# Supplementary material for: Large-scale Identification of N-linked Intact Glycopeptides in Human Serum using HILIC Enrichment and Spectral Library Search
Source: Mol Cell Proteomics. 2020 Feb 26;19(4):672–89. doi: 10.1074/mcp.RA119.001791 (PMC7124471; doi:10.1074/mcp.RA119.001791)
Supplement: Supplementary Table S1 [file 156056_1_supp_471922_q5c98v.xlsx]

## Sheet: Sheet2
		PTMs identified from UDGP dataset using pFind and PTMiner
#	Dataset Name	Spectrum Name	Sequence	Charge	ObsMH	Mass Shift	Main Score	High Score Better	Identified Mod Name	Identified Mod Position	Protein Access	Before AA	After AA	Posterior Probability	Position	AA	SDP Score	Annotation Type	New Sequence	New Mod	New Mod Position
*	# Mass, Mod	Annotated Mass	Annotated Mod	Annotated Mod Site	Annotated Mod Term Spec	Annotated Mod Classification
1	UDGP_01.mgf	UDGP_01.25165.25165.2.0.dta	MPCAEDYLSVVLNQLCVLHEK	2	2290.12	-244.088	6.2e-48	0	Oxidation;Carbamidomethyl;Carbamidomethyl	1;3;16	sp|P02768|ALBU_HUMAN;tr|B7WNR0|B7WNR0_HUMAN;tr|H0YA55|H0YA55_HUMAN;tr|A0A087WWT3|A0A087WWT3_HUMAN;tr|D6RHD5|D6RHD5_HUMAN;tr|A0A0C4DGB6|A0A0C4DGB6_HUMAN;tr|C9JKR2|C9JKR2_HUMAN	R;R;R;R;R;R;R	T;T;T;T;T;T;T	0.998	3	C	0.289711	None	CAEDYLSVVLNQLCVLHEK	Cys->Ser (C)	1
2	UDGP_04.mgf	UDGP_04.24860.24860.2.0.dta	MPCAEDYLSVVLNQLCVLHEK	2	2290.12	-244.085	2.5e-35	0	Oxidation;Carbamidomethyl;Carbamidomethyl	1;3;16	sp|P02768|ALBU_HUMAN;tr|B7WNR0|B7WNR0_HUMAN;tr|H0YA55|H0YA55_HUMAN;tr|A0A087WWT3|A0A087WWT3_HUMAN;tr|D6RHD5|D6RHD5_HUMAN;tr|A0A0C4DGB6|A0A0C4DGB6_HUMAN;tr|C9JKR2|C9JKR2_HUMAN	R;R;R;R;R;R;R	T;T;T;T;T;T;T	0.9976	3	C	0.31196	None	CAEDYLSVVLNQLCVLHEK	Cys->Ser (C)	1
3	UDGP_02.mgf	UDGP_02.25036.25036.3.0.dta	MPCAEDYLSVVLNQLCVLHEK	3	2290.12	-244.087	1.1e-34	0	Oxidation;Carbamidomethyl;Carbamidomethyl	1;3;16	sp|P02768|ALBU_HUMAN;tr|B7WNR0|B7WNR0_HUMAN;tr|H0YA55|H0YA55_HUMAN;tr|A0A087WWT3|A0A087WWT3_HUMAN;tr|D6RHD5|D6RHD5_HUMAN;tr|A0A0C4DGB6|A0A0C4DGB6_HUMAN;tr|C9JKR2|C9JKR2_HUMAN	R;R;R;R;R;R;R	T;T;T;T;T;T;T	0.9994	3	C	0.543096	None	CAEDYLSVVLNQLCVLHEK	Cys->Ser (C)	1
4	UDGP_02.mgf	UDGP_02.25009.25009.2.0.dta	MPCAEDYLSVVLNQLCVLHEK	2	2290.13	-244.082	1.9e-27	0	Oxidation;Carbamidomethyl;Carbamidomethyl	1;3;16	sp|P02768|ALBU_HUMAN;tr|B7WNR0|B7WNR0_HUMAN;tr|H0YA55|H0YA55_HUMAN;tr|A0A087WWT3|A0A087WWT3_HUMAN;tr|D6RHD5|D6RHD5_HUMAN;tr|A0A0C4DGB6|A0A0C4DGB6_HUMAN;tr|C9JKR2|C9JKR2_HUMAN	R;R;R;R;R;R;R	T;T;T;T;T;T;T	0.9976	3	C	0.292541	None	CAEDYLSVVLNQLCVLHEK	Cys->Ser (C)	1
5	UDGP_02.mgf	UDGP_02.25033.25033.4.0.dta	MPCAEDYLSVVLNQLCVLHEK	4	2290.12	-244.086	9.1e-23	0	Oxidation;Carbamidomethyl;Carbamidomethyl	1;3;16	sp|P02768|ALBU_HUMAN;tr|B7WNR0|B7WNR0_HUMAN;tr|H0YA55|H0YA55_HUMAN;tr|A0A087WWT3|A0A087WWT3_HUMAN;tr|D6RHD5|D6RHD5_HUMAN;tr|A0A0C4DGB6|A0A0C4DGB6_HUMAN;tr|C9JKR2|C9JKR2_HUMAN	R;R;R;R;R;R;R	T;T;T;T;T;T;T	0.9981	3	C	0.671981	None	CAEDYLSVVLNQLCVLHEK	Cys->Ser (C)	1
6	UDGP_02.mgf	UDGP_02.16058.16058.2.0.dta	QDQCIYNTTYLNVQR	2	1673.8	-243.086	6.1e-35	0	Carbamidomethyl;Deamidated	4;7	sp|P02763|A1AG1_HUMAN	R	E	0.978	3	Q	0.579963	None	QCIYNTTYLNVQR
7	UDGP_04.mgf	UDGP_04.16090.16090.2.0.dta	QDQCIYNTTYLNVQR	2	1673.79	-243.086	7.1e-32	0	Carbamidomethyl;Deamidated	4;7	sp|P02763|A1AG1_HUMAN	R	E	0.9741	3	Q	0.558559	None	QCIYNTTYLNVQR
8	UDGP_04.mgf	UDGP_04.16458.16458.2.0.dta	QNQCFYNSSYLNVQR	2	1679.74	-243.09	7.5e-27	0	Deamidated;Carbamidomethyl;Deamidated	2;4;7	sp|P19652|A1AG2_HUMAN	R	E	0.9825	3	Q	0.384716	None	CFYNSSYLNVQR	SMA (Any N-term)	0
9	UDGP_03.mgf	UDGP_03.16212.16212.2.0.dta	QNQCFYNSSYLNVQR	2	1679.75	-243.085	2e-24	0	Deamidated;Carbamidomethyl;Deamidated	2;4;7	sp|P19652|A1AG2_HUMAN	R	E	0.9811	3	Q	0.286939	None	CFYNSSYLNVQR	SMA (Any N-term)	0
10	UDGP_01.mgf	UDGP_01.18178.18178.2.0.dta	ENLTAPGSDSAVFFEQGTTR	2	1883.91	-243.088	2.5e-19	0			sp|P00450|CERU_HUMAN;tr|E9PFZ2|E9PFZ2_HUMAN;tr|H7C5R1|H7C5R1_HUMAN	K;K;K	I;I;I	0.9469	4	T	-1	None	LTAPGSDSAVFFEQGTTR
11	UDGP_04.mgf	UDGP_04.17712.17712.2.0.dta	ENLTAPGSDSAVFFEQGTTR	2	1883.91	-243.091	3e-11	0			sp|P00450|CERU_HUMAN;tr|E9PFZ2|E9PFZ2_HUMAN;tr|H7C5R1|H7C5R1_HUMAN	K;K;K	I;I;I	0.9939	4	T	-1	None	LTAPGSDSAVFFEQGTTR
12	UDGP_02.mgf	UDGP_02.20353.20353.2.0.dta	VVLHPNYSQVDIGLIK	2	1554.82	-241.178	4e-16	0	Deamidated	6	sp|P00738|HPT_HUMAN;tr|J3QR68|J3QR68_HUMAN;tr|H0Y300|H0Y300_HUMAN;tr|A0A0C4DGL8|A0A0C4DGL8_HUMAN;tr|H3BS21|H3BS21_HUMAN;tr|J3QLC9|J3QLC9_HUMAN;tr|A0A087WU08|A0A087WU08_HUMAN	K;K;K;K;K;K;K	L;L;L;L;L;L;L	0.9734	14	L	0.421221	None	VVLHPNYSQVDIGL
13	UDGP_04.mgf	UDGP_04.20214.20214.2.0.dta	VVLHPNYSQVDIGLIK	2	1554.82	-241.177	1.4e-11	0	Deamidated	6	sp|P00738|HPT_HUMAN;tr|J3QR68|J3QR68_HUMAN;tr|H0Y300|H0Y300_HUMAN;tr|A0A0C4DGL8|A0A0C4DGL8_HUMAN;tr|H3BS21|H3BS21_HUMAN;tr|J3QLC9|J3QLC9_HUMAN;tr|A0A087WU08|A0A087WU08_HUMAN	K;K;K;K;K;K;K	L;L;L;L;L;L;L	0.943	14	L	0.439966	None	VVLHPNYSQVDIGL
14	UDGP_01.mgf	UDGP_01.22660.22660.3.0.dta	ELPGVCNETMMALWEECKPCLK	3	2471	-241.181	7.8e-08	0	Carbamidomethyl;Deamidated;Oxidation;Carbamidomethyl;Carbamidomethyl	6;7;11;17;20	sp|P10909|CLUS_HUMAN;tr|E5RH61|E5RH61_HUMAN;tr|E5RGB0|E5RGB0_HUMAN;tr|E5RJZ5|E5RJZ5_HUMAN;tr|E7ETB4|E7ETB4_HUMAN;tr|E7ERK6|E7ERK6_HUMAN;tr|H0YLK8|H0YLK8_HUMAN	K;K;K;K;K;K;K	Q;Q;Q;Q;Q;Q;Q	0.9765	21	L	0.412781	None	ELPGVCNETMMALWEECKPC
15	UDGP_01.mgf	UDGP_01.24764.24764.2.0.dta	EPCVESLVSQYFQTVTDYGK	2	2123.99	-226.099	7.6e-33	0	Carbamidomethyl	3	sp|P02652|APOA2_HUMAN;tr|V9GYC1|V9GYC1_HUMAN;tr|V9GYG9|V9GYG9_HUMAN;tr|V9GYS1|V9GYS1_HUMAN;tr|V9GYM3|V9GYM3_HUMAN	K;K;K;K;K	D;D;D;D;D	0.9953	2	P	-1	None	CVESLVSQYFQTVTDYGK
16	UDGP_02.mgf	UDGP_02.24714.24714.2.0.dta	EPCVESLVSQYFQTVTDYGK	2	2123.99	-226.1	6.6e-30	0	Carbamidomethyl	3	sp|P02652|APOA2_HUMAN;tr|V9GYC1|V9GYC1_HUMAN;tr|V9GYG9|V9GYG9_HUMAN;tr|V9GYS1|V9GYS1_HUMAN;tr|V9GYM3|V9GYM3_HUMAN	K;K;K;K;K	D;D;D;D;D	0.9967	2	P	-1	None	CVESLVSQYFQTVTDYGK
17	UDGP_03.mgf	UDGP_03.25343.25343.2.0.dta	EPCVESLVSQYFQTVTDYGK	2	2124	-226.095	8.1e-30	0	Carbamidomethyl	3	sp|P02652|APOA2_HUMAN;tr|V9GYC1|V9GYC1_HUMAN;tr|V9GYG9|V9GYG9_HUMAN;tr|V9GYS1|V9GYS1_HUMAN;tr|V9GYM3|V9GYM3_HUMAN	K;K;K;K;K	D;D;D;D;D	0.9981	2	P	-1	None	CVESLVSQYFQTVTDYGK
18	UDGP_04.mgf	UDGP_04.17369.17369.2.0.dta	EPGSNVTMSVDAECVPMVR	2	1852.82	-226.099	1.2e-28	0	Deamidated;Carbamidomethyl	5;14	sp|Q08380|LG3BP_HUMAN;tr|K7EJY8|K7EJY8_HUMAN;tr|K7EP36|K7EP36_HUMAN;tr|K7EKQ5|K7EKQ5_HUMAN;tr|K7ESM3|K7ESM3_HUMAN	K;K;K;K;K	D;D;D;D;D	0.9955	2	P	0.683937	None	GSNVTMSVDAECVPMVR
19	UDGP_04.mgf	UDGP_04.24478.24478.2.0.dta	EPCVESLVSQYFQTVTDYGK	2	2123.99	-226.104	1e-20	0	Carbamidomethyl	3	sp|P02652|APOA2_HUMAN;tr|V9GYC1|V9GYC1_HUMAN;tr|V9GYG9|V9GYG9_HUMAN;tr|V9GYS1|V9GYS1_HUMAN;tr|V9GYM3|V9GYM3_HUMAN	K;K;K;K;K	D;D;D;D;D	0.9984	2	P	-1	None	CVESLVSQYFQTVTDYGK
20	UDGP_02.mgf	UDGP_02.17428.17428.2.0.dta	EPGSNVTMSVDAECVPMVR	2	1852.82	-226.098	1.5e-20	0	Deamidated;Carbamidomethyl	5;14	sp|Q08380|LG3BP_HUMAN;tr|K7EJY8|K7EJY8_HUMAN;tr|K7EP36|K7EP36_HUMAN;tr|K7EKQ5|K7EKQ5_HUMAN;tr|K7ESM3|K7ESM3_HUMAN	K;K;K;K;K	D;D;D;D;D	0.9955	2	P	0.711378	None	GSNVTMSVDAECVPMVR
21	UDGP_02.mgf	UDGP_02.24722.24722.3.0.dta	EPCVESLVSQYFQTVTDYGK	3	2123.99	-226.098	2.2e-20	0	Carbamidomethyl	3	sp|P02652|APOA2_HUMAN;tr|V9GYC1|V9GYC1_HUMAN;tr|V9GYG9|V9GYG9_HUMAN;tr|V9GYS1|V9GYS1_HUMAN;tr|V9GYM3|V9GYM3_HUMAN	K;K;K;K;K	D;D;D;D;D	0.9948	2	P	-1	None	CVESLVSQYFQTVTDYGK
22	UDGP_01.mgf	UDGP_01.24773.24773.3.0.dta	EPCVESLVSQYFQTVTDYGK	3	2123.99	-226.097	2.1e-19	0	Carbamidomethyl	3	sp|P02652|APOA2_HUMAN;tr|V9GYC1|V9GYC1_HUMAN;tr|V9GYG9|V9GYG9_HUMAN;tr|V9GYS1|V9GYS1_HUMAN;tr|V9GYM3|V9GYM3_HUMAN	K;K;K;K;K	D;D;D;D;D	0.9948	2	P	-1	None	CVESLVSQYFQTVTDYGK
23	UDGP_03.mgf	UDGP_03.17145.17145.2.0.dta	EPGSNVTMSVDAECVPMVR	2	1852.82	-226.095	1.8e-18	0	Deamidated;Carbamidomethyl	5;14	sp|Q08380|LG3BP_HUMAN;tr|K7EJY8|K7EJY8_HUMAN;tr|K7EP36|K7EP36_HUMAN;tr|K7EKQ5|K7EKQ5_HUMAN;tr|K7ESM3|K7ESM3_HUMAN	K;K;K;K;K	D;D;D;D;D	0.9955	2	P	0.509515	None	GSNVTMSVDAECVPMVR
24	UDGP_03.mgf	UDGP_03.25321.25321.3.0.dta	EPCVESLVSQYFQTVTDYGK	3	2124	-226.095	3.2e-10	0	Carbamidomethyl	3	sp|P02652|APOA2_HUMAN;tr|V9GYC1|V9GYC1_HUMAN;tr|V9GYG9|V9GYG9_HUMAN;tr|V9GYS1|V9GYS1_HUMAN;tr|V9GYM3|V9GYM3_HUMAN	K;K;K;K;K	D;D;D;D;D	0.9945	2	P	-1	None	CVESLVSQYFQTVTDYGK
25	UDGP_02.mgf	UDGP_02.11954.11954.3.0.dta	PEINSTTHPGADLQENFCR	3	1960.88	-226.095	3.5e-08	0	Deamidated;Carbamidomethyl	4;18	sp|P00734|THRB_HUMAN;tr|C9JV37|C9JV37_HUMAN;tr|E9PIT3|E9PIT3_HUMAN	K;K;K	N;N;N	0.9864	1	P	-1	None	INSTTHPGADLQENFCR
26	UDGP_03.mgf	UDGP_03.6732.6732.2.0.dta	FWEISR	2	623.35	-214.075	0.00026	0			sp|Q8N9B8|RGF1A_HUMAN	K	Q	1	2	W	-1	None
27	UDGP_04.mgf	UDGP_04.7709.7709.2.0.dta	FWEISR	2	623.351	-214.074	0.000337	0			sp|Q8N9B8|RGF1A_HUMAN	K	Q	1	2	W	-1	None
28	UDGP_01.mgf	UDGP_01.7821.7821.2.0.dta	FWEISR	2	623.351	-214.075	0.000374	0			sp|Q8N9B8|RGF1A_HUMAN	K	Q	1	2	W	-1	None
29	UDGP_04.mgf	UDGP_04.8223.8223.2.0.dta	FWEISR	2	623.349	-214.077	0.000386	0			sp|Q8N9B8|RGF1A_HUMAN	K	Q	1	2	W	-1	None
30	UDGP_02.mgf	UDGP_02.7573.7573.2.0.dta	FWEISR	2	623.351	-214.074	0.000418	0			sp|Q8N9B8|RGF1A_HUMAN	K	Q	1	2	W	-1	None
31	UDGP_02.mgf	UDGP_02.8114.8114.2.0.dta	FWEISR	2	623.35	-214.075	0.000476	0			sp|Q8N9B8|RGF1A_HUMAN	K	Q	1	2	W	-1	None
32	UDGP_03.mgf	UDGP_03.15005.15005.2.0.dta	CDIQLTQSPSSLSASVGDR	2	1816.94	-204.022	2.5e-27	0	Carbamidomethyl	1	tr|A0A075B6S9|A0A075B6S9_HUMAN	R	V	0.9508	3	I	-1	None	IQLTQSPSSLSASVGDR	Methyl (I)	1
33	UDGP_04.mgf	UDGP_04.15368.15368.2.0.dta	CDIQLTQSPSSLSASVGDR	2	1816.94	-204.02	1.1e-25	0	Carbamidomethyl	1	tr|A0A075B6S9|A0A075B6S9_HUMAN	R	V	0.9614	3	I	-1	None	IQLTQSPSSLSASVGDR	Methyl (I)	1
34	UDGP_02.mgf	UDGP_02.15356.15356.2.0.dta	CDIQLTQSPSSLSASVGDR	2	1816.94	-204.024	4.3e-24	0	Carbamidomethyl	1	tr|A0A075B6S9|A0A075B6S9_HUMAN	R	V	0.9508	3	I	-1	None	IQLTQSPSSLSASVGDR	Methyl (I)	1
35	UDGP_01.mgf	UDGP_01.15545.15545.2.0.dta	CDIQLTQSPSSLSASVGDR	2	1816.94	-204.022	4.4e-16	0	Carbamidomethyl	1	tr|A0A075B6S9|A0A075B6S9_HUMAN	R	V	0.9508	3	I	-1	None	IQLTQSPSSLSASVGDR	Methyl (I)	1
36	UDGP_04.mgf	UDGP_04.15373.15373.3.0.dta	CDIQLTQSPSSLSASVGDR	3	1816.94	-204.019	9.2e-14	0	Carbamidomethyl	1	tr|A0A075B6S9|A0A075B6S9_HUMAN	R	V	0.9508	3	I	-1	None	IQLTQSPSSLSASVGDR	Methyl (I)	1
37	UDGP_03.mgf	UDGP_03.15187.15187.2.0.dta	CDIQMTQSPSTLSASVGDR	2	1848.91	-204.019	3.9e-11	0	Carbamidomethyl	1	sp|P01602|KV105_HUMAN	K	V	0.9508	3	I	-1	None	IQMTQSPSTLSASVGDR	Methyl (I)	1
38	UDGP_02.mgf	UDGP_02.7442.7442.3.0.dta	YKVDYESQSTDTQNFSSESKR	3	2337.05	-163.064	5.4e-30	0	Deamidated	14	sp|P17936|IBP3_HUMAN;tr|C9JMX4|C9JMX4_HUMAN;tr|H0Y5K2|H0Y5K2_HUMAN;tr|H0Y485|H0Y485_HUMAN;tr|A6XND0|A6XND0_HUMAN;tr|B3KWK7|B3KWK7_HUMAN;tr|A6XND1|A6XND1_HUMAN	R;R;R;R;R;R;R	E;E;E;E;E;E;E	0.9893	1	Y	-1	None	KVDYESQSTDTQNFSSESKR
39	UDGP_03.mgf	UDGP_03.4256.4256.2.0.dta	YICENQDSISSK	2	1280.58	-163.065	2.6e-26	0	Carbamidomethyl	3	sp|P02768|ALBU_HUMAN;tr|B7WNR0|B7WNR0_HUMAN;tr|H0YA55|H0YA55_HUMAN;tr|D6RHD5|D6RHD5_HUMAN;tr|A0A0C4DGB6|A0A0C4DGB6_HUMAN;tr|C9JKR2|C9JKR2_HUMAN	K;K;K;K;K;K	L;L;L;L;L;L	0.9572	1	Y	0.217409	None	ICENQDSISSK
40	UDGP_02.mgf	UDGP_02.22880.22880.2.0.dta	YLGNATAIFFLPDEGK	2	1593.81	-163.065	4.3e-24	0	Deamidated	4	sp|P01009|A1AT_HUMAN;tr|A0A0G2JRN3|A0A0G2JRN3_HUMAN;tr|A0A024R6I7|A0A024R6I7_HUMAN	K;K;K	L;L;L	1	1	Y	0.715663	None	LGNATAIFFLPDEGK
41	UDGP_01.mgf	UDGP_01.23130.23130.2.0.dta	YLGNATAIFFLPDEGK	2	1593.82	-163.062	6.8e-22	0	Deamidated	4	sp|P01009|A1AT_HUMAN;tr|A0A0G2JRN3|A0A0G2JRN3_HUMAN;tr|A0A024R6I7|A0A024R6I7_HUMAN	K;K;K	L;L;L	1	1	Y	0.722104	None	LGNATAIFFLPDEGK
42	UDGP_03.mgf	UDGP_03.18085.18085.2.0.dta	DTAVFECLPQHAMF	2	1518.67	-163.065	9.2e-22	0	Carbamidomethyl;Oxidation	7;13	tr|J3QRN2|J3QRN2_HUMAN	R	-	0.9995	15	F	-1	None	DTAVFECLPQHA	Ala->Trp (A)	12
43	UDGP_04.mgf	UDGP_04.22657.22657.2.0.dta	YLGNATAIFFLPDEGK	2	1593.81	-163.066	1.1e-20	0	Deamidated	4	sp|P01009|A1AT_HUMAN;tr|A0A0G2JRN3|A0A0G2JRN3_HUMAN;tr|A0A024R6I7|A0A024R6I7_HUMAN	K;K;K	L;L;L	1	1	Y	0.697774	None	LGNATAIFFLPDEGK
44	UDGP_02.mgf	UDGP_02.18329.18329.2.0.dta	DTAVFECLPQHAMF	2	1518.67	-163.063	1.5e-20	0	Carbamidomethyl;Oxidation	7;13	tr|J3QRN2|J3QRN2_HUMAN	R	-	0.9995	15	F	-1	None	DTAVFECLPQHA	Ala->Trp (A)	12
45	UDGP_03.mgf	UDGP_03.23288.23288.2.0.dta	YLGNATAIFFLPDEGK	2	1593.81	-163.064	3.8e-20	0	Deamidated	4	sp|P01009|A1AT_HUMAN;tr|A0A0G2JRN3|A0A0G2JRN3_HUMAN;tr|A0A024R6I7|A0A024R6I7_HUMAN	K;K;K	L;L;L	1	1	Y	0.692098	None	LGNATAIFFLPDEGK
46	UDGP_04.mgf	UDGP_04.18221.18221.2.0.dta	DTAVFECLPQHAMF	2	1518.67	-163.066	9e-19	0	Carbamidomethyl;Oxidation	7;13	tr|J3QRN2|J3QRN2_HUMAN	R	-	0.999	15	F	-1	None	DTAVFECLPQHA	Ala->Trp (A)	12
47	UDGP_01.mgf	UDGP_01.18616.18616.2.0.dta	DTAVFECLPQHAMF	2	1518.67	-163.062	4.1e-15	0	Carbamidomethyl;Oxidation	7;13	tr|J3QRN2|J3QRN2_HUMAN	R	-	0.9995	15	F	-1	None	DTAVFECLPQHA	Ala->Trp (A)	12
48	UDGP_01.mgf	UDGP_01.4004.4004.2.0.dta	LDYLKR	2	644.409	-163.064	8.3e-08	0			sp|O95045|UPP2_HUMAN	K	A	1	3	Y	-1	None
49	UDGP_01.mgf	UDGP_01.11242.11242.4.0.dta	YPHKPEINSTTHPGADLQENFCR	4	2549.18	-163.067	6.4e-06	0	Deamidated;Carbamidomethyl	8;22	sp|P00734|THRB_HUMAN;tr|C9JV37|C9JV37_HUMAN;tr|E9PIT3|E9PIT3_HUMAN	R;R;R	N;N;N	1	1	Y	0.541056	None	PHKPEINSTTHPGADLQENFCR
50	UDGP_01.mgf	UDGP_01.12635.12635.2.0.dta	FSSCGGGGGSFGAGGGFGSR	2	1605.7	-160.031	1.3e-28	0	Carbamidomethyl	4	sp|P04264|K2C1_HUMAN	R	S	0.9999	4	C	-1	None
51	UDGP_02.mgf	UDGP_02.12397.12397.2.0.dta	FSSCGGGGGSFGAGGGFGSR	2	1605.7	-160.032	1.9e-28	0	Carbamidomethyl	4	sp|P04264|K2C1_HUMAN	R	S	0.9999	4	C	-1	None
52	UDGP_04.mgf	UDGP_04.12400.12400.2.0.dta	FSSCGGGGGSFGAGGGFGSR	2	1605.7	-160.033	7.5e-27	0	Carbamidomethyl	4	sp|P04264|K2C1_HUMAN	R	S	0.9999	4	C	-1	None
53	UDGP_01.mgf	UDGP_01.18478.18478.2.0.dta	CGLVPVLAENYNK	2	1317.71	-160.03	2.5e-19	0	Carbamidomethyl;Deamidated	1;12	sp|P02787|TRFE_HUMAN	K	S	0.9996	1	C	0.338716	None	LVPVLAENYNK
54	UDGP_04.mgf	UDGP_04.17951.17951.2.0.dta	CGLVPVLAENYNK	2	1317.7	-160.033	6.1e-19	0	Carbamidomethyl;Deamidated	1;12	sp|P02787|TRFE_HUMAN	K	S	0.9996	1	C	0.335148	None	LVPVLAENYNK
55	UDGP_03.mgf	UDGP_03.11687.11687.2.0.dta	FSSCGGGGGSFGAGGGFGSR	2	1605.71	-160.029	3.6e-18	0	Carbamidomethyl	4	sp|P04264|K2C1_HUMAN	R	S	0.9999	4	C	-1	None
56	UDGP_03.mgf	UDGP_03.17609.17609.2.0.dta	CGLVPVLAENYNK	2	1317.7	-160.034	6.9e-18	0	Carbamidomethyl;Deamidated	1;12	sp|P02787|TRFE_HUMAN	K	S	0.9996	1	C	0.287684	None	LVPVLAENYNK
57	UDGP_02.mgf	UDGP_02.17973.17973.2.0.dta	CGLVPVLAENYNK	2	1317.7	-160.031	9.2e-18	0	Carbamidomethyl;Deamidated	1;12	sp|P02787|TRFE_HUMAN	K	S	0.9996	1	C	0.335589	None	LVPVLAENYNK
58	UDGP_02.mgf	UDGP_02.11407.11407.2.0.dta	EHEGAIYPDNTTDFQR	2	1764.78	-129.046	4.3e-27	0	Deamidated	10	sp|P00450|CERU_HUMAN;tr|E9PFZ2|E9PFZ2_HUMAN	K;K	A;A	0.9427	3	E	0.552106	Partially	HEGAIYPDNTTDFQR
*	1,0	-129.058
59	UDGP_04.mgf	UDGP_04.11443.11443.2.0.dta	EHEGAIYPDNTTDFQR	2	1764.78	-129.047	6.6e-24	0	Deamidated	10	sp|P00450|CERU_HUMAN;tr|E9PFZ2|E9PFZ2_HUMAN	K;K	A;A	0.9572	3	E	0.50072	Partially	HEGAIYPDNTTDFQR
*	1,0	-129.058
60	UDGP_02.mgf	UDGP_02.13223.13223.2.0.dta	NTLYLQMNSLR	2	1240.63	-129.044	1.4e-20	0	Deamidated;Oxidation	1;7	sp|P0DP02|HVC33_HUMAN;sp|P0DP03|HV335_HUMAN;sp|P01772|HV333_HUMAN;sp|A0A0B4J1X5|HV374_HUMAN;sp|P01767|HV353_HUMAN;sp|A0A0C4DH42|HV366_HUMAN;sp|P01768|HV330_HUMAN;sp|P01764|HV323_HUMAN;tr|A0A075B7B8|A0A075B7B8_HUMAN;tr|A0A075B7E8|A0A075B7E8_HUMAN;tr|A0A0J9YY99|A0A0J9YY99_HUMAN	K;K;K;K;K;K;K;K;K;K;K	A;A;A;A;A;A;A;A;V;A;A	0.9954	1	N	-1	None	TLYLQMNSLR	ISD_z+2_ion (Any N-term)	0
61	UDGP_02.mgf	UDGP_02.16399.16399.3.0.dta	QNQCFYNSSYLNVQR	3	1793.79	-129.045	6.1e-20	0	Deamidated;Carbamidomethyl;Deamidated	2;4;7	sp|P19652|A1AG2_HUMAN	R	E	0.9908	2	N	0.933995	Partially
*	1,0	-129.058
62	UDGP_04.mgf	UDGP_04.17911.17911.2.0.dta	NTLYLQMNSLR	2	1224.64	-129.043	6.9e-17	0	Deamidated	1	sp|P0DP02|HVC33_HUMAN;sp|P0DP03|HV335_HUMAN;sp|P01772|HV333_HUMAN;sp|A0A0B4J1X5|HV374_HUMAN;sp|P01767|HV353_HUMAN;sp|A0A0C4DH42|HV366_HUMAN;sp|P01768|HV330_HUMAN;sp|P01764|HV323_HUMAN;tr|A0A075B7B8|A0A075B7B8_HUMAN;tr|A0A075B7E8|A0A075B7E8_HUMAN;tr|A0A0J9YY99|A0A0J9YY99_HUMAN	K;K;K;K;K;K;K;K;K;K;K	A;A;A;A;A;A;A;A;V;A;A	0.9954	1	N	-1	None	TLYLQMNSLR	ISD_z+2_ion (Any N-term)	0
63	UDGP_02.mgf	UDGP_02.16413.16413.2.0.dta	QNQCFYNSSYLNVQR	2	1793.79	-128.062	5.6e-46	0	Carbamidomethyl;Deamidated	4;7	sp|P19652|A1AG2_HUMAN	R	E	0.994	3	Q	0.614766	None	NQCFYNSSYLNVQR
64	UDGP_03.mgf	UDGP_03.16166.16166.2.0.dta	QNQCFYNSSYLNVQR	2	1793.79	-128.059	2.2e-40	0	Carbamidomethyl;Deamidated	4;7	sp|P19652|A1AG2_HUMAN	R	E	0.9914	3	Q	0.608841	None	NQCFYNSSYLNVQR
65	UDGP_04.mgf	UDGP_04.16434.16434.2.0.dta	QNQCFYNSSYLNVQR	2	1793.79	-128.062	2.8e-40	0	Carbamidomethyl;Deamidated	4;7	sp|P19652|A1AG2_HUMAN	R	E	0.9942	3	Q	0.609719	None	NQCFYNSSYLNVQR
66	UDGP_01.mgf	UDGP_01.16674.16674.2.0.dta	QDQCIYNTTYLNVQR	2	1788.82	-128.061	6.7e-33	0	Carbamidomethyl;Deamidated	4;7	sp|P02763|A1AG1_HUMAN	R	E	0.9908	3	Q	0.592277	None	DQCIYNTTYLNVQR
67	UDGP_04.mgf	UDGP_04.16457.16457.2.0.dta	QDQCIYNTTYLNVQR	2	1788.82	-128.062	9.1e-31	0	Carbamidomethyl;Deamidated	4;7	sp|P02763|A1AG1_HUMAN	R	E	0.9947	3	Q	0.554115	None	DQCIYNTTYLNVQR
68	UDGP_02.mgf	UDGP_02.16811.16811.2.0.dta	QDQCIYNTTYLNVQR	2	1788.82	-128.059	7.9e-29	0	Carbamidomethyl;Deamidated	4;7	sp|P02763|A1AG1_HUMAN	R	E	0.9732	3	Q	0.564042	None	DQCIYNTTYLNVQR
69	UDGP_01.mgf	UDGP_01.17052.17052.2.0.dta	QDQCIYNTTYLNVQR	2	1788.82	-128.058	1.9e-15	0	Carbamidomethyl;Deamidated	4;7	sp|P02763|A1AG1_HUMAN	R	E	0.9838	3	Q	0.444554	None	DQCIYNTTYLNVQR
70	UDGP_04.mgf	UDGP_04.5937.5937.2.0.dta	SYSCRVTHEGSTVEK	2	1620.75	-119.053	2.6e-11	0	Carbamidomethyl	4	sp|A0M8Q6|IGLC7_HUMAN	R	T	0.9746	5	R	0.429874	None	YSCRVTHEGSTVEK	Tyr->Met (Y)	1
71	UDGP_04.mgf	UDGP_04.5506.5506.3.0.dta	GEEVTLSNPKGSQEGTK	3	1642.79	-119.058	0.015098	0	Deamidated	8	sp|Q14669|TRIPC_HUMAN	R	Y	1	16	T	-1	None
72	UDGP_01.mgf	UDGP_01.4069.4069.2.0.dta	LDQMAAELGFDMR	2	1409.63	-119.046	0.026452	0	Oxidation;Oxidation	4;12	sp|Q8IYT3|CC170_HUMAN	K	L	0.9847	2	D	-1	None
73	UDGP_03.mgf	UDGP_03.17762.17762.2.0.dta	MSGTSSHESFYDSLSDMQEESKNTDFFP	2	3116.24	-119.054	0.141318	0	Oxidation;Oxidation	1;17	tr|D6R948|D6R948_HUMAN	-	-	0.9577	4	T	-1	None
74	UDGP_03.mgf	UDGP_03.12819.12819.2.0.dta	LPACVVDCGTGYTK	2	1424.65	-116.059	3.1e-10	0	Carbamidomethyl;Carbamidomethyl	4;8	sp|P61158|ARP3_HUMAN;tr|F8WE84|F8WE84_HUMAN;tr|F8WEW2|F8WEW2_HUMAN	R;R;R	L;L;L	0.9821	4	C	-1	None	LPACVVDCGTGYT	Thr->Xle (T)	13
75	UDGP_04.mgf	UDGP_04.20184.20184.3.0.dta	DTAVFECLPQHAMFGNDTITCTTHGNWTK	3	3239.42	-115.029	3.9e-37	0	Carbamidomethyl;Deamidated;Carbamidomethyl;Deamidated	7;16;21;26	sp|P02749|APOH_HUMAN;tr|J3QLI0|J3QLI0_HUMAN	R;R	L;L	0.9998	0	D	0.240008	Partially	TAVFECLPQHAMFGNDTITCTTHGNWTK
*	1,0	-115.042
76	UDGP_03.mgf	UDGP_03.20366.20366.3.0.dta	DTAVFECLPQHAMFGNDTITCTTHGNWTK	3	3239.42	-115.03	1.1e-34	0	Carbamidomethyl;Deamidated;Carbamidomethyl;Deamidated	7;16;21;26	sp|P02749|APOH_HUMAN;tr|J3QLI0|J3QLI0_HUMAN	R;R	L;L	0.9998	0	D	0.249134	Partially	TAVFECLPQHAMFGNDTITCTTHGNWTK
*	1,0	-115.042
77	UDGP_03.mgf	UDGP_03.20369.20369.4.0.dta	DTAVFECLPQHAMFGNDTITCTTHGNWTK	4	3239.42	-115.025	3.5e-25	0	Carbamidomethyl;Deamidated;Carbamidomethyl;Deamidated	7;16;21;26	sp|P02749|APOH_HUMAN;tr|J3QLI0|J3QLI0_HUMAN	R;R	L;L	0.9998	0	D	0.329886	Partially	TAVFECLPQHAMFGNDTITCTTHGNWTK
*	1,0	-115.042
78	UDGP_02.mgf	UDGP_02.12144.12144.2.0.dta	DTEEEDFHVDQVTTVK	2	1776.83	-115.028	4.3e-24	0			sp|P01009|A1AT_HUMAN	K	V	1	0	D	0.393864	Partially	TEEEDFHVDQVTTVK
*	1,0	-115.042
79	UDGP_01.mgf	UDGP_01.20910.20910.3.0.dta	DTAVFECLPQHAMFGNDTITCTTHGNWTK	3	3239.41	-115.039	1.8e-21	0	Carbamidomethyl;Deamidated;Carbamidomethyl;Deamidated	7;16;21;26	sp|P02749|APOH_HUMAN;tr|J3QLI0|J3QLI0_HUMAN	R;R	L;L	0.9998	0	D	0.235613	Partially	TAVFECLPQHAMFGNDTITCTTHGNWTK
*	1,0	-115.042
80	UDGP_03.mgf	UDGP_03.22902.22902.2.0.dta	DLQSLEDILHQVENK	2	1666.87	-115.025	3.8e-21	0	Deamidated	14	sp|P02679|FIBG_HUMAN;tr|C9JEU5|C9JEU5_HUMAN;tr|C9JC84|C9JC84_HUMAN	K;K;K	T;T;T	1	0	D	0.576637	None	LQSLEDILHQVENK
81	UDGP_01.mgf	UDGP_01.5765.5765.2.0.dta	QRSSPVTK	2	788.451	-114.054	3.3e-11	0			sp|Q8IYB3|SRRM1_HUMAN;tr|A9Z1X7|A9Z1X7_HUMAN;tr|M0R088|M0R088_HUMAN;tr|E9PCT1|E9PCT1_HUMAN	K;K;K;K	R;R;R;R	0.976	0	Q	-1	None
82	UDGP_02.mgf	UDGP_02.5475.5475.2.0.dta	QRSSPVTK	2	788.451	-114.054	2.4e-10	0			sp|Q8IYB3|SRRM1_HUMAN;tr|A9Z1X7|A9Z1X7_HUMAN;tr|M0R088|M0R088_HUMAN;tr|E9PCT1|E9PCT1_HUMAN	K;K;K;K	R;R;R;R	0.9785	0	Q	-1	None
83	UDGP_02.mgf	UDGP_02.22881.22881.2.0.dta	QQQHLFGSNVTDCSGNFCLFR	2	2408.07	-91.0113	4.2e-63	0	Gln->pyro-Glu;Deamidated;Carbamidomethyl;Carbamidomethyl	0;9;13;18	sp|P02787|TRFE_HUMAN	R	S	0.9894	13	C	0.719913	None	QQQHLFGSNVTDCSGNFC	NA-LNO2 (C)	18
84	UDGP_04.mgf	UDGP_04.22700.22700.2.0.dta	QQQHLFGSNVTDCSGNFCLFR	2	2408.07	-91.0145	1.9e-59	0	Gln->pyro-Glu;Deamidated;Carbamidomethyl;Carbamidomethyl	0;9;13;18	sp|P02787|TRFE_HUMAN	R	S	0.9841	13	C	0.725465	None	QQQHLFGSNVTDCSGNFC	NA-LNO2 (C)	18
85	UDGP_03.mgf	UDGP_03.23403.23403.2.0.dta	QQQHLFGSNVTDCSGNFCLFR	2	2408.07	-91.0122	1.2e-57	0	Gln->pyro-Glu;Deamidated;Carbamidomethyl;Carbamidomethyl	0;9;13;18	sp|P02787|TRFE_HUMAN	R	S	0.9954	13	C	0.720512	None	QQQHLFGSNVTDCSGNFC	NA-LNO2 (C)	18
86	UDGP_01.mgf	UDGP_01.23104.23104.2.0.dta	QQQHLFGSNVTDCSGNFCLFR	2	2408.07	-91.0084	4.5e-56	0	Gln->pyro-Glu;Deamidated;Carbamidomethyl;Carbamidomethyl	0;9;13;18	sp|P02787|TRFE_HUMAN	R	S	0.9854	13	C	0.715474	None	QQQHLFGSNVTDCSGNFC	NA-LNO2 (C)	18
87	UDGP_02.mgf	UDGP_02.22069.22069.2.0.dta	EFNAETFTFHADICTLSEK	2	2169.01	-91.0087	8.1e-48	0	Carbamidomethyl	14	sp|P02768|ALBU_HUMAN;tr|B7WNR0|B7WNR0_HUMAN;tr|H0YA55|H0YA55_HUMAN;tr|A0A087WWT3|A0A087WWT3_HUMAN;tr|D6RHD5|D6RHD5_HUMAN;tr|A0A0C4DGB6|A0A0C4DGB6_HUMAN;tr|C9JKR2|C9JKR2_HUMAN	K;K;K;K;K;K;K	E;E;E;E;E;E;E	1	14	C	0.546386	None
88	UDGP_01.mgf	UDGP_01.22004.22004.2.0.dta	QQQHLFGSNVTDCSGNFCLFR	2	2425.1	-91.0084	2e-46	0	Deamidated;Carbamidomethyl;Carbamidomethyl	9;13;18	sp|P02787|TRFE_HUMAN	R	S	0.9882	13	C	0.404534	None	QQQHLFGSNVTDCSGNFC	NA-LNO2 (C)	18
89	UDGP_02.mgf	UDGP_02.8137.8137.2.0.dta	MDGASNVTCINSR	2	1350.59	-91.0098	2.4e-44	0	Oxidation;Deamidated;Carbamidomethyl	1;6;9	sp|P08603|CFAH_HUMAN	K	W	1	9	C	0.334074	None
90	UDGP_04.mgf	UDGP_04.23276.23276.2.0.dta	QQQHLFGSNVTDCSGNFCLFR	2	2408.07	-91.013	4.6e-44	0	Gln->pyro-Glu;Deamidated;Carbamidomethyl;Carbamidomethyl	0;9;13;18	sp|P02787|TRFE_HUMAN	R	S	0.9957	18	C	0.736621	None	QQQHLFGSNVTDCSGNFC	NA-LNO2 (C)	18
91	UDGP_02.mgf	UDGP_02.20636.20636.2.0.dta	LEPVHLQLQCMSQEQLAQVAANATK	2	2733.38	-91.0167	6.2e-44	0	Carbamidomethyl;Oxidation;Deamidated	10;11;22	sp|Q96PD5|PGRP2_HUMAN	R	E	1	10	C	0.66589	None
92	UDGP_02.mgf	UDGP_02.22202.22202.2.0.dta	QQQHLFGSNVTDCSGNFCLFR	2	2425.1	-91.0098	9e-44	0	Deamidated;Carbamidomethyl;Carbamidomethyl	9;13;18	sp|P02787|TRFE_HUMAN	R	S	0.9992	18	C	0.478499	None	QQQHLFGSNVTDCSGNFC	NA-LNO2 (C)	18
93	UDGP_01.mgf	UDGP_01.22453.22453.2.0.dta	QQQHLFGSNVTDCSGNFCLFR	2	2425.1	-91.0106	3.5e-43	0	Carbamidomethyl;Deamidated;Carbamidomethyl	13;16;18	sp|P02787|TRFE_HUMAN	R	S	0.9999	18	C	0.363805	None	QQQHLFGSNVTDCSGNFC	NA-LNO2 (C)	18
94	UDGP_04.mgf	UDGP_04.21663.21663.2.0.dta	QQQHLFGSNVTDCSGNFCLFR	2	2425.1	-91.0119	2.5e-42	0	Deamidated;Carbamidomethyl;Carbamidomethyl	9;13;18	sp|P02787|TRFE_HUMAN	R	S	0.9946	13	C	0.439459	None	QQQHLFGSNVTDCSGNFC	NA-LNO2 (C)	18
95	UDGP_04.mgf	UDGP_04.22054.22054.2.0.dta	QQQHLFGSNVTDCSGNFCLFR	2	2425.09	-91.0141	6.7e-42	0	Deamidated;Carbamidomethyl;Carbamidomethyl	9;13;18	sp|P02787|TRFE_HUMAN	R	S	0.9996	18	C	0.492763	None	QQQHLFGSNVTDCSGNFC	NA-LNO2 (C)	18
96	UDGP_04.mgf	UDGP_04.19580.19580.2.0.dta	GLTFQQNASSMCVPDQDTAIR	2	2249.05	-91.0136	2.6e-41	0	Deamidated;Carbamidomethyl	7;12	sp|P01871|IGHM_HUMAN;tr|A0A1B0GUU9|A0A1B0GUU9_HUMAN	R;R	V;V	1	12	C	0.57241	None
97	UDGP_02.mgf	UDGP_02.16055.16055.2.0.dta	GLTFQQNASSMCVPDQDTAIR	2	2265.05	-91.0084	5.2e-40	0	Deamidated;Oxidation;Carbamidomethyl	7;11;12	sp|P01871|IGHM_HUMAN;tr|A0A1B0GUU9|A0A1B0GUU9_HUMAN	R;R	V;V	1	12	C	0.709057	None
98	UDGP_04.mgf	UDGP_04.21949.21949.2.0.dta	EFNAETFTFHADICTLSEK	2	2169.02	-91.0067	3.3e-39	0	Carbamidomethyl	14	sp|P02768|ALBU_HUMAN;tr|B7WNR0|B7WNR0_HUMAN;tr|H0YA55|H0YA55_HUMAN;tr|A0A087WWT3|A0A087WWT3_HUMAN;tr|D6RHD5|D6RHD5_HUMAN;tr|A0A0C4DGB6|A0A0C4DGB6_HUMAN;tr|C9JKR2|C9JKR2_HUMAN	K;K;K;K;K;K;K	E;E;E;E;E;E;E	1	14	C	0.531713	None
99	UDGP_02.mgf	UDGP_02.17257.17257.2.0.dta	QDQCIYNTTYLNVQR	2	1825.87	-91.0137	5.2e-39	0	Carbamidomethyl;Deamidated	4;7	sp|P02763|A1AG1_HUMAN	R	E	1	4	C	0.560816	None	DQCIYNTTYLNVQR	Propargylamine (D)	1
100	UDGP_02.mgf	UDGP_02.21799.21799.2.0.dta	QQQHLFGSNVTDCSGNFCLFR	2	2425.1	-91.0104	6e-39	0	Deamidated;Carbamidomethyl;Carbamidomethyl	9;13;18	sp|P02787|TRFE_HUMAN	R	S	0.9925	13	C	0.447167	None	QQQHLFGSNVTDCSGNFC	NA-LNO2 (C)	18
101	UDGP_04.mgf	UDGP_04.20183.20183.2.0.dta	QDQCIYNTTYLNVQR	2	1808.84	-91.0125	1.1e-38	0	Gln->pyro-Glu;Carbamidomethyl;Deamidated	0;4;7	sp|P02763|A1AG1_HUMAN	R	E	1	4	C	0.776433	None	DQCIYNTTYLNVQR	Propargylamine (D)	1
102	UDGP_03.mgf	UDGP_03.22448.22448.2.0.dta	QQQHLFGSNVTDCSGNFCLFR	2	2425.1	-91.0096	1.6e-38	0	Deamidated;Carbamidomethyl;Carbamidomethyl	9;13;18	sp|P02787|TRFE_HUMAN	R	S	0.999	18	C	0.51468	None	QQQHLFGSNVTDCSGNFC	NA-LNO2 (C)	18
103	UDGP_01.mgf	UDGP_01.22240.22240.2.0.dta	EFNAETFTFHADICTLSEK	2	2169.02	-91.006	1.6e-38	0	Carbamidomethyl	14	sp|P02768|ALBU_HUMAN;tr|B7WNR0|B7WNR0_HUMAN;tr|H0YA55|H0YA55_HUMAN;tr|A0A087WWT3|A0A087WWT3_HUMAN;tr|D6RHD5|D6RHD5_HUMAN;tr|A0A0C4DGB6|A0A0C4DGB6_HUMAN;tr|C9JKR2|C9JKR2_HUMAN	K;K;K;K;K;K;K	E;E;E;E;E;E;E	1	14	C	0.539063	None
104	UDGP_04.mgf	UDGP_04.20180.20180.2.0.dta	QNQCFYNSSYLNVQR	2	1813.81	-91.014	2.6e-37	0	Gln->pyro-Glu;Carbamidomethyl;Deamidated	0;4;7	sp|P19652|A1AG2_HUMAN	R	E	1	4	C	0.59637	None
105	UDGP_02.mgf	UDGP_02.20301.20301.2.0.dta	QDQCIYNTTYLNVQR	2	1808.84	-91.0104	3.1e-37	0	Gln->pyro-Glu;Carbamidomethyl;Deamidated	0;4;7	sp|P02763|A1AG1_HUMAN	R	E	1	4	C	0.742377	None	DQCIYNTTYLNVQR	Propargylamine (D)	1
106	UDGP_01.mgf	UDGP_01.17527.17527.2.0.dta	QDQCIYNTTYLNVQR	2	1825.87	-91.01	3.9e-37	0	Carbamidomethyl;Deamidated	4;7	sp|P02763|A1AG1_HUMAN	R	E	1	4	C	0.649024	None	DQCIYNTTYLNVQR	Propargylamine (D)	1
107	UDGP_02.mgf	UDGP_02.22886.22886.3.0.dta	QQQHLFGSNVTDCSGNFCLFR	3	2408.07	-91.0109	2.4e-36	0	Gln->pyro-Glu;Deamidated;Carbamidomethyl;Carbamidomethyl	0;9;13;18	sp|P02787|TRFE_HUMAN	R	S	1	13	C	0.700049	None	QQQHLFGSNVTDCSGNFC	NA-LNO2 (C)	18
108	UDGP_02.mgf	UDGP_02.20328.20328.2.0.dta	QNQCFYNSSYLNVQR	2	1813.81	-91.0122	3.1e-36	0	Gln->pyro-Glu;Carbamidomethyl;Deamidated	0;4;7	sp|P19652|A1AG2_HUMAN	R	E	1	4	C	0.602643	None
109	UDGP_03.mgf	UDGP_03.15868.15868.2.0.dta	GLTFQQNASSMCVPDQDTAIR	2	2265.04	-91.0102	4.7e-35	0	Deamidated;Oxidation;Carbamidomethyl	7;11;12	sp|P01871|IGHM_HUMAN;tr|A0A1B0GUU9|A0A1B0GUU9_HUMAN	R;R	V;V	1	12	C	0.670993	None
110	UDGP_02.mgf	UDGP_02.7190.7190.2.0.dta	ISEENETTCYMGK	2	1487.62	-91.0109	1.1e-34	0	Deamidated;Carbamidomethyl;Oxidation	5;9;11	sp|P08603|CFAH_HUMAN	R	W	1	9	C	0.463505	None
111	UDGP_04.mgf	UDGP_04.22705.22705.3.0.dta	QQQHLFGSNVTDCSGNFCLFR	3	2408.07	-91.0148	2e-34	0	Gln->pyro-Glu;Deamidated;Carbamidomethyl;Carbamidomethyl	0;9;13;18	sp|P02787|TRFE_HUMAN	R	S	1	13	C	0.689666	None	QQQHLFGSNVTDCSGNFC	NA-LNO2 (C)	18
112	UDGP_02.mgf	UDGP_02.17704.17704.4.0.dta	THTNISESHPNATFSAVGEASICEDDWNSGER	4	3429.47	-91.0105	3.7e-34	0	Deamidated;Deamidated;Carbamidomethyl	4;11;23	sp|P01871|IGHM_HUMAN;tr|A0A1B0GUU9|A0A1B0GUU9_HUMAN	K;K	F;F	1	23	C	0.560368	None	HTNISESHPNATFSAVGEASICEDDWNSGER	His->Phe (H)	1
113	UDGP_03.mgf	UDGP_03.19554.19554.2.0.dta	VIDFNCTTSSVSSALANTK	2	1924.95	-91.0103	3.7e-34	0	Deamidated;Carbamidomethyl	5;6	sp|P04196|HRG_HUMAN	R	D	1	6	C	0.713843	None
114	UDGP_03.mgf	UDGP_03.17177.17177.2.0.dta	QNQCFYNSSYLNVQR	2	1830.84	-91.0086	2.5e-33	0	Carbamidomethyl;Deamidated	4;7	sp|P19652|A1AG2_HUMAN	R	E	1	4	C	0.591134	None
115	UDGP_01.mgf	UDGP_01.23106.23106.3.0.dta	QQQHLFGSNVTDCSGNFCLFR	3	2408.07	-91.0089	2.6e-33	0	Gln->pyro-Glu;Deamidated;Carbamidomethyl;Carbamidomethyl	0;9;13;18	sp|P02787|TRFE_HUMAN	R	S	1	13	C	0.691455	None	QQQHLFGSNVTDCSGNFC	NA-LNO2 (C)	18
116	UDGP_01.mgf	UDGP_01.10092.10092.2.0.dta	MDGASNVTCINSR	2	1334.6	-91.0107	4.3e-33	0	Deamidated;Carbamidomethyl	6;9	sp|P08603|CFAH_HUMAN	K	W	1	9	C	0.341856	None
117	UDGP_04.mgf	UDGP_04.17627.17627.3.0.dta	THTNISESHPNATFSAVGEASICEDDWNSGER	3	3429.47	-91.0146	1.6e-32	0	Deamidated;Deamidated;Carbamidomethyl	4;11;23	sp|P01871|IGHM_HUMAN;tr|A0A1B0GUU9|A0A1B0GUU9_HUMAN	K;K	F;F	1	23	C	0.560516	None	HTNISESHPNATFSAVGEASICEDDWNSGER	His->Phe (H)	1
118	UDGP_03.mgf	UDGP_03.22671.22671.2.0.dta	EFNAETFTFHADICTLSEK	2	2169.01	-91.0146	1.9e-32	0	Carbamidomethyl	14	sp|P02768|ALBU_HUMAN;tr|B7WNR0|B7WNR0_HUMAN;tr|H0YA55|H0YA55_HUMAN;tr|A0A087WWT3|A0A087WWT3_HUMAN;tr|D6RHD5|D6RHD5_HUMAN;tr|A0A0C4DGB6|A0A0C4DGB6_HUMAN;tr|C9JKR2|C9JKR2_HUMAN	K;K;K;K;K;K;K	E;E;E;E;E;E;E	1	14	C	0.382887	None
119	UDGP_03.mgf	UDGP_03.22349.22349.2.0.dta	EFNAETFTFHADICTLSEK	2	2169.01	-91.0128	2.5e-32	0	Carbamidomethyl	14	sp|P02768|ALBU_HUMAN;tr|B7WNR0|B7WNR0_HUMAN;tr|H0YA55|H0YA55_HUMAN;tr|A0A087WWT3|A0A087WWT3_HUMAN;tr|D6RHD5|D6RHD5_HUMAN;tr|A0A0C4DGB6|A0A0C4DGB6_HUMAN;tr|C9JKR2|C9JKR2_HUMAN	K;K;K;K;K;K;K	E;E;E;E;E;E;E	1	14	C	0.509947	None
120	UDGP_01.mgf	UDGP_01.19948.19948.2.0.dta	VIDFNCTTSSVSSALANTK	2	1924.94	-91.0152	2.8e-32	0	Deamidated;Carbamidomethyl	5;6	sp|P04196|HRG_HUMAN	R	D	1	6	C	0.710908	None
121	UDGP_03.mgf	UDGP_03.21925.21925.2.0.dta	QQQHLFGSNVTDCSGNFCLFR	2	2425.1	-91.0087	3.3e-32	0	Deamidated;Carbamidomethyl;Carbamidomethyl	9;13;18	sp|P02787|TRFE_HUMAN	R	S	0.9957	13	C	0.357195	None	QQQHLFGSNVTDCSGNFC	NA-LNO2 (C)	18
122	UDGP_03.mgf	UDGP_03.5832.5832.2.0.dta	LPECEAVCGKPK	2	1296.66	-91.0077	8.7e-32	0	Carbamidomethyl;Carbamidomethyl	4;8	sp|P00738|HPT_HUMAN;sp|P00739|HPTR_HUMAN;tr|J3QR68|J3QR68_HUMAN;tr|J3KTC3|J3KTC3_HUMAN;tr|H0Y300|H0Y300_HUMAN;tr|A0A0C4DGL8|A0A0C4DGL8_HUMAN	K;K;K;K;K;K	N;N;N;N;N;N	1	8	C	-1	None
123	UDGP_03.mgf	UDGP_03.17017.17017.2.0.dta	QDQCIYNTTYLNVQR	2	1825.88	-91.0048	2.6e-31	0	Carbamidomethyl;Deamidated	4;7	sp|P02763|A1AG1_HUMAN	R	E	1	4	C	0.583001	None
124	UDGP_04.mgf	UDGP_04.6685.6685.2.0.dta	NCCNTENPPGCYR	2	1551.59	-91.0112	4e-31	0	Deamidated;Carbamidomethyl;Carbamidomethyl;Carbamidomethyl	1;2;3;11	sp|P43652|AFAM_HUMAN	R	Y	1	11	C	0.155731	None
125	UDGP_01.mgf	UDGP_01.18097.18097.4.0.dta	THTNISESHPNATFSAVGEASICEDDWNSGER	4	3429.47	-91.0106	4.9e-31	0	Deamidated;Deamidated;Carbamidomethyl	4;11;23	sp|P01871|IGHM_HUMAN;tr|A0A1B0GUU9|A0A1B0GUU9_HUMAN	K;K	F;F	1	23	C	0.545398	None	HTNISESHPNATFSAVGEASICEDDWNSGER	His->Phe (H)	1
126	UDGP_02.mgf	UDGP_02.23679.23679.2.0.dta	LGACNDTLQQLMEVFK	2	1792.87	-91.0162	1e-30	0	Carbamidomethyl;Deamidated;Oxidation	4;5;12	sp|P01008|ANT3_HUMAN;tr|Q8TCE1|Q8TCE1_HUMAN	K;K	F;F	1	4	C	0.54009	None
127	UDGP_04.mgf	UDGP_04.17620.17620.4.0.dta	THTNISESHPNATFSAVGEASICEDDWNSGER	4	3429.47	-91.0103	1.2e-30	0	Deamidated;Deamidated;Carbamidomethyl	4;11;23	sp|P01871|IGHM_HUMAN;tr|A0A1B0GUU9|A0A1B0GUU9_HUMAN	K;K	F;F	1	23	C	0.559089	None	HTNISESHPNATFSAVGEASICEDDWNSGER	His->Phe (H)	1
128	UDGP_04.mgf	UDGP_04.19415.19415.2.0.dta	VIDFNCTTSSVSSALANTK	2	1924.94	-91.0146	3.6e-30	0	Deamidated;Carbamidomethyl	5;6	sp|P04196|HRG_HUMAN	R	D	1	6	C	0.525821	None
129	UDGP_02.mgf	UDGP_02.12994.12994.2.0.dta	FSSCGGGGGSFGAGGGFGSR	2	1674.72	-91.0112	6.4e-30	0	Carbamidomethyl	4	sp|P04264|K2C1_HUMAN	R	S	1	4	C	-1	None	SSCGGGGGSFGAGGGFGSR	Diethyl (Any N-term)	0
130	UDGP_02.mgf	UDGP_02.19938.19938.4.0.dta	REGDHEFLEVPEAQEDVEATFPVHQPGNYSCSYR	4	3902.75	-91.0139	1.8e-28	0	Deamidated;Carbamidomethyl	28;31	sp|P04217|A1BG_HUMAN;tr|M0R009|M0R009_HUMAN	R;R	T;T	1	31	C	0.719634	None
131	UDGP_03.mgf	UDGP_03.20308.20308.2.0.dta	GSSGGGCFGGSSGGYGGLGGFGGGSFR	2	2251.97	-91.012	1.9e-28	0	Carbamidomethyl	7	sp|P13645|K1C10_HUMAN	R	G	0.9999	7	C	-1	None	GGGCFGGSSGGYGGLGGFGGGSFR	mTRAQ (Any N-term)	0
132	UDGP_02.mgf	UDGP_02.11848.11848.2.0.dta	VYACEVTHQGLSSPVTK	2	1784.92	-91.0115	3.8e-28	0	Carbamidomethyl	4	sp|P01834|IGKC_HUMAN	K	S	1	4	C	0.572457	None
133	UDGP_03.mgf	UDGP_03.23410.23410.3.0.dta	QQQHLFGSNVTDCSGNFCLFR	3	2408.07	-91.0104	4.3e-28	0	Gln->pyro-Glu;Deamidated;Carbamidomethyl;Carbamidomethyl	0;9;13;18	sp|P02787|TRFE_HUMAN	R	S	1	13	C	0.678227	None	QQQHLFGSNVTDCSGNFC	NA-LNO2 (C)	18
134	UDGP_01.mgf	UDGP_01.21418.21418.4.0.dta	LVRPEVDVMCTAFHDNEETFLK	4	2559.26	-91.0089	7.6e-28	0	Carbamidomethyl	10	sp|P02768|ALBU_HUMAN;tr|H7C013|H7C013_HUMAN;tr|A0A087WWT3|A0A087WWT3_HUMAN;tr|A0A0C4DGB6|A0A0C4DGB6_HUMAN	R;R;R;R	K;K;K;K	1	10	C	0.931143	None
135	UDGP_02.mgf	UDGP_02.8916.8916.2.0.dta	HKVYACEVTHQGLSSPVTK	2	2050.07	-91.0101	7.7e-28	0	Carbamidomethyl	6	sp|P01834|IGKC_HUMAN	K	S	1	6	C	-1	None	KVYACEVTHQGLSSPVTK	Label:2H(4)+Acetyl (K)	1
136	UDGP_02.mgf	UDGP_02.6847.6847.2.0.dta	ISEENETTCYMGK	2	1487.62	-91.0114	2.2e-27	0	Deamidated;Carbamidomethyl;Oxidation	5;9;11	sp|P08603|CFAH_HUMAN	R	W	1	9	C	0.407236	None
137	UDGP_01.mgf	UDGP_01.11494.11494.2.0.dta	IPCSQPPQIEHGTINSSR	2	1930.96	-91.0097	2.3e-27	0	Carbamidomethyl;Deamidated	3;15	sp|P08603|CFAH_HUMAN	K	S	1	3	C	0.659088	None
138	UDGP_02.mgf	UDGP_02.6684.6684.3.0.dta	RNHSCEPCQTLAVR	3	1637.78	-91.0084	2.4e-27	0	Deamidated;Carbamidomethyl;Carbamidomethyl	2;5;8	sp|P00748|FA12_HUMAN	R	S	1	5	C	0.536828	None	SCEPCQTLAVR	LG-pyrrole (Any N-term)	0
139	UDGP_01.mgf	UDGP_01.20161.20161.2.0.dta	VCQDCPLLAPLNDTR	2	1681.82	-91.0149	5.3e-27	0	Carbamidomethyl;Carbamidomethyl;Deamidated	2;5;12	sp|P02765|FETUA_HUMAN;tr|C9JV77|C9JV77_HUMAN	K;K	V;V	0.9996	2	C	0.80681	None
140	UDGP_03.mgf	UDGP_03.21924.21924.3.0.dta	QQQHLFGSNVTDCSGNFCLFR	3	2425.1	-91.0079	1.2e-26	0	Deamidated;Carbamidomethyl;Carbamidomethyl	9;13;18	sp|P02787|TRFE_HUMAN	R	S	1	13	C	0.644764	None	QQQHLFGSNVTDCSGNFC	NA-LNO2 (C)	18
141	UDGP_03.mgf	UDGP_03.9266.9266.2.0.dta	MDGASNVTCINSR	2	1334.6	-91.0119	1.4e-26	0	Deamidated;Carbamidomethyl	6;9	sp|P08603|CFAH_HUMAN	K	W	1	9	C	0.31376	None
142	UDGP_04.mgf	UDGP_04.17191.17191.2.0.dta	QDQCIYNTTYLNVQR	2	1825.87	-91.0114	1.8e-26	0	Carbamidomethyl;Deamidated	4;7	sp|P02763|A1AG1_HUMAN	R	E	1	4	C	0.554703	None	DQCIYNTTYLNVQR	Propargylamine (D)	1
143	UDGP_01.mgf	UDGP_01.18102.18102.3.0.dta	THTNISESHPNATFSAVGEASICEDDWNSGER	3	3429.47	-91.0099	2.2e-26	0	Deamidated;Deamidated;Carbamidomethyl	4;11;23	sp|P01871|IGHM_HUMAN;tr|A0A1B0GUU9|A0A1B0GUU9_HUMAN	K;K	F;F	1	23	C	0.507064	None	HTNISESHPNATFSAVGEASICEDDWNSGER	His->Phe (H)	1
144	UDGP_04.mgf	UDGP_04.19877.19877.2.0.dta	VCQDCPLLAPLNDTR	2	1681.82	-91.0113	3.7e-26	0	Carbamidomethyl;Carbamidomethyl;Deamidated	2;5;12	sp|P02765|FETUA_HUMAN;tr|C9JV77|C9JV77_HUMAN	K;K	V;V	0.9993	2	C	0.814367	None
145	UDGP_03.mgf	UDGP_03.7475.7475.2.0.dta	MDGASNVTCINSR	2	1350.6	-91.0072	3.8e-26	0	Oxidation;Deamidated;Carbamidomethyl	1;6;9	sp|P08603|CFAH_HUMAN	K	W	1	9	C	0.332984	None
146	UDGP_01.mgf	UDGP_01.22546.22546.2.0.dta	EFNAETFTFHADICTLSEK	2	2169.01	-91.0084	7.6e-26	0	Carbamidomethyl	14	sp|P02768|ALBU_HUMAN;tr|B7WNR0|B7WNR0_HUMAN;tr|H0YA55|H0YA55_HUMAN;tr|A0A087WWT3|A0A087WWT3_HUMAN;tr|D6RHD5|D6RHD5_HUMAN;tr|A0A0C4DGB6|A0A0C4DGB6_HUMAN;tr|C9JKR2|C9JKR2_HUMAN	K;K;K;K;K;K;K	E;E;E;E;E;E;E	1	14	C	0.453416	None
147	UDGP_01.mgf	UDGP_01.13171.13171.2.0.dta	FSSCGGGGGSFGAGGGFGSR	2	1674.72	-91.0097	8.5e-26	0	Carbamidomethyl	4	sp|P04264|K2C1_HUMAN	R	S	1	4	C	-1	None	SSCGGGGGSFGAGGGFGSR	Diethyl (Any N-term)	0
148	UDGP_02.mgf	UDGP_02.21015.21015.3.0.dta	EGDHEFLEVPEAQEDVEATFPVHQPGNYSCSYR	3	3746.64	-91.0185	8.9e-26	0	Deamidated;Carbamidomethyl	27;30	sp|P04217|A1BG_HUMAN;tr|M0R009|M0R009_HUMAN	R;R	T;T	1	30	C	0.452773	None
149	UDGP_03.mgf	UDGP_03.19708.19708.2.0.dta	VCQDCPLLAPLNDTR	2	1681.82	-91.0096	2.2e-25	0	Carbamidomethyl;Carbamidomethyl;Deamidated	2;5;12	sp|P02765|FETUA_HUMAN;tr|C9JV77|C9JV77_HUMAN	K;K	V;V	0.9989	2	C	0.833583	None
150	UDGP_04.mgf	UDGP_04.21683.21683.3.0.dta	DTAVFECLPQHAMFGNDTITCTTHGNWTK	3	3263.43	-91.0153	5.9e-25	0	Carbamidomethyl;Deamidated;Carbamidomethyl;Deamidated	7;16;21;26	sp|P02749|APOH_HUMAN;tr|J3QLI0|J3QLI0_HUMAN	R;R	L;L	0.9999	7	C	0.790697	None
151	UDGP_01.mgf	UDGP_01.10144.10144.2.0.dta	ISEENETTCYMGK	2	1471.62	-91.0118	6.4e-25	0	Deamidated;Carbamidomethyl	5;9	sp|P08603|CFAH_HUMAN	R	W	1	9	C	0.403673	None
152	UDGP_04.mgf	UDGP_04.21659.21659.3.0.dta	QQQHLFGSNVTDCSGNFCLFR	3	2425.1	-91.0113	1.3e-24	0	Deamidated;Carbamidomethyl;Carbamidomethyl	9;13;18	sp|P02787|TRFE_HUMAN	R	S	1	13	C	0.656182	None	QQQHLFGSNVTDCSGNFC	NA-LNO2 (C)	18
153	UDGP_01.mgf	UDGP_01.21942.21942.2.0.dta	EFNAETFTFHADICTLSEK	2	2169.02	-91.004	1.8e-24	0	Carbamidomethyl	14	sp|P02768|ALBU_HUMAN;tr|B7WNR0|B7WNR0_HUMAN;tr|H0YA55|H0YA55_HUMAN;tr|A0A087WWT3|A0A087WWT3_HUMAN;tr|D6RHD5|D6RHD5_HUMAN;tr|A0A0C4DGB6|A0A0C4DGB6_HUMAN;tr|C9JKR2|C9JKR2_HUMAN	K;K;K;K;K;K;K	E;E;E;E;E;E;E	1	14	C	0.469083	None
154	UDGP_04.mgf	UDGP_04.10060.10060.2.0.dta	ISEENETTCYMGK	2	1471.62	-91.0117	3e-24	0	Deamidated;Carbamidomethyl	5;9	sp|P08603|CFAH_HUMAN	R	W	1	9	C	0.4444	None
155	UDGP_01.mgf	UDGP_01.23601.23601.2.0.dta	ELPGVCNETMMALWEECKPCLK	2	2605.18	-91.0114	3.2e-24	0	Carbamidomethyl;Deamidated;Carbamidomethyl;Carbamidomethyl	6;7;17;20	sp|P10909|CLUS_HUMAN;tr|E5RH61|E5RH61_HUMAN;tr|E5RGB0|E5RGB0_HUMAN;tr|E5RJZ5|E5RJZ5_HUMAN;tr|E7ETB4|E7ETB4_HUMAN;tr|E7ERK6|E7ERK6_HUMAN;tr|H0YLK8|H0YLK8_HUMAN	K;K;K;K;K;K;K	Q;Q;Q;Q;Q;Q;Q	0.9966	20	C	0.292016	None
156	UDGP_02.mgf	UDGP_02.19650.19650.2.0.dta	VCQDCPLLAPLNDTR	2	1681.82	-91.0115	4.5e-24	0	Carbamidomethyl;Carbamidomethyl;Deamidated	2;5;12	sp|P02765|FETUA_HUMAN;tr|C9JV77|C9JV77_HUMAN	K;K	V;V	0.9996	2	C	0.826145	None
157	UDGP_03.mgf	UDGP_03.10855.10855.2.0.dta	VYACEVTHQGLSSPVTK	2	1784.92	-91.0092	5.5e-24	0	Carbamidomethyl	4	sp|P01834|IGKC_HUMAN	K	S	1	4	C	0.573825	None
158	UDGP_03.mgf	UDGP_03.21661.21661.3.0.dta	DTAVFECLPQHAMFGNDTITCTTHGNWTK	3	3263.44	-91.0096	5.6e-24	0	Carbamidomethyl;Deamidated;Carbamidomethyl;Deamidated	7;16;21;26	sp|P02749|APOH_HUMAN;tr|J3QLI0|J3QLI0_HUMAN	R;R	L;L	0.9997	21	C	0.856724	None
159	UDGP_01.mgf	UDGP_01.11845.11845.2.0.dta	IECVSAETTEDCIAK	2	1634.75	-91.016	8.7e-24	0	Carbamidomethyl;Carbamidomethyl	3;12	sp|P02787|TRFE_HUMAN	K	I	1	12	C	0.501771	None	IECVSAETTED	iodoTMT (D)	11
160	UDGP_02.mgf	UDGP_02.18955.18955.2.0.dta	VCQDCPLLAPLNDTR	2	1681.82	-91.0092	1e-23	0	Carbamidomethyl;Carbamidomethyl;Deamidated	2;5;12	sp|P02765|FETUA_HUMAN;tr|C9JV77|C9JV77_HUMAN	K;K	V;V	0.9986	5	C	0.771575	None
161	UDGP_04.mgf	UDGP_04.8659.8659.4.0.dta	GNVAVTVSGHTCQHWSAQTPHTHNR	4	2692.27	-91.0101	1.4e-23	0	Carbamidomethyl;Deamidated	12;24	sp|P00747|PLMN_HUMAN	R	T	1	12	C	0.629029	None
162	UDGP_01.mgf	UDGP_01.24636.24636.2.0.dta	SGTASVVCLLNNFYPR	2	1706.89	-91.0086	1.7e-23	0	Carbamidomethyl	8	sp|P01834|IGKC_HUMAN	K	E	1	8	C	0.270338	None
163	UDGP_03.mgf	UDGP_03.23681.23681.3.0.dta	QQQHLFGSNVTDCSGNFCLFR	3	2408.07	-91.0114	1.8e-23	0	Gln->pyro-Glu;Deamidated;Carbamidomethyl;Carbamidomethyl	0;9;13;18	sp|P02787|TRFE_HUMAN	R	S	1	13	C	0.654702	None	QQQHLFGSNVTDCSGNFC	NA-LNO2 (C)	18
164	UDGP_02.mgf	UDGP_02.20611.20611.3.0.dta	LEPVHLQLQCMSQEQLAQVAANATK	3	2733.39	-91.0094	2.9e-23	0	Carbamidomethyl;Oxidation;Deamidated	10;11;22	sp|Q96PD5|PGRP2_HUMAN	R	E	1	10	C	0.295947	None
165	UDGP_02.mgf	UDGP_02.12192.12192.2.0.dta	ITYSIVQTNCSK	2	1323.68	-91.0089	5.1e-23	0	Deamidated;Carbamidomethyl	9;10	sp|P01042|KNG1_HUMAN	R	E	1	10	C	0.567101	None
166	UDGP_02.mgf	UDGP_02.21611.21611.3.0.dta	DTAVFECLPQHAMFGNDTITCTTHGNWTK	3	3263.45	-91.0043	5.8e-23	0	Carbamidomethyl;Deamidated;Carbamidomethyl;Deamidated	7;16;21;26	sp|P02749|APOH_HUMAN;tr|J3QLI0|J3QLI0_HUMAN	R;R	L;L	1	21	C	0.806218	None
167	UDGP_04.mgf	UDGP_04.9035.9035.2.0.dta	FGCEIENNR	2	1048.47	-91.01	7.2e-23	0	Carbamidomethyl;Deamidated	3;8	sp|P25311|ZA2G_HUMAN;tr|C9JEV0|C9JEV0_HUMAN	R;R	S;S	1	3	C	0.814128	None	GCEIENNR	Diethyl (Any N-term)	0
168	UDGP_01.mgf	UDGP_01.16137.16137.2.0.dta	NTTCQDLQIEVTVK	2	1558.8	-91.0074	8.4e-23	0	Deamidated;Carbamidomethyl	1;4	sp|P0C0L4|CO4A_HUMAN;sp|P0C0L5|CO4B_HUMAN;tr|A0A140TA49|A0A140TA49_HUMAN;tr|A0A140TA44|A0A140TA44_HUMAN;tr|A0A140TA29|A0A140TA29_HUMAN;tr|A0A0G2JPR0|A0A0G2JPR0_HUMAN;tr|A0A140TA32|A0A140TA32_HUMAN;tr|F5GXS0|F5GXS0_HUMAN;tr|A0A0G2JL54|A0A0G2JL54_HUMAN	K;K;K;K;K;K;K;K;K	G;G;G;G;G;G;G;G;G	1	4	C	0.543446	None	TCQDLQIEVTVK	Phenylisocyanate:2H(5) (Any N-term)	0
169	UDGP_01.mgf	UDGP_01.22223.22223.3.0.dta	EFNAETFTFHADICTLSEK	3	2169.02	-91.0056	1.3e-22	0	Carbamidomethyl	14	sp|P02768|ALBU_HUMAN;tr|B7WNR0|B7WNR0_HUMAN;tr|H0YA55|H0YA55_HUMAN;tr|A0A087WWT3|A0A087WWT3_HUMAN;tr|D6RHD5|D6RHD5_HUMAN;tr|A0A0C4DGB6|A0A0C4DGB6_HUMAN;tr|C9JKR2|C9JKR2_HUMAN	K;K;K;K;K;K;K	E;E;E;E;E;E;E	1	14	C	0.825267	None
170	UDGP_04.mgf	UDGP_04.11320.11320.2.0.dta	IPCSQPPQIEHGTINSSR	2	1930.96	-91.0108	1.5e-22	0	Carbamidomethyl;Deamidated	3;15	sp|P08603|CFAH_HUMAN	K	S	1	3	C	0.655801	None
171	UDGP_02.mgf	UDGP_02.5923.5923.2.0.dta	NCCNTENPPGCYR	2	1551.6	-91.0092	3.6e-22	0	Deamidated;Carbamidomethyl;Carbamidomethyl;Carbamidomethyl	1;2;3;11	sp|P43652|AFAM_HUMAN	R	Y	0.9507	3	C	0.866184	None
172	UDGP_01.mgf	UDGP_01.22454.22454.3.0.dta	QQQHLFGSNVTDCSGNFCLFR	3	2425.1	-91.0092	3.7e-22	0	Deamidated;Carbamidomethyl;Carbamidomethyl	9;13;18	sp|P02787|TRFE_HUMAN	R	S	1	18	C	0.382618	None	QQQHLFGSNVTDCSGNFC	NA-LNO2 (C)	18
173	UDGP_01.mgf	UDGP_01.17031.17031.4.0.dta	WQQGNVFSCSVMHEALHNHYTQK	4	2711.25	-91.0053	4.8e-22	0	Carbamidomethyl;Deamidated	9;18	sp|P01857|IGHG1_HUMAN;sp|P01859|IGHG2_HUMAN;tr|A0A0A0MS07|A0A0A0MS07_HUMAN;tr|A0A286YEY4|A0A286YEY4_HUMAN;tr|A0A0A0MS08|A0A0A0MS08_HUMAN	R;R;R;R;R	S;S;S;S;S	1	9	C	-1	None
174	UDGP_02.mgf	UDGP_02.6436.6436.2.0.dta	NCCNTENPPGCYR	2	1551.59	-91.0099	5e-22	0	Deamidated;Carbamidomethyl;Carbamidomethyl;Carbamidomethyl	1;2;3;11	sp|P43652|AFAM_HUMAN	R	Y	0.9999	11	C	0.149665	None
175	UDGP_03.mgf	UDGP_03.25125.25125.2.0.dta	SGTASVVCLLNNFYPR	2	1706.89	-91.0075	5.1e-22	0	Carbamidomethyl	8	sp|P01834|IGKC_HUMAN	K	E	1	8	C	0.252528	None
176	UDGP_03.mgf	UDGP_03.5270.5270.2.0.dta	SGGGGGGGGCGGGGGVSSLR	2	1458.67	-91.0108	6e-22	0	Carbamidomethyl	10	sp|P13645|K1C10_HUMAN	R	I	1	10	C	-1	None
177	UDGP_01.mgf	UDGP_01.19957.19957.3.0.dta	VIDFNCTTSSVSSALANTK	3	1924.95	-91.0122	6.4e-22	0	Deamidated;Carbamidomethyl	5;6	sp|P04196|HRG_HUMAN	R	D	1	6	C	0.803826	None
178	UDGP_02.mgf	UDGP_02.3051.3051.2.0.dta	TYTCNVDHKPSNTK	2	1573.76	-91.011	7.2e-22	0	Carbamidomethyl	4	sp|P01861|IGHG4_HUMAN;tr|A0A286YFJ8|A0A286YFJ8_HUMAN	K;K	V;V	1	4	C	0.771078	None
179	UDGP_01.mgf	UDGP_01.19552.19552.3.0.dta	LSVDKDQYVEPENVTIQCDSGYGVVGPQSITCSGNR	3	3882.79	-91.0155	8.1e-22	0	Deamidated;Carbamidomethyl;Carbamidomethyl;Deamidated	13;18;32;35	sp|P04003|C4BPA_HUMAN	R	T	1	32	C	0.102963	None
180	UDGP_01.mgf	UDGP_01.23621.23621.3.0.dta	QQQHLFGSNVTDCSGNFCLFR	3	2408.07	-91.0122	1.2e-21	0	Gln->pyro-Glu;Deamidated;Carbamidomethyl;Carbamidomethyl	0;9;13;18	sp|P02787|TRFE_HUMAN	R	S	0.9999	18	C	0.518572	None	QQQHLFGSNVTDCSGNFC	NA-LNO2 (C)	18
181	UDGP_04.mgf	UDGP_04.21669.21669.4.0.dta	DTAVFECLPQHAMFGNDTITCTTHGNWTK	4	3263.44	-91.0131	1.8e-21	0	Carbamidomethyl;Deamidated;Carbamidomethyl;Deamidated	7;16;21;26	sp|P02749|APOH_HUMAN;tr|J3QLI0|J3QLI0_HUMAN	R;R	L;L	1	7	C	0.922354	None
182	UDGP_02.mgf	UDGP_02.17980.17980.3.0.dta	LVRPEVDVMCTAFHDNEETFLK	3	2575.25	-91.0092	2e-21	0	Oxidation;Carbamidomethyl	9;10	sp|P02768|ALBU_HUMAN;tr|H7C013|H7C013_HUMAN;tr|A0A087WWT3|A0A087WWT3_HUMAN;tr|A0A0C4DGB6|A0A0C4DGB6_HUMAN	R;R;R;R	K;K;K;K	1	10	C	0.57397	None
183	UDGP_01.mgf	UDGP_01.20430.20430.2.0.dta	VCQDCPLLAPLNDTR	2	1681.82	-91.01	2e-21	0	Carbamidomethyl;Carbamidomethyl;Deamidated	2;5;12	sp|P02765|FETUA_HUMAN;tr|C9JV77|C9JV77_HUMAN	K;K	V;V	0.9992	2	C	0.818697	None
184	UDGP_03.mgf	UDGP_03.9303.9303.2.0.dta	ISEENETTCYMGK	2	1471.62	-91.011	2.1e-21	0	Deamidated;Carbamidomethyl	5;9	sp|P08603|CFAH_HUMAN	R	W	1	9	C	0.403143	None
185	UDGP_01.mgf	UDGP_01.16791.16791.2.0.dta	NQVSLTCLVK	2	1070.62	-91.0088	2.4e-21	0	Carbamidomethyl	7	sp|P01857|IGHG1_HUMAN;sp|P01859|IGHG2_HUMAN;sp|P01860|IGHG3_HUMAN;sp|P01861|IGHG4_HUMAN;tr|A0A286YES1|A0A286YES1_HUMAN;tr|A0A286YFJ8|A0A286YFJ8_HUMAN;tr|A0A0A0MS07|A0A0A0MS07_HUMAN;tr|A0A286YEY4|A0A286YEY4_HUMAN;tr|A0A0A0MS08|A0A0A0MS08_HUMAN	K;K;K;K;K;K;K;K;K	G;G;G;G;G;G;G;G;G	1	7	C	0.653598	None
186	UDGP_01.mgf	UDGP_01.9512.9512.3.0.dta	VHTECCHGDLLECADDR	3	1995.83	-91.0107	5.3e-21	0	Carbamidomethyl;Carbamidomethyl;Carbamidomethyl	5;6;13	sp|P02768|ALBU_HUMAN;tr|B7WNR0|B7WNR0_HUMAN;tr|H0YA55|H0YA55_HUMAN;tr|D6RHD5|D6RHD5_HUMAN;tr|A0A0C4DGB6|A0A0C4DGB6_HUMAN;tr|C9JKR2|C9JKR2_HUMAN	K;K;K;K;K;K	A;A;A;A;A;A	1	13	C	0.790866	None	TECCHGDLLECADDR	DiLeu4plex115 (Any N-term)	0
187	UDGP_02.mgf	UDGP_02.9007.9007.2.0.dta	FGCEIENNR	2	1048.47	-91.0091	7.9e-21	0	Carbamidomethyl;Deamidated	3;8	sp|P25311|ZA2G_HUMAN;tr|C9JEV0|C9JEV0_HUMAN	R;R	S;S	1	3	C	0.820426	None	GCEIENNR	Diethyl (Any N-term)	0
188	UDGP_02.mgf	UDGP_02.10250.10250.2.0.dta	LGNWSAMPSCK	2	1176.53	-91.0109	8.2e-21	0	Deamidated;Oxidation;Carbamidomethyl	3;7;10	sp|P02749|APOH_HUMAN;tr|J3KS17|J3KS17_HUMAN	K;K	A;E	1	10	C	0.248971	None	LGNWSAMPS	mTRAQ (S)	9
189	UDGP_02.mgf	UDGP_02.14747.14747.2.0.dta	STSESTAALGCLVK	2	1332.7	-91.0132	9.7e-21	0	Carbamidomethyl	11	sp|P01859|IGHG2_HUMAN;sp|P01861|IGHG4_HUMAN;tr|A0A286YFJ8|A0A286YFJ8_HUMAN;tr|A0A286YEY4|A0A286YEY4_HUMAN	R;R;R;R	D;D;D;D	1	11	C	0.613145	None
190	UDGP_04.mgf	UDGP_04.11226.11226.3.0.dta	HEEGHMLNCTCFGQGR	3	1842.76	-91.0133	9.9e-21	0	Deamidated;Carbamidomethyl;Carbamidomethyl	8;9;11	sp|P02751|FINC_HUMAN	R	G	0.9871	11	C	0.635184	None
191	UDGP_02.mgf	UDGP_02.8900.8900.3.0.dta	HKVYACEVTHQGLSSPVTK	3	2050.07	-91.0105	1.2e-20	0	Carbamidomethyl	6	sp|P01834|IGKC_HUMAN	K	S	1	6	C	-1	None	KVYACEVTHQGLSSPVTK	Label:2H(4)+Acetyl (K)	1
192	UDGP_04.mgf	UDGP_04.8672.8672.3.0.dta	GNVAVTVSGHTCQHWSAQTPHTHNR	3	2692.27	-91.0114	1.3e-20	0	Carbamidomethyl;Deamidated	12;24	sp|P00747|PLMN_HUMAN	R	T	1	12	C	0.664962	None
193	UDGP_03.mgf	UDGP_03.12693.12693.2.0.dta	ISIGGGSCAISGGYGSR	2	1507.75	-91.0084	1.7e-20	0	Carbamidomethyl	8	sp|P02538|K2C6A_HUMAN;sp|P04259|K2C6B_HUMAN;sp|P48668|K2C6C_HUMAN	R;R;R	A;A;A	1	8	C	-1	None
194	UDGP_04.mgf	UDGP_04.16809.16809.3.0.dta	WQQGNVFSCSVMHEALHNHYTQK	3	2710.25	-91.0164	2e-20	0	Carbamidomethyl	9	sp|P01857|IGHG1_HUMAN;sp|P01859|IGHG2_HUMAN;tr|A0A0A0MS07|A0A0A0MS07_HUMAN;tr|A0A286YEY4|A0A286YEY4_HUMAN;tr|A0A0A0MS08|A0A0A0MS08_HUMAN	R;R;R;R;R	S;S;S;S;S	1	9	C	0.909496	None
195	UDGP_02.mgf	UDGP_02.12337.12337.2.0.dta	LTDTICGVGNMSANASDQER	2	2065.89	-91.0122	2.8e-20	0	Carbamidomethyl;Deamidated;Oxidation;Deamidated	6;10;11;14	sp|P06681|CO2_HUMAN;tr|E9PDZ0|E9PDZ0_HUMAN;tr|E7ETN3|E7ETN3_HUMAN;tr|H0Y3H6|H0Y3H6_HUMAN;tr|B4DQI1|B4DQI1_HUMAN;tr|B4E1Z4|B4E1Z4_HUMAN;tr|A0A0G2JK28|A0A0G2JK28_HUMAN;tr|A0A0G2JIE7|A0A0G2JIE7_HUMAN;tr|A0A0G2JL69|A0A0G2JL69_HUMAN	K;K;K;K;K;K;K;K;K	T;T;T;T;T;T;T;T;T	0.9997	6	C	0.405785	None	LTDTICGVGNMSANAS	bisANS-sulfonates (S)	16
196	UDGP_02.mgf	UDGP_02.12441.12441.3.0.dta	MSGECAPNVSVSVSTSHTTISGGGSR	3	2474.16	-91.01	4.2e-20	0	Carbamidomethyl	5	sp|P04264|K2C1_HUMAN	R	G	1	5	C	-1	None	GECAPNVSVSVSTSHTTISGGGSR	SMA (Any N-term)	0
197	UDGP_04.mgf	UDGP_04.10520.10520.2.0.dta	ISEENETTCYMGK	2	1471.62	-91.0106	5.8e-20	0	Deamidated;Carbamidomethyl	5;9	sp|P08603|CFAH_HUMAN	R	W	1	9	C	0.419421	None
198	UDGP_04.mgf	UDGP_04.19610.19610.2.0.dta	VCQDCPLLAPLNDTR	2	1681.82	-91.0123	6.2e-20	0	Carbamidomethyl;Carbamidomethyl;Deamidated	2;5;12	sp|P02765|FETUA_HUMAN;tr|C9JV77|C9JV77_HUMAN	K;K	V;V	0.9993	2	C	0.828131	None
199	UDGP_03.mgf	UDGP_03.13907.13907.2.0.dta	STSESTAALGCLVK	2	1332.7	-91.0107	9.2e-20	0	Carbamidomethyl	11	sp|P01859|IGHG2_HUMAN;sp|P01861|IGHG4_HUMAN;tr|A0A286YFJ8|A0A286YFJ8_HUMAN;tr|A0A286YEY4|A0A286YEY4_HUMAN	R;R;R;R	D;D;D;D	1	11	C	0.622763	None
200	UDGP_01.mgf	UDGP_01.12445.12445.2.0.dta	ITYSIVQTNCSK	2	1323.68	-91.0092	1.1e-19	0	Deamidated;Carbamidomethyl	9;10	sp|P01042|KNG1_HUMAN	R	E	1	10	C	0.618672	None
201	UDGP_03.mgf	UDGP_03.22385.22385.3.0.dta	EFNAETFTFHADICTLSEK	3	2169.01	-91.0095	1.3e-19	0	Carbamidomethyl	14	sp|P02768|ALBU_HUMAN;tr|B7WNR0|B7WNR0_HUMAN;tr|H0YA55|H0YA55_HUMAN;tr|A0A087WWT3|A0A087WWT3_HUMAN;tr|D6RHD5|D6RHD5_HUMAN;tr|A0A0C4DGB6|A0A0C4DGB6_HUMAN;tr|C9JKR2|C9JKR2_HUMAN	K;K;K;K;K;K;K	E;E;E;E;E;E;E	1	14	C	0.835524	None
202	UDGP_02.mgf	UDGP_02.11263.11263.2.0.dta	IPCSQPPQIEHGTINSSR	2	1930.96	-91.0142	1.6e-19	0	Carbamidomethyl;Deamidated	3;15	sp|P08603|CFAH_HUMAN	K	S	1	3	C	0.619112	None
203	UDGP_02.mgf	UDGP_02.19508.19508.2.0.dta	VIDFNCTTSSVSSALANTK	2	1924.95	-91.0113	2.3e-19	0	Deamidated;Carbamidomethyl	5;6	sp|P04196|HRG_HUMAN	R	D	1	6	C	0.350369	None
204	UDGP_02.mgf	UDGP_02.10521.10521.2.0.dta	ISEENETTCYMGK	2	1471.62	-91.0111	3.2e-19	0	Deamidated;Carbamidomethyl	5;9	sp|P08603|CFAH_HUMAN	R	W	1	9	C	0.400254	None
205	UDGP_04.mgf	UDGP_04.9475.9475.2.0.dta	ADGESCSASMMYQEGK	2	1659.66	-91.0145	3.7e-19	0	Carbamidomethyl	6	sp|P01008|ANT3_HUMAN	K	F	1	6	C	0.535507	None
206	UDGP_04.mgf	UDGP_04.21933.21933.3.0.dta	EFNAETFTFHADICTLSEK	3	2169.01	-91.0102	4e-19	0	Carbamidomethyl	14	sp|P02768|ALBU_HUMAN;tr|B7WNR0|B7WNR0_HUMAN;tr|H0YA55|H0YA55_HUMAN;tr|A0A087WWT3|A0A087WWT3_HUMAN;tr|D6RHD5|D6RHD5_HUMAN;tr|A0A0C4DGB6|A0A0C4DGB6_HUMAN;tr|C9JKR2|C9JKR2_HUMAN	K;K;K;K;K;K;K	E;E;E;E;E;E;E	1	14	C	0.849169	None
207	UDGP_02.mgf	UDGP_02.15984.15984.3.0.dta	LAGKPTHVNVSVVMAEVDGTCY	3	2273.11	-91.0095	4.3e-19	0	Deamidated;Oxidation;Carbamidomethyl	9;14;21	sp|P01876|IGHA1_HUMAN;tr|A0A0G2JMB2|A0A0G2JMB2_HUMAN	R;R	-;-	1	21	C	0.602579	None
208	UDGP_02.mgf	UDGP_02.10075.10075.2.0.dta	ISEENETTCYMGK	2	1471.62	-91.0152	4.4e-19	0	Deamidated;Carbamidomethyl	5;9	sp|P08603|CFAH_HUMAN	R	W	1	9	C	0.38168	None
209	UDGP_02.mgf	UDGP_02.17278.17278.3.0.dta	QDQCIYNTTYLNVQR	3	1825.87	-91.0091	5.2e-19	0	Carbamidomethyl;Deamidated	4;7	sp|P02763|A1AG1_HUMAN	R	E	1	4	C	0.934694	None	DQCIYNTTYLNVQR	Propargylamine (D)	1
210	UDGP_04.mgf	UDGP_04.19313.19313.3.0.dta	LSVDKDQYVEPENVTIQCDSGYGVVGPQSITCSGNR	3	3882.79	-91.0185	5.9e-19	0	Deamidated;Carbamidomethyl;Carbamidomethyl;Deamidated	13;18;32;35	sp|P04003|C4BPA_HUMAN	R	T	0.9997	18	C	0.78943	None
211	UDGP_03.mgf	UDGP_03.22369.22369.3.0.dta	QQQHLFGSNVTDCSGNFCLFR	3	2426.08	-91.0112	6.1e-19	0	Deamidated;Carbamidomethyl;Deamidated;Carbamidomethyl	9;13;16;18	sp|P02787|TRFE_HUMAN	R	S	1	13	C	0.711759	None	QQQHLFGSNVTDCSGNFC	NA-LNO2 (C)	18
212	UDGP_02.mgf	UDGP_02.20112.20112.2.0.dta	EFNAETFTFHADICTLSEK	2	2169.01	-91.0105	8.6e-19	0	Carbamidomethyl	14	sp|P02768|ALBU_HUMAN;tr|B7WNR0|B7WNR0_HUMAN;tr|H0YA55|H0YA55_HUMAN;tr|A0A087WWT3|A0A087WWT3_HUMAN;tr|D6RHD5|D6RHD5_HUMAN;tr|A0A0C4DGB6|A0A0C4DGB6_HUMAN;tr|C9JKR2|C9JKR2_HUMAN	K;K;K;K;K;K;K	E;E;E;E;E;E;E	1	14	C	0.465453	None
213	UDGP_02.mgf	UDGP_02.21614.21614.4.0.dta	DTAVFECLPQHAMFGNDTITCTTHGNWTK	4	3263.44	-91.0085	1e-18	0	Carbamidomethyl;Deamidated;Carbamidomethyl;Deamidated	7;16;21;26	sp|P02749|APOH_HUMAN;tr|J3QLI0|J3QLI0_HUMAN	R;R	L;L	0.9993	21	C	0.888178	None
214	UDGP_01.mgf	UDGP_01.11367.11367.2.0.dta	ISEENETTCYMGK	2	1471.62	-91.012	1.4e-18	0	Deamidated;Carbamidomethyl	5;9	sp|P08603|CFAH_HUMAN	R	W	1	9	C	0.359713	None
215	UDGP_02.mgf	UDGP_02.16775.16775.4.0.dta	WQQGNVFSCSVMHEALHNHYTQK	4	2710.26	-91.0084	1.5e-18	0	Carbamidomethyl	9	sp|P01857|IGHG1_HUMAN;sp|P01859|IGHG2_HUMAN;tr|A0A0A0MS07|A0A0A0MS07_HUMAN;tr|A0A286YEY4|A0A286YEY4_HUMAN;tr|A0A0A0MS08|A0A0A0MS08_HUMAN	R;R;R;R;R	S;S;S;S;S	1	9	C	0.879432	None
216	UDGP_04.mgf	UDGP_04.11262.11262.2.0.dta	ISEENETTCYMGK	2	1471.62	-91.0122	1.8e-18	0	Deamidated;Carbamidomethyl	5;9	sp|P08603|CFAH_HUMAN	R	W	1	9	C	0.37005	None
217	UDGP_01.mgf	UDGP_01.22530.22530.3.0.dta	EFNAETFTFHADICTLSEK	3	2169.02	-91.0066	2.2e-18	0	Carbamidomethyl	14	sp|P02768|ALBU_HUMAN;tr|B7WNR0|B7WNR0_HUMAN;tr|H0YA55|H0YA55_HUMAN;tr|A0A087WWT3|A0A087WWT3_HUMAN;tr|D6RHD5|D6RHD5_HUMAN;tr|A0A0C4DGB6|A0A0C4DGB6_HUMAN;tr|C9JKR2|C9JKR2_HUMAN	K;K;K;K;K;K;K	E;E;E;E;E;E;E	1	14	C	0.746556	None
218	UDGP_02.mgf	UDGP_02.12253.12253.4.0.dta	YPHKPEINSTTHPGADLQENFCR	4	2621.24	-91.0089	2.6e-18	0	Deamidated;Carbamidomethyl	8;22	sp|P00734|THRB_HUMAN;tr|C9JV37|C9JV37_HUMAN;tr|E9PIT3|E9PIT3_HUMAN	R;R;R	N;N;N	1	22	C	0.689368	None
219	UDGP_01.mgf	UDGP_01.23599.23599.3.0.dta	ELPGVCNETMMALWEECKPCLK	3	2605.18	-91.0125	2.8e-18	0	Carbamidomethyl;Deamidated;Carbamidomethyl;Carbamidomethyl	6;7;17;20	sp|P10909|CLUS_HUMAN;tr|E5RH61|E5RH61_HUMAN;tr|E5RGB0|E5RGB0_HUMAN;tr|E5RJZ5|E5RJZ5_HUMAN;tr|E7ETB4|E7ETB4_HUMAN;tr|E7ERK6|E7ERK6_HUMAN;tr|H0YLK8|H0YLK8_HUMAN	K;K;K;K;K;K;K	Q;Q;Q;Q;Q;Q;Q	0.998	20	C	0.642198	None
220	UDGP_01.mgf	UDGP_01.6921.6921.3.0.dta	RNHSCEPCQTLAVR	3	1637.78	-91.0083	3.4e-18	0	Deamidated;Carbamidomethyl;Carbamidomethyl	2;5;8	sp|P00748|FA12_HUMAN	R	S	1	5	C	0.415893	None	SCEPCQTLAVR	LG-pyrrole (Any N-term)	0
221	UDGP_03.mgf	UDGP_03.5321.5321.2.0.dta	NCCNTENPPGCYR	2	1551.59	-91.0127	3.7e-18	0	Deamidated;Carbamidomethyl;Carbamidomethyl;Carbamidomethyl	1;2;3;11	sp|P43652|AFAM_HUMAN	R	Y	0.964	3	C	0.810934	None
222	UDGP_01.mgf	UDGP_01.19597.19597.4.0.dta	LSVDKDQYVEPENVTIQCDSGYGVVGPQSITCSGNR	4	3882.8	-91.0108	3.8e-18	0	Deamidated;Carbamidomethyl;Carbamidomethyl;Deamidated	13;18;32;35	sp|P04003|C4BPA_HUMAN	R	T	1	32	C	0.155079	None
223	UDGP_04.mgf	UDGP_04.17573.17573.3.0.dta	LAGKPTHVNVSVVMAEVDGTCY	3	2273.11	-91.0083	4.6e-18	0	Deamidated;Oxidation;Carbamidomethyl	9;14;21	sp|P01876|IGHA1_HUMAN;tr|A0A0G2JMB2|A0A0G2JMB2_HUMAN	R;R	-;-	1	21	C	0.590401	None
224	UDGP_04.mgf	UDGP_04.10256.10256.2.0.dta	AEDTAVYYCAR	2	1227.56	-91.0095	4.9e-18	0	Carbamidomethyl	9	sp|P0DP02|HVC33_HUMAN;sp|A0A0B4J1V1|HV321_HUMAN;sp|P01763|HV348_HUMAN;sp|P01772|HV333_HUMAN;sp|A0A0B4J1X5|HV374_HUMAN;sp|P01762|HV311_HUMAN;sp|P01767|HV353_HUMAN;sp|A0A0C4DH42|HV366_HUMAN;sp|A0A0J9YVY3|HV741_HUMAN;sp|P01780|HV307_HUMAN	R;R;R;R;R;R;R;R;K;R	-;-;-;-;-;-;-;-;-;-	1	9	C	0.317508	None
225	UDGP_03.mgf	UDGP_03.10512.10512.2.0.dta	IPCSQPPQIEHGTINSSR	2	1930.96	-91.0092	6.1e-18	0	Carbamidomethyl;Deamidated	3;15	sp|P08603|CFAH_HUMAN	K	S	1	3	C	0.479884	None
226	UDGP_02.mgf	UDGP_02.19907.19907.2.0.dta	VCQDCPLLAPLNDTR	2	1681.82	-91.0105	6.1e-18	0	Carbamidomethyl;Carbamidomethyl;Deamidated	2;5;12	sp|P02765|FETUA_HUMAN;tr|C9JV77|C9JV77_HUMAN	K;K	V;V	0.9976	2	C	0.825858	None
227	UDGP_03.mgf	UDGP_03.7745.7745.2.0.dta	NHSCEPCQTLAVR	2	1481.68	-91.0101	7.2e-18	0	Deamidated;Carbamidomethyl;Carbamidomethyl	1;4;7	sp|P00748|FA12_HUMAN	R	S	0.999	7	C	0.504683	None
228	UDGP_04.mgf	UDGP_04.14258.14258.2.0.dta	LGNWSAMPSCK	2	1160.54	-91.0084	8.3e-18	0	Deamidated;Carbamidomethyl	3;10	sp|P02749|APOH_HUMAN;tr|J3KS17|J3KS17_HUMAN	K;K	A;E	1	10	C	0.348332	None	LGNWSAMPS	mTRAQ (S)	9
229	UDGP_04.mgf	UDGP_04.12234.12234.4.0.dta	YPHKPEINSTTHPGADLQENFCR	4	2621.24	-91.0105	1.5e-17	0	Deamidated;Carbamidomethyl	8;22	sp|P00734|THRB_HUMAN;tr|C9JV37|C9JV37_HUMAN;tr|E9PIT3|E9PIT3_HUMAN	R;R;R	N;N;N	1	22	C	0.697231	None
230	UDGP_04.mgf	UDGP_04.12985.12985.2.0.dta	FSSCGGGGGSFGAGGGFGSR	2	1674.72	-91.0129	1.5e-17	0	Carbamidomethyl	4	sp|P04264|K2C1_HUMAN	R	S	1	4	C	-1	None	SSCGGGGGSFGAGGGFGSR	Diethyl (Any N-term)	0
231	UDGP_04.mgf	UDGP_04.17518.17518.3.0.dta	QNQCFYNSSYLNVQR	3	1830.84	-91.0101	2.4e-17	0	Carbamidomethyl;Deamidated	4;7	sp|P19652|A1AG2_HUMAN	R	E	1	4	C	0.905456	None
232	UDGP_03.mgf	UDGP_03.13344.13344.2.0.dta	STSGGTAALGCLVK	2	1230.67	-91.0088	2.5e-17	0	Carbamidomethyl	11	sp|P01857|IGHG1_HUMAN;sp|P01860|IGHG3_HUMAN;tr|A0A286YES1|A0A286YES1_HUMAN;tr|A0A0A0MS07|A0A0A0MS07_HUMAN;tr|A0A0A0MS08|A0A0A0MS08_HUMAN	K;R;R;K;K	D;D;D;D;D	1	11	C	0.558714	None
233	UDGP_01.mgf	UDGP_01.19499.19499.2.0.dta	LAGKPTHVNVSVVMAEVDGTCY	2	2257.11	-91.0118	3.6e-17	0	Deamidated;Carbamidomethyl	9;21	sp|P01876|IGHA1_HUMAN;tr|A0A0G2JMB2|A0A0G2JMB2_HUMAN	R;R	-;-	1	21	C	0.45093	None
234	UDGP_01.mgf	UDGP_01.21816.21816.4.0.dta	DTAVFECLPQHAMFGNDTITCTTHGNWTK	4	3263.44	-91.0112	5.7e-17	0	Carbamidomethyl;Deamidated;Carbamidomethyl;Deamidated	7;16;21;26	sp|P02749|APOH_HUMAN;tr|J3QLI0|J3QLI0_HUMAN	R;R	L;L	0.9996	21	C	0.878848	None
235	UDGP_04.mgf	UDGP_04.8905.8905.2.0.dta	HKVYACEVTHQGLSSPVTK	2	2050.07	-91.0099	6.2e-17	0	Carbamidomethyl	6	sp|P01834|IGKC_HUMAN	K	S	1	6	C	-1	None	KVYACEVTHQGLSSPVTK	Label:2H(4)+Acetyl (K)	1
236	UDGP_04.mgf	UDGP_04.8896.8896.3.0.dta	HKVYACEVTHQGLSSPVTK	3	2050.07	-91.0072	6.3e-17	0	Carbamidomethyl	6	sp|P01834|IGKC_HUMAN	K	S	1	6	C	-1	None	KVYACEVTHQGLSSPVTK	Label:2H(4)+Acetyl (K)	1
237	UDGP_04.mgf	UDGP_04.19265.19265.3.0.dta	LAGKPTHVNVSVVMAEVDGTCY	3	2257.12	-91.008	6.5e-17	0	Deamidated;Carbamidomethyl	9;21	sp|P01876|IGHA1_HUMAN;tr|A0A0G2JMB2|A0A0G2JMB2_HUMAN	R;R	-;-	1	21	C	0.701162	None
238	UDGP_02.mgf	UDGP_02.19434.19434.3.0.dta	LSVDKDQYVEPENVTIQCDSGYGVVGPQSITCSGNR	3	3882.79	-91.0143	7.6e-17	0	Deamidated;Carbamidomethyl;Carbamidomethyl;Deamidated	13;18;32;35	sp|P04003|C4BPA_HUMAN	R	T	0.9996	18	C	0.786097	None
239	UDGP_04.mgf	UDGP_04.19170.19170.2.0.dta	AETECQNTEYQQLLDIK	2	1991.96	-91.0055	7.9e-17	0	Carbamidomethyl	5	sp|P13645|K1C10_HUMAN	R	I	1	5	C	-1	None	CQNTEYQQLLDIK	NHS-LC-Biotin (Any N-term)	0
240	UDGP_04.mgf	UDGP_04.21405.21405.3.0.dta	DTAVFECLPQHAMFGNDTITCTTHGNWTK	3	3263.44	-91.0104	9.1e-17	0	Carbamidomethyl;Deamidated;Carbamidomethyl;Deamidated	7;16;21;26	sp|P02749|APOH_HUMAN;tr|J3QLI0|J3QLI0_HUMAN	R;R	L;L	0.9997	21	C	0.853924	None
241	UDGP_03.mgf	UDGP_03.22395.22395.3.0.dta	DTAVFECLPQHAMFGNDTITCTTHGNWTK	3	3263.45	-91.0049	1.2e-16	0	Carbamidomethyl;Deamidated;Carbamidomethyl;Deamidated	7;16;21;26	sp|P02749|APOH_HUMAN;tr|J3QLI0|J3QLI0_HUMAN	R;R	L;L	0.9999	21	C	0.743136	None
242	UDGP_02.mgf	UDGP_02.11262.11262.2.0.dta	ISEENETTCYMGK	2	1471.62	-91.0134	1.2e-16	0	Deamidated;Carbamidomethyl	5;9	sp|P08603|CFAH_HUMAN	R	W	0.9804	9	C	0.332074	None
243	UDGP_03.mgf	UDGP_03.16553.16553.2.0.dta	GPSVFPLAPCSR	2	1196.64	-91.0089	1.3e-16	0	Carbamidomethyl	10	sp|P01859|IGHG2_HUMAN;sp|P01860|IGHG3_HUMAN;sp|P01861|IGHG4_HUMAN;tr|A0A286YES1|A0A286YES1_HUMAN;tr|A0A286YFJ8|A0A286YFJ8_HUMAN;tr|A0A286YEY4|A0A286YEY4_HUMAN	K;K;K;K;K;K	S;S;S;S;S;S	1	10	C	0.197472	None
244	UDGP_03.mgf	UDGP_03.18015.18015.3.0.dta	SPVGVQPILNEHTFCAGMSK	3	2081.05	-91.0102	1.5e-16	0	Carbamidomethyl	15	sp|P00738|HPT_HUMAN;tr|J3QR68|J3QR68_HUMAN;tr|H0Y300|H0Y300_HUMAN;tr|A0A0C4DGL8|A0A0C4DGL8_HUMAN;tr|J3QLC9|J3QLC9_HUMAN;tr|A0A087WU08|A0A087WU08_HUMAN	K;K;K;K;K;K	Y;Y;Y;Y;Y;Y	0.9999	15	C	-1	None	QPILNEHTFCAGMSK	ESP:2H(10) (Any N-term)	0
245	UDGP_02.mgf	UDGP_02.23452.23452.3.0.dta	ELPGVCNETMMALWEECKPCLK	3	2605.18	-91.0104	1.6e-16	0	Carbamidomethyl;Deamidated;Carbamidomethyl;Carbamidomethyl	6;7;17;20	sp|P10909|CLUS_HUMAN;tr|E5RH61|E5RH61_HUMAN;tr|E5RGB0|E5RGB0_HUMAN;tr|E5RJZ5|E5RJZ5_HUMAN;tr|E7ETB4|E7ETB4_HUMAN;tr|E7ERK6|E7ERK6_HUMAN;tr|H0YLK8|H0YLK8_HUMAN	K;K;K;K;K;K;K	Q;Q;Q;Q;Q;Q;Q	0.9924	20	C	0.661679	None
246	UDGP_03.mgf	UDGP_03.10574.10574.2.0.dta	ISEENETTCYMGK	2	1471.62	-91.0125	2.3e-16	0	Deamidated;Carbamidomethyl	5;9	sp|P08603|CFAH_HUMAN	R	W	0.9999	9	C	0.161715	None
247	UDGP_02.mgf	UDGP_02.25216.25216.4.0.dta	LSLHRPALEDLLLGSEANLTCTLTGLR	4	2873.57	-91.0079	2.4e-16	0	Deamidated;Carbamidomethyl	18;21	sp|P01877|IGHA2_HUMAN;sp|P01876|IGHA1_HUMAN;tr|A0A0G2JMB2|A0A0G2JMB2_HUMAN;tr|A0A286YEY5|A0A286YEY5_HUMAN;tr|A0A286YEY1|A0A286YEY1_HUMAN	R;R;R;R;R	D;D;D;D;D	1	21	C	0.598638	None
248	UDGP_04.mgf	UDGP_04.16607.16607.3.0.dta	SPVGVQPILNEHTFCAGMSK	3	2097.04	-91.0142	2.5e-16	0	Carbamidomethyl;Oxidation	15;18	sp|P00738|HPT_HUMAN;tr|J3QR68|J3QR68_HUMAN;tr|H0Y300|H0Y300_HUMAN;tr|A0A0C4DGL8|A0A0C4DGL8_HUMAN;tr|J3QLC9|J3QLC9_HUMAN;tr|A0A087WU08|A0A087WU08_HUMAN	K;K;K;K;K;K	Y;Y;Y;Y;Y;Y	1	15	C	-1	None	QPILNEHTFCAGMSK	ESP:2H(10) (Any N-term)	0
249	UDGP_01.mgf	UDGP_01.16218.16218.3.0.dta	LAGKPTHVNVSVVMAEVDGTCY	3	2273.11	-91.0119	2.8e-16	0	Deamidated;Oxidation;Carbamidomethyl	9;14;21	sp|P01876|IGHA1_HUMAN;tr|A0A0G2JMB2|A0A0G2JMB2_HUMAN	R;R	-;-	1	21	C	0.541626	None
250	UDGP_02.mgf	UDGP_02.10272.10272.2.0.dta	AEDTAVYYCAR	2	1227.56	-91.0106	2.9e-16	0	Carbamidomethyl	9	sp|P0DP02|HVC33_HUMAN;sp|A0A0B4J1V1|HV321_HUMAN;sp|P01763|HV348_HUMAN;sp|P01772|HV333_HUMAN;sp|A0A0B4J1X5|HV374_HUMAN;sp|P01762|HV311_HUMAN;sp|P01767|HV353_HUMAN;sp|A0A0C4DH42|HV366_HUMAN;sp|A0A0J9YVY3|HV741_HUMAN;sp|P01780|HV307_HUMAN	R;R;R;R;R;R;R;R;K;R	-;-;-;-;-;-;-;-;-;-	1	9	C	0.323789	None
251	UDGP_04.mgf	UDGP_04.19437.19437.3.0.dta	VIDFNCTTSSVSSALANTK	3	1924.95	-91.0131	3.2e-16	0	Deamidated;Carbamidomethyl	5;6	sp|P04196|HRG_HUMAN	R	D	1	6	C	0.769535	None
252	UDGP_02.mgf	UDGP_02.18304.18304.2.0.dta	STSESTAALGCLVK	2	1332.7	-91.0118	3.3e-16	0	Carbamidomethyl	11	sp|P01859|IGHG2_HUMAN;sp|P01861|IGHG4_HUMAN;tr|A0A286YFJ8|A0A286YFJ8_HUMAN;tr|A0A286YEY4|A0A286YEY4_HUMAN	R;R;R;R	D;D;D;D	1	11	C	0.531204	None
253	UDGP_04.mgf	UDGP_04.9867.9867.2.0.dta	DNCCILDER	2	1103.48	-91.0121	3.3e-16	0	Carbamidomethyl;Carbamidomethyl	3;4	sp|P02679|FIBG_HUMAN;tr|C9JEU5|C9JEU5_HUMAN;tr|C9JC84|C9JC84_HUMAN	R;R;R	F;F;F	0.9827	3	C	0.727077	None	CCILDER	ICDID (C)	1
254	UDGP_04.mgf	UDGP_04.11479.11479.3.0.dta	IPCSQPPQIEHGTINSSR	3	1930.96	-91.0105	3.5e-16	0	Carbamidomethyl;Deamidated	3;15	sp|P08603|CFAH_HUMAN	K	S	1	3	C	0.789069	None
255	UDGP_01.mgf	UDGP_01.17136.17136.5.0.dta	WQQGNVFSCSVMHEALHNHYTQK	5	2710.26	-91.0088	5.2e-16	0	Carbamidomethyl	9	sp|P01857|IGHG1_HUMAN;sp|P01859|IGHG2_HUMAN;tr|A0A0A0MS07|A0A0A0MS07_HUMAN;tr|A0A286YEY4|A0A286YEY4_HUMAN;tr|A0A0A0MS08|A0A0A0MS08_HUMAN	R;R;R;R;R	S;S;S;S;S	1	9	C	0.906513	None
256	UDGP_02.mgf	UDGP_02.17880.17880.3.0.dta	LAGKPTHVNVSVVMAEVDGTCY	3	2273.11	-91.0087	6.9e-16	0	Deamidated;Oxidation;Carbamidomethyl	9;14;21	sp|P01876|IGHA1_HUMAN;tr|A0A0G2JMB2|A0A0G2JMB2_HUMAN	R;R	-;-	1	21	C	0.565416	None
257	UDGP_01.mgf	UDGP_01.9234.9234.2.0.dta	FGCEIENNR	2	1048.47	-91.0092	7.8e-16	0	Carbamidomethyl;Deamidated	3;8	sp|P25311|ZA2G_HUMAN;tr|C9JEV0|C9JEV0_HUMAN	R;R	S;S	1	3	C	0.696254	None	GCEIENNR	Diethyl (Any N-term)	0
258	UDGP_03.mgf	UDGP_03.19189.19189.2.0.dta	LAGKPTHVNVSVVMAEVDGTCY	2	2257.12	-91.0096	9.7e-16	0	Deamidated;Carbamidomethyl	9;21	sp|P01876|IGHA1_HUMAN;tr|A0A0G2JMB2|A0A0G2JMB2_HUMAN	R;R	-;-	1	21	C	0.472455	None
259	UDGP_02.mgf	UDGP_02.19476.19476.3.0.dta	LAGKPTHVNVSVVMAEVDGTCY	3	2257.12	-91.0083	1.1e-15	0	Deamidated;Carbamidomethyl	9;21	sp|P01876|IGHA1_HUMAN;tr|A0A0G2JMB2|A0A0G2JMB2_HUMAN	R;R	-;-	1	21	C	0.66874	None
260	UDGP_04.mgf	UDGP_04.21404.21404.2.0.dta	ALPQPQNVTSLLGCTH	2	1645.85	-91.011	1.3e-15	0	Deamidated;Carbamidomethyl	7;14	sp|P02790|HEMO_HUMAN	K	-	1	14	C	0.723415	None
261	UDGP_03.mgf	UDGP_03.6045.6045.2.0.dta	GSCGIGGGIGGGSSR	2	1187.58	-91.0103	1.3e-15	0	Carbamidomethyl	3	sp|P02533|K1C14_HUMAN;sp|P08779|K1C16_HUMAN;tr|K7ENV3|K7ENV3_HUMAN	K;K;K	I;I;I	1	3	C	-1	None
262	UDGP_04.mgf	UDGP_04.7309.7309.3.0.dta	RNHSCEPCQTLAVR	3	1637.78	-91.0092	1.3e-15	0	Deamidated;Carbamidomethyl;Carbamidomethyl	2;5;8	sp|P00748|FA12_HUMAN	R	S	1	8	C	0.384656	None	SCEPCQTLAVR	LG-pyrrole (Any N-term)	0
263	UDGP_02.mgf	UDGP_02.24824.24824.4.0.dta	RMPCAEDYLSVVLNQLCVLHEK	4	2599.3	-91.0094	1.5e-15	0	Oxidation;Carbamidomethyl;Carbamidomethyl	2;4;17	sp|P02768|ALBU_HUMAN;tr|B7WNR0|B7WNR0_HUMAN;tr|H0YA55|H0YA55_HUMAN;tr|A0A087WWT3|A0A087WWT3_HUMAN;tr|D6RHD5|D6RHD5_HUMAN;tr|A0A0C4DGB6|A0A0C4DGB6_HUMAN;tr|C9JKR2|C9JKR2_HUMAN	K;K;K;K;K;K;K	T;T;T;T;T;T;T	1	4	C	0.679171	None
264	UDGP_03.mgf	UDGP_03.21703.21703.2.0.dta	ALPQPQNVTSLLGCTH	2	1645.86	-91.0083	1.6e-15	0	Deamidated;Carbamidomethyl	7;14	sp|P02790|HEMO_HUMAN	K	-	1	14	C	0.735953	None
265	UDGP_03.mgf	UDGP_03.22699.22699.3.0.dta	EFNAETFTFHADICTLSEK	3	2169.01	-91.0114	1.9e-15	0	Carbamidomethyl	14	sp|P02768|ALBU_HUMAN;tr|B7WNR0|B7WNR0_HUMAN;tr|H0YA55|H0YA55_HUMAN;tr|A0A087WWT3|A0A087WWT3_HUMAN;tr|D6RHD5|D6RHD5_HUMAN;tr|A0A0C4DGB6|A0A0C4DGB6_HUMAN;tr|C9JKR2|C9JKR2_HUMAN	K;K;K;K;K;K;K	E;E;E;E;E;E;E	1	14	C	0.840245	None
266	UDGP_02.mgf	UDGP_02.22060.22060.3.0.dta	EFNAETFTFHADICTLSEK	3	2169.01	-91.0078	2.2e-15	0	Carbamidomethyl	14	sp|P02768|ALBU_HUMAN;tr|B7WNR0|B7WNR0_HUMAN;tr|H0YA55|H0YA55_HUMAN;tr|A0A087WWT3|A0A087WWT3_HUMAN;tr|D6RHD5|D6RHD5_HUMAN;tr|A0A0C4DGB6|A0A0C4DGB6_HUMAN;tr|C9JKR2|C9JKR2_HUMAN	K;K;K;K;K;K;K	E;E;E;E;E;E;E	1	14	C	0.83102	None
267	UDGP_04.mgf	UDGP_04.21164.21164.3.0.dta	LAGKPTHVNVSVVMAEVDGTCY	3	2257.11	-91.0127	2.5e-15	0	Deamidated;Carbamidomethyl	9;21	sp|P01876|IGHA1_HUMAN;tr|A0A0G2JMB2|A0A0G2JMB2_HUMAN	R;R	-;-	1	21	C	0.551797	None
268	UDGP_04.mgf	UDGP_04.21136.21136.2.0.dta	ALPQPQNVTSLLGCTH	2	1645.85	-91.0096	2.5e-15	0	Deamidated;Carbamidomethyl	7;14	sp|P02790|HEMO_HUMAN	K	-	1	14	C	0.715017	None
269	UDGP_01.mgf	UDGP_01.21712.21712.2.0.dta	ALPQPQNVTSLLGCTH	2	1645.86	-91.0077	3e-15	0	Deamidated;Carbamidomethyl	7;14	sp|P02790|HEMO_HUMAN	K	-	1	14	C	0.705958	None
270	UDGP_03.mgf	UDGP_03.20044.20044.2.0.dta	EFNAETFTFHADICTLSEK	2	2169.01	-91.0092	3e-15	0	Carbamidomethyl	14	sp|P02768|ALBU_HUMAN;tr|B7WNR0|B7WNR0_HUMAN;tr|H0YA55|H0YA55_HUMAN;tr|A0A087WWT3|A0A087WWT3_HUMAN;tr|D6RHD5|D6RHD5_HUMAN;tr|A0A0C4DGB6|A0A0C4DGB6_HUMAN;tr|C9JKR2|C9JKR2_HUMAN	K;K;K;K;K;K;K	E;E;E;E;E;E;E	1	14	C	0.446821	None
271	UDGP_04.mgf	UDGP_04.14643.14643.2.0.dta	STSESTAALGCLVK	2	1332.7	-91.0109	3.1e-15	0	Carbamidomethyl	11	sp|P01859|IGHG2_HUMAN;sp|P01861|IGHG4_HUMAN;tr|A0A286YFJ8|A0A286YFJ8_HUMAN;tr|A0A286YEY4|A0A286YEY4_HUMAN	R;R;R;R	D;D;D;D	1	11	C	0.533873	None
272	UDGP_03.mgf	UDGP_03.25920.25920.4.0.dta	LSLHRPALEDLLLGSEANLTCTLTGLR	4	2873.57	-91.0089	4e-15	0	Deamidated;Carbamidomethyl	18;21	sp|P01877|IGHA2_HUMAN;sp|P01876|IGHA1_HUMAN;tr|A0A0G2JMB2|A0A0G2JMB2_HUMAN;tr|A0A286YEY5|A0A286YEY5_HUMAN;tr|A0A286YEY1|A0A286YEY1_HUMAN	R;R;R;R;R	D;D;D;D;D	1	21	C	0.608318	None
273	UDGP_02.mgf	UDGP_02.19546.19546.3.0.dta	VIDFNCTTSSVSSALANTK	3	1924.95	-91.0122	4.8e-15	0	Deamidated;Carbamidomethyl	5;6	sp|P04196|HRG_HUMAN	R	D	1	6	C	0.77589	None
274	UDGP_03.mgf	UDGP_03.25080.25080.3.0.dta	SGTASVVCLLNNFYPR	3	1706.89	-91.0061	5.6e-15	0	Carbamidomethyl	8	sp|P01834|IGKC_HUMAN	K	E	1	8	C	0.629733	None
275	UDGP_04.mgf	UDGP_04.6088.6088.2.0.dta	NCCNTENPPGCYR	2	1551.59	-91.0147	6.2e-15	0	Deamidated;Carbamidomethyl;Carbamidomethyl;Carbamidomethyl	1;2;3;11	sp|P43652|AFAM_HUMAN	R	Y	0.9781	3	C	0.736466	None
276	UDGP_01.mgf	UDGP_01.19491.19491.3.0.dta	LAGKPTHVNVSVVMAEVDGTCY	3	2257.11	-91.0121	6.3e-15	0	Deamidated;Carbamidomethyl	9;21	sp|P01876|IGHA1_HUMAN;tr|A0A0G2JMB2|A0A0G2JMB2_HUMAN	R;R	-;-	1	21	C	0.689252	None
277	UDGP_04.mgf	UDGP_04.18994.18994.3.0.dta	LAGKPTHVNVSVVMAEVDGTCY	3	2257.11	-91.0118	6.4e-15	0	Deamidated;Carbamidomethyl	9;21	sp|P01876|IGHA1_HUMAN;tr|A0A0G2JMB2|A0A0G2JMB2_HUMAN	R;R	-;-	1	21	C	0.678198	None
278	UDGP_02.mgf	UDGP_02.9853.9853.2.0.dta	DNCCILDER	2	1103.48	-91.0124	7.7e-15	0	Carbamidomethyl;Carbamidomethyl	3;4	sp|P02679|FIBG_HUMAN;tr|C9JEU5|C9JEU5_HUMAN;tr|C9JC84|C9JC84_HUMAN	R;R;R	F;F;F	0.9824	3	C	0.717137	None	CCILDER	ICDID (C)	1
279	UDGP_04.mgf	UDGP_04.16498.16498.2.0.dta	NQVSLTCLVK	2	1070.62	-91.0106	8.3e-15	0	Carbamidomethyl	7	sp|P01857|IGHG1_HUMAN;sp|P01859|IGHG2_HUMAN;sp|P01860|IGHG3_HUMAN;sp|P01861|IGHG4_HUMAN;tr|A0A286YES1|A0A286YES1_HUMAN;tr|A0A286YFJ8|A0A286YFJ8_HUMAN;tr|A0A0A0MS07|A0A0A0MS07_HUMAN;tr|A0A286YEY4|A0A286YEY4_HUMAN;tr|A0A0A0MS08|A0A0A0MS08_HUMAN	K;K;K;K;K;K;K;K;K	G;G;G;G;G;G;G;G;G	1	7	C	0.652905	None
280	UDGP_01.mgf	UDGP_01.9956.9956.2.0.dta	DNCCILDER	2	1103.48	-91.01	8.8e-15	0	Carbamidomethyl;Carbamidomethyl	3;4	sp|P02679|FIBG_HUMAN;tr|C9JEU5|C9JEU5_HUMAN;tr|C9JC84|C9JC84_HUMAN	R;R;R	F;F;F	0.9836	3	C	0.69401	None	CCILDER	ICDID (C)	1
281	UDGP_04.mgf	UDGP_04.17126.17126.2.0.dta	GPSVFPLAPCSR	2	1196.64	-91.0108	9.8e-15	0	Carbamidomethyl	10	sp|P01859|IGHG2_HUMAN;sp|P01860|IGHG3_HUMAN;sp|P01861|IGHG4_HUMAN;tr|A0A286YES1|A0A286YES1_HUMAN;tr|A0A286YFJ8|A0A286YFJ8_HUMAN;tr|A0A286YEY4|A0A286YEY4_HUMAN	K;K;K;K;K;K	S;S;S;S;S;S	1	10	C	0.205136	None
282	UDGP_02.mgf	UDGP_02.3057.3057.4.0.dta	TYTCNVDHKPSNTK	4	1573.76	-91.0088	1.2e-14	0	Carbamidomethyl	4	sp|P01861|IGHG4_HUMAN;tr|A0A286YFJ8|A0A286YFJ8_HUMAN	K;K	V;V	1	4	C	0.93745	None
283	UDGP_04.mgf	UDGP_04.19270.19270.2.0.dta	LAGKPTHVNVSVVMAEVDGTCY	2	2257.11	-91.0168	1.3e-14	0	Deamidated;Carbamidomethyl	9;21	sp|P01876|IGHA1_HUMAN;tr|A0A0G2JMB2|A0A0G2JMB2_HUMAN	R;R	-;-	1	21	C	0.48382	None
284	UDGP_03.mgf	UDGP_03.21427.21427.2.0.dta	ALPQPQNVTSLLGCTH	2	1645.86	-91.0083	1.5e-14	0	Deamidated;Carbamidomethyl	7;14	sp|P02790|HEMO_HUMAN	K	-	1	14	C	0.722499	None
285	UDGP_03.mgf	UDGP_03.23436.23436.2.0.dta	EFNAETFTFHADICTLSEK	2	2169.02	-91.0057	1.6e-14	0	Carbamidomethyl	14	sp|P02768|ALBU_HUMAN;tr|B7WNR0|B7WNR0_HUMAN;tr|H0YA55|H0YA55_HUMAN;tr|A0A087WWT3|A0A087WWT3_HUMAN;tr|D6RHD5|D6RHD5_HUMAN;tr|A0A0C4DGB6|A0A0C4DGB6_HUMAN;tr|C9JKR2|C9JKR2_HUMAN	K;K;K;K;K;K;K	E;E;E;E;E;E;E	1	14	C	0.515702	None
286	UDGP_01.mgf	UDGP_01.9038.9038.3.0.dta	HKVYACEVTHQGLSSPVTK	3	2050.07	-91.0083	1.7e-14	0	Carbamidomethyl	6	sp|P01834|IGKC_HUMAN	K	S	1	6	C	-1	None	KVYACEVTHQGLSSPVTK	Label:2H(4)+Acetyl (K)	1
287	UDGP_01.mgf	UDGP_01.10723.10723.2.0.dta	ISEENETTCYMGK	2	1471.62	-91.0104	1.7e-14	0	Deamidated;Carbamidomethyl	5;9	sp|P08603|CFAH_HUMAN	R	W	1	9	C	0.390242	None
288	UDGP_03.mgf	UDGP_03.19567.19567.3.0.dta	VIDFNCTTSSVSSALANTK	3	1924.94	-91.0156	1.8e-14	0	Deamidated;Carbamidomethyl	5;6	sp|P04196|HRG_HUMAN	R	D	1	6	C	0.737511	None
289	UDGP_01.mgf	UDGP_01.8308.8308.2.0.dta	MDGASNVTCINSR	2	1350.59	-91.0114	2e-14	0	Oxidation;Deamidated;Carbamidomethyl	1;6;9	sp|P08603|CFAH_HUMAN	K	W	1	9	C	0.133798	None
290	UDGP_02.mgf	UDGP_02.21458.21458.2.0.dta	ALPQPQNVTSLLGCTH	2	1645.85	-91.009	2.1e-14	0	Deamidated;Carbamidomethyl	7;14	sp|P02790|HEMO_HUMAN	K	-	1	14	C	0.730819	None
291	UDGP_02.mgf	UDGP_02.15989.15989.2.0.dta	LAGKPTHVNVSVVMAEVDGTCY	2	2273.11	-91.009	2.4e-14	0	Deamidated;Oxidation;Carbamidomethyl	9;14;21	sp|P01876|IGHA1_HUMAN;tr|A0A0G2JMB2|A0A0G2JMB2_HUMAN	R;R	-;-	0.9999	21	C	0.465116	None
292	UDGP_03.mgf	UDGP_03.9089.9089.2.0.dta	DNCCILDER	2	1103.48	-91.0071	2.4e-14	0	Carbamidomethyl;Carbamidomethyl	3;4	sp|P02679|FIBG_HUMAN;tr|C9JEU5|C9JEU5_HUMAN;tr|C9JC84|C9JC84_HUMAN	R;R;R	F;F;F	0.9784	3	C	0.732153	None	CCILDER	ICDID (C)	1
293	UDGP_03.mgf	UDGP_03.19201.19201.2.0.dta	RPCFSALEVDETYVPK	2	1819.93	-91.006	2.9e-14	0	Carbamidomethyl	3	sp|P02768|ALBU_HUMAN;tr|B7WNR0|B7WNR0_HUMAN;tr|H0YA55|H0YA55_HUMAN;tr|A0A087WWT3|A0A087WWT3_HUMAN;tr|D6RHD5|D6RHD5_HUMAN;tr|A0A0C4DGB6|A0A0C4DGB6_HUMAN;tr|C9JKR2|C9JKR2_HUMAN	R;R;R;R;R;R;R	E;E;E;E;E;E;E	1	3	C	0.661497	None
294	UDGP_02.mgf	UDGP_02.3047.3047.3.0.dta	TYTCNVDHKPSNTK	3	1573.76	-91.0092	3.5e-14	0	Carbamidomethyl	4	sp|P01861|IGHG4_HUMAN;tr|A0A286YFJ8|A0A286YFJ8_HUMAN	K;K	V;V	1	4	C	0.923494	None
295	UDGP_02.mgf	UDGP_02.11368.11368.3.0.dta	IPCSQPPQIEHGTINSSR	3	1930.96	-91.0089	3.5e-14	0	Carbamidomethyl;Deamidated	3;15	sp|P08603|CFAH_HUMAN	K	S	1	3	C	0.790747	None
296	UDGP_04.mgf	UDGP_04.7721.7721.2.0.dta	FLNNGTCTAEGK	2	1221.57	-91.009	4.6e-14	0	Deamidated;Carbamidomethyl	4;7	sp|P05156|CFAI_HUMAN;tr|D6R9Z8|D6R9Z8_HUMAN;tr|A0A2R8Y3M9|A0A2R8Y3M9_HUMAN;tr|A0A087X0I2|A0A087X0I2_HUMAN;tr|E7ETH0|E7ETH0_HUMAN;tr|G3XAM2|G3XAM2_HUMAN	K;K;K;K;K;K	F;F;F;F;F;F	0.9999	7	C	0.832163	None	LNNGTCTAEGK	Diethyl (Any N-term)	0
297	UDGP_02.mgf	UDGP_02.22407.22407.2.0.dta	EFNAETFTFHADICTLSEK	2	2169	-91.0186	4.8e-14	0	Carbamidomethyl	14	sp|P02768|ALBU_HUMAN;tr|B7WNR0|B7WNR0_HUMAN;tr|H0YA55|H0YA55_HUMAN;tr|A0A087WWT3|A0A087WWT3_HUMAN;tr|D6RHD5|D6RHD5_HUMAN;tr|A0A0C4DGB6|A0A0C4DGB6_HUMAN;tr|C9JKR2|C9JKR2_HUMAN	K;K;K;K;K;K;K	E;E;E;E;E;E;E	1	14	C	0.328402	None
298	UDGP_01.mgf	UDGP_01.10413.10413.2.0.dta	MDGASNVTCINSR	2	1335.59	-91.0072	4.9e-14	0	Deamidated;Carbamidomethyl;Deamidated	6;9;11	sp|P08603|CFAH_HUMAN	K	W	1	9	C	0.695634	None
299	UDGP_04.mgf	UDGP_04.7459.7459.2.0.dta	VTACHSSQPNATLYK	2	1586.78	-91.0107	5.5e-14	0	Carbamidomethyl;Deamidated	4;10	sp|P05543|THBG_HUMAN	K	M	1	4	C	0.515371	None
300	UDGP_02.mgf	UDGP_02.21220.21220.3.0.dta	LAGKPTHVNVSVVMAEVDGTCY	3	2257.12	-91.0106	7e-14	0	Deamidated;Carbamidomethyl	9;21	sp|P01876|IGHA1_HUMAN;tr|A0A0G2JMB2|A0A0G2JMB2_HUMAN	R;R	-;-	1	21	C	0.72718	None
301	UDGP_01.mgf	UDGP_01.17590.17590.2.0.dta	GPSVFPLAPCSR	2	1196.64	-91.0092	8.7e-14	0	Carbamidomethyl	10	sp|P01859|IGHG2_HUMAN;sp|P01860|IGHG3_HUMAN;sp|P01861|IGHG4_HUMAN;tr|A0A286YES1|A0A286YES1_HUMAN;tr|A0A286YFJ8|A0A286YFJ8_HUMAN;tr|A0A286YEY4|A0A286YEY4_HUMAN	K;K;K;K;K;K	S;S;S;S;S;S	1	10	C	0.189856	None
302	UDGP_01.mgf	UDGP_01.16594.16594.2.0.dta	SWPAVGNCSSALR	2	1314.64	-91.0098	1.2e-13	0	Deamidated;Carbamidomethyl	7;8	sp|P02790|HEMO_HUMAN;tr|Q9BS19|Q9BS19_HUMAN	R;R	W;W	1	8	C	0.443261	None
303	UDGP_03.mgf	UDGP_03.15746.15746.2.0.dta	NQVSLTCLVK	2	1070.62	-91.0091	1.4e-13	0	Carbamidomethyl	7	sp|P01857|IGHG1_HUMAN;sp|P01859|IGHG2_HUMAN;sp|P01860|IGHG3_HUMAN;sp|P01861|IGHG4_HUMAN;tr|A0A286YES1|A0A286YES1_HUMAN;tr|A0A286YFJ8|A0A286YFJ8_HUMAN;tr|A0A0A0MS07|A0A0A0MS07_HUMAN;tr|A0A286YEY4|A0A286YEY4_HUMAN;tr|A0A0A0MS08|A0A0A0MS08_HUMAN	K;K;K;K;K;K;K;K;K	G;G;G;G;G;G;G;G;G	1	7	C	0.673221	None
304	UDGP_04.mgf	UDGP_04.12328.12328.2.0.dta	ITYSIVQTNCSK	2	1323.68	-91.0105	1.8e-13	0	Deamidated;Carbamidomethyl	9;10	sp|P01042|KNG1_HUMAN	R	E	1	10	C	0.622383	None
305	UDGP_03.mgf	UDGP_03.24700.24700.2.0.dta	PTHVNVSVVMAEVDGTCY	2	1887.88	-91.0101	1.9e-13	0	Deamidated;Carbamidomethyl	5;17	sp|P01876|IGHA1_HUMAN;tr|A0A0G2JMB2|A0A0G2JMB2_HUMAN	K;K	-;-	1	17	C	0.587379	None
306	UDGP_04.mgf	UDGP_04.18272.18272.2.0.dta	STSESTAALGCLVK	2	1332.7	-91.0141	1.9e-13	0	Carbamidomethyl	11	sp|P01859|IGHG2_HUMAN;sp|P01861|IGHG4_HUMAN;tr|A0A286YFJ8|A0A286YFJ8_HUMAN;tr|A0A286YEY4|A0A286YEY4_HUMAN	R;R;R;R	D;D;D;D	0.9999	11	C	0.510493	None	TSESTAALGCLVK	Thr->Pro (T)	1
307	UDGP_01.mgf	UDGP_01.20056.20056.3.0.dta	GLTFQQNASSMCVPDQDTAIR	3	2249.05	-91.0113	2.1e-13	0	Deamidated;Carbamidomethyl	7;12	sp|P01871|IGHM_HUMAN;tr|A0A1B0GUU9|A0A1B0GUU9_HUMAN	R;R	V;V	1	12	C	0.774173	None
308	UDGP_01.mgf	UDGP_01.13491.13491.2.0.dta	ISIGGGSCAISGGYGSR	2	1507.75	-91.0095	2.3e-13	0	Carbamidomethyl	8	sp|P02538|K2C6A_HUMAN;sp|P04259|K2C6B_HUMAN;sp|P48668|K2C6C_HUMAN	R;R;R	A;A;A	1	8	C	-1	None
309	UDGP_03.mgf	UDGP_03.17730.17730.2.0.dta	STSGGTAALGCLVK	2	1230.67	-91.0093	2.4e-13	0	Carbamidomethyl	11	sp|P01857|IGHG1_HUMAN;sp|P01860|IGHG3_HUMAN;tr|A0A286YES1|A0A286YES1_HUMAN;tr|A0A0A0MS07|A0A0A0MS07_HUMAN;tr|A0A0A0MS08|A0A0A0MS08_HUMAN	K;R;R;K;K	D;D;D;D;D	1	11	C	0.487583	None
310	UDGP_02.mgf	UDGP_02.5736.5736.2.0.dta	SYSCQVTHEGSTVEK	2	1620.75	-91.0112	2.9e-13	0	Carbamidomethyl	4	sp|P0DOY2|IGLC2_HUMAN;sp|B9A064|IGLL5_HUMAN;sp|P0CG04|IGLC1_HUMAN;sp|P0DOY3|IGLC3_HUMAN;sp|P0CF74|IGLC6_HUMAN;tr|A0A0B4J231|A0A0B4J231_HUMAN	R;R;R;K;R;R	T;T;T;T;T;T	1	4	C	0.734253	None
311	UDGP_04.mgf	UDGP_04.16412.16412.2.0.dta	SWPAVGNCSSALR	2	1314.64	-91.0113	4.2e-13	0	Deamidated;Carbamidomethyl	7;8	sp|P02790|HEMO_HUMAN;tr|Q9BS19|Q9BS19_HUMAN	R;R	W;W	1	8	C	0.449326	None
312	UDGP_03.mgf	UDGP_03.17913.17913.2.0.dta	STSESTAALGCLVK	2	1332.7	-91.0125	4.7e-13	0	Carbamidomethyl	11	sp|P01859|IGHG2_HUMAN;sp|P01861|IGHG4_HUMAN;tr|A0A286YFJ8|A0A286YFJ8_HUMAN;tr|A0A286YEY4|A0A286YEY4_HUMAN	R;R;R;R	D;D;D;D	1	11	C	0.540378	None
313	UDGP_01.mgf	UDGP_01.20519.20519.2.0.dta	EFNAETFTFHADICTLSEK	2	2169.01	-91.0137	6.3e-13	0	Carbamidomethyl	14	sp|P02768|ALBU_HUMAN;tr|B7WNR0|B7WNR0_HUMAN;tr|H0YA55|H0YA55_HUMAN;tr|A0A087WWT3|A0A087WWT3_HUMAN;tr|D6RHD5|D6RHD5_HUMAN;tr|A0A0C4DGB6|A0A0C4DGB6_HUMAN;tr|C9JKR2|C9JKR2_HUMAN	K;K;K;K;K;K;K	E;E;E;E;E;E;E	1	14	C	0.386671	None
314	UDGP_04.mgf	UDGP_04.18995.18995.2.0.dta	LAGKPTHVNVSVVMAEVDGTCY	2	2257.11	-91.012	6.5e-13	0	Deamidated;Carbamidomethyl	9;21	sp|P01876|IGHA1_HUMAN;tr|A0A0G2JMB2|A0A0G2JMB2_HUMAN	R;R	-;-	1	21	C	0.346539	None
315	UDGP_04.mgf	UDGP_04.14205.14205.2.0.dta	STSGGTAALGCLVK	2	1230.67	-91.0082	7.2e-13	0	Carbamidomethyl	11	sp|P01857|IGHG1_HUMAN;sp|P01860|IGHG3_HUMAN;tr|A0A286YES1|A0A286YES1_HUMAN;tr|A0A0A0MS07|A0A0A0MS07_HUMAN;tr|A0A0A0MS08|A0A0A0MS08_HUMAN	K;R;R;K;K	D;D;D;D;D	1	11	C	0.569982	None
316	UDGP_04.mgf	UDGP_04.8592.8592.2.0.dta	NHSCEPCQTLAVR	2	1481.68	-91.0087	7.4e-13	0	Deamidated;Carbamidomethyl;Carbamidomethyl	1;4;7	sp|P00748|FA12_HUMAN	R	S	0.9979	7	C	0.590635	None
317	UDGP_02.mgf	UDGP_02.13510.13510.2.0.dta	SCAVAEYGVYVK	2	1254.64	-91.0083	7.6e-13	0	Carbamidomethyl	2	sp|P00738|HPT_HUMAN;sp|P00739|HPTR_HUMAN;tr|J3QR68|J3QR68_HUMAN;tr|H0Y300|H0Y300_HUMAN;tr|A0A0C4DGL8|A0A0C4DGL8_HUMAN;tr|A0A0A0MRD9|A0A0A0MRD9_HUMAN;tr|J3QLC9|J3QLC9_HUMAN;tr|A0A087WU08|A0A087WU08_HUMAN	K;K;K;K;K;K;K;K	V;V;V;V;V;V;V;V	1	2	C	-1	None
318	UDGP_01.mgf	UDGP_01.14634.14634.2.0.dta	LGNWSAMPSCK	2	1160.54	-91.009	9.9e-13	0	Deamidated;Carbamidomethyl	3;10	sp|P02749|APOH_HUMAN;tr|J3KS17|J3KS17_HUMAN	K;K	A;E	1	10	C	0.123151	None	LGNWSAMPS	mTRAQ (S)	9
319	UDGP_01.mgf	UDGP_01.19032.19032.2.0.dta	STSESTAALGCLVK	2	1332.7	-91.0099	1e-12	0	Carbamidomethyl	11	sp|P01859|IGHG2_HUMAN;sp|P01861|IGHG4_HUMAN;tr|A0A286YFJ8|A0A286YFJ8_HUMAN;tr|A0A286YEY4|A0A286YEY4_HUMAN	R;R;R;R	D;D;D;D	1	11	C	0.524626	None
320	UDGP_02.mgf	UDGP_02.21198.21198.2.0.dta	ALPQPQNVTSLLGCTH	2	1645.86	-91.0079	1.3e-12	0	Deamidated;Carbamidomethyl	7;14	sp|P02790|HEMO_HUMAN	K	-	1	14	C	0.722271	None
321	UDGP_04.mgf	UDGP_04.18042.18042.2.0.dta	STSGGTAALGCLVK	2	1230.67	-91.0123	1.7e-12	0	Carbamidomethyl	11	sp|P01857|IGHG1_HUMAN;sp|P01860|IGHG3_HUMAN;tr|A0A286YES1|A0A286YES1_HUMAN;tr|A0A0A0MS07|A0A0A0MS07_HUMAN;tr|A0A0A0MS08|A0A0A0MS08_HUMAN	K;R;R;K;K	D;D;D;D;D	1	11	C	0.500165	None
322	UDGP_04.mgf	UDGP_04.9597.9597.2.0.dta	MDGASNVTCINSR	2	1334.6	-91.007	2.3e-12	0	Deamidated;Carbamidomethyl	6;9	sp|P08603|CFAH_HUMAN	K	W	1	9	C	0.218168	None
323	UDGP_03.mgf	UDGP_03.11357.11357.2.0.dta	ITYSIVQTNCSK	2	1323.68	-91.0087	2.4e-12	0	Deamidated;Carbamidomethyl	9;10	sp|P01042|KNG1_HUMAN	R	E	1	10	C	0.601147	None
324	UDGP_01.mgf	UDGP_01.18255.18255.3.0.dta	LAGKPTHVNVSVVMAEVDGTCY	3	2273.11	-91.0098	2.9e-12	0	Deamidated;Oxidation;Carbamidomethyl	9;14;21	sp|P01876|IGHA1_HUMAN;tr|A0A0G2JMB2|A0A0G2JMB2_HUMAN	R;R	-;-	1	21	C	0.622625	None
325	UDGP_04.mgf	UDGP_04.19593.19593.3.0.dta	GLTFQQNASSMCVPDQDTAIR	3	2249.04	-91.0155	2.9e-12	0	Deamidated;Carbamidomethyl	7;12	sp|P01871|IGHM_HUMAN;tr|A0A1B0GUU9|A0A1B0GUU9_HUMAN	R;R	V;V	1	12	C	0.802669	None
326	UDGP_01.mgf	UDGP_01.3263.3263.4.0.dta	TYTCNVDHKPSNTK	4	1573.76	-91.0082	3.8e-12	0	Carbamidomethyl	4	sp|P01861|IGHG4_HUMAN;tr|A0A286YFJ8|A0A286YFJ8_HUMAN	K;K	V;V	1	4	C	0.924328	None
327	UDGP_02.mgf	UDGP_02.16077.16077.3.0.dta	GLTFQQNASSMCVPDQDTAIR	3	2265.05	-91.0087	4.5e-12	0	Deamidated;Oxidation;Carbamidomethyl	7;11;12	sp|P01871|IGHM_HUMAN;tr|A0A1B0GUU9|A0A1B0GUU9_HUMAN	R;R	V;V	1	12	C	0.751981	None
328	UDGP_03.mgf	UDGP_03.5942.5942.2.0.dta	NCCNTENPPGCYR	2	1551.6	-91.0071	5e-12	0	Deamidated;Carbamidomethyl;Carbamidomethyl;Carbamidomethyl	1;2;3;11	sp|P43652|AFAM_HUMAN	R	Y	0.9999	11	C	0.066734	None
329	UDGP_03.mgf	UDGP_03.15701.15701.2.0.dta	SWPAVGNCSSALR	2	1314.64	-91.0093	6.5e-12	0	Deamidated;Carbamidomethyl	7;8	sp|P02790|HEMO_HUMAN;tr|Q9BS19|Q9BS19_HUMAN	R;R	W;W	1	8	C	0.447678	None
330	UDGP_01.mgf	UDGP_01.21919.21919.3.0.dta	EFNAETFTFHADICTLSEK	3	2169.01	-91.0078	7.4e-12	0	Carbamidomethyl	14	sp|P02768|ALBU_HUMAN;tr|B7WNR0|B7WNR0_HUMAN;tr|H0YA55|H0YA55_HUMAN;tr|A0A087WWT3|A0A087WWT3_HUMAN;tr|D6RHD5|D6RHD5_HUMAN;tr|A0A0C4DGB6|A0A0C4DGB6_HUMAN;tr|C9JKR2|C9JKR2_HUMAN	K;K;K;K;K;K;K	E;E;E;E;E;E;E	1	14	C	0.793821	None
331	UDGP_03.mgf	UDGP_03.9601.9601.2.0.dta	MDGASNVTCINSR	2	1335.59	-91.0077	9.1e-12	0	Deamidated;Carbamidomethyl;Deamidated	6;9;11	sp|P08603|CFAH_HUMAN	K	W	1	9	C	0.523649	None
332	UDGP_02.mgf	UDGP_02.16459.16459.2.0.dta	NQVSLTCLVK	2	1070.62	-91.0104	9.7e-12	0	Carbamidomethyl	7	sp|P01857|IGHG1_HUMAN;sp|P01859|IGHG2_HUMAN;sp|P01860|IGHG3_HUMAN;sp|P01861|IGHG4_HUMAN;tr|A0A286YES1|A0A286YES1_HUMAN;tr|A0A286YFJ8|A0A286YFJ8_HUMAN;tr|A0A0A0MS07|A0A0A0MS07_HUMAN;tr|A0A286YEY4|A0A286YEY4_HUMAN;tr|A0A0A0MS08|A0A0A0MS08_HUMAN	K;K;K;K;K;K;K;K;K	G;G;G;G;G;G;G;G;G	1	7	C	0.310934	None
333	UDGP_04.mgf	UDGP_04.18917.18917.2.0.dta	VMPICLPSKDYAEVGR	2	1743.91	-91.0129	1.1e-11	0	Carbamidomethyl	5	sp|P00738|HPT_HUMAN;tr|J3QR68|J3QR68_HUMAN;tr|H0Y300|H0Y300_HUMAN;tr|A0A0C4DGL8|A0A0C4DGL8_HUMAN;tr|H3BS21|H3BS21_HUMAN;tr|J3QLC9|J3QLC9_HUMAN;tr|A0A087WU08|A0A087WU08_HUMAN	R;R;R;R;R;R;R	V;V;V;V;V;V;V	1	5	C	-1	None	LPSKDYAEVGR	Sulfo-NHS-LC-LC-Biotin (Any N-term)	0
334	UDGP_01.mgf	UDGP_01.18689.18689.2.0.dta	STSGGTAALGCLVK	2	1230.67	-91.0109	1.1e-11	0	Carbamidomethyl	11	sp|P01857|IGHG1_HUMAN;sp|P01860|IGHG3_HUMAN;tr|A0A286YES1|A0A286YES1_HUMAN;tr|A0A0A0MS07|A0A0A0MS07_HUMAN;tr|A0A0A0MS08|A0A0A0MS08_HUMAN	K;R;R;K;K	D;D;D;D;D	1	11	C	0.434523	None
335	UDGP_01.mgf	UDGP_01.17451.17451.4.0.dta	WQQGNVFSCSVMHEALHNHYTQK	4	2711.25	-91.0046	1.2e-11	0	Carbamidomethyl;Deamidated	9;18	sp|P01857|IGHG1_HUMAN;sp|P01859|IGHG2_HUMAN;tr|A0A0A0MS07|A0A0A0MS07_HUMAN;tr|A0A286YEY4|A0A286YEY4_HUMAN;tr|A0A0A0MS08|A0A0A0MS08_HUMAN	R;R;R;R;R	S;S;S;S;S	1	9	C	-1	None
336	UDGP_02.mgf	UDGP_02.14307.14307.2.0.dta	LGNWSAMPSCK	2	1160.54	-91.0092	1.3e-11	0	Deamidated;Carbamidomethyl	3;10	sp|P02749|APOH_HUMAN;tr|J3KS17|J3KS17_HUMAN	K;K	A;E	1	10	C	0.124042	None	LGNWSAMPS	mTRAQ (S)	9
337	UDGP_02.mgf	UDGP_02.16623.16623.3.0.dta	SPVGVQPILNEHTFCAGMSK	3	2097.04	-91.0106	1.4e-11	0	Carbamidomethyl;Oxidation	15;18	sp|P00738|HPT_HUMAN;tr|J3QR68|J3QR68_HUMAN;tr|H0Y300|H0Y300_HUMAN;tr|A0A0C4DGL8|A0A0C4DGL8_HUMAN;tr|J3QLC9|J3QLC9_HUMAN;tr|A0A087WU08|A0A087WU08_HUMAN	K;K;K;K;K;K	Y;Y;Y;Y;Y;Y	0.9999	15	C	-1	None	QPILNEHTFCAGMSK	ESP:2H(10) (Any N-term)	0
338	UDGP_04.mgf	UDGP_04.16824.16824.2.0.dta	NTTCQDLQIEVTVK	2	1558.79	-91.0127	2.2e-11	0	Deamidated;Carbamidomethyl	1;4	sp|P0C0L4|CO4A_HUMAN;sp|P0C0L5|CO4B_HUMAN;tr|A0A140TA49|A0A140TA49_HUMAN;tr|A0A140TA44|A0A140TA44_HUMAN;tr|A0A140TA29|A0A140TA29_HUMAN;tr|A0A0G2JPR0|A0A0G2JPR0_HUMAN;tr|A0A140TA32|A0A140TA32_HUMAN;tr|F5GXS0|F5GXS0_HUMAN;tr|A0A0G2JL54|A0A0G2JL54_HUMAN	K;K;K;K;K;K;K;K;K	G;G;G;G;G;G;G;G;G	1	4	C	0.487783	None	TCQDLQIEVTVK	Phenylisocyanate:2H(5) (Any N-term)	0
339	UDGP_02.mgf	UDGP_02.14271.14271.2.0.dta	STSGGTAALGCLVK	2	1230.67	-91.01	2.4e-11	0	Carbamidomethyl	11	sp|P01857|IGHG1_HUMAN;sp|P01860|IGHG3_HUMAN;tr|A0A286YES1|A0A286YES1_HUMAN;tr|A0A0A0MS07|A0A0A0MS07_HUMAN;tr|A0A0A0MS08|A0A0A0MS08_HUMAN	K;R;R;K;K	D;D;D;D;D	1	11	C	0.521777	None
340	UDGP_01.mgf	UDGP_01.11600.11600.3.0.dta	IPCSQPPQIEHGTINSSR	3	1930.96	-91.0093	2.7e-11	0	Carbamidomethyl;Deamidated	3;15	sp|P08603|CFAH_HUMAN	K	S	1	3	C	0.771976	None
341	UDGP_03.mgf	UDGP_03.11632.11632.3.0.dta	YPHKPEINSTTHPGADLQENFCR	3	2621.24	-91.0069	2.8e-11	0	Deamidated;Carbamidomethyl	8;22	sp|P00734|THRB_HUMAN;tr|C9JV37|C9JV37_HUMAN;tr|E9PIT3|E9PIT3_HUMAN	R;R;R	N;N;N	1	22	C	0.575673	None
342	UDGP_03.mgf	UDGP_03.10497.10497.3.0.dta	IPCSQPPQIEHGTINSSR	3	1930.96	-91.0068	5e-11	0	Carbamidomethyl;Deamidated	3;15	sp|P08603|CFAH_HUMAN	K	S	1	3	C	0.732794	None
343	UDGP_02.mgf	UDGP_02.7497.7497.2.0.dta	LGMFNIQHCKK	2	1300.68	-91.0098	5.2e-11	0	Oxidation;Carbamidomethyl	3;9	sp|P01009|A1AT_HUMAN;tr|A0A0G2JRN3|A0A0G2JRN3_HUMAN;tr|A0A024R6I7|A0A024R6I7_HUMAN	R;R;R	L;L;L	1	9	C	0.040212	None
344	UDGP_01.mgf	UDGP_01.21001.21001.3.0.dta	EFNAETFTFHADICTLSEK	3	2169.02	-91.0067	5.6e-11	0	Carbamidomethyl	14	sp|P02768|ALBU_HUMAN;tr|B7WNR0|B7WNR0_HUMAN;tr|H0YA55|H0YA55_HUMAN;tr|A0A087WWT3|A0A087WWT3_HUMAN;tr|D6RHD5|D6RHD5_HUMAN;tr|A0A0C4DGB6|A0A0C4DGB6_HUMAN;tr|C9JKR2|C9JKR2_HUMAN	K;K;K;K;K;K;K	E;E;E;E;E;E;E	1	14	C	0.805178	None
345	UDGP_03.mgf	UDGP_03.21360.21360.2.0.dta	LAGKPTHVNVSVVMAEVDGTCY	2	2257.11	-91.0121	5.8e-11	0	Deamidated;Carbamidomethyl	9;21	sp|P01876|IGHA1_HUMAN;tr|A0A0G2JMB2|A0A0G2JMB2_HUMAN	R;R	-;-	1	21	C	0.466705	None
346	UDGP_02.mgf	UDGP_02.18080.18080.2.0.dta	STSGGTAALGCLVK	2	1230.67	-91.0105	7.3e-11	0	Carbamidomethyl	11	sp|P01857|IGHG1_HUMAN;sp|P01860|IGHG3_HUMAN;tr|A0A286YES1|A0A286YES1_HUMAN;tr|A0A0A0MS07|A0A0A0MS07_HUMAN;tr|A0A0A0MS08|A0A0A0MS08_HUMAN	K;R;R;K;K	D;D;D;D;D	1	11	C	0.493426	None
347	UDGP_04.mgf	UDGP_04.11800.11800.3.0.dta	MSGECAPNVSVSVSTSHTTISGGGSR	3	2490.15	-91.0134	1.4e-10	0	Oxidation;Carbamidomethyl	1;5	sp|P04264|K2C1_HUMAN	R	G	1	5	C	-1	None	GECAPNVSVSVSTSHTTISGGGSR	SMA (Any N-term)	0
348	UDGP_04.mgf	UDGP_04.11806.11806.3.0.dta	VYACEVTHQGLSSPVTK	3	1784.92	-91.0103	1.6e-10	0	Carbamidomethyl	4	sp|P01834|IGKC_HUMAN	K	S	1	4	C	0.884256	None
349	UDGP_02.mgf	UDGP_02.20457.20457.2.0.dta	EFNAETFTFHADICTLSEK	2	2169.02	-91.0038	2.3e-10	0	Carbamidomethyl	14	sp|P02768|ALBU_HUMAN;tr|B7WNR0|B7WNR0_HUMAN;tr|H0YA55|H0YA55_HUMAN;tr|A0A087WWT3|A0A087WWT3_HUMAN;tr|D6RHD5|D6RHD5_HUMAN;tr|A0A0C4DGB6|A0A0C4DGB6_HUMAN;tr|C9JKR2|C9JKR2_HUMAN	K;K;K;K;K;K;K	E;E;E;E;E;E;E	1	14	C	0.456816	None
350	UDGP_01.mgf	UDGP_01.18587.18587.2.0.dta	NQVSLTCLVK	2	1070.62	-91.0091	2.7e-10	0	Carbamidomethyl	7	sp|P01857|IGHG1_HUMAN;sp|P01859|IGHG2_HUMAN;sp|P01860|IGHG3_HUMAN;sp|P01861|IGHG4_HUMAN;tr|A0A286YES1|A0A286YES1_HUMAN;tr|A0A286YFJ8|A0A286YFJ8_HUMAN;tr|A0A0A0MS07|A0A0A0MS07_HUMAN;tr|A0A286YEY4|A0A286YEY4_HUMAN;tr|A0A0A0MS08|A0A0A0MS08_HUMAN	K;K;K;K;K;K;K;K;K	G;G;G;G;G;G;G;G;G	1	7	C	0.170367	None
351	UDGP_03.mgf	UDGP_03.8250.8250.2.0.dta	ADGESCSASMMYQEGK	2	1659.65	-91.0169	3.2e-10	0	Carbamidomethyl	6	sp|P01008|ANT3_HUMAN	K	F	1	6	C	0.367676	None
352	UDGP_02.mgf	UDGP_02.11545.11545.2.0.dta	VYACEVTHQGLSSPVTK	2	1784.92	-91.0084	3.3e-10	0	Carbamidomethyl	4	sp|P01834|IGKC_HUMAN	K	S	1	4	C	0.412795	None
353	UDGP_02.mgf	UDGP_02.7339.7339.2.0.dta	VTACHSSQPNATLYK	2	1586.78	-91.0117	3.9e-10	0	Carbamidomethyl;Deamidated	4;10	sp|P05543|THBG_HUMAN	K	M	1	4	C	0.491059	None
354	UDGP_03.mgf	UDGP_03.21627.21627.4.0.dta	DTAVFECLPQHAMFGNDTITCTTHGNWTK	4	3263.44	-91.006	5e-10	0	Carbamidomethyl;Deamidated;Carbamidomethyl;Deamidated	7;16;21;26	sp|P02749|APOH_HUMAN;tr|J3QLI0|J3QLI0_HUMAN	R;R	L;L	0.9932	21	C	0.834389	None
355	UDGP_02.mgf	UDGP_02.20089.20089.3.0.dta	EFNAETFTFHADICTLSEK	3	2169.02	-91.0049	5.3e-10	0	Carbamidomethyl	14	sp|P02768|ALBU_HUMAN;tr|B7WNR0|B7WNR0_HUMAN;tr|H0YA55|H0YA55_HUMAN;tr|A0A087WWT3|A0A087WWT3_HUMAN;tr|D6RHD5|D6RHD5_HUMAN;tr|A0A0C4DGB6|A0A0C4DGB6_HUMAN;tr|C9JKR2|C9JKR2_HUMAN	K;K;K;K;K;K;K	E;E;E;E;E;E;E	1	14	C	0.788861	None
356	UDGP_04.mgf	UDGP_04.3122.3122.4.0.dta	TYTCNVDHKPSNTK	4	1573.76	-91.01	5.7e-10	0	Carbamidomethyl	4	sp|P01861|IGHG4_HUMAN;tr|A0A286YFJ8|A0A286YFJ8_HUMAN	K;K	V;V	1	4	C	0.932266	None
357	UDGP_02.mgf	UDGP_02.7373.7373.3.0.dta	VTACHSSQPNATLYK	3	1586.78	-91.0097	6.2e-10	0	Carbamidomethyl;Deamidated	4;10	sp|P05543|THBG_HUMAN	K	M	1	4	C	0.662862	None
358	UDGP_02.mgf	UDGP_02.6432.6432.3.0.dta	LPECEAVCGKPK	3	1296.66	-91.0086	6.3e-10	0	Carbamidomethyl;Carbamidomethyl	4;8	sp|P00738|HPT_HUMAN;sp|P00739|HPTR_HUMAN;tr|J3QR68|J3QR68_HUMAN;tr|J3KTC3|J3KTC3_HUMAN;tr|H0Y300|H0Y300_HUMAN;tr|A0A0C4DGL8|A0A0C4DGL8_HUMAN	K;K;K;K;K;K	N;N;N;N;N;N	0.9994	8	C	-1	None
359	UDGP_03.mgf	UDGP_03.9163.9163.2.0.dta	GSGGLGGACGGAGFGSR	2	1333.63	-91.0076	6.7e-10	0	Carbamidomethyl	9	sp|P02538|K2C6A_HUMAN;sp|P04259|K2C6B_HUMAN;sp|P48668|K2C6C_HUMAN	R;R;R	S;S;S	1	9	C	-1	None
360	UDGP_02.mgf	UDGP_02.15385.15385.2.0.dta	STSGGTAALGCLVK	2	1230.67	-91.0122	9e-10	0	Carbamidomethyl	11	sp|P01857|IGHG1_HUMAN;sp|P01860|IGHG3_HUMAN;tr|A0A286YES1|A0A286YES1_HUMAN;tr|A0A0A0MS07|A0A0A0MS07_HUMAN;tr|A0A0A0MS08|A0A0A0MS08_HUMAN	K;R;R;K;K	D;D;D;D;D	1	11	C	0.471199	None
361	UDGP_04.mgf	UDGP_04.8891.8891.4.0.dta	HKVYACEVTHQGLSSPVTK	4	2050.07	-91.0066	9e-10	0	Carbamidomethyl	6	sp|P01834|IGKC_HUMAN	K	S	1	6	C	-1	None	KVYACEVTHQGLSSPVTK	Label:2H(4)+Acetyl (K)	1
362	UDGP_03.mgf	UDGP_03.20042.20042.3.0.dta	EFNAETFTFHADICTLSEK	3	2169.02	-91.0067	1e-09	0	Carbamidomethyl	14	sp|P02768|ALBU_HUMAN;tr|B7WNR0|B7WNR0_HUMAN;tr|H0YA55|H0YA55_HUMAN;tr|A0A087WWT3|A0A087WWT3_HUMAN;tr|D6RHD5|D6RHD5_HUMAN;tr|A0A0C4DGB6|A0A0C4DGB6_HUMAN;tr|C9JKR2|C9JKR2_HUMAN	K;K;K;K;K;K;K	E;E;E;E;E;E;E	1	14	C	0.821339	None
363	UDGP_02.mgf	UDGP_02.11795.11795.3.0.dta	VYACEVTHQGLSSPVTK	3	1784.92	-91.0083	1.3e-09	0	Carbamidomethyl	4	sp|P01834|IGKC_HUMAN	K	S	1	4	C	0.882599	None
364	UDGP_03.mgf	UDGP_03.23724.23724.3.0.dta	ELPGVCNETMMALWEECKPCLK	3	2605.17	-91.015	1.6e-09	0	Carbamidomethyl;Deamidated;Carbamidomethyl;Carbamidomethyl	6;7;17;20	sp|P10909|CLUS_HUMAN;tr|E5RH61|E5RH61_HUMAN;tr|E5RGB0|E5RGB0_HUMAN;tr|E5RJZ5|E5RJZ5_HUMAN;tr|E7ETB4|E7ETB4_HUMAN;tr|E7ERK6|E7ERK6_HUMAN;tr|H0YLK8|H0YLK8_HUMAN	K;K;K;K;K;K;K	Q;Q;Q;Q;Q;Q;Q	0.9993	17	C	0.530937	None
365	UDGP_01.mgf	UDGP_01.6911.6911.2.0.dta	GSCGIGGGIGGGSSR	2	1187.58	-91.0097	1.7e-09	0	Carbamidomethyl	3	sp|P02533|K1C14_HUMAN;sp|P08779|K1C16_HUMAN;tr|K7ENV3|K7ENV3_HUMAN	K;K;K	I;I;I	0.9999	3	C	-1	None
366	UDGP_01.mgf	UDGP_01.17932.17932.3.0.dta	LAGKPTHVNVSVVMAEVDGTCY	3	2273.11	-91.0107	1.8e-09	0	Deamidated;Oxidation;Carbamidomethyl	9;14;21	sp|P01876|IGHA1_HUMAN;tr|A0A0G2JMB2|A0A0G2JMB2_HUMAN	R;R	-;-	1	21	C	0.558041	None
367	UDGP_02.mgf	UDGP_02.11096.11096.3.0.dta	IPCSQPPQIEHGTINSSR	3	1930.96	-91.0146	2.1e-09	0	Carbamidomethyl;Deamidated	3;15	sp|P08603|CFAH_HUMAN	K	S	1	3	C	0.590567	None
368	UDGP_01.mgf	UDGP_01.25306.25306.4.0.dta	LSLHRPALEDLLLGSEANLTCTLTGLR	4	2873.58	-91.0057	2.5e-09	0	Deamidated;Carbamidomethyl	18;21	sp|P01877|IGHA2_HUMAN;sp|P01876|IGHA1_HUMAN;tr|A0A0G2JMB2|A0A0G2JMB2_HUMAN;tr|A0A286YEY5|A0A286YEY5_HUMAN;tr|A0A286YEY1|A0A286YEY1_HUMAN	R;R;R;R;R	D;D;D;D;D	1	21	C	0.513946	None
369	UDGP_02.mgf	UDGP_02.20206.20206.2.0.dta	STGKPTLYNVSLVMSDTAGTCY	2	2291.07	-91.0114	2.5e-09	0	Deamidated;Oxidation;Carbamidomethyl	9;14;21	sp|P01871|IGHM_HUMAN	K	-	0.9998	21	C	0.402165	None	TGKPTLYNVSLVMSDTAGTCY	Thr->Pro (T)	1
370	UDGP_02.mgf	UDGP_02.19893.19893.4.0.dta	DTAVFECLPQHAMFGNDTITCTTHGNWTK	4	3279.44	-91.0071	2.6e-09	0	Carbamidomethyl;Oxidation;Deamidated;Carbamidomethyl;Deamidated	7;13;16;21;26	sp|P02749|APOH_HUMAN;tr|J3QLI0|J3QLI0_HUMAN	R;R	L;L	0.9995	21	C	0.762011	None
371	UDGP_01.mgf	UDGP_01.9333.9333.2.0.dta	VHTECCHGDLLECADDR	2	1995.83	-91.009	2.7e-09	0	Carbamidomethyl;Carbamidomethyl;Carbamidomethyl	5;6;13	sp|P02768|ALBU_HUMAN;tr|B7WNR0|B7WNR0_HUMAN;tr|H0YA55|H0YA55_HUMAN;tr|D6RHD5|D6RHD5_HUMAN;tr|A0A0C4DGB6|A0A0C4DGB6_HUMAN;tr|C9JKR2|C9JKR2_HUMAN	K;K;K;K;K;K	A;A;A;A;A;A	0.9631	6	C	0.595455	None	TECCHGDLLECADDR	DiLeu4plex115 (Any N-term)	0
372	UDGP_04.mgf	UDGP_04.15970.15970.3.0.dta	LAGKPTHVNVSVVMAEVDGTCY	3	2273.11	-91.0105	3.2e-09	0	Deamidated;Oxidation;Carbamidomethyl	9;14;21	sp|P01876|IGHA1_HUMAN;tr|A0A0G2JMB2|A0A0G2JMB2_HUMAN	R;R	-;-	1	21	C	0.525581	None
373	UDGP_04.mgf	UDGP_04.6556.6556.3.0.dta	LPECEAVCGKPK	3	1296.66	-91.0061	4.6e-09	0	Carbamidomethyl;Carbamidomethyl	4;8	sp|P00738|HPT_HUMAN;sp|P00739|HPTR_HUMAN;tr|J3QR68|J3QR68_HUMAN;tr|J3KTC3|J3KTC3_HUMAN;tr|H0Y300|H0Y300_HUMAN;tr|A0A0C4DGL8|A0A0C4DGL8_HUMAN	K;K;K;K;K;K	N;N;N;N;N;N	0.999	8	C	-1	None
374	UDGP_02.mgf	UDGP_02.12259.12259.3.0.dta	YPHKPEINSTTHPGADLQENFCR	3	2621.23	-91.0135	6.6e-09	0	Deamidated;Carbamidomethyl	8;22	sp|P00734|THRB_HUMAN;tr|C9JV37|C9JV37_HUMAN;tr|E9PIT3|E9PIT3_HUMAN	R;R;R	N;N;N	1	22	C	0.417	None
375	UDGP_04.mgf	UDGP_04.24289.24289.3.0.dta	SGTASVVCLLNNFYPR	3	1706.89	-91.0076	1.1e-08	0	Carbamidomethyl	8	sp|P01834|IGKC_HUMAN	K	E	1	8	C	0.675593	None
376	UDGP_03.mgf	UDGP_03.10850.10850.3.0.dta	VYACEVTHQGLSSPVTK	3	1784.92	-91.007	1.2e-08	0	Carbamidomethyl	4	sp|P01834|IGKC_HUMAN	K	S	1	4	C	0.833772	None
377	UDGP_03.mgf	UDGP_03.16035.16035.2.0.dta	DEELSCTVVELK	2	1330.68	-91.0077	2e-08	0	Carbamidomethyl	6	sp|P01011|AACT_HUMAN;tr|G3V595|G3V595_HUMAN;tr|G3V3A0|G3V3A0_HUMAN	R;R;R	Y;Y;Y	1	6	C	0.66836	None
378	UDGP_01.mgf	UDGP_01.21734.21734.3.0.dta	ALPQPQNVTSLLGCTH	3	1645.86	-91.0062	2.3e-08	0	Deamidated;Carbamidomethyl	7;14	sp|P02790|HEMO_HUMAN	K	-	1	14	C	0.69554	None
379	UDGP_03.mgf	UDGP_03.7879.7879.4.0.dta	GNVAVTVSGHTCQHWSAQTPHTHNR	4	2692.27	-91.009	2.6e-08	0	Carbamidomethyl;Deamidated	12;24	sp|P00747|PLMN_HUMAN	R	T	0.9999	12	C	0.603409	None
380	UDGP_04.mgf	UDGP_04.7407.7407.3.0.dta	VTACHSSQPNATLYK	3	1586.78	-91.0082	2.7e-08	0	Carbamidomethyl;Deamidated	4;10	sp|P05543|THBG_HUMAN	K	M	1	4	C	0.627749	None
381	UDGP_03.mgf	UDGP_03.19480.19480.2.0.dta	LAGKPTHVNVSVVMAEVDGTCY	2	2257.11	-91.0112	2.8e-08	0	Deamidated;Carbamidomethyl	9;21	sp|P01876|IGHA1_HUMAN;tr|A0A0G2JMB2|A0A0G2JMB2_HUMAN	R;R	-;-	0.9999	21	C	0.178614	None
382	UDGP_02.mgf	UDGP_02.21559.21559.3.0.dta	LAGKPTHVNVSVVMAEVDGTCY	3	2273.11	-91.0067	5e-08	0	Deamidated;Oxidation;Carbamidomethyl	9;14;21	sp|P01876|IGHA1_HUMAN;tr|A0A0G2JMB2|A0A0G2JMB2_HUMAN	R;R	-;-	1	21	C	0.521949	None
383	UDGP_02.mgf	UDGP_02.19580.19580.3.0.dta	LAGKPTHVNVSVVMAEVDGTCY	3	2257.12	-91.011	5.5e-08	0	Deamidated;Carbamidomethyl	9;21	sp|P01876|IGHA1_HUMAN;tr|A0A0G2JMB2|A0A0G2JMB2_HUMAN	R;R	-;-	1	21	C	0.462093	None
384	UDGP_02.mgf	UDGP_02.11536.11536.2.0.dta	RLGMFNIQHCK	2	1312.69	-91.01	6.2e-08	0	Carbamidomethyl	10	sp|P01009|A1AT_HUMAN;tr|A0A0G2JRN3|A0A0G2JRN3_HUMAN;tr|A0A024R6I7|A0A024R6I7_HUMAN	K;K;K	K;K;K	1	10	C	0.527849	None	RLGMFNIQH	mTRAQ (H)	9
385	UDGP_02.mgf	UDGP_02.20456.20456.3.0.dta	EFNAETFTFHADICTLSEK	3	2169.01	-91.0112	6.3e-08	0	Carbamidomethyl	14	sp|P02768|ALBU_HUMAN;tr|B7WNR0|B7WNR0_HUMAN;tr|H0YA55|H0YA55_HUMAN;tr|A0A087WWT3|A0A087WWT3_HUMAN;tr|D6RHD5|D6RHD5_HUMAN;tr|A0A0C4DGB6|A0A0C4DGB6_HUMAN;tr|C9JKR2|C9JKR2_HUMAN	K;K;K;K;K;K;K	E;E;E;E;E;E;E	1	14	C	0.806938	None
386	UDGP_04.mgf	UDGP_04.11550.11550.2.0.dta	RLGMFNIQHCK	2	1312.69	-91.0138	7.7e-08	0	Carbamidomethyl	10	sp|P01009|A1AT_HUMAN;tr|A0A0G2JRN3|A0A0G2JRN3_HUMAN;tr|A0A024R6I7|A0A024R6I7_HUMAN	K;K;K	K;K;K	1	10	C	0.591312	None	RLGMFNIQH	mTRAQ (H)	9
387	UDGP_04.mgf	UDGP_04.11205.11205.3.0.dta	IPCSQPPQIEHGTINSSR	3	1930.96	-91.0062	8.9e-08	0	Carbamidomethyl;Deamidated	3;15	sp|P08603|CFAH_HUMAN	K	S	1	3	C	0.470396	None
388	UDGP_01.mgf	UDGP_01.11321.11321.3.0.dta	IPCSQPPQIEHGTINSSR	3	1930.96	-91.0095	1e-07	0	Carbamidomethyl;Deamidated	3;15	sp|P08603|CFAH_HUMAN	K	S	1	3	C	0.714747	None
389	UDGP_02.mgf	UDGP_02.17935.17935.2.0.dta	LAGKPTHVNVSVVMAEVDGTCY	2	2273.11	-91.0118	1.1e-07	0	Deamidated;Oxidation;Carbamidomethyl	9;14;21	sp|P01876|IGHA1_HUMAN;tr|A0A0G2JMB2|A0A0G2JMB2_HUMAN	R;R	-;-	0.9999	21	C	0.224864	None
390	UDGP_03.mgf	UDGP_03.21515.21515.3.0.dta	ALPQPQNVTSLLGCTH	3	1645.85	-91.0087	1.2e-07	0	Deamidated;Carbamidomethyl	7;14	sp|P02790|HEMO_HUMAN	K	-	1	14	C	0.692788	None
391	UDGP_04.mgf	UDGP_04.11539.11539.2.0.dta	VYACEVTHQGLSSPVTK	2	1784.92	-91.0071	1.2e-07	0	Carbamidomethyl	4	sp|P01834|IGKC_HUMAN	K	S	1	4	C	0.308694	None
392	UDGP_04.mgf	UDGP_04.21690.21690.3.0.dta	LQAPLNYTEFQKPICLPSK	3	2157.16	-91.0111	1.5e-07	0	Deamidated;Carbamidomethyl	6;15	sp|P03952|KLKB1_HUMAN;tr|H0YAC1|H0YAC1_HUMAN;tr|E9PBC5|E9PBC5_HUMAN	K;K;K	G;G;G	1	15	C	0.742402	None
393	UDGP_02.mgf	UDGP_02.5658.5658.2.0.dta	SGGGGGGGGCGGGGGVSSLR	2	1458.67	-91.0113	2.6e-07	0	Carbamidomethyl	10	sp|P13645|K1C10_HUMAN	R	I	1	10	C	-1	None
394	UDGP_03.mgf	UDGP_03.5390.5390.2.0.dta	LPECEAVCGKPK	2	1296.66	-91.0093	2.6e-07	0	Carbamidomethyl;Carbamidomethyl	4;8	sp|P00738|HPT_HUMAN;sp|P00739|HPTR_HUMAN;tr|J3QR68|J3QR68_HUMAN;tr|J3KTC3|J3KTC3_HUMAN;tr|H0Y300|H0Y300_HUMAN;tr|A0A0C4DGL8|A0A0C4DGL8_HUMAN	K;K;K;K;K;K	N;N;N;N;N;N	0.9885	8	C	-1	None
395	UDGP_01.mgf	UDGP_01.15205.15205.2.0.dta	STSESTAALGCLVK	2	1332.7	-91.0115	2.7e-07	0	Carbamidomethyl	11	sp|P01859|IGHG2_HUMAN;sp|P01861|IGHG4_HUMAN;tr|A0A286YFJ8|A0A286YFJ8_HUMAN;tr|A0A286YEY4|A0A286YEY4_HUMAN	R;R;R;R	D;D;D;D	1	11	C	0.52371	None
396	UDGP_02.mgf	UDGP_02.21531.21531.3.0.dta	ALPQPQNVTSLLGCTH	3	1645.86	-91.0081	3e-07	0	Deamidated;Carbamidomethyl	7;14	sp|P02790|HEMO_HUMAN	K	-	1	14	C	0.719944	None
397	UDGP_04.mgf	UDGP_04.13486.13486.2.0.dta	NHSCSEGQISIFR	2	1444.68	-91.0086	3.6e-07	0	Deamidated;Carbamidomethyl	1;4	sp|O75882|ATRN_HUMAN	R	Y	1	4	C	0.719747	None
398	UDGP_02.mgf	UDGP_02.16096.16096.2.0.dta	SWPAVGNCSSALR	2	1314.64	-91.011	3.9e-07	0	Deamidated;Carbamidomethyl	7;8	sp|P02790|HEMO_HUMAN;tr|Q9BS19|Q9BS19_HUMAN	R;R	W;W	1	8	C	0.346655	None
399	UDGP_01.mgf	UDGP_01.20508.20508.3.0.dta	EFNAETFTFHADICTLSEK	3	2169.01	-91.0088	4.1e-07	0	Carbamidomethyl	14	sp|P02768|ALBU_HUMAN;tr|B7WNR0|B7WNR0_HUMAN;tr|H0YA55|H0YA55_HUMAN;tr|A0A087WWT3|A0A087WWT3_HUMAN;tr|D6RHD5|D6RHD5_HUMAN;tr|A0A0C4DGB6|A0A0C4DGB6_HUMAN;tr|C9JKR2|C9JKR2_HUMAN	K;K;K;K;K;K;K	E;E;E;E;E;E;E	1	14	C	0.801857	None
400	UDGP_02.mgf	UDGP_02.21262.21262.3.0.dta	ALPQPQNVTSLLGCTH	3	1645.86	-91.0075	4.6e-07	0	Deamidated;Carbamidomethyl	7;14	sp|P02790|HEMO_HUMAN	K	-	1	14	C	0.632482	None
401	UDGP_04.mgf	UDGP_04.16072.16072.2.0.dta	SWPAVGNCSSALR	2	1314.64	-91.0104	1e-06	0	Deamidated;Carbamidomethyl	7;8	sp|P02790|HEMO_HUMAN;tr|Q9BS19|Q9BS19_HUMAN	R;R	W;W	1	8	C	0.364438	None
402	UDGP_03.mgf	UDGP_03.26093.26093.2.0.dta	PTHVNVSVVMAEVDGTCY	2	1887.87	-91.0171	1.5e-06	0	Deamidated;Carbamidomethyl	5;17	sp|P01876|IGHA1_HUMAN;tr|A0A0G2JMB2|A0A0G2JMB2_HUMAN	K;K	-;-	0.9998	17	C	0.555994	None
403	UDGP_01.mgf	UDGP_01.9053.9053.2.0.dta	FGCEIENNR	2	1049.45	-91.0078	2.6e-06	0	Carbamidomethyl;Deamidated;Deamidated	3;7;8	sp|P25311|ZA2G_HUMAN;tr|C9JEV0|C9JEV0_HUMAN	R;R	S;S	1	3	C	0.836648	None	GCEIENNR	Diethyl (Any N-term)	0
404	UDGP_04.mgf	UDGP_04.11540.11540.3.0.dta	RLGMFNIQHCK	3	1312.69	-91.011	7.7e-06	0	Carbamidomethyl	10	sp|P01009|A1AT_HUMAN;tr|A0A0G2JRN3|A0A0G2JRN3_HUMAN;tr|A0A024R6I7|A0A024R6I7_HUMAN	K;K;K	K;K;K	1	10	C	0.888376	None	RLGMFNIQH	mTRAQ (H)	9
405	UDGP_04.mgf	UDGP_04.19027.19027.2.0.dta	VCQDCPLLAPLNDTR	2	1681.82	-91.0062	7.7e-06	0	Carbamidomethyl;Carbamidomethyl;Deamidated	2;5;12	sp|P02765|FETUA_HUMAN;tr|C9JV77|C9JV77_HUMAN	K;K	V;V	0.9892	5	C	0.593655	None
406	UDGP_02.mgf	UDGP_02.8903.8903.4.0.dta	HKVYACEVTHQGLSSPVTK	4	2050.07	-91.009	9.9e-06	0	Carbamidomethyl	6	sp|P01834|IGKC_HUMAN	K	S	1	6	C	-1	None	KVYACEVTHQGLSSPVTK	Label:2H(4)+Acetyl (K)	1
407	UDGP_04.mgf	UDGP_04.21235.21235.3.0.dta	ALPQPQNVTSLLGCTH	3	1645.85	-91.0101	1.5e-05	0	Deamidated;Carbamidomethyl	7;14	sp|P02790|HEMO_HUMAN	K	-	1	14	C	0.707802	None
408	UDGP_02.mgf	UDGP_02.7530.7530.2.0.dta	ISEENETTCYMGK	2	1487.62	-91.0115	3.1e-05	0	Deamidated;Carbamidomethyl;Oxidation	5;9;11	sp|P08603|CFAH_HUMAN	R	W	1	9	C	0.284739	None
409	UDGP_01.mgf	UDGP_01.9029.9029.4.0.dta	HKVYACEVTHQGLSSPVTK	4	2050.07	-91.008	3.7e-05	0	Carbamidomethyl	6	sp|P01834|IGKC_HUMAN	K	S	1	6	C	-1	None	KVYACEVTHQGLSSPVTK	Label:2H(4)+Acetyl (K)	1
410	UDGP_02.mgf	UDGP_02.8680.8680.3.0.dta	GNVAVTVSGHTCQHWSAQTPHTHNR	3	2692.27	-91.0089	4.6e-05	0	Carbamidomethyl;Deamidated	12;24	sp|P00747|PLMN_HUMAN	R	T	0.9998	12	C	0.663396	None
411	UDGP_03.mgf	UDGP_03.9948.9948.2.0.dta	VYACEVTHQGLSSPVTK	2	1784.92	-91.0094	4.8e-05	0	Carbamidomethyl	4	sp|P01834|IGKC_HUMAN	K	S	1	4	C	0.280922	None
412	UDGP_01.mgf	UDGP_01.6631.6631.2.0.dta	NCCNTENPPGCYR	2	1551.59	-91.0098	5.1e-05	0	Deamidated;Carbamidomethyl;Carbamidomethyl;Carbamidomethyl	1;2;3;11	sp|P43652|AFAM_HUMAN	R	Y	0.9992	11	C	0.047569	None
413	UDGP_02.mgf	UDGP_02.16620.16620.2.0.dta	SWPAVGNCSSALR	2	1314.64	-91.0106	7e-05	0	Deamidated;Carbamidomethyl	7;8	sp|P02790|HEMO_HUMAN;tr|Q9BS19|Q9BS19_HUMAN	R;R	W;W	1	8	C	0.274725	None
414	UDGP_02.mgf	UDGP_02.16456.16456.2.0.dta	NTTCQDLQIEVTVK	2	1558.79	-91.0148	7.9e-05	0	Deamidated;Carbamidomethyl	1;4	sp|P0C0L4|CO4A_HUMAN;sp|P0C0L5|CO4B_HUMAN;tr|A0A140TA49|A0A140TA49_HUMAN;tr|A0A140TA44|A0A140TA44_HUMAN;tr|A0A140TA29|A0A140TA29_HUMAN;tr|A0A0G2JPR0|A0A0G2JPR0_HUMAN;tr|A0A140TA32|A0A140TA32_HUMAN;tr|F5GXS0|F5GXS0_HUMAN;tr|A0A0G2JL54|A0A0G2JL54_HUMAN	K;K;K;K;K;K;K;K;K	G;G;G;G;G;G;G;G;G	1	4	C	0.520401	None	TCQDLQIEVTVK	Phenylisocyanate:2H(5) (Any N-term)	0
415	UDGP_02.mgf	UDGP_02.11528.11528.3.0.dta	RLGMFNIQHCK	3	1312.69	-91.0093	0.000125	0	Carbamidomethyl	10	sp|P01009|A1AT_HUMAN;tr|A0A0G2JRN3|A0A0G2JRN3_HUMAN;tr|A0A024R6I7|A0A024R6I7_HUMAN	K;K;K	K;K;K	1	10	C	0.882413	None	RLGMFNIQH	mTRAQ (H)	9
416	UDGP_04.mgf	UDGP_04.16429.16429.2.0.dta	NTTCQDLQIEVTVK	2	1558.79	-91.015	0.000225	0	Deamidated;Carbamidomethyl	1;4	sp|P0C0L4|CO4A_HUMAN;sp|P0C0L5|CO4B_HUMAN;tr|A0A140TA49|A0A140TA49_HUMAN;tr|A0A140TA44|A0A140TA44_HUMAN;tr|A0A140TA29|A0A140TA29_HUMAN;tr|A0A0G2JPR0|A0A0G2JPR0_HUMAN;tr|A0A140TA32|A0A140TA32_HUMAN;tr|F5GXS0|F5GXS0_HUMAN;tr|A0A0G2JL54|A0A0G2JL54_HUMAN	K;K;K;K;K;K;K;K;K	G;G;G;G;G;G;G;G;G	1	4	C	0.168517	None	TCQDLQIEVTVK	Phenylisocyanate:2H(5) (Any N-term)	0
417	UDGP_01.mgf	UDGP_01.17410.17410.2.0.dta	GQELCADYSENTFTEYK	2	1963.85	-91.0123	0.00025	0	Carbamidomethyl	5	sp|P02774|VTDB_HUMAN;tr|D6RF35|D6RF35_HUMAN	K;K	K;K	1	5	C	0.747507	None
418	UDGP_04.mgf	UDGP_04.21165.21165.2.0.dta	LAGKPTHVNVSVVMAEVDGTCY	2	2257.11	-91.0166	0.000343	0	Deamidated;Carbamidomethyl	9;21	sp|P01876|IGHA1_HUMAN;tr|A0A0G2JMB2|A0A0G2JMB2_HUMAN	R;R	-;-	0.9998	21	C	0.105089	None
419	UDGP_04.mgf	UDGP_04.15535.15535.2.0.dta	SWPAVGNCSSALR	2	1314.64	-91.0099	0.000461	0	Deamidated;Carbamidomethyl	7;8	sp|P02790|HEMO_HUMAN;tr|Q9BS19|Q9BS19_HUMAN	R;R	W;W	1	8	C	0.377815	None
420	UDGP_03.mgf	UDGP_03.21479.21479.2.0.dta	QQQHLFGSNVTDCSGNFCLFR	2	2425.1	-73.9847	2.4e-38	0	Gln->pyro-Glu;Deamidated;Carbamidomethyl;Carbamidomethyl	0;9;13;18	sp|P02787|TRFE_HUMAN	R	S	0.9557	13	C	0.770265	None
421	UDGP_02.mgf	UDGP_02.21544.21544.3.0.dta	QQQHLFGSNVTDCSGNFCLFR	3	2425.1	-73.9838	3.8e-34	0	Gln->pyro-Glu;Deamidated;Carbamidomethyl;Carbamidomethyl	0;9;13;18	sp|P02787|TRFE_HUMAN	R	S	0.9913	13	C	0.751871	None
422	UDGP_04.mgf	UDGP_04.21250.21250.3.0.dta	QQQHLFGSNVTDCSGNFCLFR	3	2425.1	-73.984	9.4e-32	0	Gln->pyro-Glu;Deamidated;Carbamidomethyl;Carbamidomethyl	0;9;13;18	sp|P02787|TRFE_HUMAN	R	S	0.994	13	C	0.714763	None
423	UDGP_02.mgf	UDGP_02.21275.21275.3.0.dta	QQQHLFGSNVTDCSGNFCLFR	3	2425.1	-73.9841	2.2e-31	0	Gln->pyro-Glu;Deamidated;Carbamidomethyl;Carbamidomethyl	0;9;13;18	sp|P02787|TRFE_HUMAN	R	S	0.9942	13	C	0.734005	None
424	UDGP_01.mgf	UDGP_01.16179.16179.2.0.dta	QNQCFYNSSYLNVQR	2	1830.84	-73.9807	5.9e-31	0	Gln->pyro-Glu;Carbamidomethyl;Deamidated	0;4;7	sp|P19652|A1AG2_HUMAN	R	E	1	4	C	0.502522	None
425	UDGP_02.mgf	UDGP_02.21833.21833.4.0.dta	QQQHLFGSNVTDCSGNFCLFR	4	2425.1	-73.9799	3.3e-24	0	Gln->pyro-Glu;Deamidated;Carbamidomethyl;Carbamidomethyl	0;9;13;18	sp|P02787|TRFE_HUMAN	R	S	0.9567	13	C	0.705255	None
426	UDGP_03.mgf	UDGP_03.21431.21431.3.0.dta	QQQHLFGSNVTDCSGNFCLFR	3	2425.1	-73.9827	3.5e-23	0	Gln->pyro-Glu;Deamidated;Carbamidomethyl;Carbamidomethyl	0;9;13;18	sp|P02787|TRFE_HUMAN	R	S	0.9898	13	C	0.700394	None
427	UDGP_01.mgf	UDGP_01.22008.22008.3.0.dta	QQQHLFGSNVTDCSGNFCLFR	3	2425.1	-73.9813	8.9e-23	0	Gln->pyro-Glu;Deamidated;Carbamidomethyl;Carbamidomethyl	0;9;13;18	sp|P02787|TRFE_HUMAN	R	S	0.9877	13	C	0.516116	None
428	UDGP_04.mgf	UDGP_04.19067.19067.3.0.dta	QQQHLFGSNVTDCSGNFCLFR	3	2442.12	-73.9904	4.9e-21	0	Deamidated;Carbamidomethyl;Carbamidomethyl	9;13;18	sp|P02787|TRFE_HUMAN	R	S	0.9937	13	C	0.741523	None
429	UDGP_03.mgf	UDGP_03.6958.6958.2.0.dta	VYACEVTHQGLSSPVTK	2	1801.94	-73.9877	7.5e-21	0	Carbamidomethyl	4	sp|P01834|IGKC_HUMAN	K	S	1	4	C	0.249186	None
430	UDGP_03.mgf	UDGP_03.19180.19180.3.0.dta	QQQHLFGSNVTDCSGNFCLFR	3	2442.12	-73.9854	1.5e-20	0	Deamidated;Carbamidomethyl;Carbamidomethyl	9;13;18	sp|P02787|TRFE_HUMAN	R	S	0.9898	13	C	0.606856	None
431	UDGP_01.mgf	UDGP_01.19991.19991.3.0.dta	LAGKPTHVNVSVVMAEVDGTCY	3	2274.14	-73.9859	9.4e-20	0	Deamidated;Carbamidomethyl	9;21	sp|P01876|IGHA1_HUMAN;tr|A0A0G2JMB2|A0A0G2JMB2_HUMAN	R;R	-;-	0.9998	21	C	0.561665	None
432	UDGP_01.mgf	UDGP_01.19874.19874.3.0.dta	QQQHLFGSNVTDCSGNFCLFR	3	2442.12	-73.9919	5e-19	0	Deamidated;Carbamidomethyl;Carbamidomethyl	9;13;18	sp|P02787|TRFE_HUMAN	R	S	0.9934	13	C	0.711699	None
433	UDGP_04.mgf	UDGP_04.17337.17337.3.0.dta	LAGKPTHVNVSVVMAEVDGTCY	3	2274.14	-73.985	7.2e-19	0	Deamidated;Carbamidomethyl	9;21	sp|P01876|IGHA1_HUMAN;tr|A0A0G2JMB2|A0A0G2JMB2_HUMAN	R;R	-;-	0.9999	21	C	0.488647	None
434	UDGP_04.mgf	UDGP_04.19407.19407.3.0.dta	LAGKPTHVNVSVVMAEVDGTCY	3	2274.14	-73.9863	2.1e-16	0	Deamidated;Carbamidomethyl	9;21	sp|P01876|IGHA1_HUMAN;tr|A0A0G2JMB2|A0A0G2JMB2_HUMAN	R;R	-;-	0.9998	21	C	0.351241	None
435	UDGP_04.mgf	UDGP_04.20035.20035.4.0.dta	LAGKPTHVNVSVVMAEVDGTCY	4	2274.14	-73.9827	3.2e-13	0	Deamidated;Carbamidomethyl	9;21	sp|P01876|IGHA1_HUMAN;tr|A0A0G2JMB2|A0A0G2JMB2_HUMAN	R;R	-;-	0.9999	21	C	0.634342	None
436	UDGP_02.mgf	UDGP_02.19484.19484.3.0.dta	LAGKPTHVNVSVVMAEVDGTCY	3	2274.14	-73.9825	1.5e-11	0	Deamidated;Carbamidomethyl	9;21	sp|P01876|IGHA1_HUMAN;tr|A0A0G2JMB2|A0A0G2JMB2_HUMAN	R;R	-;-	0.9997	21	C	0.330476	None
437	UDGP_02.mgf	UDGP_02.9483.9483.2.0.dta	ITYSIVQTNCSK	2	1340.71	-73.9832	2.7e-11	0	Deamidated;Carbamidomethyl	9;10	sp|P01042|KNG1_HUMAN	R	E	0.9435	10	C	0.471647	None
438	UDGP_02.mgf	UDGP_02.5917.5917.3.0.dta	MDGASNVTCINSR	3	1367.62	-73.9815	1.6e-10	0	Oxidation;Deamidated;Carbamidomethyl	1;6;9	sp|P08603|CFAH_HUMAN	K	W	0.9997	9	C	-1	None
439	UDGP_04.mgf	UDGP_04.11562.11562.3.0.dta	SWPAVGNCSSALR	3	1331.67	-73.9848	9.9e-10	0	Deamidated;Carbamidomethyl	7;8	sp|P02790|HEMO_HUMAN;tr|Q9BS19|Q9BS19_HUMAN	R;R	W;W	0.9636	8	C	0.802908	None
440	UDGP_04.mgf	UDGP_04.19424.19424.4.0.dta	LAGKPTHVNVSVVMAEVDGTCY	4	2274.15	-73.9808	1.5e-08	0	Deamidated;Carbamidomethyl	9;21	sp|P01876|IGHA1_HUMAN;tr|A0A0G2JMB2|A0A0G2JMB2_HUMAN	R;R	-;-	0.9999	21	C	0.638503	None
441	UDGP_02.mgf	UDGP_02.11569.11569.3.0.dta	SWPAVGNCSSALR	3	1331.67	-73.984	5.7e-08	0	Deamidated;Carbamidomethyl	7;8	sp|P02790|HEMO_HUMAN;tr|Q9BS19|Q9BS19_HUMAN	R;R	W;W	0.9644	8	C	0.769731	None
442	UDGP_02.mgf	UDGP_02.8017.8017.2.0.dta	MNQGKRNNAEENLEPSGR	2	1988.9	-72.0463	6.1e-07	0	Oxidation;Deamidated	1;2	sp|Q5T2D3|OTUD3_HUMAN	R	V	1	9	A	-1	Partially
*	1,0	-72.0364
443	UDGP_03.mgf	UDGP_03.7304.7304.3.0.dta	MNQGKRNNAEENLEPSGR	3	1988.89	-72.0476	4.8e-06	0	Oxidation;Deamidated	1;2	sp|Q5T2D3|OTUD3_HUMAN	R	V	1	9	A	-1	Partially
*	1,0	-72.0364
444	UDGP_02.mgf	UDGP_02.8008.8008.3.0.dta	MNQGKRNNAEENLEPSGR	3	1988.89	-72.0474	3.1e-05	0	Oxidation;Deamidated	1;2	sp|Q5T2D3|OTUD3_HUMAN	R	V	1	9	A	-1	Partially
*	1,0	-72.0364
445	UDGP_04.mgf	UDGP_04.8079.8079.3.0.dta	MNQGKRNNAEENLEPSGR	3	1988.89	-72.0464	8.3e-05	0	Oxidation;Deamidated	1;2	sp|Q5T2D3|OTUD3_HUMAN	R	V	1	9	A	-1	Partially
*	1,0	-72.0364
446	UDGP_03.mgf	UDGP_03.7062.7062.3.0.dta	MNQGKRNNAEENLEPSGR	3	1989.88	-72.0449	0.000348	0	Oxidation;Deamidated;Deamidated	1;2;12	sp|Q5T2D3|OTUD3_HUMAN	R	V	1	9	A	-1	Partially
*	1,0	-72.0364
447	UDGP_03.mgf	UDGP_03.7931.7931.3.0.dta	MNQGKRNNAEENLEPSGR	3	1989.88	-72.0499	0.000936	0	Oxidation;Deamidated;Deamidated	1;2;7	sp|Q5T2D3|OTUD3_HUMAN	R	V	1	9	A	-1	Partially
*	1,0	-72.0364
448	UDGP_02.mgf	UDGP_02.19169.19169.2.0.dta	KVCQDCPLLAPLNDTR	2	1829.85	-71.0797	1.4e-37	0	Carbamidomethyl;Carbamidomethyl;Deamidated	3;6;13	sp|P02765|FETUA_HUMAN;tr|C9JV77|C9JV77_HUMAN	R;R	V;V	0.9975	2	V	0.709055	Partially	VCQDCPLLAPLNDTR	Carbamidomethyl (Any N-term)	0
*	1,0	-71.0735
449	UDGP_02.mgf	UDGP_02.19411.19411.2.0.dta	KVCQDCPLLAPLNDTR	2	1829.84	-71.0809	1.3e-33	0	Carbamidomethyl;Carbamidomethyl;Deamidated	3;6;13	sp|P02765|FETUA_HUMAN;tr|C9JV77|C9JV77_HUMAN	R;R	V;V	0.9975	2	V	0.689267	Partially	VCQDCPLLAPLNDTR	Carbamidomethyl (Any N-term)	0
*	1,0	-71.0735
450	UDGP_04.mgf	UDGP_04.19352.19352.2.0.dta	KVCQDCPLLAPLNDTR	2	1829.84	-71.084	1.6e-31	0	Carbamidomethyl;Carbamidomethyl;Deamidated	3;6;13	sp|P02765|FETUA_HUMAN;tr|C9JV77|C9JV77_HUMAN	R;R	V;V	0.9975	2	V	0.695173	Partially	VCQDCPLLAPLNDTR	Carbamidomethyl (Any N-term)	0
*	1,0	-71.0735
451	UDGP_03.mgf	UDGP_03.19430.19430.2.0.dta	KVCQDCPLLAPLNDTR	2	1829.85	-71.08	1.1e-29	0	Carbamidomethyl;Carbamidomethyl;Deamidated	3;6;13	sp|P02765|FETUA_HUMAN;tr|C9JV77|C9JV77_HUMAN	R;R	V;V	0.9989	2	V	0.66785	Partially	VCQDCPLLAPLNDTR	Carbamidomethyl (Any N-term)	0
*	1,0	-71.0735
452	UDGP_04.mgf	UDGP_04.19107.19107.2.0.dta	KVCQDCPLLAPLNDTR	2	1829.85	-71.0798	3.7e-29	0	Carbamidomethyl;Carbamidomethyl;Deamidated	3;6;13	sp|P02765|FETUA_HUMAN;tr|C9JV77|C9JV77_HUMAN	R;R	V;V	0.9975	2	V	0.702629	Partially	VCQDCPLLAPLNDTR	Carbamidomethyl (Any N-term)	0
*	1,0	-71.0735
453	UDGP_03.mgf	UDGP_03.19144.19144.2.0.dta	KVCQDCPLLAPLNDTR	2	1829.85	-71.0755	1.4e-28	0	Carbamidomethyl;Carbamidomethyl;Deamidated	3;6;13	sp|P02765|FETUA_HUMAN;tr|C9JV77|C9JV77_HUMAN	R;R	V;V	0.9991	2	V	0.625261	Partially	VCQDCPLLAPLNDTR	Carbamidomethyl (Any N-term)	0
*	1,0	-71.0735
454	UDGP_04.mgf	UDGP_04.19184.19184.3.0.dta	KVCQDCPLLAPLNDTR	3	1829.85	-71.0742	3.1e-19	0	Carbamidomethyl;Carbamidomethyl;Deamidated	3;6;13	sp|P02765|FETUA_HUMAN;tr|C9JV77|C9JV77_HUMAN	R;R	V;V	0.9974	2	V	0.435733	Partially	VCQDCPLLAPLNDTR	Carbamidomethyl (Any N-term)	0
*	1,0	-71.0735
455	UDGP_02.mgf	UDGP_02.19203.19203.3.0.dta	KVCQDCPLLAPLNDTR	3	1829.85	-71.072	2.3e-16	0	Carbamidomethyl;Carbamidomethyl;Deamidated	3;6;13	sp|P02765|FETUA_HUMAN;tr|C9JV77|C9JV77_HUMAN	R;R	V;V	0.9974	2	V	0.681854	Partially	VCQDCPLLAPLNDTR	Carbamidomethyl (Any N-term)	0
*	1,0	-71.0735
456	UDGP_02.mgf	UDGP_02.20041.20041.3.0.dta	MVSHHNLTTGATLINEQWLLTTAK	3	2632.37	-63.9977	7.3e-20	0	Oxidation;Deamidated	1;6	sp|P00738|HPT_HUMAN;sp|P00739|HPTR_HUMAN;tr|J3QR68|J3QR68_HUMAN;tr|H0Y300|H0Y300_HUMAN;tr|A0A0C4DGL8|A0A0C4DGL8_HUMAN;tr|A0A0A0MRD9|A0A0A0MRD9_HUMAN;tr|A0A087WU08|A0A087WU08_HUMAN	K;K;K;K;K;K;K	N;N;N;N;N;N;N	1	1	M	0.366268	Partially
*	1,0	-63.9949
457	UDGP_04.mgf	UDGP_04.7534.7534.3.0.dta	LGNWSAMPSCK	3	1203.55	-63.9988	1e-19	0	Deamidated;Oxidation;Carbamidomethyl	3;7;10	sp|P02749|APOH_HUMAN;tr|J3KS17|J3KS17_HUMAN	K;K	A;E	0.9999	7	M	-1	Partially
*	1,0	-63.9949
458	UDGP_02.mgf	UDGP_02.7404.7404.3.0.dta	LGNWSAMPSCK	3	1203.55	-63.9986	2.6e-18	0	Deamidated;Oxidation;Carbamidomethyl	3;7;10	sp|P02749|APOH_HUMAN;tr|J3KS17|J3KS17_HUMAN	K;K	A;E	0.9997	7	M	-1	Partially
*	1,0	-63.9949
459	UDGP_04.mgf	UDGP_04.19809.19809.3.0.dta	MVSHHNLTTGATLINEQWLLTTAK	3	2632.37	-64.0031	1.7e-17	0	Oxidation;Deamidated	1;6	sp|P00738|HPT_HUMAN;sp|P00739|HPTR_HUMAN;tr|J3QR68|J3QR68_HUMAN;tr|H0Y300|H0Y300_HUMAN;tr|A0A0C4DGL8|A0A0C4DGL8_HUMAN;tr|A0A0A0MRD9|A0A0A0MRD9_HUMAN;tr|A0A087WU08|A0A087WU08_HUMAN	K;K;K;K;K;K;K	N;N;N;N;N;N;N	1	1	M	0.355422	Partially
*	1,0	-63.9949
460	UDGP_01.mgf	UDGP_01.20553.20553.4.0.dta	MVSHHNLTTGATLINEQWLLTTAK	4	2632.37	-63.9981	5.6e-17	0	Oxidation;Deamidated	1;6	sp|P00738|HPT_HUMAN;sp|P00739|HPTR_HUMAN;tr|J3QR68|J3QR68_HUMAN;tr|H0Y300|H0Y300_HUMAN;tr|A0A0C4DGL8|A0A0C4DGL8_HUMAN;tr|A0A0A0MRD9|A0A0A0MRD9_HUMAN;tr|A0A087WU08|A0A087WU08_HUMAN	K;K;K;K;K;K;K	N;N;N;N;N;N;N	1	1	M	0.3888	Partially
*	1,0	-63.9949
461	UDGP_02.mgf	UDGP_02.5088.5088.3.0.dta	MDGASNVTCINSR	3	1377.61	-63.9977	9.9e-17	0	Oxidation;Deamidated;Carbamidomethyl	1;6;9	sp|P08603|CFAH_HUMAN	K	W	1	1	M	-1	Partially
*	1,0	-63.9949
462	UDGP_04.mgf	UDGP_04.20633.20633.4.0.dta	MVSHHNLTTGATLINEQWLLTTAK	4	2632.37	-64.002	1.3e-16	0	Oxidation;Deamidated	1;6	sp|P00738|HPT_HUMAN;sp|P00739|HPTR_HUMAN;tr|J3QR68|J3QR68_HUMAN;tr|H0Y300|H0Y300_HUMAN;tr|A0A0C4DGL8|A0A0C4DGL8_HUMAN;tr|A0A0A0MRD9|A0A0A0MRD9_HUMAN;tr|A0A087WU08|A0A087WU08_HUMAN	K;K;K;K;K;K;K	N;N;N;N;N;N;N	1	1	M	0.335682	Partially
*	1,0	-63.9949
463	UDGP_04.mgf	UDGP_04.4891.4891.2.0.dta	ISEENETTCYMGK	2	1514.63	-64.0034	1.3e-16	0	Deamidated;Carbamidomethyl;Oxidation	5;9;11	sp|P08603|CFAH_HUMAN	R	W	0.972	11	M	0.461418	Partially
*	1,0	-63.9949
464	UDGP_04.mgf	UDGP_04.5316.5316.3.0.dta	MDGASNVTCINSR	3	1377.61	-63.9979	2.1e-16	0	Oxidation;Deamidated;Carbamidomethyl	1;6;9	sp|P08603|CFAH_HUMAN	K	W	1	1	M	-1	Partially
*	1,0	-63.9949
465	UDGP_03.mgf	UDGP_03.19775.19775.3.0.dta	MVSHHNLTTGATLINEQWLLTTAK	3	2632.37	-64.0006	1.8e-15	0	Oxidation;Deamidated	1;6	sp|P00738|HPT_HUMAN;sp|P00739|HPTR_HUMAN;tr|J3QR68|J3QR68_HUMAN;tr|H0Y300|H0Y300_HUMAN;tr|A0A0C4DGL8|A0A0C4DGL8_HUMAN;tr|A0A0A0MRD9|A0A0A0MRD9_HUMAN;tr|A0A087WU08|A0A087WU08_HUMAN	K;K;K;K;K;K;K	N;N;N;N;N;N;N	1	1	M	0.309052	Partially
*	1,0	-63.9949
466	UDGP_02.mgf	UDGP_02.10489.10489.3.0.dta	GTAGNALMDGASQLMGENR	3	1861.83	-64.0016	1.5e-14	0	Oxidation;Oxidation;Deamidated	8;15;18	sp|P02675|FIBB_HUMAN;tr|D6REL8|D6REL8_HUMAN	R;R	T;T	0.9989	15	M	0.625583	Partially
*	1,0	-63.9949
467	UDGP_02.mgf	UDGP_02.8914.8914.3.0.dta	LGNWSAMPSCK	3	1203.55	-63.9982	2.1e-14	0	Deamidated;Oxidation;Carbamidomethyl	3;7;10	sp|P02749|APOH_HUMAN;tr|J3KS17|J3KS17_HUMAN	K;K	A;E	0.9988	7	M	-1	Partially
*	1,0	-63.9949
468	UDGP_04.mgf	UDGP_04.4969.4969.2.0.dta	EEQYNSTYR	2	1126.5	-63.9947	3.2e-14	0	Deamidated	5	sp|P01857|IGHG1_HUMAN;tr|A0A0A0MS08|A0A0A0MS08_HUMAN	R;R	V;V	0.9999	4	Y	0.674053	Fully
*	1,1	-63.9949	Tyr->Val (Y)	Y	Anywhere	AA substitution
469	UDGP_04.mgf	UDGP_04.24488.24488.4.0.dta	MLNTSSLLEQLNEQFNWVSR	4	2362.16	-64.0023	3.9e-14	0	Oxidation;Deamidated	1;3	sp|P10909|CLUS_HUMAN;tr|H0YAS8|H0YAS8_HUMAN;tr|H0YC35|H0YC35_HUMAN	K;K;K	L;L;L	1	1	M	-1	Partially
*	1,0	-63.9949
470	UDGP_01.mgf	UDGP_01.5305.5305.3.0.dta	MDGASNVTCINSR	3	1377.61	-63.9984	4.5e-14	0	Oxidation;Deamidated;Carbamidomethyl	1;6;9	sp|P08603|CFAH_HUMAN	K	W	1	1	M	-1	Partially
*	1,0	-63.9949
471	UDGP_02.mgf	UDGP_02.19991.19991.4.0.dta	MVSHHNLTTGATLINEQWLLTTAK	4	2632.38	-63.9961	3.1e-13	0	Oxidation;Deamidated	1;6	sp|P00738|HPT_HUMAN;sp|P00739|HPTR_HUMAN;tr|J3QR68|J3QR68_HUMAN;tr|H0Y300|H0Y300_HUMAN;tr|A0A0C4DGL8|A0A0C4DGL8_HUMAN;tr|A0A0A0MRD9|A0A0A0MRD9_HUMAN;tr|A0A087WU08|A0A087WU08_HUMAN	K;K;K;K;K;K;K	N;N;N;N;N;N;N	1	1	M	0.464554	Partially
*	1,0	-63.9949
472	UDGP_02.mgf	UDGP_02.4703.4703.2.0.dta	ISEENETTCYMGK	2	1514.62	-64.0076	7.4e-13	0	Deamidated;Carbamidomethyl;Oxidation	5;9;11	sp|P08603|CFAH_HUMAN	R	W	0.9708	11	M	0.517228	Partially
*	1,0	-63.9949
473	UDGP_02.mgf	UDGP_02.4768.4768.2.0.dta	EEQYNSTYR	2	1126.5	-63.9934	9.3e-13	0	Deamidated	5	sp|P01857|IGHG1_HUMAN;tr|A0A0A0MS08|A0A0A0MS08_HUMAN	R;R	V;V	0.9996	4	Y	0.432605	Fully
*	1,1	-63.9949	Tyr->Val (Y)	Y	Anywhere	AA substitution
474	UDGP_01.mgf	UDGP_01.20600.20600.5.0.dta	MVSHHNLTTGATLINEQWLLTTAK	5	2632.37	-63.9991	2.3e-12	0	Oxidation;Deamidated	1;6	sp|P00738|HPT_HUMAN;sp|P00739|HPTR_HUMAN;tr|J3QR68|J3QR68_HUMAN;tr|H0Y300|H0Y300_HUMAN;tr|A0A0C4DGL8|A0A0C4DGL8_HUMAN;tr|A0A0A0MRD9|A0A0A0MRD9_HUMAN;tr|A0A087WU08|A0A087WU08_HUMAN	K;K;K;K;K;K;K	N;N;N;N;N;N;N	1	1	M	-1	Partially
*	1,0	-63.9949
475	UDGP_04.mgf	UDGP_04.6418.6418.4.0.dta	RLGMFNIQHCK	4	1355.7	-63.9978	2.2e-11	0	Oxidation;Carbamidomethyl	4;10	sp|P01009|A1AT_HUMAN;tr|A0A0G2JRN3|A0A0G2JRN3_HUMAN;tr|A0A024R6I7|A0A024R6I7_HUMAN	K;K;K	K;K;K	0.9998	4	M	-1	Partially
*	1,0	-63.9949
476	UDGP_03.mgf	UDGP_03.25066.25066.4.0.dta	MPCAEDYLSVVLNQLCVLHEK	4	2470.22	-63.9928	3.9e-10	0	Oxidation;Carbamidomethyl;Carbamidomethyl	1;3;16	sp|P02768|ALBU_HUMAN;tr|B7WNR0|B7WNR0_HUMAN;tr|H0YA55|H0YA55_HUMAN;tr|A0A087WWT3|A0A087WWT3_HUMAN;tr|D6RHD5|D6RHD5_HUMAN;tr|A0A0C4DGB6|A0A0C4DGB6_HUMAN;tr|C9JKR2|C9JKR2_HUMAN	R;R;R;R;R;R;R	T;T;T;T;T;T;T	0.9866	1	M	0.63828	Partially
*	1,0	-63.9949
477	UDGP_03.mgf	UDGP_03.4995.4995.3.0.dta	ISEENETTCYMGK	3	1514.63	-63.999	9.7e-10	0	Deamidated;Carbamidomethyl;Oxidation	5;9;11	sp|P08603|CFAH_HUMAN	R	W	0.9748	11	M	0.694784	Partially
*	1,0	-63.9949
478	UDGP_02.mgf	UDGP_02.24733.24733.4.0.dta	MLNTSSLLEQLNEQFNWVSR	4	2362.17	-63.9993	2.1e-09	0	Oxidation;Deamidated	1;3	sp|P10909|CLUS_HUMAN;tr|H0YAS8|H0YAS8_HUMAN;tr|H0YC35|H0YC35_HUMAN	K;K;K	L;L;L	1	1	M	-1	Partially
*	1,0	-63.9949
479	UDGP_04.mgf	UDGP_04.14621.14621.2.0.dta	GTAGNALMDGASQLMGENR	2	1845.84	-64.0017	3.5e-09	0	Oxidation;Deamidated	8;18	sp|P02675|FIBB_HUMAN;tr|D6REL8|D6REL8_HUMAN	R;R	T;T	0.999	8	M	0.368864	Partially
*	1,0	-63.9949
480	UDGP_04.mgf	UDGP_04.13791.13791.2.0.dta	DIQMTQSPSSLSASVGDR	2	1820.88	-58.0042	1.2e-22	0			tr|A0A2Q2TTZ9|A0A2Q2TTZ9_HUMAN	-	V	1	0	D	0.635833	Fully	IQMTQSPSSLSASVGDR	Carbamidomethyl (Any N-term)	0
*	1,0	-58.0207
*	2,1	-58.0055	Asp->Gly (D)	D	Anywhere	AA substitution
481	UDGP_02.mgf	UDGP_02.3759.3759.2.0.dta	TYTCNVDHKPSNTK	2	1607.75	-58.0051	5.5e-08	0	Carbamidomethyl;Deamidated	4;5	sp|P01861|IGHG4_HUMAN;tr|A0A286YFJ8|A0A286YFJ8_HUMAN	K;K	V;V	0.9694	5	N	-1	Partially
*	1,0	-58.0207
*	2,0	-58.0055
482	UDGP_04.mgf	UDGP_04.17078.17078.2.0.dta	STSGGTAALGCLVK	2	1264.66	-57.0226	4.5e-25	0	Carbamidomethyl	11	sp|P01857|IGHG1_HUMAN;sp|P01860|IGHG3_HUMAN;tr|A0A286YES1|A0A286YES1_HUMAN;tr|A0A0A0MS07|A0A0A0MS07_HUMAN;tr|A0A0A0MS08|A0A0A0MS08_HUMAN	K;R;R;K;K	D;D;D;D;D	0.9691	10	G	0.583926	Partially
*	1,0	-57.0327
*	2,0	-57.0215
483	UDGP_01.mgf	UDGP_01.18827.18827.2.0.dta	ANPTVTLFPPSSEELQANK	2	1986.02	-57.024	7.5e-16	0			sp|B9A064|IGLL5_HUMAN;sp|P0CG04|IGLC1_HUMAN;tr|A0A0B4J231|A0A0B4J231_HUMAN	K;K;K	A;A;A	0.9722	0	A	0.664059	Partially	NPTVTLFPPSSEELQANK	Methyl (Any N-term)	0
*	1,0	-57.0367
*	2,0	-57.0327
*	3,0	-57.0215
484	UDGP_01.mgf	UDGP_01.18299.18299.2.0.dta	VMPICLPSK	2	987.537	-57.0209	9e-15	0	Carbamidomethyl	5	sp|P00738|HPT_HUMAN;sp|P00739|HPTR_HUMAN;tr|J3QR68|J3QR68_HUMAN;tr|H0Y300|H0Y300_HUMAN;tr|A0A0C4DGL8|A0A0C4DGL8_HUMAN;tr|A0A0A0MRD9|A0A0A0MRD9_HUMAN;tr|H3BS21|H3BS21_HUMAN;tr|J3QLC9|J3QLC9_HUMAN;tr|A0A087WU08|A0A087WU08_HUMAN	R;R;R;R;R;R;R;R;R	D;N;D;D;D;N;D;D;D	0.9993	5	C	0.336369	Partially	MPICLPSK	Propyl (Any N-term)	0
*	1,0	-57.0215
485	UDGP_04.mgf	UDGP_04.17995.17995.2.0.dta	VMPICLPSK	2	987.535	-57.023	1.1e-13	0	Carbamidomethyl	5	sp|P00738|HPT_HUMAN;sp|P00739|HPTR_HUMAN;tr|J3QR68|J3QR68_HUMAN;tr|H0Y300|H0Y300_HUMAN;tr|A0A0C4DGL8|A0A0C4DGL8_HUMAN;tr|A0A0A0MRD9|A0A0A0MRD9_HUMAN;tr|H3BS21|H3BS21_HUMAN;tr|J3QLC9|J3QLC9_HUMAN;tr|A0A087WU08|A0A087WU08_HUMAN	R;R;R;R;R;R;R;R;R	D;N;D;D;D;N;D;D;D	0.9991	5	C	0.669555	Partially	MPICLPSK	Propyl (Any N-term)	0
*	1,0	-57.0327
*	2,0	-57.0215
486	UDGP_04.mgf	UDGP_04.11216.11216.2.0.dta	LRSDDTAVYYCAR	2	1534.68	-55.0575	6.3e-37	0	Carbamidomethyl	11	sp|P23083|HV102_HUMAN	R	-	0.9999	2	R	-1	Fully
*	1,1	-55.0534	Arg->Thr (R)	R	Anywhere	AA substitution
487	UDGP_01.mgf	UDGP_01.12964.12964.2.0.dta	SLRSDDTAVYYCAR	2	1621.72	-55.0544	7.9e-36	0	Carbamidomethyl	12	sp|A0A0C4DH31|HV118_HUMAN	R	-	1	3	R	-1	Fully
*	1,1	-55.0534	Arg->Thr (R)	R	Anywhere	AA substitution
*	2,0	-55.0388
488	UDGP_02.mgf	UDGP_02.12810.12810.2.0.dta	SLRSDDTAVYYCAR	2	1621.71	-55.0558	9.8e-36	0	Carbamidomethyl	12	sp|A0A0C4DH31|HV118_HUMAN	R	-	1	3	R	-1	Fully
*	1,1	-55.0534	Arg->Thr (R)	R	Anywhere	AA substitution
489	UDGP_03.mgf	UDGP_03.12177.12177.2.0.dta	SLRSDDTAVYYCAR	2	1621.72	-55.0545	1.8e-33	0	Carbamidomethyl	12	sp|A0A0C4DH31|HV118_HUMAN	R	-	1	3	R	-1	Fully
*	1,1	-55.0534	Arg->Thr (R)	R	Anywhere	AA substitution
*	2,0	-55.0388
490	UDGP_04.mgf	UDGP_04.12715.12715.2.0.dta	SLRSDDTAVYYCAR	2	1621.71	-55.0563	1.8e-32	0	Carbamidomethyl	12	sp|A0A0C4DH31|HV118_HUMAN	R	-	1	3	R	-1	Fully
*	1,1	-55.0534	Arg->Thr (R)	R	Anywhere	AA substitution
491	UDGP_02.mgf	UDGP_02.11177.11177.2.0.dta	LRSDDTAVYYCAR	2	1534.68	-55.0594	5.1e-30	0	Carbamidomethyl	11	sp|P23083|HV102_HUMAN	R	-	1	2	R	-1	Fully
*	1,1	-55.0534	Arg->Thr (R)	R	Anywhere	AA substitution
492	UDGP_01.mgf	UDGP_01.11289.11289.2.0.dta	LRSDDTAVYYCAR	2	1534.68	-55.0553	1.8e-23	0	Carbamidomethyl	11	sp|P23083|HV102_HUMAN	R	-	0.9999	2	R	-1	Fully
*	1,1	-55.0534	Arg->Thr (R)	R	Anywhere	AA substitution
493	UDGP_04.mgf	UDGP_04.18388.18388.2.0.dta	HGIQYFNNNTQHSSLFMLNEVK	2	2592.25	-45.9893	2.4e-93	0	Deamidated;Oxidation	8;17	sp|P01042|KNG1_HUMAN	R	R	1	17	M	0.57238	Partially	IQYFNNNTQHSSLFMLNEVK	mTRAQ:13C(6)15N(2) (Any N-term)	0
*	1,0	-46.0055
*	2,0	-45.9877
494	UDGP_02.mgf	UDGP_02.18440.18440.2.0.dta	HGIQYFNNNTQHSSLFMLNEVK	2	2592.25	-45.9874	7.9e-92	0	Deamidated;Oxidation	8;17	sp|P01042|KNG1_HUMAN	R	R	1	17	M	0.577865	Partially	IQYFNNNTQHSSLFMLNEVK	mTRAQ:13C(6)15N(2) (Any N-term)	0
*	1,0	-46.0055
*	2,0	-45.9877
495	UDGP_02.mgf	UDGP_02.19015.19015.2.0.dta	HGIQYFNNNTQHSSLFMLNEVK	2	2593.23	-45.9882	2.4e-74	0	Deamidated;Deamidated;Oxidation	7;8;17	sp|P01042|KNG1_HUMAN	R	R	1	17	M	0.606985	Partially	IQYFNNNTQHSSLFMLNEVK	mTRAQ:13C(6)15N(2) (Any N-term)	0
*	1,0	-46.0055
*	2,0	-45.9877
496	UDGP_04.mgf	UDGP_04.18949.18949.2.0.dta	HGIQYFNNNTQHSSLFMLNEVK	2	2593.23	-45.9922	7e-66	0	Deamidated;Deamidated;Oxidation	7;8;17	sp|P01042|KNG1_HUMAN	R	R	1	17	M	0.65085	Partially	IQYFNNNTQHSSLFMLNEVK	mTRAQ:13C(6)15N(2) (Any N-term)	0
*	1,0	-46.0055
*	2,0	-45.9877
497	UDGP_03.mgf	UDGP_03.18012.18012.2.0.dta	HGIQYFNNNTQHSSLFMLNEVK	2	2592.25	-45.9888	6.3e-62	0	Deamidated;Oxidation	8;17	sp|P01042|KNG1_HUMAN	R	R	1	17	M	0.548644	Partially	IQYFNNNTQHSSLFMLNEVK	mTRAQ:13C(6)15N(2) (Any N-term)	0
*	1,0	-46.0055
*	2,0	-45.9877
498	UDGP_03.mgf	UDGP_03.18302.18302.2.0.dta	HGIQYFNNNTQHSSLFMLNEVK	2	2592.25	-45.9864	7.5e-54	0	Deamidated;Oxidation	8;17	sp|P01042|KNG1_HUMAN	R	R	1	17	M	0.406074	Partially	IQYFNNNTQHSSLFMLNEVK	mTRAQ:13C(6)15N(2) (Any N-term)	0
*	1,0	-46.0055
*	2,0	-45.9877
499	UDGP_01.mgf	UDGP_01.18948.18948.3.0.dta	HGIQYFNNNTQHSSLFMLNEVK	3	2592.25	-45.9881	2.4e-45	0	Deamidated;Oxidation	8;17	sp|P01042|KNG1_HUMAN	R	R	1	17	M	-1	Partially	IQYFNNNTQHSSLFMLNEVK	mTRAQ:13C(6)15N(2) (Any N-term)	0
*	1,0	-46.0055
*	2,0	-45.9877
500	UDGP_04.mgf	UDGP_04.18379.18379.3.0.dta	HGIQYFNNNTQHSSLFMLNEVK	3	2592.25	-45.987	6.3e-44	0	Deamidated;Oxidation	8;17	sp|P01042|KNG1_HUMAN	R	R	1	17	M	-1	Partially	IQYFNNNTQHSSLFMLNEVK	mTRAQ:13C(6)15N(2) (Any N-term)	0
*	1,0	-46.0055
*	2,0	-45.9877
501	UDGP_02.mgf	UDGP_02.18433.18433.3.0.dta	HGIQYFNNNTQHSSLFMLNEVK	3	2592.25	-45.9875	3.1e-43	0	Deamidated;Oxidation	8;17	sp|P01042|KNG1_HUMAN	R	R	1	17	M	-1	Partially	IQYFNNNTQHSSLFMLNEVK	mTRAQ:13C(6)15N(2) (Any N-term)	0
*	1,0	-46.0055
*	2,0	-45.9877
502	UDGP_02.mgf	UDGP_02.18742.18742.3.0.dta	HGIQYFNNNTQHSSLFMLNEVK	3	2592.25	-45.9897	6.6e-43	0	Deamidated;Oxidation	8;17	sp|P01042|KNG1_HUMAN	R	R	1	17	M	-1	Partially	IQYFNNNTQHSSLFMLNEVK	mTRAQ:13C(6)15N(2) (Any N-term)	0
*	1,0	-46.0055
*	2,0	-45.9877
503	UDGP_02.mgf	UDGP_02.17299.17299.3.0.dta	HGIQYFNNNTQHSSLFMLNEVKR	3	2749.33	-45.9904	8.3e-43	0	Deamidated;Deamidated;Oxidation	7;8;17	sp|P01042|KNG1_HUMAN	R	A	1	17	M	-1	Partially	IQYFNNNTQHSSLFMLNEVKR	mTRAQ:13C(6)15N(2) (Any N-term)	0
*	1,0	-46.0055
*	2,0	-45.9877
504	UDGP_01.mgf	UDGP_01.19476.19476.3.0.dta	HGIQYFNNNTQHSSLFMLNEVK	3	2593.23	-45.9931	1.1e-42	0	Deamidated;Deamidated;Oxidation	7;8;17	sp|P01042|KNG1_HUMAN	R	R	1	17	M	-1	Partially	IQYFNNNTQHSSLFMLNEVK	mTRAQ:13C(6)15N(2) (Any N-term)	0
*	1,0	-46.0055
*	2,0	-45.9877
505	UDGP_04.mgf	UDGP_04.16875.16875.3.0.dta	HGIQYFNNNTQHSSLFMLNEVKR	3	2748.34	-45.9936	5.5e-42	0	Deamidated;Oxidation	7;17	sp|P01042|KNG1_HUMAN	R	A	1	17	M	-1	Partially	IQYFNNNTQHSSLFMLNEVKR	mTRAQ:13C(6)15N(2) (Any N-term)	0
*	1,0	-46.0207
*	2,0	-46.0055
*	3,0	-45.9877
506	UDGP_04.mgf	UDGP_04.19013.19013.3.0.dta	HGIQYFNNNTQHSSLFMLNEVK	3	2593.23	-45.9898	2e-38	0	Deamidated;Deamidated;Oxidation	8;9;17	sp|P01042|KNG1_HUMAN	R	R	1	17	M	-1	Partially	IQYFNNNTQHSSLFMLNEVK	mTRAQ:13C(6)15N(2) (Any N-term)	0
*	1,0	-46.0055
*	2,0	-45.9877
507	UDGP_02.mgf	UDGP_02.16844.16844.3.0.dta	HGIQYFNNNTQHSSLFMLNEVKR	3	2748.35	-45.9902	6.5e-38	0	Deamidated;Oxidation	7;17	sp|P01042|KNG1_HUMAN	R	A	1	17	M	-1	Partially	IQYFNNNTQHSSLFMLNEVKR	mTRAQ:13C(6)15N(2) (Any N-term)	0
*	1,0	-46.0055
*	2,0	-45.9877
508	UDGP_03.mgf	UDGP_03.18616.18616.2.0.dta	HGIQYFNNNTQHSSLFMLNEVK	2	2592.25	-45.9862	6.9e-38	0	Deamidated;Oxidation	8;17	sp|P01042|KNG1_HUMAN	R	R	1	17	M	0.518063	Partially	IQYFNNNTQHSSLFMLNEVK	mTRAQ:13C(6)15N(2) (Any N-term)	0
*	1,0	-46.0055
*	2,0	-45.9877
509	UDGP_02.mgf	UDGP_02.19019.19019.3.0.dta	HGIQYFNNNTQHSSLFMLNEVK	3	2593.23	-45.9873	7.3e-37	0	Deamidated;Deamidated;Oxidation	7;8;17	sp|P01042|KNG1_HUMAN	R	R	1	17	M	-1	Partially	IQYFNNNTQHSSLFMLNEVK	mTRAQ:13C(6)15N(2) (Any N-term)	0
*	1,0	-46.0055
*	2,0	-45.9877
510	UDGP_02.mgf	UDGP_02.18434.18434.4.0.dta	HGIQYFNNNTQHSSLFMLNEVK	4	2592.25	-45.9857	2.1e-35	0	Deamidated;Oxidation	8;17	sp|P01042|KNG1_HUMAN	R	R	1	17	M	0.976764	Partially	IQYFNNNTQHSSLFMLNEVK	mTRAQ:13C(6)15N(2) (Any N-term)	0
*	1,0	-46.0055
*	2,0	-45.9877
511	UDGP_02.mgf	UDGP_02.21577.21577.3.0.dta	HGIQYFNNNTQHSSLFMLNEVK	3	2592.25	-45.9896	1.1e-34	0	Deamidated;Oxidation	8;17	sp|P01042|KNG1_HUMAN	R	R	0.9999	17	M	-1	Partially	IQYFNNNTQHSSLFMLNEVK	mTRAQ:13C(6)15N(2) (Any N-term)	0
*	1,0	-46.0055
*	2,0	-45.9877
512	UDGP_02.mgf	UDGP_02.16861.16861.4.0.dta	HGIQYFNNNTQHSSLFMLNEVKR	4	2748.35	-45.9893	2.5e-32	0	Deamidated;Oxidation	7;17	sp|P01042|KNG1_HUMAN	R	A	1	17	M	-1	Partially	IQYFNNNTQHSSLFMLNEVKR	mTRAQ:13C(6)15N(2) (Any N-term)	0
*	1,0	-46.0055
*	2,0	-45.9877
513	UDGP_02.mgf	UDGP_02.19312.19312.3.0.dta	HGIQYFNNNTQHSSLFMLNEVK	3	2593.24	-45.983	3.5e-32	0	Deamidated;Deamidated;Oxidation	8;9;17	sp|P01042|KNG1_HUMAN	R	R	0.9999	17	M	-1	Partially	IQYFNNNTQHSSLFMLNEVK	mTRAQ:13C(6)15N(2) (Any N-term)	0
*	1,0	-46.0055
*	2,0	-45.9877
514	UDGP_04.mgf	UDGP_04.18387.18387.4.0.dta	HGIQYFNNNTQHSSLFMLNEVK	4	2592.25	-45.984	2.7e-31	0	Deamidated;Oxidation	8;17	sp|P01042|KNG1_HUMAN	R	R	1	17	M	0.978871	Partially	IQYFNNNTQHSSLFMLNEVK	mTRAQ:13C(6)15N(2) (Any N-term)	0
*	1,0	-46.0055
*	2,0	-45.9877
515	UDGP_04.mgf	UDGP_04.15457.15457.2.0.dta	GTAGNALMDGASQLMGENR	2	1863.85	-45.9887	8.4e-31	0	Oxidation;Deamidated	15;18	sp|P02675|FIBB_HUMAN;tr|D6REL8|D6REL8_HUMAN	R;R	T;T	1	15	M	0.284173	Partially
*	1,0	-46.0055
*	2,0	-45.9877
516	UDGP_02.mgf	UDGP_02.17061.17061.2.0.dta	GTAGNALMDGASQLMGENR	2	1863.85	-45.9884	3.3e-30	0	Oxidation;Deamidated	8;18	sp|P02675|FIBB_HUMAN;tr|D6REL8|D6REL8_HUMAN	R;R	T;T	1	8	M	0.56249	Partially
*	1,0	-46.0055
*	2,0	-45.9877
517	UDGP_02.mgf	UDGP_02.17170.17170.4.0.dta	HGIQYFNNNTQHSSLFMLNEVKR	4	2749.34	-45.9843	3.9e-30	0	Deamidated;Deamidated;Oxidation	7;8;17	sp|P01042|KNG1_HUMAN	R	A	1	17	M	-1	Partially	IQYFNNNTQHSSLFMLNEVKR	mTRAQ:13C(6)15N(2) (Any N-term)	0
*	1,0	-46.0055
*	2,0	-45.9877
518	UDGP_02.mgf	UDGP_02.9952.9952.2.0.dta	LGNWSAMPSCK	2	1221.55	-45.9909	8.9e-29	0	Deamidated;Oxidation;Carbamidomethyl	3;7;10	sp|P02749|APOH_HUMAN;tr|J3KS17|J3KS17_HUMAN	K;K	A;E	1	7	M	0.510511	Partially
*	1,0	-45.9877
519	UDGP_02.mgf	UDGP_02.20547.20547.3.0.dta	HGIQYFNNNTQHSSLFMLNEVK	3	2592.24	-45.9968	1e-28	0	Deamidated;Oxidation	8;17	sp|P01042|KNG1_HUMAN	R	R	0.9999	17	M	-1	Partially	IQYFNNNTQHSSLFMLNEVK	mTRAQ:13C(6)15N(2) (Any N-term)	0
*	1,0	-46.0207
*	2,0	-46.0055
*	3,0	-45.9877
520	UDGP_01.mgf	UDGP_01.19318.19318.2.0.dta	HGIQYFNNNTQHSSLFMLNEVK	2	2593.23	-45.9884	3.5e-28	0	Deamidated;Deamidated;Oxidation	7;9;17	sp|P01042|KNG1_HUMAN	R	R	1	17	M	-1	Partially	IQYFNNNTQHSSLFMLNEVK	mTRAQ:13C(6)15N(2) (Any N-term)	0
*	1,0	-46.0055
*	2,0	-45.9877
521	UDGP_01.mgf	UDGP_01.17344.17344.5.0.dta	HGIQYFNNNTQHSSLFMLNEVKR	5	2748.35	-45.9842	5.6e-27	0	Deamidated;Oxidation	7;17	sp|P01042|KNG1_HUMAN	R	A	1	17	M	-1	Partially	IQYFNNNTQHSSLFMLNEVKR	mTRAQ:13C(6)15N(2) (Any N-term)	0
*	1,0	-46.0055
*	2,0	-45.9877
522	UDGP_02.mgf	UDGP_02.19302.19302.2.0.dta	HGIQYFNNNTQHSSLFMLNEVK	2	2593.24	-45.9795	6.7e-27	0	Deamidated;Deamidated;Oxidation	7;8;17	sp|P01042|KNG1_HUMAN	R	R	1	17	M	0.475288	Partially	IQYFNNNTQHSSLFMLNEVK	mTRAQ:13C(6)15N(2) (Any N-term)	0
*	1,0	-45.9877
523	UDGP_03.mgf	UDGP_03.16780.16780.2.0.dta	GTAGNALMDGASQLMGENR	2	1863.85	-45.9874	1.7e-26	0	Oxidation;Deamidated	8;18	sp|P02675|FIBB_HUMAN;tr|D6REL8|D6REL8_HUMAN	R;R	T;T	1	8	M	0.531496	Partially
*	1,0	-46.0055
*	2,0	-45.9877
524	UDGP_04.mgf	UDGP_04.17060.17060.2.0.dta	GTAGNALMDGASQLMGENR	2	1863.85	-45.9897	5.5e-26	0	Oxidation;Deamidated	8;18	sp|P02675|FIBB_HUMAN;tr|D6REL8|D6REL8_HUMAN	R;R	T;T	1	8	M	0.541639	Partially
*	1,0	-46.0055
*	2,0	-45.9877
525	UDGP_02.mgf	UDGP_02.15488.15488.2.0.dta	GTAGNALMDGASQLMGENR	2	1863.84	-45.9945	7.4e-26	0	Oxidation;Deamidated	15;18	sp|P02675|FIBB_HUMAN;tr|D6REL8|D6REL8_HUMAN	R;R	T;T	1	15	M	0.334892	Partially
*	1,0	-46.0055
*	2,0	-45.9877
526	UDGP_01.mgf	UDGP_01.10117.10117.2.0.dta	LGNWSAMPSCK	2	1221.56	-45.9893	1.5e-25	0	Deamidated;Oxidation;Carbamidomethyl	3;7;10	sp|P02749|APOH_HUMAN;tr|J3KS17|J3KS17_HUMAN	K;K	A;E	1	7	M	0.464267	Partially
*	1,0	-45.9877
527	UDGP_04.mgf	UDGP_04.18699.18699.4.0.dta	HGIQYFNNNTQHSSLFMLNEVK	4	2592.24	-45.9917	8.7e-25	0	Deamidated;Oxidation	7;17	sp|P01042|KNG1_HUMAN	R	R	1	17	M	0.973067	Partially	IQYFNNNTQHSSLFMLNEVK	mTRAQ:13C(6)15N(2) (Any N-term)	0
*	1,0	-46.0055
*	2,0	-45.9877
528	UDGP_04.mgf	UDGP_04.9957.9957.2.0.dta	LGNWSAMPSCK	2	1221.55	-45.9903	2e-23	0	Deamidated;Oxidation;Carbamidomethyl	3;7;10	sp|P02749|APOH_HUMAN;tr|J3KS17|J3KS17_HUMAN	K;K	A;E	1	7	M	0.490978	Partially
*	1,0	-45.9877
529	UDGP_02.mgf	UDGP_02.17309.17309.5.0.dta	HGIQYFNNNTQHSSLFMLNEVKR	5	2749.33	-45.988	6.4e-23	0	Deamidated;Deamidated;Oxidation	7;8;17	sp|P01042|KNG1_HUMAN	R	A	1	17	M	-1	Partially	IQYFNNNTQHSSLFMLNEVKR	mTRAQ:13C(6)15N(2) (Any N-term)	0
*	1,0	-46.0055
*	2,0	-45.9877
530	UDGP_03.mgf	UDGP_03.9072.9072.2.0.dta	LGNWSAMPSCK	2	1221.56	-45.9869	1.4e-22	0	Deamidated;Oxidation;Carbamidomethyl	3;7;10	sp|P02749|APOH_HUMAN;tr|J3KS17|J3KS17_HUMAN	K;K	A;E	1	7	M	0.495562	Partially
*	1,0	-45.9877
531	UDGP_01.mgf	UDGP_01.19774.19774.3.0.dta	HGIQYFNNNTQHSSLFMLNEVK	3	2593.24	-45.9826	6.1e-21	0	Deamidated;Deamidated;Oxidation	7;8;17	sp|P01042|KNG1_HUMAN	R	R	0.9999	17	M	-1	Partially	IQYFNNNTQHSSLFMLNEVK	mTRAQ:13C(6)15N(2) (Any N-term)	0
*	1,0	-46.0055
*	2,0	-45.9877
532	UDGP_02.mgf	UDGP_02.18743.18743.4.0.dta	HGIQYFNNNTQHSSLFMLNEVK	4	2592.25	-45.9874	1.1e-20	0	Deamidated;Oxidation	7;17	sp|P01042|KNG1_HUMAN	R	R	1	17	M	0.975921	Partially	IQYFNNNTQHSSLFMLNEVK	mTRAQ:13C(6)15N(2) (Any N-term)	0
*	1,0	-46.0055
*	2,0	-45.9877
533	UDGP_02.mgf	UDGP_02.19024.19024.4.0.dta	HGIQYFNNNTQHSSLFMLNEVK	4	2593.23	-45.9881	1.3e-20	0	Deamidated;Deamidated;Oxidation	8;9;17	sp|P01042|KNG1_HUMAN	R	R	1	17	M	-1	Partially	IQYFNNNTQHSSLFMLNEVK	mTRAQ:13C(6)15N(2) (Any N-term)	0
*	1,0	-46.0055
*	2,0	-45.9877
534	UDGP_03.mgf	UDGP_03.18237.18237.4.0.dta	HGIQYFNNNTQHSSLFMLNEVK	4	2592.25	-45.9858	4.3e-20	0	Deamidated;Oxidation	7;17	sp|P01042|KNG1_HUMAN	R	R	1	17	M	0.971433	Partially	IQYFNNNTQHSSLFMLNEVK	mTRAQ:13C(6)15N(2) (Any N-term)	0
*	1,0	-46.0055
*	2,0	-45.9877
535	UDGP_03.mgf	UDGP_03.18552.18552.4.0.dta	HGIQYFNNNTQHSSLFMLNEVK	4	2592.25	-45.9863	1.9e-19	0	Deamidated;Oxidation	7;17	sp|P01042|KNG1_HUMAN	R	R	1	17	M	0.975946	Partially	IQYFNNNTQHSSLFMLNEVK	mTRAQ:13C(6)15N(2) (Any N-term)	0
*	1,0	-46.0055
*	2,0	-45.9877
536	UDGP_04.mgf	UDGP_04.16883.16883.5.0.dta	HGIQYFNNNTQHSSLFMLNEVKR	5	2748.35	-45.9885	2e-19	0	Deamidated;Oxidation	7;17	sp|P01042|KNG1_HUMAN	R	A	1	17	M	-1	Partially	IQYFNNNTQHSSLFMLNEVKR	mTRAQ:13C(6)15N(2) (Any N-term)	0
*	1,0	-46.0055
*	2,0	-45.9877
537	UDGP_04.mgf	UDGP_04.17141.17141.4.0.dta	HGIQYFNNNTQHSSLFMLNEVKR	4	2749.33	-45.9856	2.7e-19	0	Deamidated;Deamidated;Oxidation	7;8;17	sp|P01042|KNG1_HUMAN	R	A	1	17	M	-1	Partially	IQYFNNNTQHSSLFMLNEVKR	mTRAQ:13C(6)15N(2) (Any N-term)	0
*	1,0	-46.0055
*	2,0	-45.9877
538	UDGP_03.mgf	UDGP_03.18895.18895.4.0.dta	HGIQYFNNNTQHSSLFMLNEVK	4	2593.23	-45.9859	3.6e-19	0	Deamidated;Deamidated;Oxidation	7;8;17	sp|P01042|KNG1_HUMAN	R	R	1	17	M	0.978914	Partially	IQYFNNNTQHSSLFMLNEVK	mTRAQ:13C(6)15N(2) (Any N-term)	0
*	1,0	-46.0055
*	2,0	-45.9877
539	UDGP_04.mgf	UDGP_04.19594.19594.3.0.dta	HGIQYFNNNTQHSSLFMLNEVK	3	2593.24	-45.9773	3.8e-18	0	Deamidated;Deamidated;Oxidation	8;9;17	sp|P01042|KNG1_HUMAN	R	R	0.9999	17	M	-1	Partially	IQYFNNNTQHSSLFMLNEVK	mTRAQ:13C(6)15N(2) (Any N-term)	0
*	1,0	-45.9877
540	UDGP_04.mgf	UDGP_04.21216.21216.3.0.dta	HGIQYFNNNTQHSSLFMLNEVK	3	2592.24	-45.9947	3.2e-15	0	Deamidated;Oxidation	7;17	sp|P01042|KNG1_HUMAN	R	R	0.9999	17	M	-1	Partially	IQYFNNNTQHSSLFMLNEVK	mTRAQ:13C(6)15N(2) (Any N-term)	0
*	1,0	-46.0055
*	2,0	-45.9877
541	UDGP_02.mgf	UDGP_02.10837.10837.2.0.dta	DIQMTQSPSSLSASVGDR	2	1850.89	-43.9918	2e-31	0	Oxidation	4	tr|A0A2Q2TTZ9|A0A2Q2TTZ9_HUMAN	-	V	0.9989	1	D	0.629825	Fully	IQMTQSPSSLSASVGDR	Propionamide (Any N-term)	0
*	1,0	-44.0085
*	2,1	-43.9898	Asp->Ala (D)	D	Anywhere	AA substitution
542	UDGP_04.mgf	UDGP_04.13703.13703.2.0.dta	DIQMTQSPSSLSASVGDR	2	1834.89	-43.9925	6.9e-31	0			tr|A0A2Q2TTZ9|A0A2Q2TTZ9_HUMAN	-	V	0.9989	1	D	0.627333	Fully	IQMTQSPSSLSASVGDR	Propionamide (Any N-term)	0
*	1,0	-44.0085
*	2,1	-43.9898	Asp->Ala (D)	D	Anywhere	AA substitution
543	UDGP_01.mgf	UDGP_01.13966.13966.2.0.dta	DIQMTQSPSSLSASVGDR	2	1834.9	-43.9898	3.7e-30	0			tr|A0A2Q2TTZ9|A0A2Q2TTZ9_HUMAN	-	V	0.9989	1	D	0.667235	Fully	IQMTQSPSSLSASVGDR	Propionamide (Any N-term)	0
*	1,1	-43.9898	Asp->Ala (D)	D	Anywhere	AA substitution
544	UDGP_03.mgf	UDGP_03.13150.13150.2.0.dta	DIQMTQSPSSLSASVGDR	2	1834.9	-43.9883	6.3e-25	0			tr|A0A2Q2TTZ9|A0A2Q2TTZ9_HUMAN	-	V	0.9989	1	D	0.660869	Fully	IQMTQSPSSLSASVGDR	Propionamide (Any N-term)	0
*	1,1	-43.9898	Asp->Ala (D)	D	Anywhere	AA substitution
545	UDGP_01.mgf	UDGP_01.13863.13863.3.0.dta	DIQMTQSPSSLSASVGDR	3	1834.9	-43.9898	1.5e-17	0			tr|A0A2Q2TTZ9|A0A2Q2TTZ9_HUMAN	-	V	0.9989	1	D	0.52284	Fully	IQMTQSPSSLSASVGDR	Propionamide (Any N-term)	0
*	1,1	-43.9898	Asp->Ala (D)	D	Anywhere	AA substitution
546	UDGP_04.mgf	UDGP_04.14380.14380.2.0.dta	DIQMTQSPSSLSASVGDR	2	1834.9	-43.99	1.7e-16	0			tr|A0A2Q2TTZ9|A0A2Q2TTZ9_HUMAN	-	V	1	17	D	0.365598	Fully	IQMTQSPSSLSASVGDR	Propionamide (Any N-term)	0
*	1,1	-43.9898	Asp->Ala (D)	D	Anywhere	AA substitution
547	UDGP_04.mgf	UDGP_04.13699.13699.3.0.dta	DIQMTQSPSSLSASVGDR	3	1834.9	-43.9906	2.7e-16	0			tr|A0A2Q2TTZ9|A0A2Q2TTZ9_HUMAN	-	V	0.9989	1	D	0.532176	Fully	IQMTQSPSSLSASVGDR	Propionamide (Any N-term)	0
*	1,0	-44.0085
*	2,1	-43.9898	Asp->Ala (D)	D	Anywhere	AA substitution
548	UDGP_04.mgf	UDGP_04.7150.7150.2.0.dta	KPGESLRISCK	2	1233.61	-41.0746	8.5e-48	0	Carbamidomethyl	10	sp|A0A0J9YXX1|HV5X1_HUMAN	K	G	1	7	R	-1	Fully	PGESLRISCK	glycidamide (Any N-term)	0
*	1,1	-41.0742	Arg->Asp (R)	R	Anywhere	AA substitution
*	2,0	-41.0629
549	UDGP_02.mgf	UDGP_02.6948.6948.2.0.dta	KPGESLRISCK	2	1233.61	-41.0754	1.6e-41	0	Carbamidomethyl	10	sp|A0A0J9YXX1|HV5X1_HUMAN	K	G	1	7	R	-1	Fully
*	1,1	-41.0742	Arg->Asp (R)	R	Anywhere	AA substitution
550	UDGP_02.mgf	UDGP_02.4995.4995.2.0.dta	KPGASVRISCK	2	1161.59	-41.0748	4.4e-29	0	Carbamidomethyl	10	tr|A0A0B4J2B8|A0A0B4J2B8_HUMAN	K	A	1	7	R	-1	Fully
*	1,1	-41.0742	Arg->Asp (R)	R	Anywhere	AA substitution
551	UDGP_01.mgf	UDGP_01.7185.7185.3.0.dta	KPGESLRISCK	3	1233.61	-41.0748	4.1e-19	0	Carbamidomethyl	10	sp|A0A0J9YXX1|HV5X1_HUMAN	K	G	1	7	R	-1	Fully	PGESLRISCK	glycidamide (Any N-term)	0
*	1,1	-41.0742	Arg->Asp (R)	R	Anywhere	AA substitution
*	2,0	-41.0629
552	UDGP_02.mgf	UDGP_02.6941.6941.3.0.dta	KPGESLRISCK	3	1233.61	-41.0753	4.3e-18	0	Carbamidomethyl	10	sp|A0A0J9YXX1|HV5X1_HUMAN	K	G	1	7	R	-1	Fully
*	1,1	-41.0742	Arg->Asp (R)	R	Anywhere	AA substitution
553	UDGP_04.mgf	UDGP_04.7121.7121.3.0.dta	KPGESLRISCK	3	1233.61	-41.0745	4.3e-18	0	Carbamidomethyl	10	sp|A0A0J9YXX1|HV5X1_HUMAN	K	G	1	7	R	-1	Fully	PGESLRISCK	glycidamide (Any N-term)	0
*	1,1	-41.0742	Arg->Asp (R)	R	Anywhere	AA substitution
*	2,0	-41.0629
554	UDGP_03.mgf	UDGP_03.15431.15431.2.0.dta	DIQMTQSPSSLSASVGDR	2	1860.93	-33.9517	5.3e-28	0	Oxidation	4	tr|A0A2Q2TTZ9|A0A2Q2TTZ9_HUMAN	-	V	1	4	M	0.780724	None
555	UDGP_02.mgf	UDGP_02.15817.15817.2.0.dta	DIQMTQSPSSLSASVGDR	2	1860.93	-33.9525	2.4e-27	0	Oxidation	4	tr|A0A2Q2TTZ9|A0A2Q2TTZ9_HUMAN	-	V	1	4	M	0.783111	None
556	UDGP_03.mgf	UDGP_03.15767.15767.2.0.dta	DIQMTQSPSSLSASVGDR	2	1860.93	-33.9513	2.8e-25	0	Oxidation	4	tr|A0A2Q2TTZ9|A0A2Q2TTZ9_HUMAN	-	V	1	4	M	0.771116	None
557	UDGP_04.mgf	UDGP_04.15769.15769.2.0.dta	DIQMTQSPSSLSASVGDR	2	1860.93	-33.9519	2.5e-24	0	Oxidation	4	tr|A0A2Q2TTZ9|A0A2Q2TTZ9_HUMAN	-	V	1	4	M	0.811949	None
558	UDGP_01.mgf	UDGP_01.15977.15977.2.0.dta	DIQMTQSPSSLSASVGDR	2	1860.93	-33.951	3.7e-23	0	Oxidation	4	tr|A0A2Q2TTZ9|A0A2Q2TTZ9_HUMAN	-	V	1	4	M	0.73475	None
559	UDGP_03.mgf	UDGP_03.4551.4551.2.0.dta	CEMEQQNQEYK	2	1454.57	-32.0261	1.1e-50	0	Carbamidomethyl	1	sp|P02533|K1C14_HUMAN;sp|Q04695|K1C17_HUMAN;tr|F5GWP8|F5GWP8_HUMAN	R;R;R	I;I;I	0.9988	1	C	-1	Partially
*	1,0	-32.0228
560	UDGP_02.mgf	UDGP_02.4873.4873.2.0.dta	CEMEQQNQEYK	2	1454.57	-32.0254	3.9e-47	0	Carbamidomethyl	1	sp|P02533|K1C14_HUMAN;sp|Q04695|K1C17_HUMAN;tr|F5GWP8|F5GWP8_HUMAN	R;R;R	I;I;I	0.9988	1	C	-1	Partially
*	1,0	-32.0228
561	UDGP_02.mgf	UDGP_02.19131.19131.2.0.dta	CGLVPVLAENYNK	2	1445.71	-32.024	1.3e-42	0	Carbamidomethyl;Deamidated	1;12	sp|P02787|TRFE_HUMAN	K	S	0.9988	1	C	0.147676	Partially
*	1,0	-32.0228
562	UDGP_04.mgf	UDGP_04.19131.19131.2.0.dta	CGLVPVLAENYNK	2	1445.71	-32.0264	3.2e-41	0	Carbamidomethyl;Deamidated	1;12	sp|P02787|TRFE_HUMAN	K	S	0.9988	1	C	0.138097	Partially
*	1,0	-32.0228
563	UDGP_03.mgf	UDGP_03.19150.19150.2.0.dta	CGLVPVLAENYNK	2	1445.71	-32.0255	1.2e-33	0	Carbamidomethyl;Deamidated	1;12	sp|P02787|TRFE_HUMAN	K	S	0.9988	1	C	0.194083	Partially
*	1,0	-32.0228
564	UDGP_04.mgf	UDGP_04.12450.12450.2.0.dta	VYACEVTHQGLSSPVTK	2	1843.9	-32.0291	5.5e-31	0	Carbamidomethyl	4	sp|P01834|IGKC_HUMAN	K	S	1	4	C	0.444414	Partially
*	1,0	-32.0415
*	2,0	-32.0228
565	UDGP_03.mgf	UDGP_03.18314.18314.3.0.dta	HGIQYFNNNTQHSSLFMLNEVK	3	2592.25	-29.9916	9.6e-41	0	Deamidated	8	sp|P01042|KNG1_HUMAN	R	R	0.9999	17	M	0.930495	Fully
*	1,0	-30.0106
*	2,1	-29.9928	Met->Thr (M)	M	Anywhere	AA substitution
*	3,0	-29.9782
*	4,0	-29.9742
566	UDGP_03.mgf	UDGP_03.18631.18631.3.0.dta	HGIQYFNNNTQHSSLFMLNEVK	3	2592.25	-29.9913	6.5e-40	0	Deamidated	7	sp|P01042|KNG1_HUMAN	R	R	0.9999	17	M	-1	Fully
*	1,0	-30.0106
*	2,1	-29.9928	Met->Thr (M)	M	Anywhere	AA substitution
*	3,0	-29.9782
*	4,0	-29.9742
567	UDGP_01.mgf	UDGP_01.19317.19317.4.0.dta	HGIQYFNNNTQHSSLFMLNEVK	4	2593.23	-29.9922	3.3e-32	0	Deamidated;Deamidated	8;9	sp|P01042|KNG1_HUMAN	R	R	0.9999	17	M	-1	Fully
*	1,0	-30.0106
*	2,1	-29.9928	Met->Thr (M)	M	Anywhere	AA substitution
*	3,0	-29.9782
*	4,0	-29.9742
568	UDGP_01.mgf	UDGP_01.18938.18938.4.0.dta	HGIQYFNNNTQHSSLFMLNEVK	4	2592.25	-29.9916	4.1e-25	0	Deamidated	8	sp|P01042|KNG1_HUMAN	R	R	0.9999	17	M	0.959183	Fully
*	1,0	-30.0106
*	2,1	-29.9928	Met->Thr (M)	M	Anywhere	AA substitution
*	3,0	-29.9782
*	4,0	-29.9742
569	UDGP_02.mgf	UDGP_02.16869.16869.5.0.dta	HGIQYFNNNTQHSSLFMLNEVKR	5	2748.35	-29.9903	1.4e-20	0	Deamidated	7	sp|P01042|KNG1_HUMAN	R	A	0.9999	17	M	-1	Fully
*	1,0	-30.0106
*	2,1	-29.9928	Met->Thr (M)	M	Anywhere	AA substitution
*	3,0	-29.9782
*	4,0	-29.9742
570	UDGP_04.mgf	UDGP_04.19472.19472.4.0.dta	HGIQYFNNNTQHSSLFMLNEVK	4	2594.22	-29.993	6.1e-20	0	Deamidated;Deamidated;Deamidated	8;9;19	sp|P01042|KNG1_HUMAN	R	R	0.9998	17	M	-1	Fully
*	1,0	-30.0106
*	2,1	-29.9928	Met->Thr (M)	M	Anywhere	AA substitution
*	3,0	-29.9782
*	4,0	-29.9742
571	UDGP_03.mgf	UDGP_03.23497.23497.2.0.dta	CGLVPVLAENYNK	2	1459.72	-19.004	1e-16	0	Carbamidomethyl;Deamidated;Deamidated	1;10;12	sp|P02787|TRFE_HUMAN	K	S	0.9999	0	C	0.527157	Partially
*	1,0	-19.0098
572	UDGP_04.mgf	UDGP_04.21291.21291.3.0.dta	QQQHLFGSNVTDCSGNFCLFR	3	2498.09	-18.0141	1.4e-43	0	Deamidated;Carbamidomethyl;Carbamidomethyl	9;13;18	sp|P02787|TRFE_HUMAN	R	S	1	0	Q	0.643691	Partially
*	1,0	-18.0258
*	2,0	-18.0106
*	3,0	-17.9928
573	UDGP_02.mgf	UDGP_02.21431.21431.3.0.dta	QQQHLFGSNVTDCSGNFCLFR	3	2498.1	-18.0113	3.6e-39	0	Deamidated;Carbamidomethyl;Carbamidomethyl	9;13;18	sp|P02787|TRFE_HUMAN	R	S	1	0	Q	0.659788	Partially
*	1,0	-18.0258
*	2,0	-18.0106
*	3,0	-17.9928
574	UDGP_03.mgf	UDGP_03.21418.21418.3.0.dta	QQQHLFGSNVTDCSGNFCLFR	3	2498.09	-18.015	7.3e-39	0	Deamidated;Carbamidomethyl;Carbamidomethyl	9;13;18	sp|P02787|TRFE_HUMAN	R	S	1	0	Q	0.629014	Partially
*	1,0	-18.0258
*	2,0	-18.0106
*	3,0	-17.9928
575	UDGP_01.mgf	UDGP_01.21789.21789.3.0.dta	QQQHLFGSNVTDCSGNFCLFR	3	2498.09	-18.0152	1.4e-35	0	Deamidated;Carbamidomethyl;Carbamidomethyl	9;13;18	sp|P02787|TRFE_HUMAN	R	S	1	0	Q	0.571654	Partially
*	1,0	-18.0258
*	2,0	-18.0106
*	3,0	-17.9928
576	UDGP_01.mgf	UDGP_01.10394.10394.2.0.dta	MDGASNVTCINSR	2	1408.58	-18.0168	5.4e-26	0	Deamidated;Carbamidomethyl;Deamidated	6;9;11	sp|P08603|CFAH_HUMAN	K	W	0.9965	11	N	0.263084	Partially
*	1,0	-18.0258
*	2,0	-18.0106
577	UDGP_04.mgf	UDGP_04.24063.24063.3.0.dta	QQQHLFGSNVTDCSGNFCLFR	3	2482.05	-18.0118	1.2e-24	0	Gln->pyro-Glu;Deamidated;Carbamidomethyl;Deamidated;Carbamidomethyl	0;9;13;16;18	sp|P02787|TRFE_HUMAN	R	S	0.9814	16	N	0.550266	Partially
*	1,0	-18.0258
*	2,0	-18.0106
*	3,0	-17.9928
578	UDGP_02.mgf	UDGP_02.22823.22823.3.0.dta	QQQHLFGSNVTDCSGNFCLFR	3	2481.07	-18.0093	1.6e-24	0	Gln->pyro-Glu;Deamidated;Carbamidomethyl;Carbamidomethyl	0;9;13;18	sp|P02787|TRFE_HUMAN	R	S	0.9811	12	D	0.731393	Fully
*	1,0	-18.0258
*	2,1	-18.0106	Dehydrated (D)	D	Anywhere	Chemical derivative
*	3,0	-17.9928
579	UDGP_01.mgf	UDGP_01.24399.24399.3.0.dta	QQQHLFGSNVTDCSGNFCLFR	3	2482.06	-18.0093	1.9e-24	0	Gln->pyro-Glu;Deamidated;Carbamidomethyl;Deamidated;Carbamidomethyl	0;9;13;16;18	sp|P02787|TRFE_HUMAN	R	S	0.9786	16	N	0.554846	Partially
*	1,0	-18.0258
*	2,0	-18.0106
*	3,0	-17.9928
580	UDGP_04.mgf	UDGP_04.22662.22662.3.0.dta	QQQHLFGSNVTDCSGNFCLFR	3	2481.07	-18.0143	5.9e-23	0	Gln->pyro-Glu;Deamidated;Carbamidomethyl;Carbamidomethyl	0;9;13;18	sp|P02787|TRFE_HUMAN	R	S	0.9809	12	D	0.720398	Fully
*	1,0	-18.0258
*	2,1	-18.0106	Dehydrated (D)	D	Anywhere	Chemical derivative
*	3,0	-17.9928
581	UDGP_04.mgf	UDGP_04.10232.10232.2.0.dta	MDGASNVTCINSR	2	1408.58	-18.0163	7.7e-23	0	Deamidated;Carbamidomethyl;Deamidated	6;9;11	sp|P08603|CFAH_HUMAN	K	W	0.9967	11	N	0.264881	Partially
*	1,0	-18.0258
*	2,0	-18.0106
582	UDGP_02.mgf	UDGP_02.24270.24270.3.0.dta	QQQHLFGSNVTDCSGNFCLFR	3	2482.05	-18.011	1.2e-21	0	Gln->pyro-Glu;Deamidated;Carbamidomethyl;Deamidated;Carbamidomethyl	0;9;13;16;18	sp|P02787|TRFE_HUMAN	R	S	0.9787	16	N	0.563293	Partially
*	1,0	-18.0258
*	2,0	-18.0106
*	3,0	-17.9928
583	UDGP_03.mgf	UDGP_03.24878.24878.3.0.dta	QQQHLFGSNVTDCSGNFCLFR	3	2482.05	-18.0118	9.9e-20	0	Gln->pyro-Glu;Deamidated;Carbamidomethyl;Deamidated;Carbamidomethyl	0;9;13;16;18	sp|P02787|TRFE_HUMAN	R	S	0.9817	16	N	0.511318	Partially
*	1,0	-18.0258
*	2,0	-18.0106
*	3,0	-17.9928
584	UDGP_03.mgf	UDGP_03.15234.15234.2.0.dta	VIEHIMEDLDTNADK	2	1725.8	-17.0272	3.1e-22	0			sp|P06702|S10A9_HUMAN	K	Q	0.9966	13	A	0.431937	Partially
*	1,0	-17.0265
585	UDGP_04.mgf	UDGP_04.24016.24016.3.0.dta	VVSVLTVLHQDWLNGK	3	1790.98	-17.0267	2.8e-10	0			sp|P01857|IGHG1_HUMAN;sp|P01860|IGHG3_HUMAN;sp|P01861|IGHG4_HUMAN;tr|A0A286YES1|A0A286YES1_HUMAN;tr|A0A286YFJ8|A0A286YFJ8_HUMAN;tr|A0A0A0MS08|A0A0A0MS08_HUMAN	R;R;R;R;R;R	E;E;E;E;E;E	0.9941	15	G	0.860338	Partially
*	1,0	-17.0265
586	UDGP_04.mgf	UDGP_04.20373.20373.2.0.dta	NSLYLQMNSLR	2	1322.68	-16.0003	1.3e-31	0			sp|A0A0B4J1V1|HV321_HUMAN;sp|P01763|HV348_HUMAN;sp|P01766|HV313_HUMAN;sp|P01762|HV311_HUMAN;sp|P01782|HV309_HUMAN;sp|A0A0B4J1X8|HV343_HUMAN;sp|P01780|HV307_HUMAN;sp|A0A0C4DH32|HV320_HUMAN;sp|P0DP04|HV43D_HUMAN;tr|A0A075B7F0|A0A075B7F0_HUMAN;tr|S4R460|S4R460_HUMAN;tr|A0A0B4J2B5|A0A0B4J2B5_HUMAN	K;K;K;K;K;K;K;K;K;K;K;K	A;A;A;A;A;T;A;A;A;A;A;A	1	4	Y	0.579804	Fully
*	1,0	-16.0135
*	2,1	-15.9949	Tyr->Phe (Y)	Y	Anywhere	AA substitution
587	UDGP_03.mgf	UDGP_03.22530.22530.2.0.dta	LLIYDASNLETGVPSR	2	1731.93	-15.9948	4.1e-31	0			sp|P01594|KV133_HUMAN;sp|P01593|KVD33_HUMAN;tr|A0A2Q2TTZ9|A0A2Q2TTZ9_HUMAN	K;K;K	F;F;F	0.9996	4	Y	0.679423	Fully	LLIYDASNLETGVPS	mTRAQ (S)	15
*	1,1	-15.9949	Tyr->Phe (Y)	Y	Anywhere	AA substitution
588	UDGP_02.mgf	UDGP_02.20531.20531.2.0.dta	NSLYLQMNSLR	2	1322.68	-15.9985	3e-30	0			sp|A0A0B4J1V1|HV321_HUMAN;sp|P01763|HV348_HUMAN;sp|P01766|HV313_HUMAN;sp|P01762|HV311_HUMAN;sp|P01782|HV309_HUMAN;sp|A0A0B4J1X8|HV343_HUMAN;sp|P01780|HV307_HUMAN;sp|A0A0C4DH32|HV320_HUMAN;sp|P0DP04|HV43D_HUMAN;tr|A0A075B7F0|A0A075B7F0_HUMAN;tr|S4R460|S4R460_HUMAN;tr|A0A0B4J2B5|A0A0B4J2B5_HUMAN	K;K;K;K;K;K;K;K;K;K;K;K	A;A;A;A;A;T;A;A;A;A;A;A	1	4	Y	0.620092	Fully
*	1,1	-15.9949	Tyr->Phe (Y)	Y	Anywhere	AA substitution
589	UDGP_01.mgf	UDGP_01.21175.21175.2.0.dta	NTLYLQMNSLR	2	1336.71	-15.9919	7.4e-24	0			sp|P0DP02|HVC33_HUMAN;sp|P0DP03|HV335_HUMAN;sp|P01772|HV333_HUMAN;sp|A0A0B4J1X5|HV374_HUMAN;sp|P01767|HV353_HUMAN;sp|A0A0C4DH42|HV366_HUMAN;sp|P01768|HV330_HUMAN;sp|P01764|HV323_HUMAN;tr|A0A075B7B8|A0A075B7B8_HUMAN;tr|A0A075B7E8|A0A075B7E8_HUMAN;tr|A0A0J9YY99|A0A0J9YY99_HUMAN	K;K;K;K;K;K;K;K;K;K;K	A;A;A;A;A;A;A;A;V;A;A	1	4	Y	0.557956	Fully
*	1,1	-15.9949	Tyr->Phe (Y)	Y	Anywhere	AA substitution
590	UDGP_02.mgf	UDGP_02.20548.20548.2.0.dta	NTLYLQMNSLR	2	1336.7	-15.9941	4.3e-23	0			sp|P0DP02|HVC33_HUMAN;sp|P0DP03|HV335_HUMAN;sp|P01772|HV333_HUMAN;sp|A0A0B4J1X5|HV374_HUMAN;sp|P01767|HV353_HUMAN;sp|A0A0C4DH42|HV366_HUMAN;sp|P01768|HV330_HUMAN;sp|P01764|HV323_HUMAN;tr|A0A075B7B8|A0A075B7B8_HUMAN;tr|A0A075B7E8|A0A075B7E8_HUMAN;tr|A0A0J9YY99|A0A0J9YY99_HUMAN	K;K;K;K;K;K;K;K;K;K;K	A;A;A;A;A;A;A;A;V;A;A	1	4	Y	0.581825	Fully
*	1,1	-15.9949	Tyr->Phe (Y)	Y	Anywhere	AA substitution
591	UDGP_04.mgf	UDGP_04.20303.20303.2.0.dta	FSGSGSGTDFTLKISR	2	1644.82	-15.0135	1.8e-33	0			sp|A0A075B6P5|KV228_HUMAN;sp|P01614|KVD40_HUMAN;sp|A0A0A0MRZ7|KVD26_HUMAN;sp|A0A087WW87|KV240_HUMAN;sp|A0A075B6S6|KVD30_HUMAN;sp|A2NJV5|KV229_HUMAN;sp|P01615|KVD28_HUMAN;sp|A0A075B6S2|KVD29_HUMAN;sp|P06310|KV230_HUMAN;tr|A0A087X0Q4|A0A087X0Q4_HUMAN	R;R;R;R;R;R;R;R;R;R	V;V;V;V;V;V;V;V;V;V	0.9541	13	K	-1	Fully	SGSGSGTDFTLKISR	Propiophenone (S)	1
*	1,1	-15.0109	Lys->Xle (K)	K	Anywhere	AA substitution
*	2,0	-14.9997
592	UDGP_02.mgf	UDGP_02.20433.20433.2.0.dta	FSGSGSGTDFTLKISR	2	1644.82	-15.0129	2.7e-32	0			sp|A0A075B6P5|KV228_HUMAN;sp|P01614|KVD40_HUMAN;sp|A0A0A0MRZ7|KVD26_HUMAN;sp|A0A087WW87|KV240_HUMAN;sp|A0A075B6S6|KVD30_HUMAN;sp|A2NJV5|KV229_HUMAN;sp|P01615|KVD28_HUMAN;sp|A0A075B6S2|KVD29_HUMAN;sp|P06310|KV230_HUMAN;tr|A0A087X0Q4|A0A087X0Q4_HUMAN	R;R;R;R;R;R;R;R;R;R	V;V;V;V;V;V;V;V;V;V	0.9511	13	K	-1	Fully	SGSGSGTDFTLKISR	Propiophenone (S)	1
*	1,1	-15.0109	Lys->Xle (K)	K	Anywhere	AA substitution
*	2,0	-14.9997
593	UDGP_01.mgf	UDGP_01.17035.17035.2.0.dta	CIQANYSLMENGK	2	1529.65	-15.0178	2.6e-27	0	Carbamidomethyl;Deamidated;Oxidation	1;5;9	sp|P05090|APOD_HUMAN;tr|C9JF17|C9JF17_HUMAN;tr|C9JX71|C9JX71_HUMAN	R;R;R	I;I;I	0.9523	3	Q	0.3597	Partially
*	1,0	-15.0109
594	UDGP_03.mgf	UDGP_03.20469.20469.2.0.dta	FSGSGSGTDFTLKISR	2	1644.82	-15.0104	5e-24	0			sp|A0A075B6P5|KV228_HUMAN;sp|P01614|KVD40_HUMAN;sp|A0A0A0MRZ7|KVD26_HUMAN;sp|A0A087WW87|KV240_HUMAN;sp|A0A075B6S6|KVD30_HUMAN;sp|A2NJV5|KV229_HUMAN;sp|P01615|KVD28_HUMAN;sp|A0A075B6S2|KVD29_HUMAN;sp|P06310|KV230_HUMAN;tr|A0A087X0Q4|A0A087X0Q4_HUMAN	R;R;R;R;R;R;R;R;R;R	V;V;V;V;V;V;V;V;V;V	0.9429	13	K	-1	Fully	SGSGSGTDFTLKISR	Propiophenone (S)	1
*	1,1	-15.0109	Lys->Xle (K)	K	Anywhere	AA substitution
*	2,0	-14.9997
595	UDGP_03.mgf	UDGP_03.12443.12443.2.0.dta	LTISKDTSK	2	977.552	-15.0103	2.6e-21	0			sp|A0A0C4DH43|HV70D_HUMAN;sp|A0A0B4J1V2|HV226_HUMAN;sp|P01814|HV270_HUMAN;tr|A0A0J9YVU5|A0A0J9YVU5_HUMAN	R;R;R;R	N;S;N;N	0.9999	5	K	-1	Fully
*	1,1	-15.0109	Lys->Xle (K)	K	Anywhere	AA substitution
596	UDGP_04.mgf	UDGP_04.13108.13108.2.0.dta	LTISKDTSK	2	977.551	-15.0117	1.8e-17	0			sp|A0A0C4DH43|HV70D_HUMAN;sp|A0A0B4J1V2|HV226_HUMAN;sp|P01814|HV270_HUMAN;tr|A0A0J9YVU5|A0A0J9YVU5_HUMAN	R;R;R;R	N;S;N;N	0.9996	5	K	-1	Fully
*	1,1	-15.0109	Lys->Xle (K)	K	Anywhere	AA substitution
597	UDGP_03.mgf	UDGP_03.22294.22294.2.0.dta	TPEVTCVVVDVSHEDPEVQFK	2	2400.1	-14.0513	2.3e-33	0	Carbamidomethyl	6	sp|P01860|IGHG3_HUMAN;tr|A0A286YES1|A0A286YES1_HUMAN	R;R	W;W	1	21	K	-1	Fully
*	1,1	-14.052	Lys->Asn (K)	K	Anywhere	AA substitution
598	UDGP_04.mgf	UDGP_04.21805.21805.2.0.dta	TPEVTCVVVDVSHEDPEVQFK	2	2400.1	-14.0532	3e-30	0	Carbamidomethyl	6	sp|P01860|IGHG3_HUMAN;tr|A0A286YES1|A0A286YES1_HUMAN	R;R	W;W	1	21	K	-1	Fully
*	1,1	-14.052	Lys->Asn (K)	K	Anywhere	AA substitution
599	UDGP_03.mgf	UDGP_03.25593.25593.4.0.dta	TPEVTCVVVDVSHEDPEVQFKWYVDGVEVHNAK	4	3797.77	-14.0597	5e-29	0	Carbamidomethyl	6	sp|P01860|IGHG3_HUMAN;tr|A0A286YES1|A0A286YES1_HUMAN	R;R	T;T	1	21	K	-1	Fully
*	1,1	-14.052	Lys->Asn (K)	K	Anywhere	AA substitution
600	UDGP_02.mgf	UDGP_02.17701.17701.2.0.dta	DNAKNSLYLQMNSLR	2	1754.8	-14.0568	2.2e-21	0	Deamidated;Deamidated	5;12	sp|A0A0B4J1V1|HV321_HUMAN;sp|P01763|HV348_HUMAN;sp|P01762|HV311_HUMAN;sp|P01782|HV309_HUMAN;sp|P01780|HV307_HUMAN;sp|A0A0C4DH32|HV320_HUMAN;tr|A0A075B7F0|A0A075B7F0_HUMAN;tr|S4R460|S4R460_HUMAN;tr|A0A0B4J2B5|A0A0B4J2B5_HUMAN	R;R;R;R;R;R;R;R;R	A;A;A;A;A;A;A;A;A	1	4	K	0.339047	Fully
*	1,1	-14.052	Lys->Asn (K)	K	Anywhere	AA substitution
601	UDGP_03.mgf	UDGP_03.22346.22346.2.0.dta	APKLLIYDASNLETGVPSR	2	2030.06	-14.0503	3.3e-19	0			sp|P01594|KV133_HUMAN;sp|P01593|KVD33_HUMAN;tr|A0A2Q2TTZ9|A0A2Q2TTZ9_HUMAN	K;K;K	F;F;F	0.9999	3	K	-1	Fully	APKLLIYDASNLETGVPS	DTT_ST:2H(6) (S)	18
*	1,1	-14.052	Lys->Asn (K)	K	Anywhere	AA substitution
602	UDGP_01.mgf	UDGP_01.22044.22044.2.0.dta	TPEVTCVVVDVSHEDPEVQFK	2	2400.1	-14.0535	1.3e-18	0	Carbamidomethyl	6	sp|P01860|IGHG3_HUMAN;tr|A0A286YES1|A0A286YES1_HUMAN	R;R	W;W	1	21	K	-1	Fully
*	1,1	-14.052	Lys->Asn (K)	K	Anywhere	AA substitution
603	UDGP_02.mgf	UDGP_02.9326.9326.2.0.dta	ITYSIVQTNCSK	2	1400.64	-14.05	6e-18	0	Deamidated;Carbamidomethyl	9;10	sp|P01042|KNG1_HUMAN	R	E	0.9915	2	T	0.426969	Partially	ITYSIVQTNCS	GG (S)	11
*	1,0	-14.052
604	UDGP_02.mgf	UDGP_02.14382.14382.2.0.dta	DNAKNSLYLQMNSLR	2	1770.79	-13.0724	3.5e-39	0	Oxidation;Deamidated	11;12	sp|A0A0B4J1V1|HV321_HUMAN;sp|P01763|HV348_HUMAN;sp|P01762|HV311_HUMAN;sp|P01782|HV309_HUMAN;sp|P01780|HV307_HUMAN;sp|A0A0C4DH32|HV320_HUMAN;tr|A0A075B7F0|A0A075B7F0_HUMAN;tr|S4R460|S4R460_HUMAN;tr|A0A0B4J2B5|A0A0B4J2B5_HUMAN	R;R;R;R;R;R;R;R;R	A;A;A;A;A;A;A;A;A	1	4	K	-1	Fully
*	1,1	-13.068	Lys->Asp (K)	K	Anywhere	AA substitution
605	UDGP_02.mgf	UDGP_02.18852.18852.2.0.dta	DNAKNSLYLQMNSLR	2	1753.81	-13.0765	1.1e-38	0			sp|A0A0B4J1V1|HV321_HUMAN;sp|P01763|HV348_HUMAN;sp|P01762|HV311_HUMAN;sp|P01782|HV309_HUMAN;sp|P01780|HV307_HUMAN;sp|A0A0C4DH32|HV320_HUMAN;tr|A0A075B7F0|A0A075B7F0_HUMAN;tr|S4R460|S4R460_HUMAN;tr|A0A0B4J2B5|A0A0B4J2B5_HUMAN	R;R;R;R;R;R;R;R;R	A;A;A;A;A;A;A;A;A	1	4	K	-1	Fully
*	1,1	-13.068	Lys->Asp (K)	K	Anywhere	AA substitution
606	UDGP_03.mgf	UDGP_03.17326.17326.2.0.dta	FSGSGSGTDFTLKISR	2	1646.77	-13.0685	1.6e-35	0			sp|A0A075B6P5|KV228_HUMAN;sp|P01614|KVD40_HUMAN;sp|A0A0A0MRZ7|KVD26_HUMAN;sp|A0A087WW87|KV240_HUMAN;sp|A0A075B6S6|KVD30_HUMAN;sp|A2NJV5|KV229_HUMAN;sp|P01615|KVD28_HUMAN;sp|A0A075B6S2|KVD29_HUMAN;sp|P06310|KV230_HUMAN;tr|A0A087X0Q4|A0A087X0Q4_HUMAN	R;R;R;R;R;R;R;R;R;R	V;V;V;V;V;V;V;V;V;V	1	13	K	-1	Fully	FSGSGSGTDFTLK	QTGG (K)	13
*	1,1	-13.068	Lys->Asp (K)	K	Anywhere	AA substitution
607	UDGP_02.mgf	UDGP_02.19528.19528.2.0.dta	DNAKNSLYLQMNSLR	2	1754.8	-13.0685	1.7e-35	0	Deamidated	12	sp|A0A0B4J1V1|HV321_HUMAN;sp|P01763|HV348_HUMAN;sp|P01762|HV311_HUMAN;sp|P01782|HV309_HUMAN;sp|P01780|HV307_HUMAN;sp|A0A0C4DH32|HV320_HUMAN;tr|A0A075B7F0|A0A075B7F0_HUMAN;tr|S4R460|S4R460_HUMAN;tr|A0A0B4J2B5|A0A0B4J2B5_HUMAN	R;R;R;R;R;R;R;R;R	A;A;A;A;A;A;A;A;A	1	4	K	-1	Fully
*	1,1	-13.068	Lys->Asp (K)	K	Anywhere	AA substitution
608	UDGP_04.mgf	UDGP_04.19449.19449.2.0.dta	DNAKNSLYLQMNSLR	2	1754.8	-13.0687	1.4e-34	0	Deamidated	12	sp|A0A0B4J1V1|HV321_HUMAN;sp|P01763|HV348_HUMAN;sp|P01762|HV311_HUMAN;sp|P01782|HV309_HUMAN;sp|P01780|HV307_HUMAN;sp|A0A0C4DH32|HV320_HUMAN;tr|A0A075B7F0|A0A075B7F0_HUMAN;tr|S4R460|S4R460_HUMAN;tr|A0A0B4J2B5|A0A0B4J2B5_HUMAN	R;R;R;R;R;R;R;R;R	A;A;A;A;A;A;A;A;A	1	4	K	-1	Fully
*	1,1	-13.068	Lys->Asp (K)	K	Anywhere	AA substitution
609	UDGP_01.mgf	UDGP_01.19355.19355.2.0.dta	DNAKNSLYLQMNSLR	2	1753.81	-13.0714	1.5e-33	0			sp|A0A0B4J1V1|HV321_HUMAN;sp|P01763|HV348_HUMAN;sp|P01762|HV311_HUMAN;sp|P01782|HV309_HUMAN;sp|P01780|HV307_HUMAN;sp|A0A0C4DH32|HV320_HUMAN;tr|A0A075B7F0|A0A075B7F0_HUMAN;tr|S4R460|S4R460_HUMAN;tr|A0A0B4J2B5|A0A0B4J2B5_HUMAN	R;R;R;R;R;R;R;R;R	A;A;A;A;A;A;A;A;A	1	4	K	-1	Fully
*	1,1	-13.068	Lys->Asp (K)	K	Anywhere	AA substitution
610	UDGP_04.mgf	UDGP_04.18578.18578.2.0.dta	DNSKNTLYLQMNNLR	2	1810.84	-13.0681	9.1e-32	0			tr|A0A0C4DH36|A0A0C4DH36_HUMAN	R	A	1	4	K	-1	Fully
*	1,1	-13.068	Lys->Asp (K)	K	Anywhere	AA substitution
611	UDGP_02.mgf	UDGP_02.3584.3584.2.0.dta	KPGASVKVSCK	2	1147.58	-13.0683	1.1e-31	0	Carbamidomethyl	10	sp|P0DP01|HV108_HUMAN;sp|A0A0C4DH29|HV103_HUMAN;sp|P01743|HV146_HUMAN;sp|A0A0C4DH33|HV124_HUMAN;sp|P23083|HV102_HUMAN;sp|A0A0C4DH31|HV118_HUMAN;sp|A0A0J9YVY3|HV741_HUMAN;tr|A0A0J9YW62|A0A0J9YW62_HUMAN;tr|A0A087WYE8|A0A087WYE8_HUMAN;tr|A0A075B7D0|A0A075B7D0_HUMAN	K;K;K;K;K;K;K;K;K;K	A;A;A;V;A;A;A;A;A;A	1	7	K	-1	Fully
*	1,1	-13.068	Lys->Asp (K)	K	Anywhere	AA substitution
612	UDGP_04.mgf	UDGP_04.18164.18164.2.0.dta	FSGSGAGTDFTLKISR	2	1630.77	-13.0693	1.1e-31	0			sp|A0A0C4DH68|KV224_HUMAN;tr|A0A075B6R9|A0A075B6R9_HUMAN	R;R	V;V	1	13	K	-1	Fully	FSGSGAGTDFTLK	QTGG (K)	13
*	1,1	-13.068	Lys->Asp (K)	K	Anywhere	AA substitution
613	UDGP_01.mgf	UDGP_01.13886.13886.2.0.dta	DNAKNSLYLQMNSLR	2	1769.81	-13.0725	2.7e-31	0	Oxidation	11	sp|A0A0B4J1V1|HV321_HUMAN;sp|P01763|HV348_HUMAN;sp|P01762|HV311_HUMAN;sp|P01782|HV309_HUMAN;sp|P01780|HV307_HUMAN;sp|A0A0C4DH32|HV320_HUMAN;tr|A0A075B7F0|A0A075B7F0_HUMAN;tr|S4R460|S4R460_HUMAN;tr|A0A0B4J2B5|A0A0B4J2B5_HUMAN	R;R;R;R;R;R;R;R;R	A;A;A;A;A;A;A;A;A	1	4	K	-1	Fully
*	1,1	-13.068	Lys->Asp (K)	K	Anywhere	AA substitution
614	UDGP_02.mgf	UDGP_02.17666.17666.2.0.dta	FSGSGSGTDFTLKISR	2	1646.76	-13.0687	3e-31	0			sp|A0A075B6P5|KV228_HUMAN;sp|P01614|KVD40_HUMAN;sp|A0A0A0MRZ7|KVD26_HUMAN;sp|A0A087WW87|KV240_HUMAN;sp|A0A075B6S6|KVD30_HUMAN;sp|A2NJV5|KV229_HUMAN;sp|P01615|KVD28_HUMAN;sp|A0A075B6S2|KVD29_HUMAN;sp|P06310|KV230_HUMAN;tr|A0A087X0Q4|A0A087X0Q4_HUMAN	R;R;R;R;R;R;R;R;R;R	V;V;V;V;V;V;V;V;V;V	1	13	K	-1	Fully	FSGSGSGTDFTLK	QTGG (K)	13
*	1,1	-13.068	Lys->Asp (K)	K	Anywhere	AA substitution
615	UDGP_03.mgf	UDGP_03.18617.18617.2.0.dta	DNSKNTLYLQMNNLR	2	1810.84	-13.0672	2.3e-30	0			tr|A0A0C4DH36|A0A0C4DH36_HUMAN	R	A	1	4	K	-1	Fully
*	1,1	-13.068	Lys->Asp (K)	K	Anywhere	AA substitution
616	UDGP_04.mgf	UDGP_04.18846.18846.2.0.dta	DNAKNSLYLQMNSLR	2	1753.81	-13.0754	4.5e-30	0			sp|A0A0B4J1V1|HV321_HUMAN;sp|P01763|HV348_HUMAN;sp|P01762|HV311_HUMAN;sp|P01782|HV309_HUMAN;sp|P01780|HV307_HUMAN;sp|A0A0C4DH32|HV320_HUMAN;tr|A0A075B7F0|A0A075B7F0_HUMAN;tr|S4R460|S4R460_HUMAN;tr|A0A0B4J2B5|A0A0B4J2B5_HUMAN	R;R;R;R;R;R;R;R;R	A;A;A;A;A;A;A;A;A	1	4	K	-1	Fully
*	1,1	-13.068	Lys->Asp (K)	K	Anywhere	AA substitution
617	UDGP_01.mgf	UDGP_01.19029.19029.2.0.dta	DNSKNTLYLQMNNLR	2	1810.84	-13.0677	6.3e-30	0			tr|A0A0C4DH36|A0A0C4DH36_HUMAN	R	A	1	4	K	-1	Fully
*	1,1	-13.068	Lys->Asp (K)	K	Anywhere	AA substitution
618	UDGP_02.mgf	UDGP_02.18236.18236.2.0.dta	FSGSGAGTDFTLKISR	2	1630.77	-13.0667	5.2e-29	0			sp|A0A0C4DH68|KV224_HUMAN;tr|A0A075B6R9|A0A075B6R9_HUMAN	R;R	V;V	1	13	K	-1	Fully	FSGSGAGTDFTLK	QTGG (K)	13
*	1,1	-13.068	Lys->Asp (K)	K	Anywhere	AA substitution
619	UDGP_03.mgf	UDGP_03.19629.19629.2.0.dta	DNAKNSLYLQMNSLR	2	1754.8	-13.0696	1.5e-27	0	Deamidated	12	sp|A0A0B4J1V1|HV321_HUMAN;sp|P01763|HV348_HUMAN;sp|P01762|HV311_HUMAN;sp|P01782|HV309_HUMAN;sp|P01780|HV307_HUMAN;sp|A0A0C4DH32|HV320_HUMAN;tr|A0A075B7F0|A0A075B7F0_HUMAN;tr|S4R460|S4R460_HUMAN;tr|A0A0B4J2B5|A0A0B4J2B5_HUMAN	R;R;R;R;R;R;R;R;R	A;A;A;A;A;A;A;A;A	1	4	K	-1	Fully
*	1,1	-13.068	Lys->Asp (K)	K	Anywhere	AA substitution
620	UDGP_03.mgf	UDGP_03.3465.3465.2.0.dta	KPGASVKVSCK	2	1147.58	-13.0676	7e-27	0	Carbamidomethyl	10	sp|P0DP01|HV108_HUMAN;sp|A0A0C4DH29|HV103_HUMAN;sp|P01743|HV146_HUMAN;sp|A0A0C4DH33|HV124_HUMAN;sp|P23083|HV102_HUMAN;sp|A0A0C4DH31|HV118_HUMAN;sp|A0A0J9YVY3|HV741_HUMAN;tr|A0A0J9YW62|A0A0J9YW62_HUMAN;tr|A0A087WYE8|A0A087WYE8_HUMAN;tr|A0A075B7D0|A0A075B7D0_HUMAN	K;K;K;K;K;K;K;K;K;K	A;A;A;V;A;A;A;A;A;A	1	7	K	-1	Fully
*	1,1	-13.068	Lys->Asp (K)	K	Anywhere	AA substitution
621	UDGP_01.mgf	UDGP_01.18029.18029.2.0.dta	DNAKNSLYLQMNSLR	2	1754.8	-13.071	6.2e-26	0	Deamidated	12	sp|A0A0B4J1V1|HV321_HUMAN;sp|P01763|HV348_HUMAN;sp|P01762|HV311_HUMAN;sp|P01782|HV309_HUMAN;sp|P01780|HV307_HUMAN;sp|A0A0C4DH32|HV320_HUMAN;tr|A0A075B7F0|A0A075B7F0_HUMAN;tr|S4R460|S4R460_HUMAN;tr|A0A0B4J2B5|A0A0B4J2B5_HUMAN	R;R;R;R;R;R;R;R;R	A;A;A;A;A;A;A;A;A	1	4	K	-1	Fully
*	1,1	-13.068	Lys->Asp (K)	K	Anywhere	AA substitution
622	UDGP_01.mgf	UDGP_01.18583.18583.2.0.dta	FSGSGAGTDFTLKISR	2	1630.77	-13.0648	2.6e-22	0			sp|A0A0C4DH68|KV224_HUMAN;tr|A0A075B6R9|A0A075B6R9_HUMAN	R;R	V;V	1	13	K	-1	Fully	FSGSGAGTDFTLK	QTGG (K)	13
*	1,1	-13.068	Lys->Asp (K)	K	Anywhere	AA substitution
623	UDGP_03.mgf	UDGP_03.6264.6264.2.0.dta	KPGESLKISCK	2	1233.61	-13.0689	2.7e-22	0	Carbamidomethyl	10	sp|A0A0C4DH38|HV551_HUMAN	K	G	0.9999	7	K	-1	Fully
*	1,1	-13.068	Lys->Asp (K)	K	Anywhere	AA substitution
624	UDGP_04.mgf	UDGP_04.14333.14333.2.0.dta	DNAKNSLYLQMNSLR	2	1770.79	-13.0714	1.6e-21	0	Oxidation;Deamidated	11;12	sp|A0A0B4J1V1|HV321_HUMAN;sp|P01763|HV348_HUMAN;sp|P01762|HV311_HUMAN;sp|P01782|HV309_HUMAN;sp|P01780|HV307_HUMAN;sp|A0A0C4DH32|HV320_HUMAN;tr|A0A075B7F0|A0A075B7F0_HUMAN;tr|S4R460|S4R460_HUMAN;tr|A0A0B4J2B5|A0A0B4J2B5_HUMAN	R;R;R;R;R;R;R;R;R	A;A;A;A;A;A;A;A;A	1	4	K	-1	Fully
*	1,1	-13.068	Lys->Asp (K)	K	Anywhere	AA substitution
625	UDGP_04.mgf	UDGP_04.18531.18531.2.0.dta	DNAKNSLYLQMNSLR	2	1754.8	-13.0704	6.7e-21	0	Deamidated	5	sp|A0A0B4J1V1|HV321_HUMAN;sp|P01763|HV348_HUMAN;sp|P01762|HV311_HUMAN;sp|P01782|HV309_HUMAN;sp|P01780|HV307_HUMAN;sp|A0A0C4DH32|HV320_HUMAN;tr|A0A075B7F0|A0A075B7F0_HUMAN;tr|S4R460|S4R460_HUMAN;tr|A0A0B4J2B5|A0A0B4J2B5_HUMAN	R;R;R;R;R;R;R;R;R	A;A;A;A;A;A;A;A;A	1	4	K	-1	Fully
*	1,1	-13.068	Lys->Asp (K)	K	Anywhere	AA substitution
626	UDGP_02.mgf	UDGP_02.18529.18529.2.0.dta	FSGSGAGTDFTLKISR	2	1630.77	-13.0672	8.2e-21	0			sp|A0A0C4DH68|KV224_HUMAN;tr|A0A075B6R9|A0A075B6R9_HUMAN	R;R	V;V	1	13	K	-1	Fully	FSGSGAGTDFTLK	QTGG (K)	13
*	1,1	-13.068	Lys->Asp (K)	K	Anywhere	AA substitution
627	UDGP_02.mgf	UDGP_02.18611.18611.2.0.dta	DNAKNSLYLQMNSLR	2	1754.8	-13.0654	8.6e-21	0	Deamidated	5	sp|A0A0B4J1V1|HV321_HUMAN;sp|P01763|HV348_HUMAN;sp|P01762|HV311_HUMAN;sp|P01782|HV309_HUMAN;sp|P01780|HV307_HUMAN;sp|A0A0C4DH32|HV320_HUMAN;tr|A0A075B7F0|A0A075B7F0_HUMAN;tr|S4R460|S4R460_HUMAN;tr|A0A0B4J2B5|A0A0B4J2B5_HUMAN	R;R;R;R;R;R;R;R;R	A;A;A;A;A;A;A;A;A	1	4	K	-1	Fully
*	1,1	-13.068	Lys->Asp (K)	K	Anywhere	AA substitution
628	UDGP_03.mgf	UDGP_03.4504.4504.2.0.dta	PGASVKVSCK	2	1019.48	-13.0674	6.6e-20	0	Carbamidomethyl	9	sp|P0DP01|HV108_HUMAN;sp|A0A0C4DH29|HV103_HUMAN;sp|P01743|HV146_HUMAN;sp|A0A0C4DH33|HV124_HUMAN;sp|P23083|HV102_HUMAN;sp|A0A0C4DH31|HV118_HUMAN;sp|A0A0J9YVY3|HV741_HUMAN;tr|A0A0J9YW62|A0A0J9YW62_HUMAN;tr|A0A087WYE8|A0A087WYE8_HUMAN;tr|A0A075B7D0|A0A075B7D0_HUMAN	K;K;K;K;K;K;K;K;K;K	A;A;A;V;A;A;A;A;A;A	0.999	6	K	-1	Fully
*	1,1	-13.068	Lys->Asp (K)	K	Anywhere	AA substitution
629	UDGP_03.mgf	UDGP_03.8463.8463.2.0.dta	RLIYKVSNR	2	1135.62	-13.0705	2.8e-17	0			sp|P06310|KV230_HUMAN	R	D	1	5	K	-1	Fully
*	1,1	-13.068	Lys->Asp (K)	K	Anywhere	AA substitution
630	UDGP_02.mgf	UDGP_02.19157.19157.2.0.dta	DNSKNTLYLQMNNLR	2	1811.82	-13.0724	1e-16	0	Deamidated	12	tr|A0A0C4DH36|A0A0C4DH36_HUMAN	R	A	1	4	K	-1	Fully
*	1,1	-13.068	Lys->Asp (K)	K	Anywhere	AA substitution
631	UDGP_04.mgf	UDGP_04.7174.7174.2.0.dta	KPGATVKISCK	2	1175.61	-13.0674	2.9e-15	0	Carbamidomethyl	10	sp|A0A0G2JMI3|HV692_HUMAN	K	V	0.9966	7	K	-1	Fully
*	1,1	-13.068	Lys->Asp (K)	K	Anywhere	AA substitution
632	UDGP_03.mgf	UDGP_03.12465.12465.2.0.dta	VYACEVTHQGLSSPVTK	2	1866.89	-9.03601	4.9e-36	0	Carbamidomethyl	4	sp|P01834|IGKC_HUMAN	K	S	1	4	C	0.600865	Partially
*	1,0	-9.0327
633	UDGP_03.mgf	UDGP_03.18695.18695.2.0.dta	TQTVCNFTDGALVQHQEWDGK	2	2425.07	-9.03997	6.1e-36	0	Carbamidomethyl	5	sp|Q01469|FABP5_HUMAN;sp|A8MUU1|FB5L3_HUMAN;tr|I6L8B7|I6L8B7_HUMAN	K;R;K	E;E;E	1	5	C	-1	Partially
*	1,0	-9.0327
634	UDGP_01.mgf	UDGP_01.13093.13093.2.0.dta	VYACEVTHQGLSSPVTK	2	1866.89	-9.03873	4e-33	0	Carbamidomethyl	4	sp|P01834|IGKC_HUMAN	K	S	1	4	C	0.488926	Partially
*	1,0	-9.0327
635	UDGP_01.mgf	UDGP_01.18933.18933.4.0.dta	WQQGNVFSCSVMHEALHNHYTQK	4	2792.23	-9.03906	4.6e-31	0	Carbamidomethyl	9	sp|P01857|IGHG1_HUMAN;sp|P01859|IGHG2_HUMAN;tr|A0A0A0MS07|A0A0A0MS07_HUMAN;tr|A0A286YEY4|A0A286YEY4_HUMAN;tr|A0A0A0MS08|A0A0A0MS08_HUMAN	R;R;R;R;R	S;S;S;S;S	0.9999	9	C	0.812489	Partially
*	1,0	-9.0327
636	UDGP_04.mgf	UDGP_04.12848.12848.2.0.dta	VYACEVTHQGLSSPVTK	2	1866.89	-9.04141	2e-28	0	Carbamidomethyl	4	sp|P01834|IGKC_HUMAN	K	S	1	4	C	0.432403	Partially
*	1,0	-9.0327
637	UDGP_01.mgf	UDGP_01.23792.23792.2.0.dta	QQQHLFGSNVTDCSGNFCLFR	2	2490.04	-9.03734	2.7e-28	0	Gln->pyro-Glu;Deamidated;Carbamidomethyl;Carbamidomethyl	0;9;13;18	sp|P02787|TRFE_HUMAN	R	S	1	13	C	0.57142	Partially	QQHLFGSNVTDCSGNFCLFR	Pyridylacetyl (Any N-term)	0
*	1,0	-9.0327
638	UDGP_04.mgf	UDGP_04.12872.12872.3.0.dta	VYACEVTHQGLSSPVTK	3	1866.89	-9.03918	1.3e-24	0	Carbamidomethyl	4	sp|P01834|IGKC_HUMAN	K	S	1	4	C	0.859544	Partially
*	1,0	-9.0327
639	UDGP_04.mgf	UDGP_04.18403.18403.4.0.dta	WQQGNVFSCSVMHEALHNHYTQK	4	2792.23	-9.03772	9.6e-24	0	Carbamidomethyl	9	sp|P01857|IGHG1_HUMAN;sp|P01859|IGHG2_HUMAN;tr|A0A0A0MS07|A0A0A0MS07_HUMAN;tr|A0A286YEY4|A0A286YEY4_HUMAN;tr|A0A0A0MS08|A0A0A0MS08_HUMAN	R;R;R;R;R	S;S;S;S;S	0.9999	9	C	0.783114	Partially
*	1,0	-9.0327
640	UDGP_04.mgf	UDGP_04.10002.10002.3.0.dta	HKVYACEVTHQGLSSPVTK	3	2132.04	-9.03714	4.3e-23	0	Carbamidomethyl	6	sp|P01834|IGKC_HUMAN	K	S	1	6	C	-1	Partially
*	1,0	-9.0327
641	UDGP_01.mgf	UDGP_01.15021.15021.2.0.dta	LGMFNIQHCK	2	1238.57	-9.03678	4.3e-23	0	Carbamidomethyl	9	sp|P01009|A1AT_HUMAN;tr|A0A0G2JRN3|A0A0G2JRN3_HUMAN;tr|A0A024R6I7|A0A024R6I7_HUMAN	R;R;R	K;K;K	1	9	C	0.59081	Partially	GMFNIQHCK	Succinyl:2H(4) (Any N-term)	0
*	1,0	-9.0327
642	UDGP_04.mgf	UDGP_04.18406.18406.3.0.dta	WQQGNVFSCSVMHEALHNHYTQK	3	2792.23	-9.04078	2.3e-22	0	Carbamidomethyl	9	sp|P01857|IGHG1_HUMAN;sp|P01859|IGHG2_HUMAN;tr|A0A0A0MS07|A0A0A0MS07_HUMAN;tr|A0A286YEY4|A0A286YEY4_HUMAN;tr|A0A0A0MS08|A0A0A0MS08_HUMAN	R;R;R;R;R	S;S;S;S;S	1	9	C	0.396719	Partially
*	1,0	-9.0327
643	UDGP_02.mgf	UDGP_02.12653.12653.2.0.dta	RLGMFNIQHCK	2	1394.67	-9.03733	1.8e-21	0	Carbamidomethyl	10	sp|P01009|A1AT_HUMAN;tr|A0A0G2JRN3|A0A0G2JRN3_HUMAN;tr|A0A024R6I7|A0A024R6I7_HUMAN	K;K;K	K;K;K	1	10	C	0.535222	Partially
*	1,0	-9.0327
644	UDGP_02.mgf	UDGP_02.14134.14134.2.0.dta	FSSCGGGGGSFGAGGGFGSR	2	1756.7	-9.0388	3.1e-21	0	Carbamidomethyl	4	sp|P04264|K2C1_HUMAN	R	S	0.9999	4	C	-1	Partially
*	1,0	-9.0327
645	UDGP_04.mgf	UDGP_04.24874.24874.3.0.dta	LSLHRPALEDLLLGSEANLTCTLTGLR	3	2955.54	-9.04012	6.2e-21	0	Deamidated;Carbamidomethyl	18;21	sp|P01877|IGHA2_HUMAN;sp|P01876|IGHA1_HUMAN;tr|A0A0G2JMB2|A0A0G2JMB2_HUMAN;tr|A0A286YEY5|A0A286YEY5_HUMAN;tr|A0A286YEY1|A0A286YEY1_HUMAN	R;R;R;R;R	D;D;D;D;D	1	21	C	0.620219	Partially	SLHRPALEDLLLGSEANLTCTLTGLR	Succinyl:2H(4) (Any N-term)	0
*	1,0	-9.0327
646	UDGP_02.mgf	UDGP_02.25041.25041.3.0.dta	LSLHRPALEDLLLGSEANLTCTLTGLR	3	2955.54	-9.03953	1e-20	0	Deamidated;Carbamidomethyl	18;21	sp|P01877|IGHA2_HUMAN;sp|P01876|IGHA1_HUMAN;tr|A0A0G2JMB2|A0A0G2JMB2_HUMAN;tr|A0A286YEY5|A0A286YEY5_HUMAN;tr|A0A286YEY1|A0A286YEY1_HUMAN	R;R;R;R;R	D;D;D;D;D	1	21	C	0.627195	Partially	SLHRPALEDLLLGSEANLTCTLTGLR	Succinyl:2H(4) (Any N-term)	0
*	1,0	-9.0327
647	UDGP_03.mgf	UDGP_03.6041.6041.2.0.dta	SGGGGGGGGCGGGGGVSSLR	2	1540.64	-9.03863	7.6e-19	0	Carbamidomethyl	10	sp|P13645|K1C10_HUMAN	R	I	1	10	C	-1	Partially
*	1,0	-9.0327
648	UDGP_02.mgf	UDGP_02.13878.13878.2.0.dta	GTAGNALMDGASQLMGENR	2	1926.81	0.98212	6.2e-54	0	Oxidation;Oxidation;Deamidated	8;15;18	sp|P02675|FIBB_HUMAN;tr|D6REL8|D6REL8_HUMAN	R;R	T;T	0.9922	13	Q	0.495199	Fully	TAGNALMDGASQLMGENR	Carboxymethyl (Any N-term)	0
*	1,1	0.984016	Deamidated (Q)	Q	Anywhere	Artefact
*	1,2	0.984016	Gln->Glu (Q)	Q	Anywhere	AA substitution
*	2,0	0.997035
649	UDGP_02.mgf	UDGP_02.14137.14137.2.0.dta	CATPHGDNASLEATFVK	2	1819.81	0.98152	5.5e-52	0	Carbamidomethyl;Deamidated	1;8	sp|P23142|FBLN1_HUMAN;tr|B1AHN3|B1AHN3_HUMAN;tr|B1AHM9|B1AHM9_HUMAN;tr|B1AHL2|B1AHL2_HUMAN;tr|B1AHM8|B1AHM8_HUMAN;tr|B1AHM7|B1AHM7_HUMAN;tr|B1AHM6|B1AHM6_HUMAN	R;R;R;R;R;R;R	R;R;R;R;R;R;-	0.9742	1	C	0.748335	Fully	TPHGDNASLEATFVK	NDA (Any N-term)	0
*	1,0	0.984016
*	2,1	0.997035	Label:15N(1) (C)	C	Anywhere	Isotopic label
650	UDGP_02.mgf	UDGP_02.12280.12280.2.0.dta	EHEGAIYPDNTTDFQR	2	1894.81	0.9821	1.4e-51	0	Deamidated	10	sp|P00450|CERU_HUMAN;tr|E9PFZ2|E9PFZ2_HUMAN	K;K	A;A	0.9991	15	Q	0.592228	Fully
*	1,1	0.984016	Deamidated (Q)	Q	Anywhere	Artefact
*	1,2	0.984016	Gln->Glu (Q)	Q	Anywhere	AA substitution
*	2,0	0.997035
651	UDGP_02.mgf	UDGP_02.15651.15651.2.0.dta	LQHLENELTHDIITK	2	1804.94	0.97856	5.4e-39	0			sp|P01009|A1AT_HUMAN;tr|A0A0G2JRN3|A0A0G2JRN3_HUMAN;tr|A0A024R6I7|A0A024R6I7_HUMAN	K;K;K	F;F;F	0.9961	2	Q	0.604115	Fully
*	1,1	0.984016	Deamidated (Q)	Q	Anywhere	Artefact
*	1,2	0.984016	Gln->Glu (Q)	Q	Anywhere	AA substitution
652	UDGP_03.mgf	UDGP_03.11541.11541.2.0.dta	EHEGAIYPDNTTDFQR	2	1894.81	0.983	2.3e-38	0	Deamidated	10	sp|P00450|CERU_HUMAN;tr|E9PFZ2|E9PFZ2_HUMAN	K;K	A;A	0.9893	15	Q	0.642073	Fully
*	1,1	0.984016	Deamidated (Q)	Q	Anywhere	Artefact
*	1,2	0.984016	Gln->Glu (Q)	Q	Anywhere	AA substitution
*	2,0	0.997035
653	UDGP_02.mgf	UDGP_02.18052.18052.2.0.dta	GTAGNALMDGASQLMGENR	2	1910.82	0.98179	9.6e-38	0	Oxidation;Deamidated	8;18	sp|P02675|FIBB_HUMAN;tr|D6REL8|D6REL8_HUMAN	R;R	T;T	0.9831	13	Q	0.559076	Fully	TAGNALMDGASQLMGENR	Carboxymethyl (Any N-term)	0
*	1,1	0.984016	Deamidated (Q)	Q	Anywhere	Artefact
*	1,2	0.984016	Gln->Glu (Q)	Q	Anywhere	AA substitution
*	2,0	0.997035
654	UDGP_01.mgf	UDGP_01.16507.16507.2.0.dta	DIVEYYNDSNGSHVLQGR	2	2068.9	0.97867	7.7e-37	0	Deamidated;Deamidated	7;10	sp|P25311|ZA2G_HUMAN;tr|C9JEV0|C9JEV0_HUMAN	K;K	F;F	0.9894	16	Q	0.71834	Fully
*	1,0	0.958863
*	2,1	0.984016	Deamidated (Q)	Q	Anywhere	Artefact
*	2,2	0.984016	Gln->Glu (Q)	Q	Anywhere	AA substitution
*	3,0	0.997035
655	UDGP_02.mgf	UDGP_02.16266.16266.2.0.dta	DIVEYYNDSNGSHVLQGR	2	2068.9	0.97838	2.6e-36	0	Deamidated;Deamidated	7;10	sp|P25311|ZA2G_HUMAN;tr|C9JEV0|C9JEV0_HUMAN	K;K	F;F	0.9894	16	Q	0.699979	Fully
*	1,0	0.958863
*	2,1	0.984016	Deamidated (Q)	Q	Anywhere	Artefact
*	2,2	0.984016	Gln->Glu (Q)	Q	Anywhere	AA substitution
*	3,0	0.997035
656	UDGP_02.mgf	UDGP_02.20405.20405.2.0.dta	GTAGNALMDGASQLMGENR	2	1895.81	0.98126	4.2e-36	0	Deamidated;Deamidated	5;18	sp|P02675|FIBB_HUMAN;tr|D6REL8|D6REL8_HUMAN	R;R	T;T	0.9857	13	Q	0.584399	Fully	TAGNALMDGASQLMGENR	Carboxymethyl (Any N-term)	0
*	1,1	0.984016	Deamidated (Q)	Q	Anywhere	Artefact
*	1,2	0.984016	Gln->Glu (Q)	Q	Anywhere	AA substitution
*	2,0	0.997035
657	UDGP_02.mgf	UDGP_02.3958.3958.3.0.dta	QSLGHGQHGSGSGQSPSPSR	3	1931.86	0.982	1.1e-35	0	Gln->pyro-Glu	0	sp|Q86YZ3|HORN_HUMAN	R	G	0.9727	7	Q	-1	Fully
*	1,1	0.984016	Deamidated (Q)	Q	Anywhere	Artefact
*	1,2	0.984016	Gln->Glu (Q)	Q	Anywhere	AA substitution
*	2,0	0.997035
658	UDGP_02.mgf	UDGP_02.15426.15426.2.0.dta	DIVEYYNDSNGSHVLQGR	2	2067.92	0.9782	3.2e-35	0	Deamidated	10	sp|P25311|ZA2G_HUMAN;tr|C9JEV0|C9JEV0_HUMAN	K;K	F;F	0.991	16	Q	0.694382	Fully
*	1,0	0.958863
*	2,1	0.984016	Deamidated (Q)	Q	Anywhere	Artefact
*	2,2	0.984016	Gln->Glu (Q)	Q	Anywhere	AA substitution
*	3,0	0.997035
659	UDGP_02.mgf	UDGP_02.21993.21993.2.0.dta	GTAGNALMDGASQLMGENR	2	1895.81	0.98543	4.8e-34	0	Deamidated;Deamidated	5;18	sp|P02675|FIBB_HUMAN;tr|D6REL8|D6REL8_HUMAN	R;R	T;T	0.9646	13	Q	0.51206	Fully	TAGNALMDGASQLMGENR	Carboxymethyl (Any N-term)	0
*	1,1	0.984016	Deamidated (Q)	Q	Anywhere	Artefact
*	1,2	0.984016	Gln->Glu (Q)	Q	Anywhere	AA substitution
*	2,0	0.997035
660	UDGP_02.mgf	UDGP_02.18515.18515.2.0.dta	ENLTAPGSDSAVFFEQGTTR	2	2128.97	0.98485	1.3e-33	0	Deamidated	2	sp|P00450|CERU_HUMAN;tr|E9PFZ2|E9PFZ2_HUMAN;tr|H7C5R1|H7C5R1_HUMAN	K;K;K	I;I;I	0.9623	16	Q	0.601441	Fully
*	1,1	0.984016	Deamidated (Q)	Q	Anywhere	Artefact
*	1,2	0.984016	Gln->Glu (Q)	Q	Anywhere	AA substitution
*	2,0	0.997035
661	UDGP_04.mgf	UDGP_04.16328.16328.2.0.dta	DIVEYYNDSNGSHVLQGR	2	2068.9	0.97735	1.1e-32	0	Deamidated;Deamidated	7;10	sp|P25311|ZA2G_HUMAN;tr|C9JEV0|C9JEV0_HUMAN	K;K	F;F	0.9898	16	Q	0.719238	Fully
*	1,0	0.958863
*	2,1	0.984016	Deamidated (Q)	Q	Anywhere	Artefact
*	2,2	0.984016	Gln->Glu (Q)	Q	Anywhere	AA substitution
*	3,0	0.997035
662	UDGP_03.mgf	UDGP_03.16073.16073.2.0.dta	DIVEYYNDSNGSHVLQGR	2	2068.9	0.97901	1.5e-32	0	Deamidated;Deamidated	7;10	sp|P25311|ZA2G_HUMAN;tr|C9JEV0|C9JEV0_HUMAN	K;K	F;F	0.99	16	Q	0.744935	Fully
*	1,0	0.958863
*	2,1	0.984016	Deamidated (Q)	Q	Anywhere	Artefact
*	2,2	0.984016	Gln->Glu (Q)	Q	Anywhere	AA substitution
*	3,0	0.997035
663	UDGP_01.mgf	UDGP_01.20849.20849.2.0.dta	GTAGNALMDGASQLMGENR	2	1895.81	0.98253	4.8e-32	0	Deamidated;Deamidated	5;18	sp|P02675|FIBB_HUMAN;tr|D6REL8|D6REL8_HUMAN	R;R	T;T	0.9843	13	Q	0.543643	Fully	TAGNALMDGASQLMGENR	Carboxymethyl (Any N-term)	0
*	1,1	0.984016	Deamidated (Q)	Q	Anywhere	Artefact
*	1,2	0.984016	Gln->Glu (Q)	Q	Anywhere	AA substitution
*	2,0	0.997035
664	UDGP_02.mgf	UDGP_02.5819.5819.2.0.dta	TPLGDTTHTCPR	2	1356.62	0.98241	6.7e-32	0	Carbamidomethyl	10	sp|P01860|IGHG3_HUMAN;tr|A0A286YES1|A0A286YES1_HUMAN	K;K	C;C	0.9899	10	C	0.407629	Partially
*	1,0	0.984016
665	UDGP_02.mgf	UDGP_02.21450.21450.2.0.dta	LPTQNITFQTESSVAEQEAEFQSPK	2	2811.32	0.98708	9.8e-32	0	Deamidated	5	sp|Q14624|ITIH4_HUMAN;tr|H7C0L5|H7C0L5_HUMAN;tr|B7ZKJ8|B7ZKJ8_HUMAN	K;K;K	Y;Y;Y	0.9474	22	Q	0.731135	Fully
*	1,1	0.984016	Deamidated (Q)	Q	Anywhere	Artefact
*	1,2	0.984016	Gln->Glu (Q)	Q	Anywhere	AA substitution
*	2,0	0.997035
666	UDGP_02.mgf	UDGP_02.22528.22528.4.0.dta	THTCPPCPAPELLGGPSVFLFPPKPK	4	2845.45	0.98996	1.1e-31	0	Carbamidomethyl;Carbamidomethyl	4;7	sp|P01857|IGHG1_HUMAN;tr|A0A0A0MS07|A0A0A0MS07_HUMAN;tr|A0A0A0MS08|A0A0A0MS08_HUMAN	K;K;K	D;D;D	0.9548	7	C	0.938317	Fully	CPPCPAPELLGGPSVFLFPPKPK	BADGE (C)	1
*	1,0	0.984016
*	2,1	0.997035	Label:15N(1) (C)	C	Anywhere	Isotopic label
667	UDGP_03.mgf	UDGP_03.21859.21859.2.0.dta	GTAGNALMDGASQLMGENR	2	1894.83	0.98505	1.3e-31	0	Deamidated	18	sp|P02675|FIBB_HUMAN;tr|D6REL8|D6REL8_HUMAN	R;R	T;T	0.9714	13	Q	0.538549	Fully	TAGNALMDGASQLMGENR	Carboxymethyl (Any N-term)	0
*	1,1	0.984016	Deamidated (Q)	Q	Anywhere	Artefact
*	1,2	0.984016	Gln->Glu (Q)	Q	Anywhere	AA substitution
*	2,0	0.997035
668	UDGP_04.mgf	UDGP_04.15129.15129.2.0.dta	LGNWSAMPSCK	2	1252.53	0.98353	3.1e-31	0	Deamidated;Carbamidomethyl	3;10	sp|P02749|APOH_HUMAN;tr|J3KS17|J3KS17_HUMAN	K;K	A;E	0.9645	10	C	0.340638	Partially
*	1,0	0.984016
669	UDGP_03.mgf	UDGP_03.24916.24916.2.0.dta	DLQSLEDILHQVENK	2	1782.88	0.98724	4.8e-31	0	Deamidated	14	sp|P02679|FIBG_HUMAN;tr|C9JEU5|C9JEU5_HUMAN;tr|C9JC84|C9JC84_HUMAN	K;K;K	T;T;T	0.9997	11	Q	0.730806	Fully
*	1,1	0.984016	Deamidated (Q)	Q	Anywhere	Artefact
*	1,2	0.984016	Gln->Glu (Q)	Q	Anywhere	AA substitution
*	2,0	0.997035
670	UDGP_02.mgf	UDGP_02.24296.24296.2.0.dta	DLQSLEDILHQVENK	2	1782.88	0.98475	9.3e-31	0	Deamidated	14	sp|P02679|FIBG_HUMAN;tr|C9JEU5|C9JEU5_HUMAN;tr|C9JC84|C9JC84_HUMAN	K;K;K	T;T;T	0.9988	11	Q	0.756086	Fully
*	1,1	0.984016	Deamidated (Q)	Q	Anywhere	Artefact
*	1,2	0.984016	Gln->Glu (Q)	Q	Anywhere	AA substitution
*	2,0	0.997035
671	UDGP_03.mgf	UDGP_03.21781.21781.2.0.dta	YAASSYLSLTPEQWK	2	1744.85	0.98805	8.9e-30	0			sp|P0DOY2|IGLC2_HUMAN;sp|B9A064|IGLL5_HUMAN;sp|P0CG04|IGLC1_HUMAN;sp|P0DOY3|IGLC3_HUMAN;sp|P0CF74|IGLC6_HUMAN;sp|A0M8Q6|IGLC7_HUMAN;tr|A0A0B4J231|A0A0B4J231_HUMAN	K;K;K;K;K;K;K	S;S;S;S;S;S;S	0.9884	13	Q	0.618248	Fully	AASSYLSLTPEQWK	Diisopropylphosphate (Any N-term)	0
*	1,1	0.984016	Deamidated (Q)	Q	Anywhere	Artefact
*	1,2	0.984016	Gln->Glu (Q)	Q	Anywhere	AA substitution
*	2,0	0.997035
672	UDGP_01.mgf	UDGP_01.17607.17607.2.0.dta	GTAGNALMDGASQLMGENR	2	1894.82	0.98149	1e-29	0	Deamidated	18	sp|P02675|FIBB_HUMAN;tr|D6REL8|D6REL8_HUMAN	R;R	T;T	0.9447	13	Q	0.463489	Fully	TAGNALMDGASQLMGENR	Carboxymethyl (Any N-term)	0
*	1,1	0.984016	Deamidated (Q)	Q	Anywhere	Artefact
*	1,2	0.984016	Gln->Glu (Q)	Q	Anywhere	AA substitution
*	2,0	0.997035
673	UDGP_01.mgf	UDGP_01.12522.12522.3.0.dta	EHEGAIYPDNTTDFQR	3	1894.81	0.98372	1.1e-29	0	Deamidated	10	sp|P00450|CERU_HUMAN;tr|E9PFZ2|E9PFZ2_HUMAN	K;K	A;A	0.9995	15	Q	0.743798	Fully
*	1,1	0.984016	Deamidated (Q)	Q	Anywhere	Artefact
*	1,2	0.984016	Gln->Glu (Q)	Q	Anywhere	AA substitution
*	2,0	0.997035
674	UDGP_02.mgf	UDGP_02.23235.23235.2.0.dta	ELPGVCNETMMALWEECKPCLK	2	2697.17	0.97786	1.4e-29	0	Carbamidomethyl;Deamidated;Carbamidomethyl;Carbamidomethyl	6;7;17;20	sp|P10909|CLUS_HUMAN;tr|E5RH61|E5RH61_HUMAN;tr|E5RGB0|E5RGB0_HUMAN;tr|E5RJZ5|E5RJZ5_HUMAN;tr|E7ETB4|E7ETB4_HUMAN;tr|E7ERK6|E7ERK6_HUMAN;tr|H0YLK8|H0YLK8_HUMAN	K;K;K;K;K;K;K	Q;Q;Q;Q;Q;Q;Q	0.993	20	C	0.549508	Fully
*	1,0	0.958863
*	2,0	0.984016
*	3,1	0.997035	Label:15N(1) (C)	C	Anywhere	Isotopic label
675	UDGP_03.mgf	UDGP_03.11643.11643.2.0.dta	PVTPIAQNQTTLGSSR	2	1671.85	0.98356	1.5e-29	0	Deamidated	8	sp|Q9NZP8|C1RL_HUMAN;tr|H0YFL7|H0YFL7_HUMAN	R;R	A;A	0.9572	9	Q	0.678771	Fully
*	1,1	0.984016	Deamidated (Q)	Q	Anywhere	Artefact
*	1,2	0.984016	Gln->Glu (Q)	Q	Anywhere	AA substitution
*	2,0	0.997035
676	UDGP_02.mgf	UDGP_02.13388.13388.3.0.dta	NNATVHEQVGGPSLTSDLQAQSK	3	2383.13	0.98167	4.2e-29	0	Deamidated	1	sp|P04004|VTNC_HUMAN;tr|F5GX75|F5GX75_HUMAN	K;K	G;G	0.967	19	Q	0.630189	Fully
*	1,0	0.958863
*	2,1	0.984016	Deamidated (Q)	Q	Anywhere	Artefact
*	2,2	0.984016	Gln->Glu (Q)	Q	Anywhere	AA substitution
*	3,0	0.997035
677	UDGP_01.mgf	UDGP_01.22018.22018.2.0.dta	GTAGNALMDGASQLMGENR	2	1894.83	0.98522	4.4e-29	0	Deamidated	18	sp|P02675|FIBB_HUMAN;tr|D6REL8|D6REL8_HUMAN	R;R	T;T	0.9698	13	Q	0.498756	Fully	TAGNALMDGASQLMGENR	Carboxymethyl (Any N-term)	0
*	1,1	0.984016	Deamidated (Q)	Q	Anywhere	Artefact
*	1,2	0.984016	Gln->Glu (Q)	Q	Anywhere	AA substitution
*	2,0	0.997035
678	UDGP_04.mgf	UDGP_04.12252.12252.3.0.dta	EHEGAIYPDNTTDFQR	3	1894.81	0.98207	7.1e-29	0	Deamidated	10	sp|P00450|CERU_HUMAN;tr|E9PFZ2|E9PFZ2_HUMAN	K;K	A;A	0.9997	15	Q	0.738018	Fully
*	1,1	0.984016	Deamidated (Q)	Q	Anywhere	Artefact
*	1,2	0.984016	Gln->Glu (Q)	Q	Anywhere	AA substitution
*	2,0	0.997035
679	UDGP_02.mgf	UDGP_02.21116.21116.3.0.dta	LQAPLNYTEFQKPICLPSK	3	2249.15	0.98493	1.4e-28	0	Deamidated;Carbamidomethyl	6;15	sp|P03952|KLKB1_HUMAN;tr|H0YAC1|H0YAC1_HUMAN;tr|E9PBC5|E9PBC5_HUMAN	K;K;K	G;G;G	0.9702	11	Q	0.950479	Fully
*	1,1	0.984016	Deamidated (Q)	Q	Anywhere	Artefact
*	1,2	0.984016	Gln->Glu (Q)	Q	Anywhere	AA substitution
*	2,0	0.997035
680	UDGP_04.mgf	UDGP_04.18423.18423.2.0.dta	ENLTAPGSDSAVFFEQGTTR	2	2128.97	0.98433	2e-28	0	Deamidated	2	sp|P00450|CERU_HUMAN;tr|E9PFZ2|E9PFZ2_HUMAN;tr|H7C5R1|H7C5R1_HUMAN	K;K;K	I;I;I	0.9628	16	Q	0.584921	Fully
*	1,1	0.984016	Deamidated (Q)	Q	Anywhere	Artefact
*	1,2	0.984016	Gln->Glu (Q)	Q	Anywhere	AA substitution
*	2,0	0.997035
681	UDGP_01.mgf	UDGP_01.18889.18889.2.0.dta	ENLTAPGSDSAVFFEQGTTR	2	2128.96	0.98091	3.6e-28	0	Deamidated	2	sp|P00450|CERU_HUMAN;tr|E9PFZ2|E9PFZ2_HUMAN;tr|H7C5R1|H7C5R1_HUMAN	K;K;K	I;I;I	0.9652	16	Q	0.549749	Fully
*	1,1	0.984016	Deamidated (Q)	Q	Anywhere	Artefact
*	1,2	0.984016	Gln->Glu (Q)	Q	Anywhere	AA substitution
*	2,0	0.997035
682	UDGP_01.mgf	UDGP_01.15048.15048.2.0.dta	QISNLQQSISDAEQR	2	1717.84	0.98619	6.3e-28	0			sp|P04264|K2C1_HUMAN	K	G	0.9996	14	Q	0.490406	Fully
*	1,1	0.984016	Deamidated (Q)	Q	Anywhere	Artefact
*	1,2	0.984016	Gln->Glu (Q)	Q	Anywhere	AA substitution
*	2,0	0.997035
683	UDGP_03.mgf	UDGP_03.11548.11548.3.0.dta	EHEGAIYPDNTTDFQR	3	1894.81	0.9849	1.4e-27	0	Deamidated	10	sp|P00450|CERU_HUMAN;tr|E9PFZ2|E9PFZ2_HUMAN	K;K	A;A	0.9994	15	Q	0.74592	Fully
*	1,1	0.984016	Deamidated (Q)	Q	Anywhere	Artefact
*	1,2	0.984016	Gln->Glu (Q)	Q	Anywhere	AA substitution
*	2,0	0.997035
684	UDGP_04.mgf	UDGP_04.10018.10018.2.0.dta	LQNNENNISCVER	2	1592.68	0.97892	3.1e-27	0	Deamidated;Deamidated;Carbamidomethyl	6;7;10	sp|P36980|FHR2_HUMAN;sp|Q03591|FHR1_HUMAN;tr|B1AKG0|B1AKG0_HUMAN;tr|V9GYE7|V9GYE7_HUMAN	R;R;R;R	G;G;G;G	0.9648	10	C	0.472671	Partially
*	1,0	0.984016
685	UDGP_01.mgf	UDGP_01.10180.10180.3.0.dta	VHTECCHGDLLECADDR	3	2087.82	0.98107	4.1e-27	0	Carbamidomethyl;Carbamidomethyl;Carbamidomethyl	5;6;13	sp|P02768|ALBU_HUMAN;tr|B7WNR0|B7WNR0_HUMAN;tr|H0YA55|H0YA55_HUMAN;tr|D6RHD5|D6RHD5_HUMAN;tr|A0A0C4DGB6|A0A0C4DGB6_HUMAN;tr|C9JKR2|C9JKR2_HUMAN	K;K;K;K;K;K	A;A;A;A;A;A	0.9751	13	C	0.878593	Fully	VHTECCHGDLLEC	SulfoGMBS (C)	13
*	1,0	0.984016
*	2,1	0.997035	Label:15N(1) (C)	C	Anywhere	Isotopic label
686	UDGP_02.mgf	UDGP_02.12257.12257.3.0.dta	EHEGAIYPDNTTDFQR	3	1894.81	0.98317	5.9e-27	0	Deamidated	10	sp|P00450|CERU_HUMAN;tr|E9PFZ2|E9PFZ2_HUMAN	K;K	A;A	0.9997	15	Q	0.740156	Fully
*	1,1	0.984016	Deamidated (Q)	Q	Anywhere	Artefact
*	1,2	0.984016	Gln->Glu (Q)	Q	Anywhere	AA substitution
*	2,0	0.997035
687	UDGP_03.mgf	UDGP_03.18543.18543.2.0.dta	ENLTAPGSDSAVFFEQGTTR	2	2128.96	0.98199	6.9e-27	0	Deamidated	2	sp|P00450|CERU_HUMAN;tr|E9PFZ2|E9PFZ2_HUMAN;tr|H7C5R1|H7C5R1_HUMAN	K;K;K	I;I;I	0.9723	16	Q	0.3438	Fully
*	1,1	0.984016	Deamidated (Q)	Q	Anywhere	Artefact
*	1,2	0.984016	Gln->Glu (Q)	Q	Anywhere	AA substitution
*	2,0	0.997035
688	UDGP_02.mgf	UDGP_02.25311.25311.3.0.dta	SVQEIQATFFYFTPNKTEDTIFLR	3	2897.42	0.97673	1.7e-26	0	Deamidated	15	sp|P02763|A1AG1_HUMAN;sp|P19652|A1AG2_HUMAN	K;K	E;E	0.957	6	Q	0.910101	Fully
*	1,0	0.958863
*	2,1	0.984016	Deamidated (Q)	Q	Anywhere	Artefact
*	2,2	0.984016	Gln->Glu (Q)	Q	Anywhere	AA substitution
*	3,0	0.997035
689	UDGP_02.mgf	UDGP_02.12014.12014.2.0.dta	VQALEEANNDLENK	2	1587.74	0.97907	2.2e-26	0			sp|P35527|K1C9_HUMAN	K	I	0.9886	2	Q	0.212978	Fully
*	1,1	0.984016	Deamidated (Q)	Q	Anywhere	Artefact
*	1,2	0.984016	Gln->Glu (Q)	Q	Anywhere	AA substitution
690	UDGP_04.mgf	UDGP_04.23105.23105.2.0.dta	ELPGVCNETMMALWEECKPCLK	2	2697.17	0.97891	2.3e-26	0	Carbamidomethyl;Deamidated;Carbamidomethyl;Carbamidomethyl	6;7;17;20	sp|P10909|CLUS_HUMAN;tr|E5RH61|E5RH61_HUMAN;tr|E5RGB0|E5RGB0_HUMAN;tr|E5RJZ5|E5RJZ5_HUMAN;tr|E7ETB4|E7ETB4_HUMAN;tr|E7ERK6|E7ERK6_HUMAN;tr|H0YLK8|H0YLK8_HUMAN	K;K;K;K;K;K;K	Q;Q;Q;Q;Q;Q;Q	0.981	20	C	0.591247	Fully
*	1,0	0.958863
*	2,0	0.984016
*	3,1	0.997035	Label:15N(1) (C)	C	Anywhere	Isotopic label
691	UDGP_02.mgf	UDGP_02.24250.24250.2.0.dta	EQLQDMGLVDLFSPEK	2	1849.89	0.98344	7e-26	0			sp|P01008|ANT3_HUMAN	K	S	0.9686	4	Q	0.848199	Fully	EQLQDMGLVDLFSP	probiotinhydrazide (P)	14
*	1,1	0.984016	Deamidated (Q)	Q	Anywhere	Artefact
*	1,2	0.984016	Gln->Glu (Q)	Q	Anywhere	AA substitution
*	2,0	0.997035
692	UDGP_01.mgf	UDGP_01.12071.12071.2.0.dta	IECVSAETTEDCIAK	2	1726.75	0.98408	1.9e-25	0	Carbamidomethyl;Carbamidomethyl	3;12	sp|P02787|TRFE_HUMAN	K	I	0.9487	3	C	0.527838	Fully
*	1,0	0.984016
*	2,1	0.997035	Label:15N(1) (C)	C	Anywhere	Isotopic label
693	UDGP_03.mgf	UDGP_03.26155.26155.2.0.dta	SDLEMQYETLQEELMALK	2	2172	0.97819	1.9e-25	0			sp|P35527|K1C9_HUMAN;tr|K7EQQ3|K7EQQ3_HUMAN	K;K	K;K	0.9978	6	Q	0.732612	Fully
*	1,0	0.958863
*	2,1	0.984016	Deamidated (Q)	Q	Anywhere	Artefact
*	2,2	0.984016	Gln->Glu (Q)	Q	Anywhere	AA substitution
*	3,0	0.997035
694	UDGP_02.mgf	UDGP_02.18446.18446.2.0.dta	ALGFENATQALGR	2	1349.67	0.98882	2.7e-25	0	Deamidated	6	sp|Q08380|LG3BP_HUMAN;tr|K7EP36|K7EP36_HUMAN;tr|K7EKQ5|K7EKQ5_HUMAN;tr|K7ESM3|K7ESM3_HUMAN;tr|K7ES75|K7ES75_HUMAN;tr|K7ERZ6|K7ERZ6_HUMAN;tr|K7EJD3|K7EJD3_HUMAN;tr|K7EN99|K7EN99_HUMAN	R;R;R;R;R;R;R;R	A;A;A;A;A;A;A;A	0.9898	9	Q	0.695693	Fully
*	1,1	0.984016	Deamidated (Q)	Q	Anywhere	Artefact
*	1,2	0.984016	Gln->Glu (Q)	Q	Anywhere	AA substitution
*	2,0	0.997035
695	UDGP_02.mgf	UDGP_02.9843.9843.2.0.dta	FGCEIENNR	2	1140.46	0.98354	6.5e-25	0	Carbamidomethyl;Deamidated	3;7	sp|P25311|ZA2G_HUMAN;tr|C9JEV0|C9JEV0_HUMAN	R;R	S;S	0.9932	3	C	-1	Partially
*	1,0	0.984016
696	UDGP_02.mgf	UDGP_02.16293.16293.3.0.dta	DIVEYYNDSNGSHVLQGR	3	2068.91	0.9823	8.5e-25	0	Deamidated;Deamidated	7;10	sp|P25311|ZA2G_HUMAN;tr|C9JEV0|C9JEV0_HUMAN	K;K	F;F	0.9887	16	Q	0.817415	Fully
*	1,1	0.984016	Deamidated (Q)	Q	Anywhere	Artefact
*	1,2	0.984016	Gln->Glu (Q)	Q	Anywhere	AA substitution
*	2,0	0.997035
697	UDGP_01.mgf	UDGP_01.22043.22043.2.0.dta	YTGNASALFILPDQDK	2	1753.86	0.98422	1.8e-24	0			sp|P01011|AACT_HUMAN;tr|G3V595|G3V595_HUMAN;tr|A0A087WY93|A0A087WY93_HUMAN;tr|G3V3A0|G3V3A0_HUMAN	K;K;K;K	M;M;M;M	0.9999	14	Q	-1	Fully	TGNASALFILPDQDK	Diisopropylphosphate (T)	1
*	1,1	0.984016	Deamidated (Q)	Q	Anywhere	Artefact
*	1,2	0.984016	Gln->Glu (Q)	Q	Anywhere	AA substitution
*	2,0	0.997035
698	UDGP_02.mgf	UDGP_02.15408.15408.3.0.dta	DIVEYYNDSNGSHVLQGR	3	2067.92	0.97917	1.9e-24	0	Deamidated	10	sp|P25311|ZA2G_HUMAN;tr|C9JEV0|C9JEV0_HUMAN	K;K	F;F	0.9877	16	Q	0.893318	Fully
*	1,0	0.958863
*	2,1	0.984016	Deamidated (Q)	Q	Anywhere	Artefact
*	2,2	0.984016	Gln->Glu (Q)	Q	Anywhere	AA substitution
*	3,0	0.997035
699	UDGP_03.mgf	UDGP_03.16091.16091.3.0.dta	DIVEYYNDSNGSHVLQGR	3	2068.91	0.98195	1.9e-24	0	Deamidated;Deamidated	7;10	sp|P25311|ZA2G_HUMAN;tr|C9JEV0|C9JEV0_HUMAN	K;K	F;F	0.9873	16	Q	0.856847	Fully
*	1,1	0.984016	Deamidated (Q)	Q	Anywhere	Artefact
*	1,2	0.984016	Gln->Glu (Q)	Q	Anywhere	AA substitution
*	2,0	0.997035
700	UDGP_04.mgf	UDGP_04.13315.13315.2.0.dta	NNATVHEQVGGPSLTSDLQAQSK	2	2383.13	0.97802	2.1e-24	0	Deamidated	1	sp|P04004|VTNC_HUMAN;tr|F5GX75|F5GX75_HUMAN	K;K	G;G	0.9857	19	Q	0.652524	Fully
*	1,0	0.958863
*	2,1	0.984016	Deamidated (Q)	Q	Anywhere	Artefact
*	2,2	0.984016	Gln->Glu (Q)	Q	Anywhere	AA substitution
*	3,0	0.997035
701	UDGP_04.mgf	UDGP_04.17327.17327.2.0.dta	GTAGNALMDGASQLMGENR	2	1894.82	0.97913	2.5e-24	0	Deamidated	18	sp|P02675|FIBB_HUMAN;tr|D6REL8|D6REL8_HUMAN	R;R	T;T	0.9637	13	Q	0.436904	Fully	TAGNALMDGASQLMGENR	Carboxymethyl (Any N-term)	0
*	1,1	0.984016	Deamidated (Q)	Q	Anywhere	Artefact
*	1,2	0.984016	Gln->Glu (Q)	Q	Anywhere	AA substitution
*	2,0	0.997035
702	UDGP_02.mgf	UDGP_02.20245.20245.2.0.dta	VCQDCPLLAPLNDTR	2	1773.81	0.98301	2.9e-24	0	Carbamidomethyl;Carbamidomethyl;Deamidated	2;5;12	sp|P02765|FETUA_HUMAN;tr|C9JV77|C9JV77_HUMAN	K;K	V;V	0.9863	3	Q	0.845743	Fully	CQDCPLLAPLNDTR	Ub-Br2 (C)	1
*	1,1	0.984016	Deamidated (Q)	Q	Anywhere	Artefact
*	1,2	0.984016	Gln->Glu (Q)	Q	Anywhere	AA substitution
*	2,0	0.997035
703	UDGP_02.mgf	UDGP_02.12924.12924.2.0.dta	LDVDQALNR	2	1045.52	0.98395	3.1e-24	0	Deamidated	8	sp|P04278|SHBG_HUMAN;tr|I3L4B9|I3L4B9_HUMAN;tr|I3L1J1|I3L1J1_HUMAN;tr|I3L145|I3L145_HUMAN;tr|A0A0C4DGN2|A0A0C4DGN2_HUMAN;tr|I3L2X4|I3L2X4_HUMAN;tr|B0FWH6|B0FWH6_HUMAN	R;R;R;R;R;R;R	S;S;S;S;S;S;S	0.9994	5	Q	0.46129	Fully
*	1,1	0.984016	Deamidated (Q)	Q	Anywhere	Artefact
*	1,2	0.984016	Gln->Glu (Q)	Q	Anywhere	AA substitution
704	UDGP_04.mgf	UDGP_04.21039.21039.3.0.dta	LQAPLNYTEFQKPICLPSK	3	2249.15	0.98036	4e-24	0	Deamidated;Carbamidomethyl	6;15	sp|P03952|KLKB1_HUMAN;tr|H0YAC1|H0YAC1_HUMAN;tr|E9PBC5|E9PBC5_HUMAN	K;K;K	G;G;G	0.9957	11	Q	0.946254	Fully	QAPLNYTEFQKPICLPSK	Dicarbamidomethyl (Any N-term)	0
*	1,0	0.958863
*	2,1	0.984016	Deamidated (Q)	Q	Anywhere	Artefact
*	2,2	0.984016	Gln->Glu (Q)	Q	Anywhere	AA substitution
*	3,0	0.997035
705	UDGP_02.mgf	UDGP_02.15791.15791.2.0.dta	ADGTVNQIEGEATPVNLTEPAK	2	2257.07	0.9839	6.1e-24	0	Deamidated;Deamidated	6;16	sp|P05090|APOD_HUMAN;tr|C9JF17|C9JF17_HUMAN;tr|C9JX71|C9JX71_HUMAN	R;R;R	L;L;L	0.9646	7	Q	0.729629	Fully
*	1,1	0.984016	Deamidated (Q)	Q	Anywhere	Artefact
*	1,2	0.984016	Gln->Glu (Q)	Q	Anywhere	AA substitution
*	2,0	0.997035
706	UDGP_02.mgf	UDGP_02.3452.3452.2.0.dta	TDTSHHDQDHPTFNK	2	1780.75	0.97994	1.3e-23	0			sp|P01009|A1AT_HUMAN;tr|A0A0B4J278|A0A0B4J278_HUMAN;tr|G3V544|G3V544_HUMAN;tr|G3V5R8|G3V5R8_HUMAN;tr|A0A0G2JRN3|A0A0G2JRN3_HUMAN;tr|A0A024R6I7|A0A024R6I7_HUMAN;tr|G3V387|G3V387_HUMAN	K;K;K;K;K;K;K	I;I;I;I;I;I;I	0.9998	8	Q	0.587048	Fully
*	1,1	0.984016	Deamidated (Q)	Q	Anywhere	Artefact
*	1,2	0.984016	Gln->Glu (Q)	Q	Anywhere	AA substitution
*	2,0	0.997035
707	UDGP_01.mgf	UDGP_01.18830.18830.2.0.dta	ALGFENATQALGR	2	1349.67	0.98403	1.4e-23	0	Deamidated	6	sp|Q08380|LG3BP_HUMAN;tr|K7EP36|K7EP36_HUMAN;tr|K7EKQ5|K7EKQ5_HUMAN;tr|K7ESM3|K7ESM3_HUMAN;tr|K7ES75|K7ES75_HUMAN;tr|K7ERZ6|K7ERZ6_HUMAN;tr|K7EJD3|K7EJD3_HUMAN;tr|K7EN99|K7EN99_HUMAN	R;R;R;R;R;R;R;R	A;A;A;A;A;A;A;A	0.9933	9	Q	0.672079	Fully
*	1,1	0.984016	Deamidated (Q)	Q	Anywhere	Artefact
*	1,2	0.984016	Gln->Glu (Q)	Q	Anywhere	AA substitution
*	2,0	0.997035
708	UDGP_03.mgf	UDGP_03.9108.9108.2.0.dta	FGCEIENNR	2	1140.46	0.98483	2.6e-23	0	Carbamidomethyl;Deamidated	3;8	sp|P25311|ZA2G_HUMAN;tr|C9JEV0|C9JEV0_HUMAN	R;R	S;S	0.9917	3	C	0.855173	Partially
*	1,0	0.984016
709	UDGP_03.mgf	UDGP_03.23839.23839.3.0.dta	VDKDLQSLEDILHQVENK	3	2125.07	0.98597	3.2e-23	0	Deamidated	17	sp|P02679|FIBG_HUMAN;tr|C9JEU5|C9JEU5_HUMAN;tr|C9JC84|C9JC84_HUMAN	K;K;K	T;T;T	0.9998	14	Q	0.786828	Fully
*	1,1	0.984016	Deamidated (Q)	Q	Anywhere	Artefact
*	1,2	0.984016	Gln->Glu (Q)	Q	Anywhere	AA substitution
*	2,0	0.997035
710	UDGP_02.mgf	UDGP_02.17319.17319.2.0.dta	VTQVYAENGTVLQGSTVASVYK	2	2316.16	0.97894	9e-23	0	Deamidated	8	sp|P27169|PON1_HUMAN	K	G	0.9486	13	Q	0.519003	Fully
*	1,0	0.958863
*	2,1	0.984016	Deamidated (Q)	Q	Anywhere	Artefact
*	2,2	0.984016	Gln->Glu (Q)	Q	Anywhere	AA substitution
*	3,0	0.997035
711	UDGP_02.mgf	UDGP_02.10431.10431.2.0.dta	MDGASNVTCINSR	2	1427.57	0.97899	2.2e-22	0	Deamidated;Carbamidomethyl;Deamidated	6;9;11	sp|P08603|CFAH_HUMAN	K	W	0.9431	9	C	0.841078	Partially
*	1,0	0.984016
712	UDGP_02.mgf	UDGP_02.10867.10867.2.0.dta	GGSSGWSGGLAQNR	2	1335.59	0.98465	2.4e-22	0	Deamidated	13	sp|P07357|CO8A_HUMAN	R	S	0.9857	12	Q	0.336688	Fully	GSSGWSGGLAQNR	Carboxymethyl (Any N-term)	0
*	1,1	0.984016	Deamidated (Q)	Q	Anywhere	Artefact
*	1,2	0.984016	Gln->Glu (Q)	Q	Anywhere	AA substitution
*	2,0	0.997035
713	UDGP_02.mgf	UDGP_02.23397.23397.3.0.dta	VDKDLQSLEDILHQVENK	3	2125.07	0.98646	2.9e-22	0	Deamidated	17	sp|P02679|FIBG_HUMAN;tr|C9JEU5|C9JEU5_HUMAN;tr|C9JC84|C9JC84_HUMAN	K;K;K	T;T;T	0.9996	14	Q	0.767669	Fully
*	1,1	0.984016	Deamidated (Q)	Q	Anywhere	Artefact
*	1,2	0.984016	Gln->Glu (Q)	Q	Anywhere	AA substitution
*	2,0	0.997035
714	UDGP_01.mgf	UDGP_01.24940.24940.2.0.dta	SVQEIQATFFYFTPNK	2	1921.93	0.9895	4.7e-22	0	Deamidated	15	sp|P02763|A1AG1_HUMAN;sp|P19652|A1AG2_HUMAN	K;K	T;T	0.9758	6	Q	0.830763	Fully
*	1,1	0.984016	Deamidated (Q)	Q	Anywhere	Artefact
*	1,2	0.984016	Gln->Glu (Q)	Q	Anywhere	AA substitution
*	2,0	0.997035
715	UDGP_02.mgf	UDGP_02.7950.7950.2.0.dta	EWDNTTTECR	2	1313.5	0.98696	5.5e-22	0	Deamidated;Carbamidomethyl	4;9	sp|P20851|C4BPB_HUMAN;tr|Q5VVQ7|Q5VVQ7_HUMAN	K;K	L;L	0.9996	9	C	0.571638	Fully
*	1,0	0.984016
*	2,1	0.997035	Label:15N(1) (C)	C	Anywhere	Isotopic label
716	UDGP_04.mgf	UDGP_04.15422.15422.3.0.dta	DIVEYYNDSNGSHVLQGR	3	2067.93	0.98497	8.1e-22	0	Deamidated	10	sp|P25311|ZA2G_HUMAN;tr|C9JEV0|C9JEV0_HUMAN	K;K	F;F	0.9865	16	Q	0.913121	Fully
*	1,1	0.984016	Deamidated (Q)	Q	Anywhere	Artefact
*	1,2	0.984016	Gln->Glu (Q)	Q	Anywhere	AA substitution
*	2,0	0.997035
717	UDGP_01.mgf	UDGP_01.8142.8142.2.0.dta	EWDNTTTECR	2	1313.5	0.98721	1.1e-21	0	Deamidated;Carbamidomethyl	4;9	sp|P20851|C4BPB_HUMAN;tr|Q5VVQ7|Q5VVQ7_HUMAN	K;K	L;L	0.9995	9	C	0.534148	Fully
*	1,0	0.984016
*	2,1	0.997035	Label:15N(1) (C)	C	Anywhere	Isotopic label
718	UDGP_02.mgf	UDGP_02.19942.19942.2.0.dta	VCQDCPLLAPLNDTR	2	1773.81	0.98155	1.1e-21	0	Carbamidomethyl;Carbamidomethyl;Deamidated	2;5;12	sp|P02765|FETUA_HUMAN;tr|C9JV77|C9JV77_HUMAN	K;K	V;V	0.9716	3	Q	0.856352	Fully	CQDCPLLAPLNDTR	Ub-Br2 (C)	1
*	1,1	0.984016	Deamidated (Q)	Q	Anywhere	Artefact
*	1,2	0.984016	Gln->Glu (Q)	Q	Anywhere	AA substitution
*	2,0	0.997035
719	UDGP_04.mgf	UDGP_04.20686.20686.2.0.dta	VCQDCPLLAPLNDTR	2	1773.81	0.97619	1.1e-21	0	Carbamidomethyl;Carbamidomethyl;Deamidated	2;5;12	sp|P02765|FETUA_HUMAN;tr|C9JV77|C9JV77_HUMAN	K;K	V;V	0.983	5	C	0.866517	Partially
*	1,0	0.958863
*	2,0	0.984016
720	UDGP_03.mgf	UDGP_03.20883.20883.2.0.dta	VCQDCPLLAPLNDTR	2	1773.81	0.98098	1.3e-21	0	Carbamidomethyl;Carbamidomethyl;Deamidated	2;5;12	sp|P02765|FETUA_HUMAN;tr|C9JV77|C9JV77_HUMAN	K;K	V;V	0.983	5	C	0.869208	Fully	CQDCPLLAPLNDTR	Ub-Br2 (C)	1
*	1,0	0.984016
*	2,1	0.997035	Label:15N(1) (C)	C	Anywhere	Isotopic label
721	UDGP_03.mgf	UDGP_03.22156.22156.2.0.dta	ALPQPQNVTSLLGCTH	2	1737.85	0.98545	1.5e-21	0	Deamidated;Carbamidomethyl	7;14	sp|P02790|HEMO_HUMAN	K	-	0.9445	14	C	0.789432	Fully
*	1,0	0.984016
*	2,1	0.997035	Label:15N(1) (C)	C	Anywhere	Isotopic label
722	UDGP_02.mgf	UDGP_02.14888.14888.2.0.dta	LGNWSAMPSCK	2	1252.53	0.98212	1.9e-21	0	Deamidated;Carbamidomethyl	3;10	sp|P02749|APOH_HUMAN;tr|J3KS17|J3KS17_HUMAN	K;K	A;E	0.9657	10	C	0.1945	Partially
*	1,0	0.984016
723	UDGP_02.mgf	UDGP_02.14738.14738.2.0.dta	QISNLQQSISDAEQR	2	1717.84	0.98489	2e-21	0			sp|P04264|K2C1_HUMAN	K	G	0.9995	14	Q	0.415587	Fully
*	1,1	0.984016	Deamidated (Q)	Q	Anywhere	Artefact
*	1,2	0.984016	Gln->Glu (Q)	Q	Anywhere	AA substitution
*	2,0	0.997035
724	UDGP_01.mgf	UDGP_01.3136.3136.2.0.dta	SSGFGQHESR	2	1092.47	0.98318	2.2e-21	0			sp|Q5D862|FILA2_HUMAN	K	S	0.9883	6	Q	-1	Fully	GFGQHESR	NDA (Any N-term)	0
*	1,1	0.984016	Deamidated (Q)	Q	Anywhere	Artefact
*	1,2	0.984016	Gln->Glu (Q)	Q	Anywhere	AA substitution
725	UDGP_02.mgf	UDGP_02.18622.18622.2.0.dta	KVCQDCPLLAPLNDTR	2	1901.91	0.98236	3e-21	0	Carbamidomethyl;Carbamidomethyl;Deamidated	3;6;13	sp|P02765|FETUA_HUMAN;tr|C9JV77|C9JV77_HUMAN	R;R	V;V	0.9833	6	C	0.763866	Fully
*	1,0	0.984016
*	2,1	0.997035	Label:15N(1) (C)	C	Anywhere	Isotopic label
726	UDGP_01.mgf	UDGP_01.16185.16185.3.0.dta	DIVEYYNDSNGSHVLQGR	3	2068.91	0.98589	3.4e-21	0	Deamidated;Deamidated	7;10	sp|P25311|ZA2G_HUMAN;tr|C9JEV0|C9JEV0_HUMAN	K;K	F;F	0.984	16	Q	0.901094	Fully
*	1,1	0.984016	Deamidated (Q)	Q	Anywhere	Artefact
*	1,2	0.984016	Gln->Glu (Q)	Q	Anywhere	AA substitution
*	2,0	0.997035
727	UDGP_02.mgf	UDGP_02.11705.11705.2.0.dta	SPDVINGSPISQK	2	1343.67	0.983	4e-21	0	Deamidated	6	sp|P08603|CFAH_HUMAN;tr|A0A0D9SG88|A0A0D9SG88_HUMAN;tr|Q5TFM2|Q5TFM2_HUMAN	K;K;K	I;I;I	0.9546	12	Q	0.752378	Fully
*	1,1	0.984016	Deamidated (Q)	Q	Anywhere	Artefact
*	1,2	0.984016	Gln->Glu (Q)	Q	Anywhere	AA substitution
728	UDGP_02.mgf	UDGP_02.7826.7826.3.0.dta	HEEGHMLNCTCFGQGR	3	1950.75	0.98576	6.7e-21	0	Oxidation;Deamidated;Carbamidomethyl;Carbamidomethyl	6;8;9;11	sp|P02751|FINC_HUMAN	R	G	0.9528	14	Q	0.696073	Fully
*	1,1	0.984016	Deamidated (Q)	Q	Anywhere	Artefact
*	1,2	0.984016	Gln->Glu (Q)	Q	Anywhere	AA substitution
*	2,0	0.997035
729	UDGP_03.mgf	UDGP_03.20237.20237.2.0.dta	VCQDCPLLAPLNDTR	2	1773.82	0.98456	7.3e-21	0	Carbamidomethyl;Carbamidomethyl;Deamidated	2;5;12	sp|P02765|FETUA_HUMAN;tr|C9JV77|C9JV77_HUMAN	K;K	V;V	0.9639	3	Q	0.854241	Fully	CQDCPLLAPLNDTR	Ub-Br2 (C)	1
*	1,1	0.984016	Deamidated (Q)	Q	Anywhere	Artefact
*	1,2	0.984016	Gln->Glu (Q)	Q	Anywhere	AA substitution
*	2,0	0.997035
730	UDGP_02.mgf	UDGP_02.13486.13486.2.0.dta	YEELQVTVGR	2	1194.59	0.97528	1.1e-20	0			sp|P35908|K22E_HUMAN	K	H	0.9989	5	Q	0.928171	Fully
*	1,1	0.984016	Deamidated (Q)	Q	Anywhere	Artefact
*	1,2	0.984016	Gln->Glu (Q)	Q	Anywhere	AA substitution
731	UDGP_03.mgf	UDGP_03.23583.23583.2.0.dta	VDKDLQSLEDILHQVENK	2	2125.07	0.99001	2.3e-20	0	Deamidated	17	sp|P02679|FIBG_HUMAN;tr|C9JEU5|C9JEU5_HUMAN;tr|C9JC84|C9JC84_HUMAN	K;K;K	T;T;T	0.9849	6	Q	0.832408	Fully
*	1,1	0.984016	Deamidated (Q)	Q	Anywhere	Artefact
*	1,2	0.984016	Gln->Glu (Q)	Q	Anywhere	AA substitution
*	2,0	0.997035
732	UDGP_04.mgf	UDGP_04.21570.21570.2.0.dta	YAASSYLSLTPEQWK	2	1744.85	0.98795	2.3e-20	0			sp|P0DOY2|IGLC2_HUMAN;sp|B9A064|IGLL5_HUMAN;sp|P0CG04|IGLC1_HUMAN;sp|P0DOY3|IGLC3_HUMAN;sp|P0CF74|IGLC6_HUMAN;sp|A0M8Q6|IGLC7_HUMAN;tr|A0A0B4J231|A0A0B4J231_HUMAN	K;K;K;K;K;K;K	S;S;S;S;S;S;S	0.9923	13	Q	0.744255	Fully	AASSYLSLTPEQWK	Diisopropylphosphate (Any N-term)	0
*	1,1	0.984016	Deamidated (Q)	Q	Anywhere	Artefact
*	1,2	0.984016	Gln->Glu (Q)	Q	Anywhere	AA substitution
*	2,0	0.997035
733	UDGP_02.mgf	UDGP_02.9992.9992.3.0.dta	VHTECCHGDLLECADDR	3	2087.82	0.98118	2.6e-20	0	Carbamidomethyl;Carbamidomethyl;Carbamidomethyl	5;6;13	sp|P02768|ALBU_HUMAN;tr|B7WNR0|B7WNR0_HUMAN;tr|H0YA55|H0YA55_HUMAN;tr|D6RHD5|D6RHD5_HUMAN;tr|A0A0C4DGB6|A0A0C4DGB6_HUMAN;tr|C9JKR2|C9JKR2_HUMAN	K;K;K;K;K;K	A;A;A;A;A;A	0.9787	13	C	0.823024	Fully	VHTECCHGDLLEC	SulfoGMBS (C)	13
*	1,0	0.984016
*	2,1	0.997035	Label:15N(1) (C)	C	Anywhere	Isotopic label
734	UDGP_01.mgf	UDGP_01.12009.12009.2.0.dta	VQALEEANNDLENK	2	1587.75	0.98258	2.9e-20	0			sp|P35527|K1C9_HUMAN	K	I	0.9778	2	Q	0.361466	Fully
*	1,1	0.984016	Deamidated (Q)	Q	Anywhere	Artefact
*	1,2	0.984016	Gln->Glu (Q)	Q	Anywhere	AA substitution
*	2,0	0.997035
735	UDGP_04.mgf	UDGP_04.10745.10745.2.0.dta	GGSSGWSGGLAQNR	2	1335.59	0.98372	3.7e-20	0	Deamidated	13	sp|P07357|CO8A_HUMAN	R	S	0.9882	12	Q	0.503762	Fully	GSSGWSGGLAQNR	Carboxymethyl (Any N-term)	0
*	1,1	0.984016	Deamidated (Q)	Q	Anywhere	Artefact
*	1,2	0.984016	Gln->Glu (Q)	Q	Anywhere	AA substitution
*	2,0	0.997035
736	UDGP_04.mgf	UDGP_04.16363.16363.3.0.dta	DIVEYYNDSNGSHVLQGR	3	2068.91	0.9817	4.8e-20	0	Deamidated;Deamidated	7;10	sp|P25311|ZA2G_HUMAN;tr|C9JEV0|C9JEV0_HUMAN	K;K	F;F	0.985	16	Q	0.80514	Fully
*	1,1	0.984016	Deamidated (Q)	Q	Anywhere	Artefact
*	1,2	0.984016	Gln->Glu (Q)	Q	Anywhere	AA substitution
*	2,0	0.997035
737	UDGP_02.mgf	UDGP_02.21649.21649.2.0.dta	YAASSYLSLTPEQWK	2	1744.84	0.98528	6e-20	0			sp|P0DOY2|IGLC2_HUMAN;sp|B9A064|IGLL5_HUMAN;sp|P0CG04|IGLC1_HUMAN;sp|P0DOY3|IGLC3_HUMAN;sp|P0CF74|IGLC6_HUMAN;sp|A0M8Q6|IGLC7_HUMAN;tr|A0A0B4J231|A0A0B4J231_HUMAN	K;K;K;K;K;K;K	S;S;S;S;S;S;S	0.9984	13	Q	0.746065	Fully	AASSYLSLTPEQWK	Diisopropylphosphate (Any N-term)	0
*	1,1	0.984016	Deamidated (Q)	Q	Anywhere	Artefact
*	1,2	0.984016	Gln->Glu (Q)	Q	Anywhere	AA substitution
*	2,0	0.997035
738	UDGP_02.mgf	UDGP_02.21717.21717.3.0.dta	QQQHLFGSNVTDCSGNFCLFR	3	2517.1	0.99076	7.6e-20	0	Deamidated;Carbamidomethyl;Carbamidomethyl	9;13;18	sp|P02787|TRFE_HUMAN	R	S	0.9453	3	Q	0.877349	Fully
*	1,1	0.984016	Deamidated (Q)	Q	Anywhere	Artefact
*	1,2	0.984016	Gln->Glu (Q)	Q	Anywhere	AA substitution
*	2,0	0.997035
739	UDGP_01.mgf	UDGP_01.23356.23356.2.0.dta	VDKDLQSLEDILHQVENK	2	2125.07	0.98578	8.6e-20	0	Deamidated	17	sp|P02679|FIBG_HUMAN;tr|C9JEU5|C9JEU5_HUMAN;tr|C9JC84|C9JC84_HUMAN	K;K;K	T;T;T	0.9859	6	Q	0.739042	Fully
*	1,1	0.984016	Deamidated (Q)	Q	Anywhere	Artefact
*	1,2	0.984016	Gln->Glu (Q)	Q	Anywhere	AA substitution
*	2,0	0.997035
740	UDGP_03.mgf	UDGP_03.14413.14413.2.0.dta	LGNWSAMPSCK	2	1252.53	0.98388	9.7e-20	0	Deamidated;Carbamidomethyl	3;10	sp|P02749|APOH_HUMAN;tr|J3KS17|J3KS17_HUMAN	K;K	A;E	0.9677	10	C	0.199625	Partially
*	1,0	0.984016
741	UDGP_03.mgf	UDGP_03.7618.7618.2.0.dta	FLNNGTCTAEGK	2	1313.57	0.98322	1e-19	0	Deamidated;Carbamidomethyl	4;7	sp|P05156|CFAI_HUMAN;tr|D6R9Z8|D6R9Z8_HUMAN;tr|A0A2R8Y3M9|A0A2R8Y3M9_HUMAN;tr|A0A087X0I2|A0A087X0I2_HUMAN;tr|E7ETH0|E7ETH0_HUMAN;tr|G3XAM2|G3XAM2_HUMAN	K;K;K;K;K;K	F;F;F;F;F;F	0.9438	7	C	0.878183	Partially
*	1,0	0.984016
742	UDGP_02.mgf	UDGP_02.18735.18735.3.0.dta	EIETYHNLLEGGQEDFESSGAGK	3	2511.11	0.98125	1.8e-19	0			sp|P35527|K1C9_HUMAN;tr|K7EQQ3|K7EQQ3_HUMAN	K;K	I;I	0.9886	13	Q	0.819094	Fully	EIETYHNLLEGGQEDFESSGAG	Gly->Trp (G)	22
*	1,0	0.958863
*	2,1	0.984016	Deamidated (Q)	Q	Anywhere	Artefact
*	2,2	0.984016	Gln->Glu (Q)	Q	Anywhere	AA substitution
*	3,0	0.997035
743	UDGP_01.mgf	UDGP_01.23449.23449.3.0.dta	ELPGVCNETMMALWEECKPCLK	3	2697.17	0.97934	2.1e-19	0	Carbamidomethyl;Deamidated;Carbamidomethyl;Carbamidomethyl	6;7;17;20	sp|P10909|CLUS_HUMAN;tr|E5RH61|E5RH61_HUMAN;tr|E5RGB0|E5RGB0_HUMAN;tr|E5RJZ5|E5RJZ5_HUMAN;tr|E7ETB4|E7ETB4_HUMAN;tr|E7ERK6|E7ERK6_HUMAN;tr|H0YLK8|H0YLK8_HUMAN	K;K;K;K;K;K;K	Q;Q;Q;Q;Q;Q;Q	0.9792	20	C	0.740677	Fully
*	1,0	0.958863
*	2,0	0.984016
*	3,1	0.997035	Label:15N(1) (C)	C	Anywhere	Isotopic label
744	UDGP_02.mgf	UDGP_02.20814.20814.2.0.dta	VCQDCPLLAPLNDTR	2	1773.81	0.97947	2.2e-19	0	Carbamidomethyl;Carbamidomethyl;Deamidated	2;5;12	sp|P02765|FETUA_HUMAN;tr|C9JV77|C9JV77_HUMAN	K;K	V;V	0.9907	5	C	0.868671	Fully	CQDCPLLAPLNDTR	Ub-Br2 (C)	1
*	1,0	0.984016
*	2,1	0.997035	Label:15N(1) (C)	C	Anywhere	Isotopic label
745	UDGP_01.mgf	UDGP_01.15229.15229.2.0.dta	LGNWSAMPSCK	2	1252.53	0.9842	2.3e-19	0	Deamidated;Carbamidomethyl	3;10	sp|P02749|APOH_HUMAN;tr|J3KS17|J3KS17_HUMAN	K;K	A;E	0.9609	10	C	0.211145	Partially
*	1,0	0.984016
746	UDGP_04.mgf	UDGP_04.14262.14262.3.0.dta	ELHHLQEQNVSNAFLDK	3	2023.97	0.98444	4.6e-19	0	Deamidated	9	sp|P00450|CERU_HUMAN;tr|E9PFZ2|E9PFZ2_HUMAN;tr|H7C5R1|H7C5R1_HUMAN	K;K;K	G;G;G	0.9558	6	Q	0.735802	Fully
*	1,1	0.984016	Deamidated (Q)	Q	Anywhere	Artefact
*	1,2	0.984016	Gln->Glu (Q)	Q	Anywhere	AA substitution
*	2,0	0.997035
747	UDGP_02.mgf	UDGP_02.23088.23088.2.0.dta	VDKDLQSLEDILHQVENK	2	2125.07	0.98541	5.6e-19	0	Deamidated	17	sp|P02679|FIBG_HUMAN;tr|C9JEU5|C9JEU5_HUMAN;tr|C9JC84|C9JC84_HUMAN	K;K;K	T;T;T	0.9825	6	Q	0.859876	Fully
*	1,1	0.984016	Deamidated (Q)	Q	Anywhere	Artefact
*	1,2	0.984016	Gln->Glu (Q)	Q	Anywhere	AA substitution
*	2,0	0.997035
748	UDGP_03.mgf	UDGP_03.13255.13255.3.0.dta	ELHHLQEQNVSNAFLDK	3	2023.98	0.98728	6.4e-19	0	Deamidated	9	sp|P00450|CERU_HUMAN;tr|E9PFZ2|E9PFZ2_HUMAN;tr|H7C5R1|H7C5R1_HUMAN	K;K;K	G;G;G	0.9683	8	Q	0.769826	Fully
*	1,1	0.984016	Deamidated (Q)	Q	Anywhere	Artefact
*	1,2	0.984016	Gln->Glu (Q)	Q	Anywhere	AA substitution
*	2,0	0.997035
749	UDGP_03.mgf	UDGP_03.9105.9105.2.0.dta	DVSQSSIYSQTEEK	2	1601.72	0.98373	6.7e-19	0			sp|P04279|SEMG1_HUMAN	K	A	0.9617	10	Q	0.681199	Fully
*	1,1	0.984016	Deamidated (Q)	Q	Anywhere	Artefact
*	1,2	0.984016	Gln->Glu (Q)	Q	Anywhere	AA substitution
*	2,0	0.997035
750	UDGP_02.mgf	UDGP_02.15937.15937.3.0.dta	AKWEMPFDPQDTHQSR	3	1973.88	0.98314	9.4e-19	0			sp|P01011|AACT_HUMAN;tr|G3V595|G3V595_HUMAN	K;K	F;F	0.999	10	Q	0.686305	Fully	KWEMPFDPQDTHQSR	Carboxyethyl (K)	1
*	1,1	0.984016	Deamidated (Q)	Q	Anywhere	Artefact
*	1,2	0.984016	Gln->Glu (Q)	Q	Anywhere	AA substitution
*	2,0	0.997035
751	UDGP_01.mgf	UDGP_01.22048.22048.4.0.dta	EGDHEFLEVPEAQEDVEATFPVHQPGNYSCSYR	4	3838.64	0.98099	9.6e-19	0	Deamidated;Carbamidomethyl	27;30	sp|P04217|A1BG_HUMAN;tr|M0R009|M0R009_HUMAN	R;R	T;T	0.9699	13	Q	0.774368	Fully
*	1,0	0.94763
*	2,0	0.958863
*	3,1	0.984016	Deamidated (Q)	Q	Anywhere	Artefact
*	3,2	0.984016	Gln->Glu (Q)	Q	Anywhere	AA substitution
*	4,0	0.997035
752	UDGP_01.mgf	UDGP_01.7732.7732.3.0.dta	RNHSCEPCQTLAVR	3	1729.77	0.98432	1.1e-18	0	Deamidated;Carbamidomethyl;Carbamidomethyl	2;5;8	sp|P00748|FA12_HUMAN	R	S	0.9631	9	Q	0.6874	Fully
*	1,1	0.984016	Deamidated (Q)	Q	Anywhere	Artefact
*	1,2	0.984016	Gln->Glu (Q)	Q	Anywhere	AA substitution
*	2,0	0.997035
753	UDGP_04.mgf	UDGP_04.11365.11365.3.0.dta	LTDTICGVGNMSANASDQER	3	2156.91	0.9863	3e-18	0	Carbamidomethyl;Oxidation;Deamidated	6;11;14	sp|P06681|CO2_HUMAN;tr|E9PDZ0|E9PDZ0_HUMAN;tr|E7ETN3|E7ETN3_HUMAN;tr|H0Y3H6|H0Y3H6_HUMAN;tr|B4DQI1|B4DQI1_HUMAN;tr|B4E1Z4|B4E1Z4_HUMAN;tr|A0A0G2JK28|A0A0G2JK28_HUMAN;tr|A0A0G2JIE7|A0A0G2JIE7_HUMAN;tr|A0A0G2JL69|A0A0G2JL69_HUMAN	K;K;K;K;K;K;K;K;K	T;T;T;T;T;T;T;T;T	0.9761	6	C	-1	Fully
*	1,0	0.984016
*	2,1	0.997035	Label:15N(1) (C)	C	Anywhere	Isotopic label
754	UDGP_02.mgf	UDGP_02.7503.7503.3.0.dta	RNHSCEPCQTLAVR	3	1729.77	0.98357	3.6e-18	0	Deamidated;Carbamidomethyl;Carbamidomethyl	2;5;8	sp|P00748|FA12_HUMAN	R	S	0.9618	9	Q	0.625258	Fully
*	1,1	0.984016	Deamidated (Q)	Q	Anywhere	Artefact
*	1,2	0.984016	Gln->Glu (Q)	Q	Anywhere	AA substitution
*	2,0	0.997035
755	UDGP_04.mgf	UDGP_04.14805.14805.2.0.dta	LGNWSAMPSCK	2	1252.53	0.98492	5.9e-18	0	Deamidated;Carbamidomethyl	3;10	sp|P02749|APOH_HUMAN;tr|J3KS17|J3KS17_HUMAN	K;K	A;E	0.9649	10	C	0.189382	Fully
*	1,0	0.984016
*	2,1	0.997035	Label:15N(1) (C)	C	Anywhere	Isotopic label
756	UDGP_01.mgf	UDGP_01.12053.12053.5.0.dta	SRYPHKPEINSTTHPGADLQENFCR	5	2956.36	0.98121	1.1e-17	0	Deamidated;Carbamidomethyl	10;24	sp|P00734|THRB_HUMAN;tr|C9JV37|C9JV37_HUMAN;tr|E9PIT3|E9PIT3_HUMAN	R;R;R	N;N;N	0.9865	20	Q	0.812579	Fully	YPHKPEINSTTHPGADLQENFCR	CLIP_TRAQ_4 (Any N-term)	0
*	1,0	0.958863
*	2,1	0.984016	Deamidated (Q)	Q	Anywhere	Artefact
*	2,2	0.984016	Gln->Glu (Q)	Q	Anywhere	AA substitution
*	3,0	0.997035
757	UDGP_03.mgf	UDGP_03.17399.17399.2.0.dta	KVCQDCPLLAPLNDTR	2	1901.91	0.98267	1.2e-17	0	Carbamidomethyl;Carbamidomethyl;Deamidated	3;6;13	sp|P02765|FETUA_HUMAN;tr|C9JV77|C9JV77_HUMAN	R;R	V;V	0.9546	4	Q	0.698779	Fully
*	1,1	0.984016	Deamidated (Q)	Q	Anywhere	Artefact
*	1,2	0.984016	Gln->Glu (Q)	Q	Anywhere	AA substitution
*	2,0	0.997035
758	UDGP_02.mgf	UDGP_02.23336.23336.3.0.dta	LYLGSNNLTALHPALFQNLSK	3	2317.21	0.98219	1.3e-17	0	Deamidated;Deamidated	6;18	sp|P22792|CPN2_HUMAN	K	L	0.9792	17	Q	-1	Fully
*	1,1	0.984016	Deamidated (Q)	Q	Anywhere	Artefact
*	1,2	0.984016	Gln->Glu (Q)	Q	Anywhere	AA substitution
*	2,0	0.997035
759	UDGP_01.mgf	UDGP_01.14678.14678.3.0.dta	ELHHLQEQNVSNAFLDK	3	2023.97	0.98407	1.6e-17	0	Deamidated	9	sp|P00450|CERU_HUMAN;tr|E9PFZ2|E9PFZ2_HUMAN;tr|H7C5R1|H7C5R1_HUMAN	K;K;K	G;G;G	0.9984	6	Q	0.662611	Fully
*	1,1	0.984016	Deamidated (Q)	Q	Anywhere	Artefact
*	1,2	0.984016	Gln->Glu (Q)	Q	Anywhere	AA substitution
*	2,0	0.997035
760	UDGP_04.mgf	UDGP_04.14091.14091.2.0.dta	CATPHGDNASLEATFVK	2	1819.82	0.9836	2.8e-17	0	Carbamidomethyl;Deamidated	1;8	sp|P23142|FBLN1_HUMAN;tr|B1AHN3|B1AHN3_HUMAN;tr|B1AHM9|B1AHM9_HUMAN;tr|B1AHL2|B1AHL2_HUMAN;tr|B1AHM8|B1AHM8_HUMAN;tr|B1AHM7|B1AHM7_HUMAN;tr|B1AHM6|B1AHM6_HUMAN	R;R;R;R;R;R;R	R;R;R;R;R;R;-	0.974	1	C	0.759954	Fully	TPHGDNASLEATFVK	NDA (Any N-term)	0
*	1,0	0.984016
*	2,1	0.997035	Label:15N(1) (C)	C	Anywhere	Isotopic label
761	UDGP_03.mgf	UDGP_03.23568.23568.3.0.dta	VDKDLQSLEDILHQVENK	3	2125.06	0.98307	4.5e-17	0	Deamidated	17	sp|P02679|FIBG_HUMAN;tr|C9JEU5|C9JEU5_HUMAN;tr|C9JC84|C9JC84_HUMAN	K;K;K	T;T;T	0.9846	6	Q	0.901434	Fully
*	1,1	0.984016	Deamidated (Q)	Q	Anywhere	Artefact
*	1,2	0.984016	Gln->Glu (Q)	Q	Anywhere	AA substitution
*	2,0	0.997035
762	UDGP_04.mgf	UDGP_04.18903.18903.2.0.dta	NTLYLQMNSLR	2	1353.68	0.982	8.4e-17	0			sp|P0DP02|HVC33_HUMAN;sp|P0DP03|HV335_HUMAN;sp|P01772|HV333_HUMAN;sp|A0A0B4J1X5|HV374_HUMAN;sp|P01767|HV353_HUMAN;sp|A0A0C4DH42|HV366_HUMAN;sp|P01768|HV330_HUMAN;sp|P01764|HV323_HUMAN;tr|A0A075B7B8|A0A075B7B8_HUMAN;tr|A0A075B7E8|A0A075B7E8_HUMAN;tr|A0A0J9YY99|A0A0J9YY99_HUMAN	K;K;K;K;K;K;K;K;K;K;K	A;A;A;A;A;A;A;A;V;A;A	0.9838	6	Q	0.348558	Fully
*	1,1	0.984016	Deamidated (Q)	Q	Anywhere	Artefact
*	1,2	0.984016	Gln->Glu (Q)	Q	Anywhere	AA substitution
763	UDGP_01.mgf	UDGP_01.21011.21011.2.0.dta	QNCELFEQLGEYK	2	1658.74	0.98696	1.3e-16	0	Carbamidomethyl	3	sp|P02768|ALBU_HUMAN;tr|B7WNR0|B7WNR0_HUMAN;tr|H0YA55|H0YA55_HUMAN;tr|A0A087WWT3|A0A087WWT3_HUMAN;tr|D6RHD5|D6RHD5_HUMAN;tr|A0A0C4DGB6|A0A0C4DGB6_HUMAN;tr|C9JKR2|C9JKR2_HUMAN	K;K;K;K;K;K;K	F;F;F;F;F;F;F	0.9818	8	Q	0.775836	Fully
*	1,1	0.984016	Deamidated (Q)	Q	Anywhere	Artefact
*	1,2	0.984016	Gln->Glu (Q)	Q	Anywhere	AA substitution
*	2,0	0.997035
764	UDGP_01.mgf	UDGP_01.14440.14440.2.0.dta	CATPHGDNASLEATFVK	2	1819.82	0.98273	1.4e-16	0	Carbamidomethyl;Deamidated	1;8	sp|P23142|FBLN1_HUMAN;tr|B1AHN3|B1AHN3_HUMAN;tr|B1AHM9|B1AHM9_HUMAN;tr|B1AHL2|B1AHL2_HUMAN;tr|B1AHM8|B1AHM8_HUMAN;tr|B1AHM7|B1AHM7_HUMAN;tr|B1AHM6|B1AHM6_HUMAN	R;R;R;R;R;R;R	R;R;R;R;R;R;-	0.9714	1	C	0.436462	Fully	TPHGDNASLEATFVK	NDA (Any N-term)	0
*	1,0	0.984016
*	2,1	0.997035	Label:15N(1) (C)	C	Anywhere	Isotopic label
765	UDGP_01.mgf	UDGP_01.16604.16604.2.0.dta	VTSIQDWVQK	2	1204.62	0.98663	1.5e-16	0			sp|P00738|HPT_HUMAN;tr|J3QR68|J3QR68_HUMAN;tr|H0Y300|H0Y300_HUMAN;tr|A0A0C4DGL8|A0A0C4DGL8_HUMAN;tr|J3QLC9|J3QLC9_HUMAN;tr|A0A087WU08|A0A087WU08_HUMAN	K;K;K;K;K;K	T;T;T;T;T;T	0.9998	9	Q	0.765526	Fully
*	1,1	0.984016	Deamidated (Q)	Q	Anywhere	Artefact
*	1,2	0.984016	Gln->Glu (Q)	Q	Anywhere	AA substitution
*	2,0	0.997035
766	UDGP_04.mgf	UDGP_04.21689.21689.2.0.dta	ALPQPQNVTSLLGCTH	2	1737.84	0.98121	3.1e-16	0	Deamidated;Carbamidomethyl	7;14	sp|P02790|HEMO_HUMAN	K	-	0.9486	14	C	0.787167	Fully
*	1,0	0.984016
*	2,1	0.997035	Label:15N(1) (C)	C	Anywhere	Isotopic label
767	UDGP_01.mgf	UDGP_01.10540.10540.2.0.dta	MDGASNVTCINSR	2	1427.58	0.98268	3.9e-16	0	Deamidated;Carbamidomethyl;Deamidated	6;9;11	sp|P08603|CFAH_HUMAN	K	W	0.9709	9	C	0.795553	Partially
*	1,0	0.984016
768	UDGP_02.mgf	UDGP_02.18897.18897.2.0.dta	NTLYLQMNSLR	2	1353.68	0.98259	4.4e-16	0			sp|P0DP02|HVC33_HUMAN;sp|P0DP03|HV335_HUMAN;sp|P01772|HV333_HUMAN;sp|A0A0B4J1X5|HV374_HUMAN;sp|P01767|HV353_HUMAN;sp|A0A0C4DH42|HV366_HUMAN;sp|P01768|HV330_HUMAN;sp|P01764|HV323_HUMAN;tr|A0A075B7B8|A0A075B7B8_HUMAN;tr|A0A075B7E8|A0A075B7E8_HUMAN;tr|A0A0J9YY99|A0A0J9YY99_HUMAN	K;K;K;K;K;K;K;K;K;K;K	A;A;A;A;A;A;A;A;V;A;A	0.9716	6	Q	0.395248	Fully
*	1,1	0.984016	Deamidated (Q)	Q	Anywhere	Artefact
*	1,2	0.984016	Gln->Glu (Q)	Q	Anywhere	AA substitution
769	UDGP_04.mgf	UDGP_04.18449.18449.3.0.dta	ENLTAPGSDSAVFFEQGTTR	3	2128.96	0.9804	7e-16	0	Deamidated	2	sp|P00450|CERU_HUMAN;tr|E9PFZ2|E9PFZ2_HUMAN;tr|H7C5R1|H7C5R1_HUMAN	K;K;K	I;I;I	0.9839	16	Q	0.705756	Fully
*	1,1	0.984016	Deamidated (Q)	Q	Anywhere	Artefact
*	1,2	0.984016	Gln->Glu (Q)	Q	Anywhere	AA substitution
*	2,0	0.997035
770	UDGP_03.mgf	UDGP_03.11237.11237.2.0.dta	VQALEEANNDLENK	2	1587.75	0.98702	9.1e-16	0			sp|P35527|K1C9_HUMAN	K	I	0.9875	2	Q	0.267552	Fully
*	1,1	0.984016	Deamidated (Q)	Q	Anywhere	Artefact
*	1,2	0.984016	Gln->Glu (Q)	Q	Anywhere	AA substitution
*	2,0	0.997035
771	UDGP_04.mgf	UDGP_04.6863.6863.2.0.dta	STMQELNSR	2	1066.48	0.98355	1.4e-15	0			sp|P35527|K1C9_HUMAN	K	L	0.9976	4	Q	0.619131	Fully
*	1,1	0.984016	Deamidated (Q)	Q	Anywhere	Artefact
*	1,2	0.984016	Gln->Glu (Q)	Q	Anywhere	AA substitution
772	UDGP_03.mgf	UDGP_03.18797.18797.2.0.dta	NTLYLQMNSLR	2	1353.68	0.98238	1.4e-15	0			sp|P0DP02|HVC33_HUMAN;sp|P0DP03|HV335_HUMAN;sp|P01772|HV333_HUMAN;sp|A0A0B4J1X5|HV374_HUMAN;sp|P01767|HV353_HUMAN;sp|A0A0C4DH42|HV366_HUMAN;sp|P01768|HV330_HUMAN;sp|P01764|HV323_HUMAN;tr|A0A075B7B8|A0A075B7B8_HUMAN;tr|A0A075B7E8|A0A075B7E8_HUMAN;tr|A0A0J9YY99|A0A0J9YY99_HUMAN	K;K;K;K;K;K;K;K;K;K;K	A;A;A;A;A;A;A;A;V;A;A	0.9534	6	Q	0.348355	Fully
*	1,1	0.984016	Deamidated (Q)	Q	Anywhere	Artefact
*	1,2	0.984016	Gln->Glu (Q)	Q	Anywhere	AA substitution
773	UDGP_04.mgf	UDGP_04.4018.4018.2.0.dta	SFNRGEC	2	870.341	0.98414	1.4e-15	0	Carbamidomethyl	7	sp|P01834|IGKC_HUMAN	K	-	0.9931	7	C	0.766956	Partially
*	1,0	0.984016
774	UDGP_01.mgf	UDGP_01.25408.25408.2.0.dta	SVQEIQATFFYFTPNKTEDTIFLR	2	2897.42	0.98257	4.4e-15	0	Deamidated	15	sp|P02763|A1AG1_HUMAN;sp|P19652|A1AG2_HUMAN	K;K	E;E	0.9846	6	Q	0.6855	Fully
*	1,0	0.958863
*	2,1	0.984016	Deamidated (Q)	Q	Anywhere	Artefact
*	2,2	0.984016	Gln->Glu (Q)	Q	Anywhere	AA substitution
*	3,0	0.997035
775	UDGP_01.mgf	UDGP_01.18908.18908.3.0.dta	ENLTAPGSDSAVFFEQGTTR	3	2128.96	0.97922	4.5e-15	0	Deamidated	2	sp|P00450|CERU_HUMAN;tr|E9PFZ2|E9PFZ2_HUMAN;tr|H7C5R1|H7C5R1_HUMAN	K;K;K	I;I;I	0.9839	16	Q	0.691102	Fully
*	1,0	0.958863
*	2,1	0.984016	Deamidated (Q)	Q	Anywhere	Artefact
*	2,2	0.984016	Gln->Glu (Q)	Q	Anywhere	AA substitution
*	3,0	0.997035
776	UDGP_01.mgf	UDGP_01.5975.5975.2.0.dta	TPLGDTTHTCPR	2	1356.62	0.98286	1e-14	0	Carbamidomethyl	10	sp|P01860|IGHG3_HUMAN;tr|A0A286YES1|A0A286YES1_HUMAN	K;K	C;C	0.9673	10	C	0.492206	Partially
*	1,0	0.984016
777	UDGP_02.mgf	UDGP_02.12745.12745.3.0.dta	LQPLDFKENAEQSR	3	1675.83	0.98312	1e-14	0			sp|P01008|ANT3_HUMAN	K	A	0.9953	2	Q	0.78508	Fully
*	1,1	0.984016	Deamidated (Q)	Q	Anywhere	Artefact
*	1,2	0.984016	Gln->Glu (Q)	Q	Anywhere	AA substitution
*	2,0	0.997035
778	UDGP_01.mgf	UDGP_01.19156.19156.3.0.dta	EIETYHNLLEGGQEDFESSGAGK	3	2511.11	0.98101	1.2e-14	0			sp|P35527|K1C9_HUMAN;tr|K7EQQ3|K7EQQ3_HUMAN	K;K	I;I	0.9678	13	Q	0.689379	Fully	EIETYHNLLEGGQEDFESSGAG	Gly->Trp (G)	22
*	1,0	0.958863
*	2,1	0.984016	Deamidated (Q)	Q	Anywhere	Artefact
*	2,2	0.984016	Gln->Glu (Q)	Q	Anywhere	AA substitution
*	3,0	0.997035
779	UDGP_01.mgf	UDGP_01.4036.4036.2.0.dta	SFNRGEC	2	870.341	0.98439	1.4e-14	0	Carbamidomethyl	7	sp|P01834|IGKC_HUMAN	K	-	0.9904	7	C	0.763648	Partially
*	1,0	0.984016
780	UDGP_01.mgf	UDGP_01.6052.6052.2.0.dta	DAGVVCTNETR	2	1223.52	0.98626	1.5e-14	0	Carbamidomethyl;Deamidated	6;8	sp|Q08380|LG3BP_HUMAN;tr|K7EJY8|K7EJY8_HUMAN;tr|K7EP36|K7EP36_HUMAN;tr|K7EKQ5|K7EKQ5_HUMAN;tr|K7ESM3|K7ESM3_HUMAN	R;R;R;R;R	S;S;S;S;S	0.972	6	C	0.603869	Fully
*	1,0	0.984016
*	2,1	0.997035	Label:15N(1) (C)	C	Anywhere	Isotopic label
781	UDGP_04.mgf	UDGP_04.8009.8009.2.0.dta	EWDNTTTECR	2	1313.5	0.98802	1.5e-14	0	Deamidated;Carbamidomethyl	4;9	sp|P20851|C4BPB_HUMAN;tr|Q5VVQ7|Q5VVQ7_HUMAN	K;K	L;L	0.9993	9	C	0.564581	Fully
*	1,0	0.984016
*	2,1	0.997035	Label:15N(1) (C)	C	Anywhere	Isotopic label
782	UDGP_02.mgf	UDGP_02.19212.19212.3.0.dta	ENLTAPGSDSAVFFEQGTTR	3	2128.97	0.98392	2e-14	0	Deamidated	2	sp|P00450|CERU_HUMAN;tr|E9PFZ2|E9PFZ2_HUMAN;tr|H7C5R1|H7C5R1_HUMAN	K;K;K	I;I;I	0.9682	16	Q	0.719378	Fully
*	1,1	0.984016	Deamidated (Q)	Q	Anywhere	Artefact
*	1,2	0.984016	Gln->Glu (Q)	Q	Anywhere	AA substitution
*	2,0	0.997035
783	UDGP_02.mgf	UDGP_02.6969.6969.2.0.dta	ISEENETTCYMGK	2	1578.62	0.97893	2.3e-14	0	Carbamidomethyl;Oxidation	9;11	sp|P08603|CFAH_HUMAN	R	W	0.9518	9	C	-1	Partially
*	1,0	0.984016
784	UDGP_04.mgf	UDGP_04.7587.7587.3.0.dta	RNHSCEPCQTLAVR	3	1729.77	0.98432	2.7e-14	0	Deamidated;Carbamidomethyl;Carbamidomethyl	2;5;8	sp|P00748|FA12_HUMAN	R	S	0.9518	9	Q	0.614761	Fully
*	1,1	0.984016	Deamidated (Q)	Q	Anywhere	Artefact
*	1,2	0.984016	Gln->Glu (Q)	Q	Anywhere	AA substitution
*	2,0	0.997035
785	UDGP_01.mgf	UDGP_01.24462.24462.3.0.dta	DLQSLEDILHQVENK	3	1782.88	0.98408	4.9e-14	0	Deamidated	14	sp|P02679|FIBG_HUMAN;tr|C9JEU5|C9JEU5_HUMAN;tr|C9JC84|C9JC84_HUMAN	K;K;K	T;T;T	0.9986	11	Q	0.914215	Fully
*	1,1	0.984016	Deamidated (Q)	Q	Anywhere	Artefact
*	1,2	0.984016	Gln->Glu (Q)	Q	Anywhere	AA substitution
*	2,0	0.997035
786	UDGP_04.mgf	UDGP_04.11579.11579.2.0.dta	QVLDNLTMEK	2	1207.58	0.98145	6e-14	0	Oxidation	8	sp|P35527|K1C9_HUMAN;tr|K7EQQ3|K7EQQ3_HUMAN	R;R	S;S	0.9958	1	Q	0.397204	Fully
*	1,1	0.984016	Deamidated (Q)	Q	Anywhere	Artefact
*	1,2	0.984016	Gln->Glu (Q)	Q	Anywhere	AA substitution
787	UDGP_02.mgf	UDGP_02.6261.6261.2.0.dta	SKAEAESLYQSK	2	1341.65	0.98473	1.5e-13	0			sp|P04264|K2C1_HUMAN	K	Y	0.9873	10	Q	0.907878	Fully
*	1,1	0.984016	Deamidated (Q)	Q	Anywhere	Artefact
*	1,2	0.984016	Gln->Glu (Q)	Q	Anywhere	AA substitution
*	2,0	0.997035
788	UDGP_01.mgf	UDGP_01.21317.21317.2.0.dta	VCQDCPLLAPLNDTR	2	1773.81	0.98143	1.6e-13	0	Carbamidomethyl;Carbamidomethyl;Deamidated	2;5;12	sp|P02765|FETUA_HUMAN;tr|C9JV77|C9JV77_HUMAN	K;K	V;V	0.9957	5	C	0.851685	Fully	CQDCPLLAPLNDTR	Ub-Br2 (C)	1
*	1,0	0.984016
*	2,1	0.997035	Label:15N(1) (C)	C	Anywhere	Isotopic label
789	UDGP_02.mgf	UDGP_02.7185.7185.2.0.dta	AEAESLYQSK	2	1126.52	0.98248	1.8e-13	0			sp|P04264|K2C1_HUMAN	K	Y	0.9828	8	Q	0.891624	Fully
*	1,1	0.984016	Deamidated (Q)	Q	Anywhere	Artefact
*	1,2	0.984016	Gln->Glu (Q)	Q	Anywhere	AA substitution
790	UDGP_01.mgf	UDGP_01.23329.23329.3.0.dta	VDKDLQSLEDILHQVENK	3	2125.07	0.98822	2.3e-13	0	Deamidated	17	sp|P02679|FIBG_HUMAN;tr|C9JEU5|C9JEU5_HUMAN;tr|C9JC84|C9JC84_HUMAN	K;K;K	T;T;T	0.9843	6	Q	0.904376	Fully
*	1,1	0.984016	Deamidated (Q)	Q	Anywhere	Artefact
*	1,2	0.984016	Gln->Glu (Q)	Q	Anywhere	AA substitution
*	2,0	0.997035
791	UDGP_01.mgf	UDGP_01.9397.9397.3.0.dta	NHSCEPCQTLAVR	3	1573.67	0.97931	3.1e-13	0	Deamidated;Carbamidomethyl;Carbamidomethyl	1;4;7	sp|P00748|FA12_HUMAN	R	S	0.9668	8	Q	0.649204	Fully
*	1,1	0.984016	Deamidated (Q)	Q	Anywhere	Artefact
*	1,2	0.984016	Gln->Glu (Q)	Q	Anywhere	AA substitution
792	UDGP_02.mgf	UDGP_02.21512.21512.3.0.dta	ELPGVCNETMMALWEECKPCLK	3	2713.17	0.98571	3.8e-13	0	Carbamidomethyl;Deamidated;Oxidation;Carbamidomethyl;Carbamidomethyl	6;7;10;17;20	sp|P10909|CLUS_HUMAN;tr|E5RH61|E5RH61_HUMAN;tr|E5RGB0|E5RGB0_HUMAN;tr|E5RJZ5|E5RJZ5_HUMAN;tr|E7ETB4|E7ETB4_HUMAN;tr|E7ERK6|E7ERK6_HUMAN;tr|H0YLK8|H0YLK8_HUMAN	K;K;K;K;K;K;K	Q;Q;Q;Q;Q;Q;Q	0.9519	17	C	0.767647	Fully
*	1,0	0.958863
*	2,0	0.984016
*	3,1	0.997035	Label:15N(1) (C)	C	Anywhere	Isotopic label
793	UDGP_02.mgf	UDGP_02.5960.5960.2.0.dta	EEQYNSTYR	2	1191.48	0.98357	4.3e-13	0	Deamidated	5	sp|P01857|IGHG1_HUMAN;tr|A0A0A0MS08|A0A0A0MS08_HUMAN	R;R	V;V	0.9837	3	Q	0.728052	Fully
*	1,1	0.984016	Deamidated (Q)	Q	Anywhere	Artefact
*	1,2	0.984016	Gln->Glu (Q)	Q	Anywhere	AA substitution
794	UDGP_02.mgf	UDGP_02.18539.18539.3.0.dta	ENLTAPGSDSAVFFEQGTTR	3	2128.97	0.98291	7.6e-13	0	Deamidated	2	sp|P00450|CERU_HUMAN;tr|E9PFZ2|E9PFZ2_HUMAN;tr|H7C5R1|H7C5R1_HUMAN	K;K;K	I;I;I	0.9713	16	Q	0.714244	Fully
*	1,1	0.984016	Deamidated (Q)	Q	Anywhere	Artefact
*	1,2	0.984016	Gln->Glu (Q)	Q	Anywhere	AA substitution
*	2,0	0.997035
795	UDGP_02.mgf	UDGP_02.11556.11556.3.0.dta	LGMFNIQHCKK	3	1376.68	0.98271	9.7e-13	0	Carbamidomethyl	9	sp|P01009|A1AT_HUMAN;tr|A0A0G2JRN3|A0A0G2JRN3_HUMAN;tr|A0A024R6I7|A0A024R6I7_HUMAN	R;R;R	L;L;L	0.9504	9	C	0.890064	Partially
*	1,0	0.984016
796	UDGP_02.mgf	UDGP_02.18232.18232.2.0.dta	SVLGQLGITK	2	1016.6	0.98178	1e-12	0			sp|P01009|A1AT_HUMAN;tr|A0A0G2JRN3|A0A0G2JRN3_HUMAN;tr|A0A024R6I7|A0A024R6I7_HUMAN	K;K;K	V;V;V	0.9548	5	Q	0.919232	Fully
*	1,1	0.984016	Deamidated (Q)	Q	Anywhere	Artefact
*	1,2	0.984016	Gln->Glu (Q)	Q	Anywhere	AA substitution
797	UDGP_02.mgf	UDGP_02.18520.18520.2.0.dta	SVLGQLGITK	2	1016.6	0.98468	1.5e-12	0			sp|P01009|A1AT_HUMAN;tr|A0A0G2JRN3|A0A0G2JRN3_HUMAN;tr|A0A024R6I7|A0A024R6I7_HUMAN	K;K;K	V;V;V	0.9497	5	Q	0.90835	Fully
*	1,1	0.984016	Deamidated (Q)	Q	Anywhere	Artefact
*	1,2	0.984016	Gln->Glu (Q)	Q	Anywhere	AA substitution
798	UDGP_02.mgf	UDGP_02.14455.14455.2.0.dta	KVPQVSTPTLVEVSR	2	1640.92	0.97795	1.6e-12	0			sp|P02768|ALBU_HUMAN;tr|B7WNR0|B7WNR0_HUMAN;tr|H0YA55|H0YA55_HUMAN;tr|A0A087WWT3|A0A087WWT3_HUMAN;tr|D6RHD5|D6RHD5_HUMAN;tr|A0A0C4DGB6|A0A0C4DGB6_HUMAN;tr|C9JKR2|C9JKR2_HUMAN	K;K;K;K;K;K;K	N;N;N;N;N;N;N	0.9991	4	Q	0.598241	Fully
*	1,1	0.984016	Deamidated (Q)	Q	Anywhere	Artefact
*	1,2	0.984016	Gln->Glu (Q)	Q	Anywhere	AA substitution
799	UDGP_02.mgf	UDGP_02.14478.14478.3.0.dta	KVPQVSTPTLVEVSR	3	1640.92	0.98167	3.4e-12	0			sp|P02768|ALBU_HUMAN;tr|B7WNR0|B7WNR0_HUMAN;tr|H0YA55|H0YA55_HUMAN;tr|A0A087WWT3|A0A087WWT3_HUMAN;tr|D6RHD5|D6RHD5_HUMAN;tr|A0A0C4DGB6|A0A0C4DGB6_HUMAN;tr|C9JKR2|C9JKR2_HUMAN	K;K;K;K;K;K;K	N;N;N;N;N;N;N	0.955	4	Q	0.733154	Fully
*	1,1	0.984016	Deamidated (Q)	Q	Anywhere	Artefact
*	1,2	0.984016	Gln->Glu (Q)	Q	Anywhere	AA substitution
*	2,0	0.997035
800	UDGP_02.mgf	UDGP_02.23081.23081.3.0.dta	VDKDLQSLEDILHQVENK	3	2125.07	0.98337	3.8e-12	0	Deamidated	17	sp|P02679|FIBG_HUMAN;tr|C9JEU5|C9JEU5_HUMAN;tr|C9JC84|C9JC84_HUMAN	K;K;K	T;T;T	0.9697	6	Q	0.888003	Fully
*	1,1	0.984016	Deamidated (Q)	Q	Anywhere	Artefact
*	1,2	0.984016	Gln->Glu (Q)	Q	Anywhere	AA substitution
*	2,0	0.997035
801	UDGP_01.mgf	UDGP_01.7355.7355.2.0.dta	AEAESLYQSK	2	1126.53	0.98291	4.2e-12	0			sp|P04264|K2C1_HUMAN	K	Y	0.984	8	Q	0.806486	Fully
*	1,1	0.984016	Deamidated (Q)	Q	Anywhere	Artefact
*	1,2	0.984016	Gln->Glu (Q)	Q	Anywhere	AA substitution
802	UDGP_02.mgf	UDGP_02.6251.6251.3.0.dta	SKAEAESLYQSK	3	1341.65	0.98501	4.6e-12	0			sp|P04264|K2C1_HUMAN	K	Y	0.9779	10	Q	0.805563	Fully
*	1,1	0.984016	Deamidated (Q)	Q	Anywhere	Artefact
*	1,2	0.984016	Gln->Glu (Q)	Q	Anywhere	AA substitution
*	2,0	0.997035
803	UDGP_02.mgf	UDGP_02.10346.10346.3.0.dta	LGMFNIQHCK	3	1264.58	0.98719	6e-12	0	Oxidation;Carbamidomethyl	3;9	sp|P01009|A1AT_HUMAN;tr|A0A0G2JRN3|A0A0G2JRN3_HUMAN;tr|A0A024R6I7|A0A024R6I7_HUMAN	R;R;R	K;K;K	0.9792	7	Q	0.85904	Fully
*	1,1	0.984016	Deamidated (Q)	Q	Anywhere	Artefact
*	1,2	0.984016	Gln->Glu (Q)	Q	Anywhere	AA substitution
*	2,0	0.997035
804	UDGP_02.mgf	UDGP_02.8581.8581.2.0.dta	IQDWYDKK	2	1096.53	0.98379	6.8e-12	0			sp|P35527|K1C9_HUMAN	K	G	0.9994	2	Q	0.51435	Fully
*	1,1	0.984016	Deamidated (Q)	Q	Anywhere	Artefact
*	1,2	0.984016	Gln->Glu (Q)	Q	Anywhere	AA substitution
805	UDGP_02.mgf	UDGP_02.10219.10219.2.0.dta	CGNCSLTTLK	2	1155.5	0.9819	7.3e-12	0	Carbamidomethyl;Deamidated;Carbamidomethyl	1;3;4	sp|P49908|SEPP1_HUMAN;tr|A0A182DWH8|A0A182DWH8_HUMAN;tr|A0A182DWH7|A0A182DWH7_HUMAN	K;K;K	D;D;D	0.9487	1	C	0.333675	Partially
*	1,0	0.984016
806	UDGP_02.mgf	UDGP_02.18889.18889.3.0.dta	VLYLAAYNCTLRPVSK	3	1869.97	0.97881	1e-11	0	Deamidated;Carbamidomethyl	8;9	sp|Q9UGM5|FETUB_HUMAN	R	K	0.9462	9	C	0.737112	Fully
*	1,0	0.984016
*	2,1	0.997035	Label:15N(1) (C)	C	Anywhere	Isotopic label
807	UDGP_02.mgf	UDGP_02.23228.23228.3.0.dta	ELPGVCNETMMALWEECKPCLK	3	2697.17	0.98265	1.1e-11	0	Carbamidomethyl;Deamidated;Carbamidomethyl;Carbamidomethyl	6;7;17;20	sp|P10909|CLUS_HUMAN;tr|E5RH61|E5RH61_HUMAN;tr|E5RGB0|E5RGB0_HUMAN;tr|E5RJZ5|E5RJZ5_HUMAN;tr|E7ETB4|E7ETB4_HUMAN;tr|E7ERK6|E7ERK6_HUMAN;tr|H0YLK8|H0YLK8_HUMAN	K;K;K;K;K;K;K	Q;Q;Q;Q;Q;Q;Q	0.992	20	C	0.630083	Fully
*	1,0	0.958863
*	2,0	0.984016
*	3,1	0.997035	Label:15N(1) (C)	C	Anywhere	Isotopic label
808	UDGP_04.mgf	UDGP_04.6057.6057.2.0.dta	TPLGDTTHTCPR	2	1356.62	0.98074	1.2e-11	0	Carbamidomethyl	10	sp|P01860|IGHG3_HUMAN;tr|A0A286YES1|A0A286YES1_HUMAN	K;K	C;C	0.9832	10	C	0.377333	Partially
*	1,0	0.984016
809	UDGP_01.mgf	UDGP_01.13981.13981.2.0.dta	QVLDNLTMEK	2	1191.59	0.98322	2e-11	0			sp|P35527|K1C9_HUMAN;tr|K7EQQ3|K7EQQ3_HUMAN	R;R	S;S	0.9957	1	Q	0.437445	Fully
*	1,1	0.984016	Deamidated (Q)	Q	Anywhere	Artefact
*	1,2	0.984016	Gln->Glu (Q)	Q	Anywhere	AA substitution
810	UDGP_02.mgf	UDGP_02.7958.7958.2.0.dta	QINDYVEK	2	1010.46	0.98045	5.5e-11	0	Deamidated	3	sp|P01009|A1AT_HUMAN;tr|G3V2B9|G3V2B9_HUMAN;tr|A0A0G2JRN3|A0A0G2JRN3_HUMAN;tr|A0A024R6I7|A0A024R6I7_HUMAN	K;K;K;K	G;G;G;G	0.9648	1	Q	0.821691	Fully
*	1,1	0.984016	Deamidated (Q)	Q	Anywhere	Artefact
*	1,2	0.984016	Gln->Glu (Q)	Q	Anywhere	AA substitution
811	UDGP_02.mgf	UDGP_02.24306.24306.3.0.dta	DLQSLEDILHQVENK	3	1782.88	0.98677	6.7e-11	0	Deamidated	14	sp|P02679|FIBG_HUMAN;tr|C9JEU5|C9JEU5_HUMAN;tr|C9JC84|C9JC84_HUMAN	K;K;K	T;T;T	0.9986	11	Q	0.910718	Fully
*	1,1	0.984016	Deamidated (Q)	Q	Anywhere	Artefact
*	1,2	0.984016	Gln->Glu (Q)	Q	Anywhere	AA substitution
*	2,0	0.997035
812	UDGP_04.mgf	UDGP_04.6521.6521.3.0.dta	SKAEAESLYQSK	3	1341.66	0.98726	7.2e-11	0			sp|P04264|K2C1_HUMAN	K	Y	0.9777	10	Q	0.747764	Fully
*	1,1	0.984016	Deamidated (Q)	Q	Anywhere	Artefact
*	1,2	0.984016	Gln->Glu (Q)	Q	Anywhere	AA substitution
*	2,0	0.997035
813	UDGP_02.mgf	UDGP_02.23133.23133.2.0.dta	IMNGEADAMSLDGGFVYIAGK	2	2160.99	0.99193	9.5e-11	0	Deamidated	3	sp|P02787|TRFE_HUMAN	K	C	0.9555	10	S	0.728836	Fully
*	1,0	0.984016
*	2,1	0.997035	Label:15N(1) (S)	S	Anywhere	Isotopic label
814	UDGP_02.mgf	UDGP_02.11570.11570.2.0.dta	NMQDMVEDYR	2	1317.51	0.98368	1.3e-10	0	Oxidation	5	sp|P04264|K2C1_HUMAN	K	N	0.9972	3	Q	0.737888	Fully
*	1,1	0.984016	Deamidated (Q)	Q	Anywhere	Artefact
*	1,2	0.984016	Gln->Glu (Q)	Q	Anywhere	AA substitution
815	UDGP_04.mgf	UDGP_04.17274.17274.3.0.dta	VTQVYAENGTVLQGSTVASVYK	3	2316.17	0.98989	1.4e-10	0	Deamidated	8	sp|P27169|PON1_HUMAN	K	G	0.9463	13	Q	0.549494	Fully
*	1,1	0.984016	Deamidated (Q)	Q	Anywhere	Artefact
*	1,2	0.984016	Gln->Glu (Q)	Q	Anywhere	AA substitution
*	2,0	0.997035
816	UDGP_01.mgf	UDGP_01.3389.3389.2.0.dta	GSGSGQSPSYGR	2	1140.49	0.98397	1.6e-10	0			sp|Q86YZ3|HORN_HUMAN	R	H	0.9748	6	Q	0.86733	Fully	SGSGQSPSYGR	Carboxymethyl (Any N-term)	0
*	1,1	0.984016	Deamidated (Q)	Q	Anywhere	Artefact
*	1,2	0.984016	Gln->Glu (Q)	Q	Anywhere	AA substitution
817	UDGP_02.mgf	UDGP_02.23909.23909.3.0.dta	SDLEMQYETLQEELMALKK	3	2300.1	0.98473	2.4e-10	0			sp|P35527|K1C9_HUMAN;tr|K7EQQ3|K7EQQ3_HUMAN	K;K	N;N	0.9996	11	Q	0.800467	Fully
*	1,1	0.984016	Deamidated (Q)	Q	Anywhere	Artefact
*	1,2	0.984016	Gln->Glu (Q)	Q	Anywhere	AA substitution
*	2,0	0.997035
818	UDGP_03.mgf	UDGP_03.5344.5344.3.0.dta	TPLGDTTHTCPR	3	1356.62	0.98372	2.7e-10	0	Carbamidomethyl	10	sp|P01860|IGHG3_HUMAN;tr|A0A286YES1|A0A286YES1_HUMAN	K;K	C;C	0.99	10	C	0.314538	Fully
*	1,0	0.984016
*	2,1	0.997035	Label:15N(1) (C)	C	Anywhere	Isotopic label
819	UDGP_01.mgf	UDGP_01.3152.3152.3.0.dta	SSGFGQHESR	3	1092.47	0.98366	3.1e-10	0			sp|Q5D862|FILA2_HUMAN	K	S	0.9711	6	Q	-1	Fully	GFGQHESR	NDA (Any N-term)	0
*	1,1	0.984016	Deamidated (Q)	Q	Anywhere	Artefact
*	1,2	0.984016	Gln->Glu (Q)	Q	Anywhere	AA substitution
820	UDGP_02.mgf	UDGP_02.16255.16255.2.0.dta	VTSIQDWVQK	2	1204.62	0.9835	3.1e-10	0			sp|P00738|HPT_HUMAN;tr|J3QR68|J3QR68_HUMAN;tr|H0Y300|H0Y300_HUMAN;tr|A0A0C4DGL8|A0A0C4DGL8_HUMAN;tr|J3QLC9|J3QLC9_HUMAN;tr|A0A087WU08|A0A087WU08_HUMAN	K;K;K;K;K;K	T;T;T;T;T;T	0.9985	9	Q	0.69437	Fully
*	1,1	0.984016	Deamidated (Q)	Q	Anywhere	Artefact
*	1,2	0.984016	Gln->Glu (Q)	Q	Anywhere	AA substitution
821	UDGP_01.mgf	UDGP_01.6434.6434.3.0.dta	SKAEAESLYQSK	3	1341.65	0.98416	3.2e-10	0			sp|P04264|K2C1_HUMAN	K	Y	0.9804	10	Q	0.790318	Fully
*	1,1	0.984016	Deamidated (Q)	Q	Anywhere	Artefact
*	1,2	0.984016	Gln->Glu (Q)	Q	Anywhere	AA substitution
*	2,0	0.997035
822	UDGP_01.mgf	UDGP_01.11706.11706.2.0.dta	QFSSSYLSR	2	1075.5	0.98341	4.7e-10	0			sp|P35527|K1C9_HUMAN	R	S	0.9581	1	Q	0.679861	Fully
*	1,1	0.984016	Deamidated (Q)	Q	Anywhere	Artefact
*	1,2	0.984016	Gln->Glu (Q)	Q	Anywhere	AA substitution
823	UDGP_04.mgf	UDGP_04.23074.23074.3.0.dta	ELPGVCNETMMALWEECKPCLK	3	2697.17	0.98228	4.7e-10	0	Carbamidomethyl;Deamidated;Carbamidomethyl;Carbamidomethyl	6;7;17;20	sp|P10909|CLUS_HUMAN;tr|E5RH61|E5RH61_HUMAN;tr|E5RGB0|E5RGB0_HUMAN;tr|E5RJZ5|E5RJZ5_HUMAN;tr|E7ETB4|E7ETB4_HUMAN;tr|E7ERK6|E7ERK6_HUMAN;tr|H0YLK8|H0YLK8_HUMAN	K;K;K;K;K;K;K	Q;Q;Q;Q;Q;Q;Q	0.978	20	C	0.633626	Fully
*	1,0	0.958863
*	2,0	0.984016
*	3,1	0.997035	Label:15N(1) (C)	C	Anywhere	Isotopic label
824	UDGP_01.mgf	UDGP_01.10158.10158.2.0.dta	SDDTAVYYCAR	2	1321.54	0.98526	5.8e-10	0	Carbamidomethyl	9	sp|P23083|HV102_HUMAN;sp|A0A0C4DH31|HV118_HUMAN	R;R	-;-	0.9828	9	C	0.415111	Fully
*	1,0	0.984016
*	2,1	0.997035	Label:15N(1) (C)	C	Anywhere	Isotopic label
825	UDGP_02.mgf	UDGP_02.13701.13701.2.0.dta	QVLDNLTMEK	2	1191.59	0.98387	1.1e-09	0			sp|P35527|K1C9_HUMAN;tr|K7EQQ3|K7EQQ3_HUMAN	R;R	S;S	0.9959	1	Q	0.454839	Fully
*	1,1	0.984016	Deamidated (Q)	Q	Anywhere	Artefact
*	1,2	0.984016	Gln->Glu (Q)	Q	Anywhere	AA substitution
826	UDGP_02.mgf	UDGP_02.4448.4448.2.0.dta	MFSQNDTR	2	1016.4	0.98416	1.5e-09	0	Oxidation;Deamidated	1;5	sp|P02750|A2GL_HUMAN	K	C	0.9503	4	Q	0.825431	Fully
*	1,1	0.984016	Deamidated (Q)	Q	Anywhere	Artefact
*	1,2	0.984016	Gln->Glu (Q)	Q	Anywhere	AA substitution
827	UDGP_04.mgf	UDGP_04.16332.16332.2.0.dta	VTSIQDWVQK	2	1204.62	0.98404	1.8e-09	0			sp|P00738|HPT_HUMAN;tr|J3QR68|J3QR68_HUMAN;tr|H0Y300|H0Y300_HUMAN;tr|A0A0C4DGL8|A0A0C4DGL8_HUMAN;tr|J3QLC9|J3QLC9_HUMAN;tr|A0A087WU08|A0A087WU08_HUMAN	K;K;K;K;K;K	T;T;T;T;T;T	0.9989	9	Q	0.680173	Fully
*	1,1	0.984016	Deamidated (Q)	Q	Anywhere	Artefact
*	1,2	0.984016	Gln->Glu (Q)	Q	Anywhere	AA substitution
828	UDGP_01.mgf	UDGP_01.13804.13804.3.0.dta	LANLTQGEDQYYLR	3	1684.82	0.98473	2.5e-09	0			sp|P10909|CLUS_HUMAN;tr|H0YAS8|H0YAS8_HUMAN;tr|H0YC35|H0YC35_HUMAN	R;R;R	V;V;V	0.947	6	Q	-1	Fully
*	1,1	0.984016	Deamidated (Q)	Q	Anywhere	Artefact
*	1,2	0.984016	Gln->Glu (Q)	Q	Anywhere	AA substitution
*	2,0	0.997035
829	UDGP_02.mgf	UDGP_02.9358.9358.2.0.dta	DIENFNSTQK	2	1197.53	0.98295	2.6e-09	0	Deamidated	6	sp|P43652|AFAM_HUMAN	R	F	0.9771	9	Q	0.911019	Fully
*	1,1	0.984016	Deamidated (Q)	Q	Anywhere	Artefact
*	1,2	0.984016	Gln->Glu (Q)	Q	Anywhere	AA substitution
830	UDGP_01.mgf	UDGP_01.6492.6492.2.0.dta	MFSQNDTR	2	1000.4	0.98365	3.2e-09	0	Deamidated	5	sp|P02750|A2GL_HUMAN	K	C	0.9417	4	Q	0.502066	Fully
*	1,1	0.984016	Deamidated (Q)	Q	Anywhere	Artefact
*	1,2	0.984016	Gln->Glu (Q)	Q	Anywhere	AA substitution
831	UDGP_02.mgf	UDGP_02.11711.11711.2.0.dta	QGYFVEAQPK	2	1167.57	0.9841	5.3e-09	0			sp|P02743|SAMP_HUMAN	R	I	0.9941	8	Q	0.829871	Fully
*	1,1	0.984016	Deamidated (Q)	Q	Anywhere	Artefact
*	1,2	0.984016	Gln->Glu (Q)	Q	Anywhere	AA substitution
832	UDGP_04.mgf	UDGP_04.12253.12253.2.0.dta	EHEGAIYPDNTTDFQR	2	1893.83	0.9896	6e-09	0			sp|P00450|CERU_HUMAN;tr|E9PFZ2|E9PFZ2_HUMAN	K;K	A;A	0.9979	15	Q	-1	Fully
*	1,1	0.984016	Deamidated (Q)	Q	Anywhere	Artefact
*	1,2	0.984016	Gln->Glu (Q)	Q	Anywhere	AA substitution
*	2,0	0.997035
833	UDGP_01.mgf	UDGP_01.14240.14240.3.0.dta	LGMFNIQHCK	3	1248.59	0.98353	8.8e-09	0	Carbamidomethyl	9	sp|P01009|A1AT_HUMAN;tr|A0A0G2JRN3|A0A0G2JRN3_HUMAN;tr|A0A024R6I7|A0A024R6I7_HUMAN	R;R;R	K;K;K	0.9933	7	Q	0.934828	Fully
*	1,1	0.984016	Deamidated (Q)	Q	Anywhere	Artefact
*	1,2	0.984016	Gln->Glu (Q)	Q	Anywhere	AA substitution
834	UDGP_01.mgf	UDGP_01.11221.11221.3.0.dta	QEPERNECFLQHK	3	1699.74	0.98307	9.2e-09	0	Gln->pyro-Glu;Deamidated;Carbamidomethyl	0;6;8	sp|P02768|ALBU_HUMAN;tr|H7C013|H7C013_HUMAN;tr|A0A087WWT3|A0A087WWT3_HUMAN;tr|A0A0C4DGB6|A0A0C4DGB6_HUMAN	K;K;K;K	D;D;D;D	0.9988	11	Q	0.765271	Fully	EPERNECFLQHK	Glu (E)	1
*	1,1	0.984016	Deamidated (Q)	Q	Anywhere	Artefact
*	1,2	0.984016	Gln->Glu (Q)	Q	Anywhere	AA substitution
*	2,0	0.997035
835	UDGP_02.mgf	UDGP_02.6358.6358.2.0.dta	MFSQNDTR	2	1000.41	0.98531	2.1e-08	0	Deamidated	5	sp|P02750|A2GL_HUMAN	K	C	0.9572	4	Q	0.68009	Fully
*	1,1	0.984016	Deamidated (Q)	Q	Anywhere	Artefact
*	1,2	0.984016	Gln->Glu (Q)	Q	Anywhere	AA substitution
836	UDGP_01.mgf	UDGP_01.22026.22026.3.0.dta	ALPQPQNVTSLLGCTH	3	1737.85	0.98713	2.1e-08	0	Deamidated;Carbamidomethyl	7;14	sp|P02790|HEMO_HUMAN	K	-	0.9405	14	C	0.810684	Fully
*	1,0	0.984016
*	2,1	0.997035	Label:15N(1) (C)	C	Anywhere	Isotopic label
837	UDGP_01.mgf	UDGP_01.11415.11415.2.0.dta	DNCCILDER	2	1195.47	0.98149	2.4e-08	0	Carbamidomethyl;Carbamidomethyl	3;4	sp|P02679|FIBG_HUMAN;tr|C9JEU5|C9JEU5_HUMAN;tr|C9JC84|C9JC84_HUMAN	R;R;R	F;F;F	0.9705	4	C	0.794032	Partially
*	1,0	0.984016
838	UDGP_02.mgf	UDGP_02.20462.20462.2.0.dta	QNCELFEQLGEYK	2	1658.73	0.9822	2.6e-08	0	Carbamidomethyl	3	sp|P02768|ALBU_HUMAN;tr|B7WNR0|B7WNR0_HUMAN;tr|H0YA55|H0YA55_HUMAN;tr|A0A087WWT3|A0A087WWT3_HUMAN;tr|D6RHD5|D6RHD5_HUMAN;tr|A0A0C4DGB6|A0A0C4DGB6_HUMAN;tr|C9JKR2|C9JKR2_HUMAN	K;K;K;K;K;K;K	F;F;F;F;F;F;F	0.991	8	Q	0.769468	Fully
*	1,1	0.984016	Deamidated (Q)	Q	Anywhere	Artefact
*	1,2	0.984016	Gln->Glu (Q)	Q	Anywhere	AA substitution
*	2,0	0.997035
839	UDGP_02.mgf	UDGP_02.21887.21887.3.0.dta	ALPQPQNVTSLLGCTH	3	1737.85	0.98637	2.7e-08	0	Deamidated;Carbamidomethyl	7;14	sp|P02790|HEMO_HUMAN	K	-	0.9648	14	C	0.810677	Fully
*	1,0	0.984016
*	2,1	0.997035	Label:15N(1) (C)	C	Anywhere	Isotopic label
840	UDGP_01.mgf	UDGP_01.23527.23527.4.0.dta	VDKDLQSLEDILHQVENK	4	2125.06	0.98276	3.1e-08	0	Deamidated	17	sp|P02679|FIBG_HUMAN;tr|C9JEU5|C9JEU5_HUMAN;tr|C9JC84|C9JC84_HUMAN	K;K;K	T;T;T	0.9999	14	Q	0.814827	Fully
*	1,1	0.984016	Deamidated (Q)	Q	Anywhere	Artefact
*	1,2	0.984016	Gln->Glu (Q)	Q	Anywhere	AA substitution
*	2,0	0.997035
841	UDGP_03.mgf	UDGP_03.6603.6603.2.0.dta	QINDYVEK	2	1009.48	0.9837	3.3e-08	0			sp|P01009|A1AT_HUMAN;tr|G3V2B9|G3V2B9_HUMAN;tr|A0A0G2JRN3|A0A0G2JRN3_HUMAN;tr|A0A024R6I7|A0A024R6I7_HUMAN	K;K;K;K	G;G;G;G	0.9751	1	Q	0.592398	Fully
*	1,1	0.984016	Deamidated (Q)	Q	Anywhere	Artefact
*	1,2	0.984016	Gln->Glu (Q)	Q	Anywhere	AA substitution
842	UDGP_04.mgf	UDGP_04.3855.3855.2.0.dta	QSSSYGQHESASR	2	1407.57	0.9756	3.7e-08	0	Gln->pyro-Glu	0	sp|Q86YZ3|HORN_HUMAN	R	H	0.9738	7	Q	0.686752	Fully
*	1,1	0.984016	Deamidated (Q)	Q	Anywhere	Artefact
*	1,2	0.984016	Gln->Glu (Q)	Q	Anywhere	AA substitution
843	UDGP_01.mgf	UDGP_01.4252.4252.2.0.dta	CENLTTGK	2	924.397	0.98327	4.1e-08	0	Carbamidomethyl;Deamidated	1;3	sp|O75882|ATRN_HUMAN	K	H	0.9913	1	C	-1	Partially
*	1,0	0.984016
844	UDGP_01.mgf	UDGP_01.9553.9553.2.0.dta	DIENFNSTQK	2	1197.53	0.9826	4.3e-08	0	Deamidated	6	sp|P43652|AFAM_HUMAN	R	F	0.9751	9	Q	0.926033	Fully
*	1,1	0.984016	Deamidated (Q)	Q	Anywhere	Artefact
*	1,2	0.984016	Gln->Glu (Q)	Q	Anywhere	AA substitution
845	UDGP_04.mgf	UDGP_04.9394.9394.2.0.dta	DIENFNSTQK	2	1197.52	0.98162	4.8e-08	0	Deamidated	6	sp|P43652|AFAM_HUMAN	R	F	0.9729	9	Q	0.796367	Fully
*	1,1	0.984016	Deamidated (Q)	Q	Anywhere	Artefact
*	1,2	0.984016	Gln->Glu (Q)	Q	Anywhere	AA substitution
846	UDGP_03.mgf	UDGP_03.15704.15704.2.0.dta	VTSIQDWVQK	2	1204.62	0.98639	5.7e-08	0			sp|P00738|HPT_HUMAN;tr|J3QR68|J3QR68_HUMAN;tr|H0Y300|H0Y300_HUMAN;tr|A0A0C4DGL8|A0A0C4DGL8_HUMAN;tr|J3QLC9|J3QLC9_HUMAN;tr|A0A087WU08|A0A087WU08_HUMAN	K;K;K;K;K;K	T;T;T;T;T;T	0.9965	9	Q	0.727107	Fully
*	1,1	0.984016	Deamidated (Q)	Q	Anywhere	Artefact
*	1,2	0.984016	Gln->Glu (Q)	Q	Anywhere	AA substitution
*	2,0	0.997035
847	UDGP_02.mgf	UDGP_02.11081.11081.3.0.dta	QEPERNECFLQHK	3	1699.74	0.98212	5.9e-08	0	Gln->pyro-Glu;Deamidated;Carbamidomethyl	0;6;8	sp|P02768|ALBU_HUMAN;tr|H7C013|H7C013_HUMAN;tr|A0A087WWT3|A0A087WWT3_HUMAN;tr|A0A0C4DGB6|A0A0C4DGB6_HUMAN	K;K;K;K	D;D;D;D	0.9961	11	Q	0.763736	Fully	EPERNECFLQHK	Glu (E)	1
*	1,1	0.984016	Deamidated (Q)	Q	Anywhere	Artefact
*	1,2	0.984016	Gln->Glu (Q)	Q	Anywhere	AA substitution
*	2,0	0.997035
848	UDGP_04.mgf	UDGP_04.6554.6554.2.0.dta	MFSQNDTR	2	1000.4	0.98423	6e-08	0	Deamidated	5	sp|P02750|A2GL_HUMAN	K	C	0.9555	4	Q	0.50728	Fully
*	1,1	0.984016	Deamidated (Q)	Q	Anywhere	Artefact
*	1,2	0.984016	Gln->Glu (Q)	Q	Anywhere	AA substitution
849	UDGP_01.mgf	UDGP_01.11647.11647.3.0.dta	VYACEVTHQGLSSPVTK	3	1876.91	0.98533	7.5e-08	0	Carbamidomethyl	4	sp|P01834|IGKC_HUMAN	K	S	0.948	9	Q	0.876304	Fully
*	1,1	0.984016	Deamidated (Q)	Q	Anywhere	Artefact
*	1,2	0.984016	Gln->Glu (Q)	Q	Anywhere	AA substitution
*	2,0	0.997035
850	UDGP_02.mgf	UDGP_02.10029.10029.4.0.dta	VHTECCHGDLLECADDR	4	2087.82	0.98185	1.6e-07	0	Carbamidomethyl;Carbamidomethyl;Carbamidomethyl	5;6;13	sp|P02768|ALBU_HUMAN;tr|B7WNR0|B7WNR0_HUMAN;tr|H0YA55|H0YA55_HUMAN;tr|D6RHD5|D6RHD5_HUMAN;tr|A0A0C4DGB6|A0A0C4DGB6_HUMAN;tr|C9JKR2|C9JKR2_HUMAN	K;K;K;K;K;K	A;A;A;A;A;A	0.9823	13	C	0.849449	Fully	ECCHGDLLECADDR	ESP (Any N-term)	0
*	1,0	0.984016
*	2,1	0.997035	Label:15N(1) (C)	C	Anywhere	Isotopic label
851	UDGP_02.mgf	UDGP_02.22015.22015.3.0.dta	GTAGNALMDGASQLMGENR	3	1895.81	0.9865	1.9e-07	0	Deamidated;Deamidated	5;18	sp|P02675|FIBB_HUMAN;tr|D6REL8|D6REL8_HUMAN	R;R	T;T	0.9461	13	Q	0.854848	Fully	TAGNALMDGASQLMGENR	Carboxymethyl (Any N-term)	0
*	1,1	0.984016	Deamidated (Q)	Q	Anywhere	Artefact
*	1,2	0.984016	Gln->Glu (Q)	Q	Anywhere	AA substitution
*	2,0	0.997035
852	UDGP_02.mgf	UDGP_02.10083.10083.3.0.dta	QEPERNECFLQHK	3	1698.75	0.98246	2e-07	0	Gln->pyro-Glu;Carbamidomethyl	0;8	sp|P02768|ALBU_HUMAN;tr|H7C013|H7C013_HUMAN;tr|A0A087WWT3|A0A087WWT3_HUMAN;tr|A0A0C4DGB6|A0A0C4DGB6_HUMAN	K;K;K;K	D;D;D;D	0.9985	11	Q	0.639407	Fully	EPERNECFLQHK	Glu (E)	1
*	1,1	0.984016	Deamidated (Q)	Q	Anywhere	Artefact
*	1,2	0.984016	Gln->Glu (Q)	Q	Anywhere	AA substitution
*	2,0	0.997035
853	UDGP_01.mgf	UDGP_01.14442.14442.3.0.dta	CATPHGDNASLEATFVK	3	1819.82	0.98454	2.1e-07	0	Carbamidomethyl;Deamidated	1;8	sp|P23142|FBLN1_HUMAN;tr|B1AHN3|B1AHN3_HUMAN;tr|B1AHM9|B1AHM9_HUMAN;tr|B1AHL2|B1AHL2_HUMAN;tr|B1AHM8|B1AHM8_HUMAN;tr|B1AHM7|B1AHM7_HUMAN;tr|B1AHM6|B1AHM6_HUMAN	R;R;R;R;R;R;R	R;R;R;R;R;R;-	0.9813	1	C	0.595773	Fully	TPHGDNASLEATFVK	NDA (Any N-term)	0
*	1,0	0.984016
*	2,1	0.997035	Label:15N(1) (C)	C	Anywhere	Isotopic label
854	UDGP_02.mgf	UDGP_02.16084.16084.2.0.dta	VYSGILNQSEIK	2	1352.69	0.98457	2.3e-07	0	Deamidated	7	sp|P03951|FA11_HUMAN;tr|X6R3B1|X6R3B1_HUMAN	R;R	E;E	0.9415	8	Q	0.825833	Fully
*	1,1	0.984016	Deamidated (Q)	Q	Anywhere	Artefact
*	1,2	0.984016	Gln->Glu (Q)	Q	Anywhere	AA substitution
*	2,0	0.997035
855	UDGP_01.mgf	UDGP_01.11159.11159.2.0.dta	EMECAGTYDGSIDACK	2	1807.68	0.98356	2.4e-07	0	Carbamidomethyl;Carbamidomethyl	4;15	sp|P05156|CFAI_HUMAN;tr|E7ETH0|E7ETH0_HUMAN;tr|G3XAM2|G3XAM2_HUMAN	K;K;K	G;G;G	0.9945	15	C	0.396428	Fully
*	1,0	0.984016
*	2,1	0.997035	Label:15N(1) (C)	C	Anywhere	Isotopic label
856	UDGP_01.mgf	UDGP_01.11528.11528.3.0.dta	QEPERNECFLQHK	3	1699.74	0.98653	3.3e-07	0	Gln->pyro-Glu;Deamidated;Carbamidomethyl	0;6;8	sp|P02768|ALBU_HUMAN;tr|H7C013|H7C013_HUMAN;tr|A0A087WWT3|A0A087WWT3_HUMAN;tr|A0A0C4DGB6|A0A0C4DGB6_HUMAN	K;K;K;K	D;D;D;D	0.9717	8	C	0.581515	Fully	EPERNECFLQHK	Glu (E)	1
*	1,0	0.984016
*	2,1	0.997035	Label:15N(1) (C)	C	Anywhere	Isotopic label
857	UDGP_01.mgf	UDGP_01.12074.12074.3.0.dta	AATCINPLNGSVCERPANHSAK	3	2370.07	0.97724	1.1e-06	0	Carbamidomethyl;Deamidated;Carbamidomethyl;Deamidated	4;9;13;18	sp|O75882|ATRN_HUMAN	K	Q	0.9757	4	C	0.50902	Fully	CINPLNGSVCERPANHSAK	CLIP_TRAQ_4 (Any N-term)	0
*	1,0	0.958863
*	2,0	0.984016
*	3,1	0.997035	Label:15N(1) (C)	C	Anywhere	Isotopic label
858	UDGP_03.mgf	UDGP_03.24925.24925.3.0.dta	DLQSLEDILHQVENK	3	1782.88	0.98756	1.2e-06	0	Deamidated	14	sp|P02679|FIBG_HUMAN;tr|C9JEU5|C9JEU5_HUMAN;tr|C9JC84|C9JC84_HUMAN	K;K;K	T;T;T	0.9939	11	Q	0.911435	Fully
*	1,1	0.984016	Deamidated (Q)	Q	Anywhere	Artefact
*	1,2	0.984016	Gln->Glu (Q)	Q	Anywhere	AA substitution
*	2,0	0.997035
859	UDGP_03.mgf	UDGP_03.13408.13408.2.0.dta	CATPHGDNASLEATFVK	2	1819.82	0.98946	1.2e-06	0	Carbamidomethyl;Deamidated	1;8	sp|P23142|FBLN1_HUMAN;tr|B1AHN3|B1AHN3_HUMAN;tr|B1AHM9|B1AHM9_HUMAN;tr|B1AHL2|B1AHL2_HUMAN;tr|B1AHM8|B1AHM8_HUMAN;tr|B1AHM7|B1AHM7_HUMAN;tr|B1AHM6|B1AHM6_HUMAN	R;R;R;R;R;R;R	R;R;R;R;R;R;-	0.9438	1	C	0.548201	Fully	TPHGDNASLEATFVK	NDA (Any N-term)	0
*	1,0	0.984016
*	2,1	0.997035	Label:15N(1) (C)	C	Anywhere	Isotopic label
860	UDGP_02.mgf	UDGP_02.12578.12578.3.0.dta	CATPHGDNASLEATFVKR	3	1975.92	0.98273	2e-06	0	Carbamidomethyl;Deamidated	1;8	sp|P23142|FBLN1_HUMAN;tr|B1AHN3|B1AHN3_HUMAN;tr|B1AHM9|B1AHM9_HUMAN;tr|B1AHL2|B1AHL2_HUMAN;tr|B1AHM8|B1AHM8_HUMAN;tr|B1AHM7|B1AHM7_HUMAN	R;R;R;R;R;R	C;C;C;C;C;C	0.9726	1	C	-1	Fully	TPHGDNASLEATFVKR	NDA (Any N-term)	0
*	1,0	0.984016
*	2,1	0.997035	Label:15N(1) (C)	C	Anywhere	Isotopic label
861	UDGP_01.mgf	UDGP_01.11663.11663.2.0.dta	NMQDMVEDYR	2	1317.51	0.98246	2e-06	0	Oxidation	5	sp|P04264|K2C1_HUMAN	K	N	0.9876	3	Q	0.7254	Fully
*	1,1	0.984016	Deamidated (Q)	Q	Anywhere	Artefact
*	1,2	0.984016	Gln->Glu (Q)	Q	Anywhere	AA substitution
862	UDGP_01.mgf	UDGP_01.12450.12450.2.0.dta	DYQELMNTK	2	1142.5	0.98497	2.7e-06	0			sp|P04264|K2C1_HUMAN	R	L	0.9992	3	Q	0.942882	Fully
*	1,1	0.984016	Deamidated (Q)	Q	Anywhere	Artefact
*	1,2	0.984016	Gln->Glu (Q)	Q	Anywhere	AA substitution
863	UDGP_02.mgf	UDGP_02.16026.16026.3.0.dta	EEMTKNQVSLTCLVK	3	1780.88	0.98442	6.4e-06	0	Carbamidomethyl	12	sp|P01859|IGHG2_HUMAN;sp|P01860|IGHG3_HUMAN;tr|A0A286YES1|A0A286YES1_HUMAN;tr|A0A286YEY4|A0A286YEY4_HUMAN	R;R;R;R	G;G;G;G	0.9783	7	Q	-1	Fully
*	1,1	0.984016	Deamidated (Q)	Q	Anywhere	Artefact
*	1,2	0.984016	Gln->Glu (Q)	Q	Anywhere	AA substitution
*	2,0	0.997035
864	UDGP_02.mgf	UDGP_02.12561.12561.5.0.dta	YPHKPEINSTTHPGADLQENFCR	5	2713.23	0.98516	6.6e-06	0	Deamidated;Carbamidomethyl	8;22	sp|P00734|THRB_HUMAN;tr|C9JV37|C9JV37_HUMAN;tr|E9PIT3|E9PIT3_HUMAN	R;R;R	N;N;N	0.9993	22	C	0.751988	Fully	PHKPEINSTTHPGADLQENFCR	Diisopropylphosphate (Any N-term)	0
*	1,0	0.958863
*	2,0	0.984016
*	3,1	0.997035	Label:15N(1) (C)	C	Anywhere	Isotopic label
865	UDGP_03.mgf	UDGP_03.18029.18029.2.0.dta	SVLGQLGITK	2	1016.6	0.98363	7.2e-06	0			sp|P01009|A1AT_HUMAN;tr|A0A0G2JRN3|A0A0G2JRN3_HUMAN;tr|A0A024R6I7|A0A024R6I7_HUMAN	K;K;K	V;V;V	0.9404	5	Q	0.90996	Fully
*	1,1	0.984016	Deamidated (Q)	Q	Anywhere	Artefact
*	1,2	0.984016	Gln->Glu (Q)	Q	Anywhere	AA substitution
866	UDGP_02.mgf	UDGP_02.17344.17344.3.0.dta	VVLHPNYSQVDIGLIK	3	1795.99	0.98349	2.4e-05	0			sp|P00738|HPT_HUMAN;tr|J3QR68|J3QR68_HUMAN;tr|H0Y300|H0Y300_HUMAN;tr|A0A0C4DGL8|A0A0C4DGL8_HUMAN;tr|H3BS21|H3BS21_HUMAN;tr|J3QLC9|J3QLC9_HUMAN;tr|A0A087WU08|A0A087WU08_HUMAN	K;K;K;K;K;K;K	L;L;L;L;L;L;L	0.9711	9	Q	0.842147	Fully
*	1,1	0.984016	Deamidated (Q)	Q	Anywhere	Artefact
*	1,2	0.984016	Gln->Glu (Q)	Q	Anywhere	AA substitution
*	2,0	0.997035
867	UDGP_02.mgf	UDGP_02.11347.11347.3.0.dta	QEPERNECFLQHK	3	1699.74	0.98747	5.2e-05	0	Gln->pyro-Glu;Deamidated;Carbamidomethyl	0;6;8	sp|P02768|ALBU_HUMAN;tr|H7C013|H7C013_HUMAN;tr|A0A087WWT3|A0A087WWT3_HUMAN;tr|A0A0C4DGB6|A0A0C4DGB6_HUMAN	K;K;K;K	D;D;D;D	0.9724	8	C	0.684475	Fully	EPERNECFLQHK	Glu (E)	1
*	1,0	0.984016
*	2,1	0.997035	Label:15N(1) (C)	C	Anywhere	Isotopic label
868	UDGP_01.mgf	UDGP_01.7131.7131.2.0.dta	ISEENETTCYMGK	2	1578.63	0.98374	9.1e-05	0	Carbamidomethyl;Oxidation	9;11	sp|P08603|CFAH_HUMAN	R	W	0.947	9	C	-1	Fully
*	1,0	0.984016
*	2,1	0.997035	Label:15N(1) (C)	C	Anywhere	Isotopic label
869	UDGP_04.mgf	UDGP_04.11374.11374.3.0.dta	QEPERNECFLQHK	3	1699.74	0.98655	0.0001	0	Gln->pyro-Glu;Deamidated;Carbamidomethyl	0;6;8	sp|P02768|ALBU_HUMAN;tr|H7C013|H7C013_HUMAN;tr|A0A087WWT3|A0A087WWT3_HUMAN;tr|A0A0C4DGB6|A0A0C4DGB6_HUMAN	K;K;K;K	D;D;D;D	0.9864	8	C	0.787281	Fully	EPERNECFLQHK	Glu (E)	1
*	1,0	0.984016
*	2,1	0.997035	Label:15N(1) (C)	C	Anywhere	Isotopic label
870	UDGP_03.mgf	UDGP_03.10277.10277.3.0.dta	QEPERNECFLQHK	3	1699.74	0.98351	0.00062	0	Gln->pyro-Glu;Deamidated;Carbamidomethyl	0;6;8	sp|P02768|ALBU_HUMAN;tr|H7C013|H7C013_HUMAN;tr|A0A087WWT3|A0A087WWT3_HUMAN;tr|A0A0C4DGB6|A0A0C4DGB6_HUMAN	K;K;K;K	D;D;D;D	0.9977	11	Q	0.727483	Fully	EPERNECFLQHK	Glu (E)	1
*	1,1	0.984016	Deamidated (Q)	Q	Anywhere	Artefact
*	1,2	0.984016	Gln->Glu (Q)	Q	Anywhere	AA substitution
*	2,0	0.997035
871	UDGP_03.mgf	UDGP_03.19360.19360.3.0.dta	ENLTAPGSDSAVFFEQGTTR	3	2128.97	0.986	0.000626	0	Deamidated	2	sp|P00450|CERU_HUMAN;tr|E9PFZ2|E9PFZ2_HUMAN;tr|H7C5R1|H7C5R1_HUMAN	K;K;K	I;I;I	0.9584	16	Q	0.749664	Fully
*	1,1	0.984016	Deamidated (Q)	Q	Anywhere	Artefact
*	1,2	0.984016	Gln->Glu (Q)	Q	Anywhere	AA substitution
*	2,0	0.997035
872	UDGP_01.mgf	UDGP_01.9581.9581.2.0.dta	CPLMVK	2	748.373	0.98366	0.000652	0	Carbamidomethyl	1	sp|P02766|TTHY_HUMAN;tr|A0A087WT59|A0A087WT59_HUMAN;tr|A0A087WV45|A0A087WV45_HUMAN	K;K;K	V;V;V	0.9932	1	C	0.862336	Partially
*	1,0	0.984016
873	UDGP_03.mgf	UDGP_03.8616.8616.2.0.dta	CPLMVK	2	748.372	0.98276	0.000668	0	Carbamidomethyl	1	sp|P02766|TTHY_HUMAN;tr|A0A087WT59|A0A087WT59_HUMAN;tr|A0A087WV45|A0A087WV45_HUMAN	K;K;K	V;V;V	0.9932	1	C	0.872784	Partially
*	1,0	0.984016
874	UDGP_04.mgf	UDGP_04.11111.11111.3.0.dta	QEPERNECFLQHK	3	1699.74	0.98677	0.000994	0	Gln->pyro-Glu;Deamidated;Carbamidomethyl	0;6;8	sp|P02768|ALBU_HUMAN;tr|H7C013|H7C013_HUMAN;tr|A0A087WWT3|A0A087WWT3_HUMAN;tr|A0A0C4DGB6|A0A0C4DGB6_HUMAN	K;K;K;K	D;D;D;D	0.9956	11	Q	0.685422	Fully	EPERNECFLQHK	Glu (E)	1
*	1,1	0.984016	Deamidated (Q)	Q	Anywhere	Artefact
*	1,2	0.984016	Gln->Glu (Q)	Q	Anywhere	AA substitution
*	2,0	0.997035
875	UDGP_01.mgf	UDGP_01.20094.20094.3.0.dta	VVLHPNYSQVDIGLIK	3	1796.98	0.98591	0.001578	0	Deamidated	6	sp|P00738|HPT_HUMAN;tr|J3QR68|J3QR68_HUMAN;tr|H0Y300|H0Y300_HUMAN;tr|A0A0C4DGL8|A0A0C4DGL8_HUMAN;tr|H3BS21|H3BS21_HUMAN;tr|J3QLC9|J3QLC9_HUMAN;tr|A0A087WU08|A0A087WU08_HUMAN	K;K;K;K;K;K;K	L;L;L;L;L;L;L	0.9562	9	Q	0.650905	Fully
*	1,1	0.984016	Deamidated (Q)	Q	Anywhere	Artefact
*	1,2	0.984016	Gln->Glu (Q)	Q	Anywhere	AA substitution
*	2,0	0.997035
876	UDGP_01.mgf	UDGP_01.11870.11870.2.0.dta	QGYFVEAQPK	2	1167.57	0.98471	0.002544	0			sp|P02743|SAMP_HUMAN	R	I	0.9903	8	Q	0.7549	Fully
*	1,1	0.984016	Deamidated (Q)	Q	Anywhere	Artefact
*	1,2	0.984016	Gln->Glu (Q)	Q	Anywhere	AA substitution
877	UDGP_04.mgf	UDGP_04.23688.23688.3.0.dta	SDLEMQYETLQEELMALKK	3	2300.11	0.99082	0.004101	0			sp|P35527|K1C9_HUMAN;tr|K7EQQ3|K7EQQ3_HUMAN	K;K	N;N	0.9813	11	Q	0.590822	Fully
*	1,1	0.984016	Deamidated (Q)	Q	Anywhere	Artefact
*	1,2	0.984016	Gln->Glu (Q)	Q	Anywhere	AA substitution
*	2,0	0.997035
878	UDGP_02.mgf	UDGP_02.3533.3533.3.0.dta	TDTSHHDQDHPTFNK	3	1780.75	0.98324	0.045162	0			sp|P01009|A1AT_HUMAN;tr|A0A0B4J278|A0A0B4J278_HUMAN;tr|G3V544|G3V544_HUMAN;tr|G3V5R8|G3V5R8_HUMAN;tr|A0A0G2JRN3|A0A0G2JRN3_HUMAN;tr|A0A024R6I7|A0A024R6I7_HUMAN;tr|G3V387|G3V387_HUMAN	K;K;K;K;K;K;K	I;I;I;I;I;I;I	0.9464	8	Q	0.878071	Fully
*	1,1	0.984016	Deamidated (Q)	Q	Anywhere	Artefact
*	1,2	0.984016	Gln->Glu (Q)	Q	Anywhere	AA substitution
*	2,0	0.997035
879	UDGP_02.mgf	UDGP_02.22430.22430.2.0.dta	VLSNNSDANLELINTWVAK	2	2106.07	3.99071	1.1e-52	0	Deamidated	4	sp|P05155|IC1_HUMAN;tr|H9KV48|H9KV48_HUMAN;tr|E9PGN7|E9PGN7_HUMAN	R;R;R	N;N;N	1	16	W	0.438879	Fully
*	1,0	3.98814
*	2,1	3.99492	Trp->Kynurenin (W)	W	Anywhere	Chemical derivative
*	3,0	4.0071
*	4,0	4.00849
880	UDGP_01.mgf	UDGP_01.22658.22658.2.0.dta	VLSNNSDANLELINTWVAK	2	2106.07	3.9944	2.6e-38	0	Deamidated	4	sp|P05155|IC1_HUMAN;tr|H9KV48|H9KV48_HUMAN;tr|E9PGN7|E9PGN7_HUMAN	R;R;R	N;N;N	1	16	W	0.442439	Fully
*	1,0	3.98814
*	2,1	3.99492	Trp->Kynurenin (W)	W	Anywhere	Chemical derivative
*	3,0	4.0071
*	4,0	4.00849
*	5,0	4.01342
881	UDGP_02.mgf	UDGP_02.16155.16155.4.0.dta	THTNISESHPNATFSAVGEASICEDDWNSGER	4	3524.48	3.99796	3e-33	0	Deamidated;Deamidated;Carbamidomethyl	4;11;23	sp|P01871|IGHM_HUMAN;tr|A0A1B0GUU9|A0A1B0GUU9_HUMAN	K;K	F;F	1	27	W	0.615267	Fully	HTNISESHPNATFSAVGEASICEDDWNSGER	ICPL (Any N-term)	0
*	1,0	3.98814
*	2,1	3.99492	Trp->Kynurenin (W)	W	Anywhere	Chemical derivative
*	3,0	4.0071
*	4,0	4.00849
*	5,0	4.01342
*	6,0	4.02219
*	7,0	4.02511
882	UDGP_02.mgf	UDGP_02.16171.16171.3.0.dta	THTNISESHPNATFSAVGEASICEDDWNSGER	3	3524.47	3.99056	6.6e-29	0	Deamidated;Deamidated;Carbamidomethyl	4;11;23	sp|P01871|IGHM_HUMAN;tr|A0A1B0GUU9|A0A1B0GUU9_HUMAN	K;K	F;F	1	27	W	0.410437	Fully	HTNISESHPNATFSAVGEASICEDDWNSGER	ICPL (Any N-term)	0
*	1,0	3.98814
*	2,1	3.99492	Trp->Kynurenin (W)	W	Anywhere	Chemical derivative
*	3,0	4.0071
*	4,0	4.00849
*	5,0	4.01342
*	6,0	4.02219
*	7,0	4.02511
883	UDGP_02.mgf	UDGP_02.18912.18912.3.0.dta	DTAVFECLPQHAMFGNDTITCTTHGNWTK	3	3374.44	3.99402	2.8e-27	0	Carbamidomethyl;Oxidation;Deamidated;Carbamidomethyl;Deamidated	7;13;16;21;26	sp|P02749|APOH_HUMAN;tr|J3QLI0|J3QLI0_HUMAN	R;R	L;L	1	27	W	0.862553	Fully	TAVFECLPQHAMFGNDTITCTTHGNWTK	Pyridylacetyl (Any N-term)	0
*	1,0	3.98814
*	2,1	3.99492	Trp->Kynurenin (W)	W	Anywhere	Chemical derivative
*	3,0	4.0071
*	4,0	4.00849
*	5,0	4.01342
*	6,0	4.02219
*	7,0	4.02511
884	UDGP_04.mgf	UDGP_04.13307.13307.2.0.dta	SWPAVGNCSSALR	2	1409.65	3.99267	1.6e-26	0	Deamidated;Carbamidomethyl	7;8	sp|P02790|HEMO_HUMAN;tr|Q9BS19|Q9BS19_HUMAN	R;R	W;W	1	2	W	0.8125	Fully
*	1,0	3.98814
*	2,1	3.99492	Trp->Kynurenin (W)	W	Anywhere	Chemical derivative
885	UDGP_03.mgf	UDGP_03.8027.8027.2.0.dta	LGNWSAMPSCK	2	1271.54	3.99391	1.7e-26	0	Deamidated;Oxidation;Carbamidomethyl	3;7;10	sp|P02749|APOH_HUMAN;tr|J3KS17|J3KS17_HUMAN	K;K	A;E	1	4	W	0.545856	Fully
*	1,0	3.98814
*	2,1	3.99492	Trp->Kynurenin (W)	W	Anywhere	Chemical derivative
886	UDGP_02.mgf	UDGP_02.18631.18631.2.0.dta	LSSWVLLMK	2	1096.61	3.99524	2.9e-26	0	Oxidation	8	sp|P01009|A1AT_HUMAN;tr|A0A0G2JRN3|A0A0G2JRN3_HUMAN;tr|A0A024R6I7|A0A024R6I7_HUMAN	K;K;K	Y;Y;Y	1	4	W	0.593534	Fully
*	1,0	3.98814
*	2,1	3.99492	Trp->Kynurenin (W)	W	Anywhere	Chemical derivative
887	UDGP_02.mgf	UDGP_02.20557.20557.3.0.dta	DTAVFECLPQHAMFGNDTITCTTHGNWTK	3	3358.45	4.00032	3.3e-25	0	Carbamidomethyl;Deamidated;Carbamidomethyl;Deamidated	7;16;21;26	sp|P02749|APOH_HUMAN;tr|J3QLI0|J3QLI0_HUMAN	R;R	L;L	1	27	W	0.873378	Fully	TAVFECLPQHAMFGNDTITCTTHGNWTK	Pyridylacetyl (Any N-term)	0
*	1,0	3.98814
*	2,1	3.99492	Trp->Kynurenin (W)	W	Anywhere	Chemical derivative
*	3,0	4.0071
*	4,0	4.00849
*	5,0	4.01342
*	6,0	4.02219
*	7,0	4.02511
888	UDGP_02.mgf	UDGP_02.20355.20355.4.0.dta	MVSHHNLTTGATLINEQWLLTTAK	4	2684.37	3.99688	1.1e-24	0	Deamidated	6	sp|P00738|HPT_HUMAN;sp|P00739|HPTR_HUMAN;tr|J3QR68|J3QR68_HUMAN;tr|H0Y300|H0Y300_HUMAN;tr|A0A0C4DGL8|A0A0C4DGL8_HUMAN;tr|A0A0A0MRD9|A0A0A0MRD9_HUMAN;tr|A0A087WU08|A0A087WU08_HUMAN	K;K;K;K;K;K;K	N;N;N;N;N;N;N	1	18	W	0.672635	Fully
*	1,0	3.98814
*	2,1	3.99492	Trp->Kynurenin (W)	W	Anywhere	Chemical derivative
*	3,0	4.0071
*	4,0	4.00849
*	5,0	4.01342
*	6,0	4.02219
889	UDGP_04.mgf	UDGP_04.8833.8833.2.0.dta	LGNWSAMPSCK	2	1271.54	3.99641	5.6e-24	0	Deamidated;Oxidation;Carbamidomethyl	3;7;10	sp|P02749|APOH_HUMAN;tr|J3KS17|J3KS17_HUMAN	K;K	A;E	1	4	W	0.470268	Fully
*	1,0	3.98814
*	2,1	3.99492	Trp->Kynurenin (W)	W	Anywhere	Chemical derivative
*	3,0	4.0071
*	4,0	4.00849
890	UDGP_02.mgf	UDGP_02.12763.12763.2.0.dta	LGNWSAMPSCK	2	1255.54	3.99463	2.8e-23	0	Deamidated;Carbamidomethyl	3;10	sp|P02749|APOH_HUMAN;tr|J3KS17|J3KS17_HUMAN	K;K	A;E	1	4	W	0.75034	Fully
*	1,0	3.98814
*	2,1	3.99492	Trp->Kynurenin (W)	W	Anywhere	Chemical derivative
*	3,0	4.0071
891	UDGP_02.mgf	UDGP_02.19084.19084.3.0.dta	APKLLIYDASNLETGVPSR	3	2053.07	8.96105	1.1e-28	0			sp|P01594|KV133_HUMAN;sp|P01593|KVD33_HUMAN;tr|A0A2Q2TTZ9|A0A2Q2TTZ9_HUMAN	K;K;K	F;F;F	0.9999	3	K	0.831008	Fully
*	1,1	8.96395	Lys->His (K)	K	Anywhere	AA substitution
892	UDGP_04.mgf	UDGP_04.16234.16234.2.0.dta	DNSKNTLYLQMNNLR	2	1832.87	8.96687	3.6e-27	0			tr|A0A0C4DH36|A0A0C4DH36_HUMAN	R	A	0.9998	4	K	-1	Fully
*	1,1	8.96395	Lys->His (K)	K	Anywhere	AA substitution
893	UDGP_04.mgf	UDGP_04.19031.19031.3.0.dta	APKLLIYDASNLETGVPSR	3	2053.07	8.95986	2.9e-26	0			sp|P01594|KV133_HUMAN;sp|P01593|KVD33_HUMAN;tr|A0A2Q2TTZ9|A0A2Q2TTZ9_HUMAN	K;K;K	F;F;F	0.9998	3	K	0.838282	Fully
*	1,1	8.96395	Lys->His (K)	K	Anywhere	AA substitution
894	UDGP_03.mgf	UDGP_03.19197.19197.3.0.dta	APKLLIYDASNLETGVPSR	3	2053.07	8.96043	3.8e-20	0			sp|P01594|KV133_HUMAN;sp|P01593|KVD33_HUMAN;tr|A0A2Q2TTZ9|A0A2Q2TTZ9_HUMAN	K;K;K	F;F;F	0.9999	3	K	0.767916	Fully
*	1,1	8.96395	Lys->His (K)	K	Anywhere	AA substitution
895	UDGP_04.mgf	UDGP_04.15619.15619.2.0.dta	FSGSGAGTDFTLKISR	2	1652.8	8.96293	9.5e-19	0			sp|A0A0C4DH68|KV224_HUMAN;tr|A0A075B6R9|A0A075B6R9_HUMAN	R;R	V;V	1	13	K	-1	Fully
*	1,1	8.96395	Lys->His (K)	K	Anywhere	AA substitution
896	UDGP_04.mgf	UDGP_04.12521.12521.2.0.dta	EHEGAIYPDNTTDFQR	2	1905.82	11.9977	1.8e-43	0	Deamidated	10	sp|P00450|CERU_HUMAN;tr|E9PFZ2|E9PFZ2_HUMAN	K;K	A;A	1	0	E	0.277127	Partially	EHEGAIYPDNTTDFQRA	Arg->Pro (R)	16
*	1,0	12
897	UDGP_01.mgf	UDGP_01.22361.22361.2.0.dta	EFNAETFTFHADICTLSEK	2	2272.02	11.9975	9.6e-43	0	Carbamidomethyl	14	sp|P02768|ALBU_HUMAN;tr|B7WNR0|B7WNR0_HUMAN;tr|H0YA55|H0YA55_HUMAN;tr|A0A087WWT3|A0A087WWT3_HUMAN;tr|D6RHD5|D6RHD5_HUMAN;tr|A0A0C4DGB6|A0A0C4DGB6_HUMAN;tr|C9JKR2|C9JKR2_HUMAN	K;K;K;K;K;K;K	E;E;E;E;E;E;E	1	0	E	0.4301	Partially
*	1,0	12
*	2,0	12.0178
898	UDGP_04.mgf	UDGP_04.16838.16838.2.0.dta	ADGTVNQIEGEATPVNLTEPAK	2	2267.1	11.9961	1e-41	0	Deamidated	16	sp|P05090|APOD_HUMAN;tr|C9JF17|C9JF17_HUMAN;tr|C9JX71|C9JX71_HUMAN	R;R;R	L;L;L	0.9998	0	A	0.456901	Partially	ADGTVNQIEGEATPVNLT	bisANS-sulfonates (T)	18
*	1,0	12
*	2,0	12.0178
899	UDGP_03.mgf	UDGP_03.20615.20615.2.0.dta	VCQDCPLLAPLNDTR	2	1784.83	11.9975	9.2e-40	0	Carbamidomethyl;Carbamidomethyl;Deamidated	2;5;12	sp|P02765|FETUA_HUMAN;tr|C9JV77|C9JV77_HUMAN	K;K	V;V	1	0	V	0.694947	Partially	CQDCPLLAPLNDTR	DMPO (C)	1
*	1,0	12
900	UDGP_04.mgf	UDGP_04.12028.12028.2.0.dta	PVTPIAQNQTTLGSSR	2	1682.87	11.996	2.6e-38	0	Deamidated	8	sp|Q9NZP8|C1RL_HUMAN;tr|H0YFL7|H0YFL7_HUMAN	R;R	A;A	1	0	P	0.382408	Partially	PVTPIAQNQTTLGSSRA	Arg->Pro (R)	16
*	1,0	12
901	UDGP_03.mgf	UDGP_03.11387.11387.2.0.dta	PVTPIAQNQTTLGSSR	2	1682.87	11.9975	5.2e-38	0	Deamidated	8	sp|Q9NZP8|C1RL_HUMAN;tr|H0YFL7|H0YFL7_HUMAN	R;R	A;A	1	0	P	0.387819	Partially	PVTPIAQNQTTLGSSRA	Arg->Pro (R)	16
*	1,0	12
902	UDGP_03.mgf	UDGP_03.16683.16683.2.0.dta	ADGTVNQIEGEATPVNLTEPAK	2	2267.1	11.9999	1.6e-35	0	Deamidated	16	sp|P05090|APOD_HUMAN;tr|C9JF17|C9JF17_HUMAN;tr|C9JX71|C9JX71_HUMAN	R;R;R	L;L;L	0.9997	0	A	0.458231	Partially
*	1,0	12
*	2,0	12.0178
903	UDGP_04.mgf	UDGP_04.9689.9689.2.0.dta	LQNNENNISCVER	2	1602.71	11.9954	2.9e-35	0	Deamidated;Carbamidomethyl	7;10	sp|P36980|FHR2_HUMAN;sp|Q03591|FHR1_HUMAN;tr|B1AKG0|B1AKG0_HUMAN;tr|V9GYE7|V9GYE7_HUMAN	R;R;R;R	G;G;G;G	1	0	L	0.640729	Partially
*	1,0	12
904	UDGP_01.mgf	UDGP_01.21060.21060.2.0.dta	VCQDCPLLAPLNDTR	2	1784.83	11.9981	4.8e-35	0	Carbamidomethyl;Carbamidomethyl;Deamidated	2;5;12	sp|P02765|FETUA_HUMAN;tr|C9JV77|C9JV77_HUMAN	K;K	V;V	1	0	V	0.765245	Partially	CQDCPLLAPLNDTR	DMPO (C)	1
*	1,0	12
905	UDGP_02.mgf	UDGP_02.21812.21812.3.0.dta	QQQHLFGSNVTDCSGNFCLFR	3	2528.11	11.9971	8.3e-35	0	Deamidated;Carbamidomethyl;Carbamidomethyl	9;13;18	sp|P02787|TRFE_HUMAN	R	S	0.9999	0	Q	0.626062	Partially
*	1,0	12
*	2,0	12.0178
906	UDGP_04.mgf	UDGP_04.24708.24708.2.0.dta	YLGNATAIFFLPDEGK	2	1768.88	11.9975	1.4e-33	0	Deamidated	4	sp|P01009|A1AT_HUMAN;tr|A0A0G2JRN3|A0A0G2JRN3_HUMAN;tr|A0A024R6I7|A0A024R6I7_HUMAN	K;K;K	L;L;L	0.9999	0	Y	0.626876	Partially
*	1,0	12
907	UDGP_03.mgf	UDGP_03.25588.25588.2.0.dta	YLGNATAIFFLPDEGK	2	1768.88	12.0016	6e-33	0	Deamidated	4	sp|P01009|A1AT_HUMAN;tr|A0A0G2JRN3|A0A0G2JRN3_HUMAN;tr|A0A024R6I7|A0A024R6I7_HUMAN	K;K;K	L;L;L	0.9998	0	Y	0.67455	Partially
*	1,0	12
*	2,0	12.0178
908	UDGP_01.mgf	UDGP_01.25013.25013.2.0.dta	YLGNATAIFFLPDEGK	2	1768.88	12.0009	2e-32	0	Deamidated	4	sp|P01009|A1AT_HUMAN;tr|A0A0G2JRN3|A0A0G2JRN3_HUMAN;tr|A0A024R6I7|A0A024R6I7_HUMAN	K;K;K	L;L;L	0.9999	0	Y	0.663013	Partially
*	1,0	12
*	2,0	12.0178
909	UDGP_04.mgf	UDGP_04.17918.17918.2.0.dta	LANLTQGEDQYYLR	2	1696.81	11.9968	4.2e-32	0	Deamidated	3	sp|P10909|CLUS_HUMAN;tr|H0YAS8|H0YAS8_HUMAN;tr|H0YC35|H0YC35_HUMAN	R;R;R	V;V;V	1	0	L	0.409643	Partially
*	1,0	12
910	UDGP_04.mgf	UDGP_04.20136.20136.2.0.dta	HGIQYFNNNTQHSSLFMLNEVK	2	2634.24	11.9966	4.5e-31	0	Deamidated	8	sp|P01042|KNG1_HUMAN	R	R	0.9903	0	H	0.051841	Partially	GIQYFNNNTQHSSLFMLNEVK	BITC (Any N-term)	0
*	1,0	12
*	2,0	12.0178
911	UDGP_02.mgf	UDGP_02.24921.24921.2.0.dta	YLGNATAIFFLPDEGK	2	1768.88	12.0005	6.5e-30	0	Deamidated	4	sp|P01009|A1AT_HUMAN;tr|A0A0G2JRN3|A0A0G2JRN3_HUMAN;tr|A0A024R6I7|A0A024R6I7_HUMAN	K;K;K	L;L;L	0.9999	0	Y	0.640212	Partially
*	1,0	12
*	2,0	12.0178
912	UDGP_02.mgf	UDGP_02.17987.17987.2.0.dta	LANLTQGEDQYYLR	2	1696.82	12.0001	8.9e-30	0	Deamidated	3	sp|P10909|CLUS_HUMAN;tr|H0YAS8|H0YAS8_HUMAN;tr|H0YC35|H0YC35_HUMAN	R;R;R	V;V;V	1	0	L	0.251939	Partially
*	1,0	12
913	UDGP_02.mgf	UDGP_02.12568.12568.2.0.dta	EHEGAIYPDNTTDFQR	2	1905.82	11.9979	1.1e-29	0	Deamidated	10	sp|P00450|CERU_HUMAN;tr|E9PFZ2|E9PFZ2_HUMAN	K;K	A;A	1	0	E	0.234211	Partially	EHEGAIYPDNTTDFQRA	Arg->Pro (R)	16
*	1,0	12
914	UDGP_01.mgf	UDGP_01.12701.12701.3.0.dta	EHEGAIYPDNTTDFQR	3	1905.83	12.0024	1.7e-29	0	Deamidated	10	sp|P00450|CERU_HUMAN;tr|E9PFZ2|E9PFZ2_HUMAN	K;K	A;A	1	0	E	0.584242	Partially	EHEGAIYPDNTTDFQRA	Arg->Pro (R)	16
*	1,0	12
*	2,0	12.0178
915	UDGP_02.mgf	UDGP_02.20256.20256.3.0.dta	HGIQYFNNNTQHSSLFMLNEVK	3	2634.24	11.9999	7.7e-29	0	Deamidated	7	sp|P01042|KNG1_HUMAN	R	R	0.9983	0	H	-1	Partially
*	1,0	12
*	2,0	12.0178
916	UDGP_02.mgf	UDGP_02.12066.12066.2.0.dta	PVTPIAQNQTTLGSSR	2	1682.87	11.9967	1.8e-27	0	Deamidated	8	sp|Q9NZP8|C1RL_HUMAN;tr|H0YFL7|H0YFL7_HUMAN	R;R	A;A	1	0	P	0.41138	Partially	PVTPIAQNQTTLGSSRA	Arg->Pro (R)	16
*	1,0	12
917	UDGP_02.mgf	UDGP_02.9650.9650.2.0.dta	LQNNENNISCVER	2	1602.71	11.995	2e-27	0	Deamidated;Carbamidomethyl	7;10	sp|P36980|FHR2_HUMAN;sp|Q03591|FHR1_HUMAN;tr|B1AKG0|B1AKG0_HUMAN;tr|V9GYE7|V9GYE7_HUMAN	R;R;R;R	G;G;G;G	1	0	L	0.558513	Partially
*	1,0	12
918	UDGP_04.mgf	UDGP_04.12502.12502.3.0.dta	EHEGAIYPDNTTDFQR	3	1905.82	11.9989	2.3e-27	0	Deamidated	10	sp|P00450|CERU_HUMAN;tr|E9PFZ2|E9PFZ2_HUMAN	K;K	A;A	0.9999	0	E	0.562602	Partially	EHEGAIYPDNTTDFQRA	Arg->Pro (R)	16
*	1,0	12
*	2,0	12.0178
919	UDGP_02.mgf	UDGP_02.12556.12556.3.0.dta	EHEGAIYPDNTTDFQR	3	1905.82	11.9993	7.8e-27	0	Deamidated	10	sp|P00450|CERU_HUMAN;tr|E9PFZ2|E9PFZ2_HUMAN	K;K	A;A	1	0	E	0.575264	Partially	EHEGAIYPDNTTDFQRA	Arg->Pro (R)	16
*	1,0	12
*	2,0	12.0178
920	UDGP_02.mgf	UDGP_02.20503.20503.2.0.dta	VCQDCPLLAPLNDTR	2	1784.82	11.9937	8e-27	0	Carbamidomethyl;Carbamidomethyl;Deamidated	2;5;12	sp|P02765|FETUA_HUMAN;tr|C9JV77|C9JV77_HUMAN	K;K	V;V	1	0	V	0.710028	Partially	CQDCPLLAPLNDTR	DMPO (C)	1
*	1,0	12
921	UDGP_04.mgf	UDGP_04.10462.10462.2.0.dta	ISEENETTCYMGK	2	1574.63	12.0001	1.1e-26	0	Deamidated;Carbamidomethyl	5;9	sp|P08603|CFAH_HUMAN	R	W	1	0	I	0.118658	Partially
*	1,0	12
922	UDGP_01.mgf	UDGP_01.12105.12105.2.0.dta	PVTPIAQNQTTLGSSR	2	1682.87	12	1.4e-25	0	Deamidated	8	sp|Q9NZP8|C1RL_HUMAN;tr|H0YFL7|H0YFL7_HUMAN	R;R	A;A	1	0	P	0.360601	Partially	PVTPIAQNQTTLGSSRA	Arg->Pro (R)	16
*	1,0	12
923	UDGP_03.mgf	UDGP_03.9037.9037.2.0.dta	LQNNENNISCVER	2	1602.72	12.0004	2.1e-25	0	Deamidated;Carbamidomethyl	7;10	sp|P36980|FHR2_HUMAN;sp|Q03591|FHR1_HUMAN;tr|B1AKG0|B1AKG0_HUMAN;tr|V9GYE7|V9GYE7_HUMAN	R;R;R;R	G;G;G;G	1	0	L	0.557902	Partially
*	1,0	12
924	UDGP_01.mgf	UDGP_01.22338.22338.3.0.dta	EFNAETFTFHADICTLSEK	3	2272.02	12.0016	2.6e-24	0	Carbamidomethyl	14	sp|P02768|ALBU_HUMAN;tr|B7WNR0|B7WNR0_HUMAN;tr|H0YA55|H0YA55_HUMAN;tr|A0A087WWT3|A0A087WWT3_HUMAN;tr|D6RHD5|D6RHD5_HUMAN;tr|A0A0C4DGB6|A0A0C4DGB6_HUMAN;tr|C9JKR2|C9JKR2_HUMAN	K;K;K;K;K;K;K	E;E;E;E;E;E;E	1	0	E	0.555566	Partially
*	1,0	12
*	2,0	12.0178
925	UDGP_02.mgf	UDGP_02.14600.14600.2.0.dta	WLQGSQELPR	2	1225.63	11.9966	2.6e-24	0			sp|P01877|IGHA2_HUMAN;sp|P01876|IGHA1_HUMAN;tr|A0A0G2JMB2|A0A0G2JMB2_HUMAN;tr|A0A286YEY5|A0A286YEY5_HUMAN;tr|A0A286YEY1|A0A286YEY1_HUMAN	R;R;R;R;R	E;E;E;E;E	1	0	W	-1	Partially	QGSQELPR	Biotin:Thermo-21345 (Q)	1
*	1,0	12
926	UDGP_02.mgf	UDGP_02.20148.20148.2.0.dta	ENLTAPGSDSAVFFEQGTTR	2	2139.98	11.9965	9.6e-24	0	Deamidated	2	sp|P00450|CERU_HUMAN;tr|E9PFZ2|E9PFZ2_HUMAN;tr|H7C5R1|H7C5R1_HUMAN	K;K;K	I;I;I	1	0	E	0.567086	Partially
*	1,0	12
*	2,0	12.0178
927	UDGP_02.mgf	UDGP_02.10475.10475.2.0.dta	ISEENETTCYMGK	2	1574.63	11.9979	3.2e-23	0	Deamidated;Carbamidomethyl	5;9	sp|P08603|CFAH_HUMAN	R	W	1	0	I	0.312091	Partially
*	1,0	12
928	UDGP_03.mgf	UDGP_03.11819.11819.2.0.dta	PVPGHVTVSICR	2	1333.7	12	2.9e-22	0	Carbamidomethyl	11	sp|P01023|A2MG_HUMAN	K	K	1	0	P	0.241941	Partially	VPGHVTVSICR	dNIC (Any N-term)	0
*	1,0	12
929	UDGP_04.mgf	UDGP_04.17640.17640.2.0.dta	FSGSGSGTDFTLTISR	2	1646.76	13.9762	1.4e-31	0			sp|A0A0C4DH25|KVD20_HUMAN;sp|P01619|KV320_HUMAN	R;R	L;L	0.9722	13	T	0.502286	Fully
*	1,1	13.9793	Thr->Asp (T)	T	Anywhere	AA substitution
930	UDGP_01.mgf	UDGP_01.18040.18040.2.0.dta	FSGSGSGTDFTLTISR	2	1646.76	13.9777	2.1e-31	0			sp|A0A0C4DH25|KVD20_HUMAN;sp|P01619|KV320_HUMAN	R;R	L;L	0.9827	13	T	0.474986	Fully
*	1,1	13.9793	Thr->Asp (T)	T	Anywhere	AA substitution
931	UDGP_02.mgf	UDGP_02.17014.17014.2.0.dta	FSGSGSGTDFTLTISR	2	1646.76	13.9771	1e-30	0			sp|A0A0C4DH25|KVD20_HUMAN;sp|P01619|KV320_HUMAN	R;R	L;L	0.9902	11	T	0.548652	Fully
*	1,1	13.9793	Thr->Asp (T)	T	Anywhere	AA substitution
932	UDGP_04.mgf	UDGP_04.16907.16907.2.0.dta	FSGSGSGTDFTLTISR	2	1646.76	13.9761	1.9e-29	0			sp|A0A0C4DH25|KVD20_HUMAN;sp|P01619|KV320_HUMAN	R;R	L;L	0.9877	11	T	0.529923	Fully
*	1,1	13.9793	Thr->Asp (T)	T	Anywhere	AA substitution
933	UDGP_03.mgf	UDGP_03.16598.16598.2.0.dta	FSGSGSGTDFTLTISR	2	1646.76	13.9778	1e-28	0			sp|A0A0C4DH25|KVD20_HUMAN;sp|P01619|KV320_HUMAN	R;R	L;L	0.9849	11	T	0.571909	Fully
*	1,1	13.9793	Thr->Asp (T)	T	Anywhere	AA substitution
934	UDGP_01.mgf	UDGP_01.11215.11215.2.0.dta	FSGSNSGNTATLTISR	2	1626.77	13.9744	9.4e-23	0			sp|P80748|LV321_HUMAN;sp|A0A075B6K5|LV39_HUMAN	R;R	V;A	0.9846	13	T	0.365968	Fully
*	1,1	13.9793	Thr->Asp (T)	T	Anywhere	AA substitution
935	UDGP_03.mgf	UDGP_03.17854.17854.2.0.dta	YPIEHGIVTNWDDMEK	2	1960.91	14.0138	8.6e-61	0			sp|P60709|ACTB_HUMAN;sp|P63261|ACTG_HUMAN;tr|J3KT65|J3KT65_HUMAN;tr|C9JZR7|C9JZR7_HUMAN;tr|I3L4N8|I3L4N8_HUMAN;tr|K7EM38|K7EM38_HUMAN;tr|I3L1U9|I3L1U9_HUMAN;tr|C9JUM1|C9JUM1_HUMAN;tr|I3L3I0|I3L3I0_HUMAN;tr|I3L3R2|I3L3R2_HUMAN;tr|A0A2R8YGF8|A0A2R8YGF8_HUMAN;tr|A0A2R8Y793|A0A2R8Y793_HUMAN;tr|E7EVS6|E7EVS6_HUMAN;tr|G5E9R0|G5E9R0_HUMAN	K;K;K;K;K;K;K;K;K;K;K;K;K;K	I;I;I;I;I;I;I;I;I;I;I;I;I;I	0.9899	5	H	-1	Fully
*	1,1	14.0157	Methyl (H)	H	Anywhere	Post-translational
936	UDGP_03.mgf	UDGP_03.19364.19364.2.0.dta	EVQLVESGGGLVQPGGSLR	2	1896.02	14.015	1.6e-33	0			tr|S4R460|S4R460_HUMAN;tr|A0A0B4J2B5|A0A0B4J2B5_HUMAN	-;-	L;L	0.9958	5	V	0.808365	Fully	EVQLVESGGGLVQPGGSLRL	Arg->Gly (R)	19
*	1,1	14.0157	Val->Xle (V)	V	Anywhere	AA substitution
937	UDGP_04.mgf	UDGP_04.10555.10555.2.0.dta	SDDTAVYYCAR	2	1334.56	14.0104	2e-27	0	Carbamidomethyl	9	sp|P23083|HV102_HUMAN;sp|A0A0C4DH31|HV118_HUMAN	R;R	-;-	1	6	V	0.640198	Fully
*	1,1	14.0157	Val->Xle (V)	V	Anywhere	AA substitution
938	UDGP_02.mgf	UDGP_02.12142.12142.2.0.dta	VYACEVTHQGLSSPVTK	2	1889.94	14.0137	2.5e-27	0	Carbamidomethyl	4	sp|P01834|IGKC_HUMAN	K	S	0.9899	1	V	0.361283	Fully
*	1,1	14.0157	Methyl (Any N-term)	N-term	Any N-term	Chemical derivative
*	1,2	14.0157	Val->Xle (V)	V	Anywhere	AA substitution
939	UDGP_01.mgf	UDGP_01.10728.10728.2.0.dta	SDDTAVYYCAR	2	1334.56	14.0109	5.1e-23	0	Carbamidomethyl	9	sp|P23083|HV102_HUMAN;sp|A0A0C4DH31|HV118_HUMAN	R;R	-;-	1	6	V	0.576822	Fully
*	1,1	14.0157	Val->Xle (V)	V	Anywhere	AA substitution
940	UDGP_03.mgf	UDGP_03.13917.13917.2.0.dta	SGTSASLAISGLR	2	1233.68	14.0151	1.6e-22	0			sp|P01700|LV147_HUMAN	K	S	0.9892	10	S	0.155669	Fully
*	1,1	14.0157	Methyl (S)	S	Anywhere	Post-translational
*	1,2	14.0157	Ser->Thr (S)	S	Anywhere	AA substitution
941	UDGP_01.mgf	UDGP_01.22708.22708.2.0.dta	VLSNNSDANLELINTWVAK	2	2118.07	15.9962	1.4e-46	0	Deamidated	4	sp|P05155|IC1_HUMAN;tr|H9KV48|H9KV48_HUMAN;tr|E9PGN7|E9PGN7_HUMAN	R;R;R	N;N;N	0.9988	16	W	0.271515	Fully	LSNNSDANLELINTWVAK	ICPL:13C(6)2H(4) (Any N-term)	0
*	1,0	15.9772
*	2,1	15.9949	Oxidation (W)	W	Anywhere	Artefact
*	3,0	16.0135
942	UDGP_02.mgf	UDGP_02.22452.22452.2.0.dta	VLSNNSDANLELINTWVAK	2	2118.07	15.9914	8.2e-46	0	Deamidated	4	sp|P05155|IC1_HUMAN;tr|H9KV48|H9KV48_HUMAN;tr|E9PGN7|E9PGN7_HUMAN	R;R;R	N;N;N	0.9986	16	W	0.364163	Fully	LSNNSDANLELINTWVAK	ICPL:13C(6)2H(4) (Any N-term)	0
*	1,0	15.9772
*	2,1	15.9949	Oxidation (W)	W	Anywhere	Artefact
943	UDGP_04.mgf	UDGP_04.22285.22285.2.0.dta	VLSNNSDANLELINTWVAK	2	2118.07	15.9901	7.8e-45	0	Deamidated	4	sp|P05155|IC1_HUMAN;tr|H9KV48|H9KV48_HUMAN;tr|E9PGN7|E9PGN7_HUMAN	R;R;R	N;N;N	0.9986	16	W	0.391763	Fully	LSNNSDANLELINTWVAK	ICPL:13C(6)2H(4) (Any N-term)	0
*	1,0	15.9772
*	2,1	15.9949	Oxidation (W)	W	Anywhere	Artefact
944	UDGP_02.mgf	UDGP_02.14104.14104.2.0.dta	GTAGNALMDGASQLMGENR	2	1941.83	15.9994	9.1e-43	0	Oxidation;Oxidation;Deamidated	8;15;18	sp|P02675|FIBB_HUMAN;tr|D6REL8|D6REL8_HUMAN	R;R	T;T	0.9983	15	M	0.437187	Fully	GTAGNALMDGASQLMGENRT	Arg->Ala (R)	19
*	1,1	15.9949	Oxidation (M)	M	Anywhere	Artefact
*	2,0	16.0135
945	UDGP_04.mgf	UDGP_04.20189.20189.2.0.dta	VLSNNSDANLELINTWVAK	2	2118.07	15.9955	3.9e-40	0	Deamidated	4	sp|P05155|IC1_HUMAN;tr|H9KV48|H9KV48_HUMAN;tr|E9PGN7|E9PGN7_HUMAN	R;R;R	N;N;N	0.9872	16	W	0.406169	Fully	LSNNSDANLELINTWVAK	ICPL:13C(6)2H(4) (Any N-term)	0
*	1,0	15.9772
*	2,1	15.9949	Oxidation (W)	W	Anywhere	Artefact
*	3,0	16.0135
946	UDGP_02.mgf	UDGP_02.17968.17968.2.0.dta	TELFSSSCPGGIMLNETGQGYQR	2	2565.11	15.9864	1.1e-39	0	Carbamidomethyl;Oxidation;Deamidated	8;13;15	sp|O95445|APOM_HUMAN;tr|Q5SRP5|Q5SRP5_HUMAN	K;K	F;F	0.9538	8	C	0.855526	Fully
*	1,0	15.9772
*	2,1	15.9949	Oxidation (C)	C	Anywhere	Post-translational
947	UDGP_02.mgf	UDGP_02.8298.8298.2.0.dta	LGNWSAMPSCK	2	1283.54	15.9931	8.9e-39	0	Deamidated;Oxidation;Carbamidomethyl	3;7;10	sp|P02749|APOH_HUMAN;tr|J3KS17|J3KS17_HUMAN	K;K	A;E	0.9961	4	W	0.495989	Fully
*	1,1	15.9949	Oxidation (W)	W	Anywhere	Artefact
948	UDGP_04.mgf	UDGP_04.20401.20401.3.0.dta	DTAVFECLPQHAMFGNDTITCTTHGNWTK	3	3370.44	15.9879	1.2e-38	0	Carbamidomethyl;Deamidated;Carbamidomethyl;Deamidated	7;16;21;26	sp|P02749|APOH_HUMAN;tr|J3QLI0|J3QLI0_HUMAN	R;R	L;L	0.9999	27	W	0.860387	Fully	DTAVFECLPQHAMFGNDTITCTTHGNWT	iTRAQ4plex (T)	28
*	1,0	15.9585
*	2,0	15.9772
*	3,1	15.9949	Oxidation (W)	W	Anywhere	Artefact
*	4,0	16.0135
949	UDGP_02.mgf	UDGP_02.24416.24416.2.0.dta	AFENVTDLQWLILDHNLLENSK	2	2629.32	16.0023	1.2e-37	0	Deamidated	4	sp|P51884|LUM_HUMAN	K	I	0.9998	10	W	0.638621	Fully	FENVTDLQWLILDHNLLENSK	glycidamide (Any N-term)	0
*	1,0	15.9772
*	2,1	15.9949	Oxidation (W)	W	Anywhere	Artefact
*	3,0	16.0135
*	4,0	16.0279
*	5,0	16.0282
[truncated: 3,394 more rows]
