# Supplementary material for: Large-scale Identification of N-linked Intact Glycopeptides in Human Serum using HILIC Enrichment and Spectral Library Search
Source: Mol Cell Proteomics. 2020 Feb 26;19(4):672–89. doi: 10.1074/mcp.RA119.001791 (PMC7124471; doi:10.1074/mcp.RA119.001791)
Supplement: Supplementary Table S2 [file 156056_1_supp_471923_q5c98v.xlsx]

## Sheet: All glycosite-containing peptid
De-glycopeptides identified in UDGP and FDGP datasets
Sequence	ModSite	Mod	Mass	Charge	Protein	PrevAA	NextAA	Fully digestion	Sequence with the next two amino acids	PepInPro	GlycanSitePep	GlycanSitePro	MotifAll	MotifVar	From_UDGP_FDGP
CIQAJYSLMENGK	1;9;11;	Carbamidomethyl[C];Oxidation[M];Deamidated[N];	1544.67	2	sp|P05090|APOD_HUMAN	R	IK	Y	CIQAJYSLMENGKIK	61	5	65	NXS	S	PDGP
WWHQQTJATQEVVR	-	-	1782.87	3	sp|O00754|MA2B1_HUMAN	R	DL	Y	WWHQQTJATQEVVRDL	127	7	133	NXT	T	PDGP
KLHINHNJLTESVGPLPK	-	-	2011.11	4	sp|P51884|LUM_HUMAN	K	SL	Y	KLHINHNJLTESVGPLPKSL	120	8	127	NXT	T	PDGP
QJVSNAFLDK	-	-	1135.57	2	sp|P00450|CERU_HUMAN	E	GE	N	QJVSNAFLDKGE	761	2	762	NXS	S	PDGP
AJLSGGVWK	-	-	931.499	2	sp|P08581|MET_HUMAN	K	DN	Y	AJLSGGVWKDN	105	2	106	NXS	S	PDGP
ITYSIVQTJCSK	10;	Carbamidomethyl[C];	1413.7	3	sp|P01042|KNG1_HUMAN	R	EN	Y	ITYSIVQTJCSKEN	197	9	205	NXS	S	PDGP
QEQLAQVAAJATK	-	-	1371.72	2	sp|Q96PD5|PGRP2_HUMAN	S	EF	N	QEQLAQVAAJATKEF	358	10	367	NXT	T	PDGP
TIFVPTJR	-	-	947.53	2	sp|Q9NY15|STAB1_HUMAN	Y	SL	N	TIFVPTJRSL	1164	7	1170	NXS	S	PDGP
GLJVTLSSTGR	-	-	1104.6	3	sp|P0C0L4|CO4A_HUMAN	R	NG	Y	GLJVTLSSTGRNG	1326	3	1328	NXT	T	PDGP
YLLNLJHSEK	-	-	1230.65	2	sp|O75752|B3GL1_HUMAN	K	FF	Y	YLLNLJHSEKFF	193	6	198	NXS	S	PDGP
KJQSVNVFLGH	-	-	1242.66	3	sp|Q9NZP8|C1RL_HUMAN	R	TA	N	KJQSVNVFLGHTA	295	2	296	NXS	S	PDGP
ELHHLQEQJVSNAF	-	-	1665.8	3	sp|P00450|CERU_HUMAN	K	LD	N	ELHHLQEQJVSNAFLD	754	9	762	NXS	S	PDGP
KLGJWSAMPSCK	11;	Carbamidomethyl[C];	1378.66	2	sp|P02749|APOH_HUMAN	T	AS	N	KLGJWSAMPSCKAS	250	4	253	NXS	S	PDGP
MVSHHJLTTGATLINEQ	-	-	1865.92	3	sp|P00738|HPT_HUMAN	K	WL	N	MVSHHJLTTGATLINEQWL	179	6	184	NXT	T	PDGP
MVSHHJLTTGATLINE	-	-	1737.86	3	sp|P00738|HPT_HUMAN	K	QW	N	MVSHHJLTTGATLINEQW	179	6	184	NXT	T	PDGP
IGAGJYSYLR	-	-	1113.57	2	sp|Q7Z4R8|CF120_HUMAN	Q	LN	N	IGAGJYSYLRLN	49	5	53	NXS	S	PDGP
QCSWFAGCTJR	2;8;	Carbamidomethyl[C];Carbamidomethyl[C];	1386.57	2	sp|Q9H9K5|MER34_HUMAN	R	TW	Y	QCSWFAGCTJRTW	183	10	192	NXT	T	PDGP
CGJCSLTTLKDEDFCK	1;4;15;	Carbamidomethyl[C];Carbamidomethyl[C];Carbamidomethyl[C];	1947.82	3	sp|P49908|SEPP1_HUMAN	K	RV	Y	CGJCSLTTLKDEDFCKRV	172	3	174	NXS	S	PDGP
LSDLSIJSTECLHVHCR	11;16;	Carbamidomethyl[C];Carbamidomethyl[C];	2040.96	2	sp|P05156|CFAI_HUMAN	K	GL	Y	LSDLSIJSTECLHVHCRGL	171	7	177	NXT	T	PDGP
MJASFSLK	-	-	897.449	2	sp|P22413|ENPP1_HUMAN	K	SK	Y	MJASFSLKSK	284	2	285	NXS	S	PDGP
SGYGVVGPQSITCSGJR	13;	Carbamidomethyl[C];	1738.82	2	sp|P04003|C4BPA_HUMAN	D	TW	N	SGYGVVGPQSITCSGJRTW	513	16	528	NXT	T	PDGP
SGYGVVGPQSITCSGJR	13;	Carbamidomethyl[C];	1738.82	3	sp|P04003|C4BPA_HUMAN	D	TW	N	SGYGVVGPQSITCSGJRTW	513	16	528	NXT	T	PDGP
SLDALHJITPGR	-	-	1293.69	3	sp|Q96JP9|CDHR1_HUMAN	R	DC	Y	SLDALHJITPGRDC	637	7	643	NXT	T	PDGP
LSSCNGJETSLWDCK	4;5;14;	Carbamidomethyl[C];Deamidated[N];Carbamidomethyl[C];	1771.73	2	sp|Q86VB7|C163A_HUMAN	F	NW	N	LSSCNGJETSLWDCKNW	439	7	445	NXT	T	PDGP
CEAAJGTEACVCGGAFVGPR	1;10;12;	Carbamidomethyl[C];Carbamidomethyl[C];Carbamidomethyl[C];	2082.88	3	sp|P46531|NOTC1_HUMAN	K	CQ	Y	CEAAJGTEACVCGGAFVGPRCQ	37	5	41	NXT	T	PDGP
SLDALHJITPGR	-	-	1293.69	2	sp|Q96JP9|CDHR1_HUMAN	R	DC	Y	SLDALHJITPGRDC	637	7	643	NXT	T	PDGP
TQAALSJLTC	10;	Carbamidomethyl[C];	1078.52	2	sp|Q13201|MMRN1_HUMAN	K	CI	N	TQAALSJLTCCI	975	7	981	NXT	T	PDGP
GJFSTEGCGCVCEPGWK	8;10;12;	Carbamidomethyl[C];Carbamidomethyl[C];Carbamidomethyl[C];	1944.77	2	sp|P24821|TENA_HUMAN	R	GP	Y	GJFSTEGCGCVCEPGWKGP	165	2	166	NXS	S	PDGP
GJFSTEGCGCVCEPGWK	8;10;12;	Carbamidomethyl[C];Carbamidomethyl[C];Carbamidomethyl[C];	1944.77	3	sp|P24821|TENA_HUMAN	R	GP	Y	GJFSTEGCGCVCEPGWKGP	165	2	166	NXS	S	PDGP
PSWHLSNLJATTK	-	-	1468.75	3	sp|O00533|NCHL1_HUMAN	K	YK	Y	PSWHLSNLJATTKYK	976	9	984	NXT	T	PDGP
PSWHLSNLJATTK	-	-	1468.75	2	sp|O00533|NCHL1_HUMAN	K	YK	Y	PSWHLSNLJATTKYK	976	9	984	NXT	T	PDGP
MYQMFJETTSQVR	1;	Oxidation[M];	1650.72	2	sp|Q13201|MMRN1_HUMAN	K	KY	Y	MYQMFJETTSQVRKY	823	6	828	NXT	T	PDGP
MAGKPTHIJVSVVMAEADGTC	14;21;	Oxidation[M];Carbamidomethyl[C];	2204.01	3	sp|P01877|IGHA2_HUMAN	R	Y-	N	MAGKPTHIJVSVVMAEADGTCY-	319	9	327	NXS	S	PDGP
ITJATLDQITGK	-	-	1274.69	2	sp|P02763|A1AG1_HUMAN	P	WF	N	ITJATLDQITGKWF	31	3	33	NXT	T	PDGP
NYHQPAILJSSALR	-	-	1583.83	3	sp|Q16769|QPCT_HUMAN	K	QI	Y	NYHQPAILJSSALRQI	41	9	49	NXS	S	PDGP
NFVITYJR	-	-	1026.54	2	sp|Q9UBX1|CATF_HUMAN	K	TY	Y	NFVITYJRTY	189	7	195	NXT	T	PDGP
MYJGSVPFEER	-	-	1328.59	2	sp|P22413|ENPP1_HUMAN	K	IL	Y	MYJGSVPFEERIL	339	3	341	NXS	S	PDGP
SJISYIVVNHQGISSR	-	-	1773.92	3	sp|P49908|SEPP1_HUMAN	Y	LK	N	SJISYIVVNHQGISSRLK	82	2	83	NXS	S	PDGP
SIJTTNVMGTSLTVR	8;	Oxidation[M];	1609.82	2	sp|P01023|A2MG_HUMAN	F	VN	N	SIJTTNVMGTSLTVRVN	408	3	410	NXT	T	PDGP
ADLSGISJHSNIQVSEMVHK	-	-	2166.06	4	sp|P05154|IPSP_HUMAN	H	AV	N	ADLSGISJHSNIQVSEMVHKAV	331	8	338	NXS	S	PDGP
ADLSGISJHSNIQVSEMVHK	11;	Deamidated[N];	2167.04	3	sp|P05154|IPSP_HUMAN	H	AV	N	ADLSGISJHSNIQVSEMVHKAV	331	8	338	NXS	S	PDGP
AJTSLPFPK	-	-	974.53	2	sp|Q7Z7M9|GALT5_HUMAN	K	FT	Y	AJTSLPFPKFT	272	2	273	NXS	S	PDGP
SGAYSJASSTDSASYYPLTGDTR	-	-	2371.03	3	sp|P04114|APOB_HUMAN	T	LE	N	SGAYSJASSTDSASYYPLTGDTRLE	978	6	983	NXS	S	PDGP
HTDFSNEEJGTIMFYK	6;13;	Deamidated[N];Oxidation[M];	1949.82	3	sp|P00736|C1R_HUMAN	F	GF	N	HTDFSNEEJGTIMFYKGF	117	9	125	NXT	T	PDGP
JGVAQEPVHLDSPAIK	-	-	1674.88	3	sp|P04217|A1BG_HUMAN	K	HQ	Y	JGVAQEPVHLDSPAIKHQ	63	1	63	NXV	V	PDGP
YCGLGLQMJHSIESK	2;	Carbamidomethyl[C];	1736.81	3	sp|Q96PD2|DCBD2_HUMAN	K	GN	Y	YCGLGLQMJHSIESKGN	147	9	155	NXS	S	PDGP
HYLVSJISHDTVLQCH	15;	Carbamidomethyl[C];	1922.92	3	sp|P13598|ICAM2_HUMAN	K	FT	N	HYLVSJISHDTVLQCHFT	77	6	82	NXS	S	PDGP
YCGLGLQMJHSIESK	2;	Carbamidomethyl[C];	1736.81	2	sp|Q96PD2|DCBD2_HUMAN	K	GN	Y	YCGLGLQMJHSIESKGN	147	9	155	NXS	S	PDGP
IVSPEPGGAVGPJLTCR	16;	Carbamidomethyl[C];	1723.88	2	sp|Q6UXD5|SE6L2_HUMAN	R	WV	Y	IVSPEPGGAVGPJLTCRWV	361	13	373	NXT	T	PDGP
IVSPEPGGAVGPJLTCR	16;	Carbamidomethyl[C];	1723.88	3	sp|Q6UXD5|SE6L2_HUMAN	R	WV	Y	IVSPEPGGAVGPJLTCRWV	361	13	373	NXT	T	PDGP
HTDFSNEEJGTIMFYK	13;	Oxidation[M];	1948.84	2	sp|P00736|C1R_HUMAN	F	GF	N	HTDFSNEEJGTIMFYKGF	117	9	125	NXT	T	PDGP
IQCDSGYGVVGPQSITCSGJR	3;17;	Carbamidomethyl[C];Carbamidomethyl[C];	2255.02	3	sp|P04003|C4BPA_HUMAN	T	TW	N	IQCDSGYGVVGPQSITCSGJRTW	509	20	528	NXT	T	PDGP
LQGVPHVGAJVTLSCQSPR	15;	Carbamidomethyl[C];	2020.04	3	sp|Q96AP7|ESAM_HUMAN	R	SK	Y	LQGVPHVGAJVTLSCQSPRSK	160	10	169	NXT	T	PDGP
JGTVLQGSTVASVYK	-	-	1523.81	2	sp|P27169|PON1_HUMAN	E	GK	N	JGTVLQGSTVASVYKGK	324	1	324	NXT	T	PDGP
WVJYSCLDQAR	6;	Carbamidomethyl[C];	1411.64	3	sp|Q76LX8|ATS13_HUMAN	R	KE	Y	WVJYSCLDQARKE	705	3	707	NXS	S	PDGP
YDFJSSMLYSTAK	7;	Oxidation[M];	1542.68	2	sp|P04114|APOB_HUMAN	K	GA	Y	YDFJSSMLYSTAKGA	3462	4	3465	NXS	S	PDGP
AFJSTLPTMAQMEK	12;	Oxidation[M];	1584.74	3	sp|P16070|CD44_HUMAN	K	AL	Y	AFJSTLPTMAQMEKAL	55	3	57	NXT	T	PDGP
PPPQIPNSHJMTTTLNYR	-	-	2081.02	3	sp|P08603|CFAH_HUMAN	P	DG	N	PPPQIPNSHJMTTTLNYRDG	813	10	822	NXT	T	PDGP
TIQCDSGYGVVGPQSITCSGJR	4;18;	Carbamidomethyl[C];Carbamidomethyl[C];	2356.07	3	sp|P04003|C4BPA_HUMAN	V	TW	N	TIQCDSGYGVVGPQSITCSGJRTW	508	21	528	NXT	T	PDGP
KEGYSJISYIVVNHQGISSR	-	-	2251.15	3	sp|P49908|SEPP1_HUMAN	K	LK	Y	KEGYSJISYIVVNHQGISSRLK	78	6	83	NXS	S	PDGP
YGEJNSLSVEGFR	-	-	1471.68	2	sp|Q13433|S39A6_HUMAN	R	KL	Y	YGEJNSLSVEGFRKL	64	4	67	NXS	S	PDGP
DGGYIJASAEGVSIR	-	-	1508.73	2	sp|P55058|PLTP_HUMAN	Y	TG	N	DGGYIJASAEGVSIRTG	112	6	117	NXS	S	PDGP
LSDLSIJSTECLH	11;	Carbamidomethyl[C];	1488.7	2	sp|P05156|CFAI_HUMAN	K	VH	N	LSDLSIJSTECLHVH	171	7	177	NXT	T	PDGP
JASHLVCSACFGPC	7;10;14;	Carbamidomethyl[C];Carbamidomethyl[C];Carbamidomethyl[C];	1579.64	2	sp|Q96HD1|CREL1_HUMAN	R	AR	N	JASHLVCSACFGPCAR	205	1	205	NXS	S	PDGP
KDJNSIICSGLGDCVCGQCLCHTSDVPGK	8;14;16;19;21;	Carbamidomethyl[C];Carbamidomethyl[C];Carbamidomethyl[C];Carbamidomethyl[C];Carbamidomethyl[C];	3251.4	4	sp|P05107|ITB2_HUMAN	R	LI	Y	KDJNSIICSGLGDCVCGQCLCHTSDVPGKLI	499	3	501	NXS	S	PDGP
GJNSHILLSALK	-	-	1266.72	3	sp|P01133|EGF_HUMAN	K	YP	Y	GJNSHILLSALKYP	147	2	148	NXS	S	PDGP
GJNSHILLSALK	-	-	1266.72	2	sp|P01133|EGF_HUMAN	K	YP	Y	GJNSHILLSALKYP	147	2	148	NXS	S	PDGP
AFSAJFTDSVTTGR	-	-	1473.7	2	sp|Q86U17|SPA11_HUMAN	F	QI	N	AFSAJFTDSVTTGRQI	165	5	169	NXT	T	PDGP
SHVSSEAIIWVSJK	-	-	1556.81	3	sp|Q9UKU6|TRHDE_HUMAN	R	SE	Y	SHVSSEAIIWVSJKSE	651	13	663	NXS	S	PDGP
NNALDFVTKSYJETK	-	-	1743.85	3	sp|P04114|APOB_HUMAN	R	IK	Y	NNALDFVTKSYJETKIK	3213	12	3224	NXT	T	PDGP
LHJVCAEAVDAIYTR	5;	Carbamidomethyl[C];	1731.85	3	sp|Q86UD1|OAF_HUMAN	H	QE	N	LHJVCAEAVDAIYTRQE	158	3	160	NXC	C	PDGP
JMSFVLYR	2;	Oxidation[M];	1045.51	2	sp|Q8IYS5|OSCAR_HUMAN	R	EG	Y	JMSFVLYREG	156	1	156	NXS	S	PDGP
DTCTQECSYFJITK	3;7;	Carbamidomethyl[C];Carbamidomethyl[C];	1766.74	2	sp|P05556|ITB1_HUMAN	K	VE	Y	DTCTQECSYFJITKVE	659	11	669	NXT	T	PDGP
LHJVCAEAVDAIYTR	5;	Carbamidomethyl[C];	1731.85	2	sp|Q86UD1|OAF_HUMAN	H	QE	N	LHJVCAEAVDAIYTRQE	158	3	160	NXC	C	PDGP
LGACJDTLQQLM	4;12;	Carbamidomethyl[C];Oxidation[M];	1379.63	2	sp|P01008|ANT3_HUMAN	K	EV	N	LGACJDTLQQLMEV	124	5	128	NXT	T	PDGP
ISJITPADAGTYYCVK	14;	Carbamidomethyl[C];	1772.85	2	sp|O00241|SIRB1_HUMAN	S	FR	N	ISJITPADAGTYYCVKFR	107	3	109	NXT	T	PDGP
ISJITPADAGTYYCVK	14;	Carbamidomethyl[C];	1772.85	3	sp|O00241|SIRB1_HUMAN	S	FR	N	ISJITPADAGTYYCVKFR	107	3	109	NXT	T	PDGP
JATALYHVEAFK	-	-	1363.7	3	sp|Q9UNW1|MINP1_HUMAN	K	TG	Y	JATALYHVEAFKTG	242	1	242	NXT	T	PDGP
MYQMFJETTSQVR	-	-	1634.73	3	sp|Q13201|MMRN1_HUMAN	K	KY	Y	MYQMFJETTSQVRKY	823	6	828	NXT	T	PDGP
HNJITSISTGSFSTTPNLK	-	-	2019.01	3	sp|Q86SJ2|AMGO2_HUMAN	R	CL	Y	HNJITSISTGSFSTTPNLKCL	102	3	104	NXT	T	PDGP
AENQAJVTCQVSNFYPR	9;	Carbamidomethyl[C];	1997.91	3	sp|O00241|SIRB1_HUMAN	R	GL	Y	AENQAJVTCQVSNFYPRGL	264	6	269	NXT	T	PDGP
DJYTDLVAIQNK	-	-	1393.7	3	sp|P14151|LYAM1_HUMAN	R	AE	Y	DJYTDLVAIQNKAE	59	2	60	NXT	T	PDGP
SQJDTVTPDVWYTSK	-	-	1740.81	3	sp|Q9BTY2|FUCO2_HUMAN	R	PK	Y	SQJDTVTPDVWYTSKPK	375	3	377	NXT	T	PDGP
FTPJKTEDTIFLR	-	-	1581.83	2	sp|P02763|A1AG1_HUMAN	Y	EY	N	FTPJKTEDTIFLREY	69	4	72	NXT	T	PDGP
LCMGSGLJLCEPNNK	2;10;	Carbamidomethyl[C];Carbamidomethyl[C];	1706.77	3	sp|P02787|TRFE_HUMAN	K	EG	Y	LCMGSGLJLCEPNNKEG	516	8	523	NXC	C	PDGP
GJSSSNHLYGVAEAGAPPADPSTLYR	-	-	2631.24	3	sp|Q86UN3|R4RL2_HUMAN	R	DL	Y	GJSSSNHLYGVAEAGAPPADPSTLYRDL	324	2	325	NXS	S	PDGP
YLJLTEANLK	-	-	1178.64	2	sp|Q92484|ASM3A_HUMAN	Y	GE	N	YLJLTEANLKGE	354	3	356	NXT	T	PDGP
LTIHJITPGDAGEYVCK	16;	Carbamidomethyl[C];	1887.93	3	sp|Q8IZF2|AGRF5_HUMAN	K	LI	Y	LTIHJITPGDAGEYVCKLI	335	5	339	NXT	T	PDGP
VSTVYANJGSVLQGTSVASVYHGK	-	-	2438.23	4	sp|Q15166|PON3_HUMAN	R	IL	Y	VSTVYANJGSVLQGTSVASVYHGKIL	316	8	323	NXS	S	PDGP
VPVPITJATLDR	-	-	1295.73	2	sp|P19652|A1AG2_HUMAN	L	IT	N	VPVPITJATLDRIT	27	7	33	NXT	T	PDGP
JNSDISSTRGFPSVLR	-	-	1749.89	3	sp|P01871|IGHM_HUMAN	K	GG	Y	JNSDISSTRGFPSVLRGG	46	1	46	NXS	S	PDGP
RGLTFQQJASSMCVPDQDTAIR	13;	Carbamidomethyl[C];	2495.18	3	sp|P01871|IGHM_HUMAN	H	VF	N	RGLTFQQJASSMCVPDQDTAIRVF	202	8	209	NXS	S	PDGP
VPVPITJATLDR	-	-	1295.73	3	sp|P19652|A1AG2_HUMAN	L	IT	N	VPVPITJATLDRIT	27	7	33	NXT	T	PDGP
ICLQVGSQCSTJESEKPSILVEK	2;9;	Carbamidomethyl[C];Carbamidomethyl[C];	2606.28	3	sp|P78552|I13R1_HUMAN	R	CI	Y	ICLQVGSQCSTJESEKPSILVEKCI	94	12	105	NXS	S	PDGP
PLAJVTLTC	9;	Carbamidomethyl[C];	988.513	2	sp|P04217|A1BG_HUMAN	K	QA	N	PLAJVTLTCQA	41	4	44	NXT	T	PDGP
GFQWVTGDNJTSYSR	-	-	1731.77	2	sp|P07204|TRBM_HUMAN	R	WA	Y	GFQWVTGDNJTSYSRWA	107	10	116	NXS	S	PDGP
SFHJFTLC	8;	Carbamidomethyl[C];	1025.45	2	sp|P08575|PTPRC_HUMAN	R	YI	N	SFHJFTLCYI	418	4	421	NXT	T	PDGP
FDVNQLQJTTIK	-	-	1420.74	2	sp|P12821|ACE_HUMAN	K	RI	Y	FDVNQLQJTTIKRI	707	8	714	NXT	T	PDGP
VJVTDYCQLVR	7;	Carbamidomethyl[C];	1366.68	3	sp|P35555|FBN1_HUMAN	P	YL	N	VJVTDYCQLVRYL	447	2	448	NXT	T	PDGP
IVVYNQPYIJYSR	-	-	1628.84	3	sp|Q9Y646|CBPQ_HUMAN	K	TV	Y	IVVYNQPYIJYSRTV	170	10	179	NXS	S	PDGP
QIJSSISGNLWDK	-	-	1461.73	2	sp|Q01459|DIAC_HUMAN	K	DQ	Y	QIJSSISGNLWDKDQ	297	3	299	NXS	S	PDGP
QIJSSISGNLWDK	-	-	1461.73	3	sp|Q01459|DIAC_HUMAN	K	DQ	Y	QIJSSISGNLWDKDQ	297	3	299	NXS	S	PDGP
DHEJGTGTNTYAALNSVY	-	-	1926.85	3	sp|P06681|CO2_HUMAN	K	LM	N	DHEJGTGTNTYAALNSVYLM	330	4	333	NXT	T	PDGP
LAJLTQGEDQYYLR	-	-	1683.83	3	sp|P10909|CLUS_HUMAN	R	VT	Y	LAJLTQGEDQYYLRVT	372	3	374	NXT	T	PDGP
VLAPGIYVCJATNR	9;	Carbamidomethyl[C];	1547.8	2	sp|Q9UMF0|ICAM5_HUMAN	R	HG	Y	VLAPGIYVCJATNRHG	637	10	646	NXT	T	PDGP
LNVEAAJWTVR	-	-	1272.67	3	sp|P80108|PHLD_HUMAN	K	GE	Y	LNVEAAJWTVRGE	562	7	568	NXT	T	PDGP
PVLVNGEFSSSGPVJVSDK	5;	Deamidated[N];	1932.95	2	sp|P20851|C4BPB_HUMAN	D	IT	N	PVLVNGEFSSSGPVJVSDKIT	84	15	98	NXS	S	PDGP
NVEAAJWTVR	-	-	1159.58	2	sp|P80108|PHLD_HUMAN	L	GE	N	NVEAAJWTVRGE	563	6	568	NXT	T	PDGP
VEAAJWTVR	-	-	1045.54	2	sp|P80108|PHLD_HUMAN	N	GE	N	VEAAJWTVRGE	564	5	568	NXT	T	PDGP
PVLVNGEFSSSGPVJVSDK	-	-	1931.97	3	sp|P20851|C4BPB_HUMAN	D	IT	N	PVLVNGEFSSSGPVJVSDKIT	84	15	98	NXS	S	PDGP
JYSLLIDQPDK	-	-	1305.67	2	sp|Q9NY97|B3GN2_HUMAN	R	CA	Y	JYSLLIDQPDKCA	127	1	127	NXS	S	PDGP
EAJLTCTLTGLR	6;	Carbamidomethyl[C];	1348.69	3	sp|P01877|IGHA2_HUMAN	S	DA	N	EAJLTCTLTGLRDA	129	3	131	NXT	T	PDGP
LGJWSAMPSC	10;	Carbamidomethyl[C];	1122.47	2	sp|P02749|APOH_HUMAN	K	KA	N	LGJWSAMPSCKA	251	3	253	NXS	S	PDGP
ELFJITNGAR	7;	Deamidated[N];	1135.57	2	sp|P11215|ITAM_HUMAN	R	KN	Y	ELFJITNGARKN	237	4	240	NXT	T	PDGP
LSGJLTLLR	-	-	986.599	2	sp|Q9UIW2|PLXA1_HUMAN	K	AH	Y	LSGJLTLLRAH	74	4	77	NXT	T	PDGP
SEAJLTCTLTGLR	7;	Carbamidomethyl[C];	1435.72	2	sp|P01877|IGHA2_HUMAN	G	DA	N	SEAJLTCTLTGLRDA	128	4	131	NXT	T	PDGP
SEAJLTCTLTGLR	7;	Carbamidomethyl[C];	1435.72	3	sp|P01877|IGHA2_HUMAN	G	DA	N	SEAJLTCTLTGLRDA	128	4	131	NXT	T	PDGP
GSEAJLTCTLTGLR	8;	Carbamidomethyl[C];	1492.74	2	sp|P01877|IGHA2_HUMAN	L	DA	N	GSEAJLTCTLTGLRDA	127	5	131	NXT	T	PDGP
JFTENDLLVR	-	-	1220.63	3	sp|P00734|THRB_HUMAN	K	IG	Y	JFTENDLLVRIG	416	1	416	NXT	T	PDGP
ISCTVEJETIGVWRPSPPTCEK	3;20;	Carbamidomethyl[C];Carbamidomethyl[C];	2560.22	3	sp|P04003|C4BPA_HUMAN	S	IT	N	ISCTVEJETIGVWRPSPPTCEKIT	215	7	221	NXT	T	PDGP
VEAAQJLTLPGSLR	-	-	1468.81	2	sp|P24821|TENA_HUMAN	K	AV	Y	VEAAQJLTLPGSLRAV	1387	6	1392	NXT	T	PDGP
VEAAQJLTLPGSLR	-	-	1468.81	3	sp|P24821|TENA_HUMAN	K	AV	Y	VEAAQJLTLPGSLRAV	1387	6	1392	NXT	T	PDGP
LLFVAPHJDSATGEPEASSGSGPPSGGALGPR	-	-	3032.47	4	sp|Q15465|SHH_HUMAN	H	AL	N	LLFVAPHJDSATGEPEASSGSGPPSGGALGPRAL	271	8	278	NXS	S	PDGP
AVSSFDPEIDLSJQSGR	-	-	1821.86	2	sp|P28827|PTPRM_HUMAN	K	VS	Y	AVSSFDPEIDLSJQSGRVS	522	13	534	NXS	S	PDGP
GJETQLMLNSLQPNK	-	-	1686.85	2	sp|Q8TDY8|IGDC4_HUMAN	R	VY	Y	GJETQLMLNSLQPNKVY	581	2	582	NXT	T	PDGP
GJETQLMLNSLQPNK	-	-	1686.85	3	sp|Q8TDY8|IGDC4_HUMAN	R	VY	Y	GJETQLMLNSLQPNKVY	581	2	582	NXT	T	PDGP
EGITLJSSNPSGNAFLK	-	-	1748.88	2	sp|Q07075|AMPE_HUMAN	K	IN	Y	EGITLJSSNPSGNAFLKIN	602	6	607	NXS	S	PDGP
YGNPNETQNJSTSWPVFK	-	-	2082.95	2	sp|P06276|CHLE_HUMAN	K	ST	Y	YGNPNETQNJSTSWPVFKST	505	10	514	NXT	T	PDGP
HGIQYFNJNTQHSSLF	7;	Deamidated[N];	1907.87	3	sp|P01042|KNG1_HUMAN	R	ML	N	HGIQYFNJNTQHSSLFML	162	8	169	NXT	T	PDGP
HGIQYFNJNTQHSSLF	7;	Deamidated[N];	1907.87	2	sp|P01042|KNG1_HUMAN	R	ML	N	HGIQYFNJNTQHSSLFML	162	8	169	NXT	T	PDGP
GLVPVLAENYJK	-	-	1316.72	2	sp|P02787|TRFE_HUMAN	C	SD	N	GLVPVLAENYJKSD	422	11	432	NXS	S	PDGP
SVPVPAJQSFWTR	-	-	1488.76	3	sp|O75882|ATRN_HUMAN	C	EE	N	SVPVPAJQSFWTREE	319	7	325	NXS	S	PDGP
QSCITEQTQYFFDJDSK	3;	Carbamidomethyl[C];	2110.9	2	sp|P54289|CA2D1_HUMAN	K	SF	Y	QSCITEQTQYFFDJDSKSF	972	14	985	NXS	S	PDGP
AYJISVFSVK	-	-	1127.61	2	sp|Q8TER0|SNED1_HUMAN	R	RN	Y	AYJISVFSVKRN	975	3	977	NXS	S	PDGP
LVLDGSDSIGASJFTGAK	-	-	1751.88	2	sp|P00751|CFAB_HUMAN	Y	KC	N	LVLDGSDSIGASJFTGAKKC	273	13	285	NXT	T	PDGP
ADANPPATEYHWTTLJGSLPK	-	-	2283.1	3	sp|Q15223|NECT1_HUMAN	K	GV	Y	ADANPPATEYHWTTLJGSLPKGV	271	16	286	NXS	S	PDGP
LVLDGSDSIGASJFTGAK	-	-	1751.88	3	sp|P00751|CFAB_HUMAN	Y	KC	N	LVLDGSDSIGASJFTGAKKC	273	13	285	NXT	T	PDGP
JLTALPPDLPK	-	-	1178.68	2	sp|P07359|GP1BA_HUMAN	R	DT	Y	JLTALPPDLPKDT	37	1	37	NXT	T	PDGP
SPYYJVSDEISFH	-	-	1557.69	2	sp|P00751|CFAB_HUMAN	R	CY	N	SPYYJVSDEISFHCY	118	5	122	NXS	S	PDGP
VTJDTESDINYLLK	-	-	1624.81	2	sp|P12821|ACE_HUMAN	R	MA	Y	VTJDTESDINYLLKMA	443	3	445	NXT	T	PDGP
FYDGGYIJASAEGVSIR	-	-	1818.87	2	sp|P55058|PLTP_HUMAN	F	TG	N	FYDGGYIJASAEGVSIRTG	110	8	117	NXS	S	PDGP
VLDANDNAPVFJQSLYR	-	-	1935.96	2	sp|Q9UN70|PCDGK_HUMAN	K	AR	Y	VLDANDNAPVFJQSLYRAR	234	12	245	NXS	S	PDGP
LJLSTLHDAHGNPLLLDCK	18;	Carbamidomethyl[C];	2131.1	4	sp|P35916|VGFR3_HUMAN	R	NV	Y	LJLSTLHDAHGNPLLLDCKNV	593	2	594	NXS	S	PDGP
LJLSTLHDAHGNPLLLDCK	18;	Carbamidomethyl[C];	2131.1	3	sp|P35916|VGFR3_HUMAN	R	NV	Y	LJLSTLHDAHGNPLLLDCKNV	593	2	594	NXS	S	PDGP
KECYYNLNDASLCDNVLAPJVTK	3;13;	Carbamidomethyl[C];Carbamidomethyl[C];	2701.26	3	sp|Q14766|LTBP1_HUMAN	K	QE	Y	KECYYNLNDASLCDNVLAPJVTKQE	1347	20	1366	NXT	T	PDGP
KECYYNLNDASLCDNVLAPJVTK	3;13;	Carbamidomethyl[C];Carbamidomethyl[C];	2701.26	2	sp|Q14766|LTBP1_HUMAN	K	QE	Y	KECYYNLNDASLCDNVLAPJVTKQE	1347	20	1366	NXT	T	PDGP
EQFCPPPPQIPNAQJMTTTVNYQDGEK	4;	Carbamidomethyl[C];	3104.41	3	sp|Q9BXR6|FHR5_HUMAN	R	VA	Y	EQFCPPPPQIPNAQJMTTTVNYQDGEKVA	386	15	400	NXT	T	PDGP
EQFCPPPPQIPNAQJMTTTVNYQDGEK	4;	Carbamidomethyl[C];	3104.41	4	sp|Q9BXR6|FHR5_HUMAN	R	VA	Y	EQFCPPPPQIPNAQJMTTTVNYQDGEKVA	386	15	400	NXT	T	PDGP
TLSDVPSAAPQJLSLEVR	-	-	1897	2	sp|Q92859|NEO1_HUMAN	R	NS	Y	TLSDVPSAAPQJLSLEVRNS	628	12	639	NXS	S	PDGP
TLSDVPSAAPQJLSLEVR	-	-	1897	3	sp|Q92859|NEO1_HUMAN	R	NS	Y	TLSDVPSAAPQJLSLEVRNS	628	12	639	NXS	S	PDGP
GENDNTLQLRYJTTQ	-	-	1766.83	2	sp|Q09MP3|R51A2_HUMAN	K	KV	N	GENDNTLQLRYJTTQKV	483	12	494	NXT	T	PDGP
JFSCVFWNTHVR	4;	Carbamidomethyl[C];	1566.73	3	sp|Q9BQ51|PD1L2_HUMAN	R	EL	Y	JFSCVFWNTHVREL	189	1	189	NXS	S	PDGP
YNLNDASLCDNVLAPJVTK	9;	Carbamidomethyl[C];	2121.03	2	sp|Q14766|LTBP1_HUMAN	Y	QE	N	YNLNDASLCDNVLAPJVTKQE	1351	16	1366	NXT	T	PDGP
ASISCTVEJETIGVWRPSPPTCEK	5;22;	Carbamidomethyl[C];Carbamidomethyl[C];	2718.29	3	sp|P04003|C4BPA_HUMAN	H	IT	N	ASISCTVEJETIGVWRPSPPTCEKIT	213	9	221	NXT	T	PDGP
FYPQPLLJSSMCLEDSR	11;12;	Oxidation[M];Carbamidomethyl[C];	2072.94	3	sp|O75882|ATRN_HUMAN	N	YN	N	FYPQPLLJSSMCLEDSRYN	1036	8	1043	NXS	S	PDGP
ASISCTVEJETIGVWRPSPPTCEK	5;22;	Carbamidomethyl[C];Carbamidomethyl[C];	2718.29	4	sp|P04003|C4BPA_HUMAN	H	IT	N	ASISCTVEJETIGVWRPSPPTCEKIT	213	9	221	NXT	T	PDGP
LGLQYJASQEWDLR	-	-	1692.83	2	sp|P22792|CPN2_HUMAN	S	SS	N	LGLQYJASQEWDLRSS	513	6	518	NXS	S	PDGP
MIGHTLSTFAEAJQTCNNENAYLTTIEDR	16;18;	Carbamidomethyl[C];Deamidated[N];	3315.49	3	sp|P22897|MRC1_HUMAN	Y	YE	N	MIGHTLSTFAEAJQTCNNENAYLTTIEDRYE	517	13	529	NXT	T	PDGP
JGSSIVDLSPLIHR	-	-	1507.82	2	sp|P11717|MPRI_HUMAN	R	TG	Y	JGSSIVDLSPLIHRTG	1656	1	1656	NXS	S	PDGP
LVQLFPJDTSLK	-	-	1374.76	2	sp|Q12797|ASPH_HUMAN	R	ND	Y	LVQLFPJDTSLKND	446	7	452	NXT	T	PDGP
AYWPDVIHSFPJR	-	-	1601.79	3	sp|O00584|RNT2_HUMAN	R	SR	Y	AYWPDVIHSFPJRSR	95	12	106	NXS	S	PDGP
NJITCASPPEVVGLDLR	5;	Carbamidomethyl[C];	1854.94	3	sp|P35858|ALS_HUMAN	Y	DL	N	NJITCASPPEVVGLDLRDL	579	2	580	NXT	T	PDGP
VQVTLDGVPAAAPGQPAQLQLJATESDDGR	-	-	3018.51	3	sp|P32942|ICAM3_HUMAN	R	SF	Y	VQVTLDGVPAAAPGQPAQLQLJATESDDGRSF	342	22	363	NXT	T	PDGP
LQAPLJYTEFQKPICLPSK	15;	Carbamidomethyl[C];	2247.18	4	sp|P03952|KLKB1_HUMAN	K	GD	Y	LQAPLJYTEFQKPICLPSKGD	489	6	494	NXT	T	PDGP
VVINSJITPICLPR	11;	Carbamidomethyl[C];	1595.89	3	sp|O00187|MASP2_HUMAN	K	KE	Y	VVINSJITPICLPRKE	542	6	547	NXT	T	PDGP
VVINSJITPICLPR	11;	Carbamidomethyl[C];	1595.89	2	sp|O00187|MASP2_HUMAN	K	KE	Y	VVINSJITPICLPRKE	542	6	547	NXT	T	PDGP
FGSJVTDCSGNFCLFR	8;13;	Carbamidomethyl[C];Carbamidomethyl[C];	1880.8	3	sp|P02787|TRFE_HUMAN	L	SE	N	FGSJVTDCSGNFCLFRSE	627	4	630	NXT	T	PDGP
STGKPTLYJVSLVMS	-	-	1596.83	2	sp|P01871|IGHM_HUMAN	K	DT	N	STGKPTLYJVSLVMSDT	432	9	440	NXS	S	PDGP
VEPQNPVLSAGGSLFVJCSTDCPSSEK	18;22;	Carbamidomethyl[C];Carbamidomethyl[C];	2879.32	3	sp|P32942|ICAM3_HUMAN	R	IA	Y	VEPQNPVLSAGGSLFVJCSTDCPSSEKIA	36	17	52	NXS	S	PDGP
LQLTWLENGJVSR	8;	Deamidated[N];	1530.79	2	sp|O00241|SIRB1_HUMAN	G	TE	N	LQLTWLENGJVSRTE	282	10	291	NXS	S	PDGP
LQLQCMSQEQLAQVAAJATK	5;	Carbamidomethyl[C];	2232.11	3	sp|Q96PD5|PGRP2_HUMAN	H	EF	N	LQLQCMSQEQLAQVAAJATKEF	351	17	367	NXT	T	PDGP
DTAVFECLPQHAMFGJDTITCTTH	7;13;21;	Carbamidomethyl[C];Oxidation[M];Carbamidomethyl[C];	2782.19	3	sp|P02749|APOH_HUMAN	R	GN	N	DTAVFECLPQHAMFGJDTITCTTHGN	168	16	183	NXT	T	PDGP
VTVQSLLTVETLEHJQTYECR	20;	Carbamidomethyl[C];	2520.24	3	sp|P07333|CSF1R_HUMAN	K	AH	Y	VTVQSLLTVETLEHJQTYECRAH	466	15	480	NXT	T	PDGP
QYLSYETLYAJGSR	0;	Gln->pyro-Glu[AnyN-termQ];	1647.76	2	sp|O95084|PRS23_HUMAN	K	TE	Y	QYLSYETLYAJGSRTE	83	11	93	NXS	S	PDGP
VTVQSLLTVETLEHJQTYECR	20;	Carbamidomethyl[C];	2520.24	4	sp|P07333|CSF1R_HUMAN	K	AH	Y	VTVQSLLTVETLEHJQTYECRAH	466	15	480	NXT	T	PDGP
VTVQSLLTVETLEHJQTYECR	20;	Carbamidomethyl[C];	2520.24	2	sp|P07333|CSF1R_HUMAN	K	AH	Y	VTVQSLLTVETLEHJQTYECRAH	466	15	480	NXT	T	PDGP
VSHHJLTTGATLINEQWLLTTAK	-	-	2548.35	3	sp|P00738|HPT_HUMAN	M	NL	N	VSHHJLTTGATLINEQWLLTTAKNL	180	5	184	NXT	T	PDGP
LJWTGPPEPIEAAVAR	-	-	1720.9	3	sp|P02788|TRFL_HUMAN	F	FF	N	LJWTGPPEPIEAAVARFF	155	2	156	NXT	T	PDGP
LJWTGPPEPIEAAVAR	-	-	1720.9	2	sp|P02788|TRFL_HUMAN	F	FF	N	LJWTGPPEPIEAAVARFF	155	2	156	NXT	T	PDGP
DTAVFECLPQHAMFGJDTITCTTH	7;21;	Carbamidomethyl[C];Carbamidomethyl[C];	2766.2	4	sp|P02749|APOH_HUMAN	R	GN	N	DTAVFECLPQHAMFGJDTITCTTHGN	168	16	183	NXT	T	PDGP
GIADLFTNQAJFSR	-	-	1553.77	2	sp|P08185|CBG_HUMAN	M	IT	N	GIADLFTNQAJFSRIT	320	11	330	NXS	S	PDGP
SSLIVGSSPGFJCSDVLTNDDPNIELTAAHR	13;	Carbamidomethyl[C];	3286.56	4	sp|Q86WI1|PKHL1_HUMAN	K	SP	Y	SSLIVGSSPGFJCSDVLTNDDPNIELTAAHRSP	3534	12	3545	NXS	S	PDGP
SLDNDNYVFTAPYFJK	-	-	1907.88	2	sp|P54289|CA2D1_HUMAN	R	SG	Y	SLDNDNYVFTAPYFJKSG	767	15	781	NXS	S	PDGP
GIADLFTNQAJFSR	-	-	1553.77	3	sp|P08185|CBG_HUMAN	M	IT	N	GIADLFTNQAJFSRIT	320	11	330	NXS	S	PDGP
SLDNDNYVFTAPYFJK	-	-	1907.88	3	sp|P54289|CA2D1_HUMAN	R	SG	Y	SLDNDNYVFTAPYFJKSG	767	15	781	NXS	S	PDGP
QPQAGLSQAJFTLGPVSR	0;	Gln->pyro-Glu[AnyN-termQ];	1853.95	2	sp|Q8N6C8|LIRA3_HUMAN	R	SY	Y	QPQAGLSQAJFTLGPVSRSY	272	10	281	NXT	T	PDGP
TJSTFVQALVEHVK	-	-	1572.84	2	sp|P07602|SAP_HUMAN	R	EE	Y	TJSTFVQALVEHVKEE	214	2	215	NXT	T	PDGP
LGYNAJTSILSFQAVCR	16;	Carbamidomethyl[C];	1913.95	2	sp|Q02985|FHR3_HUMAN	K	EG	Y	LGYNAJTSILSFQAVCREG	304	6	309	NXS	S	PDGP
LNLVPGEJITCQDPVIGVGEPGK	11;	Carbamidomethyl[C];	2406.23	2	sp|Q8IZF2|AGRF5_HUMAN	K	VI	Y	LNLVPGEJITCQDPVIGVGEPGKVI	659	8	666	NXT	T	PDGP
MSLVMPAMAPJETLSGR	-	-	1804.87	2	sp|Q99941|ATF6B_HUMAN	K	GA	Y	MSLVMPAMAPJETLSGRGA	617	11	627	NXT	T	PDGP
LLISSLSESPASVSILSQADJTSKK	-	-	2575.38	3	sp|Q9Y6R7|FCGBP_HUMAN	R	VT	Y	LLISSLSESPASVSILSQADJTSKKVT	55	21	75	NXS	S	PDGP
IQNILTEEPKVTQVYAEJGTVLQGSTVASVYK	-	-	3479.83	3	sp|P27169|PON1_HUMAN	R	GK	Y	IQNILTEEPKVTQVYAEJGTVLQGSTVASVYKGK	307	18	324	NXT	T	PDGP
CGLVPVLAENYJ	1;	Carbamidomethyl[C];	1348.66	2	sp|P02787|TRFE_HUMAN	K	KS	N	CGLVPVLAENYJKS	421	12	432	NXS	S	PDGP
NPPMGGNVVIFDTVITNQEEPYQJHSGR	17;	Deamidated[N];	3114.46	3	sp|P02745|C1QA_HUMAN	R	FV	Y	NPPMGGNVVIFDTVITNQEEPYQJHSGRFV	123	24	146	NXS	S	PDGP
FFGLJVTGKPNEETLDMMK	-	-	2171.05	3	sp|P22894|MMP8_HUMAN	R	KP	Y	FFGLJVTGKPNEETLDMMKKP	69	5	73	NXT	T	PDGP
VNNGPLGNPIWJISGDPTR	-	-	2021.02	2	sp|P28827|PTPRM_HUMAN	K	TW	Y	VNNGPLGNPIWJISGDPTRTW	120	12	131	NXS	S	PDGP
PTLYJVSLVMSDTAGTCY	10;17;	Oxidation[M];Carbamidomethyl[C];	2007.9	2	sp|P01871|IGHM_HUMAN	K	--	Y	PTLYJVSLVMSDTAGTCY--	436	5	440	NXS	S	PDGP
LDAPTNLQFVJETDSTVLVR	-	-	2232.15	2	sp|P02751|FINC_HUMAN	K	WT	Y	LDAPTNLQFVJETDSTVLVRWT	997	11	1007	NXT	T	PDGP
EAGIDHLVSYPTIPPGITVYJR	-	-	2412.26	3	sp|O43529|CHSTA_HUMAN	K	TK	Y	EAGIDHLVSYPTIPPGITVYJRTK	296	21	316	NXT	T	PDGP
LDAPTNLQFVJETDSTVLVR	-	-	2232.15	4	sp|P02751|FINC_HUMAN	K	WT	Y	LDAPTNLQFVJETDSTVLVRWT	997	11	1007	NXT	T	PDGP
QFVJETDSTVLVR	-	-	1507.77	2	sp|P02751|FINC_HUMAN	L	WT	N	QFVJETDSTVLVRWT	1004	4	1007	NXT	T	PDGP
SLGNVJFTVSAEALESQELCGTEVPSVPEHGR	20;	Carbamidomethyl[C];	3413.63	5	sp|P01023|A2MG_HUMAN	K	KD	Y	SLGNVJFTVSAEALESQELCGTEVPSVPEHGRKD	864	6	869	NXT	T	PDGP
VAQPGINYALGTJVSYPNNLLR	-	-	2374.25	2	sp|O43505|B4GA1_HUMAN	R	NL	Y	VAQPGINYALGTJVSYPNNLLRNL	192	13	204	NXS	S	PDGP
VEDEGJYTCLFVTFPQGSR	9;	Carbamidomethyl[C];	2219.01	3	sp|P15151|PVR_HUMAN	R	SV	Y	VEDEGJYTCLFVTFPQGSRSV	115	6	120	NXT	T	PDGP
SSVITLNTNAELFJQSDIVAH	-	-	2273.14	3	sp|P04114|APOB_HUMAN	K	LL	N	SSVITLNTNAELFJQSDIVAHLL	3345	14	3358	NXS	S	PDGP
LDAPTNLQFVJETDSTVLVR	-	-	2232.15	3	sp|P02751|FINC_HUMAN	K	WT	Y	LDAPTNLQFVJETDSTVLVRWT	997	11	1007	NXT	T	PDGP
YETEVFSTDFSJISAAK	-	-	1908.89	2	sp|P05543|THBG_HUMAN	L	QE	N	YETEVFSTDFSJISAAKQE	154	12	165	NXS	S	PDGP
DHEJGTGTNTYAALNSVYLM	-	-	2170.97	2	sp|P06681|CO2_HUMAN	K	MN	N	DHEJGTGTNTYAALNSVYLMMN	330	4	333	NXT	T	PDGP
VPVLAENYJK	-	-	1146.61	2	sp|P02787|TRFE_HUMAN	L	SD	N	VPVLAENYJKSD	424	9	432	NXS	S	PDGP
VEPSDVGJYTCVVTSMVTNAR	11;	Carbamidomethyl[C];	2299.07	2	sp|Q9P232|CNTN3_HUMAN	K	VL	Y	VEPSDVGJYTCVVTSMVTNARVL	186	8	193	NXT	T	PDGP
QQQHLFGSJVTDCSGNFCL	0;13;18;	Gln->pyro-Glu[AnyN-termQ];Carbamidomethyl[C];Carbamidomethyl[C];	2194.93	2	sp|P02787|TRFE_HUMAN	R	FR	N	QQQHLFGSJVTDCSGNFCLFR	622	9	630	NXT	T	PDGP
LVSGJNTVPFAVSLVDSTSEK	-	-	2164.11	2	sp|P07225|PROS_HUMAN	A	SQ	N	LVSGJNTVPFAVSLVDSTSEKSQ	526	5	530	NXT	T	PDGP
GJGSWVNEVLGPELPK	-	-	1695.87	2	sp|P09871|C1S_HUMAN	A	CV	N	GJGSWVNEVLGPELPKCV	405	2	406	NXS	S	PDGP
GEEDFSWFGYSLHGVTVDJR	-	-	2315.04	2	sp|P80108|PHLD_HUMAN	R	TL	Y	GEEDFSWFGYSLHGVTVDJRTL	573	19	591	NXT	T	PDGP
AGJGSWVNEVLGPELPK	-	-	1766.91	2	sp|P09871|C1S_HUMAN	C	CV	N	AGJGSWVNEVLGPELPKCV	404	3	406	NXS	S	PDGP
PVPITJATLDQITGK	-	-	1567.87	3	sp|P02763|A1AG1_HUMAN	V	WF	N	PVPITJATLDQITGKWF	28	6	33	NXT	T	PDGP
PVLAENYJK	-	-	1047.55	2	sp|P02787|TRFE_HUMAN	V	SD	N	PVLAENYJKSD	425	8	432	NXS	S	PDGP
EIQATFFYFTPJK	-	-	1605.79	2	sp|P02763|A1AG1_HUMAN	Q	TE	N	EIQATFFYFTPJKTE	61	12	72	NXT	T	PDGP
VLSJNSDANLELINTWVAK	-	-	2101.09	4	sp|P05155|IC1_HUMAN	R	NT	Y	VLSJNSDANLELINTWVAKNT	250	4	253	NXS	S	PDGP
JLTDFAEQYSIQDWAK	-	-	1928.9	2	sp|P04114|APOB_HUMAN	K	RM	Y	JLTDFAEQYSIQDWAKRM	2560	1	2560	NXT	T	PDGP
YKJNSDISSTR	-	-	1284.62	3	sp|P01871|IGHM_HUMAN	K	GF	Y	YKJNSDISSTRGF	44	3	46	NXS	S	PDGP
IPVVPHJECSEVMSNMVSENMLCAGILGDR	9;23;	Carbamidomethyl[C];Carbamidomethyl[C];	3358.54	3	sp|P04070|PROC_HUMAN	K	QD	Y	IPVVPHJECSEVMSNMVSENMLCAGILGDRQD	365	7	371	NXC	C	PDGP
JSTEPQYMVLVPSLLHTEAPK	-	-	2354.21	3	sp|P20742|PZP_HUMAN	S	KG	N	JSTEPQYMVLVPSLLHTEAPKKG	24	1	24	NXT	T	PDGP
LJNTMNACAVIAALER	8;	Carbamidomethyl[C];	1760.88	2	sp|Q8IZP9|AGRG2_HUMAN	K	VK	Y	LJNTMNACAVIAALERVK	193	2	194	NXT	T	PDGP
LJNTMNACAVIAALER	8;	Carbamidomethyl[C];	1760.88	3	sp|Q8IZP9|AGRG2_HUMAN	K	VK	Y	LJNTMNACAVIAALERVK	193	2	194	NXT	T	PDGP
PALQWFYNGAILJESK	8;	Deamidated[N];	1851.93	2	sp|Q16620|NTRK2_HUMAN	K	YI	Y	PALQWFYNGAILJESKYI	313	13	325	NXS	S	PDGP
MYDJFTLVPVWGK	1;	Oxidation[M];	1585.77	2	sp|P43251|BTD_HUMAN	M	EG	N	MYDJFTLVPVWGKEG	399	4	402	NXT	T	PDGP
ELPGVCJETMMALWEECKPC	6;17;20;	Carbamidomethyl[C];Carbamidomethyl[C];Carbamidomethyl[C];	2454.03	3	sp|P10909|CLUS_HUMAN	K	LK	N	ELPGVCJETMMALWEECKPCLK	97	7	103	NXT	T	PDGP
JATELDPCPLSPELLGLTK	8;	Carbamidomethyl[C];	2068.06	3	sp|Q96PD5|PGRP2_HUMAN	L	EV	N	JATELDPCPLSPELLGLTKEV	77	1	77	NXT	T	PDGP
TFJETYQDISELVYGAK	-	-	1977.94	2	sp|P01008|ANT3_HUMAN	L	LQ	N	TFJETYQDISELVYGAKLQ	185	3	187	NXT	T	PDGP
IYVLNYLJETQQLTQEIK	-	-	2210.17	2	sp|P20742|PZP_HUMAN	N	AK	N	IYVLNYLJETQQLTQEIKAK	990	8	997	NXT	T	PDGP
IYVLNYLJETQQLTQEIK	-	-	2210.17	3	sp|P20742|PZP_HUMAN	N	AK	N	IYVLNYLJETQQLTQEIKAK	990	8	997	NXT	T	PDGP
KLGACJDTLQQLMEVFK	5;	Carbamidomethyl[C];	1995	3	sp|P01008|ANT3_HUMAN	T	FD	N	KLGACJDTLQQLMEVFKFD	123	6	128	NXT	T	PDGP
ALQAVYSMMSWPDDVPPEGWJR	-	-	2549.16	4	sp|P00751|CFAB_HUMAN	K	TR	Y	ALQAVYSMMSWPDDVPPEGWJRTR	358	21	378	NXT	T	PDGP
ELYEPIWQJFTDPQLR	-	-	2049.01	2	sp|P12821|ACE_HUMAN	K	RI	Y	ELYEPIWQJFTDPQLRRI	103	9	111	NXT	T	PDGP
VELAPLPPWQPVGQJFTLR	-	-	2162.18	3	sp|P32942|ICAM3_HUMAN	R	CQ	Y	VELAPLPPWQPVGQJFTLRCQ	120	15	134	NXT	T	PDGP
YLGJATAIFFLPDEGK	-	-	1755.89	3	sp|P01009|A1AT_HUMAN	K	LQ	Y	YLGJATAIFFLPDEGKLQ	268	4	271	NXT	T	PDGP
VEJTTVYYLVLDVQESDCSVLSR	18;	Carbamidomethyl[C];	2689.3	3	sp|P04196|HRG_HUMAN	R	KY	Y	VEJTTVYYLVLDVQESDCSVLSRKY	61	3	63	NXT	T	PDGP
LFGSJVTDCSGNFCLFR	9;14;	Carbamidomethyl[C];Carbamidomethyl[C];	1993.89	3	sp|P02787|TRFE_HUMAN	H	SE	N	LFGSJVTDCSGNFCLFRSE	626	5	630	NXT	T	PDGP
TCQHWSAQTPHTHJR	2;	Carbamidomethyl[C];	1860.83	4	sp|P00747|PLMN_HUMAN	H	TP	N	TCQHWSAQTPHTHJRTP	295	14	308	NXT	T	PDGP
TLYETEVFSTDFSJISAAK	-	-	2123.02	3	sp|P05543|THBG_HUMAN	K	QE	Y	TLYETEVFSTDFSJISAAKQE	152	14	165	NXS	S	PDGP
QRYPAJCTVR	7;	Carbamidomethyl[C];	1264.62	3	sp|Q9BRN9|TM2D3_HUMAN	R	DH	Y	QRYPAJCTVRDH	152	6	157	NXT	T	PDGP
JLSHTPVSK	-	-	982.531	2	sp|O43529|CHSTA_HUMAN	K	FV	Y	JLSHTPVSKFV	99	1	99	NXS	S	PDGP
VLJSCSNR	5;	Carbamidomethyl[C];	949.451	2	sp|Q12879|NMDE1_HUMAN	R	RV	Y	VLJSCSNRRV	1444	3	1446	NXC	C	PDGP
MLVJASGRPEGQR	1;	Oxidation[M];	1430.72	3	sp|P28827|PTPRM_HUMAN	F	AH	N	MLVJASGRPEGQRAH	69	4	72	NXS	S	PDGP
AGJNSLYR	-	-	894.442	2	sp|P02749|APOH_HUMAN	S	DT	N	AGJNSLYRDT	160	3	162	NXS	S	PDGP
HSSQPJATLYK	-	-	1245.62	3	sp|P05543|THBG_HUMAN	C	MS	N	HSSQPJATLYKMS	31	6	36	NXT	T	PDGP
ACHSSQPJATLYK	2;	Carbamidomethyl[C];	1476.69	3	sp|P05543|THBG_HUMAN	T	MS	N	ACHSSQPJATLYKMS	29	8	36	NXT	T	PDGP
VLAENYJK	-	-	950.494	2	sp|P02787|TRFE_HUMAN	P	SD	N	VLAENYJKSD	426	7	432	NXS	S	PDGP
VPGJQTSTTLK	-	-	1145.62	2	sp|P32004|L1CAM_HUMAN	K	LS	Y	VPGJQTSTTLKLS	668	4	671	NXT	T	PDGP
EHHHQSSVNJISYMK	-	-	1810.83	3	sp|Q7LFX5|CHSTF_HUMAN	K	DY	Y	EHHHQSSVNJISYMKDY	133	10	142	NXS	S	PDGP
SATPGDKVJISCK	12;	Carbamidomethyl[C];	1376.68	3	sp|P06315|KV502_HUMAN	M	AS	N	SATPGDKVJISCKAS	32	9	40	NXS	S	PDGP
PSAGJNSLYR	-	-	1078.53	2	sp|P02749|APOH_HUMAN	K	DT	Y	PSAGJNSLYRDT	158	5	162	NXS	S	PDGP
SCVAVTSAQPQJMSR	2;13;	Carbamidomethyl[C];Oxidation[M];	1651.75	2	sp|O15031|PLXB2_HUMAN	K	RA	Y	SCVAVTSAQPQJMSRRA	517	12	528	NXS	S	PDGP
INYJSSVAK	-	-	995.515	2	sp|P03951|FA11_HUMAN	G	SA	N	INYJSSVAKSA	123	4	126	NXS	S	PDGP
HPFTGDJCTIK	8;	Carbamidomethyl[C];	1289.59	3	sp|Q13201|MMRN1_HUMAN	R	LV	Y	HPFTGDJCTIKLV	1069	7	1075	NXT	T	PDGP
LMCJVTGHPQPK	3;	Carbamidomethyl[C];	1381.67	3	sp|Q8NDA2|HMCN2_HUMAN	H	LT	N	LMCJVTGHPQPKLT	2473	4	2476	NXT	T	PDGP
DPNAAYVJMSNHHR	-	-	1625.72	4	sp|P08185|CBG_HUMAN	M	GL	N	DPNAAYVJMSNHHRGL	24	8	31	NXS	S	PDGP
DPNAAYVJMSNHHR	-	-	1625.72	3	sp|P08185|CBG_HUMAN	M	GL	N	DPNAAYVJMSNHHRGL	24	8	31	NXS	S	PDGP
PLEGJSTVTGQPR	-	-	1355.69	2	sp|P58166|INHBE_HUMAN	R	RL	Y	PLEGJSTVTGQPRRL	194	5	198	NXT	T	PDGP
SHEIWTHSCPQSPGJGTDASH	9;	Carbamidomethyl[C];	2304.97	4	sp|P04278|SHBG_HUMAN	R	--	Y	SHEIWTHSCPQSPGJGTDASH--	382	15	396	NXT	T	PDGP
CSQPPQIEHGTIJSSR	1;	Carbamidomethyl[C];	1810.85	2	sp|P08603|CFAH_HUMAN	P	SS	N	CSQPPQIEHGTIJSSRSS	870	13	882	NXS	S	PDGP
GAQJHTLQR	-	-	1024.53	2	sp|P08697|A2AP_HUMAN	L	LQ	N	GAQJHTLQRLQ	123	4	126	NXT	T	PDGP
SHLALGAQJHTLQR	-	-	1545.82	2	sp|P08697|A2AP_HUMAN	L	LQ	N	SHLALGAQJHTLQRLQ	118	9	126	NXT	T	PDGP
SHEIWTHSCPQSPGJGTDASH	9;	Carbamidomethyl[C];	2304.97	2	sp|P04278|SHBG_HUMAN	R	--	Y	SHEIWTHSCPQSPGJGTDASH--	382	15	396	NXT	T	PDGP
AFHYJVSSH	-	-	1061.48	2	sp|P26927|HGFL_HUMAN	R	GC	N	AFHYJVSSHGC	68	5	72	NXS	S	PDGP
RGVNFJVSK	-	-	1020.56	2	sp|P03952|KLKB1_HUMAN	M	VS	N	RGVNFJVSKVS	122	6	127	NXS	S	PDGP
TCQAWSSMTPHQHJR	2;	Carbamidomethyl[C];	1840.8	3	sp|P08519|APOA_HUMAN	R	TT	Y	TCQAWSSMTPHQHJRTT	48	14	61	NXT	T	PDGP
TAJHSAPSLENSVQPGK	-	-	1736.86	2	sp|Q9UJ14|GGT7_HUMAN	R	RP	Y	TAJHSAPSLENSVQPGKRP	521	3	523	NXS	S	PDGP
VTGLJCTTNHPINPK	6;	Carbamidomethyl[C];	1665.84	3	sp|P08648|ITA5_HUMAN	R	GL	Y	VTGLJCTTNHPINPKGL	864	5	868	NXT	T	PDGP
JHSCEPCQTLAVR	4;7;	Carbamidomethyl[C];Carbamidomethyl[C];	1571.7	3	sp|P00748|FA12_HUMAN	R	SY	Y	JHSCEPCQTLAVRSY	433	1	433	NXS	S	PDGP
PNSHJMTTTLNYR	-	-	1548.72	3	sp|P08603|CFAH_HUMAN	I	DG	N	PNSHJMTTTLNYRDG	818	5	822	NXT	T	PDGP
DHLLLPATTHJK	-	-	1359.74	3	sp|P18850|ATF6A_HUMAN	R	TT	Y	DHLLLPATTHJKTT	574	11	584	NXT	T	PDGP
PREEQFJSTFR	-	-	1410.68	3	sp|P01859|IGHG2_HUMAN	K	VV	Y	PREEQFJSTFRVV	170	7	176	NXT	T	PDGP
NREJISDPTSPLR	-	-	1498.76	3	sp|P01591|IGJ_HUMAN	N	TR	N	NREJISDPTSPLRTR	68	4	71	NXS	S	PDGP
LJASVHYIR	-	-	1072.59	2	sp|P80108|PHLD_HUMAN	F	EN	N	LJASVHYIREN	93	2	94	NXS	S	PDGP
REJISDPTSPLR	-	-	1384.72	2	sp|P01591|IGJ_HUMAN	N	TR	N	REJISDPTSPLRTR	69	3	71	NXS	S	PDGP
MLTCIJASK	4;	Carbamidomethyl[C];	1037.51	2	sp|Q9BYH1|SE6L1_HUMAN	K	PH	Y	MLTCIJASKPH	430	6	435	NXS	S	PDGP
VVGPQSITCSGJR	9;	Carbamidomethyl[C];	1374.68	2	sp|P04003|C4BPA_HUMAN	G	TW	N	VVGPQSITCSGJRTW	517	12	528	NXT	T	PDGP
KGFJASYIR	-	-	1055.56	2	sp|Q86SQ4|AGRG6_HUMAN	K	VA	Y	KGFJASYIRVA	140	4	143	NXS	S	PDGP
SPHRPILQAGLPAJK	-	-	1598.91	3	sp|P11362|FGFR1_HUMAN	R	TV	Y	SPHRPILQAGLPAJKTV	251	14	264	NXT	T	PDGP
JSTLDPGKPEMMK	-	-	1447.69	3	sp|O00391|QSOX1_HUMAN	R	SP	Y	JSTLDPGKPEMMKSP	575	1	575	NXT	T	PDGP
JSTLDPGKPEMMK	-	-	1447.69	2	sp|O00391|QSOX1_HUMAN	R	SP	Y	JSTLDPGKPEMMKSP	575	1	575	NXT	T	PDGP
TTTVSHJTTMPFR	-	-	1492.72	3	sp|Q8IZF2|AGRF5_HUMAN	M	IS	N	TTTVSHJTTMPFRIS	925	7	931	NXT	T	PDGP
ISPJTSQQNFVTQR	-	-	1619.81	3	sp|P00451|FA8_HUMAN	R	SK	Y	ISPJTSQQNFVTQRSK	1316	4	1319	NXS	S	PDGP
TTTVSHJTTMPFR	-	-	1492.72	2	sp|Q8IZF2|AGRF5_HUMAN	M	IS	N	TTTVSHJTTMPFRIS	925	7	931	NXT	T	PDGP
SVTWSESGQJVTAR	-	-	1521.73	3	sp|P01877|IGHA2_HUMAN	L	NF	N	SVTWSESGQJVTARNF	38	10	47	NXT	T	PDGP
IITVSTJGSIHSPR	-	-	1481.81	3	sp|Q9NRA1|PDGFC_HUMAN	R	FP	Y	IITVSTJGSIHSPRFP	49	7	55	NXS	S	PDGP
IITVSTJGSIHSPR	-	-	1481.81	2	sp|Q9NRA1|PDGFC_HUMAN	R	FP	Y	IITVSTJGSIHSPRFP	49	7	55	NXS	S	PDGP
NSNLQHIJFTR	-	-	1343.68	3	sp|Q16620|NTRK2_HUMAN	K	NK	Y	NSNLQHIJFTRNK	114	8	121	NXT	T	PDGP
QVQENFJISR	-	-	1234.62	2	sp|P02760|AMBP_HUMAN	I	IY	N	QVQENFJISRIY	30	7	36	NXS	S	PDGP
JATVVWMK	7;	Oxidation[M];	964.492	2	sp|Q13740|CD166_HUMAN	R	DN	Y	JATVVWMKDN	361	1	361	NXT	T	PDGP
EVJTSGFAPARPPPQPR	-	-	1820.94	3	sp|P01880|IGHD_HUMAN	R	ST	Y	EVJTSGFAPARPPPQPRST	314	3	316	NXS	S	PDGP
SVTWSESGQJVTAR	-	-	1521.73	2	sp|P01877|IGHA2_HUMAN	L	NF	N	SVTWSESGQJVTARNF	38	10	47	NXT	T	PDGP
VQPFJVTQGK	-	-	1117.6	2	sp|P13473|LAMP2_HUMAN	R	YS	Y	VQPFJVTQGKYS	352	5	356	NXT	T	PDGP
LWCQDCTLTTJSSHCTPK	3;6;15;	Carbamidomethyl[C];Carbamidomethyl[C];Carbamidomethyl[C];	2208.95	3	sp|O94772|LY6H_HUMAN	G	QC	N	LWCQDCTLTTJSSHCTPKQC	26	11	36	NXS	S	PDGP
VTLJLTSK	-	-	875.519	2	sp|P08185|CBG_HUMAN	G	PI	N	VTLJLTSKPI	366	4	369	NXT	T	PDGP
YELCGPACPTSCNGAAAPSJCSGR	4;8;12;13;21;	Carbamidomethyl[C];Carbamidomethyl[C];Carbamidomethyl[C];Deamidated[N];Carbamidomethyl[C];	2558.02	3	sp|Q9Y6R7|FCGBP_HUMAN	R	PC	Y	YELCGPACPTSCNGAAAPSJCSGRPC	751	20	770	NXS	S	PDGP
EQPLJVTVCR	9;	Carbamidomethyl[C];	1215.61	2	sp|P55291|CAD15_HUMAN	R	CG	Y	EQPLJVTVCRCG	572	5	576	NXT	T	PDGP
QPJATLYK	0;	Gln->pyro-Glu[AnyN-termQ];	917.472	2	sp|P05543|THBG_HUMAN	S	MS	N	QPJATLYKMS	34	3	36	NXT	T	PDGP
GLJVTLSSTGR	-	-	1104.6	2	sp|P0C0L4|CO4A_HUMAN	R	NG	Y	GLJVTLSSTGRNG	1326	3	1328	NXT	T	PDGP
FGYILHTDJR	-	-	1235.62	3	sp|P48740|MASP1_HUMAN	R	TC	Y	FGYILHTDJRTC	170	9	178	NXT	T	PDGP
NJCSLSIVDAR	3;	Carbamidomethyl[C];	1248.6	2	sp|P20138|CD33_HUMAN	R	RR	Y	NJCSLSIVDARRR	99	2	100	NXS	S	PDGP
ALSJISLR	-	-	873.515	2	sp|O15031|PLXB2_HUMAN	R	LF	Y	ALSJISLRLF	124	4	127	NXS	S	PDGP
VAVMJLSGNCLR	4;10;	Oxidation[M];Carbamidomethyl[C];	1349.67	2	sp|P35858|ALS_HUMAN	N	NL	N	VAVMJLSGNCLRNL	364	5	368	NXS	S	PDGP
VIYGNTDGPSGPFVGKJDSK	-	-	2052	3	sp|O60279|SUSD5_HUMAN	K	AG	Y	VIYGNTDGPSGPFVGKJDSKAG	338	17	354	NXS	S	PDGP
YLLTJQSQGTLK	-	-	1365.74	2	sp|Q9NS62|THSD1_HUMAN	K	FE	Y	YLLTJQSQGTLKFE	76	5	80	NXS	S	PDGP
INHNJLTESVGPLPK	-	-	1632.87	2	sp|P51884|LUM_HUMAN	H	SL	N	INHNJLTESVGPLPKSL	123	5	127	NXT	T	PDGP
LLSSPEACJQSGACTWCHGACLSGDQAHR	8;14;17;21;	Carbamidomethyl[C];Carbamidomethyl[C];Carbamidomethyl[C];Carbamidomethyl[C];	3230.36	4	sp|Q7Z7M0|MEGF8_HUMAN	R	LG	Y	LLSSPEACJQSGACTWCHGACLSGDQAHRLG	1879	9	1887	NXS	S	PDGP
YGVVGPQSITCSGJR	11;	Carbamidomethyl[C];	1594.76	2	sp|P04003|C4BPA_HUMAN	G	TW	N	YGVVGPQSITCSGJRTW	515	14	528	NXT	T	PDGP
LDGSDSIGASJFTGAK	-	-	1539.73	2	sp|P00751|CFAB_HUMAN	V	KC	N	LDGSDSIGASJFTGAKKC	275	11	285	NXT	T	PDGP
LSDLSIJSTECLHVHCR	11;16;	Carbamidomethyl[C];Carbamidomethyl[C];	2040.96	3	sp|P05156|CFAI_HUMAN	K	GL	Y	LSDLSIJSTECLHVHCRGL	171	7	177	NXT	T	PDGP
ELHHLQEQJVSNAFLDKG	-	-	2079.02	3	sp|P00450|CERU_HUMAN	K	EF	N	ELHHLQEQJVSNAFLDKGEF	754	9	762	NXS	S	PDGP
ISVMVNJGSLSYDHSK	-	-	1750.84	3	sp|Q12907|LMAN2_HUMAN	Y	DG	N	ISVMVNJGSLSYDHSKDG	177	7	183	NXS	S	PDGP
ISVMVNJGSLSYDHSK	-	-	1750.84	2	sp|Q12907|LMAN2_HUMAN	Y	DG	N	ISVMVNJGSLSYDHSKDG	177	7	183	NXS	S	PDGP
CATPHGDJASLEATFVK	1;	Carbamidomethyl[C];	1817.85	3	sp|P23142|FBLN1_HUMAN	R	RC	Y	CATPHGDJASLEATFVKRC	91	8	98	NXS	S	PDGP
SJHTQATNDPPEVTVFPK	-	-	1981.96	3	sp|P20036|DPA1_HUMAN	R	EP	Y	SJHTQATNDPPEVTVFPKEP	108	2	109	NXT	T	PDGP
KPPPSQPPGNIIWJSSDSK	-	-	2049.04	2	sp|Q8IWV2|CNTN4_HUMAN	R	II	Y	KPPPSQPPGNIIWJSSDSKII	898	14	911	NXS	S	PDGP
IJYTVPQSGTFK	-	-	1354.7	3	sp|Q6YHK3|CD109_HUMAN	K	IE	Y	IJYTVPQSGTFKIE	418	2	419	NXT	T	PDGP
SGSFTITGJNSNFAQR	-	-	1700.8	2	sp|P32004|L1CAM_HUMAN	H	FQ	N	SGSFTITGJNSNFAQRFQ	92	9	100	NXS	S	PDGP
KPPPSQPPGNIIWJSSDSK	-	-	2049.04	3	sp|Q8IWV2|CNTN4_HUMAN	R	II	Y	KPPPSQPPGNIIWJSSDSKII	898	14	911	NXS	S	PDGP
VQJGTVSTNEFLCDK	13;	Carbamidomethyl[C];	1711.8	2	sp|P13473|LAMP2_HUMAN	F	DK	N	VQJGTVSTNEFLCDKDK	177	3	179	NXT	T	PDGP
VASVININPJTTHSTGS	-	-	1711.86	2	sp|P13473|LAMP2_HUMAN	K	CR	N	VASVININPJTTHSTGSCR	248	10	257	NXT	T	PDGP
GLLFJQTGSCK	10;	Carbamidomethyl[C];	1224.6	2	sp|P02788|TRFL_HUMAN	M	FD	N	GLLFJQTGSCKFD	493	5	497	NXT	T	PDGP
LTCEDCLAJSSQCAWCQSTH	3;6;13;16;	Carbamidomethyl[C];Carbamidomethyl[C];Carbamidomethyl[C];Carbamidomethyl[C];	2427.94	3	sp|Q7Z7M0|MEGF8_HUMAN	R	TC	N	LTCEDCLAJSSQCAWCQSTHTC	954	9	962	NXS	S	PDGP
QIJSSISGNLWDKDQR	-	-	1860.92	3	sp|Q01459|DIAC_HUMAN	K	AP	Y	QIJSSISGNLWDKDQRAP	297	3	299	NXS	S	PDGP
KLNAENJATFYFK	-	-	1559.78	2	sp|P01042|KNG1_HUMAN	T	ID	N	KLNAENJATFYFKID	288	7	294	NXT	T	PDGP
KLNAENJATFYFK	-	-	1559.78	3	sp|P01042|KNG1_HUMAN	T	ID	N	KLNAENJATFYFKID	288	7	294	NXT	T	PDGP
JETIGVWR	-	-	974.505	2	sp|P04003|C4BPA_HUMAN	E	PS	N	JETIGVWRPS	221	1	221	NXT	T	PDGP
NJATVHEQVGGPSLTSDLQAQSK	1;	Deamidated[N];	2382.15	3	sp|P04004|VTNC_HUMAN	K	GN	Y	NJATVHEQVGGPSLTSDLQAQSKGN	85	2	86	NXT	T	PDGP
RQDQCIYJTTYLNVQR	5;	Carbamidomethyl[C];	2072	3	sp|P02763|A1AG1_HUMAN	T	EN	N	RQDQCIYJTTYLNVQREN	86	8	93	NXT	T	PDGP
FSHLDPTFSIPQAJHSHSGDYHCTGN	23;	Carbamidomethyl[C];	2926.26	5	sp|P12318|FCG2A_HUMAN	K	IG	N	FSHLDPTFSIPQAJHSHSGDYHCTGNIG	165	14	178	NXS	S	PDGP
FGYSLHGVTVDJR	-	-	1464.72	3	sp|P80108|PHLD_HUMAN	W	TL	N	FGYSLHGVTVDJRTL	580	12	591	NXT	T	PDGP
PNWJVTEFHTTPK	-	-	1570.76	3	sp|P15144|AMPN_HUMAN	D	MS	N	PNWJVTEFHTTPKMS	262	4	265	NXT	T	PDGP
VASVININPJTTH	-	-	1379.73	2	sp|P13473|LAMP2_HUMAN	K	ST	N	VASVININPJTTHST	248	10	257	NXT	T	PDGP
AHJTTLTEILK	-	-	1240.69	2	sp|P01011|AACT_HUMAN	G	GL	N	AHJTTLTEILKGL	91	3	93	NXT	T	PDGP
VEYYNDSJGSHVLQGR	-	-	1837.85	2	sp|P25311|ZA2G_HUMAN	I	FG	N	VEYYNDSJGSHVLQGRFG	105	8	112	NXS	S	PDGP
DIVEYYNDSJGSHVLQGR	-	-	2065.96	4	sp|P25311|ZA2G_HUMAN	K	FG	Y	DIVEYYNDSJGSHVLQGRFG	103	10	112	NXS	S	PDGP
TWJQSIALR	-	-	1088.58	2	sp|P12259|FA5_HUMAN	K	LE	Y	TWJQSIALRLE	2207	3	2209	NXS	S	PDGP
LETTVJYTDSQRPICLPSK	15;	Carbamidomethyl[C];	2222.11	3	sp|P03951|FA11_HUMAN	K	GD	Y	LETTVJYTDSQRPICLPSKGD	486	6	491	NXT	T	PDGP
GAHJTTLTEILK	-	-	1297.71	3	sp|P01011|AACT_HUMAN	L	GL	N	GAHJTTLTEILKGL	90	4	93	NXT	T	PDGP
CDCVIHWINSJK	1;3;	Carbamidomethyl[C];Carbamidomethyl[C];	1545.69	3	sp|Q6UXK5|LRRN1_HUMAN	R	TN	Y	CDCVIHWINSJKTN	375	11	385	NXT	T	PDGP
VAQPSSFLLJHTR	-	-	1469.79	3	sp|Q8N6Q3|CD177_HUMAN	C	QI	N	VAQPSSFLLJHTRQI	373	10	382	NXT	T	PDGP
CCLLPQAJCSVHTAPPAEASMGTR	1;2;9;	Carbamidomethyl[C];Carbamidomethyl[C];Carbamidomethyl[C];	2628.18	3	sp|Q8NBP7|PCSK9_HUMAN	R	VH	Y	CCLLPQAJCSVHTAPPAEASMGTRVH	526	8	533	NXS	S	PDGP
JDTLLGIK	-	-	873.503	2	sp|P22897|MRC1_HUMAN	K	GE	Y	JDTLLGIKGE	104	1	104	NXT	T	PDGP
STGJLSTYNCQLLK	10;	Carbamidomethyl[C];	1598.78	2	sp|Q93070|NAR4_HUMAN	R	AS	Y	STGJLSTYNCQLLKAS	271	4	274	NXS	S	PDGP
ETJTTSQMQAALLEK	-	-	1664.82	2	sp|Q9Y6C2|EMIL1_HUMAN	R	LV	Y	ETJTTSQMQAALLEKLV	764	3	766	NXT	T	PDGP
CHLSCPEGLWGVJCSNTCTCK	1;5;14;18;20;	Carbamidomethyl[C];Carbamidomethyl[C];Carbamidomethyl[C];Carbamidomethyl[C];Carbamidomethyl[C];	2540.02	3	sp|Q5VY43|PEAR1_HUMAN	R	NG	Y	CHLSCPEGLWGVJCSNTCTCKNG	563	13	575	NXS	S	PDGP
AVQPJSSYTYVWHATER	-	-	2008.95	3	sp|P12259|FA5_HUMAN	N	SG	N	AVQPJSSYTYVWHATERSG	1699	5	1703	NXS	S	PDGP
VELVJTSCQDGYQLTGH	8;	Carbamidomethyl[C];	1920.88	3	sp|P20023|CR2_HUMAN	R	AY	N	VELVJTSCQDGYQLTGHAY	678	5	682	NXS	S	PDGP
ELHHLQEQJVSNAFLD	-	-	1893.91	3	sp|P00450|CERU_HUMAN	K	KG	N	ELHHLQEQJVSNAFLDKG	754	9	762	NXS	S	PDGP
WIAJFTK	-	-	879.472	2	sp|P13473|LAMP2_HUMAN	S	AA	N	WIAJFTKAA	98	4	101	NXT	T	PDGP
ELHHLQEQJVSNAFLD	-	-	1893.91	2	sp|P00450|CERU_HUMAN	K	KG	N	ELHHLQEQJVSNAFLDKG	754	9	762	NXS	S	PDGP
JATALYHVEAFK	-	-	1363.7	2	sp|Q9UNW1|MINP1_HUMAN	K	TG	Y	JATALYHVEAFKTG	242	1	242	NXT	T	PDGP
GKCGLVPVLAENYJK	3;	Carbamidomethyl[C];	1661.87	3	sp|P02787|TRFE_HUMAN	A	SD	N	GKCGLVPVLAENYJKSD	419	14	432	NXS	S	PDGP
YNSQJQSNNQFVLYR	2;8;	Deamidated[N];Deamidated[N];	1876.85	2	sp|P01042|KNG1_HUMAN	K	IT	Y	YNSQJQSNNQFVLYRIT	44	5	48	NXS	S	PDGP
DJYTDLVAIQNK	-	-	1393.7	2	sp|P14151|LYAM1_HUMAN	R	AE	Y	DJYTDLVAIQNKAE	59	2	60	NXT	T	PDGP
ATPEAAJASELAALR	-	-	1484.77	3	sp|Q8NI99|ANGL6_HUMAN	R	MR	Y	ATPEAAJASELAALRMR	52	7	58	NXS	S	PDGP
ATPEAAJASELAALR	-	-	1484.77	2	sp|Q8NI99|ANGL6_HUMAN	R	MR	Y	ATPEAAJASELAALRMR	52	7	58	NXS	S	PDGP
SQJDTVTPDVWYTSK	-	-	1740.81	2	sp|Q9BTY2|FUCO2_HUMAN	R	PK	Y	SQJDTVTPDVWYTSKPK	375	3	377	NXT	T	PDGP
JVSVCGLYTYGK	5;	Carbamidomethyl[C];	1360.66	2	sp|P01023|A2MG_HUMAN	M	PV	N	JVSVCGLYTYGKPV	247	1	247	NXS	S	PDGP
LVPVLAENYJK	-	-	1259.7	2	sp|P02787|TRFE_HUMAN	G	SD	N	LVPVLAENYJKSD	423	10	432	NXS	S	PDGP
TGIYQVLJGSR	-	-	1207.64	2	sp|Q9UQV4|LAMP3_HUMAN	K	LC	Y	TGIYQVLJGSRLC	225	8	232	NXS	S	PDGP
LQAILGVPWKDKJCTSR	14;	Carbamidomethyl[C];	1986.06	4	sp|P01019|ANGT_HUMAN	R	LD	Y	LQAILGVPWKDKJCTSRLD	158	13	170	NXT	T	PDGP
WNPCLEPHRFJDTEVLQR	4;	Carbamidomethyl[C];	2311.1	4	sp|P43251|BTD_HUMAN	R	LS	Y	WNPCLEPHRFJDTEVLQRLS	140	11	150	NXT	T	PDGP
WNPCLEPHRFJDTEVLQR	4;	Carbamidomethyl[C];	2311.1	3	sp|P43251|BTD_HUMAN	R	LS	Y	WNPCLEPHRFJDTEVLQRLS	140	11	150	NXT	T	PDGP
LTIHJITPGDAGEYVCK	16;	Carbamidomethyl[C];	1887.93	2	sp|Q8IZF2|AGRF5_HUMAN	K	LI	Y	LTIHJITPGDAGEYVCKLI	335	5	339	NXT	T	PDGP
INLJESMQVVSR	-	-	1389.71	2	sp|Q9Y4D7|PLXD1_HUMAN	K	RV	Y	INLJESMQVVSRRV	497	4	500	NXS	S	PDGP
LVIQNAJVSAMYK	-	-	1450.77	2	sp|P35916|VGFR3_HUMAN	K	CV	Y	LVIQNAJVSAMYKCV	521	7	527	NXS	S	PDGP
LVIQNAJVSAMYK	-	-	1450.77	3	sp|P35916|VGFR3_HUMAN	K	CV	Y	LVIQNAJVSAMYKCV	521	7	527	NXS	S	PDGP
VJVTDYCQLVR	7;	Carbamidomethyl[C];	1366.68	2	sp|P35555|FBN1_HUMAN	P	YL	N	VJVTDYCQLVRYL	447	2	448	NXT	T	PDGP
QQYNALLSJMSR	-	-	1424.69	3	sp|P12821|ACE_HUMAN	R	IY	Y	QQYNALLSJMSRIY	138	9	146	NXS	S	PDGP
IJMSCSGEPVFGTVCK	5;15;	Carbamidomethyl[C];Carbamidomethyl[C];	1785.8	3	sp|P16581|LYAM2_HUMAN	K	FA	Y	IJMSCSGEPVFGTVCKFA	502	2	503	NXS	S	PDGP
GIDCSTPCPLGTYGIJCSSR	4;8;17;	Carbamidomethyl[C];Carbamidomethyl[C];Carbamidomethyl[C];	2214.96	3	sp|Q96KG7|MEG10_HUMAN	K	CG	Y	GIDCSTPCPLGTYGIJCSSRCG	436	16	451	NXS	S	PDGP
YEFCPFHJVTQHEQTFR	4;	Carbamidomethyl[C];	2240	3	sp|Q9UJJ9|GNPTG_HUMAN	K	WN	Y	YEFCPFHJVTQHEQTFRWN	81	8	88	NXT	T	PDGP
VYAEJGTVLQGSTVASVYK	-	-	1986.02	2	sp|P27169|PON1_HUMAN	Q	GK	N	VYAEJGTVLQGSTVASVYKGK	320	5	324	NXT	T	PDGP
NTSPDTJYTLYYWHR	-	-	1930.87	3	sp|P78552|I13R1_HUMAN	R	SL	Y	NTSPDTJYTLYYWHRSL	151	7	157	NXT	T	PDGP
NTSPDTJYTLYYWHR	-	-	1930.87	2	sp|P78552|I13R1_HUMAN	R	SL	Y	NTSPDTJYTLYYWHRSL	151	7	157	NXT	T	PDGP
LNVEAAJWTVR	-	-	1272.67	2	sp|P80108|PHLD_HUMAN	K	GE	Y	LNVEAAJWTVRGE	562	7	568	NXT	T	PDGP
GFJLTELSESDVHR	-	-	1603.77	3	sp|P29622|KAIN_HUMAN	L	GF	N	GFJLTELSESDVHRGF	106	3	108	NXT	T	PDGP
NAYHJVTAEQLFLK	-	-	1647.85	3	sp|Q9Y274|SIA10_HUMAN	K	DI	Y	NAYHJVTAEQLFLKDI	304	5	308	NXT	T	PDGP
YGCCPMPJATCCSDHLHCCPQDTVCDLIQSK	3;4;11;12;18;19;25;	Carbamidomethyl[C];Carbamidomethyl[C];Carbamidomethyl[C];Carbamidomethyl[C];Carbamidomethyl[C];Carbamidomethyl[C];Carbamidomethyl[C];	3784.49	4	sp|P28799|GRN_HUMAN	K	CL	Y	YGCCPMPJATCCSDHLHCCPQDTVCDLIQSKCL	229	8	236	NXT	T	PDGP
LAGKPTHVJVSVVMAEVDGTC	21;	Carbamidomethyl[C];	2184.08	4	sp|P01876|IGHA1_HUMAN	R	Y-	N	LAGKPTHVJVSVVMAEVDGTCY-	332	9	340	NXS	S	PDGP
NJNTQHSSLFMLNEVK	-	-	1875.9	2	sp|P01042|KNG1_HUMAN	F	RA	N	NJNTQHSSLFMLNEVKRA	168	2	169	NXT	T	PDGP
VNQNLVYESGSLJFSK	-	-	1798.9	3	sp|P04114|APOB_HUMAN	R	LE	Y	VNQNLVYESGSLJFSKLE	2970	13	2982	NXS	S	PDGP
JLTFEGPLPEK	-	-	1244.65	2	sp|Q9HAT2|SIAE_HUMAN	K	IE	Y	JLTFEGPLPEKIE	401	1	401	NXT	T	PDGP
YJWSFIHCPACQCNGH	8;11;13;14;	Carbamidomethyl[C];Carbamidomethyl[C];Carbamidomethyl[C];Deamidated[N];	2051.79	3	sp|O75882|ATRN_HUMAN	R	SK	N	YJWSFIHCPACQCNGHSK	1053	2	1054	NXS	S	PDGP
LQAPLJYTEFQK	-	-	1451.75	3	sp|P03952|KLKB1_HUMAN	K	PI	Y	LQAPLJYTEFQKPI	489	6	494	NXT	T	PDGP
YSDGTPVJYTNWYR	-	-	1735.77	2	sp|Q8IWL2|SFTA1_HUMAN	R	GE	Y	YSDGTPVJYTNWYRGE	200	8	207	NXT	T	PDGP
JFTENDLLVR	-	-	1220.63	2	sp|P00734|THRB_HUMAN	K	IG	Y	JFTENDLLVRIG	416	1	416	NXT	T	PDGP
DWIWNQMHIDEEKJTSLPHHVGK	-	-	2814.34	4	sp|P33151|CADH5_HUMAN	R	IK	Y	DWIWNQMHIDEEKJTSLPHHVGKIK	48	14	61	NXS	S	PDGP
LDSLVAQQLQSKJECGILADPK	15;	Carbamidomethyl[C];	2427.25	3	sp|Q9Y6R7|FCGBP_HUMAN	K	GP	Y	LDSLVAQQLQSKJECGILADPKGP	1051	13	1063	NXC	C	PDGP
SLQALSNPAAJVSVDVK	-	-	1712.92	2	sp|Q96BZ4|PLD4_HUMAN	R	VF	Y	SLQALSNPAAJVSVDVKVF	393	11	403	NXS	S	PDGP
FNPGAESVVLSJSTLK	-	-	1662.87	3	sp|Q13201|MMRN1_HUMAN	K	FL	Y	FNPGAESVVLSJSTLKFL	125	12	136	NXT	T	PDGP
SLQALSNPAAJVSVDVK	-	-	1712.92	3	sp|Q96BZ4|PLD4_HUMAN	R	VF	Y	SLQALSNPAAJVSVDVKVF	393	11	403	NXS	S	PDGP
JNTQHSSLFMLNEVK	-	-	1761.86	3	sp|P01042|KNG1_HUMAN	N	RA	N	JNTQHSSLFMLNEVKRA	169	1	169	NXT	T	PDGP
YJLSEVLQGK	-	-	1150.61	2	tr|G3XAN5|G3XAN5_HUMAN	R	LG	Y	YJLSEVLQGKLG	63	2	64	NXS	S	PDGP
WSDIWJATK	-	-	1120.54	2	sp|P06276|CHLE_HUMAN	K	YA	Y	WSDIWJATKYA	80	6	85	NXT	T	PDGP
MGAGTEGAJASYILIR	-	-	1623.82	2	sp|Q76LX8|ATS13_HUMAN	N	DT	N	MGAGTEGAJASYILIRDT	1346	9	1354	NXS	S	PDGP
YYJQSEAGSHTLQMMFGCDVGSDGR	14;18;	Oxidation[M];Carbamidomethyl[C];	2826.15	3	sp|P30447|1A23_HUMAN	R	FL	Y	YYJQSEAGSHTLQMMFGCDVGSDGRFL	108	3	110	NXS	S	PDGP
NFIIJMTCR	8;	Carbamidomethyl[C];	1168.56	2	sp|Q9BRN9|TM2D3_HUMAN	K	FC	Y	NFIIJMTCRFC	118	5	122	NXT	T	PDGP
EGANDFVVTFJTSHLQK	-	-	1906.93	3	sp|P16871|IL7RA_HUMAN	R	KY	Y	EGANDFVVTFJTSHLQKKY	141	11	151	NXS	S	PDGP
EGICNGFTALCPASDPKPJFTDCNR	4;11;23;	Carbamidomethyl[C];Carbamidomethyl[C];Carbamidomethyl[C];	2841.24	3	sp|O14672|ADA10_HUMAN	R	HT	Y	EGICNGFTALCPASDPKPJFTDCNRHT	533	19	551	NXT	T	PDGP
ELHHLQEQJVSNAFLDKGEFYIGSK	-	-	2903.43	5	sp|P00450|CERU_HUMAN	K	YK	Y	ELHHLQEQJVSNAFLDKGEFYIGSKYK	754	9	762	NXS	S	PDGP
WEPFGYJVTR	-	-	1268.61	2	sp|P28827|PTPRM_HUMAN	R	CH	Y	WEPFGYJVTRCH	400	7	406	NXT	T	PDGP
RNPPMGGNVVIFDTVITNQEEPYQJHSGR	5;	Oxidation[M];	3285.57	5	sp|P02745|C1QA_HUMAN	R	FV	Y	RNPPMGGNVVIFDTVITNQEEPYQJHSGRFV	122	25	146	NXS	S	PDGP
LAGKPTHVJVSVVMAEVDGT	-	-	2024.05	2	sp|P01876|IGHA1_HUMAN	R	CY	N	LAGKPTHVJVSVVMAEVDGTCY	332	9	340	NXS	S	PDGP
ELQNSVLETTLMPHJYSR	-	-	2132.04	3	sp|P09326|CD48_HUMAN	K	CY	Y	ELQNSVLETTLMPHJYSRCY	175	15	189	NXS	S	PDGP
FJLTETSEAEIHQSFQ	-	-	1880.87	2	sp|P01011|AACT_HUMAN	K	HL	N	FJLTETSEAEIHQSFQHL	105	2	106	NXT	T	PDGP
LFQIQFJR	-	-	1065.58	2	sp|P56202|CATW_HUMAN	K	SY	Y	LFQIQFJRSY	44	7	50	NXS	S	PDGP
TMFPJLTDVR	2;	Oxidation[M];	1209.59	2	sp|P06681|CO2_HUMAN	K	EV	Y	TMFPJLTDVREV	647	5	651	NXT	T	PDGP
SVALALSHLALGAQJHTLQR	-	-	2100.17	4	sp|P08697|A2AP_HUMAN	L	LQ	N	SVALALSHLALGAQJHTLQRLQ	112	15	126	NXT	T	PDGP
IVGJYTAALPTEAALR	-	-	1659.91	2	sp|Q96PD5|PGRP2_HUMAN	A	TV	N	IVGJYTAALPTEAALRTV	482	4	485	NXT	T	PDGP
JGSGAVFPVAGADVQTLR	-	-	1758.91	3	sp|O00391|QSOX1_HUMAN	K	ER	Y	JGSGAVFPVAGADVQTLRER	130	1	130	NXS	S	PDGP
SIJLTGPLPAPYK	-	-	1370.77	2	sp|P24043|LAMA2_HUMAN	M	ML	N	SIJLTGPLPAPYKML	1595	3	1597	NXT	T	PDGP
JESGIILLGSGGTPAPPR	-	-	1735.93	2	sp|P24043|LAMA2_HUMAN	K	RK	Y	JESGIILLGSGGTPAPPRRK	2558	1	2558	NXS	S	PDGP
FGJETFIIHLDNGR	-	-	1632.81	2	sp|Q8IXL6|FA20C_HUMAN	K	GF	Y	FGJETFIIHLDNGRGF	468	3	470	NXT	T	PDGP
TMFPJLTDVR	-	-	1193.6	3	sp|P06681|CO2_HUMAN	K	EV	Y	TMFPJLTDVREV	647	5	651	NXT	T	PDGP
TITVVHQPWCJITGLR	10;	Carbamidomethyl[C];	1895	3	sp|Q12913|PTPRJ_HUMAN	K	PA	Y	TITVVHQPWCJITGLRPA	162	11	172	NXT	T	PDGP
EGYSJISYIVVNHQGIS	-	-	1879.92	2	sp|P49908|SEPP1_HUMAN	K	SR	N	EGYSJISYIVVNHQGISSR	79	5	83	NXS	S	PDGP
YQPIJSTHELGPLVDLK	-	-	1924.02	3	sp|Q92823|NRCAM_HUMAN	K	IP	Y	YQPIJSTHELGPLVDLKIP	989	5	993	NXT	T	PDGP
FPQEPLSVTWSESGQJVTAR	-	-	2233.09	3	sp|P01877|IGHA2_HUMAN	F	NF	N	FPQEPLSVTWSESGQJVTARNF	32	16	47	NXT	T	PDGP
KIGGIWTWVGTJK	-	-	1459.81	3	sp|P14151|LYAM1_HUMAN	R	SL	Y	KIGGIWTWVGTJKSL	93	12	104	NXS	S	PDGP
VCQDCPLLAPLJDTRVVH	2;5;	Carbamidomethyl[C];Carbamidomethyl[C];	2107.04	3	sp|P02765|FETUA_HUMAN	K	AA	N	VCQDCPLLAPLJDTRVVHAA	145	12	156	NXT	T	PDGP
ELFYGHGDHLIDQGLDVGJLTQQR	-	-	2725.33	4	sp|Q7Z7M9|GALT5_HUMAN	K	EL	Y	ELFYGHGDHLIDQGLDVGJLTQQREL	758	19	776	NXT	T	PDGP
ELFYGHGDHLIDQGLDVGJLTQQR	-	-	2725.33	3	sp|Q7Z7M9|GALT5_HUMAN	K	EL	Y	ELFYGHGDHLIDQGLDVGJLTQQREL	758	19	776	NXT	T	PDGP
LPJLSSLTLSR	-	-	1200.69	2	sp|P40197|GPV_HUMAN	R	NH	Y	LPJLSSLTLSRNH	241	3	243	NXS	S	PDGP
WLVENYQLDJGSFK	-	-	1712.83	2	sp|P01031|CO5_HUMAN	L	EN	N	WLVENYQLDJGSFKEN	1106	10	1115	NXS	S	PDGP
NSVLJSSTAEHSSPYSEDPIEDPLQPDVTGIR	-	-	3454.62	5	sp|P12259|FA5_HUMAN	K	LL	Y	NSVLJSSTAEHSSPYSEDPIEDPLQPDVTGIRLL	817	5	821	NXS	S	PDGP
WVSLDJWTYSK	-	-	1398.67	2	sp|O00462|MANBA_HUMAN	R	EF	Y	WVSLDJWTYSKEF	72	6	77	NXT	T	PDGP
TGJASALFILPDQDK	-	-	1589.82	2	sp|P01011|AACT_HUMAN	Y	ME	N	TGJASALFILPDQDKME	269	3	271	NXS	S	PDGP
MPSQAPTGNFYPQPLLJSSMCLEDSR	1;20;21;	Oxidation[M];Oxidation[M];Carbamidomethyl[C];	2972.32	3	sp|O75882|ATRN_HUMAN	K	YN	Y	MPSQAPTGNFYPQPLLJSSMCLEDSRYN	1027	17	1043	NXS	S	PDGP
LFIENIDFJK	-	-	1252.66	2	sp|P04114|APOB_HUMAN	H	SG	N	LFIENIDFJKSG	2231	9	2239	NXS	S	PDGP
DQCIVDDITYNVJDTFHK	3;	Carbamidomethyl[C];	2196.99	4	sp|P02751|FINC_HUMAN	R	RH	Y	DQCIVDDITYNVJDTFHKRH	516	13	528	NXT	T	PDGP
DDITYNVJDTFHK	-	-	1581.72	2	sp|P02751|FINC_HUMAN	V	RH	N	DDITYNVJDTFHKRH	521	8	528	NXT	T	PDGP
LGPWIQQVJQSWR	-	-	1611.84	2	sp|P14207|FOLR2_HUMAN	N	KE	N	LGPWIQQVJQSWRKE	107	9	115	NXS	S	PDGP
NCGVJCSGDVFTAL	2;6;	Carbamidomethyl[C];Carbamidomethyl[C];	1513.64	2	sp|P09871|C1S_HUMAN	K	IG	N	NCGVJCSGDVFTALIG	170	5	174	NXS	S	PDGP
VSHHJLTTGATLINEQWLLTTAK	-	-	2548.35	4	sp|P00738|HPT_HUMAN	M	NL	N	VSHHJLTTGATLINEQWLLTTAKNL	180	5	184	NXT	T	PDGP
AVLQLNEEGVDTAGSTGVTLJLTSK	-	-	2517.3	2	sp|P08185|CBG_HUMAN	K	PI	Y	AVLQLNEEGVDTAGSTGVTLJLTSKPI	349	21	369	NXT	T	PDGP
AVLQLNEEGVDTAGSTGVTLJLTSK	-	-	2517.3	3	sp|P08185|CBG_HUMAN	K	PI	Y	AVLQLNEEGVDTAGSTGVTLJLTSKPI	349	21	369	NXT	T	PDGP
EAFSJFSSSTLTEVQAISTHGGSVGDK	-	-	2756.3	3	sp|P07307|ASGR2_HUMAN	K	IT	Y	EAFSJFSSSTLTEVQAISTHGGSVGDKIT	98	5	102	NXS	S	PDGP
MVSHHJLTTGATLINEQWL	15;	Deamidated[N];	2166.06	3	sp|P00738|HPT_HUMAN	K	LT	N	MVSHHJLTTGATLINEQWLLT	179	6	184	NXT	T	PDGP
GPJLTSPASITFTTGLEAPR	-	-	2030.05	3	sp|P22105|TENX_HUMAN	R	DL	Y	GPJLTSPASITFTTGLEAPRDL	3916	3	3918	NXT	T	PDGP
GDVLHNGJGTYQSWVVVAVPPQDTAPYSCH	6;29;	Deamidated[N];Carbamidomethyl[C];	3269.5	4	sp|P25311|ZA2G_HUMAN	R	VQ	N	GDVLHNGJGTYQSWVVVAVPPQDTAPYSCHVQ	252	8	259	NXT	T	PDGP
LGGWJITGPWAK	-	-	1299.68	2	sp|P42892|ECE1_HUMAN	R	DN	Y	LGGWJITGPWAKDN	206	5	210	NXT	T	PDGP
VSGJNTVPFAVSLVDSTSEK	-	-	2051.03	3	sp|P07225|PROS_HUMAN	L	SQ	N	VSGJNTVPFAVSLVDSTSEKSQ	527	4	530	NXT	T	PDGP
NPPMGGNVVIFDTVITNQEEPYQJHSGR	-	-	3113.47	4	sp|P02745|C1QA_HUMAN	R	FV	Y	NPPMGGNVVIFDTVITNQEEPYQJHSGRFV	123	24	146	NXS	S	PDGP
NPPMGGNVVIFDTVITNQEEPYQJHSGR	-	-	3113.47	5	sp|P02745|C1QA_HUMAN	R	FV	Y	NPPMGGNVVIFDTVITNQEEPYQJHSGRFV	123	24	146	NXS	S	PDGP
EHEAQSJASLDVFLGHTNVEELMK	-	-	2698.28	4	sp|P00736|C1R_HUMAN	K	LG	Y	EHEAQSJASLDVFLGHTNVEELMKLG	508	7	514	NXS	S	PDGP
EHEAQSJASLDVFLGHTNVEELMK	-	-	2698.28	3	sp|P00736|C1R_HUMAN	K	LG	Y	EHEAQSJASLDVFLGHTNVEELMKLG	508	7	514	NXS	S	PDGP
GFNJISELLPR	-	-	1259.67	2	sp|O94933|SLIK3_HUMAN	R	PL	Y	GFNJISELLPRPL	396	4	399	NXS	S	PDGP
EVSFLJCSLDNGGCTHYCLEEVGWR	7;14;18;	Carbamidomethyl[C];Carbamidomethyl[C];Carbamidomethyl[C];	3002.29	2	sp|P04070|PROC_HUMAN	R	RC	Y	EVSFLJCSLDNGGCTHYCLEEVGWRRC	134	6	139	NXS	S	PDGP
VEDEGJYTCLFVTFPQGSR	9;	Carbamidomethyl[C];	2219.01	2	sp|P15151|PVR_HUMAN	R	SV	Y	VEDEGJYTCLFVTFPQGSRSV	115	6	120	NXT	T	PDGP
GCSCFSDWQGPGCSVPVPAJQSF	2;4;13;	Carbamidomethyl[C];Carbamidomethyl[C];Carbamidomethyl[C];	2544.04	3	sp|O75882|ATRN_HUMAN	R	WT	N	GCSCFSDWQGPGCSVPVPAJQSFWT	306	20	325	NXS	S	PDGP
LFALJNTTGLITVQR	-	-	1660.94	2	sp|Q9HC56|PCDH9_HUMAN	R	SL	Y	LFALJNTTGLITVQRSL	302	5	306	NXT	T	PDGP
DCDPPGNPVHGYFEGNJFTLGSTISYYCEDR	2;16;28;	Carbamidomethyl[C];Deamidated[N];Carbamidomethyl[C];	3582.48	4	sp|P20851|C4BPB_HUMAN	R	YY	Y	DCDPPGNPVHGYFEGNJFTLGSTISYYCEDRYY	138	17	154	NXT	T	PDGP
GVTSVSQIFHSPDLAIRDTFVJASR	-	-	2717.4	4	sp|P05155|IC1_HUMAN	K	TL	Y	GVTSVSQIFHSPDLAIRDTFVJASRTL	217	22	238	NXS	S	PDGP
NIPMGLLFJQTGSCK	14;	Carbamidomethyl[C];	1679.82	2	sp|P02788|TRFL_HUMAN	W	FD	N	NIPMGLLFJQTGSCKFD	489	9	497	NXT	T	PDGP
ITJISAVEMTPLPTCLQFNR	9;15;	Oxidation[M];Carbamidomethyl[C];	2321.16	3	sp|Q6UX71|PXDC2_HUMAN	K	CG	Y	ITJISAVEMTPLPTCLQFNRCG	314	3	316	NXS	S	PDGP
CSASVLPVDVQTLJSSGPPFGK	1;	Carbamidomethyl[C];	2260.13	2	sp|P10721|KIT_HUMAN	R	LV	Y	CSASVLPVDVQTLJSSGPPFGKLV	450	14	463	NXS	S	PDGP
ADQSSCTFDNLSPGLEYJVSVYTVK	6;	Carbamidomethyl[C];	2794.29	3	sp|P02751|FINC_HUMAN	H	DD	N	ADQSSCTFDNLSPGLEYJVSVYTVKDD	1227	18	1244	NXS	S	PDGP
SLEEVVHADQSSCTFDNLSPGLEYJVSVYTVK	13;	Carbamidomethyl[C];	3587.68	3	sp|P02751|FINC_HUMAN	N	DD	N	SLEEVVHADQSSCTFDNLSPGLEYJVSVYTVKDD	1220	25	1244	NXS	S	PDGP
AFLSLGAHJTTLTEILK	-	-	1829.02	3	sp|P01011|AACT_HUMAN	L	GL	N	AFLSLGAHJTTLTEILKGL	85	9	93	NXT	T	PDGP
LGVTJASLVLFK	-	-	1261.75	2	tr|H3BLU2|H3BLU2_HUMAN	K	RV	Y	LGVTJASLVLFKRV	280	5	284	NXS	S	PDGP
GEEDFSWFGYSLHGVTVDJR	-	-	2315.04	3	sp|P80108|PHLD_HUMAN	R	TL	Y	GEEDFSWFGYSLHGVTVDJRTL	573	19	591	NXT	T	PDGP
CAGJGSWVNEVLGPELPK	1;	Carbamidomethyl[C];	1926.94	2	sp|P09871|C1S_HUMAN	H	CV	N	CAGJGSWVNEVLGPELPKCV	403	4	406	NXS	S	PDGP
VLSJNSDANLELINTWVAK	-	-	2101.09	2	sp|P05155|IC1_HUMAN	R	NT	Y	VLSJNSDANLELINTWVAKNT	250	4	253	NXS	S	PDGP
FAMLANNNLQILNIJK	-	-	1830.99	2	sp|O15394|NCAM2_HUMAN	R	SD	Y	FAMLANNNLQILNIJKSD	163	15	177	NXS	S	PDGP
VGJGTVFFILPDK	-	-	1406.77	2	sp|P08185|CBG_HUMAN	Y	GK	N	VGJGTVFFILPDKGK	258	3	260	NXT	T	PDGP
PATSYVFSITPGIGJETWGDPR	-	-	2365.15	3	sp|Q12913|PTPRJ_HUMAN	R	VI	Y	PATSYVFSITPGIGJETWGDPRVI	178	15	192	NXT	T	PDGP
ITJISAVEMTPLPTCLQFNR	15;	Carbamidomethyl[C];	2305.17	2	sp|Q6UX71|PXDC2_HUMAN	K	CG	Y	ITJISAVEMTPLPTCLQFNRCG	314	3	316	NXS	S	PDGP
LRPFLJWTGPPEPIEAAVAR	-	-	2234.21	3	sp|P02788|TRFL_HUMAN	T	FF	N	LRPFLJWTGPPEPIEAAVARFF	151	6	156	NXT	T	PDGP
IPVVPHJECSEVMSNMVSENMLCAGILGDR	9;23;	Carbamidomethyl[C];Carbamidomethyl[C];	3358.54	4	sp|P04070|PROC_HUMAN	K	QD	Y	IPVVPHJECSEVMSNMVSENMLCAGILGDRQD	365	7	371	NXC	C	PDGP
DFEDLYTPVJGSIVIVR	-	-	1937	3	sp|P02786|TFR1_HUMAN	K	AG	Y	DFEDLYTPVJGSIVIVRAG	242	10	251	NXS	S	PDGP
QLPNGELQPLSEJATLTLISTK	4;	Deamidated[N];	2368.26	2	sp|P19320|VCAM1_HUMAN	R	ME	Y	QLPNGELQPLSEJATLTLISTKME	549	13	561	NXT	T	PDGP
TFJETYQDISELVYGAK	-	-	1977.94	3	sp|P01008|ANT3_HUMAN	L	LQ	N	TFJETYQDISELVYGAKLQ	185	3	187	NXT	T	PDGP
LVPVPITJATLDRITGK	-	-	1808.06	2	sp|P19652|A1AG2_HUMAN	N	WF	N	LVPVPITJATLDRITGKWF	26	8	33	NXT	T	PDGP
VVGVPYQGJATALFILPSEGK	-	-	2160.17	3	sp|P05154|IPSP_HUMAN	R	MQ	Y	VVGVPYQGJATALFILPSEGKMQ	254	9	262	NXT	T	PDGP
IJDSVTLNEKPFSVEDTYLLCPAPILK	8;21;	Deamidated[N];Carbamidomethyl[C];	3077.57	3	sp|Q9H6X2|ANTR1_HUMAN	K	EV	Y	IJDSVTLNEKPFSVEDTYLLCPAPILKEV	261	2	262	NXS	S	PDGP
LSHNELADSGIPGNSFJVSSLVELDLSYNK	-	-	3219.58	4	sp|P51884|LUM_HUMAN	R	LK	Y	LSHNELADSGIPGNSFJVSSLVELDLSYNKLK	236	17	252	NXS	S	PDGP
SQILEGLGFJLTELSESDVHR	-	-	2344.18	2	sp|P29622|KAIN_HUMAN	R	GF	Y	SQILEGLGFJLTELSESDVHRGF	99	10	108	NXT	T	PDGP
SQILEGLGFJLTELSESDVHR	-	-	2344.18	4	sp|P29622|KAIN_HUMAN	R	GF	Y	SQILEGLGFJLTELSESDVHRGF	99	10	108	NXT	T	PDGP
GFJLTELSESDVHR	-	-	1603.77	2	sp|P29622|KAIN_HUMAN	L	GF	N	GFJLTELSESDVHRGF	106	3	108	NXT	T	PDGP
ESVTDHVNLITPLEKPLQJFTLC	23;	Carbamidomethyl[C];	2668.36	3	sp|P02743|SAMP_HUMAN	R	FR	N	ESVTDHVNLITPLEKPLQJFTLCFR	33	19	51	NXT	T	PDGP
LGSFEGLVJLTFIHLQHNR	-	-	2195.17	3	sp|P51884|LUM_HUMAN	K	LK	Y	LGSFEGLVJLTFIHLQHNRLK	152	9	160	NXT	T	PDGP
LGSFEGLVJLTFIHLQHNR	-	-	2195.17	2	sp|P51884|LUM_HUMAN	K	LK	Y	LGSFEGLVJLTFIHLQHNRLK	152	9	160	NXT	T	PDGP
GFLALYQTVAVJYSQPISEASR	-	-	2414.23	2	sp|Q9NZP8|C1RL_HUMAN	K	GS	Y	GFLALYQTVAVJYSQPISEASRGS	155	12	166	NXS	S	PDGP
DFTLJETVNSIFAQGAPR	-	-	1979.98	3	sp|Q86TH1|ATL2_HUMAN	K	SS	Y	DFTLJETVNSIFAQGAPRSS	471	5	475	NXT	T	PDGP
AJLSSQALQMSLDYGFVTPLTSMSIR	10;23;	Oxidation[M];Oxidation[M];	2862.4	3	sp|P19827|ITIH1_HUMAN	R	GM	Y	AJLSSQALQMSLDYGFVTPLTSMSIRGM	587	2	588	NXS	S	PDGP
ILTJNSQTPILSPQEVVSCSQYAQGCEGGFPYLIAGK	19;26;	Carbamidomethyl[C];Carbamidomethyl[C];	4026.96	4	sp|P53634|CATC_HUMAN	R	YA	Y	ILTJNSQTPILSPQEVVSCSQYAQGCEGGFPYLIAGKYA	273	4	276	NXS	S	PDGP
MLJTSSLLEQLNEQFNWVSR	1;12;	Oxidation[M];Deamidated[N];	2426.17	3	sp|P10909|CLUS_HUMAN	K	LA	Y	MLJTSSLLEQLNEQFNWVSRLA	352	3	354	NXS	S	PDGP
FQAFAJGSLLIPDFGK	-	-	1724.9	2	sp|O14498|ISLR_HUMAN	R	LE	Y	FQAFAJGSLLIPDFGKLE	304	6	309	NXS	S	PDGP
QEDLSVGSVLLTVJATDPDSLQHQTIR	0;	Gln->pyro-Glu[AnyN-termQ];	2919.47	3	sp|P55290|CAD13_HUMAN	R	YS	Y	QEDLSVGSVLLTVJATDPDSLQHQTIRYS	487	14	500	NXT	T	PDGP
JLSGSLAAIQEEMGAYGYEDLQQR	-	-	2643.23	3	sp|O95897|NOE2_HUMAN	R	VM	Y	JLSGSLAAIQEEMGAYGYEDLQQRVM	155	1	155	NXS	S	PDGP
AVFQECGLWVLTDAJLTK	6;	Carbamidomethyl[C];	2065.04	2	sp|Q6YHK3|CD109_HUMAN	F	DY	N	AVFQECGLWVLTDAJLTKDY	631	15	645	NXT	T	PDGP
VJLSFDFPFYGH	-	-	1442.67	2	sp|Q6UX71|PXDC2_HUMAN	R	FL	N	VJLSFDFPFYGHFL	159	2	160	NXS	S	PDGP
GFTJISQITEFWSR	-	-	1685.83	2	sp|O94933|SLIK3_HUMAN	K	PF	Y	GFTJISQITEFWSRPF	65	4	68	NXS	S	PDGP
VELAPLPPWQPVGQJFTLR	-	-	2162.18	2	sp|P32942|ICAM3_HUMAN	R	CQ	Y	VELAPLPPWQPVGQJFTLRCQ	120	15	134	NXT	T	PDGP
VLSJNSDANLELINTWVAK	-	-	2101.09	3	sp|P05155|IC1_HUMAN	R	NT	Y	VLSJNSDANLELINTWVAKNT	250	4	253	NXS	S	PDGP
TCQHWSAQTPHTHJR	2;	Carbamidomethyl[C];	1860.83	5	sp|P00747|PLMN_HUMAN	H	TP	N	TCQHWSAQTPHTHJRTP	295	14	308	NXT	T	PDGP
SJGSHVLQGR	-	-	1054.54	3	sp|P25311|ZA2G_HUMAN	D	FG	N	SJGSHVLQGRFG	111	2	112	NXS	S	PDGP
VSJKTEGR	-	-	890.468	2	sp|P01008|ANT3_HUMAN	W	IT	N	VSJKTEGRIT	222	3	224	NXT	T	PDGP
MDPNAAYVJMSNHHR	1;10;	Oxidation[M];Oxidation[M];	1788.75	3	sp|P08185|CBG_HUMAN	A	GL	N	MDPNAAYVJMSNHHRGL	23	9	31	NXS	S	PDGP
CJTTHCLVR	1;6;	Carbamidomethyl[C];Carbamidomethyl[C];	1160.53	3	sp|P15509|CSF2R_HUMAN	R	WK	Y	CJTTHCLVRWK	228	2	229	NXT	T	PDGP
LJQSNFQK	-	-	978.5	2	sp|Q13201|MMRN1_HUMAN	K	MY	Y	LJQSNFQKMY	815	2	816	NXS	S	PDGP
PGSFGJATGSR	-	-	1050.5	2	sp|Q7Z7M0|MEGF8_HUMAN	R	GC	Y	PGSFGJATGSRGC	1196	6	1201	NXT	T	PDGP
TSJISKPGTLER	-	-	1302.7	2	sp|Q9UBG0|MRC2_HUMAN	R	GD	Y	TSJISKPGTLERGD	138	3	140	NXS	S	PDGP
PSAGJNSLYR	-	-	1078.53	3	sp|P02749|APOH_HUMAN	K	DT	Y	PSAGJNSLYRDT	158	5	162	NXS	S	PDGP
GAAVPGAAJASAQQPR	-	-	1465.75	2	sp|P28300|LYOX_HUMAN	P	TP	N	GAAVPGAAJASAQQPRTP	73	9	81	NXS	S	PDGP
PLEGJSTVTGQPR	-	-	1355.69	3	sp|P58166|INHBE_HUMAN	R	RL	Y	PLEGJSTVTGQPRRL	194	5	198	NXT	T	PDGP
APGWAJSSAGSGR	-	-	1217.57	3	sp|Q86VB7|C163A_HUMAN	K	IW	Y	APGWAJSSAGSGRIW	100	6	105	NXS	S	PDGP
SQPPQIEHGTIJSSR	-	-	1650.82	3	sp|P08603|CFAH_HUMAN	C	SS	N	SQPPQIEHGTIJSSRSS	871	12	882	NXS	S	PDGP
APGWAJSSAGSGR	-	-	1217.57	2	sp|Q86VB7|C163A_HUMAN	K	IW	Y	APGWAJSSAGSGRIW	100	6	105	NXS	S	PDGP
TPGDKVJISCK	10;	Carbamidomethyl[C];	1218.61	3	sp|P06315|KV502_HUMAN	A	AS	N	TPGDKVJISCKAS	34	7	40	NXS	S	PDGP
GINYJSSVAK	-	-	1052.54	2	sp|P03951|FA11_HUMAN	K	SA	Y	GINYJSSVAKSA	122	5	126	NXS	S	PDGP
SHEIWTHSCPQSPGJGTDASH	9;	Carbamidomethyl[C];	2304.97	3	sp|P04278|SHBG_HUMAN	R	--	Y	SHEIWTHSCPQSPGJGTDASH--	382	15	396	NXT	T	PDGP
LNJGTCTAEGK	6;	Carbamidomethyl[C];	1164.53	2	sp|P05156|CFAI_HUMAN	F	FS	N	LNJGTCTAEGKFS	101	3	103	NXT	T	PDGP
SHLALGAQJHTLQR	-	-	1545.82	3	sp|P08697|A2AP_HUMAN	L	LQ	N	SHLALGAQJHTLQRLQ	118	9	126	NXT	T	PDGP
HEEGHMLJCTCFGQGR	6;9;11;	Oxidation[M];Carbamidomethyl[C];Carbamidomethyl[C];	1948.78	4	sp|P02751|FINC_HUMAN	R	GR	Y	HEEGHMLJCTCFGQGRGR	535	8	542	NXT	T	PDGP
LLDRJLSCR	8;	Carbamidomethyl[C];	1146.6	3	sp|P05154|IPSP_HUMAN	Y	VV	N	LLDRJLSCRVV	245	5	249	NXS	S	PDGP
LINDYVKJGTRG	3;	Deamidated[N];	1350.7	3	sp|P01011|AACT_HUMAN	K	KI	N	LINDYVKJGTRGKI	179	8	186	NXT	T	PDGP
JHSCEPCQTLAVR	4;7;	Carbamidomethyl[C];Carbamidomethyl[C];	1571.7	4	sp|P00748|FA12_HUMAN	R	SY	Y	JHSCEPCQTLAVRSY	433	1	433	NXS	S	PDGP
LYAJHTSLPASAR	-	-	1400.73	3	sp|Q9NRB3|CHSTC_HUMAN	R	EA	Y	LYAJHTSLPASAREA	277	4	280	NXT	T	PDGP
LYAJHTSLPASAR	-	-	1400.73	2	sp|Q9NRB3|CHSTC_HUMAN	R	EA	Y	LYAJHTSLPASAREA	277	4	280	NXT	T	PDGP
LALGAQJHTLQR	-	-	1321.73	3	sp|P08697|A2AP_HUMAN	H	LQ	N	LALGAQJHTLQRLQ	120	7	126	NXT	T	PDGP
LALGAQJHTLQR	-	-	1321.73	2	sp|P08697|A2AP_HUMAN	H	LQ	N	LALGAQJHTLQRLQ	120	7	126	NXT	T	PDGP
QMHIDEEKJTSLPHHVGK	0;	Gln->pyro-Glu[AnyN-termQ];	2083	4	sp|P33151|CADH5_HUMAN	N	IK	N	QMHIDEEKJTSLPHHVGKIK	53	9	61	NXS	S	PDGP
REJISDPTSPLR	-	-	1384.72	3	sp|P01591|IGJ_HUMAN	N	TR	N	REJISDPTSPLRTR	69	3	71	NXS	S	PDGP
FGHSAVLHJSTMY	12;	Oxidation[M];	1479.67	3	sp|O75882|ATRN_HUMAN	R	VF	N	FGHSAVLHJSTMYVF	615	9	623	NXT	T	PDGP
DHLLLPATTHJK	-	-	1359.74	2	sp|P18850|ATF6A_HUMAN	R	TT	Y	DHLLLPATTHJKTT	574	11	584	NXT	T	PDGP
EVJTSGFAPAR	-	-	1148.57	2	sp|P01880|IGHD_HUMAN	R	PP	Y	EVJTSGFAPARPP	314	3	316	NXS	S	PDGP
LVPHMJVSAVEK	5;	Oxidation[M];	1339.7	3	sp|Q96KN2|CNDP1_HUMAN	R	QV	Y	LVPHMJVSAVEKQV	377	6	382	NXS	S	PDGP
HEEGHMLJCTCFGQGR	6;9;11;	Oxidation[M];Carbamidomethyl[C];Carbamidomethyl[C];	1948.78	2	sp|P02751|FINC_HUMAN	R	GR	Y	HEEGHMLJCTCFGQGRGR	535	8	542	NXT	T	PDGP
LRJVSWATGR	-	-	1159.63	3	sp|P08571|CD14_HUMAN	R	SW	Y	LRJVSWATGRSW	149	3	151	NXS	S	PDGP
LVPHMJVSAVEK	5;	Oxidation[M];	1339.7	2	sp|Q96KN2|CNDP1_HUMAN	R	QV	Y	LVPHMJVSAVEKQV	377	6	382	NXS	S	PDGP
ALSHLALGAQJHTLQR	-	-	1729.95	4	sp|P08697|A2AP_HUMAN	L	LQ	N	ALSHLALGAQJHTLQRLQ	116	11	126	NXT	T	PDGP
ALSHLALGAQJHTLQR	-	-	1729.95	3	sp|P08697|A2AP_HUMAN	L	LQ	N	ALSHLALGAQJHTLQRLQ	116	11	126	NXT	T	PDGP
MLMDKJATALR	-	-	1263.65	3	sp|P00451|FA8_HUMAN	R	LN	Y	MLMDKJATALRLN	1069	6	1074	NXT	T	PDGP
TJATLDQITGK	-	-	1161.61	2	sp|P02763|A1AG1_HUMAN	I	WF	N	TJATLDQITGKWF	32	2	33	NXT	T	PDGP
LRLETAPJISK	-	-	1241.72	3	sp|O14793|GDF8_HUMAN	K	DV	Y	LRLETAPJISKDV	64	8	71	NXS	S	PDGP
KIJSSLQLPDR	-	-	1270.71	3	sp|Q9NPR2|SEM4B_HUMAN	R	VL	Y	KIJSSLQLPDRVL	403	3	405	NXS	S	PDGP
LRNPCTSEQJCTSPFSYK	5;11;	Carbamidomethyl[C];Carbamidomethyl[C];	2188.97	3	sp|P05556|ITB1_HUMAN	K	NV	Y	LRNPCTSEQJCTSPFSYKNV	203	10	212	NXT	T	PDGP
NPCTSEQJCTSPFSYK	3;9;	Carbamidomethyl[C];Carbamidomethyl[C];	1919.79	3	sp|P05556|ITB1_HUMAN	R	NV	Y	NPCTSEQJCTSPFSYKNV	205	8	212	NXT	T	PDGP
GLJLTEDTYKPR	-	-	1406.73	3	sp|Q08380|LG3BP_HUMAN	K	IY	Y	GLJLTEDTYKPRIY	396	3	398	NXT	T	PDGP
JVSTTLSTVGAR	-	-	1205.65	2	sp|Q9UQP3|TENN_HUMAN	R	FP	Y	JVSTTLSTVGARFP	1052	1	1052	NXS	S	PDGP
FSGSTSGJTTTLTISR	-	-	1629.81	2	sp|A0A075B6J6|LV322_HUMAN	R	VL	Y	FSGSTSGJTTTLTISRVL	80	8	87	NXT	T	PDGP
FGYILHTDJR	-	-	1235.62	2	sp|P48740|MASP1_HUMAN	R	TC	Y	FGYILHTDJRTC	170	9	178	NXT	T	PDGP
TYSIVQTJCSK	9;	Carbamidomethyl[C];	1300.62	2	sp|P01042|KNG1_HUMAN	I	EN	N	TYSIVQTJCSKEN	198	8	205	NXS	S	PDGP
PVGLIGAEJATGETDPSHSK	-	-	1979.97	3	sp|P43251|BTD_HUMAN	N	FL	N	PVGLIGAEJATGETDPSHSKFL	341	9	349	NXT	T	PDGP
SFGGWJTSGCVAHR	10;	Carbamidomethyl[C];	1535.68	3	sp|Q86SQ4|AGRG6_HUMAN	K	DS	Y	SFGGWJTSGCVAHRDS	813	6	818	NXS	S	PDGP
SFGGWJTSGCVAHR	10;	Carbamidomethyl[C];	1535.68	2	sp|Q86SQ4|AGRG6_HUMAN	K	DS	Y	SFGGWJTSGCVAHRDS	813	6	818	NXS	S	PDGP
VSTSLLTSAGJR	-	-	1205.65	2	sp|Q86TH1|ATL2_HUMAN	N	TH	N	VSTSLLTSAGJRTH	534	11	544	NXT	T	PDGP
VYESGSLJFSK	-	-	1230.6	2	sp|P04114|APOB_HUMAN	L	LE	N	VYESGSLJFSKLE	2975	8	2982	NXS	S	PDGP
KEHETCLAPELYNGJYSTTQK	6;	Carbamidomethyl[C];	2483.15	3	sp|P05160|F13B_HUMAN	R	TF	Y	KEHETCLAPELYNGJYSTTQKTF	148	15	162	NXS	S	PDGP
JFSYGQTSLDR	-	-	1287.6	2	sp|Q9H4A9|DPEP2_HUMAN	R	LR	Y	JFSYGQTSLDRLR	111	1	111	NXS	S	PDGP
JLSCIVNEGK	4;	Carbamidomethyl[C];	1133.56	2	sp|P40189|IL6RB_HUMAN	K	KM	Y	JLSCIVNEGKKM	131	1	131	NXS	S	PDGP
JVSSLADLKPK	-	-	1171.67	2	sp|Q96PX8|SLIK1_HUMAN	R	LS	Y	JVSSLADLKPKLS	363	1	363	NXS	S	PDGP
JATLVNEADKLR	-	-	1343.73	3	sp|P15144|AMPN_HUMAN	R	AA	Y	JATLVNEADKLRAA	818	1	818	NXT	T	PDGP
ANJGSVLQGTSVASVYHGK	-	-	1888.95	3	sp|Q15166|PON3_HUMAN	Y	IL	N	ANJGSVLQGTSVASVYHGKIL	321	3	323	NXS	S	PDGP
PPAJITVTAVAR	-	-	1209.69	2	sp|P08887|IL6RA_HUMAN	D	NP	N	PPAJITVTAVARNP	218	4	221	NXT	T	PDGP
INNGGCQDLCLLTHQGHVJCSCR	6;10;20;22;	Carbamidomethyl[C];Carbamidomethyl[C];Carbamidomethyl[C];Carbamidomethyl[C];	2713.18	4	sp|Q07954|LRP1_HUMAN	R	GG	Y	INNGGCQDLCLLTHQGHVJCSCRGG	2484	19	2502	NXS	S	PDGP
JGSVLQGTSVASVYHGK	-	-	1703.87	3	sp|Q15166|PON3_HUMAN	N	IL	N	JGSVLQGTSVASVYHGKIL	323	1	323	NXS	S	PDGP
DHLLLPAISHJK	-	-	1357.76	3	sp|Q99941|ATF6B_HUMAN	R	TS	Y	DHLLLPAISHJKTS	600	11	610	NXT	T	PDGP
CQAHSQJVTFVLR	1;	Carbamidomethyl[C];	1559.77	3	sp|Q6UX27|VSTM1_HUMAN	K	KV	Y	CQAHSQJVTFVLRKV	49	7	55	NXT	T	PDGP
SJTTALAEFGK	-	-	1138.57	2	sp|Q6GTS8|P20D1_HUMAN	K	YI	Y	SJTTALAEFGKYI	71	2	72	NXT	T	PDGP
ISTPSFJYTGR	-	-	1242.61	2	sp|P04180|LCAT_HUMAN	F	DF	N	ISTPSFJYTGRDF	290	7	296	NXT	T	PDGP
EHETCLAPELYNGJYSTTQK	5;	Carbamidomethyl[C];	2355.06	2	sp|P05160|F13B_HUMAN	K	TF	Y	EHETCLAPELYNGJYSTTQKTF	149	14	162	NXS	S	PDGP
KFDVNQLQJTTIK	-	-	1548.84	2	sp|P12821|ACE_HUMAN	R	RI	Y	KFDVNQLQJTTIKRI	706	9	714	NXT	T	PDGP
KFDVNQLQJTTIK	-	-	1548.84	3	sp|P12821|ACE_HUMAN	R	RI	Y	KFDVNQLQJTTIKRI	706	9	714	NXT	T	PDGP
PNVYWIJK	-	-	1033.55	2	sp|O75144|ICOSL_HUMAN	R	TD	Y	PNVYWIJKTD	167	7	173	NXT	T	PDGP
DIVEYYNDSJGSHVLQGR	-	-	2065.96	3	sp|P25311|ZA2G_HUMAN	K	FG	Y	DIVEYYNDSJGSHVLQGRFG	103	10	112	NXS	S	PDGP
SDVGJYTCVVTNTVTNHK	8;	Carbamidomethyl[C];	2008.94	3	sp|Q8IWV2|CNTN4_HUMAN	K	VL	Y	SDVGJYTCVVTNTVTNHKVL	187	5	191	NXT	T	PDGP
FCRDJYTDLVAIQNK	2;	Carbamidomethyl[C];	1856.9	2	sp|P14151|LYAM1_HUMAN	R	AE	Y	FCRDJYTDLVAIQNKAE	56	5	60	NXT	T	PDGP
YLJETQQLTPEIK	-	-	1576.82	2	sp|P01023|A2MG_HUMAN	D	SK	N	YLJETQQLTPEIKSK	989	3	991	NXT	T	PDGP
SYAGFLTVJK	-	-	1099.58	2	sp|Q9H3G5|CPVL_HUMAN	K	TY	Y	SYAGFLTVJKTY	73	9	81	NXT	T	PDGP
HYLVSJISHDTVLQCHFTCSGK	15;19;	Carbamidomethyl[C];Carbamidomethyl[C];	2603.21	3	sp|P13598|ICAM2_HUMAN	K	QE	Y	HYLVSJISHDTVLQCHFTCSGKQE	77	6	82	NXS	S	PDGP
TVEIJLTNDYR	-	-	1337.67	2	sp|P23471|PTPRZ_HUMAN	K	VS	Y	TVEIJLTNDYRVS	101	5	105	NXT	T	PDGP
LVYESGSLJFSK	-	-	1343.68	2	sp|P04114|APOB_HUMAN	N	LE	N	LVYESGSLJFSKLE	2974	9	2982	NXS	S	PDGP
EWJGTYHCIFR	8;	Carbamidomethyl[C];	1482.66	3	sp|Q8IZF2|AGRF5_HUMAN	R	YK	Y	EWJGTYHCIFRYK	538	3	540	NXT	T	PDGP
EWJGTYHCIFR	8;	Carbamidomethyl[C];	1482.66	2	sp|Q8IZF2|AGRF5_HUMAN	R	YK	Y	EWJGTYHCIFRYK	538	3	540	NXT	T	PDGP
FVGTPEVJQTTLYQR	-	-	1752.89	2	sp|P01033|TIMP1_HUMAN	K	YE	Y	FVGTPEVJQTTLYQRYE	46	8	53	NXT	T	PDGP
HPJYSQVDIGLIK	-	-	1483.79	2	sp|P00738|HPT_HUMAN	L	LK	N	HPJYSQVDIGLIKLK	239	3	241	NXS	S	PDGP
NQCFYJSSYLNVQR	3;	Carbamidomethyl[C];	1792.81	2	sp|P19652|A1AG2_HUMAN	Q	EN	N	NQCFYJSSYLNVQREN	88	6	93	NXS	S	PDGP
QNQCFYJSSYLNVQR	4;	Carbamidomethyl[C];	1920.87	4	sp|P19652|A1AG2_HUMAN	R	EN	Y	QNQCFYJSSYLNVQREN	87	7	93	NXS	S	PDGP
QCFYJSSYLNVQR	2;	Carbamidomethyl[C];	1678.76	2	sp|P19652|A1AG2_HUMAN	N	EN	N	QCFYJSSYLNVQREN	89	5	93	NXS	S	PDGP
AHFFAPQJLTNMNK	-	-	1632.79	3	sp|P19827|ITIH1_HUMAN	F	NV	N	AHFFAPQJLTNMNKNV	278	8	285	NXT	T	PDGP
CFYJSSYLNVQR	1;	Carbamidomethyl[C];	1550.71	2	sp|P19652|A1AG2_HUMAN	Q	EN	N	CFYJSSYLNVQREN	90	4	93	NXS	S	PDGP
LJTTTANTATVEVLAPSAR	-	-	1930.02	3	sp|Q58EX2|SDK2_HUMAN	R	QY	Y	LJTTTANTATVEVLAPSARQY	1340	2	1341	NXT	T	PDGP
VYAEJGTVLQGSTVASVYK	-	-	1986.02	3	sp|P27169|PON1_HUMAN	Q	GK	N	VYAEJGTVLQGSTVASVYKGK	320	5	324	NXT	T	PDGP
JTTCQDLQIEVTVK	4;	Carbamidomethyl[C];	1648.82	3	sp|P0C0L4|CO4A_HUMAN	K	GH	Y	JTTCQDLQIEVTVKGH	1391	1	1391	NXT	T	PDGP
LLESGLMNSQESSWGKJVSSTESGR	-	-	2683.26	3	sp|P00451|FA8_HUMAN	K	LF	Y	LLESGLMNSQESSWGKJVSSTESGRLF	966	17	982	NXS	S	PDGP
JQVSLTCLVK	7;	Carbamidomethyl[C];	1161.63	2	sp|P01857|IGHG1_HUMAN	K	GF	Y	JQVSLTCLVKGF	244	1	244	NXV	V	PDGP
ETTLTQSPAFMSATPGDKVJISCK	23;	Carbamidomethyl[C];	2583.24	4	sp|P06315|KV502_HUMAN	A	AS	N	ETTLTQSPAFMSATPGDKVJISCKAS	21	20	40	NXS	S	PDGP
MLNJNTGIYTCSAQGVWMNK	11;18;	Carbamidomethyl[C];Oxidation[M];	2318.04	3	sp|P48740|MASP1_HUMAN	K	VL	Y	MLNJNTGIYTCSAQGVWMNKVL	404	4	407	NXT	T	PDGP
AACAVKPQEVQMVJGTITNPINGK	3;22;	Carbamidomethyl[C];Deamidated[N];	2541.28	3	sp|P11717|MPRI_HUMAN	R	SF	Y	AACAVKPQEVQMVJGTITNPINGKSF	2123	14	2136	NXT	T	PDGP
VLSJNSDANLEL	-	-	1288.64	2	sp|P05155|IC1_HUMAN	R	IN	N	VLSJNSDANLELIN	250	4	253	NXS	S	PDGP
VIJETWAWK	-	-	1146.59	2	sp|Q9Y4L1|HYOU1_HUMAN	K	NA	Y	VIJETWAWKNA	860	3	862	NXT	T	PDGP
LPFQCSASYLGJDTR	5;	Carbamidomethyl[C];	1728.8	2	sp|Q96PE1|AGRA2_HUMAN	R	IR	Y	LPFQCSASYLGJDTRIR	264	12	275	NXT	T	PDGP
JTTCQDLQIEVTVK	4;	Carbamidomethyl[C];	1648.82	2	sp|P0C0L4|CO4A_HUMAN	K	GH	Y	JTTCQDLQIEVTVKGH	1391	1	1391	NXT	T	PDGP
ESGSLJFSK	-	-	968.468	2	sp|P04114|APOB_HUMAN	Y	LE	N	ESGSLJFSKLE	2977	6	2982	NXS	S	PDGP
ALGFEJATQALGR	-	-	1347.7	3	sp|Q08380|LG3BP_HUMAN	R	AA	Y	ALGFEJATQALGRAA	64	6	69	NXT	T	PDGP
ELHHLQEQJVSNAFLDKGEF	-	-	2355.14	3	sp|P00450|CERU_HUMAN	K	YI	N	ELHHLQEQJVSNAFLDKGEFYI	754	9	762	NXS	S	PDGP
LQAPLJYTEFQK	-	-	1451.75	2	sp|P03952|KLKB1_HUMAN	K	PI	Y	LQAPLJYTEFQKPI	489	6	494	NXT	T	PDGP
ELHHLQEQJVSNAFLDKGEF	-	-	2355.14	4	sp|P00450|CERU_HUMAN	K	YI	N	ELHHLQEQJVSNAFLDKGEFYI	754	9	762	NXS	S	PDGP
GFEJATQALGR	-	-	1163.58	2	sp|Q08380|LG3BP_HUMAN	L	AA	N	GFEJATQALGRAA	66	4	69	NXT	T	PDGP
LQITJASLGLR	-	-	1185.69	2	sp|P55058|PLTP_HUMAN	M	FR	N	LQITJASLGLRFR	90	5	94	NXS	S	PDGP
QNQCFYJSSYLNVQR	0;4;	Gln->pyro-Glu[AnyN-termQ];Carbamidomethyl[C];	1903.84	2	sp|P19652|A1AG2_HUMAN	R	EN	Y	QNQCFYJSSYLNVQREN	87	7	93	NXS	S	PDGP
VJGTLLDGTQVLK	-	-	1357.77	2	sp|Q6UXK5|LRRN1_HUMAN	K	IY	Y	VJGTLLDGTQVLKIY	516	2	517	NXT	T	PDGP
DWIWNQMHIDEEKJTSLPHHVGK	-	-	2814.34	5	sp|P33151|CADH5_HUMAN	R	IK	Y	DWIWNQMHIDEEKJTSLPHHVGKIK	48	14	61	NXS	S	PDGP
ALGFEJATQALGR	-	-	1347.7	2	sp|Q08380|LG3BP_HUMAN	R	AA	Y	ALGFEJATQALGRAA	64	6	69	NXT	T	PDGP
GJVTAVLGETLK	-	-	1201.68	2	sp|P01833|PIGR_HUMAN	P	VP	N	GJVTAVLGETLKVP	468	2	469	NXT	T	PDGP
LQCMSQEQLAQVAAJATK	3;	Carbamidomethyl[C];	1990.97	3	sp|Q96PD5|PGRP2_HUMAN	Q	EF	N	LQCMSQEQLAQVAAJATKEF	353	15	367	NXT	T	PDGP
VTQVYAEJGTVLQGSTVASVYK	-	-	2314.19	4	sp|P27169|PON1_HUMAN	K	GK	Y	VTQVYAEJGTVLQGSTVASVYKGK	317	8	324	NXT	T	PDGP
TLJQSSDELQLSMGNA	-	-	1707.78	2	sp|P01011|AACT_HUMAN	R	MF	N	TLJQSSDELQLSMGNAMF	125	3	127	NXS	S	PDGP
SIJETCFNIQGGFR	6;	Carbamidomethyl[C];	1642.76	2	sp|P23142|FBLN1_HUMAN	C	CL	N	SIJETCFNIQGGFRCL	537	3	539	NXT	T	PDGP
EYYNDSJGSHVLQGR	-	-	1738.78	2	sp|P25311|ZA2G_HUMAN	V	FG	N	EYYNDSJGSHVLQGRFG	106	7	112	NXS	S	PDGP
YAJITVDYLYNK	-	-	1476.74	2	sp|P08575|PTPRC_HUMAN	K	ET	Y	YAJITVDYLYNKET	232	3	234	NXT	T	PDGP
CLPSQQWJDSFPVCK	1;14;	Carbamidomethyl[C];Carbamidomethyl[C];	1865.83	2	sp|Q4LDE5|SVEP1_HUMAN	K	IV	Y	CLPSQQWJDSFPVCKIV	2363	8	2370	NXS	S	PDGP
LDPTVLDAGELAJR	-	-	1483.77	2	sp|Q6UVK1|CSPG4_HUMAN	R	TG	Y	LDPTVLDAGELAJRTG	2063	13	2075	NXT	T	PDGP
SKWJITMESYVVH	-	-	1593.77	3	sp|P02760|AMBP_HUMAN	K	TN	N	SKWJITMESYVVHTN	112	4	115	NXT	T	PDGP
LDPTVLDAGELAJR	-	-	1483.77	3	sp|Q6UVK1|CSPG4_HUMAN	R	TG	Y	LDPTVLDAGELAJRTG	2063	13	2075	NXT	T	PDGP
SKWJITMESYVVH	-	-	1593.77	2	sp|P02760|AMBP_HUMAN	K	TN	N	SKWJITMESYVVHTN	112	4	115	NXT	T	PDGP
PJYSQVDIGLIK	-	-	1346.73	2	sp|P00738|HPT_HUMAN	H	LK	N	PJYSQVDIGLIKLK	240	2	241	NXS	S	PDGP
YFYJGTSMACETFQYGGCMGNGNNFVTEK	8;10;18;19;	Oxidation[M];Carbamidomethyl[C];Carbamidomethyl[C];Oxidation[M];	3379.34	4	sp|P02760|AMBP_HUMAN	R	EC	Y	YFYJGTSMACETFQYGGCMGNGNNFVTEKEC	247	4	250	NXT	T	PDGP
QLQCMSQEQLAQVAAJATK	4;	Carbamidomethyl[C];	2119.03	3	sp|Q96PD5|PGRP2_HUMAN	L	EF	N	QLQCMSQEQLAQVAAJATKEF	352	16	367	NXT	T	PDGP
VLYLAAYJCTLRPVSK	9;	Carbamidomethyl[C];	1868.01	3	sp|Q9UGM5|FETUB_HUMAN	R	KK	Y	VLYLAAYJCTLRPVSKKK	129	8	136	NXT	T	PDGP
CVASVPSIPGLJR	1;	Carbamidomethyl[C];	1369.73	2	sp|P43121|MUC18_HUMAN	R	TQ	Y	CVASVPSIPGLJRTQ	407	12	418	NXT	T	PDGP
VLYLAAYJCTLRPVSK	9;	Carbamidomethyl[C];	1868.01	2	sp|Q9UGM5|FETUB_HUMAN	R	KK	Y	VLYLAAYJCTLRPVSKKK	129	8	136	NXT	T	PDGP
VQLPSJTTWTLK	-	-	1387.76	2	sp|P55103|INHBC_HUMAN	F	VR	N	VQLPSJTTWTLKVR	138	6	143	NXT	T	PDGP
SJVTDCSGNFCLFR	6;11;	Carbamidomethyl[C];Carbamidomethyl[C];	1676.71	3	sp|P02787|TRFE_HUMAN	G	SE	N	SJVTDCSGNFCLFRSE	629	2	630	NXT	T	PDGP
GSJVTDCSGNFCLFR	7;12;	Carbamidomethyl[C];Carbamidomethyl[C];	1733.74	3	sp|P02787|TRFE_HUMAN	F	SE	N	GSJVTDCSGNFCLFRSE	628	3	630	NXT	T	PDGP
SJVTDCSGNFCLFR	6;11;	Carbamidomethyl[C];Carbamidomethyl[C];	1676.71	2	sp|P02787|TRFE_HUMAN	G	SE	N	SJVTDCSGNFCLFRSE	629	2	630	NXT	T	PDGP
SDFSQTMLFQAJTTR	-	-	1746.81	2	sp|P23470|PTPRG_HUMAN	R	IF	Y	SDFSQTMLFQAJTTRIF	433	12	444	NXT	T	PDGP
SDFSQTMLFQAJTTR	-	-	1746.81	3	sp|P23470|PTPRG_HUMAN	R	IF	Y	SDFSQTMLFQAJTTRIF	433	12	444	NXT	T	PDGP
FGHSAVLHJSTMYVF	-	-	1709.81	3	sp|O75882|ATRN_HUMAN	R	GG	N	FGHSAVLHJSTMYVFGG	615	9	623	NXT	T	PDGP
AELSJHTRPVILVPGCLGNQLEAK	16;	Carbamidomethyl[C];	2616.39	4	sp|P04180|LCAT_HUMAN	K	LD	Y	AELSJHTRPVILVPGCLGNQLEAKLD	40	5	44	NXT	T	PDGP
IJSSLVLEIR	-	-	1143.67	2	sp|Q92187|SIA8D_HUMAN	K	KN	Y	IJSSLVLEIRKN	73	2	74	NXS	S	PDGP
SVALALSHLALGAQJHTLQR	-	-	2100.17	3	sp|P08697|A2AP_HUMAN	L	LQ	N	SVALALSHLALGAQJHTLQRLQ	112	15	126	NXT	T	PDGP
LLDLSGNJLTHLPK	7;	Deamidated[N];	1535.84	2	sp|P40197|GPV_HUMAN	K	GL	Y	LLDLSGNJLTHLPKGL	174	8	181	NXT	T	PDGP
LGHASISCTVEJETIGVWR	8;	Carbamidomethyl[C];	2129.04	3	sp|P04003|C4BPA_HUMAN	L	PS	N	LGHASISCTVEJETIGVWRPS	210	12	221	NXT	T	PDGP
JVTDCSGNFCLFR	5;10;	Carbamidomethyl[C];Carbamidomethyl[C];	1589.68	2	sp|P02787|TRFE_HUMAN	S	SE	N	JVTDCSGNFCLFRSE	630	1	630	NXT	T	PDGP
JVTDCSGNFCLFR	5;10;	Carbamidomethyl[C];Carbamidomethyl[C];	1589.68	3	sp|P02787|TRFE_HUMAN	S	SE	N	JVTDCSGNFCLFRSE	630	1	630	NXT	T	PDGP
JVVYTCNEGYSLIGNPVAR	6;7;	Carbamidomethyl[C];Deamidated[N];	2127.02	2	sp|P10643|CO7_HUMAN	K	CG	Y	JVVYTCNEGYSLIGNPVARCG	594	1	594	NXV	V	PDGP
JVVYTCNEGYSLIGNPVAR	6;7;	Carbamidomethyl[C];Deamidated[N];	2127.02	3	sp|P10643|CO7_HUMAN	K	CG	Y	JVVYTCNEGYSLIGNPVARCG	594	1	594	NXV	V	PDGP
QPMAPNPCEANGGQGPCSHLCLINYJR	0;8;11;17;21;	Gln->pyro-Glu[AnyN-termQ];Carbamidomethyl[C];Deamidated[N];Carbamidomethyl[C];Carbamidomethyl[C];	3039.3	3	sp|Q07954|LRP1_HUMAN	R	TV	Y	QPMAPNPCEANGGQGPCSHLCLINYJRTV	1533	26	1558	NXT	T	PDGP
LSLGAHJTTLTEILK	-	-	1610.91	2	sp|P01011|AACT_HUMAN	F	GL	N	LSLGAHJTTLTEILKGL	87	7	93	NXT	T	PDGP
SIQMTNQTFSTVENLKPJTSYEFQVKPK	14;	Deamidated[N];	3260.61	4	sp|Q7Z7G0|TARSH_HUMAN	K	NP	Y	SIQMTNQTFSTVENLKPJTSYEFQVKPKNP	887	18	904	NXS	S	PDGP
ATADGJSSGSITCLQNGWSAQPICIK	13;16;24;	Carbamidomethyl[C];Deamidated[N];Carbamidomethyl[C];	2737.26	3	sp|Q92496|FHR4_HUMAN	Y	FC	N	ATADGJSSGSITCLQNGWSAQPICIKFC	369	6	374	NXS	S	PDGP
SMMSWPDDVPPEGWJR	2;	Oxidation[M];	1919.8	2	sp|P00751|CFAB_HUMAN	Y	TR	N	SMMSWPDDVPPEGWJRTR	364	15	378	NXT	T	PDGP
IQLEJVTLLNPDPAEGPKPR	-	-	2201.19	3	sp|Q8WZ75|ROBO4_HUMAN	R	PA	Y	IQLEJVTLLNPDPAEGPKPRPA	242	5	246	NXT	T	PDGP
IQLEJVTLLNPDPAEGPKPR	-	-	2201.19	2	sp|Q8WZ75|ROBO4_HUMAN	R	PA	Y	IQLEJVTLLNPDPAEGPKPRPA	242	5	246	NXT	T	PDGP
LFQPJDTCIVSGWGR	8;	Carbamidomethyl[C];	1749.84	2	sp|P05156|CFAI_HUMAN	Y	EK	N	LFQPJDTCIVSGWGREK	460	5	464	NXT	T	PDGP
LFQPJDTCIVSGWGR	8;	Carbamidomethyl[C];	1749.84	3	sp|P05156|CFAI_HUMAN	Y	EK	N	LFQPJDTCIVSGWGREK	460	5	464	NXT	T	PDGP
SGILJLSDITK	-	-	1160.65	2	sp|P03952|KLKB1_HUMAN	Y	DT	N	SGILJLSDITKDT	449	5	453	NXS	S	PDGP
LAGKPTHVJVSVVMAEVDGTCY	21;	Carbamidomethyl[C];	2347.14	4	sp|P01876|IGHA1_HUMAN	R	--	Y	LAGKPTHVJVSVVMAEVDGTCY--	332	9	340	NXS	S	PDGP
CSMAQIQLCPPPPQIPNSHJMTTTLNYR	1;9;	Carbamidomethyl[C];Carbamidomethyl[C];	3269.53	3	sp|P08603|CFAH_HUMAN	N	DG	N	CSMAQIQLCPPPPQIPNSHJMTTTLNYRDG	803	20	822	NXT	T	PDGP
LSSPPYYYGDSVEFJCSESFTMIGHR	16;22;	Carbamidomethyl[C];Oxidation[M];	3059.32	3	sp|P08603|CFAH_HUMAN	Q	SI	N	LSSPPYYYGDSVEFJCSESFTMIGHRSI	704	15	718	NXS	S	PDGP
GDVLHNGJGTYQSWVVVAVPPQDTAPYSCHVQH	6;29;	Deamidated[N];Carbamidomethyl[C];	3633.68	4	sp|P25311|ZA2G_HUMAN	R	SS	N	GDVLHNGJGTYQSWVVVAVPPQDTAPYSCHVQHSS	252	8	259	NXT	T	PDGP
HGIQYFNJNTQHSSLFML	17;	Oxidation[M];	2167	3	sp|P01042|KNG1_HUMAN	R	NE	N	HGIQYFNJNTQHSSLFMLNE	162	8	169	NXT	T	PDGP
SCGECIQAGPNCGWCTJSTFLQEGMPTSAR	2;5;11;12;15;	Carbamidomethyl[C];Carbamidomethyl[C];Deamidated[N];Carbamidomethyl[C];Carbamidomethyl[C];	3377.37	3	sp|P05556|ITB1_HUMAN	K	CD	Y	SCGECIQAGPNCGWCTJSTFLQEGMPTSARCD	34	17	50	NXT	T	PDGP
VLPVCLPDJETLYR	5;	Carbamidomethyl[C];	1688.87	3	sp|Q9NZP8|C1RL_HUMAN	N	SG	N	VLPVCLPDJETLYRSG	355	9	363	NXT	T	PDGP
JETYQLFLSYSSK	-	-	1579.76	3	sp|P02748|CO9_HUMAN	K	KE	Y	JETYQLFLSYSSKKE	277	1	277	NXT	T	PDGP
IFIFJQTGIEAK	-	-	1380.75	2	sp|Q96J42|TXD15_HUMAN	K	KN	Y	IFIFJQTGIEAKKN	289	5	293	NXT	T	PDGP
YFYJGTSMACETFQYGGC	10;18;	Carbamidomethyl[C];Carbamidomethyl[C];	2155.82	2	sp|P02760|AMBP_HUMAN	R	MG	N	YFYJGTSMACETFQYGGCMG	247	4	250	NXT	T	PDGP
LAGKPTHVJVSVVMAEVDGTCY	21;	Carbamidomethyl[C];	2347.14	2	sp|P01876|IGHA1_HUMAN	R	--	Y	LAGKPTHVJVSVVMAEVDGTCY--	332	9	340	NXS	S	PDGP
VTQVYAEJGTVLQGSTVASVYK	-	-	2314.19	2	sp|P27169|PON1_HUMAN	K	GK	Y	VTQVYAEJGTVLQGSTVASVYKGK	317	8	324	NXT	T	PDGP
QSGVJATLPEENQPVVFNHVYNIK	0;	Gln->pyro-Glu[AnyN-termQ];	2680.34	3	sp|P24821|TENA_HUMAN	R	LP	Y	QSGVJATLPEENQPVVFNHVYNIKLP	34	5	38	NXT	T	PDGP
JGSFSGLSLLER	-	-	1279.66	2	sp|Q8IWK6|AGRA3_HUMAN	K	LD	Y	JGSFSGLSLLERLD	98	1	98	NXS	S	PDGP
TYNJITCASPPEVVGLDLR	7;	Carbamidomethyl[C];	2119.05	3	sp|P35858|ALS_HUMAN	Y	DL	N	TYNJITCASPPEVVGLDLRDL	577	4	580	NXT	T	PDGP
SVNILFJLTHR	-	-	1313.73	2	sp|Q99650|OSMR_HUMAN	R	VY	Y	SVNILFJLTHRVY	320	7	326	NXT	T	PDGP
SVNILFJLTHR	-	-	1313.73	3	sp|Q99650|OSMR_HUMAN	R	VY	Y	SVNILFJLTHRVY	320	7	326	NXT	T	PDGP
EAFSJFSSSTLTEVQAISTHGGSVGDK	-	-	2756.3	2	sp|P07307|ASGR2_HUMAN	K	IT	Y	EAFSJFSSSTLTEVQAISTHGGSVGDKIT	98	5	102	NXS	S	PDGP
EAFSJFSSSTLTEVQAISTHGGSVGDK	-	-	2756.3	4	sp|P07307|ASGR2_HUMAN	K	IT	Y	EAFSJFSSSTLTEVQAISTHGGSVGDKIT	98	5	102	NXS	S	PDGP
IQMLSFAGEPLPQJSSMAR	-	-	2077.02	2	sp|Q16853|AOC3_HUMAN	R	GF	Y	IQMLSFAGEPLPQJSSMARGF	605	14	618	NXS	S	PDGP
VDSPVYJATWSASLK	-	-	1637.82	2	sp|P04114|APOB_HUMAN	E	NK	N	VDSPVYJATWSASLKNK	3889	7	3895	NXT	T	PDGP
ELPGVCJETMMALWEECKPCLK	6;11;17;20;	Carbamidomethyl[C];Oxidation[M];Carbamidomethyl[C];Carbamidomethyl[C];	2711.2	4	sp|P10909|CLUS_HUMAN	K	QT	Y	ELPGVCJETMMALWEECKPCLKQT	97	7	103	NXT	T	PDGP
ELPGVCJETMMALWEECKPCLK	6;11;17;20;	Carbamidomethyl[C];Oxidation[M];Carbamidomethyl[C];Carbamidomethyl[C];	2711.2	3	sp|P10909|CLUS_HUMAN	K	QT	Y	ELPGVCJETMMALWEECKPCLKQT	97	7	103	NXT	T	PDGP
PPMGGNVVIFDTVITNQEEPYQJHSGR	-	-	2999.43	4	sp|P02745|C1QA_HUMAN	N	FV	N	PPMGGNVVIFDTVITNQEEPYQJHSGRFV	124	23	146	NXS	S	PDGP
PPMGGNVVIFDTVITNQEEPYQJHSGR	-	-	2999.43	3	sp|P02745|C1QA_HUMAN	N	FV	N	PPMGGNVVIFDTVITNQEEPYQJHSGRFV	124	23	146	NXS	S	PDGP
MLYGLEJMTQELK	-	-	1569.76	2	sp|P24043|LAMA2_HUMAN	K	HL	Y	MLYGLEJMTQELKHL	1608	7	1614	NXT	T	PDGP
GDVLHNGJGTYQSWVVVAVPPQDTAPYSCHVQHSSLAQPL	29;	Carbamidomethyl[C];	4329.08	4	sp|P25311|ZA2G_HUMAN	R	VV	N	GDVLHNGJGTYQSWVVVAVPPQDTAPYSCHVQHSSLAQPLVV	252	8	259	NXT	T	PDGP
VSGJNTVPFAVSLVDSTSEK	-	-	2051.03	2	sp|P07225|PROS_HUMAN	L	SQ	N	VSGJNTVPFAVSLVDSTSEKSQ	527	4	530	NXT	T	PDGP
NAPAAESVSNJVTEYMSTLHENIK	-	-	2619.23	2	sp|Q13201|MMRN1_HUMAN	K	KQ	Y	NAPAAESVSNJVTEYMSTLHENIKKQ	531	11	541	NXT	T	PDGP
GVAIVGJYTAALPTEAALR	-	-	1887.03	2	sp|Q96PD5|PGRP2_HUMAN	F	TV	N	GVAIVGJYTAALPTEAALRTV	479	7	485	NXT	T	PDGP
GVAIVGJYTAALPTEAALR	-	-	1887.03	3	sp|Q96PD5|PGRP2_HUMAN	F	TV	N	GVAIVGJYTAALPTEAALRTV	479	7	485	NXT	T	PDGP
LKELPGVCJETMMALWEECKPCLK	8;19;22;	Carbamidomethyl[C];Carbamidomethyl[C];Carbamidomethyl[C];	2936.38	4	sp|P10909|CLUS_HUMAN	K	QT	Y	LKELPGVCJETMMALWEECKPCLKQT	95	9	103	NXT	T	PDGP
CSASVLPVDVQTLJSSGPPFGK	1;	Carbamidomethyl[C];	2260.13	3	sp|P10721|KIT_HUMAN	R	LV	Y	CSASVLPVDVQTLJSSGPPFGKLV	450	14	463	NXS	S	PDGP
TLYETEVFSTDFSJISAAK	-	-	2123.02	2	sp|P05543|THBG_HUMAN	K	QE	Y	TLYETEVFSTDFSJISAAKQE	152	14	165	NXS	S	PDGP
TPEINJSSGLSLSYGPVSPIIR	-	-	2301.21	3	tr|D6RGV2|D6RGV2_HUMAN	R	RL	Y	TPEINJSSGLSLSYGPVSPIIRRL	228	6	233	NXS	S	PDGP
LKELPGVCJETMMALWEECK	8;19;	Carbamidomethyl[C];Carbamidomethyl[C];	2438.12	3	sp|P10909|CLUS_HUMAN	K	PC	Y	LKELPGVCJETMMALWEECKPC	95	9	103	NXT	T	PDGP
SFMLENGTSDCNLPENPLFIACGGQQJHTQGSK	11;12;16;22;	Carbamidomethyl[C];Deamidated[N];Deamidated[N];Carbamidomethyl[C];	3653.59	3	sp|P80108|PHLD_HUMAN	T	MQ	N	SFMLENGTSDCNLPENPLFIACGGQQJHTQGSKMQ	266	27	292	NXT	T	PDGP
GNYLIMPSGNLQIVJASQEDEGMYK	-	-	2771.3	3	sp|Q9BWV1|BOC_HUMAN	R	CA	Y	GNYLIMPSGNLQIVJASQEDEGMYKCA	175	15	189	NXS	S	PDGP
NAJATTLSYLVTGLKPN	-	-	1776.95	2	sp|Q92859|NEO1_HUMAN	K	TL	N	NAJATTLSYLVTGLKPNTL	907	3	909	NXT	T	PDGP
NAJATTLSYLVTGLKPN	-	-	1776.95	3	sp|Q92859|NEO1_HUMAN	K	TL	N	NAJATTLSYLVTGLKPNTL	907	3	909	NXT	T	PDGP
VDIPQQPMGIIAVAJDTNSCELSPCR	20;25;	Carbamidomethyl[C];Carbamidomethyl[C];	2885.36	3	sp|Q07954|LRP1_HUMAN	R	IN	Y	VDIPQQPMGIIAVAJDTNSCELSPCRIN	2458	15	2472	NXT	T	PDGP
VYVSJFTWPIK	-	-	1353.72	3	sp|O75882|ATRN_HUMAN	F	IQ	N	VYVSJFTWPIKIQ	1255	5	1259	NXT	T	PDGP
SLEEVVHADQSSCTFDNLSPGLEYJVSVYTVK	13;	Carbamidomethyl[C];	3587.68	4	sp|P02751|FINC_HUMAN	N	DD	N	SLEEVVHADQSSCTFDNLSPGLEYJVSVYTVKDD	1220	25	1244	NXS	S	PDGP
FQLLJFSSSELK	-	-	1412.74	2	sp|Q9BY67|CADM1_HUMAN	R	VS	Y	FQLLJFSSSELKVS	97	5	101	NXS	S	PDGP
GCJDSDVLAVAGFALR	2;	Carbamidomethyl[C];	1664.81	2	sp|Q9UGM5|FETUB_HUMAN	R	DI	Y	GCJDSDVLAVAGFALRDI	35	3	37	NXS	S	PDGP
FLJQSSPFYFWMNGDR	12;	Oxidation[M];	2024.9	2	sp|P10909|CLUS_HUMAN	E	ID	N	FLJQSSPFYFWMNGDRID	143	3	145	NXS	S	PDGP
MNYVGJGTVFFILPDK	1;	Oxidation[M];	1830.91	2	sp|P08185|CBG_HUMAN	Q	GK	N	MNYVGJGTVFFILPDKGK	255	6	260	NXT	T	PDGP
NYVGJGTVFFILPDK	-	-	1683.87	3	sp|P08185|CBG_HUMAN	M	GK	N	NYVGJGTVFFILPDKGK	256	5	260	NXT	T	PDGP
SQILEGLGFJLTELSESDVHRG	-	-	2401.2	3	sp|P29622|KAIN_HUMAN	R	FQ	N	SQILEGLGFJLTELSESDVHRGFQ	99	10	108	NXT	T	PDGP
JLTELSESDVHR	-	-	1399.68	2	sp|P29622|KAIN_HUMAN	F	GF	N	JLTELSESDVHRGF	108	1	108	NXT	T	PDGP
EFLJQSSPFYFWMNGDR	13;	Oxidation[M];	2153.94	2	sp|P10909|CLUS_HUMAN	E	ID	N	EFLJQSSPFYFWMNGDRID	142	4	145	NXS	S	PDGP
ILEGLGFJLTELSESDVHR	-	-	2129.09	3	sp|P29622|KAIN_HUMAN	Q	GF	N	ILEGLGFJLTELSESDVHRGF	101	8	108	NXT	T	PDGP
LGSFEGLVJLTFIHLQHNR	-	-	2195.17	4	sp|P51884|LUM_HUMAN	K	LK	Y	LGSFEGLVJLTFIHLQHNRLK	152	9	160	NXT	T	PDGP
DFTLJETVNSIFAQGAPR	-	-	1979.98	2	sp|Q86TH1|ATL2_HUMAN	K	SS	Y	DFTLJETVNSIFAQGAPRSS	471	5	475	NXT	T	PDGP
DASSFLAEWQJITK	-	-	1609.79	2	sp|P08195|4F2_HUMAN	K	GF	Y	DASSFLAEWQJITKGF	355	11	365	NXT	T	PDGP
DASSFLAEWQJITK	-	-	1609.79	3	sp|P08195|4F2_HUMAN	K	GF	Y	DASSFLAEWQJITKGF	355	11	365	NXT	T	PDGP
KEEEPSSSSVFNQNDPWAPTVDFSDFINJETIAGK	-	-	3899.79	3	sp|Q16853|AOC3_HUMAN	R	DL	Y	KEEEPSSSSVFNQNDPWAPTVDFSDFINJETIAGKDL	638	29	666	NXT	T	PDGP
KEEEPSSSSVFNQNDPWAPTVDFSDFINJETIAGK	-	-	3899.79	4	sp|Q16853|AOC3_HUMAN	R	DL	Y	KEEEPSSSSVFNQNDPWAPTVDFSDFINJETIAGKDL	638	29	666	NXT	T	PDGP
JVTDLQWLILDHNLLENSK	-	-	2265.19	3	sp|P51884|LUM_HUMAN	E	IK	N	JVTDLQWLILDHNLLENSKIK	88	1	88	NXT	T	PDGP
JVTDLQWLILDHNLLENSK	13;	Deamidated[N];	2266.17	2	sp|P51884|LUM_HUMAN	E	IK	N	JVTDLQWLILDHNLLENSKIK	88	1	88	NXT	T	PDGP
SAQPPPSLQWLFEDETPITJR	-	-	2426.2	3	sp|Q13308|PTK7_HUMAN	F	SR	N	SAQPPPSLQWLFEDETPITJRSR	249	20	268	NXS	S	PDGP
QLEEFLJQSSPFYFWMNGDR	16;	Oxidation[M];	2524.12	2	sp|P10909|CLUS_HUMAN	R	ID	Y	QLEEFLJQSSPFYFWMNGDRID	139	7	145	NXS	S	PDGP
FEVDSPVYJATWSASLK	-	-	1913.93	3	sp|P04114|APOB_HUMAN	R	NK	Y	FEVDSPVYJATWSASLKNK	3887	9	3895	NXT	T	PDGP
FFYFTPJKTEDTIFLR	-	-	2039.03	3	sp|P02763|A1AG1_HUMAN	T	EY	N	FFYFTPJKTEDTIFLREY	66	7	72	NXT	T	PDGP
TDNSLLDQALQJDTVFLNMR	-	-	2308.12	2	sp|O75144|ICOSL_HUMAN	K	GL	Y	TDNSLLDQALQJDTVFLNMRGL	175	12	186	NXT	T	PDGP
FEVDSPVYJATWSASLK	-	-	1913.93	2	sp|P04114|APOB_HUMAN	R	NK	Y	FEVDSPVYJATWSASLKNK	3887	9	3895	NXT	T	PDGP
HJFSHCCSKVDAQR	6;7;	Carbamidomethyl[C];Carbamidomethyl[C];	1745.76	3	sp|P43652|AFAM_HUMAN	K	RL	Y	HJFSHCCSKVDAQRRL	108	2	109	NXS	S	PDGP
WVQJSSR	-	-	876.432	2	sp|Q12866|MERTK_HUMAN	F	VN	N	WVQJSSRVN	231	4	234	NXS	S	PDGP
GJMTCLHSAK	5;	Carbamidomethyl[C];	1118.51	3	sp|P16109|LYAM3_HUMAN	R	AF	Y	GJMTCLHSAKAF	271	2	272	NXT	T	PDGP
VVJSTTGTGEHLR	-	-	1370.7	3	sp|P35442|TSP2_HUMAN	K	NA	Y	VVJSTTGTGEHLRNA	1067	3	1069	NXT	T	PDGP
VVJSTTGTGEHLR	-	-	1370.7	2	sp|P35442|TSP2_HUMAN	K	NA	Y	VVJSTTGTGEHLRNA	1067	3	1069	NXT	T	PDGP
VSJVSCQASVSR	6;	Carbamidomethyl[C];	1293.62	3	sp|P55058|PLTP_HUMAN	K	MH	Y	VSJVSCQASVSRMH	141	3	143	NXS	S	PDGP
JVSCQASVSR	4;	Carbamidomethyl[C];	1107.52	2	sp|P55058|PLTP_HUMAN	S	MH	N	JVSCQASVSRMH	143	1	143	NXS	S	PDGP
QVIQJVTHK	-	-	1066.6	2	sp|Q7Z7G0|TARSH_HUMAN	K	DS	Y	QVIQJVTHKDS	255	5	259	NXT	T	PDGP
YNDSJGSHVLQGR	-	-	1446.67	3	sp|P25311|ZA2G_HUMAN	Y	FG	N	YNDSJGSHVLQGRFG	108	5	112	NXS	S	PDGP
TSJISKPGTLER	-	-	1302.7	3	sp|Q9UBG0|MRC2_HUMAN	R	GD	Y	TSJISKPGTLERGD	138	3	140	NXS	S	PDGP
AJYSLMENGK	6;	Oxidation[M];	1142.51	2	sp|P05090|APOD_HUMAN	Q	IK	N	AJYSLMENGKIK	64	2	65	NXS	S	PDGP
WAJQCNYR	5;	Carbamidomethyl[C];	1111.47	2	sp|P54108|CRIS3_HUMAN	K	HS	Y	WAJQCNYRHS	76	3	78	NXC	C	PDGP
KPGLSISEJR	-	-	1100.61	3	sp|Q96RW7|HMCN1_HUMAN	K	SV	Y	KPGLSISEJRSV	2147	9	2155	NXS	S	PDGP
TPGDKVJISCK	10;	Carbamidomethyl[C];	1218.61	2	sp|P06315|KV502_HUMAN	A	AS	N	TPGDKVJISCKAS	34	7	40	NXS	S	PDGP
YYNDSJGSHVLQGR	-	-	1609.73	3	sp|P25311|ZA2G_HUMAN	E	FG	N	YYNDSJGSHVLQGRFG	107	6	112	NXS	S	PDGP
SHLALGAQJHTLQR	-	-	1545.82	4	sp|P08697|A2AP_HUMAN	L	LQ	N	SHLALGAQJHTLQRLQ	118	9	126	NXT	T	PDGP
TAJHSAPSLENSVQPGK	-	-	1736.86	3	sp|Q9UJ14|GGT7_HUMAN	R	RP	Y	TAJHSAPSLENSVQPGKRP	521	3	523	NXS	S	PDGP
HLVIHJESTCEQLAK	10;	Carbamidomethyl[C];	1778.88	3	sp|P01019|ANGT_HUMAN	F	AN	N	HLVIHJESTCEQLAKAN	42	6	47	NXS	S	PDGP
VRGGSSGWSGGLAQJR	-	-	1588.79	3	sp|P07357|CO8A_HUMAN	R	ST	Y	VRGGSSGWSGGLAQJRST	423	15	437	NXS	S	PDGP
QGEHLSJSTSAFSTR	-	-	1621.76	3	sp|Q92626|PXDN_HUMAN	R	SD	Y	QGEHLSJSTSAFSTRSD	1362	7	1368	NXT	T	PDGP
LINDYVKJGTR	-	-	1292.7	3	sp|P01011|AACT_HUMAN	K	GK	Y	LINDYVKJGTRGK	179	8	186	NXT	T	PDGP
LINDYVKJGTR	-	-	1292.7	2	sp|P01011|AACT_HUMAN	K	GK	Y	LINDYVKJGTRGK	179	8	186	NXT	T	PDGP
KLGJWSAMPSCK	8;11;	Oxidation[M];Carbamidomethyl[C];	1394.65	3	sp|P02749|APOH_HUMAN	T	AS	N	KLGJWSAMPSCKAS	250	4	253	NXS	S	PDGP
YLYLASJHSNK	-	-	1309.65	2	sp|Q16853|AOC3_HUMAN	R	WG	Y	YLYLASJHSNKWG	586	7	592	NXS	S	PDGP
CPAGTYVSEHCTJTSLR	1;11;	Carbamidomethyl[C];Carbamidomethyl[C];	1952.86	3	sp|O75509|TNR21_HUMAN	K	VC	Y	CPAGTYVSEHCTJTSLRVC	70	13	82	NXS	S	PDGP
VIGGJFTGSQR	-	-	1135.58	2	sp|O43897|TLL1_HUMAN	Y	AM	N	VIGGJFTGSQRAM	165	5	169	NXT	T	PDGP
WTHVJLSSTK	-	-	1172.61	3	sp|P16871|IL7RA_HUMAN	K	LT	Y	WTHVJLSSTKLT	178	5	182	NXS	S	PDGP
LGSHLVVTJCSAEHSHPALSCK	10;21;	Carbamidomethyl[C];Carbamidomethyl[C];	2404.15	4	sp|O00587|MFNG_HUMAN	R	MA	Y	LGSHLVVTJCSAEHSHPALSCKMA	101	9	109	NXS	S	PDGP
JSSYLNVQR	-	-	1080.54	2	sp|P19652|A1AG2_HUMAN	Y	EN	N	JSSYLNVQREN	93	1	93	NXS	S	PDGP
AFNALGSEJR	-	-	1078.53	2	sp|P98161|PKD1_HUMAN	R	TL	Y	AFNALGSEJRTL	2042	9	2050	NXT	T	PDGP
VAGEJASLPCPAR	10;	Carbamidomethyl[C];	1341.66	2	sp|Q8NDA2|HMCN2_HUMAN	R	GT	Y	VAGEJASLPCPARGT	1263	5	1267	NXS	S	PDGP
RFJDTEVLQR	-	-	1277.66	3	sp|P43251|BTD_HUMAN	H	LS	N	RFJDTEVLQRLS	148	3	150	NXT	T	PDGP
NCAGICTCTNJGTCNPIDR	2;6;8;14;15;	Carbamidomethyl[C];Carbamidomethyl[C];Carbamidomethyl[C];Carbamidomethyl[C];Deamidated[N];	2198.87	2	sp|Q96KG7|MEG10_HUMAN	K	SC	Y	NCAGICTCTNJGTCNPIDRSC	668	11	678	NXT	T	PDGP
LQVLJASHEDSGAYSCR	16;	Carbamidomethyl[C];	1906.87	3	sp|P22607|FGFR3_HUMAN	R	QR	Y	LQVLJASHEDSGAYSCRQR	94	5	98	NXS	S	PDGP
YJSSYLNVQR	-	-	1243.61	2	sp|P19652|A1AG2_HUMAN	F	EN	N	YJSSYLNVQREN	92	2	93	NXS	S	PDGP
JCTTSSVSSALANTK	2;	Carbamidomethyl[C];	1540.73	2	sp|P04196|HRG_HUMAN	F	DS	N	JCTTSSVSSALANTKDS	125	1	125	NXT	T	PDGP
JCTTSSVSSALANTK	2;	Carbamidomethyl[C];	1540.73	3	sp|P04196|HRG_HUMAN	F	DS	N	JCTTSSVSSALANTKDS	125	1	125	NXT	T	PDGP
LVLPAKJTTNLK	-	-	1311.8	3	sp|O15394|NCAM2_HUMAN	K	TY	Y	LVLPAKJTTNLKTY	439	7	445	NXT	T	PDGP
LAGKPTHVJVSVV	-	-	1320.76	3	sp|P01876|IGHA1_HUMAN	R	MA	N	LAGKPTHVJVSVVMA	332	9	340	NXS	S	PDGP
HNFJASSVSWCSK	11;	Carbamidomethyl[C];	1523.67	2	sp|Q8IZF2|AGRF5_HUMAN	K	TV	Y	HNFJASSVSWCSKTV	624	4	627	NXS	S	PDGP
TGYTMDJMTGLCR	5;12;	Oxidation[M];Carbamidomethyl[C];	1535.63	2	sp|Q7Z7M0|MEGF8_HUMAN	K	PV	Y	TGYTMDJMTGLCRPV	2208	7	2214	NXT	T	PDGP
HNFJASSVSWCSK	11;	Carbamidomethyl[C];	1523.67	3	sp|Q8IZF2|AGRF5_HUMAN	K	TV	Y	HNFJASSVSWCSKTV	624	4	627	NXS	S	PDGP
TMJASLAQQLCR	2;11;	Oxidation[M];Carbamidomethyl[C];	1408.67	2	sp|Q9NY15|STAB1_HUMAN	R	QH	Y	TMJASLAQQLCRQH	411	3	413	NXS	S	PDGP
AQJQTTLGSSR	-	-	1162.58	2	sp|Q9NZP8|C1RL_HUMAN	I	AK	N	AQJQTTLGSSRAK	240	3	242	NXT	T	PDGP
FJDTEVLQR	-	-	1121.56	2	sp|P43251|BTD_HUMAN	R	LS	Y	FJDTEVLQRLS	149	2	150	NXT	T	PDGP
ICJVTNALGAR	2;	Carbamidomethyl[C];	1188.61	2	sp|P15151|PVR_HUMAN	L	QA	N	ICJVTNALGARQA	311	3	313	NXT	T	PDGP
AAIPSALDTJSSK	-	-	1274.66	3	sp|Q08380|LG3BP_HUMAN	K	ST	Y	AAIPSALDTJSSKST	542	10	551	NXS	S	PDGP
IPSALDTJSSK	-	-	1132.58	2	sp|Q08380|LG3BP_HUMAN	A	ST	N	IPSALDTJSSKST	544	8	551	NXS	S	PDGP
AALSWSNGJGTASCR	7;14;	Deamidated[N];Carbamidomethyl[C];	1552.68	3	sp|Q12913|PTPRJ_HUMAN	K	VL	Y	AALSWSNGJGTASCRVL	223	9	231	NXT	T	PDGP
VGLVAYSJETK	-	-	1180.62	2	sp|A6NMZ7|CO6A6_HUMAN	R	VI	Y	VGLVAYSJETKVI	268	8	275	NXT	T	PDGP
FMSATPGDKVJISCK	14;	Carbamidomethyl[C];	1654.79	3	sp|P06315|KV502_HUMAN	A	AS	N	FMSATPGDKVJISCKAS	30	11	40	NXS	S	PDGP
LEVWJNSR	-	-	1017.51	2	sp|Q86WI1|PKHL1_HUMAN	K	PI	Y	LEVWJNSRPI	344	5	348	NXS	S	PDGP
KVEAEALJATAIR	-	-	1385.77	2	sp|Q13332|PTPRS_HUMAN	R	VL	Y	KVEAEALJATAIRVL	726	8	733	NXT	T	PDGP
KVEAEALJATAIR	-	-	1385.77	3	sp|Q13332|PTPRS_HUMAN	R	VL	Y	KVEAEALJATAIRVL	726	8	733	NXT	T	PDGP
GPECSQJYTTPSGVIK	4;	Carbamidomethyl[C];	1737.81	3	sp|O14786|NRP1_HUMAN	R	SP	Y	GPECSQJYTTPSGVIKSP	144	7	150	NXT	T	PDGP
KCGJCSLTTLKDEDFCK	2;5;16;	Carbamidomethyl[C];Carbamidomethyl[C];Carbamidomethyl[C];	2075.92	4	sp|P49908|SEPP1_HUMAN	K	RV	Y	KCGJCSLTTLKDEDFCKRV	171	4	174	NXS	S	PDGP
AALSWSNGJGTASCR	7;14;	Deamidated[N];Carbamidomethyl[C];	1552.68	2	sp|Q12913|PTPRJ_HUMAN	K	VL	Y	AALSWSNGJGTASCRVL	223	9	231	NXT	T	PDGP
VVLHPJYSQVD	-	-	1270.64	2	sp|P00738|HPT_HUMAN	K	IG	N	VVLHPJYSQVDIG	236	6	241	NXS	S	PDGP
SPDVIJGSPISQK	-	-	1341.7	3	sp|P08603|CFAH_HUMAN	K	II	Y	SPDVIJGSPISQKII	212	6	217	NXS	S	PDGP
QESMNSJVSVYQPPR	-	-	1735.81	3	sp|P13598|ICAM2_HUMAN	K	QV	Y	QESMNSJVSVYQPPRQV	99	7	105	NXS	S	PDGP
RPYVSYVJNSIAR	-	-	1538.81	3	sp|Q9Y2E5|MA2B2_HUMAN	R	NY	Y	RPYVSYVJNSIARNY	741	8	748	NXS	S	PDGP
JYTEYWSGSNSGNQK	-	-	1734.73	2	sp|Q6YHK3|CD109_HUMAN	R	ME	Y	JYTEYWSGSNSGNQKME	397	1	397	NXT	T	PDGP
ITYSIVQTJCSK	10;	Carbamidomethyl[C];	1413.7	2	sp|P01042|KNG1_HUMAN	R	EN	Y	ITYSIVQTJCSKEN	197	9	205	NXS	S	PDGP
GJHTTQDWALPEGPNQGAK	-	-	2020.95	3	sp|Q86WI1|PKHL1_HUMAN	R	VL	Y	GJHTTQDWALPEGPNQGAKVL	3132	2	3133	NXT	T	PDGP
MSVINFECJK	1;8;	Oxidation[M];Carbamidomethyl[C];	1257.56	2	sp|P11717|MPRI_HUMAN	R	TA	Y	MSVINFECJKTA	427	9	435	NXT	T	PDGP
NJATVHEQVGGPSLTSDLQAQSKG	-	-	2438.19	3	sp|P04004|VTNC_HUMAN	K	NP	N	NJATVHEQVGGPSLTSDLQAQSKGNP	85	2	86	NXT	T	PDGP
JATLVNEADKLR	-	-	1343.73	2	sp|P15144|AMPN_HUMAN	R	AA	Y	JATLVNEADKLRAA	818	1	818	NXT	T	PDGP
CQCEPGFQLGPNJR	1;3;	Carbamidomethyl[C];Carbamidomethyl[C];	1676.73	2	sp|O95967|FBLN4_HUMAN	R	SC	Y	CQCEPGFQLGPNJRSC	186	13	198	NXS	S	PDGP
EHYJLSAATCSPGQM	10;	Carbamidomethyl[C];	1665.7	2	sp|Q6UXB8|PI16_HUMAN	R	CG	N	EHYJLSAATCSPGQMCG	111	4	114	NXS	S	PDGP
DDAGJYTCIASNGPQGQIR	8;12;	Carbamidomethyl[C];Deamidated[N];	2037.89	2	sp|Q13308|PTK7_HUMAN	R	AH	Y	DDAGJYTCIASNGPQGQIRAH	563	5	567	NXT	T	PDGP
DDAGJYTCIASNGPQGQIR	8;	Carbamidomethyl[C];	2036.91	3	sp|Q13308|PTK7_HUMAN	R	AH	Y	DDAGJYTCIASNGPQGQIRAH	563	5	567	NXT	T	PDGP
TVVGTDYVFHJDTK	-	-	1595.77	3	sp|O15031|PLXB2_HUMAN	M	VV	N	TVVGTDYVFHJDTKVV	1039	11	1049	NXT	T	PDGP
QSVAASWAHDTJITAENAR	-	-	2041.97	3	sp|P12821|ACE_HUMAN	F	RQ	N	QSVAASWAHDTJITAENARRQ	63	12	74	NXT	T	PDGP
JLTSKPIILR	-	-	1154.73	2	sp|P08185|CBG_HUMAN	L	FN	N	JLTSKPIILRFN	369	1	369	NXT	T	PDGP
ENVGIYJLSK	-	-	1136.59	2	sp|Q15155|NOMO1_HUMAN	R	GV	Y	ENVGIYJLSKGV	612	7	618	NXS	S	PDGP
ASSEVNLANLPPSYHJETNTDTK	-	-	2502.17	3	sp|Q9UBP4|DKK3_HUMAN	K	VG	Y	ASSEVNLANLPPSYHJETNTDTKVG	81	16	96	NXT	T	PDGP
VYVYALJQTR	-	-	1226.65	2	sp|P56199|ITA1_HUMAN	K	FE	Y	VYVYALJQTRFE	526	7	532	NXT	T	PDGP
YKPDTLAVAVEJGTGTDR	-	-	1906.95	3	sp|Q9H0X4|F234A_HUMAN	R	QI	Y	YKPDTLAVAVEJGTGTDRQI	378	12	389	NXT	T	PDGP
AYSJASSTDSASYYPLTGDTR	-	-	2226.98	3	sp|P04114|APOB_HUMAN	G	LE	N	AYSJASSTDSASYYPLTGDTRLE	980	4	983	NXS	S	PDGP
AJTSALAVPSPVSNSASAR	-	-	1799.92	3	sp|P55268|LAMB2_HUMAN	R	HR	Y	AJTSALAVPSPVSNSASARHR	1347	2	1348	NXS	S	PDGP
GLJVTLSSTGRNGFK	12;	Deamidated[N];	1551.81	3	sp|P0C0L4|CO4A_HUMAN	R	SH	Y	GLJVTLSSTGRNGFKSH	1326	3	1328	NXT	T	PDGP
SLAPEAASGSJFTIQDNK	-	-	1849.89	2	sp|P55285|CADH6_HUMAN	F	DN	N	SLAPEAASGSJFTIQDNKDN	526	11	536	NXT	T	PDGP
TSGAYSJASSTDSASYYPLTGDTR	-	-	2472.08	2	sp|P04114|APOB_HUMAN	C	LE	N	TSGAYSJASSTDSASYYPLTGDTRLE	977	7	983	NXS	S	PDGP
QHSVLHLVPIJATSK	-	-	1643.92	3	sp|O75888|TNF13_HUMAN	K	DD	Y	QHSVLHLVPIJATSKDD	114	11	124	NXT	T	PDGP
CTSGAYSJASSTDSASYYPLTGDTR	1;	Carbamidomethyl[C];	2632.11	3	sp|P04114|APOB_HUMAN	Y	LE	N	CTSGAYSJASSTDSASYYPLTGDTRLE	976	8	983	NXS	S	PDGP
TSGAYSJASSTDSASYYPLTGDTR	-	-	2472.08	3	sp|P04114|APOB_HUMAN	C	LE	N	TSGAYSJASSTDSASYYPLTGDTRLE	977	7	983	NXS	S	PDGP
JLTEDTYKPR	-	-	1236.62	2	sp|Q08380|LG3BP_HUMAN	L	IY	N	JLTEDTYKPRIY	398	1	398	NXT	T	PDGP
GJYSCFVSSPSITK	5;	Carbamidomethyl[C];	1546.72	3	sp|Q12860|CNTN1_HUMAN	K	SV	Y	GJYSCFVSSPSITKSV	207	2	208	NXS	S	PDGP
GJYSCFVSSPSITK	5;	Carbamidomethyl[C];	1546.72	2	sp|Q12860|CNTN1_HUMAN	K	SV	Y	GJYSCFVSSPSITKSV	207	2	208	NXS	S	PDGP
QLVHSFAEGQDQGSAYAJR	0;	Gln->pyro-Glu[AnyN-termQ];	2060.94	3	sp|Q5ZPR3|CD276_HUMAN	K	TA	Y	QLVHSFAEGQDQGSAYAJRTA	74	18	91	NXT	T	PDGP
HGVIISSTVDTYEJGSSVEYR	-	-	2313.1	3	sp|P05160|F13B_HUMAN	K	CF	Y	HGVIISSTVDTYEJGSSVEYRCF	532	14	545	NXS	S	PDGP
LJFTGPGDPDSIR	-	-	1388.68	2	sp|P05107|ITB2_HUMAN	K	CD	Y	LJFTGPGDPDSIRCD	49	2	50	NXT	T	PDGP
DJGSYFFR	-	-	1005.44	2	sp|P20138|CD33_HUMAN	R	ME	Y	DJGSYFFRME	112	2	113	NXS	S	PDGP
PTISWNVJGTASEQDQDPQR	-	-	2243.03	3	sp|P43121|MUC18_HUMAN	R	VL	Y	PTISWNVJGTASEQDQDPQRVL	460	8	467	NXT	T	PDGP
ADQQGKPHCVCQDPVTCPPTKPLDQVCGTDJQTYASSCHLFATK	9;11;17;27;38;	Carbamidomethyl[C];Carbamidomethyl[C];Carbamidomethyl[C];Carbamidomethyl[C];Carbamidomethyl[C];	5017.24	5	sp|Q14515|SPRL1_HUMAN	K	CR	Y	ADQQGKPHCVCQDPVTCPPTKPLDQVCGTDJQTYASSCHLFATKCR	446	31	476	NXT	T	PDGP
ACVYJNTLNNAMPVR	2;	Carbamidomethyl[C];	1736.82	2	sp|Q7LFX5|CHSTF_HUMAN	R	LQ	Y	ACVYJNTLNNAMPVRLQ	437	5	441	NXT	T	PDGP
ACVYJNTLNNAMPVR	2;	Carbamidomethyl[C];	1736.82	3	sp|Q7LFX5|CHSTF_HUMAN	R	LQ	Y	ACVYJNTLNNAMPVRLQ	437	5	441	NXT	T	PDGP
VFCJFTAGGETCVTPR	3;12;	Carbamidomethyl[C];Carbamidomethyl[C];	1815.81	3	sp|P13942|COBA2_HUMAN	R	DD	Y	VFCJFTAGGETCVTPRDD	1601	4	1604	NXT	T	PDGP
TWPQJFSSHFNR	-	-	1520.7	3	sp|Q96BZ4|PLD4_HUMAN	K	FQ	Y	TWPQJFSSHFNRFQ	277	5	281	NXS	S	PDGP
FFAPQJLTNMNK	10;	Oxidation[M];	1440.69	3	sp|P19827|ITIH1_HUMAN	H	NV	N	FFAPQJLTNMNKNV	280	6	285	NXT	T	PDGP
DASLCDNVLAPJVTK	5;	Carbamidomethyl[C];	1616.79	2	sp|Q14766|LTBP1_HUMAN	N	QE	N	DASLCDNVLAPJVTKQE	1355	12	1366	NXT	T	PDGP
CPLTDPEVTJYSLK	1;	Carbamidomethyl[C];	1636.79	2	sp|P10721|KIT_HUMAN	R	GC	Y	CPLTDPEVTJYSLKGC	136	10	145	NXS	S	PDGP
VANNHFAHFFAPQJLTNMNK	18;	Oxidation[M];	2331.11	4	sp|P19827|ITIH1_HUMAN	L	NV	N	VANNHFAHFFAPQJLTNMNKNV	272	14	285	NXT	T	PDGP
EPGSJVTMSVDAECVPMVR	14;17;	Carbamidomethyl[C];Oxidation[M];	2093.93	3	sp|Q08380|LG3BP_HUMAN	K	DL	Y	EPGSJVTMSVDAECVPMVRDL	188	5	192	NXT	T	PDGP
EPGSJVTMSVDAECVPMVR	14;17;	Carbamidomethyl[C];Oxidation[M];	2093.93	2	sp|Q08380|LG3BP_HUMAN	K	DL	Y	EPGSJVTMSVDAECVPMVRDL	188	5	192	NXT	T	PDGP
SRDCDPPGNPVHGYFEGNJF	4;	Carbamidomethyl[C];	2278.96	3	sp|P20851|C4BPB_HUMAN	K	TL	N	SRDCDPPGNPVHGYFEGNJFTL	136	19	154	NXT	T	PDGP
VYIHPFHLVIHJESTCEQLAK	16;	Carbamidomethyl[C];	2535.28	4	sp|P01019|ANGT_HUMAN	R	AN	Y	VYIHPFHLVIHJESTCEQLAKAN	36	12	47	NXS	S	PDGP
VYIHPFHLVIHJESTCEQLAK	16;	Carbamidomethyl[C];	2535.28	5	sp|P01019|ANGT_HUMAN	R	AN	Y	VYIHPFHLVIHJESTCEQLAKAN	36	12	47	NXS	S	PDGP
JMSFVNDLTVTQDGR	2;	Oxidation[M];	1712.79	2	sp|Q9HDC9|APMAP_HUMAN	K	KI	Y	JMSFVNDLTVTQDGRKI	196	1	196	NXS	S	PDGP
SLLTVETLEHJQTYECR	16;	Carbamidomethyl[C];	2093	3	sp|P07333|CSF1R_HUMAN	Q	AH	N	SLLTVETLEHJQTYECRAH	470	11	480	NXT	T	PDGP
VTFFNLJETKPR	-	-	1465.78	3	sp|P48357|LEPR_HUMAN	K	GK	Y	VTFFNLJETKPRGK	391	7	397	NXT	T	PDGP
VTFFNLJETKPR	-	-	1465.78	2	sp|P48357|LEPR_HUMAN	K	GK	Y	VTFFNLJETKPRGK	391	7	397	NXT	T	PDGP
JMSFVNDLTVTQDGR	2;	Oxidation[M];	1712.79	3	sp|Q9HDC9|APMAP_HUMAN	K	KI	Y	JMSFVNDLTVTQDGRKI	196	1	196	NXS	S	PDGP
IAGKCGLVPVLAENYJK	5;14;	Carbamidomethyl[C];Deamidated[N];	1846.97	3	sp|P02787|TRFE_HUMAN	Y	SD	N	IAGKCGLVPVLAENYJKSD	417	16	432	NXS	S	PDGP
HFAHFFAPQJLTNMNK	-	-	1916.92	3	sp|P19827|ITIH1_HUMAN	N	NV	N	HFAHFFAPQJLTNMNKNV	276	10	285	NXT	T	PDGP
LGFLGJQSQGCLPAR	11;	Carbamidomethyl[C];	1617.82	2	sp|P49746|TSP3_HUMAN	R	TC	Y	LGFLGJQSQGCLPARTC	402	6	407	NXS	S	PDGP
CSTPVIEYGTVJGTDFDCGK	1;18;	Carbamidomethyl[C];Carbamidomethyl[C];	2219.96	3	sp|Q4LDE5|SVEP1_HUMAN	R	AA	Y	CSTPVIEYGTVJGTDFDCGKAA	3007	12	3018	NXT	T	PDGP
LGFLGJQSQGCLPAR	11;	Carbamidomethyl[C];	1617.82	3	sp|P49746|TSP3_HUMAN	R	TC	Y	LGFLGJQSQGCLPARTC	402	6	407	NXS	S	PDGP
GJVTQHVQGHR	-	-	1232.62	2	sp|Q15043|S39AE_HUMAN	R	NL	Y	GJVTQHVQGHRNL	76	2	77	NXT	T	PDGP
CSTPVIEYGTVJGTDFDCGK	1;18;	Carbamidomethyl[C];Carbamidomethyl[C];	2219.96	2	sp|Q4LDE5|SVEP1_HUMAN	R	AA	Y	CSTPVIEYGTVJGTDFDCGKAA	3007	12	3018	NXT	T	PDGP
GJVTQHVQGHR	-	-	1232.62	3	sp|Q15043|S39AE_HUMAN	R	NL	Y	GJVTQHVQGHRNL	76	2	77	NXT	T	PDGP
MJTVIAALSR	-	-	1075.59	2	sp|P08185|CBG_HUMAN	K	DT	Y	MJTVIAALSRDT	273	2	274	NXV	V	PDGP
VIEEFYJQTWVHR	-	-	1720.84	2	sp|P11166|GTR1_HUMAN	K	YG	Y	VIEEFYJQTWVHRYG	39	7	45	NXT	T	PDGP
JSTSWPVFK	-	-	1065.54	2	sp|P06276|CHLE_HUMAN	N	ST	N	JSTSWPVFKST	514	1	514	NXT	T	PDGP
JESIVPYSPYEVK	-	-	1524.76	2	sp|Q9P232|CNTN3_HUMAN	R	VG	Y	JESIVPYSPYEVKVG	765	1	765	NXS	S	PDGP
TIQVQEADQVEEAHJLTVPGSLR	-	-	2534.28	3	sp|P24821|TENA_HUMAN	F	SM	N	TIQVQEADQVEEAHJLTVPGSLRSM	1287	15	1301	NXT	T	PDGP
DIYTFDGALJK	-	-	1256.62	2	sp|Q08722|CD47_HUMAN	R	ST	Y	DIYTFDGALJKST	64	10	73	NXS	S	PDGP
VCLAJGSWSGATPDCVPVR	2;15;	Carbamidomethyl[C];Carbamidomethyl[C];	2045.95	2	sp|Q4LDE5|SVEP1_HUMAN	R	CA	Y	VCLAJGSWSGATPDCVPVRCA	2872	5	2876	NXS	S	PDGP
AAFNAQNJGSNFQLEEISR	11;	Deamidated[N];	2110.98	3	sp|P02765|FETUA_HUMAN	L	AQ	N	AAFNAQNJGSNFQLEEISRAQ	169	8	176	NXS	S	PDGP
LPSLVGLJTTK	-	-	1142.68	2	sp|Q99784|NOE1_HUMAN	T	LS	N	LPSLVGLJTTKLS	26	8	33	NXT	T	PDGP
ALYQTVAVJYSQPISEASR	-	-	2097.06	3	sp|Q9NZP8|C1RL_HUMAN	L	GS	N	ALYQTVAVJYSQPISEASRGS	158	9	166	NXS	S	PDGP
SLGAHJTTLTEILK	-	-	1497.83	3	sp|P01011|AACT_HUMAN	L	GL	N	SLGAHJTTLTEILKGL	88	6	93	NXT	T	PDGP
LSLGAHJTTLTEILK	-	-	1610.91	3	sp|P01011|AACT_HUMAN	F	GL	N	LSLGAHJTTLTEILKGL	87	7	93	NXT	T	PDGP
CVASVPSIPGLJR	1;	Carbamidomethyl[C];	1369.73	3	sp|P43121|MUC18_HUMAN	R	TQ	Y	CVASVPSIPGLJRTQ	407	12	418	NXT	T	PDGP
HFJYTSLIAFHCK	12;	Carbamidomethyl[C];	1637.79	3	sp|P11717|MPRI_HUMAN	K	RG	Y	HFJYTSLIAFHCKRG	1755	3	1757	NXT	T	PDGP
LANNNLQILNIJK	-	-	1481.84	2	sp|O15394|NCAM2_HUMAN	M	SD	N	LANNNLQILNIJKSD	166	12	177	NXS	S	PDGP
IGSPJGTLYSPPFYSSK	-	-	1814.9	2	sp|Q16820|MEP1B_HUMAN	F	GY	N	IGSPJGTLYSPPFYSSKGY	441	5	445	NXT	T	PDGP
GWJFTGAHSGHLWNPM	16;	Oxidation[M];	1827.8	2	sp|O75594|PGRP1_HUMAN	R	SI	N	GWJFTGAHSGHLWNPMSI	110	3	112	NXT	T	PDGP
GSJVTDCSGNFCLFR	7;12;	Carbamidomethyl[C];Carbamidomethyl[C];	1733.74	2	sp|P02787|TRFE_HUMAN	F	SE	N	GSJVTDCSGNFCLFRSE	628	3	630	NXT	T	PDGP
GLGLFVJTSAPR	-	-	1231.68	2	sp|P32942|ICAM3_HUMAN	Q	QL	N	GLGLFVJTSAPRQL	200	7	206	NXS	S	PDGP
HLQEQJVSNAFLDKGEFYIGSK	-	-	2524.25	3	sp|P00450|CERU_HUMAN	H	YK	N	HLQEQJVSNAFLDKGEFYIGSKYK	757	6	762	NXS	S	PDGP
HLQEQJVSNAFLDKGEFYIGSK	-	-	2524.25	4	sp|P00450|CERU_HUMAN	H	YK	N	HLQEQJVSNAFLDKGEFYIGSKYK	757	6	762	NXS	S	PDGP
AELSJHTRPVILVPGCLGNQLEAK	16;	Carbamidomethyl[C];	2616.39	5	sp|P04180|LCAT_HUMAN	K	LD	Y	AELSJHTRPVILVPGCLGNQLEAKLD	40	5	44	NXT	T	PDGP
EJLTAPGSDSAVFFEQGTTR	-	-	2127	2	sp|P00450|CERU_HUMAN	K	IG	Y	EJLTAPGSDSAVFFEQGTTRIG	396	2	397	NXT	T	PDGP
LLDLSGNJLTHLPK	7;	Deamidated[N];	1535.84	3	sp|P40197|GPV_HUMAN	K	GL	Y	LLDLSGNJLTHLPKGL	174	8	181	NXT	T	PDGP
GVTFSPYEDEVJSSFTSGR	-	-	2078.93	3	sp|P12259|FA5_HUMAN	H	NN	N	GVTFSPYEDEVJSSFTSGRNN	449	12	460	NXS	S	PDGP
EKPLQJFTLCFR	10;	Carbamidomethyl[C];	1552.79	3	sp|P02743|SAMP_HUMAN	L	AY	N	EKPLQJFTLCFRAY	46	6	51	NXT	T	PDGP
EKPLQJFTLCFR	10;	Carbamidomethyl[C];	1552.79	2	sp|P02743|SAMP_HUMAN	L	AY	N	EKPLQJFTLCFRAY	46	6	51	NXT	T	PDGP
CKPGYATADGJSSGSITCLQNGWSAQPICIK	1;18;21;29;	Carbamidomethyl[C];Carbamidomethyl[C];Deamidated[N];Carbamidomethyl[C];	3342.52	4	sp|Q92496|FHR4_HUMAN	K	FC	Y	CKPGYATADGJSSGSITCLQNGWSAQPICIKFC	364	11	374	NXS	S	PDGP
LALTPAHLLFTADJHTEPAAR	-	-	2259.19	3	sp|Q14623|IHH_HUMAN	R	FR	Y	LALTPAHLLFTADJHTEPAARFR	269	14	282	NXT	T	PDGP
WLLPJGTVLSHASR	-	-	1550.84	3	sp|Q9HBW1|LRRC4_HUMAN	K	HP	Y	WLLPJGTVLSHASRHP	384	5	388	NXT	T	PDGP
JLSVVILGASDK	-	-	1215.69	2	sp|P55290|CAD13_HUMAN	K	DL	Y	JLSVVILGASDKDL	598	1	598	NXS	S	PDGP
KLDFIILJETK	-	-	1333.77	2	sp|P27487|DPP4_HUMAN	K	FW	Y	KLDFIILJETKFW	513	8	520	NXT	T	PDGP
MSWPDDVPPEGWJR	-	-	1685.74	3	sp|P00751|CFAB_HUMAN	M	TR	N	MSWPDDVPPEGWJRTR	366	13	378	NXT	T	PDGP
EJLTAPGSDSAVFFEQGTTR	-	-	2127	3	sp|P00450|CERU_HUMAN	K	IG	Y	EJLTAPGSDSAVFFEQGTTRIG	396	2	397	NXT	T	PDGP
LVPVPITJATLDRITGK	-	-	1808.06	3	sp|P19652|A1AG2_HUMAN	N	WF	N	LVPVPITJATLDRITGKWF	26	8	33	NXT	T	PDGP
QLVLJLTGNTLCAGGASDEK	12;	Carbamidomethyl[C];	2061.03	3	sp|O00592|PODXL_HUMAN	K	LI	Y	QLVLJLTGNTLCAGGASDEKLI	356	5	360	NXT	T	PDGP
LQEQJVSNAFLDKGEFYIGSK	-	-	2387.19	3	sp|P00450|CERU_HUMAN	H	YK	N	LQEQJVSNAFLDKGEFYIGSKYK	758	5	762	NXS	S	PDGP
FJLTETSEAEIHQSFQH	-	-	2017.92	2	sp|P01011|AACT_HUMAN	K	LL	N	FJLTETSEAEIHQSFQHLL	105	2	106	NXT	T	PDGP
IFNIDSGJGSIFTSK	-	-	1599.8	2	sp|P55285|CADH6_HUMAN	R	LL	Y	IFNIDSGJGSIFTSKLL	430	8	437	NXS	S	PDGP
PJDTCIVSGWGR	5;	Carbamidomethyl[C];	1361.63	2	sp|P05156|CFAI_HUMAN	Q	EK	N	PJDTCIVSGWGREK	463	2	464	NXT	T	PDGP
EGDHEFLEVPEAQEDVEATFPVHQPGJYSCSYR	30;	Carbamidomethyl[C];	3836.68	5	sp|P04217|A1BG_HUMAN	R	TD	Y	EGDHEFLEVPEAQEDVEATFPVHQPGJYSCSYRTD	153	27	179	NXS	S	PDGP
LVPVPITJATLDQITGK	-	-	1780.02	3	sp|P02763|A1AG1_HUMAN	N	WF	N	LVPVPITJATLDQITGKWF	26	8	33	NXT	T	PDGP
PVSLQTLQTWJTSYPK	-	-	1862.96	3	sp|Q99784|NOE1_HUMAN	D	RS	N	PVSLQTLQTWJTSYPKRS	384	11	394	NXS	S	PDGP
FVQLPSJTTWTLK	-	-	1534.83	2	sp|P55103|INHBC_HUMAN	F	VR	N	FVQLPSJTTWTLKVR	137	7	143	NXT	T	PDGP
JLTAPGSDSAVFFEQGTTR	-	-	1997.96	2	sp|P00450|CERU_HUMAN	E	IG	N	JLTAPGSDSAVFFEQGTTRIG	397	1	397	NXT	T	PDGP
JETYQLFLSYSSK	-	-	1579.76	2	sp|P02748|CO9_HUMAN	K	KE	Y	JETYQLFLSYSSKKE	277	1	277	NXT	T	PDGP
MVSHHJLTTGATLINEQWLLTTAK	1;	Oxidation[M];	2695.39	3	sp|P00738|HPT_HUMAN	K	NL	Y	MVSHHJLTTGATLINEQWLLTTAKNL	179	6	184	NXT	T	PDGP
JCTAIWEAFK	2;	Carbamidomethyl[C];	1239.58	2	sp|Q10588|BST1_HUMAN	K	VA	Y	JCTAIWEAFKVA	66	1	66	NXT	T	PDGP
PLQJFTLCFR	8;	Carbamidomethyl[C];	1295.66	2	sp|P02743|SAMP_HUMAN	K	AY	Y	PLQJFTLCFRAY	48	4	51	NXT	T	PDGP
YTGJASALFILPDQDK	-	-	1752.88	3	sp|P01011|AACT_HUMAN	K	ME	Y	YTGJASALFILPDQDKME	268	4	271	NXS	S	PDGP
TCQILHWJFTDIR	2;	Carbamidomethyl[C];	1703.83	3	sp|Q86WI1|PKHL1_HUMAN	K	CL	Y	TCQILHWJFTDIRCL	1281	8	1288	NXT	T	PDGP
KDFEDLYTPVJGSIVIVR	-	-	2065.1	3	sp|P02786|TFR1_HUMAN	K	AG	Y	KDFEDLYTPVJGSIVIVRAG	241	11	251	NXS	S	PDGP
VTQVYAEJGTVLQGSTVASVYK	-	-	2314.19	3	sp|P27169|PON1_HUMAN	K	GK	Y	VTQVYAEJGTVLQGSTVASVYKGK	317	8	324	NXT	T	PDGP
LFNGQQGIIIQJFSTR	-	-	1835.98	2	sp|Q7Z3B1|NEGR1_HUMAN	K	SI	Y	LFNGQQGIIIQJFSTRSI	264	12	275	NXS	S	PDGP
IAIHALATNMGAGTEGAJASYILIR	-	-	2528.33	3	sp|Q76LX8|ATS13_HUMAN	R	DT	Y	IAIHALATNMGAGTEGAJASYILIRDT	1337	18	1354	NXS	S	PDGP
QSTHSIYMFFJTSELR	-	-	1960.92	2	sp|P01137|TGFB1_HUMAN	K	EA	Y	QSTHSIYMFFJTSELREA	126	11	136	NXS	S	PDGP
VLNYLJETQQLTQEIK	-	-	1934.02	2	sp|P20742|PZP_HUMAN	Y	AK	N	VLNYLJETQQLTQEIKAK	992	6	997	NXT	T	PDGP
VLGEAPYJLTWVR	-	-	1517.81	2	sp|Q8NDA2|HMCN2_HUMAN	R	DW	Y	VLGEAPYJLTWVRDW	539	8	546	NXT	T	PDGP
SSDFWGEKPJLSYIIGK	-	-	1940.97	3	sp|P01024|CO3_HUMAN	L	DT	N	SSDFWGEKPJLSYIIGKDT	1608	10	1617	NXS	S	PDGP
VSEHIPVYQQEEJQTDVWTLLNGSK	-	-	2914.42	4	sp|P49908|SEPP1_HUMAN	K	DD	Y	VSEHIPVYQQEEJQTDVWTLLNGSKDD	107	13	119	NXT	T	PDGP
VITVQVAJFTLR	-	-	1360.79	2	sp|Q9Y6R7|FCGBP_HUMAN	R	LE	Y	VITVQVAJFTLRLE	1310	8	1317	NXT	T	PDGP
TATVHLQALPAAPFJITVTK	-	-	2093.17	3	sp|Q06418|TYRO3_HUMAN	R	LS	Y	TATVHLQALPAAPFJITVTKLS	216	15	230	NXT	T	PDGP
VITVQVAJFTLR	-	-	1360.79	3	sp|Q9Y6R7|FCGBP_HUMAN	R	LE	Y	VITVQVAJFTLRLE	1310	8	1317	NXT	T	PDGP
FLSLGAHJTTLTEILK	-	-	1757.98	3	sp|P01011|AACT_HUMAN	A	GL	N	FLSLGAHJTTLTEILKGL	86	8	93	NXT	T	PDGP
GAFFPLTERJWSLPNR	-	-	1904.98	3	sp|P55058|PLTP_HUMAN	R	AV	Y	GAFFPLTERJWSLPNRAV	236	10	245	NXS	S	PDGP
GGPQSLVILLJK	-	-	1238.75	2	sp|Q96RW7|HMCN1_HUMAN	K	ST	Y	GGPQSLVILLJKST	3717	11	3727	NXS	S	PDGP
TLJQSSDELQLSMGNAMFVK	-	-	2213.06	4	sp|P01011|AACT_HUMAN	R	EQ	Y	TLJQSSDELQLSMGNAMFVKEQ	125	3	127	NXS	S	PDGP
LPSGMLVISJATEGDGGLYR	-	-	2050.03	2	sp|Q92859|NEO1_HUMAN	K	CV	Y	LPSGMLVISJATEGDGGLYRCV	201	10	210	NXT	T	PDGP
SQAPTGNFYPQPLLJSSMCLEDSR	19;	Carbamidomethyl[C];	2712.24	3	sp|O75882|ATRN_HUMAN	P	YN	N	SQAPTGNFYPQPLLJSSMCLEDSRYN	1029	15	1043	NXS	S	PDGP
HCLLYPPWDKJFTENDLLVR	2;	Carbamidomethyl[C];	2530.25	3	sp|P00734|THRB_HUMAN	A	IG	N	HCLLYPPWDKJFTENDLLVRIG	406	11	416	NXT	T	PDGP
PPPPQIPNSHJMTTTLNYR	-	-	2178.08	3	sp|P08603|CFAH_HUMAN	C	DG	N	PPPPQIPNSHJMTTTLNYRDG	812	11	822	NXT	T	PDGP
SHJLSLVILVPQNLK	-	-	1674.99	2	sp|P05155|IC1_HUMAN	L	HR	N	SHJLSLVILVPQNLKHR	350	3	352	NXS	S	PDGP
FJLTETSEAEIHQSFQHLLR	-	-	2400.19	4	sp|P01011|AACT_HUMAN	K	TL	Y	FJLTETSEAEIHQSFQHLLRTL	105	2	106	NXT	T	PDGP
KYLGJATAIFFLPDEGK	-	-	1883.99	3	sp|P01009|A1AT_HUMAN	M	LQ	N	KYLGJATAIFFLPDEGKLQ	267	5	271	NXT	T	PDGP
SPYLFQPJDTCIVSGWGR	11;	Carbamidomethyl[C];	2096.99	3	sp|P05156|CFAI_HUMAN	W	EK	N	SPYLFQPJDTCIVSGWGREK	457	8	464	NXT	T	PDGP
SPYLFQPJDTCIVSGWGR	11;	Carbamidomethyl[C];	2096.99	2	sp|P05156|CFAI_HUMAN	W	EK	N	SPYLFQPJDTCIVSGWGREK	457	8	464	NXT	T	PDGP
FJLTETSEAEIHQSFQH	-	-	2017.92	3	sp|P01011|AACT_HUMAN	K	LL	N	FJLTETSEAEIHQSFQHLL	105	2	106	NXT	T	PDGP
GDVLHNGJGTYQSWVVVAVPPQDTAPY	-	-	2884.39	3	sp|P25311|ZA2G_HUMAN	R	SC	N	GDVLHNGJGTYQSWVVVAVPPQDTAPYSC	252	8	259	NXT	T	PDGP
LGVTJASLVLFR	-	-	1289.76	2	sp|Q13449|LSAMP_HUMAN	K	PG	Y	LGVTJASLVLFRPG	296	5	300	NXS	S	PDGP
ESVTDHVNLITPLEKPLQJF	-	-	2294.2	3	sp|P02743|SAMP_HUMAN	R	TL	N	ESVTDHVNLITPLEKPLQJFTL	33	19	51	NXT	T	PDGP
TAGWNIPMGLLFJQTGSCK	8;18;	Oxidation[M];Carbamidomethyl[C];	2111	2	sp|P02788|TRFL_HUMAN	R	FD	Y	TAGWNIPMGLLFJQTGSCKFD	485	13	497	NXT	T	PDGP
VQEVLJGTEVNLQHLTALVDCR	21;	Carbamidomethyl[C];	2508.29	3	sp|Q9C0H2|TTYH3_HUMAN	R	SL	Y	VQEVLJGTEVNLQHLTALVDCRSL	346	6	351	NXT	T	PDGP
GCJDSDVLAVAGFALR	2;	Carbamidomethyl[C];	1664.81	3	sp|Q9UGM5|FETUB_HUMAN	R	DI	Y	GCJDSDVLAVAGFALRDI	35	3	37	NXS	S	PDGP
CLLYPPWDKJFTENDLLVR	1;14;	Carbamidomethyl[C];Deamidated[N];	2394.18	4	sp|P00734|THRB_HUMAN	H	IG	N	CLLYPPWDKJFTENDLLVRIG	407	10	416	NXT	T	PDGP
IYPGVDFGGEELJVTFVK	-	-	1984.01	3	sp|P03952|KLKB1_HUMAN	K	GV	Y	IYPGVDFGGEELJVTFVKGV	296	13	308	NXT	T	PDGP
TAGWNIPMGLLFJQTGSCK	8;18;	Oxidation[M];Carbamidomethyl[C];	2111	3	sp|P02788|TRFL_HUMAN	R	FD	Y	TAGWNIPMGLLFJQTGSCKFD	485	13	497	NXT	T	PDGP
DHJATSILQQLPLLSAMR	17;	Oxidation[M];	2024.06	3	sp|Q8TDL5|BPIB1_HUMAN	K	EK	Y	DHJATSILQQLPLLSAMREK	46	3	48	NXT	T	PDGP
ATGTAHFFNFLLJTTDYR	-	-	2089.01	3	sp|Q13275|SEM3F_HUMAN	K	IL	Y	ATGTAHFFNFLLJTTDYRIL	41	13	53	NXT	T	PDGP
GPGFSWIAJFTK	-	-	1324.67	2	sp|P13473|LAMP2_HUMAN	F	AA	N	GPGFSWIAJFTKAA	93	9	101	NXT	T	PDGP
PFLJWTGPPEPIEAAVAR	-	-	1965.02	3	sp|P02788|TRFL_HUMAN	R	FF	Y	PFLJWTGPPEPIEAAVARFF	153	4	156	NXT	T	PDGP
FFVQLPSJTTWTLK	-	-	1681.89	2	sp|P55103|INHBC_HUMAN	M	VR	N	FFVQLPSJTTWTLKVR	136	8	143	NXT	T	PDGP
EYVTFLTVTPJLTSVYIANHR	-	-	2438.27	3	sp|Q76LX8|ATS13_HUMAN	R	PL	Y	EYVTFLTVTPJLTSVYIANHRPL	569	11	579	NXT	T	PDGP
SQILEGLGFJLTELSESDVHR	-	-	2344.18	3	sp|P29622|KAIN_HUMAN	R	GF	Y	SQILEGLGFJLTELSESDVHRGF	99	10	108	NXT	T	PDGP
KNFVKPJETK	-	-	1204.67	2	sp|P00451|FA8_HUMAN	R	TY	Y	KNFVKPJETKTY	1823	7	1829	NXT	T	PDGP
JATEGLGQVALLDWVAPGPSTGSGR	-	-	2453.24	3	sp|Q68CJ9|CR3L3_HUMAN	R	AG	Y	JATEGLGQVALLDWVAPGPSTGSGRAG	427	1	427	NXT	T	PDGP
AVEFFJLTHLPANLLQGASK	-	-	2170.16	3	sp|P02750|A2GL_HUMAN	L	LQ	N	AVEFFJLTHLPANLLQGASKLQ	74	6	79	NXT	T	PDGP
IQPIIAVADEGWHILQJK	-	-	2045.12	3	sp|Q9UJA9|ENPP5_HUMAN	R	SD	Y	IQPIIAVADEGWHILQJKSD	313	17	329	NXS	S	PDGP
AFITJFSMIIDGMTYPGIIK	8;13;	Oxidation[M];Oxidation[M];	2264.13	2	sp|Q14624|ITIH4_HUMAN	K	EK	Y	AFITJFSMIIDGMTYPGIIKEK	77	5	81	NXS	S	PDGP
FSIYTALFNJMTSVSK	-	-	1822.9	2	sp|Q8IZF2|AGRF5_HUMAN	R	LT	Y	FSIYTALFNJMTSVSKLT	319	10	328	NXT	T	PDGP
LGSFEGLVJLTFIHLQH	-	-	1925.03	3	sp|P51884|LUM_HUMAN	K	NR	N	LGSFEGLVJLTFIHLQHNR	152	9	160	NXT	T	PDGP
LGSFEGLVJLTFIHLQH	-	-	1925.03	2	sp|P51884|LUM_HUMAN	K	NR	N	LGSFEGLVJLTFIHLQHNR	152	9	160	NXT	T	PDGP
GCVLLSYLJETVTVSASLESVR	2;	Carbamidomethyl[C];	2397.23	3	sp|P01023|A2MG_HUMAN	K	GN	Y	GCVLLSYLJETVTVSASLESVRGN	47	9	55	NXT	T	PDGP
AFEJVTDLQWLILDHNLLENSK	-	-	2612.33	2	sp|P51884|LUM_HUMAN	K	IK	Y	AFEJVTDLQWLILDHNLLENSKIK	85	4	88	NXT	T	PDGP
TCQHWSAQTPHTHJR	2;	Carbamidomethyl[C];	1860.83	3	sp|P00747|PLMN_HUMAN	H	TP	N	TCQHWSAQTPHTHJRTP	295	14	308	NXT	T	PDGP
IJYSCTTGHR	5;	Carbamidomethyl[C];	1208.55	3	sp|P17927|CR1_HUMAN	R	LI	Y	IJYSCTTGHRLI	577	2	578	NXS	S	PDGP
AAYVJMSNHHR	-	-	1299.6	4	sp|P08185|CBG_HUMAN	N	GL	N	AAYVJMSNHHRGL	27	5	31	NXS	S	PDGP
GJMTCLHSAK	5;	Carbamidomethyl[C];	1118.51	2	sp|P16109|LYAM3_HUMAN	R	AF	Y	GJMTCLHSAKAF	271	2	272	NXT	T	PDGP
LGAQJHTLQR	-	-	1137.61	2	sp|P08697|A2AP_HUMAN	A	LQ	N	LGAQJHTLQRLQ	122	5	126	NXT	T	PDGP
LGAQJHTLQR	-	-	1137.61	3	sp|P08697|A2AP_HUMAN	A	LQ	N	LGAQJHTLQRLQ	122	5	126	NXT	T	PDGP
KPSAGJNSLYR	-	-	1206.62	2	sp|P02749|APOH_HUMAN	Y	DT	N	KPSAGJNSLYRDT	157	6	162	NXS	S	PDGP
LVTHJTTLNGK	9;	Deamidated[N];	1198.64	3	sp|P42702|LIFR_HUMAN	K	DT	Y	LVTHJTTLNGKDT	187	5	191	NXT	T	PDGP
CHSSQPJATLYK	1;	Carbamidomethyl[C];	1405.65	3	sp|P05543|THBG_HUMAN	A	MS	N	CHSSQPJATLYKMS	30	7	36	NXT	T	PDGP
VSJVSCQASVSR	6;	Carbamidomethyl[C];	1293.62	2	sp|P55058|PLTP_HUMAN	K	MH	Y	VSJVSCQASVSRMH	141	3	143	NXS	S	PDGP
LSGCQJITSTK	4;	Carbamidomethyl[C];	1208.59	2	sp|P17181|INAR1_HUMAN	K	CN	Y	LSGCQJITSTKCN	76	6	81	NXT	T	PDGP
LJGSNTQCQVVR	8;	Carbamidomethyl[C];	1375.67	2	sp|O75578|ITA10_HUMAN	R	CH	Y	LJGSNTQCQVVRCH	1038	2	1039	NXS	S	PDGP
ISCTIAJR	3;	Carbamidomethyl[C];	934.477	2	sp|P02751|FINC_HUMAN	R	CH	Y	ISCTIAJRCH	133	7	139	NXC	C	PDGP
RJHSCEPCQTLAVR	5;8;	Carbamidomethyl[C];Carbamidomethyl[C];	1727.81	3	sp|P00748|FA12_HUMAN	R	SY	Y	RJHSCEPCQTLAVRSY	432	2	433	NXS	S	PDGP
RJHSCEPCQTLAVR	5;8;	Carbamidomethyl[C];Carbamidomethyl[C];	1727.81	4	sp|P00748|FA12_HUMAN	R	SY	Y	RJHSCEPCQTLAVRSY	432	2	433	NXS	S	PDGP
PPQIEHGTIJSSR	-	-	1435.73	3	sp|P08603|CFAH_HUMAN	Q	SS	N	PPQIEHGTIJSSRSS	873	10	882	NXS	S	PDGP
TYLJHCELHR	6;	Carbamidomethyl[C];	1342.63	3	sp|Q12841|FSTL1_HUMAN	K	DA	Y	TYLJHCELHRDA	72	4	75	NXC	C	PDGP
QRYPAJCTVR	0;7;	Gln->pyro-Glu[AnyN-termQ];Carbamidomethyl[C];	1247.59	2	sp|Q9BRN9|TM2D3_HUMAN	R	DH	Y	QRYPAJCTVRDH	152	6	157	NXT	T	PDGP
QFGMJASSSR	-	-	1084.48	2	sp|P11279|LAMP1_HUMAN	F	FF	N	QFGMJASSSRFF	289	5	293	NXS	S	PDGP
TSSQNNVQVLNTJK	-	-	1546.78	3	sp|Q9P232|CNTN3_HUMAN	R	TS	Y	TSSQNNVQVLNTJKTS	944	13	956	NXT	T	PDGP
LVSGJLTDR	-	-	974.526	2	sp|Q6UY14|ATL4_HUMAN	R	GG	Y	LVSGJLTDRGG	486	5	490	NXT	T	PDGP
VVLGAHJLSR	-	-	1065.62	2	sp|P08246|ELNE_HUMAN	R	RE	Y	VVLGAHJLSRRE	82	7	88	NXS	S	PDGP
QMELLHSJGSQR	-	-	1399.67	2	sp|P07307|ASGR2_HUMAN	C	TC	N	QMELLHSJGSQRTC	163	8	170	NXS	S	PDGP
SVQLHDSGJYSCYR	12;	Carbamidomethyl[C];	1685.73	2	sp|P08887|IL6RA_HUMAN	R	AG	Y	SVQLHDSGJYSCYRAG	85	9	93	NXS	S	PDGP
DTITCTTHGJWTK	5;	Carbamidomethyl[C];	1534.69	3	sp|P02749|APOH_HUMAN	N	LP	N	DTITCTTHGJWTKLP	184	10	193	NXT	T	PDGP
AAINKWVSJK	-	-	1130.63	3	sp|P01008|ANT3_HUMAN	R	TE	Y	AAINKWVSJKTE	216	9	224	NXT	T	PDGP
AAINKWVSJK	-	-	1130.63	2	sp|P01008|ANT3_HUMAN	R	TE	Y	AAINKWVSJKTE	216	9	224	NXT	T	PDGP
GJCSLTTLK	3;	Carbamidomethyl[C];	993.503	2	sp|P49908|SEPP1_HUMAN	C	DE	N	GJCSLTTLKDE	173	2	174	NXS	S	PDGP
SQJFSALK	-	-	894.467	2	sp|P14384|CBPM_HUMAN	K	KD	Y	SQJFSALKKD	382	3	384	NXS	S	PDGP
AJGTTHLVVTEPTR	-	-	1495.79	3	sp|Q9P232|CNTN3_HUMAN	K	IT	Y	AJGTTHLVVTEPTRIT	488	2	489	NXT	T	PDGP
EVFVHPJYSK	-	-	1219.61	2	sp|P04070|PROC_HUMAN	K	ST	Y	EVFVHPJYSKST	284	7	290	NXS	S	PDGP
EVFVHPJYSK	-	-	1219.61	3	sp|P04070|PROC_HUMAN	K	ST	Y	EVFVHPJYSKST	284	7	290	NXS	S	PDGP
QASJGVLIR	-	-	957.547	2	sp|P15144|AMPN_HUMAN	K	IW	Y	QASJGVLIRIW	293	4	296	NXV	V	PDGP
CGJCSLTTLK	1;4;	Carbamidomethyl[C];Carbamidomethyl[C];	1153.53	2	sp|P49908|SEPP1_HUMAN	K	DE	Y	CGJCSLTTLKDE	172	3	174	NXS	S	PDGP
NQPYIJYSR	-	-	1154.56	2	sp|Q9Y646|CBPQ_HUMAN	Y	TV	N	NQPYIJYSRTV	174	6	179	NXS	S	PDGP
IIPSJNSGTFR	-	-	1205.63	3	sp|O00533|NCHL1_HUMAN	R	IP	Y	IIPSJNSGTFRIP	83	5	87	NXS	S	PDGP
AVJYSQPISEASR	-	-	1421.7	2	sp|Q9NZP8|C1RL_HUMAN	V	GS	N	AVJYSQPISEASRGS	164	3	166	NXS	S	PDGP
MDGSLNFJR	1;	Oxidation[M];	1069.47	2	sp|P02671|FIBA_HUMAN	R	TW	Y	MDGSLNFJRTW	679	8	686	NXT	T	PDGP
NGIPLESJHTIK	-	-	1322.71	3	sp|P35968|VGFR2_HUMAN	K	AG	Y	NGIPLESJHTIKAG	367	8	374	NXT	T	PDGP
RHEEGHMLJCTCF	10;12;	Carbamidomethyl[C];Carbamidomethyl[C];	1690.69	3	sp|P02751|FINC_HUMAN	K	GQ	N	RHEEGHMLJCTCFGQ	534	9	542	NXT	T	PDGP
NCAGICTCTNJGTCNPIDR	2;6;8;14;	Carbamidomethyl[C];Carbamidomethyl[C];Carbamidomethyl[C];Carbamidomethyl[C];	2197.88	3	sp|Q96KG7|MEG10_HUMAN	K	SC	Y	NCAGICTCTNJGTCNPIDRSC	668	11	678	NXT	T	PDGP
SVSJISSEFGR	-	-	1182.57	2	sp|Q9UHD4|CIDEB_HUMAN	R	RV	Y	SVSJISSEFGRRV	15	4	18	NXS	S	PDGP
HJLTLFR	-	-	900.504	2	sp|Q9UFP1|F198A_HUMAN	K	DE	Y	HJLTLFRDE	565	2	566	NXT	T	PDGP
ANEQVVQSLJQTYK	-	-	1621.82	3	sp|Q8IZF2|AGRF5_HUMAN	K	MD	Y	ANEQVVQSLJQTYKMD	247	10	256	NXT	T	PDGP
FJCTTSSVSSALANTK	3;	Carbamidomethyl[C];	1687.8	3	sp|P04196|HRG_HUMAN	D	DS	N	FJCTTSSVSSALANTKDS	124	2	125	NXT	T	PDGP
JHTCNLQQTCYNLQGGFK	4;10;	Carbamidomethyl[C];Carbamidomethyl[C];	2182.98	3	sp|Q9UBX5|FBLN5_HUMAN	R	CI	Y	JHTCNLQQTCYNLQGGFKCI	296	1	296	NXT	T	PDGP
JHTCNLQQTCYNLQGGFK	4;10;	Carbamidomethyl[C];Carbamidomethyl[C];	2182.98	2	sp|Q9UBX5|FBLN5_HUMAN	R	CI	Y	JHTCNLQQTCYNLQGGFKCI	296	1	296	NXT	T	PDGP
JSSFHFLR	-	-	1007.51	3	sp|P46531|NOTC1_HUMAN	R	EL	Y	JSSFHFLREL	1587	1	1587	NXS	S	PDGP
DSPWTJISGSCK	11;	Carbamidomethyl[C];	1351.59	2	sp|Q13822|ENPP2_HUMAN	S	GR	N	DSPWTJISGSCKGR	49	6	54	NXS	S	PDGP
LQNJISYQMADIHHLK	-	-	1924.97	4	sp|Q6P4E1|CASC4_HUMAN	K	EQ	Y	LQNJISYQMADIHHLKEQ	112	4	115	NXS	S	PDGP
JLTNVLGTQSR	-	-	1202.65	2	sp|Q9NPC4|A4GAT_HUMAN	R	YV	Y	JLTNVLGTQSRYV	203	1	203	NXT	T	PDGP
LGTSLSSGHVLMJGTLK	12;	Oxidation[M];	1730.91	3	sp|P80108|PHLD_HUMAN	K	QV	Y	LGTSLSSGHVLMJGTLKQV	647	13	659	NXT	T	PDGP
LSQGJTTLSINPVK	-	-	1471.81	2	sp|P13688|CEAM1_HUMAN	K	RE	Y	LSQGJTTLSINPVKRE	374	5	378	NXT	T	PDGP
DPCTDNLGGCPSJSTLCVYQK	3;6;10;17;	Carbamidomethyl[C];Deamidated[N];Carbamidomethyl[C];Carbamidomethyl[C];	2386.99	3	sp|Q9NY15|STAB1_HUMAN	K	PG	Y	DPCTDNLGGCPSJSTLCVYQKPG	274	13	286	NXT	T	PDGP
VSLTJVSISDEGR	-	-	1376.7	2	sp|Q9BY67|CADM1_HUMAN	K	YF	Y	VSLTJVSISDEGRYF	109	5	113	NXS	S	PDGP
VSLTJVSISDEGR	-	-	1376.7	3	sp|Q9BY67|CADM1_HUMAN	K	YF	Y	VSLTJVSISDEGRYF	109	5	113	NXS	S	PDGP
QESMNSJVSVYQPPR	0;	Gln->pyro-Glu[AnyN-termQ];	1718.78	2	sp|P13598|ICAM2_HUMAN	K	QV	Y	QESMNSJVSVYQPPRQV	99	7	105	NXS	S	PDGP
IDPSDSYTJYSPSFQGH	-	-	1914.81	3	sp|A0A0J9YXX1|HV5X1_HUMAN	R	VT	N	IDPSDSYTJYSPSFQGHVT	70	9	78	NXS	S	PDGP
GLTFQQJASSM	11;	Oxidation[M];	1199.54	2	sp|P01871|IGHM_HUMAN	R	CV	N	GLTFQQJASSMCV	203	7	209	NXS	S	PDGP
NAENJATFYFK	-	-	1318.61	2	sp|P01042|KNG1_HUMAN	L	ID	N	NAENJATFYFKID	290	5	294	NXT	T	PDGP
ALJATLHSNLLCR	12;	Carbamidomethyl[C];	1482.78	3	sp|Q9Y6H6|KCNE3_HUMAN	K	PG	Y	ALJATLHSNLLCRPG	20	3	22	NXT	T	PDGP
ALJATLHSNLLCR	12;	Carbamidomethyl[C];	1482.78	2	sp|Q9Y6H6|KCNE3_HUMAN	K	PG	Y	ALJATLHSNLLCRPG	20	3	22	NXT	T	PDGP
LTDVETQVLJQTSR	-	-	1603.83	3	sp|Q15389|ANGP1_HUMAN	K	LE	Y	LTDVETQVLJQTSRLE	145	10	154	NXT	T	PDGP
CVLTFAHEGQQYJITR	1;	Carbamidomethyl[C];	1936.93	3	sp|P27930|IL1R2_HUMAN	R	SI	Y	CVLTFAHEGQQYJITRSI	207	13	219	NXT	T	PDGP
CVLTFAHEGQQYJITR	1;	Carbamidomethyl[C];	1936.93	2	sp|P27930|IL1R2_HUMAN	R	SI	Y	CVLTFAHEGQQYJITRSI	207	13	219	NXT	T	PDGP
KCGLVPVLAENYJK	2;	Carbamidomethyl[C];	1604.85	3	sp|P02787|TRFE_HUMAN	G	SD	N	KCGLVPVLAENYJKSD	420	13	432	NXS	S	PDGP
LGCQHHCVPTLDGPTCYCJSSFQLQADGK	3;7;16;18;	Carbamidomethyl[C];Carbamidomethyl[C];Carbamidomethyl[C];Carbamidomethyl[C];	3350.44	4	sp|Q07954|LRP1_HUMAN	R	TC	Y	LGCQHHCVPTLDGPTCYCJSSFQLQADGKTC	118	19	136	NXS	S	PDGP
TFJYSGVYICK	10;	Carbamidomethyl[C];	1351.63	2	sp|Q9NQS3|NECT3_HUMAN	L	VT	N	TFJYSGVYICKVT	329	3	331	NXS	S	PDGP
GKCGLVPVLAENYJK	3;	Carbamidomethyl[C];	1661.87	2	sp|P02787|TRFE_HUMAN	A	SD	N	GKCGLVPVLAENYJKSD	419	14	432	NXS	S	PDGP
CLHJGTCVDLVGGFR	1;7;	Carbamidomethyl[C];Carbamidomethyl[C];	1704.79	2	sp|Q9UM47|NOTC3_HUMAN	R	CT	Y	CLHJGTCVDLVGGFRCT	1176	4	1179	NXT	T	PDGP
QCIYJTTYLNVQR	2;	Carbamidomethyl[C];	1672.81	2	sp|P02763|A1AG1_HUMAN	D	EN	N	QCIYJTTYLNVQREN	89	5	93	NXT	T	PDGP
VQJMSQSIEVLDR	-	-	1518.76	3	sp|Q99784|NOE1_HUMAN	K	RT	Y	VQJMSQSIEVLDRRT	101	3	103	NXS	S	PDGP
KVTQVYAEJGTVLQGSTVASVYK	-	-	2442.29	3	sp|P27169|PON1_HUMAN	P	GK	N	KVTQVYAEJGTVLQGSTVASVYKGK	316	9	324	NXT	T	PDGP
PITJATLDQITGK	-	-	1371.75	3	sp|P02763|A1AG1_HUMAN	V	WF	N	PITJATLDQITGKWF	30	4	33	NXT	T	PDGP
TCPLDEFQCJNTLCK	2;9;14;	Carbamidomethyl[C];Carbamidomethyl[C];Carbamidomethyl[C];	1899.8	2	sp|Q07954|LRP1_HUMAN	R	PL	Y	TCPLDEFQCJNTLCKPL	3653	10	3662	NXT	T	PDGP
QSJGSIVVVSSLAGK	-	-	1445.8	2	sp|P28845|DHI1_HUMAN	K	VA	Y	QSJGSIVVVSSLAGKVA	160	3	162	NXS	S	PDGP
TASCSJVTCWLK	4;9;	Carbamidomethyl[C];Carbamidomethyl[C];	1426.64	2	sp|P17301|ITA2_HUMAN	R	DV	Y	TASCSJVTCWLKDV	1052	6	1057	NXT	T	PDGP
SPVYJATWSASLK	-	-	1423.72	2	sp|P04114|APOB_HUMAN	D	NK	N	SPVYJATWSASLKNK	3891	5	3895	NXT	T	PDGP
SGYPQPJVTWLQCSGHTDR	13;	Carbamidomethyl[C];	2203	3	sp|P07333|CSF1R_HUMAN	A	CD	N	SGYPQPJVTWLQCSGHTDRCD	422	7	428	NXT	T	PDGP
SPVYJATWSASLK	-	-	1423.72	3	sp|P04114|APOB_HUMAN	D	NK	N	SPVYJATWSASLKNK	3891	5	3895	NXT	T	PDGP
SPLHYYGJATMSLMNK	-	-	1826.86	3	sp|Q9Y274|SIA10_HUMAN	K	NA	Y	SPLHYYGJATMSLMNKNA	288	8	295	NXT	T	PDGP
JMSNQLGLLAVNQR	2;	Oxidation[M];	1573.81	2	sp|P05164|PERM_HUMAN	R	FQ	Y	JMSNQLGLLAVNQRFQ	355	1	355	NXS	S	PDGP
LVSFEVPQJTSVK	-	-	1447.78	3	sp|Q8NFT8|DNER_HUMAN	R	IR	Y	LVSFEVPQJTSVKIR	215	9	223	NXS	S	PDGP
TALHPALFQJLSK	-	-	1439.8	3	sp|P22792|CPN2_HUMAN	L	LE	N	TALHPALFQJLSKLE	350	10	359	NXS	S	PDGP
IQLCPPPPQIPNSHJMTTTLNYR	4;16;	Carbamidomethyl[C];Oxidation[M];	2708.33	4	sp|P08603|CFAH_HUMAN	Q	DG	N	IQLCPPPPQIPNSHJMTTTLNYRDG	808	15	822	NXT	T	PDGP
SLGAHJTTLTEILK	-	-	1497.83	2	sp|P01011|AACT_HUMAN	L	GL	N	SLGAHJTTLTEILKGL	88	6	93	NXT	T	PDGP
NHFAHFFAPQJLTNMNK	-	-	2030.96	3	sp|P19827|ITIH1_HUMAN	N	NV	N	NHFAHFFAPQJLTNMNKNV	275	11	285	NXT	T	PDGP
LGHCPDPVLVNGEFSSSGPVJVSDK	4;11;	Carbamidomethyl[C];Deamidated[N];	2612.23	4	sp|P20851|C4BPB_HUMAN	R	IT	Y	LGHCPDPVLVNGEFSSSGPVJVSDKIT	78	21	98	NXS	S	PDGP
FACPEGWTLJGSAAR	3;	Carbamidomethyl[C];	1636.75	3	sp|P16581|LYAM2_HUMAN	K	TC	Y	FACPEGWTLJGSAARTC	518	10	527	NXS	S	PDGP
FACPEGWTLJGSAAR	3;	Carbamidomethyl[C];	1636.75	2	sp|P16581|LYAM2_HUMAN	K	TC	Y	FACPEGWTLJGSAARTC	518	10	527	NXS	S	PDGP
LPFFTJK	-	-	866.477	2	sp|Q9NR99|MXRA5_HUMAN	R	TL	Y	LPFFTJKTL	1730	6	1735	NXT	T	PDGP
THSAYSHNDIVYVDCNPGFIMJGSR	15;	Carbamidomethyl[C];	2854.27	3	sp|P20023|CR2_HUMAN	K	VI	Y	THSAYSHNDIVYVDCNPGFIMJGSRVI	802	22	823	NXS	S	PDGP
VCLAJGSWSGATPDCVPVR	2;15;	Carbamidomethyl[C];Carbamidomethyl[C];	2045.95	3	sp|Q4LDE5|SVEP1_HUMAN	R	CA	Y	VCLAJGSWSGATPDCVPVRCA	2872	5	2876	NXS	S	PDGP
TFADLAAHJQTFLK	-	-	1576.81	3	sp|A6NMZ7|CO6A6_HUMAN	K	KL	Y	TFADLAAHJQTFLKKL	392	9	400	NXT	T	PDGP
SJHTRPVILVPGCLGNQLEAK	13;	Carbamidomethyl[C];	2303.23	4	sp|P04180|LCAT_HUMAN	L	LD	N	SJHTRPVILVPGCLGNQLEAKLD	43	2	44	NXT	T	PDGP
VLJLTDNTYLK	-	-	1293.7	2	sp|Q13797|ITA9_HUMAN	K	LN	Y	VLJLTDNTYLKLN	223	3	225	NXT	T	PDGP
TFSSMTCASGAJVSEQLSLK	7;	Carbamidomethyl[C];	2117.98	2	sp|P20742|PZP_HUMAN	K	LP	Y	TFSSMTCASGAJVSEQLSLKLP	921	12	932	NXS	S	PDGP
TFSSMTCASGAJVSEQLSLK	7;	Carbamidomethyl[C];	2117.98	3	sp|P20742|PZP_HUMAN	K	LP	Y	TFSSMTCASGAJVSEQLSLKLP	921	12	932	NXS	S	PDGP
VLVGJETCNVIEGDLNR	8;	Carbamidomethyl[C];	1901.94	3	sp|Q86WI1|PKHL1_HUMAN	K	IT	Y	VLVGJETCNVIEGDLNRIT	1186	5	1190	NXT	T	PDGP
VLVGJETCNVIEGDLNR	8;	Carbamidomethyl[C];	1901.94	2	sp|Q86WI1|PKHL1_HUMAN	K	IT	Y	VLVGJETCNVIEGDLNRIT	1186	5	1190	NXT	T	PDGP
TLJQSSDELQLSMGNAM	17;	Oxidation[M];	1854.82	2	sp|P01011|AACT_HUMAN	R	FV	N	TLJQSSDELQLSMGNAMFV	125	3	127	NXS	S	PDGP
AGLQAFFQVQECJKSSSK	12;	Carbamidomethyl[C];	2028.98	3	sp|P00450|CERU_HUMAN	K	DN	Y	AGLQAFFQVQECJKSSSKDN	346	13	358	NXS	S	PDGP
HGIQYFNJNTQHSSLFMLNEVK	17;	Oxidation[M];	2637.25	4	sp|P01042|KNG1_HUMAN	R	RA	Y	HGIQYFNJNTQHSSLFMLNEVKRA	162	8	169	NXT	T	PDGP
STGKPTLYJVSLVM	14;	Oxidation[M];	1525.79	2	sp|P01871|IGHM_HUMAN	K	SD	N	STGKPTLYJVSLVMSD	432	9	440	NXS	S	PDGP
VPITJATLDQITGK	-	-	1470.82	3	sp|P02763|A1AG1_HUMAN	P	WF	N	VPITJATLDQITGKWF	29	5	33	NXT	T	PDGP
GAFISJFSMTVDGK	9;	Oxidation[M];	1489.7	2	sp|P19823|ITIH2_HUMAN	K	TF	Y	GAFISJFSMTVDGKTF	113	6	118	NXS	S	PDGP
MDPPCTJTTAASTYLNNPYVR	5;16;	Carbamidomethyl[C];Deamidated[N];	2387.06	3	sp|P10619|PPGB_HUMAN	R	KA	Y	MDPPCTJTTAASTYLNNPYVRKA	327	7	333	NXT	T	PDGP
SLEAIJGSGLQMGLQR	-	-	1673.86	3	sp|P09172|DOPO_HUMAN	R	VQ	Y	SLEAIJGSGLQMGLQRVQ	179	6	184	NXS	S	PDGP
MLNJNTGIYTCSAQGVWMNK	5;11;	Deamidated[N];Carbamidomethyl[C];	2303.02	2	sp|P48740|MASP1_HUMAN	K	VL	Y	MLNJNTGIYTCSAQGVWMNKVL	404	4	407	NXT	T	PDGP
LAGKPTHVJVSVVMAEV	-	-	1750.95	3	sp|P01876|IGHA1_HUMAN	R	DG	N	LAGKPTHVJVSVVMAEVDG	332	9	340	NXS	S	PDGP
YVFRJESVHPFSPFEVK	-	-	2082.04	3	sp|Q8IWV2|CNTN4_HUMAN	R	VG	Y	YVFRJESVHPFSPFEVKVG	760	5	764	NXS	S	PDGP
AJLTSMLIQR	-	-	1146.63	2	sp|P49641|MA2A2_HUMAN	R	VH	Y	AJLTSMLIQRVH	304	2	305	NXT	T	PDGP
LNLDGSJYTLLK	-	-	1350.73	2	sp|Q07954|LRP1_HUMAN	K	QG	Y	LNLDGSJYTLLKQG	3042	7	3048	NXT	T	PDGP
EJLTAPGSDSAVFFEQGTTR	-	-	2127	4	sp|P00450|CERU_HUMAN	K	IG	Y	EJLTAPGSDSAVFFEQGTTRIG	396	2	397	NXT	T	PDGP
VQJVTEFDDSLLR	-	-	1535.77	2	sp|Q9NZK5|ADA2_HUMAN	R	NF	Y	VQJVTEFDDSLLRNF	172	3	174	NXT	T	PDGP
IQMLSFAGEPLPQJSSMAR	3;	Oxidation[M];	2093.01	3	sp|Q16853|AOC3_HUMAN	R	GF	Y	IQMLSFAGEPLPQJSSMARGF	605	14	618	NXS	S	PDGP
SQQTHTELSSILTIHJVSQHDLGSYVCK	27;	Carbamidomethyl[C];	3182.55	4	sp|P35916|VGFR3_HUMAN	R	AN	Y	SQQTHTELSSILTIHJVSQHDLGSYVCKAN	284	16	299	NXS	S	PDGP
SQQTHTELSSILTIHJVSQHDLGSYVCK	27;	Carbamidomethyl[C];	3182.55	5	sp|P35916|VGFR3_HUMAN	R	AN	Y	SQQTHTELSSILTIHJVSQHDLGSYVCKAN	284	16	299	NXS	S	PDGP
QLVDALTTWQJK	-	-	1416.75	3	sp|Q14624|ITIH4_HUMAN	N	TK	N	QLVDALTTWQJKTK	197	11	207	NXT	T	PDGP
SQQTHTELSSILTIHJVSQHDLGSYVCK	27;	Carbamidomethyl[C];	3182.55	3	sp|P35916|VGFR3_HUMAN	R	AN	Y	SQQTHTELSSILTIHJVSQHDLGSYVCKAN	284	16	299	NXS	S	PDGP
KYTGJASALFILPDQDK	-	-	1880.97	3	sp|P01011|AACT_HUMAN	L	ME	N	KYTGJASALFILPDQDKME	267	5	271	NXS	S	PDGP
KYTGJASALFILPDQDK	-	-	1880.97	2	sp|P01011|AACT_HUMAN	L	ME	N	KYTGJASALFILPDQDKME	267	5	271	NXS	S	PDGP
EVSFLJCSLDNGGCTHY	7;14;	Carbamidomethyl[C];Carbamidomethyl[C];	1972.82	3	sp|P04070|PROC_HUMAN	R	CL	N	EVSFLJCSLDNGGCTHYCL	134	6	139	NXS	S	PDGP
AMLTFLJGSR	-	-	1109.58	2	sp|Q86WI1|PKHL1_HUMAN	K	IP	Y	AMLTFLJGSRIP	3723	7	3729	NXS	S	PDGP
LVGPSSVVCLPJGTWTGEQPHCR	9;22;	Carbamidomethyl[C];Carbamidomethyl[C];	2551.22	3	sp|Q53RD9|FBLN7_HUMAN	R	GI	Y	LVGPSSVVCLPJGTWTGEQPHCRGI	113	12	124	NXT	T	PDGP
DCPLLAPLJDTR	2;	Carbamidomethyl[C];	1384.69	2	sp|P02765|FETUA_HUMAN	Q	VV	N	DCPLLAPLJDTRVV	148	9	156	NXT	T	PDGP
SFPFJTSVVYK	-	-	1288.66	2	sp|P00451|FA8_HUMAN	K	KT	Y	SFPFJTSVVYKKT	56	5	60	NXS	S	PDGP
SIGJITIQNLKDPVQIK	-	-	1881.08	3	sp|Q86SQ4|AGRG6_HUMAN	C	IK	N	SIGJITIQNLKDPVQIKIK	773	4	776	NXT	T	PDGP
SIGJITIQNLKDPVQIK	-	-	1881.08	2	sp|Q86SQ4|AGRG6_HUMAN	C	IK	N	SIGJITIQNLKDPVQIKIK	773	4	776	NXT	T	PDGP
GLEWIGEIJHSGSTNYNPSLK	-	-	2316.12	3	sp|P06331|HV434_HUMAN	K	SR	Y	GLEWIGEIJHSGSTNYNPSLKSR	70	9	78	NXS	S	PDGP
TLTLFJVTR	-	-	1064.61	2	sp|P06731|CEAM5_HUMAN	R	ND	Y	TLTLFJVTRND	199	6	204	NXT	T	PDGP
DTGJYTVILTNPISK	-	-	1635.86	2	sp|P35968|VGFR2_HUMAN	R	EK	Y	DTGJYTVILTNPISKEK	392	4	395	NXT	T	PDGP
FSJISEGLSNYSIIDK	-	-	1786.89	2	sp|P21583|SCF_HUMAN	K	LV	Y	FSJISEGLSNYSIIDKLV	88	3	90	NXS	S	PDGP
DTGJYTVILTNPISK	-	-	1635.86	3	sp|P35968|VGFR2_HUMAN	R	EK	Y	DTGJYTVILTNPISKEK	392	4	395	NXT	T	PDGP
QVALQTFGJQTTIIPAGGAGYK	-	-	2235.18	3	sp|Q9NX62|IMPA3_HUMAN	K	VL	Y	QVALQTFGJQTTIIPAGGAGYKVL	251	9	259	NXT	T	PDGP
QVALQTFGJQTTIIPAGGAGYK	-	-	2235.18	2	sp|Q9NX62|IMPA3_HUMAN	K	VL	Y	QVALQTFGJQTTIIPAGGAGYKVL	251	9	259	NXT	T	PDGP
DSAJYSCVYVDLKPPFGGSAPSER	7;	Carbamidomethyl[C];	2616.2	3	sp|P04217|A1BG_HUMAN	A	LE	N	DSAJYSCVYVDLKPPFGGSAPSERLE	368	4	371	NXS	S	PDGP
QLVLJLTGNTLCAGGASDEK	12;	Carbamidomethyl[C];	2061.03	2	sp|O00592|PODXL_HUMAN	K	LI	Y	QLVLJLTGNTLCAGGASDEKLI	356	5	360	NXT	T	PDGP
EGDLTLYAINLHJVTK	-	-	1800.95	3	sp|Q9Y251|HPSE_HUMAN	K	YL	Y	EGDLTLYAINLHJVTKYL	447	13	459	NXT	T	PDGP
VVLHPJYSQVDIGL	-	-	1553.83	2	sp|P00738|HPT_HUMAN	K	IK	N	VVLHPJYSQVDIGLIK	236	6	241	NXS	S	PDGP
STGKPTLYJVSLVMSDTAGTC	21;	Carbamidomethyl[C];	2202.04	3	sp|P01871|IGHM_HUMAN	K	Y-	N	STGKPTLYJVSLVMSDTAGTCY-	432	9	440	NXS	S	PDGP
LVDMELJCTVLQMDYSK	4;8;	Oxidation[M];Carbamidomethyl[C];	2074.95	3	sp|P05543|THBG_HUMAN	H	NA	N	LVDMELJCTVLQMDYSKNA	247	7	253	NXT	T	PDGP
VVLHPJYSQVDIGL	-	-	1553.83	3	sp|P00738|HPT_HUMAN	K	IK	N	VVLHPJYSQVDIGLIK	236	6	241	NXS	S	PDGP
VPGJLTSVLLNNLHPR	11;	Deamidated[N];	1744.97	3	sp|Q02763|TIE2_HUMAN	K	EQ	Y	VPGJLTSVLLNNLHPREQ	593	4	596	NXT	T	PDGP
HGIQYFNJNTQHSSLFMLN	-	-	2265.05	3	sp|P01042|KNG1_HUMAN	R	EV	N	HGIQYFNJNTQHSSLFMLNEV	162	8	169	NXT	T	PDGP
HGIQYFNJNTQHSSLFMLN	-	-	2265.05	2	sp|P01042|KNG1_HUMAN	R	EV	N	HGIQYFNJNTQHSSLFMLNEV	162	8	169	NXT	T	PDGP
KJQSVNVFLGHTAIDEMLK	-	-	2144.12	3	sp|Q9NZP8|C1RL_HUMAN	R	LG	Y	KJQSVNVFLGHTAIDEMLKLG	295	2	296	NXS	S	PDGP
KJQSVNVFLGHTAIDEMLK	-	-	2144.12	2	sp|Q9NZP8|C1RL_HUMAN	R	LG	Y	KJQSVNVFLGHTAIDEMLKLG	295	2	296	NXS	S	PDGP
KJQSVNVFLGHTAIDEMLK	6;	Deamidated[N];	2145.1	4	sp|Q9NZP8|C1RL_HUMAN	R	LG	Y	KJQSVNVFLGHTAIDEMLKLG	295	2	296	NXS	S	PDGP
TLJQSSDELQLSMGNAMFVK	17;	Oxidation[M];	2229.05	3	sp|P01011|AACT_HUMAN	R	EQ	Y	TLJQSSDELQLSMGNAMFVKEQ	125	3	127	NXS	S	PDGP
DTGELJVTSILDR	-	-	1432.73	2	sp|Q14126|DSG2_HUMAN	K	EE	Y	DTGELJVTSILDREE	107	6	112	NXT	T	PDGP
VKPNPPHJLSVINSEELSSILK	-	-	2415.32	3	sp|P40189|IL6RB_HUMAN	K	LT	Y	VKPNPPHJLSVINSEELSSILKLT	220	8	227	NXS	S	PDGP
PYSIYPHGVTFSPYEDEVJSSFTSGR	-	-	2936.34	4	sp|P12259|FA5_HUMAN	R	NN	Y	PYSIYPHGVTFSPYEDEVJSSFTSGRNN	442	19	460	NXS	S	PDGP
GDVLHNGJGTYQSWVVVAVPPQDTAPYSCH	29;	Carbamidomethyl[C];	3268.51	3	sp|P25311|ZA2G_HUMAN	R	VQ	N	GDVLHNGJGTYQSWVVVAVPPQDTAPYSCHVQ	252	8	259	NXT	T	PDGP
DQCIVDDITYNVJDTFHK	3;11;	Carbamidomethyl[C];Deamidated[N];	2197.97	3	sp|P02751|FINC_HUMAN	R	RH	Y	DQCIVDDITYNVJDTFHKRH	516	13	528	NXT	T	PDGP
DTAVFECLPQHAMFGJD	7;	Carbamidomethyl[C];	1951.83	2	sp|P02749|APOH_HUMAN	R	TI	N	DTAVFECLPQHAMFGJDTI	168	16	183	NXT	T	PDGP
HPSCWNLVJGTVVPLGEMR	4;	Carbamidomethyl[C];	2166.06	3	sp|O75326|SEM7A_HUMAN	R	GY	Y	HPSCWNLVJGTVVPLGEMRGY	149	9	157	NXT	T	PDGP
JTSISTAYMELSSLR	9;	Oxidation[M];	1688.82	3	sp|P0DP01|HV108_HUMAN	R	SE	Y	JTSISTAYMELSSLRSE	92	1	92	NXS	S	PDGP
LFNGQQGIIIQJFSTR	3;	Deamidated[N];	1836.96	3	sp|Q7Z3B1|NEGR1_HUMAN	K	SI	Y	LFNGQQGIIIQJFSTRSI	264	12	275	NXS	S	PDGP
JTSISTAYMELSSLR	9;	Oxidation[M];	1688.82	2	sp|P0DP01|HV108_HUMAN	R	SE	Y	JTSISTAYMELSSLRSE	92	1	92	NXS	S	PDGP
DTAVFECLPQHAMFGJ	7;	Carbamidomethyl[C];	1836.8	2	sp|P02749|APOH_HUMAN	R	DT	N	DTAVFECLPQHAMFGJDT	168	16	183	NXT	T	PDGP
VSEHIPVYQQEEJQTDVWTLLNGSK	-	-	2914.42	3	sp|P49908|SEPP1_HUMAN	K	DD	Y	VSEHIPVYQQEEJQTDVWTLLNGSKDD	107	13	119	NXT	T	PDGP
FNPJISWQPIPVHTVPITEDR	2;	Deamidated[N];	2461.25	3	sp|P11117|PPAL_HUMAN	R	LL	Y	FNPJISWQPIPVHTVPITEDRLL	130	4	133	NXS	S	PDGP
IGGIWTWVGTJK	-	-	1331.71	2	sp|P14151|LYAM1_HUMAN	K	SL	Y	IGGIWTWVGTJKSL	94	11	104	NXS	S	PDGP
ICDLLVANNHFAHFFAPQJLTNMNK	2;8;23;	Carbamidomethyl[C];Deamidated[N];Oxidation[M];	2946.4	3	sp|P19827|ITIH1_HUMAN	K	NV	Y	ICDLLVANNHFAHFFAPQJLTNMNKNV	267	19	285	NXT	T	PDGP
TAAHCLLYPPWDKJFTENDLLVR	5;	Carbamidomethyl[C];	2773.38	4	sp|P00734|THRB_HUMAN	L	IG	N	TAAHCLLYPPWDKJFTENDLLVRIG	403	14	416	NXT	T	PDGP
TAAHCLLYPPWDKJFTENDLLVR	5;	Carbamidomethyl[C];	2773.38	3	sp|P00734|THRB_HUMAN	L	IG	N	TAAHCLLYPPWDKJFTENDLLVRIG	403	14	416	NXT	T	PDGP
LVDMELJCTVLQMDYSK	8;	Carbamidomethyl[C];	2058.95	2	sp|P05543|THBG_HUMAN	H	NA	N	LVDMELJCTVLQMDYSKNA	247	7	253	NXT	T	PDGP
DHEJGTGTNTYAALNSVYLMMNNQMR	25;	Oxidation[M];	2961.29	3	sp|P06681|CO2_HUMAN	K	LL	Y	DHEJGTGTNTYAALNSVYLMMNNQMRLL	330	4	333	NXT	T	PDGP
GDVLHNGJGTYQSWVVVAVPPQDTAPYSC	6;29;	Deamidated[N];Carbamidomethyl[C];	3132.44	3	sp|P25311|ZA2G_HUMAN	R	HV	N	GDVLHNGJGTYQSWVVVAVPPQDTAPYSCHV	252	8	259	NXT	T	PDGP
QQQHLFGSJVTDCSGNFCLFR	0;13;18;	Gln->pyro-Glu[AnyN-termQ];Carbamidomethyl[C];Carbamidomethyl[C];	2498.1	2	sp|P02787|TRFE_HUMAN	R	SE	Y	QQQHLFGSJVTDCSGNFCLFRSE	622	9	630	NXT	T	PDGP
PQCLLLVLAJR	3;	Carbamidomethyl[C];	1296.75	2	sp|P28906|CD34_HUMAN	R	TE	Y	PQCLLLVLAJRTE	240	10	249	NXT	T	PDGP
ALJLTEGFAVLH	-	-	1284.69	2	sp|P22105|TENX_HUMAN	R	WK	N	ALJLTEGFAVLHWK	3851	3	3853	NXT	T	PDGP
YFQJYSYGGVIQDDHIPFLR	-	-	2432.17	3	sp|Q16769|QPCT_HUMAN	R	RG	Y	YFQJYSYGGVIQDDHIPFLRRG	293	4	296	NXS	S	PDGP
LDPVSLQTLQTWJTSYPK	-	-	2091.08	3	sp|Q99784|NOE1_HUMAN	R	RS	Y	LDPVSLQTLQTWJTSYPKRS	382	13	394	NXS	S	PDGP
LLISSLSESPASVSILSQADJTSK	-	-	2447.29	2	sp|Q9Y6R7|FCGBP_HUMAN	R	KV	Y	LLISSLSESPASVSILSQADJTSKKV	55	21	75	NXS	S	PDGP
ELPGVCJETMMALWEECKPCLK	6;17;20;	Carbamidomethyl[C];Carbamidomethyl[C];Carbamidomethyl[C];	2695.21	2	sp|P10909|CLUS_HUMAN	K	QT	Y	ELPGVCJETMMALWEECKPCLKQT	97	7	103	NXT	T	PDGP
TIFJCTLFDMGK	5;	Carbamidomethyl[C];	1446.68	2	sp|Q9NS62|THSD1_HUMAN	R	NK	Y	TIFJCTLFDMGKNK	301	4	304	NXT	T	PDGP
IJNTHALVSLLQNLNK	-	-	1792.01	3	sp|P55290|CAD13_HUMAN	K	AN	Y	IJNTHALVSLLQNLNKAN	637	2	638	NXT	T	PDGP
GDVLHNGJGTYQSWVVVAVPPQDTAPY	-	-	2884.39	2	sp|P25311|ZA2G_HUMAN	R	SC	N	GDVLHNGJGTYQSWVVVAVPPQDTAPYSC	252	8	259	NXT	T	PDGP
FJLSYPITPWR	-	-	1393.73	2	sp|P48357|LEPR_HUMAN	A	FK	N	FJLSYPITPWRFK	22	2	23	NXS	S	PDGP
WDPEVJCSMAQIQLCPPPPQIPN	7;15;	Carbamidomethyl[C];Carbamidomethyl[C];	2691.24	3	sp|P08603|CFAH_HUMAN	R	SH	N	WDPEVJCSMAQIQLCPPPPQIPNSH	797	6	802	NXS	S	PDGP
SFEGLVJLTFIHLQHNR	-	-	2025.07	3	sp|P51884|LUM_HUMAN	G	LK	N	SFEGLVJLTFIHLQHNRLK	154	7	160	NXT	T	PDGP
LJYSLPTGQWVGVQLPR	-	-	1928.04	3	sp|P24821|TENA_HUMAN	R	NT	Y	LJYSLPTGQWVGVQLPRNT	1017	2	1018	NXS	S	PDGP
ANLVPVPITJATLDQITGK	-	-	1965.1	3	sp|P02763|A1AG1_HUMAN	C	WF	N	ANLVPVPITJATLDQITGKWF	24	10	33	NXT	T	PDGP
CLLYPPWDKJFTENDLLVR	1;14;	Carbamidomethyl[C];Deamidated[N];	2394.18	3	sp|P00734|THRB_HUMAN	H	IG	N	CLLYPPWDKJFTENDLLVRIG	407	10	416	NXT	T	PDGP
VLEGPDTJTTIIQLQPLQEPESWAR	-	-	2835.45	3	sp|Q9UNN8|EPCR_HUMAN	H	TQ	N	VLEGPDTJTTIIQLQPLQEPESWARTQ	57	8	64	NXT	T	PDGP
PTLYJVSLVMSDTAGTC	17;	Carbamidomethyl[C];	1828.85	2	sp|P01871|IGHM_HUMAN	K	Y-	N	PTLYJVSLVMSDTAGTCY-	436	5	440	NXS	S	PDGP
TALFPDLLAQGJASLR	-	-	1686.92	2	sp|Q5ZPR3|CD276_HUMAN	R	LQ	Y	TALFPDLLAQGJASLRLQ	93	12	104	NXS	S	PDGP
QYNPILSMLTJQTGEAGR	3;	Deamidated[N];	1993.96	3	sp|Q9NY97|B3GN2_HUMAN	R	LS	Y	QYNPILSMLTJQTGEAGRLS	69	11	79	NXT	T	PDGP
QYNPILSMLTJQTGEAGR	-	-	1992.98	2	sp|Q9NY97|B3GN2_HUMAN	R	LS	Y	QYNPILSMLTJQTGEAGRLS	69	11	79	NXT	T	PDGP
VACTSSQGPSSWTHWLPVETPEGVPLGPPEJISATR	3;	Carbamidomethyl[C];	3844.86	3	sp|P30530|UFO_HUMAN	R	NG	Y	VACTSSQGPSSWTHWLPVETPEGVPLGPPEJISATRNG	309	31	339	NXS	S	PDGP
VACTSSQGPSSWTHWLPVETPEGVPLGPPEJISATR	3;	Carbamidomethyl[C];	3844.86	4	sp|P30530|UFO_HUMAN	R	NG	Y	VACTSSQGPSSWTHWLPVETPEGVPLGPPEJISATRNG	309	31	339	NXS	S	PDGP
PFLJWTGPPEPIEAAVAR	-	-	1965.02	2	sp|P02788|TRFL_HUMAN	R	FF	Y	PFLJWTGPPEPIEAAVARFF	153	4	156	NXT	T	PDGP
GDVLHNGJGTYQSWVVVAVPPQDTAPYSCHVQHSSLAQPLVVPWEAS	6;29;	Deamidated[N];Carbamidomethyl[C];	5098.44	5	sp|P25311|ZA2G_HUMAN	R	--	Y	GDVLHNGJGTYQSWVVVAVPPQDTAPYSCHVQHSSLAQPLVVPWEAS--	252	8	259	NXT	T	PDGP
SLJATELDPCPLSPELLGLTK	10;	Carbamidomethyl[C];	2268.18	2	sp|Q96PD5|PGRP2_HUMAN	W	EV	N	SLJATELDPCPLSPELLGLTKEV	75	3	77	NXT	T	PDGP
VHJGSEILFSYF	-	-	1412.68	2	sp|P04114|APOB_HUMAN	K	QD	N	VHJGSEILFSYFQD	4235	3	4237	NXS	S	PDGP
IYVLDYLJETQQLTPEIK	-	-	2180.15	2	sp|P01023|A2MG_HUMAN	N	SK	N	IYVLDYLJETQQLTPEIKSK	984	8	991	NXT	T	PDGP
JGSVLCTYTVNETYTTSVKPVSVQLNSMLCPAPILNK	6;26;30;	Carbamidomethyl[C];Deamidated[N];Carbamidomethyl[C];	4100.04	4	sp|P58335|ANTR2_HUMAN	R	AG	Y	JGSVLCTYTVNETYTTSVKPVSVQLNSMLCPAPILNKAG	250	1	250	NXS	S	PDGP
JETQQLTPEIK	-	-	1300.67	2	sp|P01023|A2MG_HUMAN	L	SK	N	JETQQLTPEIKSK	991	1	991	NXT	T	PDGP
LSALDNLLJHSSMFLK	-	-	1802.95	3	sp|Q9Y4L1|HYOU1_HUMAN	R	GA	Y	LSALDNLLJHSSMFLKGA	822	9	830	NXS	S	PDGP
LSALDNLLJHSSMFLK	-	-	1802.95	2	sp|Q9Y4L1|HYOU1_HUMAN	R	GA	Y	LSALDNLLJHSSMFLKGA	822	9	830	NXS	S	PDGP
LDAFFALEGFPTEPJSSSR	-	-	2084.99	3	sp|P08294|SODE_HUMAN	K	AI	Y	LDAFFALEGFPTEPJSSSRAI	93	15	107	NXS	S	PDGP
NILDALMLJTTR	-	-	1374.74	2	sp|Q9NZK5|ADA2_HUMAN	R	IG	Y	NILDALMLJTTRIG	370	9	378	NXT	T	PDGP
PDJETLYR	-	-	1007.48	2	sp|Q9NZP8|C1RL_HUMAN	L	SG	N	PDJETLYRSG	361	3	363	NXT	T	PDGP
NIYVLDYLJETQQLTPEIK	-	-	2294.19	3	sp|P01023|A2MG_HUMAN	P	SK	N	NIYVLDYLJETQQLTPEIKSK	983	9	991	NXT	T	PDGP
PGVCJETMMALWEECKPCLK	4;15;18;	Carbamidomethyl[C];Carbamidomethyl[C];Carbamidomethyl[C];	2453.08	3	sp|P10909|CLUS_HUMAN	L	QT	N	PGVCJETMMALWEECKPCLKQT	99	5	103	NXT	T	PDGP
DITDLIJNTFIR	-	-	1434.76	2	sp|Q99523|SORT_HUMAN	K	TE	Y	DITDLIJNTFIRTE	156	7	162	NXT	T	PDGP
JLSSLESVQLDHNQLETLPGDVFGALPR	-	-	3049.56	3	sp|P40197|GPV_HUMAN	R	LT	Y	JLSSLESVQLDHNQLETLPGDVFGALPRLT	385	1	385	NXS	S	PDGP
JLSSLESVQLDHNQLETLPGDVFGALPR	13;	Deamidated[N];	3050.54	4	sp|P40197|GPV_HUMAN	R	LT	Y	JLSSLESVQLDHNQLETLPGDVFGALPRLT	385	1	385	NXS	S	PDGP
AJLSSQALQMSLDYGFVTPLTSM	10;23;	Oxidation[M];Oxidation[M];	2506.18	3	sp|P19827|ITIH1_HUMAN	R	SI	N	AJLSSQALQMSLDYGFVTPLTSMSI	587	2	588	NXS	S	PDGP
QNESHJFSGDIALLELQHSIPLGPN	0;	Gln->pyro-Glu[AnyN-termQ];	2713.32	3	sp|Q9NZP8|C1RL_HUMAN	R	VL	N	QNESHJFSGDIALLELQHSIPLGPNVL	330	6	335	NXS	S	PDGP
GTGJDTVLNVALLNVISNQECNIK	21;	Carbamidomethyl[C];	2586.32	3	sp|Q2TV78|MST1L_HUMAN	K	HR	Y	GTGJDTVLNVALLNVISNQECNIKHR	616	4	619	NXT	T	PDGP
IYVLDYLJETQQLTPEIK	-	-	2180.15	3	sp|P01023|A2MG_HUMAN	N	SK	N	IYVLDYLJETQQLTPEIKSK	984	8	991	NXT	T	PDGP
SIPLGPNVLPVCLPDJETLYR	12;	Carbamidomethyl[C];	2367.24	3	sp|Q9NZP8|C1RL_HUMAN	H	SG	N	SIPLGPNVLPVCLPDJETLYRSG	348	16	363	NXT	T	PDGP
ITJFSMIIDGMTYPGIIK	6;	Oxidation[M];	2030.03	3	sp|Q14624|ITIH4_HUMAN	F	EK	N	ITJFSMIIDGMTYPGIIKEK	79	3	81	NXS	S	PDGP
AFEJVTDLQWLILDHN	-	-	1927.95	3	sp|P51884|LUM_HUMAN	K	LL	N	AFEJVTDLQWLILDHNLL	85	4	88	NXT	T	PDGP
AFEJVTDLQWLILDHN	-	-	1927.95	2	sp|P51884|LUM_HUMAN	K	LL	N	AFEJVTDLQWLILDHNLL	85	4	88	NXT	T	PDGP
PTLYJVSLVMSDTAGTC	17;	Carbamidomethyl[C];	1828.85	3	sp|P01871|IGHM_HUMAN	K	Y-	N	PTLYJVSLVMSDTAGTCY-	436	5	440	NXS	S	PDGP
IGSENJMTSCHRPICR	7;10;15;	Oxidation[M];Carbamidomethyl[C];Carbamidomethyl[C];	1947.86	3	sp|P78509|RELN_HUMAN	R	KE	Y	IGSENJMTSCHRPICRKE	2956	6	2961	NXT	T	PDGP
YJCTATNHIGTR	3;	Carbamidomethyl[C];	1407.64	2	sp|O15394|NCAM2_HUMAN	R	FQ	Y	YJCTATNHIGTRFQ	473	2	474	NXT	T	PDGP
LQLSNGJR	-	-	901.484	2	sp|P13688|CEAM1_HUMAN	R	TL	Y	LQLSNGJRTL	191	7	197	NXT	T	PDGP
LSNLJATTK	-	-	961.531	2	sp|O00533|NCHL1_HUMAN	H	YK	N	LSNLJATTKYK	980	5	984	NXT	T	PDGP
LSJSSFSR	-	-	897.442	2	sp|P11279|LAMP1_HUMAN	Y	GE	N	LSJSSFSRGE	179	3	181	NXS	S	PDGP
LGPYAJTTK	-	-	964.509	2	sp|Q9NT68|TEN2_HUMAN	K	YT	Y	LGPYAJTTKYT	2192	6	2197	NXT	T	PDGP
PGAASJLSYR	-	-	1035.52	2	sp|Q86T13|CLC14_HUMAN	R	AP	Y	PGAASJLSYRAP	184	6	189	NXS	S	PDGP
YJASSFAK	-	-	887.425	2	sp|Q12864|CAD17_HUMAN	K	FT	Y	YJASSFAKFT	545	2	546	NXS	S	PDGP
HIPGLIHJMTAR	9;	Oxidation[M];	1375.73	4	sp|Q16610|ECM1_HUMAN	K	CC	Y	HIPGLIHJMTARCC	437	8	444	NXT	T	PDGP
AAINKWVSJKTEGR	-	-	1573.84	3	sp|P01008|ANT3_HUMAN	R	IT	Y	AAINKWVSJKTEGRIT	216	9	224	NXT	T	PDGP
QIYPYJNSQR	-	-	1282.62	2	sp|Q96MK3|FA20A_HUMAN	K	LL	Y	QIYPYJNSQRLL	383	6	388	NXS	S	PDGP
LGAHJLSR	-	-	867.479	2	sp|P08246|ELNE_HUMAN	V	RE	N	LGAHJLSRRE	84	5	88	NXS	S	PDGP
DTITCTTHGJWTK	5;	Carbamidomethyl[C];	1534.69	2	sp|P02749|APOH_HUMAN	N	LP	N	DTITCTTHGJWTKLP	184	10	193	NXT	T	PDGP
SRJVSTTLSTVGAR	-	-	1448.78	3	sp|Q9UQP3|TENN_HUMAN	R	FP	Y	SRJVSTTLSTVGARFP	1050	3	1052	NXS	S	PDGP
VIJMSYHPR	-	-	1116.56	2	sp|Q93070|NAR4_HUMAN	K	GN	Y	VIJMSYHPRGN	255	3	257	NXS	S	PDGP
VIJMSYHPR	-	-	1116.56	3	sp|Q93070|NAR4_HUMAN	K	GN	Y	VIJMSYHPRGN	255	3	257	NXS	S	PDGP
JSSMLYSTAK	-	-	1101.52	2	sp|P04114|APOB_HUMAN	F	GA	N	JSSMLYSTAKGA	3465	1	3465	NXS	S	PDGP
IIQQTWJR	-	-	1058.57	2	sp|P17342|ANPRC_HUMAN	K	TF	Y	IIQQTWJRTF	388	7	394	NXT	T	PDGP
SAJASFNIK	-	-	951.489	2	sp|Q13308|PTK7_HUMAN	R	WI	Y	SAJASFNIKWI	114	3	116	NXS	S	PDGP
EVQCLSTJQTLSTR	4;	Carbamidomethyl[C];	1636.8	3	sp|Q6UY14|ATL4_HUMAN	R	CP	Y	EVQCLSTJQTLSTRCP	994	8	1001	NXT	T	PDGP
RHEEGHMLJCTCF	10;12;	Carbamidomethyl[C];Carbamidomethyl[C];	1690.69	4	sp|P02751|FINC_HUMAN	K	GQ	N	RHEEGHMLJCTCFGQ	534	9	542	NXT	T	PDGP
AAIPSALDTJSSK	-	-	1274.66	2	sp|Q08380|LG3BP_HUMAN	K	ST	Y	AAIPSALDTJSSKST	542	10	551	NXS	S	PDGP
HGIQYFNJNT	-	-	1207.55	2	sp|P01042|KNG1_HUMAN	R	QH	N	HGIQYFNJNTQH	162	8	169	NXT	T	PDGP
KJQSVNVF	-	-	935.494	2	sp|Q9NZP8|C1RL_HUMAN	R	LG	N	KJQSVNVFLG	295	2	296	NXS	S	PDGP
MLJCTCFGQGR	4;6;	Carbamidomethyl[C];Carbamidomethyl[C];	1343.56	3	sp|P02751|FINC_HUMAN	H	GR	N	MLJCTCFGQGRGR	540	3	542	NXT	T	PDGP
KCGJCSLTTLKDEDFCK	2;5;16;	Carbamidomethyl[C];Carbamidomethyl[C];Carbamidomethyl[C];	2075.92	2	sp|P49908|SEPP1_HUMAN	K	RV	Y	KCGJCSLTTLKDEDFCKRV	171	4	174	NXS	S	PDGP
MLJCTCFGQGR	4;6;	Carbamidomethyl[C];Carbamidomethyl[C];	1343.56	2	sp|P02751|FINC_HUMAN	H	GR	N	MLJCTCFGQGRGR	540	3	542	NXT	T	PDGP
HHLQEQJVSNAFLDK	-	-	1779.88	3	sp|P00450|CERU_HUMAN	L	GE	N	HHLQEQJVSNAFLDKGE	756	7	762	NXS	S	PDGP
IAQJQTTLGSSR	-	-	1275.66	2	sp|Q9NZP8|C1RL_HUMAN	P	AK	N	IAQJQTTLGSSRAK	239	4	242	NXT	T	PDGP
SPDVIJGSPISQK	-	-	1341.7	2	sp|P08603|CFAH_HUMAN	K	II	Y	SPDVIJGSPISQKII	212	6	217	NXS	S	PDGP
VJFTEIQK	-	-	978.525	2	sp|P02771|FETA_HUMAN	K	LV	Y	VJFTEIQKLV	250	2	251	NXT	T	PDGP
PVTPIAQJQTTLGSSR	-	-	1669.89	3	sp|Q9NZP8|C1RL_HUMAN	R	AK	Y	PVTPIAQJQTTLGSSRAK	235	8	242	NXT	T	PDGP
FAPQJLTNMNK	9;	Oxidation[M];	1293.63	2	sp|P19827|ITIH1_HUMAN	F	NV	N	FAPQJLTNMNKNV	281	5	285	NXT	T	PDGP
HHLQEQJVSNAFLDK	-	-	1779.88	2	sp|P00450|CERU_HUMAN	L	GE	N	HHLQEQJVSNAFLDKGE	756	7	762	NXS	S	PDGP
CLSKEJATTDLLTK	1;	Carbamidomethyl[C];	1593.81	3	sp|P28799|GRN_HUMAN	K	LP	Y	CLSKEJATTDLLTKLP	260	6	265	NXT	T	PDGP
EHEGAIYPDJTTDFQR	-	-	1892.84	3	sp|P00450|CERU_HUMAN	K	AD	Y	EHEGAIYPDJTTDFQRAD	129	10	138	NXT	T	PDGP
PIAQJQTTLGSSR	-	-	1372.72	2	sp|Q9NZP8|C1RL_HUMAN	T	AK	N	PIAQJQTTLGSSRAK	238	5	242	NXT	T	PDGP
CGJCSLTTLKDEDFCKR	1;4;15;	Carbamidomethyl[C];Carbamidomethyl[C];Carbamidomethyl[C];	2103.93	2	sp|P49908|SEPP1_HUMAN	K	VS	Y	CGJCSLTTLKDEDFCKRVS	172	3	174	NXS	S	PDGP
VLSSIQEGTVPDJTSSAR	-	-	1860.93	2	sp|O75509|TNR21_HUMAN	K	GK	Y	VLSSIQEGTVPDJTSSARGK	266	13	278	NXS	S	PDGP
LJLTEDTYKPR	-	-	1349.71	2	sp|Q08380|LG3BP_HUMAN	G	IY	N	LJLTEDTYKPRIY	397	2	398	NXT	T	PDGP
IPNSHJMTTTLNYR	-	-	1661.81	3	sp|P08603|CFAH_HUMAN	Q	DG	N	IPNSHJMTTTLNYRDG	817	6	822	NXT	T	PDGP
GLJLTEDTYKPR	-	-	1406.73	2	sp|Q08380|LG3BP_HUMAN	K	IY	Y	GLJLTEDTYKPRIY	396	3	398	NXT	T	PDGP
LTVJLTNDR	-	-	1045.56	2	sp|P40189|IL6RB_HUMAN	K	YL	Y	LTVJLTNDRYL	387	4	390	NXT	T	PDGP
SLPCPEGFHGPJCSQECR	4;13;17;	Carbamidomethyl[C];Carbamidomethyl[C];Carbamidomethyl[C];	2131.87	3	sp|Q5VY43|PEAR1_HUMAN	C	CH	N	SLPCPEGFHGPJCSQECRCH	260	12	271	NXS	S	PDGP
AMCYFTJGTER	3;	Carbamidomethyl[C];	1349.56	2	sp|P01920|DQB1_HUMAN	K	VR	Y	AMCYFTJGTERVR	45	7	51	NXT	T	PDGP
JCSESFTMIGHR	2;	Carbamidomethyl[C];	1438.62	2	sp|P08603|CFAH_HUMAN	F	SI	N	JCSESFTMIGHRSI	718	1	718	NXS	S	PDGP
SLJLSGVPSQDK	-	-	1244.65	2	sp|Q9UK05|GDF2_HUMAN	R	TR	Y	SLJLSGVPSQDKTR	69	3	71	NXS	S	PDGP
FJSTEYQVVTR	-	-	1343.66	3	sp|Q07954|LRP1_HUMAN	R	VD	Y	FJSTEYQVVTRVD	445	2	446	NXT	T	PDGP
KEHETCLAPELYNGJYSTTQK	6;	Carbamidomethyl[C];	2483.15	4	sp|P05160|F13B_HUMAN	R	TF	Y	KEHETCLAPELYNGJYSTTQKTF	148	15	162	NXS	S	PDGP
ERPPTFLTPEGJASNK	-	-	1757.88	3	sp|Q92823|NRCAM_HUMAN	R	EE	Y	ERPPTFLTPEGJASNKEE	265	12	276	NXS	S	PDGP
ERPPTFLTPEGJASNK	-	-	1757.88	2	sp|Q92823|NRCAM_HUMAN	R	EE	Y	ERPPTFLTPEGJASNKEE	265	12	276	NXS	S	PDGP
EACQGTSPPVVSCYJASDHVYK	3;13;	Carbamidomethyl[C];Carbamidomethyl[C];	2469.08	3	sp|O95274|LYPD3_HUMAN	R	GC	Y	EACQGTSPPVVSCYJASDHVYKGC	149	15	163	NXS	S	PDGP
WLJGTHPSSDEGIVSR	-	-	1754.85	3	sp|P07911|UROM_HUMAN	M	KA	N	WLJGTHPSSDEGIVSRKA	230	3	232	NXT	T	PDGP
IPCSQPPQIEHGTIJS	3;	Carbamidomethyl[C];	1777.85	2	sp|P08603|CFAH_HUMAN	K	SR	N	IPCSQPPQIEHGTIJSSR	868	15	882	NXS	S	PDGP
VQJMSQSIEVLDR	4;	Oxidation[M];	1534.75	2	sp|Q99784|NOE1_HUMAN	K	RT	Y	VQJMSQSIEVLDRRT	101	3	103	NXS	S	PDGP
LHHLQEQJVSNAFLDK	-	-	1892.96	3	sp|P00450|CERU_HUMAN	E	GE	N	LHHLQEQJVSNAFLDKGE	755	8	762	NXS	S	PDGP
TCASGAJVSEQLSLK	2;	Carbamidomethyl[C];	1564.76	2	sp|P20742|PZP_HUMAN	M	LP	N	TCASGAJVSEQLSLKLP	926	7	932	NXS	S	PDGP
SQEQLAQVAAJATK	-	-	1458.75	3	sp|Q96PD5|PGRP2_HUMAN	M	EF	N	SQEQLAQVAAJATKEF	357	11	367	NXT	T	PDGP
QSVPAHFVALJGSK	-	-	1454.77	3	sp|P06681|CO2_HUMAN	K	LN	Y	QSVPAHFVALJGSKLN	611	11	621	NXS	S	PDGP
KDTCTQECSYFJITK	4;8;	Carbamidomethyl[C];Carbamidomethyl[C];	1894.83	2	sp|P05556|ITB1_HUMAN	K	VE	Y	KDTCTQECSYFJITKVE	658	12	669	NXT	T	PDGP
AFQYDTJCSFR	8;	Carbamidomethyl[C];	1408.59	2	sp|P16109|LYAM3_HUMAN	R	CA	Y	AFQYDTJCSFRCA	405	7	411	NXS	S	PDGP
ANEQVVQSLJQTYK	-	-	1621.82	2	sp|Q8IZF2|AGRF5_HUMAN	K	MD	Y	ANEQVVQSLJQTYKMD	247	10	256	NXT	T	PDGP
LGIYADVGJK	-	-	1049.56	2	sp|P06280|AGAL_HUMAN	K	TC	Y	LGIYADVGJKTC	131	9	139	NXT	T	PDGP
HLQEQJVSNAFLDK	-	-	1642.82	2	sp|P00450|CERU_HUMAN	H	GE	N	HLQEQJVSNAFLDKGE	757	6	762	NXS	S	PDGP
NLJNSQSDVVSFR	-	-	1479.72	2	sp|P08648|ITA5_HUMAN	K	LS	Y	NLJNSQSDVVSFRLS	771	3	773	NXS	S	PDGP
TPJKTEDTIFLR	-	-	1434.76	3	sp|P02763|A1AG1_HUMAN	F	EY	N	TPJKTEDTIFLREY	70	3	72	NXT	T	PDGP
TPJKTEDTIFLR	-	-	1434.76	2	sp|P02763|A1AG1_HUMAN	F	EY	N	TPJKTEDTIFLREY	70	3	72	NXT	T	PDGP
DSLSIJATNIK	-	-	1175.63	2	sp|P00533|EGFR_HUMAN	K	HF	Y	DSLSIJATNIKHF	347	6	352	NXT	T	PDGP
TVTISDHGTVTYJGSICGDDQNGPK	17;	Carbamidomethyl[C];	2636.19	3	sp|P13473|LAMP2_HUMAN	K	IA	Y	TVTISDHGTVTYJGSICGDDQNGPKIA	63	13	75	NXS	S	PDGP
CRJYSLLIDQPDK	1;	Carbamidomethyl[C];	1621.8	3	sp|Q9NY97|B3GN2_HUMAN	R	CA	Y	CRJYSLLIDQPDKCA	125	3	127	NXS	S	PDGP
JATVHEQVGGPSLTSDLQAQSK	-	-	2267.13	2	sp|P04004|VTNC_HUMAN	N	GN	N	JATVHEQVGGPSLTSDLQAQSKGN	86	1	86	NXT	T	PDGP
MAGKPTHIJVSVVMAEADGTC	1;14;21;	Oxidation[M];Oxidation[M];Carbamidomethyl[C];	2220.01	2	sp|P01877|IGHA2_HUMAN	R	Y-	N	MAGKPTHIJVSVVMAEADGTCY-	319	9	327	NXS	S	PDGP
CMSQEQLAQVAAJATK	1;2;	Carbamidomethyl[C];Oxidation[M];	1765.82	2	sp|Q96PD5|PGRP2_HUMAN	Q	EF	N	CMSQEQLAQVAAJATKEF	355	13	367	NXT	T	PDGP
NJATVHEQVGGPSLTSDLQAQSK	-	-	2381.17	4	sp|P04004|VTNC_HUMAN	K	GN	Y	NJATVHEQVGGPSLTSDLQAQSKGN	85	2	86	NXT	T	PDGP
ISNNGJYTCVVTYPENGR	4;9;16;	Deamidated[N];Carbamidomethyl[C];Deamidated[N];	2059.9	3	sp|Q9NPH3|IL1AP_HUMAN	L	TF	N	ISNNGJYTCVVTYPENGRTF	204	6	209	NXT	T	PDGP
JATVHEQVGGPSLTSDLQAQSK	-	-	2267.13	3	sp|P04004|VTNC_HUMAN	N	GN	N	JATVHEQVGGPSLTSDLQAQSKGN	86	1	86	NXT	T	PDGP
FQQJASSMCVPDQDTAIR	9;	Carbamidomethyl[C];	2067.92	2	sp|P01871|IGHM_HUMAN	T	VF	N	FQQJASSMCVPDQDTAIRVF	206	4	209	NXS	S	PDGP
FQQJASSMCVPDQDTAIR	9;	Carbamidomethyl[C];	2067.92	3	sp|P01871|IGHM_HUMAN	T	VF	N	FQQJASSMCVPDQDTAIRVF	206	4	209	NXS	S	PDGP
HSATPJYTHCGLFGD	10;	Carbamidomethyl[C];	1676.71	3	sp|Q96B86|RGMA_HUMAN	K	PH	N	HSATPJYTHCGLFGDPH	154	6	159	NXT	T	PDGP
AAJYTSSLNLPDK	-	-	1393.7	2	sp|Q92854|SEM4D_HUMAN	R	TL	Y	AAJYTSSLNLPDKTL	377	3	379	NXT	T	PDGP
QCMSQEQLAQVAAJATK	2;3;	Carbamidomethyl[C];Oxidation[M];	1893.88	3	sp|Q96PD5|PGRP2_HUMAN	L	EF	N	QCMSQEQLAQVAAJATKEF	354	14	367	NXT	T	PDGP
GSSVILJCSAYSEPSPK	8;	Carbamidomethyl[C];	1795.85	2	sp|Q92859|NEO1_HUMAN	R	IE	Y	GSSVILJCSAYSEPSPKIE	67	7	73	NXS	S	PDGP
ISNNGJYTCVVTYPENGR	3;4;9;	Deamidated[N];Deamidated[N];Carbamidomethyl[C];	2059.9	2	sp|Q9NPH3|IL1AP_HUMAN	L	TF	N	ISNNGJYTCVVTYPENGRTF	204	6	209	NXT	T	PDGP
QAFFQVQECJK	9;	Carbamidomethyl[C];	1398.65	2	sp|P00450|CERU_HUMAN	L	SS	N	QAFFQVQECJKSS	349	10	358	NXS	S	PDGP
DPYCAWSVJTSR	4;	Carbamidomethyl[C];	1455.63	2	sp|Q9C0C4|SEM4C_HUMAN	R	CV	Y	DPYCAWSVJTSRCV	514	9	522	NXS	S	PDGP
NJLTESVGPLPK	-	-	1268.68	2	sp|P51884|LUM_HUMAN	H	SL	N	NJLTESVGPLPKSL	126	2	127	NXT	T	PDGP
FVJETDSTVLVR	-	-	1379.72	2	sp|P02751|FINC_HUMAN	Q	WT	N	FVJETDSTVLVRWT	1005	3	1007	NXT	T	PDGP
AJLSSQALQM	10;	Oxidation[M];	1078.52	2	sp|P19827|ITIH1_HUMAN	R	SL	N	AJLSSQALQMSL	587	2	588	NXS	S	PDGP
ASSSWQSVJESGDQVHWSPGQAR	-	-	2500.12	3	sp|Q8N8Z6|DCBD1_HUMAN	R	LQ	Y	ASSSWQSVJESGDQVHWSPGQARLQ	269	9	277	NXS	S	PDGP
AENJATFYFK	-	-	1204.56	2	sp|P01042|KNG1_HUMAN	N	ID	N	AENJATFYFKID	291	4	294	NXT	T	PDGP
ESSCLAJSSWSHSPPVCEPVK	4;17;	Carbamidomethyl[C];Carbamidomethyl[C];	2358.05	3	sp|Q4LDE5|SVEP1_HUMAN	K	CS	Y	ESSCLAJSSWSHSPPVCEPVKCS	1884	7	1890	NXS	S	PDGP
EGHFYYJISEVK	-	-	1485.7	3	sp|P55058|PLTP_HUMAN	K	VT	Y	EGHFYYJISEVKVT	58	7	64	NXS	S	PDGP
FJAVLTNPQGDYDTSTGK	-	-	1927.9	2	sp|P02747|C1QC_HUMAN	R	FT	Y	FJAVLTNPQGDYDTSTGKFT	140	2	141	NXV	V	PDGP
IPAIJQTITEANEK	-	-	1541.82	2	sp|P11047|LAMC1_HUMAN	K	TR	Y	IPAIJQTITEANEKTR	1391	5	1395	NXT	T	PDGP
FJAVLTNPQGDYDTSTGK	7;	Deamidated[N];	1928.89	3	sp|P02747|C1QC_HUMAN	R	FT	Y	FJAVLTNPQGDYDTSTGKFT	140	2	141	NXV	V	PDGP
TFQQJASSMCVPDQDTAIR	10;	Carbamidomethyl[C];	2168.97	2	sp|P01871|IGHM_HUMAN	L	VF	N	TFQQJASSMCVPDQDTAIRVF	205	5	209	NXS	S	PDGP
GYYJQSEAGSHTLQSMYGCDVGPDGR	19;	Carbamidomethyl[C];	2849.19	3	sp|P01889|1B07_HUMAN	R	LL	Y	GYYJQSEAGSHTLQSMYGCDVGPDGRLL	107	4	110	NXS	S	PDGP
TAGVJTTDKEMEVLHLR	-	-	1913.97	3	sp|P11362|FGFR1_HUMAN	K	NV	Y	TAGVJTTDKEMEVLHLRNV	313	5	317	NXT	T	PDGP
JSTCLDDSWIHPR	4;	Carbamidomethyl[C];	1600.72	3	sp|Q96F46|I17RA_HUMAN	K	NL	Y	JSTCLDDSWIHPRNL	54	1	54	NXT	T	PDGP
YYJQSEAGSHTLQMM	-	-	1759.74	2	sp|P30447|1A23_HUMAN	R	FG	N	YYJQSEAGSHTLQMMFG	108	3	110	NXS	S	PDGP
VQWEKJTTSVWYTSK	-	-	1856.92	3	sp|P04066|FUCO_HUMAN	R	GS	Y	VQWEKJTTSVWYTSKGS	377	6	382	NXT	T	PDGP
EHYJLSAATCSPGQMCGHYTQVVWAK	10;15;16;	Carbamidomethyl[C];Oxidation[M];Carbamidomethyl[C];	3011.32	4	sp|Q6UXB8|PI16_HUMAN	R	TE	Y	EHYJLSAATCSPGQMCGHYTQVVWAKTE	111	4	114	NXS	S	PDGP
LTDVETQVLJQTSR	-	-	1603.83	2	sp|Q15389|ANGP1_HUMAN	K	LE	Y	LTDVETQVLJQTSRLE	145	10	154	NXT	T	PDGP
LQEQJVSNAFLDK	-	-	1505.76	2	sp|P00450|CERU_HUMAN	H	GE	N	LQEQJVSNAFLDKGE	758	5	762	NXS	S	PDGP
LSDLSIJSTECLHVH	11;	Carbamidomethyl[C];	1724.83	3	sp|P05156|CFAI_HUMAN	K	CR	N	LSDLSIJSTECLHVHCR	171	7	177	NXT	T	PDGP
AAAVAQDGFJVTHDLAR	-	-	1755.88	3	sp|Q9UJ14|GGT7_HUMAN	F	AL	N	AAAVAQDGFJVTHDLARAL	258	10	267	NXT	T	PDGP
AAAVAQDGFJVTHDLAR	-	-	1755.88	2	sp|Q9UJ14|GGT7_HUMAN	F	AL	N	AAAVAQDGFJVTHDLARAL	258	10	267	NXT	T	PDGP
QQQHLFGSJVT	0;	Gln->pyro-Glu[AnyN-termQ];	1241.59	2	sp|P02787|TRFE_HUMAN	R	DC	N	QQQHLFGSJVTDC	622	9	630	NXT	T	PDGP
YMQJLTVEQPIEVK	2;	Oxidation[M];	1707.86	2	sp|P24043|LAMA2_HUMAN	R	KL	Y	YMQJLTVEQPIEVKKL	2645	4	2648	NXT	T	PDGP
ENMVLJLSCEASGHPR	9;	Carbamidomethyl[C];	1813.83	3	sp|P43121|MUC18_HUMAN	K	PT	Y	ENMVLJLSCEASGHPRPT	444	6	449	NXS	S	PDGP
ADIGJGTTSANEAGIAASITAK	-	-	2033.01	2	sp|P04114|APOB_HUMAN	N	GE	N	ADIGJGTTSANEAGIAASITAKGE	2775	5	2779	NXT	T	PDGP
ENMVLJLSCEASGHPR	9;	Carbamidomethyl[C];	1813.83	4	sp|P43121|MUC18_HUMAN	K	PT	Y	ENMVLJLSCEASGHPRPT	444	6	449	NXS	S	PDGP
TLJLSDIPTQDSAK	-	-	1502.77	2	sp|O95393|BMP10_HUMAN	K	VD	Y	TLJLSDIPTQDSAKVD	65	3	67	NXS	S	PDGP
YLJETQQLTQEIK	-	-	1607.83	2	sp|P20742|PZP_HUMAN	N	AK	N	YLJETQQLTQEIKAK	995	3	997	NXT	T	PDGP
DSAAAASDPGTIVHJFSR	-	-	1815.86	3	sp|Q96MK3|FA20A_HUMAN	R	TE	Y	DSAAAASDPGTIVHJFSRTE	56	15	70	NXS	S	PDGP
QQYNALLSJMSR	4;	Deamidated[N];	1425.68	2	sp|P12821|ACE_HUMAN	R	IY	Y	QQYNALLSJMSRIY	138	9	146	NXS	S	PDGP
DSAAAASDPGTIVHJFSR	-	-	1815.86	2	sp|Q96MK3|FA20A_HUMAN	R	TE	Y	DSAAAASDPGTIVHJFSRTE	56	15	70	NXS	S	PDGP
CIYJTTYLNVQR	1;	Carbamidomethyl[C];	1544.75	2	sp|P02763|A1AG1_HUMAN	Q	EN	N	CIYJTTYLNVQREN	90	4	93	NXT	T	PDGP
EDNAVQPJSSYTYVWHATER	-	-	2367.06	3	sp|P12259|FA5_HUMAN	K	SG	Y	EDNAVQPJSSYTYVWHATERSG	1696	8	1703	NXS	S	PDGP
CIYJTTYLNVQR	1;	Carbamidomethyl[C];	1544.75	3	sp|P02763|A1AG1_HUMAN	Q	EN	N	CIYJTTYLNVQREN	90	4	93	NXT	T	PDGP
QNQCFYJSSYLN	4;	Carbamidomethyl[C];	1537.64	2	sp|P19652|A1AG2_HUMAN	R	VQ	N	QNQCFYJSSYLNVQ	87	7	93	NXS	S	PDGP
EDNAVQPJSSYTYVWHATER	-	-	2367.06	2	sp|P12259|FA5_HUMAN	K	SG	Y	EDNAVQPJSSYTYVWHATERSG	1696	8	1703	NXS	S	PDGP
JVTAYFPR	-	-	967.499	2	sp|O43451|MGA_HUMAN	R	AR	Y	JVTAYFPRAR	1672	1	1672	NXT	T	PDGP
YDGGYIJASAEGVSIR	-	-	1671.8	2	sp|P55058|PLTP_HUMAN	F	TG	N	YDGGYIJASAEGVSIRTG	111	7	117	NXS	S	PDGP
QDQCIYJTTYLN	4;	Carbamidomethyl[C];	1532.67	2	sp|P02763|A1AG1_HUMAN	R	VQ	N	QDQCIYJTTYLNVQ	87	7	93	NXT	T	PDGP
JGSDCPDKFCLFQSETK	5;10;	Carbamidomethyl[C];Carbamidomethyl[C];	2032.87	3	sp|P02788|TRFL_HUMAN	R	NL	Y	JGSDCPDKFCLFQSETKNL	642	1	642	NXS	S	PDGP
VVJITMVALK	6;	Oxidation[M];	1103.65	2	sp|Q5T2D2|TRML2_HUMAN	K	LQ	Y	VVJITMVALKLQ	87	3	89	NXT	T	PDGP
LGAHJTTLTEILK	-	-	1410.79	3	sp|P01011|AACT_HUMAN	S	GL	N	LGAHJTTLTEILKGL	89	5	93	NXT	T	PDGP
LGAHJTTLTEILK	-	-	1410.79	2	sp|P01011|AACT_HUMAN	S	GL	N	LGAHJTTLTEILKGL	89	5	93	NXT	T	PDGP
NIETFTCDTQJITYR	7;	Carbamidomethyl[C];	1875.85	2	sp|P08575|PTPRC_HUMAN	K	FQ	Y	NIETFTCDTQJITYRFQ	327	11	337	NXT	T	PDGP
DKLVEEGTJVTICYVSR	13;	Carbamidomethyl[C];	1982.98	3	sp|Q99650|OSMR_HUMAN	K	NI	Y	DKLVEEGTJVTICYVSRNI	155	9	163	NXT	T	PDGP
IDJISLTVNDVR	-	-	1358.73	2	sp|Q13201|MMRN1_HUMAN	K	NT	Y	IDJISLTVNDVRNT	342	3	344	NXS	S	PDGP
VHJGSEILF	-	-	1015.52	2	sp|P04114|APOB_HUMAN	K	SY	N	VHJGSEILFSY	4235	3	4237	NXS	S	PDGP
TKEJLTAPGSDSAVFFEQGTTR	-	-	2356.14	3	sp|P00450|CERU_HUMAN	F	IG	N	TKEJLTAPGSDSAVFFEQGTTRIG	394	4	397	NXT	T	PDGP
LNAENJATFYFK	5;	Deamidated[N];	1432.67	2	sp|P01042|KNG1_HUMAN	K	ID	Y	LNAENJATFYFKID	289	6	294	NXT	T	PDGP
AASGYPQPJVTWLQCSGHTDR	15;	Carbamidomethyl[C];	2345.07	3	sp|P07333|CSF1R_HUMAN	C	CD	N	AASGYPQPJVTWLQCSGHTDRCD	420	9	428	NXT	T	PDGP
NNLQILNIJK	-	-	1183.68	2	sp|O15394|NCAM2_HUMAN	N	SD	N	NNLQILNIJKSD	169	9	177	NXS	S	PDGP
LCPPPPQIPNSHJMTTTLNYR	2;	Carbamidomethyl[C];	2451.19	3	sp|P08603|CFAH_HUMAN	Q	DG	N	LCPPPPQIPNSHJMTTTLNYRDG	810	13	822	NXT	T	PDGP
NNVITLJITGK	-	-	1186.68	2	sp|P16278|BGAL_HUMAN	R	AG	Y	NNVITLJITGKAG	458	7	464	NXT	T	PDGP
SIGJITIQNLK	-	-	1200.69	2	sp|Q86SQ4|AGRG6_HUMAN	C	DP	N	SIGJITIQNLKDP	773	4	776	NXT	T	PDGP
DLDMFIJASK	4;	Oxidation[M];	1169.55	2	sp|O75882|ATRN_HUMAN	R	NF	Y	DLDMFIJASKNF	1192	7	1198	NXS	S	PDGP
GLQYJASQEWDLR	-	-	1579.75	2	sp|P22792|CPN2_HUMAN	L	SS	N	GLQYJASQEWDLRSS	514	5	518	NXS	S	PDGP
RVIDFJCTTSSVSSALANTK	7;	Carbamidomethyl[C];	2171.08	3	sp|P04196|HRG_HUMAN	L	DS	N	RVIDFJCTTSSVSSALANTKDS	120	6	125	NXT	T	PDGP
GLQYJASQEWDLR	-	-	1579.75	3	sp|P22792|CPN2_HUMAN	L	SS	N	GLQYJASQEWDLRSS	514	5	518	NXS	S	PDGP
LQAFFQVQECJK	10;	Carbamidomethyl[C];	1511.73	2	sp|P00450|CERU_HUMAN	G	SS	N	LQAFFQVQECJKSS	348	11	358	NXS	S	PDGP
WSYJTSTEAMTYDEASAYCQQR	19;	Carbamidomethyl[C];	2662.08	3	sp|P16581|LYAM2_HUMAN	A	YT	N	WSYJTSTEAMTYDEASAYCQQRYT	22	4	25	NXS	S	PDGP
AGPJGTLFVADAYKG	-	-	1480.74	2	sp|Q9HDC9|APMAP_HUMAN	R	LF	N	AGPJGTLFVADAYKGLF	157	4	160	NXT	T	PDGP
NFPDAFEYNJVSR	-	-	1572.71	2	sp|P14384|CBPM_HUMAN	R	QP	Y	NFPDAFEYNJVSRQP	155	10	164	NXS	S	PDGP
MSWPDDVPPEGWJR	1;	Oxidation[M];	1701.73	2	sp|P00751|CFAB_HUMAN	M	TR	N	MSWPDDVPPEGWJRTR	366	13	378	NXT	T	PDGP
YIASDPDDKHFFJVTDEAALK	-	-	2396.14	4	sp|Q9UKX5|ITA11_HUMAN	K	DI	Y	YIASDPDDKHFFJVTDEAALKDI	319	13	331	NXT	T	PDGP
GDSVEFJCSESFTMIGHR	8;	Carbamidomethyl[C];	2072.88	3	sp|P08603|CFAH_HUMAN	Y	SI	N	GDSVEFJCSESFTMIGHRSI	712	7	718	NXS	S	PDGP
IPVVPHJECSEVMSNMVSEN	9;	Carbamidomethyl[C];	2272	3	sp|P04070|PROC_HUMAN	K	ML	N	IPVVPHJECSEVMSNMVSENML	365	7	371	NXC	C	PDGP
IPVVPHJECSEVMSNMVSEN	9;	Carbamidomethyl[C];	2272	2	sp|P04070|PROC_HUMAN	K	ML	N	IPVVPHJECSEVMSNMVSENML	365	7	371	NXC	C	PDGP
TLDANADIGJGTTSANEAGIAASITAK	-	-	2547.25	2	sp|P04114|APOB_HUMAN	F	GE	N	TLDANADIGJGTTSANEAGIAASITAKGE	2770	10	2779	NXT	T	PDGP
ESFLQTJYTEIR	-	-	1500.73	2	sp|P23471|PTPRZ_HUMAN	R	VD	Y	ESFLQTJYTEIRVD	671	7	677	NXT	T	PDGP
EJISEYHLTAVIVDK	-	-	1730.9	3	sp|P33151|CADH5_HUMAN	R	DT	Y	EJISEYHLTAVIVDKDT	111	2	112	NXS	S	PDGP
PTHVJVSVVMAEVDGTCY	10;17;	Oxidation[M];Carbamidomethyl[C];	1993.9	3	sp|P01876|IGHA1_HUMAN	K	--	Y	PTHVJVSVVMAEVDGTCY--	336	5	340	NXS	S	PDGP
CPDPVLVNGEFSSSGPVJVSDK	1;	Carbamidomethyl[C];	2304.08	3	sp|P20851|C4BPB_HUMAN	H	IT	N	CPDPVLVNGEFSSSGPVJVSDKIT	81	18	98	NXS	S	PDGP
CPDPVLVNGEFSSSGPVJVSDK	1;8;	Carbamidomethyl[C];Deamidated[N];	2305.06	2	sp|P20851|C4BPB_HUMAN	H	IT	N	CPDPVLVNGEFSSSGPVJVSDKIT	81	18	98	NXS	S	PDGP
HYLVSJISHDTVLQCHF	15;	Carbamidomethyl[C];	2069.99	3	sp|P13598|ICAM2_HUMAN	K	TC	N	HYLVSJISHDTVLQCHFTC	77	6	82	NXS	S	PDGP
EPGSJVTMSVDAECVPMVR	14;	Carbamidomethyl[C];	2077.93	4	sp|Q08380|LG3BP_HUMAN	K	DL	Y	EPGSJVTMSVDAECVPMVRDL	188	5	192	NXT	T	PDGP
ELLLJTSEVTVR	-	-	1373.76	2	sp|Q8N8Z6|DCBD1_HUMAN	K	FE	Y	ELLLJTSEVTVRFE	120	5	124	NXS	S	PDGP
MVSHHJLTTGATLINEQW	-	-	2052	3	sp|P00738|HPT_HUMAN	K	LL	N	MVSHHJLTTGATLINEQWLL	179	6	184	NXT	T	PDGP
VLHPJYSQVDIGLIK	-	-	1695.94	3	sp|P00738|HPT_HUMAN	V	LK	N	VLHPJYSQVDIGLIKLK	237	5	241	NXS	S	PDGP
RNPPMGGNVVIFDTVITNQEEPYQJHSGR	5;	Oxidation[M];	3285.57	4	sp|P02745|C1QA_HUMAN	R	FV	Y	RNPPMGGNVVIFDTVITNQEEPYQJHSGRFV	122	25	146	NXS	S	PDGP
LGSISNLJVSLCAR	12;	Carbamidomethyl[C];	1503.79	2	sp|P35968|VGFR2_HUMAN	C	YP	N	LGSISNLJVSLCARYP	151	8	158	NXS	S	PDGP
LNLSEJYTLSISNAR	-	-	1694.87	2	sp|Q13740|CD166_HUMAN	R	IS	Y	LNLSEJYTLSISNARIS	90	6	95	NXT	T	PDGP
LNLSEJYTLSISNAR	-	-	1694.87	3	sp|Q13740|CD166_HUMAN	R	IS	Y	LNLSEJYTLSISNARIS	90	6	95	NXT	T	PDGP
DPEITNLIJSTR	-	-	1372.71	2	sp|P14384|CBPM_HUMAN	K	IH	Y	DPEITNLIJSTRIH	107	9	115	NXT	T	PDGP
VSAITLVSATSTTAJMTVGPEGK	16;	Oxidation[M];	2251.15	3	sp|P12259|FA5_HUMAN	K	WI	Y	VSAITLVSATSTTAJMTVGPEGKWI	283	15	297	NXT	T	PDGP
LNLQTSTSIPJVTEMK	-	-	1775.92	2	sp|P17301|ITA2_HUMAN	K	TN	Y	LNLQTSTSIPJVTEMKTN	95	11	105	NXT	T	PDGP
JWTLTPLK	-	-	972.551	2	sp|P27169|PON1_HUMAN	A	SL	N	JWTLTPLKSL	253	1	253	NXT	T	PDGP
LSVDKDQYVEPEJVTIQCDSGYGVVGPQ	18;	Carbamidomethyl[C];	3096.45	2	sp|P04003|C4BPA_HUMAN	R	SI	N	LSVDKDQYVEPEJVTIQCDSGYGVVGPQSI	494	13	506	NXT	T	PDGP
ETEVFSTDFSJISAAK	-	-	1745.82	2	sp|P05543|THBG_HUMAN	Y	QE	N	ETEVFSTDFSJISAAKQE	155	11	165	NXS	S	PDGP
LSVDKDQYVEPEJVTIQCDSGYGVVGPQ	18;	Carbamidomethyl[C];	3096.45	4	sp|P04003|C4BPA_HUMAN	R	SI	N	LSVDKDQYVEPEJVTIQCDSGYGVVGPQSI	494	13	506	NXT	T	PDGP
FAHFFAPQJLTNMNK	-	-	1779.86	3	sp|P19827|ITIH1_HUMAN	H	NV	N	FAHFFAPQJLTNMNKNV	277	9	285	NXT	T	PDGP
DFJCTTSSVSSALANTK	4;	Carbamidomethyl[C];	1802.82	2	sp|P04196|HRG_HUMAN	I	DS	N	DFJCTTSSVSSALANTKDS	123	3	125	NXT	T	PDGP
GVTFSPYEDEVJSSFTSGR	-	-	2078.93	2	sp|P12259|FA5_HUMAN	H	NN	N	GVTFSPYEDEVJSSFTSGRNN	449	12	460	NXS	S	PDGP
LQGLGFJLTER	-	-	1247.67	2	sp|P08185|CBG_HUMAN	L	SE	N	LQGLGFJLTERSE	90	7	96	NXT	T	PDGP
EAPYFYJDTVTFK	-	-	1594.74	2	sp|P20023|CR2_HUMAN	K	CY	Y	EAPYFYJDTVTFKCY	617	7	623	NXT	T	PDGP
VVLHPJYSQVDIGLIK	-	-	1795.01	4	sp|P00738|HPT_HUMAN	K	LK	Y	VVLHPJYSQVDIGLIKLK	236	6	241	NXS	S	PDGP
VLHPJYSQVDIGLIK	-	-	1695.94	2	sp|P00738|HPT_HUMAN	V	LK	N	VLHPJYSQVDIGLIKLK	237	5	241	NXS	S	PDGP
VSJFTWPIK	-	-	1091.59	2	sp|O75882|ATRN_HUMAN	Y	IQ	N	VSJFTWPIKIQ	1257	3	1259	NXT	T	PDGP
CQTJLSTLSDPVQLEVH	1;	Carbamidomethyl[C];	1940.94	2	sp|O75015|FCG3B_HUMAN	R	IG	N	CQTJLSTLSDPVQLEVHIG	89	4	92	NXS	S	PDGP
FGDEEVMCLNGJWTEPPQCK	8;19;	Carbamidomethyl[C];Carbamidomethyl[C];	2411.01	3	sp|Q03591|FHR1_HUMAN	M	DS	N	FGDEEVMCLNGJWTEPPQCKDS	183	12	194	NXT	T	PDGP
FGDEEVMCLNGJWTEPPQCK	8;10;19;	Carbamidomethyl[C];Deamidated[N];Carbamidomethyl[C];	2411.99	2	sp|Q03591|FHR1_HUMAN	M	DS	N	FGDEEVMCLNGJWTEPPQCKDS	183	12	194	NXT	T	PDGP
LPTQJITFQTESSVAEQEAEFQSPK	-	-	2809.35	4	sp|Q14624|ITIH4_HUMAN	K	YI	Y	LPTQJITFQTESSVAEQEAEFQSPKYI	513	5	517	NXT	T	PDGP
SPYYJVSDEISFHCY	14;	Carbamidomethyl[C];	1880.78	2	sp|P00751|CFAB_HUMAN	R	DG	N	SPYYJVSDEISFHCYDG	118	5	122	NXS	S	PDGP
LQAPLJYTEFQKPICLPSKG	15;	Carbamidomethyl[C];	2304.21	3	sp|P03952|KLKB1_HUMAN	K	DT	N	LQAPLJYTEFQKPICLPSKGDT	489	6	494	NXT	T	PDGP
EGLVJLTFIHLQHNR	-	-	1790.97	3	sp|P51884|LUM_HUMAN	F	LK	N	EGLVJLTFIHLQHNRLK	156	5	160	NXT	T	PDGP
AASTYSIDSVSFSYNTGDJTTFPDAEDK	-	-	3003.3	3	sp|P13473|LAMP2_HUMAN	K	GI	Y	AASTYSIDSVSFSYNTGDJTTFPDAEDKGI	105	19	123	NXT	T	PDGP
TAECPGPAQJASPLVLPP	4;	Carbamidomethyl[C];	1818.9	3	sp|Q9UGM5|FETUB_HUMAN	R	--	Y	TAECPGPAQJASPLVLPP--	365	10	374	NXS	S	PDGP
ANLVPVPITJATLDR	-	-	1593.9	2	sp|P19652|A1AG2_HUMAN	C	IT	N	ANLVPVPITJATLDRIT	24	10	33	NXT	T	PDGP
NLVPVPITJATLDR	-	-	1522.86	3	sp|P19652|A1AG2_HUMAN	A	IT	N	NLVPVPITJATLDRIT	25	9	33	NXT	T	PDGP
SPYYJVSDEISFHCYDGY	14;	Carbamidomethyl[C];	2215.89	2	sp|P00751|CFAB_HUMAN	R	TL	N	SPYYJVSDEISFHCYDGYTL	118	5	122	NXS	S	PDGP
VLPVJVTDYCQLVR	10;	Carbamidomethyl[C];	1675.88	2	sp|P35555|FBN1_HUMAN	R	YL	Y	VLPVJVTDYCQLVRYL	444	5	448	NXT	T	PDGP
DQYVEPEJVTIQCDSGYGVVGPQSITC	13;27;	Carbamidomethyl[C];Carbamidomethyl[C];	3015.33	3	sp|P04003|C4BPA_HUMAN	K	SG	N	DQYVEPEJVTIQCDSGYGVVGPQSITCSG	499	8	506	NXT	T	PDGP
DQYVEPEJVTIQCDSGYGVVGPQSITC	13;27;	Carbamidomethyl[C];Carbamidomethyl[C];	3015.33	2	sp|P04003|C4BPA_HUMAN	K	SG	N	DQYVEPEJVTIQCDSGYGVVGPQSITCSG	499	8	506	NXT	T	PDGP
IIISPEEJVTLTCTAENQLER	13;17;	Carbamidomethyl[C];Deamidated[N];	2431.2	3	sp|Q13740|CD166_HUMAN	K	TV	Y	IIISPEEJVTLTCTAENQLERTV	473	8	480	NXT	T	PDGP
IIISPEEJVTLTCTAENQLER	13;17;	Carbamidomethyl[C];Deamidated[N];	2431.2	2	sp|Q13740|CD166_HUMAN	K	TV	Y	IIISPEEJVTLTCTAENQLERTV	473	8	480	NXT	T	PDGP
VLTLNLDQVDFQHAGJYSCVASNVQGK	19;	Carbamidomethyl[C];	2977.45	3	sp|P07333|CSF1R_HUMAN	K	HS	Y	VLTLNLDQVDFQHAGJYSCVASNVQGKHS	260	16	275	NXS	S	PDGP
VLTLNLDQVDFQHAGJYSCVASNVQGK	19;	Carbamidomethyl[C];	2977.45	4	sp|P07333|CSF1R_HUMAN	K	HS	Y	VLTLNLDQVDFQHAGJYSCVASNVQGKHS	260	16	275	NXS	S	PDGP
CECPFGYILAGNECVDTDECSVGNPCGJGTCK	1;3;14;20;24;26;31;	Carbamidomethyl[C];Carbamidomethyl[C];Carbamidomethyl[C];Carbamidomethyl[C];Deamidated[N];Carbamidomethyl[C];Carbamidomethyl[C];	3641.4	3	sp|P35555|FBN1_HUMAN	R	NV	Y	CECPFGYILAGNECVDTDECSVGNPCGJGTCKNV	2151	28	2178	NXT	T	PDGP
SMMSWPDDVPPEGWJR	-	-	1903.81	3	sp|P00751|CFAB_HUMAN	Y	TR	N	SMMSWPDDVPPEGWJRTR	364	15	378	NXT	T	PDGP
WDPEVJCSMAQIQLCPPPPQIPNSH	7;15;	Carbamidomethyl[C];Carbamidomethyl[C];	2915.33	3	sp|P08603|CFAH_HUMAN	R	NM	N	WDPEVJCSMAQIQLCPPPPQIPNSHNM	797	6	802	NXS	S	PDGP
WDPEVJCSMAQIQLCPPPPQIPNSH	7;15;	Carbamidomethyl[C];Carbamidomethyl[C];	2915.33	2	sp|P08603|CFAH_HUMAN	R	NM	N	WDPEVJCSMAQIQLCPPPPQIPNSHNM	797	6	802	NXS	S	PDGP
TADLQWJSSNAQLLLDYCSSK	18;	Carbamidomethyl[C];	2414.13	3	sp|Q9Y251|HPSE_HUMAN	R	GY	Y	TADLQWJSSNAQLLLDYCSSKGY	194	7	200	NXS	S	PDGP
DVTVIEGEVATISCQVJK	14;	Carbamidomethyl[C];	1961.98	2	sp|Q9BY67|CADM1_HUMAN	K	SD	Y	DVTVIEGEVATISCQVJKSD	51	17	67	NXS	S	PDGP
TIHDLHLFIENIDFJK	-	-	1969.02	4	sp|P04114|APOB_HUMAN	K	SG	Y	TIHDLHLFIENIDFJKSG	2225	15	2239	NXS	S	PDGP
VDDEMPQHAVLSGPNLFINNLJK	-	-	2565.28	3	sp|Q9BY67|CADM1_HUMAN	R	TD	Y	VDDEMPQHAVLSGPNLFINNLJKTD	283	22	304	NXT	T	PDGP
VPSAPPQEVTLKPGJGTVFVSWVPPPAENHNGIIR	31;	Deamidated[N];	3705.94	4	sp|Q8WZ75|ROBO4_HUMAN	K	GY	Y	VPSAPPQEVTLKPGJGTVFVSWVPPPAENHNGIIRGY	346	15	360	NXT	T	PDGP
VDDEMPQHAVLSGPNLFINNLJK	-	-	2565.28	2	sp|Q9BY67|CADM1_HUMAN	R	TD	Y	VDDEMPQHAVLSGPNLFINNLJKTD	283	22	304	NXT	T	PDGP
QNESHJFSGDIALLELQH	0;	Gln->pyro-Glu[AnyN-termQ];	2034.95	2	sp|Q9NZP8|C1RL_HUMAN	R	SI	N	QNESHJFSGDIALLELQHSI	330	6	335	NXS	S	PDGP
QNESHJFSGDIALLELQH	0;	Gln->pyro-Glu[AnyN-termQ];	2034.95	3	sp|Q9NZP8|C1RL_HUMAN	R	SI	N	QNESHJFSGDIALLELQHSI	330	6	335	NXS	S	PDGP
FALLMTNCYATPSSJATDPLK	8;	Carbamidomethyl[C];	2315.1	3	sp|P07911|UROM_HUMAN	R	YF	Y	FALLMTNCYATPSSJATDPLKYF	499	15	513	NXT	T	PDGP
FALLMTNCYATPSSJATDPLK	8;	Carbamidomethyl[C];	2315.1	2	sp|P07911|UROM_HUMAN	R	YF	Y	FALLMTNCYATPSSJATDPLKYF	499	15	513	NXT	T	PDGP
QQQHLFGSJVTDCSGNFCLFR	0;13;18;	Gln->pyro-Glu[AnyN-termQ];Carbamidomethyl[C];Carbamidomethyl[C];	2498.1	4	sp|P02787|TRFE_HUMAN	R	SE	Y	QQQHLFGSJVTDCSGNFCLFRSE	622	9	630	NXT	T	PDGP
QDCPLLAPLJDTR	0;3;	Gln->pyro-Glu[AnyN-termQ];Carbamidomethyl[C];	1495.72	2	sp|P02765|FETUA_HUMAN	C	VV	N	QDCPLLAPLJDTRVV	147	10	156	NXT	T	PDGP
GCSCFSDWQGPGCSVPVPAJQSFWTR	2;4;13;	Carbamidomethyl[C];Carbamidomethyl[C];Carbamidomethyl[C];	2987.27	3	sp|O75882|ATRN_HUMAN	R	EE	Y	GCSCFSDWQGPGCSVPVPAJQSFWTREE	306	20	325	NXS	S	PDGP
SCFSDWQGPGCSVPVPAJQSFWTR	2;11;	Carbamidomethyl[C];Carbamidomethyl[C];	2770.21	3	sp|O75882|ATRN_HUMAN	C	EE	N	SCFSDWQGPGCSVPVPAJQSFWTREE	308	18	325	NXS	S	PDGP
SCFSDWQGPGCSVPVPAJQSFWTR	2;11;	Carbamidomethyl[C];Carbamidomethyl[C];	2770.21	2	sp|O75882|ATRN_HUMAN	C	EE	N	SCFSDWQGPGCSVPVPAJQSFWTREE	308	18	325	NXS	S	PDGP
SPYEMFGDEEVMCLNGJWTEPPQCK	13;15;24;	Carbamidomethyl[C];Deamidated[N];Carbamidomethyl[C];	3019.22	4	sp|Q03591|FHR1_HUMAN	R	DS	Y	SPYEMFGDEEVMCLNGJWTEPPQCKDS	178	17	194	NXT	T	PDGP
LLQGLGFJLTER	-	-	1360.76	2	sp|P08185|CBG_HUMAN	Q	SE	N	LLQGLGFJLTERSE	89	8	96	NXT	T	PDGP
QGLGFJLTER	-	-	1134.59	2	sp|P08185|CBG_HUMAN	L	SE	N	QGLGFJLTERSE	91	6	96	NXT	T	PDGP
GLGFJLTER	-	-	1006.53	2	sp|P08185|CBG_HUMAN	Q	SE	N	GLGFJLTERSE	92	5	96	NXT	T	PDGP
LGFJLTER	-	-	949.51	2	sp|P08185|CBG_HUMAN	G	SE	N	LGFJLTERSE	93	4	96	NXT	T	PDGP
LLISSLSESPASVSILSQADJTSK	-	-	2447.29	3	sp|Q9Y6R7|FCGBP_HUMAN	R	KV	Y	LLISSLSESPASVSILSQADJTSKKV	55	21	75	NXS	S	PDGP
MVSHHJLTTGATLINEQWLL	1;	Oxidation[M];	2294.16	3	sp|P00738|HPT_HUMAN	K	TT	N	MVSHHJLTTGATLINEQWLLTT	179	6	184	NXT	T	PDGP
SVVAPATDGGLJLTSTFLR	-	-	1919.02	2	sp|P41222|PTGDS_HUMAN	K	KN	Y	SVVAPATDGGLJLTSTFLRKN	67	12	78	NXT	T	PDGP
IYHLTSFMLENGTSDCNLPENPLFIACGGQQJHTQGSK	16;21;27;	Carbamidomethyl[C];Deamidated[N];Carbamidomethyl[C];	4279.95	4	sp|P80108|PHLD_HUMAN	N	MQ	N	IYHLTSFMLENGTSDCNLPENPLFIACGGQQJHTQGSKMQ	261	32	292	NXT	T	PDGP
MVSHHJLTTGATLINEQWLL	-	-	2278.16	2	sp|P00738|HPT_HUMAN	K	TT	N	MVSHHJLTTGATLINEQWLLTT	179	6	184	NXT	T	PDGP
QQQHLFGSJVTDCSGNFCLFR	0;13;18;	Gln->pyro-Glu[AnyN-termQ];Carbamidomethyl[C];Carbamidomethyl[C];	2498.1	3	sp|P02787|TRFE_HUMAN	R	SE	Y	QQQHLFGSJVTDCSGNFCLFRSE	622	9	630	NXT	T	PDGP
LLYPPWDKJFTENDLLVR	-	-	2233.16	3	sp|P00734|THRB_HUMAN	C	IG	N	LLYPPWDKJFTENDLLVRIG	408	9	416	NXT	T	PDGP
LGJATAIFFLPDEGK	-	-	1592.83	3	sp|P01009|A1AT_HUMAN	Y	LQ	N	LGJATAIFFLPDEGKLQ	269	3	271	NXT	T	PDGP
ANLVPVPITJATLDQITGK	-	-	1965.1	2	sp|P02763|A1AG1_HUMAN	C	WF	N	ANLVPVPITJATLDQITGKWF	24	10	33	NXT	T	PDGP
NLVPVPITJATLDQITGK	-	-	1894.06	3	sp|P02763|A1AG1_HUMAN	A	WF	N	NLVPVPITJATLDQITGKWF	25	9	33	NXT	T	PDGP
ADTHDEILEGLNFJLT	-	-	1801.86	2	sp|P01009|A1AT_HUMAN	K	EI	N	ADTHDEILEGLNFJLTEI	94	14	107	NXT	T	PDGP
VDALTTWQJK	-	-	1175.6	2	sp|Q14624|ITIH4_HUMAN	L	TK	N	VDALTTWQJKTK	199	9	207	NXT	T	PDGP
YVGJGTVFFILPDK	-	-	1569.83	2	sp|P08185|CBG_HUMAN	N	GK	N	YVGJGTVFFILPDKGK	257	4	260	NXT	T	PDGP
YVGJGTVFFILPDK	-	-	1569.83	3	sp|P08185|CBG_HUMAN	N	GK	N	YVGJGTVFFILPDKGK	257	4	260	NXT	T	PDGP
ICDLLVANNHFAHFFAPQJL	2;9;	Carbamidomethyl[C];Deamidated[N];	2342.14	3	sp|P19827|ITIH1_HUMAN	K	TN	N	ICDLLVANNHFAHFFAPQJLTN	267	19	285	NXT	T	PDGP
DHJATSILQQLPL	-	-	1449.77	2	sp|Q8TDL5|BPIB1_HUMAN	K	LS	N	DHJATSILQQLPLLS	46	3	48	NXT	T	PDGP
MNYVGJGTVFFILPDK	1;	Oxidation[M];	1830.91	3	sp|P08185|CBG_HUMAN	Q	GK	N	MNYVGJGTVFFILPDKGK	255	6	260	NXT	T	PDGP
QLVDALTTWQJK	0;	Gln->pyro-Glu[AnyN-termQ];	1399.72	2	sp|Q14624|ITIH4_HUMAN	N	TK	N	QLVDALTTWQJKTK	197	11	207	NXT	T	PDGP
SLJATELDPCPLSPELLGLTK	10;	Carbamidomethyl[C];	2268.18	3	sp|Q96PD5|PGRP2_HUMAN	W	EV	N	SLJATELDPCPLSPELLGLTKEV	75	3	77	NXT	T	PDGP
CLVQGFFPQEPLSVTWSESGQJVTAR	1;	Carbamidomethyl[C];	2937.42	3	sp|P01877|IGHA2_HUMAN	A	NF	N	CLVQGFFPQEPLSVTWSESGQJVTARNF	26	22	47	NXT	T	PDGP
LALVSGJNTVPFAVSLVDSTSEK	-	-	2348.23	3	sp|P07225|PROS_HUMAN	M	SQ	N	LALVSGJNTVPFAVSLVDSTSEKSQ	524	7	530	NXT	T	PDGP
ALMGQJVTLECFALGNPVPDIR	11;	Carbamidomethyl[C];	2415.22	3	sp|Q12860|CNTN1_HUMAN	Y	WR	N	ALMGQJVTLECFALGNPVPDIRWR	253	6	258	NXT	T	PDGP
YDLPASINFILJK	-	-	1507.81	2	sp|P38571|LICH_HUMAN	K	TG	Y	YDLPASINFILJKTG	150	12	161	NXT	T	PDGP
PITJATLDR	-	-	1000.54	2	sp|P19652|A1AG2_HUMAN	V	IT	N	PITJATLDRIT	30	4	33	NXT	T	PDGP
APSJVSTIIHILYLPEDAK	-	-	2081.13	3	sp|P78509|RELN_HUMAN	R	GE	Y	APSJVSTIIHILYLPEDAKGE	302	4	305	NXS	S	PDGP
VILILDPAISGJETQPYPAFTR	-	-	2415.29	3	sp|O43451|MGA_HUMAN	R	GV	Y	VILILDPAISGJETQPYPAFTRGV	1312	12	1323	NXT	T	PDGP
ADTHDEILEGLNFJLTEIPEAQ	-	-	2469.18	2	sp|P01009|A1AT_HUMAN	K	IH	N	ADTHDEILEGLNFJLTEIPEAQIH	94	14	107	NXT	T	PDGP
MLJTSSLLEQLNEQFN	1;	Oxidation[M];	1896.9	2	sp|P10909|CLUS_HUMAN	K	WV	N	MLJTSSLLEQLNEQFNWV	352	3	354	NXS	S	PDGP
PVPITJATLDR	-	-	1196.66	2	sp|P19652|A1AG2_HUMAN	V	IT	N	PVPITJATLDRIT	28	6	33	NXT	T	PDGP
AFEJVTDLQWLILDHNLLENSKIKG	16;	Deamidated[N];	2911.52	3	sp|P51884|LUM_HUMAN	K	RV	N	AFEJVTDLQWLILDHNLLENSKIKGRV	85	4	88	NXT	T	PDGP
MLFVEPILEVSSLPTTJSTTNSATK	-	-	2680.37	3	sp|P05155|IC1_HUMAN	K	IT	Y	MLFVEPILEVSSLPTTJSTTNSATKIT	53	17	69	NXT	T	PDGP
MLFVEPILEVSSLPTTJSTTNSATK	-	-	2680.37	4	sp|P05155|IC1_HUMAN	K	IT	Y	MLFVEPILEVSSLPTTJSTTNSATKIT	53	17	69	NXT	T	PDGP
LPTQJITFQTESSVAEQEAEFQSPK	-	-	2809.35	3	sp|Q14624|ITIH4_HUMAN	K	YI	Y	LPTQJITFQTESSVAEQEAEFQSPKYI	513	5	517	NXT	T	PDGP
LASPPSQGEVPPGPLPEAVLALYJSTR	-	-	2760.46	3	sp|P01137|TGFB1_HUMAN	R	DR	Y	LASPPSQGEVPPGPLPEAVLALYJSTRDR	59	24	82	NXT	T	PDGP
PALEDLLLGSEAJLTCTLTGLR	16;	Carbamidomethyl[C];	2357.24	3	sp|P01877|IGHA2_HUMAN	R	DA	Y	PALEDLLLGSEAJLTCTLTGLRDA	119	13	131	NXT	T	PDGP
NCGVJCSGDVFTALIGEIASPNYPK	2;6;	Carbamidomethyl[C];Carbamidomethyl[C];	2683.25	3	sp|P09871|C1S_HUMAN	K	PY	Y	NCGVJCSGDVFTALIGEIASPNYPKPY	170	5	174	NXS	S	PDGP
WSAQTPHTHJR	-	-	1334.63	3	sp|P00747|PLMN_HUMAN	H	TP	N	WSAQTPHTHJRTP	299	10	308	NXT	T	PDGP
VGJNTIHVHR	-	-	1146.61	3	sp|Q9UBP4|DKK3_HUMAN	K	EI	Y	VGJNTIHVHREI	104	3	106	NXT	T	PDGP
GJNTIHVHR	-	-	1047.54	3	sp|Q9UBP4|DKK3_HUMAN	V	EI	N	GJNTIHVHREI	105	2	106	NXT	T	PDGP
JNTIHVHR	-	-	990.522	2	sp|Q9UBP4|DKK3_HUMAN	G	EI	N	JNTIHVHREI	106	1	106	NXT	T	PDGP
AYVJMSNHHR	-	-	1228.56	3	sp|P08185|CBG_HUMAN	A	GL	N	AYVJMSNHHRGL	28	4	31	NXS	S	PDGP
AYVJMSNHHR	-	-	1228.56	2	sp|P08185|CBG_HUMAN	A	GL	N	AYVJMSNHHRGL	28	4	31	NXS	S	PDGP
MVSHHJLTT	-	-	1039.5	2	sp|P00738|HPT_HUMAN	K	GA	N	MVSHHJLTTGA	179	6	184	NXT	T	PDGP
KVSJVSCQASVSR	7;	Carbamidomethyl[C];	1421.72	3	sp|P55058|PLTP_HUMAN	M	MH	N	KVSJVSCQASVSRMH	140	4	143	NXS	S	PDGP
AAYVJMSNHHR	6;	Oxidation[M];	1315.6	3	sp|P08185|CBG_HUMAN	N	GL	N	AAYVJMSNHHRGL	27	5	31	NXS	S	PDGP
TCQAWSSMTPHQHJR	2;8;	Carbamidomethyl[C];Oxidation[M];	1856.79	4	sp|P08519|APOA_HUMAN	R	TT	Y	TCQAWSSMTPHQHJRTT	48	14	61	NXT	T	PDGP
APQJLTNMNK	8;	Oxidation[M];	1146.56	2	sp|P19827|ITIH1_HUMAN	F	NV	N	APQJLTNMNKNV	282	4	285	NXT	T	PDGP
YVJMSNHHR	-	-	1157.53	3	sp|P08185|CBG_HUMAN	A	GL	N	YVJMSNHHRGL	29	3	31	NXS	S	PDGP
JCTLRPVSK	2;	Carbamidomethyl[C];	1074.57	3	sp|Q9UGM5|FETUB_HUMAN	Y	KK	N	JCTLRPVSKKK	136	1	136	NXT	T	PDGP
QVPGLHJGTK	-	-	1050.57	3	sp|Q99435|NELL2_HUMAN	R	AF	Y	QVPGLHJGTKAF	47	7	53	NXT	T	PDGP
YJCTATNHIGTR	3;	Carbamidomethyl[C];	1407.64	3	sp|O15394|NCAM2_HUMAN	R	FQ	Y	YJCTATNHIGTRFQ	473	2	474	NXT	T	PDGP
ALGAQJHTLQR	-	-	1208.65	2	sp|P08697|A2AP_HUMAN	L	LQ	N	ALGAQJHTLQRLQ	121	6	126	NXT	T	PDGP
ALGAQJHTLQR	-	-	1208.65	3	sp|P08697|A2AP_HUMAN	L	LQ	N	ALGAQJHTLQRLQ	121	6	126	NXT	T	PDGP
LAQVAAJATK	-	-	986.562	2	sp|Q96PD5|PGRP2_HUMAN	Q	EF	N	LAQVAAJATKEF	361	7	367	NXT	T	PDGP
KHYTJSSQDVTVPCR	14;	Carbamidomethyl[C];	1791.84	3	sp|P01877|IGHA2_HUMAN	V	VP	N	KHYTJSSQDVTVPCRVP	88	5	92	NXS	S	PDGP
RHEEGHMLJCTCFGQGR	7;10;12;	Oxidation[M];Carbamidomethyl[C];Carbamidomethyl[C];	2104.89	5	sp|P02751|FINC_HUMAN	K	GR	Y	RHEEGHMLJCTCFGQGRGR	534	9	542	NXT	T	PDGP
JFTVACQHR	6;	Carbamidomethyl[C];	1132.53	3	sp|P08581|MET_HUMAN	R	SN	Y	JFTVACQHRSN	785	1	785	NXT	T	PDGP
JFTVACQHR	6;	Carbamidomethyl[C];	1132.53	2	sp|P08581|MET_HUMAN	R	SN	Y	JFTVACQHRSN	785	1	785	NXT	T	PDGP
IJSSSPLR	-	-	873.478	2	sp|O43508|TNF12_HUMAN	R	YN	Y	IJSSSPLRYN	138	2	139	NXS	S	PDGP
VTACHSSQPJATLYK	4;	Carbamidomethyl[C];	1676.81	3	sp|P05543|THBG_HUMAN	K	MS	Y	VTACHSSQPJATLYKMS	27	10	36	NXT	T	PDGP
KMDGASJVTCINSR	10;	Carbamidomethyl[C];	1552.72	2	sp|P08603|CFAH_HUMAN	Y	WT	N	KMDGASJVTCINSRWT	1023	7	1029	NXT	T	PDGP
KMDGASJVTCINSR	10;	Carbamidomethyl[C];	1552.72	3	sp|P08603|CFAH_HUMAN	Y	WT	N	KMDGASJVTCINSRWT	1023	7	1029	NXT	T	PDGP
YVQJGTYTVK	-	-	1172.59	2	sp|Q14126|DSG2_HUMAN	R	IV	Y	YVQJGTYTVKIV	459	4	462	NXT	T	PDGP
AGJYSCVASNVQGK	6;	Carbamidomethyl[C];	1454.67	2	sp|P07333|CSF1R_HUMAN	H	HS	N	AGJYSCVASNVQGKHS	273	3	275	NXS	S	PDGP
MSATPGDKVJISCK	13;	Carbamidomethyl[C];	1507.72	3	sp|P06315|KV502_HUMAN	F	AS	N	MSATPGDKVJISCKAS	31	10	40	NXS	S	PDGP
AJGTVQVVSPR	-	-	1127.62	2	sp|P82987|ATL3_HUMAN	K	AC	Y	AJGTVQVVSPRAC	1515	2	1516	NXT	T	PDGP
NJITSSGIGPK	-	-	1087.57	2	sp|O94769|ECM2_HUMAN	K	AF	Y	NJITSSGIGPKAF	377	2	378	NXT	T	PDGP
YSIVQTJCSK	8;	Carbamidomethyl[C];	1199.57	2	sp|P01042|KNG1_HUMAN	T	EN	N	YSIVQTJCSKEN	199	7	205	NXS	S	PDGP
TPIAQJQTTLGSSR	-	-	1473.77	2	sp|Q9NZP8|C1RL_HUMAN	V	AK	N	TPIAQJQTTLGSSRAK	237	6	242	NXT	T	PDGP
HGIQYFNJNTQHSS	-	-	1646.73	3	sp|P01042|KNG1_HUMAN	R	LF	N	HGIQYFNJNTQHSSLF	162	8	169	NXT	T	PDGP
QLAQVAAJATK	-	-	1114.62	2	sp|Q96PD5|PGRP2_HUMAN	E	EF	N	QLAQVAAJATKEF	360	8	367	NXT	T	PDGP
YTGTJVSLQR	-	-	1138.58	2	sp|Q86WI1|PKHL1_HUMAN	K	IS	Y	YTGTJVSLQRIS	803	5	807	NXS	S	PDGP
PQHQFVRPDVJSSCGEGYK	14;	Carbamidomethyl[C];	2205.01	3	sp|P20023|CR2_HUMAN	K	LS	Y	PQHQFVRPDVJSSCGEGYKLS	482	11	492	NXS	S	PDGP
YYJQSEAGSHIIQR	-	-	1665.8	3	sp|P10319|1B58_HUMAN	R	MY	Y	YYJQSEAGSHIIQRMY	108	3	110	NXS	S	PDGP
HGIQYFNJNTQHS	-	-	1559.7	3	sp|P01042|KNG1_HUMAN	R	SL	N	HGIQYFNJNTQHSSL	162	8	169	NXT	T	PDGP
YYJQSEAGSHIIQR	-	-	1665.8	2	sp|P10319|1B58_HUMAN	R	MY	Y	YYJQSEAGSHIIQRMY	108	3	110	NXS	S	PDGP
AAINKWVSJKTEGR	-	-	1573.84	2	sp|P01008|ANT3_HUMAN	R	IT	Y	AAINKWVSJKTEGRIT	216	9	224	NXT	T	PDGP
DLGPTLAJSTHHNVR	-	-	1631.82	3	sp|P04062|GLCM_HUMAN	R	LL	Y	DLGPTLAJSTHHNVRLL	302	8	309	NXT	T	PDGP
DLGPTLAJSTHHNVR	-	-	1631.82	2	sp|P04062|GLCM_HUMAN	R	LL	Y	DLGPTLAJSTHHNVRLL	302	8	309	NXT	T	PDGP
QLALJATR	-	-	886.51	2	sp|Q8WW52|F151A_HUMAN	K	KP	Y	QLALJATRKP	311	5	315	NXT	T	PDGP
AJGTTHLVVTEPTR	-	-	1495.79	2	sp|Q9P232|CNTN3_HUMAN	K	IT	Y	AJGTTHLVVTEPTRIT	488	2	489	NXT	T	PDGP
SCVAVTSAQPQJMSR	2;	Carbamidomethyl[C];	1635.76	3	sp|O15031|PLXB2_HUMAN	K	RA	Y	SCVAVTSAQPQJMSRRA	517	12	528	NXS	S	PDGP
GJLTYSVCR	8;	Carbamidomethyl[C];	1069.51	2	sp|Q6QNK2|AGRD1_HUMAN	R	CT	Y	GJLTYSVCRCT	532	2	533	NXT	T	PDGP
GGSSGWSGGLAQJR	-	-	1333.62	2	sp|P07357|CO8A_HUMAN	R	ST	Y	GGSSGWSGGLAQJRST	425	13	437	NXS	S	PDGP
GSSGWSGGLAQJR	-	-	1276.6	2	sp|P07357|CO8A_HUMAN	G	ST	N	GSSGWSGGLAQJRST	426	12	437	NXS	S	PDGP
GYYJQSEAGSHIIQR	-	-	1722.82	3	sp|Q07000|1C15_HUMAN	R	MY	Y	GYYJQSEAGSHIIQRMY	107	4	110	NXS	S	PDGP
GYYJQSEAGSHIIQR	-	-	1722.82	2	sp|Q07000|1C15_HUMAN	R	MY	Y	GYYJQSEAGSHIIQRMY	107	4	110	NXS	S	PDGP
GGSSGWSGGLAQJR	-	-	1333.62	3	sp|P07357|CO8A_HUMAN	R	ST	Y	GGSSGWSGGLAQJRST	425	13	437	NXS	S	PDGP
JTTSYVLR	-	-	953.505	2	sp|P24821|TENA_HUMAN	R	GL	Y	JTTSYVLRGL	1034	1	1034	NXT	T	PDGP
ASJSSWLR	-	-	920.458	2	sp|P41222|PTGDS_HUMAN	L	EK	N	ASJSSWLREK	49	3	51	NXS	S	PDGP
SQJYTTPSGVIK	-	-	1294.66	2	sp|O14786|NRP1_HUMAN	C	SP	N	SQJYTTPSGVIKSP	148	3	150	NXT	T	PDGP
VYVJGTLSTSDPSGK	-	-	1524.75	2	sp|Q6QNK2|AGRD1_HUMAN	K	VS	Y	VYVJGTLSTSDPSGKVS	182	4	185	NXT	T	PDGP
JGTEVVSCHPQGSTAGVVYR	8;	Carbamidomethyl[C];	2118	3	sp|O60486|PLXC1_HUMAN	R	AG	Y	JGTEVVSCHPQGSTAGVVYRAG	149	1	149	NXT	T	PDGP
GYSLHGVTVDJR	-	-	1317.65	2	sp|P80108|PHLD_HUMAN	F	TL	N	GYSLHGVTVDJRTL	581	11	591	NXT	T	PDGP
LNGJWTEPPQCK	11;	Carbamidomethyl[C];	1443.67	2	sp|Q03591|FHR1_HUMAN	C	DS	N	LNGJWTEPPQCKDS	191	4	194	NXT	T	PDGP
GYSLHGVTVDJR	-	-	1317.65	3	sp|P80108|PHLD_HUMAN	F	TL	N	GYSLHGVTVDJRTL	581	11	591	NXT	T	PDGP
SASYSGGJTSTDHFSLR	-	-	1786.8	3	sp|P04114|APOB_HUMAN	W	AR	N	SASYSGGJTSTDHFSLRAR	1370	8	1377	NXS	S	PDGP
HGIQYFNJNTQ	-	-	1335.61	2	sp|P01042|KNG1_HUMAN	R	HS	N	HGIQYFNJNTQHS	162	8	169	NXT	T	PDGP
EHYJLSAATCSPGQMCGH	10;16;	Carbamidomethyl[C];Carbamidomethyl[C];	2019.81	2	sp|Q6UXB8|PI16_HUMAN	R	YT	N	EHYJLSAATCSPGQMCGHYT	111	4	114	NXS	S	PDGP
EHYJLSAATCSPGQMCGH	10;16;	Carbamidomethyl[C];Carbamidomethyl[C];	2019.81	3	sp|Q6UXB8|PI16_HUMAN	R	YT	N	EHYJLSAATCSPGQMCGHYT	111	4	114	NXS	S	PDGP
VWJISSEK	-	-	962.494	2	sp|P40200|TACT_HUMAN	K	IT	Y	VWJISSEKIT	366	3	368	NXS	S	PDGP
LJLTEDTYKPR	-	-	1349.71	3	sp|Q08380|LG3BP_HUMAN	G	IY	N	LJLTEDTYKPRIY	397	2	398	NXT	T	PDGP
LEPHRFJDTEVLQR	-	-	1753.9	3	sp|P43251|BTD_HUMAN	C	LS	N	LEPHRFJDTEVLQRLS	144	7	150	NXT	T	PDGP
JTTSVWYTSK	-	-	1186.57	2	sp|P04066|FUCO_HUMAN	K	GS	Y	JTTSVWYTSKGS	382	1	382	NXT	T	PDGP
HNJLTESVGPLPK	-	-	1405.74	3	sp|P51884|LUM_HUMAN	N	SL	N	HNJLTESVGPLPKSL	125	3	127	NXT	T	PDGP
MVSHHJLTTGATLINEQ	1;	Oxidation[M];	1881.91	2	sp|P00738|HPT_HUMAN	K	WL	N	MVSHHJLTTGATLINEQWL	179	6	184	NXT	T	PDGP
JATWSASLK	-	-	977.505	2	sp|P04114|APOB_HUMAN	Y	NK	N	JATWSASLKNK	3895	1	3895	NXT	T	PDGP
WVEJNTNNLVK	-	-	1330.67	2	sp|Q99574|NEUS_HUMAN	K	DL	Y	WVEJNTNNLVKDL	154	4	157	NXT	T	PDGP
CTTHGJWTK	1;	Carbamidomethyl[C];	1104.49	2	sp|P02749|APOH_HUMAN	T	LP	N	CTTHGJWTKLP	188	6	193	NXT	T	PDGP
TSIWYJR	-	-	939.468	2	sp|P54802|ANAG_HUMAN	N	SD	N	TSIWYJRSD	527	6	532	NXS	S	PDGP
TVAQJYSSVTHLHSIGK	-	-	1841.95	3	sp|P14384|CBPM_HUMAN	K	SV	Y	TVAQJYSSVTHLHSIGKSV	34	5	38	NXS	S	PDGP
VAVJYSQPISEASR	-	-	1520.77	2	sp|Q9NZP8|C1RL_HUMAN	T	GS	N	VAVJYSQPISEASRGS	163	4	166	NXS	S	PDGP
LVGGPVAGGDPJQTIR	-	-	1550.83	2	sp|O15230|LAMA5_HUMAN	K	GQ	Y	LVGGPVAGGDPJQTIRGQ	84	12	95	NXT	T	PDGP
VAVJYSQPISEASR	-	-	1520.77	3	sp|Q9NZP8|C1RL_HUMAN	T	GS	N	VAVJYSQPISEASRGS	163	4	166	NXS	S	PDGP
MVSHHJLTTGATLIN	-	-	1608.82	3	sp|P00738|HPT_HUMAN	K	EQ	N	MVSHHJLTTGATLINEQ	179	6	184	NXT	T	PDGP
MVSHHJLTTGATLIN	-	-	1608.82	2	sp|P00738|HPT_HUMAN	K	EQ	N	MVSHHJLTTGATLINEQ	179	6	184	NXT	T	PDGP
WLJGTHPSSDEGIVSR	-	-	1754.85	2	sp|P07911|UROM_HUMAN	M	KA	N	WLJGTHPSSDEGIVSRKA	230	3	232	NXT	T	PDGP
FANEYPJITR	-	-	1224.6	2	sp|O75976|CBPD_HUMAN	R	LY	Y	FANEYPJITRLY	516	7	522	NXT	T	PDGP
VDJFTQNPGMFR	10;	Oxidation[M];	1441.65	2	sp|Q9UEW3|MARCO_HUMAN	R	IK	Y	VDJFTQNPGMFRIK	134	3	136	NXT	T	PDGP
GKEGHFYYJISEVK	-	-	1670.82	3	sp|P55058|PLTP_HUMAN	R	VT	Y	GKEGHFYYJISEVKVT	56	9	64	NXS	S	PDGP
SFSGVLDCGJCSR	8;11;	Carbamidomethyl[C];Carbamidomethyl[C];	1458.61	2	sp|P54289|CA2D1_HUMAN	K	IF	Y	SFSGVLDCGJCSRIF	989	10	998	NXS	S	PDGP
VJESVVSIAAQQK	-	-	1372.74	2	sp|Q13201|MMRN1_HUMAN	K	FV	Y	VJESVVSIAAQQKFV	430	2	431	NXS	S	PDGP
VJESVVSIAAQQK	-	-	1372.74	3	sp|Q13201|MMRN1_HUMAN	K	FV	Y	VJESVVSIAAQQKFV	430	2	431	NXS	S	PDGP
VAVVQHAPSESVDJASMPPVK	-	-	2162.09	3	sp|P12111|CO6A3_HUMAN	R	VE	Y	VAVVQHAPSESVDJASMPPVKVE	2664	14	2677	NXS	S	PDGP
DPNAAYVJMSNHHR	-	-	1625.72	2	sp|P08185|CBG_HUMAN	M	GL	N	DPNAAYVJMSNHHRGL	24	8	31	NXS	S	PDGP
VAVVQHAPSESVDJASMPPVK	-	-	2162.09	2	sp|P12111|CO6A3_HUMAN	R	VE	Y	VAVVQHAPSESVDJASMPPVKVE	2664	14	2677	NXS	S	PDGP
KPTVJLTTV	-	-	972.572	2	sp|Q13201|MMRN1_HUMAN	K	LI	N	KPTVJLTTVLI	1016	5	1020	NXT	T	PDGP
IVTATVJNSVLQK	-	-	1386.79	2	sp|O15123|ANGP2_HUMAN	K	QQ	Y	IVTATVJNSVLQKQQ	234	7	240	NXS	S	PDGP
SSELTLTPRPEDHGTJLTCQVK	19;	Carbamidomethyl[C];	2483.22	4	sp|Q08ET2|SIG14_HUMAN	R	RQ	Y	SSELTLTPRPEDHGTJLTCQVKRQ	195	16	210	NXT	T	PDGP
SSELTLTPRPEDHGTJLTCQVK	19;	Carbamidomethyl[C];	2483.22	3	sp|Q08ET2|SIG14_HUMAN	R	RQ	Y	SSELTLTPRPEDHGTJLTCQVKRQ	195	16	210	NXT	T	PDGP
TVAVJYSQPISEASR	-	-	1621.82	2	sp|Q9NZP8|C1RL_HUMAN	Q	GS	N	TVAVJYSQPISEASRGS	162	5	166	NXS	S	PDGP
KIPAIJQTITEANEK	-	-	1669.91	3	sp|P11047|LAMC1_HUMAN	R	TR	Y	KIPAIJQTITEANEKTR	1390	6	1395	NXT	T	PDGP
CIAPNTCQCEPGWGGTJCSSACDGDHWGPHCTSR	1;7;9;18;22;31;	Carbamidomethyl[C];Carbamidomethyl[C];Carbamidomethyl[C];Carbamidomethyl[C];Carbamidomethyl[C];Carbamidomethyl[C];	3892.48	4	sp|Q96KG7|MEG10_HUMAN	R	CQ	Y	CIAPNTCQCEPGWGGTJCSSACDGDHWGPHCTSRCQ	118	17	134	NXS	S	PDGP
TVAVJYSQPISEASR	-	-	1621.82	3	sp|Q9NZP8|C1RL_HUMAN	Q	GS	N	TVAVJYSQPISEASRGS	162	5	166	NXS	S	PDGP
TGYAJVTIYK	-	-	1129.59	2	sp|Q01638|ILRL1_HUMAN	R	KQ	Y	TGYAJVTIYKKQ	97	5	101	NXT	T	PDGP
SLSCQMAALQGJGSER	4;	Carbamidomethyl[C];	1708.77	2	sp|P07306|ASGR1_HUMAN	R	TC	Y	SLSCQMAALQGJGSERTC	136	12	147	NXS	S	PDGP
GAVJISACGVPCPEGK	8;12;	Carbamidomethyl[C];Carbamidomethyl[C];	1615.76	2	sp|Q4LDE5|SVEP1_HUMAN	R	FS	Y	GAVJISACGVPCPEGKFS	1099	4	1102	NXS	S	PDGP
IJATTGEIFNK	-	-	1207.63	2	sp|Q6V0I7|FAT4_HUMAN	R	QI	Y	IJATTGEIFNKQI	2920	2	2921	NXT	T	PDGP
IJSSLQLPDR	-	-	1142.62	2	sp|Q9NPR2|SEM4B_HUMAN	K	VL	Y	IJSSLQLPDRVL	404	2	405	NXS	S	PDGP
EHYJLSAATCSPGQMCGHY	10;16;	Carbamidomethyl[C];Carbamidomethyl[C];	2182.87	3	sp|Q6UXB8|PI16_HUMAN	R	TQ	N	EHYJLSAATCSPGQMCGHYTQ	111	4	114	NXS	S	PDGP
AVLVNJITTGER	-	-	1286.71	2	sp|Q8NBJ4|GOLM1_HUMAN	K	LI	Y	AVLVNJITTGERLI	104	6	109	NXT	T	PDGP
HLQEQJVSNAFLDK	-	-	1642.82	3	sp|P00450|CERU_HUMAN	H	GE	N	HLQEQJVSNAFLDKGE	757	6	762	NXS	S	PDGP
AJSTGTLVITDPTR	-	-	1445.76	2	sp|Q12860|CNTN1_HUMAN	K	II	Y	AJSTGTLVITDPTRII	493	2	494	NXT	T	PDGP
GVTHLJISGLK	-	-	1138.66	3	sp|Q07954|LRP1_HUMAN	R	MP	Y	GVTHLJISGLKMP	3948	6	3953	NXS	S	PDGP
AIATDTVAJLSR	-	-	1231.66	2	sp|Q9NR71|ASAH2_HUMAN	K	GP	Y	AIATDTVAJLSRGP	616	9	624	NXS	S	PDGP
AJSTGTLVITDPTR	-	-	1445.76	3	sp|Q12860|CNTN1_HUMAN	K	II	Y	AJSTGTLVITDPTRII	493	2	494	NXT	T	PDGP
CINPLJGSVCER	1;10;	Carbamidomethyl[C];Carbamidomethyl[C];	1418.65	2	sp|O75882|ATRN_HUMAN	T	PA	N	CINPLJGSVCERPA	909	6	914	NXS	S	PDGP
CRJYSLLIDQPDK	1;	Carbamidomethyl[C];	1621.8	2	sp|Q9NY97|B3GN2_HUMAN	R	CA	Y	CRJYSLLIDQPDKCA	125	3	127	NXS	S	PDGP
JHSCSEGQISIFR	4;	Carbamidomethyl[C];	1534.71	2	sp|O75882|ATRN_HUMAN	R	YE	Y	JHSCSEGQISIFRYE	731	1	731	NXS	S	PDGP
AAAVSGAJGSTLWER	-	-	1489.74	2	sp|Q9H0X4|F234A_HUMAN	F	PV	N	AAAVSGAJGSTLWERPV	137	8	144	NXS	S	PDGP
ELHHLQEQJVSNAFLDK	-	-	2022	4	sp|P00450|CERU_HUMAN	K	GE	Y	ELHHLQEQJVSNAFLDKGE	754	9	762	NXS	S	PDGP
INPYLLQSJK	-	-	1189.66	2	sp|Q12913|PTPRJ_HUMAN	N	TK	N	INPYLLQSJKTK	270	9	278	NXT	T	PDGP
TQVPLITJSSCQCPH	11;13;	Carbamidomethyl[C];Carbamidomethyl[C];	1741.8	2	sp|Q6FHJ7|SFRP4_HUMAN	R	IL	N	TQVPLITJSSCQCPHIL	233	8	240	NXS	S	PDGP
CDSGYGVVGPQSITCSGJR	1;15;	Carbamidomethyl[C];Carbamidomethyl[C];	2013.87	2	sp|P04003|C4BPA_HUMAN	Q	TW	N	CDSGYGVVGPQSITCSGJRTW	511	18	528	NXT	T	PDGP
CDSGYGVVGPQSITCSGJR	1;15;	Carbamidomethyl[C];Carbamidomethyl[C];	2013.87	3	sp|P04003|C4BPA_HUMAN	Q	TW	N	CDSGYGVVGPQSITCSGJRTW	511	18	528	NXT	T	PDGP
QCDSGYGVVGPQSITCSGJR	2;16;	Carbamidomethyl[C];Carbamidomethyl[C];	2141.93	3	sp|P04003|C4BPA_HUMAN	I	TW	N	QCDSGYGVVGPQSITCSGJRTW	510	19	528	NXT	T	PDGP
AAJYTSSLNLPDK	-	-	1393.7	3	sp|Q92854|SEM4D_HUMAN	R	TL	Y	AAJYTSSLNLPDKTL	377	3	379	NXT	T	PDGP
LNPTVTYGJDSFSAK	-	-	1613.78	2	sp|P05362|ICAM1_HUMAN	R	AS	Y	LNPTVTYGJDSFSAKAS	259	9	267	NXS	S	PDGP
GSSVILJCSAYSEPSPK	8;	Carbamidomethyl[C];	1795.85	3	sp|Q92859|NEO1_HUMAN	R	IE	Y	GSSVILJCSAYSEPSPKIE	67	7	73	NXS	S	PDGP
JGSQAFVHWQEPR	-	-	1555.74	2	sp|P30530|UFO_HUMAN	R	AP	Y	JGSQAFVHWQEPRAP	345	1	345	NXS	S	PDGP
ADEGSLKJISIYTK	-	-	1538.81	2	sp|P20061|TCO1_HUMAN	K	SL	Y	ADEGSLKJISIYTKSL	209	8	216	NXS	S	PDGP
ADEGSLKJISIYTK	-	-	1538.81	3	sp|P20061|TCO1_HUMAN	K	SL	Y	ADEGSLKJISIYTKSL	209	8	216	NXS	S	PDGP
DSGYGVVGPQSITCSGJR	14;	Carbamidomethyl[C];	1853.84	2	sp|P04003|C4BPA_HUMAN	C	TW	N	DSGYGVVGPQSITCSGJRTW	512	17	528	NXT	T	PDGP
AWGAAAPSAPHWJETAEK	-	-	1893.89	3	sp|O75077|ADA23_HUMAN	R	NL	Y	AWGAAAPSAPHWJETAEKNL	64	13	76	NXT	T	PDGP
SVTLQIYJH	-	-	1074.56	2	sp|Q9Y6R7|FCGBP_HUMAN	R	SL	N	SVTLQIYJHSL	2131	8	2138	NXS	S	PDGP
DSGYGVVGPQSITCSGJR	14;	Carbamidomethyl[C];	1853.84	3	sp|P04003|C4BPA_HUMAN	C	TW	N	DSGYGVVGPQSITCSGJRTW	512	17	528	NXT	T	PDGP
EVLSSJVSWR	-	-	1176.6	2	sp|Q8IZF2|AGRF5_HUMAN	K	YE	Y	EVLSSJVSWRYE	296	6	301	NXS	S	PDGP
AATCINPLJGSVCER	4;13;	Carbamidomethyl[C];Carbamidomethyl[C];	1661.77	2	sp|O75882|ATRN_HUMAN	K	PA	Y	AATCINPLJGSVCERPA	906	9	914	NXS	S	PDGP
AATCINPLJGSVCER	4;13;	Carbamidomethyl[C];Carbamidomethyl[C];	1661.77	3	sp|O75882|ATRN_HUMAN	K	PA	Y	AATCINPLJGSVCERPA	906	9	914	NXS	S	PDGP
YTLDPJITSAGPTK	-	-	1477.75	2	sp|O43157|PLXB1_HUMAN	K	SF	Y	YTLDPJITSAGPTKSF	1248	6	1253	NXT	T	PDGP
LVJEVTEFAK	-	-	1149.61	3	sp|P02768|ALBU_HUMAN	K	TC	Y	LVJEVTEFAKTC	66	3	68	NXV	V	PDGP
SLSEQTALJLTK	-	-	1304.71	2	sp|Q6QNK2|AGRD1_HUMAN	K	TF	Y	SLSEQTALJLTKTF	311	9	319	NXT	T	PDGP
AEJGTVLQGSTVASVYK	-	-	1723.89	2	sp|P27169|PON1_HUMAN	Y	GK	N	AEJGTVLQGSTVASVYKGK	322	3	324	NXT	T	PDGP
KLTDVETQVLJQTSR	-	-	1731.92	2	sp|Q15389|ANGP1_HUMAN	R	LE	Y	KLTDVETQVLJQTSRLE	144	11	154	NXT	T	PDGP
VJEVTEFAK	-	-	1036.53	2	sp|P02768|ALBU_HUMAN	L	TC	N	VJEVTEFAKTC	67	2	68	NXV	V	PDGP
CJTTQGNEVTSILR	1;	Carbamidomethyl[C];	1592.77	2	sp|P05186|PPBT_HUMAN	R	WA	Y	CJTTQGNEVTSILRWA	139	2	140	NXT	T	PDGP
DVEATFPVHQPGJYSCSYR	16;	Carbamidomethyl[C];	2226.99	3	sp|P04217|A1BG_HUMAN	E	TD	N	DVEATFPVHQPGJYSCSYRTD	167	13	179	NXS	S	PDGP
WNDSPCJQSLPSICK	6;14;	Carbamidomethyl[C];Carbamidomethyl[C];	1805.79	2	sp|Q9UBG0|MRC2_HUMAN	R	KA	Y	WNDSPCJQSLPSICKKA	491	7	497	NXS	S	PDGP
TVVTYHIPQJSSLENVDSR	-	-	2159.07	3	sp|O75144|ICOSL_HUMAN	K	YR	Y	TVVTYHIPQJSSLENVDSRYR	61	10	70	NXS	S	PDGP
TVVTYHIPQJSSLENVDSR	-	-	2159.07	2	sp|O75144|ICOSL_HUMAN	K	YR	Y	TVVTYHIPQJSSLENVDSRYR	61	10	70	NXS	S	PDGP
KGYENEDJYSNIK	-	-	1573.71	3	sp|Q9Y216|MTMR7_HUMAN	G	FQ	N	KGYENEDJYSNIKFQ	255	8	262	NXS	S	PDGP
DGQLLPSSJYSNIK	-	-	1535.77	3	sp|P13591|NCAM1_HUMAN	R	IY	Y	DGQLLPSSJYSNIKIY	451	9	459	NXS	S	PDGP
TVVTYHIPQJSSLENVDSR	15;	Deamidated[N];	2160.06	4	sp|O75144|ICOSL_HUMAN	K	YR	Y	TVVTYHIPQJSSLENVDSRYR	61	10	70	NXS	S	PDGP
LJGSITSPGWPK	-	-	1256.66	2	sp|P13497|BMP1_HUMAN	K	EY	Y	LJGSITSPGWPKEY	598	2	599	NXS	S	PDGP
LSJISHLNYCEPDLR	10;	Carbamidomethyl[C];	1830.88	3	sp|Q9NY97|B3GN2_HUMAN	R	VT	Y	LSJISHLNYCEPDLRVT	87	3	89	NXS	S	PDGP
TPPSQPPGNVVWJATDTK	-	-	1908.94	2	sp|Q9P232|CNTN3_HUMAN	K	VL	Y	TPPSQPPGNVVWJATDTKVL	901	13	913	NXT	T	PDGP
HAJWTLTPLK	-	-	1180.65	3	sp|P27169|PON1_HUMAN	K	SL	Y	HAJWTLTPLKSL	251	3	253	NXT	T	PDGP
LSDLSIJSTECLHVH	11;	Carbamidomethyl[C];	1724.83	2	sp|P05156|CFAI_HUMAN	K	CR	N	LSDLSIJSTECLHVHCR	171	7	177	NXT	T	PDGP
TNVVFSNJGTLVDR	-	-	1535.78	3	sp|P43251|BTD_HUMAN	N	YR	N	TNVVFSNJGTLVDRYR	196	8	203	NXT	T	PDGP
NTNVVFSNJGTLVDR	-	-	1649.82	2	sp|P43251|BTD_HUMAN	F	YR	N	NTNVVFSNJGTLVDRYR	195	9	203	NXT	T	PDGP
TPPSQPPGNVVWJATDTK	-	-	1908.94	3	sp|Q9P232|CNTN3_HUMAN	K	VL	Y	TPPSQPPGNVVWJATDTKVL	901	13	913	NXT	T	PDGP
YCTSGAYSJASSTDSASYYPLTGDTR	2;	Carbamidomethyl[C];	2795.17	3	sp|P04114|APOB_HUMAN	N	LE	N	YCTSGAYSJASSTDSASYYPLTGDTRLE	975	9	983	NXS	S	PDGP
YCTSGAYSJASSTDSASYYPLTGDTR	2;	Carbamidomethyl[C];	2795.17	2	sp|P04114|APOB_HUMAN	N	LE	N	YCTSGAYSJASSTDSASYYPLTGDTRLE	975	9	983	NXS	S	PDGP
YLJETQQLTPEIK	-	-	1576.82	3	sp|P01023|A2MG_HUMAN	D	SK	N	YLJETQQLTPEIKSK	989	3	991	NXT	T	PDGP
PTHVJVSVVM	-	-	1082.57	2	sp|P01876|IGHA1_HUMAN	K	AE	N	PTHVJVSVVMAE	336	5	340	NXS	S	PDGP
TNVVFSNJGTLVDR	-	-	1535.78	2	sp|P43251|BTD_HUMAN	N	YR	N	TNVVFSNJGTLVDRYR	196	8	203	NXT	T	PDGP
TVEJETIGVWRPSPPTCEK	17;	Carbamidomethyl[C];	2200.07	3	sp|P04003|C4BPA_HUMAN	C	IT	N	TVEJETIGVWRPSPPTCEKIT	218	4	221	NXT	T	PDGP
QYCTDMJATLLK	3;	Carbamidomethyl[C];	1457.68	2	sp|Q9P126|CLC1B_HUMAN	K	ID	Y	QYCTDMJATLLKID	128	7	134	NXT	T	PDGP
SMVDFMNTDJFTSHR	2;	Oxidation[M];	1817.76	3	sp|Q99784|NOE1_HUMAN	K	LP	Y	SMVDFMNTDJFTSHRLP	279	10	288	NXT	T	PDGP
SMVDFMNTDJFTSHR	2;	Oxidation[M];	1817.76	2	sp|Q99784|NOE1_HUMAN	K	LP	Y	SMVDFMNTDJFTSHRLP	279	10	288	NXT	T	PDGP
ILTSVGSJVSFH	-	-	1260.66	2	sp|P48357|LEPR_HUMAN	K	CI	N	ILTSVGSJVSFHCI	340	8	347	NXS	S	PDGP
JDTGSYTLQVIK	-	-	1338.69	2	sp|P31997|CEAM8_HUMAN	R	LN	Y	JDTGSYTLQVIKLN	115	1	115	NXT	T	PDGP
TVEJETIGVWRPSPPTCEK	17;	Carbamidomethyl[C];	2200.07	4	sp|P04003|C4BPA_HUMAN	C	IT	N	TVEJETIGVWRPSPPTCEKIT	218	4	221	NXT	T	PDGP
LJDSIQTLVNDNQR	-	-	1629.82	3	sp|Q13201|MMRN1_HUMAN	R	YN	Y	LJDSIQTLVNDNQRYN	782	2	783	NXS	S	PDGP
LJDSIQTLVNDNQR	-	-	1629.82	2	sp|Q13201|MMRN1_HUMAN	R	YN	Y	LJDSIQTLVNDNQRYN	782	2	783	NXS	S	PDGP
TVEJETIGVWRPSPPTCEK	17;	Carbamidomethyl[C];	2200.07	2	sp|P04003|C4BPA_HUMAN	C	IT	N	TVEJETIGVWRPSPPTCEKIT	218	4	221	NXT	T	PDGP
IVDDITYNVJDTFHK	-	-	1793.87	3	sp|P02751|FINC_HUMAN	C	RH	N	IVDDITYNVJDTFHKRH	519	10	528	NXT	T	PDGP
ENMVLJLSCEASGHPRPT	9;	Carbamidomethyl[C];	2011.93	3	sp|P43121|MUC18_HUMAN	K	IS	N	ENMVLJLSCEASGHPRPTIS	444	6	449	NXS	S	PDGP
JQSVNVFLGH	-	-	1114.56	2	sp|Q9NZP8|C1RL_HUMAN	K	TA	N	JQSVNVFLGHTA	296	1	296	NXS	S	PDGP
ILGMEEPSJVTVK	-	-	1416.74	2	tr|A0A0J9YVZ3|A0A0J9YVZ3_HUMAN	K	HN	Y	ILGMEEPSJVTVKHN	1059	9	1067	NXT	T	PDGP
JSTIEAANLAGLK	-	-	1301.71	2	sp|P48723|HSP13_HUMAN	R	IL	Y	JSTIEAANLAGLKIL	184	1	184	NXT	T	PDGP
DLVPATJYSLR	-	-	1248.66	2	sp|Q06418|TYRO3_HUMAN	R	VR	Y	DLVPATJYSLRVR	287	7	293	NXS	S	PDGP
HFFJVTDEAALK	-	-	1391.69	2	sp|Q9UKX5|ITA11_HUMAN	K	DI	Y	HFFJVTDEAALKDI	328	4	331	NXT	T	PDGP
FNAQNJGSNFQLEEISR	-	-	1967.92	2	sp|P02765|FETUA_HUMAN	A	AQ	N	FNAQNJGSNFQLEEISRAQ	171	6	176	NXS	S	PDGP
SFSVYTJGSTVPSPVK	-	-	1669.84	2	sp|P23467|PTPRB_HUMAN	R	DI	Y	SFSVYTJGSTVPSPVKDI	192	7	198	NXS	S	PDGP
JLTIVDSGLK	-	-	1059.6	2	sp|Q16620|NTRK2_HUMAN	R	FV	Y	JLTIVDSGLKFV	95	1	95	NXT	T	PDGP
SILYYESLJK	-	-	1229.64	2	sp|Q13201|MMRN1_HUMAN	R	TL	Y	SILYYESLJKTL	499	9	507	NXT	T	PDGP
HGIQYFNJNTQHSSLFM	17;	Oxidation[M];	2053.92	3	sp|P01042|KNG1_HUMAN	R	LN	N	HGIQYFNJNTQHSSLFMLN	162	8	169	NXT	T	PDGP
FFVJASDVDNVK	-	-	1354.66	3	sp|Q96IY4|CBPB2_HUMAN	H	AH	N	FFVJASDVDNVKAH	70	4	73	NXS	S	PDGP
TPASDPHGDJLTYSVFYTK	-	-	2112.99	2	sp|Q92859|NEO1_HUMAN	R	EG	Y	TPASDPHGDJLTYSVFYTKEG	461	10	470	NXT	T	PDGP
SDPHWESMLJATTR	-	-	1644.74	3	sp|Q9H0X4|F234A_HUMAN	K	RM	Y	SDPHWESMLJATTRRM	305	10	314	NXT	T	PDGP
SDPHWESMLJATTR	-	-	1644.74	2	sp|Q9H0X4|F234A_HUMAN	K	RM	Y	SDPHWESMLJATTRRM	305	10	314	NXT	T	PDGP
JLTQGEDQYYLR	-	-	1499.71	2	sp|P10909|CLUS_HUMAN	A	VT	N	JLTQGEDQYYLRVT	374	1	374	NXT	T	PDGP
QTVAVJYSQPISEASR	0;	Gln->pyro-Glu[AnyN-termQ];	1732.85	2	sp|Q9NZP8|C1RL_HUMAN	Y	GS	N	QTVAVJYSQPISEASRGS	161	6	166	NXS	S	PDGP
AWGTPCEMCPAVJTSEYK	6;9;	Carbamidomethyl[C];Carbamidomethyl[C];	2100.88	3	sp|P35555|FBN1_HUMAN	K	IL	Y	AWGTPCEMCPAVJTSEYKIL	1569	13	1581	NXS	S	PDGP
AWGTPCEMCPAVJTSEYK	6;9;	Carbamidomethyl[C];Carbamidomethyl[C];	2100.88	2	sp|P35555|FBN1_HUMAN	K	IL	Y	AWGTPCEMCPAVJTSEYKIL	1569	13	1581	NXS	S	PDGP
QVHFFVJASDVDNVK	-	-	1718.85	2	sp|Q96IY4|CBPB2_HUMAN	K	AH	Y	QVHFFVJASDVDNVKAH	67	7	73	NXS	S	PDGP
VLLLHEVHAJDTGSYVCYYK	17;	Carbamidomethyl[C];	2381.16	3	sp|P35916|VGFR3_HUMAN	K	YI	Y	VLLLHEVHAJDTGSYVCYYKYI	95	10	104	NXT	T	PDGP
VLLLHEVHAJDTGSYVCYYK	17;	Carbamidomethyl[C];	2381.16	4	sp|P35916|VGFR3_HUMAN	K	YI	Y	VLLLHEVHAJDTGSYVCYYKYI	95	10	104	NXT	T	PDGP
AFNAQNJGSNFQLEEISR	-	-	2038.96	2	sp|P02765|FETUA_HUMAN	A	AQ	N	AFNAQNJGSNFQLEEISRAQ	170	7	176	NXS	S	PDGP
GJTTTLISENGHAADTLTATNFR	10;	Deamidated[N];	2406.15	3	sp|Q14766|LTBP1_HUMAN	K	VV	Y	GJTTTLISENGHAADTLTATNFRVV	377	2	378	NXT	T	PDGP
GJTTTLISENGHAADTLTATNFR	10;	Deamidated[N];	2406.15	2	sp|Q14766|LTBP1_HUMAN	K	VV	Y	GJTTTLISENGHAADTLTATNFRVV	377	2	378	NXT	T	PDGP
AAFNAQNJGSNFQLEEISR	-	-	2109.99	4	sp|P02765|FETUA_HUMAN	L	AQ	N	AAFNAQNJGSNFQLEEISRAQ	169	8	176	NXS	S	PDGP
AAFNAQNJGSNFQLEEISR	-	-	2109.99	2	sp|P02765|FETUA_HUMAN	L	AQ	N	AAFNAQNJGSNFQLEEISRAQ	169	8	176	NXS	S	PDGP
LSHNELADSGIPGNSFJVS	-	-	1957.92	2	sp|P51884|LUM_HUMAN	R	SL	N	LSHNELADSGIPGNSFJVSSL	236	17	252	NXS	S	PDGP
GJCSDGIQGNGACLCFPDYK	3;13;15;	Carbamidomethyl[C];Carbamidomethyl[C];Carbamidomethyl[C];	2232.91	3	sp|Q9NY15|STAB1_HUMAN	K	GI	Y	GJCSDGIQGNGACLCFPDYKGI	744	2	745	NXS	S	PDGP
LAJLTQGEDQYYLR	-	-	1683.83	2	sp|P10909|CLUS_HUMAN	R	VT	Y	LAJLTQGEDQYYLRVT	372	3	374	NXT	T	PDGP
KWJVTSLETLK	-	-	1318.74	2	sp|Q13421|MSLN_HUMAN	R	AL	Y	KWJVTSLETLKAL	386	3	388	NXT	T	PDGP
WJITMESYVVH	5;	Oxidation[M];	1394.64	2	sp|P02760|AMBP_HUMAN	K	TN	N	WJITMESYVVHTN	114	2	115	NXT	T	PDGP
JESVHPFSPFEVK	-	-	1516.74	3	sp|Q8IWV2|CNTN4_HUMAN	R	VG	Y	JESVHPFSPFEVKVG	764	1	764	NXS	S	PDGP
EGYSJISYIVVNHQGISSR	-	-	2123.05	3	sp|P49908|SEPP1_HUMAN	K	LK	Y	EGYSJISYIVVNHQGISSRLK	79	5	83	NXS	S	PDGP
EVQPVELPNCJLVK	10;	Carbamidomethyl[C];	1638.85	3	sp|P27169|PON1_HUMAN	R	GI	Y	EVQPVELPNCJLVKGI	33	11	43	NXV	V	PDGP
GSJVTMSVDAECVPMVR	12;	Carbamidomethyl[C];	1851.84	2	sp|Q08380|LG3BP_HUMAN	P	DL	N	GSJVTMSVDAECVPMVRDL	190	3	192	NXT	T	PDGP
INJLTVSLEMEK	-	-	1390.72	2	sp|Q13201|MMRN1_HUMAN	K	ES	Y	INJLTVSLEMEKES	574	3	576	NXT	T	PDGP
LLETVEYJISGAER	-	-	1593.81	2	sp|P24821|TENA_HUMAN	R	TA	Y	LLETVEYJISGAERTA	1478	8	1485	NXS	S	PDGP
LLETVEYJISGAER	-	-	1593.81	3	sp|P24821|TENA_HUMAN	R	TA	Y	LLETVEYJISGAERTA	1478	8	1485	NXS	S	PDGP
LJETVTVSASLESVR	-	-	1604.85	2	sp|P01023|A2MG_HUMAN	Y	GN	N	LJETVTVSASLESVRGN	54	2	55	NXT	T	PDGP
TLEQQDSAJVTWQIPTAK	-	-	2030.02	3	sp|Q4LDE5|SVEP1_HUMAN	K	DN	Y	TLEQQDSAJVTWQIPTAKDN	577	9	585	NXT	T	PDGP
SSLJLSVTSFK	-	-	1182.64	2	sp|P12259|FA5_HUMAN	N	KI	N	SSLJLSVTSFKKI	52	4	55	NXS	S	PDGP
EGYSJISYIVVNHQ	-	-	1622.78	2	sp|P49908|SEPP1_HUMAN	K	GI	N	EGYSJISYIVVNHQGI	79	5	83	NXS	S	PDGP
TPEDTAEDTCHLIPGVAESVATCHFJHSSK	10;23;	Carbamidomethyl[C];Carbamidomethyl[C];	3310.47	5	sp|P06858|LIPL_HUMAN	R	TF	Y	TPEDTAEDTCHLIPGVAESVATCHFJHSSKTF	45	26	70	NXS	S	PDGP
GQFESVAPSQJFSDSSESDTHPFVIAK	-	-	2911.34	3	sp|P13611|CSPG2_HUMAN	R	TE	Y	GQFESVAPSQJFSDSSESDTHPFVIAKTE	1432	11	1442	NXS	S	PDGP
AECCASGNIDTAWSJLTHPGNK	3;4;	Carbamidomethyl[C];Carbamidomethyl[C];	2403.04	3	sp|O95633|FSTL3_HUMAN	R	IN	Y	AECCASGNIDTAWSJLTHPGNKIN	59	15	73	NXT	T	PDGP
ALDPAGJESAYPPNGVECYSCVGLSR	18;21;	Carbamidomethyl[C];Carbamidomethyl[C];	2783.24	3	sp|O95274|LYPD3_HUMAN	R	EA	Y	ALDPAGJESAYPPNGVECYSCVGLSREA	123	7	129	NXS	S	PDGP
YLFGJSSTVLEDSK	-	-	1559.76	2	sp|P35542|SAA4_HUMAN	C	SN	N	YLFGJSSTVLEDSKSN	90	5	94	NXS	S	PDGP
FYJQVSTPLLR	-	-	1337.72	2	sp|P19823|ITIH2_HUMAN	K	NV	Y	FYJQVSTPLLRNV	489	3	491	NXV	V	PDGP
ISCTVEJETIGVWR	3;	Carbamidomethyl[C];	1663.81	2	sp|P04003|C4BPA_HUMAN	S	PS	N	ISCTVEJETIGVWRPS	215	7	221	NXT	T	PDGP
ISCTVEJETIGVWR	3;	Carbamidomethyl[C];	1663.81	3	sp|P04003|C4BPA_HUMAN	S	PS	N	ISCTVEJETIGVWRPS	215	7	221	NXT	T	PDGP
INDVSLFJDTCVR	11;	Carbamidomethyl[C];	1552.74	2	sp|Q6UWL2|SUSD1_HUMAN	K	WQ	Y	INDVSLFJDTCVRWQ	301	8	308	NXT	T	PDGP
FEVLTDLAJK	-	-	1149.61	2	sp|Q5SGD2|PPM1L_HUMAN	R	TH	Y	FEVLTDLAJKTH	109	9	117	NXT	T	PDGP
QQQHLFGSJVTDCSGNFC	0;13;18;	Gln->pyro-Glu[AnyN-termQ];Carbamidomethyl[C];Carbamidomethyl[C];	2081.84	3	sp|P02787|TRFE_HUMAN	R	LF	N	QQQHLFGSJVTDCSGNFCLF	622	9	630	NXT	T	PDGP
EFVENSECIQCHPECLPQAMJITCTGR	8;11;15;24;	Carbamidomethyl[C];Carbamidomethyl[C];Carbamidomethyl[C];Carbamidomethyl[C];	3280.39	3	sp|P00533|EGFR_HUMAN	R	GP	Y	EFVENSECIQCHPECLPQAMJITCTGRGP	548	21	568	NXT	T	PDGP
EGYSJISYIVVNH	-	-	1494.72	2	sp|P49908|SEPP1_HUMAN	K	QG	N	EGYSJISYIVVNHQG	79	5	83	NXS	S	PDGP
JTSAASTAQLVEATEELRR	-	-	2047.04	3	sp|P55268|LAMB2_HUMAN	R	EI	Y	JTSAASTAQLVEATEELRREI	1249	1	1249	NXS	S	PDGP
AJTVQEATFQMELPK	-	-	1706.84	2	sp|Q14624|ITIH4_HUMAN	R	KA	Y	AJTVQEATFQMELPKKA	61	2	62	NXV	V	PDGP
LLIQAWPEJR	-	-	1239.68	2	sp|P00533|EGFR_HUMAN	F	TD	N	LLIQAWPEJRTD	405	9	413	NXT	T	PDGP
QLAHQSJSTNIF	0;	Gln->pyro-Glu[AnyN-termQ];	1342.64	2	sp|P01009|A1AT_HUMAN	R	FS	N	QLAHQSJSTNIFFS	64	7	70	NXT	T	PDGP
LAPLJDTR	-	-	899.494	2	sp|P02765|FETUA_HUMAN	L	VV	N	LAPLJDTRVV	152	5	156	NXT	T	PDGP
ELGAVIYJCSHLAQDLEK	9;	Carbamidomethyl[C];	2060.01	3	sp|Q96BZ4|PLD4_HUMAN	K	TF	Y	ELGAVIYJCSHLAQDLEKTF	242	8	249	NXS	S	PDGP
ELGAVIYJCSHLAQDLEK	9;	Carbamidomethyl[C];	2060.01	2	sp|Q96BZ4|PLD4_HUMAN	K	TF	Y	ELGAVIYJCSHLAQDLEKTF	242	8	249	NXS	S	PDGP
HTJYSFSPWHGF	-	-	1479.64	2	sp|P07333|CSF1R_HUMAN	R	TI	N	HTJYSFSPWHGFTI	151	3	153	NXS	S	PDGP
TQLSQDLGGGTLAMDTLPDJR	-	-	2203.07	3	sp|Q8IUK5|PLDX1_HUMAN	R	TR	Y	TQLSQDLGGGTLAMDTLPDJRTR	61	20	80	NXT	T	PDGP
SISCTVEJETIGVWR	4;	Carbamidomethyl[C];	1750.84	3	sp|P04003|C4BPA_HUMAN	A	PS	N	SISCTVEJETIGVWRPS	214	8	221	NXT	T	PDGP
HTJYSFSPWHGF	-	-	1479.64	3	sp|P07333|CSF1R_HUMAN	R	TI	N	HTJYSFSPWHGFTI	151	3	153	NXS	S	PDGP
SISCTVEJETIGVWR	4;	Carbamidomethyl[C];	1750.84	2	sp|P04003|C4BPA_HUMAN	A	PS	N	SISCTVEJETIGVWRPS	214	8	221	NXT	T	PDGP
FGJETFIIHLDNGR	12;	Deamidated[N];	1633.8	3	sp|Q8IXL6|FA20C_HUMAN	K	GF	Y	FGJETFIIHLDNGRGF	468	3	470	NXT	T	PDGP
EJTSDPSLVIAFGR	-	-	1505.76	2	sp|P11279|LAMP1_HUMAN	K	GH	Y	EJTSDPSLVIAFGRGH	83	2	84	NXS	S	PDGP
DQCIVDDITYNVJDTFHKR	3;	Carbamidomethyl[C];	2353.09	3	sp|P02751|FINC_HUMAN	R	HE	Y	DQCIVDDITYNVJDTFHKRHE	516	13	528	NXT	T	PDGP
DTLSJSTLTEFVK	-	-	1454.74	2	sp|Q9HBW9|AGRL4_HUMAN	K	TV	Y	DTLSJSTLTEFVKTV	184	5	188	NXT	T	PDGP
IETSNVIWVGJYSTTVK	-	-	1910.99	2	sp|Q99650|OSMR_HUMAN	R	WN	Y	IETSNVIWVGJYSTTVKWN	74	11	84	NXS	S	PDGP
PTHVJVSVVMAEVDGTC	17;	Carbamidomethyl[C];	1814.84	2	sp|P01876|IGHA1_HUMAN	K	Y-	N	PTHVJVSVVMAEVDGTCY-	336	5	340	NXS	S	PDGP
JASEIEVPFVTR	-	-	1361.71	2	sp|P07093|GDN_HUMAN	K	NK	Y	JASEIEVPFVTRNK	118	1	118	NXS	S	PDGP
YPPTVSMVEGQGEKJVTFWGR	-	-	2382.15	3	sp|P27918|PROP_HUMAN	K	PL	Y	YPPTVSMVEGQGEKJVTFWGRPL	414	15	428	NXT	T	PDGP
QIEGEATPVJLTEPAKLEVK	0;	Gln->pyro-Glu[AnyN-termQ];	2149.14	2	sp|P05090|APOD_HUMAN	N	FS	N	QIEGEATPVJLTEPAKLEVKFS	89	10	98	NXT	T	PDGP
LSVDKDQYVEPEJVTIQCDSGYGVVGPQSITC	18;32;	Carbamidomethyl[C];Carbamidomethyl[C];	3557.64	3	sp|P04003|C4BPA_HUMAN	R	SG	N	LSVDKDQYVEPEJVTIQCDSGYGVVGPQSITCSG	494	13	506	NXT	T	PDGP
QNNGAFJETLFR	0;	Gln->pyro-Glu[AnyN-termQ];	1393.65	2	sp|P02786|TFR1_HUMAN	K	NQ	Y	QNNGAFJETLFRNQ	721	7	727	NXT	T	PDGP
DHEJGTGTNTYAALNSVYL	-	-	2039.93	2	sp|P06681|CO2_HUMAN	K	MM	N	DHEJGTGTNTYAALNSVYLMM	330	4	333	NXT	T	PDGP
ASISCTVEJETIGVWR	5;	Carbamidomethyl[C];	1821.88	3	sp|P04003|C4BPA_HUMAN	H	PS	N	ASISCTVEJETIGVWRPS	213	9	221	NXT	T	PDGP
SCTVEJETIGVWR	2;	Carbamidomethyl[C];	1550.73	2	sp|P04003|C4BPA_HUMAN	I	PS	N	SCTVEJETIGVWRPS	216	6	221	NXT	T	PDGP
DTAVFECLPQHAMFGJDTITC	7;13;21;	Carbamidomethyl[C];Oxidation[M];Carbamidomethyl[C];	2443.04	2	sp|P02749|APOH_HUMAN	R	TT	N	DTAVFECLPQHAMFGJDTITCTT	168	16	183	NXT	T	PDGP
PTHIJVSVVMAEADGTC	17;	Carbamidomethyl[C];	1800.82	2	sp|P01877|IGHA2_HUMAN	K	Y-	N	PTHIJVSVVMAEADGTCY-	323	5	327	NXS	S	PDGP
GVHSFYNJISGLTDFGEK	7;	Deamidated[N];	1985.92	3	sp|Q9H4A9|DPEP2_HUMAN	K	VV	Y	GVHSFYNJISGLTDFGEKVV	228	8	235	NXS	S	PDGP
IQGNQLFLJVTPDYEEK	-	-	2008	3	sp|Q9HBB8|CDHR5_HUMAN	R	SL	Y	IQGNQLFLJVTPDYEEKSL	73	9	81	NXT	T	PDGP
VLDYLJETQQLTPEIK	-	-	1904	3	sp|P01023|A2MG_HUMAN	Y	SK	N	VLDYLJETQQLTPEIKSK	986	6	991	NXT	T	PDGP
PTHVJVSVVMAEVDGT	-	-	1654.81	2	sp|P01876|IGHA1_HUMAN	K	CY	N	PTHVJVSVVMAEVDGTCY	336	5	340	NXS	S	PDGP
LJDTLLMCLK	8;	Carbamidomethyl[C];	1220.64	2	sp|P48357|LEPR_HUMAN	K	IT	Y	LJDTLLMCLKIT	205	2	206	NXT	T	PDGP
ASISCTVEJETIGVWR	5;	Carbamidomethyl[C];	1821.88	2	sp|P04003|C4BPA_HUMAN	H	PS	N	ASISCTVEJETIGVWRPS	213	9	221	NXT	T	PDGP
CANLVPVPITJATLDR	1;	Carbamidomethyl[C];	1753.93	3	sp|P19652|A1AG2_HUMAN	L	IT	N	CANLVPVPITJATLDRIT	23	11	33	NXT	T	PDGP
LDREJISEYHLTAVIVDKDTGENLETPSSF	-	-	3392.65	4	sp|P33151|CADH5_HUMAN	R	TI	N	LDREJISEYHLTAVIVDKDTGENLETPSSFTI	108	5	112	NXS	S	PDGP
FJLTETSEAEIHQSFQHL	-	-	2131.01	3	sp|P01011|AACT_HUMAN	K	LR	N	FJLTETSEAEIHQSFQHLLR	105	2	106	NXT	T	PDGP
FJLTETSEAEIHQSFQHL	-	-	2131.01	2	sp|P01011|AACT_HUMAN	K	LR	N	FJLTETSEAEIHQSFQHLLR	105	2	106	NXT	T	PDGP
JMTLFSDLVAEK	2;	Oxidation[M];	1383.68	2	sp|P12110|CO6A2_HUMAN	R	FI	Y	JMTLFSDLVAEKFI	785	1	785	NXT	T	PDGP
ELQLEQNFFJCSCDIR	11;13;	Carbamidomethyl[C];Carbamidomethyl[C];	2072.92	2	sp|Q16288|NTRK3_HUMAN	R	WM	Y	ELQLEQNFFJCSCDIRWM	154	10	163	NXS	S	PDGP
ELQLEQNFFJCSCDIR	7;11;13;	Deamidated[N];Carbamidomethyl[C];Carbamidomethyl[C];	2073.9	3	sp|Q16288|NTRK3_HUMAN	R	WM	Y	ELQLEQNFFJCSCDIRWM	154	10	163	NXS	S	PDGP
JVSECSHDCVLTSEGPLCFCPEGSVLER	5;9;18;20;	Carbamidomethyl[C];Carbamidomethyl[C];Carbamidomethyl[C];Carbamidomethyl[C];	3238.39	3	sp|P01133|EGF_HUMAN	R	DG	Y	JVSECSHDCVLTSEGPLCFCPEGSVLERDG	404	1	404	NXS	S	PDGP
LTWEAGADHNSJISEYIVEFEGNKEEPGR	-	-	3291.52	3	sp|O00533|NCHL1_HUMAN	R	WE	Y	LTWEAGADHNSJISEYIVEFEGNKEEPGRWE	630	12	641	NXS	S	PDGP
VCQDCPLLAPLJD	2;5;	Carbamidomethyl[C];Carbamidomethyl[C];	1514.7	2	sp|P02765|FETUA_HUMAN	K	TR	N	VCQDCPLLAPLJDTR	145	12	156	NXT	T	PDGP
IDJTTYGCNLQDLQAGTIYNFR	8;	Carbamidomethyl[C];	2577.2	3	sp|P23467|PTPRB_HUMAN	R	II	Y	IDJTTYGCNLQDLQAGTIYNFRII	73	3	75	NXT	T	PDGP
NCQDIDECVTGIHNCSIJETCFNIQGGFR	2;8;15;21;23;	Carbamidomethyl[C];Carbamidomethyl[C];Carbamidomethyl[C];Carbamidomethyl[C];Deamidated[N];	3459.45	3	sp|P23142|FBLN1_HUMAN	R	CL	Y	NCQDIDECVTGIHNCSIJETCFNIQGGFRCL	522	18	539	NXT	T	PDGP
LQPLPPTAFTPJGTYLQHLAR	-	-	2335.26	3	sp|O43157|PLXB1_HUMAN	T	DP	N	LQPLPPTAFTPJGTYLQHLARDP	20	12	31	NXT	T	PDGP
TLJQSSDELQLSMGNAMF	17;	Oxidation[M];	2001.89	3	sp|P01011|AACT_HUMAN	R	VK	N	TLJQSSDELQLSMGNAMFVK	125	3	127	NXS	S	PDGP
SHJLSLVILVPQNLK	-	-	1674.99	3	sp|P05155|IC1_HUMAN	L	HR	N	SHJLSLVILVPQNLKHR	350	3	352	NXS	S	PDGP
ELPGVCJETMMALWEECK	6;11;17;	Carbamidomethyl[C];Oxidation[M];Carbamidomethyl[C];	2212.94	3	sp|P10909|CLUS_HUMAN	K	PC	Y	ELPGVCJETMMALWEECKPC	97	7	103	NXT	T	PDGP
IYSGILJLSDITK	-	-	1436.8	3	sp|P03952|KLKB1_HUMAN	R	DT	Y	IYSGILJLSDITKDT	447	7	453	NXS	S	PDGP
ITJFTLTIDGVTYPGNVK	-	-	1953.03	2	sp|Q06033|ITIH3_HUMAN	F	EK	N	ITJFTLTIDGVTYPGNVKEK	89	3	91	NXT	T	PDGP
WFSAGLASJSSWLR	-	-	1581.78	2	sp|P41222|PTGDS_HUMAN	R	EK	Y	WFSAGLASJSSWLREK	43	9	51	NXS	S	PDGP
MJDTIFGFTMEER	-	-	1590.69	2	sp|P20061|TCO1_HUMAN	K	SW	Y	MJDTIFGFTMEERSW	368	2	369	NXT	T	PDGP
VDKDLQSLEDILHQVEJK	-	-	2123.1	3	sp|P02679|FIBG_HUMAN	K	TS	Y	VDKDLQSLEDILHQVEJKTS	62	17	78	NXT	T	PDGP
QQHLFGSJVTDCSGNFCLFR	0;12;17;	Gln->pyro-Glu[AnyN-termQ];Carbamidomethyl[C];Carbamidomethyl[C];	2370.04	3	sp|P02787|TRFE_HUMAN	Q	SE	N	QQHLFGSJVTDCSGNFCLFRSE	623	8	630	NXT	T	PDGP
WLPVETPEGVPLGPPEJISATR	-	-	2359.23	3	sp|P30530|UFO_HUMAN	H	NG	N	WLPVETPEGVPLGPPEJISATRNG	323	17	339	NXS	S	PDGP
WLPVETPEGVPLGPPEJISATR	-	-	2359.23	2	sp|P30530|UFO_HUMAN	H	NG	N	WLPVETPEGVPLGPPEJISATRNG	323	17	339	NXS	S	PDGP
FVQAICEGDDCQPPAYTYNJITCASPPEVVGLDLR	6;11;23;	Carbamidomethyl[C];Carbamidomethyl[C];Carbamidomethyl[C];	3969.81	4	sp|P35858|ALS_HUMAN	R	DL	Y	FVQAICEGDDCQPPAYTYNJITCASPPEVVGLDLRDL	561	20	580	NXT	T	PDGP
FVQAICEGDDCQPPAYTYNJITCASPPEVVGLDLR	6;11;23;	Carbamidomethyl[C];Carbamidomethyl[C];Carbamidomethyl[C];	3969.81	5	sp|P35858|ALS_HUMAN	R	DL	Y	FVQAICEGDDCQPPAYTYNJITCASPPEVVGLDLRDL	561	20	580	NXT	T	PDGP
ICDLLVANNHFAHFFAPQJLTN	2;9;	Carbamidomethyl[C];Deamidated[N];	2557.23	3	sp|P19827|ITIH1_HUMAN	K	MN	N	ICDLLVANNHFAHFFAPQJLTNMN	267	19	285	NXT	T	PDGP
TASJLTVSVLEAEGVFEK	-	-	1893.98	2	sp|Q6YHK3|CD109_HUMAN	K	GS	Y	TASJLTVSVLEAEGVFEKGS	65	4	68	NXT	T	PDGP
TASJLTVSVLEAEGVFEK	-	-	1893.98	3	sp|Q6YHK3|CD109_HUMAN	K	GS	Y	TASJLTVSVLEAEGVFEKGS	65	4	68	NXT	T	PDGP
ELPGVCJETMMALWEECK	6;17;	Carbamidomethyl[C];Carbamidomethyl[C];	2196.94	2	sp|P10909|CLUS_HUMAN	K	PC	Y	ELPGVCJETMMALWEECKPC	97	7	103	NXT	T	PDGP
TGPVVEDSGSLLLEYVJGSACTTSDGR	21;	Carbamidomethyl[C];	2784.3	3	sp|P11717|MPRI_HUMAN	K	QT	Y	TGPVVEDSGSLLLEYVJGSACTTSDGRQT	855	17	871	NXS	S	PDGP
AATPAAVTCQLSJWSEWTDCFPCQDK	9;20;23;	Carbamidomethyl[C];Carbamidomethyl[C];Carbamidomethyl[C];	3043.3	3	sp|P07357|CO8A_HUMAN	R	KY	Y	AATPAAVTCQLSJWSEWTDCFPCQDKKY	31	13	43	NXS	S	PDGP
AATPAAVTCQLSJWSEWTDCFPCQDK	9;20;23;	Carbamidomethyl[C];Carbamidomethyl[C];Carbamidomethyl[C];	3043.3	4	sp|P07357|CO8A_HUMAN	R	KY	Y	AATPAAVTCQLSJWSEWTDCFPCQDKKY	31	13	43	NXS	S	PDGP
AATPAAVTCQLSJWSEWTDCFPCQDK	9;20;23;	Carbamidomethyl[C];Carbamidomethyl[C];Carbamidomethyl[C];	3043.3	2	sp|P07357|CO8A_HUMAN	R	KY	Y	AATPAAVTCQLSJWSEWTDCFPCQDKKY	31	13	43	NXS	S	PDGP
SVQEIQATFFYFTPJKTED	-	-	2265.07	3	sp|P02763|A1AG1_HUMAN	K	TI	N	SVQEIQATFFYFTPJKTEDTI	58	15	72	NXT	T	PDGP
DGJETVPEVVATSGYALLH	-	-	1971.97	3	sp|O75882|ATRN_HUMAN	R	FF	N	DGJETVPEVVATSGYALLHFF	211	3	213	NXT	T	PDGP
PTHVJVSVVMAEVDGTC	17;	Carbamidomethyl[C];	1814.84	3	sp|P01876|IGHA1_HUMAN	K	Y-	N	PTHVJVSVVMAEVDGTCY-	336	5	340	NXS	S	PDGP
IYSJHSALESLALIPLQAPLK	-	-	2278.28	4	sp|P55058|PLTP_HUMAN	R	TM	Y	IYSJHSALESLALIPLQAPLKTM	395	4	398	NXS	S	PDGP
IYSJHSALESLALIPLQAPLK	-	-	2278.28	5	sp|P55058|PLTP_HUMAN	R	TM	Y	IYSJHSALESLALIPLQAPLKTM	395	4	398	NXS	S	PDGP
ILAPAYFILGGJQSGEGCVITR	18;	Carbamidomethyl[C];	2336.21	3	sp|Q13510|ASAH1_HUMAN	K	DR	Y	ILAPAYFILGGJQSGEGCVITRDR	275	12	286	NXS	S	PDGP
ADTHDEILEGLNFJLTEIPEAQ	-	-	2469.18	3	sp|P01009|A1AT_HUMAN	K	IH	N	ADTHDEILEGLNFJLTEIPEAQIH	94	14	107	NXT	T	PDGP
JVSEDLPLPTFSPTLLGDSR	-	-	2158.1	2	sp|P11597|CETP_HUMAN	K	ML	Y	JVSEDLPLPTFSPTLLGDSRML	257	1	257	NXS	S	PDGP
JVSEDLPLPTFSPTLLGDSR	-	-	2158.1	3	sp|P11597|CETP_HUMAN	K	ML	Y	JVSEDLPLPTFSPTLLGDSRML	257	1	257	NXS	S	PDGP
JLSLVILVPQNLK	-	-	1450.9	2	sp|P05155|IC1_HUMAN	H	HR	N	JLSLVILVPQNLKHR	352	1	352	NXS	S	PDGP
APNIYVLDYLJETQQLTPEIK	-	-	2462.28	2	sp|P01023|A2MG_HUMAN	F	SK	N	APNIYVLDYLJETQQLTPEIKSK	981	11	991	NXT	T	PDGP
APNIYVLDYLJETQQLTPEIK	-	-	2462.28	4	sp|P01023|A2MG_HUMAN	F	SK	N	APNIYVLDYLJETQQLTPEIKSK	981	11	991	NXT	T	PDGP
NVPIGTLRPFLJWTGPPEPIEAAVAR	-	-	2815.52	3	sp|P02788|TRFL_HUMAN	W	FF	N	NVPIGTLRPFLJWTGPPEPIEAAVARFF	145	12	156	NXT	T	PDGP
VCQDCPLLAPLJDTR	2;5;	Carbamidomethyl[C];Carbamidomethyl[C];	1771.85	3	sp|P02765|FETUA_HUMAN	K	VV	Y	VCQDCPLLAPLJDTRVV	145	12	156	NXT	T	PDGP
VLESSLJCSAGDMLLLWGR	8;	Carbamidomethyl[C];	2121.05	3	sp|Q76LX8|ATS13_HUMAN	R	LT	Y	VLESSLJCSAGDMLLLWGRLT	1229	7	1235	NXS	S	PDGP
VLESSLJCSAGDMLLLWGR	8;	Carbamidomethyl[C];	2121.05	2	sp|Q76LX8|ATS13_HUMAN	R	LT	Y	VLESSLJCSAGDMLLLWGRLT	1229	7	1235	NXS	S	PDGP
QLAHQSJSTNIFFSPVSIAT	0;	Gln->pyro-Glu[AnyN-termQ];	2145.06	2	sp|P01009|A1AT_HUMAN	R	AF	N	QLAHQSJSTNIFFSPVSIATAF	64	7	70	NXT	T	PDGP
QLAHQSJSTNIFFSPVSIAT	0;	Gln->pyro-Glu[AnyN-termQ];	2145.06	3	sp|P01009|A1AT_HUMAN	R	AF	N	QLAHQSJSTNIFFSPVSIATAF	64	7	70	NXT	T	PDGP
SLTFJETYQDISELVYGAK	-	-	2178.06	3	sp|P01008|ANT3_HUMAN	K	LQ	Y	SLTFJETYQDISELVYGAKLQ	183	5	187	NXT	T	PDGP
SLTFJETYQDISELVYGAK	-	-	2178.06	2	sp|P01008|ANT3_HUMAN	K	LQ	Y	SLTFJETYQDISELVYGAKLQ	183	5	187	NXT	T	PDGP
PALEDLLLGSEAJLT	-	-	1555.82	2	sp|P01877|IGHA2_HUMAN	R	CT	N	PALEDLLLGSEAJLTCT	119	13	131	NXT	T	PDGP
QHWSAQTPHTHJR	-	-	1599.75	3	sp|P00747|PLMN_HUMAN	C	TP	N	QHWSAQTPHTHJRTP	297	12	308	NXT	T	PDGP
QLEEFLJQSSPFYF	0;	Gln->pyro-Glu[AnyN-termQ];	1731.79	2	sp|P10909|CLUS_HUMAN	R	WM	N	QLEEFLJQSSPFYFWM	139	7	145	NXS	S	PDGP
QHWSAQTPHTHJR	0;	Gln->pyro-Glu[AnyN-termQ];	1582.73	4	sp|P00747|PLMN_HUMAN	C	TP	N	QHWSAQTPHTHJRTP	297	12	308	NXT	T	PDGP
MDPNAAYVJMSNHHR	1;10;	Oxidation[M];Oxidation[M];	1788.75	4	sp|P08185|CBG_HUMAN	A	GL	N	MDPNAAYVJMSNHHRGL	23	9	31	NXS	S	PDGP
SIVQTJCSK	7;	Carbamidomethyl[C];	1036.51	2	sp|P01042|KNG1_HUMAN	Y	EN	N	SIVQTJCSKEN	200	6	205	NXS	S	PDGP
CRPGSFGJATGSR	1;	Carbamidomethyl[C];	1366.63	3	sp|Q7Z7M0|MEGF8_HUMAN	R	GC	Y	CRPGSFGJATGSRGC	1194	8	1201	NXT	T	PDGP
HTGNVVITJCSAAHSR	10;	Carbamidomethyl[C];	1723.83	3	sp|Q8NES3|LFNG_HUMAN	R	QA	Y	HTGNVVITJCSAAHSRQA	159	9	167	NXS	S	PDGP
HTGNVVITJCSAAHSR	10;	Carbamidomethyl[C];	1723.83	4	sp|Q8NES3|LFNG_HUMAN	R	QA	Y	HTGNVVITJCSAAHSRQA	159	9	167	NXS	S	PDGP
VJMSNHHR	-	-	994.463	2	sp|P08185|CBG_HUMAN	Y	GL	N	VJMSNHHRGL	30	2	31	NXS	S	PDGP
EHVHJASAHLTFNK	-	-	1604.79	3	sp|Q9NRB3|CHSTC_HUMAN	R	FW	Y	EHVHJASAHLTFNKFW	205	5	209	NXS	S	PDGP
IJHSGSTNYNPSLK	-	-	1531.75	3	sp|P06331|HV434_HUMAN	E	SR	N	IJHSGSTNYNPSLKSR	77	2	78	NXS	S	PDGP
VTACHSSQPJATLYK	4;	Carbamidomethyl[C];	1676.81	4	sp|P05543|THBG_HUMAN	K	MS	Y	VTACHSSQPJATLYKMS	27	10	36	NXT	T	PDGP
YKPSAGJNSLYR	-	-	1369.69	3	sp|P02749|APOH_HUMAN	V	DT	N	YKPSAGJNSLYRDT	156	7	162	NXS	S	PDGP
EWDJTTTECR	9;	Carbamidomethyl[C];	1311.53	2	sp|P20851|C4BPB_HUMAN	K	LG	Y	EWDJTTTECRLG	68	4	71	NXT	T	PDGP
YVJMSNHHR	-	-	1157.53	2	sp|P08185|CBG_HUMAN	A	GL	N	YVJMSNHHRGL	29	3	31	NXS	S	PDGP
KCGJCSLTTLK	2;5;	Carbamidomethyl[C];Carbamidomethyl[C];	1281.63	3	sp|P49908|SEPP1_HUMAN	K	DE	Y	KCGJCSLTTLKDE	171	4	174	NXS	S	PDGP
VLMJGTLK	3;	Oxidation[M];	891.496	2	sp|P80108|PHLD_HUMAN	H	QV	N	VLMJGTLKQV	656	4	659	NXT	T	PDGP
SHLQJYTVNATK	-	-	1375.7	3	sp|P40189|IL6RB_HUMAN	K	LT	Y	SHLQJYTVNATKLT	375	5	379	NXT	T	PDGP
HSIVALJK	-	-	881.52	2	sp|Q86WI1|PKHL1_HUMAN	F	SY	N	HSIVALJKSY	3819	7	3825	NXS	S	PDGP
GCPTVTHJFTR	2;	Carbamidomethyl[C];	1289.6	2	sp|P98161|PKD1_HUMAN	R	SG	Y	GCPTVTHJFTRSG	1341	8	1348	NXT	T	PDGP
GCPTVTHJFTR	2;	Carbamidomethyl[C];	1289.6	3	sp|P98161|PKD1_HUMAN	R	SG	Y	GCPTVTHJFTRSG	1341	8	1348	NXT	T	PDGP
TTJLTTCGRPVETASTR	7;	Carbamidomethyl[C];	1864.92	3	sp|O95498|VNN2_HUMAN	K	FE	Y	TTJLTTCGRPVETASTRFE	409	3	411	NXT	T	PDGP
AFHYJVSSHGC	11;	Carbamidomethyl[C];	1278.53	2	sp|P26927|HGFL_HUMAN	R	QL	N	AFHYJVSSHGCQL	68	5	72	NXS	S	PDGP
AFHYJVSSHGC	11;	Carbamidomethyl[C];	1278.53	3	sp|P26927|HGFL_HUMAN	R	QL	N	AFHYJVSSHGCQL	68	5	72	NXS	S	PDGP
MSATPGDKVJISCK	13;	Carbamidomethyl[C];	1507.72	2	sp|P06315|KV502_HUMAN	F	AS	N	MSATPGDKVJISCKAS	31	10	40	NXS	S	PDGP
FGTCSQLCJNTK	4;8;	Carbamidomethyl[C];Carbamidomethyl[C];	1429.62	2	sp|Q07954|LRP1_HUMAN	R	GG	Y	FGTCSQLCJNTKGG	3831	9	3839	NXT	T	PDGP
JMTTTLNYR	2;	Oxidation[M];	1129.53	2	sp|P08603|CFAH_HUMAN	H	DG	N	JMTTTLNYRDG	822	1	822	NXT	T	PDGP
RHEEGHMLJCTCFGQGR	10;12;	Carbamidomethyl[C];Carbamidomethyl[C];	2088.89	2	sp|P02751|FINC_HUMAN	K	GR	Y	RHEEGHMLJCTCFGQGRGR	534	9	542	NXT	T	PDGP
LJCTCFGQGR	3;5;	Carbamidomethyl[C];Carbamidomethyl[C];	1212.52	2	sp|P02751|FINC_HUMAN	M	GR	N	LJCTCFGQGRGR	541	2	542	NXT	T	PDGP
NMQIAJHTLK	-	-	1169.61	2	sp|P12821|ACE_HUMAN	K	YG	Y	NMQIAJHTLKYG	690	6	695	NXT	T	PDGP
NMQIAJHTLK	-	-	1169.61	3	sp|P12821|ACE_HUMAN	K	YG	Y	NMQIAJHTLKYG	690	6	695	NXT	T	PDGP
VTPACJTSLPAQR	5;	Carbamidomethyl[C];	1414.71	3	sp|Q9UBG0|MRC2_HUMAN	R	WK	Y	VTPACJTSLPAQRWK	64	6	69	NXS	S	PDGP
PQHQFVRPDVJSSCGEGYK	14;	Carbamidomethyl[C];	2205.01	2	sp|P20023|CR2_HUMAN	K	LS	Y	PQHQFVRPDVJSSCGEGYKLS	482	11	492	NXS	S	PDGP
PQHQFVRPDVJSSCGEGYK	14;	Carbamidomethyl[C];	2205.01	4	sp|P20023|CR2_HUMAN	K	LS	Y	PQHQFVRPDVJSSCGEGYKLS	482	11	492	NXS	S	PDGP
IHQJITYQVCR	10;	Carbamidomethyl[C];	1431.72	2	sp|Q14112|NID2_HUMAN	R	HA	Y	IHQJITYQVCRHA	700	4	703	NXT	T	PDGP
GJISAVAVR	-	-	886.51	2	sp|Q9Y4D7|PLXD1_HUMAN	R	FP	Y	GJISAVAVRFP	154	2	155	NXS	S	PDGP
GWSGGLAQJR	-	-	1045.52	2	sp|P07357|CO8A_HUMAN	S	ST	N	GWSGGLAQJRST	429	9	437	NXS	S	PDGP
IGASJFTGAK	-	-	965.505	2	sp|P00751|CFAB_HUMAN	S	KC	N	IGASJFTGAKKC	281	5	285	NXT	T	PDGP
NLGFJCTTSQGK	6;	Carbamidomethyl[C];	1326.61	2	sp|P49641|MA2A2_HUMAN	K	VA	Y	NLGFJCTTSQGKVA	1089	5	1093	NXT	T	PDGP
WCPQNSSCVJATACR	2;8;14;	Carbamidomethyl[C];Carbamidomethyl[C];Carbamidomethyl[C];	1810.74	2	sp|P48960|CD97_HUMAN	R	CN	Y	WCPQNSSCVJATACRCN	29	10	38	NXT	T	PDGP
SSGWSGGLAQJR	-	-	1219.58	2	sp|P07357|CO8A_HUMAN	G	ST	N	SSGWSGGLAQJRST	427	11	437	NXS	S	PDGP
VEFHWGHSJGSAGSEHSINGR	-	-	2265.02	3	sp|P23470|PTPRG_HUMAN	K	RF	Y	VEFHWGHSJGSAGSEHSINGRRF	148	9	156	NXS	S	PDGP
AYNSAGTGPSSATVJVTTR	-	-	1853.9	2	sp|Q8IWV2|CNTN4_HUMAN	K	KP	Y	AYNSAGTGPSSATVJVTTRKP	879	15	893	NXT	T	PDGP
AYNSAGTGPSSATVJVTTR	-	-	1853.9	3	sp|Q8IWV2|CNTN4_HUMAN	K	KP	Y	AYNSAGTGPSSATVJVTTRKP	879	15	893	NXT	T	PDGP
AMDPNAAYVJMSNHHR	-	-	1827.8	3	sp|P08185|CBG_HUMAN	Q	GL	N	AMDPNAAYVJMSNHHRGL	22	10	31	NXS	S	PDGP
AMDPNAAYVJMSNHHR	5;	Deamidated[N];	1828.78	2	sp|P08185|CBG_HUMAN	Q	GL	N	AMDPNAAYVJMSNHHRGL	22	10	31	NXS	S	PDGP
AMDPNAAYVJMSNHHR	-	-	1827.8	4	sp|P08185|CBG_HUMAN	Q	GL	N	AMDPNAAYVJMSNHHRGL	22	10	31	NXS	S	PDGP
AJTTLQITCR	9;	Carbamidomethyl[C];	1177.6	2	sp|P35968|VGFR2_HUMAN	K	GQ	Y	AJTTLQITCRGQ	45	2	46	NXT	T	PDGP
GJITEYQCHQYITK	8;	Carbamidomethyl[C];	1754.82	3	sp|Q92896|GSLG1_HUMAN	R	MT	Y	GJITEYQCHQYITKMT	209	2	210	NXT	T	PDGP
GJITEYQCHQYITK	8;	Carbamidomethyl[C];	1754.82	2	sp|Q92896|GSLG1_HUMAN	R	MT	Y	GJITEYQCHQYITKMT	209	2	210	NXT	T	PDGP
NLFLNHSEJATAK	-	-	1458.73	2	sp|P00738|HPT_HUMAN	K	DI	Y	NLFLNHSEJATAKDI	203	9	211	NXT	T	PDGP
GJWSAMPSCK	9;	Carbamidomethyl[C];	1137.48	2	sp|P02749|APOH_HUMAN	L	AS	N	GJWSAMPSCKAS	252	2	253	NXS	S	PDGP
GVVVJSSVMVK	9;	Oxidation[M];	1134.62	2	sp|P11597|CETP_HUMAN	K	FL	Y	GVVVJSSVMVKFL	354	5	358	NXS	S	PDGP
NAJLTCSACFGK	6;9;	Carbamidomethyl[C];Carbamidomethyl[C];	1342.59	2	sp|Q01638|ILRL1_HUMAN	K	GT	Y	NAJLTCSACFGKGT	230	3	232	NXT	T	PDGP
RITYSIVQTJCSK	11;	Carbamidomethyl[C];	1569.8	2	sp|P01042|KNG1_HUMAN	F	EN	N	RITYSIVQTJCSKEN	196	10	205	NXS	S	PDGP
GALSIPCJSSGK	7;	Carbamidomethyl[C];	1190.58	2	sp|Q9H1U4|MEGF9_HUMAN	H	CQ	N	GALSIPCJSSGKCQ	260	8	267	NXS	S	PDGP
JWSAMPSCK	8;	Carbamidomethyl[C];	1080.46	2	sp|P02749|APOH_HUMAN	G	AS	N	JWSAMPSCKAS	253	1	253	NXS	S	PDGP
SCPACPGSJITIR	2;5;	Carbamidomethyl[C];Carbamidomethyl[C];	1432.67	2	sp|P05164|PERM_HUMAN	R	NQ	Y	SCPACPGSJITIRNQ	315	9	323	NXT	T	PDGP
VVNEMCPJITR	6;	Carbamidomethyl[C];	1332.64	2	sp|Q8N436|CPXM2_HUMAN	K	IY	Y	VVNEMCPJITRIY	330	8	337	NXT	T	PDGP
HLLPJCTSCLDSK	6;9;	Carbamidomethyl[C];Carbamidomethyl[C];	1544.72	3	sp|Q7Z7M0|MEGF8_HUMAN	C	GA	N	HLLPJCTSCLDSKGA	2062	5	2066	NXT	T	PDGP
LHVGNYJGTAGDALR	-	-	1557.78	3	sp|Q14314|FGL2_HUMAN	R	FN	Y	LHVGNYJGTAGDALRFN	330	7	336	NXT	T	PDGP
EJISDPTSPLR	-	-	1228.62	2	sp|P01591|IGJ_HUMAN	R	TR	Y	EJISDPTSPLRTR	70	2	71	NXS	S	PDGP
ITYNVJDTFHK	-	-	1351.66	3	sp|P02751|FINC_HUMAN	D	RH	N	ITYNVJDTFHKRH	523	6	528	NXT	T	PDGP
AAJNSVWSPSMK	-	-	1291.61	2	sp|Q8IZF2|AGRF5_HUMAN	N	LN	N	AAJNSVWSPSMKLN	647	3	649	NXS	S	PDGP
TGALTVQJTTQLR	-	-	1402.76	2	sp|Q14517|FAT1_HUMAN	K	SR	Y	TGALTVQJTTQLRSR	1933	8	1940	NXT	T	PDGP
LVJESLCLQK	7;	Carbamidomethyl[C];	1203.64	2	tr|F8VSD5|F8VSD5_HUMAN	K	AG	Y	LVJESLCLQKAG	140	3	142	NXS	S	PDGP
LFTNQAJFSR	-	-	1197.6	2	sp|P08185|CBG_HUMAN	D	IT	N	LFTNQAJFSRIT	324	7	330	NXS	S	PDGP
IVCVTSPAPJGTTGPVR	3;	Carbamidomethyl[C];	1725.89	3	sp|Q9ULL4|PLXB3_HUMAN	R	VA	Y	IVCVTSPAPJGTTGPVRVA	891	10	900	NXT	T	PDGP
CGPCPAGFTGNGSHCTDVJECNAHPCFPR	1;4;15;21;26;	Carbamidomethyl[C];Carbamidomethyl[C];Carbamidomethyl[C];Carbamidomethyl[C];Carbamidomethyl[C];	3276.29	3	sp|P49747|COMP_HUMAN	R	VR	Y	CGPCPAGFTGNGSHCTDVJECNAHPCFPRVR	111	19	129	NXC	C	PDGP
LSDLSIJSTECLHVHCR	11;16;	Carbamidomethyl[C];Carbamidomethyl[C];	2040.96	4	sp|P05156|CFAI_HUMAN	K	GL	Y	LSDLSIJSTECLHVHCRGL	171	7	177	NXT	T	PDGP
GVTHLJISGLK	-	-	1138.66	2	sp|Q07954|LRP1_HUMAN	R	MP	Y	GVTHLJISGLKMP	3948	6	3953	NXS	S	PDGP
VLDGQTAHLMCJVTGHPQPK	11;	Carbamidomethyl[C];	2203.07	3	sp|Q8NDA2|HMCN2_HUMAN	K	LT	Y	VLDGQTAHLMCJVTGHPQPKLT	2465	12	2476	NXT	T	PDGP
IYJTTYLNVQR	8;	Deamidated[N];	1385.71	2	sp|P02763|A1AG1_HUMAN	C	EN	N	IYJTTYLNVQREN	91	3	93	NXT	T	PDGP
LLAPLJDTR	-	-	1012.58	2	sp|P02765|FETUA_HUMAN	P	VV	N	LLAPLJDTRVV	151	6	156	NXT	T	PDGP
VVFSNJGTLVDR	-	-	1320.69	2	sp|P43251|BTD_HUMAN	N	YR	N	VVFSNJGTLVDRYR	198	6	203	NXT	T	PDGP
LAGKPTHVJVSVVMAEVDGT	14;	Oxidation[M];	2040.04	3	sp|P01876|IGHA1_HUMAN	R	CY	N	LAGKPTHVJVSVVMAEVDGTCY	332	9	340	NXS	S	PDGP
LNPTVTYGJDSFSAK	-	-	1613.78	3	sp|P05362|ICAM1_HUMAN	R	AS	Y	LNPTVTYGJDSFSAKAS	259	9	267	NXS	S	PDGP
AFJSTLPTMAQMEK	9;	Oxidation[M];	1584.74	2	sp|P16070|CD44_HUMAN	K	AL	Y	AFJSTLPTMAQMEKAL	55	3	57	NXT	T	PDGP
PVTPIAQJQTTLGS	-	-	1426.75	2	sp|Q9NZP8|C1RL_HUMAN	R	SR	N	PVTPIAQJQTTLGSSR	235	8	242	NXT	T	PDGP
NJATFYFK	-	-	1004.48	2	sp|P01042|KNG1_HUMAN	E	ID	N	NJATFYFKID	293	2	294	NXT	T	PDGP
LAGKPTHVJVSVVM	-	-	1451.8	3	sp|P01876|IGHA1_HUMAN	R	AE	N	LAGKPTHVJVSVVMAE	332	9	340	NXS	S	PDGP
LAEWQJITK	-	-	1102.59	2	sp|P08195|4F2_HUMAN	F	GF	N	LAEWQJITKGF	360	6	365	NXT	T	PDGP
FLJDTMAVYEAK	6;	Oxidation[M];	1417.67	2	sp|P29622|KAIN_HUMAN	K	LF	Y	FLJDTMAVYEAKLF	155	3	157	NXT	T	PDGP
HJTTLTEILK	-	-	1169.65	2	sp|P01011|AACT_HUMAN	A	GL	N	HJTTLTEILKGL	92	2	93	NXT	T	PDGP
HJTTLTEILK	-	-	1169.65	3	sp|P01011|AACT_HUMAN	A	GL	N	HJTTLTEILKGL	92	2	93	NXT	T	PDGP
YQTVAVJYSQPISEASR	-	-	1912.94	2	sp|Q9NZP8|C1RL_HUMAN	L	GS	N	YQTVAVJYSQPISEASRGS	160	7	166	NXS	S	PDGP
YQTVAVJYSQPISEASR	-	-	1912.94	3	sp|Q9NZP8|C1RL_HUMAN	L	GS	N	YQTVAVJYSQPISEASRGS	160	7	166	NXS	S	PDGP
LATEPLCSLJNTR	7;	Carbamidomethyl[C];	1488.75	2	sp|Q86WI1|PKHL1_HUMAN	C	VK	N	LATEPLCSLJNTRVK	1537	10	1546	NXT	T	PDGP
JETIGVWRPSPPTCEK	14;	Carbamidomethyl[C];	1870.91	3	sp|P04003|C4BPA_HUMAN	E	IT	N	JETIGVWRPSPPTCEKIT	221	1	221	NXT	T	PDGP
FVACQMELLHSJGSQR	4;	Carbamidomethyl[C];	1876.88	2	sp|P07307|ASGR2_HUMAN	R	TC	Y	FVACQMELLHSJGSQRTC	159	12	170	NXS	S	PDGP
ALAVLSNYDAJK	-	-	1278.67	2	sp|P00533|EGFR_HUMAN	Y	TG	N	ALAVLSNYDAJKTG	118	11	128	NXT	T	PDGP
KIDJISLTVNDVR	-	-	1486.82	3	sp|Q13201|MMRN1_HUMAN	K	NT	Y	KIDJISLTVNDVRNT	341	4	344	NXS	S	PDGP
YDFJSSMLYSTAK	7;	Oxidation[M];	1542.68	3	sp|P04114|APOB_HUMAN	K	GA	Y	YDFJSSMLYSTAKGA	3462	4	3465	NXS	S	PDGP
WNDSPCJQSLPSICK	6;14;	Carbamidomethyl[C];Carbamidomethyl[C];	1805.79	3	sp|Q9UBG0|MRC2_HUMAN	R	KA	Y	WNDSPCJQSLPSICKKA	491	7	497	NXS	S	PDGP
LNVEAAJWTVRG	-	-	1329.69	2	sp|P80108|PHLD_HUMAN	K	EE	N	LNVEAAJWTVRGEE	562	7	568	NXT	T	PDGP
LSJISHLNYCEPDLR	10;	Carbamidomethyl[C];	1830.88	2	sp|Q9NY97|B3GN2_HUMAN	R	VT	Y	LSJISHLNYCEPDLRVT	87	3	89	NXS	S	PDGP
GWSAQPICIJSSEK	8;	Carbamidomethyl[C];	1576.74	2	sp|Q02985|FHR3_HUMAN	N	CG	N	GWSAQPICIJSSEKCG	196	10	205	NXS	S	PDGP
WECKJDTLLGIK	3;	Carbamidomethyl[C];	1476.75	3	sp|P22897|MRC1_HUMAN	K	GE	Y	WECKJDTLLGIKGE	100	5	104	NXT	T	PDGP
IIVPLNNREJISD	-	-	1496.81	2	sp|P01591|IGJ_HUMAN	R	PT	N	IIVPLNNREJISDPT	62	10	71	NXS	S	PDGP
SDGSSSILSTNJATFQNTGTYR	-	-	2321.06	3	sp|P07333|CSF1R_HUMAN	Y	CT	N	SDGSSSILSTNJATFQNTGTYRCT	62	12	73	NXT	T	PDGP
CTJLSEGVLSVR	1;	Carbamidomethyl[C];	1334.67	2	sp|Q93063|EXT2_HUMAN	K	KR	Y	CTJLSEGVLSVRKR	286	3	288	NXS	S	PDGP
SDGSSSILSTNJATFQNTGTYR	-	-	2321.06	2	sp|P07333|CSF1R_HUMAN	Y	CT	N	SDGSSSILSTNJATFQNTGTYRCT	62	12	73	NXT	T	PDGP
TVLTPATNHMGJVTF	10;	Oxidation[M];	1618.79	2	sp|P01024|CO3_HUMAN	K	TI	N	TVLTPATNHMGJVTFTI	74	12	85	NXT	T	PDGP
ESQLJLTVMAK	-	-	1233.65	2	sp|Q15223|NECT1_HUMAN	R	PT	Y	ESQLJLTVMAKPT	135	5	139	NXT	T	PDGP
GELJTSIFSSR	-	-	1210.61	2	sp|Q9UHG3|PCYOX_HUMAN	K	PI	Y	GELJTSIFSSRPI	350	4	353	NXS	S	PDGP
QDQCIYJTTYLNVQR	4;	Carbamidomethyl[C];	1915.9	4	sp|P02763|A1AG1_HUMAN	R	EN	Y	QDQCIYJTTYLNVQREN	87	7	93	NXT	T	PDGP
YJTTYLNVQR	-	-	1271.64	2	sp|P02763|A1AG1_HUMAN	I	EN	N	YJTTYLNVQREN	92	2	93	NXT	T	PDGP
TQTJASDFPIGTSLK	-	-	1579.8	2	sp|P17927|CR1_HUMAN	K	YE	Y	TQTJASDFPIGTSLKYE	506	4	509	NXS	S	PDGP
TQAALSJLTCCIDR	10;11;	Carbamidomethyl[C];Carbamidomethyl[C];	1622.76	3	sp|Q13201|MMRN1_HUMAN	K	SL	Y	TQAALSJLTCCIDRSL	975	7	981	NXT	T	PDGP
VTIQCDSGYGVVGPQSITCSGJR	5;19;	Carbamidomethyl[C];Carbamidomethyl[C];	2455.13	3	sp|P04003|C4BPA_HUMAN	N	TW	N	VTIQCDSGYGVVGPQSITCSGJRTW	507	22	528	NXT	T	PDGP
GFCAJSSLAFPTK	3;	Carbamidomethyl[C];	1399.67	2	sp|Q9NRB3|CHSTC_HUMAN	R	ER	Y	GFCAJSSLAFPTKER	130	5	134	NXS	S	PDGP
DQCIYJTTYLNVQR	3;	Carbamidomethyl[C];	1787.84	3	sp|P02763|A1AG1_HUMAN	Q	EN	N	DQCIYJTTYLNVQREN	88	6	93	NXT	T	PDGP
TQAALSJLTCCIDR	10;11;	Carbamidomethyl[C];Carbamidomethyl[C];	1622.76	2	sp|Q13201|MMRN1_HUMAN	K	SL	Y	TQAALSJLTCCIDRSL	975	7	981	NXT	T	PDGP
JVTLILDCK	8;	Carbamidomethyl[C];	1075.58	2	sp|P20908|CO5A1_HUMAN	K	KK	Y	JVTLILDCKKK	176	1	176	NXT	T	PDGP
QSVPAHFVALJGSK	0;	Gln->pyro-Glu[AnyN-termQ];	1437.75	2	sp|P06681|CO2_HUMAN	K	LN	Y	QSVPAHFVALJGSKLN	611	11	621	NXS	S	PDGP
IDPVTGJITLEEKPAPTDVGLHR	-	-	2472.31	4	sp|Q9HC56|PCDH9_HUMAN	R	LV	Y	IDPVTGJITLEEKPAPTDVGLHRLV	728	7	734	NXT	T	PDGP
IDPVTGJITLEEKPAPTDVGLHR	-	-	2472.31	3	sp|Q9HC56|PCDH9_HUMAN	R	LV	Y	IDPVTGJITLEEKPAPTDVGLHRLV	728	7	734	NXT	T	PDGP
FLJDTMAVYEAK	-	-	1401.67	3	sp|P29622|KAIN_HUMAN	K	LF	Y	FLJDTMAVYEAKLF	155	3	157	NXT	T	PDGP
CNTAAPMWLJGTHPSSDEGIVSR	1;2;	Carbamidomethyl[C];Deamidated[N];	2501.12	3	sp|P07911|UROM_HUMAN	R	KA	Y	CNTAAPMWLJGTHPSSDEGIVSRKA	223	10	232	NXT	T	PDGP
LTAQPAPTSEDLTSATJIVK	-	-	2057.08	2	sp|P01023|A2MG_HUMAN	Y	WI	N	LTAQPAPTSEDLTSATJIVKWI	1217	17	1233	NXV	V	PDGP
TLJQSSDELQLSMGNAMFVK	13;17;	Oxidation[M];Oxidation[M];	2245.05	2	sp|P01011|AACT_HUMAN	R	EQ	Y	TLJQSSDELQLSMGNAMFVKEQ	125	3	127	NXS	S	PDGP
AGPJGTLFVADAYK	-	-	1423.72	2	sp|Q9HDC9|APMAP_HUMAN	R	GL	Y	AGPJGTLFVADAYKGL	157	4	160	NXT	T	PDGP
QGGVJATQVLIQH	0;	Gln->pyro-Glu[AnyN-termQ];	1347.7	2	sp|Q13790|APOF_HUMAN	R	LR	N	QGGVJATQVLIQHLR	114	5	118	NXT	T	PDGP
LDREJISEYHLTAVIVDK	-	-	2115.11	3	sp|P33151|CADH5_HUMAN	R	DT	Y	LDREJISEYHLTAVIVDKDT	108	5	112	NXS	S	PDGP
NIQNJVSCYLEGK	8;	Carbamidomethyl[C];	1538.73	3	sp|Q99650|OSMR_HUMAN	R	QI	Y	NIQNJVSCYLEGKQI	172	5	176	NXS	S	PDGP
HYLVSJISHDTVLQCHFTC	15;19;	Carbamidomethyl[C];Carbamidomethyl[C];	2331.06	3	sp|P13598|ICAM2_HUMAN	K	SG	N	HYLVSJISHDTVLQCHFTCSG	77	6	82	NXS	S	PDGP
GLTFQQJASSMCVPDQDTAIR	12;	Carbamidomethyl[C];	2339.07	4	sp|P01871|IGHM_HUMAN	R	VF	Y	GLTFQQJASSMCVPDQDTAIRVF	203	7	209	NXS	S	PDGP
FFAPQJLTNMNK	9;	Deamidated[N];	1425.68	2	sp|P19827|ITIH1_HUMAN	H	NV	N	FFAPQJLTNMNKNV	280	6	285	NXT	T	PDGP
AJWTLTPLK	-	-	1043.59	2	sp|P27169|PON1_HUMAN	H	SL	N	AJWTLTPLKSL	252	2	253	NXT	T	PDGP
SLVTQYLJATGNR	-	-	1436.75	3	sp|P08195|4F2_HUMAN	K	WC	Y	SLVTQYLJATGNRWC	417	8	424	NXT	T	PDGP
VTWKPQGAPVEWEEETVTJHTLR	-	-	2707.35	4	sp|O00533|NCHL1_HUMAN	R	VM	Y	VTWKPQGAPVEWEEETVTJHTLRVM	749	19	767	NXT	T	PDGP
VAJYVDWINDR	-	-	1364.66	2	sp|Q04756|HGFA_HUMAN	R	IR	Y	VAJYVDWINDRIR	634	3	636	NXV	V	PDGP
MAGKPTHIJVSVVMAEADGTCY	1;21;	Oxidation[M];Carbamidomethyl[C];	2367.08	3	sp|P01877|IGHA2_HUMAN	R	--	Y	MAGKPTHIJVSVVMAEADGTCY--	319	9	327	NXS	S	PDGP
GPSTPLPEDPNWJVTEFHTTPK	-	-	2464.18	2	sp|P15144|AMPN_HUMAN	K	MS	Y	GPSTPLPEDPNWJVTEFHTTPKMS	253	13	265	NXT	T	PDGP
NJNTQHSSLFMLNEVK	1;	Deamidated[N];	1876.89	3	sp|P01042|KNG1_HUMAN	F	RA	N	NJNTQHSSLFMLNEVKRA	168	2	169	NXT	T	PDGP
GPSTPLPEDPNWJVTEFHTTPK	11;	Deamidated[N];	2465.16	4	sp|P15144|AMPN_HUMAN	K	MS	Y	GPSTPLPEDPNWJVTEFHTTPKMS	253	13	265	NXT	T	PDGP
KPTVJLTTVLIGR	-	-	1411.86	2	sp|Q13201|MMRN1_HUMAN	K	TQ	Y	KPTVJLTTVLIGRTQ	1016	5	1020	NXT	T	PDGP
KPTVJLTTVLIGR	-	-	1411.86	3	sp|Q13201|MMRN1_HUMAN	K	TQ	Y	KPTVJLTTVLIGRTQ	1016	5	1020	NXT	T	PDGP
LQFVJETDSTVLVR	-	-	1620.86	2	sp|P02751|FINC_HUMAN	N	WT	N	LQFVJETDSTVLVRWT	1003	5	1007	NXT	T	PDGP
LATLADFSLHPESQTVEEJGTAR	-	-	2486.22	3	sp|Q8TDY8|IGDC4_HUMAN	K	FE	Y	LATLADFSLHPESQTVEEJGTARFE	139	19	157	NXT	T	PDGP
DVGTPETMAPTIVVPPGJR	-	-	1950.99	2	sp|Q7Z5N4|SDK1_HUMAN	R	SV	Y	DVGTPETMAPTIVVPPGJRSV	284	18	301	NXS	S	PDGP
LGSEAJLTCTLTGLR	9;	Carbamidomethyl[C];	1605.83	2	sp|P01877|IGHA2_HUMAN	L	DA	N	LGSEAJLTCTLTGLRDA	126	6	131	NXT	T	PDGP
GPQSITCSGJR	7;	Carbamidomethyl[C];	1176.54	2	sp|P04003|C4BPA_HUMAN	V	TW	N	GPQSITCSGJRTW	519	10	528	NXT	T	PDGP
PQSITCSGJR	6;	Carbamidomethyl[C];	1119.52	2	sp|P04003|C4BPA_HUMAN	G	TW	N	PQSITCSGJRTW	520	9	528	NXT	T	PDGP
VQJVSQSMEVLELR	-	-	1631.84	3	sp|O95897|NOE2_HUMAN	K	TY	Y	VQJVSQSMEVLELRTY	72	3	74	NXS	S	PDGP
QCMSQEQLAQVAAJATK	0;2;	Gln->pyro-Glu[AnyN-termQ];Carbamidomethyl[C];	1860.86	2	sp|Q96PD5|PGRP2_HUMAN	L	EF	N	QCMSQEQLAQVAAJATKEF	354	14	367	NXT	T	PDGP
ALLTJVSSVALGSR	-	-	1387.79	2	sp|Q7Z7M0|MEGF8_HUMAN	R	RV	Y	ALLTJVSSVALGSRRV	1267	5	1271	NXS	S	PDGP
NLQFVJETDSTVLVR	-	-	1734.9	2	sp|P02751|FINC_HUMAN	T	WT	N	NLQFVJETDSTVLVRWT	1002	6	1007	NXT	T	PDGP
LAFQNMJGSEYFVK	-	-	1647.78	2	sp|Q13421|MSLN_HUMAN	R	IQ	Y	LAFQNMJGSEYFVKIQ	490	7	496	NXS	S	PDGP
GIWTWVGTJK	-	-	1161.6	2	sp|P14151|LYAM1_HUMAN	G	SL	N	GIWTWVGTJKSL	96	9	104	NXS	S	PDGP
QGSLGLQYJASQEWDLR	-	-	1964.95	3	sp|P22792|CPN2_HUMAN	Q	SS	N	QGSLGLQYJASQEWDLRSS	510	9	518	NXS	S	PDGP
MMSWPDDVPPEGWJR	2;	Oxidation[M];	1832.77	2	sp|P00751|CFAB_HUMAN	S	TR	N	MMSWPDDVPPEGWJRTR	365	14	378	NXT	T	PDGP
GPVPTPPDNIQVQENFJISR	-	-	2222.12	3	sp|P02760|AMBP_HUMAN	A	IY	N	GPVPTPPDNIQVQENFJISRIY	20	17	36	NXS	S	PDGP
SVJLSDGELLSIR	-	-	1402.75	2	sp|Q9BYH1|SE6L1_HUMAN	K	GV	Y	SVJLSDGELLSIRGV	326	3	328	NXS	S	PDGP
LEWLGJCSGLNDETYGYK	7;	Carbamidomethyl[C];	2118.94	2	sp|P05026|AT1B1_HUMAN	K	EG	Y	LEWLGJCSGLNDETYGYKEG	153	6	158	NXS	S	PDGP
IYNTPSASYLEVTPDSENDFGNYJCTAVNR	18;25;	Deamidated[N];Carbamidomethyl[C];	3412.49	3	sp|P13591|NCAM1_HUMAN	K	IG	Y	IYNTPSASYLEVTPDSENDFGNYJCTAVNRIG	465	24	488	NXT	T	PDGP
IYNTPSASYLEVTPDSENDFGNYJCTAVNR	25;	Carbamidomethyl[C];	3411.51	4	sp|P13591|NCAM1_HUMAN	K	IG	Y	IYNTPSASYLEVTPDSENDFGNYJCTAVNRIG	465	24	488	NXT	T	PDGP
VCQDCPLLAPLJDTR	2;5;	Carbamidomethyl[C];Carbamidomethyl[C];	1771.85	2	sp|P02765|FETUA_HUMAN	K	VV	Y	VCQDCPLLAPLJDTRVV	145	12	156	NXT	T	PDGP
LGQAPANWYJDTYPLSPPQR	-	-	2288.11	3	sp|Q8WVQ1|CANT1_HUMAN	R	TP	Y	LGQAPANWYJDTYPLSPPQRTP	79	10	88	NXT	T	PDGP
GJASALFILPDQDK	-	-	1488.77	2	sp|P01011|AACT_HUMAN	T	ME	N	GJASALFILPDQDKME	270	2	271	NXS	S	PDGP
MVAQNPGEWMLSCQNLNHLKAGLQAFFQVQECJK	1;10;13;32;	Oxidation[M];Oxidation[M];Carbamidomethyl[C];Carbamidomethyl[C];	4022.88	3	sp|P00450|CERU_HUMAN	Y	SS	N	MVAQNPGEWMLSCQNLNHLKAGLQAFFQVQECJKSS	326	33	358	NXS	S	PDGP
EAVFAVNALJISEK	-	-	1504.8	2	sp|Q92854|SEM4D_HUMAN	R	QH	Y	EAVFAVNALJISEKQH	68	10	77	NXS	S	PDGP
LSVDKDQYVEPEJVTIQCDSGYGVVGPQSITC	18;32;	Carbamidomethyl[C];Carbamidomethyl[C];	3557.64	4	sp|P04003|C4BPA_HUMAN	R	SG	N	LSVDKDQYVEPEJVTIQCDSGYGVVGPQSITCSG	494	13	506	NXT	T	PDGP
ECYYNLNDASLCDNVLAPJVTK	2;7;12;	Carbamidomethyl[C];Deamidated[N];Carbamidomethyl[C];	2574.15	3	sp|Q14766|LTBP1_HUMAN	K	QE	Y	ECYYNLNDASLCDNVLAPJVTKQE	1348	19	1366	NXT	T	PDGP
ECYYNLNDASLCDNVLAPJVTK	2;12;	Carbamidomethyl[C];Carbamidomethyl[C];	2573.16	2	sp|Q14766|LTBP1_HUMAN	K	QE	Y	ECYYNLNDASLCDNVLAPJVTKQE	1348	19	1366	NXT	T	PDGP
MYJHSWPESLACDELPVYDR	12;	Carbamidomethyl[C];	2482.08	3	sp|Q6FHJ7|SFRP4_HUMAN	K	GV	Y	MYJHSWPESLACDELPVYDRGV	114	3	116	NXS	S	PDGP
SLTQGSLIVGDLAPVJGTSQGK	-	-	2142.14	3	sp|P98160|PGBM_HUMAN	R	FQ	Y	SLTQGSLIVGDLAPVJGTSQGKFQ	3765	16	3780	NXT	T	PDGP
JVTHLLQQELTEAQK	-	-	1751.93	3	sp|Q10589|BST2_HUMAN	R	GF	Y	JVTHLLQQELTEAQKGF	65	1	65	NXT	T	PDGP
VGDSPJITEYMFCAGYSDGSK	13;	Carbamidomethyl[C];	2297.97	3	sp|P08709|FA7_HUMAN	K	DS	Y	VGDSPJITEYMFCAGYSDGSKDS	377	6	382	NXT	T	PDGP
ITJHSHFR	-	-	1011.51	3	sp|Q9HBB8|CDHR5_HUMAN	R	ME	Y	ITJHSHFRME	403	3	405	NXS	S	PDGP
JGSWGGTLDDFYVK	-	-	1558.72	2	sp|Q6UXH9|PAMR1_HUMAN	R	GF	Y	JGSWGGTLDDFYVKGF	96	1	96	NXS	S	PDGP
JASALFILPDQDK	-	-	1431.75	2	sp|P01011|AACT_HUMAN	G	ME	N	JASALFILPDQDKME	271	1	271	NXS	S	PDGP
HLFGSJVTDCSGNFCLFR	10;15;	Carbamidomethyl[C];Carbamidomethyl[C];	2130.95	3	sp|P02787|TRFE_HUMAN	Q	SE	N	HLFGSJVTDCSGNFCLFRSE	625	6	630	NXT	T	PDGP
JYSLNDATITLHNIGFSDSGK	-	-	2267.09	3	sp|Q9NQS3|NECT3_HUMAN	K	YI	Y	JYSLNDATITLHNIGFSDSGKYI	125	1	125	NXS	S	PDGP
ELQQFJYTWLR	-	-	1497.75	2	sp|Q7Z7M9|GALT5_HUMAN	K	LI	Y	ELQQFJYTWLRLI	840	6	845	NXT	T	PDGP
IQLEJVTLLNPDPAEGPK	-	-	1948.04	3	sp|Q8WZ75|ROBO4_HUMAN	R	PR	Y	IQLEJVTLLNPDPAEGPKPR	242	5	246	NXT	T	PDGP
QGECLETIGJYTCSCYPGFYGPECEYVR	4;13;15;24;	Carbamidomethyl[C];Carbamidomethyl[C];Carbamidomethyl[C];Carbamidomethyl[C];	3409.39	3	sp|P16109|LYAM3_HUMAN	K	EC	Y	QGECLETIGJYTCSCYPGFYGPECEYVREC	171	10	180	NXT	T	PDGP
EGFSAJYSVLQSSVSEDFK	-	-	2093.97	2	sp|O14786|NRP1_HUMAN	K	CM	Y	EGFSAJYSVLQSSVSEDFKCM	256	6	261	NXS	S	PDGP
GJATAIFFLPDEGK	-	-	1479.75	2	sp|P01009|A1AT_HUMAN	L	LQ	N	GJATAIFFLPDEGKLQ	270	2	271	NXT	T	PDGP
IYLVLDGSDSIGASJFTGAK	-	-	2028.03	3	sp|P00751|CFAB_HUMAN	N	KC	N	IYLVLDGSDSIGASJFTGAKKC	271	15	285	NXT	T	PDGP
KLYLGSNNLTALHPALFQJLSK	7;	Deamidated[N];	2443.33	3	sp|P22792|CPN2_HUMAN	V	LE	N	KLYLGSNNLTALHPALFQJLSKLE	341	19	359	NXS	S	PDGP
FSDWQGPGCSVPVPAJQSFWTR	9;	Carbamidomethyl[C];	2523.15	3	sp|O75882|ATRN_HUMAN	C	EE	N	FSDWQGPGCSVPVPAJQSFWTREE	310	16	325	NXS	S	PDGP
FSDWQGPGCSVPVPAJQSFWTR	9;	Carbamidomethyl[C];	2523.15	2	sp|O75882|ATRN_HUMAN	C	EE	N	FSDWQGPGCSVPVPAJQSFWTREE	310	16	325	NXS	S	PDGP
HJLTTGATLINEQWLLTTAK	-	-	2225.19	3	sp|P00738|HPT_HUMAN	H	NL	N	HJLTTGATLINEQWLLTTAKNL	183	2	184	NXT	T	PDGP
STGKPTLYJVSLVMSDTAGTCY	21;	Carbamidomethyl[C];	2365.1	4	sp|P01871|IGHM_HUMAN	K	--	Y	STGKPTLYJVSLVMSDTAGTCY--	432	9	440	NXS	S	PDGP
EDGHRJFSCLAVLDL	9;	Carbamidomethyl[C];	1745.83	3	sp|P13598|ICAM2_HUMAN	R	MS	N	EDGHRJFSCLAVLDLMS	182	6	187	NXS	S	PDGP
LLGJYSLWLEGSK	-	-	1479.78	2	sp|Q5SQ64|LY66F_HUMAN	R	EE	Y	LLGJYSLWLEGSKEE	85	4	88	NXS	S	PDGP
IYSGILJLSDITK	-	-	1436.8	2	sp|P03952|KLKB1_HUMAN	R	DT	Y	IYSGILJLSDITKDT	447	7	453	NXS	S	PDGP
JATAIFFLPDEGK	-	-	1422.73	2	sp|P01009|A1AT_HUMAN	G	LQ	N	JATAIFFLPDEGKLQ	271	1	271	NXT	T	PDGP
QNLLQIJDSNIIGEK	0;	Gln->pyro-Glu[AnyN-termQ];	1681.87	2	sp|Q86WI1|PKHL1_HUMAN	K	AN	Y	QNLLQIJDSNIIGEKAN	996	7	1002	NXS	S	PDGP
TELFSSSCPGGIMLJETGQGY	8;	Carbamidomethyl[C];	2247.99	3	sp|O95445|APOM_HUMAN	K	QR	N	TELFSSSCPGGIMLJETGQGYQR	121	15	135	NXT	T	PDGP
ELNILFLJK	-	-	1103.65	2	sp|Q8N3J6|CADM2_HUMAN	R	TD	Y	ELNILFLJKTD	280	8	287	NXT	T	PDGP
AEGWEEGPPTVLSDSPWTJISGSCK	24;	Carbamidomethyl[C];	2704.22	3	sp|Q13822|ENPP2_HUMAN	R	GR	Y	AEGWEEGPPTVLSDSPWTJISGSCKGR	36	19	54	NXS	S	PDGP
QDAIYQJLTQLK	0;	Gln->pyro-Glu[AnyN-termQ];	1417.73	2	sp|Q9NNX6|CD209_HUMAN	R	AA	Y	QDAIYQJLTQLKAA	74	7	80	NXT	T	PDGP
LADVEDLIQQQISJDTVSPR	-	-	2241.14	3	sp|Q96IY4|CBPB2_HUMAN	L	AS	N	LADVEDLIQQQISJDTVSPRAS	95	14	108	NXT	T	PDGP
GFFPQEPLSVTWSESGQJVTAR	-	-	2437.18	3	sp|P01877|IGHA2_HUMAN	Q	NF	N	GFFPQEPLSVTWSESGQJVTARNF	30	18	47	NXT	T	PDGP
STNIFSJLTSLGK	-	-	1381.73	2	sp|P22792|CPN2_HUMAN	L	LT	N	STNIFSJLTSLGKLT	113	7	119	NXT	T	PDGP
AQLLQGLGFJLTER	-	-	1559.85	2	sp|P08185|CBG_HUMAN	R	SE	Y	AQLLQGLGFJLTERSE	87	10	96	NXT	T	PDGP
SVLLADVEDLIQQQISJDTVSPR	-	-	2540.32	3	sp|Q96IY4|CBPB2_HUMAN	C	AS	N	SVLLADVEDLIQQQISJDTVSPRAS	92	17	108	NXT	T	PDGP
YTCEEPYYYMENGGGGEYHCAGJGSWVNEVLGPELPK	3;12;20;	Carbamidomethyl[C];Deamidated[N];Carbamidomethyl[C];	4227.77	4	sp|P09871|C1S_HUMAN	R	CV	Y	YTCEEPYYYMENGGGGEYHCAGJGSWVNEVLGPELPKCV	384	23	406	NXS	S	PDGP
TEAGAFEYVPDPTFEJFTGGVK	-	-	2376.1	3	sp|O15031|PLXB2_HUMAN	R	KQ	Y	TEAGAFEYVPDPTFEJFTGGVKKQ	1084	16	1099	NXT	T	PDGP
QJSTMFSLTPENSWTPK	0;12;	Gln->pyro-Glu[AnyN-termQ];Deamidated[N];	1951.87	2	sp|Q6YHK3|CD109_HUMAN	K	AC	Y	QJSTMFSLTPENSWTPKAC	512	2	513	NXT	T	PDGP
CQDCPLLAPLJDTR	1;4;	Carbamidomethyl[C];Carbamidomethyl[C];	1672.78	3	sp|P02765|FETUA_HUMAN	V	VV	N	CQDCPLLAPLJDTRVV	146	11	156	NXT	T	PDGP
TDPANQFEWLESTLJNSQQNK	-	-	2464.14	3	sp|Q92484|ASM3A_HUMAN	K	EK	Y	TDPANQFEWLESTLJNSQQNKEK	224	15	238	NXS	S	PDGP
MLJTSSLLEQL	1;	Oxidation[M];	1264.64	2	sp|P10909|CLUS_HUMAN	K	NE	N	MLJTSSLLEQLNE	352	3	354	NXS	S	PDGP
LSLHRPALEDLLLGSEAJLT	-	-	2162.18	3	sp|P01877|IGHA2_HUMAN	R	CT	N	LSLHRPALEDLLLGSEAJLTCT	114	18	131	NXT	T	PDGP
SVQEIQATFFYFTPJK	-	-	1919.95	3	sp|P02763|A1AG1_HUMAN	K	TE	Y	SVQEIQATFFYFTPJKTE	58	15	72	NXT	T	PDGP
QEIQATFFYFTPJK	-	-	1733.85	2	sp|P02763|A1AG1_HUMAN	V	TE	N	QEIQATFFYFTPJKTE	60	13	72	NXT	T	PDGP
TLJQSSDELQLSMGNAMF	15;	Deamidated[N];	1986.88	2	sp|P01011|AACT_HUMAN	R	VK	N	TLJQSSDELQLSMGNAMFVK	125	3	127	NXS	S	PDGP
DFDQWDCLIEGDDENLIPGTNINTTNQHIMLQJSSGIEK	7;26;	Carbamidomethyl[C];Deamidated[N];	4476.02	4	sp|Q13093|PAFA_HUMAN	K	YN	Y	DFDQWDCLIEGDDENLIPGTNINTTNQHIMLQJSSGIEKYN	401	33	433	NXS	S	PDGP
EDVQALJISVPYGPIPVDFQR	-	-	2357.21	3	sp|P22304|IDS_HUMAN	R	KI	Y	EDVQALJISVPYGPIPVDFQRKI	274	7	280	NXS	S	PDGP
PTLYJVSLVMSDTAGTCY	17;	Carbamidomethyl[C];	1991.91	3	sp|P01871|IGHM_HUMAN	K	--	Y	PTLYJVSLVMSDTAGTCY--	436	5	440	NXS	S	PDGP
EQECEIISFAETGLSTIJQTR	4;	Carbamidomethyl[C];	2426.15	2	sp|P55103|INHBC_HUMAN	R	LD	Y	EQECEIISFAETGLSTIJQTRLD	93	18	110	NXT	T	PDGP
LGACJDTLQQLMEVFK	4;12;	Carbamidomethyl[C];Oxidation[M];	1882.9	3	sp|P01008|ANT3_HUMAN	K	FD	Y	LGACJDTLQQLMEVFKFD	124	5	128	NXT	T	PDGP
LGACJDTLQQLMEVFK	4;12;	Carbamidomethyl[C];Oxidation[M];	1882.9	2	sp|P01008|ANT3_HUMAN	K	FD	Y	LGACJDTLQQLMEVFKFD	124	5	128	NXT	T	PDGP
PALEDLLLGSEAJLTC	16;	Carbamidomethyl[C];	1715.85	3	sp|P01877|IGHA2_HUMAN	R	TL	N	PALEDLLLGSEAJLTCTL	119	13	131	NXT	T	PDGP
HAILVGJHSSR	-	-	1190.64	3	sp|Q6UWL2|SUSD1_HUMAN	R	LG	Y	HAILVGJHSSRLG	247	7	253	NXS	S	PDGP
HAILVGJHSSR	-	-	1190.64	2	sp|Q6UWL2|SUSD1_HUMAN	R	LG	Y	HAILVGJHSSRLG	247	7	253	NXS	S	PDGP
PNAAYVJMSNHHR	-	-	1510.7	4	sp|P08185|CBG_HUMAN	D	GL	N	PNAAYVJMSNHHRGL	25	7	31	NXS	S	PDGP
RHEEGHMLJCTCFGQGR	7;10;12;	Oxidation[M];Carbamidomethyl[C];Carbamidomethyl[C];	2104.89	3	sp|P02751|FINC_HUMAN	K	GR	Y	RHEEGHMLJCTCFGQGRGR	534	9	542	NXT	T	PDGP
RHEEGHMLJCTCFGQGR	7;10;12;	Oxidation[M];Carbamidomethyl[C];Carbamidomethyl[C];	2104.89	4	sp|P02751|FINC_HUMAN	K	GR	Y	RHEEGHMLJCTCFGQGRGR	534	9	542	NXT	T	PDGP
LAPGSAGALCCJHSK	10;11;	Carbamidomethyl[C];Carbamidomethyl[C];	1542.71	3	sp|O95980|RECK_HUMAN	G	DN	N	LAPGSAGALCCJHSKDN	28	12	39	NXS	S	PDGP
TITCTTHGJWTK	4;	Carbamidomethyl[C];	1419.67	2	sp|P02749|APOH_HUMAN	D	LP	N	TITCTTHGJWTKLP	185	9	193	NXT	T	PDGP
LISPQJASR	-	-	985.542	2	sp|P12259|FA5_HUMAN	W	AW	N	LISPQJASRAW	972	6	977	NXS	S	PDGP
YIHPQJNSICCTK	10;11;	Carbamidomethyl[C];Carbamidomethyl[C];	1634.74	3	sp|P19438|TNR1A_HUMAN	K	CH	Y	YIHPQJNSICCTKCH	49	6	54	NXS	S	PDGP
SHJMTTTLNYR	4;	Oxidation[M];	1353.62	3	sp|P08603|CFAH_HUMAN	N	DG	N	SHJMTTTLNYRDG	820	3	822	NXT	T	PDGP
AMSGINJYTQHCK	12;	Carbamidomethyl[C];	1523.67	3	sp|Q93091|RNAS6_HUMAN	R	HQ	Y	AMSGINJYTQHCKHQ	49	7	55	NXT	T	PDGP
DAVDAGMLJSSAIR	7;	Oxidation[M];	1435.68	3	tr|A0A087WYE2|A0A087WYE2_HUMAN	V	NL	N	DAVDAGMLJSSAIRNL	274	9	282	NXS	S	PDGP
LJYTLSQGHR	-	-	1188.61	3	sp|P15144|AMPN_HUMAN	K	VV	Y	LJYTLSQGHRVV	127	2	128	NXT	T	PDGP
IRDTFVJASR	-	-	1178.63	2	sp|P05155|IC1_HUMAN	A	TL	N	IRDTFVJASRTL	232	7	238	NXS	S	PDGP
GLAPGSAGALCCJHSK	11;12;	Carbamidomethyl[C];Carbamidomethyl[C];	1599.74	3	sp|O95980|RECK_HUMAN	G	DN	N	GLAPGSAGALCCJHSKDN	27	13	39	NXS	S	PDGP
PJITQSCQLR	7;	Carbamidomethyl[C];	1216.61	2	sp|Q6UY14|ATL4_HUMAN	R	LC	Y	PJITQSCQLRLC	772	2	773	NXT	T	PDGP
HJMTTTLNYR	-	-	1250.59	2	sp|P08603|CFAH_HUMAN	S	DG	N	HJMTTTLNYRDG	821	2	822	NXT	T	PDGP
HJMTTTLNYR	-	-	1250.59	3	sp|P08603|CFAH_HUMAN	S	DG	N	HJMTTTLNYRDG	821	2	822	NXT	T	PDGP
LINDYVKJGTRG	-	-	1349.72	2	sp|P01011|AACT_HUMAN	K	KI	N	LINDYVKJGTRGKI	179	8	186	NXT	T	PDGP
PJGTVTVISR	-	-	1043.58	2	sp|Q15223|NECT1_HUMAN	N	YR	N	PJGTVTVISRYR	201	2	202	NXT	T	PDGP
FVEGSHJSTVSLTTK	-	-	1606.81	2	sp|P04114|APOB_HUMAN	K	NM	Y	FVEGSHJSTVSLTTKNM	3405	7	3411	NXT	T	PDGP
ISGVJLTQK	-	-	959.551	2	sp|O00533|NCHL1_HUMAN	K	TH	Y	ISGVJLTQKTH	1022	5	1026	NXT	T	PDGP
QEEAGVRPSAGJVSTHPSLSQRPGGSTK	0;	Gln->pyro-Glu[AnyN-termQ];	2817.39	4	sp|O43493|TGON2_HUMAN	K	SH	Y	QEEAGVRPSAGJVSTHPSLSQRPGGSTKSH	28	12	39	NXS	S	PDGP
KLTQGICLEQJK	7;	Carbamidomethyl[C];	1431.76	3	sp|P28906|CD34_HUMAN	V	TS	N	KLTQGICLEQJKTS	184	11	194	NXT	T	PDGP
VEFHWGHSJGSAGSEHSINGR	-	-	2265.02	4	sp|P23470|PTPRG_HUMAN	K	RF	Y	VEFHWGHSJGSAGSEHSINGRRF	148	9	156	NXS	S	PDGP
YJISFHK	-	-	908.462	2	sp|Q9NPF2|CHSTB_HUMAN	K	RY	Y	YJISFHKRY	204	2	205	NXS	S	PDGP
GVVGPQSITCSGJR	10;	Carbamidomethyl[C];	1431.7	2	sp|P04003|C4BPA_HUMAN	Y	TW	N	GVVGPQSITCSGJRTW	516	13	528	NXT	T	PDGP
IPCSQPPQIEHGTIJSSR	3;	Carbamidomethyl[C];	2020.99	4	sp|P08603|CFAH_HUMAN	K	SS	Y	IPCSQPPQIEHGTIJSSRSS	868	15	882	NXS	S	PDGP
CJASSQFLCSSGR	1;9;	Carbamidomethyl[C];Carbamidomethyl[C];	1473.62	2	sp|Q07954|LRP1_HUMAN	K	CV	Y	CJASSQFLCSSGRCV	2904	2	2905	NXS	S	PDGP
LAAYJCTLR	6;	Carbamidomethyl[C];	1081.55	2	sp|Q9UGM5|FETUB_HUMAN	Y	PV	N	LAAYJCTLRPV	132	5	136	NXT	T	PDGP
IIPSJNSGTFR	6;	Deamidated[N];	1206.61	2	sp|O00533|NCHL1_HUMAN	R	IP	Y	IIPSJNSGTFRIP	83	5	87	NXS	S	PDGP
CVNJYTQSYPMR	1;	Carbamidomethyl[C];	1532.66	2	sp|O95980|RECK_HUMAN	H	NP	N	CVNJYTQSYPMRNP	197	4	200	NXT	T	PDGP
JQTHYALQASLK	-	-	1373.72	3	sp|Q6P179|ERAP2_HUMAN	R	LL	Y	JQTHYALQASLKLL	294	1	294	NXT	T	PDGP
JQTHYALQASLK	-	-	1373.72	2	sp|Q6P179|ERAP2_HUMAN	R	LL	Y	JQTHYALQASLKLL	294	1	294	NXT	T	PDGP
TLJSTSPFPSK	-	-	1178.6	2	sp|O95477|ABCA1_HUMAN	R	EL	Y	TLJSTSPFPSKEL	242	3	244	NXT	T	PDGP
GLPGGJASLPR	-	-	1038.57	2	sp|Q9NPC4|A4GAT_HUMAN	K	HL	Y	GLPGGJASLPRHL	116	6	121	NXS	S	PDGP
GKAJSTGTLVITDPTR	-	-	1630.88	3	sp|Q12860|CNTN1_HUMAN	R	II	Y	GKAJSTGTLVITDPTRII	491	4	494	NXT	T	PDGP
SCLAPFSGJK	2;	Carbamidomethyl[C];	1080.51	2	sp|Q14520|HABP2_HUMAN	C	CQ	N	SCLAPFSGJKCQ	98	9	106	NXC	C	PDGP
TCVSJCTASQFVCK	2;6;13;	Carbamidomethyl[C];Carbamidomethyl[C];Carbamidomethyl[C];	1661.71	3	sp|Q07954|LRP1_HUMAN	R	ND	Y	TCVSJCTASQFVCKND	3329	5	3333	NXT	T	PDGP
GTQJWTALQGGK	-	-	1260.63	2	sp|Q96MU8|KREM1_HUMAN	R	PC	Y	GTQJWTALQGGKPC	42	4	45	NXT	T	PDGP
VJCSHPFGAFR	3;	Carbamidomethyl[C];	1291.6	3	sp|P16109|LYAM3_HUMAN	R	YQ	Y	VJCSHPFGAFRYQ	459	2	460	NXS	S	PDGP
[truncated: 3,146 more rows]

## Sheet: Ratio of Semi-tryptic digestion
	Ratio of Semi-tryptic digestion in UDGP
Semi-tryptic digestion in UDGP	Unique de-glycopeptides in UDGP	Ratio of Semi-tryptic digestion in UDGP
467	915	51.0383
		0.5104
	Ratio of Semi-tryptic digestion in FDGP
Semi-tryptic digestion in FDGP	Unique de-glycopeptides in FDGP	Ratio of Semi-tryptic digestion in FDGP
1150	2724	42.2173
		0.4222

## Sheet: Glycoproteins in UDGP
Glycoproteins in UDGP
sp|P00751|CFAB_HUMAN
sp|Q8IZF2|AGRF5_HUMAN
sp|P02768|ALBU_HUMAN
sp|O14786|NRP1_HUMAN
sp|Q12913|PTPRJ_HUMAN
sp|P40189|IL6RB_HUMAN
sp|P28906|CD34_HUMAN
sp|P01591|IGJ_HUMAN
sp|P00450|CERU_HUMAN
sp|P08603|CFAH_HUMAN
sp|P00734|THRB_HUMAN
sp|Q86SQ4|AGRG6_HUMAN
sp|P01871|IGHM_HUMAN
sp|Q02985|FHR3_HUMAN
sp|P13473|LAMP2_HUMAN
sp|P49908|SEPP1_HUMAN
sp|P13598|ICAM2_HUMAN
sp|Q86VB7|C163A_HUMAN
sp|O75144|ICOSL_HUMAN
sp|P51884|LUM_HUMAN
sp|O75636|FCN3_HUMAN
sp|P43251|BTD_HUMAN
sp|P29622|KAIN_HUMAN
sp|Q96PD5|PGRP2_HUMAN
sp|P32942|ICAM3_HUMAN
sp|Q9Y5C1|ANGL3_HUMAN
sp|Q6YHK3|CD109_HUMAN
sp|Q12860|CNTN1_HUMAN
sp|P01854|IGHE_HUMAN
sp|O75882|ATRN_HUMAN
sp|P35527|K1C9_HUMAN
sp|P02675|FIBB_HUMAN
sp|P02765|FETUA_HUMAN
sp|P55058|PLTP_HUMAN
sp|P02787|TRFE_HUMAN
sp|P19652|A1AG2_HUMAN
sp|P27169|PON1_HUMAN
sp|Q8IUK8|CBLN2_HUMAN
sp|P0C0L4|CO4A_HUMAN
sp|P01876|IGHA1_HUMAN
sp|P80108|PHLD_HUMAN
sp|P04003|C4BPA_HUMAN
sp|P05090|APOD_HUMAN
sp|P02763|A1AG1_HUMAN
sp|P20851|C4BPB_HUMAN
sp|P01042|KNG1_HUMAN
sp|P01011|AACT_HUMAN
sp|P01023|A2MG_HUMAN
sp|P02766|TTHY_HUMAN
sp|Q9Y6R7|FCGBP_HUMAN
sp|P08174|DAF_HUMAN
sp|P04180|LCAT_HUMAN
sp|Q15113|PCOC1_HUMAN
sp|P05362|ICAM1_HUMAN
sp|P04217|A1BG_HUMAN
sp|P12259|FA5_HUMAN
sp|P03952|KLKB1_HUMAN
sp|P02745|C1QA_HUMAN
sp|P33151|CADH5_HUMAN
sp|Q9NZT1|CALL5_HUMAN
sp|P14151|LYAM1_HUMAN
sp|P02749|APOH_HUMAN
sp|P02751|FINC_HUMAN
sp|P22105|TENX_HUMAN
sp|P05154|IPSP_HUMAN
sp|P10909|CLUS_HUMAN
sp|P19827|ITIH1_HUMAN
sp|P01877|IGHA2_HUMAN
sp|P06681|CO2_HUMAN
sp|Q03591|FHR1_HUMAN
sp|P02679|FIBG_HUMAN
sp|P25311|ZA2G_HUMAN
sp|P08185|CBG_HUMAN
sp|P05543|THBG_HUMAN
sp|P00736|C1R_HUMAN
sp|P05155|IC1_HUMAN
sp|P04196|HRG_HUMAN
sp|Q2TV78|MST1L_HUMAN
sp|P01009|A1AT_HUMAN
sp|P13645|K1C10_HUMAN
sp|P05156|CFAI_HUMAN
sp|P01024|CO3_HUMAN
sp|P00747|PLMN_HUMAN
sp|P01857|IGHG1_HUMAN
sp|Q02413|DSG1_HUMAN
sp|Q8NI99|ANGL6_HUMAN
sp|P07998|RNAS1_HUMAN
sp|P02774|VTDB_HUMAN
sp|P36980|FHR2_HUMAN
sp|P01861|IGHG4_HUMAN
sp|Q9Y2G3|AT11B_HUMAN
sp|P01019|ANGT_HUMAN
sp|P17936|IBP3_HUMAN
sp|P43652|AFAM_HUMAN
sp|P20742|PZP_HUMAN
sp|P22891|PROZ_HUMAN
sp|P01859|IGHG2_HUMAN
sp|P01833|PIGR_HUMAN
sp|Q9UGM5|FETUB_HUMAN
sp|Q7Z478|DHX29_HUMAN
sp|P23142|FBLN1_HUMAN
sp|Q08380|LG3BP_HUMAN
sp|P03951|FA11_HUMAN
sp|P04114|APOB_HUMAN
sp|Q9BTY2|FUCO2_HUMAN
sp|Q96IY4|CBPB2_HUMAN
sp|Q07954|LRP1_HUMAN
sp|Q9UHG3|PCYOX_HUMAN
sp|P06315|KV502_HUMAN
sp|P07333|CSF1R_HUMAN
sp|P15144|AMPN_HUMAN
sp|Q01459|DIAC_HUMAN
sp|Q14624|ITIH4_HUMAN
sp|P00738|HPT_HUMAN
sp|O00533|NCHL1_HUMAN
sp|P08195|4F2_HUMAN
sp|P02760|AMBP_HUMAN
sp|Q9NZP8|C1RL_HUMAN
sp|Q04756|HGFA_HUMAN
sp|P01008|ANT3_HUMAN
sp|P02750|A2GL_HUMAN
sp|P55103|INHBC_HUMAN
sp|P19320|VCAM1_HUMAN
sp|P09871|C1S_HUMAN
sp|P07225|PROS_HUMAN
sp|Q06033|ITIH3_HUMAN
sp|Q14515|SPRL1_HUMAN
sp|Q76LX8|ATS13_HUMAN
sp|P04279|SEMG1_HUMAN
sp|P35542|SAA4_HUMAN
sp|P54289|CA2D1_HUMAN
sp|P24821|TENA_HUMAN
sp|Q86TH1|ATL2_HUMAN
sp|P04066|FUCO_HUMAN
sp|Q5D862|FILA2_HUMAN
sp|Q01814|AT2B2_HUMAN
sp|P06276|CHLE_HUMAN
sp|Q14126|DSG2_HUMAN
sp|Q15223|NECT1_HUMAN
sp|P08887|IL6RA_HUMAN
sp|Q12884|SEPR_HUMAN
sp|P19823|ITIH2_HUMAN
sp|P48594|SPB4_HUMAN
sp|P01031|CO5_HUMAN
sp|P02545|LMNA_HUMAN
sp|P05160|F13B_HUMAN
sp|P01706|LV211_HUMAN
sp|P35858|ALS_HUMAN
sp|O60911|CATL2_HUMAN
sp|Q12794|HYAL1_HUMAN
sp|P04004|VTNC_HUMAN
sp|O95445|APOM_HUMAN
sp|P02786|TFR1_HUMAN
sp|P02671|FIBA_HUMAN
sp|P22792|CPN2_HUMAN
sp|P12273|PIP_HUMAN
sp|Q6UWN5|LYPD5_HUMAN
sp|Q02383|SEMG2_HUMAN
sp|P14923|PLAK_HUMAN
sp|P00742|FA10_HUMAN
sp|P54802|ANAG_HUMAN
sp|P26927|HGFL_HUMAN
sp|P20023|CR2_HUMAN
sp|P00748|FA12_HUMAN
sp|Q99784|NOE1_HUMAN
sp|A8K2U0|A2ML1_HUMAN
sp|Q7Z7M0|MEGF8_HUMAN
sp|Q9UBG0|MRC2_HUMAN
sp|Q16610|ECM1_HUMAN
sp|Q86U17|SPA11_HUMAN
sp|Q9H6X2|ANTR1_HUMAN
sp|P08571|CD14_HUMAN
sp|Q6UY14|ATL4_HUMAN
sp|P28799|GRN_HUMAN
sp|P08697|A2AP_HUMAN
sp|Q9UNN8|EPCR_HUMAN
sp|Q7Z794|K2C1B_HUMAN
sp|P05556|ITB1_HUMAN
sp|P04278|SHBG_HUMAN
sp|P58166|INHBE_HUMAN
sp|P13591|NCAM1_HUMAN
sp|Q9HBW9|AGRL4_HUMAN
sp|Q14571|ITPR2_HUMAN
sp|P07358|CO8B_HUMAN
sp|P10586|PTPRF_HUMAN
sp|Q9Y646|CBPQ_HUMAN
sp|P16581|LYAM2_HUMAN
sp|A0A0J9YXX1|HV5X1_HUMAN
sp|Q92859|NEO1_HUMAN
sp|Q9BXR6|FHR5_HUMAN
sp|Q15063|POSTN_HUMAN
sp|P04070|PROC_HUMAN
sp|Q13740|CD166_HUMAN
sp|O43866|CD5L_HUMAN
sp|Q16620|NTRK2_HUMAN
sp|Q9Y4L1|HYOU1_HUMAN
sp|P01860|IGHG3_HUMAN
sp|Q16853|AOC3_HUMAN
sp|Q12866|MERTK_HUMAN
sp|Q9NSB4|KRT82_HUMAN
sp|P05546|HEP2_HUMAN
sp|P04275|VWF_HUMAN
sp|Q5VZ19|TDR10_HUMAN
sp|Q9H079|KTBL1_HUMAN
sp|P02747|C1QC_HUMAN
sp|Q9ULI3|HEG1_HUMAN
sp|Q6EMK4|VASN_HUMAN
sp|P07996|TSP1_HUMAN
sp|P20930|FILA_HUMAN
sp|Q15485|FCN2_HUMAN
sp|P48740|MASP1_HUMAN
sp|O95405|ZFYV9_HUMAN
sp|Q15166|PON3_HUMAN
sp|Q01469|FABP5_HUMAN
sp|P04264|K2C1_HUMAN
sp|P02790|HEMO_HUMAN
sp|P07357|CO8A_HUMAN
sp|P13671|CO6_HUMAN
sp|Q6UXB8|PI16_HUMAN

## Sheet: Glycosites in UDGP
Glycosites in UDGP
sp|P00751|CFAB_HUMAN_Site_285
sp|Q8IZF2|AGRF5_HUMAN_Site_315
sp|P02768|ALBU_HUMAN_Site_123
sp|O14786|NRP1_HUMAN_Site_522
sp|Q12913|PTPRJ_HUMAN_Site_413
sp|P40189|IL6RB_HUMAN_Site_83
sp|P28906|CD34_HUMAN_Site_194
sp|P01591|IGJ_HUMAN_Site_71
sp|P00450|CERU_HUMAN_Site_138
sp|P08603|CFAH_HUMAN_Site_529
sp|P00734|THRB_HUMAN_Site_143
sp|Q86SQ4|AGRG6_HUMAN_Site_324
sp|P01871|IGHM_HUMAN_Site_209
sp|Q02985|FHR3_HUMAN_Site_108
sp|P13473|LAMP2_HUMAN_Site_257
sp|P49908|SEPP1_HUMAN_Site_174
sp|P13598|ICAM2_HUMAN_Site_176
sp|Q86VB7|C163A_HUMAN_Site_123
sp|O75144|ICOSL_HUMAN_Site_102
sp|P51884|LUM_HUMAN_Site_127
sp|O75636|FCN3_HUMAN_Site_189
sp|P43251|BTD_HUMAN_Site_349
sp|P29622|KAIN_HUMAN_Site_33
sp|Q96PD5|PGRP2_HUMAN_Site_367
sp|P29622|KAIN_HUMAN_Site_238
sp|P32942|ICAM3_HUMAN_Site_295
sp|Q9Y5C1|ANGL3_HUMAN_Site_23
sp|Q6YHK3|CD109_HUMAN_Site_419
sp|Q12860|CNTN1_HUMAN_Site_457
sp|P01854|IGHE_HUMAN_Site_252
sp|O75882|ATRN_HUMAN_Site_264
sp|P35527|K1C9_HUMAN_Site_266
sp|P02675|FIBB_HUMAN_Site_394
sp|P02765|FETUA_HUMAN_Site_176
sp|P55058|PLTP_HUMAN_Site_64
sp|P02787|TRFE_HUMAN_Site_630
sp|P19652|A1AG2_HUMAN_Site_93
sp|P27169|PON1_HUMAN_Site_253
sp|Q8IUK8|CBLN2_HUMAN_Site_53
sp|P0C0L4|CO4A_HUMAN_Site_226
sp|P01876|IGHA1_HUMAN_Site_340
sp|P13598|ICAM2_HUMAN_Site_82
sp|P80108|PHLD_HUMAN_Site_307
sp|P04003|C4BPA_HUMAN_Site_385
sp|P05090|APOD_HUMAN_Site_98
sp|P02763|A1AG1_HUMAN_Site_93
sp|P20851|C4BPB_HUMAN_Site_98
sp|P01042|KNG1_HUMAN_Site_294
sp|P01011|AACT_HUMAN_Site_127
sp|P01023|A2MG_HUMAN_Site_991
sp|P02766|TTHY_HUMAN_Site_118
sp|Q9Y6R7|FCGBP_HUMAN_Site_5186
sp|P08174|DAF_HUMAN_Site_95
sp|P01042|KNG1_HUMAN_Site_169
sp|P04180|LCAT_HUMAN_Site_44
sp|Q15113|PCOC1_HUMAN_Site_29
sp|P00450|CERU_HUMAN_Site_762
sp|P05362|ICAM1_HUMAN_Site_145
sp|P04217|A1BG_HUMAN_Site_179
sp|P01591|IGJ_HUMAN_Site_112
sp|P12259|FA5_HUMAN_Site_460
sp|P03952|KLKB1_HUMAN_Site_494
sp|P02745|C1QA_HUMAN_Site_146
sp|P12259|FA5_HUMAN_Site_821
sp|P33151|CADH5_HUMAN_Site_535
sp|Q9NZT1|CALL5_HUMAN_Site_25
sp|P14151|LYAM1_HUMAN_Site_104
sp|P02675|FIBB_HUMAN_Site_314
sp|P02749|APOH_HUMAN_Site_183
sp|P02751|FINC_HUMAN_Site_528
sp|P22105|TENX_HUMAN_Site_3918
sp|P01011|AACT_HUMAN_Site_271
sp|P27169|PON1_HUMAN_Site_227
sp|P05154|IPSP_HUMAN_Site_338
sp|P10909|CLUS_HUMAN_Site_103
sp|P02763|A1AG1_HUMAN_Site_33
sp|P04003|C4BPA_HUMAN_Site_221
sp|O75882|ATRN_HUMAN_Site_325
sp|P01871|IGHM_HUMAN_Site_440
sp|P19827|ITIH1_HUMAN_Site_285
sp|P01877|IGHA2_HUMAN_Site_21
sp|P08603|CFAH_HUMAN_Site_802
sp|P06681|CO2_HUMAN_Site_112
sp|Q03591|FHR1_HUMAN_Site_194
sp|P02679|FIBG_HUMAN_Site_78
sp|P02751|FINC_HUMAN_Site_1244
sp|P05154|IPSP_HUMAN_Site_262
sp|P03952|KLKB1_HUMAN_Site_308
sp|P25311|ZA2G_HUMAN_Site_259
sp|P06681|CO2_HUMAN_Site_29
sp|P08185|CBG_HUMAN_Site_260
sp|Q96PD5|PGRP2_HUMAN_Site_485
sp|P05543|THBG_HUMAN_Site_253
sp|P01877|IGHA2_HUMAN_Site_131
sp|P55058|PLTP_HUMAN_Site_398
sp|P00736|C1R_HUMAN_Site_125
sp|P00734|THRB_HUMAN_Site_416
sp|P02675|FIBB_HUMAN_Site_125
sp|P02763|A1AG1_HUMAN_Site_72
sp|P05155|IC1_HUMAN_Site_352
sp|P04196|HRG_HUMAN_Site_63
sp|Q2TV78|MST1L_HUMAN_Site_619
sp|P43251|BTD_HUMAN_Site_402
sp|P01009|A1AT_HUMAN_Site_70
sp|P13645|K1C10_HUMAN_Site_212
sp|P01009|A1AT_HUMAN_Site_271
sp|P01009|A1AT_HUMAN_Site_107
sp|P01871|IGHM_HUMAN_Site_46
sp|P10909|CLUS_HUMAN_Site_86
sp|P05156|CFAI_HUMAN_Site_70
sp|P01024|CO3_HUMAN_Site_1423
sp|P00747|PLMN_HUMAN_Site_308
sp|P25311|ZA2G_HUMAN_Site_112
sp|P01857|IGHG1_HUMAN_Site_180
sp|Q02413|DSG1_HUMAN_Site_180
sp|Q8NI99|ANGL6_HUMAN_Site_145
sp|P07998|RNAS1_HUMAN_Site_104
sp|P02774|VTDB_HUMAN_Site_288
sp|P36980|FHR2_HUMAN_Site_126
sp|P80108|PHLD_HUMAN_Site_591
sp|P02749|APOH_HUMAN_Site_193
sp|P01861|IGHG4_HUMAN_Site_177
sp|Q9Y2G3|AT11B_HUMAN_Site_477
sp|P01019|ANGT_HUMAN_Site_47
sp|P17936|IBP3_HUMAN_Site_199
sp|P01023|A2MG_HUMAN_Site_396
sp|P43652|AFAM_HUMAN_Site_33
sp|P20742|PZP_HUMAN_Site_406
sp|P22891|PROZ_HUMAN_Site_306
sp|Q9Y6R7|FCGBP_HUMAN_Site_1063
sp|P01859|IGHG2_HUMAN_Site_176
sp|P01833|PIGR_HUMAN_Site_499
sp|P02679|FIBG_HUMAN_Site_33
sp|Q9UGM5|FETUB_HUMAN_Site_136
sp|P01011|AACT_HUMAN_Site_33
sp|P0C0L4|CO4A_HUMAN_Site_1328
sp|Q7Z478|DHX29_HUMAN_Site_640
sp|P23142|FBLN1_HUMAN_Site_98
sp|Q08380|LG3BP_HUMAN_Site_398
sp|P03951|FA11_HUMAN_Site_491
sp|P04114|APOB_HUMAN_Site_983
sp|Q9BTY2|FUCO2_HUMAN_Site_377
sp|Q96IY4|CBPB2_HUMAN_Site_73
sp|P01023|A2MG_HUMAN_Site_1413
sp|Q07954|LRP1_HUMAN_Site_729
sp|P04114|APOB_HUMAN_Site_34
sp|Q9UHG3|PCYOX_HUMAN_Site_353
sp|P06315|KV502_HUMAN_Site_40
sp|P02765|FETUA_HUMAN_Site_156
sp|P49908|SEPP1_HUMAN_Site_83
sp|P07333|CSF1R_HUMAN_Site_153
sp|P15144|AMPN_HUMAN_Site_234
sp|P00736|C1R_HUMAN_Site_514
sp|Q01459|DIAC_HUMAN_Site_299
sp|P01024|CO3_HUMAN_Site_85
sp|P08603|CFAH_HUMAN_Site_822
sp|Q14624|ITIH4_HUMAN_Site_517
sp|P00738|HPT_HUMAN_Site_241
sp|O00533|NCHL1_HUMAN_Site_767
sp|Q02413|DSG1_HUMAN_Site_110
sp|P04003|C4BPA_HUMAN_Site_506
sp|P08195|4F2_HUMAN_Site_424
sp|P02760|AMBP_HUMAN_Site_36
sp|Q9NZP8|C1RL_HUMAN_Site_296
sp|Q9Y6R7|FCGBP_HUMAN_Site_2138
sp|P12259|FA5_HUMAN_Site_1559
sp|Q04756|HGFA_HUMAN_Site_468
sp|P00751|CFAB_HUMAN_Site_122
sp|P04114|APOB_HUMAN_Site_2982
sp|P20851|C4BPB_HUMAN_Site_154
sp|P01008|ANT3_HUMAN_Site_187
sp|P33151|CADH5_HUMAN_Site_442
sp|P01011|AACT_HUMAN_Site_106
sp|O75882|ATRN_HUMAN_Site_1043
sp|Q9UHG3|PCYOX_HUMAN_Site_196
sp|P02750|A2GL_HUMAN_Site_186
sp|Q9NZP8|C1RL_HUMAN_Site_363
sp|P19827|ITIH1_HUMAN_Site_588
sp|P01023|A2MG_HUMAN_Site_247
sp|P00751|CFAB_HUMAN_Site_378
sp|P10909|CLUS_HUMAN_Site_354
sp|P55103|INHBC_HUMAN_Site_110
sp|P01833|PIGR_HUMAN_Site_186
sp|P01008|ANT3_HUMAN_Site_128
sp|P19320|VCAM1_HUMAN_Site_531
sp|P07333|CSF1R_HUMAN_Site_335
sp|P10909|CLUS_HUMAN_Site_145
sp|P09871|C1S_HUMAN_Site_174
sp|Q14624|ITIH4_HUMAN_Site_577
sp|Q14624|ITIH4_HUMAN_Site_81
sp|P01023|A2MG_HUMAN_Site_1424
sp|P07225|PROS_HUMAN_Site_531
sp|P07225|PROS_HUMAN_Site_530
sp|P05156|CFAI_HUMAN_Site_464
sp|Q06033|ITIH3_HUMAN_Site_91
sp|P01011|AACT_HUMAN_Site_93
sp|P02751|FINC_HUMAN_Site_430
sp|Q06033|ITIH3_HUMAN_Site_580
sp|Q14515|SPRL1_HUMAN_Site_412
sp|Q76LX8|ATS13_HUMAN_Site_552
sp|P06681|CO2_HUMAN_Site_333
sp|P08185|CBG_HUMAN_Site_31
sp|P04279|SEMG1_HUMAN_Site_303
sp|O75882|ATRN_HUMAN_Site_300
sp|P08603|CFAH_HUMAN_Site_1029
sp|P02749|APOH_HUMAN_Site_162
sp|Q08380|LG3BP_HUMAN_Site_125
sp|P03952|KLKB1_HUMAN_Site_316
sp|P35542|SAA4_HUMAN_Site_94
sp|P43652|AFAM_HUMAN_Site_383
sp|P54289|CA2D1_HUMAN_Site_136
sp|P24821|TENA_HUMAN_Site_184
sp|P08603|CFAH_HUMAN_Site_911
sp|Q86TH1|ATL2_HUMAN_Site_731
sp|P04066|FUCO_HUMAN_Site_268
sp|Q5D862|FILA2_HUMAN_Site_406
sp|P05155|IC1_HUMAN_Site_25
sp|P43652|AFAM_HUMAN_Site_402
sp|Q01814|AT2B2_HUMAN_Site_1218
sp|P02751|FINC_HUMAN_Site_542
sp|P06276|CHLE_HUMAN_Site_369
sp|Q14126|DSG2_HUMAN_Site_182
sp|Q96IY4|CBPB2_HUMAN_Site_108
sp|O75882|ATRN_HUMAN_Site_416
sp|Q15223|NECT1_HUMAN_Site_202
sp|P08887|IL6RA_HUMAN_Site_93
sp|P01854|IGHE_HUMAN_Site_99
sp|Q07954|LRP1_HUMAN_Site_1575
sp|Q12884|SEPR_HUMAN_Site_679
sp|P19823|ITIH2_HUMAN_Site_118
sp|P01833|PIGR_HUMAN_Site_135
sp|Q9NZP8|C1RL_HUMAN_Site_242
sp|P48594|SPB4_HUMAN_Site_65
sp|P04114|APOB_HUMAN_Site_185
sp|P55058|PLTP_HUMAN_Site_94
sp|P01031|CO5_HUMAN_Site_1115
sp|P02545|LMNA_HUMAN_Site_283
sp|P02760|AMBP_HUMAN_Site_270
sp|P05160|F13B_HUMAN_Site_162
sp|P01706|LV211_HUMAN_Site_52
sp|P17936|IBP3_HUMAN_Site_136
sp|P00738|HPT_HUMAN_Site_184
sp|P04217|A1BG_HUMAN_Site_63
sp|P10909|CLUS_HUMAN_Site_367
sp|P35858|ALS_HUMAN_Site_368
sp|P04114|APOB_HUMAN_Site_3101
sp|O60911|CATL2_HUMAN_Site_221
sp|Q01459|DIAC_HUMAN_Site_262
sp|Q12794|HYAL1_HUMAN_Site_216
sp|Q76LX8|ATS13_HUMAN_Site_707
sp|P04004|VTNC_HUMAN_Site_86
sp|P04114|APOB_HUMAN_Site_2871
sp|P01854|IGHE_HUMAN_Site_275
sp|Q96IY4|CBPB2_HUMAN_Site_85
sp|O95445|APOM_HUMAN_Site_135
sp|P02786|TFR1_HUMAN_Site_251
sp|P01877|IGHA2_HUMAN_Site_47
sp|Q9Y5C1|ANGL3_HUMAN_Site_296
sp|P43652|AFAM_HUMAN_Site_488
sp|P01023|A2MG_HUMAN_Site_1233
sp|P49908|SEPP1_HUMAN_Site_119
sp|P19652|A1AG2_HUMAN_Site_33
sp|Q9NZP8|C1RL_HUMAN_Site_166
sp|P15144|AMPN_HUMAN_Site_265
sp|Q9NZP8|C1RL_HUMAN_Site_335
sp|P02671|FIBA_HUMAN_Site_419
sp|P08185|CBG_HUMAN_Site_369
sp|P01833|PIGR_HUMAN_Site_469
sp|P51884|LUM_HUMAN_Site_252
sp|P04180|LCAT_HUMAN_Site_296
sp|P01023|A2MG_HUMAN_Site_869
sp|P22792|CPN2_HUMAN_Site_348
sp|P12273|PIP_HUMAN_Site_105
sp|Q6UWN5|LYPD5_HUMAN_Site_174
sp|P00450|CERU_HUMAN_Site_227
sp|P02750|A2GL_HUMAN_Site_79
sp|P01023|A2MG_HUMAN_Site_55
sp|P0C0L4|CO4A_HUMAN_Site_862
sp|P04217|A1BG_HUMAN_Site_363
sp|Q9Y6R7|FCGBP_HUMAN_Site_1830
sp|P03952|KLKB1_HUMAN_Site_396
sp|Q96PD5|PGRP2_HUMAN_Site_77
sp|P51884|LUM_HUMAN_Site_88
sp|P07225|PROS_HUMAN_Site_384
sp|Q02383|SEMG2_HUMAN_Site_328
sp|P14923|PLAK_HUMAN_Site_474
sp|Q5D862|FILA2_HUMAN_Site_167
sp|P00742|FA10_HUMAN_Site_221
sp|P54802|ANAG_HUMAN_Site_503
sp|P26927|HGFL_HUMAN_Site_296
sp|P20023|CR2_HUMAN_Site_492
sp|P32942|ICAM3_HUMAN_Site_52
sp|P00748|FA12_HUMAN_Site_433
sp|P01023|A2MG_HUMAN_Site_1179
sp|P15144|AMPN_HUMAN_Site_128
sp|P15144|AMPN_HUMAN_Site_818
sp|P05543|THBG_HUMAN_Site_36
sp|Q99784|NOE1_HUMAN_Site_288
sp|A8K2U0|A2ML1_HUMAN_Site_1020
sp|P05156|CFAI_HUMAN_Site_103
sp|P08603|CFAH_HUMAN_Site_217
sp|Q7Z7M0|MEGF8_HUMAN_Site_2229
sp|Q9UBG0|MRC2_HUMAN_Site_69
sp|Q16610|ECM1_HUMAN_Site_444
sp|P02763|A1AG1_HUMAN_Site_56
sp|O75144|ICOSL_HUMAN_Site_70
sp|Q86U17|SPA11_HUMAN_Site_169
sp|Q86VB7|C163A_HUMAN_Site_1027
sp|P20023|CR2_HUMAN_Site_911
sp|O14786|NRP1_HUMAN_Site_150
sp|P12259|FA5_HUMAN_Site_297
sp|P05543|THBG_HUMAN_Site_165
sp|P08603|CFAH_HUMAN_Site_882
sp|Q9H6X2|ANTR1_HUMAN_Site_184
sp|P08571|CD14_HUMAN_Site_151
sp|P43251|BTD_HUMAN_Site_150
sp|Q6UY14|ATL4_HUMAN_Site_1001
sp|P13645|K1C10_HUMAN_Site_240
sp|Q12860|CNTN1_HUMAN_Site_494
sp|P28799|GRN_HUMAN_Site_265
sp|P08697|A2AP_HUMAN_Site_126
sp|Q9UNN8|EPCR_HUMAN_Site_172
sp|Q07954|LRP1_HUMAN_Site_3333
sp|Q7Z794|K2C1B_HUMAN_Site_189
sp|Q07954|LRP1_HUMAN_Site_446
sp|P05556|ITB1_HUMAN_Site_212
sp|P04278|SHBG_HUMAN_Site_380
sp|P58166|INHBE_HUMAN_Site_198
sp|P40189|IL6RB_HUMAN_Site_157
sp|P10909|CLUS_HUMAN_Site_374
sp|Q6YHK3|CD109_HUMAN_Site_118
sp|P13591|NCAM1_HUMAN_Site_459
sp|Q9HBW9|AGRL4_HUMAN_Site_249
sp|Q14571|ITPR2_HUMAN_Site_1244
sp|P05160|F13B_HUMAN_Site_545
sp|P07358|CO8B_HUMAN_Site_243
sp|Q14515|SPRL1_HUMAN_Site_476
sp|P26927|HGFL_HUMAN_Site_72
sp|P80108|PHLD_HUMAN_Site_659
sp|P10586|PTPRF_HUMAN_Site_966
sp|P01023|A2MG_HUMAN_Site_410
sp|Q9Y646|CBPQ_HUMAN_Site_179
sp|P16581|LYAM2_HUMAN_Site_503
sp|A0A0J9YXX1|HV5X1_HUMAN_Site_78
sp|P00450|CERU_HUMAN_Site_397
sp|Q92859|NEO1_HUMAN_Site_470
sp|P02675|FIBB_HUMAN_Site_435
sp|P27169|PON1_HUMAN_Site_43
sp|P33151|CADH5_HUMAN_Site_112
sp|O75882|ATRN_HUMAN_Site_1054
sp|P33151|CADH5_HUMAN_Site_61
sp|P02787|TRFE_HUMAN_Site_637
sp|Q9BXR6|FHR5_HUMAN_Site_400
sp|Q15063|POSTN_HUMAN_Site_599
sp|P04070|PROC_HUMAN_Site_139
sp|P04217|A1BG_HUMAN_Site_371
sp|P02751|FINC_HUMAN_Site_1007
sp|P80108|PHLD_HUMAN_Site_94
sp|Q13740|CD166_HUMAN_Site_167
sp|P12259|FA5_HUMAN_Site_1703
sp|O43866|CD5L_HUMAN_Site_226
sp|O75882|ATRN_HUMAN_Site_1259
sp|P35858|ALS_HUMAN_Site_580
sp|P43251|BTD_HUMAN_Site_119
sp|P05155|IC1_HUMAN_Site_69
sp|P22792|CPN2_HUMAN_Site_518
sp|P01023|A2MG_HUMAN_Site_81
sp|P05362|ICAM1_HUMAN_Site_183
sp|P08185|CBG_HUMAN_Site_330
sp|Q7Z7M0|MEGF8_HUMAN_Site_1115
sp|Q16620|NTRK2_HUMAN_Site_254
sp|P43251|BTD_HUMAN_Site_203
sp|P80108|PHLD_HUMAN_Site_321
sp|P04279|SEMG1_HUMAN_Site_363
sp|Q9Y4L1|HYOU1_HUMAN_Site_931
sp|Q86VB7|C163A_HUMAN_Site_140
sp|P06276|CHLE_HUMAN_Site_284
sp|P01860|IGHG3_HUMAN_Site_227
sp|P05556|ITB1_HUMAN_Site_520
sp|Q16853|AOC3_HUMAN_Site_618
sp|Q07954|LRP1_HUMAN_Site_3788
sp|Q12866|MERTK_HUMAN_Site_454
sp|Q9NSB4|KRT82_HUMAN_Site_136
sp|P05546|HEP2_HUMAN_Site_49
sp|P04275|VWF_HUMAN_Site_1515
sp|P19320|VCAM1_HUMAN_Site_365
sp|Q5VZ19|TDR10_HUMAN_Site_103
sp|Q9H079|KTBL1_HUMAN_Site_31
sp|P02747|C1QC_HUMAN_Site_200
sp|Q9ULI3|HEG1_HUMAN_Site_159
sp|Q6EMK4|VASN_HUMAN_Site_528
sp|P07996|TSP1_HUMAN_Site_1067
sp|Q07954|LRP1_HUMAN_Site_3089
sp|P20930|FILA_HUMAN_Site_537
sp|Q15485|FCN2_HUMAN_Site_240
sp|P04114|APOB_HUMAN_Site_2855
sp|P48740|MASP1_HUMAN_Site_385
sp|P04275|VWF_HUMAN_Site_211
sp|P02768|ALBU_HUMAN_Site_68
sp|P02787|TRFE_HUMAN_Site_432
sp|O95405|ZFYV9_HUMAN_Site_956
sp|P20851|C4BPB_HUMAN_Site_71
sp|Q15166|PON3_HUMAN_Site_323
sp|Q01469|FABP5_HUMAN_Site_88
sp|P04264|K2C1_HUMAN_Site_500
sp|P02790|HEMO_HUMAN_Site_187
sp|P01008|ANT3_HUMAN_Site_224
sp|P07357|CO8A_HUMAN_Site_437
sp|P13671|CO6_HUMAN_Site_324
sp|P02790|HEMO_HUMAN_Site_453
sp|Q08380|LG3BP_HUMAN_Site_69
sp|P01031|CO5_HUMAN_Site_741
sp|P02749|APOH_HUMAN_Site_253
sp|P01011|AACT_HUMAN_Site_186
sp|P05546|HEP2_HUMAN_Site_387
sp|P05156|CFAI_HUMAN_Site_494
sp|P04114|APOB_HUMAN_Site_3224
sp|P43652|AFAM_HUMAN_Site_109
sp|P10909|CLUS_HUMAN_Site_291
sp|P01871|IGHM_HUMAN_Site_272;279
sp|P00734|THRB_HUMAN_Site_143;155
sp|P00738|HPT_HUMAN_Site_207;211
sp|P06681|CO2_HUMAN_Site_467;471
sp|P08603|CFAH_HUMAN_Site_802;822
sp|P49908|SEPP1_HUMAN_Site_119;128
sp|Q9NZP8|C1RL_HUMAN_Site_335;363
sp|P02749|APOH_HUMAN_Site_183;193
sp|O00533|NCHL1_HUMAN_Site_476;482
sp|P01833|PIGR_HUMAN_Site_83;90
sp|O75882|ATRN_HUMAN_Site_914;923
sp|P25311|ZA2G_HUMAN_Site_109;112
sp|P04003|C4BPA_HUMAN_Site_506;528
sp|P07225|PROS_HUMAN_Site_509;531
sp|P02763|A1AG1_HUMAN_Site_25;33
sp|P04217|A1BG_HUMAN_Site_363;371
sp|P07225|PROS_HUMAN_Site_530;531
sp|Q6UXB8|PI16_HUMAN_Site_403;409
sp|P12259|FA5_HUMAN_Site_1698;1703
sp|P19652|A1AG2_HUMAN_Site_25;33
sp|P09871|C1S_HUMAN_Site_406;411
sp|Q12913|PTPRJ_HUMAN_Site_391;396
sp|P02790|HEMO_HUMAN_Site_240;246
sp|P00738|HPT_HUMAN_Site_184;207;211
sp|P01042|KNG1_HUMAN_Site_169;180

## Sheet: Unique de-glycopeptides in UDGP
	Unique de-glycopeptides in UDGP
	SIGASJFTGAK
	YEEQQLEIQJSSR
	QEPERJECFLQHK
	IGYSNJGSDWK
	IHVAGETDSSNLJVSEPR
	EQYTIIJR
	LTQGICLEQJK
	EJISDPTSPLR
	YKEHEGAIYPDJTTDFQR
	LJDTLDYECH
	SRYPHKPEIJSTTHPGADLQENFCR
	ILSJLSCNVK
	QQJASSMCVPDQDTAIR
	KFVQGJSTEVACHPGYGLPK
	VASVININPJTTHSTGSCR
	KCGJCSLTTLKDEDFCK
	AAPAPQEATATFJSTADR
	YPHKPEIJSTTHPGADLQENFCR
	GJESALWDCK
	LFJVTPQDEQK
	KLHINHNJLTESVGPLPK
	VELEDFNGJR
	FVQGJSTEVACHPGYGLPK
	NPVGLIGAEJATGETDPSHSK
	QLHVEHDGESCSJSSHQQILETGEGSPSLK
	SQEQLAQVAAJATK
	DFYVDEJTTVR
	EIVCJVTLGGER
	IDQDJSSFDSLSPEPK
	IJYTVPQSGTFK
	GTEWLVJSSR
	LJDTLDYECHDGY
	GTVJLTWSR
	ISJSSDTVECECSENWKGEACDIPHCTDNCGFPHR
	QVLDJLTMEK
	GTAGNALMDGASQLMGEJR
	NAQNJGSNFQLEEISR
	EGHFYYJISEVK
	QQQHLFGSJVTDCS
	FYJSSYLNVQR
	HAJWTLTPLK
	QJDTEPIVLEGK
	FSDGLESJSSTQFEVK
	LAGKPTHVJVSVVMAEVDGTC
	HYLVSJISHDTVLQCHFTCSGK
	JLTTSLTESVDR
	SRPAJHCVYFYGDEISFSCHETSR
	ADGTVNQIEGEATPVJLTEPAK
	DQCIYJTTYLNVQR
	PAJHCVYFYGDEISFSCHETSR
	LGHCPDPVLVNGEFSSSGPVJVSDK
	LNAENJATFYFK
	TLJQSSDELQLSMGN
	GLTFQQJASSMCVPDQDTAIR
	DYLJETQQLTPEIK
	LAGKPTHVJVSVVMAEVD
	ALGISPFHEHAEVVFTAJDSGPR
	YLPVJSSLLTSDCSER
	GSQWSDIEEFCJR
	LJDTLDYECHDGYESNTGSTTGSIVCGY
	RHGIQYFNJNTQHSSLFMLNEVK
	QQQHLFGSJVTDCSGNFC
	AELSJHTRPVILVPGCLGNQLEAK
	QTPJYTRPVFLCGGDVK
	ELHHLQEQJVSNAFLDKGEFYIGSK
	ELHHLQEQJVSNAFLDKGEFY
	AJLTVVLLR
	REGDHEFLEVPEAQEDVEATFPVHQPGJYSCSYR
	KCDPTEVELDNQIVTATQSJICDEDSATETCYTYDR
	SIYPHGVTFSPYEDEVJSSFTSGR
	LQAPLJYTEFQKPICLPSK
	RNPPMGGNVVIFDTVITNQEEPYQJHSGR
	NSVLJSSTAEHSSPYSEDPIEDPLQPDVTGIR
	FILNTENNFTLTDNHDNTAJITVK
	AFSAVDTDGJGTINAQELGAALK
	KIGGIWTWVGTJK
	JYCGLPGEYWLGNDK
	DTAVFECLPQHAMFGJDTITCTTH
	DQCIVDDITYNVJDTFHK
	GPJLTSPASITFTTGLEAPR
	YTGJASALFILPDQDK
	VVAEGFDFANGIJISPDGK
	PYSIYPHGVTFSPYEDEVJSSFTSGR
	EGDHEFLEVPEAQEDVEATFPVHQPGJYSC
	EGDHEFLEVPEAQEDVEATFPVHQPGJY
	VLPSLGISNVFTSHADLSGISJHSNIQVSEMVHK
	LKELPGVCJETMMALWEECKPCLK
	PVPITJATLDQITGK
	FSLLGHASISCTVEJETIGVWRPSPPTCEK
	GCSCFSDWQGPGCSVPVPAJQSFWTR
	STGKPTLYJVSLVMSDTAGTCY
	LKELPGVCJETMMALWEECKPC
	ICDLLVANNHFAHFFAPQJLTNMNK
	VFPLSLDSTPQDGJVVVAC
	WDPEVJCSMAQIQLCPPPPQIPN
	LGSYPVGGJVSFECEDGFILR
	SPYEMFGDEEVMCLNGJWTEPPQCK
	QQHLFGSJVTDCSGNFCLFR
	VDKDLQSLEDILHQVEJK
	ITTTPTNGQQGNSLEEVVHADQSSCTFDNLSPGLEYJVSVYTVK
	QGJATALFILPSEGK
	IYPGVDFGGEELJVTFVK
	GDVLHNGJGTYQSWVVVAVPPQDTAPYSCHVQHSSLAQPLVVPWEAS
	APSCPQNVJISGGTFTLSHGWAPGSLLTYSCPQGLYPSPASR
	NYVGJGTVFFILPDK
	GFGVAIVGJYTAALPTEAALR
	MHQMEQYYHLVDMELJCTVLQMDYSK
	LSLHRPALEDLLLGSEAJLTC
	IYSJHSALESLALIPLQAPLK
	PGVCJETMMALWEECKPCLKQTCMK
	MLLTFHTDFSNEEJGTIMFYK
	WVLTAAHCLLYPPWDKJFTENDLLVR
	JSVDELNNNVEAVSQTSSSSFQYMYLLK
	EIQATFFYFTPJKTEDTIFLR
	VGQLQLSHJLSLVILVPQNLK
	IADAHLDRVEJTTVYYLVLDVQESDCSVLSR
	GTGJDTVLNVALLNVISNQECNIK
	WNVNAPPTFHSEMMYDJFTLVPVWGK
	QLAHQSJSTNIFFSPVSIATA
	PALEDLLLGSEAJLTC
	TIDDLKNQILJLTTDNANILLQIDNAR
	YLGJATAIFFLPDEGKLQHLENELTHDIITK
	ADTHDEILEGLNFJLTEIPEAQIHEGFQELLR
	LSLHRPALEDLLLGSEAJLTCTLTGLR
	JNSDISSTR
	KKEDALJETR
	JGTAVCATNR
	YKJNSDISSTR
	KEDALJETR
	ILHQVEJK
	QLAJGVDR
	TCQHWSAQTPHTHJR
	NDSJGSHVLQGR
	TKPREEQYJSTYR
	JATDADEPNNLNSK
	EDALJETR
	VLJASAEAQR
	EDALJETRESETK
	SJSSMHITDCR
	LCDJLSTK
	ENJISCVER
	SLHGVTVDJR
	TITCTTHGJWTK
	PREEQFJSTYR
	KCGJCSLTTLK
	EJETELIK
	HLVIHJESTCEQLAK
	KVDYESQSTDTQJFSSESK
	GNVAVTVSGHTCQHWSAQTPHTHJR
	GNEANYYSJATTDEH
	HGIQYFNJNTQH
	DIENFJSTQK
	SIJTTSISVNK
	NNREJISDPTSPLR
	LVIHJESTCEQLAK
	JTTYLNVQR
	JGTDLGNSLTTR
	JECGILADPK
	PREEQFJSTFR
	LAGKPTHVJVSVVM
	GEFSSSGPVJVSDK
	WJNTGCQALPSQDEGPSK
	DJCCILDER
	LAAYJCTLRPVSK
	YKVDYESQSTDTQJFSSESK
	AAPAPQEATATFJSTADREDGHR
	HPNSPLDEEJLTQENQDR
	ESCSJSSHQQILETGEGSPSLK
	LJVTLSSTGR
	DILHQVEJK
	ISJSSDTVECECSENWK
	LAGKPTHVJVSVVMAE
	PHKPEIJSTTHPGADLQENFCR
	LJDTLDYECHDG
	LAGKPTHVJVSVVMA
	DGSDSIGASJFTGAK
	TFPVHQPGJYSCSYR
	HEGAIYPDJTTDFQR
	NALMDGASQLMGEJR
	HNJLTESVGPLPK
	ISAVSLAJR
	QJASSMCVPDQDTAIR
	IJSTTHPGADLQENFCR
	ATFPVHQPGJYSCSYR
	CGJCSLTTLKDEDFCKR
	JASSMCVPDQDTAIR
	RCATPHGDJASLEATFVK
	YKGLJLTEDTYKPR
	SDGLESJSSTQFEVK
	EEQFJSTFR
	QQQHLFGSJ
	LETTVJYTDSQRPICLPSKGDR
	GKEGHFYYJISEVK
	IEGEATPVJLTEPAK
	SJASSTDSASYYPLTGDTR
	VEATFPVHQPGJYSCSYR
	SQJDTVTPDVWYTSKPK
	ELHHLQEQJVSNAFLDK
	GLJVTLSSTGRNGFK
	LAGKPTHVJVSVVMAEVDG
	AYSJASSTDSASYYPLTGDTR
	KQVHFFVJASDVDNVK
	LETTVJYTDSQRPICLPSK
	QQQHLFGSJVTDCSGN
	DVEATFPVHQPGJYSCSYR
	EDVEATFPVHQPGJYSCSYR
	TEVSSJHVLIYLDK
	QQQHLFGSJVTD
	QQQHLFGSJVTDC
	IETILLJGTDR
	EEEMLEJVSLVCPK
	GELJTSIFSSRPIDK
	NQCFYJSSYLNVQR
	ETTLTQSPAFMSATPGDKVJISCK
	VYIHPFHLVIHJESTCEQLAK
	TAGNALMDGASQLMGEJR
	IIVPLNNREJISDPTSPLR
	KVCQDCPLLAPLJDTR
	EGYSJISYIVVNHQGISSR
	HTJYSFSPWHGFTIHR
	QIEGEATPVJLTEPAK
	AEFJITLIHPK
	EHEAQSJASLDVFLGH
	AELSJHTRPVILVPGCLGN
	STGKPTLYJVSLVMSDTAGTC
	QIJSSISGNLWDKDQR
	ADGTVNQIEGEATPVJLTEPAKLEVK
	TVLTPATNHMGJVTFTIPANR
	IQLCPPPPQIPNSHJMTTTLNYR
	TQJITFQTESSVAEQEAEFQSPK
	VVLHPJYSQVDIGLIK
	VTWKPQGAPVEWEEETVTJHTLR
	TGEIJITSIVDR
	LSVDKDQYVEPEJVTIQCDSGYGVVGPQSITCSGNR
	SLVTQYLJATGNR
	HLQEQJVSNAFLDKGEFYIGSK
	GPVPTPPDNIQVQENFJISR
	JQSVNVFLGHTAIDEMLK
	SVTLQIYJHSLTLSAR
	TNIJSSRDPDNIAAWYLR
	ASISCTVEJETIGVWRPSPPTCEK
	NPPMGGNVVIFDTVITNQEEPYQJHSGR
	DSVSVVLGQHFFJR
	LNDTRVVHAAKAALAAFNAQNJGSNFQLEEISR
	REGDHEFLEVPEAQEDVEATFPVHQPGJYSC
	SLEDILHQVEJK
	EGDHEFLEVPEAQEDVEATFPVHQPGJYSCSYR
	REGDHEFLEVPEAQEDVEATFPVHQPGJY
	SPYYJVSDEISFHCYDGYTLR
	HLFGSJVTDCSGNFCLFR
	VNQNLVYESGSLJFSKLEIQSQVDSQHVGHSVLTAK
	SRDCDPPGNPVHGYFEGNJFTLGSTISYYCEDR
	LEPVHLQLQCMSQEQLAQVAAJATK
	JETYQDISELVYGAK
	LGHCPDPVLVNGEFSSSGPVJVSDKITF
	DKICDLLVANNHFAHFFAPQJLTNMNK
	EVYPWYJLTVEAK
	GLKFJLTETSEAEIHQSFQHLLR
	MPSQAPTGNFYPQPLLJSSMCLEDSR
	LLHALGGDDFLGMLJR
	LGJATAIFFLPDEGK
	YTGJASALFILPDQDKMEEVEAMLLPETLKR
	CLLYPPWDKJFTENDLLVR
	DCDPPGNPVHGYFEGNJFTLGSTISYYCEDR
	KLPPGLLAJFTLLR
	YTGJASALFILPDQDKMEEVEAMLLPETLK
	SIPLGPNVLPVCLPDJETLYR
	LSLHRPALEDLLLGSEAJLTCT
	AJLSSQALQMSLDYGFVTPLTSMSIR
	IVLDPSGSMNIYLVLDGSDSIGASJFTGAK
	IITILEEEMJVSVCGLYTYGK
	ADTHDEILEGLNFJLTEIPEAQIHE
	ALQAVYSMMSWPDDVPPEGWJR
	MLJTSSLLEQLNEQFNWVSRL
	TALQHLHGVPQGALLEDNREQECEIISFAETGLSTIJQTR
	QIGLYPVLVIDSSGYVNPJYTGR
	LGACJDTLQQLMEVFKFDTISEK
	DTTVLVSPSSILEEGSSVJMTCLSQGFPAPK
	IPLCANLVPVPITJATLDQITGK
	VMVEAYPGLQGFJWTYLGPFSDHQPEPK
	QLEEFLJQSSPFYFWMNGDR
	NCGVJCSGDVFTALIGEIASPNYPKPYPENSR
	ADTHDEILEGLNFJLTEIPEAQIHEGF
	NQALJLSLAYSFVTPLTSMVVTKPDDQEQSQVAEKPMEGESR
	MLJTSSLLEQLNEQF
	LSLHRPALEDLLLGSEAJLTCTL
	AFITJFSMIIDGMTYPGIIK
	KIVLDPSGSMNIYLVLDGSDSIGASJFTGAK
	VSJQTLSLFFTVLQDVPVR
	MLQSSTISYLHDSELPCQLVQMNYVGJGTVFFILPDK
	ACJDTLQQLMEVFK
	CJDTLQQLMEVFK
	IRPSTGTGVMLALVSGNJTVPFAVSLVDSTSEK
	IRPSTGTGVMLALVSGJNTVPFAVSLVDSTSEK
	YLGJATAIFFLPDEGKL
	GLNFJLTEIPEAQIHEGFQELLR
	GACJDTLQQLMEVFK
	SIPACVPWSPYLFQPJDTCIVSGWGR
	KAFITJFSMIIDGMTYPGIIK
	THDEILEGLNFJLTEIPEAQIHEGFQELLR
	TAFITJFTLTIDGVTYPGNVK
	SISTALAFLSLGAHJTTLTEILK
	HJYTDCTSEGR
	NAHGEEKEJLTAR
	NNHJYTDCTSEGR
	KAEJSSNEEETSSEGNMR
	CQVCGGDJSTCSPR
	DHEJGTGTNTY
	MDPNAAYVJMSNHHR
	RLHYGEJGVQK
	JCTLRPVSK
	GICJSSDVR
	JESTCEQLAK
	SJVTCINSR
	EQYJSTYR
	MDGASQLMGEJR
	KPSAGJNSLYR
	DAGVVCTJETR
	ASJVTCINSR
	GVJVCQETCTK
	EEQYJSTYR
	JSSTVLEDSK
	SRYPHKPEIJSTTHPG
	ASQLMGEJR
	PDJTTDFQR
	JVTLSSTGR
	PGJYSCSYR
	VIHJESTCEQLAK
	JCCNTENPPGCYR
	DDLDPEKJDSEPGSQR
	TKPREEQFJSTYR
	LYNNHJYTDCTSEGR
	GPJCSEPECPGNCHLR
	ISEEJETTCYMGK
	LCDPNTRPVGEKJCTGPPCDR
	WGQJCSCHHGGYYNCEDK
	FSJSSSSNEFSK
	NPJATSSSSQDPESLQDR
	YAEDKFJETTEK
	IJLTTDTSK
	HEEGHMLJCTCFGQGR
	DJNSIITR
	SJSSTQFEVK
	IJATDADEPNTLNSK
	IQQQISJDTVSPR
	JWTEPPQCK
	EHEGAIYPDJTTD
	ALMDGASQLMGEJR
	IDSTGJVTNELR
	HGIQYFNJNTQHSS
	NPJGTVTVISR
	MDGASJVTCINSR
	TPVJLTEPAK
	GNEANYYSJATTDEHG
	SVQLHDSGJYSCYR
	VAHTPSSTDWVDJK
	EEQFJSTYR
	EFSSSGPVJVSDK
	DJTTCYEFK
	ATPVJLTEPAK
	DDNLEHYKJSTVMAR
	ISJFSMTVDGK
	GEATPVJLTEPAK
	EVSQGPGLLJDTK
	PVTPIAQJQTTLGSSR
	VLHFDQVTEJTTEK
	IADAHLDRVEJTTV
	DTVYGJCSTHFTVK
	NSPLDEEJLTQENQDR
	EDILHQVEJK
	LJDTLDYECHD
	LIQQQISJDTVSPR
	ITJASLGLR
	GLESJSSTQFEVK
	YQLDJGSFK
	VIDSSGYVNPJYTGR
	NSJLVGAAHEELQQSR
	QYGGCMGNGNJFVTEK
	KEHETCLAPELYNGJYSTTQK
	JYVSWYQQHPGK
	LLPAPPAPGJASESEEDR
	ELHHLQEQJVSNAF
	CLNGJWTEPPQCK
	HGIQYFNJNTQHSSL
	MVSHHJLTTGATLINE
	LJETQQLTPEIK
	GAIYPDJTTDFQR
	JGVAQEPVHLDSPAIK
	EGAIYPDJTTDFQR
	NEQFJWVSR
	CGJCSLTTLKDEDFCK
	LHINHNJLTESVGPLPK
	AVMJLSGNCLR
	YNQJFSAGNNENIMEAH
	GNEANYYSJATTDEHGL
	EVMCLNGJWTEPPQCK
	DHEJGTGTNTYAALNSV
	YRPENSVAJDTGFTVVAPGK
	VLDGSDSIGASJFTGAK
	YTCLJLSEDHVCTIAK
	GDVLHNGJGTYQSW
	LFGJSSTVLEDSK
	GNEANYYSJATTDEHGLVQ
	CTSGAYSJASSTDSASYYPLTGDTR
	FLSPJYTGQCPSGIR
	WVJYSCLDQAR
	QQQHLFGSJVTDCSG
	EHEGAIYPDJTTDF
	GNEANYYSJATTDEHGLV
	NJATVHEQVGGPSLTSDLQA
	MCLNGJWTEPPQCK
	NTLELSJGVIVK
	VVLHPJYSQVDIG
	JGTLTVTSTLPVGTR
	IVDDITYNVJDTFHK
	AHLJVSGIPCSV
	LSVDKDQYVEPEJVTIQC
	PVCLPDJETLYR
	AHFFAPQJLTNMNK
	VMCLNGJWTEPPQCK
	FSSSCPGGIMLJETGQGYQR
	YTPVJGSIVIVR
	AYLLPAPPAPGJASESEEDR
	DHEJGTGTNTYAALNSVY
	PQEPLSVTWSESGQJVTAR
	IDGSQNFJETWENYK
	NHFAHFFAPQJLTNMNK
	VEDLIQQQISJDTVSPR
	ELHHLQEQJVSNAFLDKGEF
	LVFGELCGVNEJR
	YLTAQPAPTSEDLTSATJIVK
	VSEHIPVYQQEEJQTDVWT
	GDEEVMCLNGJWTEPPQCK
	LVPVPITJATLDR
	ALYQTVAVJYSQPISEASR
	MVSHHJLTTGATLINEQW
	VSEHIPVYQQEEJQTDVW
	GPSTPLPEDPNWJVTEFHTTPK
	LAGKPTHVJVSVVMAEVDGTCY
	LSVDKDQYVEPEJVTIQCDSGYGVVGPQ
	LEVPEAQEDVEATFPVHQPGJYSCSYR
	QNESHJFSGDIAL
	PNNPDWGTFEEVSGJVSPGTR
	AJLSSQALQMSLD
	GNEANYYSJATTDEHGLVQF
	AGNALMDGASQLMGEJR
	ADLVFGELCGVNEJR
	FPQEPLSVTWSESGQJVTAR
	LAYLTAQPAPTSEDLTSATJIVK
	GDVLHNGJGTYQSWVVVAVPPQDTAPYSCHVQH
	NEEGVDTAGSTGVTLJLTSKPIILR
	VLPVCLPDJETLYR
	VPGJVTAVLGETLK
	VLDYLJETQQLTPEIK
	MVSHHJLTTGATLINEQWLLTTAK
	LLVANNHFAHFFAPQJLTNMNK
	VSHHJLTTGATLINEQWLLTTAK
	LPTQJITFQTESSVAEQEAEFQSPK
	LLGSEAJLTCTLTGLR
	LSHNELADSGIPGNSFJVSSL
	FYPQPLLJSSMCLEDSR
	FLSLGAHJTTLTEILK
	EEEMJVSVCGLYTYGK
	EHEAQSJASLDVFLGHTNVEELMK
	MAWPEDHVFISTPSFJYTGR
	KYLGJATAIFFLPDEGK
	SLGNVJFTVSAEALESQELCGTEVPSVPEHGR
	LYLGSNJLTALHPAL
	TFYWDFYTJR
	AHLJVSGIPCSVLL
	VVLHPJYSQVDIGLI
	AFLSLGAHJTTLTEILK
	SPYYJVSDEISF
	LQSLEDILHQVEJK
	MVSHHJLTTGATLINEQWLLTT
	LFGSJVTDCSGNFCLFR
	MTVGJFSVPVYIR
	VQGFFPQEPLSVTWSESGQJVTAR
	YDJFTLVPVWGK
	SVVDEJFSWYLEDNIK
	FFJLTHLPANLLQGASK
	LVQGFFPQEPLSVTWSESGQJVTAR
	LELQHSIPLGPNVLPVCLPDJETLYR
	AVLQLNEEGVDTAGSTGVTLJLTSKPIILR
	QSLEDILHQVEJK
	JLTEIPEAQIHEGFQELLR
	YLGJATAIFFLPDEGK
	CLVQGFFPQEPLSVTWSESGQJVTAR
	ACLVQGFFPQEPLSVTWSESGQJVTAR
	LSYLJETVTVSASLESVR
	ALAFLSLGAHJTTLTEILK
	SVQEIQATFFYFTPJK
	VSEHIPVYQQEEJQTDVWTLL
	JLTVSVHVSPVEGLCLAGGGGLAQQVLVPAGSAR
	FSLLGHASISCTVEJETIGVWR
	FQSPAGTEALFELHJISVADSANYSCVYVDLKPPFGGSAPSER
	NQILJLTTDNANILLQIDNAR
	LSHNELADSGIPGNSFJVSSLVEL
	EDLLLGSEAJLTCTLTGLR
	AVEFFJLTHLPANLLQGASK
	ADTHDEILEGLNFJLTEIPEAQIHEGFQE
	APNIYVLDYLJETQQLTPEIK
	NFJLTEIPEAQIHEGFQELLR
	FJLTEIPEAQIHEGFQELLR
	NPNNDQVFPJGTLAPSIPIWGGSWR
	IVGGTJSSWGEWPWQVSLQVK
	VGQLQLSHJLSLVILVPQ
	QLAHQSJSTNIFFSPVSIA
	SVQEIQATFFYFTPJKTEDTIFLR
	GAWSLJATELDPCPLSPELLGLTK
	WSLJATELDPCPLSPELLGLTK
	AFEJVTDLQWLILDHNLLENSK
	ITTGGDVINNGLWJMVSVEELEHSISIK
	LAVEFFJLTHLPANLLQGASK
	QLAHQSJSTNIFFSPVSI
	IYSJHSALESLALIPL
	EGLNFJLTEIPEAQIHEGFQELLR
	LGAWSLJATELDPCPLSPELLGLTK
	ITJFSMIIDGMTYPGIIK
	PALEDLLLGSEAJLTCT
	FAPNIYVLDYLJETQQLTPEIK
	ADTHDEILEGLNFJLTEIPEAQIHEGFQEL
	AHLJVSGIPCSVLLADVEDL
	LPPGLLAJFTLLR
	SQJQVTIHSQDQEHGHK
	QLAHQSJSTNIFFSPVSIATAFA
	QLAHQSJSTNIFFSPVSIATAF
	VDEJTTVR
	GASQLMGEJR
	YNNHJYTDCTSEGR
	IGAEJATGETDPSHSK
	HPEAEMAQJSVR
	LGRQGJLSSSGNQEGSQK
	NPJATSSSSQDPESLQDRGEGK
	PREEQYJSTYR
	ELHHLQEQJVSN
	ESQSTDTQJFSSESK
	DFJQTQPER
	SVYJCSGEACR
	GTAJTTTAGVPCQR
	YVDEJTTVR
	HEEGHMLJCTC
	VRPDVJSSCGEGYK
	FVJCSTDCPSSEK
	PNAAYVJMSNHHR
	VITNQEEPYQJHSGR
	JATSSSSQDPESLQDR
	RJHSCEPCQTL
	SATPGDKVJISCK
	DJSVHWERPQKPK
	VJASDVDNVK
	GELCGVNEJR
	EJETTCYMGK
	PJATSSSSQDPESLQDR
	QFJSTYR
	ELHHLQEQJVSNA
	PVHQPGJYSCSYR
	SSNPJATSSSSQDPESLQDR
	YESQSTDTQJFSSESK
	KLJYTLSQGHR
	JATLVNEADK
	VTACHSSQPJATLYK
	MNTDJFTSHR
	TVITNQEEPYQJHSGR
	WSESGQJVTAR
	HSJGSYSAFGER
	FLNJGTCTAEGK
	JECFLQHK
	VIJGSPISQK
	JHSCEPCQTL
	GDVLHNGJGTYQS
	PVCAQGCVJGSCVEPDHCR
	DTVITNQEEPYQJHSGR
	VTPACJTSLPAQR
	AAYJCTLRPVSK
	NGJWTEPPQCK
	HIPGLIHJMTAR
	SRYPHKPEIJSTTHPGADLQEN
	IASAFRNEEYJK
	LQNNENJISCVER
	HIPQJSSLENVDSR
	SAJFTDSVTTGR
	VDYESQSTDTQJFSSESK
	EDAAVJCTDISVQK
	EVJCSSPADMDGIQK
	RGPECSQJYTTPSGVIK
	VSATSTTAJMTVGPEGK
	STDFSJISAAK
	GHMLJCTCFGQGR
	FGJSSTVLEDSK
	ILJATDADEPNNLNSK
	IPCSQPPQIEHGTIJSSR
	DFJETQLAR
	HKPEIJSTTHPGADLQENFCR
	SDSIGASJFTGAK
	GESCSJSSHQQILETGEGSPSLK
	LRJVSWATGR
	RFJDTEVLQR
	EVQCLSTJQTLSTR
	LKYEJEVALR
	EATPVJLTEPAK
	GKAJSTGTLVITDPTR
	EJATTDLLTK
	GSDSIGASJFTGAK
	JATLDQITGK
	ALSHLALGAQJHTLQR
	TLQQLNAYJR
	SPLDEEJLTQENQDR
	GPECSQJYTTPSGVIK
	TCVSJCTASQFVCK
	FLEQQJQVLQTK
	GEEKNJATVHEQVGGPSLTSDLQAQSK
	EHEGAIYPDJTTDFQR
	FJSTEYQVVTR
	NPCTSEQJCTSPFSYK
	QEPERJECFLQHKDDNPNLPR
	LDVDQALJR
	AIYPDJTTDFQR
	IADAHLDRVEJTTVY
	LQLDCRPLEGJSTVTGQPR
	CATPHGDJASLEATFVK
	JLTESVGPLPK
	ETHLETJFTLK
	EHETCLAPELYNGJYSTTQK
	AJLTQGEDQYYLR
	NJATVHEQVGGPSLTSDLQAQ
	LMDGASQLMGEJR
	TQDEILFSJSTR
	DGQLLPSSJYSNIK
	TTEFDTJSTDIALK
	KNDEKMNEVMNLAHTFLQJFCR
	NSVLJSSTAEHSSPYSEDPIED
	HGVIISSTVDTYEJGSSVEYR
	EYESYSDFERJVTEK
	TFQQJASSMCVPDQDTAIR
	TVNQIEGEATPVJLTEPAK
	ADQQGKPHCVCQDPVTCPPTKPLDQVCGTDJQTYASSCHLFATK
	AFHYJVSSHGCQLLPWTQHSPHTR
	LGTSLSSGHVLMJGTLK
	DINSQQELQJITTDTR
	LSVDKDQYVEPEJVTIQCD
	IJTTNVMGTSLTVR
	IVVYNQPYIJYSR
	IJMSCSGEPVFGTVCK
	IDPSDSYTJYSPSFQGHVTISADK
	TKEJLTAPGSDSAVFFEQGTTR
	TPASDPHGDJLTYSVFYTK
	EDGGGWWYJR
	EVQPVELPNCJLVK
	LDREJISEYHLTAVIVDK
	ISCTVEJETIGVWRPSPPTCEK
	LTFQQJASSMCVPDQDTAIR
	YJWSFIHCPACQCNGH
	EEVMCLNGJWTEPPQCK
	RGGNSNGALCHFPFLYNNHJYTDCTSEGR
	DWIWNQMHIDEEKJTSLPHHVGK
	HGIQYFNJNTQHSSLFMLNEVKR
	SWPDDVPPEGWJR
	CSGJFCLFR
	TELFSSSCPGGIMLJETGQGYQR
	EQFCPPPPQIPNAQJMTTTVNYQDGEK
	LWTVQAMDPNAAYVJMSNHHR
	VVIFDTVITNQEEPYQJHSGR
	GGNSNGALCHFPFLYNNHJYTDCTSEGR
	EVJDTLLVNELK
	YRGTAGNALMDGASQLMGEJR
	EVSFLJCSLDNGGCTHY
	SAJYSCVYVDLKPPFGGSAPSER
	GNALMDGASQLMGEJR
	APTNLQFVJETDSTVLVR
	FHDVSESTHWTPFLJASVHYIR
	LGDCISEDSYPDGJITWYR
	TYEDDSPEWFKEDNAVQPJSSYTYVWHATER
	JTCNHDEDTWVECEDPFDLR
	KDFEDLYTPVJGSIVIVR
	SLGNVJFTVSAEALESQELCGTEVPSVPEHGRK
	KDLQSLEDILHQVEJK
	VYVSJFTWPIK
	FJLTETSEAEIHQSFQHLLR
	QGFGNVATNTDGKJYCGLPGEYWLGNDK
	LJDTLDYECHDGYESNTGSTTGSIVCGYNGWSDLPICYER
	GFFPQEPLSVTWSESGQJVTAR
	FVQAICEGDDCQPPAYTYNJITCASPPEVVGLDLR
	DFEDLYTPVJGSIVIVR
	KALQAVYSMMSWPDDVPPEGWJR
	TFFYFTPJKTEDTIFLR
	VVGVPYQGJATALFILPSEGK
	ELPGVCJETMMALWEECKPC
	VDKDLQSLEDILHQVEJ
	DVQIIVFPEDGIHGFJFTR
	ADTHDEILEGLNFJLTEIPEAQIH
	ADTHDEILEGLNFJL
	GFLALYQTVAVJYSQPISEASR
	MLFVEPILEVSSLPTTJSTTNSATK
	ADTHDEILEGLNFJLTEIPEAQIHEGFQ
	MLJTSSLLEQLNEQFNWVSR
	AGAFLGLTNVAVMJLSGNCLR
	PSGSMNIYLVLDGSDSIGASJFTGAK
	DLQSLEDILHQVEJK
	WLNVQLSPQQGSLGLQYJASQEWDLR
	SLFTDLEAEJDVLHCVAFAVPK
	IITILEEEMJVSVCGLYTYGKPVPGHVTVSICR
	LSHNELADSGIPGNSFJVSSLVELDLSYNK
	HRPALEDLLLGSEAJLTCTLTGLR
	GCVLLSYLJETVTVSASLESVR
	DHHGAJFSCR
	SJGSHVLQGR
	TNQAJFSR
	GYQGDGISHCJR
	ITJISSDDSGK
	AAYVJMSNHHR
	LHYGEJGVQK
	SNJGTLVDR
	GASJVTCINSR
	NIJYTER
	RLHYGEJGVQKDVSQR
	YPHKPEIJSTTHPGAD
	RLHYGEJGVQKDVSQS
	ASSNPJATSSSSQDPESLQDR
	DGASJVTCINSR
	AEPPLJASASDQGEK
	SQPPQIEHGTIJSSR
	RVYKPSAGJNSLYR
	CSQPPQIEHGTIJSSR
	HSJCTHQQDAGVTCSDGSNLEMR
	EJETEIIK
	FTNQAJFSR
	PCSQPPQIEHGTIJSSR
	EEQYJSTFR
	TKPREEQFJSTFR
	KEJSSEICSNNGECVCGQCVCR
	AGEPLPQJSSMAR
	EDEVJSSFTSGR
	DGASQLMGEJR
	SHJMTTTLNYR
	LTSCATJASICGDEAR
	ISVQVHJATCTVR
	YEJEVALR
	FASFIJKVR
	JLSMPLLPADFHK
	GDVFTMPEDEYTVYDDGEEKNJATVHEQVGGPSLTSDLQAQSK
	IGEADFJR
	SNTVASLHTEKNTLELSJGVIVK
	SEGTJSTLTLSPVSFENEHSYLCTVTCGHK
	QVLDJLTMEKSDLEMQYETLQEELMALKK
	KLFVJTSK
	ISJFTNKNMK
	TJQVNSGGVLLR
	NJATVHEQVGGPSLTSDLQAQSK
	SHAASDAPEJLTLLAETADAR
	LPASLAEYTVTQLRPJATYSVCVMPLGPGR
	VVJSTTGPGEHLR
	MHLJGSNVQVLHR
	QGSHHEQSVJRSGHSGSHHSHTTSQGR
	GGETAQSADPQWEQLNNKJLSMPLLPADFHK
	YNLVLGAFVEGSAGDSLTFHNJQSFSTK
	SJTVASLHTEK
	NJLTTYK
	ASPPSSSCJISSGEMQK
	LVJEVTEFAKTCVADESAENCDK
	DIPTNSPELEETLTHTITKLNAENJATFYFK
	IMNGEADAMSLDGGFVYIAGKCGLVPVLAENYJK
	VVHAAKAALAAFNAQNJGSNFQLEEISR
	IVJYVNRKCWCFTTK
	EWDJTTTECR
	VSTVYANJGSVLQGTSVASVYHGK
	TQTVCJFTDGALVQHQEWDGK
	MSGECAPJVSVSVSTSHTTISGGGSR
	EWFWDLATGTMKERSWPAVGJCSSALR
	VYKPSAGJNSLYR
	EJLTAPGSDSAVFFEQGTTR
	LAJLTQGEDQYYLR
	AAINKWVSJK
	AAINKWVSJKTEGR
	GGSSGWSGGLAQJR
	VMKVLJFTTK
	VVLHPJYSQVDIGLIKLK
	LNAAKALPQPQJVTSLLGCTH
	ALGFEJATQALGR
	VDKDLQSLEDILHQVEJKTSEVK
	YAEDKFJETTEKSLK
	AJISHKDMQLGR
	SWPAVGJCSSALR
	EWEKELHHLQEQJVSNAFLDK
	QLVEIEKVVLHPJYSQVDIGLIK
	DLQSLEDILHQVEJKTSEVK
	PALEDLLLGSEAJLTCTLTGLR
	LGJWSAMPSCKASCK
	PYTFHSHGITYYKEHEGAIYPDJTTDFQR
	ATFGCHDGYSLDGPEEIECTKLGJWSAMPSCK
	GSFPWQAKMVSHHJLTTGATLINEQWLLTTAK
	KLINDYVKJGTR
	ELHHLQEQJVSNAFLDKGEFYIGSKYK
	WQKSMTJR
	LPYQCPKJGTAVCATNR
	LISJCSKFYGNR
	NNALDFVTKSYJETK
	SLECLHPGTKFLNJGTCTAEGK
	ICAMEGLPQKHJFSHCCSK
	HJSTGCLR
	THTJISESHPNATF
	THTNISESHPJATF
	KPEIJSTTHPGADLQENFCR
	KPEINSTTHPGADLQEJFCR
	NLFLJHSENATAK
	NLFLNHSEJATAK
	LTDTICGVGJMSANASDQER
	LTDTICGVGNMSAJASDQER
	WDPEVJCSMAQIQLCPPPPQIPNSHNMTTTLN
	WDPEVNCSMAQIQLCPPPPQIPNSHJMTTTLN
	VSEHIPVYQQEEJQTDVWTLLNGSKDDFLIYDR
	VSEHIPVYQQEENQTDVWTLLJGSKDDFLIYDR
	QNESHJFSGDIALLELQHSIPLGPNVLPVCLPDNETLYR
	QNESHNFSGDIALLELQHSIPLGPNVLPVCLPDJETLYR
	JDTITCTTHGNWTK
	NDTITCTTHGJWTK
	THTJISESHPNATFSAVG
	THTNISESHPJATFSAVG
	THTJISESHPNATFSAVGE
	THTNISESHPJATFSAVGE
	THTJISESHPNATFSAVGEA
	THTNISESHPJATFSAVGEA
	YHIYEJGTLQINR
	YHIYENGTLQIJR
	THTJISESHPNATFSAVGEASICEDDWNSGER
	THTNISESHPJATFSAVGEASICEDDWNSGER
	WDPEVJCSMAQIQLCPPPPQIPNSHNMTTTLNYR
	WDPEVNCSMAQIQLCPPPPQIPNSHJMTTTLNYR
	AJLTNFPENGTFVVNIAQLSQDDSGR
	ANLTNFPEJGTFVVNIAQLSQDDSGR
	THTJISESHPN
	THTNISESHPJ
	THTJISESHPNA
	THTNISESHPJA
	VGJMSANASDQER
	VGNMSAJASDQER
	KNLFLJHSENATAK
	KNLFLNHSEJATAK
	GJDTITCTTHGNWTK
	GNDTITCTTHGJWTK
	AATCINPLJGSVCERPANHSAK
	AATCINPLNGSVCERPAJHSAK
	TICGVGJMSANASDQER
	TICGVGNMSAJASDQER
	VEYYJDSNGSHVLQGR
	VEYYNDSJGSHVLQGR
	PQHAMFGJDTITCTTHGNWTK
	PQHAMFGNDTITCTTHGJWTK
	LPQHAMFGJDTITCTTHGNWTK
	LPQHAMFGNDTITCTTHGJWTK
	CLPQHAMFGJDTITCTTHGNWTK
	CLPQHAMFGNDTITCTTHGJWTK
	VFECLPQHAMFGJDTITCTTHGNWTK
	VFECLPQHAMFGNDTITCTTHGJWTK
	DQYVEPEJVTIQCDSGYGVVGPQSITCSGNR
	DQYVEPENVTIQCDSGYGVVGPQSITCSGJR
	AVFECLPQHAMFGJDTITCTTHGNWTK
	AVFECLPQHAMFGNDTITCTTHGJWTK
	PEVJCSMAQIQLCPPPPQIPNSHNMTTTLNYR
	PEVNCSMAQIQLCPPPPQIPNSHJMTTTLNYR
	THTJISESHPNATFSAVGEASICEDDWN
	THTNISESHPJATFSAVGEASICEDDWN
	VSEHIPVYQQEEJQTDVWTLLNGSK
	VSEHIPVYQQEENQTDVWTLLJGSK
	DTAVFECLPQHAMFGJDTITCTTHGNWTK
	DTAVFECLPQHAMFGNDTITCTTHGJWTK
	WHVJVTLNIRPSTGTGVMLALVSGNNTVPFAVSLVDSTSEK
	WHVNVTLNIRPSTGTGVMLALVSGNJTVPFAVSLVDSTSEK
	CAJLVPVPITNATLDQITGK
	CANLVPVPITJATLDQITGK
	FELHJISVADSANYSCVYVDLKPPFGGSAPSER
	FELHNISVADSAJYSCVYVDLKPPFGGSAPSER
	LALVSGJNTVPFAVSLVDSTSEK
	LALVSGNJTVPFAVSLVDSTSEK
	FQSPAGTEALFELHNISVADSAJYSCVYVDLKPPFGGSAPSER
	FLJHSENATAK
	FLNHSEJATAK
	YJDSNGSHVLQGR
	YNDSJGSHVLQGR
	YYJDSNGSHVLQGR
	YYNDSJGSHVLQGR
	LFLJHSENATAK
	LFLNHSEJATAK
	HKPEINSTTHPGADLQEJFCR
	YPHKPEINSTTHPGADLQEJFCR
	HAMFGJDTITCTTHGNWTK
	HAMFGNDTITCTTHGJWTK
	SLPNFPJTSATANATGGR
	SLPNFPNTSATAJATGGR
	MFGJDTITCTTHGNWTK
	MFGNDTITCTTHGJWTK
	ECLPQHAMFGJDTITCTTHGNWTK
	ECLPQHAMFGNDTITCTTHGJWTK
	TAVFECLPQHAMFGJDTITCTTHGNWTK
	TAVFECLPQHAMFGNDTITCTTHGJWTK
	TYEDDSPEWFKEDJAVQPNSSYTYVWHATER
	CAJLVPVPITNATLDR
	CANLVPVPITJATLDR
	YTCEEPYYYMENGGGGEYHCAGJGSWVNEVLGPELPK
	YTCEEPYYYMENGGGGEYHCAGNGSWVJEVLGPELPK
	THTJISESHPNAT
	THTNISESHPJAT
	VSDJESSSNYTYK
	VSDNESSSJYTYK
	GHGHRJGTGHGNSTHHGPEYMR
	GHGHRNGTGHGJSTHHGPEYMR
	JGTGHGNSTHHGPEYMR
	NGTGHGJSTHHGPEYMR
	MVSHHJLTTGATLINEQWLLTTAKNLFLNHSENATAK
	MVSHHNLTTGATLINEQWLLTTAKNLFLJHSENATAK
	MVSHHNLTTGATLINEQWLLTTAKNLFLNHSEJATAK
	NLFLJHSENATAKDIAPTLTLYVGK
	NLFLNHSEJATAKDIAPTLTLYVGK
	HGIQYFNJNTQHSSLFMLNEVKRAQR
	HGIQYFNNNTQHSSLFMLJEVKRAQR

## Sheet: Glycoproteins in FDGP
Glycoproteins in FDGP
sp|P05090|APOD_HUMAN
sp|O00754|MA2B1_HUMAN
sp|P51884|LUM_HUMAN
sp|P00450|CERU_HUMAN
sp|P08581|MET_HUMAN
sp|P01042|KNG1_HUMAN
sp|Q96PD5|PGRP2_HUMAN
sp|Q9NY15|STAB1_HUMAN
sp|P0C0L4|CO4A_HUMAN
sp|O75752|B3GL1_HUMAN
sp|Q9NZP8|C1RL_HUMAN
sp|P02749|APOH_HUMAN
sp|P00738|HPT_HUMAN
sp|Q7Z4R8|CF120_HUMAN
sp|Q9H9K5|MER34_HUMAN
sp|P49908|SEPP1_HUMAN
sp|P05156|CFAI_HUMAN
sp|P22413|ENPP1_HUMAN
sp|P04003|C4BPA_HUMAN
sp|Q96JP9|CDHR1_HUMAN
sp|Q86VB7|C163A_HUMAN
sp|P46531|NOTC1_HUMAN
sp|Q13201|MMRN1_HUMAN
sp|P24821|TENA_HUMAN
sp|O00533|NCHL1_HUMAN
sp|P01877|IGHA2_HUMAN
sp|P02763|A1AG1_HUMAN
sp|Q16769|QPCT_HUMAN
sp|Q9UBX1|CATF_HUMAN
sp|P01023|A2MG_HUMAN
sp|P05154|IPSP_HUMAN
sp|Q7Z7M9|GALT5_HUMAN
sp|P04114|APOB_HUMAN
sp|P00736|C1R_HUMAN
sp|P04217|A1BG_HUMAN
sp|Q96PD2|DCBD2_HUMAN
sp|P13598|ICAM2_HUMAN
sp|Q6UXD5|SE6L2_HUMAN
sp|Q96AP7|ESAM_HUMAN
sp|P27169|PON1_HUMAN
sp|Q76LX8|ATS13_HUMAN
sp|P16070|CD44_HUMAN
sp|P08603|CFAH_HUMAN
sp|Q13433|S39A6_HUMAN
sp|P55058|PLTP_HUMAN
sp|Q96HD1|CREL1_HUMAN
sp|P05107|ITB2_HUMAN
sp|P01133|EGF_HUMAN
sp|Q86U17|SPA11_HUMAN
sp|Q9UKU6|TRHDE_HUMAN
sp|Q86UD1|OAF_HUMAN
sp|Q8IYS5|OSCAR_HUMAN
sp|P05556|ITB1_HUMAN
sp|P01008|ANT3_HUMAN
sp|O00241|SIRB1_HUMAN
sp|Q9UNW1|MINP1_HUMAN
sp|Q86SJ2|AMGO2_HUMAN
sp|P14151|LYAM1_HUMAN
sp|Q9BTY2|FUCO2_HUMAN
sp|P02787|TRFE_HUMAN
sp|Q86UN3|R4RL2_HUMAN
sp|Q92484|ASM3A_HUMAN
sp|Q8IZF2|AGRF5_HUMAN
sp|Q15166|PON3_HUMAN
sp|P19652|A1AG2_HUMAN
sp|P01871|IGHM_HUMAN
sp|P78552|I13R1_HUMAN
sp|P07204|TRBM_HUMAN
sp|P08575|PTPRC_HUMAN
sp|P12821|ACE_HUMAN
sp|P35555|FBN1_HUMAN
sp|Q9Y646|CBPQ_HUMAN
sp|Q01459|DIAC_HUMAN
sp|P06681|CO2_HUMAN
sp|P10909|CLUS_HUMAN
sp|Q9UMF0|ICAM5_HUMAN
sp|P80108|PHLD_HUMAN
sp|P20851|C4BPB_HUMAN
sp|Q9NY97|B3GN2_HUMAN
sp|P11215|ITAM_HUMAN
sp|Q9UIW2|PLXA1_HUMAN
sp|P00734|THRB_HUMAN
sp|Q15465|SHH_HUMAN
sp|P28827|PTPRM_HUMAN
sp|Q8TDY8|IGDC4_HUMAN
sp|Q07075|AMPE_HUMAN
sp|P06276|CHLE_HUMAN
sp|O75882|ATRN_HUMAN
sp|P54289|CA2D1_HUMAN
sp|Q8TER0|SNED1_HUMAN
sp|P00751|CFAB_HUMAN
sp|Q15223|NECT1_HUMAN
sp|P07359|GP1BA_HUMAN
sp|Q9UN70|PCDGK_HUMAN
sp|P35916|VGFR3_HUMAN
sp|Q14766|LTBP1_HUMAN
sp|Q9BXR6|FHR5_HUMAN
sp|Q92859|NEO1_HUMAN
sp|Q09MP3|R51A2_HUMAN
sp|Q9BQ51|PD1L2_HUMAN
sp|P22792|CPN2_HUMAN
sp|P22897|MRC1_HUMAN
sp|P11717|MPRI_HUMAN
sp|Q12797|ASPH_HUMAN
sp|O00584|RNT2_HUMAN
sp|P35858|ALS_HUMAN
sp|P32942|ICAM3_HUMAN
sp|P03952|KLKB1_HUMAN
sp|O00187|MASP2_HUMAN
sp|P07333|CSF1R_HUMAN
sp|O95084|PRS23_HUMAN
sp|P02788|TRFL_HUMAN
sp|P08185|CBG_HUMAN
sp|Q86WI1|PKHL1_HUMAN
sp|Q8N6C8|LIRA3_HUMAN
sp|P07602|SAP_HUMAN
sp|Q02985|FHR3_HUMAN
sp|Q99941|ATF6B_HUMAN
sp|Q9Y6R7|FCGBP_HUMAN
sp|P02745|C1QA_HUMAN
sp|P22894|MMP8_HUMAN
sp|P02751|FINC_HUMAN
sp|O43529|CHSTA_HUMAN
sp|O43505|B4GA1_HUMAN
sp|P15151|PVR_HUMAN
sp|P05543|THBG_HUMAN
sp|Q9P232|CNTN3_HUMAN
sp|P07225|PROS_HUMAN
sp|P09871|C1S_HUMAN
sp|P05155|IC1_HUMAN
sp|P04070|PROC_HUMAN
sp|P20742|PZP_HUMAN
sp|Q8IZP9|AGRG2_HUMAN
sp|Q16620|NTRK2_HUMAN
sp|P43251|BTD_HUMAN
sp|P01009|A1AT_HUMAN
sp|P04196|HRG_HUMAN
sp|P00747|PLMN_HUMAN
sp|Q9BRN9|TM2D3_HUMAN
sp|Q12879|NMDE1_HUMAN
sp|P32004|L1CAM_HUMAN
sp|Q7LFX5|CHSTF_HUMAN
sp|P06315|KV502_HUMAN
sp|O15031|PLXB2_HUMAN
sp|P03951|FA11_HUMAN
sp|Q8NDA2|HMCN2_HUMAN
sp|P58166|INHBE_HUMAN
sp|P04278|SHBG_HUMAN
sp|P08697|A2AP_HUMAN
sp|P26927|HGFL_HUMAN
sp|P08519|APOA_HUMAN
sp|Q9UJ14|GGT7_HUMAN
sp|P08648|ITA5_HUMAN
sp|P00748|FA12_HUMAN
sp|P18850|ATF6A_HUMAN
sp|P01859|IGHG2_HUMAN
sp|P01591|IGJ_HUMAN
sp|Q9BYH1|SE6L1_HUMAN
sp|Q86SQ4|AGRG6_HUMAN
sp|P11362|FGFR1_HUMAN
sp|O00391|QSOX1_HUMAN
sp|P00451|FA8_HUMAN
sp|Q9NRA1|PDGFC_HUMAN
sp|P02760|AMBP_HUMAN
sp|Q13740|CD166_HUMAN
sp|P01880|IGHD_HUMAN
sp|P13473|LAMP2_HUMAN
sp|O94772|LY6H_HUMAN
sp|P55291|CAD15_HUMAN
sp|P48740|MASP1_HUMAN
sp|P20138|CD33_HUMAN
sp|O60279|SUSD5_HUMAN
sp|Q9NS62|THSD1_HUMAN
sp|Q7Z7M0|MEGF8_HUMAN
sp|Q12907|LMAN2_HUMAN
sp|P23142|FBLN1_HUMAN
sp|P20036|DPA1_HUMAN
sp|Q8IWV2|CNTN4_HUMAN
sp|Q6YHK3|CD109_HUMAN
sp|P04004|VTNC_HUMAN
sp|P12318|FCG2A_HUMAN
sp|P15144|AMPN_HUMAN
sp|P01011|AACT_HUMAN
sp|P25311|ZA2G_HUMAN
sp|P12259|FA5_HUMAN
sp|Q6UXK5|LRRN1_HUMAN
sp|Q8N6Q3|CD177_HUMAN
sp|Q8NBP7|PCSK9_HUMAN
sp|Q93070|NAR4_HUMAN
sp|Q9Y6C2|EMIL1_HUMAN
sp|Q5VY43|PEAR1_HUMAN
sp|P20023|CR2_HUMAN
sp|Q8NI99|ANGL6_HUMAN
sp|Q9UQV4|LAMP3_HUMAN
sp|P01019|ANGT_HUMAN
sp|Q9Y4D7|PLXD1_HUMAN
sp|P16581|LYAM2_HUMAN
sp|Q96KG7|MEG10_HUMAN
sp|Q9UJJ9|GNPTG_HUMAN
sp|P29622|KAIN_HUMAN
sp|Q9Y274|SIA10_HUMAN
sp|P28799|GRN_HUMAN
sp|P01876|IGHA1_HUMAN
sp|Q9HAT2|SIAE_HUMAN
sp|Q8IWL2|SFTA1_HUMAN
sp|P33151|CADH5_HUMAN
sp|Q96BZ4|PLD4_HUMAN
tr|G3XAN5|G3XAN5_HUMAN
sp|P30447|1A23_HUMAN
sp|P16871|IL7RA_HUMAN
sp|O14672|ADA10_HUMAN
sp|P09326|CD48_HUMAN
sp|P56202|CATW_HUMAN
sp|P24043|LAMA2_HUMAN
sp|Q8IXL6|FA20C_HUMAN
sp|Q12913|PTPRJ_HUMAN
sp|Q92823|NRCAM_HUMAN
sp|P02765|FETUA_HUMAN
sp|P40197|GPV_HUMAN
sp|P01031|CO5_HUMAN
sp|O00462|MANBA_HUMAN
sp|P14207|FOLR2_HUMAN
sp|P07307|ASGR2_HUMAN
sp|P22105|TENX_HUMAN
sp|P42892|ECE1_HUMAN
sp|O94933|SLIK3_HUMAN
sp|Q9HC56|PCDH9_HUMAN
sp|Q6UX71|PXDC2_HUMAN
sp|P10721|KIT_HUMAN
tr|H3BLU2|H3BLU2_HUMAN
sp|O15394|NCAM2_HUMAN
sp|P02786|TFR1_HUMAN
sp|P19320|VCAM1_HUMAN
sp|Q9H6X2|ANTR1_HUMAN
sp|P02743|SAMP_HUMAN
sp|Q86TH1|ATL2_HUMAN
sp|P19827|ITIH1_HUMAN
sp|P53634|CATC_HUMAN
sp|O14498|ISLR_HUMAN
sp|P55290|CAD13_HUMAN
sp|O95897|NOE2_HUMAN
sp|P15509|CSF2R_HUMAN
sp|Q9UBG0|MRC2_HUMAN
sp|P28300|LYOX_HUMAN
sp|Q9NRB3|CHSTC_HUMAN
sp|Q96KN2|CNDP1_HUMAN
sp|P08571|CD14_HUMAN
sp|O14793|GDF8_HUMAN
sp|Q9NPR2|SEM4B_HUMAN
sp|Q08380|LG3BP_HUMAN
sp|Q9UQP3|TENN_HUMAN
sp|A0A075B6J6|LV322_HUMAN
sp|P05160|F13B_HUMAN
sp|Q9H4A9|DPEP2_HUMAN
sp|P40189|IL6RB_HUMAN
sp|Q96PX8|SLIK1_HUMAN
sp|P08887|IL6RA_HUMAN
sp|Q07954|LRP1_HUMAN
sp|Q6UX27|VSTM1_HUMAN
sp|Q6GTS8|P20D1_HUMAN
sp|P04180|LCAT_HUMAN
sp|O75144|ICOSL_HUMAN
sp|Q9H3G5|CPVL_HUMAN
sp|P23471|PTPRZ_HUMAN
sp|P01033|TIMP1_HUMAN
sp|Q58EX2|SDK2_HUMAN
sp|P01857|IGHG1_HUMAN
sp|Q9Y4L1|HYOU1_HUMAN
sp|Q96PE1|AGRA2_HUMAN
sp|P01833|PIGR_HUMAN
sp|Q4LDE5|SVEP1_HUMAN
sp|Q6UVK1|CSPG4_HUMAN
sp|Q9UGM5|FETUB_HUMAN
sp|P43121|MUC18_HUMAN
sp|P55103|INHBC_HUMAN
sp|P23470|PTPRG_HUMAN
sp|Q92187|SIA8D_HUMAN
sp|P10643|CO7_HUMAN
sp|Q7Z7G0|TARSH_HUMAN
sp|Q92496|FHR4_HUMAN
sp|Q8WZ75|ROBO4_HUMAN
sp|P02748|CO9_HUMAN
sp|Q96J42|TXD15_HUMAN
sp|Q8IWK6|AGRA3_HUMAN
sp|Q99650|OSMR_HUMAN
sp|Q16853|AOC3_HUMAN
tr|D6RGV2|D6RGV2_HUMAN
sp|Q9BWV1|BOC_HUMAN
sp|Q9BY67|CADM1_HUMAN
sp|P08195|4F2_HUMAN
sp|Q13308|PTK7_HUMAN
sp|P43652|AFAM_HUMAN
sp|Q12866|MERTK_HUMAN
sp|P16109|LYAM3_HUMAN
sp|P35442|TSP2_HUMAN
sp|P54108|CRIS3_HUMAN
sp|Q96RW7|HMCN1_HUMAN
sp|P07357|CO8A_HUMAN
sp|Q92626|PXDN_HUMAN
sp|O75509|TNR21_HUMAN
sp|O43897|TLL1_HUMAN
sp|O00587|MFNG_HUMAN
sp|P98161|PKD1_HUMAN
sp|P22607|FGFR3_HUMAN
sp|A6NMZ7|CO6A6_HUMAN
sp|Q13332|PTPRS_HUMAN
sp|O14786|NRP1_HUMAN
sp|Q9Y2E5|MA2B2_HUMAN
sp|O95967|FBLN4_HUMAN
sp|Q6UXB8|PI16_HUMAN
sp|Q15155|NOMO1_HUMAN
sp|Q9UBP4|DKK3_HUMAN
sp|P56199|ITA1_HUMAN
sp|Q9H0X4|F234A_HUMAN
sp|P55268|LAMB2_HUMAN
sp|P55285|CADH6_HUMAN
sp|O75888|TNF13_HUMAN
sp|Q12860|CNTN1_HUMAN
sp|Q5ZPR3|CD276_HUMAN
sp|Q14515|SPRL1_HUMAN
sp|P13942|COBA2_HUMAN
sp|Q9HDC9|APMAP_HUMAN
sp|P48357|LEPR_HUMAN
sp|P49746|TSP3_HUMAN
sp|Q15043|S39AE_HUMAN
sp|P11166|GTR1_HUMAN
sp|Q08722|CD47_HUMAN
sp|Q99784|NOE1_HUMAN
sp|Q16820|MEP1B_HUMAN
sp|O75594|PGRP1_HUMAN
sp|Q14623|IHH_HUMAN
sp|Q9HBW1|LRRC4_HUMAN
sp|P27487|DPP4_HUMAN
sp|O00592|PODXL_HUMAN
sp|Q10588|BST1_HUMAN
sp|Q7Z3B1|NEGR1_HUMAN
sp|P01137|TGFB1_HUMAN
sp|P01024|CO3_HUMAN
sp|Q06418|TYRO3_HUMAN
sp|Q13449|LSAMP_HUMAN
sp|Q9C0H2|TTYH3_HUMAN
sp|Q8TDL5|BPIB1_HUMAN
sp|Q13275|SEM3F_HUMAN
sp|Q68CJ9|CR3L3_HUMAN
sp|P02750|A2GL_HUMAN
sp|Q9UJA9|ENPP5_HUMAN
sp|Q14624|ITIH4_HUMAN
sp|P17927|CR1_HUMAN
sp|P42702|LIFR_HUMAN
sp|P17181|INAR1_HUMAN
sp|O75578|ITA10_HUMAN
sp|Q12841|FSTL1_HUMAN
sp|P11279|LAMP1_HUMAN
sp|Q6UY14|ATL4_HUMAN
sp|P08246|ELNE_HUMAN
sp|P14384|CBPM_HUMAN
sp|P02671|FIBA_HUMAN
sp|P35968|VGFR2_HUMAN
sp|Q9UHD4|CIDEB_HUMAN
sp|Q9UFP1|F198A_HUMAN
sp|Q9UBX5|FBLN5_HUMAN
sp|Q13822|ENPP2_HUMAN
sp|Q6P4E1|CASC4_HUMAN
sp|Q9NPC4|A4GAT_HUMAN
sp|P13688|CEAM1_HUMAN
sp|A0A0J9YXX1|HV5X1_HUMAN
sp|Q9Y6H6|KCNE3_HUMAN
sp|Q15389|ANGP1_HUMAN
sp|P27930|IL1R2_HUMAN
sp|Q9NQS3|NECT3_HUMAN
sp|Q9UM47|NOTC3_HUMAN
sp|P28845|DHI1_HUMAN
sp|P17301|ITA2_HUMAN
sp|P05164|PERM_HUMAN
sp|Q8NFT8|DNER_HUMAN
sp|Q9NR99|MXRA5_HUMAN
sp|Q13797|ITA9_HUMAN
sp|P19823|ITIH2_HUMAN
sp|P10619|PPGB_HUMAN
sp|P09172|DOPO_HUMAN
sp|P49641|MA2A2_HUMAN
sp|Q9NZK5|ADA2_HUMAN
sp|Q53RD9|FBLN7_HUMAN
sp|P06331|HV434_HUMAN
sp|P06731|CEAM5_HUMAN
sp|P21583|SCF_HUMAN
sp|Q9NX62|IMPA3_HUMAN
sp|Q9Y251|HPSE_HUMAN
sp|Q02763|TIE2_HUMAN
sp|Q14126|DSG2_HUMAN
sp|O75326|SEM7A_HUMAN
sp|P0DP01|HV108_HUMAN
sp|P11117|PPAL_HUMAN
sp|P28906|CD34_HUMAN
sp|Q9UNN8|EPCR_HUMAN
sp|P30530|UFO_HUMAN
sp|P58335|ANTR2_HUMAN
sp|P08294|SODE_HUMAN
sp|Q99523|SORT_HUMAN
sp|Q2TV78|MST1L_HUMAN
sp|P78509|RELN_HUMAN
sp|Q9NT68|TEN2_HUMAN
sp|Q86T13|CLC14_HUMAN
sp|Q12864|CAD17_HUMAN
sp|Q16610|ECM1_HUMAN
sp|Q96MK3|FA20A_HUMAN
sp|P17342|ANPRC_HUMAN
sp|P02771|FETA_HUMAN
sp|P01920|DQB1_HUMAN
sp|Q9UK05|GDF2_HUMAN
sp|O95274|LYPD3_HUMAN
sp|P07911|UROM_HUMAN
sp|P06280|AGAL_HUMAN
sp|P00533|EGFR_HUMAN
sp|Q9NPH3|IL1AP_HUMAN
sp|Q96B86|RGMA_HUMAN
sp|Q92854|SEM4D_HUMAN
sp|Q9C0C4|SEM4C_HUMAN
sp|Q8N8Z6|DCBD1_HUMAN
sp|P02747|C1QC_HUMAN
sp|P11047|LAMC1_HUMAN
sp|P01889|1B07_HUMAN
sp|Q96F46|I17RA_HUMAN
sp|P04066|FUCO_HUMAN
sp|O95393|BMP10_HUMAN
sp|O43451|MGA_HUMAN
sp|Q5T2D2|TRML2_HUMAN
sp|P16278|BGAL_HUMAN
sp|Q9UKX5|ITA11_HUMAN
sp|O75015|FCG3B_HUMAN
sp|Q03591|FHR1_HUMAN
sp|P41222|PTGDS_HUMAN
sp|P38571|LICH_HUMAN
sp|Q99435|NELL2_HUMAN
sp|O43508|TNF12_HUMAN
sp|P82987|ATL3_HUMAN
sp|O94769|ECM2_HUMAN
sp|P10319|1B58_HUMAN
sp|P04062|GLCM_HUMAN
sp|Q8WW52|F151A_HUMAN
sp|Q6QNK2|AGRD1_HUMAN
sp|Q07000|1C15_HUMAN
sp|O60486|PLXC1_HUMAN
sp|P40200|TACT_HUMAN
sp|Q99574|NEUS_HUMAN
sp|P54802|ANAG_HUMAN
sp|O15230|LAMA5_HUMAN
sp|O75976|CBPD_HUMAN
sp|Q9UEW3|MARCO_HUMAN
sp|P12111|CO6A3_HUMAN
sp|O15123|ANGP2_HUMAN
sp|Q08ET2|SIG14_HUMAN
sp|Q01638|ILRL1_HUMAN
sp|P07306|ASGR1_HUMAN
sp|Q6V0I7|FAT4_HUMAN
sp|Q8NBJ4|GOLM1_HUMAN
sp|Q9NR71|ASAH2_HUMAN
sp|Q6FHJ7|SFRP4_HUMAN
sp|P05362|ICAM1_HUMAN
sp|P20061|TCO1_HUMAN
sp|O75077|ADA23_HUMAN
sp|O43157|PLXB1_HUMAN
sp|P02768|ALBU_HUMAN
sp|P05186|PPBT_HUMAN
sp|Q9Y216|MTMR7_HUMAN
sp|P13591|NCAM1_HUMAN
sp|P13497|BMP1_HUMAN
sp|Q9P126|CLC1B_HUMAN
sp|P31997|CEAM8_HUMAN
tr|A0A0J9YVZ3|A0A0J9YVZ3_HUMAN
sp|P48723|HSP13_HUMAN
sp|P23467|PTPRB_HUMAN
sp|Q96IY4|CBPB2_HUMAN
sp|Q13421|MSLN_HUMAN
sp|P06858|LIPL_HUMAN
sp|P13611|CSPG2_HUMAN
sp|O95633|FSTL3_HUMAN
sp|P35542|SAA4_HUMAN
sp|Q6UWL2|SUSD1_HUMAN
sp|Q5SGD2|PPM1L_HUMAN
sp|Q8IUK5|PLDX1_HUMAN
sp|Q9HBW9|AGRL4_HUMAN
sp|P07093|GDN_HUMAN
sp|P27918|PROP_HUMAN
sp|Q9HBB8|CDHR5_HUMAN
sp|P12110|CO6A2_HUMAN
sp|Q16288|NTRK3_HUMAN
sp|Q06033|ITIH3_HUMAN
sp|P02679|FIBG_HUMAN
sp|Q13510|ASAH1_HUMAN
sp|P11597|CETP_HUMAN
sp|Q8NES3|LFNG_HUMAN
sp|O95498|VNN2_HUMAN
sp|Q14112|NID2_HUMAN
sp|P48960|CD97_HUMAN
sp|Q92896|GSLG1_HUMAN
sp|Q9H1U4|MEGF9_HUMAN
sp|Q8N436|CPXM2_HUMAN
sp|Q14314|FGL2_HUMAN
sp|Q14517|FAT1_HUMAN
tr|F8VSD5|F8VSD5_HUMAN
sp|Q9ULL4|PLXB3_HUMAN
sp|P49747|COMP_HUMAN
sp|Q93063|EXT2_HUMAN
sp|Q9UHG3|PCYOX_HUMAN
sp|P20908|CO5A1_HUMAN
sp|Q13790|APOF_HUMAN
sp|Q04756|HGFA_HUMAN
sp|Q7Z5N4|SDK1_HUMAN
sp|P05026|AT1B1_HUMAN
sp|Q8WVQ1|CANT1_HUMAN
sp|P98160|PGBM_HUMAN
sp|Q10589|BST2_HUMAN
sp|P08709|FA7_HUMAN
sp|Q6UXH9|PAMR1_HUMAN
sp|Q5SQ64|LY66F_HUMAN
sp|O95445|APOM_HUMAN
sp|Q8N3J6|CADM2_HUMAN
sp|Q9NNX6|CD209_HUMAN
sp|Q13093|PAFA_HUMAN
sp|P22304|IDS_HUMAN
sp|O95980|RECK_HUMAN
sp|P19438|TNR1A_HUMAN
sp|Q93091|RNAS6_HUMAN
tr|A0A087WYE2|A0A087WYE2_HUMAN
sp|O43493|TGON2_HUMAN
sp|Q9NPF2|CHSTB_HUMAN
sp|Q6P179|ERAP2_HUMAN
sp|O95477|ABCA1_HUMAN
sp|Q14520|HABP2_HUMAN
sp|Q96MU8|KREM1_HUMAN
sp|P17936|IBP3_HUMAN
sp|Q06481|APLP2_HUMAN
sp|Q14390|GGTL2_HUMAN
sp|Q504Y2|PKDCC_HUMAN
sp|Q86YT9|JAML_HUMAN
sp|P02774|VTDB_HUMAN
tr|H0Y7Z2|H0Y7Z2_HUMAN
sp|P04156|PRIO_HUMAN
sp|P80188|NGAL_HUMAN
sp|Q6ZRP7|QSOX2_HUMAN
sp|Q12884|SEPR_HUMAN
sp|Q9HCL0|PCD18_HUMAN
sp|P16112|PGCA_HUMAN
sp|P55899|FCGRN_HUMAN
sp|Q6UX06|OLFM4_HUMAN
sp|Q8NCC3|PAG15_HUMAN
sp|Q8WWZ8|OIT3_HUMAN
sp|Q06828|FMOD_HUMAN
sp|Q92954|PRG4_HUMAN
sp|P23284|PPIB_HUMAN
sp|O75023|LIRB5_HUMAN
sp|Q3T906|GNPTA_HUMAN
sp|P20848|A1ATR_HUMAN
sp|Q6PI73|LIRA6_HUMAN
sp|O75954|TSN9_HUMAN
sp|Q96G23|CERS2_HUMAN
sp|Q9UIB8|SLAF5_HUMAN
sp|Q04771|ACVR1_HUMAN
sp|Q13885|TBB2A_HUMAN
sp|Q7Z4F1|LRP10_HUMAN
sp|O95450|ATS2_HUMAN
sp|O95998|I18BP_HUMAN
sp|Q96EE4|CC126_HUMAN
sp|P51693|APLP1_HUMAN
sp|P19419|ELK1_HUMAN
sp|P07358|CO8B_HUMAN
sp|Q9NPG4|PCD12_HUMAN
sp|Q95604|1C17_HUMAN
sp|Q29718|1B82_HUMAN
sp|Q13492|PICAL_HUMAN
sp|Q9Y5Y7|LYVE1_HUMAN
sp|P34910|EVI2B_HUMAN
sp|O95866|G6B_HUMAN
sp|Q9Y6Q6|TNR11_HUMAN
sp|P53801|PTTG_HUMAN
sp|Q9Y490|TLN1_HUMAN
sp|P16671|CD36_HUMAN
sp|P13987|CD59_HUMAN
sp|Q9BXN1|ASPN_HUMAN
sp|P35613|BASI_HUMAN
sp|P52799|EFNB2_HUMAN
sp|Q71U36|TBA1A_HUMAN
sp|P04233|HG2A_HUMAN
sp|Q9BXS4|TMM59_HUMAN
sp|P06727|APOA4_HUMAN
sp|P54652|HSP72_HUMAN
sp|Q5T5P2|SKT_HUMAN
sp|P42695|CNDD3_HUMAN
sp|P41271|NBL1_HUMAN
sp|Q96HC4|PDLI5_HUMAN
sp|O15354|GPR37_HUMAN
sp|P01127|PDGFB_HUMAN
sp|Q9H336|CRLD1_HUMAN
sp|P55056|APOC4_HUMAN
sp|Q14118|DAG1_HUMAN
sp|Q9UJW2|TINAG_HUMAN
sp|O75462|CRLF1_HUMAN
sp|Q9TNN7|1C05_HUMAN
sp|Q9NQ38|ISK5_HUMAN
sp|O43240|KLK10_HUMAN
sp|O75947|ATP5H_HUMAN
tr|H0YDE5|H0YDE5_HUMAN
sp|O60609|GFRA3_HUMAN
sp|Q86TD4|SRCA_HUMAN
sp|Q8IW45|NNRD_HUMAN
sp|O14798|TR10C_HUMAN
sp|P05106|ITB3_HUMAN
sp|Q13061|TRDN_HUMAN
sp|P78325|ADAM8_HUMAN
sp|O60704|TPST2_HUMAN
sp|Q96FE7|P3IP1_HUMAN
sp|Q8WVZ9|KBTB7_HUMAN
sp|Q8ND94|LRN4L_HUMAN
tr|H0Y4Y9|H0Y4Y9_HUMAN
sp|Q6ZMM2|ATL5_HUMAN
sp|P21333|FLNA_HUMAN
sp|Q9H741|CL049_HUMAN
sp|Q92765|SFRP3_HUMAN
sp|Q9BQE3|TBA1C_HUMAN
sp|P12931|SRC_HUMAN
sp|Q8TF66|LRC15_HUMAN
sp|Q9Y287|ITM2B_HUMAN
sp|P24387|CRHBP_HUMAN
sp|P14780|MMP9_HUMAN
sp|Q8IUW5|RELL1_HUMAN
sp|Q92876|KLK6_HUMAN
sp|Q14242|SELPL_HUMAN
sp|P98095|FBLN2_HUMAN
sp|P02675|FIBB_HUMAN
sp|O95502|NPTXR_HUMAN
sp|O60896|RAMP3_HUMAN
sp|O15204|ADEC1_HUMAN
sp|O14944|EREG_HUMAN
sp|O14832|PAHX_HUMAN
sp|Q9UMS4|PRP19_HUMAN
sp|P36269|GGT5_HUMAN
sp|O60315|ZEB2_HUMAN
sp|Q8WWG9|KCNE4_HUMAN
sp|P09486|SPRC_HUMAN
sp|Q96S96|PEBP4_HUMAN
sp|P07339|CATD_HUMAN
sp|P10646|TFPI1_HUMAN
sp|P08311|CATG_HUMAN
sp|P00742|FA10_HUMAN
sp|Q9UK55|ZPI_HUMAN
sp|Q15165|PON2_HUMAN
sp|O95497|VNN1_HUMAN
sp|P52823|STC1_HUMAN
sp|P49767|VEGFC_HUMAN
sp|A8MVW5|HECA2_HUMAN
sp|P02790|HEMO_HUMAN
sp|P04275|VWF_HUMAN
sp|P05981|HEPS_HUMAN
sp|P05546|HEP2_HUMAN
sp|P07996|TSP1_HUMAN
sp|P41439|FOLR3_HUMAN
sp|Q9ULI3|HEG1_HUMAN
sp|Q6EMK4|VASN_HUMAN
sp|P13671|CO6_HUMAN
sp|P98172|EFNB1_HUMAN
sp|Q4G148|GXLT1_HUMAN
tr|H0YD63|H0YD63_HUMAN
sp|P22680|CP7A1_HUMAN
sp|O94851|MICA2_HUMAN
sp|Q9UHX3|AGRE2_HUMAN
sp|Q9BUU2|MET22_HUMAN
sp|P21810|PGS1_HUMAN
sp|Q9NY46|SCN3A_HUMAN
sp|Q99983|OMD_HUMAN
sp|Q9UPZ6|THS7A_HUMAN
sp|Q9Y6N7|ROBO1_HUMAN
sp|O43916|CHST1_HUMAN
sp|Q02487|DSC2_HUMAN
sp|P19022|CADH2_HUMAN
sp|O00299|CLIC1_HUMAN
sp|O00451|GFRA2_HUMAN
sp|Q9H756|LRC19_HUMAN
sp|P21817|RYR1_HUMAN
sp|Q24JP5|T132A_HUMAN
sp|Q9UQ52|CNTN6_HUMAN
sp|P14679|TYRO_HUMAN
sp|Q9UBR2|CATZ_HUMAN
sp|Q9NU53|GINM1_HUMAN
sp|P21757|MSRE_HUMAN
sp|P28908|TNR8_HUMAN
sp|Q8TAG5|VTM2A_HUMAN
sp|Q9GZX9|TWSG1_HUMAN
sp|O43561|LAT_HUMAN
sp|Q9NSB4|KRT82_HUMAN
sp|Q96BQ1|FAM3D_HUMAN
sp|A0A1B0GWG4|SRTM2_HUMAN
sp|P07998|RNAS1_HUMAN
sp|Q92599|SEPT8_HUMAN
sp|Q9UPY3|DICER_HUMAN
tr|H3BU05|H3BU05_HUMAN
sp|Q9BY15|AGRE3_HUMAN
tr|A0A2R8Y7U2|A0A2R8Y7U2_HUMAN
sp|Q9Y286|SIGL7_HUMAN
sp|A6NKP2|D42E2_HUMAN
tr|E9PJT9|E9PJT9_HUMAN
sp|Q92824|PCSK5_HUMAN
sp|P08236|BGLR_HUMAN
sp|Q8NFU7|TET1_HUMAN
sp|Q76N32|CEP68_HUMAN
sp|P10253|LYAG_HUMAN
sp|Q16363|LAMA4_HUMAN
sp|Q8N8R5|CB069_HUMAN
tr|G3V2V1|G3V2V1_HUMAN
sp|O95405|ZFYV9_HUMAN
sp|Q9UPN3|MACF1_HUMAN
sp|Q7KYR7|BT2A1_HUMAN
sp|Q8WXI7|MUC16_HUMAN
sp|O60462|NRP2_HUMAN
sp|P22891|PROZ_HUMAN
sp|P10153|RNAS2_HUMAN
sp|Q4KMG0|CDON_HUMAN
sp|P16284|PECA1_HUMAN
sp|P50895|BCAM_HUMAN
sp|Q14773|ICAM4_HUMAN
sp|Q9P121|NTRI_HUMAN
sp|O75503|CLN5_HUMAN
sp|P20160|CAP7_HUMAN
sp|Q5HYK9|ZN667_HUMAN

## Sheet: Glycosites in FDGP
Glycosites in FDGP			Glycosites in FDGP	Uniprot accession number	Gene name	Glycosites		Glycosite
sp|P05090|APOD_HUMAN_Site_65			sp	Q13201	MMRN1	18	Site	981
sp|O00754|MA2B1_HUMAN_Site_133			sp	Q13201	MMRN1	18	Site	828
sp|P51884|LUM_HUMAN_Site_127			sp	Q13201	MMRN1	18	Site	1075
sp|P00450|CERU_HUMAN_Site_762			sp	Q13201	MMRN1	18	Site	136
sp|P08581|MET_HUMAN_Site_106			sp	Q13201	MMRN1	18	Site	816
sp|P01042|KNG1_HUMAN_Site_205			sp	Q13201	MMRN1	18	Site	541
sp|Q96PD5|PGRP2_HUMAN_Site_367			sp	Q13201	MMRN1	18	Site	344
sp|Q9NY15|STAB1_HUMAN_Site_1170			sp	Q13201	MMRN1	18	Site	431
sp|P0C0L4|CO4A_HUMAN_Site_1328			sp	Q13201	MMRN1	18	Site	1020
sp|O75752|B3GL1_HUMAN_Site_198			sp	Q13201	MMRN1	18	Site	783
sp|Q9NZP8|C1RL_HUMAN_Site_296			sp	Q13201	MMRN1	18	Site	507
sp|P02749|APOH_HUMAN_Site_253			sp	Q13201	MMRN1	18	Site	576
sp|P00738|HPT_HUMAN_Site_184			sp	Q13201	MMRN1	18	Site	996
sp|Q7Z4R8|CF120_HUMAN_Site_53			sp	Q13201	MMRN1	18	Site	120
sp|Q9H9K5|MER34_HUMAN_Site_192			sp	Q13201	MMRN1	18	Site	540
sp|P49908|SEPP1_HUMAN_Site_174			sp	Q13201	MMRN1	18	Site	114;120
sp|P05156|CFAI_HUMAN_Site_177			sp	Q13201	MMRN1	18	Site	933;942
sp|P22413|ENPP1_HUMAN_Site_285			sp	Q13201	MMRN1	18	Site	540;541
sp|P04003|C4BPA_HUMAN_Site_528			sp	Q07954	LRP1	16	Site	2502
sp|Q96JP9|CDHR1_HUMAN_Site_643			sp	Q07954	LRP1	16	Site	1558
sp|Q86VB7|C163A_HUMAN_Site_445			sp	Q07954	LRP1	16	Site	2472
sp|P46531|NOTC1_HUMAN_Site_41			sp	Q07954	LRP1	16	Site	136
sp|Q13201|MMRN1_HUMAN_Site_981			sp	Q07954	LRP1	16	Site	3662
sp|P24821|TENA_HUMAN_Site_166			sp	Q07954	LRP1	16	Site	3048
sp|O00533|NCHL1_HUMAN_Site_984			sp	Q07954	LRP1	16	Site	446
sp|Q13201|MMRN1_HUMAN_Site_828			sp	Q07954	LRP1	16	Site	3953
sp|P01877|IGHA2_HUMAN_Site_327			sp	Q07954	LRP1	16	Site	3839
sp|P02763|A1AG1_HUMAN_Site_33			sp	Q07954	LRP1	16	Site	2905
sp|Q16769|QPCT_HUMAN_Site_49			sp	Q07954	LRP1	16	Site	3333
sp|Q9UBX1|CATF_HUMAN_Site_195			sp	Q07954	LRP1	16	Site	1511
sp|P22413|ENPP1_HUMAN_Site_341			sp	Q07954	LRP1	16	Site	3089
sp|P49908|SEPP1_HUMAN_Site_83			sp	Q07954	LRP1	16	Site	729
sp|P01023|A2MG_HUMAN_Site_410			sp	Q07954	LRP1	16	Site	1723;1733
sp|P05154|IPSP_HUMAN_Site_338			sp	Q07954	LRP1	16	Site	4278;4279
sp|Q7Z7M9|GALT5_HUMAN_Site_273			sp	P04114	APOB	15	Site	983
sp|P04114|APOB_HUMAN_Site_983			sp	P04114	APOB	15	Site	3465
sp|P00736|C1R_HUMAN_Site_125			sp	P04114	APOB	15	Site	3224
sp|P04217|A1BG_HUMAN_Site_63			sp	P04114	APOB	15	Site	3358
sp|Q96PD2|DCBD2_HUMAN_Site_155			sp	P04114	APOB	15	Site	2560
sp|P13598|ICAM2_HUMAN_Site_82			sp	P04114	APOB	15	Site	2982
sp|Q6UXD5|SE6L2_HUMAN_Site_373			sp	P04114	APOB	15	Site	2239
sp|Q96AP7|ESAM_HUMAN_Site_169			sp	P04114	APOB	15	Site	3895
sp|P27169|PON1_HUMAN_Site_324			sp	P04114	APOB	15	Site	4237
sp|Q76LX8|ATS13_HUMAN_Site_707			sp	P04114	APOB	15	Site	2779
sp|P04114|APOB_HUMAN_Site_3465			sp	P04114	APOB	15	Site	1377
sp|P16070|CD44_HUMAN_Site_57			sp	P04114	APOB	15	Site	3411
sp|P08603|CFAH_HUMAN_Site_822			sp	P04114	APOB	15	Site	1523
sp|Q13433|S39A6_HUMAN_Site_67			sp	P04114	APOB	15	Site	1368;1377
sp|P55058|PLTP_HUMAN_Site_117			sp	P04114	APOB	15	Site	974;983
sp|Q96HD1|CREL1_HUMAN_Site_205			sp	O75882	ATRN	13	Site	325
sp|P05107|ITB2_HUMAN_Site_501			sp	O75882	ATRN	13	Site	1043
sp|P01133|EGF_HUMAN_Site_148			sp	O75882	ATRN	13	Site	1054
sp|Q86U17|SPA11_HUMAN_Site_169			sp	O75882	ATRN	13	Site	623
sp|Q9UKU6|TRHDE_HUMAN_Site_663			sp	O75882	ATRN	13	Site	1259
sp|P04114|APOB_HUMAN_Site_3224			sp	O75882	ATRN	13	Site	1198
sp|Q86UD1|OAF_HUMAN_Site_160			sp	O75882	ATRN	13	Site	914
sp|Q8IYS5|OSCAR_HUMAN_Site_156			sp	O75882	ATRN	13	Site	731
sp|P05556|ITB1_HUMAN_Site_669			sp	O75882	ATRN	13	Site	213
sp|P01008|ANT3_HUMAN_Site_128			sp	O75882	ATRN	13	Site	863
sp|O00241|SIRB1_HUMAN_Site_109			sp	O75882	ATRN	13	Site	383
sp|Q9UNW1|MINP1_HUMAN_Site_242			sp	O75882	ATRN	13	Site	1073
sp|Q86SJ2|AMGO2_HUMAN_Site_104			sp	O75882	ATRN	13	Site	914;923
sp|O00241|SIRB1_HUMAN_Site_269			sp	Q86WI1	PKHL1	11	Site	3545
sp|P14151|LYAM1_HUMAN_Site_60			sp	Q86WI1	PKHL1	11	Site	348
sp|Q9BTY2|FUCO2_HUMAN_Site_377			sp	Q86WI1	PKHL1	11	Site	3133
sp|P02763|A1AG1_HUMAN_Site_72			sp	Q86WI1	PKHL1	11	Site	1288
sp|P02787|TRFE_HUMAN_Site_523			sp	Q86WI1	PKHL1	11	Site	1190
sp|Q86UN3|R4RL2_HUMAN_Site_325			sp	Q86WI1	PKHL1	11	Site	3729
sp|Q92484|ASM3A_HUMAN_Site_356			sp	Q86WI1	PKHL1	11	Site	807
sp|Q8IZF2|AGRF5_HUMAN_Site_339			sp	Q86WI1	PKHL1	11	Site	3825
sp|Q15166|PON3_HUMAN_Site_323			sp	Q86WI1	PKHL1	11	Site	1546
sp|P19652|A1AG2_HUMAN_Site_33			sp	Q86WI1	PKHL1	11	Site	1002
sp|P01871|IGHM_HUMAN_Site_46			sp	Q86WI1	PKHL1	11	Site	864
sp|P01871|IGHM_HUMAN_Site_209			sp	Q8IZF2	AGRF5	10	Site	339
sp|P78552|I13R1_HUMAN_Site_105			sp	Q8IZF2	AGRF5	10	Site	666
sp|P04217|A1BG_HUMAN_Site_44			sp	Q8IZF2	AGRF5	10	Site	931
sp|P07204|TRBM_HUMAN_Site_116			sp	P12259	FA5	10	Site	2209
sp|P08575|PTPRC_HUMAN_Site_421			sp	P12259	FA5	10	Site	1703
sp|P12821|ACE_HUMAN_Site_714			sp	P12259	FA5	10	Site	821
sp|P35555|FBN1_HUMAN_Site_448			sp	Q8IZF2	AGRF5	10	Site	540
sp|Q9Y646|CBPQ_HUMAN_Site_179			sp	Q8IZF2	AGRF5	10	Site	627
sp|Q01459|DIAC_HUMAN_Site_299			sp	P12259	FA5	10	Site	460
sp|P06681|CO2_HUMAN_Site_333			sp	Q8IZF2	AGRF5	10	Site	328
sp|P10909|CLUS_HUMAN_Site_374			sp	Q8IZF2	AGRF5	10	Site	256
sp|Q9UMF0|ICAM5_HUMAN_Site_646			sp	P12259	FA5	10	Site	297
sp|P80108|PHLD_HUMAN_Site_568			sp	Q8IZF2	AGRF5	10	Site	301
sp|P20851|C4BPB_HUMAN_Site_98			sp	P12259	FA5	10	Site	55
sp|Q9NY97|B3GN2_HUMAN_Site_127			sp	Q8IZF2	AGRF5	10	Site	649
sp|P01877|IGHA2_HUMAN_Site_131			sp	P12259	FA5	10	Site	977
sp|P11215|ITAM_HUMAN_Site_240			sp	P12259	FA5	10	Site	382
sp|Q9UIW2|PLXA1_HUMAN_Site_77			sp	P12259	FA5	10	Site	776;782
sp|P00734|THRB_HUMAN_Site_416			sp	P12259	FA5	10	Site	51;55
sp|P04003|C4BPA_HUMAN_Site_221			sp	Q8IZF2	AGRF5	10	Site	390;398
sp|P24821|TENA_HUMAN_Site_1392			sp	P08603	CFAH	9	Site	822
sp|Q15465|SHH_HUMAN_Site_278			sp	P08603	CFAH	9	Site	882
sp|P28827|PTPRM_HUMAN_Site_534			sp	P13473	LAMP2	9	Site	356
sp|Q8TDY8|IGDC4_HUMAN_Site_582			sp	P13473	LAMP2	9	Site	179
sp|Q07075|AMPE_HUMAN_Site_607			sp	P13473	LAMP2	9	Site	257
sp|P06276|CHLE_HUMAN_Site_514			sp	P13473	LAMP2	9	Site	101
sp|P01042|KNG1_HUMAN_Site_169			sp	P08603	CFAH	9	Site	718
sp|P02787|TRFE_HUMAN_Site_432			sp	P08603	CFAH	9	Site	217
sp|O75882|ATRN_HUMAN_Site_325			sp	P08603	CFAH	9	Site	802
sp|P54289|CA2D1_HUMAN_Site_985			sp	P13473	LAMP2	9	Site	75
sp|Q8TER0|SNED1_HUMAN_Site_977			sp	P13473	LAMP2	9	Site	123
sp|P00751|CFAB_HUMAN_Site_285			sp	P08603	CFAH	9	Site	1029
sp|Q15223|NECT1_HUMAN_Site_286			sp	P13473	LAMP2	9	Site	317
sp|P07359|GP1BA_HUMAN_Site_37			sp	P08603	CFAH	9	Site	529
sp|P00751|CFAB_HUMAN_Site_122			sp	P13473	LAMP2	9	Site	49
sp|P12821|ACE_HUMAN_Site_445			sp	P08603	CFAH	9	Site	911
sp|Q9UN70|PCDGK_HUMAN_Site_245			sp	P13473	LAMP2	9	Site	32;38
sp|P35916|VGFR3_HUMAN_Site_594			sp	P08603	CFAH	9	Site	802;822
sp|Q14766|LTBP1_HUMAN_Site_1366			sp	P02763	A1AG1	8	Site	33
sp|Q9BXR6|FHR5_HUMAN_Site_400			sp	P01023	A2MG	8	Site	410
sp|Q92859|NEO1_HUMAN_Site_639			sp	P02763	A1AG1	8	Site	72
sp|Q09MP3|R51A2_HUMAN_Site_494			sp	P08185	CBG	8	Site	330
sp|Q9BQ51|PD1L2_HUMAN_Site_189			sp	P01023	A2MG	8	Site	869
sp|O75882|ATRN_HUMAN_Site_1043			sp	Q8NDA2	HMCN2	8	Site	2476
sp|P22792|CPN2_HUMAN_Site_518			sp	P08185	CBG	8	Site	31
sp|P22897|MRC1_HUMAN_Site_529			sp	P08185	CBG	8	Site	369
sp|P11717|MPRI_HUMAN_Site_1656			sp	P02763	A1AG1	8	Site	93
sp|Q12797|ASPH_HUMAN_Site_452			sp	P01023	A2MG	8	Site	247
sp|O00584|RNT2_HUMAN_Site_106			sp	P08185	CBG	8	Site	260
sp|P35858|ALS_HUMAN_Site_580			sp	P01023	A2MG	8	Site	991
sp|P32942|ICAM3_HUMAN_Site_363			sp	Q4LDE5	SVEP1	8	Site	2370
sp|P03952|KLKB1_HUMAN_Site_494			sp	Q8NDA2	HMCN2	8	Site	1267
sp|O00187|MASP2_HUMAN_Site_547			sp	Q4LDE5	SVEP1	8	Site	3018
sp|P02787|TRFE_HUMAN_Site_630			sp	P08185	CBG	8	Site	274
sp|P01871|IGHM_HUMAN_Site_440			sp	Q4LDE5	SVEP1	8	Site	2876
sp|P32942|ICAM3_HUMAN_Site_52			sp	Q8NDA2	HMCN2	8	Site	546
sp|O00241|SIRB1_HUMAN_Site_291			sp	P01023	A2MG	8	Site	55
sp|P02749|APOH_HUMAN_Site_183			sp	Q4LDE5	SVEP1	8	Site	1890
sp|P07333|CSF1R_HUMAN_Site_480			sp	P08185	CBG	8	Site	96
sp|O95084|PRS23_HUMAN_Site_93			sp	Q4LDE5	SVEP1	8	Site	1102
sp|P02788|TRFL_HUMAN_Site_156			sp	Q4LDE5	SVEP1	8	Site	585
sp|P08185|CBG_HUMAN_Site_330			sp	P01023	A2MG	8	Site	1233
sp|Q86WI1|PKHL1_HUMAN_Site_3545			sp	Q4LDE5	SVEP1	8	Site	1978
sp|P54289|CA2D1_HUMAN_Site_781			sp	Q8NDA2	HMCN2	8	Site	1562
sp|Q8N6C8|LIRA3_HUMAN_Site_281			sp	P01023	A2MG	8	Site	396
sp|P07602|SAP_HUMAN_Site_215			sp	P02763	A1AG1	8	Site	56
sp|Q02985|FHR3_HUMAN_Site_309			sp	Q8NDA2	HMCN2	8	Site	4561
sp|Q8IZF2|AGRF5_HUMAN_Site_666			sp	Q8NDA2	HMCN2	8	Site	4264
sp|Q99941|ATF6B_HUMAN_Site_627			sp	Q8NDA2	HMCN2	8	Site	4804
sp|Q9Y6R7|FCGBP_HUMAN_Site_75			sp	P02763	A1AG1	8	Site	103
sp|P02745|C1QA_HUMAN_Site_146			sp	Q8NDA2	HMCN2	8	Site	4994
sp|P22894|MMP8_HUMAN_Site_73			sp	Q4LDE5	SVEP1	8	Site	3379
sp|P28827|PTPRM_HUMAN_Site_131			sp	P04275	VWF	8	Site	666
sp|P02751|FINC_HUMAN_Site_1007			sp	P04275	VWF	8	Site	2290
sp|O43529|CHSTA_HUMAN_Site_316			sp	P04275	VWF	8	Site	2187
sp|P01023|A2MG_HUMAN_Site_869			sp	P04275	VWF	8	Site	2357
sp|O43505|B4GA1_HUMAN_Site_204			sp	P04275	VWF	8	Site	2585
sp|P15151|PVR_HUMAN_Site_120			sp	P04275	VWF	8	Site	1147
sp|P04114|APOB_HUMAN_Site_3358			sp	P04275	VWF	8	Site	2790
sp|P05543|THBG_HUMAN_Site_165			sp	P04275	VWF	8	Site	2546
sp|Q9P232|CNTN3_HUMAN_Site_193			sp	P08185	CBG	8	Site	176
sp|P07225|PROS_HUMAN_Site_530			sp	P01023	A2MG	8	Site	396;410
sp|P09871|C1S_HUMAN_Site_406			sp	P02763	A1AG1	8	Site	56;72
sp|P80108|PHLD_HUMAN_Site_591			sp	P02763	A1AG1	8	Site	25;33
sp|P05155|IC1_HUMAN_Site_253			sp	P08185	CBG	8	Site	256;260
sp|P04114|APOB_HUMAN_Site_2560			sp	P02763	A1AG1	8	Site	93;103
sp|P04070|PROC_HUMAN_Site_371			sp	Q9NZP8	C1RL	7	Site	296
sp|P20742|PZP_HUMAN_Site_24			sp	P24821	TENA	7	Site	166
sp|Q8IZP9|AGRG2_HUMAN_Site_194			sp	O00533	NCHL1	7	Site	984
sp|Q16620|NTRK2_HUMAN_Site_325			sp	P12821	ACE	7	Site	714
sp|P43251|BTD_HUMAN_Site_402			sp	P80108	PHLD	7	Site	568
sp|P10909|CLUS_HUMAN_Site_103			sp	P24821	TENA	7	Site	1392
sp|Q96PD5|PGRP2_HUMAN_Site_77			sp	P12821	ACE	7	Site	445
sp|P01008|ANT3_HUMAN_Site_187			sp	P32942	ICAM3	7	Site	363
sp|P20742|PZP_HUMAN_Site_997			sp	P32942	ICAM3	7	Site	52
sp|P00751|CFAB_HUMAN_Site_378			sp	P80108	PHLD	7	Site	591
sp|P12821|ACE_HUMAN_Site_111			sp	P12821	ACE	7	Site	111
sp|P32942|ICAM3_HUMAN_Site_134			sp	P32942	ICAM3	7	Site	134
sp|P01009|A1AT_HUMAN_Site_271			sp	P80108	PHLD	7	Site	94
sp|P04196|HRG_HUMAN_Site_63			sp	P12821	ACE	7	Site	146
sp|P00747|PLMN_HUMAN_Site_308			sp	Q9NZP8	C1RL	7	Site	166
sp|Q9BRN9|TM2D3_HUMAN_Site_157			sp	Q9NZP8	C1RL	7	Site	363
sp|O43529|CHSTA_HUMAN_Site_99			sp	P24821	TENA	7	Site	38
sp|Q12879|NMDE1_HUMAN_Site_1446			sp	P80108	PHLD	7	Site	292
sp|P28827|PTPRM_HUMAN_Site_72			sp	Q9NZP8	C1RL	7	Site	242
sp|P02749|APOH_HUMAN_Site_162			sp	P12821	ACE	7	Site	74
sp|P05543|THBG_HUMAN_Site_36			sp	P24821	TENA	7	Site	1301
sp|P32004|L1CAM_HUMAN_Site_671			sp	P32942	ICAM3	7	Site	206
sp|Q7LFX5|CHSTF_HUMAN_Site_142			sp	P11279	LAMP1	7	Site	293
sp|P06315|KV502_HUMAN_Site_40			sp	O00533	NCHL1	7	Site	87
sp|O15031|PLXB2_HUMAN_Site_528			sp	P80108	PHLD	7	Site	659
sp|P03951|FA11_HUMAN_Site_126			sp	P24821	TENA	7	Site	1018
sp|Q13201|MMRN1_HUMAN_Site_1075			sp	Q9NZP8	C1RL	7	Site	335
sp|Q8NDA2|HMCN2_HUMAN_Site_2476			sp	P11279	LAMP1	7	Site	181
sp|P08185|CBG_HUMAN_Site_31			sp	P24821	TENA	7	Site	1034
sp|P58166|INHBE_HUMAN_Site_198			sp	P24821	TENA	7	Site	1485
sp|P04278|SHBG_HUMAN_Site_396			sp	P11279	LAMP1	7	Site	84
sp|P08603|CFAH_HUMAN_Site_882			sp	O00533	NCHL1	7	Site	641
sp|P08697|A2AP_HUMAN_Site_126			sp	P12821	ACE	7	Site	695
sp|P26927|HGFL_HUMAN_Site_72			sp	O00533	NCHL1	7	Site	767
sp|P03952|KLKB1_HUMAN_Site_127			sp	O00533	NCHL1	7	Site	1026
sp|P08519|APOA_HUMAN_Site_61			sp	O00533	NCHL1	7	Site	822
sp|Q9UJ14|GGT7_HUMAN_Site_523			sp	P32942	ICAM3	7	Site	295
sp|P08648|ITA5_HUMAN_Site_868			sp	P11279	LAMP1	7	Site	261
sp|P00748|FA12_HUMAN_Site_433			sp	P11279	LAMP1	7	Site	103
sp|P18850|ATF6A_HUMAN_Site_584			sp	P12821	ACE	7	Site	160
sp|P01859|IGHG2_HUMAN_Site_176			sp	P80108	PHLD	7	Site	604
sp|P01591|IGJ_HUMAN_Site_71			sp	P11279	LAMP1	7	Site	121;130
sp|P80108|PHLD_HUMAN_Site_94			sp	P32942	ICAM3	7	Site	101;110
sp|Q9BYH1|SE6L1_HUMAN_Site_435			sp	Q9NZP8	C1RL	7	Site	335;363
sp|Q86SQ4|AGRG6_HUMAN_Site_143			sp	P80108	PHLD	7	Site	271;292
sp|P11362|FGFR1_HUMAN_Site_264			sp	P11279	LAMP1	7	Site	62;76
sp|O00391|QSOX1_HUMAN_Site_575			sp	O00533	NCHL1	7	Site	476;482
sp|Q8IZF2|AGRF5_HUMAN_Site_931			sp	P32942	ICAM3	7	Site	453;457
sp|P00451|FA8_HUMAN_Site_1319			sp	Q9NZP8	C1RL	7	Site	331;363
sp|P01877|IGHA2_HUMAN_Site_47			sp	P13598	ICAM2	6	Site	82
sp|Q9NRA1|PDGFC_HUMAN_Site_55			sp	P55058	PLTP	6	Site	117
sp|Q16620|NTRK2_HUMAN_Site_121			sp	P11717	MPRI	6	Site	1656
sp|P02760|AMBP_HUMAN_Site_36			sp	Q9Y6R7	FCGBP	6	Site	75
sp|Q13740|CD166_HUMAN_Site_361			sp	P02751	FINC	6	Site	1007
sp|P01880|IGHD_HUMAN_Site_316			sp	Q9P232	CNTN3	6	Site	193
sp|P13473|LAMP2_HUMAN_Site_356			sp	O15031	PLXB2	6	Site	528
sp|O94772|LY6H_HUMAN_Site_36			sp	P00451	FA8	6	Site	1319
sp|P08185|CBG_HUMAN_Site_369			sp	Q9Y6R7	FCGBP	6	Site	770
sp|Q9Y6R7|FCGBP_HUMAN_Site_770			sp	O15031	PLXB2	6	Site	127
sp|P55291|CAD15_HUMAN_Site_576			sp	Q7Z7M0	MEGF8	6	Site	1887
sp|P48740|MASP1_HUMAN_Site_178			sp	Q7Z7M0	MEGF8	6	Site	962
sp|P20138|CD33_HUMAN_Site_100			sp	P15144	AMPN	6	Site	265
sp|O15031|PLXB2_HUMAN_Site_127			sp	P20023	CR2	6	Site	682
sp|P35858|ALS_HUMAN_Site_368			sp	Q9Y6R7	FCGBP	6	Site	1063
sp|O60279|SUSD5_HUMAN_Site_354			sp	Q12913	PTPRJ	6	Site	172
sp|Q9NS62|THSD1_HUMAN_Site_80			sp	P02751	FINC	6	Site	528
sp|Q7Z7M0|MEGF8_HUMAN_Site_1887			sp	P02751	FINC	6	Site	1244
sp|Q12907|LMAN2_HUMAN_Site_183			sp	Q12913	PTPRJ	6	Site	192
sp|P23142|FBLN1_HUMAN_Site_98			sp	Q7Z7M0	MEGF8	6	Site	1201
sp|P20036|DPA1_HUMAN_Site_109			sp	P02751	FINC	6	Site	542
sp|Q8IWV2|CNTN4_HUMAN_Site_911			sp	P00451	FA8	6	Site	1074
sp|Q6YHK3|CD109_HUMAN_Site_419			sp	P40189	IL6RB	6	Site	131
sp|P32004|L1CAM_HUMAN_Site_100			sp	P15144	AMPN	6	Site	818
sp|P13473|LAMP2_HUMAN_Site_179			sp	P00451	FA8	6	Site	982
sp|P13473|LAMP2_HUMAN_Site_257			sp	P11717	MPRI	6	Site	2136
sp|P02788|TRFL_HUMAN_Site_497			sp	P55058	PLTP	6	Site	94
sp|Q7Z7M0|MEGF8_HUMAN_Site_962			sp	P55058	PLTP	6	Site	143
sp|P01042|KNG1_HUMAN_Site_294			sp	Q7Z7M0	MEGF8	6	Site	2214
sp|P04004|VTNC_HUMAN_Site_86			sp	Q12913	PTPRJ	6	Site	231
sp|P02763|A1AG1_HUMAN_Site_93			sp	P13598	ICAM2	6	Site	105
sp|P12318|FCG2A_HUMAN_Site_178			sp	P11717	MPRI	6	Site	435
sp|P15144|AMPN_HUMAN_Site_265			sp	O15031	PLXB2	6	Site	1049
sp|P01011|AACT_HUMAN_Site_93			sp	Q9P232	CNTN3	6	Site	765
sp|P25311|ZA2G_HUMAN_Site_112			sp	P11717	MPRI	6	Site	1757
sp|P12259|FA5_HUMAN_Site_2209			sp	Q9Y6R7	FCGBP	6	Site	1317
sp|P03951|FA11_HUMAN_Site_491			sp	P55058	PLTP	6	Site	245
sp|Q6UXK5|LRRN1_HUMAN_Site_385			sp	P00451	FA8	6	Site	1829
sp|Q8N6Q3|CD177_HUMAN_Site_382			sp	P02751	FINC	6	Site	139
sp|Q8NBP7|PCSK9_HUMAN_Site_533			sp	Q9P232	CNTN3	6	Site	956
sp|P22897|MRC1_HUMAN_Site_104			sp	Q9P232	CNTN3	6	Site	489
sp|Q93070|NAR4_HUMAN_Site_274			sp	P15144	AMPN	6	Site	296
sp|Q9Y6C2|EMIL1_HUMAN_Site_766			sp	P20023	CR2	6	Site	823
sp|Q5VY43|PEAR1_HUMAN_Site_575			sp	P00451	FA8	6	Site	60
sp|P12259|FA5_HUMAN_Site_1703			sp	P40189	IL6RB	6	Site	227
sp|P20023|CR2_HUMAN_Site_682			sp	P40189	IL6RB	6	Site	390
sp|P13473|LAMP2_HUMAN_Site_101			sp	P55058	PLTP	6	Site	64
sp|P01042|KNG1_HUMAN_Site_48			sp	P20023	CR2	6	Site	623
sp|Q8NI99|ANGL6_HUMAN_Site_58			sp	P20023	CR2	6	Site	492
sp|P01023|A2MG_HUMAN_Site_247			sp	Q12913	PTPRJ	6	Site	278
sp|Q9UQV4|LAMP3_HUMAN_Site_232			sp	Q9Y6R7	FCGBP	6	Site	2138
sp|P01019|ANGT_HUMAN_Site_170			sp	Q9P232	CNTN3	6	Site	913
sp|P43251|BTD_HUMAN_Site_150			sp	P11717	MPRI	6	Site	871
sp|Q9Y4D7|PLXD1_HUMAN_Site_500			sp	P55058	PLTP	6	Site	398
sp|P35916|VGFR3_HUMAN_Site_527			sp	P40189	IL6RB	6	Site	379
sp|P12821|ACE_HUMAN_Site_146			sp	Q7Z7M0	MEGF8	6	Site	2066
sp|P16581|LYAM2_HUMAN_Site_503			sp	Q7Z7M0	MEGF8	6	Site	1271
sp|Q96KG7|MEG10_HUMAN_Site_451			sp	P13598	ICAM2	6	Site	187
sp|Q9UJJ9|GNPTG_HUMAN_Site_88			sp	O15031	PLXB2	6	Site	1099
sp|P78552|I13R1_HUMAN_Site_157			sp	P15144	AMPN	6	Site	128
sp|P29622|KAIN_HUMAN_Site_108			sp	Q9Y6R7	FCGBP	6	Site	1743
sp|Q9Y274|SIA10_HUMAN_Site_308			sp	P20023	CR2	6	Site	294
sp|P28799|GRN_HUMAN_Site_236			sp	P15144	AMPN	6	Site	527
sp|P01876|IGHA1_HUMAN_Site_340			sp	P13598	ICAM2	6	Site	153
sp|P04114|APOB_HUMAN_Site_2982			sp	P20023	CR2	6	Site	121
sp|Q9HAT2|SIAE_HUMAN_Site_401			sp	P40189	IL6RB	6	Site	553
sp|O75882|ATRN_HUMAN_Site_1054			sp	P13598	ICAM2	6	Site	47
sp|Q8IWL2|SFTA1_HUMAN_Site_207			sp	O15031	PLXB2	6	Site	733
sp|P33151|CADH5_HUMAN_Site_61			sp	P00451	FA8	6	Site	1431
sp|Q9Y6R7|FCGBP_HUMAN_Site_1063			sp	Q9P232	CNTN3	6	Site	895
sp|Q96BZ4|PLD4_HUMAN_Site_403			sp	P02751	FINC	6	Site	430
sp|Q13201|MMRN1_HUMAN_Site_136			sp	P15144	AMPN	6	Site	234
tr|G3XAN5|G3XAN5_HUMAN_Site_64			sp	P40189	IL6RB	6	Site	379;383
sp|P06276|CHLE_HUMAN_Site_85			sp	P11717	MPRI	6	Site	951;957
sp|Q76LX8|ATS13_HUMAN_Site_1354			sp	Q12913	PTPRJ	6	Site	342;351
sp|P30447|1A23_HUMAN_Site_110			sp	P13598	ICAM2	6	Site	176;187
sp|Q9BRN9|TM2D3_HUMAN_Site_122			sp	Q12913	PTPRJ	6	Site	258;278
sp|P16871|IL7RA_HUMAN_Site_151			sp	O15031	PLXB2	6	Site	391;402
sp|O14672|ADA10_HUMAN_Site_551			sp	Q9NY15	STAB1	5	Site	1170
sp|P28827|PTPRM_HUMAN_Site_406			sp	P02749	APOH	5	Site	253
sp|P09326|CD48_HUMAN_Site_189			sp	P00738	HPT	5	Site	184
sp|P01011|AACT_HUMAN_Site_106			sp	P05156	CFAI	5	Site	177
sp|P56202|CATW_HUMAN_Site_50			sp	P01877	IGHA2	5	Site	327
sp|P06681|CO2_HUMAN_Site_651			sp	P04217	A1BG	5	Site	63
sp|Q96PD5|PGRP2_HUMAN_Site_485			sp	Q76LX8	ATS13	5	Site	707
sp|O00391|QSOX1_HUMAN_Site_130			sp	P02787	TRFE	5	Site	523
sp|P24043|LAMA2_HUMAN_Site_1597			sp	P19652	A1AG2	5	Site	33
sp|P24043|LAMA2_HUMAN_Site_2558			sp	P04217	A1BG	5	Site	44
sp|Q8IXL6|FA20C_HUMAN_Site_470			sp	P10909	CLUS	5	Site	374
sp|Q12913|PTPRJ_HUMAN_Site_172			sp	P20851	C4BPB	5	Site	98
sp|Q92823|NRCAM_HUMAN_Site_993			sp	P01877	IGHA2	5	Site	131
sp|P14151|LYAM1_HUMAN_Site_104			sp	P28827	PTPRM	5	Site	534
sp|P02765|FETUA_HUMAN_Site_156			sp	P02787	TRFE	5	Site	432
sp|Q7Z7M9|GALT5_HUMAN_Site_776			sp	Q92859	NEO1	5	Site	639
sp|P40197|GPV_HUMAN_Site_243			sp	P22792	CPN2	5	Site	518
sp|P01031|CO5_HUMAN_Site_1115			sp	P03952	KLKB1	5	Site	494
sp|P12259|FA5_HUMAN_Site_821			sp	P02787	TRFE	5	Site	630
sp|O00462|MANBA_HUMAN_Site_77			sp	P02749	APOH	5	Site	183
sp|P01011|AACT_HUMAN_Site_271			sp	P07333	CSF1R	5	Site	480
sp|P04114|APOB_HUMAN_Site_2239			sp	P28827	PTPRM	5	Site	131
sp|P02751|FINC_HUMAN_Site_528			sp	Q8IZP9	AGRG2	5	Site	194
sp|P14207|FOLR2_HUMAN_Site_115			sp	P43251	BTD	5	Site	402
sp|P09871|C1S_HUMAN_Site_174			sp	P10909	CLUS	5	Site	103
sp|P07307|ASGR2_HUMAN_Site_102			sp	P28827	PTPRM	5	Site	72
sp|P22105|TENX_HUMAN_Site_3918			sp	P02749	APOH	5	Site	162
sp|P25311|ZA2G_HUMAN_Site_259			sp	P03952	KLKB1	5	Site	127
sp|P42892|ECE1_HUMAN_Site_210			sp	P01877	IGHA2	5	Site	47
sp|P00736|C1R_HUMAN_Site_514			sp	Q6YHK3	CD109	5	Site	419
sp|O94933|SLIK3_HUMAN_Site_399			sp	P01011	AACT	5	Site	93
sp|P04070|PROC_HUMAN_Site_139			sp	P43251	BTD	5	Site	150
sp|Q9HC56|PCDH9_HUMAN_Site_306			sp	Q96BZ4	PLD4	5	Site	403
sp|P20851|C4BPB_HUMAN_Site_154			sp	Q76LX8	ATS13	5	Site	1354
sp|P05155|IC1_HUMAN_Site_238			sp	P28827	PTPRM	5	Site	406
sp|Q6UX71|PXDC2_HUMAN_Site_316			sp	P01011	AACT	5	Site	106
sp|P10721|KIT_HUMAN_Site_463			sp	P24043	LAMA2	5	Site	1597
sp|P02751|FINC_HUMAN_Site_1244			sp	P24043	LAMA2	5	Site	2558
tr|H3BLU2|H3BLU2_HUMAN_Site_284			sp	P01011	AACT	5	Site	271
sp|O15394|NCAM2_HUMAN_Site_177			sp	P20851	C4BPB	5	Site	154
sp|P08185|CBG_HUMAN_Site_260			sp	P10909	CLUS	5	Site	354
sp|Q12913|PTPRJ_HUMAN_Site_192			sp	P55290	CAD13	5	Site	500
sp|P02786|TFR1_HUMAN_Site_251			sp	Q6YHK3	CD109	5	Site	645
sp|P19320|VCAM1_HUMAN_Site_561			sp	P05156	CFAI	5	Site	103
sp|P05154|IPSP_HUMAN_Site_262			sp	P01011	AACT	5	Site	186
sp|Q9H6X2|ANTR1_HUMAN_Site_262			sp	Q08380	LG3BP	5	Site	398
sp|P51884|LUM_HUMAN_Site_252			sp	P43251	BTD	5	Site	349
sp|P02743|SAMP_HUMAN_Site_51			sp	P00738	HPT	5	Site	241
sp|P51884|LUM_HUMAN_Site_160			sp	P19652	A1AG2	5	Site	93
sp|Q9NZP8|C1RL_HUMAN_Site_166			sp	Q08380	LG3BP	5	Site	69
sp|Q86TH1|ATL2_HUMAN_Site_475			sp	P01011	AACT	5	Site	127
sp|P19827|ITIH1_HUMAN_Site_588			sp	P43121	MUC18	5	Site	418
sp|P53634|CATC_HUMAN_Site_276			sp	P05156	CFAI	5	Site	464
sp|P10909|CLUS_HUMAN_Site_354			sp	P03952	KLKB1	5	Site	453
sp|O14498|ISLR_HUMAN_Site_309			sp	Q99650	OSMR	5	Site	326
sp|P55290|CAD13_HUMAN_Site_500			sp	P24043	LAMA2	5	Site	1614
sp|O95897|NOE2_HUMAN_Site_155			sp	Q92859	NEO1	5	Site	909
sp|Q6YHK3|CD109_HUMAN_Site_645			sp	Q9BY67	CADM1	5	Site	101
sp|Q6UX71|PXDC2_HUMAN_Site_160			sp	P10909	CLUS	5	Site	145
sp|O94933|SLIK3_HUMAN_Site_68			sp	P16109	LYAM3	5	Site	272
sp|P01008|ANT3_HUMAN_Site_224			sp	Q9NY15	STAB1	5	Site	413
sp|P15509|CSF2R_HUMAN_Site_229			sp	Q08380	LG3BP	5	Site	551
sp|Q13201|MMRN1_HUMAN_Site_816			sp	Q6YHK3	CD109	5	Site	397
sp|Q7Z7M0|MEGF8_HUMAN_Site_1201			sp	P43121	MUC18	5	Site	467
sp|Q9UBG0|MRC2_HUMAN_Site_140			sp	Q96BZ4	PLD4	5	Site	281
sp|P28300|LYOX_HUMAN_Site_81			sp	Q08380	LG3BP	5	Site	192
sp|Q86VB7|C163A_HUMAN_Site_105			sp	P48357	LEPR	5	Site	397
sp|P05156|CFAI_HUMAN_Site_103			sp	Q99784	NOE1	5	Site	33
sp|P02751|FINC_HUMAN_Site_542			sp	P55290	CAD13	5	Site	598
sp|P05154|IPSP_HUMAN_Site_249			sp	P04217	A1BG	5	Site	179
sp|P01011|AACT_HUMAN_Site_186			sp	Q99784	NOE1	5	Site	394
sp|Q9NRB3|CHSTC_HUMAN_Site_280			sp	Q92859	NEO1	5	Site	210
sp|O75882|ATRN_HUMAN_Site_623			sp	P03952	KLKB1	5	Site	308
sp|Q96KN2|CNDP1_HUMAN_Site_382			sp	Q76LX8	ATS13	5	Site	579
sp|P08571|CD14_HUMAN_Site_151			sp	P02750	A2GL	5	Site	79
sp|P00451|FA8_HUMAN_Site_1074			sp	P02749	APOH	5	Site	193
sp|O14793|GDF8_HUMAN_Site_71			sp	P14384	CBPM	5	Site	384
sp|Q9NPR2|SEM4B_HUMAN_Site_405			sp	P35968	VGFR2	5	Site	374
sp|P05556|ITB1_HUMAN_Site_212			sp	Q9NY15	STAB1	5	Site	286
sp|Q08380|LG3BP_HUMAN_Site_398			sp	Q9BY67	CADM1	5	Site	113
sp|Q9UQP3|TENN_HUMAN_Site_1052			sp	Q99784	NOE1	5	Site	103
sp|A0A075B6J6|LV322_HUMAN_Site_87			sp	P07333	CSF1R	5	Site	428
sp|P43251|BTD_HUMAN_Site_349			sp	P22792	CPN2	5	Site	359
sp|Q86SQ4|AGRG6_HUMAN_Site_818			sp	P35968	VGFR2	5	Site	395
sp|Q86TH1|ATL2_HUMAN_Site_544			sp	P04217	A1BG	5	Site	371
sp|P05160|F13B_HUMAN_Site_162			sp	P55290	CAD13	5	Site	638
sp|Q9H4A9|DPEP2_HUMAN_Site_111			sp	P48357	LEPR	5	Site	23
sp|P40189|IL6RB_HUMAN_Site_131			sp	P16109	LYAM3	5	Site	411
sp|Q96PX8|SLIK1_HUMAN_Site_363			sp	P00533	EGFR	5	Site	352
sp|P15144|AMPN_HUMAN_Site_818			sp	Q92859	NEO1	5	Site	73
sp|P08887|IL6RA_HUMAN_Site_221			sp	P24043	LAMA2	5	Site	2648
sp|Q07954|LRP1_HUMAN_Site_2502			sp	P43121	MUC18	5	Site	449
sp|Q99941|ATF6B_HUMAN_Site_610			sp	Q99650	OSMR	5	Site	163
sp|Q6UX27|VSTM1_HUMAN_Site_55			sp	P14384	CBPM	5	Site	164
sp|Q6GTS8|P20D1_HUMAN_Site_72			sp	P35968	VGFR2	5	Site	158
sp|P04180|LCAT_HUMAN_Site_296			sp	P14384	CBPM	5	Site	115
sp|O75144|ICOSL_HUMAN_Site_173			sp	P07333	CSF1R	5	Site	275
sp|Q8IWV2|CNTN4_HUMAN_Site_191			sp	Q9BY67	CADM1	5	Site	67
sp|P01023|A2MG_HUMAN_Site_991			sp	Q9BY67	CADM1	5	Site	304
sp|Q9H3G5|CPVL_HUMAN_Site_81			sp	P01877	IGHA2	5	Site	92
sp|P23471|PTPRZ_HUMAN_Site_105			sp	P14384	CBPM	5	Site	38
sp|Q8IZF2|AGRF5_HUMAN_Site_540			sp	P43251	BTD	5	Site	203
sp|P01033|TIMP1_HUMAN_Site_53			sp	Q99784	NOE1	5	Site	288
sp|P00738|HPT_HUMAN_Site_241			sp	P48357	LEPR	5	Site	347
sp|P19652|A1AG2_HUMAN_Site_93			sp	Q92859	NEO1	5	Site	470
sp|P19827|ITIH1_HUMAN_Site_285			sp	Q9NY15	STAB1	5	Site	745
sp|Q58EX2|SDK2_HUMAN_Site_1341			sp	P00533	EGFR	5	Site	568
sp|P0C0L4|CO4A_HUMAN_Site_1391			sp	P00533	EGFR	5	Site	413
sp|P00451|FA8_HUMAN_Site_982			sp	Q96BZ4	PLD4	5	Site	249
sp|P01857|IGHG1_HUMAN_Site_244			sp	P07333	CSF1R	5	Site	153
sp|P48740|MASP1_HUMAN_Site_407			sp	Q99650	OSMR	5	Site	84
sp|P11717|MPRI_HUMAN_Site_2136			sp	P48357	LEPR	5	Site	206
sp|Q9Y4L1|HYOU1_HUMAN_Site_862			sp	Q6YHK3	CD109	5	Site	68
sp|Q96PE1|AGRA2_HUMAN_Site_275			sp	Q76LX8	ATS13	5	Site	1235
sp|Q08380|LG3BP_HUMAN_Site_69			sp	P20851	C4BPB	5	Site	71
sp|P55058|PLTP_HUMAN_Site_94			sp	P35968	VGFR2	5	Site	46
sp|Q6UXK5|LRRN1_HUMAN_Site_517			sp	P00738	HPT	5	Site	211
sp|P01833|PIGR_HUMAN_Site_469			sp	P00533	EGFR	5	Site	128
sp|P01011|AACT_HUMAN_Site_127			sp	P07333	CSF1R	5	Site	73
sp|P23142|FBLN1_HUMAN_Site_539			sp	Q99650	OSMR	5	Site	176
sp|P08575|PTPRC_HUMAN_Site_234			sp	P16109	LYAM3	5	Site	180
sp|Q4LDE5|SVEP1_HUMAN_Site_2370			sp	P22792	CPN2	5	Site	119
sp|Q6UVK1|CSPG4_HUMAN_Site_2075			sp	Q6YHK3	CD109	5	Site	513
sp|P02760|AMBP_HUMAN_Site_115			sp	P16109	LYAM3	5	Site	460
sp|P02760|AMBP_HUMAN_Site_250			sp	P22792	CPN2	5	Site	348
sp|Q9UGM5|FETUB_HUMAN_Site_136			sp	Q99784	NOE1	5	Site	431
sp|P43121|MUC18_HUMAN_Site_418			sp	Q76LX8	ATS13	5	Site	667
sp|P55103|INHBC_HUMAN_Site_143			sp	P43251	BTD	5	Site	119
sp|P23470|PTPRG_HUMAN_Site_444			sp	P55290	CAD13	5	Site	530
sp|P04180|LCAT_HUMAN_Site_44			sp	P20851	C4BPB	5	Site	64
sp|Q92187|SIA8D_HUMAN_Site_74			sp	P16109	LYAM3	5	Site	54
sp|P40197|GPV_HUMAN_Site_181			sp	P28827	PTPRM	5	Site	454
sp|P10643|CO7_HUMAN_Site_594			sp	Q96BZ4	PLD4	5	Site	417
sp|Q07954|LRP1_HUMAN_Site_1558			sp	Q8IZP9	AGRG2	5	Site	144
sp|Q7Z7G0|TARSH_HUMAN_Site_904			sp	Q8IZP9	AGRG2	5	Site	99
sp|Q92496|FHR4_HUMAN_Site_374			sp	Q08380	LG3BP	5	Site	580
sp|Q8WZ75|ROBO4_HUMAN_Site_246			sp	P02750	A2GL	5	Site	186
sp|P05156|CFAI_HUMAN_Site_464			sp	P02750	A2GL	5	Site	306
sp|P03952|KLKB1_HUMAN_Site_453			sp	P02750	A2GL	5	Site	325
sp|P08603|CFAH_HUMAN_Site_718			sp	P19652	A1AG2	5	Site	103
sp|P05556|ITB1_HUMAN_Site_50			sp	P10909	CLUS	5	Site	291
sp|Q9NZP8|C1RL_HUMAN_Site_363			sp	P01877	IGHA2	5	Site	205
sp|P02748|CO9_HUMAN_Site_277			sp	P02750	A2GL	5	Site	269
sp|Q96J42|TXD15_HUMAN_Site_293			sp	Q9NY15	STAB1	5	Site	2347
sp|P24821|TENA_HUMAN_Site_38			sp	P00533	EGFR	5	Site	603
sp|Q8IWK6|AGRA3_HUMAN_Site_98			sp	P55290	CAD13	5	Site	671
sp|Q99650|OSMR_HUMAN_Site_326			sp	P35968	VGFR2	5	Site	245
sp|Q16853|AOC3_HUMAN_Site_618			sp	P02790	HEMO	5	Site	187
sp|P04114|APOB_HUMAN_Site_3895			sp	P07996	TSP1	5	Site	708
sp|P24043|LAMA2_HUMAN_Site_1614			sp	P02790	HEMO	5	Site	106
sp|Q13201|MMRN1_HUMAN_Site_541			sp	P02790	HEMO	5	Site	64
tr|D6RGV2|D6RGV2_HUMAN_Site_233			sp	P05156	CFAI	5	Site	494
sp|P80108|PHLD_HUMAN_Site_292			sp	P07996	TSP1	5	Site	321
sp|Q9BWV1|BOC_HUMAN_Site_189			sp	P07996	TSP1	5	Site	360
sp|Q92859|NEO1_HUMAN_Site_909			sp	P14384	CBPM	5	Site	163
sp|Q07954|LRP1_HUMAN_Site_2472			sp	P02790	HEMO	5	Site	453
sp|O75882|ATRN_HUMAN_Site_1259			sp	P24043	LAMA2	5	Site	2360
sp|Q9BY67|CADM1_HUMAN_Site_101			sp	P07996	TSP1	5	Site	248
sp|Q9UGM5|FETUB_HUMAN_Site_37			sp	Q96BZ4	PLD4	5	Site	171
sp|P10909|CLUS_HUMAN_Site_145			sp	P02787	TRFE	5	Site	380
sp|P08195|4F2_HUMAN_Site_365			sp	P05156	CFAI	5	Site	70
sp|Q16853|AOC3_HUMAN_Site_666			sp	P03952	KLKB1	5	Site	396
sp|P51884|LUM_HUMAN_Site_88			sp	P43121	MUC18	5	Site	56
sp|Q13308|PTK7_HUMAN_Site_268			sp	P02749	APOH	5	Site	183;193
sp|O75144|ICOSL_HUMAN_Site_186			sp	Q99650	OSMR	5	Site	175;176
sp|P43652|AFAM_HUMAN_Site_109			sp	Q8IZP9	AGRG2	5	Site	108;111
sp|Q12866|MERTK_HUMAN_Site_234			sp	P02787	TRFE	5	Site	630;637
sp|P16109|LYAM3_HUMAN_Site_272			sp	P22792	CPN2	5	Site	348;359
sp|P35442|TSP2_HUMAN_Site_1069			sp	Q9BY67	CADM1	5	Site	304;308
sp|P55058|PLTP_HUMAN_Site_143			sp	P00738	HPT	5	Site	207;211
sp|Q7Z7G0|TARSH_HUMAN_Site_259			sp	P04217	A1BG	5	Site	363;371
sp|P54108|CRIS3_HUMAN_Site_78			sp	P43121	MUC18	5	Site	445;449
sp|Q96RW7|HMCN1_HUMAN_Site_2155			sp	P19652	A1AG2	5	Site	93;103
sp|P01019|ANGT_HUMAN_Site_47			sp	Q8IZP9	AGRG2	5	Site	111;117
sp|P07357|CO8A_HUMAN_Site_437			sp	P20851	C4BPB	5	Site	64;71
sp|Q92626|PXDN_HUMAN_Site_1368			sp	P19652	A1AG2	5	Site	88;93;103
sp|Q16853|AOC3_HUMAN_Site_592			sp	P02790	HEMO	5	Site	240;246
sp|O75509|TNR21_HUMAN_Site_82			sp	P07996	TSP1	5	Site	244;248
sp|O43897|TLL1_HUMAN_Site_169			sp	P48357	LEPR	5	Site	688;697
sp|P16871|IL7RA_HUMAN_Site_182			sp	P00738	HPT	5	Site	184;207;211
sp|O00587|MFNG_HUMAN_Site_109			sp	P51884	LUM	4	Site	127
sp|P98161|PKD1_HUMAN_Site_2050			sp	P00450	CERU	4	Site	762
sp|Q8NDA2|HMCN2_HUMAN_Site_1267			sp	P01042	KNG1	4	Site	205
sp|Q96KG7|MEG10_HUMAN_Site_678			sp	Q9H9K5	MER34	4	Site	192
sp|P22607|FGFR3_HUMAN_Site_98			sp	P04003	C4BPA	4	Site	528
sp|P04196|HRG_HUMAN_Site_125			sp	Q7Z7M9	GALT5	4	Site	273
sp|O15394|NCAM2_HUMAN_Site_445			sp	P01871	IGHM	4	Site	46
sp|Q8IZF2|AGRF5_HUMAN_Site_627			sp	P01871	IGHM	4	Site	209
sp|Q7Z7M0|MEGF8_HUMAN_Site_2214			sp	P35555	FBN1	4	Site	448
sp|Q9NY15|STAB1_HUMAN_Site_413			sp	P06681	CO2	4	Site	333
sp|Q9NZP8|C1RL_HUMAN_Site_242			sp	P00734	THRB	4	Site	416
sp|P15151|PVR_HUMAN_Site_313			sp	P04003	C4BPA	4	Site	221
sp|Q08380|LG3BP_HUMAN_Site_551			sp	P06276	CHLE	4	Site	514
sp|Q12913|PTPRJ_HUMAN_Site_231			sp	P01042	KNG1	4	Site	169
sp|A6NMZ7|CO6A6_HUMAN_Site_275			sp	P35916	VGFR3	4	Site	594
sp|Q86WI1|PKHL1_HUMAN_Site_348			sp	P01871	IGHM	4	Site	440
sp|Q13332|PTPRS_HUMAN_Site_733			sp	Q02985	FHR3	4	Site	309
sp|O14786|NRP1_HUMAN_Site_150			sp	P05155	IC1	4	Site	253
sp|P08603|CFAH_HUMAN_Site_217			sp	P20742	PZP	4	Site	24
sp|P13598|ICAM2_HUMAN_Site_105			sp	Q16620	NTRK2	4	Site	325
sp|Q9Y2E5|MA2B2_HUMAN_Site_748			sp	P20742	PZP	4	Site	997
sp|Q6YHK3|CD109_HUMAN_Site_397			sp	P04196	HRG	4	Site	63
sp|Q86WI1|PKHL1_HUMAN_Site_3133			sp	Q86SQ4	AGRG6	4	Site	143
sp|P11717|MPRI_HUMAN_Site_435			sp	Q16620	NTRK2	4	Site	121
sp|O95967|FBLN4_HUMAN_Site_198			sp	P02760	AMBP	4	Site	36
sp|Q6UXB8|PI16_HUMAN_Site_114			sp	Q8IWV2	CNTN4	4	Site	911
sp|Q13308|PTK7_HUMAN_Site_567			sp	P01042	KNG1	4	Site	294
sp|O15031|PLXB2_HUMAN_Site_1049			sp	P25311	ZA2G	4	Site	112
sp|P12821|ACE_HUMAN_Site_74			sp	P01042	KNG1	4	Site	48
sp|Q15155|NOMO1_HUMAN_Site_618			sp	P35916	VGFR3	4	Site	527
sp|Q9UBP4|DKK3_HUMAN_Site_96			sp	P16581	LYAM2	4	Site	503
sp|P56199|ITA1_HUMAN_Site_532			sp	P06276	CHLE	4	Site	85
sp|Q9H0X4|F234A_HUMAN_Site_389			sp	P06681	CO2	4	Site	651
sp|P55268|LAMB2_HUMAN_Site_1348			sp	Q7Z7M9	GALT5	4	Site	776
sp|P55285|CADH6_HUMAN_Site_536			sp	P40197	GPV	4	Site	243
sp|O75888|TNF13_HUMAN_Site_124			sp	P25311	ZA2G	4	Site	259
sp|Q12860|CNTN1_HUMAN_Site_208			sp	Q9HC56	PCDH9	4	Site	306
sp|Q5ZPR3|CD276_HUMAN_Site_91			sp	P05155	IC1	4	Site	238
sp|P05160|F13B_HUMAN_Site_545			sp	O15394	NCAM2	4	Site	177
sp|P05107|ITB2_HUMAN_Site_50			sp	P51884	LUM	4	Site	252
sp|P20138|CD33_HUMAN_Site_113			sp	P51884	LUM	4	Site	160
sp|P43121|MUC18_HUMAN_Site_467			sp	Q86TH1	ATL2	4	Site	475
sp|Q14515|SPRL1_HUMAN_Site_476			sp	Q86SQ4	AGRG6	4	Site	818
sp|Q7LFX5|CHSTF_HUMAN_Site_441			sp	Q86TH1	ATL2	4	Site	544
sp|P13942|COBA2_HUMAN_Site_1604			sp	O75144	ICOSL	4	Site	173
sp|Q96BZ4|PLD4_HUMAN_Site_281			sp	Q8IWV2	CNTN4	4	Site	191
sp|P10721|KIT_HUMAN_Site_145			sp	P02760	AMBP	4	Site	115
sp|Q08380|LG3BP_HUMAN_Site_192			sp	P02760	AMBP	4	Site	250
sp|Q9HDC9|APMAP_HUMAN_Site_196			sp	P40197	GPV	4	Site	181
sp|P48357|LEPR_HUMAN_Site_397			sp	P51884	LUM	4	Site	88
sp|P49746|TSP3_HUMAN_Site_407			sp	O75144	ICOSL	4	Site	186
sp|Q4LDE5|SVEP1_HUMAN_Site_3018			sp	Q12866	MERTK	4	Site	234
sp|Q15043|S39AE_HUMAN_Site_77			sp	P04196	HRG	4	Site	125
sp|P08185|CBG_HUMAN_Site_274			sp	O15394	NCAM2	4	Site	445
sp|P11166|GTR1_HUMAN_Site_45			sp	P00450	CERU	4	Site	397
sp|Q9P232|CNTN3_HUMAN_Site_765			sp	P05155	IC1	4	Site	352
sp|P24821|TENA_HUMAN_Site_1301			sp	Q14624	ITIH4	4	Site	81
sp|Q08722|CD47_HUMAN_Site_73			sp	P16581	LYAM2	4	Site	527
sp|Q4LDE5|SVEP1_HUMAN_Site_2876			sp	P20742	PZP	4	Site	932
sp|P02765|FETUA_HUMAN_Site_176			sp	P00450	CERU	4	Site	358
sp|Q99784|NOE1_HUMAN_Site_33			sp	Q8IWV2	CNTN4	4	Site	764
sp|P11717|MPRI_HUMAN_Site_1757			sp	P35916	VGFR3	4	Site	299
sp|Q16820|MEP1B_HUMAN_Site_445			sp	Q14624	ITIH4	4	Site	207
sp|O75594|PGRP1_HUMAN_Site_112			sp	Q86SQ4	AGRG6	4	Site	776
sp|P32942|ICAM3_HUMAN_Site_206			sp	P40197	GPV	4	Site	385
sp|P00450|CERU_HUMAN_Site_397			sp	O15394	NCAM2	4	Site	474
sp|P12259|FA5_HUMAN_Site_460			sp	P00450	CERU	4	Site	138
sp|Q14623|IHH_HUMAN_Site_282			sp	P06681	CO2	4	Site	621
sp|Q9HBW1|LRRC4_HUMAN_Site_388			sp	P16581	LYAM2	4	Site	25
sp|P55290|CAD13_HUMAN_Site_598			sp	P04003	C4BPA	4	Site	506
sp|P27487|DPP4_HUMAN_Site_520			sp	Q14624	ITIH4	4	Site	517
sp|O00592|PODXL_HUMAN_Site_360			sp	P35555	FBN1	4	Site	2178
sp|P55285|CADH6_HUMAN_Site_437			sp	P05155	IC1	4	Site	69
sp|P04217|A1BG_HUMAN_Site_179			sp	O75144	ICOSL	4	Site	70
sp|Q99784|NOE1_HUMAN_Site_394			sp	Q16620	NTRK2	4	Site	95
sp|Q10588|BST1_HUMAN_Site_66			sp	Q96IY4	CBPB2	4	Site	73
sp|Q86WI1|PKHL1_HUMAN_Site_1288			sp	P35555	FBN1	4	Site	1581
sp|Q7Z3B1|NEGR1_HUMAN_Site_275			sp	P35916	VGFR3	4	Site	104
sp|P01137|TGFB1_HUMAN_Site_136			sp	Q13421	MSLN	4	Site	388
sp|Q8NDA2|HMCN2_HUMAN_Site_546			sp	Q14624	ITIH4	4	Site	62
sp|P01024|CO3_HUMAN_Site_1617			sp	Q8IWV2	CNTN4	4	Site	893
sp|P49908|SEPP1_HUMAN_Site_119			sp	Q02985	FHR3	4	Site	205
sp|Q9Y6R7|FCGBP_HUMAN_Site_1317			sp	Q9HC56	PCDH9	4	Site	734
sp|Q06418|TYRO3_HUMAN_Site_230			sp	Q13421	MSLN	4	Site	496
sp|P55058|PLTP_HUMAN_Site_245			sp	Q7Z7M9	GALT5	4	Site	845
sp|Q96RW7|HMCN1_HUMAN_Site_3727			sp	Q96IY4	CBPB2	4	Site	108
sp|Q92859|NEO1_HUMAN_Site_210			sp	Q9HC56	PCDH9	4	Site	450
sp|P05155|IC1_HUMAN_Site_352			sp	P40197	GPV	4	Site	51
sp|Q13449|LSAMP_HUMAN_Site_300			sp	Q9H9K5	MER34	4	Site	89
sp|Q9C0H2|TTYH3_HUMAN_Site_351			sp	Q9H9K5	MER34	4	Site	333
sp|P03952|KLKB1_HUMAN_Site_308			sp	P02760	AMBP	4	Site	270
sp|Q8TDL5|BPIB1_HUMAN_Site_48			sp	P25311	ZA2G	4	Site	128
sp|Q13275|SEM3F_HUMAN_Site_53			sp	P06276	CHLE	4	Site	483
sp|Q76LX8|ATS13_HUMAN_Site_579			sp	P00734	THRB	4	Site	143
sp|P00451|FA8_HUMAN_Site_1829			sp	P00734	THRB	4	Site	205
sp|Q68CJ9|CR3L3_HUMAN_Site_427			sp	Q13421	MSLN	4	Site	57
sp|P02750|A2GL_HUMAN_Site_79			sp	Q96IY4	CBPB2	4	Site	85
sp|Q9UJA9|ENPP5_HUMAN_Site_329			sp	Q13421	MSLN	4	Site	523
sp|Q14624|ITIH4_HUMAN_Site_81			sp	Q02985	FHR3	4	Site	108
sp|Q8IZF2|AGRF5_HUMAN_Site_328			sp	Q9HC56	PCDH9	4	Site	368
sp|P01023|A2MG_HUMAN_Site_55			sp	A8MVW5	HECA2	4	Site	85
sp|P17927|CR1_HUMAN_Site_578			sp	A8MVW5	HECA2	4	Site	216
sp|P42702|LIFR_HUMAN_Site_191			sp	Q12866	MERTK	4	Site	454
sp|P17181|INAR1_HUMAN_Site_81			sp	Q9ULI3	HEG1	4	Site	1080
sp|O75578|ITA10_HUMAN_Site_1039			sp	O75144	ICOSL	4	Site	102
sp|P02751|FINC_HUMAN_Site_139			sp	A8MVW5	HECA2	4	Site	288
sp|Q12841|FSTL1_HUMAN_Site_75			sp	P20742	PZP	4	Site	246
sp|P11279|LAMP1_HUMAN_Site_293			sp	Q9ULI3	HEG1	4	Site	314
sp|Q9P232|CNTN3_HUMAN_Site_956			sp	Q9ULI3	HEG1	4	Site	279
sp|Q6UY14|ATL4_HUMAN_Site_490			sp	A8MVW5	HECA2	4	Site	129
sp|P08246|ELNE_HUMAN_Site_88			sp	Q9ULI3	HEG1	4	Site	159
sp|P07307|ASGR2_HUMAN_Site_170			sp	P00734	THRB	4	Site	121
sp|P08887|IL6RA_HUMAN_Site_93			sp	P04196	HRG	4	Site	344
sp|P02749|APOH_HUMAN_Site_193			sp	Q7Z7M9	GALT5	4	Site	395
sp|P14384|CBPM_HUMAN_Site_384			sp	P35555	FBN1	4	Site	1703;1713
sp|Q9P232|CNTN3_HUMAN_Site_489			sp	P25311	ZA2G	4	Site	109;112
sp|P04070|PROC_HUMAN_Site_290			sp	P06276	CHLE	4	Site	509;513;514
sp|P15144|AMPN_HUMAN_Site_296			sp	Q86TH1	ATL2	4	Site	533;544
sp|O00533|NCHL1_HUMAN_Site_87			sp	P01871	IGHM	4	Site	272;279
sp|P02671|FIBA_HUMAN_Site_686			sp	Q12866	MERTK	4	Site	329;336
sp|P35968|VGFR2_HUMAN_Site_374			sp	Q02985	FHR3	4	Site	185;205
sp|Q9UHD4|CIDEB_HUMAN_Site_18			sp	Q9H9K5	MER34	4	Site	225;234
sp|Q9UFP1|F198A_HUMAN_Site_566			sp	P04003	C4BPA	4	Site	506;528
sp|Q8IZF2|AGRF5_HUMAN_Site_256			sp	Q86SQ4	AGRG6	4	Site	667;673
sp|Q9UBX5|FBLN5_HUMAN_Site_296			sp	Q86TH1	ATL2	4	Site	524;544
sp|P46531|NOTC1_HUMAN_Site_1587			sp	Q16620	NTRK2	4	Site	61;67
sp|Q13822|ENPP2_HUMAN_Site_54			sp	P16581	LYAM2	4	Site	145;160
sp|Q6P4E1|CASC4_HUMAN_Site_115			sp	P06681	CO2	4	Site	333;344
sp|Q9NPC4|A4GAT_HUMAN_Site_203			sp	Q12866	MERTK	4	Site	215;234
sp|P80108|PHLD_HUMAN_Site_659			sp	O15394	NCAM2	4	Site	406;419
sp|P13688|CEAM1_HUMAN_Site_378			sp	Q96IY4	CBPB2	4	Site	85;108
sp|Q9NY15|STAB1_HUMAN_Site_286			sp	P04196	HRG	4	Site	344;345
sp|Q9BY67|CADM1_HUMAN_Site_113			sp	P08581	MET	3	Site	106
sp|A0A0J9YXX1|HV5X1_HUMAN_Site_78			sp	Q96PD5	PGRP2	3	Site	367
sp|Q9Y6H6|KCNE3_HUMAN_Site_22			sp	P0C0L4	CO4A	3	Site	1328
sp|Q15389|ANGP1_HUMAN_Site_154			sp	P49908	SEPP1	3	Site	174
sp|P27930|IL1R2_HUMAN_Site_219			sp	P46531	NOTC1	3	Site	41
sp|Q07954|LRP1_HUMAN_Site_136			sp	P49908	SEPP1	3	Site	83
sp|Q9NQS3|NECT3_HUMAN_Site_331			sp	P05154	IPSP	3	Site	338
sp|Q9UM47|NOTC3_HUMAN_Site_1179			sp	P00736	C1R	3	Site	125
sp|Q99784|NOE1_HUMAN_Site_103			sp	P27169	PON1	3	Site	324
sp|Q07954|LRP1_HUMAN_Site_3662			sp	P05556	ITB1	3	Site	669
sp|P28845|DHI1_HUMAN_Site_162			sp	P01008	ANT3	3	Site	128
sp|P17301|ITA2_HUMAN_Site_1057			sp	O00241	SIRB1	3	Site	109
sp|P07333|CSF1R_HUMAN_Site_428			sp	O00241	SIRB1	3	Site	269
sp|Q9Y274|SIA10_HUMAN_Site_295			sp	P08575	PTPRC	3	Site	421
sp|P05164|PERM_HUMAN_Site_355			sp	Q9NY97	B3GN2	3	Site	127
sp|Q8NFT8|DNER_HUMAN_Site_223			sp	P11215	ITAM	3	Site	240
sp|P22792|CPN2_HUMAN_Site_359			sp	Q8TDY8	IGDC4	3	Site	582
sp|P16581|LYAM2_HUMAN_Site_527			sp	Q07075	AMPE	3	Site	607
sp|Q9NR99|MXRA5_HUMAN_Site_1735			sp	P54289	CA2D1	3	Site	985
sp|P20023|CR2_HUMAN_Site_823			sp	Q8TER0	SNED1	3	Site	977
sp|A6NMZ7|CO6A6_HUMAN_Site_400			sp	P00751	CFAB	3	Site	285
sp|Q13797|ITA9_HUMAN_Site_225			sp	Q15223	NECT1	3	Site	286
sp|P20742|PZP_HUMAN_Site_932			sp	P00751	CFAB	3	Site	122
sp|Q86WI1|PKHL1_HUMAN_Site_1190			sp	Q14766	LTBP1	3	Site	1366
sp|P00450|CERU_HUMAN_Site_358			sp	P22897	MRC1	3	Site	529
sp|P19823|ITIH2_HUMAN_Site_118			sp	O00241	SIRB1	3	Site	291
sp|P10619|PPGB_HUMAN_Site_333			sp	P02788	TRFL	3	Site	156
sp|P09172|DOPO_HUMAN_Site_184			sp	P54289	CA2D1	3	Site	781
sp|Q8IWV2|CNTN4_HUMAN_Site_764			sp	P07602	SAP	3	Site	215
sp|P49641|MA2A2_HUMAN_Site_305			sp	P15151	PVR	3	Site	120
sp|Q07954|LRP1_HUMAN_Site_3048			sp	P05543	THBG	3	Site	165
sp|Q9NZK5|ADA2_HUMAN_Site_174			sp	P09871	C1S	3	Site	406
sp|P35916|VGFR3_HUMAN_Site_299			sp	P04070	PROC	3	Site	371
sp|Q14624|ITIH4_HUMAN_Site_207			sp	Q96PD5	PGRP2	3	Site	77
sp|Q86WI1|PKHL1_HUMAN_Site_3729			sp	P01008	ANT3	3	Site	187
sp|Q53RD9|FBLN7_HUMAN_Site_124			sp	P00751	CFAB	3	Site	378
sp|P00451|FA8_HUMAN_Site_60			sp	P01009	A1AT	3	Site	271
sp|Q86SQ4|AGRG6_HUMAN_Site_776			sp	P05543	THBG	3	Site	36
sp|P06331|HV434_HUMAN_Site_78			sp	P32004	L1CAM	3	Site	671
sp|P06731|CEAM5_HUMAN_Site_204			sp	Q7LFX5	CHSTF	3	Site	142
sp|P35968|VGFR2_HUMAN_Site_395			sp	P03951	FA11	3	Site	126
sp|P21583|SCF_HUMAN_Site_90			sp	P11362	FGFR1	3	Site	264
sp|Q9NX62|IMPA3_HUMAN_Site_259			sp	Q13740	CD166	3	Site	361
sp|P04217|A1BG_HUMAN_Site_371			sp	P20138	CD33	3	Site	100
sp|Q9Y251|HPSE_HUMAN_Site_459			sp	P23142	FBLN1	3	Site	98
sp|P05543|THBG_HUMAN_Site_253			sp	P32004	L1CAM	3	Site	100
sp|Q02763|TIE2_HUMAN_Site_596			sp	P02788	TRFL	3	Site	497
sp|Q14126|DSG2_HUMAN_Site_112			sp	P04004	VTNC	3	Site	86
sp|P40189|IL6RB_HUMAN_Site_227			sp	P03951	FA11	3	Site	491
sp|O75326|SEM7A_HUMAN_Site_157			sp	P22897	MRC1	3	Site	104
sp|P0DP01|HV108_HUMAN_Site_92			sp	Q96KG7	MEG10	3	Site	451
sp|P11117|PPAL_HUMAN_Site_133			sp	P33151	CADH5	3	Site	61
sp|P28906|CD34_HUMAN_Site_249			sp	Q96PD5	PGRP2	3	Site	485
sp|P22105|TENX_HUMAN_Site_3853			sp	Q92823	NRCAM	3	Site	993
sp|Q16769|QPCT_HUMAN_Site_296			sp	P01031	CO5	3	Site	1115
sp|Q9NS62|THSD1_HUMAN_Site_304			sp	P09871	C1S	3	Site	174
sp|P55290|CAD13_HUMAN_Site_638			sp	P00736	C1R	3	Site	514
sp|P48357|LEPR_HUMAN_Site_23			sp	P04070	PROC	3	Site	139
sp|P08603|CFAH_HUMAN_Site_802			sp	Q6UX71	PXDC2	3	Site	316
sp|P24821|TENA_HUMAN_Site_1018			sp	P10721	KIT	3	Site	463
sp|Q9UNN8|EPCR_HUMAN_Site_64			sp	P05154	IPSP	3	Site	262
sp|Q5ZPR3|CD276_HUMAN_Site_104			sp	Q6UX71	PXDC2	3	Site	160
sp|Q9NY97|B3GN2_HUMAN_Site_79			sp	P01008	ANT3	3	Site	224
sp|P30530|UFO_HUMAN_Site_339			sp	Q9UBG0	MRC2	3	Site	140
sp|P04114|APOB_HUMAN_Site_4237			sp	P05154	IPSP	3	Site	249
sp|P58335|ANTR2_HUMAN_Site_250			sp	Q9NRB3	CHSTC	3	Site	280
sp|Q9Y4L1|HYOU1_HUMAN_Site_830			sp	P05556	ITB1	3	Site	212
sp|P08294|SODE_HUMAN_Site_107			sp	P08887	IL6RA	3	Site	221
sp|Q9NZK5|ADA2_HUMAN_Site_378			sp	P23471	PTPRZ	3	Site	105
sp|Q99523|SORT_HUMAN_Site_162			sp	Q58EX2	SDK2	3	Site	1341
sp|P40197|GPV_HUMAN_Site_385			sp	P0C0L4	CO4A	3	Site	1391
sp|Q9NZP8|C1RL_HUMAN_Site_335			sp	Q9Y4L1	HYOU1	3	Site	862
sp|Q2TV78|MST1L_HUMAN_Site_619			sp	P01833	PIGR	3	Site	469
sp|P78509|RELN_HUMAN_Site_2961			sp	P23142	FBLN1	3	Site	539
sp|O15394|NCAM2_HUMAN_Site_474			sp	P08575	PTPRC	3	Site	234
sp|P13688|CEAM1_HUMAN_Site_197			sp	Q9UGM5	FETUB	3	Site	136
sp|P11279|LAMP1_HUMAN_Site_181			sp	Q7Z7G0	TARSH	3	Site	904
sp|Q9NT68|TEN2_HUMAN_Site_2197			sp	P05556	ITB1	3	Site	50
sp|Q86T13|CLC14_HUMAN_Site_189			sp	Q16853	AOC3	3	Site	618
sp|Q12864|CAD17_HUMAN_Site_546			sp	Q9UGM5	FETUB	3	Site	37
sp|Q16610|ECM1_HUMAN_Site_444			sp	Q16853	AOC3	3	Site	666
sp|Q96MK3|FA20A_HUMAN_Site_388			sp	Q13308	PTK7	3	Site	268
sp|Q93070|NAR4_HUMAN_Site_257			sp	Q7Z7G0	TARSH	3	Site	259
sp|P17342|ANPRC_HUMAN_Site_394			sp	Q96RW7	HMCN1	3	Site	2155
sp|Q13308|PTK7_HUMAN_Site_116			sp	Q16853	AOC3	3	Site	592
sp|Q6UY14|ATL4_HUMAN_Site_1001			sp	Q96KG7	MEG10	3	Site	678
sp|P02771|FETA_HUMAN_Site_251			sp	P15151	PVR	3	Site	313
sp|P28799|GRN_HUMAN_Site_265			sp	Q13308	PTK7	3	Site	567
sp|P00450|CERU_HUMAN_Site_138			sp	P56199	ITA1	3	Site	532
sp|O75509|TNR21_HUMAN_Site_278			sp	Q9H0X4	F234A	3	Site	389
sp|P40189|IL6RB_HUMAN_Site_390			sp	Q12860	CNTN1	3	Site	208
sp|Q5VY43|PEAR1_HUMAN_Site_271			sp	Q5ZPR3	CD276	3	Site	91
sp|P01920|DQB1_HUMAN_Site_51			sp	P20138	CD33	3	Site	113
sp|Q9UK05|GDF2_HUMAN_Site_71			sp	Q7LFX5	CHSTF	3	Site	441
sp|Q07954|LRP1_HUMAN_Site_446			sp	P10721	KIT	3	Site	145
sp|Q92823|NRCAM_HUMAN_Site_276			sp	Q10588	BST1	3	Site	66
sp|O95274|LYPD3_HUMAN_Site_163			sp	P01137	TGFB1	3	Site	136
sp|P07911|UROM_HUMAN_Site_232			sp	P01024	CO3	3	Site	1617
sp|P06681|CO2_HUMAN_Site_621			sp	P49908	SEPP1	3	Site	119
sp|P16109|LYAM3_HUMAN_Site_411			sp	Q96RW7	HMCN1	3	Site	3727
sp|P06280|AGAL_HUMAN_Site_139			sp	Q13449	LSAMP	3	Site	300
sp|P08648|ITA5_HUMAN_Site_773			sp	Q6UY14	ATL4	3	Site	490
sp|P00533|EGFR_HUMAN_Site_352			sp	P08887	IL6RA	3	Site	93
sp|P13473|LAMP2_HUMAN_Site_75			sp	P04070	PROC	3	Site	290
sp|Q9NPH3|IL1AP_HUMAN_Site_209			sp	P46531	NOTC1	3	Site	1587
sp|Q96B86|RGMA_HUMAN_Site_159			sp	P13688	CEAM1	3	Site	378
sp|Q92854|SEM4D_HUMAN_Site_379			sp	P19823	ITIH2	3	Site	118
sp|Q92859|NEO1_HUMAN_Site_73			sp	P05543	THBG	3	Site	253
sp|Q9C0C4|SEM4C_HUMAN_Site_522			sp	Q5ZPR3	CD276	3	Site	104
sp|Q8N8Z6|DCBD1_HUMAN_Site_277			sp	Q9NY97	B3GN2	3	Site	79
sp|Q4LDE5|SVEP1_HUMAN_Site_1890			sp	P30530	UFO	3	Site	339
sp|P55058|PLTP_HUMAN_Site_64			sp	Q9Y4L1	HYOU1	3	Site	830
sp|P02747|C1QC_HUMAN_Site_141			sp	P13688	CEAM1	3	Site	197
sp|P11047|LAMC1_HUMAN_Site_1395			sp	Q13308	PTK7	3	Site	116
sp|P01889|1B07_HUMAN_Site_110			sp	Q6UY14	ATL4	3	Site	1001
sp|P11362|FGFR1_HUMAN_Site_317			sp	Q92823	NRCAM	3	Site	276
sp|Q96F46|I17RA_HUMAN_Site_54			sp	O95274	LYPD3	3	Site	163
sp|P04066|FUCO_HUMAN_Site_382			sp	P07911	UROM	3	Site	232
sp|Q9UJ14|GGT7_HUMAN_Site_267			sp	Q92854	SEM4D	3	Site	379
sp|P24043|LAMA2_HUMAN_Site_2648			sp	P11362	FGFR1	3	Site	317
sp|P43121|MUC18_HUMAN_Site_449			sp	P02788	TRFL	3	Site	642
sp|P04114|APOB_HUMAN_Site_2779			sp	P08575	PTPRC	3	Site	337
sp|O95393|BMP10_HUMAN_Site_67			sp	P23471	PTPRZ	3	Site	677
sp|Q96MK3|FA20A_HUMAN_Site_70			sp	P33151	CADH5	3	Site	112
sp|O43451|MGA_HUMAN_Site_1672			sp	Q13740	CD166	3	Site	95
sp|P02788|TRFL_HUMAN_Site_642			sp	P27169	PON1	3	Site	253
sp|Q5T2D2|TRML2_HUMAN_Site_89			sp	Q9UGM5	FETUB	3	Site	374
sp|P08575|PTPRC_HUMAN_Site_337			sp	Q13740	CD166	3	Site	480
sp|Q99650|OSMR_HUMAN_Site_163			sp	P07911	UROM	3	Site	513
sp|Q13201|MMRN1_HUMAN_Site_344			sp	P01009	A1AT	3	Site	107
sp|P16278|BGAL_HUMAN_Site_464			sp	Q12860	CNTN1	3	Site	258
sp|O75882|ATRN_HUMAN_Site_1198			sp	P01137	TGFB1	3	Site	82
sp|P16581|LYAM2_HUMAN_Site_25			sp	P08581	MET	3	Site	785
sp|Q9HDC9|APMAP_HUMAN_Site_160			sp	Q6QNK2	AGRD1	3	Site	533
sp|P14384|CBPM_HUMAN_Site_164			sp	Q6QNK2	AGRD1	3	Site	185
sp|Q9UKX5|ITA11_HUMAN_Site_331			sp	P54289	CA2D1	3	Site	998
sp|P23471|PTPRZ_HUMAN_Site_677			sp	Q96KG7	MEG10	3	Site	134
sp|P33151|CADH5_HUMAN_Site_112			sp	Q01638	ILRL1	3	Site	101
sp|Q8N8Z6|DCBD1_HUMAN_Site_124			sp	Q12860	CNTN1	3	Site	494
sp|P35968|VGFR2_HUMAN_Site_158			sp	Q9H0X4	F234A	3	Site	144
sp|Q13740|CD166_HUMAN_Site_95			sp	Q6FHJ7	SFRP4	3	Site	240
sp|P14384|CBPM_HUMAN_Site_115			sp	P30530	UFO	3	Site	345
sp|P12259|FA5_HUMAN_Site_297			sp	O43157	PLXB1	3	Site	1253
sp|P17301|ITA2_HUMAN_Site_105			sp	Q6QNK2	AGRD1	3	Site	319
sp|P27169|PON1_HUMAN_Site_253			sp	P05186	PPBT	3	Site	140
sp|P04003|C4BPA_HUMAN_Site_506			sp	Q9UBG0	MRC2	3	Site	497
sp|P08185|CBG_HUMAN_Site_96			sp	Q9NY97	B3GN2	3	Site	89
sp|P20023|CR2_HUMAN_Site_623			sp	P31997	CEAM8	3	Site	115
sp|O75015|FCG3B_HUMAN_Site_92			sp	Q9H0X4	F234A	3	Site	314
sp|Q03591|FHR1_HUMAN_Site_194			sp	Q14766	LTBP1	3	Site	378
sp|Q14624|ITIH4_HUMAN_Site_517			sp	P27169	PON1	3	Site	43
sp|P13473|LAMP2_HUMAN_Site_123			sp	O95274	LYPD3	3	Site	129
sp|Q9UGM5|FETUB_HUMAN_Site_374			sp	P19823	ITIH2	3	Site	491
sp|Q13740|CD166_HUMAN_Site_480			sp	P01009	A1AT	3	Site	70
sp|P07333|CSF1R_HUMAN_Site_275			sp	Q9HBB8	CDHR5	3	Site	81
sp|P35555|FBN1_HUMAN_Site_2178			sp	O43157	PLXB1	3	Site	31
sp|Q9Y251|HPSE_HUMAN_Site_200			sp	Q9NRB3	CHSTC	3	Site	209
sp|Q9BY67|CADM1_HUMAN_Site_67			sp	Q9UBG0	MRC2	3	Site	69
sp|Q9BY67|CADM1_HUMAN_Site_304			sp	P48960	CD97	3	Site	38
sp|Q8WZ75|ROBO4_HUMAN_Site_360			sp	Q01638	ILRL1	3	Site	232
sp|P07911|UROM_HUMAN_Site_513			sp	Q14314	FGL2	3	Site	336
sp|P41222|PTGDS_HUMAN_Site_78			sp	P49747	COMP	3	Site	129
sp|P01009|A1AT_HUMAN_Site_107			sp	P01024	CO3	3	Site	85
sp|Q12860|CNTN1_HUMAN_Site_258			sp	Q15223	NECT1	3	Site	139
sp|P38571|LICH_HUMAN_Site_161			sp	Q9NRB3	CHSTC	3	Site	134
sp|P78509|RELN_HUMAN_Site_305			sp	Q8TDY8	IGDC4	3	Site	157
sp|O43451|MGA_HUMAN_Site_1323			sp	Q92854	SEM4D	3	Site	77
sp|P05155|IC1_HUMAN_Site_69			sp	Q6FHJ7	SFRP4	3	Site	116
sp|P01137|TGFB1_HUMAN_Site_82			sp	Q9HBB8	CDHR5	3	Site	405
sp|Q9UBP4|DKK3_HUMAN_Site_106			sp	Q6UY14	ATL4	3	Site	773
sp|Q99435|NELL2_HUMAN_Site_53			sp	Q15223	NECT1	3	Site	202
sp|P01877|IGHA2_HUMAN_Site_92			sp	P17936	IBP3	3	Site	116
sp|P08581|MET_HUMAN_Site_785			sp	Q8TER0	SNED1	3	Site	1109
sp|O43508|TNF12_HUMAN_Site_139			sp	Q6FHJ7	SFRP4	3	Site	38
sp|P08603|CFAH_HUMAN_Site_1029			sp	P03951	FA11	3	Site	450
sp|Q14126|DSG2_HUMAN_Site_462			sp	Q6UX71	PXDC2	3	Site	345
sp|P82987|ATL3_HUMAN_Site_1516			sp	P48960	CD97	3	Site	453
sp|O94769|ECM2_HUMAN_Site_378			sp	P05186	PPBT	3	Site	430
sp|Q86WI1|PKHL1_HUMAN_Site_807			sp	Q92823	NRCAM	3	Site	716
sp|P20023|CR2_HUMAN_Site_492			sp	Q92854	SEM4D	3	Site	139
sp|P10319|1B58_HUMAN_Site_110			sp	Q7LFX5	CHSTF	3	Site	409
sp|P04062|GLCM_HUMAN_Site_309			sp	Q96RW7	HMCN1	3	Site	3689
sp|Q8WW52|F151A_HUMAN_Site_315			sp	P19823	ITIH2	3	Site	103
sp|Q6QNK2|AGRD1_HUMAN_Site_533			sp	P23471	PTPRZ	3	Site	223
sp|Q07000|1C15_HUMAN_Site_110			sp	P08887	IL6RA	3	Site	55
sp|P24821|TENA_HUMAN_Site_1034			sp	P07911	UROM	3	Site	322
sp|P41222|PTGDS_HUMAN_Site_51			sp	Q6UX06	OLFM4	3	Site	72
sp|Q6QNK2|AGRD1_HUMAN_Site_185			sp	P01833	PIGR	3	Site	186
sp|O60486|PLXC1_HUMAN_Site_149			sp	Q01638	ILRL1	3	Site	191
sp|P04114|APOB_HUMAN_Site_1377			sp	P22897	MRC1	3	Site	1205
sp|P40200|TACT_HUMAN_Site_368			sp	P17936	IBP3	3	Site	136
sp|Q99574|NEUS_HUMAN_Site_157			sp	Q10588	BST1	3	Site	95
sp|P54802|ANAG_HUMAN_Site_532			sp	Q96EE4	CC126	3	Site	134
sp|P14384|CBPM_HUMAN_Site_38			sp	Q14314	FGL2	3	Site	179
sp|O15230|LAMA5_HUMAN_Site_95			sp	Q14314	FGL2	3	Site	263
sp|O75976|CBPD_HUMAN_Site_522			sp	P17936	IBP3	3	Site	199
sp|Q9UEW3|MARCO_HUMAN_Site_136			sp	Q14766	LTBP1	3	Site	347
sp|P54289|CA2D1_HUMAN_Site_998			sp	Q5ZPR3	CD276	3	Site	215
sp|Q13201|MMRN1_HUMAN_Site_431			sp	Q10588	BST1	3	Site	148
sp|P12111|CO6A3_HUMAN_Site_2677			sp	P01031	CO5	3	Site	741
sp|Q13201|MMRN1_HUMAN_Site_1020			sp	Q9H741	CL049	3	Site	101
sp|O15123|ANGP2_HUMAN_Site_240			sp	P07602	SAP	3	Site	101
sp|Q08ET2|SIG14_HUMAN_Site_210			sp	P31997	CEAM8	3	Site	104
sp|Q96KG7|MEG10_HUMAN_Site_134			sp	P11362	FGFR1	3	Site	296
sp|Q01638|ILRL1_HUMAN_Site_101			sp	P11215	ITAM	3	Site	1021
sp|P07306|ASGR1_HUMAN_Site_147			sp	Q9H741	CL049	3	Site	67
sp|Q4LDE5|SVEP1_HUMAN_Site_1102			sp	Q13449	LSAMP	3	Site	40
sp|Q6V0I7|FAT4_HUMAN_Site_2921			sp	P01031	CO5	3	Site	1630
sp|Q8NBJ4|GOLM1_HUMAN_Site_109			sp	Q58EX2	SDK2	3	Site	1205
sp|Q12860|CNTN1_HUMAN_Site_494			sp	P04004	VTNC	3	Site	242
sp|Q07954|LRP1_HUMAN_Site_3953			sp	Q8TER0	SNED1	3	Site	886
sp|Q9NR71|ASAH2_HUMAN_Site_624			sp	Q8TDY8	IGDC4	3	Site	782
sp|O75882|ATRN_HUMAN_Site_914			sp	P56199	ITA1	3	Site	460
sp|O75882|ATRN_HUMAN_Site_731			sp	P20138	CD33	3	Site	99
sp|Q9H0X4|F234A_HUMAN_Site_144			sp	P08581	MET	3	Site	399
sp|Q12913|PTPRJ_HUMAN_Site_278			sp	P30530	UFO	3	Site	198
sp|Q6FHJ7|SFRP4_HUMAN_Site_240			sp	Q58EX2	SDK2	3	Site	1256
sp|P05362|ICAM1_HUMAN_Site_267			sp	Q6UX06	OLFM4	3	Site	136
sp|P30530|UFO_HUMAN_Site_345			sp	Q6UX06	OLFM4	3	Site	193
sp|P20061|TCO1_HUMAN_Site_216			sp	P04004	VTNC	3	Site	169
sp|O75077|ADA23_HUMAN_Site_76			sp	O95274	LYPD3	3	Site	118
sp|Q9Y6R7|FCGBP_HUMAN_Site_2138			sp	P10721	KIT	3	Site	352
sp|Q8IZF2|AGRF5_HUMAN_Site_301			sp	P49747	COMP	3	Site	121
sp|O43157|PLXB1_HUMAN_Site_1253			sp	P00736	C1R	3	Site	221
sp|P02768|ALBU_HUMAN_Site_68			sp	P05186	PPBT	3	Site	271
sp|Q6QNK2|AGRD1_HUMAN_Site_319			sp	P46531	NOTC1	3	Site	1241
sp|P05186|PPBT_HUMAN_Site_140			sp	Q07075	AMPE	3	Site	678
sp|Q9UBG0|MRC2_HUMAN_Site_497			sp	P07602	SAP	3	Site	426
sp|O75144|ICOSL_HUMAN_Site_70			sp	Q9Y4L1	HYOU1	3	Site	515
sp|Q9Y216|MTMR7_HUMAN_Site_262			sp	O43157	PLXB1	3	Site	1183
sp|P13591|NCAM1_HUMAN_Site_459			sp	P0C0L4	CO4A	3	Site	226
sp|P13497|BMP1_HUMAN_Site_599			sp	P32004	L1CAM	3	Site	979
sp|Q9NY97|B3GN2_HUMAN_Site_89			sp	P01024	CO3	3	Site	939
sp|Q9P232|CNTN3_HUMAN_Site_913			sp	P33151	CADH5	3	Site	442
sp|P43251|BTD_HUMAN_Site_203			sp	Q9HBB8	CDHR5	3	Site	297;308
sp|Q9P126|CLC1B_HUMAN_Site_134			sp	P56199	ITA1	3	Site	100;105
sp|Q99784|NOE1_HUMAN_Site_288			sp	P09871	C1S	3	Site	406;411
sp|P48357|LEPR_HUMAN_Site_347			sp	Q7Z7G0	TARSH	3	Site	892;904
sp|P31997|CEAM8_HUMAN_Site_115			sp	P15151	PVR	3	Site	307;313
sp|Q13201|MMRN1_HUMAN_Site_783			sp	P13688	CEAM1	3	Site	345;351
tr|A0A0J9YVZ3|A0A0J9YVZ3_HUMAN_Site_1067			sp	Q13449	LSAMP	3	Site	279;287
sp|P48723|HSP13_HUMAN_Site_184			sp	P48960	CD97	3	Site	33;38
sp|Q06418|TYRO3_HUMAN_Site_293			sp	P01833	PIGR	3	Site	83;90
sp|P23467|PTPRB_HUMAN_Site_198			sp	P23142	FBLN1	3	Site	535;539
sp|Q16620|NTRK2_HUMAN_Site_95			sp	P49747	COMP	3	Site	121;129
sp|Q13201|MMRN1_HUMAN_Site_507			sp	Q07075	AMPE	3	Site	589;597
sp|Q96IY4|CBPB2_HUMAN_Site_73			sp	P11215	ITAM	3	Site	978;993
sp|Q92859|NEO1_HUMAN_Site_470			sp	P31997	CEAM8	3	Site	111;115
sp|Q9H0X4|F234A_HUMAN_Site_314			sp	Q96EE4	CC126	3	Site	110;115;118;123
sp|P35555|FBN1_HUMAN_Site_1581			sp	Q9H741	CL049	3	Site	67;73
sp|P35916|VGFR3_HUMAN_Site_104			sp	Q96EE4	CC126	3	Site	110;115;118
sp|Q14766|LTBP1_HUMAN_Site_378			sp	P01137	TGFB1	3	Site	283;292
sp|Q9NY15|STAB1_HUMAN_Site_745			sp	P05090	APOD	2	Site	65
sp|Q13421|MSLN_HUMAN_Site_388			sp	P22413	ENPP1	2	Site	285
sp|P27169|PON1_HUMAN_Site_43			sp	Q86VB7	C163A	2	Site	445
sp|Q13201|MMRN1_HUMAN_Site_576			sp	Q16769	QPCT	2	Site	49
sp|P24821|TENA_HUMAN_Site_1485			sp	P22413	ENPP1	2	Site	341
sp|Q4LDE5|SVEP1_HUMAN_Site_585			sp	P16070	CD44	2	Site	57
sp|P12259|FA5_HUMAN_Site_55			sp	P05107	ITB2	2	Site	501
sp|P06858|LIPL_HUMAN_Site_70			sp	P01133	EGF	2	Site	148
sp|P13611|CSPG2_HUMAN_Site_1442			sp	P14151	LYAM1	2	Site	60
sp|O95633|FSTL3_HUMAN_Site_73			sp	Q92484	ASM3A	2	Site	356
sp|O95274|LYPD3_HUMAN_Site_129			sp	P78552	I13R1	2	Site	105
sp|P35542|SAA4_HUMAN_Site_94			sp	Q9UN70	PCDGK	2	Site	245
sp|P19823|ITIH2_HUMAN_Site_491			sp	P35858	ALS	2	Site	580
sp|Q6UWL2|SUSD1_HUMAN_Site_308			sp	Q99941	ATF6B	2	Site	627
sp|Q5SGD2|PPM1L_HUMAN_Site_117			sp	O43529	CHSTA	2	Site	316
sp|P00533|EGFR_HUMAN_Site_568			sp	P07225	PROS	2	Site	530
sp|P55268|LAMB2_HUMAN_Site_1249			sp	Q9BRN9	TM2D3	2	Site	157
sp|Q14624|ITIH4_HUMAN_Site_62			sp	O43529	CHSTA	2	Site	99
sp|P00533|EGFR_HUMAN_Site_413			sp	P26927	HGFL	2	Site	72
sp|P01009|A1AT_HUMAN_Site_70			sp	P08519	APOA	2	Site	61
sp|Q96BZ4|PLD4_HUMAN_Site_249			sp	Q9UJ14	GGT7	2	Site	523
sp|P07333|CSF1R_HUMAN_Site_153			sp	P08648	ITA5	2	Site	868
sp|Q8IUK5|PLDX1_HUMAN_Site_80			sp	P01859	IGHG2	2	Site	176
sp|P11279|LAMP1_HUMAN_Site_84			sp	Q9BYH1	SE6L1	2	Site	435
sp|Q9HBW9|AGRL4_HUMAN_Site_188			sp	O00391	QSOX1	2	Site	575
sp|Q99650|OSMR_HUMAN_Site_84			sp	P55291	CAD15	2	Site	576
sp|P07093|GDN_HUMAN_Site_118			sp	P48740	MASP1	2	Site	178
sp|P27918|PROP_HUMAN_Site_428			sp	P35858	ALS	2	Site	368
sp|P05090|APOD_HUMAN_Site_98			sp	Q9NS62	THSD1	2	Site	80
sp|P02786|TFR1_HUMAN_Site_727			sp	Q6UXK5	LRRN1	2	Site	385
sp|Q9H4A9|DPEP2_HUMAN_Site_235			sp	Q93070	NAR4	2	Site	274
sp|Q9HBB8|CDHR5_HUMAN_Site_81			sp	Q9Y6C2	EMIL1	2	Site	766
sp|P48357|LEPR_HUMAN_Site_206			sp	Q5VY43	PEAR1	2	Site	575
sp|P12110|CO6A2_HUMAN_Site_785			sp	P01019	ANGT	2	Site	170
sp|Q16288|NTRK3_HUMAN_Site_163			sp	Q9Y4D7	PLXD1	2	Site	500
sp|P01133|EGF_HUMAN_Site_404			sp	P78552	I13R1	2	Site	157
sp|O00533|NCHL1_HUMAN_Site_641			sp	P29622	KAIN	2	Site	108
sp|P23467|PTPRB_HUMAN_Site_75			sp	Q9Y274	SIA10	2	Site	308
sp|O43157|PLXB1_HUMAN_Site_31			sp	P28799	GRN	2	Site	236
sp|Q06033|ITIH3_HUMAN_Site_91			sp	Q9HAT2	SIAE	2	Site	401
sp|P20061|TCO1_HUMAN_Site_369			sp	Q9BRN9	TM2D3	2	Site	122
sp|P02679|FIBG_HUMAN_Site_78			sp	P16871	IL7RA	2	Site	151
sp|Q6YHK3|CD109_HUMAN_Site_68			sp	O00391	QSOX1	2	Site	130
sp|P11717|MPRI_HUMAN_Site_871			sp	Q8IXL6	FA20C	2	Site	470
sp|P07357|CO8A_HUMAN_Site_43			sp	P14151	LYAM1	2	Site	104
sp|O75882|ATRN_HUMAN_Site_213			sp	P02765	FETUA	2	Site	156
sp|P55058|PLTP_HUMAN_Site_398			sp	P07307	ASGR2	2	Site	102
sp|Q13510|ASAH1_HUMAN_Site_286			sp	P22105	TENX	2	Site	3918
sp|P11597|CETP_HUMAN_Site_257			sp	P42892	ECE1	2	Site	210
sp|Q76LX8|ATS13_HUMAN_Site_1235			sp	O94933	SLIK3	2	Site	399
sp|Q8NES3|LFNG_HUMAN_Site_167			sp	P02786	TFR1	2	Site	251
sp|Q9NRB3|CHSTC_HUMAN_Site_209			sp	P19320	VCAM1	2	Site	561
sp|P20851|C4BPB_HUMAN_Site_71			sp	P19827	ITIH1	2	Site	588
sp|P40189|IL6RB_HUMAN_Site_379			sp	O14498	ISLR	2	Site	309
sp|Q86WI1|PKHL1_HUMAN_Site_3825			sp	O95897	NOE2	2	Site	155
sp|P98161|PKD1_HUMAN_Site_1348			sp	O94933	SLIK3	2	Site	68
sp|O95498|VNN2_HUMAN_Site_411			sp	P28300	LYOX	2	Site	81
sp|Q07954|LRP1_HUMAN_Site_3839			sp	Q86VB7	C163A	2	Site	105
sp|P12821|ACE_HUMAN_Site_695			sp	Q9UQP3	TENN	2	Site	1052
sp|Q9UBG0|MRC2_HUMAN_Site_69			sp	P05160	F13B	2	Site	162
sp|Q14112|NID2_HUMAN_Site_703			sp	Q9H4A9	DPEP2	2	Site	111
sp|Q9Y4D7|PLXD1_HUMAN_Site_155			sp	Q99941	ATF6B	2	Site	610
sp|P49641|MA2A2_HUMAN_Site_1093			sp	P04180	LCAT	2	Site	296
sp|P48960|CD97_HUMAN_Site_38			sp	P01033	TIMP1	2	Site	53
sp|P23470|PTPRG_HUMAN_Site_156			sp	P19827	ITIH1	2	Site	285
sp|Q8IWV2|CNTN4_HUMAN_Site_893			sp	P01857	IGHG1	2	Site	244
sp|P35968|VGFR2_HUMAN_Site_46			sp	P48740	MASP1	2	Site	407
sp|Q92896|GSLG1_HUMAN_Site_210			sp	Q6UXK5	LRRN1	2	Site	517
sp|P00738|HPT_HUMAN_Site_211			sp	Q6UVK1	CSPG4	2	Site	2075
sp|P11597|CETP_HUMAN_Site_358			sp	P55103	INHBC	2	Site	143
sp|Q01638|ILRL1_HUMAN_Site_232			sp	P23470	PTPRG	2	Site	444
sp|Q9H1U4|MEGF9_HUMAN_Site_267			sp	P04180	LCAT	2	Site	44
sp|P05164|PERM_HUMAN_Site_323			sp	Q92496	FHR4	2	Site	374
sp|Q8N436|CPXM2_HUMAN_Site_337			sp	Q8WZ75	ROBO4	2	Site	246
sp|Q7Z7M0|MEGF8_HUMAN_Site_2066			sp	P02748	CO9	2	Site	277
sp|Q14314|FGL2_HUMAN_Site_336			sp	Q96J42	TXD15	2	Site	293
sp|Q8IZF2|AGRF5_HUMAN_Site_649			tr	D6RGV2	D6RGV2	2	Site	233
sp|Q14517|FAT1_HUMAN_Site_1940			sp	Q9BWV1	BOC	2	Site	189
tr|F8VSD5|F8VSD5_HUMAN_Site_142			sp	P08195	4F2	2	Site	365
sp|Q9ULL4|PLXB3_HUMAN_Site_900			sp	P43652	AFAM	2	Site	109
sp|P49747|COMP_HUMAN_Site_129			sp	P01019	ANGT	2	Site	47
sp|P29622|KAIN_HUMAN_Site_157			sp	P07357	CO8A	2	Site	437
sp|Q86WI1|PKHL1_HUMAN_Site_1546			sp	O75509	TNR21	2	Site	82
sp|P00533|EGFR_HUMAN_Site_128			sp	P16871	IL7RA	2	Site	182
sp|Q02985|FHR3_HUMAN_Site_205			sp	P98161	PKD1	2	Site	2050
sp|P07333|CSF1R_HUMAN_Site_73			sp	A6NMZ7	CO6A6	2	Site	275
sp|Q93063|EXT2_HUMAN_Site_288			sp	Q13332	PTPRS	2	Site	733
sp|P01024|CO3_HUMAN_Site_85			sp	O14786	NRP1	2	Site	150
sp|Q15223|NECT1_HUMAN_Site_139			sp	Q9Y2E5	MA2B2	2	Site	748
sp|Q9UHG3|PCYOX_HUMAN_Site_353			sp	Q6UXB8	PI16	2	Site	114
sp|P17927|CR1_HUMAN_Site_509			sp	Q9UBP4	DKK3	2	Site	96
sp|Q9NRB3|CHSTC_HUMAN_Site_134			sp	P55268	LAMB2	2	Site	1348
sp|P20908|CO5A1_HUMAN_Site_176			sp	P55285	CADH6	2	Site	536
sp|Q9HC56|PCDH9_HUMAN_Site_734			sp	P05160	F13B	2	Site	545
sp|P01023|A2MG_HUMAN_Site_1233			sp	P05107	ITB2	2	Site	50
sp|Q13790|APOF_HUMAN_Site_118			sp	Q9HDC9	APMAP	2	Site	196
sp|Q99650|OSMR_HUMAN_Site_176			sp	P02765	FETUA	2	Site	176
sp|P08195|4F2_HUMAN_Site_424			sp	P55285	CADH6	2	Site	437
sp|O00533|NCHL1_HUMAN_Site_767			sp	Q7Z3B1	NEGR1	2	Site	275
sp|Q04756|HGFA_HUMAN_Site_636			sp	Q06418	TYRO3	2	Site	230
sp|Q8TDY8|IGDC4_HUMAN_Site_157			sp	Q8TDL5	BPIB1	2	Site	48
sp|Q7Z5N4|SDK1_HUMAN_Site_301			sp	Q13275	SEM3F	2	Site	53
sp|O95897|NOE2_HUMAN_Site_74			sp	Q68CJ9	CR3L3	2	Site	427
sp|Q7Z7M0|MEGF8_HUMAN_Site_1271			sp	P17927	CR1	2	Site	578
sp|Q13421|MSLN_HUMAN_Site_496			sp	P07307	ASGR2	2	Site	170
sp|Q9BYH1|SE6L1_HUMAN_Site_328			sp	Q9UBX5	FBLN5	2	Site	296
sp|P05026|AT1B1_HUMAN_Site_158			sp	Q13822	ENPP2	2	Site	54
sp|P13591|NCAM1_HUMAN_Site_488			sp	Q9NPC4	A4GAT	2	Site	203
sp|Q8WVQ1|CANT1_HUMAN_Site_88			sp	Q9Y6H6	KCNE3	2	Site	22
sp|Q92854|SEM4D_HUMAN_Site_77			sp	Q9NQS3	NECT3	2	Site	331
sp|Q6FHJ7|SFRP4_HUMAN_Site_116			sp	P17301	ITA2	2	Site	1057
sp|P98160|PGBM_HUMAN_Site_3780			sp	Q9Y274	SIA10	2	Site	295
sp|Q10589|BST2_HUMAN_Site_65			sp	P05164	PERM	2	Site	355
sp|P08709|FA7_HUMAN_Site_382			sp	A6NMZ7	CO6A6	2	Site	400
sp|Q9HBB8|CDHR5_HUMAN_Site_405			sp	P10619	PPGB	2	Site	333
sp|Q6UXH9|PAMR1_HUMAN_Site_96			sp	P49641	MA2A2	2	Site	305
sp|Q9NQS3|NECT3_HUMAN_Site_125			sp	Q9NZK5	ADA2	2	Site	174
sp|Q7Z7M9|GALT5_HUMAN_Site_845			sp	Q9Y251	HPSE	2	Site	459
sp|P16109|LYAM3_HUMAN_Site_180			sp	Q14126	DSG2	2	Site	112
sp|O14786|NRP1_HUMAN_Site_261			sp	P11117	PPAL	2	Site	133
sp|P13598|ICAM2_HUMAN_Site_187			sp	P28906	CD34	2	Site	249
sp|Q5SQ64|LY66F_HUMAN_Site_88			sp	P22105	TENX	2	Site	3853
sp|Q86WI1|PKHL1_HUMAN_Site_1002			sp	Q16769	QPCT	2	Site	296
sp|O95445|APOM_HUMAN_Site_135			sp	Q9NS62	THSD1	2	Site	304
sp|Q8N3J6|CADM2_HUMAN_Site_287			sp	Q9UNN8	EPCR	2	Site	64
sp|Q9NNX6|CD209_HUMAN_Site_80			sp	Q9NZK5	ADA2	2	Site	378
sp|Q96IY4|CBPB2_HUMAN_Site_108			sp	Q99523	SORT	2	Site	162
sp|P22792|CPN2_HUMAN_Site_119			sp	P78509	RELN	2	Site	2961
sp|O15031|PLXB2_HUMAN_Site_1099			sp	Q16610	ECM1	2	Site	444
sp|Q6YHK3|CD109_HUMAN_Site_513			sp	Q96MK3	FA20A	2	Site	388
sp|Q92484|ASM3A_HUMAN_Site_238			sp	Q93070	NAR4	2	Site	257
sp|Q13093|PAFA_HUMAN_Site_433			sp	P28799	GRN	2	Site	265
sp|P22304|IDS_HUMAN_Site_280			sp	O75509	TNR21	2	Site	278
sp|P55103|INHBC_HUMAN_Site_110			sp	Q5VY43	PEAR1	2	Site	271
sp|Q6UWL2|SUSD1_HUMAN_Site_253			sp	P08648	ITA5	2	Site	773
sp|O95980|RECK_HUMAN_Site_39			sp	Q9NPH3	IL1AP	2	Site	209
sp|P12259|FA5_HUMAN_Site_977			sp	Q8N8Z6	DCBD1	2	Site	277
sp|P19438|TNR1A_HUMAN_Site_54			sp	P11047	LAMC1	2	Site	1395
sp|Q93091|RNAS6_HUMAN_Site_55			sp	Q9UJ14	GGT7	2	Site	267
tr|A0A087WYE2|A0A087WYE2_HUMAN_Site_282			sp	Q96MK3	FA20A	2	Site	70
sp|P15144|AMPN_HUMAN_Site_128			sp	O43451	MGA	2	Site	1672
sp|Q6UY14|ATL4_HUMAN_Site_773			sp	Q9HDC9	APMAP	2	Site	160
sp|Q15223|NECT1_HUMAN_Site_202			sp	Q8N8Z6	DCBD1	2	Site	124
sp|P04114|APOB_HUMAN_Site_3411			sp	P17301	ITA2	2	Site	105
sp|O00533|NCHL1_HUMAN_Site_1026			sp	Q9Y251	HPSE	2	Site	200
sp|O43493|TGON2_HUMAN_Site_39			sp	Q8WZ75	ROBO4	2	Site	360
sp|P28906|CD34_HUMAN_Site_194			sp	P41222	PTGDS	2	Site	78
sp|Q9NPF2|CHSTB_HUMAN_Site_205			sp	P38571	LICH	2	Site	161
sp|Q07954|LRP1_HUMAN_Site_2905			sp	P78509	RELN	2	Site	305
sp|O95980|RECK_HUMAN_Site_200			sp	O43451	MGA	2	Site	1323
sp|Q6P179|ERAP2_HUMAN_Site_294			sp	Q9UBP4	DKK3	2	Site	106
sp|O95477|ABCA1_HUMAN_Site_244			sp	Q14126	DSG2	2	Site	462
sp|Q9NPC4|A4GAT_HUMAN_Site_121			sp	P41222	PTGDS	2	Site	51
sp|Q14520|HABP2_HUMAN_Site_106			sp	O60486	PLXC1	2	Site	149
sp|Q07954|LRP1_HUMAN_Site_3333			sp	P54802	ANAG	2	Site	532
sp|Q96MU8|KREM1_HUMAN_Site_45			sp	P12111	CO6A3	2	Site	2677
sp|P16109|LYAM3_HUMAN_Site_460			sp	Q6V0I7	FAT4	2	Site	2921
sp|P04114|APOB_HUMAN_Site_1523			sp	Q8NBJ4	GOLM1	2	Site	109
sp|Q9HC56|PCDH9_HUMAN_Site_450			sp	P05362	ICAM1	2	Site	267
sp|P17936|IBP3_HUMAN_Site_116			sp	P20061	TCO1	2	Site	216
sp|Q8TER0|SNED1_HUMAN_Site_1109			sp	P02768	ALBU	2	Site	68
sp|Q06481|APLP2_HUMAN_Site_541			sp	P13591	NCAM1	2	Site	459
sp|Q13275|SEM3F_HUMAN_Site_126			sp	P13497	BMP1	2	Site	599
sp|Q6FHJ7|SFRP4_HUMAN_Site_38			sp	Q06418	TYRO3	2	Site	293
sp|P03951|FA11_HUMAN_Site_450			sp	P23467	PTPRB	2	Site	198
sp|Q6UX71|PXDC2_HUMAN_Site_345			sp	P13611	CSPG2	2	Site	1442
sp|Q14390|GGTL2_HUMAN_Site_160			sp	O95633	FSTL3	2	Site	73
sp|P01859|IGHG2_HUMAN_Site_240			sp	Q6UWL2	SUSD1	2	Site	308
sp|P48960|CD97_HUMAN_Site_453			sp	P55268	LAMB2	2	Site	1249
sp|P05186|PPBT_HUMAN_Site_430			sp	P05090	APOD	2	Site	98
sp|Q504Y2|PKDCC_HUMAN_Site_460			sp	P02786	TFR1	2	Site	727
sp|Q86YT9|JAML_HUMAN_Site_76			sp	Q9H4A9	DPEP2	2	Site	235
sp|P02774|VTDB_HUMAN_Site_217			sp	P12110	CO6A2	2	Site	785
sp|Q92823|NRCAM_HUMAN_Site_716			sp	Q16288	NTRK3	2	Site	163
tr|H0Y7Z2|H0Y7Z2_HUMAN_Site_64			sp	P01133	EGF	2	Site	404
sp|Q86WI1|PKHL1_HUMAN_Site_864			sp	P23467	PTPRB	2	Site	75
sp|Q9ULL4|PLXB3_HUMAN_Site_51			sp	P20061	TCO1	2	Site	369
sp|Q92854|SEM4D_HUMAN_Site_139			sp	P07357	CO8A	2	Site	43
sp|Q9Y6R7|FCGBP_HUMAN_Site_1743			sp	P11597	CETP	2	Site	257
sp|Q13201|MMRN1_HUMAN_Site_996			sp	P98161	PKD1	2	Site	1348
sp|P04156|PRIO_HUMAN_Site_181			sp	O95498	VNN2	2	Site	411
sp|Q4LDE5|SVEP1_HUMAN_Site_1978			sp	Q9Y4D7	PLXD1	2	Site	155
sp|Q13332|PTPRS_HUMAN_Site_940			sp	P49641	MA2A2	2	Site	1093
sp|P40197|GPV_HUMAN_Site_51			sp	P23470	PTPRG	2	Site	156
sp|Q7LFX5|CHSTF_HUMAN_Site_409			sp	P11597	CETP	2	Site	358
sp|P22792|CPN2_HUMAN_Site_348			sp	P05164	PERM	2	Site	323
sp|P20023|CR2_HUMAN_Site_294			tr	F8VSD5	F8VSD5	2	Site	142
sp|P80188|NGAL_HUMAN_Site_85			sp	Q9ULL4	PLXB3	2	Site	900
sp|Q99784|NOE1_HUMAN_Site_431			sp	P29622	KAIN	2	Site	157
sp|Q6ZRP7|QSOX2_HUMAN_Site_178			sp	P17927	CR1	2	Site	509
sp|Q92496|FHR4_HUMAN_Site_557			sp	Q13790	APOF	2	Site	118
sp|Q96RW7|HMCN1_HUMAN_Site_3689			sp	P08195	4F2	2	Site	424
sp|Q12884|SEPR_HUMAN_Site_314			sp	Q04756	HGFA	2	Site	636
sp|P12110|CO6A2_HUMAN_Site_140			sp	Q7Z5N4	SDK1	2	Site	301
sp|P19823|ITIH2_HUMAN_Site_103			sp	O95897	NOE2	2	Site	74
sp|Q9HCL0|PCD18_HUMAN_Site_420			sp	Q9BYH1	SE6L1	2	Site	328
sp|P16112|PGCA_HUMAN_Site_658			sp	P13591	NCAM1	2	Site	488
sp|Q76LX8|ATS13_HUMAN_Site_667			sp	P98160	PGBM	2	Site	3780
sp|Q6UVK1|CSPG4_HUMAN_Site_1202			sp	Q9NQS3	NECT3	2	Site	125
sp|P23471|PTPRZ_HUMAN_Site_223			sp	O14786	NRP1	2	Site	261
sp|P13473|LAMP2_HUMAN_Site_317			sp	Q92484	ASM3A	2	Site	238
sp|Q8NDA2|HMCN2_HUMAN_Site_1562			sp	P55103	INHBC	2	Site	110
sp|O75882|ATRN_HUMAN_Site_863			sp	Q6UWL2	SUSD1	2	Site	253
sp|P55899|FCGRN_HUMAN_Site_125			sp	O95980	RECK	2	Site	39
sp|P08887|IL6RA_HUMAN_Site_55			sp	P28906	CD34	2	Site	194
sp|O14498|ISLR_HUMAN_Site_51			sp	O95980	RECK	2	Site	200
sp|P07911|UROM_HUMAN_Site_322			sp	Q9NPC4	A4GAT	2	Site	121
sp|P15144|AMPN_HUMAN_Site_527			sp	Q13275	SEM3F	2	Site	126
sp|P43251|BTD_HUMAN_Site_119			sp	P01859	IGHG2	2	Site	240
sp|P05362|ICAM1_HUMAN_Site_406			sp	Q9ULL4	PLXB3	2	Site	51
sp|Q6UX06|OLFM4_HUMAN_Site_72			sp	Q13332	PTPRS	2	Site	940
sp|O00533|NCHL1_HUMAN_Site_822			sp	Q92496	FHR4	2	Site	557
sp|Q8NCC3|PAG15_HUMAN_Site_273			sp	Q12884	SEPR	2	Site	314
sp|P55290|CAD13_HUMAN_Site_530			sp	P12110	CO6A2	2	Site	140
sp|P01833|PIGR_HUMAN_Site_186			sp	Q6UVK1	CSPG4	2	Site	1202
sp|Q8WWZ8|OIT3_HUMAN_Site_291			sp	O14498	ISLR	2	Site	51
sp|P01023|A2MG_HUMAN_Site_396			sp	P05362	ICAM1	2	Site	406
sp|P20851|C4BPB_HUMAN_Site_64			sp	Q8NCC3	PAG15	2	Site	273
sp|Q01638|ILRL1_HUMAN_Site_191			sp	Q8WWZ8	OIT3	2	Site	291
sp|Q06828|FMOD_HUMAN_Site_166			sp	Q8NCC3	PAG15	2	Site	289
sp|P16109|LYAM3_HUMAN_Site_54			sp	Q8TDL5	BPIB1	2	Site	401
sp|Q9H9K5|MER34_HUMAN_Site_89			sp	Q04756	HGFA	2	Site	290
sp|Q92954|PRG4_HUMAN_Site_1159			sp	Q68CJ9	CR3L3	2	Site	345
sp|P22897|MRC1_HUMAN_Site_1205			sp	O95633	FSTL3	2	Site	214
sp|P28827|PTPRM_HUMAN_Site_454			sp	Q13790	APOF	2	Site	267
sp|O75882|ATRN_HUMAN_Site_383			sp	Q13885	TBB2A	2	Site	184
sp|P23284|PPIB_HUMAN_Site_148			sp	O95450	ATS2	2	Site	112
sp|O75023|LIRB5_HUMAN_Site_339			sp	Q16610	ECM1	2	Site	354
sp|Q8NCC3|PAG15_HUMAN_Site_289			sp	P02768	ALBU	2	Site	123
sp|Q96BZ4|PLD4_HUMAN_Site_417			sp	Q13822	ENPP2	2	Site	411
sp|Q9H9K5|MER34_HUMAN_Site_333			sp	Q9Y490	TLN1	2	Site	2124
sp|Q8TDL5|BPIB1_HUMAN_Site_401			sp	P28300	LYOX	2	Site	144
sp|Q8IZP9|AGRG2_HUMAN_Site_144			sp	P42892	ECE1	2	Site	316
sp|P08603|CFAH_HUMAN_Site_529			sp	P16070	CD44	2	Site	25
sp|Q3T906|GNPTA_HUMAN_Site_699			sp	Q14118	DAG1	2	Site	141
sp|Q8IZP9|AGRG2_HUMAN_Site_99			sp	P01857	IGHG1	2	Site	180
sp|P20848|A1ATR_HUMAN_Site_185			sp	P26927	HGFL	2	Site	296
sp|Q6PI73|LIRA6_HUMAN_Site_340			tr	H0YDE5	H0YDE5	2	Site	87
sp|Q04756|HGFA_HUMAN_Site_290			sp	P11117	PPAL	2	Site	92
sp|Q68CJ9|CR3L3_HUMAN_Site_345			sp	P01033	TIMP1	2	Site	101
sp|O75954|TSN9_HUMAN_Site_180			sp	P78325	ADAM8	2	Site	91
sp|Q96G23|CERS2_HUMAN_Site_81			sp	Q9Y490	TLN1	2	Site	225
sp|Q9UIB8|SLAF5_HUMAN_Site_201			sp	O95450	ATS2	2	Site	251
sp|P17936|IBP3_HUMAN_Site_136			sp	Q12884	SEPR	2	Site	99
sp|O95633|FSTL3_HUMAN_Site_214			sp	P78325	ADAM8	2	Site	67
sp|Q04771|ACVR1_HUMAN_Site_102			tr	H0YDE5	H0YDE5	2	Site	131
sp|Q13790|APOF_HUMAN_Site_267			sp	P43652	AFAM	2	Site	383
sp|Q08380|LG3BP_HUMAN_Site_580			sp	O95498	VNN2	2	Site	273
sp|Q13885|TBB2A_HUMAN_Site_184			sp	Q8WWZ8	OIT3	2	Site	259
sp|Q7Z4F1|LRP10_HUMAN_Site_56			sp	P08519	APOA	2	Site	3521
sp|P02760|AMBP_HUMAN_Site_270			sp	Q13885	TBB2A	2	Site	370
sp|P02750|A2GL_HUMAN_Site_186			sp	P11047	LAMC1	2	Site	1107
sp|O95450|ATS2_HUMAN_Site_112			sp	Q9UK55	ZPI	2	Site	295
sp|Q10588|BST1_HUMAN_Site_95			sp	Q9UQP3	TENN	2	Site	1149
sp|P02750|A2GL_HUMAN_Site_306			sp	P13497	BMP1	2	Site	91
sp|O95998|I18BP_HUMAN_Site_147			sp	P10619	PPGB	2	Site	244
sp|Q96EE4|CC126_HUMAN_Site_134			sp	O95497	VNN1	2	Site	353
sp|P51693|APLP1_HUMAN_Site_551			sp	P49767	VEGFC	2	Site	240
sp|P19419|ELK1_HUMAN_Site_51			sp	P05546	HEP2	2	Site	49
sp|P02763|A1AG1_HUMAN_Site_56			tr	F8VSD5	F8VSD5	2	Site	43
sp|P02750|A2GL_HUMAN_Site_325			sp	P98160	PGBM	2	Site	89
sp|Q8NDA2|HMCN2_HUMAN_Site_4561			sp	P13611	CSPG2	2	Site	1898
sp|P19652|A1AG2_HUMAN_Site_103			sp	P38571	LICH	2	Site	321
sp|P10909|CLUS_HUMAN_Site_291			sp	Q9UN70	PCDGK	2	Site	424
sp|P07358|CO8B_HUMAN_Site_44			sp	Q7Z5N4	SDK1	2	Site	1024
sp|Q16610|ECM1_HUMAN_Site_354			sp	Q8IXL6	FA20C	2	Site	335
sp|Q9NPG4|PCD12_HUMAN_Site_415			sp	Q6V0I7	FAT4	2	Site	1389
sp|Q95604|1C17_HUMAN_Site_110			sp	P49767	VEGFC	2	Site	175
sp|Q29718|1B82_HUMAN_Site_110			sp	P05546	HEP2	2	Site	387
sp|P25311|ZA2G_HUMAN_Site_128			sp	O95497	VNN1	2	Site	283
sp|Q13492|PICAL_HUMAN_Site_555			sp	Q99523	SORT	2	Site	98
sp|P01877|IGHA2_HUMAN_Site_205			sp	Q9UQ52	CNTN6	2	Site	895
sp|Q9Y5Y7|LYVE1_HUMAN_Site_53			sp	Q9UQ52	CNTN6	2	Site	468
sp|P13598|ICAM2_HUMAN_Site_153			sp	O60486	PLXC1	2	Site	141
sp|P34910|EVI2B_HUMAN_Site_16			sp	Q9UK55	ZPI	2	Site	180
sp|P02768|ALBU_HUMAN_Site_123			sp	Q9BWV1	BOC	2	Site	65
sp|O95866|G6B_HUMAN_Site_32			sp	Q9Y6C2	EMIL1	2	Site	794
sp|Q9Y6Q6|TNR11_HUMAN_Site_105			sp	Q9UBX5	FBLN5	2	Site	290
sp|Q13822|ENPP2_HUMAN_Site_411			sp	Q8NBJ4	GOLM1	2	Site	144
sp|P53801|PTTG_HUMAN_Site_54			sp	P19320	VCAM1	2	Site	417
sp|Q9Y490|TLN1_HUMAN_Site_2124			sp	Q9HAT2	SIAE	2	Site	107
sp|Q13201|MMRN1_HUMAN_Site_120			sp	P02748	CO9	2	Site	415
sp|P16671|CD36_HUMAN_Site_321			sp	Q6UXB8	PI16	2	Site	403;409
sp|P13987|CD59_HUMAN_Site_43			sp	P54802	ANAG	2	Site	526;532
sp|Q9BXN1|ASPN_HUMAN_Site_282			sp	Q9NPH3	IL1AP	2	Site	107;111
sp|P28300|LYOX_HUMAN_Site_144			tr	D6RGV2	D6RGV2	2	Site	232;233
sp|P35613|BASI_HUMAN_Site_160			sp	P10153	RNAS2	2	Site	86;92
sp|P52799|EFNB2_HUMAN_Site_139			sp	Q9UNN8	EPCR	2	Site	47;64
sp|Q71U36|TBA1A_HUMAN_Site_380			sp	Q14773	ICAM4	2	Site	68;78
sp|P04233|HG2A_HUMAN_Site_130			sp	Q9Y2E5	MA2B2	2	Site	670;675
sp|Q14314|FGL2_HUMAN_Site_179			sp	P12111	CO6A3	2	Site	108;116
sp|Q9BXS4|TMM59_HUMAN_Site_90			sp	Q16288	NTRK3	2	Site	203;218
sp|P06727|APOA4_HUMAN_Site_118			sp	Q14118	DAG1	2	Site	641;649
sp|Q14314|FGL2_HUMAN_Site_263			sp	Q96J42	TXD15	2	Site	181;187
sp|P54652|HSP72_HUMAN_Site_152			sp	P10153	RNAS2	2	Site	111;119
sp|Q8NDA2|HMCN2_HUMAN_Site_4264			sp	Q7Z3B1	NEGR1	2	Site	286;294
sp|Q5T5P2|SKT_HUMAN_Site_343			sp	P07225	PROS	2	Site	530;531
sp|P42695|CNDD3_HUMAN_Site_1114			sp	P55291	CAD15	2	Site	531;538
sp|P41271|NBL1_HUMAN_Site_39			sp	Q9Y6H6	KCNE3	2	Site	22;41
sp|Q96HC4|PDLI5_HUMAN_Site_78			sp	Q14773	ICAM4	2	Site	71;78
sp|O15354|GPR37_HUMAN_Site_36			sp	O00754	MA2B1	1	Site	133
sp|P01127|PDGFB_HUMAN_Site_63			sp	O75752	B3GL1	1	Site	198
sp|P42892|ECE1_HUMAN_Site_316			sp	Q7Z4R8	CF120	1	Site	53
sp|P06276|CHLE_HUMAN_Site_483			sp	Q96JP9	CDHR1	1	Site	643
sp|Q9H336|CRLD1_HUMAN_Site_28			sp	Q9UBX1	CATF	1	Site	195
sp|P55056|APOC4_HUMAN_Site_63			sp	Q96PD2	DCBD2	1	Site	155
sp|P16070|CD44_HUMAN_Site_25			sp	Q6UXD5	SE6L2	1	Site	373
sp|Q14118|DAG1_HUMAN_Site_141			sp	Q96AP7	ESAM	1	Site	169
sp|P02750|A2GL_HUMAN_Site_269			sp	Q13433	S39A6	1	Site	67
sp|Q9UJW2|TINAG_HUMAN_Site_38			sp	Q96HD1	CREL1	1	Site	205
sp|P01857|IGHG1_HUMAN_Site_180			sp	Q86U17	SPA11	1	Site	169
sp|O75462|CRLF1_HUMAN_Site_140			sp	Q9UKU6	TRHDE	1	Site	663
sp|P26927|HGFL_HUMAN_Site_296			sp	Q86UD1	OAF	1	Site	160
sp|Q9TNN7|1C05_HUMAN_Site_110			sp	Q8IYS5	OSCAR	1	Site	156
sp|Q8NDA2|HMCN2_HUMAN_Site_4804			sp	Q9UNW1	MINP1	1	Site	242
sp|P17936|IBP3_HUMAN_Site_199			sp	Q86SJ2	AMGO2	1	Site	104
sp|Q9NQ38|ISK5_HUMAN_Site_505			sp	Q9BTY2	FUCO2	1	Site	377
sp|P32942|ICAM3_HUMAN_Site_295			sp	Q86UN3	R4RL2	1	Site	325
sp|O43240|KLK10_HUMAN_Site_39			sp	Q15166	PON3	1	Site	323
sp|O75947|ATP5H_HUMAN_Site_35			sp	P07204	TRBM	1	Site	116
tr|H0YDE5|H0YDE5_HUMAN_Site_87			sp	Q9Y646	CBPQ	1	Site	179
sp|P11117|PPAL_HUMAN_Site_92			sp	Q01459	DIAC	1	Site	299
sp|P00734|THRB_HUMAN_Site_143			sp	Q9UMF0	ICAM5	1	Site	646
sp|O60609|GFRA3_HUMAN_Site_95			sp	Q9UIW2	PLXA1	1	Site	77
sp|Q86TD4|SRCA_HUMAN_Site_848			sp	Q15465	SHH	1	Site	278
sp|Q8IW45|NNRD_HUMAN_Site_240			sp	P07359	GP1BA	1	Site	37
sp|Q14766|LTBP1_HUMAN_Site_347			sp	Q9BXR6	FHR5	1	Site	400
sp|O14798|TR10C_HUMAN_Site_77			sp	Q09MP3	R51A2	1	Site	494
sp|P00734|THRB_HUMAN_Site_205			sp	Q9BQ51	PD1L2	1	Site	189
sp|Q13421|MSLN_HUMAN_Site_57			sp	Q12797	ASPH	1	Site	452
sp|Q9NY15|STAB1_HUMAN_Site_2347			sp	O00584	RNT2	1	Site	106
sp|P01033|TIMP1_HUMAN_Site_101			sp	O00187	MASP2	1	Site	547
sp|P05106|ITB3_HUMAN_Site_782			sp	O95084	PRS23	1	Site	93
sp|P13473|LAMP2_HUMAN_Site_49			sp	Q8N6C8	LIRA3	1	Site	281
sp|Q13061|TRDN_HUMAN_Site_75			sp	P02745	C1QA	1	Site	146
sp|Q5ZPR3|CD276_HUMAN_Site_215			sp	P22894	MMP8	1	Site	73
sp|P78325|ADAM8_HUMAN_Site_91			sp	O43505	B4GA1	1	Site	204
sp|Q9Y490|TLN1_HUMAN_Site_225			sp	P00747	PLMN	1	Site	308
sp|Q10588|BST1_HUMAN_Site_148			sp	Q12879	NMDE1	1	Site	1446
sp|O60704|TPST2_HUMAN_Site_343			sp	P06315	KV502	1	Site	40
sp|Q96FE7|P3IP1_HUMAN_Site_66			sp	P58166	INHBE	1	Site	198
sp|P02763|A1AG1_HUMAN_Site_103			sp	P04278	SHBG	1	Site	396
sp|P01031|CO5_HUMAN_Site_741			sp	P08697	A2AP	1	Site	126
sp|Q8WVZ9|KBTB7_HUMAN_Site_172			sp	P00748	FA12	1	Site	433
sp|Q8ND94|LRN4L_HUMAN_Site_132			sp	P18850	ATF6A	1	Site	584
sp|O95450|ATS2_HUMAN_Site_251			sp	P01591	IGJ	1	Site	71
sp|Q12884|SEPR_HUMAN_Site_99			sp	Q9NRA1	PDGFC	1	Site	55
tr|H0Y4Y9|H0Y4Y9_HUMAN_Site_79			sp	P01880	IGHD	1	Site	316
sp|P11279|LAMP1_HUMAN_Site_261			sp	O94772	LY6H	1	Site	36
sp|Q6ZMM2|ATL5_HUMAN_Site_197			sp	O60279	SUSD5	1	Site	354
sp|P21333|FLNA_HUMAN_Site_1303			sp	Q12907	LMAN2	1	Site	183
sp|Q9H741|CL049_HUMAN_Site_101			sp	P20036	DPA1	1	Site	109
sp|Q92765|SFRP3_HUMAN_Site_49			sp	P12318	FCG2A	1	Site	178
sp|P11279|LAMP1_HUMAN_Site_103			sp	Q8N6Q3	CD177	1	Site	382
sp|Q9BQE3|TBA1C_HUMAN_Site_380			sp	Q8NBP7	PCSK9	1	Site	533
sp|P12931|SRC_HUMAN_Site_68			sp	Q8NI99	ANGL6	1	Site	58
sp|Q8TF66|LRC15_HUMAN_Site_369			sp	Q9UQV4	LAMP3	1	Site	232
sp|P78325|ADAM8_HUMAN_Site_67			sp	Q9UJJ9	GNPTG	1	Site	88
sp|Q9Y287|ITM2B_HUMAN_Site_170			sp	P01876	IGHA1	1	Site	340
sp|P24387|CRHBP_HUMAN_Site_204			sp	Q8IWL2	SFTA1	1	Site	207
sp|P14780|MMP9_HUMAN_Site_38			tr	G3XAN5	G3XAN5	1	Site	64
sp|Q8IUW5|RELL1_HUMAN_Site_31			sp	P30447	1A23	1	Site	110
tr|H0YDE5|H0YDE5_HUMAN_Site_131			sp	O14672	ADA10	1	Site	551
sp|P43652|AFAM_HUMAN_Site_383			sp	P09326	CD48	1	Site	189
sp|P07602|SAP_HUMAN_Site_101			sp	P56202	CATW	1	Site	50
sp|Q96IY4|CBPB2_HUMAN_Site_85			sp	O00462	MANBA	1	Site	77
sp|Q92876|KLK6_HUMAN_Site_134			sp	P14207	FOLR2	1	Site	115
sp|Q8NDA2|HMCN2_HUMAN_Site_4994			tr	H3BLU2	H3BLU2	1	Site	284
sp|Q14242|SELPL_HUMAN_Site_302			sp	Q9H6X2	ANTR1	1	Site	262
sp|P98095|FBLN2_HUMAN_Site_180			sp	P02743	SAMP	1	Site	51
sp|P31997|CEAM8_HUMAN_Site_104			sp	P53634	CATC	1	Site	276
sp|P00533|EGFR_HUMAN_Site_603			sp	P15509	CSF2R	1	Site	229
sp|P02675|FIBB_HUMAN_Site_394			sp	Q96KN2	CNDP1	1	Site	382
sp|P11362|FGFR1_HUMAN_Site_296			sp	P08571	CD14	1	Site	151
sp|P11215|ITAM_HUMAN_Site_1021			sp	O14793	GDF8	1	Site	71
sp|O95502|NPTXR_HUMAN_Site_42			sp	Q9NPR2	SEM4B	1	Site	405
sp|O95498|VNN2_HUMAN_Site_273			sp	A0A075B6J6	LV322	1	Site	87
sp|Q9H741|CL049_HUMAN_Site_67			sp	Q96PX8	SLIK1	1	Site	363
sp|O60896|RAMP3_HUMAN_Site_103			sp	Q6UX27	VSTM1	1	Site	55
sp|O15204|ADEC1_HUMAN_Site_237			sp	Q6GTS8	P20D1	1	Site	72
sp|O14944|EREG_HUMAN_Site_47			sp	Q9H3G5	CPVL	1	Site	81
sp|Q13421|MSLN_HUMAN_Site_523			sp	Q96PE1	AGRA2	1	Site	275
sp|O14832|PAHX_HUMAN_Site_269			sp	Q92187	SIA8D	1	Site	74
sp|Q9UMS4|PRP19_HUMAN_Site_295			sp	P10643	CO7	1	Site	594
sp|P36269|GGT5_HUMAN_Site_98			sp	Q8IWK6	AGRA3	1	Site	98
sp|O60315|ZEB2_HUMAN_Site_132			sp	P35442	TSP2	1	Site	1069
sp|Q8WWG9|KCNE4_HUMAN_Site_59			sp	P54108	CRIS3	1	Site	78
sp|Q8WWZ8|OIT3_HUMAN_Site_259			sp	Q92626	PXDN	1	Site	1368
sp|P09486|SPRC_HUMAN_Site_116			sp	O43897	TLL1	1	Site	169
sp|Q96S96|PEBP4_HUMAN_Site_169			sp	O00587	MFNG	1	Site	109
sp|P08519|APOA_HUMAN_Site_3521			sp	P22607	FGFR3	1	Site	98
sp|P07339|CATD_HUMAN_Site_263			sp	O95967	FBLN4	1	Site	198
sp|Q13885|TBB2A_HUMAN_Site_370			sp	Q15155	NOMO1	1	Site	618
sp|P10646|TFPI1_HUMAN_Site_145			sp	O75888	TNF13	1	Site	124
sp|P08311|CATG_HUMAN_Site_71			sp	Q14515	SPRL1	1	Site	476
sp|P11047|LAMC1_HUMAN_Site_1107			sp	P13942	COBA2	1	Site	1604
sp|Q13449|LSAMP_HUMAN_Site_40			sp	P49746	TSP3	1	Site	407
sp|Q02985|FHR3_HUMAN_Site_108			sp	Q15043	S39AE	1	Site	77
sp|P00742|FA10_HUMAN_Site_388			sp	P11166	GTR1	1	Site	45
sp|P01031|CO5_HUMAN_Site_1630			sp	Q08722	CD47	1	Site	73
sp|Q4LDE5|SVEP1_HUMAN_Site_3379			sp	Q16820	MEP1B	1	Site	445
sp|Q9HC56|PCDH9_HUMAN_Site_368			sp	O75594	PGRP1	1	Site	112
sp|Q58EX2|SDK2_HUMAN_Site_1205			sp	Q14623	IHH	1	Site	282
sp|P55290|CAD13_HUMAN_Site_671			sp	Q9HBW1	LRRC4	1	Site	388
sp|P04004|VTNC_HUMAN_Site_242			sp	P27487	DPP4	1	Site	520
sp|Q9UK55|ZPI_HUMAN_Site_295			sp	O00592	PODXL	1	Site	360
sp|Q8TER0|SNED1_HUMAN_Site_886			sp	Q9C0H2	TTYH3	1	Site	351
sp|Q9UQP3|TENN_HUMAN_Site_1149			sp	Q9UJA9	ENPP5	1	Site	329
sp|P13497|BMP1_HUMAN_Site_91			sp	P42702	LIFR	1	Site	191
sp|O75882|ATRN_HUMAN_Site_1073			sp	P17181	INAR1	1	Site	81
sp|P20023|CR2_HUMAN_Site_121			sp	O75578	ITA10	1	Site	1039
sp|Q8TDY8|IGDC4_HUMAN_Site_782			sp	Q12841	FSTL1	1	Site	75
sp|Q07954|LRP1_HUMAN_Site_1511			sp	P08246	ELNE	1	Site	88
sp|P35968|VGFR2_HUMAN_Site_245			sp	P02671	FIBA	1	Site	686
sp|P10619|PPGB_HUMAN_Site_244			sp	Q9UHD4	CIDEB	1	Site	18
sp|P12259|FA5_HUMAN_Site_382			sp	Q9UFP1	F198A	1	Site	566
sp|Q15165|PON2_HUMAN_Site_254			sp	Q6P4E1	CASC4	1	Site	115
sp|P56199|ITA1_HUMAN_Site_460			sp	A0A0J9YXX1	HV5X1	1	Site	78
sp|O95497|VNN1_HUMAN_Site_353			sp	Q15389	ANGP1	1	Site	154
sp|P52823|STC1_HUMAN_Site_133			sp	P27930	IL1R2	1	Site	219
sp|P49767|VEGFC_HUMAN_Site_240			sp	Q9UM47	NOTC3	1	Site	1179
sp|A8MVW5|HECA2_HUMAN_Site_85			sp	P28845	DHI1	1	Site	162
sp|P20138|CD33_HUMAN_Site_99			sp	Q8NFT8	DNER	1	Site	223
sp|P02790|HEMO_HUMAN_Site_187			sp	Q9NR99	MXRA5	1	Site	1735
sp|P04275|VWF_HUMAN_Site_666			sp	Q13797	ITA9	1	Site	225
sp|A8MVW5|HECA2_HUMAN_Site_216			sp	P09172	DOPO	1	Site	184
sp|P05981|HEPS_HUMAN_Site_112			sp	Q53RD9	FBLN7	1	Site	124
sp|P40189|IL6RB_HUMAN_Site_553			sp	P06331	HV434	1	Site	78
sp|P13598|ICAM2_HUMAN_Site_47			sp	P06731	CEAM5	1	Site	204
sp|P05546|HEP2_HUMAN_Site_49			sp	P21583	SCF	1	Site	90
sp|P07996|TSP1_HUMAN_Site_708			sp	Q9NX62	IMPA3	1	Site	259
sp|P04275|VWF_HUMAN_Site_2290			sp	Q02763	TIE2	1	Site	596
tr|F8VSD5|F8VSD5_HUMAN_Site_43			sp	O75326	SEM7A	1	Site	157
sp|P12821|ACE_HUMAN_Site_160			sp	P0DP01	HV108	1	Site	92
sp|P08581|MET_HUMAN_Site_399			sp	P58335	ANTR2	1	Site	250
sp|Q12866|MERTK_HUMAN_Site_454			sp	P08294	SODE	1	Site	107
sp|P41439|FOLR3_HUMAN_Site_119			sp	Q2TV78	MST1L	1	Site	619
sp|Q9ULI3|HEG1_HUMAN_Site_1080			sp	Q9NT68	TEN2	1	Site	2197
sp|P04275|VWF_HUMAN_Site_2187			sp	Q86T13	CLC14	1	Site	189
sp|P98160|PGBM_HUMAN_Site_89			sp	Q12864	CAD17	1	Site	546
sp|P02790|HEMO_HUMAN_Site_106			sp	P17342	ANPRC	1	Site	394
sp|O15031|PLXB2_HUMAN_Site_733			sp	P02771	FETA	1	Site	251
sp|Q13201|MMRN1_HUMAN_Site_540			sp	P01920	DQB1	1	Site	51
sp|P02790|HEMO_HUMAN_Site_64			sp	Q9UK05	GDF2	1	Site	71
sp|P13611|CSPG2_HUMAN_Site_1898			sp	P06280	AGAL	1	Site	139
sp|Q6EMK4|VASN_HUMAN_Site_117			sp	Q96B86	RGMA	1	Site	159
sp|P13671|CO6_HUMAN_Site_324			sp	Q9C0C4	SEM4C	1	Site	522
sp|P30530|UFO_HUMAN_Site_198			sp	P02747	C1QC	1	Site	141
sp|O75144|ICOSL_HUMAN_Site_102			sp	P01889	1B07	1	Site	110
sp|P98172|EFNB1_HUMAN_Site_139			sp	Q96F46	I17RA	1	Site	54
sp|Q4G148|GXLT1_HUMAN_Site_237			sp	P04066	FUCO	1	Site	382
sp|P38571|LICH_HUMAN_Site_321			sp	O95393	BMP10	1	Site	67
sp|Q58EX2|SDK2_HUMAN_Site_1256			sp	Q5T2D2	TRML2	1	Site	89
tr|H0YD63|H0YD63_HUMAN_Site_89			sp	P16278	BGAL	1	Site	464
sp|P22680|CP7A1_HUMAN_Site_120			sp	Q9UKX5	ITA11	1	Site	331
sp|O94851|MICA2_HUMAN_Site_509			sp	O75015	FCG3B	1	Site	92
sp|P05156|CFAI_HUMAN_Site_494			sp	Q03591	FHR1	1	Site	194
sp|P07996|TSP1_HUMAN_Site_321			sp	Q99435	NELL2	1	Site	53
sp|A8MVW5|HECA2_HUMAN_Site_288			sp	O43508	TNF12	1	Site	139
sp|Q9UHX3|AGRE2_HUMAN_Site_41			sp	P82987	ATL3	1	Site	1516
sp|P00451|FA8_HUMAN_Site_1431			sp	O94769	ECM2	1	Site	378
sp|Q9BUU2|MET22_HUMAN_Site_339			sp	P10319	1B58	1	Site	110
sp|Q6UX06|OLFM4_HUMAN_Site_136			sp	P04062	GLCM	1	Site	309
sp|Q9P232|CNTN3_HUMAN_Site_895			sp	Q8WW52	F151A	1	Site	315
sp|Q9UN70|PCDGK_HUMAN_Site_424			sp	Q07000	1C15	1	Site	110
sp|P21810|PGS1_HUMAN_Site_311			sp	P40200	TACT	1	Site	368
sp|Q9NY46|SCN3A_HUMAN_Site_1922			sp	Q99574	NEUS	1	Site	157
sp|Q99983|OMD_HUMAN_Site_242			sp	O15230	LAMA5	1	Site	95
sp|P07996|TSP1_HUMAN_Site_360			sp	O75976	CBPD	1	Site	522
sp|Q6UX06|OLFM4_HUMAN_Site_193			sp	Q9UEW3	MARCO	1	Site	136
sp|P14384|CBPM_HUMAN_Site_163			sp	O15123	ANGP2	1	Site	240
sp|P04004|VTNC_HUMAN_Site_169			sp	Q08ET2	SIG14	1	Site	210
sp|P02790|HEMO_HUMAN_Site_453			sp	P07306	ASGR1	1	Site	147
sp|P24043|LAMA2_HUMAN_Site_2360			sp	Q9NR71	ASAH2	1	Site	624
sp|P20742|PZP_HUMAN_Site_246			sp	O75077	ADA23	1	Site	76
sp|Q7Z5N4|SDK1_HUMAN_Site_1024			sp	Q9Y216	MTMR7	1	Site	262
sp|Q8IXL6|FA20C_HUMAN_Site_335			sp	Q9P126	CLC1B	1	Site	134
sp|Q6V0I7|FAT4_HUMAN_Site_1389			tr	A0A0J9YVZ3	A0A0J9YVZ3	1	Site	1067
sp|P04275|VWF_HUMAN_Site_2357			sp	P48723	HSP13	1	Site	184
sp|Q9ULI3|HEG1_HUMAN_Site_314			sp	P06858	LIPL	1	Site	70
sp|Q9UPZ6|THS7A_HUMAN_Site_450			sp	P35542	SAA4	1	Site	94
sp|Q9Y6N7|ROBO1_HUMAN_Site_820			sp	Q5SGD2	PPM1L	1	Site	117
sp|P49767|VEGFC_HUMAN_Site_175			sp	Q8IUK5	PLDX1	1	Site	80
sp|P04275|VWF_HUMAN_Site_2585			sp	Q9HBW9	AGRL4	1	Site	188
sp|Q9ULI3|HEG1_HUMAN_Site_279			sp	P07093	GDN	1	Site	118
sp|P05546|HEP2_HUMAN_Site_387			sp	P27918	PROP	1	Site	428
sp|O43916|CHST1_HUMAN_Site_334			sp	Q06033	ITIH3	1	Site	91
sp|O95274|LYPD3_HUMAN_Site_118			sp	P02679	FIBG	1	Site	78
sp|O95497|VNN1_HUMAN_Site_283			sp	Q13510	ASAH1	1	Site	286
sp|A8MVW5|HECA2_HUMAN_Site_129			sp	Q8NES3	LFNG	1	Site	167
sp|Q02487|DSC2_HUMAN_Site_34			sp	Q14112	NID2	1	Site	703
sp|Q99523|SORT_HUMAN_Site_98			sp	Q92896	GSLG1	1	Site	210
sp|P19022|CADH2_HUMAN_Site_692			sp	Q9H1U4	MEGF9	1	Site	267
sp|P10721|KIT_HUMAN_Site_352			sp	Q8N436	CPXM2	1	Site	337
sp|P49747|COMP_HUMAN_Site_121			sp	Q14517	FAT1	1	Site	1940
sp|O00299|CLIC1_HUMAN_Site_42			sp	Q93063	EXT2	1	Site	288
sp|O00451|GFRA2_HUMAN_Site_357			sp	Q9UHG3	PCYOX	1	Site	353
sp|Q9H756|LRC19_HUMAN_Site_37			sp	P20908	CO5A1	1	Site	176
sp|P21817|RYR1_HUMAN_Site_609			sp	P05026	AT1B1	1	Site	158
sp|P00736|C1R_HUMAN_Site_221			sp	Q8WVQ1	CANT1	1	Site	88
sp|Q24JP5|T132A_HUMAN_Site_71			sp	Q10589	BST2	1	Site	65
sp|Q9UQ52|CNTN6_HUMAN_Site_895			sp	P08709	FA7	1	Site	382
sp|P14679|TYRO_HUMAN_Site_337			sp	Q6UXH9	PAMR1	1	Site	96
sp|P04275|VWF_HUMAN_Site_1147			sp	Q5SQ64	LY66F	1	Site	88
sp|Q9UBR2|CATZ_HUMAN_Site_184			sp	O95445	APOM	1	Site	135
sp|P07996|TSP1_HUMAN_Site_248			sp	Q8N3J6	CADM2	1	Site	287
sp|P04275|VWF_HUMAN_Site_2790			sp	Q9NNX6	CD209	1	Site	80
sp|Q9UQ52|CNTN6_HUMAN_Site_468			sp	Q13093	PAFA	1	Site	433
sp|P05186|PPBT_HUMAN_Site_271			sp	P22304	IDS	1	Site	280
sp|Q9NU53|GINM1_HUMAN_Site_46			sp	P19438	TNR1A	1	Site	54
sp|P21757|MSRE_HUMAN_Site_249			sp	Q93091	RNAS6	1	Site	55
sp|P46531|NOTC1_HUMAN_Site_1241			tr	A0A087WYE2	A0A087WYE2	1	Site	282
sp|Q96BZ4|PLD4_HUMAN_Site_171			sp	O43493	TGON2	1	Site	39
sp|P04275|VWF_HUMAN_Site_2546			sp	Q9NPF2	CHSTB	1	Site	205
sp|Q07075|AMPE_HUMAN_Site_678			sp	Q6P179	ERAP2	1	Site	294
sp|O60486|PLXC1_HUMAN_Site_141			sp	O95477	ABCA1	1	Site	244
sp|Q9UK55|ZPI_HUMAN_Site_180			sp	Q14520	HABP2	1	Site	106
sp|Q9ULI3|HEG1_HUMAN_Site_159			sp	Q96MU8	KREM1	1	Site	45
sp|P00734|THRB_HUMAN_Site_121			sp	Q06481	APLP2	1	Site	541
sp|P07602|SAP_HUMAN_Site_426			sp	Q14390	GGTL2	1	Site	160
sp|P28908|TNR8_HUMAN_Site_101			sp	Q504Y2	PKDCC	1	Site	460
sp|Q8TAG5|VTM2A_HUMAN_Site_175			sp	Q86YT9	JAML	1	Site	76
sp|Q9BWV1|BOC_HUMAN_Site_65			sp	P02774	VTDB	1	Site	217
sp|P02787|TRFE_HUMAN_Site_380			tr	H0Y7Z2	H0Y7Z2	1	Site	64
sp|Q9Y4L1|HYOU1_HUMAN_Site_515			sp	P04156	PRIO	1	Site	181
sp|P04196|HRG_HUMAN_Site_344			sp	P80188	NGAL	1	Site	85
sp|Q9Y6C2|EMIL1_HUMAN_Site_794			sp	Q6ZRP7	QSOX2	1	Site	178
sp|Q9UBX5|FBLN5_HUMAN_Site_290			sp	Q9HCL0	PCD18	1	Site	420
sp|Q9GZX9|TWSG1_HUMAN_Site_52			sp	P16112	PGCA	1	Site	658
sp|O43157|PLXB1_HUMAN_Site_1183			sp	P55899	FCGRN	1	Site	125
sp|O43561|LAT_HUMAN_Site_222			sp	Q06828	FMOD	1	Site	166
sp|Q9NSB4|KRT82_HUMAN_Site_136			sp	Q92954	PRG4	1	Site	1159
sp|Q96BQ1|FAM3D_HUMAN_Site_107			sp	P23284	PPIB	1	Site	148
sp|P0C0L4|CO4A_HUMAN_Site_226			sp	O75023	LIRB5	1	Site	339
sp|P32004|L1CAM_HUMAN_Site_979			sp	Q3T906	GNPTA	1	Site	699
sp|A0A1B0GWG4|SRTM2_HUMAN_Site_11			sp	P20848	A1ATR	1	Site	185
sp|P07998|RNAS1_HUMAN_Site_116			sp	Q6PI73	LIRA6	1	Site	340
sp|Q8NBJ4|GOLM1_HUMAN_Site_144			sp	O75954	TSN9	1	Site	180
sp|Q92599|SEPT8_HUMAN_Site_350			sp	Q96G23	CERS2	1	Site	81
sp|P02751|FINC_HUMAN_Site_430			sp	Q9UIB8	SLAF5	1	Site	201
sp|Q9UPY3|DICER_HUMAN_Site_104			sp	Q04771	ACVR1	1	Site	102
sp|P19320|VCAM1_HUMAN_Site_417			sp	Q7Z4F1	LRP10	1	Site	56
tr|H3BU05|H3BU05_HUMAN_Site_187			sp	O95998	I18BP	1	Site	147
sp|P05156|CFAI_HUMAN_Site_70			sp	P51693	APLP1	1	Site	551
sp|P01024|CO3_HUMAN_Site_939			sp	P19419	ELK1	1	Site	51
sp|Q9BY15|AGRE3_HUMAN_Site_279			sp	P07358	CO8B	1	Site	44
sp|Q7Z7M9|GALT5_HUMAN_Site_395			sp	Q9NPG4	PCD12	1	Site	415
sp|P08603|CFAH_HUMAN_Site_911			sp	Q95604	1C17	1	Site	110
tr|A0A2R8Y7U2|A0A2R8Y7U2_HUMAN_Site_168			sp	Q29718	1B82	1	Site	110
sp|Q9Y286|SIGL7_HUMAN_Site_105			sp	Q13492	PICAL	1	Site	555
sp|A6NKP2|D42E2_HUMAN_Site_244			sp	Q9Y5Y7	LYVE1	1	Site	53
sp|P03952|KLKB1_HUMAN_Site_396			sp	P34910	EVI2B	1	Site	16
sp|Q9HAT2|SIAE_HUMAN_Site_107			sp	O95866	G6B	1	Site	32
tr|E9PJT9|E9PJT9_HUMAN_Site_8			sp	Q9Y6Q6	TNR11	1	Site	105
sp|Q92824|PCSK5_HUMAN_Site_735			sp	P53801	PTTG	1	Site	54
sp|P80108|PHLD_HUMAN_Site_604			sp	P16671	CD36	1	Site	321
sp|P08185|CBG_HUMAN_Site_176			sp	P13987	CD59	1	Site	43
sp|P08236|BGLR_HUMAN_Site_272			sp	Q9BXN1	ASPN	1	Site	282
sp|P15144|AMPN_HUMAN_Site_234			sp	P35613	BASI	1	Site	160
sp|Q8NFU7|TET1_HUMAN_Site_928			sp	P52799	EFNB2	1	Site	139
sp|Q07954|LRP1_HUMAN_Site_3089			sp	Q71U36	TBA1A	1	Site	380
sp|Q76N32|CEP68_HUMAN_Site_657			sp	P04233	HG2A	1	Site	130
sp|P10253|LYAG_HUMAN_Site_882			sp	Q9BXS4	TMM59	1	Site	90
sp|Q07954|LRP1_HUMAN_Site_729			sp	P06727	APOA4	1	Site	118
sp|P43121|MUC18_HUMAN_Site_56			sp	P54652	HSP72	1	Site	152
sp|P33151|CADH5_HUMAN_Site_442			sp	Q5T5P2	SKT	1	Site	343
sp|P02748|CO9_HUMAN_Site_415			sp	P42695	CNDD3	1	Site	1114
sp|Q16363|LAMA4_HUMAN_Site_1418			sp	P41271	NBL1	1	Site	39
sp|Q8N8R5|CB069_HUMAN_Site_165			sp	Q96HC4	PDLI5	1	Site	78
tr|G3V2V1|G3V2V1_HUMAN_Site_16			sp	O15354	GPR37	1	Site	36
sp|O95405|ZFYV9_HUMAN_Site_956			sp	P01127	PDGFB	1	Site	63
sp|Q9UPN3|MACF1_HUMAN_Site_2104			sp	Q9H336	CRLD1	1	Site	28
sp|P02749|APOH_HUMAN_Site_183;193			sp	P55056	APOC4	1	Site	63
sp|P12259|FA5_HUMAN_Site_776;782			sp	Q9UJW2	TINAG	1	Site	38
sp|Q99650|OSMR_HUMAN_Site_175;176			sp	O75462	CRLF1	1	Site	140
sp|Q6UXB8|PI16_HUMAN_Site_403;409			sp	Q9TNN7	1C05	1	Site	110
sp|Q9HBB8|CDHR5_HUMAN_Site_297;308			sp	Q9NQ38	ISK5	1	Site	505
sp|Q7KYR7|BT2A1_HUMAN_Site_114;120			sp	O43240	KLK10	1	Site	39
sp|P35555|FBN1_HUMAN_Site_1703;1713			sp	O75947	ATP5H	1	Site	35
sp|Q8IZP9|AGRG2_HUMAN_Site_108;111			sp	O60609	GFRA3	1	Site	95
sp|P56199|ITA1_HUMAN_Site_100;105			sp	Q86TD4	SRCA	1	Site	848
sp|P09871|C1S_HUMAN_Site_406;411			sp	Q8IW45	NNRD	1	Site	240
sp|P40189|IL6RB_HUMAN_Site_379;383			sp	O14798	TR10C	1	Site	77
sp|P54802|ANAG_HUMAN_Site_526;532			sp	P05106	ITB3	1	Site	782
sp|Q8WXI7|MUC16_HUMAN_Site_14417;14423			sp	Q13061	TRDN	1	Site	75
sp|O60462|NRP2_HUMAN_Site_152;157			sp	O60704	TPST2	1	Site	343
sp|P25311|ZA2G_HUMAN_Site_109;112			sp	Q96FE7	P3IP1	1	Site	66
sp|P11279|LAMP1_HUMAN_Site_121;130			sp	Q8WVZ9	KBTB7	1	Site	172
sp|P12259|FA5_HUMAN_Site_51;55			sp	Q8ND94	LRN4L	1	Site	132
sp|P06276|CHLE_HUMAN_Site_509;513;514			tr	H0Y4Y9	H0Y4Y9	1	Site	79
sp|Q7Z7G0|TARSH_HUMAN_Site_892;904			sp	Q6ZMM2	ATL5	1	Site	197
sp|Q86TH1|ATL2_HUMAN_Site_533;544			sp	P21333	FLNA	1	Site	1303
sp|P22891|PROZ_HUMAN_Site_306;332			sp	Q92765	SFRP3	1	Site	49
sp|P02787|TRFE_HUMAN_Site_630;637			sp	Q9BQE3	TBA1C	1	Site	380
sp|P22792|CPN2_HUMAN_Site_348;359			sp	P12931	SRC	1	Site	68
sp|Q9NPH3|IL1AP_HUMAN_Site_107;111			sp	Q8TF66	LRC15	1	Site	369
sp|Q13201|MMRN1_HUMAN_Site_114;120			sp	Q9Y287	ITM2B	1	Site	170
sp|P32942|ICAM3_HUMAN_Site_101;110			sp	P24387	CRHBP	1	Site	204
sp|P13473|LAMP2_HUMAN_Site_32;38			sp	P14780	MMP9	1	Site	38
sp|Q9BY67|CADM1_HUMAN_Site_304;308			sp	Q8IUW5	RELL1	1	Site	31
sp|P01023|A2MG_HUMAN_Site_396;410			sp	Q92876	KLK6	1	Site	134
tr|D6RGV2|D6RGV2_HUMAN_Site_232;233			sp	Q14242	SELPL	1	Site	302
sp|P15151|PVR_HUMAN_Site_307;313			sp	P98095	FBLN2	1	Site	180
sp|P00738|HPT_HUMAN_Site_207;211			sp	P02675	FIBB	1	Site	394
sp|P13688|CEAM1_HUMAN_Site_345;351			sp	O95502	NPTXR	1	Site	42
sp|Q13449|LSAMP_HUMAN_Site_279;287			sp	O60896	RAMP3	1	Site	103
sp|P01871|IGHM_HUMAN_Site_272;279			sp	O15204	ADEC1	1	Site	237
sp|P10153|RNAS2_HUMAN_Site_86;92			sp	O14944	EREG	1	Site	47
sp|P08603|CFAH_HUMAN_Site_802;822			sp	O14832	PAHX	1	Site	269
sp|Q9UNN8|EPCR_HUMAN_Site_47;64			sp	Q9UMS4	PRP19	1	Site	295
sp|Q12866|MERTK_HUMAN_Site_329;336			sp	P36269	GGT5	1	Site	98
sp|O75882|ATRN_HUMAN_Site_914;923			sp	O60315	ZEB2	1	Site	132
sp|P48960|CD97_HUMAN_Site_33;38			sp	Q8WWG9	KCNE4	1	Site	59
sp|Q4KMG0|CDON_HUMAN_Site_287;294			sp	P09486	SPRC	1	Site	116
sp|Q13201|MMRN1_HUMAN_Site_933;942			sp	Q96S96	PEBP4	1	Site	169
sp|Q02985|FHR3_HUMAN_Site_185;205			sp	P07339	CATD	1	Site	263
sp|P04114|APOB_HUMAN_Site_1368;1377			sp	P10646	TFPI1	1	Site	145
sp|P16284|PECA1_HUMAN_Site_344;356			sp	P08311	CATG	1	Site	71
sp|P50895|BCAM_HUMAN_Site_377;383			sp	P00742	FA10	1	Site	388
sp|P01833|PIGR_HUMAN_Site_83;90			sp	Q15165	PON2	1	Site	254
sp|P11717|MPRI_HUMAN_Site_951;957			sp	P52823	STC1	1	Site	133
sp|P04217|A1BG_HUMAN_Site_363;371			sp	P05981	HEPS	1	Site	112
sp|Q9NZP8|C1RL_HUMAN_Site_335;363			sp	P41439	FOLR3	1	Site	119
sp|Q14773|ICAM4_HUMAN_Site_68;78			sp	Q6EMK4	VASN	1	Site	117
sp|P43121|MUC18_HUMAN_Site_445;449			sp	P13671	CO6	1	Site	324
sp|P04114|APOB_HUMAN_Site_974;983			sp	P98172	EFNB1	1	Site	139
sp|Q9H9K5|MER34_HUMAN_Site_225;234			sp	Q4G148	GXLT1	1	Site	237
sp|Q12913|PTPRJ_HUMAN_Site_342;351			tr	H0YD63	H0YD63	1	Site	89
sp|P04003|C4BPA_HUMAN_Site_506;528			sp	P22680	CP7A1	1	Site	120
sp|Q07954|LRP1_HUMAN_Site_1723;1733			sp	O94851	MICA2	1	Site	509
sp|P13598|ICAM2_HUMAN_Site_176;187			sp	Q9UHX3	AGRE2	1	Site	41
sp|Q07954|LRP1_HUMAN_Site_4278;4279			sp	Q9BUU2	MET22	1	Site	339
sp|Q86SQ4|AGRG6_HUMAN_Site_667;673			sp	P21810	PGS1	1	Site	311
sp|Q9Y2E5|MA2B2_HUMAN_Site_670;675			sp	Q9NY46	SCN3A	1	Site	1922
sp|P12111|CO6A3_HUMAN_Site_108;116			sp	Q99983	OMD	1	Site	242
sp|P80108|PHLD_HUMAN_Site_271;292			sp	Q9UPZ6	THS7A	1	Site	450
sp|P23142|FBLN1_HUMAN_Site_535;539			sp	Q9Y6N7	ROBO1	1	Site	820
sp|Q86TH1|ATL2_HUMAN_Site_524;544			sp	O43916	CHST1	1	Site	334
sp|Q16288|NTRK3_HUMAN_Site_203;218			sp	Q02487	DSC2	1	Site	34
sp|P11279|LAMP1_HUMAN_Site_62;76			sp	P19022	CADH2	1	Site	692
sp|Q12913|PTPRJ_HUMAN_Site_258;278			sp	O00299	CLIC1	1	Site	42
sp|Q16620|NTRK2_HUMAN_Site_61;67			sp	O00451	GFRA2	1	Site	357
sp|O00533|NCHL1_HUMAN_Site_476;482			sp	Q9H756	LRC19	1	Site	37
sp|P49747|COMP_HUMAN_Site_121;129			sp	P21817	RYR1	1	Site	609
sp|P16581|LYAM2_HUMAN_Site_145;160			sp	Q24JP5	T132A	1	Site	71
sp|Q14118|DAG1_HUMAN_Site_641;649			sp	P14679	TYRO	1	Site	337
sp|Q13201|MMRN1_HUMAN_Site_540;541			sp	Q9UBR2	CATZ	1	Site	184
sp|Q96J42|TXD15_HUMAN_Site_181;187			sp	Q9NU53	GINM1	1	Site	46
sp|Q07075|AMPE_HUMAN_Site_589;597			sp	P21757	MSRE	1	Site	249
sp|P06681|CO2_HUMAN_Site_333;344			sp	P28908	TNR8	1	Site	101
sp|O15031|PLXB2_HUMAN_Site_391;402			sp	Q8TAG5	VTM2A	1	Site	175
sp|Q12866|MERTK_HUMAN_Site_215;234			sp	Q9GZX9	TWSG1	1	Site	52
sp|P32942|ICAM3_HUMAN_Site_453;457			sp	O43561	LAT	1	Site	222
sp|P10153|RNAS2_HUMAN_Site_111;119			sp	Q9NSB4	KRT82	1	Site	136
sp|Q8IZF2|AGRF5_HUMAN_Site_390;398			sp	Q96BQ1	FAM3D	1	Site	107
sp|P11215|ITAM_HUMAN_Site_978;993			sp	A0A1B0GWG4	SRTM2	1	Site	11
sp|Q7Z3B1|NEGR1_HUMAN_Site_286;294			sp	P07998	RNAS1	1	Site	116
sp|Q9P121|NTRI_HUMAN_Site_284;292			sp	Q92599	2020-09-08	1	Site	350
sp|O75503|CLN5_HUMAN_Site_271;281			sp	Q9UPY3	DICER	1	Site	104
sp|O15394|NCAM2_HUMAN_Site_406;419			tr	H3BU05	H3BU05	1	Site	187
sp|P02763|A1AG1_HUMAN_Site_56;72			sp	Q9BY15	AGRE3	1	Site	279
sp|P02763|A1AG1_HUMAN_Site_25;33			tr	A0A2R8Y7U2	A0A2R8Y7U2	1	Site	168
sp|P20160|CAP7_HUMAN_Site_126;140			sp	Q9Y286	SIGL7	1	Site	105
sp|P08185|CBG_HUMAN_Site_256;260			sp	A6NKP2	D42E2	1	Site	244
sp|P07225|PROS_HUMAN_Site_530;531			tr	E9PJT9	E9PJT9	1	Site	8
sp|P55291|CAD15_HUMAN_Site_531;538			sp	Q92824	PCSK5	1	Site	735
sp|P19652|A1AG2_HUMAN_Site_93;103			sp	P08236	BGLR	1	Site	272
sp|P02763|A1AG1_HUMAN_Site_93;103			sp	Q8NFU7	TET1	1	Site	928
sp|P31997|CEAM8_HUMAN_Site_111;115			sp	Q76N32	CEP68	1	Site	657
sp|Q96EE4|CC126_HUMAN_Site_110;115;118;123			sp	P10253	LYAG	1	Site	882
sp|Q8IZP9|AGRG2_HUMAN_Site_111;117			sp	Q16363	LAMA4	1	Site	1418
sp|Q96IY4|CBPB2_HUMAN_Site_85;108			sp	Q8N8R5	CB069	1	Site	165
sp|P20851|C4BPB_HUMAN_Site_64;71			tr	G3V2V1	G3V2V1	1	Site	16
sp|P19652|A1AG2_HUMAN_Site_88;93;103			sp	O95405	ZFYV9	1	Site	956
sp|Q9H741|CL049_HUMAN_Site_67;73			sp	Q9UPN3	MACF1	1	Site	2104
sp|Q9Y6H6|KCNE3_HUMAN_Site_22;41			sp	Q7KYR7	BT2A1	1	Site	114;120
sp|Q96EE4|CC126_HUMAN_Site_110;115;118			sp	Q8WXI7	MUC16	1	Site	14417;14423
sp|P02790|HEMO_HUMAN_Site_240;246			sp	O60462	NRP2	1	Site	152;157
sp|P07996|TSP1_HUMAN_Site_244;248			sp	P22891	PROZ	1	Site	306;332
sp|P48357|LEPR_HUMAN_Site_688;697			sp	Q4KMG0	CDON	1	Site	287;294
sp|Q14773|ICAM4_HUMAN_Site_71;78			sp	P16284	PECA1	1	Site	344;356
sp|P04196|HRG_HUMAN_Site_344;345			sp	P50895	BCAM	1	Site	377;383
sp|P01137|TGFB1_HUMAN_Site_283;292			sp	Q9P121	NTRI	1	Site	284;292
sp|Q9NZP8|C1RL_HUMAN_Site_331;363			sp	O75503	CLN5	1	Site	271;281
sp|P00738|HPT_HUMAN_Site_184;207;211			sp	P20160	CAP7	1	Site	126;140
sp|Q5HYK9|ZN667_HUMAN_Site_98;101			sp	Q5HYK9	ZN667	1	Site	98;101

## Sheet: Glycoproteins
Glycoproteins in UDGP	Glycoproteins in FDGP	Glycoproteins identified from UDGP and FDGP
sp|P00751|CFAB_HUMAN	sp|P05090|APOD_HUMAN	sp|P05090|APOD_HUMAN
sp|Q8IZF2|AGRF5_HUMAN	sp|O00754|MA2B1_HUMAN	sp|O00754|MA2B1_HUMAN
sp|P02768|ALBU_HUMAN	sp|P51884|LUM_HUMAN	sp|P51884|LUM_HUMAN
sp|O14786|NRP1_HUMAN	sp|P00450|CERU_HUMAN	sp|P00450|CERU_HUMAN
sp|Q12913|PTPRJ_HUMAN	sp|P08581|MET_HUMAN	sp|P08581|MET_HUMAN
sp|P40189|IL6RB_HUMAN	sp|P01042|KNG1_HUMAN	sp|P01042|KNG1_HUMAN
sp|P28906|CD34_HUMAN	sp|Q96PD5|PGRP2_HUMAN	sp|Q96PD5|PGRP2_HUMAN
sp|P01591|IGJ_HUMAN	sp|Q9NY15|STAB1_HUMAN	sp|Q9NY15|STAB1_HUMAN
sp|P00450|CERU_HUMAN	sp|P0C0L4|CO4A_HUMAN	sp|P0C0L4|CO4A_HUMAN
sp|P08603|CFAH_HUMAN	sp|O75752|B3GL1_HUMAN	sp|O75752|B3GL1_HUMAN
sp|P00734|THRB_HUMAN	sp|Q9NZP8|C1RL_HUMAN	sp|Q9NZP8|C1RL_HUMAN
sp|Q86SQ4|AGRG6_HUMAN	sp|P02749|APOH_HUMAN	sp|P02749|APOH_HUMAN
sp|P01871|IGHM_HUMAN	sp|P00738|HPT_HUMAN	sp|P00738|HPT_HUMAN
sp|Q02985|FHR3_HUMAN	sp|Q7Z4R8|CF120_HUMAN	sp|Q7Z4R8|CF120_HUMAN
sp|P13473|LAMP2_HUMAN	sp|Q9H9K5|MER34_HUMAN	sp|Q9H9K5|MER34_HUMAN
sp|P49908|SEPP1_HUMAN	sp|P49908|SEPP1_HUMAN	sp|P49908|SEPP1_HUMAN
sp|P13598|ICAM2_HUMAN	sp|P05156|CFAI_HUMAN	sp|P05156|CFAI_HUMAN
sp|Q86VB7|C163A_HUMAN	sp|P22413|ENPP1_HUMAN	sp|P22413|ENPP1_HUMAN
sp|O75144|ICOSL_HUMAN	sp|P04003|C4BPA_HUMAN	sp|P04003|C4BPA_HUMAN
sp|P51884|LUM_HUMAN	sp|Q96JP9|CDHR1_HUMAN	sp|Q96JP9|CDHR1_HUMAN
sp|O75636|FCN3_HUMAN	sp|Q86VB7|C163A_HUMAN	sp|Q86VB7|C163A_HUMAN
sp|P43251|BTD_HUMAN	sp|P46531|NOTC1_HUMAN	sp|P46531|NOTC1_HUMAN
sp|P29622|KAIN_HUMAN	sp|Q13201|MMRN1_HUMAN	sp|Q13201|MMRN1_HUMAN
sp|Q96PD5|PGRP2_HUMAN	sp|P24821|TENA_HUMAN	sp|P24821|TENA_HUMAN
sp|P32942|ICAM3_HUMAN	sp|O00533|NCHL1_HUMAN	sp|O00533|NCHL1_HUMAN
sp|Q9Y5C1|ANGL3_HUMAN	sp|P01877|IGHA2_HUMAN	sp|P01877|IGHA2_HUMAN
sp|Q6YHK3|CD109_HUMAN	sp|P02763|A1AG1_HUMAN	sp|P02763|A1AG1_HUMAN
sp|Q12860|CNTN1_HUMAN	sp|Q16769|QPCT_HUMAN	sp|Q16769|QPCT_HUMAN
sp|P01854|IGHE_HUMAN	sp|Q9UBX1|CATF_HUMAN	sp|Q9UBX1|CATF_HUMAN
sp|O75882|ATRN_HUMAN	sp|P01023|A2MG_HUMAN	sp|P01023|A2MG_HUMAN
sp|P35527|K1C9_HUMAN	sp|P05154|IPSP_HUMAN	sp|P05154|IPSP_HUMAN
sp|P02675|FIBB_HUMAN	sp|Q7Z7M9|GALT5_HUMAN	sp|Q7Z7M9|GALT5_HUMAN
sp|P02765|FETUA_HUMAN	sp|P04114|APOB_HUMAN	sp|P04114|APOB_HUMAN
sp|P55058|PLTP_HUMAN	sp|P00736|C1R_HUMAN	sp|P00736|C1R_HUMAN
sp|P02787|TRFE_HUMAN	sp|P04217|A1BG_HUMAN	sp|P04217|A1BG_HUMAN
sp|P19652|A1AG2_HUMAN	sp|Q96PD2|DCBD2_HUMAN	sp|Q96PD2|DCBD2_HUMAN
sp|P27169|PON1_HUMAN	sp|P13598|ICAM2_HUMAN	sp|P13598|ICAM2_HUMAN
sp|Q8IUK8|CBLN2_HUMAN	sp|Q6UXD5|SE6L2_HUMAN	sp|Q6UXD5|SE6L2_HUMAN
sp|P0C0L4|CO4A_HUMAN	sp|Q96AP7|ESAM_HUMAN	sp|Q96AP7|ESAM_HUMAN
sp|P01876|IGHA1_HUMAN	sp|P27169|PON1_HUMAN	sp|P27169|PON1_HUMAN
sp|P80108|PHLD_HUMAN	sp|Q76LX8|ATS13_HUMAN	sp|Q76LX8|ATS13_HUMAN
sp|P04003|C4BPA_HUMAN	sp|P16070|CD44_HUMAN	sp|P16070|CD44_HUMAN
sp|P05090|APOD_HUMAN	sp|P08603|CFAH_HUMAN	sp|P08603|CFAH_HUMAN
sp|P02763|A1AG1_HUMAN	sp|Q13433|S39A6_HUMAN	sp|Q13433|S39A6_HUMAN
sp|P20851|C4BPB_HUMAN	sp|P55058|PLTP_HUMAN	sp|P55058|PLTP_HUMAN
sp|P01042|KNG1_HUMAN	sp|Q96HD1|CREL1_HUMAN	sp|Q96HD1|CREL1_HUMAN
sp|P01011|AACT_HUMAN	sp|P05107|ITB2_HUMAN	sp|P05107|ITB2_HUMAN
sp|P01023|A2MG_HUMAN	sp|P01133|EGF_HUMAN	sp|P01133|EGF_HUMAN
sp|P02766|TTHY_HUMAN	sp|Q86U17|SPA11_HUMAN	sp|Q86U17|SPA11_HUMAN
sp|Q9Y6R7|FCGBP_HUMAN	sp|Q9UKU6|TRHDE_HUMAN	sp|Q9UKU6|TRHDE_HUMAN
sp|P08174|DAF_HUMAN	sp|Q86UD1|OAF_HUMAN	sp|Q86UD1|OAF_HUMAN
sp|P04180|LCAT_HUMAN	sp|Q8IYS5|OSCAR_HUMAN	sp|Q8IYS5|OSCAR_HUMAN
sp|Q15113|PCOC1_HUMAN	sp|P05556|ITB1_HUMAN	sp|P05556|ITB1_HUMAN
sp|P05362|ICAM1_HUMAN	sp|P01008|ANT3_HUMAN	sp|P01008|ANT3_HUMAN
sp|P04217|A1BG_HUMAN	sp|O00241|SIRB1_HUMAN	sp|O00241|SIRB1_HUMAN
sp|P12259|FA5_HUMAN	sp|Q9UNW1|MINP1_HUMAN	sp|Q9UNW1|MINP1_HUMAN
sp|P03952|KLKB1_HUMAN	sp|Q86SJ2|AMGO2_HUMAN	sp|Q86SJ2|AMGO2_HUMAN
sp|P02745|C1QA_HUMAN	sp|P14151|LYAM1_HUMAN	sp|P14151|LYAM1_HUMAN
sp|P33151|CADH5_HUMAN	sp|Q9BTY2|FUCO2_HUMAN	sp|Q9BTY2|FUCO2_HUMAN
sp|Q9NZT1|CALL5_HUMAN	sp|P02787|TRFE_HUMAN	sp|P02787|TRFE_HUMAN
sp|P14151|LYAM1_HUMAN	sp|Q86UN3|R4RL2_HUMAN	sp|Q86UN3|R4RL2_HUMAN
sp|P02749|APOH_HUMAN	sp|Q92484|ASM3A_HUMAN	sp|Q92484|ASM3A_HUMAN
sp|P02751|FINC_HUMAN	sp|Q8IZF2|AGRF5_HUMAN	sp|Q8IZF2|AGRF5_HUMAN
sp|P22105|TENX_HUMAN	sp|Q15166|PON3_HUMAN	sp|Q15166|PON3_HUMAN
sp|P05154|IPSP_HUMAN	sp|P19652|A1AG2_HUMAN	sp|P19652|A1AG2_HUMAN
sp|P10909|CLUS_HUMAN	sp|P01871|IGHM_HUMAN	sp|P01871|IGHM_HUMAN
sp|P19827|ITIH1_HUMAN	sp|P78552|I13R1_HUMAN	sp|P78552|I13R1_HUMAN
sp|P01877|IGHA2_HUMAN	sp|P07204|TRBM_HUMAN	sp|P07204|TRBM_HUMAN
sp|P06681|CO2_HUMAN	sp|P08575|PTPRC_HUMAN	sp|P08575|PTPRC_HUMAN
sp|Q03591|FHR1_HUMAN	sp|P12821|ACE_HUMAN	sp|P12821|ACE_HUMAN
sp|P02679|FIBG_HUMAN	sp|P35555|FBN1_HUMAN	sp|P35555|FBN1_HUMAN
sp|P25311|ZA2G_HUMAN	sp|Q9Y646|CBPQ_HUMAN	sp|Q9Y646|CBPQ_HUMAN
sp|P08185|CBG_HUMAN	sp|Q01459|DIAC_HUMAN	sp|Q01459|DIAC_HUMAN
sp|P05543|THBG_HUMAN	sp|P06681|CO2_HUMAN	sp|P06681|CO2_HUMAN
sp|P00736|C1R_HUMAN	sp|P10909|CLUS_HUMAN	sp|P10909|CLUS_HUMAN
sp|P05155|IC1_HUMAN	sp|Q9UMF0|ICAM5_HUMAN	sp|Q9UMF0|ICAM5_HUMAN
sp|P04196|HRG_HUMAN	sp|P80108|PHLD_HUMAN	sp|P80108|PHLD_HUMAN
sp|Q2TV78|MST1L_HUMAN	sp|P20851|C4BPB_HUMAN	sp|P20851|C4BPB_HUMAN
sp|P01009|A1AT_HUMAN	sp|Q9NY97|B3GN2_HUMAN	sp|Q9NY97|B3GN2_HUMAN
sp|P13645|K1C10_HUMAN	sp|P11215|ITAM_HUMAN	sp|P11215|ITAM_HUMAN
sp|P05156|CFAI_HUMAN	sp|Q9UIW2|PLXA1_HUMAN	sp|Q9UIW2|PLXA1_HUMAN
sp|P01024|CO3_HUMAN	sp|P00734|THRB_HUMAN	sp|P00734|THRB_HUMAN
sp|P00747|PLMN_HUMAN	sp|Q15465|SHH_HUMAN	sp|Q15465|SHH_HUMAN
sp|P01857|IGHG1_HUMAN	sp|P28827|PTPRM_HUMAN	sp|P28827|PTPRM_HUMAN
sp|Q02413|DSG1_HUMAN	sp|Q8TDY8|IGDC4_HUMAN	sp|Q8TDY8|IGDC4_HUMAN
sp|Q8NI99|ANGL6_HUMAN	sp|Q07075|AMPE_HUMAN	sp|Q07075|AMPE_HUMAN
sp|P07998|RNAS1_HUMAN	sp|P06276|CHLE_HUMAN	sp|P06276|CHLE_HUMAN
sp|P02774|VTDB_HUMAN	sp|O75882|ATRN_HUMAN	sp|O75882|ATRN_HUMAN
sp|P36980|FHR2_HUMAN	sp|P54289|CA2D1_HUMAN	sp|P54289|CA2D1_HUMAN
sp|P01861|IGHG4_HUMAN	sp|Q8TER0|SNED1_HUMAN	sp|Q8TER0|SNED1_HUMAN
sp|Q9Y2G3|AT11B_HUMAN	sp|P00751|CFAB_HUMAN	sp|P00751|CFAB_HUMAN
sp|P01019|ANGT_HUMAN	sp|Q15223|NECT1_HUMAN	sp|Q15223|NECT1_HUMAN
sp|P17936|IBP3_HUMAN	sp|P07359|GP1BA_HUMAN	sp|P07359|GP1BA_HUMAN
sp|P43652|AFAM_HUMAN	sp|Q9UN70|PCDGK_HUMAN	sp|Q9UN70|PCDGK_HUMAN
sp|P20742|PZP_HUMAN	sp|P35916|VGFR3_HUMAN	sp|P35916|VGFR3_HUMAN
sp|P22891|PROZ_HUMAN	sp|Q14766|LTBP1_HUMAN	sp|Q14766|LTBP1_HUMAN
sp|P01859|IGHG2_HUMAN	sp|Q9BXR6|FHR5_HUMAN	sp|Q9BXR6|FHR5_HUMAN
sp|P01833|PIGR_HUMAN	sp|Q92859|NEO1_HUMAN	sp|Q92859|NEO1_HUMAN
sp|Q9UGM5|FETUB_HUMAN	sp|Q09MP3|R51A2_HUMAN	sp|Q09MP3|R51A2_HUMAN
sp|Q7Z478|DHX29_HUMAN	sp|Q9BQ51|PD1L2_HUMAN	sp|Q9BQ51|PD1L2_HUMAN
sp|P23142|FBLN1_HUMAN	sp|P22792|CPN2_HUMAN	sp|P22792|CPN2_HUMAN
sp|Q08380|LG3BP_HUMAN	sp|P22897|MRC1_HUMAN	sp|P22897|MRC1_HUMAN
sp|P03951|FA11_HUMAN	sp|P11717|MPRI_HUMAN	sp|P11717|MPRI_HUMAN
sp|P04114|APOB_HUMAN	sp|Q12797|ASPH_HUMAN	sp|Q12797|ASPH_HUMAN
sp|Q9BTY2|FUCO2_HUMAN	sp|O00584|RNT2_HUMAN	sp|O00584|RNT2_HUMAN
sp|Q96IY4|CBPB2_HUMAN	sp|P35858|ALS_HUMAN	sp|P35858|ALS_HUMAN
sp|Q07954|LRP1_HUMAN	sp|P32942|ICAM3_HUMAN	sp|P32942|ICAM3_HUMAN
sp|Q9UHG3|PCYOX_HUMAN	sp|P03952|KLKB1_HUMAN	sp|P03952|KLKB1_HUMAN
sp|P06315|KV502_HUMAN	sp|O00187|MASP2_HUMAN	sp|O00187|MASP2_HUMAN
sp|P07333|CSF1R_HUMAN	sp|P07333|CSF1R_HUMAN	sp|P07333|CSF1R_HUMAN
sp|P15144|AMPN_HUMAN	sp|O95084|PRS23_HUMAN	sp|O95084|PRS23_HUMAN
sp|Q01459|DIAC_HUMAN	sp|P02788|TRFL_HUMAN	sp|P02788|TRFL_HUMAN
sp|Q14624|ITIH4_HUMAN	sp|P08185|CBG_HUMAN	sp|P08185|CBG_HUMAN
sp|P00738|HPT_HUMAN	sp|Q86WI1|PKHL1_HUMAN	sp|Q86WI1|PKHL1_HUMAN
sp|O00533|NCHL1_HUMAN	sp|Q8N6C8|LIRA3_HUMAN	sp|Q8N6C8|LIRA3_HUMAN
sp|P08195|4F2_HUMAN	sp|P07602|SAP_HUMAN	sp|P07602|SAP_HUMAN
sp|P02760|AMBP_HUMAN	sp|Q02985|FHR3_HUMAN	sp|Q02985|FHR3_HUMAN
sp|Q9NZP8|C1RL_HUMAN	sp|Q99941|ATF6B_HUMAN	sp|Q99941|ATF6B_HUMAN
sp|Q04756|HGFA_HUMAN	sp|Q9Y6R7|FCGBP_HUMAN	sp|Q9Y6R7|FCGBP_HUMAN
sp|P01008|ANT3_HUMAN	sp|P02745|C1QA_HUMAN	sp|P02745|C1QA_HUMAN
sp|P02750|A2GL_HUMAN	sp|P22894|MMP8_HUMAN	sp|P22894|MMP8_HUMAN
sp|P55103|INHBC_HUMAN	sp|P02751|FINC_HUMAN	sp|P02751|FINC_HUMAN
sp|P19320|VCAM1_HUMAN	sp|O43529|CHSTA_HUMAN	sp|O43529|CHSTA_HUMAN
sp|P09871|C1S_HUMAN	sp|O43505|B4GA1_HUMAN	sp|O43505|B4GA1_HUMAN
sp|P07225|PROS_HUMAN	sp|P15151|PVR_HUMAN	sp|P15151|PVR_HUMAN
sp|Q06033|ITIH3_HUMAN	sp|P05543|THBG_HUMAN	sp|P05543|THBG_HUMAN
sp|Q14515|SPRL1_HUMAN	sp|Q9P232|CNTN3_HUMAN	sp|Q9P232|CNTN3_HUMAN
sp|Q76LX8|ATS13_HUMAN	sp|P07225|PROS_HUMAN	sp|P07225|PROS_HUMAN
sp|P04279|SEMG1_HUMAN	sp|P09871|C1S_HUMAN	sp|P09871|C1S_HUMAN
sp|P35542|SAA4_HUMAN	sp|P05155|IC1_HUMAN	sp|P05155|IC1_HUMAN
sp|P54289|CA2D1_HUMAN	sp|P04070|PROC_HUMAN	sp|P04070|PROC_HUMAN
sp|P24821|TENA_HUMAN	sp|P20742|PZP_HUMAN	sp|P20742|PZP_HUMAN
sp|Q86TH1|ATL2_HUMAN	sp|Q8IZP9|AGRG2_HUMAN	sp|Q8IZP9|AGRG2_HUMAN
sp|P04066|FUCO_HUMAN	sp|Q16620|NTRK2_HUMAN	sp|Q16620|NTRK2_HUMAN
sp|Q5D862|FILA2_HUMAN	sp|P43251|BTD_HUMAN	sp|P43251|BTD_HUMAN
sp|Q01814|AT2B2_HUMAN	sp|P01009|A1AT_HUMAN	sp|P01009|A1AT_HUMAN
sp|P06276|CHLE_HUMAN	sp|P04196|HRG_HUMAN	sp|P04196|HRG_HUMAN
sp|Q14126|DSG2_HUMAN	sp|P00747|PLMN_HUMAN	sp|P00747|PLMN_HUMAN
sp|Q15223|NECT1_HUMAN	sp|Q9BRN9|TM2D3_HUMAN	sp|Q9BRN9|TM2D3_HUMAN
sp|P08887|IL6RA_HUMAN	sp|Q12879|NMDE1_HUMAN	sp|Q12879|NMDE1_HUMAN
sp|Q12884|SEPR_HUMAN	sp|P32004|L1CAM_HUMAN	sp|P32004|L1CAM_HUMAN
sp|P19823|ITIH2_HUMAN	sp|Q7LFX5|CHSTF_HUMAN	sp|Q7LFX5|CHSTF_HUMAN
sp|P48594|SPB4_HUMAN	sp|P06315|KV502_HUMAN	sp|P06315|KV502_HUMAN
sp|P01031|CO5_HUMAN	sp|O15031|PLXB2_HUMAN	sp|O15031|PLXB2_HUMAN
sp|P02545|LMNA_HUMAN	sp|P03951|FA11_HUMAN	sp|P03951|FA11_HUMAN
sp|P05160|F13B_HUMAN	sp|Q8NDA2|HMCN2_HUMAN	sp|Q8NDA2|HMCN2_HUMAN
sp|P01706|LV211_HUMAN	sp|P58166|INHBE_HUMAN	sp|P58166|INHBE_HUMAN
sp|P35858|ALS_HUMAN	sp|P04278|SHBG_HUMAN	sp|P04278|SHBG_HUMAN
sp|O60911|CATL2_HUMAN	sp|P08697|A2AP_HUMAN	sp|P08697|A2AP_HUMAN
sp|Q12794|HYAL1_HUMAN	sp|P26927|HGFL_HUMAN	sp|P26927|HGFL_HUMAN
sp|P04004|VTNC_HUMAN	sp|P08519|APOA_HUMAN	sp|P08519|APOA_HUMAN
sp|O95445|APOM_HUMAN	sp|Q9UJ14|GGT7_HUMAN	sp|Q9UJ14|GGT7_HUMAN
sp|P02786|TFR1_HUMAN	sp|P08648|ITA5_HUMAN	sp|P08648|ITA5_HUMAN
sp|P02671|FIBA_HUMAN	sp|P00748|FA12_HUMAN	sp|P00748|FA12_HUMAN
sp|P22792|CPN2_HUMAN	sp|P18850|ATF6A_HUMAN	sp|P18850|ATF6A_HUMAN
sp|P12273|PIP_HUMAN	sp|P01859|IGHG2_HUMAN	sp|P01859|IGHG2_HUMAN
sp|Q6UWN5|LYPD5_HUMAN	sp|P01591|IGJ_HUMAN	sp|P01591|IGJ_HUMAN
sp|Q02383|SEMG2_HUMAN	sp|Q9BYH1|SE6L1_HUMAN	sp|Q9BYH1|SE6L1_HUMAN
sp|P14923|PLAK_HUMAN	sp|Q86SQ4|AGRG6_HUMAN	sp|Q86SQ4|AGRG6_HUMAN
sp|P00742|FA10_HUMAN	sp|P11362|FGFR1_HUMAN	sp|P11362|FGFR1_HUMAN
sp|P54802|ANAG_HUMAN	sp|O00391|QSOX1_HUMAN	sp|O00391|QSOX1_HUMAN
sp|P26927|HGFL_HUMAN	sp|P00451|FA8_HUMAN	sp|P00451|FA8_HUMAN
sp|P20023|CR2_HUMAN	sp|Q9NRA1|PDGFC_HUMAN	sp|Q9NRA1|PDGFC_HUMAN
sp|P00748|FA12_HUMAN	sp|P02760|AMBP_HUMAN	sp|P02760|AMBP_HUMAN
sp|Q99784|NOE1_HUMAN	sp|Q13740|CD166_HUMAN	sp|Q13740|CD166_HUMAN
sp|A8K2U0|A2ML1_HUMAN	sp|P01880|IGHD_HUMAN	sp|P01880|IGHD_HUMAN
sp|Q7Z7M0|MEGF8_HUMAN	sp|P13473|LAMP2_HUMAN	sp|P13473|LAMP2_HUMAN
sp|Q9UBG0|MRC2_HUMAN	sp|O94772|LY6H_HUMAN	sp|O94772|LY6H_HUMAN
sp|Q16610|ECM1_HUMAN	sp|P55291|CAD15_HUMAN	sp|P55291|CAD15_HUMAN
sp|Q86U17|SPA11_HUMAN	sp|P48740|MASP1_HUMAN	sp|P48740|MASP1_HUMAN
sp|Q9H6X2|ANTR1_HUMAN	sp|P20138|CD33_HUMAN	sp|P20138|CD33_HUMAN
sp|P08571|CD14_HUMAN	sp|O60279|SUSD5_HUMAN	sp|O60279|SUSD5_HUMAN
sp|Q6UY14|ATL4_HUMAN	sp|Q9NS62|THSD1_HUMAN	sp|Q9NS62|THSD1_HUMAN
sp|P28799|GRN_HUMAN	sp|Q7Z7M0|MEGF8_HUMAN	sp|Q7Z7M0|MEGF8_HUMAN
sp|P08697|A2AP_HUMAN	sp|Q12907|LMAN2_HUMAN	sp|Q12907|LMAN2_HUMAN
sp|Q9UNN8|EPCR_HUMAN	sp|P23142|FBLN1_HUMAN	sp|P23142|FBLN1_HUMAN
sp|Q7Z794|K2C1B_HUMAN	sp|P20036|DPA1_HUMAN	sp|P20036|DPA1_HUMAN
sp|P05556|ITB1_HUMAN	sp|Q8IWV2|CNTN4_HUMAN	sp|Q8IWV2|CNTN4_HUMAN
sp|P04278|SHBG_HUMAN	sp|Q6YHK3|CD109_HUMAN	sp|Q6YHK3|CD109_HUMAN
sp|P58166|INHBE_HUMAN	sp|P04004|VTNC_HUMAN	sp|P04004|VTNC_HUMAN
sp|P13591|NCAM1_HUMAN	sp|P12318|FCG2A_HUMAN	sp|P12318|FCG2A_HUMAN
sp|Q9HBW9|AGRL4_HUMAN	sp|P15144|AMPN_HUMAN	sp|P15144|AMPN_HUMAN
sp|Q14571|ITPR2_HUMAN	sp|P01011|AACT_HUMAN	sp|P01011|AACT_HUMAN
sp|P07358|CO8B_HUMAN	sp|P25311|ZA2G_HUMAN	sp|P25311|ZA2G_HUMAN
sp|P10586|PTPRF_HUMAN	sp|P12259|FA5_HUMAN	sp|P12259|FA5_HUMAN
sp|Q9Y646|CBPQ_HUMAN	sp|Q6UXK5|LRRN1_HUMAN	sp|Q6UXK5|LRRN1_HUMAN
sp|P16581|LYAM2_HUMAN	sp|Q8N6Q3|CD177_HUMAN	sp|Q8N6Q3|CD177_HUMAN
sp|A0A0J9YXX1|HV5X1_HUMAN	sp|Q8NBP7|PCSK9_HUMAN	sp|Q8NBP7|PCSK9_HUMAN
sp|Q92859|NEO1_HUMAN	sp|Q93070|NAR4_HUMAN	sp|Q93070|NAR4_HUMAN
sp|Q9BXR6|FHR5_HUMAN	sp|Q9Y6C2|EMIL1_HUMAN	sp|Q9Y6C2|EMIL1_HUMAN
sp|Q15063|POSTN_HUMAN	sp|Q5VY43|PEAR1_HUMAN	sp|Q5VY43|PEAR1_HUMAN
sp|P04070|PROC_HUMAN	sp|P20023|CR2_HUMAN	sp|P20023|CR2_HUMAN
sp|Q13740|CD166_HUMAN	sp|Q8NI99|ANGL6_HUMAN	sp|Q8NI99|ANGL6_HUMAN
sp|O43866|CD5L_HUMAN	sp|Q9UQV4|LAMP3_HUMAN	sp|Q9UQV4|LAMP3_HUMAN
sp|Q16620|NTRK2_HUMAN	sp|P01019|ANGT_HUMAN	sp|P01019|ANGT_HUMAN
sp|Q9Y4L1|HYOU1_HUMAN	sp|Q9Y4D7|PLXD1_HUMAN	sp|Q9Y4D7|PLXD1_HUMAN
sp|P01860|IGHG3_HUMAN	sp|P16581|LYAM2_HUMAN	sp|P16581|LYAM2_HUMAN
sp|Q16853|AOC3_HUMAN	sp|Q96KG7|MEG10_HUMAN	sp|Q96KG7|MEG10_HUMAN
sp|Q12866|MERTK_HUMAN	sp|Q9UJJ9|GNPTG_HUMAN	sp|Q9UJJ9|GNPTG_HUMAN
sp|Q9NSB4|KRT82_HUMAN	sp|P29622|KAIN_HUMAN	sp|P29622|KAIN_HUMAN
sp|P05546|HEP2_HUMAN	sp|Q9Y274|SIA10_HUMAN	sp|Q9Y274|SIA10_HUMAN
sp|P04275|VWF_HUMAN	sp|P28799|GRN_HUMAN	sp|P28799|GRN_HUMAN
sp|Q5VZ19|TDR10_HUMAN	sp|P01876|IGHA1_HUMAN	sp|P01876|IGHA1_HUMAN
sp|Q9H079|KTBL1_HUMAN	sp|Q9HAT2|SIAE_HUMAN	sp|Q9HAT2|SIAE_HUMAN
sp|P02747|C1QC_HUMAN	sp|Q8IWL2|SFTA1_HUMAN	sp|Q8IWL2|SFTA1_HUMAN
sp|Q9ULI3|HEG1_HUMAN	sp|P33151|CADH5_HUMAN	sp|P33151|CADH5_HUMAN
sp|Q6EMK4|VASN_HUMAN	sp|Q96BZ4|PLD4_HUMAN	sp|Q96BZ4|PLD4_HUMAN
sp|P07996|TSP1_HUMAN	tr|G3XAN5|G3XAN5_HUMAN	tr|G3XAN5|G3XAN5_HUMAN
sp|P20930|FILA_HUMAN	sp|P30447|1A23_HUMAN	sp|P30447|1A23_HUMAN
sp|Q15485|FCN2_HUMAN	sp|P16871|IL7RA_HUMAN	sp|P16871|IL7RA_HUMAN
sp|P48740|MASP1_HUMAN	sp|O14672|ADA10_HUMAN	sp|O14672|ADA10_HUMAN
sp|O95405|ZFYV9_HUMAN	sp|P09326|CD48_HUMAN	sp|P09326|CD48_HUMAN
sp|Q15166|PON3_HUMAN	sp|P56202|CATW_HUMAN	sp|P56202|CATW_HUMAN
sp|Q01469|FABP5_HUMAN	sp|P24043|LAMA2_HUMAN	sp|P24043|LAMA2_HUMAN
sp|P04264|K2C1_HUMAN	sp|Q8IXL6|FA20C_HUMAN	sp|Q8IXL6|FA20C_HUMAN
sp|P02790|HEMO_HUMAN	sp|Q12913|PTPRJ_HUMAN	sp|Q12913|PTPRJ_HUMAN
sp|P07357|CO8A_HUMAN	sp|Q92823|NRCAM_HUMAN	sp|Q92823|NRCAM_HUMAN
sp|P13671|CO6_HUMAN	sp|P02765|FETUA_HUMAN	sp|P02765|FETUA_HUMAN
sp|Q6UXB8|PI16_HUMAN	sp|P40197|GPV_HUMAN	sp|P40197|GPV_HUMAN
	sp|P01031|CO5_HUMAN	sp|P01031|CO5_HUMAN
	sp|O00462|MANBA_HUMAN	sp|O00462|MANBA_HUMAN
	sp|P14207|FOLR2_HUMAN	sp|P14207|FOLR2_HUMAN
	sp|P07307|ASGR2_HUMAN	sp|P07307|ASGR2_HUMAN
	sp|P22105|TENX_HUMAN	sp|P22105|TENX_HUMAN
	sp|P42892|ECE1_HUMAN	sp|P42892|ECE1_HUMAN
	sp|O94933|SLIK3_HUMAN	sp|O94933|SLIK3_HUMAN
	sp|Q9HC56|PCDH9_HUMAN	sp|Q9HC56|PCDH9_HUMAN
	sp|Q6UX71|PXDC2_HUMAN	sp|Q6UX71|PXDC2_HUMAN
	sp|P10721|KIT_HUMAN	sp|P10721|KIT_HUMAN
	tr|H3BLU2|H3BLU2_HUMAN	tr|H3BLU2|H3BLU2_HUMAN
	sp|O15394|NCAM2_HUMAN	sp|O15394|NCAM2_HUMAN
	sp|P02786|TFR1_HUMAN	sp|P02786|TFR1_HUMAN
	sp|P19320|VCAM1_HUMAN	sp|P19320|VCAM1_HUMAN
	sp|Q9H6X2|ANTR1_HUMAN	sp|Q9H6X2|ANTR1_HUMAN
	sp|P02743|SAMP_HUMAN	sp|P02743|SAMP_HUMAN
	sp|Q86TH1|ATL2_HUMAN	sp|Q86TH1|ATL2_HUMAN
	sp|P19827|ITIH1_HUMAN	sp|P19827|ITIH1_HUMAN
	sp|P53634|CATC_HUMAN	sp|P53634|CATC_HUMAN
	sp|O14498|ISLR_HUMAN	sp|O14498|ISLR_HUMAN
	sp|P55290|CAD13_HUMAN	sp|P55290|CAD13_HUMAN
	sp|O95897|NOE2_HUMAN	sp|O95897|NOE2_HUMAN
	sp|P15509|CSF2R_HUMAN	sp|P15509|CSF2R_HUMAN
	sp|Q9UBG0|MRC2_HUMAN	sp|Q9UBG0|MRC2_HUMAN
	sp|P28300|LYOX_HUMAN	sp|P28300|LYOX_HUMAN
	sp|Q9NRB3|CHSTC_HUMAN	sp|Q9NRB3|CHSTC_HUMAN
	sp|Q96KN2|CNDP1_HUMAN	sp|Q96KN2|CNDP1_HUMAN
	sp|P08571|CD14_HUMAN	sp|P08571|CD14_HUMAN
	sp|O14793|GDF8_HUMAN	sp|O14793|GDF8_HUMAN
	sp|Q9NPR2|SEM4B_HUMAN	sp|Q9NPR2|SEM4B_HUMAN
	sp|Q08380|LG3BP_HUMAN	sp|Q08380|LG3BP_HUMAN
	sp|Q9UQP3|TENN_HUMAN	sp|Q9UQP3|TENN_HUMAN
	sp|A0A075B6J6|LV322_HUMAN	sp|A0A075B6J6|LV322_HUMAN
	sp|P05160|F13B_HUMAN	sp|P05160|F13B_HUMAN
	sp|Q9H4A9|DPEP2_HUMAN	sp|Q9H4A9|DPEP2_HUMAN
	sp|P40189|IL6RB_HUMAN	sp|P40189|IL6RB_HUMAN
	sp|Q96PX8|SLIK1_HUMAN	sp|Q96PX8|SLIK1_HUMAN
	sp|P08887|IL6RA_HUMAN	sp|P08887|IL6RA_HUMAN
	sp|Q07954|LRP1_HUMAN	sp|Q07954|LRP1_HUMAN
	sp|Q6UX27|VSTM1_HUMAN	sp|Q6UX27|VSTM1_HUMAN
	sp|Q6GTS8|P20D1_HUMAN	sp|Q6GTS8|P20D1_HUMAN
	sp|P04180|LCAT_HUMAN	sp|P04180|LCAT_HUMAN
	sp|O75144|ICOSL_HUMAN	sp|O75144|ICOSL_HUMAN
	sp|Q9H3G5|CPVL_HUMAN	sp|Q9H3G5|CPVL_HUMAN
	sp|P23471|PTPRZ_HUMAN	sp|P23471|PTPRZ_HUMAN
	sp|P01033|TIMP1_HUMAN	sp|P01033|TIMP1_HUMAN
	sp|Q58EX2|SDK2_HUMAN	sp|Q58EX2|SDK2_HUMAN
	sp|P01857|IGHG1_HUMAN	sp|P01857|IGHG1_HUMAN
	sp|Q9Y4L1|HYOU1_HUMAN	sp|Q9Y4L1|HYOU1_HUMAN
	sp|Q96PE1|AGRA2_HUMAN	sp|Q96PE1|AGRA2_HUMAN
	sp|P01833|PIGR_HUMAN	sp|P01833|PIGR_HUMAN
	sp|Q4LDE5|SVEP1_HUMAN	sp|Q4LDE5|SVEP1_HUMAN
	sp|Q6UVK1|CSPG4_HUMAN	sp|Q6UVK1|CSPG4_HUMAN
	sp|Q9UGM5|FETUB_HUMAN	sp|Q9UGM5|FETUB_HUMAN
	sp|P43121|MUC18_HUMAN	sp|P43121|MUC18_HUMAN
	sp|P55103|INHBC_HUMAN	sp|P55103|INHBC_HUMAN
	sp|P23470|PTPRG_HUMAN	sp|P23470|PTPRG_HUMAN
	sp|Q92187|SIA8D_HUMAN	sp|Q92187|SIA8D_HUMAN
	sp|P10643|CO7_HUMAN	sp|P10643|CO7_HUMAN
	sp|Q7Z7G0|TARSH_HUMAN	sp|Q7Z7G0|TARSH_HUMAN
	sp|Q92496|FHR4_HUMAN	sp|Q92496|FHR4_HUMAN
	sp|Q8WZ75|ROBO4_HUMAN	sp|Q8WZ75|ROBO4_HUMAN
	sp|P02748|CO9_HUMAN	sp|P02748|CO9_HUMAN
	sp|Q96J42|TXD15_HUMAN	sp|Q96J42|TXD15_HUMAN
	sp|Q8IWK6|AGRA3_HUMAN	sp|Q8IWK6|AGRA3_HUMAN
	sp|Q99650|OSMR_HUMAN	sp|Q99650|OSMR_HUMAN
	sp|Q16853|AOC3_HUMAN	sp|Q16853|AOC3_HUMAN
	tr|D6RGV2|D6RGV2_HUMAN	tr|D6RGV2|D6RGV2_HUMAN
	sp|Q9BWV1|BOC_HUMAN	sp|Q9BWV1|BOC_HUMAN
	sp|Q9BY67|CADM1_HUMAN	sp|Q9BY67|CADM1_HUMAN
	sp|P08195|4F2_HUMAN	sp|P08195|4F2_HUMAN
	sp|Q13308|PTK7_HUMAN	sp|Q13308|PTK7_HUMAN
	sp|P43652|AFAM_HUMAN	sp|P43652|AFAM_HUMAN
	sp|Q12866|MERTK_HUMAN	sp|Q12866|MERTK_HUMAN
	sp|P16109|LYAM3_HUMAN	sp|P16109|LYAM3_HUMAN
	sp|P35442|TSP2_HUMAN	sp|P35442|TSP2_HUMAN
	sp|P54108|CRIS3_HUMAN	sp|P54108|CRIS3_HUMAN
	sp|Q96RW7|HMCN1_HUMAN	sp|Q96RW7|HMCN1_HUMAN
	sp|P07357|CO8A_HUMAN	sp|P07357|CO8A_HUMAN
	sp|Q92626|PXDN_HUMAN	sp|Q92626|PXDN_HUMAN
	sp|O75509|TNR21_HUMAN	sp|O75509|TNR21_HUMAN
	sp|O43897|TLL1_HUMAN	sp|O43897|TLL1_HUMAN
	sp|O00587|MFNG_HUMAN	sp|O00587|MFNG_HUMAN
	sp|P98161|PKD1_HUMAN	sp|P98161|PKD1_HUMAN
	sp|P22607|FGFR3_HUMAN	sp|P22607|FGFR3_HUMAN
	sp|A6NMZ7|CO6A6_HUMAN	sp|A6NMZ7|CO6A6_HUMAN
	sp|Q13332|PTPRS_HUMAN	sp|Q13332|PTPRS_HUMAN
	sp|O14786|NRP1_HUMAN	sp|O14786|NRP1_HUMAN
	sp|Q9Y2E5|MA2B2_HUMAN	sp|Q9Y2E5|MA2B2_HUMAN
	sp|O95967|FBLN4_HUMAN	sp|O95967|FBLN4_HUMAN
	sp|Q6UXB8|PI16_HUMAN	sp|Q6UXB8|PI16_HUMAN
	sp|Q15155|NOMO1_HUMAN	sp|Q15155|NOMO1_HUMAN
	sp|Q9UBP4|DKK3_HUMAN	sp|Q9UBP4|DKK3_HUMAN
	sp|P56199|ITA1_HUMAN	sp|P56199|ITA1_HUMAN
	sp|Q9H0X4|F234A_HUMAN	sp|Q9H0X4|F234A_HUMAN
	sp|P55268|LAMB2_HUMAN	sp|P55268|LAMB2_HUMAN
	sp|P55285|CADH6_HUMAN	sp|P55285|CADH6_HUMAN
	sp|O75888|TNF13_HUMAN	sp|O75888|TNF13_HUMAN
	sp|Q12860|CNTN1_HUMAN	sp|Q12860|CNTN1_HUMAN
	sp|Q5ZPR3|CD276_HUMAN	sp|Q5ZPR3|CD276_HUMAN
	sp|Q14515|SPRL1_HUMAN	sp|Q14515|SPRL1_HUMAN
	sp|P13942|COBA2_HUMAN	sp|P13942|COBA2_HUMAN
	sp|Q9HDC9|APMAP_HUMAN	sp|Q9HDC9|APMAP_HUMAN
	sp|P48357|LEPR_HUMAN	sp|P48357|LEPR_HUMAN
	sp|P49746|TSP3_HUMAN	sp|P49746|TSP3_HUMAN
	sp|Q15043|S39AE_HUMAN	sp|Q15043|S39AE_HUMAN
	sp|P11166|GTR1_HUMAN	sp|P11166|GTR1_HUMAN
	sp|Q08722|CD47_HUMAN	sp|Q08722|CD47_HUMAN
	sp|Q99784|NOE1_HUMAN	sp|Q99784|NOE1_HUMAN
	sp|Q16820|MEP1B_HUMAN	sp|Q16820|MEP1B_HUMAN
	sp|O75594|PGRP1_HUMAN	sp|O75594|PGRP1_HUMAN
	sp|Q14623|IHH_HUMAN	sp|Q14623|IHH_HUMAN
	sp|Q9HBW1|LRRC4_HUMAN	sp|Q9HBW1|LRRC4_HUMAN
	sp|P27487|DPP4_HUMAN	sp|P27487|DPP4_HUMAN
	sp|O00592|PODXL_HUMAN	sp|O00592|PODXL_HUMAN
	sp|Q10588|BST1_HUMAN	sp|Q10588|BST1_HUMAN
	sp|Q7Z3B1|NEGR1_HUMAN	sp|Q7Z3B1|NEGR1_HUMAN
	sp|P01137|TGFB1_HUMAN	sp|P01137|TGFB1_HUMAN
	sp|P01024|CO3_HUMAN	sp|P01024|CO3_HUMAN
	sp|Q06418|TYRO3_HUMAN	sp|Q06418|TYRO3_HUMAN
	sp|Q13449|LSAMP_HUMAN	sp|Q13449|LSAMP_HUMAN
	sp|Q9C0H2|TTYH3_HUMAN	sp|Q9C0H2|TTYH3_HUMAN
	sp|Q8TDL5|BPIB1_HUMAN	sp|Q8TDL5|BPIB1_HUMAN
	sp|Q13275|SEM3F_HUMAN	sp|Q13275|SEM3F_HUMAN
	sp|Q68CJ9|CR3L3_HUMAN	sp|Q68CJ9|CR3L3_HUMAN
	sp|P02750|A2GL_HUMAN	sp|P02750|A2GL_HUMAN
	sp|Q9UJA9|ENPP5_HUMAN	sp|Q9UJA9|ENPP5_HUMAN
	sp|Q14624|ITIH4_HUMAN	sp|Q14624|ITIH4_HUMAN
	sp|P17927|CR1_HUMAN	sp|P17927|CR1_HUMAN
	sp|P42702|LIFR_HUMAN	sp|P42702|LIFR_HUMAN
	sp|P17181|INAR1_HUMAN	sp|P17181|INAR1_HUMAN
	sp|O75578|ITA10_HUMAN	sp|O75578|ITA10_HUMAN
	sp|Q12841|FSTL1_HUMAN	sp|Q12841|FSTL1_HUMAN
	sp|P11279|LAMP1_HUMAN	sp|P11279|LAMP1_HUMAN
	sp|Q6UY14|ATL4_HUMAN	sp|Q6UY14|ATL4_HUMAN
	sp|P08246|ELNE_HUMAN	sp|P08246|ELNE_HUMAN
	sp|P14384|CBPM_HUMAN	sp|P14384|CBPM_HUMAN
	sp|P02671|FIBA_HUMAN	sp|P02671|FIBA_HUMAN
	sp|P35968|VGFR2_HUMAN	sp|P35968|VGFR2_HUMAN
	sp|Q9UHD4|CIDEB_HUMAN	sp|Q9UHD4|CIDEB_HUMAN
	sp|Q9UFP1|F198A_HUMAN	sp|Q9UFP1|F198A_HUMAN
	sp|Q9UBX5|FBLN5_HUMAN	sp|Q9UBX5|FBLN5_HUMAN
	sp|Q13822|ENPP2_HUMAN	sp|Q13822|ENPP2_HUMAN
	sp|Q6P4E1|CASC4_HUMAN	sp|Q6P4E1|CASC4_HUMAN
	sp|Q9NPC4|A4GAT_HUMAN	sp|Q9NPC4|A4GAT_HUMAN
	sp|P13688|CEAM1_HUMAN	sp|P13688|CEAM1_HUMAN
	sp|A0A0J9YXX1|HV5X1_HUMAN	sp|A0A0J9YXX1|HV5X1_HUMAN
	sp|Q9Y6H6|KCNE3_HUMAN	sp|Q9Y6H6|KCNE3_HUMAN
	sp|Q15389|ANGP1_HUMAN	sp|Q15389|ANGP1_HUMAN
	sp|P27930|IL1R2_HUMAN	sp|P27930|IL1R2_HUMAN
	sp|Q9NQS3|NECT3_HUMAN	sp|Q9NQS3|NECT3_HUMAN
	sp|Q9UM47|NOTC3_HUMAN	sp|Q9UM47|NOTC3_HUMAN
	sp|P28845|DHI1_HUMAN	sp|P28845|DHI1_HUMAN
	sp|P17301|ITA2_HUMAN	sp|P17301|ITA2_HUMAN
	sp|P05164|PERM_HUMAN	sp|P05164|PERM_HUMAN
	sp|Q8NFT8|DNER_HUMAN	sp|Q8NFT8|DNER_HUMAN
	sp|Q9NR99|MXRA5_HUMAN	sp|Q9NR99|MXRA5_HUMAN
	sp|Q13797|ITA9_HUMAN	sp|Q13797|ITA9_HUMAN
	sp|P19823|ITIH2_HUMAN	sp|P19823|ITIH2_HUMAN
	sp|P10619|PPGB_HUMAN	sp|P10619|PPGB_HUMAN
	sp|P09172|DOPO_HUMAN	sp|P09172|DOPO_HUMAN
	sp|P49641|MA2A2_HUMAN	sp|P49641|MA2A2_HUMAN
	sp|Q9NZK5|ADA2_HUMAN	sp|Q9NZK5|ADA2_HUMAN
	sp|Q53RD9|FBLN7_HUMAN	sp|Q53RD9|FBLN7_HUMAN
	sp|P06331|HV434_HUMAN	sp|P06331|HV434_HUMAN
	sp|P06731|CEAM5_HUMAN	sp|P06731|CEAM5_HUMAN
	sp|P21583|SCF_HUMAN	sp|P21583|SCF_HUMAN
	sp|Q9NX62|IMPA3_HUMAN	sp|Q9NX62|IMPA3_HUMAN
	sp|Q9Y251|HPSE_HUMAN	sp|Q9Y251|HPSE_HUMAN
	sp|Q02763|TIE2_HUMAN	sp|Q02763|TIE2_HUMAN
	sp|Q14126|DSG2_HUMAN	sp|Q14126|DSG2_HUMAN
	sp|O75326|SEM7A_HUMAN	sp|O75326|SEM7A_HUMAN
	sp|P0DP01|HV108_HUMAN	sp|P0DP01|HV108_HUMAN
	sp|P11117|PPAL_HUMAN	sp|P11117|PPAL_HUMAN
	sp|P28906|CD34_HUMAN	sp|P28906|CD34_HUMAN
	sp|Q9UNN8|EPCR_HUMAN	sp|Q9UNN8|EPCR_HUMAN
	sp|P30530|UFO_HUMAN	sp|P30530|UFO_HUMAN
	sp|P58335|ANTR2_HUMAN	sp|P58335|ANTR2_HUMAN
	sp|P08294|SODE_HUMAN	sp|P08294|SODE_HUMAN
	sp|Q99523|SORT_HUMAN	sp|Q99523|SORT_HUMAN
	sp|Q2TV78|MST1L_HUMAN	sp|Q2TV78|MST1L_HUMAN
	sp|P78509|RELN_HUMAN	sp|P78509|RELN_HUMAN
	sp|Q9NT68|TEN2_HUMAN	sp|Q9NT68|TEN2_HUMAN
	sp|Q86T13|CLC14_HUMAN	sp|Q86T13|CLC14_HUMAN
	sp|Q12864|CAD17_HUMAN	sp|Q12864|CAD17_HUMAN
	sp|Q16610|ECM1_HUMAN	sp|Q16610|ECM1_HUMAN
	sp|Q96MK3|FA20A_HUMAN	sp|Q96MK3|FA20A_HUMAN
	sp|P17342|ANPRC_HUMAN	sp|P17342|ANPRC_HUMAN
	sp|P02771|FETA_HUMAN	sp|P02771|FETA_HUMAN
	sp|P01920|DQB1_HUMAN	sp|P01920|DQB1_HUMAN
	sp|Q9UK05|GDF2_HUMAN	sp|Q9UK05|GDF2_HUMAN
	sp|O95274|LYPD3_HUMAN	sp|O95274|LYPD3_HUMAN
	sp|P07911|UROM_HUMAN	sp|P07911|UROM_HUMAN
	sp|P06280|AGAL_HUMAN	sp|P06280|AGAL_HUMAN
	sp|P00533|EGFR_HUMAN	sp|P00533|EGFR_HUMAN
	sp|Q9NPH3|IL1AP_HUMAN	sp|Q9NPH3|IL1AP_HUMAN
	sp|Q96B86|RGMA_HUMAN	sp|Q96B86|RGMA_HUMAN
	sp|Q92854|SEM4D_HUMAN	sp|Q92854|SEM4D_HUMAN
	sp|Q9C0C4|SEM4C_HUMAN	sp|Q9C0C4|SEM4C_HUMAN
	sp|Q8N8Z6|DCBD1_HUMAN	sp|Q8N8Z6|DCBD1_HUMAN
	sp|P02747|C1QC_HUMAN	sp|P02747|C1QC_HUMAN
	sp|P11047|LAMC1_HUMAN	sp|P11047|LAMC1_HUMAN
	sp|P01889|1B07_HUMAN	sp|P01889|1B07_HUMAN
	sp|Q96F46|I17RA_HUMAN	sp|Q96F46|I17RA_HUMAN
	sp|P04066|FUCO_HUMAN	sp|P04066|FUCO_HUMAN
	sp|O95393|BMP10_HUMAN	sp|O95393|BMP10_HUMAN
	sp|O43451|MGA_HUMAN	sp|O43451|MGA_HUMAN
	sp|Q5T2D2|TRML2_HUMAN	sp|Q5T2D2|TRML2_HUMAN
	sp|P16278|BGAL_HUMAN	sp|P16278|BGAL_HUMAN
	sp|Q9UKX5|ITA11_HUMAN	sp|Q9UKX5|ITA11_HUMAN
	sp|O75015|FCG3B_HUMAN	sp|O75015|FCG3B_HUMAN
	sp|Q03591|FHR1_HUMAN	sp|Q03591|FHR1_HUMAN
	sp|P41222|PTGDS_HUMAN	sp|P41222|PTGDS_HUMAN
	sp|P38571|LICH_HUMAN	sp|P38571|LICH_HUMAN
	sp|Q99435|NELL2_HUMAN	sp|Q99435|NELL2_HUMAN
	sp|O43508|TNF12_HUMAN	sp|O43508|TNF12_HUMAN
	sp|P82987|ATL3_HUMAN	sp|P82987|ATL3_HUMAN
	sp|O94769|ECM2_HUMAN	sp|O94769|ECM2_HUMAN
	sp|P10319|1B58_HUMAN	sp|P10319|1B58_HUMAN
	sp|P04062|GLCM_HUMAN	sp|P04062|GLCM_HUMAN
	sp|Q8WW52|F151A_HUMAN	sp|Q8WW52|F151A_HUMAN
	sp|Q6QNK2|AGRD1_HUMAN	sp|Q6QNK2|AGRD1_HUMAN
	sp|Q07000|1C15_HUMAN	sp|Q07000|1C15_HUMAN
	sp|O60486|PLXC1_HUMAN	sp|O60486|PLXC1_HUMAN
	sp|P40200|TACT_HUMAN	sp|P40200|TACT_HUMAN
	sp|Q99574|NEUS_HUMAN	sp|Q99574|NEUS_HUMAN
	sp|P54802|ANAG_HUMAN	sp|P54802|ANAG_HUMAN
	sp|O15230|LAMA5_HUMAN	sp|O15230|LAMA5_HUMAN
	sp|O75976|CBPD_HUMAN	sp|O75976|CBPD_HUMAN
	sp|Q9UEW3|MARCO_HUMAN	sp|Q9UEW3|MARCO_HUMAN
	sp|P12111|CO6A3_HUMAN	sp|P12111|CO6A3_HUMAN
	sp|O15123|ANGP2_HUMAN	sp|O15123|ANGP2_HUMAN
	sp|Q08ET2|SIG14_HUMAN	sp|Q08ET2|SIG14_HUMAN
	sp|Q01638|ILRL1_HUMAN	sp|Q01638|ILRL1_HUMAN
	sp|P07306|ASGR1_HUMAN	sp|P07306|ASGR1_HUMAN
	sp|Q6V0I7|FAT4_HUMAN	sp|Q6V0I7|FAT4_HUMAN
	sp|Q8NBJ4|GOLM1_HUMAN	sp|Q8NBJ4|GOLM1_HUMAN
	sp|Q9NR71|ASAH2_HUMAN	sp|Q9NR71|ASAH2_HUMAN
	sp|Q6FHJ7|SFRP4_HUMAN	sp|Q6FHJ7|SFRP4_HUMAN
	sp|P05362|ICAM1_HUMAN	sp|P05362|ICAM1_HUMAN
	sp|P20061|TCO1_HUMAN	sp|P20061|TCO1_HUMAN
	sp|O75077|ADA23_HUMAN	sp|O75077|ADA23_HUMAN
	sp|O43157|PLXB1_HUMAN	sp|O43157|PLXB1_HUMAN
	sp|P02768|ALBU_HUMAN	sp|P02768|ALBU_HUMAN
	sp|P05186|PPBT_HUMAN	sp|P05186|PPBT_HUMAN
	sp|Q9Y216|MTMR7_HUMAN	sp|Q9Y216|MTMR7_HUMAN
	sp|P13591|NCAM1_HUMAN	sp|P13591|NCAM1_HUMAN
	sp|P13497|BMP1_HUMAN	sp|P13497|BMP1_HUMAN
	sp|Q9P126|CLC1B_HUMAN	sp|Q9P126|CLC1B_HUMAN
	sp|P31997|CEAM8_HUMAN	sp|P31997|CEAM8_HUMAN
	tr|A0A0J9YVZ3|A0A0J9YVZ3_HUMAN	tr|A0A0J9YVZ3|A0A0J9YVZ3_HUMAN
	sp|P48723|HSP13_HUMAN	sp|P48723|HSP13_HUMAN
	sp|P23467|PTPRB_HUMAN	sp|P23467|PTPRB_HUMAN
	sp|Q96IY4|CBPB2_HUMAN	sp|Q96IY4|CBPB2_HUMAN
	sp|Q13421|MSLN_HUMAN	sp|Q13421|MSLN_HUMAN
	sp|P06858|LIPL_HUMAN	sp|P06858|LIPL_HUMAN
	sp|P13611|CSPG2_HUMAN	sp|P13611|CSPG2_HUMAN
	sp|O95633|FSTL3_HUMAN	sp|O95633|FSTL3_HUMAN
	sp|P35542|SAA4_HUMAN	sp|P35542|SAA4_HUMAN
	sp|Q6UWL2|SUSD1_HUMAN	sp|Q6UWL2|SUSD1_HUMAN
	sp|Q5SGD2|PPM1L_HUMAN	sp|Q5SGD2|PPM1L_HUMAN
	sp|Q8IUK5|PLDX1_HUMAN	sp|Q8IUK5|PLDX1_HUMAN
	sp|Q9HBW9|AGRL4_HUMAN	sp|Q9HBW9|AGRL4_HUMAN
	sp|P07093|GDN_HUMAN	sp|P07093|GDN_HUMAN
	sp|P27918|PROP_HUMAN	sp|P27918|PROP_HUMAN
	sp|Q9HBB8|CDHR5_HUMAN	sp|Q9HBB8|CDHR5_HUMAN
	sp|P12110|CO6A2_HUMAN	sp|P12110|CO6A2_HUMAN
	sp|Q16288|NTRK3_HUMAN	sp|Q16288|NTRK3_HUMAN
	sp|Q06033|ITIH3_HUMAN	sp|Q06033|ITIH3_HUMAN
	sp|P02679|FIBG_HUMAN	sp|P02679|FIBG_HUMAN
	sp|Q13510|ASAH1_HUMAN	sp|Q13510|ASAH1_HUMAN
	sp|P11597|CETP_HUMAN	sp|P11597|CETP_HUMAN
	sp|Q8NES3|LFNG_HUMAN	sp|Q8NES3|LFNG_HUMAN
	sp|O95498|VNN2_HUMAN	sp|O95498|VNN2_HUMAN
	sp|Q14112|NID2_HUMAN	sp|Q14112|NID2_HUMAN
	sp|P48960|CD97_HUMAN	sp|P48960|CD97_HUMAN
	sp|Q92896|GSLG1_HUMAN	sp|Q92896|GSLG1_HUMAN
	sp|Q9H1U4|MEGF9_HUMAN	sp|Q9H1U4|MEGF9_HUMAN
	sp|Q8N436|CPXM2_HUMAN	sp|Q8N436|CPXM2_HUMAN
	sp|Q14314|FGL2_HUMAN	sp|Q14314|FGL2_HUMAN
	sp|Q14517|FAT1_HUMAN	sp|Q14517|FAT1_HUMAN
	tr|F8VSD5|F8VSD5_HUMAN	tr|F8VSD5|F8VSD5_HUMAN
	sp|Q9ULL4|PLXB3_HUMAN	sp|Q9ULL4|PLXB3_HUMAN
	sp|P49747|COMP_HUMAN	sp|P49747|COMP_HUMAN
	sp|Q93063|EXT2_HUMAN	sp|Q93063|EXT2_HUMAN
	sp|Q9UHG3|PCYOX_HUMAN	sp|Q9UHG3|PCYOX_HUMAN
	sp|P20908|CO5A1_HUMAN	sp|P20908|CO5A1_HUMAN
	sp|Q13790|APOF_HUMAN	sp|Q13790|APOF_HUMAN
	sp|Q04756|HGFA_HUMAN	sp|Q04756|HGFA_HUMAN
	sp|Q7Z5N4|SDK1_HUMAN	sp|Q7Z5N4|SDK1_HUMAN
	sp|P05026|AT1B1_HUMAN	sp|P05026|AT1B1_HUMAN
	sp|Q8WVQ1|CANT1_HUMAN	sp|Q8WVQ1|CANT1_HUMAN
	sp|P98160|PGBM_HUMAN	sp|P98160|PGBM_HUMAN
	sp|Q10589|BST2_HUMAN	sp|Q10589|BST2_HUMAN
	sp|P08709|FA7_HUMAN	sp|P08709|FA7_HUMAN
	sp|Q6UXH9|PAMR1_HUMAN	sp|Q6UXH9|PAMR1_HUMAN
	sp|Q5SQ64|LY66F_HUMAN	sp|Q5SQ64|LY66F_HUMAN
	sp|O95445|APOM_HUMAN	sp|O95445|APOM_HUMAN
	sp|Q8N3J6|CADM2_HUMAN	sp|Q8N3J6|CADM2_HUMAN
	sp|Q9NNX6|CD209_HUMAN	sp|Q9NNX6|CD209_HUMAN
	sp|Q13093|PAFA_HUMAN	sp|Q13093|PAFA_HUMAN
	sp|P22304|IDS_HUMAN	sp|P22304|IDS_HUMAN
	sp|O95980|RECK_HUMAN	sp|O95980|RECK_HUMAN
	sp|P19438|TNR1A_HUMAN	sp|P19438|TNR1A_HUMAN
	sp|Q93091|RNAS6_HUMAN	sp|Q93091|RNAS6_HUMAN
	tr|A0A087WYE2|A0A087WYE2_HUMAN	tr|A0A087WYE2|A0A087WYE2_HUMAN
	sp|O43493|TGON2_HUMAN	sp|O43493|TGON2_HUMAN
	sp|Q9NPF2|CHSTB_HUMAN	sp|Q9NPF2|CHSTB_HUMAN
	sp|Q6P179|ERAP2_HUMAN	sp|Q6P179|ERAP2_HUMAN
	sp|O95477|ABCA1_HUMAN	sp|O95477|ABCA1_HUMAN
	sp|Q14520|HABP2_HUMAN	sp|Q14520|HABP2_HUMAN
	sp|Q96MU8|KREM1_HUMAN	sp|Q96MU8|KREM1_HUMAN
	sp|P17936|IBP3_HUMAN	sp|P17936|IBP3_HUMAN
	sp|Q06481|APLP2_HUMAN	sp|Q06481|APLP2_HUMAN
	sp|Q14390|GGTL2_HUMAN	sp|Q14390|GGTL2_HUMAN
	sp|Q504Y2|PKDCC_HUMAN	sp|Q504Y2|PKDCC_HUMAN
	sp|Q86YT9|JAML_HUMAN	sp|Q86YT9|JAML_HUMAN
	sp|P02774|VTDB_HUMAN	sp|P02774|VTDB_HUMAN
	tr|H0Y7Z2|H0Y7Z2_HUMAN	tr|H0Y7Z2|H0Y7Z2_HUMAN
[truncated: 226 more rows]

## Sheet: Glycosites
Glycosites in UDGP	Glycosites in FDGP	Glycosites identified from UDGP and FDGP			Uniprot accession number	Gene	Number of glycosites	Glycosites identified from UDGP and FDGP
[truncated: 1,699 more rows]

[truncated: 4 more sheets: unique de-glycopeptides, De-glycopeptide from UDGP, De-glycopeptide from FDGP, Unique de-glycopeptides in FDGP]
