# Supplementary material for: Large-scale Identification of N-linked Intact Glycopeptides in Human Serum using HILIC Enrichment and Spectral Library Search
Source: Mol Cell Proteomics. 2020 Feb 26;19(4):672–89. doi: 10.1074/mcp.RA119.001791 (PMC7124471; doi:10.1074/mcp.RA119.001791)
Supplement: Supplementary Table S3 [file 156056_1_supp_471924_q5hzhp.xlsx]

## Sheet: MW of Monosaccharides
No.	Mono Glycan	Isotope Molecular Weight of Monosaccharides in Protein Glycosylation Modification
1	H	162.053
2	N	203.079
3	NANA	291.095
4	NGNA	307.09
5	F	146.058
6	sulfonation9(s)	79.9568
7	phospholation (p)	79.9663
8	Hs	242.01
9	Hp	242.019
10	Ns	283.036
11	KDN	250.069
12	KDN&Amino	265.08

## Sheet: 701 N-glycans used by pGlyco
No.	Glycan composite (Hex-HexNAc-NANA-NGNA-Fuc)	Glycan mass (Da)			No.	Glycan composite with MW			MassTable of 701 N-glycan masses database
1	3-2-0-0-0	892.317	H-N-S-G-F=3-2-0-0-0		1	3-2-0-0-0=892.317215			[AA]
2	3-2-0-0-1	1038.38			2	3-2-0-0-1=1038.375124			A = 71.03711
3	4-2-0-0-0	1054.37			3	4-2-0-0-0=1054.370039			C = 103.00919
4	3-3-0-0-0	1095.4			4	3-3-0-0-0=1095.396588			D = 115.02694
5	4-2-0-0-1	1200.43			5	4-2-0-0-1=1200.427948			E = 129.04259
6	5-2-0-0-0	1216.42			6	5-2-0-0-0=1216.422862			F = 147.06841
7	3-3-0-0-1	1241.45			7	3-3-0-0-1=1241.454497			G = 57.02146
8	4-3-0-0-0	1257.45			8	4-3-0-0-0=1257.449411			H = 137.05891
9	3-4-0-0-0	1298.48			9	3-4-0-0-0=1298.47596			I = 113.08406
10	5-2-0-0-1	1362.48			10	5-2-0-0-1=1362.480771			J = 114.04293
11	6-2-0-0-0	1378.48			11	6-2-0-0-0=1378.475686			K = 128.09496
12	3-3-1-0-0	1386.49			12	3-3-1-0-0=1386.492004			L = 113.08406
13	3-3-0-0-2	1387.51			13	3-3-0-0-2=1387.512406			M = 131.04049
14	4-3-0-0-1	1403.51			14	4-3-0-0-1=1403.50732			N = 114.04293
15	5-3-0-0-0	1419.5			15	5-3-0-0-0=1419.502235			P = 97.05276
16	3-4-0-0-1	1444.53			16	3-4-0-0-1=1444.533869			Q = 128.05858
17	4-4-0-0-0	1460.53			17	4-4-0-0-0=1460.528784			R = 156.10111
18	3-5-0-0-0	1501.56			18	3-5-0-0-0=1501.555333			S = 87.03203
19	5-2-0-0-2	1508.54			19	5-2-0-0-2=1508.53868			T = 101.04768
20	6-2-0-0-1	1524.53			20	6-2-0-0-1=1524.533594			V = 99.06841
21	3-3-1-0-1	1532.55			21	3-3-1-0-1=1532.549913			W = 186.07931
22	7-2-0-0-0	1540.53			22	7-2-0-0-0=1540.528509			Y = 163.06333
23	4-3-1-0-0	1548.54			23	4-3-1-0-0=1548.544828			[Molecule]
24	4-3-0-0-2	1549.57			24	4-3-0-0-2=1549.565229			C = 12.00000
25	5-3-0-0-1	1565.56			25	5-3-0-0-1=1565.560144			H = 1.00728
26	6-3-0-0-0	1581.56			26	6-3-0-0-0=1581.555058			H2O = 18.01002
27	3-4-1-0-0	1589.57			27	3-4-1-0-0=1589.571377			NH3 = 17.02600
28	3-4-0-0-2	1590.59			28	3-4-0-0-2=1590.591778			N = 14.00253
29	4-4-0-0-1	1606.59			29	4-4-0-0-1=1606.586693			O = 15.99437
30	5-4-0-0-0	1622.58			30	5-4-0-0-0=1622.581607			Proton = 1.00728
31	3-5-0-0-1	1647.61			31	3-5-0-0-1=1647.613242			[Modification]
32	4-5-0-0-0	1663.61			32	4-5-0-0-0=1663.608156			Carbamidomethyl[C] = 57.02146
33	3-3-1-0-2	1678.61			33	3-3-1-0-2=1678.607822			Gln->pyro-Glu[AnyN-termQ] = -17.026549
34	7-2-0-0-1	1686.59			34	7-2-0-0-1=1686.586418			HexNAc[J]=203.080
35	4-3-1-0-1	1694.6			35	4-3-1-0-1=1694.602737			Oxidation[M] = 15.99492
36	4-3-0-0-3	1695.62			36	4-3-0-0-3=1695.623138			Deamidated[N] = 0.984016
37	8-2-0-0-0	1702.58			37	8-2-0-0-0=1702.581333			Deamidated[Q] = 0.984016
38	3-6-0-0-0	1704.63			38	3-6-0-0-0=1704.634705			Arg10[R] = 10.008269
39	5-3-1-0-0	1710.6			39	5-3-1-0-0=1710.597651			Lys6[K] = 6.020130
40	5-3-0-0-2	1711.62			40	5-3-0-0-2=1711.618052			Amidine[AnyN-term] = 41.02655
41	6-3-0-0-1	1727.61			41	6-3-0-0-1=1727.612967			Carbamidomethyl[AnyN-term] = 57.02146
42	3-4-1-0-1	1735.63			42	3-4-1-0-1=1735.629286			Carbamidomethyl[H] = 57.02146
43	3-4-0-0-3	1736.65			43	3-4-0-0-3=1736.649687			Carbamidomethyl[K] = 57.02146
44	7-3-0-0-0	1743.61			44	7-3-0-0-0=1743.607882			Carbamyl[K] = 43.00581
45	4-4-1-0-0	1751.62			45	4-4-1-0-0=1751.6242			Dioxidation[C] = 31.98983
46	4-4-0-0-2	1752.64			46	4-4-0-0-2=1752.644601			Dioxidation[M] = 31.98983
47	5-4-0-0-1	1768.64			47	5-4-0-0-1=1768.639516			Dioxidation[W] = 31.98983
48	6-4-0-0-0	1784.63			48	6-4-0-0-0=1784.634431			Formyl[AnyN-term] = 27.99491
49	3-5-1-0-0	1792.65			49	3-5-1-0-0=1792.650749			Oxidation[H] = 15.99492
50	3-5-0-0-2	1793.67			50	3-5-0-0-2=1793.671151			Oxidation[W] = 15.99492
51	4-5-0-0-1	1809.67			51	4-5-0-0-1=1809.666065			Sulfide[C] = 31.97207
52	5-5-0-0-0	1825.66			52	5-5-0-0-0=1825.66098
53	4-3-2-0-0	1839.64			53	4-3-2-0-0=1839.640244			[Glyco]
54	4-3-1-0-2	1840.66			54	4-3-1-0-2=1840.660645			3-2-0-0-0=892.317215
55	8-2-0-0-1	1848.64			55	8-2-0-0-1=1848.639241			3-2-0-0-1=1038.375124
56	3-6-0-0-1	1850.69			56	3-6-0-0-1=1850.692614			4-2-0-0-0=1054.370039
57	5-3-1-0-1	1856.66			57	5-3-1-0-1=1856.65556			3-3-0-0-0=1095.396588
58	5-3-0-0-3	1857.68			58	5-3-0-0-3=1857.675961			4-2-0-0-1=1200.427948
59	9-2-0-0-0	1864.63			59	9-2-0-0-0=1864.634156			5-2-0-0-0=1216.422862
60	4-6-0-0-0	1866.69			60	4-6-0-0-0=1866.687529			3-3-0-0-1=1241.454497
61	6-3-1-0-0	1872.65			61	6-3-1-0-0=1872.650475			4-3-0-0-0=1257.449411
62	6-3-0-0-2	1873.67			62	6-3-0-0-2=1873.670876			3-4-0-0-0=1298.475960
63	3-4-2-0-0	1880.67			63	3-4-2-0-0=1880.666793			5-2-0-0-1=1362.480771
64	3-4-1-0-2	1881.69			64	3-4-1-0-2=1881.687195			6-2-0-0-0=1378.475686
65	7-3-0-0-1	1889.67			65	7-3-0-0-1=1889.66579			3-3-1-0-0=1386.492004
66	4-4-1-0-1	1897.68			66	4-4-1-0-1=1897.682109			3-3-0-0-2=1387.512406
67	4-4-0-0-3	1898.7			67	4-4-0-0-3=1898.70251			4-3-0-0-1=1403.507320
68	8-3-0-0-0	1905.66			68	8-3-0-0-0=1905.660705			5-3-0-0-0=1419.502235
69	3-7-0-0-0	1907.71			69	3-7-0-0-0=1907.714078			3-4-0-0-1=1444.533869
70	5-4-1-0-0	1913.68			70	5-4-1-0-0=1913.677024			4-4-0-0-0=1460.528784
71	5-4-0-0-2	1914.7			71	5-4-0-0-2=1914.697425			3-5-0-0-0=1501.555333
72	6-4-0-0-1	1930.69			72	6-4-0-0-1=1930.69234			5-2-0-0-2=1508.538680
73	3-5-1-0-1	1938.71			73	3-5-1-0-1=1938.708658			6-2-0-0-1=1524.533594
74	3-5-0-0-3	1939.73			74	3-5-0-0-3=1939.729059			3-3-1-0-1=1532.549913
75	7-4-0-0-0	1946.69			75	7-4-0-0-0=1946.687254			7-2-0-0-0=1540.528509
76	4-5-1-0-0	1954.7			76	4-5-1-0-0=1954.703573			4-3-1-0-0=1548.544828
77	4-5-0-0-2	1955.72			77	4-5-0-0-2=1955.723974			4-3-0-0-2=1549.565229
78	5-5-0-0-1	1971.72			78	5-5-0-0-1=1971.718889			5-3-0-0-1=1565.560144
79	4-3-2-0-1	1985.7			79	4-3-2-0-1=1985.698153			6-3-0-0-0=1581.555058
80	6-5-0-0-0	1987.71			80	6-5-0-0-0=1987.713803			3-4-1-0-0=1589.571377
81	3-6-0-0-2	1996.75			81	3-6-0-0-2=1996.750523			3-4-0-0-2=1590.591778
82	5-3-2-0-0	2001.69			82	5-3-2-0-0=2001.693068			4-4-0-0-1=1606.586693
83	5-3-1-0-2	2002.71			83	5-3-1-0-2=2002.713469			5-4-0-0-0=1622.581607
84	9-2-0-0-1	2010.69			84	9-2-0-0-1=2010.692065			3-5-0-0-1=1647.613242
85	4-6-0-0-1	2012.75			85	4-6-0-0-1=2012.745438			4-5-0-0-0=1663.608156
86	6-3-1-0-1	2018.71			86	6-3-1-0-1=2018.708384			3-3-1-0-2=1678.607822
87	6-3-0-0-3	2019.73			87	6-3-0-0-3=2019.728785			7-2-0-0-1=1686.586418
88	10-2-0-0-0	2026.69			88	10-2-0-0-0=2026.686979			4-3-1-0-1=1694.602737
89	3-4-1-0-3	2027.75			89	3-4-1-0-3=2027.745103			4-3-0-0-3=1695.623138
90	5-6-0-0-0	2028.74			90	5-6-0-0-0=2028.740352			8-2-0-0-0=1702.581333
91	4-4-2-0-0	2042.72			91	4-4-2-0-0=2042.719617			3-6-0-0-0=1704.634705
92	4-4-1-0-2	2043.74			92	4-4-1-0-2=2043.740018			5-3-1-0-0=1710.597651
93	4-4-0-0-4	2044.76			93	4-4-0-0-4=2044.760419			5-3-0-0-2=1711.618052
94	3-7-0-0-1	2053.77			94	3-7-0-0-1=2053.771987			6-3-0-0-1=1727.612967
95	5-4-1-0-1	2059.73			95	5-4-1-0-1=2059.734933			3-4-1-0-1=1735.629286
96	5-4-0-0-3	2060.76			96	5-4-0-0-3=2060.755334			3-4-0-0-3=1736.649687
97	9-3-0-0-0	2067.71			97	9-3-0-0-0=2067.713528			7-3-0-0-0=1743.607882
98	4-7-0-0-0	2069.77			98	4-7-0-0-0=2069.766901			4-4-1-0-0=1751.624200
99	6-4-1-0-0	2075.73			99	6-4-1-0-0=2075.729847			4-4-0-0-2=1752.644601
100	6-4-0-0-2	2076.75			100	6-4-0-0-2=2076.750248			5-4-0-0-1=1768.639516
101	3-5-1-0-2	2084.77			101	3-5-1-0-2=2084.766567			6-4-0-0-0=1784.634431
102	3-5-0-0-4	2085.79			102	3-5-0-0-4=2085.786968			3-5-1-0-0=1792.650749
103	7-4-0-0-1	2092.75			103	7-4-0-0-1=2092.745163			3-5-0-0-2=1793.671151
104	4-5-1-0-1	2100.76			104	4-5-1-0-1=2100.761482			4-5-0-0-1=1809.666065
105	4-5-0-0-3	2101.78			105	4-5-0-0-3=2101.781883			5-5-0-0-0=1825.660980
106	3-8-0-0-0	2110.79			106	3-8-0-0-0=2110.793451			4-3-2-0-0=1839.640244
107	5-5-1-0-0	2116.76			107	5-5-1-0-0=2116.756396			4-3-1-0-2=1840.660645
108	5-5-0-0-2	2117.78			108	5-5-0-0-2=2117.776797			8-2-0-0-1=1848.639241
109	4-3-2-0-2	2131.76			109	4-3-2-0-2=2131.756062			3-6-0-0-1=1850.692614
110	6-5-0-0-1	2133.77			110	6-5-0-0-1=2133.771712			5-3-1-0-1=1856.655560
111	3-6-0-0-3	2142.81			111	3-6-0-0-3=2142.808432			5-3-0-0-3=1857.675961
112	5-3-2-0-1	2147.75			112	5-3-2-0-1=2147.750977			9-2-0-0-0=1864.634156
113	7-5-0-0-0	2149.77			113	7-5-0-0-0=2149.766627			4-6-0-0-0=1866.687529
114	4-6-1-0-0	2157.78			114	4-6-1-0-0=2157.782945			6-3-1-0-0=1872.650475
115	4-6-0-0-2	2158.8			115	4-6-0-0-2=2158.803347			6-3-0-0-2=1873.670876
116	6-3-2-0-0	2163.75			116	6-3-2-0-0=2163.745891			3-4-2-0-0=1880.666793
117	6-3-1-0-2	2164.77			117	6-3-1-0-2=2164.766292			3-4-1-0-2=1881.687195
118	5-6-0-0-1	2174.8			118	5-6-0-0-1=2174.798261			7-3-0-0-1=1889.665790
119	11-2-0-0-0	2188.74			119	11-2-0-0-0=2188.739803			4-4-1-0-1=1897.682109
120	4-4-2-0-1	2188.78			120	4-4-2-0-1=2188.777526			4-4-0-0-3=1898.702510
121	4-4-1-0-3	2189.8			121	4-4-1-0-3=2189.797927			8-3-0-0-0=1905.660705
122	6-6-0-0-0	2190.79			122	6-6-0-0-0=2190.793176			3-7-0-0-0=1907.714078
123	3-7-0-0-2	2199.83			123	3-7-0-0-2=2199.829896			5-4-1-0-0=1913.677024
124	5-4-2-0-0	2204.77			124	5-4-2-0-0=2204.77244			5-4-0-0-2=1914.697425
125	5-4-1-0-2	2205.79			125	5-4-1-0-2=2205.792841			6-4-0-0-1=1930.692340
126	5-4-0-0-4	2206.81			126	5-4-0-0-4=2206.813243			3-5-1-0-1=1938.708658
127	4-7-0-0-1	2215.82			127	4-7-0-0-1=2215.82481			3-5-0-0-3=1939.729059
128	6-4-1-0-1	2221.79			128	6-4-1-0-1=2221.787756			7-4-0-0-0=1946.687254
129	6-4-0-0-3	2222.81			129	6-4-0-0-3=2222.808157			4-5-1-0-0=1954.703573
130	3-5-1-0-3	2230.82			130	3-5-1-0-3=2230.824476			4-5-0-0-2=1955.723974
131	5-7-0-0-0	2231.82			131	5-7-0-0-0=2231.819725			5-5-0-0-1=1971.718889
132	7-4-1-0-0	2237.78			132	7-4-1-0-0=2237.782671			4-3-2-0-1=1985.698153
133	7-4-0-0-2	2238.8			133	7-4-0-0-2=2238.803072			6-5-0-0-0=1987.713803
134	4-5-2-0-0	2245.8			134	4-5-2-0-0=2245.798989			3-6-0-0-2=1996.750523
135	4-5-1-0-2	2246.82			135	4-5-1-0-2=2246.819391			5-3-2-0-0=2001.693068
136	4-5-0-0-4	2247.84			136	4-5-0-0-4=2247.839792			5-3-1-0-2=2002.713469
137	5-5-1-0-1	2262.81			137	5-5-1-0-1=2262.814305			9-2-0-0-1=2010.692065
138	5-5-0-0-3	2263.83			138	5-5-0-0-3=2263.834706			4-6-0-0-1=2012.745438
139	9-4-0-0-0	2270.79			139	9-4-0-0-0=2270.792901			6-3-1-0-1=2018.708384
140	4-8-0-0-0	2272.85			140	4-8-0-0-0=2272.846274			6-3-0-0-3=2019.728785
141	6-5-1-0-0	2278.81			141	6-5-1-0-0=2278.80922			10-2-0-0-0=2026.686979
142	6-5-0-0-2	2279.83			142	6-5-0-0-2=2279.829621			3-4-1-0-3=2027.745103
143	3-6-0-0-4	2288.87			143	3-6-0-0-4=2288.866341			5-6-0-0-0=2028.740352
144	5-3-2-0-2	2293.81			144	5-3-2-0-2=2293.808885			4-4-2-0-0=2042.719617
145	7-5-0-0-1	2295.82			145	7-5-0-0-1=2295.824535			4-4-1-0-2=2043.740018
146	4-6-1-0-1	2303.84			146	4-6-1-0-1=2303.840854			4-4-0-0-4=2044.760419
147	4-6-0-0-3	2304.86			147	4-6-0-0-3=2304.861255			3-7-0-0-1=2053.771987
148	6-3-2-0-1	2309.8			148	6-3-2-0-1=2309.8038			5-4-1-0-1=2059.734933
149	8-5-0-0-0	2311.82			149	8-5-0-0-0=2311.81945			5-4-0-0-3=2060.755334
150	5-6-1-0-0	2319.84			150	5-6-1-0-0=2319.835769			9-3-0-0-0=2067.713528
151	5-6-0-0-2	2320.86			151	5-6-0-0-2=2320.85617			4-7-0-0-0=2069.766901
152	4-4-2-0-2	2334.84			152	4-4-2-0-2=2334.835435			6-4-1-0-0=2075.729847
153	6-6-0-0-1	2336.85			153	6-6-0-0-1=2336.851085			6-4-0-0-2=2076.750248
154	3-7-0-0-3	2345.89			154	3-7-0-0-3=2345.887804			3-5-1-0-2=2084.766567
155	5-4-2-0-1	2350.83			155	5-4-2-0-1=2350.830349			3-5-0-0-4=2085.786968
156	12-2-0-0-0	2350.79			156	12-2-0-0-0=2350.792626			7-4-0-0-1=2092.745163
157	5-4-1-0-3	2351.85			157	5-4-1-0-3=2351.85075			4-5-1-0-1=2100.761482
158	7-6-0-0-0	2352.85			158	7-6-0-0-0=2352.845999			4-5-0-0-3=2101.781883
159	5-4-0-0-5	2352.87			159	5-4-0-0-5=2352.871151			3-8-0-0-0=2110.793451
160	4-7-1-0-0	2360.86			160	4-7-1-0-0=2360.862318			5-5-1-0-0=2116.756396
161	4-7-0-0-2	2361.88			161	4-7-0-0-2=2361.882719			5-5-0-0-2=2117.776797
162	6-4-2-0-0	2366.83			162	6-4-2-0-0=2366.825264			4-3-2-0-2=2131.756062
163	6-4-1-0-2	2367.85			163	6-4-1-0-2=2367.845665			6-5-0-0-1=2133.771712
164	5-7-0-0-1	2377.88			164	5-7-0-0-1=2377.877634			3-6-0-0-3=2142.808432
165	7-4-1-0-1	2383.84			165	7-4-1-0-1=2383.840579			5-3-2-0-1=2147.750977
166	7-4-0-0-3	2384.86			166	7-4-0-0-3=2384.860981			7-5-0-0-0=2149.766627
167	4-5-2-0-1	2391.86			167	4-5-2-0-1=2391.856898			4-6-1-0-0=2157.782945
168	4-5-1-0-3	2392.88			168	4-5-1-0-3=2392.877299			4-6-0-0-2=2158.803347
169	6-7-0-0-0	2393.87			169	6-7-0-0-0=2393.872548			6-3-2-0-0=2163.745891
170	8-4-1-0-0	2399.84			170	8-4-1-0-0=2399.835494			6-3-1-0-2=2164.766292
171	5-5-2-0-0	2407.85			171	5-5-2-0-0=2407.851813			5-6-0-0-1=2174.798261
172	5-5-1-0-2	2408.87			172	5-5-1-0-2=2408.872214			11-2-0-0-0=2188.739803
173	5-5-0-0-4	2409.89			173	5-5-0-0-4=2409.892615			4-4-2-0-1=2188.777526
174	9-4-0-0-1	2416.85			174	9-4-0-0-1=2416.85081			4-4-1-0-3=2189.797927
175	6-5-1-0-1	2424.87			175	6-5-1-0-1=2424.867129			6-6-0-0-0=2190.793176
176	6-5-0-0-3	2425.89			176	6-5-0-0-3=2425.88753			3-7-0-0-2=2199.829896
177	5-8-0-0-0	2434.9			177	5-8-0-0-0=2434.899097			5-4-2-0-0=2204.772440
178	3-6-0-0-5	2434.92			178	3-6-0-0-5=2434.92425			5-4-1-0-2=2205.792841
179	7-5-1-0-0	2440.86			179	7-5-1-0-0=2440.862043			5-4-0-0-4=2206.813243
180	7-5-0-0-2	2441.88			180	7-5-0-0-2=2441.882444			4-7-0-0-1=2215.824810
181	4-6-2-0-0	2448.88			181	4-6-2-0-0=2448.878362			6-4-1-0-1=2221.787756
182	4-6-1-0-2	2449.9			182	4-6-1-0-2=2449.898763			6-4-0-0-3=2222.808157
183	4-6-0-0-4	2450.92			183	4-6-0-0-4=2450.919164			3-5-1-0-3=2230.824476
184	6-3-2-0-2	2455.86			184	6-3-2-0-2=2455.861709			5-7-0-0-0=2231.819725
185	8-5-0-0-1	2457.88			185	8-5-0-0-1=2457.877359			7-4-1-0-0=2237.782671
186	5-6-1-0-1	2465.89			186	5-6-1-0-1=2465.893678			7-4-0-0-2=2238.803072
187	5-6-0-0-3	2466.91			187	5-6-0-0-3=2466.914079			4-5-2-0-0=2245.798989
188	9-5-0-0-0	2473.87			188	9-5-0-0-0=2473.872274			4-5-1-0-2=2246.819391
189	4-4-2-0-3	2480.89			189	4-4-2-0-3=2480.893343			4-5-0-0-4=2247.839792
190	6-6-1-0-0	2481.89			190	6-6-1-0-0=2481.888592			5-5-1-0-1=2262.814305
191	6-6-0-0-2	2482.91			191	6-6-0-0-2=2482.908993			5-5-0-0-3=2263.834706
192	3-7-0-0-4	2491.95			192	3-7-0-0-4=2491.945713			9-4-0-0-0=2270.792901
193	5-4-3-0-0	2495.87			193	5-4-3-0-0=2495.867857			4-8-0-0-0=2272.846274
194	5-4-2-0-2	2496.89			194	5-4-2-0-2=2496.888258			6-5-1-0-0=2278.809220
195	5-4-1-0-4	2497.91			195	5-4-1-0-4=2497.908659			6-5-0-0-2=2279.829621
196	7-6-0-0-1	2498.9			196	7-6-0-0-1=2498.903908			3-6-0-0-4=2288.866341
197	4-7-1-0-1	2506.92			197	4-7-1-0-1=2506.920227			5-3-2-0-2=2293.808885
198	4-7-0-0-3	2507.94			198	4-7-0-0-3=2507.940628			7-5-0-0-1=2295.824535
199	13-2-0-0-0	2512.85			199	13-2-0-0-0=2512.84545			4-6-1-0-1=2303.840854
200	6-4-2-0-1	2512.88			200	6-4-2-0-1=2512.883173			4-6-0-0-3=2304.861255
201	6-4-1-0-3	2513.9			201	6-4-1-0-3=2513.903574			6-3-2-0-1=2309.803800
202	8-6-0-0-0	2514.9			202	8-6-0-0-0=2514.898823			8-5-0-0-0=2311.819450
203	5-7-1-0-0	2522.92			203	5-7-1-0-0=2522.915141			5-6-1-0-0=2319.835769
204	5-7-0-0-2	2523.94			204	5-7-0-0-2=2523.935543			5-6-0-0-2=2320.856170
205	7-4-2-0-0	2528.88			205	7-4-2-0-0=2528.878087			4-4-2-0-2=2334.835435
206	7-4-1-0-2	2529.9			206	7-4-1-0-2=2529.898488			6-6-0-0-1=2336.851085
207	4-5-2-0-2	2537.91			207	4-5-2-0-2=2537.914807			3-7-0-0-3=2345.887804
208	4-5-1-0-4	2538.94			208	4-5-1-0-4=2538.935208			5-4-2-0-1=2350.830349
209	6-7-0-0-1	2539.93			209	6-7-0-0-1=2539.930457			12-2-0-0-0=2350.792626
210	8-4-1-0-1	2545.89			210	8-4-1-0-1=2545.893403			5-4-1-0-3=2351.850750
211	5-5-2-0-1	2553.91			211	5-5-2-0-1=2553.909722			7-6-0-0-0=2352.845999
212	5-5-1-0-3	2554.93			212	5-5-1-0-3=2554.930123			5-4-0-0-5=2352.871151
213	7-7-0-0-0	2555.93			213	7-7-0-0-0=2555.925372			4-7-1-0-0=2360.862318
214	5-5-0-0-5	2555.95			214	5-5-0-0-5=2555.950524			4-7-0-0-2=2361.882719
215	6-5-2-0-0	2569.9			215	6-5-2-0-0=2569.904636			6-4-2-0-0=2366.825264
216	6-5-1-0-2	2570.93			216	6-5-1-0-2=2570.925037			6-4-1-0-2=2367.845665
217	6-5-0-0-4	2571.95			217	6-5-0-0-4=2571.945438			5-7-0-0-1=2377.877634
218	5-8-0-0-1	2580.96			218	5-8-0-0-1=2580.957006			7-4-1-0-1=2383.840579
219	7-5-1-0-1	2586.92			219	7-5-1-0-1=2586.919952			7-4-0-0-3=2384.860981
220	7-5-0-0-3	2587.94			220	7-5-0-0-3=2587.940353			4-5-2-0-1=2391.856898
221	4-6-2-0-1	2594.94			221	4-6-2-0-1=2594.936271			4-5-1-0-3=2392.877299
222	4-6-1-0-3	2595.96			222	4-6-1-0-3=2595.956672			6-7-0-0-0=2393.872548
223	6-8-0-0-0	2596.95			223	6-8-0-0-0=2596.951921			8-4-1-0-0=2399.835494
224	4-6-0-0-5	2596.98			224	4-6-0-0-5=2596.977073			5-5-2-0-0=2407.851813
225	8-5-1-0-0	2602.91			225	8-5-1-0-0=2602.914867			5-5-1-0-2=2408.872214
226	5-6-2-0-0	2610.93			226	5-6-2-0-0=2610.931185			5-5-0-0-4=2409.892615
227	5-6-1-0-2	2611.95			227	5-6-1-0-2=2611.951587			9-4-0-0-1=2416.850810
228	5-6-0-0-4	2612.97			228	5-6-0-0-4=2612.971988			6-5-1-0-1=2424.867129
229	9-5-0-0-1	2619.93			229	9-5-0-0-1=2619.930182			6-5-0-0-3=2425.887530
230	6-6-1-0-1	2627.95			230	6-6-1-0-1=2627.946501			5-8-0-0-0=2434.899097
231	6-6-0-0-3	2628.97			231	6-6-0-0-3=2628.966902			3-6-0-0-5=2434.924250
232	3-7-0-0-5	2638			232	3-7-0-0-5=2638.003622			7-5-1-0-0=2440.862043
233	5-4-3-0-1	2641.93			233	5-4-3-0-1=2641.925766			7-5-0-0-2=2441.882444
234	5-4-2-0-3	2642.95			234	5-4-2-0-3=2642.946167			4-6-2-0-0=2448.878362
235	7-6-1-0-0	2643.94			235	7-6-1-0-0=2643.941416			4-6-1-0-2=2449.898763
236	7-6-0-0-2	2644.96			236	7-6-0-0-2=2644.961817			4-6-0-0-4=2450.919164
237	4-7-2-0-0	2651.96			237	4-7-2-0-0=2651.957735			6-3-2-0-2=2455.861709
238	4-7-1-0-2	2652.98			238	4-7-1-0-2=2652.978136			8-5-0-0-1=2457.877359
239	4-7-0-0-4	2654			239	4-7-0-0-4=2653.998537			5-6-1-0-1=2465.893678
240	6-4-2-0-2	2658.94			240	6-4-2-0-2=2658.941081			5-6-0-0-3=2466.914079
241	6-4-1-0-4	2659.96			241	6-4-1-0-4=2659.961482			9-5-0-0-0=2473.872274
242	8-6-0-0-1	2660.96			242	8-6-0-0-1=2660.956731			4-4-2-0-3=2480.893343
243	5-7-1-0-1	2668.97			243	5-7-1-0-1=2668.97305			6-6-1-0-0=2481.888592
244	5-7-0-0-3	2669.99			244	5-7-0-0-3=2669.993451			6-6-0-0-2=2482.908993
245	14-2-0-0-0	2674.9			245	14-2-0-0-0=2674.898273			3-7-0-0-4=2491.945713
246	7-4-2-0-1	2674.94			246	7-4-2-0-1=2674.935996			5-4-3-0-0=2495.867857
247	7-4-1-0-3	2675.96			247	7-4-1-0-3=2675.956397			5-4-2-0-2=2496.888258
248	9-6-0-0-0	2676.95			248	9-6-0-0-0=2676.951646			5-4-1-0-4=2497.908659
249	4-5-2-0-3	2683.97			249	4-5-2-0-3=2683.972716			7-6-0-0-1=2498.903908
250	6-7-1-0-0	2684.97			250	6-7-1-0-0=2684.967965			4-7-1-0-1=2506.920227
251	6-7-0-0-2	2685.99			251	6-7-0-0-2=2685.988366			4-7-0-0-3=2507.940628
252	8-4-1-0-2	2691.95			252	8-4-1-0-2=2691.951312			13-2-0-0-0=2512.845450
253	5-5-3-0-0	2698.95			253	5-5-3-0-0=2698.947229			6-4-2-0-1=2512.883173
254	5-5-2-0-2	2699.97			254	5-5-2-0-2=2699.96763			6-4-1-0-3=2513.903574
255	5-5-1-0-4	2700.99			255	5-5-1-0-4=2700.988032			8-6-0-0-0=2514.898823
256	7-7-0-0-1	2701.98			256	7-7-0-0-1=2701.983281			5-7-1-0-0=2522.915141
257	6-5-2-0-1	2715.96			257	6-5-2-0-1=2715.962545			5-7-0-0-2=2523.935543
258	6-5-1-0-3	2716.98			258	6-5-1-0-3=2716.982946			7-4-2-0-0=2528.878087
259	8-7-0-0-0	2717.98			259	8-7-0-0-0=2717.978195			7-4-1-0-2=2529.898488
260	7-5-2-0-0	2731.96			260	7-5-2-0-0=2731.95746			4-5-2-0-2=2537.914807
261	7-5-1-0-2	2732.98			261	7-5-1-0-2=2732.977861			4-5-1-0-4=2538.935208
262	4-6-2-0-2	2740.99			262	4-6-2-0-2=2740.99418			6-7-0-0-1=2539.930457
263	4-6-1-0-4	2742.01			263	4-6-1-0-4=2742.014581			8-4-1-0-1=2545.893403
264	6-8-0-0-1	2743.01			264	6-8-0-0-1=2743.00983			5-5-2-0-1=2553.909722
265	8-5-1-0-1	2748.97			265	8-5-1-0-1=2748.972775			5-5-1-0-3=2554.930123
266	5-6-2-0-1	2756.99			266	5-6-2-0-1=2756.989094			7-7-0-0-0=2555.925372
267	5-6-1-0-3	2758.01			267	5-6-1-0-3=2758.009495			5-5-0-0-5=2555.950524
268	7-8-0-0-0	2759			268	7-8-0-0-0=2759.004744			6-5-2-0-0=2569.904636
269	5-6-0-0-5	2759.03			269	5-6-0-0-5=2759.029896			6-5-1-0-2=2570.925037
270	9-5-1-0-0	2764.97			270	9-5-1-0-0=2764.96769			6-5-0-0-4=2571.945438
271	6-6-2-0-0	2772.98			271	6-6-2-0-0=2772.984009			5-8-0-0-1=2580.957006
272	6-6-1-0-2	2774			272	6-6-1-0-2=2774.00441			7-5-1-0-1=2586.919952
273	6-6-0-0-4	2775.02			273	6-6-0-0-4=2775.024811			7-5-0-0-3=2587.940353
274	5-4-4-0-0	2786.96			274	5-4-4-0-0=2786.963273			4-6-2-0-1=2594.936271
275	5-4-3-0-2	2787.98			275	5-4-3-0-2=2787.983674			4-6-1-0-3=2595.956672
276	5-4-2-0-4	2789			276	5-4-2-0-4=2789.004076			6-8-0-0-0=2596.951921
277	7-6-1-0-1	2790			277	7-6-1-0-1=2789.999325			4-6-0-0-5=2596.977073
278	7-6-0-0-3	2791.02			278	7-6-0-0-3=2791.019726			8-5-1-0-0=2602.914867
279	4-7-2-0-1	2798.02			279	4-7-2-0-1=2798.015643			5-6-2-0-0=2610.931185
280	4-7-1-0-3	2799.04			280	4-7-1-0-3=2799.036044			5-6-1-0-2=2611.951587
281	6-9-0-0-0	2800.03			281	6-9-0-0-0=2800.031293			5-6-0-0-4=2612.971988
282	4-7-0-0-5	2800.06			282	4-7-0-0-5=2800.056446			9-5-0-0-1=2619.930182
283	6-4-2-0-3	2805			283	6-4-2-0-3=2804.99899			6-6-1-0-1=2627.946501
284	8-6-1-0-0	2805.99			284	8-6-1-0-0=2805.994239			6-6-0-0-3=2628.966902
285	8-6-0-0-2	2807.01			285	8-6-0-0-2=2807.01464			3-7-0-0-5=2638.003622
286	5-7-2-0-0	2814.01			286	5-7-2-0-0=2814.010558			5-4-3-0-1=2641.925766
287	5-7-1-0-2	2815.03			287	5-7-1-0-2=2815.030959			5-4-2-0-3=2642.946167
288	5-7-0-0-4	2816.05			288	5-7-0-0-4=2816.05136			7-6-1-0-0=2643.941416
289	7-4-2-0-2	2820.99			289	7-4-2-0-2=2820.993905			7-6-0-0-2=2644.961817
290	9-6-0-0-1	2823.01			290	9-6-0-0-1=2823.009555			4-7-2-0-0=2651.957735
291	6-7-1-0-1	2831.03			291	6-7-1-0-1=2831.025874			4-7-1-0-2=2652.978136
292	6-7-0-0-3	2832.05			292	6-7-0-0-3=2832.046275			4-7-0-0-4=2653.998537
293	15-2-0-0-0	2836.95			293	15-2-0-0-0=2836.951097			6-4-2-0-2=2658.941081
294	10-6-0-0-0	2839			294	10-6-0-0-0=2839.00447			6-4-1-0-4=2659.961482
295	5-5-3-0-1	2845.01			295	5-5-3-0-1=2845.005138			8-6-0-0-1=2660.956731
296	5-5-2-0-3	2846.03			296	5-5-2-0-3=2846.025539			5-7-1-0-1=2668.973050
297	7-7-1-0-0	2847.02			297	7-7-1-0-0=2847.020788			5-7-0-0-3=2669.993451
298	7-7-0-0-2	2848.04			298	7-7-0-0-2=2848.041189			14-2-0-0-0=2674.898273
299	6-5-3-0-0	2861			299	6-5-3-0-0=2861.000053			7-4-2-0-1=2674.935996
300	6-5-2-0-2	2862.02			300	6-5-2-0-2=2862.020454			7-4-1-0-3=2675.956397
301	6-5-1-0-4	2863.04			301	6-5-1-0-4=2863.040855			9-6-0-0-0=2676.951646
302	8-7-0-0-1	2864.04			302	8-7-0-0-1=2864.036104			4-5-2-0-3=2683.972716
303	7-5-2-0-1	2878.02			303	7-5-2-0-1=2878.015369			6-7-1-0-0=2684.967965
304	7-5-1-0-3	2879.04			304	7-5-1-0-3=2879.03577			6-7-0-0-2=2685.988366
305	9-7-0-0-0	2880.03			305	9-7-0-0-0=2880.031019			8-4-1-0-2=2691.951312
306	4-6-2-0-3	2887.05			306	4-6-2-0-3=2887.052088			5-5-3-0-0=2698.947229
307	4-6-1-0-5	2888.07			307	4-6-1-0-5=2888.072489			5-5-2-0-2=2699.967630
308	8-5-1-0-2	2895.03			308	8-5-1-0-2=2895.030684			5-5-1-0-4=2700.988032
309	8-5-0-0-4	2896.05			309	8-5-0-0-4=2896.051085			7-7-0-0-1=2701.983281
310	5-6-2-0-2	2903.05			310	5-6-2-0-2=2903.047003			6-5-2-0-1=2715.962545
311	5-6-1-0-4	2904.07			311	5-6-1-0-4=2904.067404			6-5-1-0-3=2716.982946
312	7-8-0-0-1	2905.06			312	7-8-0-0-1=2905.062653			8-7-0-0-0=2717.978195
313	9-5-1-0-1	2911.03			313	9-5-1-0-1=2911.025599			7-5-2-0-0=2731.957460
314	6-6-2-0-1	2919.04			314	6-6-2-0-1=2919.041918			7-5-1-0-2=2732.977861
315	6-6-1-0-3	2920.06			315	6-6-1-0-3=2920.062319			4-6-2-0-2=2740.994180
316	8-8-0-0-0	2921.06			316	8-8-0-0-0=2921.057568			4-6-1-0-4=2742.014581
317	6-6-0-0-5	2921.08			317	6-6-0-0-5=2921.08272			6-8-0-0-1=2743.009830
318	5-4-4-0-1	2933.02			318	5-4-4-0-1=2933.021182			8-5-1-0-1=2748.972775
319	5-4-3-0-3	2934.04			319	5-4-3-0-3=2934.041583			5-6-2-0-1=2756.989094
320	7-6-2-0-0	2935.04			320	7-6-2-0-0=2935.036832			5-6-1-0-3=2758.009495
321	7-6-1-0-2	2936.06			321	7-6-1-0-2=2936.057233			7-8-0-0-0=2759.004744
322	7-6-0-0-4	2937.08			322	7-6-0-0-4=2937.077634			5-6-0-0-5=2759.029896
323	4-7-2-0-2	2944.07			323	4-7-2-0-2=2944.073552			9-5-1-0-0=2764.967690
324	4-7-1-0-4	2945.09			324	4-7-1-0-4=2945.093953			6-6-2-0-0=2772.984009
325	6-9-0-0-1	2946.09			325	6-9-0-0-1=2946.089202			6-6-1-0-2=2774.004410
326	6-4-3-0-2	2950.04			326	6-4-3-0-2=2950.036498			6-6-0-0-4=2775.024811
327	6-4-2-0-4	2951.06			327	6-4-2-0-4=2951.056899			5-4-4-0-0=2786.963273
328	8-6-1-0-1	2952.05			328	8-6-1-0-1=2952.052148			5-4-3-0-2=2787.983674
329	8-6-0-0-3	2953.07			329	8-6-0-0-3=2953.072549			5-4-2-0-4=2789.004076
330	5-7-2-0-1	2960.07			330	5-7-2-0-1=2960.068467			7-6-1-0-1=2789.999325
331	5-7-1-0-3	2961.09			331	5-7-1-0-3=2961.088868			7-6-0-0-3=2791.019726
332	5-7-0-0-5	2962.11			332	5-7-0-0-5=2962.109269			4-7-2-0-1=2798.015643
333	7-4-3-0-1	2966.03			333	7-4-3-0-1=2966.031413			4-7-1-0-3=2799.036044
334	7-4-2-0-3	2967.05			334	7-4-2-0-3=2967.051814			6-9-0-0-0=2800.031293
335	9-6-1-0-0	2968.05			335	9-6-1-0-0=2968.047063			4-7-0-0-5=2800.056446
336	9-6-0-0-2	2969.07			336	9-6-0-0-2=2969.067464			6-4-2-0-3=2804.998990
337	6-7-2-0-0	2976.06			337	6-7-2-0-0=2976.063381			8-6-1-0-0=2805.994239
338	6-7-1-0-2	2977.08			338	6-7-1-0-2=2977.083782			8-6-0-0-2=2807.014640
339	6-7-0-0-4	2978.1			339	6-7-0-0-4=2978.104184			5-7-2-0-0=2814.010558
340	10-6-0-0-1	2985.06			340	10-6-0-0-1=2985.062378			5-7-1-0-2=2815.030959
341	5-5-3-0-2	2991.06			341	5-5-3-0-2=2991.063047			5-7-0-0-4=2816.051360
342	5-5-2-0-4	2992.08			342	5-5-2-0-4=2992.083448			7-4-2-0-2=2820.993905
343	7-7-1-0-1	2993.08			343	7-7-1-0-1=2993.078697			9-6-0-0-1=2823.009555
344	7-7-0-0-3	2994.1			344	7-7-0-0-3=2994.099098			6-7-1-0-1=2831.025874
345	16-2-0-0-0	2999			345	16-2-0-0-0=2999.00392			6-7-0-0-3=2832.046275
346	11-6-0-0-0	3001.06			346	11-6-0-0-0=3001.057293			15-2-0-0-0=2836.951097
347	6-10-0-0-0	3003.11			347	6-10-0-0-0=3003.110666			10-6-0-0-0=2839.004470
348	6-5-3-0-1	3007.06			348	6-5-3-0-1=3007.057962			5-5-3-0-1=2845.005138
349	6-5-2-0-3	3008.08			349	6-5-2-0-3=3008.078363			5-5-2-0-3=2846.025539
350	8-7-1-0-0	3009.07			350	8-7-1-0-0=3009.073612			7-7-1-0-0=2847.020788
351	8-7-0-0-2	3010.09			351	8-7-0-0-2=3010.094013			7-7-0-0-2=2848.041189
352	6-5-0-0-7	3010.12			352	6-5-0-0-7=3010.119165			6-5-3-0-0=2861.000053
353	7-5-2-0-2	3024.07			353	7-5-2-0-2=3024.073277			6-5-2-0-2=2862.020454
354	9-7-0-0-1	3026.09			354	9-7-0-0-1=3026.088927			6-5-1-0-4=2863.040855
355	4-6-2-0-4	3033.11			355	4-6-2-0-4=3033.109997			8-7-0-0-1=2864.036104
356	10-7-0-0-0	3042.08			356	10-7-0-0-0=3042.083842			7-5-2-0-1=2878.015369
357	5-6-2-0-3	3049.1			357	5-6-2-0-3=3049.104912			7-5-1-0-3=2879.035770
358	5-6-1-0-5	3050.13			358	5-6-1-0-5=3050.125313			9-7-0-0-0=2880.031019
359	9-5-2-0-0	3056.06			359	9-5-2-0-0=3056.063107			4-6-2-0-3=2887.052088
360	6-6-3-0-0	3064.08			360	6-6-3-0-0=3064.079425			4-6-1-0-5=2888.072489
361	6-6-2-0-2	3065.1			361	6-6-2-0-2=3065.099826			8-5-1-0-2=2895.030684
362	6-6-1-0-4	3066.12			362	6-6-1-0-4=3066.120228			8-5-0-0-4=2896.051085
363	8-8-0-0-1	3067.12			363	8-8-0-0-1=3067.115477			5-6-2-0-2=2903.047003
364	7-6-2-0-1	3081.09			364	7-6-2-0-1=3081.094741			5-6-1-0-4=2904.067404
365	7-6-1-0-3	3082.12			365	7-6-1-0-3=3082.115142			7-8-0-0-1=2905.062653
366	9-8-0-0-0	3083.11			366	9-8-0-0-0=3083.110391			9-5-1-0-1=2911.025599
367	7-6-0-0-5	3083.14			367	7-6-0-0-5=3083.135543			6-6-2-0-1=2919.041918
368	4-7-2-0-3	3090.13			368	4-7-2-0-3=3090.131461			6-6-1-0-3=2920.062319
369	4-7-1-0-5	3091.15			369	4-7-1-0-5=3091.151862			8-8-0-0-0=2921.057568
370	6-4-3-0-3	3096.09			370	6-4-3-0-3=3096.094407			6-6-0-0-5=2921.082720
371	8-6-2-0-0	3097.09			371	8-6-2-0-0=3097.089656			5-4-4-0-1=2933.021182
372	8-6-1-0-2	3098.11			372	8-6-1-0-2=3098.110057			5-4-3-0-3=2934.041583
373	8-6-0-0-4	3099.13			373	8-6-0-0-4=3099.130458			7-6-2-0-0=2935.036832
374	5-7-2-0-2	3106.13			374	5-7-2-0-2=3106.126376			7-6-1-0-2=2936.057233
375	5-7-1-0-4	3107.15			375	5-7-1-0-4=3107.146777			7-6-0-0-4=2937.077634
376	7-4-3-0-2	3112.09			376	7-4-3-0-2=3112.089321			4-7-2-0-2=2944.073552
377	9-6-1-0-1	3114.1			377	9-6-1-0-1=3114.104971			4-7-1-0-4=2945.093953
378	9-6-0-0-3	3115.13			378	9-6-0-0-3=3115.125373			6-9-0-0-1=2946.089202
379	6-7-2-0-1	3122.12			379	6-7-2-0-1=3122.12129			6-4-3-0-2=2950.036498
380	6-7-1-0-3	3123.14			380	6-7-1-0-3=3123.141691			6-4-2-0-4=2951.056899
381	8-9-0-0-0	3124.14			381	8-9-0-0-0=3124.13694			8-6-1-0-1=2952.052148
382	6-7-0-0-5	3124.16			382	6-7-0-0-5=3124.162092			8-6-0-0-3=2953.072549
383	10-6-1-0-0	3130.1			383	10-6-1-0-0=3130.099886			5-7-2-0-1=2960.068467
384	10-6-0-0-2	3131.12			384	10-6-0-0-2=3131.120287			5-7-1-0-3=2961.088868
385	5-5-3-0-3	3137.12			385	5-5-3-0-3=3137.120956			5-7-0-0-5=2962.109269
386	7-7-2-0-0	3138.12			386	7-7-2-0-0=3138.116205			7-4-3-0-1=2966.031413
387	7-7-1-0-2	3139.14			387	7-7-1-0-2=3139.136606			7-4-2-0-3=2967.051814
388	7-7-0-0-4	3140.16			388	7-7-0-0-4=3140.157007			9-6-1-0-0=2968.047063
389	11-6-0-0-1	3147.12			389	11-6-0-0-1=3147.115202			9-6-0-0-2=2969.067464
390	6-5-4-0-0	3152.1			390	6-5-4-0-0=3152.095469			6-7-2-0-0=2976.063381
391	6-5-3-0-2	3153.12			391	6-5-3-0-2=3153.11587			6-7-1-0-2=2977.083782
392	6-5-2-0-4	3154.14			392	6-5-2-0-4=3154.136272			6-7-0-0-4=2978.104184
393	8-7-1-0-1	3155.13			393	8-7-1-0-1=3155.131521			10-6-0-0-1=2985.062378
394	8-7-0-0-3	3156.15			394	8-7-0-0-3=3156.151922			5-5-3-0-2=2991.063047
395	7-10-0-0-0	3165.16			395	7-10-0-0-0=3165.163489			5-5-2-0-4=2992.083448
396	7-5-3-0-1	3169.11			396	7-5-3-0-1=3169.110785			7-7-1-0-1=2993.078697
397	7-5-2-0-3	3170.13			397	7-5-2-0-3=3170.131186			7-7-0-0-3=2994.099098
398	9-7-1-0-0	3171.13			398	9-7-1-0-0=3171.126435			16-2-0-0-0=2999.003920
399	9-7-0-0-2	3172.15			399	9-7-0-0-2=3172.146836			11-6-0-0-0=3001.057293
400	4-6-2-0-5	3179.17			400	4-6-2-0-5=3179.167906			6-10-0-0-0=3003.110666
401	10-7-0-0-1	3188.14			401	10-7-0-0-1=3188.141751			6-5-3-0-1=3007.057962
402	5-6-2-0-4	3195.16			402	5-6-2-0-4=3195.162821			6-5-2-0-3=3008.078363
403	11-7-0-0-0	3204.14			403	11-7-0-0-0=3204.136665			8-7-1-0-0=3009.073612
404	6-11-0-0-0	3206.19			404	6-11-0-0-0=3206.190038			8-7-0-0-2=3010.094013
405	6-6-3-0-1	3210.14			405	6-6-3-0-1=3210.137334			6-5-0-0-7=3010.119165
406	6-6-2-0-3	3211.16			406	6-6-2-0-3=3211.157735			7-5-2-0-2=3024.073277
407	8-8-1-0-0	3212.15			407	8-8-1-0-0=3212.152984			9-7-0-0-1=3026.088927
408	6-6-1-0-5	3212.18			408	6-6-1-0-5=3212.178136			4-6-2-0-4=3033.109997
409	8-8-0-0-2	3213.17			409	8-8-0-0-2=3213.173385			10-7-0-0-0=3042.083842
410	7-6-3-0-0	3226.13			410	7-6-3-0-0=3226.132249			5-6-2-0-3=3049.104912
411	7-6-2-0-2	3227.15			411	7-6-2-0-2=3227.15265			5-6-1-0-5=3050.125313
412	7-6-1-0-4	3228.17			412	7-6-1-0-4=3228.173051			9-5-2-0-0=3056.063107
413	9-8-0-0-1	3229.17			413	9-8-0-0-1=3229.1683			6-6-3-0-0=3064.079425
414	7-6-0-0-6	3229.19			414	7-6-0-0-6=3229.193452			6-6-2-0-2=3065.099826
415	4-7-2-0-4	3236.19			415	4-7-2-0-4=3236.18937			6-6-1-0-4=3066.120228
416	8-6-2-0-1	3243.15			416	8-6-2-0-1=3243.147565			8-8-0-0-1=3067.115477
417	8-6-1-0-3	3244.17			417	8-6-1-0-3=3244.167966			7-6-2-0-1=3081.094741
418	8-6-0-0-5	3245.19			418	8-6-0-0-5=3245.188367			7-6-1-0-3=3082.115142
419	5-7-2-0-3	3252.18			419	5-7-2-0-3=3252.184284			9-8-0-0-0=3083.110391
420	5-7-1-0-5	3253.2			420	5-7-1-0-5=3253.204685			7-6-0-0-5=3083.135543
421	9-6-2-0-0	3259.14			421	9-6-2-0-0=3259.142479			4-7-2-0-3=3090.131461
422	9-6-1-0-2	3260.16			422	9-6-1-0-2=3260.16288			4-7-1-0-5=3091.151862
423	9-6-0-0-4	3261.18			423	9-6-0-0-4=3261.183281			6-4-3-0-3=3096.094407
424	6-7-3-0-0	3267.16			424	6-7-3-0-0=3267.158798			8-6-2-0-0=3097.089656
425	6-7-2-0-2	3268.18			425	6-7-2-0-2=3268.179199			8-6-1-0-2=3098.110057
426	6-7-1-0-4	3269.2			426	6-7-1-0-4=3269.1996			8-6-0-0-4=3099.130458
427	8-9-0-0-1	3270.19			427	8-9-0-0-1=3270.194849			5-7-2-0-2=3106.126376
428	6-7-0-0-6	3270.22			428	6-7-0-0-6=3270.220001			5-7-1-0-4=3107.146777
429	10-6-1-0-1	3276.16			429	10-6-1-0-1=3276.157795			7-4-3-0-2=3112.089321
430	10-6-0-0-3	3277.18			430	10-6-0-0-3=3277.178196			9-6-1-0-1=3114.104971
431	7-7-2-0-1	3284.17			431	7-7-2-0-1=3284.174114			9-6-0-0-3=3115.125373
432	7-7-1-0-3	3285.19			432	7-7-1-0-3=3285.194515			6-7-2-0-1=3122.121290
433	7-7-0-0-5	3286.21			433	7-7-0-0-5=3286.214916			6-7-1-0-3=3123.141691
434	6-5-4-0-1	3298.15			434	6-5-4-0-1=3298.153378			8-9-0-0-0=3124.136940
435	6-5-3-0-3	3299.17			435	6-5-3-0-3=3299.173779			6-7-0-0-5=3124.162092
436	8-7-2-0-0	3300.17			436	8-7-2-0-0=3300.169028			10-6-1-0-0=3130.099886
437	8-7-1-0-2	3301.19			437	8-7-1-0-2=3301.189429			10-6-0-0-2=3131.120287
438	8-7-0-0-4	3302.21			438	8-7-0-0-4=3302.20983			5-5-3-0-3=3137.120956
439	7-10-0-0-1	3311.22			439	7-10-0-0-1=3311.221398			7-7-2-0-0=3138.116205
440	7-5-3-0-2	3315.17			440	7-5-3-0-2=3315.168694			7-7-1-0-2=3139.136606
441	9-7-1-0-1	3317.18			441	9-7-1-0-1=3317.184344			7-7-0-0-4=3140.157007
442	9-7-0-0-3	3318.2			442	9-7-0-0-3=3318.204745			11-6-0-0-1=3147.115202
443	10-7-1-0-0	3333.18			443	10-7-1-0-0=3333.179259			6-5-4-0-0=3152.095469
444	10-7-0-0-2	3334.2			444	10-7-0-0-2=3334.19966			6-5-3-0-2=3153.115870
445	5-6-2-0-5	3341.22			445	5-6-2-0-5=3341.220729			6-5-2-0-4=3154.136272
446	11-7-0-0-1	3350.19			446	11-7-0-0-1=3350.194574			8-7-1-0-1=3155.131521
447	6-6-4-0-0	3355.17			447	6-6-4-0-0=3355.174842			8-7-0-0-3=3156.151922
448	6-6-3-0-2	3356.2			448	6-6-3-0-2=3356.195243			7-10-0-0-0=3165.163489
449	6-6-2-0-4	3357.22			449	6-6-2-0-4=3357.215644			7-5-3-0-1=3169.110785
450	8-8-1-0-1	3358.21			450	8-8-1-0-1=3358.210893			7-5-2-0-3=3170.131186
451	8-8-0-0-3	3359.23			451	8-8-0-0-3=3359.231294			9-7-1-0-0=3171.126435
452	12-7-0-0-0	3366.19			452	12-7-0-0-0=3366.189489			9-7-0-0-2=3172.146836
453	7-6-3-0-1	3372.19			453	7-6-3-0-1=3372.190158			4-6-2-0-5=3179.167906
454	7-6-2-0-3	3373.21			454	7-6-2-0-3=3373.210559			10-7-0-0-1=3188.141751
455	9-8-1-0-0	3374.21			455	9-8-1-0-0=3374.205808			5-6-2-0-4=3195.162821
456	7-6-1-0-5	3374.23			456	7-6-1-0-5=3374.23096			11-7-0-0-0=3204.136665
457	9-8-0-0-2	3375.23			457	9-8-0-0-2=3375.226209			6-11-0-0-0=3206.190038
458	4-7-2-0-5	3382.25			458	4-7-2-0-5=3382.247279			6-6-3-0-1=3210.137334
459	8-6-3-0-0	3388.19			459	8-6-3-0-0=3388.185072			6-6-2-0-3=3211.157735
460	8-6-2-0-2	3389.21			460	8-6-2-0-2=3389.205473			8-8-1-0-0=3212.152984
461	8-6-1-0-4	3390.23			461	8-6-1-0-4=3390.225874			6-6-1-0-5=3212.178136
462	10-8-0-0-1	3391.22			462	10-8-0-0-1=3391.221123			8-8-0-0-2=3213.173385
463	5-7-2-0-4	3398.24			463	5-7-2-0-4=3398.242193			7-6-3-0-0=3226.132249
464	9-6-2-0-1	3405.2			464	9-6-2-0-1=3405.200388			7-6-2-0-2=3227.152650
465	9-6-1-0-3	3406.22			465	9-6-1-0-3=3406.220789			7-6-1-0-4=3228.173051
466	11-8-0-0-0	3407.22			466	11-8-0-0-0=3407.216038			9-8-0-0-1=3229.168300
467	9-6-0-0-5	3407.24			467	9-6-0-0-5=3407.24119			7-6-0-0-6=3229.193452
468	6-7-3-0-1	3413.22			468	6-7-3-0-1=3413.216707			4-7-2-0-4=3236.189370
469	6-7-2-0-3	3414.24			469	6-7-2-0-3=3414.237108			8-6-2-0-1=3243.147565
470	6-7-1-0-5	3415.26			470	6-7-1-0-5=3415.257509			8-6-1-0-3=3244.167966
471	10-6-1-0-2	3422.22			471	10-6-1-0-2=3422.215704			8-6-0-0-5=3245.188367
472	10-6-0-0-4	3423.24			472	10-6-0-0-4=3423.236105			5-7-2-0-3=3252.184284
473	7-7-3-0-0	3429.21			473	7-7-3-0-0=3429.211621			5-7-1-0-5=3253.204685
474	7-7-2-0-2	3430.23			474	7-7-2-0-2=3430.232022			9-6-2-0-0=3259.142479
475	7-7-1-0-4	3431.25			475	7-7-1-0-4=3431.252424			9-6-1-0-2=3260.162880
476	9-9-0-0-1	3432.25			476	9-9-0-0-1=3432.247672			9-6-0-0-4=3261.183281
477	7-7-0-0-6	3432.27			477	7-7-0-0-6=3432.272825			6-7-3-0-0=3267.158798
478	6-5-5-0-0	3443.19			478	6-5-5-0-0=3443.190886			6-7-2-0-2=3268.179199
479	6-5-3-0-4	3445.23			479	6-5-3-0-4=3445.231688			6-7-1-0-4=3269.199600
480	8-7-2-0-1	3446.23			480	8-7-2-0-1=3446.226937			8-9-0-0-1=3270.194849
481	8-7-1-0-3	3447.25			481	8-7-1-0-3=3447.247338			6-7-0-0-6=3270.220001
482	10-9-0-0-0	3448.24			482	10-9-0-0-0=3448.242587			10-6-1-0-1=3276.157795
483	8-7-0-0-5	3448.27			483	8-7-0-0-5=3448.267739			10-6-0-0-3=3277.178196
484	9-7-2-0-0	3462.22			484	9-7-2-0-0=3462.221852			7-7-2-0-1=3284.174114
485	9-7-1-0-2	3463.24			485	9-7-1-0-2=3463.242253			7-7-1-0-3=3285.194515
486	9-7-0-0-4	3464.26			486	9-7-0-0-4=3464.262654			7-7-0-0-5=3286.214916
487	10-7-1-0-1	3479.24			487	10-7-1-0-1=3479.237167			6-5-4-0-1=3298.153378
488	10-7-0-0-3	3480.26			488	10-7-0-0-3=3480.257568			6-5-3-0-3=3299.173779
489	11-7-1-0-0	3495.23			489	11-7-1-0-0=3495.232082			8-7-2-0-0=3300.169028
490	11-7-0-0-2	3496.25			490	11-7-0-0-2=3496.252483			8-7-1-0-2=3301.189429
491	6-6-4-0-1	3501.23			491	6-6-4-0-1=3501.232751			8-7-0-0-4=3302.209830
492	6-6-3-0-3	3502.25			492	6-6-3-0-3=3502.253152			7-10-0-0-1=3311.221398
493	8-8-2-0-0	3503.25			493	8-8-2-0-0=3503.248401			7-5-3-0-2=3315.168694
494	6-6-2-0-5	3503.27			494	6-6-2-0-5=3503.273553			9-7-1-0-1=3317.184344
495	8-8-1-0-2	3504.27			495	8-8-1-0-2=3504.268802			9-7-0-0-3=3318.204745
496	8-8-0-0-4	3505.29			496	8-8-0-0-4=3505.289203			10-7-1-0-0=3333.179259
497	7-6-4-0-0	3517.23			497	7-6-4-0-0=3517.227665			10-7-0-0-2=3334.199660
498	7-6-3-0-2	3518.25			498	7-6-3-0-2=3518.248066			5-6-2-0-5=3341.220729
499	7-6-2-0-4	3519.27			499	7-6-2-0-4=3519.268468			11-7-0-0-1=3350.194574
500	9-8-1-0-1	3520.26			500	9-8-1-0-1=3520.263716			6-6-4-0-0=3355.174842
501	7-6-1-0-6	3520.29			501	7-6-1-0-6=3520.288869			6-6-3-0-2=3356.195243
502	9-8-0-0-3	3521.28			502	9-8-0-0-3=3521.284118			6-6-2-0-4=3357.215644
503	8-6-3-0-1	3534.24			503	8-6-3-0-1=3534.242981			8-8-1-0-1=3358.210893
504	8-6-2-0-3	3535.26			504	8-6-2-0-3=3535.263382			8-8-0-0-3=3359.231294
505	10-8-1-0-0	3536.26			505	10-8-1-0-0=3536.258631			12-7-0-0-0=3366.189489
506	8-6-1-0-5	3536.28			506	8-6-1-0-5=3536.283783			7-6-3-0-1=3372.190158
507	10-8-0-0-2	3537.28			507	10-8-0-0-2=3537.279032			7-6-2-0-3=3373.210559
508	5-7-2-0-5	3544.3			508	5-7-2-0-5=3544.300102			9-8-1-0-0=3374.205808
509	9-6-3-0-0	3550.24			509	9-6-3-0-0=3550.237896			7-6-1-0-5=3374.230960
510	9-6-2-0-2	3551.26			510	9-6-2-0-2=3551.258297			9-8-0-0-2=3375.226209
511	9-6-1-0-4	3552.28			511	9-6-1-0-4=3552.278698			4-7-2-0-5=3382.247279
512	11-8-0-0-1	3553.27			512	11-8-0-0-1=3553.273947			8-6-3-0-0=3388.185072
513	6-7-4-0-0	3558.25			513	6-7-4-0-0=3558.254214			8-6-2-0-2=3389.205473
514	6-7-3-0-2	3559.27			514	6-7-3-0-2=3559.274616			8-6-1-0-4=3390.225874
515	6-7-2-0-4	3560.3			515	6-7-2-0-4=3560.295017			10-8-0-0-1=3391.221123
516	10-6-1-0-3	3568.27			516	10-6-1-0-3=3568.273612			5-7-2-0-4=3398.242193
517	10-6-0-0-5	3569.29			517	10-6-0-0-5=3569.294014			9-6-2-0-1=3405.200388
518	7-7-3-0-1	3575.27			518	7-7-3-0-1=3575.26953			9-6-1-0-3=3406.220789
519	7-7-2-0-3	3576.29			519	7-7-2-0-3=3576.289931			11-8-0-0-0=3407.216038
520	7-7-1-0-5	3577.31			520	7-7-1-0-5=3577.310332			9-6-0-0-5=3407.241190
521	8-7-3-0-0	3591.26			521	8-7-3-0-0=3591.264445			6-7-3-0-1=3413.216707
522	8-7-2-0-2	3592.28			522	8-7-2-0-2=3592.284846			6-7-2-0-3=3414.237108
523	8-7-1-0-4	3593.31			523	8-7-1-0-4=3593.305247			6-7-1-0-5=3415.257509
524	10-9-0-0-1	3594.3			524	10-9-0-0-1=3594.300496			10-6-1-0-2=3422.215704
525	9-7-2-0-1	3608.28			525	9-7-2-0-1=3608.27976			10-6-0-0-4=3423.236105
526	9-7-1-0-3	3609.3			526	9-7-1-0-3=3609.300162			7-7-3-0-0=3429.211621
527	11-9-0-0-0	3610.3			527	11-9-0-0-0=3610.295411			7-7-2-0-2=3430.232022
528	10-7-2-0-0	3624.27			528	10-7-2-0-0=3624.274675			7-7-1-0-4=3431.252424
529	10-7-1-0-2	3625.3			529	10-7-1-0-2=3625.295076			9-9-0-0-1=3432.247672
530	10-7-0-0-4	3626.32			530	10-7-0-0-4=3626.315477			7-7-0-0-6=3432.272825
531	11-7-1-0-1	3641.29			531	11-7-1-0-1=3641.289991			6-5-5-0-0=3443.190886
532	11-7-0-0-3	3642.31			532	11-7-0-0-3=3642.310392			6-5-3-0-4=3445.231688
533	6-6-3-0-4	3648.31			533	6-6-3-0-4=3648.311061			8-7-2-0-1=3446.226937
534	8-8-2-0-1	3649.31			534	8-8-2-0-1=3649.30631			8-7-1-0-3=3447.247338
535	8-8-1-0-3	3650.33			535	8-8-1-0-3=3650.326711			10-9-0-0-0=3448.242587
536	8-8-0-0-5	3651.35			536	8-8-0-0-5=3651.347112			8-7-0-0-5=3448.267739
537	12-7-1-0-0	3657.28			537	12-7-1-0-0=3657.284905			9-7-2-0-0=3462.221852
538	7-6-4-0-1	3663.29			538	7-6-4-0-1=3663.285574			9-7-1-0-2=3463.242253
539	7-6-3-0-3	3664.31			539	7-6-3-0-3=3664.305975			9-7-0-0-4=3464.262654
540	9-8-2-0-0	3665.3			540	9-8-2-0-0=3665.301224			10-7-1-0-1=3479.237167
541	7-6-2-0-5	3665.33			541	7-6-2-0-5=3665.326376			10-7-0-0-3=3480.257568
542	9-8-1-0-2	3666.32			542	9-8-1-0-2=3666.321625			11-7-1-0-0=3495.232082
543	8-6-3-0-2	3680.3			543	8-6-3-0-2=3680.30089			11-7-0-0-2=3496.252483
544	8-6-2-0-4	3681.32			544	8-6-2-0-4=3681.321291			6-6-4-0-1=3501.232751
545	10-8-1-0-1	3682.32			545	10-8-1-0-1=3682.31654			6-6-3-0-3=3502.253152
546	10-8-0-0-3	3683.34			546	10-8-0-0-3=3683.336941			8-8-2-0-0=3503.248401
547	9-6-3-0-1	3696.3			547	9-6-3-0-1=3696.295804			6-6-2-0-5=3503.273553
548	9-6-2-0-3	3697.32			548	9-6-2-0-3=3697.316206			8-8-1-0-2=3504.268802
549	11-8-1-0-0	3698.31			549	11-8-1-0-0=3698.311455			8-8-0-0-4=3505.289203
550	9-6-1-0-5	3698.34			550	9-6-1-0-5=3698.336607			7-6-4-0-0=3517.227665
551	11-8-0-0-2	3699.33			551	11-8-0-0-2=3699.331856			7-6-3-0-2=3518.248066
552	6-7-4-0-1	3704.31			552	6-7-4-0-1=3704.312123			7-6-2-0-4=3519.268468
553	6-7-3-0-3	3705.33			553	6-7-3-0-3=3705.332524			9-8-1-0-1=3520.263716
554	6-7-2-0-5	3706.35			554	6-7-2-0-5=3706.352925			7-6-1-0-6=3520.288869
555	7-7-4-0-0	3720.31			555	7-7-4-0-0=3720.307038			9-8-0-0-3=3521.284118
556	7-7-3-0-2	3721.33			556	7-7-3-0-2=3721.327439			8-6-3-0-1=3534.242981
557	7-7-2-0-4	3722.35			557	7-7-2-0-4=3722.34784			8-6-2-0-3=3535.263382
558	7-7-1-0-6	3723.37			558	7-7-1-0-6=3723.368241			10-8-1-0-0=3536.258631
559	8-7-3-0-1	3737.32			559	8-7-3-0-1=3737.322354			8-6-1-0-5=3536.283783
560	8-7-2-0-3	3738.34			560	8-7-2-0-3=3738.342755			10-8-0-0-2=3537.279032
561	8-7-1-0-5	3739.36			561	8-7-1-0-5=3739.363156			5-7-2-0-5=3544.300102
562	9-7-3-0-0	3753.32			562	9-7-3-0-0=3753.317268			9-6-3-0-0=3550.237896
563	9-7-2-0-2	3754.34			563	9-7-2-0-2=3754.337669			9-6-2-0-2=3551.258297
564	9-7-1-0-4	3755.36			564	9-7-1-0-4=3755.35807			9-6-1-0-4=3552.278698
565	11-9-0-0-1	3756.35			565	11-9-0-0-1=3756.353319			11-8-0-0-1=3553.273947
566	10-7-2-0-1	3770.33			566	10-7-2-0-1=3770.332584			6-7-4-0-0=3558.254214
567	10-7-1-0-3	3771.35			567	10-7-1-0-3=3771.352985			6-7-3-0-2=3559.274616
568	10-7-0-0-5	3772.37			568	10-7-0-0-5=3772.373386			6-7-2-0-4=3560.295017
569	11-7-2-0-0	3786.33			569	11-7-2-0-0=3786.327499			10-6-1-0-3=3568.273612
570	11-7-1-0-2	3787.35			570	11-7-1-0-2=3787.3479			10-6-0-0-5=3569.294014
571	8-8-3-0-0	3794.34			571	8-8-3-0-0=3794.343817			7-7-3-0-1=3575.269530
572	6-6-3-0-5	3794.37			572	6-6-3-0-5=3794.368969			7-7-2-0-3=3576.289931
573	8-8-2-0-2	3795.36			573	8-8-2-0-2=3795.364218			7-7-1-0-5=3577.310332
574	8-8-1-0-4	3796.38			574	8-8-1-0-4=3796.384619			8-7-3-0-0=3591.264445
575	10-10-0-0-1	3797.38			575	10-10-0-0-1=3797.379868			8-7-2-0-2=3592.284846
576	7-6-5-0-0	3808.32			576	7-6-5-0-0=3808.323082			8-7-1-0-4=3593.305247
577	7-6-4-0-2	3809.34			577	7-6-4-0-2=3809.343483			10-9-0-0-1=3594.300496
578	7-6-3-0-4	3810.36			578	7-6-3-0-4=3810.363884			9-7-2-0-1=3608.279760
579	9-8-2-0-1	3811.36			579	9-8-2-0-1=3811.359133			9-7-1-0-3=3609.300162
580	9-8-1-0-3	3812.38			580	9-8-1-0-3=3812.379534			11-9-0-0-0=3610.295411
581	8-6-3-0-3	3826.36			581	8-6-3-0-3=3826.358799			10-7-2-0-0=3624.274675
582	10-8-2-0-0	3827.35			582	10-8-2-0-0=3827.354048			10-7-1-0-2=3625.295076
583	8-6-2-0-5	3827.38			583	8-6-2-0-5=3827.3792			10-7-0-0-4=3626.315477
584	10-8-1-0-2	3828.37			584	10-8-1-0-2=3828.374449			11-7-1-0-1=3641.289991
585	10-8-0-0-4	3829.39			585	10-8-0-0-4=3829.39485			11-7-0-0-3=3642.310392
586	9-11-0-0-1	3838.41			586	9-11-0-0-1=3838.406418			6-6-3-0-4=3648.311061
587	9-6-3-0-2	3842.35			587	9-6-3-0-2=3842.353713			8-8-2-0-1=3649.306310
588	9-6-2-0-4	3843.37			588	9-6-2-0-4=3843.374114			8-8-1-0-3=3650.326711
589	11-8-1-0-1	3844.37			589	11-8-1-0-1=3844.369363			8-8-0-0-5=3651.347112
590	11-8-0-0-3	3845.39			590	11-8-0-0-3=3845.389764			12-7-1-0-0=3657.284905
591	6-7-3-0-4	3851.39			591	6-7-3-0-4=3851.390433			7-6-4-0-1=3663.285574
592	7-7-4-0-1	3866.36			592	7-7-4-0-1=3866.364947			7-6-3-0-3=3664.305975
593	7-7-3-0-3	3867.39			593	7-7-3-0-3=3867.385348			9-8-2-0-0=3665.301224
594	7-7-2-0-5	3868.41			594	7-7-2-0-5=3868.405749			7-6-2-0-5=3665.326376
595	8-7-4-0-0	3882.36			595	8-7-4-0-0=3882.359861			9-8-1-0-2=3666.321625
596	8-7-3-0-2	3883.38			596	8-7-3-0-2=3883.380262			8-6-3-0-2=3680.300890
597	8-7-2-0-4	3884.4			597	8-7-2-0-4=3884.400663			8-6-2-0-4=3681.321291
598	8-7-1-0-6	3885.42			598	8-7-1-0-6=3885.421065			10-8-1-0-1=3682.316540
599	9-7-3-0-1	3899.38			599	9-7-3-0-1=3899.375177			10-8-0-0-3=3683.336941
600	9-7-2-0-3	3900.4			600	9-7-2-0-3=3900.395578			9-6-3-0-1=3696.295804
601	9-7-1-0-5	3901.42			601	9-7-1-0-5=3901.415979			9-6-2-0-3=3697.316206
602	10-7-1-0-4	3917.41			602	10-7-1-0-4=3917.410894			11-8-1-0-0=3698.311455
603	11-7-2-0-1	3932.39			603	11-7-2-0-1=3932.385407			9-6-1-0-5=3698.336607
604	11-7-1-0-3	3933.41			604	11-7-1-0-3=3933.405808			11-8-0-0-2=3699.331856
605	8-8-3-0-1	3940.4			605	8-8-3-0-1=3940.401726			6-7-4-0-1=3704.312123
606	8-8-2-0-3	3941.42			606	8-8-2-0-3=3941.422127			6-7-3-0-3=3705.332524
607	8-8-1-0-5	3942.44			607	8-8-1-0-5=3942.442528			6-7-2-0-5=3706.352925
608	7-6-5-0-1	3954.38			608	7-6-5-0-1=3954.380991			7-7-4-0-0=3720.307038
609	7-6-4-0-3	3955.4			609	7-6-4-0-3=3955.401392			7-7-3-0-2=3721.327439
610	9-8-3-0-0	3956.4			610	9-8-3-0-0=3956.396641			7-7-2-0-4=3722.347840
611	7-6-3-0-5	3956.42			611	7-6-3-0-5=3956.421793			7-7-1-0-6=3723.368241
612	9-8-2-0-2	3957.42			612	9-8-2-0-2=3957.417042			8-7-3-0-1=3737.322354
613	9-8-1-0-4	3958.44			613	9-8-1-0-4=3958.437443			8-7-2-0-3=3738.342755
614	11-10-0-0-1	3959.43			614	11-10-0-0-1=3959.432692			8-7-1-0-5=3739.363156
615	8-6-4-0-2	3971.4			615	8-6-4-0-2=3971.396306			9-7-3-0-0=3753.317268
616	10-8-2-0-1	3973.41			616	10-8-2-0-1=3973.411956			9-7-2-0-2=3754.337669
617	10-8-1-0-3	3974.43			617	10-8-1-0-3=3974.432358			9-7-1-0-4=3755.358070
618	10-8-0-0-5	3975.45			618	10-8-0-0-5=3975.452759			11-9-0-0-1=3756.353319
619	7-14-0-0-0	3977.48			619	7-14-0-0-0=3977.480979			10-7-2-0-1=3770.332584
620	9-6-3-0-3	3988.41			620	9-6-3-0-3=3988.411622			10-7-1-0-3=3771.352985
621	11-8-2-0-0	3989.41			621	11-8-2-0-0=3989.406871			10-7-0-0-5=3772.373386
622	9-6-2-0-5	3989.43			622	9-6-2-0-5=3989.432023			11-7-2-0-0=3786.327499
623	11-8-1-0-2	3990.43			623	11-8-1-0-2=3990.427272			11-7-1-0-2=3787.347900
624	6-7-3-0-5	3997.45			624	6-7-3-0-5=3997.448342			8-8-3-0-0=3794.343817
625	7-7-5-0-0	4011.4			625	7-7-5-0-0=4011.402454			6-6-3-0-5=3794.368969
626	7-7-4-0-2	4012.42			626	7-7-4-0-2=4012.422855			8-8-2-0-2=3795.364218
627	7-7-3-0-4	4013.44			627	7-7-3-0-4=4013.443257			8-8-1-0-4=3796.384619
628	8-7-4-0-1	4028.42			628	8-7-4-0-1=4028.41777			10-10-0-0-1=3797.379868
629	8-7-3-0-3	4029.44			629	8-7-3-0-3=4029.438171			7-6-5-0-0=3808.323082
630	8-7-2-0-5	4030.46			630	8-7-2-0-5=4030.458572			7-6-4-0-2=3809.343483
631	9-7-4-0-0	4044.41			631	9-7-4-0-0=4044.412685			7-6-3-0-4=3810.363884
632	9-7-3-0-2	4045.43			632	9-7-3-0-2=4045.433086			9-8-2-0-1=3811.359133
633	9-7-2-0-4	4046.45			633	9-7-2-0-4=4046.453487			9-8-1-0-3=3812.379534
634	8-8-4-0-0	4085.44			634	8-8-4-0-0=4085.439234			8-6-3-0-3=3826.358799
635	8-8-3-0-2	4086.46			635	8-8-3-0-2=4086.459635			10-8-2-0-0=3827.354048
636	8-8-1-0-6	4088.5			636	8-8-1-0-6=4088.500437			8-6-2-0-5=3827.379200
637	7-6-5-0-2	4100.44			637	7-6-5-0-2=4100.438899			10-8-1-0-2=3828.374449
638	7-6-4-0-4	4101.46			638	7-6-4-0-4=4101.459301			10-8-0-0-4=3829.394850
639	9-8-3-0-1	4102.45			639	9-8-3-0-1=4102.45455			9-11-0-0-1=3838.406418
640	7-6-3-0-6	4102.48			640	7-6-3-0-6=4102.479702			9-6-3-0-2=3842.353713
641	9-8-1-0-5	4104.5			641	9-8-1-0-5=4104.495352			9-6-2-0-4=3843.374114
642	8-6-5-0-1	4116.43			642	8-6-5-0-1=4116.433814			11-8-1-0-1=3844.369363
643	8-6-4-0-3	4117.45			643	8-6-4-0-3=4117.454215			11-8-0-0-3=3845.389764
644	10-8-1-0-4	4120.49			644	10-8-1-0-4=4120.490266			6-7-3-0-4=3851.390433
645	9-6-3-0-4	4134.47			645	9-6-3-0-4=4134.469531			7-7-4-0-1=3866.364947
646	11-8-2-0-1	4135.46			646	11-8-2-0-1=4135.46478			7-7-3-0-3=3867.385348
647	11-8-1-0-3	4136.49			647	11-8-1-0-3=4136.485181			7-7-2-0-5=3868.405749
648	7-7-5-0-1	4157.46			648	7-7-5-0-1=4157.460363			8-7-4-0-0=3882.359861
649	7-7-4-0-3	4158.48			649	7-7-4-0-3=4158.480764			8-7-3-0-2=3883.380262
650	7-7-3-0-5	4159.5			650	7-7-3-0-5=4159.501165			8-7-2-0-4=3884.400663
651	8-7-5-0-0	4173.46			651	8-7-5-0-0=4173.455278			8-7-1-0-6=3885.421065
652	8-7-4-0-2	4174.48			652	8-7-4-0-2=4174.475679			9-7-3-0-1=3899.375177
653	8-7-3-0-4	4175.5			653	8-7-3-0-4=4175.49608			9-7-2-0-3=3900.395578
654	8-7-2-0-6	4176.52			654	8-7-2-0-6=4176.516481			9-7-1-0-5=3901.415979
655	9-7-4-0-1	4190.47			655	9-7-4-0-1=4190.470594			10-7-1-0-4=3917.410894
656	9-7-3-0-3	4191.49			656	9-7-3-0-3=4191.490995			11-7-2-0-1=3932.385407
657	9-7-2-0-5	4192.51			657	9-7-2-0-5=4192.511396			11-7-1-0-3=3933.405808
658	8-8-4-0-1	4231.5			658	8-8-4-0-1=4231.497143			8-8-3-0-1=3940.401726
659	8-8-3-0-3	4232.52			659	8-8-3-0-3=4232.517544			8-8-2-0-3=3941.422127
660	8-8-2-0-5	4233.54			660	8-8-2-0-5=4233.537945			8-8-1-0-5=3942.442528
661	7-6-5-0-3	4246.5			661	7-6-5-0-3=4246.496808			7-6-5-0-1=3954.380991
662	9-8-4-0-0	4247.49			662	9-8-4-0-0=4247.492057			7-6-4-0-3=3955.401392
663	7-6-4-0-5	4247.52			663	7-6-4-0-5=4247.517209			9-8-3-0-0=3956.396641
664	9-8-2-0-4	4249.53			664	9-8-2-0-4=4249.532859			7-6-3-0-5=3956.421793
665	8-6-5-0-2	4262.49			665	8-6-5-0-2=4262.491723			9-8-2-0-2=3957.417042
666	8-6-4-0-4	4263.51			666	8-6-4-0-4=4263.512124			9-8-1-0-4=3958.437443
667	7-7-5-0-2	4303.52			667	7-7-5-0-2=4303.518272			11-10-0-0-1=3959.432692
668	7-7-4-0-4	4304.54			668	7-7-4-0-4=4304.538673			8-6-4-0-2=3971.396306
669	7-7-3-0-6	4305.56			669	7-7-3-0-6=4305.559074			10-8-2-0-1=3973.411956
670	11-11-1-0-0	4307.55			670	11-11-1-0-0=4307.549572			10-8-1-0-3=3974.432358
671	8-7-5-0-1	4319.51			671	8-7-5-0-1=4319.513187			10-8-0-0-5=3975.452759
672	8-7-4-0-3	4320.53			672	8-7-4-0-3=4320.533588			7-14-0-0-0=3977.480979
673	12-11-0-0-1	4324.56			673	12-11-0-0-1=4324.564888			9-6-3-0-3=3988.411622
674	9-7-4-0-2	4336.53			674	9-7-4-0-2=4336.528502			11-8-2-0-0=3989.406871
675	9-7-3-0-4	4337.55			675	9-7-3-0-4=4337.548903			9-6-2-0-5=3989.432023
676	8-8-5-0-0	4376.53			676	8-8-5-0-0=4376.53465			11-8-1-0-2=3990.427272
677	8-8-4-0-2	4377.56			677	8-8-4-0-2=4377.555051			6-7-3-0-5=3997.448342
678	8-8-3-0-4	4378.58			678	8-8-3-0-4=4378.575453			7-7-5-0-0=4011.402454
679	8-8-2-0-6	4379.6			679	8-8-2-0-6=4379.595854			7-7-4-0-2=4012.422855
680	9-8-4-0-1	4393.55			680	9-8-4-0-1=4393.549966			7-7-3-0-4=4013.443257
681	9-8-2-0-5	4395.59			681	9-8-2-0-5=4395.590768			8-7-4-0-1=4028.417770
682	7-7-5-0-3	4449.58			682	7-7-5-0-3=4449.576181			8-7-3-0-3=4029.438171
683	7-7-4-0-5	4450.6			683	7-7-4-0-5=4450.596582			8-7-2-0-5=4030.458572
684	8-7-5-0-2	4465.57			684	8-7-5-0-2=4465.571095			9-7-4-0-0=4044.412685
685	8-7-4-0-4	4466.59			685	8-7-4-0-4=4466.591497			9-7-3-0-2=4045.433086
686	9-7-4-0-3	4482.59			686	9-7-4-0-3=4482.586411			9-7-2-0-4=4046.453487
687	8-8-5-0-1	4522.59			687	8-8-5-0-1=4522.592559			8-8-4-0-0=4085.439234
688	8-8-4-0-3	4523.61			688	8-8-4-0-3=4523.61296			8-8-3-0-2=4086.459635
689	9-8-4-0-2	4539.61			689	9-8-4-0-2=4539.607875			8-8-1-0-6=4088.500437
690	8-8-4-0-4	4669.67			690	8-8-4-0-4=4669.670869			7-6-5-0-2=4100.438899
691	9-8-4-0-3	4685.67			691	9-8-4-0-3=4685.665784			7-6-4-0-4=4101.459301
692	8-7-5-0-4	4757.69			692	8-7-5-0-4=4757.686913			9-8-3-0-1=4102.454550
693	10-9-4-0-1	4758.68			693	10-9-4-0-1=4758.682162			7-6-3-0-6=4102.479702
694	11-14-0-0-1	4771.75			694	11-14-0-0-1=4771.750182			9-8-1-0-5=4104.495352
695	8-7-5-0-5	4903.74			695	8-7-5-0-5=4903.744822			8-6-5-0-1=4116.433814
696	8-8-5-0-4	4960.77			696	8-8-5-0-4=4960.766286			8-6-4-0-3=4117.454215
697	8-8-5-0-5	5106.82			697	8-8-5-0-5=5106.824194			10-8-1-0-4=4120.490266
698	15-14-0-0-1	5419.96			698	15-14-0-0-1=5419.961476			9-6-3-0-4=4134.469531
699	15-14-1-0-6	6441.35			699	15-14-1-0-6=6441.346436			11-8-2-0-1=4135.464780
700	15-14-2-0-5	6586.38			700	15-14-2-0-5=6586.383944			11-8-1-0-3=4136.485181
701	15-14-2-0-6	6732.44			701	15-14-2-0-6=6732.441853			7-7-5-0-1=4157.460363
									7-7-4-0-3=4158.480764
									7-7-3-0-5=4159.501165
									8-7-5-0-0=4173.455278
									8-7-4-0-2=4174.475679
									8-7-3-0-4=4175.496080
									8-7-2-0-6=4176.516481
									9-7-4-0-1=4190.470594
									9-7-3-0-3=4191.490995
									9-7-2-0-5=4192.511396
									8-8-4-0-1=4231.497143
									8-8-3-0-3=4232.517544
									8-8-2-0-5=4233.537945
									7-6-5-0-3=4246.496808
									9-8-4-0-0=4247.492057
									7-6-4-0-5=4247.517209
									9-8-2-0-4=4249.532859
									8-6-5-0-2=4262.491723
									8-6-4-0-4=4263.512124
									7-7-5-0-2=4303.518272
									7-7-4-0-4=4304.538673
									7-7-3-0-6=4305.559074
									11-11-1-0-0=4307.549572
									8-7-5-0-1=4319.513187
									8-7-4-0-3=4320.533588
									12-11-0-0-1=4324.564888
									9-7-4-0-2=4336.528502
									9-7-3-0-4=4337.548903
									8-8-5-0-0=4376.534650
									8-8-4-0-2=4377.555051
									8-8-3-0-4=4378.575453
									8-8-2-0-6=4379.595854
									9-8-4-0-1=4393.549966
									9-8-2-0-5=4395.590768
									7-7-5-0-3=4449.576181
									7-7-4-0-5=4450.596582
									8-7-5-0-2=4465.571095
									8-7-4-0-4=4466.591497
									9-7-4-0-3=4482.586411
									8-8-5-0-1=4522.592559
									8-8-4-0-3=4523.612960
									9-8-4-0-2=4539.607875
									8-8-4-0-4=4669.670869
									9-8-4-0-3=4685.665784
									8-7-5-0-4=4757.686913
									10-9-4-0-1=4758.682162
									11-14-0-0-1=4771.750182
									8-7-5-0-5=4903.744822
									8-8-5-0-4=4960.766286
									8-8-5-0-5=5106.824194
									15-14-0-0-1=5419.961476
									15-14-1-0-6=6441.346436
									15-14-2-0-5=6586.383944
									15-14-2-0-6=6732.441853

## Sheet: 194 N-glycans from GlycomeDB
No.	194 N-Glycan (Hex-HexNAc-NANA-NGNA-Fuc)	Glycan mass (Da)			No.	194 N-Glycan composite with MW			Mass Table of 194 N-glycan masses database
1	N(NH((HEX&phosphate))(H(NH)(NH)))(F)	1848.61			1	N(NH((HEX&phosphate))(H(NH)(NH)))(F)=1848.60583			[AA]
2	N(NH(HN(HEX&n-acetyl&sulfate))(H))(F)	1524.49			2	N(NH(HN(HEX&n-acetyl&sulfate))(H))(F)=1524.49072			A = 71.03711
3	N(NH(HN(HEX&n-acetyl&sulfate))(HH))(F)	1686.54			3	N(NH(HN(HEX&n-acetyl&sulfate))(HH))(F)=1686.54352			C = 103.00919
4	N(NH(HN(HEX&n-acetyl&sulfate))(HHH))(F)	1848.6			4	N(NH(HN(HEX&n-acetyl&sulfate))(HHH))(F)=1848.59632			D = 115.02694
5	N(NH(HN(HEX&n-acetyl&sulfate))(HN(HEX&n-acetyl&sulfate)))(F)	2010.61			5	N(NH(HN(HEX&n-acetyl&sulfate))(HN(HEX&n-acetyl&sulfate)))(F)=2010.60634			E = 129.04259
6	N(NH(HN(HEX&n-acetyl&sulfate))(HN(HEX&sulfate)))(F)	1969.58			6	N(NH(HN(HEX&n-acetyl&sulfate))(HN(HEX&sulfate)))(F)=1969.57974			F = 147.06841
7	N(NH(HN(HEX&n-acetyl&sulfate))(HN))(F)	1727.57			7	N(NH(HN(HEX&n-acetyl&sulfate))(HN))(F)=1727.57012			G = 57.02146
8	N(NH(HN(HEX&n-acetyl&sulfate))(HNH))(F)	1889.62			8	N(NH(HN(HEX&n-acetyl&sulfate))(HNH))(F)=1889.62292			H = 137.05891
9	N(NH(HN(HEX&n-acetyl&sulfate))(HNHS))(F)	2180.72			9	N(NH(HN(HEX&n-acetyl&sulfate))(HNHS))(F)=2180.71832			I = 113.08406
10	N(NH(HN(HEX&sulfate))(HNHS))(F)	2139.69			10	N(NH(HN(HEX&sulfate))(HNHS))(F)=2139.69172			J = 114.04293
11	N(NH(HNH)((HEX&phosphate)))(F)	1483.47			11	N(NH(HNH)((HEX&phosphate)))(F)=1483.47363			K = 128.09496
12	NNH(H(NHS)(N(HEX&sulfate)))(HNH)	2358.77			12	NNH(H(NHS)(N(HEX&sulfate)))(HNH)=2358.76602			L = 113.08406
13	NNH(HN(HEX&n-acetyl&sulfate))(H)	1378.43			13	NNH(HN(HEX&n-acetyl&sulfate))(H)=1378.43282			M = 131.04049
14	NNH(HN(HEX&n-acetyl&sulfate))(HN(HEX&n-acetyl&sulfate))	1864.55			14	NNH(HN(HEX&n-acetyl&sulfate))(HN(HEX&n-acetyl&sulfate))=1864.54844			N = 114.04293
15	NNH(HN(HEX&n-acetyl&sulfate))(HN)	1581.51			15	NNH(HN(HEX&n-acetyl&sulfate))(HN)=1581.51222			P = 97.05276
16	NNH(HN(HEX&n-acetyl&sulfate))(HNH)	1743.57			16	NNH(HN(HEX&n-acetyl&sulfate))(HNH)=1743.56502			Q = 128.05858
17	NNH(HN(HEX&n-acetyl&sulfate))(HNHS)	2034.66			17	NNH(HN(HEX&n-acetyl&sulfate))(HNHS)=2034.66042			R = 156.10111
18	NNH(HN(HEX&sulfate))(HNHS)	1993.63			18	NNH(HN(HEX&sulfate))(HNHS)=1993.63382			S = 87.03203
19	NNH(HN(HEX&n-acetyl&sulfate))(HH)	1540.49			19	NNH(HN(HEX&n-acetyl&sulfate))(HH)=1540.48562			T = 101.04768
20	N(NH(HNHNH(NON|a|keto|d&amino))(HN(F)(H)))(F)	2544.91			20	N(NH(HNHNH(NON|a|keto|d&amino))(HN(F)(H)))(F)=2544.9094			V = 99.06841
21	N(NH(HNHNH(NON|a|keto|d))(HN(F)(H)))(F)	2529.9			21	N(NH(HNHNH(NON|a|keto|d))(HN(F)(H)))(F)=2529.8985			W = 186.07931
22	10-2-0-0-0	2026.69			22	10-2-0-0-0=2026.69			Y = 163.06333
23	10-9-0-0-1	3594.3			23	10-9-0-0-1=3594.3			[Molecule]
24	11-6-0-0-1	3147.11			24	11-6-0-0-1=3147.11			C = 12.00000
25	12-2-0-0-0	2350.79			25	12-2-0-0-0=2350.79			H = 1.00728
26	15-14-1-0-6	6441.34			26	15-14-1-0-6=6441.34			H2O = 18.01002
27	15-14-2-0-5	6586.38			27	15-14-2-0-5=6586.38			NH3 = 17.02600
28	15-14-2-0-6	6732.44			28	15-14-2-0-6=6732.44			N = 14.00253
29	3-2-0-0-0	892.317			29	3-2-0-0-0=892.317			O = 15.99437
30	3-2-0-0-1	1038.38			30	3-2-0-0-1=1038.38			Proton = 1.00728
31	3-3-0-0-0	1095.4			31	3-3-0-0-0=1095.4			[Modification]
32	3-3-0-0-1	1241.45			32	3-3-0-0-1=1241.45			Carbamidomethyl[C] = 57.02146
33	3-3-0-0-2	1387.51			33	3-3-0-0-2=1387.51			Gln->pyro-Glu[AnyN-termQ] = -17.026549
34	3-4-0-0-0	1298.47			34	3-4-0-0-0=1298.47			HexNAc[J]=203.080
35	3-4-0-0-1	1444.53			35	3-4-0-0-1=1444.53			Oxidation[M] = 15.99492
36	3-4-1-0-0	1589.57			36	3-4-1-0-0=1589.57			Deamidated[N] = 0.984016
37	3-4-1-0-1	1735.63			37	3-4-1-0-1=1735.63			Deamidated[Q] = 0.984016
38	3-4-2-0-0	1880.67			38	3-4-2-0-0=1880.67			Arg10[R] = 10.008269
39	3-5-0-0-0	1501.55			39	3-5-0-0-0=1501.55			Lys6[K] = 6.020130
40	3-5-0-0-1	1647.61			40	3-5-0-0-1=1647.61			Amidine[AnyN-term] = 41.02655
41	3-5-1-0-1	1938.71			41	3-5-1-0-1=1938.71			Carbamidomethyl[AnyN-term] = 57.02146
42	3-6-0-0-0	1704.63			42	3-6-0-0-0=1704.63			Carbamidomethyl[H] = 57.02146
43	3-6-0-0-1	1850.69			43	3-6-0-0-1=1850.69			Carbamidomethyl[K] = 57.02146
44	3-6-0-0-2	1996.75			44	3-6-0-0-2=1996.75			Carbamyl[K] = 43.00581
45	3-6-0-0-3	2142.81			45	3-6-0-0-3=2142.81			Dioxidation[C] = 31.98983
46	3-6-1-0-1	2141.79			46	3-6-1-0-1=2141.79			Dioxidation[M] = 31.98983
47	3-6-1-0-2	2287.84			47	3-6-1-0-2=2287.84			Dioxidation[W] = 31.98983
48	3-6-2-0-1	2432.88			48	3-6-2-0-1=2432.88			Formyl[AnyN-term] = 27.99491
49	3-7-0-0-0	1907.71			49	3-7-0-0-0=1907.71			Oxidation[H] = 15.99492
50	3-7-0-0-1	2053.77			50	3-7-0-0-1=2053.77			Oxidation[W] = 15.99492
51	3-8-0-0-0	2110.79			51	3-8-0-0-0=2110.79			Sulfide[C] = 31.97207
52	3-8-0-0-1	2256.85			52	3-8-0-0-1=2256.85
53	3-9-0-0-0	2313.87			53	3-9-0-0-0=2313.87			[Glyco]
54	3-9-0-0-1	2459.93			54	3-9-0-0-1=2459.93			N(NH((HEX&phosphate))(H(NH)(NH)))(F)=1848.60583
55	4-2-0-0-0	1054.37			55	4-2-0-0-0=1054.37			N(NH(HN(HEX&n-acetyl&sulfate))(H))(F)=1524.49072
56	4-3-0-0-0	1257.45			56	4-3-0-0-0=1257.45			N(NH(HN(HEX&n-acetyl&sulfate))(HH))(F)=1686.54352
57	4-3-0-0-1	1403.51			57	4-3-0-0-1=1403.51			N(NH(HN(HEX&n-acetyl&sulfate))(HHH))(F)=1848.59632
58	4-3-0-0-2	1549.57			58	4-3-0-0-2=1549.57			N(NH(HN(HEX&n-acetyl&sulfate))(HN(HEX&n-acetyl&sulfate)))(F)=2010.60634
59	4-3-0-0-3	1695.62			59	4-3-0-0-3=1695.62			N(NH(HN(HEX&n-acetyl&sulfate))(HN(HEX&sulfate)))(F)=1969.57974
60	4-3-0-1-0	1564.71			60	4-3-0-1-0=1564.71			N(NH(HN(HEX&n-acetyl&sulfate))(HN))(F)=1727.57012
61	4-3-0-1-1	1710.76			61	4-3-0-1-1=1710.76			N(NH(HN(HEX&n-acetyl&sulfate))(HNH))(F)=1889.62292
62	4-3-1-0-0	1548.54			62	4-3-1-0-0=1548.54			N(NH(HN(HEX&n-acetyl&sulfate))(HNHS))(F)=2180.71832
63	4-3-1-0-1	1694.6			63	4-3-1-0-1=1694.6			N(NH(HN(HEX&sulfate))(HNHS))(F)=2139.69172
64	4-4-0-0-0	1460.53			64	4-4-0-0-0=1460.53			N(NH(HNH)((HEX&phosphate)))(F)=1483.47363
65	4-4-0-0-1	1606.59			65	4-4-0-0-1=1606.59			NNH(H(NHS)(N(HEX&sulfate)))(HNH)=2358.76602
66	4-4-0-0-2	1752.64			66	4-4-0-0-2=1752.64			NNH(HN(HEX&n-acetyl&sulfate))(H)=1378.43282
67	4-4-1-0-0	1751.62			67	4-4-1-0-0=1751.62			NNH(HN(HEX&n-acetyl&sulfate))(HN(HEX&n-acetyl&sulfate))=1864.54844
68	4-4-1-0-1	1897.68			68	4-4-1-0-1=1897.68			NNH(HN(HEX&n-acetyl&sulfate))(HN)=1581.51222
69	4-4-1-0-2	2043.74			69	4-4-1-0-2=2043.74			NNH(HN(HEX&n-acetyl&sulfate))(HNH)=1743.56502
70	4-4-1-0-3	2189.8			70	4-4-1-0-3=2189.8			NNH(HN(HEX&n-acetyl&sulfate))(HNHS)=2034.66042
71	4-5-0-0-0	1663.61			71	4-5-0-0-0=1663.61			NNH(HN(HEX&sulfate))(HNHS)=1993.63382
72	4-5-0-0-1	1809.67			72	4-5-0-0-1=1809.67			NNH(HN(HEX&n-acetyl&sulfate))(HH)=1540.48562
73	4-5-0-0-2	1955.72			73	4-5-0-0-2=1955.72			N(NH(HNHNH(NON|a|keto|d&amino))(HN(F)(H)))(F)=2544.9094
74	4-5-0-0-3	2101.78			74	4-5-0-0-3=2101.78			N(NH(HNHNH(NON|a|keto|d))(HN(F)(H)))(F)=2529.8985
75	4-5-1-0-0	1954.7			75	4-5-1-0-0=1954.7			10-2-0-0-0=2026.69
76	4-5-1-0-1	2100.76			76	4-5-1-0-1=2100.76			10-9-0-0-1=3594.3
77	4-5-1-0-2	2246.82			77	4-5-1-0-2=2246.82			11-6-0-0-1=3147.11
78	4-5-2-0-0	2245.8			78	4-5-2-0-0=2245.8			12-2-0-0-0=2350.79
79	4-5-2-0-1	2391.86			79	4-5-2-0-1=2391.86			15-14-1-0-6=6441.34
80	4-6-0-0-0	1866.69			80	4-6-0-0-0=1866.69			15-14-2-0-5=6586.38
81	4-6-0-0-1	2012.74			81	4-6-0-0-1=2012.74			15-14-2-0-6=6732.44
82	4-6-0-0-2	2158.8			82	4-6-0-0-2=2158.8			3-2-0-0-0=892.317
83	4-7-0-0-0	2069.77			83	4-7-0-0-0=2069.77			3-2-0-0-1=1038.38
84	4-7-0-0-1	2215.82			84	4-7-0-0-1=2215.82			3-3-0-0-0=1095.4
85	4-9-0-0-0	2475.92			85	4-9-0-0-0=2475.92			3-3-0-0-1=1241.45
86	4-9-0-0-1	2621.98			86	4-9-0-0-1=2621.98			3-3-0-0-2=1387.51
87	5-2-0-0-0	1216.42			87	5-2-0-0-0=1216.42			3-4-0-0-0=1298.47
88	5-2-0-0-1	1362.48			88	5-2-0-0-1=1362.48			3-4-0-0-1=1444.53
89	5-3-0-0-0	1419.5			89	5-3-0-0-0=1419.5			3-4-1-0-0=1589.57
90	5-3-0-0-1	1565.56			90	5-3-0-0-1=1565.56			3-4-1-0-1=1735.63
91	5-3-0-0-2	1711.62			91	5-3-0-0-2=1711.62			3-4-2-0-0=1880.67
92	5-3-0-0-3	1857.68			92	5-3-0-0-3=1857.68			3-5-0-0-0=1501.55
93	5-3-1-0-0	1710.6			93	5-3-1-0-0=1710.6			3-5-0-0-1=1647.61
94	5-4-0-0-0	1622.58			94	5-4-0-0-0=1622.58			3-5-1-0-1=1938.71
95	5-4-0-0-1	1768.64			95	5-4-0-0-1=1768.64			3-6-0-0-0=1704.63
96	5-4-0-0-2	1914.7			96	5-4-0-0-2=1914.7			3-6-0-0-1=1850.69
97	5-4-0-0-3	2060.76			97	5-4-0-0-3=2060.76			3-6-0-0-2=1996.75
98	5-4-0-0-4	2206.81			98	5-4-0-0-4=2206.81			3-6-0-0-3=2142.81
99	5-4-0-0-5	2352.87			99	5-4-0-0-5=2352.87			3-6-1-0-1=2141.79
100	5-4-0-1-1	2075.9			100	5-4-0-1-1=2075.9			3-6-1-0-2=2287.84
101	5-4-0-2-1	2383.15			101	5-4-0-2-1=2383.15			3-6-2-0-1=2432.88
102	5-4-1-0-0	1913.68			102	5-4-1-0-0=1913.68			3-7-0-0-0=1907.71
103	5-4-1-0-1	2059.73			103	5-4-1-0-1=2059.73			3-7-0-0-1=2053.77
104	5-4-1-0-2	2205.79			104	5-4-1-0-2=2205.79			3-8-0-0-0=2110.79
105	5-4-1-1-1	2366.99			105	5-4-1-1-1=2366.99			3-8-0-0-1=2256.85
106	5-4-2-0-0	2204.77			106	5-4-2-0-0=2204.77			3-9-0-0-0=2313.87
107	5-4-2-0-1	2350.83			107	5-4-2-0-1=2350.83			3-9-0-0-1=2459.93
108	5-5-0-0-0	1825.66			108	5-5-0-0-0=1825.66			4-2-0-0-0=1054.37
109	5-5-0-0-1	1971.72			109	5-5-0-0-1=1971.72			4-3-0-0-0=1257.45
110	5-5-0-0-2	2117.78			110	5-5-0-0-2=2117.78			4-3-0-0-1=1403.51
111	5-5-0-0-3	2263.83			111	5-5-0-0-3=2263.83			4-3-0-0-2=1549.57
112	5-5-1-0-0	2116.76			112	5-5-1-0-0=2116.76			4-3-0-0-3=1695.62
113	5-5-1-0-1	2262.81			113	5-5-1-0-1=2262.81			4-3-0-1-0=1564.71
114	5-5-1-0-2	2408.87			114	5-5-1-0-2=2408.87			4-3-0-1-1=1710.76
115	5-5-2-0-0	2407.85			115	5-5-2-0-0=2407.85			4-3-1-0-0=1548.54
116	5-5-2-0-1	2553.91			116	5-5-2-0-1=2553.91			4-3-1-0-1=1694.6
117	5-6-0-0-0	2028.74			117	5-6-0-0-0=2028.74			4-4-0-0-0=1460.53
118	5-6-0-0-1	2174.8			118	5-6-0-0-1=2174.8			4-4-0-0-1=1606.59
119	5-6-0-0-2	2320.86			119	5-6-0-0-2=2320.86			4-4-0-0-2=1752.64
120	5-6-3-0-1	3048.08			120	5-6-3-0-1=3048.08			4-4-1-0-0=1751.62
121	5-8-0-0-0	2434.9			121	5-8-0-0-0=2434.9			4-4-1-0-1=1897.68
122	5-8-0-0-1	2580.95			122	5-8-0-0-1=2580.95			4-4-1-0-2=2043.74
123	6-2-0-0-0	1378.48			123	6-2-0-0-0=1378.48			4-4-1-0-3=2189.8
124	6-3-0-0-0	1581.56			124	6-3-0-0-0=1581.56			4-5-0-0-0=1663.61
125	6-3-0-0-1	1727.61			125	6-3-0-0-1=1727.61			4-5-0-0-1=1809.67
126	6-3-0-0-2	1873.67			126	6-3-0-0-2=1873.67			4-5-0-0-2=1955.72
127	6-3-0-0-3	2019.73			127	6-3-0-0-3=2019.73			4-5-0-0-3=2101.78
128	6-3-1-0-0	1872.65			128	6-3-1-0-0=1872.65			4-5-1-0-0=1954.7
129	6-3-1-0-1	2018.71			129	6-3-1-0-1=2018.71			4-5-1-0-1=2100.76
130	6-4-0-0-1	1930.69			130	6-4-0-0-1=1930.69			4-5-1-0-2=2246.82
131	6-4-0-0-2	2076.75			131	6-4-0-0-2=2076.75			4-5-2-0-0=2245.8
132	6-4-0-0-3	2222.81			132	6-4-0-0-3=2222.81			4-5-2-0-1=2391.86
133	6-4-1-0-0	2075.73			133	6-4-1-0-0=2075.73			4-6-0-0-0=1866.69
134	6-4-1-0-1	2221.79			134	6-4-1-0-1=2221.79			4-6-0-0-1=2012.74
135	6-5-0-0-0	1987.71			135	6-5-0-0-0=1987.71			4-6-0-0-2=2158.8
136	6-5-0-0-1	2133.77			136	6-5-0-0-1=2133.77			4-7-0-0-0=2069.77
137	6-5-0-0-2	2279.83			137	6-5-0-0-2=2279.83			4-7-0-0-1=2215.82
138	6-5-0-0-3	2425.89			138	6-5-0-0-3=2425.89			4-9-0-0-0=2475.92
139	6-5-0-0-4	2571.94			139	6-5-0-0-4=2571.94			4-9-0-0-1=2621.98
140	6-5-0-0-7	3010.12			140	6-5-0-0-7=3010.12			5-2-0-0-0=1216.42
141	6-5-1-0-0	2278.81			141	6-5-1-0-0=2278.81			5-2-0-0-1=1362.48
142	6-5-1-0-1	2424.87			142	6-5-1-0-1=2424.87			5-3-0-0-0=1419.5
143	6-5-1-0-2	2570.92			143	6-5-1-0-2=2570.92			5-3-0-0-1=1565.56
144	6-5-1-0-3	2716.98			144	6-5-1-0-3=2716.98			5-3-0-0-2=1711.62
145	6-5-2-0-0	2569.9			145	6-5-2-0-0=2569.9			5-3-0-0-3=1857.68
146	6-5-2-0-1	2715.96			146	6-5-2-0-1=2715.96			5-3-1-0-0=1710.6
147	6-5-3-0-0	2861			147	6-5-3-0-0=2861			5-4-0-0-0=1622.58
148	6-5-3-0-1	3007.06			148	6-5-3-0-1=3007.06			5-4-0-0-1=1768.64
149	6-6-0-0-0	2190.79			149	6-6-0-0-0=2190.79			5-4-0-0-2=1914.7
150	6-6-0-0-1	2336.85			150	6-6-0-0-1=2336.85			5-4-0-0-3=2060.76
151	6-6-0-0-4	2775.02			151	6-6-0-0-4=2775.02			5-4-0-0-4=2206.81
152	6-6-1-0-0	2481.89			152	6-6-1-0-0=2481.89			5-4-0-0-5=2352.87
153	6-6-1-0-1	2627.94			153	6-6-1-0-1=2627.94			5-4-0-1-1=2075.9
154	6-6-2-0-0	2772.98			154	6-6-2-0-0=2772.98			5-4-0-2-1=2383.15
155	6-6-2-0-1	2919.04			155	6-6-2-0-1=2919.04			5-4-1-0-0=1913.68
156	6-6-3-0-1	3210.13			156	6-6-3-0-1=3210.13			5-4-1-0-1=2059.73
157	6-7-0-0-0	2393.87			157	6-7-0-0-0=2393.87			5-4-1-0-2=2205.79
158	6-7-0-0-1	2539.93			158	6-7-0-0-1=2539.93			5-4-1-1-1=2366.99
159	6-7-4-0-1	3704.31			159	6-7-4-0-1=3704.31			5-4-2-0-0=2204.77
160	7-10-4-0-1	4475.6			160	7-10-4-0-1=4475.6			5-4-2-0-1=2350.83
161	7-2-0-0-0	1540.53			161	7-2-0-0-0=1540.53			5-5-0-0-0=1825.66
162	7-4-0-0-1	2092.75			162	7-4-0-0-1=2092.75			5-5-0-0-1=1971.72
163	7-4-3-0-1	2966.03			163	7-4-3-0-1=2966.03			5-5-0-0-2=2117.78
164	7-5-2-0-1	2878.01			164	7-5-2-0-1=2878.01			5-5-0-0-3=2263.83
165	7-6-0-0-0	2352.84			165	7-6-0-0-0=2352.84			5-5-1-0-0=2116.76
166	7-6-0-0-1	2498.9			166	7-6-0-0-1=2498.9			5-5-1-0-1=2262.81
167	7-6-0-0-2	2644.96			167	7-6-0-0-2=2644.96			5-5-1-0-2=2408.87
168	7-6-0-0-4	2937.08			168	7-6-0-0-4=2937.08			5-5-2-0-0=2407.85
169	7-6-0-0-5	3083.13			169	7-6-0-0-5=3083.13			5-5-2-0-1=2553.91
170	7-6-0-4-1	3727.93			170	7-6-0-4-1=3727.93			5-6-0-0-0=2028.74
171	7-6-1-0-0	2643.94			171	7-6-1-0-0=2643.94			5-6-0-0-1=2174.8
172	7-6-1-0-1	2790			172	7-6-1-0-1=2790			5-6-0-0-2=2320.86
173	7-6-1-0-4	3228.17			173	7-6-1-0-4=3228.17			5-6-3-0-1=3048.08
174	7-6-3-0-1	3372.19			174	7-6-3-0-1=3372.19			5-8-0-0-0=2434.9
175	7-6-4-0-0	3517.22			175	7-6-4-0-0=3517.22			5-8-0-0-1=2580.95
176	7-6-4-0-1	3663.28			176	7-6-4-0-1=3663.28			6-2-0-0-0=1378.48
177	7-7-0-0-1	2701.98			177	7-7-0-0-1=2701.98			6-3-0-0-0=1581.56
178	7-7-0-0-4	3140.16			178	7-7-0-0-4=3140.16			6-3-0-0-1=1727.61
179	7-7-2-0-1	3284.17			179	7-7-2-0-1=3284.17			6-3-0-0-2=1873.67
180	7-7-4-0-1	3866.36			180	7-7-4-0-1=3866.36			6-3-0-0-3=2019.73
181	7-9-4-0-1	4272.52			181	7-9-4-0-1=4272.52			6-3-1-0-0=1872.65
182	8-2-0-0-0	1702.58			182	8-2-0-0-0=1702.58			6-3-1-0-1=2018.71
183	8-5-0-0-4	2896.05			183	8-5-0-0-4=2896.05			6-4-0-0-1=1930.69
184	8-7-0-0-0	2717.98			184	8-7-0-0-0=2717.98			6-4-0-0-2=2076.75
185	8-7-0-0-1	2864.03			185	8-7-0-0-1=2864.03			6-4-0-0-3=2222.81
186	8-7-1-0-0	3009.07			186	8-7-1-0-0=3009.07			6-4-1-0-0=2075.73
187	8-7-4-0-1	4028.41			187	8-7-4-0-1=4028.41			6-4-1-0-1=2221.79
188	9-2-0-0-0	1864.64			188	9-2-0-0-0=1864.64			6-5-0-0-0=1987.71
189	9-6-0-0-5	3407.24			189	9-6-0-0-5=3407.24			6-5-0-0-1=2133.77
190	9-6-2-0-1	3405.2			190	9-6-2-0-1=3405.2			6-5-0-0-2=2279.83
191	9-8-0-0-1	3229.17			191	9-8-0-0-1=3229.17			6-5-0-0-3=2425.89
192	9-8-1-0-0	3374.2			192	9-8-1-0-0=3374.2			6-5-0-0-4=2571.94
193	9-8-1-0-1	3520.26			193	9-8-1-0-1=3520.26			6-5-0-0-7=3010.12
194	9-8-4-0-1	4393.55			194	9-8-4-0-1=4393.55			6-5-1-0-0=2278.81
									6-5-1-0-1=2424.87
									6-5-1-0-2=2570.92
									6-5-1-0-3=2716.98
									6-5-2-0-0=2569.9
									6-5-2-0-1=2715.96
									6-5-3-0-0=2861
									6-5-3-0-1=3007.06
									6-6-0-0-0=2190.79
									6-6-0-0-1=2336.85
									6-6-0-0-4=2775.02
									6-6-1-0-0=2481.89
									6-6-1-0-1=2627.94
									6-6-2-0-0=2772.98
									6-6-2-0-1=2919.04
									6-6-3-0-1=3210.13
									6-7-0-0-0=2393.87
									6-7-0-0-1=2539.93
									6-7-4-0-1=3704.31
									7-10-4-0-1=4475.6
									7-2-0-0-0=1540.53
									7-4-0-0-1=2092.75
									7-4-3-0-1=2966.03
									7-5-2-0-1=2878.01
									7-6-0-0-0=2352.84
									7-6-0-0-1=2498.9
									7-6-0-0-2=2644.96
									7-6-0-0-4=2937.08
									7-6-0-0-5=3083.13
									7-6-0-4-1=3727.93
									7-6-1-0-0=2643.94
									7-6-1-0-1=2790
									7-6-1-0-4=3228.17
									7-6-3-0-1=3372.19
									7-6-4-0-0=3517.22
									7-6-4-0-1=3663.28
									7-7-0-0-1=2701.98
									7-7-0-0-4=3140.16
									7-7-2-0-1=3284.17
									7-7-4-0-1=3866.36
									7-9-4-0-1=4272.52
									8-2-0-0-0=1702.58
									8-5-0-0-4=2896.05
									8-7-0-0-0=2717.98
									8-7-0-0-1=2864.03
									8-7-1-0-0=3009.07
									8-7-4-0-1=4028.41
									9-2-0-0-0=1864.64
									9-6-0-0-5=3407.24
									9-6-2-0-1=3405.2
									9-8-0-0-1=3229.17
									9-8-1-0-0=3374.2
									9-8-1-0-1=3520.26
									9-8-4-0-1=4393.55

## Sheet: 739 N-Glycan
Glycan composite with MW	MW
3-2-0-0-0	892.317
3-2-0-0-1	1038.38
4-2-0-0-0	1054.37
3-3-0-0-0	1095.4
4-2-0-0-1	1200.43
5-2-0-0-0	1216.42
3-3-0-0-1	1241.45
4-3-0-0-0	1257.45
3-4-0-0-0	1298.48
5-2-0-0-1	1362.48
6-2-0-0-0	1378.48
3-3-1-0-0	1386.49
3-3-0-0-2	1387.51
4-3-0-0-1	1403.51
5-3-0-0-0	1419.5
3-4-0-0-1	1444.53
4-4-0-0-0	1460.53
3-5-0-0-0	1501.56
5-2-0-0-2	1508.54
6-2-0-0-1	1524.53
3-3-1-0-1	1532.55
7-2-0-0-0	1540.53
4-3-1-0-0	1548.54
4-3-0-0-2	1549.57
5-3-0-0-1	1565.56
6-3-0-0-0	1581.56
3-4-1-0-0	1589.57
3-4-0-0-2	1590.59
4-4-0-0-1	1606.59
5-4-0-0-0	1622.58
3-5-0-0-1	1647.61
4-5-0-0-0	1663.61
3-3-1-0-2	1678.61
7-2-0-0-1	1686.59
4-3-1-0-1	1694.6
4-3-0-0-3	1695.62
8-2-0-0-0	1702.58
3-6-0-0-0	1704.63
5-3-1-0-0	1710.6
5-3-0-0-2	1711.62
6-3-0-0-1	1727.61
3-4-1-0-1	1735.63
3-4-0-0-3	1736.65
7-3-0-0-0	1743.61
4-4-1-0-0	1751.62
4-4-0-0-2	1752.64
5-4-0-0-1	1768.64
6-4-0-0-0	1784.63
3-5-1-0-0	1792.65
3-5-0-0-2	1793.67
4-5-0-0-1	1809.67
5-5-0-0-0	1825.66
4-3-2-0-0	1839.64
4-3-1-0-2	1840.66
8-2-0-0-1	1848.64
3-6-0-0-1	1850.69
5-3-1-0-1	1856.66
5-3-0-0-3	1857.68
9-2-0-0-0	1864.63
4-6-0-0-0	1866.69
6-3-1-0-0	1872.65
6-3-0-0-2	1873.67
3-4-2-0-0	1880.67
3-4-1-0-2	1881.69
7-3-0-0-1	1889.67
4-4-1-0-1	1897.68
4-4-0-0-3	1898.7
8-3-0-0-0	1905.66
3-7-0-0-0	1907.71
5-4-1-0-0	1913.68
5-4-0-0-2	1914.7
6-4-0-0-1	1930.69
3-5-1-0-1	1938.71
3-5-0-0-3	1939.73
7-4-0-0-0	1946.69
4-5-1-0-0	1954.7
4-5-0-0-2	1955.72
5-5-0-0-1	1971.72
4-3-2-0-1	1985.7
6-5-0-0-0	1987.71
3-6-0-0-2	1996.75
5-3-2-0-0	2001.69
5-3-1-0-2	2002.71
9-2-0-0-1	2010.69
4-6-0-0-1	2012.75
6-3-1-0-1	2018.71
6-3-0-0-3	2019.73
10-2-0-0-0	2026.69
3-4-1-0-3	2027.75
5-6-0-0-0	2028.74
4-4-2-0-0	2042.72
4-4-1-0-2	2043.74
4-4-0-0-4	2044.76
3-7-0-0-1	2053.77
5-4-1-0-1	2059.73
5-4-0-0-3	2060.76
9-3-0-0-0	2067.71
4-7-0-0-0	2069.77
6-4-1-0-0	2075.73
6-4-0-0-2	2076.75
3-5-1-0-2	2084.77
3-5-0-0-4	2085.79
7-4-0-0-1	2092.75
4-5-1-0-1	2100.76
4-5-0-0-3	2101.78
3-8-0-0-0	2110.79
5-5-1-0-0	2116.76
5-5-0-0-2	2117.78
4-3-2-0-2	2131.76
6-5-0-0-1	2133.77
3-6-0-0-3	2142.81
5-3-2-0-1	2147.75
7-5-0-0-0	2149.77
4-6-1-0-0	2157.78
4-6-0-0-2	2158.8
6-3-2-0-0	2163.75
6-3-1-0-2	2164.77
5-6-0-0-1	2174.8
11-2-0-0-0	2188.74
4-4-2-0-1	2188.78
4-4-1-0-3	2189.8
6-6-0-0-0	2190.79
3-7-0-0-2	2199.83
5-4-2-0-0	2204.77
5-4-1-0-2	2205.79
5-4-0-0-4	2206.81
4-7-0-0-1	2215.82
6-4-1-0-1	2221.79
6-4-0-0-3	2222.81
3-5-1-0-3	2230.82
5-7-0-0-0	2231.82
7-4-1-0-0	2237.78
7-4-0-0-2	2238.8
4-5-2-0-0	2245.8
4-5-1-0-2	2246.82
4-5-0-0-4	2247.84
5-5-1-0-1	2262.81
5-5-0-0-3	2263.83
9-4-0-0-0	2270.79
4-8-0-0-0	2272.85
6-5-1-0-0	2278.81
6-5-0-0-2	2279.83
3-6-0-0-4	2288.87
5-3-2-0-2	2293.81
7-5-0-0-1	2295.82
4-6-1-0-1	2303.84
4-6-0-0-3	2304.86
6-3-2-0-1	2309.8
8-5-0-0-0	2311.82
5-6-1-0-0	2319.84
5-6-0-0-2	2320.86
4-4-2-0-2	2334.84
6-6-0-0-1	2336.85
3-7-0-0-3	2345.89
5-4-2-0-1	2350.83
12-2-0-0-0	2350.79
5-4-1-0-3	2351.85
7-6-0-0-0	2352.85
5-4-0-0-5	2352.87
4-7-1-0-0	2360.86
4-7-0-0-2	2361.88
6-4-2-0-0	2366.83
6-4-1-0-2	2367.85
5-7-0-0-1	2377.88
7-4-1-0-1	2383.84
7-4-0-0-3	2384.86
4-5-2-0-1	2391.86
4-5-1-0-3	2392.88
6-7-0-0-0	2393.87
8-4-1-0-0	2399.84
5-5-2-0-0	2407.85
5-5-1-0-2	2408.87
5-5-0-0-4	2409.89
9-4-0-0-1	2416.85
6-5-1-0-1	2424.87
6-5-0-0-3	2425.89
5-8-0-0-0	2434.9
3-6-0-0-5	2434.92
7-5-1-0-0	2440.86
7-5-0-0-2	2441.88
4-6-2-0-0	2448.88
4-6-1-0-2	2449.9
4-6-0-0-4	2450.92
6-3-2-0-2	2455.86
8-5-0-0-1	2457.88
5-6-1-0-1	2465.89
5-6-0-0-3	2466.91
9-5-0-0-0	2473.87
4-4-2-0-3	2480.89
6-6-1-0-0	2481.89
6-6-0-0-2	2482.91
3-7-0-0-4	2491.95
5-4-3-0-0	2495.87
5-4-2-0-2	2496.89
5-4-1-0-4	2497.91
7-6-0-0-1	2498.9
4-7-1-0-1	2506.92
4-7-0-0-3	2507.94
13-2-0-0-0	2512.85
6-4-2-0-1	2512.88
6-4-1-0-3	2513.9
8-6-0-0-0	2514.9
5-7-1-0-0	2522.92
5-7-0-0-2	2523.94
7-4-2-0-0	2528.88
7-4-1-0-2	2529.9
4-5-2-0-2	2537.91
4-5-1-0-4	2538.94
6-7-0-0-1	2539.93
8-4-1-0-1	2545.89
5-5-2-0-1	2553.91
5-5-1-0-3	2554.93
7-7-0-0-0	2555.93
5-5-0-0-5	2555.95
6-5-2-0-0	2569.9
6-5-1-0-2	2570.93
6-5-0-0-4	2571.95
5-8-0-0-1	2580.96
7-5-1-0-1	2586.92
7-5-0-0-3	2587.94
4-6-2-0-1	2594.94
4-6-1-0-3	2595.96
6-8-0-0-0	2596.95
4-6-0-0-5	2596.98
8-5-1-0-0	2602.91
5-6-2-0-0	2610.93
5-6-1-0-2	2611.95
5-6-0-0-4	2612.97
9-5-0-0-1	2619.93
6-6-1-0-1	2627.95
6-6-0-0-3	2628.97
3-7-0-0-5	2638
5-4-3-0-1	2641.93
5-4-2-0-3	2642.95
7-6-1-0-0	2643.94
7-6-0-0-2	2644.96
4-7-2-0-0	2651.96
4-7-1-0-2	2652.98
4-7-0-0-4	2654
6-4-2-0-2	2658.94
6-4-1-0-4	2659.96
8-6-0-0-1	2660.96
5-7-1-0-1	2668.97
5-7-0-0-3	2669.99
14-2-0-0-0	2674.9
7-4-2-0-1	2674.94
7-4-1-0-3	2675.96
9-6-0-0-0	2676.95
4-5-2-0-3	2683.97
6-7-1-0-0	2684.97
6-7-0-0-2	2685.99
8-4-1-0-2	2691.95
5-5-3-0-0	2698.95
5-5-2-0-2	2699.97
5-5-1-0-4	2700.99
7-7-0-0-1	2701.98
6-5-2-0-1	2715.96
6-5-1-0-3	2716.98
8-7-0-0-0	2717.98
7-5-2-0-0	2731.96
7-5-1-0-2	2732.98
4-6-2-0-2	2740.99
4-6-1-0-4	2742.01
6-8-0-0-1	2743.01
8-5-1-0-1	2748.97
5-6-2-0-1	2756.99
5-6-1-0-3	2758.01
7-8-0-0-0	2759
5-6-0-0-5	2759.03
9-5-1-0-0	2764.97
6-6-2-0-0	2772.98
6-6-1-0-2	2774
6-6-0-0-4	2775.02
5-4-4-0-0	2786.96
5-4-3-0-2	2787.98
5-4-2-0-4	2789
7-6-1-0-1	2790
7-6-0-0-3	2791.02
4-7-2-0-1	2798.02
4-7-1-0-3	2799.04
6-9-0-0-0	2800.03
4-7-0-0-5	2800.06
6-4-2-0-3	2805
8-6-1-0-0	2805.99
8-6-0-0-2	2807.01
5-7-2-0-0	2814.01
5-7-1-0-2	2815.03
5-7-0-0-4	2816.05
7-4-2-0-2	2820.99
9-6-0-0-1	2823.01
6-7-1-0-1	2831.03
6-7-0-0-3	2832.05
15-2-0-0-0	2836.95
10-6-0-0-0	2839
5-5-3-0-1	2845.01
5-5-2-0-3	2846.03
7-7-1-0-0	2847.02
7-7-0-0-2	2848.04
6-5-3-0-0	2861
6-5-2-0-2	2862.02
6-5-1-0-4	2863.04
8-7-0-0-1	2864.04
7-5-2-0-1	2878.02
7-5-1-0-3	2879.04
9-7-0-0-0	2880.03
4-6-2-0-3	2887.05
4-6-1-0-5	2888.07
8-5-1-0-2	2895.03
8-5-0-0-4	2896.05
5-6-2-0-2	2903.05
5-6-1-0-4	2904.07
7-8-0-0-1	2905.06
9-5-1-0-1	2911.03
6-6-2-0-1	2919.04
6-6-1-0-3	2920.06
8-8-0-0-0	2921.06
6-6-0-0-5	2921.08
5-4-4-0-1	2933.02
5-4-3-0-3	2934.04
7-6-2-0-0	2935.04
7-6-1-0-2	2936.06
7-6-0-0-4	2937.08
4-7-2-0-2	2944.07
4-7-1-0-4	2945.09
6-9-0-0-1	2946.09
6-4-3-0-2	2950.04
6-4-2-0-4	2951.06
8-6-1-0-1	2952.05
8-6-0-0-3	2953.07
5-7-2-0-1	2960.07
5-7-1-0-3	2961.09
5-7-0-0-5	2962.11
7-4-3-0-1	2966.03
7-4-2-0-3	2967.05
9-6-1-0-0	2968.05
9-6-0-0-2	2969.07
6-7-2-0-0	2976.06
6-7-1-0-2	2977.08
6-7-0-0-4	2978.1
10-6-0-0-1	2985.06
5-5-3-0-2	2991.06
5-5-2-0-4	2992.08
7-7-1-0-1	2993.08
7-7-0-0-3	2994.1
16-2-0-0-0	2999
11-6-0-0-0	3001.06
6-10-0-0-0	3003.11
6-5-3-0-1	3007.06
6-5-2-0-3	3008.08
8-7-1-0-0	3009.07
8-7-0-0-2	3010.09
6-5-0-0-7	3010.12
7-5-2-0-2	3024.07
9-7-0-0-1	3026.09
4-6-2-0-4	3033.11
10-7-0-0-0	3042.08
5-6-2-0-3	3049.1
5-6-1-0-5	3050.13
9-5-2-0-0	3056.06
6-6-3-0-0	3064.08
6-6-2-0-2	3065.1
6-6-1-0-4	3066.12
8-8-0-0-1	3067.12
7-6-2-0-1	3081.09
7-6-1-0-3	3082.12
9-8-0-0-0	3083.11
7-6-0-0-5	3083.14
4-7-2-0-3	3090.13
4-7-1-0-5	3091.15
6-4-3-0-3	3096.09
8-6-2-0-0	3097.09
8-6-1-0-2	3098.11
8-6-0-0-4	3099.13
5-7-2-0-2	3106.13
5-7-1-0-4	3107.15
7-4-3-0-2	3112.09
9-6-1-0-1	3114.1
9-6-0-0-3	3115.13
6-7-2-0-1	3122.12
6-7-1-0-3	3123.14
8-9-0-0-0	3124.14
6-7-0-0-5	3124.16
10-6-1-0-0	3130.1
10-6-0-0-2	3131.12
5-5-3-0-3	3137.12
7-7-2-0-0	3138.12
7-7-1-0-2	3139.14
7-7-0-0-4	3140.16
11-6-0-0-1	3147.12
6-5-4-0-0	3152.1
6-5-3-0-2	3153.12
6-5-2-0-4	3154.14
8-7-1-0-1	3155.13
8-7-0-0-3	3156.15
7-10-0-0-0	3165.16
7-5-3-0-1	3169.11
7-5-2-0-3	3170.13
9-7-1-0-0	3171.13
9-7-0-0-2	3172.15
4-6-2-0-5	3179.17
10-7-0-0-1	3188.14
5-6-2-0-4	3195.16
11-7-0-0-0	3204.14
6-11-0-0-0	3206.19
6-6-3-0-1	3210.14
6-6-2-0-3	3211.16
8-8-1-0-0	3212.15
6-6-1-0-5	3212.18
8-8-0-0-2	3213.17
7-6-3-0-0	3226.13
7-6-2-0-2	3227.15
7-6-1-0-4	3228.17
9-8-0-0-1	3229.17
7-6-0-0-6	3229.19
4-7-2-0-4	3236.19
8-6-2-0-1	3243.15
8-6-1-0-3	3244.17
8-6-0-0-5	3245.19
5-7-2-0-3	3252.18
5-7-1-0-5	3253.2
9-6-2-0-0	3259.14
9-6-1-0-2	3260.16
9-6-0-0-4	3261.18
6-7-3-0-0	3267.16
6-7-2-0-2	3268.18
6-7-1-0-4	3269.2
8-9-0-0-1	3270.19
6-7-0-0-6	3270.22
10-6-1-0-1	3276.16
10-6-0-0-3	3277.18
7-7-2-0-1	3284.17
7-7-1-0-3	3285.19
7-7-0-0-5	3286.21
6-5-4-0-1	3298.15
6-5-3-0-3	3299.17
8-7-2-0-0	3300.17
8-7-1-0-2	3301.19
8-7-0-0-4	3302.21
7-10-0-0-1	3311.22
7-5-3-0-2	3315.17
9-7-1-0-1	3317.18
9-7-0-0-3	3318.2
10-7-1-0-0	3333.18
10-7-0-0-2	3334.2
5-6-2-0-5	3341.22
11-7-0-0-1	3350.19
6-6-4-0-0	3355.17
6-6-3-0-2	3356.2
6-6-2-0-4	3357.22
8-8-1-0-1	3358.21
8-8-0-0-3	3359.23
12-7-0-0-0	3366.19
7-6-3-0-1	3372.19
7-6-2-0-3	3373.21
9-8-1-0-0	3374.21
7-6-1-0-5	3374.23
9-8-0-0-2	3375.23
4-7-2-0-5	3382.25
8-6-3-0-0	3388.19
8-6-2-0-2	3389.21
8-6-1-0-4	3390.23
10-8-0-0-1	3391.22
5-7-2-0-4	3398.24
9-6-2-0-1	3405.2
9-6-1-0-3	3406.22
11-8-0-0-0	3407.22
9-6-0-0-5	3407.24
6-7-3-0-1	3413.22
6-7-2-0-3	3414.24
6-7-1-0-5	3415.26
10-6-1-0-2	3422.22
10-6-0-0-4	3423.24
7-7-3-0-0	3429.21
7-7-2-0-2	3430.23
7-7-1-0-4	3431.25
9-9-0-0-1	3432.25
7-7-0-0-6	3432.27
6-5-5-0-0	3443.19
6-5-3-0-4	3445.23
8-7-2-0-1	3446.23
8-7-1-0-3	3447.25
10-9-0-0-0	3448.24
8-7-0-0-5	3448.27
9-7-2-0-0	3462.22
9-7-1-0-2	3463.24
9-7-0-0-4	3464.26
10-7-1-0-1	3479.24
10-7-0-0-3	3480.26
11-7-1-0-0	3495.23
11-7-0-0-2	3496.25
6-6-4-0-1	3501.23
6-6-3-0-3	3502.25
8-8-2-0-0	3503.25
6-6-2-0-5	3503.27
8-8-1-0-2	3504.27
8-8-0-0-4	3505.29
7-6-4-0-0	3517.23
7-6-3-0-2	3518.25
7-6-2-0-4	3519.27
9-8-1-0-1	3520.26
7-6-1-0-6	3520.29
9-8-0-0-3	3521.28
8-6-3-0-1	3534.24
8-6-2-0-3	3535.26
10-8-1-0-0	3536.26
8-6-1-0-5	3536.28
10-8-0-0-2	3537.28
5-7-2-0-5	3544.3
9-6-3-0-0	3550.24
9-6-2-0-2	3551.26
9-6-1-0-4	3552.28
11-8-0-0-1	3553.27
6-7-4-0-0	3558.25
6-7-3-0-2	3559.27
6-7-2-0-4	3560.3
10-6-1-0-3	3568.27
10-6-0-0-5	3569.29
7-7-3-0-1	3575.27
7-7-2-0-3	3576.29
7-7-1-0-5	3577.31
8-7-3-0-0	3591.26
8-7-2-0-2	3592.28
8-7-1-0-4	3593.31
10-9-0-0-1	3594.3
9-7-2-0-1	3608.28
9-7-1-0-3	3609.3
11-9-0-0-0	3610.3
10-7-2-0-0	3624.27
10-7-1-0-2	3625.3
10-7-0-0-4	3626.32
11-7-1-0-1	3641.29
11-7-0-0-3	3642.31
6-6-3-0-4	3648.31
8-8-2-0-1	3649.31
8-8-1-0-3	3650.33
8-8-0-0-5	3651.35
12-7-1-0-0	3657.28
7-6-4-0-1	3663.29
7-6-3-0-3	3664.31
9-8-2-0-0	3665.3
7-6-2-0-5	3665.33
9-8-1-0-2	3666.32
8-6-3-0-2	3680.3
8-6-2-0-4	3681.32
10-8-1-0-1	3682.32
10-8-0-0-3	3683.34
9-6-3-0-1	3696.3
9-6-2-0-3	3697.32
11-8-1-0-0	3698.31
9-6-1-0-5	3698.34
11-8-0-0-2	3699.33
6-7-4-0-1	3704.31
6-7-3-0-3	3705.33
6-7-2-0-5	3706.35
7-7-4-0-0	3720.31
7-7-3-0-2	3721.33
7-7-2-0-4	3722.35
7-7-1-0-6	3723.37
8-7-3-0-1	3737.32
8-7-2-0-3	3738.34
8-7-1-0-5	3739.36
9-7-3-0-0	3753.32
9-7-2-0-2	3754.34
9-7-1-0-4	3755.36
11-9-0-0-1	3756.35
10-7-2-0-1	3770.33
10-7-1-0-3	3771.35
10-7-0-0-5	3772.37
11-7-2-0-0	3786.33
11-7-1-0-2	3787.35
8-8-3-0-0	3794.34
6-6-3-0-5	3794.37
8-8-2-0-2	3795.36
8-8-1-0-4	3796.38
10-10-0-0-1	3797.38
7-6-5-0-0	3808.32
7-6-4-0-2	3809.34
7-6-3-0-4	3810.36
9-8-2-0-1	3811.36
9-8-1-0-3	3812.38
8-6-3-0-3	3826.36
10-8-2-0-0	3827.35
8-6-2-0-5	3827.38
10-8-1-0-2	3828.37
10-8-0-0-4	3829.39
9-11-0-0-1	3838.41
9-6-3-0-2	3842.35
9-6-2-0-4	3843.37
11-8-1-0-1	3844.37
11-8-0-0-3	3845.39
6-7-3-0-4	3851.39
7-7-4-0-1	3866.36
7-7-3-0-3	3867.39
7-7-2-0-5	3868.41
8-7-4-0-0	3882.36
8-7-3-0-2	3883.38
8-7-2-0-4	3884.4
8-7-1-0-6	3885.42
9-7-3-0-1	3899.38
9-7-2-0-3	3900.4
9-7-1-0-5	3901.42
10-7-1-0-4	3917.41
11-7-2-0-1	3932.39
11-7-1-0-3	3933.41
8-8-3-0-1	3940.4
8-8-2-0-3	3941.42
8-8-1-0-5	3942.44
7-6-5-0-1	3954.38
7-6-4-0-3	3955.4
9-8-3-0-0	3956.4
7-6-3-0-5	3956.42
9-8-2-0-2	3957.42
9-8-1-0-4	3958.44
11-10-0-0-1	3959.43
8-6-4-0-2	3971.4
10-8-2-0-1	3973.41
10-8-1-0-3	3974.43
10-8-0-0-5	3975.45
7-14-0-0-0	3977.48
9-6-3-0-3	3988.41
11-8-2-0-0	3989.41
9-6-2-0-5	3989.43
11-8-1-0-2	3990.43
6-7-3-0-5	3997.45
7-7-5-0-0	4011.4
7-7-4-0-2	4012.42
7-7-3-0-4	4013.44
8-7-4-0-1	4028.42
8-7-3-0-3	4029.44
8-7-2-0-5	4030.46
9-7-4-0-0	4044.41
9-7-3-0-2	4045.43
9-7-2-0-4	4046.45
8-8-4-0-0	4085.44
8-8-3-0-2	4086.46
8-8-1-0-6	4088.5
7-6-5-0-2	4100.44
7-6-4-0-4	4101.46
9-8-3-0-1	4102.45
7-6-3-0-6	4102.48
9-8-1-0-5	4104.5
8-6-5-0-1	4116.43
8-6-4-0-3	4117.45
10-8-1-0-4	4120.49
9-6-3-0-4	4134.47
11-8-2-0-1	4135.46
11-8-1-0-3	4136.49
7-7-5-0-1	4157.46
7-7-4-0-3	4158.48
7-7-3-0-5	4159.5
8-7-5-0-0	4173.46
8-7-4-0-2	4174.48
8-7-3-0-4	4175.5
8-7-2-0-6	4176.52
9-7-4-0-1	4190.47
9-7-3-0-3	4191.49
9-7-2-0-5	4192.51
8-8-4-0-1	4231.5
8-8-3-0-3	4232.52
8-8-2-0-5	4233.54
7-6-5-0-3	4246.5
9-8-4-0-0	4247.49
7-6-4-0-5	4247.52
9-8-2-0-4	4249.53
8-6-5-0-2	4262.49
8-6-4-0-4	4263.51
7-7-5-0-2	4303.52
7-7-4-0-4	4304.54
7-7-3-0-6	4305.56
11-11-1-0-0	4307.55
8-7-5-0-1	4319.51
8-7-4-0-3	4320.53
12-11-0-0-1	4324.56
9-7-4-0-2	4336.53
9-7-3-0-4	4337.55
8-8-5-0-0	4376.53
8-8-4-0-2	4377.56
8-8-3-0-4	4378.58
8-8-2-0-6	4379.6
9-8-4-0-1	4393.55
9-8-2-0-5	4395.59
7-7-5-0-3	4449.58
7-7-4-0-5	4450.6
8-7-5-0-2	4465.57
8-7-4-0-4	4466.59
9-7-4-0-3	4482.59
8-8-5-0-1	4522.59
8-8-4-0-3	4523.61
9-8-4-0-2	4539.61
8-8-4-0-4	4669.67
9-8-4-0-3	4685.67
8-7-5-0-4	4757.69
10-9-4-0-1	4758.68
11-14-0-0-1	4771.75
8-7-5-0-5	4903.74
8-8-5-0-4	4960.77
8-8-5-0-5	5106.82
15-14-0-0-1	5419.96
15-14-1-0-6	6441.35
15-14-2-0-5	6586.38
15-14-2-0-6	6732.44
N(NH((HEX&phosphate))(H(NH)(NH)))(F)	1848.61
N(NH(HN(HEX&n-acetyl&sulfate))(H))(F)	1524.49
N(NH(HN(HEX&n-acetyl&sulfate))(HH))(F)	1686.54
N(NH(HN(HEX&n-acetyl&sulfate))(HHH))(F)	1848.6
N(NH(HN(HEX&n-acetyl&sulfate))(HN(HEX&n-acetyl&sulfate)))(F)	2010.61
N(NH(HN(HEX&n-acetyl&sulfate))(HN(HEX&sulfate)))(F)	1969.58
N(NH(HN(HEX&n-acetyl&sulfate))(HN))(F)	1727.57
N(NH(HN(HEX&n-acetyl&sulfate))(HNH))(F)	1889.62
N(NH(HN(HEX&n-acetyl&sulfate))(HNHS))(F)	2180.72
N(NH(HN(HEX&sulfate))(HNHS))(F)	2139.69
N(NH(HNH)((HEX&phosphate)))(F)	1483.47
NNH(H(NHS)(N(HEX&sulfate)))(HNH)	2358.77
NNH(HN(HEX&n-acetyl&sulfate))(H)	1378.43
NNH(HN(HEX&n-acetyl&sulfate))(HN(HEX&n-acetyl&sulfate))	1864.55
NNH(HN(HEX&n-acetyl&sulfate))(HN)	1581.51
NNH(HN(HEX&n-acetyl&sulfate))(HNH)	1743.57
NNH(HN(HEX&n-acetyl&sulfate))(HNHS)	2034.66
NNH(HN(HEX&sulfate))(HNHS)	1993.63
NNH(HN(HEX&n-acetyl&sulfate))(HH)	1540.49
N(NH(HNHNH(NON|a|keto|d&amino))(HN(F)(H)))(F)	2544.91
N(NH(HNHNH(NON|a|keto|d))(HN(F)(H)))(F)	2529.9
3-6-1-0-1	2141.79
3-6-1-0-2	2287.84
3-6-2-0-1	2432.88
3-8-0-0-1	2256.85
3-9-0-0-0	2313.87
3-9-0-0-1	2459.93
4-3-0-1-0	1564.71
4-3-0-1-1	1710.76
4-9-0-0-0	2475.92
4-9-0-0-1	2621.98
5-4-0-1-1	2075.9
5-4-0-2-1	2383.15
5-4-1-1-1	2366.99
5-6-3-0-1	3048.08
7-10-4-0-1	4475.6
7-6-0-4-1	3727.93
7-9-4-0-1	4272.52

## Sheet: Gallus_N51
51 N-Glycan composite from Gallus	MW
10-2-0-0-0	2026.69
3-2-0-0-0	892.317
3-2-0-0-1	1038.38
3-2-0-0-1-1	1170.42
3-3-0-0-0	1095.4
3-4-0-0-0	1298.47
3-4-0-0-1	1444.53
3-5-0-0-0	1501.55
3-5-0-0-1	1647.61
3-6-0-0-0	1704.63
3-7-0-0-0	1907.71
3-8-0-0-0	2110.79
4-2-0-0-0	1054.37
4-3-0-0-0	1257.45
4-3-0-0-1	1403.51
4-4-0-0-0	1460.53
4-4-0-0-1	1606.59
4-4-1-0-0	1751.62
4-5-0-0-0	1663.61
4-5-0-0-1	1809.67
4-6-0-0-0	1866.69
4-7-0-0-0	2069.77
4-8-0-0-0	2272.84
5-2-0-0-0	1216.42
5-2-0-0-1	1362.48
5-3-0-0-0	1419.5
5-4-0-0-0	1622.58
5-4-0-0-1	1768.64
5-4-0-0-2	1914.7
5-4-0-0-3	2060.76
5-4-1-0-0	1913.68
5-4-1-0-1	2059.73
5-4-2-0-0	2204.77
5-4-2-0-1	2350.83
5-5-0-0-0	1825.66
5-5-0-0-1	1971.72
5-5-1-0-0	2116.76
5-8-0-0-0	2434.9
6-10-0-0-0	3003.11
6-2-0-0-0	1378.48
6-2-0-0-1	1524.53
6-3-0-0-0	1581.56
6-4-0-0-0	1784.63
6-5-0-0-0	1987.71
6-5-2-0-0	2569.9
6-5-3-0-0	2861
7-2-0-0-0	1540.53
7-2-0-0-1	1686.59
7-6-0-0-0	2352.84
8-2-0-0-0	1702.58
9-2-0-0-0	1864.64

## Sheet: HRP_N7
No.	7 N-Glycan composite (H-N-S-G-F-P) from HRP	MW
1	3-2-0-0-1-1	1170.42
2	3-2-0-0-0-1	1024.36
3	3-3-0-0-1-1	1373.5
4	2-2-0-0-0-1	862.31
5	2-2-0-0-0	730.27
6	3-2-0-0-0	892.32
7	3-2-0-0-1	1038.38

## Sheet: 21 Modified Homo N-Glycan
No.	21 Modified Homo N-Glycan composite	MW	H-N-NANA-NGNA-F	Simplified composite	Monoisotopic peak mass
1	N(NH((HEX&phosphate))(H(NH)(NH)))(F)	1848.61	H4-N4-NANA0-NGNA0-F1-Hp1	4(Hp)-4-0-0-1	1848.61
2	N(NH(HN(HEX&n-acetyl&sulfate))(H))(F)	1524.49	H3-N3-NANA0-NGNA0-F1-Ns1	3-3(Ns)-0-0-1-	1524.49
3	N(NH(HN(HEX&n-acetyl&sulfate))(HH))(F)	1686.54	H4-N3-NANA0-NGNA0-F1-Ns1	4-3(Ns)-0-0-1	1686.54
4	N(NH(HN(HEX&n-acetyl&sulfate))(HHH))(F)	1848.6	H5-N3-NANA0-NGNA0-F1-Ns1	5-3(Ns)-0-0-1	1848.6
5	N(NH(HN(HEX&n-acetyl&sulfate))(HN(HEX&n-acetyl&sulfate)))(F)	2010.61	H3-N4-NANA0-NGNA0-F1-Ns2	3-4(Ns2)-0-0-1	2010.61
6	N(NH(HN(HEX&n-acetyl&sulfate))(HN(HEX&sulfate)))(F)	1969.58	H3-N4-NANA0-NGNA0-F1-Ns1-Hs1	3(Hs)-4(Ns)-0-0-1	1969.58
7	N(NH(HN(HEX&n-acetyl&sulfate))(HN))(F)	1727.57	H3-N4-NANA0-NGNA0-F1-Ns1	3-4(Ns)-0-0-1	1727.57
8	N(NH(HN(HEX&n-acetyl&sulfate))(HNH))(F)	1889.62	H4-N4-NANA0-NGNA0-F1-Ns1	4-4(Ns)-0-0-1	1889.62
9	N(NH(HN(HEX&n-acetyl&sulfate))(HNHS))(F)	2180.72	H4-N4-NANA1-NGNA0-F1-Ns1	4-4(Ns)-1-0-1	2180.72
10	N(NH(HN(HEX&sulfate))(HNHS))(F)	2139.69	H4-N4-NANA1-NGNA0-F1-Hs1	4(Hs)-4-1-0-1	2139.69
11	N(NH(HNH)((HEX&phosphate)))(F)	1483.47	H3-N3-NANA0-NGNA0-F1-Hp1	3(Hp)-3-0-0-1	1483.47
12	NNH(H(NHS)(N(HEX&sulfate)))(HNH)	2358.77	H5-N5-NANA1-NGNA0-F0-Hs1	5(Hs)-5-1-0-0	2358.77
13	NNH(HN(HEX&n-acetyl&sulfate))(H)	1378.43	H3-N3-NANA0-NGNA0-F0-Ns1	3-3(Ns)-0-0-0	1378.43
14	NNH(HN(HEX&n-acetyl&sulfate))(HN(HEX&n-acetyl&sulfate))	1864.55	H3-N4-NANA0-NGNA0-F0-Ns2	3-4(Ns2)-0-0-0	1864.55
15	NNH(HN(HEX&n-acetyl&sulfate))(HN)	1581.51	H3-N4-NANA0-NGNA0-F0-Ns1	3-4(Ns)-0-0-0	1581.51
16	NNH(HN(HEX&n-acetyl&sulfate))(HNH)	1743.56	H4-N4-NANA0-NGNA0-F0-Ns1	4-4(Ns)-0-0-0	1743.57
17	NNH(HN(HEX&n-acetyl&sulfate))(HNHS)	2034.66	H4-N4-NANA1-NGNA0-F0-Ns1	4-4(Ns)-1-0-0	2034.66
18	NNH(HN(HEX&sulfate))(HNHS)	1993.63	H4-N4-NANA1-NGNA0-F0-Hs1	4-4(Hs)-1-0-0	1993.63
19	NNH(HN(HEX&n-acetyl&sulfate))(HH)	1540.49	H4-N3-NANA0-NGNA0-F0-Ns1	4-3(Ns)-0-0-0	1540.49
20	N(NH(HNHNH(NON|a|keto|d&amino))(HN(F)(H)))(F)	2544.91	H6-N5-NANA0-NGNA0-F2-KDN&Amino	6(KDN&Amino)-5-0-0-2	2544.91
21	N(NH(HNHNH(NON|a|keto|d))(HN(F)(H)))(F)	2529.9	H6-N5-NANA0-NGNA0-F2-KDN	6(KDN)-5-0-0-2	2529.9
