# Supplementary material for: Large-scale Identification of N-linked Intact Glycopeptides in Human Serum using HILIC Enrichment and Spectral Library Search
Source: Mol Cell Proteomics. 2020 Feb 26;19(4):672–89. doi: 10.1074/mcp.RA119.001791 (PMC7124471; doi:10.1074/mcp.RA119.001791)
Supplement: Supplementary Table S4 [file 156056_1_supp_471925_q5hzhp.xlsx]

## Sheet: glycan origin
color code		Non-redundant glycan mass in 196 glycans library	Non-redundant glycan mass in 701 glycans library	Glycan composite of 701 glycans (Hex-HexNAc-NANA-NGNA-Fuc)	Record in GlycomeDB	Species info in GlycomeDB	high confident one after manual check	Glycan with pMatchGlyco_score not less than 1 in UGP	Glycan mass From the reference Proteomics. 2009 June ; 9(11): 2986–2994. doi:10.1002/pmic.200800760.
red	shared by 194 and 701 masses databases and the reference	892.317	892.317	3-2-0-0-0	found in GlycomeDB	Homo sapiens, Mus, Bos		3-2-0-0-0	892.317
yellow filled	only found in 701 database	1038.38	1038.38	3-2-0-0-1	found in GlycomeDB	Homo sapiens, Rattus, Bos		3-2-0-0-1	1038.38
silver gray filled and red	not found in the reference but shared by the two databases	1054.37	1054.37	4-2-0-0-0	found in GlycomeDB	Homo sapiens		3-3-0-0-0	1054.37
orange filled and red	too close masses needing further diffentiation	1095.4	1095.4	3-3-0-0-0	found in GlycomeDB	Homo sapiens		3-3-0-0-1	1095.4
black	shared by 701 database and the reference	1216.42	1200.43	4-2-0-0-1	found in GlycomeDB	Bos		3-3-0-0-2	1200.43
cyan filled	only found in 194 database and is modified glycan	1241.45	1216.42	5-2-0-0-0	found in GlycomeDB	Mus		3-3-1-0-0	1216.42
		1257.45	1241.45	3-3-0-0-1	found in GlycomeDB	Homo sapiens, Bos		3-3-1-0-1	1241.45
		1298.47	1257.45	4-3-0-0-0	found in GlycomeDB	Homo sapiens, Bos		3-4-0-0-1	1257.45
		1362.48	1298.48	3-4-0-0-0	found in GlycomeDB	Homo sapiens, Mus		3-4-0-0-3	1298.48
		1378.43	1362.48	5-2-0-0-1	found in GlycomeDB	Homo sapiens, Sus		3-4-1-0-0	1362.48
		1378.48	1378.48	6-2-0-0-0	found in GlycomeDB	Unknown		3-4-1-0-1	1378.48
		1387.51	1386.49	3-3-1-0-0	not found in GlycomeDB		yes, in-source fragmentation	3-4-1-0-2	1387.51
		1403.51	1387.51	3-3-0-0-2	found in GlycomeDB	Homo sapiens		3-4-1-0-3	1403.51
		1419.5	1403.51	4-3-0-0-1	found in GlycomeDB	Homo sapiens		3-4-2-0-0	1419.5
		1444.53	1419.5	5-3-0-0-0	found in GlycomeDB	Homo sapiens, Bos		3-5-0-0-1	1444.53
		1460.53	1444.53	3-4-0-0-1	found in GlycomeDB	Unknown		3-5-0-0-2	1460.53
		1501.55	1460.53	4-4-0-0-0	found in GlycomeDB	Homo sapiens		3-5-0-0-3	1501.56
		1524.49	1501.56	3-5-0-0-0	found in GlycomeDB	Homo sapiens, Bos		3-5-0-0-4	1524.53
		1540.49	1508.54	5-2-0-0-2	found in GlycomeDB	Unknown	No	3-5-1-0-0	1540.53
		1540.53	1524.53	6-2-0-0-1	found in GlycomeDB	Homo sapiens, Bos		3-5-1-0-1	1548.54
		1548.54	1532.55	3-3-1-0-1	not found in GlycomeDB		yes, in-source fragmentation	3-5-1-0-3	1549.57
		1549.57	1540.53	7-2-0-0-0	found in GlycomeDB	Homo sapiens, Rattus, Mus		3-6-0-0-0	1565.56
		1564.71	1548.54	4-3-1-0-0	found in GlycomeDB	Homo sapiens, Bos		3-6-0-0-1	1581.56
		1565.56	1549.57	4-3-0-0-2	found in GlycomeDB	Unknown		3-6-0-0-2	1590.59
		1581.51	1565.56	5-3-0-0-1	found in GlycomeDB	Homo sapiens		3-6-0-0-3	1606.59
		1581.56	1581.56	6-3-0-0-0	found in GlycomeDB	Homo sapiens, Bos		3-6-0-0-4	1622.58
		1589.57	1589.57	3-4-1-0-0	found in GlycomeDB	Homo sapiens		3-6-0-0-5	1647.61
		1606.59	1590.59	3-4-0-0-2	found in GlycomeDB	Unknown		3-7-0-0-0	1663.61
		1622.58	1606.59	4-4-0-0-1	found in GlycomeDB	Unknown		3-7-0-0-1	1686.59
		1647.61	1622.58	5-4-0-0-0	found in GlycomeDB	Bos		3-7-0-0-2	1694.6
		1663.61	1647.61	3-5-0-0-1	found in GlycomeDB	Homo sapiens, Bos		3-7-0-0-3	1702.58
		1686.54	1663.61	4-5-0-0-0	found in GlycomeDB	Gallus		3-7-0-0-4	1704.63
		1686.55	1678.61	3-3-1-0-2	not found in GlycomeDB			3-8-0-0-0	1710.6
		1694.6	1686.59	7-2-0-0-1	found in GlycomeDB	Homo sapiens		4-2-0-0-0	1711.62
		1695.62	1694.6	4-3-1-0-1	found in GlycomeDB	Homo sapiens, Bos		4-3-0-0-0	1727.61
		1702.58	1695.62	4-3-0-0-3	found in GlycomeDB	Homo sapiens		4-3-0-0-1	1736.65
		1704.63	1702.58	8-2-0-0-0	found in GlycomeDB	Bos		4-3-0-0-2	1751.62
		1710.6	1704.63	3-6-0-0-0	found in GlycomeDB	Gallus		4-3-0-0-3	1752.64
		1710.76	1710.6	5-3-1-0-0	found in GlycomeDB	Homo sapiens		4-3-1-0-0	1768.64
		1711.62	1711.62	5-3-0-0-2	found in GlycomeDB	Homo sapiens		4-3-1-0-1	1784.63
		1727.57	1727.61	6-3-0-0-1	found in GlycomeDB	Homo sapiens		4-3-1-0-2	1793.67
		1727.61	1735.63	3-4-1-0-1	found in GlycomeDB	Homo sapiens, Sus		4-3-2-0-1	1809.67
		1735.63	1736.65	3-4-0-0-3	found in GlycomeDB	Unknown	yes	4-3-2-0-2	1825.66
		1743.56	1743.61	7-3-0-0-0	found in GlycomeDB	Mus		4-4-0-0-0	1840.66
		1751.62	1751.62	4-4-1-0-0	found in GlycomeDB	Homo sapiens		4-4-0-0-1	1848.64
		1752.64	1752.64	4-4-0-0-2	found in GlycomeDB	Homo sapiens		4-4-0-0-2	1850.69
		1768.64	1768.64	5-4-0-0-1	found in GlycomeDB	Homo sapiens		4-4-0-0-3	1856.66
		1809.67	1784.63	6-4-0-0-0	found in GlycomeDB	Mus, Gallus		4-4-0-0-4	1864.63
		1825.66	1792.65	3-5-1-0-0	not found in GlycomeDB			4-4-1-0-0	1866.69
		1848.6	1793.67	3-5-0-0-2	found in GlycomeDB	Unknown		4-4-1-0-1	1872.65
		1850.69	1809.67	4-5-0-0-1	found in GlycomeDB	Homo sapiens, Bos		4-4-1-0-2	1873.67
		1857.68	1825.66	5-5-0-0-0	found in GlycomeDB	Homo sapiens		4-4-1-0-3	1897.68
		1864.55	1839.64	4-3-2-0-0	found in GlycomeDB	Unknown		4-4-2-0-0	1898.7
		1864.64	1840.66	4-3-1-0-2	found in GlycomeDB	Unknown		4-4-2-0-1	1907.71
		1866.69	1848.64	8-2-0-0-1	found in GlycomeDB	Unknown		4-4-2-0-2	1913.68
		1872.65	1850.69	3-6-0-0-1	found in GlycomeDB	Homo sapiens		4-5-0-0-0	1914.7
		1873.67	1856.66	5-3-1-0-1	found in GlycomeDB	Unknown		4-5-0-0-1	1930.69
		1880.67	1857.68	5-3-0-0-3	found in GlycomeDB	Homo sapiens		4-5-0-0-2	1939.73
		1889.62	1864.64	9-2-0-0-0	found in GlycomeDB	Rattus		4-5-0-0-3	1946.69
		1897.68	1866.69	4-6-0-0-0	found in GlycomeDB	Rattus		4-5-0-0-4	1954.7
		1907.71	1872.65	6-3-1-0-0	found in GlycomeDB	Homo sapiens		4-5-1-0-0	1955.72
		1913.68	1873.67	6-3-0-0-2	found in GlycomeDB	Homo sapiens		4-5-1-0-1	1971.72
		1914.7	1880.67	3-4-2-0-0	found in GlycomeDB	Homo sapiens		4-5-1-0-2	1987.71
		1930.69	1881.69	3-4-1-0-2	not found in GlycomeDB			4-5-1-0-3	1996.75
		1938.71	1889.67	7-3-0-0-1	found in GlycomeDB	Homo sapiens		4-5-2-0-0	2002.71
		1954.7	1897.68	4-4-1-0-1	found in GlycomeDB	Homo sapiens		4-5-2-0-1	2010.69
		1955.72	1898.7	4-4-0-0-3	found in GlycomeDB	Unknown		4-6-0-0-0	2012.75
		1969.58	1905.66	8-3-0-0-0	found in GlycomeDB	Mus		4-6-0-0-1	2018.71
		1971.72	1907.71	3-7-0-0-0	found in GlycomeDB	Gallus		4-6-0-0-2	2026.69
		1987.71	1913.68	5-4-1-0-0	found in GlycomeDB	Mus		4-6-0-0-3	2028.74
		1993.63	1914.7	5-4-0-0-2	found in GlycomeDB	Homo sapiens		4-6-0-0-4	2043.74
		1996.75	1930.69	6-4-0-0-1	found in GlycomeDB	Bos		4-6-0-0-5	2053.77
		2010.61	1938.71	3-5-1-0-1	found in GlycomeDB	Sus		4-6-1-0-0	2059.73
		2012.74	1939.73	3-5-0-0-3	not found in GlycomeDB			4-6-1-0-1	2060.76
		2018.71	1946.69	7-4-0-0-0	found in GlycomeDB	Mus		4-6-1-0-2	2069.77
		2019.73	1954.7	4-5-1-0-0	found in GlycomeDB	Homo sapiens, Bos		4-6-1-0-4	2075.73
		2026.69	1955.72	4-5-0-0-2	found in GlycomeDB	Homo sapiens, Rattus		4-6-2-0-0	2076.75
		2028.74	1971.72	5-5-0-0-1	found in GlycomeDB	Homo sapiens, Bos		4-6-2-0-1	2085.79
		2034.66	1985.7	4-3-2-0-1	found in GlycomeDB	Unknown		4-6-2-0-2	2092.75
		2043.74	1987.71	6-5-0-0-0	found in GlycomeDB	Homo sapiens		4-6-2-0-4	2100.76
		2051.68	1996.75	3-6-0-0-2	found in GlycomeDB	Homo sapiens		4-6-2-0-5	2101.78
		2053.77	2001.69	5-3-2-0-0	found in GlycomeDB	Unknown		4-7-0-0-0	2116.76
		2059.73	2002.71	5-3-1-0-2	found in GlycomeDB	Unknown		4-7-0-0-1	2117.78
		2060.76	2010.69	9-2-0-0-1	found in GlycomeDB	Bos, Sus		4-7-0-0-2	2133.77
		2069.77	2012.74	4-6-0-0-1	found in GlycomeDB	Homo sapiens, Mus, Sus		4-7-0-0-3	2142.81
		2075.73	2018.71	6-3-1-0-1	found in GlycomeDB	Unknown		4-7-0-0-5	2149.77
		2075.9	2019.73	6-3-0-0-3	found in GlycomeDB	Homo sapiens		4-7-1-0-0	2157.78
		2076.75	2026.69	10-2-0-0-0	found in GlycomeDB	Unknown		4-7-1-0-1	2158.8
		2083.74	2027.75	3-4-1-0-3	not found in GlycomeDB			4-7-2-0-0	2164.77
		2092.75	2028.74	5-6-0-0-0	found in GlycomeDB	Rattus		4-7-2-0-2	2172.74
		2100.76	2042.72	4-4-2-0-0	found in GlycomeDB	Unknown		4-7-2-0-4	2174.8	10-2-0-0-1
		2101.78	2043.74	4-4-1-0-2	found in GlycomeDB	Homo sapiens		4-7-2-0-5	2188.74
		2110.79	2044.76	4-4-0-0-4	found in GlycomeDB	Unknown		4-8-0-0-0	2189.8
		2116.76	2053.77	3-7-0-0-1	not found in GlycomeDB			5-2-0-0-0	2190.79
		2117.78	2059.73	5-4-1-0-1	found in GlycomeDB	Homo sapiens		5-2-0-0-1	2199.83
		2133.77	2060.76	5-4-0-0-3	found in GlycomeDB	Homo sapiens		5-3-0-0-0	2204.77
		2139.69	2067.71	9-3-0-0-0	found in GlycomeDB	Unknown		5-3-0-0-1	2205.79
		2141.79	2069.77	4-7-0-0-0	found in GlycomeDB	Gallus		5-3-0-0-2	2215.82
		2142.81	2075.73	6-4-1-0-0	found in GlycomeDB	Sus		5-3-0-0-3	2221.79
		2158.8	2076.75	6-4-0-0-2	found in GlycomeDB	Unknown		5-3-1-0-0	2222.81
		2171.76	2084.77	3-5-1-0-2	not found in GlycomeDB			5-3-1-0-1	2231.82
		2174.8	2085.79	3-5-0-0-4	not found in GlycomeDB			5-3-1-0-2	2237.78
		2180.72	2092.75	7-4-0-0-1	found in GlycomeDB	Mus		5-3-2-0-1	2238.8
		2189.8	2100.76	4-5-1-0-1	found in GlycomeDB	Sus		5-3-2-0-2	2246.82
		2190.79	2101.78	4-5-0-0-3	found in GlycomeDB	Homo sapiens		5-4-0-0-0	2247.84
		2204.77	2110.79	3-8-0-0-0	found in GlycomeDB	Homo sapiens		5-4-0-0-1	2262.81
		2205.79	2116.76	5-5-1-0-0	found in GlycomeDB	Homo sapiens		5-4-0-0-2	2263.83
		2206.81	2117.78	5-5-0-0-2	found in GlycomeDB	Homo sapiens		5-4-0-0-3	2278.81
		2215.82	2131.76	4-3-2-0-2	found in GlycomeDB	Unknown		5-4-0-0-4	2279.83
		2221.79	2133.77	6-5-0-0-1	found in GlycomeDB	Sus		5-4-0-0-5	2288.87
		2222.81	2142.81	3-6-0-0-3	found in GlycomeDB	Homo sapiens		5-4-1-0-0	2295.82
		2245.8	2147.75	5-3-2-0-1	found in GlycomeDB	Unknown		5-4-1-0-1	2303.84
		2246.82	2149.77	7-5-0-0-0	found in GlycomeDB	Unknown		5-4-1-0-2	2304.86
		2256.85	2157.78	4-6-1-0-0	found in GlycomeDB	Unknown		5-4-1-0-3	2319.84
		2262.81	2158.8	4-6-0-0-2	found in GlycomeDB	Unknown		5-4-1-0-4	2320.86
		2263.83	2163.75	6-3-2-0-0	found in GlycomeDB	Unknown		5-4-2-0-0	2334.8
		2278.81	2164.77	6-3-1-0-2	found in GlycomeDB	Unknown		5-4-2-0-1	2336.85
		2279.83	2174.8	5-6-0-0-1	found in GlycomeDB	Bos		5-4-2-0-2	2345.89
		2287.84	2188.74	11-2-0-0-0	found in GlycomeDB	Unknown		5-4-2-0-3	2350.79
		2313.87	2188.78	4-4-2-0-1	found in GlycomeDB	Unknown		5-4-2-0-4	2350.83
		2320.86	2189.8	4-4-1-0-3	found in GlycomeDB	Unknown		5-4-3-0-0	2351.85
		2336.85	2190.79	6-6-0-0-0	found in GlycomeDB	Homo sapiens, Rattus		5-5-0-0-0	2352.85
		2350.79	2199.83	3-7-0-0-2	found in GlycomeDB	Unknown		5-5-0-0-1	2360.86
		2350.83	2204.77	5-4-2-0-0	found in GlycomeDB	Homo sapiens, Bos		5-5-0-0-2	2361.88
		2352.84	2205.79	5-4-1-0-2	found in GlycomeDB	Homo sapiens		5-5-0-0-3	2366.83
		2352.87	2206.81	5-4-0-0-4	found in GlycomeDB	Homo sapiens		5-5-0-0-5	2367.85
		2358.77	2215.82	4-7-0-0-1	found in GlycomeDB	Homo sapiens		5-5-1-0-0	2377.88
		2366.99	2221.79	6-4-1-0-1	found in GlycomeDB	Homo sapiens		5-5-1-0-1	2383.84
		2383.15	2222.81	6-4-0-0-3	found in GlycomeDB	Homo sapiens		5-5-1-0-2	2384.86
		2391.86	2230.82	3-5-1-0-3	not found in GlycomeDB			5-5-1-0-3	2392.88
		2393.87	2231.82	5-7-0-0-0	found in GlycomeDB	Unknown		5-5-1-0-4	2393.87
		2407.85	2237.78	7-4-1-0-0	found in GlycomeDB	Bos, Mus		5-5-2-0-0	2407.85
		2408.87	2238.8	7-4-0-0-2	found in GlycomeDB	Unknown		5-5-2-0-1	2408.87
		2424.87	2245.8	4-5-2-0-0	found in GlycomeDB	Homo sapiens, Bos		5-5-3-0-1	2409.89
		2425.89	2246.82	4-5-1-0-2	found in GlycomeDB	Homo sapiens		5-5-3-0-2	2424.87
		2432.88	2247.84	4-5-0-0-4	found in GlycomeDB	Unknown		5-6-0-0-1	2425.89
		2434.9	2262.81	5-5-1-0-1	found in GlycomeDB	Homo sapiens		5-6-0-0-2	2434.92
		2459.93	2263.83	5-5-0-0-3	found in GlycomeDB	Unknown		5-6-0-0-5	2440.86
		2475.92	2270.79	9-4-0-0-0	found in GlycomeDB	Homo sapiens		5-6-1-0-0	2441.88
		2481.89	2272.85	4-8-0-0-0	not found in GlycomeDB	Gallus		5-6-1-0-1	2449.9
		2498.9	2278.81	6-5-1-0-0	found in GlycomeDB	Homo sapiens		5-6-1-0-2	2450.92
		2529.9	2279.83	6-5-0-0-2	found in GlycomeDB	Homo sapiens		5-6-1-0-3	2465.89
		2539.93	2288.87	3-6-0-0-4	found in GlycomeDB	Unknown		5-6-1-0-4	2466.91
		2544.91	2293.81	5-3-2-0-2	found in GlycomeDB	Unknown		5-6-2-0-0	2481.89
		2553.91	2295.82	7-5-0-0-1	found in GlycomeDB	Bos		5-6-2-0-1	2482.91
		2569.9	2303.84	4-6-1-0-1	found in GlycomeDB	Unknown		5-7-0-0-0	2491.95
		2570.92	2304.86	4-6-0-0-3	found in GlycomeDB	Unknown		5-7-0-0-1	2496.85
		2571.94	2309.8	6-3-2-0-1	found in GlycomeDB	Unknown		5-7-0-0-2	2496.89	12-2-0-0-1	need to be discriminated by oxonium ions
		2580.95	2311.82	8-5-0-0-0	found in GlycomeDB	Mus		5-7-0-0-3	2498.9
		2621.98	2319.84	5-6-1-0-0	found in GlycomeDB	Unknown		5-7-0-0-4	2506.92
		2627.94	2320.86	5-6-0-0-2	found in GlycomeDB	Unknown		5-7-1-0-1	2507.94
		2643.94	2334.84	4-4-2-0-2	found in GlycomeDB	Unknown		5-7-2-0-1	2512.88
		2644.96	2336.85	6-6-0-0-1	found in GlycomeDB	Mus, Sus		5-7-2-0-3	2513.9
		2701.98	2345.89	3-7-0-0-3	found in GlycomeDB	Unknown		5-8-0-0-0	2522.92
		2715.96	2350.83	5-4-2-0-1	found in GlycomeDB	Homo sapiens		5-8-0-0-1	2523.94
		2716.98	2350.79	12-2-0-0-0	found in GlycomeDB	Homo sapiens		6-2-0-0-0	2528.88
		2717.98	2351.85	5-4-1-0-3	found in GlycomeDB	Homo sapiens		6-2-0-0-1	2529.9
		2772.98	2352.84	7-6-0-0-0	found in GlycomeDB	Homo sapiens		6-3-0-0-0	2538.94
		2775.02	2352.87	5-4-0-0-5	found in GlycomeDB	Unknown		6-3-0-0-2	2539.93
		2790	2360.86	4-7-1-0-0	found in GlycomeDB	Unknown		6-3-0-0-3	2553.91
		2861	2361.88	4-7-0-0-2	found in GlycomeDB	Rattus		6-3-1-0-0	2554.93
		2864.03	2366.83	6-4-2-0-0	found in GlycomeDB	Sus		6-3-1-0-1	2555.93
		2878.01	2367.85	6-4-1-0-2	found in GlycomeDB	Unknown		6-3-1-0-2	2569.9
		2896.05	2377.88	5-7-0-0-1	found in GlycomeDB	Unknown		6-3-2-0-0	2570.93
		2919.04	2383.84	7-4-1-0-1	found in GlycomeDB	Sus		6-3-2-0-1	2571.95
		2937.08	2384.86	7-4-0-0-3	not found in GlycomeDB			6-3-2-0-2	2586.92
		2966.03	2391.86	4-5-2-0-1	found in GlycomeDB	Sus		6-4-0-0-0	2587.94
		3007.06	2392.88	4-5-1-0-3	found in GlycomeDB	Unknown		6-4-0-0-1	2595.96
		3009.07	2393.87	6-7-0-0-0	found in GlycomeDB	Homo sapiens		6-4-0-0-2	2596.98
		3010.12	2399.84	8-4-1-0-0	found in GlycomeDB	Unknown		6-4-0-0-3	2610.93
		3048.08	2407.85	5-5-2-0-0	found in GlycomeDB	Homo sapiens		6-4-1-0-0	2611.95
		3083.13	2408.87	5-5-1-0-2	found in GlycomeDB	Homo sapiens		6-4-1-0-1	2612.97
		3140.16	2409.89	5-5-0-0-4	found in GlycomeDB	Unknown		6-4-1-0-2	2627.95
		3147.11	2416.85	9-4-0-0-1	found in GlycomeDB	Mus		6-4-1-0-3	2628.97
		3210.13	2424.87	6-5-1-0-1	found in GlycomeDB	Homo sapiens		6-4-2-0-0	2638
		3228.17	2425.89	6-5-0-0-3	found in GlycomeDB	Homo sapiens		6-4-3-0-3	2642.95
		3229.17	2434.9	5-8-0-0-0	found in GlycomeDB	Gallus		6-5-0-0-0	2643.94
		3284.17	2434.92	3-6-0-0-5	found in GlycomeDB	Unknown		6-5-0-0-1	2644.96
		3372.19	2440.86	7-5-1-0-0	found in GlycomeDB	Unknown		6-5-0-0-2	2652.98
		3374.2	2441.88	7-5-0-0-2	found in GlycomeDB	Unknown		6-5-0-0-3	2654
		3405.2	2448.88	4-6-2-0-0	found in GlycomeDB	Unknown		6-5-0-0-4	2658.94
		3407.24	2449.9	4-6-1-0-2	found in GlycomeDB	Unknown		6-5-0-0-7	2668.97
		3517.22	2450.92	4-6-0-0-4	found in GlycomeDB	Unknown		6-5-1-0-0	2669.99
		3520.26	2455.86	6-3-2-0-2	found in GlycomeDB	Unknown		6-5-1-0-1	2674.94
		3594.3	2457.88	8-5-0-0-1	found in GlycomeDB	Bos, Mus		6-5-1-0-2	2675.96
		3663.28	2465.89	5-6-1-0-1	found in GlycomeDB	Unknown		6-5-1-0-3	2684.97
		3704.31	2466.91	5-6-0-0-3	found in GlycomeDB	Unknown		6-5-1-0-4	2685.99
		3727.93	2473.87	9-5-0-0-0	found in GlycomeDB	Rattus		6-5-2-0-0	2699.97
		3866.36	2480.89	4-4-2-0-3	found in GlycomeDB	Unknown		6-5-2-0-1	2700.99
		4028.41	2481.89	6-6-1-0-0	found in GlycomeDB	Unknown		6-5-2-0-2	2701.98
		4272.52	2482.91	6-6-0-0-2	found in GlycomeDB	Unknown		6-5-2-0-3	2715.96
		4393.55	2491.95	3-7-0-0-4	not found in GlycomeDB			6-5-3-0-0	2716.98
		4475.6	2495.87	5-4-3-0-0	found in GlycomeDB	Bos		6-5-3-0-1	2731.96
		6441.34	2496.89	5-4-2-0-2	found in GlycomeDB	Unknown		6-5-3-0-2	2732.98
		6586.38	2497.91	5-4-1-0-4	found in GlycomeDB	Unknown		6-5-3-0-3	2742.01
		6732.44	2498.9	7-6-0-0-1	found in GlycomeDB	Homo sapiens		6-5-3-0-4	2756.99
			2506.92	4-7-1-0-1	found in GlycomeDB	Unknown		6-6-0-0-0	2758.01
			2507.94	4-7-0-0-3	not found in GlycomeDB			6-6-0-0-1	2759.03
			2512.85	13-2-0-0-0	found in GlycomeDB	Unknown		6-6-0-0-2	2772.98
			2512.88	6-4-2-0-1	found in GlycomeDB	Unknown		6-6-0-0-3	2774
			2513.9	6-4-1-0-3	found in GlycomeDB	Unknown		6-6-0-0-4	2775.02
			2514.9	8-6-0-0-0	found in GlycomeDB	Unknown		6-6-0-0-5	2790
			2522.92	5-7-1-0-0	found in GlycomeDB	Unknown		6-6-1-0-0	2791.02
			2523.94	5-7-0-0-2	found in GlycomeDB	Unknown		6-6-1-0-1	2799.04
			2528.88	7-4-2-0-0	found in GlycomeDB	Homo sapiens		6-6-1-0-2	2800.06
			2529.9	7-4-1-0-2	found in GlycomeDB	Homo sapiens		6-6-1-0-4	2805
			2537.91	4-5-2-0-2	found in GlycomeDB	Unknown		6-6-2-0-0	2814.01
			2538.94	4-5-1-0-4	found in GlycomeDB	Unknown		6-6-2-0-1	2815.03
			2539.93	6-7-0-0-1	found in GlycomeDB	Homo sapiens, Rattus		6-6-2-0-4	2816.05
			2545.89	8-4-1-0-1	found in GlycomeDB	Unknown		6-6-3-0-0	2820.99
			2553.91	5-5-2-0-1	found in GlycomeDB	Homo sapiens		6-6-3-0-1	2831.03
			2554.93	5-5-1-0-3	found in GlycomeDB	Unknown		6-6-3-0-3	2832.05
			2555.93	7-7-0-0-0	found in GlycomeDB	Rattus		6-6-4-0-0	2846.03
			2555.95	5-5-0-0-5	found in GlycomeDB	Unknown		6-6-4-0-1	2847.02
			2569.9	6-5-2-0-0	found in GlycomeDB	Bos		6-7-0-0-0	2848.04
			2570.92	6-5-1-0-2	found in GlycomeDB	Unknown		6-7-0-0-1	2861
			2571.94	6-5-0-0-4	found in GlycomeDB	Homo sapiens		6-7-0-0-4	2862.02
			2580.95	5-8-0-0-1	found in GlycomeDB	Homo sapiens		6-7-1-0-1	2863.04
			2586.92	7-5-1-0-1	found in GlycomeDB	Unknown		6-7-1-0-2	2878.02
			2587.94	7-5-0-0-3	found in GlycomeDB	Unknown		6-7-1-0-3	2879.04
			2594.94	4-6-2-0-1	found in GlycomeDB	Unknown		6-7-2-0-0	2888.07
			2595.96	4-6-1-0-3	found in GlycomeDB	Unknown		6-7-2-0-1	2903.05
			2596.95	6-8-0-0-0	found in GlycomeDB	Unknown		6-7-2-0-2	2904.07
			2596.98	4-6-0-0-5	found in GlycomeDB	Unknown		6-8-0-0-1	2919.04
			2602.91	8-5-1-0-0	found in GlycomeDB	Unknown		6-9-0-0-0	2920.06
			2610.93	5-6-2-0-0	found in GlycomeDB	Unknown		7-10-0-0-0	2921.08
			2611.95	5-6-1-0-2	found in GlycomeDB	Unknown		7-2-0-0-0	2935.04
			2612.97	5-6-0-0-4	found in GlycomeDB	Unknown		7-2-0-0-1	2936.06
			2619.93	9-5-0-0-1	found in GlycomeDB	Unknown		7-3-0-0-1	2937.08
			2627.95	6-6-1-0-1	found in GlycomeDB	Unknown		7-4-0-0-1	2945.09
			2628.97	6-6-0-0-3	found in GlycomeDB	Unknown		7-4-0-0-2	2960.07
			2638	3-7-0-0-5	found in GlycomeDB	Unknown		7-4-0-0-3	2961.09
			2641.93	5-4-3-0-1	found in GlycomeDB	Rattus		7-4-1-0-1	2962.11
			2642.95	5-4-2-0-3	found in GlycomeDB	Unknown		7-4-1-0-2	2967.05
			2643.94	7-6-1-0-0	found in GlycomeDB	Unknown		7-4-1-0-3	2976.06
			2644.96	7-6-0-0-2	found in GlycomeDB	Unknown		7-4-2-0-0	2977.08
			2651.96	4-7-2-0-0	found in GlycomeDB	Unknown		7-5-0-0-0	2978.1
			2652.98	4-7-1-0-2	found in GlycomeDB	Unknown		7-5-0-0-1	2992.08
			2654	4-7-0-0-4	found in GlycomeDB	Unknown		7-5-0-0-2	2993.08
			2658.94	6-4-2-0-2	found in GlycomeDB	Unknown		7-5-1-0-0	2994.1
			2659.96	6-4-1-0-4	found in GlycomeDB	Unknown		7-5-1-0-1	3007.06
			2660.96	8-6-0-0-1	found in GlycomeDB	Unknown		7-5-1-0-2	3008.08
			2668.97	5-7-1-0-1	found in GlycomeDB	Unknown		7-5-2-0-0	3024.07
			2669.99	5-7-0-0-3	found in GlycomeDB	Unknown		7-5-2-0-1	3049.1
			2674.9	14-2-0-0-0	found in GlycomeDB	Unknown		7-5-2-0-2	3050.13
			2674.94	7-4-2-0-1	found in GlycomeDB	Unknown		7-6-0-0-0	3064.08
			2675.96	7-4-1-0-3	found in GlycomeDB	Unknown		7-6-0-0-1	3065.1
			2676.95	9-6-0-0-0	found in GlycomeDB	Unknown		7-6-0-0-2	3066.12
			2683.97	4-5-2-0-3	found in GlycomeDB	Unknown		7-6-0-0-3	3081.09
			2684.97	6-7-1-0-0	found in GlycomeDB	Unknown		7-6-0-0-4	3082.12
			2685.99	6-7-0-0-2	found in GlycomeDB	Unknown		7-6-0-0-6	3083.14
			2691.95	8-4-1-0-2	found in GlycomeDB	Unknown		7-6-1-0-0	3091.15
			2698.95	5-5-3-0-0	found in GlycomeDB	Unknown		7-6-1-0-1	3106.13
			2699.97	5-5-2-0-2	found in GlycomeDB	Unknown		7-6-1-0-2	3107.15
			2700.99	5-5-1-0-4	found in GlycomeDB	Unknown		7-6-1-0-3	3122.12
			2701.98	7-7-0-0-1	found in GlycomeDB	Homo sapiens, Bos, Rattus		7-6-2-0-0	3123.14
			2715.96	6-5-2-0-1	found in GlycomeDB	Homo sapiens		7-6-2-0-1	3124.16
			2716.98	6-5-1-0-3	found in GlycomeDB	Unknown		7-6-2-0-3	3138.12
			2717.98	8-7-0-0-0	found in GlycomeDB	Homo sapiens		7-6-3-0-0	3139.14
			2731.96	7-5-2-0-0	found in GlycomeDB	Unknown		7-6-3-0-1	3140.16
			2732.98	7-5-1-0-2	found in GlycomeDB	Unknown		7-6-3-0-2	3153.12
			2740.99	4-6-2-0-2	found in GlycomeDB	Unknown		7-6-4-0-0	3154.14
			2742.01	4-6-1-0-4	not found in GlycomeDB			7-6-4-0-1	3170.13
			2743.01	6-8-0-0-1	found in GlycomeDB	Unknown		7-6-5-0-0	3195.16
			2748.97	8-5-1-0-1	found in GlycomeDB	Unknown		7-7-0-0-0	3210.14
			2756.99	5-6-2-0-1	found in GlycomeDB	Unknown		7-7-0-0-1	3211.16
			2758.01	5-6-1-0-3	found in GlycomeDB	Unknown		7-7-0-0-2	3212.18
			2759	7-8-0-0-0	found in GlycomeDB	Unknown		7-7-0-0-4	3226.13
			2759.03	5-6-0-0-5	found in GlycomeDB	Unknown		7-7-0-0-5	3227.15
			2764.97	9-5-1-0-0	found in GlycomeDB	Unknown		7-7-1-0-0	3228.17
			2772.98	6-6-2-0-0	found in GlycomeDB	Unknown		7-7-1-0-1	3252.18
			2774	6-6-1-0-2	found in GlycomeDB	Unknown		7-7-1-0-3	3253.2
			2775.02	6-6-0-0-4	found in GlycomeDB	Unknown		7-7-3-0-0	3267.16
			2786.96	5-4-4-0-0	found in GlycomeDB	Homo sapiens, Mus		8-2-0-0-0	3268.18
			2787.98	5-4-3-0-2	found in GlycomeDB	Unknown		8-2-0-0-1	3269.2
			2789	5-4-2-0-4	found in GlycomeDB	Homo sapiens		8-3-0-0-0	3284.17
			2790	7-6-1-0-1	found in GlycomeDB	Unknown		8-4-1-0-0	3285.19
			2791.02	7-6-0-0-3	found in GlycomeDB	Unknown		8-4-1-0-1	3286.21
			2798.02	4-7-2-0-1	found in GlycomeDB	Unknown		8-4-1-0-2	3299.17
			2799.04	4-7-1-0-3	not found in GlycomeDB			8-5-0-0-1	3341.22
			2800.03	6-9-0-0-0	found in GlycomeDB	Unknown		8-5-0-0-4	3356.2
			2800.06	4-7-0-0-5	found in GlycomeDB	Unknown		8-6-0-0-1	3357.22
			2805	6-4-2-0-3	found in GlycomeDB	Unknown		8-6-0-0-3	3372.19
			2805.99	8-6-1-0-0	found in GlycomeDB	Unknown		8-6-0-0-4	3373.21
			2807.01	8-6-0-0-2	found in GlycomeDB	Unknown		8-6-1-0-0	3374.23
			2814.01	5-7-2-0-0	found in GlycomeDB	Unknown		8-6-1-0-1	3398.24
			2815.03	5-7-1-0-2	found in GlycomeDB	Unknown		8-6-1-0-2	3413.22
			2816.05	5-7-0-0-4	found in GlycomeDB	Unknown		8-6-1-0-4	3414.24
			2820.99	7-4-2-0-2	found in GlycomeDB	Unknown		8-6-2-0-0	3415.26
			2823.01	9-6-0-0-1	found in GlycomeDB	Bos, Sus		8-6-2-0-4	3429.21
			2831.03	6-7-1-0-1	found in GlycomeDB	Unknown		8-6-2-0-5	3430.23
			2832.05	6-7-0-0-3	found in GlycomeDB	Unknown		8-6-3-0-1	3431.25
			2836.95	15-2-0-0-0	found in GlycomeDB	Unknown		8-6-3-0-3	3445.23
			2839	10-6-0-0-0	not found in GlycomeDB	Unknown		8-6-4-0-3	3502.25
			2845.01	5-5-3-0-1	found in GlycomeDB	Unknown		8-7-0-0-0	3503.27
			2846.03	5-5-2-0-3	found in GlycomeDB	Unknown		8-7-0-0-1	3517.23
			2847.02	7-7-1-0-0	found in GlycomeDB	Unknown		8-7-0-0-2	3518.25
			2848.04	7-7-0-0-2	found in GlycomeDB	Unknown		8-7-1-0-0	3519.27
			2861	6-5-3-0-0	found in GlycomeDB	Homo sapiens		8-7-1-0-1	3544.3
			2862.02	6-5-2-0-2	found in GlycomeDB	Unknown		8-7-2-0-0	3559.27
			2863.04	6-5-1-0-4	found in GlycomeDB	species unknown		8-7-2-0-6	3560.29
			2864.03	8-7-0-0-1	found in GlycomeDB	Homo sapiens , species unknown		8-7-3-0-4	3575.27
			2878.01	7-5-2-0-1	found in GlycomeDB	Homo sapiens , Bos taurus		8-7-4-0-2	3576.29
			2879.04	7-5-1-0-3	found in GlycomeDB	species unknown		8-7-5-0-4	3577.31
			2880.03	9-7-0-0-0	found in GlycomeDB	Rattus , species unknown		8-8-0-0-1	3648.31
			2887.05	4-6-2-0-3	found in GlycomeDB	species unknown		8-8-0-0-3	3663.29
			2888.07	4-6-1-0-5	Not found in GlycomeDB			8-8-0-0-4	3664.31
			2895.03	8-5-1-0-2	found in GlycomeDB	species unknown		8-8-1-0-2	3665.33
			2896.05	8-5-0-0-4	found in GlycomeDB	Homo sapiens		8-8-2-0-0	3705.33
			2903.05	5-6-2-0-2	found in GlycomeDB	species unknown		8-8-3-0-2	3706.35
			2904.07	5-6-1-0-4	found in GlycomeDB	species unknown		8-8-5-0-4	3720.31
			2905.06	7-8-0-0-1	found in GlycomeDB	Rattus , species unknown		8-9-0-0-0	3721.33
			2911.03	9-5-1-0-1	found in GlycomeDB	species unknown		9-2-0-0-0	3722.35
			2919.04	6-6-2-0-1	found in GlycomeDB	Homo sapiens , species unknown		9-2-0-0-1	3794.37
			2920.06	6-6-1-0-3	found in GlycomeDB	species unknown		9-3-0-0-0	3809.34
			2921.06	8-8-0-0-0	found in GlycomeDB	species unknown		9-4-0-0-1	3810.36
			2921.08	6-6-0-0-5	found in GlycomeDB	species unknown		9-6-0-0-0	3851.39
			2933.02	5-4-4-0-1	found in GlycomeDB	species unknown		9-6-0-0-4	3866.36
			2934.04	5-4-3-0-3	found in GlycomeDB	species unknown		9-6-0-0-5	3867.39
			2935.04	7-6-2-0-0	found in GlycomeDB	species unknown		9-6-1-0-1	3868.41
			2936.06	7-6-1-0-2	found in GlycomeDB	species unknown		9-6-2-0-2	3955.4
			2937.08	7-6-0-0-4	found in GlycomeDB	Homo sapiens , species unknown		9-6-3-0-0	3956.42
			2944.07	4-7-2-0-2	found in GlycomeDB	species unknown		9-6-3-0-1	3997.45
			2945.09	4-7-1-0-4	Not found in GlycomeDB			9-7-0-0-0	4012.42
			2946.09	6-9-0-0-1	found in GlycomeDB	species unknown		9-7-0-0-1	4013.44
			2950.04	6-4-3-0-2	found in GlycomeDB	species unknown		9-7-1-0-1	4101.46
			2951.06	6-4-2-0-4	Not found in GlycomeDB			9-7-2-0-0	4158.48
			2952.05	8-6-1-0-1	found in GlycomeDB	species unknown		9-7-2-0-2	4159.5
			2953.07	8-6-0-0-3	found in GlycomeDB	species unknown		9-8-0-0-0	4247.52
			2960.07	5-7-2-0-1	found in GlycomeDB	species unknown		9-8-0-0-1	4304.54
			2961.09	5-7-1-0-3	found in GlycomeDB	species unknown		9-8-0-0-3	4450.6
			2962.11	5-7-0-0-5	found in GlycomeDB	species unknown		9-8-1-0-1
			2966.03	7-4-3-0-1	found in GlycomeDB	Homo sapiens , species unknown		10-2-0-0-0
			2967.05	7-4-2-0-3	Not found in GlycomeDB			10-6-0-0-1
			2968.05	9-6-1-0-0	found in GlycomeDB	species unknown		10-6-0-0-3
			2969.07	9-6-0-0-2	found in GlycomeDB	species unknown		10-6-1-0-1
			2976.06	6-7-2-0-0	found in GlycomeDB	species unknown		10-6-1-0-3
			2977.08	6-7-1-0-2	found in GlycomeDB	species unknown		10-7-0-0-1
			2978.1	6-7-0-0-4	found in GlycomeDB	species unknown		10-7-0-0-3
			2985.06	10-6-0-0-1	found in GlycomeDB	Bos taurus , Sus scrofa , species unknown		10-7-1-0-1
			2991.06	5-5-3-0-2	found in GlycomeDB	species unknown		10-7-1-0-3
			2992.08	5-5-2-0-4	found in GlycomeDB	species unknown		10-7-2-0-1
			2993.08	7-7-1-0-1	found in GlycomeDB	species unknown		10-8-0-0-1
			2994.1	7-7-0-0-3	found in GlycomeDB	species unknown		10-8-0-0-2
			2999	16-2-0-0-0	found in GlycomeDB	species unknown		10-8-0-0-4
			3001.06	11-6-0-0-0	found in GlycomeDB	species unknown		10-8-0-0-5
			3003.11	6-10-0-0-0	found in GlycomeDB	Gallus gallus , species unknown		10-8-1-0-0
			3007.06	6-5-3-0-1	found in GlycomeDB	Homo sapiens , Calloselasma rhodostoma		10-8-1-0-1
			3008.08	6-5-2-0-3	found in GlycomeDB	species unknown		10-8-1-0-2
			3009.07	8-7-1-0-0	found in GlycomeDB	Homo sapiens , species unknown		10-8-1-0-4
			3010.09	8-7-0-0-2	found in GlycomeDB	species unknown		10-8-2-0-0
			3010.12	6-5-0-0-7	found in GlycomeDB	Homo sapiens		10-8-2-0-1
			3024.07	7-5-2-0-2	found in GlycomeDB	species unknown		11-2-0-0-0
			3026.09	9-7-0-0-1	found in GlycomeDB	Rattus , species unknown		11-6-0-0-1
			3033.11	4-6-2-0-4	found in GlycomeDB	species unknown		11-7-0-0-1
			3042.08	10-7-0-0-0	found in GlycomeDB	species unknown		11-7-0-0-3
			3049.1	5-6-2-0-3	found in GlycomeDB	species unknown		11-7-1-0-0
			3050.13	5-6-1-0-5	Not found in GlycomeDB			11-7-1-0-1
			3056.06	9-5-2-0-0	found in GlycomeDB	Human immunodeficiency virus		11-7-1-0-3
			3064.08	6-6-3-0-0	found in GlycomeDB	species unknown		12-2-0-0-0
			3065.1	6-6-2-0-2	found in GlycomeDB	species unknown		12-7-0-0-0
			3066.12	6-6-1-0-4	found in GlycomeDB	species unknown		15-2-0-0-0
			3067.12	8-8-0-0-1	found in GlycomeDB	species unknown
			3081.09	7-6-2-0-1	found in GlycomeDB	Cricetulus griseus
			3082.12	7-6-1-0-3	found in GlycomeDB	species unknown
			3083.11	9-8-0-0-0	found in GlycomeDB	Rattus , species unknown
			3083.13	7-6-0-0-5	found in GlycomeDB	Homo sapiens , species unknown
			3090.13	4-7-2-0-3	found in GlycomeDB	species unknown
			3091.15	4-7-1-0-5	Not found in GlycomeDB
			3096.09	6-4-3-0-3	found in GlycomeDB	species unknown
			3097.09	8-6-2-0-0	found in GlycomeDB	species unknown
			3098.11	8-6-1-0-2	found in GlycomeDB	species unknown
			3099.13	8-6-0-0-4	found in GlycomeDB	species unknown
			3106.13	5-7-2-0-2	found in GlycomeDB	species unknown
			3107.15	5-7-1-0-4	found in GlycomeDB	species unknown
			3112.09	7-4-3-0-2	found in GlycomeDB	species unknown
			3114.1	9-6-1-0-1	found in GlycomeDB	species unknown
			3115.13	9-6-0-0-3	found in GlycomeDB	species unknown
			3122.12	6-7-2-0-1	found in GlycomeDB	species unknown
			3123.14	6-7-1-0-3	found in GlycomeDB	species unknown
			3124.14	8-9-0-0-0	found in GlycomeDB	species unknown
			3124.16	6-7-0-0-5	found in GlycomeDB	species unknown
			3130.1	10-6-1-0-0	found in GlycomeDB	species unknown
			3131.12	10-6-0-0-2	found in GlycomeDB	species unknown
			3137.12	5-5-3-0-3	found in GlycomeDB	species unknown
			3138.12	7-7-2-0-0	found in GlycomeDB	species unknown
			3139.14	7-7-1-0-2	found in GlycomeDB	species unknown
			3140.16	7-7-0-0-4	found in GlycomeDB	Schistosoma mansoni , species unknown
			3147.11	11-6-0-0-1	found in GlycomeDB	Homo sapiens , Rattus , Bos taurus
			3152.1	6-5-4-0-0	found in GlycomeDB	Mus musculus , Bos taurus,Ovis aries,species unknown
			3153.12	6-5-3-0-2	found in GlycomeDB	species unknown
			3154.14	6-5-2-0-4	found in GlycomeDB	species unknown
			3155.13	8-7-1-0-1	found in GlycomeDB	species unknown
			3156.15	8-7-0-0-3	found in GlycomeDB	species unknown
			3165.16	7-10-0-0-0	found in GlycomeDB	species unknown
			3169.11	7-5-3-0-1	found in GlycomeDB	species unknown
			3170.13	7-5-2-0-3	found in GlycomeDB	species unknown
			3171.13	9-7-1-0-0	found in GlycomeDB	species unknown
			3172.15	9-7-0-0-2	found in GlycomeDB	species unknown
			3179.17	4-6-2-0-5	found in GlycomeDB	species unknown
			3188.14	10-7-0-0-1	found in GlycomeDB	species unknown
			3195.16	5-6-2-0-4	found in GlycomeDB	species unknown
			3204.14	11-7-0-0-0	found in GlycomeDB	species unknown
			3206.19	6-11-0-0-0	found in GlycomeDB	species unknown
			3210.13	6-6-3-0-1	found in GlycomeDB	Homo sapiens , Rattus
			3211.16	6-6-2-0-3	found in GlycomeDB	species unknown
			3212.15	8-8-1-0-0	found in GlycomeDB	species unknown
			3212.18	6-6-1-0-5	Not found in GlycomeDB
			3213.17	8-8-0-0-2	found in GlycomeDB	species unknown
			3226.13	7-6-3-0-0	Not found in GlycomeDB
			3227.15	7-6-2-0-2	found in GlycomeDB	species unknown
			3228.17	7-6-1-0-4	found in GlycomeDB	Homo sapiens , species unknown
			3229.17	9-8-0-0-1	found in GlycomeDB	Homo sapiens , Mesocricetus auratus Cricetulus griseus, Bos taurus,species unknown
			3229.19	7-6-0-0-6	found in GlycomeDB	species unknown
			3236.19	4-7-2-0-4	found in GlycomeDB	species unknown
			3243.15	8-6-2-0-1	found in GlycomeDB	species unknown
			3244.17	8-6-1-0-3	found in GlycomeDB	species unknown
			3245.19	8-6-0-0-5	found in GlycomeDB	species unknown
			3252.18	5-7-2-0-3	found in GlycomeDB	species unknown
			3253.2	5-7-1-0-5	Not found in GlycomeDB
			3259.14	9-6-2-0-0	found in GlycomeDB	species unknown
			3260.16	9-6-1-0-2	found in GlycomeDB	species unknown
			3261.18	9-6-0-0-4	found in GlycomeDB	species unknown
			3267.16	6-7-3-0-0	found in GlycomeDB	species unknown
			3268.18	6-7-2-0-2	found in GlycomeDB	species unknown
			3269.2	6-7-1-0-4	found in GlycomeDB	species unknown
			3270.19	8-9-0-0-1	found in GlycomeDB	Sus scrofa,species unknown	No
			3270.22	6-7-0-0-6	Not found in GlycomeDB		No
			3276.16	10-6-1-0-1	found in GlycomeDB	Bos taurus,species unknown
			3277.18	10-6-0-0-3	found in GlycomeDB	species unknown
			3284.17	7-7-2-0-1	found in GlycomeDB	Homo sapiens
			3285.19	7-7-1-0-3	found in GlycomeDB	species unknown
			3286.21	7-7-0-0-5	found in GlycomeDB	species unknown
			3298.15	6-5-4-0-1	found in GlycomeDB	Sus scrofa
			3299.17	6-5-3-0-3	found in GlycomeDB	species unknown
			3300.17	8-7-2-0-0	found in GlycomeDB	species unknown
			3301.19	8-7-1-0-2	found in GlycomeDB	species unknown
			3302.21	8-7-0-0-4	found in GlycomeDB	species unknown
			3311.22	7-10-0-0-1	found in GlycomeDB	Dirofilaria immitis
			3315.17	7-5-3-0-2	found in GlycomeDB	species unknown
			3317.18	9-7-1-0-1	found in GlycomeDB	species unknown
			3318.2	9-7-0-0-3	found in GlycomeDB	species unknown
			3333.18	10-7-1-0-0	found in GlycomeDB	species unknown
			3334.2	10-7-0-0-2	found in GlycomeDB	species unknown
			3341.22	5-6-2-0-5	Not found in GlycomeDB
			3350.19	11-7-0-0-1	found in GlycomeDB	species unknown
			3355.17	6-6-4-0-0	found in GlycomeDB	species unknown
			3356.2	6-6-3-0-2	found in GlycomeDB	species unknown
			3357.22	6-6-2-0-4	found in GlycomeDB	species unknown
			3358.21	8-8-1-0-1	found in GlycomeDB	species unknown
			3359.23	8-8-0-0-3	found in GlycomeDB	species unknown
			3366.19	12-7-0-0-0	found in GlycomeDB	species unknown
			3372.19	7-6-3-0-1	found in GlycomeDB	Cricetulus griseus
			3373.21	7-6-2-0-3	found in GlycomeDB	species unknown
			3374.2	9-8-1-0-0	found in GlycomeDB	Homo sapiens , Cricetulus griseus
			3374.23	7-6-1-0-5	found in GlycomeDB	species unknown
			3375.23	9-8-0-0-2	found in GlycomeDB	species unknown
			3382.25	4-7-2-0-5	found in GlycomeDB	species unknown
			3388.19	8-6-3-0-0	found in GlycomeDB	species unknown
			3389.21	8-6-2-0-2	found in GlycomeDB	species unknown
			3390.23	8-6-1-0-4	found in GlycomeDB	species unknown
			3391.22	10-8-0-0-1	found in GlycomeDB	species unknown
			3398.24	5-7-2-0-4	found in GlycomeDB	species unknown
			3405.2	9-6-2-0-1	found in GlycomeDB	Homo sapiens , Bos taurus , species unknown
			3406.22	9-6-1-0-3	found in GlycomeDB	species unknown
			3407.22	11-8-0-0-0	found in GlycomeDB	species unknown
			3407.24	9-6-0-0-5	found in GlycomeDB	Homo sapiens
			3413.22	6-7-3-0-1	found in GlycomeDB	species unknown
			3414.24	6-7-2-0-3	found in GlycomeDB	species unknown
			3415.26	6-7-1-0-5	found in GlycomeDB	species unknown
			3422.22	10-6-1-0-2	found in GlycomeDB	species unknown
			3423.24	10-6-0-0-4	found in GlycomeDB	species unknown
			3429.21	7-7-3-0-0	found in GlycomeDB	species unknown
			3430.23	7-7-2-0-2	found in GlycomeDB	species unknown
			3431.25	7-7-1-0-4	found in GlycomeDB	species unknown
			3432.25	9-9-0-0-1	found in GlycomeDB	species unknown
			3432.27	7-7-0-0-6	found in GlycomeDB	species unknown
			3443.19	6-5-5-0-0	found in GlycomeDB	species unknown
			3445.23	6-5-3-0-4	found in GlycomeDB	species unknown
			3446.23	8-7-2-0-1	found in GlycomeDB	Cricetinae,species unknown
			3447.25	8-7-1-0-3	found in GlycomeDB	species unknown
			3448.24	10-9-0-0-0	found in GlycomeDB	species unknown
			3448.27	8-7-0-0-5	found in GlycomeDB	species unknown
			3462.22	9-7-2-0-0	found in GlycomeDB	species unknown
			3463.24	9-7-1-0-2	found in GlycomeDB	species unknown
			3464.26	9-7-0-0-4	found in GlycomeDB	species unknown
			3479.24	10-7-1-0-1	found in GlycomeDB	species unknown
			3480.26	10-7-0-0-3	found in GlycomeDB	species unknown
			3495.23	11-7-1-0-0	found in GlycomeDB	species unknown
			3496.25	11-7-0-0-2	found in GlycomeDB	species unknown
			3501.23	6-6-4-0-1	found in GlycomeDB	species unknown
			3502.25	6-6-3-0-3	found in GlycomeDB	Rattus,species unknown
			3503.25	8-8-2-0-0	found in GlycomeDB	species unknown
			3503.27	6-6-2-0-5	found in GlycomeDB	species unknown
			3504.27	8-8-1-0-2	found in GlycomeDB	species unknown
			3505.29	8-8-0-0-4	found in GlycomeDB	species unknown
			3517.22	7-6-4-0-0	found in GlycomeDB	Homo sapiens, Plecoglossus altivelis, Cricetulus griseus
			3518.25	7-6-3-0-2	found in GlycomeDB	species unknown
			3519.27	7-6-2-0-4	found in GlycomeDB	species unknown
			3520.26	9-8-1-0-1	found in GlycomeDB	Homo sapiens, Cricetulus griseus,species unknown
			3520.29	7-6-1-0-6	found in GlycomeDB	species unknown
			3521.28	9-8-0-0-3	found in GlycomeDB	species unknown
			3534.24	8-6-3-0-1	found in GlycomeDB	Bos taurus,species unknown
			3535.26	8-6-2-0-3	found in GlycomeDB	species unknown
			3536.26	10-8-1-0-0	found in GlycomeDB	species unknown
			3536.28	8-6-1-0-5	found in GlycomeDB	species unknown
			3537.28	10-8-0-0-2	found in GlycomeDB	species unknown
			3544.3	5-7-2-0-5	Not found in GlycomeDB
			3550.24	9-6-3-0-0	found in GlycomeDB	species unknown
			3551.26	9-6-2-0-2	found in GlycomeDB	species unknown
			3552.28	9-6-1-0-4	found in GlycomeDB	species unknown
			3553.27	11-8-0-0-1	found in GlycomeDB	Bos taurus,species unknown
			3558.25	6-7-4-0-0	found in GlycomeDB	species unknown
			3559.27	6-7-3-0-2	found in GlycomeDB	species unknown
			3560.3	6-7-2-0-4	found in GlycomeDB	species unknown
			3568.27	10-6-1-0-3	found in GlycomeDB	species unknown
			3569.29	10-6-0-0-5	found in GlycomeDB	species unknown
			3575.27	7-7-3-0-1	found in GlycomeDB	species unknown
			3576.29	7-7-2-0-3	found in GlycomeDB	species unknown
			3577.31	7-7-1-0-5	found in GlycomeDB	species unknown
			3591.26	8-7-3-0-0	found in GlycomeDB	species unknown
			3592.28	8-7-2-0-2	found in GlycomeDB	species unknown
			3593.31	8-7-1-0-4	found in GlycomeDB	Homo sapiens,Mesocricetus auratus,species unknown
			3594.3	10-9-0-0-1	found in GlycomeDB	Homo sapiens,Mesocricetus auratus,species unknown
			3608.28	9-7-2-0-1	found in GlycomeDB	species unknown
			3609.3	9-7-1-0-3	found in GlycomeDB	species unknown
			3610.3	11-9-0-0-0	found in GlycomeDB	species unknown
			3624.27	10-7-2-0-0	found in GlycomeDB	species unknown
			3625.3	10-7-1-0-2	found in GlycomeDB	species unknown
			3626.32	10-7-0-0-4	found in GlycomeDB	species unknown
			3641.29	11-7-1-0-1	found in GlycomeDB	species unknown
			3642.31	11-7-0-0-3	found in GlycomeDB	species unknown
			3648.31	6-6-3-0-4	found in GlycomeDB	species unknown
			3649.31	8-8-2-0-1	found in GlycomeDB	species unknown
			3650.33	8-8-1-0-3	found in GlycomeDB	species unknown
			3651.35	8-8-0-0-5	found in GlycomeDB	species unknown
			3657.28	12-7-1-0-0	found in GlycomeDB	species unknown
			3663.28	7-6-4-0-1	found in GlycomeDB	Cricetulus griseus,Homo sapiens
			3664.31	7-6-3-0-3	found in GlycomeDB	species unknown
			3665.3	9-8-2-0-0	found in GlycomeDB	species unknown
			3665.33	7-6-2-0-5	found in GlycomeDB	species unknown
			3666.32	9-8-1-0-2	found in GlycomeDB	species unknown
			3680.3	8-6-3-0-2	found in GlycomeDB	species unknown
			3681.32	8-6-2-0-4	found in GlycomeDB	species unknown
			3682.32	10-8-1-0-1	found in GlycomeDB	species unknown
			3683.34	10-8-0-0-3	found in GlycomeDB	species unknown
			3696.3	9-6-3-0-1	found in GlycomeDB	species unknown
			3697.32	9-6-2-0-3	found in GlycomeDB	species unknown
			3698.31	11-8-1-0-0	found in GlycomeDB	species unknown
			3698.34	9-6-1-0-5	found in GlycomeDB	species unknown
			3699.33	11-8-0-0-2	found in GlycomeDB	species unknown
			3704.31	6-7-4-0-1	found in GlycomeDB	species unknown
			3705.33	6-7-3-0-3	found in GlycomeDB	species unknown
			3706.35	6-7-2-0-5	found in GlycomeDB	species unknown
			3720.31	7-7-4-0-0	found in GlycomeDB	species unknown
			3721.33	7-7-3-0-2	found in GlycomeDB	species unknown
			3722.35	7-7-2-0-4	found in GlycomeDB	species unknown
			3723.37	7-7-1-0-6	found in GlycomeDB	species unknown
			3737.32	8-7-3-0-1	found in GlycomeDB	Cricetulus griseus
			3738.34	8-7-2-0-3	found in GlycomeDB	species unknown
			3739.36	8-7-1-0-5	found in GlycomeDB	species unknown
			3753.32	9-7-3-0-0	found in GlycomeDB	species unknown
			3754.34	9-7-2-0-2	found in GlycomeDB	species unknown
			3755.36	9-7-1-0-4	found in GlycomeDB	species unknown
			3756.35	11-9-0-0-1	found in GlycomeDB	species unknown
			3770.33	10-7-2-0-1	found in GlycomeDB	species unknown
			3771.35	10-7-1-0-3	found in GlycomeDB	species unknown
			3772.37	10-7-0-0-5	found in GlycomeDB	species unknown
			3786.33	11-7-2-0-0	found in GlycomeDB	species unknown
			3787.35	11-7-1-0-2	found in GlycomeDB	species unknown
			3794.34	8-8-3-0-0	found in GlycomeDB	species unknown
			3794.37	6-6-3-0-5	Not found in GlycomeDB
			3795.36	8-8-2-0-2	found in GlycomeDB	species unknown
			3796.38	8-8-1-0-4	found in GlycomeDB	species unknown
			3797.38	10-10-0-0-1	found in GlycomeDB	species unknown
			3808.32	7-6-5-0-0	found in GlycomeDB	species unknown
			3809.34	7-6-4-0-2	found in GlycomeDB	species unknown
			3810.36	7-6-3-0-4	found in GlycomeDB	species unknown
			3811.36	9-8-2-0-1	found in GlycomeDB	species unknown
			3812.38	9-8-1-0-3	found in GlycomeDB	species unknown
			3826.36	8-6-3-0-3	found in GlycomeDB	species unknown
			3827.35	10-8-2-0-0	found in GlycomeDB	species unknown
			3827.38	8-6-2-0-5	found in GlycomeDB	species unknown
			3828.37	10-8-1-0-2	found in GlycomeDB	species unknown
			3829.39	10-8-0-0-4	found in GlycomeDB	species unknown
			3838.41	9-11-0-0-1	Not found in GlycomeDB
			3842.35	9-6-3-0-2	found in GlycomeDB	species unknown
			3843.37	9-6-2-0-4	found in GlycomeDB	species unknown
			3844.37	11-8-1-0-1	found in GlycomeDB	species unknown
			3845.39	11-8-0-0-3	found in GlycomeDB	species unknown
			3851.39	6-7-3-0-4	found in GlycomeDB	species unknown
			3866.36	7-7-4-0-1	found in GlycomeDB	Homo sapiens , species unknown
			3867.39	7-7-3-0-3	found in GlycomeDB	species unknown
			3868.41	7-7-2-0-5	found in GlycomeDB	species unknown
			3882.36	8-7-4-0-0	found in GlycomeDB	species unknown
			3883.38	8-7-3-0-2	found in GlycomeDB	species unknown
			3884.4	8-7-2-0-4	found in GlycomeDB	species unknown
			3885.42	8-7-1-0-6	found in GlycomeDB	species unknown
			3899.38	9-7-3-0-1	found in GlycomeDB	species unknown
			3900.4	9-7-2-0-3	found in GlycomeDB	species unknown
			3901.42	9-7-1-0-5	found in GlycomeDB	species unknown
			3917.41	10-7-1-0-4	found in GlycomeDB	species unknown
			3932.39	11-7-2-0-1	found in GlycomeDB	species unknown
			3933.41	11-7-1-0-3	found in GlycomeDB	species unknown
			3940.4	8-8-3-0-1	found in GlycomeDB	species unknown
			3941.42	8-8-2-0-3	found in GlycomeDB	species unknown
			3942.44	8-8-1-0-5	found in GlycomeDB	species unknown
			3954.38	7-6-5-0-1	found in GlycomeDB	species unknown
			3955.4	7-6-4-0-3	found in GlycomeDB	species unknown
			3956.4	9-8-3-0-0	found in GlycomeDB	species unknown
			3956.42	7-6-3-0-5	found in GlycomeDB	species unknown
			3957.42	9-8-2-0-2	found in GlycomeDB	species unknown
			3958.44	9-8-1-0-4	found in GlycomeDB	species unknown
			3959.43	11-10-0-0-1	found in GlycomeDB	bos taurus, species unknown
			3971.4	8-6-4-0-2	found in GlycomeDB	species unknown
			3973.41	10-8-2-0-1	found in GlycomeDB	species unknown
			3974.43	10-8-1-0-3	found in GlycomeDB	species unknown
			3975.45	10-8-0-0-5	found in GlycomeDB	species unknown
			3977.48	7-14-0-0-0	found in GlycomeDB	species unknown
			3988.41	9-6-3-0-3	found in GlycomeDB	species unknown
			3989.41	11-8-2-0-0	found in GlycomeDB	species unknown
			3989.43	9-6-2-0-5	found in GlycomeDB	species unknown
			3990.43	11-8-1-0-2	found in GlycomeDB	species unknown
			3997.45	6-7-3-0-5	found in GlycomeDB	species unknown
			4011.4	7-7-5-0-0	found in GlycomeDB	species unknown
			4012.42	7-7-4-0-2	found in GlycomeDB	species unknown
			4013.44	7-7-3-0-4	found in GlycomeDB	species unknown
			4028.41	8-7-4-0-1	found in GlycomeDB	Cricetulus griseus, unknown
			4029.44	8-7-3-0-3	found in GlycomeDB	species unknown
			4030.46	8-7-2-0-5	found in GlycomeDB	species unknown
			4044.41	9-7-4-0-0	found in GlycomeDB	species unknown
			4045.43	9-7-3-0-2	found in GlycomeDB	species unknown
			4046.45	9-7-2-0-4	found in GlycomeDB	species unknown
			4085.44	8-8-4-0-0	found in GlycomeDB	species unknown
			4086.46	8-8-3-0-2	found in GlycomeDB	species unknown
			4088.5	8-8-1-0-6	found in GlycomeDB	species unknown
			4100.44	7-6-5-0-2	found in GlycomeDB	species unknown
			4101.46	7-6-4-0-4	Not found in GlycomeDB	a close glycan with NeuGc
			4102.45	9-8-3-0-1	found in GlycomeDB	Cricetinae, species unknown
			4102.48	7-6-3-0-6	found in GlycomeDB	species unknown
			4104.5	9-8-1-0-5	found in GlycomeDB	species unknown
			4116.43	8-6-5-0-1	found in GlycomeDB	species unknown
			4117.45	8-6-4-0-3	found in GlycomeDB	species unknown
			4120.49	10-8-1-0-4	found in GlycomeDB	species unknown
			4134.47	9-6-3-0-4	found in GlycomeDB	species unknown
			4135.46	11-8-2-0-1	found in GlycomeDB	bos taurus, species unknown
			4136.49	11-8-1-0-3	found in GlycomeDB	species unknown
			4157.46	7-7-5-0-1	found in GlycomeDB	species unknown
			4158.48	7-7-4-0-3	found in GlycomeDB	species unknown
			4159.5	7-7-3-0-5	found in GlycomeDB	species unknown
			4173.46	8-7-5-0-0	found in GlycomeDB	species unknown
			4174.48	8-7-4-0-2	found in GlycomeDB	species unknown
			4175.5	8-7-3-0-4	found in GlycomeDB	species unknown
			4176.52	8-7-2-0-6	found in GlycomeDB	species unknown
			4190.47	9-7-4-0-1	found in GlycomeDB	species unknown
			4191.49	9-7-3-0-3	found in GlycomeDB	species unknown
			4192.51	9-7-2-0-5	found in GlycomeDB	species unknown
			4231.5	8-8-4-0-1	found in GlycomeDB	species unknown
			4232.52	8-8-3-0-3	found in GlycomeDB	species unknown
			4233.54	8-8-2-0-5	found in GlycomeDB	species unknown
			4246.5	7-6-5-0-3	found in GlycomeDB	species unknown
			4247.49	9-8-4-0-0	found in GlycomeDB	species unknown
			4247.52	7-6-4-0-5	Not found in GlycomeDB	A glycan with 9-8-4-0-0 is close to it, as the one above
			4249.53	9-8-2-0-4	found in GlycomeDB	species unknown
			4262.49	8-6-5-0-2	found in GlycomeDB	species unknown
			4263.51	8-6-4-0-4	found in GlycomeDB	species unknown
			4303.52	7-7-5-0-2	found in GlycomeDB	species unknown
			4304.54	7-7-4-0-4	Not found in GlycomeDB
			4305.56	7-7-3-0-6	found in GlycomeDB	species unknown
			4307.55	11-11-1-0-0	Not found in GlycomeDB
			4319.51	8-7-5-0-1	found in GlycomeDB	species unknown
			4320.53	8-7-4-0-3	found in GlycomeDB	species unknown
			4324.56	12-11-0-0-1	found in GlycomeDB	Suc scrofa
			4336.53	9-7-4-0-2	found in GlycomeDB	species unknown
			4337.55	9-7-3-0-4	found in GlycomeDB	species unknown
			4376.53	8-8-5-0-0	found in GlycomeDB	species unknown
			4377.56	8-8-4-0-2	found in GlycomeDB	species unknown
			4378.58	8-8-3-0-4	found in GlycomeDB	species unknown
			4379.6	8-8-2-0-6	found in GlycomeDB	species unknown
			4393.55	9-8-4-0-1	found in GlycomeDB	species unknown
			4395.59	9-8-2-0-5	found in GlycomeDB	species unknown
			4449.58	7-7-5-0-3	found in GlycomeDB	species unknown
			4450.6	7-7-4-0-5	Not found in GlycomeDB
			4465.57	8-7-5-0-2	found in GlycomeDB	species unknown has close mass to a glycan with NeuGc
			4466.59	8-7-4-0-4	found in GlycomeDB	species unknown
			4482.59	9-7-4-0-3	found in GlycomeDB	species unknown has close mass to a glycan with NeuGc
			4522.59	8-8-5-0-1	found in GlycomeDB	species unknown
			4523.61	8-8-4-0-3	found in GlycomeDB	species unknown
			4539.61	9-8-4-0-2	found in GlycomeDB	species unknown has close mass to a glycan with NeuGc
			4669.67	8-8-4-0-4	found in GlycomeDB	species unknown
			4685.67	9-8-4-0-3	found in GlycomeDB	species unknown
			4757.69	8-7-5-0-4	found in GlycomeDB	species unknown
			4758.68	10-9-4-0-1	found in GlycomeDB	species unknown
			4771.75	11-14-0-0-1	Not found in GlycomeDB
			4903.74	8-7-5-0-5	found in GlycomeDB	species unknown
			4960.77	8-8-5-0-4	found in GlycomeDB	species unknown
			5106.82	8-8-5-0-5	found in GlycomeDB	species unknown
			5419.96	15-14-0-0-1	Not found in GlycomeDB
			6441.34	15-14-1-0-6
			6586.38	15-14-2-0-5
			6732.44	15-14-2-0-6

## Sheet: 701 N-glycans used by pGlyco
Glycan composite (Hex-HexNAc-NANA-NGNA-Fuc)	Glycan mass (Da)
3-2-0-0-0	892.317
3-2-0-0-1	1038.38
4-2-0-0-0	1054.37
3-3-0-0-0	1095.4
4-2-0-0-1	1200.43
5-2-0-0-0	1216.42
3-3-0-0-1	1241.45
4-3-0-0-0	1257.45
3-4-0-0-0	1298.48
5-2-0-0-1	1362.48
6-2-0-0-0	1378.48
3-3-1-0-0	1386.49
3-3-0-0-2	1387.51
4-3-0-0-1	1403.51
5-3-0-0-0	1419.5
3-4-0-0-1	1444.53
4-4-0-0-0	1460.53
3-5-0-0-0	1501.56
5-2-0-0-2	1508.54
6-2-0-0-1	1524.53
3-3-1-0-1	1532.55
7-2-0-0-0	1540.53
4-3-1-0-0	1548.54
4-3-0-0-2	1549.57
5-3-0-0-1	1565.56
6-3-0-0-0	1581.56
3-4-1-0-0	1589.57
3-4-0-0-2	1590.59
4-4-0-0-1	1606.59
5-4-0-0-0	1622.58
3-5-0-0-1	1647.61
4-5-0-0-0	1663.61
3-3-1-0-2	1678.61
7-2-0-0-1	1686.59
4-3-1-0-1	1694.6
4-3-0-0-3	1695.62
8-2-0-0-0	1702.58
3-6-0-0-0	1704.63
5-3-1-0-0	1710.6
5-3-0-0-2	1711.62
6-3-0-0-1	1727.61
3-4-1-0-1	1735.63
3-4-0-0-3	1736.65
7-3-0-0-0	1743.61
4-4-1-0-0	1751.62
4-4-0-0-2	1752.64
5-4-0-0-1	1768.64
6-4-0-0-0	1784.63
3-5-1-0-0	1792.65
3-5-0-0-2	1793.67
4-5-0-0-1	1809.67
5-5-0-0-0	1825.66
4-3-2-0-0	1839.64
4-3-1-0-2	1840.66
8-2-0-0-1	1848.64
3-6-0-0-1	1850.69
5-3-1-0-1	1856.66
5-3-0-0-3	1857.68
9-2-0-0-0	1864.63
4-6-0-0-0	1866.69
6-3-1-0-0	1872.65
6-3-0-0-2	1873.67
3-4-2-0-0	1880.67
3-4-1-0-2	1881.69
7-3-0-0-1	1889.67
4-4-1-0-1	1897.68
4-4-0-0-3	1898.7
8-3-0-0-0	1905.66
3-7-0-0-0	1907.71
5-4-1-0-0	1913.68
5-4-0-0-2	1914.7
6-4-0-0-1	1930.69
3-5-1-0-1	1938.71
3-5-0-0-3	1939.73
7-4-0-0-0	1946.69
4-5-1-0-0	1954.7
4-5-0-0-2	1955.72
5-5-0-0-1	1971.72
4-3-2-0-1	1985.7
6-5-0-0-0	1987.71
3-6-0-0-2	1996.75
5-3-2-0-0	2001.69
5-3-1-0-2	2002.71
9-2-0-0-1	2010.69
4-6-0-0-1	2012.75
6-3-1-0-1	2018.71
6-3-0-0-3	2019.73
10-2-0-0-0	2026.69
3-4-1-0-3	2027.75
5-6-0-0-0	2028.74
4-4-2-0-0	2042.72
4-4-1-0-2	2043.74
4-4-0-0-4	2044.76
3-7-0-0-1	2053.77
5-4-1-0-1	2059.73
5-4-0-0-3	2060.76
9-3-0-0-0	2067.71
4-7-0-0-0	2069.77
6-4-1-0-0	2075.73
6-4-0-0-2	2076.75
3-5-1-0-2	2084.77
3-5-0-0-4	2085.79
7-4-0-0-1	2092.75
4-5-1-0-1	2100.76
4-5-0-0-3	2101.78
3-8-0-0-0	2110.79
5-5-1-0-0	2116.76
5-5-0-0-2	2117.78
4-3-2-0-2	2131.76
6-5-0-0-1	2133.77
3-6-0-0-3	2142.81
5-3-2-0-1	2147.75
7-5-0-0-0	2149.77
4-6-1-0-0	2157.78
4-6-0-0-2	2158.8
6-3-2-0-0	2163.75
6-3-1-0-2	2164.77
5-6-0-0-1	2174.8
11-2-0-0-0	2188.74
4-4-2-0-1	2188.78
4-4-1-0-3	2189.8
6-6-0-0-0	2190.79
3-7-0-0-2	2199.83
5-4-2-0-0	2204.77
5-4-1-0-2	2205.79
5-4-0-0-4	2206.81
4-7-0-0-1	2215.82
6-4-1-0-1	2221.79
6-4-0-0-3	2222.81
3-5-1-0-3	2230.82
5-7-0-0-0	2231.82
7-4-1-0-0	2237.78
7-4-0-0-2	2238.8
4-5-2-0-0	2245.8
4-5-1-0-2	2246.82
4-5-0-0-4	2247.84
5-5-1-0-1	2262.81
5-5-0-0-3	2263.83
9-4-0-0-0	2270.79
4-8-0-0-0	2272.85
6-5-1-0-0	2278.81
6-5-0-0-2	2279.83
3-6-0-0-4	2288.87
5-3-2-0-2	2293.81
7-5-0-0-1	2295.82
4-6-1-0-1	2303.84
4-6-0-0-3	2304.86
6-3-2-0-1	2309.8
8-5-0-0-0	2311.82
5-6-1-0-0	2319.84
5-6-0-0-2	2320.86
4-4-2-0-2	2334.84
6-6-0-0-1	2336.85
3-7-0-0-3	2345.89
5-4-2-0-1	2350.83
12-2-0-0-0	2350.79
5-4-1-0-3	2351.85
7-6-0-0-0	2352.85
5-4-0-0-5	2352.87
4-7-1-0-0	2360.86
4-7-0-0-2	2361.88
6-4-2-0-0	2366.83
6-4-1-0-2	2367.85
5-7-0-0-1	2377.88
7-4-1-0-1	2383.84
7-4-0-0-3	2384.86
4-5-2-0-1	2391.86
4-5-1-0-3	2392.88
6-7-0-0-0	2393.87
8-4-1-0-0	2399.84
5-5-2-0-0	2407.85
5-5-1-0-2	2408.87
5-5-0-0-4	2409.89
9-4-0-0-1	2416.85
6-5-1-0-1	2424.87
6-5-0-0-3	2425.89
5-8-0-0-0	2434.9
3-6-0-0-5	2434.92
7-5-1-0-0	2440.86
7-5-0-0-2	2441.88
4-6-2-0-0	2448.88
4-6-1-0-2	2449.9
4-6-0-0-4	2450.92
6-3-2-0-2	2455.86
8-5-0-0-1	2457.88
5-6-1-0-1	2465.89
5-6-0-0-3	2466.91
9-5-0-0-0	2473.87
4-4-2-0-3	2480.89
6-6-1-0-0	2481.89
6-6-0-0-2	2482.91
3-7-0-0-4	2491.95
5-4-3-0-0	2495.87
5-4-2-0-2	2496.89
5-4-1-0-4	2497.91
7-6-0-0-1	2498.9
4-7-1-0-1	2506.92
4-7-0-0-3	2507.94
13-2-0-0-0	2512.85
6-4-2-0-1	2512.88
6-4-1-0-3	2513.9
8-6-0-0-0	2514.9
5-7-1-0-0	2522.92
5-7-0-0-2	2523.94
7-4-2-0-0	2528.88
7-4-1-0-2	2529.9
4-5-2-0-2	2537.91
4-5-1-0-4	2538.94
6-7-0-0-1	2539.93
8-4-1-0-1	2545.89
5-5-2-0-1	2553.91
5-5-1-0-3	2554.93
7-7-0-0-0	2555.93
5-5-0-0-5	2555.95
6-5-2-0-0	2569.9
6-5-1-0-2	2570.93
6-5-0-0-4	2571.95
5-8-0-0-1	2580.96
7-5-1-0-1	2586.92
7-5-0-0-3	2587.94
4-6-2-0-1	2594.94
4-6-1-0-3	2595.96
6-8-0-0-0	2596.95
4-6-0-0-5	2596.98
8-5-1-0-0	2602.91
5-6-2-0-0	2610.93
5-6-1-0-2	2611.95
5-6-0-0-4	2612.97
9-5-0-0-1	2619.93
6-6-1-0-1	2627.95
6-6-0-0-3	2628.97
3-7-0-0-5	2638
5-4-3-0-1	2641.93
5-4-2-0-3	2642.95
7-6-1-0-0	2643.94
7-6-0-0-2	2644.96
4-7-2-0-0	2651.96
4-7-1-0-2	2652.98
4-7-0-0-4	2654
6-4-2-0-2	2658.94
6-4-1-0-4	2659.96
8-6-0-0-1	2660.96
5-7-1-0-1	2668.97
5-7-0-0-3	2669.99
14-2-0-0-0	2674.9
7-4-2-0-1	2674.94
7-4-1-0-3	2675.96
9-6-0-0-0	2676.95
4-5-2-0-3	2683.97
6-7-1-0-0	2684.97
6-7-0-0-2	2685.99
8-4-1-0-2	2691.95
5-5-3-0-0	2698.95
5-5-2-0-2	2699.97
5-5-1-0-4	2700.99
7-7-0-0-1	2701.98
6-5-2-0-1	2715.96
6-5-1-0-3	2716.98
8-7-0-0-0	2717.98
7-5-2-0-0	2731.96
7-5-1-0-2	2732.98
4-6-2-0-2	2740.99
4-6-1-0-4	2742.01
6-8-0-0-1	2743.01
8-5-1-0-1	2748.97
5-6-2-0-1	2756.99
5-6-1-0-3	2758.01
7-8-0-0-0	2759
5-6-0-0-5	2759.03
9-5-1-0-0	2764.97
6-6-2-0-0	2772.98
6-6-1-0-2	2774
6-6-0-0-4	2775.02
5-4-4-0-0	2786.96
5-4-3-0-2	2787.98
5-4-2-0-4	2789
7-6-1-0-1	2790
7-6-0-0-3	2791.02
4-7-2-0-1	2798.02
4-7-1-0-3	2799.04
6-9-0-0-0	2800.03
4-7-0-0-5	2800.06
6-4-2-0-3	2805
8-6-1-0-0	2805.99
8-6-0-0-2	2807.01
5-7-2-0-0	2814.01
5-7-1-0-2	2815.03
5-7-0-0-4	2816.05
7-4-2-0-2	2820.99
9-6-0-0-1	2823.01
6-7-1-0-1	2831.03
6-7-0-0-3	2832.05
15-2-0-0-0	2836.95
10-6-0-0-0	2839
5-5-3-0-1	2845.01
5-5-2-0-3	2846.03
7-7-1-0-0	2847.02
7-7-0-0-2	2848.04
6-5-3-0-0	2861
6-5-2-0-2	2862.02
6-5-1-0-4	2863.04
8-7-0-0-1	2864.04
7-5-2-0-1	2878.02
7-5-1-0-3	2879.04
9-7-0-0-0	2880.03
4-6-2-0-3	2887.05
4-6-1-0-5	2888.07
8-5-1-0-2	2895.03
8-5-0-0-4	2896.05
5-6-2-0-2	2903.05
5-6-1-0-4	2904.07
7-8-0-0-1	2905.06
9-5-1-0-1	2911.03
6-6-2-0-1	2919.04
6-6-1-0-3	2920.06
8-8-0-0-0	2921.06
6-6-0-0-5	2921.08
5-4-4-0-1	2933.02
5-4-3-0-3	2934.04
7-6-2-0-0	2935.04
7-6-1-0-2	2936.06
7-6-0-0-4	2937.08
4-7-2-0-2	2944.07
4-7-1-0-4	2945.09
6-9-0-0-1	2946.09
6-4-3-0-2	2950.04
6-4-2-0-4	2951.06
8-6-1-0-1	2952.05
8-6-0-0-3	2953.07
5-7-2-0-1	2960.07
5-7-1-0-3	2961.09
5-7-0-0-5	2962.11
7-4-3-0-1	2966.03
7-4-2-0-3	2967.05
9-6-1-0-0	2968.05
9-6-0-0-2	2969.07
6-7-2-0-0	2976.06
6-7-1-0-2	2977.08
6-7-0-0-4	2978.1
10-6-0-0-1	2985.06
5-5-3-0-2	2991.06
5-5-2-0-4	2992.08
7-7-1-0-1	2993.08
7-7-0-0-3	2994.1
16-2-0-0-0	2999
11-6-0-0-0	3001.06
6-10-0-0-0	3003.11
6-5-3-0-1	3007.06
6-5-2-0-3	3008.08
8-7-1-0-0	3009.07
8-7-0-0-2	3010.09
6-5-0-0-7	3010.12
7-5-2-0-2	3024.07
9-7-0-0-1	3026.09
4-6-2-0-4	3033.11
10-7-0-0-0	3042.08
5-6-2-0-3	3049.1
5-6-1-0-5	3050.13
9-5-2-0-0	3056.06
6-6-3-0-0	3064.08
6-6-2-0-2	3065.1
6-6-1-0-4	3066.12
8-8-0-0-1	3067.12
7-6-2-0-1	3081.09
7-6-1-0-3	3082.12
9-8-0-0-0	3083.11
7-6-0-0-5	3083.14
4-7-2-0-3	3090.13
4-7-1-0-5	3091.15
6-4-3-0-3	3096.09
8-6-2-0-0	3097.09
8-6-1-0-2	3098.11
8-6-0-0-4	3099.13
5-7-2-0-2	3106.13
5-7-1-0-4	3107.15
7-4-3-0-2	3112.09
9-6-1-0-1	3114.1
9-6-0-0-3	3115.13
6-7-2-0-1	3122.12
6-7-1-0-3	3123.14
8-9-0-0-0	3124.14
6-7-0-0-5	3124.16
10-6-1-0-0	3130.1
10-6-0-0-2	3131.12
5-5-3-0-3	3137.12
7-7-2-0-0	3138.12
7-7-1-0-2	3139.14
7-7-0-0-4	3140.16
11-6-0-0-1	3147.12
6-5-4-0-0	3152.1
6-5-3-0-2	3153.12
6-5-2-0-4	3154.14
8-7-1-0-1	3155.13
8-7-0-0-3	3156.15
7-10-0-0-0	3165.16
7-5-3-0-1	3169.11
7-5-2-0-3	3170.13
9-7-1-0-0	3171.13
9-7-0-0-2	3172.15
4-6-2-0-5	3179.17
10-7-0-0-1	3188.14
5-6-2-0-4	3195.16
11-7-0-0-0	3204.14
6-11-0-0-0	3206.19
6-6-3-0-1	3210.14
6-6-2-0-3	3211.16
8-8-1-0-0	3212.15
6-6-1-0-5	3212.18
8-8-0-0-2	3213.17
7-6-3-0-0	3226.13
7-6-2-0-2	3227.15
7-6-1-0-4	3228.17
9-8-0-0-1	3229.17
7-6-0-0-6	3229.19
4-7-2-0-4	3236.19
8-6-2-0-1	3243.15
8-6-1-0-3	3244.17
8-6-0-0-5	3245.19
5-7-2-0-3	3252.18
5-7-1-0-5	3253.2
9-6-2-0-0	3259.14
9-6-1-0-2	3260.16
9-6-0-0-4	3261.18
6-7-3-0-0	3267.16
6-7-2-0-2	3268.18
6-7-1-0-4	3269.2
8-9-0-0-1	3270.19
6-7-0-0-6	3270.22
10-6-1-0-1	3276.16
10-6-0-0-3	3277.18
7-7-2-0-1	3284.17
7-7-1-0-3	3285.19
7-7-0-0-5	3286.21
6-5-4-0-1	3298.15
6-5-3-0-3	3299.17
8-7-2-0-0	3300.17
8-7-1-0-2	3301.19
8-7-0-0-4	3302.21
7-10-0-0-1	3311.22
7-5-3-0-2	3315.17
9-7-1-0-1	3317.18
9-7-0-0-3	3318.2
10-7-1-0-0	3333.18
10-7-0-0-2	3334.2
5-6-2-0-5	3341.22
11-7-0-0-1	3350.19
6-6-4-0-0	3355.17
6-6-3-0-2	3356.2
6-6-2-0-4	3357.22
8-8-1-0-1	3358.21
8-8-0-0-3	3359.23
12-7-0-0-0	3366.19
7-6-3-0-1	3372.19
7-6-2-0-3	3373.21
9-8-1-0-0	3374.21
7-6-1-0-5	3374.23
9-8-0-0-2	3375.23
4-7-2-0-5	3382.25
8-6-3-0-0	3388.19
8-6-2-0-2	3389.21
8-6-1-0-4	3390.23
10-8-0-0-1	3391.22
5-7-2-0-4	3398.24
9-6-2-0-1	3405.2
9-6-1-0-3	3406.22
11-8-0-0-0	3407.22
9-6-0-0-5	3407.24
6-7-3-0-1	3413.22
6-7-2-0-3	3414.24
6-7-1-0-5	3415.26
10-6-1-0-2	3422.22
10-6-0-0-4	3423.24
7-7-3-0-0	3429.21
7-7-2-0-2	3430.23
7-7-1-0-4	3431.25
9-9-0-0-1	3432.25
7-7-0-0-6	3432.27
6-5-5-0-0	3443.19
6-5-3-0-4	3445.23
8-7-2-0-1	3446.23
8-7-1-0-3	3447.25
10-9-0-0-0	3448.24
8-7-0-0-5	3448.27
9-7-2-0-0	3462.22
9-7-1-0-2	3463.24
9-7-0-0-4	3464.26
10-7-1-0-1	3479.24
10-7-0-0-3	3480.26
11-7-1-0-0	3495.23
11-7-0-0-2	3496.25
6-6-4-0-1	3501.23
6-6-3-0-3	3502.25
8-8-2-0-0	3503.25
6-6-2-0-5	3503.27
8-8-1-0-2	3504.27
8-8-0-0-4	3505.29
7-6-4-0-0	3517.23
7-6-3-0-2	3518.25
7-6-2-0-4	3519.27
9-8-1-0-1	3520.26
7-6-1-0-6	3520.29
9-8-0-0-3	3521.28
8-6-3-0-1	3534.24
8-6-2-0-3	3535.26
10-8-1-0-0	3536.26
8-6-1-0-5	3536.28
10-8-0-0-2	3537.28
5-7-2-0-5	3544.3
9-6-3-0-0	3550.24
9-6-2-0-2	3551.26
9-6-1-0-4	3552.28
11-8-0-0-1	3553.27
6-7-4-0-0	3558.25
6-7-3-0-2	3559.27
6-7-2-0-4	3560.3
10-6-1-0-3	3568.27
10-6-0-0-5	3569.29
7-7-3-0-1	3575.27
7-7-2-0-3	3576.29
7-7-1-0-5	3577.31
8-7-3-0-0	3591.26
8-7-2-0-2	3592.28
8-7-1-0-4	3593.31
10-9-0-0-1	3594.3
9-7-2-0-1	3608.28
9-7-1-0-3	3609.3
11-9-0-0-0	3610.3
10-7-2-0-0	3624.27
10-7-1-0-2	3625.3
10-7-0-0-4	3626.32
11-7-1-0-1	3641.29
11-7-0-0-3	3642.31
6-6-3-0-4	3648.31
8-8-2-0-1	3649.31
8-8-1-0-3	3650.33
8-8-0-0-5	3651.35
12-7-1-0-0	3657.28
7-6-4-0-1	3663.29
7-6-3-0-3	3664.31
9-8-2-0-0	3665.3
7-6-2-0-5	3665.33
9-8-1-0-2	3666.32
8-6-3-0-2	3680.3
8-6-2-0-4	3681.32
10-8-1-0-1	3682.32
10-8-0-0-3	3683.34
9-6-3-0-1	3696.3
9-6-2-0-3	3697.32
11-8-1-0-0	3698.31
9-6-1-0-5	3698.34
11-8-0-0-2	3699.33
6-7-4-0-1	3704.31
6-7-3-0-3	3705.33
6-7-2-0-5	3706.35
7-7-4-0-0	3720.31
7-7-3-0-2	3721.33
7-7-2-0-4	3722.35
7-7-1-0-6	3723.37
8-7-3-0-1	3737.32
8-7-2-0-3	3738.34
8-7-1-0-5	3739.36
9-7-3-0-0	3753.32
9-7-2-0-2	3754.34
9-7-1-0-4	3755.36
11-9-0-0-1	3756.35
10-7-2-0-1	3770.33
10-7-1-0-3	3771.35
10-7-0-0-5	3772.37
11-7-2-0-0	3786.33
11-7-1-0-2	3787.35
8-8-3-0-0	3794.34
6-6-3-0-5	3794.37
8-8-2-0-2	3795.36
8-8-1-0-4	3796.38
10-10-0-0-1	3797.38
7-6-5-0-0	3808.32
7-6-4-0-2	3809.34
7-6-3-0-4	3810.36
9-8-2-0-1	3811.36
9-8-1-0-3	3812.38
8-6-3-0-3	3826.36
10-8-2-0-0	3827.35
8-6-2-0-5	3827.38
10-8-1-0-2	3828.37
10-8-0-0-4	3829.39
9-11-0-0-1	3838.41
9-6-3-0-2	3842.35
9-6-2-0-4	3843.37
11-8-1-0-1	3844.37
11-8-0-0-3	3845.39
6-7-3-0-4	3851.39
7-7-4-0-1	3866.36
7-7-3-0-3	3867.39
7-7-2-0-5	3868.41
8-7-4-0-0	3882.36
8-7-3-0-2	3883.38
8-7-2-0-4	3884.4
8-7-1-0-6	3885.42
9-7-3-0-1	3899.38
9-7-2-0-3	3900.4
9-7-1-0-5	3901.42
10-7-1-0-4	3917.41
11-7-2-0-1	3932.39
11-7-1-0-3	3933.41
8-8-3-0-1	3940.4
8-8-2-0-3	3941.42
8-8-1-0-5	3942.44
7-6-5-0-1	3954.38
7-6-4-0-3	3955.4
9-8-3-0-0	3956.4
7-6-3-0-5	3956.42
9-8-2-0-2	3957.42
9-8-1-0-4	3958.44
11-10-0-0-1	3959.43
8-6-4-0-2	3971.4
10-8-2-0-1	3973.41
10-8-1-0-3	3974.43
10-8-0-0-5	3975.45
7-14-0-0-0	3977.48
9-6-3-0-3	3988.41
11-8-2-0-0	3989.41
9-6-2-0-5	3989.43
11-8-1-0-2	3990.43
6-7-3-0-5	3997.45
7-7-5-0-0	4011.4
7-7-4-0-2	4012.42
7-7-3-0-4	4013.44
8-7-4-0-1	4028.42
8-7-3-0-3	4029.44
8-7-2-0-5	4030.46
9-7-4-0-0	4044.41
9-7-3-0-2	4045.43
9-7-2-0-4	4046.45
8-8-4-0-0	4085.44
8-8-3-0-2	4086.46
8-8-1-0-6	4088.5
7-6-5-0-2	4100.44
7-6-4-0-4	4101.46
9-8-3-0-1	4102.45
7-6-3-0-6	4102.48
9-8-1-0-5	4104.5
8-6-5-0-1	4116.43
8-6-4-0-3	4117.45
10-8-1-0-4	4120.49
9-6-3-0-4	4134.47
11-8-2-0-1	4135.46
11-8-1-0-3	4136.49
7-7-5-0-1	4157.46
7-7-4-0-3	4158.48
7-7-3-0-5	4159.5
8-7-5-0-0	4173.46
8-7-4-0-2	4174.48
8-7-3-0-4	4175.5
8-7-2-0-6	4176.52
9-7-4-0-1	4190.47
9-7-3-0-3	4191.49
9-7-2-0-5	4192.51
8-8-4-0-1	4231.5
8-8-3-0-3	4232.52
8-8-2-0-5	4233.54
7-6-5-0-3	4246.5
9-8-4-0-0	4247.49
7-6-4-0-5	4247.52
9-8-2-0-4	4249.53
8-6-5-0-2	4262.49
8-6-4-0-4	4263.51
7-7-5-0-2	4303.52
7-7-4-0-4	4304.54
7-7-3-0-6	4305.56
11-11-1-0-0	4307.55
8-7-5-0-1	4319.51
8-7-4-0-3	4320.53
12-11-0-0-1	4324.56
9-7-4-0-2	4336.53
9-7-3-0-4	4337.55
8-8-5-0-0	4376.53
8-8-4-0-2	4377.56
8-8-3-0-4	4378.58
8-8-2-0-6	4379.6
9-8-4-0-1	4393.55
9-8-2-0-5	4395.59
7-7-5-0-3	4449.58
7-7-4-0-5	4450.6
8-7-5-0-2	4465.57
8-7-4-0-4	4466.59
9-7-4-0-3	4482.59
8-8-5-0-1	4522.59
8-8-4-0-3	4523.61
9-8-4-0-2	4539.61
8-8-4-0-4	4669.67
9-8-4-0-3	4685.67
8-7-5-0-4	4757.69
10-9-4-0-1	4758.68
11-14-0-0-1	4771.75
8-7-5-0-5	4903.74
8-8-5-0-4	4960.77
8-8-5-0-5	5106.82
15-14-0-0-1	5419.96
15-14-1-0-6	6441.35
15-14-2-0-5	6586.38
15-14-2-0-6	6732.44

## Sheet: 194 N-glycans from GlycomeDB
Glycan structure	ID in GlycomeDB	Glycan mass	Non-redundant glycan mass
NNH(HN(HEX&n-acetyl&sulfate))(HH)	28710	1540.49	1540.49
N(NH(HN)(N)(HN))(F)	17517	1647.61	1647.61
NNH(HNH)(HNH)	10131	1622.58	1622.58
NNH(HN(HEX&n-acetyl&sulfate))(HN(HEX&n-acetyl&sulfate))	28708	1864.55	1864.55
NNH(HH)(HNH)	8482	1419.5	1419.5
N(NH(H(NHS)(NH))(HNH))(F)	28968	2424.87	2424.87
N(NH(H(NH)(NHS))(HNH))(F)	28968	2424.87	3517.22
N(NH(H(NH)(NH))(HNHS))(F)	28968	2424.87	1704.63
NNH(H(NHS)(NHS))(H(NHS)(NHS))	9881	3517.22	2498.9
NNH(H(N)(N))(H(N)(N))	1648	1704.63	2861
N(NH(H(NH)(NH))(H(NH)(NH)))(F)	1161	2498.9	2204.77
NNH(H(NHS)(NHS))(HNHS)	9815	2861	1850.69
NNH(HNHS)(HNHS)	4706	2204.77	3374.2
NNH(H(NHS)(NHS))(H(NHS)(NHS))	19642	3517.22	1913.68
N(NH(H)(H(NN)(NN)))(F)	8250	1850.69	2350.83
NNH(H(NHS)(NH))(H(NHNH)(NHNH))	28931	3374.2	2715.96
NNH(H(NH)(NHS))(H(NHNH)(NHNH))	28931	3374.2	2313.87
NNH(H(NH)(NH))(H(NHNHS)(NHNH))	28931	3374.2	2190.79
NNH(H(NH)(NH))(H(NHNH)(NHNHS))	28931	3374.2	1257.45
NNH(HNHS)(HNH)	853	1913.68	2141.79
NNH(H(NHS)(NHS))(HNHS)	9817	2861	1378.48
N(NH(HNHS)(HNHS))(F)	217	2350.83	2059.73
NNH(H(NHS)(N(F)(H)))(HNHS)	32332	2715.96	3663.28
NNH(H(NN)(N))(H(NN)(NN))	1493	2313.87	1987.71
NNH(H(NH)(NH))(N)(HNH)	5374	2190.79	1216.42
NNH(H)(HNH)	28887	1257.45	1702.58
NNH(HNHS)(H(NHS)(NHS))	20995	2861	1460.53
N(NH(HNNS)(HNN))(F)	8842	2141.79	3007.06
NNH(H)(H(HH)(H))	17644	1378.48	1298.47
NNH(HNHS)(H(NHS)(NHS))	9809	2861	2026.69
NNH(H(NHS)(NHS))(HNHS)	17538	2861	1955.72
N(NH(HNH)(HNHS))(F)	19844	2059.73	2092.75
N(NH(H(NHS)(NHS))(H(NHS)(NHS)))(F)	9784	3663.28	2133.77
NNH(HNH)(H(NH)(NH))	3678	1987.71	2643.94
NNH(H)(H(H)(H))	234	1216.42	1095.4
NNH(HHH)(H(H)(HH))	17425	1702.58	1403.51
NNH(HN)(HNH)	1109	1460.53	1768.64
N(NH(HNHS)(H(NHS)(NHS)))(F)	17254	3007.06	2110.79
NNH(HH)(H(HH)(HH))	1285	1702.58	2034.66
N(NH(H(NHS)(NHS))(H(NHS)(NHS)))(F)	21486	3663.28	1581.56
NNH(H(NHS)(NHS))(HNHS)	20743	2861	3147.11
NNH(HN)(N)(H)	1029	1298.47	1444.53
NNH(HHHHHH)(H(H)(H))	2808	2026.69	2864.03
NNH(HNH)(H)	1016	1257.45	1038.38
N(NH(HNH)(N)(HNF))(F)	32330	1955.72	2060.76
N(NH(HNHH)(HNHH))(F)	1122	2092.75	1241.45
N(NH(H(NH)(NH))(HNH))(F)	3051	2133.77	1880.67
NNH(H(NHS)(NH))(H(NH)(NH))	28943	2643.94	2352.84
NNH(H(NH)(NHS))(H(NH)(NH))	28943	2643.94	1914.7
NNH(H(NH)(NH))(H(NHS)(NH))	28943	2643.94	3228.17
NNH(H(NH)(NH))(H(NH)(NHS))	28943	2643.94	2174.8
NNH(H(NHS)(NHS))(HNHS)	19103	2861	2287.84
NNH(H)(N)(H)	2284	1095.4	2012.74
NNH(HNH)(H(NH)(NH))	18362	1987.71	1362.48
N(NH(HNH)(H))(F)	2621	1403.51	2189.8
N(NH(HN)(N)(HN(F)(H)))(F)	5779	1955.72	1540.53
N(NH(H(NHS)(NHS))(HNHS))(F)	9841	3007.06	1897.68
NNH(H(NHS)(NHS))(H(NHS)(NHS))	19655	3517.22	2937.08
N(NH(HNH)(HNH))(F)	2275	1768.64	2205.79
N(NH(H(NHS)(NHS))(H(NHS)(NHS)))(F)	9779	3663.28	1751.62
N(NH(HN)(N)(HN))(F)	2972	1647.61	2116.76
NNH(HNHS)(H(NHS)(NHS))	21001	2861	1606.59
NNH(H(NN)(N))(H(NN)(N))	1498	2110.79	2570.92
NNH(HN(HEX&n-acetyl&sulfate))(HNHS)	7957	2034.66	2171.76
NNH(HNH)(H(H)(H))	3193	1581.56	1735.63
N(NH(H(N)(N))(N)(HN))(F)	20446	1850.69	2117.78
N(NH(H(NHH)(NHH))(H(NHH)(NHH)))(F)	7881	3147.11	2069.77
N(NH(HNHS)(HNH))(F)	3942	2059.73	3405.2
NNH(HNH)(HH)	2137	1419.5	2391.86
N(NH(HN)(HN))(F)	2620	1444.53	3229.17
N(NH(H(NH)(NH))(H(NHNH)(NH)))(F)	3050	2864.03	3372.19
N(NH(H(NHS)(NHS))(HNHS))(F)	9850	3007.06	1054.37
N(NH(H(NH)(NH))(H(NH)(NH)))(F)	2640	2498.9	1969.58
N(NH(H)(H))(F)	1093	1038.38	1565.56
N(NH(HN(F)(HF))(HNH))(F)	28867	2060.76	4272.52
NNH(HN)(HN)	28793	1298.47	2279.83
N(NH(H)(HN))(F)	17761	1241.45	1524.49
N(NH(HNHS)(H(NHS)(NHS)))(F)	20253	3007.06	1864.64
N(NH(HNH)(H(NHS)(NHS)))(F)	18272	2715.96	2053.77
NNH(HNS)(HNS)	28785	1880.67	2180.72
NNH(H(NH)(NH))(H(NH)(NH))	32267	2352.84	1971.72
NNH(HNH)(H(NH)(NH))	28846	1987.71	2878.01
NNH(HNHS)(H(NHS)(NHS))	2569	2861	2432.88
NNH(HNH)(H)	1103	1257.45	2919.04
N(NH(HNHF)(HNH))(F)	10809	1914.7	2221.79
N(NH(H(NHS)(N(F)(HN(F)(H))))(HN(F)(H)))(F)	5422	3228.17	1548.54
N(NH(HNN)(H(NH)(NH)))(F)	18994	2174.8	2553.91
N(NH(HN(NS)(F))(HNN))(F)	28952	2287.84	1694.6
N(NH(HNN)(HN(NS)(F)))(F)	28952	2287.84	2790
N(NH(HN(NS)(F))(HNN))(F)	28952	2287.84	2717.98
N(NH(HNN)(HN(NS)(F)))(F)	28952	2287.84	2278.81
N(NH(H(NN)(NH))(HN))(F)	1492	2012.74	1663.61
N(NH(H)(H(H)(H)))(F)	10245	1362.48	1825.66
N(NH(HNN)(HNN))(F)	1472	1850.69	2621.98
N(HS)(N(F)(H(N(HF)(F))(NH)))	7897	2189.8	1711.62
N(NH(HNH)(H(NH)(NH)))(F)	2471	2133.77	1710.76
N(NH(HNH(F)(N))(HN))(F)	2661	1955.72	1872.65
NNH(HH)(H(H)(HH))	1054	1540.53	1907.71
N(NH(HNHS)(HN))(F)	18247	1897.68	2569.9
N(NH(H(NH)(N(F)(H)))(H(N(F)(H))(N(F)(H))))(F)	5415	2937.08	1809.67
N(NH(H(NHS)(NHS))(HNHS))(F)	20145	3007.06	1564.71
N(NH(HNHS)(HN(F)(H)))(F)	5784	2205.79	2215.82
NNH(HN)(HNHS)	20081	1751.62	1589.57
NNH(HN)(H(NH)(NHS))	32508	2116.76	1501.55
NNH(HNHF)(HN)	20502	1606.59	2100.76
NNH(HH)(H(H)(H))	1053	1378.48	3704.31
N(NH(H(NH)(N(F)(HN(F)(H))))(HN(F)(H)))(F)	5416	2937.08	4393.55
NNH(H)(HNH)	1096	1257.45	2010.61
NNH(HNHS)(H(NHS)(NHS))	9802	2861	2262.81
NNH(HHH)(H(H)(H))	240	1540.53	1993.63
N(NH(HNHS)(H(NHS)(NHS)))(F)	18026	3007.06	4028.41
N(NH(HNH)(H))(F)	1097	1403.51	2028.74
NNH(H(NHS)(NHS))(H(NHS)(NHS))	9861	3517.22	1938.71
N(NH(HN(F)(H))(HNHNHS))(F)	10231	2570.92	3407.24
NNH(HNH)(H(NH)(NH))	1131	1987.71	1549.57
N(NH(H(NH)(NH))(H(NH)(NH)))(F)	2122	2498.9	2896.05
NNH(HH)(H(H)(H))	235	1378.48	2256.85
NNH(HNHF)(HNH)	8221	1768.64	3210.13
N(NH(H(NHS)(NHS))(H(NHS)(NHS)))(F)	9797	3663.28	1873.67
N(NH(H(NHS)(NHS))(HNHS))(F)	18111	3007.06	2076.75
NNH(H(NHS)(NHS))(HNHS)	3166	2861	1848.6
N(NH(H(NH)(NH))(H(NH)(NH)))(F)	24186	2498.9	2245.8
N(NH(HNNS)(H))(F)	28782	1735.63	2158.8
N(NH(HNH)(HNH(F)(N)))(F)	10811	2117.78	6732.44
N(NH(HNHS)(HNHS))(F)	16307	2350.83	2580.95
NNH(H(NN)(NH))(HNN)	20089	2069.77	3009.07
N(NH(H(NHS)(NHS))(H(NHH)(NHH)))(F)	32354	3405.2	2246.82
N(NH(HN)(HNHS))(F)	7614	1897.68	2475.92
N(NH(H)(N)(H))(F)	10346	1241.45	2716.98
N(NH(HNNS)(HNHS))(F)	8844	2391.86	1695.62
NNH(HNHS)(HNHS)	19814	2204.77	2263.83
N(NH(H(NH)(NH))(H(NHNH)(NHNH)))(F)	3052	3229.17	1930.69
NNH(H)(HN)	10083	1095.4	1743.56
NNH(NH(F)(N))(NHN)	11414	1850.69	2043.74
N(NH(H)(H))(F)	17428	1038.38	2358.77
N(NH(H(N)(N))(N)(H))(F)	28874	1647.61	2139.69
NNH(H(NHS)(N(F)(H)))(HNHS)	226	2715.96	2393.87
NNH(HNHS)(H(NHS)(NHS))	21000	2861	2966.03
N(NH(HNH)(H(NH)(NH)))(F)	1138	2133.77	3048.08
N(NH(H(NHS)(NH))(H(NHS)(NHS)))(F)	18244	3372.19	1954.7
NNH(H)(HH)	5746	1054.37	2075.73
N(NH(HN(HS)(F))(HNH))(F)	28991	2205.79	2459.93
N(NH(HNH)(HN(HS)(F)))(F)	28991	2205.79	2352.87
N(NH(HN(HS)(F))(HNH))(F)	28991	2205.79	2539.93
N(NH(HNH)(HN(HS)(F)))(F)	28991	2205.79	2407.85
NNH(H)(H(HH)(H))	6296	1378.48	1686.55
NNH(HH)(H(HH)(H))	1060	1540.53	2366.99
N(NH(HN(HEX&n-acetyl&sulfate))(HN(HEX&sulfate)))(F)	24666	1969.58	2051.68
N(NH(HN)(H(H)(H)))(F)	8921	1565.56	1996.75
NNH(HNHS)(HNHS)	32386	2204.77	2383.15
N(NH(HN)(H))(F)	1228	1241.45	3284.17
N(NH(HNHS)(H(NHS)(NHS)))(F)	20251	3007.06	1710.6
N(NH(H(NHS)(NH(N)(S)))(H(NH(N)(S))(NH(N)(S))))(F)	19595	4272.52	2408.87
NNH(HNH)(HN(F)(HN(F)(H)))	10243	2279.83	6586.38
N(NH(HN(HEX&n-acetyl&sulfate))(H))(F)	20559	1524.49	2644.96
N(NH(HNH)(HNHN(F)(H)))(F)	19890	2279.83	3010.12
NNH(HHHH)(H(H)(HH))	18368	1864.64	2101.78
NNH(HNHS)(HNHS)	17394	2204.77	2544.91
N(NH(H(NN)(N))(H(N)(N)))(F)	20167	2053.77	3083.13
N(NH(HNHS)(HNH))(F)	215	2059.73	2434.9
N(NH(H(NHS)(NHS))(H(NHS)(NHS)))(F)	9788	3663.28	4475.6
N(NH(HN(HEX&n-acetyl&sulfate))(HNHS))(F)	16586	2180.72	3520.26
NNH(HN)(HNH)	1018	1460.53	1889.62
N(NH(HN)(HNHS))(F)	32342	1897.68	2425.89
N(NH(H(NHS)(NHS))(HNHS))(F)	1619	3007.06	3866.36
NNH(HNH)(HNH)	10455	1622.58	1727.61
N(NH(HNN)(H))(F)	1466	1444.53	2772.98
NNH(H(NHS)(NHS))(H(NHS)(NHS))	1578	3517.22	2775.02
N(NH(H(NH)(NH))(HNH))(F)	1246	2133.77	1857.68
NNH(HNHS)(HNHS)	18966	2204.77	2142.81
NNH(HN)(H)	1095	1095.4	1866.69
NNH(HNH)(HNHS)	206	1913.68	892.317
N(NH(HNHS)(HNHS))(F)	7756	2350.83	2350.79
N(NH(N)(HNH)(HNH))(F)	28898	1971.72	2571.94
N(NH(H(NHS)(NHH))(HNHS))(F)	7882	2878.01	1752.64
N(NH(NH(F)(N))(NH(N)(S)))(S)	18971	2432.88	1378.43
N(NH(H(NH)(NH))(HNH))(F)	581	2133.77	2206.81
N(NH(HNH)(N)(H(NHS)(NHS)))(F)	32464	2919.04	1727.57
NNH(HNHS)(H(NHS)(NHS))	20997	2861	2627.94
NNH(HHH)(H(HHH)(HH))	32292	2026.69	1581.51
N(NH(HNHS)(N)(H(H)(H)))(F)	24649	2221.79	2019.73
NNH(H(NHS)(NHS))(H(NHS)(NHS))	7950	3517.22	2529.9
NNH(HNHS)(H)	1632	1548.54	1387.51
NNH(H(NH)(NH))(N)(HNH)	18109	2190.79	2320.86
N(NH(H(NHS)(NHH))(HNHS))(F)	32353	2878.01	3594.3
NNH(H(NHS)(NHS))(H(NHS)(NHS))	19638	3517.22	2336.85
NNH(H(NH)(N(F)(H)))(HNH)	17662	2133.77	2018.71
N(NH(H(NHS)(NHS))(HNHS))(F)	9847	3007.06	6441.34
NNH(H(NHS)(NHS))(H(NHS)(NHS))	19654	3517.22	2481.89
N(NH(HNH)(N)(HNH))(F)	1043	1971.72	2083.74
NNH(HNH)(H(NH)(NH))	8484	1987.71	2701.98
NNH(H(NHS)(NHS))(H(NHS)(NHS))	9875	3517.22	3140.16
N(NH(HNHS)(N)(HNHS))(F)	19674	2553.91	2075.9
N(NH(H(NH)(NH))(H(NH)(NH)(NH)))(F)	7908	2864.03	3727.93
N(NH(HNHS)(HNH))(F)	28951	2059.73	2222.81
N(NH(HNH)(HNHS))(F)	28951	2059.73
N(NH(HNHS)(H))(F)	1623	1694.6
N(NH(HNHS)(HNHH))(F)	1700	2221.79
NNH(HN)(H(NH)(NHS))	16255	2116.76
NNH(HNHS)(HNH)	1608	1913.68
NNH(H)(H(H)(HH))	17615	1378.48
N(NH(HNH)(HNHS))(F)	19964	2059.73
N(NH(HNH)(HN))(F)	28911	1606.59
N(NH(HN)(HNH))(F)	28911	1606.59
N(NH(H(NHS)(NHS))(HNHS))(F)	2126	3007.06
N(NH(H(NH)(N(F)(HN(F)(H))))(HN(F)(H)))(F)	19596	2937.08
N(NH(H(NHS)(NH))(H(NH)(NH)))(F)	32352	2790
NNH(HNH)(HNH)	1111	1622.58
NNH(H(NH)(NH))(H(NHNH)(NH))	19693	2717.98
N(NH(HNHS)(HNHF))(F)	32348	2205.79
N(NH(HNNS)(HNN))(F)	28986	2141.79
N(NH(HNN)(HNNS))(F)	28986	2141.79
N(NH(HNHS)(HNH))(F)	17313	2059.73
NNH(HNH)(H(NHS)(NH))	10333	2278.81
N(NH(H(NHS)(NHS))(H(NHS)(NHS)))(F)	9782	3663.28
N(NH(H(NHS)(NHS))(HNHS))(F)	17314	3007.06
NNH(H(N)(N))(HNH)	20536	1663.61
NNH(HNH)(N)(HNH)	1115	1825.66
N(NH(H(N)(N))(HN))(F)	20576	1647.61
N(NH(H(NN)(N))(HNN))(F)	19019	2053.77
NNH(H(NHS)(NHS))(H(NHS)(NHS))	9886	3517.22
NNH(H(NH)(N(F)(H)))(HNH)	32266	2133.77
N(NH(H(NHS)(NHS))(H(NHS)(NHS)))(F)	9772	3663.28
N(NH(H(NN)(NH))(H(NN)(NN)))(F)	18961	2621.98
NNH(H(NN)(N))(H(NN)(N))	20139	2110.79
NNH(H(NHS)(NHS))(H(NHS)(NHS))	9867	3517.22
N(NH(HNHS)(HNH))(F)	28933	2059.73
N(NH(HNH)(HNHS))(F)	28933	2059.73
NNH(H(NH)(N(F)(H)))(H(NH)(NH))	32268	2498.9
NNH(HNH)(HN(F)(HN(F)(H)))	32458	2279.83
N(NH(H(NHS)(NHS))(HNHS))(F)	9849	3007.06
N(NH(H(NH)(NH))(H))(F)	8237	1768.64
N(NH(HN(F)(H))(HH))(F)	28855	1711.62
N(NH(HNHG)(H))(F)	28983	1710.76
N(NH(H)(HNHG))(F)	28983	1710.76
N(NH(HNHS)(H(NH)(NH)))(F)	28946	2424.87
N(NH(HNH)(H(NHS)(NH)))(F)	28946	2424.87
N(NH(HNH)(H(NH)(NHS)))(F)	28946	2424.87
N(NH(HNHS)(HNH))(F)	28945	2059.73
N(NH(HNH)(HNHS))(F)	28945	2059.73
N(NH(HN)(H))(F)	14034	1241.45
N(NH(H(NHS)(NHS))(H(NHS)(NHS)))(F)	21501	3663.28
NNH(HN)(HNHS)	16252	1751.62
NNH(HNHS)(H(H)(H))	3221	1872.65
NNH(H(NH)(N(F)(H)))(NH)	32276	1971.72
NNH(H(NN)(N))(HNN)	1479	1907.71
N(NH(H(NHS)(NHS))(H(NHS)(NHS)))(F)	9778	3663.28
NNH(HNH)(N)(HN)	1034	1663.61
N(NH(HNH)(HN))(F)	2970	1606.59
NNH(HNHS)(HNHS)	9286	2204.77
NNH(HNHS)(H(NH)(NHS))	28806	2569.9
NNH(HN)(HH)	28871	1257.45
N(NH(HNHS)(H(NHS)(NHS)))(F)	20258	3007.06
NNH(H(NHS)(NHS))(H(NHS)(NHS))	19656	3517.22
NNH(HNH)(H)	21019	1257.45
NNH(H(NHS)(NHS))(HNHS)	9822	2861
N(NH(H(NHS)(NHS))(H(NHS)(NHS)))(F)	21482	3663.28
NNH(H(NHS)(NHS))(H(NHS)(NHS))	9079	3517.22
NNH(NH)(NH)	493	1298.47
N(NH(HNN)(H(N)(NN)))(F)	1484	2053.77
N(NH(HNN)(H(N)(NN)))(F)	20137	2053.77
NNH(HNN)(HNH)	1468	1663.61
N(NH(HN)(N)(HNH))(F)	2941	1809.67
NNH(NHN)(NHN)	10392	1704.63
N(NH(HNHS)(H(NHS)(NHS)))(F)	28766	3007.06
NNH(HHHH)(H(HH)(H))	10288	1864.64
NNH(HNH)(N)(HNH)	17516	1825.66
NNH(HNHG)(H)	28926	1564.71
NNH(H)(HNHG)	28926	1564.71
NNH(HNHF)(HNHF)	20124	1914.7
N(NH(H(NHS)(NHS))(HNHS))(F)	20151	3007.06
NNH(H(NHS)(NHS))(HNHS)	9820	2861
N(NH(HNHNH)(HN(F)(H)))(F)	9768	2279.83
N(NH(H(NH)(NH))(H(NH)(NH)))(F)	19766	2498.9
NNH(H(NHS)(NHS))(H(NHS)(NHS))	9884	3517.22
NNH(HNHS)(HNH)	32436	1913.68
NNH(H(NHS)(NHS))(HNHS)	7948	2861
N(NH(NH(F)(N))(NH(N)(S)))(S)	10384	2432.88
NNH(H(NHS)(NHS))(H(NHS)(NHS))	19647	3517.22
N(NH(HNHS)(HNHS))(F)	28767	2350.83
NNH(H(NHS)(NHS))(H(NHS)(NHS))	19661	3517.22
NNH(HNHS)(H(NHS)(NHS))	21005	2861
N(NH(HNHS)(HNHS))(F)	9931	2350.83
NNH(H)(HNHS)	9942	1548.54
NNH(HN(HEX&n-acetyl&sulfate))(HNHS)	8119	2034.66
N(NH(HNN)(H(NH)(NN)))(F)	1486	2215.82
NNH(HNNS)(H)	20313	1589.57
NNH(NHN)(NH)	10394	1501.55
NNH(H(NHS)(NHS))(HNHS)	20741	2861
NNH(HNHF)(HNHF)	8108	1914.7
N(NH(HNNS)(HNH))(F)	28780	2100.76
NNH(HNH)(H)	10133	1257.45
NNH(HN)(HN)	17482	1298.47
NNH(HNHS)(H(NH)(NH))	28988	2278.81
NNH(HNH)(H(NHS)(NH))	28988	2278.81
NNH(HNH)(H(NH)(NHS))	28988	2278.81
NNH(HNHS)(HNHS)	17675	2204.77
N(NH(HNHS)(H(NHS)(NHS)))(F)	9828	3007.06
N(NH(H(NHS)(NNS))(H(NHS)(NHS)))(F)	8849	3704.31
N(NH(H(NHS)(NHS))(H(NHNHS)(NHNHS)))(F)	1454	4393.55
N(NH(HN(HEX&n-acetyl&sulfate))(HN(HEX&n-acetyl&sulfate)))(F)	19005	2010.61
N(NH(HNHS)(N)(HNH))(F)	4685	2262.81
N(NH(HNN)(HNH))(F)	18371	1809.67
N(NH(HN(HEX&n-acetyl&sulfate))(HNHS))(F)	28711	2180.72
N(NH(N)(HNH)(HNHS))(F)	10141	2262.81
NNH(HHH)(H(HH)(HH))	563	1864.64
NNH(HN(HEX&sulfate))(HNHS)	8120	1993.63
N(NH(HNHS)(H))(F)	2114	1694.6
N(NH(H(NH)(NH))(H))(F)	8599	1768.64
N(NH(H(NHS)(NHS))(H(NHNHS)(NHS)))(F)	28839	4028.41
N(NH(HNHS)(H(NHS)(NHS)))(F)	20260	3007.06
N(NH(HNHS)(H(NHS)(NHS)))(F)	1458	3007.06
NNH(HNH)(HN)	17540	1460.53
N(NH(HN(HEX&n-acetyl&sulfate))(HNHS))(F)	18977	2180.72
NNH(H(NH)(NH))(H(NH)(NH))	28808	2352.84
N(NH(HNHS)(N)(HNHS))(F)	13664	2553.91
N(NH(HNHS)(HNHS))(F)	17443	2350.83
NNH(H(NN)(NH))(HNH)	1481	2028.74
NNH(HNHS)(HNHS)	9855	2204.77
N(NH(HNHS)(N)(HNHS))(F)	1615	2553.91
N(NH(HNHF)(HNHF))(F)	18996	2060.76
N(NH(H(NHS)(NHS))(HNHS))(F)	20144	3007.06
N(NH(NH(F)(N))(NH))(S)	10381	1938.71
NNH(H(NHS)(NHS))(H(NHS)(NHS))	8125	3517.22
NNH(HNHS)(HNHS)	17415	2204.77
N(NH(H(NHS)(NHS))(H(NHS)(NHS)))(F)	21484	3663.28
N(NH(H(N(F)(H))(NH))(HNH))(F)	28687	2279.83
N(NH(H(NN)(N))(HN))(F)	1488	1850.69
NNH(HNHS)(HNH)	205	1913.68
NNH(H(NHS)(NH))(HNH)	28928	2278.81
NNH(H(NH)(NHS))(HNH)	28928	2278.81
NNH(H(NH)(NH))(HNHS)	28928	2278.81
N(NH(H)(HNH))(F)	1023	1403.51
NNH(HNH)(HNHS)	11385	1913.68
N(NH(H(NHS)(NHS))(HNHS))(F)	5288	3007.06
NNH(H(NH)(N(F)(H)))(HNH)	3003	2133.77
NNH(H(NH)(NH))(H(NH)(NHNH))	19704	2717.98
N(NH(HNH)(HNH))(F)	887	1768.64
N(NH(H(NHF)(NH(F)(H)))(H(NH(F)(H))(NHF)))(F)	9588	3407.24
N(F)(NH(HN(F)(H))(HN(F)(H)))	7506	2060.76
NNH(H(NHS)(NHS))(HNHS)	9823	2861
NNH(HNHS)(HN(F)(H))	32448	2059.73
NNH(NHN)(NH)	20610	1501.55
NNH(HHH)(H(H)(H))	1055	1540.53
N(NH(HNHS)(H(NHS)(NHS)))(F)	16256	3007.06
N(NH(H)(HN(F)(H)))(F)	5413	1549.57
N(NH(HN(HEX&n-acetyl&sulfate))(HNHS))(F)	7956	2180.72
N(NH(H(NHS)(NHS))(H(NHS)(NHS)))(F)	21488	3663.28
NNH(H(NHS)(NHS))(H(NHS)(NHS))	9880	3517.22
N(NH(H(NHF)(NH(F)(H)))(HNH(F)(H)))(F)	9589	2896.05
N(NH(HNN)(H(NN)(NN)))(F)	18357	2256.85
N(NH(HNHS)(H(NHS)(NHS)))(F)	9833	3007.06
N(NH(HNNS)(HN(F)(N)))(F)	8841	2287.84
N(NH(H(NHS)(NHS))(HNH))(F)	8111	2715.96
N(NH(H(NHS)(NH(N)(S)))(HNHS))(F)	19858	3210.13
N(NH(HN(F)(HNHS))(HN(F)(HN(F)(H))))(F)	19988	3228.17
NNH(H(NHS)(N(F)(H)))(HNHS)	5783	2715.96
N(NH(HN(F)(HNH))(HN(F)(HN(F)(H))))(F)	19592	2937.08
N(NH(H)(HN))(F)	24778	1241.45
N(NH(HN(F)(H))(H(H)(H)))(F)	28688	1873.67
N(NH(H(NHS)(NHS))(H(NHS)(NHS)))(F)	21496	3663.28
NNH(HN)(H(H)(H))	17921	1419.5
N(HS)(N(F)(H(N(HF)(F))(NH)))	19823	2189.8
N(NH(HNH)(N)(HN))(F)	28914	1809.67
N(NH(HN)(N)(HNH))(F)	28914	1809.67
N(NH(H(NHS)(NHS))(H(NHS)(NHS)))(F)	21492	3663.28
NNH(H(N)(N))(N)(H)	1229	1501.55
N(NH(HN(F)(H))(N)(HNH))(F)	28741	2117.78
N(NH(HNH(F)(N))(HHH))(F)	19982	2076.75
NNH(H(NH)(NH))(HNH)	3843	1987.71
N(NH(HNH)(H))(F)	24570	1403.51
NNH(H(NHS)(NHS))(H(NHS)(NHS))	19636	3517.22
NNH(HN)(HN)	1017	1298.47
N(NH(HNH)(H(NH)(NH)))(F)	3078	2133.77
N(NH(HN(HEX&n-acetyl&sulfate))(HHH))(F)	8809	1848.6
N(NH(HNHS)(H(NHS)(NHS)))(F)	9832	3007.06
NNH(HN)(HN)	1857	1298.47
N(NH(HN(HEX&n-acetyl&sulfate))(HH))(F)	7943	1686.54
NNH(NH(F)(N))(NHN)	10390	1850.69
NNH(HNH)(H(NH)(NHS))	10106	2278.81
N(NH(H(NHS)(NHS))(H(NHH)(NHH)))(F)	7883	3405.2
N(NH(HNHF)(HH))(F)	28727	1711.62
NNH(H(NHS)(NHS))(HNHS)	20739	2861
N(NH(HN)(H(NH)(NH)))(F)	28870	1971.72
N(NH(HNHS)(HNHS))(F)	216	2350.83
NNH(HNHS)(H(NHS)(NHS))	9801	2861
N(NH(HN)(H))(F)	17591	1241.45
N(NH(NH(F)(N))(NH))(S)	20228	1938.71
NNH(HNNS)(HNHS)	7955	2245.8
N(NH(HN)(HN))(F)	17527	1444.53
NNH(HH)(H(H)(HH))	867	1540.53
N(NH(H(NHS)(NHS))(HNHS))(F)	9842	3007.06
NNH(H(NHS)(NHS))(H(NHS)(NHS))	9859	3517.22
NNH(H(NHS)(NHS))(HNHS)	8575	2861
N(NH(HNH)(HNH))(F)	1125	1768.64
NNH(HHH)(H(H)(HH))	1057	1702.58
NNH(HNHS)(H(NHS)(NHS))	5598	2861
N(NH(HNNS)(HNNS))(F)	28784	2432.88
NNH(H(NHS)(NHS))(HNHS)	16864	2861
N(NH(HNH(F)(N))(N)(HN))(F)	2664	2158.8
N(NH(HNHS)(HNHS))(F)	3730	2350.83
N(NH(H(NHNHNHS)(N(F)(HN(F)(HN(F)(H)))))(H(NHNHNH)(NHN(F)(HN(F)(HS)))))(F)	10336	6732.44
N(NH(H(NN)(NH))(H(NN)(NH)))(F)	1501	2580.95
NNH(HNHS)(H(NHS)(NHS))	9807	2861
NNH(HNHS)(HNHNHNHNH)	8753	3009.07
N(NH(HHNHS)(HNH))(F)	29011	2221.79
N(NH(HHNH)(HNHS))(F)	29011	2221.79
NNH(HNHS)(H(NHS)(NHS))	9812	2861
N(NH(HNN)(H(N)(N)))(F)	20334	1850.69
NNH(HNHS)(H(NHS)(NHS))	32506	2861
N(NH(HNHS)(H(NH)(NH)))(F)	28961	2424.87
N(NH(HNH)(H(NHS)(NH)))(F)	28961	2424.87
N(NH(HNH)(H(NH)(NHS)))(F)	28961	2424.87
NNH(HNHS)(HNHS)	2272	2204.77
NNH(HH)(H(H)(HH))	17505	1540.53
NNH(HN)(HN)	3108	1298.47
N(NH(H(NHS)(NHS))(H(NHS)(NHS)))(F)	9799	3663.28
N(NH(HN(F)(N))(HNHS))(F)	8843	2246.82
NNH(HN)(N)(HN)	1112	1501.55
N(NH(H(NHS)(NHS))(H(NHS)(NHS)))(F)	9775	3663.28
N(F)(NH(HNHS)(HNHS))	28763	2350.83
N(NH(HNH)(HNHS))(F)	7615	2059.73
NNH(HH)(H(HH)(HH))	17454	1702.58
NNH(H(NN)(NH))(H(NN)(NN))	19872	2475.92
N(NH(HN(F)(H))(HN(F)(HNHS)))(F)	32453	2716.98
NNH(HH)(H(H)(H))	28974	1378.48
NNH(H)(H(HH)(H))	28974	1378.48
NNH(H)(H(H)(HH))	28974	1378.48
NNH(H(NHS)(N(F)(HS)))(HNHS)	19974	3007.06
N(NH(HNHS)(H(NHS)(NHS)))(F)	10564	3007.06
NNH(HNN)(H(N)(NN))	20324	1907.71
N(NH(HN(F)(HF))(H))(F)	28726	1695.62
N(NH(H)(HNH))(F)	17643	1403.51
NNH(HNH)(HNH)	28696	1622.58
N(NH(HNH(F)(H))(HNH))(F)	2666	2076.75
N(NH(HNH(F)(H))(HN))(F)	20099	1914.7
NNH(H)(HNHS)	2293	1548.54
N(NH(H(NH)(NH))(HNH))(F)	19980	2133.77
NNH(H(NHS)(NHS))(H(NHS)(N(F)(HS)))	16865	3663.28
N(NH(HN(F)(H))(HN(F)(H)))(F)	7507	2060.76
N(NH(HNHF)(N)(HNHF))(F)	10814	2263.83
N(NH(HNHS)(N)(HNH))(F)	28964	2262.81
N(NH(HNH)(N)(HNHS))(F)	28964	2262.81
NNH(H(NH)(NH))(H(NH)(NH))	187	2352.84
NNH(H(NHS)(NHS))(H(NHS)(NHS))	9857	3517.22
N(NH(HNH)(HNHH))(F)	17716	1930.69
N(NH(HNH)(H(NH)(N)))(F)	29008	1971.72
N(NH(HNH)(H(N)(NH)))(F)	29008	1971.72
N(NH(HNHS)(HNHS))(F)	17896	2350.83
NNH(HN(HEX&n-acetyl&sulfate))(HNH)	20341	1743.56
N(NH(HNHS)(HNF))(F)	7698	2043.74
NNH(HN(HEX&sulfate))(HNHS)	24686	1993.63
N(NH(H(NH)(NH))(H(NH)(NH)))(F)	13389	2498.9
NNH(H(NHS)(N(HEX&sulfate)))(HNH)	8121	2358.77
N(NH(H(NHS)(NHS))(H(NHS)(NHS)))(F)	32408	3663.28
N(NH(H(NHS)(NHS))(H(NHS)(NHS)))(F)	23696	3663.28
NNH(H)(HNHS)	2115	1548.54
N(NH(HNHS)(H(NHS)(NHS)))(F)	17504	3007.06
N(NH(HNHS)(HN(HEX&sulfate)))(F)	8114	2139.69
NNH(HNHS)(HNHS)	3139	2204.77
NNH(HNHS)(H(NH)(NH))	28944	2278.81
NNH(HNH)(H(NHS)(NH))	28944	2278.81
NNH(HNH)(H(NH)(NHS))	28944	2278.81
N(NH(HNN)(H(NH)(NN)))(F)	18993	2215.82
N(NH(HNHS)(HN(HEX&sulfate)))(F)	8118	2139.69
N(NH(H)(H(NN)(NN)))(F)	32369	1850.69
N(NH(HN(F)(HNH))(HN(F)(HN(F)(H))))(F)	5419	2937.08
N(NH(H(NHS)(N(F)(H)))(HN(F)(H)))(F)	19589	2716.98
NNH(H(NN)(NH))(H(NH)(NH))	19874	2393.87
N(NH(HNHS)(HNHS))(F)	9769	2350.83
N(NH(H(NHS)(NHS))(H(NHS)(NHS)))(F)	8581	3663.28
NNH(H)(H(HH)(H))	1056	1378.48
N(NH(HNHS)(H(NH)(NHS)))(F)	18947	2715.96
N(NH(H(NHS)(NHS))(H(NHS)(NHS)))(F)	17446	3663.28
NNH(HNH)(HNH)	18637	1622.58
NNH(H(NH)(N(F)(H)))(H(NH)(NH))	2901	2498.9
N(NH(HN)(H))(F)	1101	1241.45
NNH(H(NHS)(H(F)(HS)))(HNHS)	20393	2966.03
N(NH(HNHS)(HNHS))(F)	7501	2350.83
NNH(HN(F)(H))(HN(F)(HNHS))	32454	2570.92
N(NH(H(NHS)(NHS))(H(NHS)(NHS)))(F)	1455	3663.28
N(NH(HNHS)(HN))(F)	19903	1897.68
NNH(HH)(H(H)(HH))	241	1540.53
N(NH(H(NHS)(NHS))(H(NHS)(NHS)))(F)	9774	3663.28
N(NH(HNH)(HN))(F)	1124	1606.59
NNH(H(NH)(N(F)(H)))(HNH)	32277	2133.77
NNH(H(N)(N))(HNH)	8187	1663.61
N(NH(HNH)(H(NH)(NH)))(F)	17462	2133.77
N(NH(H)(HNHS))(F)	2116	1694.6
NNH(HNH)(N)(HN(F)(H))	5782	1971.72
NNH(HHHH)(H(H)(HH))	10287	1864.64
NNH(HNHS)(H)	8789	1548.54
N(NH(H(NHS)(NHS))(HNHS))(F)	9851	3007.06
NNH(H(NH)(NH))(HNH)	11811	1987.71
NNH(H(N(F)(H))(NH))(HNH)	32493	2133.77
N(NH(H(N)(N))(HN))(F)	17613	1647.61
NNH(HNHS)(HNH)	17047	1913.68
N(NH(HNH)(H(NH)(NH)))(F)	5110	2133.77
N(NH(HNHS)(H(NHS)(NNS)))(F)	8847	3048.08
N(NH(HNH)(H(NH)(N(F)(H))))(F)	32495	2279.83
NNH(HHHH)(H(HH)(HH))	1190	2026.69
NNH(HNNS)(HNH)	18995	1954.7
NNH(HNNS)(HNHS)	19782	2245.8
NNH(HHNHS)(HNH)	28971	2075.73
NNH(HHNH)(HNHS)	28971	2075.73
N(NH(HNHS)(N)(HNH))(F)	8053	2262.81
NNH(H(NHS)(NH))(H(NH)(NH))	28930	2643.94
NNH(H(NH)(NHS))(H(NH)(NH))	28930	2643.94
NNH(H(NH)(NH))(H(NHS)(NH))	28930	2643.94
NNH(H(NH)(NH))(H(NH)(NHS))	28930	2643.94
N(NH(H(NHS)(NHS))(H(NHS)(NHS)))(F)	9798	3663.28
N(NH(H(NHS)(NHS))(HN(HNHS)(NHNHS)))(F)	28769	4393.55
NNH(HN(F)(H))(HN(F)(H))	18367	1914.7
NNH(H(NHS)(N(F)(HS)))(HNHS)	1618	3007.06
NNH(H(NH)(NH))(HNH)	183	1987.71
N(NH(H(NN)(N))(HNN))(F)	1489	2053.77
NNH(HNN)(HN)	1467	1501.55
NNH(HNN)(HNN)	17669	1704.63
N(NH(H(NHS)(NHS))(HNHS))(F)	1459	3007.06
N(NH(HNH)(H(NH)(NH)))(F)	19989	2133.77
N(NH(H(NHS)(NHS))(N)(HNHS))(F)	3734	3210.13
N(NH(H(NH)(NH))(H(NH)(NH)))(F)	19801	2498.9
NNH(H(NHS)(NHS))(H(NHS)(NHS))	9873	3517.22
N(NH(HNHS)(HN))(F)	28935	1897.68
N(NH(HN)(HNHS))(F)	28935	1897.68
NNH(HNHS)(H(NHS)(NHS))	9808	2861
N(NH(H(NHS)(NHS))(HNHS))(F)	2095	3007.06
N(NH(HNHS)(N)(HNHS))(F)	2127	2553.91
N(NH(H(NN)(N))(H(NN)(NN)))(F)	1499	2459.93
N(NH(HN)(N)(H))(F)	20910	1444.53
N(NH(HNHS)(H(NH)(NH)))(F)	28993	2424.87
N(NH(HNH)(H(NHS)(NH)))(F)	28993	2424.87
N(NH(HNH)(H(NH)(NHS)))(F)	28993	2424.87
N(NH(HN(F)(HF))(HN(F)(HF)))(F)	28722	2352.87
N(NH(H(NHS)(NHS))(H(NH)(NHS)))(F)	18957	3372.19
NNH(HNH)(H)	17495	1257.45
NNH(H(NHS)(NHS))(HNH)	2383	2569.9
NNH(HH)(H(HH)(HH))	243	1702.58
N(NH(HNHS)(HNHS))(F)	4707	2350.83
NNH(H(NHS)(NHS))(H(NHS)(NHS))	19659	3517.22
NNH(H(NH)(NH))(H(NH)(NHNH))	19703	2717.98
N(NH(H(NN)(NH))(H(NH)(NH)))(F)	1500	2539.93
NNH(H(N)(N))(H(N)(N))	18066	1704.63
NNH(HNHS)(N)(HNHS)	4686	2407.85
NNH(HNHS)(H(NHS)(NHS))	9814	2861
N(NH(H(NHS)(NHS))(N)(HNHS))(F)	8055	3210.13
NNH(HNHS)(H(NHS)(NHS))	9805	2861
N(NH(HN(F)(H(F)(N)))(HNH))(F)	32263	2263.83
NNH(HNHNHS)(HN(F)(H))	32450	2424.87
N(NH(H(NHS)(NHS))(HNHS))(F)	16248	3007.06
N(NH(HN)(HNH))(F)	1123	1606.59
NNH(H(NHS)(NH))(H(NH)(NH))	28985	2643.94
NNH(H(NH)(NHS))(H(NH)(NH))	28985	2643.94
NNH(H(NH)(NH))(H(NHS)(NH))	28985	2643.94
NNH(H(NH)(NH))(H(NH)(NHS))	28985	2643.94
N(NH(H)(HN))(F)	1100	1241.45
NNH(HN(F)(H))(HN(F)(HNHS))	10236	2570.92
NNH(H(NH)(N(F)(H)))(H(NH)(NH))	32269	2498.9
NNH(HHHH)(H(HH)(H))	18366	1864.64
NNH(H(NHS)(NHS))(H(NHS)(NHS))	9860	3517.22
N(HS)(NH(N(HF)(F))(N(F)(H)))	7896	2189.8
NNH(HN)(HNH)	3106	1460.53
N(NH(HNHS)(H(NHS)(NHS)))(F)	20265	3007.06
NNH(NH)(NH)	8104	1298.47
NNH(H)(HNH)	17685	1257.45
N(NH(HNH)((HEX&phosphate)))(F)	7754	1686.55
N(NH(HNHS)(HNHS))(F)	32509	2350.83
N(NH(HN)(H(NH)(NH)))(F)	20169	1971.72
NNH(H(NHS)(NHS))(H(NHS)(NHS))	9863	3517.22
NNH(HNHS)(H)	18253	1548.54
NNH(H(NH)(N(F)(H)))(H(NH)(NH))	32291	2498.9
NNH(HNH)(N)(HN)	1114	1663.61
N(NH(H(NN)(N))(H(NN)(NN)))(F)	19887	2459.93
N(NH(HNH)(H))(F)	17467	1403.51
N(NH(HNHS)(HNHG))(F)	18600	2366.99
NNH(H(NH)(NH))(H(NHNH)(NH))	1461	2717.98
N(NH(H(NHS)(NHS))(H(NHS)(NHS)))(F)	21487	3663.28
NNH(HN)(HH)	18068	1257.45
NNH(H)(H(H)(HH))	1052	1378.48
N(NH(HNHS)(H(NHS)(NHS)))(F)	9840	3007.06
NNH(H)(H(H)(HH))	2118	1378.48
N(NH(HNH)(HNH))(F)	10852	1768.64
NNH(H(NHS)(NHS))(H(NHS)(NHS))	19651	3517.22
N(NH(HNHS)(HNH))(F)	1611	2059.73
N(NH((HEX&phosphate))(H(NH)(NH)))(F)	7755	2051.68
N(NH(HNH)(H))(F)	1024	1403.51
NNH(H(NHS)(NHS))(H(NHS)(NHS))	9862	3517.22
N(NH(HNN)(HN(F)(N)))(F)	19022	1996.75
N(NH(HNHS)(HNH))(F)	17448	2059.73
NNH(HN)(HN)	3109	1298.47
NNH(H(NHS)(NHS))(H(NHS)(NHS))	19657	3517.22
NNH(H(NH)(NH))(H(NH)(NHNH))	10565	2717.98
N(NH(H(NHS)(N(F)(H)))(HN(F)(H)))(F)	5418	2716.98
N(NH(HNHS)(HNHN(F)(H)))(F)	19617	2570.92
NNH(H(NHS)(NHS))(H(NHS)(NHS))	19633	3517.22
NNH(HN(HEX&n-acetyl&sulfate))(HNHS)	18997	2034.66
N(NH(HNHF)(N)(HNH))(F)	10813	2117.78
N(NH(HNHG)(HNHG))(F)	28851	2383.15
N(NH(H(N)(N))(HN))(F)	8483	1647.61
N(NH(H(NHS)(NHS))(H(NNS)(NHS)))(F)	8850	3704.31
N(NH(H(NH)(NH))(HNH))(F)	11816	2133.77
N(NH(H(NHS)(NHS))(N)(HNHS))(F)	20036	3210.13
N(NH(H(NHS)(NHS))(H(NHS)(NHS)))(F)	21495	3663.28
NNH(H(NHS)(NHS))(HNHS)	20748	2861
N(NH(H)(H))(F)	1020	1038.38
NNH(H(NN)(NH))(HNN)	1480	2069.77
NNH(H(NHS)(NHS))(H(NHS)(NHS))	9872	3517.22
NNH(H(NN)(N))(H(N)(N))	20336	1907.71
N(NH(H(NHS)(NHS))(H(NHS)(NHS)))(F)	21493	3663.28
N(NH(H(NH)(NH))(H))(F)	20407	1768.64
N(NH(H)(HNH))(F)	20808	1403.51
N(NH(H(NHS)(NH))(N)(H(NHS)(NH)))(F)	12920	3284.17
NNH(HNHS)(HH)	8774	1710.6
NNH(HN)(HH)	8923	1257.45
N(NH(H(NHS)(NHS))(N)(HNHS))(F)	11218	3210.13
N(F)(NH(HN(F)(H))(HN(F)(H)))	32338	2060.76
N(NH(HNH)(H(NH)(NH)))(F)	10853	2133.77
N(NH(HNHS)(N)(H(NHS)(NHS)))(F)	32505	3210.13
N(NH(HNHF)(HNH))(F)	24690	1914.7
NNH(HNH)(H(N(F)(H))(NH))	32494	2133.77
N(NH(H(NHS)(NHS))(H(NHS)(NHS)))(F)	9786	3663.28
N(NH(H(NHS)(NH))(H(NH)(NH)))(F)	7805	2790
N(NH(H(NHS)(NHS))(H(NHS)(NHS)))(F)	9780	3663.28
NNH(H(NHS)(NHS))(HNHS)	9819	2861
N(NH(HN(HEX&n-acetyl&sulfate))(HN(HEX&sulfate)))(F)	8810	1969.58
N(NH(HNHS)(HNH(F)(N)))(F)	10805	2408.87
N(NH(H)(HNH))(F)	1102	1403.51
NNH(H(NH)(NH))(H)	769	1622.58
N(NH(HN(F)(H))(HN(F)(H)))(F)	2932	2060.76
N(NH(H(NHS)(NHS))(HNHS))(F)	1574	3007.06
N(NH(H(NHS)(NHS))(H(NHS)(NHS)))(F)	8852	3663.28
N(NH(H(NHS)(NHS))(HNHS))(F)	9843	3007.06
NNH(H(NHS)(NHS))(H(NHS)(NHS))	19640	3517.22
N(NH(HNH)(N)(HNH))(F)	17439	1971.72
NNH(H)(H(NH)(NH))	8976	1622.58
N(NH(HNH)(HNHS))(F)	18985	2059.73
N(NH(H(NHS)(NHS))(H(NHS)(NH)))(F)	18349	3372.19
NNH(HNHS)(HNHS)	1453	2204.77
N(NH(HN(F)(H))(HN(F)(H)))(F)	17838	2060.76
N(NH(H(NHS)(NHS))(H(NHS)(NHS)))(F)	19192	3663.28
NNH(H(NHS)(NHS))(H(NHS)(NHS))	19644	3517.22
NNH(HHHH)(H(H)(H))	18377	1702.58
N(NH(HNH)(HNHN(F)(H)))(F)	9767	2279.83
NNH(H(NN)(NH))(H(NN)(NN))	1496	2475.92
N(NH(H(NHS)(NHS))(H(NHS)(NHS)))(F)	9789	3663.28
N(NH(HNHS)(HNH))(F)	28939	2059.73
N(NH(HNH)(HNHS))(F)	28939	2059.73
NNH(HNN)(H)	21018	1298.47
N(NH(HNHS)(N)(HNH))(F)	17913	2262.81
NNH(HHH)(H(H)(H))	17440	1540.53
NNH(HHH)(H(HH)(H))	17498	1702.58
NNH(HN)(HNHS)	32507	1751.62
NNH(HN)(H)	8188	1095.4
NNH(HNNS)(H)	7954	1589.57
N(NH(HNH)(HN))(F)	17497	1606.59
N(NH(HNN)(HNN))(F)	8251	1850.69
NNH(HNHS)(HNHS)	16226	2204.77
N(NH(HNNS)(HNNS))(F)	8771	2432.88
N(NH(H(NHNHNHS)(N(F)(HN(F)(HN(F)(H)))))(H(NHNHNH)(NHNHN(F)(HS))))(F)	10338	6586.38
N(NH(H(NN)(NH))(HNH))(F)	18991	2174.8
N(NH(H(NH)(NH))(H(NH)(NH)))(F)	9856	2498.9
NNH(HNHNH)(HN(F)(H))	32456	2133.77
NNH(H(NN)(N))(HNN)	20302	1907.71
N(NH(H(NH)(NH))(HN))(F)	28693	1971.72
NNH(HNHS)(H(NH)(NHS))	10103	2569.9
NNH(HN(HEX&n-acetyl&sulfate))(HNHS)	7945	2034.66
NNH(H)(HNHS)	10329	1548.54
NNH(H(NHS)(NHS))(HNHS)	10222	2861
NNH(H(NH)(N(F)(H)))(HNH)	4714	2133.77
N(NH(HN)(N)(HN))(F)	1126	1647.61
N(NH(H(NN)(N))(H(N)(N)))(F)	1503	2053.77
N(NH(H(NH)(NH))(HNH))(F)	9853	2133.77
N(NH(HNHS)(N)(HNHS))(F)	8054	2553.91
NNH(H)(N)(H)	17664	1095.4
NNH(HN)(HNH)	17580	1460.53
N(NH(H(NHS)(NHS))(H(NHS)(NHS)))(F)	21490	3663.28
N(NH(HNH)(HN))(F)	1026	1606.59
N(NH(HN)(HH))(F)	28738	1403.51
NNH(HHH)(H(H)(H))	28924	1540.53
NNH(H)(H(HHH)(H))	28924	1540.53
NNH(H)(H(H)(HHH))	28924	1540.53
NNH(HNHS)(HNH)	9158	1913.68
N(NH(H(NHS)(NHS))(HNHS))(F)	20154	3007.06
N(NH(HNHS)(H(NHS)(NHS)))(F)	9831	3007.06
NNH(H(NH)(N(F)(H)))(HNH)	2898	2133.77
NNH(HHH)(H(HH)(HH))	244	1864.64
NNH(H(N(F)(H))(NH))(H(N(F)(H))(NH))	10198	2644.96
N(NH(HNN)(HN(F)(N)))(F)	8606	1996.75
NNH(HNN)(H(NH)(NN))	20114	2069.77
N(NH(HNHS)(H(NHS)(NHS)))(F)	18062	3007.06
NNH(HNH)(H(NHS)(NH))	18352	2278.81
NNH(H(NHS)(NHS))(H(NHS)(NHS))	19660	3517.22
NNH(HNH)(HNH)	20479	1622.58
N(NH(HNHS)(H(NHS)(NHS)))(F)	2570	3007.06
NNH(HNH)(HNHS)	24701	1913.68
NNH(HNHS)(H)	3841	1548.54
N(NH(HNH)(H(NH)(NH)))(F)	3934	2133.77
N(NH(H(N(F)(HF))(N(F)(HF)))(HN(F)(HF)))(F)	28720	3010.12
NNH(HNHS)(HNH)	28975	1913.68
NNH(HNH)(HNHS)	28975	1913.68
N(NH(HN(F)(H))(HN(F)(H)))(F)	5414	2060.76
NNH(H(NHS)(NHS))(H(NHS)(NHS))	19637	3517.22
NNH(HNH)(HN)	32435	1460.53
N(NH(HNHS)(HNH))(F)	19920	2059.73
N(NH(H(NH)(NH))(H(NH)(NH)))(F)	3049	2498.9
N(NH(HN(F)(H))(HNHS))(F)	18353	2205.79
NNH(HNHS)(HNHS)	1567	2204.77
NNH(H(NN)(N))(H(NN)(NN))	19996	2313.87
N(NH(H(NHS)(NHS))(H(NHS)(NHS)))(F)	9792	3663.28
N(NH(H)(N)(H))(F)	1036	1241.45
NNH(H(NN)(NH))(H(NH)(NH))	1494	2393.87
N(NH(HN(F)(H))(HN(F)(H)))(F)	8013	2060.76
N(NH(HNHS)(HNHS))(F)	1571	2350.83
NNH(H(NH)(N))(H)	28977	1460.53
NNH(H(N)(NH))(H)	28977	1460.53
NNH(H(NH)(NH))(HNH)	20092	1987.71
NNH(H(NHS)(NHS))(H(NHS)(NHS))	9879	3517.22
N(NH(HNHS)(HNH))(F)	19771	2059.73
NNH(H(NH)(N(F)(H)))(H(NH)(NH))	222	2498.9
NNH(H(NHS)(NHS))(HNH)	18278	2569.9
NNH(HNHS)(H(NHS)(NHS))	21006	2861
NNH(HN)(HN)	21139	1298.47
N(NH(H(NN)(NH))(HNH))(F)	1491	2174.8
N(NH(HN(F)(H(F)(N)))(HN))(F)	2670	2101.78
NNH(HNHS)(HNHS)	2388	2204.77
N(NH(H(NHS)(NH(N)(S)))(H(NH(N)(S))(NH(N)(S))))(F)	8127	4272.52
N(NH(HNN)(HNN))(F)	17821	1850.69
N(NH(H(NH)(NH))(H))(F)	20111	1768.64
NNH(HNH)(HN)	1019	1460.53
NNH(HN)(N)(HNH)	1033	1663.61
NNH(HNH)(N)(HN)	17641	1663.61
N(NH(HNHS)(H(NHS)(NHS)))(F)	20254	3007.06
N(NH(HNH)(HNH))(F)	20299	1768.64
N(NH(HNH)(HNH))(F)	28786	1768.64
N(NH(HNHS)(H(NHS)(NHS)))(F)	9839	3007.06
NNH(H(NHS)(NHS))(HNHS)	20744	2861
N(NH(HN(H)(F))(HNH))(F)	2668	1914.7
NNH(H(NHS)(NHS))(HNHS)	3167	2861
N(NH(HNHNH(NON|a|keto|d&amino))(HN(F)(H)))(F)	9765	2544.91
N(NH(H(NHS)(NHS))(HNHS))(F)	8811	3007.06
NNH(HHHH)(H(H)(H))	10289	1702.58
N(NH(HN(F)(HN(F)(H)))(HN(F)(HN(F)(H))))(F)	21783	3083.13
N(NH(H(NH)(N(F)(H)))(H(N(F)(H))(N(F)(H))))(F)	19598	2937.08
NNH(HN)(N)(HNH)	17642	1663.61
N(NH(HNHS)(HNHS))(F)	17758	2350.83
N(NH(HNH(F)(H))(HNH))(F)	18988	2076.75
NNH(H(NHS)(NHS))(H(NHS)(NHS))	19641	3517.22
NNH(H(NN)(NH))(H(NN)(NH))	19873	2434.9
NNH(HNHS)(HNH)	17707	1913.68
N(NH(HNH)(N)(HN))(F)	1042	1809.67
N(NH(H(NHS)(NHS))(HNHS))(F)	20143	3007.06
N(NH(H(NH(N)(S))(NH(N)(S)))(H(NH(N)(S))(NH(N)(S))))(F)	8126	4475.6
N(NH(H)(HNHS))(F)	32246	1694.6
NNH(HN)(HN)	3110	1298.47
N(NH(H(NHS)(N(F)(HN(F)(H))))(HN(F)(H)))(F)	19978	3228.17
NNH(H(NH)(N(F)(H)))(H(N(F)(H))(NH))	9940	2644.96
N(NH(H(NHS)(NHS))(HNHS))(F)	20148	3007.06
N(NH(HN)(HNH))(F)	2940	1606.59
NNH(H(NH)(NH))(H(NH)(NHNH))	9987	2717.98
NNH(H)(H(HH)(HH))	1059	1540.53
NNH(HNHS)(HNH)	28947	1913.68
NNH(HNH)(HNHS)	28947	1913.68
N(NH(H(NHS)(NHS))(H(NHNHS)(NHS)))(F)	10775	4028.41
NNH(H(NHS)(NHS))(H(NHS)(NHS))	19634	3517.22
N(NH(HNH(F)(N))(HHH))(F)	2665	2076.75
NNH(HN)(H)	17645	1095.4
N(NH(H(NHS)(NHS))(H(NHS)(NHS)))(F)	24598	3663.28
N(NH(HN(HEX&n-acetyl&sulfate))(HN(HEX&n-acetyl&sulfate)))(F)	7940	2010.61
N(NH(HNHS)(HNHS))(F)	889	2350.83
N(NH(H(NHS)(NHS))(HNHS))(F)	8122	3007.06
N(NH(H(NHS)(NH))(H(NHNH)(NHNH)))(F)	28969	3520.26
N(NH(H(NH)(NHS))(H(NHNH)(NHNH)))(F)	28969	3520.26
N(NH(H(NH)(NH))(H(NHNHS)(NHNH)))(F)	28969	3520.26
N(NH(H(NH)(NH))(H(NHNH)(NHNHS)))(F)	28969	3520.26
NNH(HNH)(H(NH)(N(F)(H)))	2717	2133.77
NNH(HNN)(H(NH)(NH))	20115	2028.74
NNH(H(NH)(NH))(H(NH)(NHNH))	1462	2717.98
N(NH(HNH)(N)(HNHF))(F)	10808	2117.78
N(NH(H(NH)(NH)(NH))(H(NH)(NH)))(F)	24615	2864.03
NNH(HNHS)(H(H)(H))	2581	1872.65
NNH(HNHS)(H(NHS)(NH))	18347	2569.9
N(NH(HN(HEX&n-acetyl&sulfate))(H))(F)	8807	1524.49
NNH(H(NH)(NH))(H)	8757	1622.58
N(NH(HNNS)(H(NHS)(NHS)))(F)	8845	3048.08
NNH(H(NH)(N(F)(H)))(H(NH)(NH))	1296	2498.9
NNH(HHH)(H(HH)(HH))	1058	1864.64
N(NH(HNH)(H(NH)(NH)))(F)	1872	2133.77
N(NH(HNHS)(HNHS))(F)	7504	2350.83
N(NH(H(NHS)(NHS))(H(NHS)(NHS)))(F)	9776	3663.28
N(NH(HNHS)(HNHS))(F)	2080	2350.83
N(NH(HNH)(N)(HN(F)(H)))(F)	24663	2117.78
N(NH(HNH)(HNHS))(F)	7613	2059.73
NNH(H(NH)(NH))(HNH)	9852	1987.71
N(NH(H(NHS)(NHS))(H(NHS)(NHS)))(F)	9793	3663.28
NNH(H(NH)(NH))(H)	3845	1622.58
NNH(HNHS)(HNHS)	17949	2204.77
N(NH(HNHS)(HNHS))(F)	19739	2350.83
N(NH(HNH)(HNHF))(F)	24685	1914.7
N(NH(HNHS)(H(NHS)(NHS)))(F)	9770	3007.06
N(NH(HN(HEX&n-acetyl&sulfate))(HNH))(F)	28788	1889.62
N(NH(H(NHS)(NH))(N)(H(NHS)(NH)))(F)	24606	3284.17
NNH(HNHS)(H(NH)(NH))	28929	2278.81
NNH(HNH)(H(NHS)(NH))	28929	2278.81
NNH(HNH)(H(NH)(NHS))	28929	2278.81
NNH(HNHS)(H(NHS)(NHS))	9804	2861
NNH(H(NH)(N(F)(H)))(H(NH)(NH))	1150	2498.9
N(NH(HNH)(HNH))(F)	10851	1768.64
N(NH(H(NHS)(NHS))(H(NHS)(NHS)))(F)	9794	3663.28
N(NH(H(NHS)(NHS))(H(NHS)(NHS)))(F)	21483	3663.28
N(NH(HN(F)(H))(HNH))(F)	10137	1914.7
NNH(HNH)(HH)	20768	1419.5
NNH(H(NHS)(NHS))(HN(F)(HS))	16862	3007.06
N(NH(H(NH)(N(F)(H)))(HN(F)(H)))(F)	19816	2425.89
NNH(H(NH)(NH))(H(NH)(NH))	18972	2352.84
NNH(HNN)(HN)	20725	1501.55
N(NH(H(NHS)(NHS))(N)(H(NHS)(NHS)))(F)	11216	3866.36
NNH(HNH)(H(H)(H))	8224	1581.56
NNH(HNH)(H(NHS)(NH))	32428	2278.81
NNH(HNHS)(N)(HN)	19953	1954.7
N(NH(H(NH)(NH))(H(NH)(NHNH)))(F)	4699	2864.03
NNH(HNHS)(HNHS)	9088	2204.77
NNH(HNHS)(HNH)	17485	1913.68
N(NH(H(NHS)(NHS))(HNHS))(F)	20146	3007.06
NNH(H)(HN)	2493	1095.4
NNH(HNH)(HN)	28909	1460.53
NNH(HN)(HNH)	28909	1460.53
NNH(HNH)(H)	8543	1257.45
N(NH(HNHS)(H(NHS)(NHS)))(F)	20257	3007.06
N(NH(H(NH(N)(S))(NH(N)(S)))(H(NH(N)(S))(NH(N)(S))))(F)	20285	4475.6
N(NH(HNH(F)(H))(HN))(F)	2663	1914.7
NNH(H(NHS)(NHS))(H(NHS)(NHS))	9882	3517.22
NNH(HNH)(H(NH)(N(F)(H)))	4713	2133.77
NNH(HHH)(H(HH)(HHH))	3643	2026.69
N(NH(H(NHS)(NHS))(HNHS))(F)	18619	3007.06
N(NH(HNHNH)(H(NH)(NH)))(F)	28917	2498.9
N(NH(HNH)(H(NHNH)(NH)))(F)	28917	2498.9
N(NH(HNH)(H(NH)(NHNH)))(F)	28917	2498.9
N(NH(HN(F)(H))(HN(F)(HNHS)))(F)	10235	2716.98
N(NH(HNH)(H(H)(H)))(F)	8922	1727.61
NNH(HN)(HNH)	2136	1460.53
N(NH(HN(F)(H))(HNH))(F)	18621	1914.7
NNH(HNH)(HNHS)	10225	1913.68
N(NH(H(NHS)(NHS))(H(NHS)(NHS)))(F)	21481	3663.28
N(NH(H(N(F)(H))(N(F)(H)))(H(N(F)(H))(N(F)(H))))(F)	17305	3083.13
NNH(HNHS)(HH)	18618	1710.6
NNH(H(NHS)(NHS))(HNHS)	17486	2861
N(NH(H(NN)(NH))(HNN))(F)	18990	2215.82
N(NH(H(NHS)(NHS))(H(NHS)(NHS)))(F)	24602	3663.28
NNH(H(NH)(NH))(H(NH)(NH))	9854	2352.84
NNH(HNHS)(H(H)(H))	24711	1872.65
NNH(HNH)(HN(F)(HNH))	32455	2133.77
N(NH(H(N)(N))(H(N)(N)))(F)	1162	1850.69
NNH(H(NH)(N(F)(H)))(HNH)	1135	2133.77
N(NH(HNHS)(HN(F)(H)))(F)	5417	2205.79
N(NH(HNN)(H(NH)(NH)))(F)	1485	2174.8
NNH(H(NHS)(NH(N)(S)))(HNH)	8112	2772.98
N(NH(H(NHS)(NH))(H(NH)(NH)))(F)	29014	2790
N(NH(H(NH)(NHS))(H(NH)(NH)))(F)	29014	2790
N(NH(H(NH)(NH))(H(NHS)(NH)))(F)	29014	2790
N(NH(H(NH)(NH))(H(NH)(NHS)))(F)	29014	2790
N(NH(H(NHS)(NHS))(H(NHS)(NHS)))(F)	21498	3663.28
N(NH(HNHS)(HNH))(F)	3138	2059.73
NNH(HNHS)(H)	2125	1548.54
NNH(HNHS)(HNHS)	5597	2204.77
N(NH(HNN)(HN))(F)	19075	1647.61
N(NH(H(N(F)(H))(N(F)(H)))(N)(HN(F)(H)))(F)	8106	2775.02
N(NH(HN(F)(HF))(HH))(F)	28724	1857.68
NNH(HNH)(H(NH)(NH))	28888	1987.71
NNH(H)(H(H)(H))	565	1216.42
NNH(HNH)(HN)	1110	1460.53
NNH(H(NHS)(NHS))(HNHS)	9825	2861
NNH(HNHS)(H(NHS)(NHS))	20996	2861
NNH(HNHS)(H)	18363	1548.54
N(NH(HN(F)(N))(HNN))(F)	8605	1996.75
N(NH(HN(F)(H))(HNHS))(F)	8517	2205.79
N(NH(HNH)(N)(HNH))(F)	2622	1971.72
N(NH(H(NHS)(NHS))(H(NHS)(NHS)))(F)	9787	3663.28
N(NH(HN(F)(N))(HN(F)(N)))(F)	8840	2142.81
N(NH(HNHNHS)(HN(F)(H)))(F)	32449	2570.92
N(NH(H(NHS)(NHS))(HNHS))(F)	20149	3007.06
N(NH(H(NHS)(NHS))(HNHS))(F)	17465	3007.06
NNH(H(NH)(NH))(HNH)	10567	1987.71
N(NH(H(NH)(NH))(H(NHNH)(NHNH)))(F)	18064	3229.17
N(HS)(NH(N(HF)(F))(N(F)(H)))	19807	2189.8
NNH(HNHS)(H(NHS)(NHS))	9806	2861
N(NH(H(NH)(NH))(HNH))(F)	20032	2133.77
N(NH(HNN)(HNNS))(F)	28865	2141.79
NNH(H(NN)(NH))(HN)	20296	1866.69
N(NH(H(NHS)(NHS))(H(NHS)(NHS)))(F)	21489	3663.28
N(NH(H(NH)(NH))(HN))(F)	24674	1971.72
NNH(H(NH)(NH))(H(NHNH)(NH))	19689	2717.98
N(NH(HNHS)(HNH))(F)	19889	2059.73
N(NH(H(NHS)(NHS))(H(NHS)(NHS)))(F)	7874	3663.28
NNH(HNN)(H)	1465	1298.47
NNH(H(NHS)(NHS))(H(NHS)(NHS))	19658	3517.22
N(NH(H(NHS)(NHS))(H(NHS)(NHS)))(F)	21503	3663.28
NNH(H(NHS)(NHS))(HNHS)	20747	2861
N(NH(HNH)(N)(HNF))(F)	5780	1955.72
N(NH(HN)(H(H)(H)))(F)	18639	1565.56
N(NH(HNHS)(H(NHS)(NH)))(F)	18297	2715.96
N(NH(H(NHS)(NHS))(H(NHS)(NHS)))(F)	9800	3663.28
N(NH(HNHS)(N)(H(NHS)(NHS)))(F)	11217	3210.13
NNH(H(N(F)(H))(NH))(H(N(F)(H))(NH))	19749	2644.96
N(NH(H(NHS)(NHS))(HNHS))(F)	32407	3007.06
N(NH(H(NHS)(NHS))(N)(H(NHS)(NHS)))(F)	32504	3866.36
NNH(H)(N)(H)	1027	1095.4
N(NH(H(NHS)(NHS))(H(NHS)(NHS)))(F)	21494	3663.28
NNH(HN(F)(H))(HNHNHS)	10232	2424.87
N(NH(H(NHS)(N(F)(H)))(H(N(F)(H))(N(F)(H))))(F)	5421	3228.17
NNH(H)(H)	3018	892.317
N(NH(H(NH)(NH))(H(NH)(NH)))(F)	3080	2498.9
N(NH(H(NH)(NH))(H(NH)(NH)(NH)))(F)	24610	2864.03
NNH(HHHHHH)(H(HH)(HH))	1245	2350.79
N(NH(H(N(F)(H))(N(F)(H)))(HN(F)(H)))(F)	24617	2571.94
NNH(HNHS)(HNHS)	855	2204.77
NNH(HH)(H(H)(H))	564	1378.48
NNH(HNHS)(N)(HNH)	18606	2116.76
N(NH(HNH)(HNHS))(F)	3679	2059.73
N(NH(HNHS)(HN(HEX&sulfate)))(F)	24647	2139.69
NNH(HN)(HN)	21140	1298.47
N(NH(HNHS)(H(NHS)(NHS)))(F)	20252	3007.06
NNH(HNHF)(HNH)	20295	1768.64
N(NH(HN)(HNHS))(F)	32516	1897.68
NNH(H(NHS)(NHS))(HNHS)	1540	2861
N(NH(HN)(HN))(F)	888	1444.53
N(NH(H(NH)(N(F)(H)))(HNH))(F)	10623	2279.83
NNH(H(NHS)(NH))(HNH)	18055	2278.81
NNH(HNH)(HNH)	28858	1622.58
NNH(H(N)(N))(N)(HN)	1230	1704.63
N(NH(HNHS)(HNHS))(F)	4542	2350.83
N(NH(HNH)(N)(HN))(F)	1128	1809.67
N(NH(HN)(N)(HNH))(F)	1041	1809.67
N(NH(H(N(F)(H))(N(F)(H)))(H(N(F)(H))(N(F)(H))))(F)	5408	3083.13
N(NH(HNH)(HNH(F)(H)))(F)	24665	2076.75
NNH(HN)(HNN)	20958	1501.55
N(NH(HNH)(HN(F)(H)))(F)	19023	1914.7
N(NH(H(N(F)(H))(N(F)(HN(F)(H))))(HN(F)(H)))(F)	5410	3083.13
NNH(HNN)(H(N)(N))	20523	1704.63
NNH(H(NHS)(NHS))(HNHS)	9824	2861
N(NH(H(NHS)(NHS))(H(NHS)(NHS)))(F)	8124	3663.28
NNH(HNH)(HN)	20728	1460.53
NNH(H)(HNH)	1015	1257.45
NNH(H(NHS)(NHS))(H(NHS)(NHS))	9887	3517.22
N(NH(HNHS)(HNHN(F)(H)))(F)	9766	2570.92
N(NH(HN)(N)(HN))(F)	1040	1647.61
N(NH(HN(H)(F))(HN))(F)	2660	1752.64
N(NH(HNHS)(HNHS))(F)	17393	2350.83
NNH(HN(HEX&n-acetyl&sulfate))(H)	20537	1378.43
NNH(HNHS)(HNH)	1635	1913.68
N(NH(HN(H)(F))(HNH))(F)	28980	1914.7
N(NH(HNH)(HN(H)(F)))(F)	28980	1914.7
N(NH(H(NN)(NH))(HNN))(F)	1490	2215.82
NNH(H(NHS)(NHS))(H(NHS)(NHS))	9876	3517.22
N(NH(HNHF)(N)(HNHF))(F)	24641	2263.83
NNH(HN)(H)	18276	1095.4
NNH(H(NHS)(NHS))(HNHS)	9816	2861
N(NH(H(NH)(NH))(HNH))(F)	19979	2133.77
N(NH(HN(F)(HF))(HNHF))(F)	28723	2206.81
NNH(HNHS)(NHS)(HNHS)	9949	2861
NNH(HH)(H(H)(H))	17412	1378.48
N(NH(HNHS)(H(NHS)(NHS)))(F)	24623	3007.06
N(NH(H)(HNH))(F)	10849	1403.51
NNH(H(NHS)(NHS))(HNHS)	20746	2861
NNH(H)(HN)	1094	1095.4
NNH(H(NHS)(NHS))(HNHS)	7966	2861
NNH(HNHS)(H)	2113	1548.54
N(NH(H(NHS)(NHS))(HNHS))(F)	9846	3007.06
N(NH(HN(N)(F))(HNN))(F)	28918	1996.75
N(NH(HNN)(HN(N)(F)))(F)	28918	1996.75
N(NH(H(NHS)(NHS))(H(NHS)(NHS)))(F)	21500	3663.28
NNH(HN)(H)	28973	1095.4
NNH(H)(HN)	28973	1095.4
N(NH(HNHS)(HNH))(F)	28963	2059.73
N(NH(HNH)(HNHS))(F)	28963	2059.73
NNH(HNHS)(NHS)(HNHS)	20872	2861
N(NH(H(NHS)(NHS))(HN(HS)(NHNHS)))(F)	28838	4028.41
NNH(H(NH)(N(F)(H)))(H(N(F)(H))(NH))	1460	2644.96
N(NH(H(NH)(NH))(H(NH)(NH)))(F)	17470	2498.9
N(NH(HNHS)(H(NHS)(NHS)))(F)	9932	3007.06
N(NH(HN(HEX&n-acetyl&sulfate))(HN))(F)	20372	1727.57
N(NH(HNHS)(HNH))(F)	7498	2059.73
NNH(HNHS)(HNHNHNHNH)	32383	3009.07
NNH(HH)(H(HH)(H))	17548	1540.53
NNH(H(NHS)(NHS))(H(NHS)(NHS))	19649	3517.22
N(NH(H(NHS)(NH))(N)(HNH))(F)	29006	2627.94
N(NH(H(NH)(NHS))(N)(HNH))(F)	29006	2627.94
N(NH(H(NH)(NH))(N)(HNHS))(F)	29006	2627.94
N(NH(H(NHS)(NHS))(HNHS))(F)	9844	3007.06
N(NH(HN(F)(HN(F)(H)))(HN(F)(HN(F)(H))))(F)	5409	3083.13
NNH(H(N)(N))(N)(H)	17922	1501.55
N(NH(H)(HNH))(F)	3930	1403.51
N(NH(N)(HN)(HNH))(F)	5781	1809.67
NNH(HNH)(HNH)	10454	1622.58
N(NH(H(NH)(NH))(H(NH)(NH)))(F)	576	2498.9
N(NH(HNNS)(HNHS))(F)	19717	2391.86
NNH(HN)(N)(H)	17663	1298.47
NNH(H)(HNHS)	20231	1548.54
NNH(HNHS)(HNHS)	7502	2204.77
NNH(HN)(N)(HNH)	1113	1663.61
NNH(HNHS)(H(NHS)(NHS))	20998	2861
NNH(H(NHS)(NH))(HNH)	28987	2278.81
NNH(H(NH)(NHS))(HNH)	28987	2278.81
NNH(H(NH)(NH))(HNHS)	28987	2278.81
NNH(HN)(H(H)(H))	8032	1419.5
NNH(HN(HEX&n-acetyl&sulfate))(HN)	28709	1581.51
NNH(HNHS)(HN(F)(HN(F)(H)))	10234	2570.92
NNH(H(NHS)(NHS))(H(NHS)(NHS))	9878	3517.22
NNH(H)(H)	1069	892.317
N(NH(HNHS)(HNHS))(F)	2202	2350.83
N(NH(HNH)(HNHS))(F)	8589	2059.73
NNH(H(NHS)(NHS))(HNHS)	9821	2861
NNH(H(NH)(NH))(H)	17708	1622.58
NNH(HHH)(H(HH)(HH))	8624	1864.64
N(NH(HNHS)(H(NH)(NH)))(F)	28932	2424.87
N(NH(HNH)(H(NHS)(NH)))(F)	28932	2424.87
N(NH(HNH)(H(NH)(NHS)))(F)	28932	2424.87
N(NH(HN(F)(H(F)(N)))(HN))(F)	32264	2101.78
N(NH(HNHS)(H(NHS)(NHS)))(F)	9838	3007.06
N(NH(H(NHS)(NHS))(HNHS))(F)	18250	3007.06
N(NH(H(NH)(NH))(H(NH)(NHNH)))(F)	19613	2864.03
N(NH(HNN)(HNH))(F)	1471	1809.67
N(NH(H(NHS)(NH))(H(NH)(NH)))(F)	29005	2790
N(NH(H(NH)(NHS))(H(NH)(NH)))(F)	29005	2790
N(NH(H(NH)(NH))(H(NHS)(NH)))(F)	29005	2790
N(NH(H(NH)(NH))(H(NH)(NHS)))(F)	29005	2790
NNH(H(NHS)(NHS))(H(NHS)(NHS))	9874	3517.22
N(NH(HNHS)(N)(H(H)(H)))(F)	12919	2221.79
NNH(NH)(NH)	10408	1298.47
N(NH(HN(F)(H))(HN(F)(H)))(F)	24668	2060.76
N(NH(H(N(F)(H))(N(F)(HN(F)(H))))(HN(F)(H)))(F)	21952	3083.13
NNH(H(NH)(N(F)(H)))(H(NH)(NH))	2900	2498.9
N(NH(HN)(HH))(F)	32390	1403.51
N(NH(HN(F)(HF))(H(H)(H)))(F)	28725	2019.73
NNH(HNHF)(HN)	8223	1606.59
N(NH(H(N(F)(H))(N(F)(H)))(N)(HN(F)(H)))(F)	2051	2775.02
N(NH(H(N(F)(H))(N(F)(H)))(HN(F)(H)))(F)	5407	2571.94
N(NH(HNHS)(H(NH)(NH)))(F)	28934	2424.87
N(NH(HNH)(H(NHS)(NH)))(F)	28934	2424.87
N(NH(HNH)(H(NH)(NHS)))(F)	28934	2424.87
N(NH(HNN)(H(N)(N)))(F)	1483	1850.69
N(NH(HN(HEX&n-acetyl&sulfate))(HH))(F)	19055	1686.54
N(NH(H(NN)(N))(H(NN)(N)))(F)	20002	2256.85
NNH(H)(H)	954	892.317
N(NH(H)(HNHS))(F)	10331	1694.6
NNH(HNHS)(HNHS)	32249	2204.77
NNH(HNH)(H(NH)(N(F)(H)))	28692	2133.77
NNH(HNH)(HN(F)(HNH))	10240	2133.77
NNH(HNHS)(N)(HNH)	1609	2116.76
N(NH(HNHS)(N)(HNHS))(F)	17667	2553.91
N(NH(HN)(HN))(F)	1119	1444.53
NNH(H(NN)(N))(HN)	20511	1704.63
NNH(H(NHS)(NHS))(H(NHS)(NHS))	9885	3517.22
N(NH(HN(F)(HNHS))(HN(F)(HN(F)(H))))(F)	5420	3228.17
NNH(HNH)(HNH)	890	1622.58
NNH(H(N)(N))(HN)	17710	1501.55
N(NH(HNNS)(HNN))(F)	19888	2141.79
N(NH(H(NHS)(NHS))(H(NHS)(NHS)))(F)	21491	3663.28
NNH(H(NHS)(NHS))(HNHS)	20745	2861
NNH(H(NHS)(NHS))(HNHS)	1541	2861
NNH(HNHS)(HNHS)	2382	2204.77
N(NH(HNHS)(HN(F)(H)))(F)	225	2205.79
NNH(HNH)(H(NHS)(NH))	10107	2278.81
N(NH(HNHNH(NON|a|keto|d))(HN(F)(H)))(F) H6N5F2X	19611	2529.9	2279.83	250.07
NNH(H(NHS)(NHS))(HNHS)	9826	2861
N(NH(H(NHS)(NHS))(H(NHS)(NHS)))(F)	21480	3663.28
NNH(H(NHS)(NHS))(H(NHS)(NHS))	9870	3517.22
N(NH(H(NH)(N(F)(H)))(HN(F)(H)))(F)	5412	2425.89
N(NH(HNHS)(H))(F)	20006	1694.6
N(NH(H(NHH)(NHH))(H(NHH)(NHH)))(F)	24605	3147.11
N(NH(HNF)(H))(F)	28732	1387.51
N(NH(HN)(HNHS))(F)	11531	1897.68
N(NH(HNHS)(HN(F)(HN(F)(H))))(F)	32451	2716.98
N(NH(HNHS)(H(NHS)(NHS)))(F)	20259	3007.06
NNH(HN)(N)(HN)	1032	1501.55
NNH(HNHS)(H(NHS)(NHS))	5596	2861
NNH(H)(H(NH)(N))	28950	1460.53
NNH(H)(H(N)(NH))	28950	1460.53
NNH(H(NHS)(NHS))(H(NHS)(NHS))	19645	3517.22
N(NH(HNH)(HNHS))(F)	3135	2059.73
N(NH(HNH(F)(N))(N)(HNH))(F)	2667	2320.86
N(NH(HNHS)(HNHF))(F)	7706	2205.79
NNH(H(NHS)(NHS))(HNHS)	20749	2861
NNH(H(NN)(N))(HN)	1478	1704.63
NNH(HH)(H(HH)(HH))	1061	1702.58
NNH(HNHS)(H(NHS)(NHS))	7949	2861
NNH(HNHS)(H(NHS)(NHS))	9803	2861
NNH(H(NHS)(NHS))(H(NHS)(NHS))	19648	3517.22
NNH(H(NHS)(NHS))(H(NHS)(N(F)(H)))	16866	3372.19
N(NH(H(NHS)(NHS))(H(NHS)(NHS)))(F)	21497	3663.28
NNH(HNNS)(HNH)	6315	1954.7
N(NH(H(N)(N))(H(N)(N)))(F)	17760	1850.69
NNH(H(N)(N))(H(N)(N))	1147	1704.63
N(NH(HN)(N)(HNH))(F)	1127	1809.67
NNH(HNN)(H(NH)(NN))	1476	2069.77
N(NH(HNH)(HNH))(F)	20298	1768.64
NNH(H(NH)(NH))(HNH)	20158	1987.71
NNH(HNHS)(H(NH)(NH))	29001	2278.81
NNH(HNH)(H(NHS)(NH))	29001	2278.81
NNH(HNH)(H(NH)(NHS))	29001	2278.81
NNH(HNH)(HNHS)	1566	1913.68
NNH(HHH)(H(H)(HH))	561	1702.58
N(NH(H(NHS)(NHS))(H(NHS)(NHS)))(F)	9791	3663.28
N(NH(HNHS)(H(NHS)(NHS)))(F)	20250	3007.06
NNH(H(NH)(NH))(H(N(F)(H))(NH))	32225	2498.9
NNH(H(NHS)(NHS))(H(NHS)(NHS))	19635	3517.22
NNH(HNHS)(H(NHS)(NHS))	21004	2861
NNH(H(NH)(NH))(H(NH)(N(F)(H)))	224	2498.9
NNH(H(NHS)(NHS))(H(NHS)(NHS))	19646	3517.22
N(NH(HNN)(H))(F)	20722	1444.53
NNH(HNHS)(HNH)	28940	1913.68
NNH(HNH)(HNHS)	28940	1913.68
NNH(HNHS)(N)(HNH)	28949	2116.76
NNH(HNH)(N)(HNHS)	28949	2116.76
NNH(HNHS)(H(H)(H))	8539	1872.65
NNH(HNH)(H(NH)(NHS))	32427	2278.81
NNH(H(NHS)(NHS))(HNH)	8115	2569.9
NNH(HNN)(HNN)	1469	1704.63
N(NH(H(NN)(NH))(H(NN)(NH)))(F)	18962	2580.95
N(NH(H(NHS)(NHS))(HNH))(F)	2094	2715.96
N(NH(HNHS)(HNHS))(F)	24659	2350.83
NNH(HN(F)(H))(HNHS)	10227	2059.73
NNH(H)(H)	773	892.317
NNH(HN)(H(N)(N))	1866	1501.55
N(NH(HN(HEX&n-acetyl&sulfate))(HN))(F)	8808	1727.57
NNH(H(NH)(NH))(H(NH)(N))	4547	2190.79
NNH(HNHS)(H(NHS)(NHS))	9810	2861
NNH(HNHS)(H(NHS)(NH))	10104	2569.9
N(NH(H(NHNH)(NH))(H(NHNH)(NHNH)))(F)	3053	3594.3
NNH(H(NHS)(NHS))(HNHS)	19104	2861
NNH(H(NN)(NH))(HNH)	20090	2028.74
N(NH(HNN)(H(NN)(NN)))(F)	1487	2256.85
NNH(HNN)(H(N)(NN))	1474	1907.71
NNH(H(NH)(N(F)(H)))(HNH)	1295	2133.77
N(NH(H(NH)(NH))(N)(HNH))(F)	3042	2336.85
N(NH(H)(H))(F)	1643	1038.38
NNH(HNHS)(H)	1621	1548.54
NNH(NHN)(NH)	11415	1501.55
N(NH(H(NHNH)(NH))(H(NHNH)(NHNH)))(F)	19780	3594.3
NNH(HN(F)(H))(N)(HN(F)(H))	9922	2117.78
N(NH(HNHF)(H))(F)	28868	1549.57
NNH(H(N)(N))(H(N)(N))	1046	1704.63
N(NH(H)(H(H)(H)))(F)	20884	1362.48
N(NH(H(NHNHNHS)(N(F)(HN(F)(HN(F)(H)))))(H(NHNHNH)(NHNHN(F)(HS))))(F)	32463	6586.38
NNH(HNHS)(H(NHS)(NHS))	19128	2861
NNH(HN)(HNN)	2806	1501.55
NNH(H(NH)(NH))(H(NH)(N(F)(H)))	32226	2498.9
N(NH(H(NHS)(NHS))(H(NHS)(NHS)))(F)	9785	3663.28
NNH(H(NHS)(NHS))(H(NHS)(NHS))	19652	3517.22
NNH(H(NHS)(NH))(HNHS)	18017	2569.9
N(NH(H(NHS)(NHS))(H(NHS)(NHS)))(F)	21499	3663.28
N(NH(HNHNH)(HN(F)(H)))(F)	19852	2279.83
NNH(H(NHS)(H(F)(HS)))(HNHS)	4688	2966.03
NNH(HNH)(N)(HN(F)(H))	32331	1971.72
N(NH(HNHS)(N)(HNH))(F)	1612	2262.81
NNH(H(NH)(NH))(H(NH)(NHNH))	19705	2717.98
N(NH(HNN)(HN))(F)	1470	1647.61
NNH(H)(H(HH)(HH))	2117	1540.53
N(NH(HNHSNHS)(HNHSNHS))(F)	16699	3663.28
N(NH(H(N(F)(H))(N(F)(H)))(H(N(F)(H))(N(F)(H))))(F)	22047	3083.13
N(NH(HNHS)(H(H)(H)))(F)	3131	2018.71
NNH(HN)(H)	1865	1095.4
N(NH(HNH)(HNH(F)(N)))(F)	24657	2117.78
NNH(H(NH)(NH))(H(N(F)(H))(NH))	223	2498.9
N(NH(HNHS)(H))(F)	17897	1694.6
N(NH(HNH(F)(N))(HNH))(F)	18987	2117.78
N(NH(HNH)(H(NH)(N(F)(H))))(F)	28807	2279.83
NNH(HNN)(H(NN)(NN))	1477	2110.79
N(NH(H(NHNH)(NH))(H(NH)(NH)))(F)	19602	2864.03
NNH(H(NHS)(NHS))(H(NHS)(NHS))	19662	3517.22
NNH(HNHNH)(HNH)	20064	1987.71
N(NH(H(N)(N))(HN))(F)	1139	1647.61
N(NH(H(NHS)(NHS))(HNH))(F)	18681	2715.96
NNH(HNHS)(N)(HNHS)	17637	2407.85
N(NH(H)(H(NH)(NH)))(F)	5883	1768.64
N(NH(H(NHNHNHS)(N(F)(HN(F)(HN(F)(H)))))(H(NHNHNH)(NHN(F)(HN(F)(H)))))(F)	10335	6441.34
N(NH(HNH)(HNHS))(F)	3673	2059.73
N(NH(H(NHS)(NHS))(N)(HNHS))(F)	8939	3210.13
N(NH(HNH(F)(N))(HN))(F)	20098	1955.72
NNH(HNH)(H(NH)(NH))	2593	1987.71
NNH(H(N)(N))(HN)	1646	1501.55
N(NH(HN(HEX&n-acetyl&sulfate))(HNHS))(F)	8116	2180.72
N(NH(H(NH)(NH))(HNH))(F)	3842	2133.77
N(NH(H(NH)(NH))(HN))(F)	14033	1971.72
N(NH(H)(N)(H))(F)	11494	1241.45
N(NH(H(NHS)(NHS))(H(NHS)(NHS)))(F)	1579	3663.28
N(NH(HNHS)(H(NHS)(NHS)))(F)	9835	3007.06
N(NH(H(NHS)(NHS))(H(NHS)(NHS)))(F)	9795	3663.28
NNH(H(NH)(N(F)(H)))(H(NH)(NH))	17611	2498.9
NNH(HNHS)(HNH)	3137	1913.68
NNH(H(NHS)(NH))(N)(HNH)	28948	2481.89
NNH(H(NH)(NHS))(N)(HNH)	28948	2481.89
NNH(H(NH)(NH))(N)(HNHS)	28948	2481.89
NNH(HNHS)(H(NH)(NHS))	32425	2569.9
N(NH(H(NHS)(NH(N)(S)))(HNHS))(F)	8123	3210.13
N(NH(HN(F)(H))(H))(F)	18257	1549.57
N(NH(HNHS)(HNH))(F)	8136	2059.73
N(NH(H(NHS)(NHS))(H(NHS)(NHS)))(F)	21502	3663.28
NNH(H(NHS)(NHS))(H(NHS)(NHS))	9877	3517.22
N(NH(HN)(H(NH)(NH)))(F)	17296	1971.72
N(NH(NHN)(NHS))(S)	18999	2083.74
NNH(H(NH)(NH))(H(NHNH)(NH))	9988	2717.98
N(NH(H(NH)(NH))(H(NHNH)(NH)))(F)	18952	2864.03
N(NH(H(NN)(NH))(H(NH)(NH)))(F)	18963	2539.93
NNH(H)(H(NH)(NH))	19078	1622.58
NNH(H)(HN)	21537	1095.4
N(NH(HNH)(HN(F)(H)))(F)	8659	1914.7
N(NH(HNH)(H(NH)(N)))(F)	28978	1971.72
N(NH(HNH)(H(N)(NH)))(F)	28978	1971.72
NNH(HNHS)(H(NHS)(NH))	32426	2569.9
N(HS)(NH(NH)(NH))	7891	1751.62
N(NH(H(NH)(NH))(N)(H(NH)(NH)))(F)	8755	2701.98
NNH(H(NHS)(NH(N)(S)))(HNH)	21287	2772.98
NNH(HNH)(H(NHS)(NHS))	28860	2569.9
N(NH(H(NHS)(NHS))(H(NHS)(NHS)))(F)	8853	3663.28
NNH(HHHH)(H(HH)(HH))	18060	2026.69
NNH(HNHS)(H(H)(H))	17759	1872.65
NNH(HNHS)(N)(HNHS)	1871	2407.85
NNH(H(NHS)(NHS))(HNH)	32250	2569.9
N(NH(H(NN)(NH))(HN))(F)	19018	2012.74
NNH(H(NHS)(N(F)(H)))(HNHS)	21227	2715.96
N(NH(HN)(HNH))(F)	4140	1606.59
NNH(HN)(HN)	1106	1298.47
N(NH(HN(F)(H(F)(N)))(HNH))(F)	2669	2263.83
NNH(HNH)(HNHS)	854	1913.68
NNH(HNHS)(HNHS)	5391	2204.77
N(NH(HNHS)(HN(HEX&sulfate)))(F)	18964	2139.69
N(NH(HNNS)(HN(F)(N)))(F)	19777	2287.84
N(NH(HN(F)(H))(HN(F)(HF)))(F)	28901	2206.81
NNH(HNH)(HNHS)	17745	1913.68
N(NH(HNH)(HNH(F)(H)))(F)	10812	2076.75
N(NH(H(NH)(F)(NH))(H(NNHF)(F)(NH)))(F)	8486	3140.16
N(NH(H(NH)(NH))(N)(HNH))(F)	17650	2336.85
N(NH(HNH)(N)(HNHF))(F)	24655	2117.78
NNH(HHH)(H(H)(HH))	242	1702.58
N(NH(H(N)(N))(HN))(F)	577	1647.61
NNH(HNHNH)(HNH)	8222	1987.71
NNH(H(NHS)(NHS))(H(NHS)(NHS))	19643	3517.22
N(NH(H(N(F)(H))(N(F)(H)))(H(N(F)(H))(N(F)(H))))(F)	32329	3083.13
N(NH(HNH)(H(NH)(NH)))(F)	2638	2133.77
N(NH(H(NN)(N))(H(NN)(N)))(F)	1504	2256.85
NNH(HNHS)(H(NH)(NH))	28970	2278.81
NNH(HNH)(H(NHS)(NH))	28970	2278.81
NNH(HNH)(H(NH)(NHS))	28970	2278.81
NNH(HNH)(HN)	3107	1460.53
NNH(HNHS)(H(NHS)(NHS))	17779	2861
N(NH(HN(F)(N))(HN(F)(N)))(F)	8813	2142.81
NNH(H(NHS)(NHS))(H(NHS)(NHS))	19639	3517.22
N(NH(HNHS)(HNHS))(F)	16253	2350.83
NNH(H(N)(N))(HN)	1132	1501.55
N(NH(HNHS)(N)(HNHS))(F)	1860	2553.91
NNH(NHN)(NHN)	19058	1704.63
NNH(H(NH)(N(F)(H)))(NH)	3002	1971.72
N(NH(H(NHS)(NHS))(HNHS))(F)	20153	3007.06
NNH(H(NN)(NH))(HN)	1482	1866.69
N(NH(HNH)(H(NH)(NH)))(F)	11817	2133.77
NNH(H(NHS)(NHS))(H(NHS)(NHS))	9869	3517.22
N(NH(H(NH)(NH)(NH))(H(NH)(NH)))(F)	7909	2864.03
NNH(H(NH)(NH))(H(NH)(NH))	1146	2352.84
NNH(HNHS)(H(NHS)(NHS))	21002	2861
N(NH(HNHS)(N)(HNHS))(F)	24559	2553.91
NNH(HNHS)(H(NHS)(NH))	10334	2569.9
NNH(H)(HH)	8481	1054.37
NNH(HNHS)(H(NHS)(NHS))	20999	2861
N(NH(HN)(H(HH)(H)))(F)	28982	1727.61
N(NH(HN)(H(H)(HH)))(F)	28982	1727.61
N(NH(HNHS)(H(NHS)(NHS)))(F)	20255	3007.06
N(NH(HNHS)(N)(HNHS))(F)	1795	2553.91
NNH(HN)(HNHS)	9941	1751.62
N(NH(H(NH)(NHS))(H(NHS)(NHS)))(F)	18970	3372.19
NNH(HN)(HNHS)	6949	1751.62
NNH(HNHS)(H(NHS)(NHS))	9811	2861
N(NH(H)(HNF))(F)	28801	1387.51
N(NH(HN)(HNH))(F)	1050	1606.59
NNH(H(NHS)(NHS))(HNHS)	1255	2861
NNH(H)(N)(H)	3007	1095.4
NNH(H(NHS)(N(HEX&sulfate)))(HNH)	19713	2358.77
NNH(HNHS)(HNHS)	16863	2204.77
NNH(HNH)(HNH)	10566	1622.58
N(NH(HNH)(N)(HN))(F)	17651	1809.67
N(NH(HN)(H))(F)	21137	1241.45
N(NH(HN)(HNH))(F)	17491	1606.59
NNH(HN)(HNH)	20799	1460.53
N(NH(HN(F)(H))(N)(HN(F)(H)))(F)	2023	2263.83
N(NH(H(NH)(NH))(H))(F)	3844	1768.64
N(NH(H(NHS)(NHS))(H(NHS)(NHS)))(F)	9790	3663.28
N(NH(H)(N)(H))(F)	4716	1241.45
NNH(H(NHS)(NHS))(H(NHS)(NHS))	9871	3517.22
N(NH(HNH)(N)(HNH))(F)	1129	1971.72
NNH(HNN)(H(NN)(NN))	20112	2110.79
N(NH(HNHS)(H(NHS)(NHS)))(F)	9837	3007.06
N(NH(HNH(F)(N))(HNH))(F)	2662	2117.78
N(NH(H(NHS)(NHS))(H(NHNHS)(NHS)))(F)	17772	4028.41
NNH(HNHS)(HNHS)	32398	2204.77
N(NH(H(NHS)(NHS))(H(NHS)(NHS)))(F)	9781	3663.28
NNH(HNN)(H(N)(N))	1473	1704.63
NNH(HNH)(H(NH)(NH))	2500	1987.71
N(NH(HNH)(HN(F)(H)))(F)	5411	1914.7
N(NH(HNH)(N)(HNHS))(F)	19820	2262.81
NNH(H(NH)(NH))(H(NH)(N))	19987	2190.79
NNH(HHH)(H(HH)(H))	1062	1702.58
N(NH(HNHS)(HN))(F)	1610	1897.68
NNH(HNHS)(H(NHS)(NHS))	21003	2861
N(NH(H(NHNHNHS)(N(F)(HN(F)(HN(F)(H)))))(H(NHNHNH)(NHN(F)(HN(F)(HS)))))(F)	32462	6732.44
N(NH(HN(F)(HF))(HN(F)(H)))(F)	28721	2206.81
NNH(H(NH)(NH))(HNH)	1045	1987.71
NNH(H(NHS)(NHS))(H(NHS)(NHS))	9858	3517.22
N(NH(H)(HNHF))(F)	28750	1549.57
NNH(H(NHS)(NHS))(H(NHS)(NHS))	9883	3517.22
N(NH(HNHS)(N)(HNH))(F)	19819	2262.81
N(NH(H(NHS)(NHS))(HNHS))(F)	9845	3007.06
N(NH(H(NHS)(NHS))(H(NHS)(NHS)))(F)	9777	3663.28
N(NH(HNHG)(HNH))(F)	28925	2075.9
N(NH(HNH)(HNHG))(F)	28925	2075.9
NNH(HN)(N)(HN)	17542	1501.55
NNH(HN)(HN)	21141	1298.47
NNH(H(NN)(NH))(H(NN)(NH))	1495	2434.9
N(NH(H(N(F)(H))(N(F)(H)))(N)(HN(F)(H)))(F)	18955	2775.02
NNH(HH)(H(HH)(H))	1284	1540.53
N(NH(HNHS)(HN(F)(H)))(F)	17564	2205.79
N(NH(H(NH)(NH))(HNH))(F)	1145	2133.77
NNH(H(NH)(N(F)(H)))(H(N(F)(H))(NH))	18960	2644.96
N(NH(H(NHG)(NHG))(H(NHG)(NHG)))(F)	28754	3727.93
NNH(H(NH)(NH))(H(NH)(NH))	1047	2352.84
NNH(HNHS)(HN(F)(HN(F)(H)))	32452	2570.92
NNH(HNHS)(H(NHS)(NHS))	9813	2861
NNH(H(NH)(NH))(H(NH)(NHNH))	10199	2717.98
NNH(H(NHS)(NHS))(H(NHS)(NHS))	9888	3517.22
NNH(HNN)(H(NH)(NH))	1475	2028.74
NNH(H(NH)(NH))(H(NHNH)(NH))	19691	2717.98
NNH(HNHS)(N)(HNHS)	32526	2407.85
N(NH(HNH)(N)(H(NHS)(NHS)))(F)	10372	2919.04
NNH(H(NHS)(NHS))(H(NHS)(NHS))	9865	3517.22
N(NH(HNH)(H(NH)(N(F)(H))))(F)	10624	2279.83
NNH(HNH)(H(H)(H))	17640	1581.56
N(NH(HNH(F)(N))(N)(HNH))(F)	19909	2320.86
N(NH(HNHS)(H(NH)(N(F)(H))))(F)	29000	2570.92
N(NH(HNH)(H(NHS)(N(F)(H))))(F)	29000	2570.92
N(NH(HNH)(H(NH)(N(F)(HS))))(F)	29000	2570.92
NNH(H(NHS)(NHS))(HNHS)	20740	2861
N(NH(H(NHS)(NHS))(H(NHS)(NHS)))(F)	9773	3663.28
N(NH(HNH)(HNH))(F)	17419	1768.64
N(NH(HN)(HH))(F)	8920	1403.51
NNH(HN(F)(H))(HN(F)(HNH))	32457	2279.83
N(NH(H(NH)(NH))(H(NH)(NH)))(F)	28695	2498.9
NNH(H)(H(HH)(HH))	17822	1540.53
NNH(HNHS)(H)	8773	1548.54
N(NH(HN(F)(N))(HNNS))(F)	28714	2287.84
NNH(HNHS)(H(NHS)(NHS))	18262	2861
N(NH(HN)(H))(F)	28919	1241.45
N(NH(H)(HN))(F)	28919	1241.45
NNH(HNH)(HNH)	182	1622.58
N(NH(HNHF)(HNH(F)(H)))(F)	9590	2222.81
N(NH(H(NHS)(NHS))(HNHS))(F)	1617	3007.06
N(NH(H(NN)(NH))(H(NN)(NN)))(F)	1502	2621.98
N(NH(HNHS)(H(NHS)(NHS)))(F)	9834	3007.06
NNH(HNH)(HNH)	5935	1622.58
NNH(HNH)(HNH)	20477	1622.58
NNH(H(NHS)(NHS))(HNHS)	20742	2861
N(NH(H(NHS)(NHS))(H(NHS)(NHS)))(F)	9783	3663.28
N(NH(H(NH)(NH))(HN(F)(H)))(F)	28857	2279.83
NNH(HN(F)(H))(HNHNH)	10241	2133.77
NNH(HNHS)(HNHS)	2381	2204.77
N(NH(H(NHS)(NHS))(HNHS))(F)	20147	3007.06
N(NH(H(NH)(NH))(H(NHNH)(NHNH)))(F)	1173	3229.17
NNH(H(NHS)(NHS))(H(NHS)(NHS))	9864	3517.22
N(NH(NHN)(NHS))(S)	10383	2083.74
N(NH(HNH)(H(H)(H)))(F)	18627	1727.61
NNH(HNH)(HNH)	20478	1622.58
NNH(H(NHS)(NH))(HNHS)	1616	2569.9
N(NH(HNHS)(H(NHS)(NHS)))(F)	13647	3007.06
N(NH(HNHS)(H(NHS)(NHS)))(F)	9771	3007.06
N(NH(HN)(N)(HN(F)(H)))(F)	24684	1955.72
NNH(H)(HNH)	2629	1257.45
NNH(H(NN)(N))(H(N)(N))	1497	1907.71
NNH(H)(H(H)(H))	5748	1216.42
NNH(H)(HN)	1013	1095.4
NNH(HNHS)(H(NHS)(NHS))	10105	2861
NNH(HNHS)(H(NHS)(NHS))	3127	2861
NNH(HN)(H(N)(N))	17566	1501.55
NNH(H(NH)(NH))(N)(HNH)	3041	2190.79
N(NH(H(NHNH)(NH))(H(NH)(NH)))(F)	3047	2864.03
N(NH(H(NH)(N))(HNH))(F)	28992	1971.72
N(NH(H(N)(NH))(HNH))(F)	28992	1971.72
N(NH(HN)(N)(HNH))(F)	17513	1809.67
N(NH(H(NHS)(NHS))(H(NHS)(NHS)))(F)	9796	3663.28
NNH(H(NHS)(NHS))(H(NHS)(NHS))	19632	3517.22
NNH(HNHS)(HN)	20134	1751.62
N(NH(H(NHS)(NHS))(H(NHS)(NHS)))(F)	8854	3663.28
NNH(H(NH)(N(F)(H)))(H(NH)(NH))	3638	2498.9
NNH(HNHS)(H(NHS)(NHS))	18951	2861
N(NH(HNH)(HNH))(F)	28859	1768.64
NNH(H(NH)(NH))(H(NH)(NH))	2899	2352.84
N(NH(HNH)(N)(HN(F)(H)))(F)	7752	2117.78
N(NH(H(NNS)(NHS))(H(NHS)(NHS)))(F)	8848	3704.31
N(NH(H(NHS)(N(F)(H)))(H(N(F)(H))(N(F)(H))))(F)	19984	3228.17
NNH(H)(HN)	17712	1095.4
NNH(H(NH)(N(F)(H)))(HNH)	221	2133.77
NNH(HNHS)(HNH)	28972	1913.68
NNH(HNH)(HNHS)	28972	1913.68
NNH(HNHS)(HN)	1607	1751.62
N(NH(HNH)(H(NH)(NH)))(F)	28891	2133.77
N(NH(H(NH)(N(F)(H)))(HNH))(F)	18605	2279.83
NNH(HNH)(H)	32437	1257.45
NNH(H)(H(H)(H))	1051	1216.42
N(NH(H(NH)(NH))(HNH))(F)	10568	2133.77
NNH(H(NH)(NH))(H(NHNH)(NH))	10200	2717.98
NNH(HNHS)(N)(HNHS)	12921	2407.85
N(NH(HNHS)(HNH))(F)	1613	2059.73
N(NH(HN(F)(N))(HNN))(F)	19025	1996.75
N(NH(HNH)(HNHF))(F)	10810	1914.7
NNH(HN(HEX&n-acetyl&sulfate))(HNHS)	20009	2034.66
NNH(H(NHS)(NH))(HNH)	1631	2278.81
N(HS)(NH(NH)(NH))	20129	1751.62
N(NH(H(NHS)(NHS))(H(NHS)(NHS)))(F)	21485	3663.28
N(NH(HNHS)(HN))(F)	1870	1897.68
NNH(H(NHS)(NHS))(H(NHS)(NHS))	19650	3517.22
N(NH(HNH)(H(NH)(NH)))(F)	28811	2133.77
NNH(HN(F)(H))(HN(F)(HNH))	10242	2279.83
N(NH(HNHS)(HNHS))(F)	1614	2350.83
N(NH(HNHS)(H(NHS)(NHS)))(F)	9830	3007.06
NNH(HNHS)(H(NHS)(NHS))	16254	2861
N(NH(H(NHS)(NH(N)(S)))(HNH))(F)	8113	2919.04
N(NH(HN(F)(H))(HNHS))(F)	10228	2205.79
NNH(HNH)(N)(HNH)	1035	1825.66
N(NH(H(NHS)(NHS))(HNHS))(F)	20150	3007.06
NNH(NH(F)(N))(NHN)	20241	1850.69
N(NH(H(NHS)(NHS))(H(NHS)(NHS)))(F)	8147	3663.28
NNH(H(NHS)(NHS))(HNHS)	17808	2861
NNH(H(N)(N))(N)(HN)	17447	1704.63
NNH(HNN)(HNH)	19066	1663.61
N(NH(H(NHNHNHS)(N(F)(HN(F)(HN(F)(H)))))(H(NHNHNH)(NHN(F)(HN(F)(H)))))(F)	32461	6441.34
N(NH(H(NHS)(NHS))(HNHS))(F)	9848	3007.06
NNH(H(NH)(NH))(H(NH)(NH))	11813	2352.84
NNH(HNH)(H(NH)(N(F)(H)))	32310	2133.77
NNH(HNH)(H(NH)(NH))	11812	1987.71
N(NH(HNHS)(HNHH))(F)	18601	2221.79
N(NH(NH(N)(F))(NH))(S)	11412	1938.71
N(NH(H(NN)(N))(HN))(F)	20319	1850.69
N(NH(H(NHS)(NH(N)(S)))(HNH))(F)	20373	2919.04
NNH(H(NHS)(NHS))(H(NHS)(NHS))	9868	3517.22
N(NH(HNH)(HNHS))(F)	17220	2059.73
NNH(HNHS)(H(NHS)(NHS))	28772	2861
N(NH(H)(HN(F)(H)))(F)	20620	1549.57
N(NH(HNHS)(H(NHS)(NHS)))(F)	20256	3007.06
NNH(HN)(HNH)	24569	1460.53
N(NH(H)(H(NH)(NH)))(F)	19049	1768.64
N(NH(HNHS)(H(H)(H)))(F)	24967	2018.71
N(NH(HNHF)(N)(HNH))(F)	24669	2117.78
N(NH(HNHS)(H(NHS)(NHS)))(F)	9829	3007.06
NNH(H(NHS)(NHS))(H(NHS)(NHS))	19653	3517.22
N(NH(HNHS)(H(NNS)(NHS)))(F)	8846	3048.08
NNH(H)(HN)	32423	1095.4
NNH(H(NHS)(NHS))(H(NHS)(NHS))	9866	3517.22
N(NH(HNHS)(HN(F)(HN(F)(H))))(F)	10233	2716.98
NNH(H(NHS)(NHS))(HNHS)	9818	2861
N(NH(HN(F)(H))(HN))(F)	29187	1752.64
NNH(H(NH)(NH))(HNH)	1136	1987.71
N(NH(HN(F)(N))(HN(F)(N)))(F)	19009	2142.81
NNH(H(NH)(NH))(H)	20555	1622.58
N(NH(HNHS)(H(NHS)(NHS)))(F)	32406	3007.06
NNH(H(NHS)(NHS))(H(NHS)(NHS))	19630	3517.22
NNH(HN(F)(H))(HN(F)(H))	10239	1914.7
N(NH(HNH(F)(N))(N)(HN))(F)	20028	2158.8
N(NH(HNHS)(N)(HNHS))(F)	2623	2553.91
N(NH(HNHS)(H(NHS)(NHS)))(F)	9836	3007.06
N(NH(HN(HEX&n-acetyl&sulfate))(HHH))(F)	20193	1848.6
N(NH(H(NHS)(NHS))(H(NHS)(NNS)))(F)	8851	3704.31
NNH(H(NHS)(NHS))(HNHS)	9827	2861
N(NH(HNHS)(N)(HNHS))(F)	13577	2553.91
N(NH(HNH)(H(NH)(NH)))(F)	13617	2133.77
NNH(HNH)(HNH)	10456	1622.58
N(NH(HNHS)(HNF))(F)	32347	2043.74
N(NH(HNH)(HNHS))(F)	10226	2059.73
N(NH(H(NHS)(NHS))(HNHS))(F)	10563	3007.06
NNH(HNH)(HN)	10132	1460.53

## Sheet: comparison of two glycan lib
color code		Non-redundant glycan mass in 194 glycans library	Non-redundant glycan mass in 701 glycans library	Glycan composite of 701 glycans (Hex-HexNAc-NANA-NGNA-Fuc)	Glycan mass From the reference Proteomics. 2009 June ; 9(11): 2986–2994. doi:10.1002/pmic.200800760.
red	shared by 194 and 701 databases and the reference	892.317	892.317	3-2-0-0-0	892.317
yellow filled	only found in 701 database	1038.38	1038.38	3-2-0-0-1	1038.38
silver gray filled and red	not found in the reference but shared by the two databases	1054.37	1054.37	4-2-0-0-0	1054.37
orange filled and red	too close masses needing further diffentiation	1095.4	1095.4	3-3-0-0-0	1095.4
black	shared by 701 database and the reference	1216.42	1200.43	4-2-0-0-1	1200.43
cyan filled	only found in 194 database and is modified glycan	1241.45	1216.42	5-2-0-0-0	1216.42
		1257.45	1241.45	3-3-0-0-1	1241.45
		1298.47	1257.45	4-3-0-0-0	1257.45
		1362.48	1298.48	3-4-0-0-0	1298.48
		1378.43	1362.48	5-2-0-0-1	1362.48
		1378.48	1378.48	6-2-0-0-0	1378.48
		1387.51	1386.49	3-3-1-0-0	1387.51
		1403.51	1387.51	3-3-0-0-2	1403.51
		1419.5	1403.51	4-3-0-0-1	1419.5
		1444.53	1419.5	5-3-0-0-0	1444.53
		1460.53	1444.53	3-4-0-0-1	1460.53
		1501.55	1460.53	4-4-0-0-0	1501.56
		1524.49	1501.56	3-5-0-0-0	1524.53
		1540.49	1508.54	5-2-0-0-2	1540.53
		1540.53	1524.53	6-2-0-0-1	1548.54
		1548.54	1532.55	3-3-1-0-1	1549.57
		1549.57	1540.53	7-2-0-0-0	1565.56
		1564.71	1548.54	4-3-1-0-0	1581.56
		1565.56	1549.57	4-3-0-0-2	1590.59
		1581.51	1565.56	5-3-0-0-1	1606.59
		1581.56	1581.56	6-3-0-0-0	1622.58
		1589.57	1589.57	3-4-1-0-0	1647.61
		1606.59	1590.59	3-4-0-0-2	1663.61
		1622.58	1606.59	4-4-0-0-1	1686.59
		1647.61	1622.58	5-4-0-0-0	1694.6
		1663.61	1647.61	3-5-0-0-1	1702.58
		1686.54	1663.61	4-5-0-0-0	1704.63
		1686.55	1678.61	3-3-1-0-2	1710.6
		1694.6	1686.59	7-2-0-0-1	1711.62
		1695.62	1694.6	4-3-1-0-1	1727.61
		1702.58	1695.62	4-3-0-0-3	1736.65
		1704.63	1702.58	8-2-0-0-0	1751.62
		1710.6	1704.63	3-6-0-0-0	1752.64
		1710.76	1710.6	5-3-1-0-0	1768.64
		1711.62	1711.62	5-3-0-0-2	1784.63
		1727.57	1727.61	6-3-0-0-1	1793.67
		1727.61	1735.63	3-4-1-0-1	1809.67
		1735.63	1736.65	3-4-0-0-3	1825.66
		1743.56	1743.61	7-3-0-0-0	1840.66
		1751.62	1751.62	4-4-1-0-0	1848.64
		1752.64	1752.64	4-4-0-0-2	1850.69
		1768.64	1768.64	5-4-0-0-1	1856.66
		1809.67	1784.63	6-4-0-0-0	1864.63
		1825.66	1792.65	3-5-1-0-0	1866.69
		1848.6	1793.67	3-5-0-0-2	1872.65
		1850.69	1809.67	4-5-0-0-1	1873.67
		1857.68	1825.66	5-5-0-0-0	1897.68
		1864.55	1839.64	4-3-2-0-0	1898.7
		1864.64	1840.66	4-3-1-0-2	1907.71
		1866.69	1848.64	8-2-0-0-1	1913.68
		1872.65	1850.69	3-6-0-0-1	1914.7
		1873.67	1856.66	5-3-1-0-1	1930.69
		1880.67	1857.68	5-3-0-0-3	1939.73
		1889.62	1864.64	9-2-0-0-0	1946.69
		1897.68	1866.69	4-6-0-0-0	1954.7
		1907.71	1872.65	6-3-1-0-0	1955.72
		1913.68	1873.67	6-3-0-0-2	1971.72
		1914.7	1880.67	3-4-2-0-0	1987.71
		1930.69	1881.69	3-4-1-0-2	1996.75
		1938.71	1889.67	7-3-0-0-1	2002.71
		1954.7	1897.68	4-4-1-0-1	2010.69
		1955.72	1898.7	4-4-0-0-3	2012.75
		1969.58	1905.66	8-3-0-0-0	2018.71
		1971.72	1907.71	3-7-0-0-0	2026.69
		1987.71	1913.68	5-4-1-0-0	2028.74
		1993.63	1914.7	5-4-0-0-2	2043.74
		1996.75	1930.69	6-4-0-0-1	2053.77
		2010.61	1938.71	3-5-1-0-1	2059.73
		2012.74	1939.73	3-5-0-0-3	2060.76
		2018.71	1946.69	7-4-0-0-0	2069.77
		2019.73	1954.7	4-5-1-0-0	2075.73
		2026.69	1955.72	4-5-0-0-2	2076.75
		2028.74	1971.72	5-5-0-0-1	2085.79
		2034.66	1985.7	4-3-2-0-1	2092.75
		2043.74	1987.71	6-5-0-0-0	2100.76
		2051.68	1996.75	3-6-0-0-2	2101.78
		2053.77	2001.69	5-3-2-0-0	2116.76
		2059.73	2002.71	5-3-1-0-2	2117.78
		2060.76	2010.69	9-2-0-0-1	2133.77
		2069.77	2012.74	4-6-0-0-1	2142.81
		2075.73	2018.71	6-3-1-0-1	2149.77
		2075.9	2019.73	6-3-0-0-3	2157.78
		2076.75	2026.69	10-2-0-0-0	2158.8
		2083.74	2027.75	3-4-1-0-3	2164.77
		2092.75	2028.74	5-6-0-0-0	2172.74
		2100.76	2042.72	4-4-2-0-0	2174.8	10-2-0-0-1
		2101.78	2043.74	4-4-1-0-2	2188.74
		2110.79	2044.76	4-4-0-0-4	2189.8
		2116.76	2053.77	3-7-0-0-1	2190.79
		2117.78	2059.73	5-4-1-0-1	2199.83
		2133.77	2060.76	5-4-0-0-3	2204.77
			2067.71	9-3-0-0-0	2205.79
		2141.79	2069.77	4-7-0-0-0	2215.82
		2142.81	2075.73	6-4-1-0-0	2221.79
		2158.8	2076.75	6-4-0-0-2	2222.81
			2084.77	3-5-1-0-2	2231.82
		2174.8	2085.79	3-5-0-0-4	2237.78
		2180.72	2092.75	7-4-0-0-1	2238.8
		2189.8	2100.76	4-5-1-0-1	2246.82
		2190.79	2101.78	4-5-0-0-3	2247.84
		2204.77	2110.79	3-8-0-0-0	2262.81
		2205.79	2116.76	5-5-1-0-0	2263.83
		2206.81	2117.78	5-5-0-0-2	2278.81
		2215.82	2131.76	4-3-2-0-2	2279.83
		2221.79	2133.77	6-5-0-0-1	2288.87
		2222.81	2142.81	3-6-0-0-3	2295.82
		2245.8	2147.75	5-3-2-0-1	2303.84
		2246.82	2149.77	7-5-0-0-0	2304.86
		2256.85	2157.78	4-6-1-0-0	2319.84
		2262.81	2158.8	4-6-0-0-2	2320.86
		2263.83	2163.75	6-3-2-0-0	2334.8
		2278.81	2164.77	6-3-1-0-2	2336.85
		2279.83	2174.8	5-6-0-0-1	2345.89
		2287.84	2188.74	11-2-0-0-0	2350.79
		2313.87	2188.78	4-4-2-0-1	2350.83
		2320.86	2189.8	4-4-1-0-3	2351.85
		2336.85	2190.79	6-6-0-0-0	2352.85
		2350.79	2199.83	3-7-0-0-2	2360.86
		2350.83	2204.77	5-4-2-0-0	2361.88
		2352.84	2205.79	5-4-1-0-2	2366.83
		2352.87	2206.81	5-4-0-0-4	2367.85
		2358.77	2215.82	4-7-0-0-1	2377.88
		2366.99	2221.79	6-4-1-0-1	2383.84
		2383.15	2222.81	6-4-0-0-3	2384.86
		2391.86	2230.82	3-5-1-0-3	2392.88
		2393.87	2231.82	5-7-0-0-0	2393.87
		2407.85	2237.78	7-4-1-0-0	2407.85
		2408.87	2238.8	7-4-0-0-2	2408.87
		2424.87	2245.8	4-5-2-0-0	2409.89
		2425.89	2246.82	4-5-1-0-2	2424.87
		2432.88	2247.84	4-5-0-0-4	2425.89
		2434.9	2262.81	5-5-1-0-1	2434.92
		2459.93	2263.83	5-5-0-0-3	2440.86
		2475.92	2270.79	9-4-0-0-0	2441.88
		2481.89	2272.85	4-8-0-0-0	2449.9
		2498.9	2278.81	6-5-1-0-0	2450.92
		2529.9	2279.83	6-5-0-0-2	2465.89
		2539.93	2288.87	3-6-0-0-4	2466.91
		2544.91	2293.81	5-3-2-0-2	2481.89
		2553.91	2295.82	7-5-0-0-1	2482.91
		2569.9	2303.84	4-6-1-0-1	2491.95
		2570.92	2304.86	4-6-0-0-3	2496.85
		2571.94	2309.8	6-3-2-0-1	2496.89	12-2-0-0-1	need to be discriminated by oxonium ions
		2580.95	2311.82	8-5-0-0-0	2498.9
		2621.98	2319.84	5-6-1-0-0	2506.92
		2627.94	2320.86	5-6-0-0-2	2507.94
		2643.94	2334.84	4-4-2-0-2	2512.88
		2644.96	2336.85	6-6-0-0-1	2513.9
		2701.98	2345.89	3-7-0-0-3	2522.92
		2715.96	2350.83	5-4-2-0-1	2523.94
		2716.98	2350.79	12-2-0-0-0	2528.88
		2717.98	2351.85	5-4-1-0-3	2529.9
		2772.98	2352.84	7-6-0-0-0	2538.94
		2775.02	2352.87	5-4-0-0-5	2539.93
		2790	2360.86	4-7-1-0-0	2553.91
		2861	2361.88	4-7-0-0-2	2554.93
		2864.03	2366.83	6-4-2-0-0	2555.93
		2878.01	2367.85	6-4-1-0-2	2569.9
		2896.05	2377.88	5-7-0-0-1	2570.93
		2919.04	2383.84	7-4-1-0-1	2571.95
		2937.08	2384.86	7-4-0-0-3	2586.92
		2966.03	2391.86	4-5-2-0-1	2587.94
		3007.06	2392.88	4-5-1-0-3	2595.96
		3009.07	2393.87	6-7-0-0-0	2596.98
		3010.12	2399.84	8-4-1-0-0	2610.93
		3048.08	2407.85	5-5-2-0-0	2611.95
		3083.13	2408.87	5-5-1-0-2	2612.97
		3140.16	2409.89	5-5-0-0-4	2627.95
		3147.11	2416.85	9-4-0-0-1	2628.97
		3210.13	2424.87	6-5-1-0-1	2638
		3228.17	2425.89	6-5-0-0-3	2642.95
		3229.17	2434.9	5-8-0-0-0	2643.94
		3284.17	2434.92	3-6-0-0-5	2644.96
		3372.19	2440.86	7-5-1-0-0	2652.98
		3374.2	2441.88	7-5-0-0-2	2654
		3405.2	2448.88	4-6-2-0-0	2658.94
		3407.24	2449.9	4-6-1-0-2	2668.97
		3517.22	2450.92	4-6-0-0-4	2669.99
		3520.26	2455.86	6-3-2-0-2	2674.94
		3594.3	2457.88	8-5-0-0-1	2675.96
		3663.28	2465.89	5-6-1-0-1	2684.97
		3704.31	2466.91	5-6-0-0-3	2685.99
		3727.93	2473.87	9-5-0-0-0	2699.97
		3866.36	2480.89	4-4-2-0-3	2700.99
		4028.41	2481.89	6-6-1-0-0	2701.98
		4272.52	2482.91	6-6-0-0-2	2715.96
		4393.55	2491.95	3-7-0-0-4	2716.98
		4475.6	2495.87	5-4-3-0-0	2731.96
		6441.34	2496.89	5-4-2-0-2	2732.98
		6586.38	2497.91	5-4-1-0-4	2742.01
		6732.44	2498.9	7-6-0-0-1	2756.99
			2506.92	4-7-1-0-1	2758.01
			2507.94	4-7-0-0-3	2759.03
			2512.85	13-2-0-0-0	2772.98
			2512.88	6-4-2-0-1	2774
			2513.9	6-4-1-0-3	2775.02
			2514.9	8-6-0-0-0	2790
			2522.92	5-7-1-0-0	2791.02
			2523.94	5-7-0-0-2	2799.04
			2528.88	7-4-2-0-0	2800.06
			2529.9	7-4-1-0-2	2805
			2537.91	4-5-2-0-2	2814.01
			2538.94	4-5-1-0-4	2815.03
			2539.93	6-7-0-0-1	2816.05
			2545.89	8-4-1-0-1	2820.99
			2553.91	5-5-2-0-1	2831.03
			2554.93	5-5-1-0-3	2832.05
			2555.93	7-7-0-0-0	2846.03
			2555.95	5-5-0-0-5	2847.02
			2569.9	6-5-2-0-0	2848.04
			2570.92	6-5-1-0-2	2861
			2571.94	6-5-0-0-4	2862.02
			2580.95	5-8-0-0-1	2863.04
			2586.92	7-5-1-0-1	2878.02
			2587.94	7-5-0-0-3	2879.04
			2594.94	4-6-2-0-1	2888.07
			2595.96	4-6-1-0-3	2903.05
			2596.95	6-8-0-0-0	2904.07
			2596.98	4-6-0-0-5	2919.04
			2602.91	8-5-1-0-0	2920.06
			2610.93	5-6-2-0-0	2921.08
			2611.95	5-6-1-0-2	2935.04
			2612.97	5-6-0-0-4	2936.06
			2619.93	9-5-0-0-1	2937.08
			2627.95	6-6-1-0-1	2945.09
			2628.97	6-6-0-0-3	2960.07
			2638	3-7-0-0-5	2961.09
			2641.93	5-4-3-0-1	2962.11
			2642.95	5-4-2-0-3	2967.05
			2643.94	7-6-1-0-0	2976.06
			2644.96	7-6-0-0-2	2977.08
			2651.96	4-7-2-0-0	2978.1
			2652.98	4-7-1-0-2	2992.08
			2654	4-7-0-0-4	2993.08
			2658.94	6-4-2-0-2	2994.1
			2659.96	6-4-1-0-4	3007.06
			2660.96	8-6-0-0-1	3008.08
			2668.97	5-7-1-0-1	3024.07
			2669.99	5-7-0-0-3	3049.1
			2674.9	14-2-0-0-0	3050.13
			2674.94	7-4-2-0-1	3064.08
			2675.96	7-4-1-0-3	3065.1
			2676.95	9-6-0-0-0	3066.12
			2683.97	4-5-2-0-3	3081.09
			2684.97	6-7-1-0-0	3082.12
			2685.99	6-7-0-0-2	3083.14
			2691.95	8-4-1-0-2	3091.15
			2698.95	5-5-3-0-0	3106.13
			2699.97	5-5-2-0-2	3107.15
			2700.99	5-5-1-0-4	3122.12
			2701.98	7-7-0-0-1	3123.14
			2715.96	6-5-2-0-1	3124.16
			2716.98	6-5-1-0-3	3138.12
			2717.98	8-7-0-0-0	3139.14
			2731.96	7-5-2-0-0	3140.16
			2732.98	7-5-1-0-2	3153.12
			2740.99	4-6-2-0-2	3154.14
			2742.01	4-6-1-0-4	3170.13
			2743.01	6-8-0-0-1	3195.16
			2748.97	8-5-1-0-1	3210.14
			2756.99	5-6-2-0-1	3211.16
			2758.01	5-6-1-0-3	3212.18
			2759	7-8-0-0-0	3226.13
			2759.03	5-6-0-0-5	3227.15
			2764.97	9-5-1-0-0	3228.17
			2772.98	6-6-2-0-0	3252.18
			2774	6-6-1-0-2	3253.2
			2775.02	6-6-0-0-4	3267.16
			2786.96	5-4-4-0-0	3268.18
			2787.98	5-4-3-0-2	3269.2
			2789	5-4-2-0-4	3284.17
			2790	7-6-1-0-1	3285.19
			2791.02	7-6-0-0-3	3286.21
			2798.02	4-7-2-0-1	3299.17
			2799.04	4-7-1-0-3	3341.22
			2800.03	6-9-0-0-0	3356.2
			2800.06	4-7-0-0-5	3357.22
			2805	6-4-2-0-3	3372.19
			2805.99	8-6-1-0-0	3373.21
			2807.01	8-6-0-0-2	3374.23
			2814.01	5-7-2-0-0	3398.24
			2815.03	5-7-1-0-2	3413.22
			2816.05	5-7-0-0-4	3414.24
			2820.99	7-4-2-0-2	3415.26
			2823.01	9-6-0-0-1	3429.21
			2831.03	6-7-1-0-1	3430.23
			2832.05	6-7-0-0-3	3431.25
			2836.95	15-2-0-0-0	3445.23
			2839	10-6-0-0-0	3502.25
			2845.01	5-5-3-0-1	3503.27
			2846.03	5-5-2-0-3	3517.23
			2847.02	7-7-1-0-0	3518.25
			2848.04	7-7-0-0-2	3519.27
			2861	6-5-3-0-0	3544.3
			2862.02	6-5-2-0-2	3559.27
			2863.04	6-5-1-0-4	3560.29
			2864.03	8-7-0-0-1	3575.27
			2878.01	7-5-2-0-1	3576.29
			2879.04	7-5-1-0-3	3577.31
			2880.03	9-7-0-0-0	3648.31
			2887.05	4-6-2-0-3	3663.29
			2888.07	4-6-1-0-5	3664.31
			2895.03	8-5-1-0-2	3665.33
			2896.05	8-5-0-0-4	3705.33
			2903.05	5-6-2-0-2	3706.35
			2904.07	5-6-1-0-4	3720.31
			2905.06	7-8-0-0-1	3721.33
			2911.03	9-5-1-0-1	3722.35
			2919.04	6-6-2-0-1	3794.37
			2920.06	6-6-1-0-3	3809.34
			2921.06	8-8-0-0-0	3810.36
			2921.08	6-6-0-0-5	3851.39
			2933.02	5-4-4-0-1	3866.36
			2934.04	5-4-3-0-3	3867.39
			2935.04	7-6-2-0-0	3868.41
			2936.06	7-6-1-0-2	3955.4
			2937.08	7-6-0-0-4	3956.42
			2944.07	4-7-2-0-2	3997.45
			2945.09	4-7-1-0-4	4012.42
			2946.09	6-9-0-0-1	4013.44
			2950.04	6-4-3-0-2	4101.46
			2951.06	6-4-2-0-4	4158.48
			2952.05	8-6-1-0-1	4159.5
			2953.07	8-6-0-0-3	4247.52
			2960.07	5-7-2-0-1	4304.54
			2961.09	5-7-1-0-3	4450.6
			2962.11	5-7-0-0-5
			2966.03	7-4-3-0-1
			2967.05	7-4-2-0-3
			2968.05	9-6-1-0-0
			2969.07	9-6-0-0-2
			2976.06	6-7-2-0-0
			2977.08	6-7-1-0-2
			2978.1	6-7-0-0-4
			2985.06	10-6-0-0-1
			2991.06	5-5-3-0-2
			2992.08	5-5-2-0-4
			2993.08	7-7-1-0-1
			2994.1	7-7-0-0-3
			2999	16-2-0-0-0
			3001.06	11-6-0-0-0
			3003.11	6-10-0-0-0
			3007.06	6-5-3-0-1
			3008.08	6-5-2-0-3
			3009.07	8-7-1-0-0
			3010.09	8-7-0-0-2
			3010.12	6-5-0-0-7
			3024.07	7-5-2-0-2
			3026.09	9-7-0-0-1
			3033.11	4-6-2-0-4
			3042.08	10-7-0-0-0
			3049.1	5-6-2-0-3
			3050.13	5-6-1-0-5
			3056.06	9-5-2-0-0
			3064.08	6-6-3-0-0
			3065.1	6-6-2-0-2
			3066.12	6-6-1-0-4
			3067.12	8-8-0-0-1
			3081.09	7-6-2-0-1
			3082.12	7-6-1-0-3
			3083.11	9-8-0-0-0
			3083.13	7-6-0-0-5
			3090.13	4-7-2-0-3
			3091.15	4-7-1-0-5
			3096.09	6-4-3-0-3
			3097.09	8-6-2-0-0
			3098.11	8-6-1-0-2
			3099.13	8-6-0-0-4
			3106.13	5-7-2-0-2
			3107.15	5-7-1-0-4
			3112.09	7-4-3-0-2
			3114.1	9-6-1-0-1
			3115.13	9-6-0-0-3
			3122.12	6-7-2-0-1
			3123.14	6-7-1-0-3
			3124.14	8-9-0-0-0
			3124.16	6-7-0-0-5
			3130.1	10-6-1-0-0
			3131.12	10-6-0-0-2
			3137.12	5-5-3-0-3
			3138.12	7-7-2-0-0
			3139.14	7-7-1-0-2
			3140.16	7-7-0-0-4
			3147.11	11-6-0-0-1
			3152.1	6-5-4-0-0
			3153.12	6-5-3-0-2
			3154.14	6-5-2-0-4
			3155.13	8-7-1-0-1
			3156.15	8-7-0-0-3
			3165.16	7-10-0-0-0
			3169.11	7-5-3-0-1
			3170.13	7-5-2-0-3
			3171.13	9-7-1-0-0
			3172.15	9-7-0-0-2
			3179.17	4-6-2-0-5
			3188.14	10-7-0-0-1
			3195.16	5-6-2-0-4
			3204.14	11-7-0-0-0
			3206.19	6-11-0-0-0
			3210.13	6-6-3-0-1
			3211.16	6-6-2-0-3
			3212.15	8-8-1-0-0
			3212.18	6-6-1-0-5
			3213.17	8-8-0-0-2
			3226.13	7-6-3-0-0
			3227.15	7-6-2-0-2
			3228.17	7-6-1-0-4
			3229.17	9-8-0-0-1
			3229.19	7-6-0-0-6
			3236.19	4-7-2-0-4
			3243.15	8-6-2-0-1
			3244.17	8-6-1-0-3
			3245.19	8-6-0-0-5
			3252.18	5-7-2-0-3
			3253.2	5-7-1-0-5
			3259.14	9-6-2-0-0
			3260.16	9-6-1-0-2
			3261.18	9-6-0-0-4
			3267.16	6-7-3-0-0
			3268.18	6-7-2-0-2
			3269.2	6-7-1-0-4
			3270.19	8-9-0-0-1
			3270.22	6-7-0-0-6
			3276.16	10-6-1-0-1
			3277.18	10-6-0-0-3
			3284.17	7-7-2-0-1
			3285.19	7-7-1-0-3
			3286.21	7-7-0-0-5
			3298.15	6-5-4-0-1
			3299.17	6-5-3-0-3
			3300.17	8-7-2-0-0
			3301.19	8-7-1-0-2
			3302.21	8-7-0-0-4
			3311.22	7-10-0-0-1
			3315.17	7-5-3-0-2
			3317.18	9-7-1-0-1
			3318.2	9-7-0-0-3
			3333.18	10-7-1-0-0
			3334.2	10-7-0-0-2
			3341.22	5-6-2-0-5
			3350.19	11-7-0-0-1
			3355.17	6-6-4-0-0
			3356.2	6-6-3-0-2
			3357.22	6-6-2-0-4
			3358.21	8-8-1-0-1
			3359.23	8-8-0-0-3
			3366.19	12-7-0-0-0
			3372.19	7-6-3-0-1
			3373.21	7-6-2-0-3
			3374.2	9-8-1-0-0
			3374.23	7-6-1-0-5
			3375.23	9-8-0-0-2
			3382.25	4-7-2-0-5
			3388.19	8-6-3-0-0
			3389.21	8-6-2-0-2
			3390.23	8-6-1-0-4
			3391.22	10-8-0-0-1
			3398.24	5-7-2-0-4
			3405.2	9-6-2-0-1
			3406.22	9-6-1-0-3
			3407.22	11-8-0-0-0
			3407.24	9-6-0-0-5
			3413.22	6-7-3-0-1
			3414.24	6-7-2-0-3
			3415.26	6-7-1-0-5
			3422.22	10-6-1-0-2
			3423.24	10-6-0-0-4
			3429.21	7-7-3-0-0
			3430.23	7-7-2-0-2
			3431.25	7-7-1-0-4
			3432.25	9-9-0-0-1
			3432.27	7-7-0-0-6
			3443.19	6-5-5-0-0
			3445.23	6-5-3-0-4
			3446.23	8-7-2-0-1
			3447.25	8-7-1-0-3
			3448.24	10-9-0-0-0
			3448.27	8-7-0-0-5
			3462.22	9-7-2-0-0
			3463.24	9-7-1-0-2
			3464.26	9-7-0-0-4
			3479.24	10-7-1-0-1
			3480.26	10-7-0-0-3
			3495.23	11-7-1-0-0
			3496.25	11-7-0-0-2
			3501.23	6-6-4-0-1
			3502.25	6-6-3-0-3
			3503.25	8-8-2-0-0
			3503.27	6-6-2-0-5
			3504.27	8-8-1-0-2
			3505.29	8-8-0-0-4
			3517.22	7-6-4-0-0
			3518.25	7-6-3-0-2
			3519.27	7-6-2-0-4
			3520.26	9-8-1-0-1
			3520.29	7-6-1-0-6
			3521.28	9-8-0-0-3
			3534.24	8-6-3-0-1
			3535.26	8-6-2-0-3
			3536.26	10-8-1-0-0
			3536.28	8-6-1-0-5
			3537.28	10-8-0-0-2
			3544.3	5-7-2-0-5
			3550.24	9-6-3-0-0
			3551.26	9-6-2-0-2
			3552.28	9-6-1-0-4
			3553.27	11-8-0-0-1
			3558.25	6-7-4-0-0
			3559.27	6-7-3-0-2
			3560.3	6-7-2-0-4
			3568.27	10-6-1-0-3
			3569.29	10-6-0-0-5
			3575.27	7-7-3-0-1
			3576.29	7-7-2-0-3
			3577.31	7-7-1-0-5
			3591.26	8-7-3-0-0
			3592.28	8-7-2-0-2
			3593.31	8-7-1-0-4
			3594.3	10-9-0-0-1
			3608.28	9-7-2-0-1
			3609.3	9-7-1-0-3
			3610.3	11-9-0-0-0
			3624.27	10-7-2-0-0
			3625.3	10-7-1-0-2
			3626.32	10-7-0-0-4
			3641.29	11-7-1-0-1
			3642.31	11-7-0-0-3
			3648.31	6-6-3-0-4
			3649.31	8-8-2-0-1
			3650.33	8-8-1-0-3
			3651.35	8-8-0-0-5
			3657.28	12-7-1-0-0
			3663.28	7-6-4-0-1
			3664.31	7-6-3-0-3
			3665.3	9-8-2-0-0
			3665.33	7-6-2-0-5
			3666.32	9-8-1-0-2
			3680.3	8-6-3-0-2
			3681.32	8-6-2-0-4
			3682.32	10-8-1-0-1
			3683.34	10-8-0-0-3
			3696.3	9-6-3-0-1
			3697.32	9-6-2-0-3
			3698.31	11-8-1-0-0
			3698.34	9-6-1-0-5
			3699.33	11-8-0-0-2
			3704.31	6-7-4-0-1
			3705.33	6-7-3-0-3
			3706.35	6-7-2-0-5
			3720.31	7-7-4-0-0
			3721.33	7-7-3-0-2
			3722.35	7-7-2-0-4
			3723.37	7-7-1-0-6
			3737.32	8-7-3-0-1
			3738.34	8-7-2-0-3
			3739.36	8-7-1-0-5
			3753.32	9-7-3-0-0
			3754.34	9-7-2-0-2
			3755.36	9-7-1-0-4
			3756.35	11-9-0-0-1
			3770.33	10-7-2-0-1
			3771.35	10-7-1-0-3
			3772.37	10-7-0-0-5
			3786.33	11-7-2-0-0
			3787.35	11-7-1-0-2
			3794.34	8-8-3-0-0
			3794.37	6-6-3-0-5
			3795.36	8-8-2-0-2
			3796.38	8-8-1-0-4
			3797.38	10-10-0-0-1
			3808.32	7-6-5-0-0
			3809.34	7-6-4-0-2
			3810.36	7-6-3-0-4
			3811.36	9-8-2-0-1
			3812.38	9-8-1-0-3
			3826.36	8-6-3-0-3
			3827.35	10-8-2-0-0
			3827.38	8-6-2-0-5
			3828.37	10-8-1-0-2
			3829.39	10-8-0-0-4
			3838.41	9-11-0-0-1
			3842.35	9-6-3-0-2
			3843.37	9-6-2-0-4
			3844.37	11-8-1-0-1
			3845.39	11-8-0-0-3
			3851.39	6-7-3-0-4
			3866.36	7-7-4-0-1
			3867.39	7-7-3-0-3
			3868.41	7-7-2-0-5
			3882.36	8-7-4-0-0
			3883.38	8-7-3-0-2
			3884.4	8-7-2-0-4
			3885.42	8-7-1-0-6
			3899.38	9-7-3-0-1
			3900.4	9-7-2-0-3
			3901.42	9-7-1-0-5
			3917.41	10-7-1-0-4
			3932.39	11-7-2-0-1
			3933.41	11-7-1-0-3
			3940.4	8-8-3-0-1
			3941.42	8-8-2-0-3
			3942.44	8-8-1-0-5
			3954.38	7-6-5-0-1
			3955.4	7-6-4-0-3
			3956.4	9-8-3-0-0
			3956.42	7-6-3-0-5
			3957.42	9-8-2-0-2
			3958.44	9-8-1-0-4
			3959.43	11-10-0-0-1
			3971.4	8-6-4-0-2
			3973.41	10-8-2-0-1
			3974.43	10-8-1-0-3
			3975.45	10-8-0-0-5
			3977.48	7-14-0-0-0
			3988.41	9-6-3-0-3
			3989.41	11-8-2-0-0
			3989.43	9-6-2-0-5
			3990.43	11-8-1-0-2
			3997.45	6-7-3-0-5
			4011.4	7-7-5-0-0
			4012.42	7-7-4-0-2
			4013.44	7-7-3-0-4
			4028.41	8-7-4-0-1
			4029.44	8-7-3-0-3
			4030.46	8-7-2-0-5
			4044.41	9-7-4-0-0
			4045.43	9-7-3-0-2
			4046.45	9-7-2-0-4
			4085.44	8-8-4-0-0
			4086.46	8-8-3-0-2
			4088.5	8-8-1-0-6
			4100.44	7-6-5-0-2
			4101.46	7-6-4-0-4
			4102.45	9-8-3-0-1
			4102.48	7-6-3-0-6
			4104.5	9-8-1-0-5
			4116.43	8-6-5-0-1
			4117.45	8-6-4-0-3
			4120.49	10-8-1-0-4
			4134.47	9-6-3-0-4
			4135.46	11-8-2-0-1
			4136.49	11-8-1-0-3
			4157.46	7-7-5-0-1
			4158.48	7-7-4-0-3
			4159.5	7-7-3-0-5
			4173.46	8-7-5-0-0
			4174.48	8-7-4-0-2
			4175.5	8-7-3-0-4
			4176.52	8-7-2-0-6
			4190.47	9-7-4-0-1
			4191.49	9-7-3-0-3
			4192.51	9-7-2-0-5
			4231.5	8-8-4-0-1
			4232.52	8-8-3-0-3
			4233.54	8-8-2-0-5
			4246.5	7-6-5-0-3
			4247.49	9-8-4-0-0
			4247.52	7-6-4-0-5
			4249.53	9-8-2-0-4
			4262.49	8-6-5-0-2
			4263.51	8-6-4-0-4
			4303.52	7-7-5-0-2
			4304.54	7-7-4-0-4
			4305.56	7-7-3-0-6
			4307.55	11-11-1-0-0
			4319.51	8-7-5-0-1
			4320.53	8-7-4-0-3
			4324.56	12-11-0-0-1
			4336.53	9-7-4-0-2
			4337.55	9-7-3-0-4
			4376.53	8-8-5-0-0
			4377.56	8-8-4-0-2
			4378.58	8-8-3-0-4
			4379.6	8-8-2-0-6
			4393.55	9-8-4-0-1
			4395.59	9-8-2-0-5
			4449.58	7-7-5-0-3
			4450.6	7-7-4-0-5
			4465.57	8-7-5-0-2
			4466.59	8-7-4-0-4
			4482.59	9-7-4-0-3
			4522.59	8-8-5-0-1
			4523.61	8-8-4-0-3
			4539.61	9-8-4-0-2
			4669.67	8-8-4-0-4
			4685.67	9-8-4-0-3
			4757.69	8-7-5-0-4
			4758.68	10-9-4-0-1
			4771.75	11-14-0-0-1
			4903.74	8-7-5-0-5
			4960.77	8-8-5-0-4
			5106.82	8-8-5-0-5
			5419.96	15-14-0-0-1
			6441.34	15-14-1-0-6
			6586.38	15-14-2-0-5
			6732.44	15-14-2-0-6
