# Supplementary material for: Large-scale Identification of N-linked Intact Glycopeptides in Human Serum using HILIC Enrichment and Spectral Library Search
Source: Mol Cell Proteomics. 2020 Feb 26;19(4):672–89. doi: 10.1074/mcp.RA119.001791 (PMC7124471; doi:10.1074/mcp.RA119.001791)
Supplement: Supplementary Table S5 [file 156056_1_supp_471926_q5c98v.xlsx]

## Sheet: All GPSM of FGP using 701N
QuerySpecName	LibSpecName	QueryPrecursorMH	LibPrecursorMH	Charge	Sequence	Modification	MassShift	GlycanMass	GlycanName	GlycoLoc	Motif	LibCandidateNum	MatchedYIonNum	MatchedYIonIntSum	MatchedPepIonNum	MatchedPepIonIntSum	DPS	PS	pMatchGlyco_Score	TargetDecoyHit	DPSIon	PSIon	ProteinAC	PreviousAminoAcid	LastTwoAminoAcid	StartPositions	FDR	GlycositeInProtein	DeltaM_pep	DeltaM_pep_ppm	pFindScore	AllProtein	PepCandidateNum	DeltaM_GlycoPep	DeltaM_GlycoPep_ppm
PGP_01.10166.10166.4.0.dta	3438	3961.59	1510.7	4	PNAAYVJMSNHHR	-	2450.89	2450.92	4-6-0-0-4	7	NXS	656	1	0.02054	4	0.05906	0.1274	2.06085	0.26255	T	b2+;b3+;y2+;y5+;Y0++;	Y0++;	sp|P08185|CBG_HUMAN	D	GL	25	0	31	-9e-05	-0.059536	2.94e-18	sp|P08185|CBG_HUMAN/tr|G3V350|G3V350_HUMAN/tr|G3V4V7|G3V4V7_HUMAN	3	0.02954	7.45856
PGP_01.10171.10171.3.0.dta	1003	3276.32	1199.54	3	GLTFQQJASSM	11,Oxidation[M];	2076.78	2076.75	6-4-0-0-2	7	NXS	240	0	0	4	0.07572	0.06144	3.06703	0.18845	T	b6+;b7+;b8+;y2+;	b6+;b8+;	sp|P01871|IGHM_HUMAN	R	CV	203	0.01	209	-0.00013	-0.108286	2.31e-19	sp|P01871|IGHM_HUMAN/tr|A0A1B0GUU9|A0A1B0GUU9_HUMAN	1	-0.02964	-9.04945
PGP_01.10187.10187.3.0.dta	1960	3961.58	1510.7	3	PNAAYVJMSNHHR	-	2450.88	2450.92	4-6-0-0-4	7	NXS	562	4	0.07534	7	0.15387	0.27132	4.21255	1.14294	T	b2+;b3+;b4+;b5+;y1+;y2+;y5+;Y1+;Y0++;Y0++;Y1++;	b2+;b3+;y1+;Y1++;	sp|P08185|CBG_HUMAN	D	GL	25	0	31	-9e-05	-0.059536	2.94e-18	sp|P08185|CBG_HUMAN/tr|G3V350|G3V350_HUMAN/tr|G3V4V7|G3V4V7_HUMAN	3	0.03838	9.69062
PGP_01.10229.10229.3.0.dta	743	3471.37	1394.65	3	KLGJWSAMPSCK	8,Oxidation[M];11,Carbamidomethyl[C];	2076.72	2076.75	6-4-0-0-2	4	NXS	274	0	0	7	0.14642	0.17519	1.99039	0.34871	T	y2+;y3+;y4+;y5+;y6+;y8+;y11+;	y4+;	sp|P02749|APOH_HUMAN	T	AS	250	0	253	0.00032	0.229286	9.94e-15	sp|P02749|APOH_HUMAN/tr|J3KS17|J3KS17_HUMAN	1	0.03347	9.64461
PGP_01.10274.10274.3.1.dta	4060	3196.26	1282.55	3	LGJWSAMPSCK	4,Oxidation[W];7,Oxidation[M];10,Carbamidomethyl[C];	1913.71	1913.68	5-4-1-0-0	3	NXS	136	0	0	8	0.16234	0.18449	2.96624	0.54724	T	b3+;b6+;y2+;y3+;y4+;y5+;y7+;y10++;	y4+;y5+;	sp|P02749|APOH_HUMAN	K	AS	251	0	253	0.00013	0.101282	8.38e-20	sp|P02749|APOH_HUMAN/tr|J3KS17|J3KS17_HUMAN	1	-0.02834	-8.86933
PGP_01.10277.10277.3.1.dta	4060	3196.26	1282.55	3	LGJWSAMPSCK	4,Oxidation[W];7,Oxidation[M];10,Carbamidomethyl[C];	1913.71	1913.68	5-4-1-0-0	3	NXS	136	0	0	8	0.18291	0.19562	2.00312	0.39185	T	b3+;b6+;y2+;y3+;y4+;y5+;y6+;y7+;	y4+;	sp|P02749|APOH_HUMAN	K	AS	251	0	253	0.00013	0.101282	8.38e-20	sp|P02749|APOH_HUMAN/tr|J3KS17|J3KS17_HUMAN	1	-0.02834	-8.86933
PGP_01.10279.10279.3.0.dta	2557	3326.31	1266.56	3	LGJWSAMPSCK	7,Oxidation[M];10,Carbamidomethyl[C];	2059.75	2059.73	5-4-1-0-1	3	NXS	180	2	0.03854	4	0.08082	0.15835	3.06703	0.48567	T	y3+;y4+;y5+;y7+;Y0+;Y1+;	y4+;Y1+;	sp|P02749|APOH_HUMAN	K	AS	251	0	253	0.00075	0.591695	1.68e-17	sp|P02749|APOH_HUMAN/tr|J3KS17|J3KS17_HUMAN	13	-0.01462	-4.39657
PGP_01.10314.10314.3.1.dta	4060	3196.26	1282.55	3	LGJWSAMPSCK	4,Oxidation[W];7,Oxidation[M];10,Carbamidomethyl[C];	1913.71	1913.68	5-4-1-0-0	3	NXS	152	0	0	8	0.15005	0.18331	2.00312	0.3672	T	b3+;b6+;y2+;y3+;y4+;y5+;y6+;y7+;	y4+;	sp|P02749|APOH_HUMAN	K	AS	251	0	253	0.00013	0.101282	8.38e-20	sp|P02749|APOH_HUMAN/tr|J3KS17|J3KS17_HUMAN	1	-0.0302	-9.45143
PGP_01.10316.10316.3.1.dta	4060	3196.26	1282.55	3	LGJWSAMPSCK	4,Oxidation[W];7,Oxidation[M];10,Carbamidomethyl[C];	1913.71	1913.68	5-4-1-0-0	3	NXS	152	0	0	7	0.17177	0.19411	2.00312	0.38883	T	b3+;b6+;y2+;y3+;y4+;y5+;y7+;	y4+;	sp|P02749|APOH_HUMAN	K	AS	251	0	253	0.00013	0.101282	8.38e-20	sp|P02749|APOH_HUMAN/tr|J3KS17|J3KS17_HUMAN	1	-0.0302	-9.45143
PGP_01.10412.10412.2.0.dta	2557	3180.27	1266.56	2	LGJWSAMPSCK	7,Oxidation[M];10,Carbamidomethyl[C];	1913.71	1913.68	5-4-1-0-0	3	NXS	158	2	0.07453	8	0.22423	0.27446	4.58043	1.25713	T	b7+;y2+;y3+;y4+;y5+;y6+;y7+;y8+;Y0+;Y1+;	y4+;y7+;Y0+;Y1+;	sp|P02749|APOH_HUMAN	K	AS	251	0	253	0.00075	0.591695	1.68e-17	sp|P02749|APOH_HUMAN/tr|J3KS17|J3KS17_HUMAN	13	-0.02814	-8.85104
PGP_01.10413.10413.3.1.dta	4060	3196.26	1282.55	3	LGJWSAMPSCK	4,Oxidation[W];7,Oxidation[M];10,Carbamidomethyl[C];	1913.71	1913.68	5-4-1-0-0	3	NXS	158	0	0	8	0.17737	0.19738	2.00312	0.39537	T	b3+;b6+;y2+;y3+;y4+;y5+;y6+;y7+;	y4+;	sp|P02749|APOH_HUMAN	K	AS	251	0	253	0.00013	0.101282	8.38e-20	sp|P02749|APOH_HUMAN/tr|J3KS17|J3KS17_HUMAN	1	-0.03152	-9.86453
PGP_01.10432.10432.3.0.dta	3438	3961.58	1510.7	3	PNAAYVJMSNHHR	-	2450.88	2450.92	4-6-0-0-4	7	NXS	564	3	0.03656	7	0.16162	0.23379	3.84588	0.89913	T	b2+;b3+;y1+;y2+;y3+;y5+;y6+;Y1+;Y0++;Y1++;	b2+;b3+;y1+;	sp|P08185|CBG_HUMAN	D	GL	25	0	31	-9e-05	-0.059536	2.94e-18	sp|P08185|CBG_HUMAN/tr|G3V350|G3V350_HUMAN/tr|G3V4V7|G3V4V7_HUMAN	3	0.03783	9.55175
PGP_01.10448.10448.2.0.dta	2557	3180.27	1266.56	2	LGJWSAMPSCK	7,Oxidation[M];10,Carbamidomethyl[C];	1913.71	1913.68	5-4-1-0-0	3	NXS	158	2	0.08245	7	0.18092	0.25451	3.87262	0.98563	T	b4+;y2+;y3+;y4+;y5+;y6+;y7+;Y0+;Y1+;	y4+;Y0+;Y1+;	sp|P02749|APOH_HUMAN	K	AS	251	0	253	0.00075	0.591695	1.68e-17	sp|P02749|APOH_HUMAN/tr|J3KS17|J3KS17_HUMAN	13	-0.02826	-8.88879
PGP_01.10465.10465.3.0.dta	3438	3961.58	1510.7	3	PNAAYVJMSNHHR	-	2450.88	2450.92	4-6-0-0-4	7	NXS	564	0	0	6	0.14854	0.19593	3.84588	0.75351	T	b2+;b3+;y1+;y2+;y5+;y6+;	b3+;y1+;y5+;	sp|P08185|CBG_HUMAN	D	GL	25	0	31	-9e-05	-0.059536	2.94e-18	sp|P08185|CBG_HUMAN/tr|G3V350|G3V350_HUMAN/tr|G3V4V7|G3V4V7_HUMAN	3	0.03778	9.53912
PGP_01.10469.10469.3.0.dta	3438	3961.58	1510.7	3	PNAAYVJMSNHHR	-	2450.88	2450.92	4-6-0-0-4	7	NXS	564	1	0.02765	7	0.14449	0.21757	3.84588	0.83673	T	b2+;b3+;y1+;y2+;y3+;y5+;y8+;Y1++;	b2+;y1+;Y1++;	sp|P08185|CBG_HUMAN	D	GL	25	0	31	-9e-05	-0.059536	2.94e-18	sp|P08185|CBG_HUMAN/tr|G3V350|G3V350_HUMAN/tr|G3V4V7|G3V4V7_HUMAN	3	0.03778	9.53912
PGP_01.10505.10505.4.0.dta	1788	4618.79	1827.8	4	AMDPNAAYVJMSNHHR	-	2790.99	2791.02	7-6-0-0-3	10	NXS	618	0	0	4	0.0705	0.06374	2.75931	0.17587	T	y1+;y2+;y3+;y7++;	y1+;y3+;	sp|P08185|CBG_HUMAN	Q	GL	22	0.01	31	0.00146	0.798343	1.35e-15	sp|P08185|CBG_HUMAN/tr|G3V350|G3V350_HUMAN/tr|G3V4V7|G3V4V7_HUMAN	2	0.02953	6.39488
PGP_01.10508.10508.3.1.dta	4060	3196.26	1282.55	3	LGJWSAMPSCK	4,Oxidation[W];7,Oxidation[M];10,Carbamidomethyl[C];	1913.7	1913.68	5-4-1-0-0	3	NXS	134	0	0	6	0.17963	0.16687	2.96624	0.49498	T	b6+;y2+;y4+;y5+;y6+;y7+;	y4+;y5+;	sp|P02749|APOH_HUMAN	K	AS	251	0	253	0.00013	0.101282	8.38e-20	sp|P02749|APOH_HUMAN/tr|J3KS17|J3KS17_HUMAN	1	-0.02494	-7.80528
PGP_01.10511.10511.3.1.dta	4060	3196.26	1282.55	3	LGJWSAMPSCK	4,Oxidation[W];7,Oxidation[M];10,Carbamidomethyl[C];	1913.7	1913.68	5-4-1-0-0	3	NXS	134	0	0	7	0.17989	0.18979	2.00312	0.38018	T	b6+;y2+;y3+;y4+;y5+;y6+;y7+;	y4+;	sp|P02749|APOH_HUMAN	K	AS	251	0	253	0.00013	0.101282	8.38e-20	sp|P02749|APOH_HUMAN/tr|J3KS17|J3KS17_HUMAN	1	-0.02494	-7.80528
PGP_01.10523.10523.3.0.dta	3438	3961.58	1510.7	3	PNAAYVJMSNHHR	-	2450.88	2450.92	4-6-0-0-4	7	NXS	576	3	0.03967	6	0.11798	0.20199	3.04454	0.61498	T	b2+;b3+;b4+;y1+;y2+;y3+;Y1+;Y0++;Y0++;	b2+;y1+;	sp|P08185|CBG_HUMAN	D	GL	25	0	31	-9e-05	-0.059536	2.94e-18	sp|P08185|CBG_HUMAN/tr|G3V350|G3V350_HUMAN/tr|G3V4V7|G3V4V7_HUMAN	3	0.03708	9.36237
PGP_01.10565.10565.3.1.dta	743	3470.36	1394.65	3	KLGJWSAMPSCK	8,Oxidation[M];11,Carbamidomethyl[C];	2075.7	2075.73	6-4-1-0-0	4	NXS	208	0	0	4	0.11497	0.11426	1.99039	0.22741	T	y4+;y5+;y7+;y11+;	y4+;	sp|P02749|APOH_HUMAN	T	AS	250	0	253	0.00032	0.229286	9.94e-15	sp|P02749|APOH_HUMAN/tr|J3KS17|J3KS17_HUMAN	1	0.02943	8.48293
PGP_01.10688.10688.3.0.dta	13	3171.3	1378.66	3	KLGJWSAMPSCK	11,Carbamidomethyl[C];	1792.64	1792.65	3-5-1-0-0	4	NXS	212	0	0	4	0.11066	0.21471	2.06901	0.44424	T	b1+;y1+;y2+;y4+;	y4+;	sp|P02749|APOH_HUMAN	T	AS	250	0	253	-0.00433	-3.1385	2.86e-24	sp|P02749|APOH_HUMAN/tr|J3KS17|J3KS17_HUMAN	1	0.01485	4.68414
PGP_01.10818.10818.3.0.dta	2801	2851.23	1228.62	3	EJISDPTSPLR	-	1622.61	1622.58	5-4-0-0-0	2	NXS	130	5	0.17822	4	0.51891	0.30797	4.05892	1.25001	T	y1+;y3+;y6+;y8+;Y0+;Y0+;Y1+;Y1+;Y3+;	y1+;y6+;Y1+;	sp|P01591|IGJ_HUMAN	R	TR	70	0	71	0.00078	0.634352	6.09e-07	sp|P01591|IGJ_HUMAN/tr|D6RD17|D6RD17_HUMAN/tr|D6RHJ6|D6RHJ6_HUMAN	14	-0.02807	-9.84827
PGP_01.10822.10822.3.0.dta	3187	3036.3	992.525	3	IJLTTDTSK	-	2043.77	2043.74	4-4-1-0-2	2	NXT	216	0	0	4	0.09969	0.10413	2.09508	0.21817	T	b2+;b3+;y3+;y4+;	y4+;	sp|Q01814|AT2B2_HUMAN	G	SA	1217	0.01	1218	0.00104	1.04679	1.81e-20	sp|Q01814|AT2B2_HUMAN/tr|H0Y7S3|H0Y7S3_HUMAN/tr|A0A2R8Y4R4|A0A2R8Y4R4_HUMAN	1	-0.03002	-9.89023
PGP_01.10833.10833.3.0.dta	953	3628.5	1405.65	3	CHSSQPJATLYK	1,Carbamidomethyl[C];	2222.84	2222.81	6-4-0-0-3	7	NXT	584	0	0	4	0.10623	0.10606	1.99039	0.21111	T	y1+;y2+;y4+;y7+;	y2+;	sp|P05543|THBG_HUMAN	A	MS	30	0.01	36	-0.00094	-0.668261	7.46e-17	sp|P05543|THBG_HUMAN	1	-0.03616	-9.96823
PGP_01.10841.10841.3.0.dta	3720	3935.69	1907.9	3	PCSQPPQIEHGTIJSSR	2,Carbamidomethyl[C];	2027.78	2027.75	3-4-1-0-3	14	NXS	474	0	0	4	0.145	0.11304	2.89411	0.32715	T	b2+;b4+;y1+;y2+;	b2+;b4+;	sp|P08603|CFAH_HUMAN	I	SS	869	0	882	-0.00275	-1.44063	1.72e-19	sp|P08603|CFAH_HUMAN	1	-0.03832	-9.73895
PGP_01.10861.10861.3.2.dta	1003	3463.39	1199.54	3	GLTFQQJASSM	11,Oxidation[M];	2263.85	2263.83	5-5-0-0-3	7	NXS	284	1	0.00957	9	0.06767	0.10289	2.07742	0.21375	T	b3+;b5+;b6+;b8+;y2+;y3+;y4+;y5+;y6+;Y0+;	y2+;	sp|P01871|IGHM_HUMAN	R	CV	203	0	209	-0.00013	-0.108286	2.31e-19	sp|P01871|IGHM_HUMAN/tr|A0A1B0GUU9|A0A1B0GUU9_HUMAN	1	-0.01681	-4.85502
PGP_01.10890.10890.3.1.dta	3517	3644.64	1729.95	3	ALSHLALGAQJHTLQR	-	1914.7	1914.7	5-4-0-0-2	11	NXT	98	1	0.03085	5	0.1764	0.1658	4.52881	0.75085	T	b4+;b5+;b6+;y1+;y5+;Y1++;	b5+;b6+;y5+;Y1++;	sp|P08697|A2AP_HUMAN	L	LQ	116	0	126	0.00044	0.254199	1.03e-11	sp|P08697|A2AP_HUMAN/tr|A0A0J9YY65|A0A0J9YY65_HUMAN/tr|C9JMH6|C9JMH6_HUMAN	3	-0.00016	-0.0439122
PGP_01.10912.10912.3.0.dta	3517	3643.66	1729.95	3	ALSHLALGAQJHTLQR	-	1913.71	1913.68	5-4-1-0-0	11	NXT	72	1	0.00569	5	0.1067	0.10051	3.16641	0.31824	T	b4+;b5+;b6+;b7+;y1+;Y1++;	b4+;y1+;	sp|P08697|A2AP_HUMAN	L	LQ	116	0.01	126	0.00044	0.254199	1.03e-11	sp|P08697|A2AP_HUMAN/tr|A0A0J9YY65|A0A0J9YY65_HUMAN/tr|C9JMH6|C9JMH6_HUMAN	3	-0.03362	-9.22946
PGP_01.10914.10914.4.1.dta	3497	3935.69	2020.99	4	IPCSQPPQIEHGTIJSSR	3,Carbamidomethyl[C];	1914.71	1914.7	5-4-0-0-2	15	NXS	474	0	0	4	0.09463	0.08257	2.05687	0.16983	T	b2+;b3+;b5+;y1+;	b3+;	sp|P08603|CFAH_HUMAN	K	SS	868	0.01	882	8e-05	0.039565	4.68e-24	sp|P08603|CFAH_HUMAN	21	-0.0081	-2.05861
PGP_01.10926.10926.4.0.dta	3517	3643.65	1729.95	4	ALSHLALGAQJHTLQR	-	1913.71	1913.68	5-4-1-0-0	11	NXT	72	1	0.05697	4	0.16175	0.13776	4.52881	0.62389	T	b4+;b5+;b6+;y1+;Y1++;	b4+;b5+;b6+;Y1++;	sp|P08697|A2AP_HUMAN	L	LQ	116	0	126	0.00044	0.254199	1.03e-11	sp|P08697|A2AP_HUMAN/tr|A0A0J9YY65|A0A0J9YY65_HUMAN/tr|C9JMH6|C9JMH6_HUMAN	3	-0.03195	-8.77102
PGP_01.11003.11003.3.0.dta	3497	3935.69	2020.99	3	IPCSQPPQIEHGTIJSSR	3,Carbamidomethyl[C];	1914.7	1914.7	5-4-0-0-2	15	NXS	490	1	0.0139	5	0.10565	0.11651	2.05687	0.23964	T	b2+;b3+;b5+;y1+;y3+;Y1++;	b5+;	sp|P08603|CFAH_HUMAN	K	SS	868	0	882	8e-05	0.039565	4.68e-24	sp|P08603|CFAH_HUMAN	21	-0.00364	-0.925106
PGP_01.11074.11074.3.0.dta	3497	3935.69	2020.99	3	IPCSQPPQIEHGTIJSSR	3,Carbamidomethyl[C];	1914.7	1914.7	5-4-0-0-2	15	NXS	492	0	0	5	0.09182	0.10132	2.05687	0.20841	T	b2+;b3+;b5+;y1+;y3+;	b5+;	sp|P08603|CFAH_HUMAN	K	SS	868	0	882	8e-05	0.039565	4.68e-24	sp|P08603|CFAH_HUMAN	21	-0.00415	-1.05472
PGP_01.11091.11091.3.0.dta	3497	3935.69	2020.99	3	IPCSQPPQIEHGTIJSSR	3,Carbamidomethyl[C];	1914.7	1914.7	5-4-0-0-2	15	NXS	492	0	0	4	0.0788	0.0897	2.05687	0.18449	T	b2+;b3+;b5+;y3+;	b5+;	sp|P08603|CFAH_HUMAN	K	SS	868	0.01	882	8e-05	0.039565	4.68e-24	sp|P08603|CFAH_HUMAN	21	-0.0039	-0.991185
PGP_01.11102.11102.3.0.dta	3497	3935.69	2020.99	3	IPCSQPPQIEHGTIJSSR	3,Carbamidomethyl[C];	1914.7	1914.7	5-4-0-0-2	15	NXS	492	0	0	7	0.11634	0.11581	3.03913	0.35196	T	b2+;b3+;b4+;b5+;y1+;y2+;y3+;	b3+;b5+;	sp|P08603|CFAH_HUMAN	K	SS	868	0	882	8e-05	0.039565	4.68e-24	sp|P08603|CFAH_HUMAN	21	-0.0039	-0.991185
PGP_01.11138.11138.3.0.dta	3497	3935.69	2020.99	3	IPCSQPPQIEHGTIJSSR	3,Carbamidomethyl[C];	1914.7	1914.7	5-4-0-0-2	15	NXS	492	0	0	7	0.10678	0.1117	2.05687	0.22975	T	b2+;b3+;b4+;b5+;y1+;y2+;y3+;	b5+;	sp|P08603|CFAH_HUMAN	K	SS	868	0	882	8e-05	0.039565	4.68e-24	sp|P08603|CFAH_HUMAN	21	-0.00439	-1.11572
PGP_01.11141.11141.3.0.dta	3497	3935.69	2020.99	3	IPCSQPPQIEHGTIJSSR	3,Carbamidomethyl[C];	1914.7	1914.7	5-4-0-0-2	15	NXS	492	2	0.01156	7	0.08618	0.10591	2.05687	0.21785	T	b2+;b3+;b4+;b5+;b6+;y1+;y3+;Y1++;Y2++;	b5+;	sp|P08603|CFAH_HUMAN	K	SS	868	0	882	8e-05	0.039565	4.68e-24	sp|P08603|CFAH_HUMAN	21	-0.00439	-1.11572
PGP_01.11158.11158.3.0.dta	3497	3935.69	2020.99	3	IPCSQPPQIEHGTIJSSR	3,Carbamidomethyl[C];	1914.7	1914.7	5-4-0-0-2	15	NXS	490	0	0	7	0.10395	0.10949	3.03913	0.33276	T	b2+;b3+;b4+;b5+;y1+;y2+;y3+;	b3+;b5+;	sp|P08603|CFAH_HUMAN	K	SS	868	0	882	8e-05	0.039565	4.68e-24	sp|P08603|CFAH_HUMAN	21	-0.00373	-0.94798
PGP_01.11174.11174.3.0.dta	3720	3935.69	1907.9	3	PCSQPPQIEHGTIJSSR	2,Carbamidomethyl[C];	2027.78	2027.75	3-4-1-0-3	14	NXS	482	0	0	5	0.0973	0.09894	2.89411	0.28633	T	b2+;b3+;b4+;y1+;y2+;	b2+;b4+;	sp|P08603|CFAH_HUMAN	I	SS	869	0	882	-0.00275	-1.44063	1.72e-19	sp|P08603|CFAH_HUMAN	1	-0.03929	-9.98547
PGP_01.11177.11177.3.1.dta	287	4093.7	1521.73	3	SVTWSESGQJVTAR	-	2571.97	2571.95	6-5-0-0-4	10	NXT	714	2	0.03639	4	0.05025	0.12316	2.91667	0.3592	T	y1+;y2+;y3+;y4+;Y0+;Y1+;	y1+;Y1+;	sp|P01877|IGHA2_HUMAN	L	NF	38	0	47	-0.00036	-0.23642	1.21e-12	sp|P01877|IGHA2_HUMAN/tr|A0A0G2JMB2|A0A0G2JMB2_HUMAN/tr|A0A286YEY5|A0A286YEY5_HUMAN	2	-0.02681	-6.55066
PGP_01.11178.11178.3.0.dta	3720	3935.69	1907.9	3	PCSQPPQIEHGTIJSSR	2,Carbamidomethyl[C];	2027.78	2027.75	3-4-1-0-3	14	NXS	482	0	0	5	0.1254	0.12541	3.66722	0.4599	T	b2+;b3+;b4+;y1+;y3+;	b2+;b4+;y1+;	sp|P08603|CFAH_HUMAN	I	SS	869	0	882	-0.00275	-1.44063	1.72e-19	sp|P08603|CFAH_HUMAN	1	-0.03929	-9.98547
PGP_01.11179.11179.3.1.dta	3464	3894.58	1234.58	3	WSESGQJVTAR	-	2660	2659.96	6-4-1-0-4	7	NXT	696	0	0	8	0.0627	0.12056	3.06703	0.36977	T	y1+;y2+;y3+;y4+;y7+;y8+;y9+;y10+;	y1+;y3+;	sp|P01877|IGHA2_HUMAN	T	NF	41	0	47	-0.00042	-0.339926	3.07e-20	sp|P01877|IGHA2_HUMAN/tr|A0A0G2JMB2|A0A0G2JMB2_HUMAN/tr|A0A286YEY5|A0A286YEY5_HUMAN	1	-0.03564	-9.15347
PGP_01.11195.11195.3.0.dta	1003	3462.38	1199.54	3	GLTFQQJASSM	11,Oxidation[M];	2262.85	2262.81	5-5-1-0-1	7	NXS	300	2	0.02851	9	0.13785	0.15271	3.06703	0.46837	T	b3+;b4+;b5+;b6+;b8+;y2+;y3+;y4+;y5+;Y0+;Y0+;	b3+;y2+;	sp|P01871|IGHM_HUMAN	R	CV	203	0	209	-0.00013	-0.108286	2.31e-19	sp|P01871|IGHM_HUMAN/tr|A0A1B0GUU9|A0A1B0GUU9_HUMAN	1	-0.03404	-9.83414
PGP_01.11259.11259.4.1.dta	568	4689	1548.84	4	KFDVNQLQJTTIK	-	3140.16	3140.16	7-7-0-0-4	9	NXT	544	0	0	4	0.34625	0.29596	3.84588	1.13821	T	b1+;b2+;b3+;y1+;	b1+;b2+;b3+;	sp|P12821|ACE_HUMAN	R	RI	706	0	714	0.00099	0.638783	4.26e-19	sp|P12821|ACE_HUMAN/tr|A0A0A0MSN4|A0A0A0MSN4_HUMAN/tr|F6X3S4|F6X3S4_HUMAN/tr|J3KSQ5|J3KSQ5_HUMAN	14	-0.00199	-0.424489
PGP_01.11265.11265.4.1.dta	4301	4809.21	3608.77	4	DIPTNSPELEETLTHTITKLNAENJATFYFK	19,Carbamidomethyl[K];	1200.43	1200.43	4-2-0-0-1	25	NXT	82	0	0	4	0.04869	0.0468	2.62674	0.12292	T	b7+;y1+;y2+;y25+++;	y1+;y2+;	sp|P01042|KNG1_HUMAN	R	ID	270	0.01	294	-0.00308	-0.853243	7.18e-14	sp|P01042|KNG1_HUMAN	1	-0.00688	-1.43089
PGP_01.11282.11282.3.2.dta	1093	3605.61	2145.1	3	KJQSVNVFLGHTAIDEMLK	6,Deamidated[N];	1460.51	1460.53	4-4-0-0-0	2	NXS	160	1	0.00766	4	0.23785	0.12911	2.72922	0.35237	T	b1+;b12++;y1+;y16++;Y4+++;	b1+;y1+;	sp|Q9NZP8|C1RL_HUMAN	R	LG	295	0	296	0.01591	7.41345	1.88e-17	sp|Q9NZP8|C1RL_HUMAN/tr|H0YFL7|H0YFL7_HUMAN	7	0.01459	4.04761
PGP_01.11287.11287.4.1.dta	4301	4809.21	3608.77	4	DIPTNSPELEETLTHTITKLNAENJATFYFK	19,Carbamidomethyl[K];	1200.43	1200.43	4-2-0-0-1	25	NXT	82	0	0	4	0.05999	0.0546	2.62674	0.14342	T	b2+;y1+;y2+;y21+++;	y1+;y2+;	sp|P01042|KNG1_HUMAN	R	ID	270	0.01	294	-0.00308	-0.853243	7.18e-14	sp|P01042|KNG1_HUMAN	1	-0.00688	-1.43089
PGP_01.11387.11387.3.0.dta	2950	4026.7	1778.88	3	HLVIHJESTCEQLAK	10,Carbamidomethyl[C];	2247.81	2247.84	4-5-0-0-4	6	NXS	650	2	0.0363	6	0.09142	0.15572	2.06085	0.32093	T	b2+;b3+;b4+;y2+;y4+;y8+;Y0++;Y1++;	b2+;	sp|P01019|ANGT_HUMAN	F	AN	42	0	47	0.00078	0.438234	1.53e-34	sp|P01019|ANGT_HUMAN	2	0.02658	6.60264
PGP_01.11408.11408.4.1.dta	2957	4225.8	1612.8	4	NNREJISDPTSPLR	-	2613	2612.97	5-6-0-0-4	5	NXS	488	0	0	4	0.27849	0.20101	2.92056	0.58707	T	y1+;y3+;y6+;y8+;	y1+;y6+;	sp|P01591|IGJ_HUMAN	L	TR	67	0	71	0.00093	0.576284	3.15e-22	sp|P01591|IGJ_HUMAN/tr|D6RD17|D6RD17_HUMAN/tr|D6RHJ6|D6RHJ6_HUMAN	1	-0.02572	-6.08783
PGP_01.11416.11416.4.0.dta	2957	4225.8	1612.8	4	NNREJISDPTSPLR	-	2613	2612.97	5-6-0-0-4	5	NXS	488	0	0	4	0.22671	0.18308	2.92056	0.53471	T	b6++;y1+;y4+;y6+;	y1+;y6+;	sp|P01591|IGJ_HUMAN	L	TR	67	0	71	0.00093	0.576284	3.15e-22	sp|P01591|IGJ_HUMAN/tr|D6RD17|D6RD17_HUMAN/tr|D6RHJ6|D6RHJ6_HUMAN	1	-0.02572	-6.08783
PGP_01.11431.11431.2.0.dta	2801	3142.32	1228.62	2	EJISDPTSPLR	-	1913.71	1913.68	5-4-1-0-0	2	NXS	260	7	0.12339	5	0.45848	0.27679	3.93033	1.08788	T	y1+;y3+;y6+;y7+;y8+;Y0+;Y0+;Y1+;Y1+;Y2+;Y3+;Y4+;	y1+;y6+;Y1+;	sp|P01591|IGJ_HUMAN	R	TR	70	0	71	0.00078	0.634352	6.09e-07	sp|P01591|IGJ_HUMAN/tr|D6RD17|D6RD17_HUMAN/tr|D6RHJ6|D6RHJ6_HUMAN	14	-0.02806	-8.93249
PGP_01.11450.11450.2.0.dta	2801	3142.32	1228.62	2	EJISDPTSPLR	-	1913.71	1913.68	5-4-1-0-0	2	NXS	260	7	0.12146	7	0.44465	0.30324	3.87855	1.17613	T	y1+;y3+;y4+;y6+;y7+;y8+;y9+;Y0+;Y0+;Y1+;Y1+;Y2+;Y3+;Y4+;	y1+;y6+;Y1+;	sp|P01591|IGJ_HUMAN	R	TR	70	0	71	0.00078	0.634352	6.09e-07	sp|P01591|IGJ_HUMAN/tr|D6RD17|D6RD17_HUMAN/tr|D6RHJ6|D6RHJ6_HUMAN	14	-0.0281	-8.94522
PGP_01.11451.11451.2.0.dta	2801	3142.32	1228.62	2	EJISDPTSPLR	-	1913.71	1913.68	5-4-1-0-0	2	NXS	260	8	0.12679	7	0.4394	0.3068	3.75283	1.15136	T	b3+;y1+;y3+;y4+;y6+;y7+;y8+;Y0+;Y0+;Y1+;Y1+;Y2+;Y3+;Y4+;Y5+;	y1+;y6+;Y1+;	sp|P01591|IGJ_HUMAN	R	TR	70	0	71	0.00078	0.634352	6.09e-07	sp|P01591|IGJ_HUMAN/tr|D6RD17|D6RD17_HUMAN/tr|D6RHJ6|D6RHJ6_HUMAN	14	-0.0281	-8.94522
PGP_01.11452.11452.2.0.dta	2801	3142.32	1228.62	2	EJISDPTSPLR	-	1913.71	1913.68	5-4-1-0-0	2	NXS	260	8	0.16031	7	0.47322	0.32729	3.15256	1.0318	T	y1+;y3+;y4+;y6+;y7+;y8+;y9+;Y0+;Y0+;Y1+;Y1+;Y2+;Y3+;Y4+;Y5+;	y6+;Y1+;	sp|P01591|IGJ_HUMAN	R	TR	70	0	71	0.00078	0.634352	6.09e-07	sp|P01591|IGJ_HUMAN/tr|D6RD17|D6RD17_HUMAN/tr|D6RHJ6|D6RHJ6_HUMAN	14	-0.0281	-8.94522
PGP_01.11453.11453.2.0.dta	2801	3142.32	1228.62	2	EJISDPTSPLR	-	1913.71	1913.68	5-4-1-0-0	2	NXS	260	7	0.07264	6	0.3902	0.26497	3.75283	0.99438	T	y1+;y3+;y4+;y6+;y8+;y9+;Y0+;Y0+;Y1+;Y1+;Y2+;Y3+;Y4+;	y1+;y6+;Y1+;	sp|P01591|IGJ_HUMAN	R	TR	70	0	71	0.00078	0.634352	6.09e-07	sp|P01591|IGJ_HUMAN/tr|D6RD17|D6RD17_HUMAN/tr|D6RHJ6|D6RHJ6_HUMAN	14	-0.0281	-8.94522
PGP_01.11454.11454.2.0.dta	2801	3142.32	1228.62	2	EJISDPTSPLR	-	1913.71	1913.68	5-4-1-0-0	2	NXS	260	6	0.05558	8	0.35765	0.25829	3.75283	0.96932	T	y1+;y3+;y4+;y5+;y6+;y7+;y8+;y9+;Y0+;Y0+;Y1+;Y1+;Y2+;Y4+;	y1+;y6+;Y1+;	sp|P01591|IGJ_HUMAN	R	TR	70	0	71	0.00078	0.634352	6.09e-07	sp|P01591|IGJ_HUMAN/tr|D6RD17|D6RD17_HUMAN/tr|D6RHJ6|D6RHJ6_HUMAN	14	-0.0281	-8.94522
PGP_01.11455.11455.2.0.dta	2801	3142.32	1228.62	2	EJISDPTSPLR	-	1913.71	1913.68	5-4-1-0-0	2	NXS	260	7	0.08642	7	0.38942	0.27572	4.44537	1.22569	T	b3+;y1+;y3+;y4+;y6+;y7+;y9+;Y0+;Y0+;Y1+;Y1+;Y2+;Y3+;Y4+;	y1+;y3+;y6+;Y1+;	sp|P01591|IGJ_HUMAN	R	TR	70	0	71	0.00078	0.634352	6.09e-07	sp|P01591|IGJ_HUMAN/tr|D6RD17|D6RD17_HUMAN/tr|D6RHJ6|D6RHJ6_HUMAN	14	-0.0281	-8.94522
PGP_01.11456.11456.2.0.dta	2801	3142.32	1228.62	2	EJISDPTSPLR	-	1913.71	1913.68	5-4-1-0-0	2	NXS	260	7	0.13095	7	0.44996	0.30755	3.87855	1.19285	T	y1+;y3+;y4+;y6+;y7+;y8+;y9+;Y0+;Y0+;Y1+;Y1+;Y2+;Y3+;Y4+;	y1+;y6+;Y1+;	sp|P01591|IGJ_HUMAN	R	TR	70	0	71	0.00078	0.634352	6.09e-07	sp|P01591|IGJ_HUMAN/tr|D6RD17|D6RD17_HUMAN/tr|D6RHJ6|D6RHJ6_HUMAN	14	-0.0281	-8.94522
PGP_01.11457.11457.2.0.dta	2801	3142.32	1228.62	2	EJISDPTSPLR	-	1913.71	1913.68	5-4-1-0-0	2	NXS	260	3	0.02505	5	0.30338	0.21168	2.96624	0.62791	T	y1+;y3+;y4+;y6+;y7+;Y0+;Y1+;Y1+;	y1+;y6+;	sp|P01591|IGJ_HUMAN	R	TR	70	0	71	0.00078	0.634352	6.09e-07	sp|P01591|IGJ_HUMAN/tr|D6RD17|D6RD17_HUMAN/tr|D6RHJ6|D6RHJ6_HUMAN	14	-0.0281	-8.94522
PGP_01.11458.11458.2.0.dta	2801	3288.38	1228.62	2	EJISDPTSPLR	-	2059.76	2059.73	5-4-1-0-1	2	NXS	324	6	0.05535	7	0.44471	0.27668	3.75283	1.03834	T	y1+;y3+;y4+;y6+;y7+;y8+;y9+;Y0+;Y0+;Y1+;Y1+;Y2+;Y4+;	y1+;y6+;Y1+;	sp|P01591|IGJ_HUMAN	R	TR	70	0	71	0.00078	0.634352	6.09e-07	sp|P01591|IGJ_HUMAN/tr|D6RD17|D6RD17_HUMAN/tr|D6RHJ6|D6RHJ6_HUMAN	14	-0.02766	-8.41395
PGP_01.11459.11459.2.0.dta	2801	3142.32	1228.62	2	EJISDPTSPLR	-	1913.71	1913.68	5-4-1-0-0	2	NXS	260	7	0.05855	9	0.33272	0.25341	3.75283	0.95101	T	b3+;y1+;y3+;y4+;y5+;y6+;y7+;y8+;y9+;Y0+;Y0+;Y1+;Y1+;Y2+;Y3+;Y4+;	y1+;y6+;Y1+;	sp|P01591|IGJ_HUMAN	R	TR	70	0	71	0.00078	0.634352	6.09e-07	sp|P01591|IGJ_HUMAN/tr|D6RD17|D6RD17_HUMAN/tr|D6RHJ6|D6RHJ6_HUMAN	14	-0.0281	-8.94522
PGP_01.11468.11468.3.0.dta	1195	3729.65	1669.89	3	PVTPIAQJQTTLGSSR	-	2059.77	2059.73	5-4-1-0-1	8	NXT	148	1	0.01341	7	0.13349	0.22694	2.89778	0.65762	T	b3+;y1+;y4+;y5+;y6+;y7+;y13++;Y1+;	b3+;y4+;	sp|Q9NZP8|C1RL_HUMAN	R	AK	235	0	242	0.00046	0.275305	1.54e-24	sp|Q9NZP8|C1RL_HUMAN/tr|H0YFL7|H0YFL7_HUMAN	13	-0.03153	-8.45608
PGP_01.11470.11470.2.1.dta	277	3153.33	1384.72	2	REJISDPTSPLR	-	1768.62	1768.64	5-4-0-0-1	3	NXS	228	0	0	5	0.39326	0.31148	2.06901	0.64446	T	y1+;y3+;y4+;y6+;y11+;	y6+;	sp|P01591|IGJ_HUMAN	N	TR	69	0	71	0.00011	0.079382	8.32e-18	sp|P01591|IGJ_HUMAN/tr|D6RD17|D6RD17_HUMAN/tr|D6RHJ6|D6RHJ6_HUMAN	2	0.02405	7.62935
PGP_01.11471.11471.2.0.dta	2801	3288.38	1228.62	2	EJISDPTSPLR	-	2059.76	2059.73	5-4-1-0-1	2	NXS	324	6	0.06013	7	0.42675	0.28232	3.79082	1.07022	T	y1+;y3+;y4+;y5+;y6+;y7+;y8+;Y0+;Y0+;Y1+;Y1+;Y2+;Y3+;	y1+;y6+;Y1+;	sp|P01591|IGJ_HUMAN	R	TR	70	0	71	0.00078	0.634352	6.09e-07	sp|P01591|IGJ_HUMAN/tr|D6RD17|D6RD17_HUMAN/tr|D6RHJ6|D6RHJ6_HUMAN	14	-0.02766	-8.41395
PGP_01.11472.11472.2.0.dta	2801	3288.38	1228.62	2	EJISDPTSPLR	-	2059.76	2059.73	5-4-1-0-1	2	NXS	324	1	0.01915	5	0.36076	0.22797	2.96624	0.67622	T	y1+;y3+;y4+;y6+;y7+;Y1+;	y1+;y6+;	sp|P01591|IGJ_HUMAN	R	TR	70	0	71	0.00078	0.634352	6.09e-07	sp|P01591|IGJ_HUMAN/tr|D6RD17|D6RD17_HUMAN/tr|D6RHJ6|D6RHJ6_HUMAN	14	-0.02766	-8.41395
PGP_01.11473.11473.2.0.dta	2801	3288.38	1228.62	2	EJISDPTSPLR	-	2059.76	2059.73	5-4-1-0-1	2	NXS	324	6	0.07629	6	0.46823	0.29122	3.87855	1.12951	T	y1+;y3+;y4+;y6+;y7+;y8+;Y0+;Y0+;Y1+;Y1+;Y2+;Y3+;	y1+;y6+;Y1+;	sp|P01591|IGJ_HUMAN	R	TR	70	0	71	0.00078	0.634352	6.09e-07	sp|P01591|IGJ_HUMAN/tr|D6RD17|D6RD17_HUMAN/tr|D6RHJ6|D6RHJ6_HUMAN	14	-0.02766	-8.41395
PGP_01.11484.11484.2.0.dta	2801	3288.38	1228.62	2	EJISDPTSPLR	-	2059.76	2059.73	5-4-1-0-1	2	NXS	324	3	0.03732	7	0.38623	0.24535	3.75283	0.92075	T	b3+;y1+;y3+;y4+;y6+;y7+;y8+;Y0+;Y0+;Y1+;	y1+;y6+;Y1+;	sp|P01591|IGJ_HUMAN	R	TR	70	0	71	0.00078	0.634352	6.09e-07	sp|P01591|IGJ_HUMAN/tr|D6RD17|D6RD17_HUMAN/tr|D6RHJ6|D6RHJ6_HUMAN	14	-0.02766	-8.41395
PGP_01.11498.11498.3.0.dta	2801	3142.32	1228.62	3	EJISDPTSPLR	-	1913.71	1913.68	5-4-1-0-0	2	NXS	250	9	0.03378	12	0.17971	0.19141	2.96624	0.56776	T	b3+;b5+;b7+;b8+;y1+;y3+;y4+;y5+;y6+;y7+;y8+;y9+;Y0+;Y0+;Y1+;Y1+;Y2+;Y2+;Y3+;Y4+;Y5+;	y6+;Y1+;	sp|P01591|IGJ_HUMAN	R	TR	70	0	71	0.00078	0.634352	6.09e-07	sp|P01591|IGJ_HUMAN/tr|D6RD17|D6RD17_HUMAN/tr|D6RHJ6|D6RHJ6_HUMAN	14	-0.03133	-9.97342
PGP_01.11500.11500.4.1.dta	2801	3142.32	1228.62	4	EJISDPTSPLR	-	1913.7	1913.68	5-4-1-0-0	2	NXS	264	3	0.13251	4	0.31286	0.22624	5.07736	1.14868	T	y1+;y3+;y6+;y8+;Y0+;Y1+;Y1+;	y3+;y6+;Y0+;Y1+;Y1+;	sp|P01591|IGJ_HUMAN	R	TR	70	0	71	0.00078	0.634352	6.09e-07	sp|P01591|IGJ_HUMAN/tr|D6RD17|D6RD17_HUMAN/tr|D6RHJ6|D6RHJ6_HUMAN	14	-0.02522	-8.02843
PGP_01.11502.11502.2.0.dta	2801	3345.4	1228.62	2	EJISDPTSPLR	-	2116.78	2116.76	5-5-1-0-0	2	NXS	350	2	0.1134	4	0.5108	0.30274	4.5963	1.3915	T	y1+;y3+;y4+;y6+;Y1+;Y2+;	y3+;y6+;Y1+;Y2+;	sp|P01591|IGJ_HUMAN	R	TR	70	0	71	0.00078	0.634352	6.09e-07	sp|P01591|IGJ_HUMAN/tr|D6RD17|D6RD17_HUMAN/tr|D6RHJ6|D6RHJ6_HUMAN	14	-0.02805	-8.3871
PGP_01.11513.11513.2.8.dta	277	3224.35	1384.72	2	REJISDPTSPLR	-	1839.64	1839.64	4-3-2-0-0	3	NXS	318	0	0	5	0.44029	0.33733	3.08517	1.04073	T	y1+;y3+;y4+;y6+;y8+;	y1+;y6+;	sp|P01591|IGJ_HUMAN	N	TR	69	0	71	0.00011	0.079382	8.32e-18	sp|P01591|IGJ_HUMAN/tr|D6RD17|D6RD17_HUMAN/tr|D6RHJ6|D6RHJ6_HUMAN	2	0.00277	0.859356
PGP_01.11513.11513.4.9.dta	3033	6451.71	2148.18	4	IIVPLNNREJISDPTSPLR	-	4303.53	4303.52	7-7-5-0-2	10	NXS	316	0	0	5	0.44029	0.33952	3.0742	1.04376	T	y1+;y3+;y4+;y6+;y8+;	y1+;y6+;	sp|P01591|IGJ_HUMAN	R	TR	62	0	71	-0.00143	-0.665376	4.19e-17	sp|P01591|IGJ_HUMAN/tr|D6RD17|D6RD17_HUMAN/tr|D6RHJ6|D6RHJ6_HUMAN	6	-0.01115	-1.72849
PGP_01.11515.11515.2.4.dta	277	3224.35	1384.72	2	REJISDPTSPLR	-	1839.64	1839.64	4-3-2-0-0	3	NXS	318	0	0	5	0.43125	0.32985	3.85904	1.27292	T	y1+;y3+;y6+;y8+;y11+;	y1+;y3+;y6+;	sp|P01591|IGJ_HUMAN	N	TR	69	0	71	0.00011	0.079382	8.32e-18	sp|P01591|IGJ_HUMAN/tr|D6RD17|D6RD17_HUMAN/tr|D6RHJ6|D6RHJ6_HUMAN	2	0.00277	0.859356
PGP_01.11516.11516.5.0.dta	3033	6283.6	2148.18	5	IIVPLNNREJISDPTSPLR	-	4135.42	4135.46	11-8-2-0-1	10	NXS	362	0	0	4	0.24612	0.24638	2.06085	0.50775	T	y1+;y3+;y4+;y6+;	y6+;	sp|P01591|IGJ_HUMAN	R	TR	62	0	71	-0.00143	-0.665376	4.19e-17	sp|P01591|IGJ_HUMAN/tr|D6RD17|D6RD17_HUMAN/tr|D6RHJ6|D6RHJ6_HUMAN	6	0.04564	7.26457
PGP_01.11522.11522.4.3.dta	3033	6321.63	2148.18	4	IIVPLNNREJISDPTSPLR	-	4173.45	4173.46	8-7-5-0-0	10	NXS	384	0	0	4	0.34615	0.29509	3.04454	0.89841	T	y1+;y3+;y4+;y6+;	y1+;y6+;	sp|P01591|IGJ_HUMAN	R	TR	62	0	71	-0.00143	-0.665376	4.19e-17	sp|P01591|IGJ_HUMAN/tr|D6RD17|D6RD17_HUMAN/tr|D6RHJ6|D6RHJ6_HUMAN	6	0.00031	0.0490458
PGP_01.11523.11523.4.0.dta	3033	6321.63	2148.18	4	IIVPLNNREJISDPTSPLR	-	4173.45	4173.46	8-7-5-0-0	10	NXS	384	0	0	4	0.33933	0.2907	3.04454	0.88505	T	y1+;y3+;y6+;y7+;	y1+;y6+;	sp|P01591|IGJ_HUMAN	R	TR	62	0	71	-0.00143	-0.665376	4.19e-17	sp|P01591|IGJ_HUMAN/tr|D6RD17|D6RD17_HUMAN/tr|D6RHJ6|D6RHJ6_HUMAN	6	0.00031	0.0490458
PGP_01.11537.11537.2.0.dta	2801	3345.4	1228.62	2	EJISDPTSPLR	-	2116.79	2116.76	5-5-1-0-0	2	NXS	356	3	0.07537	4	0.43931	0.27498	3.75283	1.03194	T	y1+;y3+;y4+;y6+;Y1+;Y1+;Y2+;	y1+;y6+;Y1+;	sp|P01591|IGJ_HUMAN	R	TR	70	0	71	0.00078	0.634352	6.09e-07	sp|P01591|IGJ_HUMAN/tr|D6RD17|D6RD17_HUMAN/tr|D6RHJ6|D6RHJ6_HUMAN	14	-0.02862	-8.55753
PGP_01.11546.11546.3.0.dta	2801	3142.32	1228.62	3	EJISDPTSPLR	-	1913.71	1913.68	5-4-1-0-0	2	NXS	250	5	0.15358	8	0.32755	0.26512	2.96624	0.78642	T	b3+;y1+;y3+;y4+;y6+;y7+;y8+;y9+;Y0+;Y0+;Y1+;Y1+;Y4+;	y6+;Y1+;	sp|P01591|IGJ_HUMAN	R	TR	70	0	71	0.00078	0.634352	6.09e-07	sp|P01591|IGJ_HUMAN/tr|D6RD17|D6RD17_HUMAN/tr|D6RHJ6|D6RHJ6_HUMAN	14	-0.0314	-9.99571
PGP_01.11554.11554.2.0.dta	2801	3345.4	1228.62	2	EJISDPTSPLR	-	2116.78	2116.76	5-5-1-0-0	2	NXS	356	2	0.05471	4	0.40926	0.25338	3.75283	0.95091	T	y1+;y3+;y4+;y6+;Y1+;Y2+;	y1+;y6+;Y1+;	sp|P01591|IGJ_HUMAN	R	TR	70	0	71	0.00078	0.634352	6.09e-07	sp|P01591|IGJ_HUMAN/tr|D6RD17|D6RD17_HUMAN/tr|D6RHJ6|D6RHJ6_HUMAN	14	-0.02859	-8.54856
PGP_01.11567.11567.4.0.dta	22	3345.4	1738.82	4	SGYGVVGPQSITCSGJR	13,Carbamidomethyl[C];	1606.58	1606.59	4-4-0-0-1	16	NXT	356	0	0	4	0.07287	0.06949	1.94186	0.13494	T	y1+;y3+;y4+;y14+;	y1+;	sp|P04003|C4BPA_HUMAN	D	TW	513	0.01	528	-0.00207	-1.18979	1.01e-07	sp|P04003|C4BPA_HUMAN	2	0.00272	0.813302
PGP_01.11573.11573.3.0.dta	2801	3142.32	1228.62	3	EJISDPTSPLR	-	1913.71	1913.68	5-4-1-0-0	2	NXS	250	7	0.11035	6	0.32226	0.25412	2.96624	0.75379	T	y1+;y3+;y4+;y6+;y7+;y8+;Y0+;Y0+;Y1+;Y1+;Y2+;Y3+;Y5+;	y6+;Y1+;	sp|P01591|IGJ_HUMAN	R	TR	70	0	71	0.00078	0.634352	6.09e-07	sp|P01591|IGJ_HUMAN/tr|D6RD17|D6RD17_HUMAN/tr|D6RHJ6|D6RHJ6_HUMAN	14	-0.03118	-9.92567
PGP_01.11574.11574.3.0.dta	2801	3507.45	1228.62	3	EJISDPTSPLR	-	2278.84	2278.81	6-5-1-0-0	2	NXS	512	6	0.08414	8	0.34915	0.26562	3.75283	0.99682	T	b2+;b3+;y1+;y3+;y4+;y6+;y7+;y8+;Y0+;Y0+;Y1+;Y1+;Y2+;Y3+;	y1+;y6+;Y1+;	sp|P01591|IGJ_HUMAN	R	TR	70	0	71	0.00078	0.634352	6.09e-07	sp|P01591|IGJ_HUMAN/tr|D6RD17|D6RD17_HUMAN/tr|D6RHJ6|D6RHJ6_HUMAN	14	-0.02862	-8.16204
PGP_01.11578.11578.3.0.dta	2135	3976.74	1934	3	TVYLYPJQTGLPDPLSR	-	2042.74	2042.72	4-4-2-0-0	7	NXT	276	1	0.00355	4	0.05852	0.05529	1.99824	0.11048	T	b2+;y1+;y2+;y3+;Y5++;	y1+;	sp|P16112|PGCA_HUMAN	R	HH	652	0.01	658	0.00014	0.072352	1.36e-18	sp|P16112|PGCA_HUMAN/tr|A0A087X1T7|A0A087X1T7_HUMAN/tr|H0YMF1|H0YMF1_HUMAN/tr|Q6PID9|Q6PID9_HUMAN	14	-0.02287	-5.75236
PGP_01.11615.11615.3.0.dta	2801	3491.46	1228.62	3	EJISDPTSPLR	-	2262.84	2262.81	5-5-1-0-1	2	NXS	470	5	0.05815	7	0.30972	0.22633	2.96624	0.67133	T	y1+;y3+;y4+;y6+;y7+;y8+;y9+;Y0+;Y0+;Y1+;Y1+;Y2+;	y6+;Y1+;	sp|P01591|IGJ_HUMAN	R	TR	70	0	71	0.00078	0.634352	6.09e-07	sp|P01591|IGJ_HUMAN/tr|D6RD17|D6RD17_HUMAN/tr|D6RHJ6|D6RHJ6_HUMAN	14	-0.0298	-8.5375
PGP_01.11617.11617.3.0.dta	2801	3491.46	1228.62	3	EJISDPTSPLR	-	2262.84	2262.81	5-5-1-0-1	2	NXS	470	5	0.08875	6	0.33698	0.25309	3.75283	0.94979	T	y1+;y3+;y4+;y6+;y7+;y8+;Y0+;Y0+;Y1+;Y1+;Y2+;	y1+;y6+;Y1+;	sp|P01591|IGJ_HUMAN	R	TR	70	0	71	0.00078	0.634352	6.09e-07	sp|P01591|IGJ_HUMAN/tr|D6RD17|D6RD17_HUMAN/tr|D6RHJ6|D6RHJ6_HUMAN	14	-0.0298	-8.5375
PGP_01.11621.11621.4.0.dta	3	4875.18	2011.11	4	KLHINHNJLTESVGPLPK	-	2864.07	2864.04	8-7-0-0-1	8	NXT	170	3	0.04613	4	0.16136	0.23564	4.13904	0.97534	T	b1+;y2+;y5+;y7+;Y0++;Y1++;Y1++;	b1+;y2+;y5+;Y1++;	sp|P51884|LUM_HUMAN	K	SL	120	0	127	0.00109	0.541724	4.66e-25	sp|P51884|LUM_HUMAN	14	-0.03873	-7.9459
PGP_01.11625.11625.4.0.dta	3	4875.18	2011.11	4	KLHINHNJLTESVGPLPK	-	2864.07	2864.04	8-7-0-0-1	8	NXT	170	1	0.0124	5	0.14234	0.20134	2.73654	0.55098	T	b1+;b11+;y2+;y5+;y7+;Y0++;	b1+;y2+;	sp|P51884|LUM_HUMAN	K	SL	120	0	127	0.00109	0.541724	4.66e-25	sp|P51884|LUM_HUMAN	14	-0.03873	-7.9459
PGP_01.11626.11626.3.0.dta	2801	3491.46	1228.62	3	EJISDPTSPLR	-	2262.84	2262.81	5-5-1-0-1	2	NXS	470	4	0.08193	6	0.34689	0.25166	3.75283	0.94444	T	y1+;y3+;y4+;y6+;y7+;y8+;Y0+;Y1+;Y1+;Y2+;	y1+;y6+;Y1+;	sp|P01591|IGJ_HUMAN	R	TR	70	0	71	0.00078	0.634352	6.09e-07	sp|P01591|IGJ_HUMAN/tr|D6RD17|D6RD17_HUMAN/tr|D6RHJ6|D6RHJ6_HUMAN	14	-0.0298	-8.5375
PGP_01.11628.11628.4.0.dta	2801	3345.4	1228.62	4	EJISDPTSPLR	-	2116.79	2116.76	5-5-1-0-0	2	NXS	398	5	0.02896	4	0.17259	0.18197	2.96624	0.53977	T	y1+;y3+;y4+;y6+;Y0+;Y0+;Y1+;Y1+;Y2+;	y1+;y6+;	sp|P01591|IGJ_HUMAN	R	TR	70	0	71	0.00078	0.634352	6.09e-07	sp|P01591|IGJ_HUMAN/tr|D6RD17|D6RD17_HUMAN/tr|D6RHJ6|D6RHJ6_HUMAN	14	-0.03028	-9.05387
PGP_01.11636.11636.3.0.dta	2557	3180.27	1266.56	3	LGJWSAMPSCK	7,Oxidation[M];10,Carbamidomethyl[C];	1913.71	1913.68	5-4-1-0-0	3	NXS	158	3	0.04441	11	0.17829	0.26265	3.06703	0.80555	T	b3+;b4+;b6+;b7+;y2+;y3+;y4+;y5+;y6+;y7+;y8+;Y0+;Y0+;Y1+;	y4+;Y1+;	sp|P02749|APOH_HUMAN	K	AS	251	0	253	0.00075	0.591695	1.68e-17	sp|P02749|APOH_HUMAN/tr|J3KS17|J3KS17_HUMAN	13	-0.02826	-8.88879
PGP_01.11643.11643.4.0.dta	2801	3345.4	1228.62	4	EJISDPTSPLR	-	2116.79	2116.76	5-5-1-0-0	2	NXS	398	2	0.01953	5	0.14874	0.15876	2.96624	0.47092	T	y1+;y3+;y4+;y6+;y8+;Y0+;Y1+;	y1+;y6+;	sp|P01591|IGJ_HUMAN	R	TR	70	0	71	0.00078	0.634352	6.09e-07	sp|P01591|IGJ_HUMAN/tr|D6RD17|D6RD17_HUMAN/tr|D6RHJ6|D6RHJ6_HUMAN	14	-0.03032	-9.06583
PGP_01.11654.11654.3.0.dta	3262	4013.6	1660.7	3	QQQHLFGSJVTDCSG	0,Gln->pyro-Glu[AnyN-termQ];13,Carbamidomethyl[C];	2352.9	2352.87	5-4-0-0-5	9	NXT	652	0	0	6	0.054	0.08969	2.05687	0.18448	T	b1+;b2+;b6+;b7+;b9+;b10+;	b6+;	sp|P02787|TRFE_HUMAN	R	NF	622	0.01	630	-0.0008	-0.481439	2.15e-19	sp|P02787|TRFE_HUMAN	1	-0.03046	-7.59104
PGP_01.11662.11662.3.0.dta	3805	2882.23	822.471	3	VLJFTTK	-	2059.76	2059.73	5-4-1-0-1	3	NXT	166	4	0.20904	5	0.08953	0.22672	3.93174	0.89142	T	b3+;y1+;y3+;y4+;y5+;Y0+;Y0+;Y1+;Y2+;	y1+;Y0+;Y1+;	sp|P13671|CO6_HUMAN	K	AK	322	0	324	1e-05	0.012144	1.35e-12	sp|P13671|CO6_HUMAN	5	-0.02709	-9.40216
PGP_01.11679.11679.3.0.dta	4892	3664.52	1459.72	3	NLFLJHSENATAK	9,Deamidated[N];	2204.8	2204.77	5-4-2-0-0	5	NXS	604	4	0.06834	10	0.13968	0.14628	4.40023	0.64365	T	b2+;b3+;b6+;b9+;y2+;y4+;y5+;y6+;y7+;y8+;Y0+;Y0+;Y1+;Y1++;	b3+;y8+;Y0+;Y1+;	sp|P00738|HPT_HUMAN	K	DI	203	0	207	-4e-05	-0.027384	1.44e-16	sp|P00738|HPT_HUMAN/sp|P00739|HPTR_HUMAN/tr|A0A087WU08|A0A087WU08_HUMAN/tr|A0A0A0MRD9|A0A0A0MRD9_HUMAN/tr|A0A0C4DGL8|A0A0C4DGL8_HUMAN/tr|H0Y300|H0Y300_HUMAN/tr|H3BS21|H3BS21_HUMAN/tr|J3QLC9|J3QLC9_HUMAN/tr|J3QR68|J3QR68_HUMAN	7	-0.03149	-8.5955
PGP_01.11683.11683.3.1.dta	2801	3304.35	1228.62	3	EJISDPTSPLR	-	2075.73	2075.73	6-4-1-0-0	2	NXS	308	3	0.06097	5	0.29505	0.21434	2.96624	0.63577	T	y1+;y3+;y4+;y6+;y8+;Y0+;Y1+;Y1+;	y6+;Y1+;	sp|P01591|IGJ_HUMAN	R	TR	70	0	71	0.00078	0.634352	6.09e-07	sp|P01591|IGJ_HUMAN/tr|D6RD17|D6RD17_HUMAN/tr|D6RHJ6|D6RHJ6_HUMAN	14	0.00061	0.184662
PGP_01.11687.11687.3.0.dta	2801	3304.35	1228.62	3	EJISDPTSPLR	-	2075.73	2075.73	6-4-1-0-0	2	NXS	308	2	0.05816	4	0.32383	0.20467	4.44537	0.90985	T	y1+;y3+;y6+;y7+;Y0+;Y1+;	y1+;y3+;y6+;Y1+;	sp|P01591|IGJ_HUMAN	R	TR	70	0	71	0.00078	0.634352	6.09e-07	sp|P01591|IGJ_HUMAN/tr|D6RD17|D6RD17_HUMAN/tr|D6RHJ6|D6RHJ6_HUMAN	14	0.00061	0.184662
PGP_01.11689.11689.3.0.dta	3525	3806.55	1892.84	3	EHEGAIYPDJTTDFQR	-	1913.71	1913.68	5-4-1-0-0	10	NXT	674	0	0	5	0.15349	0.18343	4.55026	0.83465	T	b2+;b3+;b5+;y1+;y3+;	b2+;b3+;b5+;y3+;	sp|P00450|CERU_HUMAN	K	AD	129	0	138	0.00016	0.084485	1.58e-26	sp|P00450|CERU_HUMAN/tr|E9PFZ2|E9PFZ2_HUMAN	11	-0.03104	-8.15646
PGP_01.11703.11703.3.1.dta	2039	2882.34	1478.82	3	KLNLDGSJYTLLK	-	1403.52	1403.51	4-3-0-0-1	8	NXT	20	0	0	5	0.2982	0.19836	3.71276	0.73646	T	b1+;b2+;b6++;b11++;y1+;	b1+;b6++;y1+;	sp|Q07954|LRP1_HUMAN	R	QG	3041	0	3048	-0.0002	-0.135153	1.42e-17	sp|Q07954|LRP1_HUMAN	7	-0.01224	-4.24802
PGP_01.11705.11705.3.0.dta	3805	2882.23	822.471	3	VLJFTTK	-	2059.76	2059.73	5-4-1-0-1	3	NXT	166	4	0.10549	7	0.09389	0.18872	3.93174	0.74199	T	b3+;b4+;b5+;y1+;y3+;y4+;y5+;Y0+;Y0+;Y1+;Y2+;	y1+;Y0+;Y1+;	sp|P13671|CO6_HUMAN	K	AK	322	0	324	1e-05	0.012144	1.35e-12	sp|P13671|CO6_HUMAN	5	-0.02778	-9.64163
PGP_01.11706.11706.3.1.dta	2039	2882.34	1478.82	3	KLNLDGSJYTLLK	-	1403.52	1403.51	4-3-0-0-1	8	NXT	20	0	0	5	0.28961	0.19468	3.71276	0.7228	T	b1+;b2+;b6++;b11++;y1+;	b1+;b6++;y1+;	sp|Q07954|LRP1_HUMAN	R	QG	3041	0	3048	-0.0002	-0.135153	1.42e-17	sp|Q07954|LRP1_HUMAN	7	-0.01224	-4.24802
PGP_01.11713.11713.3.0.dta	3805	2882.23	822.471	3	VLJFTTK	-	2059.76	2059.73	5-4-1-0-1	3	NXT	166	5	0.09981	6	0.09235	0.18483	3.93174	0.72671	T	b3+;b4+;y1+;y3+;y4+;y5+;Y0+;Y0+;Y1+;Y2+;Y3+;	y1+;Y0+;Y1+;	sp|P13671|CO6_HUMAN	K	AK	322	0	324	1e-05	0.012144	1.35e-12	sp|P13671|CO6_HUMAN	5	-0.02778	-9.64163
PGP_01.11714.11714.4.0.dta	3	4875.18	2011.11	4	KLHINHNJLTESVGPLPK	-	2864.08	2864.04	8-7-0-0-1	8	NXT	126	2	0.07675	4	0.22433	0.27803	4.13904	1.15076	T	b1+;y1+;y2+;y5+;Y1++;Y3+++;	b1+;y2+;y5+;Y1++;	sp|P51884|LUM_HUMAN	K	SL	120	0	127	0.00109	0.541724	4.66e-25	sp|P51884|LUM_HUMAN	14	-0.03985	-8.17567
PGP_01.11720.11720.3.0.dta	2832	3996.58	1603.68	3	QQQHLFGSJVTDCS	0,Gln->pyro-Glu[AnyN-termQ];13,Carbamidomethyl[C];	2392.9	2392.88	4-5-1-0-3	9	NXT	596	0	0	7	0.06183	0.0919	2.05294	0.18866	T	b2+;b3+;b5+;b6+;b7+;b10+;b12+;	b5+;	sp|P02787|TRFE_HUMAN	R	GN	622	0.01	630	-0.00202	-1.25883	2.64e-19	sp|P02787|TRFE_HUMAN	1	-0.02208	-5.52609
PGP_01.11727.11727.3.1.dta	2039	2882.34	1478.82	3	KLNLDGSJYTLLK	-	1403.52	1403.51	4-3-0-0-1	8	NXT	20	0	0	4	0.32544	0.21052	3.71276	0.78161	T	b1+;b2+;b6++;y1+;	b1+;b6++;y1+;	sp|Q07954|LRP1_HUMAN	R	QG	3041	0	3048	-0.0002	-0.135153	1.42e-17	sp|Q07954|LRP1_HUMAN	7	-0.01224	-4.24802
PGP_01.11741.11741.3.0.dta	2801	3345.41	1228.62	3	EJISDPTSPLR	-	2116.79	2116.76	5-5-1-0-0	2	NXS	394	5	0.10782	4	0.34602	0.25989	2.96624	0.7709	T	y1+;y3+;y4+;y6+;Y0+;Y0+;Y1+;Y1+;Y2+;	y6+;Y1+;	sp|P01591|IGJ_HUMAN	R	TR	70	0	71	0.00078	0.634352	6.09e-07	sp|P01591|IGJ_HUMAN/tr|D6RD17|D6RD17_HUMAN/tr|D6RHJ6|D6RHJ6_HUMAN	14	-0.03277	-9.79838
PGP_01.11770.11770.2.0.dta	2801	2939.24	1228.62	2	EJISDPTSPLR	-	1710.62	1710.6	5-3-1-0-0	2	NXS	160	9	0.13171	9	0.40051	0.29674	2.96624	0.88021	T	b3+;b8+;y1+;y3+;y4+;y6+;y7+;y8+;y9+;Y0+;Y0+;Y1+;Y1+;Y2+;Y3+;Y4+;Y4+;Y5+;	y6+;Y1+;	sp|P01591|IGJ_HUMAN	R	TR	70	0	71	0.00078	0.634352	6.09e-07	sp|P01591|IGJ_HUMAN/tr|D6RD17|D6RD17_HUMAN/tr|D6RHJ6|D6RHJ6_HUMAN	14	-0.02659	-9.04957
PGP_01.11781.11781.3.0.dta	1803	2933.26	1228.62	3	EJISDPTSPLR	-	1704.65	1704.63	3-6-0-0-0	2	NXS	152	4	0.19853	7	0.31743	0.27801	5.22533	1.45269	T	b2+;y1+;y3+;y6+;y7+;y8+;y9+;Y0+;Y0+;Y1+;Y1+;	y1+;y6+;Y0+;Y1+;Y1+;	sp|P01591|IGJ_HUMAN	R	TR	70	0	71	0.00078	0.634352	6.09e-07	sp|P01591|IGJ_HUMAN/tr|D6RD17|D6RD17_HUMAN/tr|D6RHJ6|D6RHJ6_HUMAN	14	-0.01224	-4.17424
PGP_01.11783.11783.2.0.dta	2801	2939.24	1228.62	2	EJISDPTSPLR	-	1710.62	1710.6	5-3-1-0-0	2	NXS	160	9	0.15467	9	0.422	0.31741	3.06621	0.97325	T	b2+;b3+;y1+;y3+;y4+;y6+;y7+;y8+;y9+;Y0+;Y0+;Y1+;Y2+;Y2+;Y3+;Y4+;Y5+;Y5+;	y6+;Y1+;	sp|P01591|IGJ_HUMAN	R	TR	70	0	71	0.00078	0.634352	6.09e-07	sp|P01591|IGJ_HUMAN/tr|D6RD17|D6RD17_HUMAN/tr|D6RHJ6|D6RHJ6_HUMAN	14	-0.02658	-9.04617
PGP_01.11786.11786.3.0.dta	3805	2736.18	822.471	3	VLJFTTK	-	1913.7	1913.68	5-4-1-0-0	3	NXT	88	3	0.24434	7	0.09155	0.23987	3.93174	0.94309	T	b3+;b4+;b5+;y2+;y3+;y4+;y5+;Y0+;Y1+;Y2+;	y3+;Y0+;Y1+;	sp|P13671|CO6_HUMAN	K	AK	322	0	324	1e-05	0.012144	1.35e-12	sp|P13671|CO6_HUMAN	5	-0.0268	-9.79821
PGP_01.11787.11787.2.0.dta	2801	3085.3	1228.62	2	EJISDPTSPLR	-	1856.68	1856.66	5-3-1-0-1	2	NXS	244	8	0.08806	9	0.40706	0.28093	3.75283	1.05428	T	b3+;b8+;y1+;y3+;y4+;y6+;y7+;y8+;y9+;Y0+;Y0+;Y1+;Y1+;Y2+;Y3+;Y4+;Y5+;	y1+;y6+;Y1+;	sp|P01591|IGJ_HUMAN	R	TR	70	0	71	0.00078	0.634352	6.09e-07	sp|P01591|IGJ_HUMAN/tr|D6RD17|D6RD17_HUMAN/tr|D6RHJ6|D6RHJ6_HUMAN	14	-0.02803	-9.0879
PGP_01.11788.11788.2.0.dta	2801	3085.3	1228.62	2	EJISDPTSPLR	-	1856.68	1856.66	5-3-1-0-1	2	NXS	244	7	0.07174	8	0.40306	0.27069	3.83244	1.03739	T	b3+;y1+;y3+;y4+;y6+;y7+;y8+;y9+;Y0+;Y0+;Y1+;Y1+;Y2+;Y3+;Y5+;	y1+;y6+;Y1+;	sp|P01591|IGJ_HUMAN	R	TR	70	0	71	0.00078	0.634352	6.09e-07	sp|P01591|IGJ_HUMAN/tr|D6RD17|D6RD17_HUMAN/tr|D6RHJ6|D6RHJ6_HUMAN	14	-0.02803	-9.0879
PGP_01.11795.11795.2.0.dta	2801	3085.3	1228.62	2	EJISDPTSPLR	-	1856.68	1856.66	5-3-1-0-1	2	NXS	244	8	0.09546	10	0.40996	0.30361	3.75283	1.13941	T	b2+;b3+;y1+;y3+;y4+;y5+;y6+;y7+;y8+;y9+;Y0+;Y0+;Y1+;Y1+;Y2+;Y3+;Y4+;Y5+;	y1+;y6+;Y1+;	sp|P01591|IGJ_HUMAN	R	TR	70	0	71	0.00078	0.634352	6.09e-07	sp|P01591|IGJ_HUMAN/tr|D6RD17|D6RD17_HUMAN/tr|D6RHJ6|D6RHJ6_HUMAN	14	-0.02803	-9.0879
PGP_01.11796.11796.2.0.dta	2801	2939.24	1228.62	2	EJISDPTSPLR	-	1710.62	1710.6	5-3-1-0-0	2	NXS	160	8	0.10678	7	0.38872	0.28349	2.96624	0.84091	T	b3+;y1+;y3+;y4+;y6+;y7+;y8+;Y0+;Y0+;Y1+;Y1+;Y2+;Y3+;Y4+;Y5+;	y6+;Y1+;	sp|P01591|IGJ_HUMAN	R	TR	70	0	71	0.00078	0.634352	6.09e-07	sp|P01591|IGJ_HUMAN/tr|D6RD17|D6RD17_HUMAN/tr|D6RHJ6|D6RHJ6_HUMAN	14	-0.02658	-9.04617
PGP_01.11811.11811.2.1.dta	277	3087.31	1384.72	2	REJISDPTSPLR	-	1702.59	1702.58	8-2-0-0-0	3	NXS	238	0	0	8	0.36697	0.30974	3.05561	0.94645	T	y1+;y3+;y4+;y6+;y7+;y8+;y9+;y11+;	y1+;y6+;	sp|P01591|IGJ_HUMAN	N	TR	69	0	71	0.00011	0.079382	8.32e-18	sp|P01591|IGJ_HUMAN/tr|D6RD17|D6RD17_HUMAN/tr|D6RHJ6|D6RHJ6_HUMAN	2	-0.00646	-2.09312
PGP_01.11828.11828.2.0.dta	2801	3085.3	1228.62	2	EJISDPTSPLR	-	1856.68	1856.66	5-3-1-0-1	2	NXS	238	5	0.08853	7	0.41618	0.28889	4.44537	1.28422	T	y1+;y3+;y4+;y5+;y6+;y7+;y8+;Y0+;Y0+;Y1+;Y1+;Y2+;	y1+;y3+;y6+;Y1+;	sp|P01591|IGJ_HUMAN	R	TR	70	0	71	0.00078	0.634352	6.09e-07	sp|P01591|IGJ_HUMAN/tr|D6RD17|D6RD17_HUMAN/tr|D6RHJ6|D6RHJ6_HUMAN	14	-0.02791	-9.049
PGP_01.11829.11829.2.0.dta	2801	3085.3	1228.62	2	EJISDPTSPLR	-	1856.68	1856.66	5-3-1-0-1	2	NXS	238	5	0.08039	7	0.39852	0.26714	2.96624	0.79239	T	y1+;y3+;y4+;y6+;y7+;y8+;y9+;Y0+;Y0+;Y1+;Y1+;Y2+;	y6+;Y1+;	sp|P01591|IGJ_HUMAN	R	TR	70	0	71	0.00078	0.634352	6.09e-07	sp|P01591|IGJ_HUMAN/tr|D6RD17|D6RD17_HUMAN/tr|D6RHJ6|D6RHJ6_HUMAN	14	-0.02791	-9.049
PGP_01.11830.11830.2.0.dta	2801	3085.3	1228.62	2	EJISDPTSPLR	-	1856.68	1856.66	5-3-1-0-1	2	NXS	238	7	0.10943	7	0.43544	0.29563	3.02977	0.8957	T	y1+;y3+;y4+;y6+;y7+;y8+;y9+;Y0+;Y0+;Y1+;Y1+;Y2+;Y4+;Y5+;	y6+;Y1+;	sp|P01591|IGJ_HUMAN	R	TR	70	0	71	0.00078	0.634352	6.09e-07	sp|P01591|IGJ_HUMAN/tr|D6RD17|D6RD17_HUMAN/tr|D6RHJ6|D6RHJ6_HUMAN	14	-0.02791	-9.049
PGP_01.11831.11831.2.0.dta	2801	3085.3	1228.62	2	EJISDPTSPLR	-	1856.68	1856.66	5-3-1-0-1	2	NXS	238	6	0.05609	11	0.38288	0.26723	4.44537	1.18796	T	b3+;b5+;b8+;y1+;y3+;y4+;y5+;y6+;y7+;y8+;y9+;Y0+;Y0+;Y1+;Y1+;Y2+;Y5+;	y1+;y3+;y6+;Y1+;	sp|P01591|IGJ_HUMAN	R	TR	70	0	71	0.00078	0.634352	6.09e-07	sp|P01591|IGJ_HUMAN/tr|D6RD17|D6RD17_HUMAN/tr|D6RHJ6|D6RHJ6_HUMAN	14	-0.02791	-9.049
PGP_01.11838.11838.3.1.dta	2801	3109.28	1228.62	3	EJISDPTSPLR	-	1880.67	1880.67	3-4-2-0-0	2	NXS	280	4	0.01851	8	0.27822	0.20611	2.96624	0.61138	T	b3+;y1+;y3+;y4+;y6+;y7+;y8+;y9+;Y0+;Y0+;Y1+;Y1+;	y1+;y6+;	sp|P01591|IGJ_HUMAN	R	TR	70	0	71	0.00078	0.634352	6.09e-07	sp|P01591|IGJ_HUMAN/tr|D6RD17|D6RD17_HUMAN/tr|D6RHJ6|D6RHJ6_HUMAN	14	0.00015	0.0482583
PGP_01.11841.11841.3.0.dta	4892	3664.52	1459.72	3	NLFLJHSENATAK	9,Deamidated[N];	2204.81	2204.77	5-4-2-0-0	5	NXS	614	2	0.03539	7	0.0896	0.09935	2.93248	0.29134	T	b2+;b3+;b6+;y2+;y4+;y7+;y8+;Y0+;Y1+;	b3+;Y0+;	sp|P00738|HPT_HUMAN	K	DI	203	0	207	-4e-05	-0.027384	1.44e-16	sp|P00738|HPT_HUMAN/sp|P00739|HPTR_HUMAN/tr|A0A087WU08|A0A087WU08_HUMAN/tr|A0A0A0MRD9|A0A0A0MRD9_HUMAN/tr|A0A0C4DGL8|A0A0C4DGL8_HUMAN/tr|H0Y300|H0Y300_HUMAN/tr|H3BS21|H3BS21_HUMAN/tr|J3QLC9|J3QLC9_HUMAN/tr|J3QR68|J3QR68_HUMAN	7	-0.03279	-8.95034
PGP_01.11849.11849.2.0.dta	2801	3085.3	1228.62	2	EJISDPTSPLR	-	1856.68	1856.66	5-3-1-0-1	2	NXS	238	5	0.03852	8	0.34334	0.23653	2.96624	0.70161	T	b3+;y1+;y3+;y4+;y6+;y7+;y8+;y9+;Y0+;Y0+;Y1+;Y1+;Y2+;	y6+;Y1+;	sp|P01591|IGJ_HUMAN	R	TR	70	0	71	0.00078	0.634352	6.09e-07	sp|P01591|IGJ_HUMAN/tr|D6RD17|D6RD17_HUMAN/tr|D6RHJ6|D6RHJ6_HUMAN	14	-0.02783	-9.02306
PGP_01.11850.11850.2.0.dta	2801	3085.3	1228.62	2	EJISDPTSPLR	-	1856.68	1856.66	5-3-1-0-1	2	NXS	238	4	0.0355	6	0.29595	0.21673	2.00312	0.43414	T	y1+;y3+;y4+;y6+;y7+;y8+;Y0+;Y0+;Y1+;Y1+;	y6+;	sp|P01591|IGJ_HUMAN	R	TR	70	0	71	0.00078	0.634352	6.09e-07	sp|P01591|IGJ_HUMAN/tr|D6RD17|D6RD17_HUMAN/tr|D6RHJ6|D6RHJ6_HUMAN	14	-0.02783	-9.02306
PGP_01.11854.11854.4.0.dta	3033	6161.66	2148.18	4	IIVPLNNREJISDPTSPLR	-	4013.48	4013.44	7-7-3-0-4	10	NXS	188	0	0	5	0.44101	0.33721	2.12909	0.71794	T	y1+;y3+;y6+;y8+;y11+;	y6+;	sp|P01591|IGJ_HUMAN	R	TR	62	0	71	-0.00143	-0.665376	4.19e-17	sp|P01591|IGJ_HUMAN/tr|D6RD17|D6RD17_HUMAN/tr|D6RHJ6|D6RHJ6_HUMAN	6	-0.03711	-6.02368
PGP_01.11862.11862.4.0.dta	3033	6161.66	2148.18	4	IIVPLNNREJISDPTSPLR	-	4013.48	4013.44	7-7-3-0-4	10	NXS	188	0	0	6	0.43238	0.33636	2.12909	0.71615	T	y1+;y3+;y4+;y6+;y8+;y11+;	y6+;	sp|P01591|IGJ_HUMAN	R	TR	62	0	71	-0.00143	-0.665376	4.19e-17	sp|P01591|IGJ_HUMAN/tr|D6RD17|D6RD17_HUMAN/tr|D6RHJ6|D6RHJ6_HUMAN	6	-0.03711	-6.02368
PGP_01.11870.11870.2.0.dta	3805	2736.17	822.471	2	VLJFTTK	-	1913.7	1913.68	5-4-1-0-0	3	NXT	90	9	0.31604	10	0.14186	0.35156	5.90489	2.0759	T	b2+;b3+;b4+;b6+;y1+;y2+;y3+;y4+;y5+;y6+;Y0+;Y0+;Y1+;Y1+;Y2+;Y2+;Y3+;Y4+;Y5+;	b3+;b4+;y3+;y4+;Y0+;Y1+;	sp|P13671|CO6_HUMAN	K	AK	322	0	324	1e-05	0.012144	1.35e-12	sp|P13671|CO6_HUMAN	5	-0.0255	-9.32293
PGP_01.11874.11874.2.0.dta	3805	2736.17	822.471	2	VLJFTTK	-	1913.7	1913.68	5-4-1-0-0	3	NXT	90	9	0.25122	11	0.13334	0.32507	5.29848	1.7224	T	b2+;b3+;b4+;b5+;b6+;y1+;y2+;y3+;y4+;y5+;y6+;Y0+;Y0+;Y1+;Y1+;Y2+;Y2+;Y3+;Y4+;Y5+;	b3+;y3+;y4+;Y0+;Y1+;	sp|P13671|CO6_HUMAN	K	AK	322	0	324	1e-05	0.012144	1.35e-12	sp|P13671|CO6_HUMAN	5	-0.0255	-9.32293
PGP_01.11877.11877.4.0.dta	3033	5811.51	2148.18	4	IIVPLNNREJISDPTSPLR	-	3663.33	3663.29	7-6-4-0-1	10	NXS	226	0	0	4	0.23815	0.23954	2.06085	0.49365	T	y1+;y3+;y6+;y11+;	y6+;	sp|P01591|IGJ_HUMAN	R	TR	62	0	71	-0.00143	-0.665376	4.19e-17	sp|P01591|IGJ_HUMAN/tr|D6RD17|D6RD17_HUMAN/tr|D6RHJ6|D6RHJ6_HUMAN	6	-0.0456	-7.8478
PGP_01.11879.11879.2.0.dta	3805	2736.17	822.471	2	VLJFTTK	-	1913.7	1913.68	5-4-1-0-0	3	NXT	90	9	0.33909	10	0.11581	0.32219	5.29848	1.70714	T	b2+;b3+;b4+;b5+;b6+;y1+;y2+;y3+;y5+;y6+;Y0+;Y0+;Y1+;Y1+;Y2+;Y2+;Y3+;Y4+;Y5+;	b3+;b4+;y3+;Y0+;Y1+;	sp|P13671|CO6_HUMAN	K	AK	322	0	324	1e-05	0.012144	1.35e-12	sp|P13671|CO6_HUMAN	5	-0.0255	-9.32293
PGP_01.11882.11882.2.0.dta	2801	3085.3	1228.62	2	EJISDPTSPLR	-	1856.68	1856.66	5-3-1-0-1	2	NXS	238	6	0.12083	7	0.42934	0.293	3.75283	1.09957	T	y1+;y3+;y4+;y6+;y7+;y8+;y9+;Y0+;Y0+;Y1+;Y1+;Y3+;Y4+;	y1+;y6+;Y1+;	sp|P01591|IGJ_HUMAN	R	TR	70	0	71	0.00078	0.634352	6.09e-07	sp|P01591|IGJ_HUMAN/tr|D6RD17|D6RD17_HUMAN/tr|D6RHJ6|D6RHJ6_HUMAN	14	-0.02778	-9.00685
PGP_01.11892.11892.2.0.dta	3805	2736.17	822.471	2	VLJFTTK	-	1913.7	1913.68	5-4-1-0-0	3	NXT	88	7	0.47106	8	0.11639	0.36024	7.02762	2.53163	T	b2+;b3+;b4+;y1+;y2+;y3+;y4+;y5+;Y0+;Y0+;Y1+;Y1+;Y2+;Y3+;Y4+;	b3+;b4+;y3+;y4+;Y0+;Y1+;Y1+;Y2+;	sp|P13671|CO6_HUMAN	K	AK	322	0	324	1e-05	0.012144	1.35e-12	sp|P13671|CO6_HUMAN	5	-0.02556	-9.34486
PGP_01.11897.11897.2.0.dta	4231	2727.21	1104.6	2	GLJVTLSSTGR	0,Carbamyl[AnyN-term];	1622.61	1622.58	5-4-0-0-0	3	NXT	52	6	0.14379	7	0.05575	0.20066	2.07742	0.41685	T	b4+;y1+;y2+;y3+;y4+;y5+;y7+;Y0+;Y0+;Y1+;Y1+;Y2+;Y3+;	Y1+;	sp|P0C0L4|CO4A_HUMAN	R	NG	1326	0	1328	0.0006	0.522379	1.21e-29	sp|P0C0L4|CO4A_HUMAN/sp|P0C0L5|CO4B_HUMAN/tr|A0A140TA49|A0A140TA49_HUMAN/tr|A0A140TA44|A0A140TA44_HUMAN/tr|A0A140TA29|A0A140TA29_HUMAN/tr|A0A0G2JPR0|A0A0G2JPR0_HUMAN/tr|A0A140TA32|A0A140TA32_HUMAN/tr|F5GXS0|F5GXS0_HUMAN/tr|A0A0G2JL54|A0A0G2JL54_HUMAN	1	-0.02502	-9.17753
PGP_01.11902.11902.2.0.dta	3805	2736.17	822.471	2	VLJFTTK	-	1913.7	1913.68	5-4-1-0-0	3	NXT	88	8	0.43284	10	0.13555	0.36248	7.02762	2.54738	T	b2+;b3+;b4+;b5+;b6+;y1+;y2+;y3+;y4+;y5+;Y0+;Y0+;Y1+;Y1+;Y2+;Y2+;Y3+;Y4+;	b3+;b4+;y3+;y4+;Y0+;Y1+;Y1+;Y2+;	sp|P13671|CO6_HUMAN	K	AK	322	0	324	1e-05	0.012144	1.35e-12	sp|P13671|CO6_HUMAN	5	-0.02556	-9.34486
PGP_01.11905.11905.4.1.dta	3033	5811.51	2148.18	4	IIVPLNNREJISDPTSPLR	-	3663.33	3663.29	7-6-4-0-1	10	NXS	226	0	0	4	0.14067	0.18852	2.06085	0.38852	T	y1+;y3+;y6+;y11+;	y6+;	sp|P01591|IGJ_HUMAN	R	TR	62	0	71	-0.00143	-0.665376	4.19e-17	sp|P01591|IGJ_HUMAN/tr|D6RD17|D6RD17_HUMAN/tr|D6RHJ6|D6RHJ6_HUMAN	6	-0.04627	-7.96311
PGP_01.11909.11909.3.0.dta	2801	3142.32	1228.62	3	EJISDPTSPLR	-	1913.7	1913.68	5-4-1-0-0	2	NXS	258	7	0.1089	6	0.3133	0.25336	2.96624	0.75153	T	y1+;y3+;y4+;y6+;y7+;y8+;Y0+;Y0+;Y1+;Y1+;Y2+;Y3+;Y5+;	y6+;Y1+;	sp|P01591|IGJ_HUMAN	R	TR	70	0	71	0.00078	0.634352	6.09e-07	sp|P01591|IGJ_HUMAN/tr|D6RD17|D6RD17_HUMAN/tr|D6RHJ6|D6RHJ6_HUMAN	14	-0.02607	-8.29901
PGP_01.11915.11915.2.0.dta	3805	2736.17	822.471	2	VLJFTTK	-	1913.7	1913.68	5-4-1-0-0	3	NXT	88	7	0.19081	10	0.12214	0.27606	5.29848	1.46268	T	b2+;b3+;b4+;b5+;b6+;y2+;y3+;y4+;y5+;y6+;Y0+;Y0+;Y1+;Y1+;Y2+;Y3+;Y5+;	b3+;y3+;y4+;Y0+;Y1+;	sp|P13671|CO6_HUMAN	K	AK	322	0	324	1e-05	0.012144	1.35e-12	sp|P13671|CO6_HUMAN	5	-0.02562	-9.3668
PGP_01.11936.11936.3.0.dta	1201	4017.63	2103.93	3	CGJCSLTTLKDEDFCKR	1,Carbamidomethyl[C];4,Carbamidomethyl[C];15,Carbamidomethyl[C];	1913.71	1913.68	5-4-1-0-0	3	NXS	940	0	0	4	0.13194	0.18248	3.85904	0.70419	T	y1+;y4+;y6+;y8+;	y1+;y4+;y6+;	sp|P49908|SEPP1_HUMAN	K	VS	172	0	174	0.00862	4.09517	1.07e-29	sp|P49908|SEPP1_HUMAN/tr|A0A182DWH7|A0A182DWH7_HUMAN/tr|A0A182DWH8|A0A182DWH8_HUMAN	20	-0.03255	-8.10375
PGP_01.11937.11937.4.2.dta	3033	4144.92	2148.18	4	IIVPLNNREJISDPTSPLR	-	1996.74	1996.75	3-6-0-0-2	10	NXS	72	0	0	6	0.28078	0.26618	3.04454	0.81038	T	y1+;y3+;y4+;y6+;y8+;y10+;	y1+;y6+;	sp|P01591|IGJ_HUMAN	R	TR	62	0	71	-0.00143	-0.665376	4.19e-17	sp|P01591|IGJ_HUMAN/tr|D6RD17|D6RD17_HUMAN/tr|D6RHJ6|D6RHJ6_HUMAN	6	0.00723	1.74473
PGP_01.11938.11938.3.0.dta	3002	3246.28	1041.47	3	QQQHLFGSJ	0,Gln->pyro-Glu[AnyN-termQ];	2204.8	2204.77	5-4-2-0-0	9	NXT	166	3	0.10913	4	0.1863	0.2127	3.90115	0.82976	T	b4+;b6+;b7+;b8+;Y0+;Y0+;Y1+;	b4+;b6+;Y0+;	sp|P02787|TRFE_HUMAN	R	VT	622	0	630	-8e-05	-0.076742	6.64e-12	sp|P02787|TRFE_HUMAN	1	-0.0308	-9.49065
PGP_01.11939.11939.4.0.dta	1201	4017.64	2103.93	4	CGJCSLTTLKDEDFCKR	1,Carbamidomethyl[C];4,Carbamidomethyl[C];15,Carbamidomethyl[C];	1913.72	1913.68	5-4-1-0-0	3	NXS	916	2	0.02621	6	0.20997	0.27473	4.56511	1.25416	T	b3+;y1+;y4+;y5+;y6+;y7+;Y0++;Y1++;	y1+;y4+;y6+;y7+;	sp|P49908|SEPP1_HUMAN	K	VS	172	0	174	0.00862	4.09517	1.07e-29	sp|P49908|SEPP1_HUMAN/tr|A0A182DWH7|A0A182DWH7_HUMAN/tr|A0A182DWH8|A0A182DWH8_HUMAN	20	-0.03983	-9.91616
PGP_01.11972.11972.3.0.dta	2557	3180.26	1266.56	3	LGJWSAMPSCK	7,Oxidation[M];10,Carbamidomethyl[C];	1913.7	1913.68	5-4-1-0-0	3	NXS	158	2	0.04191	10	0.20918	0.27461	3.06703	0.84222	T	b3+;b4+;b7+;y2+;y3+;y4+;y5+;y6+;y7+;y8+;Y0+;Y1+;	y4+;Y1+;	sp|P02749|APOH_HUMAN	K	AS	251	0	253	0.00075	0.591695	1.68e-17	sp|P02749|APOH_HUMAN/tr|J3KS17|J3KS17_HUMAN	13	-0.02794	-8.78814
PGP_01.11977.11977.5.0.dta	3501	4655.96	2451.15	5	HKPEIJSTTHPGADLQENFCR	20,Carbamidomethyl[C];	2204.81	2204.77	5-4-2-0-0	6	NXT	696	0	0	8	0.06129	0.10876	2.05687	0.2237	T	b2+;y3+;y4+;y5+;y7+;y8+;y9+;y11+;	y11+;	sp|P00734|THRB_HUMAN	P	NP	138	0.01	143	0.00446	1.81882	8.06e-14	sp|P00734|THRB_HUMAN/tr|C9JV37|C9JV37_HUMAN/tr|E9PIT3|E9PIT3_HUMAN	2	-0.0416	-8.93664
PGP_01.11993.11993.3.0.dta	2801	2939.24	1228.62	3	EJISDPTSPLR	-	1710.62	1710.6	5-3-1-0-0	2	NXS	160	4	0.14251	6	0.29278	0.25423	4.44537	1.13015	T	y1+;y3+;y4+;y6+;y7+;y8+;Y0+;Y0+;Y1+;Y1+;	y1+;y6+;Y0+;Y1+;	sp|P01591|IGJ_HUMAN	R	TR	70	0	71	0.00078	0.634352	6.09e-07	sp|P01591|IGJ_HUMAN/tr|D6RD17|D6RD17_HUMAN/tr|D6RHJ6|D6RHJ6_HUMAN	14	-0.02672	-9.09382
PGP_01.11996.11996.4.0.dta	4408	4677.94	2739.26	4	YPHKPEIJSTTHPGADLQENFCR	0,Formyl[AnyN-term];22,Carbamidomethyl[C];	1938.68	1938.71	3-5-1-0-1	8	NXT	818	0	0	7	0.10232	0.12064	1.80031	0.21718	T	y1+;y4+;y5+;y6+;y7+;y11+;y11++;	y7+;	sp|P00734|THRB_HUMAN	R	NP	136	0.01	143	0.0018	0.656876	8.63e-19	sp|P00734|THRB_HUMAN/tr|C9JV37|C9JV37_HUMAN/tr|E9PIT3|E9PIT3_HUMAN	1	0.02412	5.15725
PGP_01.12009.12009.3.1.dta	1037	4163.69	2045.95	3	VCLAJGSWSGATPDCVPVR	2,Carbamidomethyl[C];15,Carbamidomethyl[C];	2117.74	2117.78	5-5-0-0-2	5	NXS	960	0	0	4	0.14804	0.05691	3.64606	0.2075	T	b1++;y1+;y13+;y3++;	y1+;y13+;y3++;	sp|Q4LDE5|SVEP1_HUMAN	R	CA	2872	0	2876	-0.00214	-1.04547	3.43e-15	sp|Q4LDE5|SVEP1_HUMAN/tr|A0A0A0MSD0|A0A0A0MSD0_HUMAN	14	0.03848	9.24412
PGP_01.12022.12022.4.0.dta	3497	4882.03	2020.99	4	IPCSQPPQIEHGTIJSSR	3,Carbamidomethyl[C];	2861.04	2861	6-5-3-0-0	15	NXS	762	3	0.0299	4	0.03724	0.08308	2.05687	0.17088	T	b2+;b3+;b5+;y3+;Y1+;Y1++;Y1++;	Y1++;	sp|P08603|CFAH_HUMAN	K	SS	868	0.01	882	8e-05	0.039565	4.68e-24	sp|P08603|CFAH_HUMAN	21	-0.04254	-8.71531
PGP_01.12029.12029.5.0.dta	3	4144.92	2011.11	5	KLHINHNJLTESVGPLPK	-	2133.81	2133.77	6-5-0-0-1	8	NXT	60	0	0	5	0.56537	0.41062	4.74229	1.94728	T	b1+;y1+;y2+;y5+;y7+;	b1+;y1+;y2+;y5+;y7+;	sp|P51884|LUM_HUMAN	K	SL	120	0	127	0.00109	0.541724	4.66e-25	sp|P51884|LUM_HUMAN	14	-0.03929	-9.48129
PGP_01.12035.12035.3.0.dta	1803	3085.3	1228.62	3	EJISDPTSPLR	-	1856.69	1856.66	5-3-1-0-1	2	NXS	236	4	0.13648	9	0.33884	0.27887	3.87262	1.07995	T	b2+;b3+;y1+;y3+;y4+;y6+;y7+;y8+;y9+;Y0+;Y0+;Y1+;Y1+;	y6+;Y0+;Y1+;	sp|P01591|IGJ_HUMAN	R	TR	70	0	71	0.00078	0.634352	6.09e-07	sp|P01591|IGJ_HUMAN/tr|D6RD17|D6RD17_HUMAN/tr|D6RHJ6|D6RHJ6_HUMAN	14	-0.0301	-9.75902
PGP_01.12045.12045.3.0.dta	2794	3533.44	1052.54	3	SIGASJFTGAK	-	2480.91	2480.89	4-4-2-0-3	6	NXT	414	0	0	4	0.05589	0.08664	2.07742	0.17999	T	y4+;y5+;y6+;y9+;	y9+;	sp|P00751|CFAB_HUMAN	D	KC	280	0.01	285	-0.0008	-0.759359	3.04e-18	sp|P00751|CFAB_HUMAN/tr|E7ETN3|E7ETN3_HUMAN/tr|A0A0G2JH38|A0A0G2JH38_HUMAN/tr|B4E1Z4|B4E1Z4_HUMAN	1	-0.01238	-3.50465
PGP_01.12060.12060.4.0.dta	3500	4802.02	2451.15	4	HKPEIJSTTHPGADLQENFCR	20,Carbamidomethyl[C];	2350.88	2350.83	5-4-2-0-1	6	NXT	662	2	0.02795	9	0.14234	0.19185	3.63785	0.69791	T	b2+;y2+;y4+;y7+;y10+;y11+;y12+;y13+;y19++;Y0++;Y1++;	b2+;y7+;y11+;	sp|P00734|THRB_HUMAN	P	NP	138	0	143	0.00446	1.81882	8.06e-14	sp|P00734|THRB_HUMAN/tr|C9JV37|C9JV37_HUMAN/tr|E9PIT3|E9PIT3_HUMAN	2	-0.04763	-9.92072
PGP_01.12062.12062.3.0.dta	3	4144.92	2011.11	3	KLHINHNJLTESVGPLPK	-	2133.81	2133.77	6-5-0-0-1	8	NXT	72	0	0	4	0.09204	0.16344	2.73654	0.44725	T	b1+;y1+;y2+;y5+;	b1+;y2+;	sp|P51884|LUM_HUMAN	K	SL	120	0	127	0.00109	0.541724	4.66e-25	sp|P51884|LUM_HUMAN	14	-0.04075	-9.8336
PGP_01.12063.12063.3.0.dta	3	4144.92	2011.11	3	KLHINHNJLTESVGPLPK	-	2133.81	2133.77	6-5-0-0-1	8	NXT	72	1	0.0093	5	0.09943	0.17039	2.73654	0.46628	T	b1+;b7+;y1+;y2+;y5+;Y1++;	b1+;y2+;	sp|P51884|LUM_HUMAN	K	SL	120	0	127	0.00109	0.541724	4.66e-25	sp|P51884|LUM_HUMAN	14	-0.04075	-9.8336
PGP_01.12205.12205.2.0.dta	3805	2736.17	822.471	2	VLJFTTK	-	1913.7	1913.68	5-4-1-0-0	3	NXT	88	9	0.32906	11	0.14918	0.35956	6.4784	2.3294	T	b2+;b3+;b4+;b5+;b6+;y1+;y2+;y3+;y4+;y5+;y6+;Y0+;Y0+;Y1+;Y1+;Y2+;Y2+;Y3+;Y4+;Y5+;	b3+;b4+;y3+;y4+;y5+;Y0+;Y1+;	sp|P13671|CO6_HUMAN	K	AK	322	0	324	1e-05	0.012144	1.35e-12	sp|P13671|CO6_HUMAN	5	-0.0263	-9.61541
PGP_01.12206.12206.2.0.dta	3805	2736.17	822.471	2	VLJFTTK	-	1913.7	1913.68	5-4-1-0-0	3	NXT	88	9	0.35556	11	0.15225	0.36773	6.4784	2.38228	T	b2+;b3+;b4+;b5+;b6+;y1+;y2+;y3+;y4+;y5+;y6+;Y0+;Y0+;Y1+;Y1+;Y2+;Y2+;Y3+;Y4+;Y5+;	b3+;b4+;y3+;y4+;y5+;Y0+;Y1+;	sp|P13671|CO6_HUMAN	K	AK	322	0	324	1e-05	0.012144	1.35e-12	sp|P13671|CO6_HUMAN	5	-0.0263	-9.61541
PGP_01.12208.12208.2.0.dta	3805	2736.17	822.471	2	VLJFTTK	-	1913.7	1913.68	5-4-1-0-0	3	NXT	88	9	0.28135	10	0.1433	0.32016	5.90489	1.8905	T	b2+;b3+;b4+;b5+;b6+;y1+;y2+;y3+;y4+;y5+;Y0+;Y0+;Y1+;Y1+;Y2+;Y2+;Y3+;Y4+;Y5+;	b3+;b4+;y3+;y4+;Y0+;Y1+;	sp|P13671|CO6_HUMAN	K	AK	322	0	324	1e-05	0.012144	1.35e-12	sp|P13671|CO6_HUMAN	5	-0.0263	-9.61541
PGP_01.12234.12234.3.0.dta	2995	3927.59	1664.74	3	JASSMCVPDQDTAIR	6,Carbamidomethyl[C];	2262.85	2262.81	5-5-1-0-1	1	NXS	698	0	0	4	0.22864	0.23016	3.83944	0.88368	T	y1+;y4+;y6+;y8+;	y4+;y6+;y8+;	sp|P01871|IGHM_HUMAN	Q	VF	209	0	209	-0.00414	-2.48542	4.8e-31	sp|P01871|IGHM_HUMAN/tr|A0A1B0GUU9|A0A1B0GUU9_HUMAN	1	-0.03677	-9.3643
PGP_01.12241.12241.2.0.dta	3805	2371.04	822.471	2	VLJFTTK	-	1548.57	1548.54	4-3-1-0-0	3	NXT	18	3	0.29839	5	0.08097	0.21814	3.93174	0.85769	T	b3+;b4+;y3+;y4+;y5+;Y0+;Y0+;Y1+;	b4+;Y0+;Y1+;	sp|P13671|CO6_HUMAN	K	AK	322	0	324	1e-05	0.012144	1.35e-12	sp|P13671|CO6_HUMAN	5	-0.02341	-9.8774
PGP_01.12246.12246.2.0.dta	3805	2736.17	822.471	2	VLJFTTK	-	1913.7	1913.68	5-4-1-0-0	3	NXT	88	7	0.22724	10	0.14141	0.31891	5.29848	1.68974	T	b2+;b3+;b4+;b5+;y1+;y2+;y3+;y4+;y5+;y6+;Y0+;Y0+;Y1+;Y1+;Y2+;Y3+;Y4+;	b3+;y3+;y4+;Y0+;Y1+;	sp|P13671|CO6_HUMAN	K	AK	322	0	324	1e-05	0.012144	1.35e-12	sp|P13671|CO6_HUMAN	5	-0.02617	-9.56788
PGP_01.12253.12253.2.0.dta	3805	2371.04	822.471	2	VLJFTTK	-	1548.57	1548.54	4-3-1-0-0	3	NXT	18	3	0.23918	6	0.08444	0.22366	5.29848	1.18504	T	b3+;b4+;y1+;y3+;y4+;y5+;Y0+;Y0+;Y1+;	b4+;y3+;y4+;Y0+;Y1+;	sp|P13671|CO6_HUMAN	K	AK	322	0	324	1e-05	0.012144	1.35e-12	sp|P13671|CO6_HUMAN	5	-0.02309	-9.74239
PGP_01.12253.12253.3.2.dta	3805	3554.42	822.471	3	VLJFTTK	-	2731.95	2731.96	7-5-2-0-0	3	NXT	356	3	0.23918	6	0.08444	0.22366	5.29848	1.18504	T	b3+;b4+;y1+;y3+;y4+;y5+;Y0+;Y0+;Y1+;	b4+;y3+;y4+;Y0+;Y1+;	sp|P13671|CO6_HUMAN	K	AK	322	0	324	1e-05	0.012144	1.35e-12	sp|P13671|CO6_HUMAN	5	0.00415	1.16789
PGP_01.12254.12254.2.0.dta	3805	2371.04	822.471	2	VLJFTTK	-	1548.57	1548.54	4-3-1-0-0	3	NXT	18	4	0.24962	6	0.08574	0.24645	3.93174	0.96898	T	b3+;b4+;y2+;y3+;y4+;y5+;Y0+;Y0+;Y1+;Y1+;	y4+;Y0+;Y1+;	sp|P13671|CO6_HUMAN	K	AK	322	0	324	1e-05	0.012144	1.35e-12	sp|P13671|CO6_HUMAN	5	-0.02309	-9.74239
PGP_01.12254.12254.3.1.dta	3805	3554.42	822.471	3	VLJFTTK	-	2731.95	2731.96	7-5-2-0-0	3	NXT	356	4	0.24962	6	0.08574	0.24645	3.93174	0.96898	T	b3+;b4+;y2+;y3+;y4+;y5+;Y0+;Y0+;Y1+;Y1+;	y4+;Y0+;Y1+;	sp|P13671|CO6_HUMAN	K	AK	322	0	324	1e-05	0.012144	1.35e-12	sp|P13671|CO6_HUMAN	5	0.00415	1.16789
PGP_01.12255.12255.2.0.dta	3805	2371.04	822.471	2	VLJFTTK	-	1548.57	1548.54	4-3-1-0-0	3	NXT	18	3	0.29252	6	0.09805	0.23689	3.93174	0.93137	T	b2+;b3+;b4+;y3+;y4+;y5+;Y0+;Y0+;Y1+;	b4+;Y0+;Y1+;	sp|P13671|CO6_HUMAN	K	AK	322	0	324	1e-05	0.012144	1.35e-12	sp|P13671|CO6_HUMAN	5	-0.02309	-9.74239
PGP_01.12255.12255.3.1.dta	3805	3554.42	822.471	3	VLJFTTK	-	2731.95	2731.96	7-5-2-0-0	3	NXT	356	3	0.29252	6	0.09805	0.23689	3.93174	0.93137	T	b2+;b3+;b4+;y3+;y4+;y5+;Y0+;Y0+;Y1+;	b4+;Y0+;Y1+;	sp|P13671|CO6_HUMAN	K	AK	322	0	324	1e-05	0.012144	1.35e-12	sp|P13671|CO6_HUMAN	5	0.00415	1.16789
PGP_01.12266.12266.4.0.dta	3500	4655.96	2451.15	4	HKPEIJSTTHPGADLQENFCR	20,Carbamidomethyl[C];	2204.82	2204.77	5-4-2-0-0	6	NXT	672	4	0.02169	11	0.12633	0.18722	2.86934	0.53719	T	b2+;y2+;y6+;y7+;y8+;y10+;y11+;y12+;y15+;y11++;y19++;Y0++;Y0++;Y1++;Y1++;	b2+;y11+;	sp|P00734|THRB_HUMAN	P	NP	138	0	143	0.00446	1.81882	8.06e-14	sp|P00734|THRB_HUMAN/tr|C9JV37|C9JV37_HUMAN/tr|E9PIT3|E9PIT3_HUMAN	2	-0.04355	-9.35553
PGP_01.12267.12267.3.0.dta	3501	4655.97	2451.15	3	HKPEIJSTTHPGADLQENFCR	20,Carbamidomethyl[C];	2204.82	2204.77	5-4-2-0-0	6	NXT	676	1	0.01121	6	0.2216	0.20779	3.83944	0.79781	T	b2+;y1+;y4+;y7+;y8+;y11+;Y0++;	b2+;y7+;y11+;	sp|P00734|THRB_HUMAN	P	NP	138	0	143	0.00446	1.81882	8.06e-14	sp|P00734|THRB_HUMAN/tr|C9JV37|C9JV37_HUMAN/tr|E9PIT3|E9PIT3_HUMAN	2	-0.04616	-9.91621
PGP_01.12273.12273.3.0.dta	2995	3724.5	1664.74	3	JASSMCVPDQDTAIR	6,Carbamidomethyl[C];	2059.77	2059.73	5-4-1-0-1	1	NXS	552	0	0	4	0.20698	0.21888	4.543	0.99436	T	y1+;y4+;y6+;y8+;	y1+;y4+;y6+;y8+;	sp|P01871|IGHM_HUMAN	Q	VF	209	0	209	-0.00414	-2.48542	4.8e-31	sp|P01871|IGHM_HUMAN/tr|A0A1B0GUU9|A0A1B0GUU9_HUMAN	1	-0.03114	-8.36304
PGP_01.12277.12277.4.0.dta	3500	4655.96	2451.15	4	HKPEIJSTTHPGADLQENFCR	20,Carbamidomethyl[C];	2204.82	2204.77	5-4-2-0-0	6	NXT	672	2	0.00591	10	0.12647	0.16836	2.86934	0.48307	T	b2+;b14+;y4+;y5+;y6+;y7+;y8+;y11+;y12+;y19++;Y0++;Y1++;	y7+;y11+;	sp|P00734|THRB_HUMAN	P	NP	138	0	143	0.00446	1.81882	8.06e-14	sp|P00734|THRB_HUMAN/tr|C9JV37|C9JV37_HUMAN/tr|E9PIT3|E9PIT3_HUMAN	2	-0.04355	-9.35553
PGP_01.12308.12308.3.1.dta	743	3179.28	1394.65	3	KLGJWSAMPSCK	8,Oxidation[M];11,Carbamidomethyl[C];	1784.63	1784.63	6-4-0-0-0	4	NXS	264	0	0	7	0.21397	0.20947	2.94899	0.61773	T	y2+;y3+;y4+;y5+;y6+;y7+;y11+;	y2+;y4+;	sp|P02749|APOH_HUMAN	T	AS	250	0	253	0.00032	0.229286	9.94e-15	sp|P02749|APOH_HUMAN/tr|J3KS17|J3KS17_HUMAN	1	0.0072	2.26539
PGP_01.12383.12383.2.0.dta	3805	2736.17	822.471	2	VLJFTTK	-	1913.7	1913.68	5-4-1-0-0	3	NXT	88	2	0.28439	7	0.13275	0.26686	6.4784	1.7288	T	b3+;b4+;b5+;y2+;y3+;y4+;y5+;Y0+;Y1+;	b3+;b4+;y3+;y4+;y5+;Y0+;Y1+;	sp|P13671|CO6_HUMAN	K	AK	322	0	324	1e-05	0.012144	1.35e-12	sp|P13671|CO6_HUMAN	5	-0.02608	-9.53498
PGP_01.12395.12395.2.0.dta	3805	2736.18	822.471	2	VLJFTTK	-	1913.7	1913.68	5-4-1-0-0	3	NXT	88	5	0.38366	7	0.1151	0.31882	5.29848	1.68924	T	b2+;b3+;b4+;y2+;y3+;y4+;y5+;Y0+;Y0+;Y1+;Y1+;Y2+;	y2+;y4+;Y0+;Y0+;Y1+;	sp|P13671|CO6_HUMAN	K	AK	322	0	324	1e-05	0.012144	1.35e-12	sp|P13671|CO6_HUMAN	5	-0.02708	-9.90057
PGP_01.12396.12396.2.0.dta	3805	2736.18	822.471	2	VLJFTTK	-	1913.7	1913.68	5-4-1-0-0	3	NXT	88	3	0.37263	7	0.1205	0.30781	5.29848	1.63092	T	b3+;b4+;y1+;y2+;y3+;y4+;y5+;Y0+;Y1+;Y2+;	b3+;y3+;y4+;Y0+;Y1+;	sp|P13671|CO6_HUMAN	K	AK	322	0	324	1e-05	0.012144	1.35e-12	sp|P13671|CO6_HUMAN	5	-0.02708	-9.90057
PGP_01.12397.12397.2.0.dta	3805	2736.18	822.471	2	VLJFTTK	-	1913.7	1913.68	5-4-1-0-0	3	NXT	88	3	0.23375	6	0.13217	0.22547	4.64714	1.04778	T	b2+;b3+;b4+;y3+;y4+;y5+;Y0+;Y0+;Y1+;	b3+;b4+;y4+;Y0+;	sp|P13671|CO6_HUMAN	K	AK	322	0	324	1e-05	0.012144	1.35e-12	sp|P13671|CO6_HUMAN	5	-0.02708	-9.90057
PGP_01.12398.12398.2.0.dta	3805	2736.18	822.471	2	VLJFTTK	-	1913.7	1913.68	5-4-1-0-0	3	NXT	88	3	0.2466	6	0.10736	0.24276	4.64714	1.12812	T	b3+;b4+;y2+;y3+;y4+;y5+;Y0+;Y0+;Y1+;	b3+;y3+;Y0+;Y1+;	sp|P13671|CO6_HUMAN	K	AK	322	0	324	1e-05	0.012144	1.35e-12	sp|P13671|CO6_HUMAN	5	-0.02708	-9.90057
PGP_01.12403.12403.2.0.dta	3805	2736.18	822.471	2	VLJFTTK	-	1913.7	1913.68	5-4-1-0-0	3	NXT	88	5	0.38253	5	0.11674	0.27442	5.29848	1.454	T	b3+;b4+;y3+;y4+;y5+;Y0+;Y0+;Y1+;Y1+;Y2+;	b3+;y3+;y4+;Y0+;Y1+;	sp|P13671|CO6_HUMAN	K	AK	322	0	324	1e-05	0.012144	1.35e-12	sp|P13671|CO6_HUMAN	5	-0.02708	-9.90057
PGP_01.12409.12409.5.0.dta	2530	5160.21	2954.4	5	SRYPHKPEIJSTTHPGADLQENFCR	24,Carbamidomethyl[C];	2205.82	2205.79	5-4-1-0-2	10	NXT	344	0	0	5	0.18547	0.14036	1.69603	0.23806	T	b2+;b6+;b18++;y1+;y3+;	y3+;	sp|P00734|THRB_HUMAN	R	NP	134	0.01	143	0.00292	0.988028	2.26e-21	sp|P00734|THRB_HUMAN/tr|C9JV37|C9JV37_HUMAN/tr|E9PIT3|E9PIT3_HUMAN	21	-0.02299	-4.45609
PGP_01.12434.12434.4.0.dta	2530	5160.2	2954.4	4	SRYPHKPEIJSTTHPGADLQENFCR	24,Carbamidomethyl[C];	2205.81	2205.79	5-4-1-0-2	10	NXT	378	0	0	8	0.27243	0.19646	3.2625	0.64094	T	b2+;b3+;b5+;b6+;b8+;y1+;y2+;y3+;	b6+;y1+;y3+;	sp|P00734|THRB_HUMAN	R	NP	134	0	143	0.00292	0.988028	2.26e-21	sp|P00734|THRB_HUMAN/tr|C9JV37|C9JV37_HUMAN/tr|E9PIT3|E9PIT3_HUMAN	21	-0.01324	-2.56629
PGP_01.12435.12435.4.2.dta	2530	5159.14	2954.4	4	SRYPHKPEIJSTTHPGADLQENFCR	24,Carbamidomethyl[C];	2204.75	2204.77	5-4-2-0-0	10	NXT	746	0	0	4	0.13393	0.11313	1.69603	0.19188	T	b2+;b6+;y1+;y3+;	y3+;	sp|P00734|THRB_HUMAN	R	NP	134	0.01	143	0.00292	0.988028	2.26e-21	sp|P00734|THRB_HUMAN/tr|C9JV37|C9JV37_HUMAN/tr|E9PIT3|E9PIT3_HUMAN	21	0.02339	4.5346
PGP_01.12436.12436.4.0.dta	2530	5160.2	2954.4	4	SRYPHKPEIJSTTHPGADLQENFCR	24,Carbamidomethyl[C];	2205.81	2205.79	5-4-1-0-2	10	NXT	378	0	0	4	0.19985	0.14113	2.55195	0.36016	T	b2+;b6+;y1+;y3+;	y1+;y3+;	sp|P00734|THRB_HUMAN	R	NP	134	0	143	0.00292	0.988028	2.26e-21	sp|P00734|THRB_HUMAN/tr|C9JV37|C9JV37_HUMAN/tr|E9PIT3|E9PIT3_HUMAN	21	-0.01324	-2.56629
PGP_01.12444.12444.3.0.dta	1994	3981.75	1630.88	3	GKAJSTGTLVITDPTR	-	2350.87	2350.83	5-4-2-0-1	4	NXT	244	1	0.01272	4	0.21738	0.26592	3.67158	0.97634	T	y1+;y3+;y5+;y10+;Y1++;	y1+;y3+;y10+;	sp|Q12860|CNTN1_HUMAN	R	II	491	0	494	0.00239	1.46458	1.57e-09	sp|Q12860|CNTN1_HUMAN	14	-0.03953	-9.93022
PGP_01.12445.12445.4.0.dta	3518	5160.2	2954.4	4	SRYPHKPEIJSTTHPGADLQENFCR	24,Carbamidomethyl[C];	2205.81	2205.79	5-4-1-0-2	10	NXT	378	0	0	4	0.08424	0.07066	1.78586	0.1262	T	b2+;b3+;b5+;y1+;	y1+;	sp|P00734|THRB_HUMAN	R	NP	134	0.01	143	0.00292	0.988028	2.26e-21	sp|P00734|THRB_HUMAN/tr|C9JV37|C9JV37_HUMAN/tr|E9PIT3|E9PIT3_HUMAN	21	-0.01324	-2.56629
PGP_01.12449.12449.3.4.dta	2191	3866.59	1431.72	3	IHQJITYQVCR	10,Carbamidomethyl[C];	2434.88	2434.9	5-8-0-0-0	4	NXT	660	0	0	4	0.04647	0.05703	2.00312	0.11423	T	b3+;y1+;y2+;y8+;	y1+;	sp|Q14112|NID2_HUMAN	R	HA	700	0.01	703	0.00249	1.73797	1.37e-12	sp|Q14112|NID2_HUMAN/tr|A0A087WZP6|A0A087WZP6_HUMAN/tr|H0YJV3|H0YJV3_HUMAN	13	0.02262	5.85167
PGP_01.12449.12449.4.2.dta	2530	5159.14	2954.4	4	SRYPHKPEIJSTTHPGADLQENFCR	24,Carbamidomethyl[C];	2204.75	2204.77	5-4-2-0-0	10	NXT	746	0	0	10	0.27122	0.20341	3.2625	0.66361	T	b2+;b3+;b5+;b6+;b8+;b14++;y1+;y2+;y3+;y17++;	b6+;y1+;y3+;	sp|P00734|THRB_HUMAN	R	NP	134	0	143	0.00292	0.988028	2.26e-21	sp|P00734|THRB_HUMAN/tr|C9JV37|C9JV37_HUMAN/tr|E9PIT3|E9PIT3_HUMAN	21	0.02339	4.5346
PGP_01.12473.12473.3.1.dta	743	3179.31	1394.65	3	KLGJWSAMPSCK	8,Oxidation[M];11,Carbamidomethyl[C];	1784.66	1784.63	6-4-0-0-0	4	NXS	290	0	0	4	0.17105	0.17087	1.99039	0.34009	T	y2+;y4+;y5+;y11+;	y4+;	sp|P02749|APOH_HUMAN	T	AS	250	0	253	0.00032	0.229286	9.94e-15	sp|P02749|APOH_HUMAN/tr|J3KS17|J3KS17_HUMAN	1	-0.02315	-7.2837
PGP_01.12476.12476.3.0.dta	1792	3664.53	1458.73	3	NLFLNHSEJATAK	-	2205.8	2205.79	5-4-1-0-2	9	NXT	572	0	0	10	0.10087	0.15426	3.04454	0.46965	T	b2+;b3+;b4+;y1+;y2+;y3+;y4+;y5+;y7+;y8+;	b2+;b3+;	sp|P00738|HPT_HUMAN	K	DI	203	0	211	-0.00571	-3.91173	6.15e-34	sp|P00738|HPT_HUMAN/sp|P00739|HPTR_HUMAN/tr|A0A087WU08|A0A087WU08_HUMAN/tr|A0A0A0MRD9|A0A0A0MRD9_HUMAN/tr|A0A0C4DGL8|A0A0C4DGL8_HUMAN/tr|H0Y300|H0Y300_HUMAN/tr|H3BS21|H3BS21_HUMAN/tr|J3QLC9|J3QLC9_HUMAN/tr|J3QR68|J3QR68_HUMAN	6	-0.00221	-0.603244
PGP_01.12498.12498.3.0.dta	3882	3767.57	1691.87	3	YMQJLTVEQPIEVK	-	2075.71	2075.73	6-4-1-0-0	4	NXT	598	0	0	4	0.152	0.12905	3.708	0.47851	T	y1+;y2+;y3+;y6++;	y1+;y2+;y6++;	sp|P24043|LAMA2_HUMAN	R	KL	2645	0	2648	0.00166	0.980593	4.33e-06	sp|P24043|LAMA2_HUMAN/tr|A0A087WX80|A0A087WX80_HUMAN/tr|A0A087WYF1|A0A087WYF1_HUMAN	2	0.02168	5.75594
PGP_01.12510.12510.3.0.dta	5033	3664.53	1587.81	3	KNLFLNHSEJATAK	6,Deamidated[N];	2076.72	2076.75	6-4-0-0-2	10	NXT	562	0	0	4	0.05374	0.06101	2.05294	0.12525	T	y2+;y3+;y8+;y13+;	y13+;	sp|P00738|HPT_HUMAN	A	DI	202	0.01	211	-0.00015	-0.094411	4.65e-20	sp|P00738|HPT_HUMAN/sp|P00739|HPTR_HUMAN/tr|A0A087WU08|A0A087WU08_HUMAN/tr|A0A0A0MRD9|A0A0A0MRD9_HUMAN/tr|A0A0C4DGL8|A0A0C4DGL8_HUMAN/tr|H0Y300|H0Y300_HUMAN/tr|H3BS21|H3BS21_HUMAN/tr|J3QLC9|J3QLC9_HUMAN/tr|J3QR68|J3QR68_HUMAN	2	0.03379	9.22345
PGP_01.12519.12519.3.0.dta	3525	4243.71	1892.84	3	EHEGAIYPDJTTDFQR	-	2350.87	2350.83	5-4-2-0-1	10	NXT	878	0	0	7	0.20319	0.22941	3.84588	0.88229	T	b2+;b3+;b5+;b6+;b7+;y1+;y3+;	b2+;b5+;y3+;	sp|P00450|CERU_HUMAN	K	AD	129	0	138	0.00016	0.084485	1.58e-26	sp|P00450|CERU_HUMAN/tr|E9PFZ2|E9PFZ2_HUMAN	11	-0.03881	-9.14739
PGP_01.12531.12531.3.1.dta	743	3179.3	1394.65	3	KLGJWSAMPSCK	8,Oxidation[M];11,Carbamidomethyl[C];	1784.65	1784.63	6-4-0-0-0	4	NXS	276	0	0	6	0.20414	0.19835	2.94899	0.58492	T	y2+;y3+;y4+;y5+;y7+;y11+;	y2+;y4+;	sp|P02749|APOH_HUMAN	T	AS	250	0	253	0.00032	0.229286	9.94e-15	sp|P02749|APOH_HUMAN/tr|J3KS17|J3KS17_HUMAN	1	-0.01552	-4.88309
PGP_01.12644.12644.3.1.dta	743	3179.3	1394.65	3	KLGJWSAMPSCK	8,Oxidation[M];11,Carbamidomethyl[C];	1784.65	1784.63	6-4-0-0-0	4	NXS	270	0	0	7	0.17875	0.19464	1.99039	0.3874	T	y2+;y3+;y4+;y5+;y6+;y7+;y11+;	y4+;	sp|P02749|APOH_HUMAN	T	AS	250	0	253	0.00032	0.229286	9.94e-15	sp|P02749|APOH_HUMAN/tr|J3KS17|J3KS17_HUMAN	1	-0.01293	-4.0682
PGP_01.12647.12647.3.1.dta	2350	3291.34	1133.57	3	GLCVJASAVSR	3,Carbamidomethyl[C];	2157.76	2157.78	4-6-1-0-0	5	NXS	276	5	0.15439	4	0.03895	0.15511	2.96624	0.46009	T	b3+;y1+;y3+;y6+;Y0+;Y0+;Y1+;Y3+;Y5+;	Y0+;Y1+;	sp|P17936|IBP3_HUMAN	R	LR	112	0	116	0.00011	0.096954	1.44e-09	sp|P17936|IBP3_HUMAN/tr|A6XND0|A6XND0_HUMAN/tr|A6XND1|A6XND1_HUMAN/tr|B3KWK7|B3KWK7_HUMAN	13	0.01925	5.85051
PGP_01.12648.12648.3.2.dta	2350	3308.36	1133.57	3	GLCVJASAVSR	3,Carbamidomethyl[C];	2174.79	2174.8	5-6-0-0-1	5	NXS	324	3	0.12071	5	0.06608	0.19121	3.75283	0.71757	T	b3+;y1+;y2+;y3+;y5+;Y0+;Y1+;Y4+;	y5+;Y0+;Y1+;	sp|P17936|IBP3_HUMAN	R	LR	112	0	116	0.00011	0.096954	1.44e-09	sp|P17936|IBP3_HUMAN/tr|A6XND0|A6XND0_HUMAN/tr|A6XND1|A6XND1_HUMAN/tr|B3KWK7|B3KWK7_HUMAN	13	0.01053	3.18383
PGP_01.12671.12671.3.1.dta	2557	3197.28	1266.56	3	LGJWSAMPSCK	7,Oxidation[M];10,Carbamidomethyl[C];	1930.72	1930.69	6-4-0-0-1	3	NXS	244	2	0.0317	4	0.16	0.1872	3.87262	0.72497	T	b7+;y2+;y4+;y5+;Y0+;Y1+;	y2+;y4+;Y1+;	sp|P02749|APOH_HUMAN	K	AS	251	0	253	0.00075	0.591695	1.68e-17	sp|P02749|APOH_HUMAN/tr|J3KS17|J3KS17_HUMAN	13	-0.03149	-9.85199
PGP_01.12809.12809.3.0.dta	13	3122.27	1378.66	3	KLGJWSAMPSCK	11,Carbamidomethyl[C];	1743.61	1743.61	7-3-0-0-0	4	NXS	260	0	0	5	0.15582	0.19863	2.06901	0.41096	T	y2+;y3+;y4+;y7+;y11+;	y4+;	sp|P02749|APOH_HUMAN	T	AS	250	0	253	-0.00433	-3.1385	2.86e-24	sp|P02749|APOH_HUMAN/tr|J3KS17|J3KS17_HUMAN	1	-0.00055	-0.176211
PGP_01.12820.12820.3.0.dta	13	3122.27	1378.66	3	KLGJWSAMPSCK	11,Carbamidomethyl[C];	1743.61	1743.61	7-3-0-0-0	4	NXS	260	0	0	6	0.17752	0.21852	3.05561	0.66772	T	y2+;y3+;y4+;y5+;y7+;y11+;	y4+;y11+;	sp|P02749|APOH_HUMAN	T	AS	250	0	253	-0.00433	-3.1385	2.86e-24	sp|P02749|APOH_HUMAN/tr|J3KS17|J3KS17_HUMAN	1	-0.00066	-0.211453
PGP_01.12980.12980.3.1.dta	743	3179.3	1394.65	3	KLGJWSAMPSCK	8,Oxidation[M];11,Carbamidomethyl[C];	1784.64	1784.63	6-4-0-0-0	4	NXS	274	0	0	8	0.21706	0.2087	2.94899	0.61544	T	y2+;y3+;y4+;y5+;y6+;y7+;y8+;y11+;	y4+;y11+;	sp|P02749|APOH_HUMAN	T	AS	250	0	253	0.00032	0.229286	9.94e-15	sp|P02749|APOH_HUMAN/tr|J3KS17|J3KS17_HUMAN	1	-0.00846	-2.6618
PGP_01.13148.13148.3.1.dta	1055	3946.67	2082.04	3	YVFRJESVHPFSPFEVK	-	1864.63	1864.63	9-2-0-0-0	5	NXS	642	0	0	4	0.222	0.11712	3.68041	0.43105	T	y1+;y2+;y3+;y4+;	y1+;y2+;y4+;	sp|Q8IWV2|CNTN4_HUMAN	R	VG	760	0	764	0.0056	2.68839	5.55e-12	sp|Q8IWV2|CNTN4_HUMAN	7	0.00504	1.27735
PGP_01.13152.13152.3.0.dta	3882	3784.59	1691.87	3	YMQJLTVEQPIEVK	-	2092.73	2092.75	7-4-0-0-1	4	NXT	634	0	0	4	0.14438	0.12656	3.708	0.46927	T	y1+;y2+;y3+;y6++;	y1+;y2+;y6++;	sp|P24043|LAMA2_HUMAN	R	KL	2645	0	2648	0.00166	0.980593	4.33e-06	sp|P24043|LAMA2_HUMAN/tr|A0A087WX80|A0A087WX80_HUMAN/tr|A0A087WYF1|A0A087WYF1_HUMAN	2	0.01735	4.58562
PGP_01.13169.13169.3.0.dta	3941	3767.58	1902.91	3	FSDGLESJSSTQFEVKK	-	1864.67	1864.63	9-2-0-0-0	8	NXS	310	6	0.10897	5	0.08037	0.1128	3.66722	0.41368	T	b3+;b4+;y1+;y9++;y14++;Y0+;Y1+;Y0++;Y0++;Y1++;Y1++;	y1+;Y0++;Y1++;	sp|P0C0L4|CO4A_HUMAN	R	YV	219	0	226	-0.00074	-0.388678	7.74e-07	sp|P0C0L4|CO4A_HUMAN/sp|P0C0L5|CO4B_HUMAN/tr|A0A0G2JL54|A0A0G2JL54_HUMAN/tr|A0A0G2JPR0|A0A0G2JPR0_HUMAN/tr|A0A140TA29|A0A140TA29_HUMAN/tr|A0A140TA32|A0A140TA32_HUMAN/tr|A0A140TA44|A0A140TA44_HUMAN/tr|A0A140TA49|A0A140TA49_HUMAN/tr|F5GXS0|F5GXS0_HUMAN	5	-0.03642	-9.66918
PGP_01.13174.13174.3.1.dta	2841	4079.7	1774.81	3	FSDGLESJSSTQFEVK	-	2304.89	2304.86	4-6-0-0-3	8	NXS	754	0	0	5	0.11453	0.10621	3.03379	0.32223	T	y1+;y2+;y3+;y4+;y8+;	y1+;y2+;	sp|P0C0L4|CO4A_HUMAN	R	KY	219	0	226	0.00158	0.889741	5.11e-10	sp|P0C0L4|CO4A_HUMAN/sp|P0C0L5|CO4B_HUMAN/tr|A0A0G2JL54|A0A0G2JL54_HUMAN/tr|A0A0G2JPR0|A0A0G2JPR0_HUMAN/tr|A0A140TA29|A0A140TA29_HUMAN/tr|A0A140TA32|A0A140TA32_HUMAN/tr|A0A140TA44|A0A140TA44_HUMAN/tr|A0A140TA49|A0A140TA49_HUMAN/tr|F5GXS0|F5GXS0_HUMAN	14	-0.02507	-6.14654
PGP_01.13183.13183.3.0.dta	3941	3767.58	1902.91	3	FSDGLESJSSTQFEVKK	-	1864.67	1864.63	9-2-0-0-0	8	NXS	310	7	0.15827	5	0.0746	0.13198	4.34896	0.574	T	b5+;b12+;b16+;y1+;y14++;Y0+;Y1+;Y0++;Y0++;Y1++;Y1++;Y2++;	y1+;y14++;Y0++;Y1++;	sp|P0C0L4|CO4A_HUMAN	R	YV	219	0	226	-0.00074	-0.388678	7.74e-07	sp|P0C0L4|CO4A_HUMAN/sp|P0C0L5|CO4B_HUMAN/tr|A0A0G2JL54|A0A0G2JL54_HUMAN/tr|A0A0G2JPR0|A0A0G2JPR0_HUMAN/tr|A0A140TA29|A0A140TA29_HUMAN/tr|A0A140TA32|A0A140TA32_HUMAN/tr|A0A140TA44|A0A140TA44_HUMAN/tr|A0A140TA49|A0A140TA49_HUMAN/tr|F5GXS0|F5GXS0_HUMAN	5	-0.03642	-9.66918
PGP_01.13258.13258.3.1.dta	3882	3784.59	1691.87	3	YMQJLTVEQPIEVK	-	2092.73	2092.75	7-4-0-0-1	4	NXT	372	0	0	4	0.16043	0.13439	4.39486	0.59061	T	y1+;y2+;y3+;y6++;	y1+;y2+;y3+;y6++;	sp|P24043|LAMA2_HUMAN	R	KL	2645	0	2648	0.00166	0.980593	4.33e-06	sp|P24043|LAMA2_HUMAN/tr|A0A087WX80|A0A087WX80_HUMAN/tr|A0A087WYF1|A0A087WYF1_HUMAN	2	0.01691	4.46932
PGP_01.13260.13260.3.0.dta	3944	3003.25	917.458	3	YHGJLTGR	-	2085.79	2085.79	3-5-0-0-4	4	NXT	146	0	0	4	0.09744	0.06248	3.02335	0.1889	T	b6++;y1+;y2++;y4++;	b6++;y1+;	sp|A0A1B0GWG4|SRTM2_HUMAN	K	AH	8	0.01	11	-0.00062	-0.675056	4.61e-07	sp|A0A1B0GWG4|SRTM2_HUMAN	6	-0.00175	-0.582898
PGP_01.13295.13295.3.0.dta	1629	3789.55	1516.74	3	JESVHPFSPFEVK	-	2272.81	2272.85	4-8-0-0-0	1	NXS	690	0	0	4	0.14725	0.09874	3.71276	0.36662	T	y1+;y2+;y3+;y4+;	y1+;y2+;y4+;	sp|Q8IWV2|CNTN4_HUMAN	R	VG	764	0	764	0.00153	1.00808	1.05e-08	sp|Q8IWV2|CNTN4_HUMAN	7	0.0352	9.29125
PGP_01.13296.13296.3.0.dta	3882	3784.59	1691.87	3	YMQJLTVEQPIEVK	-	2092.73	2092.75	7-4-0-0-1	4	NXT	634	0	0	4	0.16972	0.13812	3.708	0.51214	T	y1+;y2+;y3+;y6++;	y1+;y2+;y6++;	sp|P24043|LAMA2_HUMAN	R	KL	2645	0	2648	0.00166	0.980593	4.33e-06	sp|P24043|LAMA2_HUMAN/tr|A0A087WX80|A0A087WX80_HUMAN/tr|A0A087WYF1|A0A087WYF1_HUMAN	2	0.01769	4.67548
PGP_01.13297.13297.3.0.dta	1798	3019.19	1080.46	3	JWSAMPSCK	8,Carbamidomethyl[C];	1938.73	1938.71	3-5-1-0-1	1	NXS	80	0	0	6	0.17685	0.21735	2.09508	0.45537	T	y2+;y3+;y4+;y5+;y6+;y7+;	y4+;	sp|P02749|APOH_HUMAN	G	AS	253	0	253	-0.00051	-0.471592	2.05e-18	sp|P02749|APOH_HUMAN/tr|J3KS17|J3KS17_HUMAN	1	-0.0253	-8.38245
PGP_01.13298.13298.3.0.dta	5032	3664.53	1587.81	3	KNLFLJHSENATAK	10,Deamidated[N];	2076.71	2076.75	6-4-0-0-2	6	NXS	572	0	0	4	0.06692	0.07713	2.05294	0.15835	T	y1+;y2+;y8+;y13+;	y13+;	sp|P00738|HPT_HUMAN	A	DI	202	0.01	207	-0.00015	-0.094411	4.65e-20	sp|P00738|HPT_HUMAN/sp|P00739|HPTR_HUMAN/tr|A0A087WU08|A0A087WU08_HUMAN/tr|A0A0A0MRD9|A0A0A0MRD9_HUMAN/tr|A0A0C4DGL8|A0A0C4DGL8_HUMAN/tr|H0Y300|H0Y300_HUMAN/tr|H3BS21|H3BS21_HUMAN/tr|J3QLC9|J3QLC9_HUMAN/tr|J3QR68|J3QR68_HUMAN	2	0.03578	9.76666
PGP_01.13310.13310.2.0.dta	1744	2986.22	1582.73	2	QHWSAQTPHTHJR	0,Gln->pyro-Glu[AnyN-termQ];	1403.5	1403.51	4-3-0-0-1	12	NXT	118	1	0.00704	5	0.04111	0.08696	1.87415	0.16298	T	b9+;b10+;b11+++;y1+;y4+;Y1+++;	y1+;	sp|P00747|PLMN_HUMAN	C	TP	297	0.01	308	0.00024	0.151543	2.53e-05	sp|P00747|PLMN_HUMAN	1	0.0114	3.81884
PGP_01.13353.13353.3.0.dta	3941	3767.58	1902.91	3	FSDGLESJSSTQFEVKK	-	1864.67	1864.63	9-2-0-0-0	8	NXS	318	6	0.15829	5	0.09523	0.13524	4.34896	0.58813	T	b5+;b12+;b15+;y1+;y14++;Y0+;Y1+;Y0++;Y0++;Y1++;Y1++;	y1+;y14++;Y0++;Y1++;	sp|P0C0L4|CO4A_HUMAN	R	YV	219	0	226	-0.00074	-0.388678	7.74e-07	sp|P0C0L4|CO4A_HUMAN/sp|P0C0L5|CO4B_HUMAN/tr|A0A0G2JL54|A0A0G2JL54_HUMAN/tr|A0A0G2JPR0|A0A0G2JPR0_HUMAN/tr|A0A140TA29|A0A140TA29_HUMAN/tr|A0A140TA32|A0A140TA32_HUMAN/tr|A0A140TA44|A0A140TA44_HUMAN/tr|A0A140TA49|A0A140TA49_HUMAN/tr|F5GXS0|F5GXS0_HUMAN	5	-0.03519	-9.34263
PGP_01.13382.13382.4.0.dta	1750	4004.58	994.463	4	VJMSNHHR	-	3010.11	3010.12	6-5-0-0-7	2	NXS	154	0	0	4	0.06824	0.14638	2.10436	0.30804	T	y1+;y2+;y5+;y6+;	y1+;	sp|P08185|CBG_HUMAN	Y	GL	30	0	31	-0.00017	-0.170777	3.23e-16	sp|P08185|CBG_HUMAN/tr|G3V4V7|G3V4V7_HUMAN/tr|G3V350|G3V350_HUMAN	1	0.00445	1.11151
PGP_01.13394.13394.4.0.dta	1750	4004.58	994.463	4	VJMSNHHR	-	3010.11	3010.12	6-5-0-0-7	2	NXS	444	0	0	4	0.05279	0.11511	2.10436	0.24223	T	y1+;y2+;y3+;y5+;	y1+;	sp|P08185|CBG_HUMAN	Y	GL	30	0	31	-0.00017	-0.170777	3.23e-16	sp|P08185|CBG_HUMAN/tr|G3V4V7|G3V4V7_HUMAN/tr|G3V350|G3V350_HUMAN	1	0.00445	1.11151
PGP_01.13396.13396.3.0.dta	5033	3664.53	1587.81	3	KNLFLNHSEJATAK	6,Deamidated[N];	2076.72	2076.75	6-4-0-0-2	10	NXT	580	0	0	5	0.08866	0.10884	3.03379	0.33021	T	b1+;y5+;y7+;y8+;y13+;	y7+;y13+;	sp|P00738|HPT_HUMAN	A	DI	202	0.01	211	-0.00015	-0.094411	4.65e-20	sp|P00738|HPT_HUMAN/sp|P00739|HPTR_HUMAN/tr|A0A087WU08|A0A087WU08_HUMAN/tr|A0A0A0MRD9|A0A0A0MRD9_HUMAN/tr|A0A0C4DGL8|A0A0C4DGL8_HUMAN/tr|H0Y300|H0Y300_HUMAN/tr|H3BS21|H3BS21_HUMAN/tr|J3QLC9|J3QLC9_HUMAN/tr|J3QR68|J3QR68_HUMAN	2	0.03486	9.51553
PGP_01.13414.13414.3.0.dta	5033	3664.53	1587.81	3	KNLFLNHSEJATAK	6,Deamidated[N];	2076.72	2076.75	6-4-0-0-2	10	NXT	572	0	0	7	0.10977	0.12124	3.03379	0.36783	T	y1+;y2+;y3+;y5+;y7+;y8+;y13+;	y7+;y13+;	sp|P00738|HPT_HUMAN	A	DI	202	0	211	-0.00015	-0.094411	4.65e-20	sp|P00738|HPT_HUMAN/sp|P00739|HPTR_HUMAN/tr|A0A087WU08|A0A087WU08_HUMAN/tr|A0A0A0MRD9|A0A0A0MRD9_HUMAN/tr|A0A0C4DGL8|A0A0C4DGL8_HUMAN/tr|H0Y300|H0Y300_HUMAN/tr|H3BS21|H3BS21_HUMAN/tr|J3QLC9|J3QLC9_HUMAN/tr|J3QR68|J3QR68_HUMAN	2	0.03478	9.49369
PGP_01.13442.13442.3.0.dta	1750	4004.58	994.463	3	VJMSNHHR	-	3010.11	3010.12	6-5-0-0-7	2	NXS	450	0	0	7	0.10605	0.19824	3.10363	0.61525	T	y1+;y2+;y3+;y4+;y5+;y6+;y7+;	y1+;y2+;	sp|P08185|CBG_HUMAN	Y	GL	30	0	31	-0.00017	-0.170777	3.23e-16	sp|P08185|CBG_HUMAN/tr|G3V4V7|G3V4V7_HUMAN/tr|G3V350|G3V350_HUMAN	1	0.00425	1.06155
PGP_01.13450.13450.3.0.dta	3009	4227.78	2022	3	ELHHLQEQJVSNAFLDK	-	2205.78	2205.79	5-4-1-0-2	9	NXS	696	0	0	9	0.16428	0.18447	3.05003	0.56265	T	b3+;b4+;b5+;b6+;y1+;y2+;y3+;y4+;y5+;	b3+;y5+;	sp|P00450|CERU_HUMAN	K	GE	754	0	762	0.00138	0.682159	1.52e-20	sp|P00450|CERU_HUMAN/tr|E9PFZ2|E9PFZ2_HUMAN/tr|H7C5R1|H7C5R1_HUMAN	18	0.01135	2.68527
PGP_01.13453.13453.3.0.dta	3009	4227.78	2022	3	ELHHLQEQJVSNAFLDK	-	2205.78	2205.79	5-4-1-0-2	9	NXS	696	0	0	9	0.23829	0.21842	4.55763	0.99548	T	b3+;b4+;b5+;b6+;y1+;y2+;y3+;y4+;y5+;	b3+;y3+;y4+;y5+;	sp|P00450|CERU_HUMAN	K	GE	754	0	762	0.00138	0.682159	1.52e-20	sp|P00450|CERU_HUMAN/tr|E9PFZ2|E9PFZ2_HUMAN/tr|H7C5R1|H7C5R1_HUMAN	18	0.01135	2.68527
PGP_01.13453.13453.4.2.dta	3009	5630.29	2022	4	ELHHLQEQJVSNAFLDK	-	3608.29	3608.28	9-7-2-0-1	9	NXS	856	0	0	9	0.23829	0.21842	4.55763	0.99548	T	b3+;b4+;b5+;b6+;y1+;y2+;y3+;y4+;y5+;	b3+;y3+;y4+;y5+;	sp|P00450|CERU_HUMAN	K	GE	754	0	762	0.00138	0.682159	1.52e-20	sp|P00450|CERU_HUMAN/tr|E9PFZ2|E9PFZ2_HUMAN/tr|H7C5R1|H7C5R1_HUMAN	18	-0.00718	-1.27547
PGP_01.13455.13455.3.0.dta	1684	3505.48	1654.81	3	PTHVJVSVVMAEVDGT	-	1850.67	1850.69	3-6-0-0-1	5	NXS	460	0	0	5	0.10954	0.1051	2.04906	0.21536	T	b3+;b4+;b5+;b6+;b8+;	b6+;	sp|P01876|IGHA1_HUMAN	K	CY	336	0	340	-0.00246	-1.48569	2.82e-24	sp|P01876|IGHA1_HUMAN/tr|A0A0G2JMB2|A0A0G2JMB2_HUMAN	1	0.01854	5.2904
PGP_01.13464.13464.2.0.dta	1744	2824.17	1582.73	2	QHWSAQTPHTHJR	0,Gln->pyro-Glu[AnyN-termQ];	1241.44	1241.45	3-3-0-0-1	12	NXT	90	1	0.00796	4	0.04921	0.09405	1.87415	0.17626	T	b10+;b11+++;y1+;y4+;Y1+++;	y1+;	sp|P00747|PLMN_HUMAN	C	TP	297	0.01	308	0.00024	0.151543	2.53e-05	sp|P00747|PLMN_HUMAN	1	0.01265	4.48081
PGP_01.13506.13506.3.0.dta	3882	3767.58	1691.87	3	YMQJLTVEQPIEVK	-	2075.71	2075.73	6-4-1-0-0	4	NXT	600	0	0	4	0.19042	0.14598	3.708	0.54128	T	y1+;y2+;y3+;y6++;	y1+;y2+;y6++;	sp|P24043|LAMA2_HUMAN	R	KL	2645	0	2648	0.00166	0.980593	4.33e-06	sp|P24043|LAMA2_HUMAN/tr|A0A087WX80|A0A087WX80_HUMAN/tr|A0A087WYF1|A0A087WYF1_HUMAN	2	0.02114	5.61257
PGP_01.13511.13511.2.0.dta	584	3016.23	1920.87	2	QNQCFYJSSYLNVQR	4,Carbamidomethyl[C];	1095.37	1095.4	3-3-0-0-0	7	NXS	82	0	0	4	0.12709	0.05366	3.52635	0.18922	T	b11+;b8+++;y1+;y13++;	b11+;y1+;y13++;	sp|P19652|A1AG2_HUMAN	R	EN	87	0.01	93	-0.0004	-0.208133	5.66e-14	sp|P19652|A1AG2_HUMAN	7	0.02866	9.50518
PGP_01.13551.13551.2.2.dta	3723	3040.23	1173.52	2	EEQYJSTFR	-	1866.71	1866.69	4-6-0-0-0	5	NXT	100	0	0	4	0.07852	0.10996	2.09508	0.23036	T	y1+;y2+;y3+;y4+;	y1+;	sp|P01860|IGHG3_HUMAN	R	VV	223	0.01	227	-0.0012	-1.02171	1.55e-18	sp|P01860|IGHG3_HUMAN/tr|A0A286YES1|A0A286YES1_HUMAN	7	-0.02305	-7.58413
PGP_01.13552.13552.3.0.dta	580	3032.2	1482.66	3	EWJGTYHCIFR	8,Carbamidomethyl[C];	1549.54	1549.57	4-3-0-0-2	3	NXT	68	0	0	5	0.0852	0.06209	2.07742	0.12899	T	b3+;b7+;b9+;y1+;y2+;	y1+;	sp|Q8IZF2|AGRF5_HUMAN	R	YK	538	0.01	540	0.00106	0.714457	1.55e-18	sp|Q8IZF2|AGRF5_HUMAN	13	0.02292	7.56144
PGP_01.13568.13568.3.0.dta	1744	2824.17	1582.73	3	QHWSAQTPHTHJR	0,Gln->pyro-Glu[AnyN-termQ];	1241.44	1241.45	3-3-0-0-1	12	NXT	82	1	0.00464	4	0.05987	0.09661	1.87415	0.18106	T	b10+;b11+++;y1+;y4+;Y1+++;	y1+;	sp|P00747|PLMN_HUMAN	C	TP	297	0.01	308	0.00024	0.151543	2.53e-05	sp|P00747|PLMN_HUMAN	1	0.01174	4.15848
PGP_01.13589.13589.3.0.dta	2193	2873.17	1266.56	3	LGJWSAMPSCK	7,Oxidation[M];10,Carbamidomethyl[C];	1606.61	1606.59	4-4-0-0-1	3	NXS	86	0	0	7	0.32015	0.2831	3.75283	1.06242	T	b3+;b4+;b6+;y1+;y2+;y3+;y4+;	y2+;y3+;y4+;	sp|P02749|APOH_HUMAN	K	AS	251	0	253	0.00075	0.591695	1.68e-17	sp|P02749|APOH_HUMAN/tr|J3KS17|J3KS17_HUMAN	13	-0.02758	-9.60241
PGP_01.13616.13616.4.0.dta	3500	4518.9	2451.15	4	HKPEIJSTTHPGADLQENFCR	20,Carbamidomethyl[C];	2067.76	2067.71	9-3-0-0-0	6	NXT	634	0	0	6	0.18477	0.14538	2.86934	0.41715	T	y1+;y4+;y7+;y10+;y11+;y20++;	y11+;y20++;	sp|P00734|THRB_HUMAN	P	NP	138	0	143	0.00446	1.81882	8.06e-14	sp|P00734|THRB_HUMAN/tr|C9JV37|C9JV37_HUMAN/tr|E9PIT3|E9PIT3_HUMAN	2	-0.04364	-9.65927
PGP_01.13625.13625.3.1.dta	3501	4518.9	2451.15	3	HKPEIJSTTHPGADLQENFCR	20,Carbamidomethyl[C];	2067.75	2067.71	9-3-0-0-0	6	NXT	664	0	0	4	0.1731	0.15182	3.83944	0.58291	T	y1+;y4+;y7+;y11+;	y1+;y7+;y11+;	sp|P00734|THRB_HUMAN	P	NP	138	0	143	0.00446	1.81882	8.06e-14	sp|P00734|THRB_HUMAN/tr|C9JV37|C9JV37_HUMAN/tr|E9PIT3|E9PIT3_HUMAN	2	-0.04051	-8.96649
PGP_01.13626.13626.3.2.dta	4233	3982.62	1159.62	3	GHTLTLJFTR	0,Carbamyl[AnyN-term];	2823	2823.01	9-6-0-0-1	7	NXT	712	0	0	4	0.09261	0.0746	2.0861	0.15563	T	b5+;b7+;y1+;y3+;	y1+;	sp|P11279|LAMP1_HUMAN	R	NA	97	0.01	103	0.00049	0.407108	6.94e-19	sp|P11279|LAMP1_HUMAN	1	0.01404	3.52622
PGP_01.13634.13634.2.2.dta	3757	2649.1	946.513	2	LVLJCTAR	5,Carbamidomethyl[C];	1702.59	1702.58	8-2-0-0-0	4	NXT	54	0	0	4	0.04349	0.07517	2.10436	0.15819	T	b2+;b6+;y1+;y4+;	b2+;	sp|P35968|VGFR2_HUMAN	K	TE	242	0.01	245	-0.00033	-0.348286	6.09e-12	sp|P35968|VGFR2_HUMAN	5	-0.00464	-1.7522
PGP_01.13634.13634.4.1.dta	1202	5306.2	1860.93	4	VLSSIQEGTVPDJTSSAR	-	3445.27	3445.23	6-5-3-0-4	13	NXS	772	0	0	4	0.04526	0.067	2.04524	0.13704	T	b2+;b3+;y1+;y13+;	b2+;	sp|O75509|TNR21_HUMAN	K	GK	266	0.01	278	-0.00108	-0.580049	2.32e-28	sp|O75509|TNR21_HUMAN	7	-0.03491	-6.58031
PGP_01.13638.13638.4.4.dta	2511	5305.17	1639.82	4	TKPREEQFJSTFR	-	3665.36	3665.33	7-6-2-0-5	9	NXT	864	0	0	4	0.05693	0.09299	2.07318	0.19278	T	y1+;y2+;y3+;y4+;	y1+;	sp|P01859|IGHG2_HUMAN	K	VV	168	0.01	176	2e-05	0.012189	2.62e-12	sp|P01859|IGHG2_HUMAN/tr|A0A286YEY4|A0A286YEY4_HUMAN	13	-0.03039	-5.72942
PGP_01.13639.13639.2.0.dta	152	2662.11	1566.73	2	JFSCVFWNTHVR	4,Carbamidomethyl[C];	1095.39	1095.4	3-3-0-0-0	1	NXS	62	3	0.04486	4	0.03687	0.04477	2.94899	0.13202	T	b2+;y1+;y2+;y5++;Y0+;Y4+;Y5+;	y1+;Y0+;	sp|Q9BQ51|PD1L2_HUMAN	R	EL	189	0.01	189	0.0012	0.765447	3.26e-09	sp|Q9BQ51|PD1L2_HUMAN	7	0.00953	3.58123
PGP_01.13646.13646.2.1.dta	4321	2646.09	1753.78	2	LGJWSAMPSCKASCK	10,Carbamidomethyl[C];11,Carbamidomethyl[K];14,Carbamidomethyl[C];	892.31	892.317	3-2-0-0-0	3	NXS	50	2	0.00818	4	0.05349	0.04988	2.91282	0.14529	T	b12+;y8+;y11+;y13++;Y0+;Y4++;	b12+;y11+;	sp|P02749|APOH_HUMAN	K	VP	251	0.01	253	-0.00081	-0.4616	1.2e-14	sp|P02749|APOH_HUMAN	1	0.00705	2.66533
PGP_01.13664.13664.2.2.dta	4213	2646.09	1753.78	2	LGJWSAMPSCKASCK	0,Carbamyl[AnyN-term];10,Carbamidomethyl[C];11,Carbamidomethyl[K];14,Carbamidomethyl[C];	892.31	892.317	3-2-0-0-0	3	NXS	50	2	0.00662	4	0.04217	0.0926	2.05687	0.19046	T	b12+;y6+;y8+;y11+;Y0+;Y0+;	y11+;	sp|P02749|APOH_HUMAN	K	VP	251	0.01	253	-0.0001	-0.055624	9.45e-31	sp|P02749|APOH_HUMAN	1	0.00703	2.65777
PGP_01.13687.13687.4.1.dta	1234	4823.11	2267.13	4	JATVHEQVGGPSLTSDLQAQSK	-	2555.98	2555.95	5-5-0-0-5	1	NXT	310	0	0	7	0.15556	0.16773	3.80863	0.63881	T	y2+;y4+;y5+;y6+;y8+;y13+;y14+;	y4+;y6+;y14+;	sp|P04004|VTNC_HUMAN	N	GN	86	0	86	-0.00023	-0.101406	1.2e-36	sp|P04004|VTNC_HUMAN/tr|F5GX75|F5GX75_HUMAN	2	-0.03068	-6.36233
PGP_01.13696.13696.3.0.dta	1531	3556.53	1642.82	3	HLQEQJVSNAFLDK	-	1913.71	1913.68	5-4-1-0-0	6	NXS	398	2	0.07587	8	0.21528	0.27164	4.39486	1.19383	T	b2+;b4+;b6+;b7+;y1+;y2+;y3+;y4+;Y1+;Y1++;	b2+;y2+;y3+;Y1++;	sp|P00450|CERU_HUMAN	H	GE	757	0	762	-0.00076	-0.462343	1.12e-19	sp|P00450|CERU_HUMAN/tr|E9PFZ2|E9PFZ2_HUMAN/tr|H7C5R1|H7C5R1_HUMAN	2	-0.03408	-9.585
PGP_01.13716.13716.3.0.dta	3904	3027.25	1664.79	3	QYLSYETLYAJGSR	-	1362.46	1362.48	5-2-0-0-1	11	NXS	132	0	0	4	0.20172	0.06912	2.92847	0.20242	T	b12+;y1+;y10++;y12++;	b12+;y1+;	sp|O95084|PRS23_HUMAN	K	TE	83	0	93	-0.00016	-0.096051	7.07e-06	sp|O95084|PRS23_HUMAN/tr|E9PRR2|E9PRR2_HUMAN	1	0.02271	7.50441
PGP_01.13717.13717.3.1.dta	2012	3043.23	1534.71	3	JHSCSEGQISIFR	4,Carbamidomethyl[C];	1508.53	1508.54	5-2-0-0-2	1	NXS	114	0	0	4	0.10342	0.07361	2.93248	0.21585	T	b12+;b3++;y1+;y2+;	b12+;y1+;	sp|O75882|ATRN_HUMAN	R	YE	731	0	731	-1e-05	-0.006512	8.92e-26	sp|O75882|ATRN_HUMAN	14	0.01361	4.47372
PGP_01.13719.13719.2.5.dta	1525	2763.13	1708.77	2	SLSCQMAALQGJGSER	4,Carbamidomethyl[C];	1054.35	1054.37	4-2-0-0-0	12	NXS	42	0	0	4	0.08682	0.05692	3.02854	0.17239	T	b14+;b15+;y1+;y8+;	b14+;y1+;	sp|P07306|ASGR1_HUMAN	R	TC	136	0.01	147	0.00262	1.53238	4.19e-07	sp|P07306|ASGR1_HUMAN/tr|J3QSZ2|J3QSZ2_HUMAN/tr|K7EPS5|K7EPS5_HUMAN	13	0.01533	5.55011
PGP_01.13734.13734.4.0.dta	4168	4294.89	2381.17	4	NJATVHEQVGGPSLTSDLQAQSK	0,Carbamyl[AnyN-term];	1913.72	1913.68	5-4-1-0-0	2	NXT	318	1	0.01115	9	0.199	0.19818	4.28055	0.84833	T	y2+;y3+;y4+;y5+;y6+;y9+;y14+;y13++;y18++;Y1++;	y2+;y4+;y6+;y14+;	sp|P04004|VTNC_HUMAN	K	GN	85	0	86	-0.00334	-1.37723	3.55e-42	sp|P04004|VTNC_HUMAN/tr|F5GX75|F5GX75_HUMAN	1	-0.04183	-9.74168
PGP_01.13736.13736.3.2.dta	2371	3660.61	1752.89	3	FVGTPEVJQTTLYQR	-	1907.72	1907.71	3-7-0-0-0	8	NXT	172	0	0	5	0.07225	0.08693	2.91282	0.25321	T	y1+;y4+;y5+;y6+;y4++;	y4+;y5+;	sp|P01033|TIMP1_HUMAN	K	YE	46	0.01	53	0.00664	3.78589	1.26e-12	sp|P01033|TIMP1_HUMAN/tr|Q5H9B4|Q5H9B4_HUMAN/tr|Q5H9B5|Q5H9B5_HUMAN	12	-0.00896	-2.44834
PGP_01.13737.13737.3.1.dta	4229	3862.66	1468.75	3	VYKPSAGJNSLYR	0,Carbamyl[AnyN-term];	2393.9	2393.87	6-7-0-0-0	8	NXS	270	1	0.00181	5	0.11417	0.0642	2.93248	0.18825	T	b8+;b8++;b9++;y1+;y2+;Y5++;	b9++;y2+;	sp|P02749|APOH_HUMAN	R	DT	155	0.01	162	0.00068	0.449514	1.91e-19	sp|P02749|APOH_HUMAN/tr|J3QLI0|J3QLI0_HUMAN/tr|J3QRN2|J3QRN2_HUMAN	1	-0.0318	-8.23475
PGP_01.13739.13739.3.1.dta	4229	3862.66	1468.75	3	VYKPSAGJNSLYR	0,Carbamyl[AnyN-term];	2393.9	2393.87	6-7-0-0-0	8	NXS	270	0	0	5	0.10436	0.05861	2.93248	0.17187	T	b8+;b8++;b9++;y1+;y2+;	b9++;y2+;	sp|P02749|APOH_HUMAN	R	DT	155	0.01	162	0.00068	0.449514	1.91e-19	sp|P02749|APOH_HUMAN/tr|J3QLI0|J3QLI0_HUMAN/tr|J3QRN2|J3QRN2_HUMAN	1	-0.0318	-8.23475
PGP_01.13742.13742.4.2.dta	4980	5714.36	4011.81	4	WDPEVJCSMAQIQLCPPPPQIPNSHNMTTTLNYR	7,Carbamidomethyl[C];15,Carbamidomethyl[C];23,Deamidated[N];26,Deamidated[N];	1702.54	1702.58	8-2-0-0-0	6	NXS	194	0	0	4	0.16117	0.05092	3.32457	0.16929	T	b24+++;y1+;y13+;y25+++;	y1+;y13+;y25+++;	sp|P08603|CFAH_HUMAN	R	DG	797	0.01	802	0.01761	4.38844	3.44e-35	sp|P08603|CFAH_HUMAN	14	0.03742	6.54962
PGP_01.13745.13745.3.2.dta	743	2896.19	1394.65	3	KLGJWSAMPSCK	8,Oxidation[M];11,Carbamidomethyl[C];	1501.54	1501.56	3-5-0-0-0	4	NXS	80	0	0	4	0.08249	0.04096	2.94899	0.12079	T	b1+;y1+;y11+;y10++;	b1+;y1+;	sp|P02749|APOH_HUMAN	T	AS	250	0.01	253	0.00032	0.229286	9.94e-15	sp|P02749|APOH_HUMAN/tr|J3KS17|J3KS17_HUMAN	1	0.01627	5.6197
PGP_01.13752.13752.2.0.dta	2721	2865.19	1169.56	2	NGAFJETLFR	1,Deamidated[N];	1695.64	1695.62	4-3-0-0-3	5	NXT	98	0	0	4	0.06488	0.08394	2.0861	0.1751	T	b2+;b9+;y1+;y2+;	y1+;	sp|P02786|TFR1_HUMAN	N	NQ	723	0.01	727	0.00011	0.093974	1.09e-22	sp|P02786|TFR1_HUMAN/tr|G3V0E5|G3V0E5_HUMAN	1	-0.01384	-4.83206
PGP_01.13765.13765.2.0.dta	4060	2873.17	1282.55	2	LGJWSAMPSCK	4,Oxidation[W];7,Oxidation[M];10,Carbamidomethyl[C];	1590.61	1590.59	3-4-0-0-2	3	NXS	116	1	0.02734	4	0.10688	0.16078	2.96624	0.4769	T	b10++;y2+;y3+;y4+;Y1++;	y4+;Y1++;	sp|P02749|APOH_HUMAN	K	AS	251	0	253	0.00013	0.101282	8.38e-20	sp|P02749|APOH_HUMAN/tr|J3KS17|J3KS17_HUMAN	1	-0.01941	-6.75794
PGP_01.13767.13767.3.2.dta	2193	2873.16	1266.56	3	LGJWSAMPSCK	7,Oxidation[M];10,Carbamidomethyl[C];	1606.6	1606.59	4-4-0-0-1	3	NXS	94	1	0.00658	5	0.06792	0.13597	2.00312	0.27236	T	b6+;b8++;y2+;y3+;y4+;Y5++;	y4+;	sp|P02749|APOH_HUMAN	K	AS	251	0	253	0.00075	0.591695	1.68e-17	sp|P02749|APOH_HUMAN/tr|J3KS17|J3KS17_HUMAN	13	-0.01273	-4.4322
PGP_01.13770.13770.4.0.dta	5000	4917.06	2712.25	4	YPHKPEIJSTTHPGADLQENFCR	20,Deamidated[N];22,Carbamidomethyl[C];	2204.82	2204.77	5-4-2-0-0	8	NXT	728	1	0.00532	9	0.24204	0.18355	2.57325	0.47232	T	b3+;y1+;y4+;y7+;y8+;y11+;y12+;y7++;y12+++;Y1++;	y11+;y12+++;	sp|P00734|THRB_HUMAN	R	NP	136	0	143	-0.00231	-0.851384	1.29e-10	sp|P00734|THRB_HUMAN/tr|C9JV37|C9JV37_HUMAN/tr|E9PIT3|E9PIT3_HUMAN	7	-0.04521	-9.19631
PGP_01.13772.13772.3.2.dta	2193	2873.16	1266.56	3	LGJWSAMPSCK	7,Oxidation[M];10,Carbamidomethyl[C];	1606.6	1606.59	4-4-0-0-1	3	NXS	94	2	0.01453	4	0.04634	0.12444	2.00312	0.24927	T	b2++;y2+;y3+;y4+;Y0+;Y5++;	y4+;	sp|P02749|APOH_HUMAN	K	AS	251	0	253	0.00075	0.591695	1.68e-17	sp|P02749|APOH_HUMAN/tr|J3KS17|J3KS17_HUMAN	13	-0.01273	-4.4322
PGP_01.13774.13774.2.0.dta	2592	3357.44	1449.73	2	TPEVJQTTLYQR	-	1907.71	1907.71	3-7-0-0-0	5	NXT	214	0	0	5	0.10246	0.0378	3.85904	0.14588	T	b8+;y1+;y3+;y4+;y5+;	y3+;y4+;y5+;	sp|P01033|TIMP1_HUMAN	G	YE	49	0.01	53	0.00228	1.57163	4.57e-15	sp|P01033|TIMP1_HUMAN/tr|Q5H9B4|Q5H9B4_HUMAN/tr|Q5H9B5|Q5H9B5_HUMAN	1	0.00612	1.82337
PGP_01.13784.13784.3.1.dta	2000	2879.17	1005.51	3	NALLSJMSR	-	1873.65	1873.67	6-3-0-0-2	6	NXS	68	0	0	4	0.036	0.05361	2.09508	0.11232	T	b3+;b4+;y1+;y5+;	y1+;	sp|P12821|ACE_HUMAN	Y	IY	141	0.01	146	-0.00015	-0.149032	2.04e-18	sp|P12821|ACE_HUMAN/tr|A0A0A0MSN4|A0A0A0MSN4_HUMAN/tr|J3KS28|J3KS28_HUMAN	1	0.01743	6.05599
PGP_01.13791.13791.4.0.dta	3955	7143.05	4701.11	4	GDVFTMPEDEYTVYDDGEEKNJATVHEQVGGPSLTSDLQAQSK	-	2441.94	2441.88	7-5-0-0-2	22	NXT	78	0	0	7	0.13851	0.12255	2.56002	0.31373	T	b28++;y2+;y4+;y5+;y6+;y9+;y14+;	y4+;y6+;	sp|P04004|VTNC_HUMAN	R	GN	65	0.01	86	-0.00931	-1.97998	1.04e-16	sp|P04004|VTNC_HUMAN/tr|F5GX75|F5GX75_HUMAN	2	-0.05835	-8.16987
PGP_01.13794.13794.3.1.dta	3966	4294.88	2381.17	3	NJATVHEQVGGPSLTSDLQAQSK	-	1913.71	1913.68	5-4-1-0-0	2	NXT	362	3	0.0114	18	0.14907	0.2065	3.01824	0.62327	T	b2+;b3+;b4+;b6+;b7+;b8+;y2+;y3+;y5+;y6+;y7+;y8+;y9+;y12+;y13+;y14+;y15+;y17+;Y0++;Y0++;Y1++;	y2+;y6+;	sp|P04004|VTNC_HUMAN	K	GN	85	0	86	0.01275	5.35227	4.14e-28	sp|P04004|VTNC_HUMAN/tr|F5GX75|F5GX75_HUMAN	8	-0.03418	-7.96012
PGP_01.13802.13802.3.1.dta	2455	2896.25	2003.96	3	KYNSQJQSNNQFVLYR	3,Deamidated[N];	892.295	892.317	3-2-0-0-0	6	NXS	108	0	0	4	0.0688	0.11549	3.06127	0.35354	T	b1+;y1+;y2+;y14+;	b1+;y2+;	sp|P01042|KNG1_HUMAN	K	IT	43	0	48	0.00215	1.07235	2.89e-43	sp|P01042|KNG1_HUMAN	6	0.02242	7.74379
PGP_01.13803.13803.3.0.dta	3966	4294.88	2381.17	3	NJATVHEQVGGPSLTSDLQAQSK	-	1913.71	1913.68	5-4-1-0-0	2	NXT	362	3	0.03133	22	0.25019	0.2875	3.81462	1.09671	T	b2+;b3+;b6+;b7+;b8+;b9+;b10+;y1+;y2+;y3+;y5+;y6+;y7+;y8+;y9+;y10+;y12+;y13+;y14+;y15+;y16+;y18+;Y0++;Y0++;Y1++;	y2+;y6+;y14+;	sp|P04004|VTNC_HUMAN	K	GN	85	0	86	0.01275	5.35227	4.14e-28	sp|P04004|VTNC_HUMAN/tr|F5GX75|F5GX75_HUMAN	8	-0.03421	-7.9671
PGP_01.13808.13808.4.4.dta	2309	5714.36	2485.11	4	DGFDISGNPWICDQJLSDLYR	12,Carbamidomethyl[C];	3229.25	3229.19	7-6-0-0-6	15	NXS	192	0	0	5	0.11489	0.08108	3.03913	0.2464	T	b2+;b11+;b12+;y1+;y10+;	y1+;y10+;	sp|P02750|A2GL_HUMAN	R	WL	292	0	306	-0.00421	-1.69342	1.33e-36	sp|P02750|A2GL_HUMAN	7	-0.05389	-9.43221
PGP_01.13811.13811.4.4.dta	2309	5714.36	2485.11	4	DGFDISGNPWICDQJLSDLYR	12,Carbamidomethyl[C];	3229.25	3229.19	7-6-0-0-6	15	NXS	192	0	0	4	0.12044	0.08377	3.83944	0.32165	T	b2+;b12+;y1+;y10+;	b2+;y1+;y10+;	sp|P02750|A2GL_HUMAN	R	WL	292	0	306	-0.00421	-1.69342	1.33e-36	sp|P02750|A2GL_HUMAN	7	-0.05389	-9.43221
PGP_01.13821.13821.3.0.dta	5000	4917.04	2712.25	3	YPHKPEIJSTTHPGADLQENFCR	20,Deamidated[N];22,Carbamidomethyl[C];	2204.8	2204.77	5-4-2-0-0	8	NXT	894	0	0	7	0.32815	0.24143	3.92255	0.94703	T	b3+;y1+;y2+;y4+;y7+;y11+;y12+++;	y1+;y4+;y7+;y12+++;	sp|P00734|THRB_HUMAN	R	NP	136	0	143	-0.00231	-0.851384	1.29e-10	sp|P00734|THRB_HUMAN/tr|C9JV37|C9JV37_HUMAN/tr|E9PIT3|E9PIT3_HUMAN	7	-0.02585	-5.25827
PGP_01.13823.13823.3.0.dta	3966	4294.88	2381.17	3	NJATVHEQVGGPSLTSDLQAQSK	-	1913.71	1913.68	5-4-1-0-0	2	NXT	354	2	0.02213	17	0.25884	0.28015	4.51501	1.26488	T	b2+;b3+;b6+;b7+;b8+;b9+;y2+;y3+;y4+;y5+;y6+;y7+;y8+;y9+;y12+;y14+;y15+;Y0++;Y1++;	y2+;y4+;y6+;y14+;	sp|P04004|VTNC_HUMAN	K	GN	85	0	86	0.01275	5.35227	4.14e-28	sp|P04004|VTNC_HUMAN/tr|F5GX75|F5GX75_HUMAN	8	-0.0346	-8.05793
PGP_01.13825.13825.5.1.dta	4998	4918.06	2452.13	5	HKPEIJSTTHPGADLQENFCR	18,Deamidated[N];20,Carbamidomethyl[C];	2465.93	2465.89	5-6-1-0-1	6	NXT	820	2	0.00734	9	0.23388	0.18746	3.44681	0.64613	T	b2+;b3+;y4+;y7+;y10+;y11+;y7++;y11++;y12+++;Y0++;Y1++;	b2+;y11+;y12+++;	sp|P00734|THRB_HUMAN	P	NP	138	0	143	0.00186	0.758219	1.71e-12	sp|P00734|THRB_HUMAN/tr|C9JV37|C9JV37_HUMAN/tr|E9PIT3|E9PIT3_HUMAN	1	-0.03185	-6.47742
PGP_01.13826.13826.3.2.dta	3001	2893.12	1157.52	3	EEQFJSTFR	-	1735.6	1735.63	3-4-1-0-1	5	NXT	38	0	0	4	0.04893	0.08985	2.09508	0.18823	T	y1+;y2+;y3+;y4+;	y1+;	sp|P01859|IGHG2_HUMAN	R	VV	172	0.01	176	-0.00045	-0.388431	2.94e-19	sp|P01859|IGHG2_HUMAN/tr|A0A286YEY4|A0A286YEY4_HUMAN	6	0.02879	9.95475
PGP_01.13837.13837.3.0.dta	2455	2896.26	2003.96	3	KYNSQJQSNNQFVLYR	3,Deamidated[N];	892.3	892.317	3-2-0-0-0	6	NXS	148	0	0	4	0.06456	0.11235	2.07318	0.23293	T	b1+;y1+;y2+;y14+;	y1+;	sp|P01042|KNG1_HUMAN	K	IT	43	0	48	0.00215	1.07235	2.89e-43	sp|P01042|KNG1_HUMAN	6	0.01769	6.11005
PGP_01.13845.13845.3.0.dta	3966	4294.88	2381.17	3	NJATVHEQVGGPSLTSDLQAQSK	-	1913.71	1913.68	5-4-1-0-0	2	NXT	354	2	0.00455	17	0.15658	0.20828	3.01824	0.62863	T	b2+;b3+;b4+;b6+;b7+;b9+;y2+;y3+;y5+;y6+;y7+;y8+;y10+;y12+;y13+;y14+;y18+;Y0++;Y1++;	y2+;y6+;	sp|P04004|VTNC_HUMAN	K	GN	85	0	86	0.01275	5.35227	4.14e-28	sp|P04004|VTNC_HUMAN/tr|F5GX75|F5GX75_HUMAN	8	-0.03546	-8.25821
PGP_01.13846.13846.3.0.dta	3966	4294.88	2381.17	3	NJATVHEQVGGPSLTSDLQAQSK	-	1913.71	1913.68	5-4-1-0-0	2	NXT	354	1	0.00237	17	0.12794	0.19122	2.04148	0.39037	T	b2+;b3+;b4+;b6+;b7+;b8+;b9+;y1+;y2+;y3+;y5+;y6+;y7+;y8+;y9+;y12+;y14+;Y1++;	y2+;	sp|P04004|VTNC_HUMAN	K	GN	85	0	86	0.01275	5.35227	4.14e-28	sp|P04004|VTNC_HUMAN/tr|F5GX75|F5GX75_HUMAN	8	-0.03546	-8.25821
PGP_01.13864.13864.4.0.dta	1234	4311.91	2267.13	4	JATVHEQVGGPSLTSDLQAQSK	-	2044.79	2044.76	4-4-0-0-4	1	NXT	248	0	0	14	0.18027	0.18848	3.80863	0.71786	T	b10+;y1+;y2+;y3+;y5+;y6+;y7+;y8+;y10+;y12+;y13+;y14+;y15+;y17+;	y2+;y6+;y14+;	sp|P04004|VTNC_HUMAN	N	GN	86	0	86	-0.00023	-0.101406	1.2e-36	sp|P04004|VTNC_HUMAN/tr|F5GX75|F5GX75_HUMAN	2	-0.02827	-6.55774
PGP_01.13881.13881.3.0.dta	2455	2896.26	2003.96	3	KYNSQJQSNNQFVLYR	3,Deamidated[N];	892.3	892.317	3-2-0-0-0	6	NXS	148	0	0	4	0.05215	0.05542	2.07318	0.1149	T	b5+;b12+;y1+;y14+;	y1+;	sp|P01042|KNG1_HUMAN	K	IT	43	0.01	48	0.00215	1.07235	2.89e-43	sp|P01042|KNG1_HUMAN	6	0.01766	6.09969
PGP_01.13907.13907.3.0.dta	783	4420.8	1413.7	3	ITYSIVQTJCSK	10,Carbamidomethyl[C];	3007.1	3007.06	6-5-3-0-1	9	NXS	984	2	0.04717	9	0.06263	0.17514	3.05561	0.53515	T	b4+;b5+;y2+;y3+;y4+;y5+;y6+;y7+;y10+;Y0+;Y1+;	Y0+;Y1+;	sp|P01042|KNG1_HUMAN	R	EN	197	0	205	6e-05	0.042412	1.13e-15	sp|P01042|KNG1_HUMAN	13	-0.03842	-8.69264
PGP_01.13908.13908.4.3.dta	1239	4311.92	2267.13	4	JATVHEQVGGPSLTSDLQAQSK	-	2044.79	2044.76	4-4-0-0-4	1	NXT	248	0	0	13	0.13457	0.16614	2.84606	0.47283	T	b10+;b11+;y1+;y2+;y3+;y5+;y6+;y7+;y8+;y12+;y13+;y14+;y15+;	y2+;y6+;	sp|P04004|VTNC_HUMAN	N	GN	86	0	86	-0.00023	-0.101406	1.2e-36	sp|P04004|VTNC_HUMAN/tr|F5GX75|F5GX75_HUMAN	2	-0.02939	-6.81754
PGP_01.13911.13911.2.0.dta	3531	3248.35	1043.55	2	LDVDQALJR	-	2204.8	2204.77	5-4-2-0-0	8	NXS	318	8	0.26041	5	0.03548	0.18526	2.09508	0.38812	T	b2+;b3+;b4+;b6+;y1+;Y0+;Y0+;Y1+;Y1+;Y2+;Y3+;Y4+;Y5+;	Y1+;	sp|P04278|SHBG_HUMAN	R	SH	373	0	380	-0.00062	-0.593568	1.75e-23	sp|P04278|SHBG_HUMAN/tr|A0A0C4DGN2|A0A0C4DGN2_HUMAN/tr|B0FWH6|B0FWH6_HUMAN/tr|I3L145|I3L145_HUMAN/tr|I3L1J1|I3L1J1_HUMAN/tr|I3L2X4|I3L2X4_HUMAN/tr|I3L4B9|I3L4B9_HUMAN	7	-0.02936	-9.04116
PGP_01.13912.13912.2.0.dta	3531	3248.35	1043.55	2	LDVDQALJR	-	2204.8	2204.77	5-4-2-0-0	8	NXS	318	8	0.30007	5	0.04622	0.23319	3.09101	0.72081	T	b5+;b6+;y1+;y5+;y7+;Y0+;Y0+;Y1+;Y1+;Y2+;Y3+;Y4+;Y5+;	y1+;Y1+;	sp|P04278|SHBG_HUMAN	R	SH	373	0	380	-0.00062	-0.593568	1.75e-23	sp|P04278|SHBG_HUMAN/tr|A0A0C4DGN2|A0A0C4DGN2_HUMAN/tr|B0FWH6|B0FWH6_HUMAN/tr|I3L145|I3L145_HUMAN/tr|I3L1J1|I3L1J1_HUMAN/tr|I3L2X4|I3L2X4_HUMAN/tr|I3L4B9|I3L4B9_HUMAN	7	-0.02936	-9.04116
PGP_01.13923.13923.5.0.dta	2530	5160.2	2954.4	5	SRYPHKPEIJSTTHPGADLQENFCR	24,Carbamidomethyl[C];	2205.81	2205.79	5-4-1-0-2	10	NXT	380	1	0.00664	5	0.0995	0.11829	1.69603	0.20062	T	b2+;b5+;b6+;y1+;y3+;Y1+++;	y3+;	sp|P00734|THRB_HUMAN	R	NP	134	0.01	143	0.00292	0.988028	2.26e-21	sp|P00734|THRB_HUMAN/tr|C9JV37|C9JV37_HUMAN/tr|E9PIT3|E9PIT3_HUMAN	21	-0.01222	-2.36858
PGP_01.13930.13930.3.0.dta	1237	4294.89	2381.17	3	NJATVHEQVGGPSLTSDLQAQSK	-	1913.72	1913.68	5-4-1-0-0	2	NXT	318	3	0.02692	19	0.2506	0.29992	3.41523	1.02431	T	b2+;b3+;b4+;b6+;b7+;b9+;y2+;y3+;y4+;y5+;y6+;y7+;y8+;y9+;y12+;y14+;y15+;y18+;y18++;Y0++;Y0++;Y1++;	y4+;y6+;y14+;	sp|P04004|VTNC_HUMAN	K	GN	85	0	86	0.01275	5.35227	4.14e-28	sp|P04004|VTNC_HUMAN/tr|F5GX75|F5GX75_HUMAN	8	-0.04175	-9.72305
PGP_01.13933.13933.2.0.dta	2721	2848.17	1169.56	2	NGAFJETLFR	1,Deamidated[N];	1678.61	1678.61	3-3-1-0-2	5	NXT	134	0	0	4	0.07124	0.08804	2.0861	0.18367	T	b2+;b9+;y1+;y2+;	y1+;	sp|P02786|TFR1_HUMAN	N	NQ	723	0.01	727	0.00011	0.093974	1.09e-22	sp|P02786|TFR1_HUMAN/tr|G3V0E5|G3V0E5_HUMAN	1	-0.00278	-0.97641
PGP_01.13935.13935.2.0.dta	3531	3248.35	1043.55	2	LDVDQALJR	-	2204.8	2204.77	5-4-2-0-0	8	NXS	318	6	0.20227	4	0.04156	0.19303	3.09101	0.59665	T	b2+;b6+;y1+;y5+;Y0+;Y0+;Y1+;Y1+;Y3+;Y4+;	y1+;Y1+;	sp|P04278|SHBG_HUMAN	R	SH	373	0	380	-0.00062	-0.593568	1.75e-23	sp|P04278|SHBG_HUMAN/tr|A0A0C4DGN2|A0A0C4DGN2_HUMAN/tr|B0FWH6|B0FWH6_HUMAN/tr|I3L145|I3L145_HUMAN/tr|I3L1J1|I3L1J1_HUMAN/tr|I3L2X4|I3L2X4_HUMAN/tr|I3L4B9|I3L4B9_HUMAN	7	-0.02981	-9.17973
PGP_01.13952.13952.3.2.dta	783	4275.75	1413.7	3	ITYSIVQTJCSK	10,Carbamidomethyl[C];	2862.05	2862.02	6-5-2-0-2	9	NXS	982	2	0.03142	8	0.06057	0.16915	2.06901	0.34997	T	b4+;b6+;y3+;y4+;y5+;y6+;y7+;y9+;Y0+;Y1+;	Y0+;	sp|P01042|KNG1_HUMAN	R	EN	197	0	205	6e-05	0.042412	1.13e-15	sp|P01042|KNG1_HUMAN	13	-0.02609	-6.10325
PGP_01.13953.13953.3.0.dta	3532	3974.69	2060.99	3	FVQGJSTEVACHPGYGLPK	11,Carbamidomethyl[C];	1913.7	1913.68	5-4-1-0-0	5	NXT	590	1	0.00824	11	0.22852	0.20881	3.02854	0.6324	T	b2+;b3+;y1+;y2+;y4+;y6+;y7+;y8+;y9+;y11+;y12+;Y0++;	y2+;y7+;	sp|Q02985|FHR3_HUMAN	K	AQ	104	0	108	0.00806	3.90887	6.88e-12	sp|Q02985|FHR3_HUMAN/tr|A0A087WYK9|A0A087WYK9_HUMAN/tr|Q6NSD3|Q6NSD3_HUMAN	14	-0.02431	-6.11772
PGP_01.13961.13961.4.0.dta	853	5439.34	1610.91	4	LSLGAHJTTLTEILK	-	3828.43	3828.37	10-8-1-0-2	7	NXT	400	0	0	4	0.0639	0.07192	1.95806	0.14082	T	b2+;b6+;b6++;y1+;	y1+;	sp|P01011|AACT_HUMAN	F	GL	87	0.01	93	0.00102	0.632795	1.08e-19	sp|P01011|AACT_HUMAN/tr|G3V595|G3V595_HUMAN	2	-0.05429	-9.98274
PGP_01.13964.13964.3.0.dta	3531	3248.35	1043.55	3	LDVDQALJR	-	2204.8	2204.77	5-4-2-0-0	8	NXS	302	9	0.10194	9	0.03204	0.18373	2.09508	0.38493	T	b3+;b4+;b5+;b6+;b7+;y1+;y5+;y6+;y7+;Y0+;Y0+;Y1+;Y1+;Y2+;Y3+;Y4+;Y4+;Y5+;	Y1+;	sp|P04278|SHBG_HUMAN	R	SH	373	0	380	-0.00062	-0.593568	1.75e-23	sp|P04278|SHBG_HUMAN/tr|A0A0C4DGN2|A0A0C4DGN2_HUMAN/tr|B0FWH6|B0FWH6_HUMAN/tr|I3L145|I3L145_HUMAN/tr|I3L1J1|I3L1J1_HUMAN/tr|I3L2X4|I3L2X4_HUMAN/tr|I3L4B9|I3L4B9_HUMAN	7	-0.02896	-8.91798
PGP_01.13981.13981.3.0.dta	1234	4180.84	2267.13	3	JATVHEQVGGPSLTSDLQAQSK	-	1913.71	1913.68	5-4-1-0-0	1	NXT	228	0	0	4	0.19959	0.154	3.0132	0.46403	T	y2+;y3+;y4+;y14+;	y4+;y14+;	sp|P04004|VTNC_HUMAN	N	GN	86	0	86	-0.00023	-0.101406	1.2e-36	sp|P04004|VTNC_HUMAN/tr|F5GX75|F5GX75_HUMAN	2	-0.03759	-8.9931
PGP_01.13986.13986.4.2.dta	3532	3975.71	2060.99	4	FVQGJSTEVACHPGYGLPK	11,Carbamidomethyl[C];	1914.72	1914.7	5-4-0-0-2	5	NXT	444	0	0	7	0.20096	0.18822	3.82685	0.72029	T	b2+;y2+;y6+;y7+;y8+;y9+;y10+;	y2+;y7+;y10+;	sp|Q02985|FHR3_HUMAN	K	AQ	104	0	108	0.00806	3.90887	6.88e-12	sp|Q02985|FHR3_HUMAN/tr|A0A087WYK9|A0A087WYK9_HUMAN/tr|Q6NSD3|Q6NSD3_HUMAN	14	-0.02302	-5.7916
PGP_01.13991.13991.3.2.dta	3723	2878.16	1173.52	3	EEQYJSTFR	-	1704.64	1704.63	3-6-0-0-0	5	NXT	78	0	0	4	0.05726	0.09507	2.09508	0.19918	T	y1+;y2+;y3+;y4+;	y1+;	sp|P01860|IGHG3_HUMAN	R	VV	223	0.01	227	-0.0012	-1.02171	1.55e-18	sp|P01860|IGHG3_HUMAN/tr|A0A286YES1|A0A286YES1_HUMAN	7	-0.00766	-2.66235
PGP_01.13992.13992.3.1.dta	3723	2878.16	1173.52	3	EEQYJSTFR	-	1704.64	1704.63	3-6-0-0-0	5	NXT	78	0	0	4	0.07829	0.1097	2.09508	0.22983	T	y1+;y2+;y3+;y4+;	y1+;	sp|P01860|IGHG3_HUMAN	R	VV	223	0.01	227	-0.0012	-1.02171	1.55e-18	sp|P01860|IGHG3_HUMAN/tr|A0A286YES1|A0A286YES1_HUMAN	7	-0.00766	-2.66235
PGP_01.13994.13994.3.0.dta	3531	3248.35	1043.55	3	LDVDQALJR	-	2204.8	2204.77	5-4-2-0-0	8	NXS	302	8	0.1704	8	0.03767	0.18621	2.09508	0.39012	T	b2+;b3+;b4+;b5+;b6+;b7+;y1+;y5+;Y0+;Y0+;Y1+;Y1+;Y2+;Y3+;Y4+;Y5+;	Y1+;	sp|P04278|SHBG_HUMAN	R	SH	373	0	380	-0.00062	-0.593568	1.75e-23	sp|P04278|SHBG_HUMAN/tr|A0A0C4DGN2|A0A0C4DGN2_HUMAN/tr|B0FWH6|B0FWH6_HUMAN/tr|I3L145|I3L145_HUMAN/tr|I3L1J1|I3L1J1_HUMAN/tr|I3L2X4|I3L2X4_HUMAN/tr|I3L4B9|I3L4B9_HUMAN	7	-0.02871	-8.841
PGP_01.13997.13997.4.2.dta	3532	3975.71	2060.99	4	FVQGJSTEVACHPGYGLPK	11,Carbamidomethyl[C];	1914.72	1914.7	5-4-0-0-2	5	NXT	444	1	0.01435	7	0.21616	0.20172	3.82685	0.77197	T	b2+;b3+;y2+;y4+;y7+;y9+;y10+;Y0++;	y2+;y7+;y10+;	sp|Q02985|FHR3_HUMAN	K	AQ	104	0	108	0.00806	3.90887	6.88e-12	sp|Q02985|FHR3_HUMAN/tr|A0A087WYK9|A0A087WYK9_HUMAN/tr|Q6NSD3|Q6NSD3_HUMAN	14	-0.02314	-5.82179
PGP_01.14000.14000.3.0.dta	3246	3651.69	1883.01	3	LHINHNJLTESVGPLPK	-	1768.68	1768.64	5-4-0-0-1	7	NXT	52	2	0.08349	7	0.36329	0.33918	6.33872	2.14997	T	b2+;b3+;y1+;y2+;y4+;y5+;y6+;Y0++;Y1++;	b2+;b3+;y1+;y2+;y5+;Y0++;Y1++;	sp|P51884|LUM_HUMAN	K	SL	121	0	127	0.00027	0.143312	4.56e-15	sp|P51884|LUM_HUMAN	24	-0.03582	-9.81177
PGP_01.14006.14006.3.0.dta	3531	3248.35	1043.55	3	LDVDQALJR	-	2204.8	2204.77	5-4-2-0-0	8	NXS	302	8	0.10741	9	0.04155	0.19063	2.09508	0.39938	T	b2+;b3+;b4+;b5+;b6+;b7+;y1+;y5+;y7+;Y0+;Y0+;Y1+;Y1+;Y2+;Y3+;Y4+;Y5+;	Y1+;	sp|P04278|SHBG_HUMAN	R	SH	373	0	380	-0.00062	-0.593568	1.75e-23	sp|P04278|SHBG_HUMAN/tr|A0A0C4DGN2|A0A0C4DGN2_HUMAN/tr|B0FWH6|B0FWH6_HUMAN/tr|I3L145|I3L145_HUMAN/tr|I3L1J1|I3L1J1_HUMAN/tr|I3L2X4|I3L2X4_HUMAN/tr|I3L4B9|I3L4B9_HUMAN	7	-0.02871	-8.841
PGP_01.14010.14010.2.1.dta	4213	2646.09	1753.78	2	LGJWSAMPSCKASCK	0,Carbamyl[AnyN-term];10,Carbamidomethyl[C];11,Carbamidomethyl[K];14,Carbamidomethyl[C];	892.309	892.317	3-2-0-0-0	3	NXS	48	0	0	4	0.07651	0.0432	3.03913	0.13129	T	b12+;b14+;y1+;y11+;	b12+;y11+;	sp|P02749|APOH_HUMAN	K	VP	251	0.01	253	-0.0001	-0.055624	9.45e-31	sp|P02749|APOH_HUMAN	1	0.00866	3.27401
PGP_01.14014.14014.3.0.dta	2816	3974.69	2060.99	3	FVQGJSTEVACHPGYGLPK	11,Carbamidomethyl[C];	1913.7	1913.68	5-4-1-0-0	5	NXT	578	0	0	8	0.17427	0.18521	2.87626	0.53271	T	b2+;y1+;y2+;y7+;y8+;y9+;y10+;y11+;	y2+;y7+;	sp|Q02985|FHR3_HUMAN	K	AQ	104	0	108	0.00806	3.90887	6.88e-12	sp|Q02985|FHR3_HUMAN/tr|A0A087WYK9|A0A087WYK9_HUMAN/tr|Q6NSD3|Q6NSD3_HUMAN	14	-0.02714	-6.82989
PGP_01.14016.14016.3.0.dta	743	2896.2	1394.65	3	KLGJWSAMPSCK	8,Oxidation[M];11,Carbamidomethyl[C];	1501.54	1501.56	3-5-0-0-0	4	NXS	80	0	0	4	0.08042	0.11001	1.99039	0.21897	T	b1+;y2+;y4+;y11+;	y4+;	sp|P02749|APOH_HUMAN	T	AS	250	0	253	0.00032	0.229286	9.94e-15	sp|P02749|APOH_HUMAN/tr|J3KS17|J3KS17_HUMAN	1	0.0136	4.69747
PGP_01.14022.14022.4.1.dta	3246	3651.69	1883.01	4	LHINHNJLTESVGPLPK	-	1768.68	1768.64	5-4-0-0-1	7	NXT	38	3	0.15503	11	0.54807	0.45822	6.88048	3.15276	T	b2+;b3+;b4+;b6+;y1+;y2+;y4+;y5+;y6+;y7+;y9+;Y0++;Y1++;Y1++;	b2+;b3+;y1+;y2+;y5+;y7+;Y0++;Y1++;	sp|P51884|LUM_HUMAN	K	SL	121	0	127	0.00027	0.143312	4.56e-15	sp|P51884|LUM_HUMAN	24	-0.03577	-9.79808
PGP_01.14031.14031.3.0.dta	1239	4294.89	2267.13	3	JATVHEQVGGPSLTSDLQAQSK	-	2027.77	2027.75	3-4-1-0-3	1	NXT	272	0	0	14	0.1073	0.15295	2.84606	0.43531	T	b10+;y2+;y3+;y5+;y6+;y7+;y8+;y10+;y12+;y13+;y14+;y15+;y18+;y18++;	y2+;y6+;	sp|P04004|VTNC_HUMAN	N	GN	86	0	86	-0.00023	-0.101406	1.2e-36	sp|P04004|VTNC_HUMAN/tr|F5GX75|F5GX75_HUMAN	2	-0.02356	-5.48684
PGP_01.14032.14032.3.0.dta	1239	4294.89	2267.13	3	JATVHEQVGGPSLTSDLQAQSK	-	2027.77	2027.75	3-4-1-0-3	1	NXT	272	0	0	12	0.16115	0.16804	3.61025	0.60667	T	b10+;y2+;y3+;y6+;y7+;y8+;y10+;y12+;y13+;y14+;y15+;y18+;	y2+;y6+;y14+;	sp|P04004|VTNC_HUMAN	N	GN	86	0	86	-0.00023	-0.101406	1.2e-36	sp|P04004|VTNC_HUMAN/tr|F5GX75|F5GX75_HUMAN	2	-0.02356	-5.48684
PGP_01.14033.14033.3.1.dta	1227	3557.53	1642.82	3	HLQEQJVSNAFLDK	-	1914.72	1914.7	5-4-0-0-2	6	NXS	326	1	0.01768	6	0.26173	0.24058	4.55763	1.09646	T	b2+;b10+;y1+;y2+;y3+;y7+;Y1++;	b2+;y1+;y3+;y7+;	sp|P00450|CERU_HUMAN	H	GE	757	0	762	-0.00076	-0.462343	1.12e-19	sp|P00450|CERU_HUMAN/tr|E9PFZ2|E9PFZ2_HUMAN/tr|H7C5R1|H7C5R1_HUMAN	2	-0.01877	-5.27759
PGP_01.14038.14038.4.0.dta	1234	4294.9	2267.13	4	JATVHEQVGGPSLTSDLQAQSK	-	2027.77	2027.75	3-4-1-0-3	1	NXT	266	0	0	12	0.1773	0.1814	3.0132	0.54659	T	b10+;y1+;y2+;y3+;y5+;y6+;y7+;y8+;y12+;y13+;y14+;y15+;	y2+;y6+;	sp|P04004|VTNC_HUMAN	N	GN	86	0	86	-0.00023	-0.101406	1.2e-36	sp|P04004|VTNC_HUMAN/tr|F5GX75|F5GX75_HUMAN	2	-0.02587	-6.0248
PGP_01.14051.14051.3.0.dta	1239	4294.89	2267.13	3	JATVHEQVGGPSLTSDLQAQSK	-	2027.77	2027.75	3-4-1-0-3	1	NXT	270	0	0	12	0.17761	0.18993	3.61025	0.68569	T	y1+;y2+;y3+;y6+;y7+;y8+;y9+;y10+;y12+;y14+;y15+;y20++;	y2+;y6+;y14+;	sp|P04004|VTNC_HUMAN	N	GN	86	0	86	-0.00023	-0.101406	1.2e-36	sp|P04004|VTNC_HUMAN/tr|F5GX75|F5GX75_HUMAN	2	-0.02407	-5.60561
PGP_01.14052.14052.3.0.dta	1239	4294.89	2267.13	3	JATVHEQVGGPSLTSDLQAQSK	-	2027.77	2027.75	3-4-1-0-3	1	NXT	270	0	0	15	0.10124	0.18739	1.91432	0.35872	T	b10+;y2+;y3+;y4+;y6+;y7+;y8+;y9+;y10+;y12+;y13+;y14+;y15+;y17+;y18+;	y4+;	sp|P04004|VTNC_HUMAN	N	GN	86	0	86	-0.00023	-0.101406	1.2e-36	sp|P04004|VTNC_HUMAN/tr|F5GX75|F5GX75_HUMAN	2	-0.02407	-5.60561
PGP_01.14059.14059.3.1.dta	1538	3449.42	1534.71	3	JHSCSEGQISIFR	4,Carbamidomethyl[C];	1914.71	1914.7	5-4-0-0-2	1	NXS	478	0	0	4	0.10423	0.17569	3.04454	0.53489	T	b2+;y1+;y7+;y11+;	b2+;y11+;	sp|O75882|ATRN_HUMAN	R	YE	731	0	731	-1e-05	-0.006512	8.92e-26	sp|O75882|ATRN_HUMAN	14	-0.01385	-4.01633
PGP_01.14062.14062.3.2.dta	1237	4311.9	2381.17	3	NJATVHEQVGGPSLTSDLQAQSK	-	1930.73	1930.69	6-4-0-0-1	2	NXT	296	3	0.01533	17	0.19655	0.27052	2.6813	0.72535	T	b2+;b3+;b4+;b6+;b8+;b9+;y2+;y3+;y4+;y5+;y6+;y7+;y8+;y9+;y13+;y14+;y15+;Y0++;Y0++;Y1++;	y4+;y6+;	sp|P04004|VTNC_HUMAN	K	GN	85	0	86	0.01275	5.35227	4.14e-28	sp|P04004|VTNC_HUMAN/tr|F5GX75|F5GX75_HUMAN	8	-0.03811	-8.84032
PGP_01.14068.14068.3.2.dta	2205	3926.64	1605.79	3	MSQEQLAQVAAJATK	1,Oxidation[M];	2320.85	2320.86	5-6-0-0-2	12	NXT	678	0	0	4	0.08675	0.06352	2.90148	0.18429	T	y1+;y4+;y7+;y9++;	y4+;y7+;	sp|Q96PD5|PGRP2_HUMAN	C	EF	356	0.01	367	0.00088	0.547681	2.57e-28	sp|Q96PD5|PGRP2_HUMAN	2	0.00129	0.328609
PGP_01.14072.14072.4.0.dta	1239	4294.9	2267.13	4	JATVHEQVGGPSLTSDLQAQSK	-	2027.77	2027.75	3-4-1-0-3	1	NXT	270	0	0	11	0.19118	0.18895	4.28484	0.80961	T	b10+;y2+;y3+;y5+;y6+;y7+;y8+;y12+;y14+;y18+;y18++;	y2+;y3+;y6+;y14+;	sp|P04004|VTNC_HUMAN	N	GN	86	0	86	-0.00023	-0.101406	1.2e-36	sp|P04004|VTNC_HUMAN/tr|F5GX75|F5GX75_HUMAN	2	-0.02577	-6.00152
PGP_01.14074.14074.3.0.dta	3966	4311.9	2381.17	3	NJATVHEQVGGPSLTSDLQAQSK	-	1930.73	1930.69	6-4-0-0-1	2	NXT	296	1	0.01224	13	0.14482	0.18736	3.01824	0.5655	T	b3+;b4+;b6+;b7+;b9+;y2+;y3+;y5+;y6+;y8+;y12+;y13+;y14+;Y1++;	y2+;y6+;	sp|P04004|VTNC_HUMAN	K	GN	85	0	86	0.01275	5.35227	4.14e-28	sp|P04004|VTNC_HUMAN/tr|F5GX75|F5GX75_HUMAN	8	-0.03879	-8.99806
PGP_01.14078.14078.3.0.dta	3248	4028.57	1952.82	3	YNQJFSAGNNENIMEAH	-	2075.75	2075.73	6-4-1-0-0	4	NXS	412	0	0	6	0.17338	0.10898	3.85241	0.41982	T	y1+;y2+;y3+;y4+;y6+;y10+;	y1+;y4+;y10+;	sp|P04114|APOB_HUMAN	K	VG	3098	0	3101	0.00254	1.30003	5.84e-20	sp|P04114|APOB_HUMAN	1	-0.01845	-4.58092
PGP_01.14079.14079.4.0.dta	3	4802.14	2011.11	4	KLHINHNJLTESVGPLPK	-	2791.04	2791.02	7-6-0-0-3	8	NXT	198	0	0	5	0.09167	0.14449	2.73654	0.39539	T	b4+;y2+;y4+;y5+;y7+;	y2+;y5+;	sp|P51884|LUM_HUMAN	K	SL	120	0	127	0.00109	0.541724	4.66e-25	sp|P51884|LUM_HUMAN	14	-0.01661	-3.45959
PGP_01.14087.14087.4.0.dta	1239	4294.9	2267.13	4	JATVHEQVGGPSLTSDLQAQSK	-	2027.77	2027.75	3-4-1-0-3	1	NXT	270	0	0	11	0.16413	0.18374	2.84606	0.52294	T	b10+;y1+;y2+;y3+;y5+;y6+;y7+;y8+;y14+;y15+;y21++;	y2+;y6+;	sp|P04004|VTNC_HUMAN	N	GN	86	0	86	-0.00023	-0.101406	1.2e-36	sp|P04004|VTNC_HUMAN/tr|F5GX75|F5GX75_HUMAN	2	-0.02577	-6.00152
PGP_01.14094.14094.4.0.dta	3966	4440.92	2381.17	4	NJATVHEQVGGPSLTSDLQAQSK	-	2059.75	2059.73	5-4-1-0-1	2	NXT	388	0	0	4	0.07159	0.09011	3.01824	0.27197	T	y2+;y3+;y4+;y6+;	y2+;y4+;	sp|P04004|VTNC_HUMAN	K	GN	85	0.01	86	0.01275	5.35227	4.14e-28	sp|P04004|VTNC_HUMAN/tr|F5GX75|F5GX75_HUMAN	8	-0.01514	-3.40997
PGP_01.14097.14097.3.0.dta	1239	4294.89	2267.13	3	JATVHEQVGGPSLTSDLQAQSK	-	2027.77	2027.75	3-4-1-0-3	1	NXT	288	0	0	13	0.11293	0.18435	1.91432	0.35291	T	b10+;y2+;y3+;y5+;y6+;y7+;y8+;y9+;y10+;y12+;y13+;y14+;y18++;	y2+;	sp|P04004|VTNC_HUMAN	N	GN	86	0	86	-0.00023	-0.101406	1.2e-36	sp|P04004|VTNC_HUMAN/tr|F5GX75|F5GX75_HUMAN	2	-0.02134	-4.96983
PGP_01.14098.14098.3.0.dta	2356	2896.25	2003.96	3	KYNSQJQSNNQFVLYR	10,Deamidated[N];	892.298	892.317	3-2-0-0-0	6	NXS	118	0	0	4	0.07829	0.06909	1.9694	0.13606	T	b1+;y1+;y14+;y14++;	y1+;	sp|P01042|KNG1_HUMAN	K	IT	43	0.01	48	0.00445	2.21951	3.33e-29	sp|P01042|KNG1_HUMAN	7	0.01929	6.66269
PGP_01.14099.14099.4.0.dta	3	4802.14	2011.11	4	KLHINHNJLTESVGPLPK	-	2791.04	2791.02	7-6-0-0-3	8	NXT	198	0	0	4	0.09225	0.14044	2.73654	0.38433	T	b3+;b4+;y2+;y5+;	y2+;y5+;	sp|P51884|LUM_HUMAN	K	SL	120	0	127	0.00109	0.541724	4.66e-25	sp|P51884|LUM_HUMAN	14	-0.01661	-3.45959
PGP_01.14122.14122.3.0.dta	1237	4294.85	2381.17	3	NJATVHEQVGGPSLTSDLQAQSK	-	1913.68	1913.68	5-4-1-0-0	2	NXT	486	0	0	15	0.14455	0.19978	1.7922	0.35805	T	b2+;b3+;b6+;b9+;y2+;y3+;y5+;y6+;y7+;y8+;y9+;y12+;y13+;y14+;y15+;	y2+;	sp|P04004|VTNC_HUMAN	K	GN	85	0	86	0.01275	5.35227	4.14e-28	sp|P04004|VTNC_HUMAN/tr|F5GX75|F5GX75_HUMAN	8	-0.00429	-0.999104
PGP_01.14129.14129.3.0.dta	13	3163.26	1378.66	3	KLGJWSAMPSCK	11,Carbamidomethyl[C];	1784.6	1784.63	6-4-0-0-0	4	NXS	190	0	0	4	0.21668	0.20775	3.85904	0.8017	T	y3+;y4+;y5+;y11+;	y4+;y5+;y11+;	sp|P02749|APOH_HUMAN	T	AS	250	0	253	-0.00433	-3.1385	2.86e-24	sp|P02749|APOH_HUMAN/tr|J3KS17|J3KS17_HUMAN	1	0.0301	9.51861
PGP_01.14132.14132.4.0.dta	3	4802.14	2011.11	4	KLHINHNJLTESVGPLPK	-	2791.04	2791.02	7-6-0-0-3	8	NXT	198	0	0	4	0.08891	0.14021	1.83319	0.25703	T	b3+;y2+;y5+;y8+;	y2+;	sp|P51884|LUM_HUMAN	K	SL	120	0.01	127	0.00109	0.541724	4.66e-25	sp|P51884|LUM_HUMAN	14	-0.01661	-3.45959
PGP_01.14137.14137.4.0.dta	1234	4311.92	2267.13	4	JATVHEQVGGPSLTSDLQAQSK	-	2044.79	2044.76	4-4-0-0-4	1	NXT	228	0	0	11	0.16393	0.18301	3.0132	0.55144	T	y2+;y3+;y4+;y5+;y6+;y7+;y8+;y12+;y13+;y14+;y15+;	y4+;y14+;	sp|P04004|VTNC_HUMAN	N	GN	86	0	86	-0.00023	-0.101406	1.2e-36	sp|P04004|VTNC_HUMAN/tr|F5GX75|F5GX75_HUMAN	2	-0.03215	-7.45776
PGP_01.14143.14143.4.0.dta	3533	5038.2	2012.09	4	KLHINHNJLTESVGPLPK	7,Deamidated[N];	3026.11	3026.09	9-7-0-0-1	8	NXT	272	0	0	4	0.0941	0.11488	2.89047	0.33204	T	b17++;y2+;y5+;y17++;	b17++;y2+;	sp|P51884|LUM_HUMAN	K	SL	120	0.01	127	-0.00146	-0.725259	3.23e-32	sp|P51884|LUM_HUMAN	7	-0.01616	-3.20813
PGP_01.14160.14160.3.1.dta	1457	4298.72	1199.57	3	YSIVQTJCSK	8,Carbamidomethyl[C];	3099.15	3099.13	8-6-0-0-4	7	NXS	884	0	0	4	0.03172	0.07113	2.0861	0.14839	T	y2+;y4+;y5+;y7+;	y2+;	sp|P01042|KNG1_HUMAN	T	EN	199	0.01	205	-0.00147	-1.22443	4.5e-31	sp|P01042|KNG1_HUMAN	1	-0.01883	-4.38138
PGP_01.14163.14163.3.0.dta	2979	4916.09	2548.2	3	PHKPEIJSTTHPGADLQENFCR	21,Carbamidomethyl[C];	2367.89	2367.85	6-4-1-0-2	7	NXT	498	0	0	4	0.1521	0.1234	3.43872	0.42433	T	b2+;y1+;y7+;y11+;	b2+;y7+;y11+;	sp|P00734|THRB_HUMAN	Y	NP	137	0	143	-0.0036	-1.41222	1.86e-13	sp|P00734|THRB_HUMAN/tr|C9JV37|C9JV37_HUMAN/tr|E9PIT3|E9PIT3_HUMAN	1	-0.04568	-9.29375
PGP_01.14165.14165.4.2.dta	1234	4311.92	2267.13	4	JATVHEQVGGPSLTSDLQAQSK	-	2044.79	2044.76	4-4-0-0-4	1	NXT	228	1	0.0225	6	0.08085	0.12724	3.0132	0.38339	T	y2+;y4+;y5+;y6+;y8+;y14+;Y1++;	y4+;Y1++;	sp|P04004|VTNC_HUMAN	N	GN	86	0	86	-0.00023	-0.101406	1.2e-36	sp|P04004|VTNC_HUMAN/tr|F5GX75|F5GX75_HUMAN	2	-0.03189	-7.39745
PGP_01.14180.14180.4.0.dta	3501	4698.97	2451.15	4	HKPEIJSTTHPGADLQENFCR	20,Carbamidomethyl[C];	2247.83	2247.84	4-5-0-0-4	6	NXT	798	0	0	4	0.14347	0.14961	3.83944	0.5744	T	b2+;y4+;y7+;y11+;	b2+;y7+;y11+;	sp|P00734|THRB_HUMAN	P	NP	138	0	143	0.00446	1.81882	8.06e-14	sp|P00734|THRB_HUMAN/tr|C9JV37|C9JV37_HUMAN/tr|E9PIT3|E9PIT3_HUMAN	2	0.01188	2.52876
PGP_01.14182.14182.3.0.dta	3500	4698.96	2451.15	3	HKPEIJSTTHPGADLQENFCR	20,Carbamidomethyl[C];	2247.81	2247.84	4-5-0-0-4	6	NXT	910	0	0	6	0.21507	0.19811	3.63785	0.72069	T	b2+;y1+;y4+;y7+;y11+;y19++;	b2+;y7+;y11+;	sp|P00734|THRB_HUMAN	P	NP	138	0	143	0.00446	1.81882	8.06e-14	sp|P00734|THRB_HUMAN/tr|C9JV37|C9JV37_HUMAN/tr|E9PIT3|E9PIT3_HUMAN	2	0.02604	5.54287
PGP_01.14186.14186.3.1.dta	972	3069.24	993.503	3	GJCSLTTLK	3,Carbamidomethyl[C];	2075.74	2075.73	6-4-1-0-0	2	NXS	190	1	0.00627	5	0.08962	0.13035	2.09508	0.27309	T	b3+;y1+;y2+;y3+;y4+;Y3+;	y4+;	sp|P49908|SEPP1_HUMAN	C	DE	173	0	174	-0.00011	-0.11061	9.83e-13	sp|P49908|SEPP1_HUMAN/tr|A0A182DWH8|A0A182DWH8_HUMAN/tr|A0A182DWH7|A0A182DWH7_HUMAN	1	-0.0119	-3.87843
PGP_01.14187.14187.5.0.dta	2997	4916.08	2711.26	5	YPHKPEIJSTTHPGADLQENFCR	22,Carbamidomethyl[C];	2204.82	2204.77	5-4-2-0-0	8	NXT	588	0	0	5	0.09569	0.11621	1.92403	0.2236	T	b3+;b4+;y7+;y11+;y12+;	y11+;	sp|P00734|THRB_HUMAN	R	NP	136	0.01	143	-0.0038	-1.40105	6.75e-18	sp|P00734|THRB_HUMAN/tr|C9JV37|C9JV37_HUMAN/tr|E9PIT3|E9PIT3_HUMAN	20	-0.04545	-9.24698
PGP_01.14188.14188.4.1.dta	2979	4915.04	2548.2	4	PHKPEIJSTTHPGADLQENFCR	21,Carbamidomethyl[C];	2366.84	2366.83	6-4-2-0-0	7	NXT	700	0	0	4	0.08078	0.07555	1.80695	0.13652	T	b2+;y7+;y8+;y11+;	y11+;	sp|P00734|THRB_HUMAN	Y	NP	137	0.01	143	-0.0036	-1.41222	1.86e-13	sp|P00734|THRB_HUMAN/tr|C9JV37|C9JV37_HUMAN/tr|E9PIT3|E9PIT3_HUMAN	1	-0.01839	-3.74233
PGP_01.14190.14190.4.0.dta	3248	3866.52	1952.82	4	YNQJFSAGNNENIMEAH	-	1913.7	1913.68	5-4-1-0-0	4	NXS	472	0	0	7	0.10606	0.09943	2.0649	0.20532	T	b2+;y1+;y2+;y3+;y4+;y5+;y10+;	y1+;	sp|P04114|APOB_HUMAN	K	VG	3098	0	3101	0.00254	1.30003	5.84e-20	sp|P04114|APOB_HUMAN	1	-0.02647	-6.84768
PGP_01.14207.14207.4.4.dta	3	5060.2	2011.11	4	KLHINHNJLTESVGPLPK	-	3049.09	3049.1	5-6-2-0-3	8	NXT	388	0	0	5	0.13291	0.1859	3.48056	0.64702	T	b1+;y2+;y5+;y7+;y17++;	b1+;y2+;y5+;	sp|P51884|LUM_HUMAN	K	SL	120	0	127	0.00109	0.541724	4.66e-25	sp|P51884|LUM_HUMAN	14	0.01736	3.43139
PGP_01.14221.14221.4.1.dta	3246	5055.2	1883.01	4	LHINHNJLTESVGPLPK	-	3172.18	3172.15	9-7-0-0-2	7	NXT	296	2	0.02028	5	0.15697	0.20603	3.8331	0.78975	T	b2+;b3+;y2+;y4+;y5+;Y1+;Y0++;	b2+;y2+;y5+;	sp|P51884|LUM_HUMAN	K	SL	121	0	127	0.00027	0.143312	4.56e-15	sp|P51884|LUM_HUMAN	24	-0.03695	-7.31071
PGP_01.14231.14231.3.1.dta	4168	3929.75	2381.17	3	NJATVHEQVGGPSLTSDLQAQSK	0,Carbamyl[AnyN-term];	1548.58	1548.54	4-3-1-0-0	2	NXT	202	0	0	5	0.10708	0.14346	2.84284	0.40784	T	y2+;y3+;y4+;y6+;y9+;	y4+;y6+;	sp|P04004|VTNC_HUMAN	K	GN	85	0	86	-0.00334	-1.37723	3.55e-42	sp|P04004|VTNC_HUMAN/tr|F5GX75|F5GX75_HUMAN	1	-0.03455	-8.79409
PGP_01.14249.14249.4.3.dta	3009	4447.92	2022	4	ELHHLQEQJVSNAFLDK	-	2425.92	2425.89	6-5-0-0-3	9	NXS	434	1	0.01455	4	0.09366	0.11434	2.0649	0.23609	T	b3+;b4+;b5+;y2+;Y0++;	b3+;	sp|P00450|CERU_HUMAN	K	GE	754	0	762	0.00138	0.682159	1.52e-20	sp|P00450|CERU_HUMAN/tr|E9PFZ2|E9PFZ2_HUMAN/tr|H7C5R1|H7C5R1_HUMAN	18	-0.02984	-6.71023
PGP_01.14262.14262.3.0.dta	1239	4294.89	2267.13	3	JATVHEQVGGPSLTSDLQAQSK	-	2027.77	2027.75	3-4-1-0-3	1	NXT	266	0	0	13	0.17864	0.22254	4.28484	0.95356	T	b10+;y2+;y3+;y4+;y6+;y7+;y8+;y9+;y12+;y13+;y14+;y18+;y18++;	y2+;y4+;y6+;y14+;	sp|P04004|VTNC_HUMAN	N	GN	86	0	86	-0.00023	-0.101406	1.2e-36	sp|P04004|VTNC_HUMAN/tr|F5GX75|F5GX75_HUMAN	2	-0.02196	-5.11422
PGP_01.14264.14264.3.0.dta	3009	4081.78	2022	3	ELHHLQEQJVSNAFLDK	-	2059.78	2059.73	5-4-1-0-1	9	NXS	346	0	0	5	0.13844	0.14406	4.55763	0.65659	T	b3+;b4+;y1+;y2+;y4+;	b3+;b4+;y2+;y4+;	sp|P00450|CERU_HUMAN	K	GE	754	0	762	0.00138	0.682159	1.52e-20	sp|P00450|CERU_HUMAN/tr|E9PFZ2|E9PFZ2_HUMAN/tr|H7C5R1|H7C5R1_HUMAN	18	-0.04049	-9.92204
PGP_01.14288.14288.3.0.dta	2360	4446.91	2022	3	ELHHLQEQJVSNAFLDK	-	2424.91	2424.87	6-5-1-0-1	9	NXS	418	1	0.01148	7	0.11577	0.16582	2.90522	0.48173	T	b3+;b4+;y1+;y2+;y3+;y4+;y7+;Y0++;	b3+;b4+;	sp|P00450|CERU_HUMAN	K	GE	754	0	762	0.00138	0.682159	1.52e-20	sp|P00450|CERU_HUMAN/tr|E9PFZ2|E9PFZ2_HUMAN/tr|H7C5R1|H7C5R1_HUMAN	18	-0.04249	-9.55702
PGP_01.14306.14306.4.3.dta	313	4080.73	2079.02	4	ELHHLQEQJVSNAFLDKG	-	2001.7	2001.69	5-3-2-0-0	9	NXS	592	0	0	6	0.10498	0.09081	1.94716	0.17682	T	b3+;b4+;b5+;b6+;b7+;b8+;	b3+;	sp|P00450|CERU_HUMAN	K	EF	754	0.01	762	-0.00038	-0.182692	1.17e-16	sp|P00450|CERU_HUMAN/tr|E9PFZ2|E9PFZ2_HUMAN/tr|H7C5R1|H7C5R1_HUMAN	1	-0.01084	-2.65704
PGP_01.14312.14312.3.0.dta	3009	4446.91	2022	3	ELHHLQEQJVSNAFLDK	-	2424.91	2424.87	6-5-1-0-1	9	NXS	432	0	0	7	0.12919	0.15096	3.05003	0.46042	T	b3+;b4+;y1+;y2+;y3+;y5+;y7+;	y2+;y3+;	sp|P00450|CERU_HUMAN	K	GE	754	0	762	0.00138	0.682159	1.52e-20	sp|P00450|CERU_HUMAN/tr|E9PFZ2|E9PFZ2_HUMAN/tr|H7C5R1|H7C5R1_HUMAN	18	-0.04153	-9.34109
PGP_01.14313.14313.3.0.dta	3009	4446.91	2022	3	ELHHLQEQJVSNAFLDK	-	2424.91	2424.87	6-5-1-0-1	9	NXS	432	0	0	5	0.1184	0.13299	3.05003	0.40563	T	b3+;b4+;y2+;y4+;y7+;	b3+;y2+;	sp|P00450|CERU_HUMAN	K	GE	754	0	762	0.00138	0.682159	1.52e-20	sp|P00450|CERU_HUMAN/tr|E9PFZ2|E9PFZ2_HUMAN/tr|H7C5R1|H7C5R1_HUMAN	18	-0.04153	-9.34109
PGP_01.14317.14317.4.1.dta	1212	4699.01	2483.15	4	KEHETCLAPELYNGJYSTTQK	6,Carbamidomethyl[C];	2215.86	2215.82	4-7-0-0-1	15	NXS	562	0	0	6	0.16381	0.06712	1.81202	0.12162	T	b1+;b10+;b10++;b12+++;y12+++;y18+++;	b12+++;	sp|P05160|F13B_HUMAN	R	TF	148	0.01	162	-0.00064	-0.257635	1.32e-32	sp|P05160|F13B_HUMAN	14	-0.03945	-8.39711
PGP_01.14318.14318.4.0.dta	3500	4699.01	2451.15	4	HKPEIJSTTHPGADLQENFCR	20,Carbamidomethyl[C];	2247.87	2247.84	4-5-0-0-4	6	NXT	562	0	0	6	0.14474	0.16366	3.63785	0.59536	T	b2+;y1+;y4+;y7+;y11+;y19++;	b2+;y1+;y11+;	sp|P00734|THRB_HUMAN	P	NP	138	0	143	0.00446	1.81882	8.06e-14	sp|P00734|THRB_HUMAN/tr|C9JV37|C9JV37_HUMAN/tr|E9PIT3|E9PIT3_HUMAN	2	-0.02823	-6.00889
PGP_01.14332.14332.4.0.dta	1212	4625.97	2483.15	4	KEHETCLAPELYNGJYSTTQK	6,Carbamidomethyl[C];	2142.82	2142.81	3-6-0-0-3	15	NXS	564	0	0	4	0.11361	0.07268	2.708	0.19681	T	b1+;b8+;b10++;b12+++;	b1+;b12+++;	sp|P05160|F13B_HUMAN	R	TF	148	0	162	-0.00064	-0.257635	1.32e-32	sp|P05160|F13B_HUMAN	14	-0.01413	-3.05515
PGP_01.14334.14334.4.0.dta	1212	4625.97	2483.15	4	KEHETCLAPELYNGJYSTTQK	6,Carbamidomethyl[C];	2142.82	2142.81	3-6-0-0-3	15	NXS	564	0	0	4	0.10051	0.06749	2.708	0.18276	T	b1+;b8+;b10++;b12+++;	b1+;b12+++;	sp|P05160|F13B_HUMAN	R	TF	148	0.01	162	-0.00064	-0.257635	1.32e-32	sp|P05160|F13B_HUMAN	14	-0.01413	-3.05515
PGP_01.14348.14348.3.0.dta	3	4437.01	2011.11	3	KLHINHNJLTESVGPLPK	-	2425.9	2425.89	6-5-0-0-3	8	NXT	140	0	0	5	0.12736	0.1887	2.73654	0.51639	T	b1+;b3+;y2+;y5+;y7+;	y2+;y5+;	sp|P51884|LUM_HUMAN	K	SL	120	0	127	0.00109	0.541724	4.66e-25	sp|P51884|LUM_HUMAN	14	-0.01314	-2.96212
PGP_01.14351.14351.3.0.dta	2193	3326.32	1266.56	3	LGJWSAMPSCK	7,Oxidation[M];10,Carbamidomethyl[C];	2059.76	2059.73	5-4-1-0-1	3	NXS	218	0	0	4	0.11664	0.1645	2.00312	0.32951	T	b6+;y2+;y3+;y4+;	y4+;	sp|P02749|APOH_HUMAN	K	AS	251	0	253	0.00075	0.591695	1.68e-17	sp|P02749|APOH_HUMAN/tr|J3KS17|J3KS17_HUMAN	13	-0.02891	-8.69383
PGP_01.14354.14354.3.0.dta	2557	3326.32	1266.56	3	LGJWSAMPSCK	7,Oxidation[M];10,Carbamidomethyl[C];	2059.76	2059.73	5-4-1-0-1	3	NXS	218	0	0	5	0.1253	0.17001	2.07742	0.35318	T	b3+;b6+;y2+;y3+;y4+;	y4+;	sp|P02749|APOH_HUMAN	K	AS	251	0	253	0.00075	0.591695	1.68e-17	sp|P02749|APOH_HUMAN/tr|J3KS17|J3KS17_HUMAN	13	-0.02891	-8.69383
PGP_01.14354.14354.4.1.dta	3	4437.01	2011.11	4	KLHINHNJLTESVGPLPK	-	2425.9	2425.89	6-5-0-0-3	8	NXT	138	0	0	5	0.04213	0.1103	1.83319	0.2022	T	b3+;y2+;y4+;y5+;y7+;	y2+;	sp|P51884|LUM_HUMAN	K	SL	120	0.01	127	0.00109	0.541724	4.66e-25	sp|P51884|LUM_HUMAN	14	-0.0149	-3.35887
PGP_01.14358.14358.3.1.dta	501	3400.41	1054.54	3	SJGSHVLQGR	-	2345.88	2345.89	3-7-0-0-3	2	NXS	412	2	0.01715	4	0.10845	0.04068	2.98432	0.1214	T	b3+;b5++;b9++;y2++;Y0++;Y5++;	b3+;b9++;	sp|P25311|ZA2G_HUMAN	D	FG	111	0.01	112	0.00571	5.40961	3.55e-09	sp|P25311|ZA2G_HUMAN/tr|C9JEV0|C9JEV0_HUMAN	2	0.01126	3.31235
PGP_01.14363.14363.3.0.dta	2193	3326.32	1266.56	3	LGJWSAMPSCK	7,Oxidation[M];10,Carbamidomethyl[C];	2059.76	2059.73	5-4-1-0-1	3	NXS	218	0	0	5	0.11365	0.16099	2.00312	0.32248	T	b4+;b6+;y2+;y3+;y4+;	y4+;	sp|P02749|APOH_HUMAN	K	AS	251	0	253	0.00075	0.591695	1.68e-17	sp|P02749|APOH_HUMAN/tr|J3KS17|J3KS17_HUMAN	13	-0.02891	-8.69383
PGP_01.14363.14363.4.2.dta	3	4437.01	2011.11	4	KLHINHNJLTESVGPLPK	-	2425.9	2425.89	6-5-0-0-3	8	NXT	138	0	0	7	0.05588	0.12623	1.83319	0.2314	T	b3+;b4+;y2+;y4+;y5+;y6+;y7+;	y2+;	sp|P51884|LUM_HUMAN	K	SL	120	0.01	127	0.00109	0.541724	4.66e-25	sp|P51884|LUM_HUMAN	14	-0.0149	-3.35887
PGP_01.14369.14369.4.1.dta	4369	4300.87	2637.27	4	EWEKELHHLQEQJVSNAFLDK	4,Carbamyl[K];	1663.6	1663.61	4-5-0-0-0	13	NXS	320	0	0	5	0.09288	0.11841	3.06127	0.36249	T	y1+;y2+;y3+;y4+;y7+;	y3+;y7+;	sp|P00450|CERU_HUMAN	R	GE	750	0	762	0.0056	2.12261	3.96e-12	sp|P00450|CERU_HUMAN/tr|E9PFZ2|E9PFZ2_HUMAN/tr|H7C5R1|H7C5R1_HUMAN	2	0.00531	1.23492
PGP_01.14370.14370.3.0.dta	2496	3095.19	1189.51	3	EEQYJSTYR	-	1905.68	1905.66	8-3-0-0-0	5	NXT	58	0	0	4	0.08405	0.10176	3.09101	0.31454	T	b2+;y1+;y3+;y4+;	y1+;y4+;	sp|P01857|IGHG1_HUMAN	R	VV	176	0.01	180	-0.00026	-0.218396	1.36e-07	sp|P01857|IGHG1_HUMAN/tr|A0A0A0MS08|A0A0A0MS08_HUMAN	13	-0.01821	-5.8852
PGP_01.14372.14372.3.0.dta	2496	3095.19	1189.51	3	EEQYJSTYR	-	1905.68	1905.66	8-3-0-0-0	5	NXT	58	0	0	4	0.07292	0.09561	2.25375	0.21548	T	b2+;y1+;y3+;y4+;	y1+;	sp|P01857|IGHG1_HUMAN	R	VV	176	0.01	180	-0.00026	-0.218396	1.36e-07	sp|P01857|IGHG1_HUMAN/tr|A0A0A0MS08|A0A0A0MS08_HUMAN	13	-0.01821	-5.8852
PGP_01.14374.14374.3.2.dta	2193	3326.32	1266.56	3	LGJWSAMPSCK	7,Oxidation[M];10,Carbamidomethyl[C];	2059.76	2059.73	5-4-1-0-1	3	NXS	212	0	0	4	0.09698	0.15211	2.00312	0.30469	T	b6+;y2+;y3+;y4+;	y4+;	sp|P02749|APOH_HUMAN	K	AS	251	0	253	0.00075	0.591695	1.68e-17	sp|P02749|APOH_HUMAN/tr|J3KS17|J3KS17_HUMAN	13	-0.02822	-8.48634
PGP_01.14374.14374.4.0.dta	3	4437.01	2011.11	4	KLHINHNJLTESVGPLPK	-	2425.9	2425.89	6-5-0-0-3	8	NXT	138	0	0	6	0.04999	0.11792	1.83319	0.21617	T	b3+;b4+;y2+;y4+;y5+;y7+;	y2+;	sp|P51884|LUM_HUMAN	K	SL	120	0.01	127	0.00109	0.541724	4.66e-25	sp|P51884|LUM_HUMAN	14	-0.0149	-3.35887
PGP_01.14375.14375.3.1.dta	2193	3326.32	1266.56	3	LGJWSAMPSCK	7,Oxidation[M];10,Carbamidomethyl[C];	2059.76	2059.73	5-4-1-0-1	3	NXS	212	0	0	5	0.09973	0.15435	2.00312	0.30918	T	b4+;b6+;y2+;y3+;y4+;	y4+;	sp|P02749|APOH_HUMAN	K	AS	251	0	253	0.00075	0.591695	1.68e-17	sp|P02749|APOH_HUMAN/tr|J3KS17|J3KS17_HUMAN	13	-0.02822	-8.48634
PGP_01.14375.14375.4.2.dta	3	4437.01	2011.11	4	KLHINHNJLTESVGPLPK	-	2425.9	2425.89	6-5-0-0-3	8	NXT	138	0	0	5	0.03864	0.10931	1.83319	0.20038	T	b3+;y2+;y4+;y5+;y7+;	y2+;	sp|P51884|LUM_HUMAN	K	SL	120	0.01	127	0.00109	0.541724	4.66e-25	sp|P51884|LUM_HUMAN	14	-0.0149	-3.35887
PGP_01.14387.14387.3.0.dta	1239	4294.89	2267.13	3	JATVHEQVGGPSLTSDLQAQSK	-	2027.77	2027.75	3-4-1-0-3	1	NXT	270	0	0	5	0.09895	0.11893	3.61025	0.42936	T	y2+;y3+;y4+;y5+;y6+;	y2+;y4+;y6+;	sp|P04004|VTNC_HUMAN	N	GN	86	0	86	-0.00023	-0.101406	1.2e-36	sp|P04004|VTNC_HUMAN/tr|F5GX75|F5GX75_HUMAN	2	-0.02416	-5.62657
PGP_01.14395.14395.5.1.dta	4998	4626.97	2452.13	5	HKPEIJSTTHPGADLQENFCR	18,Deamidated[N];20,Carbamidomethyl[C];	2174.84	2174.8	5-6-0-0-1	6	NXT	594	0	0	4	0.24709	0.16871	3.44681	0.58152	T	b2+;y1+;y11+;y12+++;	b2+;y11+;y12+++;	sp|P00734|THRB_HUMAN	P	NP	138	0	143	0.00186	0.758219	1.71e-12	sp|P00734|THRB_HUMAN/tr|C9JV37|C9JV37_HUMAN/tr|E9PIT3|E9PIT3_HUMAN	1	-0.04116	-8.89753
PGP_01.14411.14411.2.0.dta	2557	3310.33	1266.56	2	LGJWSAMPSCK	7,Oxidation[M];10,Carbamidomethyl[C];	2043.77	2043.74	4-4-1-0-2	3	NXS	242	0	0	6	0.23803	0.22743	3.06703	0.69754	T	b3+;b4+;b6+;y2+;y3+;y4+;	y2+;y4+;	sp|P02749|APOH_HUMAN	K	AS	251	0	253	0.00075	0.591695	1.68e-17	sp|P02749|APOH_HUMAN/tr|J3KS17|J3KS17_HUMAN	13	-0.03174	-9.59099
PGP_01.14412.14412.2.0.dta	2557	3310.33	1266.56	2	LGJWSAMPSCK	7,Oxidation[M];10,Carbamidomethyl[C];	2043.77	2043.74	4-4-1-0-2	3	NXS	242	0	0	6	0.26245	0.24039	3.87262	0.93093	T	b3+;b4+;b6+;y2+;y3+;y4+;	y2+;y3+;y4+;	sp|P02749|APOH_HUMAN	K	AS	251	0	253	0.00075	0.591695	1.68e-17	sp|P02749|APOH_HUMAN/tr|J3KS17|J3KS17_HUMAN	13	-0.03174	-9.59099
PGP_01.14413.14413.2.0.dta	2557	3310.33	1266.56	2	LGJWSAMPSCK	7,Oxidation[M];10,Carbamidomethyl[C];	2043.77	2043.74	4-4-1-0-2	3	NXS	242	0	0	5	0.24935	0.23539	3.06703	0.72195	T	b3+;b6+;y2+;y3+;y4+;	y2+;y4+;	sp|P02749|APOH_HUMAN	K	AS	251	0	253	0.00075	0.591695	1.68e-17	sp|P02749|APOH_HUMAN/tr|J3KS17|J3KS17_HUMAN	13	-0.03174	-9.59099
PGP_01.14414.14414.2.0.dta	2193	3310.33	1266.56	2	LGJWSAMPSCK	7,Oxidation[M];10,Carbamidomethyl[C];	2043.77	2043.74	4-4-1-0-2	3	NXS	242	0	0	7	0.26114	0.25425	2.96624	0.75417	T	b3+;b4+;b6+;y1+;y2+;y3+;y4+;	y2+;y4+;	sp|P02749|APOH_HUMAN	K	AS	251	0	253	0.00075	0.591695	1.68e-17	sp|P02749|APOH_HUMAN/tr|J3KS17|J3KS17_HUMAN	13	-0.03174	-9.59099
PGP_01.14415.14415.3.0.dta	3248	3663.45	1952.82	3	YNQJFSAGNNENIMEAH	-	1710.63	1710.6	5-3-1-0-0	4	NXS	384	0	0	6	0.18451	0.12091	3.85241	0.46581	T	b2+;y1+;y2+;y4+;y6+;y12+;	y1+;y2+;y4+;	sp|P04114|APOB_HUMAN	K	VG	3098	0	3101	0.00254	1.30003	5.84e-20	sp|P04114|APOB_HUMAN	1	-0.03277	-8.9475
PGP_01.14416.14416.2.0.dta	4060	3310.33	1282.55	2	LGJWSAMPSCK	4,Oxidation[W];7,Oxidation[M];10,Carbamidomethyl[C];	2027.78	2027.75	3-4-1-0-3	3	NXS	242	1	0.03396	4	0.17601	0.21352	2.96624	0.63334	T	b3+;y2+;y3+;y4+;Y1++;	y4+;Y1++;	sp|P02749|APOH_HUMAN	K	AS	251	0	253	0.00013	0.101282	8.38e-20	sp|P02749|APOH_HUMAN/tr|J3KS17|J3KS17_HUMAN	1	-0.03174	-9.59099
PGP_01.14417.14417.3.1.dta	4060	3342.31	1282.55	3	LGJWSAMPSCK	4,Oxidation[W];7,Oxidation[M];10,Carbamidomethyl[C];	2059.76	2059.73	5-4-1-0-1	3	NXS	192	1	0.02444	4	0.14825	0.19664	2.96624	0.58328	T	b3+;y2+;y3+;y4+;Y1++;	y4+;Y1++;	sp|P02749|APOH_HUMAN	K	AS	251	0	253	0.00013	0.101282	8.38e-20	sp|P02749|APOH_HUMAN/tr|J3KS17|J3KS17_HUMAN	1	-0.02488	-7.44613
PGP_01.14419.14419.2.0.dta	4060	3310.33	1282.55	2	LGJWSAMPSCK	4,Oxidation[W];7,Oxidation[M];10,Carbamidomethyl[C];	2027.78	2027.75	3-4-1-0-3	3	NXS	242	1	0.04578	5	0.23821	0.25898	3.75283	0.97189	T	b3+;y1+;y2+;y3+;y4+;Y1++;	y2+;y4+;Y1++;	sp|P02749|APOH_HUMAN	K	AS	251	0	253	0.00013	0.101282	8.38e-20	sp|P02749|APOH_HUMAN/tr|J3KS17|J3KS17_HUMAN	1	-0.03174	-9.59099
PGP_01.14420.14420.3.1.dta	4060	3342.31	1282.55	3	LGJWSAMPSCK	4,Oxidation[W];7,Oxidation[M];10,Carbamidomethyl[C];	2059.76	2059.73	5-4-1-0-1	3	NXS	192	1	0.02858	4	0.16047	0.20237	2.96624	0.60029	T	b3+;y2+;y3+;y4+;Y1++;	y4+;Y1++;	sp|P02749|APOH_HUMAN	K	AS	251	0	253	0.00013	0.101282	8.38e-20	sp|P02749|APOH_HUMAN/tr|J3KS17|J3KS17_HUMAN	1	-0.02488	-7.44613
PGP_01.14421.14421.2.0.dta	2557	3310.33	1266.56	2	LGJWSAMPSCK	7,Oxidation[M];10,Carbamidomethyl[C];	2043.77	2043.74	4-4-1-0-2	3	NXS	242	0	0	7	0.25473	0.2378	3.06703	0.72933	T	b3+;b4+;b5+;b6+;y2+;y3+;y4+;	y2+;y4+;	sp|P02749|APOH_HUMAN	K	AS	251	0	253	0.00075	0.591695	1.68e-17	sp|P02749|APOH_HUMAN/tr|J3KS17|J3KS17_HUMAN	13	-0.03174	-9.59099
PGP_01.14422.14422.2.0.dta	4060	3310.33	1282.55	2	LGJWSAMPSCK	4,Oxidation[W];7,Oxidation[M];10,Carbamidomethyl[C];	2027.78	2027.75	3-4-1-0-3	3	NXS	242	1	0.03304	4	0.20286	0.22549	2.96624	0.66887	T	b3+;y2+;y3+;y4+;Y1++;	y4+;Y1++;	sp|P02749|APOH_HUMAN	K	AS	251	0	253	0.00013	0.101282	8.38e-20	sp|P02749|APOH_HUMAN/tr|J3KS17|J3KS17_HUMAN	1	-0.03174	-9.59099
PGP_01.14432.14432.3.0.dta	3009	3935.72	2022	3	ELHHLQEQJVSNAFLDK	-	1913.71	1913.68	5-4-1-0-0	9	NXS	352	0	0	8	0.2706	0.24559	3.85241	0.94613	T	b3+;b4+;b5+;y1+;y2+;y3+;y4+;y7+;	b3+;b4+;y2+;	sp|P00450|CERU_HUMAN	K	GE	754	0	762	0.00138	0.682159	1.52e-20	sp|P00450|CERU_HUMAN/tr|E9PFZ2|E9PFZ2_HUMAN/tr|H7C5R1|H7C5R1_HUMAN	18	-0.03596	-9.13909
PGP_01.14433.14433.2.0.dta	2557	3310.33	1266.56	2	LGJWSAMPSCK	7,Oxidation[M];10,Carbamidomethyl[C];	2043.77	2043.74	4-4-1-0-2	3	NXS	242	0	0	6	0.25213	0.23664	3.06703	0.72577	T	b3+;b4+;b6+;y2+;y3+;y4+;	y2+;y4+;	sp|P02749|APOH_HUMAN	K	AS	251	0	253	0.00075	0.591695	1.68e-17	sp|P02749|APOH_HUMAN/tr|J3KS17|J3KS17_HUMAN	13	-0.03145	-9.50336
PGP_01.14434.14434.4.0.dta	4327	6404.51	3617.54	4	ATFGCHDGYSLDGPEEIECTKLGJWSAMPSCK	0,Carbamyl[AnyN-term];5,Carbamidomethyl[C];19,Carbamidomethyl[C];31,Carbamidomethyl[C];	2786.97	2786.96	5-4-4-0-0	24	NXS	266	0	0	5	0.25238	0.1935	3.98092	0.77031	T	y2+;y4+;y5+;y7+;y14++;	y2+;y4+;y5+;y14++;	sp|P02749|APOH_HUMAN	K	AS	230	0	253	-0.00669	-1.82711	3.28e-12	sp|P02749|APOH_HUMAN/tr|J3KS17|J3KS17_HUMAN	1	-0.0068	-1.06192
PGP_01.14435.14435.4.1.dta	4380	6636.65	3660.55	4	ATFGCHDGYSLDGPEEIECTKLGJWSAMPSCK	5,Carbamidomethyl[C];19,Carbamidomethyl[C];21,Carbamyl[K];31,Carbamidomethyl[C];	2976.1	2976.06	6-7-2-0-0	24	NXS	298	0	0	7	0.31096	0.26717	3.98339	1.06425	T	y2+;y3+;y4+;y5+;y6+;y7+;y11+;	y2+;y4+;y5+;y11+;	sp|P02749|APOH_HUMAN	K	AS	230	0	253	-0.00669	-1.82711	4.3e-25	sp|P02749|APOH_HUMAN/tr|J3KS17|J3KS17_HUMAN	1	-0.04116	-6.20282
PGP_01.14450.14450.3.0.dta	2193	3675.47	1266.56	3	LGJWSAMPSCK	7,Oxidation[M];10,Carbamidomethyl[C];	2408.9	2408.87	5-5-1-0-2	3	NXS	386	0	0	4	0.16312	0.1906	2.00312	0.38179	T	b6+;y2+;y3+;y4+;	y4+;	sp|P02749|APOH_HUMAN	K	AS	251	0	253	0.00075	0.591695	1.68e-17	sp|P02749|APOH_HUMAN/tr|J3KS17|J3KS17_HUMAN	13	-0.03278	-8.92096
PGP_01.14451.14451.3.0.dta	3248	3866.53	1952.82	3	YNQJFSAGNNENIMEAH	-	1913.71	1913.68	5-4-1-0-0	4	NXS	510	0	0	4	0.16809	0.09429	3.05003	0.28758	T	y1+;y2+;y4+;y6+;	y1+;y4+;	sp|P04114|APOB_HUMAN	K	VG	3098	0	3101	0.00254	1.30003	5.84e-20	sp|P04114|APOB_HUMAN	1	-0.03771	-9.75537
PGP_01.14453.14453.2.0.dta	2193	3326.33	1266.56	2	LGJWSAMPSCK	7,Oxidation[M];10,Carbamidomethyl[C];	2059.77	2059.73	5-4-1-0-1	3	NXS	220	0	0	4	0.23184	0.22473	2.96624	0.66659	T	b6+;y2+;y3+;y4+;	y2+;y4+;	sp|P02749|APOH_HUMAN	K	AS	251	0	253	0.00075	0.591695	1.68e-17	sp|P02749|APOH_HUMAN/tr|J3KS17|J3KS17_HUMAN	13	-0.03149	-9.46968
PGP_01.14457.14457.2.0.dta	2193	3326.33	1266.56	2	LGJWSAMPSCK	7,Oxidation[M];10,Carbamidomethyl[C];	2059.77	2059.73	5-4-1-0-1	3	NXS	220	0	0	4	0.23898	0.2267	2.96624	0.67246	T	b6+;y2+;y3+;y4+;	y2+;y4+;	sp|P02749|APOH_HUMAN	K	AS	251	0	253	0.00075	0.591695	1.68e-17	sp|P02749|APOH_HUMAN/tr|J3KS17|J3KS17_HUMAN	13	-0.03149	-9.46968
PGP_01.14458.14458.2.0.dta	2193	3326.33	1266.56	2	LGJWSAMPSCK	7,Oxidation[M];10,Carbamidomethyl[C];	2059.77	2059.73	5-4-1-0-1	3	NXS	220	0	0	5	0.23616	0.2237	2.96624	0.66355	T	b4+;b6+;y2+;y3+;y4+;	y2+;y4+;	sp|P02749|APOH_HUMAN	K	AS	251	0	253	0.00075	0.591695	1.68e-17	sp|P02749|APOH_HUMAN/tr|J3KS17|J3KS17_HUMAN	13	-0.03149	-9.46968
PGP_01.14459.14459.4.0.dta	3009	3935.72	2022	4	ELHHLQEQJVSNAFLDK	-	1913.71	1913.68	5-4-1-0-0	9	NXS	352	2	0.02113	12	0.19494	0.23665	3.05003	0.72178	T	b3+;b4+;b5+;b6+;b7+;b10+;y1+;y2+;y3+;y4+;y5+;y7+;Y1++;Y1++;	b3+;y3+;	sp|P00450|CERU_HUMAN	K	GE	754	0	762	0.00138	0.682159	1.52e-20	sp|P00450|CERU_HUMAN/tr|E9PFZ2|E9PFZ2_HUMAN/tr|H7C5R1|H7C5R1_HUMAN	18	-0.03559	-9.04506
PGP_01.14460.14460.2.0.dta	4060	3310.33	1282.55	2	LGJWSAMPSCK	4,Oxidation[W];7,Oxidation[M];10,Carbamidomethyl[C];	2027.78	2027.75	3-4-1-0-3	3	NXS	242	1	0.03682	4	0.20172	0.22907	3.75283	0.85967	T	b3+;y2+;y3+;y4+;Y1++;	y2+;y4+;Y1++;	sp|P02749|APOH_HUMAN	K	AS	251	0	253	0.00013	0.101282	8.38e-20	sp|P02749|APOH_HUMAN/tr|J3KS17|J3KS17_HUMAN	1	-0.03124	-9.43991
PGP_01.14465.14465.3.2.dta	3248	3705.48	1952.82	3	YNQJFSAGNNENIMEAH	-	1752.66	1752.64	4-4-0-0-2	4	NXS	486	0	0	5	0.09398	0.082	2.0649	0.16931	T	y1+;y2+;y3+;y4+;y10+;	y1+;	sp|P04114|APOB_HUMAN	K	VG	3098	0.01	3101	0.00254	1.30003	5.84e-20	sp|P04114|APOB_HUMAN	1	-0.01583	-4.2732
PGP_01.14471.14471.3.0.dta	2557	3164.27	1266.56	3	LGJWSAMPSCK	7,Oxidation[M];10,Carbamidomethyl[C];	1897.71	1897.68	4-4-1-0-1	3	NXS	192	0	0	5	0.19422	0.20824	3.06703	0.63869	T	b3+;b6+;y2+;y3+;y4+;	y2+;y4+;	sp|P02749|APOH_HUMAN	K	AS	251	0	253	0.00075	0.591695	1.68e-17	sp|P02749|APOH_HUMAN/tr|J3KS17|J3KS17_HUMAN	13	-0.03155	-9.97377
PGP_01.14474.14474.2.0.dta	2557	3164.27	1266.56	2	LGJWSAMPSCK	7,Oxidation[M];10,Carbamidomethyl[C];	1897.71	1897.68	4-4-1-0-1	3	NXS	194	0	0	5	0.24169	0.23082	3.06703	0.70794	T	b3+;b6+;y2+;y3+;y4+;	y2+;y4+;	sp|P02749|APOH_HUMAN	K	AS	251	0	253	0.00075	0.591695	1.68e-17	sp|P02749|APOH_HUMAN/tr|J3KS17|J3KS17_HUMAN	13	-0.03047	-9.63236
PGP_01.14475.14475.2.0.dta	2557	3164.27	1266.56	2	LGJWSAMPSCK	7,Oxidation[M];10,Carbamidomethyl[C];	1897.71	1897.68	4-4-1-0-1	3	NXS	194	0	0	6	0.24912	0.23575	3.06703	0.72306	T	b3+;b4+;b5+;y2+;y3+;y4+;	y2+;y4+;	sp|P02749|APOH_HUMAN	K	AS	251	0	253	0.00075	0.591695	1.68e-17	sp|P02749|APOH_HUMAN/tr|J3KS17|J3KS17_HUMAN	13	-0.03047	-9.63236
PGP_01.14476.14476.2.0.dta	2557	3164.27	1266.56	2	LGJWSAMPSCK	7,Oxidation[M];10,Carbamidomethyl[C];	1897.71	1897.68	4-4-1-0-1	3	NXS	194	0	0	6	0.22928	0.2257	3.06703	0.69223	T	b3+;b4+;b6+;y2+;y3+;y4+;	y2+;y4+;	sp|P02749|APOH_HUMAN	K	AS	251	0	253	0.00075	0.591695	1.68e-17	sp|P02749|APOH_HUMAN/tr|J3KS17|J3KS17_HUMAN	13	-0.03047	-9.63236
PGP_01.14477.14477.2.0.dta	2557	3164.27	1266.56	2	LGJWSAMPSCK	7,Oxidation[M];10,Carbamidomethyl[C];	1897.71	1897.68	4-4-1-0-1	3	NXS	194	1	0.00126	6	0.26591	0.24556	3.87262	0.95097	T	b3+;b4+;b6+;y2+;y3+;y4+;Y0+;	y2+;y3+;y4+;	sp|P02749|APOH_HUMAN	K	AS	251	0	253	0.00075	0.591695	1.68e-17	sp|P02749|APOH_HUMAN/tr|J3KS17|J3KS17_HUMAN	13	-0.03047	-9.63236
PGP_01.14478.14478.2.0.dta	2193	3164.27	1266.56	2	LGJWSAMPSCK	7,Oxidation[M];10,Carbamidomethyl[C];	1897.71	1897.68	4-4-1-0-1	3	NXS	194	0	0	7	0.21578	0.23451	2.96624	0.6956	T	b3+;b4+;b6+;y1+;y2+;y3+;y4+;	y2+;y4+;	sp|P02749|APOH_HUMAN	K	AS	251	0	253	0.00075	0.591695	1.68e-17	sp|P02749|APOH_HUMAN/tr|J3KS17|J3KS17_HUMAN	13	-0.03047	-9.63236
PGP_01.14479.14479.2.0.dta	2557	3164.27	1266.56	2	LGJWSAMPSCK	7,Oxidation[M];10,Carbamidomethyl[C];	1897.71	1897.68	4-4-1-0-1	3	NXS	194	0	0	5	0.25361	0.23671	3.87262	0.9167	T	b3+;b6+;y2+;y3+;y4+;	y2+;y3+;y4+;	sp|P02749|APOH_HUMAN	K	AS	251	0	253	0.00075	0.591695	1.68e-17	sp|P02749|APOH_HUMAN/tr|J3KS17|J3KS17_HUMAN	13	-0.03047	-9.63236
PGP_01.14480.14480.2.0.dta	2557	3164.27	1266.56	2	LGJWSAMPSCK	7,Oxidation[M];10,Carbamidomethyl[C];	1897.71	1897.68	4-4-1-0-1	3	NXS	194	0	0	6	0.22905	0.22543	3.06703	0.6914	T	b3+;b4+;b6+;y2+;y3+;y4+;	y2+;y4+;	sp|P02749|APOH_HUMAN	K	AS	251	0	253	0.00075	0.591695	1.68e-17	sp|P02749|APOH_HUMAN/tr|J3KS17|J3KS17_HUMAN	13	-0.03047	-9.63236
PGP_01.14481.14481.2.0.dta	2193	3164.27	1266.56	2	LGJWSAMPSCK	7,Oxidation[M];10,Carbamidomethyl[C];	1897.71	1897.68	4-4-1-0-1	3	NXS	194	0	0	5	0.06619	0.09666	2.00312	0.19363	T	b3+;b4+;b6+;y2+;y3+;	y2+;	sp|P02749|APOH_HUMAN	K	AS	251	0.01	253	0.00075	0.591695	1.68e-17	sp|P02749|APOH_HUMAN/tr|J3KS17|J3KS17_HUMAN	13	-0.03047	-9.63236
PGP_01.14482.14482.4.0.dta	3246	4673.06	1883.01	4	LHINHNJLTESVGPLPK	-	2790.05	2790	7-6-1-0-1	7	NXT	242	3	0.04085	5	0.10756	0.19008	4.53585	0.86216	T	b2+;b3+;y2+;y5+;y7+;Y0++;Y0++;Y1++;	b2+;y2+;y5+;Y1++;	sp|P51884|LUM_HUMAN	K	SL	121	0	127	0.00027	0.143312	4.56e-15	sp|P51884|LUM_HUMAN	24	-0.04571	-9.78362
PGP_01.14484.14484.2.0.dta	2557	3164.27	1266.56	2	LGJWSAMPSCK	7,Oxidation[M];10,Carbamidomethyl[C];	1897.71	1897.68	4-4-1-0-1	3	NXS	194	0	0	7	0.24246	0.23185	3.06703	0.71109	T	b3+;b4+;b5+;b6+;y2+;y3+;y4+;	y2+;y4+;	sp|P02749|APOH_HUMAN	K	AS	251	0	253	0.00075	0.591695	1.68e-17	sp|P02749|APOH_HUMAN/tr|J3KS17|J3KS17_HUMAN	13	-0.03047	-9.63236
PGP_01.14485.14485.4.0.dta	3992	6490.57	3658.57	4	ATFGCHDGYSLDGPEEIECTKLGJWSAMPSCK	0,Amidine[AnyN-term];5,Carbamidomethyl[C];19,Carbamidomethyl[C];31,Carbamidomethyl[C];	2832	2832.05	6-7-0-0-3	24	NXS	392	0	0	7	0.34292	0.23703	4.57237	1.08378	T	y2+;y3+;y4+;y5+;y6+;y7+;y11+;	y2+;y4+;y5+;y7+;y11+;	sp|P02749|APOH_HUMAN	K	AS	230	0	253	7e-05	0.019128	3.46e-06	sp|P02749|APOH_HUMAN/tr|J3KS17|J3KS17_HUMAN	1	0.04473	6.89265
PGP_01.14487.14487.4.2.dta	4327	6276.5	3617.54	4	ATFGCHDGYSLDGPEEIECTKLGJWSAMPSCK	0,Carbamyl[AnyN-term];5,Carbamidomethyl[C];19,Carbamidomethyl[C];31,Carbamidomethyl[C];	2658.95	2658.94	6-4-2-0-2	24	NXS	480	0	0	8	0.19011	0.18967	2.61736	0.49643	T	y2+;y3+;y4+;y5+;y6+;y7+;y11+;y14++;	y4+;y14++;	sp|P02749|APOH_HUMAN	K	AS	230	0	253	-0.00669	-1.82711	3.28e-12	sp|P02749|APOH_HUMAN/tr|J3KS17|J3KS17_HUMAN	1	-0.01215	-1.9361
PGP_01.14488.14488.4.2.dta	4327	6276.5	3617.54	4	ATFGCHDGYSLDGPEEIECTKLGJWSAMPSCK	0,Carbamyl[AnyN-term];5,Carbamidomethyl[C];19,Carbamidomethyl[C];31,Carbamidomethyl[C];	2658.95	2658.94	6-4-2-0-2	24	NXS	480	0	0	8	0.19855	0.20026	2.61736	0.52415	T	y2+;y3+;y4+;y5+;y6+;y7+;y11+;y14++;	y4+;y14++;	sp|P02749|APOH_HUMAN	K	AS	230	0	253	-0.00669	-1.82711	3.28e-12	sp|P02749|APOH_HUMAN/tr|J3KS17|J3KS17_HUMAN	1	-0.01215	-1.9361
PGP_01.14490.14490.2.0.dta	2193	3164.27	1266.56	2	LGJWSAMPSCK	7,Oxidation[M];10,Carbamidomethyl[C];	1897.71	1897.68	4-4-1-0-1	3	NXS	194	0	0	6	0.20804	0.22542	2.96624	0.66865	T	b3+;b5+;b6+;y2+;y3+;y4+;	y2+;y4+;	sp|P02749|APOH_HUMAN	K	AS	251	0	253	0.00075	0.591695	1.68e-17	sp|P02749|APOH_HUMAN/tr|J3KS17|J3KS17_HUMAN	13	-0.03047	-9.63236
PGP_01.14492.14492.3.0.dta	4192	3237.31	886.452	3	JWSLPNR	0,Carbamyl[AnyN-term];	2350.86	2350.83	5-4-2-0-1	1	NXS	264	7	0.09893	6	0.05187	0.21299	2.11399	0.45027	T	b2+;y1+;y3+;y4+;y5+;y6+;Y0+;Y0+;Y1+;Y1+;Y2+;Y3+;Y4+;	Y1+;	sp|P55058|PLTP_HUMAN	R	AV	245	0	245	-0.00035	-0.376165	3.74e-17	sp|P55058|PLTP_HUMAN	1	-0.02566	-7.92874
PGP_01.14502.14502.4.0.dta	3009	4300.85	2022	4	ELHHLQEQJVSNAFLDK	-	2278.85	2278.81	6-5-1-0-0	9	NXS	400	1	0.00504	6	0.08871	0.12904	2.0649	0.26646	T	b3+;b4+;b5+;y2+;y4+;y7+;Y1++;	b3+;	sp|P00450|CERU_HUMAN	K	GE	754	0	762	0.00138	0.682159	1.52e-20	sp|P00450|CERU_HUMAN/tr|E9PFZ2|E9PFZ2_HUMAN/tr|H7C5R1|H7C5R1_HUMAN	18	-0.0407	-9.46537
PGP_01.14504.14504.3.0.dta	3246	4673.06	1883.01	3	LHINHNJLTESVGPLPK	-	2790.05	2790	7-6-1-0-1	7	NXT	242	1	0.02777	4	0.07998	0.16357	3.03379	0.49623	T	b2+;b3+;y2+;y5+;Y1++;	y2+;Y1++;	sp|P51884|LUM_HUMAN	K	SL	121	0	127	0.00027	0.143312	4.56e-15	sp|P51884|LUM_HUMAN	24	-0.04581	-9.80502
PGP_01.14507.14507.5.0.dta	4380	6475.6	3660.55	5	ATFGCHDGYSLDGPEEIECTKLGJWSAMPSCK	5,Carbamidomethyl[C];19,Carbamidomethyl[C];21,Carbamyl[K];31,Carbamidomethyl[C];	2815.05	2815.03	5-7-1-0-2	24	NXS	356	0	0	6	0.18787	0.19923	2.61922	0.52183	T	y2+;y4+;y5+;y6+;y7+;y11+;	y4+;y11+;	sp|P02749|APOH_HUMAN	K	AS	230	0	253	-0.00669	-1.82711	4.3e-25	sp|P02749|APOH_HUMAN/tr|J3KS17|J3KS17_HUMAN	1	-0.0193	-2.98087
PGP_01.14509.14509.2.0.dta	4060	3310.33	1282.55	2	LGJWSAMPSCK	4,Oxidation[W];7,Oxidation[M];10,Carbamidomethyl[C];	2027.78	2027.75	3-4-1-0-3	3	NXS	240	1	0.05022	4	0.22484	0.24354	3.75283	0.91397	T	b3+;y2+;y3+;y4+;Y1++;	y2+;y4+;Y1++;	sp|P02749|APOH_HUMAN	K	AS	251	0	253	0.00013	0.101282	8.38e-20	sp|P02749|APOH_HUMAN/tr|J3KS17|J3KS17_HUMAN	1	-0.03107	-9.38854
PGP_01.14513.14513.3.1.dta	13	3528.41	1378.66	3	KLGJWSAMPSCK	11,Carbamidomethyl[C];	2149.75	2149.77	7-5-0-0-0	4	NXS	386	0	0	8	0.30442	0.29882	5.20854	1.55641	T	y2+;y3+;y4+;y5+;y6+;y7+;y8+;y11+;	y2+;y4+;y5+;y7+;y11+;	sp|P02749|APOH_HUMAN	T	AS	250	0	253	-0.00433	-3.1385	2.86e-24	sp|P02749|APOH_HUMAN/tr|J3KS17|J3KS17_HUMAN	1	0.01733	4.91299
PGP_01.14517.14517.4.4.dta	4327	6276.49	3617.54	4	ATFGCHDGYSLDGPEEIECTKLGJWSAMPSCK	0,Carbamyl[AnyN-term];5,Carbamidomethyl[C];19,Carbamidomethyl[C];31,Carbamidomethyl[C];	2658.94	2658.94	6-4-2-0-2	24	NXS	462	0	0	9	0.18039	0.18388	2.61736	0.48128	T	b29+++;y2+;y4+;y5+;y6+;y7+;y8+;y11+;y14++;	y4+;y14++;	sp|P02749|APOH_HUMAN	K	AS	230	0	253	-0.00669	-1.82711	3.28e-12	sp|P02749|APOH_HUMAN/tr|J3KS17|J3KS17_HUMAN	1	-0.00332	-0.529043
PGP_01.14519.14519.5.0.dta	3992	6327.52	3658.57	5	ATFGCHDGYSLDGPEEIECTKLGJWSAMPSCK	0,Amidine[AnyN-term];5,Carbamidomethyl[C];19,Carbamidomethyl[C];31,Carbamidomethyl[C];	2668.95	2668.97	5-7-1-0-1	24	NXS	444	0	0	8	0.26905	0.20967	3.98339	0.83521	T	y2+;y3+;y4+;y5+;y6+;y7+;y8+;y11+;	y4+;y5+;y7+;y11+;	sp|P02749|APOH_HUMAN	K	AS	230	0	253	7e-05	0.019128	3.46e-06	sp|P02749|APOH_HUMAN/tr|J3KS17|J3KS17_HUMAN	1	0.02138	3.37944
PGP_01.14521.14521.4.2.dta	4380	6401.58	3660.55	4	ATFGCHDGYSLDGPEEIECTKLGJWSAMPSCK	5,Carbamidomethyl[C];19,Carbamidomethyl[C];21,Carbamyl[K];31,Carbamidomethyl[C];	2741.04	2740.99	4-6-2-0-2	24	NXS	410	0	0	6	0.21479	0.2033	3.34188	0.67942	T	y2+;y4+;y5+;y7+;y11+;y14++;	y4+;y5+;y11+;	sp|P02749|APOH_HUMAN	K	AS	230	0	253	-0.00669	-1.82711	4.3e-25	sp|P02749|APOH_HUMAN/tr|J3KS17|J3KS17_HUMAN	1	-0.04157	-6.49468
PGP_01.14522.14522.5.0.dta	4380	6344.56	3660.55	5	ATFGCHDGYSLDGPEEIECTKLGJWSAMPSCK	5,Carbamidomethyl[C];19,Carbamidomethyl[C];21,Carbamyl[K];31,Carbamidomethyl[C];	2684.01	2683.97	4-5-2-0-3	24	NXS	476	0	0	8	0.2434	0.24088	3.34188	0.805	T	y2+;y3+;y4+;y5+;y6+;y7+;y8+;y11+;	y4+;y5+;y11+;	sp|P02749|APOH_HUMAN	K	AS	230	0	253	-0.00669	-1.82711	4.3e-25	sp|P02749|APOH_HUMAN/tr|J3KS17|J3KS17_HUMAN	1	-0.04219	-6.6508
PGP_01.14523.14523.4.4.dta	4327	6366.47	3617.54	4	ATFGCHDGYSLDGPEEIECTKLGJWSAMPSCK	0,Carbamyl[AnyN-term];5,Carbamidomethyl[C];19,Carbamidomethyl[C];31,Carbamidomethyl[C];	2748.92	2748.97	8-5-1-0-1	24	NXS	322	0	0	8	0.29867	0.26209	3.98092	1.04335	T	y1+;y2+;y3+;y4+;y5+;y6+;y7+;y11+;	y3+;y4+;y5+;y11+;	sp|P02749|APOH_HUMAN	K	AS	230	0	253	-0.00669	-1.82711	3.28e-12	sp|P02749|APOH_HUMAN/tr|J3KS17|J3KS17_HUMAN	1	0.04939	7.75912
PGP_01.14524.14524.2.0.dta	13	3171.29	1378.66	2	KLGJWSAMPSCK	11,Carbamidomethyl[C];	1792.63	1792.65	3-5-1-0-0	4	NXS	224	0	0	8	0.24864	0.27113	3.85904	1.04629	T	y2+;y3+;y4+;y5+;y6+;y7+;y8+;y11+;	y2+;y4+;y5+;	sp|P02749|APOH_HUMAN	T	AS	250	0	253	-0.00433	-3.1385	2.86e-24	sp|P02749|APOH_HUMAN/tr|J3KS17|J3KS17_HUMAN	1	0.01868	5.89225
PGP_01.14530.14530.3.0.dta	2557	3164.27	1266.56	3	LGJWSAMPSCK	7,Oxidation[M];10,Carbamidomethyl[C];	1897.71	1897.68	4-4-1-0-1	3	NXS	192	0	0	6	0.21687	0.21942	3.06703	0.67295	T	b3+;b4+;b6+;y2+;y3+;y4+;	y2+;y4+;	sp|P02749|APOH_HUMAN	K	AS	251	0	253	0.00075	0.591695	1.68e-17	sp|P02749|APOH_HUMAN/tr|J3KS17|J3KS17_HUMAN	13	-0.03143	-9.93583
PGP_01.14532.14532.4.0.dta	4060	3164.27	1282.55	4	LGJWSAMPSCK	4,Oxidation[W];7,Oxidation[M];10,Carbamidomethyl[C];	1881.72	1881.69	3-4-1-0-2	3	NXS	190	1	0.02833	4	0.19018	0.2183	2.96624	0.64754	T	b3+;y2+;y3+;y4+;Y1++;	y4+;Y1++;	sp|P02749|APOH_HUMAN	K	AS	251	0	253	0.00013	0.101282	8.38e-20	sp|P02749|APOH_HUMAN/tr|J3KS17|J3KS17_HUMAN	1	-0.02955	-9.34153
PGP_01.14536.14536.4.4.dta	4327	6366.47	3617.54	4	ATFGCHDGYSLDGPEEIECTKLGJWSAMPSCK	0,Carbamyl[AnyN-term];5,Carbamidomethyl[C];19,Carbamidomethyl[C];31,Carbamidomethyl[C];	2748.93	2748.97	8-5-1-0-1	24	NXS	324	0	0	7	0.29785	0.26351	3.98092	1.049	T	y2+;y3+;y4+;y5+;y6+;y7+;y11+;	y2+;y4+;y5+;y11+;	sp|P02749|APOH_HUMAN	K	AS	230	0	253	-0.00669	-1.82711	3.28e-12	sp|P02749|APOH_HUMAN/tr|J3KS17|J3KS17_HUMAN	1	0.04373	6.86993
PGP_01.14538.14538.3.0.dta	4060	3164.27	1282.55	3	LGJWSAMPSCK	4,Oxidation[W];7,Oxidation[M];10,Carbamidomethyl[C];	1881.72	1881.69	3-4-1-0-2	3	NXS	192	1	0.03609	4	0.20137	0.22654	2.96624	0.67196	T	b3+;y2+;y3+;y4+;Y1++;	y4+;Y1++;	sp|P02749|APOH_HUMAN	K	AS	251	0	253	0.00013	0.101282	8.38e-20	sp|P02749|APOH_HUMAN/tr|J3KS17|J3KS17_HUMAN	1	-0.03142	-9.93267
PGP_01.14543.14543.4.0.dta	4380	6344.55	3660.55	4	ATFGCHDGYSLDGPEEIECTKLGJWSAMPSCK	5,Carbamidomethyl[C];19,Carbamidomethyl[C];21,Carbamyl[K];31,Carbamidomethyl[C];	2684	2683.97	4-5-2-0-3	24	NXS	454	0	0	8	0.3015	0.27143	5.12456	1.39095	T	y2+;y3+;y4+;y5+;y6+;y7+;y8+;y11+;	y2+;y3+;y4+;y5+;y7+;y11+;	sp|P02749|APOH_HUMAN	K	AS	230	0	253	-0.00669	-1.82711	4.3e-25	sp|P02749|APOH_HUMAN/tr|J3KS17|J3KS17_HUMAN	1	-0.03035	-4.78437
PGP_01.14549.14549.2.6.dta	1798	3182.26	1080.46	2	JWSAMPSCK	8,Carbamidomethyl[C];	2101.8	2101.78	4-5-0-0-3	1	NXS	150	0	0	6	0.26727	0.26504	3.90115	1.03397	T	y2+;y3+;y4+;y5+;y6+;y7+;	y2+;y4+;y5+;	sp|P02749|APOH_HUMAN	G	AS	253	0	253	-0.00051	-0.471592	2.05e-18	sp|P02749|APOH_HUMAN/tr|J3KS17|J3KS17_HUMAN	1	-0.02031	-6.38423
PGP_01.14549.14549.4.3.dta	4327	6366.47	3617.54	4	ATFGCHDGYSLDGPEEIECTKLGJWSAMPSCK	0,Carbamyl[AnyN-term];5,Carbamidomethyl[C];19,Carbamidomethyl[C];31,Carbamidomethyl[C];	2748.93	2748.97	8-5-1-0-1	24	NXS	324	0	0	7	0.2992	0.26414	3.98092	1.0515	T	y2+;y3+;y4+;y5+;y6+;y7+;y11+;	y2+;y4+;y5+;y11+;	sp|P02749|APOH_HUMAN	K	AS	230	0	253	-0.00669	-1.82711	3.28e-12	sp|P02749|APOH_HUMAN/tr|J3KS17|J3KS17_HUMAN	1	0.04373	6.86993
PGP_01.14559.14559.3.0.dta	3009	3935.71	2022	3	ELHHLQEQJVSNAFLDK	-	1913.71	1913.68	5-4-1-0-0	9	NXS	370	5	0.02102	16	0.2311	0.27908	4.55763	1.27192	T	b3+;b6+;b7+;b8+;b9+;b10+;y1+;y2+;y3+;y4+;y5+;y6+;y7+;y8+;y11+;y12+;Y0+;Y0++;Y0++;Y1++;Y1++;	b3+;y2+;y3+;y4+;	sp|P00450|CERU_HUMAN	K	GE	754	0	762	0.00138	0.682159	1.52e-20	sp|P00450|CERU_HUMAN/tr|E9PFZ2|E9PFZ2_HUMAN/tr|H7C5R1|H7C5R1_HUMAN	18	-0.03417	-8.68418
PGP_01.14560.14560.3.1.dta	4213	4756.89	1753.78	3	LGJWSAMPSCKASCK	0,Carbamyl[AnyN-term];10,Carbamidomethyl[C];11,Carbamidomethyl[K];14,Carbamidomethyl[C];	3003.11	3003.11	6-10-0-0-0	3	NXS	1084	1	0.00438	6	0.08159	0.05659	2.05687	0.11639	T	b3+;b4+;b6+;b7+;y2+;y3+;Y4++;	y2+;	sp|P02749|APOH_HUMAN	K	VP	251	0.01	253	-0.0001	-0.055624	9.45e-31	sp|P02749|APOH_HUMAN	1	-8e-05	-0.0168213
PGP_01.14566.14566.3.0.dta	3009	3935.71	2022	3	ELHHLQEQJVSNAFLDK	-	1913.71	1913.68	5-4-1-0-0	9	NXS	370	3	0.0151	17	0.26731	0.29186	5.20034	1.51779	T	b3+;b4+;b5+;b6+;b7+;b8+;b9+;b10+;y1+;y2+;y3+;y4+;y5+;y6+;y7+;y8+;y13+;Y0++;Y1++;Y1++;	b3+;b4+;y2+;y3+;y4+;	sp|P00450|CERU_HUMAN	K	GE	754	0	762	0.00138	0.682159	1.52e-20	sp|P00450|CERU_HUMAN/tr|E9PFZ2|E9PFZ2_HUMAN/tr|H7C5R1|H7C5R1_HUMAN	18	-0.03417	-8.68418
PGP_01.14569.14569.4.1.dta	4327	6276.48	3617.54	4	ATFGCHDGYSLDGPEEIECTKLGJWSAMPSCK	0,Carbamyl[AnyN-term];5,Carbamidomethyl[C];19,Carbamidomethyl[C];31,Carbamidomethyl[C];	2658.94	2658.94	6-4-2-0-2	24	NXS	466	0	0	8	0.20786	0.20249	2.61736	0.52999	T	y2+;y4+;y5+;y6+;y7+;y8+;y11+;y14++;	y4+;y14++;	sp|P02749|APOH_HUMAN	K	AS	230	0	253	-0.00669	-1.82711	3.28e-12	sp|P02749|APOH_HUMAN/tr|J3KS17|J3KS17_HUMAN	1	-7e-05	-0.0111545
PGP_01.14571.14571.2.1.dta	2439	3175.28	1260.58	2	SYETLYAJGSR	-	1914.69	1914.7	5-4-0-0-2	8	NXS	186	1	0.03851	4	0.02506	0.05762	2.07742	0.1197	T	b4+;b5+;y6+;y7+;Y0++;	Y0++;	sp|O95084|PRS23_HUMAN	L	TE	86	0.01	93	0.00158	1.25241	4.86e-13	sp|O95084|PRS23_HUMAN/tr|E9PRR2|E9PRR2_HUMAN	1	0.00481	1.51531
PGP_01.14578.14578.2.0.dta	2193	3206.27	1266.56	2	LGJWSAMPSCK	7,Oxidation[M];10,Carbamidomethyl[C];	1939.71	1939.73	3-5-0-0-3	3	NXS	144	0	0	4	0.21605	0.21719	2.96624	0.64424	T	b6+;y2+;y3+;y4+;	y2+;y4+;	sp|P02749|APOH_HUMAN	K	AS	251	0	253	0.00075	0.591695	1.68e-17	sp|P02749|APOH_HUMAN/tr|J3KS17|J3KS17_HUMAN	13	0.02105	6.56737
PGP_01.14589.14589.4.4.dta	4380	5267.13	3660.55	4	ATFGCHDGYSLDGPEEIECTKLGJWSAMPSCK	5,Carbamidomethyl[C];19,Carbamidomethyl[C];21,Carbamyl[K];31,Carbamidomethyl[C];	1606.58	1606.59	4-4-0-0-1	24	NXS	1080	0	0	7	0.1109	0.15594	1.74607	0.27228	T	y2+;y4+;y5+;y6+;y7+;y11+;y16+++;	y4+;	sp|P02749|APOH_HUMAN	K	AS	230	0	253	-0.00669	-1.82711	4.3e-25	sp|P02749|APOH_HUMAN/tr|J3KS17|J3KS17_HUMAN	1	0.00598	1.13556
PGP_01.14594.14594.3.1.dta	2193	5425.04	1266.56	3	LGJWSAMPSCK	7,Oxidation[M];10,Carbamidomethyl[C];	4158.48	4158.48	7-7-4-0-3	3	NXS	254	0	0	4	0.28638	0.25904	3.75283	0.97214	T	y1+;y2+;y3+;y4+;	y2+;y3+;y4+;	sp|P02749|APOH_HUMAN	K	AS	251	0	253	0.00075	0.591695	1.68e-17	sp|P02749|APOH_HUMAN/tr|J3KS17|J3KS17_HUMAN	13	-0.00168	-0.309732
PGP_01.14597.14597.3.0.dta	3009	4081.77	2022	3	ELHHLQEQJVSNAFLDK	-	2059.76	2059.73	5-4-1-0-1	9	NXS	382	2	0.02143	10	0.24301	0.25792	3.85241	0.99361	T	b3+;b4+;b5+;b6+;b8+;y1+;y2+;y3+;y4+;y7+;Y0++;Y1++;	b3+;y2+;y4+;	sp|P00450|CERU_HUMAN	K	GE	754	0	762	0.00138	0.682159	1.52e-20	sp|P00450|CERU_HUMAN/tr|E9PFZ2|E9PFZ2_HUMAN/tr|H7C5R1|H7C5R1_HUMAN	18	-0.02975	-7.29025
PGP_01.14598.14598.3.0.dta	4380	5250.1	3660.55	3	ATFGCHDGYSLDGPEEIECTKLGJWSAMPSCK	5,Carbamidomethyl[C];19,Carbamidomethyl[C];21,Carbamyl[K];31,Carbamidomethyl[C];	1589.56	1589.57	3-4-1-0-0	24	NXS	1242	0	0	4	0.17451	0.17338	1.74607	0.30273	T	y2+;y4+;y5+;y11+;	y4+;	sp|P02749|APOH_HUMAN	K	AS	230	0	253	-0.00669	-1.82711	4.3e-25	sp|P02749|APOH_HUMAN/tr|J3KS17|J3KS17_HUMAN	1	0.01618	3.08244
PGP_01.14600.14600.3.1.dta	4327	5427.18	3617.54	3	ATFGCHDGYSLDGPEEIECTKLGJWSAMPSCK	0,Carbamyl[AnyN-term];5,Carbamidomethyl[C];19,Carbamidomethyl[C];31,Carbamidomethyl[C];	1809.64	1809.67	4-5-0-0-1	24	NXS	1080	0	0	6	0.40552	0.29997	3.98092	1.19414	T	y2+;y3+;y4+;y5+;y7+;y11+;	y2+;y3+;y4+;y5+;	sp|P02749|APOH_HUMAN	K	AS	230	0	253	-0.00669	-1.82711	3.28e-12	sp|P02749|APOH_HUMAN/tr|J3KS17|J3KS17_HUMAN	1	0.02502	4.611
PGP_01.14601.14601.3.0.dta	3009	3935.71	2022	3	ELHHLQEQJVSNAFLDK	-	1913.71	1913.68	5-4-1-0-0	9	NXS	370	2	0.00665	14	0.18668	0.22803	3.05003	0.6955	T	b3+;b4+;b5+;b6+;b7+;b8+;y1+;y2+;y3+;y4+;y5+;y6+;y7+;y12+;Y1++;Y1++;	b3+;y2+;	sp|P00450|CERU_HUMAN	K	GE	754	0	762	0.00138	0.682159	1.52e-20	sp|P00450|CERU_HUMAN/tr|E9PFZ2|E9PFZ2_HUMAN/tr|H7C5R1|H7C5R1_HUMAN	18	-0.03427	-8.70959
PGP_01.14615.14615.3.0.dta	3009	3935.71	2022	3	ELHHLQEQJVSNAFLDK	-	1913.71	1913.68	5-4-1-0-0	9	NXS	370	4	0.03105	16	0.21402	0.26521	3.05003	0.80889	T	b3+;b4+;b5+;b6+;b7+;b8+;b9+;b10+;y1+;y2+;y3+;y4+;y5+;y6+;y7+;y8+;Y0++;Y0++;Y1++;Y1++;	b3+;y2+;	sp|P00450|CERU_HUMAN	K	GE	754	0	762	0.00138	0.682159	1.52e-20	sp|P00450|CERU_HUMAN/tr|E9PFZ2|E9PFZ2_HUMAN/tr|H7C5R1|H7C5R1_HUMAN	18	-0.03427	-8.70959
PGP_01.14619.14619.3.1.dta	4380	5250.1	3660.55	3	ATFGCHDGYSLDGPEEIECTKLGJWSAMPSCK	5,Carbamidomethyl[C];19,Carbamidomethyl[C];21,Carbamyl[K];31,Carbamidomethyl[C];	1589.55	1589.57	3-4-1-0-0	24	NXS	1210	0	0	5	0.19863	0.19639	2.61922	0.5144	T	y2+;y4+;y5+;y7+;y11+;	y4+;y11+;	sp|P02749|APOH_HUMAN	K	AS	230	0	253	-0.00669	-1.82711	4.3e-25	sp|P02749|APOH_HUMAN/tr|J3KS17|J3KS17_HUMAN	1	0.02412	4.5951
PGP_01.14621.14621.3.1.dta	1793	5660.06	1137.48	3	GJWSAMPSCK	9,Carbamidomethyl[C];	4522.58	4522.59	8-8-5-0-1	2	NXS	44	0	0	4	0.25083	0.22854	3.07882	0.70364	T	y2+;y4+;y5+;y6+;	y4+;y5+;	sp|P02749|APOH_HUMAN	L	AS	252	0	253	-0.00034	-0.298648	2.98e-18	sp|P02749|APOH_HUMAN/tr|J3KS17|J3KS17_HUMAN	1	0.01684	2.97577
PGP_01.14630.14630.4.0.dta	4380	6344.56	3660.55	4	ATFGCHDGYSLDGPEEIECTKLGJWSAMPSCK	5,Carbamidomethyl[C];19,Carbamidomethyl[C];21,Carbamyl[K];31,Carbamidomethyl[C];	2684.01	2683.97	4-5-2-0-3	24	NXS	460	0	0	8	0.32583	0.2826	5.12456	1.44822	T	y2+;y3+;y4+;y5+;y6+;y7+;y8+;y11+;	y2+;y3+;y4+;y5+;y7+;y11+;	sp|P02749|APOH_HUMAN	K	AS	230	0	253	-0.00669	-1.82711	4.3e-25	sp|P02749|APOH_HUMAN/tr|J3KS17|J3KS17_HUMAN	1	-0.03845	-6.06124
PGP_01.14634.14634.4.0.dta	4380	6344.56	3660.55	4	ATFGCHDGYSLDGPEEIECTKLGJWSAMPSCK	5,Carbamidomethyl[C];19,Carbamidomethyl[C];21,Carbamyl[K];31,Carbamidomethyl[C];	2684.01	2683.97	4-5-2-0-3	24	NXS	460	0	0	9	0.39554	0.31228	4.57237	1.42787	T	y1+;y2+;y3+;y4+;y5+;y6+;y7+;y8+;y11+;	y2+;y4+;y5+;y6+;y11+;	sp|P02749|APOH_HUMAN	K	AS	230	0	253	-0.00669	-1.82711	4.3e-25	sp|P02749|APOH_HUMAN/tr|J3KS17|J3KS17_HUMAN	1	-0.03845	-6.06124
PGP_01.14640.14640.4.3.dta	3009	4082.79	2022	4	ELHHLQEQJVSNAFLDK	-	2060.78	2060.76	5-4-0-0-3	9	NXS	306	1	0.04678	9	0.17208	0.21353	3.05003	0.65128	T	b3+;b4+;b5+;y1+;y2+;y3+;y4+;y5+;y7+;Y1++;	b3+;Y1++;	sp|P00450|CERU_HUMAN	K	GE	754	0	762	0.00138	0.682159	1.52e-20	sp|P00450|CERU_HUMAN/tr|E9PFZ2|E9PFZ2_HUMAN/tr|H7C5R1|H7C5R1_HUMAN	18	-0.02754	-6.74701
PGP_01.14643.14643.2.0.dta	2193	3164.27	1266.56	2	LGJWSAMPSCK	7,Oxidation[M];10,Carbamidomethyl[C];	1897.71	1897.68	4-4-1-0-1	3	NXS	190	0	0	5	0.18984	0.2143	2.96624	0.63566	T	b3+;b6+;y2+;y3+;y4+;	y2+;y4+;	sp|P02749|APOH_HUMAN	K	AS	251	0	253	0.00075	0.591695	1.68e-17	sp|P02749|APOH_HUMAN/tr|J3KS17|J3KS17_HUMAN	13	-0.0296	-9.35733
PGP_01.14647.14647.4.1.dta	4327	6366.48	3617.54	4	ATFGCHDGYSLDGPEEIECTKLGJWSAMPSCK	0,Carbamyl[AnyN-term];5,Carbamidomethyl[C];19,Carbamidomethyl[C];31,Carbamidomethyl[C];	2748.94	2748.97	8-5-1-0-1	24	NXS	346	0	0	7	0.32281	0.26834	3.98092	1.06826	T	y2+;y3+;y4+;y6+;y7+;y8+;y11+;	y2+;y4+;y7+;y11+;	sp|P02749|APOH_HUMAN	K	AS	230	0	253	-0.00669	-1.82711	3.28e-12	sp|P02749|APOH_HUMAN/tr|J3KS17|J3KS17_HUMAN	1	0.03342	5.25022
PGP_01.14653.14653.2.0.dta	2193	3165.27	1266.56	2	LGJWSAMPSCK	7,Oxidation[M];10,Carbamidomethyl[C];	1898.71	1898.7	4-4-0-0-3	3	NXS	202	0	0	6	0.20202	0.22354	2.96624	0.66308	T	b3+;b5+;b6+;y2+;y3+;y4+;	y2+;y4+;	sp|P02749|APOH_HUMAN	K	AS	251	0	253	0.00075	0.591695	1.68e-17	sp|P02749|APOH_HUMAN/tr|J3KS17|J3KS17_HUMAN	13	-0.01202	-3.79865
PGP_01.14661.14661.3.0.dta	2557	3310.32	1266.56	3	LGJWSAMPSCK	7,Oxidation[M];10,Carbamidomethyl[C];	2043.76	2043.74	4-4-1-0-2	3	NXS	210	0	0	6	0.21051	0.21521	3.06703	0.66005	T	b3+;b4+;b6+;y2+;y3+;y4+;	y2+;y4+;	sp|P02749|APOH_HUMAN	K	AS	251	0	253	0.00075	0.591695	1.68e-17	sp|P02749|APOH_HUMAN/tr|J3KS17|J3KS17_HUMAN	13	-0.01887	-5.70206
PGP_01.14663.14663.3.0.dta	1798	3473.37	1080.46	3	JWSAMPSCK	8,Carbamidomethyl[C];	2392.91	2392.88	4-5-1-0-3	1	NXS	222	0	0	5	0.13446	0.18503	2.09508	0.38764	T	y2+;y3+;y4+;y5+;y7+;	y4+;	sp|P02749|APOH_HUMAN	G	AS	253	0	253	-0.00051	-0.471592	2.05e-18	sp|P02749|APOH_HUMAN/tr|J3KS17|J3KS17_HUMAN	1	-0.03292	-9.48049
PGP_01.14665.14665.3.0.dta	2360	3935.72	2022	3	ELHHLQEQJVSNAFLDK	-	1913.71	1913.68	5-4-1-0-0	9	NXS	366	4	0.01525	19	0.22841	0.27577	3.68041	1.01495	T	b3+;b4+;b6+;b7+;b8+;b9+;b10+;b13+;b8++;b13++;y1+;y2+;y3+;y4+;y5+;y6+;y7+;y8+;y14++;Y1+;Y0++;Y0++;Y1++;	b3+;b4+;y2+;	sp|P00450|CERU_HUMAN	K	GE	754	0	762	0.00138	0.682159	1.52e-20	sp|P00450|CERU_HUMAN/tr|E9PFZ2|E9PFZ2_HUMAN/tr|H7C5R1|H7C5R1_HUMAN	18	-0.03506	-8.91037
PGP_01.14667.14667.3.0.dta	3533	4071.87	2012.09	3	KLHINHNJLTESVGPLPK	7,Deamidated[N];	2059.77	2059.73	5-4-1-0-1	8	NXT	72	2	0.03562	9	0.2193	0.27406	2.89047	0.79215	T	b1+;b3+;b4+;y1+;y2+;y4+;y5+;y6+;y7+;Y0++;Y1++;	y2+;y5+;	sp|P51884|LUM_HUMAN	K	SL	120	0	127	-0.00146	-0.725259	3.23e-32	sp|P51884|LUM_HUMAN	7	-0.03934	-9.66372
PGP_01.14668.14668.4.1.dta	3533	4072.87	2012.09	4	KLHINHNJLTESVGPLPK	7,Deamidated[N];	2060.78	2060.76	5-4-0-0-3	8	NXT	60	4	0.05619	9	0.1927	0.25754	3.66291	0.94333	T	b1+;b3+;b4+;y2+;y5+;y6+;y7+;y13+;y16++;Y0++;Y1++;Y1++;Y2++;	y2+;y5+;Y1++;	sp|P51884|LUM_HUMAN	K	SL	120	0	127	-0.00146	-0.725259	3.23e-32	sp|P51884|LUM_HUMAN	7	-0.02774	-6.81255
PGP_01.14669.14669.4.3.dta	4327	6366.48	3617.54	4	ATFGCHDGYSLDGPEEIECTKLGJWSAMPSCK	0,Carbamyl[AnyN-term];5,Carbamidomethyl[C];19,Carbamidomethyl[C];31,Carbamidomethyl[C];	2748.94	2748.97	8-5-1-0-1	24	NXS	348	0	0	7	0.27356	0.25041	3.98092	0.99688	T	y2+;y3+;y4+;y5+;y6+;y7+;y11+;	y2+;y4+;y5+;y11+;	sp|P02749|APOH_HUMAN	K	AS	230	0	253	-0.00669	-1.82711	3.28e-12	sp|P02749|APOH_HUMAN/tr|J3KS17|J3KS17_HUMAN	1	0.03199	5.02557
PGP_01.14672.14672.3.0.dta	2193	3327.34	1266.56	3	LGJWSAMPSCK	7,Oxidation[M];10,Carbamidomethyl[C];	2060.78	2060.76	5-4-0-0-3	3	NXS	294	0	0	4	0.16281	0.1879	2.00312	0.37638	T	b6+;y2+;y3+;y4+;	y4+;	sp|P02749|APOH_HUMAN	K	AS	251	0	253	0.00075	0.591695	1.68e-17	sp|P02749|APOH_HUMAN/tr|J3KS17|J3KS17_HUMAN	13	-0.02345	-7.04976
PGP_01.14673.14673.4.4.dta	4327	6366.48	3617.54	4	ATFGCHDGYSLDGPEEIECTKLGJWSAMPSCK	0,Carbamyl[AnyN-term];5,Carbamidomethyl[C];19,Carbamidomethyl[C];31,Carbamidomethyl[C];	2748.94	2748.97	8-5-1-0-1	24	NXS	348	0	0	6	0.2185	0.21637	3.98092	0.86136	T	y2+;y3+;y4+;y5+;y7+;y11+;	y2+;y3+;y4+;y5+;	sp|P02749|APOH_HUMAN	K	AS	230	0	253	-0.00669	-1.82711	3.28e-12	sp|P02749|APOH_HUMAN/tr|J3KS17|J3KS17_HUMAN	1	0.03199	5.02557
PGP_01.14692.14692.3.0.dta	4060	3327.34	1282.55	3	LGJWSAMPSCK	4,Oxidation[W];7,Oxidation[M];10,Carbamidomethyl[C];	2044.78	2044.76	4-4-0-0-4	3	NXS	278	1	0.02984	4	0.16262	0.20389	2.96624	0.60479	T	b3+;y2+;y3+;y4+;Y1++;	y4+;Y1++;	sp|P02749|APOH_HUMAN	K	AS	251	0	253	0.00013	0.101282	8.38e-20	sp|P02749|APOH_HUMAN/tr|J3KS17|J3KS17_HUMAN	1	-0.02151	-6.46655
PGP_01.14710.14710.3.1.dta	4192	3254.33	886.452	3	JWSLPNR	0,Carbamyl[AnyN-term];	2367.88	2367.85	6-4-1-0-2	1	NXS	308	7	0.07783	5	0.02931	0.17328	2.11399	0.36632	T	b2+;y3+;y4+;y5+;y6+;Y0+;Y0+;Y1+;Y1+;Y2+;Y3+;Y4+;	Y1+;	sp|P55058|PLTP_HUMAN	R	AV	245	0	245	-0.00035	-0.376165	3.74e-17	sp|P55058|PLTP_HUMAN	1	-0.031	-9.52863
PGP_01.14747.14747.3.0.dta	803	4094.69	2472.08	3	TSGAYSJASSTDSASYYPLTGDTR	-	1622.61	1622.58	5-4-0-0-0	7	NXS	780	0	0	4	0.2036	0.26023	3.00823	0.78283	T	y1+;y2+;y7+;y8+;	y2+;y7+;	sp|P04114|APOB_HUMAN	C	LE	977	0	983	-0.00069	-0.279006	4.36e-21	sp|P04114|APOB_HUMAN	2	-0.02837	-6.93014
PGP_01.14752.14752.3.1.dta	13	3122.25	1378.66	3	KLGJWSAMPSCK	11,Carbamidomethyl[C];	1743.59	1743.61	7-3-0-0-0	4	NXS	214	0	0	6	0.2979	0.32642	4.56511	1.49013	T	b1+;y2+;y4+;y5+;y7+;y11+;	y4+;y5+;y7+;y11+;	sp|P02749|APOH_HUMAN	T	AS	250	0	253	-0.00433	-3.1385	2.86e-24	sp|P02749|APOH_HUMAN/tr|J3KS17|J3KS17_HUMAN	1	0.02113	6.76979
PGP_01.14765.14765.3.0.dta	3009	3935.72	2022	3	ELHHLQEQJVSNAFLDK	-	1913.71	1913.68	5-4-1-0-0	9	NXS	352	2	0.01601	16	0.35511	0.32677	5.20034	1.69933	T	b3+;b4+;b5+;b6+;b7+;b8+;b10+;y1+;y2+;y3+;y4+;y5+;y6+;y7+;y8+;y13+;Y0++;Y1++;	b3+;b4+;y2+;y3+;y4+;	sp|P00450|CERU_HUMAN	K	GE	754	0	762	0.00138	0.682159	1.52e-20	sp|P00450|CERU_HUMAN/tr|E9PFZ2|E9PFZ2_HUMAN/tr|H7C5R1|H7C5R1_HUMAN	18	-0.03597	-9.14163
PGP_01.14770.14770.3.1.dta	13	3122.25	1378.66	3	KLGJWSAMPSCK	11,Carbamidomethyl[C];	1743.59	1743.61	7-3-0-0-0	4	NXS	210	0	0	7	0.15502	0.20806	2.06901	0.43048	T	y2+;y3+;y4+;y5+;y6+;y7+;y11+;	y4+;	sp|P02749|APOH_HUMAN	T	AS	250	0	253	-0.00433	-3.1385	2.86e-24	sp|P02749|APOH_HUMAN/tr|J3KS17|J3KS17_HUMAN	1	0.02247	7.19912
PGP_01.14777.14777.2.1.dta	743	3179.27	1394.65	2	KLGJWSAMPSCK	8,Oxidation[M];11,Carbamidomethyl[C];	1784.61	1784.63	6-4-0-0-0	4	NXS	194	0	0	4	0.25283	0.22681	2.94899	0.66887	T	b1+;y2+;y3+;y4+;	y2+;y4+;	sp|P02749|APOH_HUMAN	T	AS	250	0	253	0.00032	0.229286	9.94e-15	sp|P02749|APOH_HUMAN/tr|J3KS17|J3KS17_HUMAN	1	0.02177	6.84971
PGP_01.14777.14777.4.0.dta	1212	6365.5	2483.15	4	KEHETCLAPELYNGJYSTTQK	6,Carbamidomethyl[C];	3882.35	3882.36	8-7-4-0-0	15	NXS	366	0	0	4	0.23462	0.07896	2.708	0.21383	T	b1+;b10++;b12+++;y12+++;	b12+++;y12+++;	sp|P05160|F13B_HUMAN	R	TF	148	0	162	-0.00064	-0.257635	1.32e-32	sp|P05160|F13B_HUMAN	14	0.00769	1.20827
PGP_01.14786.14786.4.0.dta	4369	3935.72	2637.27	4	EWEKELHHLQEQJVSNAFLDK	4,Carbamyl[K];	1298.45	1298.48	3-4-0-0-0	13	NXS	300	0	0	8	0.15221	0.16204	3.86578	0.6264	T	y1+;y2+;y3+;y4+;y5+;y6+;y7+;y9+;	y2+;y3+;y4+;	sp|P00450|CERU_HUMAN	R	GE	750	0	762	0.0056	2.12261	3.96e-12	sp|P00450|CERU_HUMAN/tr|E9PFZ2|E9PFZ2_HUMAN/tr|H7C5R1|H7C5R1_HUMAN	2	0.02347	5.96489
PGP_01.14793.14793.3.2.dta	13	3235.3	1378.66	3	KLGJWSAMPSCK	11,Carbamidomethyl[C];	1856.64	1856.66	5-3-1-0-1	4	NXS	206	0	0	5	0.08972	0.20019	2.06901	0.4142	T	b1+;y2+;y4+;y5+;y7+;	y4+;	sp|P02749|APOH_HUMAN	T	AS	250	0	253	-0.00433	-3.1385	2.86e-24	sp|P02749|APOH_HUMAN/tr|J3KS17|J3KS17_HUMAN	1	0.011	3.40106
PGP_01.14793.14793.4.1.dta	3246	4307.91	1883.01	4	LHINHNJLTESVGPLPK	-	2424.9	2424.87	6-5-1-0-1	7	NXT	200	1	0.00561	4	0.06509	0.14522	2.05294	0.29812	T	b2+;b3+;y2+;y5+;Y1++;	y2+;	sp|P51884|LUM_HUMAN	K	SL	121	0.01	127	0.00027	0.143312	4.56e-15	sp|P51884|LUM_HUMAN	24	-0.02994	-6.95158
PGP_01.14795.14795.3.0.dta	3246	4308.92	1883.01	3	LHINHNJLTESVGPLPK	-	2425.91	2425.89	6-5-0-0-3	7	NXT	140	0	0	5	0.20003	0.21741	4.53585	0.98613	T	b2+;b3+;y2+;y4+;y5+;	b2+;b3+;y2+;y5+;	sp|P51884|LUM_HUMAN	K	SL	121	0	127	0.00027	0.143312	4.56e-15	sp|P51884|LUM_HUMAN	24	-0.02161	-5.01632
PGP_01.14803.14803.2.1.dta	1793	3191.27	1137.48	2	GJWSAMPSCK	9,Carbamidomethyl[C];	2053.78	2053.77	3-7-0-0-1	2	NXS	114	0	0	5	0.33991	0.28216	3.88665	1.09667	T	y2+;y3+;y4+;y5+;y6+;	y2+;y4+;y5+;	sp|P02749|APOH_HUMAN	L	AS	252	0	253	-0.00034	-0.298648	2.98e-18	sp|P02749|APOH_HUMAN/tr|J3KS17|J3KS17_HUMAN	1	-0.0127	-3.98085
PGP_01.14808.14808.2.0.dta	2557	3164.27	1266.56	2	LGJWSAMPSCK	7,Oxidation[M];10,Carbamidomethyl[C];	1897.71	1897.68	4-4-1-0-1	3	NXS	192	0	0	6	0.20961	0.2141	3.06703	0.65667	T	b3+;b4+;b6+;y2+;y3+;y4+;	y2+;y4+;	sp|P02749|APOH_HUMAN	K	AS	251	0	253	0.00075	0.591695	1.68e-17	sp|P02749|APOH_HUMAN/tr|J3KS17|J3KS17_HUMAN	13	-0.02939	-9.29095
PGP_01.14810.14810.4.1.dta	3246	4307.91	1883.01	4	LHINHNJLTESVGPLPK	-	2424.9	2424.87	6-5-1-0-1	7	NXT	202	3	0.03288	7	0.16313	0.22444	3.8331	0.86032	T	b2+;b3+;y1+;y2+;y4+;y5+;y7+;Y0++;Y0++;Y1++;	b2+;y2+;y5+;	sp|P51884|LUM_HUMAN	K	SL	121	0	127	0.00027	0.143312	4.56e-15	sp|P51884|LUM_HUMAN	24	-0.03127	-7.26038
PGP_01.14811.14811.4.1.dta	3246	4307.91	1883.01	4	LHINHNJLTESVGPLPK	-	2424.9	2424.87	6-5-1-0-1	7	NXT	202	2	0.01348	8	0.1577	0.20419	3.8331	0.7827	T	b2+;b3+;b6+;y2+;y4+;y5+;y6+;y7+;Y0++;Y1++;	b2+;y2+;y5+;	sp|P51884|LUM_HUMAN	K	SL	121	0	127	0.00027	0.143312	4.56e-15	sp|P51884|LUM_HUMAN	24	-0.03127	-7.26038
PGP_01.14818.14818.3.2.dta	13	3235.3	1378.66	3	KLGJWSAMPSCK	11,Carbamidomethyl[C];	1856.64	1856.66	5-3-1-0-1	4	NXS	206	0	0	7	0.08925	0.16798	2.06901	0.34755	T	y2+;y3+;y4+;y5+;y6+;y7+;y11+;	y4+;	sp|P02749|APOH_HUMAN	T	AS	250	0	253	-0.00433	-3.1385	2.86e-24	sp|P02749|APOH_HUMAN/tr|J3KS17|J3KS17_HUMAN	1	0.01081	3.34231
PGP_01.14818.14818.4.1.dta	3246	4307.91	1883.01	4	LHINHNJLTESVGPLPK	-	2424.9	2424.87	6-5-1-0-1	7	NXT	202	1	0.00919	7	0.09016	0.16461	2.05294	0.33793	T	b2+;b3+;b5+;y2+;y5+;y6+;y7+;Y1++;	y2+;	sp|P51884|LUM_HUMAN	K	SL	121	0.01	127	0.00027	0.143312	4.56e-15	sp|P51884|LUM_HUMAN	24	-0.03127	-7.26038
PGP_01.14832.14832.4.0.dta	4380	6344.56	3660.55	4	ATFGCHDGYSLDGPEEIECTKLGJWSAMPSCK	5,Carbamidomethyl[C];19,Carbamidomethyl[C];21,Carbamyl[K];31,Carbamidomethyl[C];	2684.01	2683.97	4-5-2-0-3	24	NXS	460	0	0	9	0.36259	0.29893	5.12456	1.53187	T	b16+++;y2+;y3+;y4+;y5+;y6+;y7+;y8+;y11+;	y2+;y4+;y5+;y6+;y7+;y11+;	sp|P02749|APOH_HUMAN	K	AS	230	0	253	-0.00669	-1.82711	4.3e-25	sp|P02749|APOH_HUMAN/tr|J3KS17|J3KS17_HUMAN	1	-0.03763	-5.93197
PGP_01.14850.14850.5.0.dta	3992	6328.53	3658.57	5	ATFGCHDGYSLDGPEEIECTKLGJWSAMPSCK	0,Amidine[AnyN-term];5,Carbamidomethyl[C];19,Carbamidomethyl[C];31,Carbamidomethyl[C];	2669.96	2669.99	5-7-0-0-3	24	NXS	444	0	0	6	0.32534	0.22037	3.98339	0.87783	T	y2+;y3+;y4+;y5+;y7+;y11+;	y4+;y5+;y7+;y11+;	sp|P02749|APOH_HUMAN	K	AS	230	0	253	7e-05	0.019128	3.46e-06	sp|P02749|APOH_HUMAN/tr|J3KS17|J3KS17_HUMAN	1	0.03814	6.02768
PGP_01.14854.14854.2.0.dta	2557	3165.28	1266.56	2	LGJWSAMPSCK	7,Oxidation[M];10,Carbamidomethyl[C];	1898.72	1898.7	4-4-0-0-3	3	NXS	202	0	0	6	0.22924	0.22533	3.06703	0.69111	T	b3+;b4+;b6+;y2+;y3+;y4+;	y2+;y4+;	sp|P02749|APOH_HUMAN	K	AS	251	0	253	0.00075	0.591695	1.68e-17	sp|P02749|APOH_HUMAN/tr|J3KS17|J3KS17_HUMAN	13	-0.0129	-4.07676
PGP_01.14856.14856.5.0.dta	4380	6345.56	3660.55	5	ATFGCHDGYSLDGPEEIECTKLGJWSAMPSCK	5,Carbamidomethyl[C];19,Carbamidomethyl[C];21,Carbamyl[K];31,Carbamidomethyl[C];	2685.01	2684.97	6-7-1-0-0	24	NXS	474	0	0	8	0.27967	0.25641	3.34188	0.8569	T	y2+;y3+;y4+;y5+;y6+;y7+;y8+;y11+;	y4+;y5+;y11+;	sp|P02749|APOH_HUMAN	K	AS	230	0	253	-0.00669	-1.82711	4.3e-25	sp|P02749|APOH_HUMAN/tr|J3KS17|J3KS17_HUMAN	1	-0.04292	-6.76481
PGP_01.14857.14857.4.3.dta	4380	6401.58	3660.55	4	ATFGCHDGYSLDGPEEIECTKLGJWSAMPSCK	5,Carbamidomethyl[C];19,Carbamidomethyl[C];21,Carbamyl[K];31,Carbamidomethyl[C];	2741.03	2740.99	4-6-2-0-2	24	NXS	410	0	0	4	0.27277	0.22733	3.34188	0.75971	T	y2+;y4+;y5+;y7+;	y4+;y5+;y7+;	sp|P02749|APOH_HUMAN	K	AS	230	0	253	-0.00669	-1.82711	4.3e-25	sp|P02749|APOH_HUMAN/tr|J3KS17|J3KS17_HUMAN	1	-0.03285	-5.13233
PGP_01.14862.14862.4.1.dta	4380	6345.56	3660.55	4	ATFGCHDGYSLDGPEEIECTKLGJWSAMPSCK	5,Carbamidomethyl[C];19,Carbamidomethyl[C];21,Carbamyl[K];31,Carbamidomethyl[C];	2685.01	2684.97	6-7-1-0-0	24	NXS	472	0	0	7	0.33465	0.27395	4.57237	1.25262	T	y1+;y2+;y3+;y4+;y5+;y6+;y7+;	y2+;y3+;y4+;y5+;y7+;	sp|P02749|APOH_HUMAN	K	AS	230	0	253	-0.00669	-1.82711	4.3e-25	sp|P02749|APOH_HUMAN/tr|J3KS17|J3KS17_HUMAN	1	-0.04011	-6.32192
PGP_01.14904.14904.4.0.dta	3966	4585.99	2381.17	4	NJATVHEQVGGPSLTSDLQAQSK	-	2204.82	2204.77	5-4-2-0-0	2	NXT	396	0	0	4	0.05179	0.07493	2.04148	0.15297	T	b3+;y2+;y4+;y6+;	y4+;	sp|P04004|VTNC_HUMAN	K	GN	85	0.01	86	0.01275	5.35227	4.14e-28	sp|P04004|VTNC_HUMAN/tr|F5GX75|F5GX75_HUMAN	8	-0.04467	-9.74259
PGP_01.14915.14915.2.1.dta	2347	3060.33	958.556	2	TPLTAJITK	-	2101.77	2101.78	4-5-0-0-3	6	NXT	206	3	0.09518	8	0.15392	0.15673	4.61262	0.72294	T	b2+;b3+;b4+;b6+;b7+;b8+;y2+;y3+;Y0+;Y0+;Y1+;	b6+;b7+;Y0+;Y1+;	sp|P01877|IGHA2_HUMAN	K	SG	200	0	205	-0.00028	-0.291806	9.48e-23	sp|P01877|IGHA2_HUMAN/tr|A0A0G2JMB2|A0A0G2JMB2_HUMAN/tr|A0A286YEY5|A0A286YEY5_HUMAN	6	0.00868	2.83724
PGP_01.14916.14916.2.1.dta	2347	3060.33	958.556	2	TPLTAJITK	-	2101.77	2101.78	4-5-0-0-3	6	NXT	206	3	0.09117	5	0.1075	0.09284	5.26063	0.48839	T	b3+;b4+;b6+;b7+;b8+;Y0+;Y0+;Y1+;	b6+;b7+;Y0+;Y0+;Y1+;	sp|P01877|IGHA2_HUMAN	K	SG	200	0	205	-0.00028	-0.291806	9.48e-23	sp|P01877|IGHA2_HUMAN/tr|A0A0G2JMB2|A0A0G2JMB2_HUMAN/tr|A0A286YEY5|A0A286YEY5_HUMAN	6	0.00868	2.83724
PGP_01.14917.14917.2.1.dta	2347	3060.33	958.556	2	TPLTAJITK	-	2101.77	2101.78	4-5-0-0-3	6	NXT	206	3	0.13853	8	0.16006	0.18166	5.26063	0.95562	T	b3+;b4+;b6+;b7+;b8+;y1+;y4+;y6+;Y0+;Y0+;Y1+;	b6+;b7+;Y0+;Y0+;Y1+;	sp|P01877|IGHA2_HUMAN	K	SG	200	0	205	-0.00028	-0.291806	9.48e-23	sp|P01877|IGHA2_HUMAN/tr|A0A0G2JMB2|A0A0G2JMB2_HUMAN/tr|A0A286YEY5|A0A286YEY5_HUMAN	6	0.00868	2.83724
PGP_01.14919.14919.4.0.dta	1237	4585.99	2381.17	4	NJATVHEQVGGPSLTSDLQAQSK	-	2204.82	2204.77	5-4-2-0-0	2	NXT	396	0	0	7	0.07937	0.14297	1.7922	0.25622	T	b2+;b3+;y2+;y3+;y4+;y6+;y8+;	y4+;	sp|P04004|VTNC_HUMAN	K	GN	85	0.01	86	0.01275	5.35227	4.14e-28	sp|P04004|VTNC_HUMAN/tr|F5GX75|F5GX75_HUMAN	8	-0.04456	-9.7186
PGP_01.14920.14920.3.0.dta	2193	3002.21	1266.56	3	LGJWSAMPSCK	7,Oxidation[M];10,Carbamidomethyl[C];	1735.65	1735.63	3-4-1-0-1	3	NXS	142	1	0.01146	5	0.09867	0.16026	2.00312	0.32101	T	b6+;b1++;y2+;y3+;y4+;Y2++;	y4+;	sp|P02749|APOH_HUMAN	K	AS	251	0	253	0.00075	0.591695	1.68e-17	sp|P02749|APOH_HUMAN/tr|J3KS17|J3KS17_HUMAN	13	-0.02267	-7.55358
PGP_01.14923.14923.3.0.dta	2193	3002.21	1266.56	3	LGJWSAMPSCK	7,Oxidation[M];10,Carbamidomethyl[C];	1735.65	1735.63	3-4-1-0-1	3	NXS	142	1	0.0098	4	0.12286	0.16686	2.00312	0.33425	T	y2+;y3+;y4+;y6++;Y2++;	y4+;	sp|P02749|APOH_HUMAN	K	AS	251	0	253	0.00075	0.591695	1.68e-17	sp|P02749|APOH_HUMAN/tr|J3KS17|J3KS17_HUMAN	13	-0.02267	-7.55358
PGP_01.14925.14925.4.0.dta	4168	4585.99	2381.17	4	NJATVHEQVGGPSLTSDLQAQSK	0,Carbamyl[AnyN-term];	2204.82	2204.77	5-4-2-0-0	2	NXT	396	0	0	8	0.11006	0.16258	1.91194	0.31083	T	y2+;y3+;y4+;y5+;y6+;y8+;y9+;y14+;	y4+;	sp|P04004|VTNC_HUMAN	K	GN	85	0.01	86	-0.00334	-1.37723	3.55e-42	sp|P04004|VTNC_HUMAN/tr|F5GX75|F5GX75_HUMAN	1	-0.04456	-9.7186
PGP_01.14931.14931.3.0.dta	2193	3002.21	1266.56	3	LGJWSAMPSCK	7,Oxidation[M];10,Carbamidomethyl[C];	1735.65	1735.63	3-4-1-0-1	3	NXS	142	1	0.00226	5	0.09917	0.15978	2.00312	0.32007	T	b2+;y2+;y3+;y4+;y6++;Y1++;	y4+;	sp|P02749|APOH_HUMAN	K	AS	251	0	253	0.00075	0.591695	1.68e-17	sp|P02749|APOH_HUMAN/tr|J3KS17|J3KS17_HUMAN	13	-0.02267	-7.55358
PGP_01.14933.14933.3.0.dta	3009	4081.77	2022	3	ELHHLQEQJVSNAFLDK	-	2059.77	2059.73	5-4-1-0-1	9	NXS	386	1	0.02027	7	0.17531	0.20185	3.85241	0.77762	T	b3+;b4+;b5+;y1+;y2+;y3+;y4+;Y1++;	b3+;y3+;Y1++;	sp|P00450|CERU_HUMAN	K	GE	754	0	762	0.00138	0.682159	1.52e-20	sp|P00450|CERU_HUMAN/tr|E9PFZ2|E9PFZ2_HUMAN/tr|H7C5R1|H7C5R1_HUMAN	18	-0.03313	-8.11851
PGP_01.14947.14947.3.1.dta	4273	3286.39	1015.58	3	TPLTAJITK	9,Carbamidomethyl[K];	2270.82	2270.79	9-4-0-0-0	6	NXT	298	0	0	5	0.11017	0.05953	3.09101	0.18401	T	b3+;b4+;b6+;b7+;b8+;	b6+;b7+;	sp|P01877|IGHA2_HUMAN	K	SG	200	0.01	205	0.00106	1.04273	2.39e-26	sp|P01877|IGHA2_HUMAN/tr|A0A0G2JMB2|A0A0G2JMB2_HUMAN/tr|A0A286YEY5|A0A286YEY5_HUMAN	1	-0.0239	-7.27458
PGP_01.14949.14949.3.0.dta	4060	3310.33	1282.55	3	LGJWSAMPSCK	4,Oxidation[W];7,Oxidation[M];10,Carbamidomethyl[C];	2027.77	2027.75	3-4-1-0-3	3	NXS	242	1	0.03077	4	0.14923	0.19881	2.96624	0.58973	T	b3+;y2+;y3+;y4+;Y1++;	y4+;Y1++;	sp|P02749|APOH_HUMAN	K	AS	251	0	253	0.00013	0.101282	8.38e-20	sp|P02749|APOH_HUMAN/tr|J3KS17|J3KS17_HUMAN	1	-0.02764	-8.3521
PGP_01.14954.14954.3.0.dta	1505	3813.62	1608.82	3	MVSHHJLTTGATLIN	-	2204.81	2204.77	5-4-2-0-0	6	NXT	548	2	0.01376	4	0.05514	0.06213	2.04906	0.12731	T	b4+;b5+;b6+;b7+;Y0+;Y1+;	b5+;	sp|P00738|HPT_HUMAN	K	EQ	179	0.01	184	0.00087	0.540439	1.36e-12	sp|P00738|HPT_HUMAN/sp|P00739|HPTR_HUMAN/tr|A0A087WU08|A0A087WU08_HUMAN/tr|A0A0A0MRD9|A0A0A0MRD9_HUMAN/tr|A0A0C4DGL8|A0A0C4DGL8_HUMAN/tr|H0Y300|H0Y300_HUMAN/tr|J3QR68|J3QR68_HUMAN	2	-0.03597	-9.43438
PGP_01.14955.14955.3.0.dta	2193	3002.21	1266.56	3	LGJWSAMPSCK	7,Oxidation[M];10,Carbamidomethyl[C];	1735.65	1735.63	3-4-1-0-1	3	NXS	142	0	0	4	0.11486	0.16322	2.00312	0.32696	T	b6+;y2+;y3+;y4+;	y4+;	sp|P02749|APOH_HUMAN	K	AS	251	0	253	0.00075	0.591695	1.68e-17	sp|P02749|APOH_HUMAN/tr|J3KS17|J3KS17_HUMAN	13	-0.02272	-7.57024
PGP_01.14958.14958.3.0.dta	2193	3002.21	1266.56	3	LGJWSAMPSCK	7,Oxidation[M];10,Carbamidomethyl[C];	1735.65	1735.63	3-4-1-0-1	3	NXS	142	1	0.00132	4	0.11189	0.15854	2.00312	0.31757	T	b4+;y2+;y3+;y4+;Y3++;	y4+;	sp|P02749|APOH_HUMAN	K	AS	251	0	253	0.00075	0.591695	1.68e-17	sp|P02749|APOH_HUMAN/tr|J3KS17|J3KS17_HUMAN	13	-0.02272	-7.57024
PGP_01.14969.14969.3.0.dta	4912	3624.49	1621.8	3	YHIYEJGTLQINR	12,Deamidated[N];	2002.69	2002.71	5-3-1-0-2	6	NXT	508	0	0	4	0.07417	0.1175	1.9812	0.23279	T	b2+;b10++;b12++;y1+;	b2+;	sp|O00533|NCHL1_HUMAN	R	TT	471	0.01	476	0.00159	0.979799	8.24e-08	sp|O00533|NCHL1_HUMAN/tr|A0A087X0M8|A0A087X0M8_HUMAN	7	0.02293	6.32821
PGP_01.14972.14972.3.0.dta	2193	3002.21	1266.56	3	LGJWSAMPSCK	7,Oxidation[M];10,Carbamidomethyl[C];	1735.65	1735.63	3-4-1-0-1	3	NXS	142	1	0.00576	5	0.09947	0.15831	2.00312	0.31712	T	b6+;b1++;y2+;y3+;y4+;Y2++;	y4+;	sp|P02749|APOH_HUMAN	K	AS	251	0	253	0.00075	0.591695	1.68e-17	sp|P02749|APOH_HUMAN/tr|J3KS17|J3KS17_HUMAN	13	-0.02272	-7.57024
PGP_01.14980.14980.3.0.dta	2193	3002.21	1266.56	3	LGJWSAMPSCK	7,Oxidation[M];10,Carbamidomethyl[C];	1735.65	1735.63	3-4-1-0-1	3	NXS	148	0	0	6	0.11703	0.16265	2.00312	0.32581	T	b6+;b1++;y2+;y3+;y4+;y6++;	y4+;	sp|P02749|APOH_HUMAN	K	AS	251	0	253	0.00075	0.591695	1.68e-17	sp|P02749|APOH_HUMAN/tr|J3KS17|J3KS17_HUMAN	13	-0.02244	-7.47694
PGP_01.14981.14981.3.0.dta	2193	3002.21	1266.56	3	LGJWSAMPSCK	7,Oxidation[M];10,Carbamidomethyl[C];	1735.65	1735.63	3-4-1-0-1	3	NXS	148	1	0.00437	6	0.11632	0.16721	2.00312	0.33494	T	b6+;b1++;y2+;y3+;y4+;y6++;Y2++;	y4+;	sp|P02749|APOH_HUMAN	K	AS	251	0	253	0.00075	0.591695	1.68e-17	sp|P02749|APOH_HUMAN/tr|J3KS17|J3KS17_HUMAN	13	-0.02244	-7.47694
PGP_01.14993.14993.3.0.dta	1744	3002.21	1582.73	3	QHWSAQTPHTHJR	0,Gln->pyro-Glu[AnyN-termQ];	1419.49	1419.5	5-3-0-0-0	12	NXT	148	0	0	4	0.12034	0.05725	2.7918	0.15984	T	b8+++;y3+;y4+;y12+++;	b8+++;y12+++;	sp|P00747|PLMN_HUMAN	C	TP	297	0.01	308	0.00024	0.151543	2.53e-05	sp|P00747|PLMN_HUMAN	1	0.01574	5.24459
PGP_01.14997.14997.3.0.dta	4060	3310.33	1282.55	3	LGJWSAMPSCK	4,Oxidation[W];7,Oxidation[M];10,Carbamidomethyl[C];	2027.77	2027.75	3-4-1-0-3	3	NXS	242	1	0.03034	5	0.16615	0.21571	2.96624	0.63985	T	b3+;y1+;y2+;y3+;y4+;Y1++;	y4+;Y1++;	sp|P02749|APOH_HUMAN	K	AS	251	0	253	0.00013	0.101282	8.38e-20	sp|P02749|APOH_HUMAN/tr|J3KS17|J3KS17_HUMAN	1	-0.02967	-8.9655
PGP_01.15000.15000.3.1.dta	978	3342.31	1153.53	3	CGJCSLTTLK	1,Carbamidomethyl[C];4,Carbamidomethyl[C];	2188.78	2188.78	4-4-2-0-1	3	NXS	178	2	0.09034	4	0.05986	0.14374	3.07882	0.44254	T	b3+;y2+;y3+;y4+;Y0+;Y1+;	y4+;Y1+;	sp|P49908|SEPP1_HUMAN	K	DE	172	0	174	-0.00054	-0.467728	4.66e-25	sp|P49908|SEPP1_HUMAN/tr|A0A182DWH7|A0A182DWH7_HUMAN/tr|A0A182DWH8|A0A182DWH8_HUMAN	7	0.00093	0.278335
PGP_01.15023.15023.3.0.dta	2193	3002.21	1266.56	3	LGJWSAMPSCK	7,Oxidation[M];10,Carbamidomethyl[C];	1735.65	1735.63	3-4-1-0-1	3	NXS	150	0	0	4	0.07508	0.13388	2.00312	0.26818	T	b1++;y2+;y3+;y4+;	y4+;	sp|P02749|APOH_HUMAN	K	AS	251	0	253	0.00075	0.591695	1.68e-17	sp|P02749|APOH_HUMAN/tr|J3KS17|J3KS17_HUMAN	13	-0.02179	-7.26037
PGP_01.15024.15024.3.0.dta	2193	3002.21	1266.56	3	LGJWSAMPSCK	7,Oxidation[M];10,Carbamidomethyl[C];	1735.65	1735.63	3-4-1-0-1	3	NXS	150	0	0	4	0.05837	0.12269	2.00312	0.24577	T	b1++;y2+;y3+;y4+;	y4+;	sp|P02749|APOH_HUMAN	K	AS	251	0	253	0.00075	0.591695	1.68e-17	sp|P02749|APOH_HUMAN/tr|J3KS17|J3KS17_HUMAN	13	-0.02179	-7.26037
PGP_01.15029.15029.3.0.dta	2193	3002.21	1266.56	3	LGJWSAMPSCK	7,Oxidation[M];10,Carbamidomethyl[C];	1735.65	1735.63	3-4-1-0-1	3	NXS	150	0	0	4	0.08136	0.13895	2.00312	0.27832	T	b1++;y2+;y3+;y4+;	y4+;	sp|P02749|APOH_HUMAN	K	AS	251	0	253	0.00075	0.591695	1.68e-17	sp|P02749|APOH_HUMAN/tr|J3KS17|J3KS17_HUMAN	13	-0.02179	-7.26037
PGP_01.15041.15041.3.0.dta	2809	4152.63	2075.92	3	KCGJCSLTTLKDEDFCK	2,Carbamidomethyl[C];5,Carbamidomethyl[C];16,Carbamidomethyl[C];	2076.72	2076.75	6-4-0-0-2	4	NXS	576	0	0	9	0.12454	0.18278	1.95806	0.3579	T	b1+;y2+;y4+;y5+;y6+;y7+;y8+;y10+;y16++;	y2+;	sp|P49908|SEPP1_HUMAN	K	RV	171	0	174	0.00226	1.08816	6.88e-26	sp|P49908|SEPP1_HUMAN/tr|A0A182DWH7|A0A182DWH7_HUMAN/tr|A0A182DWH8|A0A182DWH8_HUMAN	21	0.03469	8.35583
PGP_01.15045.15045.3.1.dta	337	3688.57	1837.85	3	VEYYNDSJGSHVLQGR	-	1850.73	1850.69	3-6-0-0-1	8	NXS	452	0	0	4	0.10316	0.15745	3.04454	0.47937	T	b2+;y3+;y4+;y10+;	b2+;y4+;	sp|P25311|ZA2G_HUMAN	I	FG	105	0	112	-0.00295	-1.60428	3.47e-40	sp|P25311|ZA2G_HUMAN/tr|C9JEV0|C9JEV0_HUMAN	1	-0.03373	-9.14687
PGP_01.15060.15060.3.0.dta	2193	3002.21	1266.56	3	LGJWSAMPSCK	7,Oxidation[M];10,Carbamidomethyl[C];	1735.65	1735.63	3-4-1-0-1	3	NXS	150	0	0	4	0.05068	0.1163	2.00312	0.23297	T	b1++;y2+;y3+;y4+;	y4+;	sp|P02749|APOH_HUMAN	K	AS	251	0	253	0.00075	0.591695	1.68e-17	sp|P02749|APOH_HUMAN/tr|J3KS17|J3KS17_HUMAN	13	-0.02145	-7.14708
PGP_01.15068.15068.4.1.dta	2809	4152.64	2075.92	4	KCGJCSLTTLKDEDFCK	2,Carbamidomethyl[C];5,Carbamidomethyl[C];16,Carbamidomethyl[C];	2076.72	2076.75	6-4-0-0-2	4	NXS	586	0	0	10	0.16578	0.22102	3.68041	0.81343	T	b1+;b7+;y2+;y3+;y4+;y6+;y7+;y9+;y10+;y16++;	y2+;y6+;y7+;	sp|P49908|SEPP1_HUMAN	K	RV	171	0	174	0.00226	1.08816	6.88e-26	sp|P49908|SEPP1_HUMAN/tr|A0A182DWH7|A0A182DWH7_HUMAN/tr|A0A182DWH8|A0A182DWH8_HUMAN	21	0.0305	7.34656
PGP_01.15084.15084.4.1.dta	1189	4152.64	2075.92	4	KCGJCSLTTLKDEDFCK	2,Carbamidomethyl[C];5,Carbamidomethyl[C];16,Carbamidomethyl[C];	2076.72	2076.75	6-4-0-0-2	4	NXS	586	0	0	8	0.12894	0.16719	3.85241	0.64408	T	b7+;y2+;y3+;y4+;y6+;y7+;y8+;y10+;	y2+;y3+;y7+;	sp|P49908|SEPP1_HUMAN	K	RV	171	0	174	0.00226	1.08816	6.88e-26	sp|P49908|SEPP1_HUMAN/tr|A0A182DWH7|A0A182DWH7_HUMAN/tr|A0A182DWH8|A0A182DWH8_HUMAN	21	0.03059	7.36824
PGP_01.15090.15090.4.0.dta	5000	4917.06	2712.25	4	YPHKPEIJSTTHPGADLQENFCR	20,Deamidated[N];22,Carbamidomethyl[C];	2204.81	2204.77	5-4-2-0-0	8	NXT	760	0	0	12	0.13583	0.08664	2.57325	0.22296	T	b3+;b4+;y1+;y4+;y7+;y8+;y9+;y10+;y11+;y12+;y11++;y19++;	y7+;y11+;	sp|P00734|THRB_HUMAN	R	NP	136	0.01	143	-0.00231	-0.851384	1.29e-10	sp|P00734|THRB_HUMAN/tr|C9JV37|C9JV37_HUMAN/tr|E9PIT3|E9PIT3_HUMAN	7	-0.04212	-8.56777
PGP_01.15092.15092.3.3.dta	337	3688.57	1837.85	3	VEYYNDSJGSHVLQGR	-	1850.73	1850.69	3-6-0-0-1	8	NXS	428	0	0	8	0.09136	0.17462	2.06085	0.35987	T	b2+;b3+;y1+;y3+;y4+;y5+;y6+;y10+;	b2+;	sp|P25311|ZA2G_HUMAN	I	FG	105	0	112	-0.00295	-1.60428	3.47e-40	sp|P25311|ZA2G_HUMAN/tr|C9JEV0|C9JEV0_HUMAN	1	-0.03517	-9.53736
PGP_01.15092.15092.4.0.dta	5000	4917.06	2712.25	4	YPHKPEIJSTTHPGADLQENFCR	20,Deamidated[N];22,Carbamidomethyl[C];	2204.81	2204.77	5-4-2-0-0	8	NXT	760	0	0	11	0.1216	0.08143	1.71188	0.13941	T	b3+;b4+;b6+;y1+;y4+;y7+;y8+;y10+;y11+;y12+;y19++;	y11+;	sp|P00734|THRB_HUMAN	R	NP	136	0.01	143	-0.00231	-0.851384	1.29e-10	sp|P00734|THRB_HUMAN/tr|C9JV37|C9JV37_HUMAN/tr|E9PIT3|E9PIT3_HUMAN	7	-0.04212	-8.56777
PGP_01.15096.15096.3.2.dta	1240	4201.72	2067.92	3	FQQJASSMCVPDQDTAIR	9,Carbamidomethyl[C];	2133.8	2133.77	6-5-0-0-1	4	NXS	890	0	0	8	0.25649	0.26458	3.83944	1.01584	T	b11+;y1+;y2+;y4+;y6+;y8+;y9+;y10+;	y4+;y6+;y8+;	sp|P01871|IGHM_HUMAN	T	VF	206	0	209	-0.00201	-0.971529	2.51e-17	sp|P01871|IGHM_HUMAN/tr|A0A1B0GUU9|A0A1B0GUU9_HUMAN	2	-0.03064	-7.29394
PGP_01.15102.15102.3.0.dta	3009	3935.72	2022	3	ELHHLQEQJVSNAFLDK	-	1913.71	1913.68	5-4-1-0-0	9	NXS	338	1	0.00379	13	0.14526	0.19959	3.05003	0.60875	T	b3+;b4+;b5+;b6+;b7+;b8+;y1+;y2+;y3+;y4+;y5+;y6+;y7+;Y1++;	b3+;y2+;	sp|P00450|CERU_HUMAN	K	GE	754	0	762	0.00138	0.682159	1.52e-20	sp|P00450|CERU_HUMAN/tr|E9PFZ2|E9PFZ2_HUMAN/tr|H7C5R1|H7C5R1_HUMAN	18	-0.03775	-9.59401
PGP_01.15104.15104.4.0.dta	3246	3942.78	1883.01	4	LHINHNJLTESVGPLPK	-	2059.77	2059.73	5-4-1-0-1	7	NXT	94	4	0.05718	11	0.22741	0.27845	4.53585	1.26299	T	b2+;b3+;b4+;b5+;b6+;y2+;y4+;y5+;y7+;y9+;y10+;Y0++;Y0++;Y1++;Y1++;	b2+;y2+;y5+;Y1++;	sp|P51884|LUM_HUMAN	K	SL	121	0	127	0.00027	0.143312	4.56e-15	sp|P51884|LUM_HUMAN	24	-0.03708	-9.40684
PGP_01.15105.15105.3.0.dta	5000	4917.06	2712.25	3	YPHKPEIJSTTHPGADLQENFCR	20,Deamidated[N];22,Carbamidomethyl[C];	2204.82	2204.77	5-4-2-0-0	8	NXT	754	0	0	4	0.12754	0.05661	2.57325	0.14567	T	b3+;y1+;y7+;y11+;	y7+;y11+;	sp|P00734|THRB_HUMAN	R	NP	136	0.01	143	-0.00231	-0.851384	1.29e-10	sp|P00734|THRB_HUMAN/tr|C9JV37|C9JV37_HUMAN/tr|E9PIT3|E9PIT3_HUMAN	7	-0.04382	-8.91357
PGP_01.15109.15109.4.0.dta	5000	4917.06	2712.25	4	YPHKPEIJSTTHPGADLQENFCR	20,Deamidated[N];22,Carbamidomethyl[C];	2204.82	2204.77	5-4-2-0-0	8	NXT	746	1	0.00188	14	0.14042	0.09004	2.57325	0.2317	T	b3+;b4+;b7+;y1+;y4+;y5+;y7+;y8+;y10+;y11+;y12+;y13+;y11++;y19++;Y0++;	y7+;y11+;	sp|P00734|THRB_HUMAN	R	NP	136	0.01	143	-0.00231	-0.851384	1.29e-10	sp|P00734|THRB_HUMAN/tr|C9JV37|C9JV37_HUMAN/tr|E9PIT3|E9PIT3_HUMAN	7	-0.04262	-8.66948
PGP_01.15114.15114.4.1.dta	3246	5329.29	1883.01	4	LHINHNJLTESVGPLPK	-	3446.27	3446.23	8-7-2-0-1	7	NXT	414	1	0.0213	5	0.06033	0.14412	3.03379	0.43724	T	b2+;b3+;y2+;y5+;y7+;Y1++;	y2+;Y1++;	sp|P51884|LUM_HUMAN	K	SL	121	0	127	0.00027	0.143312	4.56e-15	sp|P51884|LUM_HUMAN	24	-0.04605	-8.64249
PGP_01.15141.15141.3.1.dta	1494	3959.69	1405.74	3	HNJLTESVGPLPK	-	2553.94	2553.91	5-5-2-0-1	3	NXT	558	0	0	5	0.13907	0.17376	2.93248	0.50955	T	y2+;y4+;y5+;y7+;y9+;	y2+;y5+;	sp|P51884|LUM_HUMAN	N	SL	125	0	127	0.00088	0.625565	1.7e-23	sp|P51884|LUM_HUMAN	2	-0.03403	-8.59623
PGP_01.15143.15143.3.0.dta	2557	3164.27	1266.56	3	LGJWSAMPSCK	7,Oxidation[M];10,Carbamidomethyl[C];	1897.71	1897.68	4-4-1-0-1	3	NXS	192	0	0	6	0.21117	0.21697	3.06703	0.66546	T	b3+;b4+;b6+;y2+;y3+;y4+;	y2+;y4+;	sp|P02749|APOH_HUMAN	K	AS	251	0	253	0.00075	0.591695	1.68e-17	sp|P02749|APOH_HUMAN/tr|J3KS17|J3KS17_HUMAN	13	-0.03153	-9.96745
PGP_01.15145.15145.2.0.dta	2557	3164.27	1266.56	2	LGJWSAMPSCK	7,Oxidation[M];10,Carbamidomethyl[C];	1897.71	1897.68	4-4-1-0-1	3	NXS	170	0	0	6	0.23523	0.22765	3.06703	0.6982	T	b3+;b4+;b6+;y2+;y3+;y4+;	y2+;y4+;	sp|P02749|APOH_HUMAN	K	AS	251	0	253	0.00075	0.591695	1.68e-17	sp|P02749|APOH_HUMAN/tr|J3KS17|J3KS17_HUMAN	13	-0.027	-8.53542
PGP_01.15146.15146.3.0.dta	1240	3981.62	2067.92	3	FQQJASSMCVPDQDTAIR	9,Carbamidomethyl[C];	1913.7	1913.68	5-4-1-0-0	4	NXS	774	0	0	6	0.13236	0.18992	3.03913	0.5772	T	y1+;y2+;y4+;y6+;y8+;y10+;	y6+;y8+;	sp|P01871|IGHM_HUMAN	T	VF	206	0	209	-0.00201	-0.971529	2.51e-17	sp|P01871|IGHM_HUMAN/tr|A0A1B0GUU9|A0A1B0GUU9_HUMAN	2	-0.0215	-5.40115
PGP_01.15157.15157.2.0.dta	2557	3164.27	1266.56	2	LGJWSAMPSCK	7,Oxidation[M];10,Carbamidomethyl[C];	1897.71	1897.68	4-4-1-0-1	3	NXS	170	0	0	6	0.21782	0.22028	3.06703	0.6756	T	b3+;b4+;b6+;y2+;y3+;y4+;	y2+;y4+;	sp|P02749|APOH_HUMAN	K	AS	251	0	253	0.00075	0.591695	1.68e-17	sp|P02749|APOH_HUMAN/tr|J3KS17|J3KS17_HUMAN	13	-0.027	-8.53542
PGP_01.15167.15167.4.0.dta	5000	4917.06	2712.25	4	YPHKPEIJSTTHPGADLQENFCR	20,Deamidated[N];22,Carbamidomethyl[C];	2204.82	2204.77	5-4-2-0-0	8	NXT	748	2	0.00867	15	0.16975	0.10356	3.28762	0.34047	T	b3+;b4+;b22++;y1+;y4+;y5+;y6+;y7+;y8+;y10+;y11+;y11++;y19++;y20++;y21++;Y0++;Y1++;	b3+;y7+;y11+;	sp|P00734|THRB_HUMAN	R	NP	136	0.01	143	-0.00231	-0.851384	1.29e-10	sp|P00734|THRB_HUMAN/tr|C9JV37|C9JV37_HUMAN/tr|E9PIT3|E9PIT3_HUMAN	7	-0.04385	-8.91967
PGP_01.15168.15168.4.2.dta	2849	4746.97	2339.07	4	GLTFQQJASSMCVPDQDTAIR	12,Carbamidomethyl[C];	2407.89	2407.85	5-5-2-0-0	7	NXS	1012	0	0	9	0.25982	0.32471	4.3159	1.40143	T	b3+;b5+;b8+;y1+;y4+;y5+;y6+;y7+;y8+;	y1+;y4+;y6+;y8+;	sp|P01871|IGHM_HUMAN	R	VF	203	0	209	0.00136	0.581181	6.41e-16	sp|P01871|IGHM_HUMAN/tr|A0A1B0GUU9|A0A1B0GUU9_HUMAN	21	-0.0392	-8.25959
PGP_01.15169.15169.3.2.dta	2341	4462.76	1663.75	3	HYTJSSQDVTVPCR	13,Carbamidomethyl[C];	2799.02	2799.04	4-7-1-0-3	4	NXS	806	1	0.00581	4	0.09548	0.08322	2.92847	0.2437	T	b2+;b3+;b4+;y12++;Y1++;	b2+;b4+;	sp|P01877|IGHA2_HUMAN	K	VP	89	0	92	0.0037	2.22257	1.18e-20	sp|P01877|IGHA2_HUMAN/tr|A0A286YEY5|A0A286YEY5_HUMAN	14	0.02049	4.59238
PGP_01.15172.15172.2.0.dta	2557	3164.27	1266.56	2	LGJWSAMPSCK	7,Oxidation[M];10,Carbamidomethyl[C];	1897.71	1897.68	4-4-1-0-1	3	NXS	176	0	0	6	0.18961	0.20421	3.06703	0.62631	T	b3+;b4+;b6+;y2+;y3+;y4+;	y2+;y4+;	sp|P02749|APOH_HUMAN	K	AS	251	0	253	0.00075	0.591695	1.68e-17	sp|P02749|APOH_HUMAN/tr|J3KS17|J3KS17_HUMAN	13	-0.02787	-8.81045
PGP_01.15172.15172.3.1.dta	2849	4746.97	2339.07	3	GLTFQQJASSMCVPDQDTAIR	12,Carbamidomethyl[C];	2407.9	2407.85	5-5-2-0-0	7	NXS	1006	0	0	5	0.09264	0.19754	1.93154	0.38155	T	y1+;y4+;y6+;y8+;y10+;	y8+;	sp|P01871|IGHM_HUMAN	R	VF	203	0	209	0.00136	0.581181	6.41e-16	sp|P01871|IGHM_HUMAN/tr|A0A1B0GUU9|A0A1B0GUU9_HUMAN	21	-0.04331	-9.12557
PGP_01.15176.15176.2.0.dta	2193	3164.27	1266.56	2	LGJWSAMPSCK	7,Oxidation[M];10,Carbamidomethyl[C];	1897.71	1897.68	4-4-1-0-1	3	NXS	176	0	0	4	0.16123	0.18968	2.96624	0.56264	T	b6+;y2+;y3+;y4+;	y2+;y4+;	sp|P02749|APOH_HUMAN	K	AS	251	0	253	0.00075	0.591695	1.68e-17	sp|P02749|APOH_HUMAN/tr|J3KS17|J3KS17_HUMAN	13	-0.02787	-8.81045
PGP_01.15176.15176.3.1.dta	2849	4746.97	2339.07	3	GLTFQQJASSMCVPDQDTAIR	12,Carbamidomethyl[C];	2407.9	2407.85	5-5-2-0-0	7	NXS	1006	0	0	5	0.10647	0.20859	1.93154	0.4029	T	y1+;y3+;y4+;y6+;y8+;	y8+;	sp|P01871|IGHM_HUMAN	R	VF	203	0	209	0.00136	0.581181	6.41e-16	sp|P01871|IGHM_HUMAN/tr|A0A1B0GUU9|A0A1B0GUU9_HUMAN	21	-0.04331	-9.12557
PGP_01.15180.15180.2.0.dta	2557	3164.27	1266.56	2	LGJWSAMPSCK	7,Oxidation[M];10,Carbamidomethyl[C];	1897.71	1897.68	4-4-1-0-1	3	NXS	176	0	0	6	0.18344	0.20097	2.07742	0.4175	T	b3+;b4+;b6+;y2+;y3+;y4+;	y4+;	sp|P02749|APOH_HUMAN	K	AS	251	0	253	0.00075	0.591695	1.68e-17	sp|P02749|APOH_HUMAN/tr|J3KS17|J3KS17_HUMAN	13	-0.02787	-8.81045
PGP_01.15180.15180.3.1.dta	2849	4746.97	2339.07	3	GLTFQQJASSMCVPDQDTAIR	12,Carbamidomethyl[C];	2407.9	2407.85	5-5-2-0-0	7	NXS	1006	0	0	4	0.09478	0.19584	1.93154	0.37828	T	y1+;y4+;y6+;y8+;	y8+;	sp|P01871|IGHM_HUMAN	R	VF	203	0	209	0.00136	0.581181	6.41e-16	sp|P01871|IGHM_HUMAN/tr|A0A1B0GUU9|A0A1B0GUU9_HUMAN	21	-0.04331	-9.12557
PGP_01.15182.15182.3.2.dta	2338	4462.76	1663.75	3	HYTJSSQDVTVPCR	13,Carbamidomethyl[C];	2799.02	2799.04	4-7-1-0-3	4	NXS	806	0	0	4	0.09271	0.12706	3.05003	0.38755	T	b2+;b3+;b4+;y3+;	b2+;b4+;	sp|P01877|IGHA2_HUMAN	K	VP	89	0	92	0.0037	2.22257	1.18e-20	sp|P01877|IGHA2_HUMAN/tr|A0A286YEY5|A0A286YEY5_HUMAN	14	0.02049	4.59238
PGP_01.15185.15185.3.1.dta	3246	3958.71	1883.01	3	LHINHNJLTESVGPLPK	-	2075.7	2075.73	6-4-1-0-0	7	NXT	422	4	0.11111	6	0.15625	0.24283	5.17648	1.25699	T	b2+;b3+;y2+;y5+;y6+;y7+;Y0++;Y0++;Y1++;Y2++;	b2+;y2+;y5+;Y0++;Y1++;	sp|P51884|LUM_HUMAN	K	SL	121	0	127	0.00027	0.143312	4.56e-15	sp|P51884|LUM_HUMAN	24	0.0339	8.56565
PGP_01.15188.15188.2.0.dta	2193	3164.27	1266.56	2	LGJWSAMPSCK	7,Oxidation[M];10,Carbamidomethyl[C];	1897.71	1897.68	4-4-1-0-1	3	NXS	172	0	0	5	0.16345	0.18839	2.00312	0.37736	T	b4+;b6+;y2+;y3+;y4+;	y4+;	sp|P02749|APOH_HUMAN	K	AS	251	0	253	0.00075	0.591695	1.68e-17	sp|P02749|APOH_HUMAN/tr|J3KS17|J3KS17_HUMAN	13	-0.02733	-8.63974
PGP_01.15188.15188.3.1.dta	2849	4746.97	2339.07	3	GLTFQQJASSMCVPDQDTAIR	12,Carbamidomethyl[C];	2407.9	2407.85	5-5-2-0-0	7	NXS	1006	0	0	5	0.13206	0.22451	1.93154	0.43365	T	y1+;y3+;y4+;y6+;y8+;	y8+;	sp|P01871|IGHM_HUMAN	R	VF	203	0	209	0.00136	0.581181	6.41e-16	sp|P01871|IGHM_HUMAN/tr|A0A1B0GUU9|A0A1B0GUU9_HUMAN	21	-0.04331	-9.12557
PGP_01.15189.15189.3.1.dta	2849	4746.97	2339.07	3	GLTFQQJASSMCVPDQDTAIR	12,Carbamidomethyl[C];	2407.9	2407.85	5-5-2-0-0	7	NXS	1006	0	0	5	0.15287	0.23909	2.86934	0.68603	T	y1+;y3+;y4+;y6+;y8+;	y4+;y8+;	sp|P01871|IGHM_HUMAN	R	VF	203	0	209	0.00136	0.581181	6.41e-16	sp|P01871|IGHM_HUMAN/tr|A0A1B0GUU9|A0A1B0GUU9_HUMAN	21	-0.04331	-9.12557
PGP_01.15190.15190.2.0.dta	2193	3164.27	1266.56	2	LGJWSAMPSCK	7,Oxidation[M];10,Carbamidomethyl[C];	1897.71	1897.68	4-4-1-0-1	3	NXS	172	0	0	5	0.14786	0.18138	2.00312	0.36333	T	b4+;b6+;y2+;y3+;y4+;	y4+;	sp|P02749|APOH_HUMAN	K	AS	251	0	253	0.00075	0.591695	1.68e-17	sp|P02749|APOH_HUMAN/tr|J3KS17|J3KS17_HUMAN	13	-0.02733	-8.63974
PGP_01.15190.15190.3.1.dta	2849	4746.97	2339.07	3	GLTFQQJASSMCVPDQDTAIR	12,Carbamidomethyl[C];	2407.9	2407.85	5-5-2-0-0	7	NXS	1006	0	0	6	0.14924	0.23864	3.63785	0.86813	T	y1+;y4+;y6+;y8+;y9+;y10+;	y4+;y6+;y8+;	sp|P01871|IGHM_HUMAN	R	VF	203	0	209	0.00136	0.581181	6.41e-16	sp|P01871|IGHM_HUMAN/tr|A0A1B0GUU9|A0A1B0GUU9_HUMAN	21	-0.04331	-9.12557
PGP_01.15197.15197.3.1.dta	301	3982.59	1104.6	3	GLJVTLSSTGR	-	2877.99	2878.02	7-5-2-0-1	3	NXT	650	7	0.13615	5	0.02728	0.20257	3.06703	0.6213	T	y4+;y5+;y6+;y7+;y8+;Y0+;Y0+;Y1+;Y1+;Y2+;Y3+;Y4+;	Y1+;Y4+;	sp|P0C0L4|CO4A_HUMAN	R	NG	1326	0	1328	-0.00169	-1.5286	2e-09	sp|P0C0L4|CO4A_HUMAN/sp|P0C0L5|CO4B_HUMAN/tr|A0A0G2JL54|A0A0G2JL54_HUMAN/tr|A0A0G2JPR0|A0A0G2JPR0_HUMAN/tr|A0A140TA29|A0A140TA29_HUMAN/tr|A0A140TA32|A0A140TA32_HUMAN/tr|A0A140TA44|A0A140TA44_HUMAN/tr|A0A140TA49|A0A140TA49_HUMAN/tr|F5GXS0|F5GXS0_HUMAN	12	0.02416	6.06797
PGP_01.15201.15201.3.0.dta	3246	3942.78	1883.01	3	LHINHNJLTESVGPLPK	-	2059.77	2059.73	5-4-1-0-1	7	NXT	96	7	0.11147	20	0.29313	0.36722	5.17648	1.90088	T	b2+;b3+;b4+;b5+;b6+;b8+;b10+;b13+;y1+;y2+;y3+;y4+;y5+;y6+;y7+;y8+;y9+;y10+;y12+;y14+;Y0+;Y1+;Y0++;Y0++;Y1++;Y1++;Y2++;	b2+;y2+;y5+;Y0++;Y1++;	sp|P51884|LUM_HUMAN	K	SL	121	0	127	0.00027	0.143312	4.56e-15	sp|P51884|LUM_HUMAN	24	-0.03572	-9.06182
PGP_01.15217.15217.3.0.dta	3789	3173.34	1404.67	3	SWPAVGJCSSALR	8,Carbamidomethyl[C];	1768.67	1768.64	5-4-0-0-1	7	NXS	198	3	0.14994	5	0.09853	0.14483	3.71276	0.53774	T	b4+;y1+;y5+;y11+;y11++;Y0+;Y1+;Y5+;	y1+;y11++;Y1+;	sp|P02790|HEMO_HUMAN	R	WL	181	0	187	-0.00027	-0.192082	4.68e-18	sp|P02790|HEMO_HUMAN/tr|Q9BS19|Q9BS19_HUMAN	9	-0.02765	-8.71592
PGP_01.15233.15233.3.0.dta	3789	3173.34	1404.67	3	SWPAVGJCSSALR	8,Carbamidomethyl[C];	1768.67	1768.64	5-4-0-0-1	7	NXS	198	2	0.13659	4	0.08091	0.13144	2.93248	0.38546	T	y1+;y5+;y11+;y11++;Y0+;Y1+;	y1+;Y1+;	sp|P02790|HEMO_HUMAN	R	WL	181	0	187	-0.00027	-0.192082	4.68e-18	sp|P02790|HEMO_HUMAN/tr|Q9BS19|Q9BS19_HUMAN	9	-0.02853	-8.99331
PGP_01.15243.15243.4.0.dta	3009	4884.07	2022	4	ELHHLQEQJVSNAFLDK	-	2862.07	2862.02	6-5-2-0-2	9	NXS	534	2	0.03402	7	0.07985	0.15831	3.05003	0.48285	T	b3+;b5+;b7+;y2+;y3+;y4+;y7+;Y0++;Y1++;	b3+;Y1++;	sp|P00450|CERU_HUMAN	K	GE	754	0	762	0.00138	0.682159	1.52e-20	sp|P00450|CERU_HUMAN/tr|E9PFZ2|E9PFZ2_HUMAN/tr|H7C5R1|H7C5R1_HUMAN	18	-0.04634	-9.48986
PGP_01.15269.15269.3.0.dta	2338	4462.77	1663.75	3	HYTJSSQDVTVPCR	13,Carbamidomethyl[C];	2799.02	2799.04	4-7-1-0-3	4	NXS	844	0	0	4	0.10414	0.1159	3.05003	0.35351	T	b2+;b3+;b4+;y1+;	b2+;b4+;	sp|P01877|IGHA2_HUMAN	K	VP	89	0	92	0.0037	2.22257	1.18e-20	sp|P01877|IGHA2_HUMAN/tr|A0A286YEY5|A0A286YEY5_HUMAN	14	0.01568	3.51432
PGP_01.15278.15278.3.0.dta	3009	4884.06	2022	3	ELHHLQEQJVSNAFLDK	-	2862.06	2862.02	6-5-2-0-2	9	NXS	630	0	0	4	0.10449	0.13267	2.0649	0.27396	T	b3+;y2+;y3+;y7+;	b3+;	sp|P00450|CERU_HUMAN	K	GE	754	0	762	0.00138	0.682159	1.52e-20	sp|P00450|CERU_HUMAN/tr|E9PFZ2|E9PFZ2_HUMAN/tr|H7C5R1|H7C5R1_HUMAN	18	-0.03486	-7.13893
PGP_01.15287.15287.3.1.dta	2849	4951.06	2339.07	3	GLTFQQJASSMCVPDQDTAIR	12,Carbamidomethyl[C];	2611.98	2611.95	5-6-1-0-2	7	NXS	860	0	0	5	0.34457	0.35129	4.3159	1.51612	T	y1+;y4+;y6+;y7+;y8+;	y1+;y4+;y6+;y8+;	sp|P01871|IGHM_HUMAN	R	VF	203	0	209	0.00136	0.581181	6.41e-16	sp|P01871|IGHM_HUMAN/tr|A0A1B0GUU9|A0A1B0GUU9_HUMAN	21	-0.03229	-6.52312
PGP_01.15316.15316.4.0.dta	2849	4950.05	2339.07	4	GLTFQQJASSMCVPDQDTAIR	12,Carbamidomethyl[C];	2610.98	2610.93	5-6-2-0-0	7	NXS	956	0	0	5	0.27139	0.30429	4.3159	1.31327	T	b3+;y1+;y4+;y6+;y8+;	y1+;y4+;y6+;y8+;	sp|P01871|IGHM_HUMAN	R	VF	203	0	209	0.00136	0.581181	6.41e-16	sp|P01871|IGHM_HUMAN/tr|A0A1B0GUU9|A0A1B0GUU9_HUMAN	21	-0.04745	-9.58761
PGP_01.15319.15319.3.0.dta	3009	4738.01	2022	3	ELHHLQEQJVSNAFLDK	-	2716.01	2715.96	6-5-2-0-1	9	NXS	506	3	0.04002	9	0.16084	0.20089	3.05003	0.61273	T	b3+;b4+;b5+;y1+;y2+;y3+;y4+;y5+;y6+;Y0++;Y1++;Y1++;	b3+;y2+;	sp|P00450|CERU_HUMAN	K	GE	754	0	762	0.00138	0.682159	1.52e-20	sp|P00450|CERU_HUMAN/tr|E9PFZ2|E9PFZ2_HUMAN/tr|H7C5R1|H7C5R1_HUMAN	18	-0.04478	-9.45314
PGP_01.15335.15335.4.0.dta	3009	4738	2022	4	ELHHLQEQJVSNAFLDK	-	2716	2715.96	6-5-2-0-1	9	NXS	546	3	0.02642	11	0.1297	0.19399	2.0649	0.40056	T	b3+;b5+;b6+;b7+;b10+;y2+;y3+;y4+;y5+;y6+;y7+;Y1+;Y0++;Y1++;	b3+;	sp|P00450|CERU_HUMAN	K	GE	754	0	762	0.00138	0.682159	1.52e-20	sp|P00450|CERU_HUMAN/tr|E9PFZ2|E9PFZ2_HUMAN/tr|H7C5R1|H7C5R1_HUMAN	18	-0.03859	-8.14644
PGP_01.15336.15336.3.0.dta	3789	3027.28	1404.67	3	SWPAVGJCSSALR	8,Carbamidomethyl[C];	1622.61	1622.58	5-4-0-0-0	7	NXS	172	4	0.16951	7	0.13315	0.20442	3.71276	0.75897	T	y1+;y2+;y3+;y5+;y6+;y11+;y11++;Y0+;Y1+;Y1+;Y4+;	y1+;y11++;Y1+;	sp|P02790|HEMO_HUMAN	R	WL	181	0	187	-0.00027	-0.192082	4.68e-18	sp|P02790|HEMO_HUMAN/tr|Q9BS19|Q9BS19_HUMAN	9	-0.02805	-9.26875
PGP_01.15354.15354.2.6.dta	4912	2920.25	1621.8	2	YHIYEJGTLQINR	12,Deamidated[N];	1298.46	1298.48	3-4-0-0-0	6	NXT	114	1	0.00357	4	0.08957	0.13418	1.9812	0.26583	T	b2+;b10++;b12++;y1+;Y2++;	b2+;	sp|O00533|NCHL1_HUMAN	R	TT	471	0.01	476	0.00159	0.979799	8.24e-08	sp|O00533|NCHL1_HUMAN/tr|A0A087X0M8|A0A087X0M8_HUMAN	7	0.01912	6.54968
PGP_01.15361.15361.3.0.dta	1538	3885.57	1534.71	3	JHSCSEGQISIFR	4,Carbamidomethyl[C];	2350.86	2350.83	5-4-2-0-1	1	NXS	610	1	0.03444	7	0.08088	0.19689	2.06085	0.40575	T	b2+;y1+;y2+;y4+;y7+;y10+;y11+;Y0++;	Y0++;	sp|O75882|ATRN_HUMAN	R	YE	731	0	731	-1e-05	-0.006512	8.92e-26	sp|O75882|ATRN_HUMAN	14	-0.03363	-8.65727
PGP_01.15371.15371.3.0.dta	1538	3740.53	1534.71	3	JHSCSEGQISIFR	4,Carbamidomethyl[C];	2205.83	2205.79	5-4-1-0-2	1	NXS	616	5	0.09271	10	0.18141	0.33188	4.55026	1.51014	T	b2+;b3+;y1+;y2+;y4+;y5+;y7+;y9+;y10+;y11+;Y0+;Y0+;Y1+;Y0++;Y1++;	b2+;y11+;Y1+;Y0++;	sp|O75882|ATRN_HUMAN	R	YE	731	0	731	-1e-05	-0.006512	8.92e-26	sp|O75882|ATRN_HUMAN	14	-0.03566	-9.53587
PGP_01.15420.15420.3.0.dta	4369	4372.88	2637.27	3	EWEKELHHLQEQJVSNAFLDK	4,Carbamyl[K];	1735.61	1735.63	3-4-1-0-1	13	NXS	444	0	0	8	0.1133	0.13651	2.07318	0.28301	T	b11+;y1+;y2+;y3+;y4+;y5+;y6+;y7+;	y2+;	sp|P00450|CERU_HUMAN	R	GE	750	0	762	0.0056	2.12261	3.96e-12	sp|P00450|CERU_HUMAN/tr|E9PFZ2|E9PFZ2_HUMAN/tr|H7C5R1|H7C5R1_HUMAN	2	0.01986	4.5427
PGP_01.15421.15421.4.0.dta	4369	4372.88	2637.27	4	EWEKELHHLQEQJVSNAFLDK	4,Carbamyl[K];	1735.61	1735.63	3-4-1-0-1	13	NXS	444	0	0	7	0.09211	0.12722	2.07318	0.26375	T	y2+;y3+;y4+;y5+;y6+;y7+;y8+;	y4+;	sp|P00450|CERU_HUMAN	R	GE	750	0	762	0.0056	2.12261	3.96e-12	sp|P00450|CERU_HUMAN/tr|E9PFZ2|E9PFZ2_HUMAN/tr|H7C5R1|H7C5R1_HUMAN	2	0.02014	4.60675
PGP_01.15424.15424.3.0.dta	4369	4372.88	2637.27	3	EWEKELHHLQEQJVSNAFLDK	4,Carbamyl[K];	1735.61	1735.63	3-4-1-0-1	13	NXS	444	0	0	7	0.08838	0.13335	2.07318	0.27645	T	y1+;y2+;y3+;y4+;y5+;y7+;y8+;	y2+;	sp|P00450|CERU_HUMAN	R	GE	750	0	762	0.0056	2.12261	3.96e-12	sp|P00450|CERU_HUMAN/tr|E9PFZ2|E9PFZ2_HUMAN/tr|H7C5R1|H7C5R1_HUMAN	2	0.01986	4.5427
PGP_01.15429.15429.3.2.dta	3009	4592.95	2022	3	ELHHLQEQJVSNAFLDK	-	2570.95	2570.93	6-5-1-0-2	9	NXS	598	0	0	8	0.1855	0.21787	3.05003	0.66452	T	b3+;b5+;b7+;y1+;y2+;y3+;y4+;y7+;	b3+;y2+;	sp|P00450|CERU_HUMAN	K	GE	754	0	762	0.00138	0.682159	1.52e-20	sp|P00450|CERU_HUMAN/tr|E9PFZ2|E9PFZ2_HUMAN/tr|H7C5R1|H7C5R1_HUMAN	18	-0.02147	-4.67556
PGP_01.15434.15434.3.0.dta	1538	3756.53	1534.71	3	JHSCSEGQISIFR	4,Carbamidomethyl[C];	2221.82	2221.79	6-4-1-0-1	1	NXS	560	2	0.04292	8	0.12762	0.24025	3.84588	0.92396	T	b2+;y1+;y2+;y4+;y5+;y9+;y10+;y11+;Y0+;Y0++;	b2+;y11+;Y0++;	sp|O75882|ATRN_HUMAN	R	YE	731	0	731	-1e-05	-0.006512	8.92e-26	sp|O75882|ATRN_HUMAN	14	-0.03539	-9.42337
PGP_01.15437.15437.3.0.dta	4369	3935.72	2637.27	3	EWEKELHHLQEQJVSNAFLDK	4,Carbamyl[K];	1298.45	1298.48	3-4-0-0-0	13	NXS	290	0	0	6	0.10692	0.13624	3.06127	0.41708	T	y1+;y2+;y3+;y4+;y5+;y7+;	y4+;y7+;	sp|P00450|CERU_HUMAN	R	GE	750	0	762	0.0056	2.12261	3.96e-12	sp|P00450|CERU_HUMAN/tr|E9PFZ2|E9PFZ2_HUMAN/tr|H7C5R1|H7C5R1_HUMAN	2	0.02196	5.58112
PGP_01.15440.15440.4.2.dta	1538	3739.51	1534.71	4	JHSCSEGQISIFR	4,Carbamidomethyl[C];	2204.81	2204.77	5-4-2-0-0	1	NXS	516	4	0.07941	9	0.14777	0.28649	3.84588	1.1018	T	b2+;y2+;y4+;y5+;y7+;y8+;y9+;y10+;y11+;Y0+;Y1+;Y0++;Y0++;	b2+;y11+;Y0++;	sp|O75882|ATRN_HUMAN	R	YE	731	0	731	-1e-05	-0.006512	8.92e-26	sp|O75882|ATRN_HUMAN	14	-0.03334	-8.91792
PGP_01.15448.15448.2.0.dta	3789	3027.27	1404.67	2	SWPAVGJCSSALR	8,Carbamidomethyl[C];	1622.61	1622.58	5-4-0-0-0	7	NXS	156	4	0.15724	12	0.14716	0.24743	3.71276	0.91867	T	b2+;b4+;y1+;y2+;y3+;y4+;y5+;y6+;y11+;y12+;y11++;y12++;Y1+;Y1+;Y2+;Y3+;	b2+;y1+;Y1+;	sp|P02790|HEMO_HUMAN	R	WL	181	0	187	-0.00027	-0.192082	4.68e-18	sp|P02790|HEMO_HUMAN/tr|Q9BS19|Q9BS19_HUMAN	9	-0.02455	-8.11224
PGP_01.15461.15461.3.0.dta	1237	4587	2381.17	3	NJATVHEQVGGPSLTSDLQAQSK	-	2205.83	2205.79	5-4-1-0-2	2	NXT	336	0	0	6	0.08479	0.13127	1.7922	0.23526	T	b2+;y2+;y4+;y6+;y8+;y14+;	y4+;	sp|P04004|VTNC_HUMAN	K	GN	85	0.01	86	0.01275	5.35227	4.14e-28	sp|P04004|VTNC_HUMAN/tr|F5GX75|F5GX75_HUMAN	8	-0.03651	-7.96114
PGP_01.15463.15463.4.0.dta	1239	4586.97	2267.13	4	JATVHEQVGGPSLTSDLQAQSK	-	2319.85	2319.84	5-6-1-0-0	1	NXT	406	0	0	7	0.07043	0.14644	1.91432	0.28033	T	y2+;y3+;y4+;y5+;y6+;y8+;y9+;	y4+;	sp|P04004|VTNC_HUMAN	N	GN	86	0.01	86	-0.00023	-0.101406	1.2e-36	sp|P04004|VTNC_HUMAN/tr|F5GX75|F5GX75_HUMAN	2	-0.01144	-2.49456
PGP_01.15464.15464.3.0.dta	1239	4587	2267.13	3	JATVHEQVGGPSLTSDLQAQSK	-	2319.87	2319.84	5-6-1-0-0	1	NXT	336	0	0	8	0.10859	0.15275	1.91432	0.29242	T	y1+;y2+;y4+;y5+;y6+;y7+;y9+;y14+;	y4+;	sp|P04004|VTNC_HUMAN	N	GN	86	0.01	86	-0.00023	-0.101406	1.2e-36	sp|P04004|VTNC_HUMAN/tr|F5GX75|F5GX75_HUMAN	2	-0.03651	-7.96114
PGP_01.15477.15477.3.6.dta	1955	2921.28	1882.9	3	LGACJDTLQQLMEVFK	4,Carbamidomethyl[C];12,Oxidation[M];	1038.38	1038.38	3-2-0-0-1	5	NXT	86	0	0	5	0.05641	0.05642	1.96085	0.11063	T	b4+;b5+;b11+;y2+;y3++;	b5+;	sp|P01008|ANT3_HUMAN	K	FD	124	0.01	128	0.00174	0.923621	1.86e-31	sp|P01008|ANT3_HUMAN/tr|Q8TCE1|Q8TCE1_HUMAN	14	-0.00016	-0.0547894
PGP_01.15479.15479.3.0.dta	2557	3164.27	1266.56	3	LGJWSAMPSCK	7,Oxidation[M];10,Carbamidomethyl[C];	1897.71	1897.68	4-4-1-0-1	3	NXS	192	0	0	6	0.22189	0.22091	3.06703	0.67754	T	b3+;b4+;b6+;y2+;y3+;y4+;	y2+;y4+;	sp|P02749|APOH_HUMAN	K	AS	251	0	253	0.00075	0.591695	1.68e-17	sp|P02749|APOH_HUMAN/tr|J3KS17|J3KS17_HUMAN	13	-0.03102	-9.80622
PGP_01.15484.15484.3.4.dta	4369	5087.2	2637.27	3	EWEKELHHLQEQJVSNAFLDK	4,Carbamyl[K];	2449.93	2449.9	4-6-1-0-2	13	NXS	300	0	0	4	0.06428	0.09468	2.07318	0.19628	T	y2+;y3+;y4+;y7+;	y2+;	sp|P00450|CERU_HUMAN	R	GE	750	0	762	0.0056	2.12261	3.96e-12	sp|P00450|CERU_HUMAN/tr|E9PFZ2|E9PFZ2_HUMAN/tr|H7C5R1|H7C5R1_HUMAN	2	-0.03367	-6.61984
PGP_01.15485.15485.3.0.dta	2999	3656.5	1627.74	3	SDGLESJSSTQFEVK	-	2028.76	2028.74	5-6-0-0-0	7	NXS	274	0	0	11	0.2794	0.25448	5.78195	1.47137	T	b3+;b4+;y1+;y2+;y3+;y4+;y6+;y7+;y8+;y9+;y11+;	y1+;y2+;y3+;y4+;y7+;y8+;	sp|P0C0L4|CO4A_HUMAN	F	KY	220	0	226	-0.00287	-1.76211	6.8e-28	sp|P0C0L4|CO4A_HUMAN/sp|P0C0L5|CO4B_HUMAN/tr|A0A140TA49|A0A140TA49_HUMAN/tr|A0A140TA44|A0A140TA44_HUMAN/tr|A0A140TA29|A0A140TA29_HUMAN/tr|A0A0G2JPR0|A0A0G2JPR0_HUMAN/tr|A0A140TA32|A0A140TA32_HUMAN/tr|F5GXS0|F5GXS0_HUMAN/tr|A0A0G2JL54|A0A0G2JL54_HUMAN	1	-0.01738	-4.75446
PGP_01.15488.15488.3.4.dta	4369	5087.2	2637.27	3	EWEKELHHLQEQJVSNAFLDK	4,Carbamyl[K];	2449.93	2449.9	4-6-1-0-2	13	NXS	300	0	0	5	0.06613	0.10327	2.07318	0.2141	T	y2+;y3+;y4+;y5+;y7+;	y2+;	sp|P00450|CERU_HUMAN	R	GE	750	0	762	0.0056	2.12261	3.96e-12	sp|P00450|CERU_HUMAN/tr|E9PFZ2|E9PFZ2_HUMAN/tr|H7C5R1|H7C5R1_HUMAN	2	-0.03367	-6.61984
PGP_01.15491.15491.3.0.dta	4369	4372.88	2637.27	3	EWEKELHHLQEQJVSNAFLDK	4,Carbamyl[K];	1735.61	1735.63	3-4-1-0-1	13	NXS	420	0	0	8	0.13536	0.1596	3.06127	0.48858	T	y1+;y2+;y3+;y4+;y5+;y6+;y7+;y8+;	y2+;y3+;	sp|P00450|CERU_HUMAN	R	GE	750	0	762	0.0056	2.12261	3.96e-12	sp|P00450|CERU_HUMAN/tr|E9PFZ2|E9PFZ2_HUMAN/tr|H7C5R1|H7C5R1_HUMAN	2	0.01804	4.1264
PGP_01.15492.15492.3.0.dta	1538	3756.53	1534.71	3	JHSCSEGQISIFR	4,Carbamidomethyl[C];	2221.82	2221.79	6-4-1-0-1	1	NXS	550	7	0.10266	12	0.14873	0.32624	3.84588	1.25466	T	b2+;b3+;y1+;y2+;y3+;y4+;y5+;y7+;y8+;y9+;y10+;y11+;Y0+;Y0+;Y1+;Y1+;Y0++;Y0++;Y1++;	b2+;Y1+;Y0++;	sp|O75882|ATRN_HUMAN	R	YE	731	0	731	-1e-05	-0.006512	8.92e-26	sp|O75882|ATRN_HUMAN	14	-0.03453	-9.19438
PGP_01.15494.15494.3.2.dta	2999	3640.48	1627.74	3	SDGLESJSSTQFEVK	-	2012.74	2012.75	4-6-0-0-1	7	NXS	486	0	0	10	0.30369	0.26758	6.34769	1.6985	T	b3+;b4+;y1+;y2+;y3+;y4+;y6+;y7+;y8+;y10+;	b3+;y1+;y2+;y4+;y6+;y7+;y8+;	sp|P0C0L4|CO4A_HUMAN	F	KY	220	0	226	-0.00287	-1.76211	6.8e-28	sp|P0C0L4|CO4A_HUMAN/sp|P0C0L5|CO4B_HUMAN/tr|A0A140TA49|A0A140TA49_HUMAN/tr|A0A140TA44|A0A140TA44_HUMAN/tr|A0A140TA29|A0A140TA29_HUMAN/tr|A0A0G2JPR0|A0A0G2JPR0_HUMAN/tr|A0A140TA32|A0A140TA32_HUMAN/tr|F5GXS0|F5GXS0_HUMAN/tr|A0A0G2JL54|A0A0G2JL54_HUMAN	1	0.00714	1.96183
PGP_01.15507.15507.3.2.dta	1538	3756.53	1534.71	3	JHSCSEGQISIFR	4,Carbamidomethyl[C];	2221.82	2221.79	6-4-1-0-1	1	NXS	550	6	0.0557	10	0.11917	0.26326	3.04454	0.8015	T	b2+;y1+;y2+;y3+;y4+;y5+;y8+;y9+;y10+;y11+;Y0+;Y0+;Y1+;Y1+;Y0++;Y1++;	b2+;y11+;	sp|O75882|ATRN_HUMAN	R	YE	731	0	731	-1e-05	-0.006512	8.92e-26	sp|O75882|ATRN_HUMAN	14	-0.035	-9.31952
PGP_01.15510.15510.2.2.dta	384	2930.26	1875.9	2	NJNTQHSSLFMLNEVK	-	1054.36	1054.37	4-2-0-0-0	2	NXT	162	1	0.00209	4	0.03974	0.05416	2.06085	0.11163	T	b10+;y3+;y4+;y5+;Y2++;	y3+;	sp|P01042|KNG1_HUMAN	F	RA	168	0.01	169	-0.0054	-2.87711	1.35e-18	sp|P01042|KNG1_HUMAN	1	0.01324	4.51995
PGP_01.15510.15510.4.0.dta	4197	5857.51	2651.28	4	EWEKELHHLQEQJVSNAFLDK	4,Carbamidomethyl[K];	3206.23	3206.19	6-11-0-0-0	13	NXS	246	0	0	10	0.10134	0.14778	2.71966	0.40191	T	y2+;y3+;y4+;y5+;y6+;y7+;y8+;y15++;y17++;y18++;	y2+;y3+;	sp|P00450|CERU_HUMAN	R	GE	750	0	762	-0.00055	-0.20737	1.13e-18	sp|P00450|CERU_HUMAN/tr|E9PFZ2|E9PFZ2_HUMAN/tr|H7C5R1|H7C5R1_HUMAN	2	-0.03772	-6.44066
PGP_01.15525.15525.3.4.dta	1538	3756.53	1534.71	3	JHSCSEGQISIFR	4,Carbamidomethyl[C];	2221.82	2221.79	6-4-1-0-1	1	NXS	562	5	0.03719	11	0.11235	0.25623	2.06085	0.52805	T	b2+;b3+;y1+;y2+;y3+;y4+;y5+;y8+;y9+;y10+;y11+;Y0+;Y1+;Y1+;Y0++;Y0++;	b2+;	sp|O75882|ATRN_HUMAN	R	YE	731	0	731	-1e-05	-0.006512	8.92e-26	sp|O75882|ATRN_HUMAN	14	-0.03602	-9.59112
PGP_01.15529.15529.3.0.dta	1538	3756.53	1534.71	3	JHSCSEGQISIFR	4,Carbamidomethyl[C];	2221.82	2221.79	6-4-1-0-1	1	NXS	562	6	0.07432	12	0.17186	0.32378	4.55026	1.47329	T	b2+;b3+;y1+;y2+;y3+;y4+;y5+;y7+;y8+;y9+;y10+;y11+;Y0+;Y0+;Y1+;Y1+;Y0++;Y1++;	b2+;y11+;Y1+;Y0++;	sp|O75882|ATRN_HUMAN	R	YE	731	0	731	-1e-05	-0.006512	8.92e-26	sp|O75882|ATRN_HUMAN	14	-0.03602	-9.59112
PGP_01.15530.15530.4.0.dta	3032	5857.51	2904.42	4	ELHHLQEQJVSNAFLDKGEFYIGSK	12,Deamidated[N];	2953.1	2953.07	8-6-0-0-3	9	NXS	244	0	0	8	0.0673	0.08094	1.91672	0.15514	T	b3+;b5+;b6+;b7+;b9+;b8++;b17++;y1+;	b3+;	sp|P00450|CERU_HUMAN	K	YK	754	0.01	762	-0.00531	-1.82763	5.77e-60	sp|P00450|CERU_HUMAN/tr|E9PFZ2|E9PFZ2_HUMAN/tr|H7C5R1|H7C5R1_HUMAN	7	-0.02354	-4.01945
PGP_01.15531.15531.3.0.dta	3009	4681.98	2022	3	ELHHLQEQJVSNAFLDK	-	2659.98	2659.96	6-4-1-0-4	9	NXS	650	0	0	6	0.10652	0.15226	2.0649	0.3144	T	b3+;b5+;b6+;y1+;y2+;y3+;	b5+;	sp|P00450|CERU_HUMAN	K	GE	754	0	762	0.00138	0.682159	1.52e-20	sp|P00450|CERU_HUMAN/tr|E9PFZ2|E9PFZ2_HUMAN/tr|H7C5R1|H7C5R1_HUMAN	18	-0.01444	-3.08482
PGP_01.15546.15546.3.0.dta	1538	3756.53	1534.71	3	JHSCSEGQISIFR	4,Carbamidomethyl[C];	2221.82	2221.79	6-4-1-0-1	1	NXS	550	5	0.05682	10	0.12764	0.26656	3.04454	0.81156	T	b2+;y1+;y2+;y3+;y4+;y5+;y8+;y9+;y10+;y11+;Y0+;Y0+;Y1+;Y1+;Y0++;	b2+;Y0++;	sp|O75882|ATRN_HUMAN	R	YE	731	0	731	-1e-05	-0.006512	8.92e-26	sp|O75882|ATRN_HUMAN	14	-0.03459	-9.21035
PGP_01.15548.15548.4.0.dta	3009	4608.97	2022	4	ELHHLQEQJVSNAFLDK	-	2586.96	2586.92	7-5-1-0-1	9	NXS	524	1	0.00732	12	0.14209	0.18763	3.05003	0.57227	T	b3+;b4+;b5+;b6+;b7+;b8+;y2+;y3+;y4+;y5+;y6+;y7+;Y1++;	b3+;y2+;	sp|P00450|CERU_HUMAN	K	GE	754	0	762	0.00138	0.682159	1.52e-20	sp|P00450|CERU_HUMAN/tr|E9PFZ2|E9PFZ2_HUMAN/tr|H7C5R1|H7C5R1_HUMAN	18	-0.04388	-9.52256
PGP_01.15549.15549.4.0.dta	3009	4608.97	2022	4	ELHHLQEQJVSNAFLDK	-	2586.96	2586.92	7-5-1-0-1	9	NXS	524	2	0.00604	11	0.1342	0.18958	3.05003	0.57824	T	b3+;b5+;b6+;b7+;b9+;y2+;y3+;y4+;y5+;y6+;y7+;Y1++;Y1++;	b3+;y2+;	sp|P00450|CERU_HUMAN	K	GE	754	0	762	0.00138	0.682159	1.52e-20	sp|P00450|CERU_HUMAN/tr|E9PFZ2|E9PFZ2_HUMAN/tr|H7C5R1|H7C5R1_HUMAN	18	-0.04388	-9.52256
PGP_01.15550.15550.4.0.dta	3009	4608.97	2022	4	ELHHLQEQJVSNAFLDK	-	2586.96	2586.92	7-5-1-0-1	9	NXS	524	3	0.02573	14	0.14583	0.20656	3.05003	0.63002	T	b3+;b4+;b5+;b6+;b7+;b8+;b9+;b10+;y2+;y3+;y4+;y5+;y6+;y7+;Y0++;Y1++;Y1++;	b3+;y2+;	sp|P00450|CERU_HUMAN	K	GE	754	0	762	0.00138	0.682159	1.52e-20	sp|P00450|CERU_HUMAN/tr|E9PFZ2|E9PFZ2_HUMAN/tr|H7C5R1|H7C5R1_HUMAN	18	-0.04388	-9.52256
PGP_01.15551.15551.3.0.dta	3246	4964.15	1883.01	3	LHINHNJLTESVGPLPK	-	3081.14	3081.09	7-6-2-0-1	7	NXT	366	2	0.04916	4	0.1582	0.21866	3.8331	0.83814	T	b2+;b3+;y2+;y5+;Y0++;Y1++;	y2+;y5+;Y1++;	sp|P51884|LUM_HUMAN	K	SL	121	0	127	0.00027	0.143312	4.56e-15	sp|P51884|LUM_HUMAN	24	-0.04707	-9.48381
PGP_01.15571.15571.4.4.dta	3009	4389.89	2022	4	ELHHLQEQJVSNAFLDK	-	2367.89	2367.85	6-4-1-0-2	9	NXS	504	3	0.01969	14	0.1604	0.21437	2.0649	0.44265	T	b3+;b4+;b5+;b6+;b7+;b8+;b9+;b10+;y2+;y3+;y4+;y5+;y6+;y7+;Y0++;Y1++;Y1++;	b3+;	sp|P00450|CERU_HUMAN	K	GE	754	0	762	0.00138	0.682159	1.52e-20	sp|P00450|CERU_HUMAN/tr|E9PFZ2|E9PFZ2_HUMAN/tr|H7C5R1|H7C5R1_HUMAN	18	-0.04333	-9.87257
PGP_01.15582.15582.3.1.dta	4197	4517.93	2651.28	3	EWEKELHHLQEQJVSNAFLDK	4,Carbamidomethyl[K];	1866.65	1866.69	4-6-0-0-0	13	NXS	492	0	0	7	0.09787	0.14395	2.71966	0.3915	T	y1+;y2+;y3+;y4+;y5+;y7+;y17++;	y2+;y3+;	sp|P00450|CERU_HUMAN	R	GE	750	0	762	-0.00055	-0.20737	1.13e-18	sp|P00450|CERU_HUMAN/tr|E9PFZ2|E9PFZ2_HUMAN/tr|H7C5R1|H7C5R1_HUMAN	2	0.0379	8.39073
PGP_01.15587.15587.3.1.dta	4197	4517.94	2651.28	3	EWEKELHHLQEQJVSNAFLDK	4,Carbamidomethyl[K];	1866.65	1866.69	4-6-0-0-0	13	NXS	448	0	0	9	0.13783	0.1795	2.71966	0.48818	T	y1+;y2+;y3+;y4+;y5+;y6+;y7+;y8+;y17++;	y2+;y3+;	sp|P00450|CERU_HUMAN	R	GE	750	0	762	-0.00055	-0.20737	1.13e-18	sp|P00450|CERU_HUMAN/tr|E9PFZ2|E9PFZ2_HUMAN/tr|H7C5R1|H7C5R1_HUMAN	2	0.03556	7.87267
PGP_01.15588.15588.3.0.dta	554	4688.95	2483.15	3	KEHETCLAPELYNGJYSTTQK	6,Carbamidomethyl[C];	2205.8	2205.79	5-4-1-0-2	15	NXS	892	0	0	9	0.16971	0.16584	3.63785	0.60331	T	b3+;b4+;b5+;b7+;b8+;b5++;y3+;y4+;y5+;	b7+;b8+;y5+;	sp|P05160|F13B_HUMAN	R	TF	148	0	162	-0.00064	-0.257635	1.32e-32	sp|P05160|F13B_HUMAN	14	-0.00497	-1.06017
PGP_01.15609.15609.4.0.dta	4369	4591.95	2637.27	4	EWEKELHHLQEQJVSNAFLDK	4,Carbamyl[K];	1954.69	1954.7	4-5-1-0-0	13	NXS	460	0	0	7	0.10157	0.13115	2.07318	0.2719	T	y1+;y2+;y3+;y4+;y5+;y7+;y17+;	y2+;	sp|P00450|CERU_HUMAN	R	GE	750	0	762	0.0056	2.12261	3.96e-12	sp|P00450|CERU_HUMAN/tr|E9PFZ2|E9PFZ2_HUMAN/tr|H7C5R1|H7C5R1_HUMAN	2	0.01769	3.85325
PGP_01.15613.15613.3.0.dta	1538	3739.51	1534.71	3	JHSCSEGQISIFR	4,Carbamidomethyl[C];	2204.81	2204.77	5-4-2-0-0	1	NXS	514	4	0.05915	10	0.10612	0.25811	3.04454	0.78584	T	b2+;y1+;y2+;y4+;y5+;y7+;y8+;y9+;y10+;y11+;Y0+;Y0+;Y1+;Y0++;	Y1+;Y0++;	sp|O75882|ATRN_HUMAN	R	YE	731	0	731	-1e-05	-0.006512	8.92e-26	sp|O75882|ATRN_HUMAN	14	-0.03319	-8.8778
PGP_01.15614.15614.4.0.dta	4369	4591.95	2637.27	4	EWEKELHHLQEQJVSNAFLDK	4,Carbamyl[K];	1954.69	1954.7	4-5-1-0-0	13	NXS	460	0	0	7	0.10496	0.13375	2.07318	0.2773	T	y1+;y2+;y3+;y4+;y5+;y7+;y17+;	y2+;	sp|P00450|CERU_HUMAN	R	GE	750	0	762	0.0056	2.12261	3.96e-12	sp|P00450|CERU_HUMAN/tr|E9PFZ2|E9PFZ2_HUMAN/tr|H7C5R1|H7C5R1_HUMAN	2	0.01769	3.85325
PGP_01.15616.15616.3.0.dta	1538	3739.51	1534.71	3	JHSCSEGQISIFR	4,Carbamidomethyl[C];	2204.81	2204.77	5-4-2-0-0	1	NXS	514	6	0.06679	14	0.12601	0.28653	3.84588	1.10197	T	b2+;b3+;b9+;y2+;y3+;y4+;y5+;y6+;y7+;y8+;y9+;y10+;y11+;y12+;Y0+;Y0+;Y1+;Y1+;Y0++;Y1++;	b2+;Y1+;Y0++;	sp|O75882|ATRN_HUMAN	R	YE	731	0	731	-1e-05	-0.006512	8.92e-26	sp|O75882|ATRN_HUMAN	14	-0.03319	-8.8778
PGP_01.15628.15628.4.3.dta	4310	4590.99	2594.26	4	EWEKELHHLQEQJVSNAFLDK	0,Carbamyl[AnyN-term];	1996.73	1996.75	3-6-0-0-2	13	NXS	268	1	0.00224	6	0.08819	0.12894	2.06901	0.26678	T	y2+;y3+;y4+;y5+;y7+;y8+;Y2++;	y2+;	sp|P00450|CERU_HUMAN	R	GE	750	0	762	0.0056	2.12261	1.58e-19	sp|P00450|CERU_HUMAN/tr|E9PFZ2|E9PFZ2_HUMAN/tr|H7C5R1|H7C5R1_HUMAN	1	0.02286	4.98044
PGP_01.15629.15629.3.0.dta	4369	4372.88	2637.27	3	EWEKELHHLQEQJVSNAFLDK	4,Carbamyl[K];	1735.61	1735.63	3-4-1-0-1	13	NXS	438	0	0	6	0.10236	0.12271	2.07318	0.25439	T	y1+;y2+;y4+;y5+;y6+;y7+;	y2+;	sp|P00450|CERU_HUMAN	R	GE	750	0	762	0.0056	2.12261	3.96e-12	sp|P00450|CERU_HUMAN/tr|E9PFZ2|E9PFZ2_HUMAN/tr|H7C5R1|H7C5R1_HUMAN	2	0.01889	4.32082
PGP_01.15631.15631.3.0.dta	3009	4226.82	2022	3	ELHHLQEQJVSNAFLDK	-	2204.81	2204.77	5-4-2-0-0	9	NXS	452	5	0.01476	14	0.12072	0.21291	2.0649	0.43964	T	b3+;b5+;b6+;b7+;b10+;y1+;y2+;y3+;y4+;y6+;y7+;y8+;y9+;y14+;Y0++;Y0++;Y1++;Y1++;Y2++;	b3+;	sp|P00450|CERU_HUMAN	K	GE	754	0	762	0.00138	0.682159	1.52e-20	sp|P00450|CERU_HUMAN/tr|E9PFZ2|E9PFZ2_HUMAN/tr|H7C5R1|H7C5R1_HUMAN	18	-0.04223	-9.99325
PGP_01.15634.15634.3.0.dta	3009	4226.82	2022	3	ELHHLQEQJVSNAFLDK	-	2204.81	2204.77	5-4-2-0-0	9	NXS	452	5	0.02259	13	0.15887	0.22834	3.05003	0.69643	T	b3+;b5+;b6+;b7+;b8+;b10+;y1+;y2+;y3+;y4+;y5+;y6+;y7+;Y0++;Y0++;Y1++;Y1++;Y2++;	b3+;y4+;	sp|P00450|CERU_HUMAN	K	GE	754	0	762	0.00138	0.682159	1.52e-20	sp|P00450|CERU_HUMAN/tr|E9PFZ2|E9PFZ2_HUMAN/tr|H7C5R1|H7C5R1_HUMAN	18	-0.04223	-9.99325
PGP_01.15636.15636.3.0.dta	2073	3599.52	1685.82	3	FJSSYLQGTNQITGR	-	1913.7	1913.68	5-4-1-0-0	2	NXS	426	1	0.03448	6	0.09334	0.19578	3.03913	0.59499	T	y1+;y3+;y5+;y8+;y9+;y10+;Y1+;	y8+;Y1+;	sp|P04114|APOB_HUMAN	R	YE	1522	0	1523	0.00092	0.545408	2.33e-14	sp|P04114|APOB_HUMAN	12	-0.02128	-5.91352
PGP_01.15637.15637.3.3.dta	3009	4226.82	2022	3	ELHHLQEQJVSNAFLDK	-	2204.81	2204.77	5-4-2-0-0	9	NXS	452	3	0.00696	10	0.08926	0.16005	2.0649	0.33049	T	b3+;b5+;b6+;b7+;y2+;y3+;y4+;y5+;y6+;y7+;Y1++;Y2++;Y5++;	b3+;	sp|P00450|CERU_HUMAN	K	GE	754	0	762	0.00138	0.682159	1.52e-20	sp|P00450|CERU_HUMAN/tr|E9PFZ2|E9PFZ2_HUMAN/tr|H7C5R1|H7C5R1_HUMAN	18	-0.04223	-9.99325
PGP_01.15653.15653.3.0.dta	3009	4535.94	2022	3	ELHHLQEQJVSNAFLDK	-	2513.94	2513.9	6-4-1-0-3	9	NXS	520	2	0.02112	10	0.15825	0.19924	3.05003	0.60769	T	b3+;b4+;b5+;b6+;b7+;y2+;y3+;y4+;y5+;y7+;Y0++;Y1++;	b3+;y3+;	sp|P00450|CERU_HUMAN	K	GE	754	0	762	0.00138	0.682159	1.52e-20	sp|P00450|CERU_HUMAN/tr|E9PFZ2|E9PFZ2_HUMAN/tr|H7C5R1|H7C5R1_HUMAN	18	-0.03293	-7.26136
PGP_01.15655.15655.3.0.dta	4369	4372.88	2637.27	3	EWEKELHHLQEQJVSNAFLDK	4,Carbamyl[K];	1735.61	1735.63	3-4-1-0-1	13	NXS	444	0	0	7	0.14194	0.15427	3.86578	0.59637	T	y1+;y2+;y3+;y4+;y5+;y6+;y7+;	y2+;y4+;y7+;	sp|P00450|CERU_HUMAN	R	GE	750	0	762	0.0056	2.12261	3.96e-12	sp|P00450|CERU_HUMAN/tr|E9PFZ2|E9PFZ2_HUMAN/tr|H7C5R1|H7C5R1_HUMAN	2	0.01924	4.40088
PGP_01.15657.15657.3.0.dta	1538	3739.51	1534.71	3	JHSCSEGQISIFR	4,Carbamidomethyl[C];	2204.81	2204.77	5-4-2-0-0	1	NXS	514	5	0.06459	12	0.15897	0.30887	3.84588	1.18789	T	b2+;b3+;y1+;y2+;y4+;y5+;y6+;y7+;y8+;y9+;y10+;y11+;Y0+;Y0+;Y1+;Y1+;Y0++;	b2+;y7+;Y0++;	sp|O75882|ATRN_HUMAN	R	YE	731	0	731	-1e-05	-0.006512	8.92e-26	sp|O75882|ATRN_HUMAN	14	-0.03318	-8.87513
PGP_01.15668.15668.4.0.dta	3009	4738.01	2022	4	ELHHLQEQJVSNAFLDK	-	2716.01	2715.96	6-5-2-0-1	9	NXS	532	4	0.04972	14	0.1757	0.24026	3.85241	0.92557	T	b3+;b4+;b5+;b6+;b8+;b10+;y1+;y2+;y3+;y4+;y5+;y6+;y7+;y8+;Y1+;Y0++;Y1++;Y1++;	b3+;y2+;Y1++;	sp|P00450|CERU_HUMAN	K	GE	754	0	762	0.00138	0.682159	1.52e-20	sp|P00450|CERU_HUMAN/tr|E9PFZ2|E9PFZ2_HUMAN/tr|H7C5R1|H7C5R1_HUMAN	18	-0.04295	-9.06683
PGP_01.15669.15669.3.0.dta	3009	4738.01	2022	3	ELHHLQEQJVSNAFLDK	-	2716	2715.96	6-5-2-0-1	9	NXS	546	4	0.03205	13	0.23951	0.25902	3.85241	0.99784	T	b3+;b4+;b5+;b6+;b8+;b10+;y1+;y2+;y3+;y4+;y5+;y6+;y7+;Y1+;Y0++;Y1++;Y1++;	b3+;y2+;y7+;	sp|P00450|CERU_HUMAN	K	GE	754	0	762	0.00138	0.682159	1.52e-20	sp|P00450|CERU_HUMAN/tr|E9PFZ2|E9PFZ2_HUMAN/tr|H7C5R1|H7C5R1_HUMAN	18	-0.04081	-8.61508
PGP_01.15676.15676.3.0.dta	2007	3942.78	1883.01	3	LHINHNJLTESVGPLPK	-	2059.77	2059.73	5-4-1-0-1	7	NXT	96	4	0.09232	11	0.3445	0.36276	5.55337	2.01452	T	b2+;b3+;b4+;b5+;y1+;y2+;y4+;y5+;y6+;y7+;y9+;Y0++;Y0++;Y1++;Y2++;	b2+;b3+;y2+;y5+;y7+;Y1++;	sp|P51884|LUM_HUMAN	K	SL	121	0	127	0.00027	0.143312	4.56e-15	sp|P51884|LUM_HUMAN	24	-0.03543	-8.98825
PGP_01.15677.15677.2.0.dta	1267	2868.23	1505.76	2	LQEQJVSNAFLDK	-	1362.47	1362.48	5-2-0-0-1	5	NXS	134	0	0	5	0.06404	0.10121	2.06085	0.20859	T	b4+;y1+;y2+;y3+;y4+;	y2+;	sp|P00450|CERU_HUMAN	H	GE	758	0	762	-0.00158	-1.04862	3.2e-24	sp|P00450|CERU_HUMAN/tr|E9PFZ2|E9PFZ2_HUMAN/tr|H7C5R1|H7C5R1_HUMAN	1	0.01014	3.53654
PGP_01.15677.15677.3.1.dta	3009	4301.84	2022	3	ELHHLQEQJVSNAFLDK	-	2279.84	2279.83	6-5-0-0-2	9	NXS	482	1	0.01308	6	0.10378	0.15935	3.05003	0.48603	T	b3+;b8+;y1+;y2+;y3+;y4+;Y1++;	b3+;y2+;	sp|P00450|CERU_HUMAN	K	GE	754	0	762	0.00138	0.682159	1.52e-20	sp|P00450|CERU_HUMAN/tr|E9PFZ2|E9PFZ2_HUMAN/tr|H7C5R1|H7C5R1_HUMAN	18	-0.00767	-1.78337
PGP_01.15679.15679.4.0.dta	3009	4754.98	2022	4	ELHHLQEQJVSNAFLDK	-	2732.97	2732.98	7-5-1-0-2	9	NXS	896	4	0.02654	10	0.12824	0.1935	3.05003	0.5902	T	b3+;b5+;b6+;b7+;y2+;y3+;y4+;y5+;y6+;y7+;Y0+;Y0++;Y1++;Y1++;	b3+;y2+;	sp|P00450|CERU_HUMAN	K	GE	754	0	762	0.00138	0.682159	1.52e-20	sp|P00450|CERU_HUMAN/tr|E9PFZ2|E9PFZ2_HUMAN/tr|H7C5R1|H7C5R1_HUMAN	18	0.00539	1.13379
PGP_01.15680.15680.3.0.dta	4369	4226.82	2637.27	3	EWEKELHHLQEQJVSNAFLDK	4,Carbamyl[K];	1589.55	1589.57	3-4-1-0-0	13	NXS	426	0	0	12	0.15936	0.1792	3.86578	0.69274	T	y1+;y2+;y3+;y4+;y5+;y6+;y7+;y8+;y9+;y11+;y13+;y17+;	y2+;y3+;y4+;	sp|P00450|CERU_HUMAN	R	GE	750	0	762	0.0056	2.12261	3.96e-12	sp|P00450|CERU_HUMAN/tr|E9PFZ2|E9PFZ2_HUMAN/tr|H7C5R1|H7C5R1_HUMAN	2	0.02189	5.1801
PGP_01.15681.15681.3.1.dta	2193	3164.27	1266.56	3	LGJWSAMPSCK	7,Oxidation[M];10,Carbamidomethyl[C];	1897.71	1897.68	4-4-1-0-1	3	NXS	192	0	0	4	0.05038	0.1259	2.00312	0.25218	T	y1+;y2+;y3+;y4+;	y4+;	sp|P02749|APOH_HUMAN	K	AS	251	0	253	0.00075	0.591695	1.68e-17	sp|P02749|APOH_HUMAN/tr|J3KS17|J3KS17_HUMAN	13	-0.03155	-9.97377
PGP_01.15682.15682.4.0.dta	3009	4226.82	2022	4	ELHHLQEQJVSNAFLDK	-	2204.81	2204.77	5-4-2-0-0	9	NXS	452	5	0.01972	17	0.19399	0.25902	3.05003	0.79001	T	b3+;b4+;b5+;b6+;b7+;b8+;b9+;b10+;b13+;y1+;y2+;y3+;y4+;y5+;y7+;y8+;y9+;Y0+;Y0++;Y0++;Y1++;Y1++;	b3+;y2+;	sp|P00450|CERU_HUMAN	K	GE	754	0	762	0.00138	0.682159	1.52e-20	sp|P00450|CERU_HUMAN/tr|E9PFZ2|E9PFZ2_HUMAN/tr|H7C5R1|H7C5R1_HUMAN	18	-0.04211	-9.96485
PGP_01.15694.15694.3.0.dta	1255	3910.6	1485.7	3	EGHFYYJISEVK	-	2424.9	2424.87	6-5-1-0-1	7	NXS	758	6	0.05166	11	0.13676	0.19191	2.94899	0.56594	T	b3+;b4+;b5+;b6+;b7+;b8+;b11+;y2+;y4+;y5+;y6+;Y0+;Y0+;Y1+;Y0++;Y0++;Y1++;	b3+;Y0+;	sp|P55058|PLTP_HUMAN	K	VT	58	0	64	0.00209	1.40581	7.26e-13	sp|P55058|PLTP_HUMAN	13	-0.03242	-8.29236
PGP_01.15708.15708.3.0.dta	4444	3980.65	2066.94	3	DIVEYYNDSJGSHVLQGR	7,Deamidated[N];	1913.71	1913.68	5-4-1-0-0	10	NXS	716	0	0	9	0.30808	0.30522	4.543	1.38664	T	b2+;b3+;b4+;y1+;y2+;y3+;y4+;y5+;y8+;	b2+;b4+;y2+;y4+;	sp|P25311|ZA2G_HUMAN	K	FG	103	0	112	0.01959	9.47317	2.68e-46	sp|P25311|ZA2G_HUMAN/tr|C9JEV0|C9JEV0_HUMAN	6	-0.03362	-8.44792
PGP_01.15713.15713.3.0.dta	1538	3739.51	1534.71	3	JHSCSEGQISIFR	4,Carbamidomethyl[C];	2204.81	2204.77	5-4-2-0-0	1	NXS	514	3	0.06905	12	0.16254	0.30855	3.84588	1.18666	T	b2+;b3+;y1+;y2+;y3+;y4+;y5+;y7+;y8+;y9+;y10+;y11+;Y0+;Y1+;Y0++;	b2+;y11+;Y1+;	sp|O75882|ATRN_HUMAN	R	YE	731	0	731	-1e-05	-0.006512	8.92e-26	sp|O75882|ATRN_HUMAN	14	-0.03263	-8.72801
PGP_01.15715.15715.4.1.dta	4354	5654.48	3237.6	4	ELHHLQEQJVSNAFLDKGEFYIGSKYK	25,Carbamyl[K];	2416.88	2416.85	9-4-0-0-1	9	NXS	188	0	0	9	0.07265	0.06513	1.77658	0.1157	T	b3+;b5+;b6+;b9+;b10+;b8++;b17++;y1+;y14++;	b3+;	sp|P00450|CERU_HUMAN	K	KV	754	0.01	762	-0.00401	-1.2382	5.71e-11	sp|P00450|CERU_HUMAN/tr|E9PFZ2|E9PFZ2_HUMAN/tr|H7C5R1|H7C5R1_HUMAN	1	-0.02967	-5.24808
PGP_01.15727.15727.3.0.dta	2073	3308.42	1685.82	3	FJSSYLQGTNQITGR	-	1622.6	1622.58	5-4-0-0-0	2	NXS	288	1	0.05527	5	0.14424	0.22194	3.83944	0.85212	T	b2+;y1+;y3+;y8+;y9+;Y1+;	y1+;y8+;Y1+;	sp|P04114|APOB_HUMAN	R	YE	1522	0	1523	0.00092	0.545408	2.33e-14	sp|P04114|APOB_HUMAN	12	-0.01863	-5.63276
PGP_01.15734.15734.3.0.dta	4369	4226.82	2637.27	3	EWEKELHHLQEQJVSNAFLDK	4,Carbamyl[K];	1589.55	1589.57	3-4-1-0-0	13	NXS	426	0	0	10	0.14217	0.16738	3.06127	0.51241	T	y1+;y2+;y3+;y4+;y5+;y6+;y7+;y8+;y9+;y12+;	y2+;y3+;	sp|P00450|CERU_HUMAN	R	GE	750	0	762	0.0056	2.12261	3.96e-12	sp|P00450|CERU_HUMAN/tr|E9PFZ2|E9PFZ2_HUMAN/tr|H7C5R1|H7C5R1_HUMAN	2	0.02074	4.90796
PGP_01.15735.15735.3.0.dta	4369	4226.82	2637.27	3	EWEKELHHLQEQJVSNAFLDK	4,Carbamyl[K];	1589.55	1589.57	3-4-1-0-0	13	NXS	426	0	0	10	0.13623	0.16224	3.06127	0.49665	T	y1+;y2+;y3+;y4+;y5+;y6+;y7+;y8+;y12+;y17+;	y2+;y3+;	sp|P00450|CERU_HUMAN	R	GE	750	0	762	0.0056	2.12261	3.96e-12	sp|P00450|CERU_HUMAN/tr|E9PFZ2|E9PFZ2_HUMAN/tr|H7C5R1|H7C5R1_HUMAN	2	0.02074	4.90796
PGP_01.15742.15742.2.2.dta	1191	3281.43	1779.88	2	HHLQEQJVSNAFLDK	-	1501.55	1501.56	3-5-0-0-0	7	NXS	230	0	0	4	0.04774	0.08525	1.96652	0.16764	T	y1+;y2+;y4+;y7+;	y2+;	sp|P00450|CERU_HUMAN	L	GE	756	0.01	762	0.00515	2.89185	3.24e-14	sp|P00450|CERU_HUMAN/tr|E9PFZ2|E9PFZ2_HUMAN/tr|H7C5R1|H7C5R1_HUMAN	2	0.00056	0.17071
PGP_01.15748.15748.5.0.dta	3009	4226.81	2022	5	ELHHLQEQJVSNAFLDK	-	2204.81	2204.77	5-4-2-0-0	9	NXS	492	4	0.05135	9	0.17216	0.22169	3.85241	0.85406	T	b3+;b4+;b5+;y1+;y2+;y3+;y4+;y5+;y7+;Y0++;Y1++;Y1++;Y2++;	b3+;y2+;Y1++;	sp|P00450|CERU_HUMAN	K	GE	754	0	762	0.00138	0.682159	1.52e-20	sp|P00450|CERU_HUMAN/tr|E9PFZ2|E9PFZ2_HUMAN/tr|H7C5R1|H7C5R1_HUMAN	18	-0.03419	-8.09071
PGP_01.15749.15749.4.2.dta	3032	5653.41	2904.42	4	ELHHLQEQJVSNAFLDKGEFYIGSK	12,Deamidated[N];	2749	2748.97	8-5-1-0-1	9	NXS	412	1	0.00188	6	0.04508	0.07233	1.91672	0.13864	T	b3+;b5+;b6+;b7+;b8++;y1+;Y5++;	b3+;	sp|P00450|CERU_HUMAN	K	YK	754	0.01	762	-0.00531	-1.82763	5.77e-60	sp|P00450|CERU_HUMAN/tr|E9PFZ2|E9PFZ2_HUMAN/tr|H7C5R1|H7C5R1_HUMAN	7	-0.02585	-4.57325
PGP_01.15750.15750.2.2.dta	1191	3281.43	1779.88	2	HHLQEQJVSNAFLDK	-	1501.55	1501.56	3-5-0-0-0	7	NXS	230	0	0	5	0.07046	0.10696	1.96652	0.21034	T	y2+;y3+;y4+;y5+;y7+;	y2+;	sp|P00450|CERU_HUMAN	L	GE	756	0	762	0.00515	2.89185	3.24e-14	sp|P00450|CERU_HUMAN/tr|E9PFZ2|E9PFZ2_HUMAN/tr|H7C5R1|H7C5R1_HUMAN	2	0.00056	0.17071
PGP_01.15752.15752.4.0.dta	3009	4372.87	2022	4	ELHHLQEQJVSNAFLDK	-	2350.87	2350.83	5-4-2-0-1	9	NXS	496	5	0.03534	14	0.14935	0.21508	3.05003	0.656	T	b3+;b4+;b5+;b6+;b7+;b8+;b10+;y2+;y3+;y4+;y5+;y6+;y7+;y8+;Y1+;Y0++;Y0++;Y1++;Y1++;	b3+;y2+;	sp|P00450|CERU_HUMAN	K	GE	754	0	762	0.00138	0.682159	1.52e-20	sp|P00450|CERU_HUMAN/tr|E9PFZ2|E9PFZ2_HUMAN/tr|H7C5R1|H7C5R1_HUMAN	18	-0.03698	-8.45856
PGP_01.15759.15759.4.0.dta	3009	4591.95	2022	4	ELHHLQEQJVSNAFLDK	-	2569.95	2569.9	6-5-2-0-0	9	NXS	526	3	0.00816	13	0.1363	0.20603	2.0649	0.42542	T	b3+;b5+;b6+;b7+;b8+;b9+;b10+;y2+;y3+;y4+;y5+;y7+;y8+;Y0++;Y1++;Y1++;	b3+;	sp|P00450|CERU_HUMAN	K	GE	754	0	762	0.00138	0.682159	1.52e-20	sp|P00450|CERU_HUMAN/tr|E9PFZ2|E9PFZ2_HUMAN/tr|H7C5R1|H7C5R1_HUMAN	18	-0.04293	-9.35093
PGP_01.15761.15761.3.0.dta	4369	4226.82	2637.27	3	EWEKELHHLQEQJVSNAFLDK	4,Carbamyl[K];	1589.55	1589.57	3-4-1-0-0	13	NXS	426	0	0	7	0.14749	0.15712	3.86578	0.60738	T	y1+;y2+;y3+;y4+;y6+;y7+;y8+;	y2+;y3+;y4+;	sp|P00450|CERU_HUMAN	R	GE	750	0	762	0.0056	2.12261	3.96e-12	sp|P00450|CERU_HUMAN/tr|E9PFZ2|E9PFZ2_HUMAN/tr|H7C5R1|H7C5R1_HUMAN	2	0.02089	4.94345
PGP_01.15767.15767.3.1.dta	3593	4302.86	2518.2	3	ELHHLQEQJVSNAFLDKGEFY	-	1784.66	1784.63	6-4-0-0-0	9	NXS	436	0	0	5	0.05789	0.07164	2.06901	0.14823	T	b3+;b5+;b6+;b7+;b8+;	b3+;	sp|P00450|CERU_HUMAN	K	IG	754	0.01	762	-0.00262	-1.04002	1.62e-07	sp|P00450|CERU_HUMAN/tr|E9PFZ2|E9PFZ2_HUMAN/tr|H7C5R1|H7C5R1_HUMAN	3	-0.02287	-5.31629
PGP_01.15773.15773.4.0.dta	3009	4591.95	2022	4	ELHHLQEQJVSNAFLDK	-	2569.95	2569.9	6-5-2-0-0	9	NXS	556	4	0.0279	11	0.12076	0.19707	2.0649	0.40692	T	b3+;b5+;b6+;b7+;b8+;y2+;y3+;y4+;y5+;y7+;y8+;Y1+;Y0++;Y1++;Y1++;	b3+;	sp|P00450|CERU_HUMAN	K	GE	754	0	762	0.00138	0.682159	1.52e-20	sp|P00450|CERU_HUMAN/tr|E9PFZ2|E9PFZ2_HUMAN/tr|H7C5R1|H7C5R1_HUMAN	18	-0.04087	-8.90223
PGP_01.15774.15774.3.0.dta	3009	4591.95	2022	3	ELHHLQEQJVSNAFLDK	-	2569.94	2569.9	6-5-2-0-0	9	NXS	564	2	0.01691	10	0.25282	0.25233	3.85241	0.97207	T	b3+;b4+;b5+;b6+;y1+;y2+;y3+;y4+;y5+;y7+;Y0++;Y1++;	b3+;b4+;y4+;	sp|P00450|CERU_HUMAN	K	GE	754	0	762	0.00138	0.682159	1.52e-20	sp|P00450|CERU_HUMAN/tr|E9PFZ2|E9PFZ2_HUMAN/tr|H7C5R1|H7C5R1_HUMAN	18	-0.04003	-8.71927
PGP_01.15785.15785.4.0.dta	3009	4591.95	2022	4	ELHHLQEQJVSNAFLDK	-	2569.95	2569.9	6-5-2-0-0	9	NXS	556	4	0.01948	12	0.14539	0.20608	2.0649	0.42553	T	b3+;b5+;b6+;b7+;b8+;b10+;y2+;y3+;y4+;y5+;y6+;y7+;Y0++;Y0++;Y1++;Y1++;	b3+;	sp|P00450|CERU_HUMAN	K	GE	754	0	762	0.00138	0.682159	1.52e-20	sp|P00450|CERU_HUMAN/tr|E9PFZ2|E9PFZ2_HUMAN/tr|H7C5R1|H7C5R1_HUMAN	18	-0.04087	-8.90223
PGP_01.15828.15828.3.0.dta	3009	4372.86	2022	3	ELHHLQEQJVSNAFLDK	-	2350.86	2350.83	5-4-2-0-1	9	NXS	536	4	0.03825	13	0.16324	0.23634	3.05003	0.72084	T	b3+;b5+;b6+;b7+;b8+;b10+;y1+;y2+;y3+;y4+;y5+;y6+;y7+;Y0++;Y0++;Y1++;Y1++;	b3+;y3+;	sp|P00450|CERU_HUMAN	K	GE	754	0	762	0.00138	0.682159	1.52e-20	sp|P00450|CERU_HUMAN/tr|E9PFZ2|E9PFZ2_HUMAN/tr|H7C5R1|H7C5R1_HUMAN	18	-0.0305	-6.97639
PGP_01.15848.15848.3.1.dta	2557	3165.28	1266.56	3	LGJWSAMPSCK	7,Oxidation[M];10,Carbamidomethyl[C];	1898.72	1898.7	4-4-0-0-3	3	NXS	232	0	0	4	0.20246	0.21025	2.07742	0.43679	T	b3+;y2+;y3+;y4+;	y4+;	sp|P02749|APOH_HUMAN	K	AS	251	0	253	0.00075	0.591695	1.68e-17	sp|P02749|APOH_HUMAN/tr|J3KS17|J3KS17_HUMAN	13	-0.01874	-5.92233
PGP_01.15857.15857.4.0.dta	3246	4964.15	1883.01	4	LHINHNJLTESVGPLPK	-	3081.14	3081.09	7-6-2-0-1	7	NXT	364	5	0.08214	7	0.1013	0.20698	3.8331	0.79337	T	b2+;b3+;b6+;y2+;y5+;y6+;y7+;Y0++;Y0++;Y1++;Y1++;Y2++;	y2+;y5+;Y1++;	sp|P51884|LUM_HUMAN	K	SL	121	0	127	0.00027	0.143312	4.56e-15	sp|P51884|LUM_HUMAN	24	-0.04429	-8.9237
PGP_01.15860.15860.4.0.dta	3858	4885.93	2535.09	4	KVSCPIMPCSJATVPDGECCPR	4,Carbamidomethyl[C];9,Carbamidomethyl[C];19,Carbamidomethyl[C];20,Carbamidomethyl[C];	2350.84	2350.83	5-4-2-0-1	11	NXT	962	3	0.01578	11	0.21846	0.24129	3.43872	0.82972	T	b4+;b6+;b7+;y2+;y3+;y4+;y6+;y8+;y9+;y10+;y8++;Y0++;Y0++;Y1++;	b7+;y6+;y8+;	sp|P07996|TSP1_HUMAN	K	CW	350	0	360	-0.00124	-0.488945	8.24e-26	sp|P07996|TSP1_HUMAN	6	-0.00519	-1.06245
PGP_01.15869.15869.3.1.dta	3009	4535.95	2022	3	ELHHLQEQJVSNAFLDK	-	2513.94	2513.9	6-4-1-0-3	9	NXS	504	2	0.03339	9	0.16231	0.20774	3.05003	0.63363	T	b3+;b4+;b5+;y1+;y2+;y3+;y4+;y5+;y7+;Y1++;Y2++;	b3+;y2+;	sp|P00450|CERU_HUMAN	K	GE	754	0	762	0.00138	0.682159	1.52e-20	sp|P00450|CERU_HUMAN/tr|E9PFZ2|E9PFZ2_HUMAN/tr|H7C5R1|H7C5R1_HUMAN	18	-0.03837	-8.4609
PGP_01.15872.15872.3.1.dta	2193	3165.28	1266.56	3	LGJWSAMPSCK	7,Oxidation[M];10,Carbamidomethyl[C];	1898.72	1898.7	4-4-0-0-3	3	NXS	232	0	0	4	0.09164	0.13683	2.00312	0.27408	T	b4+;y1+;y2+;y4+;	y4+;	sp|P02749|APOH_HUMAN	K	AS	251	0	253	0.00075	0.591695	1.68e-17	sp|P02749|APOH_HUMAN/tr|J3KS17|J3KS17_HUMAN	13	-0.01934	-6.11195
PGP_01.15882.15882.2.1.dta	353	3281.41	1893.91	2	ELHHLQEQJVSNAFLD	-	1387.5	1387.51	3-3-0-0-2	9	NXS	328	0	0	4	0.05088	0.05896	2.06085	0.12152	T	b3+;b5+;b6+;b8+;	b3+;	sp|P00450|CERU_HUMAN	K	KG	754	0.01	762	-2e-05	-0.010555	3.42e-13	sp|P00450|CERU_HUMAN/tr|E9PFZ2|E9PFZ2_HUMAN/tr|H7C5R1|H7C5R1_HUMAN	2	0.01003	3.05756
PGP_01.15884.15884.3.0.dta	2557	3455.36	1266.56	3	LGJWSAMPSCK	7,Oxidation[M];10,Carbamidomethyl[C];	2188.8	2188.78	4-4-2-0-1	3	NXS	190	0	0	6	0.16747	0.19311	2.07742	0.40117	T	b3+;b4+;b6+;y2+;y3+;y4+;	y4+;	sp|P02749|APOH_HUMAN	K	AS	251	0	253	0.00075	0.591695	1.68e-17	sp|P02749|APOH_HUMAN/tr|J3KS17|J3KS17_HUMAN	13	-0.02499	-7.23429
PGP_01.15922.15922.4.0.dta	3009	4389.89	2022	4	ELHHLQEQJVSNAFLDK	-	2367.89	2367.85	6-4-1-0-2	9	NXS	522	4	0.04449	9	0.13163	0.18605	3.85241	0.71674	T	b3+;b4+;b5+;y2+;y3+;y4+;y5+;y6+;y7+;Y0++;Y0++;Y1++;Y1++;	b3+;y2+;y7+;	sp|P00450|CERU_HUMAN	K	GE	754	0	762	0.00138	0.682159	1.52e-20	sp|P00450|CERU_HUMAN/tr|E9PFZ2|E9PFZ2_HUMAN/tr|H7C5R1|H7C5R1_HUMAN	18	-0.04193	-9.55359
PGP_01.15943.15943.3.0.dta	3009	4389.86	2022	3	ELHHLQEQJVSNAFLDK	-	2367.86	2367.85	6-4-1-0-2	9	NXS	664	2	0.02219	8	0.13993	0.18939	3.05003	0.57764	T	b3+;b5+;b7+;y2+;y3+;y4+;y5+;y7+;Y0+;Y1++;	b3+;y2+;	sp|P00450|CERU_HUMAN	K	GE	754	0	762	0.00138	0.682159	1.52e-20	sp|P00450|CERU_HUMAN/tr|E9PFZ2|E9PFZ2_HUMAN/tr|H7C5R1|H7C5R1_HUMAN	18	-0.01045	-2.38103
PGP_01.15945.15945.4.1.dta	4369	4591.96	2637.27	4	EWEKELHHLQEQJVSNAFLDK	4,Carbamyl[K];	1954.69	1954.7	4-5-1-0-0	13	NXS	412	0	0	5	0.06031	0.09008	2.07318	0.18676	T	y2+;y3+;y4+;y6+;y7+;	y2+;	sp|P00450|CERU_HUMAN	R	GE	750	0.01	762	0.0056	2.12261	3.96e-12	sp|P00450|CERU_HUMAN/tr|E9PFZ2|E9PFZ2_HUMAN/tr|H7C5R1|H7C5R1_HUMAN	2	0.00867	1.8885
PGP_01.15969.15969.3.0.dta	750	3463.41	1078.53	3	AFNALGSEJR	-	2384.88	2384.86	7-4-0-0-3	9	NXT	326	0	0	4	0.05405	0.09209	2.0861	0.19211	T	b4+;y4+;y6+;y8+;	y8+;	sp|P98161|PKD1_HUMAN	R	TL	2042	0.01	2050	-0.00032	-0.29643	6.39e-16	sp|P98161|PKD1_HUMAN/tr|H3BTE0|H3BTE0_HUMAN	7	-0.02293	-6.62252
PGP_01.15984.15984.3.1.dta	3009	4226.81	2022	3	ELHHLQEQJVSNAFLDK	-	2204.81	2204.77	5-4-2-0-0	9	NXS	492	3	0.01357	11	0.11867	0.19639	2.0649	0.40554	T	b3+;b5+;b6+;b7+;b8+;y1+;y2+;y3+;y4+;y5+;y7+;Y0++;Y1++;Y1++;	b3+;	sp|P00450|CERU_HUMAN	K	GE	754	0	762	0.00138	0.682159	1.52e-20	sp|P00450|CERU_HUMAN/tr|E9PFZ2|E9PFZ2_HUMAN/tr|H7C5R1|H7C5R1_HUMAN	18	-0.03675	-8.69649
PGP_01.15984.15984.4.0.dta	3032	5637.45	2904.42	4	ELHHLQEQJVSNAFLDKGEFYIGSK	12,Deamidated[N];	2733.03	2732.98	7-5-1-0-2	9	NXS	272	0	0	7	0.0637	0.07957	1.91672	0.15251	T	b3+;b5+;b6+;b7+;b8+;b17++;y1+;	b3+;	sp|P00450|CERU_HUMAN	K	YK	754	0.01	762	-0.00531	-1.82763	5.77e-60	sp|P00450|CERU_HUMAN/tr|E9PFZ2|E9PFZ2_HUMAN/tr|H7C5R1|H7C5R1_HUMAN	7	-0.05289	-9.3835
PGP_01.15985.15985.3.1.dta	3009	4226.81	2022	3	ELHHLQEQJVSNAFLDK	-	2204.81	2204.77	5-4-2-0-0	9	NXS	492	3	0.01389	15	0.16001	0.24138	2.0649	0.49843	T	b3+;b5+;b6+;b7+;b8+;b9+;b10+;y1+;y2+;y3+;y4+;y5+;y7+;y8+;y13+;Y0++;Y1++;Y1++;	b3+;	sp|P00450|CERU_HUMAN	K	GE	754	0	762	0.00138	0.682159	1.52e-20	sp|P00450|CERU_HUMAN/tr|E9PFZ2|E9PFZ2_HUMAN/tr|H7C5R1|H7C5R1_HUMAN	18	-0.03675	-8.69649
PGP_01.15985.15985.4.0.dta	3032	5637.45	2904.42	4	ELHHLQEQJVSNAFLDKGEFYIGSK	12,Deamidated[N];	2733.03	2732.98	7-5-1-0-2	9	NXS	272	0	0	9	0.08636	0.0963	1.91672	0.18457	T	b3+;b5+;b6+;b7+;b8+;b9+;b10+;b17++;y1+;	b3+;	sp|P00450|CERU_HUMAN	K	YK	754	0.01	762	-0.00531	-1.82763	5.77e-60	sp|P00450|CERU_HUMAN/tr|E9PFZ2|E9PFZ2_HUMAN/tr|H7C5R1|H7C5R1_HUMAN	7	-0.05289	-9.3835
PGP_01.15988.15988.3.0.dta	3009	4226.81	2022	3	ELHHLQEQJVSNAFLDK	-	2204.81	2204.77	5-4-2-0-0	9	NXS	492	5	0.0293	14	0.18336	0.24632	3.85241	0.94894	T	b3+;b5+;b6+;b7+;b8+;b9+;b10+;y1+;y2+;y3+;y4+;y5+;y6+;y8+;Y0+;Y0++;Y1++;Y1++;Y5++;	b3+;y2+;y3+;	sp|P00450|CERU_HUMAN	K	GE	754	0	762	0.00138	0.682159	1.52e-20	sp|P00450|CERU_HUMAN/tr|E9PFZ2|E9PFZ2_HUMAN/tr|H7C5R1|H7C5R1_HUMAN	18	-0.03675	-8.69649
PGP_01.15989.15989.3.0.dta	3009	4372.86	2022	3	ELHHLQEQJVSNAFLDK	-	2350.86	2350.83	5-4-2-0-1	9	NXS	536	2	0.01922	15	0.24343	0.26836	3.05003	0.81851	T	b3+;b4+;b5+;b6+;b7+;b8+;b10+;y1+;y2+;y3+;y4+;y5+;y6+;y7+;y8+;Y1++;Y1++;	b3+;y2+;	sp|P00450|CERU_HUMAN	K	GE	754	0	762	0.00138	0.682159	1.52e-20	sp|P00450|CERU_HUMAN/tr|E9PFZ2|E9PFZ2_HUMAN/tr|H7C5R1|H7C5R1_HUMAN	18	-0.03094	-7.07703
PGP_01.16008.16008.4.1.dta	2818	6281.58	3273.47	4	QLHVEHDGESCSJSSHQQILETGEGSPSLK	0,Gln->pyro-Glu[AnyN-termQ];11,Carbamidomethyl[C];	3008.11	3008.08	6-5-2-0-3	13	NXS	416	0	0	14	0.20655	0.27715	2.80908	0.77853	T	b3+;b4+;b5+;b7+;b9+;y2+;y3+;y4+;y6+;y8+;y9+;y10+;y11+;y12+;	b3+;y4+;	sp|P29622|KAIN_HUMAN	G	IA	21	0	33	0.00265	0.809294	8.19e-35	sp|P29622|KAIN_HUMAN	3	-0.03337	-5.31318
PGP_01.16028.16028.4.1.dta	2818	6135.51	3273.47	4	QLHVEHDGESCSJSSHQQILETGEGSPSLK	0,Gln->pyro-Glu[AnyN-termQ];11,Carbamidomethyl[C];	2862.04	2862.02	6-5-2-0-2	13	NXS	468	0	0	9	0.16747	0.21915	3.56643	0.78159	T	b3+;b4+;b5+;b7+;y2+;y4+;y5+;y6+;y12+;	b3+;b4+;y4+;	sp|P29622|KAIN_HUMAN	G	IA	21	0	33	0.00265	0.809294	8.19e-35	sp|P29622|KAIN_HUMAN	3	-0.02375	-3.87153
PGP_01.16038.16038.4.1.dta	2818	6135.51	3273.47	4	QLHVEHDGESCSJSSHQQILETGEGSPSLK	0,Gln->pyro-Glu[AnyN-termQ];11,Carbamidomethyl[C];	2862.04	2862.02	6-5-2-0-2	13	NXS	468	0	0	14	0.22243	0.27589	3.56643	0.98393	T	b3+;b5+;b7+;b9+;b19++;y2+;y4+;y5+;y6+;y8+;y9+;y10+;y11+;y12+;	b3+;b5+;y4+;	sp|P29622|KAIN_HUMAN	G	IA	21	0	33	0.00265	0.809294	8.19e-35	sp|P29622|KAIN_HUMAN	3	-0.02375	-3.87153
PGP_01.16057.16057.5.0.dta	2818	6280.57	3273.47	5	QLHVEHDGESCSJSSHQQILETGEGSPSLK	0,Gln->pyro-Glu[AnyN-termQ];11,Carbamidomethyl[C];	3007.1	3007.06	6-5-3-0-1	13	NXS	500	0	0	10	0.11027	0.18413	3.56643	0.65667	T	b3+;b4+;b7+;b9+;y4+;y6+;y7+;y8+;y9+;y11+;	b3+;y4+;y6+;	sp|P29622|KAIN_HUMAN	G	IA	21	0	33	0.00265	0.809294	8.19e-35	sp|P29622|KAIN_HUMAN	3	-0.04444	-7.07687
PGP_01.16062.16062.4.3.dta	2818	6299.6	3273.47	4	QLHVEHDGESCSJSSHQQILETGEGSPSLK	0,Gln->pyro-Glu[AnyN-termQ];11,Carbamidomethyl[C];	3026.13	3026.09	9-7-0-0-1	13	NXS	388	0	0	11	0.18892	0.24362	3.56643	0.86886	T	b3+;b4+;b5+;b7+;b9+;y2+;y4+;y5+;y6+;y9+;y12+;	b3+;b5+;y4+;	sp|P29622|KAIN_HUMAN	G	IA	21	0	33	0.00265	0.809294	8.19e-35	sp|P29622|KAIN_HUMAN	3	-0.04166	-6.61413
PGP_01.16063.16063.4.0.dta	2818	6153.56	3273.47	4	QLHVEHDGESCSJSSHQQILETGEGSPSLK	0,Gln->pyro-Glu[AnyN-termQ];11,Carbamidomethyl[C];	2880.09	2880.03	9-7-0-0-0	13	NXS	434	0	0	7	0.11646	0.18084	1.88694	0.34123	T	b3+;b4+;b5+;b7+;y4+;y6+;y10+;	b3+;	sp|P29622|KAIN_HUMAN	G	IA	21	0	33	0.00265	0.809294	8.19e-35	sp|P29622|KAIN_HUMAN	3	-0.05532	-8.99131
PGP_01.16064.16064.4.3.dta	2818	6135.51	3273.47	4	QLHVEHDGESCSJSSHQQILETGEGSPSLK	0,Gln->pyro-Glu[AnyN-termQ];11,Carbamidomethyl[C];	2862.04	2862.02	6-5-2-0-2	13	NXS	470	0	0	17	0.25403	0.3157	2.80908	0.88683	T	b3+;b4+;b5+;b6+;b7+;b9+;y2+;y3+;y4+;y5+;y6+;y7+;y8+;y9+;y10+;y11+;y12+;	b3+;y4+;	sp|P29622|KAIN_HUMAN	G	IA	21	0	33	0.00265	0.809294	8.19e-35	sp|P29622|KAIN_HUMAN	3	-0.02283	-3.72156
PGP_01.16065.16065.4.3.dta	2818	6135.51	3273.47	4	QLHVEHDGESCSJSSHQQILETGEGSPSLK	0,Gln->pyro-Glu[AnyN-termQ];11,Carbamidomethyl[C];	2862.04	2862.02	6-5-2-0-2	13	NXS	470	0	0	14	0.20493	0.25421	3.56643	0.90661	T	b3+;b4+;b5+;b6+;b7+;b9+;y2+;y5+;y6+;y8+;y9+;y10+;y11+;y13+;	b3+;b4+;b5+;	sp|P29622|KAIN_HUMAN	G	IA	21	0	33	0.00265	0.809294	8.19e-35	sp|P29622|KAIN_HUMAN	3	-0.02283	-3.72156
PGP_01.16074.16074.5.1.dta	2818	6151.55	3273.47	5	QLHVEHDGESCSJSSHQQILETGEGSPSLK	0,Gln->pyro-Glu[AnyN-termQ];11,Carbamidomethyl[C];	2878.08	2878.02	7-5-2-0-1	13	NXS	458	0	0	12	0.16727	0.24063	3.56643	0.8582	T	b3+;b4+;b5+;b6+;b7+;y1+;y2+;y3+;y4+;y6+;y8+;y9+;	b3+;b5+;y4+;	sp|P29622|KAIN_HUMAN	G	IA	21	0	33	0.00265	0.809294	8.19e-35	sp|P29622|KAIN_HUMAN	3	-0.06149	-9.9974
PGP_01.16076.16076.2.0.dta	750	3446.4	1078.53	2	AFNALGSEJR	-	2367.88	2367.85	6-4-1-0-2	9	NXT	346	0	0	4	0.11291	0.12353	2.0861	0.25769	T	b4+;y4+;y6+;y8+;	y8+;	sp|P98161|PKD1_HUMAN	R	TL	2042	0.01	2050	-0.00032	-0.29643	6.39e-16	sp|P98161|PKD1_HUMAN/tr|H3BTE0|H3BTE0_HUMAN	7	-0.03204	-9.29928
PGP_01.16078.16078.4.2.dta	2818	6135.52	3273.47	4	QLHVEHDGESCSJSSHQQILETGEGSPSLK	0,Gln->pyro-Glu[AnyN-termQ];11,Carbamidomethyl[C];	2862.05	2862.02	6-5-2-0-2	13	NXS	466	0	0	17	0.22967	0.30064	3.56643	1.0722	T	b3+;b4+;b5+;b6+;b7+;b9+;y2+;y3+;y4+;y5+;y6+;y7+;y8+;y9+;y10+;y11+;y12+;	b3+;b5+;y4+;	sp|P29622|KAIN_HUMAN	G	IA	21	0	33	0.00265	0.809294	8.19e-35	sp|P29622|KAIN_HUMAN	3	-0.02738	-4.46325
PGP_01.16079.16079.3.2.dta	3009	4226.82	2022	3	ELHHLQEQJVSNAFLDK	-	2204.81	2204.77	5-4-2-0-0	9	NXS	454	5	0.01702	12	0.11318	0.20353	2.0649	0.42027	T	b3+;b5+;b6+;b7+;b9+;b10+;y1+;y2+;y3+;y4+;y5+;y7+;Y0++;Y0++;Y1++;Y1++;Y5++;	b3+;	sp|P00450|CERU_HUMAN	K	GE	754	0	762	0.00138	0.682159	1.52e-20	sp|P00450|CERU_HUMAN/tr|E9PFZ2|E9PFZ2_HUMAN/tr|H7C5R1|H7C5R1_HUMAN	18	-0.0402	-9.51288
PGP_01.16079.16079.4.1.dta	4354	5637.45	3237.6	4	ELHHLQEQJVSNAFLDKGEFYIGSKYK	25,Carbamyl[K];	2399.86	2399.84	8-4-1-0-0	9	NXS	258	0	0	9	0.06455	0.07507	1.77658	0.13337	T	b3+;b5+;b6+;b7+;b9+;b10+;b9++;b17++;y1+;	b3+;	sp|P00450|CERU_HUMAN	K	KV	754	0.01	762	-0.00401	-1.2382	5.71e-11	sp|P00450|CERU_HUMAN/tr|E9PFZ2|E9PFZ2_HUMAN/tr|H7C5R1|H7C5R1_HUMAN	1	-0.02022	-3.58736
PGP_01.16080.16080.2.1.dta	1003	3447.37	1199.54	2	GLTFQQJASSM	11,Oxidation[M];	2247.84	2247.84	4-5-0-0-4	7	NXS	244	0	0	4	0.09561	0.04853	3.06703	0.14884	T	b3+;b5+;b8+;b9+;	b3+;b8+;	sp|P01871|IGHM_HUMAN	R	CV	203	0.01	209	-0.00013	-0.108286	2.31e-19	sp|P01871|IGHM_HUMAN/tr|A0A1B0GUU9|A0A1B0GUU9_HUMAN	1	0.00249	0.722501
PGP_01.16084.16084.3.0.dta	3009	4372.86	2022	3	ELHHLQEQJVSNAFLDK	-	2350.86	2350.83	5-4-2-0-1	9	NXS	536	4	0.02083	11	0.14691	0.20725	3.85241	0.79843	T	b3+;b5+;b6+;b7+;b9+;y2+;y3+;y4+;y5+;y6+;y7+;Y1+;Y0++;Y1++;Y1++;	b3+;y2+;y3+;	sp|P00450|CERU_HUMAN	K	GE	754	0	762	0.00138	0.682159	1.52e-20	sp|P00450|CERU_HUMAN/tr|E9PFZ2|E9PFZ2_HUMAN/tr|H7C5R1|H7C5R1_HUMAN	18	-0.03051	-6.97868
PGP_01.16085.16085.4.1.dta	2818	6427.65	3273.47	4	QLHVEHDGESCSJSSHQQILETGEGSPSLK	0,Gln->pyro-Glu[AnyN-termQ];11,Carbamidomethyl[C];	3154.18	3154.14	6-5-2-0-4	13	NXS	346	0	0	5	0.11715	0.15295	1.88694	0.28861	T	b3+;b5+;y4+;y5+;y9+;	b3+;	sp|P29622|KAIN_HUMAN	G	IA	21	0	33	0.00265	0.809294	8.19e-35	sp|P29622|KAIN_HUMAN	3	-0.04286	-6.66907
PGP_01.16086.16086.4.1.dta	2818	6427.65	3273.47	4	QLHVEHDGESCSJSSHQQILETGEGSPSLK	0,Gln->pyro-Glu[AnyN-termQ];11,Carbamidomethyl[C];	3154.18	3154.14	6-5-2-0-4	13	NXS	346	0	0	4	0.07118	0.12205	1.88694	0.23031	T	b3+;b4+;y4+;y6+;	b3+;	sp|P29622|KAIN_HUMAN	G	IA	21	0	33	0.00265	0.809294	8.19e-35	sp|P29622|KAIN_HUMAN	3	-0.04286	-6.66907
PGP_01.16088.16088.4.0.dta	2360	4372.87	2022	4	ELHHLQEQJVSNAFLDK	-	2350.87	2350.83	5-4-2-0-1	9	NXS	494	5	0.03592	14	0.10828	0.18039	1.95806	0.35322	T	b3+;b4+;b5+;b6+;b10+;b11++;b13++;y2+;y3+;y4+;y5+;y6+;y7+;y10++;Y0++;Y0++;Y1++;Y1++;Y2++;	b3+;	sp|P00450|CERU_HUMAN	K	GE	754	0	762	0.00138	0.682159	1.52e-20	sp|P00450|CERU_HUMAN/tr|E9PFZ2|E9PFZ2_HUMAN/tr|H7C5R1|H7C5R1_HUMAN	18	-0.03941	-9.01438
PGP_01.16093.16093.4.1.dta	1259	4431.82	2168.97	4	TFQQJASSMCVPDQDTAIR	10,Carbamidomethyl[C];	2262.85	2262.81	5-5-1-0-1	5	NXS	1076	0	0	13	0.40285	0.38469	5.19226	1.9974	T	b2+;b4+;b5+;b6+;y1+;y3+;y4+;y5+;y6+;y8+;y9+;y10+;y12+;	y1+;y4+;y6+;y8+;y9+;	sp|P01871|IGHM_HUMAN	L	VF	205	0	209	-0.00166	-0.764994	9.65e-22	sp|P01871|IGHM_HUMAN/tr|A0A1B0GUU9|A0A1B0GUU9_HUMAN	2	-0.03615	-8.15871
PGP_01.16094.16094.4.3.dta	2818	6427.65	3273.47	4	QLHVEHDGESCSJSSHQQILETGEGSPSLK	0,Gln->pyro-Glu[AnyN-termQ];11,Carbamidomethyl[C];	3154.18	3154.14	6-5-2-0-4	13	NXS	342	0	0	4	0.06841	0.12027	1.88694	0.22695	T	b3+;b4+;y4+;y9+;	b3+;	sp|P29622|KAIN_HUMAN	G	IA	21	0	33	0.00265	0.809294	8.19e-35	sp|P29622|KAIN_HUMAN	3	-0.04659	-7.24945
PGP_01.16104.16104.3.0.dta	2021	2973.33	1350.73	3	VYSGILJQSEIK	-	1622.6	1622.58	5-4-0-0-0	7	NXS	68	2	0.15443	4	0.12642	0.1859	3.73235	0.69386	T	b5+;y1+;y4+;y6+;Y0+;Y1+;	y6+;Y0+;Y1+;	sp|P03951|FA11_HUMAN	R	ED	444	0	450	0.00062	0.458678	1.48e-11	sp|P03951|FA11_HUMAN/tr|X6R3B1|X6R3B1_HUMAN	13	-0.02208	-7.42848
PGP_01.16110.16110.3.0.dta	1003	3446.38	1199.54	3	GLTFQQJASSM	11,Oxidation[M];	2246.85	2246.82	4-5-1-0-2	7	NXS	314	0	0	7	0.09722	0.10554	2.07742	0.21925	T	b3+;b5+;b6+;b7+;b8+;b9+;y1+;	b8+;	sp|P01871|IGHM_HUMAN	R	CV	203	0	209	-0.00013	-0.108286	2.31e-19	sp|P01871|IGHM_HUMAN/tr|A0A1B0GUU9|A0A1B0GUU9_HUMAN	1	-0.02809	-8.15289
PGP_01.16112.16112.3.0.dta	1230	4295.77	1434.76	3	TPJKTEDTIFLR	-	2861.01	2861	6-5-3-0-0	3	NXT	880	3	0.04567	6	0.08262	0.18244	3.05561	0.55747	T	y1+;y3+;y5+;y7+;y8+;y9+;Y1+;Y0++;Y1++;	y5+;Y1+;	sp|P02763|A1AG1_HUMAN	F	EY	70	0	72	-0.00058	-0.403972	9.34e-28	sp|P02763|A1AG1_HUMAN/sp|P19652|A1AG2_HUMAN	2	-0.01302	-3.03159
PGP_01.16126.16126.3.0.dta	750	3446.38	1078.53	3	AFNALGSEJR	-	2367.86	2367.85	6-4-1-0-2	9	NXT	314	0	0	4	0.05319	0.0908	2.0861	0.18941	T	b4+;y4+;y6+;y8+;	y8+;	sp|P98161|PKD1_HUMAN	R	TL	2042	0.01	2050	-0.00032	-0.29643	6.39e-16	sp|P98161|PKD1_HUMAN/tr|H3BTE0|H3BTE0_HUMAN	7	-0.01036	-3.00692
PGP_01.16139.16139.3.0.dta	1003	3446.38	1199.54	3	GLTFQQJASSM	11,Oxidation[M];	2246.85	2246.82	4-5-1-0-2	7	NXS	314	0	0	7	0.06235	0.09908	2.07742	0.20583	T	b3+;b5+;b6+;b7+;b8+;b9+;y1+;	y1+;	sp|P01871|IGHM_HUMAN	R	CV	203	0	209	-0.00013	-0.108286	2.31e-19	sp|P01871|IGHM_HUMAN/tr|A0A1B0GUU9|A0A1B0GUU9_HUMAN	1	-0.02798	-8.12096
PGP_01.16142.16142.4.0.dta	136	6134.54	2283.1	4	ADANPPATEYHWTTLJGSLPK	-	3851.44	3851.39	6-7-3-0-4	16	NXS	456	0	0	4	0.07725	0.07526	2.85919	0.21518	T	y2+;y4+;y6+;y5++;	y2+;y4+;	sp|Q15223|NECT1_HUMAN	K	GV	271	0	286	-0.021	-9.19413	2.26e-07	sp|Q15223|NECT1_HUMAN	7	-0.0479	-7.80947
PGP_01.16149.16149.4.2.dta	2818	6135.52	3273.47	4	QLHVEHDGESCSJSSHQQILETGEGSPSLK	0,Gln->pyro-Glu[AnyN-termQ];11,Carbamidomethyl[C];	2862.05	2862.02	6-5-2-0-2	13	NXS	466	0	0	10	0.1848	0.24614	2.80908	0.69143	T	b3+;b4+;b5+;b7+;y2+;y4+;y6+;y8+;y9+;y11+;	b3+;y4+;	sp|P29622|KAIN_HUMAN	G	IA	21	0	33	0.00265	0.809294	8.19e-35	sp|P29622|KAIN_HUMAN	3	-0.02706	-4.41109
PGP_01.16153.16153.3.1.dta	3009	4252.8	2022	3	ELHHLQEQJVSNAFLDK	-	2230.79	2230.82	3-5-1-0-3	9	NXS	740	0	0	4	0.04544	0.08862	2.0649	0.18298	T	b3+;b5+;y3+;y4+;	b3+;	sp|P00450|CERU_HUMAN	K	GE	754	0.01	762	0.00138	0.682159	1.52e-20	sp|P00450|CERU_HUMAN/tr|E9PFZ2|E9PFZ2_HUMAN/tr|H7C5R1|H7C5R1_HUMAN	18	0.03239	7.61803
PGP_01.16155.16155.3.0.dta	1003	3446.38	1199.54	3	GLTFQQJASSM	11,Oxidation[M];	2246.85	2246.82	4-5-1-0-2	7	NXS	314	0	0	6	0.05425	0.09753	2.07742	0.20262	T	b3+;b5+;b6+;b7+;b8+;y1+;	y1+;	sp|P01871|IGHM_HUMAN	R	CV	203	0	209	-0.00013	-0.108286	2.31e-19	sp|P01871|IGHM_HUMAN/tr|A0A1B0GUU9|A0A1B0GUU9_HUMAN	1	-0.0289	-8.38798
PGP_01.16159.16159.4.0.dta	2818	6134.43	3273.47	4	QLHVEHDGESCSJSSHQQILETGEGSPSLK	0,Gln->pyro-Glu[AnyN-termQ];11,Carbamidomethyl[C];	2860.96	2861	6-5-3-0-0	13	NXS	546	0	0	15	0.19973	0.27959	2.80908	0.7854	T	b3+;b4+;b5+;b6+;b7+;b9+;y2+;y4+;y5+;y6+;y8+;y9+;y10+;y11+;y12+;	b3+;y4+;	sp|P29622|KAIN_HUMAN	G	IA	21	0	33	0.00265	0.809294	8.19e-35	sp|P29622|KAIN_HUMAN	3	0.03843	6.26571
PGP_01.16162.16162.3.0.dta	2654	3272.33	1067.53	3	AHLJVSGIPC	10,Carbamidomethyl[C];	2204.8	2204.77	5-4-2-0-0	4	NXS	326	2	0.0113	7	0.16715	0.23478	3.88665	0.91252	T	b2+;b3+;b4+;b5+;b7+;b8+;y2+;Y0+;Y1+;	b2+;b8+;y2+;	sp|Q96IY4|CBPB2_HUMAN	K	SV	82	0	85	0.00023	0.215252	1.93e-13	sp|Q96IY4|CBPB2_HUMAN/tr|A0A087WSY5|A0A087WSY5_HUMAN	1	-0.03157	-9.65043
PGP_01.16165.16165.3.0.dta	2654	3272.33	1067.53	3	AHLJVSGIPC	10,Carbamidomethyl[C];	2204.8	2204.77	5-4-2-0-0	4	NXS	326	1	0.00455	7	0.15906	0.22262	3.07882	0.68542	T	b2+;b3+;b4+;b5+;b7+;b8+;y2+;Y1+;	b8+;y2+;	sp|Q96IY4|CBPB2_HUMAN	K	SV	82	0	85	0.00023	0.215252	1.93e-13	sp|Q96IY4|CBPB2_HUMAN/tr|A0A087WSY5|A0A087WSY5_HUMAN	1	-0.03157	-9.65043
PGP_01.16175.16175.3.1.dta	3246	4599.02	1883.01	3	LHINHNJLTESVGPLPK	-	2716	2715.96	6-5-2-0-1	7	NXT	240	2	0.02734	8	0.12492	0.19633	3.03379	0.59564	T	b2+;b3+;b4+;y2+;y4+;y5+;y7+;y9+;Y0++;Y1++;	y2+;y5+;	sp|P51884|LUM_HUMAN	K	SL	121	0	127	0.00027	0.143312	4.56e-15	sp|P51884|LUM_HUMAN	24	-0.04106	-8.92987
PGP_01.16175.16175.4.3.dta	2818	6135.52	3273.47	4	QLHVEHDGESCSJSSHQQILETGEGSPSLK	0,Gln->pyro-Glu[AnyN-termQ];11,Carbamidomethyl[C];	2862.05	2862.02	6-5-2-0-2	13	NXS	466	0	0	10	0.11187	0.19781	1.88694	0.37325	T	b3+;b4+;b5+;b7+;y4+;y5+;y6+;y8+;y9+;y11+;	b3+;	sp|P29622|KAIN_HUMAN	G	IA	21	0	33	0.00265	0.809294	8.19e-35	sp|P29622|KAIN_HUMAN	3	-0.02728	-4.44695
PGP_01.16184.16184.3.0.dta	2654	3272.33	1067.53	3	AHLJVSGIPC	10,Carbamidomethyl[C];	2204.8	2204.77	5-4-2-0-0	4	NXS	330	2	0.01124	7	0.17887	0.24191	3.88665	0.94023	T	b2+;b3+;b4+;b5+;b7+;b8+;y2+;Y0+;Y0+;	b2+;b8+;y2+;	sp|Q96IY4|CBPB2_HUMAN	K	SV	82	0	85	0.00023	0.215252	1.93e-13	sp|Q96IY4|CBPB2_HUMAN/tr|A0A087WSY5|A0A087WSY5_HUMAN	1	-0.02798	-8.55304
PGP_01.16188.16188.3.1.dta	13	3163.31	1378.66	3	KLGJWSAMPSCK	11,Carbamidomethyl[C];	1784.65	1784.63	6-4-0-0-0	4	NXS	290	0	0	7	0.24936	0.26009	3.85904	1.00371	T	y2+;y3+;y4+;y5+;y6+;y7+;y11+;	y4+;y5+;y11+;	sp|P02749|APOH_HUMAN	T	AS	250	0	253	-0.00433	-3.1385	2.86e-24	sp|P02749|APOH_HUMAN/tr|J3KS17|J3KS17_HUMAN	1	-0.01332	-4.21211
PGP_01.16194.16194.3.1.dta	13	3163.31	1378.66	3	KLGJWSAMPSCK	11,Carbamidomethyl[C];	1784.65	1784.63	6-4-0-0-0	4	NXS	290	0	0	7	0.15571	0.1968	3.85904	0.75945	T	b1+;y2+;y3+;y5+;y6+;y7+;y11+;	y5+;y7+;y11+;	sp|P02749|APOH_HUMAN	T	AS	250	0	253	-0.00433	-3.1385	2.86e-24	sp|P02749|APOH_HUMAN/tr|J3KS17|J3KS17_HUMAN	1	-0.01348	-4.2627
PGP_01.16196.16196.3.0.dta	3246	4599.02	1883.01	3	LHINHNJLTESVGPLPK	-	2716	2715.96	6-5-2-0-1	7	NXT	240	4	0.04538	11	0.16456	0.24096	4.53585	1.09294	T	b2+;b3+;b4+;b5+;b6+;y2+;y5+;y6+;y7+;y9+;y10+;Y0++;Y0++;Y1++;Y1++;	b2+;y2+;y5+;Y1++;	sp|P51884|LUM_HUMAN	K	SL	121	0	127	0.00027	0.143312	4.56e-15	sp|P51884|LUM_HUMAN	24	-0.041	-8.91682
PGP_01.16209.16209.3.1.dta	13	3163.31	1378.66	3	KLGJWSAMPSCK	11,Carbamidomethyl[C];	1784.65	1784.63	6-4-0-0-0	4	NXS	290	0	0	6	0.15789	0.19875	3.05561	0.60729	T	y2+;y3+;y4+;y5+;y6+;y7+;	y4+;y5+;	sp|P02749|APOH_HUMAN	T	AS	250	0	253	-0.00433	-3.1385	2.86e-24	sp|P02749|APOH_HUMAN/tr|J3KS17|J3KS17_HUMAN	1	-0.01348	-4.2627
PGP_01.16212.16212.3.1.dta	2832	3809.5	1603.68	3	QQQHLFGSJVTDCS	0,Gln->pyro-Glu[AnyN-termQ];13,Carbamidomethyl[C];	2205.82	2205.79	5-4-1-0-2	9	NXT	456	1	0.00966	5	0.10572	0.15898	3.03379	0.48232	T	b3+;b4+;b5+;b6+;y2+;Y1+;	b4+;b5+;	sp|P02787|TRFE_HUMAN	R	GN	622	0	630	-0.00202	-1.25883	2.64e-19	sp|P02787|TRFE_HUMAN	1	-0.02747	-7.21277
PGP_01.16215.16215.3.1.dta	13	3163.31	1378.66	3	KLGJWSAMPSCK	11,Carbamidomethyl[C];	1784.65	1784.63	6-4-0-0-0	4	NXS	290	0	0	6	0.19121	0.21631	3.05561	0.66096	T	y2+;y3+;y4+;y5+;y6+;y7+;	y4+;y5+;	sp|P02749|APOH_HUMAN	T	AS	250	0	253	-0.00433	-3.1385	2.86e-24	sp|P02749|APOH_HUMAN/tr|J3KS17|J3KS17_HUMAN	1	-0.01348	-4.2627
PGP_01.16216.16216.3.1.dta	35	3644.61	1583.83	3	NYHQPAILJSSALR	-	2060.78	2060.76	5-4-0-0-3	9	NXS	200	0	0	4	0.1168	0.16518	2.91667	0.48177	T	b3+;b4+;y1+;y5+;	b3+;b4+;	sp|Q16769|QPCT_HUMAN	K	QI	41	0	49	0.00011	0.069409	4.63e-19	sp|Q16769|QPCT_HUMAN	14	-0.02596	-7.12477
PGP_01.16228.16228.3.2.dta	13	3163.31	1378.66	3	KLGJWSAMPSCK	11,Carbamidomethyl[C];	1784.65	1784.63	6-4-0-0-0	4	NXS	290	0	0	8	0.16929	0.22645	2.06901	0.46853	T	y2+;y3+;y4+;y5+;y6+;y7+;y8+;y11+;	y4+;	sp|P02749|APOH_HUMAN	T	AS	250	0	253	-0.00433	-3.1385	2.86e-24	sp|P02749|APOH_HUMAN/tr|J3KS17|J3KS17_HUMAN	1	-0.01348	-4.2627
PGP_01.16235.16235.3.0.dta	2193	3455.36	1266.56	3	LGJWSAMPSCK	7,Oxidation[M];10,Carbamidomethyl[C];	2188.8	2188.78	4-4-2-0-1	3	NXS	178	0	0	4	0.09135	0.14788	2.00312	0.29622	T	b6+;y2+;y3+;y4+;	y4+;	sp|P02749|APOH_HUMAN	K	AS	251	0	253	0.00075	0.591695	1.68e-17	sp|P02749|APOH_HUMAN/tr|J3KS17|J3KS17_HUMAN	13	-0.02106	-6.09662
PGP_01.16247.16247.5.0.dta	4456	5696.56	3261.6	5	SIQMTJQTFSTVENLKPNTSYEFQVKPK	14,Deamidated[N];18,Deamidated[N];	2434.96	2434.92	3-6-0-0-5	6	NXT	28	0	0	4	0.0989	0.05639	1.90031	0.10716	T	b4+;b5+;y1+;y2+;	y2+;	sp|Q7Z7G0|TARSH_HUMAN	K	NP	887	0.01	892	0.01541	4.72323	9.68e-12	sp|Q7Z7G0|TARSH_HUMAN/tr|D3YTG3|D3YTG3_HUMAN/tr|H0Y897|H0Y897_HUMAN	7	-0.0336	-5.89931
PGP_01.16252.16252.5.0.dta	4456	5696.56	3261.6	5	SIQMTJQTFSTVENLKPNTSYEFQVKPK	14,Deamidated[N];18,Deamidated[N];	2434.96	2434.92	3-6-0-0-5	6	NXT	76	0	0	4	0.11198	0.06105	1.90031	0.11601	T	b4+;b5+;y1+;y2+;	y2+;	sp|Q7Z7G0|TARSH_HUMAN	K	NP	887	0.01	892	0.01541	4.72323	9.68e-12	sp|Q7Z7G0|TARSH_HUMAN/tr|D3YTG3|D3YTG3_HUMAN/tr|H0Y897|H0Y897_HUMAN	7	-0.0336	-5.89931
PGP_01.16263.16263.3.0.dta	3262	3808.49	1660.7	3	QQQHLFGSJVTDCSG	0,Gln->pyro-Glu[AnyN-termQ];13,Carbamidomethyl[C];	2147.79	2147.75	5-3-2-0-1	9	NXT	350	0	0	4	0.1324	0.18676	3.03913	0.56758	T	b4+;b5+;b6+;b9+;	b4+;b5+;	sp|P02787|TRFE_HUMAN	R	NF	622	0	630	-0.0008	-0.481439	2.15e-19	sp|P02787|TRFE_HUMAN	1	-0.03538	-9.29215
PGP_01.16270.16270.4.1.dta	2818	6152.53	3273.47	4	QLHVEHDGESCSJSSHQQILETGEGSPSLK	0,Gln->pyro-Glu[AnyN-termQ];11,Carbamidomethyl[C];	2879.06	2879.04	7-5-1-0-3	13	NXS	488	0	0	5	0.07735	0.13974	1.88694	0.26368	T	b3+;b4+;b5+;y4+;y9+;	b3+;	sp|P29622|KAIN_HUMAN	G	IA	21	0	33	0.00265	0.809294	8.19e-35	sp|P29622|KAIN_HUMAN	3	-0.02616	-4.25259
PGP_01.16278.16278.4.0.dta	3533	4599.04	2012.09	4	KLHINHNJLTESVGPLPK	7,Deamidated[N];	2586.95	2586.92	7-5-1-0-1	8	NXT	194	0	0	5	0.08155	0.1314	1.94716	0.25586	T	b17++;y2+;y4+;y5+;y9+;	y2+;	sp|P51884|LUM_HUMAN	K	SL	120	0.01	127	-0.00146	-0.725259	3.23e-32	sp|P51884|LUM_HUMAN	7	-0.03094	-6.72892
PGP_01.16290.16290.3.5.dta	2849	4123.73	2339.07	3	GLTFQQJASSMCVPDQDTAIR	12,Carbamidomethyl[C];	1784.65	1784.63	6-4-0-0-0	7	NXS	730	0	0	4	0.09978	0.19853	1.93154	0.38346	T	y1+;y4+;y6+;y8+;	y8+;	sp|P01871|IGHM_HUMAN	R	VF	203	0	209	0.00136	0.581181	6.41e-16	sp|P01871|IGHM_HUMAN/tr|A0A1B0GUU9|A0A1B0GUU9_HUMAN	21	-0.02035	-4.93603
PGP_01.16294.16294.3.2.dta	2849	4123.73	2339.07	3	GLTFQQJASSMCVPDQDTAIR	12,Carbamidomethyl[C];	1784.65	1784.63	6-4-0-0-0	7	NXS	730	0	0	4	0.13494	0.21754	2.86934	0.62419	T	y1+;y4+;y6+;y8+;	y1+;y8+;	sp|P01871|IGHM_HUMAN	R	VF	203	0	209	0.00136	0.581181	6.41e-16	sp|P01871|IGHM_HUMAN/tr|A0A1B0GUU9|A0A1B0GUU9_HUMAN	21	-0.02035	-4.93603
PGP_01.16308.16308.3.0.dta	92	4343.84	2495.18	3	RGLTFQQJASSMCVPDQDTAIR	13,Carbamidomethyl[C];	1848.67	1848.64	8-2-0-0-1	8	NXS	598	0	0	4	0.30988	0.23496	4.29793	1.00982	T	y1+;y4+;y6+;y8+;	y1+;y4+;y6+;y8+;	sp|P01871|IGHM_HUMAN	H	VF	202	0	209	-0.00593	-2.37565	9.32e-27	sp|P01871|IGHM_HUMAN/tr|A0A1B0GUU9|A0A1B0GUU9_HUMAN	1	-0.0284	-6.53946
PGP_01.16316.16316.3.0.dta	2849	4123.74	2339.07	3	GLTFQQJASSMCVPDQDTAIR	12,Carbamidomethyl[C];	1784.67	1784.63	6-4-0-0-0	7	NXS	648	0	0	5	0.23043	0.27754	3.63785	1.00963	T	y1+;y3+;y4+;y6+;y8+;	y1+;y4+;y8+;	sp|P01871|IGHM_HUMAN	R	VF	203	0	209	0.00136	0.581181	6.41e-16	sp|P01871|IGHM_HUMAN/tr|A0A1B0GUU9|A0A1B0GUU9_HUMAN	21	-0.03166	-7.67931
PGP_01.16328.16328.3.0.dta	3224	3657.5	1425.69	3	GLESJSSTQFEVK	-	2231.81	2231.82	5-7-0-0-0	5	NXS	562	0	0	5	0.15292	0.12349	3.84588	0.47493	T	b2+;y1+;y2+;y3+;y4+;	y1+;y2+;y4+;	sp|P0C0L4|CO4A_HUMAN	D	KY	222	0	226	-0.00023	-0.161215	1.93e-29	sp|P0C0L4|CO4A_HUMAN/sp|P0C0L5|CO4B_HUMAN/tr|A0A140TA49|A0A140TA49_HUMAN/tr|A0A140TA44|A0A140TA44_HUMAN/tr|A0A140TA29|A0A140TA29_HUMAN/tr|A0A0G2JPR0|A0A0G2JPR0_HUMAN/tr|A0A140TA32|A0A140TA32_HUMAN/tr|F5GXS0|F5GXS0_HUMAN/tr|A0A0G2JL54|A0A0G2JL54_HUMAN	1	0.00573	1.56708
PGP_01.16331.16331.3.0.dta	3009	4372.86	2022	3	ELHHLQEQJVSNAFLDK	-	2350.86	2350.83	5-4-2-0-1	9	NXS	534	1	0.00752	5	0.06447	0.10817	2.0649	0.22336	T	b3+;b5+;b6+;y3+;y7+;Y1++;	b3+;	sp|P00450|CERU_HUMAN	K	GE	754	0	762	0.00138	0.682159	1.52e-20	sp|P00450|CERU_HUMAN/tr|E9PFZ2|E9PFZ2_HUMAN/tr|H7C5R1|H7C5R1_HUMAN	18	-0.03011	-6.88719
PGP_01.16332.16332.3.0.dta	2999	3640.47	1627.74	3	SDGLESJSSTQFEVK	-	2012.73	2012.75	4-6-0-0-1	7	NXS	424	0	0	5	0.11581	0.12837	3.03913	0.39013	T	b3+;y1+;y2+;y3+;y4+;	y1+;y4+;	sp|P0C0L4|CO4A_HUMAN	F	KY	220	0	226	-0.00287	-1.76211	6.8e-28	sp|P0C0L4|CO4A_HUMAN/sp|P0C0L5|CO4B_HUMAN/tr|A0A140TA49|A0A140TA49_HUMAN/tr|A0A140TA44|A0A140TA44_HUMAN/tr|A0A140TA29|A0A140TA29_HUMAN/tr|A0A0G2JPR0|A0A0G2JPR0_HUMAN/tr|A0A140TA32|A0A140TA32_HUMAN/tr|F5GXS0|F5GXS0_HUMAN/tr|A0A0G2JL54|A0A0G2JL54_HUMAN	1	0.01938	5.32499
PGP_01.16335.16335.3.0.dta	3009	4372.86	2022	3	ELHHLQEQJVSNAFLDK	-	2350.86	2350.83	5-4-2-0-1	9	NXS	534	1	0.00975	6	0.0924	0.15264	2.0649	0.31519	T	b3+;b5+;y2+;y3+;y4+;y7+;Y1++;	b3+;	sp|P00450|CERU_HUMAN	K	GE	754	0	762	0.00138	0.682159	1.52e-20	sp|P00450|CERU_HUMAN/tr|E9PFZ2|E9PFZ2_HUMAN/tr|H7C5R1|H7C5R1_HUMAN	18	-0.03011	-6.88719
PGP_01.16346.16346.3.0.dta	92	4343.84	2495.18	3	RGLTFQQJASSMCVPDQDTAIR	13,Carbamidomethyl[C];	1848.66	1848.64	8-2-0-0-1	8	NXS	624	0	0	4	0.32394	0.27892	3.62188	1.0102	T	b6+;y1+;y4+;y8+;	y1+;y4+;y8+;	sp|P01871|IGHM_HUMAN	H	VF	202	0	209	-0.00593	-2.37565	9.32e-27	sp|P01871|IGHM_HUMAN/tr|A0A1B0GUU9|A0A1B0GUU9_HUMAN	1	-0.02091	-4.81481
PGP_01.16357.16357.3.0.dta	2849	4634.93	2339.07	3	GLTFQQJASSMCVPDQDTAIR	12,Carbamidomethyl[C];	2295.86	2295.82	7-5-0-0-1	7	NXS	908	0	0	6	0.43313	0.40195	4.93564	1.98389	T	y1+;y3+;y4+;y5+;y6+;y8+;	y1+;y4+;y5+;y6+;y8+;	sp|P01871|IGHM_HUMAN	R	VF	203	0	209	0.00136	0.581181	6.41e-16	sp|P01871|IGHM_HUMAN/tr|A0A1B0GUU9|A0A1B0GUU9_HUMAN	21	-0.03466	-7.47956
PGP_01.16359.16359.3.0.dta	1241	4420.8	2067.92	3	FQQJASSMCVPDQDTAIR	9,Carbamidomethyl[C];	2352.88	2352.87	5-4-0-0-5	4	NXS	984	0	0	4	0.11069	0.17374	2.89047	0.5022	T	y1+;y4+;y6+;y8+;	y4+;y8+;	sp|P01871|IGHM_HUMAN	T	VF	206	0	209	-0.00201	-0.971529	2.51e-17	sp|P01871|IGHM_HUMAN/tr|A0A1B0GUU9|A0A1B0GUU9_HUMAN	2	-0.011	-2.4888
PGP_01.16365.16365.4.1.dta	2849	4634.94	2339.07	4	GLTFQQJASSMCVPDQDTAIR	12,Carbamidomethyl[C];	2295.86	2295.82	7-5-0-0-1	7	NXS	878	0	0	6	0.3232	0.35025	4.3159	1.51165	T	b3+;y1+;y4+;y5+;y6+;y8+;	y4+;y5+;y6+;y8+;	sp|P01871|IGHM_HUMAN	R	VF	203	0	209	0.00136	0.581181	6.41e-16	sp|P01871|IGHM_HUMAN/tr|A0A1B0GUU9|A0A1B0GUU9_HUMAN	21	-0.04041	-8.72038
PGP_01.16366.16366.3.4.dta	13	3163.31	1378.66	3	KLGJWSAMPSCK	11,Carbamidomethyl[C];	1784.65	1784.63	6-4-0-0-0	4	NXS	298	0	0	8	0.16015	0.27161	2.06901	0.56196	T	b1+;y2+;y3+;y4+;y5+;y6+;y7+;y11+;	y4+;	sp|P02749|APOH_HUMAN	T	AS	250	0	253	-0.00433	-3.1385	2.86e-24	sp|P02749|APOH_HUMAN/tr|J3KS17|J3KS17_HUMAN	1	-0.01406	-4.44611
PGP_01.16374.16374.3.1.dta	92	4343.81	2495.18	3	RGLTFQQJASSMCVPDQDTAIR	13,Carbamidomethyl[C];	1848.64	1848.64	8-2-0-0-1	8	NXS	814	0	0	4	0.23527	0.24163	3.62188	0.87516	T	b6+;y1+;y4+;y8+;	b6+;y1+;y8+;	sp|P01871|IGHM_HUMAN	H	VF	202	0	209	-0.00593	-2.37565	9.32e-27	sp|P01871|IGHM_HUMAN/tr|A0A1B0GUU9|A0A1B0GUU9_HUMAN	1	0.00232	0.534217
PGP_01.16384.16384.3.0.dta	3224	3657.5	1425.69	3	GLESJSSTQFEVK	-	2231.81	2231.82	5-7-0-0-0	5	NXS	276	0	0	7	0.154	0.12465	3.84588	0.47939	T	b2+;b6+;b7+;y1+;y2+;y3+;y4+;	y1+;y2+;y4+;	sp|P0C0L4|CO4A_HUMAN	D	KY	222	0	226	-0.00023	-0.161215	1.93e-29	sp|P0C0L4|CO4A_HUMAN/sp|P0C0L5|CO4B_HUMAN/tr|A0A140TA49|A0A140TA49_HUMAN/tr|A0A140TA44|A0A140TA44_HUMAN/tr|A0A140TA29|A0A140TA29_HUMAN/tr|A0A0G2JPR0|A0A0G2JPR0_HUMAN/tr|A0A140TA32|A0A140TA32_HUMAN/tr|F5GXS0|F5GXS0_HUMAN/tr|A0A0G2JL54|A0A0G2JL54_HUMAN	1	0.00598	1.63545
PGP_01.16389.16389.4.2.dta	2849	4414.84	2339.07	4	GLTFQQJASSMCVPDQDTAIR	12,Carbamidomethyl[C];	2075.77	2075.73	6-4-1-0-0	7	NXS	922	0	0	4	0.18	0.25321	2.86934	0.72654	T	y4+;y5+;y6+;y8+;	y4+;y8+;	sp|P01871|IGHM_HUMAN	R	VF	203	0	209	0.00136	0.581181	6.41e-16	sp|P01871|IGHM_HUMAN/tr|A0A1B0GUU9|A0A1B0GUU9_HUMAN	21	-0.0389	-8.81312
PGP_01.16390.16390.4.0.dta	3533	4599.04	2012.09	4	KLHINHNJLTESVGPLPK	7,Deamidated[N];	2586.95	2586.92	7-5-1-0-1	8	NXT	198	0	0	6	0.08144	0.1673	1.94716	0.32576	T	b1+;b17++;y2+;y4+;y5+;y6+;	y2+;	sp|P51884|LUM_HUMAN	K	SL	120	0.01	127	-0.00146	-0.725259	3.23e-32	sp|P51884|LUM_HUMAN	7	-0.02675	-5.81767
PGP_01.16395.16395.4.2.dta	2849	4414.84	2339.07	4	GLTFQQJASSMCVPDQDTAIR	12,Carbamidomethyl[C];	2075.77	2075.73	6-4-1-0-0	7	NXS	922	0	0	4	0.19963	0.26353	3.63785	0.95868	T	y1+;y4+;y6+;y8+;	y4+;y6+;y8+;	sp|P01871|IGHM_HUMAN	R	VF	203	0	209	0.00136	0.581181	6.41e-16	sp|P01871|IGHM_HUMAN/tr|A0A1B0GUU9|A0A1B0GUU9_HUMAN	21	-0.0389	-8.81312
PGP_01.16408.16408.4.1.dta	2849	4650.9	2339.07	4	GLTFQQJASSMCVPDQDTAIR	12,Carbamidomethyl[C];	2311.83	2311.82	8-5-0-0-0	7	NXS	1126	0	0	10	0.36116	0.37795	4.93564	1.86545	T	b2+;y1+;y3+;y4+;y5+;y6+;y7+;y8+;y12+;y12++;	y1+;y4+;y5+;y6+;y8+;	sp|P01871|IGHM_HUMAN	R	VF	203	0	209	0.00136	0.581181	6.41e-16	sp|P01871|IGHM_HUMAN/tr|A0A1B0GUU9|A0A1B0GUU9_HUMAN	21	-0.0083	-1.78498
PGP_01.16411.16411.3.0.dta	3224	3657.5	1425.69	3	GLESJSSTQFEVK	-	2231.81	2231.82	5-7-0-0-0	5	NXS	276	0	0	6	0.15245	0.12659	4.55026	0.576	T	b2+;b3+;y1+;y2+;y3+;y4+;	y1+;y2+;y3+;y4+;	sp|P0C0L4|CO4A_HUMAN	D	KY	222	0	226	-0.00023	-0.161215	1.93e-29	sp|P0C0L4|CO4A_HUMAN/sp|P0C0L5|CO4B_HUMAN/tr|A0A140TA49|A0A140TA49_HUMAN/tr|A0A140TA44|A0A140TA44_HUMAN/tr|A0A140TA29|A0A140TA29_HUMAN/tr|A0A0G2JPR0|A0A0G2JPR0_HUMAN/tr|A0A140TA32|A0A140TA32_HUMAN/tr|F5GXS0|F5GXS0_HUMAN/tr|A0A0G2JL54|A0A0G2JL54_HUMAN	1	0.00604	1.65186
PGP_01.16412.16412.3.0.dta	3224	3657.5	1425.69	3	GLESJSSTQFEVK	-	2231.81	2231.82	5-7-0-0-0	5	NXS	276	0	0	5	0.1432	0.12019	3.84588	0.46223	T	b2+;y1+;y2+;y3+;y4+;	y1+;y2+;y4+;	sp|P0C0L4|CO4A_HUMAN	D	KY	222	0	226	-0.00023	-0.161215	1.93e-29	sp|P0C0L4|CO4A_HUMAN/sp|P0C0L5|CO4B_HUMAN/tr|A0A140TA49|A0A140TA49_HUMAN/tr|A0A140TA44|A0A140TA44_HUMAN/tr|A0A140TA29|A0A140TA29_HUMAN/tr|A0A0G2JPR0|A0A0G2JPR0_HUMAN/tr|A0A140TA32|A0A140TA32_HUMAN/tr|F5GXS0|F5GXS0_HUMAN/tr|A0A0G2JL54|A0A0G2JL54_HUMAN	1	0.00604	1.65186
PGP_01.16415.16415.4.1.dta	2849	4650.9	2339.07	4	GLTFQQJASSMCVPDQDTAIR	12,Carbamidomethyl[C];	2311.83	2311.82	8-5-0-0-0	7	NXS	1126	0	0	9	0.35695	0.37377	4.93564	1.84479	T	b3+;y1+;y3+;y4+;y5+;y6+;y8+;y9+;y12++;	y1+;y4+;y5+;y6+;y8+;	sp|P01871|IGHM_HUMAN	R	VF	203	0	209	0.00136	0.581181	6.41e-16	sp|P01871|IGHM_HUMAN/tr|A0A1B0GUU9|A0A1B0GUU9_HUMAN	21	-0.0083	-1.78498
PGP_01.16420.16420.3.0.dta	4369	4372.88	2637.27	3	EWEKELHHLQEQJVSNAFLDK	4,Carbamyl[K];	1735.61	1735.63	3-4-1-0-1	13	NXS	402	0	0	4	0.08799	0.10771	2.07318	0.2233	T	y2+;y3+;y4+;y7+;	y2+;	sp|P00450|CERU_HUMAN	R	GE	750	0	762	0.0056	2.12261	3.96e-12	sp|P00450|CERU_HUMAN/tr|E9PFZ2|E9PFZ2_HUMAN/tr|H7C5R1|H7C5R1_HUMAN	2	0.01533	3.50652
PGP_01.16422.16422.4.4.dta	2849	4415.85	2339.07	4	GLTFQQJASSMCVPDQDTAIR	12,Carbamidomethyl[C];	2076.78	2076.75	6-4-0-0-2	7	NXS	832	0	0	6	0.18887	0.26977	4.3159	1.16428	T	b8+;y1+;y4+;y5+;y6+;y8+;	y1+;y4+;y6+;y8+;	sp|P01871|IGHM_HUMAN	R	VF	203	0	209	0.00136	0.581181	6.41e-16	sp|P01871|IGHM_HUMAN/tr|A0A1B0GUU9|A0A1B0GUU9_HUMAN	21	-0.02664	-6.03415
PGP_01.16424.16424.4.1.dta	4369	4372.89	2637.27	4	EWEKELHHLQEQJVSNAFLDK	4,Carbamyl[K];	1735.62	1735.63	3-4-1-0-1	13	NXS	390	0	0	4	0.0535	0.08767	2.07318	0.18175	T	y2+;y3+;y4+;y7+;	y2+;	sp|P00450|CERU_HUMAN	R	GE	750	0.01	762	0.0056	2.12261	3.96e-12	sp|P00450|CERU_HUMAN/tr|E9PFZ2|E9PFZ2_HUMAN/tr|H7C5R1|H7C5R1_HUMAN	2	0.01234	2.82259
PGP_01.16425.16425.4.0.dta	4369	4372.89	2637.27	4	EWEKELHHLQEQJVSNAFLDK	4,Carbamyl[K];	1735.62	1735.63	3-4-1-0-1	13	NXS	390	0	0	4	0.05928	0.08962	2.07318	0.18579	T	y2+;y3+;y4+;y7+;	y2+;	sp|P00450|CERU_HUMAN	R	GE	750	0.01	762	0.0056	2.12261	3.96e-12	sp|P00450|CERU_HUMAN/tr|E9PFZ2|E9PFZ2_HUMAN/tr|H7C5R1|H7C5R1_HUMAN	2	0.01234	2.82259
PGP_01.16426.16426.4.1.dta	4369	4372.89	2637.27	4	EWEKELHHLQEQJVSNAFLDK	4,Carbamyl[K];	1735.62	1735.63	3-4-1-0-1	13	NXS	390	0	0	6	0.06832	0.11322	2.07318	0.23472	T	y1+;y2+;y3+;y4+;y5+;y7+;	y4+;	sp|P00450|CERU_HUMAN	R	GE	750	0	762	0.0056	2.12261	3.96e-12	sp|P00450|CERU_HUMAN/tr|E9PFZ2|E9PFZ2_HUMAN/tr|H7C5R1|H7C5R1_HUMAN	2	0.01234	2.82259
PGP_01.16433.16433.4.2.dta	4369	4372.89	2637.27	4	EWEKELHHLQEQJVSNAFLDK	4,Carbamyl[K];	1735.62	1735.63	3-4-1-0-1	13	NXS	390	0	0	5	0.04897	0.09118	2.07318	0.18904	T	y2+;y3+;y4+;y5+;y7+;	y2+;	sp|P00450|CERU_HUMAN	R	GE	750	0.01	762	0.0056	2.12261	3.96e-12	sp|P00450|CERU_HUMAN/tr|E9PFZ2|E9PFZ2_HUMAN/tr|H7C5R1|H7C5R1_HUMAN	2	0.01234	2.82259
PGP_01.16439.16439.4.3.dta	2849	4415.85	2339.07	4	GLTFQQJASSMCVPDQDTAIR	12,Carbamidomethyl[C];	2076.78	2076.75	6-4-0-0-2	7	NXS	832	0	0	5	0.17344	0.258	2.86934	0.7403	T	y1+;y4+;y5+;y6+;y8+;	y4+;y8+;	sp|P01871|IGHM_HUMAN	R	VF	203	0	209	0.00136	0.581181	6.41e-16	sp|P01871|IGHM_HUMAN/tr|A0A1B0GUU9|A0A1B0GUU9_HUMAN	21	-0.02664	-6.03415
PGP_01.16441.16441.4.3.dta	2849	4431.86	2339.07	4	GLTFQQJASSMCVPDQDTAIR	12,Carbamidomethyl[C];	2092.78	2092.75	7-4-0-0-1	7	NXS	876	0	0	6	0.17112	0.26336	4.3159	1.13664	T	b3+;y1+;y4+;y5+;y6+;y8+;	y1+;y4+;y6+;y8+;	sp|P01871|IGHM_HUMAN	R	VF	203	0	209	0.00136	0.581181	6.41e-16	sp|P01871|IGHM_HUMAN/tr|A0A1B0GUU9|A0A1B0GUU9_HUMAN	21	-0.03601	-8.12705
PGP_01.16450.16450.3.0.dta	2054	4446.81	2282.05	3	LTFQQJASSMCVPDQDTAIR	11,Carbamidomethyl[C];	2164.76	2164.77	6-3-1-0-2	6	NXS	1098	0	0	6	0.22126	0.23916	4.53585	1.0848	T	y1+;y3+;y4+;y6+;y8+;y9+;	y1+;y4+;y6+;y8+;	sp|P01871|IGHM_HUMAN	G	VF	204	0	209	-0.00108	-0.473054	9.12e-15	sp|P01871|IGHM_HUMAN/tr|A0A1B0GUU9|A0A1B0GUU9_HUMAN	2	0.00683	1.53628
PGP_01.16451.16451.3.1.dta	2999	3494.43	1627.74	3	SDGLESJSSTQFEVK	-	1866.69	1866.69	4-6-0-0-0	7	NXS	416	0	0	5	0.11895	0.12759	3.03913	0.38777	T	b3+;y1+;y2+;y3+;y4+;	y2+;y4+;	sp|P0C0L4|CO4A_HUMAN	F	KY	220	0	226	-0.00287	-1.76211	6.8e-28	sp|P0C0L4|CO4A_HUMAN/sp|P0C0L5|CO4B_HUMAN/tr|A0A140TA49|A0A140TA49_HUMAN/tr|A0A140TA44|A0A140TA44_HUMAN/tr|A0A140TA29|A0A140TA29_HUMAN/tr|A0A0G2JPR0|A0A0G2JPR0_HUMAN/tr|A0A140TA32|A0A140TA32_HUMAN/tr|F5GXS0|F5GXS0_HUMAN/tr|A0A0G2JL54|A0A0G2JL54_HUMAN	1	-0.0024	-0.687004
PGP_01.16459.16459.3.1.dta	2999	3494.43	1627.74	3	SDGLESJSSTQFEVK	-	1866.69	1866.69	4-6-0-0-0	7	NXS	416	0	0	4	0.08809	0.11384	3.03913	0.34598	T	b3+;y1+;y2+;y4+;	y1+;y2+;	sp|P0C0L4|CO4A_HUMAN	F	KY	220	0	226	-0.00287	-1.76211	6.8e-28	sp|P0C0L4|CO4A_HUMAN/sp|P0C0L5|CO4B_HUMAN/tr|A0A140TA49|A0A140TA49_HUMAN/tr|A0A140TA44|A0A140TA44_HUMAN/tr|A0A140TA29|A0A140TA29_HUMAN/tr|A0A0G2JPR0|A0A0G2JPR0_HUMAN/tr|A0A140TA32|A0A140TA32_HUMAN/tr|F5GXS0|F5GXS0_HUMAN/tr|A0A0G2JL54|A0A0G2JL54_HUMAN	1	-0.0024	-0.687004
PGP_01.16460.16460.4.3.dta	2849	4634.94	2339.07	4	GLTFQQJASSMCVPDQDTAIR	12,Carbamidomethyl[C];	2295.86	2295.82	7-5-0-0-1	7	NXS	892	0	0	8	0.27671	0.3261	4.3159	1.4074	T	b3+;y1+;y3+;y4+;y5+;y6+;y8+;y12+;	y1+;y4+;y6+;y8+;	sp|P01871|IGHM_HUMAN	R	VF	203	0	209	0.00136	0.581181	6.41e-16	sp|P01871|IGHM_HUMAN/tr|A0A1B0GUU9|A0A1B0GUU9_HUMAN	21	-0.03576	-7.71694
PGP_01.16469.16469.4.3.dta	2849	4431.86	2339.07	4	GLTFQQJASSMCVPDQDTAIR	12,Carbamidomethyl[C];	2092.78	2092.75	7-4-0-0-1	7	NXS	876	0	0	8	0.20287	0.2888	3.63785	1.0506	T	b3+;b8+;y1+;y3+;y4+;y5+;y6+;y8+;	y1+;y4+;y8+;	sp|P01871|IGHM_HUMAN	R	VF	203	0	209	0.00136	0.581181	6.41e-16	sp|P01871|IGHM_HUMAN/tr|A0A1B0GUU9|A0A1B0GUU9_HUMAN	21	-0.03557	-8.02774
PGP_01.16483.16483.4.3.dta	2849	4634.94	2339.07	4	GLTFQQJASSMCVPDQDTAIR	12,Carbamidomethyl[C];	2295.86	2295.82	7-5-0-0-1	7	NXS	892	0	0	9	0.25864	0.33512	4.3159	1.44633	T	b3+;y1+;y3+;y4+;y5+;y6+;y7+;y8+;y9+;	y1+;y4+;y6+;y8+;	sp|P01871|IGHM_HUMAN	R	VF	203	0	209	0.00136	0.581181	6.41e-16	sp|P01871|IGHM_HUMAN/tr|A0A1B0GUU9|A0A1B0GUU9_HUMAN	21	-0.03583	-7.73204
PGP_01.16487.16487.4.0.dta	3533	4599.04	2012.09	4	KLHINHNJLTESVGPLPK	7,Deamidated[N];	2586.95	2586.92	7-5-1-0-1	8	NXT	196	0	0	7	0.09828	0.14544	2.89047	0.42038	T	b17++;y2+;y4+;y5+;y6+;y7+;y9+;	y2+;y5+;	sp|P51884|LUM_HUMAN	K	SL	120	0	127	-0.00146	-0.725259	3.23e-32	sp|P51884|LUM_HUMAN	7	-0.02817	-6.1265
PGP_01.16490.16490.3.2.dta	1241	4429.79	2067.92	3	FQQJASSMCVPDQDTAIR	9,Carbamidomethyl[C];	2361.87	2361.88	4-7-0-0-2	4	NXS	1006	0	0	6	0.24411	0.26158	4.3441	1.13632	T	y1+;y3+;y4+;y5+;y6+;y8+;	y1+;y4+;y6+;y8+;	sp|P01871|IGHM_HUMAN	T	VF	206	0	209	-0.00201	-0.971529	2.51e-17	sp|P01871|IGHM_HUMAN/tr|A0A1B0GUU9|A0A1B0GUU9_HUMAN	2	0.01493	3.37114
PGP_01.16491.16491.3.1.dta	1259	4415.77	2168.97	3	TFQQJASSMCVPDQDTAIR	10,Carbamidomethyl[C];	2246.8	2246.82	4-5-1-0-2	5	NXS	1032	0	0	6	0.11621	0.17803	3.84588	0.68467	T	y1+;y2+;y4+;y5+;y6+;y8+;	y1+;y4+;y8+;	sp|P01871|IGHM_HUMAN	L	VF	205	0	209	-0.00166	-0.764994	9.65e-22	sp|P01871|IGHM_HUMAN/tr|A0A1B0GUU9|A0A1B0GUU9_HUMAN	2	0.0154	3.48831
PGP_01.16494.16494.3.2.dta	1239	4336.87	2267.13	3	JATVHEQVGGPSLTSDLQAQSK	-	2069.75	2069.77	4-7-0-0-0	1	NXT	394	0	0	4	0.09071	0.10204	1.91432	0.19533	T	y1+;y2+;y4+;y6+;	y4+;	sp|P04004|VTNC_HUMAN	N	GN	86	0.01	86	-0.00023	-0.101406	1.2e-36	sp|P04004|VTNC_HUMAN/tr|F5GX75|F5GX75_HUMAN	2	0.02045	4.7165
PGP_01.16500.16500.3.1.dta	1241	4445.79	2067.92	3	FQQJASSMCVPDQDTAIR	9,Carbamidomethyl[C];	2377.87	2377.88	5-7-0-0-1	4	NXS	1024	0	0	5	0.14319	0.1985	2.89047	0.57375	T	y1+;y2+;y4+;y6+;y8+;	y6+;y8+;	sp|P01871|IGHM_HUMAN	T	VF	206	0	209	-0.00201	-0.971529	2.51e-17	sp|P01871|IGHM_HUMAN/tr|A0A1B0GUU9|A0A1B0GUU9_HUMAN	2	0.00728	1.63788
PGP_01.16504.16504.3.2.dta	3770	4616.95	1884	3	LHINHNJLTESVGPLPK	6,Deamidated[N];	2732.95	2732.98	7-5-1-0-2	7	NXT	740	3	0.03435	6	0.10806	0.19327	2.74399	0.53032	T	b2+;b3+;y2+;y4+;y5+;y7+;Y0++;Y0++;Y1++;	y2+;y5+;	sp|P51884|LUM_HUMAN	K	SL	121	0	127	0.00093	0.493373	2.27e-23	sp|P51884|LUM_HUMAN	1	0.02671	5.7865
PGP_01.16508.16508.3.0.dta	3533	4599.02	2012.09	3	KLHINHNJLTESVGPLPK	7,Deamidated[N];	2586.93	2586.92	7-5-1-0-1	8	NXT	200	0	0	8	0.12949	0.19609	2.89047	0.5668	T	b1+;b17++;y2+;y5+;y6+;y7+;y9+;y17+;	y2+;y5+;	sp|P51884|LUM_HUMAN	K	SL	120	0	127	-0.00146	-0.725259	3.23e-32	sp|P51884|LUM_HUMAN	7	-0.0129	-2.80555
PGP_01.16512.16512.3.1.dta	3246	4233.87	1883.01	3	LHINHNJLTESVGPLPK	-	2350.86	2350.83	5-4-2-0-1	7	NXT	190	0	0	4	0.12087	0.17501	3.03379	0.53095	T	b2+;b3+;y2+;y5+;	y2+;y5+;	sp|P51884|LUM_HUMAN	K	SL	121	0	127	0.00027	0.143312	4.56e-15	sp|P51884|LUM_HUMAN	24	-0.02862	-6.76133
PGP_01.16513.16513.3.1.dta	3021	3739.49	1516.65	3	QQQHLFGSJVTDC	0,Gln->pyro-Glu[AnyN-termQ];13,Carbamidomethyl[C];	2222.84	2222.81	6-4-0-0-3	9	NXT	446	0	0	4	0.11113	0.1318	3.04454	0.40127	T	b4+;b5+;b6+;b7+;	b4+;b5+;	sp|P02787|TRFE_HUMAN	R	SG	622	0	630	-0.00377	-2.48414	1.97e-22	sp|P02787|TRFE_HUMAN	1	-0.03421	-9.15069
PGP_01.16518.16518.4.1.dta	330	4337.9	2382.15	4	NJATVHEQVGGPSLTSDLQAQSK	1,Deamidated[N];	1955.75	1955.72	4-5-0-0-2	2	NXT	280	0	0	5	0.13318	0.11156	3.60644	0.40234	T	y2+;y4+;y5+;y6+;y14+;	y4+;y6+;y14+;	sp|P04004|VTNC_HUMAN	K	GN	85	0	86	-0.00292	-1.22528	7.21e-40	sp|P04004|VTNC_HUMAN/tr|F5GX75|F5GX75_HUMAN	6	-0.02211	-5.0981
PGP_01.16521.16521.3.2.dta	53	4354.9	2020.04	3	LQGVPHVGAJVTLSCQSPR	15,Carbamidomethyl[C];	2334.87	2334.84	4-4-2-0-2	10	NXT	248	0	0	4	0.05856	0.06861	1.93665	0.13287	T	b2+;y1+;y2+;y13+;	y2+;	sp|Q96AP7|ESAM_HUMAN	R	SK	160	0.01	169	0.002	0.989597	1.07e-16	sp|Q96AP7|ESAM_HUMAN/tr|C9JIE7|C9JIE7_HUMAN/tr|F8WDW9|F8WDW9_HUMAN	7	-0.02987	-6.86047
PGP_01.16526.16526.3.0.dta	3547	3721.46	1774.74	3	QQQHLFGSJVTDCSGN	0,Gln->pyro-Glu[AnyN-termQ];13,Carbamidomethyl[C];	1946.71	1946.69	7-4-0-0-0	9	NXT	378	0	0	7	0.12589	0.21615	3.03379	0.65574	T	b3+;b4+;b5+;b6+;b7+;b9+;b10+;	b4+;b5+;	sp|P02787|TRFE_HUMAN	R	FC	622	0	630	-0.00041	-0.230891	3.66e-13	sp|P02787|TRFE_HUMAN	2	-0.02723	-7.31895
PGP_01.16529.16529.3.1.dta	13	3163.28	1378.66	3	KLGJWSAMPSCK	11,Carbamidomethyl[C];	1784.62	1784.63	6-4-0-0-0	4	NXS	226	0	0	7	0.2684	0.26726	3.05561	0.81663	T	y2+;y3+;y4+;y5+;y6+;y7+;y11+;	y4+;y5+;	sp|P02749|APOH_HUMAN	T	AS	250	0	253	-0.00433	-3.1385	2.86e-24	sp|P02749|APOH_HUMAN/tr|J3KS17|J3KS17_HUMAN	1	0.01513	4.78456
PGP_01.16531.16531.3.0.dta	3547	3721.46	1774.74	3	QQQHLFGSJVTDCSGN	0,Gln->pyro-Glu[AnyN-termQ];13,Carbamidomethyl[C];	1946.71	1946.69	7-4-0-0-0	9	NXT	378	0	0	7	0.14616	0.22735	3.03379	0.68973	T	b3+;b4+;b5+;b6+;b9+;b10+;b12+;	b4+;b5+;	sp|P02787|TRFE_HUMAN	R	FC	622	0	630	-0.00041	-0.230891	3.66e-13	sp|P02787|TRFE_HUMAN	2	-0.02649	-7.12005
PGP_01.16532.16532.4.0.dta	2054	4633.93	2282.05	4	LTFQQJASSMCVPDQDTAIR	11,Carbamidomethyl[C];	2351.88	2351.85	5-4-1-0-3	6	NXS	862	0	0	6	0.22435	0.23643	4.53585	1.0724	T	y1+;y3+;y4+;y5+;y6+;y8+;	y1+;y4+;y6+;y8+;	sp|P01871|IGHM_HUMAN	G	VF	204	0	209	-0.00108	-0.473054	9.12e-15	sp|P01871|IGHM_HUMAN/tr|A0A1B0GUU9|A0A1B0GUU9_HUMAN	2	-0.02641	-5.70047
PGP_01.16535.16535.4.0.dta	2054	4633.93	2282.05	4	LTFQQJASSMCVPDQDTAIR	11,Carbamidomethyl[C];	2351.88	2351.85	5-4-1-0-3	6	NXS	862	0	0	6	0.28446	0.26592	4.53585	1.20617	T	y1+;y3+;y4+;y5+;y6+;y8+;	y1+;y4+;y6+;y8+;	sp|P01871|IGHM_HUMAN	G	VF	204	0	209	-0.00108	-0.473054	9.12e-15	sp|P01871|IGHM_HUMAN/tr|A0A1B0GUU9|A0A1B0GUU9_HUMAN	2	-0.02641	-5.70047
PGP_01.16544.16544.4.4.dta	2849	4431.86	2339.07	4	GLTFQQJASSMCVPDQDTAIR	12,Carbamidomethyl[C];	2092.78	2092.75	7-4-0-0-1	7	NXS	872	0	0	5	0.18285	0.25789	3.63785	0.93818	T	b3+;y1+;y4+;y6+;y8+;	y1+;y4+;y8+;	sp|P01871|IGHM_HUMAN	R	VF	203	0	209	0.00136	0.581181	6.41e-16	sp|P01871|IGHM_HUMAN/tr|A0A1B0GUU9|A0A1B0GUU9_HUMAN	21	-0.03813	-8.6055
PGP_01.16580.16580.3.0.dta	1271	3755.5	1241.59	3	QQQHLFGSJVT	0,Gln->pyro-Glu[AnyN-termQ];	2513.91	2513.9	6-4-1-0-3	9	NXT	404	0	0	7	0.20072	0.17034	3.87262	0.65965	T	b3+;b4+;b5+;b6+;b7+;b9+;b10+;	b4+;b5+;b6+;	sp|P02787|TRFE_HUMAN	R	DC	622	0	630	0.00151	1.21522	1.28e-13	sp|P02787|TRFE_HUMAN	1	-0.00603	-1.60607
PGP_01.16588.16588.3.4.dta	2435	4447.84	1469.74	3	VYKPSAGJNSLYR	9,Deamidated[N];	2978.1	2978.1	6-7-0-0-4	8	NXS	946	0	0	4	0.0771	0.06491	1.9782	0.1284	T	b5+;b7+;y1+;y10+;	b7+;	sp|P02749|APOH_HUMAN	R	DT	155	0.01	162	0.00145	0.985909	7.79e-14	sp|P02749|APOH_HUMAN/tr|J3QLI0|J3QLI0_HUMAN/tr|J3QRN2|J3QRN2_HUMAN	9	0.00219	0.492486
PGP_01.16598.16598.3.1.dta	2435	4431.87	1469.74	3	VYKPSAGJNSLYR	9,Deamidated[N];	2962.13	2962.11	5-7-0-0-5	8	NXS	736	0	0	4	0.08317	0.07106	2.93248	0.20838	T	b5+;b7+;y1+;y10+;	b7+;y1+;	sp|P02749|APOH_HUMAN	R	DT	155	0	162	0.00145	0.985909	7.79e-14	sp|P02749|APOH_HUMAN/tr|J3QLI0|J3QLI0_HUMAN/tr|J3QRN2|J3QRN2_HUMAN	9	-0.02506	-5.65575
PGP_01.16630.16630.3.0.dta	3020	3561.42	1356.62	3	QQQHLFGSJVTD	0,Gln->pyro-Glu[AnyN-termQ];	2204.81	2204.77	5-4-2-0-0	9	NXT	360	2	0.02374	4	0.16667	0.20693	3.85904	0.79855	T	b3+;b4+;b5+;b6+;Y0+;Y0+;	b4+;b5+;b6+;	sp|P02787|TRFE_HUMAN	R	CS	622	0	630	-0.00238	-1.75309	4.17e-17	sp|P02787|TRFE_HUMAN	1	-0.03369	-9.46229
PGP_01.16646.16646.3.0.dta	1271	3578.46	1241.59	3	QQQHLFGSJVT	0,Gln->pyro-Glu[AnyN-termQ];	2336.87	2336.85	6-6-0-0-1	9	NXT	502	0	0	4	0.13342	0.1112	3.06703	0.34105	T	b4+;b5+;b6+;b10+;	b4+;b5+;	sp|P02787|TRFE_HUMAN	R	DC	622	0.01	630	0.00151	1.21522	1.28e-13	sp|P02787|TRFE_HUMAN	1	-0.0164	-4.58425
PGP_01.16656.16656.3.1.dta	4369	4226.82	2637.27	3	EWEKELHHLQEQJVSNAFLDK	4,Carbamyl[K];	1589.55	1589.57	3-4-1-0-0	13	NXS	426	0	0	8	0.09224	0.12544	2.07318	0.26006	T	y1+;y2+;y3+;y4+;y5+;y6+;y7+;y17+;	y2+;	sp|P00450|CERU_HUMAN	R	GE	750	0	762	0.0056	2.12261	3.96e-12	sp|P00450|CERU_HUMAN/tr|E9PFZ2|E9PFZ2_HUMAN/tr|H7C5R1|H7C5R1_HUMAN	2	0.02146	5.07834
PGP_01.16657.16657.3.1.dta	4369	4226.82	2637.27	3	EWEKELHHLQEQJVSNAFLDK	4,Carbamyl[K];	1589.55	1589.57	3-4-1-0-0	13	NXS	426	0	0	8	0.09676	0.13709	2.07318	0.28421	T	y1+;y2+;y3+;y4+;y5+;y6+;y7+;y8+;	y2+;	sp|P00450|CERU_HUMAN	R	GE	750	0	762	0.0056	2.12261	3.96e-12	sp|P00450|CERU_HUMAN/tr|E9PFZ2|E9PFZ2_HUMAN/tr|H7C5R1|H7C5R1_HUMAN	2	0.02146	5.07834
PGP_01.16657.16657.4.0.dta	4354	5637.46	3237.6	4	ELHHLQEQJVSNAFLDKGEFYIGSKYK	25,Carbamyl[K];	2399.87	2399.84	8-4-1-0-0	9	NXS	236	0	0	9	0.08347	0.06615	1.77658	0.11751	T	b3+;b5+;b6+;b7+;b8+;b10+;b10++;y1+;y14++;	b3+;	sp|P00450|CERU_HUMAN	K	KV	754	0.01	762	-0.00401	-1.2382	5.71e-11	sp|P00450|CERU_HUMAN/tr|E9PFZ2|E9PFZ2_HUMAN/tr|H7C5R1|H7C5R1_HUMAN	1	-0.03233	-5.73584
PGP_01.16660.16660.3.0.dta	4369	4226.82	2637.27	3	EWEKELHHLQEQJVSNAFLDK	4,Carbamyl[K];	1589.55	1589.57	3-4-1-0-0	13	NXS	426	0	0	8	0.09926	0.14621	2.07318	0.30312	T	y1+;y2+;y3+;y4+;y5+;y7+;y8+;y13+;	y2+;	sp|P00450|CERU_HUMAN	R	GE	750	0	762	0.0056	2.12261	3.96e-12	sp|P00450|CERU_HUMAN/tr|E9PFZ2|E9PFZ2_HUMAN/tr|H7C5R1|H7C5R1_HUMAN	2	0.02146	5.07834
PGP_01.16660.16660.4.1.dta	4354	5637.46	3237.6	4	ELHHLQEQJVSNAFLDKGEFYIGSKYK	25,Carbamyl[K];	2399.87	2399.84	8-4-1-0-0	9	NXS	236	0	0	12	0.0903	0.07197	1.77658	0.12786	T	b3+;b6+;b7+;b8+;b9+;b10+;b13+;b8++;b13++;b17++;y1+;y14++;	b3+;	sp|P00450|CERU_HUMAN	K	KV	754	0.01	762	-0.00401	-1.2382	5.71e-11	sp|P00450|CERU_HUMAN/tr|E9PFZ2|E9PFZ2_HUMAN/tr|H7C5R1|H7C5R1_HUMAN	1	-0.03233	-5.73584
PGP_01.16665.16665.3.0.dta	3224	3657.5	1425.69	3	GLESJSSTQFEVK	-	2231.81	2231.82	5-7-0-0-0	5	NXS	546	0	0	5	0.1376	0.11986	3.84588	0.46096	T	b2+;y1+;y2+;y3+;y4+;	y1+;y2+;y4+;	sp|P0C0L4|CO4A_HUMAN	D	KY	222	0	226	-0.00023	-0.161215	1.93e-29	sp|P0C0L4|CO4A_HUMAN/sp|P0C0L5|CO4B_HUMAN/tr|A0A140TA49|A0A140TA49_HUMAN/tr|A0A140TA44|A0A140TA44_HUMAN/tr|A0A140TA29|A0A140TA29_HUMAN/tr|A0A0G2JPR0|A0A0G2JPR0_HUMAN/tr|A0A140TA32|A0A140TA32_HUMAN/tr|F5GXS0|F5GXS0_HUMAN/tr|A0A0G2JL54|A0A0G2JL54_HUMAN	1	0.00931	2.54617
PGP_01.16669.16669.3.0.dta	3009	4372.86	2022	3	ELHHLQEQJVSNAFLDK	-	2350.86	2350.83	5-4-2-0-1	9	NXS	538	0	0	5	0.08071	0.13156	2.0649	0.27166	T	b3+;b5+;y2+;y3+;y4+;	b3+;	sp|P00450|CERU_HUMAN	K	GE	754	0	762	0.00138	0.682159	1.52e-20	sp|P00450|CERU_HUMAN/tr|E9PFZ2|E9PFZ2_HUMAN/tr|H7C5R1|H7C5R1_HUMAN	18	-0.02888	-6.60585
PGP_01.16672.16672.3.1.dta	2999	3494.45	1627.74	3	SDGLESJSSTQFEVK	-	1866.7	1866.69	4-6-0-0-0	7	NXS	452	0	0	4	0.11861	0.12961	3.83944	0.49763	T	b3+;y1+;y2+;y4+;	y1+;y2+;y4+;	sp|P0C0L4|CO4A_HUMAN	F	KY	220	0	226	-0.00287	-1.76211	6.8e-28	sp|P0C0L4|CO4A_HUMAN/sp|P0C0L5|CO4B_HUMAN/tr|A0A140TA49|A0A140TA49_HUMAN/tr|A0A140TA44|A0A140TA44_HUMAN/tr|A0A140TA29|A0A140TA29_HUMAN/tr|A0A0G2JPR0|A0A0G2JPR0_HUMAN/tr|A0A140TA32|A0A140TA32_HUMAN/tr|F5GXS0|F5GXS0_HUMAN/tr|A0A0G2JL54|A0A0G2JL54_HUMAN	1	-0.0151	-4.32237
PGP_01.16679.16679.3.0.dta	2597	4406.73	1544.67	3	CIQAJYSLMENGK	1,Carbamidomethyl[C];9,Oxidation[M];11,Deamidated[N];	2862.06	2862.02	6-5-2-0-2	5	NXS	708	0	0	6	0.05766	0.08608	1.9782	0.17027	T	b3+;b4+;b5+;b6+;y3+;y4+;	y3+;	sp|P05090|APOD_HUMAN	R	IK	61	0.01	65	0.00064	0.414064	4.01e-22	sp|P05090|APOD_HUMAN/tr|C9JF17|C9JF17_HUMAN/tr|C9JX71|C9JX71_HUMAN	14	-0.04183	-9.49437
PGP_01.16685.16685.3.0.dta	2597	4406.73	1544.67	3	CIQAJYSLMENGK	1,Carbamidomethyl[C];9,Oxidation[M];11,Deamidated[N];	2862.06	2862.02	6-5-2-0-2	5	NXS	708	0	0	6	0.05992	0.08796	1.9782	0.17401	T	b3+;b4+;b5+;b6+;y3+;y4+;	b3+;	sp|P05090|APOD_HUMAN	R	IK	61	0.01	65	0.00064	0.414064	4.01e-22	sp|P05090|APOD_HUMAN/tr|C9JF17|C9JF17_HUMAN/tr|C9JX71|C9JX71_HUMAN	14	-0.04183	-9.49437
PGP_01.16702.16702.3.0.dta	2265	3911.62	1706.81	3	AQNJGSNFQLEEISR	-	2204.81	2204.77	5-4-2-0-0	4	NXS	774	0	0	4	0.06592	0.10724	3.03913	0.32591	T	y2+;y4+;y6+;y8+;	y2+;y4+;	sp|P02765|FETUA_HUMAN	N	AQ	173	0	176	-0.001	-0.585551	3.5e-16	sp|P02765|FETUA_HUMAN/tr|C9JV77|C9JV77_HUMAN	2	-0.03646	-9.32327
PGP_01.16705.16705.3.0.dta	2338	3399.4	1663.75	3	HYTJSSQDVTVPCR	13,Carbamidomethyl[C];	1735.65	1735.63	3-4-1-0-1	4	NXS	332	0	0	4	0.14329	0.13739	3.05003	0.41904	T	b2+;b3+;b4+;y1+;	b2+;b4+;	sp|P01877|IGHA2_HUMAN	K	VP	89	0	92	0.0037	2.22257	1.18e-20	sp|P01877|IGHA2_HUMAN/tr|A0A286YEY5|A0A286YEY5_HUMAN	14	-0.01741	-5.12299
PGP_01.16722.16722.3.1.dta	1619	3928.65	2038.96	3	AFNAQNJGSNFQLEEISR	-	1889.69	1889.67	7-3-0-0-1	7	NXS	748	0	0	5	0.07688	0.08542	2.05687	0.17571	T	y1+;y2+;y4+;y6+;y7+;	y1+;	sp|P02765|FETUA_HUMAN	A	AQ	170	0.01	176	-0.00253	-1.24023	1.13e-33	sp|P02765|FETUA_HUMAN/tr|C9JV77|C9JV77_HUMAN	1	-0.02322	-5.91191
PGP_01.16722.16722.4.0.dta	4282	5232.33	3027.54	4	VVHAAKAALAAFNAQNJGSNFQLEEISR	6,Carbamidomethyl[K];	2204.79	2204.77	5-4-2-0-0	17	NXS	136	0	0	5	0.07688	0.08263	1.89355	0.15646	T	y1+;y2+;y4+;y6+;y7+;	y1+;	sp|P02765|FETUA_HUMAN	R	AQ	160	0.01	176	-0.0039	-1.28776	5.35e-50	sp|P02765|FETUA_HUMAN/tr|C9JV77|C9JV77_HUMAN	3	-0.0203	-3.88046
PGP_01.16725.16725.4.0.dta	849	4025.67	2110.98	4	AAFNAQNJGSNFQLEEISR	11,Deamidated[N];	1914.69	1914.7	5-4-0-0-2	8	NXS	902	0	0	8	0.2149	0.26531	4.33453	1.15001	T	y1+;y2+;y3+;y4+;y5+;y6+;y7+;y8+;	y2+;y4+;y5+;y7+;	sp|P02765|FETUA_HUMAN	L	AQ	169	0	176	-0.00157	-0.743385	1.32e-13	sp|P02765|FETUA_HUMAN/tr|C9JV77|C9JV77_HUMAN	1	0.00931	2.31324
PGP_01.16734.16734.4.0.dta	2373	4389.73	1356.65	4	JCTSYGVLDISK	2,Carbamidomethyl[C];	3033.08	3033.11	4-6-2-0-4	1	NXT	726	0	0	4	0.06927	0.05367	3.05561	0.164	T	y1+;y3+;y5+;y11+;	y1+;y5+;	sp|P16671|CD36_HUMAN	K	CK	321	0.01	321	-0.00335	-2.46754	4.9e-21	sp|P16671|CD36_HUMAN/tr|E7EU05|E7EU05_HUMAN/tr|E9PLT1|E9PLT1_HUMAN	7	0.02742	6.24787
PGP_01.16736.16736.3.4.dta	3246	4233.88	1883.01	3	LHINHNJLTESVGPLPK	-	2350.87	2350.83	5-4-2-0-1	7	NXT	186	1	0.00244	5	0.10425	0.17345	3.03379	0.52621	T	b2+;b3+;b4+;y2+;y5+;Y0++;	b2+;y2+;	sp|P51884|LUM_HUMAN	K	SL	121	0	127	0.00027	0.143312	4.56e-15	sp|P51884|LUM_HUMAN	24	-0.03823	-9.03161
PGP_01.16741.16741.3.0.dta	2597	4406.73	1544.67	3	CIQAJYSLMENGK	1,Carbamidomethyl[C];9,Oxidation[M];11,Deamidated[N];	2862.06	2862.02	6-5-2-0-2	5	NXS	708	0	0	5	0.04957	0.07647	1.9782	0.15127	T	b3+;b5+;b6+;y3+;y4+;	y3+;	sp|P05090|APOD_HUMAN	R	IK	61	0.01	65	0.00064	0.414064	4.01e-22	sp|P05090|APOD_HUMAN/tr|C9JF17|C9JF17_HUMAN/tr|C9JX71|C9JX71_HUMAN	14	-0.04268	-9.6873
PGP_01.16742.16742.3.0.dta	3246	4233.88	1883.01	3	LHINHNJLTESVGPLPK	-	2350.87	2350.83	5-4-2-0-1	7	NXT	184	4	0.04009	9	0.1957	0.2614	4.53585	1.18568	T	b2+;b3+;b4+;b5+;b6+;b7+;y2+;y5+;y9+;Y0++;Y0++;Y1++;Y1++;	b2+;y2+;y5+;Y1++;	sp|P51884|LUM_HUMAN	K	SL	121	0	127	0.00027	0.143312	4.56e-15	sp|P51884|LUM_HUMAN	24	-0.03868	-9.13791
PGP_01.16745.16745.4.4.dta	2860	5636.45	2903.43	4	ELHHLQEQJVSNAFLDKGEFYIGSK	-	2733.02	2732.98	7-5-1-0-2	9	NXS	286	0	0	4	0.03059	0.05751	2.0649	0.11875	T	b3+;b5+;b6+;b7+;	b3+;	sp|P00450|CERU_HUMAN	K	YK	754	0.01	762	0.0027	0.929618	1.14e-34	sp|P00450|CERU_HUMAN/tr|E9PFZ2|E9PFZ2_HUMAN/tr|H7C5R1|H7C5R1_HUMAN	21	-0.03921	-6.9577
PGP_01.16758.16758.3.1.dta	3262	3737.46	1660.7	3	QQQHLFGSJVTDCSG	0,Gln->pyro-Glu[AnyN-termQ];13,Carbamidomethyl[C];	2076.76	2076.75	6-4-0-0-2	9	NXT	320	0	0	5	0.16196	0.18736	3.83944	0.71936	T	b3+;b4+;b5+;b6+;b7+;	b4+;b5+;b6+;	sp|P02787|TRFE_HUMAN	R	NF	622	0	630	-0.0008	-0.481439	2.15e-19	sp|P02787|TRFE_HUMAN	1	-0.00811	-2.1705
PGP_01.16764.16764.3.0.dta	3547	3721.45	1774.74	3	QQQHLFGSJVTDCSGN	0,Gln->pyro-Glu[AnyN-termQ];13,Carbamidomethyl[C];	1946.71	1946.69	7-4-0-0-0	9	NXT	352	0	0	6	0.15615	0.21388	3.8331	0.81981	T	b4+;b5+;b6+;b7+;b8+;b10+;	b4+;b5+;b6+;	sp|P02787|TRFE_HUMAN	R	FC	622	0	630	-0.00041	-0.230891	3.66e-13	sp|P02787|TRFE_HUMAN	2	-0.02145	-5.7654
PGP_01.16770.16770.3.0.dta	1971	4042.7	1178.63	3	IRDTFVJASR	-	2864.07	2864.04	8-7-0-0-1	7	NXS	684	0	0	4	0.0814	0.05596	3.07882	0.17229	T	b4+;b5+;y1+;y2+;	b5+;y2+;	sp|P05155|IC1_HUMAN	A	TL	232	0.01	238	-0.00054	-0.457778	5.71e-24	sp|P05155|IC1_HUMAN/tr|H9KV48|H9KV48_HUMAN/tr|E9PGN7|E9PGN7_HUMAN	1	-0.0319	-7.89268
PGP_01.16779.16779.3.0.dta	2597	4406.73	1544.67	3	CIQAJYSLMENGK	1,Carbamidomethyl[C];9,Oxidation[M];11,Deamidated[N];	2862.06	2862.02	6-5-2-0-2	5	NXS	704	0	0	7	0.04705	0.06595	1.9782	0.13046	T	b4+;b5+;b6+;b7+;b8+;y3+;y4+;	y3+;	sp|P05090|APOD_HUMAN	R	IK	61	0.01	65	0.00064	0.414064	4.01e-22	sp|P05090|APOD_HUMAN/tr|C9JF17|C9JF17_HUMAN/tr|C9JX71|C9JX71_HUMAN	14	-0.04202	-9.5375
PGP_01.16784.16784.4.4.dta	3009	4884.06	2022	4	ELHHLQEQJVSNAFLDK	-	2862.05	2862.02	6-5-2-0-2	9	NXS	646	1	0.0276	7	0.05074	0.12415	2.0649	0.25635	T	b3+;b6+;y2+;y3+;y4+;y5+;y7+;Y1++;	Y1++;	sp|P00450|CERU_HUMAN	K	GE	754	0	762	0.00138	0.682159	1.52e-20	sp|P00450|CERU_HUMAN/tr|E9PFZ2|E9PFZ2_HUMAN/tr|H7C5R1|H7C5R1_HUMAN	18	-0.03171	-6.49385
PGP_01.16785.16785.3.0.dta	3246	4233.88	1883.01	3	LHINHNJLTESVGPLPK	-	2350.87	2350.83	5-4-2-0-1	7	NXT	190	10	0.06584	16	0.22802	0.32136	4.53585	1.45763	T	b2+;b3+;b4+;b5+;b6+;b7+;b8+;b10+;b12+;b15+;y2+;y3+;y5+;y8+;y9+;y14+;Y0+;Y0+;Y1+;Y0++;Y0++;Y1++;Y1++;Y2++;Y2++;Y3++;	b2+;y2+;y5+;Y1++;	sp|P51884|LUM_HUMAN	K	SL	121	0	127	0.00027	0.143312	4.56e-15	sp|P51884|LUM_HUMAN	24	-0.03934	-9.29383
PGP_01.16786.16786.3.0.dta	1971	4042.7	1178.63	3	IRDTFVJASR	-	2864.07	2864.04	8-7-0-0-1	7	NXS	684	0	0	4	0.07618	0.05464	3.07882	0.16822	T	b4+;b5+;y1+;y2+;	b5+;y2+;	sp|P05155|IC1_HUMAN	A	TL	232	0.01	238	-0.00054	-0.457778	5.71e-24	sp|P05155|IC1_HUMAN/tr|H9KV48|H9KV48_HUMAN/tr|E9PGN7|E9PGN7_HUMAN	1	-0.03199	-7.91495
PGP_01.16794.16794.3.2.dta	1619	3928.65	2038.96	3	AFNAQNJGSNFQLEEISR	-	1889.69	1889.67	7-3-0-0-1	7	NXS	682	0	0	9	0.11074	0.15302	3.03913	0.46506	T	y1+;y2+;y3+;y4+;y5+;y6+;y7+;y8+;y11+;	y2+;y4+;	sp|P02765|FETUA_HUMAN	A	AQ	170	0	176	-0.00253	-1.24023	1.13e-33	sp|P02765|FETUA_HUMAN/tr|C9JV77|C9JV77_HUMAN	1	-0.02811	-7.15691
PGP_01.16806.16806.3.2.dta	1557	3884.62	1661.77	3	AATCINPLJGSVCER	4,Carbamidomethyl[C];13,Carbamidomethyl[C];	2222.84	2222.81	6-4-0-0-3	9	NXS	648	3	0.04638	7	0.08716	0.18668	3.03913	0.56734	T	b4+;y1+;y3+;y4+;y5+;y6+;y9+;Y0+;Y0+;Y1+;	y6+;Y1+;	sp|O75882|ATRN_HUMAN	K	PA	906	0	914	-0.00157	-0.944216	2.16e-20	sp|O75882|ATRN_HUMAN	12	-0.03483	-8.96838
PGP_01.16807.16807.3.1.dta	3533	4250.9	2012.09	3	KLHINHNJLTESVGPLPK	7,Deamidated[N];	2238.81	2238.8	7-4-0-0-2	8	NXT	120	0	0	4	0.09958	0.13821	2.89047	0.39948	T	b17++;y2+;y5+;y9+;	y2+;y5+;	sp|P51884|LUM_HUMAN	K	SL	120	0	127	-0.00146	-0.725259	3.23e-32	sp|P51884|LUM_HUMAN	7	-0.00615	-1.44709
PGP_01.16808.16808.3.1.dta	3533	4250.9	2012.09	3	KLHINHNJLTESVGPLPK	7,Deamidated[N];	2238.81	2238.8	7-4-0-0-2	8	NXT	120	0	0	5	0.11119	0.1854	2.89047	0.53589	T	b1+;b17++;y2+;y5+;y9+;	y2+;y5+;	sp|P51884|LUM_HUMAN	K	SL	120	0	127	-0.00146	-0.725259	3.23e-32	sp|P51884|LUM_HUMAN	7	-0.00615	-1.44709
PGP_01.16811.16811.3.0.dta	3770	4308.9	1884	3	LHINHNJLTESVGPLPK	6,Deamidated[N];	2424.9	2424.87	6-5-1-0-1	7	NXT	238	0	0	4	0.09341	0.12739	2.74399	0.34955	T	b2+;b3+;y2+;y15++;	b2+;y2+;	sp|P51884|LUM_HUMAN	K	SL	121	0	127	0.00093	0.493373	2.27e-23	sp|P51884|LUM_HUMAN	1	-0.0338	-7.84601
PGP_01.16813.16813.4.4.dta	3246	4250.9	1883.01	4	LHINHNJLTESVGPLPK	-	2367.89	2367.85	6-4-1-0-2	7	NXT	158	3	0.03491	7	0.11468	0.19996	3.03379	0.60663	T	b2+;b3+;b4+;y2+;y5+;y6+;y9+;Y0++;Y0++;Y1++;	b2+;y2+;	sp|P51884|LUM_HUMAN	K	SL	121	0	127	0.00027	0.143312	4.56e-15	sp|P51884|LUM_HUMAN	24	-0.04163	-9.79545
PGP_01.16819.16819.3.0.dta	3547	3721.45	1774.74	3	QQQHLFGSJVTDCSGN	0,Gln->pyro-Glu[AnyN-termQ];13,Carbamidomethyl[C];	1946.71	1946.69	7-4-0-0-0	9	NXT	344	0	0	5	0.09936	0.17387	3.03379	0.52747	T	b4+;b5+;b6+;b7+;b10+;	b4+;b5+;	sp|P02787|TRFE_HUMAN	R	FC	622	0	630	-0.00041	-0.230891	3.66e-13	sp|P02787|TRFE_HUMAN	2	-0.01966	-5.28429
PGP_01.16819.16819.4.2.dta	3501	4959.11	2451.15	4	HKPEIJSTTHPGADLQENFCR	20,Carbamidomethyl[C];	2507.96	2507.94	4-7-0-0-3	6	NXT	508	0	0	5	0.08816	0.11225	2.05687	0.23088	T	b2+;b3+;y4+;y7+;y11+;	b2+;	sp|P00734|THRB_HUMAN	P	NP	138	0.01	143	0.00446	1.81882	8.06e-14	sp|P00734|THRB_HUMAN/tr|C9JV37|C9JV37_HUMAN/tr|E9PIT3|E9PIT3_HUMAN	2	-0.02194	-4.42506
PGP_01.16823.16823.3.0.dta	3246	4233.88	1883.01	3	LHINHNJLTESVGPLPK	-	2350.87	2350.83	5-4-2-0-1	7	NXT	184	12	0.07467	12	0.16979	0.28534	4.53585	1.29428	T	b2+;b3+;b4+;b5+;b6+;b7+;b12+;y2+;y5+;y8+;y9+;y10+;Y0+;Y0+;Y1+;Y1+;Y0++;Y0++;Y1++;Y1++;Y2++;Y2++;Y3++;Y4++;	b2+;y2+;y5+;Y1++;	sp|P51884|LUM_HUMAN	K	SL	121	0	127	0.00027	0.143312	4.56e-15	sp|P51884|LUM_HUMAN	24	-0.04004	-9.4592
PGP_01.16825.16825.3.1.dta	3533	4250.91	2012.09	3	KLHINHNJLTESVGPLPK	7,Deamidated[N];	2238.81	2238.8	7-4-0-0-2	8	NXT	112	0	0	8	0.12146	0.16346	2.89047	0.47249	T	b17+;b17++;y2+;y5+;y8+;y9+;y10+;y15++;	y2+;y5+;	sp|P51884|LUM_HUMAN	K	SL	120	0	127	-0.00146	-0.725259	3.23e-32	sp|P51884|LUM_HUMAN	7	-0.01017	-2.39299
PGP_01.16827.16827.3.1.dta	3533	4250.91	2012.09	3	KLHINHNJLTESVGPLPK	7,Deamidated[N];	2238.81	2238.8	7-4-0-0-2	8	NXT	112	0	0	6	0.11168	0.15921	2.89047	0.46019	T	b17++;y2+;y5+;y8+;y9+;y10+;	y2+;y5+;	sp|P51884|LUM_HUMAN	K	SL	120	0	127	-0.00146	-0.725259	3.23e-32	sp|P51884|LUM_HUMAN	7	-0.01017	-2.39299
PGP_01.16828.16828.3.1.dta	3533	4250.91	2012.09	3	KLHINHNJLTESVGPLPK	7,Deamidated[N];	2238.81	2238.8	7-4-0-0-2	8	NXT	112	0	0	6	0.1193	0.19633	2.89047	0.56747	T	b1+;b17++;y2+;y5+;y8+;y9+;	y2+;y5+;	sp|P51884|LUM_HUMAN	K	SL	120	0	127	-0.00146	-0.725259	3.23e-32	sp|P51884|LUM_HUMAN	7	-0.01017	-2.39299
PGP_01.16830.16830.3.1.dta	3533	4250.91	2012.09	3	KLHINHNJLTESVGPLPK	7,Deamidated[N];	2238.81	2238.8	7-4-0-0-2	8	NXT	112	0	0	6	0.1445	0.17534	2.89047	0.50682	T	b17++;y1+;y2+;y5+;y9+;y17+;	y2+;y5+;	sp|P51884|LUM_HUMAN	K	SL	120	0	127	-0.00146	-0.725259	3.23e-32	sp|P51884|LUM_HUMAN	7	-0.01017	-2.39299
PGP_01.16832.16832.3.0.dta	3547	3721.45	1774.74	3	QQQHLFGSJVTDCSGN	0,Gln->pyro-Glu[AnyN-termQ];13,Carbamidomethyl[C];	1946.7	1946.69	7-4-0-0-0	9	NXT	322	0	0	4	0.07287	0.16246	2.05294	0.33352	T	b4+;b5+;b6+;b9+;	b4+;	sp|P02787|TRFE_HUMAN	R	FC	622	0.01	630	-0.00041	-0.230891	3.66e-13	sp|P02787|TRFE_HUMAN	2	-0.01508	-4.05327
PGP_01.16832.16832.4.2.dta	3501	4959.11	2451.15	4	HKPEIJSTTHPGADLQENFCR	20,Carbamidomethyl[C];	2507.96	2507.94	4-7-0-0-3	6	NXT	530	0	0	5	0.11	0.11987	2.05687	0.24655	T	b2+;b3+;y5+;y7+;y11+;	b2+;	sp|P00734|THRB_HUMAN	P	NP	138	0.01	143	0.00446	1.81882	8.06e-14	sp|P00734|THRB_HUMAN/tr|C9JV37|C9JV37_HUMAN/tr|E9PIT3|E9PIT3_HUMAN	2	-0.01936	-3.90471
PGP_01.16835.16835.4.1.dta	3501	4959.11	2451.15	4	HKPEIJSTTHPGADLQENFCR	20,Carbamidomethyl[C];	2507.96	2507.94	4-7-0-0-3	6	NXT	530	0	0	5	0.12076	0.1307	3.03913	0.39721	T	b2+;b3+;y4+;y7+;y11+;	b2+;y11+;	sp|P00734|THRB_HUMAN	P	NP	138	0	143	0.00446	1.81882	8.06e-14	sp|P00734|THRB_HUMAN/tr|C9JV37|C9JV37_HUMAN/tr|E9PIT3|E9PIT3_HUMAN	2	-0.01936	-3.90471
PGP_01.16836.16836.3.1.dta	3533	4250.91	2012.09	3	KLHINHNJLTESVGPLPK	7,Deamidated[N];	2238.81	2238.8	7-4-0-0-2	8	NXT	112	0	0	7	0.13903	0.21308	2.89047	0.6159	T	b1+;b17++;y2+;y5+;y8+;y9+;y10+;	y2+;y5+;	sp|P51884|LUM_HUMAN	K	SL	120	0	127	-0.00146	-0.725259	3.23e-32	sp|P51884|LUM_HUMAN	7	-0.01017	-2.39299
PGP_01.16844.16844.3.2.dta	3021	3739.49	1516.65	3	QQQHLFGSJVTDC	0,Gln->pyro-Glu[AnyN-termQ];13,Carbamidomethyl[C];	2222.84	2222.81	6-4-0-0-3	9	NXT	428	2	0.0212	8	0.16849	0.20487	3.84588	0.78789	T	b2+;b3+;b4+;b5+;b6+;b7+;b10+;y2+;Y0+;Y0+;	b4+;b5+;b6+;	sp|P02787|TRFE_HUMAN	R	SG	622	0	630	-0.00377	-2.48414	1.97e-22	sp|P02787|TRFE_HUMAN	1	-0.0325	-8.69329
PGP_01.16865.16865.4.0.dta	3533	4233.89	2012.09	4	KLHINHNJLTESVGPLPK	7,Deamidated[N];	2221.8	2221.79	6-4-1-0-1	8	NXT	148	0	0	10	0.13382	0.17681	2.89047	0.51107	T	b17+;b14++;b17++;y2+;y4+;y5+;y6+;y7+;y8+;y9+;	y2+;y5+;	sp|P51884|LUM_HUMAN	K	SL	120	0	127	-0.00146	-0.725259	3.23e-32	sp|P51884|LUM_HUMAN	7	-0.01123	-2.65303
PGP_01.16923.16923.3.0.dta	2054	4634.96	2282.05	3	LTFQQJASSMCVPDQDTAIR	11,Carbamidomethyl[C];	2352.91	2352.87	5-4-0-0-5	6	NXS	626	0	0	4	0.27144	0.24686	4.53585	1.1197	T	y1+;y4+;y6+;y8+;	y1+;y4+;y6+;y8+;	sp|P01871|IGHM_HUMAN	G	VF	204	0	209	-0.00108	-0.473054	9.12e-15	sp|P01871|IGHM_HUMAN/tr|A0A1B0GUU9|A0A1B0GUU9_HUMAN	2	-0.03659	-7.896
PGP_01.16930.16930.3.0.dta	60	3978.74	2251.15	3	KEGYSJISYIVVNHQGISSR	-	1727.6	1727.61	6-3-0-0-1	6	NXS	320	0	0	10	0.21912	0.2514	3.64194	0.91557	T	b3+;y3+;y5+;y6+;y7+;y8+;y9+;y10+;y11+;y16++;	y8+;y9+;y10+;	sp|P49908|SEPP1_HUMAN	K	LK	78	0	83	-0.00118	-0.523949	2.38e-16	sp|P49908|SEPP1_HUMAN/tr|A0A182DWH7|A0A182DWH7_HUMAN/tr|A0A182DWH8|A0A182DWH8_HUMAN	7	0.01672	4.20341
PGP_01.16944.16944.4.2.dta	2849	4634.91	2339.07	4	GLTFQQJASSMCVPDQDTAIR	12,Carbamidomethyl[C];	2295.84	2295.82	7-5-0-0-1	7	NXS	1034	0	0	6	0.27528	0.32293	4.3159	1.39374	T	b3+;y1+;y4+;y6+;y7+;y8+;	y1+;y4+;y6+;y8+;	sp|P01871|IGHM_HUMAN	R	VF	203	0	209	0.00136	0.581181	6.41e-16	sp|P01871|IGHM_HUMAN/tr|A0A1B0GUU9|A0A1B0GUU9_HUMAN	21	-0.01289	-2.78166
PGP_01.16955.16955.4.2.dta	3579	4634.97	2282.05	4	LTFQQJASSMCVPDQDTAIR	11,Carbamidomethyl[C];	2352.91	2352.87	5-4-0-0-5	6	NXS	632	0	0	5	0.30631	0.28683	4.94066	1.41712	T	y1+;y4+;y6+;y7+;y8+;	y1+;y4+;y6+;y7+;y8+;	sp|P01871|IGHM_HUMAN	G	VF	204	0	209	-0.00108	-0.473054	9.12e-15	sp|P01871|IGHM_HUMAN/tr|A0A1B0GUU9|A0A1B0GUU9_HUMAN	2	-0.04129	-8.91023
PGP_01.16970.16970.3.0.dta	849	4025.67	2110.98	3	AAFNAQNJGSNFQLEEISR	11,Deamidated[N];	1914.69	1914.7	5-4-0-0-2	8	NXS	938	0	0	7	0.12835	0.20483	3.6544	0.74852	T	y1+;y2+;y3+;y4+;y5+;y6+;y7+;	y1+;y2+;y4+;	sp|P02765|FETUA_HUMAN	L	AQ	169	0	176	-0.00157	-0.743385	1.32e-13	sp|P02765|FETUA_HUMAN/tr|C9JV77|C9JV77_HUMAN	1	0.01054	2.61886
PGP_01.16972.16972.3.6.dta	1802	3463.41	1557.78	3	LHVGNYJGTAGDALR	-	1905.64	1905.66	8-3-0-0-0	7	NXT	324	0	0	4	0.08772	0.08424	1.9553	0.16472	T	y1+;y2+;y3+;y7+;	y7+;	sp|Q14314|FGL2_HUMAN	R	FN	330	0.01	336	0.00071	0.45549	7.61e-22	sp|Q14314|FGL2_HUMAN	7	0.02269	6.55329
PGP_01.16973.16973.3.0.dta	3246	4233.89	1883.01	3	LHINHNJLTESVGPLPK	-	2350.87	2350.83	5-4-2-0-1	7	NXT	186	3	0.05107	6	0.15603	0.23172	3.8331	0.8882	T	b2+;b3+;b4+;y2+;y5+;y9+;Y0++;Y1++;Y1++;	b2+;y2+;Y1++;	sp|P51884|LUM_HUMAN	K	SL	121	0	127	0.00027	0.143312	4.56e-15	sp|P51884|LUM_HUMAN	24	-0.04211	-9.94822
PGP_01.16974.16974.3.0.dta	3246	4233.89	1883.01	3	LHINHNJLTESVGPLPK	-	2350.87	2350.83	5-4-2-0-1	7	NXT	186	3	0.03544	8	0.15997	0.23258	3.8331	0.8915	T	b2+;b3+;b4+;b5+;b8+;y2+;y5+;y8+;Y1+;Y0++;Y1++;	b2+;y2+;y5+;	sp|P51884|LUM_HUMAN	K	SL	121	0	127	0.00027	0.143312	4.56e-15	sp|P51884|LUM_HUMAN	24	-0.04211	-9.94822
PGP_01.16975.16975.3.1.dta	3246	4233.89	1883.01	3	LHINHNJLTESVGPLPK	-	2350.87	2350.83	5-4-2-0-1	7	NXT	186	2	0.02319	4	0.11366	0.1871	3.03379	0.56761	T	b2+;b3+;y2+;y5+;Y0++;Y1++;	b2+;y2+;	sp|P51884|LUM_HUMAN	K	SL	121	0	127	0.00027	0.143312	4.56e-15	sp|P51884|LUM_HUMAN	24	-0.04211	-9.94822
PGP_01.16978.16978.3.0.dta	3246	4233.89	1883.01	3	LHINHNJLTESVGPLPK	-	2350.87	2350.83	5-4-2-0-1	7	NXT	186	3	0.03537	5	0.10775	0.19238	3.03379	0.58363	T	b2+;b3+;b6+;y2+;y5+;Y0++;Y0++;Y1++;	b2+;y2+;	sp|P51884|LUM_HUMAN	K	SL	121	0	127	0.00027	0.143312	4.56e-15	sp|P51884|LUM_HUMAN	24	-0.04211	-9.94822
PGP_01.16984.16984.3.0.dta	2999	3827.6	1627.74	3	SDGLESJSSTQFEVK	-	2199.86	2199.83	3-7-0-0-2	7	NXS	578	0	0	5	0.12753	0.10005	3.83944	0.38415	T	y1+;y2+;y4+;y7+;y8+;	y1+;y2+;y4+;	sp|P0C0L4|CO4A_HUMAN	F	KY	220	0	226	-0.00287	-1.76211	6.8e-28	sp|P0C0L4|CO4A_HUMAN/sp|P0C0L5|CO4B_HUMAN/tr|A0A140TA49|A0A140TA49_HUMAN/tr|A0A140TA44|A0A140TA44_HUMAN/tr|A0A140TA29|A0A140TA29_HUMAN/tr|A0A0G2JPR0|A0A0G2JPR0_HUMAN/tr|A0A140TA32|A0A140TA32_HUMAN/tr|F5GXS0|F5GXS0_HUMAN/tr|A0A0G2JL54|A0A0G2JL54_HUMAN	1	-0.02725	-7.12116
PGP_01.16997.16997.4.3.dta	2360	4227.83	2022	4	ELHHLQEQJVSNAFLDK	-	2205.83	2205.79	5-4-1-0-2	9	NXS	420	2	0.02261	7	0.08298	0.15196	1.95806	0.29754	T	b3+;b4+;b6+;y2+;y3+;y4+;y7+;Y1++;Y1++;	b4+;	sp|P00450|CERU_HUMAN	K	GE	754	0	762	0.00138	0.682159	1.52e-20	sp|P00450|CERU_HUMAN/tr|E9PFZ2|E9PFZ2_HUMAN/tr|H7C5R1|H7C5R1_HUMAN	18	-0.03543	-8.38211
PGP_01.17001.17001.3.0.dta	337	4126.74	1837.85	3	VEYYNDSJGSHVLQGR	-	2288.89	2288.87	3-6-0-0-4	8	NXS	586	0	0	7	0.14096	0.19381	2.06085	0.39941	T	b2+;y1+;y3+;y4+;y5+;y6+;y8+;	y8+;	sp|P25311|ZA2G_HUMAN	I	FG	105	0	112	-0.00295	-1.60428	3.47e-40	sp|P25311|ZA2G_HUMAN/tr|C9JEV0|C9JEV0_HUMAN	1	-0.02791	-6.76481
PGP_01.17004.17004.3.0.dta	337	4126.74	1837.85	3	VEYYNDSJGSHVLQGR	-	2288.89	2288.87	3-6-0-0-4	8	NXS	586	0	0	6	0.17006	0.2024	3.84588	0.7784	T	b2+;y1+;y2+;y3+;y4+;y8+;	b2+;y4+;y8+;	sp|P25311|ZA2G_HUMAN	I	FG	105	0	112	-0.00295	-1.60428	3.47e-40	sp|P25311|ZA2G_HUMAN/tr|C9JEV0|C9JEV0_HUMAN	1	-0.02791	-6.76481
PGP_01.17009.17009.3.0.dta	337	4126.74	1837.85	3	VEYYNDSJGSHVLQGR	-	2288.89	2288.87	3-6-0-0-4	8	NXS	586	0	0	5	0.15414	0.17449	3.04454	0.53124	T	b2+;y1+;y2+;y4+;y8+;	b2+;y8+;	sp|P25311|ZA2G_HUMAN	I	FG	105	0	112	-0.00295	-1.60428	3.47e-40	sp|P25311|ZA2G_HUMAN/tr|C9JEV0|C9JEV0_HUMAN	1	-0.02791	-6.76481
PGP_01.17023.17023.3.1.dta	92	4434.9	2495.18	3	RGLTFQQJASSMCVPDQDTAIR	13,Carbamidomethyl[C];	1939.72	1939.73	3-5-0-0-3	8	NXS	508	0	0	7	0.31252	0.29973	4.29793	1.2882	T	b5+;b6+;y1+;y3+;y4+;y7+;y8+;	b6+;y1+;y4+;y8+;	sp|P01871|IGHM_HUMAN	H	VF	202	0	209	-0.00593	-2.37565	9.32e-27	sp|P01871|IGHM_HUMAN/tr|A0A1B0GUU9|A0A1B0GUU9_HUMAN	1	0.00591	1.33292
PGP_01.17028.17028.3.0.dta	92	4434.9	2495.18	3	RGLTFQQJASSMCVPDQDTAIR	13,Carbamidomethyl[C];	1939.72	1939.73	3-5-0-0-3	8	NXS	508	0	0	7	0.25527	0.2547	4.29793	1.09469	T	b6+;y1+;y3+;y4+;y5+;y7+;y8+;	b6+;y1+;y4+;y8+;	sp|P01871|IGHM_HUMAN	H	VF	202	0	209	-0.00593	-2.37565	9.32e-27	sp|P01871|IGHM_HUMAN/tr|A0A1B0GUU9|A0A1B0GUU9_HUMAN	1	0.00591	1.33292
PGP_01.17033.17033.3.0.dta	11	3318.39	1242.66	3	KJQSVNVFLGH	-	2075.73	2075.73	6-4-1-0-0	2	NXS	360	0	0	10	0.2316	0.23264	4.44537	1.03418	T	b7+;y1+;y2+;y3+;y4+;y5+;y6+;y7+;y8+;y10+;	y1+;y2+;y4+;y10+;	sp|Q9NZP8|C1RL_HUMAN	R	TA	295	0	296	-0.00156	-1.25438	2.58e-08	sp|Q9NZP8|C1RL_HUMAN/tr|H0YFL7|H0YFL7_HUMAN	1	0.00096	0.289385
PGP_01.17046.17046.3.2.dta	2025	4186.75	2338.11	3	CPPPPQIPNSHJMTTTLNYR	1,Carbamidomethyl[C];	1848.65	1848.64	8-2-0-0-1	12	NXT	760	0	0	4	0.06299	0.0539	1.94186	0.10467	T	b2+;b3+;b11+;y1+;	b2+;	sp|P08603|CFAH_HUMAN	L	DG	811	0.01	822	0.00398	1.70151	2.77e-23	sp|P08603|CFAH_HUMAN	1	-0.009	-2.15015
PGP_01.17061.17061.4.1.dta	2054	4779.99	2282.05	4	LTFQQJASSMCVPDQDTAIR	11,Carbamidomethyl[C];	2497.93	2497.91	5-4-1-0-4	6	NXS	920	0	0	5	0.24542	0.24228	3.8331	0.9287	T	y1+;y4+;y5+;y6+;y8+;	y1+;y6+;y8+;	sp|P01871|IGHM_HUMAN	G	VF	204	0	209	-0.00108	-0.473054	9.12e-15	sp|P01871|IGHM_HUMAN/tr|A0A1B0GUU9|A0A1B0GUU9_HUMAN	2	-0.02627	-5.49696
PGP_01.17062.17062.3.1.dta	2849	4764.98	2339.07	3	GLTFQQJASSMCVPDQDTAIR	12,Carbamidomethyl[C];	2425.9	2425.89	6-5-0-0-3	7	NXS	1010	0	0	4	0.40685	0.35945	4.3159	1.55134	T	y1+;y4+;y6+;y8+;	y1+;y4+;y6+;y8+;	sp|P01871|IGHM_HUMAN	R	VF	203	0	209	0.00136	0.581181	6.41e-16	sp|P01871|IGHM_HUMAN/tr|A0A1B0GUU9|A0A1B0GUU9_HUMAN	21	-0.01457	-3.05836
PGP_01.17066.17066.3.0.dta	2073	3593.51	1685.82	3	FJSSYLQGTNQITGR	-	1907.69	1907.71	3-7-0-0-0	2	NXS	448	1	0.02554	5	0.06343	0.16614	2.05687	0.34174	T	y1+;y3+;y8+;y9+;y10+;Y1+;	Y1+;	sp|P04114|APOB_HUMAN	R	YE	1522	0	1523	0.00092	0.545408	2.33e-14	sp|P04114|APOB_HUMAN	12	0.0245	6.8198
PGP_01.17075.17075.3.0.dta	1558	3866.58	1661.77	3	AATCINPLJGSVCER	4,Carbamidomethyl[C];13,Carbamidomethyl[C];	2204.8	2204.77	5-4-2-0-0	9	NXS	674	1	0.02531	5	0.05626	0.11247	2.91282	0.32762	T	b5+;y1+;y3+;y5+;y6+;Y1+;	y6+;Y1+;	sp|O75882|ATRN_HUMAN	K	PA	906	0	914	-0.00157	-0.944216	2.16e-20	sp|O75882|ATRN_HUMAN	12	-0.0316	-8.17467
PGP_01.17081.17081.3.0.dta	4444	3980.63	2066.94	3	DIVEYYNDSJGSHVLQGR	7,Deamidated[N];	1913.69	1913.68	5-4-1-0-0	10	NXS	676	0	0	4	0.11241	0.14447	3.83944	0.55468	T	b2+;b3+;y4+;y8+;	b2+;y4+;y8+;	sp|P25311|ZA2G_HUMAN	K	FG	103	0	112	0.01959	9.47317	2.68e-46	sp|P25311|ZA2G_HUMAN/tr|C9JEV0|C9JEV0_HUMAN	6	-0.01342	-3.37217
PGP_01.17086.17086.3.0.dta	2849	4577.92	2339.07	3	GLTFQQJASSMCVPDQDTAIR	12,Carbamidomethyl[C];	2238.85	2238.8	7-4-0-0-2	7	NXS	838	0	0	11	0.4075	0.39339	4.3159	1.69785	T	b3+;b5+;y1+;y2+;y3+;y4+;y5+;y6+;y8+;y9+;y12++;	y1+;y4+;y6+;y8+;	sp|P01871|IGHM_HUMAN	R	VF	203	0	209	0.00136	0.581181	6.41e-16	sp|P01871|IGHM_HUMAN/tr|A0A1B0GUU9|A0A1B0GUU9_HUMAN	21	-0.04283	-9.35775
PGP_01.17087.17087.3.0.dta	2073	3593.51	1685.82	3	FJSSYLQGTNQITGR	-	1907.69	1907.71	3-7-0-0-0	2	NXS	448	4	0.08244	12	0.16009	0.30819	4.543	1.40009	T	b2+;y1+;y3+;y4+;y5+;y6+;y8+;y9+;y10+;y11+;y12+;y13+;Y0+;Y0+;Y1+;Y1+;	y3+;y8+;y10+;Y1+;	sp|P04114|APOB_HUMAN	R	YE	1522	0	1523	0.00092	0.545408	2.33e-14	sp|P04114|APOB_HUMAN	12	0.0249	6.93114
PGP_01.17098.17098.2.1.dta	2073	3600.55	1685.82	2	FJSSYLQGTNQITGR	-	1914.73	1914.7	5-4-0-0-2	2	NXS	352	1	0.03071	4	0.12218	0.15016	3.03913	0.45635	T	y1+;y2+;y4+;y8+;Y1+;	y8+;Y1+;	sp|P04114|APOB_HUMAN	R	YE	1522	0	1523	0.00092	0.545408	2.33e-14	sp|P04114|APOB_HUMAN	12	-0.02814	-7.8176
PGP_01.17126.17126.3.1.dta	2054	4593.91	2282.05	3	LTFQQJASSMCVPDQDTAIR	11,Carbamidomethyl[C];	2311.86	2311.82	8-5-0-0-0	6	NXS	952	0	0	4	0.1304	0.17527	3.03379	0.53173	T	y1+;y4+;y6+;y8+;	y1+;y8+;	sp|P01871|IGHM_HUMAN	G	VF	204	0	209	-0.00108	-0.473054	9.12e-15	sp|P01871|IGHM_HUMAN/tr|A0A1B0GUU9|A0A1B0GUU9_HUMAN	2	-0.04004	-8.71772
PGP_01.17136.17136.3.7.dta	1241	3446.43	2067.92	3	FQQJASSMCVPDQDTAIR	9,Carbamidomethyl[C];	1378.51	1378.48	6-2-0-0-0	4	NXS	384	0	0	4	0.16097	0.20716	3.66291	0.7588	T	y1+;y4+;y6+;y8+;	y1+;y6+;y8+;	sp|P01871|IGHM_HUMAN	T	VF	206	0	209	-0.00201	-0.971529	2.51e-17	sp|P01871|IGHM_HUMAN/tr|A0A1B0GUU9|A0A1B0GUU9_HUMAN	2	-0.02947	-8.55331
PGP_01.17165.17165.3.0.dta	3246	3943.75	1883.01	3	LHINHNJLTESVGPLPK	-	2060.73	2060.76	5-4-0-0-3	7	NXT	200	0	0	8	0.26912	0.2614	3.8331	1.00197	T	b2+;b3+;y1+;y2+;y4+;y5+;y7+;y9+;	b2+;y2+;y5+;	sp|P51884|LUM_HUMAN	K	SL	121	0	127	0.00027	0.143312	4.56e-15	sp|P51884|LUM_HUMAN	24	0.02306	5.84876
PGP_01.17168.17168.3.1.dta	2849	4780.99	2339.07	3	GLTFQQJASSMCVPDQDTAIR	12,Carbamidomethyl[C];	2441.92	2441.88	7-5-0-0-2	7	NXS	874	0	0	4	0.26019	0.28961	3.63785	1.05355	T	y1+;y4+;y6+;y8+;	y1+;y4+;y8+;	sp|P01871|IGHM_HUMAN	R	VF	203	0	209	0.00136	0.581181	6.41e-16	sp|P01871|IGHM_HUMAN/tr|A0A1B0GUU9|A0A1B0GUU9_HUMAN	21	-0.0345	-7.21754
PGP_01.17172.17172.3.1.dta	2849	4780.99	2339.07	3	GLTFQQJASSMCVPDQDTAIR	12,Carbamidomethyl[C];	2441.92	2441.88	7-5-0-0-2	7	NXS	874	0	0	4	0.26975	0.2854	3.63785	1.03824	T	y1+;y4+;y5+;y8+;	y1+;y4+;y8+;	sp|P01871|IGHM_HUMAN	R	VF	203	0	209	0.00136	0.581181	6.41e-16	sp|P01871|IGHM_HUMAN/tr|A0A1B0GUU9|A0A1B0GUU9_HUMAN	21	-0.0345	-7.21754
PGP_01.17176.17176.3.1.dta	92	4587.96	2495.18	3	RGLTFQQJASSMCVPDQDTAIR	13,Carbamidomethyl[C];	2092.78	2092.75	7-4-0-0-1	8	NXS	530	0	0	4	0.17175	0.20253	3.62188	0.73352	T	b6+;y1+;y4+;y8+;	b6+;y1+;y8+;	sp|P01871|IGHM_HUMAN	H	VF	202	0	209	-0.00593	-2.37565	9.32e-27	sp|P01871|IGHM_HUMAN/tr|A0A1B0GUU9|A0A1B0GUU9_HUMAN	1	-0.038	-8.2843
PGP_01.17190.17190.4.4.dta	92	4816.04	2495.18	4	RGLTFQQJASSMCVPDQDTAIR	13,Carbamidomethyl[C];	2320.86	2320.86	5-6-0-0-2	8	NXS	586	0	0	7	0.20592	0.24368	3.62188	0.88258	T	b5+;b6+;y1+;y3+;y4+;y8+;y9+;	y1+;y4+;y8+;	sp|P01871|IGHM_HUMAN	H	VF	202	0	209	-0.00593	-2.37565	9.32e-27	sp|P01871|IGHM_HUMAN/tr|A0A1B0GUU9|A0A1B0GUU9_HUMAN	1	-0.00842	-1.74869
PGP_01.17191.17191.3.0.dta	1241	4655.86	2067.92	3	FQQJASSMCVPDQDTAIR	9,Carbamidomethyl[C];	2587.94	2587.94	7-5-0-0-3	4	NXS	1034	0	0	4	0.29768	0.26851	4.3441	1.16643	T	y1+;y4+;y6+;y8+;	y1+;y4+;y6+;y8+;	sp|P01871|IGHM_HUMAN	T	VF	206	0	209	-0.00201	-0.971529	2.51e-17	sp|P01871|IGHM_HUMAN/tr|A0A1B0GUU9|A0A1B0GUU9_HUMAN	2	-0.00245	-0.526332
PGP_01.17203.17203.4.4.dta	92	4816.05	2495.18	4	RGLTFQQJASSMCVPDQDTAIR	13,Carbamidomethyl[C];	2320.87	2320.86	5-6-0-0-2	8	NXS	526	0	0	6	0.23959	0.2425	4.29793	1.04224	T	b6+;y1+;y2+;y3+;y4+;y8+;	b6+;y1+;y4+;y8+;	sp|P01871|IGHM_HUMAN	H	VF	202	0	209	-0.00593	-2.37565	9.32e-27	sp|P01871|IGHM_HUMAN/tr|A0A1B0GUU9|A0A1B0GUU9_HUMAN	1	-0.01822	-3.78396
PGP_01.17206.17206.3.1.dta	2834	3095.36	1180.65	3	HAJWTLTPLK	-	1914.71	1914.7	5-4-0-0-2	3	NXT	152	2	0.07628	5	0.10211	0.18853	3.88665	0.73276	T	b2+;b4+;b7+;y1+;y3+;Y0+;Y1+;	y3+;Y0+;Y1+;	sp|P27169|PON1_HUMAN	K	SL	251	0	253	0.00131	1.10864	2.99e-13	sp|P27169|PON1_HUMAN	12	-0.01664	-5.37751
PGP_01.17209.17209.3.1.dta	13	3163.32	1378.66	3	KLGJWSAMPSCK	11,Carbamidomethyl[C];	1784.66	1784.63	6-4-0-0-0	4	NXS	296	0	0	7	0.35417	0.35957	5.20854	1.87286	T	b1+;y2+;y4+;y5+;y6+;y7+;y11+;	y2+;y4+;y5+;y6+;y11+;	sp|P02749|APOH_HUMAN	T	AS	250	0	253	-0.00433	-3.1385	2.86e-24	sp|P02749|APOH_HUMAN/tr|J3KS17|J3KS17_HUMAN	1	-0.02487	-7.86444
PGP_01.17216.17216.4.5.dta	92	4816.05	2495.18	4	RGLTFQQJASSMCVPDQDTAIR	13,Carbamidomethyl[C];	2320.87	2320.86	5-6-0-0-2	8	NXS	526	0	0	4	0.11306	0.14145	2.85587	0.40397	T	y1+;y4+;y6+;y8+;	y1+;y8+;	sp|P01871|IGHM_HUMAN	H	VF	202	0	209	-0.00593	-2.37565	9.32e-27	sp|P01871|IGHM_HUMAN/tr|A0A1B0GUU9|A0A1B0GUU9_HUMAN	1	-0.01822	-3.78396
PGP_01.17222.17222.3.0.dta	571	4126.74	2065.96	3	DIVEYYNDSJGSHVLQGR	-	2060.78	2060.76	5-4-0-0-3	10	NXS	614	0	0	7	0.22352	0.19355	4.3441	0.84081	T	b2+;b3+;b4+;y1+;y2+;y4+;y8+;	b2+;b4+;y4+;y8+;	sp|P25311|ZA2G_HUMAN	K	FG	103	0	112	0.01016	4.91545	5.68e-28	sp|P25311|ZA2G_HUMAN/tr|C9JEV0|C9JEV0_HUMAN	13	-0.02358	-5.71532
PGP_01.17237.17237.3.1.dta	92	4626.92	2495.18	3	RGLTFQQJASSMCVPDQDTAIR	13,Carbamidomethyl[C];	2131.75	2131.76	4-3-2-0-2	8	NXS	950	0	0	7	0.17593	0.21425	3.62188	0.77597	T	b5+;b6+;y1+;y3+;y4+;y8+;y12+;	y1+;y4+;y8+;	sp|P01871|IGHM_HUMAN	H	VF	202	0	209	-0.00593	-2.37565	9.32e-27	sp|P01871|IGHM_HUMAN/tr|A0A1B0GUU9|A0A1B0GUU9_HUMAN	1	0.00932	2.01474
PGP_01.17243.17243.3.0.dta	1886	4431.88	1631.84	3	VQJVSQSMEVLELR	-	2800.04	2800.03	6-9-0-0-0	3	NXS	640	0	0	4	0.06938	0.08297	1.97524	0.16388	T	b12+;b4++;y1+;y2+;	y1+;	sp|O95897|NOE2_HUMAN	K	TY	72	0.01	74	0.00071	0.434829	9.59e-14	sp|O95897|NOE2_HUMAN/tr|K7EKW2|K7EKW2_HUMAN	7	-0.00782	-1.76489
PGP_01.17246.17246.4.0.dta	1886	4431.88	1631.84	4	VQJVSQSMEVLELR	-	2800.04	2800.03	6-9-0-0-0	3	NXS	616	0	0	4	0.04838	0.07	1.97524	0.13826	T	b12+;b4++;y1+;y2+;	y1+;	sp|O95897|NOE2_HUMAN	K	TY	72	0.01	74	0.00071	0.434829	9.59e-14	sp|O95897|NOE2_HUMAN/tr|K7EKW2|K7EKW2_HUMAN	7	-0.01024	-2.31105
PGP_01.17264.17264.3.0.dta	2054	4634.96	2282.05	3	LTFQQJASSMCVPDQDTAIR	11,Carbamidomethyl[C];	2352.9	2352.87	5-4-0-0-5	6	NXS	682	1	0.00369	10	0.40709	0.35267	4.53585	1.59965	T	y1+;y2+;y3+;y4+;y5+;y6+;y7+;y8+;y9+;y10+;Y2++;	y1+;y4+;y6+;y8+;	sp|P01871|IGHM_HUMAN	G	VF	204	0	209	-0.00108	-0.473054	9.12e-15	sp|P01871|IGHM_HUMAN/tr|A0A1B0GUU9|A0A1B0GUU9_HUMAN	2	-0.03245	-7.00262
PGP_01.17266.17266.3.0.dta	2511	4414.85	1639.82	3	TKPREEQFJSTFR	-	2775.03	2775.02	6-6-0-0-4	9	NXT	848	2	0.00437	4	0.03431	0.05139	2.07318	0.10653	T	b8+;y1+;y6+;y7+;Y4++;Y5++;	y1+;	sp|P01859|IGHG2_HUMAN	K	VV	168	0.01	176	2e-05	0.012189	2.62e-12	sp|P01859|IGHG2_HUMAN/tr|A0A286YEY4|A0A286YEY4_HUMAN	13	-0.00775	-1.75584
PGP_01.17268.17268.3.0.dta	3495	4414.85	1728.84	3	ILJATDADEPNNLNSK	-	2686.01	2685.99	6-7-0-0-2	3	NXT	848	0	0	4	0.16853	0.08072	2.04906	0.1654	T	y5+;y8+;y9+;y14+;	y8+;	sp|Q02413|DSG1_HUMAN	M	IA	178	0.01	180	0.00018	0.104057	1.04e-24	sp|Q02413|DSG1_HUMAN	1	-0.02301	-5.21312
PGP_01.17269.17269.3.0.dta	2849	4269.79	2339.07	3	GLTFQQJASSMCVPDQDTAIR	12,Carbamidomethyl[C];	1930.72	1930.69	6-4-0-0-1	7	NXS	792	0	0	5	0.11118	0.20641	1.93154	0.39869	T	b2+;y1+;y4+;y6+;y8+;	y8+;	sp|P01871|IGHM_HUMAN	R	VF	203	0	209	0.00136	0.581181	6.41e-16	sp|P01871|IGHM_HUMAN/tr|A0A1B0GUU9|A0A1B0GUU9_HUMAN	21	-0.02708	-6.34368
PGP_01.17285.17285.3.0.dta	741	4414.85	1292.7	3	LINDYVKJGTR	-	3122.16	3122.12	6-7-2-0-1	8	NXT	848	0	0	4	0.08379	0.08711	2.00312	0.1745	T	b3++;y1+;y5+;y7++;	y1+;	sp|P01011|AACT_HUMAN	K	GK	179	0.01	186	0.00037	0.286006	1.83e-18	sp|P01011|AACT_HUMAN/tr|G3V595|G3V595_HUMAN	13	-0.03415	-7.73696
PGP_01.17286.17286.3.0.dta	3295	4617.93	2339.07	3	GLTFQQJASSMCVPDQDTAIR	12,Carbamidomethyl[C];	2278.85	2278.81	6-5-1-0-0	7	NXS	914	0	0	13	0.47109	0.42229	4.543	1.91847	T	b3+;b5+;b8+;y1+;y2+;y3+;y4+;y5+;y6+;y7+;y8+;y9+;y10+;	y1+;y4+;y6+;y8+;	sp|P01871|IGHM_HUMAN	R	VF	203	0	209	0.00136	0.581181	6.41e-16	sp|P01871|IGHM_HUMAN/tr|A0A1B0GUU9|A0A1B0GUU9_HUMAN	21	-0.04327	-9.37196
PGP_01.17287.17287.4.0.dta	2054	4634.96	2282.05	4	LTFQQJASSMCVPDQDTAIR	11,Carbamidomethyl[C];	2352.91	2352.87	5-4-0-0-5	6	NXS	630	2	0.0056	10	0.37616	0.34262	4.53585	1.55407	T	y1+;y2+;y3+;y4+;y5+;y6+;y7+;y8+;y9+;y10+;Y2++;Y4++;	y1+;y4+;y6+;y8+;	sp|P01871|IGHM_HUMAN	G	VF	204	0	209	-0.00108	-0.473054	9.12e-15	sp|P01871|IGHM_HUMAN/tr|A0A1B0GUU9|A0A1B0GUU9_HUMAN	2	-0.03617	-7.80537
PGP_01.17295.17295.3.1.dta	3295	4269.8	2339.07	3	GLTFQQJASSMCVPDQDTAIR	12,Carbamidomethyl[C];	1930.73	1930.69	6-4-0-0-1	7	NXS	724	0	0	6	0.13264	0.21275	3.03913	0.64656	T	y1+;y4+;y6+;y8+;y9+;y12+;	y1+;y8+;	sp|P01871|IGHM_HUMAN	R	VF	203	0	209	0.00136	0.581181	6.41e-16	sp|P01871|IGHM_HUMAN/tr|A0A1B0GUU9|A0A1B0GUU9_HUMAN	21	-0.03457	-8.09824
PGP_01.17296.17296.3.1.dta	2849	4269.8	2339.07	3	GLTFQQJASSMCVPDQDTAIR	12,Carbamidomethyl[C];	1930.73	1930.69	6-4-0-0-1	7	NXS	724	0	0	4	0.06612	0.16974	1.93154	0.32785	T	y1+;y4+;y6+;y8+;	y8+;	sp|P01871|IGHM_HUMAN	R	VF	203	0	209	0.00136	0.581181	6.41e-16	sp|P01871|IGHM_HUMAN/tr|A0A1B0GUU9|A0A1B0GUU9_HUMAN	21	-0.03457	-8.09824
PGP_01.17298.17298.3.2.dta	2202	4080.71	1597.77	3	SQJQSNNQFVLYR	-	2482.94	2482.91	6-6-0-0-2	3	NXS	768	0	0	5	0.07575	0.15372	1.9782	0.30409	T	y1+;y2+;y3+;y4+;y7+;	y1+;	sp|P01042|KNG1_HUMAN	N	IT	46	0	48	-0.0001	-0.062549	1.16e-08	sp|P01042|KNG1_HUMAN	2	-0.02606	-6.38769
PGP_01.17311.17311.4.0.dta	571	5219.12	2065.96	4	DIVEYYNDSJGSHVLQGR	-	3153.17	3153.12	6-5-3-0-2	10	NXS	1064	1	0.01384	5	0.08953	0.13869	3.66291	0.50799	T	b2+;b3+;b4+;y3+;y4+;Y0++;	b2+;y3+;y4+;	sp|P25311|ZA2G_HUMAN	K	FG	103	0	112	0.01016	4.91545	5.68e-28	sp|P25311|ZA2G_HUMAN/tr|C9JEV0|C9JEV0_HUMAN	13	-0.05085	-9.7448
PGP_01.17315.17315.3.1.dta	2849	4269.8	2339.07	3	GLTFQQJASSMCVPDQDTAIR	12,Carbamidomethyl[C];	1930.73	1930.69	6-4-0-0-1	7	NXS	716	0	0	6	0.14304	0.23699	1.93154	0.45776	T	y1+;y4+;y5+;y6+;y8+;y12++;	y8+;	sp|P01871|IGHM_HUMAN	R	VF	203	0	209	0.00136	0.581181	6.41e-16	sp|P01871|IGHM_HUMAN/tr|A0A1B0GUU9|A0A1B0GUU9_HUMAN	21	-0.03284	-7.69298
PGP_01.17322.17322.3.0.dta	2849	4269.8	2339.07	3	GLTFQQJASSMCVPDQDTAIR	12,Carbamidomethyl[C];	1930.73	1930.69	6-4-0-0-1	7	NXS	716	0	0	5	0.14943	0.22929	2.86934	0.65791	T	y1+;y4+;y6+;y8+;y12++;	y1+;y8+;	sp|P01871|IGHM_HUMAN	R	VF	203	0	209	0.00136	0.581181	6.41e-16	sp|P01871|IGHM_HUMAN/tr|A0A1B0GUU9|A0A1B0GUU9_HUMAN	21	-0.03284	-7.69298
PGP_01.17323.17323.3.0.dta	2054	4634.96	2282.05	3	LTFQQJASSMCVPDQDTAIR	11,Carbamidomethyl[C];	2352.91	2352.87	5-4-0-0-5	6	NXS	642	0	0	11	0.34336	0.32676	4.53585	1.48216	T	b8+;y1+;y2+;y3+;y4+;y5+;y6+;y8+;y9+;y10+;y12+;	y1+;y4+;y6+;y8+;	sp|P01871|IGHM_HUMAN	G	VF	204	0	209	-0.00108	-0.473054	9.12e-15	sp|P01871|IGHM_HUMAN/tr|A0A1B0GUU9|A0A1B0GUU9_HUMAN	2	-0.03442	-7.42773
PGP_01.17327.17327.4.0.dta	2435	4414.86	1469.74	4	VYKPSAGJNSLYR	9,Deamidated[N];	2945.12	2945.09	4-7-1-0-4	8	NXS	770	0	0	4	0.0868	0.06622	2.93248	0.19419	T	b5+;b7+;y1+;y10+;	b7+;y1+;	sp|P02749|APOH_HUMAN	R	DT	155	0.01	162	0.00145	0.985909	7.79e-14	sp|P02749|APOH_HUMAN/tr|J3QLI0|J3QLI0_HUMAN/tr|J3QRN2|J3QRN2_HUMAN	9	-0.02376	-5.38303
PGP_01.17330.17330.3.0.dta	2202	4079.66	1597.77	3	SQJQSNNQFVLYR	-	2481.89	2481.89	6-6-1-0-0	3	NXS	832	0	0	5	0.0863	0.18827	1.9782	0.37244	T	b2+;y1+;y2+;y3+;y4+;	y3+;	sp|P01042|KNG1_HUMAN	N	IT	46	0	48	-0.0001	-0.062549	1.16e-08	sp|P01042|KNG1_HUMAN	2	-0.0032	-0.784572
PGP_01.17334.17334.2.1.dta	1802	3090.31	1557.78	2	LHVGNYJGTAGDALR	-	1532.53	1532.55	3-3-1-0-1	7	NXT	236	0	0	4	0.09731	0.0897	2.90148	0.26025	T	y1+;y2+;y3+;y7+;	y1+;y7+;	sp|Q14314|FGL2_HUMAN	R	FN	330	0.01	336	0.00071	0.45549	7.61e-22	sp|Q14314|FGL2_HUMAN	7	0.01742	5.63885
PGP_01.17334.17334.3.0.dta	2054	4634.96	2282.05	3	LTFQQJASSMCVPDQDTAIR	11,Carbamidomethyl[C];	2352.91	2352.87	5-4-0-0-5	6	NXS	642	0	0	10	0.32334	0.30644	4.53585	1.38996	T	y1+;y2+;y3+;y4+;y5+;y6+;y7+;y8+;y9+;y10+;	y1+;y4+;y6+;y8+;	sp|P01871|IGHM_HUMAN	G	VF	204	0	209	-0.00108	-0.473054	9.12e-15	sp|P01871|IGHM_HUMAN/tr|A0A1B0GUU9|A0A1B0GUU9_HUMAN	2	-0.03489	-7.52915
PGP_01.17344.17344.3.0.dta	2849	4269.8	2339.07	3	GLTFQQJASSMCVPDQDTAIR	12,Carbamidomethyl[C];	1930.72	1930.69	6-4-0-0-1	7	NXS	750	0	0	5	0.11736	0.21559	1.93154	0.41643	T	y1+;y4+;y6+;y8+;y9+;	y8+;	sp|P01871|IGHM_HUMAN	R	VF	203	0	209	0.00136	0.581181	6.41e-16	sp|P01871|IGHM_HUMAN/tr|A0A1B0GUU9|A0A1B0GUU9_HUMAN	21	-0.03117	-7.30178
PGP_01.17345.17345.3.1.dta	2073	3397.47	1685.82	3	FJSSYLQGTNQITGR	-	1711.64	1711.62	5-3-0-0-2	2	NXS	308	2	0.0376	6	0.13262	0.23316	3.03913	0.70861	T	y1+;y3+;y4+;y8+;y9+;y10+;Y0+;Y1+;	y8+;y10+;	sp|P04114|APOB_HUMAN	R	YE	1522	0	1523	0.00092	0.545408	2.33e-14	sp|P04114|APOB_HUMAN	12	-0.02477	-7.29284
PGP_01.17349.17349.3.0.dta	1442	4414.85	1208.65	3	ALGAQJHTLQR	-	3206.2	3206.19	6-11-0-0-0	6	NXT	844	0	0	4	0.06494	0.05709	2.00312	0.11435	T	b10+;b5++;y1+;y3+;	y1+;	sp|P08697|A2AP_HUMAN	L	LQ	121	0.01	126	-0.00015	-0.124005	7.02e-16	sp|P08697|A2AP_HUMAN/tr|A0A0J9YY65|A0A0J9YY65_HUMAN/tr|C9JMH6|C9JMH6_HUMAN	2	-0.01124	-2.54653
PGP_01.17352.17352.2.0.dta	2664	2992.24	1248.63	2	SAGLASJSSWLR	-	1743.61	1743.61	7-3-0-0-0	7	NXS	170	0	0	4	0.05158	0.0781	2.06901	0.16158	T	b3+;b5+;b6+;y1+;	b6+;	sp|P41222|PTGDS_HUMAN	F	EK	45	0.01	51	0.0006	0.480147	2.23e-25	sp|P41222|PTGDS_HUMAN/tr|Q5SQ11|Q5SQ11_HUMAN	1	-4e-05	-0.0133724
PGP_01.17359.17359.4.1.dta	3295	4455.87	2339.07	4	GLTFQQJASSMCVPDQDTAIR	12,Carbamidomethyl[C];	2116.8	2116.76	5-5-1-0-0	7	NXS	824	0	0	6	0.25815	0.28773	4.543	1.30715	T	b3+;y1+;y4+;y6+;y8+;y10+;	y1+;y4+;y6+;y8+;	sp|P01871|IGHM_HUMAN	R	VF	203	0	209	0.00136	0.581181	6.41e-16	sp|P01871|IGHM_HUMAN/tr|A0A1B0GUU9|A0A1B0GUU9_HUMAN	21	-0.04251	-9.54228
PGP_01.17372.17372.3.4.dta	2338	3562.46	1663.75	3	HYTJSSQDVTVPCR	13,Carbamidomethyl[C];	1898.72	1898.7	4-4-0-0-3	4	NXS	496	0	0	4	0.09496	0.10728	3.85241	0.41329	T	b2+;b3+;b4+;y1+;	b2+;b4+;y1+;	sp|P01877|IGHA2_HUMAN	K	VP	89	0	92	0.0037	2.22257	1.18e-20	sp|P01877|IGHA2_HUMAN/tr|A0A286YEY5|A0A286YEY5_HUMAN	14	-0.01274	-3.57718
PGP_01.17372.17372.6.1.dta	5116	7129.05	3730.79	6	NEEYNKSVQEIQATFFYFTPJKTEDTIFLR	5,Deamidated[N];6,Carbamidomethyl[K];	3398.26	3398.24	5-7-2-0-4	21	NXT	122	0	0	4	0.05722	0.05705	1.89579	0.10815	T	b2+;b11+;b11++;y1+;	y1+;	sp|P02763|A1AG1_HUMAN	R	EY	52	0.01	72	0.0026	0.696719	9.5e-44	sp|P02763|A1AG1_HUMAN/sp|P19652|A1AG2_HUMAN	2	-0.01784	-2.50278
PGP_01.17376.17376.3.4.dta	2338	3562.46	1663.75	3	HYTJSSQDVTVPCR	13,Carbamidomethyl[C];	1898.72	1898.7	4-4-0-0-3	4	NXS	496	0	0	4	0.08938	0.10478	3.85241	0.40367	T	b2+;b3+;b4+;y1+;	b2+;b4+;y1+;	sp|P01877|IGHA2_HUMAN	K	VP	89	0	92	0.0037	2.22257	1.18e-20	sp|P01877|IGHA2_HUMAN/tr|A0A286YEY5|A0A286YEY5_HUMAN	14	-0.01274	-3.57718
PGP_01.17390.17390.4.6.dta	92	4654	2495.18	4	RGLTFQQJASSMCVPDQDTAIR	13,Carbamidomethyl[C];	2158.83	2158.8	4-6-0-0-2	8	NXS	460	0	0	5	0.10495	0.14502	1.92157	0.27866	T	y1+;y4+;y6+;y8+;y9+;	y8+;	sp|P01871|IGHM_HUMAN	H	VF	202	0	209	-0.00593	-2.37565	9.32e-27	sp|P01871|IGHM_HUMAN/tr|A0A1B0GUU9|A0A1B0GUU9_HUMAN	1	-0.0229	-4.92154
PGP_01.17411.17411.3.0.dta	571	3980.67	2065.96	3	DIVEYYNDSJGSHVLQGR	-	1914.71	1914.7	5-4-0-0-2	10	NXS	608	0	0	11	0.40718	0.29726	4.96649	1.47635	T	b2+;b3+;b4+;b5+;y1+;y2+;y3+;y4+;y5+;y6+;y8+;	b2+;b3+;y2+;y4+;y8+;	sp|P25311|ZA2G_HUMAN	K	FG	103	0	112	0.01016	4.91545	5.68e-28	sp|P25311|ZA2G_HUMAN/tr|C9JEV0|C9JEV0_HUMAN	13	-0.01481	-3.72141
PGP_01.17462.17462.3.0.dta	3894	4508.89	2449.12	3	GLQPTLTNPGECRPJFTCACR	12,Carbamidomethyl[C];18,Carbamidomethyl[C];20,Carbamidomethyl[C];	2059.78	2059.73	5-4-1-0-1	15	NXT	698	6	0.06273	5	0.05741	0.11447	1.93154	0.2211	T	b2+;b3+;y1+;y4+;y6+;Y0++;Y0++;Y1++;Y2++;Y3++;Y5++;	Y1++;	sp|P04275|VWF_HUMAN	R	KE	2343	0.01	2357	0.00226	0.92241	1.56e-19	sp|P04275|VWF_HUMAN	12	-0.04305	-9.54984
PGP_01.17503.17503.3.0.dta	1644	3619.52	1559.76	3	YLFGJSSTVLEDSK	-	2059.76	2059.73	5-4-1-0-1	5	NXS	556	0	0	4	0.06843	0.06547	2.05294	0.13441	T	y2+;y3+;y5+;y13+;	y5+;	sp|P35542|SAA4_HUMAN	C	SN	90	0.01	94	-0.00288	-1.84528	1.04e-27	sp|P35542|SAA4_HUMAN/tr|A0A096LPE2|A0A096LPE2_HUMAN	1	-0.0296	-8.18008
PGP_01.17541.17541.3.0.dta	4912	3203.37	1621.8	3	YHIYEJGTLQINR	12,Deamidated[N];	1581.57	1581.56	6-3-0-0-0	6	NXT	312	0	0	4	0.09987	0.13803	2.93654	0.40533	T	b2+;y1+;y2+;y11+;	y1+;y11+;	sp|O00533|NCHL1_HUMAN	R	TT	471	0	476	0.00159	0.979799	8.24e-08	sp|O00533|NCHL1_HUMAN/tr|A0A087X0M8|A0A087X0M8_HUMAN	7	-0.01533	-4.78707
PGP_01.17567.17567.4.3.dta	337	4928.01	1837.85	4	VEYYNDSJGSHVLQGR	-	3090.17	3090.13	4-7-2-0-3	8	NXS	1014	0	0	5	0.08092	0.15147	3.84588	0.58252	T	b2+;y3+;y4+;y6+;y8+;	b2+;y4+;y8+;	sp|P25311|ZA2G_HUMAN	I	FG	105	0	112	-0.00295	-1.60428	3.47e-40	sp|P25311|ZA2G_HUMAN/tr|C9JEV0|C9JEV0_HUMAN	1	-0.0372	-7.55017
PGP_01.17591.17591.3.0.dta	4443	4782.95	2066.94	3	DIVEYYJDSNGSHVLQGR	10,Deamidated[N];	2716.01	2715.96	6-5-2-0-1	7	NXS	922	0	0	7	0.23302	0.21645	4.543	0.98333	T	b2+;b4+;y1+;y3+;y4+;y8+;y10+;	b2+;y4+;y8+;y10+;	sp|P25311|ZA2G_HUMAN	K	FG	103	0	109	0.01959	9.47317	2.68e-46	sp|P25311|ZA2G_HUMAN/tr|C9JEV0|C9JEV0_HUMAN	6	-0.04586	-9.59015
PGP_01.17602.17602.3.4.dta	2341	3649.46	1663.75	3	HYTJSSQDVTVPCR	13,Carbamidomethyl[C];	1985.71	1985.7	4-3-2-0-1	4	NXS	436	0	0	4	0.08469	0.07466	2.92847	0.21864	T	b2+;b3+;b4+;y12++;	b2+;b4+;	sp|P01877|IGHA2_HUMAN	K	VP	89	0	92	0.0037	2.22257	1.18e-20	sp|P01877|IGHA2_HUMAN/tr|A0A286YEY5|A0A286YEY5_HUMAN	14	-0.01045	-2.86422
PGP_01.17606.17606.3.1.dta	1262	4406.72	1600.72	3	JSTCLDDSWIHPR	4,Carbamidomethyl[C];	2806.01	2805.99	8-6-1-0-0	1	NXT	634	0	0	4	0.04226	0.05247	1.9782	0.10379	T	b6+;b4++;y2+;y11++;	b4++;	sp|Q96F46|I17RA_HUMAN	K	NL	54	0.01	54	-0.00066	-0.412062	9.3e-16	sp|Q96F46|I17RA_HUMAN	7	-0.01397	-3.17087
PGP_01.17624.17624.3.3.dta	4444	5074.05	2066.94	3	DIVEYYNDSJGSHVLQGR	7,Deamidated[N];	3007.11	3007.06	6-5-3-0-1	10	NXS	1064	2	0.00737	9	0.09985	0.19682	2.05687	0.40483	T	b2+;b3+;b4+;b5+;y3+;y4+;y6+;y8+;y10+;Y0++;Y1++;	b2+;	sp|P25311|ZA2G_HUMAN	K	FG	103	0	112	0.01959	9.47317	2.68e-46	sp|P25311|ZA2G_HUMAN/tr|C9JEV0|C9JEV0_HUMAN	6	-0.04918	-9.69429
PGP_01.17627.17627.3.1.dta	2338	4291.73	1663.75	3	HYTJSSQDVTVPCR	13,Carbamidomethyl[C];	2627.99	2627.95	6-6-1-0-1	4	NXS	922	0	0	4	0.09924	0.11156	3.05003	0.34025	T	b2+;b3+;b4+;y1+;	b2+;b4+;	sp|P01877|IGHA2_HUMAN	K	VP	89	0	92	0.0037	2.22257	1.18e-20	sp|P01877|IGHA2_HUMAN/tr|A0A286YEY5|A0A286YEY5_HUMAN	14	-0.03926	-9.14988
PGP_01.17630.17630.3.1.dta	4444	5074.05	2066.94	3	DIVEYYNDSJGSHVLQGR	7,Deamidated[N];	3007.11	3007.06	6-5-3-0-1	10	NXS	1064	1	0.00802	9	0.12894	0.21759	3.03913	0.66127	T	b2+;b3+;b4+;y3+;y4+;y5+;y6+;y8+;y10+;Y1++;	b2+;y4+;	sp|P25311|ZA2G_HUMAN	K	FG	103	0	112	0.01959	9.47317	2.68e-46	sp|P25311|ZA2G_HUMAN/tr|C9JEV0|C9JEV0_HUMAN	6	-0.04918	-9.69429
PGP_01.17634.17634.3.0.dta	2849	4586.94	2339.07	3	GLTFQQJASSMCVPDQDTAIR	12,Carbamidomethyl[C];	2247.87	2247.84	4-5-0-0-4	7	NXS	650	0	0	4	0.17999	0.24945	4.3159	1.0766	T	y1+;y4+;y6+;y8+;	y1+;y4+;y6+;y8+;	sp|P01871|IGHM_HUMAN	R	VF	203	0	209	0.00136	0.581181	6.41e-16	sp|P01871|IGHM_HUMAN/tr|A0A1B0GUU9|A0A1B0GUU9_HUMAN	21	-0.02567	-5.59752
PGP_01.17640.17640.3.0.dta	3761	4080.68	1363.71	3	YJHTGQVIIYR	-	2716.97	2716.98	6-5-1-0-3	2	NXT	826	0	0	4	0.05292	0.08696	2.00312	0.17418	T	b4+;b6+;y2+;y3+;	b4+;	sp|P56199|ITA1_HUMAN	R	ME	459	0.01	460	0.00072	0.52759	4.14e-06	sp|P56199|ITA1_HUMAN	3	0.01008	2.47079
PGP_01.17643.17643.4.5.dta	337	5074.07	1837.85	4	VEYYNDSJGSHVLQGR	-	3236.22	3236.19	4-7-2-0-4	8	NXS	1018	0	0	9	0.09157	0.19771	3.04454	0.60195	T	b2+;y3+;y4+;y5+;y6+;y7+;y8+;y10+;y11+;	b2+;y4+;	sp|P25311|ZA2G_HUMAN	I	FG	105	0	112	-0.00295	-1.60428	3.47e-40	sp|P25311|ZA2G_HUMAN/tr|C9JEV0|C9JEV0_HUMAN	1	-0.03414	-6.72962
PGP_01.17650.17650.4.0.dta	571	5073.05	2065.96	4	DIVEYYNDSJGSHVLQGR	-	3007.09	3007.06	6-5-3-0-1	10	NXS	1142	0	0	6	0.05622	0.11176	1.94716	0.21762	T	b2+;b3+;y3+;y4+;y8+;y10+;	b2+;	sp|P25311|ZA2G_HUMAN	K	FG	103	0	112	0.01016	4.91545	5.68e-28	sp|P25311|ZA2G_HUMAN/tr|C9JEV0|C9JEV0_HUMAN	13	-0.0348	-6.86109
PGP_01.17652.17652.3.1.dta	2338	4291.66	1663.75	3	HYTJSSQDVTVPCR	13,Carbamidomethyl[C];	2627.92	2627.95	6-6-1-0-1	4	NXS	478	0	0	4	0.08901	0.10705	3.05003	0.3265	T	b2+;b3+;b4+;y1+;	b2+;b4+;	sp|P01877|IGHA2_HUMAN	K	VP	89	0	92	0.0037	2.22257	1.18e-20	sp|P01877|IGHA2_HUMAN/tr|A0A286YEY5|A0A286YEY5_HUMAN	14	0.0304	7.08521
PGP_01.17653.17653.3.0.dta	571	4271.76	2065.96	3	DIVEYYNDSJGSHVLQGR	-	2205.81	2205.79	5-4-1-0-2	10	NXS	838	0	0	5	0.11037	0.12098	1.94716	0.23557	T	b2+;b3+;b4+;y4+;y8+;	y8+;	sp|P25311|ZA2G_HUMAN	K	FG	103	0	112	0.01016	4.91545	5.68e-28	sp|P25311|ZA2G_HUMAN/tr|C9JEV0|C9JEV0_HUMAN	13	-0.01515	-3.54737
PGP_01.17665.17665.3.0.dta	571	4271.76	2065.96	3	DIVEYYNDSJGSHVLQGR	-	2205.8	2205.79	5-4-1-0-2	10	NXS	848	0	0	8	0.20624	0.19223	2.89047	0.55562	T	b2+;b3+;b4+;y3+;y4+;y5+;y6+;y8+;	b2+;y8+;	sp|P25311|ZA2G_HUMAN	K	FG	103	0	112	0.01016	4.91545	5.68e-28	sp|P25311|ZA2G_HUMAN/tr|C9JEV0|C9JEV0_HUMAN	13	-0.01006	-2.35555
PGP_01.17666.17666.4.1.dta	571	5073.04	2065.96	4	DIVEYYNDSJGSHVLQGR	-	3007.08	3007.06	6-5-3-0-1	10	NXS	1162	0	0	5	0.05396	0.11475	1.94716	0.22343	T	b2+;b3+;y3+;y4+;y10+;	b2+;	sp|P25311|ZA2G_HUMAN	K	FG	103	0	112	0.01016	4.91545	5.68e-28	sp|P25311|ZA2G_HUMAN/tr|C9JEV0|C9JEV0_HUMAN	13	-0.02676	-5.27596
PGP_01.17667.17667.3.2.dta	4443	4272.76	2066.94	3	DIVEYYJDSNGSHVLQGR	10,Deamidated[N];	2205.82	2205.79	5-4-1-0-2	7	NXS	824	0	0	8	0.1575	0.19534	3.03913	0.59366	T	b2+;b3+;b4+;y3+;y5+;y8+;y9+;y10+;	b2+;y8+;	sp|P25311|ZA2G_HUMAN	K	FG	103	0	109	0.01959	9.47317	2.68e-46	sp|P25311|ZA2G_HUMAN/tr|C9JEV0|C9JEV0_HUMAN	6	-0.02856	-6.68573
PGP_01.17670.17670.3.0.dta	571	4271.76	2065.96	3	DIVEYYNDSJGSHVLQGR	-	2205.8	2205.79	5-4-1-0-2	10	NXS	848	1	0.00684	10	0.24133	0.21466	3.66291	0.78628	T	b2+;b3+;b4+;b5+;y1+;y3+;y4+;y5+;y7+;y8+;Y1++;	b2+;y4+;y8+;	sp|P25311|ZA2G_HUMAN	K	FG	103	0	112	0.01016	4.91545	5.68e-28	sp|P25311|ZA2G_HUMAN/tr|C9JEV0|C9JEV0_HUMAN	13	-0.01006	-2.35555
PGP_01.17673.17673.3.0.dta	571	4271.76	2065.96	3	DIVEYYNDSJGSHVLQGR	-	2205.8	2205.79	5-4-1-0-2	10	NXS	848	0	0	8	0.1671	0.16429	2.89047	0.47488	T	b2+;b3+;b4+;b6++;y3+;y4+;y7+;y8+;	b2+;y8+;	sp|P25311|ZA2G_HUMAN	K	FG	103	0	112	0.01016	4.91545	5.68e-28	sp|P25311|ZA2G_HUMAN/tr|C9JEV0|C9JEV0_HUMAN	13	-0.01006	-2.35555
PGP_01.17674.17674.4.0.dta	571	5073.04	2065.96	4	DIVEYYNDSJGSHVLQGR	-	3007.08	3007.06	6-5-3-0-1	10	NXS	1162	0	0	6	0.04928	0.10479	1.94716	0.20405	T	b2+;b4+;y3+;y4+;y8+;y10+;	b2+;	sp|P25311|ZA2G_HUMAN	K	FG	103	0	112	0.01016	4.91545	5.68e-28	sp|P25311|ZA2G_HUMAN/tr|C9JEV0|C9JEV0_HUMAN	13	-0.02676	-5.27596
PGP_01.17677.17677.3.0.dta	4084	4417.83	2065.96	3	DIVEYYNDSJGSHVLQGR	0,Carbamyl[AnyN-term];	2351.87	2351.85	5-4-1-0-3	10	NXS	800	0	0	4	0.07534	0.07743	1.94716	0.15076	T	b4+;y1+;y4+;y8+;	y8+;	sp|P25311|ZA2G_HUMAN	K	FG	103	0.01	112	0.00485	2.29863	2.5e-40	sp|P25311|ZA2G_HUMAN/tr|C9JEV0|C9JEV0_HUMAN	2	-0.02047	-4.63453
PGP_01.17681.17681.4.3.dta	337	4799.99	1837.85	4	VEYYNDSJGSHVLQGR	-	2962.15	2962.11	5-7-0-0-5	8	NXS	830	0	0	5	0.12679	0.18005	3.04454	0.54816	T	b2+;y3+;y4+;y5+;y8+;	b2+;y8+;	sp|P25311|ZA2G_HUMAN	I	FG	105	0	112	-0.00295	-1.60428	3.47e-40	sp|P25311|ZA2G_HUMAN/tr|C9JEV0|C9JEV0_HUMAN	1	-0.03699	-7.70782
PGP_01.17682.17682.4.0.dta	337	4782.95	1837.85	4	VEYYNDSJGSHVLQGR	-	2945.11	2945.09	4-7-1-0-4	8	NXS	916	0	0	5	0.13795	0.17167	3.84588	0.66022	T	b2+;y1+;y3+;y4+;y8+;	b2+;y4+;y8+;	sp|P25311|ZA2G_HUMAN	I	FG	105	0	112	-0.00295	-1.60428	3.47e-40	sp|P25311|ZA2G_HUMAN/tr|C9JEV0|C9JEV0_HUMAN	1	-0.01287	-2.69137
PGP_01.17694.17694.3.1.dta	1274	3946.69	2033.01	3	ADIGJGTTSANEAGIAASITAK	-	1913.68	1913.68	5-4-1-0-0	5	NXT	516	0	0	4	0.0788	0.09932	2.02691	0.20131	T	y5+;y6+;y7+;y9+;	y7+;	sp|P04114|APOB_HUMAN	N	GE	2775	0.01	2779	-0.00169	-0.830876	8.6e-35	sp|P04114|APOB_HUMAN	1	-0.00368	-0.932663
PGP_01.17696.17696.3.0.dta	571	4271.76	2065.96	3	DIVEYYNDSJGSHVLQGR	-	2205.81	2205.79	5-4-1-0-2	10	NXS	846	0	0	7	0.10266	0.11101	2.89047	0.32089	T	b2+;b3+;b4+;b5+;b9+;y3+;y8+;	b2+;y8+;	sp|P25311|ZA2G_HUMAN	K	FG	103	0	112	0.01016	4.91545	5.68e-28	sp|P25311|ZA2G_HUMAN/tr|C9JEV0|C9JEV0_HUMAN	13	-0.01245	-2.91517
PGP_01.17708.17708.3.0.dta	4443	4417.82	2066.94	3	DIVEYYJDSNGSHVLQGR	10,Deamidated[N];	2350.87	2350.83	5-4-2-0-1	7	NXS	846	3	0.01049	12	0.30243	0.31192	3.83944	1.19759	T	b2+;b3+;b4+;b5+;y3+;y4+;y6+;y7+;y8+;y9+;y10+;y11+;Y0++;Y0++;Y1++;	b2+;y4+;y8+;	sp|P25311|ZA2G_HUMAN	K	FG	103	0	109	0.01959	9.47317	2.68e-46	sp|P25311|ZA2G_HUMAN/tr|C9JEV0|C9JEV0_HUMAN	6	-0.04393	-9.946
PGP_01.17724.17724.3.0.dta	2203	4080.68	1597.77	3	SQJQSNNQFVLYR	-	2482.91	2482.91	6-6-0-0-2	3	NXS	838	0	0	8	0.14266	0.21284	3.84588	0.81857	T	b2+;y1+;y2+;y3+;y4+;y6+;y7+;y9+;	y1+;y2+;y3+;	sp|P01042|KNG1_HUMAN	N	IT	46	0	48	-0.0001	-0.062549	1.16e-08	sp|P01042|KNG1_HUMAN	2	-0.00014	-0.0343165
PGP_01.17729.17729.4.0.dta	571	4417.82	2065.96	4	DIVEYYNDSJGSHVLQGR	-	2351.86	2351.85	5-4-1-0-3	10	NXS	826	0	0	10	0.22599	0.21056	3.66291	0.77127	T	b2+;b3+;b4+;b5+;y3+;y4+;y5+;y6+;y7+;y8+;	b2+;y4+;y8+;	sp|P25311|ZA2G_HUMAN	K	FG	103	0	112	0.01016	4.91545	5.68e-28	sp|P25311|ZA2G_HUMAN/tr|C9JEV0|C9JEV0_HUMAN	13	-0.01049	-2.37501
PGP_01.17745.17745.4.1.dta	571	4782.95	2065.96	4	DIVEYYNDSJGSHVLQGR	-	2717	2716.98	6-5-1-0-3	10	NXS	922	0	0	5	0.0847	0.09424	2.89047	0.2724	T	b2+;b4+;b9+;y3+;y8+;	b2+;y8+;	sp|P25311|ZA2G_HUMAN	K	FG	103	0	112	0.01016	4.91545	5.68e-28	sp|P25311|ZA2G_HUMAN/tr|C9JEV0|C9JEV0_HUMAN	13	-0.01392	-2.91094
PGP_01.17749.17749.3.0.dta	337	3980.66	1837.85	3	VEYYNDSJGSHVLQGR	-	2142.82	2142.81	3-6-0-0-3	8	NXS	660	0	0	5	0.22402	0.21307	3.84588	0.81946	T	b2+;y1+;y3+;y4+;y8+;	b2+;y3+;y8+;	sp|P25311|ZA2G_HUMAN	I	FG	105	0	112	-0.00295	-1.60428	3.47e-40	sp|P25311|ZA2G_HUMAN/tr|C9JEV0|C9JEV0_HUMAN	1	-0.0074	-1.85945
PGP_01.17751.17751.3.0.dta	4443	4636.89	2066.94	3	DIVEYYJDSNGSHVLQGR	10,Deamidated[N];	2569.95	2569.9	6-5-2-0-0	7	NXS	964	1	0.00656	9	0.22358	0.25214	3.83944	0.96809	T	b2+;b3+;b4+;y1+;y3+;y4+;y5+;y8+;y10+;Y1++;	b2+;y4+;y8+;	sp|P25311|ZA2G_HUMAN	K	FG	103	0	109	0.01959	9.47317	2.68e-46	sp|P25311|ZA2G_HUMAN/tr|C9JEV0|C9JEV0_HUMAN	6	-0.04094	-8.83104
PGP_01.17761.17761.3.1.dta	2936	4439.8	1283.61	3	NDSJGSHVLQGR	-	3156.19	3156.15	8-7-0-0-3	4	NXS	1084	0	0	6	0.17118	0.21522	3.05561	0.65763	T	y2+;y3+;y4+;y5+;y6+;y8+;	y4+;y8+;	sp|P25311|ZA2G_HUMAN	Y	FG	109	0	112	-0.00132	-1.02756	7.06e-29	sp|P25311|ZA2G_HUMAN/tr|C9JEV0|C9JEV0_HUMAN	1	-0.03901	-8.78835
PGP_01.17765.17765.3.0.dta	2455	4735.96	2003.96	3	KYNSQJQSNNQFVLYR	3,Deamidated[N];	2732	2731.96	7-5-2-0-0	6	NXS	876	0	0	4	0.08567	0.1214	3.06127	0.37164	T	y1+;y2+;y3+;y9+;	y1+;y3+;	sp|P01042|KNG1_HUMAN	K	IT	43	0	48	0.00215	1.07235	2.89e-43	sp|P01042|KNG1_HUMAN	6	-0.04338	-9.16158
PGP_01.17771.17771.4.1.dta	337	4636.9	1837.85	4	VEYYNDSJGSHVLQGR	-	2799.05	2799.04	4-7-1-0-3	8	NXS	904	0	0	4	0.15799	0.16866	3.84588	0.64864	T	b2+;y1+;y4+;y8+;	b2+;y4+;y8+;	sp|P25311|ZA2G_HUMAN	I	FG	105	0	112	-0.00295	-1.60428	3.47e-40	sp|P25311|ZA2G_HUMAN/tr|C9JEV0|C9JEV0_HUMAN	1	-0.0165	-3.55917
PGP_01.17773.17773.3.1.dta	4942	4435.84	1838.83	3	VEYYJDSNGSHVLQGR	8,Deamidated[N];	2597.01	2596.98	4-6-0-0-5	5	NXS	902	1	0.00392	12	0.26006	0.21821	3.68489	0.80408	T	b2+;b3+;y1+;y3+;y4+;y5+;y6+;y7+;y8+;y9+;y10+;y11+;Y1++;	b2+;y4+;y8+;	sp|P25311|ZA2G_HUMAN	I	FG	105	0	109	-0.00193	-1.04902	2.43e-14	sp|P25311|ZA2G_HUMAN/tr|C9JEV0|C9JEV0_HUMAN	1	-0.0295	-6.65185
PGP_01.17776.17776.4.0.dta	2202	4898.98	1597.77	4	SQJQSNNQFVLYR	-	3301.21	3301.19	8-7-1-0-2	3	NXS	1128	0	0	5	0.1195	0.2223	2.93248	0.65189	T	y1+;y2+;y3+;y4+;y5+;	y1+;y3+;	sp|P01042|KNG1_HUMAN	N	IT	46	0	48	-0.0001	-0.062549	1.16e-08	sp|P01042|KNG1_HUMAN	2	-0.01935	-3.9506
PGP_01.17780.17780.4.3.dta	337	4440.8	1837.85	4	VEYYNDSJGSHVLQGR	-	2602.95	2602.91	8-5-1-0-0	8	NXS	1024	0	0	4	0.15547	0.17925	3.04454	0.54573	T	b2+;y3+;y4+;y8+;	b2+;y8+;	sp|P25311|ZA2G_HUMAN	I	FG	105	0	112	-0.00295	-1.60428	3.47e-40	sp|P25311|ZA2G_HUMAN/tr|C9JEV0|C9JEV0_HUMAN	1	-0.03976	-8.95529
PGP_01.17787.17787.3.1.dta	2936	4439.8	1283.61	3	NDSJGSHVLQGR	-	3156.19	3156.15	8-7-0-0-3	4	NXS	1084	0	0	5	0.16715	0.15845	2.06901	0.32783	T	y1+;y3+;y4+;y7+;y8+;	y8+;	sp|P25311|ZA2G_HUMAN	Y	FG	109	0	112	-0.00132	-1.02756	7.06e-29	sp|P25311|ZA2G_HUMAN/tr|C9JEV0|C9JEV0_HUMAN	1	-0.03901	-8.78835
PGP_01.17792.17792.3.1.dta	2936	4439.8	1283.61	3	NDSJGSHVLQGR	-	3156.19	3156.15	8-7-0-0-3	4	NXS	1084	0	0	7	0.15078	0.19323	2.06901	0.3998	T	y1+;y3+;y4+;y5+;y6+;y7+;y8+;	y8+;	sp|P25311|ZA2G_HUMAN	Y	FG	109	0	112	-0.00132	-1.02756	7.06e-29	sp|P25311|ZA2G_HUMAN/tr|C9JEV0|C9JEV0_HUMAN	1	-0.03901	-8.78835
PGP_01.17793.17793.3.0.dta	4443	4417.81	2066.94	3	DIVEYYJDSNGSHVLQGR	10,Deamidated[N];	2350.87	2350.83	5-4-2-0-1	7	NXS	850	2	0.01437	14	0.38043	0.36164	4.543	1.64295	T	b2+;b3+;b4+;b5+;y1+;y3+;y4+;y5+;y6+;y7+;y8+;y9+;y10+;y11+;Y0++;Y0++;	b2+;y4+;y8+;y10+;	sp|P25311|ZA2G_HUMAN	K	FG	103	0	109	0.01959	9.47317	2.68e-46	sp|P25311|ZA2G_HUMAN/tr|C9JEV0|C9JEV0_HUMAN	6	-0.04158	-9.41396
PGP_01.17796.17796.3.0.dta	2455	4899.02	2003.96	3	KYNSQJQSNNQFVLYR	3,Deamidated[N];	2895.06	2895.03	8-5-1-0-2	6	NXS	912	0	0	5	0.12803	0.15242	3.06127	0.4666	T	y1+;y2+;y3+;y4+;y9+;	y1+;y3+;	sp|P01042|KNG1_HUMAN	K	IT	43	0	48	0.00215	1.07235	2.89e-43	sp|P01042|KNG1_HUMAN	6	-0.03345	-6.82925
PGP_01.17797.17797.3.0.dta	3761	4752.95	1363.71	3	YJHTGQVIIYR	-	3389.24	3389.21	8-6-2-0-2	2	NXT	978	0	0	4	0.13447	0.17735	3.75283	0.66558	T	b2+;y1+;y2+;y3+;	y1+;y2+;y3+;	sp|P56199|ITA1_HUMAN	R	ME	459	0	460	0.00072	0.52759	4.14e-06	sp|P56199|ITA1_HUMAN	3	-0.03757	-7.90617
PGP_01.17799.17799.3.1.dta	2936	4439.8	1283.61	3	NDSJGSHVLQGR	-	3156.19	3156.15	8-7-0-0-3	4	NXS	1084	0	0	5	0.14619	0.16611	2.06901	0.34368	T	y1+;y3+;y4+;y5+;y8+;	y8+;	sp|P25311|ZA2G_HUMAN	Y	FG	109	0	112	-0.00132	-1.02756	7.06e-29	sp|P25311|ZA2G_HUMAN/tr|C9JEV0|C9JEV0_HUMAN	1	-0.03901	-8.78835
PGP_01.17802.17802.3.0.dta	2455	4752.95	2003.96	3	KYNSQJQSNNQFVLYR	3,Deamidated[N];	2749	2748.97	8-5-1-0-1	6	NXS	978	0	0	5	0.15685	0.16827	3.86578	0.65048	T	y1+;y2+;y3+;y5+;y9+;	y1+;y2+;y3+;	sp|P01042|KNG1_HUMAN	K	IT	43	0	48	0.00215	1.07235	2.89e-43	sp|P01042|KNG1_HUMAN	6	-0.02497	-5.25466
PGP_01.17807.17807.4.1.dta	571	4653.94	2065.96	4	DIVEYYNDSJGSHVLQGR	-	2587.98	2587.94	7-5-0-0-3	10	NXS	788	0	0	5	0.08687	0.10429	1.94716	0.20306	T	b2+;b3+;b4+;y3+;y8+;	y8+;	sp|P25311|ZA2G_HUMAN	K	FG	103	0	112	0.01016	4.91545	5.68e-28	sp|P25311|ZA2G_HUMAN/tr|C9JEV0|C9JEV0_HUMAN	13	-0.04099	-8.80942
PGP_01.17812.17812.4.0.dta	3761	4735.92	1363.71	4	YJHTGQVIIYR	-	3372.21	3372.19	7-6-3-0-1	2	NXT	1092	0	0	4	0.06161	0.11957	2.00312	0.23951	T	b4+;y1+;y2+;y3+;	b4+;	sp|P56199|ITA1_HUMAN	R	ME	459	0.01	460	0.00072	0.52759	4.14e-06	sp|P56199|ITA1_HUMAN	3	-0.01688	-3.565
PGP_01.17813.17813.3.0.dta	2455	4752.95	2003.96	3	KYNSQJQSNNQFVLYR	3,Deamidated[N];	2749	2748.97	8-5-1-0-1	6	NXS	978	0	0	5	0.17568	0.17853	4.57271	0.81639	T	y1+;y2+;y3+;y5+;y9+;	y1+;y2+;y3+;y5+;	sp|P01042|KNG1_HUMAN	K	IT	43	0	48	0.00215	1.07235	2.89e-43	sp|P01042|KNG1_HUMAN	6	-0.02359	-4.96426
PGP_01.17818.17818.3.1.dta	2936	4439.79	1283.61	3	NDSJGSHVLQGR	-	3156.19	3156.15	8-7-0-0-3	4	NXS	1092	0	0	6	0.15644	0.19434	2.06901	0.40209	T	y1+;y3+;y4+;y5+;y6+;y8+;	y8+;	sp|P25311|ZA2G_HUMAN	Y	FG	109	0	112	-0.00132	-1.02756	7.06e-29	sp|P25311|ZA2G_HUMAN/tr|C9JEV0|C9JEV0_HUMAN	1	-0.03419	-7.7025
PGP_01.17820.17820.3.0.dta	2473	3883.69	1604.85	3	KCGLVPVLAENYJK	2,Carbamidomethyl[C];	2278.84	2278.81	6-5-1-0-0	13	NXS	302	5	0.05648	11	0.14736	0.22465	3.8331	0.86109	T	b1+;b2+;b4+;b5+;b7+;b8+;b9+;b11+;y6+;y7+;y9+;Y0+;Y0+;Y1+;Y0++;Y1++;	b1+;b5+;y9+;	sp|P02787|TRFE_HUMAN	G	SD	420	0	432	0.00175	1.08978	2.89e-24	sp|P02787|TRFE_HUMAN	2	-0.03538	-9.11217
PGP_01.17828.17828.3.1.dta	2936	4439.79	1283.61	3	NDSJGSHVLQGR	-	3156.19	3156.15	8-7-0-0-3	4	NXS	1092	0	0	7	0.15018	0.20213	3.05561	0.61763	T	y1+;y3+;y4+;y5+;y6+;y7+;y8+;	y4+;y8+;	sp|P25311|ZA2G_HUMAN	Y	FG	109	0	112	-0.00132	-1.02756	7.06e-29	sp|P25311|ZA2G_HUMAN/tr|C9JEV0|C9JEV0_HUMAN	1	-0.03419	-7.7025
PGP_01.17835.17835.4.0.dta	4443	4799.91	2066.94	4	DIVEYYJDSNGSHVLQGR	10,Deamidated[N];	2732.97	2732.98	7-5-1-0-2	7	NXS	1038	2	0.02607	9	0.1622	0.22627	3.03913	0.68765	T	b2+;b3+;b4+;y3+;y4+;y5+;y8+;y9+;y10+;Y0++;Y1++;	b2+;y8+;	sp|P25311|ZA2G_HUMAN	K	FG	103	0	109	0.01959	9.47317	2.68e-46	sp|P25311|ZA2G_HUMAN/tr|C9JEV0|C9JEV0_HUMAN	6	0.0124	2.58393
PGP_01.17852.17852.3.0.dta	2473	3883.69	1604.85	3	KCGLVPVLAENYJK	2,Carbamidomethyl[C];	2278.84	2278.81	6-5-1-0-0	13	NXS	302	3	0.04383	13	0.15232	0.21821	3.8331	0.83643	T	b1+;b2+;b4+;b5+;b7+;b8+;b9+;b10+;b12+;y6+;y7+;y9+;y13+;Y0+;Y1+;Y1++;	b1+;b5+;y9+;	sp|P02787|TRFE_HUMAN	G	SD	420	0	432	0.00175	1.08978	2.89e-24	sp|P02787|TRFE_HUMAN	2	-0.03525	-9.07869
PGP_01.17858.17858.3.0.dta	2473	3883.69	1604.85	3	KCGLVPVLAENYJK	2,Carbamidomethyl[C];	2278.84	2278.81	6-5-1-0-0	13	NXS	302	4	0.05554	10	0.12404	0.19997	3.8331	0.76651	T	b1+;b2+;b4+;b5+;b7+;b8+;b10+;b12+;y6+;y9+;Y0+;Y0+;Y1+;Y1++;	b5+;y9+;Y0+;	sp|P02787|TRFE_HUMAN	G	SD	420	0	432	0.00175	1.08978	2.89e-24	sp|P02787|TRFE_HUMAN	2	-0.03525	-9.07869
PGP_01.17867.17867.3.0.dta	2473	3883.69	1604.85	3	KCGLVPVLAENYJK	2,Carbamidomethyl[C];	2278.84	2278.81	6-5-1-0-0	13	NXS	302	5	0.04528	6	0.09855	0.17015	3.03379	0.5162	T	b1+;b5+;b7+;b8+;b9+;y9+;Y0+;Y0+;Y1+;Y0++;Y1++;	b5+;y9+;	sp|P02787|TRFE_HUMAN	G	SD	420	0	432	0.00175	1.08978	2.89e-24	sp|P02787|TRFE_HUMAN	2	-0.03525	-9.07869
PGP_01.17882.17882.4.2.dta	571	4417.82	2065.96	4	DIVEYYNDSJGSHVLQGR	-	2351.86	2351.85	5-4-1-0-3	10	NXS	826	0	0	10	0.22208	0.20637	3.66291	0.75591	T	b2+;b3+;b5+;b6+;y3+;y4+;y5+;y6+;y7+;y8+;	b2+;y4+;y8+;	sp|P25311|ZA2G_HUMAN	K	FG	103	0	112	0.01016	4.91545	5.68e-28	sp|P25311|ZA2G_HUMAN/tr|C9JEV0|C9JEV0_HUMAN	13	-0.01052	-2.3818
PGP_01.17920.17920.3.0.dta	571	4782.96	2065.96	3	DIVEYYNDSJGSHVLQGR	-	2717	2716.98	6-5-1-0-3	10	NXS	874	0	0	4	0.14554	0.12846	3.66291	0.47055	T	b2+;b3+;y4+;y8+;	b2+;y4+;y8+;	sp|P25311|ZA2G_HUMAN	K	FG	103	0	112	0.01016	4.91545	5.68e-28	sp|P25311|ZA2G_HUMAN/tr|C9JEV0|C9JEV0_HUMAN	13	-0.02164	-4.52533
PGP_01.17936.17936.3.0.dta	820	3645.5	1440.69	3	FFAPQJLTNMNK	10,Oxidation[M];	2204.81	2204.77	5-4-2-0-0	6	NXT	596	2	0.01888	9	0.0699	0.10672	1.99039	0.21242	T	b2+;b7+;y3+;y4+;y5+;y6+;y7+;y9+;y9++;Y0+;Y1+;	y5+;	sp|P19827|ITIH1_HUMAN	H	NV	280	0.01	285	-0.00013	-0.090173	8.05e-14	sp|P19827|ITIH1_HUMAN	1	-0.03535	-9.69947
PGP_01.17937.17937.3.1.dta	4443	4417.81	2066.94	3	DIVEYYJDSNGSHVLQGR	10,Deamidated[N];	2350.87	2350.83	5-4-2-0-1	7	NXS	900	2	0.00438	12	0.1259	0.16518	3.03913	0.50199	T	b3+;b4+;b5+;b9+;y3+;y4+;y5+;y7+;y8+;y9+;y10+;y11+;Y0++;Y1++;	y4+;y8+;	sp|P25311|ZA2G_HUMAN	K	FG	103	0	109	0.01959	9.47317	2.68e-46	sp|P25311|ZA2G_HUMAN/tr|C9JEV0|C9JEV0_HUMAN	6	-0.04012	-9.08341
PGP_01.17938.17938.3.0.dta	4443	4417.81	2066.94	3	DIVEYYJDSNGSHVLQGR	10,Deamidated[N];	2350.87	2350.83	5-4-2-0-1	7	NXS	900	3	0.01161	11	0.16111	0.22115	3.03913	0.67211	T	b2+;b3+;b4+;b5+;y3+;y5+;y6+;y7+;y8+;y9+;y10+;Y0++;Y0++;Y1++;	b2+;y8+;	sp|P25311|ZA2G_HUMAN	K	FG	103	0	109	0.01959	9.47317	2.68e-46	sp|P25311|ZA2G_HUMAN/tr|C9JEV0|C9JEV0_HUMAN	6	-0.04012	-9.08341
PGP_01.17944.17944.4.0.dta	3761	4735.92	1363.71	4	YJHTGQVIIYR	-	3372.21	3372.19	7-6-3-0-1	2	NXT	1090	0	0	4	0.05566	0.11646	2.00312	0.23329	T	b4+;y1+;y2+;y3+;	b4+;	sp|P56199|ITA1_HUMAN	R	ME	459	0.01	460	0.00072	0.52759	4.14e-06	sp|P56199|ITA1_HUMAN	3	-0.01837	-3.87968
PGP_01.17952.17952.3.0.dta	4443	4417.81	2066.94	3	DIVEYYJDSNGSHVLQGR	10,Deamidated[N];	2350.87	2350.83	5-4-2-0-1	7	NXS	900	0	0	12	0.26502	0.28662	3.83944	1.10047	T	b2+;b3+;b4+;b5+;y1+;y3+;y4+;y5+;y6+;y8+;y9+;y10+;	b2+;y4+;y8+;	sp|P25311|ZA2G_HUMAN	K	FG	103	0	109	0.01959	9.47317	2.68e-46	sp|P25311|ZA2G_HUMAN/tr|C9JEV0|C9JEV0_HUMAN	6	-0.04012	-9.08341
PGP_01.17965.17965.4.2.dta	4084	4417.82	2065.96	4	DIVEYYNDSJGSHVLQGR	0,Carbamyl[AnyN-term];	2351.87	2351.85	5-4-1-0-3	10	NXS	812	0	0	6	0.07934	0.09561	1.94716	0.18617	T	b3+;b4+;y3+;y4+;y5+;y8+;	y8+;	sp|P25311|ZA2G_HUMAN	K	FG	103	0.01	112	0.00485	2.29863	2.5e-40	sp|P25311|ZA2G_HUMAN/tr|C9JEV0|C9JEV0_HUMAN	2	-0.01661	-3.76061
PGP_01.17981.17981.3.0.dta	2473	3664.6	1604.85	3	KCGLVPVLAENYJK	2,Carbamidomethyl[C];	2059.76	2059.73	5-4-1-0-1	13	NXS	252	1	0.00655	5	0.05972	0.12413	3.03379	0.37657	T	b1+;b4+;b5+;y7+;y9+;Y0+;	b1+;b5+;	sp|P02787|TRFE_HUMAN	G	SD	420	0	432	0.00175	1.08978	2.89e-24	sp|P02787|TRFE_HUMAN	2	-0.02303	-6.28613
PGP_01.17982.17982.3.2.dta	3789	3627.5	1404.67	3	SWPAVGJCSSALR	8,Carbamidomethyl[C];	2222.84	2222.81	6-4-0-0-3	7	NXS	590	4	0.06443	8	0.05322	0.15022	1.9782	0.29716	T	y1+;y3+;y4+;y5+;y6+;y8+;y11+;y11++;Y0+;Y1+;Y2+;Y4+;	Y1+;	sp|P02790|HEMO_HUMAN	R	WL	181	0	187	-0.00027	-0.192082	4.68e-18	sp|P02790|HEMO_HUMAN/tr|Q9BS19|Q9BS19_HUMAN	9	-0.02759	-7.60784
PGP_01.17983.17983.3.0.dta	4443	4417.81	2066.94	3	DIVEYYJDSNGSHVLQGR	10,Deamidated[N];	2350.87	2350.83	5-4-2-0-1	7	NXS	896	2	0.00574	11	0.18454	0.22539	3.03913	0.68499	T	b2+;b3+;b4+;b5+;b9+;y3+;y5+;y6+;y8+;y9+;y10+;Y0++;Y0++;	b2+;y8+;	sp|P25311|ZA2G_HUMAN	K	FG	103	0	109	0.01959	9.47317	2.68e-46	sp|P25311|ZA2G_HUMAN/tr|C9JEV0|C9JEV0_HUMAN	6	-0.03962	-8.97021
PGP_01.17993.17993.3.0.dta	4443	4271.75	2066.94	3	DIVEYYJDSNGSHVLQGR	10,Deamidated[N];	2204.81	2204.77	5-4-2-0-0	7	NXS	930	2	0.00249	12	0.27461	0.28702	4.543	1.30393	T	b2+;b3+;b5+;y3+;y4+;y5+;y6+;y7+;y8+;y9+;y10+;y11+;Y0++;Y0++;	b2+;b3+;y4+;y8+;	sp|P25311|ZA2G_HUMAN	K	FG	103	0	109	0.01959	9.47317	2.68e-46	sp|P25311|ZA2G_HUMAN/tr|C9JEV0|C9JEV0_HUMAN	6	-0.03911	-9.15757
PGP_01.17999.17999.3.0.dta	4443	4271.75	2066.94	3	DIVEYYJDSNGSHVLQGR	10,Deamidated[N];	2204.81	2204.77	5-4-2-0-0	7	NXS	930	3	0.01048	13	0.33404	0.32368	4.543	1.47047	T	b2+;b3+;b5+;y1+;y3+;y4+;y5+;y6+;y7+;y8+;y9+;y10+;y11+;Y1+;Y0++;Y0++;	b2+;y4+;y8+;y10+;	sp|P25311|ZA2G_HUMAN	K	FG	103	0	109	0.01959	9.47317	2.68e-46	sp|P25311|ZA2G_HUMAN/tr|C9JEV0|C9JEV0_HUMAN	6	-0.03943	-9.2325
PGP_01.18001.18001.3.0.dta	3761	4080.68	1363.71	3	YJHTGQVIIYR	-	2716.97	2716.98	6-5-1-0-3	2	NXT	826	0	0	4	0.09517	0.14321	2.00312	0.28687	T	b4+;y1+;y2+;y3+;	b4+;	sp|P56199|ITA1_HUMAN	R	ME	459	0.01	460	0.00072	0.52759	4.14e-06	sp|P56199|ITA1_HUMAN	3	0.01656	4.05917
PGP_01.18007.18007.3.1.dta	3026	4403.92	2254.12	3	ADGTVNQIEGEATPVJLTEPAK	-	2149.8	2149.77	7-5-0-0-0	16	NXT	254	0	0	9	0.14192	0.17257	2.03776	0.35165	T	b4+;b7+;b9+;y1+;y2+;y3+;y5+;y6+;y9+;	y3+;	sp|P05090|APOD_HUMAN	R	LE	83	0	98	-0.00071	-0.314841	2.48e-28	sp|P05090|APOD_HUMAN/tr|C9JF17|C9JF17_HUMAN/tr|C9JX71|C9JX71_HUMAN	14	-0.03708	-8.42162
PGP_01.18026.18026.3.1.dta	337	4288.79	1837.85	3	VEYYNDSJGSHVLQGR	-	2450.94	2450.92	4-6-0-0-4	8	NXS	724	0	0	7	0.17359	0.18302	3.04454	0.5572	T	b2+;y1+;y3+;y5+;y6+;y7+;y8+;	b2+;y8+;	sp|P25311|ZA2G_HUMAN	I	FG	105	0	112	-0.00295	-1.60428	3.47e-40	sp|P25311|ZA2G_HUMAN/tr|C9JEV0|C9JEV0_HUMAN	1	-0.02338	-5.45267
PGP_01.18026.18026.4.2.dta	2319	5725.44	3415.62	4	AREDIFMETLKDIVEYYNDSJGSHVLQGR	7,Oxidation[M];	2309.82	2309.8	6-3-2-0-1	21	NXS	314	0	0	6	0.13779	0.08587	1.76462	0.15152	T	y1+;y3+;y5+;y6+;y7+;y8+;	y8+;	sp|P25311|ZA2G_HUMAN	K	FG	92	0.01	112	-0.01878	-5.49671	2.56e-71	sp|P25311|ZA2G_HUMAN/tr|C9JEV0|C9JEV0_HUMAN	7	-0.01943	-3.39421
PGP_01.18032.18032.3.1.dta	3026	4387.92	2254.12	3	ADGTVNQIEGEATPVJLTEPAK	-	2133.8	2133.77	6-5-0-0-1	16	NXT	174	0	0	4	0.10443	0.11038	2.03776	0.22492	T	b7+;y1+;y3+;y5+;	y3+;	sp|P05090|APOD_HUMAN	R	LE	83	0.01	98	-0.00071	-0.314841	2.48e-28	sp|P05090|APOD_HUMAN/tr|C9JF17|C9JF17_HUMAN/tr|C9JX71|C9JX71_HUMAN	14	-0.03318	-7.56334
PGP_01.18033.18033.3.1.dta	2764	4098.71	1875.86	3	YNSQJQSNNQFVLYR	9,Deamidated[N];	2222.85	2222.81	6-4-0-0-3	5	NXS	864	1	0.00584	5	0.16414	0.22205	3.70328	0.8223	T	y1+;y2+;y3+;y4+;y5+;Y0++;	y1+;y2+;y3+;	sp|P01042|KNG1_HUMAN	K	IT	44	0	48	0.00089	0.4742	2.52e-19	sp|P01042|KNG1_HUMAN	7	-0.03817	-9.31489
PGP_01.18034.18034.3.0.dta	337	4288.79	1837.85	3	VEYYNDSJGSHVLQGR	-	2450.94	2450.92	4-6-0-0-4	8	NXS	724	0	0	9	0.19933	0.24041	3.84588	0.92459	T	b2+;b3+;y1+;y3+;y4+;y5+;y6+;y7+;y8+;	b2+;y4+;y8+;	sp|P25311|ZA2G_HUMAN	I	FG	105	0	112	-0.00295	-1.60428	3.47e-40	sp|P25311|ZA2G_HUMAN/tr|C9JEV0|C9JEV0_HUMAN	1	-0.02338	-5.45267
PGP_01.18041.18041.3.0.dta	4443	4417.81	2066.94	3	DIVEYYJDSNGSHVLQGR	10,Deamidated[N];	2350.87	2350.83	5-4-2-0-1	7	NXS	900	0	0	14	0.2177	0.24913	3.03913	0.75715	T	b2+;b3+;b4+;b5+;b9+;y1+;y3+;y5+;y6+;y7+;y8+;y9+;y10+;y11+;	b2+;y8+;	sp|P25311|ZA2G_HUMAN	K	FG	103	0	109	0.01959	9.47317	2.68e-46	sp|P25311|ZA2G_HUMAN/tr|C9JEV0|C9JEV0_HUMAN	6	-0.04012	-9.08341
PGP_01.18043.18043.3.0.dta	4443	4417.81	2066.94	3	DIVEYYJDSNGSHVLQGR	10,Deamidated[N];	2350.87	2350.83	5-4-2-0-1	7	NXS	900	0	0	13	0.27498	0.30512	3.83944	1.17148	T	b2+;b3+;b4+;y2+;y3+;y4+;y5+;y6+;y7+;y8+;y9+;y10+;y11+;	b2+;y4+;y8+;	sp|P25311|ZA2G_HUMAN	K	FG	103	0	109	0.01959	9.47317	2.68e-46	sp|P25311|ZA2G_HUMAN/tr|C9JEV0|C9JEV0_HUMAN	6	-0.04012	-9.08341
PGP_01.18044.18044.3.3.dta	4443	4417.81	2066.94	3	DIVEYYJDSNGSHVLQGR	10,Deamidated[N];	2350.87	2350.83	5-4-2-0-1	7	NXS	900	2	0.01571	10	0.07381	0.12227	2.05687	0.25149	T	b4+;b5+;y1+;y3+;y4+;y5+;y8+;y9+;y10+;y11+;Y0++;Y1++;	y8+;	sp|P25311|ZA2G_HUMAN	K	FG	103	0	109	0.01959	9.47317	2.68e-46	sp|P25311|ZA2G_HUMAN/tr|C9JEV0|C9JEV0_HUMAN	6	-0.04012	-9.08341
PGP_01.18045.18045.3.1.dta	2843	4403.93	2254.12	3	ADGTVNQIEGEATPVJLTEPAK	-	2149.81	2149.77	7-5-0-0-0	16	NXT	142	0	0	12	0.23853	0.25696	3.61025	0.92767	T	b4+;b5+;b6+;b7+;b8+;y1+;y2+;y3+;y5+;y6+;y7+;y9+;	y1+;y2+;y3+;	sp|P05090|APOD_HUMAN	R	LE	83	0	98	-0.00071	-0.314841	2.48e-28	sp|P05090|APOD_HUMAN/tr|C9JF17|C9JF17_HUMAN/tr|C9JX71|C9JX71_HUMAN	14	-0.04174	-9.47998
PGP_01.18046.18046.3.0.dta	4443	4417.81	2066.94	3	DIVEYYJDSNGSHVLQGR	10,Deamidated[N];	2350.87	2350.83	5-4-2-0-1	7	NXS	900	2	0.0102	14	0.22969	0.28374	3.83944	1.08942	T	b2+;b3+;b4+;b5+;b9+;y1+;y3+;y4+;y5+;y6+;y8+;y9+;y10+;y11+;Y0++;Y1++;	b2+;y4+;y8+;	sp|P25311|ZA2G_HUMAN	K	FG	103	0	109	0.01959	9.47317	2.68e-46	sp|P25311|ZA2G_HUMAN/tr|C9JEV0|C9JEV0_HUMAN	6	-0.04012	-9.08341
PGP_01.18047.18047.3.0.dta	4443	4417.81	2066.94	3	DIVEYYJDSNGSHVLQGR	10,Deamidated[N];	2350.87	2350.83	5-4-2-0-1	7	NXS	900	0	0	11	0.24806	0.2728	3.83944	1.0474	T	b2+;b3+;b4+;y1+;y3+;y4+;y5+;y6+;y8+;y9+;y10+;	b2+;y4+;y8+;	sp|P25311|ZA2G_HUMAN	K	FG	103	0	109	0.01959	9.47317	2.68e-46	sp|P25311|ZA2G_HUMAN/tr|C9JEV0|C9JEV0_HUMAN	6	-0.04012	-9.08341
PGP_01.18048.18048.3.0.dta	337	4288.79	1837.85	3	VEYYNDSJGSHVLQGR	-	2450.94	2450.92	4-6-0-0-4	8	NXS	724	0	0	9	0.24231	0.2643	3.84588	1.01645	T	b2+;b3+;y1+;y3+;y4+;y5+;y6+;y7+;y8+;	b2+;y4+;y8+;	sp|P25311|ZA2G_HUMAN	I	FG	105	0	112	-0.00295	-1.60428	3.47e-40	sp|P25311|ZA2G_HUMAN/tr|C9JEV0|C9JEV0_HUMAN	1	-0.02255	-5.2591
PGP_01.18049.18049.3.1.dta	4443	4417.81	2066.94	3	DIVEYYJDSNGSHVLQGR	10,Deamidated[N];	2350.87	2350.83	5-4-2-0-1	7	NXS	900	1	0.00291	14	0.20926	0.26205	3.83944	1.00615	T	b2+;b3+;b4+;b5+;b9+;y1+;y3+;y4+;y5+;y7+;y8+;y9+;y10+;y11+;Y0++;	b2+;y4+;y8+;	sp|P25311|ZA2G_HUMAN	K	FG	103	0	109	0.01959	9.47317	2.68e-46	sp|P25311|ZA2G_HUMAN/tr|C9JEV0|C9JEV0_HUMAN	6	-0.04012	-9.08341
PGP_01.18055.18055.3.0.dta	337	4288.79	1837.85	3	VEYYNDSJGSHVLQGR	-	2450.94	2450.92	4-6-0-0-4	8	NXS	724	0	0	8	0.22072	0.25715	3.84588	0.98897	T	b2+;b3+;y3+;y4+;y5+;y6+;y7+;y8+;	b2+;y4+;y8+;	sp|P25311|ZA2G_HUMAN	I	FG	105	0	112	-0.00295	-1.60428	3.47e-40	sp|P25311|ZA2G_HUMAN/tr|C9JEV0|C9JEV0_HUMAN	1	-0.02255	-5.2591
PGP_01.18056.18056.3.0.dta	4443	4417.81	2066.94	3	DIVEYYJDSNGSHVLQGR	10,Deamidated[N];	2350.87	2350.83	5-4-2-0-1	7	NXS	900	1	0.00382	14	0.24231	0.28649	3.83944	1.09995	T	b2+;b3+;b4+;b5+;y1+;y3+;y4+;y5+;y6+;y7+;y8+;y9+;y10+;y11+;Y1+;	b2+;y4+;y8+;	sp|P25311|ZA2G_HUMAN	K	FG	103	0	109	0.01959	9.47317	2.68e-46	sp|P25311|ZA2G_HUMAN/tr|C9JEV0|C9JEV0_HUMAN	6	-0.04012	-9.08341
PGP_01.18060.18060.3.2.dta	4994	4309.7	1610.72	3	YYJDSNGSHVLQGR	6,Deamidated[N];	2698.98	2698.95	5-5-3-0-0	3	NXS	806	0	0	4	0.05538	0.06908	2.05687	0.14208	T	y1+;y3+;y8+;y10+;	y8+;	sp|P25311|ZA2G_HUMAN	E	FG	107	0.01	109	-0.00975	-6.04954	7.6e-33	sp|P25311|ZA2G_HUMAN/tr|C9JEV0|C9JEV0_HUMAN	1	-0.02982	-6.92085
PGP_01.18066.18066.3.0.dta	337	4288.79	1837.85	3	VEYYNDSJGSHVLQGR	-	2450.94	2450.92	4-6-0-0-4	8	NXS	724	0	0	9	0.24936	0.26663	3.84588	1.02541	T	b2+;b3+;y1+;y3+;y4+;y5+;y6+;y7+;y8+;	b2+;y4+;y8+;	sp|P25311|ZA2G_HUMAN	I	FG	105	0	112	-0.00295	-1.60428	3.47e-40	sp|P25311|ZA2G_HUMAN/tr|C9JEV0|C9JEV0_HUMAN	1	-0.02255	-5.2591
PGP_01.18073.18073.4.0.dta	571	4417.82	2065.96	4	DIVEYYNDSJGSHVLQGR	-	2351.86	2351.85	5-4-1-0-3	10	NXS	850	0	0	6	0.09018	0.11517	2.89047	0.33291	T	b2+;b3+;b4+;y3+;y5+;y8+;	b2+;y8+;	sp|P25311|ZA2G_HUMAN	K	FG	103	0	112	0.01016	4.91545	5.68e-28	sp|P25311|ZA2G_HUMAN/tr|C9JEV0|C9JEV0_HUMAN	13	-0.01382	-3.12894
PGP_01.18074.18074.4.3.dta	2936	4293.75	1283.61	4	NDSJGSHVLQGR	-	3010.15	3010.12	6-5-0-0-7	4	NXS	1084	0	0	6	0.12571	0.16074	2.06901	0.33258	T	y1+;y3+;y4+;y6+;y7+;y8+;	y8+;	sp|P25311|ZA2G_HUMAN	Y	FG	109	0	112	-0.00132	-1.02756	7.06e-29	sp|P25311|ZA2G_HUMAN/tr|C9JEV0|C9JEV0_HUMAN	1	-0.02588	-6.02874
PGP_01.18075.18075.3.0.dta	337	4288.79	1837.85	3	VEYYNDSJGSHVLQGR	-	2450.94	2450.92	4-6-0-0-4	8	NXS	724	0	0	9	0.23268	0.27617	4.55026	1.25664	T	b2+;b3+;y2+;y3+;y4+;y5+;y6+;y7+;y8+;	b2+;y2+;y4+;y8+;	sp|P25311|ZA2G_HUMAN	I	FG	105	0	112	-0.00295	-1.60428	3.47e-40	sp|P25311|ZA2G_HUMAN/tr|C9JEV0|C9JEV0_HUMAN	1	-0.02255	-5.2591
PGP_01.18076.18076.3.1.dta	4443	4581.88	2066.94	3	DIVEYYJDSNGSHVLQGR	10,Deamidated[N];	2514.94	2514.9	8-6-0-0-0	7	NXS	1002	0	0	10	0.24649	0.25746	3.03913	0.78244	T	b2+;b3+;b4+;y1+;y3+;y4+;y8+;y9+;y10+;y11+;	b2+;y8+;	sp|P25311|ZA2G_HUMAN	K	FG	103	0	109	0.01959	9.47317	2.68e-46	sp|P25311|ZA2G_HUMAN/tr|C9JEV0|C9JEV0_HUMAN	6	-0.03909	-8.53324
PGP_01.18077.18077.3.0.dta	4998	4960.12	2452.13	3	HKPEIJSTTHPGADLQENFCR	18,Deamidated[N];20,Carbamidomethyl[C];	2507.98	2507.94	4-7-0-0-3	6	NXT	464	0	0	5	0.19316	0.10787	2.708	0.2921	T	b2+;b3+;y1+;y7+;y11+;	b2+;y11+;	sp|P00734|THRB_HUMAN	P	NP	138	0.01	143	0.00186	0.758219	1.71e-12	sp|P00734|THRB_HUMAN/tr|C9JV37|C9JV37_HUMAN/tr|E9PIT3|E9PIT3_HUMAN	1	-0.04402	-8.87652
PGP_01.18079.18079.4.1.dta	4994	4309.71	1610.72	4	YYJDSNGSHVLQGR	6,Deamidated[N];	2698.99	2698.95	5-5-3-0-0	3	NXS	886	0	0	4	0.10276	0.09296	2.05687	0.1912	T	y1+;y8+;y9+;y10+;	y8+;	sp|P25311|ZA2G_HUMAN	E	FG	107	0.01	109	-0.00975	-6.04954	7.6e-33	sp|P25311|ZA2G_HUMAN/tr|C9JEV0|C9JEV0_HUMAN	1	-0.04147	-9.62462
PGP_01.18080.18080.3.1.dta	4992	4308.64	1447.66	3	YJDSNGSHVLQGR	5,Deamidated[N];	2860.98	2861	6-5-3-0-0	2	NXS	268	0	0	4	0.08302	0.09341	2.06085	0.19251	T	y1+;y4+;y8+;y10+;	y8+;	sp|P25311|ZA2G_HUMAN	Y	FG	108	0.01	109	0.00036	0.248509	7.14e-36	sp|P25311|ZA2G_HUMAN/tr|C9JEV0|C9JEV0_HUMAN	1	0.01716	3.98364
PGP_01.18087.18087.4.0.dta	4999	4960.08	2452.13	4	HKPEINSTTHPGADLQEJFCR	6,Deamidated[N];20,Carbamidomethyl[C];	2507.95	2507.94	4-7-0-0-3	18	NXC	644	0	0	5	0.11875	0.11515	2.708	0.31183	T	b2+;b3+;y4+;y5+;y17+++;	b2+;b3+;	sp|P00734|THRB_HUMAN	P	NP	138	0	155	0.00186	0.758219	1.71e-12	sp|P00734|THRB_HUMAN/tr|C9JV37|C9JV37_HUMAN/tr|E9PIT3|E9PIT3_HUMAN	1	-0.00985	-1.98625
PGP_01.18104.18104.4.0.dta	571	4271.76	2065.96	4	DIVEYYNDSJGSHVLQGR	-	2205.8	2205.79	5-4-1-0-2	10	NXS	852	0	0	12	0.28729	0.23887	4.3441	1.03767	T	b2+;b3+;b4+;b5+;b6+;b6++;y3+;y4+;y5+;y6+;y7+;y8+;	b2+;b4+;y4+;y8+;	sp|P25311|ZA2G_HUMAN	K	FG	103	0	112	0.01016	4.91545	5.68e-28	sp|P25311|ZA2G_HUMAN/tr|C9JEV0|C9JEV0_HUMAN	13	-0.00902	-2.11204
PGP_01.18106.18106.3.0.dta	337	4288.79	1837.85	3	VEYYNDSJGSHVLQGR	-	2450.94	2450.92	4-6-0-0-4	8	NXS	724	0	0	8	0.22501	0.25805	3.84588	0.99243	T	b2+;b3+;y3+;y4+;y5+;y6+;y7+;y8+;	b2+;y4+;y8+;	sp|P25311|ZA2G_HUMAN	I	FG	105	0	112	-0.00295	-1.60428	3.47e-40	sp|P25311|ZA2G_HUMAN/tr|C9JEV0|C9JEV0_HUMAN	1	-0.02277	-5.31041
PGP_01.18107.18107.3.0.dta	4443	4271.75	2066.94	3	DIVEYYJDSNGSHVLQGR	10,Deamidated[N];	2204.81	2204.77	5-4-2-0-0	7	NXS	930	3	0.00499	15	0.26939	0.30021	4.543	1.36387	T	b2+;b3+;b5+;b6+;b15+;y2+;y3+;y4+;y5+;y6+;y7+;y8+;y9+;y10+;y11+;Y0++;Y0++;Y1++;	b2+;y2+;y4+;y8+;	sp|P25311|ZA2G_HUMAN	K	FG	103	0	109	0.01959	9.47317	2.68e-46	sp|P25311|ZA2G_HUMAN/tr|C9JEV0|C9JEV0_HUMAN	6	-0.03945	-9.23718
PGP_01.18119.18119.3.0.dta	337	4288.79	1837.85	3	VEYYNDSJGSHVLQGR	-	2450.94	2450.92	4-6-0-0-4	8	NXS	724	0	0	9	0.23271	0.26194	4.55026	1.19192	T	b2+;y1+;y2+;y3+;y4+;y5+;y6+;y7+;y8+;	b2+;y2+;y4+;y8+;	sp|P25311|ZA2G_HUMAN	I	FG	105	0	112	-0.00295	-1.60428	3.47e-40	sp|P25311|ZA2G_HUMAN/tr|C9JEV0|C9JEV0_HUMAN	1	-0.02277	-5.31041
PGP_01.18133.18133.4.2.dta	321	4960.08	2049.04	4	KPPPSQPPGNIIWJSSDSK	-	2911.04	2911.03	9-5-1-0-1	14	NXS	654	0	0	4	0.06889	0.06138	1.93665	0.11888	T	b1+;b2+;b3+;y1+;	b3+;	sp|Q8IWV2|CNTN4_HUMAN	R	II	898	0.01	911	0.00603	2.94142	5e-23	sp|Q8IWV2|CNTN4_HUMAN	14	-0.01427	-2.87755
PGP_01.18143.18143.4.0.dta	571	4271.76	2065.96	4	DIVEYYNDSJGSHVLQGR	-	2205.8	2205.79	5-4-1-0-2	10	NXS	850	0	0	11	0.22429	0.21545	3.66291	0.78918	T	b2+;b3+;b4+;b5+;b6++;y3+;y4+;y5+;y6+;y7+;y8+;	b2+;y4+;y8+;	sp|P25311|ZA2G_HUMAN	K	FG	103	0	112	0.01016	4.91545	5.68e-28	sp|P25311|ZA2G_HUMAN/tr|C9JEV0|C9JEV0_HUMAN	13	-0.00889	-2.0816
PGP_01.18144.18144.3.2.dta	4943	4435.84	1838.83	3	VEYYNDSJGSHVLQGR	5,Deamidated[N];	2597.01	2596.98	4-6-0-0-5	8	NXS	926	0	0	6	0.16552	0.15372	2.909	0.44718	T	b2+;y1+;y2+;y3+;y4+;y8+;	b2+;y8+;	sp|P25311|ZA2G_HUMAN	I	FG	105	0	112	-0.00193	-1.04902	2.43e-14	sp|P25311|ZA2G_HUMAN/tr|C9JEV0|C9JEV0_HUMAN	1	-0.02839	-6.40156
PGP_01.18144.18144.4.0.dta	2319	5913.53	3415.62	4	AREDIFMETLKDIVEYYNDSJGSHVLQGR	7,Oxidation[M];	2497.9	2497.91	5-4-1-0-4	21	NXS	334	0	0	5	0.13078	0.07018	1.76462	0.12383	T	y1+;y2+;y3+;y4+;y8+;	y8+;	sp|P25311|ZA2G_HUMAN	K	FG	92	0.01	112	-0.01878	-5.49671	2.56e-71	sp|P25311|ZA2G_HUMAN/tr|C9JEV0|C9JEV0_HUMAN	7	0.00368	0.622408
PGP_01.18163.18163.3.2.dta	337	4288.79	1837.85	3	VEYYNDSJGSHVLQGR	-	2450.94	2450.92	4-6-0-0-4	8	NXS	730	0	0	4	0.04455	0.09306	2.06085	0.19179	T	y3+;y4+;y5+;y8+;	y8+;	sp|P25311|ZA2G_HUMAN	I	FG	105	0.01	112	-0.00295	-1.60428	3.47e-40	sp|P25311|ZA2G_HUMAN/tr|C9JEV0|C9JEV0_HUMAN	1	-0.02237	-5.21712
PGP_01.18170.18170.3.1.dta	4443	4271.75	2066.94	3	DIVEYYJDSNGSHVLQGR	10,Deamidated[N];	2204.81	2204.77	5-4-2-0-0	7	NXS	930	1	0.00178	11	0.12859	0.1928	3.03913	0.58595	T	b2+;b3+;b4+;b5+;y1+;y3+;y5+;y7+;y8+;y9+;y10+;Y0++;	b2+;y8+;	sp|P25311|ZA2G_HUMAN	K	FG	103	0	109	0.01959	9.47317	2.68e-46	sp|P25311|ZA2G_HUMAN/tr|C9JEV0|C9JEV0_HUMAN	6	-0.03943	-9.2325
PGP_01.18173.18173.4.2.dta	571	4271.76	2065.96	4	DIVEYYNDSJGSHVLQGR	-	2205.8	2205.79	5-4-1-0-2	10	NXS	850	0	0	8	0.14016	0.16121	2.89047	0.46597	T	b2+;b3+;b4+;y1+;y3+;y4+;y5+;y8+;	b2+;y8+;	sp|P25311|ZA2G_HUMAN	K	FG	103	0	112	0.01016	4.91545	5.68e-28	sp|P25311|ZA2G_HUMAN/tr|C9JEV0|C9JEV0_HUMAN	13	-0.00888	-2.07926
PGP_01.18174.18174.3.0.dta	4443	4271.75	2066.94	3	DIVEYYJDSNGSHVLQGR	10,Deamidated[N];	2204.81	2204.77	5-4-2-0-0	7	NXS	930	4	0.01179	16	0.32277	0.35374	4.543	1.60702	T	b2+;b3+;b4+;b5+;b6+;y1+;y2+;y3+;y4+;y5+;y6+;y7+;y8+;y9+;y10+;y11+;Y1+;Y0++;Y0++;Y1++;	b2+;b3+;y4+;y8+;	sp|P25311|ZA2G_HUMAN	K	FG	103	0	109	0.01959	9.47317	2.68e-46	sp|P25311|ZA2G_HUMAN/tr|C9JEV0|C9JEV0_HUMAN	6	-0.03943	-9.2325
PGP_01.18212.18212.3.1.dta	4443	4271.75	2066.94	3	DIVEYYJDSNGSHVLQGR	10,Deamidated[N];	2204.81	2204.77	5-4-2-0-0	7	NXS	914	1	0.00115	10	0.11332	0.17098	3.03913	0.51963	T	b2+;b3+;b4+;b5+;b9+;y3+;y7+;y8+;y9+;y10+;Y0+;	b2+;y8+;	sp|P25311|ZA2G_HUMAN	K	FG	103	0	109	0.01959	9.47317	2.68e-46	sp|P25311|ZA2G_HUMAN/tr|C9JEV0|C9JEV0_HUMAN	6	-0.03705	-8.67523
PGP_01.18319.18319.3.0.dta	3259	5000	2632.11	3	CTSGAYSJASSTDSASYYPLTGDTR	1,Carbamidomethyl[C];	2367.89	2367.85	6-4-1-0-2	8	NXS	1164	0	0	6	0.34318	0.32806	3.80863	1.24945	T	b10+;y1+;y2+;y5+;y7+;y8+;	y2+;y7+;y8+;	sp|P04114|APOB_HUMAN	Y	LE	976	0	983	0.00043	0.163306	3.35e-27	sp|P04114|APOB_HUMAN	2	-0.04762	-9.52582
PGP_01.18325.18325.4.0.dta	805	5000	2632.11	4	CTSGAYSJASSTDSASYYPLTGDTR	1,Carbamidomethyl[C];	2367.89	2367.85	6-4-1-0-2	8	NXS	1166	0	0	9	0.24252	0.30722	3.58783	1.10226	T	b4+;y1+;y2+;y4+;y5+;y6+;y7+;y8+;y9+;	y2+;y7+;y8+;	sp|P04114|APOB_HUMAN	Y	LE	976	0	983	0.00043	0.163306	3.35e-27	sp|P04114|APOB_HUMAN	2	-0.04833	-9.66785
PGP_01.18352.18352.3.0.dta	1523	5020.03	1621.82	3	TVAVJYSQPISEASR	-	3398.21	3398.24	5-7-2-0-4	5	NXS	1144	0	0	4	0.1931	0.19837	1.95806	0.38843	T	y1+;y5+;y6+;y7+;	y7+;	sp|Q9NZP8|C1RL_HUMAN	Q	GS	162	0	166	0.00448	2.76065	1.18e-16	sp|Q9NZP8|C1RL_HUMAN/tr|F5GWF3|F5GWF3_HUMAN	2	0.03401	6.77627
PGP_01.18379.18379.3.0.dta	571	4417.83	2065.96	3	DIVEYYNDSJGSHVLQGR	-	2351.87	2351.85	5-4-1-0-3	10	NXS	804	0	0	6	0.14233	0.14632	2.89047	0.42292	T	b2+;b3+;b4+;y1+;y4+;y8+;	b2+;y8+;	sp|P25311|ZA2G_HUMAN	K	FG	103	0	112	0.01016	4.91545	5.68e-28	sp|P25311|ZA2G_HUMAN/tr|C9JEV0|C9JEV0_HUMAN	13	-0.0199	-4.50548
PGP_01.18380.18380.3.0.dta	571	4417.83	2065.96	3	DIVEYYNDSJGSHVLQGR	-	2351.87	2351.85	5-4-1-0-3	10	NXS	804	0	0	6	0.14233	0.14645	1.94716	0.28516	T	b2+;b3+;b4+;y1+;y4+;y8+;	b2+;	sp|P25311|ZA2G_HUMAN	K	FG	103	0	112	0.01016	4.91545	5.68e-28	sp|P25311|ZA2G_HUMAN/tr|C9JEV0|C9JEV0_HUMAN	13	-0.0199	-4.50548
PGP_01.18382.18382.3.0.dta	571	4417.83	2065.96	3	DIVEYYNDSJGSHVLQGR	-	2351.87	2351.85	5-4-1-0-3	10	NXS	804	0	0	6	0.14836	0.15037	3.66291	0.55078	T	b2+;b3+;y1+;y3+;y4+;y8+;	b2+;y4+;y8+;	sp|P25311|ZA2G_HUMAN	K	FG	103	0	112	0.01016	4.91545	5.68e-28	sp|P25311|ZA2G_HUMAN/tr|C9JEV0|C9JEV0_HUMAN	13	-0.0199	-4.50548
PGP_01.18433.18433.3.0.dta	571	4417.82	2065.96	3	DIVEYYNDSJGSHVLQGR	-	2351.87	2351.85	5-4-1-0-3	10	NXS	812	0	0	11	0.1872	0.20426	3.66291	0.7482	T	b2+;b3+;b4+;b5+;y1+;y2+;y3+;y4+;y5+;y6+;y8+;	b2+;y4+;y8+;	sp|P25311|ZA2G_HUMAN	K	FG	103	0	112	0.01016	4.91545	5.68e-28	sp|P25311|ZA2G_HUMAN/tr|C9JEV0|C9JEV0_HUMAN	13	-0.01732	-3.92136
PGP_01.18449.18449.3.0.dta	2857	4320.62	2081.84	3	QQQHLFGSJVTDCSGNFC	0,Gln->pyro-Glu[AnyN-termQ];13,Carbamidomethyl[C];18,Carbamidomethyl[C];	2238.78	2238.8	7-4-0-0-2	9	NXT	156	0	0	4	0.08039	0.11299	2.05687	0.2324	T	b4+;b5+;b6+;y2+;	y2+;	sp|P02787|TRFE_HUMAN	R	LF	622	0.01	630	-0.00146	-0.700971	9.86e-15	sp|P02787|TRFE_HUMAN	2	0.02363	5.47042
PGP_01.18452.18452.3.1.dta	3020	4302.66	1356.62	3	QQQHLFGSJVTD	0,Gln->pyro-Glu[AnyN-termQ];	2946.05	2946.09	6-9-0-0-1	9	NXT	456	0	0	5	0.04277	0.1015	2.06901	0.21001	T	b4+;b7+;b9+;b10+;y11+;	b4+;	sp|P02787|TRFE_HUMAN	R	CS	622	0.01	630	-0.00238	-1.75309	4.17e-17	sp|P02787|TRFE_HUMAN	1	0.04249	9.87769
PGP_01.18462.18462.4.3.dta	803	5018.02	2472.08	4	TSGAYSJASSTDSASYYPLTGDTR	-	2545.94	2545.89	8-4-1-0-1	7	NXS	1058	0	0	11	0.37132	0.41807	3.80272	1.58981	T	y1+;y2+;y4+;y5+;y6+;y7+;y8+;y9+;y10+;y12+;y16+;	y2+;y7+;y8+;	sp|P04114|APOB_HUMAN	C	LE	977	0	983	-0.00069	-0.279006	4.36e-21	sp|P04114|APOB_HUMAN	2	-0.04885	-9.73677
PGP_01.18466.18466.4.0.dta	2473	3518.56	1604.85	4	KCGLVPVLAENYJK	2,Carbamidomethyl[C];	1913.71	1913.68	5-4-1-0-0	13	NXS	174	3	0.04035	9	0.28982	0.27648	3.8331	1.05976	T	b1+;b2+;b4+;b5+;b7+;b9+;b10+;y6+;y9+;Y0+;Y0++;Y1++;	b1+;b5+;y9+;	sp|P02787|TRFE_HUMAN	G	SD	420	0	432	0.00175	1.08978	2.89e-24	sp|P02787|TRFE_HUMAN	2	-0.03351	-9.52643
PGP_01.18467.18467.3.0.dta	571	4417.82	2065.96	3	DIVEYYNDSJGSHVLQGR	-	2351.87	2351.85	5-4-1-0-3	10	NXS	834	0	0	4	0.11835	0.12157	2.89047	0.35139	T	b2+;y1+;y4+;y8+;	b2+;y8+;	sp|P25311|ZA2G_HUMAN	K	FG	103	0	112	0.01016	4.91545	5.68e-28	sp|P25311|ZA2G_HUMAN/tr|C9JEV0|C9JEV0_HUMAN	13	-0.01524	-3.45044
PGP_01.18505.18505.3.1.dta	799	5018.03	2226.98	3	AYSJASSTDSASYYPLTGDTR	-	2791.06	2791.02	7-6-0-0-3	4	NXS	1028	0	0	4	0.2998	0.28877	3.62582	1.04702	T	y1+;y2+;y7+;y8+;	y2+;y7+;y8+;	sp|P04114|APOB_HUMAN	G	LE	980	0	983	0.00214	0.960518	7.48e-07	sp|P04114|APOB_HUMAN	2	-0.03695	-7.36486
PGP_01.18528.18528.3.1.dta	578	3258.4	1343.68	3	LVYESGSLJFSK	-	1914.72	1914.7	5-4-0-0-2	9	NXS	244	3	0.06376	6	0.05231	0.13483	2.06901	0.27897	T	b10+;y2+;y3+;y4+;y8+;y10+;Y0+;Y1+;Y4+;	Y0+;	sp|P04114|APOB_HUMAN	N	LE	2974	0	2982	-0.00031	-0.23054	1.6e-35	sp|P04114|APOB_HUMAN	1	-0.02053	-6.30254
PGP_01.18533.18533.3.2.dta	1793	3223.28	1137.48	3	GJWSAMPSCK	9,Carbamidomethyl[C];	2085.8	2085.79	3-5-0-0-4	2	NXS	134	0	0	4	0.03838	0.08765	2.0861	0.18284	T	b4+;b5+;y2+;y4+;	y4+;	sp|P02749|APOH_HUMAN	L	AS	252	0.01	253	-0.00034	-0.298648	2.98e-18	sp|P02749|APOH_HUMAN/tr|J3KS17|J3KS17_HUMAN	1	-0.01048	-3.25235
PGP_01.18616.18616.3.3.dta	4443	4271.75	2066.94	3	DIVEYYJDSNGSHVLQGR	10,Deamidated[N];	2204.81	2204.77	5-4-2-0-0	7	NXS	914	0	0	8	0.12982	0.18942	3.83944	0.72726	T	b2+;b3+;y3+;y4+;y5+;y8+;y9+;y10+;	b2+;y4+;y8+;	sp|P25311|ZA2G_HUMAN	K	FG	103	0	109	0.01959	9.47317	2.68e-46	sp|P25311|ZA2G_HUMAN/tr|C9JEV0|C9JEV0_HUMAN	6	-0.03644	-8.5324
PGP_01.18622.18622.4.3.dta	60	4456.98	2251.15	4	KEGYSJISYIVVNHQGISSR	-	2205.84	2205.79	5-4-1-0-2	6	NXS	170	1	0.01073	8	0.16255	0.22509	3.64194	0.81978	T	y1+;y5+;y6+;y7+;y8+;y9+;y10+;y13+;Y0++;	y5+;y10+;y13+;	sp|P49908|SEPP1_HUMAN	K	LK	78	0	83	-0.00118	-0.523949	2.38e-16	sp|P49908|SEPP1_HUMAN/tr|A0A182DWH7|A0A182DWH7_HUMAN/tr|A0A182DWH8|A0A182DWH8_HUMAN	7	-0.04418	-9.91468
PGP_01.18625.18625.4.3.dta	60	4456.98	2251.15	4	KEGYSJISYIVVNHQGISSR	-	2205.84	2205.79	5-4-1-0-2	6	NXS	170	0	0	6	0.12419	0.19132	2.87278	0.54963	T	y1+;y5+;y6+;y7+;y8+;y9+;	y1+;y8+;	sp|P49908|SEPP1_HUMAN	K	LK	78	0	83	-0.00118	-0.523949	2.38e-16	sp|P49908|SEPP1_HUMAN/tr|A0A182DWH7|A0A182DWH7_HUMAN/tr|A0A182DWH8|A0A182DWH8_HUMAN	7	-0.04418	-9.91468
PGP_01.18640.18640.4.0.dta	621	4271.77	1483.77	4	LDPTVLDAGELAJR	-	2787.99	2787.98	5-4-3-0-2	13	NXT	834	0	0	4	0.12685	0.18138	3.69399	0.67001	T	b2+;y1+;y3+;y4+;	b2+;y3+;y4+;	sp|Q6UVK1|CSPG4_HUMAN	R	TG	2063	0	2075	-2e-05	-0.01347	2.84e-11	sp|Q6UVK1|CSPG4_HUMAN	14	-0.01036	-2.42579
PGP_01.18650.18650.4.3.dta	803	5001	2472.08	4	TSGAYSJASSTDSASYYPLTGDTR	-	2528.92	2528.88	7-4-2-0-0	7	NXS	1038	1	0.01183	4	0.13072	0.22743	3.00823	0.68415	T	y1+;y2+;y7+;y8+;Y2++;	y2+;y7+;	sp|P04114|APOB_HUMAN	C	LE	977	0	983	-0.00069	-0.279006	4.36e-21	sp|P04114|APOB_HUMAN	2	-0.04348	-8.69594
PGP_01.18671.18671.3.0.dta	4443	4271.75	2066.94	3	DIVEYYJDSNGSHVLQGR	10,Deamidated[N];	2204.81	2204.77	5-4-2-0-0	7	NXS	908	2	0.0124	14	0.29255	0.32648	3.83944	1.25348	T	b2+;b3+;b4+;b5+;y1+;y3+;y4+;y5+;y6+;y7+;y8+;y9+;y10+;y11+;Y0++;Y0++;	b2+;y4+;y8+;	sp|P25311|ZA2G_HUMAN	K	FG	103	0	109	0.01959	9.47317	2.68e-46	sp|P25311|ZA2G_HUMAN/tr|C9JEV0|C9JEV0_HUMAN	6	-0.03555	-8.32401
PGP_01.18683.18683.3.2.dta	2341	3869.55	1663.75	3	HYTJSSQDVTVPCR	13,Carbamidomethyl[C];	2205.8	2205.79	5-4-1-0-2	4	NXS	546	0	0	4	0.08184	0.0882	2.92847	0.2583	T	b2+;b4+;y1+;y12++;	b2+;b4+;	sp|P01877|IGHA2_HUMAN	K	VP	89	0	92	0.0037	2.22257	1.18e-20	sp|P01877|IGHA2_HUMAN/tr|A0A286YEY5|A0A286YEY5_HUMAN	14	-0.01156	-2.98819
PGP_01.18707.18707.3.1.dta	3039	3793.59	1691.85	3	DYLJETQQLTPEIK	-	2101.75	2101.78	4-5-0-0-3	4	NXT	558	0	0	4	0.0354	0.08515	2.0649	0.17584	T	y4+;y5+;y6+;y13+;	y4+;	sp|P01023|A2MG_HUMAN	L	SK	988	0.01	991	-0.00101	-0.596633	1.42e-12	sp|P01023|A2MG_HUMAN	2	0.03529	9.30508
PGP_01.18770.18770.3.0.dta	4443	4271.75	2066.94	3	DIVEYYJDSNGSHVLQGR	10,Deamidated[N];	2204.81	2204.77	5-4-2-0-0	7	NXS	916	0	0	5	0.10456	0.14616	3.03913	0.4442	T	b2+;b4+;y4+;y8+;y10+;	b2+;y8+;	sp|P25311|ZA2G_HUMAN	K	FG	103	0	109	0.01959	9.47317	2.68e-46	sp|P25311|ZA2G_HUMAN/tr|C9JEV0|C9JEV0_HUMAN	6	-0.0383	-8.96791
PGP_01.18774.18774.3.2.dta	2475	4957.03	1672.81	3	QCIYJTTYLNVQR	2,Carbamidomethyl[C];	3284.22	3284.17	7-7-2-0-1	5	NXT	1004	0	0	4	0.0844	0.11095	1.98729	0.22049	T	y1+;y3+;y4+;y6+;	y4+;	sp|P02763|A1AG1_HUMAN	D	EN	89	0.01	93	-0.00046	-0.274825	4.44e-16	sp|P02763|A1AG1_HUMAN	2	-0.04578	-9.23716
PGP_01.18781.18781.3.1.dta	3566	3508.47	1506.79	3	IJTTNVMGTSLTVR	-	2001.68	2001.69	5-3-2-0-0	2	NXT	512	0	0	5	0.14682	0.21248	3.03379	0.64463	T	y1+;y7+;y8+;y9+;y10+;	y1+;y8+;	sp|P01023|A2MG_HUMAN	S	VN	409	0	410	0.00077	0.510685	6.98e-24	sp|P01023|A2MG_HUMAN	1	0.01207	3.44124
PGP_01.18790.18790.4.0.dta	2016	4791.96	1384.72	4	IYJTTYLNVQR	-	3407.24	3407.24	9-6-0-0-5	3	NXT	888	0	0	4	0.05183	0.05844	2.00312	0.11706	T	y1+;y4+;y5+;y7+;	y4+;	sp|P02763|A1AG1_HUMAN	C	EN	91	0.01	93	0.00031	0.223713	1.34e-11	sp|P02763|A1AG1_HUMAN	1	-0.00173	-0.361097
PGP_01.18797.18797.3.0.dta	1271	3852.56	1241.59	3	QQQHLFGSJVT	0,Gln->pyro-Glu[AnyN-termQ];	2610.97	2610.93	5-6-2-0-0	9	NXT	618	0	0	6	0.06497	0.06387	2.07742	0.13269	T	b2+;b3+;b7+;b8+;b9+;b10+;	b3+;	sp|P02787|TRFE_HUMAN	R	DC	622	0.01	630	0.00151	1.21522	1.28e-13	sp|P02787|TRFE_HUMAN	1	-0.03816	-9.9076
PGP_01.18805.18805.3.0.dta	1271	3869.56	1241.59	3	QQQHLFGSJVT	0,Gln->pyro-Glu[AnyN-termQ];	2627.97	2627.95	6-6-1-0-1	9	NXT	570	1	0.00501	4	0.05782	0.0819	2.07742	0.17014	T	b3+;b6+;b7+;b9+;Y0+;	b6+;	sp|P02787|TRFE_HUMAN	R	DC	622	0.01	630	0.00151	1.21522	1.28e-13	sp|P02787|TRFE_HUMAN	1	-0.0228	-5.89364
PGP_01.18814.18814.3.0.dta	2475	4809.96	1672.81	3	QCIYJTTYLNVQR	2,Carbamidomethyl[C];	3137.15	3137.12	5-5-3-0-3	5	NXT	1130	0	0	4	0.06571	0.12093	1.98729	0.24032	T	y1+;y2+;y4+;y5+;	y1+;	sp|P02763|A1AG1_HUMAN	D	EN	89	0.01	93	-0.00046	-0.274825	4.44e-16	sp|P02763|A1AG1_HUMAN	2	-0.02658	-5.52716
PGP_01.18818.18818.3.1.dta	39	3727.58	1609.82	3	SIJTTNVMGTSLTVR	8,Oxidation[M];	2117.76	2117.78	5-5-0-0-2	3	NXT	364	0	0	9	0.17763	0.18477	3.02854	0.55959	T	b2+;b4+;b7+;y1+;y3+;y4+;y5+;y6+;y7+;	y1+;y7+;	sp|P01023|A2MG_HUMAN	F	VN	408	0	410	-0.00114	-0.707721	8.43e-63	sp|P01023|A2MG_HUMAN	1	0.0135	3.62264
PGP_01.18842.18842.3.1.dta	39	3524.53	1609.82	3	SIJTTNVMGTSLTVR	8,Oxidation[M];	1914.71	1914.7	5-4-0-0-2	3	NXT	250	0	0	10	0.19146	0.20251	3.02854	0.6133	T	b2+;b3+;b4+;b7+;y1+;y3+;y4+;y5+;y6+;y7+;	y1+;y7+;	sp|P01023|A2MG_HUMAN	F	VN	408	0	410	-0.00114	-0.707721	8.43e-63	sp|P01023|A2MG_HUMAN	1	-0.00814	-2.31019
PGP_01.18854.18854.3.1.dta	4084	4270.73	2065.96	3	DIVEYYNDSJGSHVLQGR	0,Carbamyl[AnyN-term];	2204.77	2204.77	5-4-2-0-0	10	NXS	956	0	0	4	0.05449	0.08019	1.94716	0.15615	T	y1+;y3+;y4+;y8+;	y8+;	sp|P25311|ZA2G_HUMAN	K	FG	103	0.01	112	0.00485	2.29863	2.5e-40	sp|P25311|ZA2G_HUMAN/tr|C9JEV0|C9JEV0_HUMAN	2	0.00363	0.850174
PGP_01.18870.18870.3.0.dta	2341	3869.55	1663.75	3	HYTJSSQDVTVPCR	13,Carbamidomethyl[C];	2205.8	2205.79	5-4-1-0-2	4	NXS	522	0	0	4	0.0848	0.09027	2.92847	0.26434	T	b2+;b4+;y1+;y12++;	b2+;b4+;	sp|P01877|IGHA2_HUMAN	K	VP	89	0	92	0.0037	2.22257	1.18e-20	sp|P01877|IGHA2_HUMAN/tr|A0A286YEY5|A0A286YEY5_HUMAN	14	-0.00475	-1.22785
PGP_01.18892.18892.3.0.dta	4651	3711.65	2413.18	3	MNISQCDLPEISVSHVJLTVR	2,Deamidated[N];6,Carbamidomethyl[C];	1298.46	1298.48	3-4-0-0-0	17	NXT	110	0	0	5	0.0979	0.06206	1.93154	0.11987	T	b2++;b6++;y1+;y3+;y4+;	y1+;	sp|Q16288|NTRK3_HUMAN	R	EG	202	0.01	218	0.00027	0.11184	4.69e-16	sp|Q16288|NTRK3_HUMAN/tr|A0A0D9SFP6|A0A0D9SFP6_HUMAN/tr|B7Z7U4|B7Z7U4_HUMAN/tr|H0YM90|H0YM90_HUMAN	7	0.01297	3.49537
PGP_01.18903.18903.3.0.dta	1993	3318.38	1038.57	3	GLPGGJASLPR	-	2279.81	2279.83	6-5-0-0-2	6	NXS	338	0	0	4	0.08525	0.04423	3.06703	0.13566	T	b3+;y1+;y2+;y4+;	y1+;y4+;	sp|Q9NPC4|A4GAT_HUMAN	K	HL	116	0.01	121	0.00101	0.97157	3.59e-15	sp|Q9NPC4|A4GAT_HUMAN	7	0.01865	5.62195
PGP_01.18911.18911.3.0.dta	2012	3756.49	1534.71	3	JHSCSEGQISIFR	4,Carbamidomethyl[C];	2221.78	2221.79	6-4-1-0-1	1	NXS	396	0	0	4	0.06297	0.06061	1.9782	0.1199	T	y1+;y3+;y7+;y6++;	y1+;	sp|O75882|ATRN_HUMAN	R	YE	731	0.01	731	-1e-05	-0.006512	8.92e-26	sp|O75882|ATRN_HUMAN	14	0.00713	1.89856
PGP_01.18945.18945.3.0.dta	1196	3645.51	1293.63	3	FAPQJLTNMNK	9,Oxidation[M];	2351.88	2351.85	5-4-1-0-3	5	NXT	610	0	0	6	0.05463	0.0958	2.07742	0.19902	T	y3+;y4+;y5+;y6+;y7+;y9+;	y5+;	sp|P19827|ITIH1_HUMAN	F	NV	281	0.01	285	-0.00124	-0.957819	3.84e-27	sp|P19827|ITIH1_HUMAN	1	-0.02972	-8.15469
PGP_01.18947.18947.4.1.dta	1680	4791.92	1800.82	4	PTHIJVSVVMAEADGTC	17,Carbamidomethyl[C];	2991.1	2991.06	5-5-3-0-2	5	NXS	1070	0	0	4	0.22805	0.18579	3.8331	0.71214	T	b8+;y1+;y2+;y3+;	y1+;y2+;y3+;	sp|P01877|IGHA2_HUMAN	K	Y-	323	0	327	0.00057	0.316349	3.59e-33	sp|P01877|IGHA2_HUMAN	1	-0.03259	-6.80241
PGP_01.18969.18969.4.4.dta	2959	5025.99	1108.57	4	JTTYLNVQR	-	3917.41	3917.41	10-7-1-0-4	1	NXT	980	0	0	6	0.07887	0.17151	2.09508	0.35933	T	y1+;y4+;y5+;y6+;y7+;y8+;	y5+;	sp|P02763|A1AG1_HUMAN	Y	EN	93	0	93	-0.00059	-0.531743	1.15e-23	sp|P02763|A1AG1_HUMAN	1	-0.00384	-0.764181
PGP_01.18973.18973.4.0.dta	584	5207.13	1920.87	4	QNQCFYJSSYLNVQR	4,Carbamidomethyl[C];	3286.26	3286.21	7-7-0-0-5	7	NXS	902	0	0	5	0.08636	0.10409	2.77523	0.28888	T	y1+;y2+;y4+;y5+;y6+;	y4+;y5+;	sp|P19652|A1AG2_HUMAN	R	EN	87	0	93	-0.0004	-0.208133	5.66e-14	sp|P19652|A1AG2_HUMAN	7	-0.04491	-8.62632
PGP_01.18974.18974.4.2.dta	2752	5026.99	1903.84	4	QNQCFYJSSYLNVQR	0,Gln->pyro-Glu[AnyN-termQ];4,Carbamidomethyl[C];	3123.15	3123.14	6-7-1-0-3	7	NXS	1030	0	0	5	0.05683	0.10801	1.9723	0.21303	T	y1+;y2+;y4+;y5+;y6+;	y1+;	sp|P19652|A1AG2_HUMAN	R	EN	87	0	93	0.00247	1.29671	1.9e-28	sp|P19652|A1AG2_HUMAN	14	-0.01006	-2.00159
PGP_01.18978.18978.3.0.dta	2752	3777.49	1903.84	3	QNQCFYJSSYLNVQR	0,Gln->pyro-Glu[AnyN-termQ];4,Carbamidomethyl[C];	1873.65	1873.67	6-3-0-0-2	7	NXS	454	0	0	6	0.07069	0.1252	2.9245	0.36614	T	y1+;y2+;y3+;y4+;y5+;y6+;	y1+;y4+;	sp|P19652|A1AG2_HUMAN	R	EN	87	0	93	0.00247	1.29671	1.9e-28	sp|P19652|A1AG2_HUMAN	14	0.01708	4.52274
PGP_01.18978.18978.4.3.dta	2752	5026.99	1903.84	4	QNQCFYJSSYLNVQR	0,Gln->pyro-Glu[AnyN-termQ];4,Carbamidomethyl[C];	3123.15	3123.14	6-7-1-0-3	7	NXS	1030	0	0	6	0.07069	0.1252	2.9245	0.36614	T	y1+;y2+;y3+;y4+;y5+;y6+;	y1+;y4+;	sp|P19652|A1AG2_HUMAN	R	EN	87	0	93	0.00247	1.29671	1.9e-28	sp|P19652|A1AG2_HUMAN	14	-0.01006	-2.00159
PGP_01.18989.18989.4.0.dta	584	5190.11	1920.87	4	QNQCFYJSSYLNVQR	4,Carbamidomethyl[C];	3269.25	3269.2	6-7-1-0-4	7	NXS	958	0	0	5	0.09	0.11181	1.86187	0.20818	T	y1+;y2+;y3+;y4+;y5+;	y5+;	sp|P19652|A1AG2_HUMAN	R	EN	87	0	93	-0.0004	-0.208133	5.66e-14	sp|P19652|A1AG2_HUMAN	7	-0.04929	-9.49865
PGP_01.18992.18992.4.3.dta	2959	5026.02	1108.57	4	JTTYLNVQR	-	3917.44	3917.41	10-7-1-0-4	1	NXT	1062	0	0	6	0.11607	0.16314	3.09101	0.50426	T	y1+;y2+;y4+;y5+;y7+;y8+;	y4+;y8+;	sp|P02763|A1AG1_HUMAN	Y	EN	93	0	93	-0.00059	-0.531743	1.15e-23	sp|P02763|A1AG1_HUMAN	1	-0.03034	-6.03776
PGP_01.18993.18993.4.3.dta	2959	5026.02	1108.57	4	JTTYLNVQR	-	3917.44	3917.41	10-7-1-0-4	1	NXT	1062	0	0	8	0.1194	0.19739	3.90115	0.77004	T	y1+;y2+;y3+;y4+;y5+;y6+;y7+;y8+;	y1+;y4+;y8+;	sp|P02763|A1AG1_HUMAN	Y	EN	93	0	93	-0.00059	-0.531743	1.15e-23	sp|P02763|A1AG1_HUMAN	1	-0.03034	-6.03776
PGP_01.18995.18995.4.2.dta	2959	5026.02	1108.57	4	JTTYLNVQR	-	3917.44	3917.41	10-7-1-0-4	1	NXT	1062	0	0	7	0.10444	0.19067	3.90115	0.74384	T	y1+;y2+;y4+;y5+;y6+;y7+;y8+;	y4+;y6+;y8+;	sp|P02763|A1AG1_HUMAN	Y	EN	93	0	93	-0.00059	-0.531743	1.15e-23	sp|P02763|A1AG1_HUMAN	1	-0.03034	-6.03776
PGP_01.19001.19001.4.5.dta	2959	5026.02	1108.57	4	JTTYLNVQR	-	3917.44	3917.41	10-7-1-0-4	1	NXT	1062	0	0	8	0.11621	0.20622	3.09101	0.63743	T	y1+;y2+;y3+;y4+;y5+;y6+;y7+;y8+;	y1+;y4+;	sp|P02763|A1AG1_HUMAN	Y	EN	93	0	93	-0.00059	-0.531743	1.15e-23	sp|P02763|A1AG1_HUMAN	1	-0.03034	-6.03776
PGP_01.19003.19003.3.1.dta	1848	3794.52	1271.64	3	YJTTYLNVQR	-	2522.88	2522.92	5-7-1-0-0	2	NXT	510	0	0	4	0.14126	0.0845	3.07882	0.26018	T	y1+;y4+;y7+;y8+;	y1+;y8+;	sp|P02763|A1AG1_HUMAN	I	EN	92	0.01	93	0.00166	1.30439	3.19e-35	sp|P02763|A1AG1_HUMAN	1	0.03381	8.91267
PGP_01.19003.19003.4.0.dta	2747	5061.08	2173.04	4	TRQDQCIYJTTYLNVQR	6,Carbamidomethyl[C];	2888.04	2888.07	4-6-1-0-5	9	NXT	888	0	0	4	0.14126	0.10527	2.91667	0.30704	T	y1+;y4+;y7+;y8+;	y1+;y8+;	sp|P02763|A1AG1_HUMAN	Q	EN	85	0.01	93	0.00986	4.53534	6.96e-28	sp|P02763|A1AG1_HUMAN	1	0.03705	7.32208
PGP_01.19010.19010.4.0.dta	2752	5044.05	1903.84	4	QNQCFYJSSYLNVQR	0,Gln->pyro-Glu[AnyN-termQ];4,Carbamidomethyl[C];	3140.21	3140.16	7-7-0-0-4	7	NXS	1074	0	0	4	0.04987	0.09612	1.9723	0.18958	T	y2+;y4+;y5+;y6+;	y5+;	sp|P19652|A1AG2_HUMAN	R	EN	87	0.01	93	0.00247	1.29671	1.9e-28	sp|P19652|A1AG2_HUMAN	14	-0.05018	-9.95025
PGP_01.19016.19016.3.0.dta	2475	4868.01	1672.81	3	QCIYJTTYLNVQR	2,Carbamidomethyl[C];	3195.2	3195.16	5-6-2-0-4	5	NXT	976	0	0	4	0.06185	0.10898	1.98729	0.21658	T	y1+;y3+;y4+;y5+;	y5+;	sp|P02763|A1AG1_HUMAN	D	EN	89	0.01	93	-0.00046	-0.274825	4.44e-16	sp|P02763|A1AG1_HUMAN	2	-0.03764	-7.73365
PGP_01.19018.19018.3.0.dta	1085	4099.74	2202.04	3	STGKPTLYJVSLVMSDTAGTC	21,Carbamidomethyl[C];	1897.7	1897.68	4-4-1-0-1	9	NXS	630	0	0	6	0.28656	0.23171	3.62582	0.84015	T	b8+;y1+;y2+;y3+;y4+;y5+;	y1+;y2+;y3+;	sp|P01871|IGHM_HUMAN	K	Y-	432	0	440	-0.00035	-0.158872	2e-18	sp|P01871|IGHM_HUMAN	1	-0.01414	-3.44984
PGP_01.19019.19019.3.0.dta	2752	5027.02	1903.84	3	QNQCFYJSSYLNVQR	0,Gln->pyro-Glu[AnyN-termQ];4,Carbamidomethyl[C];	3123.18	3123.14	6-7-1-0-3	7	NXS	1140	0	0	4	0.08067	0.11885	1.9723	0.23441	T	y1+;y4+;y5+;y6+;	y4+;	sp|P19652|A1AG2_HUMAN	R	EN	87	0	93	0.00247	1.29671	1.9e-28	sp|P19652|A1AG2_HUMAN	14	-0.0404	-8.03812
PGP_01.19021.19021.3.0.dta	1848	5044.05	1271.64	3	YJTTYLNVQR	-	3772.41	3772.37	10-7-0-0-5	2	NXT	1036	0	0	8	0.18276	0.1402	3.88665	0.54493	T	y1+;y2+;y3+;y4+;y5+;y6+;y7+;y8+;	y1+;y4+;y5+;	sp|P02763|A1AG1_HUMAN	I	EN	92	0	93	0.00166	1.30439	3.19e-35	sp|P02763|A1AG1_HUMAN	1	-0.03704	-7.34472
PGP_01.19024.19024.4.1.dta	2747	5061.08	2173.04	4	TRQDQCIYJTTYLNVQR	6,Carbamidomethyl[C];	2888.03	2888.07	4-6-1-0-5	9	NXT	910	1	0.01267	7	0.14076	0.1533	2.91667	0.44713	T	y1+;y2+;y4+;y5+;y6+;y7+;y8+;Y0++;	y1+;y8+;	sp|P02763|A1AG1_HUMAN	Q	EN	85	0	93	0.00986	4.53534	6.96e-28	sp|P02763|A1AG1_HUMAN	1	0.0387	7.64817
PGP_01.19029.19029.3.0.dta	328	4147.7	1559.78	3	KLNAENJATFYFK	-	2587.91	2587.94	7-5-0-0-3	7	NXT	958	0	0	6	0.07166	0.10437	1.9782	0.20647	T	y1+;y2+;y3+;y4+;y5+;y12+;	y12+;	sp|P01042|KNG1_HUMAN	T	ID	288	0.01	294	0.00056	0.358797	9.11e-17	sp|P01042|KNG1_HUMAN	2	0.02982	7.19133
PGP_01.19036.19036.4.0.dta	2747	5061.08	2173.04	4	TRQDQCIYJTTYLNVQR	6,Carbamidomethyl[C];	2888.03	2888.07	4-6-1-0-5	9	NXT	936	1	0.00463	7	0.12952	0.14961	3.69399	0.55267	T	y1+;y2+;y3+;y4+;y6+;y7+;y8+;Y0++;	y1+;y4+;y8+;	sp|P02763|A1AG1_HUMAN	Q	EN	85	0	93	0.00986	4.53534	6.96e-28	sp|P02763|A1AG1_HUMAN	1	0.04187	8.27466
PGP_01.19047.19047.3.0.dta	1085	3937.68	2202.04	3	STGKPTLYJVSLVMSDTAGTC	21,Carbamidomethyl[C];	1735.64	1735.63	3-4-1-0-1	9	NXS	522	0	0	6	0.2807	0.23728	3.62582	0.86034	T	b7+;b8+;y1+;y2+;y3+;y4+;	y1+;y2+;y3+;	sp|P01871|IGHM_HUMAN	K	Y-	432	0	440	-0.00035	-0.158872	2e-18	sp|P01871|IGHM_HUMAN	1	-0.01244	-3.16002
PGP_01.19052.19052.4.0.dta	2475	4868.01	1672.81	4	QCIYJTTYLNVQR	2,Carbamidomethyl[C];	3195.2	3195.16	5-6-2-0-4	5	NXT	988	0	0	7	0.12112	0.17516	2.94479	0.51581	T	y1+;y2+;y4+;y5+;y6+;y7+;y8+;	y4+;y5+;	sp|P02763|A1AG1_HUMAN	D	EN	89	0	93	-0.00046	-0.274825	4.44e-16	sp|P02763|A1AG1_HUMAN	2	-0.03742	-7.68845
PGP_01.19058.19058.4.1.dta	2747	5061.08	2173.04	4	TRQDQCIYJTTYLNVQR	6,Carbamidomethyl[C];	2888.03	2888.07	4-6-1-0-5	9	NXT	936	0	0	8	0.15755	0.14828	2.91667	0.43249	T	y1+;y2+;y3+;y4+;y5+;y6+;y7+;y8+;	y1+;y8+;	sp|P02763|A1AG1_HUMAN	Q	EN	85	0	93	0.00986	4.53534	6.96e-28	sp|P02763|A1AG1_HUMAN	1	0.0413	8.16201
PGP_01.19059.19059.4.1.dta	2747	5061.08	2173.04	4	TRQDQCIYJTTYLNVQR	6,Carbamidomethyl[C];	2888.03	2888.07	4-6-1-0-5	9	NXT	936	0	0	8	0.16557	0.14689	2.91667	0.42843	T	y1+;y2+;y3+;y4+;y5+;y6+;y7+;y8+;	y1+;y8+;	sp|P02763|A1AG1_HUMAN	Q	EN	85	0	93	0.00986	4.53534	6.96e-28	sp|P02763|A1AG1_HUMAN	1	0.0413	8.16201
PGP_01.19065.19065.4.0.dta	2747	5061.08	2173.04	4	TRQDQCIYJTTYLNVQR	6,Carbamidomethyl[C];	2888.03	2888.07	4-6-1-0-5	9	NXT	936	0	0	8	0.10453	0.13269	2.91667	0.38701	T	y1+;y2+;y3+;y4+;y5+;y6+;y7+;y10+;	y4+;y5+;	sp|P02763|A1AG1_HUMAN	Q	EN	85	0	93	0.00986	4.53534	6.96e-28	sp|P02763|A1AG1_HUMAN	1	0.0413	8.16201
PGP_01.19070.19070.2.1.dta	749	2443.02	1080.54	2	JSSYLNVQR	-	1362.48	1362.48	5-2-0-0-1	1	NXS	34	0	0	4	0.07264	0.16698	3.90115	0.65141	T	y2+;y4+;y5+;y6+;	y4+;y5+;y6+;	sp|P19652|A1AG2_HUMAN	Y	EN	93	0	93	0.00042	0.38834	1.02e-24	sp|P19652|A1AG2_HUMAN	1	0.0035	1.43325
PGP_01.19070.19070.3.3.dta	331	3662.58	2072	3	RQDQCIYJTTYLNVQR	5,Carbamidomethyl[C];	1590.58	1590.59	3-4-0-0-2	8	NXT	334	0	0	8	0.09889	0.12504	3.69861	0.46246	T	b15++;y2+;y4+;y5+;y6+;y7+;y8+;y15+;	y4+;y5+;y6+;	sp|P02763|A1AG1_HUMAN	T	EN	86	0	93	0.00156	0.752539	2.24e-24	sp|P02763|A1AG1_HUMAN	1	0.01084	2.96049
PGP_01.19070.19070.4.0.dta	2475	4885.03	1672.81	4	QCIYJTTYLNVQR	2,Carbamidomethyl[C];	3212.22	3212.18	6-6-1-0-5	5	NXT	810	0	0	6	0.09081	0.14341	3.72737	0.53453	T	y2+;y4+;y5+;y6+;y7+;y8+;	y4+;y5+;y6+;	sp|P02763|A1AG1_HUMAN	D	EN	89	0	93	-0.00046	-0.274825	4.44e-16	sp|P02763|A1AG1_HUMAN	2	-0.0439	-8.98841
PGP_01.19072.19072.2.1.dta	749	2443.02	1080.54	2	JSSYLNVQR	-	1362.48	1362.48	5-2-0-0-1	1	NXS	34	0	0	5	0.05533	0.16308	2.09508	0.34166	T	y2+;y3+;y4+;y5+;y6+;	y5+;	sp|P19652|A1AG2_HUMAN	Y	EN	93	0	93	0.00042	0.38834	1.02e-24	sp|P19652|A1AG2_HUMAN	1	0.0035	1.43325
PGP_01.19072.19072.3.3.dta	331	3662.58	2072	3	RQDQCIYJTTYLNVQR	5,Carbamidomethyl[C];	1590.58	1590.59	3-4-0-0-2	8	NXT	334	0	0	6	0.07133	0.11681	1.9694	0.23005	T	y2+;y3+;y4+;y5+;y6+;y7+;	y5+;	sp|P02763|A1AG1_HUMAN	T	EN	86	0.01	93	0.00156	0.752539	2.24e-24	sp|P02763|A1AG1_HUMAN	1	0.01084	2.96049
PGP_01.19072.19072.4.0.dta	2475	4885.03	1672.81	4	QCIYJTTYLNVQR	2,Carbamidomethyl[C];	3212.22	3212.18	6-6-1-0-5	5	NXT	810	0	0	6	0.07133	0.12814	1.98729	0.25466	T	y2+;y3+;y4+;y5+;y6+;y7+;	y5+;	sp|P02763|A1AG1_HUMAN	D	EN	89	0.01	93	-0.00046	-0.274825	4.44e-16	sp|P02763|A1AG1_HUMAN	2	-0.0439	-8.98841
PGP_01.19073.19073.4.1.dta	2747	5061.08	2173.04	4	TRQDQCIYJTTYLNVQR	6,Carbamidomethyl[C];	2888.03	2888.07	4-6-1-0-5	9	NXT	946	0	0	8	0.16008	0.14987	2.91667	0.43713	T	y1+;y2+;y3+;y4+;y5+;y6+;y7+;y8+;	y1+;y8+;	sp|P02763|A1AG1_HUMAN	Q	EN	85	0	93	0.00986	4.53534	6.96e-28	sp|P02763|A1AG1_HUMAN	1	0.04219	8.3379
PGP_01.19076.19076.4.1.dta	2747	5061.08	2173.04	4	TRQDQCIYJTTYLNVQR	6,Carbamidomethyl[C];	2888.03	2888.07	4-6-1-0-5	9	NXT	946	1	0.00542	9	0.15186	0.16353	2.91667	0.47697	T	y1+;y2+;y3+;y4+;y5+;y6+;y7+;y8+;y10+;Y0++;	y1+;y8+;	sp|P02763|A1AG1_HUMAN	Q	EN	85	0	93	0.00986	4.53534	6.96e-28	sp|P02763|A1AG1_HUMAN	1	0.04219	8.3379
PGP_01.19093.19093.3.1.dta	2482	4793.95	1898.87	3	QDQCIYJTTYLNVQR	0,Gln->pyro-Glu[AnyN-termQ];4,Carbamidomethyl[C];	2895.08	2895.03	8-5-1-0-2	7	NXT	1006	0	0	4	0.08585	0.12048	2.9245	0.35233	T	y2+;y3+;y4+;y5+;	y3+;y4+;	sp|P02763|A1AG1_HUMAN	R	EN	87	0	93	0.0022	1.15798	2.85e-31	sp|P02763|A1AG1_HUMAN	13	-0.0457	-9.53477
PGP_01.19101.19101.2.2.dta	749	2443.02	1080.54	2	JSSYLNVQR	-	1362.48	1362.48	5-2-0-0-1	1	NXS	34	0	0	6	0.08523	0.17582	3.09101	0.54346	T	y1+;y2+;y3+;y4+;y5+;y6+;	y1+;y4+;	sp|P19652|A1AG2_HUMAN	Y	EN	93	0	93	0.00042	0.38834	1.02e-24	sp|P19652|A1AG2_HUMAN	1	0.00381	1.56019
PGP_01.19101.19101.4.0.dta	1015	4885.03	1672.81	4	QCIYJTTYLNVQR	2,Carbamidomethyl[C];	3212.22	3212.18	6-6-1-0-5	5	NXT	816	0	0	9	0.10629	0.16973	3.06127	0.51958	T	y1+;y2+;y3+;y4+;y5+;y6+;y7+;y8+;y9+;	y1+;y4+;	sp|P02763|A1AG1_HUMAN	D	EN	89	0	93	-0.00046	-0.274825	4.44e-16	sp|P02763|A1AG1_HUMAN	2	-0.04329	-8.86351
PGP_01.19136.19136.4.0.dta	316	5173.06	1817.85	4	CATPHGDJASLEATFVK	1,Carbamidomethyl[C];	3355.22	3355.17	6-6-4-0-0	8	NXS	1068	2	0.0292	4	0.04376	0.09804	1.94985	0.19116	T	y1+;y2+;y3+;y5+;Y0++;Y1++;	y1+;	sp|P23142|FBLN1_HUMAN	R	RC	91	0.01	98	0	0	5.01e-26	sp|P23142|FBLN1_HUMAN/tr|B1AHL2|B1AHL2_HUMAN/tr|B1AHM6|B1AHM6_HUMAN/tr|B1AHM7|B1AHM7_HUMAN/tr|B1AHM8|B1AHM8_HUMAN/tr|B1AHM9|B1AHM9_HUMAN/tr|B1AHN3|B1AHN3_HUMAN	14	-0.04016	-7.76474
PGP_01.19144.19144.3.0.dta	328	4147.7	1559.78	3	KLNAENJATFYFK	-	2587.91	2587.94	7-5-0-0-3	7	NXT	958	0	0	5	0.08721	0.09706	2.93248	0.28464	T	y2+;y3+;y4+;y5+;y12+;	y5+;y12+;	sp|P01042|KNG1_HUMAN	T	ID	288	0.01	294	0.00056	0.358797	9.11e-17	sp|P01042|KNG1_HUMAN	2	0.02974	7.17204
PGP_01.19157.19157.4.1.dta	316	5173.06	1817.85	4	CATPHGDJASLEATFVK	1,Carbamidomethyl[C];	3355.21	3355.17	6-6-4-0-0	8	NXS	1062	3	0.0334	7	0.06999	0.13249	2.89411	0.38344	T	y1+;y2+;y3+;y4+;y5+;y6+;y8+;Y1+;Y0++;Y1++;	y1+;Y1++;	sp|P23142|FBLN1_HUMAN	R	RC	91	0	98	0	0	5.01e-26	sp|P23142|FBLN1_HUMAN/tr|B1AHL2|B1AHL2_HUMAN/tr|B1AHM6|B1AHM6_HUMAN/tr|B1AHM7|B1AHM7_HUMAN/tr|B1AHM8|B1AHM8_HUMAN/tr|B1AHM9|B1AHM9_HUMAN/tr|B1AHN3|B1AHN3_HUMAN	14	-0.03952	-7.641
PGP_01.19159.19159.3.1.dta	908	3876.68	2213.06	3	TLJQSSDELQLSMGNAMFVK	-	1663.62	1663.61	4-5-0-0-0	3	NXS	366	0	0	4	0.04654	0.0654	1.81718	0.11885	T	b10++;y1+;y2+;y3+;	y2+;	sp|P01011|AACT_HUMAN	R	EQ	125	0.01	127	-0.00229	-1.03431	3.78e-22	sp|P01011|AACT_HUMAN/tr|G3V595|G3V595_HUMAN	7	-0.00999	-2.57761
PGP_01.19160.19160.5.1.dta	5116	6779.88	3730.79	5	NEEYNKSVQEIQATFFYFTPJKTEDTIFLR	5,Deamidated[N];6,Carbamidomethyl[K];	3049.09	3049.1	5-6-2-0-3	21	NXT	164	0	0	4	0.11935	0.06875	1.89579	0.13033	T	b11+;b11++;y1+;y8+;	y8+;	sp|P02763|A1AG1_HUMAN	R	EY	52	0.01	72	0.0026	0.696719	9.5e-44	sp|P02763|A1AG1_HUMAN/sp|P19652|A1AG2_HUMAN	2	0.01826	2.69367
PGP_01.19169.19169.4.0.dta	1814	4792.94	1385.71	4	IYJTTYLNVQR	8,Deamidated[N];	3407.24	3407.24	9-6-0-0-5	3	NXT	1106	0	0	4	0.05022	0.09692	2.07742	0.20135	T	y1+;y2+;y3+;y10+;	y1+;	sp|P02763|A1AG1_HUMAN	C	EN	91	0.01	93	0.00115	0.829312	3.95e-43	sp|P02763|A1AG1_HUMAN	1	0.00355	0.740829
PGP_01.19170.19170.3.1.dta	2475	4957.03	1672.81	3	QCIYJTTYLNVQR	2,Carbamidomethyl[C];	3284.22	3284.17	7-7-2-0-1	5	NXT	1050	0	0	4	0.07943	0.12008	2.94479	0.35361	T	y1+;y3+;y4+;y5+;	y4+;y5+;	sp|P02763|A1AG1_HUMAN	D	EN	89	0	93	-0.00046	-0.274825	4.44e-16	sp|P02763|A1AG1_HUMAN	2	-0.04162	-8.3978
PGP_01.19175.19175.3.0.dta	39	3565.58	1609.82	3	SIJTTNVMGTSLTVR	8,Oxidation[M];	1955.76	1955.72	4-5-0-0-2	3	NXT	196	0	0	4	0.09822	0.09439	2.04906	0.19341	T	b2+;y1+;y3+;y5+;	y1+;	sp|P01023|A2MG_HUMAN	F	VN	408	0.01	410	-0.00114	-0.707721	8.43e-63	sp|P01023|A2MG_HUMAN	1	-0.03222	-9.03888
PGP_01.19187.19187.4.3.dta	4215	5688.32	1915.9	4	QDQCIYJTTYLNVQR	0,Carbamyl[AnyN-term];4,Carbamidomethyl[C];	3772.42	3772.37	10-7-0-0-5	7	NXT	756	0	0	4	0.05167	0.07723	2.06901	0.1598	T	b3+;y4+;y5+;y6+;	y4+;	sp|P02763|A1AG1_HUMAN	R	EN	87	0.01	93	-0.00156	-0.795965	4.84e-72	sp|P02763|A1AG1_HUMAN	1	-0.048	-8.43977
PGP_01.19205.19205.2.2.dta	749	2443.02	1080.54	2	JSSYLNVQR	-	1362.48	1362.48	5-2-0-0-1	1	NXS	34	0	0	6	0.08592	0.1778	3.09101	0.54957	T	y1+;y2+;y3+;y4+;y5+;y6+;	y4+;y5+;	sp|P19652|A1AG2_HUMAN	Y	EN	93	0	93	0.00042	0.38834	1.02e-24	sp|P19652|A1AG2_HUMAN	1	0.0042	1.7199
PGP_01.19205.19205.4.3.dta	2480	4883.96	1898.87	4	QDQCIYJTTYLNVQR	0,Gln->pyro-Glu[AnyN-termQ];4,Carbamidomethyl[C];	2985.09	2985.06	10-6-0-0-1	7	NXT	1216	1	0.00309	10	0.12726	0.23102	3.05561	0.7059	T	b3+;b4+;y1+;y2+;y3+;y4+;y5+;y6+;y7+;y8+;Y0++;	y4+;y5+;	sp|P02763|A1AG1_HUMAN	R	EN	87	0	93	0.0022	1.15798	2.85e-31	sp|P02763|A1AG1_HUMAN	13	-0.02983	-6.10897
PGP_01.19210.19210.3.0.dta	328	4147.7	1559.78	3	KLNAENJATFYFK	-	2587.91	2587.94	7-5-0-0-3	7	NXT	950	0	0	5	0.06836	0.08506	1.9782	0.16827	T	y2+;y3+;y4+;y5+;y12+;	y12+;	sp|P01042|KNG1_HUMAN	T	ID	288	0.01	294	0.00056	0.358797	9.11e-17	sp|P01042|KNG1_HUMAN	2	0.02971	7.16481
PGP_01.19217.19217.4.0.dta	1670	5027.02	1814.84	4	PTHVJVSVVMAEVDGTC	17,Carbamidomethyl[C];	3212.18	3212.18	6-6-1-0-5	5	NXS	1162	0	0	4	0.13488	0.14163	3.03379	0.42968	T	y1+;y2+;y3+;y6+;	y1+;y2+;	sp|P01876|IGHA1_HUMAN	K	Y-	336	0	340	0.00556	3.06196	3.44e-20	sp|P01876|IGHA1_HUMAN/tr|A0A0G2JMB2|A0A0G2JMB2_HUMAN	2	0.00294	0.584958
PGP_01.19220.19220.5.1.dta	5116	6779.89	3730.79	5	NEEYNKSVQEIQATFFYFTPJKTEDTIFLR	5,Deamidated[N];6,Carbamidomethyl[K];	3049.1	3049.1	5-6-2-0-3	21	NXT	140	0	0	4	0.09392	0.06174	1.89579	0.11706	T	b11+;b11++;y1+;y8+;	y8+;	sp|P02763|A1AG1_HUMAN	R	EY	52	0.01	72	0.0026	0.696719	9.5e-44	sp|P02763|A1AG1_HUMAN/sp|P19652|A1AG2_HUMAN	2	0.00649	0.957386
PGP_01.19221.19221.3.0.dta	328	4147.7	1559.78	3	KLNAENJATFYFK	-	2587.91	2587.94	7-5-0-0-3	7	NXT	958	0	0	7	0.08561	0.09925	1.9782	0.19634	T	y2+;y3+;y4+;y5+;y6+;y8+;y12+;	y12+;	sp|P01042|KNG1_HUMAN	T	ID	288	0.01	294	0.00056	0.358797	9.11e-17	sp|P01042|KNG1_HUMAN	2	0.0298	7.18651
PGP_01.19224.19224.3.0.dta	328	4147.7	1559.78	3	KLNAENJATFYFK	-	2587.91	2587.94	7-5-0-0-3	7	NXT	958	0	0	6	0.09329	0.10459	1.9782	0.20691	T	y2+;y3+;y4+;y5+;y6+;y12+;	y12+;	sp|P01042|KNG1_HUMAN	T	ID	288	0.01	294	0.00056	0.358797	9.11e-17	sp|P01042|KNG1_HUMAN	2	0.0298	7.18651
PGP_01.19226.19226.3.0.dta	1085	3937.68	2202.04	3	STGKPTLYJVSLVMSDTAGTC	21,Carbamidomethyl[C];	1735.64	1735.63	3-4-1-0-1	9	NXS	530	0	0	15	0.38026	0.3218	6.04667	1.94584	T	b4+;b5+;b7+;b8+;b9+;b10+;b11+;b12+;b13+;y1+;y2+;y3+;y4+;y5+;y7+;	b7+;b8+;b10+;y1+;y2+;y3+;y4+;	sp|P01871|IGHM_HUMAN	K	Y-	432	0	440	-0.00035	-0.158872	2e-18	sp|P01871|IGHM_HUMAN	1	-0.01385	-3.51818
PGP_01.19228.19228.3.0.dta	2752	4824.96	1903.84	3	QNQCFYJSSYLNVQR	0,Gln->pyro-Glu[AnyN-termQ];4,Carbamidomethyl[C];	2921.13	2921.08	6-6-0-0-5	7	NXS	1016	0	0	6	0.13267	0.1621	3.70328	0.6003	T	y1+;y2+;y3+;y4+;y5+;y6+;	y1+;y4+;y5+;	sp|P19652|A1AG2_HUMAN	R	EN	87	0	93	0.00247	1.29671	1.9e-28	sp|P19652|A1AG2_HUMAN	14	-0.04283	-8.87852
PGP_01.19231.19231.3.0.dta	328	4147.7	1559.78	3	KLNAENJATFYFK	-	2587.91	2587.94	7-5-0-0-3	7	NXT	958	0	0	6	0.10423	0.11138	2.93248	0.32662	T	y2+;y3+;y4+;y5+;y6+;y12+;	y5+;y12+;	sp|P01042|KNG1_HUMAN	T	ID	288	0.01	294	0.00056	0.358797	9.11e-17	sp|P01042|KNG1_HUMAN	2	0.0298	7.18651
PGP_01.19241.19241.3.2.dta	2928	3774.58	1203.63	3	KKEDALJETR	-	2570.95	2570.93	6-5-1-0-2	7	NXT	698	0	0	4	0.06032	0.08806	2.0861	0.18369	T	b1+;b5+;b6+;y1+;	b1+;	sp|P10909|CLUS_HUMAN	K	ES	80	0.01	86	-0.00045	-0.373563	2.12e-13	sp|P10909|CLUS_HUMAN/tr|E5RGB0|E5RGB0_HUMAN/tr|E5RH61|E5RH61_HUMAN/tr|E5RJZ5|E5RJZ5_HUMAN/tr|E7ERK6|E7ERK6_HUMAN/tr|E7ETB4|E7ETB4_HUMAN/tr|H0YLK8|H0YLK8_HUMAN	14	-0.0261	-6.91647
PGP_01.19243.19243.4.1.dta	2959	4807.94	1108.57	4	JTTYLNVQR	-	3699.37	3699.33	11-8-0-0-2	1	NXT	1040	0	0	7	0.10685	0.18884	3.90115	0.7367	T	y2+;y3+;y4+;y5+;y6+;y7+;y8+;	y4+;y5+;y6+;	sp|P02763|A1AG1_HUMAN	Y	EN	93	0	93	-0.00059	-0.531743	1.15e-23	sp|P02763|A1AG1_HUMAN	1	-0.03407	-7.08763
PGP_01.19244.19244.4.1.dta	2959	5026.02	1108.57	4	JTTYLNVQR	-	3917.44	3917.41	10-7-1-0-4	1	NXT	1068	0	0	7	0.10034	0.17782	2.09508	0.37254	T	y1+;y2+;y3+;y4+;y5+;y6+;y8+;	y4+;	sp|P02763|A1AG1_HUMAN	Y	EN	93	0	93	-0.00059	-0.531743	1.15e-23	sp|P02763|A1AG1_HUMAN	1	-0.03134	-6.23677
PGP_01.19250.19250.4.3.dta	2480	4630.84	1898.87	4	QDQCIYJTTYLNVQR	0,Gln->pyro-Glu[AnyN-termQ];4,Carbamidomethyl[C];	2731.97	2731.96	7-5-2-0-0	7	NXT	990	0	0	7	0.09983	0.18318	3.05561	0.55971	T	b3+;b4+;y1+;y2+;y4+;y5+;y8+;	y1+;y4+;	sp|P02763|A1AG1_HUMAN	R	EN	87	0	93	0.0022	1.15798	2.85e-31	sp|P02763|A1AG1_HUMAN	13	-0.01017	-2.19662
PGP_01.19252.19252.4.1.dta	1723	5044.04	1814.84	4	PTHVJVSVVMAEVDGTC	17,Carbamidomethyl[C];	3229.2	3229.19	7-6-0-0-6	5	NXS	1080	0	0	4	0.19491	0.1632	3.66722	0.5985	T	y1+;y2+;y3+;y9++;	y1+;y2+;y3+;	sp|P01876|IGHA1_HUMAN	K	Y-	336	0	340	0.00556	3.06196	3.44e-20	sp|P01876|IGHA1_HUMAN/tr|A0A0G2JMB2|A0A0G2JMB2_HUMAN	2	-0.00828	-1.64187
PGP_01.19259.19259.3.0.dta	316	3860.6	1817.85	3	CATPHGDJASLEATFVK	1,Carbamidomethyl[C];	2042.75	2042.72	4-4-2-0-0	8	NXS	674	3	0.03423	8	0.09939	0.15128	3.66722	0.55478	T	y1+;y2+;y3+;y4+;y5+;y6+;y8+;y14++;Y1+;Y0++;Y1++;	y1+;y2+;Y1++;	sp|P23142|FBLN1_HUMAN	R	RC	91	0	98	0	0	5.01e-26	sp|P23142|FBLN1_HUMAN/tr|B1AHL2|B1AHL2_HUMAN/tr|B1AHM6|B1AHM6_HUMAN/tr|B1AHM7|B1AHM7_HUMAN/tr|B1AHM8|B1AHM8_HUMAN/tr|B1AHM9|B1AHM9_HUMAN/tr|B1AHN3|B1AHN3_HUMAN	14	-0.02781	-7.20538
PGP_01.19265.19265.4.0.dta	2475	5524.24	1672.81	4	QCIYJTTYLNVQR	2,Carbamidomethyl[C];	3851.42	3851.39	6-7-3-0-4	5	NXT	996	0	0	6	0.07544	0.14357	1.98729	0.28533	T	y1+;y2+;y4+;y5+;y6+;y8+;	y1+;	sp|P02763|A1AG1_HUMAN	D	EN	89	0.01	93	-0.00046	-0.274825	4.44e-16	sp|P02763|A1AG1_HUMAN	2	-0.03425	-6.20105
PGP_01.19272.19272.4.3.dta	584	4825.98	1920.87	4	QNQCFYJSSYLNVQR	4,Carbamidomethyl[C];	2905.11	2905.06	7-8-0-0-1	7	NXS	1026	0	0	4	0.07486	0.09413	2.77523	0.26125	T	y1+;y3+;y4+;y5+;	y4+;y5+;	sp|P19652|A1AG2_HUMAN	R	EN	87	0	93	-0.0004	-0.208133	5.66e-14	sp|P19652|A1AG2_HUMAN	7	-0.04757	-9.85904
PGP_01.19276.19276.3.0.dta	1085	3929.64	2202.04	3	STGKPTLYJVSLVMSDTAGTC	21,Carbamidomethyl[C];	1727.6	1727.61	6-3-0-0-1	9	NXS	746	0	0	8	0.14912	0.1588	2.85919	0.45404	T	b5+;b7+;b8+;b10+;y1+;y2+;y3+;y19++;	b5+;y1+;	sp|P01871|IGHM_HUMAN	K	Y-	432	0	440	-0.00035	-0.158872	2e-18	sp|P01871|IGHM_HUMAN	1	0.01126	2.86614
PGP_01.19280.19280.4.1.dta	2480	4997.03	1898.87	4	QDQCIYJTTYLNVQR	0,Gln->pyro-Glu[AnyN-termQ];4,Carbamidomethyl[C];	3098.16	3098.11	8-6-1-0-2	7	NXT	1120	0	0	10	0.11407	0.21332	3.05561	0.65181	T	b3+;b4+;y1+;y2+;y3+;y4+;y5+;y6+;y7+;y8+;	y4+;y5+;	sp|P02763|A1AG1_HUMAN	R	EN	87	0	93	0.0022	1.15798	2.85e-31	sp|P02763|A1AG1_HUMAN	13	-0.04761	-9.52949
PGP_01.19291.19291.4.0.dta	2837	5014.08	2200.07	4	LAGKPTHVJVSVVMAEVDGTC	14,Oxidation[M];21,Carbamidomethyl[C];	2814.01	2814.01	5-7-2-0-0	9	NXS	760	0	0	4	0.14748	0.16138	2.85919	0.46142	T	y1+;y2+;y3+;y5+;	y1+;y2+;	sp|P01876|IGHA1_HUMAN	R	Y-	332	0	340	-0.00168	-0.76327	1.98e-34	sp|P01876|IGHA1_HUMAN/tr|A0A0G2JMB2|A0A0G2JMB2_HUMAN	1	-0.00066	-0.131656
PGP_01.19293.19293.3.0.dta	3043	3929.64	2218.04	3	STGKPTLYJVSLVMSDTAGTC	14,Oxidation[M];21,Carbamidomethyl[C];	1711.61	1711.62	5-3-0-0-2	9	NXS	740	0	0	6	0.10212	0.08019	3.02335	0.24244	T	b5+;b7+;y2+;y3+;y4+;y5+;	b5+;y2+;	sp|P01871|IGHM_HUMAN	K	Y-	432	0	440	0.00115	0.518246	8.64e-32	sp|P01871|IGHM_HUMAN	1	0.01026	2.6116
PGP_01.19297.19297.3.0.dta	328	4147.7	1559.78	3	KLNAENJATFYFK	-	2587.91	2587.94	7-5-0-0-3	7	NXT	954	0	0	6	0.08343	0.10135	2.93248	0.29722	T	y2+;y3+;y4+;y5+;y6+;y12+;	y2+;y12+;	sp|P01042|KNG1_HUMAN	T	ID	288	0.01	294	0.00056	0.358797	9.11e-17	sp|P01042|KNG1_HUMAN	2	0.02936	7.0804
PGP_01.19299.19299.3.0.dta	3043	3929.64	2218.04	3	STGKPTLYJVSLVMSDTAGTC	14,Oxidation[M];21,Carbamidomethyl[C];	1711.61	1711.62	5-3-0-0-2	9	NXS	740	0	0	14	0.2409	0.20845	3.82069	0.79641	T	b4+;b5+;b7+;b8+;b10+;b12+;b13+;y1+;y2+;y3+;y5+;y8+;y9+;y11+;	b5+;y1+;y2+;	sp|P01871|IGHM_HUMAN	K	Y-	432	0	440	0.00115	0.518246	8.64e-32	sp|P01871|IGHM_HUMAN	1	0.01026	2.6116
PGP_01.19301.19301.4.1.dta	1670	5027.02	1814.84	4	PTHVJVSVVMAEVDGTC	17,Carbamidomethyl[C];	3212.18	3212.18	6-6-1-0-5	5	NXS	1140	0	0	4	0.19504	0.17048	3.8331	0.65345	T	y1+;y2+;y3+;y6+;	y1+;y2+;y3+;	sp|P01876|IGHA1_HUMAN	K	Y-	336	0	340	0.00556	3.06196	3.44e-20	sp|P01876|IGHA1_HUMAN/tr|A0A0G2JMB2|A0A0G2JMB2_HUMAN	2	-0.00208	-0.413847
PGP_01.19304.19304.4.0.dta	1723	5044.04	1814.84	4	PTHVJVSVVMAEVDGTC	17,Carbamidomethyl[C];	3229.2	3229.19	7-6-0-0-6	5	NXS	1098	0	0	4	0.20112	0.16729	3.66722	0.6135	T	y1+;y2+;y3+;y9++;	y1+;y2+;y3+;	sp|P01876|IGHA1_HUMAN	K	Y-	336	0	340	0.00556	3.06196	3.44e-20	sp|P01876|IGHA1_HUMAN/tr|A0A0G2JMB2|A0A0G2JMB2_HUMAN	2	-0.00226	-0.448143
PGP_01.19306.19306.3.0.dta	1085	3937.68	2202.04	3	STGKPTLYJVSLVMSDTAGTC	21,Carbamidomethyl[C];	1735.64	1735.63	3-4-1-0-1	9	NXS	526	0	0	16	0.31744	0.29036	4.92082	1.4288	T	b4+;b5+;b7+;b8+;b9+;b10+;b11+;b12+;b13+;y1+;y2+;y3+;y4+;y5+;y7+;y19++;	b5+;b8+;y1+;y2+;y3+;	sp|P01871|IGHM_HUMAN	K	Y-	432	0	440	-0.00035	-0.158872	2e-18	sp|P01871|IGHM_HUMAN	1	-0.0132	-3.35307
PGP_01.19307.19307.4.0.dta	4215	4502.84	1915.9	4	QDQCIYJTTYLNVQR	0,Carbamyl[AnyN-term];4,Carbamidomethyl[C];	2586.95	2586.92	7-5-1-0-1	7	NXT	1064	1	0.00762	10	0.17717	0.22784	3.85904	0.87926	T	b2+;b3+;y1+;y2+;y4+;y5+;y6+;y7+;y8+;y9+;Y1+;	y1+;y4+;y5+;	sp|P02763|A1AG1_HUMAN	R	EN	87	0	93	-0.00156	-0.795965	4.84e-72	sp|P02763|A1AG1_HUMAN	1	-0.02669	-5.92866
PGP_01.19312.19312.3.1.dta	2959	4677.87	1108.57	3	JTTYLNVQR	-	3569.3	3569.29	10-6-0-0-5	1	NXT	1006	0	0	7	0.15509	0.22935	3.90115	0.89474	T	y1+;y2+;y3+;y4+;y5+;y6+;y7+;	y1+;y3+;y4+;	sp|P02763|A1AG1_HUMAN	Y	EN	93	0	93	-0.00059	-0.531743	1.15e-23	sp|P02763|A1AG1_HUMAN	1	-0.0054	-1.15462
PGP_01.19320.19320.4.0.dta	4215	4502.84	1915.9	4	QDQCIYJTTYLNVQR	0,Carbamyl[AnyN-term];4,Carbamidomethyl[C];	2586.95	2586.92	7-5-1-0-1	7	NXT	1064	0	0	11	0.16643	0.24287	3.85904	0.93726	T	b2+;b3+;b4+;y1+;y4+;y5+;y6+;y7+;y8+;y9+;y10+;	y1+;y4+;y5+;	sp|P02763|A1AG1_HUMAN	R	EN	87	0	93	-0.00156	-0.795965	4.84e-72	sp|P02763|A1AG1_HUMAN	1	-0.02669	-5.92866
PGP_01.19322.19322.3.0.dta	328	4147.7	1559.78	3	KLNAENJATFYFK	-	2587.91	2587.94	7-5-0-0-3	7	NXT	954	0	0	7	0.08425	0.10353	2.93248	0.3036	T	y2+;y3+;y4+;y5+;y6+;y7+;y12+;	y2+;y12+;	sp|P01042|KNG1_HUMAN	T	ID	288	0.01	294	0.00056	0.358797	9.11e-17	sp|P01042|KNG1_HUMAN	2	0.02931	7.06834
PGP_01.19323.19323.4.0.dta	4215	4850.98	1915.9	4	QDQCIYJTTYLNVQR	0,Carbamyl[AnyN-term];4,Carbamidomethyl[C];	2935.08	2935.04	7-6-2-0-0	7	NXT	1152	3	0.01758	14	0.16352	0.2659	3.85904	1.02613	T	b2+;b3+;b4+;b5+;y1+;y2+;y3+;y4+;y5+;y6+;y7+;y8+;y9+;y10+;Y1+;Y0++;Y1++;	b3+;y4+;y5+;	sp|P02763|A1AG1_HUMAN	R	EN	87	0	93	-0.00156	-0.795965	4.84e-72	sp|P02763|A1AG1_HUMAN	1	-0.04617	-9.51955
PGP_01.19327.19327.3.1.dta	749	4657.89	1080.54	3	JSSYLNVQR	-	3577.35	3577.31	7-7-1-0-5	1	NXS	1106	0	0	4	0.06873	0.13348	2.09508	0.27966	T	y1+;y2+;y4+;y5+;	y4+;	sp|P19652|A1AG2_HUMAN	Y	EN	93	0	93	0.00042	0.38834	1.02e-24	sp|P19652|A1AG2_HUMAN	1	-0.03781	-8.1191
PGP_01.19328.19328.3.3.dta	2928	3774.57	1203.63	3	KKEDALJETR	-	2570.94	2570.93	6-5-1-0-2	7	NXT	752	0	0	4	0.0672	0.09057	2.0861	0.18893	T	b1+;b5+;b6+;y1+;	b1+;	sp|P10909|CLUS_HUMAN	K	ES	80	0.01	86	-0.00045	-0.373563	2.12e-13	sp|P10909|CLUS_HUMAN/tr|E5RGB0|E5RGB0_HUMAN/tr|E5RH61|E5RH61_HUMAN/tr|E5RJZ5|E5RJZ5_HUMAN/tr|E7ERK6|E7ERK6_HUMAN/tr|E7ETB4|E7ETB4_HUMAN/tr|H0YLK8|H0YLK8_HUMAN	14	-0.0132	-3.49801
PGP_01.19328.19328.4.1.dta	1723	5027.03	1814.84	4	PTHVJVSVVMAEVDGTC	17,Carbamidomethyl[C];	3212.19	3212.18	6-6-1-0-5	5	NXS	1106	0	0	4	0.1913	0.16073	3.66722	0.58942	T	y1+;y2+;y3+;y9++;	y1+;y2+;y3+;	sp|P01876|IGHA1_HUMAN	K	Y-	336	0	340	0.00556	3.06196	3.44e-20	sp|P01876|IGHA1_HUMAN/tr|A0A0G2JMB2|A0A0G2JMB2_HUMAN	2	-0.0075	-1.49223
PGP_01.19329.19329.4.0.dta	2959	4661.88	1108.57	4	JTTYLNVQR	-	3553.31	3553.27	11-8-0-0-1	1	NXT	968	0	0	8	0.13705	0.21522	3.90115	0.83961	T	y1+;y2+;y3+;y4+;y5+;y6+;y7+;y8+;	y4+;y5+;y8+;	sp|P02763|A1AG1_HUMAN	Y	EN	93	0	93	-0.00059	-0.531743	1.15e-23	sp|P02763|A1AG1_HUMAN	1	-0.0325	-6.97289
PGP_01.19330.19330.3.1.dta	331	4658.9	2072	3	RQDQCIYJTTYLNVQR	5,Carbamidomethyl[C];	2586.9	2586.92	7-5-1-0-1	8	NXT	1086	0	0	4	0.06271	0.07556	1.9694	0.1488	T	y1+;y2+;y4+;y6++;	y1+;	sp|P02763|A1AG1_HUMAN	T	EN	86	0.01	93	0.00156	0.752539	2.24e-24	sp|P02763|A1AG1_HUMAN	1	0.01506	3.23323
PGP_01.19332.19332.3.3.dta	1848	3373.41	1271.64	3	YJTTYLNVQR	-	2101.77	2101.78	4-5-0-0-3	2	NXT	384	1	0.01269	7	0.13842	0.12721	3.07882	0.39164	T	y1+;y2+;y4+;y5+;y6+;y7+;y8+;Y0+;	y1+;y4+;	sp|P02763|A1AG1_HUMAN	I	EN	92	0	93	0.00166	1.30439	3.19e-35	sp|P02763|A1AG1_HUMAN	1	0.01254	3.71843
PGP_01.19332.19332.4.0.dta	4215	4502.86	1915.9	4	QDQCIYJTTYLNVQR	0,Carbamyl[AnyN-term];4,Carbamidomethyl[C];	2586.96	2586.92	7-5-1-0-1	7	NXT	992	0	0	9	0.17164	0.19863	3.05561	0.60694	T	b2+;b3+;y1+;y2+;y4+;y5+;y6+;y7+;y8+;	y1+;y4+;	sp|P02763|A1AG1_HUMAN	R	EN	87	0	93	-0.00156	-0.795965	4.84e-72	sp|P02763|A1AG1_HUMAN	1	-0.04254	-9.44936
PGP_01.19333.19333.3.1.dta	2475	3384.44	1672.81	3	QCIYJTTYLNVQR	2,Carbamidomethyl[C];	1711.63	1711.62	5-3-0-0-2	5	NXT	378	0	0	7	0.08724	0.15203	1.98729	0.30212	T	y1+;y2+;y3+;y4+;y5+;y6+;y7+;	y1+;	sp|P02763|A1AG1_HUMAN	D	EN	89	0.01	93	-0.00046	-0.274825	4.44e-16	sp|P02763|A1AG1_HUMAN	2	-0.01259	-3.72106
PGP_01.19333.19333.4.2.dta	4215	4502.86	1915.9	4	QDQCIYJTTYLNVQR	0,Carbamyl[AnyN-term];4,Carbamidomethyl[C];	2586.96	2586.92	7-5-1-0-1	7	NXT	992	0	0	10	0.10094	0.14718	2.06901	0.30451	T	b2+;b3+;b4+;y1+;y2+;y3+;y4+;y5+;y6+;y7+;	y1+;	sp|P02763|A1AG1_HUMAN	R	EN	87	0.01	93	-0.00156	-0.795965	4.84e-72	sp|P02763|A1AG1_HUMAN	1	-0.04254	-9.44936
PGP_01.19335.19335.4.1.dta	4215	4502.86	1915.9	4	QDQCIYJTTYLNVQR	0,Carbamyl[AnyN-term];4,Carbamidomethyl[C];	2586.96	2586.92	7-5-1-0-1	7	NXT	992	0	0	12	0.15355	0.24453	3.05561	0.7472	T	b3+;b4+;y1+;y2+;y3+;y4+;y5+;y6+;y7+;y8+;y9+;y10+;	y1+;y4+;	sp|P02763|A1AG1_HUMAN	R	EN	87	0	93	-0.00156	-0.795965	4.84e-72	sp|P02763|A1AG1_HUMAN	1	-0.04254	-9.44936
PGP_01.19338.19338.4.3.dta	2480	4630.83	1898.87	4	QDQCIYJTTYLNVQR	0,Gln->pyro-Glu[AnyN-termQ];4,Carbamidomethyl[C];	2731.96	2731.96	7-5-2-0-0	7	NXT	888	0	0	12	0.14368	0.28073	3.85904	1.08335	T	b3+;b4+;y1+;y2+;y3+;y4+;y5+;y6+;y7+;y8+;y9+;y10+;	y1+;y4+;y5+;	sp|P02763|A1AG1_HUMAN	R	EN	87	0	93	0.0022	1.15798	2.85e-31	sp|P02763|A1AG1_HUMAN	13	-0.00223	-0.48166
PGP_01.19343.19343.3.1.dta	2847	4163.66	1431.69	3	LNAENJATFYFK	-	2731.97	2731.96	7-5-2-0-0	6	NXT	822	5	0.071	13	0.10478	0.19984	3.73235	0.74586	T	b2+;b3+;b4+;b5+;b7+;b8+;y2+;y3+;y4+;y5+;y7+;y8+;y10+;Y0+;Y0+;Y1+;Y1+;Y2+;	y5+;Y0+;Y1+;	sp|P01042|KNG1_HUMAN	K	ID	289	0	294	-0.00077	-0.537457	7.37e-11	sp|P01042|KNG1_HUMAN	7	-0.01373	-3.29837
PGP_01.19344.19344.3.0.dta	4215	4850.98	1915.9	3	QDQCIYJTTYLNVQR	0,Carbamyl[AnyN-term];4,Carbamidomethyl[C];	2935.09	2935.04	7-6-2-0-0	7	NXT	1134	0	0	10	0.14713	0.19267	3.05561	0.58872	T	b2+;b3+;y1+;y2+;y3+;y4+;y5+;y6+;y7+;y8+;	y4+;y5+;	sp|P02763|A1AG1_HUMAN	R	EN	87	0	93	-0.00156	-0.795965	4.84e-72	sp|P02763|A1AG1_HUMAN	1	-0.0482	-9.9381
PGP_01.19345.19345.3.0.dta	1015	4868.01	1672.81	3	QCIYJTTYLNVQR	2,Carbamidomethyl[C];	3195.2	3195.16	5-6-2-0-4	5	NXT	976	0	0	9	0.16343	0.19874	3.86578	0.7683	T	y1+;y2+;y3+;y4+;y5+;y6+;y7+;y8+;y9+;	y1+;y4+;y5+;	sp|P02763|A1AG1_HUMAN	D	EN	89	0	93	-0.00046	-0.274825	4.44e-16	sp|P02763|A1AG1_HUMAN	2	-0.03769	-7.74392
PGP_01.19351.19351.4.0.dta	4215	4502.86	1915.9	4	QDQCIYJTTYLNVQR	0,Carbamyl[AnyN-term];4,Carbamidomethyl[C];	2586.96	2586.92	7-5-1-0-1	7	NXT	994	0	0	10	0.16274	0.21142	3.85904	0.81588	T	b2+;b3+;b4+;y1+;y2+;y5+;y6+;y7+;y8+;y10+;	y1+;y5+;y6+;	sp|P02763|A1AG1_HUMAN	R	EN	87	0	93	-0.00156	-0.795965	4.84e-72	sp|P02763|A1AG1_HUMAN	1	-0.04249	-9.43825
PGP_01.19364.19364.3.2.dta	4215	5015.08	1915.9	3	QDQCIYJTTYLNVQR	0,Carbamyl[AnyN-term];4,Carbamidomethyl[C];	3099.18	3099.13	8-6-0-0-4	7	NXT	934	1	0.01274	7	0.13238	0.16138	3.05561	0.49313	T	b2+;b3+;y1+;y2+;y4+;y5+;y8+;Y1+;	y4+;y5+;	sp|P02763|A1AG1_HUMAN	R	EN	87	0	93	-0.00156	-0.795965	4.84e-72	sp|P02763|A1AG1_HUMAN	1	-0.05002	-9.97583
PGP_01.19368.19368.4.3.dta	1680	4792.95	1800.82	4	PTHIJVSVVMAEADGTC	17,Carbamidomethyl[C];	2992.12	2992.08	5-5-2-0-4	5	NXS	1078	0	0	4	0.24363	0.19261	3.8331	0.73827	T	b8+;y1+;y2+;y3+;	y1+;y2+;y3+;	sp|P01877|IGHA2_HUMAN	K	Y-	323	0	327	0.00057	0.316349	3.59e-33	sp|P01877|IGHA2_HUMAN	1	-0.0385	-8.03426
PGP_01.19371.19371.4.1.dta	2752	4678.89	1903.84	4	QNQCFYJSSYLNVQR	0,Gln->pyro-Glu[AnyN-termQ];4,Carbamidomethyl[C];	2775.05	2775.02	6-6-0-0-4	7	NXS	1004	0	0	5	0.0705	0.11904	1.9723	0.23478	T	y1+;y2+;y4+;y5+;y6+;	y5+;	sp|P19652|A1AG2_HUMAN	R	EN	87	0	93	0.00247	1.29671	1.9e-28	sp|P19652|A1AG2_HUMAN	14	-0.02877	-6.15018
PGP_01.19385.19385.4.5.dta	2480	4865.96	1898.87	4	QDQCIYJTTYLNVQR	0,Gln->pyro-Glu[AnyN-termQ];4,Carbamidomethyl[C];	2967.1	2967.05	7-4-2-0-3	7	NXT	1086	1	0.0043	12	0.14726	0.26743	3.85904	1.03204	T	b3+;b4+;b5+;y1+;y2+;y3+;y4+;y5+;y6+;y7+;y8+;y10+;Y0++;	y4+;y5+;y7+;	sp|P02763|A1AG1_HUMAN	R	EN	87	0	93	0.0022	1.15798	2.85e-31	sp|P02763|A1AG1_HUMAN	13	-0.04334	-8.90853
PGP_01.19386.19386.3.0.dta	1085	3937.68	2202.04	3	STGKPTLYJVSLVMSDTAGTC	21,Carbamidomethyl[C];	1735.64	1735.63	3-4-1-0-1	9	NXS	510	0	0	10	0.32673	0.25874	4.92082	1.27322	T	b5+;b6+;b9+;b10+;b13+;y1+;y2+;y3+;y4+;y5+;	b5+;b10+;y1+;y2+;y3+;	sp|P01871|IGHM_HUMAN	K	Y-	432	0	440	-0.00035	-0.158872	2e-18	sp|P01871|IGHM_HUMAN	1	-0.01075	-2.73072
PGP_01.19390.19390.3.0.dta	1670	3890.6	1814.84	3	PTHVJVSVVMAEVDGTC	17,Carbamidomethyl[C];	2075.76	2075.73	6-4-1-0-0	5	NXS	624	0	0	4	0.16288	0.17325	3.8331	0.66408	T	b6+;y1+;y2+;y3+;	y1+;y2+;y3+;	sp|P01876|IGHA1_HUMAN	K	Y-	336	0	340	0.00556	3.06196	3.44e-20	sp|P01876|IGHA1_HUMAN/tr|A0A0G2JMB2|A0A0G2JMB2_HUMAN	2	-0.03237	-8.32213
PGP_01.19407.19407.2.2.dta	749	2443.02	1080.54	2	JSSYLNVQR	-	1362.47	1362.48	5-2-0-0-1	1	NXS	28	0	0	6	0.09741	0.18482	3.09101	0.5713	T	y1+;y2+;y3+;y4+;y5+;y6+;	y4+;y5+;	sp|P19652|A1AG2_HUMAN	Y	EN	93	0	93	0.00042	0.38834	1.02e-24	sp|P19652|A1AG2_HUMAN	1	0.0078	3.1941
PGP_01.19407.19407.4.0.dta	1015	4885.02	1672.81	4	QCIYJTTYLNVQR	2,Carbamidomethyl[C];	3212.21	3212.18	6-6-1-0-5	5	NXT	910	0	0	9	0.11568	0.17162	3.06127	0.52537	T	y1+;y2+;y3+;y4+;y5+;y6+;y7+;y8+;y9+;	y4+;y5+;	sp|P02763|A1AG1_HUMAN	D	EN	89	0	93	-0.00046	-0.274825	4.44e-16	sp|P02763|A1AG1_HUMAN	2	-0.0353	-7.22761
PGP_01.19409.19409.2.0.dta	3043	3596.52	2218.04	2	STGKPTLYJVSLVMSDTAGTC	14,Oxidation[M];21,Carbamidomethyl[C];	1378.48	1378.48	6-2-0-0-0	9	NXS	566	0	0	7	0.32643	0.23515	4.52186	1.0633	T	b7+;b10+;y1+;y2+;y3+;y4+;y5+;	b10+;y1+;y2+;y3+;	sp|P01871|IGHM_HUMAN	K	Y-	432	0	440	0.00115	0.518246	8.64e-32	sp|P01871|IGHM_HUMAN	1	-0.00379	-1.05409
PGP_01.19413.19413.2.0.dta	3043	3596.52	2218.04	2	STGKPTLYJVSLVMSDTAGTC	14,Oxidation[M];21,Carbamidomethyl[C];	1378.48	1378.48	6-2-0-0-0	9	NXS	566	0	0	8	0.30322	0.22732	4.52186	1.02789	T	b8+;b10+;y1+;y2+;y3+;y4+;y5+;y7+;	b8+;y1+;y2+;y3+;	sp|P01871|IGHM_HUMAN	K	Y-	432	0	440	0.00115	0.518246	8.64e-32	sp|P01871|IGHM_HUMAN	1	-0.00379	-1.05409
PGP_01.19419.19419.4.0.dta	4215	4850.98	1915.9	4	QDQCIYJTTYLNVQR	0,Carbamyl[AnyN-term];4,Carbamidomethyl[C];	2935.08	2935.04	7-6-2-0-0	7	NXT	1134	0	0	8	0.10372	0.15396	2.06901	0.31855	T	b3+;y1+;y2+;y4+;y5+;y6+;y7+;y8+;	y4+;	sp|P02763|A1AG1_HUMAN	R	EN	87	0.01	93	-0.00156	-0.795965	4.84e-72	sp|P02763|A1AG1_HUMAN	1	-0.04738	-9.76903
PGP_01.19427.19427.3.0.dta	2847	4001.63	1431.69	3	LNAENJATFYFK	-	2569.94	2569.9	6-5-2-0-0	6	NXT	802	3	0.05566	10	0.10877	0.19034	4.4223	0.84172	T	b2+;b3+;b5+;b7+;b9+;y2+;y3+;y4+;y5+;y8+;Y0+;Y0+;Y1+;	y2+;y5+;Y0+;Y1+;	sp|P01042|KNG1_HUMAN	K	ID	289	0	294	-0.00077	-0.537457	7.37e-11	sp|P01042|KNG1_HUMAN	7	-0.03981	-9.95084
PGP_01.19431.19431.2.0.dta	3043	3596.54	2218.04	2	STGKPTLYJVSLVMSDTAGTC	14,Oxidation[M];21,Carbamidomethyl[C];	1378.51	1378.48	6-2-0-0-0	9	NXS	458	0	0	10	0.37637	0.26724	5.16114	1.37924	T	b7+;b8+;b10+;y1+;y2+;y3+;y4+;y5+;y7+;y8+;	b7+;y1+;y2+;y3+;y5+;	sp|P01871|IGHM_HUMAN	K	Y-	432	0	440	0.00115	0.518246	8.64e-32	sp|P01871|IGHM_HUMAN	1	-0.03004	-8.35474
PGP_01.19433.19433.3.1.dta	1821	4013.56	1004.48	3	NJATFYFK	-	3009.08	3009.07	8-7-1-0-0	2	NXT	426	1	0.00663	5	0.08051	0.14153	3.10363	0.43925	T	y2+;y3+;y4+;y5+;y6+;Y5++;	y2+;y5+;	sp|P01042|KNG1_HUMAN	E	ID	293	0	294	0.00045	0.447553	8.16e-13	sp|P01042|KNG1_HUMAN	1	-0.00601	-1.4978
PGP_01.19439.19439.3.1.dta	3601	3597.56	2381.1	3	STGKPTLYJVSLVMSDTAGTCY	14,Oxidation[M];21,Carbamidomethyl[C];	1216.46	1216.42	5-2-0-0-0	9	NXS	324	0	0	9	0.09379	0.09735	3.02854	0.29483	T	b4+;b6+;b7+;b8+;b9+;b10+;b11+;b12+;b13+;	b8+;b10+;	sp|P01871|IGHM_HUMAN	K	--	432	0	440	-0.00651	-2.73291	5.46e-21	sp|P01871|IGHM_HUMAN	7	-0.03553	-9.87881
PGP_01.19440.19440.2.0.dta	3043	3596.54	2218.04	2	STGKPTLYJVSLVMSDTAGTC	14,Oxidation[M];21,Carbamidomethyl[C];	1378.51	1378.48	6-2-0-0-0	9	NXS	458	0	0	10	0.34518	0.25895	4.52186	1.17092	T	b4+;b7+;b8+;b9+;b10+;y1+;y2+;y3+;y4+;y5+;	b7+;y1+;y2+;y3+;	sp|P01871|IGHM_HUMAN	K	Y-	432	0	440	0.00115	0.518246	8.64e-32	sp|P01871|IGHM_HUMAN	1	-0.03004	-8.35474
PGP_01.19445.19445.4.0.dta	4215	4850.98	1915.9	4	QDQCIYJTTYLNVQR	0,Carbamyl[AnyN-term];4,Carbamidomethyl[C];	2935.08	2935.04	7-6-2-0-0	7	NXT	1152	1	0.00569	6	0.05667	0.09999	2.06901	0.20688	T	b2+;y2+;y3+;y4+;y5+;y7+;Y0++;	y5+;	sp|P02763|A1AG1_HUMAN	R	EN	87	0.01	93	-0.00156	-0.795965	4.84e-72	sp|P02763|A1AG1_HUMAN	1	-0.04637	-9.56079
PGP_01.19448.19448.3.0.dta	4215	4631.9	1915.9	3	QDQCIYJTTYLNVQR	0,Carbamyl[AnyN-term];4,Carbamidomethyl[C];	2716.01	2715.96	6-5-2-0-1	7	NXT	1024	1	0.0044	12	0.2068	0.24746	4.56511	1.12967	T	b2+;b3+;b4+;b5+;y1+;y2+;y3+;y4+;y6+;y7+;y8+;y10+;Y1+;	b3+;y2+;y4+;y6+;	sp|P02763|A1AG1_HUMAN	R	EN	87	0	93	-0.00156	-0.795965	4.84e-72	sp|P02763|A1AG1_HUMAN	1	-0.04533	-9.78851
PGP_01.19452.19452.3.0.dta	3043	3434.49	2218.04	3	STGKPTLYJVSLVMSDTAGTC	14,Oxidation[M];21,Carbamidomethyl[C];	1216.45	1216.42	5-2-0-0-0	9	NXS	350	0	0	4	0.23497	0.17941	3.82069	0.68546	T	b7+;y1+;y2+;y3+;	y1+;y2+;y3+;	sp|P01871|IGHM_HUMAN	K	Y-	432	0	440	0.00115	0.518246	8.64e-32	sp|P01871|IGHM_HUMAN	1	-0.02843	-8.28016
PGP_01.19454.19454.4.0.dta	4215	4850.98	1915.9	4	QDQCIYJTTYLNVQR	0,Carbamyl[AnyN-term];4,Carbamidomethyl[C];	2935.08	2935.04	7-6-2-0-0	7	NXT	1134	0	0	8	0.07256	0.13145	2.06901	0.27197	T	b2+;b3+;y1+;y4+;y5+;y6+;y7+;y8+;	y1+;	sp|P02763|A1AG1_HUMAN	R	EN	87	0.01	93	-0.00156	-0.795965	4.84e-72	sp|P02763|A1AG1_HUMAN	1	-0.04783	-9.86181
PGP_01.19456.19456.3.0.dta	316	3877.62	1817.85	3	CATPHGDJASLEATFVK	1,Carbamidomethyl[C];	2059.77	2059.73	5-4-1-0-1	8	NXS	746	2	0.06238	5	0.08645	0.14557	3.66722	0.53382	T	y1+;y2+;y3+;y4+;y5+;Y0++;Y1++;	y1+;Y0++;Y1++;	sp|P23142|FBLN1_HUMAN	R	RC	91	0	98	0	0	5.01e-26	sp|P23142|FBLN1_HUMAN/tr|B1AHL2|B1AHL2_HUMAN/tr|B1AHM6|B1AHM6_HUMAN/tr|B1AHM7|B1AHM7_HUMAN/tr|B1AHM8|B1AHM8_HUMAN/tr|B1AHM9|B1AHM9_HUMAN/tr|B1AHN3|B1AHN3_HUMAN	14	-0.03794	-9.7868
PGP_01.19462.19462.2.0.dta	3043	3596.54	2218.04	2	STGKPTLYJVSLVMSDTAGTC	14,Oxidation[M];21,Carbamidomethyl[C];	1378.5	1378.48	6-2-0-0-0	9	NXS	456	0	0	12	0.36804	0.27105	6.32118	1.71337	T	b4+;b6+;b7+;b8+;b10+;b13+;y1+;y2+;y3+;y5+;y7+;y8+;	b7+;b8+;b10+;y1+;y2+;y3+;y5+;	sp|P01871|IGHM_HUMAN	K	Y-	432	0	440	0.00115	0.518246	8.64e-32	sp|P01871|IGHM_HUMAN	1	-0.02851	-7.92922
PGP_01.19469.19469.4.2.dta	2480	4630.84	1898.87	4	QDQCIYJTTYLNVQR	0,Gln->pyro-Glu[AnyN-termQ];4,Carbamidomethyl[C];	2731.97	2731.96	7-5-2-0-0	7	NXT	988	0	0	12	0.14509	0.26859	3.85904	1.03649	T	b3+;b4+;b5+;y1+;y2+;y3+;y4+;y5+;y6+;y7+;y8+;y10+;	y1+;y4+;y5+;	sp|P02763|A1AG1_HUMAN	R	EN	87	0	93	0.0022	1.15798	2.85e-31	sp|P02763|A1AG1_HUMAN	13	-0.00998	-2.15558
PGP_01.19470.19470.4.0.dta	2482	5507.2	1898.87	4	QDQCIYJTTYLNVQR	0,Gln->pyro-Glu[AnyN-termQ];4,Carbamidomethyl[C];	3608.33	3608.28	9-7-2-0-1	7	NXT	1032	0	0	6	0.06788	0.11323	1.9723	0.22333	T	b1+;y2+;y3+;y4+;y5+;y7+;	y4+;	sp|P02763|A1AG1_HUMAN	R	EN	87	0.01	93	0.0022	1.15798	2.85e-31	sp|P02763|A1AG1_HUMAN	13	-0.05341	-9.69989
PGP_01.19471.19471.3.0.dta	328	4147.69	1559.78	3	KLNAENJATFYFK	-	2587.91	2587.94	7-5-0-0-3	7	NXT	940	0	0	6	0.06243	0.08421	1.9782	0.16659	T	y2+;y3+;y4+;y5+;y8+;y12+;	y12+;	sp|P01042|KNG1_HUMAN	T	ID	288	0.01	294	0.00056	0.358797	9.11e-17	sp|P01042|KNG1_HUMAN	2	0.03126	7.53861
PGP_01.19473.19473.2.0.dta	3043	3596.54	2218.04	2	STGKPTLYJVSLVMSDTAGTC	14,Oxidation[M];21,Carbamidomethyl[C];	1378.51	1378.48	6-2-0-0-0	9	NXS	454	0	0	9	0.30813	0.23203	3.82069	0.88652	T	b6+;b7+;b10+;y1+;y2+;y3+;y4+;y5+;y8+;	y1+;y2+;y3+;	sp|P01871|IGHM_HUMAN	K	Y-	432	0	440	0.00115	0.518246	8.64e-32	sp|P01871|IGHM_HUMAN	1	-0.03266	-9.0834
PGP_01.19474.19474.4.0.dta	4215	4502.86	1915.9	4	QDQCIYJTTYLNVQR	0,Carbamyl[AnyN-term];4,Carbamidomethyl[C];	2586.96	2586.92	7-5-1-0-1	7	NXT	1010	0	0	6	0.07058	0.11439	2.06901	0.23667	T	b3+;y1+;y4+;y5+;y7+;y8+;	y4+;	sp|P02763|A1AG1_HUMAN	R	EN	87	0.01	93	-0.00156	-0.795965	4.84e-72	sp|P02763|A1AG1_HUMAN	1	-0.03949	-8.77188
PGP_01.19476.19476.3.1.dta	749	3374.36	1080.54	3	JSSYLNVQR	-	2293.82	2293.81	5-3-2-0-2	1	NXS	310	0	0	4	0.05809	0.10112	3.09101	0.31258	T	y1+;y2+;y4+;y6+;	y4+;y6+;	sp|P19652|A1AG2_HUMAN	Y	EN	93	0	93	0.00042	0.38834	1.02e-24	sp|P19652|A1AG2_HUMAN	1	-0.00927	-2.748
PGP_01.19476.19476.4.0.dta	4215	4502.86	1915.9	4	QDQCIYJTTYLNVQR	0,Carbamyl[AnyN-term];4,Carbamidomethyl[C];	2586.96	2586.92	7-5-1-0-1	7	NXT	1010	1	0.01148	11	0.1097	0.2113	3.05561	0.64565	T	b2+;b3+;b4+;y1+;y2+;y4+;y6+;y7+;y8+;y9+;y10+;Y1+;	y4+;y6+;	sp|P02763|A1AG1_HUMAN	R	EN	87	0	93	-0.00156	-0.795965	4.84e-72	sp|P02763|A1AG1_HUMAN	1	-0.03949	-8.77188
PGP_01.19483.19483.3.0.dta	1026	4850.99	1573.81	3	JMSNQLGLLAVNQR	2,Oxidation[M];	3277.18	3277.18	10-6-0-0-3	1	NXS	1096	0	0	4	0.0841	0.06745	3.03379	0.20462	T	b8+;y1+;y2+;y4+;	y2+;y4+;	sp|P05164|PERM_HUMAN	R	FQ	355	0	355	0.00135	0.857253	1.98e-26	sp|P05164|PERM_HUMAN	6	0.00093	0.191753
PGP_01.19512.19512.4.0.dta	2475	5541.27	1672.81	4	QCIYJTTYLNVQR	2,Carbamidomethyl[C];	3868.46	3868.41	7-7-2-0-5	5	NXT	788	0	0	5	0.07318	0.11724	2.94479	0.34526	T	y2+;y4+;y5+;y7+;y8+;	y4+;y5+;	sp|P02763|A1AG1_HUMAN	D	EN	89	0.01	93	-0.00046	-0.274825	4.44e-16	sp|P02763|A1AG1_HUMAN	2	-0.05137	-9.27204
PGP_01.19513.19513.3.2.dta	328	4146.68	1559.78	3	KLNAENJATFYFK	-	2586.9	2586.92	7-5-1-0-1	7	NXT	898	0	0	4	0.03946	0.05766	1.9782	0.11405	T	y2+;y4+;y6+;y12+;	y12+;	sp|P01042|KNG1_HUMAN	T	ID	288	0.01	294	0.00056	0.358797	9.11e-17	sp|P01042|KNG1_HUMAN	2	0.02443	5.89293
PGP_01.19532.19532.3.0.dta	328	4147.69	1559.78	3	KLNAENJATFYFK	-	2587.91	2587.94	7-5-0-0-3	7	NXT	946	0	0	5	0.0941	0.09768	2.93248	0.28644	T	y2+;y3+;y4+;y5+;y12+;	y5+;y12+;	sp|P01042|KNG1_HUMAN	T	ID	288	0.01	294	0.00056	0.358797	9.11e-17	sp|P01042|KNG1_HUMAN	2	0.03069	7.40114
PGP_01.19561.19561.3.1.dta	3519	3775.6	1220.64	3	TLQQLNAYJR	-	2554.96	2554.93	5-5-1-0-3	9	NXT	586	0	0	4	0.10655	0.09564	3.07882	0.29447	T	b4+;y1+;y4+;y6+;	b4+;y6+;	sp|Q9UNN8|EPCR_HUMAN	F	TR	164	0.01	172	-0.00081	-0.663053	1.06e-22	sp|Q9UNN8|EPCR_HUMAN/tr|A0A0U1RQQ4|A0A0U1RQQ4_HUMAN	1	-0.03148	-8.3399
PGP_01.19589.19589.3.0.dta	1531	4270.8	1642.82	3	HLQEQJVSNAFLDK	-	2627.99	2627.95	6-6-1-0-1	6	NXS	750	0	0	4	0.04468	0.07434	1.97524	0.14683	T	y2+;y3+;y4+;y5+;	y5+;	sp|P00450|CERU_HUMAN	H	GE	757	0.01	762	-0.00076	-0.462343	1.12e-19	sp|P00450|CERU_HUMAN/tr|E9PFZ2|E9PFZ2_HUMAN/tr|H7C5R1|H7C5R1_HUMAN	2	-0.03855	-9.02845
PGP_01.19590.19590.3.1.dta	749	3374.36	1080.54	3	JSSYLNVQR	-	2293.82	2293.81	5-3-2-0-2	1	NXS	308	0	0	5	0.09395	0.17472	3.09101	0.54005	T	y1+;y2+;y4+;y5+;y6+;	y4+;y5+;	sp|P19652|A1AG2_HUMAN	Y	EN	93	0	93	0.00042	0.38834	1.02e-24	sp|P19652|A1AG2_HUMAN	1	-0.00746	-2.21145
PGP_01.19590.19590.4.3.dta	4215	4502.85	1915.9	4	QDQCIYJTTYLNVQR	0,Carbamyl[AnyN-term];4,Carbamidomethyl[C];	2586.95	2586.92	7-5-1-0-1	7	NXT	1040	0	0	10	0.137	0.20754	3.05561	0.63416	T	b3+;b4+;y1+;y2+;y4+;y5+;y6+;y7+;y8+;y10+;	y4+;y5+;	sp|P02763|A1AG1_HUMAN	R	EN	87	0	93	-0.00156	-0.795965	4.84e-72	sp|P02763|A1AG1_HUMAN	1	-0.03166	-7.03263
PGP_01.19622.19622.3.1.dta	749	3636.5	1080.54	3	JSSYLNVQR	-	2555.96	2555.95	5-5-0-0-5	1	NXS	584	0	0	4	0.05667	0.1393	2.09508	0.29184	T	y1+;y4+;y5+;y6+;	y1+;	sp|P19652|A1AG2_HUMAN	Y	EN	93	0	93	0.00042	0.38834	1.02e-24	sp|P19652|A1AG2_HUMAN	1	-0.0105	-2.88818
PGP_01.19630.19630.4.1.dta	2270	4524.79	1678.76	4	QCFYJSSYLNVQR	2,Carbamidomethyl[C];	2846.03	2846.03	5-5-2-0-3	5	NXS	894	0	0	4	0.05751	0.11745	1.98729	0.23342	T	y1+;y4+;y5+;y6+;	y4+;	sp|P19652|A1AG2_HUMAN	N	EN	89	0	93	0.00046	0.27385	7.28e-18	sp|P19652|A1AG2_HUMAN	2	-0.00444	-0.981478
PGP_01.19637.19637.3.2.dta	749	3374.36	1080.54	3	JSSYLNVQR	-	2293.82	2293.81	5-3-2-0-2	1	NXS	300	0	0	5	0.07969	0.1831	3.09101	0.56598	T	y2+;y3+;y4+;y5+;y6+;	y4+;y5+;	sp|P19652|A1AG2_HUMAN	Y	EN	93	0	93	0.00042	0.38834	1.02e-24	sp|P19652|A1AG2_HUMAN	1	-0.00625	-1.85275
PGP_01.19637.19637.4.3.dta	4215	4502.84	1915.9	4	QDQCIYJTTYLNVQR	0,Carbamyl[AnyN-term];4,Carbamidomethyl[C];	2586.95	2586.92	7-5-1-0-1	7	NXT	1056	1	0.00446	9	0.12179	0.17095	3.05561	0.52236	T	b2+;b3+;y2+;y3+;y4+;y5+;y6+;y7+;y8+;Y1++;	y4+;y5+;	sp|P02763|A1AG1_HUMAN	R	EN	87	0	93	-0.00156	-0.795965	4.84e-72	sp|P02763|A1AG1_HUMAN	1	-0.02624	-5.8287
PGP_01.19645.19645.3.0.dta	2077	3220.33	1265.62	3	VHJGSEILFSY	-	1954.72	1954.7	4-5-1-0-0	3	NXS	276	0	0	4	0.05668	0.09642	3.06703	0.29572	T	b2+;b4+;b6+;b7+;	b2+;b7+;	sp|P04114|APOB_HUMAN	K	FQ	4235	0	4237	-0.00773	-6.10299	1.48e-17	sp|P04114|APOB_HUMAN	1	-0.01323	-4.10954
PGP_01.19658.19658.3.0.dta	328	4147.7	1559.78	3	KLNAENJATFYFK	-	2587.91	2587.94	7-5-0-0-3	7	NXT	954	0	0	8	0.09465	0.10699	2.93248	0.31374	T	y2+;y3+;y4+;y5+;y6+;y7+;y8+;y12+;	y5+;y12+;	sp|P01042|KNG1_HUMAN	T	ID	288	0.01	294	0.00056	0.358797	9.11e-17	sp|P01042|KNG1_HUMAN	2	0.02874	6.93088
PGP_01.19662.19662.3.0.dta	2648	4189.78	1594.82	3	RDJYTKAEEILSR	-	2594.96	2594.94	4-6-2-0-1	3	NXT	568	0	0	4	0.07388	0.06801	1.9782	0.13453	T	y1+;y2+;y3+;y6+;	y2+;	sp|P06276|CHLE_HUMAN	R	SI	481	0.01	483	-0.00149	-0.9337	4.31e-10	sp|P06276|CHLE_HUMAN/tr|F8WEX7|F8WEX7_HUMAN/tr|F8WF14|F8WF14_HUMAN	7	-0.02178	-5.19959
PGP_01.19662.19662.4.1.dta	4000	5583.46	3013.51	4	VVHAAKAALAAFNAQNJGSNFQLEEISR	0,Amidine[AnyN-term];13,Deamidated[N];16,Deamidated[N];	2569.94	2569.9	6-5-2-0-0	17	NXS	176	0	0	8	0.11432	0.14816	1.89134	0.28022	T	y1+;y2+;y3+;y4+;y5+;y6+;y7+;y11+;	y2+;	sp|P02765|FETUA_HUMAN	R	AQ	160	0	176	0.01578	5.23468	9.12e-15	sp|P02765|FETUA_HUMAN/tr|C9JV77|C9JV77_HUMAN	2	-0.0387	-6.93239
PGP_01.19665.19665.3.0.dta	2648	4189.78	1594.82	3	RDJYTKAEEILSR	-	2594.96	2594.94	4-6-2-0-1	3	NXT	568	0	0	4	0.08752	0.07674	1.9782	0.1518	T	y1+;y2+;y3+;y6+;	y2+;	sp|P06276|CHLE_HUMAN	R	SI	481	0.01	483	-0.00149	-0.9337	4.31e-10	sp|P06276|CHLE_HUMAN/tr|F8WEX7|F8WEX7_HUMAN/tr|F8WF14|F8WF14_HUMAN	7	-0.02178	-5.19959
PGP_01.19668.19668.3.0.dta	2648	4189.78	1594.82	3	RDJYTKAEEILSR	-	2594.96	2594.94	4-6-2-0-1	3	NXT	568	0	0	4	0.0869	0.07783	2.93248	0.22822	T	y1+;y2+;y3+;y6+;	y2+;y6+;	sp|P06276|CHLE_HUMAN	R	SI	481	0.01	483	-0.00149	-0.9337	4.31e-10	sp|P06276|CHLE_HUMAN/tr|F8WEX7|F8WEX7_HUMAN/tr|F8WF14|F8WF14_HUMAN	7	-0.02178	-5.19959
PGP_01.19671.19671.4.2.dta	3031	4317.89	2184.08	4	LAGKPTHVJVSVVMAEVDGTC	21,Carbamidomethyl[C];	2133.81	2133.77	6-5-0-0-1	9	NXS	328	0	0	4	0.15137	0.15845	3.82069	0.60538	T	y1+;y2+;y4+;y5+;	y1+;y2+;y4+;	sp|P01876|IGHA1_HUMAN	R	Y-	332	0	340	0.00263	1.20362	6.93e-22	sp|P01876|IGHA1_HUMAN/tr|A0A0G2JMB2|A0A0G2JMB2_HUMAN	2	-0.0431	-9.98395
PGP_01.19680.19680.3.0.dta	4215	4850.98	1915.9	3	QDQCIYJTTYLNVQR	0,Carbamyl[AnyN-term];4,Carbamidomethyl[C];	2935.08	2935.04	7-6-2-0-0	7	NXT	1134	0	0	4	0.05879	0.07838	3.05561	0.23949	T	b3+;y1+;y4+;y5+;	y1+;y4+;	sp|P02763|A1AG1_HUMAN	R	EN	87	0.01	93	-0.00156	-0.795965	4.84e-72	sp|P02763|A1AG1_HUMAN	1	-0.04753	-9.79996
PGP_01.19681.19681.3.0.dta	2475	4868.01	1672.81	3	QCIYJTTYLNVQR	2,Carbamidomethyl[C];	3195.2	3195.16	5-6-2-0-4	5	NXT	980	0	0	7	0.11687	0.17116	2.94479	0.50402	T	y1+;y2+;y3+;y4+;y5+;y6+;y7+;	y4+;y5+;	sp|P02763|A1AG1_HUMAN	D	EN	89	0	93	-0.00046	-0.274825	4.44e-16	sp|P02763|A1AG1_HUMAN	2	-0.0352	-7.23233
PGP_01.19694.19694.3.0.dta	2648	4189.78	1594.82	3	RDJYTKAEEILSR	-	2594.96	2594.94	4-6-2-0-1	3	NXT	568	0	0	4	0.06819	0.066	1.9782	0.13056	T	y1+;y2+;y3+;y6+;	y2+;	sp|P06276|CHLE_HUMAN	R	SI	481	0.01	483	-0.00149	-0.9337	4.31e-10	sp|P06276|CHLE_HUMAN/tr|F8WEX7|F8WEX7_HUMAN/tr|F8WF14|F8WF14_HUMAN	7	-0.02178	-5.19959
PGP_01.19694.19694.4.1.dta	4000	5583.46	3013.51	4	VVHAAKAALAAFNAQNJGSNFQLEEISR	0,Amidine[AnyN-term];13,Deamidated[N];16,Deamidated[N];	2569.94	2569.9	6-5-2-0-0	17	NXS	176	0	0	9	0.13077	0.15574	2.81501	0.4384	T	y1+;y2+;y3+;y4+;y5+;y6+;y7+;y8+;y9+;	y2+;y4+;	sp|P02765|FETUA_HUMAN	R	AQ	160	0	176	0.01578	5.23468	9.12e-15	sp|P02765|FETUA_HUMAN/tr|C9JV77|C9JV77_HUMAN	2	-0.0387	-6.93239
PGP_01.19710.19710.2.1.dta	749	2662.09	1080.54	2	JSSYLNVQR	-	1581.55	1581.56	6-3-0-0-0	1	NXS	90	0	0	6	0.07676	0.16903	2.09508	0.35412	T	y1+;y2+;y3+;y4+;y5+;y6+;	y4+;	sp|P19652|A1AG2_HUMAN	Y	EN	93	0	93	0.00042	0.38834	1.02e-24	sp|P19652|A1AG2_HUMAN	1	0.00308	1.15742
PGP_01.19710.19710.3.2.dta	4215	3992.64	1915.9	3	QDQCIYJTTYLNVQR	0,Carbamyl[AnyN-term];4,Carbamidomethyl[C];	2076.74	2076.75	6-4-0-0-2	7	NXT	882	1	0.0039	9	0.08966	0.15611	2.06901	0.32298	T	b3+;y1+;y2+;y3+;y4+;y5+;y6+;y7+;y8+;Y1++;	y4+;	sp|P02763|A1AG1_HUMAN	R	EN	87	0.01	93	-0.00156	-0.795965	4.84e-72	sp|P02763|A1AG1_HUMAN	1	0.008	2.0042
PGP_01.19725.19725.2.1.dta	749	2662.1	1080.54	2	JSSYLNVQR	-	1581.56	1581.56	6-3-0-0-0	1	NXS	92	0	0	5	0.06294	0.16786	2.09508	0.35167	T	y2+;y3+;y4+;y5+;y6+;	y4+;	sp|P19652|A1AG2_HUMAN	Y	EN	93	0	93	0.00042	0.38834	1.02e-24	sp|P19652|A1AG2_HUMAN	1	-0.00087	-0.326933
PGP_01.19727.19727.2.1.dta	749	2662.1	1080.54	2	JSSYLNVQR	-	1581.56	1581.56	6-3-0-0-0	1	NXS	92	0	0	6	0.06357	0.16057	2.09508	0.33641	T	y1+;y2+;y3+;y4+;y5+;y6+;	y4+;	sp|P19652|A1AG2_HUMAN	Y	EN	93	0	93	0.00042	0.38834	1.02e-24	sp|P19652|A1AG2_HUMAN	1	-0.00087	-0.326933
PGP_01.19728.19728.2.1.dta	749	2589.07	1080.54	2	JSSYLNVQR	-	1508.53	1508.54	5-2-0-0-2	1	NXS	50	0	0	5	0.06182	0.16582	2.09508	0.3474	T	y2+;y3+;y4+;y5+;y6+;	y4+;	sp|P19652|A1AG2_HUMAN	Y	EN	93	0	93	0.00042	0.38834	1.02e-24	sp|P19652|A1AG2_HUMAN	1	0.00979	3.78276
PGP_01.19728.19728.4.0.dta	2475	5176.13	1672.81	4	QCIYJTTYLNVQR	2,Carbamidomethyl[C];	3503.32	3503.27	6-6-2-0-5	5	NXT	846	0	0	6	0.06704	0.12394	1.98729	0.2463	T	y2+;y3+;y4+;y5+;y6+;y8+;	y4+;	sp|P02763|A1AG1_HUMAN	D	EN	89	0.01	93	-0.00046	-0.274825	4.44e-16	sp|P02763|A1AG1_HUMAN	2	-0.05046	-9.75039
PGP_01.19732.19732.2.2.dta	749	2662.1	1080.54	2	JSSYLNVQR	-	1581.56	1581.56	6-3-0-0-0	1	NXS	92	0	0	5	0.06649	0.17025	2.09508	0.35669	T	y2+;y3+;y4+;y5+;y6+;	y4+;	sp|P19652|A1AG2_HUMAN	Y	EN	93	0	93	0.00042	0.38834	1.02e-24	sp|P19652|A1AG2_HUMAN	1	-0.00087	-0.326933
PGP_01.19744.19744.2.2.dta	749	2443.02	1080.54	2	JSSYLNVQR	-	1362.48	1362.48	5-2-0-0-1	1	NXS	30	0	0	5	0.06581	0.1608	2.09508	0.33688	T	y1+;y3+;y4+;y5+;y6+;	y4+;	sp|P19652|A1AG2_HUMAN	Y	EN	93	0	93	0.00042	0.38834	1.02e-24	sp|P19652|A1AG2_HUMAN	1	0.00099	0.405403
PGP_01.19746.19746.3.0.dta	3031	4155.84	2184.08	3	LAGKPTHVJVSVVMAEVDGTC	21,Carbamidomethyl[C];	1971.76	1971.72	5-5-0-0-1	9	NXS	262	0	0	4	0.19003	0.17473	4.52186	0.79012	T	y1+;y2+;y4+;y5+;	y1+;y2+;y4+;y5+;	sp|P01876|IGHA1_HUMAN	R	Y-	332	0	340	0.00263	1.20362	6.93e-22	sp|P01876|IGHA1_HUMAN/tr|A0A0G2JMB2|A0A0G2JMB2_HUMAN	2	-0.03852	-9.27106
PGP_01.19763.19763.3.0.dta	2847	4001.63	1431.69	3	LNAENJATFYFK	-	2569.94	2569.9	6-5-2-0-0	6	NXT	800	3	0.05806	9	0.10375	0.17517	3.73235	0.65381	T	b2+;b7+;b9+;y2+;y3+;y4+;y5+;y6+;y8+;Y0+;Y0+;Y1+;	y5+;Y0+;Y1+;	sp|P01042|KNG1_HUMAN	K	ID	289	0	294	-0.00077	-0.537457	7.37e-11	sp|P01042|KNG1_HUMAN	7	-0.03546	-8.86354
PGP_01.19764.19764.4.2.dta	4215	5597.27	1915.9	4	QDQCIYJTTYLNVQR	0,Carbamyl[AnyN-term];4,Carbamidomethyl[C];	3681.37	3681.32	8-6-2-0-4	7	NXT	924	0	0	6	0.06591	0.1173	2.06901	0.24269	T	y2+;y3+;y4+;y5+;y6+;y8+;	y4+;	sp|P02763|A1AG1_HUMAN	R	EN	87	0.01	93	-0.00156	-0.795965	4.84e-72	sp|P02763|A1AG1_HUMAN	1	-0.04852	-8.67
PGP_01.19766.19766.3.0.dta	2480	5434.18	1898.87	3	QDQCIYJTTYLNVQR	0,Gln->pyro-Glu[AnyN-termQ];4,Carbamidomethyl[C];	3535.31	3535.26	8-6-2-0-3	7	NXT	1078	0	0	4	0.04687	0.08085	2.06901	0.16728	T	b1+;b3+;y2+;y4+;	y4+;	sp|P02763|A1AG1_HUMAN	R	EN	87	0.01	93	0.0022	1.15798	2.85e-31	sp|P02763|A1AG1_HUMAN	13	-0.04323	-7.95662
PGP_01.19768.19768.4.0.dta	3031	4155.84	2184.08	4	LAGKPTHVJVSVVMAEVDGTC	21,Carbamidomethyl[C];	1971.76	1971.72	5-5-0-0-1	9	NXS	158	0	0	4	0.40526	0.26522	4.52186	1.19928	T	y1+;y2+;y4+;y5+;	y1+;y2+;y4+;y5+;	sp|P01876|IGHA1_HUMAN	R	Y-	332	0	340	0.00263	1.20362	6.93e-22	sp|P01876|IGHA1_HUMAN/tr|A0A0G2JMB2|A0A0G2JMB2_HUMAN	2	-0.04045	-9.73556
PGP_01.19772.19772.3.0.dta	2847	4001.63	1431.69	3	LNAENJATFYFK	-	2569.94	2569.9	6-5-2-0-0	6	NXT	800	3	0.0402	8	0.05395	0.14031	2.94899	0.41376	T	b2+;b7+;y2+;y3+;y4+;y5+;y6+;y7+;Y0+;Y0+;Y1+;	Y0+;Y1+;	sp|P01042|KNG1_HUMAN	K	ID	289	0	294	-0.00077	-0.537457	7.37e-11	sp|P01042|KNG1_HUMAN	7	-0.03546	-8.86354
PGP_01.19788.19788.4.1.dta	3031	3952.76	2184.08	4	LAGKPTHVJVSVVMAEVDGTC	21,Carbamidomethyl[C];	1768.68	1768.64	5-4-0-0-1	9	NXS	140	0	0	5	0.51369	0.31202	4.52186	1.41089	T	y1+;y2+;y3+;y4+;y5+;	y1+;y2+;y4+;y5+;	sp|P01876|IGHA1_HUMAN	R	Y-	332	0	340	0.00263	1.20362	6.93e-22	sp|P01876|IGHA1_HUMAN/tr|A0A0G2JMB2|A0A0G2JMB2_HUMAN	2	-0.03816	-9.65639
PGP_01.19816.19816.3.0.dta	1304	3374.35	1169.55	3	DLDMFIJASK	4,Oxidation[M];	2204.8	2204.77	5-4-2-0-0	7	NXS	264	2	0.06017	5	0.07788	0.09278	4.59625	0.42645	T	b3+;b4+;b5+;b6+;y4+;Y0+;Y1+;	b4+;b5+;Y0+;Y1+;	sp|O75882|ATRN_HUMAN	R	NF	1192	0	1198	0.00173	1.47795	1.19e-21	sp|O75882|ATRN_HUMAN	6	-0.0289	-8.56709
PGP_01.19817.19817.3.0.dta	1304	3374.35	1169.55	3	DLDMFIJASK	4,Oxidation[M];	2204.8	2204.77	5-4-2-0-0	7	NXS	264	2	0.04269	4	0.03724	0.06469	2.0861	0.13494	T	b3+;b4+;b5+;y2+;Y0+;Y1+;	Y0+;	sp|O75882|ATRN_HUMAN	R	NF	1192	0.01	1198	0.00173	1.47795	1.19e-21	sp|O75882|ATRN_HUMAN	6	-0.0289	-8.56709
PGP_01.19822.19822.3.0.dta	2847	4001.63	1431.69	3	LNAENJATFYFK	-	2569.94	2569.9	6-5-2-0-0	6	NXT	786	3	0.04562	9	0.07387	0.15565	2.94899	0.45901	T	b2+;b4+;b7+;b9+;y2+;y3+;y4+;y5+;y6+;Y0+;Y0+;Y1+;	Y0+;Y1+;	sp|P01042|KNG1_HUMAN	K	ID	289	0	294	-0.00077	-0.537457	7.37e-11	sp|P01042|KNG1_HUMAN	7	-0.03111	-7.77624
PGP_01.19824.19824.3.0.dta	2482	4793.92	1898.87	3	QDQCIYJTTYLNVQR	0,Gln->pyro-Glu[AnyN-termQ];4,Carbamidomethyl[C];	2895.05	2895.03	8-5-1-0-2	7	NXT	1030	0	0	4	0.08332	0.13181	2.9245	0.38547	T	y2+;y4+;y5+;y6+;	y2+;y4+;	sp|P02763|A1AG1_HUMAN	R	EN	87	0	93	0.0022	1.15798	2.85e-31	sp|P02763|A1AG1_HUMAN	13	-0.0151	-3.15048
PGP_01.19850.19850.3.0.dta	328	4601.87	1559.78	3	KLNAENJATFYFK	-	3042.09	3042.08	10-7-0-0-0	7	NXT	1154	0	0	5	0.06942	0.0831	1.9782	0.16438	T	y2+;y3+;y4+;y5+;y12+;	y12+;	sp|P01042|KNG1_HUMAN	T	ID	288	0.01	294	0.00056	0.358797	9.11e-17	sp|P01042|KNG1_HUMAN	2	-0.0037	-0.804196
PGP_01.19854.19854.3.2.dta	2482	5297.13	1898.87	3	QDQCIYJTTYLNVQR	0,Gln->pyro-Glu[AnyN-termQ];4,Carbamidomethyl[C];	3398.26	3398.24	5-7-2-0-4	7	NXT	1140	0	0	5	0.06149	0.13755	1.9723	0.27129	T	b4+;y1+;y4+;y5+;y6+;	y4+;	sp|P02763|A1AG1_HUMAN	R	EN	87	0.01	93	0.0022	1.15798	2.85e-31	sp|P02763|A1AG1_HUMAN	13	-0.0216	-4.07844
PGP_01.19866.19866.2.0.dta	2018	3483.4	1390.67	2	FYJSSYLNVQR	-	2092.73	2092.75	7-4-0-0-1	3	NXS	284	0	0	4	0.0542	0.09103	2.00312	0.18234	T	y1+;y3+;y4+;y5+;	y4+;	sp|P19652|A1AG2_HUMAN	C	EN	91	0.01	93	0.00639	4.59162	2.47e-12	sp|P19652|A1AG2_HUMAN	2	0.01697	4.87311
PGP_01.19866.19866.3.3.dta	1015	5225.11	1672.81	3	QCIYJTTYLNVQR	2,Carbamidomethyl[C];	3552.3	3552.28	9-6-1-0-4	5	NXT	1210	0	0	6	0.07067	0.11253	2.07318	0.23329	T	y1+;y3+;y4+;y5+;y7+;y8+;	y4+;	sp|P02763|A1AG1_HUMAN	D	EN	89	0.01	93	-0.00046	-0.274825	4.44e-16	sp|P02763|A1AG1_HUMAN	2	-0.02144	-4.10404
PGP_01.19869.19869.3.2.dta	2482	5297.13	1898.87	3	QDQCIYJTTYLNVQR	0,Gln->pyro-Glu[AnyN-termQ];4,Carbamidomethyl[C];	3398.26	3398.24	5-7-2-0-4	7	NXT	1140	0	0	5	0.06096	0.13362	1.9723	0.26353	T	b4+;y2+;y4+;y5+;y6+;	y4+;	sp|P02763|A1AG1_HUMAN	R	EN	87	0.01	93	0.0022	1.15798	2.85e-31	sp|P02763|A1AG1_HUMAN	13	-0.0216	-4.07844
PGP_01.19891.19891.5.0.dta	4215	5145.08	1915.9	5	QDQCIYJTTYLNVQR	0,Carbamyl[AnyN-term];4,Carbamidomethyl[C];	3229.19	3229.19	7-6-0-0-6	7	NXT	1178	0	0	4	0.04782	0.07353	2.06901	0.15214	T	b4+;y4+;y5+;y6+;	y6+;	sp|P02763|A1AG1_HUMAN	R	EN	87	0.01	93	-0.00156	-0.795965	4.84e-72	sp|P02763|A1AG1_HUMAN	1	0.00471	0.915617
PGP_01.19910.19910.4.0.dta	4215	5288.13	1915.9	4	QDQCIYJTTYLNVQR	0,Carbamyl[AnyN-term];4,Carbamidomethyl[C];	3372.24	3372.19	7-6-3-0-1	7	NXT	1122	0	0	10	0.12932	0.16311	3.05561	0.49839	T	b2+;b3+;b4+;y1+;y2+;y3+;y4+;y5+;y6+;y7+;	y2+;y4+;	sp|P02763|A1AG1_HUMAN	R	EN	87	0	93	-0.00156	-0.795965	4.84e-72	sp|P02763|A1AG1_HUMAN	1	-0.04758	-8.99914
PGP_01.19916.19916.2.0.dta	1969	3610.46	1435.68	2	DAVDAGMLJSSAIR	7,Oxidation[M];	2174.78	2174.8	5-6-0-0-1	9	NXS	430	0	0	4	0.05542	0.14141	1.96652	0.27809	T	y1+;y3+;y4+;y5+;	y1+;	tr|A0A087WYE2|A0A087WYE2_HUMAN	V	NL	274	0	282	-0.00712	-4.95594	1.5e-07	tr|A0A087WYE2|A0A087WYE2_HUMAN	1	0.02134	5.91229
PGP_01.19917.19917.2.1.dta	755	3434.4	1243.61	2	YJSSYLNVQR	-	2190.8	2190.79	6-6-0-0-0	2	NXS	398	0	0	6	0.08809	0.12033	3.07882	0.37046	T	y1+;y2+;y3+;y4+;y5+;y6+;	y4+;y5+;	sp|P19652|A1AG2_HUMAN	F	EN	92	0	93	0.00155	1.24539	1.09e-26	sp|P19652|A1AG2_HUMAN	1	-0.00227	-0.661153
[truncated: 58,022 more rows]

## Sheet: Glycoproteins
	Glycoproteins identified in FGP using 701N
	sp|P08185|CBG_HUMAN
	sp|P01871|IGHM_HUMAN
[truncated: 449 more rows]

## Sheet: Glycosites
	Glycosites identified in FGP using 701N
[truncated: 856 more rows]

[truncated: 2 more sheets: Glycopeptides, N-Glycans]
