# Supplementary material for: Large-scale Identification of N-linked Intact Glycopeptides in Human Serum using HILIC Enrichment and Spectral Library Search
Source: Mol Cell Proteomics. 2020 Feb 26;19(4):672–89. doi: 10.1074/mcp.RA119.001791 (PMC7124471; doi:10.1074/mcp.RA119.001791)
Supplement: Supplementary Table S6 [file 156056_1_supp_471927_q5c98w.xlsx]

## Sheet: All GPSM of UGP using 701N
QuerySpecName	LibSpecName	QueryPrecursorMH	LibPrecursorMH	Charge	Sequence	Modification	MassShift	GlycanMass	GlycanName	GlycoLoc	Motif	LibCandidateNum	MatchedYIonNum	MatchedYIonIntSum	MatchedPepIonNum	MatchedPepIonIntSum	DPS	PS	pMatchGlyco_Score	TargetDecoyHit	DPSIon	PSIon	ProteinAC	PreviousAminoAcid	LastTwoAminoAcid	StartPositions	FDR	GlycositeInProtein	DeltaM_pep	DeltaM_pep_ppm	pFindScore	AllProtein	PepCandidateNum	DeltaM_GlycoPep	DeltaM_GlycoPep_ppm
UGP_01.10002.10002.3.0.dta	1444	3211.35	1791.84	3	KHYTJSSQDVTVPCR	14,Carbamidomethyl[C];	1419.5	1419.5	5-3-0-0-0	5	NXS	268	2	0.07853	3	0.04474	0.09058	3.70328	0.33545	T	b1+;y1+;y11+;Y0++;Y5++;	y1+;Y0++;Y5++;	sp|P01877|IGHA2_HUMAN	V	VP	88	0	92	-0.0063	-3.51401	4e-10	sp|P01877|IGHA2_HUMAN/tr|A0A286YEY5|A0A286YEY5_HUMAN	1	0.00046	0.143287
UGP_01.10003.10003.4.1.dta	4229	3528.49	1468.75	4	VYKPSAGJNSLYR	0,Carbamyl[AnyN-term];	2059.73	2059.73	5-4-1-0-1	8	NXS	462	5	0.06257	6	0.0515	0.10786	2.93248	0.31629	T	b2+;b6++;y1+;y4+;y7+;y10+;Y0+;Y1+;Y1++;Y2++;Y4++;	y1+;Y1+;	sp|P02749|APOH_HUMAN	R	DT	155	0	162	0.00068	0.449514	1.91e-19	sp|P02749|APOH_HUMAN/tr|J3QLI0|J3QLI0_HUMAN/tr|J3QRN2|J3QRN2_HUMAN	1	0.00123	0.348691
UGP_01.10006.10006.4.0.dta	3888	3528.49	1468.72	4	KMTGSGIYAPJSSR	-	2059.77	2059.73	5-4-1-0-1	11	NXS	462	7	0.07864	3	0.06155	0.10994	2.91667	0.32065	T	b1+;b7++;y1+;Y0+;Y1+;Y1++;Y2++;Y4++;Y5++;Y5++;	b1+;Y1+;	sp|O95497|VNN1_HUMAN	K	AF	273	0	283	-0.00092	-0.625976	3.58e-07	sp|O95497|VNN1_HUMAN	5	-0.03178	-9.00918
UGP_01.10008.10008.4.0.dta	3721	3794.5	1589.73	4	LQNNENJISCVER	10,Carbamidomethyl[C];	2204.77	2204.77	5-4-2-0-0	7	NXS	444	4	0.06359	6	0.12097	0.24249	3.71276	0.90031	T	b2+;y1+;y2+;y4+;y5+;y6+;Y0+;Y1+;Y2++;Y3++;	y5+;y6+;Y1+;	sp|P36980|FHR2_HUMAN	R	GW	120	0	126	-0.0018	-1.13157	3.22e-19	sp|P36980|FHR2_HUMAN/sp|Q03591|FHR1_HUMAN/tr|B1AKG0|B1AKG0_HUMAN/tr|V9GYE7|V9GYE7_HUMAN	14	0.0046	1.2126
UGP_01.10012.10012.4.0.dta	4229	3528.49	1468.75	4	VYKPSAGJNSLYR	0,Carbamyl[AnyN-term];	2059.73	2059.73	5-4-1-0-1	8	NXS	462	3	0.03962	6	0.04715	0.08189	1.9782	0.16199	T	b2+;b4+;b6++;y1+;y7+;y10+;Y1+;Y2++;Y3++;	Y1+;	sp|P02749|APOH_HUMAN	R	DT	155	0.01	162	0.00068	0.449514	1.91e-19	sp|P02749|APOH_HUMAN/tr|J3QLI0|J3QLI0_HUMAN/tr|J3QRN2|J3QRN2_HUMAN	1	0.00123	0.348691
UGP_01.10014.10014.2.0.dta	2347	2727.19	958.556	2	TPLTAJITK	-	1768.64	1768.64	5-4-0-0-1	6	NXT	58	8	0.46703	3	0.07845	0.22031	5.86412	1.29194	T	b3+;b6+;b7+;Y0+;Y0+;Y1+;Y1+;Y2+;Y3+;Y4+;Y5+;	b7+;Y0+;Y0+;Y1+;Y2+;Y4+;	sp|P01877|IGHA2_HUMAN	K	SG	200	0	205	-0.00028	-0.291806	9.48e-23	sp|P01877|IGHA2_HUMAN/tr|A0A0G2JMB2|A0A0G2JMB2_HUMAN/tr|A0A286YEY5|A0A286YEY5_HUMAN	6	0.00372	1.36455
UGP_01.10017.10017.4.0.dta	2955	3400.33	1195.56	4	DIENFJSTQK	-	2204.77	2204.77	5-4-2-0-0	6	NXT	128	3	0.05297	7	0.0199	0.09898	3.07882	0.30476	T	b2+;b5+;y3+;y4+;y5+;y7+;y8+;Y0+;Y0+;Y1+;	Y0+;Y1+;	sp|P43652|AFAM_HUMAN	R	FI	28	0.01	33	-0.00265	-2.21472	1.32e-13	sp|P43652|AFAM_HUMAN	7	0.00354	1.04139
UGP_01.10021.10021.5.0.dta	265	4509.74	2304.97	5	SHEIWTHSCPQSPGJGTDASH	9,Carbamidomethyl[C];	2204.77	2204.77	5-4-2-0-0	15	NXT	538	5	0.15339	13	0.15575	0.33544	3.82685	1.28369	T	b2+;b3+;b4+;b5+;b6+;b7+;b8+;b9+;b11+;y1+;y2+;y3+;y6+;Y0++;Y1++;Y1++;Y2++;Y3++;	b2+;Y0++;Y1++;	sp|P04278|SHBG_HUMAN	R	--	382	0	396	-0.00033	-0.143108	1.08e-21	sp|P04278|SHBG_HUMAN/tr|A0A0C4DGN2|A0A0C4DGN2_HUMAN/tr|B0FWH6|B0FWH6_HUMAN/tr|I3L145|I3L145_HUMAN/tr|I3L1J1|I3L1J1_HUMAN/tr|I3L2X4|I3L2X4_HUMAN/tr|I3L4B9|I3L4B9_HUMAN	21	0.00029	0.0643196
UGP_01.10033.10033.2.0.dta	2347	2362.06	958.556	2	TPLTAJITK	-	1403.5	1403.51	4-3-0-0-1	6	NXT	28	8	0.33801	3	0.04737	0.15909	5.26063	0.83691	T	b4+;b6+;b7+;Y0+;Y0+;Y1+;Y1+;Y2+;Y4+;Y4+;Y5+;	b7+;Y0+;Y0+;Y1+;Y4+;	sp|P01877|IGHA2_HUMAN	K	SG	200	0	205	-0.00028	-0.291806	9.48e-23	sp|P01877|IGHA2_HUMAN/tr|A0A0G2JMB2|A0A0G2JMB2_HUMAN/tr|A0A286YEY5|A0A286YEY5_HUMAN	6	0.00476	2.01605
UGP_01.10043.10043.3.0.dta	2955	3400.33	1195.56	3	DIENFJSTQK	-	2204.77	2204.77	5-4-2-0-0	6	NXT	114	7	0.2603	6	0.038	0.17514	3.07882	0.53923	T	b4+;b5+;b7+;y3+;y4+;y5+;Y0+;Y0+;Y1+;Y1+;Y2+;Y3+;Y5+;	Y0+;Y1+;	sp|P43652|AFAM_HUMAN	R	FI	28	0	33	-0.00265	-2.21472	1.32e-13	sp|P43652|AFAM_HUMAN	7	0.00526	1.54737
UGP_01.10050.10050.2.0.dta	2347	2362.06	958.556	2	TPLTAJITK	-	1403.5	1403.51	4-3-0-0-1	6	NXT	28	9	0.32594	7	0.07407	0.18068	4.61262	0.83339	T	b3+;b4+;b5+;b6+;b7+;b8+;y4+;Y0+;Y0+;Y1+;Y1+;Y2+;Y4+;Y4+;Y5+;Y1++;	b7+;Y0+;Y1+;Y4+;	sp|P01877|IGHA2_HUMAN	K	SG	200	0	205	-0.00028	-0.291806	9.48e-23	sp|P01877|IGHA2_HUMAN/tr|A0A0G2JMB2|A0A0G2JMB2_HUMAN/tr|A0A286YEY5|A0A286YEY5_HUMAN	6	0.00442	1.87205
UGP_01.10052.10052.3.0.dta	4229	3382.43	1468.75	3	VYKPSAGJNSLYR	0,Carbamyl[AnyN-term];	1913.68	1913.68	5-4-1-0-0	8	NXS	378	16	0.08709	12	0.02733	0.1599	1.9782	0.31632	T	b2+;b3+;b4+;b10+;y2+;y3+;y4+;y5+;y7+;y10+;y10++;y11++;Y0+;Y0+;Y1+;Y1+;Y2+;Y3+;Y4+;Y4+;Y0++;Y0++;Y1++;Y1++;Y2++;Y2++;Y3++;Y4++;	Y1+;	sp|P02749|APOH_HUMAN	R	DT	155	0	162	0.00068	0.449514	1.91e-19	sp|P02749|APOH_HUMAN/tr|J3QLI0|J3QLI0_HUMAN/tr|J3QRN2|J3QRN2_HUMAN	1	0.00033	0.0975921
UGP_01.10055.10055.3.0.dta	2955	3400.33	1195.56	3	DIENFJSTQK	-	2204.77	2204.77	5-4-2-0-0	6	NXT	114	5	0.25867	3	0.01975	0.15193	3.88665	0.5905	T	b4+;y3+;y4+;Y0+;Y0+;Y1+;Y1+;Y2+;	Y0+;Y0+;Y1+;	sp|P43652|AFAM_HUMAN	R	FI	28	0	33	-0.00265	-2.21472	1.32e-13	sp|P43652|AFAM_HUMAN	7	0.00526	1.54737
UGP_01.10061.10061.2.0.dta	2347	2362.06	958.556	2	TPLTAJITK	-	1403.5	1403.51	4-3-0-0-1	6	NXT	28	6	0.2114	5	0.06165	0.1246	3.90115	0.48608	T	b4+;b6+;b7+;b8+;y4+;Y0+;Y0+;Y1+;Y1+;Y2+;Y4+;	b7+;Y0+;Y1+;	sp|P01877|IGHA2_HUMAN	K	SG	200	0	205	-0.00028	-0.291806	9.48e-23	sp|P01877|IGHA2_HUMAN/tr|A0A0G2JMB2|A0A0G2JMB2_HUMAN/tr|A0A286YEY5|A0A286YEY5_HUMAN	6	0.00417	1.76616
UGP_01.10063.10063.3.0.dta	265	4509.74	2304.97	3	SHEIWTHSCPQSPGJGTDASH	9,Carbamidomethyl[C];	2204.77	2204.77	5-4-2-0-0	15	NXT	496	1	0.11676	5	0.16209	0.25254	4.52881	1.14369	T	b2+;b3+;b4+;b9+;y1+;Y1++;	b2+;b9+;y1+;Y1++;	sp|P04278|SHBG_HUMAN	R	--	382	0	396	-0.00033	-0.143108	1.08e-21	sp|P04278|SHBG_HUMAN/tr|A0A0C4DGN2|A0A0C4DGN2_HUMAN/tr|B0FWH6|B0FWH6_HUMAN/tr|I3L145|I3L145_HUMAN/tr|I3L1J1|I3L1J1_HUMAN/tr|I3L2X4|I3L2X4_HUMAN/tr|I3L4B9|I3L4B9_HUMAN	21	0.00286	0.634325
UGP_01.10064.10064.3.0.dta	2693	3776.48	1571.7	3	JHSCEPCQTLAVR	4,Carbamidomethyl[C];7,Carbamidomethyl[C];	2204.77	2204.77	5-4-2-0-0	1	NXS	306	10	0.26738	7	0.07276	0.31256	4.55026	1.42225	T	b2+;b5+;y1+;y3+;y9+;y10+;y11+;Y0+;Y0+;Y1+;Y1+;Y0++;Y0++;Y1++;Y2++;Y2++;Y3++;	Y0+;Y1+;Y0++;Y1++;	sp|P00748|FA12_HUMAN	R	SY	433	0	433	0.00125	0.794816	1.63e-20	sp|P00748|FA12_HUMAN	21	0.00132	0.349626
UGP_01.10065.10065.4.0.dta	2693	3776.48	1571.7	4	JHSCEPCQTLAVR	4,Carbamidomethyl[C];7,Carbamidomethyl[C];	2204.78	2204.77	5-4-2-0-0	1	NXS	354	9	0.20069	11	0.1167	0.36995	5.19226	1.92088	T	b2+;b3+;b5+;y1+;y3+;y4+;y5+;y8+;y9+;y10+;y11+;Y0+;Y0+;Y1+;Y1+;Y0++;Y0++;Y1++;Y2++;Y4++;	y8+;Y0+;Y1+;Y0++;Y1++;	sp|P00748|FA12_HUMAN	R	SY	433	0	433	0.00125	0.794816	1.63e-20	sp|P00748|FA12_HUMAN	21	-0.00314	-0.831683
UGP_01.10070.10070.3.0.dta	3200	3338.3	1424.63	3	MDGASJVTCINSR	9,Carbamidomethyl[C];	1913.68	1913.68	5-4-1-0-0	6	NXT	134	4	0.04456	5	0.13344	0.11709	2.93248	0.34335	T	b3+;b7+;y1+;y2+;y6+;Y0+;Y1+;Y1+;Y4+;	y2+;Y1+;	sp|P08603|CFAH_HUMAN	K	WT	1024	0.01	1029	0.0013	0.91189	4.7e-13	sp|P08603|CFAH_HUMAN	6	-0.00235	-0.704162
UGP_01.10074.10074.3.0.dta	4078	3338.3	1424.63	3	MDGASJVTCINSR	0,Carbamyl[AnyN-term];9,Carbamidomethyl[C];	1913.68	1913.68	5-4-1-0-0	6	NXT	134	1	0.02397	4	0.12461	0.09172	2.93248	0.26897	T	b7+;y1+;y2+;y6+;Y1+;	y2+;Y1+;	sp|P08603|CFAH_HUMAN	K	WT	1024	0.01	1029	0.00029	0.197465	2.5e-17	sp|P08603|CFAH_HUMAN	1	-0.00235	-0.704162
UGP_01.10085.10085.4.0.dta	2950	4785.94	1778.88	4	HLVIHJESTCEQLAK	10,Carbamidomethyl[C];	3007.05	3007.06	6-5-3-0-1	6	NXS	1148	9	0.18338	6	0.0657	0.2058	3.84588	0.7915	T	b2+;b3+;b4+;b5+;y4+;y8+;Y0+;Y1+;Y0++;Y0++;Y1++;Y1++;Y2++;Y3++;Y4++;	Y1+;Y1++;Y4++;	sp|P01019|ANGT_HUMAN	F	AN	42	0	47	0.00078	0.438234	1.53e-34	sp|P01019|ANGT_HUMAN	2	0.00459	0.959262
UGP_01.10086.10086.3.0.dta	3200	3338.3	1424.63	3	MDGASJVTCINSR	9,Carbamidomethyl[C];	1913.68	1913.68	5-4-1-0-0	6	NXT	130	2	0.03219	5	0.11113	0.14502	2.93248	0.42527	T	y1+;y2+;y4+;y5+;y6+;Y0+;Y1+;	y2+;Y1+;	sp|P08603|CFAH_HUMAN	K	WT	1024	0	1029	0.0013	0.91189	4.7e-13	sp|P08603|CFAH_HUMAN	6	-0.0006	-0.179786
UGP_01.10089.10089.4.0.dta	2087	4392.91	2567.24	4	AKAALAAFNAQNJGSNFQLEEISR	9,Deamidated[N];12,Deamidated[N];16,Deamidated[N];	1825.68	1825.66	5-5-0-0-0	13	NXS	330	0	0	3	0.1681	0.07442	2.83965	0.21132	T	b15++;y1+;y4+;	b15++;y4+;	sp|P02765|FETUA_HUMAN	A	AQ	164	0.01	176	0.01853	7.21506	3.92e-08	sp|P02765|FETUA_HUMAN/tr|C9JV77|C9JV77_HUMAN	2	-0.01486	-3.38349
UGP_01.10099.10099.3.0.dta	2693	3120.25	1571.7	3	JHSCEPCQTLAVR	4,Carbamidomethyl[C];7,Carbamidomethyl[C];	1548.55	1548.54	4-3-1-0-0	1	NXS	170	5	0.22271	7	0.19875	0.37841	5.19226	1.9648	T	b2+;b11+;y1+;y3+;y8+;y10+;y11+;Y0+;Y1+;Y0++;Y0++;Y1++;	b2+;y8+;y11+;Y1+;Y0++;	sp|P00748|FA12_HUMAN	R	SY	433	0	433	0.00125	0.794816	1.63e-20	sp|P00748|FA12_HUMAN	21	-0.00098	-0.314179
UGP_01.10101.10101.3.0.dta	4229	3382.43	1468.75	3	VYKPSAGJNSLYR	0,Carbamyl[AnyN-term];	1913.68	1913.68	5-4-1-0-0	8	NXS	374	8	0.26184	4	0.02841	0.17175	2.93248	0.50364	T	b2+;y1+;y2+;y10+;Y0+;Y1+;Y4+;Y0++;Y1++;Y2++;Y3++;Y4++;	Y1+;Y1++;	sp|P02749|APOH_HUMAN	R	DT	155	0	162	0.00068	0.449514	1.91e-19	sp|P02749|APOH_HUMAN/tr|J3QLI0|J3QLI0_HUMAN/tr|J3QRN2|J3QRN2_HUMAN	1	-0.00084	-0.248416
UGP_01.10103.10103.3.0.dta	2693	3794.5	1571.7	3	JHSCEPCQTLAVR	4,Carbamidomethyl[C];7,Carbamidomethyl[C];	2222.8	2222.81	6-4-0-0-3	1	NXS	436	4	0.03168	8	0.06663	0.22081	2.06085	0.45505	T	b2+;y1+;y3+;y5+;y8+;y9+;y10+;y11+;Y0+;Y1+;Y1+;Y0++;	y8+;	sp|P00748|FA12_HUMAN	R	SY	433	0	433	0.00125	0.794816	1.63e-20	sp|P00748|FA12_HUMAN	21	0.01133	2.9867
UGP_01.10104.10104.3.0.dta	4078	3338.3	1424.63	3	MDGASJVTCINSR	0,Carbamyl[AnyN-term];9,Carbamidomethyl[C];	1913.67	1913.68	5-4-1-0-0	6	NXT	112	2	0.04556	4	0.06367	0.10526	2.93248	0.30867	T	y1+;y2+;y5+;y6+;Y1+;Y4+;	y2+;Y1+;	sp|P08603|CFAH_HUMAN	K	WT	1024	0.01	1029	0.00029	0.197465	2.5e-17	sp|P08603|CFAH_HUMAN	1	0.00223	0.668207
UGP_01.10105.10105.3.0.dta	3200	3338.3	1424.63	3	MDGASJVTCINSR	9,Carbamidomethyl[C];	1913.67	1913.68	5-4-1-0-0	6	NXT	112	3	0.04737	8	0.06707	0.13008	2.93248	0.38145	T	y1+;y2+;y3+;y4+;y6+;y7+;y8+;y9+;Y1+;Y4+;Y0++;	y2+;Y1+;	sp|P08603|CFAH_HUMAN	K	WT	1024	0.01	1029	0.0013	0.91189	4.7e-13	sp|P08603|CFAH_HUMAN	6	0.00223	0.668207
UGP_01.10107.10107.3.0.dta	2347	2930.28	958.556	3	TPLTAJITK	-	1971.72	1971.72	5-5-0-0-1	6	NXT	110	7	0.33636	5	0.04344	0.15015	4.61262	0.69258	T	b4+;b5+;b6+;b7+;b8+;Y0+;Y0+;Y1+;Y1+;Y2+;Y4+;Y1++;	b7+;Y0+;Y1+;Y2+;	sp|P01877|IGHA2_HUMAN	K	SG	200	0	205	-0.00028	-0.291806	9.48e-23	sp|P01877|IGHA2_HUMAN/tr|A0A0G2JMB2|A0A0G2JMB2_HUMAN/tr|A0A286YEY5|A0A286YEY5_HUMAN	6	-0.0007	-0.238967
UGP_01.10109.10109.3.0.dta	3200	3338.3	1424.63	3	MDGASJVTCINSR	9,Carbamidomethyl[C];	1913.67	1913.68	5-4-1-0-0	6	NXT	112	4	0.07567	6	0.05897	0.16931	2.93248	0.4965	T	y1+;y2+;y3+;y4+;y5+;y6+;Y0+;Y0+;Y1+;Y4+;	y2+;Y1+;	sp|P08603|CFAH_HUMAN	K	WT	1024	0	1029	0.0013	0.91189	4.7e-13	sp|P08603|CFAH_HUMAN	6	0.00223	0.668207
UGP_01.10110.10110.3.0.dta	3200	3338.3	1424.63	3	MDGASJVTCINSR	9,Carbamidomethyl[C];	1913.67	1913.68	5-4-1-0-0	6	NXT	112	4	0.07219	5	0.04839	0.14063	2.93248	0.4124	T	b7+;y1+;y2+;y3+;y5+;Y0+;Y0+;Y1+;Y2+;	y2+;Y1+;	sp|P08603|CFAH_HUMAN	K	WT	1024	0	1029	0.0013	0.91189	4.7e-13	sp|P08603|CFAH_HUMAN	6	0.00223	0.668207
UGP_01.10112.10112.3.1.dta	2347	2930.28	958.556	3	TPLTAJITK	-	1971.72	1971.72	5-5-0-0-1	6	NXT	110	5	0.30746	8	0.08582	0.19714	5.26063	1.03707	T	b1+;b3+;b4+;b5+;b6+;b7+;b8+;y6+;Y0+;Y0+;Y1+;Y1+;Y2+;	b7+;Y0+;Y0+;Y1+;Y2+;	sp|P01877|IGHA2_HUMAN	K	SG	200	0	205	-0.00028	-0.291806	9.48e-23	sp|P01877|IGHA2_HUMAN/tr|A0A0G2JMB2|A0A0G2JMB2_HUMAN/tr|A0A286YEY5|A0A286YEY5_HUMAN	6	-0.0007	-0.238967
UGP_01.10115.10115.3.0.dta	2693	3794.5	1571.7	3	JHSCEPCQTLAVR	4,Carbamidomethyl[C];7,Carbamidomethyl[C];	2222.8	2222.81	6-4-0-0-3	1	NXS	436	3	0.04331	5	0.09282	0.2277	3.04454	0.69325	T	b2+;y1+;y8+;y10+;y11+;Y0+;Y1+;Y0++;	y1+;y8+;	sp|P00748|FA12_HUMAN	R	SY	433	0	433	0.00125	0.794816	1.63e-20	sp|P00748|FA12_HUMAN	21	0.01133	2.9867
UGP_01.10116.10116.3.0.dta	3200	3338.3	1424.63	3	MDGASJVTCINSR	9,Carbamidomethyl[C];	1913.67	1913.68	5-4-1-0-0	6	NXT	112	2	0.0528	7	0.07042	0.16612	2.93248	0.48714	T	b7+;y1+;y2+;y3+;y4+;y5+;y6+;Y0+;Y1+;	y2+;Y1+;	sp|P08603|CFAH_HUMAN	K	WT	1024	0	1029	0.0013	0.91189	4.7e-13	sp|P08603|CFAH_HUMAN	6	0.00223	0.668207
UGP_01.10129.10129.3.0.dta	2693	3922.53	1571.7	3	JHSCEPCQTLAVR	4,Carbamidomethyl[C];7,Carbamidomethyl[C];	2350.82	2350.83	5-4-2-0-1	1	NXS	390	3	0.14806	3	0.0561	0.17534	3.04454	0.53384	T	y1+;y8+;y11+;Y0+;Y0++;Y1++;	Y0++;Y1++;	sp|P00748|FA12_HUMAN	R	SY	433	0	433	0.00125	0.794816	1.63e-20	sp|P00748|FA12_HUMAN	21	0.00781	1.99158
UGP_01.10130.10130.2.1.dta	2347	2930.28	958.556	2	TPLTAJITK	-	1971.72	1971.72	5-5-0-0-1	6	NXT	140	5	0.22086	3	0.07149	0.15141	5.26063	0.79651	T	b2+;b3+;b7+;Y0+;Y0+;Y1+;Y1+;Y2+;	b3+;b7+;Y0+;Y1+;Y2+;	sp|P01877|IGHA2_HUMAN	K	SG	200	0	205	-0.00028	-0.291806	9.48e-23	sp|P01877|IGHA2_HUMAN/tr|A0A0G2JMB2|A0A0G2JMB2_HUMAN/tr|A0A286YEY5|A0A286YEY5_HUMAN	6	8e-05	0.0273106
UGP_01.10130.10130.3.0.dta	2087	4392.9	2567.24	3	AKAALAAFNAQNJGSNFQLEEISR	9,Deamidated[N];12,Deamidated[N];16,Deamidated[N];	1825.67	1825.66	5-5-0-0-0	13	NXS	360	0	0	3	0.19887	0.08509	2.83965	0.24164	T	b15++;y1+;y4+;	b15++;y4+;	sp|P02765|FETUA_HUMAN	A	AQ	164	0.01	176	0.01853	7.21506	3.92e-08	sp|P02765|FETUA_HUMAN/tr|C9JV77|C9JV77_HUMAN	2	-0.00512	-1.16578
UGP_01.10131.10131.2.0.dta	2347	2930.28	958.556	2	TPLTAJITK	-	1971.72	1971.72	5-5-0-0-1	6	NXT	140	5	0.25142	4	0.05379	0.1577	3.90115	0.6152	T	b2+;b3+;b7+;y4+;Y0+;Y0+;Y1+;Y1+;Y2+;	Y0+;Y1+;Y2+;	sp|P01877|IGHA2_HUMAN	K	SG	200	0	205	-0.00028	-0.291806	9.48e-23	sp|P01877|IGHA2_HUMAN/tr|A0A0G2JMB2|A0A0G2JMB2_HUMAN/tr|A0A286YEY5|A0A286YEY5_HUMAN	6	8e-05	0.0273106
UGP_01.10131.10131.3.1.dta	2087	4392.9	2567.24	3	AKAALAAFNAQNJGSNFQLEEISR	9,Deamidated[N];12,Deamidated[N];16,Deamidated[N];	1825.67	1825.66	5-5-0-0-0	13	NXS	360	0	0	3	0.18059	0.0807	2.83965	0.22916	T	b15++;y1+;y4+;	b15++;y4+;	sp|P02765|FETUA_HUMAN	A	AQ	164	0.01	176	0.01853	7.21506	3.92e-08	sp|P02765|FETUA_HUMAN/tr|C9JV77|C9JV77_HUMAN	2	-0.00512	-1.16578
UGP_01.10133.10133.5.0.dta	2693	3776.48	1571.7	5	JHSCEPCQTLAVR	4,Carbamidomethyl[C];7,Carbamidomethyl[C];	2204.77	2204.77	5-4-2-0-0	1	NXS	342	9	0.18745	12	0.15371	0.39129	5.79052	2.26577	T	b2+;b3+;b5+;y1+;y3+;y4+;y5+;y6+;y8+;y9+;y10+;y11+;Y0+;Y0+;Y1+;Y0++;Y0++;Y1++;Y2++;Y3++;Y4++;	b2+;y8+;y11+;Y1+;Y0++;Y1++;	sp|P00748|FA12_HUMAN	R	SY	433	0	433	0.00125	0.794816	1.63e-20	sp|P00748|FA12_HUMAN	21	-0.00197	-0.521789
UGP_01.10137.10137.3.0.dta	2347	2930.28	958.556	3	TPLTAJITK	-	1971.72	1971.72	5-5-0-0-1	6	NXT	108	7	0.36483	12	0.1177	0.2889	5.26063	1.51982	T	b2+;b3+;b4+;b5+;b6+;b7+;b8+;y2+;y3+;y4+;y5+;y6+;Y0+;Y0+;Y1+;Y1+;Y2+;Y3+;Y4+;	b6+;b7+;Y0+;Y1+;Y2+;	sp|P01877|IGHA2_HUMAN	K	SG	200	0	205	-0.00028	-0.291806	9.48e-23	sp|P01877|IGHA2_HUMAN/tr|A0A0G2JMB2|A0A0G2JMB2_HUMAN/tr|A0A286YEY5|A0A286YEY5_HUMAN	6	-0.00206	-0.703246
UGP_01.10138.10138.4.0.dta	2693	3922.53	1571.7	4	JHSCEPCQTLAVR	4,Carbamidomethyl[C];7,Carbamidomethyl[C];	2350.83	2350.83	5-4-2-0-1	1	NXS	406	5	0.14148	5	0.09796	0.27238	4.55026	1.23938	T	b2+;y1+;y3+;y8+;y11+;Y0+;Y1+;Y0++;Y1++;Y1++;	y11+;Y0+;Y0++;Y1++;	sp|P00748|FA12_HUMAN	R	SY	433	0	433	0.00125	0.794816	1.63e-20	sp|P00748|FA12_HUMAN	21	0.00371	0.946062
UGP_01.10145.10145.3.0.dta	2693	3485.37	1571.7	3	JHSCEPCQTLAVR	4,Carbamidomethyl[C];7,Carbamidomethyl[C];	1913.67	1913.68	5-4-1-0-0	1	NXS	264	5	0.20646	5	0.07915	0.2801	4.55026	1.27454	T	b2+;y1+;y3+;y8+;y11+;Y0+;Y1+;Y1+;Y0++;Y1++;	y8+;Y1+;Y0++;Y1++;	sp|P00748|FA12_HUMAN	R	SY	433	0	433	0.00125	0.794816	1.63e-20	sp|P00748|FA12_HUMAN	21	0.00946	2.71499
UGP_01.10147.10147.2.0.dta	2347	2565.14	958.556	2	TPLTAJITK	-	1606.59	1606.59	4-4-0-0-1	6	NXT	52	4	0.38458	3	0.05729	0.17338	5.26063	0.91211	T	b3+;b6+;b7+;Y0+;Y0+;Y1+;Y2+;	b7+;Y0+;Y0+;Y1+;Y2+;	sp|P01877|IGHA2_HUMAN	K	SG	200	0	205	-0.00028	-0.291806	9.48e-23	sp|P01877|IGHA2_HUMAN/tr|A0A0G2JMB2|A0A0G2JMB2_HUMAN/tr|A0A286YEY5|A0A286YEY5_HUMAN	6	0.00115	0.448495
UGP_01.10148.10148.2.0.dta	2347	2565.14	958.556	2	TPLTAJITK	-	1606.59	1606.59	4-4-0-0-1	6	NXT	52	4	0.31286	3	0.05524	0.13872	4.61262	0.63988	T	b6+;b7+;b8+;Y0+;Y0+;Y1+;Y2+;	b7+;Y0+;Y1+;Y2+;	sp|P01877|IGHA2_HUMAN	K	SG	200	0	205	-0.00028	-0.291806	9.48e-23	sp|P01877|IGHA2_HUMAN/tr|A0A0G2JMB2|A0A0G2JMB2_HUMAN/tr|A0A286YEY5|A0A286YEY5_HUMAN	6	0.00115	0.448495
UGP_01.10151.10151.2.0.dta	2347	2565.14	958.556	2	TPLTAJITK	-	1606.59	1606.59	4-4-0-0-1	6	NXT	52	4	0.22272	5	0.04388	0.10743	4.61262	0.49551	T	b4+;b5+;b6+;b7+;b8+;Y0+;Y0+;Y1+;Y2+;	Y0+;Y0+;Y1+;Y2+;	sp|P01877|IGHA2_HUMAN	K	SG	200	0	205	-0.00028	-0.291806	9.48e-23	sp|P01877|IGHA2_HUMAN/tr|A0A0G2JMB2|A0A0G2JMB2_HUMAN/tr|A0A286YEY5|A0A286YEY5_HUMAN	6	0.00115	0.448495
UGP_01.10157.10157.4.6.dta	4185	3795.49	1727.81	4	RJHSCEPCQTLAVR	0,Carbamyl[AnyN-term];5,Carbamidomethyl[C];8,Carbamidomethyl[C];	2067.68	2067.71	9-3-0-0-0	2	NXS	392	0	0	12	0.09945	0.15269	1.97524	0.30161	T	y1+;y3+;y4+;y5+;y6+;y7+;y8+;y10+;y11+;y13+;y12++;y13++;	y8+;	sp|P00748|FA12_HUMAN	R	SY	432	0	433	-0.00033	-0.186252	1.89e-37	sp|P00748|FA12_HUMAN	1	0.03169	8.35167
UGP_01.10160.10160.3.1.dta	2693	3794.49	1571.7	3	JHSCEPCQTLAVR	4,Carbamidomethyl[C];7,Carbamidomethyl[C];	2222.78	2222.81	6-4-0-0-3	1	NXS	420	1	0.00409	4	0.05669	0.16576	2.06085	0.34162	T	b2+;y1+;y8+;y11+;Y0++;	y8+;	sp|P00748|FA12_HUMAN	R	SY	433	0	433	0.00125	0.794816	1.63e-20	sp|P00748|FA12_HUMAN	21	0.02351	6.19751
UGP_01.10162.10162.4.0.dta	2693	3120.25	1571.7	4	JHSCEPCQTLAVR	4,Carbamidomethyl[C];7,Carbamidomethyl[C];	1548.55	1548.54	4-3-1-0-0	1	NXS	156	2	0.23883	3	0.15095	0.31426	5.19226	1.63171	T	b2+;y8+;y11+;Y0++;Y1++;	b2+;y8+;y11+;Y0++;Y1++;	sp|P00748|FA12_HUMAN	R	SY	433	0	433	0.00125	0.794816	1.63e-20	sp|P00748|FA12_HUMAN	21	-0.00021	-0.067324
UGP_01.10167.10167.4.0.dta	2950	4639.89	1778.88	4	HLVIHJESTCEQLAK	10,Carbamidomethyl[C];	2861	2861	6-5-3-0-0	6	NXS	1106	9	0.10399	9	0.08657	0.20695	3.84588	0.79591	T	b2+;b3+;b5+;b7+;y2+;y4+;y8+;y9+;y11+;Y0+;Y0+;Y1+;Y0++;Y0++;Y1++;Y1++;Y2++;Y3++;	b2+;b3+;Y1++;	sp|P01019|ANGT_HUMAN	F	AN	42	0	47	0.00078	0.438234	1.53e-34	sp|P01019|ANGT_HUMAN	2	-0.00141	-0.303953
UGP_01.10180.10180.2.1.dta	3963	2136.96	936.551	2	KLFVJTSK	-	1200.41	1200.43	4-2-0-0-1	5	NXS	10	0	0	3	0.05747	0.10059	2.10436	0.21167	T	b1+;y1+;y2+;	y2+;	sp|Q5VZ19|TDR10_HUMAN	R	RP	99	0.01	103	-0.00074	-0.789304	3.39e-13	sp|Q5VZ19|TDR10_HUMAN	5	0.01536	7.19121
UGP_01.10187.10187.4.0.dta	2087	4392.91	2567.24	4	AKAALAAFNAQNJGSNFQLEEISR	9,Deamidated[N];12,Deamidated[N];16,Deamidated[N];	1825.68	1825.66	5-5-0-0-0	13	NXS	338	0	0	3	0.1635	0.07443	2.83965	0.21136	T	b15++;y1+;y4+;	b15++;y4+;	sp|P02765|FETUA_HUMAN	A	AQ	164	0.01	176	0.01853	7.21506	3.92e-08	sp|P02765|FETUA_HUMAN/tr|C9JV77|C9JV77_HUMAN	2	-0.01509	-3.43585
UGP_01.10196.10196.4.0.dta	1769	4002.56	2088.89	4	RHEEGHMLJCTCFGQGR	10,Carbamidomethyl[C];12,Carbamidomethyl[C];	1913.67	1913.68	5-4-1-0-0	9	NXT	494	10	0.29982	3	0.02028	0.21109	4.55763	0.96206	T	b4+;y4+;y7+;Y0++;Y0++;Y1++;Y1++;Y2++;Y2++;Y3++;Y4++;Y4++;Y5++;	Y1++;Y3++;Y4++;Y5++;	sp|P02751|FINC_HUMAN	K	GR	534	0	542	0.00141	0.674681	8.56e-24	sp|P02751|FINC_HUMAN	7	0.00356	0.889655
UGP_01.10197.10197.3.0.dta	2955	3400.32	1195.56	3	DIENFJSTQK	-	2204.76	2204.77	5-4-2-0-0	6	NXT	82	5	0.19958	3	0.02024	0.13158	3.07882	0.4051	T	b5+;y4+;y5+;Y0+;Y0+;Y1+;Y3+;Y4+;	Y0+;Y1+;	sp|P43652|AFAM_HUMAN	R	FI	28	0	33	-0.00265	-2.21472	1.32e-13	sp|P43652|AFAM_HUMAN	7	0.01563	4.59802
UGP_01.10211.10211.5.0.dta	1769	4002.57	2088.89	5	RHEEGHMLJCTCFGQGR	10,Carbamidomethyl[C];12,Carbamidomethyl[C];	1913.68	1913.68	5-4-1-0-0	9	NXT	506	7	0.25072	8	0.03532	0.19633	5.20034	1.02096	T	b2+;b3+;b6+;y4+;y5+;y6+;y7+;y8+;Y0++;Y1++;Y1++;Y2++;Y3++;Y4++;Y5++;	Y1++;Y2++;Y3++;Y4++;Y5++;	sp|P02751|FINC_HUMAN	K	GR	534	0	542	0.00141	0.674681	8.56e-24	sp|P02751|FINC_HUMAN	7	-0.00164	-0.40984
UGP_01.10215.10215.5.0.dta	2950	4639.9	1778.88	5	HLVIHJESTCEQLAK	10,Carbamidomethyl[C];	2861.02	2861	6-5-3-0-0	6	NXS	1038	7	0.13845	4	0.02454	0.15117	2.06085	0.31154	T	b2+;b3+;b4+;b5+;Y1+;Y0++;Y1++;Y1++;Y2++;Y3++;Y4++;	Y1++;	sp|P01019|ANGT_HUMAN	F	AN	42	0	47	0.00078	0.438234	1.53e-34	sp|P01019|ANGT_HUMAN	2	-0.01907	-4.11087
UGP_01.10224.10224.5.0.dta	2950	4639.9	1778.88	5	HLVIHJESTCEQLAK	10,Carbamidomethyl[C];	2861.02	2861	6-5-3-0-0	6	NXS	1038	4	0.03944	5	0.05696	0.13928	3.04454	0.42403	T	b2+;b3+;b4+;b5+;y2+;Y0+;Y0++;Y1++;Y1++;	b2+;Y1++;	sp|P01019|ANGT_HUMAN	F	AN	42	0	47	0.00078	0.438234	1.53e-34	sp|P01019|ANGT_HUMAN	2	-0.01907	-4.11087
UGP_01.10231.10231.2.1.dta	3963	2136.97	936.551	2	KLFVJTSK	-	1200.41	1200.43	4-2-0-0-1	5	NXS	8	0	0	3	0.06135	0.10466	2.10436	0.22025	T	b1+;y1+;y2+;	y2+;	sp|Q5VZ19|TDR10_HUMAN	R	RP	99	0.01	103	-0.00074	-0.789304	3.39e-13	sp|Q5VZ19|TDR10_HUMAN	5	0.01311	6.1378
UGP_01.10232.10232.4.0.dta	2950	4639.89	1778.88	4	HLVIHJESTCEQLAK	10,Carbamidomethyl[C];	2861	2861	6-5-3-0-0	6	NXS	1106	6	0.17746	4	0.0451	0.17881	4.55026	0.81364	T	b2+;b3+;b4+;b5+;Y1+;Y0++;Y1++;Y2++;Y3++;Y4++;	Y1+;Y1++;Y2++;Y4++;	sp|P01019|ANGT_HUMAN	F	AN	42	0	47	0.00078	0.438234	1.53e-34	sp|P01019|ANGT_HUMAN	2	-0.00163	-0.351378
UGP_01.10235.10235.4.0.dta	2950	4639.89	1778.88	4	HLVIHJESTCEQLAK	10,Carbamidomethyl[C];	2861	2861	6-5-3-0-0	6	NXS	1106	7	0.09695	7	0.08931	0.18936	4.55026	0.86165	T	b2+;b3+;b4+;b5+;y2+;y6+;y8+;Y1+;Y0++;Y0++;Y1++;Y1++;Y2++;Y4++;	b2+;b3+;Y1+;Y1++;	sp|P01019|ANGT_HUMAN	F	AN	42	0	47	0.00078	0.438234	1.53e-34	sp|P01019|ANGT_HUMAN	2	-0.00163	-0.351378
UGP_01.10236.10236.4.0.dta	4078	3994.51	1424.63	4	MDGASJVTCINSR	0,Carbamyl[AnyN-term];9,Carbamidomethyl[C];	2569.89	2569.9	6-5-2-0-0	6	NXT	158	4	0.1413	4	0.05345	0.16767	2.93248	0.49168	T	y2+;y3+;y5+;y6+;Y0+;Y1+;Y1+;Y2+;	y6+;Y1+;	sp|P08603|CFAH_HUMAN	K	WT	1024	0	1029	0.00029	0.197465	2.5e-17	sp|P08603|CFAH_HUMAN	1	0.01674	4.19182
UGP_01.10237.10237.4.0.dta	2950	4639.89	1778.88	4	HLVIHJESTCEQLAK	10,Carbamidomethyl[C];	2861	2861	6-5-3-0-0	6	NXS	1106	2	0.08754	4	0.08849	0.16685	3.84588	0.64167	T	b2+;b3+;b4+;y2+;Y1++;Y2++;	b2+;b3+;Y1++;	sp|P01019|ANGT_HUMAN	F	AN	42	0	47	0.00078	0.438234	1.53e-34	sp|P01019|ANGT_HUMAN	2	-0.00163	-0.351378
UGP_01.10238.10238.4.0.dta	2950	4639.89	1778.88	4	HLVIHJESTCEQLAK	10,Carbamidomethyl[C];	2861	2861	6-5-3-0-0	6	NXS	1106	7	0.09836	9	0.09424	0.20188	3.84588	0.77639	T	b2+;b3+;b4+;b5+;y2+;y4+;y7+;y8+;y9+;Y0+;Y0++;Y0++;Y1++;Y1++;Y2++;Y3++;	b2+;b3+;Y1++;	sp|P01019|ANGT_HUMAN	F	AN	42	0	47	0.00078	0.438234	1.53e-34	sp|P01019|ANGT_HUMAN	2	-0.00163	-0.351378
UGP_01.10239.10239.4.0.dta	4078	3994.51	1424.63	4	MDGASJVTCINSR	0,Carbamyl[AnyN-term];9,Carbamidomethyl[C];	2569.89	2569.9	6-5-2-0-0	6	NXT	158	2	0.09948	4	0.04484	0.12311	1.9782	0.24354	T	b3+;y3+;y6+;y7+;Y0+;Y1+;	Y1+;	sp|P08603|CFAH_HUMAN	K	WT	1024	0.01	1029	0.00029	0.197465	2.5e-17	sp|P08603|CFAH_HUMAN	1	0.01674	4.19182
UGP_01.10253.10253.3.1.dta	4229	3382.43	1468.75	3	VYKPSAGJNSLYR	0,Carbamyl[AnyN-term];	1913.68	1913.68	5-4-1-0-0	8	NXS	382	6	0.13722	3	0.05099	0.11329	2.93248	0.33224	T	b2+;y1+;y7+;Y1+;Y4+;Y1++;Y2++;Y3++;Y4++;	Y1+;Y1++;	sp|P02749|APOH_HUMAN	R	DT	155	0	162	0.00068	0.449514	1.91e-19	sp|P02749|APOH_HUMAN/tr|J3QLI0|J3QLI0_HUMAN/tr|J3QRN2|J3QRN2_HUMAN	1	-0.0022	-0.650613
UGP_01.10255.10255.4.0.dta	2693	4578.76	1571.7	4	JHSCEPCQTLAVR	4,Carbamidomethyl[C];7,Carbamidomethyl[C];	3007.05	3007.06	6-5-3-0-1	1	NXS	478	8	0.16716	5	0.06704	0.27363	3.84588	1.05233	T	b2+;y1+;y3+;y8+;y11+;Y0+;Y1+;Y1+;Y0++;Y1++;Y2++;Y3++;Y4++;	y8+;Y1+;Y0++;	sp|P00748|FA12_HUMAN	R	SY	433	0	433	0.00125	0.794816	1.63e-20	sp|P00748|FA12_HUMAN	21	0.00389	0.849763
UGP_01.10259.10259.4.0.dta	2950	4639.89	1778.88	4	HLVIHJESTCEQLAK	10,Carbamidomethyl[C];	2861	2861	6-5-3-0-0	6	NXS	1106	5	0.06627	3	0.0458	0.13366	3.04454	0.40693	T	b2+;b3+;b4+;Y1+;Y0++;Y1++;Y2++;Y3++;	b2+;Y1++;	sp|P01019|ANGT_HUMAN	F	AN	42	0	47	0.00078	0.438234	1.53e-34	sp|P01019|ANGT_HUMAN	2	-0.0018	-0.388025
UGP_01.10266.10266.4.0.dta	2950	4639.89	1778.88	4	HLVIHJESTCEQLAK	10,Carbamidomethyl[C];	2861	2861	6-5-3-0-0	6	NXS	1106	1	0.01984	3	0.02454	0.08778	2.06085	0.18091	T	b2+;b3+;b4+;Y1++;	Y1++;	sp|P01019|ANGT_HUMAN	F	AN	42	0.01	47	0.00078	0.438234	1.53e-34	sp|P01019|ANGT_HUMAN	2	-0.0018	-0.388025
UGP_01.10281.10281.3.0.dta	3200	3629.4	1424.63	3	MDGASJVTCINSR	9,Carbamidomethyl[C];	2204.78	2204.77	5-4-2-0-0	6	NXT	160	5	0.11011	6	0.05884	0.17222	2.93248	0.50502	T	b7+;y2+;y3+;y4+;y5+;y6+;Y0+;Y1+;Y3+;Y0++;Y1++;	y2+;Y1+;	sp|P08603|CFAH_HUMAN	K	WT	1024	0	1029	0.0013	0.91189	4.7e-13	sp|P08603|CFAH_HUMAN	6	-0.00273	-0.752399
UGP_01.10285.10285.4.0.dta	951	3559.46	1206.62	4	KPSAGJNSLYR	-	2352.84	2352.85	7-6-0-0-0	6	NXS	500	0	0	3	0.08024	0.09573	2.07742	0.19888	T	b1+;y1+;y7+;	y7+;	sp|P02749|APOH_HUMAN	Y	DT	157	0.01	162	0.00018	0.149055	4.85e-09	sp|P02749|APOH_HUMAN/tr|J3QLI0|J3QLI0_HUMAN/tr|J3QRN2|J3QRN2_HUMAN	2	0.00824	2.31562
UGP_01.10295.10295.4.0.dta	3200	3629.4	1424.63	4	MDGASJVTCINSR	9,Carbamidomethyl[C];	2204.78	2204.77	5-4-2-0-0	6	NXT	168	6	0.17205	9	0.09725	0.22864	3.71276	0.8489	T	b3+;b7+;y2+;y3+;y4+;y5+;y6+;y7+;y9+;Y0+;Y0+;Y1+;Y3+;Y0++;Y1++;	y6+;Y0+;Y1+;	sp|P08603|CFAH_HUMAN	K	WT	1024	0	1029	0.0013	0.91189	4.7e-13	sp|P08603|CFAH_HUMAN	6	-0.00398	-1.0969
UGP_01.10298.10298.3.0.dta	2347	2768.22	958.556	3	TPLTAJITK	-	1809.66	1809.67	4-5-0-0-1	6	NXT	84	7	0.36062	4	0.05796	0.16341	5.26063	0.85964	T	b5+;b6+;b7+;b8+;Y0+;Y0+;Y1+;Y1+;Y2+;Y3+;Y1++;	b7+;Y0+;Y0+;Y1+;Y2+;	sp|P01877|IGHA2_HUMAN	K	SG	200	0	205	-0.00028	-0.291806	9.48e-23	sp|P01877|IGHA2_HUMAN/tr|A0A0G2JMB2|A0A0G2JMB2_HUMAN/tr|A0A286YEY5|A0A286YEY5_HUMAN	6	0.00246	0.888982
UGP_01.10300.10300.4.1.dta	2693	4432.7	1571.7	4	JHSCEPCQTLAVR	4,Carbamidomethyl[C];7,Carbamidomethyl[C];	2861	2861	6-5-3-0-0	1	NXS	444	7	0.13171	6	0.06109	0.26214	3.84588	1.00816	T	b2+;b3+;y1+;y3+;y8+;y11+;Y0+;Y1+;Y0++;Y1++;Y2++;Y3++;Y3++;	Y1+;Y0++;Y1++;	sp|P00748|FA12_HUMAN	R	SY	433	0	433	0.00125	0.794816	1.63e-20	sp|P00748|FA12_HUMAN	21	0.00177	0.399396
UGP_01.10301.10301.4.0.dta	2950	3984.64	1778.88	4	HLVIHJESTCEQLAK	10,Carbamidomethyl[C];	2205.76	2205.79	5-4-1-0-2	6	NXS	786	2	0.0108	5	0.0756	0.13438	2.06085	0.27693	T	b2+;b3+;b4+;b5+;y2+;Y1++;Y1++;	b3+;	sp|P01019|ANGT_HUMAN	F	AN	42	0	47	0.00078	0.438234	1.53e-34	sp|P01019|ANGT_HUMAN	2	0.03557	8.92911
UGP_01.10314.10314.3.1.dta	2434	3529.49	1469.74	3	VYKPSAGJNSLYR	9,Deamidated[N];	2059.75	2059.73	5-4-1-0-1	8	NXS	458	6	0.05289	4	0.08325	0.15557	3.04454	0.47362	T	b2+;y1+;y4+;y5+;Y0+;Y0+;Y0++;Y2++;Y3++;Y5++;	y4+;Y3++;	sp|P02749|APOH_HUMAN	R	DT	155	0	162	0.00145	0.985909	7.79e-14	sp|P02749|APOH_HUMAN/tr|J3QLI0|J3QLI0_HUMAN/tr|J3QRN2|J3QRN2_HUMAN	9	-0.01579	-4.47499
UGP_01.10317.10317.3.0.dta	1978	3520.48	1606.81	3	FVEGSHJSTVSLTTK	-	1913.68	1913.68	5-4-1-0-0	7	NXT	438	11	0.30287	6	0.05152	0.21638	4.52186	0.97844	T	b8+;b10+;y2+;y3+;y4+;y5+;Y0+;Y0+;Y1+;Y0++;Y0++;Y1++;Y1++;Y2++;Y2++;Y3++;Y4++;	Y1+;Y0++;Y1++;Y2++;	sp|P04114|APOB_HUMAN	K	NM	3405	0	3411	-0.0006	-0.373183	6.79e-09	sp|P04114|APOB_HUMAN	14	-0.00126	-0.358008
UGP_01.10321.10321.4.0.dta	1978	3520.48	1606.81	4	FVEGSHJSTVSLTTK	-	1913.68	1913.68	5-4-1-0-0	7	NXT	408	6	0.11134	7	0.07067	0.14197	3.02335	0.42924	T	b7+;b13+;y2+;y3+;y5+;y6+;y7+;Y0+;Y0+;Y1+;Y1+;Y0++;Y1++;	Y1+;Y1++;	sp|P04114|APOB_HUMAN	K	NM	3405	0	3411	-0.0006	-0.373183	6.79e-09	sp|P04114|APOB_HUMAN	14	0.0003	0.08524
UGP_01.10322.10322.4.0.dta	1978	3520.48	1606.81	4	FVEGSHJSTVSLTTK	-	1913.68	1913.68	5-4-1-0-0	7	NXT	408	6	0.18199	7	0.0655	0.16556	4.52186	0.74865	T	b6+;b10+;b12+;b13+;y2+;y3+;y5+;Y0+;Y1+;Y0++;Y1++;Y1++;Y2++;	Y0+;Y1+;Y0++;Y1++;	sp|P04114|APOB_HUMAN	K	NM	3405	0	3411	-0.0006	-0.373183	6.79e-09	sp|P04114|APOB_HUMAN	14	0.0003	0.08524
UGP_01.10327.10327.3.0.dta	2556	3305.41	1391.73	3	KANQQLJFTEAK	-	1913.68	1913.68	5-4-1-0-0	7	NXT	390	5	0.07988	5	0.02232	0.16821	3.05561	0.51398	T	b1+;b4+;b8+;y1+;y2+;Y0+;Y1+;Y1+;Y0++;Y1++;	Y0+;Y1+;	sp|Q9Y5Y7|LYVE1_HUMAN	K	EA	47	0	53	0.00016	0.114884	1.54e-16	sp|Q9Y5Y7|LYVE1_HUMAN	13	-0.00295	-0.892748
UGP_01.10341.10341.4.0.dta	4229	4184.72	1468.75	4	VYKPSAGJNSLYR	0,Carbamyl[AnyN-term];	2715.96	2715.96	6-5-2-0-1	8	NXS	888	8	0.1613	3	0.01126	0.09646	2.93248	0.28288	T	b2+;b3+;y11++;Y0+;Y1+;Y2+;Y4+;Y1++;Y2++;Y3++;Y4++;	Y1+;Y3++;	sp|P02749|APOH_HUMAN	R	DT	155	0	162	0.00068	0.449514	1.91e-19	sp|P02749|APOH_HUMAN/tr|J3QLI0|J3QLI0_HUMAN/tr|J3QRN2|J3QRN2_HUMAN	1	0.0008	0.191218
UGP_01.10343.10343.3.1.dta	3200	2973.19	1424.63	3	MDGASJVTCINSR	9,Carbamidomethyl[C];	1548.56	1548.54	4-3-1-0-0	6	NXT	108	3	0.12966	3	0.02835	0.13219	2.93248	0.38764	T	y3+;y5+;y11+;Y0+;Y1+;Y1+;	Y0+;Y1+;	sp|P08603|CFAH_HUMAN	K	WT	1024	0	1029	0.0013	0.91189	4.7e-13	sp|P08603|CFAH_HUMAN	6	-0.01534	-5.16117
UGP_01.10344.10344.3.0.dta	2347	2768.22	958.556	3	TPLTAJITK	-	1809.66	1809.67	4-5-0-0-1	6	NXT	84	7	0.12923	7	0.03399	0.09758	4.61262	0.45009	T	b3+;b4+;b5+;b6+;b7+;b8+;y4+;Y0+;Y0+;Y1+;Y1+;Y2+;Y3+;Y1++;	b7+;Y0+;Y0+;Y1+;	sp|P01877|IGHA2_HUMAN	K	SG	200	0	205	-0.00028	-0.291806	9.48e-23	sp|P01877|IGHA2_HUMAN/tr|A0A0G2JMB2|A0A0G2JMB2_HUMAN/tr|A0A286YEY5|A0A286YEY5_HUMAN	6	0.00309	1.11665
UGP_01.10355.10355.3.0.dta	3200	2973.19	1424.63	3	MDGASJVTCINSR	9,Carbamidomethyl[C];	1548.56	1548.54	4-3-1-0-0	6	NXT	108	5	0.19537	10	0.08958	0.2396	3.71276	0.88956	T	b2+;b3+;b7+;y2+;y3+;y4+;y5+;y7+;y9+;y11+;Y0+;Y1+;Y1+;Y4+;Y0++;	y3+;Y0+;Y1+;	sp|P08603|CFAH_HUMAN	K	WT	1024	0	1029	0.0013	0.91189	4.7e-13	sp|P08603|CFAH_HUMAN	6	-0.01583	-5.32603
UGP_01.10358.10358.2.2.dta	3156	2899.14	1050.5	2	SJVTCINSR	5,Carbamidomethyl[C];	1848.64	1848.64	8-2-0-0-1	2	NXT	60	0	0	5	0.07127	0.17133	2.09508	0.35895	T	y1+;y3+;y4+;y5+;y6+;	y6+;	sp|P08603|CFAH_HUMAN	A	WT	1028	0.01	1029	0.00051	0.485029	3.34e-24	sp|P08603|CFAH_HUMAN	1	-0.00091	-0.313995
UGP_01.10359.10359.2.0.dta	3200	3629.39	1424.63	2	MDGASJVTCINSR	9,Carbamidomethyl[C];	2204.77	2204.77	5-4-2-0-0	6	NXT	158	6	0.24918	5	0.08109	0.23921	3.71276	0.88811	T	y2+;y3+;y4+;y5+;y6+;Y0+;Y1+;Y1+;Y2+;Y3+;Y1++;	y6+;Y1+;Y2+;	sp|P08603|CFAH_HUMAN	K	WT	1024	0	1029	0.0013	0.91189	4.7e-13	sp|P08603|CFAH_HUMAN	6	0.00316	0.870911
UGP_01.10360.10360.2.0.dta	3200	3629.39	1424.63	2	MDGASJVTCINSR	9,Carbamidomethyl[C];	2204.77	2204.77	5-4-2-0-0	6	NXT	158	7	0.27686	6	0.08909	0.26909	3.71276	0.99907	T	y1+;y2+;y3+;y4+;y5+;y6+;Y0+;Y0+;Y1+;Y1+;Y3+;Y0++;Y1++;	y6+;Y0+;Y1+;	sp|P08603|CFAH_HUMAN	K	WT	1024	0	1029	0.0013	0.91189	4.7e-13	sp|P08603|CFAH_HUMAN	6	0.00316	0.870911
UGP_01.10361.10361.3.0.dta	4229	4184.71	1468.75	3	VYKPSAGJNSLYR	0,Carbamyl[AnyN-term];	2715.96	2715.96	6-5-2-0-1	8	NXS	886	8	0.23239	4	0.01842	0.15631	4.40023	0.68781	T	b2+;y2+;y4+;y10+;Y0+;Y1+;Y0++;Y1++;Y2++;Y3++;Y4++;Y5++;	Y1+;Y1++;Y2++;Y3++;	sp|P02749|APOH_HUMAN	R	DT	155	0	162	0.00068	0.449514	1.91e-19	sp|P02749|APOH_HUMAN/tr|J3QLI0|J3QLI0_HUMAN/tr|J3QRN2|J3QRN2_HUMAN	1	0.00688	1.64448
UGP_01.10365.10365.3.0.dta	4078	3629.4	1424.63	3	MDGASJVTCINSR	0,Carbamyl[AnyN-term];9,Carbamidomethyl[C];	2204.77	2204.77	5-4-2-0-0	6	NXT	160	6	0.2265	6	0.07499	0.22087	4.40023	0.97187	T	y2+;y3+;y5+;y6+;y7+;y12++;Y0+;Y0+;Y1+;Y1+;Y4+;Y0++;	y6+;Y0+;Y1+;Y4+;	sp|P08603|CFAH_HUMAN	K	WT	1024	0	1029	0.00029	0.197465	2.5e-17	sp|P08603|CFAH_HUMAN	1	-0.00074	-0.203947
UGP_01.10367.10367.3.1.dta	3200	2965.13	1424.63	3	MDGASJVTCINSR	9,Carbamidomethyl[C];	1540.51	1540.53	7-2-0-0-0	6	NXT	34	2	0.09486	5	0.01562	0.14198	1.9782	0.28086	T	b3+;y3+;y4+;y5+;y9+;Y0+;Y1+;	Y1+;	sp|P08603|CFAH_HUMAN	K	WT	1024	0.01	1029	0.0013	0.91189	4.7e-13	sp|P08603|CFAH_HUMAN	6	0.02323	7.83712
UGP_01.10368.10368.3.0.dta	3200	2973.19	1424.63	3	MDGASJVTCINSR	9,Carbamidomethyl[C];	1548.56	1548.54	4-3-1-0-0	6	NXT	108	4	0.11958	6	0.07474	0.18992	3.71276	0.70512	T	b3+;y3+;y4+;y5+;y6+;y7+;Y0+;Y1+;Y1+;Y2+;	y6+;Y0+;Y1+;	sp|P08603|CFAH_HUMAN	K	WT	1024	0	1029	0.0013	0.91189	4.7e-13	sp|P08603|CFAH_HUMAN	6	-0.01583	-5.32603
UGP_01.10373.10373.2.0.dta	4078	3629.39	1424.63	2	MDGASJVTCINSR	0,Carbamyl[AnyN-term];9,Carbamidomethyl[C];	2204.77	2204.77	5-4-2-0-0	6	NXT	158	4	0.29695	4	0.06261	0.21732	2.93248	0.63729	T	y2+;y3+;y5+;y6+;Y1+;Y1+;Y0++;Y1++;	y6+;Y1+;	sp|P08603|CFAH_HUMAN	K	WT	1024	0	1029	0.00029	0.197465	2.5e-17	sp|P08603|CFAH_HUMAN	1	0.00316	0.870911
UGP_01.10377.10377.5.0.dta	2087	4684	2567.24	5	AKAALAAFNAQNJGSNFQLEEISR	9,Deamidated[N];12,Deamidated[N];16,Deamidated[N];	2116.76	2116.76	5-5-1-0-0	13	NXS	502	0	0	4	0.16889	0.07457	2.83965	0.21176	T	b15++;y1+;y4+;y23++;	b15++;y4+;	sp|P02765|FETUA_HUMAN	A	AQ	164	0.01	176	0.01853	7.21506	3.92e-08	sp|P02765|FETUA_HUMAN/tr|C9JV77|C9JV77_HUMAN	2	-0.00471	-1.00577
UGP_01.10389.10389.4.0.dta	951	4184.72	1206.62	4	KPSAGJNSLYR	-	2978.09	2978.1	6-7-0-0-4	6	NXS	902	2	0.00764	3	0.07997	0.12271	2.07742	0.25492	T	b1+;y4+;y10+;Y1++;Y2++;	b1+;	sp|P02749|APOH_HUMAN	Y	DT	157	0.01	162	0.00018	0.149055	4.85e-09	sp|P02749|APOH_HUMAN/tr|J3QLI0|J3QLI0_HUMAN/tr|J3QRN2|J3QRN2_HUMAN	2	0.01024	2.4476
UGP_01.10390.10390.5.0.dta	2087	4684	2567.24	5	AKAALAAFNAQNJGSNFQLEEISR	9,Deamidated[N];12,Deamidated[N];16,Deamidated[N];	2116.76	2116.76	5-5-1-0-0	13	NXS	502	0	0	3	0.15536	0.07233	2.83965	0.20539	T	b15++;y1+;y4+;	b15++;y4+;	sp|P02765|FETUA_HUMAN	A	AQ	164	0.01	176	0.01853	7.21506	3.92e-08	sp|P02765|FETUA_HUMAN/tr|C9JV77|C9JV77_HUMAN	2	-0.00471	-1.00577
UGP_01.10391.10391.2.2.dta	3156	2899.14	1050.5	2	SJVTCINSR	5,Carbamidomethyl[C];	1848.64	1848.64	8-2-0-0-1	2	NXT	60	1	0.00282	6	0.0775	0.19296	2.09508	0.40426	T	y2+;y3+;y4+;y5+;y6+;y7+;Y1+;	y6+;	sp|P08603|CFAH_HUMAN	A	WT	1028	0	1029	0.00051	0.485029	3.34e-24	sp|P08603|CFAH_HUMAN	1	-0.00066	-0.227733
UGP_01.10394.10394.3.0.dta	3200	3629.4	1424.63	3	MDGASJVTCINSR	9,Carbamidomethyl[C];	2204.77	2204.77	5-4-2-0-0	6	NXT	160	3	0.25614	5	0.0866	0.23205	4.40023	1.02105	T	y2+;y3+;y4+;y5+;y6+;Y0+;Y1+;Y4+;	y6+;Y0+;Y1+;Y4+;	sp|P08603|CFAH_HUMAN	K	WT	1024	0	1029	0.0013	0.91189	4.7e-13	sp|P08603|CFAH_HUMAN	6	-0.00071	-0.195679
UGP_01.10395.10395.2.0.dta	3200	3629.39	1424.63	2	MDGASJVTCINSR	9,Carbamidomethyl[C];	2204.77	2204.77	5-4-2-0-0	6	NXT	158	7	0.16925	9	0.09521	0.24908	3.71276	0.92478	T	b3+;b7+;y1+;y2+;y3+;y4+;y5+;y6+;y7+;Y0+;Y0+;Y1+;Y2+;Y5+;Y0++;Y1++;	y3+;y6+;Y1+;	sp|P08603|CFAH_HUMAN	K	WT	1024	0	1029	0.0013	0.91189	4.7e-13	sp|P08603|CFAH_HUMAN	6	0.00323	0.890204
UGP_01.10397.10397.3.0.dta	2434	3383.42	1469.74	3	VYKPSAGJNSLYR	9,Deamidated[N];	1913.68	1913.68	5-4-1-0-0	8	NXS	414	4	0.09058	4	0.15468	0.19908	3.84588	0.76563	T	b2+;y1+;y4+;y5+;Y0+;Y1++;Y2++;Y3++;	y4+;Y0+;Y1++;	sp|P02749|APOH_HUMAN	R	DT	155	0	162	0.00145	0.985909	7.79e-14	sp|P02749|APOH_HUMAN/tr|J3QLI0|J3QLI0_HUMAN/tr|J3QRN2|J3QRN2_HUMAN	9	-0.00279	-0.824855
UGP_01.10398.10398.4.0.dta	2435	3383.42	1469.74	4	VYKPSAGJNSLYR	9,Deamidated[N];	1913.68	1913.68	5-4-1-0-0	8	NXS	406	7	0.07818	6	0.09568	0.18327	2.93248	0.53744	T	b2+;b3+;y1+;y4+;y5+;y10+;Y0+;Y0+;Y1+;Y2+;Y2++;Y3++;Y5++;	y4+;Y2++;	sp|P02749|APOH_HUMAN	R	DT	155	0	162	0.00145	0.985909	7.79e-14	sp|P02749|APOH_HUMAN/tr|J3QLI0|J3QLI0_HUMAN/tr|J3QRN2|J3QRN2_HUMAN	9	-0.00179	-0.529208
UGP_01.10406.10406.4.0.dta	3200	3629.4	1424.63	4	MDGASJVTCINSR	9,Carbamidomethyl[C];	2204.78	2204.77	5-4-2-0-0	6	NXT	162	8	0.17961	11	0.12774	0.24868	3.71276	0.92328	T	b2+;b3+;b7+;y2+;y3+;y4+;y5+;y6+;y7+;y9+;y11+;Y0+;Y0+;Y1+;Y1+;Y2+;Y0++;Y0++;Y1++;	y6+;Y0+;Y1+;	sp|P08603|CFAH_HUMAN	K	WT	1024	0	1029	0.0013	0.91189	4.7e-13	sp|P08603|CFAH_HUMAN	6	-0.00257	-0.708302
UGP_01.10407.10407.3.1.dta	2434	3529.48	1469.74	3	VYKPSAGJNSLYR	9,Deamidated[N];	2059.74	2059.73	5-4-1-0-1	8	NXS	482	6	0.0416	4	0.1127	0.16423	3.04454	0.49999	T	b2+;y1+;y4+;y5+;Y0+;Y1+;Y4+;Y0++;Y1++;Y4++;	y1+;y4+;	sp|P02749|APOH_HUMAN	R	DT	155	0	162	0.00145	0.985909	7.79e-14	sp|P02749|APOH_HUMAN/tr|J3QLI0|J3QLI0_HUMAN/tr|J3QRN2|J3QRN2_HUMAN	9	-0.00571	-1.61826
UGP_01.10416.10416.3.1.dta	2434	3529.48	1469.74	3	VYKPSAGJNSLYR	9,Deamidated[N];	2059.74	2059.73	5-4-1-0-1	8	NXS	482	6	0.04083	3	0.10089	0.15538	2.06085	0.32021	T	y1+;y4+;y5+;Y0+;Y2+;Y0++;Y1++;Y2++;Y3++;	y4+;	sp|P02749|APOH_HUMAN	R	DT	155	0	162	0.00145	0.985909	7.79e-14	sp|P02749|APOH_HUMAN/tr|J3QLI0|J3QLI0_HUMAN/tr|J3QRN2|J3QRN2_HUMAN	9	-0.00571	-1.61826
UGP_01.10431.10431.5.0.dta	3482	4695.97	2782.3	5	GNVAVTVSGHTCQHWSAQTPHTHJR	12,Carbamidomethyl[C];	1913.67	1913.68	5-4-1-0-0	24	NXT	678	1	0.02547	5	0.20278	0.2418	4.2763	1.03402	T	b2+;b3+;b4+;b5+;y1+;Y1++;	b2+;b3+;b4+;Y1++;	sp|P00747|PLMN_HUMAN	R	TP	285	0	308	-0.00052	-0.18683	4.81e-20	sp|P00747|PLMN_HUMAN	28	0.0039	0.830678
UGP_01.10448.10448.5.0.dta	2962	4695.97	2782.3	5	GNVAVTVSGHTCQHWSAQTPHTHJR	12,Carbamidomethyl[C];	1913.67	1913.68	5-4-1-0-0	24	NXT	732	6	0.14734	5	0.12347	0.22088	4.64677	1.02639	T	b2+;b3+;b4+;b5+;y1+;Y1++;Y1+++;Y2+++;Y3+++;Y4+++;Y5+++;	b2+;b3+;b4+;Y1++;Y2+++;	sp|P00747|PLMN_HUMAN	R	TP	285	0	308	-0.00052	-0.18683	4.81e-20	sp|P00747|PLMN_HUMAN	28	0.0071	1.51226
UGP_01.10454.10454.3.0.dta	2087	4684	2567.24	3	AKAALAAFNAQNJGSNFQLEEISR	9,Deamidated[N];12,Deamidated[N];16,Deamidated[N];	2116.77	2116.76	5-5-1-0-0	13	NXS	502	0	0	3	0.2684	0.10631	2.83965	0.30188	T	b15++;y1+;y4+;	b15++;y4+;	sp|P02765|FETUA_HUMAN	A	AQ	164	0	176	0.01853	7.21506	3.92e-08	sp|P02765|FETUA_HUMAN/tr|C9JV77|C9JV77_HUMAN	2	-0.00911	-1.94533
UGP_01.10455.10455.4.0.dta	4229	4038.66	1468.75	4	VYKPSAGJNSLYR	0,Carbamyl[AnyN-term];	2569.91	2569.9	6-5-2-0-0	8	NXS	798	7	0.13166	4	0.01616	0.10698	2.93248	0.31372	T	b2+;b6+;y2+;y10+;Y0+;Y0+;Y1+;Y2+;Y1++;Y2++;Y3++;	Y1+;Y1++;	sp|P02749|APOH_HUMAN	R	DT	155	0	162	0.00068	0.449514	1.91e-19	sp|P02749|APOH_HUMAN/tr|J3QLI0|J3QLI0_HUMAN/tr|J3QRN2|J3QRN2_HUMAN	1	-0.00054	-0.133741
UGP_01.10457.10457.4.0.dta	951	4038.66	1206.62	4	KPSAGJNSLYR	-	2832.04	2832.05	6-7-0-0-3	6	NXS	798	2	0.00786	3	0.07751	0.12472	2.07742	0.2591	T	b1+;y4+;y10+;Y1++;Y1++;	b1+;	sp|P02749|APOH_HUMAN	Y	DT	157	0.01	162	0.00018	0.149055	4.85e-09	sp|P02749|APOH_HUMAN/tr|J3QLI0|J3QLI0_HUMAN/tr|J3QRN2|J3QRN2_HUMAN	2	0.00936	2.31818
UGP_01.10471.10471.3.0.dta	1450	4060.63	1552.72	3	KMDGASJVTCINSR	10,Carbamidomethyl[C];	2507.91	2507.94	4-7-0-0-3	7	NXT	706	0	0	3	0.1312	0.15679	3.03379	0.47565	T	b1+;y1+;y12+;	b1+;y12+;	sp|P08603|CFAH_HUMAN	Y	WT	1023	0	1029	0.00096	0.617878	2.06e-15	sp|P08603|CFAH_HUMAN	2	0.02836	6.98592
UGP_01.10478.10478.4.0.dta	1792	5286.06	1458.73	4	NLFLNHSEJATAK	-	3827.33	3827.35	10-8-2-0-0	9	NXT	900	7	0.06799	6	0.02324	0.12831	2.06085	0.26444	T	b2+;b3+;b6+;y3+;y4+;y8+;Y0+;Y1+;Y1+;Y2+;Y1++;Y1++;Y2++;	Y2++;	sp|P00738|HPT_HUMAN	K	DI	203	0.01	211	-0.00571	-3.91173	6.15e-34	sp|P00738|HPT_HUMAN/sp|P00739|HPTR_HUMAN/tr|A0A087WU08|A0A087WU08_HUMAN/tr|A0A0A0MRD9|A0A0A0MRD9_HUMAN/tr|A0A0C4DGL8|A0A0C4DGL8_HUMAN/tr|H0Y300|H0Y300_HUMAN/tr|H3BS21|H3BS21_HUMAN/tr|J3QLC9|J3QLC9_HUMAN/tr|J3QR68|J3QR68_HUMAN	6	0.02319	4.38786
UGP_01.10479.10479.3.0.dta	1978	3520.48	1606.81	3	FVEGSHJSTVSLTTK	-	1913.68	1913.68	5-4-1-0-0	7	NXT	410	10	0.18377	12	0.09517	0.22659	3.82069	0.86574	T	b2+;b6+;b8+;b10+;b11+;y1+;y2+;y3+;y4+;y5+;y6+;y8+;Y0+;Y0+;Y1+;Y1+;Y0++;Y0++;Y1++;Y1++;Y2++;Y3++;	Y0+;Y1+;Y1++;	sp|P04114|APOB_HUMAN	K	NM	3405	0	3411	-0.0006	-0.373183	6.79e-09	sp|P04114|APOB_HUMAN	14	0.00102	0.289816
UGP_01.10482.10482.3.0.dta	1978	3520.48	1606.81	3	FVEGSHJSTVSLTTK	-	1913.68	1913.68	5-4-1-0-0	7	NXT	422	8	0.17367	10	0.08162	0.18785	3.82069	0.7177	T	b2+;b8+;b10+;y2+;y3+;y4+;y5+;y7+;y8+;y13+;Y0+;Y0+;Y1+;Y1+;Y1++;Y1++;Y2++;Y3++;	Y0+;Y1+;Y1++;	sp|P04114|APOB_HUMAN	K	NM	3405	0	3411	-0.0006	-0.373183	6.79e-09	sp|P04114|APOB_HUMAN	14	0.00177	0.502916
UGP_01.10488.10488.4.0.dta	1450	4082.61	1552.72	4	KMDGASJVTCINSR	10,Carbamidomethyl[C];	2529.89	2529.9	7-4-1-0-2	7	NXT	604	0	0	3	0.07181	0.12295	3.03379	0.373	T	b1+;y1+;y12+;	b1+;y12+;	sp|P08603|CFAH_HUMAN	Y	WT	1023	0.01	1029	0.00096	0.617878	2.06e-15	sp|P08603|CFAH_HUMAN	2	0.00455	1.11476
UGP_01.10489.10489.3.0.dta	3888	3673.52	1468.72	3	KMTGSGIYAPJSSR	-	2204.8	2204.77	5-4-2-0-0	11	NXS	558	2	0.05363	3	0.11045	0.08676	4.3791	0.37994	T	b1+;y1+;y2+;Y1+;Y1++;	b1+;y1+;y2+;Y1+;	sp|O95497|VNN1_HUMAN	K	AF	273	0	283	-0.00092	-0.625976	3.58e-07	sp|O95497|VNN1_HUMAN	5	-0.0299	-8.14149
UGP_01.10490.10490.4.0.dta	4078	3775.46	1424.63	4	MDGASJVTCINSR	0,Carbamyl[AnyN-term];9,Carbamidomethyl[C];	2350.83	2350.83	5-4-2-0-1	6	NXT	176	2	0.06891	4	0.03838	0.12854	1.9782	0.25428	T	y2+;y3+;y5+;y6+;Y0+;Y1+;	Y1+;	sp|P08603|CFAH_HUMAN	K	WT	1024	0.01	1029	0.00029	0.197465	2.5e-17	sp|P08603|CFAH_HUMAN	1	-0.00128	-0.339122
UGP_01.10494.10494.4.1.dta	4229	4038.66	1468.75	4	VYKPSAGJNSLYR	0,Carbamyl[AnyN-term];	2569.9	2569.9	6-5-2-0-0	8	NXS	804	9	0.19143	3	0.01133	0.12966	2.93248	0.38023	T	b2+;y4+;y10+;Y0+;Y0+;Y1+;Y1+;Y2+;Y1++;Y1++;Y2++;Y3++;	Y1+;Y1++;	sp|P02749|APOH_HUMAN	R	DT	155	0	162	0.00068	0.449514	1.91e-19	sp|P02749|APOH_HUMAN/tr|J3QLI0|J3QLI0_HUMAN/tr|J3QRN2|J3QRN2_HUMAN	1	0.00016	0.039627
UGP_01.10498.10498.3.0.dta	1978	3520.48	1606.81	3	FVEGSHJSTVSLTTK	-	1913.68	1913.68	5-4-1-0-0	7	NXT	422	7	0.10278	4	0.05032	0.13077	3.02335	0.39537	T	b6+;y2+;y3+;y5+;Y0+;Y1+;Y1+;Y0++;Y0++;Y1++;Y2++;	Y1+;Y1++;	sp|P04114|APOB_HUMAN	K	NM	3405	0	3411	-0.0006	-0.373183	6.79e-09	sp|P04114|APOB_HUMAN	14	0.00177	0.502916
UGP_01.10502.10502.3.0.dta	4078	3775.45	1424.63	3	MDGASJVTCINSR	0,Carbamyl[AnyN-term];9,Carbamidomethyl[C];	2350.82	2350.83	5-4-2-0-1	6	NXT	136	3	0.09849	6	0.07855	0.17673	2.93248	0.51825	T	b3+;y2+;y3+;y5+;y6+;y7+;Y1+;Y0++;Y1++;	y6+;Y1+;	sp|P08603|CFAH_HUMAN	K	WT	1024	0	1029	0.00029	0.197465	2.5e-17	sp|P08603|CFAH_HUMAN	1	0.00672	1.7804
UGP_01.10504.10504.4.0.dta	4229	4184.72	1468.75	4	VYKPSAGJNSLYR	0,Carbamyl[AnyN-term];	2715.96	2715.96	6-5-2-0-1	8	NXS	902	6	0.11095	4	0.01221	0.09159	2.93248	0.26859	T	b2+;b3+;y4+;y10+;Y0+;Y0+;Y1+;Y2+;Y1++;Y2++;	Y1+;Y1++;	sp|P02749|APOH_HUMAN	R	DT	155	0.01	162	0.00068	0.449514	1.91e-19	sp|P02749|APOH_HUMAN/tr|J3QLI0|J3QLI0_HUMAN/tr|J3QRN2|J3QRN2_HUMAN	1	0.0005	0.119511
UGP_01.10526.10526.4.0.dta	1750	3670.44	994.463	4	VJMSNHHR	-	2675.98	2675.96	7-4-1-0-3	2	NXS	298	1	0.00423	5	0.05679	0.13267	2.10436	0.27918	T	y1+;y2+;y3+;y5+;y6+;Y1+;	y1+;	sp|P08185|CBG_HUMAN	Y	GL	30	0	31	-0.00017	-0.170777	3.23e-16	sp|P08185|CBG_HUMAN/tr|G3V4V7|G3V4V7_HUMAN/tr|G3V350|G3V350_HUMAN	1	-0.02295	-6.25433
UGP_01.10547.10547.3.0.dta	4229	3673.52	1468.75	3	VYKPSAGJNSLYR	0,Carbamyl[AnyN-term];	2204.77	2204.77	5-4-2-0-0	8	NXS	562	9	0.12044	6	0.03207	0.13375	2.93248	0.39222	T	b3+;b11++;y1+;y2+;y4+;y10+;Y0+;Y1+;Y1+;Y2+;Y4+;Y0++;Y1++;Y2++;Y3++;	Y1+;Y1++;	sp|P02749|APOH_HUMAN	R	DT	155	0	162	0.00068	0.449514	1.91e-19	sp|P02749|APOH_HUMAN/tr|J3QLI0|J3QLI0_HUMAN/tr|J3QRN2|J3QRN2_HUMAN	1	0.00287	0.781481
UGP_01.10548.10548.3.1.dta	4229	3674.52	1468.75	3	VYKPSAGJNSLYR	0,Carbamyl[AnyN-term];	2205.77	2205.79	5-4-1-0-2	8	NXS	606	11	0.14082	4	0.01304	0.11988	2.93248	0.35156	T	b6+;b7++;y4+;y10+;Y0+;Y0+;Y1+;Y1+;Y2+;Y0++;Y1++;Y2++;Y3++;Y4++;Y5++;	Y1+;Y1++;	sp|P02749|APOH_HUMAN	R	DT	155	0	162	0.00068	0.449514	1.91e-19	sp|P02749|APOH_HUMAN/tr|J3QLI0|J3QLI0_HUMAN/tr|J3QRN2|J3QRN2_HUMAN	1	0.02179	5.93168
UGP_01.10549.10549.4.0.dta	4229	3819.58	1468.75	4	VYKPSAGJNSLYR	0,Carbamyl[AnyN-term];	2350.83	2350.83	5-4-2-0-1	8	NXS	696	9	0.12172	4	0.01005	0.105	2.93248	0.3079	T	b2+;b3+;y4+;y10+;Y0+;Y0+;Y1+;Y0++;Y1++;Y2++;Y3++;Y4++;Y5++;	Y1+;Y1++;	sp|P02749|APOH_HUMAN	R	DT	155	0	162	0.00068	0.449514	1.91e-19	sp|P02749|APOH_HUMAN/tr|J3QLI0|J3QLI0_HUMAN/tr|J3QRN2|J3QRN2_HUMAN	1	0.00456	1.19417
UGP_01.10555.10555.4.0.dta	533	3555.36	1948.78	4	HEEGHMLJCTCFGQGR	6,Oxidation[M];9,Carbamidomethyl[C];11,Carbamidomethyl[C];	1606.58	1606.59	4-4-0-0-1	8	NXT	94	0	0	10	0.11641	0.16191	2.0649	0.33433	T	b2+;b3+;b4+;b5+;y1+;y2+;y4+;y5+;y6+;y8+;	b2+;	sp|P02751|FINC_HUMAN	R	GR	535	0.01	542	-8e-05	-0.041031	8.47e-28	sp|P02751|FINC_HUMAN	21	0.00747	2.10165
UGP_01.10571.10571.3.0.dta	951	3673.52	1206.62	3	KPSAGJNSLYR	-	2466.9	2466.91	5-6-0-0-3	6	NXS	554	1	0.0038	3	0.09738	0.13743	2.07742	0.28551	T	b1+;y1+;y10+;Y1++;	b1+;	sp|P02749|APOH_HUMAN	Y	DT	157	0	162	0.00018	0.149055	4.85e-09	sp|P02749|APOH_HUMAN/tr|J3QLI0|J3QLI0_HUMAN/tr|J3QRN2|J3QRN2_HUMAN	2	0.01186	3.2294
UGP_01.10574.10574.4.3.dta	280	3675.53	1055.56	4	KGFJASYIR	-	2619.96	2619.93	9-5-0-0-1	4	NXS	584	0	0	3	0.08447	0.08061	2.09508	0.16889	T	b1+;y3+;y4+;	b1+;	sp|Q86SQ4|AGRG6_HUMAN	K	VA	140	0.01	143	0.00032	0.302873	1.04e-12	sp|Q86SQ4|AGRG6_HUMAN/tr|F5H2L1|F5H2L1_HUMAN	6	-0.03319	-9.03239
UGP_01.10575.10575.3.0.dta	1450	3695.5	1552.72	3	KMDGASJVTCINSR	10,Carbamidomethyl[C];	2142.78	2142.81	3-6-0-0-3	7	NXT	526	1	0.00313	3	0.15182	0.17124	3.03379	0.51951	T	b1+;y1+;y12+;Y5++;	b1+;y12+;	sp|P08603|CFAH_HUMAN	Y	WT	1023	0	1029	0.00096	0.617878	2.06e-15	sp|P08603|CFAH_HUMAN	2	0.02886	7.81169
UGP_01.10578.10578.4.0.dta	1450	3695.5	1552.72	4	KMDGASJVTCINSR	10,Carbamidomethyl[C];	2142.78	2142.81	3-6-0-0-3	7	NXT	526	0	0	3	0.09463	0.13749	3.03379	0.41712	T	b1+;y1+;y12+;	b1+;y12+;	sp|P08603|CFAH_HUMAN	Y	WT	1023	0	1029	0.00096	0.617878	2.06e-15	sp|P08603|CFAH_HUMAN	2	0.02965	8.02553
UGP_01.10581.10581.3.0.dta	2347	3180.34	958.556	3	TPLTAJITK	-	2221.78	2221.79	6-4-1-0-1	6	NXT	324	5	0.23936	3	0.04251	0.12404	3.90115	0.48391	T	b3+;b6+;b7+;Y0+;Y0+;Y1+;Y2+;Y4+;	b7+;Y0+;Y1+;	sp|P01877|IGHA2_HUMAN	K	SG	200	0	205	-0.00028	-0.291806	9.48e-23	sp|P01877|IGHA2_HUMAN/tr|A0A0G2JMB2|A0A0G2JMB2_HUMAN/tr|A0A286YEY5|A0A286YEY5_HUMAN	6	0.00282	0.886979
UGP_01.10583.10583.3.0.dta	3159	3835.57	1206.62	3	KPSAGJNSLYR	-	2628.95	2628.97	6-6-0-0-3	6	NXS	660	1	0.00471	3	0.0832	0.09067	2.00312	0.18163	T	b1+;b7++;y1+;Y1++;	b1+;	sp|P02749|APOH_HUMAN	Y	DT	157	0.01	162	0.00018	0.149055	4.85e-09	sp|P02749|APOH_HUMAN/tr|J3QLI0|J3QLI0_HUMAN/tr|J3QRN2|J3QRN2_HUMAN	2	0.02039	5.31746
UGP_01.10591.10591.3.0.dta	3888	3018.29	1468.72	3	KMTGSGIYAPJSSR	-	1549.57	1549.57	4-3-0-0-2	11	NXS	240	3	0.11768	3	0.14303	0.13962	2.91667	0.40722	T	b1+;b7++;y1+;Y1+;Y2+;Y2++;	b1+;Y1+;	sp|O95497|VNN1_HUMAN	K	AF	273	0	283	-0.00092	-0.625976	3.58e-07	sp|O95497|VNN1_HUMAN	5	-0.00284	-0.941244
UGP_01.10592.10592.4.0.dta	1450	3717.48	1552.72	4	KMDGASJVTCINSR	10,Carbamidomethyl[C];	2164.76	2164.77	6-3-1-0-2	7	NXT	458	0	0	3	0.09331	0.13635	3.03379	0.41367	T	b1+;y1+;y12+;	b1+;y12+;	sp|P08603|CFAH_HUMAN	Y	WT	1023	0	1029	0.00096	0.617878	2.06e-15	sp|P08603|CFAH_HUMAN	2	0.00719	1.93463
UGP_01.10607.10607.4.1.dta	2087	4392.9	2567.24	4	AKAALAAFNAQNJGSNFQLEEISR	9,Deamidated[N];12,Deamidated[N];16,Deamidated[N];	1825.66	1825.66	5-5-0-0-0	13	NXS	384	0	0	3	0.20121	0.08497	2.83965	0.24128	T	b15++;y1+;y4+;	b15++;y4+;	sp|P02765|FETUA_HUMAN	A	AQ	164	0.01	176	0.01853	7.21506	3.92e-08	sp|P02765|FETUA_HUMAN/tr|C9JV77|C9JV77_HUMAN	2	-0.00152	-0.346092
UGP_01.10610.10610.3.0.dta	1450	3841.57	1552.72	3	KMDGASJVTCINSR	10,Carbamidomethyl[C];	2288.85	2288.87	3-6-0-0-4	7	NXT	672	0	0	3	0.10735	0.14426	3.03379	0.43767	T	b1+;y1+;y12+;	b1+;y12+;	sp|P08603|CFAH_HUMAN	Y	WT	1023	0	1029	0.00096	0.617878	2.06e-15	sp|P08603|CFAH_HUMAN	2	0.01801	4.68944
UGP_01.10630.10630.3.0.dta	2347	3221.37	958.556	3	TPLTAJITK	-	2262.81	2262.81	5-5-1-0-1	6	NXT	322	7	0.2657	9	0.05609	0.18232	4.61262	0.84099	T	b3+;b4+;b6+;b7+;b8+;y2+;y3+;y4+;y5+;Y0+;Y0+;Y1+;Y1+;Y2+;Y4+;Y2++;	b7+;Y0+;Y1+;Y2+;	sp|P01877|IGHA2_HUMAN	K	SG	200	0	205	-0.00028	-0.291806	9.48e-23	sp|P01877|IGHA2_HUMAN/tr|A0A0G2JMB2|A0A0G2JMB2_HUMAN/tr|A0A286YEY5|A0A286YEY5_HUMAN	6	0.00485	1.50605
UGP_01.10631.10631.2.0.dta	2347	3018.28	958.556	2	TPLTAJITK	-	2059.73	2059.73	5-4-1-0-1	6	NXT	216	6	0.35531	6	0.06647	0.17229	5.26063	0.90637	T	b3+;b4+;b5+;b6+;b7+;b8+;Y0+;Y1+;Y1+;Y2+;Y3+;Y4+;	b7+;Y0+;Y1+;Y2+;Y4+;	sp|P01877|IGHA2_HUMAN	K	SG	200	0	205	-0.00028	-0.291806	9.48e-23	sp|P01877|IGHA2_HUMAN/tr|A0A0G2JMB2|A0A0G2JMB2_HUMAN/tr|A0A286YEY5|A0A286YEY5_HUMAN	6	0.00757	2.50889
UGP_01.10636.10636.4.0.dta	2347	3221.37	958.556	4	TPLTAJITK	-	2262.81	2262.81	5-5-1-0-1	6	NXT	322	9	0.27045	4	0.02599	0.13318	3.90115	0.51955	T	b5+;b6+;b7+;b8+;Y0+;Y0+;Y1+;Y1+;Y2+;Y3+;Y4+;Y1++;Y2++;	Y0+;Y1+;Y2+;	sp|P01877|IGHA2_HUMAN	K	SG	200	0	205	-0.00028	-0.291806	9.48e-23	sp|P01877|IGHA2_HUMAN/tr|A0A0G2JMB2|A0A0G2JMB2_HUMAN/tr|A0A286YEY5|A0A286YEY5_HUMAN	6	0.00531	1.64889
UGP_01.10644.10644.4.3.dta	951	3688.51	1206.62	4	KPSAGJNSLYR	-	2481.88	2481.89	6-6-1-0-0	6	NXS	566	1	0.00311	4	0.06843	0.12306	2.07742	0.25565	T	b1+;y1+;y4+;y10+;Y1++;	b1+;	sp|P02749|APOH_HUMAN	Y	DT	157	0.01	162	0.00018	0.149055	4.85e-09	sp|P02749|APOH_HUMAN/tr|J3QLI0|J3QLI0_HUMAN/tr|J3QRN2|J3QRN2_HUMAN	2	0.00521	1.41288
UGP_01.10650.10650.3.0.dta	4229	3673.52	1468.75	3	VYKPSAGJNSLYR	0,Carbamyl[AnyN-term];	2204.77	2204.77	5-4-2-0-0	8	NXS	570	11	0.24998	4	0.02427	0.17629	3.71276	0.65452	T	b2+;y1+;y4+;y10+;Y0+;Y0+;Y1+;Y1+;Y2+;Y4+;Y5+;Y1++;Y2++;Y3++;Y4++;	Y1+;Y4+;Y1++;	sp|P02749|APOH_HUMAN	R	DT	155	0	162	0.00068	0.449514	1.91e-19	sp|P02749|APOH_HUMAN/tr|J3QLI0|J3QLI0_HUMAN/tr|J3QRN2|J3QRN2_HUMAN	1	0.00395	1.07556
UGP_01.10658.10658.3.0.dta	4164	2487.03	864.457	3	GVNFJVSK	0,Carbamyl[AnyN-term];	1622.58	1622.58	5-4-0-0-0	5	NXS	24	8	0.55917	5	0.06005	0.24198	7.00436	1.69494	T	b3+;b4+;b6+;b7+;y4+;Y0+;Y0+;Y1+;Y1+;Y2+;Y3+;Y4+;Y5+;	b6+;Y0+;Y0+;Y1+;Y2+;Y3+;Y4+;Y5+;	sp|P03952|KLKB1_HUMAN	R	VS	123	0	127	0.00027	0.29721	1.47e-15	sp|P03952|KLKB1_HUMAN/tr|C9JCT1|C9JCT1_HUMAN/tr|H0YAC1|H0YAC1_HUMAN/tr|E9PBC5|E9PBC5_HUMAN/tr|C9J075|C9J075_HUMAN	1	0.0044	1.7699
UGP_01.10659.10659.2.0.dta	2347	2362.06	958.556	2	TPLTAJITK	-	1403.5	1403.51	4-3-0-0-1	6	NXT	28	6	0.5687	4	0.06716	0.22554	5.86412	1.3226	T	b5+;b6+;b7+;b8+;Y0+;Y0+;Y1+;Y2+;Y4+;Y5+;	b7+;Y0+;Y0+;Y1+;Y2+;Y4+;	sp|P01877|IGHA2_HUMAN	K	SG	200	0	205	-0.00028	-0.291806	9.48e-23	sp|P01877|IGHA2_HUMAN/tr|A0A0G2JMB2|A0A0G2JMB2_HUMAN/tr|A0A286YEY5|A0A286YEY5_HUMAN	6	0.0063	2.66831
UGP_01.10660.10660.4.1.dta	2347	3018.29	958.556	4	TPLTAJITK	-	2059.73	2059.73	5-4-1-0-1	6	NXT	226	10	0.24844	5	0.02317	0.13525	3.09101	0.41805	T	b3+;b4+;b6+;b7+;b8+;Y0+;Y1+;Y1+;Y2+;Y3+;Y4+;Y4+;Y1++;Y2++;Y4++;	Y0+;Y1+;	sp|P01877|IGHA2_HUMAN	K	SG	200	0	205	-0.00028	-0.291806	9.48e-23	sp|P01877|IGHA2_HUMAN/tr|A0A0G2JMB2|A0A0G2JMB2_HUMAN/tr|A0A286YEY5|A0A286YEY5_HUMAN	6	0.00414	1.3721
UGP_01.10663.10663.3.0.dta	951	3673.52	1206.62	3	KPSAGJNSLYR	-	2466.9	2466.91	5-6-0-0-3	6	NXS	570	6	0.00587	8	0.09297	0.19086	2.07742	0.3965	T	b1+;y2+;y3+;y4+;y5+;y7+;y9+;y10+;Y0+;Y1+;Y1+;Y0++;Y1++;Y2++;	b1+;	sp|P02749|APOH_HUMAN	Y	DT	157	0	162	0.00018	0.149055	4.85e-09	sp|P02749|APOH_HUMAN/tr|J3QLI0|J3QLI0_HUMAN/tr|J3QRN2|J3QRN2_HUMAN	2	0.01385	3.77127
UGP_01.10671.10671.4.0.dta	1450	3695.5	1552.72	4	KMDGASJVTCINSR	10,Carbamidomethyl[C];	2142.78	2142.81	3-6-0-0-3	7	NXT	526	1	0.00148	3	0.10689	0.14772	3.03379	0.44814	T	b1+;y1+;y12+;Y2++;	b1+;y12+;	sp|P08603|CFAH_HUMAN	Y	WT	1023	0	1029	0.00096	0.617878	2.06e-15	sp|P08603|CFAH_HUMAN	2	0.02941	7.96056
UGP_01.10681.10681.2.0.dta	2347	2200	958.556	2	TPLTAJITK	-	1241.45	1241.45	3-3-0-0-1	6	NXT	16	6	0.37362	6	0.09263	0.2121	5.86412	1.24379	T	b2+;b3+;b4+;b5+;b6+;b7+;Y0+;Y0+;Y1+;Y1+;Y3+;Y4+;	b7+;Y0+;Y0+;Y1+;Y3+;Y4+;	sp|P01877|IGHA2_HUMAN	K	SG	200	0	205	-0.00028	-0.291806	9.48e-23	sp|P01877|IGHA2_HUMAN/tr|A0A0G2JMB2|A0A0G2JMB2_HUMAN/tr|A0A286YEY5|A0A286YEY5_HUMAN	6	0.00774	3.5198
UGP_01.10684.10684.2.0.dta	2347	3018.28	958.556	2	TPLTAJITK	-	2059.73	2059.73	5-4-1-0-1	6	NXT	218	9	0.35969	11	0.09363	0.27804	5.26063	1.46265	T	b3+;b4+;b5+;b6+;b7+;b8+;y2+;y4+;y5+;y6+;y7+;Y0+;Y0+;Y1+;Y1+;Y2+;Y3+;Y4+;Y5+;Y2++;	b7+;Y0+;Y1+;Y2+;Y4+;	sp|P01877|IGHA2_HUMAN	K	SG	200	0	205	-0.00028	-0.291806	9.48e-23	sp|P01877|IGHA2_HUMAN/tr|A0A0G2JMB2|A0A0G2JMB2_HUMAN/tr|A0A286YEY5|A0A286YEY5_HUMAN	6	0.00698	2.31335
UGP_01.10686.10686.3.0.dta	2347	3018.29	958.556	3	TPLTAJITK	-	2059.73	2059.73	5-4-1-0-1	6	NXT	226	9	0.3196	9	0.07599	0.19408	4.61262	0.89523	T	b3+;b4+;b5+;b6+;b7+;b8+;y4+;y5+;y8+;Y0+;Y0+;Y1+;Y1+;Y2+;Y3+;Y4+;Y5+;Y2++;	b7+;Y0+;Y1+;Y2+;	sp|P01877|IGHA2_HUMAN	K	SG	200	0	205	-0.00028	-0.291806	9.48e-23	sp|P01877|IGHA2_HUMAN/tr|A0A0G2JMB2|A0A0G2JMB2_HUMAN/tr|A0A286YEY5|A0A286YEY5_HUMAN	6	0.00093	0.308224
UGP_01.10694.10694.3.0.dta	2347	2856.24	958.556	3	TPLTAJITK	-	1897.68	1897.68	4-4-1-0-1	6	NXT	146	7	0.3806	3	0.04793	0.16905	4.61262	0.77975	T	b6+;b7+;b8+;Y0+;Y0+;Y1+;Y2+;Y3+;Y4+;Y1++;	b7+;Y0+;Y1+;Y2+;	sp|P01877|IGHA2_HUMAN	K	SG	200	0	205	-0.00028	-0.291806	9.48e-23	sp|P01877|IGHA2_HUMAN/tr|A0A0G2JMB2|A0A0G2JMB2_HUMAN/tr|A0A286YEY5|A0A286YEY5_HUMAN	6	0.0016	0.560376
UGP_01.10697.10697.2.0.dta	2347	3018.28	958.556	2	TPLTAJITK	-	2059.73	2059.73	5-4-1-0-1	6	NXT	218	11	0.25961	9	0.06114	0.21577	3.90115	0.84174	T	b3+;b4+;b7+;b8+;y2+;y3+;y4+;y6+;y8+;Y0+;Y0+;Y1+;Y1+;Y2+;Y2+;Y3+;Y4+;Y4+;Y5+;Y2++;	b7+;Y0+;Y1+;	sp|P01877|IGHA2_HUMAN	K	SG	200	0	205	-0.00028	-0.291806	9.48e-23	sp|P01877|IGHA2_HUMAN/tr|A0A0G2JMB2|A0A0G2JMB2_HUMAN/tr|A0A286YEY5|A0A286YEY5_HUMAN	6	0.00711	2.35644
UGP_01.10699.10699.2.0.dta	2347	2653.16	958.556	2	TPLTAJITK	-	1694.6	1694.6	4-3-1-0-1	6	NXT	70	6	0.24086	4	0.04382	0.11977	3.90115	0.46723	T	b4+;b5+;b6+;b7+;Y0+;Y0+;Y1+;Y2+;Y3+;Y4+;	b7+;Y0+;Y1+;	sp|P01877|IGHA2_HUMAN	K	SG	200	0	205	-0.00028	-0.291806	9.48e-23	sp|P01877|IGHA2_HUMAN/tr|A0A0G2JMB2|A0A0G2JMB2_HUMAN/tr|A0A286YEY5|A0A286YEY5_HUMAN	6	0.00082	0.309183
UGP_01.10701.10701.4.1.dta	951	3688.51	1206.62	4	KPSAGJNSLYR	-	2481.88	2481.89	6-6-1-0-0	6	NXS	570	0	0	5	0.07316	0.13295	2.07742	0.27619	T	b1+;y1+;y2+;y5+;y10+;	b1+;	sp|P02749|APOH_HUMAN	Y	DT	157	0.01	162	0.00018	0.149055	4.85e-09	sp|P02749|APOH_HUMAN/tr|J3QLI0|J3QLI0_HUMAN/tr|J3QRN2|J3QRN2_HUMAN	2	0.00559	1.51594
UGP_01.10702.10702.3.0.dta	2347	3221.37	958.556	3	TPLTAJITK	-	2262.81	2262.81	5-5-1-0-1	6	NXT	326	6	0.3403	4	0.06073	0.15347	4.61262	0.7079	T	b4+;b6+;b7+;b8+;Y0+;Y0+;Y1+;Y1+;Y2+;Y3+;	b7+;Y0+;Y1+;Y2+;	sp|P01877|IGHA2_HUMAN	K	SG	200	0	205	-0.00028	-0.291806	9.48e-23	sp|P01877|IGHA2_HUMAN/tr|A0A0G2JMB2|A0A0G2JMB2_HUMAN/tr|A0A286YEY5|A0A286YEY5_HUMAN	6	0.0041	1.27315
UGP_01.10707.10707.3.2.dta	2347	3034.27	958.556	3	TPLTAJITK	-	2075.72	2075.73	6-4-1-0-0	6	NXT	236	3	0.15054	5	0.0461	0.09807	3.09101	0.30315	T	b3+;b4+;b6+;b7+;y4+;Y0+;Y0+;Y1+;	Y0+;Y1+;	sp|P01877|IGHA2_HUMAN	K	SG	200	0.01	205	-0.00028	-0.291806	9.48e-23	sp|P01877|IGHA2_HUMAN/tr|A0A0G2JMB2|A0A0G2JMB2_HUMAN/tr|A0A286YEY5|A0A286YEY5_HUMAN	6	0.0147	4.84629
UGP_01.10709.10709.2.0.dta	2347	3018.28	958.556	2	TPLTAJITK	-	2059.73	2059.73	5-4-1-0-1	6	NXT	218	7	0.3943	8	0.07816	0.2441	5.86412	1.43144	T	b3+;b4+;b5+;b7+;b8+;y2+;y4+;y6+;Y0+;Y0+;Y1+;Y1+;Y2+;Y3+;Y4+;	b7+;Y0+;Y1+;Y2+;Y3+;Y4+;	sp|P01877|IGHA2_HUMAN	K	SG	200	0	205	-0.00028	-0.291806	9.48e-23	sp|P01877|IGHA2_HUMAN/tr|A0A0G2JMB2|A0A0G2JMB2_HUMAN/tr|A0A286YEY5|A0A286YEY5_HUMAN	6	0.00711	2.35644
UGP_01.10715.10715.2.0.dta	2347	3221.36	958.556	2	TPLTAJITK	-	2262.81	2262.81	5-5-1-0-1	6	NXT	310	5	0.47322	6	0.09169	0.25195	5.26063	1.32543	T	b5+;b6+;b7+;b8+;y5+;y6+;Y0+;Y0+;Y1+;Y1+;Y2+;	b7+;Y0+;Y0+;Y1+;Y2+;	sp|P01877|IGHA2_HUMAN	K	SG	200	0	205	-0.00028	-0.291806	9.48e-23	sp|P01877|IGHA2_HUMAN/tr|A0A0G2JMB2|A0A0G2JMB2_HUMAN/tr|A0A286YEY5|A0A286YEY5_HUMAN	6	0.0077	2.39105
UGP_01.10716.10716.2.0.dta	2347	2653.16	958.556	2	TPLTAJITK	-	1694.6	1694.6	4-3-1-0-1	6	NXT	70	6	0.31937	3	0.04867	0.14671	4.61262	0.67672	T	b6+;b7+;b8+;Y0+;Y0+;Y1+;Y1+;Y2+;Y3+;	b7+;Y0+;Y0+;Y1+;	sp|P01877|IGHA2_HUMAN	K	SG	200	0	205	-0.00028	-0.291806	9.48e-23	sp|P01877|IGHA2_HUMAN/tr|A0A0G2JMB2|A0A0G2JMB2_HUMAN/tr|A0A286YEY5|A0A286YEY5_HUMAN	6	0.00125	0.471316
UGP_01.10721.10721.3.0.dta	2347	3018.29	958.556	3	TPLTAJITK	-	2059.73	2059.73	5-4-1-0-1	6	NXT	226	8	0.35279	7	0.06986	0.18659	4.61262	0.86066	T	b3+;b4+;b5+;b6+;b7+;b8+;y4+;Y0+;Y0+;Y1+;Y1+;Y2+;Y3+;Y4+;Y5+;	b7+;Y0+;Y1+;Y4+;	sp|P01877|IGHA2_HUMAN	K	SG	200	0	205	-0.00028	-0.291806	9.48e-23	sp|P01877|IGHA2_HUMAN/tr|A0A0G2JMB2|A0A0G2JMB2_HUMAN/tr|A0A286YEY5|A0A286YEY5_HUMAN	6	0.00128	0.424223
UGP_01.10740.10740.2.0.dta	2347	3221.36	958.556	2	TPLTAJITK	-	2262.81	2262.81	5-5-1-0-1	6	NXT	310	7	0.34752	9	0.09397	0.21437	4.61262	0.98879	T	b3+;b4+;b5+;b6+;b7+;b8+;y4+;y7+;y8+;Y0+;Y0+;Y1+;Y1+;Y2+;Y3+;Y4+;	b7+;Y0+;Y1+;Y2+;	sp|P01877|IGHA2_HUMAN	K	SG	200	0	205	-0.00028	-0.291806	9.48e-23	sp|P01877|IGHA2_HUMAN/tr|A0A0G2JMB2|A0A0G2JMB2_HUMAN/tr|A0A286YEY5|A0A286YEY5_HUMAN	6	0.00763	2.36931
UGP_01.10745.10745.3.0.dta	2347	3221.37	958.556	3	TPLTAJITK	-	2262.81	2262.81	5-5-1-0-1	6	NXT	326	6	0.34921	5	0.07145	0.17996	4.61262	0.83008	T	b3+;b5+;b6+;b7+;y4+;Y0+;Y0+;Y1+;Y1+;Y2+;Y3+;	b7+;Y0+;Y1+;Y2+;	sp|P01877|IGHA2_HUMAN	K	SG	200	0	205	-0.00028	-0.291806	9.48e-23	sp|P01877|IGHA2_HUMAN/tr|A0A0G2JMB2|A0A0G2JMB2_HUMAN/tr|A0A286YEY5|A0A286YEY5_HUMAN	6	0.00365	1.13342
UGP_01.10756.10756.3.0.dta	2347	3221.37	958.556	3	TPLTAJITK	-	2262.81	2262.81	5-5-1-0-1	6	NXT	326	6	0.32321	7	0.07465	0.16645	5.26063	0.87564	T	b4+;b5+;b6+;b7+;b8+;y4+;y8+;Y0+;Y0+;Y1+;Y1+;Y2+;Y3+;	b7+;Y0+;Y0+;Y1+;Y2+;	sp|P01877|IGHA2_HUMAN	K	SG	200	0	205	-0.00028	-0.291806	9.48e-23	sp|P01877|IGHA2_HUMAN/tr|A0A0G2JMB2|A0A0G2JMB2_HUMAN/tr|A0A286YEY5|A0A286YEY5_HUMAN	6	0.00355	1.10236
UGP_01.10757.10757.2.0.dta	2347	3018.28	958.556	2	TPLTAJITK	-	2059.73	2059.73	5-4-1-0-1	6	NXT	218	9	0.11399	10	0.06891	0.17097	3.09101	0.52848	T	b3+;b4+;b6+;b7+;b8+;y2+;y4+;y5+;y6+;y8+;Y0+;Y0+;Y1+;Y2+;Y2+;Y3+;Y4+;Y4+;Y5+;	b7+;Y0+;	sp|P01877|IGHA2_HUMAN	K	SG	200	0	205	-0.00028	-0.291806	9.48e-23	sp|P01877|IGHA2_HUMAN/tr|A0A0G2JMB2|A0A0G2JMB2_HUMAN/tr|A0A286YEY5|A0A286YEY5_HUMAN	6	0.00692	2.29346
UGP_01.10763.10763.2.0.dta	2347	3221.36	958.556	2	TPLTAJITK	-	2262.81	2262.81	5-5-1-0-1	6	NXT	310	7	0.27285	11	0.08055	0.2318	4.61262	1.0692	T	b3+;b4+;b6+;b7+;b8+;y2+;y3+;y4+;y5+;y6+;y8+;Y0+;Y0+;Y1+;Y1+;Y2+;Y2+;Y3+;	b7+;Y0+;Y1+;Y2+;	sp|P01877|IGHA2_HUMAN	K	SG	200	0	205	-0.00028	-0.291806	9.48e-23	sp|P01877|IGHA2_HUMAN/tr|A0A0G2JMB2|A0A0G2JMB2_HUMAN/tr|A0A286YEY5|A0A286YEY5_HUMAN	6	0.00767	2.38173
UGP_01.10775.10775.2.0.dta	2347	3221.36	958.556	2	TPLTAJITK	-	2262.81	2262.81	5-5-1-0-1	6	NXT	310	4	0.47604	3	0.068	0.18917	4.61262	0.87258	T	b4+;b6+;b7+;Y0+;Y0+;Y1+;Y2+;	b7+;Y0+;Y1+;Y2+;	sp|P01877|IGHA2_HUMAN	K	SG	200	0	205	-0.00028	-0.291806	9.48e-23	sp|P01877|IGHA2_HUMAN/tr|A0A0G2JMB2|A0A0G2JMB2_HUMAN/tr|A0A286YEY5|A0A286YEY5_HUMAN	6	0.00772	2.39726
UGP_01.10776.10776.5.0.dta	4229	3673.52	1468.75	5	VYKPSAGJNSLYR	0,Carbamyl[AnyN-term];	2204.76	2204.77	5-4-2-0-0	8	NXS	562	11	0.2002	3	0.01054	0.13727	2.93248	0.40256	T	b2+;y10+;y11++;Y0+;Y0+;Y1+;Y2+;Y4+;Y0++;Y1++;Y2++;Y3++;Y4++;Y5++;	Y1+;Y1++;	sp|P02749|APOH_HUMAN	R	DT	155	0	162	0.00068	0.449514	1.91e-19	sp|P02749|APOH_HUMAN/tr|J3QLI0|J3QLI0_HUMAN/tr|J3QRN2|J3QRN2_HUMAN	1	0.00973	2.64942
UGP_01.10777.10777.3.0.dta	2347	3221.37	958.556	3	TPLTAJITK	-	2262.81	2262.81	5-5-1-0-1	6	NXT	326	4	0.27685	8	0.08124	0.16407	4.61262	0.75679	T	b3+;b4+;b5+;b6+;b7+;b8+;y4+;y5+;Y0+;Y1+;Y1+;Y2+;	b7+;Y0+;Y1+;Y2+;	sp|P01877|IGHA2_HUMAN	K	SG	200	0	205	-0.00028	-0.291806	9.48e-23	sp|P01877|IGHA2_HUMAN/tr|A0A0G2JMB2|A0A0G2JMB2_HUMAN/tr|A0A286YEY5|A0A286YEY5_HUMAN	6	0.00346	1.07442
UGP_01.10780.10780.3.0.dta	2347	2872.23	958.556	3	TPLTAJITK	-	1913.67	1913.68	5-4-1-0-0	6	NXT	158	10	0.32742	5	0.03644	0.16691	5.26063	0.87807	T	b5+;b6+;b7+;b8+;y4+;Y0+;Y0+;Y1+;Y1+;Y2+;Y3+;Y4+;Y4+;Y5+;Y1++;	Y0+;Y0+;Y1+;Y2+;Y4+;	sp|P01877|IGHA2_HUMAN	K	SG	200	0	205	-0.00028	-0.291806	9.48e-23	sp|P01877|IGHA2_HUMAN/tr|A0A0G2JMB2|A0A0G2JMB2_HUMAN/tr|A0A286YEY5|A0A286YEY5_HUMAN	6	0.00506	1.76232
UGP_01.10793.10793.3.0.dta	2347	3075.31	958.556	3	TPLTAJITK	-	2116.75	2116.76	5-5-1-0-0	6	NXT	252	6	0.30671	6	0.05241	0.17158	5.26063	0.9026	T	b3+;b4+;b6+;b7+;y3+;y4+;Y0+;Y0+;Y1+;Y1+;Y2+;Y3+;	b7+;Y0+;Y0+;Y1+;Y2+;	sp|P01877|IGHA2_HUMAN	K	SG	200	0	205	-0.00028	-0.291806	9.48e-23	sp|P01877|IGHA2_HUMAN/tr|A0A0G2JMB2|A0A0G2JMB2_HUMAN/tr|A0A286YEY5|A0A286YEY5_HUMAN	6	0.00365	1.18726
UGP_01.10794.10794.2.0.dta	2347	3221.36	958.556	2	TPLTAJITK	-	2262.81	2262.81	5-5-1-0-1	6	NXT	310	7	0.42066	6	0.07526	0.19728	5.26063	1.0378	T	b3+;b4+;b5+;b6+;b7+;b8+;Y0+;Y0+;Y1+;Y1+;Y2+;Y3+;Y4+;	b7+;Y0+;Y0+;Y1+;Y2+;	sp|P01877|IGHA2_HUMAN	K	SG	200	0	205	-0.00028	-0.291806	9.48e-23	sp|P01877|IGHA2_HUMAN/tr|A0A0G2JMB2|A0A0G2JMB2_HUMAN/tr|A0A286YEY5|A0A286YEY5_HUMAN	6	0.00772	2.39726
UGP_01.10818.10818.4.0.dta	2455	3382.42	2003.96	4	KYNSQJQSNNQFVLYR	3,Deamidated[N];	1378.46	1378.48	6-2-0-0-0	6	NXS	422	0	0	3	0.0727	0.09992	2.07318	0.20715	T	b1+;y1+;y12+;	b1+;	sp|P01042|KNG1_HUMAN	K	IT	43	0.01	48	0.00215	1.07235	2.89e-43	sp|P01042|KNG1_HUMAN	6	0.01131	3.34477
UGP_01.10833.10833.2.0.dta	2347	3018.28	958.556	2	TPLTAJITK	-	2059.73	2059.73	5-4-1-0-1	6	NXT	218	8	0.48788	4	0.06117	0.2195	6.43504	1.41251	T	b3+;b6+;b7+;b8+;Y0+;Y0+;Y1+;Y1+;Y2+;Y3+;Y4+;Y5+;	b7+;Y0+;Y0+;Y1+;Y2+;Y3+;Y4+;	sp|P01877|IGHA2_HUMAN	K	SG	200	0	205	-0.00028	-0.291806	9.48e-23	sp|P01877|IGHA2_HUMAN/tr|A0A0G2JMB2|A0A0G2JMB2_HUMAN/tr|A0A286YEY5|A0A286YEY5_HUMAN	6	0.00652	2.16089
UGP_01.10875.10875.2.0.dta	2347	3221.36	958.556	2	TPLTAJITK	-	2262.81	2262.81	5-5-1-0-1	6	NXT	314	6	0.41118	5	0.06012	0.19139	5.26063	1.00683	T	b4+;b6+;b7+;b8+;y2+;Y0+;Y0+;Y1+;Y1+;Y2+;Y4+;	b7+;Y0+;Y0+;Y1+;Y2+;	sp|P01877|IGHA2_HUMAN	K	SG	200	0	205	-0.00028	-0.291806	9.48e-23	sp|P01877|IGHA2_HUMAN/tr|A0A0G2JMB2|A0A0G2JMB2_HUMAN/tr|A0A286YEY5|A0A286YEY5_HUMAN	6	0.00654	2.03084
UGP_01.10882.10882.5.0.dta	3482	4695.97	2782.3	5	GNVAVTVSGHTCQHWSAQTPHTHJR	12,Carbamidomethyl[C];	1913.67	1913.68	5-4-1-0-0	24	NXT	736	2	0.06747	5	0.11011	0.20373	4.2763	0.87122	T	b2+;b3+;b4+;b5+;y1+;Y1++;Y1++;	b2+;b3+;b4+;Y1++;	sp|P00747|PLMN_HUMAN	R	TP	285	0	308	-0.00052	-0.18683	4.81e-20	sp|P00747|PLMN_HUMAN	28	0.00843	1.79555
UGP_01.10888.10888.4.0.dta	4839	4185.7	1824.88	4	NSSYLNVQREJGTVSR	1,Deamidated[N];	2360.82	2360.86	4-7-1-0-0	11	NXT	906	0	0	3	0.52055	0.14676	2.12902	0.31245	T	y1+;y9+;y13++;	y9+;	sp|P19652|A1AG2_HUMAN	Y	YE	93	0.01	103	-0.00154	-0.843435	7.2e-12	sp|P19652|A1AG2_HUMAN	1	0.04116	9.83593
UGP_01.10897.10897.3.0.dta	2347	3059.32	958.556	3	TPLTAJITK	-	2100.76	2100.76	4-5-1-0-1	6	NXT	232	4	0.18772	3	0.02898	0.09038	3.09101	0.27937	T	b4+;b6+;b7+;Y0+;Y0+;Y1+;Y3+;	Y0+;Y1+;	sp|P01877|IGHA2_HUMAN	K	SG	200	0.01	205	-0.00028	-0.291806	9.48e-23	sp|P01877|IGHA2_HUMAN/tr|A0A0G2JMB2|A0A0G2JMB2_HUMAN/tr|A0A286YEY5|A0A286YEY5_HUMAN	6	0.00145	0.474118
UGP_01.10908.10908.5.0.dta	3482	4695.97	2782.3	5	GNVAVTVSGHTCQHWSAQTPHTHJR	12,Carbamidomethyl[C];	1913.67	1913.68	5-4-1-0-0	24	NXT	736	1	0.02217	5	0.20776	0.24353	4.2763	1.04142	T	b2+;b3+;b4+;b5+;y1+;Y1++;	b2+;b3+;b4+;y1+;	sp|P00747|PLMN_HUMAN	R	TP	285	0	308	-0.00052	-0.18683	4.81e-20	sp|P00747|PLMN_HUMAN	28	0.00852	1.81472
UGP_01.10909.10909.5.0.dta	2087	4683.99	2567.24	5	AKAALAAFNAQNJGSNFQLEEISR	9,Deamidated[N];12,Deamidated[N];16,Deamidated[N];	2116.76	2116.76	5-5-1-0-0	13	NXS	550	0	0	3	0.14775	0.06948	2.83965	0.19731	T	b15++;y1+;y4+;	b15++;y4+;	sp|P02765|FETUA_HUMAN	A	AQ	164	0.01	176	0.01853	7.21506	3.92e-08	sp|P02765|FETUA_HUMAN/tr|C9JV77|C9JV77_HUMAN	2	-0.00076	-0.16229
UGP_01.10917.10917.4.0.dta	1173	3778.62	1573.84	4	AAINKWVSJKTEGR	-	2204.77	2204.77	5-4-2-0-0	9	NXT	464	7	0.18162	3	0.02502	0.15981	2.91667	0.46612	T	y1+;y4+;y8+;Y1+;Y0++;Y1++;Y2++;Y3++;Y4++;Y5++;	Y1+;Y1++;	sp|P01008|ANT3_HUMAN	R	IT	216	0	224	0.00045	0.285745	2.45e-12	sp|P01008|ANT3_HUMAN	11	0.00136	0.360016
UGP_01.10929.10929.2.0.dta	2347	3018.28	958.556	2	TPLTAJITK	-	2059.73	2059.73	5-4-1-0-1	6	NXT	230	6	0.23952	3	0.04953	0.11918	3.90115	0.46493	T	b6+;b7+;b8+;Y0+;Y0+;Y1+;Y1+;Y2+;Y3+;	b7+;Y0+;Y1+;	sp|P01877|IGHA2_HUMAN	K	SG	200	0	205	-0.00028	-0.291806	9.48e-23	sp|P01877|IGHA2_HUMAN/tr|A0A0G2JMB2|A0A0G2JMB2_HUMAN/tr|A0A286YEY5|A0A286YEY5_HUMAN	6	0.00622	2.06147
UGP_01.10943.10943.4.0.dta	951	3673.53	1206.62	4	KPSAGJNSLYR	-	2466.9	2466.91	5-6-0-0-3	6	NXS	554	3	0.01268	5	0.09774	0.15477	2.07742	0.32152	T	b1+;y2+;y4+;y5+;y10+;Y0++;Y1++;Y2++;	b1+;	sp|P02749|APOH_HUMAN	Y	DT	157	0	162	0.00018	0.149055	4.85e-09	sp|P02749|APOH_HUMAN/tr|J3QLI0|J3QLI0_HUMAN/tr|J3QRN2|J3QRN2_HUMAN	2	0.00996	2.71204
UGP_01.10944.10944.4.0.dta	4229	3673.53	1468.75	4	VYKPSAGJNSLYR	0,Carbamyl[AnyN-term];	2204.77	2204.77	5-4-2-0-0	8	NXS	554	8	0.12761	6	0.02311	0.12574	2.93248	0.36873	T	b2+;b3+;y2+;y4+;y5+;y10+;Y0+;Y0+;Y1+;Y0++;Y1++;Y1++;Y2++;Y4++;	Y1+;Y1++;	sp|P02749|APOH_HUMAN	R	DT	155	0	162	0.00068	0.449514	1.91e-19	sp|P02749|APOH_HUMAN/tr|J3QLI0|J3QLI0_HUMAN/tr|J3QRN2|J3QRN2_HUMAN	1	6e-05	0.0163376
UGP_01.10947.10947.2.0.dta	2347	3018.29	958.556	2	TPLTAJITK	-	2059.73	2059.73	5-4-1-0-1	6	NXT	230	4	0.23303	3	0.03063	0.10608	3.90115	0.41384	T	b5+;b6+;b7+;Y0+;Y0+;Y1+;Y4+;	Y0+;Y0+;Y1+;	sp|P01877|IGHA2_HUMAN	K	SG	200	0	205	-0.00028	-0.291806	9.48e-23	sp|P01877|IGHA2_HUMAN/tr|A0A0G2JMB2|A0A0G2JMB2_HUMAN/tr|A0A286YEY5|A0A286YEY5_HUMAN	6	0.00519	1.7201
UGP_01.10954.10954.3.0.dta	951	3673.52	1206.62	3	KPSAGJNSLYR	-	2466.9	2466.91	5-6-0-0-3	6	NXS	578	1	0.00408	3	0.09968	0.12972	2.07742	0.26949	T	b1+;y4+;y10+;Y1++;	b1+;	sp|P02749|APOH_HUMAN	Y	DT	157	0.01	162	0.00018	0.149055	4.85e-09	sp|P02749|APOH_HUMAN/tr|J3QLI0|J3QLI0_HUMAN/tr|J3QRN2|J3QRN2_HUMAN	2	0.01421	3.8693
UGP_01.10968.10968.3.0.dta	2347	3221.37	958.556	3	TPLTAJITK	-	2262.81	2262.81	5-5-1-0-1	6	NXT	318	6	0.24031	5	0.04461	0.1374	4.61262	0.63377	T	b3+;b4+;b6+;b7+;y4+;Y0+;Y0+;Y1+;Y1+;Y2+;Y3+;	Y0+;Y0+;Y1+;Y2+;	sp|P01877|IGHA2_HUMAN	K	SG	200	0	205	-0.00028	-0.291806	9.48e-23	sp|P01877|IGHA2_HUMAN/tr|A0A0G2JMB2|A0A0G2JMB2_HUMAN/tr|A0A286YEY5|A0A286YEY5_HUMAN	6	0.00245	0.760785
UGP_01.10972.10972.2.0.dta	2347	3059.32	958.556	2	TPLTAJITK	-	2100.76	2100.76	4-5-1-0-1	6	NXT	216	4	0.22115	3	0.05056	0.11154	4.61262	0.51449	T	b3+;b7+;b8+;Y0+;Y0+;Y1+;Y2+;	b7+;Y0+;Y1+;Y2+;	sp|P01877|IGHA2_HUMAN	K	SG	200	0	205	-0.00028	-0.291806	9.48e-23	sp|P01877|IGHA2_HUMAN/tr|A0A0G2JMB2|A0A0G2JMB2_HUMAN/tr|A0A286YEY5|A0A286YEY5_HUMAN	6	-0.0023	-0.752048
UGP_01.10973.10973.2.0.dta	2347	3059.32	958.556	2	TPLTAJITK	-	2100.76	2100.76	4-5-1-0-1	6	NXT	216	3	0.20393	3	0.04885	0.09841	3.90115	0.38393	T	b5+;b6+;b7+;Y0+;Y0+;Y1+;	b7+;Y0+;Y1+;	sp|P01877|IGHA2_HUMAN	K	SG	200	0.01	205	-0.00028	-0.291806	9.48e-23	sp|P01877|IGHA2_HUMAN/tr|A0A0G2JMB2|A0A0G2JMB2_HUMAN/tr|A0A286YEY5|A0A286YEY5_HUMAN	6	-0.0023	-0.752048
UGP_01.10987.10987.4.1.dta	951	3819.58	1206.62	4	KPSAGJNSLYR	-	2612.96	2612.97	5-6-0-0-4	6	NXS	660	0	0	3	0.09613	0.12495	2.07742	0.25957	T	b1+;y4+;y10+;	b1+;	sp|P02749|APOH_HUMAN	Y	DT	157	0.01	162	0.00018	0.149055	4.85e-09	sp|P02749|APOH_HUMAN/tr|J3QLI0|J3QLI0_HUMAN/tr|J3QRN2|J3QRN2_HUMAN	2	0.00914	2.39357
UGP_01.10988.10988.4.0.dta	4229	3673.53	1468.75	4	VYKPSAGJNSLYR	0,Carbamyl[AnyN-term];	2204.78	2204.77	5-4-2-0-0	8	NXS	526	9	0.14212	3	0.02531	0.10251	2.93248	0.30061	T	b2+;b3+;y4+;Y0+;Y1+;Y3+;Y4+;Y0++;Y1++;Y2++;Y3++;Y4++;	Y1+;Y1++;	sp|P02749|APOH_HUMAN	R	DT	155	0	162	0.00068	0.449514	1.91e-19	sp|P02749|APOH_HUMAN/tr|J3QLI0|J3QLI0_HUMAN/tr|J3QRN2|J3QRN2_HUMAN	1	-0.00292	-0.795093
UGP_01.11001.11001.3.0.dta	4229	3673.52	1468.75	3	VYKPSAGJNSLYR	0,Carbamyl[AnyN-term];	2204.77	2204.77	5-4-2-0-0	8	NXS	558	11	0.19074	3	0.02398	0.14624	3.71276	0.54294	T	y2+;y4+;y5+;Y0+;Y0+;Y1+;Y1+;Y2+;Y5+;Y0++;Y1++;Y2++;Y3++;Y4++;	y4+;Y1+;Y1++;	sp|P02749|APOH_HUMAN	R	DT	155	0	162	0.00068	0.449514	1.91e-19	sp|P02749|APOH_HUMAN/tr|J3QLI0|J3QLI0_HUMAN/tr|J3QRN2|J3QRN2_HUMAN	1	0.00344	0.936689
UGP_01.11006.11006.3.0.dta	2347	3018.29	958.556	3	TPLTAJITK	-	2059.74	2059.73	5-4-1-0-1	6	NXT	222	9	0.38319	5	0.06041	0.19823	4.61262	0.91438	T	b3+;b6+;b7+;b8+;y4+;Y0+;Y0+;Y1+;Y1+;Y2+;Y3+;Y4+;Y5+;Y1++;	b7+;Y0+;Y1+;Y4+;	sp|P01877|IGHA2_HUMAN	K	SG	200	0	205	-0.00028	-0.291806	9.48e-23	sp|P01877|IGHA2_HUMAN/tr|A0A0G2JMB2|A0A0G2JMB2_HUMAN/tr|A0A286YEY5|A0A286YEY5_HUMAN	6	-0.00237	-0.785473
UGP_01.11007.11007.3.0.dta	1450	3695.51	1552.72	3	KMDGASJVTCINSR	10,Carbamidomethyl[C];	2142.79	2142.81	3-6-0-0-3	7	NXT	558	0	0	3	0.11859	0.1509	3.03379	0.45781	T	b1+;y1+;y12+;	b1+;y12+;	sp|P08603|CFAH_HUMAN	Y	WT	1023	0	1029	0.00096	0.617878	2.06e-15	sp|P08603|CFAH_HUMAN	2	0.01875	5.07513
UGP_01.11021.11021.2.0.dta	2347	3018.29	958.556	2	TPLTAJITK	-	2059.73	2059.73	5-4-1-0-1	6	NXT	232	7	0.26922	8	0.05389	0.16577	3.90115	0.64668	T	b3+;b4+;b5+;b6+;b7+;b8+;y2+;y4+;Y0+;Y0+;Y1+;Y1+;Y2+;Y4+;Y5+;	b7+;Y0+;Y1+;	sp|P01877|IGHA2_HUMAN	K	SG	200	0	205	-0.00028	-0.291806	9.48e-23	sp|P01877|IGHA2_HUMAN/tr|A0A0G2JMB2|A0A0G2JMB2_HUMAN/tr|A0A286YEY5|A0A286YEY5_HUMAN	6	0.00325	1.07713
UGP_01.11034.11034.4.3.dta	3721	3794.53	1589.73	4	LQNNENJISCVER	10,Carbamidomethyl[C];	2204.8	2204.77	5-4-2-0-0	7	NXS	550	1	0.01675	5	0.06026	0.1657	2.93248	0.4859	T	y1+;y2+;y4+;y5+;y6+;Y5++;	y5+;Y5++;	sp|P36980|FHR2_HUMAN	R	GW	120	0	126	-0.0018	-1.13157	3.22e-19	sp|P36980|FHR2_HUMAN/sp|Q03591|FHR1_HUMAN/tr|B1AKG0|B1AKG0_HUMAN/tr|V9GYE7|V9GYE7_HUMAN	14	-0.02731	-7.19906
UGP_01.11037.11037.3.0.dta	2347	3018.29	958.556	3	TPLTAJITK	-	2059.74	2059.73	5-4-1-0-1	6	NXT	218	8	0.36009	10	0.08933	0.25469	4.61262	1.17481	T	b3+;b4+;b5+;b6+;b7+;b8+;y2+;y4+;y6+;y8+;Y0+;Y0+;Y1+;Y1+;Y2+;Y3+;Y4+;Y5+;	b7+;Y0+;Y1+;Y4+;	sp|P01877|IGHA2_HUMAN	K	SG	200	0	205	-0.00028	-0.291806	9.48e-23	sp|P01877|IGHA2_HUMAN/tr|A0A0G2JMB2|A0A0G2JMB2_HUMAN/tr|A0A286YEY5|A0A286YEY5_HUMAN	6	-0.00273	-0.904786
UGP_01.11050.11050.2.0.dta	2347	3018.29	958.556	2	TPLTAJITK	-	2059.73	2059.73	5-4-1-0-1	6	NXT	232	5	0.26342	3	0.03713	0.1192	3.90115	0.46504	T	b6+;b7+;b8+;Y0+;Y0+;Y1+;Y1+;Y3+;	b7+;Y0+;Y1+;	sp|P01877|IGHA2_HUMAN	K	SG	200	0	205	-0.00028	-0.291806	9.48e-23	sp|P01877|IGHA2_HUMAN/tr|A0A0G2JMB2|A0A0G2JMB2_HUMAN/tr|A0A286YEY5|A0A286YEY5_HUMAN	6	0.00344	1.1401
UGP_01.11054.11054.3.0.dta	2347	3059.32	958.556	3	TPLTAJITK	-	2100.76	2100.76	4-5-1-0-1	6	NXT	216	6	0.29269	9	0.07151	0.1779	4.61262	0.82057	T	b3+;b4+;b5+;b6+;b7+;b8+;y2+;y4+;y8+;Y0+;Y0+;Y1+;Y1+;Y2+;Y4+;	b7+;Y0+;Y1+;Y2+;	sp|P01877|IGHA2_HUMAN	K	SG	200	0	205	-0.00028	-0.291806	9.48e-23	sp|P01877|IGHA2_HUMAN/tr|A0A0G2JMB2|A0A0G2JMB2_HUMAN/tr|A0A286YEY5|A0A286YEY5_HUMAN	6	-0.00065	-0.212536
UGP_01.11059.11059.4.1.dta	2435	3820.57	1469.74	4	VYKPSAGJNSLYR	9,Deamidated[N];	2350.84	2350.83	5-4-2-0-1	8	NXS	726	4	0.02945	3	0.06771	0.11346	1.9782	0.22446	T	b2+;y4+;y10+;Y0+;Y0++;Y2++;Y3++;	y4+;	sp|P02749|APOH_HUMAN	R	DT	155	0.01	162	0.00145	0.985909	7.79e-14	sp|P02749|APOH_HUMAN/tr|J3QLI0|J3QLI0_HUMAN/tr|J3QRN2|J3QRN2_HUMAN	9	-0.00659	-1.72532
UGP_01.11083.11083.5.0.dta	3482	4987.08	2782.3	5	GNVAVTVSGHTCQHWSAQTPHTHJR	12,Carbamidomethyl[C];	2204.78	2204.77	5-4-2-0-0	24	NXT	820	1	0.06855	5	0.08405	0.17426	1.90957	0.33277	T	b2+;b3+;b4+;b5+;y20++;Y1++;	Y1++;	sp|P00747|PLMN_HUMAN	R	TP	285	0.01	308	-0.00052	-0.18683	4.81e-20	sp|P00747|PLMN_HUMAN	28	-0.0072	-1.44402
UGP_01.11101.11101.6.0.dta	3482	4987.07	2782.3	6	GNVAVTVSGHTCQHWSAQTPHTHJR	12,Carbamidomethyl[C];	2204.78	2204.77	5-4-2-0-0	24	NXT	804	0	0	4	0.07948	0.14131	2.83965	0.40126	T	b2+;b3+;b4+;b5+;	b2+;b3+;	sp|P00747|PLMN_HUMAN	R	TP	285	0	308	-0.00052	-0.18683	4.81e-20	sp|P00747|PLMN_HUMAN	28	-0.00344	-0.689922
UGP_01.11108.11108.6.0.dta	3482	4987.07	2782.3	6	GNVAVTVSGHTCQHWSAQTPHTHJR	12,Carbamidomethyl[C];	2204.78	2204.77	5-4-2-0-0	24	NXT	804	0	0	3	0.07363	0.13232	2.83965	0.37574	T	b2+;b3+;b4+;	b2+;b3+;	sp|P00747|PLMN_HUMAN	R	TP	285	0.01	308	-0.00052	-0.18683	4.81e-20	sp|P00747|PLMN_HUMAN	28	-0.00344	-0.689922
UGP_01.11111.11111.3.0.dta	2347	2856.24	958.556	3	TPLTAJITK	-	1897.68	1897.68	4-4-1-0-1	6	NXT	152	9	0.30832	5	0.04406	0.15957	4.61262	0.73604	T	b3+;b5+;b6+;b7+;b8+;Y0+;Y0+;Y1+;Y1+;Y2+;Y4+;Y4+;Y5+;Y2++;	b7+;Y0+;Y1+;Y2+;	sp|P01877|IGHA2_HUMAN	K	SG	200	0	205	-0.00028	-0.291806	9.48e-23	sp|P01877|IGHA2_HUMAN/tr|A0A0G2JMB2|A0A0G2JMB2_HUMAN/tr|A0A286YEY5|A0A286YEY5_HUMAN	6	-0.00076	-0.266178
UGP_01.11113.11113.3.1.dta	2347	3059.32	958.556	3	TPLTAJITK	-	2100.76	2100.76	4-5-1-0-1	6	NXT	216	6	0.22906	5	0.0368	0.12232	3.90115	0.47718	T	b3+;b4+;b6+;b7+;b8+;Y0+;Y0+;Y1+;Y2+;Y3+;Y2++;	Y0+;Y1+;Y2+;	sp|P01877|IGHA2_HUMAN	K	SG	200	0	205	-0.00028	-0.291806	9.48e-23	sp|P01877|IGHA2_HUMAN/tr|A0A0G2JMB2|A0A0G2JMB2_HUMAN/tr|A0A286YEY5|A0A286YEY5_HUMAN	6	-0.00165	-0.539513
UGP_01.11120.11120.6.0.dta	3482	4987.07	2782.3	6	GNVAVTVSGHTCQHWSAQTPHTHJR	12,Carbamidomethyl[C];	2204.77	2204.77	5-4-2-0-0	24	NXT	824	1	0.00801	5	0.09411	0.17134	2.83965	0.48655	T	b2+;b3+;b4+;b5+;y1+;Y1++;	b2+;b3+;	sp|P00747|PLMN_HUMAN	R	TP	285	0	308	-0.00052	-0.18683	4.81e-20	sp|P00747|PLMN_HUMAN	28	-0.00111	-0.22262
UGP_01.11124.11124.3.1.dta	3159	3719.48	1206.62	3	KPSAGJNSLYR	-	2512.86	2512.85	13-2-0-0-0	6	NXS	428	0	0	3	0.11882	0.11473	2.00312	0.22982	T	b1+;y1+;y4+;	y4+;	sp|P02749|APOH_HUMAN	Y	DT	157	0.01	162	0.00018	0.149055	4.85e-09	sp|P02749|APOH_HUMAN/tr|J3QLI0|J3QLI0_HUMAN/tr|J3QRN2|J3QRN2_HUMAN	2	-0.01139	-3.06308
UGP_01.11137.11137.4.0.dta	3482	4987.07	2782.3	4	GNVAVTVSGHTCQHWSAQTPHTHJR	12,Carbamidomethyl[C];	2204.77	2204.77	5-4-2-0-0	24	NXT	862	4	0.14873	3	0.03713	0.16613	1.90957	0.31723	T	b2+;b3+;b4+;Y1++;Y1++;Y3++;Y4++;	Y1++;	sp|P00747|PLMN_HUMAN	R	TP	285	0.01	308	-0.00052	-0.18683	4.81e-20	sp|P00747|PLMN_HUMAN	28	0.00328	0.657835
UGP_01.11139.11139.6.0.dta	3482	4987.07	2782.3	6	GNVAVTVSGHTCQHWSAQTPHTHJR	12,Carbamidomethyl[C];	2204.77	2204.77	5-4-2-0-0	24	NXT	834	1	0.00727	5	0.10774	0.17998	3.60265	0.6484	T	b2+;b3+;b4+;b5+;y1+;Y1++;	b2+;b3+;b4+;	sp|P00747|PLMN_HUMAN	R	TP	285	0	308	-0.00052	-0.18683	4.81e-20	sp|P00747|PLMN_HUMAN	28	0.00112	0.224626
UGP_01.11143.11143.4.0.dta	4229	4475.81	1468.75	4	VYKPSAGJNSLYR	0,Carbamyl[AnyN-term];	3007.06	3007.06	6-5-3-0-1	8	NXS	974	10	0.12862	5	0.01575	0.13307	2.93248	0.39023	T	b2+;y5+;y10+;y10++;y11++;Y0+;Y1+;Y2+;Y4+;Y0++;Y0++;Y1++;Y2++;Y3++;Y4++;	Y1+;Y1++;	sp|P02749|APOH_HUMAN	R	DT	155	0	162	0.00068	0.449514	1.91e-19	sp|P02749|APOH_HUMAN/tr|J3QLI0|J3QLI0_HUMAN/tr|J3QRN2|J3QRN2_HUMAN	1	-0.00234	-0.522927
UGP_01.11154.11154.6.0.dta	3482	4987.07	2782.3	6	GNVAVTVSGHTCQHWSAQTPHTHJR	12,Carbamidomethyl[C];	2204.77	2204.77	5-4-2-0-0	24	NXT	832	2	0.01035	5	0.13168	0.19724	3.60265	0.71058	T	b2+;b3+;b4+;b5+;y6+;Y1++;Y1++;	b2+;b3+;b4+;	sp|P00747|PLMN_HUMAN	R	TP	285	0	308	-0.00052	-0.18683	4.81e-20	sp|P00747|PLMN_HUMAN	28	0.00049	0.098274
UGP_01.11156.11156.3.0.dta	2347	2856.24	958.556	3	TPLTAJITK	-	1897.68	1897.68	4-4-1-0-1	6	NXT	154	4	0.08506	3	0.02854	0.07718	3.09101	0.23855	T	b6+;b7+;y2+;Y0+;Y0+;Y1+;Y2+;	Y0+;Y1+;	sp|P01877|IGHA2_HUMAN	K	SG	200	0.01	205	-0.00028	-0.291806	9.48e-23	sp|P01877|IGHA2_HUMAN/tr|A0A0G2JMB2|A0A0G2JMB2_HUMAN/tr|A0A286YEY5|A0A286YEY5_HUMAN	6	-0.00152	-0.532356
UGP_01.11156.11156.4.2.dta	1978	3811.58	1606.81	4	FVEGSHJSTVSLTTK	-	2204.77	2204.77	5-4-2-0-0	7	NXT	622	7	0.09165	3	0.02428	0.10903	2.04524	0.223	T	y2+;y3+;y5+;Y0+;Y0+;Y1+;Y0++;Y0++;Y1++;Y2++;	Y1++;	sp|P04114|APOB_HUMAN	K	NM	3405	0.01	3411	-0.0006	-0.373183	6.79e-09	sp|P04114|APOB_HUMAN	14	-0.00202	-0.530104
UGP_01.11159.11159.3.0.dta	2347	2856.24	958.556	3	TPLTAJITK	-	1897.68	1897.68	4-4-1-0-1	6	NXT	154	4	0.14045	3	0.02636	0.0883	3.09101	0.27294	T	b4+;b7+;y2+;Y0+;Y0+;Y1+;Y3+;	Y0+;Y1+;	sp|P01877|IGHA2_HUMAN	K	SG	200	0.01	205	-0.00028	-0.291806	9.48e-23	sp|P01877|IGHA2_HUMAN/tr|A0A0G2JMB2|A0A0G2JMB2_HUMAN/tr|A0A286YEY5|A0A286YEY5_HUMAN	6	-0.00152	-0.532356
UGP_01.11160.11160.6.0.dta	3482	4987.07	2782.3	6	GNVAVTVSGHTCQHWSAQTPHTHJR	12,Carbamidomethyl[C];	2204.77	2204.77	5-4-2-0-0	24	NXT	832	2	0.00911	5	0.13405	0.19833	3.60265	0.7145	T	b2+;b3+;b4+;b5+;y6+;Y1++;Y1++;	b2+;b3+;b4+;	sp|P00747|PLMN_HUMAN	R	TP	285	0	308	-0.00052	-0.18683	4.81e-20	sp|P00747|PLMN_HUMAN	28	0.00049	0.098274
UGP_01.11162.11162.4.0.dta	2435	3674.51	1469.74	4	VYKPSAGJNSLYR	9,Deamidated[N];	2204.78	2204.77	5-4-2-0-0	8	NXS	594	8	0.05786	5	0.10211	0.19123	2.93248	0.56077	T	y2+;y3+;y4+;y5+;y10+;Y0+;Y0+;Y1+;Y0++;Y0++;Y1++;Y2++;Y3++;	y4+;Y1++;	sp|P02749|APOH_HUMAN	R	DT	155	0	162	0.00145	0.985909	7.79e-14	sp|P02749|APOH_HUMAN/tr|J3QLI0|J3QLI0_HUMAN/tr|J3QRN2|J3QRN2_HUMAN	9	-0.00413	-1.12426
UGP_01.11163.11163.4.0.dta	951	4475.81	1206.62	4	KPSAGJNSLYR	-	3269.19	3269.2	6-7-1-0-4	6	NXS	966	1	0.00509	3	0.0609	0.1224	2.07742	0.25427	T	b1+;y5+;y10+;Y1++;	b1+;	sp|P02749|APOH_HUMAN	Y	DT	157	0.01	162	0.00018	0.149055	4.85e-09	sp|P02749|APOH_HUMAN/tr|J3QLI0|J3QLI0_HUMAN/tr|J3QRN2|J3QRN2_HUMAN	2	0.00854	1.90847
UGP_01.11170.11170.6.0.dta	3482	4987.07	2782.3	6	GNVAVTVSGHTCQHWSAQTPHTHJR	12,Carbamidomethyl[C];	2204.77	2204.77	5-4-2-0-0	24	NXT	832	1	0.00349	7	0.16992	0.22247	3.60265	0.80148	T	b2+;b3+;b4+;b5+;b6+;y1+;y11+;Y1++;	b2+;b3+;b4+;	sp|P00747|PLMN_HUMAN	R	TP	285	0	308	-0.00052	-0.18683	4.81e-20	sp|P00747|PLMN_HUMAN	28	0.00049	0.098274
UGP_01.11171.11171.4.0.dta	3482	4987.07	2782.3	4	GNVAVTVSGHTCQHWSAQTPHTHJR	12,Carbamidomethyl[C];	2204.77	2204.77	5-4-2-0-0	24	NXT	830	2	0.03297	5	0.15171	0.21864	3.60265	0.78768	T	b2+;b3+;b4+;b5+;y1+;Y1++;Y1++;	b2+;b3+;b4+;	sp|P00747|PLMN_HUMAN	R	TP	285	0	308	-0.00052	-0.18683	4.81e-20	sp|P00747|PLMN_HUMAN	28	0.00018	0.0361006
UGP_01.11172.11172.4.1.dta	4536	4318.88	2770.34	4	TLHEVLTMCHJASTSVSELNATIPK	8,Oxidation[M];9,Carbamidomethyl[C];20,Deamidated[N];	1548.54	1548.54	4-3-1-0-0	11	NXS	322	0	0	3	0.07066	0.09244	1.78429	0.16493	T	b12+++;y1+;y2+;	y2+;	sp|Q13201|MMRN1_HUMAN	K	WI	923	0.01	933	0.00146	0.526824	5.67e-09	sp|Q13201|MMRN1_HUMAN/tr|E7EPG1|E7EPG1_HUMAN	14	0.00173	0.40066
UGP_01.11176.11176.5.0.dta	3242	5008.08	1674.88	5	JGVAQEPVHLDSPAIK	-	3333.2	3333.18	10-7-1-0-0	1	NXV	806	0	0	3	0.17734	0.12382	3.82685	0.47385	T	b2+;b3+;b4+;	b2+;b3+;b4+;	sp|P04217|A1BG_HUMAN	K	HQ	63	0	63	0.00201	1.19938	2.9e-20	sp|P04217|A1BG_HUMAN/tr|M0R009|M0R009_HUMAN	14	-0.0238	-4.75325
UGP_01.11178.11178.3.0.dta	2347	2856.24	958.556	3	TPLTAJITK	-	1897.68	1897.68	4-4-1-0-1	6	NXT	154	5	0.0784	3	0.02286	0.07431	3.09101	0.22968	T	b6+;b7+;y2+;Y0+;Y0+;Y1+;Y2+;Y3+;	Y0+;Y1+;	sp|P01877|IGHA2_HUMAN	K	SG	200	0.01	205	-0.00028	-0.291806	9.48e-23	sp|P01877|IGHA2_HUMAN/tr|A0A0G2JMB2|A0A0G2JMB2_HUMAN/tr|A0A286YEY5|A0A286YEY5_HUMAN	6	-0.00165	-0.577886
UGP_01.11178.11178.4.1.dta	1978	3811.58	1606.81	4	FVEGSHJSTVSLTTK	-	2204.77	2204.77	5-4-2-0-0	7	NXT	622	6	0.11075	4	0.03325	0.1279	3.02335	0.38668	T	y2+;y3+;y5+;y9+;Y0+;Y1+;Y0++;Y0++;Y1++;Y1++;	Y1+;Y1++;	sp|P04114|APOB_HUMAN	K	NM	3405	0	3411	-0.0006	-0.373183	6.79e-09	sp|P04114|APOB_HUMAN	14	-0.00122	-0.320162
UGP_01.11179.11179.4.1.dta	2347	3221.37	958.556	4	TPLTAJITK	-	2262.81	2262.81	5-5-1-0-1	6	NXT	320	8	0.32948	3	0.03964	0.16526	5.26063	0.86936	T	b3+;b6+;b7+;Y0+;Y0+;Y1+;Y1+;Y2+;Y3+;Y1++;Y2++;	b7+;Y0+;Y0+;Y1+;Y2+;	sp|P01877|IGHA2_HUMAN	K	SG	200	0	205	-0.00028	-0.291806	9.48e-23	sp|P01877|IGHA2_HUMAN/tr|A0A0G2JMB2|A0A0G2JMB2_HUMAN/tr|A0A286YEY5|A0A286YEY5_HUMAN	6	0.0005	0.155262
UGP_01.11181.11181.4.0.dta	951	4475.81	1206.62	4	KPSAGJNSLYR	-	3269.19	3269.2	6-7-1-0-4	6	NXS	954	10	0.00948	7	0.05937	0.15647	2.07742	0.32506	T	b1+;y2+;y3+;y4+;y5+;y7+;y10+;Y1+;Y2+;Y0++;Y1++;Y1++;Y2++;Y2++;Y3++;Y4++;Y4++;	b1+;	sp|P02749|APOH_HUMAN	Y	DT	157	0	162	0.00018	0.149055	4.85e-09	sp|P02749|APOH_HUMAN/tr|J3QLI0|J3QLI0_HUMAN/tr|J3QRN2|J3QRN2_HUMAN	2	0.00904	2.0202
UGP_01.11183.11183.4.1.dta	1978	3811.58	1606.81	4	FVEGSHJSTVSLTTK	-	2204.77	2204.77	5-4-2-0-0	7	NXT	622	5	0.1106	8	0.05429	0.14101	3.02335	0.42634	T	b2+;b7+;b10+;y2+;y3+;y5+;y7+;y8+;Y0+;Y1+;Y0++;Y1++;Y1++;	Y1+;Y1++;	sp|P04114|APOB_HUMAN	K	NM	3405	0	3411	-0.0006	-0.373183	6.79e-09	sp|P04114|APOB_HUMAN	14	-0.00122	-0.320162
UGP_01.11184.11184.4.0.dta	4229	4329.76	1468.75	4	VYKPSAGJNSLYR	0,Carbamyl[AnyN-term];	2861	2861	6-5-3-0-0	8	NXS	884	8	0.11552	5	0.01672	0.11198	2.93248	0.32838	T	b2+;b6+;y4+;y5+;y10+;Y0+;Y0+;Y1+;Y1+;Y0++;Y1++;Y2++;Y3++;	Y1+;Y1++;	sp|P02749|APOH_HUMAN	R	DT	155	0	162	0.00068	0.449514	1.91e-19	sp|P02749|APOH_HUMAN/tr|J3QLI0|J3QLI0_HUMAN/tr|J3QRN2|J3QRN2_HUMAN	1	-0.00257	-0.593705
UGP_01.11187.11187.4.0.dta	4229	4475.81	1468.75	4	VYKPSAGJNSLYR	0,Carbamyl[AnyN-term];	3007.06	3007.06	6-5-3-0-1	8	NXS	954	8	0.1377	3	0.01027	0.10742	2.93248	0.31502	T	b2+;y2+;y10+;Y0+;Y1+;Y3+;Y0++;Y1++;Y2++;Y3++;Y4++;	Y1+;Y1++;	sp|P02749|APOH_HUMAN	R	DT	155	0	162	0.00068	0.449514	1.91e-19	sp|P02749|APOH_HUMAN/tr|J3QLI0|J3QLI0_HUMAN/tr|J3QRN2|J3QRN2_HUMAN	1	-0.00086	-0.192187
UGP_01.11188.11188.4.0.dta	2796	3611.45	1697.77	4	QEPERJECFLQHK	0,Gln->pyro-Glu[AnyN-termQ];8,Carbamidomethyl[C];	1913.68	1913.68	5-4-1-0-0	6	NXC	414	10	0.16546	3	0.03733	0.12639	2.94479	0.37219	T	y2+;y3+;y4+;Y0+;Y0++;Y0++;Y1++;Y1++;Y2++;Y2++;Y3++;Y4++;Y5++;	y2+;Y1++;	sp|P02768|ALBU_HUMAN	K	DD	118	0	123	0.00393	2.31345	2.29e-13	sp|P02768|ALBU_HUMAN/tr|A0A087WWT3|A0A087WWT3_HUMAN/tr|A0A0C4DGB6|A0A0C4DGB6_HUMAN/tr|H7C013|H7C013_HUMAN	7	0.0014	0.387765
UGP_01.11198.11198.4.0.dta	4229	4329.76	1468.75	4	VYKPSAGJNSLYR	0,Carbamyl[AnyN-term];	2861	2861	6-5-3-0-0	8	NXS	872	7	0.10118	3	0.01077	0.10111	2.93248	0.2965	T	y2+;y4+;y10+;Y0+;Y1+;Y1+;Y0++;Y1++;Y2++;Y3++;	Y1+;Y1++;	sp|P02749|APOH_HUMAN	R	DT	155	0	162	0.00068	0.449514	1.91e-19	sp|P02749|APOH_HUMAN/tr|J3QLI0|J3QLI0_HUMAN/tr|J3QRN2|J3QRN2_HUMAN	1	-0.0029	-0.669939
UGP_01.11199.11199.4.0.dta	951	4329.76	1206.62	4	KPSAGJNSLYR	-	3123.13	3123.14	6-7-1-0-3	6	NXS	872	1	0.00283	3	0.06982	0.11553	2.07742	0.24001	T	b1+;y2+;y10+;Y1++;	b1+;	sp|P02749|APOH_HUMAN	Y	DT	157	0.01	162	0.00018	0.149055	4.85e-09	sp|P02749|APOH_HUMAN/tr|J3QLI0|J3QLI0_HUMAN/tr|J3QRN2|J3QRN2_HUMAN	2	0.007	1.6171
UGP_01.11200.11200.4.0.dta	951	4329.76	1206.62	4	KPSAGJNSLYR	-	3123.13	3123.14	6-7-1-0-3	6	NXS	872	1	0.00527	3	0.07392	0.1297	2.07742	0.26944	T	b1+;y5+;y10+;Y1++;	b1+;	sp|P02749|APOH_HUMAN	Y	DT	157	0.01	162	0.00018	0.149055	4.85e-09	sp|P02749|APOH_HUMAN/tr|J3QLI0|J3QLI0_HUMAN/tr|J3QRN2|J3QRN2_HUMAN	2	0.007	1.6171
UGP_01.11213.11213.4.0.dta	1750	4108.58	994.463	4	VJMSNHHR	-	3114.12	3114.1	9-6-1-0-1	2	NXS	284	0	0	3	0.09024	0.08846	2.10436	0.18614	T	y1+;y2+;y3+;	y3+;	sp|P08185|CBG_HUMAN	Y	GL	30	0.01	31	-0.00017	-0.170777	3.23e-16	sp|P08185|CBG_HUMAN/tr|G3V4V7|G3V4V7_HUMAN/tr|G3V350|G3V350_HUMAN	1	-0.01482	-3.60795
UGP_01.11214.11214.4.1.dta	2087	4027.78	2567.24	4	AKAALAAFNAQNJGSNFQLEEISR	9,Deamidated[N];12,Deamidated[N];16,Deamidated[N];	1460.54	1460.53	4-4-0-0-0	13	NXS	234	0	0	3	0.20994	0.09009	3.60265	0.32456	T	b15++;y1+;y4+;	b15++;y1+;y4+;	sp|P02765|FETUA_HUMAN	A	AQ	164	0	176	0.01853	7.21506	3.92e-08	sp|P02765|FETUA_HUMAN/tr|C9JV77|C9JV77_HUMAN	2	-0.01501	-3.72754
UGP_01.11219.11219.3.0.dta	2347	3221.38	958.556	3	TPLTAJITK	-	2262.83	2262.81	5-5-1-0-1	6	NXT	290	5	0.31159	10	0.09054	0.22957	5.26063	1.20771	T	b3+;b4+;b5+;b6+;b7+;b8+;y2+;y4+;y5+;y6+;Y0+;Y0+;Y1+;Y1+;Y2+;	b7+;Y0+;Y0+;Y1+;Y2+;	sp|P01877|IGHA2_HUMAN	K	SG	200	0	205	-0.00028	-0.291806	9.48e-23	sp|P01877|IGHA2_HUMAN/tr|A0A0G2JMB2|A0A0G2JMB2_HUMAN/tr|A0A286YEY5|A0A286YEY5_HUMAN	6	-0.01072	-3.32879
UGP_01.11222.11222.5.0.dta	1769	4293.66	2088.89	5	RHEEGHMLJCTCFGQGR	10,Carbamidomethyl[C];12,Carbamidomethyl[C];	2204.77	2204.77	5-4-2-0-0	9	NXT	442	8	0.22328	3	0.0136	0.16659	3.85241	0.64176	T	b4+;b6+;y4+;Y0++;Y0++;Y1++;Y1++;Y2++;Y3++;Y4++;Y5++;	Y1++;Y4++;Y5++;	sp|P02751|FINC_HUMAN	K	GR	534	0	542	0.00141	0.674681	8.56e-24	sp|P02751|FINC_HUMAN	7	0.00364	0.847961
UGP_01.11223.11223.3.0.dta	2347	3221.38	958.556	3	TPLTAJITK	-	2262.83	2262.81	5-5-1-0-1	6	NXT	290	7	0.26188	9	0.07904	0.20485	4.61262	0.94489	T	b3+;b4+;b5+;b6+;b7+;b8+;y2+;y4+;y6+;Y0+;Y0+;Y1+;Y1+;Y2+;Y3+;Y4+;	b7+;Y0+;Y1+;Y2+;	sp|P01877|IGHA2_HUMAN	K	SG	200	0	205	-0.00028	-0.291806	9.48e-23	sp|P01877|IGHA2_HUMAN/tr|A0A0G2JMB2|A0A0G2JMB2_HUMAN/tr|A0A286YEY5|A0A286YEY5_HUMAN	6	-0.01072	-3.32879
UGP_01.11224.11224.4.3.dta	3904	3246.35	1664.79	4	QYLSYETLYAJGSR	-	1581.56	1581.56	6-3-0-0-0	11	NXS	322	0	0	3	0.23475	0.09361	1.97524	0.1849	T	b4+;y6+;y13+;	y13+;	sp|O95084|PRS23_HUMAN	K	TE	83	0.01	93	-0.00016	-0.096051	7.07e-06	sp|O95084|PRS23_HUMAN/tr|E9PRR2|E9PRR2_HUMAN	1	-0.00623	-1.91967
UGP_01.11232.11232.4.0.dta	1450	4373.71	1552.72	4	KMDGASJVTCINSR	10,Carbamidomethyl[C];	2820.99	2820.99	7-4-2-0-2	7	NXT	588	0	0	3	0.08517	0.13086	3.03379	0.397	T	b1+;y1+;y12+;	b1+;y12+;	sp|P08603|CFAH_HUMAN	Y	WT	1023	0	1029	0.00096	0.617878	2.06e-15	sp|P08603|CFAH_HUMAN	2	0.00657	1.50251
UGP_01.11239.11239.3.0.dta	2347	3221.38	958.556	3	TPLTAJITK	-	2262.83	2262.81	5-5-1-0-1	6	NXT	288	6	0.28942	6	0.07021	0.16056	5.26063	0.84462	T	b3+;b4+;b6+;b7+;b8+;y4+;Y0+;Y0+;Y1+;Y1+;Y2+;Y3+;	b7+;Y0+;Y0+;Y1+;Y2+;	sp|P01877|IGHA2_HUMAN	K	SG	200	0	205	-0.00028	-0.291806	9.48e-23	sp|P01877|IGHA2_HUMAN/tr|A0A0G2JMB2|A0A0G2JMB2_HUMAN/tr|A0A286YEY5|A0A286YEY5_HUMAN	6	-0.01132	-3.51511
UGP_01.11241.11241.4.0.dta	951	4329.76	1206.62	4	KPSAGJNSLYR	-	3123.13	3123.14	6-7-1-0-3	6	NXS	884	4	0.00524	8	0.05749	0.16842	2.07742	0.34987	T	b1+;y2+;y3+;y4+;y5+;y7+;y9+;y10+;Y1+;Y0++;Y1++;Y1++;	b1+;	sp|P02749|APOH_HUMAN	Y	DT	157	0	162	0.00018	0.149055	4.85e-09	sp|P02749|APOH_HUMAN/tr|J3QLI0|J3QLI0_HUMAN/tr|J3QRN2|J3QRN2_HUMAN	2	0.00709	1.63789
UGP_01.11242.11242.6.0.dta	3482	4987.07	2782.3	6	GNVAVTVSGHTCQHWSAQTPHTHJR	12,Carbamidomethyl[C];	2204.77	2204.77	5-4-2-0-0	24	NXT	830	2	0.0139	9	0.22343	0.27607	3.60265	0.99457	T	b2+;b3+;b4+;b5+;b10+;y1+;y6+;y12+;y18++;Y1++;Y1++;	b2+;b3+;b4+;	sp|P00747|PLMN_HUMAN	R	TP	285	0	308	-0.00052	-0.18683	4.81e-20	sp|P00747|PLMN_HUMAN	28	0.00026	0.0521454
UGP_01.11253.11253.4.1.dta	3888	4475.81	1468.72	4	KMTGSGIYAPJSSR	-	3007.09	3007.06	6-5-3-0-1	11	NXS	962	12	0.13224	3	0.04624	0.14729	3.69399	0.5441	T	b1+;b9+;b7++;Y0+;Y1+;Y1+;Y2+;Y4+;Y0++;Y1++;Y2++;Y2++;Y3++;Y4++;Y5++;	b1+;Y1+;Y1++;	sp|O95497|VNN1_HUMAN	K	AF	273	0	283	-0.00092	-0.625976	3.58e-07	sp|O95497|VNN1_HUMAN	5	-0.03237	-7.23378
UGP_01.11258.11258.3.0.dta	2347	3221.38	958.556	3	TPLTAJITK	-	2262.83	2262.81	5-5-1-0-1	6	NXT	288	6	0.15718	9	0.06015	0.15585	3.90115	0.60798	T	b3+;b4+;b5+;b6+;b7+;b8+;y4+;y5+;y6+;Y0+;Y0+;Y1+;Y1+;Y2+;Y3+;	b7+;Y0+;Y1+;	sp|P01877|IGHA2_HUMAN	K	SG	200	0	205	-0.00028	-0.291806	9.48e-23	sp|P01877|IGHA2_HUMAN/tr|A0A0G2JMB2|A0A0G2JMB2_HUMAN/tr|A0A286YEY5|A0A286YEY5_HUMAN	6	-0.01117	-3.46853
UGP_01.11261.11261.3.0.dta	2347	3221.38	958.556	3	TPLTAJITK	-	2262.83	2262.81	5-5-1-0-1	6	NXT	288	3	0.11975	5	0.04066	0.08337	3.90115	0.32525	T	b3+;b4+;b6+;b7+;y4+;Y0+;Y1+;Y2+;	b7+;Y1+;Y2+;	sp|P01877|IGHA2_HUMAN	K	SG	200	0.01	205	-0.00028	-0.291806	9.48e-23	sp|P01877|IGHA2_HUMAN/tr|A0A0G2JMB2|A0A0G2JMB2_HUMAN/tr|A0A286YEY5|A0A286YEY5_HUMAN	6	-0.01117	-3.46853
UGP_01.11263.11263.3.0.dta	2347	3221.38	958.556	3	TPLTAJITK	-	2262.83	2262.81	5-5-1-0-1	6	NXT	288	4	0.17038	5	0.0394	0.09658	3.09101	0.29854	T	b4+;b5+;b6+;b7+;y4+;Y0+;Y0+;Y1+;Y2+;	Y0+;Y1+;	sp|P01877|IGHA2_HUMAN	K	SG	200	0.01	205	-0.00028	-0.291806	9.48e-23	sp|P01877|IGHA2_HUMAN/tr|A0A0G2JMB2|A0A0G2JMB2_HUMAN/tr|A0A286YEY5|A0A286YEY5_HUMAN	6	-0.01117	-3.46853
UGP_01.11265.11265.3.0.dta	4141	3088.21	1157.52	3	EEQFJSTFR	0,Carbamyl[AnyN-term];	1930.69	1930.69	6-4-0-0-1	5	NXT	76	7	0.39274	3	0.04889	0.23274	5.26063	1.22434	T	y1+;y2+;y4+;Y0+;Y0+;Y1+;Y1+;Y2+;Y3+;Y5+;	y1+;Y0+;Y1+;Y2+;Y3+;	sp|P01859|IGHG2_HUMAN	R	VV	172	0	176	-0.00142	-1.18185	2.22e-31	sp|P01859|IGHG2_HUMAN/tr|A0A286YEY4|A0A286YEY4_HUMAN	1	0.00167	0.540943
UGP_01.11266.11266.3.0.dta	3001	3088.21	1157.52	3	EEQFJSTFR	-	1930.69	1930.69	6-4-0-0-1	5	NXT	76	4	0.3211	4	0.04515	0.20529	4.61262	0.94694	T	y1+;y2+;y3+;y4+;Y0+;Y0+;Y1+;Y4+;	y1+;Y0+;Y1+;Y4+;	sp|P01859|IGHG2_HUMAN	R	VV	172	0	176	-0.00045	-0.388431	2.94e-19	sp|P01859|IGHG2_HUMAN/tr|A0A286YEY4|A0A286YEY4_HUMAN	6	0.00167	0.540943
UGP_01.11268.11268.3.0.dta	2347	3221.38	958.556	3	TPLTAJITK	-	2262.83	2262.81	5-5-1-0-1	6	NXT	288	4	0.15117	6	0.04231	0.10057	3.09101	0.31086	T	b3+;b4+;b6+;b7+;b8+;y4+;Y0+;Y0+;Y1+;Y2+;	Y0+;Y1+;	sp|P01877|IGHA2_HUMAN	K	SG	200	0.01	205	-0.00028	-0.291806	9.48e-23	sp|P01877|IGHA2_HUMAN/tr|A0A0G2JMB2|A0A0G2JMB2_HUMAN/tr|A0A286YEY5|A0A286YEY5_HUMAN	6	-0.01117	-3.46853
UGP_01.11271.11271.3.0.dta	1450	4351.73	1552.72	3	KMDGASJVTCINSR	10,Carbamidomethyl[C];	2799.01	2799.04	4-7-1-0-3	7	NXT	860	0	0	3	0.11596	0.14761	3.03379	0.44783	T	b1+;y1+;y12+;	b1+;y12+;	sp|P08603|CFAH_HUMAN	Y	WT	1023	0	1029	0.00096	0.617878	2.06e-15	sp|P08603|CFAH_HUMAN	2	0.02463	5.66116
UGP_01.11277.11277.4.0.dta	3730	3542.4	1337.63	4	SHJMTTTLNYR	-	2204.77	2204.77	5-4-2-0-0	3	NXT	316	12	0.25152	5	0.07324	0.25594	3.87262	0.99115	T	b2+;b8+;y3+;y7+;y8+;Y0+;Y0+;Y1+;Y1+;Y2+;Y3+;Y4+;Y0++;Y1++;Y1++;Y2++;Y3++;	b2+;Y1+;Y1++;	sp|P08603|CFAH_HUMAN	N	DG	820	0	822	-0.00168	-1.25503	2.65e-30	sp|P08603|CFAH_HUMAN	1	0.00202	0.570398
UGP_01.11306.11306.5.0.dta	3482	4695.96	2782.3	5	GNVAVTVSGHTCQHWSAQTPHTHJR	12,Carbamidomethyl[C];	1913.66	1913.68	5-4-1-0-0	24	NXT	806	1	0.01452	3	0.07291	0.14078	2.83965	0.39976	T	b2+;b3+;b4+;Y1++;	b2+;b3+;	sp|P00747|PLMN_HUMAN	R	TP	285	0	308	-0.00052	-0.18683	4.81e-20	sp|P00747|PLMN_HUMAN	28	0.01391	2.96276
UGP_01.11308.11308.4.1.dta	1450	4350.72	1552.72	4	KMDGASJVTCINSR	10,Carbamidomethyl[C];	2798	2798.02	4-7-2-0-1	7	NXT	732	0	0	3	0.11258	0.14731	3.03379	0.44691	T	b1+;y1+;y12+;	b1+;y12+;	sp|P08603|CFAH_HUMAN	Y	WT	1023	0	1029	0.00096	0.617878	2.06e-15	sp|P08603|CFAH_HUMAN	2	0.01864	4.28536
UGP_01.11322.11322.3.0.dta	2347	3059.32	958.556	3	TPLTAJITK	-	2100.76	2100.76	4-5-1-0-1	6	NXT	216	5	0.33086	3	0.04623	0.16221	4.61262	0.74822	T	b2+;b6+;b7+;Y0+;Y0+;Y1+;Y2+;Y3+;	b7+;Y0+;Y1+;Y2+;	sp|P01877|IGHA2_HUMAN	K	SG	200	0	205	-0.00028	-0.291806	9.48e-23	sp|P01877|IGHA2_HUMAN/tr|A0A0G2JMB2|A0A0G2JMB2_HUMAN/tr|A0A286YEY5|A0A286YEY5_HUMAN	6	2e-05	0.00653956
UGP_01.11331.11331.5.0.dta	3482	4987.07	2782.3	5	GNVAVTVSGHTCQHWSAQTPHTHJR	12,Carbamidomethyl[C];	2204.77	2204.77	5-4-2-0-0	24	NXT	838	3	0.07687	4	0.13247	0.21983	4.2763	0.94006	T	b2+;b3+;b4+;y1+;Y0++;Y1++;Y1++;	b2+;b3+;b4+;Y1++;	sp|P00747|PLMN_HUMAN	R	TP	285	0	308	-0.00052	-0.18683	4.81e-20	sp|P00747|PLMN_HUMAN	28	0.00242	0.485353
UGP_01.11332.11332.3.0.dta	4141	3275.3	1157.52	3	EEQFJSTFR	0,Carbamyl[AnyN-term];	2117.77	2117.78	5-5-0-0-2	5	NXT	214	4	0.16697	3	0.02767	0.13957	3.09101	0.43142	T	y1+;y2+;y4+;Y0+;Y0+;Y1+;Y2+;	Y1+;Y2+;	sp|P01859|IGHG2_HUMAN	R	VV	172	0	176	-0.00142	-1.18185	2.22e-31	sp|P01859|IGHG2_HUMAN/tr|A0A286YEY4|A0A286YEY4_HUMAN	1	0.00231	0.705497
UGP_01.11361.11361.4.1.dta	2809	3811.58	2075.92	4	KCGJCSLTTLKDEDFCK	2,Carbamidomethyl[C];5,Carbamidomethyl[C];16,Carbamidomethyl[C];	1735.66	1735.63	3-4-1-0-1	4	NXS	628	0	0	3	0.08589	0.12	2.90522	0.34862	T	b1+;y9+;y6++;	b1+;y9+;	sp|P49908|SEPP1_HUMAN	K	RV	171	0	174	0.00226	1.08816	6.88e-26	sp|P49908|SEPP1_HUMAN/tr|A0A182DWH7|A0A182DWH7_HUMAN/tr|A0A182DWH8|A0A182DWH8_HUMAN	21	-0.02861	-7.50801
UGP_01.11367.11367.4.1.dta	280	3820.56	1055.56	4	KGFJASYIR	-	2765	2764.97	9-5-1-0-0	4	NXS	722	0	0	3	0.06801	0.09777	2.09508	0.20484	T	b1+;y1+;y4+;	b1+;	sp|Q86SQ4|AGRG6_HUMAN	K	VA	140	0.01	143	0.00032	0.302873	1.04e-12	sp|Q86SQ4|AGRG6_HUMAN/tr|F5H2L1|F5H2L1_HUMAN	6	-0.03213	-8.4119
UGP_01.11369.11369.4.1.dta	4229	4329.76	1468.75	4	VYKPSAGJNSLYR	0,Carbamyl[AnyN-term];	2861	2861	6-5-3-0-0	8	NXS	876	13	0.12069	5	0.01128	0.13336	1.9782	0.26381	T	b3+;y2+;y4+;y5+;y10+;Y0+;Y1+;Y1+;Y2+;Y3+;Y4+;Y0++;Y1++;Y1++;Y2++;Y2++;Y3++;Y4++;	Y1+;	sp|P02749|APOH_HUMAN	R	DT	155	0.01	162	0.00068	0.449514	1.91e-19	sp|P02749|APOH_HUMAN/tr|J3QLI0|J3QLI0_HUMAN/tr|J3QRN2|J3QRN2_HUMAN	1	-0.0015	-0.34652
UGP_01.11378.11378.4.5.dta	1413	4315.67	1000.54	4	PITJATLDR	-	3315.13	3315.17	7-5-3-0-2	4	NXT	438	0	0	4	0.08608	0.09626	3.90115	0.37554	T	b2+;b3+;y1+;y4+;	b3+;y1+;y4+;	sp|P19652|A1AG2_HUMAN	V	IT	30	0.01	33	-0.00078	-0.778812	4.57e-16	sp|P19652|A1AG2_HUMAN	1	0.03939	9.12942
UGP_01.11386.11386.4.3.dta	2809	3819.54	2075.92	4	KCGJCSLTTLKDEDFCK	2,Carbamidomethyl[C];5,Carbamidomethyl[C];16,Carbamidomethyl[C];	1743.62	1743.61	7-3-0-0-0	4	NXS	640	0	0	3	0.12554	0.13443	2.90522	0.39054	T	b1+;y9+;y6++;	b1+;y9+;	sp|P49908|SEPP1_HUMAN	K	RV	171	0	174	0.00226	1.08816	6.88e-26	sp|P49908|SEPP1_HUMAN/tr|A0A182DWH7|A0A182DWH7_HUMAN/tr|A0A182DWH8|A0A182DWH8_HUMAN	21	-0.01405	-3.67941
UGP_01.11405.11405.4.0.dta	2434	3674.51	1469.74	4	VYKPSAGJNSLYR	9,Deamidated[N];	2204.78	2204.77	5-4-2-0-0	8	NXS	594	10	0.17655	3	0.02454	0.17069	3.04454	0.51967	T	b2+;b3+;y4+;Y0+;Y0+;Y1+;Y3+;Y0++;Y1++;Y2++;Y3++;Y4++;Y5++;	Y1+;Y1++;	sp|P02749|APOH_HUMAN	R	DT	155	0	162	0.00145	0.985909	7.79e-14	sp|P02749|APOH_HUMAN/tr|J3QLI0|J3QLI0_HUMAN/tr|J3QRN2|J3QRN2_HUMAN	9	-0.00454	-1.23587
UGP_01.11406.11406.4.1.dta	2809	3819.54	2075.92	4	KCGJCSLTTLKDEDFCK	2,Carbamidomethyl[C];5,Carbamidomethyl[C];16,Carbamidomethyl[C];	1743.62	1743.61	7-3-0-0-0	4	NXS	644	0	0	3	0.12059	0.12856	2.90522	0.37349	T	b1+;y9+;y6++;	b1+;y9+;	sp|P49908|SEPP1_HUMAN	K	RV	171	0	174	0.00226	1.08816	6.88e-26	sp|P49908|SEPP1_HUMAN/tr|A0A182DWH7|A0A182DWH7_HUMAN/tr|A0A182DWH8|A0A182DWH8_HUMAN	21	-0.01129	-2.95663
UGP_01.11407.11407.4.1.dta	2809	3819.54	2075.92	4	KCGJCSLTTLKDEDFCK	2,Carbamidomethyl[C];5,Carbamidomethyl[C];16,Carbamidomethyl[C];	1743.62	1743.61	7-3-0-0-0	4	NXS	644	0	0	3	0.12888	0.13114	2.90522	0.38098	T	b1+;y9+;y6++;	b1+;y9+;	sp|P49908|SEPP1_HUMAN	K	RV	171	0	174	0.00226	1.08816	6.88e-26	sp|P49908|SEPP1_HUMAN/tr|A0A182DWH7|A0A182DWH7_HUMAN/tr|A0A182DWH8|A0A182DWH8_HUMAN	21	-0.01129	-2.95663
UGP_01.11412.11412.4.1.dta	1769	4293.66	2088.89	4	RHEEGHMLJCTCFGQGR	10,Carbamidomethyl[C];12,Carbamidomethyl[C];	2204.77	2204.77	5-4-2-0-0	9	NXT	478	6	0.13046	5	0.03474	0.13197	3.05003	0.40253	T	b2+;b4+;b5+;b6+;y4+;Y0++;Y1++;Y1++;Y3++;Y4++;Y5++;	Y1++;Y4++;	sp|P02751|FINC_HUMAN	K	GR	534	0	542	0.00141	0.674681	8.56e-24	sp|P02751|FINC_HUMAN	7	-0.00034	-0.079205
UGP_01.11413.11413.2.0.dta	3001	2561.03	1157.52	2	EEQFJSTFR	-	1403.51	1403.51	4-3-0-0-1	5	NXT	28	7	0.17112	5	0.03297	0.15357	2.09508	0.32175	T	b5+;y1+;y2+;y3+;y4+;Y0+;Y0+;Y1+;Y1+;Y2+;Y4+;Y5+;	Y1+;	sp|P01859|IGHG2_HUMAN	R	VV	172	0.01	176	-0.00045	-0.388431	2.94e-19	sp|P01859|IGHG2_HUMAN/tr|A0A286YEY4|A0A286YEY4_HUMAN	6	0.00122	0.476559
UGP_01.11417.11417.2.0.dta	4141	2561.03	1157.52	2	EEQFJSTFR	0,Carbamyl[AnyN-term];	1403.51	1403.51	4-3-0-0-1	5	NXT	28	7	0.17093	3	0.02054	0.12346	2.09508	0.25866	T	b5+;y2+;y4+;Y0+;Y0+;Y1+;Y1+;Y2+;Y4+;Y5+;	Y1+;	sp|P01859|IGHG2_HUMAN	R	VV	172	0.01	176	-0.00142	-1.18185	2.22e-31	sp|P01859|IGHG2_HUMAN/tr|A0A286YEY4|A0A286YEY4_HUMAN	1	0.00122	0.476559
UGP_01.11419.11419.4.1.dta	1769	4293.66	2088.89	4	RHEEGHMLJCTCFGQGR	10,Carbamidomethyl[C];12,Carbamidomethyl[C];	2204.77	2204.77	5-4-2-0-0	9	NXT	478	5	0.10951	3	0.02424	0.10863	3.05003	0.33134	T	b4+;y1+;y5+;Y1++;Y1++;Y2++;Y3++;Y4++;	Y1++;Y4++;	sp|P02751|FINC_HUMAN	K	GR	534	0.01	542	0.00141	0.674681	8.56e-24	sp|P02751|FINC_HUMAN	7	-0.00034	-0.079205
UGP_01.11431.11431.4.1.dta	1769	4293.66	2088.89	4	RHEEGHMLJCTCFGQGR	10,Carbamidomethyl[C];12,Carbamidomethyl[C];	2204.77	2204.77	5-4-2-0-0	9	NXT	462	8	0.07947	7	0.02465	0.11729	2.0649	0.2422	T	b2+;b3+;b4+;b6+;y4+;y7+;y11+;Y0++;Y0++;Y1++;Y1++;Y2++;Y4++;Y4++;Y5++;	Y1++;	sp|P02751|FINC_HUMAN	K	GR	534	0.01	542	0.00141	0.674681	8.56e-24	sp|P02751|FINC_HUMAN	7	0.00123	0.286536
UGP_01.11434.11434.4.0.dta	1750	3962.52	994.463	4	VJMSNHHR	-	2968.05	2968.05	9-6-1-0-0	2	NXS	164	0	0	3	0.14673	0.10547	3.10363	0.32735	T	y1+;y2+;y3+;	y1+;y3+;	sp|P08185|CBG_HUMAN	Y	GL	30	0	31	-0.00017	-0.170777	3.23e-16	sp|P08185|CBG_HUMAN/tr|G3V4V7|G3V4V7_HUMAN/tr|G3V350|G3V350_HUMAN	1	-0.00567	-1.43127
UGP_01.11436.11436.2.0.dta	3001	2926.16	1157.52	2	EEQFJSTFR	-	1768.64	1768.64	5-4-0-0-1	5	NXT	58	8	0.19852	7	0.03479	0.14246	4.61262	0.65712	T	b2+;b3+;b4+;b6+;y1+;y2+;y3+;Y0+;Y0+;Y1+;Y1+;Y2+;Y3+;Y3+;Y4+;	Y0+;Y1+;Y2+;Y3+;	sp|P01859|IGHG2_HUMAN	R	VV	172	0	176	-0.00045	-0.388431	2.94e-19	sp|P01859|IGHG2_HUMAN/tr|A0A286YEY4|A0A286YEY4_HUMAN	6	0.00228	0.779447
UGP_01.11439.11439.3.0.dta	3001	2926.16	1157.52	3	EEQFJSTFR	-	1768.64	1768.64	5-4-0-0-1	5	NXT	64	7	0.55529	5	0.05898	0.2997	6.98194	2.09246	T	b3+;y1+;y2+;y3+;y4+;Y0+;Y0+;Y1+;Y1+;Y2+;Y3+;Y4+;	y1+;y4+;Y0+;Y1+;Y1+;Y2+;Y3+;Y4+;	sp|P01859|IGHG2_HUMAN	R	VV	172	0	176	-0.00045	-0.388431	2.94e-19	sp|P01859|IGHG2_HUMAN/tr|A0A286YEY4|A0A286YEY4_HUMAN	6	-0.00273	-0.933283
UGP_01.11440.11440.4.0.dta	1750	3962.52	994.463	4	VJMSNHHR	-	2968.05	2968.05	9-6-1-0-0	2	NXS	164	0	0	3	0.1535	0.11118	3.10363	0.34507	T	y1+;y2+;y3+;	y1+;y3+;	sp|P08185|CBG_HUMAN	Y	GL	30	0	31	-0.00017	-0.170777	3.23e-16	sp|P08185|CBG_HUMAN/tr|G3V4V7|G3V4V7_HUMAN/tr|G3V350|G3V350_HUMAN	1	-0.00567	-1.43127
UGP_01.11441.11441.3.0.dta	2557	3180.23	1266.56	3	LGJWSAMPSCK	7,Oxidation[M];10,Carbamidomethyl[C];	1913.67	1913.68	5-4-1-0-0	3	NXS	82	6	0.24373	4	0.07447	0.22313	3.87262	0.86409	T	b7+;y4+;y5+;y6+;Y0+;Y0+;Y1+;Y2+;Y4+;Y0++;	y4+;Y0+;Y1+;	sp|P02749|APOH_HUMAN	K	AS	251	0	253	0.00075	0.591695	1.68e-17	sp|P02749|APOH_HUMAN/tr|J3KS17|J3KS17_HUMAN	13	0.00326	1.02541
UGP_01.11453.11453.3.2.dta	3159	4476.8	1206.62	3	KPSAGJNSLYR	-	3270.18	3270.19	8-9-0-0-1	6	NXS	1024	0	0	3	0.13495	0.14668	2.96624	0.4351	T	b1+;y2+;y4+;	b1+;y4+;	sp|P02749|APOH_HUMAN	Y	DT	157	0	162	0.00018	0.149055	4.85e-09	sp|P02749|APOH_HUMAN/tr|J3QLI0|J3QLI0_HUMAN/tr|J3QRN2|J3QRN2_HUMAN	2	0.01532	3.42287
UGP_01.11457.11457.4.0.dta	4141	3129.24	1157.52	4	EEQFJSTFR	0,Carbamyl[AnyN-term];	1971.72	1971.72	5-5-0-0-1	5	NXT	92	7	0.42433	4	0.02091	0.24864	5.26063	1.308	T	y1+;y3+;y4+;y6+;Y0+;Y0+;Y1+;Y1+;Y2+;Y3+;Y4+;	Y0+;Y1+;Y1+;Y2+;Y3+;	sp|P01859|IGHG2_HUMAN	R	VV	172	0	176	-0.00142	-1.18185	2.22e-31	sp|P01859|IGHG2_HUMAN/tr|A0A286YEY4|A0A286YEY4_HUMAN	1	0.00092	0.294096
UGP_01.11460.11460.3.2.dta	3159	4476.8	1206.62	3	KPSAGJNSLYR	-	3270.18	3270.19	8-9-0-0-1	6	NXS	1024	0	0	3	0.11432	0.11584	2.96624	0.3436	T	b1+;y1+;y4+;	b1+;y4+;	sp|P02749|APOH_HUMAN	Y	DT	157	0	162	0.00018	0.149055	4.85e-09	sp|P02749|APOH_HUMAN/tr|J3QLI0|J3QLI0_HUMAN/tr|J3QRN2|J3QRN2_HUMAN	2	0.01532	3.42287
UGP_01.11463.11463.3.0.dta	1750	3963.52	994.463	3	VJMSNHHR	-	2969.06	2969.07	9-6-0-0-2	2	NXS	244	0	0	3	0.15408	0.10838	3.91617	0.42445	T	y1+;y2+;y3+;	y1+;y2+;y3+;	sp|P08185|CBG_HUMAN	Y	GL	30	0	31	-0.00017	-0.170777	3.23e-16	sp|P08185|CBG_HUMAN/tr|G3V4V7|G3V4V7_HUMAN/tr|G3V350|G3V350_HUMAN	1	0.00738	1.86246
UGP_01.11470.11470.3.2.dta	3159	4476.8	1206.62	3	KPSAGJNSLYR	-	3270.18	3270.19	8-9-0-0-1	6	NXS	1030	0	0	3	0.08941	0.09924	2.96624	0.29437	T	b1+;y1+;y4+;	b1+;y4+;	sp|P02749|APOH_HUMAN	Y	DT	157	0	162	0.00018	0.149055	4.85e-09	sp|P02749|APOH_HUMAN/tr|J3QLI0|J3QLI0_HUMAN/tr|J3QRN2|J3QRN2_HUMAN	2	0.01657	3.70215
UGP_01.11474.11474.3.0.dta	4816	4107.59	1918.84	3	NICJLSSICNDSAFFR	3,Carbamidomethyl[C];9,Carbamidomethyl[C];10,Deamidated[N];	2188.75	2188.74	11-2-0-0-0	4	NXS	350	2	0.04801	3	0.06699	0.0928	3.04454	0.28253	T	b2+;y1+;y7+;Y2++;Y3++;	y7+;Y3++;	sp|Q8IZP9|AGRG2_HUMAN	R	GE	108	0	111	-0.0026	-1.35429	1.01e-45	sp|Q8IZP9|AGRG2_HUMAN	7	-0.00609	-1.48298
UGP_01.11482.11482.4.1.dta	2087	4684	2567.24	4	AKAALAAFNAQNJGSNFQLEEISR	9,Deamidated[N];12,Deamidated[N];16,Deamidated[N];	2116.76	2116.76	5-5-1-0-0	13	NXS	510	0	0	3	0.18708	0.08001	2.83965	0.22719	T	b15++;y1+;y4+;	b15++;y4+;	sp|P02765|FETUA_HUMAN	A	AQ	164	0.01	176	0.01853	7.21506	3.92e-08	sp|P02765|FETUA_HUMAN/tr|C9JV77|C9JV77_HUMAN	2	-0.00545	-1.16378
UGP_01.11483.11483.4.2.dta	494	4144.82	2643.23	4	JLSGSLAAIQEEMGAYGYEDLQQR	-	1501.59	1501.56	3-5-0-0-0	1	NXS	218	0	0	3	0.74127	0.19663	2.47557	0.48677	T	b6++;b18++;y1+;	b6++;	sp|O95897|NOE2_HUMAN	R	VM	155	0	155	-0.00203	-0.767713	1.15e-20	sp|O95897|NOE2_HUMAN/tr|K7EIS8|K7EIS8_HUMAN/tr|K7EKW2|K7EKW2_HUMAN	7	-0.03217	-7.76332
UGP_01.11502.11502.3.1.dta	1750	3963.53	994.463	3	VJMSNHHR	-	2969.06	2969.07	9-6-0-0-2	2	NXS	282	0	0	3	0.16148	0.10935	3.10363	0.33937	T	y1+;y2+;y3+;	y1+;y3+;	sp|P08185|CBG_HUMAN	Y	GL	30	0	31	-0.00017	-0.170777	3.23e-16	sp|P08185|CBG_HUMAN/tr|G3V4V7|G3V4V7_HUMAN/tr|G3V350|G3V350_HUMAN	1	0.00322	0.812615
UGP_01.11503.11503.3.2.dta	3159	4476.8	1206.62	3	KPSAGJNSLYR	-	3270.18	3270.19	8-9-0-0-1	6	NXS	1030	0	0	3	0.09147	0.1043	2.96624	0.30938	T	b1+;y1+;y4+;	b1+;y4+;	sp|P02749|APOH_HUMAN	Y	DT	157	0	162	0.00018	0.149055	4.85e-09	sp|P02749|APOH_HUMAN/tr|J3QLI0|J3QLI0_HUMAN/tr|J3QRN2|J3QRN2_HUMAN	2	0.01632	3.64629
UGP_01.11511.11511.4.0.dta	1750	3961.53	994.463	4	VJMSNHHR	-	2967.07	2967.05	7-4-2-0-3	2	NXS	314	0	0	3	0.11254	0.09454	2.10436	0.19895	T	y1+;y2+;y3+;	y3+;	sp|P08185|CBG_HUMAN	Y	GL	30	0.01	31	-0.00017	-0.170777	3.23e-16	sp|P08185|CBG_HUMAN/tr|G3V4V7|G3V4V7_HUMAN/tr|G3V350|G3V350_HUMAN	1	-0.01888	-4.76702
UGP_01.11514.11514.5.0.dta	2962	4987.06	2782.3	5	GNVAVTVSGHTCQHWSAQTPHTHJR	12,Carbamidomethyl[C];	2204.76	2204.77	5-4-2-0-0	24	NXT	906	8	0.13574	6	0.09442	0.21183	4.05156	0.85826	T	b2+;b3+;b4+;b5+;y1+;y8+;Y1++;Y1++;Y3++;Y4++;Y1+++;Y2+++;Y3+++;Y4+++;	b2+;b3+;Y1++;Y3+++;	sp|P00747|PLMN_HUMAN	R	TP	285	0	308	-0.00052	-0.18683	4.81e-20	sp|P00747|PLMN_HUMAN	28	0.00955	1.91535
UGP_01.11517.11517.3.0.dta	2347	3309.39	958.556	3	TPLTAJITK	-	2350.83	2350.83	5-4-2-0-1	6	NXT	382	8	0.25155	4	0.03811	0.14508	3.90115	0.56599	T	b3+;b6+;b7+;y4+;Y0+;Y0+;Y1+;Y1+;Y2+;Y3+;Y4+;Y1++;	b7+;Y0+;Y1+;	sp|P01877|IGHA2_HUMAN	K	SG	200	0	205	-0.00028	-0.291806	9.48e-23	sp|P01877|IGHA2_HUMAN/tr|A0A0G2JMB2|A0A0G2JMB2_HUMAN/tr|A0A286YEY5|A0A286YEY5_HUMAN	6	-0.0007	-0.211584
UGP_01.11532.11532.5.0.dta	3482	4987.06	2782.3	5	GNVAVTVSGHTCQHWSAQTPHTHJR	12,Carbamidomethyl[C];	2204.76	2204.77	5-4-2-0-0	24	NXT	902	2	0.02344	6	0.1486	0.21395	3.60265	0.7708	T	b2+;b3+;b4+;b5+;y1+;y16++;Y1++;Y1++;	b2+;b3+;b4+;	sp|P00747|PLMN_HUMAN	R	TP	285	0	308	-0.00052	-0.18683	4.81e-20	sp|P00747|PLMN_HUMAN	28	0.01	2.0056
UGP_01.11545.11545.3.3.dta	3450	2823.11	1232.49	3	EJETTCYMGK	6,Carbamidomethyl[C];	1590.62	1590.59	3-4-0-0-2	2	NXT	66	0	0	6	0.08243	0.08476	3.07882	0.26097	T	y3+;y4+;y6+;y7+;y8+;y9+;	y6+;y7+;	sp|P08603|CFAH_HUMAN	E	WS	910	0.01	911	0.00037	0.299965	2.48e-15	sp|P08603|CFAH_HUMAN	1	-0.0263	-9.31921
UGP_01.11578.11578.3.0.dta	2347	3018.29	958.556	3	TPLTAJITK	-	2059.73	2059.73	5-4-1-0-1	6	NXT	240	3	0.11507	3	0.0515	0.10078	3.09101	0.3115	T	b2+;b3+;b7+;Y0+;Y0+;Y1+;	Y0+;Y1+;	sp|P01877|IGHA2_HUMAN	K	SG	200	0.01	205	-0.00028	-0.291806	9.48e-23	sp|P01877|IGHA2_HUMAN/tr|A0A0G2JMB2|A0A0G2JMB2_HUMAN/tr|A0A286YEY5|A0A286YEY5_HUMAN	6	0.00197	0.652906
UGP_01.11603.11603.4.1.dta	533	3846.48	1948.78	4	HEEGHMLJCTCFGQGR	6,Oxidation[M];9,Carbamidomethyl[C];11,Carbamidomethyl[C];	1897.69	1897.68	4-4-1-0-1	8	NXT	198	0	0	10	0.12794	0.16999	2.0649	0.35102	T	b2+;b3+;b4+;b5+;y1+;y4+;y5+;y6+;y7+;y8+;	b2+;	sp|P02751|FINC_HUMAN	R	GR	535	0.01	542	-8e-05	-0.041031	8.47e-28	sp|P02751|FINC_HUMAN	21	-0.00906	-2.35601
UGP_01.11604.11604.4.1.dta	533	3846.48	1948.78	4	HEEGHMLJCTCFGQGR	6,Oxidation[M];9,Carbamidomethyl[C];11,Carbamidomethyl[C];	1897.69	1897.68	4-4-1-0-1	8	NXT	198	0	0	11	0.1253	0.17067	2.0649	0.35242	T	b2+;b3+;b4+;b5+;y1+;y3+;y4+;y5+;y6+;y7+;y8+;	b2+;	sp|P02751|FINC_HUMAN	R	GR	535	0.01	542	-8e-05	-0.041031	8.47e-28	sp|P02751|FINC_HUMAN	21	-0.00906	-2.35601
UGP_01.11605.11605.6.3.dta	3482	4987.06	2782.3	6	GNVAVTVSGHTCQHWSAQTPHTHJR	12,Carbamidomethyl[C];	2204.76	2204.77	5-4-2-0-0	24	NXT	906	0	0	3	0.09721	0.14854	2.83965	0.4218	T	b2+;b3+;b4+;	b2+;b3+;	sp|P00747|PLMN_HUMAN	R	TP	285	0	308	-0.00052	-0.18683	4.81e-20	sp|P00747|PLMN_HUMAN	28	0.00957	1.91936
UGP_01.11610.11610.6.2.dta	385	4987.06	1798.9	6	VNQNLVYESGSLJFSK	-	3188.16	3188.14	10-7-0-0-1	13	NXS	906	0	0	5	0.33705	0.13919	3.68489	0.5129	T	b3+;b7+;y1+;y2+;y6++;	b7+;y2+;y6++;	sp|P04114|APOB_HUMAN	R	LE	2970	0	2982	0.00328	1.82234	3.92e-22	sp|P04114|APOB_HUMAN	13	-0.02161	-4.33407
UGP_01.11613.11613.3.0.dta	2557	3180.23	1266.56	3	LGJWSAMPSCK	7,Oxidation[M];10,Carbamidomethyl[C];	1913.67	1913.68	5-4-1-0-0	3	NXS	94	2	0.08232	4	0.11412	0.18183	3.87262	0.70415	T	b7+;y4+;y5+;y7+;Y0+;Y1+;	y4+;Y0+;Y1+;	sp|P02749|APOH_HUMAN	K	AS	251	0	253	0.00075	0.591695	1.68e-17	sp|P02749|APOH_HUMAN/tr|J3KS17|J3KS17_HUMAN	13	0.00234	0.736028
UGP_01.11615.11615.2.0.dta	2347	2653.16	958.556	2	TPLTAJITK	-	1694.6	1694.6	4-3-1-0-1	6	NXT	70	3	0.27999	3	0.05447	0.1349	4.61262	0.62225	T	b3+;b6+;b7+;Y0+;Y0+;Y1+;	b7+;Y0+;Y0+;Y1+;	sp|P01877|IGHA2_HUMAN	K	SG	200	0	205	-0.00028	-0.291806	9.48e-23	sp|P01877|IGHA2_HUMAN/tr|A0A0G2JMB2|A0A0G2JMB2_HUMAN/tr|A0A286YEY5|A0A286YEY5_HUMAN	6	0.00172	0.648531
UGP_01.11619.11619.3.0.dta	2347	3512.47	958.556	3	TPLTAJITK	-	2553.91	2553.91	5-5-2-0-1	6	NXT	478	4	0.18129	4	0.056	0.13158	4.61262	0.60694	T	b2+;b3+;b6+;b7+;Y0+;Y0+;Y1+;Y2+;	b7+;Y0+;Y1+;Y2+;	sp|P01877|IGHA2_HUMAN	K	SG	200	0	205	-0.00028	-0.291806	9.48e-23	sp|P01877|IGHA2_HUMAN/tr|A0A0G2JMB2|A0A0G2JMB2_HUMAN/tr|A0A286YEY5|A0A286YEY5_HUMAN	6	-0.00035	-0.0996737
UGP_01.11625.11625.2.0.dta	2347	3309.38	958.556	2	TPLTAJITK	-	2350.83	2350.83	5-4-2-0-1	6	NXT	386	9	0.36389	9	0.07663	0.2441	5.26063	1.28411	T	b3+;b4+;b5+;b6+;b7+;b8+;y2+;y4+;y6+;Y0+;Y0+;Y1+;Y1+;Y2+;Y3+;Y4+;Y5+;Y2++;	b7+;Y0+;Y1+;Y2+;Y4+;	sp|P01877|IGHA2_HUMAN	K	SG	200	0	205	-0.00028	-0.291806	9.48e-23	sp|P01877|IGHA2_HUMAN/tr|A0A0G2JMB2|A0A0G2JMB2_HUMAN/tr|A0A286YEY5|A0A286YEY5_HUMAN	6	0.00171	0.51687
UGP_01.11631.11631.3.0.dta	3493	3197.29	1283.61	3	FGJSSTVLEDSK	-	1913.68	1913.68	5-4-1-0-0	3	NXS	252	5	0.33937	3	0.06513	0.16525	3.85904	0.63772	T	b10+;y5+;y7+;Y0+;Y0+;Y1+;Y2+;Y4+;	y5+;Y0+;Y1+;	sp|P35542|SAA4_HUMAN	L	SN	92	0	94	-0.00022	-0.17126	1.05e-14	sp|P35542|SAA4_HUMAN/tr|A0A096LPE2|A0A096LPE2_HUMAN	1	-0.00044	-0.13766
UGP_01.11671.11671.3.0.dta	2347	3309.39	958.556	3	TPLTAJITK	-	2350.83	2350.83	5-4-2-0-1	6	NXT	362	8	0.28307	7	0.06407	0.15955	4.61262	0.73596	T	b3+;b4+;b5+;b6+;b7+;b8+;y4+;Y0+;Y0+;Y1+;Y1+;Y2+;Y3+;Y4+;Y4+;	b7+;Y0+;Y1+;Y4+;	sp|P01877|IGHA2_HUMAN	K	SG	200	0	205	-0.00028	-0.291806	9.48e-23	sp|P01877|IGHA2_HUMAN/tr|A0A0G2JMB2|A0A0G2JMB2_HUMAN/tr|A0A286YEY5|A0A286YEY5_HUMAN	6	-0.00237	-0.716362
UGP_01.11678.11678.3.0.dta	1756	2967.19	1157.53	3	YVJMSNHHR	-	1809.67	1809.67	4-5-0-0-1	3	NXS	104	5	0.0619	6	0.05504	0.13921	2.09508	0.29166	T	y1+;y2+;y3+;y4+;y5+;y6+;Y0+;Y0+;Y1+;Y1+;Y2+;	Y1+;	sp|P08185|CBG_HUMAN	A	GL	29	0	31	0.00012	0.103581	4.63e-11	sp|P08185|CBG_HUMAN/tr|G3V350|G3V350_HUMAN/tr|G3V4V7|G3V4V7_HUMAN	2	-0.00027	-0.091026
UGP_01.11687.11687.3.0.dta	3001	2764.11	1157.52	3	EEQFJSTFR	-	1606.59	1606.59	4-4-0-0-1	5	NXT	42	8	0.42646	4	0.0475	0.25311	6.43504	1.62875	T	y1+;y2+;y3+;y4+;Y0+;Y0+;Y1+;Y1+;Y2+;Y3+;Y4+;Y4+;	y1+;Y0+;Y1+;Y1+;Y2+;Y3+;Y4+;	sp|P01859|IGHG2_HUMAN	R	VV	172	0	176	-0.00045	-0.388431	2.94e-19	sp|P01859|IGHG2_HUMAN/tr|A0A286YEY4|A0A286YEY4_HUMAN	6	-0.00086	-0.311244
UGP_01.11696.11696.3.0.dta	533	3846.46	1948.78	3	HEEGHMLJCTCFGQGR	6,Oxidation[M];9,Carbamidomethyl[C];11,Carbamidomethyl[C];	1897.68	1897.68	4-4-1-0-1	8	NXT	128	0	0	7	0.09445	0.12949	2.0649	0.26738	T	b2+;b3+;b5+;y4+;y5+;y6+;y8+;	b2+;	sp|P02751|FINC_HUMAN	R	GR	535	0.01	542	-8e-05	-0.041031	8.47e-28	sp|P02751|FINC_HUMAN	21	0.00475	1.23523
UGP_01.11710.11710.3.0.dta	3001	2723.08	1157.52	3	EEQFJSTFR	-	1565.56	1565.56	5-3-0-0-1	5	NXT	40	5	0.51759	3	0.03612	0.25082	4.07236	1.02143	T	y1+;y3+;y4+;Y0+;Y0+;Y1+;Y1+;Y2+;	Y0+;Y1+;Y1+;	sp|P01859|IGHG2_HUMAN	R	VV	172	0	176	-0.00045	-0.388431	2.94e-19	sp|P01859|IGHG2_HUMAN/tr|A0A286YEY4|A0A286YEY4_HUMAN	6	-2e-05	-0.00734734
UGP_01.11731.11731.4.3.dta	328	4026.72	1559.78	4	KLNAENJATFYFK	-	2466.94	2466.91	5-6-0-0-3	7	NXT	514	0	0	4	0.19356	0.11939	2.93248	0.35011	T	b1+;y2+;y10+;y12++;	y2+;y12++;	sp|P01042|KNG1_HUMAN	T	ID	288	0.01	294	0.00056	0.358797	9.11e-17	sp|P01042|KNG1_HUMAN	2	-0.02447	-6.07838
UGP_01.11733.11733.4.0.dta	1788	3961.54	1827.8	4	AMDPNAAYVJMSNHHR	-	2133.74	2133.77	6-5-0-0-1	10	NXS	326	0	0	11	0.12303	0.09423	1.85007	0.17433	T	b6+;y1+;y2+;y3+;y4+;y5+;y6+;y13+;y15+;y13++;y15++;	y13++;	sp|P08185|CBG_HUMAN	Q	GL	22	0.01	31	0.00146	0.798343	1.35e-15	sp|P08185|CBG_HUMAN/tr|G3V350|G3V350_HUMAN/tr|G3V4V7|G3V4V7_HUMAN	2	0.03596	9.07968
UGP_01.11773.11773.3.0.dta	3497	3643.57	2020.99	3	IPCSQPPQIEHGTIJSSR	3,Carbamidomethyl[C];	1622.58	1622.58	5-4-0-0-0	15	NXS	370	3	0.19741	3	0.06618	0.12121	3.83944	0.46539	T	b4+;b5+;y2+;Y0++;Y0++;Y1++;	b5+;Y0++;Y1++;	sp|P08603|CFAH_HUMAN	K	SS	868	0	882	8e-05	0.039565	4.68e-24	sp|P08603|CFAH_HUMAN	21	0.00109	0.29924
UGP_01.11779.11779.5.0.dta	5083	4696.04	2083.06	5	GNVNGTFIIHPDSGJLTVAR	0,Carbamyl[AnyN-term];4,Deamidated[N];	2612.98	2612.97	5-6-0-0-4	15	NXT	318	0	0	4	0.11452	0.07857	2.86255	0.2249	T	b2+;b3+;b3++;y1+;	b2+;b3+;	sp|Q9HBB8|CDHR5_HUMAN	R	SV	294	0.01	308	0.00091	0.427823	2.26e-11	sp|Q9HBB8|CDHR5_HUMAN/tr|A0A0G2JP44|A0A0G2JP44_HUMAN/tr|A0A0G2JMW3|A0A0G2JMW3_HUMAN	1	-0.00803	-1.71032
UGP_01.11789.11789.4.0.dta	2441	3643.57	2020.99	4	IPCSQPPQIEHGTIJSSR	3,Carbamidomethyl[C];	1622.58	1622.58	5-4-0-0-0	15	NXS	250	7	0.2946	6	0.11072	0.22553	4.3441	0.97971	T	b4+;b5+;b6+;b9+;y1+;y13++;Y0++;Y1++;Y1++;Y2++;Y3++;Y3++;Y4++;	b5+;Y1++;Y3++;Y4++;	sp|P08603|CFAH_HUMAN	K	SS	868	0	882	8e-05	0.039565	4.68e-24	sp|P08603|CFAH_HUMAN	21	-0.00168	-0.461214
UGP_01.11793.11793.3.1.dta	3196	3200.32	1319.64	3	IDSTGJVTNELR	9,Deamidated[N];	1880.67	1880.67	3-4-2-0-0	6	NXT	270	1	0.02385	3	0.04805	0.10135	3.1174	0.31595	T	y1+;y2+;y3+;Y0+;	y1+;Y0+;	sp|O75882|ATRN_HUMAN	K	VF	411	0.01	416	0.00016	0.121154	2.88e-27	sp|O75882|ATRN_HUMAN	7	-0.00758	-2.36926
UGP_01.11810.11810.4.0.dta	3730	4198.62	1337.63	4	SHJMTTTLNYR	-	2860.99	2861	6-5-3-0-0	3	NXT	340	8	0.17522	3	0.03176	0.18589	3.87262	0.71988	T	b2+;y7+;y8+;Y0+;Y1+;Y2+;Y0++;Y1++;Y2++;Y3++;Y4++;	b2+;Y1+;Y1++;	sp|P08603|CFAH_HUMAN	N	DG	820	0	822	-0.00168	-1.25503	2.65e-30	sp|P08603|CFAH_HUMAN	1	0.01018	2.4252
UGP_01.11811.11811.4.0.dta	3497	3789.63	2020.99	4	IPCSQPPQIEHGTIJSSR	3,Carbamidomethyl[C];	1768.65	1768.64	5-4-0-0-1	15	NXS	400	4	0.09473	5	0.05783	0.10494	3.03913	0.31892	T	b2+;b3+;b5+;b11+;y1+;Y1++;Y2++;Y3++;Y4++;	b5+;Y1++;	sp|P08603|CFAH_HUMAN	K	SS	868	0	882	8e-05	0.039565	4.68e-24	sp|P08603|CFAH_HUMAN	21	-0.00799	-2.10894
UGP_01.11814.11814.4.2.dta	3497	3789.63	2020.99	4	IPCSQPPQIEHGTIJSSR	3,Carbamidomethyl[C];	1768.65	1768.64	5-4-0-0-1	15	NXS	400	5	0.06409	4	0.07445	0.13195	3.83944	0.50662	T	b2+;b5+;y1+;y13+;Y0++;Y0++;Y1++;Y1++;Y3++;	b5+;y1+;Y1++;	sp|P08603|CFAH_HUMAN	K	SS	868	0	882	8e-05	0.039565	4.68e-24	sp|P08603|CFAH_HUMAN	21	-0.00799	-2.10894
UGP_01.11815.11815.4.1.dta	3497	3789.63	2020.99	4	IPCSQPPQIEHGTIJSSR	3,Carbamidomethyl[C];	1768.65	1768.64	5-4-0-0-1	15	NXS	400	6	0.0859	5	0.06388	0.11076	3.03913	0.33661	T	b2+;b3+;b5+;b11+;y1+;Y0++;Y0++;Y1++;Y1++;Y2++;Y3++;	b5+;Y1++;	sp|P08603|CFAH_HUMAN	K	SS	868	0	882	8e-05	0.039565	4.68e-24	sp|P08603|CFAH_HUMAN	21	-0.00799	-2.10894
UGP_01.11817.11817.5.0.dta	3482	4696	2782.3	5	GNVAVTVSGHTCQHWSAQTPHTHJR	12,Carbamidomethyl[C];	1913.7	1913.68	5-4-1-0-0	24	NXT	534	0	0	4	0.11916	0.17773	2.83965	0.50469	T	b2+;b3+;b4+;y1+;	b3+;y1+;	sp|P00747|PLMN_HUMAN	R	TP	285	0	308	-0.00052	-0.18683	4.81e-20	sp|P00747|PLMN_HUMAN	28	-0.02339	-4.98188
UGP_01.11820.11820.6.3.dta	3482	4987.07	2782.3	6	GNVAVTVSGHTCQHWSAQTPHTHJR	12,Carbamidomethyl[C];	2204.77	2204.77	5-4-2-0-0	24	NXT	830	1	0.00638	6	0.2212	0.24443	3.60265	0.88061	T	b2+;b3+;b4+;b5+;b6+;y1+;Y1++;	b2+;b3+;b4+;	sp|P00747|PLMN_HUMAN	R	TP	285	0	308	-0.00052	-0.18683	4.81e-20	sp|P00747|PLMN_HUMAN	28	-0.0004	-0.0802236
UGP_01.11848.11848.5.0.dta	60	4693.05	2251.15	5	KEGYSJISYIVVNHQGISSR	-	2441.91	2441.88	7-5-0-0-2	6	NXS	318	0	0	3	0.05823	0.09026	1.93409	0.17457	T	b1+;b10+;y1+;	b1+;	sp|P49908|SEPP1_HUMAN	K	LK	78	0.01	83	-0.00118	-0.523949	2.38e-16	sp|P49908|SEPP1_HUMAN/tr|A0A182DWH7|A0A182DWH7_HUMAN/tr|A0A182DWH8|A0A182DWH8_HUMAN	7	-0.02302	-4.90615
UGP_01.11872.11872.5.3.dta	3533	4696.04	2012.09	5	KLHINHNJLTESVGPLPK	7,Deamidated[N];	2683.95	2683.97	4-5-2-0-3	8	NXT	296	0	0	3	0.06093	0.1393	1.94716	0.27124	T	b1+;y2+;y9+;	b1+;	sp|P51884|LUM_HUMAN	K	SL	120	0.01	127	-0.00146	-0.725259	3.23e-32	sp|P51884|LUM_HUMAN	7	0.02663	5.67199
UGP_01.11891.11891.4.0.dta	1473	3538.4	1333.62	4	GGSSGWSGGLAQJR	-	2204.77	2204.77	5-4-2-0-0	13	NXS	264	4	0.18269	4	0.01315	0.11376	3.03379	0.34514	T	b3+;b5+;b6+;y9+;Y0+;Y1+;Y1+;Y1++;	Y0+;Y1+;	sp|P07357|CO8A_HUMAN	R	ST	425	0	437	0.0026	1.94813	1.24e-12	sp|P07357|CO8A_HUMAN	12	-3e-05	-0.00848083
UGP_01.11900.11900.4.0.dta	4097	3424.38	1219.61	4	EVFVHPJYSK	0,Carbamyl[AnyN-term];	2204.77	2204.77	5-4-2-0-0	7	NXS	330	9	0.19882	3	0.02521	0.14531	3.88665	0.56477	T	b3+;b5+;y5+;Y0+;Y0+;Y1+;Y1+;Y2+;Y0++;Y1++;Y1++;Y2++;	Y0+;Y1+;Y1++;	sp|P04070|PROC_HUMAN	K	ST	284	0	290	-0.00221	-1.74897	5.93e-34	sp|P04070|PROC_HUMAN/tr|H7BYX9|H7BYX9_HUMAN/tr|E7END6|E7END6_HUMAN	1	-0.00098	-0.286267
UGP_01.11912.11912.4.0.dta	1473	3538.4	1333.62	4	GGSSGWSGGLAQJR	-	2204.77	2204.77	5-4-2-0-0	13	NXS	258	3	0.15103	4	0.00791	0.15143	3.03379	0.45941	T	b6+;b7+;y7+;y8+;Y0+;Y0+;Y1+;	Y0+;Y1+;	sp|P07357|CO8A_HUMAN	R	ST	425	0	437	0.0026	1.94813	1.24e-12	sp|P07357|CO8A_HUMAN	12	0.00045	0.127213
UGP_01.11913.11913.4.0.dta	1477	3538.4	1333.62	4	GGSSGWSGGLAQJR	-	2204.77	2204.77	5-4-2-0-0	13	NXS	258	6	0.20598	5	0.0343	0.15012	3.69399	0.55455	T	b5+;b6+;b9++;y4+;y8+;Y0+;Y0+;Y1+;Y2+;Y0++;Y1++;	b9++;Y0+;Y1+;	sp|P07357|CO8A_HUMAN	R	ST	425	0	437	0.0026	1.94813	1.24e-12	sp|P07357|CO8A_HUMAN	12	0.00045	0.127213
UGP_01.11917.11917.4.0.dta	1473	3538.4	1333.62	4	GGSSGWSGGLAQJR	-	2204.77	2204.77	5-4-2-0-0	13	NXS	258	6	0.13433	9	0.0253	0.19979	2.05294	0.41016	T	b5+;b6+;b8+;b10+;b11+;y1+;y7+;y8+;y10+;Y0+;Y0+;Y1+;Y1+;Y2+;Y1++;	Y1+;	sp|P07357|CO8A_HUMAN	R	ST	425	0	437	0.0026	1.94813	1.24e-12	sp|P07357|CO8A_HUMAN	12	0.00045	0.127213
UGP_01.11925.11925.3.4.dta	3706	3683.41	1818.81	3	PJATSSSSQDPESLQDR	-	1864.6	1864.63	9-2-0-0-0	2	NXT	134	0	0	4	0.07174	0.07688	3.03379	0.23323	T	b2+;b14+;y1+;y14+;	y1+;y14+;	sp|P05155|IC1_HUMAN	N	GE	24	0.01	25	0.0017	0.934171	7.98e-21	sp|P05155|IC1_HUMAN/tr|A0A087WUD9|A0A087WUD9_HUMAN/tr|B5MCB9|B5MCB9_HUMAN/tr|C9JZJ9|C9JZJ9_HUMAN/tr|E9PGN7|E9PGN7_HUMAN/tr|H9KV48|H9KV48_HUMAN	2	0.03456	9.38527
UGP_01.11930.11930.4.0.dta	1750	3962.53	994.463	4	VJMSNHHR	-	2968.07	2968.05	9-6-1-0-0	2	NXS	262	0	0	5	0.05749	0.12712	2.10436	0.2675	T	y1+;y2+;y3+;y5+;y6+;	y3+;	sp|P08185|CBG_HUMAN	Y	GL	30	0.01	31	-0.00017	-0.170777	3.23e-16	sp|P08185|CBG_HUMAN/tr|G3V4V7|G3V4V7_HUMAN/tr|G3V350|G3V350_HUMAN	1	-0.02314	-5.84115
UGP_01.11931.11931.5.0.dta	3482	4987.06	2782.3	5	GNVAVTVSGHTCQHWSAQTPHTHJR	12,Carbamidomethyl[C];	2204.76	2204.77	5-4-2-0-0	24	NXT	872	3	0.06337	5	0.10162	0.19172	4.2763	0.81984	T	b2+;b3+;b4+;b5+;y20++;Y1++;Y3++;Y4++;	b2+;b3+;b4+;Y1++;	sp|P00747|PLMN_HUMAN	R	TP	285	0	308	-0.00052	-0.18683	4.81e-20	sp|P00747|PLMN_HUMAN	28	0.00758	1.52024
UGP_01.11941.11941.4.1.dta	1473	3538.4	1333.62	4	GGSSGWSGGLAQJR	-	2204.77	2204.77	5-4-2-0-0	13	NXS	258	5	0.14862	5	0.01762	0.17003	3.03379	0.51583	T	b6+;b7+;y1+;y8+;y10+;Y0+;Y0+;Y1+;Y1+;Y2+;	Y0+;Y1+;	sp|P07357|CO8A_HUMAN	R	ST	425	0	437	0.0026	1.94813	1.24e-12	sp|P07357|CO8A_HUMAN	12	0.00048	0.135693
UGP_01.11945.11945.3.0.dta	2350	2902.21	1133.57	3	GLCVJASAVSR	3,Carbamidomethyl[C];	1768.64	1768.64	5-4-0-0-1	5	NXS	108	7	0.26613	4	0.04425	0.20158	3.75283	0.75651	T	y1+;y2+;y5+;y6+;Y0+;Y1+;Y1+;Y2+;Y3+;Y5+;Y2++;	y1+;Y1+;Y2+;	sp|P17936|IBP3_HUMAN	R	LR	112	0	116	0.00011	0.096954	1.44e-09	sp|P17936|IBP3_HUMAN/tr|A6XND0|A6XND0_HUMAN/tr|A6XND1|A6XND1_HUMAN/tr|B3KWK7|B3KWK7_HUMAN	13	-0.00085	-0.292982
UGP_01.11951.11951.3.0.dta	2347	3309.38	958.556	3	TPLTAJITK	-	2350.83	2350.83	5-4-2-0-1	6	NXT	396	6	0.23707	4	0.04663	0.12543	3.90115	0.48931	T	b4+;b6+;b7+;y4+;Y0+;Y0+;Y1+;Y2+;Y4+;Y1++;	b7+;Y0+;Y1+;	sp|P01877|IGHA2_HUMAN	K	SG	200	0	205	-0.00028	-0.291806	9.48e-23	sp|P01877|IGHA2_HUMAN/tr|A0A0G2JMB2|A0A0G2JMB2_HUMAN/tr|A0A286YEY5|A0A286YEY5_HUMAN	6	0.00529	1.59898
UGP_01.11952.11952.3.0.dta	2347	3309.38	958.556	3	TPLTAJITK	-	2350.83	2350.83	5-4-2-0-1	6	NXT	396	7	0.26444	3	0.02924	0.13412	3.09101	0.41458	T	b6+;b7+;y4+;Y0+;Y0+;Y1+;Y1+;Y2+;Y3+;Y4+;	Y0+;Y1+;	sp|P01877|IGHA2_HUMAN	K	SG	200	0	205	-0.00028	-0.291806	9.48e-23	sp|P01877|IGHA2_HUMAN/tr|A0A0G2JMB2|A0A0G2JMB2_HUMAN/tr|A0A286YEY5|A0A286YEY5_HUMAN	6	0.00529	1.59898
UGP_01.11967.11967.4.0.dta	533	3846.46	1948.78	4	HEEGHMLJCTCFGQGR	6,Oxidation[M];9,Carbamidomethyl[C];11,Carbamidomethyl[C];	1897.67	1897.68	4-4-1-0-1	8	NXT	114	0	0	7	0.109	0.14838	2.0649	0.30639	T	b2+;b4+;b5+;y1+;y4+;y7+;y8+;	b2+;	sp|P02751|FINC_HUMAN	R	GR	535	0.01	542	-8e-05	-0.041031	8.47e-28	sp|P02751|FINC_HUMAN	21	0.00827	2.1506
UGP_01.11972.11972.3.0.dta	2796	3902.55	1697.77	3	QEPERJECFLQHK	0,Gln->pyro-Glu[AnyN-termQ];8,Carbamidomethyl[C];	2204.78	2204.77	5-4-2-0-0	6	NXC	528	14	0.29225	7	0.04672	0.18719	5.63308	1.05447	T	b5+;y1+;y2+;y3+;y4+;y6+;y9++;Y0+;Y0+;Y1+;Y1+;Y4+;Y0++;Y0++;Y1++;Y1++;Y2++;Y2++;Y3++;Y4++;Y5++;	y2+;Y1+;Y1++;Y2++;Y3++;Y4++;	sp|P02768|ALBU_HUMAN	K	DD	118	0	123	0.00393	2.31345	2.29e-13	sp|P02768|ALBU_HUMAN/tr|A0A087WWT3|A0A087WWT3_HUMAN/tr|A0A0C4DGB6|A0A0C4DGB6_HUMAN/tr|H7C013|H7C013_HUMAN	7	-0.00395	-1.01242
UGP_01.11978.11978.4.0.dta	1750	4618.75	994.463	4	VJMSNHHR	-	3624.29	3624.27	10-7-2-0-0	2	NXS	304	0	0	3	0.07124	0.0767	2.10436	0.16141	T	y1+;y2+;y3+;	y3+;	sp|P08185|CBG_HUMAN	Y	GL	30	0.01	31	-0.00017	-0.170777	3.23e-16	sp|P08185|CBG_HUMAN/tr|G3V4V7|G3V4V7_HUMAN/tr|G3V350|G3V350_HUMAN	1	-0.01517	-3.28514
UGP_01.12019.12019.3.2.dta	3804	3319.36	1259.64	3	LHEITJETFR	-	2059.72	2059.73	5-4-1-0-1	6	NXT	344	3	0.03104	4	0.02312	0.1341	2.01646	0.27041	T	b2+;b3+;y1+;y4+;Y1+;Y4+;Y1++;	Y1+;	sp|Q6EMK4|VASN_HUMAN	R	GL	112	0.01	117	0.0002	0.158652	5.07e-12	sp|Q6EMK4|VASN_HUMAN	11	0.01499	4.51733
UGP_01.12044.12044.4.0.dta	975	3424.38	1219.61	4	EVFVHPJYSK	-	2204.77	2204.77	5-4-2-0-0	7	NXS	332	5	0.09523	5	0.03933	0.08645	3.07882	0.26617	T	b2+;b3+;b4+;b5+;y4+;Y0+;Y0+;Y1+;Y2+;Y1++;	Y0+;Y1+;	sp|P04070|PROC_HUMAN	K	ST	284	0.01	290	0.00065	0.532527	5.3e-07	sp|P04070|PROC_HUMAN/tr|E7END6|E7END6_HUMAN/tr|H7BYX9|H7BYX9_HUMAN	12	0.00013	0.0379742
UGP_01.12046.12046.3.1.dta	3804	3319.35	1259.64	3	LHEITJETFR	-	2059.71	2059.73	5-4-1-0-1	6	NXT	296	4	0.04964	3	0.02634	0.13601	2.01646	0.27427	T	b2+;b3+;y1+;Y0+;Y1+;Y1++;Y2++;	Y1+;	sp|Q6EMK4|VASN_HUMAN	R	GL	112	0.01	117	0.0002	0.158652	5.07e-12	sp|Q6EMK4|VASN_HUMAN	11	0.02494	7.51586
UGP_01.12047.12047.3.2.dta	3804	3319.35	1259.64	3	LHEITJETFR	-	2059.71	2059.73	5-4-1-0-1	6	NXT	296	4	0.03853	3	0.0238	0.129	2.01646	0.26013	T	b2+;b3+;y1+;Y0+;Y1+;Y1++;Y2++;	Y1+;	sp|Q6EMK4|VASN_HUMAN	R	GL	112	0.01	117	0.0002	0.158652	5.07e-12	sp|Q6EMK4|VASN_HUMAN	11	0.02494	7.51586
UGP_01.12062.12062.3.0.dta	1473	3538.4	1333.62	3	GGSSGWSGGLAQJR	-	2204.77	2204.77	5-4-2-0-0	13	NXS	270	12	0.21105	7	0.01	0.21969	3.03379	0.66649	T	b6+;b10+;b11+;b12+;y4+;y7+;y8+;Y0+;Y0+;Y1+;Y1+;Y2+;Y2+;Y3+;Y4+;Y5+;Y0++;Y1++;Y1++;	Y1+;Y4+;	sp|P07357|CO8A_HUMAN	R	ST	425	0	437	0.0026	1.94813	1.24e-12	sp|P07357|CO8A_HUMAN	12	-0.00098	-0.27704
UGP_01.12067.12067.3.1.dta	3963	2136.97	936.551	3	KLFVJTSK	-	1200.42	1200.43	4-2-0-0-1	5	NXS	8	0	0	3	0.07626	0.10734	2.10436	0.22588	T	b1+;y1+;y2+;	y2+;	sp|Q5VZ19|TDR10_HUMAN	R	RP	99	0.01	103	-0.00074	-0.789304	3.39e-13	sp|Q5VZ19|TDR10_HUMAN	5	0.00935	4.37744
UGP_01.12124.12124.4.0.dta	2557	3471.34	1266.56	4	LGJWSAMPSCK	7,Oxidation[M];10,Carbamidomethyl[C];	2204.78	2204.77	5-4-2-0-0	3	NXS	134	3	0.151	3	0.0856	0.19208	3.87262	0.74385	T	y4+;y7+;y8+;Y0+;Y1+;Y1++;	y4+;Y0+;Y1+;	sp|P02749|APOH_HUMAN	K	AS	251	0	253	0.00075	0.591695	1.68e-17	sp|P02749|APOH_HUMAN/tr|J3KS17|J3KS17_HUMAN	13	-0.00379	-1.09211
UGP_01.12136.12136.4.0.dta	2087	4318.88	2567.24	4	AKAALAAFNAQNJGSNFQLEEISR	9,Deamidated[N];12,Deamidated[N];16,Deamidated[N];	1751.64	1751.62	4-4-1-0-0	13	NXS	358	0	0	3	0.14361	0.07	2.83965	0.19878	T	b15++;y1+;y4+;	b15++;y1+;	sp|P02765|FETUA_HUMAN	A	AQ	164	0.01	176	0.01853	7.21506	3.92e-08	sp|P02765|FETUA_HUMAN/tr|C9JV77|C9JV77_HUMAN	2	-0.01601	-3.70783
UGP_01.12140.12140.4.2.dta	2087	4318.88	2567.24	4	AKAALAAFNAQNJGSNFQLEEISR	9,Deamidated[N];12,Deamidated[N];16,Deamidated[N];	1751.64	1751.62	4-4-1-0-0	13	NXS	362	0	0	3	0.14612	0.07011	2.83965	0.1991	T	b15++;y1+;y4+;	b15++;y1+;	sp|P02765|FETUA_HUMAN	A	AQ	164	0.01	176	0.01853	7.21506	3.92e-08	sp|P02765|FETUA_HUMAN/tr|C9JV77|C9JV77_HUMAN	2	-0.01547	-3.58277
UGP_01.12145.12145.4.0.dta	1788	4763.82	1827.8	4	AMDPNAAYVJMSNHHR	-	2936.02	2936.06	7-6-1-0-2	10	NXS	494	0	0	7	0.12025	0.07863	2.75931	0.21696	T	b6+;b4+++;y1+;y2+;y3+;y5+;y13++;	b4+++;y1+;	sp|P08185|CBG_HUMAN	Q	GL	22	0.01	31	0.00146	0.798343	1.35e-15	sp|P08185|CBG_HUMAN/tr|G3V350|G3V350_HUMAN/tr|G3V4V7|G3V4V7_HUMAN	2	0.038	7.97854
UGP_01.12151.12151.4.4.dta	1750	3961.52	994.463	4	VJMSNHHR	-	2967.06	2967.05	7-4-2-0-3	2	NXS	248	0	0	3	0.07257	0.08338	3.10363	0.25877	T	y1+;y2+;y3+;	y1+;y3+;	sp|P08185|CBG_HUMAN	Y	GL	30	0.01	31	-0.00017	-0.170777	3.23e-16	sp|P08185|CBG_HUMAN/tr|G3V4V7|G3V4V7_HUMAN/tr|G3V350|G3V350_HUMAN	1	-0.00679	-1.71442
UGP_01.12156.12156.4.0.dta	3497	3934.67	2020.99	4	IPCSQPPQIEHGTIJSSR	3,Carbamidomethyl[C];	1913.68	1913.68	5-4-1-0-0	15	NXS	552	5	0.05821	6	0.04701	0.12051	3.03913	0.36625	T	b2+;b3+;b5+;b11+;y1+;y13+;Y0++;Y1++;Y1++;Y2++;Y4++;	b5+;Y1++;	sp|P08603|CFAH_HUMAN	K	SS	868	0	882	8e-05	0.039565	4.68e-24	sp|P08603|CFAH_HUMAN	21	-0.00567	-1.4414
UGP_01.12158.12158.3.0.dta	506	2616.04	1050.5	3	PGSFGJATGSR	-	1565.54	1565.56	5-3-0-0-1	6	NXT	34	0	0	3	0.04705	0.11388	2.07742	0.23658	T	b2+;b3+;y1+;	y1+;	sp|Q7Z7M0|MEGF8_HUMAN	R	GC	1196	0.01	1201	0.00141	1.34096	2.27e-21	sp|Q7Z7M0|MEGF8_HUMAN	7	0.01933	7.39194
UGP_01.12159.12159.4.0.dta	2441	3643.57	2020.99	4	IPCSQPPQIEHGTIJSSR	3,Carbamidomethyl[C];	1622.58	1622.58	5-4-0-0-0	15	NXS	368	1	0.07017	4	0.07839	0.12293	2.89047	0.35533	T	b5+;y1+;y2+;y13++;Y1++;	b5+;Y1++;	sp|P08603|CFAH_HUMAN	K	SS	868	0	882	8e-05	0.039565	4.68e-24	sp|P08603|CFAH_HUMAN	21	-0.00148	-0.406307
UGP_01.12159.12159.5.5.dta	2441	4549.91	2020.99	5	IPCSQPPQIEHGTIJSSR	3,Carbamidomethyl[C];	2528.92	2528.88	7-4-2-0-0	15	NXS	702	1	0.07017	4	0.07839	0.12293	2.89047	0.35533	T	b5+;y1+;y2+;y13++;Y1++;	b5+;Y1++;	sp|P08603|CFAH_HUMAN	K	SS	868	0	882	8e-05	0.039565	4.68e-24	sp|P08603|CFAH_HUMAN	21	-0.04331	-9.52089
UGP_01.12168.12168.4.0.dta	287	3493.45	1521.73	4	SVTWSESGQJVTAR	-	1971.72	1971.72	5-5-0-0-1	10	NXT	420	2	0.12659	3	0.09016	0.14079	3.69399	0.52009	T	b3+;y1+;y3+;Y0+;Y1+;	y1+;y3+;Y1+;	sp|P01877|IGHA2_HUMAN	L	NF	38	0	47	-0.00036	-0.23642	1.21e-12	sp|P01877|IGHA2_HUMAN/tr|A0A0G2JMB2|A0A0G2JMB2_HUMAN/tr|A0A286YEY5|A0A286YEY5_HUMAN	2	0.00024	0.0687199
UGP_01.12169.12169.3.0.dta	287	3493.46	1521.73	3	SVTWSESGQJVTAR	-	1971.74	1971.72	5-5-0-0-1	10	NXT	456	4	0.06807	6	0.04311	0.13144	1.96652	0.25848	T	b3+;y1+;y2+;y3+;y4+;y5++;Y0+;Y0+;Y1+;Y2+;	Y1+;	sp|P01877|IGHA2_HUMAN	L	NF	38	0.01	47	-0.00036	-0.23642	1.21e-12	sp|P01877|IGHA2_HUMAN/tr|A0A0G2JMB2|A0A0G2JMB2_HUMAN/tr|A0A286YEY5|A0A286YEY5_HUMAN	2	-0.01681	-4.81321
UGP_01.12170.12170.3.0.dta	287	3493.46	1521.73	3	SVTWSESGQJVTAR	-	1971.74	1971.72	5-5-0-0-1	10	NXT	456	2	0.05872	4	0.03836	0.11339	1.96652	0.22298	T	b3+;y1+;y3+;y4+;Y1+;Y2+;	Y1+;	sp|P01877|IGHA2_HUMAN	L	NF	38	0.01	47	-0.00036	-0.23642	1.21e-12	sp|P01877|IGHA2_HUMAN/tr|A0A0G2JMB2|A0A0G2JMB2_HUMAN/tr|A0A286YEY5|A0A286YEY5_HUMAN	2	-0.01681	-4.81321
UGP_01.12171.12171.4.0.dta	287	3493.45	1521.73	4	SVTWSESGQJVTAR	-	1971.72	1971.72	5-5-0-0-1	10	NXT	420	1	0.06384	3	0.07472	0.10985	2.91667	0.32038	T	b3+;y1+;y3+;Y1+;	y1+;Y1+;	sp|P01877|IGHA2_HUMAN	L	NF	38	0.01	47	-0.00036	-0.23642	1.21e-12	sp|P01877|IGHA2_HUMAN/tr|A0A0G2JMB2|A0A0G2JMB2_HUMAN/tr|A0A286YEY5|A0A286YEY5_HUMAN	2	0.00024	0.0687199
UGP_01.12175.12175.3.2.dta	3224	3128.24	1425.69	3	GLESJSSTQFEVK	-	1702.56	1702.58	8-2-0-0-0	5	NXS	122	1	0.03498	4	0.02756	0.08032	2.06085	0.16554	T	b2+;y1+;y2+;y4+;Y1+;	Y1+;	sp|P0C0L4|CO4A_HUMAN	D	KY	222	0.01	226	-0.00023	-0.161215	1.93e-29	sp|P0C0L4|CO4A_HUMAN/sp|P0C0L5|CO4B_HUMAN/tr|A0A140TA49|A0A140TA49_HUMAN/tr|A0A140TA44|A0A140TA44_HUMAN/tr|A0A140TA29|A0A140TA29_HUMAN/tr|A0A0G2JPR0|A0A0G2JPR0_HUMAN/tr|A0A140TA32|A0A140TA32_HUMAN/tr|F5GXS0|F5GXS0_HUMAN/tr|A0A0G2JL54|A0A0G2JL54_HUMAN	1	0.02161	6.9103
UGP_01.12178.12178.3.0.dta	2841	3307.34	1774.81	3	FSDGLESJSSTQFEVK	-	1532.53	1532.55	3-3-1-0-1	8	NXS	264	0	0	5	0.16174	0.09777	3.03379	0.2966	T	y1+;y3+;y5+;y6+;y13+;	y1+;y13+;	sp|P0C0L4|CO4A_HUMAN	R	KY	219	0	226	0.00158	0.889741	5.11e-10	sp|P0C0L4|CO4A_HUMAN/sp|P0C0L5|CO4B_HUMAN/tr|A0A0G2JL54|A0A0G2JL54_HUMAN/tr|A0A0G2JPR0|A0A0G2JPR0_HUMAN/tr|A0A140TA29|A0A140TA29_HUMAN/tr|A0A140TA32|A0A140TA32_HUMAN/tr|A0A140TA44|A0A140TA44_HUMAN/tr|A0A140TA49|A0A140TA49_HUMAN/tr|F5GXS0|F5GXS0_HUMAN	14	0.02446	7.39798
UGP_01.12185.12185.2.0.dta	4141	3217.26	1157.52	2	EEQFJSTFR	0,Carbamyl[AnyN-term];	2059.74	2059.73	5-4-1-0-1	5	NXT	110	8	0.25034	3	0.02807	0.17774	3.90115	0.69338	T	y1+;y2+;y4+;Y0+;Y0+;Y1+;Y1+;Y2+;Y3+;Y4+;Y5+;	Y1+;Y2+;Y4+;	sp|P01859|IGHG2_HUMAN	R	VV	172	0	176	-0.00142	-1.18185	2.22e-31	sp|P01859|IGHG2_HUMAN/tr|A0A286YEY4|A0A286YEY4_HUMAN	1	-0.0014	-0.435289
UGP_01.12188.12188.2.0.dta	3001	3217.26	1157.52	2	EEQFJSTFR	-	2059.74	2059.73	5-4-1-0-1	5	NXT	110	8	0.18713	4	0.02149	0.13331	3.09101	0.41205	T	b3+;y1+;y2+;y3+;Y0+;Y0+;Y1+;Y1+;Y2+;Y3+;Y4+;Y1++;	Y1+;Y2+;	sp|P01859|IGHG2_HUMAN	R	VV	172	0	176	-0.00045	-0.388431	2.94e-19	sp|P01859|IGHG2_HUMAN/tr|A0A286YEY4|A0A286YEY4_HUMAN	6	-0.0014	-0.435289
UGP_01.12201.12201.3.0.dta	1185	3188.35	1274.66	3	AAIPSALDTJSSK	-	1913.69	1913.68	5-4-1-0-0	10	NXS	292	3	0.24658	4	0.03748	0.17823	3.84588	0.68545	T	b6+;b7+;y5+;y10+;Y0+;Y1+;Y2+;	y10+;Y0+;Y1+;	sp|Q08380|LG3BP_HUMAN	K	ST	542	0	551	-0.00054	-0.423316	9.13e-13	sp|Q08380|LG3BP_HUMAN	13	-0.01685	-5.2865
UGP_01.12206.12206.2.0.dta	3001	3217.26	1157.52	2	EEQFJSTFR	-	2059.74	2059.73	5-4-1-0-1	5	NXT	110	10	0.12167	6	0.02698	0.11596	2.09508	0.24296	T	b3+;b4+;b6+;y1+;y2+;y3+;Y0+;Y0+;Y1+;Y1+;Y2+;Y2+;Y3+;Y4+;Y5+;Y1++;	Y1+;	sp|P01859|IGHG2_HUMAN	R	VV	172	0.01	176	-0.00045	-0.388431	2.94e-19	sp|P01859|IGHG2_HUMAN/tr|A0A286YEY4|A0A286YEY4_HUMAN	6	-0.00139	-0.43218
UGP_01.12209.12209.3.3.dta	4141	2561.04	1157.52	3	EEQFJSTFR	0,Carbamyl[AnyN-term];	1403.52	1403.51	4-3-0-0-1	5	NXT	26	5	0.24914	3	0.02401	0.16442	3.90115	0.64141	T	y1+;y2+;y4+;Y0+;Y0+;Y1+;Y1+;Y2+;	Y0+;Y1+;Y2+;	sp|P01859|IGHG2_HUMAN	R	VV	172	0	176	-0.00142	-1.18185	2.22e-31	sp|P01859|IGHG2_HUMAN/tr|A0A286YEY4|A0A286YEY4_HUMAN	1	-0.00955	-3.73041
UGP_01.12211.12211.3.0.dta	3001	3233.23	1157.52	3	EEQFJSTFR	-	2075.71	2075.73	6-4-1-0-0	5	NXT	58	5	0.08708	4	0.02027	0.11456	2.09508	0.24	T	y1+;y2+;y3+;y4+;Y0+;Y0+;Y1+;Y1+;Y5+;	Y1+;	sp|P01859|IGHG2_HUMAN	R	VV	172	0.01	176	-0.00045	-0.388431	2.94e-19	sp|P01859|IGHG2_HUMAN/tr|A0A286YEY4|A0A286YEY4_HUMAN	6	0.02134	6.60231
UGP_01.12213.12213.3.0.dta	287	3493.46	1521.73	3	SVTWSESGQJVTAR	-	1971.74	1971.72	5-5-0-0-1	10	NXT	456	4	0.11152	5	0.05648	0.15819	1.96652	0.31109	T	b3+;y1+;y2+;y3+;y4+;Y0+;Y0+;Y1+;Y2+;	Y1+;	sp|P01877|IGHA2_HUMAN	L	NF	38	0.01	47	-0.00036	-0.23642	1.21e-12	sp|P01877|IGHA2_HUMAN/tr|A0A0G2JMB2|A0A0G2JMB2_HUMAN/tr|A0A286YEY5|A0A286YEY5_HUMAN	2	-0.01716	-4.91342
UGP_01.12215.12215.3.0.dta	4141	2561.04	1157.52	3	EEQFJSTFR	0,Carbamyl[AnyN-term];	1403.52	1403.51	4-3-0-0-1	5	NXT	26	5	0.35146	3	0.04845	0.21182	5.26063	1.11432	T	y1+;y2+;y4+;Y0+;Y0+;Y1+;Y1+;Y2+;	y1+;Y0+;Y1+;Y1+;Y2+;	sp|P01859|IGHG2_HUMAN	R	VV	172	0	176	-0.00142	-1.18185	2.22e-31	sp|P01859|IGHG2_HUMAN/tr|A0A286YEY4|A0A286YEY4_HUMAN	1	-0.00955	-3.73041
UGP_01.12227.12227.2.0.dta	3001	3217.26	1157.52	2	EEQFJSTFR	-	2059.74	2059.73	5-4-1-0-1	5	NXT	110	7	0.11567	4	0.02656	0.13629	2.09508	0.28554	T	y1+;y2+;y3+;y4+;Y0+;Y0+;Y1+;Y1+;Y2+;Y3+;Y1++;	Y1+;	sp|P01859|IGHG2_HUMAN	R	VV	172	0.01	176	-0.00045	-0.388431	2.94e-19	sp|P01859|IGHG2_HUMAN/tr|A0A286YEY4|A0A286YEY4_HUMAN	6	-0.00123	-0.382433
UGP_01.12231.12231.2.0.dta	3001	3217.26	1157.52	2	EEQFJSTFR	-	2059.74	2059.73	5-4-1-0-1	5	NXT	110	9	0.10947	6	0.02655	0.11042	2.09508	0.23133	T	b3+;b4+;b6+;y1+;y2+;y3+;Y0+;Y0+;Y1+;Y1+;Y2+;Y2+;Y3+;Y4+;Y1++;	Y1+;	sp|P01859|IGHG2_HUMAN	R	VV	172	0.01	176	-0.00045	-0.388431	2.94e-19	sp|P01859|IGHG2_HUMAN/tr|A0A286YEY4|A0A286YEY4_HUMAN	6	-0.00123	-0.382433
UGP_01.12251.12251.3.0.dta	3001	3217.27	1157.52	3	EEQFJSTFR	-	2059.74	2059.73	5-4-1-0-1	5	NXT	124	10	0.04766	9	0.01195	0.10983	2.09508	0.23011	T	b3+;b4+;b5+;b6+;y2+;y3+;y5+;y6+;y7+;Y0+;Y0+;Y1+;Y1+;Y2+;Y2+;Y3+;Y3+;Y4+;Y4+;	Y1+;	sp|P01859|IGHG2_HUMAN	R	VV	172	0.01	176	-0.00045	-0.388431	2.94e-19	sp|P01859|IGHG2_HUMAN/tr|A0A286YEY4|A0A286YEY4_HUMAN	6	-0.00947	-2.94441
UGP_01.12252.12252.2.0.dta	3001	3217.26	1157.52	2	EEQFJSTFR	-	2059.74	2059.73	5-4-1-0-1	5	NXT	110	8	0.10181	6	0.02918	0.10846	2.09508	0.22723	T	b3+;b4+;b6+;y1+;y2+;y3+;Y0+;Y0+;Y1+;Y1+;Y2+;Y3+;Y4+;Y1++;	Y1+;	sp|P01859|IGHG2_HUMAN	R	VV	172	0.01	176	-0.00045	-0.388431	2.94e-19	sp|P01859|IGHG2_HUMAN/tr|A0A286YEY4|A0A286YEY4_HUMAN	6	-0.00105	-0.326467
UGP_01.12253.12253.3.0.dta	3001	3217.27	1157.52	3	EEQFJSTFR	-	2059.74	2059.73	5-4-1-0-1	5	NXT	124	6	0.24115	3	0.0089	0.11545	3.09101	0.35685	T	b2+;y2+;y3+;Y0+;Y0+;Y1+;Y1+;Y2+;Y4+;	Y1+;Y4+;	sp|P01859|IGHG2_HUMAN	R	VV	172	0.01	176	-0.00045	-0.388431	2.94e-19	sp|P01859|IGHG2_HUMAN/tr|A0A286YEY4|A0A286YEY4_HUMAN	6	-0.00947	-2.94441
UGP_01.12290.12290.4.1.dta	1282	3956.63	2367.06	4	EDNAVQPJSSYTYVWHATER	-	1589.56	1589.57	3-4-1-0-0	8	NXS	722	3	0.12885	3	0.04293	0.07213	3.6544	0.26361	T	b13+;b2++;y1+;Y2++;Y3++;Y3++;	b13+;Y2++;Y3++;	sp|P12259|FA5_HUMAN	K	SG	1696	0.01	1703	-0.00128	-0.54053	2.32e-31	sp|P12259|FA5_HUMAN/tr|A0A0A0MRJ7|A0A0A0MRJ7_HUMAN	14	0.00889	2.24744
UGP_01.12291.12291.4.0.dta	2441	3934.66	2020.99	4	IPCSQPPQIEHGTIJSSR	3,Carbamidomethyl[C];	1913.68	1913.68	5-4-1-0-0	15	NXS	536	6	0.07542	15	0.10076	0.18366	2.89047	0.53086	T	b2+;b3+;b5+;b6+;b8+;b9+;b11+;b16++;y1+;y2+;y3+;y13+;y13++;y15++;y17++;Y0++;Y0++;Y1++;Y1++;Y2++;Y3++;	b5+;Y1++;	sp|P08603|CFAH_HUMAN	K	SS	868	0	882	8e-05	0.039565	4.68e-24	sp|P08603|CFAH_HUMAN	21	-0.00156	-0.396577
UGP_01.12295.12295.4.0.dta	2441	3934.66	2020.99	4	IPCSQPPQIEHGTIJSSR	3,Carbamidomethyl[C];	1913.68	1913.68	5-4-1-0-0	15	NXS	536	8	0.10125	14	0.11317	0.21107	2.89047	0.6101	T	b2+;b3+;b5+;b6+;b8+;b9+;b10+;y1+;y2+;y3+;y13+;y13++;y15++;y17++;Y0+;Y0++;Y0++;Y1++;Y1++;Y2++;Y2++;Y3++;	b5+;Y1++;	sp|P08603|CFAH_HUMAN	K	SS	868	0	882	8e-05	0.039565	4.68e-24	sp|P08603|CFAH_HUMAN	21	-0.00156	-0.396577
UGP_01.12314.12314.3.0.dta	287	3331.38	1521.73	3	SVTWSESGQJVTAR	-	1809.65	1809.67	4-5-0-0-1	10	NXT	328	2	0.16241	3	0.059	0.14992	2.91667	0.43726	T	y1+;y2+;y3+;Y0+;Y1+;	y3+;Y1+;	sp|P01877|IGHA2_HUMAN	L	NF	38	0	47	-0.00036	-0.23642	1.21e-12	sp|P01877|IGHA2_HUMAN/tr|A0A0G2JMB2|A0A0G2JMB2_HUMAN/tr|A0A286YEY5|A0A286YEY5_HUMAN	2	0.01454	4.3659
UGP_01.12317.12317.4.3.dta	3497	4445.83	2020.99	4	IPCSQPPQIEHGTIJSSR	3,Carbamidomethyl[C];	2424.84	2424.87	6-5-1-0-1	15	NXS	1022	3	0.09022	3	0.05284	0.09285	3.03913	0.28219	T	b2+;b5+;y1+;Y0++;Y1++;Y1++;	b5+;Y1++;	sp|P08603|CFAH_HUMAN	K	SS	868	0	882	8e-05	0.039565	4.68e-24	sp|P08603|CFAH_HUMAN	21	0.02781	6.25676
UGP_01.12331.12331.3.0.dta	4164	3069.23	864.457	3	GVNFJVSK	0,Carbamyl[AnyN-term];	2204.77	2204.77	5-4-2-0-0	5	NXS	188	7	0.27836	5	0.0355	0.13969	3.91617	0.54706	T	b3+;b5+;b6+;b7+;y4+;Y0+;Y0+;Y1+;Y1+;Y2+;Y3+;Y4+;	Y0+;Y1+;Y4+;	sp|P03952|KLKB1_HUMAN	R	VS	123	0	127	0.00027	0.29721	1.47e-15	sp|P03952|KLKB1_HUMAN/tr|C9JCT1|C9JCT1_HUMAN/tr|H0YAC1|H0YAC1_HUMAN/tr|E9PBC5|E9PBC5_HUMAN/tr|C9J075|C9J075_HUMAN	1	-0.00132	-0.430216
UGP_01.12360.12360.4.0.dta	2441	3934.67	2020.99	4	IPCSQPPQIEHGTIJSSR	3,Carbamidomethyl[C];	1913.68	1913.68	5-4-1-0-0	15	NXS	536	7	0.08053	15	0.12837	0.20302	2.89047	0.58684	T	b2+;b3+;b4+;b5+;b6+;b8+;b9+;b10+;b11+;y1+;y2+;y3+;y13+;y13++;y17++;Y0++;Y0++;Y1++;Y1++;Y2++;Y2++;Y3++;	b5+;Y1++;	sp|P08603|CFAH_HUMAN	K	SS	868	0	882	8e-05	0.039565	4.68e-24	sp|P08603|CFAH_HUMAN	21	-0.00165	-0.419457
UGP_01.12372.12372.5.0.dta	1985	3935.67	2020.99	5	IPCSQPPQIEHGTIJSSR	3,Carbamidomethyl[C];	1914.68	1914.7	5-4-0-0-2	15	NXS	560	6	0.18879	3	0.0603	0.13783	3.48056	0.47972	T	b3+;b5+;y1+;Y0++;Y1++;Y1++;Y2++;Y3++;Y1+++;	b5+;Y1++;Y1+++;	sp|P08603|CFAH_HUMAN	K	SS	868	0	882	8e-05	0.039565	4.68e-24	sp|P08603|CFAH_HUMAN	21	0.01288	3.27348
UGP_01.12388.12388.3.0.dta	4164	3069.23	864.457	3	GVNFJVSK	0,Carbamyl[AnyN-term];	2204.77	2204.77	5-4-2-0-0	5	NXS	188	8	0.14437	8	0.05282	0.15874	3.10363	0.49267	T	b3+;b5+;b6+;b7+;y2+;y3+;y4+;y6+;Y0+;Y0+;Y1+;Y1+;Y2+;Y3+;Y4+;Y5+;	Y0+;Y1+;	sp|P03952|KLKB1_HUMAN	R	VS	123	0	127	0.00027	0.29721	1.47e-15	sp|P03952|KLKB1_HUMAN/tr|C9JCT1|C9JCT1_HUMAN/tr|H0YAC1|H0YAC1_HUMAN/tr|E9PBC5|E9PBC5_HUMAN/tr|C9J075|C9J075_HUMAN	1	-0.00103	-0.335699
UGP_01.12401.12401.3.0.dta	4164	3069.23	864.457	3	GVNFJVSK	0,Carbamyl[AnyN-term];	2204.77	2204.77	5-4-2-0-0	5	NXS	188	11	0.18966	9	0.05985	0.19742	3.91617	0.77314	T	b3+;b5+;b6+;b7+;y2+;y3+;y4+;y5+;y6+;Y0+;Y0+;Y1+;Y1+;Y2+;Y2+;Y3+;Y3+;Y4+;Y4+;Y5+;	b6+;Y0+;Y1+;	sp|P03952|KLKB1_HUMAN	R	VS	123	0	127	0.00027	0.29721	1.47e-15	sp|P03952|KLKB1_HUMAN/tr|C9JCT1|C9JCT1_HUMAN/tr|H0YAC1|H0YAC1_HUMAN/tr|E9PBC5|E9PBC5_HUMAN/tr|C9J075|C9J075_HUMAN	1	-0.00076	-0.2477
UGP_01.12415.12415.4.1.dta	4164	3069.23	864.457	4	GVNFJVSK	0,Carbamyl[AnyN-term];	2204.77	2204.77	5-4-2-0-0	5	NXS	174	8	0.2846	9	0.03549	0.20103	3.91617	0.78726	T	b3+;b4+;b5+;b6+;b7+;y2+;y3+;y4+;y6+;Y0+;Y0+;Y1+;Y1+;Y2+;Y3+;Y4+;Y5+;	Y0+;Y1+;Y4+;	sp|P03952|KLKB1_HUMAN	R	VS	123	0	127	0.00027	0.29721	1.47e-15	sp|P03952|KLKB1_HUMAN/tr|C9JCT1|C9JCT1_HUMAN/tr|H0YAC1|H0YAC1_HUMAN/tr|E9PBC5|E9PBC5_HUMAN/tr|C9J075|C9J075_HUMAN	1	0.00262	0.853916
UGP_01.12418.12418.3.0.dta	2801	2851.2	1228.62	3	EJISDPTSPLR	-	1622.58	1622.58	5-4-0-0-0	2	NXS	144	6	0.24196	5	0.2266	0.27035	4.44537	1.20179	T	y1+;y3+;y4+;y6+;y8+;Y0+;Y1+;Y1+;Y2+;Y4+;Y1++;	y6+;Y1+;Y4+;Y1++;	sp|P01591|IGJ_HUMAN	R	TR	70	0	71	0.00078	0.634352	6.09e-07	sp|P01591|IGJ_HUMAN/tr|D6RD17|D6RD17_HUMAN/tr|D6RHJ6|D6RHJ6_HUMAN	14	-0.00148	-0.519263
UGP_01.12423.12423.4.2.dta	3497	4299.78	2020.99	4	IPCSQPPQIEHGTIJSSR	3,Carbamidomethyl[C];	2278.79	2278.81	6-5-1-0-0	15	NXS	860	2	0.03723	4	0.06719	0.08428	3.03913	0.25613	T	b3+;b5+;y1+;y2+;Y1++;Y1++;	b5+;Y1++;	sp|P08603|CFAH_HUMAN	K	SS	868	0.01	882	8e-05	0.039565	4.68e-24	sp|P08603|CFAH_HUMAN	21	0.01557	3.62198
UGP_01.12437.12437.3.0.dta	3497	4080.73	2020.99	3	IPCSQPPQIEHGTIJSSR	3,Carbamidomethyl[C];	2059.74	2059.73	5-4-1-0-1	15	NXS	592	9	0.24205	5	0.07853	0.19159	5.18431	0.99329	T	b2+;b3+;b5+;b10+;y3+;Y0+;Y1+;Y1++;Y1++;Y2++;Y2++;Y3++;Y3++;Y4++;	b5+;Y1++;Y1++;Y2++;Y3++;	sp|P08603|CFAH_HUMAN	K	SS	868	0	882	8e-05	0.039565	4.68e-24	sp|P08603|CFAH_HUMAN	21	-0.00665	-1.63001
UGP_01.12438.12438.3.0.dta	2801	2851.2	1228.62	3	EJISDPTSPLR	-	1622.58	1622.58	5-4-0-0-0	2	NXS	146	7	0.2893	5	0.23296	0.25592	6.22538	1.59322	T	y1+;y3+;y6+;y8+;y10++;Y0+;Y1+;Y3+;Y4+;Y5+;Y1++;Y2++;	y6+;y10++;Y1+;Y3+;Y4+;Y5+;Y1++;	sp|P01591|IGJ_HUMAN	R	TR	70	0	71	0.00078	0.634352	6.09e-07	sp|P01591|IGJ_HUMAN/tr|D6RD17|D6RD17_HUMAN/tr|D6RHJ6|D6RHJ6_HUMAN	14	-0.00205	-0.719249
UGP_01.12439.12439.3.0.dta	4164	3069.23	864.457	3	GVNFJVSK	0,Carbamyl[AnyN-term];	2204.77	2204.77	5-4-2-0-0	5	NXS	186	11	0.21088	9	0.06509	0.20825	3.91617	0.81555	T	b3+;b5+;b6+;b7+;y2+;y3+;y4+;y5+;y6+;Y0+;Y0+;Y1+;Y1+;Y2+;Y2+;Y3+;Y3+;Y4+;Y4+;Y5+;	b6+;Y0+;Y1+;	sp|P03952|KLKB1_HUMAN	R	VS	123	0	127	0.00027	0.29721	1.47e-15	sp|P03952|KLKB1_HUMAN/tr|C9JCT1|C9JCT1_HUMAN/tr|H0YAC1|H0YAC1_HUMAN/tr|E9PBC5|E9PBC5_HUMAN/tr|C9J075|C9J075_HUMAN	1	-0.00019	-0.0619251
UGP_01.12442.12442.4.0.dta	2441	4080.72	2020.99	4	IPCSQPPQIEHGTIJSSR	3,Carbamidomethyl[C];	2059.73	2059.73	5-4-1-0-1	15	NXS	594	6	0.06502	10	0.07385	0.16179	2.89047	0.46765	T	b2+;b3+;b5+;b8+;b9+;b10+;y1+;y2+;y3+;y13++;Y0++;Y0++;Y1++;Y1++;Y2++;Y3++;	b5+;Y1++;	sp|P08603|CFAH_HUMAN	K	SS	868	0	882	8e-05	0.039565	4.68e-24	sp|P08603|CFAH_HUMAN	21	0	0
UGP_01.12444.12444.3.0.dta	3001	3176.23	1157.52	3	EEQFJSTFR	-	2018.71	2018.71	6-3-1-0-1	5	NXT	82	6	0.12096	4	0.02463	0.13308	2.09508	0.27881	T	y1+;y2+;y3+;y4+;Y0+;Y0+;Y1+;Y1+;Y2+;Y3+;	Y1+;	sp|P01859|IGHG2_HUMAN	R	VV	172	0.01	176	-0.00045	-0.388431	2.94e-19	sp|P01859|IGHG2_HUMAN/tr|A0A286YEY4|A0A286YEY4_HUMAN	6	-0.00368	-1.15897
UGP_01.12455.12455.4.0.dta	2441	3934.67	2020.99	4	IPCSQPPQIEHGTIJSSR	3,Carbamidomethyl[C];	1913.68	1913.68	5-4-1-0-0	15	NXS	558	8	0.22872	6	0.08167	0.20618	4.3441	0.89567	T	b3+;b5+;b10+;b11+;y1+;y13++;Y0++;Y0++;Y1++;Y1++;Y2++;Y3++;Y4++;Y5++;	b5+;Y1++;Y3++;Y4++;	sp|P08603|CFAH_HUMAN	K	SS	868	0	882	8e-05	0.039565	4.68e-24	sp|P08603|CFAH_HUMAN	21	-0.00617	-1.56851
UGP_01.12461.12461.2.0.dta	4164	3069.23	864.457	2	GVNFJVSK	0,Carbamyl[AnyN-term];	2204.77	2204.77	5-4-2-0-0	5	NXS	176	8	0.56686	4	0.07182	0.24604	5.88413	1.44772	T	b3+;b4+;b6+;b7+;Y0+;Y0+;Y1+;Y1+;Y2+;Y3+;Y4+;Y5+;	b6+;Y0+;Y1+;Y2+;Y3+;Y4+;	sp|P03952|KLKB1_HUMAN	R	VS	123	0	127	0.00027	0.29721	1.47e-15	sp|P03952|KLKB1_HUMAN/tr|C9JCT1|C9JCT1_HUMAN/tr|H0YAC1|H0YAC1_HUMAN/tr|E9PBC5|E9PBC5_HUMAN/tr|C9J075|C9J075_HUMAN	1	0.00088	0.286811
UGP_01.12462.12462.2.0.dta	4164	3069.23	864.457	2	GVNFJVSK	0,Carbamyl[AnyN-term];	2204.77	2204.77	5-4-2-0-0	5	NXS	176	8	0.50126	8	0.07608	0.27185	5.88413	1.5996	T	b3+;b4+;b5+;b6+;b7+;y2+;y3+;y4+;Y0+;Y0+;Y1+;Y1+;Y2+;Y3+;Y4+;Y5+;	b6+;Y0+;Y0+;Y1+;Y2+;Y4+;	sp|P03952|KLKB1_HUMAN	R	VS	123	0	127	0.00027	0.29721	1.47e-15	sp|P03952|KLKB1_HUMAN/tr|C9JCT1|C9JCT1_HUMAN/tr|H0YAC1|H0YAC1_HUMAN/tr|E9PBC5|E9PBC5_HUMAN/tr|C9J075|C9J075_HUMAN	1	0.00088	0.286811
UGP_01.12466.12466.2.0.dta	4164	3069.23	864.457	2	GVNFJVSK	0,Carbamyl[AnyN-term];	2204.77	2204.77	5-4-2-0-0	5	NXS	176	9	0.40983	9	0.08367	0.24899	5.27921	1.31449	T	b2+;b3+;b4+;b5+;b6+;b7+;y2+;y3+;y4+;Y0+;Y0+;Y1+;Y1+;Y2+;Y3+;Y3+;Y4+;Y5+;	b6+;Y0+;Y1+;Y2+;Y4+;	sp|P03952|KLKB1_HUMAN	R	VS	123	0	127	0.00027	0.29721	1.47e-15	sp|P03952|KLKB1_HUMAN/tr|C9JCT1|C9JCT1_HUMAN/tr|H0YAC1|H0YAC1_HUMAN/tr|E9PBC5|E9PBC5_HUMAN/tr|C9J075|C9J075_HUMAN	1	0.00088	0.286811
UGP_01.12478.12478.3.0.dta	3001	3176.23	1157.52	3	EEQFJSTFR	-	2018.71	2018.71	6-3-1-0-1	5	NXT	84	6	0.3331	4	0.02257	0.19742	3.90115	0.77015	T	y1+;y2+;y3+;y4+;Y0+;Y0+;Y1+;Y1+;Y2+;Y3+;	Y0+;Y1+;Y1+;	sp|P01859|IGHG2_HUMAN	R	VV	172	0	176	-0.00045	-0.388431	2.94e-19	sp|P01859|IGHG2_HUMAN/tr|A0A286YEY4|A0A286YEY4_HUMAN	6	-0.00251	-0.790494
UGP_01.12509.12509.4.0.dta	3001	3055.21	1157.52	4	EEQFJSTFR	-	1897.69	1897.68	4-4-1-0-1	5	NXT	106	6	0.26334	4	0.01966	0.17443	3.09101	0.53918	T	y1+;y2+;y3+;y4+;Y0+;Y0+;Y1+;Y1+;Y2+;Y4+;	Y0+;Y1+;	sp|P01859|IGHG2_HUMAN	R	VV	172	0	176	-0.00045	-0.388431	2.94e-19	sp|P01859|IGHG2_HUMAN/tr|A0A286YEY4|A0A286YEY4_HUMAN	6	-0.0032	-1.04774
UGP_01.12511.12511.4.0.dta	1750	4764.8	994.463	4	VJMSNHHR	-	3770.34	3770.33	10-7-2-0-1	2	NXS	314	0	0	3	0.06699	0.08035	2.10436	0.16909	T	y1+;y2+;y3+;	y3+;	sp|P08185|CBG_HUMAN	Y	GL	30	0.01	31	-0.00017	-0.170777	3.23e-16	sp|P08185|CBG_HUMAN/tr|G3V4V7|G3V4V7_HUMAN/tr|G3V350|G3V350_HUMAN	1	-0.00567	-1.19023
UGP_01.12518.12518.4.0.dta	3497	4080.72	2020.99	4	IPCSQPPQIEHGTIJSSR	3,Carbamidomethyl[C];	2059.74	2059.73	5-4-1-0-1	15	NXS	592	6	0.03987	8	0.05054	0.10534	2.05687	0.21667	T	b2+;b3+;b4+;b5+;b8+;b14+;y1+;y3+;Y0++;Y0++;Y1++;Y1++;Y2++;Y3++;	Y1++;	sp|P08603|CFAH_HUMAN	K	SS	868	0.01	882	8e-05	0.039565	4.68e-24	sp|P08603|CFAH_HUMAN	21	-0.00064	-0.156874
UGP_01.12520.12520.4.0.dta	3497	4080.72	2020.99	4	IPCSQPPQIEHGTIJSSR	3,Carbamidomethyl[C];	2059.74	2059.73	5-4-1-0-1	15	NXS	592	7	0.05014	9	0.06555	0.15459	2.05687	0.31796	T	b2+;b3+;b5+;b6+;b8+;y1+;y2+;y3+;y13+;Y0++;Y0++;Y1++;Y1++;Y2++;Y3++;Y4++;	Y1++;	sp|P08603|CFAH_HUMAN	K	SS	868	0	882	8e-05	0.039565	4.68e-24	sp|P08603|CFAH_HUMAN	21	-0.00064	-0.156874
UGP_01.12521.12521.3.0.dta	3001	3055.21	1157.52	3	EEQFJSTFR	-	1897.69	1897.68	4-4-1-0-1	5	NXT	108	8	0.07849	9	0.03055	0.17123	2.09508	0.35874	T	b3+;b4+;b6+;y1+;y2+;y3+;y4+;y5+;y6+;Y0+;Y0+;Y1+;Y1+;Y2+;Y3+;Y4+;Y5+;	Y1+;	sp|P01859|IGHG2_HUMAN	R	VV	172	0.01	176	-0.00045	-0.388431	2.94e-19	sp|P01859|IGHG2_HUMAN/tr|A0A286YEY4|A0A286YEY4_HUMAN	6	-0.00699	-2.28864
UGP_01.12522.12522.4.0.dta	3497	4080.72	2020.99	4	IPCSQPPQIEHGTIJSSR	3,Carbamidomethyl[C];	2059.74	2059.73	5-4-1-0-1	15	NXS	592	5	0.05408	9	0.06849	0.14744	3.03913	0.44808	T	b2+;b3+;b5+;b8+;b9+;b12+;y2+;y3+;y13+;Y0++;Y0++;Y1++;Y1++;Y2++;	b5+;Y1++;	sp|P08603|CFAH_HUMAN	K	SS	868	0	882	8e-05	0.039565	4.68e-24	sp|P08603|CFAH_HUMAN	21	-0.00064	-0.156874
UGP_01.12523.12523.4.0.dta	2441	4080.72	2020.99	4	IPCSQPPQIEHGTIJSSR	3,Carbamidomethyl[C];	2059.74	2059.73	5-4-1-0-1	15	NXS	592	8	0.05872	12	0.08136	0.15907	2.89047	0.45979	T	b2+;b3+;b5+;b6+;b8+;b9+;b10+;b11+;y2+;y3+;y13++;y17++;Y0++;Y0++;Y1++;Y1++;Y2++;Y2++;Y3++;Y4++;	b5+;Y1++;	sp|P08603|CFAH_HUMAN	K	SS	868	0	882	8e-05	0.039565	4.68e-24	sp|P08603|CFAH_HUMAN	21	-0.00064	-0.156874
UGP_01.12527.12527.4.0.dta	2441	3934.67	2020.99	4	IPCSQPPQIEHGTIJSSR	3,Carbamidomethyl[C];	1913.69	1913.68	5-4-1-0-0	15	NXS	548	9	0.12119	10	0.10289	0.20676	2.89047	0.59763	T	b2+;b3+;b5+;b6+;b10+;b16++;y1+;y2+;y3+;y13++;Y0+;Y0++;Y0++;Y1++;Y1++;Y2++;Y2++;Y3++;Y4++;	b5+;Y1++;	sp|P08603|CFAH_HUMAN	K	SS	868	0	882	8e-05	0.039565	4.68e-24	sp|P08603|CFAH_HUMAN	21	-0.00945	-2.40233
UGP_01.12531.12531.2.0.dta	3001	3055.21	1157.52	2	EEQFJSTFR	-	1897.68	1897.68	4-4-1-0-1	5	NXT	106	10	0.25526	4	0.02266	0.18064	4.61262	0.83322	T	b3+;y1+;y2+;y4+;Y0+;Y0+;Y1+;Y1+;Y2+;Y2+;Y3+;Y4+;Y5+;Y1++;	Y0+;Y1+;Y2+;Y4+;	sp|P01859|IGHG2_HUMAN	R	VV	172	0	176	-0.00045	-0.388431	2.94e-19	sp|P01859|IGHG2_HUMAN/tr|A0A286YEY4|A0A286YEY4_HUMAN	6	-0.00233	-0.762884
UGP_01.12533.12533.4.1.dta	960	4110.69	1435.73	4	PPQIEHGTIJSSR	-	2674.97	2674.94	7-4-2-0-1	10	NXS	758	3	0.04353	4	0.04463	0.10463	1.9782	0.20697	T	b5+;b6+;y1+;y3+;Y1+;Y1++;Y3++;	Y1++;	sp|P08603|CFAH_HUMAN	Q	SS	873	0.01	882	0.00114	0.793477	1.75e-22	sp|P08603|CFAH_HUMAN	1	-0.0296	-7.20244
UGP_01.12540.12540.3.0.dta	3001	3176.23	1157.52	3	EEQFJSTFR	-	2018.71	2018.71	6-3-1-0-1	5	NXT	82	5	0.2702	4	0.02857	0.17062	3.90115	0.66561	T	b2+;y1+;y3+;y4+;Y0+;Y0+;Y1+;Y1+;Y1++;	Y0+;Y1+;Y1+;	sp|P01859|IGHG2_HUMAN	R	VV	172	0	176	-0.00045	-0.388431	2.94e-19	sp|P01859|IGHG2_HUMAN/tr|A0A286YEY4|A0A286YEY4_HUMAN	6	-0.00067	-0.211009
UGP_01.12542.12542.2.0.dta	3001	3055.21	1157.52	2	EEQFJSTFR	-	1897.68	1897.68	4-4-1-0-1	5	NXT	108	10	0.19657	5	0.03177	0.14601	3.09101	0.45133	T	b3+;b4+;y1+;y2+;y3+;Y0+;Y0+;Y1+;Y1+;Y2+;Y2+;Y3+;Y4+;Y5+;Y1++;	Y1+;Y2+;	sp|P01859|IGHG2_HUMAN	R	VV	172	0	176	-0.00045	-0.388431	2.94e-19	sp|P01859|IGHG2_HUMAN/tr|A0A286YEY4|A0A286YEY4_HUMAN	6	-0.00212	-0.694126
UGP_01.12556.12556.2.0.dta	3001	3055.21	1157.52	2	EEQFJSTFR	-	1897.68	1897.68	4-4-1-0-1	5	NXT	108	10	0.15063	7	0.03753	0.16289	2.09508	0.34127	T	b3+;b4+;b6+;y1+;y2+;y3+;y4+;Y0+;Y0+;Y1+;Y1+;Y2+;Y2+;Y3+;Y3+;Y4+;Y1++;	Y1+;	sp|P01859|IGHG2_HUMAN	R	VV	172	0.01	176	-0.00045	-0.388431	2.94e-19	sp|P01859|IGHG2_HUMAN/tr|A0A286YEY4|A0A286YEY4_HUMAN	6	-0.00212	-0.694126
UGP_01.12561.12561.4.0.dta	2441	4299.78	2020.99	4	IPCSQPPQIEHGTIJSSR	3,Carbamidomethyl[C];	2278.8	2278.81	6-5-1-0-0	15	NXS	866	1	0.05186	5	0.08946	0.14032	2.89047	0.4056	T	b5+;y1+;y2+;y3+;y13++;Y1++;	b5+;Y1++;	sp|P08603|CFAH_HUMAN	K	SS	868	0	882	8e-05	0.039565	4.68e-24	sp|P08603|CFAH_HUMAN	21	0.01139	2.6496
UGP_01.12570.12570.3.0.dta	3001	3055.21	1157.52	3	EEQFJSTFR	-	1897.69	1897.68	4-4-1-0-1	5	NXT	108	8	0.29817	4	0.02221	0.19266	3.90115	0.75161	T	y1+;y2+;y3+;y4+;Y0+;Y0+;Y1+;Y1+;Y2+;Y3+;Y4+;Y1++;	Y0+;Y1+;Y2+;	sp|P01859|IGHG2_HUMAN	R	VV	172	0	176	-0.00045	-0.388431	2.94e-19	sp|P01859|IGHG2_HUMAN/tr|A0A286YEY4|A0A286YEY4_HUMAN	6	-0.00668	-2.18715
UGP_01.12590.12590.4.0.dta	3497	4299.78	2020.99	4	IPCSQPPQIEHGTIJSSR	3,Carbamidomethyl[C];	2278.8	2278.81	6-5-1-0-0	15	NXS	870	3	0.15021	3	0.05004	0.1305	3.03913	0.39662	T	b5+;b11+;y13+;Y1++;Y2++;Y3++;	Y1++;Y2++;	sp|P08603|CFAH_HUMAN	K	SS	868	0	882	8e-05	0.039565	4.68e-24	sp|P08603|CFAH_HUMAN	21	0.01069	2.48676
UGP_01.12597.12597.5.3.dta	3482	4987.08	2782.3	5	GNVAVTVSGHTCQHWSAQTPHTHJR	12,Carbamidomethyl[C];	2204.79	2204.77	5-4-2-0-0	24	NXT	772	4	0.08556	4	0.08067	0.19298	2.83965	0.54799	T	b2+;b3+;b4+;y1+;Y0++;Y1++;Y1++;Y2++;	b3+;Y1++;	sp|P00747|PLMN_HUMAN	R	TP	285	0	308	-0.00052	-0.18683	4.81e-20	sp|P00747|PLMN_HUMAN	28	-0.01265	-2.53706
UGP_01.12599.12599.3.0.dta	3001	3055.21	1157.52	3	EEQFJSTFR	-	1897.69	1897.68	4-4-1-0-1	5	NXT	108	13	0.09506	10	0.03066	0.16466	2.09508	0.34498	T	b3+;b4+;b5+;b6+;y1+;y2+;y3+;y5+;y6+;y7+;Y0+;Y0+;Y1+;Y1+;Y2+;Y2+;Y3+;Y3+;Y4+;Y4+;Y5+;Y0++;Y1++;	Y1+;	sp|P01859|IGHG2_HUMAN	R	VV	172	0.01	176	-0.00045	-0.388431	2.94e-19	sp|P01859|IGHG2_HUMAN/tr|A0A286YEY4|A0A286YEY4_HUMAN	6	-0.00675	-2.21006
UGP_01.12602.12602.3.0.dta	2801	2851.2	1228.62	3	EJISDPTSPLR	-	1622.59	1622.58	5-4-0-0-0	2	NXS	120	9	0.25586	6	0.27873	0.29414	5.07736	1.49344	T	y1+;y3+;y4+;y6+;y7+;y8+;Y0+;Y0+;Y1+;Y1+;Y2+;Y3+;Y3+;Y4+;Y1++;	y6+;Y1+;Y2+;Y3+;Y4+;	sp|P01591|IGJ_HUMAN	R	TR	70	0	71	0.00078	0.634352	6.09e-07	sp|P01591|IGJ_HUMAN/tr|D6RD17|D6RD17_HUMAN/tr|D6RHJ6|D6RHJ6_HUMAN	14	-0.00452	-1.58585
UGP_01.12603.12603.3.0.dta	2801	2851.2	1228.62	3	EJISDPTSPLR	-	1622.59	1622.58	5-4-0-0-0	2	NXS	146	10	0.22706	8	0.24741	0.28558	3.75283	1.07175	T	b2+;b5+;y1+;y3+;y4+;y6+;y7+;y8+;Y0+;Y0+;Y1+;Y1+;Y2+;Y3+;Y4+;Y4+;Y0++;Y1++;	y6+;Y1+;Y4+;	sp|P01591|IGJ_HUMAN	R	TR	70	0	71	0.00078	0.634352	6.09e-07	sp|P01591|IGJ_HUMAN/tr|D6RD17|D6RD17_HUMAN/tr|D6RHJ6|D6RHJ6_HUMAN	14	-0.00452	-1.58585
UGP_01.12604.12604.4.5.dta	4427	3972.62	1918.84	4	JICNLSSICNDSAFFR	3,Carbamidomethyl[C];4,Deamidated[N];9,Carbamidomethyl[C];	2053.77	2053.77	3-7-0-0-1	1	NXC	650	0	0	4	0.05421	0.069	1.96085	0.1353	T	b7++;b8++;y1+;y8+;	b8++;	sp|Q8IZP9|AGRG2_HUMAN	R	GE	108	0.01	108	0.01911	9.95393	2.17e-12	sp|Q8IZP9|AGRG2_HUMAN	7	-0.00169	-0.42552
UGP_01.12610.12610.4.2.dta	1195	3583.57	1669.89	4	PVTPIAQJQTTLGSSR	-	1913.68	1913.68	5-4-1-0-0	8	NXT	228	4	0.16196	6	0.11211	0.23617	4.35386	1.02827	T	b3+;b5+;y4+;y5+;y7+;y14++;Y0+;Y1+;Y0++;Y1++;	b3+;y4+;Y1+;Y1++;	sp|Q9NZP8|C1RL_HUMAN	R	AK	235	0	242	0.00046	0.275305	1.54e-24	sp|Q9NZP8|C1RL_HUMAN/tr|H0YFL7|H0YFL7_HUMAN	13	-0.00386	-1.07744
UGP_01.12625.12625.3.1.dta	2801	2851.2	1228.62	3	EJISDPTSPLR	-	1622.59	1622.58	5-4-0-0-0	2	NXS	146	7	0.14583	6	0.21664	0.22643	3.75283	0.84975	T	y1+;y3+;y4+;y6+;y7+;y8+;Y0+;Y0+;Y1+;Y1+;Y2+;Y4+;Y1++;	y6+;Y1+;Y4+;	sp|P01591|IGJ_HUMAN	R	TR	70	0	71	0.00078	0.634352	6.09e-07	sp|P01591|IGJ_HUMAN/tr|D6RD17|D6RD17_HUMAN/tr|D6RHJ6|D6RHJ6_HUMAN	14	-0.00454	-1.59287
UGP_01.12626.12626.3.1.dta	2801	2851.2	1228.62	3	EJISDPTSPLR	-	1622.59	1622.58	5-4-0-0-0	2	NXS	146	9	0.24685	7	0.25584	0.2944	5.07736	1.49479	T	b2+;y1+;y3+;y4+;y6+;y7+;y8+;Y0+;Y0+;Y1+;Y1+;Y2+;Y2+;Y3+;Y4+;Y1++;	y6+;Y1+;Y2+;Y3+;Y4+;	sp|P01591|IGJ_HUMAN	R	TR	70	0	71	0.00078	0.634352	6.09e-07	sp|P01591|IGJ_HUMAN/tr|D6RD17|D6RD17_HUMAN/tr|D6RHJ6|D6RHJ6_HUMAN	14	-0.00454	-1.59287
UGP_01.12627.12627.3.0.dta	1195	3583.57	1669.89	3	PVTPIAQJQTTLGSSR	-	1913.68	1913.68	5-4-1-0-0	8	NXT	232	6	0.22787	5	0.13777	0.26861	4.35386	1.16948	T	b3+;y4+;y6+;y8+;y13++;Y0+;Y1+;Y0++;Y0++;Y1++;Y2++;	b3+;y4+;Y1+;Y1++;	sp|Q9NZP8|C1RL_HUMAN	R	AK	235	0	242	0.00046	0.275305	1.54e-24	sp|Q9NZP8|C1RL_HUMAN/tr|H0YFL7|H0YFL7_HUMAN	13	-0.00233	-0.650373
UGP_01.12634.12634.3.0.dta	4141	3055.21	1157.52	3	EEQFJSTFR	0,Carbamyl[AnyN-term];	1897.69	1897.68	4-4-1-0-1	5	NXT	108	11	0.09418	12	0.02968	0.16089	2.09508	0.33708	T	b3+;b4+;b5+;b6+;b7+;y1+;y2+;y3+;y5+;y6+;y7+;y8+;Y0+;Y0+;Y1+;Y1+;Y2+;Y3+;Y4+;Y4+;Y5+;Y5+;Y1++;	Y1+;	sp|P01859|IGHG2_HUMAN	R	VV	172	0.01	176	-0.00142	-1.18185	2.22e-31	sp|P01859|IGHG2_HUMAN/tr|A0A286YEY4|A0A286YEY4_HUMAN	1	-0.00688	-2.25263
UGP_01.12644.12644.3.0.dta	3497	4080.73	2020.99	3	IPCSQPPQIEHGTIJSSR	3,Carbamidomethyl[C];	2059.75	2059.73	5-4-1-0-1	15	NXS	552	5	0.16266	3	0.06395	0.11837	3.83944	0.45446	T	b5+;b10+;y1+;Y1+;Y1++;Y1++;Y2++;Y3++;	b5+;Y1++;Y3++;	sp|P08603|CFAH_HUMAN	K	SS	868	0	882	8e-05	0.039565	4.68e-24	sp|P08603|CFAH_HUMAN	21	-0.01266	-3.10314
UGP_01.12646.12646.3.1.dta	2801	2851.2	1228.62	3	EJISDPTSPLR	-	1622.59	1622.58	5-4-0-0-0	2	NXS	144	7	0.08921	3	0.17948	0.17637	2.96624	0.52317	T	y1+;y3+;y6+;Y0+;Y0+;Y1+;Y1+;Y4+;Y4+;Y1++;	y6+;Y1+;	sp|P01591|IGJ_HUMAN	R	TR	70	0	71	0.00078	0.634352	6.09e-07	sp|P01591|IGJ_HUMAN/tr|D6RD17|D6RD17_HUMAN/tr|D6RHJ6|D6RHJ6_HUMAN	14	-0.00493	-1.7297
UGP_01.12666.12666.4.1.dta	1195	3729.63	1669.89	4	PVTPIAQJQTTLGSSR	-	2059.74	2059.73	5-4-1-0-1	8	NXT	230	0	0	3	0.06965	0.10646	2.89778	0.30848	T	b3+;y2+;y4+;	b3+;y4+;	sp|Q9NZP8|C1RL_HUMAN	R	AK	235	0.01	242	0.00046	0.275305	1.54e-24	sp|Q9NZP8|C1RL_HUMAN/tr|H0YFL7|H0YFL7_HUMAN	13	-0.00966	-2.59076
UGP_01.12675.12675.5.1.dta	3482	4987.08	2782.3	5	GNVAVTVSGHTCQHWSAQTPHTHJR	12,Carbamidomethyl[C];	2204.78	2204.77	5-4-2-0-0	24	NXT	812	0	0	4	0.07795	0.15037	1.90957	0.28714	T	b2+;b3+;b4+;y1+;	b2+;	sp|P00747|PLMN_HUMAN	R	TP	285	0.01	308	-0.00052	-0.18683	4.81e-20	sp|P00747|PLMN_HUMAN	28	-0.00814	-1.63255
UGP_01.12679.12679.4.1.dta	533	4137.55	1948.78	4	HEEGHMLJCTCFGQGR	6,Oxidation[M];9,Carbamidomethyl[C];11,Carbamidomethyl[C];	2188.77	2188.78	4-4-2-0-1	8	NXT	120	0	0	12	0.08567	0.15293	2.0649	0.31578	T	b2+;b3+;b4+;b5+;y1+;y3+;y4+;y5+;y6+;y7+;y8+;y9+;	y1+;	sp|P02751|FINC_HUMAN	R	GR	535	0.01	542	-8e-05	-0.041031	8.47e-28	sp|P02751|FINC_HUMAN	21	0.0119	2.87681
UGP_01.12682.12682.5.2.dta	3482	4987.08	2782.3	5	GNVAVTVSGHTCQHWSAQTPHTHJR	12,Carbamidomethyl[C];	2204.78	2204.77	5-4-2-0-0	24	NXT	812	1	0.01828	4	0.07672	0.1597	3.60265	0.57534	T	b2+;b3+;b4+;y1+;Y1++;	b2+;b3+;Y1++;	sp|P00747|PLMN_HUMAN	R	TP	285	0	308	-0.00052	-0.18683	4.81e-20	sp|P00747|PLMN_HUMAN	28	-0.00814	-1.63255
UGP_01.12686.12686.3.0.dta	2557	3180.24	1266.56	3	LGJWSAMPSCK	7,Oxidation[M];10,Carbamidomethyl[C];	1913.68	1913.68	5-4-1-0-0	3	NXS	96	2	0.06565	4	0.08005	0.15774	3.87262	0.61086	T	b7+;y4+;y5+;y7+;Y0+;Y1+;	y4+;Y0+;Y1+;	sp|P02749|APOH_HUMAN	K	AS	251	0	253	0.00075	0.591695	1.68e-17	sp|P02749|APOH_HUMAN/tr|J3KS17|J3KS17_HUMAN	13	0.00188	0.591339
UGP_01.12690.12690.3.0.dta	533	4137.56	1948.78	3	HEEGHMLJCTCFGQGR	6,Oxidation[M];9,Carbamidomethyl[C];11,Carbamidomethyl[C];	2188.77	2188.78	4-4-2-0-1	8	NXT	158	0	0	6	0.07266	0.12142	2.0649	0.25072	T	b2+;b3+;b4+;b5+;y4+;y8+;	b2+;	sp|P02751|FINC_HUMAN	R	GR	535	0.01	542	-8e-05	-0.041031	8.47e-28	sp|P02751|FINC_HUMAN	21	0.0029	0.701068
UGP_01.12715.12715.3.1.dta	2441	3569.53	2020.99	3	IPCSQPPQIEHGTIJSSR	3,Carbamidomethyl[C];	1548.55	1548.54	4-3-1-0-0	15	NXS	382	4	0.10042	6	0.06612	0.16712	2.89047	0.48305	T	b3+;b5+;y1+;y2+;y3+;y13++;Y0++;Y1++;Y2++;Y3++;	b5+;Y1++;	sp|P08603|CFAH_HUMAN	K	SS	868	0	882	8e-05	0.039565	4.68e-24	sp|P08603|CFAH_HUMAN	21	-0.00236	-0.661337
UGP_01.12750.12750.3.1.dta	4164	3070.23	864.457	3	GVNFJVSK	0,Carbamyl[AnyN-term];	2205.77	2205.79	5-4-1-0-2	5	NXS	122	6	0.12452	3	0.02063	0.0779	3.10363	0.24176	T	b3+;b6+;y4+;Y0+;Y0+;Y1+;Y1+;Y2+;Y4+;	Y0+;Y1+;	sp|P03952|KLKB1_HUMAN	R	VS	123	0.01	127	0.00027	0.29721	1.47e-15	sp|P03952|KLKB1_HUMAN/tr|C9JCT1|C9JCT1_HUMAN/tr|H0YAC1|H0YAC1_HUMAN/tr|E9PBC5|E9PBC5_HUMAN/tr|C9J075|C9J075_HUMAN	1	0.02118	6.90082
UGP_01.12752.12752.3.0.dta	3001	3071.2	1157.52	3	EEQFJSTFR	-	1913.68	1913.68	5-4-1-0-0	5	NXT	72	5	0.14637	3	0.02149	0.10958	3.09101	0.3387	T	y1+;y2+;y3+;Y0+;Y0+;Y1+;Y1+;Y4+;	Y1+;Y4+;	sp|P01859|IGHG2_HUMAN	R	VV	172	0.01	176	-0.00045	-0.388431	2.94e-19	sp|P01859|IGHG2_HUMAN/tr|A0A286YEY4|A0A286YEY4_HUMAN	6	-0.00466	-1.51782
UGP_01.12753.12753.3.1.dta	4164	3070.23	864.457	3	GVNFJVSK	0,Carbamyl[AnyN-term];	2205.77	2205.79	5-4-1-0-2	5	NXS	122	7	0.1421	4	0.01959	0.08723	3.10363	0.27073	T	b3+;b5+;b6+;y4+;Y0+;Y0+;Y1+;Y1+;Y2+;Y3+;Y4+;	Y0+;Y1+;	sp|P03952|KLKB1_HUMAN	R	VS	123	0.01	127	0.00027	0.29721	1.47e-15	sp|P03952|KLKB1_HUMAN/tr|C9JCT1|C9JCT1_HUMAN/tr|H0YAC1|H0YAC1_HUMAN/tr|E9PBC5|E9PBC5_HUMAN/tr|C9J075|C9J075_HUMAN	1	0.02118	6.90082
UGP_01.12755.12755.3.1.dta	4164	3070.23	864.457	3	GVNFJVSK	0,Carbamyl[AnyN-term];	2205.77	2205.79	5-4-1-0-2	5	NXS	122	5	0.15464	5	0.01878	0.0839	3.10363	0.2604	T	b3+;b5+;b6+;b7+;y4+;Y0+;Y0+;Y1+;Y1+;Y2+;	Y0+;Y1+;	sp|P03952|KLKB1_HUMAN	R	VS	123	0.01	127	0.00027	0.29721	1.47e-15	sp|P03952|KLKB1_HUMAN/tr|C9JCT1|C9JCT1_HUMAN/tr|H0YAC1|H0YAC1_HUMAN/tr|E9PBC5|E9PBC5_HUMAN/tr|C9J075|C9J075_HUMAN	1	0.02118	6.90082
UGP_01.12756.12756.3.1.dta	3001	3071.2	1157.52	3	EEQFJSTFR	-	1913.68	1913.68	5-4-1-0-0	5	NXT	72	6	0.12956	5	0.02452	0.1361	2.09508	0.28514	T	b6+;y1+;y2+;y3+;y4+;Y0+;Y0+;Y1+;Y1+;Y2+;Y4+;	Y1+;	sp|P01859|IGHG2_HUMAN	R	VV	172	0.01	176	-0.00045	-0.388431	2.94e-19	sp|P01859|IGHG2_HUMAN/tr|A0A286YEY4|A0A286YEY4_HUMAN	6	-0.00466	-1.51782
UGP_01.12784.12784.3.0.dta	3001	3055.21	1157.52	3	EEQFJSTFR	-	1897.69	1897.68	4-4-1-0-1	5	NXT	110	7	0.2696	5	0.0282	0.18794	3.09101	0.58092	T	b3+;y1+;y2+;y3+;y4+;Y0+;Y0+;Y1+;Y1+;Y2+;Y4+;Y1++;	Y0+;Y1+;	sp|P01859|IGHG2_HUMAN	R	VV	172	0	176	-0.00045	-0.388431	2.94e-19	sp|P01859|IGHG2_HUMAN/tr|A0A286YEY4|A0A286YEY4_HUMAN	6	-0.00516	-1.68947
UGP_01.12791.12791.5.0.dta	2441	3934.66	2020.99	5	IPCSQPPQIEHGTIJSSR	3,Carbamidomethyl[C];	1913.68	1913.68	5-4-1-0-0	15	NXS	544	9	0.21994	7	0.08384	0.228	4.96649	1.13234	T	b2+;b3+;b5+;y1+;y2+;y3+;y13++;Y0++;Y0++;Y1++;Y1++;Y2++;Y2++;Y3++;Y3++;Y4++;	b5+;Y1++;Y2++;Y3++;Y4++;	sp|P08603|CFAH_HUMAN	K	SS	868	0	882	8e-05	0.039565	4.68e-24	sp|P08603|CFAH_HUMAN	21	-0.00029	-0.0737228
UGP_01.12792.12792.3.0.dta	2557	3180.23	1266.56	3	LGJWSAMPSCK	7,Oxidation[M];10,Carbamidomethyl[C];	1913.67	1913.68	5-4-1-0-0	3	NXS	82	4	0.1254	6	0.10105	0.21985	3.87262	0.85141	T	b7+;y2+;y4+;y5+;y6+;y7+;Y0+;Y0+;Y1+;Y0++;	y4+;Y0+;Y1+;	sp|P02749|APOH_HUMAN	K	AS	251	0	253	0.00075	0.591695	1.68e-17	sp|P02749|APOH_HUMAN/tr|J3KS17|J3KS17_HUMAN	13	0.00325	1.02226
UGP_01.12793.12793.5.1.dta	3482	4987.06	2782.3	5	GNVAVTVSGHTCQHWSAQTPHTHJR	12,Carbamidomethyl[C];	2204.77	2204.77	5-4-2-0-0	24	NXT	856	1	0.01613	4	0.14544	0.20204	3.60265	0.72789	T	b2+;b3+;b4+;y1+;Y1++;	b2+;b3+;b4+;	sp|P00747|PLMN_HUMAN	R	TP	285	0	308	-0.00052	-0.18683	4.81e-20	sp|P00747|PLMN_HUMAN	28	0.00442	0.886473
UGP_01.12794.12794.5.1.dta	3482	4987.06	2782.3	5	GNVAVTVSGHTCQHWSAQTPHTHJR	12,Carbamidomethyl[C];	2204.77	2204.77	5-4-2-0-0	24	NXT	856	1	0.01758	4	0.12966	0.19056	3.60265	0.68651	T	b2+;b3+;b4+;y1+;Y1++;	b3+;b4+;Y1++;	sp|P00747|PLMN_HUMAN	R	TP	285	0	308	-0.00052	-0.18683	4.81e-20	sp|P00747|PLMN_HUMAN	28	0.00442	0.886473
UGP_01.12795.12795.3.0.dta	1195	3583.56	1669.89	3	PVTPIAQJQTTLGSSR	-	1913.67	1913.68	5-4-1-0-0	8	NXT	260	2	0.14216	6	0.15049	0.2795	3.67158	1.02622	T	b3+;y4+;y5+;y6+;y7+;y8+;Y1+;Y1++;	b3+;y4+;Y1+;	sp|Q9NZP8|C1RL_HUMAN	R	AK	235	0	242	0.00046	0.275305	1.54e-24	sp|Q9NZP8|C1RL_HUMAN/tr|H0YFL7|H0YFL7_HUMAN	13	0.00222	0.61967
UGP_01.12815.12815.3.1.dta	1195	3583.56	1669.89	3	PVTPIAQJQTTLGSSR	-	1913.67	1913.68	5-4-1-0-0	8	NXT	260	3	0.13746	4	0.09116	0.18022	3.67158	0.6617	T	b3+;y1+;y4+;y13+;Y1+;Y3+;Y1++;	b3+;y4+;Y1+;	sp|Q9NZP8|C1RL_HUMAN	R	AK	235	0	242	0.00046	0.275305	1.54e-24	sp|Q9NZP8|C1RL_HUMAN/tr|H0YFL7|H0YFL7_HUMAN	13	0.00333	0.929506
UGP_01.12822.12822.4.0.dta	3001	3055.2	1157.52	4	EEQFJSTFR	-	1897.68	1897.68	4-4-1-0-1	5	NXT	104	5	0.16644	3	0.02661	0.1395	3.09101	0.43119	T	y1+;y2+;y4+;Y0+;Y0+;Y1+;Y1+;Y2+;	Y0+;Y1+;	sp|P01859|IGHG2_HUMAN	R	VV	172	0	176	-0.00045	-0.388431	2.94e-19	sp|P01859|IGHG2_HUMAN/tr|A0A286YEY4|A0A286YEY4_HUMAN	6	0.00071	0.232467
UGP_01.12824.12824.3.0.dta	1195	3729.61	1669.89	3	PVTPIAQJQTTLGSSR	-	2059.72	2059.73	5-4-1-0-1	8	NXT	346	1	0.04808	3	0.11622	0.17547	3.67158	0.64426	T	b3+;y4+;y7+;Y1+;	b3+;y4+;Y1+;	sp|Q9NZP8|C1RL_HUMAN	R	AK	235	0	242	0.00046	0.275305	1.54e-24	sp|Q9NZP8|C1RL_HUMAN/tr|H0YFL7|H0YFL7_HUMAN	13	0.01484	3.98006
UGP_01.12825.12825.3.0.dta	3325	3779.69	1718.91	3	LLGSEAJLTCTLTGLR	10,Carbamidomethyl[C];	2060.78	2060.76	5-4-0-0-3	7	NXT	136	0	0	3	0.21531	0.08305	2.89778	0.24066	T	b14++;y1+;y13++;	b14++;y1+;	sp|P01877|IGHA2_HUMAN	L	DA	125	0.01	131	0.00192	1.11635	1.9e-19	sp|P01876|IGHA1_HUMAN/sp|P01877|IGHA2_HUMAN/tr|A0A0G2JMB2|A0A0G2JMB2_HUMAN/tr|A0A286YEY1|A0A286YEY1_HUMAN/tr|A0A286YEY5|A0A286YEY5_HUMAN	2	-0.02028	-5.36693
UGP_01.12827.12827.3.0.dta	3001	3055.21	1157.52	3	EEQFJSTFR	-	1897.69	1897.68	4-4-1-0-1	5	NXT	106	7	0.34976	4	0.0234	0.20716	4.61262	0.95556	T	y1+;y2+;y3+;y4+;Y0+;Y0+;Y1+;Y1+;Y2+;Y3+;Y4+;	Y0+;Y1+;Y2+;Y4+;	sp|P01859|IGHG2_HUMAN	R	VV	172	0	176	-0.00045	-0.388431	2.94e-19	sp|P01859|IGHG2_HUMAN/tr|A0A286YEY4|A0A286YEY4_HUMAN	6	-0.00347	-1.13614
UGP_01.12830.12830.5.1.dta	3482	4987.06	2782.3	5	GNVAVTVSGHTCQHWSAQTPHTHJR	12,Carbamidomethyl[C];	2204.77	2204.77	5-4-2-0-0	24	NXT	856	1	0.02478	3	0.13022	0.17699	4.2763	0.75688	T	b2+;b3+;b4+;Y1++;	b2+;b3+;b4+;Y1++;	sp|P00747|PLMN_HUMAN	R	TP	285	0	308	-0.00052	-0.18683	4.81e-20	sp|P00747|PLMN_HUMAN	28	0.00489	0.980736
UGP_01.12833.12833.3.0.dta	2557	3180.23	1266.56	3	LGJWSAMPSCK	7,Oxidation[M];10,Carbamidomethyl[C];	1913.67	1913.68	5-4-1-0-0	3	NXS	82	2	0.08811	7	0.11305	0.20679	3.87262	0.80083	T	b4+;b7+;y2+;y4+;y5+;y6+;y7+;Y0+;Y1+;	y4+;Y0+;Y1+;	sp|P02749|APOH_HUMAN	K	AS	251	0	253	0.00075	0.591695	1.68e-17	sp|P02749|APOH_HUMAN/tr|J3KS17|J3KS17_HUMAN	13	0.0033	1.03799
UGP_01.12836.12836.4.0.dta	1195	3583.59	1669.89	4	PVTPIAQJQTTLGSSR	-	1913.7	1913.68	5-4-1-0-0	8	NXT	164	5	0.04367	15	0.18763	0.29987	2.89778	0.86896	T	b3+;b5+;b6+;y1+;y2+;y3+;y4+;y5+;y6+;y7+;y8+;y9+;y13+;y13++;y14++;Y0+;Y0++;Y0++;Y1++;Y1++;	b3+;y4+;	sp|Q9NZP8|C1RL_HUMAN	R	AK	235	0	242	0.00046	0.275305	1.54e-24	sp|Q9NZP8|C1RL_HUMAN/tr|H0YFL7|H0YFL7_HUMAN	13	-0.02242	-6.25802
UGP_01.12842.12842.4.0.dta	3433	3784.54	1433.68	4	GTAJTTTAGVPCQR	12,Carbamidomethyl[C];	2350.86	2350.83	5-4-2-0-1	4	NXT	634	0	0	3	0.14049	0.12295	3.03379	0.37301	T	y1+;y6+;y11+;	y1+;y6+;	sp|P26927|HGFL_HUMAN	R	WD	293	0.01	296	-0.00386	-2.69053	9.41e-30	sp|P26927|HGFL_HUMAN/tr|G3XAK1|G3XAK1_HUMAN	7	-0.0329	-8.69549
UGP_01.12846.12846.4.0.dta	1195	3583.59	1669.89	4	PVTPIAQJQTTLGSSR	-	1913.7	1913.68	5-4-1-0-0	8	NXT	164	5	0.05967	13	0.16805	0.27961	3.67158	1.02659	T	b3+;b5+;y1+;y2+;y3+;y4+;y5+;y6+;y7+;y8+;y11+;y13+;y13++;Y0+;Y0++;Y0++;Y1++;Y1++;	b3+;y4+;Y0+;	sp|Q9NZP8|C1RL_HUMAN	R	AK	235	0	242	0.00046	0.275305	1.54e-24	sp|Q9NZP8|C1RL_HUMAN/tr|H0YFL7|H0YFL7_HUMAN	13	-0.02242	-6.25802
UGP_01.12851.12851.4.0.dta	287	3784.54	1521.73	4	SVTWSESGQJVTAR	-	2262.81	2262.81	5-5-1-0-1	10	NXT	634	1	0.06255	3	0.05313	0.10938	2.91667	0.31903	T	y1+;y2+;y3+;Y1+;	y1+;Y1+;	sp|P01877|IGHA2_HUMAN	L	NF	38	0.01	47	-0.00036	-0.23642	1.21e-12	sp|P01877|IGHA2_HUMAN/tr|A0A0G2JMB2|A0A0G2JMB2_HUMAN/tr|A0A286YEY5|A0A286YEY5_HUMAN	2	0.00011	0.0290733
UGP_01.12856.12856.4.0.dta	1195	3583.57	1669.89	4	PVTPIAQJQTTLGSSR	-	1913.69	1913.68	5-4-1-0-0	8	NXT	210	3	0.02642	13	0.14995	0.24354	1.95256	0.47554	T	b3+;b5+;y1+;y4+;y5+;y6+;y7+;y8+;y10+;y11+;y13+;y13++;y14++;Y0++;Y0++;Y1++;	b3+;	sp|Q9NZP8|C1RL_HUMAN	R	AK	235	0	242	0.00046	0.275305	1.54e-24	sp|Q9NZP8|C1RL_HUMAN/tr|H0YFL7|H0YFL7_HUMAN	13	-0.01163	-3.24626
UGP_01.12871.12871.4.4.dta	2950	3734.63	1778.88	4	HLVIHJESTCEQLAK	10,Carbamidomethyl[C];	1955.75	1955.72	4-5-0-0-2	6	NXS	294	3	0.05839	4	0.03089	0.10207	2.06085	0.21035	T	b2+;b3+;y3+;y9+;Y0++;Y1++;Y1++;	Y1++;	sp|P01019|ANGT_HUMAN	F	AN	42	0.01	47	0.00078	0.438234	1.53e-34	sp|P01019|ANGT_HUMAN	2	-0.02608	-6.98511
UGP_01.12875.12875.4.0.dta	3497	3934.67	2020.99	4	IPCSQPPQIEHGTIJSSR	3,Carbamidomethyl[C];	1913.68	1913.68	5-4-1-0-0	15	NXS	558	9	0.25155	8	0.09104	0.20881	5.18431	1.08254	T	b2+;b3+;b5+;b10+;b11+;y1+;y2+;y3+;Y1+;Y0++;Y0++;Y1++;Y1++;Y2++;Y2++;Y3++;Y4++;	b5+;Y1++;Y2++;Y3++;Y4++;	sp|P08603|CFAH_HUMAN	K	SS	868	0	882	8e-05	0.039565	4.68e-24	sp|P08603|CFAH_HUMAN	21	-0.00583	-1.48208
UGP_01.12878.12878.3.0.dta	287	3784.54	1521.73	3	SVTWSESGQJVTAR	-	2262.81	2262.81	5-5-1-0-1	10	NXT	632	3	0.10269	5	0.08429	0.1679	2.91667	0.48972	T	b3+;y1+;y2+;y3+;y4+;Y1+;Y1+;Y0++;	y3+;Y1+;	sp|P01877|IGHA2_HUMAN	L	NF	38	0	47	-0.00036	-0.23642	1.21e-12	sp|P01877|IGHA2_HUMAN/tr|A0A0G2JMB2|A0A0G2JMB2_HUMAN/tr|A0A286YEY5|A0A286YEY5_HUMAN	2	0.0039	1.03078
UGP_01.12879.12879.3.0.dta	2557	3180.23	1266.56	3	LGJWSAMPSCK	7,Oxidation[M];10,Carbamidomethyl[C];	1913.67	1913.68	5-4-1-0-0	3	NXS	94	3	0.15554	6	0.09978	0.2194	3.87262	0.84964	T	b7+;y3+;y4+;y5+;y6+;y7+;Y0+;Y0+;Y1+;	y4+;Y0+;Y1+;	sp|P02749|APOH_HUMAN	K	AS	251	0	253	0.00075	0.591695	1.68e-17	sp|P02749|APOH_HUMAN/tr|J3KS17|J3KS17_HUMAN	13	0.00265	0.833537
UGP_01.12881.12881.5.0.dta	3497	4225.76	2020.99	5	IPCSQPPQIEHGTIJSSR	3,Carbamidomethyl[C];	2204.77	2204.77	5-4-2-0-0	15	NXS	772	5	0.22148	3	0.03276	0.13296	3.83944	0.51049	T	b2+;b3+;b5+;Y0++;Y1++;Y2++;Y3++;Y5++;	Y1++;Y2++;Y3++;	sp|P08603|CFAH_HUMAN	K	SS	868	0	882	8e-05	0.039565	4.68e-24	sp|P08603|CFAH_HUMAN	21	-0.00023	-0.0544411
UGP_01.12888.12888.4.1.dta	3497	4371.82	2020.99	4	IPCSQPPQIEHGTIJSSR	3,Carbamidomethyl[C];	2350.83	2350.83	5-4-2-0-1	15	NXS	826	3	0.06083	3	0.06228	0.08874	3.03913	0.26969	T	b2+;b5+;y1+;Y1++;Y1++;Y2++;	b5+;Y1++;	sp|P08603|CFAH_HUMAN	K	SS	868	0.01	882	8e-05	0.039565	4.68e-24	sp|P08603|CFAH_HUMAN	21	-0.00076	-0.173881
UGP_01.12890.12890.4.2.dta	1195	3584.57	1669.89	4	PVTPIAQJQTTLGSSR	-	1914.68	1914.7	5-4-0-0-2	8	NXT	264	3	0.01915	8	0.08569	0.19561	1.95256	0.38195	T	b3+;b5+;y4+;y5+;y6+;y7+;y9+;y13++;Y0+;Y0++;Y1++;	b3+;	sp|Q9NZP8|C1RL_HUMAN	R	AK	235	0.01	242	0.00046	0.275305	1.54e-24	sp|Q9NZP8|C1RL_HUMAN/tr|H0YFL7|H0YFL7_HUMAN	13	0.01429	3.98767
UGP_01.12899.12899.3.0.dta	3001	2852.12	1157.52	3	EEQFJSTFR	-	1694.6	1694.6	4-3-1-0-1	5	NXT	58	4	0.14265	4	0.02875	0.13737	2.09508	0.28779	T	y1+;y2+;y3+;y4+;Y0+;Y0+;Y1+;Y1+;	Y1+;	sp|P01859|IGHG2_HUMAN	R	VV	172	0.01	176	-0.00045	-0.388431	2.94e-19	sp|P01859|IGHG2_HUMAN/tr|A0A286YEY4|A0A286YEY4_HUMAN	6	0.00104	0.36477
UGP_01.12900.12900.5.0.dta	3482	4987.07	2782.3	5	GNVAVTVSGHTCQHWSAQTPHTHJR	12,Carbamidomethyl[C];	2204.77	2204.77	5-4-2-0-0	24	NXT	854	1	0.01188	3	0.11792	0.16748	3.60265	0.60338	T	b2+;b3+;b4+;Y1++;	b2+;b3+;b4+;	sp|P00747|PLMN_HUMAN	R	TP	285	0	308	-0.00052	-0.18683	4.81e-20	sp|P00747|PLMN_HUMAN	28	0.00407	0.816277
UGP_01.12908.12908.3.0.dta	4141	2852.12	1157.52	3	EEQFJSTFR	0,Carbamyl[AnyN-term];	1694.6	1694.6	4-3-1-0-1	5	NXT	58	6	0.21274	6	0.03569	0.19416	2.09508	0.40677	T	b2+;y1+;y2+;y3+;y4+;y6+;Y0+;Y0+;Y1+;Y1+;Y2+;Y3+;	Y1+;	sp|P01859|IGHG2_HUMAN	R	VV	172	0	176	-0.00142	-1.18185	2.22e-31	sp|P01859|IGHG2_HUMAN/tr|A0A286YEY4|A0A286YEY4_HUMAN	1	0.00104	0.36477
UGP_01.12917.12917.3.0.dta	3497	3934.66	2020.99	3	IPCSQPPQIEHGTIJSSR	3,Carbamidomethyl[C];	1913.67	1913.68	5-4-1-0-0	15	NXS	566	9	0.33441	5	0.0871	0.2369	5.78195	1.36974	T	b2+;b3+;b5+;y1+;y3+;Y1+;Y0++;Y0++;Y1++;Y1++;Y2++;Y3++;Y4++;Y4++;	b5+;Y1+;Y0++;Y1++;Y2++;Y3++;	sp|P08603|CFAH_HUMAN	K	SS	868	0	882	8e-05	0.039565	4.68e-24	sp|P08603|CFAH_HUMAN	21	0.0022	0.559277
UGP_01.12929.12929.4.0.dta	3497	4371.82	2020.99	4	IPCSQPPQIEHGTIJSSR	3,Carbamidomethyl[C];	2350.83	2350.83	5-4-2-0-1	15	NXS	776	3	0.07056	5	0.05879	0.10458	3.03913	0.31782	T	b3+;b5+;b11+;y2+;y3+;Y1++;Y2++;Y3++;	b5+;Y1++;	sp|P08603|CFAH_HUMAN	K	SS	868	0	882	8e-05	0.039565	4.68e-24	sp|P08603|CFAH_HUMAN	21	-0.00257	-0.587991
UGP_01.12938.12938.4.0.dta	3497	4080.72	2020.99	4	IPCSQPPQIEHGTIJSSR	3,Carbamidomethyl[C];	2059.74	2059.73	5-4-1-0-1	15	NXS	586	4	0.13892	5	0.05435	0.1041	4.543	0.47293	T	b2+;b5+;b8+;b10+;b11+;Y1++;Y1++;Y2++;Y3++;	b5+;Y1++;Y2++;Y3++;	sp|P08603|CFAH_HUMAN	K	SS	868	0	882	8e-05	0.039565	4.68e-24	sp|P08603|CFAH_HUMAN	21	-0.00206	-0.504937
UGP_01.12939.12939.3.0.dta	2441	3569.55	2020.99	3	IPCSQPPQIEHGTIJSSR	3,Carbamidomethyl[C];	1548.56	1548.54	4-3-1-0-0	15	NXS	324	5	0.15738	3	0.03864	0.14789	3.66291	0.5417	T	b5+;y1+;y13++;Y1++;Y1++;Y2++;Y3++;Y4++;	b5+;Y1++;Y2++;	sp|P08603|CFAH_HUMAN	K	SS	868	0	882	8e-05	0.039565	4.68e-24	sp|P08603|CFAH_HUMAN	21	-0.01682	-4.71339
UGP_01.12941.12941.3.0.dta	3001	3055.2	1157.52	3	EEQFJSTFR	-	1897.68	1897.68	4-4-1-0-1	5	NXT	106	5	0.14227	4	0.02419	0.13499	2.09508	0.28282	T	y1+;y2+;y3+;y4+;Y0+;Y0+;Y1+;Y1+;Y5+;	Y1+;	sp|P01859|IGHG2_HUMAN	R	VV	172	0.01	176	-0.00045	-0.388431	2.94e-19	sp|P01859|IGHG2_HUMAN/tr|A0A286YEY4|A0A286YEY4_HUMAN	6	-0.00055	-0.18008
UGP_01.12949.12949.4.0.dta	2441	4080.72	2020.99	4	IPCSQPPQIEHGTIJSSR	3,Carbamidomethyl[C];	2059.74	2059.73	5-4-1-0-1	15	NXS	586	1	0.0232	4	0.04882	0.0958	2.89047	0.2769	T	b3+;b5+;y1+;y13++;Y1++;	b5+;Y1++;	sp|P08603|CFAH_HUMAN	K	SS	868	0	882	8e-05	0.039565	4.68e-24	sp|P08603|CFAH_HUMAN	21	-0.00206	-0.504937
UGP_01.12952.12952.5.0.dta	2962	4695.97	2782.3	5	GNVAVTVSGHTCQHWSAQTPHTHJR	12,Carbamidomethyl[C];	1913.68	1913.68	5-4-1-0-0	24	NXT	678	3	0.11799	3	0.10028	0.17617	4.05156	0.71374	T	b2+;b3+;b4+;Y1++;Y1+++;Y3+++;	b2+;b3+;Y1++;Y1+++;	sp|P00747|PLMN_HUMAN	R	TP	285	0	308	-0.00052	-0.18683	4.81e-20	sp|P00747|PLMN_HUMAN	28	0.00057	0.121407
UGP_01.12969.12969.4.0.dta	2441	4736.95	2020.99	4	IPCSQPPQIEHGTIJSSR	3,Carbamidomethyl[C];	2715.96	2715.96	6-5-2-0-1	15	NXS	952	4	0.10956	8	0.08541	0.17359	2.89047	0.50175	T	b2+;b3+;b4+;b5+;y1+;y2+;y3+;y13++;Y1+;Y1++;Y2++;Y3++;	b5+;Y1++;	sp|P08603|CFAH_HUMAN	K	SS	868	0	882	8e-05	0.039565	4.68e-24	sp|P08603|CFAH_HUMAN	21	0.00045	0.0950181
UGP_01.12976.12976.3.0.dta	2801	2794.18	1228.62	3	EJISDPTSPLR	-	1565.56	1565.56	5-3-0-0-1	2	NXS	110	4	0.31015	3	0.20134	0.18241	4.44537	0.81088	T	b7++;y6+;y8+;Y0+;Y0+;Y1+;Y1+;	y6+;Y0+;Y1+;Y1+;	sp|P01591|IGJ_HUMAN	R	TR	70	0	71	0.00078	0.634352	6.09e-07	sp|P01591|IGJ_HUMAN/tr|D6RD17|D6RD17_HUMAN/tr|D6RHJ6|D6RHJ6_HUMAN	14	-0.00358	-1.28169
UGP_01.12984.12984.4.0.dta	3327	4247.74	2056.95	4	FYPQPLLJSSMCLEDSR	12,Carbamidomethyl[C];	2190.79	2190.79	6-6-0-0-0	8	NXS	882	0	0	3	0.03896	0.07887	2.0649	0.16287	T	y1+;y2+;y13+;	y13+;	sp|O75882|ATRN_HUMAN	N	YN	1036	0.01	1043	0.00128	0.621984	8.98e-25	sp|O75882|ATRN_HUMAN	1	0.0018	0.423856
UGP_01.13001.13001.5.0.dta	3482	4987.07	2782.3	5	GNVAVTVSGHTCQHWSAQTPHTHJR	12,Carbamidomethyl[C];	2204.77	2204.77	5-4-2-0-0	24	NXT	840	6	0.03408	7	0.12332	0.19991	3.60265	0.72022	T	b2+;b3+;b4+;b5+;b6+;b10+;y20++;Y0++;Y0++;Y1++;Y2++;Y3++;Y5++;	b2+;b3+;b4+;	sp|P00747|PLMN_HUMAN	R	TP	285	0	308	-0.00052	-0.18683	4.81e-20	sp|P00747|PLMN_HUMAN	28	0.00183	0.367023
UGP_01.13004.13004.4.0.dta	3497	4371.81	2020.99	4	IPCSQPPQIEHGTIJSSR	3,Carbamidomethyl[C];	2350.83	2350.83	5-4-2-0-1	15	NXS	828	8	0.19213	5	0.04933	0.13087	4.543	0.59456	T	b3+;b4+;b5+;b9+;b10+;Y0++;Y0++;Y1++;Y2++;Y3++;Y3++;Y4++;Y5++;	b5+;Y1++;Y3++;Y4++;	sp|P08603|CFAH_HUMAN	K	SS	868	0	882	8e-05	0.039565	4.68e-24	sp|P08603|CFAH_HUMAN	21	0.00309	0.706964
UGP_01.13010.13010.5.0.dta	2354	4841	2619.2	5	QEPERJECFLQHKDDNPNLPR	0,Gln->pyro-Glu[AnyN-termQ];8,Carbamidomethyl[C];	2221.8	2221.79	6-4-1-0-1	6	NXC	816	1	0.00986	6	0.09087	0.10769	1.94186	0.20912	T	b1+;y2+;y6+;y7+;y8+;y10++;Y1++;	y6+;	sp|P02768|ALBU_HUMAN	K	LV	118	0	123	0.00011	0.041982	4.07e-13	sp|P02768|ALBU_HUMAN/tr|A0A087WWT3|A0A087WWT3_HUMAN/tr|A0A0C4DGB6|A0A0C4DGB6_HUMAN/tr|H7C013|H7C013_HUMAN	7	-0.01407	-2.90702
UGP_01.13011.13011.4.1.dta	3525	4753.85	1892.84	4	EHEGAIYPDJTTDFQR	-	2861.01	2861	6-5-3-0-0	10	NXT	732	0	0	5	0.08566	0.1477	3.04454	0.44969	T	b2+;b3+;b5+;b6+;y3+;	b5+;b6+;	sp|P00450|CERU_HUMAN	K	AD	129	0	138	0.00016	0.084485	1.58e-26	sp|P00450|CERU_HUMAN/tr|E9PFZ2|E9PFZ2_HUMAN	11	-0.01209	-2.54373
UGP_01.13014.13014.3.0.dta	4141	2909.15	1157.52	3	EEQFJSTFR	0,Carbamyl[AnyN-term];	1751.62	1751.62	4-4-1-0-0	5	NXT	54	6	0.26988	3	0.01667	0.16806	3.90115	0.65564	T	y1+;y2+;y4+;Y0+;Y0+;Y1+;Y1+;Y2+;Y4+;	Y1+;Y2+;Y4+;	sp|P01859|IGHG2_HUMAN	R	VV	172	0	176	-0.00142	-1.18185	2.22e-31	sp|P01859|IGHG2_HUMAN/tr|A0A286YEY4|A0A286YEY4_HUMAN	1	0.00064	0.220072
UGP_01.13014.13014.5.1.dta	2354	4841	2619.2	5	QEPERJECFLQHKDDNPNLPR	0,Gln->pyro-Glu[AnyN-termQ];8,Carbamidomethyl[C];	2221.8	2221.79	6-4-1-0-1	6	NXC	816	2	0.00939	6	0.06005	0.08713	1.94186	0.16919	T	y1+;y2+;y6+;y7+;y9+;y10++;Y0++;Y1++;	y6+;	sp|P02768|ALBU_HUMAN	K	LV	118	0	123	0.00011	0.041982	4.07e-13	sp|P02768|ALBU_HUMAN/tr|A0A087WWT3|A0A087WWT3_HUMAN/tr|A0A0C4DGB6|A0A0C4DGB6_HUMAN/tr|H7C013|H7C013_HUMAN	7	-0.01407	-2.90702
UGP_01.13017.13017.5.0.dta	2354	4841	2619.2	5	QEPERJECFLQHKDDNPNLPR	0,Gln->pyro-Glu[AnyN-termQ];8,Carbamidomethyl[C];	2221.8	2221.79	6-4-1-0-1	6	NXC	816	0	0	4	0.11467	0.10736	2.8833	0.30955	T	y2+;y6+;y7+;y8+;	y6+;y7+;	sp|P02768|ALBU_HUMAN	K	LV	118	0	123	0.00011	0.041982	4.07e-13	sp|P02768|ALBU_HUMAN/tr|A0A087WWT3|A0A087WWT3_HUMAN/tr|A0A0C4DGB6|A0A0C4DGB6_HUMAN/tr|H7C013|H7C013_HUMAN	7	-0.01407	-2.90702
UGP_01.13019.13019.6.0.dta	3482	4987.07	2782.3	6	GNVAVTVSGHTCQHWSAQTPHTHJR	12,Carbamidomethyl[C];	2204.77	2204.77	5-4-2-0-0	24	NXT	832	1	0.0133	7	0.22203	0.2521	3.60265	0.90822	T	b2+;b3+;b4+;b5+;b6+;y1+;y22++;Y1++;	b2+;b3+;b4+;	sp|P00747|PLMN_HUMAN	R	TP	285	0	308	-0.00052	-0.18683	4.81e-20	sp|P00747|PLMN_HUMAN	28	-0.00166	-0.332928
UGP_01.13026.13026.3.0.dta	4141	2909.14	1157.52	3	EEQFJSTFR	0,Carbamyl[AnyN-term];	1751.62	1751.62	4-4-1-0-0	5	NXT	54	7	0.25758	3	0.01424	0.16365	3.09101	0.50583	T	y1+;y2+;y4+;Y0+;Y0+;Y1+;Y1+;Y2+;Y3+;Y4+;	Y1+;Y4+;	sp|P01859|IGHG2_HUMAN	R	VV	172	0	176	-0.00142	-1.18185	2.22e-31	sp|P01859|IGHG2_HUMAN/tr|A0A286YEY4|A0A286YEY4_HUMAN	1	0.00095	0.32667
UGP_01.13026.13026.5.1.dta	2354	4841	2619.2	5	QEPERJECFLQHKDDNPNLPR	0,Gln->pyro-Glu[AnyN-termQ];8,Carbamidomethyl[C];	2221.8	2221.79	6-4-1-0-1	6	NXC	820	1	0.00772	8	0.0799	0.11613	1.94186	0.2255	T	y1+;y2+;y5+;y6+;y7+;y8+;y9+;y10+;Y1++;	y6+;	sp|P02768|ALBU_HUMAN	K	LV	118	0	123	0.00011	0.041982	4.07e-13	sp|P02768|ALBU_HUMAN/tr|A0A087WWT3|A0A087WWT3_HUMAN/tr|A0A0C4DGB6|A0A0C4DGB6_HUMAN/tr|H7C013|H7C013_HUMAN	7	-0.01363	-2.81611
UGP_01.13040.13040.5.0.dta	2354	4841	2619.2	5	QEPERJECFLQHKDDNPNLPR	0,Gln->pyro-Glu[AnyN-termQ];8,Carbamidomethyl[C];	2221.8	2221.79	6-4-1-0-1	6	NXC	820	2	0.00433	9	0.17475	0.17858	2.8833	0.51491	T	y2+;y3+;y5+;y6+;y7+;y8+;y9+;y10+;y10++;Y0++;Y1++;	y6+;y7+;	sp|P02768|ALBU_HUMAN	K	LV	118	0	123	0.00011	0.041982	4.07e-13	sp|P02768|ALBU_HUMAN/tr|A0A087WWT3|A0A087WWT3_HUMAN/tr|A0A0C4DGB6|A0A0C4DGB6_HUMAN/tr|H7C013|H7C013_HUMAN	7	-0.01363	-2.81611
UGP_01.13043.13043.3.0.dta	4141	2909.14	1157.52	3	EEQFJSTFR	0,Carbamyl[AnyN-term];	1751.62	1751.62	4-4-1-0-0	5	NXT	54	8	0.27786	3	0.0074	0.15625	3.90115	0.60956	T	b3+;y2+;y4+;Y0+;Y0+;Y1+;Y1+;Y2+;Y3+;Y4+;Y5+;	Y1+;Y2+;Y4+;	sp|P01859|IGHG2_HUMAN	R	VV	172	0	176	-0.00142	-1.18185	2.22e-31	sp|P01859|IGHG2_HUMAN/tr|A0A286YEY4|A0A286YEY4_HUMAN	1	0.00135	0.464215
UGP_01.13047.13047.4.0.dta	2354	4840.99	2619.2	4	QEPERJECFLQHKDDNPNLPR	0,Gln->pyro-Glu[AnyN-termQ];8,Carbamidomethyl[C];	2221.79	2221.79	6-4-1-0-1	6	NXC	844	1	0.01203	3	0.14249	0.09418	2.8833	0.27155	T	y3+;y6+;y7+;Y4++;	y6+;y7+;	sp|P02768|ALBU_HUMAN	K	LV	118	0	123	0.00011	0.041982	4.07e-13	sp|P02768|ALBU_HUMAN/tr|A0A087WWT3|A0A087WWT3_HUMAN/tr|A0A0C4DGB6|A0A0C4DGB6_HUMAN/tr|H7C013|H7C013_HUMAN	7	-0.0072	-1.4876
UGP_01.13051.13051.3.0.dta	4141	2909.14	1157.52	3	EEQFJSTFR	0,Carbamyl[AnyN-term];	1751.62	1751.62	4-4-1-0-0	5	NXT	54	7	0.22134	4	0.00736	0.13973	3.09101	0.43192	T	b3+;y2+;y3+;y4+;Y0+;Y0+;Y1+;Y1+;Y2+;Y3+;Y4+;	Y1+;Y4+;	sp|P01859|IGHG2_HUMAN	R	VV	172	0	176	-0.00142	-1.18185	2.22e-31	sp|P01859|IGHG2_HUMAN/tr|A0A286YEY4|A0A286YEY4_HUMAN	1	0.00135	0.464215
UGP_01.13051.13051.5.1.dta	2354	4841	2619.2	5	QEPERJECFLQHKDDNPNLPR	0,Gln->pyro-Glu[AnyN-termQ];8,Carbamidomethyl[C];	2221.8	2221.79	6-4-1-0-1	6	NXC	820	3	0.00899	8	0.08716	0.12695	1.94186	0.24651	T	y2+;y3+;y5+;y6+;y7+;y8+;y9+;y10+;Y1++;Y1++;Y4++;	y6+;	sp|P02768|ALBU_HUMAN	K	LV	118	0	123	0.00011	0.041982	4.07e-13	sp|P02768|ALBU_HUMAN/tr|A0A087WWT3|A0A087WWT3_HUMAN/tr|A0A0C4DGB6|A0A0C4DGB6_HUMAN/tr|H7C013|H7C013_HUMAN	7	-0.01359	-2.80785
UGP_01.13062.13062.3.2.dta	1792	3663.5	1458.73	3	NLFLNHSEJATAK	-	2204.76	2204.77	5-4-2-0-0	9	NXT	574	8	0.21489	10	0.06717	0.22368	4.55026	1.0178	T	b2+;b3+;b4+;b6+;y1+;y2+;y3+;y5+;y7+;y8+;Y0+;Y0+;Y1+;Y2+;Y0++;Y1++;Y1++;Y2++;	Y0+;Y1+;Y0++;Y1++;	sp|P00738|HPT_HUMAN	K	DI	203	0	211	-0.00571	-3.91173	6.15e-34	sp|P00738|HPT_HUMAN/sp|P00739|HPTR_HUMAN/tr|A0A087WU08|A0A087WU08_HUMAN/tr|A0A0A0MRD9|A0A0A0MRD9_HUMAN/tr|A0A0C4DGL8|A0A0C4DGL8_HUMAN/tr|H0Y300|H0Y300_HUMAN/tr|H3BS21|H3BS21_HUMAN/tr|J3QLC9|J3QLC9_HUMAN/tr|J3QR68|J3QR68_HUMAN	6	0.00873	2.38363
UGP_01.13064.13064.3.0.dta	3325	3779.69	1718.91	3	LLGSEAJLTCTLTGLR	10,Carbamidomethyl[C];	2060.78	2060.76	5-4-0-0-3	7	NXT	126	0	0	3	0.2221	0.08387	2.89778	0.24303	T	b14++;y1+;y13++;	b14++;y1+;	sp|P01877|IGHA2_HUMAN	L	DA	125	0.01	131	0.00192	1.11635	1.9e-19	sp|P01876|IGHA1_HUMAN/sp|P01877|IGHA2_HUMAN/tr|A0A0G2JMB2|A0A0G2JMB2_HUMAN/tr|A0A286YEY1|A0A286YEY1_HUMAN/tr|A0A286YEY5|A0A286YEY5_HUMAN	2	-0.02648	-7.00768
UGP_01.13068.13068.4.2.dta	1199	4462.74	1892.84	4	EHEGAIYPDJTTDFQR	-	2569.9	2569.9	6-5-2-0-0	10	NXT	576	3	0.05806	7	0.15922	0.21689	3.68489	0.79921	T	b2+;b5+;b6+;b7+;b2++;y1+;y3+;Y1++;Y1++;Y2++;	b6+;b7+;Y1++;	sp|P00450|CERU_HUMAN	K	AD	129	0	138	0.00016	0.084485	1.58e-26	sp|P00450|CERU_HUMAN/tr|E9PFZ2|E9PFZ2_HUMAN	11	0.00418	0.936856
UGP_01.13072.13072.3.0.dta	2557	3180.23	1266.56	3	LGJWSAMPSCK	7,Oxidation[M];10,Carbamidomethyl[C];	1913.67	1913.68	5-4-1-0-0	3	NXS	78	2	0.08756	4	0.06816	0.16437	3.87262	0.63653	T	b7+;y2+;y4+;y7+;Y0+;Y1+;	y4+;Y0+;Y1+;	sp|P02749|APOH_HUMAN	K	AS	251	0	253	0.00075	0.591695	1.68e-17	sp|P02749|APOH_HUMAN/tr|J3KS17|J3KS17_HUMAN	13	0.0043	1.35253
UGP_01.13073.13073.4.0.dta	3497	4225.77	2020.99	4	IPCSQPPQIEHGTIJSSR	3,Carbamidomethyl[C];	2204.78	2204.77	5-4-2-0-0	15	NXS	712	9	0.09993	10	0.08262	0.18125	3.03913	0.55084	T	b2+;b3+;b5+;b6+;b8+;b9+;b10+;y2+;y3+;y13+;Y0++;Y0++;Y1++;Y1++;Y2++;Y2++;Y3++;Y3++;Y4++;	b5+;Y1++;	sp|P08603|CFAH_HUMAN	K	SS	868	0	882	8e-05	0.039565	4.68e-24	sp|P08603|CFAH_HUMAN	21	-0.01067	-2.52558
UGP_01.13078.13078.4.1.dta	3497	3407.47	2020.99	4	IPCSQPPQIEHGTIJSSR	3,Carbamidomethyl[C];	1386.49	1386.49	3-3-1-0-0	15	NXS	262	0	0	4	0.0972	0.08417	3.03913	0.25579	T	b2+;b3+;b5+;y1+;	b2+;b5+;	sp|P08603|CFAH_HUMAN	K	SS	868	0.01	882	8e-05	0.039565	4.68e-24	sp|P08603|CFAH_HUMAN	21	0.005	1.4678
UGP_01.13081.13081.3.0.dta	3497	3569.54	2020.99	3	IPCSQPPQIEHGTIJSSR	3,Carbamidomethyl[C];	1548.56	1548.54	4-3-1-0-0	15	NXS	338	6	0.09401	5	0.08266	0.13051	3.03913	0.39663	T	b2+;b3+;b5+;y1+;y2+;Y1+;Y0++;Y1++;Y2++;Y3++;Y4++;	b5+;Y1++;	sp|P08603|CFAH_HUMAN	K	SS	868	0	882	8e-05	0.039565	4.68e-24	sp|P08603|CFAH_HUMAN	21	-0.01307	-3.66255
UGP_01.13086.13086.3.0.dta	3497	3407.48	2020.99	3	IPCSQPPQIEHGTIJSSR	3,Carbamidomethyl[C];	1386.5	1386.49	3-3-1-0-0	15	NXS	226	1	0.09022	3	0.07163	0.08564	3.03913	0.26027	T	b2+;b4+;b5+;Y1++;	b5+;Y1++;	sp|P08603|CFAH_HUMAN	K	SS	868	0.01	882	8e-05	0.039565	4.68e-24	sp|P08603|CFAH_HUMAN	21	-0.00466	-1.36798
UGP_01.13088.13088.4.2.dta	3497	3407.47	2020.99	4	IPCSQPPQIEHGTIJSSR	3,Carbamidomethyl[C];	1386.49	1386.49	3-3-1-0-0	15	NXS	252	1	0.03017	3	0.05258	0.06737	3.03913	0.20474	T	b2+;b5+;y1+;Y1++;	b5+;Y1++;	sp|P08603|CFAH_HUMAN	K	SS	868	0.01	882	8e-05	0.039565	4.68e-24	sp|P08603|CFAH_HUMAN	21	0.0051	1.49716
UGP_01.13089.13089.4.2.dta	1792	3663.5	1458.73	4	NLFLNHSEJATAK	-	2204.77	2204.77	5-4-2-0-0	9	NXT	594	9	0.15115	7	0.06456	0.18943	3.84588	0.72854	T	b2+;b3+;b6+;y3+;y6+;y7+;y8+;Y0+;Y0+;Y1+;Y1+;Y2+;Y0++;Y1++;Y1++;Y2++;	Y0+;Y1+;Y1++;	sp|P00738|HPT_HUMAN	K	DI	203	0	211	-0.00571	-3.91173	6.15e-34	sp|P00738|HPT_HUMAN/sp|P00739|HPTR_HUMAN/tr|A0A087WU08|A0A087WU08_HUMAN/tr|A0A0A0MRD9|A0A0A0MRD9_HUMAN/tr|A0A0C4DGL8|A0A0C4DGL8_HUMAN/tr|H0Y300|H0Y300_HUMAN/tr|H3BS21|H3BS21_HUMAN/tr|J3QLC9|J3QLC9_HUMAN/tr|J3QR68|J3QR68_HUMAN	6	0.00236	0.64437
UGP_01.13099.13099.3.0.dta	2557	3180.23	1266.56	3	LGJWSAMPSCK	7,Oxidation[M];10,Carbamidomethyl[C];	1913.67	1913.68	5-4-1-0-0	3	NXS	80	2	0.09866	3	0.04622	0.1307	3.87262	0.50613	T	b7+;y4+;y5+;Y0+;Y1+;	y4+;Y0+;Y1+;	sp|P02749|APOH_HUMAN	K	AS	251	0	253	0.00075	0.591695	1.68e-17	sp|P02749|APOH_HUMAN/tr|J3KS17|J3KS17_HUMAN	13	0.00474	1.49093
UGP_01.13101.13101.4.0.dta	2441	4225.77	2020.99	4	IPCSQPPQIEHGTIJSSR	3,Carbamidomethyl[C];	2204.78	2204.77	5-4-2-0-0	15	NXS	702	6	0.09368	12	0.10048	0.17485	2.89047	0.5054	T	b2+;b3+;b5+;b6+;b8+;b9+;b10+;b11+;y2+;y3+;y13++;y17++;Y0++;Y0++;Y1++;Y2++;Y3++;Y4++;	b5+;Y1++;	sp|P08603|CFAH_HUMAN	K	SS	868	0	882	8e-05	0.039565	4.68e-24	sp|P08603|CFAH_HUMAN	21	-0.01011	-2.39303
UGP_01.13111.13111.4.2.dta	3496	4193.66	1988.88	4	WJNTGCQALPSQDEGPSK	6,Carbamidomethyl[C];	2204.79	2204.77	5-4-2-0-0	2	NXT	678	2	0.01499	8	0.25994	0.2766	2.05687	0.56893	T	b9+;y3+;y4+;y5+;y6+;y9+;y10+;y11+;Y0++;Y1++;	y9+;	sp|P01833|PIGR_HUMAN	K	AF	498	0	499	0.00318	1.5981	1.35e-18	sp|P01833|PIGR_HUMAN	14	-0.01421	-3.38925
UGP_01.13116.13116.4.1.dta	3496	4193.66	1988.88	4	WJNTGCQALPSQDEGPSK	6,Carbamidomethyl[C];	2204.79	2204.77	5-4-2-0-0	2	NXT	678	0	0	4	0.23384	0.21638	3.03913	0.65761	T	y4+;y5+;y7+;y9+;	y4+;y9+;	sp|P01833|PIGR_HUMAN	K	AF	498	0	499	0.00318	1.5981	1.35e-18	sp|P01833|PIGR_HUMAN	14	-0.01421	-3.38925
UGP_01.13120.13120.4.1.dta	1763	4080.76	1864.92	4	TTJLTTCGRPVETASTR	7,Carbamidomethyl[C];	2215.84	2215.82	4-7-0-0-1	3	NXT	370	0	0	3	0.09214	0.07649	2.89411	0.22136	T	b13++;y1+;y13++;	b13++;y13++;	sp|O95498|VNN2_HUMAN	K	FE	409	0.01	411	-0.00081	-0.434107	1.81e-12	sp|O95498|VNN2_HUMAN	7	-0.0182	-4.46103
UGP_01.13127.13127.4.0.dta	3497	4225.77	2020.99	4	IPCSQPPQIEHGTIJSSR	3,Carbamidomethyl[C];	2204.78	2204.77	5-4-2-0-0	15	NXS	716	12	0.24173	7	0.05359	0.17864	5.18431	0.92613	T	b3+;b4+;b5+;b8+;b10+;b14+;y3+;Y1+;Y0++;Y0++;Y1++;Y1++;Y2++;Y2++;Y3++;Y3++;Y4++;Y4++;Y5++;	b5+;Y1++;Y2++;Y3++;Y4++;	sp|P08603|CFAH_HUMAN	K	SS	868	0	882	8e-05	0.039565	4.68e-24	sp|P08603|CFAH_HUMAN	21	-0.00986	-2.33385
UGP_01.13131.13131.3.0.dta	3497	4225.76	2020.99	3	IPCSQPPQIEHGTIJSSR	3,Carbamidomethyl[C];	2204.77	2204.77	5-4-2-0-0	15	NXS	828	9	0.13726	10	0.10675	0.18056	3.03913	0.54876	T	b2+;b3+;b4+;b5+;b8+;b10+;b11+;y1+;y2+;y3+;Y1+;Y0++;Y0++;Y1++;Y1++;Y2++;Y2++;Y3++;Y4++;	b5+;Y1++;	sp|P08603|CFAH_HUMAN	K	SS	868	0	882	8e-05	0.039565	4.68e-24	sp|P08603|CFAH_HUMAN	21	0.0034	0.804782
UGP_01.13133.13133.3.0.dta	2557	3180.23	1266.56	3	LGJWSAMPSCK	7,Oxidation[M];10,Carbamidomethyl[C];	1913.67	1913.68	5-4-1-0-0	3	NXS	80	3	0.04291	5	0.03593	0.12862	2.07742	0.26719	T	b7+;y3+;y4+;y5+;y7+;Y0+;Y0+;Y1+;	Y1+;	sp|P02749|APOH_HUMAN	K	AS	251	0.01	253	0.00075	0.591695	1.68e-17	sp|P02749|APOH_HUMAN/tr|J3KS17|J3KS17_HUMAN	13	0.00655	2.06026
UGP_01.13137.13137.4.0.dta	2441	4225.77	2020.99	4	IPCSQPPQIEHGTIJSSR	3,Carbamidomethyl[C];	2204.78	2204.77	5-4-2-0-0	15	NXS	716	8	0.1031	9	0.08482	0.17945	2.89047	0.5187	T	b2+;b3+;b5+;b6+;b8+;b9+;y2+;y3+;y13++;Y0++;Y0++;Y1++;Y1++;Y2++;Y2++;Y3++;Y4++;	b5+;Y1++;	sp|P08603|CFAH_HUMAN	K	SS	868	0	882	8e-05	0.039565	4.68e-24	sp|P08603|CFAH_HUMAN	21	-0.00986	-2.33385
UGP_01.13138.13138.3.1.dta	2350	3193.3	1133.57	3	GLCVJASAVSR	3,Carbamidomethyl[C];	2059.73	2059.73	5-4-1-0-1	5	NXS	238	1	0.03177	3	0.03694	0.09017	2.00312	0.18063	T	y1+;y2+;y6+;Y1+;	Y1+;	sp|P17936|IBP3_HUMAN	R	LR	112	0.01	116	0.00011	0.096954	1.44e-09	sp|P17936|IBP3_HUMAN/tr|A6XND0|A6XND0_HUMAN/tr|A6XND1|A6XND1_HUMAN/tr|B3KWK7|B3KWK7_HUMAN	13	0.00612	1.91712
UGP_01.13138.13138.4.0.dta	2350	4263.7	1133.57	4	GLCVJASAVSR	3,Carbamidomethyl[C];	3130.13	3130.1	10-6-1-0-0	5	NXS	796	1	0.03177	3	0.03694	0.09017	2.00312	0.18063	T	y1+;y2+;y6+;Y1+;	Y1+;	sp|P17936|IBP3_HUMAN	R	LR	112	0.01	116	0.00011	0.096954	1.44e-09	sp|P17936|IBP3_HUMAN/tr|A6XND0|A6XND0_HUMAN/tr|A6XND1|A6XND1_HUMAN/tr|B3KWK7|B3KWK7_HUMAN	13	-0.0273	-6.40436
UGP_01.13140.13140.4.0.dta	2441	4225.77	2020.99	4	IPCSQPPQIEHGTIJSSR	3,Carbamidomethyl[C];	2204.78	2204.77	5-4-2-0-0	15	NXS	716	6	0.1078	9	0.08828	0.17895	2.89047	0.51725	T	b2+;b3+;b5+;b8+;b10+;b11+;y2+;y3+;y13++;Y0++;Y0++;Y1++;Y1++;Y2++;Y3++;	b5+;Y1++;	sp|P08603|CFAH_HUMAN	K	SS	868	0	882	8e-05	0.039565	4.68e-24	sp|P08603|CFAH_HUMAN	21	-0.00986	-2.33385
UGP_01.13141.13141.3.0.dta	3497	3569.54	2020.99	3	IPCSQPPQIEHGTIJSSR	3,Carbamidomethyl[C];	1548.55	1548.54	4-3-1-0-0	15	NXS	370	6	0.08254	7	0.08143	0.17494	3.03913	0.53166	T	b2+;b3+;b5+;y1+;y2+;y3+;y13+;Y1+;Y0++;Y1++;Y1++;Y2++;Y3++;	b5+;Y1++;	sp|P08603|CFAH_HUMAN	K	SS	868	0	882	8e-05	0.039565	4.68e-24	sp|P08603|CFAH_HUMAN	21	-0.006	-1.68136
UGP_01.13151.13151.3.0.dta	3497	4225.76	2020.99	3	IPCSQPPQIEHGTIJSSR	3,Carbamidomethyl[C];	2204.77	2204.77	5-4-2-0-0	15	NXS	828	8	0.15116	10	0.09311	0.15577	3.83944	0.59806	T	b2+;b3+;b4+;b5+;b6+;b9+;b10+;b11+;y1+;y2+;Y1+;Y0++;Y0++;Y1++;Y1++;Y2++;Y3++;Y4++;	b5+;Y1+;Y1++;	sp|P08603|CFAH_HUMAN	K	SS	868	0	882	8e-05	0.039565	4.68e-24	sp|P08603|CFAH_HUMAN	21	0.00339	0.802415
UGP_01.13152.13152.3.0.dta	3497	4225.76	2020.99	3	IPCSQPPQIEHGTIJSSR	3,Carbamidomethyl[C];	2204.77	2204.77	5-4-2-0-0	15	NXS	828	9	0.19051	9	0.10147	0.1966	3.83944	0.75484	T	b2+;b3+;b5+;b6+;b8+;b11+;y1+;y2+;y3+;Y0+;Y1+;Y0++;Y0++;Y1++;Y1++;Y2++;Y3++;Y4++;	b5+;Y1++;Y2++;	sp|P08603|CFAH_HUMAN	K	SS	868	0	882	8e-05	0.039565	4.68e-24	sp|P08603|CFAH_HUMAN	21	0.00339	0.802415
UGP_01.13162.13162.3.0.dta	2350	3193.3	1133.57	3	GLCVJASAVSR	3,Carbamidomethyl[C];	2059.73	2059.73	5-4-1-0-1	5	NXS	238	3	0.03508	4	0.03749	0.10191	2.00312	0.20413	T	b9++;y1+;y2+;y5+;Y0+;Y0+;Y1+;	Y1+;	sp|P17936|IBP3_HUMAN	R	LR	112	0.01	116	0.00011	0.096954	1.44e-09	sp|P17936|IBP3_HUMAN/tr|A6XND0|A6XND0_HUMAN/tr|A6XND1|A6XND1_HUMAN/tr|B3KWK7|B3KWK7_HUMAN	13	0.00674	2.11134
UGP_01.13169.13169.3.0.dta	3497	4225.75	2020.99	3	IPCSQPPQIEHGTIJSSR	3,Carbamidomethyl[C];	2204.77	2204.77	5-4-2-0-0	15	NXS	828	8	0.27555	8	0.06988	0.20225	5.18431	1.04852	T	b2+;b3+;b4+;b5+;b11+;y1+;y2+;y3+;Y0++;Y1++;Y1++;Y2++;Y2++;Y3++;Y4++;Y4++;	b5+;Y1++;Y2++;Y3++;Y4++;	sp|P08603|CFAH_HUMAN	K	SS	868	0	882	8e-05	0.039565	4.68e-24	sp|P08603|CFAH_HUMAN	21	0.00384	0.908931
UGP_01.13171.13171.4.2.dta	3497	3407.47	2020.99	4	IPCSQPPQIEHGTIJSSR	3,Carbamidomethyl[C];	1386.49	1386.49	3-3-1-0-0	15	NXS	258	0	0	4	0.08288	0.08848	2.05687	0.18199	T	b2+;b3+;b5+;y3+;	b5+;	sp|P08603|CFAH_HUMAN	K	SS	868	0.01	882	8e-05	0.039565	4.68e-24	sp|P08603|CFAH_HUMAN	21	0.00634	1.86117
UGP_01.13174.13174.3.0.dta	3525	3515.42	1892.84	3	EHEGAIYPDJTTDFQR	-	1622.58	1622.58	5-4-0-0-0	10	NXT	412	8	0.14914	8	0.2364	0.32723	6.89951	2.25775	T	b2+;b3+;b5+;b6+;b7+;y1+;y3+;y6+;Y1+;Y1+;Y0++;Y0++;Y1++;Y1++;Y2++;Y4++;	b2+;b5+;b6+;b7+;y3+;Y1+;Y1++;Y1++;	sp|P00450|CERU_HUMAN	K	AD	129	0	138	0.00016	0.084485	1.58e-26	sp|P00450|CERU_HUMAN/tr|E9PFZ2|E9PFZ2_HUMAN	11	-0.00202	-0.574775
UGP_01.13197.13197.4.1.dta	3525	3515.42	1892.84	4	EHEGAIYPDJTTDFQR	-	1622.58	1622.58	5-4-0-0-0	10	NXT	396	4	0.09706	11	0.30905	0.33901	6.35679	2.15502	T	b1+;b2+;b3+;b4+;b5+;b6+;b7+;b9+;y1+;y3+;y6+;Y1+;Y0++;Y1++;Y1++;	b2+;b3+;b5+;b6+;b7+;Y1+;Y1++;	sp|P00450|CERU_HUMAN	K	AD	129	0	138	0.00016	0.084485	1.58e-26	sp|P00450|CERU_HUMAN/tr|E9PFZ2|E9PFZ2_HUMAN	11	0.00358	1.01866
UGP_01.13199.13199.4.0.dta	3804	3464.4	1259.64	4	LHEITJETFR	-	2204.77	2204.77	5-4-2-0-0	6	NXT	352	5	0.17368	3	0.04389	0.19665	3.77431	0.74222	T	b2+;b3+;y1+;Y1+;Y0++;Y0++;Y1++;Y2++;	b2+;Y1+;Y1++;	sp|Q6EMK4|VASN_HUMAN	R	GL	112	0	117	0.0002	0.158652	5.07e-12	sp|Q6EMK4|VASN_HUMAN	11	0.00595	1.71797
UGP_01.13204.13204.4.0.dta	2441	4225.77	2020.99	4	IPCSQPPQIEHGTIJSSR	3,Carbamidomethyl[C];	2204.78	2204.77	5-4-2-0-0	15	NXS	726	7	0.10143	8	0.08358	0.17724	2.89047	0.51229	T	b2+;b3+;b5+;b8+;b9+;y2+;y3+;y13++;Y0++;Y0++;Y1++;Y1++;Y2++;Y3++;Y4++;	b5+;Y1++;	sp|P08603|CFAH_HUMAN	K	SS	868	0	882	8e-05	0.039565	4.68e-24	sp|P08603|CFAH_HUMAN	21	-0.00938	-2.22024
UGP_01.13214.13214.3.0.dta	2441	4225.75	2020.99	3	IPCSQPPQIEHGTIJSSR	3,Carbamidomethyl[C];	2204.77	2204.77	5-4-2-0-0	15	NXS	828	12	0.07517	20	0.12166	0.2259	2.89047	0.65296	T	b2+;b3+;b4+;b5+;b6+;b8+;b9+;b10+;b11+;b12+;b13+;b16++;y1+;y2+;y3+;y7+;y13+;y12++;y13++;y17++;Y0+;Y0+;Y1+;Y0++;Y0++;Y1++;Y1++;Y2++;Y3++;Y4++;Y4++;Y5++;	b5+;Y1++;	sp|P08603|CFAH_HUMAN	K	SS	868	0	882	8e-05	0.039565	4.68e-24	sp|P08603|CFAH_HUMAN	21	0.00386	0.913665
UGP_01.13224.13224.4.2.dta	2570	4268.7	1269.66	4	CPLLAPLJDTR	1,Carbamidomethyl[C];	2999.04	2999	16-2-0-0-0	8	NXT	848	0	0	3	0.0505	0.08025	3.06703	0.24613	T	b2+;b3+;y1+;	b2+;y1+;	sp|P02765|FETUA_HUMAN	D	VV	149	0.01	156	0.00097	0.763391	2.81e-12	sp|P02765|FETUA_HUMAN/tr|C9JV77|C9JV77_HUMAN	2	-0.03735	-8.75172
UGP_01.13226.13226.3.0.dta	2350	3193.3	1133.57	3	GLCVJASAVSR	3,Carbamidomethyl[C];	2059.73	2059.73	5-4-1-0-1	5	NXS	232	4	0.08942	3	0.02342	0.11482	2.00312	0.23	T	y1+;y2+;y5+;Y0+;Y1+;Y1+;Y2+;	Y1+;	sp|P17936|IBP3_HUMAN	R	LR	112	0.01	116	0.00011	0.096954	1.44e-09	sp|P17936|IBP3_HUMAN/tr|A6XND0|A6XND0_HUMAN/tr|A6XND1|A6XND1_HUMAN/tr|B3KWK7|B3KWK7_HUMAN	13	0.00818	2.56243
UGP_01.13226.13226.4.1.dta	2350	4263.7	1133.57	4	GLCVJASAVSR	3,Carbamidomethyl[C];	3130.13	3130.1	10-6-1-0-0	5	NXS	778	4	0.08942	3	0.02342	0.11482	2.00312	0.23	T	y1+;y2+;y5+;Y0+;Y1+;Y1+;Y2+;	Y1+;	sp|P17936|IBP3_HUMAN	R	LR	112	0.01	116	0.00011	0.096954	1.44e-09	sp|P17936|IBP3_HUMAN/tr|A6XND0|A6XND0_HUMAN/tr|A6XND1|A6XND1_HUMAN/tr|B3KWK7|B3KWK7_HUMAN	13	-0.02535	-5.94691
UGP_01.13227.13227.3.0.dta	2350	3193.3	1133.57	3	GLCVJASAVSR	3,Carbamidomethyl[C];	2059.73	2059.73	5-4-1-0-1	5	NXS	232	5	0.08835	3	0.02499	0.11953	2.00312	0.23943	T	y1+;y2+;y5+;Y0+;Y1+;Y3+;Y4+;Y0++;	Y1+;	sp|P17936|IBP3_HUMAN	R	LR	112	0.01	116	0.00011	0.096954	1.44e-09	sp|P17936|IBP3_HUMAN/tr|A6XND0|A6XND0_HUMAN/tr|A6XND1|A6XND1_HUMAN/tr|B3KWK7|B3KWK7_HUMAN	13	0.00818	2.56243
UGP_01.13234.13234.3.0.dta	3497	4371.81	2020.99	3	IPCSQPPQIEHGTIJSSR	3,Carbamidomethyl[C];	2350.82	2350.83	5-4-2-0-1	15	NXS	860	4	0.1872	5	0.09347	0.1659	4.543	0.75367	T	b3+;b4+;b5+;y1+;y3+;Y0++;Y1++;Y2++;Y3++;	b5+;Y1++;Y2++;Y3++;	sp|P08603|CFAH_HUMAN	K	SS	868	0	882	8e-05	0.039565	4.68e-24	sp|P08603|CFAH_HUMAN	21	0.00699	1.59925
UGP_01.13240.13240.3.0.dta	2350	3193.3	1133.57	3	GLCVJASAVSR	3,Carbamidomethyl[C];	2059.73	2059.73	5-4-1-0-1	5	NXS	222	3	0.07723	3	0.0293	0.11022	2.00312	0.22079	T	b3+;y1+;y2+;Y0+;Y1+;Y2+;	Y1+;	sp|P17936|IBP3_HUMAN	R	LR	112	0.01	116	0.00011	0.096954	1.44e-09	sp|P17936|IBP3_HUMAN/tr|A6XND0|A6XND0_HUMAN/tr|A6XND1|A6XND1_HUMAN/tr|B3KWK7|B3KWK7_HUMAN	13	0.00772	2.41833
UGP_01.13242.13242.5.2.dta	1195	4840.99	1669.89	5	PVTPIAQJQTTLGSSR	-	3171.11	3171.13	9-7-1-0-0	8	NXT	846	1	0.02367	6	0.05702	0.14664	2.89778	0.42492	T	b3+;b5+;y4+;y6+;y7+;y13++;Y1+;	b3+;Y1+;	sp|Q9NZP8|C1RL_HUMAN	R	AK	235	0	242	0.00046	0.275305	1.54e-24	sp|Q9NZP8|C1RL_HUMAN/tr|H0YFL7|H0YFL7_HUMAN	13	0.01997	4.12606
UGP_01.13253.13253.3.0.dta	1792	3663.49	1458.73	3	NLFLNHSEJATAK	-	2204.76	2204.77	5-4-2-0-0	9	NXT	570	7	0.26881	3	0.02612	0.19092	4.55026	0.86873	T	b2+;b3+;y8+;Y0+;Y0+;Y1+;Y0++;Y0++;Y1++;Y2++;	Y0+;Y1+;Y0++;Y1++;	sp|P00738|HPT_HUMAN	K	DI	203	0	211	-0.00571	-3.91173	6.15e-34	sp|P00738|HPT_HUMAN/sp|P00739|HPTR_HUMAN/tr|A0A087WU08|A0A087WU08_HUMAN/tr|A0A0A0MRD9|A0A0A0MRD9_HUMAN/tr|A0A0C4DGL8|A0A0C4DGL8_HUMAN/tr|H0Y300|H0Y300_HUMAN/tr|H3BS21|H3BS21_HUMAN/tr|J3QLC9|J3QLC9_HUMAN/tr|J3QR68|J3QR68_HUMAN	6	0.01104	3.01435
UGP_01.13256.13256.4.0.dta	1195	3874.66	1669.89	4	PVTPIAQJQTTLGSSR	-	2204.77	2204.77	5-4-2-0-0	8	NXT	474	6	0.1166	9	0.08713	0.23849	3.67158	0.87565	T	b3+;b5+;b7+;y4+;y5+;y6+;y7+;y11+;y13++;Y0+;Y1+;Y0++;Y0++;Y1++;Y2++;	b3+;Y1+;Y1++;	sp|Q9NZP8|C1RL_HUMAN	R	AK	235	0	242	0.00046	0.275305	1.54e-24	sp|Q9NZP8|C1RL_HUMAN/tr|H0YFL7|H0YFL7_HUMAN	13	-0.00033	-0.0851909
UGP_01.13257.13257.3.0.dta	1195	3874.66	1669.89	3	PVTPIAQJQTTLGSSR	-	2204.77	2204.77	5-4-2-0-0	8	NXT	468	5	0.13188	5	0.09088	0.19976	4.35386	0.86973	T	b3+;y2+;y4+;y5+;y13++;Y0+;Y1+;Y0++;Y1++;Y1++;	b3+;y4+;Y1+;Y1++;	sp|Q9NZP8|C1RL_HUMAN	R	AK	235	0	242	0.00046	0.275305	1.54e-24	sp|Q9NZP8|C1RL_HUMAN/tr|H0YFL7|H0YFL7_HUMAN	13	-0.00019	-0.0490493
UGP_01.13264.13264.3.0.dta	3525	3515.42	1892.84	3	EHEGAIYPDJTTDFQR	-	1622.58	1622.58	5-4-0-0-0	10	NXT	406	5	0.07736	10	0.28904	0.35532	6.35679	2.25867	T	b2+;b3+;b4+;b5+;b6+;b7+;y1+;y3+;y6+;y9+;Y0+;Y1+;Y0++;Y1++;Y1++;	b2+;b3+;b5+;b6+;b7+;y3+;Y1++;	sp|P00450|CERU_HUMAN	K	AD	129	0	138	0.00016	0.084485	1.58e-26	sp|P00450|CERU_HUMAN/tr|E9PFZ2|E9PFZ2_HUMAN	11	-0.00264	-0.751191
UGP_01.13278.13278.3.0.dta	2801	3142.3	1228.62	3	EJISDPTSPLR	-	1913.68	1913.68	5-4-1-0-0	2	NXS	266	6	0.25655	3	0.17347	0.19827	4.44537	0.88137	T	y3+;y6+;y8+;Y0+;Y1+;Y1+;Y3+;Y4+;Y5+;	y6+;Y1+;Y4+;Y5+;	sp|P01591|IGJ_HUMAN	R	TR	70	0	71	0.00078	0.634352	6.09e-07	sp|P01591|IGJ_HUMAN/tr|D6RD17|D6RD17_HUMAN/tr|D6RHJ6|D6RHJ6_HUMAN	14	-0.00582	-1.85274
UGP_01.13279.13279.4.0.dta	1195	4020.72	1669.89	4	PVTPIAQJQTTLGSSR	-	2350.83	2350.83	5-4-2-0-1	8	NXT	502	7	0.16163	9	0.09526	0.26794	4.35386	1.16659	T	b3+;b5+;b6+;b7+;y4+;y5+;y6+;y7+;y13++;Y1+;Y0++;Y1++;Y1++;Y2++;Y3++;Y4++;	b3+;y4+;Y1+;Y1++;	sp|Q9NZP8|C1RL_HUMAN	R	AK	235	0	242	0.00046	0.275305	1.54e-24	sp|Q9NZP8|C1RL_HUMAN/tr|H0YFL7|H0YFL7_HUMAN	13	-0.00234	-0.582131
UGP_01.13281.13281.3.0.dta	1195	4020.73	1669.89	3	PVTPIAQJQTTLGSSR	-	2350.84	2350.83	5-4-2-0-1	8	NXT	432	2	0.04349	5	0.08944	0.17967	4.35386	0.78227	T	b3+;b5+;y4+;y6+;y7+;Y1+;Y1++;	b3+;y4+;Y1+;Y1++;	sp|Q9NZP8|C1RL_HUMAN	R	AK	235	0	242	0.00046	0.275305	1.54e-24	sp|Q9NZP8|C1RL_HUMAN/tr|H0YFL7|H0YFL7_HUMAN	13	-0.01159	-2.88328
UGP_01.13295.13295.5.0.dta	3497	4225.76	2020.99	5	IPCSQPPQIEHGTIJSSR	3,Carbamidomethyl[C];	2204.77	2204.77	5-4-2-0-0	15	NXS	772	9	0.2476	6	0.04382	0.16646	5.18431	0.86297	T	b2+;b4+;b5+;b9+;b10+;y3+;Y0++;Y0++;Y1++;Y1++;Y2++;Y2++;Y3++;Y4++;Y5++;	b5+;Y1++;Y2++;Y3++;Y4++;	sp|P08603|CFAH_HUMAN	K	SS	868	0	882	8e-05	0.039565	4.68e-24	sp|P08603|CFAH_HUMAN	21	-0.00018	-0.0426061
UGP_01.13297.13297.4.0.dta	3497	3934.66	2020.99	4	IPCSQPPQIEHGTIJSSR	3,Carbamidomethyl[C];	1913.68	1913.68	5-4-1-0-0	15	NXS	538	3	0.06383	7	0.13867	0.15818	3.83944	0.60734	T	b2+;b3+;b4+;b5+;y1+;y2+;y3+;Y0++;Y1++;Y1++;	b3+;b5+;Y1++;	sp|P08603|CFAH_HUMAN	K	SS	868	0	882	8e-05	0.039565	4.68e-24	sp|P08603|CFAH_HUMAN	21	-0.0003	-0.0762649
UGP_01.13303.13303.4.0.dta	1792	3663.5	1458.73	4	NLFLNHSEJATAK	-	2204.77	2204.77	5-4-2-0-0	9	NXT	594	5	0.23629	3	0.03183	0.15023	3.84588	0.57777	T	b3+;y7+;y8+;Y0+;Y1+;Y1++;Y2++;Y3++;	Y1+;Y1++;Y2++;	sp|P00738|HPT_HUMAN	K	DI	203	0	211	-0.00571	-3.91173	6.15e-34	sp|P00738|HPT_HUMAN/sp|P00739|HPTR_HUMAN/tr|A0A087WU08|A0A087WU08_HUMAN/tr|A0A0A0MRD9|A0A0A0MRD9_HUMAN/tr|A0A0C4DGL8|A0A0C4DGL8_HUMAN/tr|H0Y300|H0Y300_HUMAN/tr|H3BS21|H3BS21_HUMAN/tr|J3QLC9|J3QLC9_HUMAN/tr|J3QR68|J3QR68_HUMAN	6	0.00516	1.40888
UGP_01.13308.13308.3.0.dta	2557	3180.23	1266.56	3	LGJWSAMPSCK	7,Oxidation[M];10,Carbamidomethyl[C];	1913.67	1913.68	5-4-1-0-0	3	NXS	80	2	0.07832	3	0.04706	0.12614	3.06703	0.38689	T	b7+;y4+;y6+;Y0+;Y1+;	y4+;Y1+;	sp|P02749|APOH_HUMAN	K	AS	251	0	253	0.00075	0.591695	1.68e-17	sp|P02749|APOH_HUMAN/tr|J3KS17|J3KS17_HUMAN	13	0.00727	2.28673
UGP_01.13320.13320.4.0.dta	1803	3142.29	1228.62	4	EJISDPTSPLR	-	1913.68	1913.68	5-4-1-0-0	2	NXS	236	8	0.26769	7	0.17549	0.26342	4.58043	1.20659	T	b2+;y3+;y4+;y6+;y7+;y8+;y9+;Y0+;Y1+;Y1+;Y2+;Y3+;Y4+;Y0++;Y1++;	y6+;Y0+;Y1+;Y1+;	sp|P01591|IGJ_HUMAN	R	TR	70	0	71	0.00078	0.634352	6.09e-07	sp|P01591|IGJ_HUMAN/tr|D6RD17|D6RD17_HUMAN/tr|D6RHJ6|D6RHJ6_HUMAN	14	-0.00016	-0.0509345
UGP_01.13323.13323.3.0.dta	2557	3180.23	1266.56	3	LGJWSAMPSCK	7,Oxidation[M];10,Carbamidomethyl[C];	1913.67	1913.68	5-4-1-0-0	3	NXS	80	3	0.03637	3	0.01911	0.10924	2.07742	0.22694	T	y4+;y6+;y7+;Y0+;Y0+;Y1+;	Y1+;	sp|P02749|APOH_HUMAN	K	AS	251	0.01	253	0.00075	0.591695	1.68e-17	sp|P02749|APOH_HUMAN/tr|J3KS17|J3KS17_HUMAN	13	0.00701	2.20495
UGP_01.13337.13337.3.0.dta	3497	3934.65	2020.99	3	IPCSQPPQIEHGTIJSSR	3,Carbamidomethyl[C];	1913.66	1913.68	5-4-1-0-0	15	NXS	658	3	0.11711	3	0.06995	0.09147	3.83944	0.35118	T	b4+;b5+;b11+;Y1++;Y2++;Y3++;	b5+;Y1++;Y2++;	sp|P08603|CFAH_HUMAN	K	SS	868	0	882	8e-05	0.039565	4.68e-24	sp|P08603|CFAH_HUMAN	21	0.01337	3.3989
UGP_01.13340.13340.4.0.dta	3497	4225.76	2020.99	4	IPCSQPPQIEHGTIJSSR	3,Carbamidomethyl[C];	2204.78	2204.77	5-4-2-0-0	15	NXS	732	6	0.13567	8	0.08382	0.19289	3.03913	0.58622	T	b2+;b3+;b4+;b5+;y1+;y2+;y3+;y13+;Y0++;Y0++;Y1++;Y1++;Y2++;Y3++;	b5+;Y1++;	sp|P08603|CFAH_HUMAN	K	SS	868	0	882	8e-05	0.039565	4.68e-24	sp|P08603|CFAH_HUMAN	21	-0.00594	-1.406
UGP_01.13346.13346.4.1.dta	1803	3288.35	1228.62	4	EJISDPTSPLR	-	2059.74	2059.73	5-4-1-0-1	2	NXS	324	5	0.18259	4	0.14116	0.16239	3.06703	0.49806	T	y3+;y6+;y8+;y9+;Y0+;Y0+;Y1+;Y1+;Y1++;	y6+;Y1+;	sp|P01591|IGJ_HUMAN	R	TR	70	0	71	0.00078	0.634352	6.09e-07	sp|P01591|IGJ_HUMAN/tr|D6RD17|D6RD17_HUMAN/tr|D6RHJ6|D6RHJ6_HUMAN	14	-0.00051	-0.15514
UGP_01.13347.13347.3.0.dta	2801	3345.37	1228.62	3	EJISDPTSPLR	-	2116.75	2116.76	5-5-1-0-0	2	NXS	354	4	0.10198	4	0.12534	0.15017	2.96624	0.44543	T	y1+;y3+;y6+;y8+;Y0+;Y1+;Y1+;Y2+;	y6+;Y1+;	sp|P01591|IGJ_HUMAN	R	TR	70	0	71	0.00078	0.634352	6.09e-07	sp|P01591|IGJ_HUMAN/tr|D6RD17|D6RD17_HUMAN/tr|D6RHJ6|D6RHJ6_HUMAN	14	0.00296	0.885072
UGP_01.13350.13350.3.0.dta	2801	3345.37	1228.62	3	EJISDPTSPLR	-	2116.75	2116.76	5-5-1-0-0	2	NXS	354	4	0.10111	5	0.14036	0.18043	3.75283	0.67714	T	y1+;y3+;y4+;y6+;y8+;Y0+;Y1+;Y1+;Y2+;	y6+;Y1+;Y2+;	sp|P01591|IGJ_HUMAN	R	TR	70	0	71	0.00078	0.634352	6.09e-07	sp|P01591|IGJ_HUMAN/tr|D6RD17|D6RD17_HUMAN/tr|D6RHJ6|D6RHJ6_HUMAN	14	0.00296	0.885072
UGP_01.13358.13358.3.0.dta	2801	3288.35	1228.62	3	EJISDPTSPLR	-	2059.73	2059.73	5-4-1-0-1	2	NXS	328	6	0.1596	4	0.18812	0.19512	2.96624	0.57878	T	y1+;y3+;y6+;y8+;Y0+;Y1+;Y1+;Y2+;Y3+;Y4+;	y6+;Y1+;	sp|P01591|IGJ_HUMAN	R	TR	70	0	71	0.00078	0.634352	6.09e-07	sp|P01591|IGJ_HUMAN/tr|D6RD17|D6RD17_HUMAN/tr|D6RHJ6|D6RHJ6_HUMAN	14	0.0007	0.212938
UGP_01.13359.13359.3.0.dta	3497	3569.53	2020.99	3	IPCSQPPQIEHGTIJSSR	3,Carbamidomethyl[C];	1548.54	1548.54	4-3-1-0-0	15	NXS	388	8	0.28036	5	0.0834	0.21238	4.543	0.96483	T	b2+;b3+;b5+;y1+;y3+;Y0++;Y0++;Y1++;Y1++;Y2++;Y3++;Y4++;Y5++;	b5+;Y1++;Y2++;Y4++;	sp|P08603|CFAH_HUMAN	K	SS	868	0	882	8e-05	0.039565	4.68e-24	sp|P08603|CFAH_HUMAN	21	0.0019	0.532434
UGP_01.13362.13362.3.0.dta	2801	3345.37	1228.62	3	EJISDPTSPLR	-	2116.75	2116.76	5-5-1-0-0	2	NXS	354	6	0.07857	5	0.09915	0.16107	3.75283	0.60446	T	y1+;y3+;y4+;y6+;y8+;Y0+;Y1+;Y1+;Y2+;Y3+;Y4+;	y6+;Y1+;Y2+;	sp|P01591|IGJ_HUMAN	R	TR	70	0	71	0.00078	0.634352	6.09e-07	sp|P01591|IGJ_HUMAN/tr|D6RD17|D6RD17_HUMAN/tr|D6RHJ6|D6RHJ6_HUMAN	14	0.00275	0.82228
UGP_01.13363.13363.3.0.dta	2801	3345.37	1228.62	3	EJISDPTSPLR	-	2116.75	2116.76	5-5-1-0-0	2	NXS	354	5	0.06839	4	0.07833	0.14816	2.96624	0.43948	T	y1+;y3+;y4+;y6+;Y0+;Y1+;Y1+;Y2+;Y3+;	y6+;Y1+;	sp|P01591|IGJ_HUMAN	R	TR	70	0	71	0.00078	0.634352	6.09e-07	sp|P01591|IGJ_HUMAN/tr|D6RD17|D6RD17_HUMAN/tr|D6RHJ6|D6RHJ6_HUMAN	14	0.00275	0.82228
UGP_01.13367.13367.3.0.dta	2801	3345.37	1228.62	3	EJISDPTSPLR	-	2116.75	2116.76	5-5-1-0-0	2	NXS	354	4	0.07637	5	0.1077	0.15541	2.96624	0.46098	T	y1+;y3+;y4+;y6+;y8+;Y1+;Y1+;Y2+;Y3+;	y6+;Y1+;	sp|P01591|IGJ_HUMAN	R	TR	70	0	71	0.00078	0.634352	6.09e-07	sp|P01591|IGJ_HUMAN/tr|D6RD17|D6RD17_HUMAN/tr|D6RHJ6|D6RHJ6_HUMAN	14	0.00275	0.82228
UGP_01.13368.13368.5.0.dta	4384	4263.7	1132.6	5	GLJVTLSSTGR	0,Formyl[AnyN-term];	3131.11	3131.12	10-6-0-0-2	3	NXT	800	0	0	4	0.08047	0.1143	3.06703	0.35057	T	b2+;b3+;b10+;y1+;	b2+;y1+;	sp|P0C0L4|CO4A_HUMAN	R	NG	1326	0.01	1328	0.00115	1.01448	2.76e-28	sp|P0C0L4|CO4A_HUMAN/sp|P0C0L5|CO4B_HUMAN/tr|A0A140TA49|A0A140TA49_HUMAN/tr|A0A140TA44|A0A140TA44_HUMAN/tr|A0A140TA29|A0A140TA29_HUMAN/tr|A0A0G2JPR0|A0A0G2JPR0_HUMAN/tr|A0A140TA32|A0A140TA32_HUMAN/tr|F5GXS0|F5GXS0_HUMAN/tr|A0A0G2JL54|A0A0G2JL54_HUMAN	1	0.01499	3.51657
UGP_01.13382.13382.3.0.dta	2801	3288.35	1228.62	3	EJISDPTSPLR	-	2059.73	2059.73	5-4-1-0-1	2	NXS	328	5	0.04203	3	0.0665	0.10922	2.96624	0.32398	T	y1+;y3+;y6+;Y0+;Y1+;Y1+;Y3+;Y4+;	y6+;Y1+;	sp|P01591|IGJ_HUMAN	R	TR	70	0	71	0.00078	0.634352	6.09e-07	sp|P01591|IGJ_HUMAN/tr|D6RD17|D6RD17_HUMAN/tr|D6RHJ6|D6RHJ6_HUMAN	14	0.00069	0.209896
UGP_01.13383.13383.3.0.dta	2801	3288.35	1228.62	3	EJISDPTSPLR	-	2059.73	2059.73	5-4-1-0-1	2	NXS	328	2	0.02192	3	0.0671	0.0706	2.96624	0.20942	T	y1+;y6+;y8+;Y0+;Y1+;	y6+;Y1+;	sp|P01591|IGJ_HUMAN	R	TR	70	0.01	71	0.00078	0.634352	6.09e-07	sp|P01591|IGJ_HUMAN/tr|D6RD17|D6RD17_HUMAN/tr|D6RHJ6|D6RHJ6_HUMAN	14	0.00069	0.209896
UGP_01.13384.13384.3.0.dta	2801	3288.35	1228.62	3	EJISDPTSPLR	-	2059.73	2059.73	5-4-1-0-1	2	NXS	328	5	0.04222	3	0.06885	0.08546	2.96624	0.25349	T	y1+;y6+;y8+;Y0+;Y0+;Y1+;Y1+;Y3+;	y6+;Y1+;	sp|P01591|IGJ_HUMAN	R	TR	70	0.01	71	0.00078	0.634352	6.09e-07	sp|P01591|IGJ_HUMAN/tr|D6RD17|D6RD17_HUMAN/tr|D6RHJ6|D6RHJ6_HUMAN	14	0.00069	0.209896
UGP_01.13387.13387.3.0.dta	2801	3288.35	1228.62	3	EJISDPTSPLR	-	2059.73	2059.73	5-4-1-0-1	2	NXS	328	6	0.05017	3	0.07843	0.11791	2.96624	0.34974	T	y1+;y4+;y6+;Y0+;Y1+;Y1+;Y2+;Y3+;Y4+;	y6+;Y1+;	sp|P01591|IGJ_HUMAN	R	TR	70	0	71	0.00078	0.634352	6.09e-07	sp|P01591|IGJ_HUMAN/tr|D6RD17|D6RD17_HUMAN/tr|D6RHJ6|D6RHJ6_HUMAN	14	0.00069	0.209896
UGP_01.13388.13388.3.0.dta	2801	3288.35	1228.62	3	EJISDPTSPLR	-	2059.73	2059.73	5-4-1-0-1	2	NXS	328	5	0.0305	3	0.0522	0.07536	2.96624	0.22352	T	y1+;y6+;y8+;Y0+;Y1+;Y1+;Y2+;Y5+;	y6+;Y1+;	sp|P01591|IGJ_HUMAN	R	TR	70	0.01	71	0.00078	0.634352	6.09e-07	sp|P01591|IGJ_HUMAN/tr|D6RD17|D6RD17_HUMAN/tr|D6RHJ6|D6RHJ6_HUMAN	14	0.00069	0.209896
UGP_01.13390.13390.4.0.dta	2441	4225.76	2020.99	4	IPCSQPPQIEHGTIJSSR	3,Carbamidomethyl[C];	2204.78	2204.77	5-4-2-0-0	15	NXS	738	7	0.0855	11	0.09695	0.17451	2.89047	0.50441	T	b2+;b3+;b4+;b5+;b8+;b9+;b11+;y2+;y3+;y13++;y17++;Y0++;Y0++;Y1++;Y1++;Y2++;Y3++;Y4++;	b5+;Y1++;	sp|P08603|CFAH_HUMAN	K	SS	868	0	882	8e-05	0.039565	4.68e-24	sp|P08603|CFAH_HUMAN	21	-0.00445	-1.05331
UGP_01.13391.13391.3.0.dta	2801	3288.35	1228.62	3	EJISDPTSPLR	-	2059.73	2059.73	5-4-1-0-1	2	NXS	328	8	0.04907	6	0.08647	0.12775	2.96624	0.37894	T	y1+;y3+;y6+;y7+;y8+;y9+;Y0+;Y0+;Y1+;Y1+;Y2+;Y3+;Y4+;Y5+;	y6+;Y1+;	sp|P01591|IGJ_HUMAN	R	TR	70	0	71	0.00078	0.634352	6.09e-07	sp|P01591|IGJ_HUMAN/tr|D6RD17|D6RD17_HUMAN/tr|D6RHJ6|D6RHJ6_HUMAN	14	0.00069	0.209896
UGP_01.13392.13392.3.0.dta	2801	2851.19	1228.62	3	EJISDPTSPLR	-	1622.58	1622.58	5-4-0-0-0	2	NXS	140	7	0.32393	3	0.21934	0.23568	5.07736	1.19664	T	y1+;y6+;y8+;Y0+;Y1+;Y1+;Y2+;Y3+;Y4+;Y1++;	y6+;Y1+;Y1+;Y4+;Y1++;	sp|P01591|IGJ_HUMAN	R	TR	70	0	71	0.00078	0.634352	6.09e-07	sp|P01591|IGJ_HUMAN/tr|D6RD17|D6RD17_HUMAN/tr|D6RHJ6|D6RHJ6_HUMAN	14	0.00302	1.05958
UGP_01.13394.13394.3.0.dta	2801	3345.37	1228.62	3	EJISDPTSPLR	-	2116.75	2116.76	5-5-1-0-0	2	NXS	354	7	0.22515	6	0.2292	0.23294	3.75283	0.87417	T	y1+;y3+;y6+;y7+;y8+;y9+;Y0+;Y0+;Y1+;Y1+;Y2+;Y3+;Y4+;	y6+;Y1+;Y2+;	sp|P01591|IGJ_HUMAN	R	TR	70	0	71	0.00078	0.634352	6.09e-07	sp|P01591|IGJ_HUMAN/tr|D6RD17|D6RD17_HUMAN/tr|D6RHJ6|D6RHJ6_HUMAN	14	0.00278	0.83125
UGP_01.13397.13397.3.0.dta	2801	3142.3	1228.62	3	EJISDPTSPLR	-	1913.68	1913.68	5-4-1-0-0	2	NXS	266	10	0.30746	8	0.24934	0.30428	5.07736	1.54491	T	b3+;y1+;y3+;y4+;y6+;y7+;y8+;y9+;Y0+;Y0+;Y1+;Y1+;Y2+;Y3+;Y3+;Y4+;Y4+;Y5+;	y6+;Y1+;Y1+;Y4+;Y5+;	sp|P01591|IGJ_HUMAN	R	TR	70	0	71	0.00078	0.634352	6.09e-07	sp|P01591|IGJ_HUMAN/tr|D6RD17|D6RD17_HUMAN/tr|D6RHJ6|D6RHJ6_HUMAN	14	-0.00597	-1.90049
UGP_01.13404.13404.4.0.dta	1803	3345.37	1228.62	4	EJISDPTSPLR	-	2116.76	2116.76	5-5-1-0-0	2	NXS	356	7	0.27864	6	0.19788	0.23659	4.58043	1.0837	T	b3+;y1+;y3+;y6+;y7+;y8+;Y0+;Y0+;Y1+;Y1+;Y2+;Y3+;Y4+;	y6+;Y0+;Y1+;Y2+;	sp|P01591|IGJ_HUMAN	R	TR	70	0	71	0.00078	0.634352	6.09e-07	sp|P01591|IGJ_HUMAN/tr|D6RD17|D6RD17_HUMAN/tr|D6RHJ6|D6RHJ6_HUMAN	14	-0.00067	-0.200337
UGP_01.13406.13406.4.0.dta	277	4247.73	1384.72	4	REJISDPTSPLR	-	2863.01	2863.04	6-5-1-0-4	3	NXS	904	0	0	3	0.11321	0.1717	3.05561	0.52465	T	y1+;y3+;y6+;	y1+;y6+;	sp|P01591|IGJ_HUMAN	N	TR	69	0	71	0.00011	0.079382	8.32e-18	sp|P01591|IGJ_HUMAN/tr|D6RD17|D6RD17_HUMAN/tr|D6RHJ6|D6RHJ6_HUMAN	2	0.02699	6.35553
UGP_01.13413.13413.3.0.dta	1803	2486.07	1228.62	3	EJISDPTSPLR	-	1257.45	1257.45	4-3-0-0-0	2	NXS	62	3	0.25388	3	0.22831	0.19511	5.22533	1.01951	T	y1+;y6+;y8+;Y0+;Y0+;Y1+;	y6+;y8+;Y0+;Y0+;Y1+;	sp|P01591|IGJ_HUMAN	R	TR	70	0	71	0.00078	0.634352	6.09e-07	sp|P01591|IGJ_HUMAN/tr|D6RD17|D6RD17_HUMAN/tr|D6RHJ6|D6RHJ6_HUMAN	14	-0.00393	-1.58145
UGP_01.13418.13418.3.0.dta	783	3036.29	1413.7	3	ITYSIVQTJCSK	10,Carbamidomethyl[C];	1622.58	1622.58	5-4-0-0-0	9	NXS	212	3	0.07651	5	0.02564	0.09749	3.05561	0.29789	T	b4+;b5+;y3+;y4+;y6+;Y0+;Y0+;Y1+;	Y0+;Y1+;	sp|P01042|KNG1_HUMAN	R	EN	197	0	205	6e-05	0.042412	1.13e-15	sp|P01042|KNG1_HUMAN	13	-0.00245	-0.807174
UGP_01.13421.13421.4.0.dta	3497	4371.81	2020.99	4	IPCSQPPQIEHGTIJSSR	3,Carbamidomethyl[C];	2350.83	2350.83	5-4-2-0-1	15	NXS	824	7	0.09582	8	0.06412	0.13293	3.03913	0.404	T	b2+;b3+;b4+;b5+;b6+;b11+;y2+;y3+;Y0++;Y0++;Y1++;Y1++;Y2++;Y3++;Y4++;	b5+;Y1++;	sp|P08603|CFAH_HUMAN	K	SS	868	0	882	8e-05	0.039565	4.68e-24	sp|P08603|CFAH_HUMAN	21	0.00503	1.15082
UGP_01.13422.13422.4.0.dta	3497	4371.81	2020.99	4	IPCSQPPQIEHGTIJSSR	3,Carbamidomethyl[C];	2350.83	2350.83	5-4-2-0-1	15	NXS	824	7	0.09865	7	0.06035	0.12894	3.03913	0.39186	T	b2+;b3+;b4+;b5+;b8+;b11+;y3+;Y0++;Y0++;Y1++;Y1++;Y2++;Y2++;Y3++;	b5+;Y1++;	sp|P08603|CFAH_HUMAN	K	SS	868	0	882	8e-05	0.039565	4.68e-24	sp|P08603|CFAH_HUMAN	21	0.00503	1.15082
UGP_01.13423.13423.4.0.dta	3497	4371.81	2020.99	4	IPCSQPPQIEHGTIJSSR	3,Carbamidomethyl[C];	2350.83	2350.83	5-4-2-0-1	15	NXS	824	7	0.10885	8	0.05918	0.13306	3.03913	0.40439	T	b2+;b3+;b4+;b5+;b10+;b11+;y2+;y3+;Y0++;Y0++;Y1++;Y1++;Y2++;Y3++;Y4++;	b5+;Y1++;	sp|P08603|CFAH_HUMAN	K	SS	868	0	882	8e-05	0.039565	4.68e-24	sp|P08603|CFAH_HUMAN	21	0.00503	1.15082
UGP_01.13425.13425.3.0.dta	1193	3255.38	1341.7	3	SPDVIJGSPISQK	-	1913.68	1913.68	5-4-1-0-0	6	NXS	324	3	0.17766	4	0.06509	0.20126	3.84588	0.77401	T	b3+;y3+;y5+;y6+;Y0+;Y0+;Y1+;	y5+;Y0+;Y1+;	sp|P08603|CFAH_HUMAN	K	II	212	0	217	-0.00014	-0.104269	1.15e-14	sp|P08603|CFAH_HUMAN/tr|A0A0D9SG88|A0A0D9SG88_HUMAN/tr|Q5TFM2|Q5TFM2_HUMAN	14	0.00193	0.593049
UGP_01.13429.13429.4.0.dta	3525	5044.95	1892.84	4	EHEGAIYPDJTTDFQR	-	3152.11	3152.1	6-5-4-0-0	10	NXT	672	5	0.09105	6	0.09371	0.20997	4.55026	0.95543	T	b2+;b3+;b5+;b6+;b7+;y9+;Y1++;Y1++;Y2++;Y2++;Y3++;	b6+;b7+;Y1++;Y2++;	sp|P00450|CERU_HUMAN	K	AD	129	0	138	0.00016	0.084485	1.58e-26	sp|P00450|CERU_HUMAN/tr|E9PFZ2|E9PFZ2_HUMAN	11	-0.01075	-2.13127
UGP_01.13430.13430.4.0.dta	1195	3874.66	1669.89	4	PVTPIAQJQTTLGSSR	-	2204.77	2204.77	5-4-2-0-0	8	NXT	474	4	0.05402	10	0.06924	0.20035	3.67158	0.73559	T	b3+;b5+;y3+;y4+;y5+;y6+;y7+;y8+;y13++;y14++;Y0+;Y1+;Y0++;Y1++;	b3+;y4+;Y1+;	sp|Q9NZP8|C1RL_HUMAN	R	AK	235	0	242	0.00046	0.275305	1.54e-24	sp|Q9NZP8|C1RL_HUMAN/tr|H0YFL7|H0YFL7_HUMAN	13	-0.00089	-0.229757
UGP_01.13437.13437.3.0.dta	783	3036.29	1413.7	3	ITYSIVQTJCSK	10,Carbamidomethyl[C];	1622.58	1622.58	5-4-0-0-0	9	NXS	212	3	0.20238	5	0.04459	0.18339	3.05561	0.56036	T	b4+;y4+;y5+;y6+;y7+;Y0+;Y0+;Y1+;	Y0+;Y1+;	sp|P01042|KNG1_HUMAN	R	EN	197	0	205	6e-05	0.042412	1.13e-15	sp|P01042|KNG1_HUMAN	13	-0.00227	-0.747871
UGP_01.13438.13438.4.0.dta	3497	5028.05	2020.99	4	IPCSQPPQIEHGTIJSSR	3,Carbamidomethyl[C];	3007.06	3007.06	6-5-3-0-1	15	NXS	1076	7	0.08109	5	0.05434	0.11899	3.03913	0.36162	T	b2+;b3+;b4+;b5+;y3+;Y0++;Y0++;Y1++;Y1++;Y2++;Y3++;Y4++;	b5+;Y1++;	sp|P08603|CFAH_HUMAN	K	SS	868	0	882	8e-05	0.039565	4.68e-24	sp|P08603|CFAH_HUMAN	21	-0.00323	-0.642525
UGP_01.13442.13442.3.0.dta	2801	3101.27	1228.62	3	EJISDPTSPLR	-	1872.66	1872.65	6-3-1-0-0	2	NXS	226	5	0.26211	4	0.14065	0.20891	3.75283	0.78401	T	y1+;y3+;y6+;y8+;Y0+;Y0+;Y1+;Y1+;Y2+;	y6+;Y1+;Y1+;	sp|P01591|IGJ_HUMAN	R	TR	70	0	71	0.00078	0.634352	6.09e-07	sp|P01591|IGJ_HUMAN/tr|D6RD17|D6RD17_HUMAN/tr|D6RHJ6|D6RHJ6_HUMAN	14	-0.00827	-2.6675
UGP_01.13446.13446.2.0.dta	2801	3142.29	1228.62	2	EJISDPTSPLR	-	1913.68	1913.68	5-4-1-0-0	2	NXS	236	7	0.29659	4	0.32481	0.27914	5.13004	1.43197	T	y1+;y3+;y6+;y7+;Y0+;Y0+;Y1+;Y1+;Y2+;Y3+;Y4+;	y6+;Y1+;Y2+;Y3+;Y4+;	sp|P01591|IGJ_HUMAN	R	TR	70	0	71	0.00078	0.634352	6.09e-07	sp|P01591|IGJ_HUMAN/tr|D6RD17|D6RD17_HUMAN/tr|D6RHJ6|D6RHJ6_HUMAN	14	0.00158	0.502979
UGP_01.13464.13464.4.0.dta	277	4247.73	1384.72	4	REJISDPTSPLR	-	2863.01	2863.04	6-5-1-0-4	3	NXS	904	0	0	3	0.12728	0.18103	3.05561	0.55315	T	y1+;y3+;y6+;	y1+;y6+;	sp|P01591|IGJ_HUMAN	N	TR	69	0	71	0.00011	0.079382	8.32e-18	sp|P01591|IGJ_HUMAN/tr|D6RD17|D6RD17_HUMAN/tr|D6RHJ6|D6RHJ6_HUMAN	2	0.02637	6.20953
UGP_01.13466.13466.4.0.dta	287	3872.56	1521.73	4	SVTWSESGQJVTAR	-	2350.83	2350.83	5-4-2-0-1	10	NXT	676	3	0.10323	3	0.04302	0.11588	2.91667	0.33798	T	b3+;y1+;y3+;Y0+;Y1+;Y0++;	y3+;Y1+;	sp|P01877|IGHA2_HUMAN	L	NF	38	0.01	47	-0.00036	-0.23642	1.21e-12	sp|P01877|IGHA2_HUMAN/tr|A0A0G2JMB2|A0A0G2JMB2_HUMAN/tr|A0A286YEY5|A0A286YEY5_HUMAN	2	-0.002	-0.516588
UGP_01.13467.13467.4.0.dta	3497	4881.99	2020.99	4	IPCSQPPQIEHGTIJSSR	3,Carbamidomethyl[C];	2861	2861	6-5-3-0-0	15	NXS	1112	8	0.12653	6	0.06144	0.12977	3.03913	0.39438	T	b2+;b3+;b5+;b6+;b10+;y2+;Y1+;Y0++;Y1++;Y1++;Y2++;Y2++;Y3++;Y4++;	b5+;Y1++;	sp|P08603|CFAH_HUMAN	K	SS	868	0	882	8e-05	0.039565	4.68e-24	sp|P08603|CFAH_HUMAN	21	0.00092	0.188487
UGP_01.13476.13476.4.0.dta	287	4075.62	1521.73	4	SVTWSESGQJVTAR	-	2553.89	2553.91	5-5-2-0-1	10	NXT	624	2	0.05537	4	0.05105	0.12932	2.91667	0.37717	T	y1+;y2+;y3+;y4+;Y0+;Y1+;	y1+;Y1+;	sp|P01877|IGHA2_HUMAN	L	NF	38	0.01	47	-0.00036	-0.23642	1.21e-12	sp|P01877|IGHA2_HUMAN/tr|A0A0G2JMB2|A0A0G2JMB2_HUMAN/tr|A0A286YEY5|A0A286YEY5_HUMAN	2	0.01769	4.34154
UGP_01.13487.13487.3.0.dta	3805	2736.15	822.471	3	VLJFTTK	-	1913.68	1913.68	5-4-1-0-0	3	NXT	74	8	0.38706	3	0.0178	0.19116	5.29848	1.01287	T	b4+;b5+;y3+;Y0+;Y0+;Y1+;Y1+;Y2+;Y3+;Y4+;Y5+;	Y0+;Y1+;Y2+;Y4+;Y5+;	sp|P13671|CO6_HUMAN	K	AK	322	0	324	1e-05	0.012144	1.35e-12	sp|P13671|CO6_HUMAN	5	-0.00127	-0.464327
UGP_01.13491.13491.4.0.dta	277	4247.73	1384.72	4	REJISDPTSPLR	-	2863.01	2863.04	6-5-1-0-4	3	NXS	902	0	0	3	0.12678	0.18067	3.05561	0.55205	T	y1+;y3+;y6+;	y1+;y6+;	sp|P01591|IGJ_HUMAN	N	TR	69	0	71	0.00011	0.079382	8.32e-18	sp|P01591|IGJ_HUMAN/tr|D6RD17|D6RD17_HUMAN/tr|D6RHJ6|D6RHJ6_HUMAN	2	0.02589	6.0965
UGP_01.13493.13493.3.1.dta	1193	3255.38	1341.7	3	SPDVIJGSPISQK	-	1913.68	1913.68	5-4-1-0-0	6	NXS	324	4	0.16584	6	0.08589	0.24617	3.84588	0.94673	T	b3+;b4+;y3+;y5+;y6+;y7+;Y0+;Y0+;Y1+;Y0++;	y5+;Y0+;Y1+;	sp|P08603|CFAH_HUMAN	K	II	212	0	217	-0.00014	-0.104269	1.15e-14	sp|P08603|CFAH_HUMAN/tr|A0A0D9SG88|A0A0D9SG88_HUMAN/tr|Q5TFM2|Q5TFM2_HUMAN	14	0.00067	0.205877
UGP_01.13495.13495.4.0.dta	3497	4371.81	2020.99	4	IPCSQPPQIEHGTIJSSR	3,Carbamidomethyl[C];	2350.83	2350.83	5-4-2-0-1	15	NXS	822	7	0.07306	8	0.06422	0.12478	3.03913	0.37923	T	b2+;b3+;b5+;b8+;b10+;b11+;y2+;y3+;Y0++;Y1++;Y1++;Y2++;Y2++;Y3++;Y4++;	b5+;Y1++;	sp|P08603|CFAH_HUMAN	K	SS	868	0	882	8e-05	0.039565	4.68e-24	sp|P08603|CFAH_HUMAN	21	0.00454	1.03871
UGP_01.13496.13496.4.0.dta	294	4075.62	1521.73	4	SVTWSESGQJVTAR	-	2553.89	2553.91	5-5-2-0-1	10	NXT	624	5	0.09189	8	0.06081	0.16131	3.03379	0.48938	T	b3+;b9+;b11+;y1+;y2+;y3+;y4+;y10+;Y0+;Y1+;Y0++;Y0++;Y1++;	y3+;Y1+;	sp|P01877|IGHA2_HUMAN	L	NF	38	0	47	-0.00036	-0.23642	1.21e-12	sp|P01877|IGHA2_HUMAN/tr|A0A0G2JMB2|A0A0G2JMB2_HUMAN/tr|A0A286YEY5|A0A286YEY5_HUMAN	2	0.01786	4.38326
UGP_01.13499.13499.3.0.dta	2557	3180.23	1266.56	3	LGJWSAMPSCK	7,Oxidation[M];10,Carbamidomethyl[C];	1913.67	1913.68	5-4-1-0-0	3	NXS	72	5	0.08055	3	0.03612	0.14531	2.07742	0.30187	T	y4+;y5+;y7+;Y0+;Y0+;Y1+;Y1+;Y0++;	Y1+;	sp|P02749|APOH_HUMAN	K	AS	251	0	253	0.00075	0.591695	1.68e-17	sp|P02749|APOH_HUMAN/tr|J3KS17|J3KS17_HUMAN	13	0.01183	3.72105
UGP_01.13501.13501.3.0.dta	1193	3255.38	1341.7	3	SPDVIJGSPISQK	-	1913.68	1913.68	5-4-1-0-0	6	NXS	324	4	0.14925	5	0.08112	0.23437	3.84588	0.90137	T	b3+;b4+;y3+;y5+;y7+;Y0+;Y0+;Y1+;Y0++;	y5+;Y0+;Y1+;	sp|P08603|CFAH_HUMAN	K	II	212	0	217	-0.00014	-0.104269	1.15e-14	sp|P08603|CFAH_HUMAN/tr|A0A0D9SG88|A0A0D9SG88_HUMAN/tr|Q5TFM2|Q5TFM2_HUMAN	14	0.00067	0.205877
UGP_01.13502.13502.3.1.dta	1193	3255.38	1341.7	3	SPDVIJGSPISQK	-	1913.68	1913.68	5-4-1-0-0	6	NXS	324	3	0.14479	4	0.0699	0.20688	3.84588	0.79564	T	b3+;y3+;y5+;y7+;Y0+;Y0+;Y1+;	y5+;Y0+;Y1+;	sp|P08603|CFAH_HUMAN	K	II	212	0	217	-0.00014	-0.104269	1.15e-14	sp|P08603|CFAH_HUMAN/tr|A0A0D9SG88|A0A0D9SG88_HUMAN/tr|Q5TFM2|Q5TFM2_HUMAN	14	0.00067	0.205877
UGP_01.13509.13509.3.0.dta	783	3036.29	1413.7	3	ITYSIVQTJCSK	10,Carbamidomethyl[C];	1622.58	1622.58	5-4-0-0-0	9	NXS	212	4	0.06337	8	0.02978	0.1396	3.05561	0.42657	T	b4+;b6+;b10+;y3+;y4+;y5+;y6+;y7+;Y0+;Y0+;Y1+;Y2+;	Y0+;Y1+;	sp|P01042|KNG1_HUMAN	R	EN	197	0	205	6e-05	0.042412	1.13e-15	sp|P01042|KNG1_HUMAN	13	-0.00222	-0.731398
UGP_01.13509.13509.4.1.dta	3385	4052.78	2358.19	4	IVGGTJSSWGEWPWQVSLQVK	-	1694.59	1694.6	4-3-1-0-1	6	NXS	266	1	0.03323	4	0.1239	0.05514	3.03913	0.16759	T	b4+;b6+;b8+;b13+;Y5++;	b8+;Y5++;	sp|P03952|KLKB1_HUMAN	R	LT	391	0.01	396	0.00687	2.91203	5.03e-11	sp|P03952|KLKB1_HUMAN/tr|E9PBC5|E9PBC5_HUMAN/tr|H0YAC1|H0YAC1_HUMAN	13	0.01182	2.91725
UGP_01.13511.13511.3.0.dta	2801	2939.21	1228.62	3	EJISDPTSPLR	-	1710.6	1710.6	5-3-1-0-0	2	NXS	150	5	0.28657	6	0.15139	0.24412	4.44537	1.08521	T	y1+;y3+;y4+;y6+;y7+;y8+;Y0+;Y0+;Y1+;Y1+;Y2+;	y6+;Y0+;Y1+;Y1+;	sp|P01591|IGJ_HUMAN	R	TR	70	0	71	0.00078	0.634352	6.09e-07	sp|P01591|IGJ_HUMAN/tr|D6RD17|D6RD17_HUMAN/tr|D6RHJ6|D6RHJ6_HUMAN	14	-0.00054	-0.183786
UGP_01.13512.13512.3.0.dta	783	3036.29	1413.7	3	ITYSIVQTJCSK	10,Carbamidomethyl[C];	1622.58	1622.58	5-4-0-0-0	9	NXS	212	3	0.17703	7	0.06514	0.208	3.05561	0.63557	T	b4+;b6+;y3+;y4+;y5+;y6+;y7+;Y0+;Y1+;Y1+;	Y0+;Y1+;	sp|P01042|KNG1_HUMAN	R	EN	197	0	205	6e-05	0.042412	1.13e-15	sp|P01042|KNG1_HUMAN	13	-0.00222	-0.731398
UGP_01.13513.13513.3.0.dta	783	3036.29	1413.7	3	ITYSIVQTJCSK	10,Carbamidomethyl[C];	1622.58	1622.58	5-4-0-0-0	9	NXS	212	3	0.04905	5	0.01737	0.09977	2.06901	0.20642	T	b4+;b6+;y5+;y6+;y7+;Y0+;Y0+;Y1+;	Y1+;	sp|P01042|KNG1_HUMAN	R	EN	197	0.01	205	6e-05	0.042412	1.13e-15	sp|P01042|KNG1_HUMAN	13	-0.00222	-0.731398
UGP_01.13517.13517.2.0.dta	3805	2736.15	822.471	2	VLJFTTK	-	1913.68	1913.68	5-4-1-0-0	3	NXT	68	8	0.47999	4	0.04556	0.2766	5.90489	1.6333	T	b4+;y1+;y4+;y5+;Y0+;Y0+;Y1+;Y1+;Y2+;Y3+;Y4+;Y5+;	b4+;Y0+;Y1+;Y2+;Y4+;Y5+;	sp|P13671|CO6_HUMAN	K	AK	322	0	324	1e-05	0.012144	1.35e-12	sp|P13671|CO6_HUMAN	5	0.00131	0.478952
UGP_01.13521.13521.3.0.dta	2801	3345.37	1228.62	3	EJISDPTSPLR	-	2116.75	2116.76	5-5-1-0-0	2	NXS	346	3	0.08564	3	0.1472	0.14503	2.96624	0.43018	T	y1+;y3+;y6+;Y0+;Y1+;Y2+;	y6+;Y1+;	sp|P01591|IGJ_HUMAN	R	TR	70	0	71	0.00078	0.634352	6.09e-07	sp|P01591|IGJ_HUMAN/tr|D6RD17|D6RD17_HUMAN/tr|D6RHJ6|D6RHJ6_HUMAN	14	0.00499	1.49207
UGP_01.13529.13529.3.0.dta	1803	3085.27	1228.62	3	EJISDPTSPLR	-	1856.66	1856.66	5-3-1-0-1	2	NXS	236	6	0.24442	5	0.17997	0.22144	4.58043	1.01428	T	y1+;y3+;y6+;y7+;y8+;Y0+;Y0+;Y1+;Y1+;Y2+;Y1++;	y6+;y8+;Y1+;Y1+;	sp|P01591|IGJ_HUMAN	R	TR	70	0	71	0.00078	0.634352	6.09e-07	sp|P01591|IGJ_HUMAN/tr|D6RD17|D6RD17_HUMAN/tr|D6RHJ6|D6RHJ6_HUMAN	14	-0.00024	-0.0778143
UGP_01.13532.13532.4.0.dta	1195	4530.89	1669.89	4	PVTPIAQJQTTLGSSR	-	2861.01	2861	6-5-3-0-0	8	NXT	802	2	0.08811	3	0.03867	0.1182	3.67158	0.43398	T	b3+;y4+;y14++;Y1+;Y1++;	y4+;Y1+;Y1++;	sp|Q9NZP8|C1RL_HUMAN	R	AK	235	0	242	0.00046	0.275305	1.54e-24	sp|Q9NZP8|C1RL_HUMAN/tr|H0YFL7|H0YFL7_HUMAN	13	-0.00757	-1.67112
UGP_01.13535.13535.3.0.dta	2801	2939.21	1228.62	3	EJISDPTSPLR	-	1710.6	1710.6	5-3-1-0-0	2	NXS	150	3	0.1251	8	0.1886	0.20006	2.96624	0.59342	T	b3+;y1+;y3+;y4+;y6+;y7+;y8+;y9+;Y0+;Y0+;Y1+;	y6+;Y1+;	sp|P01591|IGJ_HUMAN	R	TR	70	0	71	0.00078	0.634352	6.09e-07	sp|P01591|IGJ_HUMAN/tr|D6RD17|D6RD17_HUMAN/tr|D6RHJ6|D6RHJ6_HUMAN	14	-0.00096	-0.32673
UGP_01.13544.13544.3.0.dta	2983	3340.32	1426.64	3	DGSDSIGASJFTGAK	-	1913.68	1913.68	5-4-1-0-0	10	NXT	208	4	0.15407	5	0.02827	0.14547	3.02335	0.43981	T	b11+;y4+;y5+;y6+;y9+;Y0+;Y0+;Y1+;Y0++;	Y0+;Y1+;	sp|P00751|CFAB_HUMAN	L	KC	276	0	285	-0.00263	-1.84222	3.36e-23	sp|P00751|CFAB_HUMAN/tr|E7ETN3|E7ETN3_HUMAN/tr|A0A0G2JH38|A0A0G2JH38_HUMAN/tr|B4E1Z4|B4E1Z4_HUMAN	1	0.00118	0.353366
UGP_01.13547.13547.4.0.dta	2441	4225.76	2020.99	4	IPCSQPPQIEHGTIJSSR	3,Carbamidomethyl[C];	2204.77	2204.77	5-4-2-0-0	15	NXS	778	9	0.22213	7	0.0672	0.21584	4.3441	0.93762	T	b2+;b3+;b5+;b6+;y2+;y3+;y13++;Y0++;Y0++;Y1++;Y1++;Y2++;Y2++;Y3++;Y4++;Y5++;	b5+;Y1++;Y3++;Y4++;	sp|P08603|CFAH_HUMAN	K	SS	868	0	882	8e-05	0.039565	4.68e-24	sp|P08603|CFAH_HUMAN	21	0.00133	0.314812
UGP_01.13550.13550.3.1.dta	2985	3345.36	1763.8	3	HEGAIYPDJTTDFQR	-	1581.57	1581.56	6-3-0-0-0	9	NXT	324	0	0	4	0.06946	0.11515	2.05687	0.23684	T	b2+;y1+;y3+;y9+;	b2+;	sp|P00450|CERU_HUMAN	E	AD	130	0.01	138	-0.00346	-1.96059	5.98e-27	sp|P00450|CERU_HUMAN/tr|E9PFZ2|E9PFZ2_HUMAN	1	-0.01111	-3.322
UGP_01.13550.13550.4.2.dta	3525	4463.77	1892.84	4	EHEGAIYPDJTTDFQR	-	2570.93	2570.93	6-5-1-0-2	10	NXT	804	4	0.05016	8	0.15983	0.25857	3.84588	0.99444	T	b2+;b3+;b5+;b6+;b7+;y1+;y3+;y9+;Y0+;Y1+;Y0++;Y1++;	b2+;b6+;Y1++;	sp|P00450|CERU_HUMAN	K	AD	129	0	138	0.00016	0.084485	1.58e-26	sp|P00450|CERU_HUMAN/tr|E9PFZ2|E9PFZ2_HUMAN	11	-0.00118	-0.26441
UGP_01.13554.13554.3.3.dta	2985	3345.36	1763.8	3	HEGAIYPDJTTDFQR	-	1581.57	1581.56	6-3-0-0-0	9	NXT	324	0	0	3	0.08504	0.10348	3.03913	0.3145	T	b2+;y1+;y3+;	b2+;y3+;	sp|P00450|CERU_HUMAN	E	AD	130	0.01	138	-0.00346	-1.96059	5.98e-27	sp|P00450|CERU_HUMAN/tr|E9PFZ2|E9PFZ2_HUMAN	1	-0.01111	-3.322
UGP_01.13554.13554.4.1.dta	3525	4463.77	1892.84	4	EHEGAIYPDJTTDFQR	-	2570.93	2570.93	6-5-1-0-2	10	NXT	804	0	0	7	0.19989	0.22432	4.55026	1.02072	T	b2+;b3+;b5+;b6+;b7+;y1+;y3+;	b2+;b5+;b6+;y3+;	sp|P00450|CERU_HUMAN	K	AD	129	0	138	0.00016	0.084485	1.58e-26	sp|P00450|CERU_HUMAN/tr|E9PFZ2|E9PFZ2_HUMAN	11	-0.00118	-0.26441
UGP_01.13555.13555.4.1.dta	3525	4463.77	1892.84	4	EHEGAIYPDJTTDFQR	-	2570.93	2570.93	6-5-1-0-2	10	NXT	804	2	0.0338	7	0.16813	0.22514	3.04454	0.68544	T	b2+;b3+;b5+;b6+;b7+;y1+;y3+;Y1+;Y1++;	b2+;b7+;	sp|P00450|CERU_HUMAN	K	AD	129	0	138	0.00016	0.084485	1.58e-26	sp|P00450|CERU_HUMAN/tr|E9PFZ2|E9PFZ2_HUMAN	11	-0.00118	-0.26441
UGP_01.13563.13563.4.1.dta	1199	4899.93	1892.84	4	EHEGAIYPDJTTDFQR	-	3007.09	3007.06	6-5-3-0-1	10	NXT	952	0	0	6	0.07567	0.13115	1.96085	0.25717	T	b3+;b5+;b6+;b7+;y1+;y3+;	b5+;	sp|P00450|CERU_HUMAN	K	AD	129	0.01	138	0.00016	0.084485	1.58e-26	sp|P00450|CERU_HUMAN/tr|E9PFZ2|E9PFZ2_HUMAN	11	-0.02894	-5.90739
UGP_01.13585.13585.4.1.dta	3525	4899.92	1892.84	4	EHEGAIYPDJTTDFQR	-	3007.08	3007.06	6-5-3-0-1	10	NXT	872	0	0	5	0.07636	0.12892	2.06085	0.26568	T	b2+;b3+;b5+;b6+;b7+;	b7+;	sp|P00450|CERU_HUMAN	K	AD	129	0.01	138	0.00016	0.084485	1.58e-26	sp|P00450|CERU_HUMAN/tr|E9PFZ2|E9PFZ2_HUMAN	11	-0.01912	-3.90289
UGP_01.13589.13589.3.0.dta	3497	4225.75	2020.99	3	IPCSQPPQIEHGTIJSSR	3,Carbamidomethyl[C];	2204.77	2204.77	5-4-2-0-0	15	NXS	822	6	0.20422	3	0.04532	0.14722	4.543	0.6688	T	b5+;y2+;y3+;Y0++;Y1++;Y2++;Y2++;Y3++;Y4++;	b5+;Y1++;Y2++;Y3++;	sp|P08603|CFAH_HUMAN	K	SS	868	0	882	8e-05	0.039565	4.68e-24	sp|P08603|CFAH_HUMAN	21	0.00579	1.3705
UGP_01.13600.13600.4.0.dta	3525	4098.62	1892.84	4	EHEGAIYPDJTTDFQR	-	2205.78	2205.79	5-4-1-0-2	10	NXT	650	3	0.07801	6	0.09842	0.18887	3.84588	0.72638	T	b2+;b5+;b6+;b7+;y1+;y3+;Y1++;Y2++;Y4++;	b2+;Y1++;Y2++;	sp|P00450|CERU_HUMAN	K	AD	129	0	138	0.00016	0.084485	1.58e-26	sp|P00450|CERU_HUMAN/tr|E9PFZ2|E9PFZ2_HUMAN	11	0.0086	2.09879
UGP_01.13604.13604.3.0.dta	3525	4318.7	1892.84	3	EHEGAIYPDJTTDFQR	-	2425.86	2425.89	6-5-0-0-3	10	NXT	720	0	0	3	0.15894	0.12592	3.84588	0.48429	T	b3+;b6+;y3+;	b3+;b6+;y3+;	sp|P00450|CERU_HUMAN	K	AD	129	0	138	0.00016	0.084485	1.58e-26	sp|P00450|CERU_HUMAN/tr|E9PFZ2|E9PFZ2_HUMAN	11	0.02307	5.34315
UGP_01.13612.13612.4.0.dta	3525	4317.7	1892.84	4	EHEGAIYPDJTTDFQR	-	2424.86	2424.87	6-5-1-0-1	10	NXT	652	4	0.08481	7	0.19873	0.26212	4.55026	1.19273	T	b2+;b3+;b4+;b5+;b6+;b7+;y3+;Y1++;Y1++;Y2++;Y2++;	b3+;b6+;b7+;Y1++;	sp|P00450|CERU_HUMAN	K	AD	129	0	138	0.00016	0.084485	1.58e-26	sp|P00450|CERU_HUMAN/tr|E9PFZ2|E9PFZ2_HUMAN	11	0.00316	0.732042
UGP_01.13618.13618.4.0.dta	2441	4881.98	2020.99	4	IPCSQPPQIEHGTIJSSR	3,Carbamidomethyl[C];	2861	2861	6-5-3-0-0	15	NXS	1130	5	0.09506	6	0.05126	0.14534	2.89047	0.42009	T	b3+;b4+;b5+;y2+;y3+;y13++;Y1+;Y0++;Y1++;Y1++;Y2++;	b5+;Y1++;	sp|P08603|CFAH_HUMAN	K	SS	868	0	882	8e-05	0.039565	4.68e-24	sp|P08603|CFAH_HUMAN	21	0.00267	0.547022
UGP_01.13622.13622.3.0.dta	295	3322.38	1117.6	3	VQPFJVTQGK	-	2204.78	2204.77	5-4-2-0-0	5	NXT	314	5	0.18517	5	0.07394	0.19666	3.88665	0.76436	T	b2+;b6+;b8+;y4+;y8+;Y0+;Y0+;Y1+;Y1+;Y2+;	y8+;Y0+;Y1+;	sp|P13473|LAMP2_HUMAN	R	YS	352	0	356	-0.00033	-0.295016	9.92e-21	sp|P13473|LAMP2_HUMAN/tr|H0YCG2|H0YCG2_HUMAN	6	-0.0107	-3.22155
UGP_01.13632.13632.3.0.dta	3525	4098.61	1892.84	3	EHEGAIYPDJTTDFQR	-	2205.77	2205.79	5-4-1-0-2	10	NXT	548	0	0	3	0.09232	0.1161	3.04454	0.35348	T	b2+;b6+;y3+;	b2+;b6+;	sp|P00450|CERU_HUMAN	K	AD	129	0.01	138	0.00016	0.084485	1.58e-26	sp|P00450|CERU_HUMAN/tr|E9PFZ2|E9PFZ2_HUMAN	11	0.02561	6.25004
UGP_01.13634.13634.4.0.dta	3497	4881.98	2020.99	4	IPCSQPPQIEHGTIJSSR	3,Carbamidomethyl[C];	2861	2861	6-5-3-0-0	15	NXS	1130	9	0.23153	3	0.04517	0.13921	5.78195	0.80488	T	b5+;b9+;b11+;Y1+;Y0++;Y0++;Y1++;Y1++;Y2++;Y3++;Y4++;Y5++;	b5+;Y1+;Y1++;Y2++;Y3++;Y4++;	sp|P08603|CFAH_HUMAN	K	SS	868	0	882	8e-05	0.039565	4.68e-24	sp|P08603|CFAH_HUMAN	21	0.00276	0.565461
UGP_01.13638.13638.3.0.dta	3525	4098.61	1892.84	3	EHEGAIYPDJTTDFQR	-	2205.77	2205.79	5-4-1-0-2	10	NXT	548	1	0.00844	5	0.1042	0.15606	3.04454	0.47513	T	b2+;b5+;b6+;b7+;y3+;Y1++;	b2+;b6+;	sp|P00450|CERU_HUMAN	K	AD	129	0	138	0.00016	0.084485	1.58e-26	sp|P00450|CERU_HUMAN/tr|E9PFZ2|E9PFZ2_HUMAN	11	0.02561	6.25004
UGP_01.13643.13643.3.0.dta	2002	3484.41	1133.57	3	GLCVJASAVSR	3,Carbamidomethyl[C];	2350.83	2350.83	5-4-2-0-1	5	NXS	314	6	0.16473	5	0.01993	0.15118	2.07742	0.31407	T	b3+;y2+;y4+;y5+;y6+;Y0+;Y0+;Y1+;Y2+;Y3+;Y4+;	Y1+;	sp|P17936|IBP3_HUMAN	R	LR	112	0	116	0.00011	0.096954	1.44e-09	sp|P17936|IBP3_HUMAN/tr|A6XND0|A6XND0_HUMAN/tr|A6XND1|A6XND1_HUMAN/tr|B3KWK7|B3KWK7_HUMAN	13	-0.00305	-0.875581
UGP_01.13652.13652.3.0.dta	3263	3345.34	1608.68	3	EHEGAIYPDJTTDF	-	1736.66	1736.65	3-4-0-0-3	10	NXT	254	0	0	6	0.10118	0.12932	2.05687	0.26598	T	b2+;b3+;b4+;b5+;b6+;b7+;	b6+;	sp|P00450|CERU_HUMAN	K	QR	129	0.01	138	0.00185	1.14931	9.47e-13	sp|P00450|CERU_HUMAN/tr|E9PFZ2|E9PFZ2_HUMAN	1	-0.01266	-3.78549
UGP_01.13652.13652.4.1.dta	3525	4463.77	1892.84	4	EHEGAIYPDJTTDFQR	-	2570.93	2570.93	6-5-1-0-2	10	NXT	804	2	0.02747	7	0.11238	0.19108	2.06085	0.39379	T	b2+;b3+;b4+;b5+;b6+;b7+;y3+;Y0++;Y1++;	b6+;	sp|P00450|CERU_HUMAN	K	AD	129	0	138	0.00016	0.084485	1.58e-26	sp|P00450|CERU_HUMAN/tr|E9PFZ2|E9PFZ2_HUMAN	11	-0.00127	-0.284577
UGP_01.13653.13653.3.0.dta	3525	4317.7	1892.84	3	EHEGAIYPDJTTDFQR	-	2424.86	2424.87	6-5-1-0-1	10	NXT	632	1	0.01892	5	0.22081	0.21014	4.55026	0.95621	T	b2+;b3+;b6+;b7+;y3+;Y1++;	b2+;b6+;b7+;y3+;	sp|P00450|CERU_HUMAN	K	AD	129	0	138	0.00016	0.084485	1.58e-26	sp|P00450|CERU_HUMAN/tr|E9PFZ2|E9PFZ2_HUMAN	11	0.00795	1.84169
UGP_01.13664.13664.3.0.dta	3525	4317.7	1892.84	3	EHEGAIYPDJTTDFQR	-	2424.86	2424.87	6-5-1-0-1	10	NXT	632	0	0	6	0.20679	0.20776	4.55026	0.94536	T	b2+;b5+;b6+;b7+;y1+;y3+;	b2+;b5+;b6+;b7+;	sp|P00450|CERU_HUMAN	K	AD	129	0	138	0.00016	0.084485	1.58e-26	sp|P00450|CERU_HUMAN/tr|E9PFZ2|E9PFZ2_HUMAN	11	0.00795	1.84169
UGP_01.13677.13677.3.0.dta	3263	3345.34	1608.68	3	EHEGAIYPDJTTDF	-	1736.66	1736.65	3-4-0-0-3	10	NXT	254	0	0	5	0.10173	0.12651	2.05687	0.2602	T	b2+;b3+;b5+;b6+;b7+;	b2+;	sp|P00450|CERU_HUMAN	K	QR	129	0.01	138	0.00185	1.14931	9.47e-13	sp|P00450|CERU_HUMAN/tr|E9PFZ2|E9PFZ2_HUMAN	1	-0.01181	-3.53133
UGP_01.13677.13677.4.1.dta	3525	4463.77	1892.84	4	EHEGAIYPDJTTDFQR	-	2570.93	2570.93	6-5-1-0-2	10	NXT	750	2	0.01383	6	0.11876	0.18604	2.06085	0.38341	T	b2+;b3+;b5+;b6+;b7+;y3+;Y1++;Y1++;	b2+;	sp|P00450|CERU_HUMAN	K	AD	129	0.01	138	0.00016	0.084485	1.58e-26	sp|P00450|CERU_HUMAN/tr|E9PFZ2|E9PFZ2_HUMAN	11	-0.00022	-0.0492969
UGP_01.13690.13690.3.0.dta	3525	3952.57	1892.84	3	EHEGAIYPDJTTDFQR	-	2059.73	2059.73	5-4-1-0-1	10	NXT	548	0	0	3	0.12459	0.12573	2.06085	0.25912	T	b2+;b3+;b7+;	b2+;	sp|P00450|CERU_HUMAN	K	AD	129	0.01	138	0.00016	0.084485	1.58e-26	sp|P00450|CERU_HUMAN/tr|E9PFZ2|E9PFZ2_HUMAN	11	0.00154	0.389719
UGP_01.13699.13699.4.0.dta	3525	3952.58	1892.84	4	EHEGAIYPDJTTDFQR	-	2059.74	2059.73	5-4-1-0-1	10	NXT	558	3	0.06972	7	0.18336	0.24383	5.19226	1.26605	T	b2+;b3+;b5+;b6+;b7+;y1+;y3+;Y1+;Y1++;Y1++;	b2+;b6+;b7+;y3+;Y1++;	sp|P00450|CERU_HUMAN	K	AD	129	0	138	0.00016	0.084485	1.58e-26	sp|P00450|CERU_HUMAN/tr|E9PFZ2|E9PFZ2_HUMAN	11	-0.00398	-1.00719
UGP_01.13706.13706.3.0.dta	2002	3484.4	1133.57	3	GLCVJASAVSR	3,Carbamidomethyl[C];	2350.83	2350.83	5-4-2-0-1	5	NXS	316	8	0.1903	5	0.0199	0.16492	2.07742	0.3426	T	b3+;y2+;y4+;y5+;y6+;Y0+;Y0+;Y1+;Y1+;Y2+;Y4+;Y5+;Y1++;	Y1+;	sp|P17936|IBP3_HUMAN	R	LR	112	0	116	0.00011	0.096954	1.44e-09	sp|P17936|IBP3_HUMAN/tr|A6XND0|A6XND0_HUMAN/tr|A6XND1|A6XND1_HUMAN/tr|B3KWK7|B3KWK7_HUMAN	13	-0.00175	-0.502383
UGP_01.13710.13710.4.1.dta	3525	4463.77	1892.84	4	EHEGAIYPDJTTDFQR	-	2570.93	2570.93	6-5-1-0-2	10	NXT	862	1	0.00916	3	0.07502	0.1197	3.04454	0.36442	T	b2+;b5+;b6+;Y1++;	b2+;b6+;	sp|P00450|CERU_HUMAN	K	AD	129	0.01	138	0.00016	0.084485	1.58e-26	sp|P00450|CERU_HUMAN/tr|E9PFZ2|E9PFZ2_HUMAN	11	-0.00679	-1.52148
UGP_01.13715.13715.3.0.dta	2557	3471.33	1266.56	3	LGJWSAMPSCK	7,Oxidation[M];10,Carbamidomethyl[C];	2204.77	2204.77	5-4-2-0-0	3	NXS	100	8	0.20933	5	0.095	0.24285	3.87262	0.94047	T	b7+;y4+;y5+;y6+;y7+;Y0+;Y0+;Y1+;Y1+;Y2+;Y5+;Y0++;Y1++;	y4+;Y0+;Y1+;	sp|P02749|APOH_HUMAN	K	AS	251	0	253	0.00075	0.591695	1.68e-17	sp|P02749|APOH_HUMAN/tr|J3KS17|J3KS17_HUMAN	13	0.00132	0.380368
UGP_01.13716.13716.3.0.dta	2557	3180.23	1266.56	3	LGJWSAMPSCK	7,Oxidation[M];10,Carbamidomethyl[C];	1913.67	1913.68	5-4-1-0-0	3	NXS	96	2	0.15716	3	0.07047	0.16345	3.87262	0.63297	T	b7+;y4+;y6+;Y0+;Y1+;	y4+;Y0+;Y1+;	sp|P02749|APOH_HUMAN	K	AS	251	0	253	0.00075	0.591695	1.68e-17	sp|P02749|APOH_HUMAN/tr|J3KS17|J3KS17_HUMAN	13	0.00205	0.644811
UGP_01.13721.13721.4.0.dta	3501	4364.86	2451.15	4	HKPEIJSTTHPGADLQENFCR	20,Carbamidomethyl[C];	1913.71	1913.68	5-4-1-0-0	6	NXT	636	1	0.01388	4	0.11448	0.14372	3.83944	0.55179	T	b2+;y1+;y7+;y11+;Y1++;	b2+;y7+;y11+;	sp|P00734|THRB_HUMAN	P	NP	138	0	143	0.00446	1.81882	8.06e-14	sp|P00734|THRB_HUMAN/tr|C9JV37|C9JV37_HUMAN/tr|E9PIT3|E9PIT3_HUMAN	2	-0.03682	-8.43743
UGP_01.13766.13766.4.7.dta	277	3897.53	1384.72	4	REJISDPTSPLR	-	2512.82	2512.85	13-2-0-0-0	3	NXS	456	0	0	3	0.15232	0.16889	2.06901	0.34944	T	y6+;y7+;y11+;	y6+;	sp|P01591|IGJ_HUMAN	N	TR	69	0	71	0.00011	0.079382	8.32e-18	sp|P01591|IGJ_HUMAN/tr|D6RD17|D6RD17_HUMAN/tr|D6RHJ6|D6RHJ6_HUMAN	2	0.0303	7.77622
UGP_01.13773.13773.4.0.dta	3501	4364.86	2451.15	4	HKPEIJSTTHPGADLQENFCR	20,Carbamidomethyl[C];	1913.71	1913.68	5-4-1-0-0	6	NXT	636	0	0	3	0.09	0.11466	2.05687	0.23584	T	b2+;y7+;y11+;	y11+;	sp|P00734|THRB_HUMAN	P	NP	138	0.01	143	0.00446	1.81882	8.06e-14	sp|P00734|THRB_HUMAN/tr|C9JV37|C9JV37_HUMAN/tr|E9PIT3|E9PIT3_HUMAN	2	-0.03759	-8.61387
UGP_01.13778.13778.4.0.dta	2557	3471.33	1266.56	4	LGJWSAMPSCK	7,Oxidation[M];10,Carbamidomethyl[C];	2204.77	2204.77	5-4-2-0-0	3	NXS	104	4	0.20507	3	0.05892	0.20023	3.87262	0.77541	T	y4+;y5+;y7+;Y0+;Y1+;Y0++;Y1++;	y4+;Y0+;Y1+;	sp|P02749|APOH_HUMAN	K	AS	251	0	253	0.00075	0.591695	1.68e-17	sp|P02749|APOH_HUMAN/tr|J3KS17|J3KS17_HUMAN	13	0.0023	0.662763
UGP_01.13782.13782.3.0.dta	2801	2923.22	1228.62	3	EJISDPTSPLR	-	1694.61	1694.6	4-3-1-0-1	2	NXS	198	3	0.12384	3	0.13961	0.12723	2.96624	0.3774	T	y1+;y6+;y7+;Y0+;Y1+;Y1+;	y6+;Y1+;	sp|P01591|IGJ_HUMAN	R	TR	70	0	71	0.00078	0.634352	6.09e-07	sp|P01591|IGJ_HUMAN/tr|D6RD17|D6RD17_HUMAN/tr|D6RHJ6|D6RHJ6_HUMAN	14	-0.00351	-1.20114
UGP_01.13782.13782.4.3.dta	2801	3897.58	1228.62	4	EJISDPTSPLR	-	2668.96	2668.97	5-7-1-0-1	2	NXS	676	3	0.12384	3	0.13961	0.12723	2.96624	0.3774	T	y1+;y6+;y7+;Y0+;Y1+;Y1+;	y6+;Y1+;	sp|P01591|IGJ_HUMAN	R	TR	70	0	71	0.00078	0.634352	6.09e-07	sp|P01591|IGJ_HUMAN/tr|D6RD17|D6RD17_HUMAN/tr|D6RHJ6|D6RHJ6_HUMAN	14	0.01119	2.87176
UGP_01.13790.13790.3.0.dta	3805	2736.15	822.471	3	VLJFTTK	-	1913.68	1913.68	5-4-1-0-0	3	NXT	74	8	0.35386	9	0.08268	0.29515	5.29848	1.56382	T	b2+;b3+;b4+;b5+;b6+;y2+;y3+;y4+;y5+;Y0+;Y0+;Y1+;Y1+;Y2+;Y3+;Y4+;Y5+;	Y0+;Y1+;Y2+;Y3+;Y4+;	sp|P13671|CO6_HUMAN	K	AK	322	0	324	1e-05	0.012144	1.35e-12	sp|P13671|CO6_HUMAN	5	-0.00161	-0.588634
UGP_01.13794.13794.3.0.dta	3805	2736.15	822.471	3	VLJFTTK	-	1913.68	1913.68	5-4-1-0-0	3	NXT	74	9	0.38341	7	0.06144	0.26089	5.29848	1.3823	T	b3+;b4+;b5+;b6+;y3+;y4+;y5+;Y0+;Y0+;Y1+;Y1+;Y2+;Y2+;Y3+;Y4+;Y5+;	Y0+;Y1+;Y2+;Y3+;Y4+;	sp|P13671|CO6_HUMAN	K	AK	322	0	324	1e-05	0.012144	1.35e-12	sp|P13671|CO6_HUMAN	5	-0.00161	-0.588634
UGP_01.13801.13801.3.1.dta	1803	2923.22	1228.62	3	EJISDPTSPLR	-	1694.61	1694.6	4-3-1-0-1	2	NXS	198	3	0.09065	3	0.1395	0.11495	3.06703	0.35257	T	y6+;y7+;y8+;Y0+;Y1+;Y1+;	y6+;Y1+;	sp|P01591|IGJ_HUMAN	R	TR	70	0	71	0.00078	0.634352	6.09e-07	sp|P01591|IGJ_HUMAN/tr|D6RD17|D6RD17_HUMAN/tr|D6RHJ6|D6RHJ6_HUMAN	14	-0.0032	-1.09506
UGP_01.13802.13802.3.1.dta	2801	2923.22	1228.62	3	EJISDPTSPLR	-	1694.61	1694.6	4-3-1-0-1	2	NXS	198	2	0.0755	4	0.13458	0.138	2.96624	0.40935	T	y1+;y3+;y6+;y8+;Y0+;Y1+;	y6+;Y1+;	sp|P01591|IGJ_HUMAN	R	TR	70	0	71	0.00078	0.634352	6.09e-07	sp|P01591|IGJ_HUMAN/tr|D6RD17|D6RD17_HUMAN/tr|D6RHJ6|D6RHJ6_HUMAN	14	-0.0032	-1.09506
UGP_01.13816.13816.5.0.dta	3482	4987.07	2782.3	5	GNVAVTVSGHTCQHWSAQTPHTHJR	12,Carbamidomethyl[C];	2204.77	2204.77	5-4-2-0-0	24	NXT	834	2	0.04477	5	0.17218	0.2346	4.2763	1.00323	T	b2+;b3+;b4+;b5+;y1+;Y0++;Y1++;	b2+;b3+;b4+;Y1++;	sp|P00747|PLMN_HUMAN	R	TP	285	0	308	-0.00052	-0.18683	4.81e-20	sp|P00747|PLMN_HUMAN	28	0.00128	0.256716
UGP_01.13822.13822.4.0.dta	3547	3996.54	1774.74	4	QQQHLFGSJVTDCSGN	0,Gln->pyro-Glu[AnyN-termQ];13,Carbamidomethyl[C];	2221.8	2221.79	6-4-1-0-1	9	NXT	338	4	0.02761	7	0.07373	0.14753	3.03379	0.44759	T	b4+;b6+;b10+;y3+;y4+;y5+;y6+;Y0+;Y0+;Y0++;Y0++;	y6+;Y0+;	sp|P02787|TRFE_HUMAN	R	FC	622	0	630	-0.00041	-0.230891	3.66e-13	sp|P02787|TRFE_HUMAN	2	-0.00877	-2.19495
UGP_01.13833.13833.3.0.dta	3525	3296.35	1892.84	3	EHEGAIYPDJTTDFQR	-	1403.51	1403.51	4-3-0-0-1	10	NXT	396	0	0	3	0.16925	0.16061	3.04454	0.48899	T	b2+;b5+;b6+;	b5+;b6+;	sp|P00450|CERU_HUMAN	K	AD	129	0	138	0.00016	0.084485	1.58e-26	sp|P00450|CERU_HUMAN/tr|E9PFZ2|E9PFZ2_HUMAN	11	-0.00343	-1.04086
UGP_01.13834.13834.4.0.dta	2972	4851.92	2135.96	4	HPNSPLDEEJLTQENQDR	-	2715.96	2715.96	6-5-2-0-1	10	NXT	1034	0	0	3	0.09793	0.09879	2.90148	0.28664	T	b2+;y1+;y5++;	b2+;y1+;	sp|P01011|AACT_HUMAN	C	GT	24	0.01	33	0.00175	0.818926	3.88e-29	sp|P01011|AACT_HUMAN/tr|G3V595|G3V595_HUMAN	2	0.00379	0.781297
UGP_01.13839.13839.3.0.dta	3805	2736.15	822.471	3	VLJFTTK	-	1913.68	1913.68	5-4-1-0-0	3	NXT	74	8	0.31682	9	0.08191	0.29347	3.93174	1.15386	T	b3+;b4+;b5+;b6+;y2+;y3+;y4+;y5+;y6+;Y0+;Y0+;Y1+;Y1+;Y2+;Y3+;Y4+;Y5+;	Y0+;Y1+;Y4+;	sp|P13671|CO6_HUMAN	K	AK	322	0	324	1e-05	0.012144	1.35e-12	sp|P13671|CO6_HUMAN	5	-0.00184	-0.672725
UGP_01.13859.13859.6.3.dta	3482	4987.07	2782.3	6	GNVAVTVSGHTCQHWSAQTPHTHJR	12,Carbamidomethyl[C];	2204.78	2204.77	5-4-2-0-0	24	NXT	802	1	0.01143	5	0.2273	0.24264	3.60265	0.87416	T	b2+;b3+;b4+;b19++;y1+;Y1++;	b2+;b3+;b4+;	sp|P00747|PLMN_HUMAN	R	TP	285	0	308	-0.00052	-0.18683	4.81e-20	sp|P00747|PLMN_HUMAN	28	-0.00374	-0.75009
UGP_01.13864.13864.4.0.dta	783	3838.57	1413.7	4	ITYSIVQTJCSK	10,Carbamidomethyl[C];	2424.86	2424.87	6-5-1-0-1	9	NXS	648	3	0.10598	5	0.02222	0.12227	3.05561	0.3736	T	b4+;b8+;y4+;y7+;y9+;Y0+;Y0+;Y1+;	Y0+;Y1+;	sp|P01042|KNG1_HUMAN	R	EN	197	0	205	6e-05	0.042412	1.13e-15	sp|P01042|KNG1_HUMAN	13	0.00256	0.667091
UGP_01.13867.13867.4.0.dta	2837	4009.73	2200.07	4	LAGKPTHVJVSVVMAEVDGTC	14,Oxidation[M];21,Carbamidomethyl[C];	1809.66	1809.67	4-5-0-0-1	9	NXS	488	0	0	3	0.17744	0.14327	3.62582	0.51946	T	y1+;y4+;y5+;	y1+;y4+;y5+;	sp|P01876|IGHA1_HUMAN	R	Y-	332	0	340	-0.00168	-0.76327	1.98e-34	sp|P01876|IGHA1_HUMAN/tr|A0A0G2JMB2|A0A0G2JMB2_HUMAN	1	0.01066	2.65921
UGP_01.13868.13868.4.0.dta	783	3838.57	1413.7	4	ITYSIVQTJCSK	10,Carbamidomethyl[C];	2424.86	2424.87	6-5-1-0-1	9	NXS	648	4	0.11822	3	0.02271	0.10216	3.05561	0.31217	T	b4+;y4+;y5+;Y0+;Y0+;Y1+;Y1+;	Y0+;Y1+;	sp|P01042|KNG1_HUMAN	R	EN	197	0	205	6e-05	0.042412	1.13e-15	sp|P01042|KNG1_HUMAN	13	0.00256	0.667091
UGP_01.13871.13871.4.0.dta	783	3838.57	1413.7	4	ITYSIVQTJCSK	10,Carbamidomethyl[C];	2424.86	2424.87	6-5-1-0-1	9	NXS	648	2	0.09024	4	0.01711	0.09499	3.05561	0.29024	T	b6+;y3+;y5+;y6+;Y0+;Y1+;	Y0+;Y1+;	sp|P01042|KNG1_HUMAN	R	EN	197	0	205	6e-05	0.042412	1.13e-15	sp|P01042|KNG1_HUMAN	13	0.00256	0.667091
UGP_01.13872.13872.4.0.dta	783	3838.57	1413.7	4	ITYSIVQTJCSK	10,Carbamidomethyl[C];	2424.86	2424.87	6-5-1-0-1	9	NXS	648	4	0.09851	6	0.02831	0.15632	3.05561	0.47766	T	b4+;y3+;y4+;y5+;y6+;y7+;Y0+;Y0+;Y1+;Y1+;	Y0+;Y1+;	sp|P01042|KNG1_HUMAN	R	EN	197	0	205	6e-05	0.042412	1.13e-15	sp|P01042|KNG1_HUMAN	13	0.00256	0.667091
UGP_01.13881.13881.4.0.dta	2972	4851.92	2135.96	4	HPNSPLDEEJLTQENQDR	-	2715.96	2715.96	6-5-2-0-1	10	NXT	1044	0	0	3	0.16191	0.12683	3.67597	0.46622	T	b2+;y1+;y5++;	b2+;y1+;y5++;	sp|P01011|AACT_HUMAN	C	GT	24	0	33	0.00175	0.818926	3.88e-29	sp|P01011|AACT_HUMAN/tr|G3V595|G3V595_HUMAN	2	0.00109	0.2247
UGP_01.13883.13883.3.0.dta	3805	2736.15	822.471	3	VLJFTTK	-	1913.68	1913.68	5-4-1-0-0	3	NXT	74	8	0.50724	7	0.04768	0.29269	6.4784	1.89614	T	b3+;b4+;b5+;b6+;y3+;y4+;y5+;Y0+;Y0+;Y1+;Y1+;Y2+;Y3+;Y4+;Y5+;	Y0+;Y1+;Y1+;Y2+;Y3+;Y4+;Y5+;	sp|P13671|CO6_HUMAN	K	AK	322	0	324	1e-05	0.012144	1.35e-12	sp|P13671|CO6_HUMAN	5	-0.00194	-0.709286
UGP_01.13884.13884.3.0.dta	3525	4171.65	1892.84	3	EHEGAIYPDJTTDFQR	-	2278.8	2278.81	6-5-1-0-0	10	NXT	552	2	0.05508	7	0.16944	0.2272	4.55026	1.03381	T	b2+;b3+;b5+;b6+;b7+;y1+;y3+;Y1++;Y1++;	b5+;b6+;b7+;Y1++;	sp|P00450|CERU_HUMAN	K	AD	129	0	138	0.00016	0.084485	1.58e-26	sp|P00450|CERU_HUMAN/tr|E9PFZ2|E9PFZ2_HUMAN	11	0.00433	1.03821
UGP_01.13890.13890.5.1.dta	2804	4576.97	2954.4	5	SRYPHKPEIJSTTHPGADLQENFCR	24,Carbamidomethyl[C];	1622.58	1622.58	5-4-0-0-0	10	NXT	190	0	0	7	0.08811	0.14091	1.91194	0.2694	T	b5+;b6+;y1+;y3+;y4+;y7+;y11+;	y11+;	sp|P00734|THRB_HUMAN	R	NP	134	0.01	143	0.00292	0.988028	2.26e-21	sp|P00734|THRB_HUMAN/tr|C9JV37|C9JV37_HUMAN/tr|E9PIT3|E9PIT3_HUMAN	21	0.00298	0.651229
UGP_01.13892.13892.5.0.dta	2804	4576.97	2954.4	5	SRYPHKPEIJSTTHPGADLQENFCR	24,Carbamidomethyl[C];	1622.58	1622.58	5-4-0-0-0	10	NXT	190	1	0.00645	7	0.07359	0.14354	1.91194	0.27444	T	b6+;b6++;y1+;y4+;y7+;y11+;y11++;Y1++;	y11+;	sp|P00734|THRB_HUMAN	R	NP	134	0.01	143	0.00292	0.988028	2.26e-21	sp|P00734|THRB_HUMAN/tr|C9JV37|C9JV37_HUMAN/tr|E9PIT3|E9PIT3_HUMAN	21	0.00298	0.651229
UGP_01.13899.13899.3.0.dta	2801	3579.45	1228.62	3	EJISDPTSPLR	-	2350.83	2350.83	5-4-2-0-1	2	NXS	498	5	0.0564	5	0.1734	0.17683	2.96624	0.52451	T	y1+;y3+;y4+;y6+;y8+;Y0+;Y0+;Y1+;Y1+;Y4+;	y6+;Y1+;	sp|P01591|IGJ_HUMAN	R	TR	70	0	71	0.00078	0.634352	6.09e-07	sp|P01591|IGJ_HUMAN/tr|D6RD17|D6RD17_HUMAN/tr|D6RHJ6|D6RHJ6_HUMAN	14	-0.00091	-0.254301
UGP_01.13901.13901.4.1.dta	2972	4851.92	2135.96	4	HPNSPLDEEJLTQENQDR	-	2715.96	2715.96	6-5-2-0-1	10	NXT	1044	0	0	3	0.14091	0.11547	2.90148	0.33504	T	b2+;y1+;y5++;	b2+;y5++;	sp|P01011|AACT_HUMAN	C	GT	24	0.01	33	0.00175	0.818926	3.88e-29	sp|P01011|AACT_HUMAN/tr|G3V595|G3V595_HUMAN	2	0.00095	0.195839
UGP_01.13908.13908.4.0.dta	783	3838.57	1413.7	4	ITYSIVQTJCSK	10,Carbamidomethyl[C];	2424.86	2424.87	6-5-1-0-1	9	NXS	652	3	0.09831	5	0.02268	0.14477	3.05561	0.44237	T	y3+;y4+;y5+;y6+;y7+;Y0+;Y0+;Y1+;	Y0+;Y1+;	sp|P01042|KNG1_HUMAN	R	EN	197	0	205	6e-05	0.042412	1.13e-15	sp|P01042|KNG1_HUMAN	13	0.00358	0.932885
UGP_01.13915.13915.4.0.dta	3525	3952.58	1892.84	4	EHEGAIYPDJTTDFQR	-	2059.74	2059.73	5-4-1-0-1	10	NXT	556	5	0.02234	15	0.26374	0.35139	5.79052	2.03473	T	b2+;b3+;b4+;b5+;b6+;b7+;b13+;y1+;y2+;y3+;y4+;y5+;y6+;y9+;y10+;Y0+;Y0++;Y0++;Y1++;Y1++;	b2+;b3+;b5+;b6+;b7+;y3+;	sp|P00450|CERU_HUMAN	K	AD	129	0	138	0.00016	0.084485	1.58e-26	sp|P00450|CERU_HUMAN/tr|E9PFZ2|E9PFZ2_HUMAN	11	-0.0032	-0.809804
UGP_01.13917.13917.5.0.dta	2804	4576.97	2954.4	5	SRYPHKPEIJSTTHPGADLQENFCR	24,Carbamidomethyl[C];	1622.58	1622.58	5-4-0-0-0	10	NXT	194	0	0	10	0.12076	0.18693	1.91194	0.35741	T	b2+;b5+;b6+;y1+;y4+;y5+;y6+;y7+;y11+;y11++;	y11+;	sp|P00734|THRB_HUMAN	R	NP	134	0.01	143	0.00292	0.988028	2.26e-21	sp|P00734|THRB_HUMAN/tr|C9JV37|C9JV37_HUMAN/tr|E9PIT3|E9PIT3_HUMAN	21	0.00267	0.583484
UGP_01.13919.13919.4.1.dta	2801	3579.45	1228.62	4	EJISDPTSPLR	-	2350.83	2350.83	5-4-2-0-1	2	NXS	524	4	0.10133	5	0.18318	0.16853	2.96624	0.49989	T	y3+;y4+;y6+;y7+;y8+;Y0+;Y0+;Y1+;Y1+;	y6+;Y1+;	sp|P01591|IGJ_HUMAN	R	TR	70	0	71	0.00078	0.634352	6.09e-07	sp|P01591|IGJ_HUMAN/tr|D6RD17|D6RD17_HUMAN/tr|D6RHJ6|D6RHJ6_HUMAN	14	-0.00374	-1.04515
UGP_01.13925.13925.4.2.dta	3525	4171.65	1892.84	4	EHEGAIYPDJTTDFQR	-	2278.81	2278.81	6-5-1-0-0	10	NXT	548	3	0.03788	7	0.11664	0.19646	3.84588	0.75554	T	b2+;b3+;b5+;b6+;b7+;y1+;y3+;Y0++;Y1++;Y1++;	b6+;b7+;Y1++;	sp|P00450|CERU_HUMAN	K	AD	129	0	138	0.00016	0.084485	1.58e-26	sp|P00450|CERU_HUMAN/tr|E9PFZ2|E9PFZ2_HUMAN	11	0.00265	0.635395
UGP_01.13929.13929.5.0.dta	2804	4576.98	2954.4	5	SRYPHKPEIJSTTHPGADLQENFCR	24,Carbamidomethyl[C];	1622.58	1622.58	5-4-0-0-0	10	NXT	192	1	0.00936	12	0.15953	0.23158	2.84284	0.65835	T	b2+;b5+;b6+;y1+;y4+;y5+;y6+;y7+;y8+;y10+;y11+;y11++;Y1++;	y7+;y11+;	sp|P00734|THRB_HUMAN	R	NP	134	0	143	0.00292	0.988028	2.26e-21	sp|P00734|THRB_HUMAN/tr|C9JV37|C9JV37_HUMAN/tr|E9PIT3|E9PIT3_HUMAN	21	0.00206	0.450178
UGP_01.13934.13934.5.0.dta	3518	4576.98	2954.4	5	SRYPHKPEIJSTTHPGADLQENFCR	24,Carbamidomethyl[C];	1622.58	1622.58	5-4-0-0-0	10	NXT	192	6	0.05426	13	0.18739	0.27206	4.05436	1.10303	T	b2+;b5+;b6+;b6++;b14++;y1+;y4+;y5+;y6+;y7+;y10+;y11+;y11++;Y1++;Y1++;Y0+++;Y0+++;Y1+++;Y2+++;	b6+;y7+;y11+;Y1+++;	sp|P00734|THRB_HUMAN	R	NP	134	0	143	0.00292	0.988028	2.26e-21	sp|P00734|THRB_HUMAN/tr|C9JV37|C9JV37_HUMAN/tr|E9PIT3|E9PIT3_HUMAN	21	0.00206	0.450178
UGP_01.13940.13940.4.0.dta	3525	3952.58	1892.84	4	EHEGAIYPDJTTDFQR	-	2059.74	2059.73	5-4-1-0-1	10	NXT	556	3	0.01556	14	0.24997	0.32517	5.19226	1.68836	T	b2+;b3+;b5+;b6+;b7+;b9+;y1+;y2+;y4+;y5+;y6+;y7+;y9+;y10+;Y0++;Y1++;Y1++;	b2+;b3+;b5+;b6+;b7+;	sp|P00450|CERU_HUMAN	K	AD	129	0	138	0.00016	0.084485	1.58e-26	sp|P00450|CERU_HUMAN/tr|E9PFZ2|E9PFZ2_HUMAN	11	-0.00254	-0.642782
UGP_01.13949.13949.4.0.dta	3525	3806.51	1892.84	4	EHEGAIYPDJTTDFQR	-	1913.67	1913.68	5-4-1-0-0	10	NXT	462	5	0.07625	8	0.17553	0.25013	5.19226	1.29877	T	b2+;b3+;b5+;b6+;b7+;b9+;y1+;y3+;Y1+;Y0++;Y1++;Y1++;Y2++;	b2+;b5+;b6+;b7+;Y1++;	sp|P00450|CERU_HUMAN	K	AD	129	0	138	0.00016	0.084485	1.58e-26	sp|P00450|CERU_HUMAN/tr|E9PFZ2|E9PFZ2_HUMAN	11	0.00311	0.817237
UGP_01.13951.13951.4.0.dta	3525	4317.71	1892.84	4	EHEGAIYPDJTTDFQR	-	2424.87	2424.87	6-5-1-0-1	10	NXT	666	3	0.02748	11	0.22283	0.29269	4.55026	1.33183	T	b2+;b3+;b5+;b6+;b7+;b9+;y1+;y3+;y4+;y7+;y9+;Y1+;Y1++;Y5++;	b2+;b5+;b6+;y3+;	sp|P00450|CERU_HUMAN	K	AD	129	0	138	0.00016	0.084485	1.58e-26	sp|P00450|CERU_HUMAN/tr|E9PFZ2|E9PFZ2_HUMAN	11	-0.00055	-0.127412
UGP_01.13958.13958.5.1.dta	2804	4576.98	2954.4	5	SRYPHKPEIJSTTHPGADLQENFCR	24,Carbamidomethyl[C];	1622.58	1622.58	5-4-0-0-0	10	NXT	406	0	0	11	0.12326	0.18114	2.84284	0.51495	T	b2+;b5+;b6+;y1+;y3+;y5+;y6+;y7+;y11+;y11++;y17++;	y1+;y11+;	sp|P00734|THRB_HUMAN	R	NP	134	0	143	0.00292	0.988028	2.26e-21	sp|P00734|THRB_HUMAN/tr|C9JV37|C9JV37_HUMAN/tr|E9PIT3|E9PIT3_HUMAN	21	0.00171	0.373692
UGP_01.13962.13962.3.2.dta	3220	3599.33	1394.55	3	LJDTLDYECHD	9,Carbamidomethyl[C];	2204.77	2204.77	5-4-2-0-0	2	NXT	20	2	0.10393	3	0.04129	0.08237	3.06703	0.25264	T	y2+;y5+;y6+;Y0+;Y1+;	Y0+;Y1+;	sp|P08603|CFAH_HUMAN	K	GY	528	0.01	529	0.00027	0.193474	3.61e-14	sp|P08603|CFAH_HUMAN	1	-0.0005	-0.138954
UGP_01.13964.13964.3.0.dta	1803	3579.45	1228.62	3	EJISDPTSPLR	-	2350.83	2350.83	5-4-2-0-1	2	NXS	498	3	0.03395	4	0.1552	0.10688	3.06703	0.32782	T	y3+;y6+;y7+;y8+;Y0+;Y1+;Y1+;	y6+;Y1+;	sp|P01591|IGJ_HUMAN	R	TR	70	0	71	0.00078	0.634352	6.09e-07	sp|P01591|IGJ_HUMAN/tr|D6RD17|D6RD17_HUMAN/tr|D6RHJ6|D6RHJ6_HUMAN	14	-0.00093	-0.25989
UGP_01.13968.13968.4.0.dta	3525	4317.71	1892.84	4	EHEGAIYPDJTTDFQR	-	2424.87	2424.87	6-5-1-0-1	10	NXT	666	1	0.0168	8	0.21979	0.27436	5.19226	1.42455	T	b2+;b3+;b5+;b6+;b7+;y1+;y3+;y9+;Y1+;	b2+;b5+;b6+;b7+;y3+;	sp|P00450|CERU_HUMAN	K	AD	129	0	138	0.00016	0.084485	1.58e-26	sp|P00450|CERU_HUMAN/tr|E9PFZ2|E9PFZ2_HUMAN	11	-0.0006	-0.138995
UGP_01.13971.13971.3.0.dta	3525	3587.43	1892.84	3	EHEGAIYPDJTTDFQR	-	1694.59	1694.6	4-3-1-0-1	10	NXT	336	4	0.11005	6	0.23297	0.28307	5.79052	1.63912	T	b2+;b3+;b5+;b6+;b7+;y3+;Y0++;Y0++;Y1++;Y1++;	b2+;b5+;b6+;b7+;y3+;Y1++;	sp|P00450|CERU_HUMAN	K	AD	129	0	138	0.00016	0.084485	1.58e-26	sp|P00450|CERU_HUMAN/tr|E9PFZ2|E9PFZ2_HUMAN	11	0.01436	4.00401
UGP_01.13979.13979.3.0.dta	2801	3433.39	1228.62	3	EJISDPTSPLR	-	2204.77	2204.77	5-4-2-0-0	2	NXS	386	8	0.24489	6	0.19217	0.23343	4.44537	1.03767	T	y3+;y4+;y6+;y7+;y8+;y9+;Y0+;Y0+;Y1+;Y1+;Y2+;Y3+;Y4+;Y5+;	y6+;Y1+;Y4+;Y5+;	sp|P01591|IGJ_HUMAN	R	TR	70	0	71	0.00078	0.634352	6.09e-07	sp|P01591|IGJ_HUMAN/tr|D6RD17|D6RD17_HUMAN/tr|D6RHJ6|D6RHJ6_HUMAN	14	-0.00025	-0.0728357
UGP_01.13983.13983.3.0.dta	2801	3433.39	1228.62	3	EJISDPTSPLR	-	2204.77	2204.77	5-4-2-0-0	2	NXS	386	8	0.19878	7	0.20865	0.24911	4.44537	1.10738	T	y1+;y3+;y4+;y6+;y7+;y8+;y9+;Y0+;Y0+;Y1+;Y1+;Y2+;Y3+;Y4+;Y5+;	y6+;Y1+;Y4+;Y5+;	sp|P01591|IGJ_HUMAN	R	TR	70	0	71	0.00078	0.634352	6.09e-07	sp|P01591|IGJ_HUMAN/tr|D6RD17|D6RD17_HUMAN/tr|D6RHJ6|D6RHJ6_HUMAN	14	-0.00025	-0.0728357
UGP_01.13988.13988.3.0.dta	2002	3484.4	1133.57	3	GLCVJASAVSR	3,Carbamidomethyl[C];	2350.83	2350.83	5-4-2-0-1	5	NXS	306	4	0.15935	4	0.02191	0.13421	2.07742	0.27881	T	b3+;y2+;y5+;y6+;Y0+;Y0+;Y1+;Y4+;	Y1+;	sp|P17936|IBP3_HUMAN	R	LR	112	0	116	0.00011	0.096954	1.44e-09	sp|P17936|IBP3_HUMAN/tr|A6XND0|A6XND0_HUMAN/tr|A6XND1|A6XND1_HUMAN/tr|B3KWK7|B3KWK7_HUMAN	13	-0.00027	-0.0775106
UGP_01.13992.13992.3.0.dta	1199	3515.43	1892.84	3	EHEGAIYPDJTTDFQR	-	1622.59	1622.58	5-4-0-0-0	10	NXT	440	3	0.0754	6	0.1961	0.21886	4.36885	0.95616	T	b2+;b5+;b6+;b7+;y3+;y7++;Y1+;Y1++;Y1++;	b7+;y3+;y7++;Y1++;	sp|P00450|CERU_HUMAN	K	AD	129	0	138	0.00016	0.084485	1.58e-26	sp|P00450|CERU_HUMAN/tr|E9PFZ2|E9PFZ2_HUMAN	11	-0.01176	-3.3462
UGP_01.14001.14001.3.0.dta	2801	3433.39	1228.62	3	EJISDPTSPLR	-	2204.77	2204.77	5-4-2-0-0	2	NXS	398	9	0.18512	8	0.21422	0.24836	3.75283	0.93207	T	b3+;y1+;y3+;y4+;y6+;y7+;y8+;y9+;Y0+;Y0+;Y1+;Y1+;Y2+;Y3+;Y4+;Y4+;Y5+;	y6+;Y1+;Y4+;	sp|P01591|IGJ_HUMAN	R	TR	70	0	71	0.00078	0.634352	6.09e-07	sp|P01591|IGJ_HUMAN/tr|D6RD17|D6RD17_HUMAN/tr|D6RHJ6|D6RHJ6_HUMAN	14	-0.0014	-0.40788
UGP_01.14002.14002.4.0.dta	783	3692.51	1413.7	4	ITYSIVQTJCSK	10,Carbamidomethyl[C];	2278.81	2278.81	6-5-1-0-0	9	NXS	630	2	0.05474	6	0.02124	0.09851	3.05561	0.30101	T	b4+;b7+;b10+;y4+;y5+;y7+;Y0+;Y1+;	Y0+;Y1+;	sp|P01042|KNG1_HUMAN	R	EN	197	0	205	6e-05	0.042412	1.13e-15	sp|P01042|KNG1_HUMAN	13	-0.00199	-0.539075
UGP_01.14003.14003.4.0.dta	783	3692.51	1413.7	4	ITYSIVQTJCSK	10,Carbamidomethyl[C];	2278.81	2278.81	6-5-1-0-0	9	NXS	630	2	0.05176	5	0.01971	0.12329	3.05561	0.37672	T	y3+;y4+;y5+;y6+;y7+;Y0+;Y1+;	Y0+;Y1+;	sp|P01042|KNG1_HUMAN	R	EN	197	0	205	6e-05	0.042412	1.13e-15	sp|P01042|KNG1_HUMAN	13	-0.00199	-0.539075
UGP_01.14015.14015.4.0.dta	783	3692.52	1413.7	4	ITYSIVQTJCSK	10,Carbamidomethyl[C];	2278.81	2278.81	6-5-1-0-0	9	NXS	632	3	0.0509	4	0.01652	0.11356	3.05561	0.347	T	y3+;y5+;y6+;y7+;Y0+;Y0+;Y1+;	Y0+;Y1+;	sp|P01042|KNG1_HUMAN	R	EN	197	0	205	6e-05	0.042412	1.13e-15	sp|P01042|KNG1_HUMAN	13	-0.00219	-0.593253
UGP_01.14021.14021.4.0.dta	783	3692.52	1413.7	4	ITYSIVQTJCSK	10,Carbamidomethyl[C];	2278.81	2278.81	6-5-1-0-0	9	NXS	632	2	0.06067	5	0.01769	0.12349	3.05561	0.37733	T	y3+;y4+;y5+;y6+;y7+;Y0+;Y1+;	Y0+;Y1+;	sp|P01042|KNG1_HUMAN	R	EN	197	0	205	6e-05	0.042412	1.13e-15	sp|P01042|KNG1_HUMAN	13	-0.00219	-0.593253
UGP_01.14025.14025.4.0.dta	783	3692.52	1413.7	4	ITYSIVQTJCSK	10,Carbamidomethyl[C];	2278.81	2278.81	6-5-1-0-0	9	NXS	632	2	0.10352	5	0.02393	0.14453	3.05561	0.44164	T	y3+;y4+;y5+;y6+;y7+;Y0+;Y1+;	Y0+;Y1+;	sp|P01042|KNG1_HUMAN	R	EN	197	0	205	6e-05	0.042412	1.13e-15	sp|P01042|KNG1_HUMAN	13	-0.00219	-0.593253
UGP_01.14031.14031.3.0.dta	3525	4098.61	1892.84	3	EHEGAIYPDJTTDFQR	-	2205.77	2205.79	5-4-1-0-2	10	NXT	588	1	0.03356	6	0.21918	0.23609	5.19226	1.22584	T	b2+;b3+;b5+;b6+;b7+;y3+;Y1++;	b5+;b6+;b7+;y3+;Y1++;	sp|P00450|CERU_HUMAN	K	AD	129	0	138	0.00016	0.084485	1.58e-26	sp|P00450|CERU_HUMAN/tr|E9PFZ2|E9PFZ2_HUMAN	11	0.02244	5.4764
UGP_01.14038.14038.2.0.dta	1199	3806.51	1892.84	2	EHEGAIYPDJTTDFQR	-	1913.67	1913.68	5-4-1-0-0	10	NXT	440	1	0.09481	3	0.39555	0.29065	4.36885	1.26982	T	b5+;b6+;y3+;Y1+;	b5+;b6+;y3+;Y1+;	sp|P00450|CERU_HUMAN	K	AD	129	0	138	0.00016	0.084485	1.58e-26	sp|P00450|CERU_HUMAN/tr|E9PFZ2|E9PFZ2_HUMAN	11	0.00527	1.38484
UGP_01.14080.14080.3.0.dta	3525	3150.29	1892.84	3	EHEGAIYPDJTTDFQR	-	1257.45	1257.45	4-3-0-0-0	10	NXT	284	0	0	7	0.24835	0.25012	5.19226	1.29867	T	b2+;b3+;b5+;b6+;b7+;y1+;y3+;	b2+;b3+;b5+;b6+;y3+;	sp|P00450|CERU_HUMAN	K	AD	129	0	138	0.00016	0.084485	1.58e-26	sp|P00450|CERU_HUMAN/tr|E9PFZ2|E9PFZ2_HUMAN	11	-0.00363	-1.15264
UGP_01.14093.14093.3.0.dta	1199	3952.57	1892.84	3	EHEGAIYPDJTTDFQR	-	2059.73	2059.73	5-4-1-0-1	10	NXT	544	3	0.08146	6	0.28984	0.29626	5.57677	1.65216	T	b2+;b5+;b6+;b7+;y1+;y3+;Y1++;Y2++;Y4++;	b2+;b5+;b6+;b7+;y3+;Y1++;	sp|P00450|CERU_HUMAN	K	AD	129	0	138	0.00016	0.084485	1.58e-26	sp|P00450|CERU_HUMAN/tr|E9PFZ2|E9PFZ2_HUMAN	11	0.00409	1.03503
UGP_01.14096.14096.4.2.dta	4496	3705.68	2302.19	4	TPEIJNSSGLSLSYGPVSPIIR	6,Deamidated[N];	1403.49	1403.51	4-3-0-0-1	5	NXS	74	0	0	3	0.07336	0.05942	3.01824	0.17935	T	b1+;b2+;y1+;	b2+;y1+;	tr|D6RGV2|D6RGV2_HUMAN	R	RL	228	0.01	232	0.01578	6.85136	1.24e-30	tr|D6RGV2|D6RGV2_HUMAN/tr|H0YA41|H0YA41_HUMAN	7	0.02073	5.59567
UGP_01.14100.14100.3.0.dta	2557	3471.33	1266.56	3	LGJWSAMPSCK	7,Oxidation[M];10,Carbamidomethyl[C];	2204.77	2204.77	5-4-2-0-0	3	NXS	104	2	0.03125	6	0.05072	0.14126	2.07742	0.29346	T	b7+;y2+;y4+;y5+;y6+;y7+;Y1+;Y2+;	Y1+;	sp|P02749|APOH_HUMAN	K	AS	251	0	253	0.00075	0.591695	1.68e-17	sp|P02749|APOH_HUMAN/tr|J3KS17|J3KS17_HUMAN	13	0.00326	0.939395
UGP_01.14105.14105.3.2.dta	2801	2777.17	1228.62	3	EJISDPTSPLR	-	1548.55	1548.54	4-3-1-0-0	2	NXS	110	1	0.03289	3	0.07598	0.07393	2.96624	0.21928	T	y1+;y6+;y2++;Y1+;	y6+;Y1+;	sp|P01591|IGJ_HUMAN	R	TR	70	0.01	71	0.00078	0.634352	6.09e-07	sp|P01591|IGJ_HUMAN/tr|D6RD17|D6RD17_HUMAN/tr|D6RHJ6|D6RHJ6_HUMAN	14	-0.00476	-1.7146
UGP_01.14110.14110.3.0.dta	2801	3433.39	1228.62	3	EJISDPTSPLR	-	2204.77	2204.77	5-4-2-0-0	2	NXS	398	8	0.29253	6	0.21883	0.28552	5.07736	1.4497	T	y1+;y3+;y4+;y6+;y8+;y9+;Y0+;Y0+;Y1+;Y1+;Y2+;Y3+;Y4+;Y5+;	y6+;Y1+;Y3+;Y4+;Y5+;	sp|P01591|IGJ_HUMAN	R	TR	70	0	71	0.00078	0.634352	6.09e-07	sp|P01591|IGJ_HUMAN/tr|D6RD17|D6RD17_HUMAN/tr|D6RHJ6|D6RHJ6_HUMAN	14	-0.00143	-0.41662
UGP_01.14114.14114.4.1.dta	3525	3952.57	1892.84	4	EHEGAIYPDJTTDFQR	-	2059.73	2059.73	5-4-1-0-1	10	NXT	546	4	0.07101	7	0.25407	0.3075	5.19226	1.5966	T	b2+;b3+;b5+;b6+;b7+;y3+;y10+;Y1+;Y1++;Y1++;Y2++;	b2+;b5+;b6+;y10+;Y1++;	sp|P00450|CERU_HUMAN	K	AD	129	0	138	0.00016	0.084485	1.58e-26	sp|P00450|CERU_HUMAN/tr|E9PFZ2|E9PFZ2_HUMAN	11	0.00282	0.713642
UGP_01.14122.14122.3.0.dta	2801	3433.39	1228.62	3	EJISDPTSPLR	-	2204.77	2204.77	5-4-2-0-0	2	NXS	398	8	0.29924	3	0.22525	0.23343	5.66687	1.32283	T	y3+;y6+;y9+;Y0+;Y0+;Y1+;Y1+;Y2+;Y3+;Y4+;Y5+;	y6+;Y1+;Y2+;Y3+;Y4+;Y5+;	sp|P01591|IGJ_HUMAN	R	TR	70	0	71	0.00078	0.634352	6.09e-07	sp|P01591|IGJ_HUMAN/tr|D6RD17|D6RD17_HUMAN/tr|D6RHJ6|D6RHJ6_HUMAN	14	-0.0014	-0.40788
UGP_01.14135.14135.3.0.dta	3525	3806.52	1892.84	3	EHEGAIYPDJTTDFQR	-	1913.68	1913.68	5-4-1-0-0	10	NXT	472	7	0.15018	9	0.33789	0.37053	6.89951	2.55646	T	b2+;b3+;b5+;b6+;b7+;b9+;y1+;y3+;y6+;Y1+;Y0++;Y0++;Y1++;Y1++;Y2++;Y3++;	b2+;b3+;b5+;b6+;b7+;y3+;Y1+;Y1++;	sp|P00450|CERU_HUMAN	K	AD	129	0	138	0.00016	0.084485	1.58e-26	sp|P00450|CERU_HUMAN/tr|E9PFZ2|E9PFZ2_HUMAN	11	0.00112	0.29431
UGP_01.14136.14136.3.0.dta	2557	3471.33	1266.56	3	LGJWSAMPSCK	7,Oxidation[M];10,Carbamidomethyl[C];	2204.77	2204.77	5-4-2-0-0	3	NXS	104	4	0.14223	6	0.07988	0.19912	3.87262	0.7711	T	b4+;b7+;y4+;y5+;y6+;y7+;Y0+;Y1+;Y1+;Y1++;	y4+;Y0+;Y1+;	sp|P02749|APOH_HUMAN	K	AS	251	0	253	0.00075	0.591695	1.68e-17	sp|P02749|APOH_HUMAN/tr|J3KS17|J3KS17_HUMAN	13	0.00327	0.942277
UGP_01.14137.14137.3.0.dta	1193	3546.47	1341.7	3	SPDVIJGSPISQK	-	2204.77	2204.77	5-4-2-0-0	6	NXS	468	3	0.19154	4	0.06765	0.1874	3.84588	0.72073	T	b4+;y3+;y5+;y7+;Y0+;Y0+;Y1+;	y5+;Y0+;Y1+;	sp|P08603|CFAH_HUMAN	K	II	212	0	217	-0.00014	-0.104269	1.15e-14	sp|P08603|CFAH_HUMAN/tr|A0A0D9SG88|A0A0D9SG88_HUMAN/tr|Q5TFM2|Q5TFM2_HUMAN	14	0.00038	0.107179
UGP_01.14138.14138.4.0.dta	783	3327.38	1413.7	4	ITYSIVQTJCSK	10,Carbamidomethyl[C];	1913.68	1913.68	5-4-1-0-0	9	NXS	394	3	0.20655	4	0.02764	0.17239	3.05561	0.52675	T	y3+;y4+;y5+;y7+;Y0+;Y1+;Y1+;	Y0+;Y1+;	sp|P01042|KNG1_HUMAN	R	EN	197	0	205	6e-05	0.042412	1.13e-15	sp|P01042|KNG1_HUMAN	13	-0.00152	-0.456954
UGP_01.14147.14147.3.0.dta	2557	3180.24	1266.56	3	LGJWSAMPSCK	7,Oxidation[M];10,Carbamidomethyl[C];	1913.68	1913.68	5-4-1-0-0	3	NXS	100	2	0.16764	3	0.07587	0.15586	3.87262	0.60357	T	b7+;b9+;y4+;Y0+;Y1+;	y4+;Y0+;Y1+;	sp|P02749|APOH_HUMAN	K	AS	251	0	253	0.00075	0.591695	1.68e-17	sp|P02749|APOH_HUMAN/tr|J3KS17|J3KS17_HUMAN	13	0.00044	0.138398
UGP_01.14159.14159.3.0.dta	4353	3425.44	1511.76	3	VYKPSAGJNSLYR	3,Carbamyl[K];	1913.68	1913.68	5-4-1-0-0	8	NXS	410	2	0.09697	3	0.06733	0.11572	3.04454	0.3523	T	b2+;b3+;y1+;Y1+;Y1+;	b3+;Y1+;	sp|P02749|APOH_HUMAN	R	DT	155	0	162	0.00089	0.588334	2.78e-30	sp|P02749|APOH_HUMAN/tr|J3QLI0|J3QLI0_HUMAN/tr|J3QRN2|J3QRN2_HUMAN	1	-0.00242	-0.706686
UGP_01.14160.14160.3.0.dta	4353	3425.44	1511.76	3	VYKPSAGJNSLYR	3,Carbamyl[K];	1913.68	1913.68	5-4-1-0-0	8	NXS	410	2	0.08049	4	0.05635	0.16453	3.04454	0.50091	T	b2+;b3+;y1+;y10+;Y1+;Y1+;	b3+;Y1+;	sp|P02749|APOH_HUMAN	R	DT	155	0	162	0.00089	0.588334	2.78e-30	sp|P02749|APOH_HUMAN/tr|J3QLI0|J3QLI0_HUMAN/tr|J3QRN2|J3QRN2_HUMAN	1	-0.00242	-0.706686
UGP_01.14161.14161.4.0.dta	3525	3952.57	1892.84	4	EHEGAIYPDJTTDFQR	-	2059.73	2059.73	5-4-1-0-1	10	NXT	548	1	0.00664	8	0.21295	0.26269	4.55026	1.19532	T	b2+;b3+;b5+;b6+;b7+;y1+;y3+;y10+;Y1++;	b2+;b5+;b6+;y3+;	sp|P00450|CERU_HUMAN	K	AD	129	0	138	0.00016	0.084485	1.58e-26	sp|P00450|CERU_HUMAN/tr|E9PFZ2|E9PFZ2_HUMAN	11	0.00216	0.546619
UGP_01.14162.14162.3.0.dta	4353	3425.44	1511.76	3	VYKPSAGJNSLYR	3,Carbamyl[K];	1913.68	1913.68	5-4-1-0-0	8	NXS	410	2	0.1088	4	0.07764	0.12786	3.04454	0.38926	T	b2+;b3+;y1+;y2+;Y1+;Y1+;	b3+;Y1+;	sp|P02749|APOH_HUMAN	R	DT	155	0	162	0.00089	0.588334	2.78e-30	sp|P02749|APOH_HUMAN/tr|J3QLI0|J3QLI0_HUMAN/tr|J3QRN2|J3QRN2_HUMAN	1	-0.00242	-0.706686
UGP_01.14164.14164.4.0.dta	3525	3952.57	1892.84	4	EHEGAIYPDJTTDFQR	-	2059.73	2059.73	5-4-1-0-1	10	NXT	548	4	0.03898	9	0.21997	0.28693	5.19226	1.48982	T	b2+;b3+;b5+;b6+;b7+;y1+;y3+;y4+;y10+;Y0+;Y0++;Y1++;Y1++;	b2+;b3+;b5+;b7+;y10+;	sp|P00450|CERU_HUMAN	K	AD	129	0	138	0.00016	0.084485	1.58e-26	sp|P00450|CERU_HUMAN/tr|E9PFZ2|E9PFZ2_HUMAN	11	0.00216	0.546619
UGP_01.14170.14170.4.1.dta	1193	3546.47	1341.7	4	SPDVIJGSPISQK	-	2204.77	2204.77	5-4-2-0-0	6	NXS	464	5	0.19738	5	0.06439	0.24579	3.84588	0.94529	T	b3+;b4+;y3+;y5+;y7+;Y0+;Y0+;Y1+;Y0++;Y1++;	y5+;Y0+;Y1+;	sp|P08603|CFAH_HUMAN	K	II	212	0	217	-0.00014	-0.104269	1.15e-14	sp|P08603|CFAH_HUMAN/tr|A0A0D9SG88|A0A0D9SG88_HUMAN/tr|Q5TFM2|Q5TFM2_HUMAN	14	-0.0009	-0.253845
UGP_01.14173.14173.3.0.dta	1222	2833.25	1454.77	3	QSVPAHFVALJGSK	-	1378.48	1378.48	6-2-0-0-0	11	NXS	98	7	0.26161	4	0.07186	0.14964	4.3791	0.6553	T	b2+;b3+;b10+;y11++;Y0+;Y1+;Y0++;Y0++;Y1++;Y1++;Y2++;	b2+;Y1+;Y1++;Y1++;	sp|P06681|CO2_HUMAN	K	LN	611	0	621	-0.00055	-0.37781	3.37e-08	sp|P06681|CO2_HUMAN/tr|A0A0G2JIE7|A0A0G2JIE7_HUMAN/tr|A0A0G2JL69|A0A0G2JL69_HUMAN/tr|B4DQI1|B4DQI1_HUMAN/tr|B4E1Z4|B4E1Z4_HUMAN/tr|E7ETN3|E7ETN3_HUMAN/tr|E9PDZ0|E9PDZ0_HUMAN/tr|H0Y3H6|H0Y3H6_HUMAN	7	-0.00457	-1.61356
UGP_01.14184.14184.2.0.dta	3241	2536.05	1497.7	2	GAIYPDJTTDFQR	-	1038.36	1038.38	3-2-0-0-1	7	NXT	34	1	0.00666	10	0.11438	0.1746	3.04454	0.53157	T	b10+;y1+;y2+;y3+;y4+;y5+;y6+;y7+;y9+;y10+;Y1+;	b10+;y3+;	sp|P00450|CERU_HUMAN	E	AD	132	0	138	-0.00448	-2.9893	1.54e-22	sp|P00450|CERU_HUMAN/tr|E9PFZ2|E9PFZ2_HUMAN	1	0.01869	7.3727
UGP_01.14198.14198.4.1.dta	2557	3471.33	1266.56	4	LGJWSAMPSCK	7,Oxidation[M];10,Carbamidomethyl[C];	2204.77	2204.77	5-4-2-0-0	3	NXS	104	2	0.12155	4	0.05919	0.17331	3.06703	0.53154	T	y4+;y5+;y6+;y7+;Y0+;Y1+;	y4+;Y1+;	sp|P02749|APOH_HUMAN	K	AS	251	0	253	0.00075	0.591695	1.68e-17	sp|P02749|APOH_HUMAN/tr|J3KS17|J3KS17_HUMAN	13	0.00235	0.677171
UGP_01.14221.14221.3.0.dta	3525	3441.38	1892.84	3	EHEGAIYPDJTTDFQR	-	1548.54	1548.54	4-3-1-0-0	10	NXT	332	3	0.05766	8	0.28979	0.30523	5.79052	1.76745	T	b2+;b3+;b4+;b5+;b6+;b7+;y1+;y3+;Y0++;Y1++;Y1++;	b2+;b5+;b6+;b7+;y3+;Y1++;	sp|P00450|CERU_HUMAN	K	AD	129	0	138	0.00016	0.084485	1.58e-26	sp|P00450|CERU_HUMAN/tr|E9PFZ2|E9PFZ2_HUMAN	11	0.00039	0.11336
UGP_01.14226.14226.4.1.dta	3517	3934.73	1729.95	4	ALSHLALGAQJHTLQR	-	2204.79	2204.77	5-4-2-0-0	11	NXT	204	3	0.06105	4	0.05551	0.09645	3.02854	0.29212	T	b4+;b5+;b6+;b7+;Y0++;Y1++;Y3++;	b6+;Y1++;	sp|P08697|A2AP_HUMAN	L	LQ	116	0.01	126	0.00044	0.254199	1.03e-11	sp|P08697|A2AP_HUMAN/tr|A0A0J9YY65|A0A0J9YY65_HUMAN/tr|C9JMH6|C9JMH6_HUMAN	3	-0.01722	-4.37751
UGP_01.14227.14227.4.0.dta	960	4226.74	1435.73	4	PPQIEHGTIJSSR	-	2791.02	2791.02	7-6-0-0-3	10	NXS	940	2	0.0423	3	0.02876	0.09219	1.9782	0.18237	T	b5+;y1+;y3+;Y1+;Y1++;	Y1++;	sp|P08603|CFAH_HUMAN	Q	SS	873	0.01	882	0.00114	0.793477	1.75e-22	sp|P08603|CFAH_HUMAN	1	0.00434	1.02704
UGP_01.14244.14244.4.1.dta	3517	3934.73	1729.95	4	ALSHLALGAQJHTLQR	-	2204.79	2204.77	5-4-2-0-0	11	NXT	204	4	0.06185	4	0.05111	0.09472	3.02854	0.28686	T	b4+;b5+;b6+;b7+;Y1+;Y1+;Y1++;Y1++;	Y1+;Y1++;	sp|P08697|A2AP_HUMAN	L	LQ	116	0.01	126	0.00044	0.254199	1.03e-11	sp|P08697|A2AP_HUMAN/tr|A0A0J9YY65|A0A0J9YY65_HUMAN/tr|C9JMH6|C9JMH6_HUMAN	3	-0.01722	-4.37751
UGP_01.14251.14251.2.3.dta	260	2572.09	1355.69	2	PLEGJSTVTGQPR	-	1216.4	1216.42	5-2-0-0-0	5	NXT	50	0	0	3	0.15873	0.10824	3.04454	0.32953	T	y1+;y2+;y8+;	y2+;y8+;	sp|P58166|INHBE_HUMAN	R	RL	194	0.01	198	0.0014	1.03193	1.27e-12	sp|P58166|INHBE_HUMAN/tr|F8VNP4|F8VNP4_HUMAN	14	0.02566	9.98034
UGP_01.14263.14263.4.0.dta	53	5142.18	2020.04	4	LQGVPHVGAJVTLSCQSPR	15,Carbamidomethyl[C];	3122.14	3122.12	6-7-2-0-1	10	NXT	458	0	0	3	0.1238	0.0772	2.87626	0.22205	T	y1+;y2+;y3+;	y1+;y2+;	sp|Q96AP7|ESAM_HUMAN	R	SK	160	0.01	169	0.002	0.989597	1.07e-16	sp|Q96AP7|ESAM_HUMAN/tr|C9JIE7|C9JIE7_HUMAN/tr|F8WDW9|F8WDW9_HUMAN	7	-0.02262	-4.39975
UGP_01.14266.14266.4.0.dta	3525	4754.86	1892.84	4	EHEGAIYPDJTTDFQR	-	2862.02	2862.02	6-5-2-0-2	10	NXT	798	2	0.01209	6	0.1447	0.19847	4.55026	0.90311	T	b2+;b3+;b5+;b6+;b7+;y3+;Y1+;Y1++;	b2+;b5+;b6+;y3+;	sp|P00450|CERU_HUMAN	K	AD	129	0	138	0.00016	0.084485	1.58e-26	sp|P00450|CERU_HUMAN/tr|E9PFZ2|E9PFZ2_HUMAN	11	0.00207	0.435437
UGP_01.14267.14267.4.0.dta	3525	4754.86	1892.84	4	EHEGAIYPDJTTDFQR	-	2862.02	2862.02	6-5-2-0-2	10	NXT	798	4	0.01911	8	0.15284	0.24132	4.55026	1.09807	T	b2+;b3+;b5+;b6+;b7+;y1+;y3+;y9+;Y1+;Y0++;Y1++;Y1++;	b2+;b5+;b6+;b7+;	sp|P00450|CERU_HUMAN	K	AD	129	0	138	0.00016	0.084485	1.58e-26	sp|P00450|CERU_HUMAN/tr|E9PFZ2|E9PFZ2_HUMAN	11	0.00207	0.435437
UGP_01.14270.14270.4.0.dta	3525	4754.86	1892.84	4	EHEGAIYPDJTTDFQR	-	2862.02	2862.02	6-5-2-0-2	10	NXT	798	2	0.01369	6	0.16163	0.20853	4.55026	0.94886	T	b2+;b3+;b5+;b6+;b7+;y3+;Y1+;Y1++;	b2+;b6+;b7+;y3+;	sp|P00450|CERU_HUMAN	K	AD	129	0	138	0.00016	0.084485	1.58e-26	sp|P00450|CERU_HUMAN/tr|E9PFZ2|E9PFZ2_HUMAN	11	0.00207	0.435437
UGP_01.14285.14285.3.0.dta	3525	4754.86	1892.84	3	EHEGAIYPDJTTDFQR	-	2862.02	2862.02	6-5-2-0-2	10	NXT	804	1	0.03971	5	0.2763	0.24978	5.19226	1.29694	T	b2+;b5+;b6+;b7+;y3+;Y1++;	b5+;b6+;b7+;y3+;Y1++;	sp|P00450|CERU_HUMAN	K	AD	129	0	138	0.00016	0.084485	1.58e-26	sp|P00450|CERU_HUMAN/tr|E9PFZ2|E9PFZ2_HUMAN	11	0.0011	0.231391
UGP_01.14315.14315.5.0.dta	2804	5014.13	2954.4	5	SRYPHKPEIJSTTHPGADLQENFCR	24,Carbamidomethyl[C];	2059.73	2059.73	5-4-1-0-1	10	NXT	474	0	0	7	0.0933	0.1563	1.91194	0.29884	T	b2+;b6+;b14++;y1+;y5+;y7+;y11+;	y11+;	sp|P00734|THRB_HUMAN	R	NP	134	0.01	143	0.00292	0.988028	2.26e-21	sp|P00734|THRB_HUMAN/tr|C9JV37|C9JV37_HUMAN/tr|E9PIT3|E9PIT3_HUMAN	21	0.00469	0.935546
UGP_01.14318.14318.4.3.dta	1240	4185.68	2067.92	4	FQQJASSMCVPDQDTAIR	9,Carbamidomethyl[C];	2117.75	2117.78	5-5-0-0-2	4	NXS	842	0	0	7	0.27297	0.2918	3.83944	1.12035	T	y1+;y4+;y6+;y8+;y9+;y10+;y13+;	y4+;y6+;y8+;	sp|P01871|IGHM_HUMAN	T	VF	206	0	209	-0.00201	-0.971529	2.51e-17	sp|P01871|IGHM_HUMAN/tr|A0A1B0GUU9|A0A1B0GUU9_HUMAN	2	0.02255	5.38875
UGP_01.14320.14320.3.0.dta	261	4243.66	2304.97	3	SHEIWTHSCPQSPGJGTDASH	9,Carbamidomethyl[C];	1938.7	1938.71	3-5-1-0-1	15	NXT	574	0	0	3	0.12576	0.07119	3.4414	0.24501	T	y7+;y14+;y9++;	y7+;y14+;y9++;	sp|P04278|SHBG_HUMAN	R	--	382	0.01	396	-0.00033	-0.143108	1.08e-21	sp|P04278|SHBG_HUMAN/tr|A0A0C4DGN2|A0A0C4DGN2_HUMAN/tr|B0FWH6|B0FWH6_HUMAN/tr|I3L145|I3L145_HUMAN/tr|I3L1J1|I3L1J1_HUMAN/tr|I3L2X4|I3L2X4_HUMAN/tr|I3L4B9|I3L4B9_HUMAN	21	0.01315	3.09948
UGP_01.14330.14330.5.0.dta	2804	4868.07	2954.4	5	SRYPHKPEIJSTTHPGADLQENFCR	24,Carbamidomethyl[C];	1913.68	1913.68	5-4-1-0-0	10	NXT	462	2	0.02931	14	0.266	0.30779	4.89697	1.50722	T	b2+;b5+;b6+;y1+;y3+;y4+;y5+;y6+;y7+;y8+;y10+;y11+;y11++;y12++;Y0++;Y1++;	b6+;y7+;y11+;y11++;Y1++;	sp|P00734|THRB_HUMAN	R	NP	134	0	143	0.00292	0.988028	2.26e-21	sp|P00734|THRB_HUMAN/tr|C9JV37|C9JV37_HUMAN/tr|E9PIT3|E9PIT3_HUMAN	21	-0.00204	-0.419143
UGP_01.14335.14335.4.1.dta	2804	4869.07	2954.4	4	SRYPHKPEIJSTTHPGADLQENFCR	24,Carbamidomethyl[C];	1914.68	1914.7	5-4-0-0-2	10	NXT	506	0	0	3	0.19963	0.18588	3.60644	0.67037	T	b6+;y7+;y11+;	b6+;y7+;y11+;	sp|P00734|THRB_HUMAN	R	NP	134	0	143	0.00292	0.988028	2.26e-21	sp|P00734|THRB_HUMAN/tr|C9JV37|C9JV37_HUMAN/tr|E9PIT3|E9PIT3_HUMAN	21	0.02227	4.57474
UGP_01.14336.14336.4.1.dta	2804	4869.07	2954.4	4	SRYPHKPEIJSTTHPGADLQENFCR	24,Carbamidomethyl[C];	1914.68	1914.7	5-4-0-0-2	10	NXT	506	0	0	5	0.12228	0.15125	3.60644	0.54547	T	b6+;y1+;y4+;y7+;y11+;	b6+;y7+;y11+;	sp|P00734|THRB_HUMAN	R	NP	134	0	143	0.00292	0.988028	2.26e-21	sp|P00734|THRB_HUMAN/tr|C9JV37|C9JV37_HUMAN/tr|E9PIT3|E9PIT3_HUMAN	21	0.02227	4.57474
UGP_01.14342.14342.5.0.dta	2804	5014.12	2954.4	5	SRYPHKPEIJSTTHPGADLQENFCR	24,Carbamidomethyl[C];	2059.73	2059.73	5-4-1-0-1	10	NXT	482	1	0.00904	8	0.15497	0.20476	2.84284	0.58211	T	b3+;b5+;b6+;y1+;y4+;y7+;y11+;y11++;Y1++;	b6+;y11+;	sp|P00734|THRB_HUMAN	R	NP	134	0	143	0.00292	0.988028	2.26e-21	sp|P00734|THRB_HUMAN/tr|C9JV37|C9JV37_HUMAN/tr|E9PIT3|E9PIT3_HUMAN	21	0.00562	1.12106
UGP_01.14352.14352.4.0.dta	2804	4868.06	2954.4	4	SRYPHKPEIJSTTHPGADLQENFCR	24,Carbamidomethyl[C];	1913.66	1913.68	5-4-1-0-0	10	NXT	550	0	0	5	0.17786	0.19888	2.84284	0.5654	T	b2+;b6+;y7+;y11+;y11++;	y7+;y11+;	sp|P00734|THRB_HUMAN	R	NP	134	0	143	0.00292	0.988028	2.26e-21	sp|P00734|THRB_HUMAN/tr|C9JV37|C9JV37_HUMAN/tr|E9PIT3|E9PIT3_HUMAN	21	0.01563	3.2114
UGP_01.14353.14353.4.0.dta	2804	4868.06	2954.4	4	SRYPHKPEIJSTTHPGADLQENFCR	24,Carbamidomethyl[C];	1913.66	1913.68	5-4-1-0-0	10	NXT	550	1	0.01484	4	0.09749	0.14616	1.91194	0.27944	T	b6+;y1+;y7+;y11+;Y1++;	y11+;	sp|P00734|THRB_HUMAN	R	NP	134	0.01	143	0.00292	0.988028	2.26e-21	sp|P00734|THRB_HUMAN/tr|C9JV37|C9JV37_HUMAN/tr|E9PIT3|E9PIT3_HUMAN	21	0.01563	3.2114
UGP_01.14362.14362.4.1.dta	783	3327.38	1413.7	4	ITYSIVQTJCSK	10,Carbamidomethyl[C];	1913.68	1913.68	5-4-1-0-0	9	NXS	390	3	0.13603	6	0.07381	0.20081	3.05561	0.61358	T	b4+;y3+;y4+;y5+;y6+;y7+;Y0+;Y0+;Y1+;	Y0+;Y1+;	sp|P01042|KNG1_HUMAN	R	EN	197	0	205	6e-05	0.042412	1.13e-15	sp|P01042|KNG1_HUMAN	13	-0.00184	-0.553154
UGP_01.14367.14367.4.1.dta	3525	3806.51	1892.84	4	EHEGAIYPDJTTDFQR	-	1913.67	1913.68	5-4-1-0-0	10	NXT	420	0	0	7	0.2289	0.23842	4.55026	1.08489	T	b2+;b3+;b5+;b6+;b7+;y1+;y3+;	b2+;b5+;b6+;b7+;	sp|P00450|CERU_HUMAN	K	AD	129	0	138	0.00016	0.084485	1.58e-26	sp|P00450|CERU_HUMAN/tr|E9PFZ2|E9PFZ2_HUMAN	11	0.00863	2.26777
UGP_01.14377.14377.3.0.dta	3525	4608.79	1892.84	3	EHEGAIYPDJTTDFQR	-	2715.95	2715.96	6-5-2-0-1	10	NXT	626	1	0.03386	4	0.13941	0.1649	4.55026	0.75036	T	b2+;b5+;b6+;b7+;Y1++;	b5+;b6+;b7+;Y1++;	sp|P00450|CERU_HUMAN	K	AD	129	0	138	0.00016	0.084485	1.58e-26	sp|P00450|CERU_HUMAN/tr|E9PFZ2|E9PFZ2_HUMAN	11	0.00992	2.15288
UGP_01.14379.14379.4.1.dta	783	3327.38	1413.7	4	ITYSIVQTJCSK	10,Carbamidomethyl[C];	1913.68	1913.68	5-4-1-0-0	9	NXS	394	4	0.15615	6	0.05834	0.181	3.05561	0.55305	T	b4+;b8+;y4+;y5+;y6+;y7+;Y0+;Y0+;Y1+;Y1+;	Y0+;Y1+;	sp|P01042|KNG1_HUMAN	R	EN	197	0	205	6e-05	0.042412	1.13e-15	sp|P01042|KNG1_HUMAN	13	-0.00135	-0.405847
UGP_01.14379.14379.6.5.dta	3482	4987.07	2782.3	6	GNVAVTVSGHTCQHWSAQTPHTHJR	12,Carbamidomethyl[C];	2204.78	2204.77	5-4-2-0-0	24	NXT	816	0	0	4	0.076	0.12176	1.90957	0.23251	T	b2+;b3+;b4+;b3++;	b3++;	sp|P00747|PLMN_HUMAN	R	TP	285	0.01	308	-0.00052	-0.18683	4.81e-20	sp|P00747|PLMN_HUMAN	28	-0.0047	-0.942626
UGP_01.14387.14387.3.0.dta	783	3327.38	1413.7	3	ITYSIVQTJCSK	10,Carbamidomethyl[C];	1913.68	1913.68	5-4-1-0-0	9	NXS	386	4	0.31943	6	0.04644	0.21472	3.05561	0.6561	T	b6+;b10+;y4+;y5+;y6+;y7+;Y0+;Y0+;Y1+;Y2+;	Y0+;Y1+;	sp|P01042|KNG1_HUMAN	R	EN	197	0	205	6e-05	0.042412	1.13e-15	sp|P01042|KNG1_HUMAN	13	-0.00233	-0.700462
UGP_01.14389.14389.3.0.dta	2983	3631.42	1426.64	3	DGSDSIGASJFTGAK	-	2204.77	2204.77	5-4-2-0-0	10	NXT	298	3	0.14015	5	0.03072	0.13841	3.02335	0.41847	T	y4+;y5+;y9+;y10+;y11+;Y0+;Y0+;Y1+;	Y0+;Y1+;	sp|P00751|CFAB_HUMAN	L	KC	276	0	285	-0.00263	-1.84222	3.36e-23	sp|P00751|CFAB_HUMAN/tr|E7ETN3|E7ETN3_HUMAN/tr|A0A0G2JH38|A0A0G2JH38_HUMAN/tr|B4E1Z4|B4E1Z4_HUMAN	1	-0.00059	-0.162516
UGP_01.14398.14398.6.0.dta	2804	4868.07	2954.4	6	SRYPHKPEIJSTTHPGADLQENFCR	24,Carbamidomethyl[C];	1913.68	1913.68	5-4-1-0-0	10	NXT	480	1	0.00618	19	0.38501	0.3515	4.89697	1.72128	T	b2+;b3+;b4+;b5+;b6+;b8+;b6++;y1+;y2+;y3+;y4+;y5+;y6+;y7+;y8+;y10+;y11+;y3++;y11++;Y1++;	b5+;b6+;y4+;y7+;y11+;	sp|P00734|THRB_HUMAN	R	NP	134	0	143	0.00292	0.988028	2.26e-21	sp|P00734|THRB_HUMAN/tr|C9JV37|C9JV37_HUMAN/tr|E9PIT3|E9PIT3_HUMAN	21	0.00118	0.242446
UGP_01.14400.14400.4.0.dta	783	3983.61	1413.7	4	ITYSIVQTJCSK	10,Carbamidomethyl[C];	2569.9	2569.9	6-5-2-0-0	9	NXS	702	2	0.11253	4	0.02021	0.09283	3.05561	0.28366	T	b4+;b6+;y5+;y6+;Y0+;Y1+;	Y0+;Y1+;	sp|P01042|KNG1_HUMAN	R	EN	197	0	205	6e-05	0.042412	1.13e-15	sp|P01042|KNG1_HUMAN	13	0.00318	0.798474
UGP_01.14409.14409.4.0.dta	2972	5143	2135.96	4	HPNSPLDEEJLTQENQDR	-	3007.04	3007.06	6-5-3-0-1	10	NXT	866	2	0.1103	3	0.13774	0.15666	4.98258	0.78059	T	b2+;y1+;y5++;Y1++;Y1++;	b2+;y1+;y5++;Y1++;Y1++;	sp|P01011|AACT_HUMAN	C	GT	24	0	33	0.00175	0.818926	3.88e-29	sp|P01011|AACT_HUMAN/tr|G3V595|G3V595_HUMAN	2	0.01417	2.75575
UGP_01.14424.14424.5.0.dta	3031	4503.92	2184.08	5	LAGKPTHVJVSVVMAEVDGTC	21,Carbamidomethyl[C];	2319.84	2319.84	5-6-1-0-0	9	NXS	512	0	0	3	0.11045	0.14021	2.04524	0.28677	T	y1+;y2+;y4+;	y1+;	sp|P01876|IGHA1_HUMAN	R	Y-	332	0	340	0.00263	1.20362	6.93e-22	sp|P01876|IGHA1_HUMAN/tr|A0A0G2JMB2|A0A0G2JMB2_HUMAN	2	-0.0043	-0.954937
UGP_01.14435.14435.4.0.dta	2804	4868.06	2954.4	4	SRYPHKPEIJSTTHPGADLQENFCR	24,Carbamidomethyl[C];	1913.66	1913.68	5-4-1-0-0	10	NXT	538	0	0	14	0.19346	0.24177	2.84284	0.6873	T	b2+;b3+;b5+;b6+;b8+;b6++;y1+;y4+;y5+;y6+;y7+;y10+;y11+;y11++;	y7+;y11+;	sp|P00734|THRB_HUMAN	R	NP	134	0	143	0.00292	0.988028	2.26e-21	sp|P00734|THRB_HUMAN/tr|C9JV37|C9JV37_HUMAN/tr|E9PIT3|E9PIT3_HUMAN	21	0.01291	2.65254
UGP_01.14439.14439.4.0.dta	2804	4868.06	2954.4	4	SRYPHKPEIJSTTHPGADLQENFCR	24,Carbamidomethyl[C];	1913.66	1913.68	5-4-1-0-0	10	NXT	538	1	0.0043	11	0.15464	0.22059	2.84284	0.62709	T	b2+;b3+;b5+;b6+;b8+;b14++;y1+;y4+;y7+;y10+;y11+;Y1++;	y7+;y11+;	sp|P00734|THRB_HUMAN	R	NP	134	0	143	0.00292	0.988028	2.26e-21	sp|P00734|THRB_HUMAN/tr|C9JV37|C9JV37_HUMAN/tr|E9PIT3|E9PIT3_HUMAN	21	0.01291	2.65254
UGP_01.14443.14443.4.2.dta	2804	5014.11	2954.4	4	SRYPHKPEIJSTTHPGADLQENFCR	24,Carbamidomethyl[C];	2059.71	2059.73	5-4-1-0-1	10	NXT	572	1	0.01594	5	0.08941	0.1452	2.84284	0.41277	T	b2+;b6+;y4+;y7+;y11+;Y1++;	y7+;y11+;	sp|P00734|THRB_HUMAN	R	NP	134	0	143	0.00292	0.988028	2.26e-21	sp|P00734|THRB_HUMAN/tr|C9JV37|C9JV37_HUMAN/tr|E9PIT3|E9PIT3_HUMAN	21	0.024	4.78748
UGP_01.14446.14446.4.0.dta	783	3983.61	1413.7	4	ITYSIVQTJCSK	10,Carbamidomethyl[C];	2569.9	2569.9	6-5-2-0-0	9	NXS	718	4	0.14481	7	0.0505	0.16799	3.05561	0.5133	T	b4+;b7+;b10+;y4+;y5+;y6+;y7+;Y0+;Y0+;Y1+;Y1+;	Y0+;Y1+;	sp|P01042|KNG1_HUMAN	R	EN	197	0	205	6e-05	0.042412	1.13e-15	sp|P01042|KNG1_HUMAN	13	0.00133	0.333953
UGP_01.14453.14453.4.0.dta	3031	4300.84	2184.08	4	LAGKPTHVJVSVVMAEVDGTC	21,Carbamidomethyl[C];	2116.76	2116.76	5-5-1-0-0	9	NXS	518	0	0	5	0.08987	0.0852	2.04524	0.17426	T	b7+;y2+;y4+;y5+;y15+;	y5+;	sp|P01876|IGHA1_HUMAN	R	Y-	332	0.01	340	0.00263	1.20362	6.93e-22	sp|P01876|IGHA1_HUMAN/tr|A0A0G2JMB2|A0A0G2JMB2_HUMAN	2	-0.00154	-0.358154
UGP_01.14456.14456.4.1.dta	3031	4300.84	2184.08	4	LAGKPTHVJVSVVMAEVDGTC	21,Carbamidomethyl[C];	2116.76	2116.76	5-5-1-0-0	9	NXS	518	0	0	6	0.05742	0.07986	2.04524	0.16333	T	b4+;b7+;b8+;y2+;y4+;y5+;	y5+;	sp|P01876|IGHA1_HUMAN	R	Y-	332	0.01	340	0.00263	1.20362	6.93e-22	sp|P01876|IGHA1_HUMAN/tr|A0A0G2JMB2|A0A0G2JMB2_HUMAN	2	-0.00154	-0.358154
UGP_01.14466.14466.4.0.dta	2804	4868.06	2954.4	4	SRYPHKPEIJSTTHPGADLQENFCR	24,Carbamidomethyl[C];	1913.66	1913.68	5-4-1-0-0	10	NXT	528	6	0.05069	18	0.27113	0.32688	4.28055	1.39921	T	b2+;b3+;b5+;b8+;y1+;y2+;y3+;y4+;y5+;y6+;y7+;y8+;y9+;y10+;y11+;y11++;y12++;y24++;Y0++;Y1++;Y1++;Y3++;Y4++;Y5++;	y4+;y7+;y11+;Y1++;	sp|P00734|THRB_HUMAN	R	NP	134	0	143	0.00292	0.988028	2.26e-21	sp|P00734|THRB_HUMAN/tr|C9JV37|C9JV37_HUMAN/tr|E9PIT3|E9PIT3_HUMAN	21	0.01259	2.58679
UGP_01.14469.14469.4.0.dta	3031	4300.84	2184.08	4	LAGKPTHVJVSVVMAEVDGTC	21,Carbamidomethyl[C];	2116.76	2116.76	5-5-1-0-0	9	NXS	518	0	0	9	0.10803	0.11695	3.02335	0.35359	T	b4+;b6+;b7+;b8+;b13+;y2+;y4+;y5+;y15+;	y4+;y5+;	sp|P01876|IGHA1_HUMAN	R	Y-	332	0	340	0.00263	1.20362	6.93e-22	sp|P01876|IGHA1_HUMAN/tr|A0A0G2JMB2|A0A0G2JMB2_HUMAN	2	-0.00154	-0.358154
UGP_01.14474.14474.3.0.dta	2557	3471.33	1266.56	3	LGJWSAMPSCK	7,Oxidation[M];10,Carbamidomethyl[C];	2204.77	2204.77	5-4-2-0-0	3	NXS	104	2	0.06214	3	0.0439	0.12596	3.06703	0.38633	T	b7+;y4+;y7+;Y0+;Y1+;	y4+;Y1+;	sp|P02749|APOH_HUMAN	K	AS	251	0	253	0.00075	0.591695	1.68e-17	sp|P02749|APOH_HUMAN/tr|J3KS17|J3KS17_HUMAN	13	0.00212	0.610895
UGP_01.14475.14475.3.0.dta	2557	3471.33	1266.56	3	LGJWSAMPSCK	7,Oxidation[M];10,Carbamidomethyl[C];	2204.77	2204.77	5-4-2-0-0	3	NXS	104	2	0.05626	3	0.04043	0.12226	3.06703	0.37498	T	b7+;y4+;y7+;Y0+;Y1+;	y4+;Y1+;	sp|P02749|APOH_HUMAN	K	AS	251	0	253	0.00075	0.591695	1.68e-17	sp|P02749|APOH_HUMAN/tr|J3KS17|J3KS17_HUMAN	13	0.00212	0.610895
UGP_01.14487.14487.4.3.dta	2804	5014.11	2954.4	4	SRYPHKPEIJSTTHPGADLQENFCR	24,Carbamidomethyl[C];	2059.71	2059.73	5-4-1-0-1	10	NXT	572	0	0	3	0.10002	0.1235	3.60644	0.44539	T	y1+;y7+;y11+;	y1+;y7+;y11+;	sp|P00734|THRB_HUMAN	R	NP	134	0	143	0.00292	0.988028	2.26e-21	sp|P00734|THRB_HUMAN/tr|C9JV37|C9JV37_HUMAN/tr|E9PIT3|E9PIT3_HUMAN	21	0.02535	5.05678
UGP_01.14494.14494.4.0.dta	3525	4243.68	1892.84	4	EHEGAIYPDJTTDFQR	-	2350.84	2350.83	5-4-2-0-1	10	NXT	658	8	0.09356	8	0.14547	0.24529	4.55026	1.11615	T	b2+;b3+;b4+;b5+;b6+;b7+;y3+;y5+;Y1+;Y0++;Y0++;Y1++;Y1++;Y2++;Y3++;Y3++;	b5+;b6+;b7+;Y1++;	sp|P00450|CERU_HUMAN	K	AD	129	0	138	0.00016	0.084485	1.58e-26	sp|P00450|CERU_HUMAN/tr|E9PFZ2|E9PFZ2_HUMAN	11	-0.00484	-1.14079
UGP_01.14495.14495.3.2.dta	3263	3345.34	1608.68	3	EHEGAIYPDJTTDF	-	1736.66	1736.65	3-4-0-0-3	10	NXT	218	0	0	5	0.10657	0.13112	3.03913	0.39848	T	b2+;b3+;b5+;b6+;b7+;	b6+;b7+;	sp|P00450|CERU_HUMAN	K	QR	129	0	138	0.00185	1.14931	9.47e-13	sp|P00450|CERU_HUMAN/tr|E9PFZ2|E9PFZ2_HUMAN	1	-0.0059	-1.76418
UGP_01.14495.14495.4.1.dta	3525	4462.75	1892.84	4	EHEGAIYPDJTTDFQR	-	2569.91	2569.9	6-5-2-0-0	10	NXT	634	5	0.09296	6	0.13016	0.2255	4.55026	1.02609	T	b2+;b3+;b5+;b6+;b7+;y3+;Y1+;Y1++;Y1++;Y2++;Y4++;	b6+;b7+;Y1+;Y1++;	sp|P00450|CERU_HUMAN	K	AD	129	0	138	0.00016	0.084485	1.58e-26	sp|P00450|CERU_HUMAN/tr|E9PFZ2|E9PFZ2_HUMAN	11	-0.00094	-0.21068
UGP_01.14499.14499.3.0.dta	1199	4097.61	1892.84	3	EHEGAIYPDJTTDFQR	-	2204.77	2204.77	5-4-2-0-0	10	NXT	500	1	0.04644	4	0.13628	0.16937	3.68489	0.62412	T	b5+;b6+;b7+;y3+;Y1+;	b6+;b7+;Y1+;	sp|P00450|CERU_HUMAN	K	AD	129	0	138	0.00016	0.084485	1.58e-26	sp|P00450|CERU_HUMAN/tr|E9PFZ2|E9PFZ2_HUMAN	11	0.001	0.244105
UGP_01.14505.14505.3.0.dta	783	3327.38	1413.7	3	ITYSIVQTJCSK	10,Carbamidomethyl[C];	1913.68	1913.68	5-4-1-0-0	9	NXS	390	2	0.04732	4	0.02486	0.11117	2.06901	0.23002	T	y4+;y5+;y6+;y7+;Y1+;Y1+;	Y1+;	sp|P01042|KNG1_HUMAN	R	EN	197	0.01	205	6e-05	0.042412	1.13e-15	sp|P01042|KNG1_HUMAN	13	-0.00206	-0.619292
UGP_01.14511.14511.3.0.dta	783	3327.38	1413.7	3	ITYSIVQTJCSK	10,Carbamidomethyl[C];	1913.68	1913.68	5-4-1-0-0	9	NXS	390	3	0.07122	3	0.01774	0.10737	3.05561	0.32809	T	y5+;y6+;y7+;Y0+;Y0+;Y1+;	Y0+;Y1+;	sp|P01042|KNG1_HUMAN	R	EN	197	0	205	6e-05	0.042412	1.13e-15	sp|P01042|KNG1_HUMAN	13	-0.00206	-0.619292
UGP_01.14523.14523.3.2.dta	783	3327.38	1413.7	3	ITYSIVQTJCSK	10,Carbamidomethyl[C];	1913.68	1913.68	5-4-1-0-0	9	NXS	390	2	0.04259	5	0.03231	0.1309	3.05561	0.39998	T	y3+;y4+;y5+;y6+;y7+;Y0+;Y1+;	Y0+;Y1+;	sp|P01042|KNG1_HUMAN	R	EN	197	0	205	6e-05	0.042412	1.13e-15	sp|P01042|KNG1_HUMAN	13	-0.0018	-0.541129
UGP_01.14530.14530.3.0.dta	3525	3587.43	1892.84	3	EHEGAIYPDJTTDFQR	-	1694.59	1694.6	4-3-1-0-1	10	NXT	334	2	0.03763	5	0.13111	0.17113	3.84588	0.65815	T	b2+;b3+;b6+;b7+;y3+;Y1++;Y2++;	b6+;b7+;Y1++;	sp|P00450|CERU_HUMAN	K	AD	129	0	138	0.00016	0.084485	1.58e-26	sp|P00450|CERU_HUMAN/tr|E9PFZ2|E9PFZ2_HUMAN	11	0.01542	4.29957
UGP_01.14532.14532.3.0.dta	3525	3952.57	1892.84	3	EHEGAIYPDJTTDFQR	-	2059.73	2059.73	5-4-1-0-1	10	NXT	550	1	0.03332	4	0.27437	0.22504	4.55026	1.02401	T	b2+;b5+;b6+;b7+;Y1+;	b2+;b5+;b6+;b7+;	sp|P00450|CERU_HUMAN	K	AD	129	0	138	0.00016	0.084485	1.58e-26	sp|P00450|CERU_HUMAN/tr|E9PFZ2|E9PFZ2_HUMAN	11	0.00227	0.574456
UGP_01.14535.14535.3.2.dta	3525	3807.51	1892.84	3	EHEGAIYPDJTTDFQR	-	1914.67	1914.7	5-4-0-0-2	10	NXT	512	0	0	3	0.09686	0.09811	3.04454	0.29869	T	b2+;b7+;y1+;	b2+;y1+;	sp|P00450|CERU_HUMAN	K	AD	129	0.01	138	0.00016	0.084485	1.58e-26	sp|P00450|CERU_HUMAN/tr|E9PFZ2|E9PFZ2_HUMAN	11	0.02534	6.65707
UGP_01.14536.14536.3.0.dta	765	3035.24	1121.56	3	FJDTEVLQR	-	1913.68	1913.68	5-4-1-0-0	2	NXT	198	7	0.08698	4	0.02029	0.1308	2.1379	0.27965	T	y1+;y3+;y4+;y6+;Y0+;Y1+;Y1+;Y2+;Y3+;Y4+;Y5+;	Y1+;	sp|P43251|BTD_HUMAN	R	LS	149	0.01	150	-0.00209	-1.86185	7.13e-15	sp|P43251|BTD_HUMAN/tr|C9JSN9|C9JSN9_HUMAN	7	-0.00282	-0.929395
UGP_01.14540.14540.5.0.dta	1444	4655.92	1791.84	5	KHYTJSSQDVTVPCR	14,Carbamidomethyl[C];	2864.07	2864.04	8-7-0-0-1	5	NXS	990	0	0	3	0.09261	0.06691	2.9245	0.19569	T	b1+;b2+;b9+;	b1+;b2+;	sp|P01877|IGHA2_HUMAN	V	VP	88	0.01	92	-0.0063	-3.51401	4e-10	sp|P01877|IGHA2_HUMAN/tr|A0A286YEY5|A0A286YEY5_HUMAN	1	-0.03837	-8.24284
UGP_01.14542.14542.3.0.dta	3525	4462.72	1892.84	3	EHEGAIYPDJTTDFQR	-	2569.88	2569.9	6-5-2-0-0	10	NXT	450	2	0.0922	5	0.12179	0.19628	4.55026	0.89314	T	b2+;b5+;b6+;b7+;y3+;Y1++;Y1++;	b6+;b7+;y3+;Y1++;	sp|P00450|CERU_HUMAN	K	AD	129	0	138	0.00016	0.084485	1.58e-26	sp|P00450|CERU_HUMAN/tr|E9PFZ2|E9PFZ2_HUMAN	11	0.02338	5.24017
UGP_01.14548.14548.4.2.dta	3	4144.89	2011.11	4	KLHINHNJLTESVGPLPK	-	2133.78	2133.77	6-5-0-0-1	8	NXT	100	2	0.03175	4	0.06639	0.14659	3.48056	0.51022	T	b4+;y2+;y5+;y7+;Y0++;Y1++;	y2+;y5+;Y1++;	sp|P51884|LUM_HUMAN	K	SL	120	0	127	0.00109	0.541724	4.66e-25	sp|P51884|LUM_HUMAN	14	-0.01329	-3.20712
UGP_01.14550.14550.4.0.dta	3525	4243.67	1892.84	4	EHEGAIYPDJTTDFQR	-	2350.83	2350.83	5-4-2-0-1	10	NXT	662	8	0.04158	14	0.21025	0.33382	5.19226	1.73328	T	b2+;b3+;b4+;b5+;b6+;b7+;y2+;y3+;y4+;y5+;y6+;y7+;y9+;y10+;Y0+;Y0+;Y1+;Y1+;Y0++;Y0++;Y1++;Y1++;	b2+;b5+;b6+;b7+;y3+;	sp|P00450|CERU_HUMAN	K	AD	129	0	138	0.00016	0.084485	1.58e-26	sp|P00450|CERU_HUMAN/tr|E9PFZ2|E9PFZ2_HUMAN	11	-0.00417	-0.982871
UGP_01.14556.14556.4.0.dta	2983	3631.42	1426.64	4	DGSDSIGASJFTGAK	-	2204.77	2204.77	5-4-2-0-0	10	NXT	302	3	0.05353	14	0.03626	0.14106	2.04524	0.2885	T	b4+;b5+;b7+;b8+;b11+;b12+;y4+;y5+;y6+;y7+;y8+;y9+;y11+;y14+;Y0+;Y0+;Y1+;	Y1+;	sp|P00751|CFAB_HUMAN	L	KC	276	0.01	285	-0.00263	-1.84222	3.36e-23	sp|P00751|CFAB_HUMAN/tr|E7ETN3|E7ETN3_HUMAN/tr|A0A0G2JH38|A0A0G2JH38_HUMAN/tr|B4E1Z4|B4E1Z4_HUMAN	1	-0.00194	-0.534374
UGP_01.14557.14557.3.0.dta	2557	3471.33	1266.56	3	LGJWSAMPSCK	7,Oxidation[M];10,Carbamidomethyl[C];	2204.77	2204.77	5-4-2-0-0	3	NXS	104	2	0.06782	3	0.04421	0.12868	3.06703	0.39466	T	b7+;y4+;y7+;Y0+;Y1+;	y4+;Y1+;	sp|P02749|APOH_HUMAN	K	AS	251	0	253	0.00075	0.591695	1.68e-17	sp|P02749|APOH_HUMAN/tr|J3KS17|J3KS17_HUMAN	13	0.00459	1.32265
UGP_01.14559.14559.4.0.dta	3500	4655.93	2451.15	4	HKPEIJSTTHPGADLQENFCR	20,Carbamidomethyl[C];	2204.79	2204.77	5-4-2-0-0	6	NXT	880	5	0.07721	5	0.09891	0.17606	3.63785	0.64046	T	b2+;y4+;y6+;y7+;y11+;Y0++;Y1++;Y3++;Y4++;Y5++;	b2+;y11+;Y1++;	sp|P00734|THRB_HUMAN	P	NP	138	0	143	0.00446	1.81882	8.06e-14	sp|P00734|THRB_HUMAN/tr|C9JV37|C9JV37_HUMAN/tr|E9PIT3|E9PIT3_HUMAN	2	-0.01566	-3.36417
UGP_01.14562.14562.4.3.dta	1936	4486.95	2241.14	4	LADVEDLIQQQISJDTVSPR	-	2245.82	2245.8	4-5-2-0-0	14	NXT	276	0	0	4	0.18892	0.10354	2.87278	0.29746	T	b11++;y1+;y2+;y3+;	b11++;y2+;	sp|Q96IY4|CBPB2_HUMAN	L	AS	95	0.01	108	0.00161	0.71807	1.78e-24	sp|Q96IY4|CBPB2_HUMAN/tr|A0A087WSY5|A0A087WSY5_HUMAN	1	-0.01801	-4.01475
UGP_01.14564.14564.3.0.dta	3525	3587.44	1892.84	3	EHEGAIYPDJTTDFQR	-	1694.6	1694.6	4-3-1-0-1	10	NXT	406	3	0.06089	9	0.23927	0.30441	5.79052	1.76268	T	b2+;b3+;b5+;b6+;b7+;y1+;y3+;y5+;y9+;Y0++;Y1++;Y1++;	b2+;b5+;b6+;b7+;y3+;Y1++;	sp|P00450|CERU_HUMAN	K	AD	129	0	138	0.00016	0.084485	1.58e-26	sp|P00450|CERU_HUMAN/tr|E9PFZ2|E9PFZ2_HUMAN	11	0.00264	0.736108
UGP_01.14569.14569.3.2.dta	783	4001.63	1413.7	3	ITYSIVQTJCSK	10,Carbamidomethyl[C];	2587.92	2587.94	7-5-0-0-3	9	NXS	786	2	0.18658	4	0.03779	0.15416	3.05561	0.47104	T	y3+;y4+;y5+;y6+;Y0+;Y1+;	Y0+;Y1+;	sp|P01042|KNG1_HUMAN	R	EN	197	0	205	6e-05	0.042412	1.13e-15	sp|P01042|KNG1_HUMAN	13	0.01819	4.54682
UGP_01.14576.14576.5.0.dta	3518	4868.08	2954.4	5	SRYPHKPEIJSTTHPGADLQENFCR	24,Carbamidomethyl[C];	1913.68	1913.68	5-4-1-0-0	10	NXT	440	8	0.19465	6	0.12447	0.24611	4.64982	1.14435	T	b6+;b6++;y4+;y7+;y11+;y11++;Y1++;Y3++;Y4++;Y1+++;Y2+++;Y3+++;Y4+++;Y5+++;	y11+;Y1++;Y1+++;Y2+++;Y3+++;	sp|P00734|THRB_HUMAN	R	NP	134	0	143	0.00292	0.988028	2.26e-21	sp|P00734|THRB_HUMAN/tr|C9JV37|C9JV37_HUMAN/tr|E9PIT3|E9PIT3_HUMAN	21	-0.00446	-0.916362
UGP_01.14579.14579.4.1.dta	3525	4389.73	1892.84	4	EHEGAIYPDJTTDFQR	-	2496.89	2496.89	5-4-2-0-2	10	NXT	730	3	0.06342	7	0.15512	0.22739	4.55026	1.03468	T	b2+;b3+;b5+;b6+;b7+;y1+;y3+;Y0++;Y1++;Y1++;	b2+;b6+;b7+;Y1++;	sp|P00450|CERU_HUMAN	K	AD	129	0	138	0.00016	0.084485	1.58e-26	sp|P00450|CERU_HUMAN/tr|E9PFZ2|E9PFZ2_HUMAN	11	-0.00086	-0.195957
UGP_01.14580.14580.5.0.dta	3525	4243.67	1892.84	5	EHEGAIYPDJTTDFQR	-	2350.83	2350.83	5-4-2-0-1	10	NXT	592	9	0.14175	8	0.15359	0.27123	4.55026	1.23418	T	b2+;b3+;b4+;b5+;b6+;b7+;y3+;y5+;Y1+;Y0++;Y0++;Y1++;Y1++;Y2++;Y2++;Y3++;Y4++;	b2+;b6+;b7+;Y1++;	sp|P00450|CERU_HUMAN	K	AD	129	0	138	0.00016	0.084485	1.58e-26	sp|P00450|CERU_HUMAN/tr|E9PFZ2|E9PFZ2_HUMAN	11	0.00216	0.509115
UGP_01.14588.14588.4.0.dta	3525	4243.67	1892.84	4	EHEGAIYPDJTTDFQR	-	2350.83	2350.83	5-4-2-0-1	10	NXT	662	5	0.02262	12	0.22461	0.31649	5.19226	1.64329	T	b2+;b3+;b4+;b5+;b6+;b7+;b9+;y3+;y5+;y6+;y9+;y10+;Y0++;Y0++;Y1++;Y1++;Y4++;	b2+;b5+;b6+;b7+;y3+;	sp|P00450|CERU_HUMAN	K	AD	129	0	138	0.00016	0.084485	1.58e-26	sp|P00450|CERU_HUMAN/tr|E9PFZ2|E9PFZ2_HUMAN	11	-0.00401	-0.945159
UGP_01.14592.14592.4.0.dta	2837	4212.82	2200.07	4	LAGKPTHVJVSVVMAEVDGTC	14,Oxidation[M];21,Carbamidomethyl[C];	2012.75	2012.75	4-6-0-0-1	9	NXS	426	0	0	3	0.07947	0.12083	1.92403	0.23248	T	b8+;y1+;y2+;	y1+;	sp|P01876|IGHA1_HUMAN	R	Y-	332	0.01	340	-0.00168	-0.76327	1.98e-34	sp|P01876|IGHA1_HUMAN/tr|A0A0G2JMB2|A0A0G2JMB2_HUMAN	1	-0.00466	-1.10641
UGP_01.14598.14598.4.0.dta	3	4144.89	2011.11	4	KLHINHNJLTESVGPLPK	-	2133.78	2133.77	6-5-0-0-1	8	NXT	100	1	0.02181	3	0.05585	0.14427	3.48056	0.50215	T	b1+;y2+;y5+;Y1++;	y2+;y5+;Y1++;	sp|P51884|LUM_HUMAN	K	SL	120	0	127	0.00109	0.541724	4.66e-25	sp|P51884|LUM_HUMAN	14	-0.00995	-2.40112
UGP_01.14600.14600.6.0.dta	2804	4868.07	2954.4	6	SRYPHKPEIJSTTHPGADLQENFCR	24,Carbamidomethyl[C];	1913.68	1913.68	5-4-1-0-0	10	NXT	470	1	0.00726	15	0.37786	0.33769	5.47294	1.84816	T	b2+;b3+;b5+;b6+;b6++;y1+;y2+;y3+;y4+;y5+;y6+;y7+;y10+;y11+;y11++;Y1++;	b6+;y1+;y3+;y4+;y7+;y11+;	sp|P00734|THRB_HUMAN	R	NP	134	0	143	0.00292	0.988028	2.26e-21	sp|P00734|THRB_HUMAN/tr|C9JV37|C9JV37_HUMAN/tr|E9PIT3|E9PIT3_HUMAN	21	-0.00074	-0.152042
UGP_01.14601.14601.6.0.dta	2804	4868.07	2954.4	6	SRYPHKPEIJSTTHPGADLQENFCR	24,Carbamidomethyl[C];	1913.68	1913.68	5-4-1-0-0	10	NXT	470	1	0.00735	18	0.38658	0.34732	5.47294	1.90084	T	b2+;b3+;b5+;b6+;b6++;y1+;y2+;y3+;y4+;y5+;y7+;y8+;y9+;y10+;y11+;y12+;y11++;y17++;Y1++;	b5+;b6+;y1+;y4+;y7+;y11+;	sp|P00734|THRB_HUMAN	R	NP	134	0	143	0.00292	0.988028	2.26e-21	sp|P00734|THRB_HUMAN/tr|C9JV37|C9JV37_HUMAN/tr|E9PIT3|E9PIT3_HUMAN	21	-0.00074	-0.152042
UGP_01.14602.14602.3.0.dta	3805	3027.24	822.471	3	VLJFTTK	-	2204.77	2204.77	5-4-2-0-0	3	NXT	198	9	0.39834	3	0.0195	0.1936	4.64714	0.89969	T	b3+;b4+;y4+;Y0+;Y0+;Y1+;Y1+;Y2+;Y3+;Y4+;Y4+;Y5+;	Y0+;Y1+;Y4+;Y5+;	sp|P13671|CO6_HUMAN	K	AK	322	0	324	1e-05	0.012144	1.35e-12	sp|P13671|CO6_HUMAN	5	0.00054	0.17844
UGP_01.14604.14604.6.0.dta	2804	4868.07	2954.4	6	SRYPHKPEIJSTTHPGADLQENFCR	24,Carbamidomethyl[C];	1913.68	1913.68	5-4-1-0-0	10	NXT	470	0	0	17	0.27636	0.30589	4.28055	1.30939	T	b2+;b3+;b5+;b6+;b6++;b14++;y1+;y2+;y3+;y4+;y6+;y7+;y8+;y9+;y10+;y11+;y11++;	b6+;y4+;y7+;y11+;	sp|P00734|THRB_HUMAN	R	NP	134	0	143	0.00292	0.988028	2.26e-21	sp|P00734|THRB_HUMAN/tr|C9JV37|C9JV37_HUMAN/tr|E9PIT3|E9PIT3_HUMAN	21	-0.00074	-0.152042
UGP_01.14605.14605.6.0.dta	2804	4868.07	2954.4	6	SRYPHKPEIJSTTHPGADLQENFCR	24,Carbamidomethyl[C];	1913.68	1913.68	5-4-1-0-0	10	NXT	470	0	0	16	0.35834	0.33007	5.47294	1.80644	T	b2+;b3+;b5+;b6+;b6++;y1+;y2+;y3+;y4+;y5+;y6+;y7+;y9+;y10+;y11+;y11++;	b5+;b6+;y4+;y7+;y11+;y11++;	sp|P00734|THRB_HUMAN	R	NP	134	0	143	0.00292	0.988028	2.26e-21	sp|P00734|THRB_HUMAN/tr|C9JV37|C9JV37_HUMAN/tr|E9PIT3|E9PIT3_HUMAN	21	-0.00074	-0.152042
UGP_01.14606.14606.3.0.dta	3525	4389.72	1892.84	3	EHEGAIYPDJTTDFQR	-	2496.88	2496.89	5-4-2-0-2	10	NXT	688	3	0.07468	6	0.27004	0.28622	5.79052	1.65736	T	b2+;b3+;b5+;b6+;b7+;y3+;Y1+;Y1++;Y1++;	b2+;b5+;b6+;b7+;y3+;Y1++;	sp|P00450|CERU_HUMAN	K	AD	129	0	138	0.00016	0.084485	1.58e-26	sp|P00450|CERU_HUMAN/tr|E9PFZ2|E9PFZ2_HUMAN	11	0.00457	1.04131
UGP_01.14609.14609.4.2.dta	3525	4462.73	1892.84	4	EHEGAIYPDJTTDFQR	-	2569.89	2569.9	6-5-2-0-0	10	NXT	470	4	0.03866	13	0.1553	0.26437	4.55026	1.20295	T	b2+;b3+;b4+;b5+;b6+;b7+;b9+;y2+;y3+;y4+;y5+;y6+;y9+;Y1+;Y0++;Y1++;Y1++;	b2+;b5+;b6+;y3+;	sp|P00450|CERU_HUMAN	K	AD	129	0	138	0.00016	0.084485	1.58e-26	sp|P00450|CERU_HUMAN/tr|E9PFZ2|E9PFZ2_HUMAN	11	0.01747	3.91555
UGP_01.14611.14611.3.0.dta	3525	4462.72	1892.84	3	EHEGAIYPDJTTDFQR	-	2569.88	2569.9	6-5-2-0-0	10	NXT	434	1	0.01158	6	0.14305	0.19445	3.04454	0.59203	T	b2+;b3+;b5+;b6+;b7+;y3+;Y1++;	b2+;b6+;	sp|P00450|CERU_HUMAN	K	AD	129	0	138	0.00016	0.084485	1.58e-26	sp|P00450|CERU_HUMAN/tr|E9PFZ2|E9PFZ2_HUMAN	11	0.02555	5.72653
UGP_01.14612.14612.4.0.dta	2837	4212.82	2200.07	4	LAGKPTHVJVSVVMAEVDGTC	14,Oxidation[M];21,Carbamidomethyl[C];	2012.75	2012.75	4-6-0-0-1	9	NXS	434	0	0	3	0.08432	0.12319	1.92403	0.23702	T	b4+;y1+;y2+;	y1+;	sp|P01876|IGHA1_HUMAN	R	Y-	332	0.01	340	-0.00168	-0.76327	1.98e-34	sp|P01876|IGHA1_HUMAN/tr|A0A0G2JMB2|A0A0G2JMB2_HUMAN	1	-0.00277	-0.657673
UGP_01.14613.14613.4.0.dta	3525	4243.67	1892.84	4	EHEGAIYPDJTTDFQR	-	2350.83	2350.83	5-4-2-0-1	10	NXT	662	6	0.01442	17	0.17724	0.30607	4.55026	1.39269	T	b2+;b3+;b5+;b6+;b7+;b9+;b13+;y2+;y3+;y4+;y5+;y6+;y7+;y9+;y10+;y11+;y13+;Y0+;Y1+;Y0++;Y0++;Y1++;Y1++;	b2+;b5+;b6+;y3+;	sp|P00450|CERU_HUMAN	K	AD	129	0	138	0.00016	0.084485	1.58e-26	sp|P00450|CERU_HUMAN/tr|E9PFZ2|E9PFZ2_HUMAN	11	-0.00395	-0.931017
UGP_01.14624.14624.4.1.dta	3525	4462.73	1892.84	4	EHEGAIYPDJTTDFQR	-	2569.89	2569.9	6-5-2-0-0	10	NXT	470	8	0.04469	11	0.13626	0.23509	4.55026	1.06971	T	b2+;b3+;b4+;b5+;b6+;b7+;b9+;y2+;y3+;y5+;y6+;Y0+;Y1+;Y1+;Y0++;Y0++;Y1++;Y1++;Y2++;	b2+;b5+;b6+;y3+;	sp|P00450|CERU_HUMAN	K	AD	129	0	138	0.00016	0.084485	1.58e-26	sp|P00450|CERU_HUMAN/tr|E9PFZ2|E9PFZ2_HUMAN	11	0.01841	4.12623
UGP_01.14629.14629.4.3.dta	2354	4532.9	2619.2	4	QEPERJECFLQHKDDNPNLPR	0,Gln->pyro-Glu[AnyN-termQ];8,Carbamidomethyl[C];	1913.7	1913.68	5-4-1-0-0	6	NXC	674	1	0.02366	3	0.09353	0.07869	2.8833	0.22688	T	y1+;y2+;y6+;Y1++;	y6+;Y1++;	sp|P02768|ALBU_HUMAN	K	LV	118	0	123	0.00011	0.041982	4.07e-13	sp|P02768|ALBU_HUMAN/tr|A0A087WWT3|A0A087WWT3_HUMAN/tr|A0A0C4DGB6|A0A0C4DGB6_HUMAN/tr|H7C013|H7C013_HUMAN	7	-0.02287	-5.04643
UGP_01.14632.14632.4.3.dta	3236	3518.38	1604.68	4	CLNGJWTEPPQCK	1,Carbamidomethyl[C];3,Deamidated[N];12,Carbamidomethyl[C];	1913.7	1913.68	5-4-1-0-0	5	NXT	246	1	0.01829	3	0.30393	0.25272	3.84588	0.97194	T	y1+;y5+;y6+;Y0+;	y5+;y6+;Y0+;	sp|Q03591|FHR1_HUMAN	M	DS	190	0	194	-0.00139	-0.865684	1.85e-19	sp|Q03591|FHR1_HUMAN/sp|P08603|CFAH_HUMAN	1	-0.02062	-5.8623
UGP_01.14642.14642.4.0.dta	3169	4265.65	1093.49	4	PDJTTDFQR	-	3172.16	3172.15	9-7-0-0-2	3	NXT	372	1	0.00266	3	0.08393	0.10352	3.09101	0.31999	T	y1+;y3+;y4+;Y0+;	y1+;y3+;	sp|P00450|CERU_HUMAN	Y	AD	136	0.01	138	-0.00079	-0.721808	4.21e-23	sp|P00450|CERU_HUMAN/tr|E9PFZ2|E9PFZ2_HUMAN	1	-0.0095	-2.22762
UGP_01.14643.14643.3.0.dta	301	3018.28	1104.6	3	GLJVTLSSTGR	-	1913.68	1913.68	5-4-1-0-0	3	NXT	216	7	0.32257	4	0.01616	0.24464	4.58043	1.12054	T	y4+;y5+;y6+;y7+;Y0+;Y0+;Y1+;Y2+;Y3+;Y4+;Y5+;	Y1+;Y3+;Y4+;Y5+;	sp|P0C0L4|CO4A_HUMAN	R	NG	1326	0	1328	-0.00169	-1.5286	2e-09	sp|P0C0L4|CO4A_HUMAN/sp|P0C0L5|CO4B_HUMAN/tr|A0A0G2JL54|A0A0G2JL54_HUMAN/tr|A0A0G2JPR0|A0A0G2JPR0_HUMAN/tr|A0A140TA29|A0A140TA29_HUMAN/tr|A0A140TA32|A0A140TA32_HUMAN/tr|A0A140TA44|A0A140TA44_HUMAN/tr|A0A140TA49|A0A140TA49_HUMAN/tr|F5GXS0|F5GXS0_HUMAN	12	-0.00391	-1.29587
UGP_01.14648.14648.4.0.dta	3525	3952.59	1892.84	4	EHEGAIYPDJTTDFQR	-	2059.75	2059.73	5-4-1-0-1	10	NXT	650	0	0	3	0.11423	0.1355	3.84588	0.52111	T	b2+;b5+;b6+;	b2+;b5+;b6+;	sp|P00450|CERU_HUMAN	K	AD	129	0	138	0.00016	0.084485	1.58e-26	sp|P00450|CERU_HUMAN/tr|E9PFZ2|E9PFZ2_HUMAN	11	-0.01112	-2.81406
UGP_01.14654.14654.3.0.dta	301	3164.34	1104.6	3	GLJVTLSSTGR	-	2059.74	2059.73	5-4-1-0-1	3	NXT	286	8	0.29242	5	0.03919	0.26302	3.87262	1.01857	T	b4+;y4+;y5+;y6+;y7+;Y0+;Y0+;Y1+;Y1+;Y2+;Y3+;Y4+;Y5+;	Y1+;Y4+;Y5+;	sp|P0C0L4|CO4A_HUMAN	R	NG	1326	0	1328	-0.00169	-1.5286	2e-09	sp|P0C0L4|CO4A_HUMAN/sp|P0C0L5|CO4B_HUMAN/tr|A0A0G2JL54|A0A0G2JL54_HUMAN/tr|A0A0G2JPR0|A0A0G2JPR0_HUMAN/tr|A0A140TA29|A0A140TA29_HUMAN/tr|A0A140TA32|A0A140TA32_HUMAN/tr|A0A140TA44|A0A140TA44_HUMAN/tr|A0A140TA49|A0A140TA49_HUMAN/tr|F5GXS0|F5GXS0_HUMAN	12	-0.00461	-1.45732
UGP_01.14656.14656.3.0.dta	301	3018.28	1104.6	3	GLJVTLSSTGR	-	1913.68	1913.68	5-4-1-0-0	3	NXT	216	7	0.37932	5	0.03681	0.28463	5.22533	1.48729	T	b4+;y4+;y5+;y6+;y7+;Y0+;Y0+;Y1+;Y2+;Y3+;Y4+;Y5+;	Y1+;Y2+;Y3+;Y4+;Y5+;	sp|P0C0L4|CO4A_HUMAN	R	NG	1326	0	1328	-0.00169	-1.5286	2e-09	sp|P0C0L4|CO4A_HUMAN/sp|P0C0L5|CO4B_HUMAN/tr|A0A0G2JL54|A0A0G2JL54_HUMAN/tr|A0A0G2JPR0|A0A0G2JPR0_HUMAN/tr|A0A140TA29|A0A140TA29_HUMAN/tr|A0A140TA32|A0A140TA32_HUMAN/tr|A0A140TA44|A0A140TA44_HUMAN/tr|A0A140TA49|A0A140TA49_HUMAN/tr|F5GXS0|F5GXS0_HUMAN	12	-0.00391	-1.29587
UGP_01.14661.14661.2.0.dta	3805	3027.24	822.471	2	VLJFTTK	-	2204.77	2204.77	5-4-2-0-0	3	NXT	206	8	0.58778	5	0.02986	0.28326	5.90489	1.6726	T	b3+;b4+;b5+;y4+;y5+;Y0+;Y0+;Y1+;Y1+;Y2+;Y3+;Y4+;Y5+;	Y0+;Y1+;Y2+;Y3+;Y4+;Y5+;	sp|P13671|CO6_HUMAN	K	AK	322	0	324	1e-05	0.012144	1.35e-12	sp|P13671|CO6_HUMAN	5	0.00277	0.91533
UGP_01.14690.14690.4.4.dta	1670	4005.59	1814.84	4	PTHVJVSVVMAEVDGTC	17,Carbamidomethyl[C];	2190.75	2190.79	6-6-0-0-0	5	NXS	552	0	0	3	0.08657	0.11516	2.05294	0.23643	T	y1+;y2+;y3+;	y1+;	sp|P01876|IGHA1_HUMAN	K	Y-	336	0.01	340	0.00556	3.06196	3.44e-20	sp|P01876|IGHA1_HUMAN/tr|A0A0G2JMB2|A0A0G2JMB2_HUMAN	2	0.03958	9.88376
UGP_01.14691.14691.4.0.dta	3805	3027.24	822.471	4	VLJFTTK	-	2204.77	2204.77	5-4-2-0-0	3	NXT	198	8	0.30801	5	0.02394	0.21444	4.64714	0.99656	T	b3+;b4+;y3+;y4+;y5+;Y0+;Y0+;Y1+;Y1+;Y2+;Y3+;Y4+;Y5+;	Y0+;Y1+;Y2+;Y4+;	sp|P13671|CO6_HUMAN	K	AK	322	0	324	1e-05	0.012144	1.35e-12	sp|P13671|CO6_HUMAN	5	0.00067	0.221397
UGP_01.14693.14693.3.0.dta	3805	3027.24	822.471	3	VLJFTTK	-	2204.77	2204.77	5-4-2-0-0	3	NXT	198	8	0.34679	7	0.05279	0.24347	3.93174	0.95725	T	b3+;b4+;b5+;b6+;y3+;y4+;y5+;Y0+;Y0+;Y1+;Y1+;Y2+;Y3+;Y4+;Y5+;	Y0+;Y1+;Y4+;	sp|P13671|CO6_HUMAN	K	AK	322	0	324	1e-05	0.012144	1.35e-12	sp|P13671|CO6_HUMAN	5	0.0004	0.132177
UGP_01.14699.14699.4.2.dta	2557	3471.33	1266.56	4	LGJWSAMPSCK	7,Oxidation[M];10,Carbamidomethyl[C];	2204.77	2204.77	5-4-2-0-0	3	NXS	102	2	0.15629	3	0.0727	0.18444	3.87262	0.71427	T	y4+;y6+;y7+;Y1+;Y1+;	y4+;y7+;Y1+;	sp|P02749|APOH_HUMAN	K	AS	251	0	253	0.00075	0.591695	1.68e-17	sp|P02749|APOH_HUMAN/tr|J3KS17|J3KS17_HUMAN	13	0.00084	0.242052
UGP_01.14700.14700.5.1.dta	3482	4987.07	2782.3	5	GNVAVTVSGHTCQHWSAQTPHTHJR	12,Carbamidomethyl[C];	2204.78	2204.77	5-4-2-0-0	24	NXT	816	1	0.00793	5	0.08921	0.15245	2.83965	0.43289	T	b2+;b3+;b4+;b5+;b6+;Y1++;	b3+;b4+;	sp|P00747|PLMN_HUMAN	R	TP	285	0	308	-0.00052	-0.18683	4.81e-20	sp|P00747|PLMN_HUMAN	28	-0.00287	-0.575604
UGP_01.14704.14704.4.0.dta	3518	4868.06	2954.4	4	SRYPHKPEIJSTTHPGADLQENFCR	24,Carbamidomethyl[C];	1913.67	1913.68	5-4-1-0-0	10	NXT	520	7	0.17222	8	0.21308	0.26661	4.64982	1.23971	T	b2+;b6+;y1+;y4+;y7+;y11+;y12+;y11++;Y1++;Y3++;Y4++;Y5++;Y1+++;Y3+++;Y4+++;	b6+;y7+;y11+;Y1++;Y1+++;	sp|P00734|THRB_HUMAN	R	NP	134	0	143	0.00292	0.988028	2.26e-21	sp|P00734|THRB_HUMAN/tr|C9JV37|C9JV37_HUMAN/tr|E9PIT3|E9PIT3_HUMAN	21	0.00872	1.79164
UGP_01.14705.14705.4.0.dta	301	3018.28	1104.6	4	GLJVTLSSTGR	-	1913.68	1913.68	5-4-1-0-0	3	NXT	218	9	0.41234	8	0.09295	0.39654	6.39463	2.53572	T	b3+;b4+;y4+;y5+;y6+;y7+;y8+;y9+;Y0+;Y0+;Y1+;Y1+;Y2+;Y3+;Y4+;Y5+;Y0++;	y7+;Y0+;Y1+;Y2+;Y3+;Y4+;Y5+;	sp|P0C0L4|CO4A_HUMAN	R	NG	1326	0	1328	-0.00169	-1.5286	2e-09	sp|P0C0L4|CO4A_HUMAN/sp|P0C0L5|CO4B_HUMAN/tr|A0A0G2JL54|A0A0G2JL54_HUMAN/tr|A0A0G2JPR0|A0A0G2JPR0_HUMAN/tr|A0A140TA29|A0A140TA29_HUMAN/tr|A0A140TA32|A0A140TA32_HUMAN/tr|A0A140TA44|A0A140TA44_HUMAN/tr|A0A140TA49|A0A140TA49_HUMAN/tr|F5GXS0|F5GXS0_HUMAN	12	-0.00129	-0.427538
UGP_01.14713.14713.4.0.dta	3518	4868.06	2954.4	4	SRYPHKPEIJSTTHPGADLQENFCR	24,Carbamidomethyl[C];	1913.67	1913.68	5-4-1-0-0	10	NXT	520	4	0.10925	12	0.26922	0.27338	5.20762	1.42365	T	b2+;b3+;b5+;b6+;b8+;b24+++;y1+;y4+;y5+;y6+;y7+;y11++;Y1++;Y3++;Y0+++;Y1+++;	b6+;y4+;y7+;y11++;Y1++;Y1+++;	sp|P00734|THRB_HUMAN	R	NP	134	0	143	0.00292	0.988028	2.26e-21	sp|P00734|THRB_HUMAN/tr|C9JV37|C9JV37_HUMAN/tr|E9PIT3|E9PIT3_HUMAN	21	0.00872	1.79164
UGP_01.14715.14715.4.1.dta	383	4009.77	2184.08	4	LAGKPTHVJVSVVMAEVDGTC	21,Carbamidomethyl[C];	1825.69	1825.66	5-5-0-0-0	9	NXS	244	1	0.02126	3	0.1107	0.11703	2.70117	0.31611	T	b8+;b12+;y1+;Y4+++;	y1+;Y4+++;	sp|P01876|IGHA1_HUMAN	R	Y-	332	0	340	0.00263	1.20362	6.93e-22	sp|P01876|IGHA1_HUMAN/tr|A0A0G2JMB2|A0A0G2JMB2_HUMAN	2	-0.02702	-6.7402
UGP_01.14717.14717.4.1.dta	2837	4009.77	2200.07	4	LAGKPTHVJVSVVMAEVDGTC	14,Oxidation[M];21,Carbamidomethyl[C];	1809.69	1809.67	4-5-0-0-1	9	NXS	244	0	0	3	0.09869	0.13272	1.92403	0.25535	T	b8+;y1+;y2+;	y1+;	sp|P01876|IGHA1_HUMAN	R	Y-	332	0.01	340	-0.00168	-0.76327	1.98e-34	sp|P01876|IGHA1_HUMAN/tr|A0A0G2JMB2|A0A0G2JMB2_HUMAN	1	-0.02702	-6.7402
UGP_01.14723.14723.3.0.dta	3525	4243.67	1892.84	3	EHEGAIYPDJTTDFQR	-	2350.83	2350.83	5-4-2-0-1	10	NXT	596	5	0.15617	7	0.21441	0.28788	5.79052	1.667	T	b2+;b3+;b5+;b6+;b7+;b9+;y3+;Y1+;Y0++;Y1++;Y1++;Y2++;	b5+;b6+;b7+;y3+;Y1+;Y1++;	sp|P00450|CERU_HUMAN	K	AD	129	0	138	0.00016	0.084485	1.58e-26	sp|P00450|CERU_HUMAN/tr|E9PFZ2|E9PFZ2_HUMAN	11	0.00196	0.461974
UGP_01.14724.14724.4.0.dta	3525	4608.8	1892.84	4	EHEGAIYPDJTTDFQR	-	2715.96	2715.96	6-5-2-0-1	10	NXT	670	7	0.09414	6	0.15146	0.24156	5.19226	1.25425	T	b2+;b3+;b5+;b6+;b7+;y3+;Y1+;Y0++;Y1++;Y1++;Y2++;Y2++;Y4++;	b2+;b6+;b7+;Y1+;Y1++;	sp|P00450|CERU_HUMAN	K	AD	129	0	138	0.00016	0.084485	1.58e-26	sp|P00450|CERU_HUMAN/tr|E9PFZ2|E9PFZ2_HUMAN	11	0.00454	0.985289
UGP_01.14729.14729.4.1.dta	4353	3716.53	1511.76	4	VYKPSAGJNSLYR	3,Carbamyl[K];	2204.77	2204.77	5-4-2-0-0	8	NXS	638	1	0.06293	3	0.06326	0.15238	3.04454	0.46393	T	b2+;b3+;y10+;Y1+;	b3+;Y1+;	sp|P02749|APOH_HUMAN	R	DT	155	0	162	0.00089	0.588334	2.78e-30	sp|P02749|APOH_HUMAN/tr|J3QLI0|J3QLI0_HUMAN/tr|J3QRN2|J3QRN2_HUMAN	1	0.00066	0.177633
UGP_01.14734.14734.4.1.dta	4353	3716.53	1511.76	4	VYKPSAGJNSLYR	3,Carbamyl[K];	2204.77	2204.77	5-4-2-0-0	8	NXS	638	2	0.05539	3	0.07079	0.105	3.04454	0.31968	T	b2+;b3+;y1+;Y1+;Y1+;	b3+;Y1+;	sp|P02749|APOH_HUMAN	R	DT	155	0	162	0.00089	0.588334	2.78e-30	sp|P02749|APOH_HUMAN/tr|J3QLI0|J3QLI0_HUMAN/tr|J3QRN2|J3QRN2_HUMAN	1	0.00066	0.177633
UGP_01.14745.14745.4.1.dta	4353	3716.53	1511.76	4	VYKPSAGJNSLYR	3,Carbamyl[K];	2204.77	2204.77	5-4-2-0-0	8	NXS	638	3	0.07523	4	0.07356	0.17656	3.04454	0.53754	T	b2+;b3+;y4+;y10+;Y0+;Y1+;Y1+;	b3+;Y1+;	sp|P02749|APOH_HUMAN	R	DT	155	0	162	0.00089	0.588334	2.78e-30	sp|P02749|APOH_HUMAN/tr|J3QLI0|J3QLI0_HUMAN/tr|J3QRN2|J3QRN2_HUMAN	1	0.00066	0.177633
UGP_01.14746.14746.5.0.dta	2804	4868.08	2954.4	5	SRYPHKPEIJSTTHPGADLQENFCR	24,Carbamidomethyl[C];	1913.68	1913.68	5-4-1-0-0	10	NXT	440	3	0.03387	20	0.36962	0.38919	4.89697	1.90586	T	b2+;b3+;b5+;b6+;b8+;b6++;b14++;y1+;y2+;y3+;y4+;y5+;y6+;y7+;y8+;y10+;y11+;y15+;y11++;y12++;Y0++;Y1++;Y1++;	b6+;y7+;y11+;y11++;Y1++;	sp|P00734|THRB_HUMAN	R	NP	134	0	143	0.00292	0.988028	2.26e-21	sp|P00734|THRB_HUMAN/tr|C9JV37|C9JV37_HUMAN/tr|E9PIT3|E9PIT3_HUMAN	21	-0.00448	-0.920471
UGP_01.14748.14748.5.1.dta	3518	5014.14	2954.4	5	SRYPHKPEIJSTTHPGADLQENFCR	24,Carbamidomethyl[C];	2059.75	2059.73	5-4-1-0-1	10	NXT	382	5	0.06248	8	0.15963	0.21402	3.40514	0.72879	T	b6+;b6++;y1+;y7+;y10+;y11+;y11++;y24++;Y0+++;Y1+++;Y1+++;Y2+++;Y4+++;	y7+;y11+;y11++;	sp|P00734|THRB_HUMAN	R	NP	134	0	143	0.00292	0.988028	2.26e-21	sp|P00734|THRB_HUMAN/tr|C9JV37|C9JV37_HUMAN/tr|E9PIT3|E9PIT3_HUMAN	21	-0.01045	-2.08452
UGP_01.14749.14749.6.0.dta	2804	4868.07	2954.4	6	SRYPHKPEIJSTTHPGADLQENFCR	24,Carbamidomethyl[C];	1913.67	1913.68	5-4-1-0-0	10	NXT	492	1	0.00155	18	0.16504	0.23865	2.94678	0.70326	T	b2+;b3+;b5+;b6+;b8+;b6++;y1+;y2+;y3+;y4+;y6+;y7+;y8+;y9+;y10+;y11+;y12+;y11++;Y1++;	b6+;y11+;	sp|P00734|THRB_HUMAN	R	NP	134	0	143	0.00292	0.988028	2.26e-21	sp|P00734|THRB_HUMAN/tr|C9JV37|C9JV37_HUMAN/tr|E9PIT3|E9PIT3_HUMAN	21	0.00416	0.854726
UGP_01.14752.14752.4.1.dta	3525	4097.61	1892.84	4	EHEGAIYPDJTTDFQR	-	2204.77	2204.77	5-4-2-0-0	10	NXT	482	2	0.00676	8	0.14308	0.22832	3.84588	0.87808	T	b2+;b3+;b4+;b5+;b6+;b7+;y3+;y9+;Y1+;Y1++;	b2+;b5+;y3+;	sp|P00450|CERU_HUMAN	K	AD	129	0	138	0.00016	0.084485	1.58e-26	sp|P00450|CERU_HUMAN/tr|E9PFZ2|E9PFZ2_HUMAN	11	0.00303	0.739638
UGP_01.14758.14758.5.0.dta	3	4144.88	2011.11	5	KLHINHNJLTESVGPLPK	-	2133.77	2133.77	6-5-0-0-1	8	NXT	74	7	0.39977	5	0.07175	0.31449	5.30684	1.66892	T	b1+;b4+;y2+;y5+;y7+;Y0++;Y1++;Y1++;Y2++;Y3++;Y4++;Y5++;	y5+;Y0++;Y1++;Y2++;Y3++;Y4++;	sp|P51884|LUM_HUMAN	K	SL	120	0	127	0.00109	0.541724	4.66e-25	sp|P51884|LUM_HUMAN	14	-0.0025	-0.6033
UGP_01.14763.14763.3.0.dta	301	3018.28	1104.6	3	GLJVTLSSTGR	-	1913.68	1913.68	5-4-1-0-0	3	NXT	216	10	0.44668	7	0.04026	0.33026	5.22533	1.72573	T	b4+;y3+;y4+;y5+;y6+;y7+;y8+;Y0+;Y0+;Y1+;Y1+;Y2+;Y3+;Y4+;Y4+;Y5+;Y0++;	Y1+;Y2+;Y3+;Y4+;Y5+;	sp|P0C0L4|CO4A_HUMAN	R	NG	1326	0	1328	-0.00169	-1.5286	2e-09	sp|P0C0L4|CO4A_HUMAN/sp|P0C0L5|CO4B_HUMAN/tr|A0A0G2JL54|A0A0G2JL54_HUMAN/tr|A0A0G2JPR0|A0A0G2JPR0_HUMAN/tr|A0A140TA29|A0A140TA29_HUMAN/tr|A0A140TA32|A0A140TA32_HUMAN/tr|A0A140TA44|A0A140TA44_HUMAN/tr|A0A140TA49|A0A140TA49_HUMAN/tr|F5GXS0|F5GXS0_HUMAN	12	-0.00434	-1.43838
UGP_01.14771.14771.3.3.dta	2324	3367.41	870.515	3	KVJASVPR	-	2496.9	2496.89	5-4-2-0-2	3	NXS	402	0	0	3	0.12541	0.14119	3.10363	0.43819	T	b1+;y1+;y2+;	y1+;y2+;	sp|P51693|APLP1_HUMAN	R	GF	549	0	551	0.00021	0.240964	2.86e-16	sp|P51693|APLP1_HUMAN/tr|B7Z4G8|B7Z4G8_HUMAN/tr|F5GZ08|F5GZ08_HUMAN/tr|K7EMN4|K7EMN4_HUMAN/tr|S4R3U6|S4R3U6_HUMAN	7	-0.01092	-3.2438
UGP_01.14775.14775.3.4.dta	2324	3367.41	870.515	3	KVJASVPR	-	2496.9	2496.89	5-4-2-0-2	3	NXS	402	0	0	3	0.12468	0.14052	3.10363	0.43612	T	b1+;y1+;y2+;	y1+;y2+;	sp|P51693|APLP1_HUMAN	R	GF	549	0	551	0.00021	0.240964	2.86e-16	sp|P51693|APLP1_HUMAN/tr|B7Z4G8|B7Z4G8_HUMAN/tr|F5GZ08|F5GZ08_HUMAN/tr|K7EMN4|K7EMN4_HUMAN/tr|S4R3U6|S4R3U6_HUMAN	7	-0.01092	-3.2438
UGP_01.14781.14781.5.0.dta	1936	4486.95	2241.14	5	LADVEDLIQQQISJDTVSPR	-	2245.82	2245.8	4-5-2-0-0	14	NXT	274	0	0	3	0.17606	0.08498	2.87278	0.24414	T	b11++;y1+;y2+;	b11++;y2+;	sp|Q96IY4|CBPB2_HUMAN	L	AS	95	0.01	108	0.00161	0.71807	1.78e-24	sp|Q96IY4|CBPB2_HUMAN/tr|A0A087WSY5|A0A087WSY5_HUMAN	1	-0.01845	-4.11283
UGP_01.14782.14782.3.0.dta	4231	3018.28	1104.6	3	GLJVTLSSTGR	0,Carbamyl[AnyN-term];	1913.68	1913.68	5-4-1-0-0	3	NXT	216	8	0.5019	7	0.04908	0.35656	5.82611	2.07736	T	y1+;y3+;y4+;y5+;y6+;y7+;y8+;Y0+;Y0+;Y1+;Y1+;Y2+;Y3+;Y4+;Y5+;	Y0+;Y1+;Y2+;Y3+;Y4+;Y5+;	sp|P0C0L4|CO4A_HUMAN	R	NG	1326	0	1328	0.0006	0.522379	1.21e-29	sp|P0C0L4|CO4A_HUMAN/sp|P0C0L5|CO4B_HUMAN/tr|A0A140TA49|A0A140TA49_HUMAN/tr|A0A140TA44|A0A140TA44_HUMAN/tr|A0A140TA29|A0A140TA29_HUMAN/tr|A0A0G2JPR0|A0A0G2JPR0_HUMAN/tr|A0A140TA32|A0A140TA32_HUMAN/tr|F5GXS0|F5GXS0_HUMAN/tr|A0A0G2JL54|A0A0G2JL54_HUMAN	1	-0.00482	-1.59747
UGP_01.14783.14783.2.0.dta	4231	3018.28	1104.6	2	GLJVTLSSTGR	0,Carbamyl[AnyN-term];	1913.68	1913.68	5-4-1-0-0	3	NXT	222	7	0.16359	4	0.01753	0.17557	3.06703	0.53849	T	y1+;y4+;y5+;y7+;Y0+;Y1+;Y1+;Y2+;Y3+;Y4+;Y5+;	Y1+;Y2+;	sp|P0C0L4|CO4A_HUMAN	R	NG	1326	0	1328	0.0006	0.522379	1.21e-29	sp|P0C0L4|CO4A_HUMAN/sp|P0C0L5|CO4B_HUMAN/tr|A0A140TA49|A0A140TA49_HUMAN/tr|A0A140TA44|A0A140TA44_HUMAN/tr|A0A140TA29|A0A140TA29_HUMAN/tr|A0A0G2JPR0|A0A0G2JPR0_HUMAN/tr|A0A140TA32|A0A140TA32_HUMAN/tr|F5GXS0|F5GXS0_HUMAN/tr|A0A0G2JL54|A0A0G2JL54_HUMAN	1	0.00142	0.470625
UGP_01.14786.14786.3.0.dta	3525	4608.8	1892.84	3	EHEGAIYPDJTTDFQR	-	2715.96	2715.96	6-5-2-0-1	10	NXT	672	4	0.08213	5	0.18208	0.2331	5.79052	1.34975	T	b2+;b5+;b6+;b7+;y3+;Y1+;Y0++;Y1++;Y1++;	b2+;b5+;b6+;b7+;y3+;Y1++;	sp|P00450|CERU_HUMAN	K	AD	129	0	138	0.00016	0.084485	1.58e-26	sp|P00450|CERU_HUMAN/tr|E9PFZ2|E9PFZ2_HUMAN	11	0.00216	0.468771
UGP_01.14790.14790.2.0.dta	3805	3027.24	822.471	2	VLJFTTK	-	2204.77	2204.77	5-4-2-0-0	3	NXT	202	8	0.46932	6	0.03659	0.27156	5.90489	1.60352	T	b3+;b4+;b5+;y3+;y4+;y5+;Y0+;Y0+;Y1+;Y1+;Y2+;Y3+;Y4+;Y5+;	Y0+;Y1+;Y2+;Y3+;Y4+;Y5+;	sp|P13671|CO6_HUMAN	K	AK	322	0	324	1e-05	0.012144	1.35e-12	sp|P13671|CO6_HUMAN	5	0.00395	1.30525
UGP_01.14791.14791.2.0.dta	301	3018.28	1104.6	2	GLJVTLSSTGR	-	1913.68	1913.68	5-4-1-0-0	3	NXT	222	9	0.4734	4	0.02976	0.31174	5.22533	1.62897	T	y1+;y5+;y6+;y7+;Y0+;Y0+;Y1+;Y1+;Y2+;Y3+;Y4+;Y5+;Y1++;	Y1+;Y2+;Y3+;Y4+;Y5+;	sp|P0C0L4|CO4A_HUMAN	R	NG	1326	0	1328	-0.00169	-1.5286	2e-09	sp|P0C0L4|CO4A_HUMAN/sp|P0C0L5|CO4B_HUMAN/tr|A0A0G2JL54|A0A0G2JL54_HUMAN/tr|A0A0G2JPR0|A0A0G2JPR0_HUMAN/tr|A0A140TA29|A0A140TA29_HUMAN/tr|A0A140TA32|A0A140TA32_HUMAN/tr|A0A140TA44|A0A140TA44_HUMAN/tr|A0A140TA49|A0A140TA49_HUMAN/tr|F5GXS0|F5GXS0_HUMAN	12	0.00166	0.550167
UGP_01.14803.14803.2.0.dta	3805	3027.24	822.471	2	VLJFTTK	-	2204.77	2204.77	5-4-2-0-0	3	NXT	202	8	0.55074	4	0.03252	0.27521	5.29848	1.4582	T	b4+;b5+;y4+;y5+;Y0+;Y0+;Y1+;Y1+;Y2+;Y3+;Y4+;Y5+;	Y0+;Y1+;Y2+;Y4+;Y5+;	sp|P13671|CO6_HUMAN	K	AK	322	0	324	1e-05	0.012144	1.35e-12	sp|P13671|CO6_HUMAN	5	0.00395	1.30525
UGP_01.14809.14809.2.0.dta	3805	3027.24	822.471	2	VLJFTTK	-	2204.77	2204.77	5-4-2-0-0	3	NXT	202	8	0.59906	5	0.01893	0.30536	5.90489	1.80312	T	b3+;b4+;y2+;y4+;y5+;Y0+;Y0+;Y1+;Y1+;Y2+;Y3+;Y4+;Y5+;	Y0+;Y1+;Y2+;Y3+;Y4+;Y5+;	sp|P13671|CO6_HUMAN	K	AK	322	0	324	1e-05	0.012144	1.35e-12	sp|P13671|CO6_HUMAN	5	0.0043	1.42091
UGP_01.14811.14811.6.0.dta	2804	4868.07	2954.4	6	SRYPHKPEIJSTTHPGADLQENFCR	24,Carbamidomethyl[C];	1913.67	1913.68	5-4-1-0-0	10	NXT	496	3	0.0175	22	0.42464	0.40368	6.01947	2.42994	T	b2+;b3+;b5+;b6+;b6++;b9++;b14++;y1+;y2+;y3+;y4+;y5+;y6+;y7+;y8+;y9+;y10+;y11+;y12+;y11++;y12++;y19++;Y0++;Y1++;Y1++;	b2+;b6+;y4+;y5+;y7+;y11+;y11++;	sp|P00734|THRB_HUMAN	R	NP	134	0	143	0.00292	0.988028	2.26e-21	sp|P00734|THRB_HUMAN/tr|C9JV37|C9JV37_HUMAN/tr|E9PIT3|E9PIT3_HUMAN	21	0.00467	0.959512
UGP_01.14812.14812.4.0.dta	3	5166.25	2011.11	4	KLHINHNJLTESVGPLPK	-	3155.14	3155.13	8-7-1-0-1	8	NXT	322	4	0.09003	3	0.05263	0.15156	2.73654	0.41474	T	y2+;y5+;y9+;Y1++;Y1++;Y2++;Y3++;	y5+;Y1++;	sp|P51884|LUM_HUMAN	K	SL	120	0	127	0.00109	0.541724	4.66e-25	sp|P51884|LUM_HUMAN	14	-0.01	-1.93601
UGP_01.14813.14813.3.0.dta	3525	3441.39	1892.84	3	EHEGAIYPDJTTDFQR	-	1548.55	1548.54	4-3-1-0-0	10	NXT	338	2	0.03325	7	0.23803	0.2608	5.19226	1.35415	T	b2+;b3+;b5+;b6+;b7+;y1+;y3+;Y1++;Y1++;	b2+;b5+;b6+;b7+;y3+;	sp|P00450|CERU_HUMAN	K	AD	129	0	138	0.00016	0.084485	1.58e-26	sp|P00450|CERU_HUMAN/tr|E9PFZ2|E9PFZ2_HUMAN	11	-0.00143	-0.415652
UGP_01.14815.14815.2.0.dta	3525	4097.61	1892.84	2	EHEGAIYPDJTTDFQR	-	2204.77	2204.77	5-4-2-0-0	10	NXT	502	0	0	3	0.20531	0.17433	3.84588	0.67045	T	b2+;b6+;y3+;	b2+;b6+;y3+;	sp|P00450|CERU_HUMAN	K	AD	129	0	138	0.00016	0.084485	1.58e-26	sp|P00450|CERU_HUMAN/tr|E9PFZ2|E9PFZ2_HUMAN	11	-0.00106	-0.258751
UGP_01.14818.14818.3.0.dta	783	3618.47	1413.7	3	ITYSIVQTJCSK	10,Carbamidomethyl[C];	2204.77	2204.77	5-4-2-0-0	9	NXS	512	3	0.20306	3	0.02622	0.13242	3.05561	0.40462	T	b4+;y5+;y6+;Y0+;Y0+;Y1+;	Y0+;Y1+;	sp|P01042|KNG1_HUMAN	R	EN	197	0	205	6e-05	0.042412	1.13e-15	sp|P01042|KNG1_HUMAN	13	0.00218	0.602632
UGP_01.14819.14819.3.0.dta	783	3618.47	1413.7	3	ITYSIVQTJCSK	10,Carbamidomethyl[C];	2204.77	2204.77	5-4-2-0-0	9	NXS	512	2	0.15953	4	0.03941	0.13378	3.05561	0.40879	T	b4+;y3+;y4+;y6+;Y0+;Y1+;	Y0+;Y1+;	sp|P01042|KNG1_HUMAN	R	EN	197	0	205	6e-05	0.042412	1.13e-15	sp|P01042|KNG1_HUMAN	13	0.00218	0.602632
UGP_01.14836.14836.4.0.dta	3	3779.76	2011.11	4	KLHINHNJLTESVGPLPK	-	1768.65	1768.64	5-4-0-0-1	8	NXT	40	6	0.32219	4	0.10162	0.29217	5.30684	1.55051	T	b1+;y2+;y4+;y5+;Y0++;Y1++;Y1++;Y2++;Y3++;Y4++;	y2+;y5+;Y0++;Y1++;Y1++;Y4++;	sp|P51884|LUM_HUMAN	K	SL	120	0	127	0.00109	0.541724	4.66e-25	sp|P51884|LUM_HUMAN	14	-0.01148	-3.03803
UGP_01.14840.14840.5.0.dta	3525	4097.61	1892.84	5	EHEGAIYPDJTTDFQR	-	2204.77	2204.77	5-4-2-0-0	10	NXT	502	1	0.00614	11	0.19722	0.27158	3.84588	1.04445	T	b2+;b3+;b4+;b5+;b6+;b7+;y2+;y3+;y4+;y6+;y9+;Y1++;	b2+;b5+;b6+;	sp|P00450|CERU_HUMAN	K	AD	129	0	138	0.00016	0.084485	1.58e-26	sp|P00450|CERU_HUMAN/tr|E9PFZ2|E9PFZ2_HUMAN	11	-0.00156	-0.380803
UGP_01.14842.14842.3.0.dta	3525	3279.31	1892.84	3	EHEGAIYPDJTTDFQR	-	1386.47	1386.49	3-3-1-0-0	10	NXT	226	2	0.064	7	0.31218	0.32775	5.79052	1.89783	T	b2+;b3+;b5+;b6+;b7+;y3+;y10+;Y1+;Y1++;	b2+;b5+;b6+;b7+;y3+;Y1++;	sp|P00450|CERU_HUMAN	K	AD	129	0	138	0.00016	0.084485	1.58e-26	sp|P00450|CERU_HUMAN/tr|E9PFZ2|E9PFZ2_HUMAN	11	0.0181	5.52117
UGP_01.14850.14850.5.0.dta	3525	4097.61	1892.84	5	EHEGAIYPDJTTDFQR	-	2204.77	2204.77	5-4-2-0-0	10	NXT	502	1	0.00573	15	0.22353	0.31909	4.55026	1.45194	T	b2+;b3+;b4+;b5+;b6+;b7+;y1+;y2+;y3+;y4+;y5+;y6+;y7+;y9+;y10+;Y1++;	b2+;b5+;b6+;y3+;	sp|P00450|CERU_HUMAN	K	AD	129	0	138	0.00016	0.084485	1.58e-26	sp|P00450|CERU_HUMAN/tr|E9PFZ2|E9PFZ2_HUMAN	11	-0.00182	-0.44427
UGP_01.14851.14851.4.0.dta	783	3618.48	1413.7	4	ITYSIVQTJCSK	10,Carbamidomethyl[C];	2204.77	2204.77	5-4-2-0-0	9	NXS	514	4	0.16435	8	0.03431	0.17349	3.05561	0.53012	T	b4+;b6+;b7+;y3+;y4+;y5+;y6+;y7+;Y0+;Y1+;Y2+;Y3+;	Y0+;Y1+;	sp|P01042|KNG1_HUMAN	R	EN	197	0	205	6e-05	0.042412	1.13e-15	sp|P01042|KNG1_HUMAN	13	-0.00028	-0.0774022
UGP_01.14853.14853.5.0.dta	3169	4135.57	1093.49	5	PDJTTDFQR	-	3042.07	3042.08	10-7-0-0-0	3	NXT	154	0	0	5	0.09299	0.14217	2.09508	0.29787	T	y1+;y3+;y4+;y5+;y6+;	y3+;	sp|P00450|CERU_HUMAN	Y	AD	136	0.01	138	-0.00079	-0.721808	4.21e-23	sp|P00450|CERU_HUMAN/tr|E9PFZ2|E9PFZ2_HUMAN	1	0.009	2.17678
UGP_01.14856.14856.5.0.dta	3	5166.24	2011.11	5	KLHINHNJLTESVGPLPK	-	3155.14	3155.13	8-7-1-0-1	8	NXT	380	2	0.02869	6	0.05028	0.13306	2.73654	0.36413	T	b6+;y2+;y4+;y5+;y7+;y16++;Y0++;Y1++;	y2+;Y1++;	sp|P51884|LUM_HUMAN	K	SL	120	0.01	127	0.00109	0.541724	4.66e-25	sp|P51884|LUM_HUMAN	14	-0.00373	-0.722135
UGP_01.14858.14858.4.0.dta	3	5166.25	2011.11	4	KLHINHNJLTESVGPLPK	-	3155.14	3155.13	8-7-1-0-1	8	NXT	316	6	0.13887	4	0.10152	0.23135	3.48056	0.80521	T	b1+;y2+;y4+;y5+;Y0++;Y1++;Y1++;Y2++;Y3++;Y4++;	y2+;y5+;Y1++;	sp|P51884|LUM_HUMAN	K	SL	120	0	127	0.00109	0.541724	4.66e-25	sp|P51884|LUM_HUMAN	14	-0.00976	-1.88955
UGP_01.14860.14860.3.0.dta	3194	4113.6	1461.61	3	EHEGAIYPDJTTD	-	2651.99	2651.96	4-7-2-0-0	10	NXT	346	0	0	3	0.13617	0.14196	3.84588	0.54596	T	b2+;b5+;b6+;	b2+;b5+;b6+;	sp|P00450|CERU_HUMAN	K	FQ	129	0	138	-0.00298	-2.03748	4.8e-15	sp|P00450|CERU_HUMAN/tr|E9PFZ2|E9PFZ2_HUMAN	1	-0.02878	-6.99797
UGP_01.14874.14874.5.0.dta	3525	4097.61	1892.84	5	EHEGAIYPDJTTDFQR	-	2204.77	2204.77	5-4-2-0-0	10	NXT	502	9	0.10065	9	0.17146	0.29921	5.19226	1.55358	T	b2+;b3+;b5+;b6+;b7+;y3+;y5+;y6+;y9+;Y1+;Y0++;Y0++;Y1++;Y1++;Y2++;Y2++;Y3++;Y4++;	b2+;b5+;b6+;b7+;Y1++;	sp|P00450|CERU_HUMAN	K	AD	129	0	138	0.00016	0.084485	1.58e-26	sp|P00450|CERU_HUMAN/tr|E9PFZ2|E9PFZ2_HUMAN	11	-0.00159	-0.388126
UGP_01.14879.14879.4.1.dta	3525	3806.51	1892.84	4	EHEGAIYPDJTTDFQR	-	1913.67	1913.68	5-4-1-0-0	10	NXT	422	1	0.00944	5	0.08739	0.14593	3.04454	0.44428	T	b2+;b5+;b6+;b7+;y3+;Y1++;	b2+;b7+;	sp|P00450|CERU_HUMAN	K	AD	129	0	138	0.00016	0.084485	1.58e-26	sp|P00450|CERU_HUMAN/tr|E9PFZ2|E9PFZ2_HUMAN	11	0.00944	2.48063
UGP_01.14882.14882.5.0.dta	3525	4097.61	1892.84	5	EHEGAIYPDJTTDFQR	-	2204.77	2204.77	5-4-2-0-0	10	NXT	502	1	0.00365	13	0.22669	0.30876	4.55026	1.40492	T	b2+;b3+;b4+;b5+;b6+;b7+;y1+;y3+;y4+;y5+;y6+;y9+;y10+;Y1++;	b2+;b5+;b6+;y3+;	sp|P00450|CERU_HUMAN	K	AD	129	0	138	0.00016	0.084485	1.58e-26	sp|P00450|CERU_HUMAN/tr|E9PFZ2|E9PFZ2_HUMAN	11	-0.00159	-0.388126
UGP_01.14898.14898.4.0.dta	3525	4097.61	1892.84	4	EHEGAIYPDJTTDFQR	-	2204.77	2204.77	5-4-2-0-0	10	NXT	502	5	0.03644	12	0.2218	0.30714	4.55026	1.39755	T	b2+;b3+;b4+;b5+;b6+;b7+;y2+;y3+;y4+;y5+;y6+;y9+;Y1+;Y1+;Y0++;Y1++;Y1++;	b2+;b5+;b6+;y3+;	sp|P00450|CERU_HUMAN	K	AD	129	0	138	0.00016	0.084485	1.58e-26	sp|P00450|CERU_HUMAN/tr|E9PFZ2|E9PFZ2_HUMAN	11	0.00121	0.295367
UGP_01.14904.14904.3.0.dta	3525	4097.61	1892.84	3	EHEGAIYPDJTTDFQR	-	2204.77	2204.77	5-4-2-0-0	10	NXT	482	4	0.1103	9	0.28404	0.35544	6.35679	2.25947	T	b2+;b3+;b5+;b6+;b7+;y1+;y3+;y6+;y9+;Y1+;Y1++;Y1++;Y2++;	b2+;b3+;b5+;b6+;b7+;y3+;Y1+;	sp|P00450|CERU_HUMAN	K	AD	129	0	138	0.00016	0.084485	1.58e-26	sp|P00450|CERU_HUMAN/tr|E9PFZ2|E9PFZ2_HUMAN	11	0.00292	0.712786
UGP_01.14906.14906.3.0.dta	3194	4113.6	1461.61	3	EHEGAIYPDJTTD	-	2651.99	2651.96	4-7-2-0-0	10	NXT	352	0	0	5	0.11058	0.1604	3.04454	0.48833	T	b2+;b3+;b5+;b6+;b7+;	b5+;b6+;	sp|P00450|CERU_HUMAN	K	FQ	129	0	138	-0.00298	-2.03748	4.8e-15	sp|P00450|CERU_HUMAN/tr|E9PFZ2|E9PFZ2_HUMAN	1	-0.02906	-7.06605
UGP_01.14912.14912.3.0.dta	3525	4097.61	1892.84	3	EHEGAIYPDJTTDFQR	-	2204.77	2204.77	5-4-2-0-0	10	NXT	482	3	0.06956	6	0.25203	0.27549	5.19226	1.43042	T	b2+;b3+;b5+;b6+;b7+;y3+;Y1++;Y1++;Y2++;	b2+;b5+;b6+;b7+;Y1++;	sp|P00450|CERU_HUMAN	K	AD	129	0	138	0.00016	0.084485	1.58e-26	sp|P00450|CERU_HUMAN/tr|E9PFZ2|E9PFZ2_HUMAN	11	0.00305	0.74452
UGP_01.14913.14913.4.0.dta	3525	4243.66	1892.84	4	EHEGAIYPDJTTDFQR	-	2350.82	2350.83	5-4-2-0-1	10	NXT	510	9	0.10786	8	0.15656	0.27205	5.19226	1.41253	T	b2+;b3+;b4+;b5+;b6+;b7+;y3+;y6+;Y1+;Y1+;Y0++;Y1++;Y1++;Y2++;Y2++;Y3++;Y4++;	b2+;b5+;b6+;b7+;Y1++;	sp|P00450|CERU_HUMAN	K	AD	129	0	138	0.00016	0.084485	1.58e-26	sp|P00450|CERU_HUMAN/tr|E9PFZ2|E9PFZ2_HUMAN	11	0.01446	3.40826
UGP_01.14914.14914.4.1.dta	3525	4462.75	1892.84	4	EHEGAIYPDJTTDFQR	-	2569.91	2569.9	6-5-2-0-0	10	NXT	634	5	0.07704	7	0.16525	0.26554	3.84588	1.02125	T	b2+;b3+;b5+;b6+;b7+;y3+;y9+;Y1+;Y1++;Y1++;Y3++;Y3++;	b2+;b6+;b7+;	sp|P00450|CERU_HUMAN	K	AD	129	0	138	0.00016	0.084485	1.58e-26	sp|P00450|CERU_HUMAN/tr|E9PFZ2|E9PFZ2_HUMAN	11	-0.00123	-0.275677
UGP_01.14915.14915.4.5.dta	4134	4485.95	2401.2	4	SQILEGLGFJLTELSESDVHR	20,Carbamidomethyl[H];	2084.75	2084.77	3-5-1-0-2	10	NXT	292	0	0	3	0.06496	0.06568	3.63785	0.23893	T	y1+;y8+;y9+;	y1+;y8+;y9+;	sp|P29622|KAIN_HUMAN	R	GF	99	0.01	108	-0.00285	-1.18642	7.41e-26	sp|P29622|KAIN_HUMAN	1	0.01672	3.72804
UGP_01.14918.14918.3.0.dta	783	2962.26	1413.7	3	ITYSIVQTJCSK	10,Carbamidomethyl[C];	1548.55	1548.54	4-3-1-0-0	9	NXS	184	2	0.22786	3	0.04083	0.14037	3.05561	0.42893	T	b4+;y4+;y5+;Y0+;Y1+;	Y0+;Y1+;	sp|P01042|KNG1_HUMAN	R	EN	197	0	205	6e-05	0.042412	1.13e-15	sp|P01042|KNG1_HUMAN	13	-0.00688	-2.32334
UGP_01.14926.14926.4.5.dta	4134	4485.95	2401.2	4	SQILEGLGFJLTELSESDVHR	20,Carbamidomethyl[H];	2084.75	2084.77	3-5-1-0-2	10	NXT	292	0	0	4	0.06328	0.06589	3.71982	0.2451	T	y1+;y8+;y9+;y15++;	y1+;y8+;y9+;	sp|P29622|KAIN_HUMAN	R	GF	99	0.01	108	-0.00285	-1.18642	7.41e-26	sp|P29622|KAIN_HUMAN	1	0.01672	3.72804
UGP_01.14926.14926.6.6.dta	1153	6732.94	3049.56	6	JLSSLESVQLDHNQLETLPGDVFGALPR	-	3683.38	3683.34	10-8-0-0-3	1	NXS	50	0	0	3	0.34314	0.13562	2.88757	0.39161	T	y1+;y2+;y5+;	y1+;y5+;	sp|P40197|GPV_HUMAN	R	LT	385	0	385	0.00182	0.596615	7.81e-21	sp|P40197|GPV_HUMAN	7	-0.0464	-6.89247
UGP_01.14931.14931.4.2.dta	3194	4113.6	1461.61	4	EHEGAIYPDJTTD	-	2651.99	2651.96	4-7-2-0-0	10	NXT	380	0	0	5	0.1003	0.15217	3.04454	0.46329	T	b2+;b3+;b5+;b6+;b7+;	b2+;b6+;	sp|P00450|CERU_HUMAN	K	FQ	129	0	138	-0.00298	-2.03748	4.8e-15	sp|P00450|CERU_HUMAN/tr|E9PFZ2|E9PFZ2_HUMAN	1	-0.03154	-7.66907
UGP_01.14936.14936.5.0.dta	2811	4333.84	2711.26	5	YPHKPEIJSTTHPGADLQENFCR	22,Carbamidomethyl[C];	1622.57	1622.58	5-4-0-0-0	8	NXT	704	5	0.10895	7	0.16243	0.17726	4.67801	0.8292	T	b3+;b4+;y3+;y4+;y7+;y11+;y11++;Y1++;Y1+++;Y2+++;Y3+++;Y4+++;	y7+;y11+;y11++;Y1++;Y3+++;	sp|P00734|THRB_HUMAN	R	NP	136	0	143	-0.0038	-1.40105	6.75e-18	sp|P00734|THRB_HUMAN/tr|C9JV37|C9JV37_HUMAN/tr|E9PIT3|E9PIT3_HUMAN	20	0.00743	1.71482
UGP_01.14949.14949.5.0.dta	3500	4479.9	2451.15	5	HKPEIJSTTHPGADLQENFCR	20,Carbamidomethyl[C];	2028.76	2028.74	5-6-0-0-0	6	NXT	692	0	0	4	0.14763	0.15014	2.86934	0.43081	T	b2+;y7+;y11+;y11++;	b2+;y11+;	sp|P00734|THRB_HUMAN	P	NP	138	0	143	0.00446	1.81882	8.06e-14	sp|P00734|THRB_HUMAN/tr|C9JV37|C9JV37_HUMAN/tr|E9PIT3|E9PIT3_HUMAN	2	-0.01516	-3.38475
UGP_01.14952.14952.3.0.dta	3021	3738.44	1516.65	3	QQQHLFGSJVTDC	0,Gln->pyro-Glu[AnyN-termQ];13,Carbamidomethyl[C];	2221.79	2221.79	6-4-1-0-1	9	NXT	190	2	0.08137	4	0.04583	0.13163	3.04454	0.40074	T	b4+;b5+;b6+;y3+;Y0+;Y1+;	Y0+;Y1+;	sp|P02787|TRFE_HUMAN	R	SG	622	0	630	-0.00377	-2.48414	1.97e-22	sp|P02787|TRFE_HUMAN	1	-0.00567	-1.51708
UGP_01.14955.14955.3.0.dta	3525	3806.51	1892.84	3	EHEGAIYPDJTTDFQR	-	1913.67	1913.68	5-4-1-0-0	10	NXT	422	3	0.06949	6	0.3024	0.30254	6.35679	1.92321	T	b2+;b3+;b5+;b6+;b7+;y3+;Y1+;Y0++;Y1++;	b2+;b3+;b5+;b6+;b7+;y3+;Y1++;	sp|P00450|CERU_HUMAN	K	AD	129	0	138	0.00016	0.084485	1.58e-26	sp|P00450|CERU_HUMAN/tr|E9PFZ2|E9PFZ2_HUMAN	11	0.0089	2.33873
UGP_01.14958.14958.4.1.dta	2997	4333.85	2711.26	4	YPHKPEIJSTTHPGADLQENFCR	22,Carbamidomethyl[C];	1622.58	1622.58	5-4-0-0-0	8	NXT	632	0	0	10	0.13446	0.16423	1.92403	0.31598	T	b3+;b4+;y1+;y4+;y7+;y11+;y13+;y6++;y11++;y19++;	y11+;	sp|P00734|THRB_HUMAN	R	NP	136	0.01	143	-0.0038	-1.40105	6.75e-18	sp|P00734|THRB_HUMAN/tr|C9JV37|C9JV37_HUMAN/tr|E9PIT3|E9PIT3_HUMAN	20	-0.00101	-0.233104
UGP_01.14959.14959.3.0.dta	3020	3578.41	1356.62	3	QQQHLFGSJVTD	0,Gln->pyro-Glu[AnyN-termQ];	2221.8	2221.79	6-4-1-0-1	9	NXT	300	3	0.06194	3	0.03365	0.13547	2.06901	0.28028	T	b4+;b5+;b6+;Y0+;Y0+;Y1+;	Y0+;	sp|P02787|TRFE_HUMAN	R	CS	622	0.01	630	-0.00238	-1.75309	4.17e-17	sp|P02787|TRFE_HUMAN	1	-0.00833	-2.3285
UGP_01.14961.14961.3.0.dta	3021	3738.44	1516.65	3	QQQHLFGSJVTDC	0,Gln->pyro-Glu[AnyN-termQ];13,Carbamidomethyl[C];	2221.79	2221.79	6-4-1-0-1	9	NXT	190	2	0.0672	5	0.04908	0.12668	2.06085	0.26107	T	b1+;b5+;b6+;y2+;y3+;Y0+;Y1+;	Y1+;	sp|P02787|TRFE_HUMAN	R	SG	622	0.01	630	-0.00377	-2.48414	1.97e-22	sp|P02787|TRFE_HUMAN	1	-0.00603	-1.6134
UGP_01.14962.14962.3.0.dta	2815	3253.28	1193.54	3	VELEDFNGJR	7,Deamidated[N];	2059.74	2059.73	5-4-1-0-1	9	NXT	124	5	0.12581	3	0.02601	0.13282	2.0861	0.27709	T	b2+;b4+;y1+;Y0+;Y0+;Y1+;Y3+;Y4+;	Y1+;	sp|O75636|FCN3_HUMAN	R	TF	181	0.01	189	-0.00167	-1.39804	2.09e-29	sp|O75636|FCN3_HUMAN	7	-0.00288	-0.885534
UGP_01.14962.14962.4.1.dta	2997	4333.85	2711.26	4	YPHKPEIJSTTHPGADLQENFCR	22,Carbamidomethyl[C];	1622.58	1622.58	5-4-0-0-0	8	NXT	632	1	0.00368	13	0.15715	0.18941	2.85919	0.54156	T	b3+;b4+;y1+;y2+;y4+;y6+;y7+;y10+;y11+;y12+;y6++;y11++;y19++;Y1++;	y7+;y11+;	sp|P00734|THRB_HUMAN	R	NP	136	0	143	-0.0038	-1.40105	6.75e-18	sp|P00734|THRB_HUMAN/tr|C9JV37|C9JV37_HUMAN/tr|E9PIT3|E9PIT3_HUMAN	20	-0.00101	-0.233104
UGP_01.14963.14963.4.1.dta	2997	4333.85	2711.26	4	YPHKPEIJSTTHPGADLQENFCR	22,Carbamidomethyl[C];	1622.58	1622.58	5-4-0-0-0	8	NXT	632	0	0	14	0.1673	0.19059	2.85919	0.54494	T	b2+;b3+;b4+;y1+;y2+;y4+;y5+;y6+;y7+;y10+;y11+;y6++;y11++;y19++;	y7+;y11+;	sp|P00734|THRB_HUMAN	R	NP	136	0	143	-0.0038	-1.40105	6.75e-18	sp|P00734|THRB_HUMAN/tr|C9JV37|C9JV37_HUMAN/tr|E9PIT3|E9PIT3_HUMAN	20	-0.00101	-0.233104
UGP_01.14964.14964.3.0.dta	2815	3253.28	1193.54	3	VELEDFNGJR	7,Deamidated[N];	2059.74	2059.73	5-4-1-0-1	9	NXT	124	5	0.09916	4	0.02913	0.15915	2.0861	0.33201	T	b2+;y1+;y3+;y9+;Y0+;Y0+;Y1+;Y1+;Y3+;	Y1+;	sp|O75636|FCN3_HUMAN	R	TF	181	0.01	189	-0.00167	-1.39804	2.09e-29	sp|O75636|FCN3_HUMAN	7	-0.00288	-0.885534
UGP_01.14964.14964.4.1.dta	2997	4333.85	2711.26	4	YPHKPEIJSTTHPGADLQENFCR	22,Carbamidomethyl[C];	1622.58	1622.58	5-4-0-0-0	8	NXT	632	0	0	9	0.12189	0.14411	2.85919	0.41203	T	b3+;b4+;y1+;y3+;y4+;y7+;y10+;y11+;y12+;	y7+;y11+;	sp|P00734|THRB_HUMAN	R	NP	136	0	143	-0.0038	-1.40105	6.75e-18	sp|P00734|THRB_HUMAN/tr|C9JV37|C9JV37_HUMAN/tr|E9PIT3|E9PIT3_HUMAN	20	-0.00101	-0.233104
UGP_01.14969.14969.3.0.dta	783	3327.39	1413.7	3	ITYSIVQTJCSK	10,Carbamidomethyl[C];	1913.69	1913.68	5-4-1-0-0	9	NXS	364	2	0.11703	4	0.03352	0.14225	3.05561	0.43465	T	y4+;y5+;y6+;y7+;Y0+;Y1+;	Y0+;Y1+;	sp|P01042|KNG1_HUMAN	R	EN	197	0	205	6e-05	0.042412	1.13e-15	sp|P01042|KNG1_HUMAN	13	-0.01411	-4.24182
UGP_01.14971.14971.5.0.dta	2997	4333.84	2711.26	5	YPHKPEIJSTTHPGADLQENFCR	22,Carbamidomethyl[C];	1622.57	1622.58	5-4-0-0-0	8	NXT	370	0	0	17	0.31913	0.27924	4.30236	1.20138	T	b2+;b3+;b4+;y1+;y2+;y3+;y4+;y5+;y6+;y7+;y8+;y9+;y10+;y11+;y12+;y11++;y19++;	b3+;y4+;y7+;y11+;	sp|P00734|THRB_HUMAN	R	NP	136	0	143	-0.0038	-1.40105	6.75e-18	sp|P00734|THRB_HUMAN/tr|C9JV37|C9JV37_HUMAN/tr|E9PIT3|E9PIT3_HUMAN	20	0.00768	1.77252
UGP_01.14975.14975.3.0.dta	2557	3471.33	1266.56	3	LGJWSAMPSCK	7,Oxidation[M];10,Carbamidomethyl[C];	2204.77	2204.77	5-4-2-0-0	3	NXS	104	3	0.11799	4	0.0445	0.15458	3.06703	0.47411	T	b7+;y4+;y5+;y7+;Y0+;Y1+;Y2+;	Y0+;Y1+;	sp|P02749|APOH_HUMAN	K	AS	251	0	253	0.00075	0.591695	1.68e-17	sp|P02749|APOH_HUMAN/tr|J3KS17|J3KS17_HUMAN	13	0.00413	1.19009
UGP_01.14977.14977.4.0.dta	3525	4243.66	1892.84	4	EHEGAIYPDJTTDFQR	-	2350.82	2350.83	5-4-2-0-1	10	NXT	508	3	0.01013	8	0.16845	0.24668	4.55026	1.12245	T	b2+;b3+;b4+;b5+;b6+;b7+;y3+;y9+;Y0+;Y1+;Y1++;	b2+;b5+;b6+;y3+;	sp|P00450|CERU_HUMAN	K	AD	129	0	138	0.00016	0.084485	1.58e-26	sp|P00450|CERU_HUMAN/tr|E9PFZ2|E9PFZ2_HUMAN	11	0.01398	3.29512
UGP_01.14984.14984.4.1.dta	3021	3738.44	1516.65	4	QQQHLFGSJVTDC	0,Gln->pyro-Glu[AnyN-termQ];13,Carbamidomethyl[C];	2221.79	2221.79	6-4-1-0-1	9	NXT	190	2	0.049	5	0.06036	0.14967	3.04454	0.45568	T	b4+;b5+;b6+;y2+;y3+;Y0+;Y1+;	y3+;Y1+;	sp|P02787|TRFE_HUMAN	R	SG	622	0	630	-0.00377	-2.48414	1.97e-22	sp|P02787|TRFE_HUMAN	1	-0.00638	-1.70705
UGP_01.14991.14991.6.1.dta	5000	5161.16	2712.25	6	YPHKPEIJSTTHPGADLQENFCR	20,Deamidated[N];22,Carbamidomethyl[C];	2448.91	2448.88	4-6-2-0-0	8	NXT	676	0	0	8	0.2327	0.19622	3.28762	0.64509	T	y1+;y2+;y4+;y7+;y10+;y11+;y7++;y12+++;	y4+;y11+;y12+++;	sp|P00734|THRB_HUMAN	R	NP	136	0	143	-0.00231	-0.851384	1.29e-10	sp|P00734|THRB_HUMAN/tr|C9JV37|C9JV37_HUMAN/tr|E9PIT3|E9PIT3_HUMAN	7	-0.03457	-6.69937
UGP_01.14998.14998.5.0.dta	2530	5160.14	2954.4	5	SRYPHKPEIJSTTHPGADLQENFCR	24,Carbamidomethyl[C];	2205.75	2205.79	5-4-1-0-2	10	NXT	740	0	0	8	0.18403	0.16518	1.69603	0.28015	T	b2+;b3+;b5+;b6+;b8+;b6++;y1+;y3+;	y3+;	sp|P00734|THRB_HUMAN	R	NP	134	0.01	143	0.00292	0.988028	2.26e-21	sp|P00734|THRB_HUMAN/tr|C9JV37|C9JV37_HUMAN/tr|E9PIT3|E9PIT3_HUMAN	21	0.04402	8.53251
UGP_01.15000.15000.4.1.dta	3020	3578.42	1356.62	4	QQQHLFGSJVTD	0,Gln->pyro-Glu[AnyN-termQ];	2221.8	2221.79	6-4-1-0-1	9	NXT	332	2	0.0518	3	0.02189	0.11873	2.06901	0.24565	T	b4+;b6+;y2+;Y0+;Y0+;	Y0+;	sp|P02787|TRFE_HUMAN	R	CS	622	0.01	630	-0.00238	-1.75309	4.17e-17	sp|P02787|TRFE_HUMAN	1	-0.01224	-3.42146
UGP_01.15012.15012.3.0.dta	3525	3441.39	1892.84	3	EHEGAIYPDJTTDFQR	-	1548.55	1548.54	4-3-1-0-0	10	NXT	348	0	0	6	0.10734	0.16925	3.04454	0.51528	T	b2+;b3+;b5+;b6+;b7+;y3+;	b2+;b5+;	sp|P00450|CERU_HUMAN	K	AD	129	0	138	0.00016	0.084485	1.58e-26	sp|P00450|CERU_HUMAN/tr|E9PFZ2|E9PFZ2_HUMAN	11	-0.00298	-0.866182
UGP_01.15017.15017.3.0.dta	3805	3027.24	822.471	3	VLJFTTK	-	2204.77	2204.77	5-4-2-0-0	3	NXT	198	8	0.33262	5	0.01829	0.21902	4.64714	1.0178	T	b3+;b4+;y3+;y4+;y5+;Y0+;Y0+;Y1+;Y1+;Y2+;Y3+;Y4+;Y5+;	Y0+;Y1+;Y4+;Y5+;	sp|P13671|CO6_HUMAN	K	AK	322	0	324	1e-05	0.012144	1.35e-12	sp|P13671|CO6_HUMAN	5	0.00055	0.181744
UGP_01.15020.15020.4.3.dta	1221	3664.53	1458.75	4	SQEQLAQVAAJATK	-	2205.78	2205.79	5-4-1-0-2	11	NXT	534	2	0.16822	3	0.0286	0.11109	2.91667	0.324	T	b2+;b7+;y5+;Y0+;Y1+;	Y0+;Y1+;	sp|Q96PD5|PGRP2_HUMAN	M	EF	357	0.01	367	-0.00107	-0.733008	7.44e-22	sp|Q96PD5|PGRP2_HUMAN	2	0.01323	3.61129
UGP_01.15024.15024.6.1.dta	5000	5161.16	2712.25	6	YPHKPEIJSTTHPGADLQENFCR	20,Deamidated[N];22,Carbamidomethyl[C];	2448.91	2448.88	4-6-2-0-0	8	NXT	682	0	0	10	0.28092	0.21074	3.92255	0.82665	T	y1+;y2+;y4+;y5+;y7+;y10+;y11+;y7++;y11++;y12+++;	y1+;y4+;y11+;y12+++;	sp|P00734|THRB_HUMAN	R	NP	136	0	143	-0.00231	-0.851384	1.29e-10	sp|P00734|THRB_HUMAN/tr|C9JV37|C9JV37_HUMAN/tr|E9PIT3|E9PIT3_HUMAN	7	-0.03262	-6.32148
UGP_01.15029.15029.4.1.dta	3966	4585.9	2381.17	4	NJATVHEQVGGPSLTSDLQAQSK	-	2204.74	2204.77	5-4-2-0-0	2	NXT	1014	1	0.00972	5	0.08833	0.1053	3.01824	0.31782	T	b6+;y2+;y4+;y6+;y7+;Y1++;	y6+;y7+;	sp|P04004|VTNC_HUMAN	K	GN	85	0.01	86	0.01275	5.35227	4.14e-28	sp|P04004|VTNC_HUMAN/tr|F5GX75|F5GX75_HUMAN	8	0.03705	8.08095
UGP_01.15033.15033.3.0.dta	3525	3806.5	1892.84	3	EHEGAIYPDJTTDFQR	-	1913.66	1913.68	5-4-1-0-0	10	NXT	404	0	0	3	0.08397	0.12321	3.04454	0.37511	T	b2+;b3+;b5+;	b2+;b5+;	sp|P00450|CERU_HUMAN	K	AD	129	0.01	138	0.00016	0.084485	1.58e-26	sp|P00450|CERU_HUMAN/tr|E9PFZ2|E9PFZ2_HUMAN	11	0.01306	3.43189
UGP_01.15039.15039.3.1.dta	2324	3571.48	870.515	3	KVJASVPR	-	2700.96	2700.99	5-5-1-0-4	3	NXS	570	0	0	3	0.09127	0.12956	2.10436	0.27264	T	b1+;y1+;y2+;	y2+;	sp|P51693|APLP1_HUMAN	R	GF	549	0.01	551	0.00021	0.240964	2.86e-16	sp|P51693|APLP1_HUMAN/tr|B7Z4G8|B7Z4G8_HUMAN/tr|F5GZ08|F5GZ08_HUMAN/tr|K7EMN4|K7EMN4_HUMAN/tr|S4R3U6|S4R3U6_HUMAN	7	0.02348	6.5762
UGP_01.15041.15041.3.0.dta	1221	3663.52	1458.75	3	SQEQLAQVAAJATK	-	2204.77	2204.77	5-4-2-0-0	11	NXT	580	4	0.17052	7	0.06601	0.17177	2.91667	0.50099	T	b2+;b4+;b5+;b7+;b8+;b9+;y6+;Y0+;Y0+;Y1+;Y2+;	Y0+;Y1+;	sp|Q96PD5|PGRP2_HUMAN	M	EF	357	0	367	-0.00107	-0.733008	7.44e-22	sp|Q96PD5|PGRP2_HUMAN	2	0.00337	0.920133
UGP_01.15042.15042.5.0.dta	2530	5160.15	2954.4	5	SRYPHKPEIJSTTHPGADLQENFCR	24,Carbamidomethyl[C];	2205.75	2205.79	5-4-1-0-2	10	NXT	720	0	0	8	0.20892	0.16286	2.55195	0.4156	T	b2+;b3+;b5+;b6+;b8+;y1+;y3+;y17++;	b6+;y3+;	sp|P00734|THRB_HUMAN	R	NP	134	0	143	0.00292	0.988028	2.26e-21	sp|P00734|THRB_HUMAN/tr|C9JV37|C9JV37_HUMAN/tr|E9PIT3|E9PIT3_HUMAN	21	0.04254	8.24563
UGP_01.15045.15045.3.1.dta	2324	3571.48	870.515	3	KVJASVPR	-	2700.96	2700.99	5-5-1-0-4	3	NXS	570	0	0	3	0.0967	0.13656	3.10363	0.42384	T	b1+;y1+;y2+;	b1+;y2+;	sp|P51693|APLP1_HUMAN	R	GF	549	0	551	0.00021	0.240964	2.86e-16	sp|P51693|APLP1_HUMAN/tr|B7Z4G8|B7Z4G8_HUMAN/tr|F5GZ08|F5GZ08_HUMAN/tr|K7EMN4|K7EMN4_HUMAN/tr|S4R3U6|S4R3U6_HUMAN	7	0.02348	6.5762
UGP_01.15046.15046.4.0.dta	3525	5045.95	1892.84	4	EHEGAIYPDJTTDFQR	-	3153.11	3153.12	6-5-3-0-2	10	NXT	676	3	0.04647	6	0.08832	0.17614	4.55026	0.80148	T	b2+;b3+;b5+;b6+;b7+;y3+;Y1++;Y1++;Y2++;	b5+;b6+;y3+;Y1++;	sp|P00450|CERU_HUMAN	K	AD	129	0	138	0.00016	0.084485	1.58e-26	sp|P00450|CERU_HUMAN/tr|E9PFZ2|E9PFZ2_HUMAN	11	0.00345	0.683853
UGP_01.15047.15047.6.3.dta	5000	5161.16	2712.25	6	YPHKPEIJSTTHPGADLQENFCR	20,Deamidated[N];22,Carbamidomethyl[C];	2448.91	2448.88	4-6-2-0-0	8	NXT	686	0	0	9	0.24143	0.19428	3.28762	0.63872	T	y1+;y2+;y4+;y5+;y7+;y11+;y7++;y11++;y12+++;	y4+;y11+;y12+++;	sp|P00734|THRB_HUMAN	R	NP	136	0	143	-0.00231	-0.851384	1.29e-10	sp|P00734|THRB_HUMAN/tr|C9JV37|C9JV37_HUMAN/tr|E9PIT3|E9PIT3_HUMAN	7	-0.0331	-6.4145
UGP_01.15050.15050.3.0.dta	783	4437.77	1413.7	3	ITYSIVQTJCSK	10,Carbamidomethyl[C];	3024.07	3024.07	7-5-2-0-2	9	NXS	990	3	0.14802	3	0.02057	0.10524	3.05561	0.32157	T	b10+;y3+;y5+;Y0+;Y1+;Y4+;	Y0+;Y1+;	sp|P01042|KNG1_HUMAN	R	EN	197	0	205	6e-05	0.042412	1.13e-15	sp|P01042|KNG1_HUMAN	13	0.00348	0.784356
UGP_01.15053.15053.4.0.dta	3	4801.1	2011.11	4	KLHINHNJLTESVGPLPK	-	2789.99	2790	7-6-1-0-1	8	NXT	282	4	0.07045	3	0.07679	0.17597	3.48056	0.61248	T	y2+;y5+;y7+;Y0++;Y1++;Y1++;Y2++;	y2+;y5+;Y1++;	sp|P51884|LUM_HUMAN	K	SL	120	0	127	0.00109	0.541724	4.66e-25	sp|P51884|LUM_HUMAN	14	0.0051	1.06248
UGP_01.15054.15054.4.0.dta	878	5321.2	2387.19	4	LQEQJVSNAFLDKGEFYIGSK	-	2934.02	2934.04	5-4-3-0-3	5	NXS	704	0	0	3	0.41613	0.11852	2.90071	0.34379	T	y4+;y5+;y8+;	y4+;y8+;	sp|P00450|CERU_HUMAN	H	YK	758	0	762	0.01047	4.38409	1.13e-11	sp|P00450|CERU_HUMAN/tr|E9PFZ2|E9PFZ2_HUMAN/tr|H7C5R1|H7C5R1_HUMAN	1	0.02588	4.86451
UGP_01.15056.15056.4.0.dta	3	4801.1	2011.11	4	KLHINHNJLTESVGPLPK	-	2789.99	2790	7-6-1-0-1	8	NXT	282	6	0.09496	5	0.07689	0.18844	2.73654	0.51566	T	b4+;y2+;y4+;y5+;y7+;Y0++;Y1++;Y1++;Y2++;Y2++;Y3++;	y5+;Y1++;	sp|P51884|LUM_HUMAN	K	SL	120	0	127	0.00109	0.541724	4.66e-25	sp|P51884|LUM_HUMAN	14	0.0051	1.06248
UGP_01.15059.15059.3.0.dta	301	3018.28	1104.6	3	GLJVTLSSTGR	-	1913.68	1913.68	5-4-1-0-0	3	NXT	218	8	0.50908	5	0.03399	0.33365	5.22533	1.74342	T	y1+;y5+;y6+;y7+;y8+;Y0+;Y0+;Y1+;Y1+;Y2+;Y3+;Y4+;Y5+;	Y1+;Y2+;Y3+;Y4+;Y5+;	sp|P0C0L4|CO4A_HUMAN	R	NG	1326	0	1328	-0.00169	-1.5286	2e-09	sp|P0C0L4|CO4A_HUMAN/sp|P0C0L5|CO4B_HUMAN/tr|A0A0G2JL54|A0A0G2JL54_HUMAN/tr|A0A0G2JPR0|A0A0G2JPR0_HUMAN/tr|A0A140TA29|A0A140TA29_HUMAN/tr|A0A140TA32|A0A140TA32_HUMAN/tr|A0A140TA44|A0A140TA44_HUMAN/tr|A0A140TA49|A0A140TA49_HUMAN/tr|F5GXS0|F5GXS0_HUMAN	12	-0.00176	-0.583308
UGP_01.15060.15060.3.1.dta	743	3179.27	1394.65	3	KLGJWSAMPSCK	8,Oxidation[M];11,Carbamidomethyl[C];	1784.61	1784.63	6-4-0-0-0	4	NXS	194	0	0	3	0.06467	0.10289	1.99039	0.2048	T	y2+;y4+;y11+;	y4+;	sp|P02749|APOH_HUMAN	T	AS	250	0.01	253	0.00032	0.229286	9.94e-15	sp|P02749|APOH_HUMAN/tr|J3KS17|J3KS17_HUMAN	1	0.02156	6.78363
UGP_01.15061.15061.3.0.dta	2324	3367.42	870.515	3	KVJASVPR	-	2496.9	2496.89	5-4-2-0-2	3	NXS	382	0	0	3	0.0506	0.10329	2.10436	0.21737	T	b1+;y1+;y2+;	y2+;	sp|P51693|APLP1_HUMAN	R	GF	549	0.01	551	0.00021	0.240964	2.86e-16	sp|P51693|APLP1_HUMAN/tr|B7Z4G8|B7Z4G8_HUMAN/tr|F5GZ08|F5GZ08_HUMAN/tr|K7EMN4|K7EMN4_HUMAN/tr|S4R3U6|S4R3U6_HUMAN	7	-0.01498	-4.44982
UGP_01.15062.15062.3.0.dta	783	4274.7	1413.7	3	ITYSIVQTJCSK	10,Carbamidomethyl[C];	2861	2861	6-5-3-0-0	9	NXS	762	3	0.21867	3	0.03331	0.15093	3.05561	0.46118	T	y3+;y4+;y5+;Y0+;Y0+;Y1+;	Y0+;Y1+;	sp|P01042|KNG1_HUMAN	R	EN	197	0	205	6e-05	0.042412	1.13e-15	sp|P01042|KNG1_HUMAN	13	0.00075	0.175492
UGP_01.15069.15069.4.0.dta	3525	4097.61	1892.84	4	EHEGAIYPDJTTDFQR	-	2204.77	2204.77	5-4-2-0-0	10	NXT	500	1	0.00265	11	0.16665	0.2466	4.55026	1.12209	T	b2+;b3+;b4+;b5+;b6+;b7+;b9+;y2+;y3+;y7+;y9+;Y1++;	b2+;b5+;b6+;y3+;	sp|P00450|CERU_HUMAN	K	AD	129	0	138	0.00016	0.084485	1.58e-26	sp|P00450|CERU_HUMAN/tr|E9PFZ2|E9PFZ2_HUMAN	11	0.00084	0.205048
UGP_01.15076.15076.4.0.dta	3525	5045.96	1892.84	4	EHEGAIYPDJTTDFQR	-	3153.12	3153.12	6-5-3-0-2	10	NXT	768	3	0.03322	6	0.13688	0.20281	4.55026	0.92285	T	b2+;b3+;b5+;b6+;b7+;y3+;Y0++;Y1++;Y1++;	b2+;b5+;b6+;y3+;	sp|P00450|CERU_HUMAN	K	AD	129	0	138	0.00016	0.084485	1.58e-26	sp|P00450|CERU_HUMAN/tr|E9PFZ2|E9PFZ2_HUMAN	11	-0.00409	-0.810711
UGP_01.15083.15083.3.0.dta	783	4274.7	1413.7	3	ITYSIVQTJCSK	10,Carbamidomethyl[C];	2861	2861	6-5-3-0-0	9	NXS	792	6	0.2278	3	0.01676	0.15005	3.05561	0.45851	T	b7+;y5+;y7+;Y0+;Y0+;Y1+;Y2+;Y3+;Y4+;	Y0+;Y1+;	sp|P01042|KNG1_HUMAN	R	EN	197	0	205	6e-05	0.042412	1.13e-15	sp|P01042|KNG1_HUMAN	13	-0.00044	-0.102955
UGP_01.15084.15084.3.0.dta	1199	5045.96	1892.84	3	EHEGAIYPDJTTDFQR	-	3153.12	3153.12	6-5-3-0-2	10	NXT	742	1	0.06011	4	0.15941	0.18432	4.36885	0.80525	T	b5+;b6+;b7+;y3+;Y1++;	b5+;b6+;b7+;Y1++;	sp|P00450|CERU_HUMAN	K	AD	129	0	138	0.00016	0.084485	1.58e-26	sp|P00450|CERU_HUMAN/tr|E9PFZ2|E9PFZ2_HUMAN	11	-0.00139	-0.275523
UGP_01.15090.15090.3.0.dta	783	4437.78	1413.7	3	ITYSIVQTJCSK	10,Carbamidomethyl[C];	3024.07	3024.07	7-5-2-0-2	9	NXS	1002	4	0.17671	3	0.01424	0.10999	3.05561	0.3361	T	b6+;y5+;y6+;Y0+;Y0+;Y1+;Y2+;	Y0+;Y1+;	sp|P01042|KNG1_HUMAN	R	EN	197	0	205	6e-05	0.042412	1.13e-15	sp|P01042|KNG1_HUMAN	13	-0.00062	-0.139741
UGP_01.15096.15096.3.0.dta	783	4437.78	1413.7	3	ITYSIVQTJCSK	10,Carbamidomethyl[C];	3024.07	3024.07	7-5-2-0-2	9	NXS	1002	5	0.14342	8	0.03433	0.17527	3.05561	0.53555	T	b4+;b6+;b7+;y3+;y4+;y5+;y6+;y7+;Y0+;Y1+;Y1+;Y2+;Y4+;	Y0+;Y1+;	sp|P01042|KNG1_HUMAN	R	EN	197	0	205	6e-05	0.042412	1.13e-15	sp|P01042|KNG1_HUMAN	13	-0.00062	-0.139741
UGP_01.15103.15103.4.0.dta	3525	5045.96	1892.84	4	EHEGAIYPDJTTDFQR	-	3153.12	3153.12	6-5-3-0-2	10	NXT	732	2	0.01791	7	0.16314	0.21692	4.55026	0.98703	T	b2+;b3+;b4+;b5+;b6+;b7+;y3+;Y0++;Y1++;	b2+;b5+;b6+;b7+;	sp|P00450|CERU_HUMAN	K	AD	129	0	138	0.00016	0.084485	1.58e-26	sp|P00450|CERU_HUMAN/tr|E9PFZ2|E9PFZ2_HUMAN	11	-0.00114	-0.225968
UGP_01.15105.15105.5.0.dta	3	4801.11	2011.11	5	KLHINHNJLTESVGPLPK	-	2790	2790	7-6-1-0-1	8	NXT	296	5	0.08937	11	0.13917	0.2268	3.48056	0.7894	T	b3+;b4+;b5+;b6+;y2+;y4+;y5+;y6+;y7+;y9+;y16++;Y0++;Y0++;Y1++;Y2++;Y3++;	y2+;y5+;Y1++;	sp|P51884|LUM_HUMAN	K	SL	120	0	127	0.00109	0.541724	4.66e-25	sp|P51884|LUM_HUMAN	14	-0.00067	-0.13958
UGP_01.15109.15109.3.0.dta	783	3327.41	1413.7	3	ITYSIVQTJCSK	10,Carbamidomethyl[C];	1913.71	1913.68	5-4-1-0-0	9	NXS	384	4	0.0891	9	0.02967	0.14788	3.05561	0.45188	T	b4+;b6+;b7+;b11+;y3+;y4+;y5+;y6+;y7+;Y0+;Y0+;Y1+;Y3+;	Y0+;Y1+;	sp|P01042|KNG1_HUMAN	R	EN	197	0	205	6e-05	0.042412	1.13e-15	sp|P01042|KNG1_HUMAN	13	-0.03288	-9.88444
UGP_01.15109.15109.4.1.dta	783	4437.77	1413.7	4	ITYSIVQTJCSK	10,Carbamidomethyl[C];	3024.06	3024.07	7-5-2-0-2	9	NXS	952	4	0.0891	9	0.02967	0.14788	3.05561	0.45188	T	b4+;b6+;b7+;b11+;y3+;y4+;y5+;y6+;y7+;Y0+;Y0+;Y1+;Y3+;	Y0+;Y1+;	sp|P01042|KNG1_HUMAN	R	EN	197	0	205	6e-05	0.042412	1.13e-15	sp|P01042|KNG1_HUMAN	13	0.00889	2.00372
UGP_01.15112.15112.4.0.dta	1199	5265.01	1892.84	4	EHEGAIYPDJTTDFQR	-	3372.17	3372.19	7-6-3-0-1	10	NXT	466	1	0.02125	4	0.08568	0.12953	3.68489	0.4773	T	b5+;b6+;b7+;y3+;Y1++;	b6+;b7+;Y1++;	sp|P00450|CERU_HUMAN	K	AD	129	0	138	0.00016	0.084485	1.58e-26	sp|P00450|CERU_HUMAN/tr|E9PFZ2|E9PFZ2_HUMAN	11	0.02047	3.88869
UGP_01.15117.15117.3.0.dta	3525	5045.95	1892.84	3	EHEGAIYPDJTTDFQR	-	3153.11	3153.12	6-5-3-0-2	10	NXT	690	1	0.071	7	0.24649	0.26564	5.19226	1.37925	T	b2+;b3+;b5+;b6+;b7+;y1+;y3+;Y1++;	b5+;b6+;b7+;y3+;Y1++;	sp|P00450|CERU_HUMAN	K	AD	129	0	138	0.00016	0.084485	1.58e-26	sp|P00450|CERU_HUMAN/tr|E9PFZ2|E9PFZ2_HUMAN	11	0.00199	0.394454
UGP_01.15129.15129.4.5.dta	783	4437.77	1413.7	4	ITYSIVQTJCSK	10,Carbamidomethyl[C];	3024.07	3024.07	7-5-2-0-2	9	NXS	950	2	0.06635	5	0.0171	0.11966	3.05561	0.36562	T	b4+;y3+;y5+;y6+;y7+;Y0+;Y1+;	Y0+;Y1+;	sp|P01042|KNG1_HUMAN	R	EN	197	0	205	6e-05	0.042412	1.13e-15	sp|P01042|KNG1_HUMAN	13	0.00729	1.64309
UGP_01.15132.15132.4.0.dta	1199	5192	1892.84	4	EHEGAIYPDJTTDFQR	-	3299.16	3299.17	6-5-3-0-3	10	NXT	576	0	0	3	0.08251	0.09337	2.909	0.2716	T	b6+;b7+;y3+;	b6+;b7+;	sp|P00450|CERU_HUMAN	K	AD	129	0.01	138	0.00016	0.084485	1.58e-26	sp|P00450|CERU_HUMAN/tr|E9PFZ2|E9PFZ2_HUMAN	11	0.01685	3.24602
UGP_01.15144.15144.4.0.dta	3525	4097.61	1892.84	4	EHEGAIYPDJTTDFQR	-	2204.77	2204.77	5-4-2-0-0	10	NXT	504	7	0.11496	6	0.16111	0.25665	5.19226	1.33259	T	b2+;b3+;b5+;b6+;b7+;y3+;Y1+;Y0++;Y0++;Y1++;Y1++;Y2++;Y2++;	b2+;b5+;b6+;b7+;Y1++;	sp|P00450|CERU_HUMAN	K	AD	129	0	138	0.00016	0.084485	1.58e-26	sp|P00450|CERU_HUMAN/tr|E9PFZ2|E9PFZ2_HUMAN	11	-0.00034	-0.0829955
UGP_01.15145.15145.3.3.dta	2324	3425.43	870.515	3	KVJASVPR	-	2554.91	2554.93	5-5-1-0-3	3	NXS	456	0	0	3	0.10296	0.14954	3.10363	0.46412	T	b1+;y1+;y2+;	b1+;y2+;	sp|P51693|APLP1_HUMAN	R	GF	549	0	551	0.00021	0.240964	2.86e-16	sp|P51693|APLP1_HUMAN/tr|B7Z4G8|B7Z4G8_HUMAN/tr|F5GZ08|F5GZ08_HUMAN/tr|K7EMN4|K7EMN4_HUMAN/tr|S4R3U6|S4R3U6_HUMAN	7	0.0175	5.11038
UGP_01.15146.15146.4.0.dta	3	4801.1	2011.11	4	KLHINHNJLTESVGPLPK	-	2789.99	2790	7-6-1-0-1	8	NXT	282	5	0.10137	6	0.07841	0.19168	2.73654	0.52453	T	b4+;y2+;y4+;y5+;y6+;y7+;Y1+;Y0++;Y1++;Y2++;Y4++;	y2+;Y1++;	sp|P51884|LUM_HUMAN	K	SL	120	0	127	0.00109	0.541724	4.66e-25	sp|P51884|LUM_HUMAN	14	0.0052	1.08331
UGP_01.15151.15151.4.0.dta	3525	4899.9	1892.84	4	EHEGAIYPDJTTDFQR	-	3007.06	3007.06	6-5-3-0-1	10	NXT	636	6	0.04312	10	0.16287	0.26227	4.55026	1.19341	T	b2+;b3+;b4+;b5+;b6+;b7+;y2+;y3+;y4+;y9+;Y0+;Y1+;Y0++;Y1++;Y1++;Y2++;	b2+;b5+;b6+;y3+;	sp|P00450|CERU_HUMAN	K	AD	129	0	138	0.00016	0.084485	1.58e-26	sp|P00450|CERU_HUMAN/tr|E9PFZ2|E9PFZ2_HUMAN	11	-0.00053	-0.108188
UGP_01.15157.15157.4.0.dta	3	4801.1	2011.11	4	KLHINHNJLTESVGPLPK	-	2789.99	2790	7-6-1-0-1	8	NXT	282	2	0.08383	5	0.13926	0.23266	3.48056	0.8098	T	b1+;b4+;y2+;y5+;y7+;Y0++;Y1++;	y2+;y5+;Y1++;	sp|P51884|LUM_HUMAN	K	SL	120	0	127	0.00109	0.541724	4.66e-25	sp|P51884|LUM_HUMAN	14	0.0052	1.08331
UGP_01.15166.15166.3.0.dta	3525	4899.9	1892.84	3	EHEGAIYPDJTTDFQR	-	3007.06	3007.06	6-5-3-0-1	10	NXT	610	5	0.15958	5	0.21765	0.26978	5.79052	1.56215	T	b2+;b5+;b6+;b7+;y3+;Y1++;Y1++;Y2++;Y3++;Y4++;	b5+;b6+;b7+;y3+;Y1++;Y3++;	sp|P00450|CERU_HUMAN	K	AD	129	0	138	0.00016	0.084485	1.58e-26	sp|P00450|CERU_HUMAN/tr|E9PFZ2|E9PFZ2_HUMAN	11	0.00098	0.200045
UGP_01.15174.15174.3.1.dta	2324	3425.42	870.515	3	KVJASVPR	-	2554.91	2554.93	5-5-1-0-3	3	NXS	430	0	0	3	0.11702	0.15865	3.10363	0.49241	T	b1+;y1+;y2+;	b1+;y2+;	sp|P51693|APLP1_HUMAN	R	GF	549	0	551	0.00021	0.240964	2.86e-16	sp|P51693|APLP1_HUMAN/tr|B7Z4G8|B7Z4G8_HUMAN/tr|F5GZ08|F5GZ08_HUMAN/tr|K7EMN4|K7EMN4_HUMAN/tr|S4R3U6|S4R3U6_HUMAN	7	0.02498	7.29473
UGP_01.15176.15176.4.1.dta	3225	4232.77	2027.99	4	VASVININPJTTHSTGSCR	18,Carbamidomethyl[C];	2204.78	2204.77	5-4-2-0-0	10	NXT	754	4	0.09191	5	0.07457	0.15342	3.02854	0.46463	T	b3+;b4+;b7+;b8+;y11+;Y0++;Y1++;Y1++;Y4++;	y11+;Y1++;	sp|P13473|LAMP2_HUMAN	K	SH	248	0	257	0.00087	0.428787	4.68e-20	sp|P13473|LAMP2_HUMAN/tr|H0YCG2|H0YCG2_HUMAN	12	-0.00459	-1.08465
UGP_01.15189.15189.4.0.dta	783	4420.76	1413.7	4	ITYSIVQTJCSK	10,Carbamidomethyl[C];	3007.06	3007.06	6-5-3-0-1	9	NXS	886	4	0.11991	8	0.04341	0.17292	3.05561	0.52838	T	b4+;b5+;b10+;y3+;y4+;y5+;y6+;y7+;Y0+;Y0+;Y1+;Y1+;	Y0+;Y1+;	sp|P01042|KNG1_HUMAN	R	EN	197	0	205	6e-05	0.042412	1.13e-15	sp|P01042|KNG1_HUMAN	13	-0.00143	-0.323547
UGP_01.15195.15195.5.0.dta	1199	4899.88	1892.84	5	EHEGAIYPDJTTDFQR	-	3007.04	3007.06	6-5-3-0-1	10	NXT	526	3	0.03229	5	0.06463	0.13464	2.909	0.39168	T	b3+;b5+;b6+;b7+;y3+;Y1++;Y1++;Y2++;	b6+;b7+;	sp|P00450|CERU_HUMAN	K	AD	129	0	138	0.00016	0.084485	1.58e-26	sp|P00450|CERU_HUMAN/tr|E9PFZ2|E9PFZ2_HUMAN	11	0.01478	3.01703
UGP_01.15200.15200.4.0.dta	1484	3804.57	1443.67	4	LNGJWTEPPQCK	11,Carbamidomethyl[C];	2360.9	2360.86	4-7-1-0-0	4	NXT	698	0	0	4	0.19781	0.24499	2.06901	0.50688	T	y2+;y4+;y5+;y6+;	y5+;	sp|Q03591|FHR1_HUMAN	C	DS	191	0	194	0.00091	0.629909	3.57e-20	sp|Q03591|FHR1_HUMAN/sp|P08603|CFAH_HUMAN	1	-0.03752	-9.86434
UGP_01.15203.15203.4.0.dta	783	4420.76	1413.7	4	ITYSIVQTJCSK	10,Carbamidomethyl[C];	3007.06	3007.06	6-5-3-0-1	9	NXS	886	5	0.13175	5	0.0207	0.16072	3.05561	0.49108	T	y3+;y4+;y5+;y6+;y7+;Y0+;Y0+;Y1+;Y1+;Y2+;	Y0+;Y1+;	sp|P01042|KNG1_HUMAN	R	EN	197	0	205	6e-05	0.042412	1.13e-15	sp|P01042|KNG1_HUMAN	13	-0.00143	-0.323547
UGP_01.15207.15207.4.0.dta	783	4420.76	1413.7	4	ITYSIVQTJCSK	10,Carbamidomethyl[C];	3007.06	3007.06	6-5-3-0-1	9	NXS	892	4	0.10089	8	0.03876	0.16427	3.05561	0.50194	T	b4+;b5+;b6+;y3+;y4+;y5+;y6+;y7+;Y0+;Y0+;Y1+;Y1+;	Y0+;Y1+;	sp|P01042|KNG1_HUMAN	R	EN	197	0	205	6e-05	0.042412	1.13e-15	sp|P01042|KNG1_HUMAN	13	-0.00249	-0.563379
UGP_01.15210.15210.5.0.dta	3518	5305.22	2954.4	5	SRYPHKPEIJSTTHPGADLQENFCR	24,Carbamidomethyl[C];	2350.82	2350.83	5-4-2-0-1	10	NXT	582	7	0.09493	11	0.11863	0.24049	4.05436	0.97505	T	b5+;b6+;b6++;y4+;y5+;y6+;y7+;y10+;y11+;y11++;y17++;Y1++;Y1+++;Y1+++;Y2+++;Y3+++;Y4+++;Y5+++;	y11+;y11++;Y1+++;Y4+++;	sp|P00734|THRB_HUMAN	R	NP	134	0	143	0.00292	0.988028	2.26e-21	sp|P00734|THRB_HUMAN/tr|C9JV37|C9JV37_HUMAN/tr|E9PIT3|E9PIT3_HUMAN	21	0.00639	1.2047
UGP_01.15211.15211.3.1.dta	2324	3425.47	870.515	3	KVJASVPR	-	2554.95	2554.93	5-5-1-0-3	3	NXS	346	0	0	3	0.11736	0.15037	3.10363	0.46668	T	b1+;y1+;y2+;	b1+;y2+;	sp|P51693|APLP1_HUMAN	R	GF	549	0	551	0.00021	0.240964	2.86e-16	sp|P51693|APLP1_HUMAN/tr|B7Z4G8|B7Z4G8_HUMAN/tr|F5GZ08|F5GZ08_HUMAN/tr|K7EMN4|K7EMN4_HUMAN/tr|S4R3U6|S4R3U6_HUMAN	7	-0.02332	-6.80978
UGP_01.15212.15212.3.1.dta	2324	3425.47	870.515	3	KVJASVPR	-	2554.95	2554.93	5-5-1-0-3	3	NXS	346	0	0	3	0.12105	0.15231	3.91617	0.59649	T	b1+;y1+;y2+;	b1+;y1+;y2+;	sp|P51693|APLP1_HUMAN	R	GF	549	0	551	0.00021	0.240964	2.86e-16	sp|P51693|APLP1_HUMAN/tr|B7Z4G8|B7Z4G8_HUMAN/tr|F5GZ08|F5GZ08_HUMAN/tr|K7EMN4|K7EMN4_HUMAN/tr|S4R3U6|S4R3U6_HUMAN	7	-0.02332	-6.80978
UGP_01.15214.15214.6.6.dta	1153	7445.11	3049.56	6	JLSSLESVQLDHNQLETLPGDVFGALPR	-	4395.56	4395.59	9-8-2-0-5	1	NXS	88	0	0	3	0.36726	0.13299	2.85289	0.37939	T	y1+;y5+;y5++;	y1+;y5+;	sp|P40197|GPV_HUMAN	R	LT	385	0	385	0.00182	0.596615	7.81e-21	sp|P40197|GPV_HUMAN	7	0.03503	4.70576
UGP_01.15215.15215.3.0.dta	2324	3425.47	870.515	3	KVJASVPR	-	2554.95	2554.93	5-5-1-0-3	3	NXS	346	0	0	3	0.12307	0.15257	3.91617	0.59749	T	b1+;y1+;y2+;	b1+;y1+;y2+;	sp|P51693|APLP1_HUMAN	R	GF	549	0	551	0.00021	0.240964	2.86e-16	sp|P51693|APLP1_HUMAN/tr|B7Z4G8|B7Z4G8_HUMAN/tr|F5GZ08|F5GZ08_HUMAN/tr|K7EMN4|K7EMN4_HUMAN/tr|S4R3U6|S4R3U6_HUMAN	7	-0.02332	-6.80978
UGP_01.15217.15217.5.0.dta	4408	5181.14	2739.26	5	YPHKPEIJSTTHPGADLQENFCR	0,Formyl[AnyN-term];22,Carbamidomethyl[C];	2441.88	2441.88	7-5-0-0-2	8	NXT	884	0	0	8	0.10197	0.11223	3.42814	0.38472	T	b9++;y1+;y4+;y5+;y7+;y9+;y11+;y11++;	y7+;y11+;y11++;	sp|P00734|THRB_HUMAN	R	NP	136	0.01	143	0.0018	0.656876	8.63e-19	sp|P00734|THRB_HUMAN/tr|C9JV37|C9JV37_HUMAN/tr|E9PIT3|E9PIT3_HUMAN	1	0.00449	0.866775
UGP_01.15220.15220.5.0.dta	3518	4868.06	2954.4	5	SRYPHKPEIJSTTHPGADLQENFCR	24,Carbamidomethyl[C];	1913.67	1913.68	5-4-1-0-0	10	NXT	520	5	0.15021	4	0.08935	0.17684	4.05436	0.71698	T	b6+;y7+;y11+;y11++;Y1++;Y1+++;Y2+++;Y3+++;Y4+++;	y11+;Y1++;Y1+++;Y4+++;	sp|P00734|THRB_HUMAN	R	NP	134	0	143	0.00292	0.988028	2.26e-21	sp|P00734|THRB_HUMAN/tr|C9JV37|C9JV37_HUMAN/tr|E9PIT3|E9PIT3_HUMAN	21	0.00853	1.7526
UGP_01.15221.15221.3.0.dta	2324	3425.47	870.515	3	KVJASVPR	-	2554.95	2554.93	5-5-1-0-3	3	NXS	346	0	0	3	0.09533	0.13412	3.10363	0.41626	T	b1+;y1+;y2+;	b1+;y2+;	sp|P51693|APLP1_HUMAN	R	GF	549	0	551	0.00021	0.240964	2.86e-16	sp|P51693|APLP1_HUMAN/tr|B7Z4G8|B7Z4G8_HUMAN/tr|F5GZ08|F5GZ08_HUMAN/tr|K7EMN4|K7EMN4_HUMAN/tr|S4R3U6|S4R3U6_HUMAN	7	-0.02332	-6.80978
UGP_01.15230.15230.3.0.dta	2804	5159.17	2954.4	3	SRYPHKPEIJSTTHPGADLQENFCR	24,Carbamidomethyl[C];	2204.78	2204.77	5-4-2-0-0	10	NXT	606	2	0.05975	6	0.20262	0.21941	4.28055	0.93917	T	b2+;b3+;b6+;y4+;y7+;y11+;Y1++;Y2++;	b6+;y7+;y11+;Y1++;	sp|P00734|THRB_HUMAN	R	NP	134	0	143	0.00292	0.988028	2.26e-21	sp|P00734|THRB_HUMAN/tr|C9JV37|C9JV37_HUMAN/tr|E9PIT3|E9PIT3_HUMAN	21	-0.00279	-0.54089
UGP_01.15232.15232.4.0.dta	3	4435.97	2011.11	4	KLHINHNJLTESVGPLPK	-	2424.86	2424.87	6-5-1-0-1	8	NXT	198	10	0.13057	8	0.06378	0.21061	2.73654	0.57635	T	b4+;b6+;b16++;y2+;y4+;y5+;y6+;y7+;Y0+;Y0++;Y0++;Y1++;Y1++;Y2++;Y3++;Y4++;Y4++;Y5++;	y5+;Y1++;	sp|P51884|LUM_HUMAN	K	SL	120	0	127	0.00109	0.541724	4.66e-25	sp|P51884|LUM_HUMAN	14	0.00522	1.17701
UGP_01.15233.15233.4.0.dta	2804	5305.23	2954.4	4	SRYPHKPEIJSTTHPGADLQENFCR	24,Carbamidomethyl[C];	2350.83	2350.83	5-4-2-0-1	10	NXT	524	4	0.03688	13	0.19633	0.27191	4.28055	1.16393	T	b2+;b3+;b5+;b6+;b8+;y3+;y4+;y5+;y6+;y7+;y10+;y11+;y11++;Y0++;Y1++;Y1++;Y2++;	b6+;y7+;y11+;Y1++;	sp|P00734|THRB_HUMAN	R	NP	134	0	143	0.00292	0.988028	2.26e-21	sp|P00734|THRB_HUMAN/tr|C9JV37|C9JV37_HUMAN/tr|E9PIT3|E9PIT3_HUMAN	21	-0.00324	-0.610834
UGP_01.15234.15234.4.1.dta	2354	4823.93	2619.2	4	QEPERJECFLQHKDDNPNLPR	0,Gln->pyro-Glu[AnyN-termQ];8,Carbamidomethyl[C];	2204.73	2204.77	5-4-2-0-0	6	NXC	978	1	0.00542	4	0.08202	0.0949	1.94186	0.18429	T	y5+;y6+;y7+;y8+;Y1++;	y6+;	sp|P02768|ALBU_HUMAN	K	LV	118	0	123	0.00011	0.041982	4.07e-13	sp|P02768|ALBU_HUMAN/tr|A0A087WWT3|A0A087WWT3_HUMAN/tr|A0A0C4DGB6|A0A0C4DGB6_HUMAN/tr|H7C013|H7C013_HUMAN	7	0.04702	9.74938
UGP_01.15235.15235.3.0.dta	3525	4899.9	1892.84	3	EHEGAIYPDJTTDFQR	-	3007.06	3007.06	6-5-3-0-1	10	NXT	634	3	0.0706	9	0.2283	0.27728	5.19226	1.43973	T	b2+;b3+;b4+;b5+;b6+;b7+;y1+;y3+;y5+;Y1+;Y1++;Y2++;	b5+;b6+;b7+;y3+;Y1+;	sp|P00450|CERU_HUMAN	K	AD	129	0	138	0.00016	0.084485	1.58e-26	sp|P00450|CERU_HUMAN/tr|E9PFZ2|E9PFZ2_HUMAN	11	-9e-05	-0.0183715
UGP_01.15239.15239.4.3.dta	2354	4823.93	2619.2	4	QEPERJECFLQHKDDNPNLPR	0,Gln->pyro-Glu[AnyN-termQ];8,Carbamidomethyl[C];	2204.73	2204.77	5-4-2-0-0	6	NXC	978	3	0.02137	3	0.07126	0.08173	1.94186	0.15871	T	y5+;y6+;y7+;Y1++;Y4++;Y5++;	y6+;	sp|P02768|ALBU_HUMAN	K	LV	118	0.01	123	0.00011	0.041982	4.07e-13	sp|P02768|ALBU_HUMAN/tr|A0A087WWT3|A0A087WWT3_HUMAN/tr|A0A0C4DGB6|A0A0C4DGB6_HUMAN/tr|H7C013|H7C013_HUMAN	7	0.04702	9.74938
UGP_01.15240.15240.4.0.dta	3518	5305.23	2954.4	4	SRYPHKPEIJSTTHPGADLQENFCR	24,Carbamidomethyl[C];	2350.83	2350.83	5-4-2-0-1	10	NXT	524	8	0.09675	18	0.2647	0.31736	5.20762	1.65269	T	b2+;b3+;b5+;b6+;b8+;b21+++;y1+;y3+;y4+;y5+;y6+;y7+;y8+;y10+;y11+;y11++;y12++;y23+++;Y0++;Y1++;Y3++;Y0+++;Y0+++;Y1+++;Y1+++;Y2+++;	b6+;y7+;y11+;y11++;Y1++;Y1+++;	sp|P00734|THRB_HUMAN	R	NP	134	0	143	0.00292	0.988028	2.26e-21	sp|P00734|THRB_HUMAN/tr|C9JV37|C9JV37_HUMAN/tr|E9PIT3|E9PIT3_HUMAN	21	-0.00324	-0.610834
UGP_01.15241.15241.4.1.dta	2354	4823.93	2619.2	4	QEPERJECFLQHKDDNPNLPR	0,Gln->pyro-Glu[AnyN-termQ];8,Carbamidomethyl[C];	2204.73	2204.77	5-4-2-0-0	6	NXC	978	2	0.01624	7	0.12991	0.11292	2.8833	0.32559	T	b1+;y2+;y3+;y5+;y6+;y7+;y10+;Y1++;Y4++;	y6+;y7+;	sp|P02768|ALBU_HUMAN	K	LV	118	0	123	0.00011	0.041982	4.07e-13	sp|P02768|ALBU_HUMAN/tr|A0A087WWT3|A0A087WWT3_HUMAN/tr|A0A0C4DGB6|A0A0C4DGB6_HUMAN/tr|H7C013|H7C013_HUMAN	7	0.04702	9.74938
UGP_01.15243.15243.4.1.dta	2354	4823.93	2619.2	4	QEPERJECFLQHKDDNPNLPR	0,Gln->pyro-Glu[AnyN-termQ];8,Carbamidomethyl[C];	2204.73	2204.77	5-4-2-0-0	6	NXC	978	2	0.0244	4	0.09903	0.09245	1.94186	0.17953	T	b1+;y5+;y6+;y7+;Y1++;Y4++;	y6+;	sp|P02768|ALBU_HUMAN	K	LV	118	0	123	0.00011	0.041982	4.07e-13	sp|P02768|ALBU_HUMAN/tr|A0A087WWT3|A0A087WWT3_HUMAN/tr|A0A0C4DGB6|A0A0C4DGB6_HUMAN/tr|H7C013|H7C013_HUMAN	7	0.04702	9.74938
UGP_01.15244.15244.4.0.dta	2804	5305.23	2954.4	4	SRYPHKPEIJSTTHPGADLQENFCR	24,Carbamidomethyl[C];	2350.83	2350.83	5-4-2-0-1	10	NXT	524	3	0.0439	14	0.19336	0.26317	3.60644	0.9491	T	b2+;b3+;b5+;b6+;b8+;b6++;y1+;y3+;y4+;y5+;y7+;y8+;y11+;y11++;Y0++;Y1++;Y1++;	y7+;y11+;Y1++;	sp|P00734|THRB_HUMAN	R	NP	134	0	143	0.00292	0.988028	2.26e-21	sp|P00734|THRB_HUMAN/tr|C9JV37|C9JV37_HUMAN/tr|E9PIT3|E9PIT3_HUMAN	21	-0.00324	-0.610834
UGP_01.15245.15245.5.0.dta	3518	5435.27	2954.4	5	SRYPHKPEIJSTTHPGADLQENFCR	24,Carbamidomethyl[C];	2480.87	2480.89	4-4-2-0-3	10	NXT	622	7	0.17999	6	0.05638	0.16337	4.05436	0.66236	T	y1+;y4+;y7+;y11+;y11++;y17++;Y1++;Y1+++;Y2+++;Y3+++;Y4+++;Y4+++;Y5+++;	y11++;Y1++;Y1+++;Y4+++;	sp|P00734|THRB_HUMAN	R	NP	134	0	143	0.00292	0.988028	2.26e-21	sp|P00734|THRB_HUMAN/tr|C9JV37|C9JV37_HUMAN/tr|E9PIT3|E9PIT3_HUMAN	21	0.02259	4.15698
UGP_01.15248.15248.4.0.dta	3518	5305.23	2954.4	4	SRYPHKPEIJSTTHPGADLQENFCR	24,Carbamidomethyl[C];	2350.83	2350.83	5-4-2-0-1	10	NXT	542	7	0.11061	14	0.24136	0.30611	4.64982	1.42335	T	b2+;b3+;b5+;b6+;b8+;y1+;y4+;y5+;y6+;y7+;y8+;y10+;y11+;y11++;Y0++;Y1++;Y3++;Y0+++;Y1+++;Y1+++;Y2+++;	y7+;y11+;y11++;Y1++;Y1+++;	sp|P00734|THRB_HUMAN	R	NP	134	0	143	0.00292	0.988028	2.26e-21	sp|P00734|THRB_HUMAN/tr|C9JV37|C9JV37_HUMAN/tr|E9PIT3|E9PIT3_HUMAN	21	0.00024	0.045247
UGP_01.15249.15249.4.0.dta	2354	4823.96	2619.2	4	QEPERJECFLQHKDDNPNLPR	0,Gln->pyro-Glu[AnyN-termQ];8,Carbamidomethyl[C];	2204.76	2204.77	5-4-2-0-0	6	NXC	908	5	0.04716	7	0.13857	0.16959	3.6544	0.61974	T	y2+;y5+;y6+;y7+;y8+;y9+;y10+;Y0++;Y1++;Y3++;Y4++;Y5++;	y6+;y7+;Y1++;	sp|P02768|ALBU_HUMAN	K	LV	118	0	123	0.00011	0.041982	4.07e-13	sp|P02768|ALBU_HUMAN/tr|A0A087WWT3|A0A087WWT3_HUMAN/tr|A0A0C4DGB6|A0A0C4DGB6_HUMAN/tr|H7C013|H7C013_HUMAN	7	0.01648	3.41701
UGP_01.15250.15250.3.0.dta	2804	5159.17	2954.4	3	SRYPHKPEIJSTTHPGADLQENFCR	24,Carbamidomethyl[C];	2204.78	2204.77	5-4-2-0-0	10	NXT	606	4	0.19951	6	0.23558	0.29929	5.47294	1.63797	T	b2+;b6+;y1+;y4+;y7+;y11+;Y0++;Y1++;Y2++;Y3++;	b2+;b6+;y4+;y7+;y11+;Y1++;	sp|P00734|THRB_HUMAN	R	NP	134	0	143	0.00292	0.988028	2.26e-21	sp|P00734|THRB_HUMAN/tr|C9JV37|C9JV37_HUMAN/tr|E9PIT3|E9PIT3_HUMAN	21	-0.00279	-0.54089
UGP_01.15251.15251.6.0.dta	2804	5159.18	2954.4	6	SRYPHKPEIJSTTHPGADLQENFCR	24,Carbamidomethyl[C];	2204.78	2204.77	5-4-2-0-0	10	NXT	582	2	0.00697	22	0.29738	0.33974	3.60644	1.22527	T	b2+;b3+;b5+;b6+;b8+;b6++;b9++;b14++;y1+;y2+;y3+;y4+;y5+;y6+;y7+;y8+;y9+;y10+;y11+;y12+;y11++;y12++;Y0++;Y1++;	b6+;y7+;y11+;	sp|P00734|THRB_HUMAN	R	NP	134	0	143	0.00292	0.988028	2.26e-21	sp|P00734|THRB_HUMAN/tr|C9JV37|C9JV37_HUMAN/tr|E9PIT3|E9PIT3_HUMAN	21	-0.0074	-1.43462
UGP_01.15252.15252.5.0.dta	3	4435.98	2011.11	5	KLHINHNJLTESVGPLPK	-	2424.87	2424.87	6-5-1-0-1	8	NXT	168	8	0.15179	8	0.05388	0.2063	2.73654	0.56456	T	b4+;b6+;y2+;y4+;y5+;y6+;y7+;y10+;Y0++;Y0++;Y1++;Y1++;Y2++;Y3++;Y4++;Y5++;	Y1++;Y4++;	sp|P51884|LUM_HUMAN	K	SL	120	0	127	0.00109	0.541724	4.66e-25	sp|P51884|LUM_HUMAN	14	-0.00044	-0.0992115
UGP_01.15253.15253.5.0.dta	3031	4591.93	2184.08	5	LAGKPTHVJVSVVMAEVDGTC	21,Carbamidomethyl[C];	2407.85	2407.85	5-5-2-0-0	9	NXS	676	0	0	5	0.11142	0.14244	2.04524	0.29133	T	b8+;y1+;y2+;y4+;y5+;	y1+;	sp|P01876|IGHA1_HUMAN	R	Y-	332	0	340	0.00263	1.20362	6.93e-22	sp|P01876|IGHA1_HUMAN/tr|A0A0G2JMB2|A0A0G2JMB2_HUMAN	2	-0.0025	-0.544552
UGP_01.15255.15255.4.0.dta	3525	4753.85	1892.84	4	EHEGAIYPDJTTDFQR	-	2861.01	2861	6-5-3-0-0	10	NXT	710	1	0.00393	9	0.15281	0.20378	3.84588	0.78372	T	b2+;b3+;b4+;b5+;b6+;b7+;b9+;y2+;y3+;Y1++;	b2+;b5+;b7+;	sp|P00450|CERU_HUMAN	K	AD	129	0	138	0.00016	0.084485	1.58e-26	sp|P00450|CERU_HUMAN/tr|E9PFZ2|E9PFZ2_HUMAN	11	-0.00973	-2.04719
UGP_01.15256.15256.5.0.dta	4408	5181.14	2739.26	5	YPHKPEIJSTTHPGADLQENFCR	0,Formyl[AnyN-term];22,Carbamidomethyl[C];	2441.88	2441.88	7-5-0-0-2	8	NXT	880	0	0	9	0.1481	0.1309	2.69222	0.35241	T	y1+;y3+;y4+;y6+;y7+;y8+;y10+;y11+;y11++;	y7+;y11+;	sp|P00734|THRB_HUMAN	R	NP	136	0.01	143	0.0018	0.656876	8.63e-19	sp|P00734|THRB_HUMAN/tr|C9JV37|C9JV37_HUMAN/tr|E9PIT3|E9PIT3_HUMAN	1	0.00328	0.633189
UGP_01.15258.15258.3.0.dta	3	4435.99	2011.11	3	KLHINHNJLTESVGPLPK	-	2424.88	2424.87	6-5-1-0-1	8	NXT	140	5	0.13849	6	0.11251	0.24337	3.48056	0.84708	T	b1+;b4+;y2+;y4+;y5+;y7+;Y0+;Y0++;Y1++;Y2++;Y4++;	y2+;y5+;Y1++;	sp|P51884|LUM_HUMAN	K	SL	120	0	127	0.00109	0.541724	4.66e-25	sp|P51884|LUM_HUMAN	14	-0.01525	-3.43856
UGP_01.15259.15259.3.0.dta	3031	4591.92	2184.08	3	LAGKPTHVJVSVVMAEVDGTC	21,Carbamidomethyl[C];	2407.85	2407.85	5-5-2-0-0	9	NXS	758	0	0	6	0.09439	0.08794	2.04524	0.17987	T	b7+;b8+;y2+;y4+;y5+;y7+;	y5+;	sp|P01876|IGHA1_HUMAN	R	Y-	332	0.01	340	0.00263	1.20362	6.93e-22	sp|P01876|IGHA1_HUMAN/tr|A0A0G2JMB2|A0A0G2JMB2_HUMAN	2	0.00503	1.09564
UGP_01.15262.15262.5.2.dta	2354	4824.98	2619.2	5	QEPERJECFLQHKDDNPNLPR	0,Gln->pyro-Glu[AnyN-termQ];8,Carbamidomethyl[C];	2205.78	2205.79	5-4-1-0-2	6	NXC	938	5	0.06128	6	0.07853	0.14445	2.8833	0.4165	T	y2+;y5+;y6+;y7+;y8+;y9+;Y0++;Y1++;Y1++;Y2++;Y3++;	y6+;Y1++;	sp|P02768|ALBU_HUMAN	K	LV	118	0	123	0.00011	0.041982	4.07e-13	sp|P02768|ALBU_HUMAN/tr|A0A087WWT3|A0A087WWT3_HUMAN/tr|A0A0C4DGB6|A0A0C4DGB6_HUMAN/tr|H7C013|H7C013_HUMAN	7	0.01425	2.95401
UGP_01.15263.15263.4.0.dta	3525	4753.85	1892.84	4	EHEGAIYPDJTTDFQR	-	2861.01	2861	6-5-3-0-0	10	NXT	710	3	0.01676	7	0.14116	0.20734	4.55026	0.94346	T	b2+;b3+;b4+;b5+;b6+;b7+;y3+;Y1+;Y1++;Y1++;	b2+;b5+;b6+;y3+;	sp|P00450|CERU_HUMAN	K	AD	129	0	138	0.00016	0.084485	1.58e-26	sp|P00450|CERU_HUMAN/tr|E9PFZ2|E9PFZ2_HUMAN	11	-0.00973	-2.04719
UGP_01.15265.15265.5.0.dta	2804	5159.19	2954.4	5	SRYPHKPEIJSTTHPGADLQENFCR	24,Carbamidomethyl[C];	2204.79	2204.77	5-4-2-0-0	10	NXT	508	2	0.03382	15	0.27864	0.33104	4.89697	1.62109	T	b2+;b3+;b5+;b6+;b8+;b14++;y4+;y5+;y6+;y7+;y8+;y9+;y10+;y11+;y11++;Y1++;Y1++;	b6+;y7+;y11+;y11++;Y1++;	sp|P00734|THRB_HUMAN	R	NP	134	0	143	0.00292	0.988028	2.26e-21	sp|P00734|THRB_HUMAN/tr|C9JV37|C9JV37_HUMAN/tr|E9PIT3|E9PIT3_HUMAN	21	-0.01817	-3.52255
UGP_01.15271.15271.4.0.dta	2354	4823.96	2619.2	4	QEPERJECFLQHKDDNPNLPR	0,Gln->pyro-Glu[AnyN-termQ];8,Carbamidomethyl[C];	2204.76	2204.77	5-4-2-0-0	6	NXC	926	3	0.06015	4	0.1445	0.13871	3.6544	0.50689	T	y2+;y5+;y6+;y7+;Y1++;Y3++;Y4++;	y6+;y7+;Y1++;	sp|P02768|ALBU_HUMAN	K	LV	118	0	123	0.00011	0.041982	4.07e-13	sp|P02768|ALBU_HUMAN/tr|A0A087WWT3|A0A087WWT3_HUMAN/tr|A0A0C4DGB6|A0A0C4DGB6_HUMAN/tr|H7C013|H7C013_HUMAN	7	0.01121	2.32431
UGP_01.15275.15275.4.0.dta	3525	4753.85	1892.84	4	EHEGAIYPDJTTDFQR	-	2861.01	2861	6-5-3-0-0	10	NXT	702	2	0.01184	8	0.13022	0.20254	3.84588	0.77895	T	b2+;b3+;b5+;b6+;b7+;y3+;y4+;y6+;Y1++;Y1++;	b2+;b5+;b6+;	sp|P00450|CERU_HUMAN	K	AD	129	0	138	0.00016	0.084485	1.58e-26	sp|P00450|CERU_HUMAN/tr|E9PFZ2|E9PFZ2_HUMAN	11	-0.00912	-1.91885
UGP_01.15277.15277.4.0.dta	3031	4795	2184.08	4	LAGKPTHVJVSVVMAEVDGTC	21,Carbamidomethyl[C];	2610.93	2610.93	5-6-2-0-0	9	NXS	750	0	0	5	0.07845	0.08489	2.04524	0.17362	T	b4+;b8+;y2+;y4+;y5+;	y5+;	sp|P01876|IGHA1_HUMAN	R	Y-	332	0.01	340	0.00263	1.20362	6.93e-22	sp|P01876|IGHA1_HUMAN/tr|A0A0G2JMB2|A0A0G2JMB2_HUMAN	2	0.00517	1.07843
UGP_01.15279.15279.3.0.dta	1199	4243.68	1892.84	3	EHEGAIYPDJTTDFQR	-	2350.84	2350.83	5-4-2-0-1	10	NXT	750	3	0.07507	4	0.13032	0.1855	4.36885	0.81044	T	b5+;b6+;b7+;y3+;Y0++;Y1++;Y1++;	b5+;b6+;b7+;Y1++;	sp|P00450|CERU_HUMAN	K	AD	129	0	138	0.00016	0.084485	1.58e-26	sp|P00450|CERU_HUMAN/tr|E9PFZ2|E9PFZ2_HUMAN	11	-0.01319	-3.10888
UGP_01.15290.15290.4.0.dta	3525	4753.85	1892.84	4	EHEGAIYPDJTTDFQR	-	2861.01	2861	6-5-3-0-0	10	NXT	710	2	0.01304	8	0.12179	0.19294	3.84588	0.74201	T	b2+;b3+;b4+;b5+;b6+;b7+;y3+;y4+;Y0++;Y1++;	b2+;b5+;y3+;	sp|P00450|CERU_HUMAN	K	AD	129	0	138	0.00016	0.084485	1.58e-26	sp|P00450|CERU_HUMAN/tr|E9PFZ2|E9PFZ2_HUMAN	11	-0.00997	-2.09769
UGP_01.15291.15291.4.0.dta	3525	4753.85	1892.84	4	EHEGAIYPDJTTDFQR	-	2861.01	2861	6-5-3-0-0	10	NXT	710	3	0.00904	10	0.12344	0.20006	3.84588	0.76939	T	b2+;b3+;b5+;b6+;b7+;y2+;y3+;y4+;y5+;y6+;Y0++;Y1++;Y1++;	b2+;b6+;y3+;	sp|P00450|CERU_HUMAN	K	AD	129	0	138	0.00016	0.084485	1.58e-26	sp|P00450|CERU_HUMAN/tr|E9PFZ2|E9PFZ2_HUMAN	11	-0.00997	-2.09769
UGP_01.15293.15293.4.0.dta	3525	4753.85	1892.84	4	EHEGAIYPDJTTDFQR	-	2861.01	2861	6-5-3-0-0	10	NXT	710	1	0.00615	9	0.13229	0.21896	3.04454	0.66664	T	b2+;b3+;b4+;b5+;b6+;b7+;y2+;y3+;y9+;Y1++;	b2+;b6+;	sp|P00450|CERU_HUMAN	K	AD	129	0	138	0.00016	0.084485	1.58e-26	sp|P00450|CERU_HUMAN/tr|E9PFZ2|E9PFZ2_HUMAN	11	-0.00997	-2.09769
UGP_01.15294.15294.4.0.dta	3525	4753.85	1892.84	4	EHEGAIYPDJTTDFQR	-	2861.01	2861	6-5-3-0-0	10	NXT	710	3	0.01386	7	0.12545	0.19687	3.04454	0.59937	T	b2+;b3+;b4+;b5+;b6+;b7+;y3+;Y0++;Y0++;Y1++;	b2+;b5+;	sp|P00450|CERU_HUMAN	K	AD	129	0	138	0.00016	0.084485	1.58e-26	sp|P00450|CERU_HUMAN/tr|E9PFZ2|E9PFZ2_HUMAN	11	-0.00997	-2.09769
UGP_01.15295.15295.4.0.dta	3525	4753.85	1892.84	4	EHEGAIYPDJTTDFQR	-	2861.01	2861	6-5-3-0-0	10	NXT	710	2	0.01415	10	0.1313	0.23378	3.04454	0.71174	T	b2+;b3+;b4+;b5+;b6+;b7+;y3+;y5+;y6+;y9+;Y1++;Y1++;	b2+;b6+;	sp|P00450|CERU_HUMAN	K	AD	129	0	138	0.00016	0.084485	1.58e-26	sp|P00450|CERU_HUMAN/tr|E9PFZ2|E9PFZ2_HUMAN	11	-0.00997	-2.09769
UGP_01.15296.15296.4.0.dta	3525	4753.85	1892.84	4	EHEGAIYPDJTTDFQR	-	2861.01	2861	6-5-3-0-0	10	NXT	710	6	0.02683	7	0.12063	0.20421	3.04454	0.62171	T	b2+;b3+;b4+;b5+;b6+;b7+;y3+;Y1+;Y1+;Y0++;Y1++;Y1++;Y2++;	b2+;b5+;	sp|P00450|CERU_HUMAN	K	AD	129	0	138	0.00016	0.084485	1.58e-26	sp|P00450|CERU_HUMAN/tr|E9PFZ2|E9PFZ2_HUMAN	11	-0.00997	-2.09769
UGP_01.15299.15299.5.0.dta	4408	5181.14	2739.26	5	YPHKPEIJSTTHPGADLQENFCR	0,Formyl[AnyN-term];22,Carbamidomethyl[C];	2441.88	2441.88	7-5-0-0-2	8	NXT	880	0	0	7	0.15738	0.1403	2.69222	0.37773	T	y1+;y4+;y5+;y7+;y10+;y11+;y11++;	y7+;y11+;	sp|P00734|THRB_HUMAN	R	NP	136	0.01	143	0.0018	0.656876	8.63e-19	sp|P00734|THRB_HUMAN/tr|C9JV37|C9JV37_HUMAN/tr|E9PIT3|E9PIT3_HUMAN	1	0.00329	0.63512
UGP_01.15300.15300.3.0.dta	3525	4753.84	1892.84	3	EHEGAIYPDJTTDFQR	-	2861	2861	6-5-3-0-0	10	NXT	534	5	0.15677	6	0.27782	0.32173	6.35679	2.04519	T	b2+;b3+;b5+;b6+;b7+;y3+;Y1+;Y1++;Y2++;Y3++;Y4++;	b2+;b5+;b6+;b7+;y3+;Y1+;Y1++;	sp|P00450|CERU_HUMAN	K	AD	129	0	138	0.00016	0.084485	1.58e-26	sp|P00450|CERU_HUMAN/tr|E9PFZ2|E9PFZ2_HUMAN	11	0.00307	0.645931
UGP_01.15306.15306.4.0.dta	3169	4921.88	1093.49	4	PDJTTDFQR	-	3828.39	3828.37	10-8-1-0-2	3	NXT	502	1	0.00604	4	0.06864	0.11856	2.09508	0.24839	T	y1+;y3+;y5+;y6+;Y1+;	y3+;	sp|P00450|CERU_HUMAN	Y	AD	136	0.01	138	-0.00079	-0.721808	4.21e-23	sp|P00450|CERU_HUMAN/tr|E9PFZ2|E9PFZ2_HUMAN	1	-0.01573	-3.19658
UGP_01.15307.15307.3.2.dta	3194	4007.52	1461.61	3	EHEGAIYPDJTTD	-	2545.9	2545.89	8-4-1-0-1	10	NXT	122	0	0	5	0.12068	0.16464	3.04454	0.50124	T	b2+;b3+;b5+;b6+;b7+;	b3+;b6+;	sp|P00450|CERU_HUMAN	K	FQ	129	0	138	-0.00298	-2.03748	4.8e-15	sp|P00450|CERU_HUMAN/tr|E9PFZ2|E9PFZ2_HUMAN	1	-0.01093	-2.72805
UGP_01.15311.15311.4.4.dta	3236	3809.48	1604.68	4	CLNGJWTEPPQCK	1,Carbamidomethyl[C];3,Deamidated[N];12,Carbamidomethyl[C];	2204.79	2204.77	5-4-2-0-0	5	NXT	284	2	0.00852	6	0.22915	0.24434	2.06085	0.50356	T	y2+;y3+;y4+;y5+;y6+;y7+;Y0+;Y0++;	y5+;	sp|Q03591|FHR1_HUMAN	M	DS	190	0	194	-0.00139	-0.865684	1.85e-19	sp|Q03591|FHR1_HUMAN/sp|P08603|CFAH_HUMAN	1	-0.02037	-5.34858
UGP_01.15313.15313.3.2.dta	765	3326.33	1121.56	3	FJDTEVLQR	-	2204.78	2204.77	5-4-2-0-0	2	NXT	248	6	0.13836	4	0.02631	0.14741	3.09101	0.45564	T	y2+;y4+;y6+;y7+;Y0+;Y1+;Y2+;Y3+;Y4+;Y5+;	Y1+;Y4+;	sp|P43251|BTD_HUMAN	R	LS	149	0	150	-0.00209	-1.86185	7.13e-15	sp|P43251|BTD_HUMAN/tr|C9JSN9|C9JSN9_HUMAN	7	-0.0035	-1.05253
UGP_01.15313.15313.4.0.dta	3	4435.96	2011.11	4	KLHINHNJLTESVGPLPK	-	2424.85	2424.87	6-5-1-0-1	8	NXT	230	9	0.09395	6	0.06099	0.19621	2.73654	0.53694	T	b4+;b5+;y2+;y5+;y6+;y7+;Y0++;Y0++;Y1++;Y1++;Y2++;Y3++;Y3++;Y4++;Y3+++;	y2+;Y1++;	sp|P51884|LUM_HUMAN	K	SL	120	0	127	0.00109	0.541724	4.66e-25	sp|P51884|LUM_HUMAN	14	0.01776	4.00457
UGP_01.15314.15314.4.2.dta	3525	4753.85	1892.84	4	EHEGAIYPDJTTDFQR	-	2861.01	2861	6-5-3-0-0	10	NXT	708	6	0.01821	14	0.11843	0.26316	3.04454	0.80119	T	b2+;b3+;b4+;b5+;b6+;b7+;y2+;y3+;y4+;y5+;y6+;y7+;y9+;y10+;Y1+;Y1+;Y0++;Y1++;Y1++;Y2++;	b2+;b5+;	sp|P00450|CERU_HUMAN	K	AD	129	0	138	0.00016	0.084485	1.58e-26	sp|P00450|CERU_HUMAN/tr|E9PFZ2|E9PFZ2_HUMAN	11	-0.00967	-2.03457
UGP_01.15315.15315.4.2.dta	3525	4753.85	1892.84	4	EHEGAIYPDJTTDFQR	-	2861.01	2861	6-5-3-0-0	10	NXT	708	5	0.01201	12	0.12347	0.23603	3.04454	0.7186	T	b2+;b3+;b4+;b5+;b6+;b7+;y2+;y3+;y4+;y5+;y6+;y9+;Y1+;Y1+;Y0++;Y1++;Y1++;	b2+;b5+;	sp|P00450|CERU_HUMAN	K	AD	129	0	138	0.00016	0.084485	1.58e-26	sp|P00450|CERU_HUMAN/tr|E9PFZ2|E9PFZ2_HUMAN	11	-0.00967	-2.03457
UGP_01.15316.15316.4.0.dta	3	4435.96	2011.11	4	KLHINHNJLTESVGPLPK	-	2424.85	2424.87	6-5-1-0-1	8	NXT	230	4	0.08823	5	0.05393	0.16524	2.73654	0.45217	T	b4+;y2+;y4+;y5+;y7+;Y0++;Y1++;Y1++;Y2++;	y5+;Y1++;	sp|P51884|LUM_HUMAN	K	SL	120	0	127	0.00109	0.541724	4.66e-25	sp|P51884|LUM_HUMAN	14	0.01776	4.00457
UGP_01.15317.15317.3.1.dta	765	3326.33	1121.56	3	FJDTEVLQR	-	2204.78	2204.77	5-4-2-0-0	2	NXT	248	6	0.17491	4	0.03272	0.17951	3.09101	0.55485	T	y1+;y4+;y6+;y7+;Y0+;Y1+;Y2+;Y3+;Y4+;Y5+;	Y1+;Y4+;	sp|P43251|BTD_HUMAN	R	LS	149	0	150	-0.00209	-1.86185	7.13e-15	sp|P43251|BTD_HUMAN/tr|C9JSN9|C9JSN9_HUMAN	7	-0.0035	-1.05253
UGP_01.15317.15317.4.0.dta	3	4435.96	2011.11	4	KLHINHNJLTESVGPLPK	-	2424.85	2424.87	6-5-1-0-1	8	NXT	230	8	0.10679	8	0.06347	0.1942	2.73654	0.53145	T	b3+;b4+;y2+;y4+;y5+;y7+;y8+;y6++;Y0++;Y0++;Y1++;Y1++;Y2++;Y3++;Y4++;Y3+++;	y5+;Y1++;	sp|P51884|LUM_HUMAN	K	SL	120	0	127	0.00109	0.541724	4.66e-25	sp|P51884|LUM_HUMAN	14	0.01776	4.00457
UGP_01.15318.15318.4.0.dta	4408	5181.15	2739.26	4	YPHKPEIJSTTHPGADLQENFCR	0,Formyl[AnyN-term];22,Carbamidomethyl[C];	2441.89	2441.88	7-5-0-0-2	8	NXT	850	0	0	4	0.11956	0.08986	2.69222	0.24191	T	y1+;y4+;y7+;y11+;	y7+;y11+;	sp|P00734|THRB_HUMAN	R	NP	136	0.01	143	0.0018	0.656876	8.63e-19	sp|P00734|THRB_HUMAN/tr|C9JV37|C9JV37_HUMAN/tr|E9PIT3|E9PIT3_HUMAN	1	-0.00572	-1.10422
UGP_01.15319.15319.5.0.dta	2354	4823.97	2619.2	5	QEPERJECFLQHKDDNPNLPR	0,Gln->pyro-Glu[AnyN-termQ];8,Carbamidomethyl[C];	2204.77	2204.77	5-4-2-0-0	6	NXC	860	2	0.02696	10	0.13702	0.16086	2.8833	0.46381	T	y1+;y2+;y3+;y5+;y6+;y7+;y8+;y9+;y10+;y10++;Y1++;Y1++;	y6+;Y1++;	sp|P02768|ALBU_HUMAN	K	LV	118	0	123	0.00011	0.041982	4.07e-13	sp|P02768|ALBU_HUMAN/tr|A0A087WWT3|A0A087WWT3_HUMAN/tr|A0A0C4DGB6|A0A0C4DGB6_HUMAN/tr|H7C013|H7C013_HUMAN	7	0.00277	0.574336
UGP_01.15320.15320.4.0.dta	3525	4899.9	1892.84	4	EHEGAIYPDJTTDFQR	-	3007.06	3007.06	6-5-3-0-1	10	NXT	634	5	0.04009	6	0.16346	0.22765	4.55026	1.03588	T	b2+;b3+;b5+;b6+;b7+;y3+;Y1+;Y1+;Y0++;Y1++;Y2++;	b2+;b5+;b6+;y3+;	sp|P00450|CERU_HUMAN	K	AD	129	0	138	0.00016	0.084485	1.58e-26	sp|P00450|CERU_HUMAN/tr|E9PFZ2|E9PFZ2_HUMAN	11	-0.00018	-0.036743
UGP_01.15323.15323.3.0.dta	3525	4608.8	1892.84	3	EHEGAIYPDJTTDFQR	-	2715.96	2715.96	6-5-2-0-1	10	NXT	672	1	0.03379	5	0.23836	0.2315	5.79052	1.34051	T	b2+;b5+;b6+;b7+;y3+;Y1++;	b2+;b5+;b6+;b7+;y3+;Y1++;	sp|P00450|CERU_HUMAN	K	AD	129	0	138	0.00016	0.084485	1.58e-26	sp|P00450|CERU_HUMAN/tr|E9PFZ2|E9PFZ2_HUMAN	11	0.00177	0.384132
UGP_01.15324.15324.5.0.dta	2354	4823.97	2619.2	5	QEPERJECFLQHKDDNPNLPR	0,Gln->pyro-Glu[AnyN-termQ];8,Carbamidomethyl[C];	2204.77	2204.77	5-4-2-0-0	6	NXC	860	4	0.04302	7	0.14386	0.1642	3.6544	0.60004	T	y1+;y2+;y5+;y6+;y7+;y8+;y9+;Y1++;Y2++;Y3++;Y4++;	y6+;y7+;Y1++;	sp|P02768|ALBU_HUMAN	K	LV	118	0	123	0.00011	0.041982	4.07e-13	sp|P02768|ALBU_HUMAN/tr|A0A087WWT3|A0A087WWT3_HUMAN/tr|A0A0C4DGB6|A0A0C4DGB6_HUMAN/tr|H7C013|H7C013_HUMAN	7	0.00277	0.574336
UGP_01.15332.15332.4.0.dta	1237	4003.75	2381.17	4	NJATVHEQVGGPSLTSDLQAQSK	-	1622.58	1622.58	5-4-0-0-0	2	NXT	316	6	0.21502	9	0.11616	0.22026	4.66219	1.02689	T	b6+;y2+;y3+;y4+;y6+;y8+;y9+;y13+;y14+;Y0++;Y0++;Y1++;Y1++;Y2++;Y4++;	y4+;y6+;y14+;Y0++;Y1++;	sp|P04004|VTNC_HUMAN	K	GN	85	0	86	0.01275	5.35227	4.14e-28	sp|P04004|VTNC_HUMAN/tr|F5GX75|F5GX75_HUMAN	8	-0.00199	-0.497159
UGP_01.15337.15337.4.3.dta	3525	4753.85	1892.84	4	EHEGAIYPDJTTDFQR	-	2861.01	2861	6-5-3-0-0	10	NXT	708	5	0.00866	14	0.10903	0.24343	3.04454	0.74114	T	b2+;b3+;b5+;b6+;b7+;b9+;y2+;y3+;y4+;y5+;y6+;y7+;y9+;y10+;Y1+;Y0++;Y0++;Y1++;Y1++;	b2+;b5+;	sp|P00450|CERU_HUMAN	K	AD	129	0	138	0.00016	0.084485	1.58e-26	sp|P00450|CERU_HUMAN/tr|E9PFZ2|E9PFZ2_HUMAN	11	-0.00956	-2.01142
UGP_01.15338.15338.5.0.dta	3581	4753.84	2092.88	5	EEVMCLNGJWTEPPQCK	5,Carbamidomethyl[C];7,Deamidated[N];16,Carbamidomethyl[C];	2660.96	2660.96	8-6-0-0-1	9	NXT	560	0	0	5	0.14115	0.20948	2.0649	0.43256	T	y2+;y4+;y5+;y6+;y7+;	y5+;	sp|Q03591|FHR1_HUMAN	D	DS	186	0	194	-0.00214	-1.02204	2.68e-23	sp|Q03591|FHR1_HUMAN/sp|P08603|CFAH_HUMAN	1	-0.00486	-1.02255
UGP_01.15339.15339.5.2.dta	3581	4753.84	2092.88	5	EEVMCLNGJWTEPPQCK	5,Carbamidomethyl[C];7,Deamidated[N];16,Carbamidomethyl[C];	2660.96	2660.96	8-6-0-0-1	9	NXT	560	0	0	5	0.15898	0.22051	2.0649	0.45533	T	y2+;y4+;y5+;y7+;y8+;	y5+;	sp|Q03591|FHR1_HUMAN	D	DS	186	0	194	-0.00214	-1.02204	2.68e-23	sp|Q03591|FHR1_HUMAN/sp|P08603|CFAH_HUMAN	1	-0.00486	-1.02255
UGP_01.15342.15342.4.0.dta	2354	4823.99	2619.2	4	QEPERJECFLQHKDDNPNLPR	0,Gln->pyro-Glu[AnyN-termQ];8,Carbamidomethyl[C];	2204.79	2204.77	5-4-2-0-0	6	NXC	846	6	0.05499	6	0.07114	0.09561	1.94186	0.18567	T	y1+;y2+;y3+;y5+;y7+;y10+;Y0++;Y0++;Y1++;Y1++;Y4++;Y5++;	y7+;	sp|P02768|ALBU_HUMAN	K	LV	118	0	123	0.00011	0.041982	4.07e-13	sp|P02768|ALBU_HUMAN/tr|A0A087WWT3|A0A087WWT3_HUMAN/tr|A0A0C4DGB6|A0A0C4DGB6_HUMAN/tr|H7C013|H7C013_HUMAN	7	-0.01644	-3.40867
UGP_01.15343.15343.3.0.dta	3525	4097.6	1892.84	3	EHEGAIYPDJTTDFQR	-	2204.76	2204.77	5-4-2-0-0	10	NXT	424	1	0.02986	5	0.15046	0.18867	4.55026	0.8585	T	b2+;b4+;b5+;b6+;y3+;Y1+;	b2+;b6+;y3+;Y1+;	sp|P00450|CERU_HUMAN	K	AD	129	0	138	0.00016	0.084485	1.58e-26	sp|P00450|CERU_HUMAN/tr|E9PFZ2|E9PFZ2_HUMAN	11	0.01081	2.63878
UGP_01.15344.15344.3.0.dta	765	3326.33	1121.56	3	FJDTEVLQR	-	2204.78	2204.77	5-4-2-0-0	2	NXT	248	8	0.17849	7	0.067	0.23264	3.90115	0.90758	T	y1+;y2+;y3+;y4+;y5+;y6+;y7+;Y0+;Y0+;Y1+;Y1+;Y2+;Y3+;Y4+;Y5+;	y6+;Y1+;Y4+;	sp|P43251|BTD_HUMAN	R	LS	149	0	150	-0.00209	-1.86185	7.13e-15	sp|P43251|BTD_HUMAN/tr|C9JSN9|C9JSN9_HUMAN	7	-0.00336	-1.01043
UGP_01.15350.15350.4.0.dta	765	3326.33	1121.56	4	FJDTEVLQR	-	2204.77	2204.77	5-4-2-0-0	2	NXT	220	6	0.21443	5	0.07966	0.23226	3.90115	0.90607	T	y1+;y4+;y5+;y6+;y7+;Y0+;Y0+;Y1+;Y1+;Y2+;Y3+;	y6+;Y0+;Y1+;	sp|P43251|BTD_HUMAN	R	LS	149	0	150	-0.00209	-1.86185	7.13e-15	sp|P43251|BTD_HUMAN/tr|C9JSN9|C9JSN9_HUMAN	7	-0.00119	-0.35786
UGP_01.15351.15351.5.0.dta	3525	4753.84	1892.84	5	EHEGAIYPDJTTDFQR	-	2861	2861	6-5-3-0-0	10	NXT	560	0	0	7	0.11069	0.19066	3.04454	0.58047	T	b2+;b3+;b5+;b6+;b7+;y3+;y10+;	b2+;b6+;	sp|P00450|CERU_HUMAN	K	AD	129	0	138	0.00016	0.084485	1.58e-26	sp|P00450|CERU_HUMAN/tr|E9PFZ2|E9PFZ2_HUMAN	11	0.00212	0.44605
UGP_01.15354.15354.4.0.dta	3525	4899.9	1892.84	4	EHEGAIYPDJTTDFQR	-	3007.06	3007.06	6-5-3-0-1	10	NXT	634	4	0.03827	9	0.16629	0.23749	4.55026	1.08066	T	b2+;b3+;b4+;b5+;b6+;b7+;y1+;y2+;y3+;Y1+;Y1+;Y1++;Y1++;	b2+;b5+;b6+;y3+;	sp|P00450|CERU_HUMAN	K	AD	129	0	138	0.00016	0.084485	1.58e-26	sp|P00450|CERU_HUMAN/tr|E9PFZ2|E9PFZ2_HUMAN	11	-0.0002	-0.0408256
UGP_01.15359.15359.4.0.dta	783	4274.7	1413.7	4	ITYSIVQTJCSK	10,Carbamidomethyl[C];	2861	2861	6-5-3-0-0	9	NXS	774	4	0.09321	4	0.01376	0.10173	3.05561	0.31085	T	b4+;b6+;y5+;y7+;Y0+;Y0+;Y1+;Y2+;	Y0+;Y1+;	sp|P01042|KNG1_HUMAN	R	EN	197	0	205	6e-05	0.042412	1.13e-15	sp|P01042|KNG1_HUMAN	13	0.00432	1.01084
UGP_01.15360.15360.4.0.dta	3	4232.9	2011.11	4	KLHINHNJLTESVGPLPK	-	2221.8	2221.79	6-4-1-0-1	8	NXT	136	1	0.04108	4	0.05792	0.16029	2.73654	0.43864	T	b1+;y2+;y5+;y7+;Y1++;	y2+;Y1++;	sp|P51884|LUM_HUMAN	K	SL	120	0	127	0.00109	0.541724	4.66e-25	sp|P51884|LUM_HUMAN	14	-0.00912	-2.15506
UGP_01.15362.15362.5.1.dta	2324	4770.96	870.515	5	KVJASVPR	-	3900.44	3900.4	9-7-2-0-3	3	NXS	1162	0	0	3	0.11934	0.14518	3.10363	0.45058	T	b1+;y1+;y2+;	b1+;y2+;	sp|P51693|APLP1_HUMAN	R	GF	549	0	551	0.00021	0.240964	2.86e-16	sp|P51693|APLP1_HUMAN/tr|B7Z4G8|B7Z4G8_HUMAN/tr|F5GZ08|F5GZ08_HUMAN/tr|K7EMN4|K7EMN4_HUMAN/tr|S4R3U6|S4R3U6_HUMAN	7	-0.04619	-9.68345
UGP_01.15364.15364.4.2.dta	2354	4823.99	2619.2	4	QEPERJECFLQHKDDNPNLPR	0,Gln->pyro-Glu[AnyN-termQ];8,Carbamidomethyl[C];	2204.79	2204.77	5-4-2-0-0	6	NXC	832	1	0.01386	4	0.08982	0.09281	1.94186	0.18023	T	y2+;y5+;y6+;y7+;Y4++;	y6+;	sp|P02768|ALBU_HUMAN	K	LV	118	0	123	0.00011	0.041982	4.07e-13	sp|P02768|ALBU_HUMAN/tr|A0A087WWT3|A0A087WWT3_HUMAN/tr|A0A0C4DGB6|A0A0C4DGB6_HUMAN/tr|H7C013|H7C013_HUMAN	7	-0.01821	-3.77566
UGP_01.15366.15366.3.0.dta	4168	4003.75	2381.17	3	NJATVHEQVGGPSLTSDLQAQSK	0,Carbamyl[AnyN-term];	1622.58	1622.58	5-4-0-0-0	2	NXT	316	4	0.15648	4	0.10375	0.15469	4.28055	0.66215	T	y3+;y4+;y6+;y14+;Y0++;Y0++;Y1++;Y1++;	y4+;Y0++;Y1++;Y1++;	sp|P04004|VTNC_HUMAN	K	GN	85	0	86	-0.00334	-1.37723	3.55e-42	sp|P04004|VTNC_HUMAN/tr|F5GX75|F5GX75_HUMAN	1	-0.00205	-0.512148
UGP_01.15367.15367.5.0.dta	2324	4770.96	870.515	5	KVJASVPR	-	3900.44	3900.4	9-7-2-0-3	3	NXS	1162	0	0	3	0.08396	0.13413	3.10363	0.41628	T	b1+;y1+;y2+;	b1+;y2+;	sp|P51693|APLP1_HUMAN	R	GF	549	0	551	0.00021	0.240964	2.86e-16	sp|P51693|APLP1_HUMAN/tr|B7Z4G8|B7Z4G8_HUMAN/tr|F5GZ08|F5GZ08_HUMAN/tr|K7EMN4|K7EMN4_HUMAN/tr|S4R3U6|S4R3U6_HUMAN	7	-0.04619	-9.68345
UGP_01.15370.15370.4.0.dta	3990	4794.92	1996.93	4	JECFLQHKDDNPNLPR	3,Carbamidomethyl[C];	2797.99	2798.02	4-7-2-0-1	1	NXC	1120	0	0	4	0.07846	0.13037	1.85592	0.24195	T	b11+;b4++;y1+;y2+;	y2+;	sp|P02768|ALBU_HUMAN	R	LV	123	0	123	-0.00155	-0.77581	3.88e-05	sp|P02768|ALBU_HUMAN/tr|A0A087WWT3|A0A087WWT3_HUMAN/tr|A0A0C4DGB6|A0A0C4DGB6_HUMAN/tr|H7C013|H7C013_HUMAN	2	0.02559	5.33805
UGP_01.15376.15376.5.0.dta	3500	4771	2451.15	5	HKPEIJSTTHPGADLQENFCR	20,Carbamidomethyl[C];	2319.85	2319.84	5-6-1-0-0	6	NXT	784	0	0	8	0.13004	0.14876	2.86934	0.42685	T	b2+;b3+;b16++;y6+;y7+;y10+;y11+;y19++;	b2+;y11+;	sp|P00734|THRB_HUMAN	P	NP	138	0	143	0.00446	1.81882	8.06e-14	sp|P00734|THRB_HUMAN/tr|C9JV37|C9JV37_HUMAN/tr|E9PIT3|E9PIT3_HUMAN	2	-0.01919	-4.02305
UGP_01.15378.15378.4.0.dta	2804	5159.17	2954.4	4	SRYPHKPEIJSTTHPGADLQENFCR	24,Carbamidomethyl[C];	2204.77	2204.77	5-4-2-0-0	10	NXT	620	3	0.05355	14	0.33592	0.35413	5.47294	1.93814	T	b2+;b5+;b6+;y1+;y4+;y5+;y6+;y7+;y8+;y9+;y10+;y11+;y11++;y12++;Y1++;Y1++;Y4++;	b6+;y4+;y7+;y11+;y11++;Y1++;	sp|P00734|THRB_HUMAN	R	NP	134	0	143	0.00292	0.988028	2.26e-21	sp|P00734|THRB_HUMAN/tr|C9JV37|C9JV37_HUMAN/tr|E9PIT3|E9PIT3_HUMAN	21	0.00043	0.0833631
UGP_01.15379.15379.4.1.dta	3990	4794.92	1996.93	4	JECFLQHKDDNPNLPR	3,Carbamidomethyl[C];	2797.99	2798.02	4-7-2-0-1	1	NXC	1120	1	0.00492	3	0.0682	0.12897	1.85592	0.23935	T	b11+;y1+;y2+;Y1+++;	y2+;	sp|P02768|ALBU_HUMAN	R	LV	123	0	123	-0.00155	-0.77581	3.88e-05	sp|P02768|ALBU_HUMAN/tr|A0A087WWT3|A0A087WWT3_HUMAN/tr|A0A0C4DGB6|A0A0C4DGB6_HUMAN/tr|H7C013|H7C013_HUMAN	2	0.02559	5.33805
UGP_01.15380.15380.5.0.dta	3500	4771	2451.15	5	HKPEIJSTTHPGADLQENFCR	20,Carbamidomethyl[C];	2319.85	2319.84	5-6-1-0-0	6	NXT	784	1	0.00636	8	0.1293	0.16803	2.86934	0.48212	T	b2+;b3+;y1+;y4+;y7+;y10+;y11+;y19++;Y1++;	b2+;y11+;	sp|P00734|THRB_HUMAN	P	NP	138	0	143	0.00446	1.81882	8.06e-14	sp|P00734|THRB_HUMAN/tr|C9JV37|C9JV37_HUMAN/tr|E9PIT3|E9PIT3_HUMAN	2	-0.01919	-4.02305
UGP_01.15384.15384.4.3.dta	541	4776.01	1270.71	4	KIJSSLQLPDR	-	3505.3	3505.29	8-8-0-0-4	3	NXS	558	0	0	3	0.04665	0.09409	2.00312	0.18847	T	b1+;y1+;y9++;	y1+;	sp|Q9NPR2|SEM4B_HUMAN	R	VL	403	0.01	405	-0.00015	-0.117953	1.79e-08	sp|Q9NPR2|SEM4B_HUMAN/tr|H0YMZ3|H0YMZ3_HUMAN/tr|J3KNP4|J3KNP4_HUMAN	12	-0.01274	-2.66805
UGP_01.15385.15385.3.0.dta	2557	3471.36	1266.56	3	LGJWSAMPSCK	7,Oxidation[M];10,Carbamidomethyl[C];	2204.8	2204.77	5-4-2-0-0	3	NXS	210	3	0.08202	3	0.03979	0.12428	3.06703	0.38118	T	b7+;y4+;y5+;Y0+;Y1+;Y3+;	y4+;Y1+;	sp|P02749|APOH_HUMAN	K	AS	251	0	253	0.00075	0.591695	1.68e-17	sp|P02749|APOH_HUMAN/tr|J3KS17|J3KS17_HUMAN	13	-0.02789	-8.03658
UGP_01.15385.15385.4.3.dta	743	4623.87	1394.65	4	KLGJWSAMPSCK	8,Oxidation[M];11,Carbamidomethyl[C];	3229.22	3229.19	7-6-0-0-6	4	NXS	1056	0	0	4	0.07355	0.08526	1.99039	0.16969	T	b1+;y4+;y5+;y11+;	y4+;	sp|P02749|APOH_HUMAN	T	AS	250	0.01	253	0.00032	0.229286	9.94e-15	sp|P02749|APOH_HUMAN/tr|J3KS17|J3KS17_HUMAN	1	-0.02259	-4.88656
UGP_01.15387.15387.5.0.dta	3501	4771	2451.15	5	HKPEIJSTTHPGADLQENFCR	20,Carbamidomethyl[C];	2319.85	2319.84	5-6-1-0-0	6	NXT	784	1	0.00371	7	0.112	0.14305	3.03913	0.43474	T	b2+;b3+;y1+;y4+;y5+;y7+;y11+;Y1++;	b2+;y11+;	sp|P00734|THRB_HUMAN	P	NP	138	0	143	0.00446	1.81882	8.06e-14	sp|P00734|THRB_HUMAN/tr|C9JV37|C9JV37_HUMAN/tr|E9PIT3|E9PIT3_HUMAN	2	-0.01919	-4.02305
UGP_01.15389.15389.4.0.dta	3263	3808.48	1608.68	4	EHEGAIYPDJTTDF	-	2199.8	2199.83	3-7-0-0-2	10	NXT	270	0	0	6	0.06858	0.10968	3.03913	0.33332	T	b2+;b3+;b4+;b5+;b6+;b7+;	b2+;b5+;	sp|P00450|CERU_HUMAN	K	QR	129	0.01	138	0.00185	1.14931	9.47e-13	sp|P00450|CERU_HUMAN/tr|E9PFZ2|E9PFZ2_HUMAN	1	0.03397	8.92202
UGP_01.15389.15389.5.1.dta	3525	4753.84	1892.84	5	EHEGAIYPDJTTDFQR	-	2861	2861	6-5-3-0-0	10	NXT	592	0	0	7	0.08317	0.15862	3.04454	0.48292	T	b2+;b3+;b4+;b5+;b6+;b7+;y3+;	b2+;b5+;	sp|P00450|CERU_HUMAN	K	AD	129	0	138	0.00016	0.084485	1.58e-26	sp|P00450|CERU_HUMAN/tr|E9PFZ2|E9PFZ2_HUMAN	11	-0.00174	-0.366097
UGP_01.15390.15390.4.0.dta	783	4274.7	1413.7	4	ITYSIVQTJCSK	10,Carbamidomethyl[C];	2861	2861	6-5-3-0-0	9	NXS	772	2	0.06589	3	0.01483	0.09696	3.05561	0.29626	T	y4+;y5+;y7+;Y0+;Y1+;	Y0+;Y1+;	sp|P01042|KNG1_HUMAN	R	EN	197	0	205	6e-05	0.042412	1.13e-15	sp|P01042|KNG1_HUMAN	13	0.00318	0.744088
UGP_01.15392.15392.4.0.dta	1433	4794.92	1421.72	4	KVSJVSCQASVSR	7,Carbamidomethyl[C];	3373.2	3373.21	7-6-2-0-3	4	NXS	1120	0	0	3	0.05035	0.0703	2.93248	0.20616	T	b1+;b12++;y1+;	b1+;y1+;	sp|P55058|PLTP_HUMAN	M	MH	140	0.01	143	-4e-05	-0.028116	1.07e-13	sp|P55058|PLTP_HUMAN	1	0.00768	1.60203
UGP_01.15395.15395.3.0.dta	2557	3471.36	1266.56	3	LGJWSAMPSCK	7,Oxidation[M];10,Carbamidomethyl[C];	2204.8	2204.77	5-4-2-0-0	3	NXS	222	4	0.09021	3	0.03786	0.1288	3.06703	0.39504	T	b7+;y4+;y5+;Y0+;Y1+;Y3+;Y5+;	y4+;Y1+;	sp|P02749|APOH_HUMAN	K	AS	251	0	253	0.00075	0.591695	1.68e-17	sp|P02749|APOH_HUMAN/tr|J3KS17|J3KS17_HUMAN	13	-0.03047	-8.78
UGP_01.15401.15401.4.0.dta	1237	4003.75	2381.17	4	NJATVHEQVGGPSLTSDLQAQSK	-	1622.58	1622.58	5-4-0-0-0	2	NXT	318	4	0.07972	18	0.25941	0.31857	5.22088	1.66322	T	b2+;b3+;b4+;b7+;b8+;b9+;b11+;y2+;y3+;y5+;y6+;y7+;y8+;y9+;y12+;y13+;y14+;y18++;Y0++;Y0++;Y1++;Y1++;	y2+;y5+;y6+;y9+;y14+;Y1++;	sp|P04004|VTNC_HUMAN	K	GN	85	0	86	0.01275	5.35227	4.14e-28	sp|P04004|VTNC_HUMAN/tr|F5GX75|F5GX75_HUMAN	8	-0.00243	-0.607083
UGP_01.15405.15405.4.0.dta	3966	4003.75	2381.17	4	NJATVHEQVGGPSLTSDLQAQSK	-	1622.58	1622.58	5-4-0-0-0	2	NXT	318	3	0.06919	16	0.25887	0.27163	6.3126	1.71472	T	b3+;b6+;b7+;b8+;b9+;b11+;y2+;y3+;y5+;y6+;y8+;y9+;y12+;y13+;y14+;y16+;Y0++;Y1++;Y1++;	y2+;y3+;y6+;y8+;y9+;y14+;Y1++;	sp|P04004|VTNC_HUMAN	K	GN	85	0	86	0.01275	5.35227	4.14e-28	sp|P04004|VTNC_HUMAN/tr|F5GX75|F5GX75_HUMAN	8	-0.00243	-0.607083
UGP_01.15406.15406.4.0.dta	3500	4770.99	2451.15	4	HKPEIJSTTHPGADLQENFCR	20,Carbamidomethyl[C];	2319.84	2319.84	5-6-1-0-0	6	NXT	912	1	0.00319	7	0.09571	0.13843	2.86934	0.3972	T	b2+;b14++;y1+;y7+;y9+;y11+;y19++;Y0++;	b2+;y11+;	sp|P00734|THRB_HUMAN	P	NP	138	0	143	0.00446	1.81882	8.06e-14	sp|P00734|THRB_HUMAN/tr|C9JV37|C9JV37_HUMAN/tr|E9PIT3|E9PIT3_HUMAN	2	-0.00479	-1.0042
UGP_01.15408.15408.4.1.dta	1936	4770.99	2241.14	4	LADVEDLIQQQISJDTVSPR	-	2529.85	2529.9	7-4-1-0-2	14	NXT	912	0	0	4	0.12116	0.07918	3.64194	0.28837	T	b11++;y1+;y2+;y3+;	b11++;y1+;y2+;	sp|Q96IY4|CBPB2_HUMAN	L	AS	95	0.01	108	0.00161	0.71807	1.78e-24	sp|Q96IY4|CBPB2_HUMAN/tr|A0A087WSY5|A0A087WSY5_HUMAN	1	0.04668	9.7863
UGP_01.15410.15410.4.0.dta	2997	4624.94	2711.26	4	YPHKPEIJSTTHPGADLQENFCR	22,Carbamidomethyl[C];	1913.68	1913.68	5-4-1-0-0	8	NXT	796	2	0.02501	8	0.11964	0.15493	2.85919	0.44296	T	b3+;b4+;y3+;y4+;y7+;y10+;y11+;y21++;Y0++;Y1++;	y7+;y11+;	sp|P00734|THRB_HUMAN	R	NP	136	0	143	-0.0038	-1.40105	6.75e-18	sp|P00734|THRB_HUMAN/tr|C9JV37|C9JV37_HUMAN/tr|E9PIT3|E9PIT3_HUMAN	20	-0.00162	-0.350351
UGP_01.15413.15413.3.0.dta	1199	4462.73	1892.84	3	EHEGAIYPDJTTDFQR	-	2569.89	2569.9	6-5-2-0-0	10	NXT	480	1	0.05056	3	0.11979	0.13579	2.909	0.395	T	b6+;b7+;y3+;Y1++;	b7+;Y1++;	sp|P00450|CERU_HUMAN	K	AD	129	0	138	0.00016	0.084485	1.58e-26	sp|P00450|CERU_HUMAN/tr|E9PFZ2|E9PFZ2_HUMAN	11	0.01633	3.66004
UGP_01.15416.15416.5.0.dta	3518	5159.18	2954.4	5	SRYPHKPEIJSTTHPGADLQENFCR	24,Carbamidomethyl[C];	2204.78	2204.77	5-4-2-0-0	10	NXT	566	5	0.12848	10	0.15894	0.24381	4.05436	0.98848	T	b6+;b8+;b6++;y4+;y5+;y6+;y7+;y11+;y11++;y14++;Y4++;Y1+++;Y3+++;Y4+++;Y5+++;	y7+;y11+;Y1+++;Y4+++;	sp|P00734|THRB_HUMAN	R	NP	134	0	143	0.00292	0.988028	2.26e-21	sp|P00734|THRB_HUMAN/tr|C9JV37|C9JV37_HUMAN/tr|E9PIT3|E9PIT3_HUMAN	21	-0.0099	-1.91928
UGP_01.15417.15417.4.0.dta	2979	4624.94	2548.2	4	PHKPEIJSTTHPGADLQENFCR	21,Carbamidomethyl[C];	2076.74	2076.75	6-4-0-0-2	7	NXT	796	1	0.00377	9	0.15292	0.15331	2.70117	0.4141	T	b2+;b3+;b13+++;y1+;y3+;y4+;y7+;y8+;y11+;Y4+++;	b13+++;y11+;	sp|P00734|THRB_HUMAN	Y	NP	137	0	143	-0.0036	-1.41222	1.86e-13	sp|P00734|THRB_HUMAN/tr|C9JV37|C9JV37_HUMAN/tr|E9PIT3|E9PIT3_HUMAN	1	0.00844	1.82529
UGP_01.15418.15418.4.0.dta	3501	4770.99	2451.15	4	HKPEIJSTTHPGADLQENFCR	20,Carbamidomethyl[C];	2319.84	2319.84	5-6-1-0-0	6	NXT	858	1	0.0026	7	0.07084	0.11734	3.03913	0.35662	T	b2+;b3+;y1+;y4+;y7+;y9+;y11+;Y1++;	b2+;y1+;	sp|P00734|THRB_HUMAN	P	NP	138	0.01	143	0.00446	1.81882	8.06e-14	sp|P00734|THRB_HUMAN/tr|C9JV37|C9JV37_HUMAN/tr|E9PIT3|E9PIT3_HUMAN	2	-0.00763	-1.59958
UGP_01.15420.15420.6.0.dta	2804	5159.17	2954.4	6	SRYPHKPEIJSTTHPGADLQENFCR	24,Carbamidomethyl[C];	2204.78	2204.77	5-4-2-0-0	10	NXT	594	1	0.00316	16	0.21556	0.26081	3.60644	0.9406	T	b2+;b3+;b5+;b6+;b8+;b6++;y1+;y2+;y3+;y4+;y5+;y6+;y7+;y10+;y11+;y11++;Y1++;	b6+;y4+;y11+;	sp|P00734|THRB_HUMAN	R	NP	134	0	143	0.00292	0.988028	2.26e-21	sp|P00734|THRB_HUMAN/tr|C9JV37|C9JV37_HUMAN/tr|E9PIT3|E9PIT3_HUMAN	21	-0.00496	-0.961581
UGP_01.15421.15421.3.1.dta	4168	4003.75	2381.17	3	NJATVHEQVGGPSLTSDLQAQSK	0,Carbamyl[AnyN-term];	1622.58	1622.58	5-4-0-0-0	2	NXT	318	3	0.07342	6	0.09432	0.17735	2.84284	0.50418	T	y2+;y3+;y4+;y5+;y6+;y9+;Y0++;Y1++;Y1++;	y4+;Y1++;	sp|P04004|VTNC_HUMAN	K	GN	85	0	86	-0.00334	-1.37723	3.55e-42	sp|P04004|VTNC_HUMAN/tr|F5GX75|F5GX75_HUMAN	1	-0.00244	-0.609581
UGP_01.15422.15422.4.0.dta	1237	4003.75	2381.17	4	NJATVHEQVGGPSLTSDLQAQSK	-	1622.58	1622.58	5-4-0-0-0	2	NXT	314	3	0.05141	13	0.22635	0.24525	4.06569	0.99711	T	b3+;b6+;y2+;y3+;y4+;y5+;y6+;y7+;y8+;y13+;y14+;y15+;y18++;Y0++;Y0++;Y1++;	y2+;y4+;y6+;y14+;	sp|P04004|VTNC_HUMAN	K	GN	85	0	86	0.01275	5.35227	4.14e-28	sp|P04004|VTNC_HUMAN/tr|F5GX75|F5GX75_HUMAN	8	-0.00305	-0.761976
UGP_01.15423.15423.4.0.dta	3	4070.85	2011.11	4	KLHINHNJLTESVGPLPK	-	2059.74	2059.73	5-4-1-0-1	8	NXT	86	8	0.25707	6	0.06365	0.24851	4.74229	1.17851	T	b4+;y2+;y4+;y5+;y7+;y8+;Y0++;Y0++;Y1++;Y1++;Y2++;Y3++;Y4++;Y5++;	y5+;Y0++;Y1++;Y2++;Y3++;	sp|P51884|LUM_HUMAN	K	SL	120	0	127	0.00109	0.541724	4.66e-25	sp|P51884|LUM_HUMAN	14	-0.00513	-1.26049
UGP_01.15425.15425.6.0.dta	2804	5159.17	2954.4	6	SRYPHKPEIJSTTHPGADLQENFCR	24,Carbamidomethyl[C];	2204.78	2204.77	5-4-2-0-0	10	NXT	594	0	0	14	0.13435	0.19974	1.91194	0.38189	T	b2+;b3+;b5+;b6+;b8+;b6++;y2+;y3+;y4+;y5+;y6+;y7+;y11+;y11++;	y11+;	sp|P00734|THRB_HUMAN	R	NP	134	0.01	143	0.00292	0.988028	2.26e-21	sp|P00734|THRB_HUMAN/tr|C9JV37|C9JV37_HUMAN/tr|E9PIT3|E9PIT3_HUMAN	21	-0.00496	-0.961581
UGP_01.15427.15427.4.0.dta	3501	4770.99	2451.15	4	HKPEIJSTTHPGADLQENFCR	20,Carbamidomethyl[C];	2319.84	2319.84	5-6-1-0-0	6	NXT	858	1	0.00499	7	0.15947	0.1668	3.03913	0.50694	T	b2+;b3+;y1+;y3+;y4+;y7+;y11+;Y0++;	b2+;y11+;	sp|P00734|THRB_HUMAN	P	NP	138	0	143	0.00446	1.81882	8.06e-14	sp|P00734|THRB_HUMAN/tr|C9JV37|C9JV37_HUMAN/tr|E9PIT3|E9PIT3_HUMAN	2	-0.00763	-1.59958
UGP_01.15437.15437.3.1.dta	4168	4003.75	2381.17	3	NJATVHEQVGGPSLTSDLQAQSK	0,Carbamyl[AnyN-term];	1622.58	1622.58	5-4-0-0-0	2	NXT	318	1	0.03281	7	0.07798	0.15926	1.91194	0.3045	T	b2+;y2+;y4+;y5+;y6+;y8+;y9+;Y1++;	Y1++;	sp|P04004|VTNC_HUMAN	K	GN	85	0.01	86	-0.00334	-1.37723	3.55e-42	sp|P04004|VTNC_HUMAN/tr|F5GX75|F5GX75_HUMAN	1	-0.00096	-0.239835
UGP_01.15440.15440.6.0.dta	2804	5159.17	2954.4	6	SRYPHKPEIJSTTHPGADLQENFCR	24,Carbamidomethyl[C];	2204.77	2204.77	5-4-2-0-0	10	NXT	608	0	0	8	0.07617	0.14604	1.91194	0.27922	T	b3+;b5+;b6+;y2+;y5+;y7+;y11+;y11++;	y11+;	sp|P00734|THRB_HUMAN	R	NP	134	0.01	143	0.00292	0.988028	2.26e-21	sp|P00734|THRB_HUMAN/tr|C9JV37|C9JV37_HUMAN/tr|E9PIT3|E9PIT3_HUMAN	21	-0.00154	-0.298556
UGP_01.15441.15441.5.4.dta	2979	4300.84	2548.2	5	PHKPEIJSTTHPGADLQENFCR	21,Carbamidomethyl[C];	1752.64	1752.64	4-4-0-0-2	7	NXT	496	0	0	9	0.09652	0.13026	1.80695	0.23537	T	b2+;y3+;y4+;y5+;y7+;y10+;y11+;y11++;y15++;	y11+;	sp|P00734|THRB_HUMAN	Y	NP	137	0.01	143	-0.0036	-1.41222	1.86e-13	sp|P00734|THRB_HUMAN/tr|C9JV37|C9JV37_HUMAN/tr|E9PIT3|E9PIT3_HUMAN	1	0.00452	1.0512
UGP_01.15441.15441.6.0.dta	2804	5159.17	2954.4	6	SRYPHKPEIJSTTHPGADLQENFCR	24,Carbamidomethyl[C];	2204.77	2204.77	5-4-2-0-0	10	NXT	608	0	0	13	0.13716	0.20361	1.91194	0.38929	T	b2+;b3+;b5+;b6+;b6++;y3+;y4+;y5+;y7+;y10+;y11+;y11++;y15++;	y11+;	sp|P00734|THRB_HUMAN	R	NP	134	0	143	0.00292	0.988028	2.26e-21	sp|P00734|THRB_HUMAN/tr|C9JV37|C9JV37_HUMAN/tr|E9PIT3|E9PIT3_HUMAN	21	-0.00154	-0.298556
UGP_01.15443.15443.5.0.dta	3	4070.84	2011.11	5	KLHINHNJLTESVGPLPK	-	2059.74	2059.73	5-4-1-0-1	8	NXT	88	7	0.20668	6	0.06092	0.2459	3.48056	0.85588	T	b1+;b4+;y2+;y5+;y6+;y7+;Y0++;Y1++;Y1++;Y2++;Y3++;Y4++;Y5++;	y5+;Y1++;Y3++;	sp|P51884|LUM_HUMAN	K	SL	120	0	127	0.00109	0.541724	4.66e-25	sp|P51884|LUM_HUMAN	14	-0.00194	-0.476677
UGP_01.15445.15445.4.4.dta	1936	4770.99	2241.14	4	LADVEDLIQQQISJDTVSPR	-	2529.86	2529.9	7-4-1-0-2	14	NXT	856	0	0	4	0.13609	0.08553	3.64194	0.31148	T	b11++;y1+;y2+;y3+;	b11++;y1+;y2+;	sp|Q96IY4|CBPB2_HUMAN	L	AS	95	0.01	108	0.00161	0.71807	1.78e-24	sp|Q96IY4|CBPB2_HUMAN/tr|A0A087WSY5|A0A087WSY5_HUMAN	1	0.04252	8.91416
UGP_01.15449.15449.4.1.dta	1237	4003.75	2381.17	4	NJATVHEQVGGPSLTSDLQAQSK	-	1622.58	1622.58	5-4-0-0-0	2	NXT	314	3	0.02064	15	0.16662	0.23589	3.41523	0.80561	T	b2+;b3+;b9+;y2+;y3+;y4+;y5+;y6+;y7+;y8+;y14+;y17+;y18+;y18++;y6+++;Y0++;Y0++;Y1++;	y4+;y6+;y14+;	sp|P04004|VTNC_HUMAN	K	GN	85	0	86	0.01275	5.35227	4.14e-28	sp|P04004|VTNC_HUMAN/tr|F5GX75|F5GX75_HUMAN	8	-0.00318	-0.794454
UGP_01.15451.15451.4.1.dta	1237	4003.75	2381.17	4	NJATVHEQVGGPSLTSDLQAQSK	-	1622.58	1622.58	5-4-0-0-0	2	NXT	314	3	0.03511	6	0.08778	0.14451	2.6813	0.38747	T	b4+;y2+;y3+;y4+;y5+;y6+;Y0++;Y0++;Y1++;	y4+;Y1++;	sp|P04004|VTNC_HUMAN	K	GN	85	0	86	0.01275	5.35227	4.14e-28	sp|P04004|VTNC_HUMAN/tr|F5GX75|F5GX75_HUMAN	8	-0.00318	-0.794454
UGP_01.15454.15454.4.2.dta	4213	3958.55	1753.78	4	LGJWSAMPSCKASCK	0,Carbamyl[AnyN-term];10,Carbamidomethyl[C];11,Carbamidomethyl[K];14,Carbamidomethyl[C];	2204.77	2204.77	5-4-2-0-0	3	NXS	430	3	0.05275	3	0.10623	0.18353	3.03913	0.55776	T	y4+;y8+;y9+;Y0+;Y0++;Y1++;	y8+;Y1++;	sp|P02749|APOH_HUMAN	K	VP	251	0	253	-0.0001	-0.055624	9.45e-31	sp|P02749|APOH_HUMAN	1	0.00011	0.027795
UGP_01.15455.15455.3.0.dta	3159	2585.12	1206.62	3	KPSAGJNSLYR	-	1378.5	1378.48	6-2-0-0-0	6	NXS	56	0	0	3	0.04066	0.0954	2.00312	0.1911	T	b1+;b9++;y2+;	b1+;	sp|P02749|APOH_HUMAN	Y	DT	157	0.01	162	0.00018	0.149055	4.85e-09	sp|P02749|APOH_HUMAN/tr|J3QLI0|J3QLI0_HUMAN/tr|J3QRN2|J3QRN2_HUMAN	2	-0.02183	-8.4477
UGP_01.15458.15458.3.1.dta	3236	3809.46	1604.68	3	CLNGJWTEPPQCK	1,Carbamidomethyl[C];3,Deamidated[N];12,Carbamidomethyl[C];	2204.78	2204.77	5-4-2-0-0	5	NXT	240	2	0.01026	5	0.29748	0.27424	2.06085	0.56516	T	y2+;y4+;y5+;y6+;y7+;Y1+;Y0++;	y5+;	sp|Q03591|FHR1_HUMAN	M	DS	190	0	194	-0.00139	-0.865684	1.85e-19	sp|Q03591|FHR1_HUMAN/sp|P08603|CFAH_HUMAN	1	-0.00974	-2.55746
UGP_01.15459.15459.4.0.dta	3518	5159.17	2954.4	4	SRYPHKPEIJSTTHPGADLQENFCR	24,Carbamidomethyl[C];	2204.78	2204.77	5-4-2-0-0	10	NXT	594	5	0.09754	5	0.14867	0.19439	4.05436	0.78812	T	b6+;y4+;y7+;y11+;y11++;Y1++;Y1+++;Y1+++;Y3+++;Y4+++;	y7+;y11+;y11++;Y1+++;	sp|P00734|THRB_HUMAN	R	NP	134	0	143	0.00292	0.988028	2.26e-21	sp|P00734|THRB_HUMAN/tr|C9JV37|C9JV37_HUMAN/tr|E9PIT3|E9PIT3_HUMAN	21	-0.00398	-0.771592
UGP_01.15462.15462.6.0.dta	2804	5159.17	2954.4	6	SRYPHKPEIJSTTHPGADLQENFCR	24,Carbamidomethyl[C];	2204.77	2204.77	5-4-2-0-0	10	NXT	610	1	0.00623	11	0.09808	0.18309	1.91194	0.35005	T	b2+;b5+;b6+;y2+;y4+;y5+;y6+;y7+;y10+;y11+;y11++;Y1++;	y11+;	sp|P00734|THRB_HUMAN	R	NP	134	0.01	143	0.00292	0.988028	2.26e-21	sp|P00734|THRB_HUMAN/tr|C9JV37|C9JV37_HUMAN/tr|E9PIT3|E9PIT3_HUMAN	21	-0.00097	-0.188051
UGP_01.15468.15468.3.0.dta	3	4070.85	2011.11	3	KLHINHNJLTESVGPLPK	-	2059.74	2059.73	5-4-1-0-1	8	NXT	88	4	0.16061	4	0.13064	0.22685	4.13904	0.93895	T	b4+;y2+;y4+;y5+;Y0++;Y1++;Y2++;Y4++;	y2+;y5+;Y0++;Y1++;	sp|P51884|LUM_HUMAN	K	SL	120	0	127	0.00109	0.541724	4.66e-25	sp|P51884|LUM_HUMAN	14	-0.00269	-0.66096
UGP_01.15485.15485.4.0.dta	3	3779.74	2011.11	4	KLHINHNJLTESVGPLPK	-	1768.64	1768.64	5-4-0-0-1	8	NXT	52	3	0.22483	3	0.1446	0.25418	4.74229	1.20538	T	b6+;y2+;y5+;Y1++;Y1++;Y2++;	b6+;y2+;y5+;Y1++;Y2++;	sp|P51884|LUM_HUMAN	K	SL	120	0	127	0.00109	0.541724	4.66e-25	sp|P51884|LUM_HUMAN	14	0.00248	0.656304
UGP_01.15486.15486.4.0.dta	301	3309.37	1104.6	4	GLJVTLSSTGR	-	2204.77	2204.77	5-4-2-0-0	3	NXT	392	7	0.33134	7	0.07024	0.3336	5.22533	1.74318	T	b3+;b4+;y4+;y5+;y6+;y7+;y8+;Y0+;Y0+;Y1+;Y2+;Y3+;Y4+;Y5+;	y7+;Y0+;Y1+;Y4+;Y5+;	sp|P0C0L4|CO4A_HUMAN	R	NG	1326	0	1328	-0.00169	-1.5286	2e-09	sp|P0C0L4|CO4A_HUMAN/sp|P0C0L5|CO4B_HUMAN/tr|A0A0G2JL54|A0A0G2JL54_HUMAN/tr|A0A0G2JPR0|A0A0G2JPR0_HUMAN/tr|A0A140TA29|A0A140TA29_HUMAN/tr|A0A140TA32|A0A140TA32_HUMAN/tr|A0A140TA44|A0A140TA44_HUMAN/tr|A0A140TA49|A0A140TA49_HUMAN/tr|F5GXS0|F5GXS0_HUMAN	12	-0.00127	-0.383875
UGP_01.15510.15510.3.6.dta	3740	3579.45	1997.91	3	AENQAJVTCQVSNFYPR	9,Carbamidomethyl[C];	1581.54	1581.56	6-3-0-0-0	6	NXT	498	0	0	3	0.0992	0.08665	3.05003	0.26429	T	b13+;y1+;y2+;	y1+;y2+;	sp|O00241|SIRB1_HUMAN	R	GL	264	0.01	269	-0.00295	-1.47582	9.1e-10	sp|O00241|SIRB1_HUMAN/tr|H3BUW0|H3BUW0_HUMAN	12	0.01953	5.45771
UGP_01.15510.15510.4.2.dta	1936	4771	2241.14	4	LADVEDLIQQQISJDTVSPR	-	2529.86	2529.9	7-4-1-0-2	14	NXT	798	0	0	4	0.13633	0.08458	3.64194	0.30803	T	b11++;y1+;y2+;y3+;	b11++;y1+;y2+;	sp|Q96IY4|CBPB2_HUMAN	L	AS	95	0.01	108	0.00161	0.71807	1.78e-24	sp|Q96IY4|CBPB2_HUMAN/tr|A0A087WSY5|A0A087WSY5_HUMAN	1	0.03444	7.22019
UGP_01.15516.15516.4.1.dta	2817	4810.01	2094.01	4	NPVGLIGAEJATGETDPSHSK	-	2716	2715.96	6-5-2-0-1	10	NXT	688	1	0.01468	8	0.15037	0.19521	3.80863	0.74347	T	b2+;b3+;b4+;b5+;b6+;y5+;y6+;y9+;Y1++;	b4+;b5+;y5+;	sp|P43251|BTD_HUMAN	K	FL	340	0	349	0.00487	2.32458	1.82e-28	sp|P43251|BTD_HUMAN	14	-0.03935	-8.1825
UGP_01.15521.15521.4.2.dta	3525	4899.89	1892.84	4	EHEGAIYPDJTTDFQR	-	3007.05	3007.06	6-5-3-0-1	10	NXT	562	3	0.05134	6	0.09526	0.18327	3.04454	0.55796	T	b2+;b3+;b5+;b6+;b7+;y3+;Y1+;Y1++;Y2++;	b7+;Y1++;	sp|P00450|CERU_HUMAN	K	AD	129	0	138	0.00016	0.084485	1.58e-26	sp|P00450|CERU_HUMAN/tr|E9PFZ2|E9PFZ2_HUMAN	11	0.00991	2.02291
UGP_01.15524.15524.4.0.dta	3009	4227.76	2022	4	ELHHLQEQJVSNAFLDK	-	2205.76	2205.79	5-4-1-0-2	9	NXS	854	1	0.01098	9	0.11281	0.14928	2.0649	0.30824	T	b3+;b4+;b5+;b6+;b8+;y2+;y3+;y4+;y5+;Y1++;	y5+;	sp|P00450|CERU_HUMAN	K	GE	754	0	762	0.00138	0.682159	1.52e-20	sp|P00450|CERU_HUMAN/tr|E9PFZ2|E9PFZ2_HUMAN/tr|H7C5R1|H7C5R1_HUMAN	18	0.03154	7.46204
UGP_01.15526.15526.4.0.dta	2837	4503.91	2200.07	4	LAGKPTHVJVSVVMAEVDGTC	14,Oxidation[M];21,Carbamidomethyl[C];	2303.84	2303.84	4-6-1-0-1	9	NXS	530	0	0	5	0.0846	0.12158	2.85919	0.34762	T	b7+;b8+;b5++;y1+;y2+;	b8+;y1+;	sp|P01876|IGHA1_HUMAN	R	Y-	332	0	340	-0.00168	-0.76327	1.98e-34	sp|P01876|IGHA1_HUMAN/tr|A0A0G2JMB2|A0A0G2JMB2_HUMAN	1	0.00033	0.073286
UGP_01.15527.15527.4.0.dta	3009	4227.76	2022	4	ELHHLQEQJVSNAFLDK	-	2205.76	2205.79	5-4-1-0-2	9	NXS	854	1	0.01147	11	0.15133	0.18378	2.0649	0.37948	T	b3+;b4+;b5+;b6+;b7+;b9+;b10+;y2+;y3+;y4+;y5+;Y1++;	y5+;	sp|P00450|CERU_HUMAN	K	GE	754	0	762	0.00138	0.682159	1.52e-20	sp|P00450|CERU_HUMAN/tr|E9PFZ2|E9PFZ2_HUMAN/tr|H7C5R1|H7C5R1_HUMAN	18	0.03154	7.46204
UGP_01.15530.15530.4.5.dta	2837	4504.92	2200.07	4	LAGKPTHVJVSVVMAEVDGTC	14,Oxidation[M];21,Carbamidomethyl[C];	2304.84	2304.86	4-6-0-0-3	9	NXS	546	0	0	6	0.08291	0.12054	1.92403	0.23193	T	b4+;b7+;b5++;y1+;y2+;y5+;	y1+;	sp|P01876|IGHA1_HUMAN	R	Y-	332	0.01	340	-0.00168	-0.76327	1.98e-34	sp|P01876|IGHA1_HUMAN/tr|A0A0G2JMB2|A0A0G2JMB2_HUMAN	1	0.01749	3.88331
UGP_01.15534.15534.4.3.dta	2849	4366.81	2339.07	4	GLTFQQJASSMCVPDQDTAIR	12,Carbamidomethyl[C];	2027.73	2027.75	3-4-1-0-3	7	NXS	978	0	0	5	0.45168	0.38883	4.3159	1.67815	T	y1+;y3+;y4+;y6+;y8+;	y1+;y4+;y6+;y8+;	sp|P01871|IGHM_HUMAN	R	VF	203	0	209	0.00136	0.581181	6.41e-16	sp|P01871|IGHM_HUMAN/tr|A0A1B0GUU9|A0A1B0GUU9_HUMAN	21	0.01416	3.2434
UGP_01.15539.15539.4.2.dta	2849	4366.81	2339.07	4	GLTFQQJASSMCVPDQDTAIR	12,Carbamidomethyl[C];	2027.73	2027.75	3-4-1-0-3	7	NXS	978	0	0	4	0.47879	0.3987	4.36244	1.73932	T	y1+;y4+;y6+;y8+;	y1+;y4+;y6+;y8+;	sp|P01871|IGHM_HUMAN	R	VF	203	0	209	0.00136	0.581181	6.41e-16	sp|P01871|IGHM_HUMAN/tr|A0A1B0GUU9|A0A1B0GUU9_HUMAN	21	0.01416	3.2434
UGP_01.15540.15540.3.6.dta	3740	3579.44	1997.91	3	AENQAJVTCQVSNFYPR	9,Carbamidomethyl[C];	1581.53	1581.56	6-3-0-0-0	6	NXT	478	0	0	4	0.08702	0.08214	3.05003	0.25052	T	b4+;b13+;y1+;y2+;	y1+;y2+;	sp|O00241|SIRB1_HUMAN	R	GL	264	0.01	269	-0.00295	-1.47582	9.1e-10	sp|O00241|SIRB1_HUMAN/tr|H3BUW0|H3BUW0_HUMAN	12	0.02353	6.57554
UGP_01.15540.15540.4.3.dta	1936	4771	2241.14	4	LADVEDLIQQQISJDTVSPR	-	2529.87	2529.9	7-4-1-0-2	14	NXT	746	0	0	4	0.12723	0.08202	3.64194	0.2987	T	b11++;y1+;y2+;y3+;	b11++;y1+;y2+;	sp|Q96IY4|CBPB2_HUMAN	L	AS	95	0.01	108	0.00161	0.71807	1.78e-24	sp|Q96IY4|CBPB2_HUMAN/tr|A0A087WSY5|A0A087WSY5_HUMAN	1	0.03116	6.53254
UGP_01.15546.15546.4.0.dta	2997	4624.94	2711.26	4	YPHKPEIJSTTHPGADLQENFCR	22,Carbamidomethyl[C];	1913.67	1913.68	5-4-1-0-0	8	NXT	844	2	0.02912	9	0.16751	0.19219	3.62582	0.69685	T	b3+;b4+;y1+;y4+;y7+;y8+;y11+;y12+;y11++;Y1++;Y1++;	y7+;y11+;Y1++;	sp|P00734|THRB_HUMAN	R	NP	136	0	143	-0.0038	-1.40105	6.75e-18	sp|P00734|THRB_HUMAN/tr|C9JV37|C9JV37_HUMAN/tr|E9PIT3|E9PIT3_HUMAN	20	0.00236	0.510389
UGP_01.15547.15547.4.0.dta	2997	4624.94	2711.26	4	YPHKPEIJSTTHPGADLQENFCR	22,Carbamidomethyl[C];	1913.67	1913.68	5-4-1-0-0	8	NXT	844	3	0.02183	15	0.25335	0.26456	3.62582	0.95926	T	b3+;b4+;y1+;y2+;y3+;y4+;y5+;y7+;y8+;y10+;y11+;y12+;y11++;y19++;y21++;Y0++;Y1++;Y1++;	b3+;y7+;y11+;	sp|P00734|THRB_HUMAN	R	NP	136	0	143	-0.0038	-1.40105	6.75e-18	sp|P00734|THRB_HUMAN/tr|C9JV37|C9JV37_HUMAN/tr|E9PIT3|E9PIT3_HUMAN	20	0.00236	0.510389
UGP_01.15548.15548.3.0.dta	301	2653.14	1104.6	3	GLJVTLSSTGR	-	1548.54	1548.54	4-3-1-0-0	3	NXT	64	6	0.30517	4	0.06849	0.27776	3.87262	1.07565	T	y4+;y5+;y6+;y7+;Y0+;Y0+;Y1+;Y1+;Y2+;Y5+;	y7+;Y0+;Y1+;	sp|P0C0L4|CO4A_HUMAN	R	NG	1326	0	1328	-0.00169	-1.5286	2e-09	sp|P0C0L4|CO4A_HUMAN/sp|P0C0L5|CO4B_HUMAN/tr|A0A0G2JL54|A0A0G2JL54_HUMAN/tr|A0A0G2JPR0|A0A0G2JPR0_HUMAN/tr|A0A140TA29|A0A140TA29_HUMAN/tr|A0A140TA32|A0A140TA32_HUMAN/tr|A0A140TA44|A0A140TA44_HUMAN/tr|A0A140TA49|A0A140TA49_HUMAN/tr|F5GXS0|F5GXS0_HUMAN	12	0.00036	0.13574
UGP_01.15549.15549.2.0.dta	301	3309.37	1104.6	2	GLJVTLSSTGR	-	2204.77	2204.77	5-4-2-0-0	3	NXT	394	8	0.41592	4	0.03354	0.2926	4.58043	1.34021	T	y4+;y5+;y6+;y7+;Y0+;Y0+;Y1+;Y1+;Y2+;Y3+;Y4+;Y5+;	Y1+;Y2+;Y3+;Y4+;	sp|P0C0L4|CO4A_HUMAN	R	NG	1326	0	1328	-0.00169	-1.5286	2e-09	sp|P0C0L4|CO4A_HUMAN/sp|P0C0L5|CO4B_HUMAN/tr|A0A0G2JL54|A0A0G2JL54_HUMAN/tr|A0A0G2JPR0|A0A0G2JPR0_HUMAN/tr|A0A140TA29|A0A140TA29_HUMAN/tr|A0A140TA32|A0A140TA32_HUMAN/tr|A0A140TA44|A0A140TA44_HUMAN/tr|A0A140TA49|A0A140TA49_HUMAN/tr|F5GXS0|F5GXS0_HUMAN	12	0.00254	0.767752
UGP_01.15550.15550.4.0.dta	3501	4771	2451.15	4	HKPEIJSTTHPGADLQENFCR	20,Carbamidomethyl[C];	2319.86	2319.84	5-6-1-0-0	6	NXT	748	0	0	6	0.13884	0.15206	3.03913	0.46213	T	b2+;b3+;y1+;y4+;y7+;y11+;	b2+;y11+;	sp|P00734|THRB_HUMAN	P	NP	138	0	143	0.00446	1.81882	8.06e-14	sp|P00734|THRB_HUMAN/tr|C9JV37|C9JV37_HUMAN/tr|E9PIT3|E9PIT3_HUMAN	2	-0.0224	-4.696
UGP_01.15554.15554.2.0.dta	301	3309.37	1104.6	2	GLJVTLSSTGR	-	2204.77	2204.77	5-4-2-0-0	3	NXT	394	8	0.34768	5	0.0426	0.28093	3.87262	1.08795	T	y1+;y4+;y5+;y6+;y7+;Y0+;Y0+;Y1+;Y1+;Y2+;Y3+;Y4+;Y5+;	Y1+;Y2+;Y4+;	sp|P0C0L4|CO4A_HUMAN	R	NG	1326	0	1328	-0.00169	-1.5286	2e-09	sp|P0C0L4|CO4A_HUMAN/sp|P0C0L5|CO4B_HUMAN/tr|A0A0G2JL54|A0A0G2JL54_HUMAN/tr|A0A0G2JPR0|A0A0G2JPR0_HUMAN/tr|A0A140TA29|A0A140TA29_HUMAN/tr|A0A140TA32|A0A140TA32_HUMAN/tr|A0A140TA44|A0A140TA44_HUMAN/tr|A0A140TA49|A0A140TA49_HUMAN/tr|F5GXS0|F5GXS0_HUMAN	12	0.00254	0.767752
UGP_01.15555.15555.2.0.dta	4231	3309.37	1104.6	2	GLJVTLSSTGR	0,Carbamyl[AnyN-term];	2204.77	2204.77	5-4-2-0-0	3	NXT	394	8	0.4286	7	0.045	0.32512	4.58043	1.48919	T	y1+;y3+;y4+;y5+;y6+;y7+;y8+;Y0+;Y0+;Y1+;Y1+;Y2+;Y3+;Y4+;Y5+;	Y1+;Y2+;Y3+;Y4+;	sp|P0C0L4|CO4A_HUMAN	R	NG	1326	0	1328	0.0006	0.522379	1.21e-29	sp|P0C0L4|CO4A_HUMAN/sp|P0C0L5|CO4B_HUMAN/tr|A0A140TA49|A0A140TA49_HUMAN/tr|A0A140TA44|A0A140TA44_HUMAN/tr|A0A140TA29|A0A140TA29_HUMAN/tr|A0A0G2JPR0|A0A0G2JPR0_HUMAN/tr|A0A140TA32|A0A140TA32_HUMAN/tr|F5GXS0|F5GXS0_HUMAN/tr|A0A0G2JL54|A0A0G2JL54_HUMAN	1	0.00254	0.767752
UGP_01.15557.15557.3.0.dta	2849	4164.73	2339.07	3	GLTFQQJASSMCVPDQDTAIR	12,Carbamidomethyl[C];	1825.66	1825.66	5-5-0-0-0	7	NXS	860	0	0	5	0.52853	0.43139	4.41375	1.90407	T	y1+;y4+;y5+;y6+;y8+;	y1+;y4+;y6+;y8+;	sp|P01871|IGHM_HUMAN	R	VF	203	0	209	0.00136	0.581181	6.41e-16	sp|P01871|IGHM_HUMAN/tr|A0A1B0GUU9|A0A1B0GUU9_HUMAN	21	0.00405	0.972688
UGP_01.15561.15561.4.0.dta	3501	4771	2451.15	4	HKPEIJSTTHPGADLQENFCR	20,Carbamidomethyl[C];	2319.86	2319.84	5-6-1-0-0	6	NXT	748	2	0.02238	5	0.13024	0.15392	3.03913	0.46779	T	b2+;b3+;y4+;y7+;y11+;Y1++;Y3++;	b2+;y11+;	sp|P00734|THRB_HUMAN	P	NP	138	0	143	0.00446	1.81882	8.06e-14	sp|P00734|THRB_HUMAN/tr|C9JV37|C9JV37_HUMAN/tr|E9PIT3|E9PIT3_HUMAN	2	-0.0224	-4.696
UGP_01.15565.15565.2.0.dta	301	3309.37	1104.6	2	GLJVTLSSTGR	-	2204.77	2204.77	5-4-2-0-0	3	NXT	394	8	0.26876	7	0.04553	0.26211	3.06703	0.80389	T	b4+;y1+;y3+;y4+;y5+;y6+;y7+;Y0+;Y0+;Y1+;Y1+;Y2+;Y3+;Y4+;Y5+;	Y1+;Y2+;	sp|P0C0L4|CO4A_HUMAN	R	NG	1326	0	1328	-0.00169	-1.5286	2e-09	sp|P0C0L4|CO4A_HUMAN/sp|P0C0L5|CO4B_HUMAN/tr|A0A0G2JL54|A0A0G2JL54_HUMAN/tr|A0A0G2JPR0|A0A0G2JPR0_HUMAN/tr|A0A140TA29|A0A140TA29_HUMAN/tr|A0A140TA32|A0A140TA32_HUMAN/tr|A0A140TA44|A0A140TA44_HUMAN/tr|A0A140TA49|A0A140TA49_HUMAN/tr|F5GXS0|F5GXS0_HUMAN	12	0.00161	0.486646
UGP_01.15566.15566.3.0.dta	301	3309.38	1104.6	3	GLJVTLSSTGR	-	2204.78	2204.77	5-4-2-0-0	3	NXT	394	6	0.42837	4	0.0364	0.29421	4.58043	1.34761	T	y4+;y5+;y6+;y7+;Y0+;Y1+;Y1+;Y2+;Y3+;Y4+;	Y1+;Y2+;Y3+;Y4+;	sp|P0C0L4|CO4A_HUMAN	R	NG	1326	0	1328	-0.00169	-1.5286	2e-09	sp|P0C0L4|CO4A_HUMAN/sp|P0C0L5|CO4B_HUMAN/tr|A0A0G2JL54|A0A0G2JL54_HUMAN/tr|A0A0G2JPR0|A0A0G2JPR0_HUMAN/tr|A0A140TA29|A0A140TA29_HUMAN/tr|A0A140TA32|A0A140TA32_HUMAN/tr|A0A140TA44|A0A140TA44_HUMAN/tr|A0A140TA49|A0A140TA49_HUMAN/tr|F5GXS0|F5GXS0_HUMAN	12	-0.00546	-1.65036
UGP_01.15569.15569.4.2.dta	2849	4367.83	2339.07	4	GLTFQQJASSMCVPDQDTAIR	12,Carbamidomethyl[C];	2028.76	2028.74	5-6-0-0-0	7	NXS	742	0	0	9	0.43933	0.403	4.3159	1.73929	T	b3+;b9+;y1+;y3+;y4+;y5+;y6+;y8+;y10+;	y1+;y4+;y6+;y8+;	sp|P01871|IGHM_HUMAN	R	VF	203	0	209	0.00136	0.581181	6.41e-16	sp|P01871|IGHM_HUMAN/tr|A0A1B0GUU9|A0A1B0GUU9_HUMAN	21	-0.01854	-4.24563
UGP_01.15571.15571.4.1.dta	2817	4809.97	2094.01	4	NPVGLIGAEJATGETDPSHSK	-	2715.96	2715.96	6-5-2-0-1	10	NXT	1032	3	0.06234	3	0.08849	0.13749	3.80863	0.52363	T	b5+;b6+;y5+;Y0++;Y1++;Y2++;	b5+;y5+;Y1++;	sp|P43251|BTD_HUMAN	K	FL	340	0	349	0.00487	2.32458	1.82e-28	sp|P43251|BTD_HUMAN	14	0.00163	0.338951
UGP_01.15577.15577.3.3.dta	301	3967.66	1104.6	3	GLJVTLSSTGR	-	2863.06	2863.04	6-5-1-0-4	3	NXT	698	6	0.14901	4	0.0237	0.18685	3.06703	0.57306	T	y1+;y5+;y6+;y7+;Y0+;Y0+;Y1+;Y2+;Y4+;Y5+;	Y4+;Y5+;	sp|P0C0L4|CO4A_HUMAN	R	NG	1326	0	1328	-0.00169	-1.5286	2e-09	sp|P0C0L4|CO4A_HUMAN/sp|P0C0L5|CO4B_HUMAN/tr|A0A0G2JL54|A0A0G2JL54_HUMAN/tr|A0A0G2JPR0|A0A0G2JPR0_HUMAN/tr|A0A140TA29|A0A140TA29_HUMAN/tr|A0A140TA32|A0A140TA32_HUMAN/tr|A0A140TA44|A0A140TA44_HUMAN/tr|A0A140TA49|A0A140TA49_HUMAN/tr|F5GXS0|F5GXS0_HUMAN	12	-0.0144	-3.63026
UGP_01.15582.15582.3.0.dta	92	4367.82	2495.18	3	RGLTFQQJASSMCVPDQDTAIR	13,Carbamidomethyl[C];	1872.64	1872.65	6-3-1-0-0	8	NXS	870	1	0.05462	5	0.5246	0.38999	5.03075	1.96194	T	b6+;b11++;y1+;y4+;y8+;Y0++;	b6+;y1+;y4+;y8+;Y0++;	sp|P01871|IGHM_HUMAN	H	VF	202	0	209	-0.00593	-2.37565	9.32e-27	sp|P01871|IGHM_HUMAN/tr|A0A1B0GUU9|A0A1B0GUU9_HUMAN	1	0.0108	2.47321
UGP_01.15584.15584.5.0.dta	2997	4624.94	2711.26	5	YPHKPEIJSTTHPGADLQENFCR	22,Carbamidomethyl[C];	1913.68	1913.68	5-4-1-0-0	8	NXT	796	4	0.06056	7	0.11955	0.17569	2.85919	0.50233	T	b3+;b4+;b11++;y4+;y7+;y11+;y11++;Y1++;Y1++;Y3++;Y4++;	y11+;Y1++;	sp|P00734|THRB_HUMAN	R	NP	136	0	143	-0.0038	-1.40105	6.75e-18	sp|P00734|THRB_HUMAN/tr|C9JV37|C9JV37_HUMAN/tr|E9PIT3|E9PIT3_HUMAN	20	-0.00238	-0.514713
UGP_01.15586.15586.4.1.dta	2817	4810.99	2094.01	4	NPVGLIGAEJATGETDPSHSK	-	2716.98	2716.98	6-5-1-0-3	10	NXT	916	2	0.02301	6	0.15867	0.19947	3.80863	0.75971	T	b2+;b3+;b4+;b5+;b6+;y5+;Y0++;Y1++;	b4+;b5+;y5+;	sp|P43251|BTD_HUMAN	K	FL	340	0	349	0.00487	2.32458	1.82e-28	sp|P43251|BTD_HUMAN	14	0.00158	0.328484
UGP_01.15588.15588.4.0.dta	2849	4164.74	2339.07	4	GLTFQQJASSMCVPDQDTAIR	12,Carbamidomethyl[C];	1825.66	1825.66	5-5-0-0-0	7	NXS	364	0	0	9	0.49831	0.43158	4.3159	1.86265	T	b3+;b8+;b9+;y1+;y3+;y4+;y5+;y6+;y8+;	y1+;y4+;y6+;y8+;	sp|P01871|IGHM_HUMAN	R	VF	203	0	209	0.00136	0.581181	6.41e-16	sp|P01871|IGHM_HUMAN/tr|A0A1B0GUU9|A0A1B0GUU9_HUMAN	21	-0.00169	-0.405886
UGP_01.15589.15589.4.0.dta	2837	4503.9	2200.07	4	LAGKPTHVJVSVVMAEVDGTC	14,Oxidation[M];21,Carbamidomethyl[C];	2303.83	2303.84	4-6-1-0-1	9	NXS	596	0	0	5	0.05928	0.10399	1.92403	0.20008	T	b8+;b5++;y1+;y2+;y5+;	y1+;	sp|P01876|IGHA1_HUMAN	R	Y-	332	0.01	340	-0.00168	-0.76327	1.98e-34	sp|P01876|IGHA1_HUMAN/tr|A0A0G2JMB2|A0A0G2JMB2_HUMAN	1	0.01232	2.73603
UGP_01.15593.15593.4.0.dta	1201	4308.68	2103.93	4	CGJCSLTTLKDEDFCKR	1,Carbamidomethyl[C];4,Carbamidomethyl[C];15,Carbamidomethyl[C];	2204.76	2204.77	5-4-2-0-0	3	NXS	618	3	0.03751	11	0.08033	0.25564	3.05561	0.78115	T	b3+;b4+;y3+;y4+;y5+;y6+;y7+;y8+;y9+;y10+;y11+;Y0++;Y1++;Y1++;	y4+;Y1++;	sp|P49908|SEPP1_HUMAN	K	VS	172	0	174	0.00862	4.09517	1.07e-29	sp|P49908|SEPP1_HUMAN/tr|A0A182DWH7|A0A182DWH7_HUMAN/tr|A0A182DWH8|A0A182DWH8_HUMAN	20	0.01263	2.93198
UGP_01.15594.15594.3.0.dta	301	2491.09	1104.6	3	GLJVTLSSTGR	-	1386.49	1386.49	3-3-1-0-0	3	NXT	40	6	0.34977	4	0.06382	0.29435	4.58043	1.34825	T	y5+;y6+;y7+;y8+;Y0+;Y1+;Y1+;Y2+;Y3+;Y4+;	y7+;Y0+;Y1+;Y3+;	sp|P0C0L4|CO4A_HUMAN	R	NG	1326	0	1328	-0.00169	-1.5286	2e-09	sp|P0C0L4|CO4A_HUMAN/sp|P0C0L5|CO4B_HUMAN/tr|A0A0G2JL54|A0A0G2JL54_HUMAN/tr|A0A0G2JPR0|A0A0G2JPR0_HUMAN/tr|A0A140TA29|A0A140TA29_HUMAN/tr|A0A140TA32|A0A140TA32_HUMAN/tr|A0A140TA44|A0A140TA44_HUMAN/tr|A0A140TA49|A0A140TA49_HUMAN/tr|F5GXS0|F5GXS0_HUMAN	12	0.00248	0.995952
UGP_01.15596.15596.4.0.dta	2988	4393.86	2189.08	4	KFVQGJSTEVACHPGYGLPK	12,Carbamidomethyl[C];	2204.78	2204.77	5-4-2-0-0	6	NXT	602	6	0.12641	14	0.18058	0.26086	4.53585	1.18324	T	b1+;b3+;b4+;b10+;b13+;y2+;y4+;y5+;y6+;y7+;y8+;y9+;y10+;y18+;Y0++;Y0++;Y1++;Y1++;Y2++;Y4++;	y2+;y7+;Y0++;Y1++;	sp|Q02985|FHR3_HUMAN	R	AQ	103	0	108	0.00426	1.94514	2.67e-17	sp|Q02985|FHR3_HUMAN/tr|A0A087WYK9|A0A087WYK9_HUMAN/tr|Q6NSD3|Q6NSD3_HUMAN	21	-0.00964	-2.19447
UGP_01.15597.15597.3.0.dta	3227	3340.35	1920.85	3	QQJASSMCVPDQDTAIR	8,Carbamidomethyl[C];	1419.49	1419.5	5-3-0-0-0	3	NXS	272	0	0	3	0.04832	0.0985	2.05294	0.20222	T	y4+;y6+;y8+;	y8+;	sp|P01871|IGHM_HUMAN	F	VF	207	0.01	209	2e-05	0.010407	3.33e-13	sp|P01871|IGHM_HUMAN/tr|A0A1B0GUU9|A0A1B0GUU9_HUMAN	2	0.01038	3.10841
UGP_01.15606.15606.3.0.dta	301	3309.38	1104.6	3	GLJVTLSSTGR	-	2204.78	2204.77	5-4-2-0-0	3	NXT	390	8	0.4754	6	0.03532	0.32661	5.22533	1.70665	T	b4+;y4+;y5+;y6+;y7+;y8+;Y0+;Y0+;Y1+;Y1+;Y2+;Y3+;Y4+;Y5+;	Y1+;Y2+;Y3+;Y4+;Y5+;	sp|P0C0L4|CO4A_HUMAN	R	NG	1326	0	1328	-0.00169	-1.5286	2e-09	sp|P0C0L4|CO4A_HUMAN/sp|P0C0L5|CO4B_HUMAN/tr|A0A0G2JL54|A0A0G2JL54_HUMAN/tr|A0A0G2JPR0|A0A0G2JPR0_HUMAN/tr|A0A140TA29|A0A140TA29_HUMAN/tr|A0A140TA32|A0A140TA32_HUMAN/tr|A0A140TA44|A0A140TA44_HUMAN/tr|A0A140TA49|A0A140TA49_HUMAN/tr|F5GXS0|F5GXS0_HUMAN	12	-0.00606	-1.83171
UGP_01.15607.15607.4.0.dta	3031	4300.84	2184.08	4	LAGKPTHVJVSVVMAEVDGTC	21,Carbamidomethyl[C];	2116.76	2116.76	5-5-1-0-0	9	NXS	480	0	0	7	0.13611	0.17174	2.04524	0.35124	T	b4+;b7+;b8+;b12+;y1+;y2+;y4+;	y1+;	sp|P01876|IGHA1_HUMAN	R	Y-	332	0	340	0.00263	1.20362	6.93e-22	sp|P01876|IGHA1_HUMAN/tr|A0A0G2JMB2|A0A0G2JMB2_HUMAN	2	-0.00718	-1.66983
UGP_01.15608.15608.4.0.dta	1201	4308.69	2103.93	4	CGJCSLTTLKDEDFCKR	1,Carbamidomethyl[C];4,Carbamidomethyl[C];15,Carbamidomethyl[C];	2204.77	2204.77	5-4-2-0-0	3	NXS	656	3	0.03746	12	0.16943	0.34865	4.56511	1.59163	T	b3+;b4+;y1+;y3+;y4+;y5+;y6+;y7+;y8+;y9+;y10+;y11+;Y0++;Y1++;Y1++;	y1+;y4+;y6+;Y1++;	sp|P49908|SEPP1_HUMAN	K	VS	172	0	174	0.00862	4.09517	1.07e-29	sp|P49908|SEPP1_HUMAN/tr|A0A182DWH7|A0A182DWH7_HUMAN/tr|A0A182DWH8|A0A182DWH8_HUMAN	20	0.00693	1.60876
UGP_01.15611.15611.4.0.dta	3514	3291.38	1060.56	4	JATLDQITGK	-	2230.81	2230.82	3-5-1-0-3	1	NXT	354	0	0	3	0.17337	0.13498	3.07882	0.41557	T	y1+;y3+;y4+;	y3+;y4+;	sp|P02763|A1AG1_HUMAN	T	WF	33	0	33	0.00023	0.216665	1.12e-18	sp|P02763|A1AG1_HUMAN	1	0.01114	3.38565
UGP_01.15617.15617.4.0.dta	3295	4367.84	2339.07	4	GLTFQQJASSMCVPDQDTAIR	12,Carbamidomethyl[C];	2028.76	2028.74	5-6-0-0-0	7	NXS	726	0	0	12	0.50133	0.41887	4.5873	1.92148	T	b3+;b8+;b12+;y1+;y2+;y3+;y4+;y6+;y7+;y8+;y9+;y10+;	y1+;y4+;y6+;y8+;	sp|P01871|IGHM_HUMAN	R	VF	203	0	209	0.00136	0.581181	6.41e-16	sp|P01871|IGHM_HUMAN/tr|A0A1B0GUU9|A0A1B0GUU9_HUMAN	21	-0.02082	-4.76774
UGP_01.15632.15632.3.0.dta	1538	3157.26	1534.71	3	JHSCSEGQISIFR	4,Carbamidomethyl[C];	1622.56	1622.58	5-4-0-0-0	1	NXS	206	4	0.26145	3	0.06566	0.20978	3.84588	0.80681	T	y1+;y10+;y11+;Y0+;Y0+;Y1+;Y0++;	Y0+;Y1+;Y0++;	sp|O75882|ATRN_HUMAN	R	YE	731	0	731	-1e-05	-0.006512	8.92e-26	sp|O75882|ATRN_HUMAN	14	0.02331	7.38538
UGP_01.15639.15639.5.0.dta	2997	4624.94	2711.26	5	YPHKPEIJSTTHPGADLQENFCR	22,Carbamidomethyl[C];	1913.68	1913.68	5-4-1-0-0	8	NXT	796	2	0.02439	15	0.25916	0.26293	2.85919	0.75178	T	b3+;y1+;y2+;y4+;y5+;y6+;y7+;y10+;y11+;y12+;y11++;y12++;y19++;y20++;y21++;Y1++;Y1++;	y7+;y11+;	sp|P00734|THRB_HUMAN	R	NP	136	0	143	-0.0038	-1.40105	6.75e-18	sp|P00734|THRB_HUMAN/tr|C9JV37|C9JV37_HUMAN/tr|E9PIT3|E9PIT3_HUMAN	20	-0.00162	-0.350351
UGP_01.15640.15640.3.0.dta	301	3309.38	1104.6	3	GLJVTLSSTGR	-	2204.78	2204.77	5-4-2-0-0	3	NXT	390	8	0.49739	5	0.02743	0.32699	5.22533	1.70862	T	y4+;y5+;y6+;y7+;y8+;Y0+;Y0+;Y1+;Y1+;Y2+;Y3+;Y4+;Y5+;	Y1+;Y2+;Y3+;Y4+;Y5+;	sp|P0C0L4|CO4A_HUMAN	R	NG	1326	0	1328	-0.00169	-1.5286	2e-09	sp|P0C0L4|CO4A_HUMAN/sp|P0C0L5|CO4B_HUMAN/tr|A0A0G2JL54|A0A0G2JL54_HUMAN/tr|A0A0G2JPR0|A0A0G2JPR0_HUMAN/tr|A0A140TA29|A0A140TA29_HUMAN/tr|A0A140TA32|A0A140TA32_HUMAN/tr|A0A140TA44|A0A140TA44_HUMAN/tr|A0A140TA49|A0A140TA49_HUMAN/tr|F5GXS0|F5GXS0_HUMAN	12	-0.00608	-1.83776
UGP_01.15649.15649.4.0.dta	2817	4663.91	2094.01	4	NPVGLIGAEJATGETDPSHSK	-	2569.9	2569.9	6-5-2-0-0	10	NXT	1050	1	0.0349	3	0.06971	0.11173	3.80863	0.42555	T	b5+;b6+;y5+;Y1++;	b6+;y5+;Y1++;	sp|P43251|BTD_HUMAN	K	FL	340	0	349	0.00487	2.32458	1.82e-28	sp|P43251|BTD_HUMAN	14	0.00719	1.54196
UGP_01.15650.15650.4.1.dta	2849	4367.84	2339.07	4	GLTFQQJASSMCVPDQDTAIR	12,Carbamidomethyl[C];	2028.76	2028.74	5-6-0-0-0	7	NXS	730	0	0	6	0.34712	0.3454	4.3159	1.49069	T	b3+;y1+;y3+;y4+;y6+;y8+;	y1+;y4+;y6+;y8+;	sp|P01871|IGHM_HUMAN	R	VF	203	0	209	0.00136	0.581181	6.41e-16	sp|P01871|IGHM_HUMAN/tr|A0A1B0GUU9|A0A1B0GUU9_HUMAN	21	-0.0215	-4.92346
UGP_01.15652.15652.3.0.dta	3227	3340.36	1920.85	3	QQJASSMCVPDQDTAIR	8,Carbamidomethyl[C];	1419.5	1419.5	5-3-0-0-0	3	NXS	342	0	0	3	0.04764	0.1107	2.05294	0.22726	T	y1+;y4+;y8+;	y8+;	sp|P01871|IGHM_HUMAN	F	VF	207	0.01	209	2e-05	0.010407	3.33e-13	sp|P01871|IGHM_HUMAN/tr|A0A1B0GUU9|A0A1B0GUU9_HUMAN	2	0.00035	0.104811
UGP_01.15654.15654.4.0.dta	3295	4367.84	2339.07	4	GLTFQQJASSMCVPDQDTAIR	12,Carbamidomethyl[C];	2028.76	2028.74	5-6-0-0-0	7	NXS	730	0	0	7	0.28399	0.29721	4.543	1.35022	T	b9+;y1+;y4+;y6+;y8+;y9+;y10+;	y1+;y4+;y6+;y8+;	sp|P01871|IGHM_HUMAN	R	VF	203	0	209	0.00136	0.581181	6.41e-16	sp|P01871|IGHM_HUMAN/tr|A0A1B0GUU9|A0A1B0GUU9_HUMAN	21	-0.0215	-4.92346
UGP_01.15661.15661.4.0.dta	2988	4393.86	2189.08	4	KFVQGJSTEVACHPGYGLPK	12,Carbamidomethyl[C];	2204.78	2204.77	5-4-2-0-0	6	NXT	602	6	0.14717	13	0.15135	0.24426	4.53585	1.10791	T	b1+;b3+;b13+;b18+;y2+;y4+;y5+;y6+;y7+;y8+;y9+;y13+;y14+;Y0++;Y0++;Y1++;Y1++;Y2++;Y3++;	y2+;y7+;Y0++;Y1++;	sp|Q02985|FHR3_HUMAN	R	AQ	103	0	108	0.00426	1.94514	2.67e-17	sp|Q02985|FHR3_HUMAN/tr|A0A087WYK9|A0A087WYK9_HUMAN/tr|Q6NSD3|Q6NSD3_HUMAN	21	-0.00969	-2.20585
UGP_01.15676.15676.2.0.dta	301	3309.37	1104.6	2	GLJVTLSSTGR	-	2204.77	2204.77	5-4-2-0-0	3	NXT	396	8	0.20424	6	0.03115	0.2324	2.07742	0.48279	T	y3+;y4+;y5+;y6+;y7+;y8+;Y0+;Y0+;Y1+;Y1+;Y2+;Y3+;Y4+;Y5+;	Y1+;	sp|P0C0L4|CO4A_HUMAN	R	NG	1326	0	1328	-0.00169	-1.5286	2e-09	sp|P0C0L4|CO4A_HUMAN/sp|P0C0L5|CO4B_HUMAN/tr|A0A0G2JL54|A0A0G2JL54_HUMAN/tr|A0A0G2JPR0|A0A0G2JPR0_HUMAN/tr|A0A140TA29|A0A140TA29_HUMAN/tr|A0A140TA32|A0A140TA32_HUMAN/tr|A0A140TA44|A0A140TA44_HUMAN/tr|A0A140TA49|A0A140TA49_HUMAN/tr|F5GXS0|F5GXS0_HUMAN	12	0.00078	0.235766
UGP_01.15687.15687.4.0.dta	2988	4393.86	2189.08	4	KFVQGJSTEVACHPGYGLPK	12,Carbamidomethyl[C];	2204.78	2204.77	5-4-2-0-0	6	NXT	602	5	0.10934	11	0.15088	0.23582	4.53585	1.06963	T	b1+;b3+;b13+;y2+;y6+;y7+;y8+;y9+;y10+;y12+;y13+;Y0++;Y0++;Y1++;Y1++;Y2++;	y2+;y7+;Y0++;Y1++;	sp|Q02985|FHR3_HUMAN	R	AQ	103	0	108	0.00426	1.94514	2.67e-17	sp|Q02985|FHR3_HUMAN/tr|A0A087WYK9|A0A087WYK9_HUMAN/tr|Q6NSD3|Q6NSD3_HUMAN	21	-0.00997	-2.26959
UGP_01.15699.15699.4.0.dta	4377	3291.38	1223.68	4	VMKVLJFTTK	3,Carbamyl[K];	2067.7	2067.71	9-3-0-0-0	6	NXT	342	0	0	3	0.44728	0.21159	3.14017	0.66443	T	y1+;y2+;y7+;	y1+;y7+;	sp|P13671|CO6_HUMAN	K	AK	319	0	324	-0.00213	-1.73925	2.55e-20	sp|P13671|CO6_HUMAN	1	0.01679	5.10279
UGP_01.15708.15708.5.0.dta	2997	4624.95	2711.26	5	YPHKPEIJSTTHPGADLQENFCR	22,Carbamidomethyl[C];	1913.68	1913.68	5-4-1-0-0	8	NXT	750	0	0	12	0.17018	0.18541	2.85919	0.53011	T	b3+;b4+;b7+;y4+;y5+;y6+;y8+;y10+;y11+;y12+;y11++;y19++;	b3+;y11+;	sp|P00734|THRB_HUMAN	R	NP	136	0	143	-0.0038	-1.40105	6.75e-18	sp|P00734|THRB_HUMAN/tr|C9JV37|C9JV37_HUMAN/tr|E9PIT3|E9PIT3_HUMAN	20	-0.00683	-1.47709
UGP_01.15734.15734.3.0.dta	2482	3738.52	1898.87	3	QDQCIYJTTYLNVQR	0,Gln->pyro-Glu[AnyN-termQ];4,Carbamidomethyl[C];	1839.65	1839.64	4-3-2-0-0	7	NXT	476	3	0.17723	3	0.09227	0.1138	3.70328	0.42144	T	y1+;y13+;y6++;Y4++;Y4++;Y5++;	y6++;Y4++;Y5++;	sp|P02763|A1AG1_HUMAN	R	EN	87	0	93	0.0022	1.15798	2.85e-31	sp|P02763|A1AG1_HUMAN	13	-0.00774	-2.07089
UGP_01.15741.15741.5.0.dta	3501	4947.02	2451.15	5	HKPEIJSTTHPGADLQENFCR	20,Carbamidomethyl[C];	2495.87	2495.87	5-4-3-0-0	6	NXT	1074	0	0	4	0.08959	0.12044	3.03913	0.36603	T	b2+;y1+;y7+;y11+;	b2+;y11+;	sp|P00734|THRB_HUMAN	P	NP	138	0.01	143	0.00446	1.81882	8.06e-14	sp|P00734|THRB_HUMAN/tr|C9JV37|C9JV37_HUMAN/tr|E9PIT3|E9PIT3_HUMAN	2	-0.00319	-0.644964
UGP_01.15742.15742.5.0.dta	3500	4947.02	2451.15	5	HKPEIJSTTHPGADLQENFCR	20,Carbamidomethyl[C];	2495.87	2495.87	5-4-3-0-0	6	NXT	1074	0	0	5	0.12242	0.13923	2.86934	0.3995	T	b2+;y1+;y7+;y11+;y11++;	b2+;y7+;	sp|P00734|THRB_HUMAN	P	NP	138	0	143	0.00446	1.81882	8.06e-14	sp|P00734|THRB_HUMAN/tr|C9JV37|C9JV37_HUMAN/tr|E9PIT3|E9PIT3_HUMAN	2	-0.00319	-0.644964
UGP_01.15754.15754.4.0.dta	3	5092.2	2011.11	4	KLHINHNJLTESVGPLPK	-	3081.09	3081.09	7-6-2-0-1	8	NXT	392	5	0.09001	6	0.05668	0.15784	2.73654	0.43193	T	y2+;y4+;y5+;y6+;y7+;y2+++;Y0++;Y1++;Y3++;Y4++;Y5++;	y2+++;Y1++;	sp|P51884|LUM_HUMAN	K	SL	120	0	127	0.00109	0.541724	4.66e-25	sp|P51884|LUM_HUMAN	14	0.00155	0.304447
UGP_01.15755.15755.4.0.dta	3	5092.2	2011.11	4	KLHINHNJLTESVGPLPK	-	3081.09	3081.09	7-6-2-0-1	8	NXT	392	2	0.06132	5	0.09767	0.19474	3.48056	0.67779	T	b1+;y2+;y5+;y7+;y2+++;Y0++;Y1++;	y2+;y5+;Y1++;	sp|P51884|LUM_HUMAN	K	SL	120	0	127	0.00109	0.541724	4.66e-25	sp|P51884|LUM_HUMAN	14	0.00155	0.304447
UGP_01.15769.15769.4.1.dta	1444	4932.03	1791.84	4	KHYTJSSQDVTVPCR	14,Carbamidomethyl[C];	3140.19	3140.16	7-7-0-0-4	5	NXS	964	0	0	3	0.09945	0.08326	2.9245	0.24349	T	b1+;b2+;y1+;	b1+;b2+;	sp|P01877|IGHA2_HUMAN	V	VP	88	0.01	92	-0.0063	-3.51401	4e-10	sp|P01877|IGHA2_HUMAN/tr|A0A286YEY5|A0A286YEY5_HUMAN	1	-0.02999	-6.08186
UGP_01.15770.15770.5.0.dta	3501	4947.03	2451.15	5	HKPEIJSTTHPGADLQENFCR	20,Carbamidomethyl[C];	2495.88	2495.87	5-4-3-0-0	6	NXT	1004	0	0	5	0.07397	0.11605	3.03913	0.3527	T	b2+;y1+;y4+;y7+;y11+;	b2+;y11+;	sp|P00734|THRB_HUMAN	P	NP	138	0.01	143	0.00446	1.81882	8.06e-14	sp|P00734|THRB_HUMAN/tr|C9JV37|C9JV37_HUMAN/tr|E9PIT3|E9PIT3_HUMAN	2	-0.01621	-3.27737
UGP_01.15775.15775.5.0.dta	2997	4771	2711.26	5	YPHKPEIJSTTHPGADLQENFCR	22,Carbamidomethyl[C];	2059.74	2059.73	5-4-1-0-1	8	NXT	810	4	0.05478	8	0.14115	0.19172	3.62582	0.69513	T	b3+;b4+;y4+;y7+;y11+;y12+;y11++;y12++;Y0++;Y1++;Y4++;Y5++;	y7+;y11+;Y1++;	sp|P00734|THRB_HUMAN	R	NP	136	0	143	-0.0038	-1.40105	6.75e-18	sp|P00734|THRB_HUMAN/tr|C9JV37|C9JV37_HUMAN/tr|E9PIT3|E9PIT3_HUMAN	20	-0.00122	-0.255766
UGP_01.15779.15779.4.1.dta	3501	4771.02	2451.15	4	HKPEIJSTTHPGADLQENFCR	20,Carbamidomethyl[C];	2319.87	2319.84	5-6-1-0-0	6	NXT	624	1	0.00846	7	0.23117	0.20047	3.83944	0.76968	T	b2+;b3+;y1+;y4+;y6+;y7+;y11+;Y1++;	b2+;y7+;y11+;	sp|P00734|THRB_HUMAN	P	NP	138	0	143	0.00446	1.81882	8.06e-14	sp|P00734|THRB_HUMAN/tr|C9JV37|C9JV37_HUMAN/tr|E9PIT3|E9PIT3_HUMAN	2	-0.03797	-7.96008
UGP_01.15782.15782.4.3.dta	1444	3738.53	1791.84	4	KHYTJSSQDVTVPCR	14,Carbamidomethyl[C];	1946.69	1946.69	7-4-0-0-0	5	NXS	520	0	0	4	0.10954	0.08833	2.9245	0.25831	T	b1+;b2+;y1+;y7++;	b1+;b2+;	sp|P01877|IGHA2_HUMAN	V	VP	88	0.01	92	-0.0063	-3.51401	4e-10	sp|P01877|IGHA2_HUMAN/tr|A0A286YEY5|A0A286YEY5_HUMAN	1	-0.00291	-0.778589
UGP_01.15785.15785.5.0.dta	3482	4988.09	2782.3	5	GNVAVTVSGHTCQHWSAQTPHTHJR	12,Carbamidomethyl[C];	2205.8	2205.79	5-4-1-0-2	24	NXT	608	1	0.02514	4	0.04114	0.1341	1.90957	0.25606	T	b2+;b3+;b4+;y1+;Y1++;	Y1++;	sp|P00747|PLMN_HUMAN	R	TP	285	0.01	308	-0.00052	-0.18683	4.81e-20	sp|P00747|PLMN_HUMAN	28	-0.00482	-0.966495
UGP_01.15786.15786.5.3.dta	2804	5800.46	2954.4	5	SRYPHKPEIJSTTHPGADLQENFCR	24,Carbamidomethyl[C];	2846.07	2846.03	5-5-2-0-3	10	NXT	350	0	0	4	0.06939	0.12013	2.84284	0.34151	T	y1+;y7+;y11+;y11++;	y7+;y11+;	sp|P00734|THRB_HUMAN	R	NP	134	0.01	143	0.00292	0.988028	2.26e-21	sp|P00734|THRB_HUMAN/tr|C9JV37|C9JV37_HUMAN/tr|E9PIT3|E9PIT3_HUMAN	21	-0.0438	-7.55237
UGP_01.15787.15787.4.0.dta	4353	3716.53	1511.76	4	VYKPSAGJNSLYR	3,Carbamyl[K];	2204.77	2204.77	5-4-2-0-0	8	NXS	646	9	0.06899	5	0.01404	0.14149	2.06085	0.29159	T	b4+;y2+;y4+;y5+;y10+;Y0+;Y1+;Y1+;Y2+;Y0++;Y1++;Y1++;Y2++;Y4++;	Y1+;	sp|P02749|APOH_HUMAN	R	DT	155	0	162	0.00089	0.588334	2.78e-30	sp|P02749|APOH_HUMAN/tr|J3QLI0|J3QLI0_HUMAN/tr|J3QRN2|J3QRN2_HUMAN	1	-0.00084	-0.226078
UGP_01.15790.15790.4.0.dta	3194	4323.63	1461.61	4	EHEGAIYPDJTTD	-	2862.01	2862.02	6-5-2-0-2	10	NXT	124	0	0	5	0.1082	0.15922	3.04454	0.48475	T	b2+;b3+;b5+;b6+;b7+;	b2+;b5+;	sp|P00450|CERU_HUMAN	K	FQ	129	0	138	-0.00298	-2.03748	4.8e-15	sp|P00450|CERU_HUMAN/tr|E9PFZ2|E9PFZ2_HUMAN	1	0.0066	1.52685
UGP_01.15801.15801.3.0.dta	39	3523.5	1609.82	3	SIJTTNVMGTSLTVR	8,Oxidation[M];	1913.68	1913.68	5-4-1-0-0	3	NXT	492	2	0.10652	4	0.05694	0.13784	3.02854	0.41746	T	b4+;y3+;y7+;y8+;Y0+;Y1+;	y8+;Y1+;	sp|P01023|A2MG_HUMAN	F	VN	408	0	410	-0.00114	-0.707721	8.43e-63	sp|P01023|A2MG_HUMAN	1	0.00179	0.508164
UGP_01.15804.15804.4.2.dta	2007	4747.05	1883.01	4	LHINHNJLTESVGPLPK	-	2864.04	2864.04	8-7-0-0-1	7	NXT	392	4	0.26818	4	0.08436	0.20614	4.9718	1.02491	T	b2+;b6+;y5+;y7+;Y1+;Y1++;Y3++;Y4++;	y5+;Y1+;Y1++;Y3++;Y4++;	sp|P51884|LUM_HUMAN	K	SL	121	0	127	0.00027	0.143312	4.56e-15	sp|P51884|LUM_HUMAN	24	-0.00312	-0.657389
UGP_01.15805.15805.4.1.dta	3501	4771.01	2451.15	4	HKPEIJSTTHPGADLQENFCR	20,Carbamidomethyl[C];	2319.86	2319.84	5-6-1-0-0	6	NXT	682	1	0.00618	9	0.25254	0.21554	3.83944	0.82754	T	b2+;b3+;y1+;y3+;y4+;y5+;y7+;y10+;y11+;Y1++;	b2+;y7+;y11+;	sp|P00734|THRB_HUMAN	P	NP	138	0	143	0.00446	1.81882	8.06e-14	sp|P00734|THRB_HUMAN/tr|C9JV37|C9JV37_HUMAN/tr|E9PIT3|E9PIT3_HUMAN	2	-0.02854	-5.98319
UGP_01.15810.15810.4.0.dta	4353	3716.53	1511.76	4	VYKPSAGJNSLYR	3,Carbamyl[K];	2204.77	2204.77	5-4-2-0-0	8	NXS	646	10	0.07418	5	0.01857	0.15008	2.06085	0.30929	T	b4+;y2+;y3+;y5+;y10+;Y0+;Y1+;Y1+;Y2+;Y1++;Y1++;Y2++;Y2++;Y3++;Y4++;	Y1+;	sp|P02749|APOH_HUMAN	R	DT	155	0	162	0.00089	0.588334	2.78e-30	sp|P02749|APOH_HUMAN/tr|J3QLI0|J3QLI0_HUMAN/tr|J3QRN2|J3QRN2_HUMAN	1	-0.00108	-0.290672
UGP_01.15813.15813.5.0.dta	3246	5768.41	1883.01	5	LHINHNJLTESVGPLPK	-	3885.4	3885.42	8-7-1-0-6	7	NXT	578	3	0.07395	3	0.03208	0.13691	2.05294	0.28106	T	b2+;y2+;y5+;Y1+;Y0++;Y1++;	Y1++;	sp|P51884|LUM_HUMAN	K	SL	121	0.01	127	0.00027	0.143312	4.56e-15	sp|P51884|LUM_HUMAN	24	0.02342	4.06077
UGP_01.15815.15815.4.3.dta	2997	4772.02	2711.26	4	YPHKPEIJSTTHPGADLQENFCR	22,Carbamidomethyl[C];	2060.75	2060.76	5-4-0-0-3	8	NXT	678	4	0.04713	9	0.17294	0.20314	4.30236	0.87398	T	b3+;b4+;y1+;y4+;y5+;y7+;y11+;y11++;y13++;Y0++;Y1++;Y1++;Y4++;	b3+;y7+;y11+;Y1++;	sp|P00734|THRB_HUMAN	R	NP	136	0	143	-0.0038	-1.40105	6.75e-18	sp|P00734|THRB_HUMAN/tr|C9JV37|C9JV37_HUMAN/tr|E9PIT3|E9PIT3_HUMAN	20	0.00078	0.163487
UGP_01.15816.15816.3.0.dta	1689	3347.42	2131.01	3	FJLTETSEAEIHQSFQHL	-	1216.41	1216.42	5-2-0-0-0	2	NXT	316	0	0	3	0.30225	0.07901	2.90148	0.22925	T	b10+;y5++;y10++;	b10+;y5++;	sp|P01011|AACT_HUMAN	K	LR	105	0.01	106	0.00087	0.408069	4.24e-18	sp|P01011|AACT_HUMAN/tr|G3V595|G3V595_HUMAN	2	0.01507	4.50336
UGP_01.15818.15818.4.0.dta	4168	4806.03	2381.17	4	NJATVHEQVGGPSLTSDLQAQSK	0,Carbamyl[AnyN-term];	2424.86	2424.87	6-5-1-0-1	2	NXT	676	5	0.17664	3	0.06197	0.15409	3.60644	0.5557	T	y4+;y6+;y8+;Y1++;Y1++;Y2++;Y3++;Y4++;	y6+;Y1++;Y4++;	sp|P04004|VTNC_HUMAN	K	GN	85	0	86	-0.00334	-1.37723	3.55e-42	sp|P04004|VTNC_HUMAN/tr|F5GX75|F5GX75_HUMAN	1	0.0067	1.39438
UGP_01.15819.15819.4.0.dta	2997	4624.94	2711.26	4	YPHKPEIJSTTHPGADLQENFCR	22,Carbamidomethyl[C];	1913.68	1913.68	5-4-1-0-0	8	NXT	834	3	0.01154	17	0.23615	0.248	3.62582	0.8992	T	b2+;b3+;b4+;b7+;y1+;y2+;y3+;y4+;y5+;y7+;y8+;y10+;y11+;y11++;y19++;y20++;y21++;Y0++;Y1++;Y1++;	b3+;y7+;y11+;	sp|P00734|THRB_HUMAN	R	NP	136	0	143	-0.0038	-1.40105	6.75e-18	sp|P00734|THRB_HUMAN/tr|C9JV37|C9JV37_HUMAN/tr|E9PIT3|E9PIT3_HUMAN	20	0.00092	0.198965
UGP_01.15825.15825.4.0.dta	39	3523.5	1609.82	4	SIJTTNVMGTSLTVR	8,Oxidation[M];	1913.68	1913.68	5-4-1-0-0	3	NXT	466	2	0.06954	4	0.04936	0.12792	2.04906	0.26212	T	y1+;y3+;y7+;y8+;Y1+;Y2++;	Y1+;	sp|P01023|A2MG_HUMAN	F	VN	408	0.01	410	-0.00114	-0.707721	8.43e-63	sp|P01023|A2MG_HUMAN	1	-0.00136	-0.38609
UGP_01.15849.15849.4.1.dta	301	3309.37	1104.6	4	GLJVTLSSTGR	-	2204.77	2204.77	5-4-2-0-0	3	NXT	392	6	0.22762	9	0.07432	0.3123	3.87262	1.20941	T	b3+;b4+;y3+;y4+;y5+;y6+;y7+;y8+;y9+;Y0+;Y1+;Y1+;Y2+;Y3+;Y0++;	y7+;Y1+;Y2+;	sp|P0C0L4|CO4A_HUMAN	R	NG	1326	0	1328	-0.00169	-1.5286	2e-09	sp|P0C0L4|CO4A_HUMAN/sp|P0C0L5|CO4B_HUMAN/tr|A0A0G2JL54|A0A0G2JL54_HUMAN/tr|A0A0G2JPR0|A0A0G2JPR0_HUMAN/tr|A0A140TA29|A0A140TA29_HUMAN/tr|A0A140TA32|A0A140TA32_HUMAN/tr|A0A140TA44|A0A140TA44_HUMAN/tr|A0A140TA49|A0A140TA49_HUMAN/tr|F5GXS0|F5GXS0_HUMAN	12	-0.00128	-0.386898
UGP_01.15857.15857.3.0.dta	301	3309.37	1104.6	3	GLJVTLSSTGR	-	2204.77	2204.77	5-4-2-0-0	3	NXT	392	6	0.36437	3	0.02547	0.26001	4.58043	1.19095	T	y5+;y6+;y7+;Y0+;Y1+;Y2+;Y3+;Y4+;Y5+;	Y1+;Y3+;Y4+;Y5+;	sp|P0C0L4|CO4A_HUMAN	R	NG	1326	0	1328	-0.00169	-1.5286	2e-09	sp|P0C0L4|CO4A_HUMAN/sp|P0C0L5|CO4B_HUMAN/tr|A0A0G2JL54|A0A0G2JL54_HUMAN/tr|A0A0G2JPR0|A0A0G2JPR0_HUMAN/tr|A0A140TA29|A0A140TA29_HUMAN/tr|A0A140TA32|A0A140TA32_HUMAN/tr|A0A140TA44|A0A140TA44_HUMAN/tr|A0A140TA49|A0A140TA49_HUMAN/tr|F5GXS0|F5GXS0_HUMAN	12	-0.00111	-0.335513
UGP_01.15862.15862.3.2.dta	2347	3268.38	958.556	3	TPLTAJITK	-	2309.82	2309.8	6-3-2-0-1	6	NXT	288	2	0.07308	3	0.04791	0.06379	3.90115	0.24886	T	b3+;b6+;b7+;Y0+;Y1+;	b7+;Y0+;Y1+;	sp|P01877|IGHA2_HUMAN	K	SG	200	0.01	205	-0.00028	-0.291806	9.48e-23	sp|P01877|IGHA2_HUMAN/tr|A0A0G2JMB2|A0A0G2JMB2_HUMAN/tr|A0A286YEY5|A0A286YEY5_HUMAN	6	-0.0161	-4.92749
UGP_01.15872.15872.4.2.dta	3009	3790.63	2022	4	ELHHLQEQJVSNAFLDK	-	1768.63	1768.64	5-4-0-0-1	9	NXS	378	4	0.14523	6	0.1213	0.22041	5.20034	1.14618	T	b3+;b5+;y2+;y3+;y4+;y7+;Y0++;Y1++;Y1++;Y3++;	b3+;y4+;y7+;Y0++;Y1++;	sp|P00450|CERU_HUMAN	K	GE	754	0	762	0.00138	0.682159	1.52e-20	sp|P00450|CERU_HUMAN/tr|E9PFZ2|E9PFZ2_HUMAN/tr|H7C5R1|H7C5R1_HUMAN	18	0.00989	2.60976
UGP_01.15873.15873.4.1.dta	3	4070.85	2011.11	4	KLHINHNJLTESVGPLPK	-	2059.74	2059.73	5-4-1-0-1	8	NXT	86	1	0.01134	6	0.05321	0.13085	1.83319	0.23988	T	b3+;b4+;b6+;y2+;y5+;y7+;Y1++;	y2+;	sp|P51884|LUM_HUMAN	K	SL	120	0.01	127	0.00109	0.541724	4.66e-25	sp|P51884|LUM_HUMAN	14	-0.0069	-1.69539
UGP_01.15875.15875.4.0.dta	2997	4624.94	2711.26	4	YPHKPEIJSTTHPGADLQENFCR	22,Carbamidomethyl[C];	1913.68	1913.68	5-4-1-0-0	8	NXT	834	3	0.01446	17	0.1899	0.22675	3.62582	0.82215	T	b3+;b4+;b6+;y1+;y2+;y3+;y4+;y5+;y6+;y7+;y8+;y10+;y11+;y12+;y11++;y19++;y21++;Y0++;Y1++;Y1++;	b3+;y7+;y11+;	sp|P00734|THRB_HUMAN	R	NP	136	0	143	-0.0038	-1.40105	6.75e-18	sp|P00734|THRB_HUMAN/tr|C9JV37|C9JV37_HUMAN/tr|E9PIT3|E9PIT3_HUMAN	20	0.00069	0.149224
UGP_01.15881.15881.4.0.dta	3	4070.85	2011.11	4	KLHINHNJLTESVGPLPK	-	2059.74	2059.73	5-4-1-0-1	8	NXT	86	5	0.0577	4	0.09234	0.18037	3.48056	0.62779	T	b3+;b4+;y2+;y5+;Y0++;Y1++;Y1++;Y2++;Y3++;	y2+;y5+;Y1++;	sp|P51884|LUM_HUMAN	K	SL	120	0	127	0.00109	0.541724	4.66e-25	sp|P51884|LUM_HUMAN	14	-0.00801	-1.96813
UGP_01.15882.15882.4.0.dta	3	4070.85	2011.11	4	KLHINHNJLTESVGPLPK	-	2059.74	2059.73	5-4-1-0-1	8	NXT	86	3	0.01785	8	0.11583	0.17819	2.73654	0.48761	T	b3+;b4+;b5+;y2+;y4+;y5+;y7+;y9+;Y0++;Y0++;Y1++;	y2+;y5+;	sp|P51884|LUM_HUMAN	K	SL	120	0	127	0.00109	0.541724	4.66e-25	sp|P51884|LUM_HUMAN	14	-0.00801	-1.96813
UGP_01.15895.15895.4.0.dta	3	4070.85	2011.11	4	KLHINHNJLTESVGPLPK	-	2059.74	2059.73	5-4-1-0-1	8	NXT	86	4	0.06783	9	0.11358	0.20597	3.48056	0.71689	T	b3+;b4+;b6+;y2+;y4+;y5+;y6+;y7+;y9+;Y0++;Y1++;Y1++;Y2++;	y2+;y5+;Y1++;	sp|P51884|LUM_HUMAN	K	SL	120	0	127	0.00109	0.541724	4.66e-25	sp|P51884|LUM_HUMAN	14	-0.00801	-1.96813
UGP_01.15897.15897.4.3.dta	3990	4794.94	1996.93	4	JECFLQHKDDNPNLPR	3,Carbamidomethyl[C];	2798.01	2798.02	4-7-2-0-1	1	NXC	1164	0	0	3	0.09823	0.14034	1.85592	0.26045	T	y1+;y2+;y9+;	y2+;	sp|P02768|ALBU_HUMAN	R	LV	123	0	123	-0.00155	-0.77581	3.88e-05	sp|P02768|ALBU_HUMAN/tr|A0A087WWT3|A0A087WWT3_HUMAN/tr|A0A0C4DGB6|A0A0C4DGB6_HUMAN/tr|H7C013|H7C013_HUMAN	2	0.0037	0.771809
UGP_01.15899.15899.4.1.dta	301	3309.37	1104.6	4	GLJVTLSSTGR	-	2204.77	2204.77	5-4-2-0-0	3	NXT	396	9	0.33038	6	0.05091	0.32273	4.58043	1.47825	T	b3+;y4+;y5+;y6+;y7+;y8+;Y0+;Y0+;Y1+;Y1+;Y2+;Y3+;Y4+;Y5+;Y0++;	Y0+;Y1+;Y4+;Y5+;	sp|P0C0L4|CO4A_HUMAN	R	NG	1326	0	1328	-0.00169	-1.5286	2e-09	sp|P0C0L4|CO4A_HUMAN/sp|P0C0L5|CO4B_HUMAN/tr|A0A0G2JL54|A0A0G2JL54_HUMAN/tr|A0A0G2JPR0|A0A0G2JPR0_HUMAN/tr|A0A140TA29|A0A140TA29_HUMAN/tr|A0A140TA32|A0A140TA32_HUMAN/tr|A0A140TA44|A0A140TA44_HUMAN/tr|A0A140TA49|A0A140TA49_HUMAN/tr|F5GXS0|F5GXS0_HUMAN	12	0.00092	0.278083
UGP_01.15900.15900.3.0.dta	4192	2946.19	886.452	3	JWSLPNR	0,Carbamyl[AnyN-term];	2059.73	2059.73	5-4-1-0-1	1	NXS	110	4	0.09706	3	0.01768	0.15082	2.11399	0.31884	T	y1+;y3+;y5+;Y1+;Y3+;Y4+;Y5+;	Y1+;	sp|P55058|PLTP_HUMAN	R	AV	245	0	245	-0.00035	-0.376165	3.74e-17	sp|P55058|PLTP_HUMAN	1	0.00159	0.539866
UGP_01.15901.15901.3.3.dta	1798	3020.19	1080.46	3	JWSAMPSCK	8,Carbamidomethyl[C];	1939.74	1939.73	3-5-0-0-3	1	NXS	82	0	0	5	0.14852	0.18256	3.09101	0.56428	T	y3+;y4+;y5+;y6+;y7+;	y4+;y5+;	sp|P02749|APOH_HUMAN	G	AS	253	0	253	-0.00051	-0.471592	2.05e-18	sp|P02749|APOH_HUMAN/tr|J3KS17|J3KS17_HUMAN	1	-0.00604	-2.00053
UGP_01.15905.15905.4.0.dta	3966	4806.03	2381.17	4	NJATVHEQVGGPSLTSDLQAQSK	-	2424.86	2424.87	6-5-1-0-1	2	NXT	680	2	0.05827	10	0.16128	0.19076	4.51501	0.86128	T	b9+;y2+;y3+;y4+;y5+;y6+;y8+;y13+;y14+;y15+;Y0++;Y1++;	y4+;y6+;y14+;Y1++;	sp|P04004|VTNC_HUMAN	K	GN	85	0	86	0.01275	5.35227	4.14e-28	sp|P04004|VTNC_HUMAN/tr|F5GX75|F5GX75_HUMAN	8	0.00803	1.67117
[truncated: 36,358 more rows]

## Sheet: Glycoproteins
	Glycoproteins identified in UGP using 701N
	sp|P01877|IGHA2_HUMAN
	sp|P02749|APOH_HUMAN
	sp|O95497|VNN1_HUMAN
	sp|P36980|FHR2_HUMAN
[truncated: 369 more rows]

## Sheet: Glycosites
	Glycosites identified in UGP using 701N
[truncated: 37,477 more rows]

[truncated: 2 more sheets: Glycopeptides, N-Glycans]
