# Supplementary material for: Large-scale Identification of N-linked Intact Glycopeptides in Human Serum using HILIC Enrichment and Spectral Library Search
Source: Mol Cell Proteomics. 2020 Feb 26;19(4):672–89. doi: 10.1074/mcp.RA119.001791 (PMC7124471; doi:10.1074/mcp.RA119.001791)
Supplement: Supplementary Table S7 [file 156056_1_supp_471928_q5c98w.xlsx]

## Sheet: Glycoproteins
Glycoproteins from UGP using 701N	Glycoproteins from FGP using 701N	Glycoproteins from UGP and FGP using 701N
sp|P01877|IGHA2_HUMAN	sp|P08185|CBG_HUMAN	sp|P01877|IGHA2_HUMAN
sp|P02749|APOH_HUMAN	sp|P01871|IGHM_HUMAN	sp|P02749|APOH_HUMAN
sp|O95497|VNN1_HUMAN	sp|P02749|APOH_HUMAN	sp|O95497|VNN1_HUMAN
sp|P36980|FHR2_HUMAN	sp|P01591|IGJ_HUMAN	sp|P36980|FHR2_HUMAN
sp|P43652|AFAM_HUMAN	sp|Q01814|AT2B2_HUMAN	sp|P43652|AFAM_HUMAN
sp|P04278|SHBG_HUMAN	sp|P05543|THBG_HUMAN	sp|P04278|SHBG_HUMAN
sp|P00748|FA12_HUMAN	sp|P08603|CFAH_HUMAN	sp|P00748|FA12_HUMAN
sp|P08603|CFAH_HUMAN	sp|P08697|A2AP_HUMAN	sp|P08603|CFAH_HUMAN
sp|P01019|ANGT_HUMAN	sp|P01877|IGHA2_HUMAN	sp|P01019|ANGT_HUMAN
sp|P02765|FETUA_HUMAN	sp|P12821|ACE_HUMAN	sp|P02765|FETUA_HUMAN
sp|Q5VZ19|TDR10_HUMAN	sp|P01042|KNG1_HUMAN	sp|Q5VZ19|TDR10_HUMAN
sp|P02751|FINC_HUMAN	sp|Q9NZP8|C1RL_HUMAN	sp|P02751|FINC_HUMAN
sp|P04114|APOB_HUMAN	sp|P01019|ANGT_HUMAN	sp|P04114|APOB_HUMAN
sp|Q9Y5Y7|LYVE1_HUMAN	sp|P04003|C4BPA_HUMAN	sp|Q9Y5Y7|LYVE1_HUMAN
sp|P00747|PLMN_HUMAN	sp|P16112|PGCA_HUMAN	sp|P00747|PLMN_HUMAN
sp|P00738|HPT_HUMAN	sp|P51884|LUM_HUMAN	sp|P00738|HPT_HUMAN
sp|P08185|CBG_HUMAN	sp|P02787|TRFE_HUMAN	sp|P08185|CBG_HUMAN
sp|Q86SQ4|AGRG6_HUMAN	sp|P13671|CO6_HUMAN	sp|Q86SQ4|AGRG6_HUMAN
sp|P03952|KLKB1_HUMAN	sp|P00738|HPT_HUMAN	sp|P03952|KLKB1_HUMAN
sp|P01042|KNG1_HUMAN	sp|P00450|CERU_HUMAN	sp|P01042|KNG1_HUMAN
sp|P19652|A1AG2_HUMAN	sp|Q07954|LRP1_HUMAN	sp|P19652|A1AG2_HUMAN
sp|P01008|ANT3_HUMAN	sp|P0C0L4|CO4A_HUMAN	sp|P01008|ANT3_HUMAN
sp|Q13201|MMRN1_HUMAN	sp|P49908|SEPP1_HUMAN	sp|Q13201|MMRN1_HUMAN
sp|P04217|A1BG_HUMAN	sp|P00734|THRB_HUMAN	sp|P04217|A1BG_HUMAN
sp|P02768|ALBU_HUMAN	sp|Q4LDE5|SVEP1_HUMAN	sp|P02768|ALBU_HUMAN
sp|O95084|PRS23_HUMAN	sp|P00751|CFAB_HUMAN	sp|O95084|PRS23_HUMAN
sp|P01859|IGHG2_HUMAN	sp|Q12860|CNTN1_HUMAN	sp|P01859|IGHG2_HUMAN
sp|P49908|SEPP1_HUMAN	sp|Q14112|NID2_HUMAN	sp|P49908|SEPP1_HUMAN
sp|Q8IZP9|AGRG2_HUMAN	sp|P24043|LAMA2_HUMAN	sp|Q8IZP9|AGRG2_HUMAN
sp|O95897|NOE2_HUMAN	sp|P17936|IBP3_HUMAN	sp|O95897|NOE2_HUMAN
sp|P35542|SAA4_HUMAN	sp|Q8IWV2|CNTN4_HUMAN	sp|P35542|SAA4_HUMAN
sp|Q9HBB8|CDHR5_HUMAN	sp|A0A1B0GWG4|SRTM2_HUMAN	sp|Q9HBB8|CDHR5_HUMAN
sp|O75882|ATRN_HUMAN	sp|P00747|PLMN_HUMAN	sp|O75882|ATRN_HUMAN
sp|P51884|LUM_HUMAN	sp|P01876|IGHA1_HUMAN	sp|P51884|LUM_HUMAN
sp|P07357|CO8A_HUMAN	sp|P19652|A1AG2_HUMAN	sp|P07357|CO8A_HUMAN
sp|P04070|PROC_HUMAN	sp|P01860|IGHG3_HUMAN	sp|P04070|PROC_HUMAN
sp|P05155|IC1_HUMAN	sp|Q8IZF2|AGRF5_HUMAN	sp|P05155|IC1_HUMAN
sp|P17936|IBP3_HUMAN	sp|P11279|LAMP1_HUMAN	sp|P17936|IBP3_HUMAN
sp|Q6EMK4|VASN_HUMAN	sp|P35968|VGFR2_HUMAN	sp|Q6EMK4|VASN_HUMAN
sp|Q7Z7M0|MEGF8_HUMAN	sp|O75509|TNR21_HUMAN	sp|Q7Z7M0|MEGF8_HUMAN
sp|P0C0L4|CO4A_HUMAN	sp|P01859|IGHG2_HUMAN	sp|P0C0L4|CO4A_HUMAN
sp|Q08380|LG3BP_HUMAN	sp|Q9BQ51|PD1L2_HUMAN	sp|Q08380|LG3BP_HUMAN
sp|P12259|FA5_HUMAN	sp|P04004|VTNC_HUMAN	sp|P12259|FA5_HUMAN
sp|P01591|IGJ_HUMAN	sp|O95084|PRS23_HUMAN	sp|P01591|IGJ_HUMAN
sp|Q9NZP8|C1RL_HUMAN	sp|O75882|ATRN_HUMAN	sp|Q9NZP8|C1RL_HUMAN
sp|P26927|HGFL_HUMAN	sp|P07306|ASGR1_HUMAN	sp|P26927|HGFL_HUMAN
sp|P00450|CERU_HUMAN	sp|P01033|TIMP1_HUMAN	sp|P00450|CERU_HUMAN
sp|P01833|PIGR_HUMAN	sp|P02786|TFR1_HUMAN	sp|P01833|PIGR_HUMAN
sp|O95498|VNN2_HUMAN	sp|P02750|A2GL_HUMAN	sp|O95498|VNN2_HUMAN
sp|P13671|CO6_HUMAN	sp|P04278|SHBG_HUMAN	sp|P13671|CO6_HUMAN
sp|P00751|CFAB_HUMAN	sp|Q02985|FHR3_HUMAN	sp|P00751|CFAB_HUMAN
sp|P13473|LAMP2_HUMAN	sp|P01011|AACT_HUMAN	sp|P13473|LAMP2_HUMAN
sp|P00734|THRB_HUMAN	sp|Q96PD5|PGRP2_HUMAN	sp|P00734|THRB_HUMAN
sp|P02787|TRFE_HUMAN	sp|P04114|APOB_HUMAN	sp|P02787|TRFE_HUMAN
sp|P01011|AACT_HUMAN	sp|P05160|F13B_HUMAN	sp|P01011|AACT_HUMAN
sp|P01876|IGHA1_HUMAN	sp|P25311|ZA2G_HUMAN	sp|P01876|IGHA1_HUMAN
tr|D6RGV2|D6RGV2_HUMAN	sp|P01857|IGHG1_HUMAN	tr|D6RGV2|D6RGV2_HUMAN
sp|P06681|CO2_HUMAN	sp|P55058|PLTP_HUMAN	sp|P06681|CO2_HUMAN
sp|P08697|A2AP_HUMAN	sp|O00533|NCHL1_HUMAN	sp|P08697|A2AP_HUMAN
sp|P58166|INHBE_HUMAN	sp|P02790|HEMO_HUMAN	sp|P58166|INHBE_HUMAN
sp|Q96AP7|ESAM_HUMAN	sp|P01008|ANT3_HUMAN	sp|Q96AP7|ESAM_HUMAN
sp|P01871|IGHM_HUMAN	sp|P07996|TSP1_HUMAN	sp|P01871|IGHM_HUMAN
sp|P43251|BTD_HUMAN	sp|P98161|PKD1_HUMAN	sp|P43251|BTD_HUMAN
sp|Q96IY4|CBPB2_HUMAN	sp|P29622|KAIN_HUMAN	sp|Q96IY4|CBPB2_HUMAN
sp|Q03591|FHR1_HUMAN	sp|P03951|FA11_HUMAN	sp|Q03591|FHR1_HUMAN
sp|P51693|APLP1_HUMAN	sp|P02763|A1AG1_HUMAN	sp|P51693|APLP1_HUMAN
sp|P29622|KAIN_HUMAN	sp|Q15223|NECT1_HUMAN	sp|P29622|KAIN_HUMAN
sp|P40197|GPV_HUMAN	sp|Q96IY4|CBPB2_HUMAN	sp|P40197|GPV_HUMAN
sp|O75636|FCN3_HUMAN	sp|Q16769|QPCT_HUMAN	sp|O75636|FCN3_HUMAN
sp|Q96PD5|PGRP2_HUMAN	sp|Q7Z7G0|TARSH_HUMAN	sp|Q96PD5|PGRP2_HUMAN
sp|P04004|VTNC_HUMAN	sp|Q96AP7|ESAM_HUMAN	sp|P04004|VTNC_HUMAN
sp|Q9NPR2|SEM4B_HUMAN	sp|P05090|APOD_HUMAN	sp|Q9NPR2|SEM4B_HUMAN
sp|P55058|PLTP_HUMAN	sp|P02765|FETUA_HUMAN	sp|P55058|PLTP_HUMAN
sp|O00241|SIRB1_HUMAN	sp|P16671|CD36_HUMAN	sp|O00241|SIRB1_HUMAN
sp|Q02985|FHR3_HUMAN	sp|P05155|IC1_HUMAN	sp|Q02985|FHR3_HUMAN
sp|P02763|A1AG1_HUMAN	sp|Q14314|FGL2_HUMAN	sp|P02763|A1AG1_HUMAN
sp|P01023|A2MG_HUMAN	sp|P27169|PON1_HUMAN	sp|P01023|A2MG_HUMAN
sp|A0A1B0GWG4|SRTM2_HUMAN	sp|O95897|NOE2_HUMAN	sp|A0A1B0GWG4|SRTM2_HUMAN
sp|P05160|F13B_HUMAN	sp|Q02413|DSG1_HUMAN	sp|P05160|F13B_HUMAN
sp|P02790|HEMO_HUMAN	sp|P41222|PTGDS_HUMAN	sp|P02790|HEMO_HUMAN
sp|Q02763|TIE2_HUMAN	sp|P04275|VWF_HUMAN	sp|Q02763|TIE2_HUMAN
sp|Q14515|SPRL1_HUMAN	sp|P35542|SAA4_HUMAN	sp|Q14515|SPRL1_HUMAN
sp|P11117|PPAL_HUMAN	sp|Q96F46|I17RA_HUMAN	sp|P11117|PPAL_HUMAN
sp|Q4LDE5|SVEP1_HUMAN	sp|P56199|ITA1_HUMAN	sp|Q4LDE5|SVEP1_HUMAN
sp|Q06033|ITIH3_HUMAN	sp|P19827|ITIH1_HUMAN	sp|Q06033|ITIH3_HUMAN
sp|Q14314|FGL2_HUMAN	sp|Q6UVK1|CSPG4_HUMAN	sp|Q14314|FGL2_HUMAN
sp|Q16610|ECM1_HUMAN	sp|P01023|A2MG_HUMAN	sp|Q16610|ECM1_HUMAN
sp|P23142|FBLN1_HUMAN	sp|Q16288|NTRK3_HUMAN	sp|P23142|FBLN1_HUMAN
sp|P01861|IGHG4_HUMAN	sp|Q9NPC4|A4GAT_HUMAN	sp|P01861|IGHG4_HUMAN
sp|Q14624|ITIH4_HUMAN	sp|P23142|FBLN1_HUMAN	sp|Q14624|ITIH4_HUMAN
sp|P04233|HG2A_HUMAN	sp|P10909|CLUS_HUMAN	sp|P04233|HG2A_HUMAN
sp|P05156|CFAI_HUMAN	sp|P05164|PERM_HUMAN	sp|P05156|CFAI_HUMAN
sp|P10909|CLUS_HUMAN	sp|Q9UNN8|EPCR_HUMAN	sp|P10909|CLUS_HUMAN
sp|P43121|MUC18_HUMAN	sp|P06276|CHLE_HUMAN	sp|P43121|MUC18_HUMAN
sp|P27169|PON1_HUMAN	tr|A0A087WYE2|A0A087WYE2_HUMAN	sp|P27169|PON1_HUMAN
sp|Q12913|PTPRJ_HUMAN	sp|P05546|HEP2_HUMAN	sp|Q12913|PTPRJ_HUMAN
sp|P25311|ZA2G_HUMAN	sp|Q96BZ4|PLD4_HUMAN	sp|P25311|ZA2G_HUMAN
sp|Q07954|LRP1_HUMAN	sp|Q86WI1|PKHL1_HUMAN	sp|Q07954|LRP1_HUMAN
sp|P02745|C1QA_HUMAN	sp|P26927|HGFL_HUMAN	sp|P02745|C1QA_HUMAN
sp|O94851|MICA2_HUMAN	sp|Q13332|PTPRS_HUMAN	sp|O94851|MICA2_HUMAN
sp|O95866|G6B_HUMAN	sp|A0A075B6J6|LV322_HUMAN	sp|O95866|G6B_HUMAN
sp|O00533|NCHL1_HUMAN	sp|P80108|PHLD_HUMAN	sp|O00533|NCHL1_HUMAN
sp|P02750|A2GL_HUMAN	sp|Q15166|PON3_HUMAN	sp|P02750|A2GL_HUMAN
sp|P19827|ITIH1_HUMAN	sp|P12259|FA5_HUMAN	sp|P19827|ITIH1_HUMAN
sp|O95445|APOM_HUMAN	sp|P06315|KV502_HUMAN	sp|O95445|APOM_HUMAN
sp|P02786|TFR1_HUMAN	sp|P01009|A1AT_HUMAN	sp|P02786|TFR1_HUMAN
sp|P03951|FA11_HUMAN	sp|P20851|C4BPB_HUMAN	sp|P03951|FA11_HUMAN
sp|P05154|IPSP_HUMAN	sp|O95445|APOM_HUMAN	sp|P05154|IPSP_HUMAN
sp|P80108|PHLD_HUMAN	sp|P48740|MASP1_HUMAN	sp|P80108|PHLD_HUMAN
sp|P32004|L1CAM_HUMAN	sp|Q9Y6R7|FCGBP_HUMAN	sp|P32004|L1CAM_HUMAN
sp|P49747|COMP_HUMAN	sp|O95477|ABCA1_HUMAN	sp|P49747|COMP_HUMAN
sp|Q13510|ASAH1_HUMAN	sp|Q9P232|CNTN3_HUMAN	sp|Q13510|ASAH1_HUMAN
sp|Q9Y6R7|FCGBP_HUMAN	sp|P02751|FINC_HUMAN	sp|Q9Y6R7|FCGBP_HUMAN
sp|P56199|ITA1_HUMAN	sp|Q9NZK5|ADA2_HUMAN	sp|P56199|ITA1_HUMAN
sp|Q8IWV2|CNTN4_HUMAN	sp|Q86SQ4|AGRG6_HUMAN	sp|Q8IWV2|CNTN4_HUMAN
sp|P02675|FIBB_HUMAN	sp|P02745|C1QA_HUMAN	sp|P02675|FIBB_HUMAN
sp|P07225|PROS_HUMAN	sp|Q14624|ITIH4_HUMAN	sp|P07225|PROS_HUMAN
sp|Q9UMS4|PRP19_HUMAN	sp|P04196|HRG_HUMAN	sp|Q9UMS4|PRP19_HUMAN
sp|Q14571|ITPR2_HUMAN	sp|P19823|ITIH2_HUMAN	sp|Q14571|ITPR2_HUMAN
sp|Q8TAG5|VTM2A_HUMAN	sp|Q8NDA2|HMCN2_HUMAN	sp|Q8TAG5|VTM2A_HUMAN
sp|Q14623|IHH_HUMAN	sp|P11047|LAMC1_HUMAN	sp|Q14623|IHH_HUMAN
sp|P05090|APOD_HUMAN	sp|P13645|K1C10_HUMAN	sp|P05090|APOD_HUMAN
sp|P13598|ICAM2_HUMAN	sp|P04180|LCAT_HUMAN	sp|P13598|ICAM2_HUMAN
sp|P54802|ANAG_HUMAN	sp|P02760|AMBP_HUMAN	sp|P54802|ANAG_HUMAN
sp|Q9BY67|CADM1_HUMAN	sp|P22897|MRC1_HUMAN	sp|Q9BY67|CADM1_HUMAN
sp|Q9UQP3|TENN_HUMAN	sp|P80188|NGAL_HUMAN	sp|Q9UQP3|TENN_HUMAN
sp|Q9UK55|ZPI_HUMAN	sp|Q13797|ITA9_HUMAN	sp|Q9UK55|ZPI_HUMAN
sp|P07306|ASGR1_HUMAN	sp|Q76LX8|ATS13_HUMAN	sp|P07306|ASGR1_HUMAN
sp|P00736|C1R_HUMAN	sp|P04217|A1BG_HUMAN	sp|P00736|C1R_HUMAN
sp|P55268|LAMB2_HUMAN	sp|Q9H0X4|F234A_HUMAN	sp|P55268|LAMB2_HUMAN
sp|P09172|DOPO_HUMAN	sp|Q10588|BST1_HUMAN	sp|P09172|DOPO_HUMAN
sp|P04196|HRG_HUMAN	sp|Q9H741|CL049_HUMAN	sp|P04196|HRG_HUMAN
sp|P01009|A1AT_HUMAN	sp|Q12913|PTPRJ_HUMAN	sp|P01009|A1AT_HUMAN
sp|P06276|CHLE_HUMAN	sp|P33151|CADH5_HUMAN	sp|P06276|CHLE_HUMAN
sp|Q96PE1|AGRA2_HUMAN	sp|Q9NY97|B3GN2_HUMAN	sp|Q96PE1|AGRA2_HUMAN
sp|P05546|HEP2_HUMAN	sp|Q9UHG3|PCYOX_HUMAN	sp|P05546|HEP2_HUMAN
sp|P00451|FA8_HUMAN	sp|Q92496|FHR4_HUMAN	sp|P00451|FA8_HUMAN
sp|P20851|C4BPB_HUMAN	sp|P07333|CSF1R_HUMAN	sp|P20851|C4BPB_HUMAN
sp|Q86WI1|PKHL1_HUMAN	sp|P48357|LEPR_HUMAN	sp|Q86WI1|PKHL1_HUMAN
sp|Q04756|HGFA_HUMAN	sp|O75144|ICOSL_HUMAN	sp|Q04756|HGFA_HUMAN
sp|Q9HDC9|APMAP_HUMAN	sp|Q58EX2|SDK2_HUMAN	sp|Q9HDC9|APMAP_HUMAN
sp|Q9BYH1|SE6L1_HUMAN	sp|P01833|PIGR_HUMAN	sp|Q9BYH1|SE6L1_HUMAN
sp|Q13332|PTPRS_HUMAN	sp|P07225|PROS_HUMAN	sp|Q13332|PTPRS_HUMAN
sp|Q9Y4D7|PLXD1_HUMAN	sp|P54802|ANAG_HUMAN	sp|Q9Y4D7|PLXD1_HUMAN
sp|Q9Y646|CBPQ_HUMAN	sp|P00451|FA8_HUMAN	sp|Q9Y646|CBPQ_HUMAN
sp|Q6UY14|ATL4_HUMAN	sp|Q99523|SORT_HUMAN	sp|Q6UY14|ATL4_HUMAN
sp|Q6UXD5|SE6L2_HUMAN	sp|P20023|CR2_HUMAN	sp|Q6UXD5|SE6L2_HUMAN
sp|Q99784|NOE1_HUMAN	sp|Q9HDC9|APMAP_HUMAN	sp|Q99784|NOE1_HUMAN
sp|P06315|KV502_HUMAN	sp|Q03591|FHR1_HUMAN	sp|P06315|KV502_HUMAN
sp|O95967|FBLN4_HUMAN	sp|P03952|KLKB1_HUMAN	sp|O95967|FBLN4_HUMAN
sp|Q13740|CD166_HUMAN	sp|A8MVW5|HECA2_HUMAN	sp|Q13740|CD166_HUMAN
sp|P55291|CAD15_HUMAN	sp|Q01459|DIAC_HUMAN	sp|P55291|CAD15_HUMAN
sp|Q9UGM5|FETUB_HUMAN	sp|Q99784|NOE1_HUMAN	sp|Q9UGM5|FETUB_HUMAN
sp|O43897|TLL1_HUMAN	sp|Q6UWL2|SUSD1_HUMAN	sp|O43897|TLL1_HUMAN
sp|P01024|CO3_HUMAN	sp|P32942|ICAM3_HUMAN	sp|P01024|CO3_HUMAN
sp|Q9H0X4|F234A_HUMAN	sp|P43251|BTD_HUMAN	sp|Q9H0X4|F234A_HUMAN
sp|P04003|C4BPA_HUMAN	sp|Q9UIW2|PLXA1_HUMAN	sp|P04003|C4BPA_HUMAN
tr|H0YDE5|H0YDE5_HUMAN	sp|P05156|CFAI_HUMAN	tr|H0YDE5|H0YDE5_HUMAN
sp|P19823|ITIH2_HUMAN	sp|P13598|ICAM2_HUMAN	sp|P19823|ITIH2_HUMAN
sp|P48740|MASP1_HUMAN	sp|Q9ULI3|HEG1_HUMAN	sp|P48740|MASP1_HUMAN
sp|P22792|CPN2_HUMAN	sp|Q6EMK4|VASN_HUMAN	sp|P22792|CPN2_HUMAN
sp|P02671|FIBA_HUMAN	sp|P14151|LYAM1_HUMAN	sp|P02671|FIBA_HUMAN
sp|P01033|TIMP1_HUMAN	sp|P06681|CO2_HUMAN	sp|P01033|TIMP1_HUMAN
sp|Q12860|CNTN1_HUMAN	sp|O00592|PODXL_HUMAN	sp|Q12860|CNTN1_HUMAN
sp|P04180|LCAT_HUMAN	sp|Q9UBX1|CATF_HUMAN	sp|P04180|LCAT_HUMAN
sp|P08195|4F2_HUMAN	sp|P35858|ALS_HUMAN	sp|P08195|4F2_HUMAN
sp|A0A0J9YXX1|HV5X1_HUMAN	sp|P55290|CAD13_HUMAN	sp|A0A0J9YXX1|HV5X1_HUMAN
sp|Q9NY97|B3GN2_HUMAN	sp|Q9HBB8|CDHR5_HUMAN	sp|Q9NY97|B3GN2_HUMAN
sp|Q96JP9|CDHR1_HUMAN	sp|Q13201|MMRN1_HUMAN	sp|Q96JP9|CDHR1_HUMAN
sp|P02760|AMBP_HUMAN	sp|P02743|SAMP_HUMAN	sp|P02760|AMBP_HUMAN
sp|P08246|ELNE_HUMAN	sp|P20742|PZP_HUMAN	sp|P08246|ELNE_HUMAN
sp|P22897|MRC1_HUMAN	sp|Q96RW7|HMCN1_HUMAN	sp|P22897|MRC1_HUMAN
sp|Q13275|SEM3F_HUMAN	sp|P78509|RELN_HUMAN	sp|Q13275|SEM3F_HUMAN
sp|P14679|TYRO_HUMAN	sp|P11717|MPRI_HUMAN	sp|P14679|TYRO_HUMAN
sp|Q9NR71|ASAH2_HUMAN	sp|P08519|APOA_HUMAN	sp|Q9NR71|ASAH2_HUMAN
sp|Q9H741|CL049_HUMAN	sp|P07357|CO8A_HUMAN	sp|Q9H741|CL049_HUMAN
sp|P11215|ITAM_HUMAN	sp|P01861|IGHG4_HUMAN	sp|P11215|ITAM_HUMAN
sp|Q16363|LAMA4_HUMAN	sp|Q12879|NMDE1_HUMAN	sp|Q16363|LAMA4_HUMAN
sp|P05164|PERM_HUMAN	sp|P13688|CEAM1_HUMAN	sp|P05164|PERM_HUMAN
sp|Q96BZ4|PLD4_HUMAN	sp|P08246|ELNE_HUMAN	sp|Q96BZ4|PLD4_HUMAN
sp|Q13797|ITA9_HUMAN	sp|P01024|CO3_HUMAN	sp|Q13797|ITA9_HUMAN
sp|P02788|TRFL_HUMAN	sp|P13942|COBA2_HUMAN	sp|P02788|TRFL_HUMAN
sp|Q9UK05|GDF2_HUMAN	sp|P08195|4F2_HUMAN	sp|Q9UK05|GDF2_HUMAN
sp|P46531|NOTC1_HUMAN	sp|P00748|FA12_HUMAN	sp|P46531|NOTC1_HUMAN
sp|Q12884|SEPR_HUMAN	sp|Q08380|LG3BP_HUMAN	sp|Q12884|SEPR_HUMAN
sp|P27930|IL1R2_HUMAN	sp|P02748|CO9_HUMAN	sp|P27930|IL1R2_HUMAN
sp|Q15389|ANGP1_HUMAN	sp|Q96HD1|CREL1_HUMAN	sp|Q15389|ANGP1_HUMAN
sp|P21757|MSRE_HUMAN	sp|P08581|MET_HUMAN	sp|P21757|MSRE_HUMAN
sp|P35968|VGFR2_HUMAN	sp|Q15389|ANGP1_HUMAN	sp|P35968|VGFR2_HUMAN
sp|A6NKP2|D42E2_HUMAN	sp|P02675|FIBB_HUMAN	sp|A6NKP2|D42E2_HUMAN
sp|P55290|CAD13_HUMAN	sp|Q9Y287|ITM2B_HUMAN	sp|P55290|CAD13_HUMAN
sp|Q9UNN8|EPCR_HUMAN	sp|Q9Y5Y7|LYVE1_HUMAN	sp|Q9UNN8|EPCR_HUMAN
sp|P07358|CO8B_HUMAN	sp|P02679|FIBG_HUMAN	sp|P07358|CO8B_HUMAN
sp|P05543|THBG_HUMAN	sp|O14786|NRP1_HUMAN	sp|P05543|THBG_HUMAN
sp|P02679|FIBG_HUMAN	sp|P15151|PVR_HUMAN	sp|P02679|FIBG_HUMAN
sp|Q9UHG3|PCYOX_HUMAN	sp|Q13740|CD166_HUMAN	sp|Q9UHG3|PCYOX_HUMAN
sp|P10721|KIT_HUMAN	sp|P49747|COMP_HUMAN	sp|P10721|KIT_HUMAN
sp|P35858|ALS_HUMAN	sp|P02768|ALBU_HUMAN	sp|P35858|ALS_HUMAN
sp|O15354|GPR37_HUMAN	sp|P40189|IL6RB_HUMAN	sp|O15354|GPR37_HUMAN
sp|P09871|C1S_HUMAN	sp|Q04756|HGFA_HUMAN	sp|P09871|C1S_HUMAN
sp|Q15223|NECT1_HUMAN	sp|P78325|ADAM8_HUMAN	sp|Q15223|NECT1_HUMAN
sp|P20742|PZP_HUMAN	sp|O14498|ISLR_HUMAN	sp|P20742|PZP_HUMAN
sp|P11597|CETP_HUMAN	sp|P02774|VTDB_HUMAN	sp|P11597|CETP_HUMAN
sp|Q86TD4|SRCA_HUMAN	sp|Q8N436|CPXM2_HUMAN	sp|Q86TD4|SRCA_HUMAN
sp|Q2TV78|MST1L_HUMAN	sp|Q16853|AOC3_HUMAN	sp|Q2TV78|MST1L_HUMAN
sp|P19320|VCAM1_HUMAN	sp|Q9BRN9|TM2D3_HUMAN	sp|P19320|VCAM1_HUMAN
sp|O43240|KLK10_HUMAN	sp|Q96JP9|CDHR1_HUMAN	sp|O43240|KLK10_HUMAN
sp|P02747|C1QC_HUMAN	sp|Q7Z4R8|CF120_HUMAN	sp|P02747|C1QC_HUMAN
sp|Q9P232|CNTN3_HUMAN	sp|Q6UX27|VSTM1_HUMAN	sp|Q9P232|CNTN3_HUMAN
sp|Q9Y6Q6|TNR11_HUMAN	sp|Q7Z7M0|MEGF8_HUMAN	sp|Q9Y6Q6|TNR11_HUMAN
sp|Q9UJ14|GGT7_HUMAN	sp|Q9NR71|ASAH2_HUMAN	sp|Q9UJ14|GGT7_HUMAN
sp|Q96EE4|CC126_HUMAN	sp|Q9UK55|ZPI_HUMAN	sp|Q96EE4|CC126_HUMAN
sp|Q9UNW1|MINP1_HUMAN	sp|O15394|NCAM2_HUMAN	sp|Q9UNW1|MINP1_HUMAN
sp|P31997|CEAM8_HUMAN	sp|P10586|PTPRF_HUMAN	sp|P31997|CEAM8_HUMAN
sp|O14672|ADA10_HUMAN	sp|Q13421|MSLN_HUMAN	sp|O14672|ADA10_HUMAN
sp|Q12841|FSTL1_HUMAN	sp|Q16363|LAMA4_HUMAN	sp|Q12841|FSTL1_HUMAN
sp|P01857|IGHG1_HUMAN	sp|Q8WZ75|ROBO4_HUMAN	sp|P01857|IGHG1_HUMAN
sp|Q86VB7|C163A_HUMAN	sp|Q5T2D2|TRML2_HUMAN	sp|Q86VB7|C163A_HUMAN
sp|P04264|K2C1_HUMAN	sp|Q8WVZ9|KBTB7_HUMAN	sp|P04264|K2C1_HUMAN
sp|O60609|GFRA3_HUMAN	sp|Q9H6X2|ANTR1_HUMAN	sp|O60609|GFRA3_HUMAN
sp|P98161|PKD1_HUMAN	sp|P08236|BGLR_HUMAN	sp|P98161|PKD1_HUMAN
sp|Q6UX06|OLFM4_HUMAN	sp|Q14517|FAT1_HUMAN	sp|Q6UX06|OLFM4_HUMAN
sp|Q6UXB8|PI16_HUMAN	sp|P13497|BMP1_HUMAN	sp|Q6UXB8|PI16_HUMAN
sp|P07998|RNAS1_HUMAN	sp|A6NKP2|D42E2_HUMAN	sp|P07998|RNAS1_HUMAN
sp|Q16853|AOC3_HUMAN	sp|Q9UBR2|CATZ_HUMAN	sp|Q16853|AOC3_HUMAN
sp|P02774|VTDB_HUMAN	sp|Q9BY67|CADM1_HUMAN	sp|P02774|VTDB_HUMAN
sp|P54289|CA2D1_HUMAN	sp|Q7KYR7|BT2A1_HUMAN	sp|P54289|CA2D1_HUMAN
sp|P40189|IL6RB_HUMAN	sp|Q5VZ19|TDR10_HUMAN	sp|P40189|IL6RB_HUMAN
sp|Q9ULL4|PLXB3_HUMAN	sp|P22792|CPN2_HUMAN	sp|Q9ULL4|PLXB3_HUMAN
sp|Q9Y2G3|AT11B_HUMAN	sp|P02788|TRFL_HUMAN	sp|Q9Y2G3|AT11B_HUMAN
sp|Q8IZF2|AGRF5_HUMAN	sp|Q6UX71|PXDC2_HUMAN	sp|Q8IZF2|AGRF5_HUMAN
sp|P08571|CD14_HUMAN	sp|Q9Y4L1|HYOU1_HUMAN	sp|P08571|CD14_HUMAN
tr|E9PJT9|E9PJT9_HUMAN	sp|Q6FHJ7|SFRP4_HUMAN	tr|E9PJT9|E9PJT9_HUMAN
sp|P01854|IGHE_HUMAN	sp|Q6ZRP7|QSOX2_HUMAN	sp|P01854|IGHE_HUMAN
sp|P41222|PTGDS_HUMAN	sp|P07359|GP1BA_HUMAN	sp|P41222|PTGDS_HUMAN
sp|O95502|NPTXR_HUMAN	sp|P11117|PPAL_HUMAN	sp|O95502|NPTXR_HUMAN
sp|P07996|TSP1_HUMAN	sp|P05106|ITB3_HUMAN	sp|P07996|TSP1_HUMAN
sp|P52823|STC1_HUMAN	sp|P12111|CO6A3_HUMAN	sp|P52823|STC1_HUMAN
sp|P12821|ACE_HUMAN	sp|P02747|C1QC_HUMAN	sp|P12821|ACE_HUMAN
sp|P24821|TENA_HUMAN	sp|P41271|NBL1_HUMAN	sp|P24821|TENA_HUMAN
sp|Q92954|PRG4_HUMAN	sp|Q9UQP3|TENN_HUMAN	sp|Q92954|PRG4_HUMAN
sp|P22105|TENX_HUMAN	sp|P00736|C1R_HUMAN	sp|P22105|TENX_HUMAN
sp|P08294|SODE_HUMAN	sp|Q9NY15|STAB1_HUMAN	sp|P08294|SODE_HUMAN
sp|P01137|TGFB1_HUMAN	sp|Q96PE1|AGRA2_HUMAN	sp|P01137|TGFB1_HUMAN
sp|Q07075|AMPE_HUMAN	sp|Q9UGM5|FETUB_HUMAN	sp|Q07075|AMPE_HUMAN
sp|Q99650|OSMR_HUMAN	sp|P22891|PROZ_HUMAN	sp|Q99650|OSMR_HUMAN
sp|O75509|TNR21_HUMAN	sp|Q92626|PXDN_HUMAN	sp|O75509|TNR21_HUMAN
sp|P08581|MET_HUMAN	sp|P07911|UROM_HUMAN	sp|P08581|MET_HUMAN
sp|P78325|ADAM8_HUMAN	sp|Q6UY14|ATL4_HUMAN	sp|P78325|ADAM8_HUMAN
sp|P41439|FOLR3_HUMAN	sp|Q96PD2|DCBD2_HUMAN	sp|P41439|FOLR3_HUMAN
sp|Q13308|PTK7_HUMAN	sp|O15031|PLXB2_HUMAN	sp|Q13308|PTK7_HUMAN
sp|P13688|CEAM1_HUMAN	sp|Q86T13|CLC14_HUMAN	sp|P13688|CEAM1_HUMAN
sp|P05106|ITB3_HUMAN	sp|O43157|PLXB1_HUMAN	sp|P05106|ITB3_HUMAN
tr|H0Y4Y9|H0Y4Y9_HUMAN	sp|P11215|ITAM_HUMAN	tr|H0Y4Y9|H0Y4Y9_HUMAN
sp|Q14390|GGTL2_HUMAN	sp|P22105|TENX_HUMAN	sp|Q14390|GGTL2_HUMAN
sp|P13645|K1C10_HUMAN	sp|P20160|CAP7_HUMAN	sp|P13645|K1C10_HUMAN
sp|Q01459|DIAC_HUMAN	sp|Q86VB7|C163A_HUMAN	sp|Q01459|DIAC_HUMAN
sp|P15151|PVR_HUMAN	sp|Q06033|ITIH3_HUMAN	sp|P15151|PVR_HUMAN
sp|Q14766|LTBP1_HUMAN	sp|P09871|C1S_HUMAN	sp|Q14766|LTBP1_HUMAN
sp|Q12879|NMDE1_HUMAN	sp|O43505|B4GA1_HUMAN	sp|Q12879|NMDE1_HUMAN
sp|P42695|CNDD3_HUMAN	sp|P04070|PROC_HUMAN	sp|P42695|CNDD3_HUMAN
sp|P13591|NCAM1_HUMAN	sp|Q86UN3|R4RL2_HUMAN	sp|P13591|NCAM1_HUMAN
sp|P19022|CADH2_HUMAN	sp|P24821|TENA_HUMAN	sp|P19022|CADH2_HUMAN
sp|Q96HC4|PDLI5_HUMAN	sp|Q16620|NTRK2_HUMAN	sp|Q96HC4|PDLI5_HUMAN
sp|P56202|CATW_HUMAN	sp|P55291|CAD15_HUMAN	sp|P56202|CATW_HUMAN
sp|P27487|DPP4_HUMAN	sp|P28906|CD34_HUMAN	sp|P27487|DPP4_HUMAN
sp|P11047|LAMC1_HUMAN	sp|Q92854|SEM4D_HUMAN	sp|P11047|LAMC1_HUMAN
sp|P16109|LYAM3_HUMAN	sp|Q9HAT2|SIAE_HUMAN	sp|P16109|LYAM3_HUMAN
sp|Q9HBW1|LRRC4_HUMAN	sp|O43240|KLK10_HUMAN	sp|Q9HBW1|LRRC4_HUMAN
sp|P15144|AMPN_HUMAN	sp|Q13510|ASAH1_HUMAN	sp|P15144|AMPN_HUMAN
sp|Q9Y274|SIA10_HUMAN	sp|Q8TDY8|IGDC4_HUMAN	sp|Q9Y274|SIA10_HUMAN
sp|P09326|CD48_HUMAN	sp|Q9Y6H6|KCNE3_HUMAN	sp|P09326|CD48_HUMAN
sp|P11362|FGFR1_HUMAN	sp|P09172|DOPO_HUMAN	sp|P11362|FGFR1_HUMAN
sp|P05981|HEPS_HUMAN	sp|Q14390|GGTL2_HUMAN	sp|P05981|HEPS_HUMAN
sp|Q99523|SORT_HUMAN	sp|Q15113|PCOC1_HUMAN	sp|Q99523|SORT_HUMAN
sp|Q8TDY8|IGDC4_HUMAN	sp|Q9HCL0|PCD18_HUMAN	sp|Q8TDY8|IGDC4_HUMAN
sp|Q92854|SEM4D_HUMAN	sp|P35442|TSP2_HUMAN	sp|Q92854|SEM4D_HUMAN
sp|P02743|SAMP_HUMAN	sp|Q9UQ52|CNTN6_HUMAN	sp|P02743|SAMP_HUMAN
sp|Q9UBP4|DKK3_HUMAN	sp|P27930|IL1R2_HUMAN	sp|Q9UBP4|DKK3_HUMAN
sp|Q12866|MERTK_HUMAN	sp|O15354|GPR37_HUMAN	sp|Q12866|MERTK_HUMAN
sp|Q15166|PON3_HUMAN	sp|P35555|FBN1_HUMAN	sp|Q15166|PON3_HUMAN
sp|P16112|PGCA_HUMAN	sp|Q06418|TYRO3_HUMAN	sp|P16112|PGCA_HUMAN
sp|O43505|B4GA1_HUMAN	sp|Q6YHK3|CD109_HUMAN	sp|O43505|B4GA1_HUMAN
sp|Q16620|NTRK2_HUMAN	sp|O00187|MASP2_HUMAN	sp|Q16620|NTRK2_HUMAN
sp|P13497|BMP1_HUMAN	sp|P14384|CBPM_HUMAN	sp|P13497|BMP1_HUMAN
sp|O75144|ICOSL_HUMAN	sp|Q02763|TIE2_HUMAN	sp|O75144|ICOSL_HUMAN
sp|P08887|IL6RA_HUMAN	sp|O94851|MICA2_HUMAN	sp|P08887|IL6RA_HUMAN
sp|Q86T13|CLC14_HUMAN	sp|P40197|GPV_HUMAN	sp|Q86T13|CLC14_HUMAN
sp|O43866|CD5L_HUMAN	sp|P11597|CETP_HUMAN	sp|O43866|CD5L_HUMAN
sp|Q9NPH3|IL1AP_HUMAN	sp|P05154|IPSP_HUMAN	sp|Q9NPH3|IL1AP_HUMAN
sp|P22607|FGFR3_HUMAN	sp|Q9UJ14|GGT7_HUMAN	sp|P22607|FGFR3_HUMAN
sp|Q9Y216|MTMR7_HUMAN	sp|Q8IW45|NNRD_HUMAN	sp|Q9Y216|MTMR7_HUMAN
sp|P08709|FA7_HUMAN	sp|O95497|VNN1_HUMAN	sp|P08709|FA7_HUMAN
sp|P07333|CSF1R_HUMAN	sp|Q5T5P2|SKT_HUMAN	sp|P07333|CSF1R_HUMAN
sp|Q9NT68|TEN2_HUMAN	sp|Q92954|PRG4_HUMAN	sp|Q9NT68|TEN2_HUMAN
sp|Q92626|PXDN_HUMAN	sp|P06331|HV434_HUMAN	sp|Q92626|PXDN_HUMAN
sp|O95980|RECK_HUMAN	tr|A0A2R8Y7U2|A0A2R8Y7U2_HUMAN	sp|O95980|RECK_HUMAN
sp|Q15155|NOMO1_HUMAN	sp|Q8IWK6|AGRA3_HUMAN	sp|Q15155|NOMO1_HUMAN
sp|Q6UWL2|SUSD1_HUMAN	sp|Q8IYS5|OSCAR_HUMAN	sp|Q6UWL2|SUSD1_HUMAN
sp|P35613|BASI_HUMAN	sp|P23467|PTPRB_HUMAN	sp|P35613|BASI_HUMAN
sp|O00587|MFNG_HUMAN	sp|P28300|LYOX_HUMAN	sp|O00587|MFNG_HUMAN
sp|Q29718|1B82_HUMAN	sp|Q4G148|GXLT1_HUMAN	sp|Q29718|1B82_HUMAN
sp|Q15465|SHH_HUMAN	sp|Q6UXB8|PI16_HUMAN	sp|Q15465|SHH_HUMAN
sp|Q13421|MSLN_HUMAN	sp|P10153|RNAS2_HUMAN	sp|Q13421|MSLN_HUMAN
sp|Q96F46|I17RA_HUMAN	sp|P12110|CO6A2_HUMAN	sp|Q96F46|I17RA_HUMAN
sp|Q96RW7|HMCN1_HUMAN	sp|P27918|PROP_HUMAN	sp|Q96RW7|HMCN1_HUMAN
sp|P11279|LAMP1_HUMAN	sp|Q16610|ECM1_HUMAN	sp|P11279|LAMP1_HUMAN
sp|Q4G148|GXLT1_HUMAN	sp|Q9UBG0|MRC2_HUMAN	sp|Q4G148|GXLT1_HUMAN
sp|Q95604|1C17_HUMAN	sp|Q14766|LTBP1_HUMAN	sp|Q95604|1C17_HUMAN
sp|O00391|QSOX1_HUMAN	sp|O95866|G6B_HUMAN	sp|O00391|QSOX1_HUMAN
sp|P30530|UFO_HUMAN	sp|P28845|DHI1_HUMAN	sp|P30530|UFO_HUMAN
sp|P06331|HV434_HUMAN	sp|Q9UJJ9|GNPTG_HUMAN	sp|P06331|HV434_HUMAN
sp|Q5D862|FILA2_HUMAN	sp|P35916|VGFR3_HUMAN	sp|Q5D862|FILA2_HUMAN
sp|Q6UVK1|CSPG4_HUMAN	sp|P05186|PPBT_HUMAN	sp|Q6UVK1|CSPG4_HUMAN
sp|Q86UD1|OAF_HUMAN	sp|P0DP01|HV108_HUMAN	sp|Q86UD1|OAF_HUMAN
sp|P55103|INHBC_HUMAN	sp|P16871|IL7RA_HUMAN	sp|P55103|INHBC_HUMAN
tr|A0A087WYE2|A0A087WYE2_HUMAN	tr|H0YDE5|H0YDE5_HUMAN	tr|A0A087WYE2|A0A087WYE2_HUMAN
sp|O15031|PLXB2_HUMAN	sp|Q8NCC3|PAG15_HUMAN	sp|O15031|PLXB2_HUMAN
sp|P16581|LYAM2_HUMAN	sp|P07093|GDN_HUMAN	sp|P16581|LYAM2_HUMAN
sp|Q92823|NRCAM_HUMAN	sp|Q01638|ILRL1_HUMAN	sp|Q92823|NRCAM_HUMAN
sp|P01031|CO5_HUMAN	sp|P11362|FGFR1_HUMAN	sp|P01031|CO5_HUMAN
sp|Q14118|DAG1_HUMAN	sp|O00241|SIRB1_HUMAN	sp|Q14118|DAG1_HUMAN
sp|Q86TH1|ATL2_HUMAN	sp|P43121|MUC18_HUMAN	sp|Q86TH1|ATL2_HUMAN
sp|P20160|CAP7_HUMAN	sp|P30530|UFO_HUMAN	sp|P20160|CAP7_HUMAN
sp|Q5ZPR3|CD276_HUMAN	sp|Q13790|APOF_HUMAN	sp|Q5ZPR3|CD276_HUMAN
sp|Q9ULI3|HEG1_HUMAN	sp|Q9Y2G3|AT11B_HUMAN	sp|Q9ULI3|HEG1_HUMAN
sp|P35916|VGFR3_HUMAN	sp|P53634|CATC_HUMAN	sp|P35916|VGFR3_HUMAN
sp|Q92187|SIA8D_HUMAN	sp|Q86UD1|OAF_HUMAN	sp|Q92187|SIA8D_HUMAN
sp|P07307|ASGR2_HUMAN	sp|P52799|EFNB2_HUMAN	sp|P07307|ASGR2_HUMAN
sp|Q8WW52|F151A_HUMAN	sp|P58166|INHBE_HUMAN	sp|Q8WW52|F151A_HUMAN
sp|P48960|CD97_HUMAN	sp|Q2TV78|MST1L_HUMAN	sp|P48960|CD97_HUMAN
sp|Q9Y6H6|KCNE3_HUMAN	sp|P19320|VCAM1_HUMAN	sp|Q9Y6H6|KCNE3_HUMAN
sp|A8MVW5|HECA2_HUMAN	sp|Q14126|DSG2_HUMAN	sp|A8MVW5|HECA2_HUMAN
sp|Q9BWV1|BOC_HUMAN	sp|Q9ULL4|PLXB3_HUMAN	sp|Q9BWV1|BOC_HUMAN
sp|P01860|IGHG3_HUMAN	sp|P08571|CD14_HUMAN	sp|P01860|IGHG3_HUMAN
sp|Q9NRB3|CHSTC_HUMAN	sp|Q9Y2E5|MA2B2_HUMAN	sp|Q9NRB3|CHSTC_HUMAN
sp|P54108|CRIS3_HUMAN	sp|Q7Z478|DHX29_HUMAN	sp|P54108|CRIS3_HUMAN
sp|Q96HD1|CREL1_HUMAN	sp|Q07075|AMPE_HUMAN	sp|Q96HD1|CREL1_HUMAN
sp|Q9NY15|STAB1_HUMAN	sp|Q06828|FMOD_HUMAN	sp|Q9NY15|STAB1_HUMAN
sp|Q8TDL5|BPIB1_HUMAN	sp|Q68CJ9|CR3L3_HUMAN	sp|Q8TDL5|BPIB1_HUMAN
sp|Q8NDA2|HMCN2_HUMAN	sp|Q02487|DSC2_HUMAN	sp|Q8NDA2|HMCN2_HUMAN
sp|P07359|GP1BA_HUMAN	sp|O00391|QSOX1_HUMAN	sp|P07359|GP1BA_HUMAN
sp|P02766|TTHY_HUMAN	sp|P01127|PDGFB_HUMAN	sp|P02766|TTHY_HUMAN
sp|Q9UHD4|CIDEB_HUMAN	sp|Q9Y4D7|PLXD1_HUMAN	sp|Q9UHD4|CIDEB_HUMAN
sp|Q9NRA1|PDGFC_HUMAN	tr|D6RGV2|D6RGV2_HUMAN	sp|Q9NRA1|PDGFC_HUMAN
sp|Q76LX8|ATS13_HUMAN	sp|Q86TH1|ATL2_HUMAN	sp|Q76LX8|ATS13_HUMAN
sp|Q93070|NAR4_HUMAN	sp|Q9UN70|PCDGK_HUMAN	sp|Q93070|NAR4_HUMAN
sp|Q12907|LMAN2_HUMAN	sp|Q6UX06|OLFM4_HUMAN	sp|Q12907|LMAN2_HUMAN
sp|Q9C0C4|SEM4C_HUMAN	sp|P04062|GLCM_HUMAN	sp|Q9C0C4|SEM4C_HUMAN
sp|P07093|GDN_HUMAN	sp|Q15043|S39AE_HUMAN	sp|P07093|GDN_HUMAN
sp|O94933|SLIK3_HUMAN	sp|Q8NBJ4|GOLM1_HUMAN	sp|O94933|SLIK3_HUMAN
sp|Q9BXR6|FHR5_HUMAN	sp|P15144|AMPN_HUMAN	sp|Q9BXR6|FHR5_HUMAN
sp|A0A075B6J6|LV322_HUMAN	sp|O95405|ZFYV9_HUMAN	sp|A0A075B6J6|LV322_HUMAN
sp|P06731|CEAM5_HUMAN	sp|P16070|CD44_HUMAN	sp|P06731|CEAM5_HUMAN
sp|O00451|GFRA2_HUMAN	sp|Q8IXL6|FA20C_HUMAN	sp|O00451|GFRA2_HUMAN
sp|P23284|PPIB_HUMAN	sp|Q8NBP7|PCSK9_HUMAN	sp|P23284|PPIB_HUMAN
sp|Q92496|FHR4_HUMAN	sp|Q9UM47|NOTC3_HUMAN	sp|Q92496|FHR4_HUMAN
sp|P55056|APOC4_HUMAN	sp|Q8IZP9|AGRG2_HUMAN	sp|P55056|APOC4_HUMAN
sp|P14384|CBPM_HUMAN	sp|P13473|LAMP2_HUMAN	sp|P14384|CBPM_HUMAN
sp|P49641|MA2A2_HUMAN	sp|P42892|ECE1_HUMAN	sp|P49641|MA2A2_HUMAN
sp|P07911|UROM_HUMAN	sp|Q9BXR6|FHR5_HUMAN	sp|P07911|UROM_HUMAN
sp|P34910|EVI2B_HUMAN	sp|P04066|FUCO_HUMAN	sp|P34910|EVI2B_HUMAN
sp|Q9Y2E5|MA2B2_HUMAN	sp|Q9NX62|IMPA3_HUMAN	sp|Q9Y2E5|MA2B2_HUMAN
sp|Q8IUK5|PLDX1_HUMAN	sp|P50895|BCAM_HUMAN	sp|Q8IUK5|PLDX1_HUMAN
sp|Q9Y4L1|HYOU1_HUMAN	sp|Q9UBP4|DKK3_HUMAN	sp|Q9Y4L1|HYOU1_HUMAN
sp|Q7Z478|DHX29_HUMAN	sp|Q29718|1B82_HUMAN	sp|Q7Z478|DHX29_HUMAN
sp|Q9H9K5|MER34_HUMAN	sp|Q9H4A9|DPEP2_HUMAN	sp|Q9H9K5|MER34_HUMAN
sp|Q8WXI7|MUC16_HUMAN	sp|P05107|ITB2_HUMAN	sp|Q8WXI7|MUC16_HUMAN
sp|P05556|ITB1_HUMAN	sp|Q9HBW9|AGRL4_HUMAN	sp|P05556|ITB1_HUMAN
sp|P05362|ICAM1_HUMAN	sp|O95980|RECK_HUMAN	sp|P05362|ICAM1_HUMAN
sp|O60896|RAMP3_HUMAN	sp|O95498|VNN2_HUMAN	sp|O60896|RAMP3_HUMAN
sp|P28799|GRN_HUMAN	sp|P28827|PTPRM_HUMAN	sp|P28799|GRN_HUMAN
sp|P14151|LYAM1_HUMAN	sp|Q9H756|LRC19_HUMAN	sp|P14151|LYAM1_HUMAN
	sp|Q9NPH3|IL1AP_HUMAN	sp|Q01814|AT2B2_HUMAN
	sp|Q8NI99|ANGL6_HUMAN	sp|Q14112|NID2_HUMAN
	sp|P08887|IL6RA_HUMAN	sp|P24043|LAMA2_HUMAN
	sp|Q9UK05|GDF2_HUMAN	sp|Q9BQ51|PD1L2_HUMAN
	sp|Q8N6Q3|CD177_HUMAN	sp|Q16769|QPCT_HUMAN
	sp|P55103|INHBC_HUMAN	sp|Q7Z7G0|TARSH_HUMAN
	sp|Q7Z7M9|GALT5_HUMAN	sp|P16671|CD36_HUMAN
	sp|P10721|KIT_HUMAN	sp|Q02413|DSG1_HUMAN
	sp|A6NMZ7|CO6A6_HUMAN	sp|P04275|VWF_HUMAN
	sp|Q9HC56|PCDH9_HUMAN	sp|Q16288|NTRK3_HUMAN
	sp|Q13449|LSAMP_HUMAN	sp|Q9NPC4|A4GAT_HUMAN
	sp|P51693|APLP1_HUMAN	sp|O95477|ABCA1_HUMAN
	sp|Q9Y216|MTMR7_HUMAN	sp|Q9NZK5|ADA2_HUMAN
	sp|Q8WXI7|MUC16_HUMAN	sp|P80188|NGAL_HUMAN
	sp|Q14118|DAG1_HUMAN	sp|Q10588|BST1_HUMAN
	sp|Q96J42|TXD15_HUMAN	sp|P33151|CADH5_HUMAN
	sp|P35613|BASI_HUMAN	sp|P48357|LEPR_HUMAN
	sp|P02771|FETA_HUMAN	sp|Q58EX2|SDK2_HUMAN
	sp|Q13275|SEM3F_HUMAN	sp|P20023|CR2_HUMAN
	sp|Q3T906|GNPTA_HUMAN	sp|P32942|ICAM3_HUMAN
	sp|Q12866|MERTK_HUMAN	sp|Q9UIW2|PLXA1_HUMAN
	sp|P09486|SPRC_HUMAN	sp|O00592|PODXL_HUMAN
	sp|P49746|TSP3_HUMAN	sp|Q9UBX1|CATF_HUMAN
	sp|P01031|CO5_HUMAN	sp|P78509|RELN_HUMAN
	sp|Q8TAG5|VTM2A_HUMAN	sp|P11717|MPRI_HUMAN
	sp|P06731|CEAM5_HUMAN	sp|P08519|APOA_HUMAN
	sp|O60486|PLXC1_HUMAN	sp|P13942|COBA2_HUMAN
	sp|P31997|CEAM8_HUMAN	sp|P02748|CO9_HUMAN
	sp|P09326|CD48_HUMAN	sp|Q9Y287|ITM2B_HUMAN
	sp|O95502|NPTXR_HUMAN	sp|O14786|NRP1_HUMAN
	sp|P24387|CRHBP_HUMAN	sp|O14498|ISLR_HUMAN
	sp|P55056|APOC4_HUMAN	sp|Q8N436|CPXM2_HUMAN
	sp|P54289|CA2D1_HUMAN	sp|Q9BRN9|TM2D3_HUMAN
	sp|Q14515|SPRL1_HUMAN	sp|Q7Z4R8|CF120_HUMAN
	sp|Q7Z3B1|NEGR1_HUMAN	sp|Q6UX27|VSTM1_HUMAN
	sp|P27487|DPP4_HUMAN	sp|O15394|NCAM2_HUMAN
	sp|P05556|ITB1_HUMAN	sp|P10586|PTPRF_HUMAN
	sp|Q9BXS4|TMM59_HUMAN	sp|Q8WZ75|ROBO4_HUMAN
	sp|O95998|I18BP_HUMAN	sp|Q5T2D2|TRML2_HUMAN
	sp|P98160|PGBM_HUMAN	sp|Q8WVZ9|KBTB7_HUMAN
	sp|O95274|LYPD3_HUMAN	sp|Q9H6X2|ANTR1_HUMAN
	sp|Q13308|PTK7_HUMAN	sp|P08236|BGLR_HUMAN
	sp|P04264|K2C1_HUMAN	sp|Q14517|FAT1_HUMAN
	sp|Q96KG7|MEG10_HUMAN	sp|Q9UBR2|CATZ_HUMAN
	sp|P43652|AFAM_HUMAN	sp|Q7KYR7|BT2A1_HUMAN
	sp|P36980|FHR2_HUMAN	sp|Q6UX71|PXDC2_HUMAN
	sp|Q8WW52|F151A_HUMAN	sp|Q6FHJ7|SFRP4_HUMAN
	sp|P01854|IGHE_HUMAN	sp|Q6ZRP7|QSOX2_HUMAN
	sp|Q8WWZ8|OIT3_HUMAN	sp|P12111|CO6A3_HUMAN
	sp|P07602|SAP_HUMAN	sp|P41271|NBL1_HUMAN
	sp|Q07000|1C15_HUMAN	sp|P22891|PROZ_HUMAN
	sp|O43897|TLL1_HUMAN	sp|Q96PD2|DCBD2_HUMAN
	sp|Q8IUK5|PLDX1_HUMAN	sp|O43157|PLXB1_HUMAN
	sp|O60704|TPST2_HUMAN	sp|Q86UN3|R4RL2_HUMAN
	sp|O00584|RNT2_HUMAN	sp|P28906|CD34_HUMAN
	sp|Q9NT68|TEN2_HUMAN	sp|Q9HAT2|SIAE_HUMAN
	sp|P22304|IDS_HUMAN	sp|Q15113|PCOC1_HUMAN
	sp|O95450|ATS2_HUMAN	sp|Q9HCL0|PCD18_HUMAN
	sp|P07358|CO8B_HUMAN	sp|P35442|TSP2_HUMAN
	sp|P28799|GRN_HUMAN	sp|Q9UQ52|CNTN6_HUMAN
	sp|Q6P179|ERAP2_HUMAN	sp|P35555|FBN1_HUMAN
	sp|Q99941|ATF6B_HUMAN	sp|Q06418|TYRO3_HUMAN
	sp|Q9BQE3|TBA1C_HUMAN	sp|Q6YHK3|CD109_HUMAN
	sp|Q24JP5|T132A_HUMAN	sp|O00187|MASP2_HUMAN
	sp|Q9NPR2|SEM4B_HUMAN	sp|Q8IW45|NNRD_HUMAN
	sp|Q9Y251|HPSE_HUMAN	sp|Q5T5P2|SKT_HUMAN
	sp|Q14623|IHH_HUMAN	tr|A0A2R8Y7U2|A0A2R8Y7U2_HUMAN
	sp|P55899|FCGRN_HUMAN	sp|Q8IWK6|AGRA3_HUMAN
	sp|Q86TD4|SRCA_HUMAN	sp|Q8IYS5|OSCAR_HUMAN
	sp|Q13885|TBB2A_HUMAN	sp|P23467|PTPRB_HUMAN
	sp|Q8N6C8|LIRA3_HUMAN	sp|P28300|LYOX_HUMAN
	tr|H0YD63|H0YD63_HUMAN	sp|P10153|RNAS2_HUMAN
	sp|Q8WVQ1|CANT1_HUMAN	sp|P12110|CO6A2_HUMAN
	sp|P06280|AGAL_HUMAN	sp|P27918|PROP_HUMAN
	tr|F8VSD5|F8VSD5_HUMAN	sp|Q9UBG0|MRC2_HUMAN
	sp|P12931|SRC_HUMAN	sp|P28845|DHI1_HUMAN
	sp|Q9UFP1|F198A_HUMAN	sp|Q9UJJ9|GNPTG_HUMAN
	sp|P07307|ASGR2_HUMAN	sp|P05186|PPBT_HUMAN
		sp|P0DP01|HV108_HUMAN
		sp|P16871|IL7RA_HUMAN
		sp|Q8NCC3|PAG15_HUMAN
		sp|Q01638|ILRL1_HUMAN
		sp|Q13790|APOF_HUMAN
		sp|P53634|CATC_HUMAN
		sp|P52799|EFNB2_HUMAN
		sp|Q14126|DSG2_HUMAN
		sp|Q06828|FMOD_HUMAN
		sp|Q68CJ9|CR3L3_HUMAN
		sp|Q02487|DSC2_HUMAN
		sp|P01127|PDGFB_HUMAN
		sp|Q9UN70|PCDGK_HUMAN
		sp|P04062|GLCM_HUMAN
		sp|Q15043|S39AE_HUMAN
		sp|Q8NBJ4|GOLM1_HUMAN
		sp|O95405|ZFYV9_HUMAN
		sp|P16070|CD44_HUMAN
		sp|Q8IXL6|FA20C_HUMAN
		sp|Q8NBP7|PCSK9_HUMAN
		sp|Q9UM47|NOTC3_HUMAN
		sp|P42892|ECE1_HUMAN
		sp|P04066|FUCO_HUMAN
		sp|Q9NX62|IMPA3_HUMAN
		sp|P50895|BCAM_HUMAN
		sp|Q9H4A9|DPEP2_HUMAN
		sp|P05107|ITB2_HUMAN
		sp|Q9HBW9|AGRL4_HUMAN
		sp|P28827|PTPRM_HUMAN
		sp|Q9H756|LRC19_HUMAN
		sp|Q8NI99|ANGL6_HUMAN
		sp|Q8N6Q3|CD177_HUMAN
		sp|Q7Z7M9|GALT5_HUMAN
		sp|A6NMZ7|CO6A6_HUMAN
		sp|Q9HC56|PCDH9_HUMAN
		sp|Q13449|LSAMP_HUMAN
		sp|Q96J42|TXD15_HUMAN
		sp|P02771|FETA_HUMAN
		sp|Q3T906|GNPTA_HUMAN
		sp|P09486|SPRC_HUMAN
		sp|P49746|TSP3_HUMAN
		sp|O60486|PLXC1_HUMAN
		sp|P24387|CRHBP_HUMAN
		sp|Q7Z3B1|NEGR1_HUMAN
		sp|Q9BXS4|TMM59_HUMAN
		sp|O95998|I18BP_HUMAN
		sp|P98160|PGBM_HUMAN
		sp|O95274|LYPD3_HUMAN
		sp|Q96KG7|MEG10_HUMAN
		sp|Q8WWZ8|OIT3_HUMAN
		sp|P07602|SAP_HUMAN
		sp|Q07000|1C15_HUMAN
		sp|O60704|TPST2_HUMAN
		sp|O00584|RNT2_HUMAN
		sp|P22304|IDS_HUMAN
		sp|O95450|ATS2_HUMAN
		sp|Q6P179|ERAP2_HUMAN
		sp|Q99941|ATF6B_HUMAN
		sp|Q9BQE3|TBA1C_HUMAN
		sp|Q24JP5|T132A_HUMAN
		sp|Q9Y251|HPSE_HUMAN
		sp|P55899|FCGRN_HUMAN
		sp|Q13885|TBB2A_HUMAN
		sp|Q8N6C8|LIRA3_HUMAN
		tr|H0YD63|H0YD63_HUMAN
		sp|Q8WVQ1|CANT1_HUMAN
		sp|P06280|AGAL_HUMAN
		tr|F8VSD5|F8VSD5_HUMAN
		sp|P12931|SRC_HUMAN
		sp|Q9UFP1|F198A_HUMAN

## Sheet: Glycosites
Glycosites from UGP using 701N	Glycosites from FGP using 701N	Glycosites from UGP and FGP using 701N
sp|P01877|IGHA2_HUMAN_Site_92	sp|P08185|CBG_HUMAN_Site_31	sp|P08185|CBG_HUMAN_Site_31
sp|P02749|APOH_HUMAN_Site_162	sp|P01871|IGHM_HUMAN_Site_209	sp|P01871|IGHM_HUMAN_Site_209
sp|O95497|VNN1_HUMAN_Site_283	sp|P02749|APOH_HUMAN_Site_253	sp|P02749|APOH_HUMAN_Site_253
sp|P36980|FHR2_HUMAN_Site_126	sp|P01591|IGJ_HUMAN_Site_71	sp|P01591|IGJ_HUMAN_Site_71
sp|P01877|IGHA2_HUMAN_Site_205	sp|Q01814|AT2B2_HUMAN_Site_1218	sp|Q01814|AT2B2_HUMAN_Site_1218
sp|P43652|AFAM_HUMAN_Site_33	sp|P05543|THBG_HUMAN_Site_36	sp|P05543|THBG_HUMAN_Site_36
sp|P04278|SHBG_HUMAN_Site_396	sp|P08603|CFAH_HUMAN_Site_882	sp|P08603|CFAH_HUMAN_Site_882
sp|P00748|FA12_HUMAN_Site_433	sp|P08697|A2AP_HUMAN_Site_126	sp|P08697|A2AP_HUMAN_Site_126
sp|P08603|CFAH_HUMAN_Site_1029	sp|P01877|IGHA2_HUMAN_Site_47	sp|P01877|IGHA2_HUMAN_Site_47
sp|P01019|ANGT_HUMAN_Site_47	sp|P12821|ACE_HUMAN_Site_714	sp|P12821|ACE_HUMAN_Site_714
sp|P02765|FETUA_HUMAN_Site_176	sp|P01042|KNG1_HUMAN_Site_294	sp|P01042|KNG1_HUMAN_Site_294
sp|Q5VZ19|TDR10_HUMAN_Site_103	sp|Q9NZP8|C1RL_HUMAN_Site_296	sp|Q9NZP8|C1RL_HUMAN_Site_296
sp|P02751|FINC_HUMAN_Site_542	sp|P01019|ANGT_HUMAN_Site_47	sp|P01019|ANGT_HUMAN_Site_47
sp|P04114|APOB_HUMAN_Site_3411	sp|Q9NZP8|C1RL_HUMAN_Site_242	sp|Q9NZP8|C1RL_HUMAN_Site_242
sp|Q9Y5Y7|LYVE1_HUMAN_Site_53	sp|P04003|C4BPA_HUMAN_Site_528	sp|P04003|C4BPA_HUMAN_Site_528
sp|P00747|PLMN_HUMAN_Site_308	sp|P16112|PGCA_HUMAN_Site_658	sp|P16112|PGCA_HUMAN_Site_658
sp|P00738|HPT_HUMAN_Site_211	sp|P51884|LUM_HUMAN_Site_127	sp|P51884|LUM_HUMAN_Site_127
sp|P08185|CBG_HUMAN_Site_31	sp|P02787|TRFE_HUMAN_Site_630	sp|P02787|TRFE_HUMAN_Site_630
sp|Q86SQ4|AGRG6_HUMAN_Site_143	sp|P13671|CO6_HUMAN_Site_324	sp|P13671|CO6_HUMAN_Site_324
sp|P03952|KLKB1_HUMAN_Site_127	sp|P00738|HPT_HUMAN_Site_207	sp|P00738|HPT_HUMAN_Site_207
sp|P01042|KNG1_HUMAN_Site_48	sp|P00450|CERU_HUMAN_Site_138	sp|P00450|CERU_HUMAN_Site_138
sp|P19652|A1AG2_HUMAN_Site_103	sp|Q07954|LRP1_HUMAN_Site_3048	sp|Q07954|LRP1_HUMAN_Site_3048
sp|P01008|ANT3_HUMAN_Site_224	sp|P0C0L4|CO4A_HUMAN_Site_1328	sp|P0C0L4|CO4A_HUMAN_Site_1328
sp|Q13201|MMRN1_HUMAN_Site_933	sp|P49908|SEPP1_HUMAN_Site_174	sp|P49908|SEPP1_HUMAN_Site_174
sp|P04217|A1BG_HUMAN_Site_63	sp|P00734|THRB_HUMAN_Site_143	sp|P00734|THRB_HUMAN_Site_143
sp|P02768|ALBU_HUMAN_Site_123	sp|Q4LDE5|SVEP1_HUMAN_Site_2876	sp|Q4LDE5|SVEP1_HUMAN_Site_2876
sp|O95084|PRS23_HUMAN_Site_93	sp|P00751|CFAB_HUMAN_Site_285	sp|P00751|CFAB_HUMAN_Site_285
sp|P01859|IGHG2_HUMAN_Site_176	sp|Q12860|CNTN1_HUMAN_Site_494	sp|Q12860|CNTN1_HUMAN_Site_494
sp|P08603|CFAH_HUMAN_Site_822	sp|Q14112|NID2_HUMAN_Site_703	sp|Q14112|NID2_HUMAN_Site_703
sp|P49908|SEPP1_HUMAN_Site_174	sp|P00738|HPT_HUMAN_Site_211	sp|P00738|HPT_HUMAN_Site_211
sp|P19652|A1AG2_HUMAN_Site_33	sp|P24043|LAMA2_HUMAN_Site_2648	sp|P24043|LAMA2_HUMAN_Site_2648
sp|P02749|APOH_HUMAN_Site_253	sp|P17936|IBP3_HUMAN_Site_116	sp|P17936|IBP3_HUMAN_Site_116
sp|Q8IZP9|AGRG2_HUMAN_Site_111	sp|Q8IWV2|CNTN4_HUMAN_Site_764	sp|Q8IWV2|CNTN4_HUMAN_Site_764
sp|O95897|NOE2_HUMAN_Site_155	sp|P0C0L4|CO4A_HUMAN_Site_226	sp|P0C0L4|CO4A_HUMAN_Site_226
sp|P08603|CFAH_HUMAN_Site_911	sp|A0A1B0GWG4|SRTM2_HUMAN_Site_11	sp|A0A1B0GWG4|SRTM2_HUMAN_Site_11
sp|P04114|APOB_HUMAN_Site_2982	sp|P00747|PLMN_HUMAN_Site_308	sp|P00747|PLMN_HUMAN_Site_308
sp|P35542|SAA4_HUMAN_Site_94	sp|P00450|CERU_HUMAN_Site_762	sp|P00450|CERU_HUMAN_Site_762
sp|P01042|KNG1_HUMAN_Site_294	sp|P01876|IGHA1_HUMAN_Site_340	sp|P01876|IGHA1_HUMAN_Site_340
sp|P08603|CFAH_HUMAN_Site_882	sp|P19652|A1AG2_HUMAN_Site_93	sp|P19652|A1AG2_HUMAN_Site_93
sp|Q9HBB8|CDHR5_HUMAN_Site_308	sp|P01860|IGHG3_HUMAN_Site_227	sp|P01860|IGHG3_HUMAN_Site_227
sp|O75882|ATRN_HUMAN_Site_416	sp|Q8IZF2|AGRF5_HUMAN_Site_540	sp|Q8IZF2|AGRF5_HUMAN_Site_540
sp|P49908|SEPP1_HUMAN_Site_83	sp|P11279|LAMP1_HUMAN_Site_103	sp|P11279|LAMP1_HUMAN_Site_103
sp|P51884|LUM_HUMAN_Site_127	sp|P35968|VGFR2_HUMAN_Site_245	sp|P35968|VGFR2_HUMAN_Site_245
sp|P07357|CO8A_HUMAN_Site_437	sp|O75509|TNR21_HUMAN_Site_278	sp|O75509|TNR21_HUMAN_Site_278
sp|P04070|PROC_HUMAN_Site_290	sp|P01859|IGHG2_HUMAN_Site_176	sp|P01859|IGHG2_HUMAN_Site_176
sp|P05155|IC1_HUMAN_Site_25	sp|Q9BQ51|PD1L2_HUMAN_Site_189	sp|Q9BQ51|PD1L2_HUMAN_Site_189
sp|P17936|IBP3_HUMAN_Site_116	sp|P04004|VTNC_HUMAN_Site_86	sp|P04004|VTNC_HUMAN_Site_86
sp|Q6EMK4|VASN_HUMAN_Site_117	sp|O95084|PRS23_HUMAN_Site_93	sp|O95084|PRS23_HUMAN_Site_93
sp|Q7Z7M0|MEGF8_HUMAN_Site_1201	sp|O75882|ATRN_HUMAN_Site_731	sp|O75882|ATRN_HUMAN_Site_731
sp|P01877|IGHA2_HUMAN_Site_47	sp|P07306|ASGR1_HUMAN_Site_147	sp|P07306|ASGR1_HUMAN_Site_147
sp|P0C0L4|CO4A_HUMAN_Site_226	sp|P01033|TIMP1_HUMAN_Site_53	sp|P01033|TIMP1_HUMAN_Site_53
sp|Q08380|LG3BP_HUMAN_Site_551	sp|P02749|APOH_HUMAN_Site_162	sp|P02749|APOH_HUMAN_Site_162
sp|P12259|FA5_HUMAN_Site_1703	sp|P08603|CFAH_HUMAN_Site_802	sp|P08603|CFAH_HUMAN_Site_802
sp|P01591|IGJ_HUMAN_Site_71	sp|P02786|TFR1_HUMAN_Site_727	sp|P02786|TFR1_HUMAN_Site_727
sp|Q8IZP9|AGRG2_HUMAN_Site_108	sp|P12821|ACE_HUMAN_Site_146	sp|P12821|ACE_HUMAN_Site_146
sp|Q9NZP8|C1RL_HUMAN_Site_242	sp|P01042|KNG1_HUMAN_Site_48	sp|P01042|KNG1_HUMAN_Site_48
sp|P01877|IGHA2_HUMAN_Site_131	sp|P02750|A2GL_HUMAN_Site_306	sp|P02750|A2GL_HUMAN_Site_306
sp|P26927|HGFL_HUMAN_Site_296	sp|P01042|KNG1_HUMAN_Site_205	sp|P01042|KNG1_HUMAN_Site_205
sp|O75882|ATRN_HUMAN_Site_1043	sp|P04278|SHBG_HUMAN_Site_380	sp|P04278|SHBG_HUMAN_Site_380
sp|P00450|CERU_HUMAN_Site_138	sp|Q02985|FHR3_HUMAN_Site_108	sp|Q02985|FHR3_HUMAN_Site_108
sp|P01833|PIGR_HUMAN_Site_499	sp|P01011|AACT_HUMAN_Site_93	sp|P01011|AACT_HUMAN_Site_93
sp|O95498|VNN2_HUMAN_Site_411	sp|Q96PD5|PGRP2_HUMAN_Site_367	sp|Q96PD5|PGRP2_HUMAN_Site_367
sp|P02765|FETUA_HUMAN_Site_156	sp|P04114|APOB_HUMAN_Site_3101	sp|P04114|APOB_HUMAN_Site_3101
sp|P0C0L4|CO4A_HUMAN_Site_1328	sp|P05160|F13B_HUMAN_Site_162	sp|P05160|F13B_HUMAN_Site_162
sp|P01042|KNG1_HUMAN_Site_205	sp|P25311|ZA2G_HUMAN_Site_112	sp|P25311|ZA2G_HUMAN_Site_112
sp|P08603|CFAH_HUMAN_Site_217	sp|P01857|IGHG1_HUMAN_Site_180	sp|P01857|IGHG1_HUMAN_Site_180
sp|P13671|CO6_HUMAN_Site_324	sp|P55058|PLTP_HUMAN_Site_245	sp|P55058|PLTP_HUMAN_Site_245
sp|P03952|KLKB1_HUMAN_Site_396	sp|P04114|APOB_HUMAN_Site_983	sp|P04114|APOB_HUMAN_Site_983
sp|P00751|CFAB_HUMAN_Site_285	sp|P01877|IGHA2_HUMAN_Site_205	sp|P01877|IGHA2_HUMAN_Site_205
sp|P13473|LAMP2_HUMAN_Site_356	sp|P00738|HPT_HUMAN_Site_184	sp|P00738|HPT_HUMAN_Site_184
sp|P00734|THRB_HUMAN_Site_143	sp|O00533|NCHL1_HUMAN_Site_476	sp|O00533|NCHL1_HUMAN_Site_476
sp|P02787|TRFE_HUMAN_Site_630	sp|P01877|IGHA2_HUMAN_Site_92	sp|P01877|IGHA2_HUMAN_Site_92
sp|P01011|AACT_HUMAN_Site_33	sp|P02790|HEMO_HUMAN_Site_187	sp|P02790|HEMO_HUMAN_Site_187
sp|P01876|IGHA1_HUMAN_Site_340	sp|P01008|ANT3_HUMAN_Site_128	sp|P01008|ANT3_HUMAN_Site_128
sp|P08603|CFAH_HUMAN_Site_529	sp|P01042|KNG1_HUMAN_Site_169	sp|P01042|KNG1_HUMAN_Site_169
tr|D6RGV2|D6RGV2_HUMAN_Site_232	sp|P04114|APOB_HUMAN_Site_1523	sp|P04114|APOB_HUMAN_Site_1523
sp|P06681|CO2_HUMAN_Site_621	sp|P55058|PLTP_HUMAN_Site_64	sp|P55058|PLTP_HUMAN_Site_64
sp|P08697|A2AP_HUMAN_Site_126	sp|P07996|TSP1_HUMAN_Site_360	sp|P07996|TSP1_HUMAN_Site_360
sp|P58166|INHBE_HUMAN_Site_198	sp|P98161|PKD1_HUMAN_Site_2050	sp|P98161|PKD1_HUMAN_Site_2050
sp|Q96AP7|ESAM_HUMAN_Site_169	sp|P29622|KAIN_HUMAN_Site_33	sp|P29622|KAIN_HUMAN_Site_33
sp|P01871|IGHM_HUMAN_Site_209	sp|P03951|FA11_HUMAN_Site_450	sp|P03951|FA11_HUMAN_Site_450
sp|P43251|BTD_HUMAN_Site_150	sp|P02763|A1AG1_HUMAN_Site_72	sp|P02763|A1AG1_HUMAN_Site_72
sp|Q96IY4|CBPB2_HUMAN_Site_108	sp|Q15223|NECT1_HUMAN_Site_286	sp|Q15223|NECT1_HUMAN_Site_286
sp|Q03591|FHR1_HUMAN_Site_194	sp|Q96IY4|CBPB2_HUMAN_Site_85	sp|Q96IY4|CBPB2_HUMAN_Site_85
sp|P51693|APLP1_HUMAN_Site_551	sp|Q16769|QPCT_HUMAN_Site_49	sp|Q16769|QPCT_HUMAN_Site_49
sp|P29622|KAIN_HUMAN_Site_108	sp|Q7Z7G0|TARSH_HUMAN_Site_892	sp|Q7Z7G0|TARSH_HUMAN_Site_892
sp|P40197|GPV_HUMAN_Site_385	sp|Q96AP7|ESAM_HUMAN_Site_169	sp|Q96AP7|ESAM_HUMAN_Site_169
sp|O75636|FCN3_HUMAN_Site_189	sp|P05090|APOD_HUMAN_Site_65	sp|P05090|APOD_HUMAN_Site_65
sp|Q96PD5|PGRP2_HUMAN_Site_367	sp|P02765|FETUA_HUMAN_Site_176	sp|P02765|FETUA_HUMAN_Site_176
sp|P04004|VTNC_HUMAN_Site_86	sp|P16671|CD36_HUMAN_Site_321	sp|P16671|CD36_HUMAN_Site_321
sp|P00450|CERU_HUMAN_Site_762	sp|P05155|IC1_HUMAN_Site_238	sp|P05155|IC1_HUMAN_Site_238
sp|P13473|LAMP2_HUMAN_Site_257	sp|O75882|ATRN_HUMAN_Site_914	sp|O75882|ATRN_HUMAN_Site_914
sp|Q9NPR2|SEM4B_HUMAN_Site_405	sp|P49908|SEPP1_HUMAN_Site_83	sp|P49908|SEPP1_HUMAN_Site_83
sp|P55058|PLTP_HUMAN_Site_143	sp|Q14314|FGL2_HUMAN_Site_336	sp|Q14314|FGL2_HUMAN_Site_336
sp|O00241|SIRB1_HUMAN_Site_269	sp|P08603|CFAH_HUMAN_Site_822	sp|P08603|CFAH_HUMAN_Site_822
sp|P43251|BTD_HUMAN_Site_349	sp|P27169|PON1_HUMAN_Site_253	sp|P27169|PON1_HUMAN_Site_253
sp|Q02985|FHR3_HUMAN_Site_108	sp|O95897|NOE2_HUMAN_Site_74	sp|O95897|NOE2_HUMAN_Site_74
sp|P02763|A1AG1_HUMAN_Site_33	sp|Q02413|DSG1_HUMAN_Site_180	sp|Q02413|DSG1_HUMAN_Site_180
sp|O75882|ATRN_HUMAN_Site_731	sp|P01011|AACT_HUMAN_Site_186	sp|P01011|AACT_HUMAN_Site_186
sp|P02763|A1AG1_HUMAN_Site_93	sp|P41222|PTGDS_HUMAN_Site_51	sp|P41222|PTGDS_HUMAN_Site_51
sp|P01023|A2MG_HUMAN_Site_410	sp|P04275|VWF_HUMAN_Site_2357	sp|P04275|VWF_HUMAN_Site_2357
sp|P01011|AACT_HUMAN_Site_106	sp|P35542|SAA4_HUMAN_Site_94	sp|P35542|SAA4_HUMAN_Site_94
sp|P55058|PLTP_HUMAN_Site_245	sp|P25311|ZA2G_HUMAN_Site_109	sp|P25311|ZA2G_HUMAN_Site_109
sp|P17936|IBP3_HUMAN_Site_199	sp|Q96F46|I17RA_HUMAN_Site_54	sp|Q96F46|I17RA_HUMAN_Site_54
sp|O75882|ATRN_HUMAN_Site_1073	sp|P56199|ITA1_HUMAN_Site_460	sp|P56199|ITA1_HUMAN_Site_460
sp|A0A1B0GWG4|SRTM2_HUMAN_Site_11	sp|P04114|APOB_HUMAN_Site_2779	sp|P04114|APOB_HUMAN_Site_2779
sp|P05160|F13B_HUMAN_Site_162	sp|P02787|TRFE_HUMAN_Site_432	sp|P02787|TRFE_HUMAN_Site_432
sp|P02768|ALBU_HUMAN_Site_68	sp|P19827|ITIH1_HUMAN_Site_285	sp|P19827|ITIH1_HUMAN_Site_285
sp|P04004|VTNC_HUMAN_Site_169	sp|P05090|APOD_HUMAN_Site_98	sp|P05090|APOD_HUMAN_Site_98
sp|P02790|HEMO_HUMAN_Site_187	sp|P00734|THRB_HUMAN_Site_155	sp|P00734|THRB_HUMAN_Site_155
sp|Q02763|TIE2_HUMAN_Site_596	sp|Q8IWV2|CNTN4_HUMAN_Site_911	sp|Q8IWV2|CNTN4_HUMAN_Site_911
sp|Q14515|SPRL1_HUMAN_Site_412	sp|Q9NZP8|C1RL_HUMAN_Site_166	sp|Q9NZP8|C1RL_HUMAN_Site_166
sp|P11117|PPAL_HUMAN_Site_92	sp|P04114|APOB_HUMAN_Site_2982	sp|P04114|APOB_HUMAN_Site_2982
sp|Q13201|MMRN1_HUMAN_Site_783	sp|Q6UVK1|CSPG4_HUMAN_Site_2075	sp|Q6UVK1|CSPG4_HUMAN_Site_2075
sp|P00734|THRB_HUMAN_Site_155	sp|P01023|A2MG_HUMAN_Site_991	sp|P01023|A2MG_HUMAN_Site_991
sp|Q4LDE5|SVEP1_HUMAN_Site_2876	sp|P02763|A1AG1_HUMAN_Site_93	sp|P02763|A1AG1_HUMAN_Site_93
sp|Q06033|ITIH3_HUMAN_Site_580	sp|P01023|A2MG_HUMAN_Site_410	sp|P01023|A2MG_HUMAN_Site_410
sp|Q14314|FGL2_HUMAN_Site_336	sp|Q16288|NTRK3_HUMAN_Site_218	sp|Q16288|NTRK3_HUMAN_Site_218
sp|Q16610|ECM1_HUMAN_Site_444	sp|Q9NPC4|A4GAT_HUMAN_Site_121	sp|Q9NPC4|A4GAT_HUMAN_Site_121
sp|P29622|KAIN_HUMAN_Site_33	sp|P01877|IGHA2_HUMAN_Site_327	sp|P01877|IGHA2_HUMAN_Site_327
sp|P23142|FBLN1_HUMAN_Site_98	sp|P01871|IGHM_HUMAN_Site_440	sp|P01871|IGHM_HUMAN_Site_440
sp|P01861|IGHG4_HUMAN_Site_177	sp|P23142|FBLN1_HUMAN_Site_98	sp|P23142|FBLN1_HUMAN_Site_98
sp|Q14624|ITIH4_HUMAN_Site_81	sp|P01011|AACT_HUMAN_Site_127	sp|P01011|AACT_HUMAN_Site_127
sp|P04233|HG2A_HUMAN_Site_130	sp|P10909|CLUS_HUMAN_Site_86	sp|P10909|CLUS_HUMAN_Site_86
sp|P05156|CFAI_HUMAN_Site_177	sp|P05164|PERM_HUMAN_Site_355	sp|P05164|PERM_HUMAN_Site_355
sp|P10909|CLUS_HUMAN_Site_354	sp|Q9UNN8|EPCR_HUMAN_Site_172	sp|Q9UNN8|EPCR_HUMAN_Site_172
sp|P43121|MUC18_HUMAN_Site_449	sp|P04114|APOB_HUMAN_Site_4237	sp|P04114|APOB_HUMAN_Site_4237
sp|P27169|PON1_HUMAN_Site_253	sp|P06276|CHLE_HUMAN_Site_483	sp|P06276|CHLE_HUMAN_Site_483
sp|Q12913|PTPRJ_HUMAN_Site_192	sp|O75882|ATRN_HUMAN_Site_1198	sp|O75882|ATRN_HUMAN_Site_1198
sp|P25311|ZA2G_HUMAN_Site_112	tr|A0A087WYE2|A0A087WYE2_HUMAN_Site_282	tr|A0A087WYE2|A0A087WYE2_HUMAN_Site_282
sp|Q07954|LRP1_HUMAN_Site_2502	sp|P04004|VTNC_HUMAN_Site_169	sp|P04004|VTNC_HUMAN_Site_169
sp|P00450|CERU_HUMAN_Site_397	sp|P05546|HEP2_HUMAN_Site_49	sp|P05546|HEP2_HUMAN_Site_49
sp|P04114|APOB_HUMAN_Site_983	sp|Q96BZ4|PLD4_HUMAN_Site_171	sp|Q96BZ4|PLD4_HUMAN_Site_171
sp|P02745|C1QA_HUMAN_Site_146	sp|O75882|ATRN_HUMAN_Site_923	sp|O75882|ATRN_HUMAN_Site_923
sp|O94851|MICA2_HUMAN_Site_509	sp|Q86WI1|PKHL1_HUMAN_Site_3545	sp|Q86WI1|PKHL1_HUMAN_Site_3545
sp|O95866|G6B_HUMAN_Site_32	sp|P26927|HGFL_HUMAN_Site_72	sp|P26927|HGFL_HUMAN_Site_72
sp|O00533|NCHL1_HUMAN_Site_476	sp|Q13332|PTPRS_HUMAN_Site_733	sp|Q13332|PTPRS_HUMAN_Site_733
sp|P01023|A2MG_HUMAN_Site_991	sp|A0A075B6J6|LV322_HUMAN_Site_87	sp|A0A075B6J6|LV322_HUMAN_Site_87
sp|P02750|A2GL_HUMAN_Site_186	sp|P80108|PHLD_HUMAN_Site_591	sp|P80108|PHLD_HUMAN_Site_591
sp|P19827|ITIH1_HUMAN_Site_588	sp|Q15166|PON3_HUMAN_Site_323	sp|Q15166|PON3_HUMAN_Site_323
sp|O95445|APOM_HUMAN_Site_135	sp|P29622|KAIN_HUMAN_Site_157	sp|P29622|KAIN_HUMAN_Site_157
sp|P02786|TFR1_HUMAN_Site_251	sp|O75882|ATRN_HUMAN_Site_1054	sp|O75882|ATRN_HUMAN_Site_1054
sp|P03951|FA11_HUMAN_Site_491	sp|P12259|FA5_HUMAN_Site_821	sp|P12259|FA5_HUMAN_Site_821
sp|P05154|IPSP_HUMAN_Site_249	sp|P04114|APOB_HUMAN_Site_1377	sp|P04114|APOB_HUMAN_Site_1377
sp|P19652|A1AG2_HUMAN_Site_93	sp|P06315|KV502_HUMAN_Site_40	sp|P06315|KV502_HUMAN_Site_40
sp|P01042|KNG1_HUMAN_Site_169	sp|P04114|APOB_HUMAN_Site_1368	sp|P04114|APOB_HUMAN_Site_1368
sp|P80108|PHLD_HUMAN_Site_307	sp|P27169|PON1_HUMAN_Site_324	sp|P27169|PON1_HUMAN_Site_324
sp|P32004|L1CAM_HUMAN_Site_100	sp|P01023|A2MG_HUMAN_Site_55	sp|P01023|A2MG_HUMAN_Site_55
sp|P49747|COMP_HUMAN_Site_129	sp|P00450|CERU_HUMAN_Site_397	sp|P00450|CERU_HUMAN_Site_397
sp|P04114|APOB_HUMAN_Site_1523	sp|P01009|A1AT_HUMAN_Site_271	sp|P01009|A1AT_HUMAN_Site_271
sp|P04278|SHBG_HUMAN_Site_380	sp|P20851|C4BPB_HUMAN_Site_98	sp|P20851|C4BPB_HUMAN_Site_98
sp|Q12913|PTPRJ_HUMAN_Site_413	sp|O95445|APOM_HUMAN_Site_135	sp|O95445|APOM_HUMAN_Site_135
sp|Q7Z7M0|MEGF8_HUMAN_Site_1271	sp|P48740|MASP1_HUMAN_Site_407	sp|P48740|MASP1_HUMAN_Site_407
sp|Q13510|ASAH1_HUMAN_Site_286	sp|P02765|FETUA_HUMAN_Site_156	sp|P02765|FETUA_HUMAN_Site_156
sp|Q9Y6R7|FCGBP_HUMAN_Site_1830	sp|Q9Y6R7|FCGBP_HUMAN_Site_1063	sp|Q9Y6R7|FCGBP_HUMAN_Site_1063
sp|P80108|PHLD_HUMAN_Site_659	sp|P01009|A1AT_HUMAN_Site_70	sp|P01009|A1AT_HUMAN_Site_70
sp|P56199|ITA1_HUMAN_Site_460	sp|O95477|ABCA1_HUMAN_Site_244	sp|O95477|ABCA1_HUMAN_Site_244
sp|P02787|TRFE_HUMAN_Site_432	sp|Q9P232|CNTN3_HUMAN_Site_913	sp|Q9P232|CNTN3_HUMAN_Site_913
sp|P02751|FINC_HUMAN_Site_139	sp|P02751|FINC_HUMAN_Site_430	sp|P02751|FINC_HUMAN_Site_430
sp|Q8IWV2|CNTN4_HUMAN_Site_764	sp|Q9NZK5|ADA2_HUMAN_Site_174	sp|Q9NZK5|ADA2_HUMAN_Site_174
sp|P02675|FIBB_HUMAN_Site_394	sp|Q86SQ4|AGRG6_HUMAN_Site_324	sp|Q86SQ4|AGRG6_HUMAN_Site_324
sp|P25311|ZA2G_HUMAN_Site_109	sp|P02790|HEMO_HUMAN_Site_453	sp|P02790|HEMO_HUMAN_Site_453
sp|P80108|PHLD_HUMAN_Site_591	sp|P19652|A1AG2_HUMAN_Site_33	sp|P19652|A1AG2_HUMAN_Site_33
sp|P07225|PROS_HUMAN_Site_530	sp|P02745|C1QA_HUMAN_Site_146	sp|P02745|C1QA_HUMAN_Site_146
sp|Q9UMS4|PRP19_HUMAN_Site_295	sp|Q14624|ITIH4_HUMAN_Site_517	sp|Q14624|ITIH4_HUMAN_Site_517
sp|Q14571|ITPR2_HUMAN_Site_1244	sp|P04196|HRG_HUMAN_Site_125	sp|P04196|HRG_HUMAN_Site_125
sp|Q12913|PTPRJ_HUMAN_Site_231	sp|P19823|ITIH2_HUMAN_Site_118	sp|P19823|ITIH2_HUMAN_Site_118
sp|P04217|A1BG_HUMAN_Site_363	sp|Q14624|ITIH4_HUMAN_Site_81	sp|Q14624|ITIH4_HUMAN_Site_81
sp|Q8TAG5|VTM2A_HUMAN_Site_175	sp|P00738|HPT_HUMAN_Site_241	sp|P00738|HPT_HUMAN_Site_241
sp|P02750|A2GL_HUMAN_Site_325	sp|Q96IY4|CBPB2_HUMAN_Site_73	sp|Q96IY4|CBPB2_HUMAN_Site_73
sp|P06681|CO2_HUMAN_Site_471	sp|Q8NDA2|HMCN2_HUMAN_Site_1267	sp|Q8NDA2|HMCN2_HUMAN_Site_1267
sp|O75882|ATRN_HUMAN_Site_264	sp|P02763|A1AG1_HUMAN_Site_103	sp|P02763|A1AG1_HUMAN_Site_103
sp|Q14623|IHH_HUMAN_Site_282	sp|P11047|LAMC1_HUMAN_Site_1395	sp|P11047|LAMC1_HUMAN_Site_1395
sp|P05090|APOD_HUMAN_Site_98	sp|P13645|K1C10_HUMAN_Site_240	sp|P13645|K1C10_HUMAN_Site_240
sp|P02790|HEMO_HUMAN_Site_106	sp|P04180|LCAT_HUMAN_Site_296	sp|P04180|LCAT_HUMAN_Site_296
sp|P0C0L4|CO4A_HUMAN_Site_1391	sp|P02760|AMBP_HUMAN_Site_250	sp|P02760|AMBP_HUMAN_Site_250
sp|P13598|ICAM2_HUMAN_Site_105	sp|P02760|AMBP_HUMAN_Site_270	sp|P02760|AMBP_HUMAN_Site_270
sp|P54802|ANAG_HUMAN_Site_532	sp|P80108|PHLD_HUMAN_Site_568	sp|P80108|PHLD_HUMAN_Site_568
sp|Q9BY67|CADM1_HUMAN_Site_113	sp|P19652|A1AG2_HUMAN_Site_103	sp|P19652|A1AG2_HUMAN_Site_103
sp|P05160|F13B_HUMAN_Site_545	sp|P22897|MRC1_HUMAN_Site_104	sp|P22897|MRC1_HUMAN_Site_104
sp|P01871|IGHM_HUMAN_Site_272	sp|P80188|NGAL_HUMAN_Site_85	sp|P80188|NGAL_HUMAN_Site_85
sp|P01871|IGHM_HUMAN_Site_279	sp|O00533|NCHL1_HUMAN_Site_482	sp|O00533|NCHL1_HUMAN_Site_482
sp|P03951|FA11_HUMAN_Site_450	sp|P04196|HRG_HUMAN_Site_63	sp|P04196|HRG_HUMAN_Site_63
sp|P10909|CLUS_HUMAN_Site_374	sp|Q13797|ITA9_HUMAN_Site_225	sp|Q13797|ITA9_HUMAN_Site_225
sp|Q07954|LRP1_HUMAN_Site_729	sp|Q76LX8|ATS13_HUMAN_Site_579	sp|Q76LX8|ATS13_HUMAN_Site_579
sp|P05155|IC1_HUMAN_Site_253	sp|P04217|A1BG_HUMAN_Site_179	sp|P04217|A1BG_HUMAN_Site_179
sp|Q9UQP3|TENN_HUMAN_Site_1149	sp|P02751|FINC_HUMAN_Site_528	sp|P02751|FINC_HUMAN_Site_528
sp|Q9UK55|ZPI_HUMAN_Site_180	sp|Q9H0X4|F234A_HUMAN_Site_389	sp|Q9H0X4|F234A_HUMAN_Site_389
sp|P07306|ASGR1_HUMAN_Site_147	sp|P04114|APOB_HUMAN_Site_3895	sp|P04114|APOB_HUMAN_Site_3895
sp|P00736|C1R_HUMAN_Site_221	sp|P01023|A2MG_HUMAN_Site_81	sp|P01023|A2MG_HUMAN_Site_81
sp|P01591|IGJ_HUMAN_Site_112	sp|Q10588|BST1_HUMAN_Site_95	sp|Q10588|BST1_HUMAN_Site_95
sp|P55268|LAMB2_HUMAN_Site_1348	sp|Q9H741|CL049_HUMAN_Site_67	sp|Q9H741|CL049_HUMAN_Site_67
sp|P10909|CLUS_HUMAN_Site_86	sp|Q12913|PTPRJ_HUMAN_Site_342	sp|Q12913|PTPRJ_HUMAN_Site_342
sp|P09172|DOPO_HUMAN_Site_184	sp|P00450|CERU_HUMAN_Site_358	sp|P00450|CERU_HUMAN_Site_358
sp|P01871|IGHM_HUMAN_Site_440	sp|P33151|CADH5_HUMAN_Site_535	sp|P33151|CADH5_HUMAN_Site_535
sp|P04196|HRG_HUMAN_Site_344	sp|P01011|AACT_HUMAN_Site_271	sp|P01011|AACT_HUMAN_Site_271
sp|P07225|PROS_HUMAN_Site_531	sp|Q9NY97|B3GN2_HUMAN_Site_127	sp|Q9NY97|B3GN2_HUMAN_Site_127
sp|P02751|FINC_HUMAN_Site_430	sp|Q9UHG3|PCYOX_HUMAN_Site_353	sp|Q9UHG3|PCYOX_HUMAN_Site_353
sp|P06681|CO2_HUMAN_Site_467	sp|P00751|CFAB_HUMAN_Site_122	sp|P00751|CFAB_HUMAN_Site_122
sp|P17936|IBP3_HUMAN_Site_136	sp|P02763|A1AG1_HUMAN_Site_33	sp|P02763|A1AG1_HUMAN_Site_33
sp|P80108|PHLD_HUMAN_Site_568	sp|Q92496|FHR4_HUMAN_Site_557	sp|Q92496|FHR4_HUMAN_Site_557
sp|P01009|A1AT_HUMAN_Site_271	sp|P25311|ZA2G_HUMAN_Site_259	sp|P25311|ZA2G_HUMAN_Site_259
sp|P06276|CHLE_HUMAN_Site_85	sp|P07333|CSF1R_HUMAN_Site_335	sp|P07333|CSF1R_HUMAN_Site_335
sp|P29622|KAIN_HUMAN_Site_157	sp|P48357|LEPR_HUMAN_Site_347	sp|P48357|LEPR_HUMAN_Site_347
sp|Q96PE1|AGRA2_HUMAN_Site_275	sp|P02763|A1AG1_HUMAN_Site_25	sp|P02763|A1AG1_HUMAN_Site_25
sp|P02763|A1AG1_HUMAN_Site_72	sp|Q14624|ITIH4_HUMAN_Site_207	sp|Q14624|ITIH4_HUMAN_Site_207
sp|P02787|TRFE_HUMAN_Site_523	sp|Q8NDA2|HMCN2_HUMAN_Site_4264	sp|Q8NDA2|HMCN2_HUMAN_Site_4264
sp|P00734|THRB_HUMAN_Site_416	sp|O75144|ICOSL_HUMAN_Site_70	sp|O75144|ICOSL_HUMAN_Site_70
sp|Q13201|MMRN1_HUMAN_Site_344	sp|P00734|THRB_HUMAN_Site_416	sp|P00734|THRB_HUMAN_Site_416
sp|P43251|BTD_HUMAN_Site_203	sp|P02749|APOH_HUMAN_Site_183	sp|P02749|APOH_HUMAN_Site_183
sp|P05546|HEP2_HUMAN_Site_49	sp|Q58EX2|SDK2_HUMAN_Site_1341	sp|Q58EX2|SDK2_HUMAN_Site_1341
sp|P00451|FA8_HUMAN_Site_1431	sp|P01833|PIGR_HUMAN_Site_83	sp|P01833|PIGR_HUMAN_Site_83
sp|P00734|THRB_HUMAN_Site_205	sp|P10909|CLUS_HUMAN_Site_103	sp|P10909|CLUS_HUMAN_Site_103
sp|P01011|AACT_HUMAN_Site_186	sp|P01871|IGHM_HUMAN_Site_279	sp|P01871|IGHM_HUMAN_Site_279
sp|P20851|C4BPB_HUMAN_Site_98	sp|P07225|PROS_HUMAN_Site_530	sp|P07225|PROS_HUMAN_Site_530
sp|Q86WI1|PKHL1_HUMAN_Site_348	sp|P02787|TRFE_HUMAN_Site_637	sp|P02787|TRFE_HUMAN_Site_637
sp|P27169|PON1_HUMAN_Site_324	sp|O75882|ATRN_HUMAN_Site_1043	sp|O75882|ATRN_HUMAN_Site_1043
sp|Q04756|HGFA_HUMAN_Site_468	sp|P54802|ANAG_HUMAN_Site_526	sp|P54802|ANAG_HUMAN_Site_526
sp|P04114|APOB_HUMAN_Site_3465	sp|P04275|VWF_HUMAN_Site_2546	sp|P04275|VWF_HUMAN_Site_2546
sp|Q9HDC9|APMAP_HUMAN_Site_160	sp|P01871|IGHM_HUMAN_Site_272	sp|P01871|IGHM_HUMAN_Site_272
sp|Q9BYH1|SE6L1_HUMAN_Site_328	sp|P12259|FA5_HUMAN_Site_460	sp|P12259|FA5_HUMAN_Site_460
sp|Q13332|PTPRS_HUMAN_Site_733	sp|P00451|FA8_HUMAN_Site_1319	sp|P00451|FA8_HUMAN_Site_1319
sp|Q9Y4D7|PLXD1_HUMAN_Site_500	sp|Q99523|SORT_HUMAN_Site_162	sp|Q99523|SORT_HUMAN_Site_162
sp|Q9Y646|CBPQ_HUMAN_Site_179	sp|P20023|CR2_HUMAN_Site_492	sp|P20023|CR2_HUMAN_Site_492
sp|P02787|TRFE_HUMAN_Site_637	sp|Q9HDC9|APMAP_HUMAN_Site_160	sp|Q9HDC9|APMAP_HUMAN_Site_160
sp|Q6UY14|ATL4_HUMAN_Site_490	sp|Q03591|FHR1_HUMAN_Site_194	sp|Q03591|FHR1_HUMAN_Site_194
sp|Q6UXD5|SE6L2_HUMAN_Site_373	sp|P03952|KLKB1_HUMAN_Site_494	sp|P03952|KLKB1_HUMAN_Site_494
sp|Q99784|NOE1_HUMAN_Site_103	sp|P04003|C4BPA_HUMAN_Site_221	sp|P04003|C4BPA_HUMAN_Site_221
sp|P06315|KV502_HUMAN_Site_40	sp|A8MVW5|HECA2_HUMAN_Site_288	sp|A8MVW5|HECA2_HUMAN_Site_288
sp|P01009|A1AT_HUMAN_Site_70	sp|Q01459|DIAC_HUMAN_Site_299	sp|Q01459|DIAC_HUMAN_Site_299
sp|O95967|FBLN4_HUMAN_Site_198	sp|Q99784|NOE1_HUMAN_Site_103	sp|Q99784|NOE1_HUMAN_Site_103
sp|P01877|IGHA2_HUMAN_Site_327	sp|P01023|A2MG_HUMAN_Site_869	sp|P01023|A2MG_HUMAN_Site_869
sp|Q14624|ITIH4_HUMAN_Site_207	sp|Q6UWL2|SUSD1_HUMAN_Site_308	sp|Q6UWL2|SUSD1_HUMAN_Site_308
sp|Q13740|CD166_HUMAN_Site_95	sp|P32942|ICAM3_HUMAN_Site_295	sp|P32942|ICAM3_HUMAN_Site_295
sp|P55291|CAD15_HUMAN_Site_576	sp|P43251|BTD_HUMAN_Site_119	sp|P43251|BTD_HUMAN_Site_119
sp|P19827|ITIH1_HUMAN_Site_285	sp|Q9UIW2|PLXA1_HUMAN_Site_77	sp|Q9UIW2|PLXA1_HUMAN_Site_77
sp|P43121|MUC18_HUMAN_Site_56	sp|P05156|CFAI_HUMAN_Site_464	sp|P05156|CFAI_HUMAN_Site_464
sp|P00451|FA8_HUMAN_Site_1074	sp|P13598|ICAM2_HUMAN_Site_187	sp|P13598|ICAM2_HUMAN_Site_187
sp|Q9UGM5|FETUB_HUMAN_Site_136	sp|Q9ULI3|HEG1_HUMAN_Site_1080	sp|Q9ULI3|HEG1_HUMAN_Site_1080
sp|P43652|AFAM_HUMAN_Site_488	sp|O00533|NCHL1_HUMAN_Site_767	sp|O00533|NCHL1_HUMAN_Site_767
sp|O00533|NCHL1_HUMAN_Site_482	sp|O75882|ATRN_HUMAN_Site_325	sp|O75882|ATRN_HUMAN_Site_325
sp|O43897|TLL1_HUMAN_Site_169	sp|P51884|LUM_HUMAN_Site_252	sp|P51884|LUM_HUMAN_Site_252
sp|P01024|CO3_HUMAN_Site_85	sp|P04004|VTNC_HUMAN_Site_242	sp|P04004|VTNC_HUMAN_Site_242
sp|Q9H0X4|F234A_HUMAN_Site_314	sp|P05155|IC1_HUMAN_Site_253	sp|P05155|IC1_HUMAN_Site_253
sp|P00751|CFAB_HUMAN_Site_122	sp|Q6EMK4|VASN_HUMAN_Site_117	sp|Q6EMK4|VASN_HUMAN_Site_117
sp|Q02985|FHR3_HUMAN_Site_205	sp|P49908|SEPP1_HUMAN_Site_119	sp|P49908|SEPP1_HUMAN_Site_119
sp|P01833|PIGR_HUMAN_Site_135	sp|P00751|CFAB_HUMAN_Site_378	sp|P00751|CFAB_HUMAN_Site_378
sp|P04003|C4BPA_HUMAN_Site_506	sp|P02751|FINC_HUMAN_Site_1244	sp|P02751|FINC_HUMAN_Site_1244
sp|P04114|APOB_HUMAN_Site_34	sp|P14151|LYAM1_HUMAN_Site_104	sp|P14151|LYAM1_HUMAN_Site_104
tr|H0YDE5|H0YDE5_HUMAN_Site_87	sp|P06681|CO2_HUMAN_Site_112	sp|P06681|CO2_HUMAN_Site_112
sp|P04196|HRG_HUMAN_Site_125	sp|P01011|AACT_HUMAN_Site_106	sp|P01011|AACT_HUMAN_Site_106
sp|P19823|ITIH2_HUMAN_Site_118	sp|P01833|PIGR_HUMAN_Site_186	sp|P01833|PIGR_HUMAN_Site_186
sp|P00738|HPT_HUMAN_Site_241	sp|O00592|PODXL_HUMAN_Site_360	sp|O00592|PODXL_HUMAN_Site_360
sp|P48740|MASP1_HUMAN_Site_407	sp|P02751|FINC_HUMAN_Site_1007	sp|P02751|FINC_HUMAN_Site_1007
sp|P22792|CPN2_HUMAN_Site_359	sp|Q9UBX1|CATF_HUMAN_Site_195	sp|Q9UBX1|CATF_HUMAN_Site_195
sp|P01023|A2MG_HUMAN_Site_396	sp|P35858|ALS_HUMAN_Site_580	sp|P35858|ALS_HUMAN_Site_580
sp|P02671|FIBA_HUMAN_Site_419	sp|P55290|CAD13_HUMAN_Site_500	sp|P55290|CAD13_HUMAN_Site_500
sp|P04003|C4BPA_HUMAN_Site_528	sp|Q99523|SORT_HUMAN_Site_98	sp|Q99523|SORT_HUMAN_Site_98
sp|P01033|TIMP1_HUMAN_Site_53	sp|P41222|PTGDS_HUMAN_Site_78	sp|P41222|PTGDS_HUMAN_Site_78
sp|P02763|A1AG1_HUMAN_Site_56	sp|P02750|A2GL_HUMAN_Site_186	sp|P02750|A2GL_HUMAN_Site_186
sp|Q12860|CNTN1_HUMAN_Site_494	sp|Q9HBB8|CDHR5_HUMAN_Site_81	sp|Q9HBB8|CDHR5_HUMAN_Site_81
sp|P01023|A2MG_HUMAN_Site_1424	sp|P08185|CBG_HUMAN_Site_260	sp|P08185|CBG_HUMAN_Site_260
sp|P04180|LCAT_HUMAN_Site_44	sp|P01009|A1AT_HUMAN_Site_107	sp|P01009|A1AT_HUMAN_Site_107
sp|P01011|AACT_HUMAN_Site_93	sp|P04180|LCAT_HUMAN_Site_44	sp|P04180|LCAT_HUMAN_Site_44
sp|P02790|HEMO_HUMAN_Site_453	sp|Q13201|MMRN1_HUMAN_Site_136	sp|Q13201|MMRN1_HUMAN_Site_136
sp|P02751|FINC_HUMAN_Site_1007	sp|P02790|HEMO_HUMAN_Site_64	sp|P02790|HEMO_HUMAN_Site_64
sp|P08195|4F2_HUMAN_Site_365	sp|P02743|SAMP_HUMAN_Site_51	sp|P02743|SAMP_HUMAN_Site_51
sp|A0A0J9YXX1|HV5X1_HUMAN_Site_78	sp|P20742|PZP_HUMAN_Site_997	sp|P20742|PZP_HUMAN_Site_997
sp|P10909|CLUS_HUMAN_Site_103	sp|P29622|KAIN_HUMAN_Site_108	sp|P29622|KAIN_HUMAN_Site_108
sp|Q9NY97|B3GN2_HUMAN_Site_127	sp|Q96RW7|HMCN1_HUMAN_Site_3727	sp|Q96RW7|HMCN1_HUMAN_Site_3727
sp|Q96JP9|CDHR1_HUMAN_Site_643	sp|P78509|RELN_HUMAN_Site_305	sp|P78509|RELN_HUMAN_Site_305
sp|P02760|AMBP_HUMAN_Site_36	sp|P05155|IC1_HUMAN_Site_69	sp|P05155|IC1_HUMAN_Site_69
sp|P08246|ELNE_HUMAN_Site_88	sp|P08185|CBG_HUMAN_Site_96	sp|P08185|CBG_HUMAN_Site_96
sp|P00450|CERU_HUMAN_Site_358	sp|P01877|IGHA2_HUMAN_Site_131	sp|P01877|IGHA2_HUMAN_Site_131
sp|P02760|AMBP_HUMAN_Site_250	sp|Q96PD5|PGRP2_HUMAN_Site_77	sp|Q96PD5|PGRP2_HUMAN_Site_77
sp|P19652|A1AG2_HUMAN_Site_25	sp|P05156|CFAI_HUMAN_Site_177	sp|P05156|CFAI_HUMAN_Site_177
sp|P22897|MRC1_HUMAN_Site_104	sp|P05156|CFAI_HUMAN_Site_494	sp|P05156|CFAI_HUMAN_Site_494
sp|P01011|AACT_HUMAN_Site_271	sp|P01008|ANT3_HUMAN_Site_187	sp|P01008|ANT3_HUMAN_Site_187
sp|P04003|C4BPA_HUMAN_Site_221	sp|P11717|MPRI_HUMAN_Site_2136	sp|P11717|MPRI_HUMAN_Site_2136
sp|P02751|FINC_HUMAN_Site_528	sp|P00734|THRB_HUMAN_Site_121	sp|P00734|THRB_HUMAN_Site_121
sp|P02790|HEMO_HUMAN_Site_246	sp|Q8IZF2|AGRF5_HUMAN_Site_666	sp|Q8IZF2|AGRF5_HUMAN_Site_666
sp|P04196|HRG_HUMAN_Site_63	sp|P08519|APOA_HUMAN_Site_3521	sp|P08519|APOA_HUMAN_Site_3521
sp|P04217|A1BG_HUMAN_Site_179	sp|P07357|CO8A_HUMAN_Site_437	sp|P07357|CO8A_HUMAN_Site_437
sp|Q13275|SEM3F_HUMAN_Site_53	sp|P01861|IGHG4_HUMAN_Site_177	sp|P01861|IGHG4_HUMAN_Site_177
sp|Q9NZP8|C1RL_HUMAN_Site_166	sp|P01871|IGHM_HUMAN_Site_46	sp|P01871|IGHM_HUMAN_Site_46
sp|P00738|HPT_HUMAN_Site_184	sp|P08603|CFAH_HUMAN_Site_1029	sp|P08603|CFAH_HUMAN_Site_1029
sp|P14679|TYRO_HUMAN_Site_337	sp|P07996|TSP1_HUMAN_Site_1067	sp|P07996|TSP1_HUMAN_Site_1067
sp|P04114|APOB_HUMAN_Site_2871	sp|P02751|FINC_HUMAN_Site_542	sp|P02751|FINC_HUMAN_Site_542
sp|Q14624|ITIH4_HUMAN_Site_517	sp|Q12879|NMDE1_HUMAN_Site_1446	sp|Q12879|NMDE1_HUMAN_Site_1446
sp|Q9NR71|ASAH2_HUMAN_Site_624	sp|P13688|CEAM1_HUMAN_Site_197	sp|P13688|CEAM1_HUMAN_Site_197
sp|P25311|ZA2G_HUMAN_Site_259	sp|P05156|CFAI_HUMAN_Site_103	sp|P05156|CFAI_HUMAN_Site_103
sp|P02675|FIBB_HUMAN_Site_314	sp|P08246|ELNE_HUMAN_Site_88	sp|P08246|ELNE_HUMAN_Site_88
sp|Q9H741|CL049_HUMAN_Site_67	sp|P01024|CO3_HUMAN_Site_939	sp|P01024|CO3_HUMAN_Site_939
sp|P03952|KLKB1_HUMAN_Site_494	sp|P13942|COBA2_HUMAN_Site_1604	sp|P13942|COBA2_HUMAN_Site_1604
sp|P11215|ITAM_HUMAN_Site_1021	sp|P08195|4F2_HUMAN_Site_424	sp|P08195|4F2_HUMAN_Site_424
sp|Q9NZP8|C1RL_HUMAN_Site_296	sp|P00748|FA12_HUMAN_Site_433	sp|P00748|FA12_HUMAN_Site_433
sp|P05156|CFAI_HUMAN_Site_464	sp|P03951|FA11_HUMAN_Site_126	sp|P03951|FA11_HUMAN_Site_126
sp|Q16363|LAMA4_HUMAN_Site_1418	sp|P20851|C4BPB_HUMAN_Site_64	sp|P20851|C4BPB_HUMAN_Site_64
sp|P04114|APOB_HUMAN_Site_3895	sp|Q08380|LG3BP_HUMAN_Site_551	sp|Q08380|LG3BP_HUMAN_Site_551
sp|P05164|PERM_HUMAN_Site_355	sp|P02748|CO9_HUMAN_Site_277	sp|P02748|CO9_HUMAN_Site_277
sp|P12259|FA5_HUMAN_Site_821	sp|P02790|HEMO_HUMAN_Site_246	sp|P02790|HEMO_HUMAN_Site_246
sp|P04114|APOB_HUMAN_Site_3358	sp|Q96HD1|CREL1_HUMAN_Site_205	sp|Q96HD1|CREL1_HUMAN_Site_205
sp|Q96BZ4|PLD4_HUMAN_Site_249	sp|P08581|MET_HUMAN_Site_785	sp|P08581|MET_HUMAN_Site_785
sp|P01023|A2MG_HUMAN_Site_869	sp|P55058|PLTP_HUMAN_Site_143	sp|P55058|PLTP_HUMAN_Site_143
sp|Q13797|ITA9_HUMAN_Site_225	sp|Q15389|ANGP1_HUMAN_Site_154	sp|Q15389|ANGP1_HUMAN_Site_154
sp|Q04756|HGFA_HUMAN_Site_636	sp|P02675|FIBB_HUMAN_Site_394	sp|P02675|FIBB_HUMAN_Site_394
sp|P02788|TRFL_HUMAN_Site_497	sp|Q9Y287|ITM2B_HUMAN_Site_170	sp|Q9Y287|ITM2B_HUMAN_Site_170
sp|P02749|APOH_HUMAN_Site_183	sp|Q9Y5Y7|LYVE1_HUMAN_Site_53	sp|Q9Y5Y7|LYVE1_HUMAN_Site_53
sp|Q9UK05|GDF2_HUMAN_Site_71	sp|P05155|IC1_HUMAN_Site_25	sp|P05155|IC1_HUMAN_Site_25
sp|P46531|NOTC1_HUMAN_Site_1587	sp|P03952|KLKB1_HUMAN_Site_127	sp|P03952|KLKB1_HUMAN_Site_127
sp|P12259|FA5_HUMAN_Site_460	sp|P02679|FIBG_HUMAN_Site_78	sp|P02679|FIBG_HUMAN_Site_78
sp|Q12884|SEPR_HUMAN_Site_314	sp|O14786|NRP1_HUMAN_Site_150	sp|O14786|NRP1_HUMAN_Site_150
sp|P01011|AACT_HUMAN_Site_127	sp|P04275|VWF_HUMAN_Site_2790	sp|P04275|VWF_HUMAN_Site_2790
sp|P27930|IL1R2_HUMAN_Site_219	sp|P04278|SHBG_HUMAN_Site_396	sp|P04278|SHBG_HUMAN_Site_396
sp|Q15389|ANGP1_HUMAN_Site_154	sp|P15151|PVR_HUMAN_Site_120	sp|P15151|PVR_HUMAN_Site_120
sp|P01023|A2MG_HUMAN_Site_247	sp|Q13740|CD166_HUMAN_Site_95	sp|Q13740|CD166_HUMAN_Site_95
sp|P21757|MSRE_HUMAN_Site_249	sp|P49747|COMP_HUMAN_Site_121	sp|P49747|COMP_HUMAN_Site_121
sp|P35968|VGFR2_HUMAN_Site_245	sp|P49747|COMP_HUMAN_Site_129	sp|P49747|COMP_HUMAN_Site_129
sp|Q86WI1|PKHL1_HUMAN_Site_1190	sp|P02768|ALBU_HUMAN_Site_68	sp|P02768|ALBU_HUMAN_Site_68
sp|A6NKP2|D42E2_HUMAN_Site_244	sp|P04217|A1BG_HUMAN_Site_63	sp|P04217|A1BG_HUMAN_Site_63
sp|P55290|CAD13_HUMAN_Site_638	sp|Q13201|MMRN1_HUMAN_Site_120	sp|Q13201|MMRN1_HUMAN_Site_120
sp|P00736|C1R_HUMAN_Site_514	sp|P40189|IL6RB_HUMAN_Site_131	sp|P40189|IL6RB_HUMAN_Site_131
sp|Q9UNN8|EPCR_HUMAN_Site_172	sp|Q04756|HGFA_HUMAN_Site_636	sp|Q04756|HGFA_HUMAN_Site_636
sp|P07358|CO8B_HUMAN_Site_243	sp|P19827|ITIH1_HUMAN_Site_588	sp|P19827|ITIH1_HUMAN_Site_588
sp|P05543|THBG_HUMAN_Site_165	sp|P00451|FA8_HUMAN_Site_1074	sp|P00451|FA8_HUMAN_Site_1074
sp|Q13201|MMRN1_HUMAN_Site_136	sp|P10909|CLUS_HUMAN_Site_145	sp|P10909|CLUS_HUMAN_Site_145
sp|P02679|FIBG_HUMAN_Site_78	sp|P78325|ADAM8_HUMAN_Site_91	sp|P78325|ADAM8_HUMAN_Site_91
sp|P04004|VTNC_HUMAN_Site_242	sp|O14498|ISLR_HUMAN_Site_51	sp|O14498|ISLR_HUMAN_Site_51
sp|P08185|CBG_HUMAN_Site_96	sp|P02774|VTDB_HUMAN_Site_217	sp|P02774|VTDB_HUMAN_Site_217
sp|Q9UHG3|PCYOX_HUMAN_Site_196	sp|Q8N436|CPXM2_HUMAN_Site_337	sp|Q8N436|CPXM2_HUMAN_Site_337
sp|Q9UGM5|FETUB_HUMAN_Site_37	sp|Q16853|AOC3_HUMAN_Site_666	sp|Q16853|AOC3_HUMAN_Site_666
sp|P10721|KIT_HUMAN_Site_463	sp|P04114|APOB_HUMAN_Site_3411	sp|P04114|APOB_HUMAN_Site_3411
sp|P35858|ALS_HUMAN_Site_580	sp|P10909|CLUS_HUMAN_Site_374	sp|P10909|CLUS_HUMAN_Site_374
sp|P03952|KLKB1_HUMAN_Site_453	sp|P06681|CO2_HUMAN_Site_621	sp|P06681|CO2_HUMAN_Site_621
sp|O15354|GPR37_HUMAN_Site_36	sp|P80108|PHLD_HUMAN_Site_94	sp|P80108|PHLD_HUMAN_Site_94
sp|O95897|NOE2_HUMAN_Site_74	sp|P55058|PLTP_HUMAN_Site_117	sp|P55058|PLTP_HUMAN_Site_117
sp|P05154|IPSP_HUMAN_Site_262	sp|Q9BRN9|TM2D3_HUMAN_Site_157	sp|Q9BRN9|TM2D3_HUMAN_Site_157
sp|P03952|KLKB1_HUMAN_Site_308	sp|P17936|IBP3_HUMAN_Site_136	sp|P17936|IBP3_HUMAN_Site_136
sp|P08185|CBG_HUMAN_Site_369	sp|Q96JP9|CDHR1_HUMAN_Site_643	sp|Q96JP9|CDHR1_HUMAN_Site_643
sp|P05155|IC1_HUMAN_Site_352	sp|Q7Z4R8|CF120_HUMAN_Site_53	sp|Q7Z4R8|CF120_HUMAN_Site_53
sp|P08185|CBG_HUMAN_Site_260	sp|Q6UX27|VSTM1_HUMAN_Site_55	sp|Q6UX27|VSTM1_HUMAN_Site_55
sp|Q96PD5|PGRP2_HUMAN_Site_485	sp|Q7Z7M0|MEGF8_HUMAN_Site_1271	sp|Q7Z7M0|MEGF8_HUMAN_Site_1271
sp|P55058|PLTP_HUMAN_Site_398	sp|Q12913|PTPRJ_HUMAN_Site_413	sp|Q12913|PTPRJ_HUMAN_Site_413
sp|P09871|C1S_HUMAN_Site_406	sp|Q13201|MMRN1_HUMAN_Site_344	sp|Q13201|MMRN1_HUMAN_Site_344
sp|Q15223|NECT1_HUMAN_Site_286	sp|Q9NR71|ASAH2_HUMAN_Site_624	sp|Q9NR71|ASAH2_HUMAN_Site_624
sp|P05155|IC1_HUMAN_Site_69	sp|Q9UK55|ZPI_HUMAN_Site_180	sp|Q9UK55|ZPI_HUMAN_Site_180
sp|P20742|PZP_HUMAN_Site_997	sp|P01023|A2MG_HUMAN_Site_396	sp|P01023|A2MG_HUMAN_Site_396
sp|P11597|CETP_HUMAN_Site_257	sp|P04003|C4BPA_HUMAN_Site_506	sp|P04003|C4BPA_HUMAN_Site_506
sp|P04217|A1BG_HUMAN_Site_371	sp|O15394|NCAM2_HUMAN_Site_474	sp|O15394|NCAM2_HUMAN_Site_474
sp|P00751|CFAB_HUMAN_Site_378	sp|A8MVW5|HECA2_HUMAN_Site_129	sp|A8MVW5|HECA2_HUMAN_Site_129
sp|P06681|CO2_HUMAN_Site_29	sp|P10586|PTPRF_HUMAN_Site_966	sp|P10586|PTPRF_HUMAN_Site_966
sp|Q86TD4|SRCA_HUMAN_Site_848	sp|Q13421|MSLN_HUMAN_Site_388	sp|Q13421|MSLN_HUMAN_Site_388
sp|Q96PD5|PGRP2_HUMAN_Site_77	sp|P07996|TSP1_HUMAN_Site_248	sp|P07996|TSP1_HUMAN_Site_248
sp|P01008|ANT3_HUMAN_Site_128	sp|Q16363|LAMA4_HUMAN_Site_1418	sp|Q16363|LAMA4_HUMAN_Site_1418
sp|Q07954|LRP1_HUMAN_Site_3048	sp|Q8WZ75|ROBO4_HUMAN_Site_246	sp|Q8WZ75|ROBO4_HUMAN_Site_246
sp|P01009|A1AT_HUMAN_Site_107	sp|P01023|A2MG_HUMAN_Site_1424	sp|P01023|A2MG_HUMAN_Site_1424
sp|P12259|FA5_HUMAN_Site_1559	sp|Q5T2D2|TRML2_HUMAN_Site_89	sp|Q5T2D2|TRML2_HUMAN_Site_89
sp|P02790|HEMO_HUMAN_Site_64	sp|Q8WVZ9|KBTB7_HUMAN_Site_172	sp|Q8WVZ9|KBTB7_HUMAN_Site_172
sp|Q2TV78|MST1L_HUMAN_Site_619	sp|O15394|NCAM2_HUMAN_Site_445	sp|O15394|NCAM2_HUMAN_Site_445
sp|P51884|LUM_HUMAN_Site_88	sp|P51884|LUM_HUMAN_Site_88	sp|P51884|LUM_HUMAN_Site_88
sp|P19320|VCAM1_HUMAN_Site_531	sp|P12821|ACE_HUMAN_Site_445	sp|P12821|ACE_HUMAN_Site_445
sp|Q15223|NECT1_HUMAN_Site_202	sp|Q9H6X2|ANTR1_HUMAN_Site_262	sp|Q9H6X2|ANTR1_HUMAN_Site_262
sp|O43240|KLK10_HUMAN_Site_39	sp|P08236|BGLR_HUMAN_Site_272	sp|P08236|BGLR_HUMAN_Site_272
sp|P02747|C1QC_HUMAN_Site_141	sp|Q14517|FAT1_HUMAN_Site_1940	sp|Q14517|FAT1_HUMAN_Site_1940
sp|Q14624|ITIH4_HUMAN_Site_577	sp|P13497|BMP1_HUMAN_Site_91	sp|P13497|BMP1_HUMAN_Site_91
sp|P01008|ANT3_HUMAN_Site_187	sp|Q9Y6R7|FCGBP_HUMAN_Site_1830	sp|Q9Y6R7|FCGBP_HUMAN_Site_1830
sp|P09871|C1S_HUMAN_Site_174	sp|A6NKP2|D42E2_HUMAN_Site_244	sp|A6NKP2|D42E2_HUMAN_Site_244
sp|Q9P232|CNTN3_HUMAN_Site_913	sp|P08185|CBG_HUMAN_Site_330	sp|P08185|CBG_HUMAN_Site_330
sp|Q9Y6Q6|TNR11_HUMAN_Site_105	sp|Q9UBR2|CATZ_HUMAN_Site_184	sp|Q9UBR2|CATZ_HUMAN_Site_184
sp|Q9UJ14|GGT7_HUMAN_Site_523	sp|Q9UHG3|PCYOX_HUMAN_Site_196	sp|Q9UHG3|PCYOX_HUMAN_Site_196
sp|Q96EE4|CC126_HUMAN_Site_134	sp|P04114|APOB_HUMAN_Site_2239	sp|P04114|APOB_HUMAN_Site_2239
sp|Q9UNW1|MINP1_HUMAN_Site_242	sp|Q9BY67|CADM1_HUMAN_Site_308	sp|Q9BY67|CADM1_HUMAN_Site_308
sp|P22792|CPN2_HUMAN_Site_518	sp|P07225|PROS_HUMAN_Site_531	sp|P07225|PROS_HUMAN_Site_531
sp|P31997|CEAM8_HUMAN_Site_104	sp|Q7KYR7|BT2A1_HUMAN_Site_120	sp|Q7KYR7|BT2A1_HUMAN_Site_120
sp|P02675|FIBB_HUMAN_Site_125	sp|Q5VZ19|TDR10_HUMAN_Site_103	sp|Q5VZ19|TDR10_HUMAN_Site_103
sp|P01023|A2MG_HUMAN_Site_55	sp|P22792|CPN2_HUMAN_Site_518	sp|P22792|CPN2_HUMAN_Site_518
sp|P04003|C4BPA_HUMAN_Site_385	sp|P05155|IC1_HUMAN_Site_352	sp|P05155|IC1_HUMAN_Site_352
sp|O14672|ADA10_HUMAN_Site_551	sp|P12259|FA5_HUMAN_Site_55	sp|P12259|FA5_HUMAN_Site_55
sp|P02790|HEMO_HUMAN_Site_240	sp|P02788|TRFL_HUMAN_Site_497	sp|P02788|TRFL_HUMAN_Site_497
sp|P01871|IGHM_HUMAN_Site_46	sp|Q6UX71|PXDC2_HUMAN_Site_160	sp|Q6UX71|PXDC2_HUMAN_Site_160
sp|P05156|CFAI_HUMAN_Site_70	sp|Q96BZ4|PLD4_HUMAN_Site_403	sp|Q96BZ4|PLD4_HUMAN_Site_403
sp|P05156|CFAI_HUMAN_Site_494	sp|Q9Y4L1|HYOU1_HUMAN_Site_830	sp|Q9Y4L1|HYOU1_HUMAN_Site_830
sp|Q12841|FSTL1_HUMAN_Site_75	sp|P48740|MASP1_HUMAN_Site_385	sp|P48740|MASP1_HUMAN_Site_385
sp|P00734|THRB_HUMAN_Site_121	sp|Q6FHJ7|SFRP4_HUMAN_Site_116	sp|Q6FHJ7|SFRP4_HUMAN_Site_116
sp|P01857|IGHG1_HUMAN_Site_180	sp|Q16853|AOC3_HUMAN_Site_592	sp|Q16853|AOC3_HUMAN_Site_592
sp|Q86VB7|C163A_HUMAN_Site_123	sp|P08519|APOA_HUMAN_Site_61	sp|P08519|APOA_HUMAN_Site_61
sp|P04264|K2C1_HUMAN_Site_500	sp|Q6ZRP7|QSOX2_HUMAN_Site_178	sp|Q6ZRP7|QSOX2_HUMAN_Site_178
sp|O60609|GFRA3_HUMAN_Site_95	sp|P07359|GP1BA_HUMAN_Site_37	sp|P07359|GP1BA_HUMAN_Site_37
sp|P20851|C4BPB_HUMAN_Site_64	sp|Q13201|MMRN1_HUMAN_Site_942	sp|Q13201|MMRN1_HUMAN_Site_942
sp|P98161|PKD1_HUMAN_Site_2050	sp|P11117|PPAL_HUMAN_Site_133	sp|P11117|PPAL_HUMAN_Site_133
sp|P43652|AFAM_HUMAN_Site_383	sp|P02749|APOH_HUMAN_Site_193	sp|P02749|APOH_HUMAN_Site_193
sp|P05155|IC1_HUMAN_Site_238	sp|P05106|ITB3_HUMAN_Site_782	sp|P05106|ITB3_HUMAN_Site_782
sp|P05156|CFAI_HUMAN_Site_103	sp|Q9Y6R7|FCGBP_HUMAN_Site_2138	sp|Q9Y6R7|FCGBP_HUMAN_Site_2138
sp|Q6UX06|OLFM4_HUMAN_Site_72	sp|P12111|CO6A3_HUMAN_Site_2677	sp|P12111|CO6A3_HUMAN_Site_2677
sp|Q6UXB8|PI16_HUMAN_Site_114	sp|Q9NZP8|C1RL_HUMAN_Site_335	sp|Q9NZP8|C1RL_HUMAN_Site_335
sp|P48740|MASP1_HUMAN_Site_385	sp|P01833|PIGR_HUMAN_Site_469	sp|P01833|PIGR_HUMAN_Site_469
sp|P07998|RNAS1_HUMAN_Site_104	sp|P02747|C1QC_HUMAN_Site_141	sp|P02747|C1QC_HUMAN_Site_141
sp|P43652|AFAM_HUMAN_Site_402	sp|A8MVW5|HECA2_HUMAN_Site_216	sp|A8MVW5|HECA2_HUMAN_Site_216
sp|P20851|C4BPB_HUMAN_Site_71	sp|P80108|PHLD_HUMAN_Site_659	sp|P80108|PHLD_HUMAN_Site_659
sp|Q16853|AOC3_HUMAN_Site_618	sp|P41271|NBL1_HUMAN_Site_39	sp|P41271|NBL1_HUMAN_Site_39
sp|P02774|VTDB_HUMAN_Site_288	sp|P11117|PPAL_HUMAN_Site_92	sp|P11117|PPAL_HUMAN_Site_92
sp|P10909|CLUS_HUMAN_Site_367	sp|P02763|A1AG1_HUMAN_Site_56	sp|P02763|A1AG1_HUMAN_Site_56
sp|P05543|THBG_HUMAN_Site_36	sp|P12821|ACE_HUMAN_Site_111	sp|P12821|ACE_HUMAN_Site_111
sp|P03952|KLKB1_HUMAN_Site_316	sp|P05164|PERM_HUMAN_Site_323	sp|P05164|PERM_HUMAN_Site_323
sp|P54289|CA2D1_HUMAN_Site_998	sp|P04114|APOB_HUMAN_Site_3465	sp|P04114|APOB_HUMAN_Site_3465
sp|P40189|IL6RB_HUMAN_Site_390	sp|Q9UQP3|TENN_HUMAN_Site_1149	sp|Q9UQP3|TENN_HUMAN_Site_1149
sp|Q9ULL4|PLXB3_HUMAN_Site_900	sp|P06276|CHLE_HUMAN_Site_85	sp|P06276|CHLE_HUMAN_Site_85
sp|P12259|FA5_HUMAN_Site_382	sp|P00736|C1R_HUMAN_Site_514	sp|P00736|C1R_HUMAN_Site_514
sp|P03951|FA11_HUMAN_Site_126	sp|P06681|CO2_HUMAN_Site_651	sp|P06681|CO2_HUMAN_Site_651
sp|Q9Y2G3|AT11B_HUMAN_Site_477	sp|Q9NY15|STAB1_HUMAN_Site_1170	sp|Q9NY15|STAB1_HUMAN_Site_1170
sp|Q07954|LRP1_HUMAN_Site_1723	sp|Q96PE1|AGRA2_HUMAN_Site_275	sp|Q96PE1|AGRA2_HUMAN_Site_275
sp|Q8IZF2|AGRF5_HUMAN_Site_627	sp|Q9UGM5|FETUB_HUMAN_Site_136	sp|Q9UGM5|FETUB_HUMAN_Site_136
sp|P08571|CD14_HUMAN_Site_151	sp|P01024|CO3_HUMAN_Site_85	sp|P01024|CO3_HUMAN_Site_85
tr|E9PJT9|E9PJT9_HUMAN_Site_8	sp|O75882|ATRN_HUMAN_Site_1259	sp|O75882|ATRN_HUMAN_Site_1259
sp|Q86SQ4|AGRG6_HUMAN_Site_818	sp|P22891|PROZ_HUMAN_Site_332	sp|P22891|PROZ_HUMAN_Site_332
sp|P01854|IGHE_HUMAN_Site_99	sp|Q92626|PXDN_HUMAN_Site_1368	sp|Q92626|PXDN_HUMAN_Site_1368
sp|P41222|PTGDS_HUMAN_Site_51	sp|P35968|VGFR2_HUMAN_Site_395	sp|P35968|VGFR2_HUMAN_Site_395
sp|O95502|NPTXR_HUMAN_Site_42	sp|P26927|HGFL_HUMAN_Site_296	sp|P26927|HGFL_HUMAN_Site_296
sp|P07996|TSP1_HUMAN_Site_248	sp|P02760|AMBP_HUMAN_Site_115	sp|P02760|AMBP_HUMAN_Site_115
sp|P52823|STC1_HUMAN_Site_133	sp|P11717|MPRI_HUMAN_Site_1656	sp|P11717|MPRI_HUMAN_Site_1656
sp|P12821|ACE_HUMAN_Site_111	sp|P12259|FA5_HUMAN_Site_1703	sp|P12259|FA5_HUMAN_Site_1703
sp|P24821|TENA_HUMAN_Site_1018	sp|Q4LDE5|SVEP1_HUMAN_Site_585	sp|Q4LDE5|SVEP1_HUMAN_Site_585
sp|Q13201|MMRN1_HUMAN_Site_981	sp|P04114|APOB_HUMAN_Site_3358	sp|P04114|APOB_HUMAN_Site_3358
tr|D6RGV2|D6RGV2_HUMAN_Site_233	sp|P07911|UROM_HUMAN_Site_322	sp|P07911|UROM_HUMAN_Site_322
sp|Q6UY14|ATL4_HUMAN_Site_773	sp|Q6UY14|ATL4_HUMAN_Site_1001	sp|Q6UY14|ATL4_HUMAN_Site_1001
sp|Q14314|FGL2_HUMAN_Site_179	sp|P20742|PZP_HUMAN_Site_932	sp|P20742|PZP_HUMAN_Site_932
sp|Q9Y6R7|FCGBP_HUMAN_Site_1063	sp|Q96PD2|DCBD2_HUMAN_Site_155	sp|Q96PD2|DCBD2_HUMAN_Site_155
sp|Q92954|PRG4_HUMAN_Site_1159	sp|P03952|KLKB1_HUMAN_Site_308	sp|P03952|KLKB1_HUMAN_Site_308
sp|P22105|TENX_HUMAN_Site_3918	sp|Q13201|MMRN1_HUMAN_Site_996	sp|Q13201|MMRN1_HUMAN_Site_996
sp|P48740|MASP1_HUMAN_Site_178	sp|O15031|PLXB2_HUMAN_Site_1049	sp|O15031|PLXB2_HUMAN_Site_1049
sp|P08294|SODE_HUMAN_Site_107	sp|Q96RW7|HMCN1_HUMAN_Site_2155	sp|Q96RW7|HMCN1_HUMAN_Site_2155
sp|Q86VB7|C163A_HUMAN_Site_105	sp|P13598|ICAM2_HUMAN_Site_176	sp|P13598|ICAM2_HUMAN_Site_176
sp|P08603|CFAH_HUMAN_Site_802	sp|Q86T13|CLC14_HUMAN_Site_189	sp|Q86T13|CLC14_HUMAN_Site_189
sp|P01137|TGFB1_HUMAN_Site_136	sp|Q8IZF2|AGRF5_HUMAN_Site_256	sp|Q8IZF2|AGRF5_HUMAN_Site_256
sp|Q07075|AMPE_HUMAN_Site_607	sp|O43157|PLXB1_HUMAN_Site_31	sp|O43157|PLXB1_HUMAN_Site_31
sp|Q99650|OSMR_HUMAN_Site_176	sp|Q9UGM5|FETUB_HUMAN_Site_37	sp|Q9UGM5|FETUB_HUMAN_Site_37
sp|O75509|TNR21_HUMAN_Site_82	sp|P11215|ITAM_HUMAN_Site_1021	sp|P11215|ITAM_HUMAN_Site_1021
sp|P08581|MET_HUMAN_Site_785	sp|P22105|TENX_HUMAN_Site_3918	sp|P22105|TENX_HUMAN_Site_3918
sp|P78325|ADAM8_HUMAN_Site_91	sp|P20160|CAP7_HUMAN_Site_126	sp|P20160|CAP7_HUMAN_Site_126
sp|P55058|PLTP_HUMAN_Site_64	sp|Q96PD5|PGRP2_HUMAN_Site_485	sp|Q96PD5|PGRP2_HUMAN_Site_485
sp|P24821|TENA_HUMAN_Site_184	sp|Q86VB7|C163A_HUMAN_Site_105	sp|Q86VB7|C163A_HUMAN_Site_105
sp|P08195|4F2_HUMAN_Site_424	sp|Q7Z7M0|MEGF8_HUMAN_Site_1201	sp|Q7Z7M0|MEGF8_HUMAN_Site_1201
sp|P41439|FOLR3_HUMAN_Site_119	sp|P01857|IGHG1_HUMAN_Site_244	sp|P01857|IGHG1_HUMAN_Site_244
sp|O75882|ATRN_HUMAN_Site_383	sp|Q06033|ITIH3_HUMAN_Site_91	sp|Q06033|ITIH3_HUMAN_Site_91
sp|Q13308|PTK7_HUMAN_Site_268	sp|P09871|C1S_HUMAN_Site_174	sp|P09871|C1S_HUMAN_Site_174
sp|Q86WI1|PKHL1_HUMAN_Site_1002	sp|Q14624|ITIH4_HUMAN_Site_577	sp|Q14624|ITIH4_HUMAN_Site_577
sp|P13688|CEAM1_HUMAN_Site_197	sp|O43505|B4GA1_HUMAN_Site_204	sp|O43505|B4GA1_HUMAN_Site_204
sp|P01019|ANGT_HUMAN_Site_170	sp|P04070|PROC_HUMAN_Site_371	sp|P04070|PROC_HUMAN_Site_371
sp|P05106|ITB3_HUMAN_Site_782	sp|Q86UN3|R4RL2_HUMAN_Site_325	sp|Q86UN3|R4RL2_HUMAN_Site_325
sp|Q13332|PTPRS_HUMAN_Site_940	sp|Q8NDA2|HMCN2_HUMAN_Site_1562	sp|Q8NDA2|HMCN2_HUMAN_Site_1562
tr|H0Y4Y9|H0Y4Y9_HUMAN_Site_79	sp|P00736|C1R_HUMAN_Site_221	sp|P00736|C1R_HUMAN_Site_221
sp|Q14390|GGTL2_HUMAN_Site_160	sp|P04070|PROC_HUMAN_Site_290	sp|P04070|PROC_HUMAN_Site_290
sp|P13645|K1C10_HUMAN_Site_240	sp|P01008|ANT3_HUMAN_Site_224	sp|P01008|ANT3_HUMAN_Site_224
sp|Q01459|DIAC_HUMAN_Site_299	sp|P04275|VWF_HUMAN_Site_1147	sp|P04275|VWF_HUMAN_Site_1147
sp|P15151|PVR_HUMAN_Site_120	sp|O75882|ATRN_HUMAN_Site_264	sp|O75882|ATRN_HUMAN_Site_264
sp|Q14766|LTBP1_HUMAN_Site_347	sp|P24821|TENA_HUMAN_Site_1018	sp|P24821|TENA_HUMAN_Site_1018
sp|Q96BZ4|PLD4_HUMAN_Site_417	sp|Q16620|NTRK2_HUMAN_Site_95	sp|Q16620|NTRK2_HUMAN_Site_95
sp|Q8IZF2|AGRF5_HUMAN_Site_540	sp|Q96IY4|CBPB2_HUMAN_Site_108	sp|Q96IY4|CBPB2_HUMAN_Site_108
sp|Q12879|NMDE1_HUMAN_Site_1446	sp|Q07954|LRP1_HUMAN_Site_1511	sp|Q07954|LRP1_HUMAN_Site_1511
sp|P42695|CNDD3_HUMAN_Site_1114	sp|P55291|CAD15_HUMAN_Site_538	sp|P55291|CAD15_HUMAN_Site_538
sp|P13591|NCAM1_HUMAN_Site_459	sp|P04275|VWF_HUMAN_Site_2290	sp|P04275|VWF_HUMAN_Site_2290
sp|O75882|ATRN_HUMAN_Site_1259	sp|P28906|CD34_HUMAN_Site_194	sp|P28906|CD34_HUMAN_Site_194
sp|P19022|CADH2_HUMAN_Site_692	sp|Q92854|SEM4D_HUMAN_Site_379	sp|Q92854|SEM4D_HUMAN_Site_379
sp|P06681|CO2_HUMAN_Site_112	sp|Q9HAT2|SIAE_HUMAN_Site_401	sp|Q9HAT2|SIAE_HUMAN_Site_401
sp|P06276|CHLE_HUMAN_Site_483	sp|O43240|KLK10_HUMAN_Site_39	sp|O43240|KLK10_HUMAN_Site_39
sp|P06681|CO2_HUMAN_Site_651	sp|Q13510|ASAH1_HUMAN_Site_286	sp|Q13510|ASAH1_HUMAN_Site_286
sp|Q96HC4|PDLI5_HUMAN_Site_78	sp|Q8TDY8|IGDC4_HUMAN_Site_157	sp|Q8TDY8|IGDC4_HUMAN_Site_157
sp|P56202|CATW_HUMAN_Site_50	sp|Q9Y6H6|KCNE3_HUMAN_Site_22	sp|Q9Y6H6|KCNE3_HUMAN_Site_22
sp|P27487|DPP4_HUMAN_Site_520	sp|P09172|DOPO_HUMAN_Site_184	sp|P09172|DOPO_HUMAN_Site_184
sp|P11047|LAMC1_HUMAN_Site_1395	sp|Q14390|GGTL2_HUMAN_Site_160	sp|Q14390|GGTL2_HUMAN_Site_160
sp|P16109|LYAM3_HUMAN_Site_54	sp|P08603|CFAH_HUMAN_Site_529	sp|P08603|CFAH_HUMAN_Site_529
sp|Q9HBW1|LRRC4_HUMAN_Site_388	sp|Q15113|PCOC1_HUMAN_Site_29	sp|Q15113|PCOC1_HUMAN_Site_29
sp|P12259|FA5_HUMAN_Site_1698	sp|Q9HCL0|PCD18_HUMAN_Site_420	sp|Q9HCL0|PCD18_HUMAN_Site_420
sp|P15144|AMPN_HUMAN_Site_265	sp|P02750|A2GL_HUMAN_Site_325	sp|P02750|A2GL_HUMAN_Site_325
sp|Q9Y274|SIA10_HUMAN_Site_308	sp|P35442|TSP2_HUMAN_Site_1069	sp|P35442|TSP2_HUMAN_Site_1069
sp|P09326|CD48_HUMAN_Site_189	sp|Q9UQ52|CNTN6_HUMAN_Site_468	sp|Q9UQ52|CNTN6_HUMAN_Site_468
sp|P11362|FGFR1_HUMAN_Site_296	sp|P27930|IL1R2_HUMAN_Site_219	sp|P27930|IL1R2_HUMAN_Site_219
sp|P02751|FINC_HUMAN_Site_1244	sp|Q9NY15|STAB1_HUMAN_Site_2347	sp|Q9NY15|STAB1_HUMAN_Site_2347
sp|P02763|A1AG1_HUMAN_Site_25	sp|O15354|GPR37_HUMAN_Site_36	sp|O15354|GPR37_HUMAN_Site_36
sp|Q13201|MMRN1_HUMAN_Site_120	sp|P35555|FBN1_HUMAN_Site_448	sp|P35555|FBN1_HUMAN_Site_448
sp|P55058|PLTP_HUMAN_Site_94	sp|Q06418|TYRO3_HUMAN_Site_293	sp|Q06418|TYRO3_HUMAN_Site_293
sp|P35858|ALS_HUMAN_Site_368	sp|P19823|ITIH2_HUMAN_Site_103	sp|P19823|ITIH2_HUMAN_Site_103
sp|P05981|HEPS_HUMAN_Site_112	sp|Q6YHK3|CD109_HUMAN_Site_118	sp|Q6YHK3|CD109_HUMAN_Site_118
sp|Q99523|SORT_HUMAN_Site_162	sp|O00187|MASP2_HUMAN_Site_547	sp|O00187|MASP2_HUMAN_Site_547
sp|Q8TDY8|IGDC4_HUMAN_Site_157	sp|Q92496|FHR4_HUMAN_Site_374	sp|Q92496|FHR4_HUMAN_Site_374
sp|P22792|CPN2_HUMAN_Site_348	sp|Q12913|PTPRJ_HUMAN_Site_351	sp|Q12913|PTPRJ_HUMAN_Site_351
sp|P02763|A1AG1_HUMAN_Site_103	sp|Q02985|FHR3_HUMAN_Site_309	sp|Q02985|FHR3_HUMAN_Site_309
sp|Q92854|SEM4D_HUMAN_Site_77	sp|P03951|FA11_HUMAN_Site_491	sp|P03951|FA11_HUMAN_Site_491
sp|P02743|SAMP_HUMAN_Site_51	sp|P14384|CBPM_HUMAN_Site_115	sp|P14384|CBPM_HUMAN_Site_115
sp|Q9UBP4|DKK3_HUMAN_Site_106	sp|Q02763|TIE2_HUMAN_Site_596	sp|Q02763|TIE2_HUMAN_Site_596
sp|Q12866|MERTK_HUMAN_Site_454	sp|Q15223|NECT1_HUMAN_Site_202	sp|Q15223|NECT1_HUMAN_Site_202
sp|Q15166|PON3_HUMAN_Site_323	sp|O94851|MICA2_HUMAN_Site_509	sp|O94851|MICA2_HUMAN_Site_509
sp|P43251|BTD_HUMAN_Site_119	sp|P40197|GPV_HUMAN_Site_243	sp|P40197|GPV_HUMAN_Site_243
sp|P16112|PGCA_HUMAN_Site_658	sp|P01019|ANGT_HUMAN_Site_170	sp|P01019|ANGT_HUMAN_Site_170
sp|O43505|B4GA1_HUMAN_Site_204	sp|P11597|CETP_HUMAN_Site_257	sp|P11597|CETP_HUMAN_Site_257
sp|Q9HBB8|CDHR5_HUMAN_Site_405	sp|Q08380|LG3BP_HUMAN_Site_398	sp|Q08380|LG3BP_HUMAN_Site_398
sp|Q16620|NTRK2_HUMAN_Site_121	sp|P02760|AMBP_HUMAN_Site_36	sp|P02760|AMBP_HUMAN_Site_36
sp|Q8IZF2|AGRF5_HUMAN_Site_256	sp|P23142|FBLN1_HUMAN_Site_539	sp|P23142|FBLN1_HUMAN_Site_539
sp|P10909|CLUS_HUMAN_Site_145	sp|P35968|VGFR2_HUMAN_Site_374	sp|P35968|VGFR2_HUMAN_Site_374
sp|P12259|FA5_HUMAN_Site_55	sp|P08185|CBG_HUMAN_Site_369	sp|P08185|CBG_HUMAN_Site_369
sp|P13497|BMP1_HUMAN_Site_599	sp|P05154|IPSP_HUMAN_Site_262	sp|P05154|IPSP_HUMAN_Site_262
sp|O75144|ICOSL_HUMAN_Site_70	sp|P02748|CO9_HUMAN_Site_415	sp|P02748|CO9_HUMAN_Site_415
sp|P08887|IL6RA_HUMAN_Site_221	sp|Q9UJ14|GGT7_HUMAN_Site_267	sp|Q9UJ14|GGT7_HUMAN_Site_267
sp|Q86T13|CLC14_HUMAN_Site_189	sp|P04217|A1BG_HUMAN_Site_363	sp|P04217|A1BG_HUMAN_Site_363
sp|O43866|CD5L_HUMAN_Site_226	sp|P04217|A1BG_HUMAN_Site_371	sp|P04217|A1BG_HUMAN_Site_371
sp|Q9NPH3|IL1AP_HUMAN_Site_111	sp|P55058|PLTP_HUMAN_Site_398	sp|P55058|PLTP_HUMAN_Site_398
sp|P07996|TSP1_HUMAN_Site_1067	sp|Q8IW45|NNRD_HUMAN_Site_240	sp|Q8IW45|NNRD_HUMAN_Site_240
sp|P22607|FGFR3_HUMAN_Site_98	sp|P01023|A2MG_HUMAN_Site_247	sp|P01023|A2MG_HUMAN_Site_247
sp|P01023|A2MG_HUMAN_Site_1179	sp|Q16620|NTRK2_HUMAN_Site_121	sp|Q16620|NTRK2_HUMAN_Site_121
sp|Q9Y216|MTMR7_HUMAN_Site_262	sp|O95497|VNN1_HUMAN_Site_283	sp|O95497|VNN1_HUMAN_Site_283
sp|P06276|CHLE_HUMAN_Site_369	sp|Q5T5P2|SKT_HUMAN_Site_343	sp|Q5T5P2|SKT_HUMAN_Site_343
sp|P08709|FA7_HUMAN_Site_382	sp|O00533|NCHL1_HUMAN_Site_87	sp|O00533|NCHL1_HUMAN_Site_87
sp|P01024|CO3_HUMAN_Site_939	sp|Q86SQ4|AGRG6_HUMAN_Site_143	sp|Q86SQ4|AGRG6_HUMAN_Site_143
sp|P07333|CSF1R_HUMAN_Site_480	sp|Q6UVK1|CSPG4_HUMAN_Site_1202	sp|Q6UVK1|CSPG4_HUMAN_Site_1202
sp|P25311|ZA2G_HUMAN_Site_128	sp|Q6UWL2|SUSD1_HUMAN_Site_253	sp|Q6UWL2|SUSD1_HUMAN_Site_253
sp|Q9Y6R7|FCGBP_HUMAN_Site_770	sp|Q92954|PRG4_HUMAN_Site_1159	sp|Q92954|PRG4_HUMAN_Site_1159
sp|P08603|CFAH_HUMAN_Site_718	sp|P20851|C4BPB_HUMAN_Site_71	sp|P20851|C4BPB_HUMAN_Site_71
sp|P06276|CHLE_HUMAN_Site_284	sp|Q9NY15|STAB1_HUMAN_Site_413	sp|Q9NY15|STAB1_HUMAN_Site_413
sp|Q9NT68|TEN2_HUMAN_Site_2197	sp|P06331|HV434_HUMAN_Site_78	sp|P06331|HV434_HUMAN_Site_78
sp|Q92626|PXDN_HUMAN_Site_1368	sp|Q12913|PTPRJ_HUMAN_Site_231	sp|Q12913|PTPRJ_HUMAN_Site_231
sp|O95980|RECK_HUMAN_Site_39	sp|P80108|PHLD_HUMAN_Site_307	sp|P80108|PHLD_HUMAN_Site_307
sp|P22897|MRC1_HUMAN_Site_1205	tr|A0A2R8Y7U2|A0A2R8Y7U2_HUMAN_Site_168	tr|A0A2R8Y7U2|A0A2R8Y7U2_HUMAN_Site_168
sp|O75882|ATRN_HUMAN_Site_914	sp|Q8IWK6|AGRA3_HUMAN_Site_98	sp|Q8IWK6|AGRA3_HUMAN_Site_98
sp|Q15155|NOMO1_HUMAN_Site_618	sp|Q8IYS5|OSCAR_HUMAN_Site_156	sp|Q8IYS5|OSCAR_HUMAN_Site_156
sp|Q6UWL2|SUSD1_HUMAN_Site_253	sp|P23467|PTPRB_HUMAN_Site_75	sp|P23467|PTPRB_HUMAN_Site_75
sp|Q13201|MMRN1_HUMAN_Site_1020	sp|P28300|LYOX_HUMAN_Site_81	sp|P28300|LYOX_HUMAN_Site_81
sp|P35613|BASI_HUMAN_Site_160	sp|P13688|CEAM1_HUMAN_Site_345	sp|P13688|CEAM1_HUMAN_Site_345
sp|O00587|MFNG_HUMAN_Site_109	sp|P0C0L4|CO4A_HUMAN_Site_1391	sp|P0C0L4|CO4A_HUMAN_Site_1391
sp|Q29718|1B82_HUMAN_Site_110	sp|P05160|F13B_HUMAN_Site_545	sp|P05160|F13B_HUMAN_Site_545
sp|Q15465|SHH_HUMAN_Site_278	sp|Q9UQP3|TENN_HUMAN_Site_1052	sp|Q9UQP3|TENN_HUMAN_Site_1052
sp|Q13421|MSLN_HUMAN_Site_496	sp|P00734|THRB_HUMAN_Site_205	sp|P00734|THRB_HUMAN_Site_205
sp|Q96F46|I17RA_HUMAN_Site_54	sp|Q4G148|GXLT1_HUMAN_Site_237	sp|Q4G148|GXLT1_HUMAN_Site_237
sp|Q96RW7|HMCN1_HUMAN_Site_2155	sp|Q6UXB8|PI16_HUMAN_Site_114	sp|Q6UXB8|PI16_HUMAN_Site_114
sp|P11279|LAMP1_HUMAN_Site_84	sp|P10153|RNAS2_HUMAN_Site_111	sp|P10153|RNAS2_HUMAN_Site_111
sp|P07333|CSF1R_HUMAN_Site_153	sp|Q9P232|CNTN3_HUMAN_Site_489	sp|Q9P232|CNTN3_HUMAN_Site_489
sp|O75882|ATRN_HUMAN_Site_923	sp|P12259|FA5_HUMAN_Site_2209	sp|P12259|FA5_HUMAN_Site_2209
sp|Q96IY4|CBPB2_HUMAN_Site_85	sp|P12110|CO6A2_HUMAN_Site_140	sp|P12110|CO6A2_HUMAN_Site_140
sp|Q4G148|GXLT1_HUMAN_Site_237	sp|Q04756|HGFA_HUMAN_Site_290	sp|Q04756|HGFA_HUMAN_Site_290
sp|P11279|LAMP1_HUMAN_Site_130	sp|P27918|PROP_HUMAN_Site_428	sp|P27918|PROP_HUMAN_Site_428
sp|Q95604|1C17_HUMAN_Site_110	sp|P09871|C1S_HUMAN_Site_406	sp|P09871|C1S_HUMAN_Site_406
sp|O00391|QSOX1_HUMAN_Site_575	sp|O15031|PLXB2_HUMAN_Site_402	sp|O15031|PLXB2_HUMAN_Site_402
sp|P30530|UFO_HUMAN_Site_345	sp|Q16610|ECM1_HUMAN_Site_444	sp|Q16610|ECM1_HUMAN_Site_444
sp|P06331|HV434_HUMAN_Site_78	sp|P22792|CPN2_HUMAN_Site_359	sp|P22792|CPN2_HUMAN_Site_359
sp|P55290|CAD13_HUMAN_Site_598	sp|P02675|FIBB_HUMAN_Site_125	sp|P02675|FIBB_HUMAN_Site_125
sp|P12259|FA5_HUMAN_Site_2209	sp|Q9UBG0|MRC2_HUMAN_Site_69	sp|Q9UBG0|MRC2_HUMAN_Site_69
sp|Q5D862|FILA2_HUMAN_Site_167	sp|P04114|APOB_HUMAN_Site_974	sp|P04114|APOB_HUMAN_Site_974
sp|Q6UVK1|CSPG4_HUMAN_Site_2075	sp|Q14766|LTBP1_HUMAN_Site_378	sp|Q14766|LTBP1_HUMAN_Site_378
sp|Q86UD1|OAF_HUMAN_Site_160	sp|P08603|CFAH_HUMAN_Site_718	sp|P08603|CFAH_HUMAN_Site_718
sp|P55103|INHBC_HUMAN_Site_110	sp|P51884|LUM_HUMAN_Site_160	sp|P51884|LUM_HUMAN_Site_160
sp|P04114|APOB_HUMAN_Site_1368	sp|P55290|CAD13_HUMAN_Site_530	sp|P55290|CAD13_HUMAN_Site_530
tr|A0A087WYE2|A0A087WYE2_HUMAN_Site_282	sp|O95866|G6B_HUMAN_Site_32	sp|O95866|G6B_HUMAN_Site_32
sp|P01857|IGHG1_HUMAN_Site_244	sp|P0C0L4|CO4A_HUMAN_Site_862	sp|P0C0L4|CO4A_HUMAN_Site_862
sp|P24821|TENA_HUMAN_Site_1392	sp|P28845|DHI1_HUMAN_Site_162	sp|P28845|DHI1_HUMAN_Site_162
sp|O15031|PLXB2_HUMAN_Site_528	sp|P06681|CO2_HUMAN_Site_29	sp|P06681|CO2_HUMAN_Site_29
sp|P12259|FA5_HUMAN_Site_977	sp|Q10588|BST1_HUMAN_Site_66	sp|Q10588|BST1_HUMAN_Site_66
sp|Q99523|SORT_HUMAN_Site_98	sp|P17936|IBP3_HUMAN_Site_199	sp|P17936|IBP3_HUMAN_Site_199
sp|P16581|LYAM2_HUMAN_Site_145	sp|P56199|ITA1_HUMAN_Site_100	sp|P56199|ITA1_HUMAN_Site_100
sp|Q7Z7M0|MEGF8_HUMAN_Site_2066	sp|P15151|PVR_HUMAN_Site_313	sp|P15151|PVR_HUMAN_Site_313
sp|P16109|LYAM3_HUMAN_Site_411	sp|Q9UJJ9|GNPTG_HUMAN_Site_88	sp|Q9UJJ9|GNPTG_HUMAN_Site_88
sp|Q92823|NRCAM_HUMAN_Site_716	sp|O75882|ATRN_HUMAN_Site_623	sp|O75882|ATRN_HUMAN_Site_623
sp|P01854|IGHE_HUMAN_Site_275	sp|P48740|MASP1_HUMAN_Site_178	sp|P48740|MASP1_HUMAN_Site_178
sp|P01031|CO5_HUMAN_Site_741	sp|P35916|VGFR3_HUMAN_Site_299	sp|P35916|VGFR3_HUMAN_Site_299
sp|Q14118|DAG1_HUMAN_Site_141	sp|P05186|PPBT_HUMAN_Site_140	sp|P05186|PPBT_HUMAN_Site_140
sp|Q86TH1|ATL2_HUMAN_Site_524	sp|P0DP01|HV108_HUMAN_Site_92	sp|P0DP01|HV108_HUMAN_Site_92
sp|P20160|CAP7_HUMAN_Site_140	sp|P16871|IL7RA_HUMAN_Site_182	sp|P16871|IL7RA_HUMAN_Site_182
sp|Q08380|LG3BP_HUMAN_Site_125	sp|Q07954|LRP1_HUMAN_Site_1733	sp|Q07954|LRP1_HUMAN_Site_1733
sp|P00451|FA8_HUMAN_Site_1319	sp|P08603|CFAH_HUMAN_Site_217	sp|P08603|CFAH_HUMAN_Site_217
sp|Q13201|MMRN1_HUMAN_Site_996	sp|P13598|ICAM2_HUMAN_Site_105	sp|P13598|ICAM2_HUMAN_Site_105
sp|O75882|ATRN_HUMAN_Site_325	sp|P02790|HEMO_HUMAN_Site_106	sp|P02790|HEMO_HUMAN_Site_106
sp|Q5ZPR3|CD276_HUMAN_Site_215	tr|H0YDE5|H0YDE5_HUMAN_Site_131	tr|H0YDE5|H0YDE5_HUMAN_Site_131
sp|P13473|LAMP2_HUMAN_Site_179	sp|Q06033|ITIH3_HUMAN_Site_580	sp|Q06033|ITIH3_HUMAN_Site_580
sp|P12821|ACE_HUMAN_Site_714	sp|P43251|BTD_HUMAN_Site_203	sp|P43251|BTD_HUMAN_Site_203
sp|Q9Y6R7|FCGBP_HUMAN_Site_1317	sp|Q8NCC3|PAG15_HUMAN_Site_289	sp|Q8NCC3|PAG15_HUMAN_Site_289
sp|P01833|PIGR_HUMAN_Site_469	sp|P02788|TRFL_HUMAN_Site_156	sp|P02788|TRFL_HUMAN_Site_156
sp|Q9ULI3|HEG1_HUMAN_Site_1080	sp|P12821|ACE_HUMAN_Site_160	sp|P12821|ACE_HUMAN_Site_160
sp|P00738|HPT_HUMAN_Site_207	sp|P43251|BTD_HUMAN_Site_150	sp|P43251|BTD_HUMAN_Site_150
sp|P35916|VGFR3_HUMAN_Site_527	sp|P07093|GDN_HUMAN_Site_118	sp|P07093|GDN_HUMAN_Site_118
sp|P10909|CLUS_HUMAN_Site_291	sp|Q01638|ILRL1_HUMAN_Site_191	sp|Q01638|ILRL1_HUMAN_Site_191
sp|Q92187|SIA8D_HUMAN_Site_74	sp|P11362|FGFR1_HUMAN_Site_317	sp|P11362|FGFR1_HUMAN_Site_317
sp|Q86TH1|ATL2_HUMAN_Site_544	sp|O00241|SIRB1_HUMAN_Site_109	sp|O00241|SIRB1_HUMAN_Site_109
sp|P05154|IPSP_HUMAN_Site_338	sp|P43121|MUC18_HUMAN_Site_56	sp|P43121|MUC18_HUMAN_Site_56
sp|Q86WI1|PKHL1_HUMAN_Site_3825	sp|Q99784|NOE1_HUMAN_Site_288	sp|Q99784|NOE1_HUMAN_Site_288
sp|P07307|ASGR2_HUMAN_Site_170	sp|P30530|UFO_HUMAN_Site_339	sp|P30530|UFO_HUMAN_Site_339
sp|Q8WW52|F151A_HUMAN_Site_315	sp|Q13790|APOF_HUMAN_Site_118	sp|Q13790|APOF_HUMAN_Site_118
sp|P13598|ICAM2_HUMAN_Site_187	sp|Q9NZK5|ADA2_HUMAN_Site_378	sp|Q9NZK5|ADA2_HUMAN_Site_378
sp|P48960|CD97_HUMAN_Site_453	sp|Q9Y2G3|AT11B_HUMAN_Site_477	sp|Q9Y2G3|AT11B_HUMAN_Site_477
sp|Q9Y6H6|KCNE3_HUMAN_Site_22	sp|P55290|CAD13_HUMAN_Site_671	sp|P55290|CAD13_HUMAN_Site_671
sp|Q6UXB8|PI16_HUMAN_Site_409	sp|Q13201|MMRN1_HUMAN_Site_783	sp|Q13201|MMRN1_HUMAN_Site_783
sp|A8MVW5|HECA2_HUMAN_Site_288	sp|P02786|TFR1_HUMAN_Site_251	sp|P02786|TFR1_HUMAN_Site_251
sp|P00451|FA8_HUMAN_Site_1829	sp|P53634|CATC_HUMAN_Site_276	sp|P53634|CATC_HUMAN_Site_276
tr|H0YDE5|H0YDE5_HUMAN_Site_131	sp|P06681|CO2_HUMAN_Site_471	sp|P06681|CO2_HUMAN_Site_471
sp|P80108|PHLD_HUMAN_Site_604	sp|Q86UD1|OAF_HUMAN_Site_160	sp|Q86UD1|OAF_HUMAN_Site_160
sp|Q9BWV1|BOC_HUMAN_Site_189	sp|P52799|EFNB2_HUMAN_Site_139	sp|P52799|EFNB2_HUMAN_Site_139
sp|P31997|CEAM8_HUMAN_Site_115	sp|Q12860|CNTN1_HUMAN_Site_258	sp|Q12860|CNTN1_HUMAN_Site_258
sp|P15144|AMPN_HUMAN_Site_296	sp|P58166|INHBE_HUMAN_Site_198	sp|P58166|INHBE_HUMAN_Site_198
sp|P04114|APOB_HUMAN_Site_2779	sp|Q86SQ4|AGRG6_HUMAN_Site_673	sp|Q86SQ4|AGRG6_HUMAN_Site_673
sp|P01860|IGHG3_HUMAN_Site_227	sp|P22891|PROZ_HUMAN_Site_306	sp|P22891|PROZ_HUMAN_Site_306
sp|P54289|CA2D1_HUMAN_Site_136	sp|Q2TV78|MST1L_HUMAN_Site_619	sp|Q2TV78|MST1L_HUMAN_Site_619
sp|Q9NRB3|CHSTC_HUMAN_Site_209	sp|P19320|VCAM1_HUMAN_Site_531	sp|P19320|VCAM1_HUMAN_Site_531
sp|P54108|CRIS3_HUMAN_Site_78	sp|Q14126|DSG2_HUMAN_Site_462	sp|Q14126|DSG2_HUMAN_Site_462
sp|Q96HD1|CREL1_HUMAN_Site_205	sp|Q76LX8|ATS13_HUMAN_Site_1235	sp|Q76LX8|ATS13_HUMAN_Site_1235
sp|P02749|APOH_HUMAN_Site_193	sp|P10909|CLUS_HUMAN_Site_354	sp|P10909|CLUS_HUMAN_Site_354
sp|P48960|CD97_HUMAN_Site_38	sp|P35968|VGFR2_HUMAN_Site_46	sp|P35968|VGFR2_HUMAN_Site_46
sp|P07358|CO8B_HUMAN_Site_44	sp|Q9UNN8|EPCR_HUMAN_Site_64	sp|Q9UNN8|EPCR_HUMAN_Site_64
sp|Q07954|LRP1_HUMAN_Site_1733	sp|Q9ULL4|PLXB3_HUMAN_Site_900	sp|Q9ULL4|PLXB3_HUMAN_Site_900
sp|Q9NY15|STAB1_HUMAN_Site_1170	sp|P32942|ICAM3_HUMAN_Site_110	sp|P32942|ICAM3_HUMAN_Site_110
sp|Q5D862|FILA2_HUMAN_Site_406	sp|P08571|CD14_HUMAN_Site_151	sp|P08571|CD14_HUMAN_Site_151
sp|Q8TDL5|BPIB1_HUMAN_Site_401	sp|Q9Y2E5|MA2B2_HUMAN_Site_748	sp|Q9Y2E5|MA2B2_HUMAN_Site_748
sp|P08185|CBG_HUMAN_Site_330	sp|Q9NY97|B3GN2_HUMAN_Site_89	sp|Q9NY97|B3GN2_HUMAN_Site_89
sp|P27169|PON1_HUMAN_Site_43	sp|Q7Z478|DHX29_HUMAN_Site_640	sp|Q7Z478|DHX29_HUMAN_Site_640
sp|Q8NDA2|HMCN2_HUMAN_Site_1267	sp|P02751|FINC_HUMAN_Site_139	sp|P02751|FINC_HUMAN_Site_139
sp|P07359|GP1BA_HUMAN_Site_37	sp|P00736|C1R_HUMAN_Site_125	sp|P00736|C1R_HUMAN_Site_125
sp|P11279|LAMP1_HUMAN_Site_181	sp|P02787|TRFE_HUMAN_Site_523	sp|P02787|TRFE_HUMAN_Site_523
sp|Q86VB7|C163A_HUMAN_Site_1027	sp|P80108|PHLD_HUMAN_Site_604	sp|P80108|PHLD_HUMAN_Site_604
sp|P12259|FA5_HUMAN_Site_51	sp|Q07075|AMPE_HUMAN_Site_607	sp|Q07075|AMPE_HUMAN_Site_607
sp|P02766|TTHY_HUMAN_Site_118	sp|Q06828|FMOD_HUMAN_Site_166	sp|Q06828|FMOD_HUMAN_Site_166
sp|Q9UHD4|CIDEB_HUMAN_Site_18	sp|Q68CJ9|CR3L3_HUMAN_Site_345	sp|Q68CJ9|CR3L3_HUMAN_Site_345
sp|Q9ULI3|HEG1_HUMAN_Site_159	sp|Q02487|DSC2_HUMAN_Site_34	sp|Q02487|DSC2_HUMAN_Site_34
sp|Q9NRA1|PDGFC_HUMAN_Site_55	sp|Q9P232|CNTN3_HUMAN_Site_895	sp|Q9P232|CNTN3_HUMAN_Site_895
sp|Q76LX8|ATS13_HUMAN_Site_1354	sp|O00391|QSOX1_HUMAN_Site_130	sp|O00391|QSOX1_HUMAN_Site_130
sp|P15144|AMPN_HUMAN_Site_128	sp|O00391|QSOX1_HUMAN_Site_575	sp|O00391|QSOX1_HUMAN_Site_575
sp|P01031|CO5_HUMAN_Site_1115	sp|P35916|VGFR3_HUMAN_Site_594	sp|P35916|VGFR3_HUMAN_Site_594
sp|Q93070|NAR4_HUMAN_Site_257	sp|P01127|PDGFB_HUMAN_Site_63	sp|P01127|PDGFB_HUMAN_Site_63
sp|P01833|PIGR_HUMAN_Site_186	sp|Q9Y4D7|PLXD1_HUMAN_Site_500	sp|Q9Y4D7|PLXD1_HUMAN_Site_500
sp|Q12907|LMAN2_HUMAN_Site_183	sp|O15031|PLXB2_HUMAN_Site_391	sp|O15031|PLXB2_HUMAN_Site_391
sp|P16581|LYAM2_HUMAN_Site_527	sp|Q9NPC4|A4GAT_HUMAN_Site_203	sp|Q9NPC4|A4GAT_HUMAN_Site_203
sp|Q9HDC9|APMAP_HUMAN_Site_196	sp|Q9Y6R7|FCGBP_HUMAN_Site_75	sp|Q9Y6R7|FCGBP_HUMAN_Site_75
sp|Q9C0C4|SEM4C_HUMAN_Site_522	tr|D6RGV2|D6RGV2_HUMAN_Site_233	tr|D6RGV2|D6RGV2_HUMAN_Site_233
sp|P05164|PERM_HUMAN_Site_323	sp|Q86TH1|ATL2_HUMAN_Site_524	sp|Q86TH1|ATL2_HUMAN_Site_524
sp|P13473|LAMP2_HUMAN_Site_101	sp|Q9UN70|PCDGK_HUMAN_Site_424	sp|Q9UN70|PCDGK_HUMAN_Site_424
sp|P12821|ACE_HUMAN_Site_146	sp|Q6UX06|OLFM4_HUMAN_Site_72	sp|Q6UX06|OLFM4_HUMAN_Site_72
sp|P07093|GDN_HUMAN_Site_118	sp|P04062|GLCM_HUMAN_Site_309	sp|P04062|GLCM_HUMAN_Site_309
sp|P55291|CAD15_HUMAN_Site_538	sp|P35858|ALS_HUMAN_Site_368	sp|P35858|ALS_HUMAN_Site_368
sp|Q08380|LG3BP_HUMAN_Site_398	sp|P55290|CAD13_HUMAN_Site_638	sp|P55290|CAD13_HUMAN_Site_638
sp|P19823|ITIH2_HUMAN_Site_103	sp|Q86WI1|PKHL1_HUMAN_Site_1288	sp|Q86WI1|PKHL1_HUMAN_Site_1288
sp|Q08380|LG3BP_HUMAN_Site_69	sp|Q15043|S39AE_HUMAN_Site_77	sp|Q15043|S39AE_HUMAN_Site_77
sp|P11279|LAMP1_HUMAN_Site_62	sp|Q8NBJ4|GOLM1_HUMAN_Site_144	sp|Q8NBJ4|GOLM1_HUMAN_Site_144
sp|O94933|SLIK3_HUMAN_Site_68	sp|Q86SQ4|AGRG6_HUMAN_Site_776	sp|Q86SQ4|AGRG6_HUMAN_Site_776
sp|Q9BXR6|FHR5_HUMAN_Site_400	sp|Q86WI1|PKHL1_HUMAN_Site_1002	sp|Q86WI1|PKHL1_HUMAN_Site_1002
sp|Q9UHG3|PCYOX_HUMAN_Site_353	sp|Q6EMK4|VASN_HUMAN_Site_528	sp|Q6EMK4|VASN_HUMAN_Site_528
sp|Q9NY97|B3GN2_HUMAN_Site_89	sp|P15144|AMPN_HUMAN_Site_128	sp|P15144|AMPN_HUMAN_Site_128
sp|A0A075B6J6|LV322_HUMAN_Site_87	sp|O95405|ZFYV9_HUMAN_Site_956	sp|O95405|ZFYV9_HUMAN_Site_956
sp|P13598|ICAM2_HUMAN_Site_82	sp|P16070|CD44_HUMAN_Site_25	sp|P16070|CD44_HUMAN_Site_25
sp|P06731|CEAM5_HUMAN_Site_204	sp|Q8IXL6|FA20C_HUMAN_Site_470	sp|Q8IXL6|FA20C_HUMAN_Site_470
sp|O00451|GFRA2_HUMAN_Site_357	sp|P05543|THBG_HUMAN_Site_253	sp|P05543|THBG_HUMAN_Site_253
sp|P23284|PPIB_HUMAN_Site_148	sp|P01859|IGHG2_HUMAN_Site_240	sp|P01859|IGHG2_HUMAN_Site_240
sp|Q92496|FHR4_HUMAN_Site_374	sp|Q04756|HGFA_HUMAN_Site_468	sp|Q04756|HGFA_HUMAN_Site_468
sp|P07333|CSF1R_HUMAN_Site_275	sp|P22897|MRC1_HUMAN_Site_1205	sp|P22897|MRC1_HUMAN_Site_1205
sp|Q6UXB8|PI16_HUMAN_Site_403	sp|Q8NBP7|PCSK9_HUMAN_Site_533	sp|Q8NBP7|PCSK9_HUMAN_Site_533
sp|O00533|NCHL1_HUMAN_Site_984	sp|P13598|ICAM2_HUMAN_Site_82	sp|P13598|ICAM2_HUMAN_Site_82
sp|P55056|APOC4_HUMAN_Site_63	sp|P07996|TSP1_HUMAN_Site_244	sp|P07996|TSP1_HUMAN_Site_244
sp|P14384|CBPM_HUMAN_Site_384	sp|Q9HDC9|APMAP_HUMAN_Site_196	sp|Q9HDC9|APMAP_HUMAN_Site_196
sp|Q9UQP3|TENN_HUMAN_Site_1052	sp|Q9UM47|NOTC3_HUMAN_Site_1179	sp|Q9UM47|NOTC3_HUMAN_Site_1179
sp|P49641|MA2A2_HUMAN_Site_305	sp|Q8IZP9|AGRG2_HUMAN_Site_111	sp|Q8IZP9|AGRG2_HUMAN_Site_111
sp|P07911|UROM_HUMAN_Site_322	sp|P54802|ANAG_HUMAN_Site_532	sp|P54802|ANAG_HUMAN_Site_532
sp|P34910|EVI2B_HUMAN_Site_16	sp|P09871|C1S_HUMAN_Site_411	sp|P09871|C1S_HUMAN_Site_411
sp|P11279|LAMP1_HUMAN_Site_76	sp|P13473|LAMP2_HUMAN_Site_32	sp|P13473|LAMP2_HUMAN_Site_32
sp|Q9Y2E5|MA2B2_HUMAN_Site_675	sp|P42892|ECE1_HUMAN_Site_210	sp|P42892|ECE1_HUMAN_Site_210
sp|P01023|A2MG_HUMAN_Site_1233	sp|Q06418|TYRO3_HUMAN_Site_230	sp|Q06418|TYRO3_HUMAN_Site_230
sp|Q8IUK5|PLDX1_HUMAN_Site_80	sp|Q08380|LG3BP_HUMAN_Site_192	sp|Q08380|LG3BP_HUMAN_Site_192
sp|Q96IY4|CBPB2_HUMAN_Site_73	sp|Q9BXR6|FHR5_HUMAN_Site_400	sp|Q9BXR6|FHR5_HUMAN_Site_400
sp|O15031|PLXB2_HUMAN_Site_127	sp|P78325|ADAM8_HUMAN_Site_67	sp|P78325|ADAM8_HUMAN_Site_67
sp|Q9Y4L1|HYOU1_HUMAN_Site_830	sp|Q13201|MMRN1_HUMAN_Site_541	sp|Q13201|MMRN1_HUMAN_Site_541
sp|Q7Z478|DHX29_HUMAN_Site_640	sp|P05543|THBG_HUMAN_Site_165	sp|P05543|THBG_HUMAN_Site_165
sp|P14384|CBPM_HUMAN_Site_38	sp|P04066|FUCO_HUMAN_Site_382	sp|P04066|FUCO_HUMAN_Site_382
sp|Q9H9K5|MER34_HUMAN_Site_89	sp|P04070|PROC_HUMAN_Site_139	sp|P04070|PROC_HUMAN_Site_139
sp|Q8WXI7|MUC16_HUMAN_Site_14423	sp|Q9NX62|IMPA3_HUMAN_Site_259	sp|Q9NX62|IMPA3_HUMAN_Site_259
sp|P05556|ITB1_HUMAN_Site_669	sp|P50895|BCAM_HUMAN_Site_377	sp|P50895|BCAM_HUMAN_Site_377
sp|P05362|ICAM1_HUMAN_Site_183	sp|Q8WZ75|ROBO4_HUMAN_Site_360	sp|Q8WZ75|ROBO4_HUMAN_Site_360
sp|P08581|MET_HUMAN_Site_399	sp|Q9UBP4|DKK3_HUMAN_Site_106	sp|Q9UBP4|DKK3_HUMAN_Site_106
sp|O00533|NCHL1_HUMAN_Site_1026	sp|P01833|PIGR_HUMAN_Site_499	sp|P01833|PIGR_HUMAN_Site_499
sp|O60896|RAMP3_HUMAN_Site_103	sp|O00533|NCHL1_HUMAN_Site_984	sp|O00533|NCHL1_HUMAN_Site_984
sp|P28799|GRN_HUMAN_Site_265	sp|P13473|LAMP2_HUMAN_Site_356	sp|P13473|LAMP2_HUMAN_Site_356
sp|P04114|APOB_HUMAN_Site_4237	sp|P02747|C1QC_HUMAN_Site_200	sp|P02747|C1QC_HUMAN_Site_200
sp|P54289|CA2D1_HUMAN_Site_985	sp|P06681|CO2_HUMAN_Site_467	sp|P06681|CO2_HUMAN_Site_467
sp|P14151|LYAM1_HUMAN_Site_104	sp|Q29718|1B82_HUMAN_Site_110	sp|Q29718|1B82_HUMAN_Site_110
	sp|Q9H4A9|DPEP2_HUMAN_Site_111	sp|Q9H4A9|DPEP2_HUMAN_Site_111
	sp|P05107|ITB2_HUMAN_Site_501	sp|P05107|ITB2_HUMAN_Site_501
	sp|Q9HBW9|AGRL4_HUMAN_Site_188	sp|Q9HBW9|AGRL4_HUMAN_Site_188
	sp|O95980|RECK_HUMAN_Site_39	sp|O95980|RECK_HUMAN_Site_39
	sp|Q4LDE5|SVEP1_HUMAN_Site_1890	sp|Q4LDE5|SVEP1_HUMAN_Site_1890
	sp|P01833|PIGR_HUMAN_Site_90	sp|P01833|PIGR_HUMAN_Site_90
	sp|O95498|VNN2_HUMAN_Site_411	sp|O95498|VNN2_HUMAN_Site_411
	sp|P01591|IGJ_HUMAN_Site_112	sp|P01591|IGJ_HUMAN_Site_112
	sp|Q12913|PTPRJ_HUMAN_Site_192	sp|Q12913|PTPRJ_HUMAN_Site_192
	sp|P28827|PTPRM_HUMAN_Site_534	sp|P28827|PTPRM_HUMAN_Site_534
	sp|Q9P232|CNTN3_HUMAN_Site_765	sp|Q9P232|CNTN3_HUMAN_Site_765
	sp|Q9H756|LRC19_HUMAN_Site_37	sp|Q9H756|LRC19_HUMAN_Site_37
	sp|Q14766|LTBP1_HUMAN_Site_1366	sp|Q14766|LTBP1_HUMAN_Site_1366
	sp|P07225|PROS_HUMAN_Site_509	sp|P07225|PROS_HUMAN_Site_509
	sp|P01011|AACT_HUMAN_Site_33	sp|P01011|AACT_HUMAN_Site_33
	sp|Q9NPH3|IL1AP_HUMAN_Site_107	sp|Q9NPH3|IL1AP_HUMAN_Site_107
	sp|Q8NI99|ANGL6_HUMAN_Site_58	sp|Q8NI99|ANGL6_HUMAN_Site_58
	sp|P08887|IL6RA_HUMAN_Site_55	sp|P08887|IL6RA_HUMAN_Site_55
	sp|P35916|VGFR3_HUMAN_Site_527	sp|P35916|VGFR3_HUMAN_Site_527
	sp|Q9UK05|GDF2_HUMAN_Site_71	sp|Q9UK05|GDF2_HUMAN_Site_71
	sp|Q8N6Q3|CD177_HUMAN_Site_382	sp|Q8N6Q3|CD177_HUMAN_Site_382
	sp|P55103|INHBC_HUMAN_Site_110	sp|P55103|INHBC_HUMAN_Site_110
	sp|Q7Z7M9|GALT5_HUMAN_Site_776	sp|Q7Z7M9|GALT5_HUMAN_Site_776
	sp|P10721|KIT_HUMAN_Site_145	sp|P10721|KIT_HUMAN_Site_145
	sp|A6NMZ7|CO6A6_HUMAN_Site_400	sp|A6NMZ7|CO6A6_HUMAN_Site_400
	sp|P03952|KLKB1_HUMAN_Site_453	sp|P03952|KLKB1_HUMAN_Site_453
	sp|P12259|FA5_HUMAN_Site_51	sp|P12259|FA5_HUMAN_Site_51
	sp|Q9HC56|PCDH9_HUMAN_Site_306	sp|Q9HC56|PCDH9_HUMAN_Site_306
	sp|P13473|LAMP2_HUMAN_Site_257	sp|P13473|LAMP2_HUMAN_Site_257
	sp|Q86SQ4|AGRG6_HUMAN_Site_667	sp|Q86SQ4|AGRG6_HUMAN_Site_667
	sp|Q92854|SEM4D_HUMAN_Site_139	sp|Q92854|SEM4D_HUMAN_Site_139
	sp|P43251|BTD_HUMAN_Site_402	sp|P43251|BTD_HUMAN_Site_402
	sp|P15151|PVR_HUMAN_Site_307	sp|P15151|PVR_HUMAN_Site_307
	sp|P02768|ALBU_HUMAN_Site_123	sp|P02768|ALBU_HUMAN_Site_123
	sp|Q13449|LSAMP_HUMAN_Site_40	sp|Q13449|LSAMP_HUMAN_Site_40
	sp|Q9Y4L1|HYOU1_HUMAN_Site_862	sp|Q9Y4L1|HYOU1_HUMAN_Site_862
	sp|Q86WI1|PKHL1_HUMAN_Site_1190	sp|Q86WI1|PKHL1_HUMAN_Site_1190
	sp|P51693|APLP1_HUMAN_Site_551	sp|P51693|APLP1_HUMAN_Site_551
	sp|P04275|VWF_HUMAN_Site_2585	sp|P04275|VWF_HUMAN_Site_2585
	sp|P43121|MUC18_HUMAN_Site_449	sp|P43121|MUC18_HUMAN_Site_449
	sp|Q9Y216|MTMR7_HUMAN_Site_262	sp|Q9Y216|MTMR7_HUMAN_Site_262
	sp|Q9NPH3|IL1AP_HUMAN_Site_111	sp|Q9NPH3|IL1AP_HUMAN_Site_111
	sp|Q8WXI7|MUC16_HUMAN_Site_14417	sp|Q8WXI7|MUC16_HUMAN_Site_14417
	sp|Q9NZP8|C1RL_HUMAN_Site_363	sp|Q9NZP8|C1RL_HUMAN_Site_363
	sp|Q14118|DAG1_HUMAN_Site_141	sp|Q14118|DAG1_HUMAN_Site_141
	sp|P33151|CADH5_HUMAN_Site_442	sp|P33151|CADH5_HUMAN_Site_442
	sp|Q96J42|TXD15_HUMAN_Site_293	sp|Q96J42|TXD15_HUMAN_Site_293
	sp|P20851|C4BPB_HUMAN_Site_154	sp|P20851|C4BPB_HUMAN_Site_154
	sp|Q9NPH3|IL1AP_HUMAN_Site_209	sp|Q9NPH3|IL1AP_HUMAN_Site_209
	sp|P35613|BASI_HUMAN_Site_160	sp|P35613|BASI_HUMAN_Site_160
	sp|P02771|FETA_HUMAN_Site_251	sp|P02771|FETA_HUMAN_Site_251
	sp|Q13275|SEM3F_HUMAN_Site_53	sp|Q13275|SEM3F_HUMAN_Site_53
	sp|Q99784|NOE1_HUMAN_Site_394	sp|Q99784|NOE1_HUMAN_Site_394
	sp|Q3T906|GNPTA_HUMAN_Site_699	sp|Q3T906|GNPTA_HUMAN_Site_699
	sp|Q12866|MERTK_HUMAN_Site_329	sp|Q12866|MERTK_HUMAN_Site_329
	sp|Q07954|LRP1_HUMAN_Site_2472	sp|Q07954|LRP1_HUMAN_Site_2472
	sp|P09486|SPRC_HUMAN_Site_116	sp|P09486|SPRC_HUMAN_Site_116
	sp|P55103|INHBC_HUMAN_Site_143	sp|P55103|INHBC_HUMAN_Site_143
	sp|P49746|TSP3_HUMAN_Site_407	sp|P49746|TSP3_HUMAN_Site_407
	sp|P01031|CO5_HUMAN_Site_741	sp|P01031|CO5_HUMAN_Site_741
	sp|Q8TAG5|VTM2A_HUMAN_Site_175	sp|Q8TAG5|VTM2A_HUMAN_Site_175
	sp|P20160|CAP7_HUMAN_Site_140	sp|P20160|CAP7_HUMAN_Site_140
	sp|P06731|CEAM5_HUMAN_Site_204	sp|P06731|CEAM5_HUMAN_Site_204
	sp|O60486|PLXC1_HUMAN_Site_149	sp|O60486|PLXC1_HUMAN_Site_149
	sp|P31997|CEAM8_HUMAN_Site_104	sp|P31997|CEAM8_HUMAN_Site_104
	sp|Q6YHK3|CD109_HUMAN_Site_68	sp|Q6YHK3|CD109_HUMAN_Site_68
	sp|P19652|A1AG2_HUMAN_Site_25	sp|P19652|A1AG2_HUMAN_Site_25
	sp|P09326|CD48_HUMAN_Site_189	sp|P09326|CD48_HUMAN_Site_189
	sp|O95502|NPTXR_HUMAN_Site_42	sp|O95502|NPTXR_HUMAN_Site_42
	sp|Q86TH1|ATL2_HUMAN_Site_475	sp|Q86TH1|ATL2_HUMAN_Site_475
	sp|O00241|SIRB1_HUMAN_Site_291	sp|O00241|SIRB1_HUMAN_Site_291
	sp|P56199|ITA1_HUMAN_Site_105	sp|P56199|ITA1_HUMAN_Site_105
	sp|P24387|CRHBP_HUMAN_Site_204	sp|P24387|CRHBP_HUMAN_Site_204
	sp|P55056|APOC4_HUMAN_Site_63	sp|P55056|APOC4_HUMAN_Site_63
	sp|Q6UY14|ATL4_HUMAN_Site_490	sp|Q6UY14|ATL4_HUMAN_Site_490
	sp|P54289|CA2D1_HUMAN_Site_781	sp|P54289|CA2D1_HUMAN_Site_781
	sp|Q14515|SPRL1_HUMAN_Site_412	sp|Q14515|SPRL1_HUMAN_Site_412
	sp|Q7Z3B1|NEGR1_HUMAN_Site_275	sp|Q7Z3B1|NEGR1_HUMAN_Site_275
	sp|P27487|DPP4_HUMAN_Site_520	sp|P27487|DPP4_HUMAN_Site_520
	sp|P05556|ITB1_HUMAN_Site_669	sp|P05556|ITB1_HUMAN_Site_669
	sp|Q9BXS4|TMM59_HUMAN_Site_90	sp|Q9BXS4|TMM59_HUMAN_Site_90
	sp|P28300|LYOX_HUMAN_Site_144	sp|P28300|LYOX_HUMAN_Site_144
	sp|O95998|I18BP_HUMAN_Site_147	sp|O95998|I18BP_HUMAN_Site_147
	sp|P98160|PGBM_HUMAN_Site_89	sp|P98160|PGBM_HUMAN_Site_89
	sp|O95274|LYPD3_HUMAN_Site_118	sp|O95274|LYPD3_HUMAN_Site_118
	sp|Q8IWV2|CNTN4_HUMAN_Site_893	sp|Q8IWV2|CNTN4_HUMAN_Site_893
	sp|O15031|PLXB2_HUMAN_Site_528	sp|O15031|PLXB2_HUMAN_Site_528
	sp|O95498|VNN2_HUMAN_Site_273	sp|O95498|VNN2_HUMAN_Site_273
	sp|Q9Y6H6|KCNE3_HUMAN_Site_41	sp|Q9Y6H6|KCNE3_HUMAN_Site_41
	sp|Q13308|PTK7_HUMAN_Site_268	sp|Q13308|PTK7_HUMAN_Site_268
	sp|Q9H0X4|F234A_HUMAN_Site_144	sp|Q9H0X4|F234A_HUMAN_Site_144
	sp|P04196|HRG_HUMAN_Site_344	sp|P04196|HRG_HUMAN_Site_344
	sp|P04196|HRG_HUMAN_Site_345	sp|P04196|HRG_HUMAN_Site_345
	sp|P43121|MUC18_HUMAN_Site_418	sp|P43121|MUC18_HUMAN_Site_418
	sp|Q13201|MMRN1_HUMAN_Site_431	sp|Q13201|MMRN1_HUMAN_Site_431
	sp|P11047|LAMC1_HUMAN_Site_1107	sp|P11047|LAMC1_HUMAN_Site_1107
	sp|P04264|K2C1_HUMAN_Site_500	sp|P04264|K2C1_HUMAN_Site_500
	sp|O60486|PLXC1_HUMAN_Site_141	sp|O60486|PLXC1_HUMAN_Site_141
	sp|P02790|HEMO_HUMAN_Site_240	sp|P02790|HEMO_HUMAN_Site_240
	sp|Q96KG7|MEG10_HUMAN_Site_678	sp|Q96KG7|MEG10_HUMAN_Site_678
	sp|Q8WXI7|MUC16_HUMAN_Site_14423	sp|Q8WXI7|MUC16_HUMAN_Site_14423
	sp|P31997|CEAM8_HUMAN_Site_111	sp|P31997|CEAM8_HUMAN_Site_111
	sp|P43652|AFAM_HUMAN_Site_402	sp|P43652|AFAM_HUMAN_Site_402
	sp|P04275|VWF_HUMAN_Site_1515	sp|P04275|VWF_HUMAN_Site_1515
	sp|P25311|ZA2G_HUMAN_Site_128	sp|P25311|ZA2G_HUMAN_Site_128
	sp|P36980|FHR2_HUMAN_Site_126	sp|P36980|FHR2_HUMAN_Site_126
	sp|P43652|AFAM_HUMAN_Site_33	sp|P43652|AFAM_HUMAN_Site_33
	sp|Q8WW52|F151A_HUMAN_Site_315	sp|Q8WW52|F151A_HUMAN_Site_315
	sp|P01854|IGHE_HUMAN_Site_275	sp|P01854|IGHE_HUMAN_Site_275
	sp|Q8WWZ8|OIT3_HUMAN_Site_259	sp|Q8WWZ8|OIT3_HUMAN_Site_259
	sp|Q14118|DAG1_HUMAN_Site_641	sp|Q14118|DAG1_HUMAN_Site_641
	sp|P11215|ITAM_HUMAN_Site_240	sp|P11215|ITAM_HUMAN_Site_240
	sp|Q9HC56|PCDH9_HUMAN_Site_450	sp|Q9HC56|PCDH9_HUMAN_Site_450
	sp|Q07954|LRP1_HUMAN_Site_729	sp|Q07954|LRP1_HUMAN_Site_729
	sp|Q8TDY8|IGDC4_HUMAN_Site_782	sp|Q8TDY8|IGDC4_HUMAN_Site_782
	sp|P07602|SAP_HUMAN_Site_215	sp|P07602|SAP_HUMAN_Site_215
	sp|Q07000|1C15_HUMAN_Site_110	sp|Q07000|1C15_HUMAN_Site_110
	sp|O43897|TLL1_HUMAN_Site_169	sp|O43897|TLL1_HUMAN_Site_169
	sp|Q8IUK5|PLDX1_HUMAN_Site_80	sp|Q8IUK5|PLDX1_HUMAN_Site_80
	sp|P05186|PPBT_HUMAN_Site_430	sp|P05186|PPBT_HUMAN_Site_430
	sp|O60704|TPST2_HUMAN_Site_343	sp|O60704|TPST2_HUMAN_Site_343
	sp|O00584|RNT2_HUMAN_Site_106	sp|O00584|RNT2_HUMAN_Site_106
	sp|P28827|PTPRM_HUMAN_Site_72	sp|P28827|PTPRM_HUMAN_Site_72
	sp|Q8IZF2|AGRF5_HUMAN_Site_328	sp|Q8IZF2|AGRF5_HUMAN_Site_328
	sp|Q13332|PTPRS_HUMAN_Site_940	sp|Q13332|PTPRS_HUMAN_Site_940
	sp|Q9NT68|TEN2_HUMAN_Site_2197	sp|Q9NT68|TEN2_HUMAN_Site_2197
	sp|Q92854|SEM4D_HUMAN_Site_77	sp|Q92854|SEM4D_HUMAN_Site_77
	sp|P11362|FGFR1_HUMAN_Site_264	sp|P11362|FGFR1_HUMAN_Site_264
	sp|P22304|IDS_HUMAN_Site_280	sp|P22304|IDS_HUMAN_Site_280
	sp|O95450|ATS2_HUMAN_Site_251	sp|O95450|ATS2_HUMAN_Site_251
	sp|Q16610|ECM1_HUMAN_Site_354	sp|Q16610|ECM1_HUMAN_Site_354
	sp|P07358|CO8B_HUMAN_Site_44	sp|P07358|CO8B_HUMAN_Site_44
	sp|P11279|LAMP1_HUMAN_Site_76	sp|P11279|LAMP1_HUMAN_Site_76
	sp|P28799|GRN_HUMAN_Site_265	sp|P28799|GRN_HUMAN_Site_265
	sp|Q14766|LTBP1_HUMAN_Site_347	sp|Q14766|LTBP1_HUMAN_Site_347
	sp|Q6P179|ERAP2_HUMAN_Site_294	sp|Q6P179|ERAP2_HUMAN_Site_294
	sp|Q99941|ATF6B_HUMAN_Site_610	sp|Q99941|ATF6B_HUMAN_Site_610
	sp|Q13201|MMRN1_HUMAN_Site_981	sp|Q13201|MMRN1_HUMAN_Site_981
	sp|P01023|A2MG_HUMAN_Site_1233	sp|P01023|A2MG_HUMAN_Site_1233
	sp|Q6FHJ7|SFRP4_HUMAN_Site_38	sp|Q6FHJ7|SFRP4_HUMAN_Site_38
	sp|Q08380|LG3BP_HUMAN_Site_125	sp|Q08380|LG3BP_HUMAN_Site_125
	sp|Q8NI99|ANGL6_HUMAN_Site_145	sp|Q8NI99|ANGL6_HUMAN_Site_145
	sp|Q9BQE3|TBA1C_HUMAN_Site_380	sp|Q9BQE3|TBA1C_HUMAN_Site_380
	sp|Q24JP5|T132A_HUMAN_Site_71	sp|Q24JP5|T132A_HUMAN_Site_71
	sp|P13645|K1C10_HUMAN_Site_212	sp|P13645|K1C10_HUMAN_Site_212
	sp|P32942|ICAM3_HUMAN_Site_134	sp|P32942|ICAM3_HUMAN_Site_134
	sp|Q9NPR2|SEM4B_HUMAN_Site_405	sp|Q9NPR2|SEM4B_HUMAN_Site_405
	sp|P04114|APOB_HUMAN_Site_185	sp|P04114|APOB_HUMAN_Site_185
	sp|Q9Y251|HPSE_HUMAN_Site_200	sp|Q9Y251|HPSE_HUMAN_Site_200
	sp|P00451|FA8_HUMAN_Site_1829	sp|P00451|FA8_HUMAN_Site_1829
	sp|Q9P232|CNTN3_HUMAN_Site_193	sp|Q9P232|CNTN3_HUMAN_Site_193
	sp|P20742|PZP_HUMAN_Site_24	sp|P20742|PZP_HUMAN_Site_24
	sp|Q13449|LSAMP_HUMAN_Site_300	sp|Q13449|LSAMP_HUMAN_Site_300
	sp|Q13740|CD166_HUMAN_Site_480	sp|Q13740|CD166_HUMAN_Site_480
	sp|Q86TH1|ATL2_HUMAN_Site_544	sp|Q86TH1|ATL2_HUMAN_Site_544
	sp|Q14623|IHH_HUMAN_Site_282	sp|Q14623|IHH_HUMAN_Site_282
	sp|P07602|SAP_HUMAN_Site_101	sp|P07602|SAP_HUMAN_Site_101
	sp|P55899|FCGRN_HUMAN_Site_125	sp|P55899|FCGRN_HUMAN_Site_125
	sp|P02750|A2GL_HUMAN_Site_79	sp|P02750|A2GL_HUMAN_Site_79
	sp|Q86TD4|SRCA_HUMAN_Site_848	sp|Q86TD4|SRCA_HUMAN_Site_848
	sp|Q13885|TBB2A_HUMAN_Site_184	sp|Q13885|TBB2A_HUMAN_Site_184
	sp|P24821|TENA_HUMAN_Site_1301	sp|P24821|TENA_HUMAN_Site_1301
	sp|P33151|CADH5_HUMAN_Site_112	sp|P33151|CADH5_HUMAN_Site_112
	sp|P11717|MPRI_HUMAN_Site_957	sp|P11717|MPRI_HUMAN_Site_957
	sp|Q13790|APOF_HUMAN_Site_267	sp|Q13790|APOF_HUMAN_Site_267
	sp|Q8N6C8|LIRA3_HUMAN_Site_281	sp|Q8N6C8|LIRA3_HUMAN_Site_281
	tr|H0YD63|H0YD63_HUMAN_Site_89	tr|H0YD63|H0YD63_HUMAN_Site_89
	sp|Q76LX8|ATS13_HUMAN_Site_1354	sp|Q76LX8|ATS13_HUMAN_Site_1354
	sp|Q8WVQ1|CANT1_HUMAN_Site_88	sp|Q8WVQ1|CANT1_HUMAN_Site_88
	sp|P43652|AFAM_HUMAN_Site_109	sp|P43652|AFAM_HUMAN_Site_109
	sp|P06280|AGAL_HUMAN_Site_139	sp|P06280|AGAL_HUMAN_Site_139
	tr|F8VSD5|F8VSD5_HUMAN_Site_142	tr|F8VSD5|F8VSD5_HUMAN_Site_142
	sp|Q08380|LG3BP_HUMAN_Site_69	sp|Q08380|LG3BP_HUMAN_Site_69
	sp|P24821|TENA_HUMAN_Site_1392	sp|P24821|TENA_HUMAN_Site_1392
	sp|P12931|SRC_HUMAN_Site_68	sp|P12931|SRC_HUMAN_Site_68
	sp|O15031|PLXB2_HUMAN_Site_127	sp|O15031|PLXB2_HUMAN_Site_127
	sp|Q9UFP1|F198A_HUMAN_Site_566	sp|Q9UFP1|F198A_HUMAN_Site_566
	sp|P11362|FGFR1_HUMAN_Site_296	sp|P11362|FGFR1_HUMAN_Site_296
	sp|P07307|ASGR2_HUMAN_Site_102	sp|P07307|ASGR2_HUMAN_Site_102
	sp|Q8IZP9|AGRG2_HUMAN_Site_144	sp|Q8IZP9|AGRG2_HUMAN_Site_144
		sp|Q13201|MMRN1_HUMAN_Site_933
		sp|O95897|NOE2_HUMAN_Site_155
		sp|P08603|CFAH_HUMAN_Site_911
		sp|Q9HBB8|CDHR5_HUMAN_Site_308
		sp|O75882|ATRN_HUMAN_Site_416
		sp|Q8IZP9|AGRG2_HUMAN_Site_108
		sp|P03952|KLKB1_HUMAN_Site_396
		tr|D6RGV2|D6RGV2_HUMAN_Site_232
		sp|P40197|GPV_HUMAN_Site_385
		sp|O75636|FCN3_HUMAN_Site_189
		sp|O00241|SIRB1_HUMAN_Site_269
		sp|P43251|BTD_HUMAN_Site_349
		sp|O75882|ATRN_HUMAN_Site_1073
		sp|P04233|HG2A_HUMAN_Site_130
		sp|Q07954|LRP1_HUMAN_Site_2502
		sp|P05154|IPSP_HUMAN_Site_249
		sp|P32004|L1CAM_HUMAN_Site_100
		sp|Q9UMS4|PRP19_HUMAN_Site_295
		sp|Q14571|ITPR2_HUMAN_Site_1244
		sp|Q9BY67|CADM1_HUMAN_Site_113
		sp|P55268|LAMB2_HUMAN_Site_1348
		sp|P00451|FA8_HUMAN_Site_1431
		sp|Q86WI1|PKHL1_HUMAN_Site_348
		sp|Q9BYH1|SE6L1_HUMAN_Site_328
		sp|Q9Y646|CBPQ_HUMAN_Site_179
		sp|Q6UXD5|SE6L2_HUMAN_Site_373
		sp|O95967|FBLN4_HUMAN_Site_198
		sp|P55291|CAD15_HUMAN_Site_576
		sp|P43652|AFAM_HUMAN_Site_488
		sp|Q9H0X4|F234A_HUMAN_Site_314
		sp|Q02985|FHR3_HUMAN_Site_205
		sp|P01833|PIGR_HUMAN_Site_135
		sp|P04114|APOB_HUMAN_Site_34
		tr|H0YDE5|H0YDE5_HUMAN_Site_87
		sp|P02671|FIBA_HUMAN_Site_419
		sp|P08195|4F2_HUMAN_Site_365
		sp|A0A0J9YXX1|HV5X1_HUMAN_Site_78
		sp|P14679|TYRO_HUMAN_Site_337
		sp|P04114|APOB_HUMAN_Site_2871
		sp|P02675|FIBB_HUMAN_Site_314
		sp|Q96BZ4|PLD4_HUMAN_Site_249
		sp|P46531|NOTC1_HUMAN_Site_1587
		sp|Q12884|SEPR_HUMAN_Site_314
		sp|P21757|MSRE_HUMAN_Site_249
		sp|P07358|CO8B_HUMAN_Site_243
		sp|P10721|KIT_HUMAN_Site_463
		sp|P12259|FA5_HUMAN_Site_1559
		sp|Q9Y6Q6|TNR11_HUMAN_Site_105
		sp|Q9UJ14|GGT7_HUMAN_Site_523
		sp|Q96EE4|CC126_HUMAN_Site_134
		sp|Q9UNW1|MINP1_HUMAN_Site_242
		sp|P04003|C4BPA_HUMAN_Site_385
		sp|O14672|ADA10_HUMAN_Site_551
		sp|P05156|CFAI_HUMAN_Site_70
		sp|Q12841|FSTL1_HUMAN_Site_75
		sp|Q86VB7|C163A_HUMAN_Site_123
		sp|O60609|GFRA3_HUMAN_Site_95
		sp|P43652|AFAM_HUMAN_Site_383
		sp|P07998|RNAS1_HUMAN_Site_104
		sp|Q16853|AOC3_HUMAN_Site_618
		sp|P02774|VTDB_HUMAN_Site_288
		sp|P10909|CLUS_HUMAN_Site_367
		sp|P03952|KLKB1_HUMAN_Site_316
		sp|P54289|CA2D1_HUMAN_Site_998
		sp|P40189|IL6RB_HUMAN_Site_390
		sp|P12259|FA5_HUMAN_Site_382
		sp|Q07954|LRP1_HUMAN_Site_1723
		sp|Q8IZF2|AGRF5_HUMAN_Site_627
		tr|E9PJT9|E9PJT9_HUMAN_Site_8
		sp|Q86SQ4|AGRG6_HUMAN_Site_818
		sp|P01854|IGHE_HUMAN_Site_99
		sp|P52823|STC1_HUMAN_Site_133
		sp|Q6UY14|ATL4_HUMAN_Site_773
		sp|Q14314|FGL2_HUMAN_Site_179
		sp|P08294|SODE_HUMAN_Site_107
		sp|P01137|TGFB1_HUMAN_Site_136
		sp|Q99650|OSMR_HUMAN_Site_176
		sp|O75509|TNR21_HUMAN_Site_82
		sp|P24821|TENA_HUMAN_Site_184
		sp|P41439|FOLR3_HUMAN_Site_119
		sp|O75882|ATRN_HUMAN_Site_383
		tr|H0Y4Y9|H0Y4Y9_HUMAN_Site_79
		sp|Q96BZ4|PLD4_HUMAN_Site_417
		sp|P42695|CNDD3_HUMAN_Site_1114
		sp|P13591|NCAM1_HUMAN_Site_459
		sp|P19022|CADH2_HUMAN_Site_692
		sp|Q96HC4|PDLI5_HUMAN_Site_78
		sp|P56202|CATW_HUMAN_Site_50
		sp|P16109|LYAM3_HUMAN_Site_54
		sp|Q9HBW1|LRRC4_HUMAN_Site_388
		sp|P12259|FA5_HUMAN_Site_1698
		sp|P15144|AMPN_HUMAN_Site_265
		sp|Q9Y274|SIA10_HUMAN_Site_308
		sp|P55058|PLTP_HUMAN_Site_94
		sp|P05981|HEPS_HUMAN_Site_112
		sp|P22792|CPN2_HUMAN_Site_348
		sp|Q12866|MERTK_HUMAN_Site_454
		sp|Q9HBB8|CDHR5_HUMAN_Site_405
		sp|P13497|BMP1_HUMAN_Site_599
		sp|P08887|IL6RA_HUMAN_Site_221
		sp|O43866|CD5L_HUMAN_Site_226
		sp|P22607|FGFR3_HUMAN_Site_98
		sp|P01023|A2MG_HUMAN_Site_1179
		sp|P06276|CHLE_HUMAN_Site_369
		sp|P08709|FA7_HUMAN_Site_382
		sp|P07333|CSF1R_HUMAN_Site_480
		sp|Q9Y6R7|FCGBP_HUMAN_Site_770
		sp|P06276|CHLE_HUMAN_Site_284
		sp|Q15155|NOMO1_HUMAN_Site_618
		sp|Q13201|MMRN1_HUMAN_Site_1020
		sp|O00587|MFNG_HUMAN_Site_109
		sp|Q15465|SHH_HUMAN_Site_278
		sp|Q13421|MSLN_HUMAN_Site_496
		sp|P11279|LAMP1_HUMAN_Site_84
		sp|P07333|CSF1R_HUMAN_Site_153
		sp|P11279|LAMP1_HUMAN_Site_130
		sp|Q95604|1C17_HUMAN_Site_110
		sp|P30530|UFO_HUMAN_Site_345
		sp|P55290|CAD13_HUMAN_Site_598
		sp|Q5D862|FILA2_HUMAN_Site_167
		sp|P12259|FA5_HUMAN_Site_977
		sp|P16581|LYAM2_HUMAN_Site_145
		sp|Q7Z7M0|MEGF8_HUMAN_Site_2066
		sp|P16109|LYAM3_HUMAN_Site_411
		sp|Q92823|NRCAM_HUMAN_Site_716
		sp|Q5ZPR3|CD276_HUMAN_Site_215
		sp|P13473|LAMP2_HUMAN_Site_179
		sp|Q9Y6R7|FCGBP_HUMAN_Site_1317
		sp|P10909|CLUS_HUMAN_Site_291
		sp|Q92187|SIA8D_HUMAN_Site_74
		sp|P05154|IPSP_HUMAN_Site_338
		sp|Q86WI1|PKHL1_HUMAN_Site_3825
		sp|P07307|ASGR2_HUMAN_Site_170
		sp|P48960|CD97_HUMAN_Site_453
		sp|Q6UXB8|PI16_HUMAN_Site_409
		sp|Q9BWV1|BOC_HUMAN_Site_189
		sp|P31997|CEAM8_HUMAN_Site_115
		sp|P15144|AMPN_HUMAN_Site_296
		sp|P54289|CA2D1_HUMAN_Site_136
		sp|Q9NRB3|CHSTC_HUMAN_Site_209
		sp|P54108|CRIS3_HUMAN_Site_78
		sp|P48960|CD97_HUMAN_Site_38
		sp|Q5D862|FILA2_HUMAN_Site_406
		sp|Q8TDL5|BPIB1_HUMAN_Site_401
		sp|P27169|PON1_HUMAN_Site_43
		sp|P11279|LAMP1_HUMAN_Site_181
		sp|Q86VB7|C163A_HUMAN_Site_1027
		sp|P02766|TTHY_HUMAN_Site_118
		sp|Q9UHD4|CIDEB_HUMAN_Site_18
		sp|Q9ULI3|HEG1_HUMAN_Site_159
		sp|Q9NRA1|PDGFC_HUMAN_Site_55
		sp|P01031|CO5_HUMAN_Site_1115
		sp|Q93070|NAR4_HUMAN_Site_257
		sp|Q12907|LMAN2_HUMAN_Site_183
		sp|P16581|LYAM2_HUMAN_Site_527
		sp|Q9C0C4|SEM4C_HUMAN_Site_522
		sp|P13473|LAMP2_HUMAN_Site_101
		sp|P11279|LAMP1_HUMAN_Site_62
		sp|O94933|SLIK3_HUMAN_Site_68
		sp|O00451|GFRA2_HUMAN_Site_357
		sp|P23284|PPIB_HUMAN_Site_148
		sp|P07333|CSF1R_HUMAN_Site_275
		sp|Q6UXB8|PI16_HUMAN_Site_403
		sp|P14384|CBPM_HUMAN_Site_384
		sp|P49641|MA2A2_HUMAN_Site_305
		sp|P34910|EVI2B_HUMAN_Site_16
		sp|Q9Y2E5|MA2B2_HUMAN_Site_675
		sp|P14384|CBPM_HUMAN_Site_38
		sp|Q9H9K5|MER34_HUMAN_Site_89
		sp|P05362|ICAM1_HUMAN_Site_183
		sp|P08581|MET_HUMAN_Site_399
		sp|O00533|NCHL1_HUMAN_Site_1026
		sp|O60896|RAMP3_HUMAN_Site_103
		sp|P54289|CA2D1_HUMAN_Site_985

## Sheet: Glycopeptides
Glycopeptides from UGP using 701N	Glycopeptides from FGP using 701N	Glycopeptides from UGP and FGP using 701N
KHYTJSSQDVTVPCR_Glycan_5-3-0-0-0	PNAAYVJMSNHHR_Glycan_4-6-0-0-4	PNAAYVJMSNHHR_Glycan_4-6-0-0-4
VYKPSAGJNSLYR_Glycan_5-4-1-0-1	GLTFQQJASSM_Glycan_6-4-0-0-2	GLTFQQJASSM_Glycan_6-4-0-0-2
KMTGSGIYAPJSSR_Glycan_5-4-1-0-1	KLGJWSAMPSCK_Glycan_6-4-0-0-2	KLGJWSAMPSCK_Glycan_6-4-0-0-2
LQNNENJISCVER_Glycan_5-4-2-0-0	LGJWSAMPSCK_Glycan_5-4-1-0-0	LGJWSAMPSCK_Glycan_5-4-1-0-0
TPLTAJITK_Glycan_5-4-0-0-1	LGJWSAMPSCK_Glycan_5-4-1-0-1	LGJWSAMPSCK_Glycan_5-4-1-0-1
DIENFJSTQK_Glycan_5-4-2-0-0	AMDPNAAYVJMSNHHR_Glycan_7-6-0-0-3	AMDPNAAYVJMSNHHR_Glycan_7-6-0-0-3
SHEIWTHSCPQSPGJGTDASH_Glycan_5-4-2-0-0	KLGJWSAMPSCK_Glycan_6-4-1-0-0	KLGJWSAMPSCK_Glycan_6-4-1-0-0
TPLTAJITK_Glycan_4-3-0-0-1	KLGJWSAMPSCK_Glycan_3-5-1-0-0	KLGJWSAMPSCK_Glycan_3-5-1-0-0
VYKPSAGJNSLYR_Glycan_5-4-1-0-0	EJISDPTSPLR_Glycan_5-4-0-0-0	EJISDPTSPLR_Glycan_5-4-0-0-0
JHSCEPCQTLAVR_Glycan_5-4-2-0-0	IJLTTDTSK_Glycan_4-4-1-0-2	IJLTTDTSK_Glycan_4-4-1-0-2
MDGASJVTCINSR_Glycan_5-4-1-0-0	CHSSQPJATLYK_Glycan_6-4-0-0-3	CHSSQPJATLYK_Glycan_6-4-0-0-3
HLVIHJESTCEQLAK_Glycan_6-5-3-0-1	PCSQPPQIEHGTIJSSR_Glycan_3-4-1-0-3	PCSQPPQIEHGTIJSSR_Glycan_3-4-1-0-3
AKAALAAFNAQNJGSNFQLEEISR_Glycan_5-5-0-0-0	GLTFQQJASSM_Glycan_5-5-0-0-3	GLTFQQJASSM_Glycan_5-5-0-0-3
JHSCEPCQTLAVR_Glycan_4-3-1-0-0	ALSHLALGAQJHTLQR_Glycan_5-4-0-0-2	ALSHLALGAQJHTLQR_Glycan_5-4-0-0-2
JHSCEPCQTLAVR_Glycan_6-4-0-0-3	ALSHLALGAQJHTLQR_Glycan_5-4-1-0-0	ALSHLALGAQJHTLQR_Glycan_5-4-1-0-0
TPLTAJITK_Glycan_5-5-0-0-1	IPCSQPPQIEHGTIJSSR_Glycan_5-4-0-0-2	IPCSQPPQIEHGTIJSSR_Glycan_5-4-0-0-2
JHSCEPCQTLAVR_Glycan_5-4-2-0-1	SVTWSESGQJVTAR_Glycan_6-5-0-0-4	SVTWSESGQJVTAR_Glycan_6-5-0-0-4
JHSCEPCQTLAVR_Glycan_5-4-1-0-0	WSESGQJVTAR_Glycan_6-4-1-0-4	WSESGQJVTAR_Glycan_6-4-1-0-4
TPLTAJITK_Glycan_4-4-0-0-1	GLTFQQJASSM_Glycan_5-5-1-0-1	GLTFQQJASSM_Glycan_5-5-1-0-1
RJHSCEPCQTLAVR_Glycan_9-3-0-0-0	KFDVNQLQJTTIK_Glycan_7-7-0-0-4	KFDVNQLQJTTIK_Glycan_7-7-0-0-4
HLVIHJESTCEQLAK_Glycan_6-5-3-0-0	DIPTNSPELEETLTHTITKLNAENJATFYFK_Glycan_4-2-0-0-1	DIPTNSPELEETLTHTITKLNAENJATFYFK_Glycan_4-2-0-0-1
KLFVJTSK_Glycan_4-2-0-0-1	KJQSVNVFLGHTAIDEMLK_Glycan_4-4-0-0-0	KJQSVNVFLGHTAIDEMLK_Glycan_4-4-0-0-0
RHEEGHMLJCTCFGQGR_Glycan_5-4-1-0-0	HLVIHJESTCEQLAK_Glycan_4-5-0-0-4	HLVIHJESTCEQLAK_Glycan_4-5-0-0-4
MDGASJVTCINSR_Glycan_6-5-2-0-0	NNREJISDPTSPLR_Glycan_5-6-0-0-4	NNREJISDPTSPLR_Glycan_5-6-0-0-4
JHSCEPCQTLAVR_Glycan_6-5-3-0-1	EJISDPTSPLR_Glycan_5-4-1-0-0	EJISDPTSPLR_Glycan_5-4-1-0-0
MDGASJVTCINSR_Glycan_5-4-2-0-0	EJISDPTSPLR_Glycan_5-4-1-0-1	EJISDPTSPLR_Glycan_5-4-1-0-1
KPSAGJNSLYR_Glycan_7-6-0-0-0	PVTPIAQJQTTLGSSR_Glycan_5-4-1-0-1	PVTPIAQJQTTLGSSR_Glycan_5-4-1-0-1
TPLTAJITK_Glycan_4-5-0-0-1	REJISDPTSPLR_Glycan_5-4-0-0-1	REJISDPTSPLR_Glycan_5-4-0-0-1
JHSCEPCQTLAVR_Glycan_6-5-3-0-0	EJISDPTSPLR_Glycan_5-5-1-0-0	EJISDPTSPLR_Glycan_5-5-1-0-0
HLVIHJESTCEQLAK_Glycan_5-4-1-0-2	REJISDPTSPLR_Glycan_4-3-2-0-0	REJISDPTSPLR_Glycan_4-3-2-0-0
FVEGSHJSTVSLTTK_Glycan_5-4-1-0-0	IIVPLNNREJISDPTSPLR_Glycan_7-7-5-0-2	IIVPLNNREJISDPTSPLR_Glycan_7-7-5-0-2
KANQQLJFTEAK_Glycan_5-4-1-0-0	IIVPLNNREJISDPTSPLR_Glycan_11-8-2-0-1	IIVPLNNREJISDPTSPLR_Glycan_11-8-2-0-1
VYKPSAGJNSLYR_Glycan_6-5-2-0-1	IIVPLNNREJISDPTSPLR_Glycan_8-7-5-0-0	IIVPLNNREJISDPTSPLR_Glycan_8-7-5-0-0
MDGASJVTCINSR_Glycan_4-3-1-0-0	SGYGVVGPQSITCSGJR_Glycan_4-4-0-0-1	SGYGVVGPQSITCSGJR_Glycan_4-4-0-0-1
SJVTCINSR_Glycan_8-2-0-0-1	EJISDPTSPLR_Glycan_6-5-1-0-0	EJISDPTSPLR_Glycan_6-5-1-0-0
MDGASJVTCINSR_Glycan_7-2-0-0-0	TVYLYPJQTGLPDPLSR_Glycan_4-4-2-0-0	TVYLYPJQTGLPDPLSR_Glycan_4-4-2-0-0
AKAALAAFNAQNJGSNFQLEEISR_Glycan_5-5-1-0-0	EJISDPTSPLR_Glycan_5-5-1-0-1	EJISDPTSPLR_Glycan_5-5-1-0-1
KPSAGJNSLYR_Glycan_6-7-0-0-4	KLHINHNJLTESVGPLPK_Glycan_8-7-0-0-1	KLHINHNJLTESVGPLPK_Glycan_8-7-0-0-1
GNVAVTVSGHTCQHWSAQTPHTHJR_Glycan_5-4-1-0-0	QQQHLFGSJVTDCSG_Glycan_5-4-0-0-5	QQQHLFGSJVTDCSG_Glycan_5-4-0-0-5
VYKPSAGJNSLYR_Glycan_6-5-2-0-0	VLJFTTK_Glycan_5-4-1-0-1	VLJFTTK_Glycan_5-4-1-0-1
KPSAGJNSLYR_Glycan_6-7-0-0-3	NLFLJHSENATAK_Glycan_5-4-2-0-0	NLFLJHSENATAK_Glycan_5-4-2-0-0
KMDGASJVTCINSR_Glycan_4-7-0-0-3	EJISDPTSPLR_Glycan_6-4-1-0-0	EJISDPTSPLR_Glycan_6-4-1-0-0
NLFLNHSEJATAK_Glycan_10-8-2-0-0	EHEGAIYPDJTTDFQR_Glycan_5-4-1-0-0	EHEGAIYPDJTTDFQR_Glycan_5-4-1-0-0
KMDGASJVTCINSR_Glycan_7-4-1-0-2	KLNLDGSJYTLLK_Glycan_4-3-0-0-1	KLNLDGSJYTLLK_Glycan_4-3-0-0-1
KMTGSGIYAPJSSR_Glycan_5-4-2-0-0	QQQHLFGSJVTDCS_Glycan_4-5-1-0-3	QQQHLFGSJVTDCS_Glycan_4-5-1-0-3
MDGASJVTCINSR_Glycan_5-4-2-0-1	EJISDPTSPLR_Glycan_5-3-1-0-0	EJISDPTSPLR_Glycan_5-3-1-0-0
VJMSNHHR_Glycan_7-4-1-0-3	EJISDPTSPLR_Glycan_3-6-0-0-0	EJISDPTSPLR_Glycan_3-6-0-0-0
VYKPSAGJNSLYR_Glycan_5-4-2-0-0	VLJFTTK_Glycan_5-4-1-0-0	VLJFTTK_Glycan_5-4-1-0-0
VYKPSAGJNSLYR_Glycan_5-4-1-0-2	EJISDPTSPLR_Glycan_5-3-1-0-1	EJISDPTSPLR_Glycan_5-3-1-0-1
VYKPSAGJNSLYR_Glycan_5-4-2-0-1	REJISDPTSPLR_Glycan_8-2-0-0-0	REJISDPTSPLR_Glycan_8-2-0-0-0
HEEGHMLJCTCFGQGR_Glycan_4-4-0-0-1	EJISDPTSPLR_Glycan_3-4-2-0-0	EJISDPTSPLR_Glycan_3-4-2-0-0
KPSAGJNSLYR_Glycan_5-6-0-0-3	IIVPLNNREJISDPTSPLR_Glycan_7-7-3-0-4	IIVPLNNREJISDPTSPLR_Glycan_7-7-3-0-4
KGFJASYIR_Glycan_9-5-0-0-1	IIVPLNNREJISDPTSPLR_Glycan_7-6-4-0-1	IIVPLNNREJISDPTSPLR_Glycan_7-6-4-0-1
KMDGASJVTCINSR_Glycan_3-6-0-0-3	GLJVTLSSTGR_Glycan_5-4-0-0-0	GLJVTLSSTGR_Glycan_5-4-0-0-0
TPLTAJITK_Glycan_6-4-1-0-1	CGJCSLTTLKDEDFCKR_Glycan_5-4-1-0-0	CGJCSLTTLKDEDFCKR_Glycan_5-4-1-0-0
KPSAGJNSLYR_Glycan_6-6-0-0-3	IIVPLNNREJISDPTSPLR_Glycan_3-6-0-0-2	IIVPLNNREJISDPTSPLR_Glycan_3-6-0-0-2
KMTGSGIYAPJSSR_Glycan_4-3-0-0-2	QQQHLFGSJ_Glycan_5-4-2-0-0	QQQHLFGSJ_Glycan_5-4-2-0-0
KMDGASJVTCINSR_Glycan_6-3-1-0-2	HKPEIJSTTHPGADLQENFCR_Glycan_5-4-2-0-0	HKPEIJSTTHPGADLQENFCR_Glycan_5-4-2-0-0
KMDGASJVTCINSR_Glycan_3-6-0-0-4	YPHKPEIJSTTHPGADLQENFCR_Glycan_3-5-1-0-1	YPHKPEIJSTTHPGADLQENFCR_Glycan_3-5-1-0-1
TPLTAJITK_Glycan_5-5-1-0-1	VCLAJGSWSGATPDCVPVR_Glycan_5-5-0-0-2	VCLAJGSWSGATPDCVPVR_Glycan_5-5-0-0-2
TPLTAJITK_Glycan_5-4-1-0-1	IPCSQPPQIEHGTIJSSR_Glycan_6-5-3-0-0	IPCSQPPQIEHGTIJSSR_Glycan_6-5-3-0-0
KPSAGJNSLYR_Glycan_6-6-1-0-0	KLHINHNJLTESVGPLPK_Glycan_6-5-0-0-1	KLHINHNJLTESVGPLPK_Glycan_6-5-0-0-1
GVNFJVSK_Glycan_5-4-0-0-0	SIGASJFTGAK_Glycan_4-4-2-0-3	SIGASJFTGAK_Glycan_4-4-2-0-3
TPLTAJITK_Glycan_3-3-0-0-1	HKPEIJSTTHPGADLQENFCR_Glycan_5-4-2-0-1	HKPEIJSTTHPGADLQENFCR_Glycan_5-4-2-0-1
TPLTAJITK_Glycan_4-4-1-0-1	JASSMCVPDQDTAIR_Glycan_5-5-1-0-1	JASSMCVPDQDTAIR_Glycan_5-5-1-0-1
TPLTAJITK_Glycan_4-3-1-0-1	VLJFTTK_Glycan_4-3-1-0-0	VLJFTTK_Glycan_4-3-1-0-0
TPLTAJITK_Glycan_6-4-1-0-0	VLJFTTK_Glycan_7-5-2-0-0	VLJFTTK_Glycan_7-5-2-0-0
TPLTAJITK_Glycan_5-4-1-0-0	JASSMCVPDQDTAIR_Glycan_5-4-1-0-1	JASSMCVPDQDTAIR_Glycan_5-4-1-0-1
TPLTAJITK_Glycan_5-5-1-0-0	KLGJWSAMPSCK_Glycan_6-4-0-0-0	KLGJWSAMPSCK_Glycan_6-4-0-0-0
KYNSQJQSNNQFVLYR_Glycan_6-2-0-0-0	SRYPHKPEIJSTTHPGADLQENFCR_Glycan_5-4-1-0-2	SRYPHKPEIJSTTHPGADLQENFCR_Glycan_5-4-1-0-2
NSSYLNVQREJGTVSR_Glycan_4-7-1-0-0	SRYPHKPEIJSTTHPGADLQENFCR_Glycan_5-4-2-0-0	SRYPHKPEIJSTTHPGADLQENFCR_Glycan_5-4-2-0-0
TPLTAJITK_Glycan_4-5-1-0-1	GKAJSTGTLVITDPTR_Glycan_5-4-2-0-1	GKAJSTGTLVITDPTR_Glycan_5-4-2-0-1
AAINKWVSJKTEGR_Glycan_5-4-2-0-0	IHQJITYQVCR_Glycan_5-8-0-0-0	IHQJITYQVCR_Glycan_5-8-0-0-0
KPSAGJNSLYR_Glycan_5-6-0-0-4	NLFLNHSEJATAK_Glycan_5-4-1-0-2	NLFLNHSEJATAK_Glycan_5-4-1-0-2
GNVAVTVSGHTCQHWSAQTPHTHJR_Glycan_5-4-2-0-0	YMQJLTVEQPIEVK_Glycan_6-4-1-0-0	YMQJLTVEQPIEVK_Glycan_6-4-1-0-0
KPSAGJNSLYR_Glycan_13-2-0-0-0	KNLFLNHSEJATAK_Glycan_6-4-0-0-2	KNLFLNHSEJATAK_Glycan_6-4-0-0-2
VYKPSAGJNSLYR_Glycan_6-5-3-0-1	EHEGAIYPDJTTDFQR_Glycan_5-4-2-0-1	EHEGAIYPDJTTDFQR_Glycan_5-4-2-0-1
FVEGSHJSTVSLTTK_Glycan_5-4-2-0-0	GLCVJASAVSR_Glycan_4-6-1-0-0	GLCVJASAVSR_Glycan_4-6-1-0-0
KPSAGJNSLYR_Glycan_6-7-1-0-4	GLCVJASAVSR_Glycan_5-6-0-0-1	GLCVJASAVSR_Glycan_5-6-0-0-1
TLHEVLTMCHJASTSVSELNATIPK_Glycan_4-3-1-0-0	LGJWSAMPSCK_Glycan_6-4-0-0-1	LGJWSAMPSCK_Glycan_6-4-0-0-1
JGVAQEPVHLDSPAIK_Glycan_10-7-1-0-0	KLGJWSAMPSCK_Glycan_7-3-0-0-0	KLGJWSAMPSCK_Glycan_7-3-0-0-0
VYKPSAGJNSLYR_Glycan_6-5-3-0-0	YVFRJESVHPFSPFEVK_Glycan_9-2-0-0-0	YVFRJESVHPFSPFEVK_Glycan_9-2-0-0-0
QEPERJECFLQHK_Glycan_5-4-1-0-0	YMQJLTVEQPIEVK_Glycan_7-4-0-0-1	YMQJLTVEQPIEVK_Glycan_7-4-0-0-1
KPSAGJNSLYR_Glycan_6-7-1-0-3	FSDGLESJSSTQFEVKK_Glycan_9-2-0-0-0	FSDGLESJSSTQFEVKK_Glycan_9-2-0-0-0
VJMSNHHR_Glycan_9-6-1-0-1	FSDGLESJSSTQFEVK_Glycan_4-6-0-0-3	FSDGLESJSSTQFEVK_Glycan_4-6-0-0-3
AKAALAAFNAQNJGSNFQLEEISR_Glycan_4-4-0-0-0	YHGJLTGR_Glycan_3-5-0-0-4	YHGJLTGR_Glycan_3-5-0-0-4
RHEEGHMLJCTCFGQGR_Glycan_5-4-2-0-0	JESVHPFSPFEVK_Glycan_4-8-0-0-0	JESVHPFSPFEVK_Glycan_4-8-0-0-0
QYLSYETLYAJGSR_Glycan_6-3-0-0-0	JWSAMPSCK_Glycan_3-5-1-0-1	JWSAMPSCK_Glycan_3-5-1-0-1
KMDGASJVTCINSR_Glycan_7-4-2-0-2	KNLFLJHSENATAK_Glycan_6-4-0-0-2	KNLFLJHSENATAK_Glycan_6-4-0-0-2
KMTGSGIYAPJSSR_Glycan_6-5-3-0-1	QHWSAQTPHTHJR_Glycan_4-3-0-0-1	QHWSAQTPHTHJR_Glycan_4-3-0-0-1
EEQFJSTFR_Glycan_6-4-0-0-1	VJMSNHHR_Glycan_6-5-0-0-7	VJMSNHHR_Glycan_6-5-0-0-7
KMDGASJVTCINSR_Glycan_4-7-1-0-3	ELHHLQEQJVSNAFLDK_Glycan_5-4-1-0-2	ELHHLQEQJVSNAFLDK_Glycan_5-4-1-0-2
SHJMTTTLNYR_Glycan_5-4-2-0-0	ELHHLQEQJVSNAFLDK_Glycan_9-7-2-0-1	ELHHLQEQJVSNAFLDK_Glycan_9-7-2-0-1
KMDGASJVTCINSR_Glycan_4-7-2-0-1	PTHVJVSVVMAEVDGT_Glycan_3-6-0-0-1	PTHVJVSVVMAEVDGT_Glycan_3-6-0-0-1
EEQFJSTFR_Glycan_5-5-0-0-2	QHWSAQTPHTHJR_Glycan_3-3-0-0-1	QHWSAQTPHTHJR_Glycan_3-3-0-0-1
KCGJCSLTTLKDEDFCK_Glycan_3-4-1-0-1	QNQCFYJSSYLNVQR_Glycan_3-3-0-0-0	QNQCFYJSSYLNVQR_Glycan_3-3-0-0-0
KGFJASYIR_Glycan_9-5-1-0-0	EEQYJSTFR_Glycan_4-6-0-0-0	EEQYJSTFR_Glycan_4-6-0-0-0
PITJATLDR_Glycan_7-5-3-0-2	EWJGTYHCIFR_Glycan_4-3-0-0-2	EWJGTYHCIFR_Glycan_4-3-0-0-2
KCGJCSLTTLKDEDFCK_Glycan_7-3-0-0-0	LGJWSAMPSCK_Glycan_4-4-0-0-1	LGJWSAMPSCK_Glycan_4-4-0-0-1
EEQFJSTFR_Glycan_4-3-0-0-1	HKPEIJSTTHPGADLQENFCR_Glycan_9-3-0-0-0	HKPEIJSTTHPGADLQENFCR_Glycan_9-3-0-0-0
VJMSNHHR_Glycan_9-6-1-0-0	GHTLTLJFTR_Glycan_9-6-0-0-1	GHTLTLJFTR_Glycan_9-6-0-0-1
EEQFJSTFR_Glycan_5-4-0-0-1	LVLJCTAR_Glycan_8-2-0-0-0	LVLJCTAR_Glycan_8-2-0-0-0
LGJWSAMPSCK_Glycan_5-4-1-0-0	VLSSIQEGTVPDJTSSAR_Glycan_6-5-3-0-4	VLSSIQEGTVPDJTSSAR_Glycan_6-5-3-0-4
KPSAGJNSLYR_Glycan_8-9-0-0-1	TKPREEQFJSTFR_Glycan_7-6-2-0-5	TKPREEQFJSTFR_Glycan_7-6-2-0-5
EEQFJSTFR_Glycan_5-5-0-0-1	JFSCVFWNTHVR_Glycan_3-3-0-0-0	JFSCVFWNTHVR_Glycan_3-3-0-0-0
VJMSNHHR_Glycan_9-6-0-0-2	LGJWSAMPSCKASCK_Glycan_3-2-0-0-0	LGJWSAMPSCKASCK_Glycan_3-2-0-0-0
NICJLSSICNDSAFFR_Glycan_11-2-0-0-0	JATVHEQVGGPSLTSDLQAQSK_Glycan_5-5-0-0-5	JATVHEQVGGPSLTSDLQAQSK_Glycan_5-5-0-0-5
JLSGSLAAIQEEMGAYGYEDLQQR_Glycan_3-5-0-0-0	HLQEQJVSNAFLDK_Glycan_5-4-1-0-0	HLQEQJVSNAFLDK_Glycan_5-4-1-0-0
VJMSNHHR_Glycan_7-4-2-0-3	QYLSYETLYAJGSR_Glycan_5-2-0-0-1	QYLSYETLYAJGSR_Glycan_5-2-0-0-1
TPLTAJITK_Glycan_5-4-2-0-1	JHSCSEGQISIFR_Glycan_5-2-0-0-2	JHSCSEGQISIFR_Glycan_5-2-0-0-2
EJETTCYMGK_Glycan_3-4-0-0-2	SLSCQMAALQGJGSER_Glycan_4-2-0-0-0	SLSCQMAALQGJGSER_Glycan_4-2-0-0-0
HEEGHMLJCTCFGQGR_Glycan_4-4-1-0-1	NJATVHEQVGGPSLTSDLQAQSK_Glycan_5-4-1-0-0	NJATVHEQVGGPSLTSDLQAQSK_Glycan_5-4-1-0-0
VNQNLVYESGSLJFSK_Glycan_10-7-0-0-1	FVGTPEVJQTTLYQR_Glycan_3-7-0-0-0	FVGTPEVJQTTLYQR_Glycan_3-7-0-0-0
TPLTAJITK_Glycan_5-5-2-0-1	VYKPSAGJNSLYR_Glycan_6-7-0-0-0	VYKPSAGJNSLYR_Glycan_6-7-0-0-0
FGJSSTVLEDSK_Glycan_5-4-1-0-0	WDPEVJCSMAQIQLCPPPPQIPNSHNMTTTLNYR_Glycan_8-2-0-0-0	WDPEVJCSMAQIQLCPPPPQIPNSHNMTTTLNYR_Glycan_8-2-0-0-0
YVJMSNHHR_Glycan_4-5-0-0-1	KLGJWSAMPSCK_Glycan_3-5-0-0-0	KLGJWSAMPSCK_Glycan_3-5-0-0-0
EEQFJSTFR_Glycan_4-4-0-0-1	NGAFJETLFR_Glycan_4-3-0-0-3	NGAFJETLFR_Glycan_4-3-0-0-3
EEQFJSTFR_Glycan_5-3-0-0-1	LGJWSAMPSCK_Glycan_3-4-0-0-2	LGJWSAMPSCK_Glycan_3-4-0-0-2
KLNAENJATFYFK_Glycan_5-6-0-0-3	YPHKPEIJSTTHPGADLQENFCR_Glycan_5-4-2-0-0	YPHKPEIJSTTHPGADLQENFCR_Glycan_5-4-2-0-0
AMDPNAAYVJMSNHHR_Glycan_6-5-0-0-1	TPEVJQTTLYQR_Glycan_3-7-0-0-0	TPEVJQTTLYQR_Glycan_3-7-0-0-0
IPCSQPPQIEHGTIJSSR_Glycan_5-4-0-0-0	NALLSJMSR_Glycan_6-3-0-0-2	NALLSJMSR_Glycan_6-3-0-0-2
GNVNGTFIIHPDSGJLTVAR_Glycan_5-6-0-0-4	GDVFTMPEDEYTVYDDGEEKNJATVHEQVGGPSLTSDLQAQSK_Glycan_7-5-0-0-2	GDVFTMPEDEYTVYDDGEEKNJATVHEQVGGPSLTSDLQAQSK_Glycan_7-5-0-0-2
IDSTGJVTNELR_Glycan_3-4-2-0-0	KYNSQJQSNNQFVLYR_Glycan_3-2-0-0-0	KYNSQJQSNNQFVLYR_Glycan_3-2-0-0-0
SHJMTTTLNYR_Glycan_6-5-3-0-0	DGFDISGNPWICDQJLSDLYR_Glycan_7-6-0-0-6	DGFDISGNPWICDQJLSDLYR_Glycan_7-6-0-0-6
IPCSQPPQIEHGTIJSSR_Glycan_5-4-0-0-1	HKPEIJSTTHPGADLQENFCR_Glycan_5-6-1-0-1	HKPEIJSTTHPGADLQENFCR_Glycan_5-6-1-0-1
KEGYSJISYIVVNHQGISSR_Glycan_7-5-0-0-2	EEQFJSTFR_Glycan_3-4-1-0-1	EEQFJSTFR_Glycan_3-4-1-0-1
KLHINHNJLTESVGPLPK_Glycan_4-5-2-0-3	JATVHEQVGGPSLTSDLQAQSK_Glycan_4-4-0-0-4	JATVHEQVGGPSLTSDLQAQSK_Glycan_4-4-0-0-4
GGSSGWSGGLAQJR_Glycan_5-4-2-0-0	ITYSIVQTJCSK_Glycan_6-5-3-0-1	ITYSIVQTJCSK_Glycan_6-5-3-0-1
EVFVHPJYSK_Glycan_5-4-2-0-0	LDVDQALJR_Glycan_5-4-2-0-0	LDVDQALJR_Glycan_5-4-2-0-0
PJATSSSSQDPESLQDR_Glycan_9-2-0-0-0	NGAFJETLFR_Glycan_3-3-1-0-2	NGAFJETLFR_Glycan_3-3-1-0-2
GLCVJASAVSR_Glycan_5-4-0-0-1	ITYSIVQTJCSK_Glycan_6-5-2-0-2	ITYSIVQTJCSK_Glycan_6-5-2-0-2
QEPERJECFLQHK_Glycan_5-4-2-0-0	FVQGJSTEVACHPGYGLPK_Glycan_5-4-1-0-0	FVQGJSTEVACHPGYGLPK_Glycan_5-4-1-0-0
VJMSNHHR_Glycan_10-7-2-0-0	LSLGAHJTTLTEILK_Glycan_10-8-1-0-2	LSLGAHJTTLTEILK_Glycan_10-8-1-0-2
LHEITJETFR_Glycan_5-4-1-0-1	JATVHEQVGGPSLTSDLQAQSK_Glycan_5-4-1-0-0	JATVHEQVGGPSLTSDLQAQSK_Glycan_5-4-1-0-0
LGJWSAMPSCK_Glycan_5-4-2-0-0	FVQGJSTEVACHPGYGLPK_Glycan_5-4-0-0-2	FVQGJSTEVACHPGYGLPK_Glycan_5-4-0-0-2
AKAALAAFNAQNJGSNFQLEEISR_Glycan_4-4-1-0-0	EEQYJSTFR_Glycan_3-6-0-0-0	EEQYJSTFR_Glycan_3-6-0-0-0
AMDPNAAYVJMSNHHR_Glycan_7-6-1-0-2	LHINHNJLTESVGPLPK_Glycan_5-4-0-0-1	LHINHNJLTESVGPLPK_Glycan_5-4-0-0-1
IPCSQPPQIEHGTIJSSR_Glycan_5-4-1-0-0	JATVHEQVGGPSLTSDLQAQSK_Glycan_3-4-1-0-3	JATVHEQVGGPSLTSDLQAQSK_Glycan_3-4-1-0-3
PGSFGJATGSR_Glycan_5-3-0-0-1	HLQEQJVSNAFLDK_Glycan_5-4-0-0-2	HLQEQJVSNAFLDK_Glycan_5-4-0-0-2
IPCSQPPQIEHGTIJSSR_Glycan_7-4-2-0-0	JHSCSEGQISIFR_Glycan_5-4-0-0-2	JHSCSEGQISIFR_Glycan_5-4-0-0-2
SVTWSESGQJVTAR_Glycan_5-5-0-0-1	NJATVHEQVGGPSLTSDLQAQSK_Glycan_6-4-0-0-1	NJATVHEQVGGPSLTSDLQAQSK_Glycan_6-4-0-0-1
GLESJSSTQFEVK_Glycan_8-2-0-0-0	MSQEQLAQVAAJATK_Glycan_5-6-0-0-2	MSQEQLAQVAAJATK_Glycan_5-6-0-0-2
FSDGLESJSSTQFEVK_Glycan_3-3-1-0-1	YNQJFSAGNNENIMEAH_Glycan_6-4-1-0-0	YNQJFSAGNNENIMEAH_Glycan_6-4-1-0-0
EEQFJSTFR_Glycan_5-4-1-0-1	KLHINHNJLTESVGPLPK_Glycan_7-6-0-0-3	KLHINHNJLTESVGPLPK_Glycan_7-6-0-0-3
AAIPSALDTJSSK_Glycan_5-4-1-0-0	NJATVHEQVGGPSLTSDLQAQSK_Glycan_5-4-1-0-1	NJATVHEQVGGPSLTSDLQAQSK_Glycan_5-4-1-0-1
EEQFJSTFR_Glycan_6-4-1-0-0	KLHINHNJLTESVGPLPK_Glycan_9-7-0-0-1	KLHINHNJLTESVGPLPK_Glycan_9-7-0-0-1
EDNAVQPJSSYTYVWHATER_Glycan_3-4-1-0-0	YSIVQTJCSK_Glycan_8-6-0-0-4	YSIVQTJCSK_Glycan_8-6-0-0-4
SVTWSESGQJVTAR_Glycan_4-5-0-0-1	PHKPEIJSTTHPGADLQENFCR_Glycan_6-4-1-0-2	PHKPEIJSTTHPGADLQENFCR_Glycan_6-4-1-0-2
IPCSQPPQIEHGTIJSSR_Glycan_6-5-1-0-1	HKPEIJSTTHPGADLQENFCR_Glycan_4-5-0-0-4	HKPEIJSTTHPGADLQENFCR_Glycan_4-5-0-0-4
GVNFJVSK_Glycan_5-4-2-0-0	GJCSLTTLK_Glycan_6-4-1-0-0	GJCSLTTLK_Glycan_6-4-1-0-0
IPCSQPPQIEHGTIJSSR_Glycan_5-4-0-0-2	PHKPEIJSTTHPGADLQENFCR_Glycan_6-4-2-0-0	PHKPEIJSTTHPGADLQENFCR_Glycan_6-4-2-0-0
EJISDPTSPLR_Glycan_5-4-0-0-0	YNQJFSAGNNENIMEAH_Glycan_5-4-1-0-0	YNQJFSAGNNENIMEAH_Glycan_5-4-1-0-0
IPCSQPPQIEHGTIJSSR_Glycan_6-5-1-0-0	KLHINHNJLTESVGPLPK_Glycan_5-6-2-0-3	KLHINHNJLTESVGPLPK_Glycan_5-6-2-0-3
IPCSQPPQIEHGTIJSSR_Glycan_5-4-1-0-1	LHINHNJLTESVGPLPK_Glycan_9-7-0-0-2	LHINHNJLTESVGPLPK_Glycan_9-7-0-0-2
EEQFJSTFR_Glycan_6-3-1-0-1	NJATVHEQVGGPSLTSDLQAQSK_Glycan_4-3-1-0-0	NJATVHEQVGGPSLTSDLQAQSK_Glycan_4-3-1-0-0
EEQFJSTFR_Glycan_4-4-1-0-1	ELHHLQEQJVSNAFLDK_Glycan_6-5-0-0-3	ELHHLQEQJVSNAFLDK_Glycan_6-5-0-0-3
VJMSNHHR_Glycan_10-7-2-0-1	ELHHLQEQJVSNAFLDK_Glycan_5-4-1-0-1	ELHHLQEQJVSNAFLDK_Glycan_5-4-1-0-1
PPQIEHGTIJSSR_Glycan_7-4-2-0-1	ELHHLQEQJVSNAFLDK_Glycan_6-5-1-0-1	ELHHLQEQJVSNAFLDK_Glycan_6-5-1-0-1
JICNLSSICNDSAFFR_Glycan_3-7-0-0-1	ELHHLQEQJVSNAFLDKG_Glycan_5-3-2-0-0	ELHHLQEQJVSNAFLDKG_Glycan_5-3-2-0-0
PVTPIAQJQTTLGSSR_Glycan_5-4-1-0-0	KEHETCLAPELYNGJYSTTQK_Glycan_4-7-0-0-1	KEHETCLAPELYNGJYSTTQK_Glycan_4-7-0-0-1
PVTPIAQJQTTLGSSR_Glycan_5-4-1-0-1	KEHETCLAPELYNGJYSTTQK_Glycan_3-6-0-0-3	KEHETCLAPELYNGJYSTTQK_Glycan_3-6-0-0-3
HEEGHMLJCTCFGQGR_Glycan_4-4-2-0-1	KLHINHNJLTESVGPLPK_Glycan_6-5-0-0-3	KLHINHNJLTESVGPLPK_Glycan_6-5-0-0-3
IPCSQPPQIEHGTIJSSR_Glycan_4-3-1-0-0	SJGSHVLQGR_Glycan_3-7-0-0-3	SJGSHVLQGR_Glycan_3-7-0-0-3
GVNFJVSK_Glycan_5-4-1-0-2	EWEKELHHLQEQJVSNAFLDK_Glycan_4-5-0-0-0	EWEKELHHLQEQJVSNAFLDK_Glycan_4-5-0-0-0
EEQFJSTFR_Glycan_5-4-1-0-0	EEQYJSTYR_Glycan_8-3-0-0-0	EEQYJSTYR_Glycan_8-3-0-0-0
LLGSEAJLTCTLTGLR_Glycan_5-4-0-0-3	HKPEIJSTTHPGADLQENFCR_Glycan_5-6-0-0-1	HKPEIJSTTHPGADLQENFCR_Glycan_5-6-0-0-1
GTAJTTTAGVPCQR_Glycan_5-4-2-0-1	LGJWSAMPSCK_Glycan_4-4-1-0-2	LGJWSAMPSCK_Glycan_4-4-1-0-2
SVTWSESGQJVTAR_Glycan_5-5-1-0-1	YNQJFSAGNNENIMEAH_Glycan_5-3-1-0-0	YNQJFSAGNNENIMEAH_Glycan_5-3-1-0-0
HLVIHJESTCEQLAK_Glycan_4-5-0-0-2	LGJWSAMPSCK_Glycan_3-4-1-0-3	LGJWSAMPSCK_Glycan_3-4-1-0-3
IPCSQPPQIEHGTIJSSR_Glycan_5-4-2-0-0	ELHHLQEQJVSNAFLDK_Glycan_5-4-1-0-0	ELHHLQEQJVSNAFLDK_Glycan_5-4-1-0-0
IPCSQPPQIEHGTIJSSR_Glycan_5-4-2-0-1	ATFGCHDGYSLDGPEEIECTKLGJWSAMPSCK_Glycan_5-4-4-0-0	ATFGCHDGYSLDGPEEIECTKLGJWSAMPSCK_Glycan_5-4-4-0-0
PVTPIAQJQTTLGSSR_Glycan_5-4-0-0-2	ATFGCHDGYSLDGPEEIECTKLGJWSAMPSCK_Glycan_6-7-2-0-0	ATFGCHDGYSLDGPEEIECTKLGJWSAMPSCK_Glycan_6-7-2-0-0
EEQFJSTFR_Glycan_4-3-1-0-1	LGJWSAMPSCK_Glycan_5-5-1-0-2	LGJWSAMPSCK_Glycan_5-5-1-0-2
IPCSQPPQIEHGTIJSSR_Glycan_6-5-2-0-1	YNQJFSAGNNENIMEAH_Glycan_4-4-0-0-2	YNQJFSAGNNENIMEAH_Glycan_4-4-0-0-2
EJISDPTSPLR_Glycan_5-3-0-0-1	LGJWSAMPSCK_Glycan_4-4-1-0-1	LGJWSAMPSCK_Glycan_4-4-1-0-1
FYPQPLLJSSMCLEDSR_Glycan_6-6-0-0-0	LHINHNJLTESVGPLPK_Glycan_7-6-1-0-1	LHINHNJLTESVGPLPK_Glycan_7-6-1-0-1
QEPERJECFLQHKDDNPNLPR_Glycan_6-4-1-0-1	ATFGCHDGYSLDGPEEIECTKLGJWSAMPSCK_Glycan_6-7-0-0-3	ATFGCHDGYSLDGPEEIECTKLGJWSAMPSCK_Glycan_6-7-0-0-3
EHEGAIYPDJTTDFQR_Glycan_6-5-3-0-0	ATFGCHDGYSLDGPEEIECTKLGJWSAMPSCK_Glycan_6-4-2-0-2	ATFGCHDGYSLDGPEEIECTKLGJWSAMPSCK_Glycan_6-4-2-0-2
EEQFJSTFR_Glycan_4-4-1-0-0	JWSLPNR_Glycan_5-4-2-0-1	JWSLPNR_Glycan_5-4-2-0-1
NLFLNHSEJATAK_Glycan_5-4-2-0-0	ELHHLQEQJVSNAFLDK_Glycan_6-5-1-0-0	ELHHLQEQJVSNAFLDK_Glycan_6-5-1-0-0
EHEGAIYPDJTTDFQR_Glycan_6-5-2-0-0	ATFGCHDGYSLDGPEEIECTKLGJWSAMPSCK_Glycan_5-7-1-0-2	ATFGCHDGYSLDGPEEIECTKLGJWSAMPSCK_Glycan_5-7-1-0-2
IPCSQPPQIEHGTIJSSR_Glycan_3-3-1-0-0	KLGJWSAMPSCK_Glycan_7-5-0-0-0	KLGJWSAMPSCK_Glycan_7-5-0-0-0
WJNTGCQALPSQDEGPSK_Glycan_5-4-2-0-0	ATFGCHDGYSLDGPEEIECTKLGJWSAMPSCK_Glycan_5-7-1-0-1	ATFGCHDGYSLDGPEEIECTKLGJWSAMPSCK_Glycan_5-7-1-0-1
TTJLTTCGRPVETASTR_Glycan_4-7-0-0-1	ATFGCHDGYSLDGPEEIECTKLGJWSAMPSCK_Glycan_4-6-2-0-2	ATFGCHDGYSLDGPEEIECTKLGJWSAMPSCK_Glycan_4-6-2-0-2
GLCVJASAVSR_Glycan_5-4-1-0-1	ATFGCHDGYSLDGPEEIECTKLGJWSAMPSCK_Glycan_4-5-2-0-3	ATFGCHDGYSLDGPEEIECTKLGJWSAMPSCK_Glycan_4-5-2-0-3
GLCVJASAVSR_Glycan_10-6-1-0-0	ATFGCHDGYSLDGPEEIECTKLGJWSAMPSCK_Glycan_8-5-1-0-1	ATFGCHDGYSLDGPEEIECTKLGJWSAMPSCK_Glycan_8-5-1-0-1
EHEGAIYPDJTTDFQR_Glycan_5-4-0-0-0	LGJWSAMPSCK_Glycan_3-4-1-0-2	LGJWSAMPSCK_Glycan_3-4-1-0-2
LHEITJETFR_Glycan_5-4-2-0-0	JWSAMPSCK_Glycan_4-5-0-0-3	JWSAMPSCK_Glycan_4-5-0-0-3
CPLLAPLJDTR_Glycan_16-2-0-0-0	LGJWSAMPSCKASCK_Glycan_6-10-0-0-0	LGJWSAMPSCKASCK_Glycan_6-10-0-0-0
PVTPIAQJQTTLGSSR_Glycan_9-7-1-0-0	SYETLYAJGSR_Glycan_5-4-0-0-2	SYETLYAJGSR_Glycan_5-4-0-0-2
PVTPIAQJQTTLGSSR_Glycan_5-4-2-0-0	LGJWSAMPSCK_Glycan_3-5-0-0-3	LGJWSAMPSCK_Glycan_3-5-0-0-3
EJISDPTSPLR_Glycan_5-4-1-0-0	ATFGCHDGYSLDGPEEIECTKLGJWSAMPSCK_Glycan_4-4-0-0-1	ATFGCHDGYSLDGPEEIECTKLGJWSAMPSCK_Glycan_4-4-0-0-1
PVTPIAQJQTTLGSSR_Glycan_5-4-2-0-1	LGJWSAMPSCK_Glycan_7-7-4-0-3	LGJWSAMPSCK_Glycan_7-7-4-0-3
EJISDPTSPLR_Glycan_5-4-1-0-1	ATFGCHDGYSLDGPEEIECTKLGJWSAMPSCK_Glycan_3-4-1-0-0	ATFGCHDGYSLDGPEEIECTKLGJWSAMPSCK_Glycan_3-4-1-0-0
EJISDPTSPLR_Glycan_5-5-1-0-0	ATFGCHDGYSLDGPEEIECTKLGJWSAMPSCK_Glycan_4-5-0-0-1	ATFGCHDGYSLDGPEEIECTKLGJWSAMPSCK_Glycan_4-5-0-0-1
GLJVTLSSTGR_Glycan_10-6-0-0-2	GJWSAMPSCK_Glycan_8-8-5-0-1	GJWSAMPSCK_Glycan_8-8-5-0-1
REJISDPTSPLR_Glycan_6-5-1-0-4	ELHHLQEQJVSNAFLDK_Glycan_5-4-0-0-3	ELHHLQEQJVSNAFLDK_Glycan_5-4-0-0-3
EJISDPTSPLR_Glycan_4-3-0-0-0	LGJWSAMPSCK_Glycan_4-4-0-0-3	LGJWSAMPSCK_Glycan_4-4-0-0-3
ITYSIVQTJCSK_Glycan_5-4-0-0-0	JWSAMPSCK_Glycan_4-5-1-0-3	JWSAMPSCK_Glycan_4-5-1-0-3
SPDVIJGSPISQK_Glycan_5-4-1-0-0	KLHINHNJLTESVGPLPK_Glycan_5-4-1-0-1	KLHINHNJLTESVGPLPK_Glycan_5-4-1-0-1
EHEGAIYPDJTTDFQR_Glycan_6-5-4-0-0	KLHINHNJLTESVGPLPK_Glycan_5-4-0-0-3	KLHINHNJLTESVGPLPK_Glycan_5-4-0-0-3
IPCSQPPQIEHGTIJSSR_Glycan_6-5-3-0-1	LGJWSAMPSCK_Glycan_5-4-0-0-3	LGJWSAMPSCK_Glycan_5-4-0-0-3
EJISDPTSPLR_Glycan_6-3-1-0-0	LGJWSAMPSCK_Glycan_4-4-0-0-4	LGJWSAMPSCK_Glycan_4-4-0-0-4
SVTWSESGQJVTAR_Glycan_5-4-2-0-1	JWSLPNR_Glycan_6-4-1-0-2	JWSLPNR_Glycan_6-4-1-0-2
IPCSQPPQIEHGTIJSSR_Glycan_6-5-3-0-0	TSGAYSJASSTDSASYYPLTGDTR_Glycan_5-4-0-0-0	TSGAYSJASSTDSASYYPLTGDTR_Glycan_5-4-0-0-0
SVTWSESGQJVTAR_Glycan_5-5-2-0-1	KEHETCLAPELYNGJYSTTQK_Glycan_8-7-4-0-0	KEHETCLAPELYNGJYSTTQK_Glycan_8-7-4-0-0
VLJFTTK_Glycan_5-4-1-0-0	EWEKELHHLQEQJVSNAFLDK_Glycan_3-4-0-0-0	EWEKELHHLQEQJVSNAFLDK_Glycan_3-4-0-0-0
IVGGTJSSWGEWPWQVSLQVK_Glycan_4-3-1-0-1	KLGJWSAMPSCK_Glycan_5-3-1-0-1	KLGJWSAMPSCK_Glycan_5-3-1-0-1
EJISDPTSPLR_Glycan_5-3-1-0-0	LHINHNJLTESVGPLPK_Glycan_6-5-1-0-1	LHINHNJLTESVGPLPK_Glycan_6-5-1-0-1
EJISDPTSPLR_Glycan_5-3-1-0-1	LHINHNJLTESVGPLPK_Glycan_6-5-0-0-3	LHINHNJLTESVGPLPK_Glycan_6-5-0-0-3
PVTPIAQJQTTLGSSR_Glycan_6-5-3-0-0	GJWSAMPSCK_Glycan_3-7-0-0-1	GJWSAMPSCK_Glycan_3-7-0-0-1
DGSDSIGASJFTGAK_Glycan_5-4-1-0-0	ATFGCHDGYSLDGPEEIECTKLGJWSAMPSCK_Glycan_5-7-0-0-3	ATFGCHDGYSLDGPEEIECTKLGJWSAMPSCK_Glycan_5-7-0-0-3
HEGAIYPDJTTDFQR_Glycan_6-3-0-0-0	ATFGCHDGYSLDGPEEIECTKLGJWSAMPSCK_Glycan_6-7-1-0-0	ATFGCHDGYSLDGPEEIECTKLGJWSAMPSCK_Glycan_6-7-1-0-0
EHEGAIYPDJTTDFQR_Glycan_6-5-1-0-2	NJATVHEQVGGPSLTSDLQAQSK_Glycan_5-4-2-0-0	NJATVHEQVGGPSLTSDLQAQSK_Glycan_5-4-2-0-0
EHEGAIYPDJTTDFQR_Glycan_6-5-3-0-1	TPLTAJITK_Glycan_4-5-0-0-3	TPLTAJITK_Glycan_4-5-0-0-3
EHEGAIYPDJTTDFQR_Glycan_5-4-1-0-2	LGJWSAMPSCK_Glycan_3-4-1-0-1	LGJWSAMPSCK_Glycan_3-4-1-0-1
EHEGAIYPDJTTDFQR_Glycan_6-5-0-0-3	TPLTAJITK_Glycan_9-4-0-0-0	TPLTAJITK_Glycan_9-4-0-0-0
EHEGAIYPDJTTDFQR_Glycan_6-5-1-0-1	MVSHHJLTTGATLIN_Glycan_5-4-2-0-0	MVSHHJLTTGATLIN_Glycan_5-4-2-0-0
VQPFJVTQGK_Glycan_5-4-2-0-0	YHIYEJGTLQINR_Glycan_5-3-1-0-2	YHIYEJGTLQINR_Glycan_5-3-1-0-2
GLCVJASAVSR_Glycan_5-4-2-0-1	QHWSAQTPHTHJR_Glycan_5-3-0-0-0	QHWSAQTPHTHJR_Glycan_5-3-0-0-0
EHEGAIYPDJTTDF_Glycan_3-4-0-0-3	CGJCSLTTLK_Glycan_4-4-2-0-1	CGJCSLTTLK_Glycan_4-4-2-0-1
EHEGAIYPDJTTDFQR_Glycan_5-4-1-0-1	KCGJCSLTTLKDEDFCK_Glycan_6-4-0-0-2	KCGJCSLTTLKDEDFCK_Glycan_6-4-0-0-2
HKPEIJSTTHPGADLQENFCR_Glycan_5-4-1-0-0	VEYYNDSJGSHVLQGR_Glycan_3-6-0-0-1	VEYYNDSJGSHVLQGR_Glycan_3-6-0-0-1
REJISDPTSPLR_Glycan_13-2-0-0-0	FQQJASSMCVPDQDTAIR_Glycan_6-5-0-0-1	FQQJASSMCVPDQDTAIR_Glycan_6-5-0-0-1
EJISDPTSPLR_Glycan_4-3-1-0-1	LHINHNJLTESVGPLPK_Glycan_5-4-1-0-1	LHINHNJLTESVGPLPK_Glycan_5-4-1-0-1
EJISDPTSPLR_Glycan_5-7-1-0-1	LHINHNJLTESVGPLPK_Glycan_8-7-2-0-1	LHINHNJLTESVGPLPK_Glycan_8-7-2-0-1
QQQHLFGSJVTDCSGN_Glycan_6-4-1-0-1	HNJLTESVGPLPK_Glycan_5-5-2-0-1	HNJLTESVGPLPK_Glycan_5-5-2-0-1
EHEGAIYPDJTTDFQR_Glycan_4-3-0-0-1	FQQJASSMCVPDQDTAIR_Glycan_5-4-1-0-0	FQQJASSMCVPDQDTAIR_Glycan_5-4-1-0-0
HPNSPLDEEJLTQENQDR_Glycan_6-5-2-0-1	GLTFQQJASSMCVPDQDTAIR_Glycan_5-5-2-0-0	GLTFQQJASSMCVPDQDTAIR_Glycan_5-5-2-0-0
ITYSIVQTJCSK_Glycan_6-5-1-0-1	HYTJSSQDVTVPCR_Glycan_4-7-1-0-3	HYTJSSQDVTVPCR_Glycan_4-7-1-0-3
LAGKPTHVJVSVVMAEVDGTC_Glycan_4-5-0-0-1	LHINHNJLTESVGPLPK_Glycan_6-4-1-0-0	LHINHNJLTESVGPLPK_Glycan_6-4-1-0-0
EHEGAIYPDJTTDFQR_Glycan_6-5-1-0-0	GLJVTLSSTGR_Glycan_7-5-2-0-1	GLJVTLSSTGR_Glycan_7-5-2-0-1
SRYPHKPEIJSTTHPGADLQENFCR_Glycan_5-4-0-0-0	SWPAVGJCSSALR_Glycan_5-4-0-0-1	SWPAVGJCSSALR_Glycan_5-4-0-0-1
EJISDPTSPLR_Glycan_5-4-2-0-1	ELHHLQEQJVSNAFLDK_Glycan_6-5-2-0-2	ELHHLQEQJVSNAFLDK_Glycan_6-5-2-0-2
EHEGAIYPDJTTDFQR_Glycan_5-4-1-0-0	GLTFQQJASSMCVPDQDTAIR_Glycan_5-6-1-0-2	GLTFQQJASSMCVPDQDTAIR_Glycan_5-6-1-0-2
LJDTLDYECHD_Glycan_5-4-2-0-0	GLTFQQJASSMCVPDQDTAIR_Glycan_5-6-2-0-0	GLTFQQJASSMCVPDQDTAIR_Glycan_5-6-2-0-0
EHEGAIYPDJTTDFQR_Glycan_4-3-1-0-1	ELHHLQEQJVSNAFLDK_Glycan_6-5-2-0-1	ELHHLQEQJVSNAFLDK_Glycan_6-5-2-0-1
EJISDPTSPLR_Glycan_5-4-2-0-0	SWPAVGJCSSALR_Glycan_5-4-0-0-0	SWPAVGJCSSALR_Glycan_5-4-0-0-0
ITYSIVQTJCSK_Glycan_6-5-1-0-0	YHIYEJGTLQINR_Glycan_3-4-0-0-0	YHIYEJGTLQINR_Glycan_3-4-0-0-0
EHEGAIYPDJTTDFQR_Glycan_4-3-0-0-0	JHSCSEGQISIFR_Glycan_5-4-2-0-1	JHSCSEGQISIFR_Glycan_5-4-2-0-1
TPEIJNSSGLSLSYGPVSPIIR_Glycan_4-3-0-0-1	JHSCSEGQISIFR_Glycan_5-4-1-0-2	JHSCSEGQISIFR_Glycan_5-4-1-0-2
EJISDPTSPLR_Glycan_4-3-1-0-0	EWEKELHHLQEQJVSNAFLDK_Glycan_3-4-1-0-1	EWEKELHHLQEQJVSNAFLDK_Glycan_3-4-1-0-1
SPDVIJGSPISQK_Glycan_5-4-2-0-0	ELHHLQEQJVSNAFLDK_Glycan_6-5-1-0-2	ELHHLQEQJVSNAFLDK_Glycan_6-5-1-0-2
ITYSIVQTJCSK_Glycan_5-4-1-0-0	JHSCSEGQISIFR_Glycan_6-4-1-0-1	JHSCSEGQISIFR_Glycan_6-4-1-0-1
QSVPAHFVALJGSK_Glycan_6-2-0-0-0	JHSCSEGQISIFR_Glycan_5-4-2-0-0	JHSCSEGQISIFR_Glycan_5-4-2-0-0
GAIYPDJTTDFQR_Glycan_3-2-0-0-1	NJATVHEQVGGPSLTSDLQAQSK_Glycan_5-4-1-0-2	NJATVHEQVGGPSLTSDLQAQSK_Glycan_5-4-1-0-2
EHEGAIYPDJTTDFQR_Glycan_4-3-1-0-0	JATVHEQVGGPSLTSDLQAQSK_Glycan_5-6-1-0-0	JATVHEQVGGPSLTSDLQAQSK_Glycan_5-6-1-0-0
ALSHLALGAQJHTLQR_Glycan_5-4-2-0-0	LGACJDTLQQLMEVFK_Glycan_3-2-0-0-1	LGACJDTLQQLMEVFK_Glycan_3-2-0-0-1
PPQIEHGTIJSSR_Glycan_7-6-0-0-3	EWEKELHHLQEQJVSNAFLDK_Glycan_4-6-1-0-2	EWEKELHHLQEQJVSNAFLDK_Glycan_4-6-1-0-2
PLEGJSTVTGQPR_Glycan_5-2-0-0-0	SDGLESJSSTQFEVK_Glycan_5-6-0-0-0	SDGLESJSSTQFEVK_Glycan_5-6-0-0-0
LQGVPHVGAJVTLSCQSPR_Glycan_6-7-2-0-1	SDGLESJSSTQFEVK_Glycan_4-6-0-0-1	SDGLESJSSTQFEVK_Glycan_4-6-0-0-1
EHEGAIYPDJTTDFQR_Glycan_6-5-2-0-2	NJNTQHSSLFMLNEVK_Glycan_4-2-0-0-0	NJNTQHSSLFMLNEVK_Glycan_4-2-0-0-0
SRYPHKPEIJSTTHPGADLQENFCR_Glycan_5-4-1-0-1	EWEKELHHLQEQJVSNAFLDK_Glycan_6-11-0-0-0	EWEKELHHLQEQJVSNAFLDK_Glycan_6-11-0-0-0
FQQJASSMCVPDQDTAIR_Glycan_5-5-0-0-2	ELHHLQEQJVSNAFLDKGEFYIGSK_Glycan_8-6-0-0-3	ELHHLQEQJVSNAFLDKGEFYIGSK_Glycan_8-6-0-0-3
SHEIWTHSCPQSPGJGTDASH_Glycan_3-5-1-0-1	ELHHLQEQJVSNAFLDK_Glycan_6-4-1-0-4	ELHHLQEQJVSNAFLDK_Glycan_6-4-1-0-4
SRYPHKPEIJSTTHPGADLQENFCR_Glycan_5-4-1-0-0	ELHHLQEQJVSNAFLDK_Glycan_7-5-1-0-1	ELHHLQEQJVSNAFLDK_Glycan_7-5-1-0-1
SRYPHKPEIJSTTHPGADLQENFCR_Glycan_5-4-0-0-2	LHINHNJLTESVGPLPK_Glycan_7-6-2-0-1	LHINHNJLTESVGPLPK_Glycan_7-6-2-0-1
EHEGAIYPDJTTDFQR_Glycan_6-5-2-0-1	ELHHLQEQJVSNAFLDK_Glycan_6-4-1-0-2	ELHHLQEQJVSNAFLDK_Glycan_6-4-1-0-2
DGSDSIGASJFTGAK_Glycan_5-4-2-0-0	EWEKELHHLQEQJVSNAFLDK_Glycan_4-6-0-0-0	EWEKELHHLQEQJVSNAFLDK_Glycan_4-6-0-0-0
ITYSIVQTJCSK_Glycan_6-5-2-0-0	KEHETCLAPELYNGJYSTTQK_Glycan_5-4-1-0-2	KEHETCLAPELYNGJYSTTQK_Glycan_5-4-1-0-2
HPNSPLDEEJLTQENQDR_Glycan_6-5-3-0-1	EWEKELHHLQEQJVSNAFLDK_Glycan_4-5-1-0-0	EWEKELHHLQEQJVSNAFLDK_Glycan_4-5-1-0-0
LAGKPTHVJVSVVMAEVDGTC_Glycan_5-6-1-0-0	EWEKELHHLQEQJVSNAFLDK_Glycan_3-6-0-0-2	EWEKELHHLQEQJVSNAFLDK_Glycan_3-6-0-0-2
LAGKPTHVJVSVVMAEVDGTC_Glycan_5-5-1-0-0	ELHHLQEQJVSNAFLDK_Glycan_5-4-2-0-0	ELHHLQEQJVSNAFLDK_Glycan_5-4-2-0-0
EHEGAIYPDJTTDFQR_Glycan_5-4-2-0-1	FJSSYLQGTNQITGR_Glycan_5-4-1-0-0	FJSSYLQGTNQITGR_Glycan_5-4-1-0-0
EHEGAIYPDJTTDFQR_Glycan_5-4-2-0-0	ELHHLQEQJVSNAFLDK_Glycan_6-4-1-0-3	ELHHLQEQJVSNAFLDK_Glycan_6-4-1-0-3
EHEGAIYPDJTTDFQR_Glycan_5-4-0-0-2	LQEQJVSNAFLDK_Glycan_5-2-0-0-1	LQEQJVSNAFLDK_Glycan_5-2-0-0-1
FJDTEVLQR_Glycan_5-4-1-0-0	ELHHLQEQJVSNAFLDK_Glycan_6-5-0-0-2	ELHHLQEQJVSNAFLDK_Glycan_6-5-0-0-2
KHYTJSSQDVTVPCR_Glycan_8-7-0-0-1	ELHHLQEQJVSNAFLDK_Glycan_7-5-1-0-2	ELHHLQEQJVSNAFLDK_Glycan_7-5-1-0-2
KLHINHNJLTESVGPLPK_Glycan_6-5-0-0-1	EWEKELHHLQEQJVSNAFLDK_Glycan_3-4-1-0-0	EWEKELHHLQEQJVSNAFLDK_Glycan_3-4-1-0-0
HKPEIJSTTHPGADLQENFCR_Glycan_5-4-2-0-0	EGHFYYJISEVK_Glycan_6-5-1-0-1	EGHFYYJISEVK_Glycan_6-5-1-0-1
LADVEDLIQQQISJDTVSPR_Glycan_4-5-2-0-0	DIVEYYNDSJGSHVLQGR_Glycan_5-4-1-0-0	DIVEYYNDSJGSHVLQGR_Glycan_5-4-1-0-0
ITYSIVQTJCSK_Glycan_7-5-0-0-3	ELHHLQEQJVSNAFLDKGEFYIGSKYK_Glycan_9-4-0-0-1	ELHHLQEQJVSNAFLDKGEFYIGSKYK_Glycan_9-4-0-0-1
EHEGAIYPDJTTDFQR_Glycan_5-4-2-0-2	FJSSYLQGTNQITGR_Glycan_5-4-0-0-0	FJSSYLQGTNQITGR_Glycan_5-4-0-0-0
LAGKPTHVJVSVVMAEVDGTC_Glycan_4-6-0-0-1	HHLQEQJVSNAFLDK_Glycan_3-5-0-0-0	HHLQEQJVSNAFLDK_Glycan_3-5-0-0-0
VLJFTTK_Glycan_5-4-2-0-0	ELHHLQEQJVSNAFLDKGEFYIGSK_Glycan_8-5-1-0-1	ELHHLQEQJVSNAFLDKGEFYIGSK_Glycan_8-5-1-0-1
QEPERJECFLQHKDDNPNLPR_Glycan_5-4-1-0-0	ELHHLQEQJVSNAFLDK_Glycan_5-4-2-0-1	ELHHLQEQJVSNAFLDK_Glycan_5-4-2-0-1
CLNGJWTEPPQCK_Glycan_5-4-1-0-0	ELHHLQEQJVSNAFLDK_Glycan_6-5-2-0-0	ELHHLQEQJVSNAFLDK_Glycan_6-5-2-0-0
PDJTTDFQR_Glycan_9-7-0-0-2	ELHHLQEQJVSNAFLDKGEFY_Glycan_6-4-0-0-0	ELHHLQEQJVSNAFLDKGEFY_Glycan_6-4-0-0-0
GLJVTLSSTGR_Glycan_5-4-1-0-0	KVSCPIMPCSJATVPDGECCPR_Glycan_5-4-2-0-1	KVSCPIMPCSJATVPDGECCPR_Glycan_5-4-2-0-1
GLJVTLSSTGR_Glycan_5-4-1-0-1	ELHHLQEQJVSNAFLD_Glycan_3-3-0-0-2	ELHHLQEQJVSNAFLD_Glycan_3-3-0-0-2
PTHVJVSVVMAEVDGTC_Glycan_6-6-0-0-0	LGJWSAMPSCK_Glycan_4-4-2-0-1	LGJWSAMPSCK_Glycan_4-4-2-0-1
LAGKPTHVJVSVVMAEVDGTC_Glycan_5-5-0-0-0	AFNALGSEJR_Glycan_7-4-0-0-3	AFNALGSEJR_Glycan_7-4-0-0-3
KVJASVPR_Glycan_5-4-2-0-2	ELHHLQEQJVSNAFLDKGEFYIGSK_Glycan_7-5-1-0-2	ELHHLQEQJVSNAFLDKGEFYIGSK_Glycan_7-5-1-0-2
KLHINHNJLTESVGPLPK_Glycan_8-7-1-0-1	QLHVEHDGESCSJSSHQQILETGEGSPSLK_Glycan_6-5-2-0-3	QLHVEHDGESCSJSSHQQILETGEGSPSLK_Glycan_6-5-2-0-3
ITYSIVQTJCSK_Glycan_5-4-2-0-0	QLHVEHDGESCSJSSHQQILETGEGSPSLK_Glycan_6-5-2-0-2	QLHVEHDGESCSJSSHQQILETGEGSPSLK_Glycan_6-5-2-0-2
KLHINHNJLTESVGPLPK_Glycan_5-4-0-0-1	QLHVEHDGESCSJSSHQQILETGEGSPSLK_Glycan_6-5-3-0-1	QLHVEHDGESCSJSSHQQILETGEGSPSLK_Glycan_6-5-3-0-1
EHEGAIYPDJTTDFQR_Glycan_3-3-1-0-0	QLHVEHDGESCSJSSHQQILETGEGSPSLK_Glycan_9-7-0-0-1	QLHVEHDGESCSJSSHQQILETGEGSPSLK_Glycan_9-7-0-0-1
PDJTTDFQR_Glycan_10-7-0-0-0	QLHVEHDGESCSJSSHQQILETGEGSPSLK_Glycan_9-7-0-0-0	QLHVEHDGESCSJSSHQQILETGEGSPSLK_Glycan_9-7-0-0-0
EHEGAIYPDJTTD_Glycan_4-7-2-0-0	QLHVEHDGESCSJSSHQQILETGEGSPSLK_Glycan_7-5-2-0-1	QLHVEHDGESCSJSSHQQILETGEGSPSLK_Glycan_7-5-2-0-1
SQILEGLGFJLTELSESDVHR_Glycan_3-5-1-0-2	AFNALGSEJR_Glycan_6-4-1-0-2	AFNALGSEJR_Glycan_6-4-1-0-2
ITYSIVQTJCSK_Glycan_4-3-1-0-0	ELHHLQEQJVSNAFLDKGEFYIGSKYK_Glycan_8-4-1-0-0	ELHHLQEQJVSNAFLDKGEFYIGSKYK_Glycan_8-4-1-0-0
JLSSLESVQLDHNQLETLPGDVFGALPR_Glycan_10-8-0-0-3	GLTFQQJASSM_Glycan_4-5-0-0-4	GLTFQQJASSM_Glycan_4-5-0-0-4
YPHKPEIJSTTHPGADLQENFCR_Glycan_5-4-0-0-0	QLHVEHDGESCSJSSHQQILETGEGSPSLK_Glycan_6-5-2-0-4	QLHVEHDGESCSJSSHQQILETGEGSPSLK_Glycan_6-5-2-0-4
HKPEIJSTTHPGADLQENFCR_Glycan_5-6-0-0-0	TFQQJASSMCVPDQDTAIR_Glycan_5-5-1-0-1	TFQQJASSMCVPDQDTAIR_Glycan_5-5-1-0-1
QQQHLFGSJVTDC_Glycan_6-4-1-0-1	VYSGILJQSEIK_Glycan_5-4-0-0-0	VYSGILJQSEIK_Glycan_5-4-0-0-0
QQQHLFGSJVTD_Glycan_6-4-1-0-1	GLTFQQJASSM_Glycan_4-5-1-0-2	GLTFQQJASSM_Glycan_4-5-1-0-2
VELEDFNGJR_Glycan_5-4-1-0-1	TPJKTEDTIFLR_Glycan_6-5-3-0-0	TPJKTEDTIFLR_Glycan_6-5-3-0-0
YPHKPEIJSTTHPGADLQENFCR_Glycan_4-6-2-0-0	ADANPPATEYHWTTLJGSLPK_Glycan_6-7-3-0-4	ADANPPATEYHWTTLJGSLPK_Glycan_6-7-3-0-4
SRYPHKPEIJSTTHPGADLQENFCR_Glycan_5-4-1-0-2	ELHHLQEQJVSNAFLDK_Glycan_3-5-1-0-3	ELHHLQEQJVSNAFLDK_Glycan_3-5-1-0-3
SQEQLAQVAAJATK_Glycan_5-4-1-0-2	QLHVEHDGESCSJSSHQQILETGEGSPSLK_Glycan_6-5-3-0-0	QLHVEHDGESCSJSSHQQILETGEGSPSLK_Glycan_6-5-3-0-0
NJATVHEQVGGPSLTSDLQAQSK_Glycan_5-4-2-0-0	AHLJVSGIPC_Glycan_5-4-2-0-0	AHLJVSGIPC_Glycan_5-4-2-0-0
KVJASVPR_Glycan_5-5-1-0-4	LHINHNJLTESVGPLPK_Glycan_6-5-2-0-1	LHINHNJLTESVGPLPK_Glycan_6-5-2-0-1
SQEQLAQVAAJATK_Glycan_5-4-2-0-0	QQQHLFGSJVTDCS_Glycan_5-4-1-0-2	QQQHLFGSJVTDCS_Glycan_5-4-1-0-2
EHEGAIYPDJTTDFQR_Glycan_6-5-3-0-2	NYHQPAILJSSALR_Glycan_5-4-0-0-3	NYHQPAILJSSALR_Glycan_5-4-0-0-3
ITYSIVQTJCSK_Glycan_7-5-2-0-2	SIQMTJQTFSTVENLKPNTSYEFQVKPK_Glycan_3-6-0-0-5	SIQMTJQTFSTVENLKPNTSYEFQVKPK_Glycan_3-6-0-0-5
KLHINHNJLTESVGPLPK_Glycan_7-6-1-0-1	QQQHLFGSJVTDCSG_Glycan_5-3-2-0-1	QQQHLFGSJVTDCSG_Glycan_5-3-2-0-1
LQEQJVSNAFLDKGEFYIGSK_Glycan_5-4-3-0-3	QLHVEHDGESCSJSSHQQILETGEGSPSLK_Glycan_7-5-1-0-3	QLHVEHDGESCSJSSHQQILETGEGSPSLK_Glycan_7-5-1-0-3
KLGJWSAMPSCK_Glycan_6-4-0-0-0	KLHINHNJLTESVGPLPK_Glycan_7-5-1-0-1	KLHINHNJLTESVGPLPK_Glycan_7-5-1-0-1
ITYSIVQTJCSK_Glycan_6-5-3-0-0	GLTFQQJASSMCVPDQDTAIR_Glycan_6-4-0-0-0	GLTFQQJASSMCVPDQDTAIR_Glycan_6-4-0-0-0
EHEGAIYPDJTTDFQR_Glycan_7-6-3-0-1	RGLTFQQJASSMCVPDQDTAIR_Glycan_8-2-0-0-1	RGLTFQQJASSMCVPDQDTAIR_Glycan_8-2-0-0-1
EHEGAIYPDJTTDFQR_Glycan_6-5-3-0-3	GLESJSSTQFEVK_Glycan_5-7-0-0-0	GLESJSSTQFEVK_Glycan_5-7-0-0-0
KVJASVPR_Glycan_5-5-1-0-3	GLTFQQJASSMCVPDQDTAIR_Glycan_7-5-0-0-1	GLTFQQJASSMCVPDQDTAIR_Glycan_7-5-0-0-1
VASVININPJTTHSTGSCR_Glycan_5-4-2-0-0	FQQJASSMCVPDQDTAIR_Glycan_5-4-0-0-5	FQQJASSMCVPDQDTAIR_Glycan_5-4-0-0-5
ITYSIVQTJCSK_Glycan_6-5-3-0-1	GLTFQQJASSMCVPDQDTAIR_Glycan_6-4-1-0-0	GLTFQQJASSMCVPDQDTAIR_Glycan_6-4-1-0-0
LNGJWTEPPQCK_Glycan_4-7-1-0-0	GLTFQQJASSMCVPDQDTAIR_Glycan_8-5-0-0-0	GLTFQQJASSMCVPDQDTAIR_Glycan_8-5-0-0-0
SRYPHKPEIJSTTHPGADLQENFCR_Glycan_5-4-2-0-1	GLTFQQJASSMCVPDQDTAIR_Glycan_6-4-0-0-2	GLTFQQJASSMCVPDQDTAIR_Glycan_6-4-0-0-2
JLSSLESVQLDHNQLETLPGDVFGALPR_Glycan_9-8-2-0-5	GLTFQQJASSMCVPDQDTAIR_Glycan_7-4-0-0-1	GLTFQQJASSMCVPDQDTAIR_Glycan_7-4-0-0-1
YPHKPEIJSTTHPGADLQENFCR_Glycan_7-5-0-0-2	LTFQQJASSMCVPDQDTAIR_Glycan_6-3-1-0-2	LTFQQJASSMCVPDQDTAIR_Glycan_6-3-1-0-2
SRYPHKPEIJSTTHPGADLQENFCR_Glycan_5-4-2-0-0	SDGLESJSSTQFEVK_Glycan_4-6-0-0-0	SDGLESJSSTQFEVK_Glycan_4-6-0-0-0
KLHINHNJLTESVGPLPK_Glycan_6-5-1-0-1	FQQJASSMCVPDQDTAIR_Glycan_4-7-0-0-2	FQQJASSMCVPDQDTAIR_Glycan_4-7-0-0-2
QEPERJECFLQHKDDNPNLPR_Glycan_5-4-2-0-0	TFQQJASSMCVPDQDTAIR_Glycan_4-5-1-0-2	TFQQJASSMCVPDQDTAIR_Glycan_4-5-1-0-2
SRYPHKPEIJSTTHPGADLQENFCR_Glycan_4-4-2-0-3	JATVHEQVGGPSLTSDLQAQSK_Glycan_4-7-0-0-0	JATVHEQVGGPSLTSDLQAQSK_Glycan_4-7-0-0-0
LAGKPTHVJVSVVMAEVDGTC_Glycan_5-5-2-0-0	FQQJASSMCVPDQDTAIR_Glycan_5-7-0-0-1	FQQJASSMCVPDQDTAIR_Glycan_5-7-0-0-1
QEPERJECFLQHKDDNPNLPR_Glycan_5-4-1-0-2	LHINHNJLTESVGPLPK_Glycan_7-5-1-0-2	LHINHNJLTESVGPLPK_Glycan_7-5-1-0-2
LAGKPTHVJVSVVMAEVDGTC_Glycan_5-6-2-0-0	LHINHNJLTESVGPLPK_Glycan_5-4-2-0-1	LHINHNJLTESVGPLPK_Glycan_5-4-2-0-1
PDJTTDFQR_Glycan_10-8-1-0-2	QQQHLFGSJVTDC_Glycan_6-4-0-0-3	QQQHLFGSJVTDC_Glycan_6-4-0-0-3
EHEGAIYPDJTTD_Glycan_8-4-1-0-1	NJATVHEQVGGPSLTSDLQAQSK_Glycan_4-5-0-0-2	NJATVHEQVGGPSLTSDLQAQSK_Glycan_4-5-0-0-2
CLNGJWTEPPQCK_Glycan_5-4-2-0-0	LQGVPHVGAJVTLSCQSPR_Glycan_4-4-2-0-2	LQGVPHVGAJVTLSCQSPR_Glycan_4-4-2-0-2
FJDTEVLQR_Glycan_5-4-2-0-0	QQQHLFGSJVTDCSGN_Glycan_7-4-0-0-0	QQQHLFGSJVTDCSGN_Glycan_7-4-0-0-0
NJATVHEQVGGPSLTSDLQAQSK_Glycan_5-4-0-0-0	LTFQQJASSMCVPDQDTAIR_Glycan_5-4-1-0-3	LTFQQJASSMCVPDQDTAIR_Glycan_5-4-1-0-3
EEVMCLNGJWTEPPQCK_Glycan_8-6-0-0-1	QQQHLFGSJVT_Glycan_6-4-1-0-3	QQQHLFGSJVT_Glycan_6-4-1-0-3
KLHINHNJLTESVGPLPK_Glycan_6-4-1-0-1	VYKPSAGJNSLYR_Glycan_6-7-0-0-4	VYKPSAGJNSLYR_Glycan_6-7-0-0-4
KVJASVPR_Glycan_9-7-2-0-3	VYKPSAGJNSLYR_Glycan_5-7-0-0-5	VYKPSAGJNSLYR_Glycan_5-7-0-0-5
JECFLQHKDDNPNLPR_Glycan_4-7-2-0-1	QQQHLFGSJVTD_Glycan_5-4-2-0-0	QQQHLFGSJVTD_Glycan_5-4-2-0-0
HKPEIJSTTHPGADLQENFCR_Glycan_5-6-1-0-0	QQQHLFGSJVT_Glycan_6-6-0-0-1	QQQHLFGSJVT_Glycan_6-6-0-0-1
KIJSSLQLPDR_Glycan_8-8-0-0-4	CIQAJYSLMENGK_Glycan_6-5-2-0-2	CIQAJYSLMENGK_Glycan_6-5-2-0-2
KLGJWSAMPSCK_Glycan_7-6-0-0-6	AQNJGSNFQLEEISR_Glycan_5-4-2-0-0	AQNJGSNFQLEEISR_Glycan_5-4-2-0-0
EHEGAIYPDJTTDF_Glycan_3-7-0-0-2	HYTJSSQDVTVPCR_Glycan_3-4-1-0-1	HYTJSSQDVTVPCR_Glycan_3-4-1-0-1
KVSJVSCQASVSR_Glycan_7-6-2-0-3	AFNAQNJGSNFQLEEISR_Glycan_7-3-0-0-1	AFNAQNJGSNFQLEEISR_Glycan_7-3-0-0-1
LADVEDLIQQQISJDTVSPR_Glycan_7-4-1-0-2	VVHAAKAALAAFNAQNJGSNFQLEEISR_Glycan_5-4-2-0-0	VVHAAKAALAAFNAQNJGSNFQLEEISR_Glycan_5-4-2-0-0
YPHKPEIJSTTHPGADLQENFCR_Glycan_5-4-1-0-0	AAFNAQNJGSNFQLEEISR_Glycan_5-4-0-0-2	AAFNAQNJGSNFQLEEISR_Glycan_5-4-0-0-2
PHKPEIJSTTHPGADLQENFCR_Glycan_6-4-0-0-2	JCTSYGVLDISK_Glycan_4-6-2-0-4	JCTSYGVLDISK_Glycan_4-6-2-0-4
KLHINHNJLTESVGPLPK_Glycan_5-4-1-0-1	QQQHLFGSJVTDCSG_Glycan_6-4-0-0-2	QQQHLFGSJVTDCSG_Glycan_6-4-0-0-2
PHKPEIJSTTHPGADLQENFCR_Glycan_4-4-0-0-2	IRDTFVJASR_Glycan_8-7-0-0-1	IRDTFVJASR_Glycan_8-7-0-0-1
LGJWSAMPSCKASCK_Glycan_5-4-2-0-0	AATCINPLJGSVCER_Glycan_6-4-0-0-3	AATCINPLJGSVCER_Glycan_6-4-0-0-3
KPSAGJNSLYR_Glycan_6-2-0-0-0	KLHINHNJLTESVGPLPK_Glycan_7-4-0-0-2	KLHINHNJLTESVGPLPK_Glycan_7-4-0-0-2
GLJVTLSSTGR_Glycan_5-4-2-0-0	LHINHNJLTESVGPLPK_Glycan_6-4-1-0-2	LHINHNJLTESVGPLPK_Glycan_6-4-1-0-2
AENQAJVTCQVSNFYPR_Glycan_6-3-0-0-0	HKPEIJSTTHPGADLQENFCR_Glycan_4-7-0-0-3	HKPEIJSTTHPGADLQENFCR_Glycan_4-7-0-0-3
NPVGLIGAEJATGETDPSHSK_Glycan_6-5-2-0-1	KLHINHNJLTESVGPLPK_Glycan_6-4-1-0-1	KLHINHNJLTESVGPLPK_Glycan_6-4-1-0-1
ELHHLQEQJVSNAFLDK_Glycan_5-4-1-0-2	LTFQQJASSMCVPDQDTAIR_Glycan_5-4-0-0-5	LTFQQJASSMCVPDQDTAIR_Glycan_5-4-0-0-5
LAGKPTHVJVSVVMAEVDGTC_Glycan_4-6-1-0-1	KEGYSJISYIVVNHQGISSR_Glycan_6-3-0-0-1	KEGYSJISYIVVNHQGISSR_Glycan_6-3-0-0-1
LAGKPTHVJVSVVMAEVDGTC_Glycan_4-6-0-0-3	LHVGNYJGTAGDALR_Glycan_8-3-0-0-0	LHVGNYJGTAGDALR_Glycan_8-3-0-0-0
GLTFQQJASSMCVPDQDTAIR_Glycan_3-4-1-0-3	SDGLESJSSTQFEVK_Glycan_3-7-0-0-2	SDGLESJSSTQFEVK_Glycan_3-7-0-0-2
GLJVTLSSTGR_Glycan_4-3-1-0-0	VEYYNDSJGSHVLQGR_Glycan_3-6-0-0-4	VEYYNDSJGSHVLQGR_Glycan_3-6-0-0-4
GLTFQQJASSMCVPDQDTAIR_Glycan_5-5-0-0-0	RGLTFQQJASSMCVPDQDTAIR_Glycan_3-5-0-0-3	RGLTFQQJASSMCVPDQDTAIR_Glycan_3-5-0-0-3
GLTFQQJASSMCVPDQDTAIR_Glycan_5-6-0-0-0	KJQSVNVFLGH_Glycan_6-4-1-0-0	KJQSVNVFLGH_Glycan_6-4-1-0-0
GLJVTLSSTGR_Glycan_6-5-1-0-4	CPPPPQIPNSHJMTTTLNYR_Glycan_8-2-0-0-1	CPPPPQIPNSHJMTTTLNYR_Glycan_8-2-0-0-1
RGLTFQQJASSMCVPDQDTAIR_Glycan_6-3-1-0-0	LTFQQJASSMCVPDQDTAIR_Glycan_5-4-1-0-4	LTFQQJASSMCVPDQDTAIR_Glycan_5-4-1-0-4
NPVGLIGAEJATGETDPSHSK_Glycan_6-5-1-0-3	GLTFQQJASSMCVPDQDTAIR_Glycan_6-5-0-0-3	GLTFQQJASSMCVPDQDTAIR_Glycan_6-5-0-0-3
CGJCSLTTLKDEDFCKR_Glycan_5-4-2-0-0	FJSSYLQGTNQITGR_Glycan_3-7-0-0-0	FJSSYLQGTNQITGR_Glycan_3-7-0-0-0
GLJVTLSSTGR_Glycan_3-3-1-0-0	AATCINPLJGSVCER_Glycan_5-4-2-0-0	AATCINPLJGSVCER_Glycan_5-4-2-0-0
KFVQGJSTEVACHPGYGLPK_Glycan_5-4-2-0-0	GLTFQQJASSMCVPDQDTAIR_Glycan_7-4-0-0-2	GLTFQQJASSMCVPDQDTAIR_Glycan_7-4-0-0-2
QQJASSMCVPDQDTAIR_Glycan_5-3-0-0-0	FJSSYLQGTNQITGR_Glycan_5-4-0-0-2	FJSSYLQGTNQITGR_Glycan_5-4-0-0-2
JATLDQITGK_Glycan_3-5-1-0-3	LTFQQJASSMCVPDQDTAIR_Glycan_8-5-0-0-0	LTFQQJASSMCVPDQDTAIR_Glycan_8-5-0-0-0
JHSCSEGQISIFR_Glycan_5-4-0-0-0	FQQJASSMCVPDQDTAIR_Glycan_6-2-0-0-0	FQQJASSMCVPDQDTAIR_Glycan_6-2-0-0-0
NPVGLIGAEJATGETDPSHSK_Glycan_6-5-2-0-0	LHINHNJLTESVGPLPK_Glycan_5-4-0-0-3	LHINHNJLTESVGPLPK_Glycan_5-4-0-0-3
VMKVLJFTTK_Glycan_9-3-0-0-0	GLTFQQJASSMCVPDQDTAIR_Glycan_7-5-0-0-2	GLTFQQJASSMCVPDQDTAIR_Glycan_7-5-0-0-2
QDQCIYJTTYLNVQR_Glycan_4-3-2-0-0	RGLTFQQJASSMCVPDQDTAIR_Glycan_7-4-0-0-1	RGLTFQQJASSMCVPDQDTAIR_Glycan_7-4-0-0-1
HKPEIJSTTHPGADLQENFCR_Glycan_5-4-3-0-0	RGLTFQQJASSMCVPDQDTAIR_Glycan_5-6-0-0-2	RGLTFQQJASSMCVPDQDTAIR_Glycan_5-6-0-0-2
KLHINHNJLTESVGPLPK_Glycan_7-6-2-0-1	FQQJASSMCVPDQDTAIR_Glycan_7-5-0-0-3	FQQJASSMCVPDQDTAIR_Glycan_7-5-0-0-3
KHYTJSSQDVTVPCR_Glycan_7-7-0-0-4	HAJWTLTPLK_Glycan_5-4-0-0-2	HAJWTLTPLK_Glycan_5-4-0-0-2
YPHKPEIJSTTHPGADLQENFCR_Glycan_5-4-1-0-1	DIVEYYNDSJGSHVLQGR_Glycan_5-4-0-0-3	DIVEYYNDSJGSHVLQGR_Glycan_5-4-0-0-3
KHYTJSSQDVTVPCR_Glycan_7-4-0-0-0	RGLTFQQJASSMCVPDQDTAIR_Glycan_4-3-2-0-2	RGLTFQQJASSMCVPDQDTAIR_Glycan_4-3-2-0-2
GNVAVTVSGHTCQHWSAQTPHTHJR_Glycan_5-4-1-0-2	VQJVSQSMEVLELR_Glycan_6-9-0-0-0	VQJVSQSMEVLELR_Glycan_6-9-0-0-0
SRYPHKPEIJSTTHPGADLQENFCR_Glycan_5-5-2-0-3	TKPREEQFJSTFR_Glycan_6-6-0-0-4	TKPREEQFJSTFR_Glycan_6-6-0-0-4
EHEGAIYPDJTTD_Glycan_6-5-2-0-2	ILJATDADEPNNLNSK_Glycan_6-7-0-0-2	ILJATDADEPNNLNSK_Glycan_6-7-0-0-2
SIJTTNVMGTSLTVR_Glycan_5-4-1-0-0	GLTFQQJASSMCVPDQDTAIR_Glycan_6-4-0-0-1	GLTFQQJASSMCVPDQDTAIR_Glycan_6-4-0-0-1
LHINHNJLTESVGPLPK_Glycan_8-7-0-0-1	LINDYVKJGTR_Glycan_6-7-2-0-1	LINDYVKJGTR_Glycan_6-7-2-0-1
LHINHNJLTESVGPLPK_Glycan_8-7-1-0-6	GLTFQQJASSMCVPDQDTAIR_Glycan_6-5-1-0-0	GLTFQQJASSMCVPDQDTAIR_Glycan_6-5-1-0-0
YPHKPEIJSTTHPGADLQENFCR_Glycan_5-4-0-0-3	SQJQSNNQFVLYR_Glycan_6-6-0-0-2	SQJQSNNQFVLYR_Glycan_6-6-0-0-2
FJLTETSEAEIHQSFQHL_Glycan_5-2-0-0-0	DIVEYYNDSJGSHVLQGR_Glycan_6-5-3-0-2	DIVEYYNDSJGSHVLQGR_Glycan_6-5-3-0-2
NJATVHEQVGGPSLTSDLQAQSK_Glycan_6-5-1-0-1	VYKPSAGJNSLYR_Glycan_4-7-1-0-4	VYKPSAGJNSLYR_Glycan_4-7-1-0-4
TPLTAJITK_Glycan_6-3-2-0-1	SQJQSNNQFVLYR_Glycan_6-6-1-0-0	SQJQSNNQFVLYR_Glycan_6-6-1-0-0
ELHHLQEQJVSNAFLDK_Glycan_5-4-0-0-1	LHVGNYJGTAGDALR_Glycan_3-3-1-0-1	LHVGNYJGTAGDALR_Glycan_3-3-1-0-1
JWSLPNR_Glycan_5-4-1-0-1	FJSSYLQGTNQITGR_Glycan_5-3-0-0-2	FJSSYLQGTNQITGR_Glycan_5-3-0-0-2
JWSAMPSCK_Glycan_3-5-0-0-3	ALGAQJHTLQR_Glycan_6-11-0-0-0	ALGAQJHTLQR_Glycan_6-11-0-0-0
GEEKNJATVHEQVGGPSLTSDLQAQSK_Glycan_4-6-2-0-5	SAGLASJSSWLR_Glycan_7-3-0-0-0	SAGLASJSSWLR_Glycan_7-3-0-0-0
NPVGLIGAEJATGETDPSHSK_Glycan_3-4-2-0-0	GLTFQQJASSMCVPDQDTAIR_Glycan_5-5-1-0-0	GLTFQQJASSMCVPDQDTAIR_Glycan_5-5-1-0-0
NPVGLIGAEJATGETDPSHSK_Glycan_5-4-2-0-0	HYTJSSQDVTVPCR_Glycan_4-4-0-0-3	HYTJSSQDVTVPCR_Glycan_4-4-0-0-3
KVDYESQSTDTQJFSSESKR_Glycan_4-7-1-0-1	NEEYNKSVQEIQATFFYFTPJKTEDTIFLR_Glycan_5-7-2-0-4	NEEYNKSVQEIQATFFYFTPJKTEDTIFLR_Glycan_5-7-2-0-4
LGJWSAMPSCK_Glycan_4-4-0-0-1	RGLTFQQJASSMCVPDQDTAIR_Glycan_4-6-0-0-2	RGLTFQQJASSMCVPDQDTAIR_Glycan_4-6-0-0-2
CIJQSICEK_Glycan_4-4-2-0-2	DIVEYYNDSJGSHVLQGR_Glycan_5-4-0-0-2	DIVEYYNDSJGSHVLQGR_Glycan_5-4-0-0-2
NJATVHEQVGGPSLTSDLQAQSK_Glycan_5-4-1-0-1	GLQPTLTNPGECRPJFTCACR_Glycan_5-4-1-0-1	GLQPTLTNPGECRPJFTCACR_Glycan_5-4-1-0-1
NJATVHEQVGGPSLTSDLQAQSK_Glycan_5-4-1-0-0	YLFGJSSTVLEDSK_Glycan_5-4-1-0-1	YLFGJSSTVLEDSK_Glycan_5-4-1-0-1
SRYPHKPEIJSTTHPGADLQENFCR_Glycan_6-5-3-0-0	YHIYEJGTLQINR_Glycan_6-3-0-0-0	YHIYEJGTLQINR_Glycan_6-3-0-0-0
SJSSTQFEVK_Glycan_8-2-0-0-0	VEYYNDSJGSHVLQGR_Glycan_4-7-2-0-3	VEYYNDSJGSHVLQGR_Glycan_4-7-2-0-3
YHGJLTGR_Glycan_6-2-0-0-1	DIVEYYJDSNGSHVLQGR_Glycan_6-5-2-0-1	DIVEYYJDSNGSHVLQGR_Glycan_6-5-2-0-1
YPHKPEIJSTTHPGADLQENFCR_Glycan_5-4-2-0-0	HYTJSSQDVTVPCR_Glycan_4-3-2-0-1	HYTJSSQDVTVPCR_Glycan_4-3-2-0-1
LGJWSAMPSCK_Glycan_3-3-0-0-1	JSTCLDDSWIHPR_Glycan_8-6-1-0-0	JSTCLDDSWIHPR_Glycan_8-6-1-0-0
LHINHNJLTESVGPLPK_Glycan_9-8-1-0-1	DIVEYYNDSJGSHVLQGR_Glycan_6-5-3-0-1	DIVEYYNDSJGSHVLQGR_Glycan_6-5-3-0-1
KEHETCLAPELYNGJYSTTQK_Glycan_5-4-1-0-0	HYTJSSQDVTVPCR_Glycan_6-6-1-0-1	HYTJSSQDVTVPCR_Glycan_6-6-1-0-1
LVJEVTEFAK_Glycan_5-4-0-0-0	GLTFQQJASSMCVPDQDTAIR_Glycan_4-5-0-0-4	GLTFQQJASSMCVPDQDTAIR_Glycan_4-5-0-0-4
JGVAQEPVHLDSPAIK_Glycan_5-4-1-0-0	YJHTGQVIIYR_Glycan_6-5-1-0-3	YJHTGQVIIYR_Glycan_6-5-1-0-3
JGSLFAFR_Glycan_9-6-2-0-0	VEYYNDSJGSHVLQGR_Glycan_4-7-2-0-4	VEYYNDSJGSHVLQGR_Glycan_4-7-2-0-4
SWPAVGJCSSALR_Glycan_5-4-2-0-1	DIVEYYNDSJGSHVLQGR_Glycan_5-4-1-0-2	DIVEYYNDSJGSHVLQGR_Glycan_5-4-1-0-2
ELHHLQEQJVSNAFLDK_Glycan_5-4-0-0-0	DIVEYYJDSNGSHVLQGR_Glycan_5-4-1-0-2	DIVEYYJDSNGSHVLQGR_Glycan_5-4-1-0-2
EHEGAIYPDJTTD_Glycan_6-5-2-0-1	DIVEYYNDSJGSHVLQGR_Glycan_5-4-1-0-3	DIVEYYNDSJGSHVLQGR_Glycan_5-4-1-0-3
VPGJLTSVLLNNLHPR_Glycan_4-6-2-0-4	VEYYNDSJGSHVLQGR_Glycan_5-7-0-0-5	VEYYNDSJGSHVLQGR_Glycan_5-7-0-0-5
HYTJSSQDVTVPCR_Glycan_3-7-0-0-3	VEYYNDSJGSHVLQGR_Glycan_4-7-1-0-4	VEYYNDSJGSHVLQGR_Glycan_4-7-1-0-4
JATVHEQVGGPSLTSDLQAQSK_Glycan_5-4-2-0-0	ADIGJGTTSANEAGIAASITAK_Glycan_5-4-1-0-0	ADIGJGTTSANEAGIAASITAK_Glycan_5-4-1-0-0
KLHINHNJLTESVGPLPK_Glycan_6-5-2-0-1	DIVEYYJDSNGSHVLQGR_Glycan_5-4-2-0-1	DIVEYYJDSNGSHVLQGR_Glycan_5-4-2-0-1
KAEJSSNEEETSSEGNMR_Glycan_5-4-1-0-0	DIVEYYNDSJGSHVLQGR_Glycan_6-5-1-0-3	DIVEYYNDSJGSHVLQGR_Glycan_6-5-1-0-3
YHGFLJTSYHR_Glycan_5-5-1-0-0	VEYYNDSJGSHVLQGR_Glycan_3-6-0-0-3	VEYYNDSJGSHVLQGR_Glycan_3-6-0-0-3
GLTFQQJASSMCVPDQDTAIR_Glycan_5-6-1-0-0	DIVEYYJDSNGSHVLQGR_Glycan_6-5-2-0-0	DIVEYYJDSNGSHVLQGR_Glycan_6-5-2-0-0
JGSLFAFR_Glycan_4-6-1-0-4	NDSJGSHVLQGR_Glycan_8-7-0-0-3	NDSJGSHVLQGR_Glycan_8-7-0-0-3
RLJDSIQTLVNDNQR_Glycan_7-4-0-0-0	KYNSQJQSNNQFVLYR_Glycan_7-5-2-0-0	KYNSQJQSNNQFVLYR_Glycan_7-5-2-0-0
YPHKPEINSTTHPGADLQEJFCR_Glycan_7-4-0-0-0	VEYYNDSJGSHVLQGR_Glycan_4-7-1-0-3	VEYYNDSJGSHVLQGR_Glycan_4-7-1-0-3
GLTFQQJASSMCVPDQDTAIR_Glycan_5-5-1-0-0	VEYYJDSNGSHVLQGR_Glycan_4-6-0-0-5	VEYYJDSNGSHVLQGR_Glycan_4-6-0-0-5
VCLAJGSWSGATPDCVPVR_Glycan_5-6-0-0-4	SQJQSNNQFVLYR_Glycan_8-7-1-0-2	SQJQSNNQFVLYR_Glycan_8-7-1-0-2
NAHGEEKEJLTAR_Glycan_4-4-2-0-0	VEYYNDSJGSHVLQGR_Glycan_8-5-1-0-0	VEYYNDSJGSHVLQGR_Glycan_8-5-1-0-0
NAHGEEKEJLTAR_Glycan_6-6-1-0-5	KYNSQJQSNNQFVLYR_Glycan_8-5-1-0-2	KYNSQJQSNNQFVLYR_Glycan_8-5-1-0-2
LHINHNJLTESVGPLPK_Glycan_6-5-0-0-1	YJHTGQVIIYR_Glycan_8-6-2-0-2	YJHTGQVIIYR_Glycan_8-6-2-0-2
QQJASSMCVPDQDTAIR_Glycan_3-4-1-0-0	KYNSQJQSNNQFVLYR_Glycan_8-5-1-0-1	KYNSQJQSNNQFVLYR_Glycan_8-5-1-0-1
FQQJASSMCVPDQDTAIR_Glycan_5-6-0-0-4	DIVEYYNDSJGSHVLQGR_Glycan_7-5-0-0-3	DIVEYYNDSJGSHVLQGR_Glycan_7-5-0-0-3
LHVGNYJGTAGDALR_Glycan_6-7-1-0-3	YJHTGQVIIYR_Glycan_7-6-3-0-1	YJHTGQVIIYR_Glycan_7-6-3-0-1
HYTJSSQDVTVPCR_Glycan_3-7-0-0-2	KCGLVPVLAENYJK_Glycan_6-5-1-0-0	KCGLVPVLAENYJK_Glycan_6-5-1-0-0
HIPGLIHJMTAR_Glycan_7-5-1-0-1	DIVEYYJDSNGSHVLQGR_Glycan_7-5-1-0-2	DIVEYYJDSNGSHVLQGR_Glycan_7-5-1-0-2
HKPEIJSTTHPGADLQENFCR_Glycan_5-6-1-0-1	FFAPQJLTNMNK_Glycan_5-4-2-0-0	FFAPQJLTNMNK_Glycan_5-4-2-0-0
LAGKPTHVJVSVVMAEVDGTC_Glycan_4-6-2-0-1	KCGLVPVLAENYJK_Glycan_5-4-1-0-1	KCGLVPVLAENYJK_Glycan_5-4-1-0-1
NAHGEEKEJLTAR_Glycan_8-7-1-0-0	SWPAVGJCSSALR_Glycan_6-4-0-0-3	SWPAVGJCSSALR_Glycan_6-4-0-0-3
HKPEIJSTTHPGADLQENFCR_Glycan_5-6-2-0-0	DIVEYYJDSNGSHVLQGR_Glycan_5-4-2-0-0	DIVEYYJDSNGSHVLQGR_Glycan_5-4-2-0-0
NPVGLIGAEJATGETDPSHSK_Glycan_6-5-3-0-1	ADGTVNQIEGEATPVJLTEPAK_Glycan_7-5-0-0-0	ADGTVNQIEGEATPVJLTEPAK_Glycan_7-5-0-0-0
YPHKPEIJSTTHPGADLQENFCR_Glycan_5-4-2-0-1	VEYYNDSJGSHVLQGR_Glycan_4-6-0-0-4	VEYYNDSJGSHVLQGR_Glycan_4-6-0-0-4
SRYPHKPEIJSTTHPGADLQENFCR_Glycan_5-4-3-0-3	AREDIFMETLKDIVEYYNDSJGSHVLQGR_Glycan_6-3-2-0-1	AREDIFMETLKDIVEYYNDSJGSHVLQGR_Glycan_6-3-2-0-1
IJSTTHPGADLQENFCR_Glycan_6-7-0-0-4	ADGTVNQIEGEATPVJLTEPAK_Glycan_6-5-0-0-1	ADGTVNQIEGEATPVJLTEPAK_Glycan_6-5-0-0-1
SRYPHKPEIJSTTHPGADLQENFCR_Glycan_6-5-2-0-3	YNSQJQSNNQFVLYR_Glycan_6-4-0-0-3	YNSQJQSNNQFVLYR_Glycan_6-4-0-0-3
YPHKPEIJSTTHPGADLQENFCR_Glycan_3-4-2-0-0	YYJDSNGSHVLQGR_Glycan_5-5-3-0-0	YYJDSNGSHVLQGR_Glycan_5-5-3-0-0
GLTFQQJASSMCVPDQDTAIR_Glycan_4-6-0-0-2	NDSJGSHVLQGR_Glycan_6-5-0-0-7	NDSJGSHVLQGR_Glycan_6-5-0-0-7
LHINHNJLTESVGPLPK_Glycan_5-4-0-0-1	DIVEYYJDSNGSHVLQGR_Glycan_8-6-0-0-0	DIVEYYJDSNGSHVLQGR_Glycan_8-6-0-0-0
IJSTTHPGADLQENFCR_Glycan_5-3-1-0-2	YJDSNGSHVLQGR_Glycan_6-5-3-0-0	YJDSNGSHVLQGR_Glycan_6-5-3-0-0
KVJASVPR_Glycan_9-5-1-0-1	HKPEINSTTHPGADLQEJFCR_Glycan_4-7-0-0-3	HKPEINSTTHPGADLQEJFCR_Glycan_4-7-0-0-3
HKPEIJSTTHPGADLQENFCR_Glycan_4-4-2-0-3	KPPPSQPPGNIIWJSSDSK_Glycan_9-5-1-0-1	KPPPSQPPGNIIWJSSDSK_Glycan_9-5-1-0-1
JWSLPNR_Glycan_5-4-2-0-1	VEYYNDSJGSHVLQGR_Glycan_4-6-0-0-5	VEYYNDSJGSHVLQGR_Glycan_4-6-0-0-5
GLTFQQJASSMCVPDQDTAIR_Glycan_5-5-0-0-1	AREDIFMETLKDIVEYYNDSJGSHVLQGR_Glycan_5-4-1-0-4	AREDIFMETLKDIVEYYNDSJGSHVLQGR_Glycan_5-4-1-0-4
HKPEIJSTTHPGADLQENFCR_Glycan_5-6-0-0-4	CTSGAYSJASSTDSASYYPLTGDTR_Glycan_6-4-1-0-2	CTSGAYSJASSTDSASYYPLTGDTR_Glycan_6-4-1-0-2
HKPEIJSTTHPGADLQENFCR_Glycan_7-6-0-0-1	TVAVJYSQPISEASR_Glycan_5-7-2-0-4	TVAVJYSQPISEASR_Glycan_5-7-2-0-4
NJATVHEQVGGPSLTSDLQAQSK_Glycan_6-5-2-0-1	QQQHLFGSJVTDCSGNFC_Glycan_7-4-0-0-2	QQQHLFGSJVTDCSGNFC_Glycan_7-4-0-0-2
PHKPEIJSTTHPGADLQENFCR_Glycan_6-4-1-0-2	QQQHLFGSJVTD_Glycan_6-9-0-0-1	QQQHLFGSJVTD_Glycan_6-9-0-0-1
HKPEIJSTTHPGADLQENFCR_Glycan_6-4-2-0-1	TSGAYSJASSTDSASYYPLTGDTR_Glycan_8-4-1-0-1	TSGAYSJASSTDSASYYPLTGDTR_Glycan_8-4-1-0-1
QLHVEHDGESCSJSSHQQILETGEGSPSLK_Glycan_5-4-1-0-0	KCGLVPVLAENYJK_Glycan_5-4-1-0-0	KCGLVPVLAENYJK_Glycan_5-4-1-0-0
NJATVHEQVGGPSLTSDLQAQSK_Glycan_6-5-2-0-0	AYSJASSTDSASYYPLTGDTR_Glycan_7-6-0-0-3	AYSJASSTDSASYYPLTGDTR_Glycan_7-6-0-0-3
CATPHGDJASLEATFVKR_Glycan_6-6-1-0-4	LVYESGSLJFSK_Glycan_5-4-0-0-2	LVYESGSLJFSK_Glycan_5-4-0-0-2
LHINHNJLTESVGPLPK_Glycan_7-6-1-0-1	GJWSAMPSCK_Glycan_3-5-0-0-4	GJWSAMPSCK_Glycan_3-5-0-0-4
LHINHNJLTESVGPLPK_Glycan_5-4-2-0-4	KEGYSJISYIVVNHQGISSR_Glycan_5-4-1-0-2	KEGYSJISYIVVNHQGISSR_Glycan_5-4-1-0-2
JHSCSEGQISIFR_Glycan_5-4-1-0-0	LDPTVLDAGELAJR_Glycan_5-4-3-0-2	LDPTVLDAGELAJR_Glycan_5-4-3-0-2
EEQFJSTYR_Glycan_3-4-1-0-2	TSGAYSJASSTDSASYYPLTGDTR_Glycan_7-4-2-0-0	TSGAYSJASSTDSASYYPLTGDTR_Glycan_7-4-2-0-0
JWSAMPSCK_Glycan_4-6-2-0-0	HYTJSSQDVTVPCR_Glycan_5-4-1-0-2	HYTJSSQDVTVPCR_Glycan_5-4-1-0-2
JWSAMPSCK_Glycan_4-6-2-0-1	DYLJETQQLTPEIK_Glycan_4-5-0-0-3	DYLJETQQLTPEIK_Glycan_4-5-0-0-3
GJWSAMPSCK_Glycan_4-5-2-0-2	QCIYJTTYLNVQR_Glycan_7-7-2-0-1	QCIYJTTYLNVQR_Glycan_7-7-2-0-1
KLHINHNJLTESVGPLPK_Glycan_5-4-2-0-1	IJTTNVMGTSLTVR_Glycan_5-3-2-0-0	IJTTNVMGTSLTVR_Glycan_5-3-2-0-0
LGJWSAMPSCK_Glycan_4-5-1-0-2	IYJTTYLNVQR_Glycan_9-6-0-0-5	IYJTTYLNVQR_Glycan_9-6-0-0-5
GJWSAMPSCK_Glycan_4-5-2-0-1	QQQHLFGSJVT_Glycan_5-6-2-0-0	QQQHLFGSJVT_Glycan_5-6-2-0-0
KLHINHNJLTESVGPLPK_Glycan_12-2-0-0-0	QQQHLFGSJVT_Glycan_6-6-1-0-1	QQQHLFGSJVT_Glycan_6-6-1-0-1
KEHETCLAPELYNGJYSTTQK_Glycan_5-4-2-0-0	QCIYJTTYLNVQR_Glycan_5-5-3-0-3	QCIYJTTYLNVQR_Glycan_5-5-3-0-3
NJATVHEQVGGPSLTSDLQAQSK_Glycan_5-4-2-0-1	SIJTTNVMGTSLTVR_Glycan_5-5-0-0-2	SIJTTNVMGTSLTVR_Glycan_5-5-0-0-2
KAFITJFSMIIDGMTYPGIIK_Glycan_5-4-1-0-0	SIJTTNVMGTSLTVR_Glycan_5-4-0-0-2	SIJTTNVMGTSLTVR_Glycan_5-4-0-0-2
FVQGJSTEVACHPGYGLPK_Glycan_5-4-2-0-0	DIVEYYNDSJGSHVLQGR_Glycan_5-4-2-0-0	DIVEYYNDSJGSHVLQGR_Glycan_5-4-2-0-0
ELHHLQEQJVSNAFLDK_Glycan_6-5-1-0-1	MNISQCDLPEISVSHVJLTVR_Glycan_3-4-0-0-0	MNISQCDLPEISVSHVJLTVR_Glycan_3-4-0-0-0
ELHHLQEQJVSNAFLDK_Glycan_5-4-1-0-1	GLPGGJASLPR_Glycan_6-5-0-0-2	GLPGGJASLPR_Glycan_6-5-0-0-2
HYTJSSQDVTVPCR_Glycan_4-3-0-0-1	FAPQJLTNMNK_Glycan_5-4-1-0-3	FAPQJLTNMNK_Glycan_5-4-1-0-3
HYTJSSQDVTVPCR_Glycan_6-4-2-0-1	PTHIJVSVVMAEADGTC_Glycan_5-5-3-0-2	PTHIJVSVVMAEADGTC_Glycan_5-5-3-0-2
ELHHLQEQJVSNAFLDK_Glycan_6-5-1-0-0	JTTYLNVQR_Glycan_10-7-1-0-4	JTTYLNVQR_Glycan_10-7-1-0-4
NJATVHEQVGGPSLTSDLQAQSK_Glycan_4-5-2-0-0	QNQCFYJSSYLNVQR_Glycan_7-7-0-0-5	QNQCFYJSSYLNVQR_Glycan_7-7-0-0-5
JWSAMPSCK_Glycan_3-5-1-0-3	QNQCFYJSSYLNVQR_Glycan_6-7-1-0-3	QNQCFYJSSYLNVQR_Glycan_6-7-1-0-3
LHINHNJLTESVGPLPK_Glycan_6-5-1-0-1	QNQCFYJSSYLNVQR_Glycan_6-3-0-0-2	QNQCFYJSSYLNVQR_Glycan_6-3-0-0-2
JGVAQEPVHLDSPAIK_Glycan_5-4-2-0-0	QNQCFYJSSYLNVQR_Glycan_6-7-1-0-4	QNQCFYJSSYLNVQR_Glycan_6-7-1-0-4
LPQGPMQJATK_Glycan_3-4-1-0-0	YJTTYLNVQR_Glycan_5-7-1-0-0	YJTTYLNVQR_Glycan_5-7-1-0-0
KLGJWSAMPSCK_Glycan_6-4-0-0-1	TRQDQCIYJTTYLNVQR_Glycan_4-6-1-0-5	TRQDQCIYJTTYLNVQR_Glycan_4-6-1-0-5
ELHHLQEQJVSNAFLDK_Glycan_5-4-1-0-0	QNQCFYJSSYLNVQR_Glycan_7-7-0-0-4	QNQCFYJSSYLNVQR_Glycan_7-7-0-0-4
LGJWSAMPSCK_Glycan_4-4-1-0-1	QCIYJTTYLNVQR_Glycan_5-6-2-0-4	QCIYJTTYLNVQR_Glycan_5-6-2-0-4
NJATVHEQVGGPSLTSDLQAQSK_Glycan_5-4-0-0-4	STGKPTLYJVSLVMSDTAGTC_Glycan_4-4-1-0-1	STGKPTLYJVSLVMSDTAGTC_Glycan_4-4-1-0-1
LSDLSIJSTECLHVHCR_Glycan_5-4-0-0-2	YJTTYLNVQR_Glycan_10-7-0-0-5	YJTTYLNVQR_Glycan_10-7-0-0-5
MLJTSSLLEQLNEQFNWVSR_Glycan_5-7-1-0-5	KLNAENJATFYFK_Glycan_7-5-0-0-3	KLNAENJATFYFK_Glycan_7-5-0-0-3
HYTJSSQDVTVPCR_Glycan_13-2-0-0-0	STGKPTLYJVSLVMSDTAGTC_Glycan_3-4-1-0-1	STGKPTLYJVSLVMSDTAGTC_Glycan_3-4-1-0-1
QLHVEHDGESCSJSSHQQILETGEGSPSLK_Glycan_6-5-1-0-3	JSSYLNVQR_Glycan_5-2-0-0-1	JSSYLNVQR_Glycan_5-2-0-0-1
LVJEVTEFAK_Glycan_5-4-1-0-0	RQDQCIYJTTYLNVQR_Glycan_3-4-0-0-2	RQDQCIYJTTYLNVQR_Glycan_3-4-0-0-2
FSDGLESJSSTQFEVK_Glycan_9-2-0-0-0	QCIYJTTYLNVQR_Glycan_6-6-1-0-5	QCIYJTTYLNVQR_Glycan_6-6-1-0-5
JASSMCVPDQDTAIR_Glycan_4-4-0-0-3	QDQCIYJTTYLNVQR_Glycan_8-5-1-0-2	QDQCIYJTTYLNVQR_Glycan_8-5-1-0-2
QQJASSMCVPDQDTAIR_Glycan_3-4-2-0-0	CATPHGDJASLEATFVK_Glycan_6-6-4-0-0	CATPHGDJASLEATFVK_Glycan_6-6-4-0-0
QLHVEHDGESCSJSSHQQILETGEGSPSLK_Glycan_6-5-2-0-0	TLJQSSDELQLSMGNAMFVK_Glycan_4-5-0-0-0	TLJQSSDELQLSMGNAMFVK_Glycan_4-5-0-0-0
NJATVHEQVGGPSLTSDLQAQSK_Glycan_6-5-3-0-1	NEEYNKSVQEIQATFFYFTPJKTEDTIFLR_Glycan_5-6-2-0-3	NEEYNKSVQEIQATFFYFTPJKTEDTIFLR_Glycan_5-6-2-0-3
LHINHNJLTESVGPLPK_Glycan_5-4-1-0-1	SIJTTNVMGTSLTVR_Glycan_4-5-0-0-2	SIJTTNVMGTSLTVR_Glycan_4-5-0-0-2
LHINHNJLTESVGPLPK_Glycan_5-4-0-0-3	QDQCIYJTTYLNVQR_Glycan_10-7-0-0-5	QDQCIYJTTYLNVQR_Glycan_10-7-0-0-5
NJATVHEQVGGPSLTSDLQAQSK_Glycan_6-5-1-0-4	QDQCIYJTTYLNVQR_Glycan_10-6-0-0-1	QDQCIYJTTYLNVQR_Glycan_10-6-0-0-1
NJATVHEQVGGPSLTSDLQAQSK_Glycan_6-5-3-0-0	PTHVJVSVVMAEVDGTC_Glycan_6-6-1-0-5	PTHVJVSVVMAEVDGTC_Glycan_6-6-1-0-5
QLHVEHDGESCSJSSHQQILETGEGSPSLK_Glycan_5-4-2-0-0	QNQCFYJSSYLNVQR_Glycan_6-6-0-0-5	QNQCFYJSSYLNVQR_Glycan_6-6-0-0-5
NJATVHEQVGGPSLTSDLQAQSK_Glycan_8-7-1-0-0	KKEDALJETR_Glycan_6-5-1-0-2	KKEDALJETR_Glycan_6-5-1-0-2
ENMVLJLSCEASGHPR_Glycan_4-3-1-0-1	JTTYLNVQR_Glycan_11-8-0-0-2	JTTYLNVQR_Glycan_11-8-0-0-2
PCSQPPQIEHGTIJSSR_Glycan_4-7-0-0-0	QDQCIYJTTYLNVQR_Glycan_7-5-2-0-0	QDQCIYJTTYLNVQR_Glycan_7-5-2-0-0
ELHHLQEQJVSNAFLDK_Glycan_6-5-2-0-2	PTHVJVSVVMAEVDGTC_Glycan_7-6-0-0-6	PTHVJVSVVMAEVDGTC_Glycan_7-6-0-0-6
HYTJSSQDVTVPCR_Glycan_4-4-0-0-0	CATPHGDJASLEATFVK_Glycan_4-4-2-0-0	CATPHGDJASLEATFVK_Glycan_4-4-2-0-0
SWPAVGJCSSALR_Glycan_5-4-0-0-1	QCIYJTTYLNVQR_Glycan_6-7-3-0-4	QCIYJTTYLNVQR_Glycan_6-7-3-0-4
JHSCSEGQISIFR_Glycan_5-4-2-0-0	QNQCFYJSSYLNVQR_Glycan_7-8-0-0-1	QNQCFYJSSYLNVQR_Glycan_7-8-0-0-1
HYTJSSQDVTVPCR_Glycan_6-4-1-0-0	STGKPTLYJVSLVMSDTAGTC_Glycan_6-3-0-0-1	STGKPTLYJVSLVMSDTAGTC_Glycan_6-3-0-0-1
ELHHLQEQJVSNAFLDK_Glycan_6-5-2-0-1	QDQCIYJTTYLNVQR_Glycan_8-6-1-0-2	QDQCIYJTTYLNVQR_Glycan_8-6-1-0-2
LGJWSAMPSCK_Glycan_5-5-2-0-1	LAGKPTHVJVSVVMAEVDGTC_Glycan_5-7-2-0-0	LAGKPTHVJVSVVMAEVDGTC_Glycan_5-7-2-0-0
SWPAVGJCSSALR_Glycan_5-4-0-0-0	STGKPTLYJVSLVMSDTAGTC_Glycan_5-3-0-0-2	STGKPTLYJVSLVMSDTAGTC_Glycan_5-3-0-0-2
LGJWSAMPSCK_Glycan_4-4-2-0-2	QDQCIYJTTYLNVQR_Glycan_7-5-1-0-1	QDQCIYJTTYLNVQR_Glycan_7-5-1-0-1
ELHHLQEQJVSNAFLDK_Glycan_5-4-2-0-1	JTTYLNVQR_Glycan_10-6-0-0-5	JTTYLNVQR_Glycan_10-6-0-0-5
LAGKPTHVJVSVVMAEVDGTC_Glycan_6-4-2-0-0	QDQCIYJTTYLNVQR_Glycan_7-6-2-0-0	QDQCIYJTTYLNVQR_Glycan_7-6-2-0-0
QLHVEHDGESCSJSSHQQILETGEGSPSLK_Glycan_6-5-3-0-1	JSSYLNVQR_Glycan_7-7-1-0-5	JSSYLNVQR_Glycan_7-7-1-0-5
ELHHLQEQJVSNAFLDK_Glycan_6-5-2-0-0	JTTYLNVQR_Glycan_11-8-0-0-1	JTTYLNVQR_Glycan_11-8-0-0-1
QLHVEHDGESCSJSSHQQILETGEGSPSLK_Glycan_6-5-2-0-2	RQDQCIYJTTYLNVQR_Glycan_7-5-1-0-1	RQDQCIYJTTYLNVQR_Glycan_7-5-1-0-1
LGJWSAMPSCK_Glycan_4-4-2-0-1	YJTTYLNVQR_Glycan_4-5-0-0-3	YJTTYLNVQR_Glycan_4-5-0-0-3
QLHVEHDGESCSJSSHQQILETGEGSPSLK_Glycan_6-5-3-0-0	QCIYJTTYLNVQR_Glycan_5-3-0-0-2	QCIYJTTYLNVQR_Glycan_5-3-0-0-2
HAJWTLTPLK_Glycan_5-4-0-0-0	LNAENJATFYFK_Glycan_7-5-2-0-0	LNAENJATFYFK_Glycan_7-5-2-0-0
PATSYVFSITPGIGJETWGDPR_Glycan_4-6-2-0-2	QDQCIYJTTYLNVQR_Glycan_8-6-0-0-4	QDQCIYJTTYLNVQR_Glycan_8-6-0-0-4
ATFGCHDGYSLDGPEEIECTKLGJWSAMPSCK_Glycan_4-2-0-0-1	PTHIJVSVVMAEADGTC_Glycan_5-5-2-0-4	PTHIJVSVVMAEADGTC_Glycan_5-5-2-0-4
FSDGLESJSSTQFEVK_Glycan_10-2-0-0-0	QNQCFYJSSYLNVQR_Glycan_6-6-0-0-4	QNQCFYJSSYLNVQR_Glycan_6-6-0-0-4
ELHHLQEQJVSNAFLDK_Glycan_5-4-2-0-0	QDQCIYJTTYLNVQR_Glycan_7-4-2-0-3	QDQCIYJTTYLNVQR_Glycan_7-4-2-0-3
LSDLSIJSTECLHVHCR_Glycan_5-4-2-0-0	PTHVJVSVVMAEVDGTC_Glycan_6-4-1-0-0	PTHVJVSVVMAEVDGTC_Glycan_6-4-1-0-0
FSDGLESJSSTQFEVK_Glycan_3-4-1-0-2	STGKPTLYJVSLVMSDTAGTC_Glycan_6-2-0-0-0	STGKPTLYJVSLVMSDTAGTC_Glycan_6-2-0-0-0
LVJEVTEFAK_Glycan_5-4-2-0-0	LNAENJATFYFK_Glycan_6-5-2-0-0	LNAENJATFYFK_Glycan_6-5-2-0-0
PCSQPPQIEHGTIJSSR_Glycan_4-7-1-0-0	NJATFYFK_Glycan_8-7-1-0-0	NJATFYFK_Glycan_8-7-1-0-0
FSDGLESJSSTQFEVK_Glycan_8-2-0-0-0	STGKPTLYJVSLVMSDTAGTCY_Glycan_5-2-0-0-0	STGKPTLYJVSLVMSDTAGTCY_Glycan_5-2-0-0-0
NAQNJGSNFQLEEISR_Glycan_5-4-1-0-0	QDQCIYJTTYLNVQR_Glycan_6-5-2-0-1	QDQCIYJTTYLNVQR_Glycan_6-5-2-0-1
ELHHLQEQJVSNAFLDK_Glycan_5-4-1-0-3	STGKPTLYJVSLVMSDTAGTC_Glycan_5-2-0-0-0	STGKPTLYJVSLVMSDTAGTC_Glycan_5-2-0-0-0
HYTJSSQDVTVPCR_Glycan_8-7-2-0-4	CATPHGDJASLEATFVK_Glycan_5-4-1-0-1	CATPHGDJASLEATFVK_Glycan_5-4-1-0-1
DIVEYYNDSJGSHVLQGR_Glycan_5-4-1-0-0	QDQCIYJTTYLNVQR_Glycan_9-7-2-0-1	QDQCIYJTTYLNVQR_Glycan_9-7-2-0-1
INNGGCQDLCLLTHQGHVJCSCR_Glycan_6-2-0-0-0	JSSYLNVQR_Glycan_5-3-2-0-2	JSSYLNVQR_Glycan_5-3-2-0-2
DIVEYYNDSJGSHVLQGR_Glycan_5-4-1-0-1	JMSNQLGLLAVNQR_Glycan_10-6-0-0-3	JMSNQLGLLAVNQR_Glycan_10-6-0-0-3
LHINHNJLTESVGPLPK_Glycan_5-4-2-0-1	QCIYJTTYLNVQR_Glycan_7-7-2-0-5	QCIYJTTYLNVQR_Glycan_7-7-2-0-5
HYTJSSQDVTVPCR_Glycan_6-3-0-0-3	KLNAENJATFYFK_Glycan_7-5-1-0-1	KLNAENJATFYFK_Glycan_7-5-1-0-1
SWPAVGJCSSALR_Glycan_6-5-1-0-1	TLQQLNAYJR_Glycan_5-5-1-0-3	TLQQLNAYJR_Glycan_5-5-1-0-3
LGJWSAMPSCK_Glycan_5-5-3-0-2	HLQEQJVSNAFLDK_Glycan_6-6-1-0-1	HLQEQJVSNAFLDK_Glycan_6-6-1-0-1
JWSAMPSCK_Glycan_4-6-2-0-4	JSSYLNVQR_Glycan_5-5-0-0-5	JSSYLNVQR_Glycan_5-5-0-0-5
SWPAVGJCSSALR_Glycan_5-4-1-0-1	QCFYJSSYLNVQR_Glycan_5-5-2-0-3	QCFYJSSYLNVQR_Glycan_5-5-2-0-3
ELHHLQEQJVSNAFLDK_Glycan_6-5-3-0-2	VHJGSEILFSY_Glycan_4-5-1-0-0	VHJGSEILFSY_Glycan_4-5-1-0-0
SJSSTQFEVK_Glycan_6-4-1-0-3	RDJYTKAEEILSR_Glycan_4-6-2-0-1	RDJYTKAEEILSR_Glycan_4-6-2-0-1
EHETCLAPELYNGJYSTTQK_Glycan_5-4-1-0-2	VVHAAKAALAAFNAQNJGSNFQLEEISR_Glycan_6-5-2-0-0	VVHAAKAALAAFNAQNJGSNFQLEEISR_Glycan_6-5-2-0-0
ELHHLQEQJVSNAFLDK_Glycan_6-5-3-0-1	LAGKPTHVJVSVVMAEVDGTC_Glycan_6-5-0-0-1	LAGKPTHVJVSVVMAEVDGTC_Glycan_6-5-0-0-1
SQJQSNNQFVLYR_Glycan_6-6-0-0-0	JSSYLNVQR_Glycan_6-3-0-0-0	JSSYLNVQR_Glycan_6-3-0-0-0
LGJWSAMPSCK_Glycan_5-5-3-0-1	QDQCIYJTTYLNVQR_Glycan_6-4-0-0-2	QDQCIYJTTYLNVQR_Glycan_6-4-0-0-2
LAGKPTHVJVSVVM_Glycan_5-4-2-0-1	JSSYLNVQR_Glycan_5-2-0-0-2	JSSYLNVQR_Glycan_5-2-0-0-2
LAGKPTHVJVSVVM_Glycan_5-5-2-0-1	QCIYJTTYLNVQR_Glycan_6-6-2-0-5	QCIYJTTYLNVQR_Glycan_6-6-2-0-5
SWPAVGJCSSALR_Glycan_5-4-1-0-0	LAGKPTHVJVSVVMAEVDGTC_Glycan_5-5-0-0-1	LAGKPTHVJVSVVMAEVDGTC_Glycan_5-5-0-0-1
QSVPAHFVALJGSK_Glycan_8-2-0-0-0	QDQCIYJTTYLNVQR_Glycan_8-6-2-0-4	QDQCIYJTTYLNVQR_Glycan_8-6-2-0-4
NAQNJGSNFQLEEISR_Glycan_5-4-2-0-1	QDQCIYJTTYLNVQR_Glycan_8-6-2-0-3	QDQCIYJTTYLNVQR_Glycan_8-6-2-0-3
SWPAVGJCSSALR_Glycan_3-3-0-0-0	LAGKPTHVJVSVVMAEVDGTC_Glycan_5-4-0-0-1	LAGKPTHVJVSVVMAEVDGTC_Glycan_5-4-0-0-1
NYAPSGIDIFTKEJLTAPGSDSAVFFEQGTTR_Glycan_6-6-1-0-2	DLDMFIJASK_Glycan_5-4-2-0-0	DLDMFIJASK_Glycan_5-4-2-0-0
HYTJSSQDVTVPCR_Glycan_5-2-0-0-1	KLNAENJATFYFK_Glycan_10-7-0-0-0	KLNAENJATFYFK_Glycan_10-7-0-0-0
QQQHLFGSJVTDCSGN_Glycan_7-4-0-0-0	QDQCIYJTTYLNVQR_Glycan_5-7-2-0-4	QDQCIYJTTYLNVQR_Glycan_5-7-2-0-4
ELHHLQEQJVSNAFLDK_Glycan_6-5-2-0-3	FYJSSYLNVQR_Glycan_7-4-0-0-1	FYJSSYLNVQR_Glycan_7-4-0-0-1
PATSYVFSITPGIGJETWGDPR_Glycan_8-8-2-0-6	QCIYJTTYLNVQR_Glycan_9-6-1-0-4	QCIYJTTYLNVQR_Glycan_9-6-1-0-4
HYTJSSQDVTVPCR_Glycan_4-7-0-0-3	QDQCIYJTTYLNVQR_Glycan_7-6-0-0-6	QDQCIYJTTYLNVQR_Glycan_7-6-0-0-6
QQQHLFGSJVTD_Glycan_5-4-2-0-0	QDQCIYJTTYLNVQR_Glycan_7-6-3-0-1	QDQCIYJTTYLNVQR_Glycan_7-6-3-0-1
NAQNJGSNFQLEEISR_Glycan_5-4-2-0-0	DAVDAGMLJSSAIR_Glycan_5-6-0-0-1	DAVDAGMLJSSAIR_Glycan_5-6-0-0-1
ELHHLQEQJVSNA_Glycan_4-7-1-0-1	YJSSYLNVQR_Glycan_6-6-0-0-0	YJSSYLNVQR_Glycan_6-6-0-0-0
HYTJSSQDVTVPCR_Glycan_4-6-0-0-0	SWPAVGJCSSALR_Glycan_5-4-1-0-2	SWPAVGJCSSALR_Glycan_5-4-1-0-2
GLTFQQJASSMCVPDQDTAIR_Glycan_6-4-1-0-0	TRQDQCIYJTTYLNVQR_Glycan_9-6-0-0-3	TRQDQCIYJTTYLNVQR_Glycan_9-6-0-0-3
SWPAVGJCSSALR_Glycan_6-5-0-0-7	TRQDQCIYJTTYLNVQR_Glycan_9-6-0-0-2	TRQDQCIYJTTYLNVQR_Glycan_9-6-0-0-2
AAFNAQNJGSNFQLEEISR_Glycan_6-6-2-0-1	QDQCIYJTTYLNVQR_Glycan_7-5-0-0-3	QDQCIYJTTYLNVQR_Glycan_7-5-0-0-3
TSGAYSJASSTDSASYYPLTGDTR_Glycan_5-4-1-0-2	NQCFYJSSYLNVQR_Glycan_7-7-0-0-6	NQCFYJSSYLNVQR_Glycan_7-7-0-0-6
ELHHLQEQJVSNAFLDK_Glycan_6-5-3-0-0	TLJQSSDELQLSMGN_Glycan_7-5-0-0-3	TLJQSSDELQLSMGN_Glycan_7-5-0-0-3
TFQQJASSMCVPDQDTAIR_Glycan_4-5-2-0-0	QDQCIYJTTYLNVQR_Glycan_8-5-0-0-4	QDQCIYJTTYLNVQR_Glycan_8-5-0-0-4
VEYYNDSJGSHVLQGR_Glycan_4-7-2-0-2	KLNAENJATFYFK_Glycan_8-5-0-0-4	KLNAENJATFYFK_Glycan_8-5-0-0-4
FQQJASSMCVPDQDTAIR_Glycan_3-3-0-0-1	QDQCIYJTTYLNVQR_Glycan_6-5-2-0-4	QDQCIYJTTYLNVQR_Glycan_6-5-2-0-4
DIVEYYNDSJGSHVLQGR_Glycan_6-5-2-0-1	LNAENJATFYFK_Glycan_6-5-3-0-0	LNAENJATFYFK_Glycan_6-5-3-0-0
PATSYVFSITPGIGJETWGDPR_Glycan_6-7-1-0-4	TRQDQCIYJTTYLNVQR_Glycan_9-5-0-0-1	TRQDQCIYJTTYLNVQR_Glycan_9-5-0-0-1
GLTFQQJASSMCVPDQDTAIR_Glycan_6-5-1-0-0	KLNAENJATFYFK_Glycan_7-5-1-0-2	KLNAENJATFYFK_Glycan_7-5-1-0-2
GLTFQQJASSMCVPDQDTAIR_Glycan_6-5-0-0-0	QDQCIYJTTYLNVQR_Glycan_9-6-0-0-5	QDQCIYJTTYLNVQR_Glycan_9-6-0-0-5
GLTFQQJASSMCVPDQDTAIR_Glycan_6-4-0-0-2	RQDQCIYJTTYLNVQR_Glycan_7-6-1-0-1	RQDQCIYJTTYLNVQR_Glycan_7-6-1-0-1
AREDIFMETLKDIVEYYNDSJGSHVLQGR_Glycan_5-7-0-0-2	CFYJSSYLNVQR_Glycan_3-2-0-0-1	CFYJSSYLNVQR_Glycan_3-2-0-0-1
TFQQJASSMCVPDQDTAIR_Glycan_5-2-0-0-1	QDQCIYJTTYLNVQR_Glycan_5-3-0-0-2	QDQCIYJTTYLNVQR_Glycan_5-3-0-0-2
VVIFDTVITNQEEPYQJHSGR_Glycan_5-7-0-0-0	QDQCIYJTTYLNVQR_Glycan_6-5-3-0-1	QDQCIYJTTYLNVQR_Glycan_6-5-3-0-1
FQQJASSMCVPDQDTAIR_Glycan_5-4-1-0-1	QDQCIYJTTYLNVQR_Glycan_6-5-2-0-0	QDQCIYJTTYLNVQR_Glycan_6-5-2-0-0
GLTFQQJASSMCVPDQDTAIR_Glycan_6-4-0-0-0	RQDQCIYJTTYLNVQR_Glycan_4-7-1-0-3	RQDQCIYJTTYLNVQR_Glycan_4-7-1-0-3
RSVJLSR_Glycan_3-6-0-0-1	JSSYLNVQR_Glycan_5-7-0-0-4	JSSYLNVQR_Glycan_5-7-0-0-4
TFQQJASSMCVPDQDTAIR_Glycan_9-4-0-0-0	JTTYLNVQR_Glycan_7-14-0-0-0	JTTYLNVQR_Glycan_7-14-0-0-0
NPGASLDGRPGDRVJLSCGGVSHPIR_Glycan_6-6-2-0-5	JGSLFAFR_Glycan_5-4-1-0-1	JGSLFAFR_Glycan_5-4-1-0-1
YHIYEJGTLQINR_Glycan_4-7-1-0-5	JGSLFAFR_Glycan_6-4-1-0-0	JGSLFAFR_Glycan_6-4-1-0-0
KHYTJSSQDVTVPCR_Glycan_6-2-0-0-0	TRQDQCIYJTTYLNVQR_Glycan_8-5-0-0-4	TRQDQCIYJTTYLNVQR_Glycan_8-5-0-0-4
SVTCHVKHYTJSSQDVTVPCR_Glycan_6-4-0-0-3	QDQCIYJTTYLNVQR_Glycan_9-5-1-0-1	QDQCIYJTTYLNVQR_Glycan_9-5-1-0-1
SWPAVGJCSSALR_Glycan_6-3-1-0-0	JTTYLNVQR_Glycan_6-7-2-0-5	JTTYLNVQR_Glycan_6-7-2-0-5
YLJETQQLTPEIK_Glycan_5-4-1-0-0	JGSLFAFR_Glycan_5-4-1-0-0	JGSLFAFR_Glycan_5-4-1-0-0
EHETCLAPELYNGJYSTTQK_Glycan_5-4-2-0-0	LNAENJATFYFK_Glycan_7-5-2-0-1	LNAENJATFYFK_Glycan_7-5-2-0-1
KLPPGLLAJFTLLR_Glycan_8-7-3-0-3	QDQCIYJTTYLNVQR_Glycan_6-5-3-0-0	QDQCIYJTTYLNVQR_Glycan_6-5-3-0-0
AJLSSQALQM_Glycan_4-4-1-0-1	LNAENJATFYFK_Glycan_6-5-3-0-2	LNAENJATFYFK_Glycan_6-5-3-0-2
DIVEYYNDSJGSHVLQGR_Glycan_6-5-2-0-0	TEDTIFLREYQTRQDQCIYJTTYLNVQR_Glycan_11-8-2-0-1	TEDTIFLREYQTRQDQCIYJTTYLNVQR_Glycan_11-8-2-0-1
HAJWTLTPLK_Glycan_5-4-1-0-0	JLSMPLLPADFHK_Glycan_5-4-1-0-0	JLSMPLLPADFHK_Glycan_5-4-1-0-0
PGGIMLJETGQGYQR_Glycan_5-2-0-0-2	LNAENJATFYFK_Glycan_6-5-3-0-1	LNAENJATFYFK_Glycan_6-5-3-0-1
KDFEDLYTPVJGSIVIVR_Glycan_9-7-3-0-3	LNAENJATFYFK_Glycan_7-5-2-0-3	LNAENJATFYFK_Glycan_7-5-2-0-3
YYNDSJGSHVLQGR_Glycan_4-6-0-0-0	JTTYLNVQR_Glycan_10-8-1-0-2	JTTYLNVQR_Glycan_10-8-1-0-2
VLDGSDSIGASJFTGAK_Glycan_5-4-2-0-0	DQCIYJTTYLNVQR_Glycan_6-10-0-0-0	DQCIYJTTYLNVQR_Glycan_6-10-0-0-0
GLJVTLSSTGRNGFK_Glycan_5-4-2-0-0	TEDTIFLREYQTRQDQCIYJTTYLNVQR_Glycan_10-8-2-0-1	TEDTIFLREYQTRQDQCIYJTTYLNVQR_Glycan_10-8-2-0-1
NJATVHEQVGGPSLTSDLQAQ_Glycan_5-4-2-0-0	TEDTIFLREYQTRQDQCIYJTTYLNVQR_Glycan_11-8-1-0-2	TEDTIFLREYQTRQDQCIYJTTYLNVQR_Glycan_11-8-1-0-2
LETTVJYTDSQRPICLPSK_Glycan_5-4-1-0-0	EGYSJISYIVVNHQGISSR_Glycan_5-4-1-0-0	EGYSJISYIVVNHQGISSR_Glycan_5-4-1-0-0
EDQYHYLLDRJLSCR_Glycan_5-4-2-0-0	JTTYLNVQR_Glycan_5-5-1-0-4	JTTYLNVQR_Glycan_5-5-1-0-4
SRYPHKPEIJSTTHPGADLQENFCR_Glycan_5-7-2-0-3	YJTTYLNVQR_Glycan_7-4-1-0-2	YJTTYLNVQR_Glycan_7-4-1-0-2
EDQYHYLLDRJLSCR_Glycan_5-4-1-0-2	IYJTTYLNVQR_Glycan_9-6-0-0-1	IYJTTYLNVQR_Glycan_9-6-0-0-1
HKPEIJSTTHPGADLQENFCR_Glycan_4-7-0-0-3	DQCIYJTTYLNVQR_Glycan_4-6-0-0-1	DQCIYJTTYLNVQR_Glycan_4-6-0-0-1
YJSSYLNVQR_Glycan_4-5-0-0-2	QCIYJTTYLNVQR_Glycan_6-7-2-0-2	QCIYJTTYLNVQR_Glycan_6-7-2-0-2
DQCIYJTTYLNVQR_Glycan_4-4-2-0-3	QDQCIYJTTYLNVQR_Glycan_7-6-3-0-0	QDQCIYJTTYLNVQR_Glycan_7-6-3-0-0
SQJQSNNQFVLYR_Glycan_7-7-1-0-1	TEDTIFLREYQTRQDQCIYJTTYLNVQR_Glycan_11-7-1-0-3	TEDTIFLREYQTRQDQCIYJTTYLNVQR_Glycan_11-7-1-0-3
VIHJESTCEQLAK_Glycan_6-5-1-0-3	TLJQSSDELQLSMGN_Glycan_8-8-0-0-4	TLJQSSDELQLSMGN_Glycan_8-8-0-0-4
RHGIQYFNJNTQHSSLFMLNEVK_Glycan_7-10-0-0-1	TLJQSSDELQLSMGNAM_Glycan_5-3-1-0-2	TLJQSSDELQLSMGNAM_Glycan_5-3-1-0-2
JLTTSLTESVDR_Glycan_6-5-2-0-0	LNAENJATFYFK_Glycan_7-5-2-0-2	LNAENJATFYFK_Glycan_7-5-2-0-2
SQJQSNNQFVLYR_Glycan_5-5-2-0-3	TFQQJASSMCVPDQDTAIR_Glycan_3-7-0-0-4	TFQQJASSMCVPDQDTAIR_Glycan_3-7-0-0-4
SGSFTITGJNSNFAQR_Glycan_5-4-2-0-0	JGSLFAFR_Glycan_5-4-0-0-2	JGSLFAFR_Glycan_5-4-0-0-2
DIVEYYNDSJGSHVLQGR_Glycan_5-4-2-0-1	RGLTFQQJASSMCVPDQDTAIR_Glycan_3-7-0-0-2	RGLTFQQJASSMCVPDQDTAIR_Glycan_3-7-0-0-2
CGPCPAGFTGNGSHCTDVJECNAHPCFPR_Glycan_4-4-1-0-0	JISLAVATSSPTLAR_Glycan_5-6-2-0-4	JISLAVATSSPTLAR_Glycan_5-6-2-0-4
QNJGSNFQLEEISR_Glycan_4-3-2-0-1	VQEIQATFFYFTPJKTEDTIFLR_Glycan_8-7-1-0-3	VQEIQATFFYFTPJKTEDTIFLR_Glycan_8-7-1-0-3
NAQNJGSNFQLEEISR_Glycan_6-5-3-0-1	TLJQSSDELQLSMGNAMF_Glycan_6-3-0-0-2	TLJQSSDELQLSMGNAMF_Glycan_6-3-0-0-2
NDSJGSHVLQGR_Glycan_8-7-1-0-1	TLJQSSDELQLSMGN_Glycan_7-4-0-0-2	TLJQSSDELQLSMGN_Glycan_7-4-0-0-2
VEYYNDSJGSHVLQGR_Glycan_4-7-2-0-1	AATCINPLNGSVCERPAJHSAKQCR_Glycan_7-6-4-0-5	AATCINPLNGSVCERPAJHSAKQCR_Glycan_7-6-4-0-5
FJSSYLQGTNQITGR_Glycan_5-4-1-0-0	VQEIQATFFYFTPJKTEDTIFLR_Glycan_11-11-1-0-0	VQEIQATFFYFTPJKTEDTIFLR_Glycan_11-11-1-0-0
FAPNIYVLDYLJETQQLTPEIK_Glycan_11-7-0-0-0	SSLIVGSSPGFJCSDVLTNDDPNIELTAAHR_Glycan_10-8-0-0-4	SSLIVGSSPGFJCSDVLTNDDPNIELTAAHR_Glycan_10-8-0-0-4
DIVEYYNDSJGSHVLQGR_Glycan_5-4-2-0-0	RGLTFQQJASSMCVPDQDTAIR_Glycan_3-6-0-0-2	RGLTFQQJASSMCVPDQDTAIR_Glycan_3-6-0-0-2
YNDSJGSHVLQGR_Glycan_4-4-0-0-2	JGSLFAFR_Glycan_3-4-1-0-2	JGSLFAFR_Glycan_3-4-1-0-2
SWPAVGJCSSALR_Glycan_4-3-1-0-0	AFHYJVSSHGCQLLPWTQHSPHTR_Glycan_8-6-1-0-0	AFHYJVSSHGCQLLPWTQHSPHTR_Glycan_8-6-1-0-0
PHKPEIJSTTHPGADLQENFCR_Glycan_4-7-0-0-4	TFQQJASSMCVPDQDTAIR_Glycan_4-6-0-0-3	TFQQJASSMCVPDQDTAIR_Glycan_4-6-0-0-3
LNAENJATFYFK_Glycan_5-4-0-0-0	KVEAEALJATAIR_Glycan_7-3-0-0-0	KVEAEALJATAIR_Glycan_7-3-0-0-0
SJGSHVLQGR_Glycan_6-6-1-0-3	FSGSTSGJTTTLTISR_Glycan_7-5-0-0-0	FSGSTSGJTTTLTISR_Glycan_7-5-0-0-0
SJGSHVLQGR_Glycan_8-8-1-0-0	YJTTYLNVQR_Glycan_8-8-0-0-5	YJTTYLNVQR_Glycan_8-8-0-0-5
LDVDQALJR_Glycan_7-6-1-0-2	TRQDQCIYJTTYLNVQR_Glycan_8-5-1-0-1	TRQDQCIYJTTYLNVQR_Glycan_8-5-1-0-1
SWPAVGJCSSALR_Glycan_7-5-1-0-2	QDQCIYJTTYLNVQR_Glycan_7-5-2-0-2	QDQCIYJTTYLNVQR_Glycan_7-5-2-0-2
IHVAGETDSSNLJVSEPR_Glycan_4-5-2-0-2	FGYSLHGVTVDJR_Glycan_3-2-0-0-0	FGYSLHGVTVDJR_Glycan_3-2-0-0-0
NIYVLDYLJETQQLTPEIK_Glycan_9-8-1-0-1	LHVGNYJGTAGDALR_Glycan_5-4-3-0-3	LHVGNYJGTAGDALR_Glycan_5-4-3-0-3
KVSJVSCQASVSR_Glycan_9-6-1-0-3	QDQCIYJTTYLNVQR_Glycan_5-3-1-0-0	QDQCIYJTTYLNVQR_Glycan_5-3-1-0-0
VYKPSAGJNSLYR_Glycan_4-3-1-0-0	VYIHPFHLVIHJESTCEQLAK_Glycan_6-5-2-0-0	VYIHPFHLVIHJESTCEQLAK_Glycan_6-5-2-0-0
YNSQJQSNNQFVLYR_Glycan_5-4-2-0-0	SVQEIQATFFYFTPJKTEDTIFLR_Glycan_8-6-1-0-2	SVQEIQATFFYFTPJKTEDTIFLR_Glycan_8-6-1-0-2
HAJWTLTPLK_Glycan_4-3-1-0-0	FSGSTSGJTTTLTISR_Glycan_7-4-0-0-0	FSGSTSGJTTTLTISR_Glycan_7-4-0-0-0
LDVDQALJR_Glycan_6-5-2-0-0	TEDTIFLREYQTRQDQCIYJTTYLNVQR_Glycan_5-6-2-0-1	TEDTIFLREYQTRQDQCIYJTTYLNVQR_Glycan_5-6-2-0-1
ALLTJVSSVALGSR_Glycan_4-7-0-0-0	YJTTYLNVQR_Glycan_4-6-0-0-3	YJTTYLNVQR_Glycan_4-6-0-0-3
QJVSNAFLDK_Glycan_9-7-1-0-1	YJTTYLNVQR_Glycan_8-8-0-0-4	YJTTYLNVQR_Glycan_8-8-0-0-4
ILAPAYFILGGJQSGEGCVITR_Glycan_3-3-0-0-0	JGSLFAFR_Glycan_6-3-0-0-2	JGSLFAFR_Glycan_6-3-0-0-2
NPNNDQVFPJGTLAPSIPIWGGSWR_Glycan_8-6-3-0-1	SJISYIVVNHQGISSR_Glycan_5-5-1-0-1	SJISYIVVNHQGISSR_Glycan_5-5-1-0-1
DIVEYYNDSJGSHVLQGR_Glycan_4-3-0-0-2	JGSLFAFR_Glycan_6-4-0-0-1	JGSLFAFR_Glycan_6-4-0-0-1
DIVEYYNDSJGSHVLQGR_Glycan_3-3-0-0-1	TLJQSSDELQLSMGN_Glycan_5-4-2-0-0	TLJQSSDELQLSMGN_Glycan_5-4-2-0-0
LGTSLSSGHVLMJGTLK_Glycan_5-4-1-0-0	IYJTTYLNVQR_Glycan_6-7-2-0-3	IYJTTYLNVQR_Glycan_6-7-2-0-3
SWPAVGJCSSALR_Glycan_6-5-2-0-1	VSTVYANJGSVLQGTSVASVYHGK_Glycan_6-5-2-0-2	VSTVYANJGSVLQGTSVASVYHGK_Glycan_6-5-2-0-2
YJHTGQVIIYR_Glycan_6-5-2-0-2	DQCIYJTTYLNVQR_Glycan_4-2-0-0-0	DQCIYJTTYLNVQR_Glycan_4-2-0-0-0
DIVEYYNDSJGSHVLQGR_Glycan_6-5-3-0-2	JSSYLNVQR_Glycan_6-7-4-0-1	JSSYLNVQR_Glycan_6-7-4-0-1
KYNSQJQSNNQFVLYR_Glycan_6-4-1-0-1	QDQCIYJTTYLNVQR_Glycan_3-5-1-0-0	QDQCIYJTTYLNVQR_Glycan_3-5-1-0-0
HLVIHJESTCEQLAK_Glycan_4-5-2-0-3	JGSLFAFR_Glycan_4-3-0-0-2	JGSLFAFR_Glycan_4-3-0-0-2
JLTTSLTESVDR_Glycan_5-4-2-0-0	VYIHPFHLVIHJESTCEQLAK_Glycan_5-4-1-0-2	VYIHPFHLVIHJESTCEQLAK_Glycan_5-4-1-0-2
HLVIHJESTCEQLAK_Glycan_5-6-1-0-5	QCIYJTTYLNVQR_Glycan_6-7-3-0-0	QCIYJTTYLNVQR_Glycan_6-7-3-0-0
KCGLVPVLAENYJK_Glycan_6-5-1-0-0	NQCFYJSSYLNVQR_Glycan_11-6-0-0-1	NQCFYJSSYLNVQR_Glycan_11-6-0-0-1
ISCTIAJR_Glycan_5-7-0-0-1	FYFTPJKTEDTIFLR_Glycan_5-4-2-0-2	FYFTPJKTEDTIFLR_Glycan_5-4-2-0-2
SWPAVGJCSSALR_Glycan_7-5-1-0-1	JTTYLNVQR_Glycan_3-7-0-0-4	JTTYLNVQR_Glycan_3-7-0-0-4
ALLTJVSSVALGSR_Glycan_5-6-0-0-2	TRQDQCIYJTTYLNVQR_Glycan_8-5-1-0-0	TRQDQCIYJTTYLNVQR_Glycan_8-5-1-0-0
LAGKPTHVJVSVVMAEVDGTCY_Glycan_5-5-1-0-0	ELHHLQEQJVSNAFLDK_Glycan_4-5-0-0-2	ELHHLQEQJVSNAFLDK_Glycan_4-5-0-0-2
TFQQJASSMCVPDQDTAIR_Glycan_4-5-0-0-4	FLJDTMAVYEAK_Glycan_6-5-3-0-1	FLJDTMAVYEAK_Glycan_6-5-3-0-1
YVFRJESVHPFSPFEVK_Glycan_7-14-0-0-0	YJWSFIHCPACQCNGH_Glycan_6-3-1-0-0	YJWSFIHCPACQCNGH_Glycan_6-3-1-0-0
PSAGJNSLYR_Glycan_5-7-0-0-1	PJKTEDTIFLR_Glycan_8-8-0-0-1	PJKTEDTIFLR_Glycan_8-8-0-0-1
LHVGNYJGTAGDALR_Glycan_8-3-0-0-0	FFYFTPJKTEDTIFLR_Glycan_4-7-0-0-2	FFYFTPJKTEDTIFLR_Glycan_4-7-0-0-2
SWPAVGJCSSALR_Glycan_5-4-2-0-0	JKTEDTIFLR_Glycan_9-7-0-0-2	JKTEDTIFLR_Glycan_9-7-0-0-2
SWPAVGJCSSALR_Glycan_3-7-0-0-0	HLQEQJVSNAFLDK_Glycan_4-4-2-0-2	HLQEQJVSNAFLDK_Glycan_4-4-2-0-2
SWPAVGJCSSALR_Glycan_4-7-2-0-4	YFTPJKTEDTIFLR_Glycan_7-6-0-0-3	YFTPJKTEDTIFLR_Glycan_7-6-0-0-3
JECFLQHKDDNPNLPR_Glycan_5-3-0-0-1	NSVLJSSTAEHSSPYSEDPIEDPLQPDVTGIR_Glycan_5-4-0-0-4	NSVLJSSTAEHSSPYSEDPIEDPLQPDVTGIR_Glycan_5-4-0-0-4
GTAGNALMDGASQLMGEJR_Glycan_5-4-1-0-0	SASYSGGJTSTDHFSLR_Glycan_3-2-0-0-1	SASYSGGJTSTDHFSLR_Glycan_3-2-0-0-1
YYJDSNGSHVLQGR_Glycan_11-2-0-0-0	YJWSFIHCPACQCNGH_Glycan_5-4-1-0-0	YJWSFIHCPACQCNGH_Glycan_5-4-1-0-0
LDVDQALJR_Glycan_8-7-3-0-3	QDQCIYJTTYLNVQR_Glycan_6-5-2-0-2	QDQCIYJTTYLNVQR_Glycan_6-5-2-0-2
SWPAVGJCSSALR_Glycan_6-4-2-0-0	ETTLTQSPAFMSATPGDKVJISCK_Glycan_5-4-1-0-1	ETTLTQSPAFMSATPGDKVJISCK_Glycan_5-4-1-0-1
SLHGVTVDJR_Glycan_5-3-2-0-0	FYFTPJKTEDTIFLR_Glycan_7-4-0-0-3	FYFTPJKTEDTIFLR_Glycan_7-4-0-0-3
SWPAVGJCSSALR_Glycan_3-4-0-0-0	SNLYJWSASYSGGNTSTDHFSLR_Glycan_8-6-2-0-0	SNLYJWSASYSGGNTSTDHFSLR_Glycan_8-6-2-0-0
KCGLVPVLAENYJK_Glycan_5-4-1-0-0	TLJQSSDELQLSMGNAMFVK_Glycan_6-4-1-0-1	TLJQSSDELQLSMGNAMFVK_Glycan_6-4-1-0-1
QJVSNAFLDK_Glycan_9-7-0-0-2	VTQVYAEJGTVLQGSTVASVYK_Glycan_7-5-0-0-2	VTQVYAEJGTVLQGSTVASVYK_Glycan_7-5-0-0-2
ILAPAYFILGGJQSGEGCVITR_Glycan_8-8-0-0-1	YFTPJKTEDTIFLR_Glycan_5-4-2-0-3	YFTPJKTEDTIFLR_Glycan_5-4-2-0-3
LVPVLAENYJK_Glycan_5-4-2-0-0	LHHLQEQJVSNAFLDK_Glycan_4-7-0-0-2	LHHLQEQJVSNAFLDK_Glycan_4-7-0-0-2
LALVSGJNTVPFAVSLVDSTSEK_Glycan_6-2-0-0-0	VTQVYAEJGTVLQGSTVASVYK_Glycan_6-5-1-0-1	VTQVYAEJGTVLQGSTVASVYK_Glycan_6-5-1-0-1
KVSJVSCQASVSR_Glycan_6-3-1-0-0	GCVLLSYLJETVTVSASLESVR_Glycan_4-5-2-0-0	GCVLLSYLJETVTVSASLESVR_Glycan_4-5-2-0-0
KVSJVSCQASVSR_Glycan_7-6-2-0-4	HHLQEQJVSNAFLDK_Glycan_4-2-0-0-0	HHLQEQJVSNAFLDK_Glycan_4-2-0-0-0
GLTFQQJASSMCVPDQDTAIR_Glycan_6-4-1-0-2	QQQHLFGSJVTD_Glycan_6-4-2-0-3	QQQHLFGSJVTD_Glycan_6-4-2-0-3
LHVGNYJGTAGDALR_Glycan_9-3-0-0-0	TKEJLTAPGSDSAVFFEQGTTR_Glycan_5-4-1-0-2	TKEJLTAPGSDSAVFFEQGTTR_Glycan_5-4-1-0-2
PJASCVQVVR_Glycan_3-3-1-0-2	YLGJATAIFFLPDEGK_Glycan_7-6-0-0-1	YLGJATAIFFLPDEGK_Glycan_7-6-0-0-1
SQJQSNNQFVLYR_Glycan_6-6-0-0-2	FTPJKTEDTIFLR_Glycan_7-5-0-0-2	FTPJKTEDTIFLR_Glycan_7-5-0-0-2
KNDEKMNEVMNLAHTFLQJFCR_Glycan_5-3-1-0-1	EJLTAPGSDSAVFFEQGTTR_Glycan_4-5-2-0-1	EJLTAPGSDSAVFFEQGTTR_Glycan_4-5-2-0-1
QJASSMCVPDQDTAIR_Glycan_5-3-0-0-0	YFTPJKTEDTIFLR_Glycan_6-5-0-0-2	YFTPJKTEDTIFLR_Glycan_6-5-0-0-2
KAALSWSNGJGTASCR_Glycan_7-7-2-0-0	ETTLTQSPAFMSATPGDKVJISCK_Glycan_5-5-1-0-1	ETTLTQSPAFMSATPGDKVJISCK_Glycan_5-5-1-0-1
PGGIMLJETGQGYQR_Glycan_3-4-1-0-0	JGSLFAFR_Glycan_5-3-1-0-0	JGSLFAFR_Glycan_5-3-1-0-0
RGLTFQQJASSMCVPDQDTAIR_Glycan_5-6-1-0-0	VTQVYAEJGTVLQGSTVASVYK_Glycan_7-5-0-0-1	VTQVYAEJGTVLQGSTVASVYK_Glycan_7-5-0-0-1
KDFEDLYTPVJGSIVIVR_Glycan_8-7-1-0-4	KLNAENJATFYFK_Glycan_7-5-1-0-3	KLNAENJATFYFK_Glycan_7-5-1-0-3
FELHJISVADSANYSCVYVDLKPPFGGSAPSER_Glycan_6-5-0-0-0	LHHLQEQJVSNAFLDK_Glycan_3-5-0-0-4	LHHLQEQJVSNAFLDK_Glycan_3-5-0-0-4
KDFEDLYTPVJGSIVIVR_Glycan_9-8-1-0-5	FYFTPJKTEDTIFLR_Glycan_4-3-2-0-2	FYFTPJKTEDTIFLR_Glycan_4-3-2-0-2
JASSMCVPDQDTAIR_Glycan_6-5-4-0-0	KEGYSJISYIVVNHQGISSR_Glycan_7-5-0-0-2	KEGYSJISYIVVNHQGISSR_Glycan_7-5-0-0-2
DIVEYYJDSNGSHVLQGR_Glycan_6-5-3-0-1	VNQNLVYESGSLJFSK_Glycan_5-4-1-0-0	VNQNLVYESGSLJFSK_Glycan_5-4-1-0-0
KVCQDCPLLAPLJDTR_Glycan_7-6-2-0-5	FSGSTSGJTTTLTISR_Glycan_6-4-1-0-0	FSGSTSGJTTTLTISR_Glycan_6-4-1-0-0
PJATSSSSQDPESLQDR_Glycan_5-3-0-0-3	LAAFNAQNJGSNFQLEEISR_Glycan_8-2-0-0-0	LAAFNAQNJGSNFQLEEISR_Glycan_8-2-0-0-0
KJVSAAIPSSIHGSANQR_Glycan_5-4-1-0-0	FSGSTSGJTTTLTISR_Glycan_7-4-0-0-1	FSGSTSGJTTTLTISR_Glycan_7-4-0-0-1
DIVEYYJDSNGSHVLQGR_Glycan_5-4-1-0-2	AHFFAPQJLTNMNK_Glycan_3-6-0-0-0	AHFFAPQJLTNMNK_Glycan_3-6-0-0-0
KAALSWSNGJGTASCR_Glycan_4-3-0-0-1	QCIYJTTYLNVQR_Glycan_6-7-2-0-1	QCIYJTTYLNVQR_Glycan_6-7-2-0-1
DIVEYYNDSJGSHVLQGR_Glycan_6-5-3-0-0	ELHHLQEQJVSNAFLDK_Glycan_5-5-1-0-1	ELHHLQEQJVSNAFLDK_Glycan_5-5-1-0-1
DIVEYYNDSJGSHVLQGR_Glycan_6-5-3-0-1	EGYSJISYIVVNHQGISSR_Glycan_5-4-2-0-1	EGYSJISYIVVNHQGISSR_Glycan_5-4-2-0-1
AJLSSQALQM_Glycan_4-4-2-0-1	KEGYSJISYIVVNHQGISSR_Glycan_6-4-0-0-3	KEGYSJISYIVVNHQGISSR_Glycan_6-4-0-0-3
LNAENJATFYFK_Glycan_6-5-1-0-1	LAAFNAQNJGSNFQLEEISR_Glycan_7-2-0-0-0	LAAFNAQNJGSNFQLEEISR_Glycan_7-2-0-0-0
KMFSQJDTR_Glycan_6-5-0-0-2	GLTFQQJASSMCVPDQDTAIR_Glycan_6-5-0-0-2	GLTFQQJASSMCVPDQDTAIR_Glycan_6-5-0-0-2
HLVIHJESTCEQLAK_Glycan_9-5-2-0-0	GLTFQQJASSMCVPDQDTAIR_Glycan_5-5-0-0-3	GLTFQQJASSMCVPDQDTAIR_Glycan_5-5-0-0-3
JETQQLTPEIK_Glycan_4-4-2-0-3	HGIQYFNJNTQHSS_Glycan_4-4-2-0-3	HGIQYFNJNTQHSS_Glycan_4-4-2-0-3
LHVGNYJGTAGDALR_Glycan_10-6-0-0-3	VTQVYAEJGTVLQGSTVASVYK_Glycan_7-5-3-0-2	VTQVYAEJGTVLQGSTVASVYK_Glycan_7-5-3-0-2
VGNMSAJASDQER_Glycan_3-2-0-0-1	TFQQJASSMCVPDQDTAIR_Glycan_4-6-1-0-2	TFQQJASSMCVPDQDTAIR_Glycan_4-6-1-0-2
SJGSHVLQGR_Glycan_5-5-0-0-3	LGHCPDPVLVNGEFSSSGPVJVSDK_Glycan_5-4-1-0-0	LGHCPDPVLVNGEFSSSGPVJVSDK_Glycan_5-4-1-0-0
KDFEDLYTPVJGSIVIVR_Glycan_10-9-0-0-1	GLTFQQJASSMCVPDQDTAIR_Glycan_5-4-1-0-1	GLTFQQJASSMCVPDQDTAIR_Glycan_5-4-1-0-1
YLJETQQLTPEIK_Glycan_5-4-2-0-0	TELFSSSCPGGIMLJETGQGYQR_Glycan_5-4-0-0-0	TELFSSSCPGGIMLJETGQGYQR_Glycan_5-4-0-0-0
DIVEYYJDSNGSHVLQGR_Glycan_6-5-2-0-0	YFTPJKTEDTIFLR_Glycan_5-4-0-0-2	YFTPJKTEDTIFLR_Glycan_5-4-0-0-2
ISJSSDTVECECSENWKGEACDIPHCTDNCGFPHR_Glycan_6-5-1-0-4	SCPGGIMLJETGQGYQR_Glycan_4-6-1-0-1	SCPGGIMLJETGQGYQR_Glycan_4-6-1-0-1
DIVEYYNDSJGSHVLQGR_Glycan_11-2-0-0-0	EGYSJISYIVVNHQGISSR_Glycan_6-4-2-0-1	EGYSJISYIVVNHQGISSR_Glycan_6-4-2-0-1
SQJQSNNQFVLYR_Glycan_7-7-2-0-1	LJETGQGYQR_Glycan_10-6-0-0-1	LJETGQGYQR_Glycan_10-6-0-0-1
SQJQSNNQFVLYR_Glycan_7-7-2-0-0	LHHLQEQJVSNAFLDK_Glycan_6-7-0-0-1	LHHLQEQJVSNAFLDK_Glycan_6-7-0-0-1
KNDEKMNEVMNLAHTFLQJFCR_Glycan_5-3-0-0-3	MLNJNTGIYTCSAQGVWMNK_Glycan_6-4-1-0-1	MLNJNTGIYTCSAQGVWMNK_Glycan_6-4-1-0-1
ALLTJVSSVALGSR_Glycan_4-7-1-0-0	HLQEQJVSNAFLDK_Glycan_5-4-2-0-4	HLQEQJVSNAFLDK_Glycan_5-4-2-0-4
LAGKPTHVJVSVVMAEVDGTC_Glycan_6-4-1-0-0	HLQEQJVSNAFLDK_Glycan_5-5-3-0-3	HLQEQJVSNAFLDK_Glycan_5-5-3-0-3
KJVSAAIPSSIHGSANQR_Glycan_11-8-1-0-1	LHINHNJLTESVGPLPK_Glycan_7-8-0-0-0	LHINHNJLTESVGPLPK_Glycan_7-8-0-0-0
LNAENJATFYFK_Glycan_6-5-1-0-0	HGIQYFNJNTQ_Glycan_6-6-0-0-4	HGIQYFNJNTQ_Glycan_6-6-0-0-4
LETTVJYTDSQRPICLPSK_Glycan_5-4-2-0-0	KEGYSJISYIVVNHQGISSR_Glycan_6-4-0-0-2	KEGYSJISYIVVNHQGISSR_Glycan_6-4-0-0-2
LAGKPTHVJVSVVMAEVDGTC_Glycan_5-5-1-0-1	LHHLQEQJVSNAFLDK_Glycan_5-7-1-0-0	LHHLQEQJVSNAFLDK_Glycan_5-7-1-0-0
CGPCPAGFTGNGSHCTDVJECNAHPCFPR_Glycan_4-4-1-0-2	QQQHLFGSJVTDCSGN_Glycan_7-4-2-0-0	QQQHLFGSJVTDCSGN_Glycan_7-4-2-0-0
CGJCSLTTLKDEDFCKR_Glycan_11-2-0-0-0	ELHHLQEQJVSNAFLDK_Glycan_4-5-0-0-4	ELHHLQEQJVSNAFLDK_Glycan_4-5-0-0-4
LALTPAHLLFTADJHTEPAAR_Glycan_6-6-3-0-2	LHHLQEQJVSNAFLDK_Glycan_4-6-1-0-4	LHHLQEQJVSNAFLDK_Glycan_4-6-1-0-4
KYNSQJQSNNQFVLYR_Glycan_7-5-1-0-3	KVCQDCPLLAPLJDTR_Glycan_5-4-2-0-0	KVCQDCPLLAPLJDTR_Glycan_5-4-2-0-0
DIVEYYJDSNGSHVLQGR_Glycan_5-4-2-0-0	ELHHLQEQJVSNAFLDK_Glycan_6-6-0-0-4	ELHHLQEQJVSNAFLDK_Glycan_6-6-0-0-4
ADGTVNQIEGEATPVJLTEPAK_Glycan_6-5-0-0-1	LDSLVAQQLQSKJECGILADPK_Glycan_5-5-0-0-3	LDSLVAQQLQSKJECGILADPK_Glycan_5-5-0-0-3
QGHJSVFLIK_Glycan_5-4-2-0-0	LDSLVAQQLQSKJECGILADPK_Glycan_5-5-1-0-1	LDSLVAQQLQSKJECGILADPK_Glycan_5-5-1-0-1
LAGKPTHVJVSVVMAEVDGTC_Glycan_5-4-1-0-1	LDSLVAQQLQSKJECGILADPK_Glycan_5-4-1-0-1	LDSLVAQQLQSKJECGILADPK_Glycan_5-4-1-0-1
JTTCQDLQIEVTVK_Glycan_5-4-1-0-0	FTPJKTEDTIFLR_Glycan_6-4-0-0-2	FTPJKTEDTIFLR_Glycan_6-4-0-0-2
QESMNSJVSVYQPPR_Glycan_9-2-0-0-0	ELHHLQEQJVSNAFLDK_Glycan_5-5-0-0-3	ELHHLQEQJVSNAFLDK_Glycan_5-5-0-0-3
QDQCIYJTTYLNVQR_Glycan_7-6-1-0-1	HLQEQJVSNAFLDK_Glycan_7-6-1-0-2	HLQEQJVSNAFLDK_Glycan_7-6-1-0-2
SWPAVGJCSSALR_Glycan_6-5-3-0-1	LHHLQEQJVSNAFLDK_Glycan_6-7-0-0-0	LHHLQEQJVSNAFLDK_Glycan_6-7-0-0-0
TSIWYJR_Glycan_6-5-2-0-1	QLAHQSJSTNIFFSPV_Glycan_3-5-0-0-3	QLAHQSJSTNIFFSPV_Glycan_3-5-0-0-3
QCIYJTTYLNVQR_Glycan_4-6-2-0-4	QLAHQSJSTNIF_Glycan_5-4-1-0-2	QLAHQSJSTNIF_Glycan_5-4-1-0-2
PVJLTEPAK_Glycan_7-4-1-0-1	ACHSSQPJATLYK_Glycan_6-7-1-0-1	ACHSSQPJATLYK_Glycan_6-7-1-0-1
KDFEDLYTPVJGSIVIVR_Glycan_9-6-2-0-2	QLAHQSJSTNIFFSPV_Glycan_3-5-1-0-1	QLAHQSJSTNIFFSPV_Glycan_3-5-1-0-1
JASSMCVPDQDTAIR_Glycan_8-5-1-0-1	QLAHQSJSTNIFFSPVS_Glycan_7-2-0-0-1	QLAHQSJSTNIFFSPVS_Glycan_7-2-0-0-1
SJGSHVLQGR_Glycan_6-6-2-0-3	TLJSTSPFPSK_Glycan_3-7-0-0-0	TLJSTSPFPSK_Glycan_3-7-0-0-0
LNAENJATFYFK_Glycan_5-4-1-0-1	MVSHHJLTTGATLINEQWLLTTAK_Glycan_6-5-0-0-1	MVSHHJLTTGATLINEQWLLTTAK_Glycan_6-5-0-0-1
FSDGLESJSSTQFEVK_Glycan_5-7-1-0-4	HLQEQJVSNAFLDK_Glycan_7-6-1-0-1	HLQEQJVSNAFLDK_Glycan_7-6-1-0-1
LJETQQLTPEIK_Glycan_6-4-1-0-2	LHHLQEQJVSNAFLDK_Glycan_5-7-0-0-2	LHHLQEQJVSNAFLDK_Glycan_5-7-0-0-2
JASSMCVPDQDTAIR_Glycan_7-4-3-0-1	AHFFAPQJLTNMNK_Glycan_4-6-0-0-2	AHFFAPQJLTNMNK_Glycan_4-6-0-0-2
SJSSTQFEVK_Glycan_7-4-2-0-0	HLVIHJESTCEQLAK_Glycan_3-7-0-0-5	HLVIHJESTCEQLAK_Glycan_3-7-0-0-5
VSLTJVSISDEGR_Glycan_6-4-1-0-3	AHFFAPQJLTNMNK_Glycan_3-6-0-0-3	AHFFAPQJLTNMNK_Glycan_3-6-0-0-3
GTVNQIEGEATPVJLTEPAK_Glycan_4-5-1-0-0	IJTTNVMGTSLTVR_Glycan_3-6-0-0-4	IJTTNVMGTSLTVR_Glycan_3-6-0-0-4
FJSSYLQGTNQITGR_Glycan_5-4-2-0-0	STGKPTLYJVSLVMSDTAGTCY_Glycan_3-4-1-0-2	STGKPTLYJVSLVMSDTAGTCY_Glycan_3-4-1-0-2
FSDGLESJSSTQFEVK_Glycan_7-6-1-0-3	FAHFFAPQJLTNMNK_Glycan_4-6-0-0-1	FAHFFAPQJLTNMNK_Glycan_4-6-0-0-1
SWPAVGJCSSALR_Glycan_7-5-2-0-2	QLAHQSJSTNIFFSPVSI_Glycan_3-4-0-0-2	QLAHQSJSTNIFFSPVSI_Glycan_3-4-0-0-2
SDGLESJSSTQFEVK_Glycan_7-6-0-0-6	LAGKPTHVJVSVVMAEVDGTCY_Glycan_3-4-1-0-1	LAGKPTHVJVSVVMAEVDGTCY_Glycan_3-4-1-0-1
YJDSNGSHVLQGR_Glycan_10-7-0-0-5	KTPPSQPPGNVVWJATDTK_Glycan_9-3-0-0-0	KTPPSQPPGNVVWJATDTK_Glycan_9-3-0-0-0
QNQCFYJSSYLNVQR_Glycan_7-6-1-0-1	RQDQCIYJTTYLNVQR_Glycan_5-3-0-0-3	RQDQCIYJTTYLNVQR_Glycan_5-3-0-0-3
EATPVJLTEPAK_Glycan_5-4-1-0-0	AHFFAPQJLTNMNK_Glycan_4-6-0-0-1	AHFFAPQJLTNMNK_Glycan_4-6-0-0-1
ADGTVNQIEGEATPVJLTEPAK_Glycan_6-5-0-0-0	RGGNSNGALCHFPFLYNNHJYTDCTSEGR_Glycan_5-4-1-0-0	RGGNSNGALCHFPFLYNNHJYTDCTSEGR_Glycan_5-4-1-0-0
GLTFQQJASSMCVPDQDTAIR_Glycan_5-5-1-0-1	RGGNSNGALCHFPFLYNNHJYTDCTSEGR_Glycan_5-4-0-0-2	RGGNSNGALCHFPFLYNNHJYTDCTSEGR_Glycan_5-4-0-0-2
GTAGNALMDGASQLMGEJR_Glycan_5-4-2-0-0	VQJVTEFDDSLLR_Glycan_7-5-1-0-0	VQJVTEFDDSLLR_Glycan_7-5-1-0-0
QNQCFYJSSYLNVQR_Glycan_8-6-0-0-2	GLTFQQJASSMCVPDQDTAIR_Glycan_5-4-2-0-1	GLTFQQJASSMCVPDQDTAIR_Glycan_5-4-2-0-1
GTVNQIEGEATPVJLTEPAK_Glycan_5-5-0-0-1	ILSJLSCNVK_Glycan_6-6-1-0-0	ILSJLSCNVK_Glycan_6-6-1-0-0
GTVNQIEGEATPVJLTEPAK_Glycan_3-4-1-0-0	LHINHNJLTESVGPLPK_Glycan_6-7-0-0-0	LHINHNJLTESVGPLPK_Glycan_6-7-0-0-0
HGVIISSTVDTYEJGSSVEYR_Glycan_5-4-2-0-0	DQCIYJTTYLNVQR_Glycan_6-6-1-0-5	DQCIYJTTYLNVQR_Glycan_6-6-1-0-5
CPLLAPLJDTR_Glycan_5-4-1-0-0	FAHFFAPQJLTNMNK_Glycan_4-6-0-0-0	FAHFFAPQJLTNMNK_Glycan_4-6-0-0-0
FYJSSYLNVQR_Glycan_4-6-0-0-0	DKICDLLVANNHFAHFFAPQJLTNMNK_Glycan_7-6-3-0-6	DKICDLLVANNHFAHFFAPQJLTNMNK_Glycan_7-6-3-0-6
QDQCIYJTTYLNVQR_Glycan_7-5-0-0-2	GLTFQQJASSMCVPDQDTAIR_Glycan_5-4-0-0-5	GLTFQQJASSMCVPDQDTAIR_Glycan_5-4-0-0-5
LNAENJATFYFK_Glycan_5-4-1-0-0	LTFQQJASSMCVPDQDTAIR_Glycan_6-5-0-0-3	LTFQQJASSMCVPDQDTAIR_Glycan_6-5-0-0-3
YJTTYLNVQR_Glycan_4-3-2-0-1	PQJLTNMNK_Glycan_5-8-0-0-1	PQJLTNMNK_Glycan_5-8-0-0-1
QDQCIYJTTYLNVQR_Glycan_6-5-1-0-1	QQQHLFGSJVTDCSGNFCLFR_Glycan_6-4-2-0-2	QQQHLFGSJVTDCSGNFCLFR_Glycan_6-4-2-0-2
THTJISESHPNATFSAVGEASICEDDWNSGER_Glycan_10-8-0-0-2	NHFAHFFAPQJLTNMNK_Glycan_9-6-0-0-1	NHFAHFFAPQJLTNMNK_Glycan_9-6-0-0-1
LAGKPTHVJVSVVMAEVDGTCY_Glycan_5-5-2-0-0	PTLYJVSLVMSDTAGTCY_Glycan_4-4-1-0-0	PTLYJVSLVMSDTAGTCY_Glycan_4-4-1-0-0
FYJSSYLNVQR_Glycan_11-7-0-0-2	STGKPTLYJVSLVMSDTAGTC_Glycan_4-4-0-0-3	STGKPTLYJVSLVMSDTAGTC_Glycan_4-4-0-0-3
QNQCFYJSSYLNVQR_Glycan_8-6-0-0-1	SIJTTNVMGTSLTVR_Glycan_4-4-2-0-1	SIJTTNVMGTSLTVR_Glycan_4-4-2-0-1
FYJSSYLNVQR_Glycan_11-7-0-0-1	AHFFAPQJLTNMNK_Glycan_3-6-0-0-2	AHFFAPQJLTNMNK_Glycan_3-6-0-0-2
THTJISESHPNATFSAVGEASICEDDWNSGER_Glycan_11-7-0-0-1	QDQCIYJTTYLNVQR_Glycan_7-5-1-0-3	QDQCIYJTTYLNVQR_Glycan_7-5-1-0-3
GLTFQQJASSMCVPDQDTAIR_Glycan_6-4-2-0-0	STGKPTLYJVSLVMSDTAGTCY_Glycan_8-2-0-0-0	STGKPTLYJVSLVMSDTAGTCY_Glycan_8-2-0-0-0
SWPAVGJCSSALR_Glycan_6-5-3-0-0	GTVNQIEGEATPVJLTEPAKLEVK_Glycan_5-5-0-0-1	GTVNQIEGEATPVJLTEPAKLEVK_Glycan_5-5-0-0-1
LAGKPTHVJVSVVMAEVDGTCY_Glycan_5-6-2-0-0	QCIYJTTYLNVQR_Glycan_4-6-2-0-5	QCIYJTTYLNVQR_Glycan_4-6-2-0-5
THTNISESHPJATFSAVGEASICEDDWNSGER_Glycan_7-10-0-0-1	DQCIYJTTYLNVQR_Glycan_6-6-2-0-2	DQCIYJTTYLNVQR_Glycan_6-6-2-0-2
THTJISESHPNATFSAVGEASICEDDWNSGER_Glycan_10-8-0-0-1	LGHCPDPVLVNGEFSSSGPVJVSDK_Glycan_5-4-2-0-0	LGHCPDPVLVNGEFSSSGPVJVSDK_Glycan_5-4-2-0-0
HAJWTLTPLK_Glycan_5-4-2-0-0	LGHCPDPVLVNGEFSSSGPVJVSDK_Glycan_6-4-1-0-1	LGHCPDPVLVNGEFSSSGPVJVSDK_Glycan_6-4-1-0-1
THTNISESHPJATFSAVGEASICEDDWNSGER_Glycan_11-7-0-0-1	TELFSSSCPGGIMLJETGQGYQR_Glycan_5-4-1-0-0	TELFSSSCPGGIMLJETGQGYQR_Glycan_5-4-1-0-0
NDSJGSHVLQGR_Glycan_5-7-1-0-0	QDQCIYJTTYLNVQR_Glycan_8-6-0-0-3	QDQCIYJTTYLNVQR_Glycan_8-6-0-0-3
VYSGILJQSEIK_Glycan_5-4-2-0-0	QDQCIYJTTYLNVQR_Glycan_8-5-1-0-0	QDQCIYJTTYLNVQR_Glycan_8-5-1-0-0
QNQCFYJSSYLNVQR_Glycan_6-7-0-0-3	YJSSYLNVQR_Glycan_4-3-0-0-0	YJSSYLNVQR_Glycan_4-3-0-0-0
ADGTVNQIEGEATPVJLTEPAK_Glycan_5-4-0-0-0	STGKPTLYJVSLVMSDTAGTC_Glycan_3-4-0-0-3	STGKPTLYJVSLVMSDTAGTC_Glycan_3-4-0-0-3
THTJISESHPNATFSAVGEASICEDDWNSGER_Glycan_10-7-0-0-1	STGKPTLYJVSLVMSDTAGTCY_Glycan_7-2-0-0-0	STGKPTLYJVSLVMSDTAGTCY_Glycan_7-2-0-0-0
THTNISESHPJATFSAVGEASICEDDWNSGER_Glycan_9-8-1-0-0	QQQHLFGSJVTDCS_Glycan_4-5-0-0-4	QQQHLFGSJVTDCS_Glycan_4-5-0-0-4
DIVEYYJDSNGSHVLQGR_Glycan_6-5-3-0-0	HLQEQJVSNAFLDK_Glycan_5-8-0-0-0	HLQEQJVSNAFLDK_Glycan_5-8-0-0-0
THTJISESHPNATFSAVGEASICEDDWNSGER_Glycan_11-6-0-0-1	FSSSCPGGIMLJETGQGYQR_Glycan_4-5-0-0-4	FSSSCPGGIMLJETGQGYQR_Glycan_4-5-0-0-4
LAJLTQGEDQYYLR_Glycan_5-4-0-0-0	PGGIMLJETGQGYQR_Glycan_4-7-0-0-5	PGGIMLJETGQGYQR_Glycan_4-7-0-0-5
QDQCIYJTTYLNVQR_Glycan_6-5-1-0-0	DQCIYJTTYLNVQR_Glycan_6-6-1-0-4	DQCIYJTTYLNVQR_Glycan_6-6-1-0-4
THTJISESHPNATFSAVGEASICEDDWNSGER_Glycan_8-6-1-0-4	ALPQPQJVTSLLGCTH_Glycan_10-8-0-0-2	ALPQPQJVTSLLGCTH_Glycan_10-8-0-0-2
ALLTJVSSVALGSR_Glycan_4-7-2-0-0	QCIYJTTYLNVQR_Glycan_11-6-0-0-1	QCIYJTTYLNVQR_Glycan_11-6-0-0-1
LAJLTQGEDQYYLR_Glycan_5-5-2-0-2	QDQCIYJTTYLNVQR_Glycan_7-6-0-0-4	QDQCIYJTTYLNVQR_Glycan_7-6-0-0-4
THTJISESHPNATFSAVGEASICEDDWNSGER_Glycan_10-6-0-0-1	PGGIMLJETGQGYQR_Glycan_3-7-0-0-5	PGGIMLJETGQGYQR_Glycan_3-7-0-0-5
THTNISESHPJATFSAVGEASICEDDWNSGER_Glycan_10-6-0-0-1	QQQHLFGSJVTDCSGN_Glycan_5-4-0-0-3	QQQHLFGSJVTDCSGN_Glycan_5-4-0-0-3
QNQCFYJSSYLNVQR_Glycan_7-5-0-0-2	JLTAPGSDSAVFFEQGTTR_Glycan_6-5-0-0-4	JLTAPGSDSAVFFEQGTTR_Glycan_6-5-0-0-4
JSSYLNVQR_Glycan_11-8-2-0-1	ADGTVNQIEGEATPVJLTEPAKLEVK_Glycan_7-6-0-0-3	ADGTVNQIEGEATPVJLTEPAKLEVK_Glycan_7-6-0-0-3
THTJISESHPNATFSAVGEASICEDDWNSGER_Glycan_9-7-0-0-1	GTVNQIEGEATPVJLTEPAKLEVK_Glycan_4-5-0-0-1	GTVNQIEGEATPVJLTEPAKLEVK_Glycan_4-5-0-0-1
THTNISESHPJATFSAVGEASICEDDWNSGER_Glycan_10-7-0-0-1	NQCFYJSSYLNVQR_Glycan_6-11-0-0-0	NQCFYJSSYLNVQR_Glycan_6-11-0-0-0
THTJISESHPNATFSAVGEASICEDDWNSGER_Glycan_7-6-1-0-4	TELFSSSCPGGIMLJETGQGYQR_Glycan_3-4-0-0-3	TELFSSSCPGGIMLJETGQGYQR_Glycan_3-4-0-0-3
QDQCIYJTTYLNVQR_Glycan_7-5-0-0-1	JLTEPAKLEVK_Glycan_6-2-0-0-1	JLTEPAKLEVK_Glycan_6-2-0-0-1
EWEKELHHLQEQJVSNAFLDK_Glycan_10-6-0-0-4	ELHHLQEQJVSNAFLDKGEFYIGSK_Glycan_5-4-1-0-1	ELHHLQEQJVSNAFLDKGEFYIGSK_Glycan_5-4-1-0-1
THTNISESHPJATFSAVGEASICEDDWNSGER_Glycan_9-7-0-0-1	STGKPTLYJVSLVMSDTAGTCY_Glycan_3-4-1-0-1	STGKPTLYJVSLVMSDTAGTCY_Glycan_3-4-1-0-1
THTJISESHPNATFSAVGEASICEDDWNSGER_Glycan_6-6-3-0-1	ELHHLQEQJVSNAF_Glycan_5-4-1-0-1	ELHHLQEQJVSNAF_Glycan_5-4-1-0-1
IHVAGETDSSNLJVSEPR_Glycan_9-4-0-0-0	CANLVPVPITJATLDR_Glycan_3-4-0-0-2	CANLVPVPITJATLDR_Glycan_3-4-0-0-2
IETILLJGTDR_Glycan_4-7-0-0-4	QQQHLFGSJVTDC_Glycan_5-4-0-0-5	QQQHLFGSJVTDC_Glycan_5-4-0-0-5
VLSJNSDANLEL_Glycan_5-4-2-0-0	QQQHLFGSJVTDCSGNF_Glycan_7-4-0-0-0	QQQHLFGSJVTDCSGNF_Glycan_7-4-0-0-0
LHJLTTGTPAR_Glycan_12-2-0-0-0	TELFSSSCPGGIMLJETGQGYQR_Glycan_4-4-1-0-0	TELFSSSCPGGIMLJETGQGYQR_Glycan_4-4-1-0-0
LJDSIQTLVNDNQR_Glycan_8-7-3-0-0	GGIMLJETGQGYQR_Glycan_6-6-0-0-4	GGIMLJETGQGYQR_Glycan_6-6-0-0-4
LGTSLSSGHVLMJGTLK_Glycan_5-4-2-0-0	ELHHLQEQJVSNAFLDKGEFYIGSK_Glycan_6-5-1-0-1	ELHHLQEQJVSNAFLDKGEFYIGSK_Glycan_6-5-1-0-1
JTTCQDLQIEVTVK_Glycan_6-4-3-0-3	MLJETGQGYQR_Glycan_6-3-0-0-0	MLJETGQGYQR_Glycan_6-3-0-0-0
ADGTVNQIEGEATPVJLTEPAK_Glycan_6-5-1-0-1	TELFSSSCPGGIMLJETGQGYQR_Glycan_5-4-0-0-1	TELFSSSCPGGIMLJETGQGYQR_Glycan_5-4-0-0-1
ETFFJLSKR_Glycan_6-7-0-0-3	CANLVPVPITJATLDR_Glycan_5-7-1-0-1	CANLVPVPITJATLDR_Glycan_5-7-1-0-1
GLTFQQJASSMCVPDQDTAIR_Glycan_6-5-2-0-0	TELFSSSCPGGIMLJETGQGYQR_Glycan_4-3-0-0-2	TELFSSSCPGGIMLJETGQGYQR_Glycan_4-3-0-0-2
SLSCQMAALQGJGSER_Glycan_4-4-0-0-1	EJLTAPGSDSAVFFEQGTTR_Glycan_6-4-0-0-2	EJLTAPGSDSAVFFEQGTTR_Glycan_6-4-0-0-2
ADGTVNQIEGEATPVJLTEPAK_Glycan_7-6-1-0-1	KVCQDCPLLAPLJDTR_Glycan_5-4-1-0-2	KVCQDCPLLAPLJDTR_Glycan_5-4-1-0-2
ALLTJVSSVALGSR_Glycan_5-6-1-0-2	STGKPTLYJVSLVMSDTAGTCY_Glycan_4-7-1-0-5	STGKPTLYJVSLVMSDTAGTCY_Glycan_4-7-1-0-5
CJYSIR_Glycan_5-7-0-0-3	CANLVPVPITJATLDR_Glycan_3-4-1-0-0	CANLVPVPITJATLDR_Glycan_3-4-1-0-0
KCDPTEVELDNQIVTATQSJICDEDSATETCYTYDR_Glycan_10-6-1-0-3	EJLTAPGSDSAVFFEQGTTR_Glycan_5-4-1-0-1	EJLTAPGSDSAVFFEQGTTR_Glycan_5-4-1-0-1
QDQCIYJTTYLNVQR_Glycan_5-4-1-0-0	EGYSJISYIVVNHQGISSR_Glycan_3-5-1-0-3	EGYSJISYIVVNHQGISSR_Glycan_3-5-1-0-3
KCDPTEVELDNQIVTATQSJICDEDSATETCYTYDR_Glycan_9-6-2-0-1	PGGIMLJETGQGYQR_Glycan_3-7-0-0-4	PGGIMLJETGQGYQR_Glycan_3-7-0-0-4
KCDPTEVELDNQIVTATQSJICDEDSATETCYTYDR_Glycan_8-6-1-0-1	TEGRPDMKTELFSSSCPGGIMLJETGQGYQR_Glycan_4-4-2-0-0	TEGRPDMKTELFSSSCPGGIMLJETGQGYQR_Glycan_4-4-2-0-0
CJYSIR_Glycan_8-4-1-0-2	VEYYNDSJGSHVLQGR_Glycan_7-6-0-0-1	VEYYNDSJGSHVLQGR_Glycan_7-6-0-0-1
THTNISESHPJATFSAVGEASICEDDWNSGER_Glycan_8-8-4-0-0	SJGSHVLQGR_Glycan_9-6-1-0-2	SJGSHVLQGR_Glycan_9-6-1-0-2
IJTTNVMGTSLTVR_Glycan_5-3-1-0-1	DIVEYYJDSNGSHVLQGR_Glycan_4-5-1-0-2	DIVEYYJDSNGSHVLQGR_Glycan_4-5-1-0-2
AJTSALAVPSPVSNSASAR_Glycan_7-5-1-0-3	LGHCPDPVLVNGEFSSSGPVJVSDK_Glycan_3-5-0-0-0	LGHCPDPVLVNGEFSSSGPVJVSDK_Glycan_3-5-0-0-0
LAGKPTHVJVSVVMAEVDGTC_Glycan_5-5-2-0-1	TELFSSSCPGGIMLJETGQGYQR_Glycan_4-4-0-0-2	TELFSSSCPGGIMLJETGQGYQR_Glycan_4-4-0-0-2
KEDALJETR_Glycan_4-3-0-0-0	VEYYJDSNGSHVLQGR_Glycan_6-6-1-0-0	VEYYJDSNGSHVLQGR_Glycan_6-6-1-0-0
THTJISESHPNATFSAVGEASICEDDWNSGER_Glycan_8-8-4-0-0	QQQHLFGSJVTDCSGNF_Glycan_5-4-1-0-0	QQQHLFGSJVTDCSGNF_Glycan_5-4-1-0-0
LSDLSIJSTECLHVH_Glycan_5-4-2-0-0	GLCVJASAVSR_Glycan_4-8-0-0-0	GLCVJASAVSR_Glycan_4-8-0-0-0
LSDLSIJSTECLHVHCR_Glycan_5-4-1-0-2	VVIFDTVITNQEEPYQJHSGR_Glycan_5-4-0-0-1	VVIFDTVITNQEEPYQJHSGR_Glycan_5-4-0-0-1
LTFQQJASSMCVPDQDTAIR_Glycan_4-4-2-0-2	VVIFDTVITNQEEPYQJHSGR_Glycan_9-7-0-0-2	VVIFDTVITNQEEPYQJHSGR_Glycan_9-7-0-0-2
QNQCFYJSSYLNVQR_Glycan_6-7-1-0-4	IVEYYJDSNGSHVLQGR_Glycan_7-4-0-0-3	IVEYYJDSNGSHVLQGR_Glycan_7-4-0-0-3
SLEAIJGSGLQMGLQR_Glycan_4-5-2-0-0	EJLTAPGSDSAVFFEQGTTR_Glycan_3-5-1-0-2	EJLTAPGSDSAVFFEQGTTR_Glycan_3-5-1-0-2
CPGGIMLJETGQGYQR_Glycan_10-6-1-0-2	PGGIMLJETGQGYQR_Glycan_4-7-0-0-4	PGGIMLJETGQGYQR_Glycan_4-7-0-0-4
KCDPTEVELDNQIVTATQSJICDEDSATETCYTYDR_Glycan_7-6-2-0-1	EJLTAPGSDSAVFFEQGTTR_Glycan_6-4-1-0-0	EJLTAPGSDSAVFFEQGTTR_Glycan_6-4-1-0-0
THTNISESHPJATFSAVGEASICEDDWNSGER_Glycan_9-6-3-0-3	HKPEIJSTTHPGADLQENFCR_Glycan_4-4-0-0-1	HKPEIJSTTHPGADLQENFCR_Glycan_4-4-0-0-1
JSSYLNVQR_Glycan_5-7-1-0-1	TELFSSSCPGGIMLJETGQGYQR_Glycan_5-3-0-0-2	TELFSSSCPGGIMLJETGQGYQR_Glycan_5-3-0-0-2
KEDALJETR_Glycan_6-6-2-0-3	EJLTAPGSDSAVFFEQGTTR_Glycan_5-4-1-0-0	EJLTAPGSDSAVFFEQGTTR_Glycan_5-4-1-0-0
THTJISESHPNATFSAVGEASICEDDWNSGER_Glycan_10-7-1-0-2	TQJITFQTESSVAEQEAEFQSPK_Glycan_5-4-1-0-2	TQJITFQTESSVAEQEAEFQSPK_Glycan_5-4-1-0-2
STGKPTLYJVSLVMSDTAGTCY_Glycan_8-3-0-0-0	CGLVPVLAENYJK_Glycan_5-4-1-0-0	CGLVPVLAENYJK_Glycan_5-4-1-0-0
THTNISESHPJATFSAVGEASICEDDWNSGER_Glycan_10-7-1-0-2	LAGKPTHVJVSVVMAEVDG_Glycan_5-6-0-0-0	LAGKPTHVJVSVVMAEVDG_Glycan_5-6-0-0-0
KCDPTEVELDNQIVTATQSJICDEDSATETCYTYDR_Glycan_8-6-2-0-1	VIDFJCTTSSVSSALANTK_Glycan_6-4-0-0-3	VIDFJCTTSSVSSALANTK_Glycan_6-4-0-0-3
KCDPTEVELDNQIVTATQSJICDEDSATETCYTYDR_Glycan_7-5-2-0-1	ADGTVNQIEGEATPVJLTEPAKLEVK_Glycan_8-6-0-0-2	ADGTVNQIEGEATPVJLTEPAKLEVK_Glycan_8-6-0-0-2
QDQCIYJTTYLNVQR_Glycan_7-6-2-0-2	FJSSYLQGTNQITGR_Glycan_4-5-0-0-2	FJSSYLQGTNQITGR_Glycan_4-5-0-0-2
KCGLVPVLAENYJK_Glycan_5-4-2-0-0	LAGKPTHVJVSVVMAEVDGTC_Glycan_4-5-0-0-1	LAGKPTHVJVSVVMAEVDGTC_Glycan_4-5-0-0-1
LVPVPITJATLDR_Glycan_6-5-0-0-1	PVJLTEPAKLEVK_Glycan_6-5-1-0-3	PVJLTEPAKLEVK_Glycan_6-5-1-0-3
QDQCIYJTTYLNVQR_Glycan_7-6-2-0-1	GLTFQQJASSMCVPDQDTAIR_Glycan_5-4-1-0-3	GLTFQQJASSMCVPDQDTAIR_Glycan_5-4-1-0-3
QNQCFYJSSYLNVQR_Glycan_6-7-1-0-3	QQQHLFGSJVT_Glycan_6-6-2-0-1	QQQHLFGSJVT_Glycan_6-6-2-0-1
LNAENJATFYFK_Glycan_6-5-2-0-1	TELFSSSCPGGIMLJETGQGYQR_Glycan_5-3-0-0-1	TELFSSSCPGGIMLJETGQGYQR_Glycan_5-3-0-0-1
THTNISESHPJATFSAVGEASICEDDWNSGER_Glycan_8-6-3-0-2	GTVNQIEGEATPVJLTEPAKLEVK_Glycan_7-7-0-0-3	GTVNQIEGEATPVJLTEPAKLEVK_Glycan_7-7-0-0-3
JESVHPFSPFEVK_Glycan_10-7-0-0-2	DQCIYJTTYLNVQR_Glycan_7-6-2-0-4	DQCIYJTTYLNVQR_Glycan_7-6-2-0-4
ADGTVNQIEGEATPVJLTEPAK_Glycan_5-4-1-0-1	KTPPSQPPGNVVWJATDTK_Glycan_5-4-2-0-0	KTPPSQPPGNVVWJATDTK_Glycan_5-4-2-0-0
THTNISESHPJATFSAVGEASICEDDWNSGER_Glycan_7-6-3-0-3	GAFISJFSMTVDGK_Glycan_5-4-0-0-0	GAFISJFSMTVDGK_Glycan_5-4-0-0-0
THTNISESHPJATFSAVGEASICEDDWNSGER_Glycan_8-6-2-0-4	GLTFQQJASSMCVPDQDTAIR_Glycan_5-5-1-0-3	GLTFQQJASSMCVPDQDTAIR_Glycan_5-5-1-0-3
THTJISESHPNATFSAVGEASICEDDWNSGER_Glycan_11-8-1-0-1	QQQHLFGSJVTDCSGN_Glycan_5-4-1-0-3	QQQHLFGSJVTDCSGN_Glycan_5-4-1-0-3
SJSSTQFEVK_Glycan_6-4-2-0-1	KAFITJFSMIIDGMTYPGIIK_Glycan_6-3-0-0-0	KAFITJFSMIIDGMTYPGIIK_Glycan_6-3-0-0-0
QDQCIYJTTYLNVQR_Glycan_7-6-2-0-0	QQQHLFGSJVTDCSGN_Glycan_5-4-1-0-4	QQQHLFGSJVTDCSGN_Glycan_5-4-1-0-4
YJTTYLNVQR_Glycan_6-4-1-0-2	LTFQQJASSMCVPDQDTAIR_Glycan_4-3-0-0-1	LTFQQJASSMCVPDQDTAIR_Glycan_4-3-0-0-1
QDQCIYJTTYLNVQR_Glycan_8-6-1-0-1	QQQHLFGSJVTDCSG_Glycan_6-6-0-0-2	QQQHLFGSJVTDCSG_Glycan_6-6-0-0-2
THTNISESHPJATFSAVGEASICEDDWNSGER_Glycan_11-7-1-0-1	VVLHPJYSQVDIGLIK_Glycan_4-6-1-0-0	VVLHPJYSQVDIGLIK_Glycan_4-6-1-0-0
KCDPTEVELDNQIVTATQSJICDEDSATETCYTYDR_Glycan_6-5-2-0-1	GLTFQQJASSMCVPDQDTAIR_Glycan_5-5-0-0-5	GLTFQQJASSMCVPDQDTAIR_Glycan_5-5-0-0-5
QNQCFYJSSYLNVQR_Glycan_3-4-1-0-1	GLTFQQJASSMCVPDQDTAIR_Glycan_6-5-0-0-4	GLTFQQJASSMCVPDQDTAIR_Glycan_6-5-0-0-4
THTNISESHPJATFSAVGEASICEDDWNSGER_Glycan_10-7-1-0-1	ADGTVNQIEGEATPVJLTEPAKLEVK_Glycan_6-5-0-0-3	ADGTVNQIEGEATPVJLTEPAKLEVK_Glycan_6-5-0-0-3
THTJISESHPNATFSAVGEASICEDDWNSGER_Glycan_11-7-1-0-1	TKEJLTAPGSDSAVFFEQGTTR_Glycan_9-2-0-0-1	TKEJLTAPGSDSAVFFEQGTTR_Glycan_9-2-0-0-1
HSHNJNSSDLHPHK_Glycan_5-4-2-0-0	VIDFJCTTSSVSSALANTK_Glycan_5-4-1-0-2	VIDFJCTTSSVSSALANTK_Glycan_5-4-1-0-2
JSSYLNVQR_Glycan_9-6-2-0-2	EJLTAPGSDSAVFFEQGTTR_Glycan_4-3-0-0-2	EJLTAPGSDSAVFFEQGTTR_Glycan_4-3-0-0-2
NQCFYJSSYLNVQR_Glycan_7-6-3-0-0	HKPEIJSTTHPGADLQENFCR_Glycan_3-4-1-0-0	HKPEIJSTTHPGADLQENFCR_Glycan_3-4-1-0-0
LALVSGNJTVPFAVSLVDSTSEK_Glycan_7-2-0-0-1	PVJLTEPAKLEVK_Glycan_6-7-4-0-1	PVJLTEPAKLEVK_Glycan_6-7-4-0-1
THTJISESHPNATFSAVGEASICEDDWNSGER_Glycan_10-7-2-0-0	QQQHLFGSJVTDCSGNFCLFR_Glycan_4-5-0-0-1	QQQHLFGSJVTDCSGNFCLFR_Glycan_4-5-0-0-1
DQCIYJTTYLNVQR_Glycan_4-5-0-0-2	QDQCIYJTTYLNVQR_Glycan_7-5-2-0-1	QDQCIYJTTYLNVQR_Glycan_7-5-2-0-1
QDQCIYJTTYLNVQR_Glycan_6-5-2-0-0	TPPSQPPGNVVWJATDTK_Glycan_8-5-0-0-0	TPPSQPPGNVVWJATDTK_Glycan_8-5-0-0-0
QDQCIYJTTYLNVQR_Glycan_8-6-1-0-2	JTTYLNVQR_Glycan_10-10-0-0-1	JTTYLNVQR_Glycan_10-10-0-0-1
QDQCIYJTTYLNVQR_Glycan_8-6-2-0-0	QVHFFVJASDVDNVK_Glycan_6-5-3-0-0	QVHFFVJASDVDNVK_Glycan_6-5-3-0-0
THTJISESHPNATFSAVGEASICEDDWNSGER_Glycan_7-6-3-0-3	INPLNGSVCERPAJHSAK_Glycan_5-3-0-0-0	INPLNGSVCERPAJHSAK_Glycan_5-3-0-0-0
LALVSGJNTVPFAVSLVDSTSEK_Glycan_7-2-0-0-1	JLTEPAKLEVK_Glycan_10-7-1-0-4	JLTEPAKLEVK_Glycan_10-7-1-0-4
LAJLTQGEDQYYLR_Glycan_6-5-1-0-1	KYNSQJQSNNQFVLYR_Glycan_3-7-0-0-1	KYNSQJQSNNQFVLYR_Glycan_3-7-0-0-1
LNAENJATFYFK_Glycan_7-5-1-0-2	QQQHLFGSJVTDCSGNF_Glycan_5-4-2-0-0	QQQHLFGSJVTDCSGNF_Glycan_5-4-2-0-0
LAJLTQGEDQYYLR_Glycan_5-4-1-0-1	TVNQIEGEATPVJLTEPAKLEVK_Glycan_4-5-1-0-4	TVNQIEGEATPVJLTEPAKLEVK_Glycan_4-5-1-0-4
JSSYLNVQR_Glycan_9-6-1-0-1	EJLTAPGSDSAVFFEQGTTR_Glycan_4-4-0-0-2	EJLTAPGSDSAVFFEQGTTR_Glycan_4-4-0-0-2
THTJISESHPNATFSAVGEASICEDDWNSGER_Glycan_10-6-1-0-1	EJLTAPGSDSAVFFEQGTTR_Glycan_5-6-2-0-3	EJLTAPGSDSAVFFEQGTTR_Glycan_5-6-2-0-3
JSSYLNVQR_Glycan_9-6-2-0-1	FFVJASDVDNVK_Glycan_3-7-0-0-1	FFVJASDVDNVK_Glycan_3-7-0-0-1
LYNNHJYTDCTSEGR_Glycan_5-4-2-0-1	TVNQIEGEATPVJLTEPAKLEVK_Glycan_4-6-2-0-4	TVNQIEGEATPVJLTEPAKLEVK_Glycan_4-6-2-0-4
QQQHLFGSJVTDCSGNF_Glycan_6-4-0-0-1	CGLVPVLAENYJK_Glycan_5-4-0-0-2	CGLVPVLAENYJK_Glycan_5-4-0-0-2
YJSSYLNVQR_Glycan_8-6-4-0-4	QQQHLFGSJVTDCSGNFCLFR_Glycan_4-5-0-0-0	QQQHLFGSJVTDCSGNFCLFR_Glycan_4-5-0-0-0
VGJMSANASDQER_Glycan_5-7-1-0-2	VAGEJASLPCPAR_Glycan_5-4-3-0-0	VAGEJASLPCPAR_Glycan_5-4-3-0-0
THTJISESHPNATFSAVGEASICEDDWNSGER_Glycan_10-7-1-0-1	HGIQYFNJNTQHSSLFMLNEVK_Glycan_6-5-2-0-0	HGIQYFNJNTQHSSLFMLNEVK_Glycan_6-5-2-0-0
NQCFYJSSYLNVQR_Glycan_5-4-1-0-1	EJLTAPGSDSAVFFEQGTTR_Glycan_4-4-1-0-0	EJLTAPGSDSAVFFEQGTTR_Glycan_4-4-1-0-0
YJSSYLNVQR_Glycan_6-4-2-0-4	ALPQPQJVTSLLGCTH_Glycan_6-4-1-0-1	ALPQPQJVTSLLGCTH_Glycan_6-4-1-0-1
SLSCQMAALQGJGSER_Glycan_6-6-1-0-0	JLTEPAKLEVK_Glycan_8-6-2-0-3	JLTEPAKLEVK_Glycan_8-6-2-0-3
KCGLVPVLAENYJK_Glycan_4-3-1-0-0	PQJLTNMNK_Glycan_5-2-0-0-1	PQJLTNMNK_Glycan_5-2-0-0-1
QDQCIYJTTYLNVQR_Glycan_8-6-1-0-3	QDQCIYNTTYLNVQREJGTISR_Glycan_4-5-1-0-1	QDQCIYNTTYLNVQREJGTISR_Glycan_4-5-1-0-1
THTJISESHPNATFSAVGEASICEDDWNSGER_Glycan_6-6-3-0-3	TRQDQCIYJTTYLNVQR_Glycan_8-6-1-0-1	TRQDQCIYJTTYLNVQR_Glycan_8-6-1-0-1
LVPVPITJATLDR_Glycan_6-5-0-0-0	JLTEPAKLEVK_Glycan_9-7-2-0-3	JLTEPAKLEVK_Glycan_9-7-2-0-3
KCGLVPVLAENYJK_Glycan_5-4-2-0-1	HGIQYFNJNTQHSSLFMLNEVKR_Glycan_3-5-1-0-2	HGIQYFNJNTQHSSLFMLNEVKR_Glycan_3-5-1-0-2
NQCFYJSSYLNVQR_Glycan_7-2-0-0-1	GGNSNGALCHFPFLYNNHJYTDCTSEGR_Glycan_5-4-0-0-2	GGNSNGALCHFPFLYNNHJYTDCTSEGR_Glycan_5-4-0-0-2
QDQCIYJTTYLNVQR_Glycan_7-4-2-0-3	PITJATLDR_Glycan_5-5-2-0-4	PITJATLDR_Glycan_5-5-2-0-4
THTJISESHPNATFSAVGEASICEDDWNSGER_Glycan_7-6-4-0-1	IJTTNVMGTSLTVR_Glycan_5-4-0-0-1	IJTTNVMGTSLTVR_Glycan_5-4-0-0-1
QDQCIYJTTYLNVQR_Glycan_6-4-2-0-4	ELHHLQEQJVSNAFLDKGEFYIGSK_Glycan_6-5-2-0-2	ELHHLQEQJVSNAFLDKGEFYIGSK_Glycan_6-5-2-0-2
QDQCIYJTTYLNVQR_Glycan_6-5-2-0-1	VVLHPJYSQVDIGLIK_Glycan_5-4-0-0-0	VVLHPJYSQVDIGLIK_Glycan_5-4-0-0-0
JTTYLNVQR_Glycan_10-7-1-0-4	LAGKPTHVJVSVVMAEVDGTCY_Glycan_5-4-0-0-3	LAGKPTHVJVSVVMAEVDGTCY_Glycan_5-4-0-0-3
QNQCFYJSSYLNVQR_Glycan_6-7-2-0-1	LAGKPTHVJVSVVMAEVDGTCY_Glycan_5-4-1-0-1	LAGKPTHVJVSVVMAEVDGTCY_Glycan_5-4-1-0-1
LNAENJATFYFK_Glycan_6-5-2-0-0	ELHHLQEQJVSNAFLDKGEFYIGSK_Glycan_6-5-2-0-1	ELHHLQEQJVSNAFLDKGEFYIGSK_Glycan_6-5-2-0-1
QDQCIYJTTYLNVQR_Glycan_9-6-1-0-0	GJWSAMPSCK_Glycan_4-7-0-0-0	GJWSAMPSCK_Glycan_4-7-0-0-0
LVPVPITJATLDR_Glycan_8-9-0-0-0	GTVNQIEGEATPVJLTEPAKLEVK_Glycan_6-6-0-0-2	GTVNQIEGEATPVJLTEPAKLEVK_Glycan_6-6-0-0-2
QDQCIYJTTYLNVQR_Glycan_9-7-1-0-5	GGNSNGALCHFPFLYNNHJYTDCTSEGR_Glycan_5-4-1-0-0	GGNSNGALCHFPFLYNNHJYTDCTSEGR_Glycan_5-4-1-0-0
ADGTVNQIEGEATPVJLTEPAK_Glycan_6-5-1-0-0	ADGTVNQIEGEATPVJLTEPAKLEVK_Glycan_5-4-1-0-0	ADGTVNQIEGEATPVJLTEPAKLEVK_Glycan_5-4-1-0-0
QDQCIYJTTYLNVQR_Glycan_9-6-0-0-2	EJLTAPGSDSAVFFEQGTTR_Glycan_3-3-1-0-0	EJLTAPGSDSAVFFEQGTTR_Glycan_3-3-1-0-0
QNQCFYJSSYLNVQR_Glycan_6-5-1-0-1	LVPVPITJATLDR_Glycan_6-5-2-0-1	LVPVPITJATLDR_Glycan_6-5-2-0-1
QCFYJSSYLNVQR_Glycan_10-8-1-0-2	ELHHLQEQJVSNAFLDKGEFYIGSK_Glycan_6-5-2-0-0	ELHHLQEQJVSNAFLDKGEFYIGSK_Glycan_6-5-2-0-0
QNQCFYJSSYLNVQR_Glycan_8-6-1-0-2	LAGKPTHVJVSVVMAEVDGTCY_Glycan_5-5-1-0-0	LAGKPTHVJVSVVMAEVDGTCY_Glycan_5-5-1-0-0
THTNISESHPJATFSAVGEASICEDDWNSGER_Glycan_6-5-4-0-1	LNAAKALPQPQJVTSLLGCTH_Glycan_6-7-0-0-4	LNAAKALPQPQJVTSLLGCTH_Glycan_6-7-0-0-4
STGKPTLYJVSLVMSDTAGTC_Glycan_6-2-0-0-0	LVPVPITJATLDR_Glycan_6-5-2-0-0	LVPVPITJATLDR_Glycan_6-5-2-0-0
ADGTVNQIEGEATPVJLTEPAK_Glycan_6-4-0-0-2	ADGTVNQIEGEATPVJLTEPAKLEVK_Glycan_5-4-1-0-1	ADGTVNQIEGEATPVJLTEPAKLEVK_Glycan_5-4-1-0-1
LAJLTQGEDQYYLR_Glycan_6-5-1-0-0	ADGTVNQIEGEATPVJLTEPAKLEVK_Glycan_6-3-0-0-2	ADGTVNQIEGEATPVJLTEPAKLEVK_Glycan_6-3-0-0-2
JSSYLNVQR_Glycan_9-6-1-0-3	IEGEATPVJLTEPAKLEVK_Glycan_5-6-0-0-5	IEGEATPVJLTEPAKLEVK_Glycan_5-6-0-0-5
THTJISESHPNATFSAVGEASICEDDWNSGER_Glycan_9-8-1-0-1	GTVNQIEGEATPVJLTEPAKLEVK_Glycan_5-5-0-0-3	GTVNQIEGEATPVJLTEPAKLEVK_Glycan_5-5-0-0-3
KAALSWSNGJGTASCR_Glycan_7-5-0-0-0	PVJLTEPAKLEVK_Glycan_6-6-3-0-2	PVJLTEPAKLEVK_Glycan_6-6-3-0-2
THTJISESHPNATFSAVGEASICEDDWNSGER_Glycan_6-5-4-0-1	VNQIEGEATPVJLTEPAKLEVK_Glycan_6-5-0-0-3	VNQIEGEATPVJLTEPAKLEVK_Glycan_6-5-0-0-3
QNQCFYJSSYLNVQR_Glycan_7-5-0-0-3	ELHHLQEQJVSNAFLDKGEFYIGSK_Glycan_5-4-1-0-3	ELHHLQEQJVSNAFLDKGEFYIGSK_Glycan_5-4-1-0-3
QNQCFYJSSYLNVQR_Glycan_8-6-1-0-1	NJNTQHSSLFMLNEVK_Glycan_5-4-1-0-3	NJNTQHSSLFMLNEVK_Glycan_5-4-1-0-3
IJTTNVMGTSLTVR_Glycan_5-3-1-0-0	ADGTVNQIEGEATPVJLTEPAKLEVK_Glycan_7-5-0-0-1	ADGTVNQIEGEATPVJLTEPAKLEVK_Glycan_7-5-0-0-1
QDQCIYJTTYLNVQR_Glycan_7-5-1-0-1	HAJWTLTPLK_Glycan_6-3-2-0-2	HAJWTLTPLK_Glycan_6-3-2-0-2
ADGTVNQIEGEATPVJLTEPAK_Glycan_5-4-1-0-0	ELHHLQEQJVSNAFLDKGEFYIGSK_Glycan_5-4-2-0-1	ELHHLQEQJVSNAFLDKGEFYIGSK_Glycan_5-4-2-0-1
AYLLPAPPAPGJASESEEDR_Glycan_5-4-1-0-1	ADGTVNQIEGEATPVJLTEPAKLEVK_Glycan_6-4-0-0-2	ADGTVNQIEGEATPVJLTEPAKLEVK_Glycan_6-4-0-0-2
KLNAENJATFYFK_Glycan_6-4-0-0-0	ELHHLQEQJVSNAFLDKGEFYIGSK_Glycan_5-4-1-0-4	ELHHLQEQJVSNAFLDKGEFYIGSK_Glycan_5-4-1-0-4
SIJTTNVMGTSLTVR_Glycan_4-4-0-0-1	ELHHLQEQJVSNAFLDKGEFYIGSK_Glycan_6-4-1-0-4	ELHHLQEQJVSNAFLDKGEFYIGSK_Glycan_6-4-1-0-4
NQCFYJSSYLNVQR_Glycan_6-5-2-0-1	PVJLTEPAKLEVK_Glycan_8-8-1-0-1	PVJLTEPAKLEVK_Glycan_8-8-1-0-1
QNQCFYJSSYLNVQR_Glycan_9-7-2-0-2	CGLVPVLAENYJK_Glycan_5-4-1-0-2	CGLVPVLAENYJK_Glycan_5-4-1-0-2
JSSYLNVQR_Glycan_8-8-1-0-4	IIVPLNNREJISDPTSPLR_Glycan_5-4-1-0-3	IIVPLNNREJISDPTSPLR_Glycan_5-4-1-0-3
KCDPTEVELDNQIVTATQSJICDEDSATETCYTYDR_Glycan_6-5-2-0-0	TELFSSSCPGGIMLJETGQGYQR_Glycan_4-4-0-0-1	TELFSSSCPGGIMLJETGQGYQR_Glycan_4-4-0-0-1
THTJISESHPNATFSAVGEASICEDDWNSGER_Glycan_7-6-3-0-2	HGIQYFNJNTQHSSLFMLNEVK_Glycan_4-6-0-0-2	HGIQYFNJNTQHSSLFMLNEVK_Glycan_4-6-0-0-2
LNAENJATFYFK_Glycan_5-4-2-0-1	CQDCPLLAPLJDTR_Glycan_6-7-0-0-3	CQDCPLLAPLJDTR_Glycan_6-7-0-0-3
QNQCFYJSSYLNVQR_Glycan_8-6-0-0-5	VCQDCPLLAPLJDTR_Glycan_7-5-0-0-3	VCQDCPLLAPLJDTR_Glycan_7-5-0-0-3
QNQCFYJSSYLNVQR_Glycan_6-4-2-0-4	ELHHLQEQJVSNAFLDKGEFYIGSK_Glycan_5-4-2-0-0	ELHHLQEQJVSNAFLDKGEFYIGSK_Glycan_5-4-2-0-0
LNVEAAJWTVR_Glycan_5-4-1-0-0	VNQIEGEATPVJLTEPAKLEVK_Glycan_6-5-0-0-2	VNQIEGEATPVJLTEPAKLEVK_Glycan_6-5-0-0-2
QCIYJTTYLNVQR_Glycan_8-6-1-0-1	ELHHLQEQJVSNAFLDKGEFYIGSK_Glycan_5-4-1-0-2	ELHHLQEQJVSNAFLDKGEFYIGSK_Glycan_5-4-1-0-2
JTTYLNVQR_Glycan_7-4-1-0-2	CGLVPVLAENYJK_Glycan_6-4-0-0-3	CGLVPVLAENYJK_Glycan_6-4-0-0-3
LAGKPTHVJVSVVMAEVDGTC_Glycan_5-4-2-0-1	LVPVPITJATLDR_Glycan_5-4-2-0-0	LVPVPITJATLDR_Glycan_5-4-2-0-0
QNQCFYJSSYLNVQR_Glycan_9-7-2-0-1	QJVSNAFLDK_Glycan_5-5-0-0-1	QJVSNAFLDK_Glycan_5-5-0-0-1
QNQCFYJSSYLNVQR_Glycan_7-5-1-0-2	ADGTVNQIEGEATPVJLTEPAKLEVK_Glycan_6-4-0-0-1	ADGTVNQIEGEATPVJLTEPAKLEVK_Glycan_6-4-0-0-1
QDQCIYJTTYLNVQR_Glycan_7-5-1-0-2	EJLTAPGSDSAVFFEQGTTR_Glycan_5-4-2-0-0	EJLTAPGSDSAVFFEQGTTR_Glycan_5-4-2-0-0
LAJLTQGEDQYYLR_Glycan_5-4-1-0-0	ALPQPQJVTSLLGCTH_Glycan_4-7-1-0-0	ALPQPQJVTSLLGCTH_Glycan_4-7-1-0-0
JSSYLNVQR_Glycan_9-4-0-0-1	AFLSLGAHJTTLTEILK_Glycan_4-3-0-0-3	AFLSLGAHJTTLTEILK_Glycan_4-3-0-0-3
LAGKPTHVJVSVVMAEVDGTC_Glycan_6-5-2-0-0	CQDCPLLAPLJDTR_Glycan_5-7-1-0-2	CQDCPLLAPLJDTR_Glycan_5-7-1-0-2
LGJATAIFFLPDEGK_Glycan_6-8-0-0-0	ADGTVNQIEGEATPVJLTEPAKLEVK_Glycan_5-4-0-0-3	ADGTVNQIEGEATPVJLTEPAKLEVK_Glycan_5-4-0-0-3
GTVNQIEGEATPVJLTEPAK_Glycan_5-5-0-0-2	CGLVPVLAENYJK_Glycan_5-4-2-0-0	CGLVPVLAENYJK_Glycan_5-4-2-0-0
JSSYLNVQR_Glycan_7-7-1-0-5	IIVPLNNREJISDPTSPLR_Glycan_5-4-1-0-2	IIVPLNNREJISDPTSPLR_Glycan_5-4-1-0-2
KVCQDCPLLAPLJDTR_Glycan_5-4-1-0-0	TELFSSSCPGGIMLJETGQGYQR_Glycan_4-3-0-0-1	TELFSSSCPGGIMLJETGQGYQR_Glycan_4-3-0-0-1
THTJISESHPNATFSAVGEASICEDDWNSGER_Glycan_8-6-2-0-4	CQDCPLLAPLJDTR_Glycan_6-7-0-0-2	CQDCPLLAPLJDTR_Glycan_6-7-0-0-2
LJETGQGYQR_Glycan_7-6-1-0-4	ELHHLQEQJVSNAFLDKGEFYIGSK_Glycan_6-4-2-0-0	ELHHLQEQJVSNAFLDKGEFYIGSK_Glycan_6-4-2-0-0
THTNISESHPJATFSAVGEASICEDDWNSGER_Glycan_10-6-1-0-1	CGLVPVLAENYJK_Glycan_12-2-0-0-0	CGLVPVLAENYJK_Glycan_12-2-0-0-0
PGGIMLJETGQGYQR_Glycan_6-6-2-0-0	IIVPLNNREJISDPTSPLR_Glycan_5-4-0-0-3	IIVPLNNREJISDPTSPLR_Glycan_5-4-0-0-3
JSSYLNVQR_Glycan_6-7-0-0-0	JTTYLNVQR_Glycan_8-8-0-0-5	JTTYLNVQR_Glycan_8-8-0-0-5
LNAENJATFYFK_Glycan_5-4-2-0-0	VVLHPJYSQVDIGLIK_Glycan_5-4-1-0-2	VVLHPJYSQVDIGLIK_Glycan_5-4-1-0-2
KDFEDLYTPVJGSIVIVR_Glycan_8-7-2-0-2	LVPVLAENYJK_Glycan_4-3-2-0-2	LVPVLAENYJK_Glycan_4-3-2-0-2
WSDIWJATK_Glycan_5-4-1-0-0	VVLHPJYSQVDIGLIK_Glycan_6-4-1-0-1	VVLHPJYSQVDIGLIK_Glycan_6-4-1-0-1
CPLLAPLJDTR_Glycan_5-4-2-0-0	KVCQDCPLLAPLJDTR_Glycan_6-4-0-0-2	KVCQDCPLLAPLJDTR_Glycan_6-4-0-0-2
QNQCFYJSSYLNVQR_Glycan_7-5-1-0-1	KIPAIJQTITEANEK_Glycan_4-7-1-0-2	KIPAIJQTITEANEK_Glycan_4-7-1-0-2
SIJTTNVMGTSLTVR_Glycan_3-4-0-0-1	LKYEJEVALR_Glycan_5-7-1-0-4	LKYEJEVALR_Glycan_5-7-1-0-4
THTNISESHPJATFSAVGEASICEDDWNSGER_Glycan_9-7-1-0-1	TELFSSSCPGGIMLJETGQGYQR_Glycan_3-3-0-0-1	TELFSSSCPGGIMLJETGQGYQR_Glycan_3-3-0-0-1
FLJDTMAVYEAK_Glycan_5-4-2-0-1	TEGRPDMKTELFSSSCPGGIMLJETGQGYQR_Glycan_3-4-0-0-2	TEGRPDMKTELFSSSCPGGIMLJETGQGYQR_Glycan_3-4-0-0-2
LVPVPITJATLDR_Glycan_5-4-0-0-0	CQDCPLLAPLJDTR_Glycan_4-6-0-0-3	CQDCPLLAPLJDTR_Glycan_4-6-0-0-3
CPLLAPLJDTR_Glycan_12-7-0-0-0	TELFSSSCPGGIMLJETGQGYQR_Glycan_6-3-0-0-1	TELFSSSCPGGIMLJETGQGYQR_Glycan_6-3-0-0-1
KEDALJETR_Glycan_7-8-0-0-0	LVPVLAENYJK_Glycan_5-3-2-0-1	LVPVLAENYJK_Glycan_5-3-2-0-1
KVCQDCPLLAPLJDTR_Glycan_5-4-1-0-1	QQQHLFGSJVTDCSGNFCLFR_Glycan_4-3-2-0-1	QQQHLFGSJVTDCSGNFCLFR_Glycan_4-3-2-0-1
TFQQJASSMCVPDQDTAIR_Glycan_3-5-0-0-3	MAWPEDHVFISTPSFJYTGR_Glycan_4-3-0-0-2	MAWPEDHVFISTPSFJYTGR_Glycan_4-3-0-0-2
KVCQDCPLLAPLJDTR_Glycan_7-5-2-0-0	LVPVLAENYJK_Glycan_7-6-4-0-0	LVPVLAENYJK_Glycan_7-6-4-0-0
LPFQCSASYLGJDTR_Glycan_5-4-0-0-1	YFYJGTSMACETFQYGGCMGNGNNFVTEK_Glycan_3-5-1-0-3	YFYJGTSMACETFQYGGCMGNGNNFVTEK_Glycan_3-5-1-0-3
THTNISESHPJATFSAVGEASICEDDWNSGER_Glycan_11-7-1-0-0	CGLVPVLAENYJKSDNCEDTPEAGYFAIAVVK_Glycan_5-2-0-0-1	CGLVPVLAENYJKSDNCEDTPEAGYFAIAVVK_Glycan_5-2-0-0-1
AAFNAQNJGSNFQLEEISR_Glycan_5-4-0-0-0	STGKPTLYJVSLVMSDTAGTC_Glycan_8-2-0-0-0	STGKPTLYJVSLVMSDTAGTC_Glycan_8-2-0-0-0
LAJLTQGEDQYYLR_Glycan_4-3-1-0-0	YFYJGTSMACETFQYGGCMGNGNNFVTEK_Glycan_4-5-0-0-4	YFYJGTSMACETFQYGGCMGNGNNFVTEK_Glycan_4-5-0-0-4
VIHJESTCEQLAK_Glycan_5-3-1-0-2	QQQHLFGSJVTDCSGNFCLFR_Glycan_6-5-0-0-1	QQQHLFGSJVTDCSGNFCLFR_Glycan_6-5-0-0-1
LAPLJDTR_Glycan_7-6-0-0-4	YFYJGTSMACETFQYGGCMGNGNNFVTEK_Glycan_5-7-0-0-0	YFYJGTSMACETFQYGGCMGNGNNFVTEK_Glycan_5-7-0-0-0
LHJLTTGTPAR_Glycan_4-3-2-0-2	QYGGCMGNGNJFVTEK_Glycan_3-2-0-0-1	QYGGCMGNGNJFVTEK_Glycan_3-2-0-0-1
LAGKPTHVJVSVVMAEVDGTC_Glycan_6-5-1-0-0	STGKPTLYJVSLVMSDTAGTC_Glycan_3-6-0-0-0	STGKPTLYJVSLVMSDTAGTC_Glycan_3-6-0-0-0
KEDALJETR_Glycan_5-6-0-0-5	LVPVPITJATLDR_Glycan_4-3-2-0-2	LVPVPITJATLDR_Glycan_4-3-2-0-2
ADGTVNQIEGEATPVJLTEPAK_Glycan_4-3-1-0-0	KVCQDCPLLAPLJDTR_Glycan_7-4-0-0-1	KVCQDCPLLAPLJDTR_Glycan_7-4-0-0-1
LAJLTQGEDQYYLR_Glycan_6-5-2-0-1	CGLVPVLAENYJK_Glycan_6-4-1-0-1	CGLVPVLAENYJK_Glycan_6-4-1-0-1
QCFYJSSYLNVQR_Glycan_8-6-0-0-2	HGIQYFNJNTQHSSLFMLNEVK_Glycan_4-4-1-0-1	HGIQYFNJNTQHSSLFMLNEVK_Glycan_4-4-1-0-1
ADGTVNQIEGEATPVJLTEPAK_Glycan_6-5-2-0-1	VVLHPJYSQVDIGLIK_Glycan_5-4-2-0-3	VVLHPJYSQVDIGLIK_Glycan_5-4-2-0-3
KKEDALJETR_Glycan_4-7-1-0-2	LVPVPITJATLDR_Glycan_9-7-1-0-1	LVPVPITJATLDR_Glycan_9-7-1-0-1
QDQCIYJTTYLNVQR_Glycan_5-4-2-0-0	LNVEAAJWTVR_Glycan_3-3-0-0-2	LNVEAAJWTVR_Glycan_3-3-0-0-2
EDNAVQPJSSYTYVWHATER_Glycan_5-4-2-0-0	RNPPMGGNVVIFDTVITNQEEPYQJHSGR_Glycan_5-4-2-0-1	RNPPMGGNVVIFDTVITNQEEPYQJHSGR_Glycan_5-4-2-0-1
KCDPTEVELDNQIVTATQSJICDEDSATETCYTYDR_Glycan_8-6-3-0-1	VCQDCPLLAPLJDTR_Glycan_5-4-2-0-0	VCQDCPLLAPLJDTR_Glycan_5-4-2-0-0
KCDPTEVELDNQIVTATQSJICDEDSATETCYTYDR_Glycan_5-4-4-0-0	KAFITJFSMIIDGMTYPGIIK_Glycan_6-2-0-0-1	KAFITJFSMIIDGMTYPGIIK_Glycan_6-2-0-0-1
LAGKPTHVJVSVVMAEVDGTC_Glycan_5-5-0-0-1	ELHHLQEQJVSNAFLDKGEFY_Glycan_5-7-0-0-1	ELHHLQEQJVSNAFLDKGEFY_Glycan_5-7-0-0-1
LAGKPTHVJVSVVMAEVDGTC_Glycan_6-5-0-0-1	VVLHPJYSQVDIGLIK_Glycan_6-5-1-0-1	VVLHPJYSQVDIGLIK_Glycan_6-5-1-0-1
KLNAENJATFYFK_Glycan_5-6-2-0-2	LNVQREJGTVSR_Glycan_4-7-0-0-4	LNVQREJGTVSR_Glycan_4-7-0-0-4
QDQCIYJTTYLNVQR_Glycan_6-4-1-0-1	LVPVLAENYJK_Glycan_6-3-2-0-2	LVPVLAENYJK_Glycan_6-3-2-0-2
LAGKPTHVJVSVVMAEVDGTC_Glycan_5-4-0-0-1	PDMKTELFSSSCPGGIMLJETGQGYQR_Glycan_5-4-0-0-1	PDMKTELFSSSCPGGIMLJETGQGYQR_Glycan_5-4-0-0-1
KCDPTEVELDNQIVTATQSJICDEDSATETCYTYDR_Glycan_7-6-3-0-1	PTHVJVSVVMAEVDGTC_Glycan_6-4-0-0-0	PTHVJVSVVMAEVDGTC_Glycan_6-4-0-0-0
SLSCQMAALQGJGSER_Glycan_6-5-1-0-4	VVLHPJYSQVDIGLIK_Glycan_6-5-0-0-3	VVLHPJYSQVDIGLIK_Glycan_6-5-0-0-3
FTPJKTEDTIFLR_Glycan_6-5-3-0-0	TELFSSSCPGGIMLJETGQGYQR_Glycan_5-5-0-0-3	TELFSSSCPGGIMLJETGQGYQR_Glycan_5-5-0-0-3
QNQCFYJSSYLNVQR_Glycan_6-7-2-0-4	PVLAENYJK_Glycan_4-7-0-0-4	PVLAENYJK_Glycan_4-7-0-0-4
LCMGSGLJLCEPNNK_Glycan_5-4-2-0-0	VIDFJCTTSSVSSALANTK_Glycan_5-4-2-0-0	VIDFJCTTSSVSSALANTK_Glycan_5-4-2-0-0
THTJISESHPNATFSAVGEASICEDDWNSGER_Glycan_5-4-0-0-2	WECKJDTLLGIK_Glycan_6-8-0-0-1	WECKJDTLLGIK_Glycan_6-8-0-0-1
KCDPTEVELDNQIVTATQSJICDEDSATETCYTYDR_Glycan_6-5-3-0-1	VSHHJLTTGATLINEQWLLTTAK_Glycan_7-4-1-0-1	VSHHJLTTGATLINEQWLLTTAK_Glycan_7-4-1-0-1
THTNISESHPJATFSAVGEASICEDDWNSGER_Glycan_10-7-2-0-1	VLHPJYSQVDIGLIK_Glycan_7-6-1-0-2	VLHPJYSQVDIGLIK_Glycan_7-6-1-0-2
LAGKPTHVJVSVVMAEVDGTC_Glycan_4-4-0-0-1	EJLTAPGSDSAVFFEQGTTR_Glycan_5-4-1-0-2	EJLTAPGSDSAVFFEQGTTR_Glycan_5-4-1-0-2
ADGTVNQIEGEATPVJLTEPAK_Glycan_12-2-0-0-0	EJLTAPGSDSAVFFEQGTTR_Glycan_6-4-0-0-3	EJLTAPGSDSAVFFEQGTTR_Glycan_6-4-0-0-3
QDQCIYJTTYLNVQR_Glycan_8-6-2-0-3	TELFSSSCPGGIMLJETGQGYQR_Glycan_6-5-1-0-0	TELFSSSCPGGIMLJETGQGYQR_Glycan_6-5-1-0-0
FLJDTMAVYEAK_Glycan_5-4-2-0-0	AFLSLGAHJTTLTEILK_Glycan_6-5-1-0-4	AFLSLGAHJTTLTEILK_Glycan_6-5-1-0-4
KCDPTEVELDNQIVTATQSJICDEDSATETCYTYDR_Glycan_5-5-3-0-1	VVLHPJYSQVDIGLIK_Glycan_5-4-1-0-0	VVLHPJYSQVDIGLIK_Glycan_5-4-1-0-0
QCFYJSSYLNVQR_Glycan_9-7-1-0-5	KAFITJFSMIIDGMTYPGIIK_Glycan_6-3-0-0-2	KAFITJFSMIIDGMTYPGIIK_Glycan_6-3-0-0-2
GLTFQQJASSMCVPDQDTAIR_Glycan_6-4-1-0-1	JLTTGATLINEQWLLTTAK_Glycan_6-7-0-0-4	JLTTGATLINEQWLLTTAK_Glycan_6-7-0-0-4
QDQCIYJTTYLNVQR_Glycan_7-6-3-0-1	SYJVTSVLFR_Glycan_6-4-1-0-1	SYJVTSVLFR_Glycan_6-4-1-0-1
QDQCIYJTTYLNVQR_Glycan_7-6-3-0-0	VVLHPJYSQVDIGLIK_Glycan_6-4-0-0-1	VVLHPJYSQVDIGLIK_Glycan_6-4-0-0-1
LAGKPTHVJVSVVMAEVDGTC_Glycan_4-3-0-0-1	HGIQYFNJNTQHSSLFMLNEVK_Glycan_4-4-0-0-3	HGIQYFNJNTQHSSLFMLNEVK_Glycan_4-4-0-0-3
ADGTVNQIEGEATPVJLTEPAK_Glycan_5-4-2-0-1	VIDFJCTTSSVSSALANTK_Glycan_5-4-0-0-2	VIDFJCTTSSVSSALANTK_Glycan_5-4-0-0-2
DQCIYJTTYLNVQR_Glycan_9-8-0-0-3	TELFSSSCPGGIMLJETGQGYQR_Glycan_4-4-1-0-1	TELFSSSCPGGIMLJETGQGYQR_Glycan_4-4-1-0-1
THTNISESHPJATFSAVGEASICEDDWNSGER_Glycan_5-4-0-0-2	RNPPMGGNVVIFDTVITNQEEPYQJHSGR_Glycan_5-4-1-0-3	RNPPMGGNVVIFDTVITNQEEPYQJHSGR_Glycan_5-4-1-0-3
THTJISESHPNATFSAVGEASICEDDWNSGER_Glycan_10-7-2-0-1	RYHIYENGTLQIJR_Glycan_6-7-1-0-0	RYHIYENGTLQIJR_Glycan_6-7-1-0-0
LAJLTQGEDQYYLR_Glycan_5-4-2-0-1	VVLHPJYSQVDIGLIKLK_Glycan_9-7-0-0-0	VVLHPJYSQVDIGLIKLK_Glycan_9-7-0-0-0
QDQCIYJTTYLNVQR_Glycan_9-6-1-0-3	TELFSSSCPGGIMLJETGQGYQR_Glycan_4-4-1-0-2	TELFSSSCPGGIMLJETGQGYQR_Glycan_4-4-1-0-2
QDQCIYJTTYLNVQR_Glycan_8-6-2-0-1	VLHPJYSQVDIGLIK_Glycan_3-4-1-0-3	VLHPJYSQVDIGLIK_Glycan_3-4-1-0-3
QDQCIYJTTYLNVQR_Glycan_7-5-2-0-2	TELFSSSCPGGIMLJETGQGYQR_Glycan_5-5-0-0-2	TELFSSSCPGGIMLJETGQGYQR_Glycan_5-5-0-0-2
LAJLTQGEDQYYLR_Glycan_6-5-1-0-4	PDMKTELFSSSCPGGIMLJETGQGYQR_Glycan_4-3-1-0-0	PDMKTELFSSSCPGGIMLJETGQGYQR_Glycan_4-3-1-0-0
QDQCIYJTTYLNVQR_Glycan_6-5-3-0-0	VEJTTVYYLVLDVQESDCSVLSR_Glycan_3-4-0-0-0	VEJTTVYYLVLDVQESDCSVLSR_Glycan_3-4-0-0-0
QDQCIYJTTYLNVQR_Glycan_9-8-0-0-3	IIVPLNNREJISDPTSPLR_Glycan_5-4-0-0-5	IIVPLNNREJISDPTSPLR_Glycan_5-4-0-0-5
NQCFYJSSYLNVQR_Glycan_7-6-3-0-1	MVSHHJLTTGATLINEQWLLTTAK_Glycan_7-4-1-0-0	MVSHHJLTTGATLINEQWLLTTAK_Glycan_7-4-1-0-0
KCDPTEVELDNQIVTATQSJICDEDSATETCYTYDR_Glycan_6-6-2-0-1	KVCQDCPLLAPLJDTR_Glycan_8-5-0-0-4	KVCQDCPLLAPLJDTR_Glycan_8-5-0-0-4
LNAENJATFYFK_Glycan_6-5-3-0-1	CGLVPVLAENYJKSDNCEDTPEAGYFAIAVVK_Glycan_3-3-1-0-0	CGLVPVLAENYJKSDNCEDTPEAGYFAIAVVK_Glycan_3-3-1-0-0
THTNISESHPJATFSAVGEASICEDDWNSGER_Glycan_11-7-2-0-1	TELFSSSCPGGIMLJETGQGYQR_Glycan_6-4-0-0-3	TELFSSSCPGGIMLJETGQGYQR_Glycan_6-4-0-0-3
QDQCIYJTTYLNVQR_Glycan_8-6-2-0-2	VLHPJYSQVDIGLIK_Glycan_4-4-2-0-2	VLHPJYSQVDIGLIK_Glycan_4-4-2-0-2
ADGTVNQIEGEATPVJLTEPAK_Glycan_6-5-2-0-0	VVLHPJYSQVDIGLIK_Glycan_5-4-0-0-2	VVLHPJYSQVDIGLIK_Glycan_5-4-0-0-2
NQCFYJSSYLNVQR_Glycan_7-6-4-0-0	CQDCPLLAPLJDTR_Glycan_5-7-2-0-1	CQDCPLLAPLJDTR_Glycan_5-7-2-0-1
QNQCFYJSSYLNVQR_Glycan_11-8-0-0-0	TELFSSSCPGGIMLJETGQGYQR_Glycan_5-3-1-0-1	TELFSSSCPGGIMLJETGQGYQR_Glycan_5-3-1-0-1
LAJLTQGEDQYYLR_Glycan_6-5-2-0-0	PJYSQVDIGLIK_Glycan_3-7-0-0-1	PJYSQVDIGLIK_Glycan_3-7-0-0-1
DQCIYJTTYLNVQR_Glycan_9-8-0-0-2	LSLGAHJTTLTEILK_Glycan_5-4-0-0-2	LSLGAHJTTLTEILK_Glycan_5-4-0-0-2
QDQCIYJTTYLNVQR_Glycan_6-5-3-0-1	LVPVLAENYJK_Glycan_5-4-3-0-2	LVPVLAENYJK_Glycan_5-4-3-0-2
IJTTNVMGTSLTVR_Glycan_5-3-2-0-1	TELFSSSCPGGIMLJETGQGYQR_Glycan_4-3-1-0-1	TELFSSSCPGGIMLJETGQGYQR_Glycan_4-3-1-0-1
LAJLTQGEDQYYLR_Glycan_5-4-1-0-3	EGYSJISYIVVNHQGISSR_Glycan_4-5-0-0-4	EGYSJISYIVVNHQGISSR_Glycan_4-5-0-0-4
LNAENJATFYFK_Glycan_6-5-3-0-0	ELFSSSCPGGIMLJETGQGYQR_Glycan_3-6-0-0-2	ELFSSSCPGGIMLJETGQGYQR_Glycan_3-6-0-0-2
QNQCFYJSSYLNVQR_Glycan_6-7-3-0-2	VLJLTDNTYLK_Glycan_4-3-1-0-1	VLJLTDNTYLK_Glycan_4-3-1-0-1
QNQCFYJSSYLNVQR_Glycan_9-6-1-0-3	PJYSQVDIGLIK_Glycan_7-6-0-0-0	PJYSQVDIGLIK_Glycan_7-6-0-0-0
QDQCIYJTTYLNVQR_Glycan_9-6-1-0-2	TELFSSSCPGGIMLJETGQGYQR_Glycan_3-4-1-0-1	TELFSSSCPGGIMLJETGQGYQR_Glycan_3-4-1-0-1
ADGTVNQIEGEATPVJLTEPAK_Glycan_6-4-1-0-2	CQDCPLLAPLJDTR_Glycan_5-7-2-0-2	CQDCPLLAPLJDTR_Glycan_5-7-2-0-2
QNQCFYJSSYLNVQR_Glycan_8-6-2-0-2	PVLAENYJK_Glycan_5-2-0-0-0	PVLAENYJK_Glycan_5-2-0-0-0
QDQCIYJTTYLNVQR_Glycan_7-5-2-0-1	LSLGAHJTTLTEILK_Glycan_9-6-3-0-3	LSLGAHJTTLTEILK_Glycan_9-6-3-0-3
QCFYJSSYLNVQR_Glycan_8-6-2-0-1	SLGAHJTTLTEILK_Glycan_7-6-4-0-4	SLGAHJTTLTEILK_Glycan_7-6-4-0-4
LAJLTQGEDQYYLR_Glycan_5-4-2-0-0	VLJLTDNTYLK_Glycan_8-2-0-0-0	VLJLTDNTYLK_Glycan_8-2-0-0-0
QNQCFYJSSYLNVQR_Glycan_8-6-2-0-3	CGLVPVLAENYJK_Glycan_7-5-0-0-3	CGLVPVLAENYJK_Glycan_7-5-0-0-3
IHVAGETDSSNLJVSEPR_Glycan_5-4-2-0-2	EYVTFLTVTPJLTSVYIANHR_Glycan_11-6-0-0-0	EYVTFLTVTPJLTSVYIANHR_Glycan_11-6-0-0-0
JSSYLNVQR_Glycan_8-5-0-0-4	VVLHPJYSQVDIGLIK_Glycan_7-6-1-0-2	VVLHPJYSQVDIGLIK_Glycan_7-6-1-0-2
LAJLTQGEDQYYLR_Glycan_6-5-1-0-2	FSSSCPGGIMLJETGQGYQR_Glycan_7-4-0-0-1	FSSSCPGGIMLJETGQGYQR_Glycan_7-4-0-0-1
JFTENDLLVR_Glycan_5-4-2-0-0	KVCQDCPLLAPLJDTR_Glycan_7-5-1-0-2	KVCQDCPLLAPLJDTR_Glycan_7-5-1-0-2
JSSYLNVQR_Glycan_9-6-2-0-5	KVCQDCPLLAPLJDTR_Glycan_8-5-1-0-1	KVCQDCPLLAPLJDTR_Glycan_8-5-1-0-1
VCQDCPLLAPLJDTR_Glycan_5-4-2-0-0	QQQHLFGSJVTDCSGNFCLFR_Glycan_5-4-0-0-0	QQQHLFGSJVTDCSGNFCLFR_Glycan_5-4-0-0-0
NQCFYJSSYLNVQR_Glycan_6-5-3-0-1	REGDHEFLEVPEAQEDVEATFPVHQPGJYSCSYR_Glycan_5-4-1-0-0	REGDHEFLEVPEAQEDVEATFPVHQPGJYSCSYR_Glycan_5-4-1-0-0
ADGTVNQIEGEATPVJLTEPAK_Glycan_5-4-2-0-0	DQCIVDDITYNVJDTFHK_Glycan_5-4-1-0-0	DQCIVDDITYNVJDTFHK_Glycan_5-4-1-0-0
LVPVPITJATLDR_Glycan_6-5-1-0-1	LSLGAHJTTLTEILK_Glycan_5-4-2-0-1	LSLGAHJTTLTEILK_Glycan_5-4-2-0-1
CGJCSLTTLKDEDFCK_Glycan_11-2-0-0-0	TELFSSSCPGGIMLJETGQGYQR_Glycan_5-4-0-0-2	TELFSSSCPGGIMLJETGQGYQR_Glycan_5-4-0-0-2
LVPVPITJATLDR_Glycan_6-5-1-0-0	VVLHPJYSQVDIGLIK_Glycan_7-6-2-0-0	VVLHPJYSQVDIGLIK_Glycan_7-6-2-0-0
LVPVPITJATLDR_Glycan_7-5-0-0-2	LSLGAHJTTLTEILK_Glycan_6-5-2-0-0	LSLGAHJTTLTEILK_Glycan_6-5-2-0-0
QNQCFYJSSYLNVQR_Glycan_8-6-2-0-1	REGDHEFLEVPEAQEDVEATFPVHQPGJYSCSYR_Glycan_5-4-1-0-1	REGDHEFLEVPEAQEDVEATFPVHQPGJYSCSYR_Glycan_5-4-1-0-1
GLTFQQJASSMCVPDQDTAIR_Glycan_5-4-0-0-1	TELFSSSCPGGIMLJETGQGYQR_Glycan_4-3-1-0-0	TELFSSSCPGGIMLJETGQGYQR_Glycan_4-3-1-0-0
QNQCFYJSSYLNVQR_Glycan_9-6-1-0-2	QCIYJTTYLNVQRENGTISR_Glycan_5-7-0-0-1	QCIYJTTYLNVQRENGTISR_Glycan_5-7-0-0-1
QNQCFYJSSYLNVQR_Glycan_6-5-3-0-1	AKAALAAFNAQNJGSNFQLEEISR_Glycan_6-4-0-0-3	AKAALAAFNAQNJGSNFQLEEISR_Glycan_6-4-0-0-3
NAHGEEKEJLTAR_Glycan_8-6-0-0-1	IQLCPPPPQIPNSHJMTTTLNYR_Glycan_5-4-1-0-2	IQLCPPPPQIPNSHJMTTTLNYR_Glycan_5-4-1-0-2
GLTFQQJASSMCVPDQDTAIR_Glycan_6-5-0-0-1	REGDHEFLEVPEAQEDVEATFPVHQPGJYSCSYR_Glycan_5-4-0-0-2	REGDHEFLEVPEAQEDVEATFPVHQPGJYSCSYR_Glycan_5-4-0-0-2
LVPVPITJATLDR_Glycan_7-5-1-0-0	LSLGAHJTTLTEILK_Glycan_9-6-2-0-5	LSLGAHJTTLTEILK_Glycan_9-6-2-0-5
GLTFQQJASSMCVPDQDTAIR_Glycan_6-4-0-0-1	QCIYNTTYLNVQREJGTISR_Glycan_5-7-0-0-0	QCIYNTTYLNVQREJGTISR_Glycan_5-7-0-0-0
TFQQJASSMCVPDQDTAIR_Glycan_4-5-0-0-2	LSLGAHJTTLTEILK_Glycan_6-5-2-0-1	LSLGAHJTTLTEILK_Glycan_6-5-2-0-1
QNQCFYJSSYLNVQR_Glycan_7-5-2-0-2	DQCIVDDITYNVJDTFHKR_Glycan_6-4-0-0-1	DQCIVDDITYNVJDTFHKR_Glycan_6-4-0-0-1
GLTFQQJASSMCVPDQDTAIR_Glycan_4-3-0-0-1	YKPDTLAVAVEJGTGTDR_Glycan_5-6-0-0-1	YKPDTLAVAVEJGTGTDR_Glycan_5-6-0-0-1
NAHGEEKEJLTAR_Glycan_8-7-0-0-1	EGYSJISYIVVNHQGISSR_Glycan_6-7-0-0-1	EGYSJISYIVVNHQGISSR_Glycan_6-7-0-0-1
AJLTQGEDQYYLR_Glycan_7-4-1-0-3	VVLHPJYSQVDIGLIK_Glycan_3-3-1-0-0	VVLHPJYSQVDIGLIK_Glycan_3-3-1-0-0
GLTFQQJASSMCVPDQDTAIR_Glycan_4-4-0-0-1	PJYSQVDIGLIK_Glycan_8-5-0-0-4	PJYSQVDIGLIK_Glycan_8-5-0-0-4
AYLLPAPPAPGJASESEEDR_Glycan_12-2-0-0-0	HPJYSQVDIGLIK_Glycan_7-8-0-0-0	HPJYSQVDIGLIK_Glycan_7-8-0-0-0
GLTFQQJASSMCVPDQDTAIR_Glycan_5-4-1-0-1	QNJGSNFQLEEISR_Glycan_10-7-0-0-0	QNJGSNFQLEEISR_Glycan_10-7-0-0-0
LVPVPITJATLDR_Glycan_5-4-1-0-0	LSLGAHJTTLTEILK_Glycan_5-4-2-0-0	LSLGAHJTTLTEILK_Glycan_5-4-2-0-0
KLNAENJATFYFK_Glycan_7-7-0-0-5	VVLHPJYSQVDIGLIK_Glycan_6-5-1-0-2	VVLHPJYSQVDIGLIK_Glycan_6-5-1-0-2
IDJISLTVNDVR_Glycan_7-5-0-0-3	AKAALAAFNAQNJGSNFQLEEISR_Glycan_6-4-0-0-2	AKAALAAFNAQNJGSNFQLEEISR_Glycan_6-4-0-0-2
NAHGEEKEJLTAR_Glycan_4-6-2-0-3	TELFSSSCPGGIMLJETGQGYQR_Glycan_3-3-1-0-1	TELFSSSCPGGIMLJETGQGYQR_Glycan_3-3-1-0-1
VYIHPFHLVIHJESTCEQLAK_Glycan_6-5-2-0-1	IMNGEADAMSLDGGFVYIAGKCGLVPVLAENYJK_Glycan_4-5-1-0-2	IMNGEADAMSLDGGFVYIAGKCGLVPVLAENYJK_Glycan_4-5-1-0-2
QJASSMCVPDQDTAIR_Glycan_12-2-0-0-0	LJETGQGYQR_Glycan_11-7-1-0-0	LJETGQGYQR_Glycan_11-7-1-0-0
AYLLPAPPAPGJASESEEDR_Glycan_5-4-2-0-1	KLNLDGSJYTLLK_Glycan_4-4-0-0-2	KLNLDGSJYTLLK_Glycan_4-4-0-0-2
IHVAGETDSSNLJVSEPR_Glycan_6-4-0-0-0	VDSPVYJATWSASLK_Glycan_5-5-1-0-1	VDSPVYJATWSASLK_Glycan_5-5-1-0-1
LNVEAAJWTVR_Glycan_6-5-2-0-0	NLVPVPITJATLDR_Glycan_6-6-2-0-1	NLVPVPITJATLDR_Glycan_6-6-2-0-1
QDQCIYJTTYLNVQR_Glycan_3-5-0-0-3	IMNGEADAMSLDGGFVYIAGKCGLVPVLAENYJK_Glycan_7-7-1-0-6	IMNGEADAMSLDGGFVYIAGKCGLVPVLAENYJK_Glycan_7-7-1-0-6
YQFNTNVVFSNJGTLVDR_Glycan_5-3-0-0-0	AKAALAAFNAQNJGSNFQLEEISR_Glycan_5-3-0-0-3	AKAALAAFNAQNJGSNFQLEEISR_Glycan_5-3-0-0-3
QNQCFYJSSYLNVQR_Glycan_7-5-2-0-1	VVLHPJYSQVDIGLIK_Glycan_5-4-2-0-0	VVLHPJYSQVDIGLIK_Glycan_5-4-2-0-0
SIJTTNVMGTSLTVR_Glycan_4-4-1-0-1	VLHPJYSQVDIGLIK_Glycan_11-7-1-0-1	VLHPJYSQVDIGLIK_Glycan_11-7-1-0-1
LAJLTQGEDQYYLR_Glycan_6-5-3-0-2	KCGLVPVLAENYJK_Glycan_6-4-0-0-3	KCGLVPVLAENYJK_Glycan_6-4-0-0-3
JLSMPLLPADFHK_Glycan_5-4-1-0-2	AKAALAAFNAQNJGSNFQLEEISR_Glycan_6-3-0-0-2	AKAALAAFNAQNJGSNFQLEEISR_Glycan_6-3-0-0-2
LVPVPITJATLDR_Glycan_3-3-0-0-0	AKAALAAFNAQNJGSNFQLEEISR_Glycan_5-3-1-0-0	AKAALAAFNAQNJGSNFQLEEISR_Glycan_5-3-1-0-0
GLTFQQJASSMCVPDQDTAIR_Glycan_5-4-0-0-0	LPTQJITFQTESSVAEQEAEFQSPK_Glycan_5-4-1-0-0	LPTQJITFQTESSVAEQEAEFQSPK_Glycan_5-4-1-0-0
JSSYLNVQR_Glycan_7-7-2-0-5	VEJTTVYYLVLDVQESDCSVLSR_Glycan_4-4-0-0-1	VEJTTVYYLVLDVQESDCSVLSR_Glycan_4-4-0-0-1
AAFNAQNJGSNFQLEEISR_Glycan_5-4-1-0-1	LVPVLAENYJK_Glycan_5-4-2-0-2	LVPVLAENYJK_Glycan_5-4-2-0-2
LVPVPITJATLDR_Glycan_5-2-0-0-1	AKAALAAFNAQNJGSNFQLEEISR_Glycan_5-3-0-0-2	AKAALAAFNAQNJGSNFQLEEISR_Glycan_5-3-0-0-2
JSSYLNVQR_Glycan_9-6-3-0-1	LPTQJITFQTESSVAEQEAEFQSPK_Glycan_8-6-2-0-0	LPTQJITFQTESSVAEQEAEFQSPK_Glycan_8-6-2-0-0
JLTQGEDQYYLR_Glycan_5-5-0-0-4	HGIQYFNJNTQ_Glycan_5-5-1-0-3	HGIQYFNJNTQ_Glycan_5-5-1-0-3
JGSLFAFR_Glycan_6-4-1-0-0	HGIQYFNJNTQHSSLFMLNEVK_Glycan_5-5-1-0-3	HGIQYFNJNTQHSSLFMLNEVK_Glycan_5-5-1-0-3
AAFNAQNJGSNFQLEEISR_Glycan_5-4-1-0-0	LVPVLAENYJK_Glycan_6-6-1-0-1	LVPVLAENYJK_Glycan_6-6-1-0-1
ITJATLDR_Glycan_4-7-0-0-5	HGIQYFNJNTQHSSLFMLNEVK_Glycan_5-5-2-0-2	HGIQYFNJNTQHSSLFMLNEVK_Glycan_5-5-2-0-2
VLFQDJSSHLPAASYR_Glycan_3-3-0-0-0	MVSHHNLTTGATLINEQWLLTTAKNLFLNHSEJATAK_Glycan_8-8-2-0-6	MVSHHNLTTGATLINEQWLLTTAKNLFLNHSEJATAK_Glycan_8-8-2-0-6
SEGSSVJLSPPLEQCVPDR_Glycan_3-5-1-0-0	NAQNJGSNFQLEEISR_Glycan_5-6-1-0-5	NAQNJGSNFQLEEISR_Glycan_5-6-1-0-5
GLTFQQJASSMCVPDQDTAIR_Glycan_4-5-0-0-1	VEJTTVYYLVLDVQESDCSVLSR_Glycan_5-4-0-0-0	VEJTTVYYLVLDVQESDCSVLSR_Glycan_5-4-0-0-0
LAGKPTHVJVSVVMAEVDGTC_Glycan_6-6-1-0-1	JDTLLGIK_Glycan_5-3-0-0-1	JDTLLGIK_Glycan_5-3-0-0-1
GSJVTDCSGNFCLFR_Glycan_3-7-0-0-2	VVLHPJYSQVDIGLIK_Glycan_7-6-1-0-3	VVLHPJYSQVDIGLIK_Glycan_7-6-1-0-3
CGLVPVLAENYJK_Glycan_6-5-0-0-0	LNVQREJGTVSR_Glycan_3-4-1-0-2	LNVQREJGTVSR_Glycan_3-4-1-0-2
KLINDYVKJGTR_Glycan_9-6-0-0-4	VVHAAKAALAAFNAQNJGSNFQLEEISR_Glycan_5-3-0-0-3	VVHAAKAALAAFNAQNJGSNFQLEEISR_Glycan_5-3-0-0-3
JLTQGEDQYYLR_Glycan_6-5-0-0-3	SLFTDLEAEJDVLHCVAFAVPK_Glycan_4-5-0-0-4	SLFTDLEAEJDVLHCVAFAVPK_Glycan_4-5-0-0-4
VYIHPFHLVIHJESTCEQLAK_Glycan_6-5-2-0-0	NAQNJGSNFQLEEISR_Glycan_5-2-0-0-2	NAQNJGSNFQLEEISR_Glycan_5-2-0-0-2
LGHCPDPVLVNGEFSSSGPVJVSDK_Glycan_6-5-1-0-0	VVLHPJYSQVDIGLIK_Glycan_6-4-2-0-4	VVLHPJYSQVDIGLIK_Glycan_6-4-2-0-4
LAJLTQGEDQYYLR_Glycan_6-5-3-0-1	AAFNAQNJGSNFQLEEISR_Glycan_5-4-0-0-4	AAFNAQNJGSNFQLEEISR_Glycan_5-4-0-0-4
QCFYJSSYLNVQR_Glycan_8-6-1-0-2	VVLHPJYSQVDIGLIK_Glycan_8-6-0-0-4	VVLHPJYSQVDIGLIK_Glycan_8-6-0-0-4
JGSLFAFR_Glycan_5-4-1-0-0	FNAQNJGSNFQLEEISR_Glycan_3-2-0-0-0	FNAQNJGSNFQLEEISR_Glycan_3-2-0-0-0
CGLVPVLAENYJK_Glycan_7-7-1-0-2	LSLGAHJTTLTEILK_Glycan_6-4-1-0-2	LSLGAHJTTLTEILK_Glycan_6-4-1-0-2
LNVEAAJWTVR_Glycan_5-4-2-0-0	VVHAAKAALAAFNAQNJGSNFQLEEISR_Glycan_9-8-1-0-0	VVHAAKAALAAFNAQNJGSNFQLEEISR_Glycan_9-8-1-0-0
LEVWJNSR_Glycan_5-4-2-0-4	LPTQJITFQTESSVAEQEAEFQSPK_Glycan_5-4-0-0-2	LPTQJITFQTESSVAEQEAEFQSPK_Glycan_5-4-0-0-2
SEAJLTCTLTGLR_Glycan_5-4-1-0-0	FEVDSPVYJATWSASLK_Glycan_5-4-0-0-2	FEVDSPVYJATWSASLK_Glycan_5-4-0-0-2
VTQVYAEJGTVLQGSTVASVYK_Glycan_6-5-1-0-0	AALAAFNAQNJGSNFQLEEISR_Glycan_4-5-0-0-2	AALAAFNAQNJGSNFQLEEISR_Glycan_4-5-0-0-2
CGLVPVLAENYJK_Glycan_7-7-0-0-4	HGIQYFNJNTQHSSLFMLNEVK_Glycan_6-6-0-0-0	HGIQYFNJNTQHSSLFMLNEVK_Glycan_6-6-0-0-0
GNALMDGASQLMGEJR_Glycan_4-6-0-0-2	HGIQYFNJNTQHSSLFMLNEVK_Glycan_4-4-2-0-1	HGIQYFNJNTQHSSLFMLNEVK_Glycan_4-4-2-0-1
DYLJETQQLTPEIK_Glycan_5-4-1-0-0	VVLHPJYSQVDIGLIK_Glycan_8-6-0-0-3	VVLHPJYSQVDIGLIK_Glycan_8-6-0-0-3
ADGTVNQIEGEATPVJLTEPAK_Glycan_6-5-3-0-1	JGSNFQLEEISR_Glycan_10-7-1-0-3	JGSNFQLEEISR_Glycan_10-7-1-0-3
PVLAENYJK_Glycan_4-3-0-0-0	AALAAFNAQNJGSNFQLEEISR_Glycan_3-4-0-0-0	AALAAFNAQNJGSNFQLEEISR_Glycan_3-4-0-0-0
JGSLFAFR_Glycan_6-3-1-0-0	VVHAAKAALAAFNAQNJGSNFQLEEISR_Glycan_6-6-0-0-2	VVHAAKAALAAFNAQNJGSNFQLEEISR_Glycan_6-6-0-0-2
KVCQDCPLLAPLJDTR_Glycan_4-5-0-0-1	VVLHPJYSQVDIGLIK_Glycan_6-4-3-0-2	VVLHPJYSQVDIGLIK_Glycan_6-4-3-0-2
YQFNTNVVFSNJGTLVDR_Glycan_4-3-0-0-0	VVHAAKAALAAFNAQNJGSNFQLEEISR_Glycan_8-4-1-0-1	VVHAAKAALAAFNAQNJGSNFQLEEISR_Glycan_8-4-1-0-1
FQQJASSMCVPDQDTAIR_Glycan_4-5-0-0-3	VVLHPJYSQVDIGLIK_Glycan_6-5-2-0-1	VVLHPJYSQVDIGLIK_Glycan_6-5-2-0-1
SIJTTNVMGTSLTVR_Glycan_3-4-1-0-1	VVLHPJYSQVDIGLIK_Glycan_5-4-2-0-1	VVLHPJYSQVDIGLIK_Glycan_5-4-2-0-1
YQFNTNVVFSNJGTLVDR_Glycan_5-2-0-0-0	GLVPVLAENYJK_Glycan_6-4-2-0-0	GLVPVLAENYJK_Glycan_6-4-2-0-0
JTTCQDLQIEVTVK_Glycan_5-4-2-0-0	VALDKDPCSVLPSDYDLFIJLSR_Glycan_4-5-0-0-0	VALDKDPCSVLPSDYDLFIJLSR_Glycan_4-5-0-0-0
VYKPSAGJNSLYR_Glycan_6-7-1-0-1	VVLHPJYSQVDIGLIK_Glycan_6-5-2-0-0	VVLHPJYSQVDIGLIK_Glycan_6-5-2-0-0
LAGKPTHVJVSVVMAEVDGTC_Glycan_6-5-1-0-1	QNJGSNFQLEEISR_Glycan_5-3-0-0-0	QNJGSNFQLEEISR_Glycan_5-3-0-0-0
PITJATLDR_Glycan_5-6-0-0-2	VQFNLGJSSR_Glycan_3-2-0-0-1	VQFNLGJSSR_Glycan_3-2-0-0-1
GLTFQQJASSMCVPDQDTAIR_Glycan_6-5-0-0-3	VVLHPJYSQVDIGLIKLK_Glycan_4-6-2-0-0	VVLHPJYSQVDIGLIKLK_Glycan_4-6-2-0-0
VYIHPFHLVIHJESTCEQLAK_Glycan_5-4-2-0-0	KAFITJFSMIIDGMTYPGIIK_Glycan_4-3-0-0-3	KAFITJFSMIIDGMTYPGIIK_Glycan_4-3-0-0-3
SIJTTNVMGTSLTVR_Glycan_4-3-1-0-1	VVLHPJYSQVDIGLIK_Glycan_7-5-1-0-2	VVLHPJYSQVDIGLIK_Glycan_7-5-1-0-2
DSVSVVLGQHFFJR_Glycan_6-6-1-0-3	CANLVPVPITJATLDR_Glycan_5-4-1-0-0	CANLVPVPITJATLDR_Glycan_5-4-1-0-0
LAGKPTHVJVSVVMAEVDGTC_Glycan_4-3-0-0-3	VEJTTVYYLVLDVQESDCSVLSR_Glycan_4-4-0-0-2	VEJTTVYYLVLDVQESDCSVLSR_Glycan_4-4-0-0-2
QDQCIYJTTYLNVQR_Glycan_7-6-4-0-1	AKAALAAFNAQNJGSNFQLEEISR_Glycan_5-3-1-0-1	AKAALAAFNAQNJGSNFQLEEISR_Glycan_5-3-1-0-1
VYIHPFHLVIHJESTCEQLAK_Glycan_5-4-2-0-1	VLHPJYSQVDIGLIK_Glycan_4-5-2-0-3	VLHPJYSQVDIGLIK_Glycan_4-5-2-0-3
EDNAVQPJSSYTYVWHATER_Glycan_4-4-0-0-3	AALAAFNAQNJGSNFQLEEISR_Glycan_6-4-1-0-1	AALAAFNAQNJGSNFQLEEISR_Glycan_6-4-1-0-1
VYIHPFHLVIHJESTCEQLAK_Glycan_12-2-0-0-0	AKAALAAFNAQNJGSNFQLEEISR_Glycan_4-3-0-0-2	AKAALAAFNAQNJGSNFQLEEISR_Glycan_4-3-0-0-2
KVCQDCPLLAPLJDTR_Glycan_6-5-2-0-0	VLDYLJETQQLTPEIK_Glycan_6-4-1-0-4	VLDYLJETQQLTPEIK_Glycan_6-4-1-0-4
JSSYLNVQR_Glycan_8-8-1-0-0	VLDYLJETQQLTPEIK_Glycan_7-6-1-0-0	VLDYLJETQQLTPEIK_Glycan_7-6-1-0-0
THTJISESHPNATFSAVGEASICEDDWNSGER_Glycan_5-4-1-0-2	VVLHPJYSQVDIGLIKLK_Glycan_4-7-2-0-4	VVLHPJYSQVDIGLIKLK_Glycan_4-7-2-0-4
LAGKPTHVJVSVVMAEVDGTC_Glycan_4-4-0-0-3	VVLHPJYSQVDIGLIK_Glycan_6-5-2-0-2	VVLHPJYSQVDIGLIK_Glycan_6-5-2-0-2
VTQVYAEJGTVLQGSTVASVYK_Glycan_5-4-1-0-0	LHPJYSQVDIGLIK_Glycan_8-6-1-0-0	LHPJYSQVDIGLIK_Glycan_8-6-1-0-0
YFTPJKTEDTIFLR_Glycan_7-6-1-0-1	VEJTTVYYLVLDVQESDCSVLSR_Glycan_3-4-0-0-1	VEJTTVYYLVLDVQESDCSVLSR_Glycan_3-4-0-0-1
LAGKPTHVJVSVVMAEVDGTC_Glycan_5-4-1-0-2	VVHAAKAALAAFNAQNJGSNFQLEEISR_Glycan_6-5-2-0-1	VVHAAKAALAAFNAQNJGSNFQLEEISR_Glycan_6-5-2-0-1
QJASSMCVPDQDTAIR_Glycan_3-6-0-0-0	SJVTDCSGNFCLFR_Glycan_5-5-0-0-2	SJVTDCSGNFCLFR_Glycan_5-5-0-0-2
LAJLTQGEDQYYLR_Glycan_6-5-3-0-0	QLAHQSJSTNIFFSPVS_Glycan_6-4-1-0-1	QLAHQSJSTNIFFSPVS_Glycan_6-4-1-0-1
QDQCIYJTTYLNVQR_Glycan_8-6-3-0-1	VVLHPJYSQVDIGLIK_Glycan_7-5-1-0-3	VVLHPJYSQVDIGLIK_Glycan_7-5-1-0-3
JTTYLNVQR_Glycan_12-11-0-0-1	NIYVLDYLJETQQLTPEIK_Glycan_9-4-0-0-0	NIYVLDYLJETQQLTPEIK_Glycan_9-4-0-0-0
CGLVPVLAENYJK_Glycan_5-4-0-0-1	AALAAFNAQNJGSNFQLEEISR_Glycan_3-5-0-0-3	AALAAFNAQNJGSNFQLEEISR_Glycan_3-5-0-0-3
LAJLTQGEDQYYLR_Glycan_6-5-2-0-4	VVLHPJYSQVDIGLIK_Glycan_6-4-2-0-0	VVLHPJYSQVDIGLIK_Glycan_6-4-2-0-0
JLTQGEDQYYLR_Glycan_8-8-0-0-2	NIYVLDYLJETQQLTPEIK_Glycan_8-3-0-0-0	NIYVLDYLJETQQLTPEIK_Glycan_8-3-0-0-0
GLTFQQJASSMCVPDQDTAIR_Glycan_5-4-0-0-3	VEJTTVYYLVLDVQESDCSVLSR_Glycan_3-3-0-0-1	VEJTTVYYLVLDVQESDCSVLSR_Glycan_3-3-0-0-1
WSDIWJATK_Glycan_5-4-2-0-0	VVLHPJYSQVDIGLIK_Glycan_6-4-1-0-3	VVLHPJYSQVDIGLIK_Glycan_6-4-1-0-3
GLTFQQJASSMCVPDQDTAIR_Glycan_5-4-1-0-2	VLDYLJETQQLTPEIK_Glycan_6-4-1-0-1	VLDYLJETQQLTPEIK_Glycan_6-4-1-0-1
CGLVPVLAENYJK_Glycan_5-4-0-0-0	NPPMGGNVVIFDTVITNQEEPYQJHSGR_Glycan_5-4-1-0-1	NPPMGGNVVIFDTVITNQEEPYQJHSGR_Glycan_5-4-1-0-1
GLTFQQJASSMCVPDQDTAIR_Glycan_5-5-1-0-2	VLHPJYSQVDIGLIK_Glycan_5-3-1-0-0	VLHPJYSQVDIGLIK_Glycan_5-3-1-0-0
GLTFQQJASSMCVPDQDTAIR_Glycan_6-5-1-0-1	VLHPJYSQVDIGLIK_Glycan_5-6-1-0-0	VLHPJYSQVDIGLIK_Glycan_5-6-1-0-0
GLTFQQJASSMCVPDQDTAIR_Glycan_6-5-0-0-2	VLDYLJETQQLTPEIK_Glycan_6-5-1-0-0	VLDYLJETQQLTPEIK_Glycan_6-5-1-0-0
YFTPJKTEDTIFLR_Glycan_7-6-1-0-0	DYLJETQQLTPEIK_Glycan_3-6-0-0-5	DYLJETQQLTPEIK_Glycan_3-6-0-0-5
LHVGNYJGTAGDALR_Glycan_6-6-1-0-4	WECKJDTLLGIK_Glycan_4-3-2-0-0	WECKJDTLLGIK_Glycan_4-3-2-0-0
LAGKPTHVJVSVVMAEVDGTC_Glycan_4-5-0-0-3	NIYVLDYLJETQQLTPEIK_Glycan_6-3-1-0-0	NIYVLDYLJETQQLTPEIK_Glycan_6-3-1-0-0
FQQJASSMCVPDQDTAIR_Glycan_5-4-0-0-5	PJYSQVDIGLIK_Glycan_10-10-0-0-1	PJYSQVDIGLIK_Glycan_10-10-0-0-1
YDFJSSMLYSTAK_Glycan_4-4-0-0-1	VLDYLJETQQLTPEIK_Glycan_6-5-0-0-2	VLDYLJETQQLTPEIK_Glycan_6-5-0-0-2
TFQQJASSMCVPDQDTAIR_Glycan_5-8-0-0-0	LHPJYSQVDIGLIK_Glycan_7-5-1-0-0	LHPJYSQVDIGLIK_Glycan_7-5-1-0-0
LAGKPTHVJVSVVMAEVDGTC_Glycan_5-4-1-0-0	VVLHPJYSQVDIGL_Glycan_8-7-2-0-2	VVLHPJYSQVDIGL_Glycan_8-7-2-0-2
YKPSAGJNSLYR_Glycan_10-6-1-0-1	VVLHPJYSQVDIGLIK_Glycan_5-7-1-0-4	VVLHPJYSQVDIGLIK_Glycan_5-7-1-0-4
KVCQDCPLLAPLJDTR_Glycan_5-4-2-0-0	NPPMGGNVVIFDTVITNQEEPYQJHSGR_Glycan_6-4-0-0-2	NPPMGGNVVIFDTVITNQEEPYQJHSGR_Glycan_6-4-0-0-2
JASSMCVPDQDTAIR_Glycan_6-7-2-0-0	EGDHEFLEVPEAQEDVEATFPVHQPGJYSCSYR_Glycan_5-4-0-0-0	EGDHEFLEVPEAQEDVEATFPVHQPGJYSCSYR_Glycan_5-4-0-0-0
GLTFQQJASSMCVPDQDTAIR_Glycan_4-4-1-0-1	YJATVYSQAANGTEGQPQAIEFR_Glycan_6-4-0-0-1	YJATVYSQAANGTEGQPQAIEFR_Glycan_6-4-0-0-1
QNJGSNFQLEEISR_Glycan_4-8-0-0-0	LQAFFQVQECJK_Glycan_4-4-0-0-4	LQAFFQVQECJK_Glycan_4-4-0-0-4
CGLVPVLAENYJK_Glycan_4-3-0-0-0	ALPQPQJVTSLLGCTH_Glycan_5-4-1-0-0	ALPQPQJVTSLLGCTH_Glycan_5-4-1-0-0
LTFQQJASSMCVPDQDTAIR_Glycan_6-3-1-0-2	GGNSNGALCHFPFLYNNHJYTDCTSEGR_Glycan_4-5-0-0-2	GGNSNGALCHFPFLYNNHJYTDCTSEGR_Glycan_4-5-0-0-2
AGPJGTLFVADAYK_Glycan_5-4-2-0-0	FILNTENNFTLTDNHDNTAJITVK_Glycan_3-4-0-0-1	FILNTENNFTLTDNHDNTAJITVK_Glycan_3-4-0-0-1
AGPJGTLFVADAYK_Glycan_6-7-3-0-1	PJYSQVDIGLIK_Glycan_6-3-0-0-2	PJYSQVDIGLIK_Glycan_6-3-0-0-2
NAHGEEKEJLTAR_Glycan_9-7-1-0-0	YTGJASALFILPDQDK_Glycan_6-5-1-0-1	YTGJASALFILPDQDK_Glycan_6-5-1-0-1
GLTFQQJASSMCVPDQDTAIR_Glycan_4-3-1-0-1	LAGKPTHVJVSVVMAEVDGTCY_Glycan_6-5-1-0-1	LAGKPTHVJVSVVMAEVDGTCY_Glycan_6-5-1-0-1
AAFNAQNJGSNFQLEEISR_Glycan_6-5-2-0-1	QQQHLFGSJVTDCSGNFCLFR_Glycan_5-4-1-0-1	QQQHLFGSJVTDCSGNFCLFR_Glycan_5-4-1-0-1
GLTFQQJASSMCVPDQDTAIR_Glycan_3-3-0-0-1	JDTLLGIK_Glycan_7-7-0-0-0	JDTLLGIK_Glycan_7-7-0-0-0
TFQQJASSMCVPDQDTAIR_Glycan_4-3-0-0-2	DQCIVDDITYNVJDTFHK_Glycan_5-4-2-0-0	DQCIVDDITYNVJDTFHK_Glycan_5-4-2-0-0
RGLTFQQJASSMCVPDQDTAIR_Glycan_7-6-1-0-3	QQQHLFGSJVTDCSGNFCLFR_Glycan_6-3-2-0-0	QQQHLFGSJVTDCSGNFCLFR_Glycan_6-3-2-0-0
GLTFQQJASSMCVPDQDTAIR_Glycan_8-6-1-0-2	HPJYSQVDIGLIK_Glycan_3-4-2-0-0	HPJYSQVDIGLIK_Glycan_3-4-2-0-0
AAFNAQNJGSNFQLEEISR_Glycan_5-4-0-0-2	KAFITJFSMIIDGMTYPGIIK_Glycan_5-7-0-0-3	KAFITJFSMIIDGMTYPGIIK_Glycan_5-7-0-0-3
QNQCFYJSSYLNVQR_Glycan_7-6-4-0-1	LHPJYSQVDIGLIK_Glycan_4-7-2-0-5	LHPJYSQVDIGLIK_Glycan_4-7-2-0-5
GLTFQQJASSMCVPDQDTAIR_Glycan_5-4-1-0-0	QQQHLFGSJVTDCSGNFCLFR_Glycan_5-4-0-0-3	QQQHLFGSJVTDCSGNFCLFR_Glycan_5-4-0-0-3
SVJLSDGELLSIR_Glycan_8-6-1-0-2	LAGKPTHVJVSVVMAEVDGTCY_Glycan_5-5-1-0-2	LAGKPTHVJVSVVMAEVDGTCY_Glycan_5-5-1-0-2
TFQQJASSMCVPDQDTAIR_Glycan_7-6-3-0-3	YTGJASALFILPDQDK_Glycan_6-5-1-0-0	YTGJASALFILPDQDK_Glycan_6-5-1-0-0
GLCVJASAVSR_Glycan_4-6-0-0-0	VVLHPJYSQVDIGLIK_Glycan_16-2-0-0-0	VVLHPJYSQVDIGLIK_Glycan_16-2-0-0-0
CGLVPVLAENYJK_Glycan_7-5-2-0-2	PJYSQVDIGLIK_Glycan_3-5-0-0-4	PJYSQVDIGLIK_Glycan_3-5-0-0-4
FQQJASSMCVPDQDTAIR_Glycan_7-6-4-0-0	FLSLGAHJTTLTEILK_Glycan_8-6-1-0-4	FLSLGAHJTTLTEILK_Glycan_8-6-1-0-4
KVEAEALJATAIR_Glycan_9-6-0-0-3	HPJYSQVDIGLIK_Glycan_7-6-4-0-1	HPJYSQVDIGLIK_Glycan_7-6-4-0-1
INLJESMQVVSR_Glycan_3-4-0-0-0	LAGKPTHVJVSVVMAEVDGTCY_Glycan_5-5-1-0-1	LAGKPTHVJVSVVMAEVDGTCY_Glycan_5-5-1-0-1
JASSMCVPDQDTAIR_Glycan_6-6-2-0-0	LFGSJVTDCSGNFCLFR_Glycan_3-6-0-0-5	LFGSJVTDCSGNFCLFR_Glycan_3-6-0-0-5
EGYSJISYIVVNHQGISSR_Glycan_5-4-2-0-0	YLGJATAIFFLPDEGKLQHLENELTHDIITK_Glycan_5-6-2-0-5	YLGJATAIFFLPDEGKLQHLENELTHDIITK_Glycan_5-6-2-0-5
GLCVJASAVSR_Glycan_6-5-0-0-0	DQCIVDDITYNVJDTFHK_Glycan_6-4-1-0-1	DQCIVDDITYNVJDTFHK_Glycan_6-4-1-0-1
CGLVPVLAENYJK_Glycan_6-7-0-0-2	YLGJATAIFFLPDEGK_Glycan_4-3-1-0-1	YLGJATAIFFLPDEGK_Glycan_4-3-1-0-1
LVPVPITJATLDR_Glycan_8-7-0-0-0	QQHLFGSJVTDCSGNFCLFR_Glycan_3-7-0-0-1	QQHLFGSJVTDCSGNFCLFR_Glycan_3-7-0-0-1
LVPVPITJATLDR_Glycan_6-5-2-0-1	JYSLLIDQPDK_Glycan_8-6-4-0-4	JYSLLIDQPDK_Glycan_8-6-4-0-4
VCQDCPLLAPLJDTR_Glycan_5-4-0-0-0	VVLHPJYSQVDIGLIKLK_Glycan_12-7-0-0-0	VVLHPJYSQVDIGLIKLK_Glycan_12-7-0-0-0
JTTCQDLQIEVTVK_Glycan_5-7-2-0-2	DQCIVDDITYNVJDTFHK_Glycan_5-7-0-0-0	DQCIVDDITYNVJDTFHK_Glycan_5-7-0-0-0
QQJASSMCVPDQDTAIR_Glycan_5-8-0-0-1	SJVTDCSGNFCLFR_Glycan_11-7-1-0-1	SJVTDCSGNFCLFR_Glycan_11-7-1-0-1
LTFQQJASSMCVPDQDTAIR_Glycan_6-5-4-0-1	LAGKPTHVJVSVVMAEVDGTCY_Glycan_5-4-1-0-0	LAGKPTHVJVSVVMAEVDGTCY_Glycan_5-4-1-0-0
GLTFQQJASSMCVPDQDTAIR_Glycan_4-4-0-0-3	QQQHLFGSJVTDCSGNFCLFR_Glycan_5-4-1-0-0	QQQHLFGSJVTDCSGNFCLFR_Glycan_5-4-1-0-0
LVPVPITJATLDR_Glycan_6-5-2-0-0	VLHPJYSQVDIGLIK_Glycan_5-6-2-0-0	VLHPJYSQVDIGLIK_Glycan_5-6-2-0-0
LVPVPITJATLDR_Glycan_7-5-1-0-2	HGIQYFNJNTQHSSLFMLNEVK_Glycan_5-7-0-0-5	HGIQYFNJNTQHSSLFMLNEVK_Glycan_5-7-0-0-5
IIVPLNNREJISDPTSPLR_Glycan_5-4-1-0-1	VLHPJYSQVDIGLIK_Glycan_7-4-2-0-0	VLHPJYSQVDIGLIK_Glycan_7-4-2-0-0
FQQJASSMCVPDQDTAIR_Glycan_8-6-2-0-2	HGIQYFNJNTQHSSLF_Glycan_3-2-0-0-0	HGIQYFNJNTQHSSLF_Glycan_3-2-0-0-0
DQCIYJTTYLNVQR_Glycan_8-8-2-0-1	GELJTSIFSSRPIDK_Glycan_7-4-0-0-3	GELJTSIFSSRPIDK_Glycan_7-4-0-0-3
LVPVPITJATLDR_Glycan_5-4-2-0-0	LPTQJITFQTESSVAEQEAEFQSPK_Glycan_7-5-1-0-1	LPTQJITFQTESSVAEQEAEFQSPK_Glycan_7-5-1-0-1
QCFYJSSYLNVQR_Glycan_9-7-1-0-4	YTGJASALFILPDQDK_Glycan_5-4-0-0-3	YTGJASALFILPDQDK_Glycan_5-4-0-0-3
IVVYNQPYIJYSR_Glycan_6-7-0-0-1	JDTLLGIK_Glycan_4-4-0-0-3	JDTLLGIK_Glycan_4-4-0-0-3
LVPVPITJATLDR_Glycan_7-5-2-0-0	VVLHPJYSQVDIGLIKLK_Glycan_9-7-1-0-2	VVLHPJYSQVDIGLIKLK_Glycan_9-7-1-0-2
CQDCPLLAPLJDTR_Glycan_7-3-0-0-0	VVLHPJYSQVDIGLIK_Glycan_6-5-1-0-3	VVLHPJYSQVDIGLIK_Glycan_6-5-1-0-3
FQQJASSMCVPDQDTAIR_Glycan_4-5-1-0-3	KFVQGJSTEVACHPGYGLPK_Glycan_6-3-1-0-0	KFVQGJSTEVACHPGYGLPK_Glycan_6-3-1-0-0
DKMFSQJDTR_Glycan_3-2-0-0-1	YTGJASALFILPDQDK_Glycan_7-5-0-0-1	YTGJASALFILPDQDK_Glycan_7-5-0-0-1
LAGKPTHVJVSVVMAEVDGTC_Glycan_5-4-0-0-3	VVIFDTVITNQEEPYQJHSGR_Glycan_6-8-0-0-1	VVIFDTVITNQEEPYQJHSGR_Glycan_6-8-0-0-1
GLTFQQJASSMCVPDQDTAIR_Glycan_4-5-1-0-1	TGJASALFILPDQDK_Glycan_7-5-0-0-3	TGJASALFILPDQDK_Glycan_7-5-0-0-3
LVLDGSDSIGASJFTGAK_Glycan_5-4-1-0-0	HPJYSQVDIGLIK_Glycan_8-8-4-0-0	HPJYSQVDIGLIK_Glycan_8-8-4-0-0
FQQJASSMCVPDQDTAIR_Glycan_7-7-0-0-0	NIYVLDYLJETQQLTPEIK_Glycan_7-2-0-0-1	NIYVLDYLJETQQLTPEIK_Glycan_7-2-0-0-1
LVPVPITJATLDR_Glycan_3-3-1-0-0	PPMGGNVVIFDTVITNQEEPYQJHSGR_Glycan_5-4-0-0-4	PPMGGNVVIFDTVITNQEEPYQJHSGR_Glycan_5-4-0-0-4
LVPVPITJATLDR_Glycan_5-4-1-0-1	VLDYLJETQQLTPEIK_Glycan_5-4-1-0-0	VLDYLJETQQLTPEIK_Glycan_5-4-1-0-0
LVPVPITJATLDR_Glycan_5-4-2-0-1	LDYLJETQQLTPEIK_Glycan_5-6-0-0-0	LDYLJETQQLTPEIK_Glycan_5-6-0-0-0
CANLVPVPITJATLDR_Glycan_4-5-2-0-1	YFYJGTSMACETFQYGGCMGNGNNFVTEK_Glycan_4-4-1-0-3	YFYJGTSMACETFQYGGCMGNGNNFVTEK_Glycan_4-4-1-0-3
LVPVPITJATLDR_Glycan_7-5-0-0-3	SPYYJVSDEISFHCY_Glycan_5-4-2-0-0	SPYYJVSDEISFHCY_Glycan_5-4-2-0-0
LTFQQJASSMCVPDQDTAIR_Glycan_9-2-0-0-1	NIYVLDYLJETQQLTPEIK_Glycan_7-2-0-0-0	NIYVLDYLJETQQLTPEIK_Glycan_7-2-0-0-0
QNQCFYJSSYLNVQR_Glycan_8-6-3-0-2	LFGSJVTDCSGNFCLFR_Glycan_4-6-0-0-4	LFGSJVTDCSGNFCLFR_Glycan_4-6-0-0-4
JASSMCVPDQDTAIR_Glycan_4-6-1-0-3	REGDHEFLEVPEAQEDVEATFPVHQPGJYSCSYR_Glycan_5-4-2-0-0	REGDHEFLEVPEAQEDVEATFPVHQPGJYSCSYR_Glycan_5-4-2-0-0
LVPVPITJATLDR_Glycan_7-5-1-0-1	REGDHEFLEVPEAQEDVEATFPVHQPGJYSCSYR_Glycan_5-4-1-0-2	REGDHEFLEVPEAQEDVEATFPVHQPGJYSCSYR_Glycan_5-4-1-0-2
LVLDGSDSIGASJFTGAK_Glycan_5-4-0-0-2	SLFTDLEAEJDVLHCVAFAVPK_Glycan_4-5-1-0-4	SLFTDLEAEJDVLHCVAFAVPK_Glycan_4-5-1-0-4
VTQVYAEJGTVLQGSTVASVYK_Glycan_6-5-2-0-1	PTHVJVSVVMAEVDGTCY_Glycan_4-6-0-0-4	PTHVJVSVVMAEVDGTCY_Glycan_4-6-0-0-4
AAFNAQNJGSNFQLEEISR_Glycan_5-4-2-0-0	YTGJASALFILPDQDK_Glycan_5-4-0-0-2	YTGJASALFILPDQDK_Glycan_5-4-0-0-2
FQQJASSMCVPDQDTAIR_Glycan_5-4-0-0-4	PTHVJVSVVMAEVDGTCY_Glycan_5-6-0-0-3	PTHVJVSVVMAEVDGTCY_Glycan_5-6-0-0-3
RGLTFQQJASSMCVPDQDTAIR_Glycan_6-7-0-0-3	HGIQYFNJNTQHSSLFMLNEVK_Glycan_5-7-0-0-4	HGIQYFNJNTQHSSLFMLNEVK_Glycan_5-7-0-0-4
JASSMCVPDQDTAIR_Glycan_5-6-2-0-0	LAGKPTHVJVSVVMAEVDGTCY_Glycan_6-4-1-0-0	LAGKPTHVJVSVVMAEVDGTCY_Glycan_6-4-1-0-0
QQQHLFGSNVTDCSGJFCLFR_Glycan_3-5-0-0-0	LPTQJITFQTESSVAEQEAEFQSPK_Glycan_5-4-1-0-2	LPTQJITFQTESSVAEQEAEFQSPK_Glycan_5-4-1-0-2
LVSGJLTDR_Glycan_10-7-0-0-0	VVLHPJYSQVDIGLIK_Glycan_6-4-2-0-1	VVLHPJYSQVDIGLIK_Glycan_6-4-2-0-1
IVSPEPGGAVGPJLTCR_Glycan_5-3-2-0-2	LPTQJITFQTESSVAEQEAEFQSPK_Glycan_6-5-2-0-0	LPTQJITFQTESSVAEQEAEFQSPK_Glycan_6-5-2-0-0
LGHCPDPVLVNGEFSSSGPVJVSDK_Glycan_6-5-2-0-1	LAGKPTHVJVSVVMAEVDGTCY_Glycan_4-5-1-0-1	LAGKPTHVJVSVVMAEVDGTCY_Glycan_4-5-1-0-1
TELFSSSCPGGIMLJETGQGYQR_Glycan_4-5-1-0-2	KAFITJFSMIIDGMTYPGIIK_Glycan_4-3-2-0-2	KAFITJFSMIIDGMTYPGIIK_Glycan_4-3-2-0-2
IIVPLNNREJISDPTSPLR_Glycan_5-4-1-0-0	DYLJETQQLTPEIK_Glycan_6-3-1-0-2	DYLJETQQLTPEIK_Glycan_6-3-1-0-2
FQQJASSMCVPDQDTAIR_Glycan_5-5-0-0-4	IYVLDYLJETQQLTPEIK_Glycan_3-5-0-0-1	IYVLDYLJETQQLTPEIK_Glycan_3-5-0-0-1
LGHCPDPVLVNGEFSSSGPVJVSDK_Glycan_6-5-2-0-0	LPTQJITFQTESSVAEQEAEFQSPK_Glycan_5-4-2-0-1	LPTQJITFQTESSVAEQEAEFQSPK_Glycan_5-4-2-0-1
VQJMSQSIEVLDR_Glycan_6-6-1-0-1	LAGKPTHVJVSVVMAEVDGTCY_Glycan_5-5-0-0-2	LAGKPTHVJVSVVMAEVDGTCY_Glycan_5-5-0-0-2
YFTPJKTEDTIFLR_Glycan_6-5-1-0-0	LPTQJITFQTESSVAEQEAEFQSPK_Glycan_5-4-2-0-0	LPTQJITFQTESSVAEQEAEFQSPK_Glycan_5-4-2-0-0
IJTTNVMGTSLTVR_Glycan_5-3-2-0-0	LPTQJITFQTESSVAEQEAEFQSPK_Glycan_6-4-1-0-2	LPTQJITFQTESSVAEQEAEFQSPK_Glycan_6-4-1-0-2
IVVYNQPYIJYSR_Glycan_6-7-0-0-0	LVPVPITJATLDQITGK_Glycan_6-5-2-0-0	LVPVPITJATLDQITGK_Glycan_6-5-2-0-0
KVTQVYAEJGTVLQGSTVASVYK_Glycan_7-5-0-0-3	QQQHLFGSJVTDCSGNFCLFR_Glycan_7-5-0-0-1	QQQHLFGSJVTDCSGNFCLFR_Glycan_7-5-0-0-1
ETTLTQSPAFMSATPGDKVJISCK_Glycan_5-4-2-0-1	YFYJGTSMACETFQYGGCMGNGNNFVTEK_Glycan_6-6-0-0-0	YFYJGTSMACETFQYGGCMGNGNNFVTEK_Glycan_6-6-0-0-0
VTQVYAEJGTVLQGSTVASVYK_Glycan_6-5-1-0-2	VLDYLJETQQLTPEIK_Glycan_5-4-1-0-1	VLDYLJETQQLTPEIK_Glycan_5-4-1-0-1
ITJATLDR_Glycan_7-7-1-0-2	LGYNAJTSVLSFQAVCR_Glycan_5-4-2-0-0	LGYNAJTSVLSFQAVCR_Glycan_5-4-2-0-0
KLNAENJATFYFK_Glycan_4-6-2-0-3	LAGKPTHVJVSVVMAEVDGTCY_Glycan_6-3-1-0-0	LAGKPTHVJVSVVMAEVDGTCY_Glycan_6-3-1-0-0
LVSGJLTDR_Glycan_8-8-0-0-1	GDVLHNGJGTYQSWVVVAVPPQDTAPYSCHVQH_Glycan_5-4-1-0-0	GDVLHNGJGTYQSWVVVAVPPQDTAPYSCHVQH_Glycan_5-4-1-0-0
PITJATLDR_Glycan_10-6-1-0-2	VMVEAYPGLQGFJWTYLGPFSDHQPEPK_Glycan_4-3-1-0-2	VMVEAYPGLQGFJWTYLGPFSDHQPEPK_Glycan_4-3-1-0-2
VYAEJGTVLQGSTVASVYK_Glycan_8-8-0-0-1	NIYVLDYLJETQQLTPEIK_Glycan_7-3-0-0-0	NIYVLDYLJETQQLTPEIK_Glycan_7-3-0-0-0
TFQQJASSMCVPDQDTAIR_Glycan_8-5-0-0-1	LFGSJVTDCSGNFCLFR_Glycan_5-6-1-0-3	LFGSJVTDCSGNFCLFR_Glycan_5-6-1-0-3
TFQQJASSMCVPDQDTAIR_Glycan_6-3-2-0-2	QQQHLFGSJVTDCSGNFCLFR_Glycan_6-4-0-0-2	QQQHLFGSJVTDCSGNFCLFR_Glycan_6-4-0-0-2
JECFLQHKDDNPNLPR_Glycan_6-3-1-0-1	ILTSVGSJVSFH_Glycan_9-4-0-0-0	ILTSVGSJVSFH_Glycan_9-4-0-0-0
GLCVJASAVSRL_Glycan_4-5-1-0-3	VLDYLJETQQLTPEIK_Glycan_5-5-1-0-1	VLDYLJETQQLTPEIK_Glycan_5-5-1-0-1
HGIQYFNJNTQHSSLFMLNEVKR_Glycan_5-6-0-0-1	KLHINHNJLTESVGPLPK_Glycan_8-7-0-0-0	KLHINHNJLTESVGPLPK_Glycan_8-7-0-0-0
ETFFJLSK_Glycan_5-4-2-0-0	VLDYLJETQQLTPEIK_Glycan_5-5-0-0-2	VLDYLJETQQLTPEIK_Glycan_5-5-0-0-2
VTQVYAEJGTVLQGSTVASVYK_Glycan_6-5-2-0-0	LAGKPTHVJVSVVMAEVDGTCY_Glycan_6-3-0-0-2	LAGKPTHVJVSVVMAEVDGTCY_Glycan_6-3-0-0-2
YQFNTNVVFSNJGTLVDR_Glycan_5-3-1-0-0	HGIQYFNJNTQHSSLFMLNEVK_Glycan_5-5-2-0-3	HGIQYFNJNTQHSSLFMLNEVK_Glycan_5-5-2-0-3
DYLJETQQLTPEIK_Glycan_5-4-2-0-0	CAJLVPVPITNATLDQITGK_Glycan_4-7-1-0-0	CAJLVPVPITNATLDQITGK_Glycan_4-7-1-0-0
QNQCFYJSSYLNVQR_Glycan_7-4-2-0-2	STGKPTLYJVSLVMSDTAGTCY_Glycan_7-2-0-0-1	STGKPTLYJVSLVMSDTAGTCY_Glycan_7-2-0-0-1
VEAAJWTVR_Glycan_6-7-0-0-4	ANLVPVPITJATLDQITGK_Glycan_6-3-0-0-3	ANLVPVPITJATLDQITGK_Glycan_6-3-0-0-3
QNQCFYJSSYLNVQR_Glycan_7-6-1-0-0	LAGKPTHVJVSVVMAEVDGTCY_Glycan_5-3-0-0-2	LAGKPTHVJVSVVMAEVDGTCY_Glycan_5-3-0-0-2
VYIHPFHLVIHJESTCEQLAK_Glycan_6-5-2-0-2	CANLVPVPITJATLDR_Glycan_6-5-2-0-1	CANLVPVPITJATLDR_Glycan_6-5-2-0-1
KCDPTEVELDNQIVTATQSJICDEDSATETCYTYDR_Glycan_5-6-2-0-1	TNQLVDALTTWQJK_Glycan_5-4-1-0-0	TNQLVDALTTWQJK_Glycan_5-4-1-0-0
JGTVLQGSTVASVYK_Glycan_4-7-2-0-5	YTGJASALFILPDQDK_Glycan_6-4-0-0-1	YTGJASALFILPDQDK_Glycan_6-4-0-0-1
QNQCFYJSSYLNVQR_Glycan_6-5-0-0-2	QQQHLFGSJVTDCSGNFCLFR_Glycan_6-4-0-0-1	QQQHLFGSJVTDCSGNFCLFR_Glycan_6-4-0-0-1
EGYSJISYIVVNHQGISSR_Glycan_5-4-1-0-2	CANLVPVPITJATLDR_Glycan_7-5-1-0-2	CANLVPVPITJATLDR_Glycan_7-5-1-0-2
CATPHGDJASLEATFVKR_Glycan_3-4-1-0-1	AKAALAAFNAQNJGSNFQLEEISR_Glycan_5-3-1-0-2	AKAALAAFNAQNJGSNFQLEEISR_Glycan_5-3-1-0-2
CGLVPVLAENYJK_Glycan_6-5-1-0-0	SJVTDCSGNFCLFR_Glycan_6-3-1-0-1	SJVTDCSGNFCLFR_Glycan_6-3-1-0-1
QLAHQSJSTNIF_Glycan_5-4-2-0-0	JGSNFQLEEISR_Glycan_3-2-0-0-0	JGSNFQLEEISR_Glycan_3-2-0-0-0
YLFGJSSTVLEDSK_Glycan_5-4-1-0-0	AKAALAAFNAQNJGSNFQLEEISR_Glycan_5-3-2-0-0	AKAALAAFNAQNJGSNFQLEEISR_Glycan_5-3-2-0-0
KVTQVYAEJGTVLQGSTVASVYK_Glycan_7-5-1-0-0	LDYLJETQQLTPEIK_Glycan_5-4-3-0-3	LDYLJETQQLTPEIK_Glycan_5-4-3-0-3
CGLVPVLAENYJK_Glycan_5-4-1-0-0	STGKPTLYJVSLVMSDTAGTCY_Glycan_6-2-0-0-1	STGKPTLYJVSLVMSDTAGTCY_Glycan_6-2-0-0-1
LAGKPTHVJVSVVMAEVDGTC_Glycan_6-5-2-0-1	AGLQAFFQVQECJK_Glycan_5-4-2-0-0	AGLQAFFQVQECJK_Glycan_5-4-2-0-0
CQCEPGFQLGPNJR_Glycan_8-2-0-0-1	AAFNAQNJGSNFQLEEISR_Glycan_4-4-2-0-3	AAFNAQNJGSNFQLEEISR_Glycan_4-4-2-0-3
QDQCIYJTTYLNVQR_Glycan_7-6-1-0-0	AKAALAAFNAQNJGSNFQLEEISR_Glycan_6-3-0-0-3	AKAALAAFNAQNJGSNFQLEEISR_Glycan_6-3-0-0-3
JTTYLNVQR_Glycan_11-9-0-0-0	HQLQJGSLTIR_Glycan_4-6-2-0-5	HQLQJGSLTIR_Glycan_4-6-2-0-5
LGHCPDPVLVNGEFSSSGPVJVSDK_Glycan_5-4-1-0-2	AGLQAFFQVQECJK_Glycan_5-4-1-0-2	AGLQAFFQVQECJK_Glycan_5-4-1-0-2
AAFNAQNJGSNFQLEEISR_Glycan_5-4-2-0-1	JGSNFQLEEISR_Glycan_6-6-2-0-3	JGSNFQLEEISR_Glycan_6-6-2-0-3
LNAENJATFYFK_Glycan_6-10-0-0-0	HIPQJSSLENVDSR_Glycan_8-7-1-0-0	HIPQJSSLENVDSR_Glycan_8-7-1-0-0
GLCVJASAVSR_Glycan_7-6-1-0-0	LLYPPWDKJFTENDLLVR_Glycan_5-4-0-0-0	LLYPPWDKJFTENDLLVR_Glycan_5-4-0-0-0
QDQCIYJTTYLNVQR_Glycan_7-4-2-0-2	ALPQPQJVTSLLGCTH_Glycan_5-4-0-0-2	ALPQPQJVTSLLGCTH_Glycan_5-4-0-0-2
CGLVPVLAENYJK_Glycan_6-3-2-0-2	QQQHLFGSJVTDCSGNFCLFR_Glycan_4-4-1-0-0	QQQHLFGSJVTDCSGNFCLFR_Glycan_4-4-1-0-0
VTQVYAEJGTVLQGSTVASVYK_Glycan_5-4-2-0-1	QEIQATFFYFTPJK_Glycan_4-7-0-0-2	QEIQATFFYFTPJK_Glycan_4-7-0-0-2
VTQVYAEJGTVLQGSTVASVYK_Glycan_5-4-2-0-0	EIQATFFYFTPJK_Glycan_4-7-1-0-1	EIQATFFYFTPJK_Glycan_4-7-1-0-1
DQCIYJTTYLNVQR_Glycan_6-7-0-0-1	DTAVFECLPQHAMFGJDTITCTTH_Glycan_5-4-0-0-2	DTAVFECLPQHAMFGJDTITCTTH_Glycan_5-4-0-0-2
LVPVPITJATLDR_Glycan_11-8-0-0-0	LJTTTANTATVEVLAPSAR_Glycan_4-5-2-0-1	LJTTTANTATVEVLAPSAR_Glycan_4-5-2-0-1
LAGKPTHVJVSVVMAEVDGTC_Glycan_4-3-1-0-1	KVCQDCPLLAPLJDTR_Glycan_4-4-1-0-3	KVCQDCPLLAPLJDTR_Glycan_4-4-1-0-3
PTHIJVSVVMAEADGTC_Glycan_6-8-0-0-1	FEVDSPVYJATWSASLK_Glycan_6-5-0-0-2	FEVDSPVYJATWSASLK_Glycan_6-5-0-0-2
VQJMSQSIEVLDR_Glycan_5-5-1-0-0	JLTTGATLINEQWLLTTAK_Glycan_5-7-0-0-4	JLTTGATLINEQWLLTTAK_Glycan_5-7-0-0-4
LAGKPTHVJVSVVMAEVDGTC_Glycan_5-8-0-0-0	FEVDSPVYJATWSASLK_Glycan_7-5-0-0-1	FEVDSPVYJATWSASLK_Glycan_7-5-0-0-1
JETQQLTPEIK_Glycan_9-7-3-0-1	CANLVPVPITJATLDR_Glycan_5-4-2-0-0	CANLVPVPITJATLDR_Glycan_5-4-2-0-0
LVPVPITJATLDR_Glycan_4-3-1-0-0	ALPQPQJVTSLLGCTH_Glycan_7-4-0-0-1	ALPQPQJVTSLLGCTH_Glycan_7-4-0-0-1
AAFNAQNJGSNFQLEEISR_Glycan_6-5-3-0-1	VDSPVYJATWSASLK_Glycan_6-5-0-0-4	VDSPVYJATWSASLK_Glycan_6-5-0-0-4
TSIWYJR_Glycan_5-5-2-0-2	LFGSJVTDCSGNFCLFR_Glycan_4-6-1-0-2	LFGSJVTDCSGNFCLFR_Glycan_4-6-1-0-2
AAFNAQNJGSNFQLEEISR_Glycan_6-5-2-0-2	RNPPMGGNVVIFDTVITNQEEPYQJHSGR_Glycan_5-4-0-0-5	RNPPMGGNVVIFDTVITNQEEPYQJHSGR_Glycan_5-4-0-0-5
TPJKTEDTIFLR_Glycan_6-4-0-0-3	RNPPMGGNVVIFDTVITNQEEPYQJHSGR_Glycan_6-4-1-0-2	RNPPMGGNVVIFDTVITNQEEPYQJHSGR_Glycan_6-4-1-0-2
ADGTVNQIEGEATPVJLTEPAKLEVK_Glycan_6-5-0-0-1	AJLTNFPENGTFVVNIAQLSQDDSGR_Glycan_4-7-0-0-1	AJLTNFPENGTFVVNIAQLSQDDSGR_Glycan_4-7-0-0-1
CGLVPVLAENYJK_Glycan_5-4-1-0-1	CANLVPVPITJATLDR_Glycan_3-5-1-0-3	CANLVPVPITJATLDR_Glycan_3-5-1-0-3
LAGKPTHVJVSVVMAEVDGTC_Glycan_4-4-1-0-1	LJTTTANTATVEVLAPSAR_Glycan_5-5-0-0-4	LJTTTANTATVEVLAPSAR_Glycan_5-5-0-0-4
QLVDALTTWQJK_Glycan_5-4-1-0-0	ELPGVCJETMMALWEECKPCLK_Glycan_5-4-2-0-0	ELPGVCJETMMALWEECKPCLK_Glycan_5-4-2-0-0
FYJSSYLNVQR_Glycan_8-7-1-0-1	QQQHLFGSJVTDCSGNFCLFR_Glycan_4-3-1-0-0	QQQHLFGSJVTDCSGNFCLFR_Glycan_4-3-1-0-0
LAGKPTHVJVSVVMAEVDGTC_Glycan_5-5-1-0-3	VVLHPJYSQVDIGLIK_Glycan_6-5-3-0-0	VVLHPJYSQVDIGLIK_Glycan_6-5-3-0-0
VCQDCPLLAPLJDTR_Glycan_6-5-1-0-1	FEVDSPVYJATWSASLK_Glycan_6-4-0-0-1	FEVDSPVYJATWSASLK_Glycan_6-4-0-0-1
LNLSEJYTLSISNAR_Glycan_5-6-1-0-0	JLTTGATLINEQWLLTTAK_Glycan_4-6-2-0-3	JLTTGATLINEQWLLTTAK_Glycan_4-6-2-0-3
JGSLFAFR_Glycan_5-4-1-0-2	ALAAFNAQNJGSNFQLEEISR_Glycan_6-5-0-0-2	ALAAFNAQNJGSNFQLEEISR_Glycan_6-5-0-0-2
LAGKPTHVJVSVVMAEVDGTCY_Glycan_6-4-1-0-0	VDSPVYJATWSASLK_Glycan_4-4-2-0-1	VDSPVYJATWSASLK_Glycan_4-4-2-0-1
AAFNAQNJGSNFQLEEISR_Glycan_6-5-3-0-0	QQQHLFGSJVTDCSGNFCLFR_Glycan_7-4-0-0-2	QQQHLFGSJVTDCSGNFCLFR_Glycan_7-4-0-0-2
EQPLJVTVCR_Glycan_6-9-0-0-0	HIPQJSSLENVDSR_Glycan_4-6-0-0-3	HIPQJSSLENVDSR_Glycan_4-6-0-0-3
PQJLTNMNK_Glycan_6-5-2-0-0	KLGACJDTLQQLMEVFK_Glycan_5-7-0-0-2	KLGACJDTLQQLMEVFK_Glycan_5-7-0-0-2
GLTFQQJASSMCVPDQDTAIR_Glycan_5-5-2-0-1	LPTQJITFQTESSVAEQEAEFQSPK_Glycan_5-4-0-0-4	LPTQJITFQTESSVAEQEAEFQSPK_Glycan_5-4-0-0-4
YFTPJKTEDTIFLR_Glycan_7-6-2-0-0	LFGSJVTDCSGNFCLFR_Glycan_5-6-0-0-5	LFGSJVTDCSGNFCLFR_Glycan_5-6-0-0-5
CGLVPVLAENYJ_Glycan_5-6-2-0-4	KCGLVPVLAENYJK_Glycan_6-4-0-0-0	KCGLVPVLAENYJK_Glycan_6-4-0-0-0
CGLVPVLAENYJK_Glycan_6-4-1-0-0	VDSPVYJATWSASLK_Glycan_4-4-1-0-3	VDSPVYJATWSASLK_Glycan_4-4-1-0-3
YFTPJKTEDTIFLR_Glycan_7-6-2-0-1	QQQHLFGSJVTDCSGNFCLFR_Glycan_6-4-0-0-3	QQQHLFGSJVTDCSGNFCLFR_Glycan_6-4-0-0-3
LAGKPTHVJVSVVMAEVDGTCY_Glycan_6-5-1-0-0	KJQSVNVFLGHTAIDEMLK_Glycan_5-4-2-0-0	KJQSVNVFLGHTAIDEMLK_Glycan_5-4-2-0-0
CGLVPVLAENYJKSDN_Glycan_5-7-1-0-3	LFGSJVTDCSGNFCLFR_Glycan_4-6-1-0-4	LFGSJVTDCSGNFCLFR_Glycan_4-6-1-0-4
VGNMSAJASDQER_Glycan_3-4-0-0-3	LFGSJVTDCSGNFCLFR_Glycan_4-7-1-0-5	LFGSJVTDCSGNFCLFR_Glycan_4-7-1-0-5
JGSLFAFR_Glycan_5-4-2-0-0	LFGSJVTDCSGNFCLFR_Glycan_5-6-2-0-1	LFGSJVTDCSGNFCLFR_Glycan_5-6-2-0-1
JGSLFAFR_Glycan_6-7-0-0-6	QQQHLFGSJVTDCSGNFCLFR_Glycan_7-5-1-0-2	QQQHLFGSJVTDCSGNFCLFR_Glycan_7-5-1-0-2
EJLTAPGSDSAVFFEQGTTR_Glycan_5-4-0-0-0	VVLHPJYSQVDIGL_Glycan_5-4-1-0-2	VVLHPJYSQVDIGL_Glycan_5-4-1-0-2
QNQCFYJSSYLNVQR_Glycan_6-5-1-0-0	QQQHLFGSJVTDCSGNFCLFR_Glycan_5-4-2-0-1	QQQHLFGSJVTDCSGNFCLFR_Glycan_5-4-2-0-1
CGLVPVLAENYJKSDN_Glycan_6-6-2-0-1	SJVTDCSGNFCLFR_Glycan_8-6-0-0-4	SJVTDCSGNFCLFR_Glycan_8-6-0-0-4
FQQJASSMCVPDQDTAIR_Glycan_7-6-1-0-0	QQQHLFGSJVTDCSGNFCLFR_Glycan_3-5-1-0-3	QQQHLFGSJVTDCSGNFCLFR_Glycan_3-5-1-0-3
JLTAPGSDSAVFFEQGTTR_Glycan_8-4-1-0-2	QQQHLFGSJVTDCSGNFCLFR_Glycan_7-5-1-0-3	QQQHLFGSJVTDCSGNFCLFR_Glycan_7-5-1-0-3
GLCVJASAVSR_Glycan_6-5-1-0-0	QQQHLFGSJVTDCSGNFCLFR_Glycan_5-3-2-0-2	QQQHLFGSJVTDCSGNFCLFR_Glycan_5-3-2-0-2
GLTFQQJASSMCVPDQDTAIR_Glycan_5-4-2-0-1	LFGSJVTDCSGNFCLFR_Glycan_4-7-1-0-3	LFGSJVTDCSGNFCLFR_Glycan_4-7-1-0-3
GLCVJASAVSR_Glycan_7-7-1-0-5	VVLHPJYSQVDIGL_Glycan_6-4-1-0-1	VVLHPJYSQVDIGL_Glycan_6-4-1-0-1
JGSLFAFR_Glycan_4-3-1-0-0	QQHLFGSJVTDCSGNFCLFR_Glycan_4-7-0-0-3	QQHLFGSJVTDCSGNFCLFR_Glycan_4-7-0-0-3
JGSLFAFR_Glycan_5-4-2-0-1	QQQHLFGSJVTDCSGNFCLFR_Glycan_6-4-1-0-3	QQQHLFGSJVTDCSGNFCLFR_Glycan_6-4-1-0-3
CGLSQSQGJLSHVDWFSVHK_Glycan_9-4-0-0-0	QQQHLFGSJVTDCSGNFCLFR_Glycan_6-7-0-0-0	QQQHLFGSJVTDCSGNFCLFR_Glycan_6-7-0-0-0
PJKTEDTIFLR_Glycan_6-6-4-0-0	VVLHPJYSQVDIGL_Glycan_5-4-2-0-0	VVLHPJYSQVDIGL_Glycan_5-4-2-0-0
GLTFQQJASSMCVPDQDTAIR_Glycan_5-5-0-0-3	QQQHLFGSJVTDCSGNFCLFR_Glycan_7-5-0-0-3	QQQHLFGSJVTDCSGNFCLFR_Glycan_7-5-0-0-3
MLMDKJATALR_Glycan_8-8-1-0-3	QQQHLFGSJVTDCSGNFCLFR_Glycan_6-5-0-0-2	QQQHLFGSJVTDCSGNFCLFR_Glycan_6-5-0-0-2
LVPVPITJATLDR_Glycan_6-5-3-0-0	THTNISESHPJATFSAVGEASI_Glycan_4-6-2-0-1	THTNISESHPJATFSAVGEASI_Glycan_4-6-2-0-1
QQJASSMCVPDQDTAIR_Glycan_5-6-0-0-5	QQQHLFGSJVTDCSGNFCLFR_Glycan_6-5-1-0-0	QQQHLFGSJVTDCSGNFCLFR_Glycan_6-5-1-0-0
CGLVPVLAENYJK_Glycan_4-8-0-0-0	LFGSJVTDCSGNFCLFR_Glycan_9-5-1-0-1	LFGSJVTDCSGNFCLFR_Glycan_9-5-1-0-1
GLTFQQJASSMCVPDQDTAIR_Glycan_4-3-0-0-3	QQQHLFGSJVTDCSGNFCLFR_Glycan_5-4-2-0-0	QQQHLFGSJVTDCSGNFCLFR_Glycan_5-4-2-0-0
NAHGEEKEJLTAR_Glycan_8-6-2-0-1	VSGJNTVPFAVSLVDSTSEK_Glycan_5-4-1-0-0	VSGJNTVPFAVSLVDSTSEK_Glycan_5-4-1-0-0
QJASSMCVPDQDTAIR_Glycan_3-8-0-0-0	QQHLFGSJVTDCSGNFCLFR_Glycan_5-7-0-0-1	QQHLFGSJVTDCSGNFCLFR_Glycan_5-7-0-0-1
LVPVPITJATLDR_Glycan_7-5-2-0-2	LFGSJVTDCSGNFCLFR_Glycan_7-6-3-0-1	LFGSJVTDCSGNFCLFR_Glycan_7-6-3-0-1
QDQCIYJTTYLNVQR_Glycan_6-5-0-0-2	QQQHLFGSNVTDCSGJFCLFR_Glycan_4-3-0-0-2	QQQHLFGSNVTDCSGJFCLFR_Glycan_4-3-0-0-2
IETILLJGTDR_Glycan_8-6-1-0-1	CSGJFCLFR_Glycan_7-7-3-0-5	CSGJFCLFR_Glycan_7-7-3-0-5
LVPVPITJATLDR_Glycan_7-5-2-0-1	SJVTDCSGNFCLFR_Glycan_7-6-0-0-5	SJVTDCSGNFCLFR_Glycan_7-6-0-0-5
VLYLAAYJCTLRPVSK_Glycan_5-4-1-0-0	QQQHLFGSJVTDCSGNFCLFR_Glycan_8-6-1-0-1	QQQHLFGSJVTDCSGNFCLFR_Glycan_8-6-1-0-1
GLCVJASAVSR_Glycan_6-4-1-0-0	QQQHLFGSJVTDCSGNFCLFR_Glycan_4-7-0-0-1	QQQHLFGSJVTDCSGNFCLFR_Glycan_4-7-0-0-1
GWSGGLAQJR_Glycan_6-7-0-0-6	LFGSJVTDCSGNFCLFR_Glycan_4-7-0-0-0	LFGSJVTDCSGNFCLFR_Glycan_4-7-0-0-0
CGLVPVLAENYJK_Glycan_8-8-0-0-2	QQQHLFGSJVTDCSGNFCLFR_Glycan_5-5-3-0-2	QQQHLFGSJVTDCSGNFCLFR_Glycan_5-5-3-0-2
VTQVYAEJGTVLQGSTVASVYK_Glycan_6-5-3-0-1	FGSJVTDCSGNFCLFR_Glycan_5-6-0-0-1	FGSJVTDCSGNFCLFR_Glycan_5-6-0-0-1
YDFJSSMLYSTAK_Glycan_4-4-1-0-1	MPSQAPTGNFYPQPLLJSSMCLEDSR_Glycan_7-3-0-0-0	MPSQAPTGNFYPQPLLJSSMCLEDSR_Glycan_7-3-0-0-0
PITJATLDR_Glycan_5-2-0-0-0	QQQHLFGSJVTDCSGNFCLFR_Glycan_4-3-0-0-2	QQQHLFGSJVTDCSGNFCLFR_Glycan_4-3-0-0-2
CGLVPVLAENYJK_Glycan_6-6-1-0-4	QQQHLFGSJVTDCSGNFCLFR_Glycan_3-7-0-0-2	QQQHLFGSJVTDCSGNFCLFR_Glycan_3-7-0-0-2
GLTFQQJASSMCVPDQDTAIR_Glycan_5-4-2-0-0	QQQHLFGSJVTDCSGNFCLFR_Glycan_6-4-1-0-1	QQQHLFGSJVTDCSGNFCLFR_Glycan_6-4-1-0-1
VCQDCPLLAPLJDTR_Glycan_6-5-1-0-0	RPSLQMJTSIWYNR_Glycan_5-2-0-0-1	RPSLQMJTSIWYNR_Glycan_5-2-0-0-1
AAFNAQNJGSNFQLEEISR_Glycan_5-4-1-0-2	ALPQPQJVTSLLGCTH_Glycan_6-3-2-0-0	ALPQPQJVTSLLGCTH_Glycan_6-3-2-0-0
LVFGELCGVNEJR_Glycan_8-6-0-0-3	SJVTDCSGNFCLFR_Glycan_7-6-1-0-3	SJVTDCSGNFCLFR_Glycan_7-6-1-0-3
VTQVYAEJGTVLQGSTVASVYK_Glycan_6-5-2-0-2	QQHLFGSJVTDCSGNFCLFR_Glycan_3-6-0-0-5	QQHLFGSJVTDCSGNFCLFR_Glycan_3-6-0-0-5
LVPVPITJATLDR_Glycan_6-5-3-0-1	QQQHLFGSJVTDCSGNFCLFR_Glycan_5-4-0-0-2	QQQHLFGSJVTDCSGNFCLFR_Glycan_5-4-0-0-2
DRQDGEEVLQCMPVCGRPVTPIAQJQTTLGSSR_Glycan_5-4-1-0-2	QQHLFGSJVTDCSGNFCLFR_Glycan_16-2-0-0-0	QQHLFGSJVTDCSGNFCLFR_Glycan_16-2-0-0-0
QNQCFYJSSYLNVQR_Glycan_7-6-2-0-0	QQQHLFGSJVTDCSGNFCLFR_Glycan_6-4-1-0-2	QQQHLFGSJVTDCSGNFCLFR_Glycan_6-4-1-0-2
KEDALJETR_Glycan_7-5-1-0-0	QQQHLFGSJVTDCSGNFCLFR_Glycan_7-5-1-0-1	QQQHLFGSJVTDCSGNFCLFR_Glycan_7-5-1-0-1
LGHCPDPVLVNGEFSSSGPVJVSDK_Glycan_6-5-3-0-0	QQQHLFGSJVTDCSGNFCLFR_Glycan_5-5-1-0-1	QQQHLFGSJVTDCSGNFCLFR_Glycan_5-5-1-0-1
VCQDCPLLAPLJDTR_Glycan_6-5-0-0-2	LFGSJVTDCSGNFCLFR_Glycan_3-6-0-0-1	LFGSJVTDCSGNFCLFR_Glycan_3-6-0-0-1
QNQCFYJSSYLNVQR_Glycan_7-6-2-0-1	QQQHLFGSJVTDCSGNFCLFR_Glycan_8-8-1-0-0	QQQHLFGSJVTDCSGNFCLFR_Glycan_8-8-1-0-0
IIVPLNNREJISDPTSPLR_Glycan_5-4-2-0-1	CSGJFCLFR_Glycan_8-5-0-0-4	CSGJFCLFR_Glycan_8-5-0-0-4
YHIYENGTLQIJR_Glycan_6-7-1-0-0	QQHLFGSJVTDCSGNFCLFR_Glycan_10-8-0-0-1	QQHLFGSJVTDCSGNFCLFR_Glycan_10-8-0-0-1
VIGGJFTGSQR_Glycan_9-7-0-0-3	QQQHLFGSJVTDCSGNFCLFR_Glycan_4-6-1-0-1	QQQHLFGSJVTDCSGNFCLFR_Glycan_4-6-1-0-1
LAGKPTHVJVSVVMAEVDGTC_Glycan_5-4-1-0-3	HIPQJSSLENVDSR_Glycan_6-7-0-0-5	HIPQJSSLENVDSR_Glycan_6-7-0-0-5
KVCQDCPLLAPLJDTR_Glycan_6-5-3-0-1	LFGSJVTDCSGNFCLFR_Glycan_4-6-1-0-5	LFGSJVTDCSGNFCLFR_Glycan_4-6-1-0-5
VLYLAAYJCTLR_Glycan_6-10-0-0-0	HLFGSJVTDCSGNFCLFR_Glycan_5-6-2-0-0	HLFGSJVTDCSGNFCLFR_Glycan_5-6-2-0-0
ADGTVNQIEGEATPVJLTEPAKLEVK_Glycan_5-4-0-0-1	LFGSJVTDCSGNFCLFR_Glycan_6-8-0-0-1	LFGSJVTDCSGNFCLFR_Glycan_6-8-0-0-1
CGLVPVLAENYJK_Glycan_8-8-0-0-1	QQQHLFGSJ_Glycan_8-8-4-0-4	QQQHLFGSJ_Glycan_8-8-4-0-4
YHIYENGTLQIJR_Glycan_6-7-0-0-2	QQQHLFGSJVTDCSGNFCLFR_Glycan_7-4-0-0-3	QQQHLFGSJVTDCSGNFCLFR_Glycan_7-4-0-0-3
VCQDCPLLAPLJDTR_Glycan_5-4-1-0-1	CSGJFCLFR_Glycan_4-6-2-0-3	CSGJFCLFR_Glycan_4-6-2-0-3
KVCQDCPLLAPLJDTR_Glycan_6-5-3-0-0	QQQHLFGSJVTDCSGNFCLFR_Glycan_3-4-0-0-0	QQQHLFGSJVTDCSGNFCLFR_Glycan_3-4-0-0-0
YHIYENGTLQIJR_Glycan_8-4-1-0-2	QQQHLFGSJVTDCSGNFCLFR_Glycan_4-6-2-0-5	QQQHLFGSJVTDCSGNFCLFR_Glycan_4-6-2-0-5
CGLVPVLAENYJK_Glycan_4-3-1-0-0	QQHLFGSJVTDCSGNFCLFR_Glycan_4-3-0-0-3	QQHLFGSJVTDCSGNFCLFR_Glycan_4-3-0-0-3
QQJASSMCVPDQDTAIR_Glycan_4-5-1-0-4	QQQHLFGSJVTDCSGNFCLFR_Glycan_4-5-1-0-2	QQQHLFGSJVTDCSGNFCLFR_Glycan_4-5-1-0-2
GLTFQQJASSMCVPDQDTAIR_Glycan_6-7-1-0-5	QQQHLFGSJVTDCSGNFCLFR_Glycan_7-4-1-0-0	QQQHLFGSJVTDCSGNFCLFR_Glycan_7-4-1-0-0
VTQVYAEJGTVLQGSTVASVYK_Glycan_6-5-3-0-0	ALPQPQJVTSLLGCTH_Glycan_6-3-1-0-2	ALPQPQJVTSLLGCTH_Glycan_6-3-1-0-2
CGLVPVLAENYJKSDN_Glycan_4-6-1-0-4	QQHLFGSJVTDCSGNFCLFR_Glycan_10-7-1-0-1	QQHLFGSJVTDCSGNFCLFR_Glycan_10-7-1-0-1
HGIQYFNJNTQHSSLFMLNEVKR_Glycan_6-7-1-0-1	QQQHLFGSJVTDCSGNFCLFR_Glycan_5-7-0-0-1	QQQHLFGSJVTDCSGNFCLFR_Glycan_5-7-0-0-1
VCQDCPLLAPLJDTR_Glycan_5-4-1-0-0	GSJVTDCSGNFCLFR_Glycan_5-6-2-0-3	GSJVTDCSGNFCLFR_Glycan_5-6-2-0-3
IMNGEADAMSLDGGFVYIAGKCGLVPVLAENYJK_Glycan_5-7-1-0-4	QQHLFGSJVTDCSGNFCLFR_Glycan_6-4-2-0-4	QQHLFGSJVTDCSGNFCLFR_Glycan_6-4-2-0-4
CGLVPVLAENYJK_Glycan_3-3-1-0-0	HIPQJSSLENVDSR_Glycan_7-7-1-0-6	HIPQJSSLENVDSR_Glycan_7-7-1-0-6
CGLVPVLAENYJKSDN_Glycan_6-6-0-0-5	IHQJITYQVCR_Glycan_7-7-1-0-3	IHQJITYQVCR_Glycan_7-7-1-0-3
LVLDGSDSIGASJFTGAK_Glycan_5-4-2-0-0	GDVLHNGJGTYQSWVVVAVPPQDTAPYSCHVQH_Glycan_5-4-1-0-2	GDVLHNGJGTYQSWVVVAVPPQDTAPYSCHVQH_Glycan_5-4-1-0-2
IVVYNQPYIJYSR_Glycan_9-6-0-0-0	QQQHLFGSJVTDCSGNFCLFR_Glycan_7-2-0-0-0	QQQHLFGSJVTDCSGNFCLFR_Glycan_7-2-0-0-0
IVVYNQPYIJYSR_Glycan_6-7-1-0-0	LFGSJVTDCSGNFCLFR_Glycan_9-5-1-0-0	LFGSJVTDCSGNFCLFR_Glycan_9-5-1-0-0
VCQDCPLLAPLJDTR_Glycan_6-4-1-0-0	JVSCPQLEVPVCPSGFQLSCK_Glycan_5-4-1-0-1	JVSCPQLEVPVCPSGFQLSCK_Glycan_5-4-1-0-1
VCQDCPLLAPLJDTR_Glycan_8-8-1-0-1	QQQHLFGSJVTDCSGNFCLFR_Glycan_4-6-0-0-3	QQQHLFGSJVTDCSGNFCLFR_Glycan_4-6-0-0-3
THTNISESHPJATFSAVGEASICEDDWNSGER_Glycan_10-6-0-0-5	FGSNVTDCSGJFCLFR_Glycan_5-4-0-0-2	FGSNVTDCSGJFCLFR_Glycan_5-4-0-0-2
CGLVPVLAENYJK_Glycan_5-4-0-0-3	LFGSJVTDCSGNFCLFR_Glycan_9-8-1-0-2	LFGSJVTDCSGNFCLFR_Glycan_9-8-1-0-2
IIVPLNNREJISDPTSPLR_Glycan_5-4-2-0-0	QQQHLFGSJVTDCSGNFCLFR_Glycan_6-5-0-0-4	QQQHLFGSJVTDCSGNFCLFR_Glycan_6-5-0-0-4
QNQCFYJSSYLNVQR_Glycan_5-4-3-0-3	JVTDCSGNFCLFR_Glycan_6-4-1-0-1	JVTDCSGNFCLFR_Glycan_6-4-1-0-1
VCQDCPLLAPLJDTR_Glycan_6-4-0-0-1	ELHHLQEQJVSNAFLDKGEFYIGSK_Glycan_4-5-0-0-4	ELHHLQEQJVSNAFLDKGEFYIGSK_Glycan_4-5-0-0-4
QNQCFYJSSYLNVQR_Glycan_6-5-2-0-0	QQQHLFGSJVT_Glycan_3-4-1-0-3	QQQHLFGSJVT_Glycan_3-4-1-0-3
GTVNQIEGEATPVJLTEPAKLEVK_Glycan_4-5-0-0-1	VVLHPJYSQVDIGLIK_Glycan_6-5-1-0-4	VVLHPJYSQVDIGLIK_Glycan_6-5-1-0-4
ADGTVNQIEGEATPVJLTEPAKLEVK_Glycan_5-4-0-0-0	QQQHLFGSJVTDCSGNFCLFR_Glycan_5-5-2-0-0	QQQHLFGSJVTDCSGNFCLFR_Glycan_5-5-2-0-0
KCGLVPVLAENYJK_Glycan_5-7-0-0-2	SJVTDCSGNFCLFR_Glycan_6-2-0-0-1	SJVTDCSGNFCLFR_Glycan_6-2-0-0-1
JSSYLNVQR_Glycan_4-7-2-0-0	QQQHLFGSJVT_Glycan_4-5-1-0-0	QQQHLFGSJVT_Glycan_4-5-1-0-0
FYJSSYLNVQR_Glycan_6-5-5-0-0	ALPQPQJVTSLLGCTH_Glycan_5-4-1-0-2	ALPQPQJVTSLLGCTH_Glycan_5-4-1-0-2
YFTPJKTEDTIFLR_Glycan_6-5-2-0-0	SJVTDCSGNFCLFR_Glycan_8-8-4-0-0	SJVTDCSGNFCLFR_Glycan_8-8-4-0-0
JTTYLNVQR_Glycan_9-7-1-0-5	THTJISESHPNATFSAVGEASICEDDWNSGER_Glycan_4-2-0-0-1	THTJISESHPNATFSAVGEASICEDDWNSGER_Glycan_4-2-0-0-1
FYJSSYLNVQR_Glycan_8-7-1-0-3	ALPQPQJVTSLLGCTH_Glycan_6-4-0-0-3	ALPQPQJVTSLLGCTH_Glycan_6-4-0-0-3
LAPLJDTR_Glycan_8-6-0-0-2	THTJISESHPNATFSAVGEASI_Glycan_4-6-2-0-0	THTJISESHPNATFSAVGEASI_Glycan_4-6-2-0-0
JSSYLNVQR_Glycan_8-6-3-0-1	LFGSJVTDCSGNFCLFR_Glycan_4-3-0-0-2	LFGSJVTDCSGNFCLFR_Glycan_4-3-0-0-2
MFSQJDTR_Glycan_4-3-0-0-2	JVTDCSGNFCLFR_Glycan_8-5-0-0-1	JVTDCSGNFCLFR_Glycan_8-5-0-0-1
LAGKPTHVJVSVVMAEVD_Glycan_5-4-1-0-1	JGSNFQLEEISR_Glycan_3-7-0-0-1	JGSNFQLEEISR_Glycan_3-7-0-0-1
VCQDCPLLAPLJDTR_Glycan_4-3-1-0-0	AALAAFNAQNJGSNFQLEEISR_Glycan_3-5-1-0-3	AALAAFNAQNJGSNFQLEEISR_Glycan_3-5-1-0-3
SJASSTDSASYYPLTGDTR_Glycan_3-4-1-0-1	QQHLFGSJVTDCSGNFCLFR_Glycan_4-5-1-0-3	QQHLFGSJVTDCSGNFCLFR_Glycan_4-5-1-0-3
VCQDCPLLAPLJDTR_Glycan_4-3-0-0-0	LNAAKALPQPQJVTSLLGCTH_Glycan_10-7-0-0-4	LNAAKALPQPQJVTSLLGCTH_Glycan_10-7-0-0-4
PTHIJVSVVMAEADGTC_Glycan_5-7-1-0-0	ALPQPQJVTSLLGCTH_Glycan_5-4-0-0-4	ALPQPQJVTSLLGCTH_Glycan_5-4-0-0-4
YFTPJKTEDTIFLR_Glycan_6-5-1-0-3	LFGSJVTDCSGNFCLFR_Glycan_5-4-3-0-2	LFGSJVTDCSGNFCLFR_Glycan_5-4-3-0-2
KEDALJETR_Glycan_4-7-1-0-2	PYSIYPHGVTFSPYEDEVJSSFTSGR_Glycan_5-4-2-0-0	PYSIYPHGVTFSPYEDEVJSSFTSGR_Glycan_5-4-2-0-0
QNQCFYJSSYLNVQR_Glycan_6-5-2-0-1	LVPVLAENYJK_Glycan_4-4-2-0-1	LVPVLAENYJK_Glycan_4-4-2-0-1
TVLTPATNHMGJVTFTIPANR_Glycan_6-2-0-0-0	PYSIYPHGVTFSPYEDEVJSSFTSGR_Glycan_5-4-1-0-2	PYSIYPHGVTFSPYEDEVJSSFTSGR_Glycan_5-4-1-0-2
YFTPJKTEDTIFLR_Glycan_6-5-2-0-1	THTJISESHPNATFSAVGEASI_Glycan_10-6-0-0-4	THTJISESHPNATFSAVGEASI_Glycan_10-6-0-0-4
LAGKPTHVJVSVVMAEVDGTCY_Glycan_6-4-2-0-0	LFGSJVTDCSGNFCLFR_Glycan_4-6-2-0-2	LFGSJVTDCSGNFCLFR_Glycan_4-6-2-0-2
EJLTAPGSDSAVFFEQGTTR_Glycan_6-5-1-0-1	ALPQPQJVTSLLGCTH_Glycan_5-4-1-0-3	ALPQPQJVTSLLGCTH_Glycan_5-4-1-0-3
CQDCPLLAPLJDTR_Glycan_4-6-0-0-1	ALPQPQJVTSLLGCTH_Glycan_7-5-1-0-3	ALPQPQJVTSLLGCTH_Glycan_7-5-1-0-3
SDPHWESMLJATTR_Glycan_3-5-1-0-2	HIPQJSSLENVDSR_Glycan_6-7-0-0-3	HIPQJSSLENVDSR_Glycan_6-7-0-0-3
CQDCPLLAPLJDTR_Glycan_3-5-0-0-1	VVLHPJYSQVDIGLIK_Glycan_8-7-0-0-1	VVLHPJYSQVDIGLIK_Glycan_8-7-0-0-1
ADGTVNQIEGEATPVJLTEPAKLEVK_Glycan_6-5-1-0-1	GELJTSIFSSR_Glycan_4-7-1-0-0	GELJTSIFSSR_Glycan_4-7-1-0-0
NQCFYJSSYLNVQR_Glycan_7-4-1-0-3	QQQHLFGSJVTDCSGNFCLFR_Glycan_7-4-1-0-1	QQQHLFGSJVTDCSGNFCLFR_Glycan_7-4-1-0-1
ISJSSDTVECECSENWK_Glycan_3-3-1-0-2	ISPJTSQQNFVTQR_Glycan_8-6-2-0-0	ISPJTSQQNFVTQR_Glycan_8-6-2-0-0
VCQDCPLLAPLJDTR_Glycan_3-3-1-0-0	DITDLIJNTFIR_Glycan_7-7-1-0-3	DITDLIJNTFIR_Glycan_7-7-1-0-3
KLFVJTSK_Glycan_6-7-1-0-0	PQHQFVRPDVJSSCGEGYK_Glycan_7-6-0-0-1	PQHQFVRPDVJSSCGEGYK_Glycan_7-6-0-0-1
EJLTAPGSDSAVFFEQGTTR_Glycan_6-5-1-0-0	TPJKTEDTIFLR_Glycan_7-7-1-0-3	TPJKTEDTIFLR_Glycan_7-7-1-0-3
SPYYJVSDEISFH_Glycan_5-4-1-0-0	CGLVPVLAENYJK_Glycan_5-4-0-0-1	CGLVPVLAENYJK_Glycan_5-4-0-0-1
CGLVPVLAENYJK_Glycan_6-5-2-0-0	CGLVPVLAENYJK_Glycan_6-4-0-0-0	CGLVPVLAENYJK_Glycan_6-4-0-0-0
QCFYJSSYLNVQR_Glycan_8-6-0-0-3	YFYJGTSMACETFQYGGCMGNGNNFVTEK_Glycan_5-6-0-0-1	YFYJGTSMACETFQYGGCMGNGNNFVTEK_Glycan_5-6-0-0-1
RGLTFQQJASSMCVPDQDTAIR_Glycan_9-6-0-0-4	FEVDSPVYJATWSASLK_Glycan_5-4-2-0-0	FEVDSPVYJATWSASLK_Glycan_5-4-2-0-0
QLVDALTTWQJK_Glycan_5-4-2-0-0	JLTAPGSDSAVFFEQGTTR_Glycan_5-4-1-0-1	JLTAPGSDSAVFFEQGTTR_Glycan_5-4-1-0-1
GLTFQQJASSMCVPDQDTAIR_Glycan_5-4-1-0-3	AGPJGTLFVADAYK_Glycan_4-3-2-0-1	AGPJGTLFVADAYK_Glycan_4-3-2-0-1
GSJVTDCSGNFCLFR_Glycan_5-4-1-0-0	PVLAENYJK_Glycan_7-7-1-0-5	PVLAENYJK_Glycan_7-7-1-0-5
LVJEVTEFAK_Glycan_4-5-0-0-0	QQQHLFGSJVTDCSGNFCLFR_Glycan_8-5-1-0-1	QQQHLFGSJVTDCSGNFCLFR_Glycan_8-5-1-0-1
THTNISESHPJATFSAVGEASICEDDWNSGER_Glycan_11-7-0-0-3	GDVLHNGJGTYQSWVVVAVPPQDTAPYSCH_Glycan_5-4-0-0-2	GDVLHNGJGTYQSWVVVAVPPQDTAPYSCH_Glycan_5-4-0-0-2
NHFAHFFAPQJLTNMNK_Glycan_5-4-2-0-0	LVPVLAENYJK_Glycan_4-3-2-0-0	LVPVLAENYJK_Glycan_4-3-2-0-0
LTFQQJASSMCVPDQDTAIR_Glycan_3-3-0-0-1	PVLAENYJK_Glycan_4-4-0-0-4	PVLAENYJK_Glycan_4-4-0-0-4
LAGKPTHVJVSVVMAEVDGTC_Glycan_6-5-3-0-1	JLSMPLLPADFHK_Glycan_5-5-3-0-1	JLSMPLLPADFHK_Glycan_5-5-3-0-1
YRGTAGNALMDGASQLMGEJR_Glycan_5-4-0-0-0	ALPQPQJVTSLLGCTH_Glycan_5-4-2-0-0	ALPQPQJVTSLLGCTH_Glycan_5-4-2-0-0
ADGTVNQIEGEATPVJLTEPAKLEVK_Glycan_7-6-1-0-1	JLSMPLLPADFHK_Glycan_5-5-2-0-4	JLSMPLLPADFHK_Glycan_5-5-2-0-4
CGLVPVLAENYJK_Glycan_6-5-2-0-1	HLFGSJVTDCSGNFCLFR_Glycan_6-5-2-0-0	HLFGSJVTDCSGNFCLFR_Glycan_6-5-2-0-0
YFTPJKTEDTIFLR_Glycan_5-4-2-0-0	SPYEMFGDEEVMCLNGJWTEPPQCK_Glycan_7-4-1-0-0	SPYEMFGDEEVMCLNGJWTEPPQCK_Glycan_7-4-1-0-0
EJLTAPGSDSAVFFEQGTTR_Glycan_5-4-1-0-1	AKAALAAFNAQNJGSNFQLEEISR_Glycan_5-6-0-0-0	AKAALAAFNAQNJGSNFQLEEISR_Glycan_5-6-0-0-0
ADGTVNQIEGEATPVJLTEPAKLEVK_Glycan_6-5-1-0-0	SPYEMFGDEEVMCLNGJWTEPPQCK_Glycan_6-4-1-0-1	SPYEMFGDEEVMCLNGJWTEPPQCK_Glycan_6-4-1-0-1
QNQCFYJSSYLNVQR_Glycan_7-6-3-0-1	PPMGGNVVIFDTVITNQEEPYQJHSGR_Glycan_4-5-1-0-4	PPMGGNVVIFDTVITNQEEPYQJHSGR_Glycan_4-5-1-0-4
CGLVPVLAENYJK_Glycan_5-4-2-0-0	GDEEVMCLNGJWTEPPQCK_Glycan_6-5-0-0-7	GDEEVMCLNGJWTEPPQCK_Glycan_6-5-0-0-7
GWSAQPICIJSSEK_Glycan_7-6-0-0-2	NGJWTEPPQCK_Glycan_3-4-0-0-0	NGJWTEPPQCK_Glycan_3-4-0-0-0
QNQCFYJSSYLNVQR_Glycan_7-6-3-0-0	VMCLNGJWTEPPQCK_Glycan_10-6-0-0-4	VMCLNGJWTEPPQCK_Glycan_10-6-0-0-4
ELHHLQEQJVSNAFLDKGEF_Glycan_5-4-2-0-0	HLFGSJVTDCSGNFCLFR_Glycan_6-6-1-0-1	HLFGSJVTDCSGNFCLFR_Glycan_6-6-1-0-1
EJLTAPGSDSAVFFEQGTTR_Glycan_6-4-0-0-2	AKAALAAFNAQNJGSNFQLEEISR_Glycan_4-4-0-0-4	AKAALAAFNAQNJGSNFQLEEISR_Glycan_4-4-0-0-4
STGKPTLYJVSLVMSDTAGTC_Glycan_8-2-0-0-0	FGDEEVMCLNGJWTEPPQCK_Glycan_7-7-0-0-2	FGDEEVMCLNGJWTEPPQCK_Glycan_7-7-0-0-2
EJLTAPGSDSAVFFEQGTTR_Glycan_5-4-1-0-0	SPYEMFGDEEVMCLNGJWTEPPQCK_Glycan_7-4-0-0-2	SPYEMFGDEEVMCLNGJWTEPPQCK_Glycan_7-4-0-0-2
EVSQGPGLLJDTK_Glycan_6-5-1-0-4	TLJQSSDELQLSMGNAMFVK_Glycan_5-4-1-0-0	TLJQSSDELQLSMGNAMFVK_Glycan_5-4-1-0-0
ADGTVNQIEGEATPVJLTEPAKLEVK_Glycan_5-4-1-0-1	LNGJWTEPPQCK_Glycan_9-8-1-0-3	LNGJWTEPPQCK_Glycan_9-8-1-0-3
LSVDKDQYVEPEJVTIQCDSGYGVVGPQ_Glycan_5-4-1-0-0	QQHLFGSJVTDCSGNFCLFR_Glycan_4-7-0-0-2	QQHLFGSJVTDCSGNFCLFR_Glycan_4-7-0-0-2
VCQDCPLLAPLJDTR_Glycan_8-7-0-0-0	JWTEPPQCK_Glycan_4-4-0-0-0	JWTEPPQCK_Glycan_4-4-0-0-0
FYJSSYLNVQR_Glycan_8-6-2-0-0	LNGJWTEPPQCK_Glycan_8-8-2-0-2	LNGJWTEPPQCK_Glycan_8-8-2-0-2
EJLTAPGSDSAVFFEQGTTR_Glycan_6-4-0-0-1	LNGJWTEPPQCK_Glycan_10-8-0-0-4	LNGJWTEPPQCK_Glycan_10-8-0-0-4
LAGKPTHVJVSVVMAEVDGTCY_Glycan_5-4-0-0-1	MVSHHJLTTGATLINEQWLLTTAK_Glycan_5-4-2-0-0	MVSHHJLTTGATLINEQWLLTTAK_Glycan_5-4-2-0-0
EEEMLEJVSLVCPK_Glycan_4-4-2-0-1	QQQHLFGSJVTDCSGNFCLFR_Glycan_7-5-2-0-1	QQQHLFGSJVTDCSGNFCLFR_Glycan_7-5-2-0-1
CGLVPVLAENYJKSDN_Glycan_5-4-1-0-0	QLAHQSJSTNIFFSPV_Glycan_3-5-0-0-1	QLAHQSJSTNIFFSPV_Glycan_3-5-0-0-1
YFTPJKTEDTIFLR_Glycan_7-6-3-0-2	QQQHLFGSJVTDCSGNFCLFR_Glycan_3-7-0-0-4	QQQHLFGSJVTDCSGNFCLFR_Glycan_3-7-0-0-4
GTDNLQMJVTR_Glycan_4-6-2-0-3	ELPGVCJETMMALWEECKPCLK_Glycan_6-5-2-0-1	ELPGVCJETMMALWEECKPCLK_Glycan_6-5-2-0-1
GLCVJASAVSR_Glycan_6-5-2-0-0	VSHHJLTTGATLINEQWLLTTAK_Glycan_5-4-1-0-3	VSHHJLTTGATLINEQWLLTTAK_Glycan_5-4-1-0-3
CGLVPVLAENYJK_Glycan_6-4-2-0-0	HLFGSJVTDCSGNFCLFR_Glycan_6-5-0-0-4	HLFGSJVTDCSGNFCLFR_Glycan_6-5-0-0-4
PVLAENYJK_Glycan_6-6-0-0-3	PPMGGNVVIFDTVITNQEEPYQJHSGR_Glycan_6-6-0-0-1	PPMGGNVVIFDTVITNQEEPYQJHSGR_Glycan_6-6-0-0-1
CGLVPVLAENYJK_Glycan_3-7-0-0-2	LVPVLAENYJK_Glycan_10-8-0-0-1	LVPVLAENYJK_Glycan_10-8-0-0-1
CGLVPVLAENYJK_Glycan_5-4-2-0-1	LQAPLJYTEFQKPICLPSK_Glycan_5-4-1-0-2	LQAPLJYTEFQKPICLPSK_Glycan_5-4-1-0-2
VIDFJCTTSSVSSALANTK_Glycan_5-4-0-0-0	FSLLGHASISCTVEJETIGVWRPSPPTCEK_Glycan_9-7-1-0-3	FSLLGHASISCTVEJETIGVWRPSPPTCEK_Glycan_9-7-1-0-3
CGLVPVLAENYJ_Glycan_10-6-0-0-2	YFYJGTSMACETFQYGGCMGNGNNFVTEK_Glycan_5-4-0-0-4	YFYJGTSMACETFQYGGCMGNGNNFVTEK_Glycan_5-4-0-0-4
HGIQYFNJNTQHSSLFMLNEVKR_Glycan_6-3-0-0-1	RTDJTTYIIK_Glycan_3-2-0-0-1	RTDJTTYIIK_Glycan_3-2-0-0-1
IMNGEADAMSLDGGFVYIAGKCGLVPVLAENYJK_Glycan_7-7-1-0-6	VMCLNGJWTEPPQCK_Glycan_8-7-2-0-1	VMCLNGJWTEPPQCK_Glycan_8-7-2-0-1
CGLVPVLAENYJK_Glycan_5-4-4-0-1	QQQHLFGSJVTDCSGNFCLFR_Glycan_10-7-0-0-0	QQQHLFGSJVTDCSGNFCLFR_Glycan_10-7-0-0-0
YFTPJKTEDTIFLR_Glycan_7-6-3-0-0	QLAHQSJSTNIF_Glycan_5-4-0-0-3	QLAHQSJSTNIF_Glycan_5-4-0-0-3
JSSYLNVQR_Glycan_9-7-4-0-0	QQQHLFGSJVTDCSGNFCLFR_Glycan_5-4-0-0-5	QQQHLFGSJVTDCSGNFCLFR_Glycan_5-4-0-0-5
QNQCFYJSSYLNVQR_Glycan_6-5-3-0-0	PPMGGNVVIFDTVITNQEEPYQJHSGR_Glycan_4-4-0-0-4	PPMGGNVVIFDTVITNQEEPYQJHSGR_Glycan_4-4-0-0-4
ELHHLQEQJVSNAFLDKGEFYIGSK_Glycan_6-5-1-0-1	PPMGGNVVIFDTVITNQEEPYQJHSGR_Glycan_3-4-1-0-3	PPMGGNVVIFDTVITNQEEPYQJHSGR_Glycan_3-4-1-0-3
PVLAENYJK_Glycan_5-5-1-0-0	PDMKTELFSSSCPGGIMLJETGQGYQR_Glycan_3-4-0-0-1	PDMKTELFSSSCPGGIMLJETGQGYQR_Glycan_3-4-0-0-1
CGLVPVLAENYJK_Glycan_6-7-1-0-4	QQQHLFGSJVTDCSGNFCLFR_Glycan_8-5-0-0-4	QQQHLFGSJVTDCSGNFCLFR_Glycan_8-5-0-0-4
GAFISJFSMTVDGK_Glycan_5-4-0-0-0	NPPMGGNVVIFDTVITNQEEPYQJHSGR_Glycan_4-7-0-0-0	NPPMGGNVVIFDTVITNQEEPYQJHSGR_Glycan_4-7-0-0-0
QDQCIYJTTYLNVQR_Glycan_7-6-3-0-2	GGETAQSADPQWEQLNNKJLSMPLLPADFHK_Glycan_5-4-0-0-2	GGETAQSADPQWEQLNNKJLSMPLLPADFHK_Glycan_5-4-0-0-2
IMNGEADAMSLDGGFVYIAGKCGLVPVLAENYJK_Glycan_7-7-4-0-0	SCPGGIMLJETGQGYQR_Glycan_3-7-0-0-5	SCPGGIMLJETGQGYQR_Glycan_3-7-0-0-5
CGLVPVLAENYJ_Glycan_8-9-0-0-0	TELFSSSCPGGIMLJETGQGYQR_Glycan_3-5-0-0-3	TELFSSSCPGGIMLJETGQGYQR_Glycan_3-5-0-0-3
YFTPJKTEDTIFLR_Glycan_7-6-3-0-1	QQQHLFGSJVTDCSGNFCLFR_Glycan_5-4-1-0-2	QQQHLFGSJVTDCSGNFCLFR_Glycan_5-4-1-0-2
ADGTVNQIEGEATPVJLTEPAKLEVK_Glycan_5-4-1-0-0	PVLAENYJK_Glycan_5-6-2-0-0	PVLAENYJK_Glycan_5-6-2-0-0
FYJSSYLNVQR_Glycan_9-8-1-0-1	ELPGVCJETMMALWEECKPCLK_Glycan_6-4-1-0-1	ELPGVCJETMMALWEECKPCLK_Glycan_6-4-1-0-1
JCTTSSVSSALANTK_Glycan_4-8-0-0-0	ELPGVCJETMMALWEECKPCLK_Glycan_6-4-0-0-3	ELPGVCJETMMALWEECKPCLK_Glycan_6-4-0-0-3
VVLHPJYSQVDIGLIK_Glycan_6-5-0-0-0	ALVSGJNTVPFAVSLVDSTSEK_Glycan_5-7-2-0-2	ALVSGJNTVPFAVSLVDSTSEK_Glycan_5-7-2-0-2
VLYLAAYJCTLRPVSK_Glycan_5-4-2-0-0	EGDHEFLEVPEAQEDVEATFPVHQPGJYSC_Glycan_5-4-1-0-2	EGDHEFLEVPEAQEDVEATFPVHQPGJYSC_Glycan_5-4-1-0-2
CGLVPVLAENYJ_Glycan_4-5-0-0-1	QIJSSISGNLWDKDQR_Glycan_4-4-0-0-3	QIJSSISGNLWDKDQR_Glycan_4-4-0-0-3
CGLVPVLAENYJKSDN_Glycan_4-7-2-0-2	VQJMSQSIEVLDRR_Glycan_9-3-0-0-0	VQJMSQSIEVLDRR_Glycan_9-3-0-0-0
MLNJNTGIYTCSAQGVWMNK_Glycan_5-4-2-0-0	SLGNVJFTVSAEALESQELCGTEVPSVPEHGR_Glycan_5-4-0-0-0	SLGNVJFTVSAEALESQELCGTEVPSVPEHGR_Glycan_5-4-0-0-0
LGSNNLTALHPALFQJLSK_Glycan_7-3-0-0-0	TLQQLNAYJR_Glycan_3-4-0-0-0	TLQQLNAYJR_Glycan_3-4-0-0-0
YFTPJKTEDTIFLR_Glycan_6-5-3-0-1	INDVSLFJDTCVR_Glycan_4-4-1-0-3	INDVSLFJDTCVR_Glycan_4-4-1-0-3
CGLVPVLAENYJK_Glycan_6-9-0-0-1	VCJVTLGGER_Glycan_3-7-0-0-5	VCJVTLGGER_Glycan_3-7-0-0-5
GNEANYYSJATTDEHGLVQF_Glycan_5-4-1-0-0	QVFPGLNYCTSGAYSJASSTDSASYYPLTGDTR_Glycan_6-4-0-0-3	QVFPGLNYCTSGAYSJASSTDSASYYPLTGDTR_Glycan_6-4-0-0-3
VCQDCPLLAPLJDTR_Glycan_5-4-2-0-1	DVQIIVFPEDGIHGFJFTR_Glycan_7-6-0-0-3	DVQIIVFPEDGIHGFJFTR_Glycan_7-6-0-0-3
VCQDCPLLAPLJDTR_Glycan_6-5-2-0-1	LSGJLTLLR_Glycan_7-2-0-0-0	LSGJLTLLR_Glycan_7-2-0-0-0
YFTPJKTEDTIFLR_Glycan_6-5-3-0-0	SIPACVPWSPYLFQPJDTCIVSGWGR_Glycan_4-4-0-0-4	SIPACVPWSPYLFQPJDTCIVSGWGR_Glycan_4-4-0-0-4
VVLHPJYSQVDIGLIK_Glycan_5-4-0-0-0	SCPGGIMLJETGQGYQR_Glycan_3-6-0-0-5	SCPGGIMLJETGQGYQR_Glycan_3-6-0-0-5
FQQJASSMCVPDQDTAIR_Glycan_6-4-1-0-0	QVFPGLNYCTSGAYSJASSTDSASYYPLTGDTR_Glycan_5-4-1-0-2	QVFPGLNYCTSGAYSJASSTDSASYYPLTGDTR_Glycan_5-4-1-0-2
PNNPDWGTFEEVSGJVSPGTR_Glycan_6-4-1-0-3	PGGIMLJETGQGYQR_Glycan_4-3-0-0-0	PGGIMLJETGQGYQR_Glycan_4-3-0-0-0
LAPLJDTR_Glycan_9-7-0-0-4	TKEJLTAPGSDSAVFFEQGTTR_Glycan_7-4-0-0-0	TKEJLTAPGSDSAVFFEQGTTR_Glycan_7-4-0-0-0
VVGPQSITCSGJR_Glycan_5-7-0-0-1	ELPGVCJETMMALWEECKPCLK_Glycan_6-5-2-0-0	ELPGVCJETMMALWEECKPCLK_Glycan_6-5-2-0-0
KVEAEALJATAIR_Glycan_9-5-1-0-0	PPMGGNVVIFDTVITNQEEPYQJHSGR_Glycan_9-8-2-0-0	PPMGGNVVIFDTVITNQEEPYQJHSGR_Glycan_9-8-2-0-0
EJLTAPGSDSAVFFEQGTTR_Glycan_6-5-2-0-1	KTELFSSSCPGGIMLJETGQGYQR_Glycan_4-5-0-0-0	KTELFSSSCPGGIMLJETGQGYQR_Glycan_4-5-0-0-0
REJISDPTSPLR_Glycan_9-6-0-0-2	EDGHRJFSCLAVLDLMSR_Glycan_7-7-0-0-1	EDGHRJFSCLAVLDLMSR_Glycan_7-7-0-0-1
GLTFQQJASSMCVPDQDTAIR_Glycan_6-3-1-0-1	SLGNVJFTVSAEALESQELCGTEVPSVPEHGR_Glycan_7-2-0-0-0	SLGNVJFTVSAEALESQELCGTEVPSVPEHGR_Glycan_7-2-0-0-0
CGLVPVLAENYJK_Glycan_7-7-3-0-0	HIPQJSSLENVDSR_Glycan_6-7-0-0-6	HIPQJSSLENVDSR_Glycan_6-7-0-0-6
LSVDKDQYVEPEJVTIQCDSGYGVVGPQSITCSGNR_Glycan_5-4-0-0-2	TFLJTTVEK_Glycan_6-6-0-0-1	TFLJTTVEK_Glycan_6-6-0-0-1
EJLTAPGSDSAVFFEQGTTR_Glycan_6-5-2-0-0	VTWKPQGAPVEWEEETVTJHTLR_Glycan_3-5-1-0-2	VTWKPQGAPVEWEEETVTJHTLR_Glycan_3-5-1-0-2
LSVDKDQYVEPEJVTIQCDSGYGVVGPQSITCSGNR_Glycan_5-4-1-0-0	HCLLYPPWDKJFTENDLLVR_Glycan_9-6-3-0-4	HCLLYPPWDKJFTENDLLVR_Glycan_9-6-3-0-4
LSVDKDQYVEPEJVTIQCDSGYGVVGPQSITCSGNR_Glycan_8-6-1-0-4	LVPVLAENYJK_Glycan_8-8-1-0-1	LVPVLAENYJK_Glycan_8-8-1-0-1
VCQDCPLLAPLJDTR_Glycan_6-5-2-0-0	ELPGVCJETMMALWEECKPCLK_Glycan_5-4-0-0-5	ELPGVCJETMMALWEECKPCLK_Glycan_5-4-0-0-5
GGNSNGALCHFPFLYNNHJYTDCTSEGR_Glycan_5-4-1-0-0	QQQHLFGSJVTDCSGNFCLFR_Glycan_6-5-3-0-1	QQQHLFGSJVTDCSGNFCLFR_Glycan_6-5-3-0-1
CGLVPVLAENYJK_Glycan_5-4-0-0-2	MVSHHJLTTGATLINEQWLLTTAK_Glycan_5-4-1-0-2	MVSHHJLTTGATLINEQWLLTTAK_Glycan_5-4-1-0-2
QQQHLFGSJVTDCSGN_Glycan_7-6-0-0-0	LVPVLAENYJK_Glycan_5-4-3-0-1	LVPVLAENYJK_Glycan_5-4-3-0-1
JKTEDTIFLR_Glycan_10-8-0-0-1	QQQHLFGSJVTDCSGNFCLFR_Glycan_4-5-0-0-2	QQQHLFGSJVTDCSGNFCLFR_Glycan_4-5-0-0-2
TPEVJQTTLYQR_Glycan_9-6-0-0-1	SLGNVJFTVSAEALESQELCGTEVPSVPEHGR_Glycan_4-4-0-0-0	SLGNVJFTVSAEALESQELCGTEVPSVPEHGR_Glycan_4-4-0-0-0
CQDCPLLAPLJDTR_Glycan_4-6-1-0-1	CGLVPVLAENYJK_Glycan_5-5-1-0-2	CGLVPVLAENYJK_Glycan_5-5-1-0-2
EJLTAPGSDSAVFFEQGTTR_Glycan_7-5-1-0-2	TLQQLNAYJR_Glycan_6-7-2-0-3	TLQQLNAYJR_Glycan_6-7-2-0-3
EJLTAPGSDSAVFFEQGTTR_Glycan_7-5-1-0-1	QQQHLFGSJVTDCSGNFCLFR_Glycan_9-7-0-0-1	QQQHLFGSJVTDCSGNFCLFR_Glycan_9-7-0-0-1
LAPLJDTR_Glycan_7-6-1-0-1	FSDWQGPGCSVPVPAJQSFWTR_Glycan_5-2-0-0-0	FSDWQGPGCSVPVPAJQSFWTR_Glycan_5-2-0-0-0
EEYJKSVQEIQATFFYFTPNKTEDTIFLR_Glycan_9-8-4-0-1	LVPVLAENYJK_Glycan_5-4-3-0-0	LVPVLAENYJK_Glycan_5-4-3-0-0
YRGTAGNALMDGASQLMGEJR_Glycan_5-4-1-0-0	QQHLFGSJVTDCSGNFCLFR_Glycan_4-5-0-0-3	QQHLFGSJVTDCSGNFCLFR_Glycan_4-5-0-0-3
PALFQJLSK_Glycan_5-7-2-0-1	MVSHHJLTTGATLINEQWLLTTAK_Glycan_5-5-2-0-4	MVSHHJLTTGATLINEQWLLTTAK_Glycan_5-5-2-0-4
RNPPMGGNVVIFDTVITNQEEPYQJHSGR_Glycan_5-4-0-0-3	QQQHLFGSJVTDCSGNFCLFR_Glycan_8-7-0-0-1	QQQHLFGSJVTDCSGNFCLFR_Glycan_8-7-0-0-1
CQDCPLLAPLJDTR_Glycan_5-4-1-0-3	LSGJLTLLR_Glycan_4-4-0-0-0	LSGJLTLLR_Glycan_4-4-0-0-0
LAPLJDTR_Glycan_6-7-2-0-1	CGLVPVLAENYJK_Glycan_3-2-0-0-1	CGLVPVLAENYJK_Glycan_3-2-0-0-1
VCQDCPLLAPLJDTR_Glycan_6-4-1-0-1	CGLVPVLAENYJK_Glycan_4-4-0-0-1	CGLVPVLAENYJK_Glycan_4-4-0-0-1
CQDCPLLAPLJDTR_Glycan_6-5-5-0-0	LVPVLAENYJK_Glycan_4-3-0-0-0	LVPVLAENYJK_Glycan_4-3-0-0-0
CQDCPLLAPLJDTR_Glycan_5-7-1-0-1	KYLGJATAIFFLPDEGK_Glycan_7-4-0-0-1	KYLGJATAIFFLPDEGK_Glycan_7-4-0-0-1
SPYYJVSDEISFH_Glycan_5-4-2-0-0	CGLVPVLAENYJK_Glycan_5-5-1-0-1	CGLVPVLAENYJK_Glycan_5-5-1-0-1
VCQDCPLLAPLJDTR_Glycan_6-9-0-0-0	QQHLFGSJVTDCSGNFCLFR_Glycan_5-5-0-0-2	QQHLFGSJVTDCSGNFCLFR_Glycan_5-5-0-0-2
GSJVTDCSGNFCLFR_Glycan_5-4-2-0-0	CGLVPVLAENYJK_Glycan_6-5-0-0-2	CGLVPVLAENYJK_Glycan_6-5-0-0-2
AJSTGTLVITDPTR_Glycan_5-4-0-0-4	MVSHHJLTTGATLINEQWLLTTAK_Glycan_6-5-1-0-4	MVSHHJLTTGATLINEQWLLTTAK_Glycan_6-5-1-0-4
VSJQTLSLFFTVLQDVPVR_Glycan_7-5-3-0-2	LVPVLAENYJK_Glycan_9-8-0-0-1	LVPVLAENYJK_Glycan_9-8-0-0-1
EJLTAPGSDSAVFFEQGTTR_Glycan_5-4-2-0-0	MAWPEDHVFISTPSFJYTGR_Glycan_5-5-0-0-2	MAWPEDHVFISTPSFJYTGR_Glycan_5-5-0-0-2
QDCPLLAPLJDTR_Glycan_5-4-0-0-3	LVPVLAENYJK_Glycan_8-6-3-0-0	LVPVLAENYJK_Glycan_8-6-3-0-0
QDCPLLAPLJDTR_Glycan_9-11-0-0-1	CGLVPVLAENYJK_Glycan_9-7-1-0-0	CGLVPVLAENYJK_Glycan_9-7-1-0-0
LAPLJDTR_Glycan_4-7-2-0-3	TLJQSSDELQLSMGNAMFVK_Glycan_6-5-2-0-0	TLJQSSDELQLSMGNAMFVK_Glycan_6-5-2-0-0
EJLTAPGSDSAVFFEQGTTR_Glycan_5-4-2-0-1	LGYNAJTSVLSFQAVCR_Glycan_7-5-0-0-3	LGYNAJTSVLSFQAVCR_Glycan_7-5-0-0-3
LAGKPTHVJVSVVMAEVDGTCY_Glycan_5-5-1-0-1	TLJQSSDELQLSMGNAMFVK_Glycan_7-5-1-0-1	TLJQSSDELQLSMGNAMFVK_Glycan_7-5-1-0-1
VCQDCPLLAPLJDTR_Glycan_5-4-1-0-3	PVLAENYJK_Glycan_6-5-1-0-3	PVLAENYJK_Glycan_6-5-1-0-3
LAGKPTHVJVSVVMAEVDGTCY_Glycan_5-4-1-0-1	LVPVLAENYJK_Glycan_7-6-1-0-4	LVPVLAENYJK_Glycan_7-6-1-0-4
VVIFDTVITNQEEPYQJHSGR_Glycan_5-4-1-0-1	YJATVYSQAANGTEGQPQAIEFR_Glycan_5-5-0-0-1	YJATVYSQAANGTEGQPQAIEFR_Glycan_5-5-0-0-1
DKMFSQJDTR_Glycan_5-4-3-0-2	CGLVPVLAENYJK_Glycan_5-4-0-0-0	CGLVPVLAENYJK_Glycan_5-4-0-0-0
EJLTAPGSDSAVFFEQGTTR_Glycan_4-3-0-0-2	CGLVPVLAENYJK_Glycan_6-5-1-0-0	CGLVPVLAENYJK_Glycan_6-5-1-0-0
VIDFJCTTSSVSSALANTK_Glycan_5-4-1-0-1	QQQHLFGSJVT_Glycan_3-2-0-0-1	QQQHLFGSJVT_Glycan_3-2-0-0-1
EJLTAPGSDSAVFFEQGTTR_Glycan_4-3-1-0-0	GGETAQSADPQWEQLNNKJLSMPLLPADFHK_Glycan_5-4-1-0-2	GGETAQSADPQWEQLNNKJLSMPLLPADFHK_Glycan_5-4-1-0-2
FJCTTSSVSSALANTK_Glycan_9-4-0-0-1	LEPVHLQLQCMSQEQLAQVAAJATK_Glycan_5-4-1-0-2	LEPVHLQLQCMSQEQLAQVAAJATK_Glycan_5-4-1-0-2
CGLVPVLAENYJ_Glycan_6-6-0-0-1	GGETAQSADPQWEQLNNKJLSMPLLPADFHK_Glycan_5-4-0-0-4	GGETAQSADPQWEQLNNKJLSMPLLPADFHK_Glycan_5-4-0-0-4
TKEJLTAPGSDSAVFFEQGTTR_Glycan_4-3-0-0-0	LVPVLAENYJK_Glycan_9-6-0-0-4	LVPVLAENYJK_Glycan_9-6-0-0-4
VIDFJCTTSSVSSALANTK_Glycan_5-4-1-0-0	QQQHLFGSJVTDCSGNFCLFR_Glycan_4-5-0-0-3	QQQHLFGSJVTDCSGNFCLFR_Glycan_4-5-0-0-3
DFJCTTSSVSSALANTK_Glycan_7-5-0-0-1	GGETAQSADPQWEQLNNKJLSMPLLPADFHK_Glycan_5-4-2-0-1	GGETAQSADPQWEQLNNKJLSMPLLPADFHK_Glycan_5-4-2-0-1
LAGKPTHVJVSVVMAEVDGTCY_Glycan_5-4-1-0-0	HLFGSJVTDCSGNFCLFR_Glycan_6-5-0-0-2	HLFGSJVTDCSGNFCLFR_Glycan_6-5-0-0-2
AELSJHTRPVILVPGCLGNQLEAK_Glycan_6-5-2-0-0	QQHLFGSJVTDCSGNFCLFR_Glycan_6-5-0-0-3	QQHLFGSJVTDCSGNFCLFR_Glycan_6-5-0-0-3
HGIQYFNJNTQHSSLFMLNEVK_Glycan_4-6-0-0-2	CGLVPVLAENYJK_Glycan_5-4-1-0-1	CGLVPVLAENYJK_Glycan_5-4-1-0-1
VIDFJCTTSSVSSALANTK_Glycan_6-4-0-0-1	CGLVPVLAENYJK_Glycan_4-4-2-0-0	CGLVPVLAENYJK_Glycan_4-4-2-0-0
JCTTSSVSSALANTK_Glycan_5-5-0-0-4	CGLVPVLAENYJK_Glycan_9-6-2-0-0	CGLVPVLAENYJK_Glycan_9-6-2-0-0
VVLHPJYSQVDIGLIK_Glycan_7-6-1-0-0	QQQHLFGSJVTDCSGNFCL_Glycan_5-5-1-0-3	QQQHLFGSJVTDCSGNFCL_Glycan_5-5-1-0-3
EJLTAPGSDSAVFFEQGTTR_Glycan_6-4-1-0-1	LKELPGVCJETMMALWEECKPCLK_Glycan_6-5-1-0-2	LKELPGVCJETMMALWEECKPCLK_Glycan_6-5-1-0-2
ADGTVNQIEGEATPVJLTEPAKLEVK_Glycan_5-4-2-0-1	HLFGSJVTDCSGNFCLFR_Glycan_8-5-0-0-1	HLFGSJVTDCSGNFCLFR_Glycan_8-5-0-0-1
DFJCTTSSVSSALANTK_Glycan_5-6-1-0-0	QQQHLFGSJVTDCSGNFCL_Glycan_5-5-1-0-2	QQQHLFGSJVTDCSGNFCL_Glycan_5-5-1-0-2
VIDFJCTTSSVSSALANTK_Glycan_4-3-0-0-0	TLJQSSDELQLSMGNAMFVK_Glycan_5-4-2-0-0	TLJQSSDELQLSMGNAMFVK_Glycan_5-4-2-0-0
LAPLJDTR_Glycan_8-6-0-0-4	GKCGLVPVLAENYJK_Glycan_3-7-0-0-0	GKCGLVPVLAENYJK_Glycan_3-7-0-0-0
LSLGAHJTTLTEILK_Glycan_5-4-1-0-0	YJATVYSQAANGTEGQPQAIEFR_Glycan_5-5-1-0-1	YJATVYSQAANGTEGQPQAIEFR_Glycan_5-5-1-0-1
RGLTFQQJASSMCVPDQDTAIR_Glycan_7-5-0-0-0	LGJATAIFFLPDEGK_Glycan_7-4-1-0-1	LGJATAIFFLPDEGK_Glycan_7-4-1-0-1
ELHHLQEQJVSNAFLDKGEFYIGSK_Glycan_6-5-2-0-2	QQQHLFGSJVTDCSGN_Glycan_6-10-0-0-0	QQQHLFGSJVTDCSGN_Glycan_6-10-0-0-0
ALPQPQJVTSLLGCTH_Glycan_6-3-0-0-0	KCGLVPVLAENYJK_Glycan_7-5-0-0-1	KCGLVPVLAENYJK_Glycan_7-5-0-0-1
GJWSAMPSCK_Glycan_4-7-0-0-0	YJATVYSQAANGTEGQPQAIEFR_Glycan_6-5-1-0-0	YJATVYSQAANGTEGQPQAIEFR_Glycan_6-5-1-0-0
CGLVPVLAENYJK_Glycan_6-5-3-0-0	SYJVTSVLFR_Glycan_8-7-1-0-4	SYJVTSVLFR_Glycan_8-7-1-0-4
VIDFJCTTSSVSSALANTK_Glycan_4-3-1-0-0	PVLAENYJK_Glycan_5-5-3-0-1	PVLAENYJK_Glycan_5-5-3-0-1
ELHHLQEQJVSNAFLDKGEFYIGSK_Glycan_6-5-2-0-1	KCGLVPVLAENYJK_Glycan_4-6-1-0-1	KCGLVPVLAENYJK_Glycan_4-6-1-0-1
ALPQPQJVTSLLGCTH_Glycan_5-4-0-0-0	LSHNELADSGIPGNSFJVSSLVELDLSYNK_Glycan_5-7-2-0-5	LSHNELADSGIPGNSFJVSSLVELDLSYNK_Glycan_5-7-2-0-5
VVLHPJYSQVDIGLIK_Glycan_6-5-1-0-1	PVLAENYJK_Glycan_5-7-2-0-0	PVLAENYJK_Glycan_5-7-2-0-0
APTNLQFVJETDSTVLVR_Glycan_3-6-0-0-5	PVLVNGEFSSSGPVJVSDK_Glycan_6-4-0-0-1	PVLVNGEFSSSGPVJVSDK_Glycan_6-4-0-0-1
YFTPJKTEDTIFLR_Glycan_7-6-4-0-1	CGLVPVLAENYJK_Glycan_5-4-2-0-1	CGLVPVLAENYJK_Glycan_5-4-2-0-1
VIDFJCTTSSVSSALANTK_Glycan_6-3-1-0-0	QQHLFGSJVTDCSGNFCLFR_Glycan_4-5-1-0-4	QQHLFGSJVTDCSGNFCLFR_Glycan_4-5-1-0-4
VVLHPJYSQVDIGLIK_Glycan_6-5-1-0-0	QQQHLFGSJVTDCSGNFCLFR_Glycan_5-5-0-0-4	QQQHLFGSJVTDCSGNFCLFR_Glycan_5-5-0-0-4
TFQQJASSMCVPDQDTAIR_Glycan_4-8-0-0-0	KYLGJATAIFFLPDEGK_Glycan_5-4-2-0-0	KYLGJATAIFFLPDEGK_Glycan_5-4-2-0-0
DASSFLAEWQJITK_Glycan_4-5-2-0-2	PVLAENYJK_Glycan_5-4-0-0-5	PVLAENYJK_Glycan_5-4-0-0-5
TFQQJASSMCVPDQDTAIR_Glycan_5-4-1-0-4	VPVLAENYJK_Glycan_8-7-0-0-0	VPVLAENYJK_Glycan_8-7-0-0-0
AELSJHTRPVILVPGCLGNQLEAK_Glycan_5-4-1-0-2	LVPVPITJATLDQITGK_Glycan_6-5-2-0-1	LVPVPITJATLDQITGK_Glycan_6-5-2-0-1
ALPQPQJVTSLLGCTH_Glycan_5-4-0-0-1	PVLAENYJK_Glycan_6-6-0-0-4	PVLAENYJK_Glycan_6-6-0-0-4
IQLCPPPPQIPNSHJMTTTLNYR_Glycan_5-4-2-0-0	ANLVPVPITJATLDQITGK_Glycan_7-4-0-0-3	ANLVPVPITJATLDQITGK_Glycan_7-4-0-0-3
DGASQLMGEJR_Glycan_5-4-0-0-5	PTLYJVSLVMSDTAGTCY_Glycan_3-5-0-0-2	PTLYJVSLVMSDTAGTCY_Glycan_3-5-0-0-2
AQNJGSNFQLEEISR_Glycan_5-5-0-0-0	JISDGFDGIPDNVDAALALPAHSYSGR_Glycan_5-4-0-0-0	JISDGFDGIPDNVDAALALPAHSYSGR_Glycan_5-4-0-0-0
GNALMDGASQLMGEJR_Glycan_4-6-0-0-0	LVPVPITJATLDQITGK_Glycan_7-5-0-0-3	LVPVPITJATLDQITGK_Glycan_7-5-0-0-3
AMDPNAAYVJMSNHHR_Glycan_3-6-0-0-0	QQQHLFGSJVTDCSGNFCLFR_Glycan_6-6-0-0-1	QQQHLFGSJVTDCSGNFCLFR_Glycan_6-6-0-0-1
IDPSDSYTJYSPSFQGH_Glycan_5-4-0-0-0	KCGLVPVLAENYJK_Glycan_5-5-0-0-3	KCGLVPVLAENYJK_Glycan_5-5-0-0-3
VCQDCPLLAPLJDTR_Glycan_6-5-3-0-1	VPVLAENYJK_Glycan_7-5-0-0-2	VPVLAENYJK_Glycan_7-5-0-0-2
TFQQJASSMCVPDQDTAIR_Glycan_7-5-0-0-1	LVPVPITJATLDQITGK_Glycan_9-5-1-0-1	LVPVPITJATLDQITGK_Glycan_9-5-1-0-1
ELHHLQEQJVSNAFLDKGEFYIGSK_Glycan_6-5-2-0-0	QQQHLFGSJVTDCSGNFCLFR_Glycan_6-5-2-0-1	QQQHLFGSJVTDCSGNFCLFR_Glycan_6-5-2-0-1
ELHHLQEQJVSNAFLDKGEFYIGSK_Glycan_5-4-2-0-1	LVPVLAENYJK_Glycan_5-6-0-0-4	LVPVLAENYJK_Glycan_5-6-0-0-4
KVEAEALJATAIR_Glycan_10-6-1-0-1	LKELPGVCJETMMALWEECKPCLK_Glycan_5-4-1-0-2	LKELPGVCJETMMALWEECKPCLK_Glycan_5-4-1-0-2
YFTPJKTEDTIFLR_Glycan_7-6-4-0-0	QQHLFGSJVTDCSGNFCLFR_Glycan_5-5-0-0-4	QQHLFGSJVTDCSGNFCLFR_Glycan_5-5-0-0-4
HLQEQJVSNAFLDKGEFYIGSK_Glycan_4-3-1-0-1	GGETAQSADPQWEQLNNKJLSMPLLPADFHK_Glycan_5-4-2-0-0	GGETAQSADPQWEQLNNKJLSMPLLPADFHK_Glycan_5-4-2-0-0
HLQEQJVSNAFLDKGEFYIGSK_Glycan_4-3-0-0-3	QQQHLFGSJVTDCSGNFCLFR_Glycan_5-4-1-0-3	QQQHLFGSJVTDCSGNFCLFR_Glycan_5-4-1-0-3
VCQDCPLLAPLJDTR_Glycan_5-2-0-0-0	ELPGVCJETMMALWEECKPCLK_Glycan_5-4-1-0-0	ELPGVCJETMMALWEECKPCLK_Glycan_5-4-1-0-0
GAFISJFSMTVDGK_Glycan_5-4-1-0-0	QQHLFGSJVTDCSGNFCLFR_Glycan_5-5-0-0-5	QQHLFGSJVTDCSGNFCLFR_Glycan_5-5-0-0-5
LKELPGVCJETMMALWEECKPCLK_Glycan_6-6-3-0-0	QQQHLFGSJVTDCSGNFCLFR_Glycan_6-5-2-0-0	QQQHLFGSJVTDCSGNFCLFR_Glycan_6-5-2-0-0
LKELPGVCJETMMALWEECKPCLK_Glycan_6-6-2-0-2	CGLVPVLAENYJK_Glycan_8-3-0-0-0	CGLVPVLAENYJK_Glycan_8-3-0-0-0
ALPQPQJVTSLLGCTH_Glycan_9-7-1-0-5	GCSCFSDWQGPGCSVPVPAJQSFWTR_Glycan_5-4-2-0-0	GCSCFSDWQGPGCSVPVPAJQSFWTR_Glycan_5-4-2-0-0
EJLTAPGSDSAVFFEQGTTR_Glycan_6-5-3-0-1	QQQHLFGSJ_Glycan_3-5-0-0-0	QQQHLFGSJ_Glycan_3-5-0-0-0
CRJYSLLIDQPDK_Glycan_6-10-0-0-0	SVPVPAJQSFWTR_Glycan_7-7-4-0-0	SVPVPAJQSFWTR_Glycan_7-7-4-0-0
ALPQPQJVTSLLGCTH_Glycan_4-3-0-0-0	GCSCFSDWQGPGCSVPVPAJQSFWTR_Glycan_5-4-1-0-2	GCSCFSDWQGPGCSVPVPAJQSFWTR_Glycan_5-4-1-0-2
LSVDKDQYVEPEJVTIQCDSGYGVVGPQSITCSGNR_Glycan_5-4-2-0-0	QQQHLFGSJVT_Glycan_4-2-0-0-1	QQQHLFGSJVT_Glycan_4-2-0-0-1
EJLTAPGSDSAVFFEQGTTR_Glycan_6-5-3-0-0	LVPVLAENYJK_Glycan_7-6-5-0-0	LVPVLAENYJK_Glycan_7-6-5-0-0
VIDFJCTTSSVSSALANTK_Glycan_5-3-1-0-0	CGLVPVLAENYJK_Glycan_4-4-1-0-0	CGLVPVLAENYJK_Glycan_4-4-1-0-0
EJLTAPGSDSAVFFEQGTTR_Glycan_6-5-3-0-2	CGLVPVLAENYJK_Glycan_4-3-1-0-1	CGLVPVLAENYJK_Glycan_4-3-1-0-1
IQCDSGYGVVGPQSITCSGJR_Glycan_5-7-0-0-1	JISDGFDGIPDNVDAALALPAHSYSGR_Glycan_5-4-0-0-2	JISDGFDGIPDNVDAALALPAHSYSGR_Glycan_5-4-0-0-2
LSVDKDQYVEPEJVTIQCDSGYGVVGPQSITCSGNR_Glycan_5-4-1-0-2	HLFGSJVTDCSGNFCLFR_Glycan_6-6-0-0-3	HLFGSJVTDCSGNFCLFR_Glycan_6-6-0-0-3
VVLHPJYSQVDIGLIK_Glycan_6-3-2-0-2	JVTDCSGNFCLFR_Glycan_8-8-4-0-0	JVTDCSGNFCLFR_Glycan_8-8-4-0-0
EJLTAPGSDSAVFFEQGTTR_Glycan_7-5-2-0-2	VLSJNSDANLELINTWVAK_Glycan_5-4-1-0-0	VLSJNSDANLELINTWVAK_Glycan_5-4-1-0-0
ELHHLQEQJVSNAFLDKGEFYIGSK_Glycan_5-4-2-0-2	QQQHLFGSJVTDCSG_Glycan_7-7-5-0-0	QQQHLFGSJVTDCSG_Glycan_7-7-5-0-0
VCQDCPLLAPLJDTR_Glycan_6-5-3-0-0	QQQHLFGSJVTDC_Glycan_3-5-0-0-1	QQQHLFGSJVTDC_Glycan_3-5-0-0-1
TVLTPATNHMGJVTFTIPANR_Glycan_5-4-1-0-2	QQQHLFGSJVTDCSGNFCLFR_Glycan_4-5-0-0-4	QQQHLFGSJVTDCSGNFCLFR_Glycan_4-5-0-0-4
ELHHLQEQJVSNAFLDKGEFY_Glycan_5-4-1-0-2	LHEITJETFR_Glycan_3-4-1-0-2	LHEITJETFR_Glycan_3-4-1-0-2
ELHHLQEQJVSNAFLDKGEFY_Glycan_5-4-2-0-0	QQQHLFGSJVTDCS_Glycan_4-3-0-0-2	QQQHLFGSJVTDCS_Glycan_4-3-0-0-2
VIDFJCTTSSVSSALANTK_Glycan_5-4-0-0-2	HLFGSJVTDCSGNFCLFR_Glycan_7-5-0-0-3	HLFGSJVTDCSGNFCLFR_Glycan_7-5-0-0-3
ELHHLQEQJVSNAFLDKGEFYIGSK_Glycan_5-4-2-0-0	LVPVPITJATLDQITGK_Glycan_7-5-2-0-0	LVPVPITJATLDQITGK_Glycan_7-5-2-0-0
SLDALHJITPGR_Glycan_4-3-0-0-3	JISDGFDGIPDNVDAALALPAHSYSGR_Glycan_6-5-1-0-1	JISDGFDGIPDNVDAALALPAHSYSGR_Glycan_6-5-1-0-1
VVLHPJYSQVDIGLIK_Glycan_5-4-1-0-0	QQQHLFGSJVTDCSGN_Glycan_10-6-0-0-1	QQQHLFGSJVTDCSGN_Glycan_10-6-0-0-1
VVLHPJYSQVDIGLIK_Glycan_5-4-0-0-3	QLVDALTTWQJK_Glycan_5-4-2-0-0	QLVDALTTWQJK_Glycan_5-4-2-0-0
YVFRJESVHPFSPFEVK_Glycan_4-3-0-0-3	JISDGFDGIPDNVDAALALPAHSYSGR_Glycan_6-5-0-0-3	JISDGFDGIPDNVDAALALPAHSYSGR_Glycan_6-5-0-0-3
VVLHPJYSQVDIGLIK_Glycan_5-4-1-0-1	VSEHIPVYQQEEJQTDVWTLLNGSK_Glycan_6-5-2-0-3	VSEHIPVYQQEEJQTDVWTLLNGSK_Glycan_6-5-2-0-3
GPVPTPPDNIQVQENFJISR_Glycan_6-5-2-0-0	JISDGFDGIPDNVDAALALPAHSYSGR_Glycan_6-5-1-0-0	JISDGFDGIPDNVDAALALPAHSYSGR_Glycan_6-5-1-0-0
LHPJYSQVDIGLIK_Glycan_6-5-0-0-1	QQQHLFGSJVTDCSGNFCLFR_Glycan_5-5-0-0-3	QQQHLFGSJVTDCSGNFCLFR_Glycan_5-5-0-0-3
VVLHPJYSQVDIGLIK_Glycan_4-3-0-0-0	VSEHIPVYQQEEJQTDVWTLLNGSK_Glycan_6-5-2-0-2	VSEHIPVYQQEEJQTDVWTLLNGSK_Glycan_6-5-2-0-2
STGKPTLYJVSLVMSDTAGTC_Glycan_9-2-0-0-0	VLHPJYSQVDIGLIK_Glycan_5-7-0-0-0	VLHPJYSQVDIGLIK_Glycan_5-7-0-0-0
PTLYJVSLVMSDTAGTC_Glycan_7-4-1-0-0	FGDEEVMCLNGJWTEPPQCK_Glycan_4-5-1-0-4	FGDEEVMCLNGJWTEPPQCK_Glycan_4-5-1-0-4
AALAAFNAQNJGSNFQLEEISR_Glycan_5-4-0-0-1	CGLVPVLAENYJK_Glycan_4-3-1-0-0	CGLVPVLAENYJK_Glycan_4-3-1-0-0
LGAHJLSR_Glycan_4-2-0-0-1	LGACJDTLQQLMEVFK_Glycan_5-4-1-0-0	LGACJDTLQQLMEVFK_Glycan_5-4-1-0-0
VVLHPJYSQVDIGLIK_Glycan_4-3-1-0-0	JISDGFDGIPDNVDAALALPAHSYSGR_Glycan_5-4-1-0-1	JISDGFDGIPDNVDAALALPAHSYSGR_Glycan_5-4-1-0-1
ANLVPVPITJATLDR_Glycan_6-7-0-0-0	ALQAVYSMMSWPDDVPPEGWJR_Glycan_7-4-1-0-0	ALQAVYSMMSWPDDVPPEGWJR_Glycan_7-4-1-0-0
AALAAFNAQNJGS_Glycan_8-7-2-0-3	VSEHIPVYQQEEJQTDVWTLLNGSK_Glycan_7-5-2-0-1	VSEHIPVYQQEEJQTDVWTLLNGSK_Glycan_7-5-2-0-1
STGKPTLYJVSLVMSDTAGTC_Glycan_3-6-0-0-0	JISDGFDGIPDNVDAALALPAHSYSGR_Glycan_5-4-1-0-0	JISDGFDGIPDNVDAALALPAHSYSGR_Glycan_5-4-1-0-0
STGKPTLYJVSLVMSDTAGTC_Glycan_7-2-0-0-0	KLNLDGSJYTLLK_Glycan_3-6-0-0-4	KLNLDGSJYTLLK_Glycan_3-6-0-0-4
YRGTAGNALMDGASQLMGEJR_Glycan_5-4-2-0-0	ELPGVCJETMMALWEECKPCLK_Glycan_7-5-1-0-3	ELPGVCJETMMALWEECKPCLK_Glycan_7-5-1-0-3
PVLAENYJK_Glycan_4-3-0-0-1	ANLVPVPITJATLDQITGK_Glycan_7-4-1-0-3	ANLVPVPITJATLDQITGK_Glycan_7-4-1-0-3
LAGKPTHVJVSVVMAEVDGTC_Glycan_5-5-1-0-2	LVPVPITJATLDQITGK_Glycan_6-5-3-0-1	LVPVPITJATLDQITGK_Glycan_6-5-3-0-1
VVLHPJYSQVDIGLIK_Glycan_4-4-1-0-0	AFLSLGAHJTTLTEILK_Glycan_3-5-0-0-3	AFLSLGAHJTTLTEILK_Glycan_3-5-0-0-3
LAGKPTHVJVSVVMAEVDGTC_Glycan_5-5-1-0-4	JISDGFDGIPDNVDAALALPAHSYSGR_Glycan_3-4-1-0-2	JISDGFDGIPDNVDAALALPAHSYSGR_Glycan_3-4-1-0-2
AALAAFNAQNJGSNFQLEEISR_Glycan_4-3-0-0-0	ELPGVCJETMMALWEECKPCLK_Glycan_5-5-2-0-2	ELPGVCJETMMALWEECKPCLK_Glycan_5-5-2-0-2
ALAAFNAQNJGSNFQLEEISR_Glycan_5-3-1-0-0	ELPGVCJETMMALWEECKPCLK_Glycan_7-5-0-0-3	ELPGVCJETMMALWEECKPCLK_Glycan_7-5-0-0-3
AELSJHTRPVILVPGCLGNQLEAK_Glycan_6-5-3-0-0	ELPGVCJETMMALWEECKPCLK_Glycan_6-5-2-0-2	ELPGVCJETMMALWEECKPCLK_Glycan_6-5-2-0-2
LAGKPTHVJVSVVMAEVDGTCY_Glycan_5-5-2-0-1	ELPGVCJETMMALWEECKPCLK_Glycan_5-5-1-0-3	ELPGVCJETMMALWEECKPCLK_Glycan_5-5-1-0-3
LAGKPTHVJVSVVMAEVDGTCY_Glycan_5-4-2-0-1	JISDGFDGIPDNVDAALALPAHSYSGR_Glycan_3-7-0-0-0	JISDGFDGIPDNVDAALALPAHSYSGR_Glycan_3-7-0-0-0
QDCPLLAPLJDTR_Glycan_6-6-1-0-0	ITTTPTNGQQGNSLEEVVHADQSSCTFDNLSPGLEYJVSVYTVK_Glycan_5-4-0-0-2	ITTTPTNGQQGNSLEEVVHADQSSCTFDNLSPGLEYJVSVYTVK_Glycan_5-4-0-0-2
EJISDPTSPLR_Glycan_10-7-0-0-1	ANLVPVPITJATLDQITGK_Glycan_6-7-1-0-1	ANLVPVPITJATLDQITGK_Glycan_6-7-1-0-1
AGLQAFFQVQECJK_Glycan_5-4-0-0-0	ITTTPTNGQQGNSLEEVVHADQSSCTFDNLSPGLEYJVSVYTVK_Glycan_6-4-0-0-1	ITTTPTNGQQGNSLEEVVHADQSSCTFDNLSPGLEYJVSVYTVK_Glycan_6-4-0-0-1
YFYJGTSMACETFQYGGCMGNGNNFVTEK_Glycan_3-5-1-0-3	KIGGIWTWVGTJK_Glycan_4-4-1-0-1	KIGGIWTWVGTJK_Glycan_4-4-1-0-1
CQDCPLLAPLJDTR_Glycan_4-6-0-0-3	PITJATLDQITGK_Glycan_4-3-2-0-1	PITJATLDQITGK_Glycan_4-3-2-0-1
CGLVPVLAENYJK_Glycan_5-4-1-0-2	PVPITJATLDQITGK_Glycan_3-3-1-0-1	PVPITJATLDQITGK_Glycan_3-3-1-0-1
VCQDCPLLAPLJDTR_Glycan_5-4-1-0-2	ALAAFNAQNJGSNFQLEEISR_Glycan_4-4-0-0-4	ALAAFNAQNJGSNFQLEEISR_Glycan_4-4-0-0-4
LAGKPTHVJVSVVMAEVDGTC_Glycan_4-5-1-0-1	LVPVPITJATLDR_Glycan_7-8-0-0-0	LVPVPITJATLDR_Glycan_7-8-0-0-0
LAGKPTHVJVSVVMAEVDGTC_Glycan_6-4-1-0-1	ELPGVCJETMMALWEECKPCLK_Glycan_5-4-1-0-2	ELPGVCJETMMALWEECKPCLK_Glycan_5-4-1-0-2
LSLHRPALEDLLLGSEAJLTC_Glycan_11-7-1-0-1	PLCANLVPVPITJATLDR_Glycan_7-4-1-0-0	PLCANLVPVPITJATLDR_Glycan_7-4-1-0-0
CAJLVPVPITNATLDR_Glycan_6-5-2-0-0	LCANLVPVPITJATLDR_Glycan_4-4-2-0-1	LCANLVPVPITJATLDR_Glycan_4-4-2-0-1
GNEANYYSJATTDEHGLVQF_Glycan_5-4-2-0-0	ELPGVCJETMMALWEECKPCLK_Glycan_5-4-2-0-1	ELPGVCJETMMALWEECKPCLK_Glycan_5-4-2-0-1
LSLGAHJTTLTEILK_Glycan_6-5-2-0-0	VVLHPJYSQVDIGLIK_Glycan_5-6-1-0-0	VVLHPJYSQVDIGLIK_Glycan_5-6-1-0-0
PTHVJVSVVMAEVDGTC_Glycan_4-7-0-0-4	ELPGVCJETMMALWEECKPCLK_Glycan_4-4-2-0-2	ELPGVCJETMMALWEECKPCLK_Glycan_4-4-2-0-2
LAGKPTHVJVSVVMAEVDGTC_Glycan_5-5-0-0-4	SPYEMFGDEEVMCLNGJWTEPPQCK_Glycan_5-4-1-0-2	SPYEMFGDEEVMCLNGJWTEPPQCK_Glycan_5-4-1-0-2
VIDFJCTTSSVSSALANTK_Glycan_5-4-2-0-0	VVLHPJYSQVDIGLIK_Glycan_6-6-0-0-1	VVLHPJYSQVDIGLIK_Glycan_6-6-0-0-1
ALPQPQJVTSLLGCTH_Glycan_6-3-2-0-0	ALQAVYSMMSWPDDVPPEGWJR_Glycan_6-4-1-0-1	ALQAVYSMMSWPDDVPPEGWJR_Glycan_6-4-1-0-1
GLTFQQJASSMCVPDQDTAIR_Glycan_6-7-0-0-0	LNGJWTEPPQCK_Glycan_10-10-0-0-1	LNGJWTEPPQCK_Glycan_10-10-0-0-1
PTHIJVSVVMAEADGTC_Glycan_6-6-0-0-2	VLSJNSDANLELINTWVAK_Glycan_5-4-2-0-1	VLSJNSDANLELINTWVAK_Glycan_5-4-2-0-1
PTHVJVSVVMAEVDGTC_Glycan_4-6-0-0-4	VVLHPJYSQVDIGLIK_Glycan_5-6-0-0-4	VVLHPJYSQVDIGLIK_Glycan_5-6-0-0-4
ALPQPQJVTSLLGCTH_Glycan_5-4-1-0-1	VLSJNSDANLELINTWVAK_Glycan_6-4-1-0-2	VLSJNSDANLELINTWVAK_Glycan_6-4-1-0-2
ADGTVNQIEGEATPVJLTEPAKLEVK_Glycan_6-5-3-0-1	LGSYPVGGJVSFECEDGFILR_Glycan_5-4-2-0-0	LGSYPVGGJVSFECEDGFILR_Glycan_5-4-2-0-0
LAGKPTHVJVSVVMAEVDGTC_Glycan_3-3-0-0-1	EEVMCLNGJWTEPPQCK_Glycan_7-10-0-0-0	EEVMCLNGJWTEPPQCK_Glycan_7-10-0-0-0
GLTFQQJASSMCVPDQDTAIR_Glycan_6-8-0-0-0	WDPEVJCSMAQIQLCPPPPQIPN_Glycan_6-4-0-0-3	WDPEVJCSMAQIQLCPPPPQIPN_Glycan_6-4-0-0-3
VIDFJCTTSSVSSALANTK_Glycan_6-4-1-0-1	LKELPGVCJETMMALWEECKPCLK_Glycan_8-3-0-0-0	LKELPGVCJETMMALWEECKPCLK_Glycan_8-3-0-0-0
LSLGAHJTTLTEILK_Glycan_5-4-2-0-0	LGJATAIFFLPDEGK_Glycan_5-4-2-0-0	LGJATAIFFLPDEGK_Glycan_5-4-2-0-0
JDTLLGIK_Glycan_5-3-0-0-1	KYLGJATAIFFLPDEGK_Glycan_4-6-2-0-5	KYLGJATAIFFLPDEGK_Glycan_4-6-2-0-5
VVLHPJYSQVDIGLIK_Glycan_7-6-2-0-1	LGAHJTTLTEILK_Glycan_3-7-0-0-0	LGAHJTTLTEILK_Glycan_3-7-0-0-0
AQNJGSNFQLEEISR_Glycan_4-5-2-0-0	WDPEVJCSMAQIQLCPPPPQIPN_Glycan_5-4-2-0-0	WDPEVJCSMAQIQLCPPPPQIPN_Glycan_5-4-2-0-0
GPVPTPPDNIQVQENFJISR_Glycan_5-4-2-0-0	JISDGFDGIPDNVDAALALPAHSYSGR_Glycan_3-3-1-0-0	JISDGFDGIPDNVDAALALPAHSYSGR_Glycan_3-3-1-0-0
VVLHPJYSQVDIGLIK_Glycan_7-6-2-0-0	CANLVPVPITJATLDQITGK_Glycan_6-4-1-0-3	CANLVPVPITJATLDQITGK_Glycan_6-4-1-0-3
ALPQPQJVTSLLGCTH_Glycan_5-4-1-0-0	ANLVPVPITJATLDQITGK_Glycan_8-4-1-0-2	ANLVPVPITJATLDQITGK_Glycan_8-4-1-0-2
RNPPMGGNVVIFDTVITNQEEPYQJHSGR_Glycan_5-4-0-0-1	IYVLDYLJETQQLTPEIK_Glycan_5-4-2-0-0	IYVLDYLJETQQLTPEIK_Glycan_5-4-2-0-0
HGIQYFNJNT_Glycan_6-6-0-0-0	MCLNGJWTEPPQCK_Glycan_4-4-1-0-0	MCLNGJWTEPPQCK_Glycan_4-4-1-0-0
HGIQYFNJNTQHSSLFMLNEVK_Glycan_4-4-1-0-1	VVLHPJYSQVDIGLIK_Glycan_6-5-1-0-0	VVLHPJYSQVDIGLIK_Glycan_6-5-1-0-0
ALPQPQJVTSLLGCTH_Glycan_6-5-1-0-0	PJYSQVDIGLIK_Glycan_5-5-0-0-1	PJYSQVDIGLIK_Glycan_5-5-0-0-1
VVLHPJYSQVDIGLIK_Glycan_6-5-2-0-1	VVLHPJYSQVDIGLIK_Glycan_4-5-0-0-4	VVLHPJYSQVDIGLIK_Glycan_4-5-0-0-4
VVLHPJYSQVDIGLIK_Glycan_5-4-2-0-1	VVLHPJYSQVDIGLIK_Glycan_5-5-0-0-3	VVLHPJYSQVDIGLIK_Glycan_5-5-0-0-3
ELHHLQEQJVSNAFLDKGEFYIGSK_Glycan_6-5-2-0-4	LGAHJTTLTEILK_Glycan_4-7-0-0-4	LGAHJTTLTEILK_Glycan_4-7-0-0-4
CGJCSLTTLKDEDFCK_Glycan_4-4-1-0-1	AALAAFNAQNJGSNFQLEEISR_Glycan_4-5-1-0-2	AALAAFNAQNJGSNFQLEEISR_Glycan_4-5-1-0-2
VVLHPJYSQVDIGLIK_Glycan_6-5-2-0-0	AALAAFNAQNJGSNFQLEEISR_Glycan_4-5-1-0-3	AALAAFNAQNJGSNFQLEEISR_Glycan_4-5-1-0-3
VVLHPJYSQVDIGLIK_Glycan_12-7-1-0-0	VVLHPJYSQVDIGLIK_Glycan_5-5-0-0-4	VVLHPJYSQVDIGLIK_Glycan_5-5-0-0-4
IDPSDSYTJYSPSFQGH_Glycan_3-3-0-0-0	AALAAFNAQNJGSNFQLEEISR_Glycan_5-5-0-0-3	AALAAFNAQNJGSNFQLEEISR_Glycan_5-5-0-0-3
AQNJGSNFQLEEISR_Glycan_5-5-1-0-0	LVPVPITJATLDR_Glycan_4-5-0-0-4	LVPVPITJATLDR_Glycan_4-5-0-0-4
ELHHLQEQJVSNAFLDKGEFYIGSK_Glycan_6-5-2-0-3	HPJYSQVDIGLIK_Glycan_4-6-0-0-5	HPJYSQVDIGLIK_Glycan_4-6-0-0-5
DGASQLMGEJR_Glycan_6-4-2-0-3	VPVPITJATLDR_Glycan_4-7-1-0-0	VPVPITJATLDR_Glycan_4-7-1-0-0
ALPQPQJVTSLLGCTH_Glycan_6-5-1-0-1	ITJFSMIIDGMTYPGIIK_Glycan_9-7-1-0-0	ITJFSMIIDGMTYPGIIK_Glycan_9-7-1-0-0
GJWSAMPSCK_Glycan_4-7-1-0-0	VLHPJYSQVDIGLIK_Glycan_7-4-0-0-3	VLHPJYSQVDIGLIK_Glycan_7-4-0-0-3
TELFSSSCPGGIMLJETGQGYQR_Glycan_3-4-1-0-1	VVLHPJYSQVDIGLIK_Glycan_9-6-2-0-1	VVLHPJYSQVDIGLIK_Glycan_9-6-2-0-1
ALPQPQJVTSLLGCTH_Glycan_6-3-1-0-0	AALAAFNAQNJGSNFQLEEISR_Glycan_5-5-0-0-4	AALAAFNAQNJGSNFQLEEISR_Glycan_5-5-0-0-4
GPVPTPPDNIQVQENFJISR_Glycan_5-5-1-0-2	VVLHPJYSQVDIGLIK_Glycan_6-7-0-0-0	VVLHPJYSQVDIGLIK_Glycan_6-7-0-0-0
ALPQPQJVTSLLGCTH_Glycan_6-5-0-0-3	FNAQNJGSNFQLEEISR_Glycan_4-7-0-0-4	FNAQNJGSNFQLEEISR_Glycan_4-7-0-0-4
VVLHPJYSQVDIGLIK_Glycan_6-5-1-0-2	AGLQAFFQVQECJKSSSK_Glycan_7-4-3-0-2	AGLQAFFQVQECJKSSSK_Glycan_7-4-3-0-2
ALPQPQJVTSLLGCTH_Glycan_7-10-0-0-0	ALAAFNAQNJGSNFQLEEISR_Glycan_5-4-0-0-5	ALAAFNAQNJGSNFQLEEISR_Glycan_5-4-0-0-5
ALPQPQJVTSLLGCTH_Glycan_6-3-1-0-1	JISDGFDGIPDNVDAALALPAHSYSGR_Glycan_5-4-2-0-0	JISDGFDGIPDNVDAALALPAHSYSGR_Glycan_5-4-2-0-0
CANLVPVPITJATLDR_Glycan_5-4-2-0-0	JLTETSEAEIHQSFQHLLR_Glycan_7-6-2-0-3	JLTETSEAEIHQSFQHLLR_Glycan_7-6-2-0-3
ELHHLQEQJVSNAFLDKGEFYIGSK_Glycan_6-5-3-0-1	FJLTETSEAEIHQSFQHLLR_Glycan_7-6-2-0-3	FJLTETSEAEIHQSFQHLLR_Glycan_7-6-2-0-3
VVHAAKAALAAFNAQNJGSNFQLEEISR_Glycan_5-4-1-0-2	LFGSJVTDCSGNFCLFR_Glycan_5-4-1-0-2	LFGSJVTDCSGNFCLFR_Glycan_5-4-1-0-2
ELHHLQEQJVSNAFLDKGEFYIGSK_Glycan_6-5-3-0-0	AALAAFNAQNJGSNFQLEEISR_Glycan_5-5-1-0-1	AALAAFNAQNJGSNFQLEEISR_Glycan_5-5-1-0-1
ALPQPQJVTSLLGCTH_Glycan_6-4-0-0-1	VVLHPJYSQVDIGLIK_Glycan_4-3-2-0-0	VVLHPJYSQVDIGLIK_Glycan_4-3-2-0-0
CANLVPVPITJATLDR_Glycan_5-4-0-0-4	QIGLYPVLVIDSSGYVNPJYTGR_Glycan_10-6-0-0-3	QIGLYPVLVIDSSGYVNPJYTGR_Glycan_10-6-0-0-3
SCPGGIMLJETGQGYQR_Glycan_6-9-0-0-1	JFSCLAVLDLMSR_Glycan_3-2-0-0-0	JFSCLAVLDLMSR_Glycan_3-2-0-0-0
ALPQPQJVTSLLGCTH_Glycan_4-3-1-0-0	QQQHLFGSJVTDCSGNFCLFR_Glycan_6-5-1-0-4	QQQHLFGSJVTDCSGNFCLFR_Glycan_6-5-1-0-4
ALPQPQJVTSLLGCTH_Glycan_4-3-0-0-2	QQQHLFGSJVTDCSGNFCLFR_Glycan_6-5-2-0-2	QQQHLFGSJVTDCSGNFCLFR_Glycan_6-5-2-0-2
VVLHPJYSQVDIGLIK_Glycan_5-5-1-0-1	QQQHLFGSJVTDCSGNFCLFR_Glycan_8-7-1-0-0	QQQHLFGSJVTDCSGNFCLFR_Glycan_8-7-1-0-0
EEVMCLNGJWTEPPQCK_Glycan_8-5-0-0-4	FJLTETSEAEIHQSFQHLLR_Glycan_7-6-3-0-2	FJLTETSEAEIHQSFQHLLR_Glycan_7-6-3-0-2
AALAAFNAQNJGSNFQLEEISR_Glycan_6-5-1-0-1	LGJATAIFFLPDEGK_Glycan_6-4-1-0-2	LGJATAIFFLPDEGK_Glycan_6-4-1-0-2
SSCPGGIMLJETGQGYQR_Glycan_3-8-0-0-0	QLVLJLTGNTLCAGGASDEK_Glycan_6-3-0-0-3	QLVLJLTGNTLCAGGASDEK_Glycan_6-3-0-0-3
IDPSDSYTJYSPSFQGH_Glycan_5-4-1-0-0	CGLVPVLAENYJKSDNCEDTPEAGYFAIAVVK_Glycan_4-4-1-0-1	CGLVPVLAENYJKSDNCEDTPEAGYFAIAVVK_Glycan_4-4-1-0-1
GJASALFILPDQDK_Glycan_7-7-1-0-4	LQAPLJYTEFQKPICLPSK_Glycan_4-6-0-0-0	LQAPLJYTEFQKPICLPSK_Glycan_4-6-0-0-0
TELFSSSCPGGIMLJETGQGYQR_Glycan_3-3-1-0-1	SPYEMFGDEEVMCLNGJWTEPPQCK_Glycan_5-4-2-0-0	SPYEMFGDEEVMCLNGJWTEPPQCK_Glycan_5-4-2-0-0
STGKPTLYJVSLVMSDTAGTC_Glycan_5-4-4-0-0	SPYEMFGDEEVMCLNGJWTEPPQCK_Glycan_6-4-0-0-3	SPYEMFGDEEVMCLNGJWTEPPQCK_Glycan_6-4-0-0-3
VVLHPJYSQVDIGLIK_Glycan_5-4-0-0-4	CGLVPVLAENYJKSDNCEDTPEAGYFAIAVVK_Glycan_4-4-0-0-3	CGLVPVLAENYJKSDNCEDTPEAGYFAIAVVK_Glycan_4-4-0-0-3
VVLHPJYSQVDIGLIK_Glycan_6-5-0-0-2	RNPPMGGNVVIFDTVITNQEEPYQJHSGR_Glycan_7-4-0-0-0	RNPPMGGNVVIFDTVITNQEEPYQJHSGR_Glycan_7-4-0-0-0
LAGKPTHVJVSVVM_Glycan_7-7-1-0-2	NPPMGGNVVIFDTVITNQEEPYQJHSGR_Glycan_4-5-0-0-3	NPPMGGNVVIFDTVITNQEEPYQJHSGR_Glycan_4-5-0-0-3
VVLHPJYSQVDIGLIK_Glycan_5-4-2-0-0	APTNLQFVJETDSTVLVR_Glycan_4-5-0-0-0	APTNLQFVJETDSTVLVR_Glycan_4-5-0-0-0
VLHPJYSQVDIGLIK_Glycan_5-5-3-0-1	PLCANLVPVPITJATLDR_Glycan_7-2-0-0-1	PLCANLVPVPITJATLDR_Glycan_7-2-0-0-1
AALAAFNAQNJGSNFQLEEISR_Glycan_6-5-1-0-0	CANLVPVPITJATLDR_Glycan_6-4-0-0-1	CANLVPVPITJATLDR_Glycan_6-4-0-0-1
ASISCTVEJETIGVWRPSPPTCEK_Glycan_6-5-1-0-2	AKAALAAFNAQNJGSNFQLEEISR_Glycan_5-5-1-0-0	AKAALAAFNAQNJGSNFQLEEISR_Glycan_5-5-1-0-0
LHPJYSQVDIGLIK_Glycan_6-5-1-0-1	SPYEMFGDEEVMCLNGJWTEPPQCK_Glycan_4-7-0-0-1	SPYEMFGDEEVMCLNGJWTEPPQCK_Glycan_4-7-0-0-1
AKAALAAFNAQNJGSNFQLEEISR_Glycan_6-4-0-0-2	VLHPJYSQVDIGLIK_Glycan_3-7-0-0-3	VLHPJYSQVDIGLIK_Glycan_3-7-0-0-3
VLHPJYSQVDIGLIK_Glycan_5-6-1-0-0	NFVITYJR_Glycan_3-7-0-0-5	NFVITYJR_Glycan_3-7-0-0-5
RSVJLSR_Glycan_6-2-0-0-0	VVHAAKAALAAFNAQNJGSNFQLEEISR_Glycan_7-2-0-0-1	VVHAAKAALAAFNAQNJGSNFQLEEISR_Glycan_7-2-0-0-1
AKAALAAFNAQNJGSNFQLEEISR_Glycan_5-3-0-0-3	LNVEAAJWTVR_Glycan_4-5-2-0-1	LNVEAAJWTVR_Glycan_4-5-2-0-1
LHPJYSQVDIGLIK_Glycan_7-5-1-0-0	SVQEIQATFFYFTPJK_Glycan_7-4-3-0-2	SVQEIQATFFYFTPJK_Glycan_7-4-3-0-2
ASISCTVEJETIGVWRPSPPTCEK_Glycan_5-4-2-0-0	LDYLJETQQLTPEIK_Glycan_9-6-1-0-2	LDYLJETQQLTPEIK_Glycan_9-6-1-0-2
AALAAFNAQNJGSNFQLEEISR_Glycan_5-4-1-0-1	FVQAICEGDDCQPPAYTYNJITCASPPEVVGLDLR_Glycan_6-5-2-0-3	FVQAICEGDDCQPPAYTYNJITCASPPEVVGLDLR_Glycan_6-5-2-0-3
VVLHPJYSQVDIGLIK_Glycan_3-3-1-0-0	TVJATDPDSLQHQTIR_Glycan_5-3-1-0-0	TVJATDPDSLQHQTIR_Glycan_5-3-1-0-0
DQCIVDDITYNVJDTFHK_Glycan_5-4-1-0-0	LAJNTHQHVFDDLR_Glycan_4-5-0-0-1	LAJNTHQHVFDDLR_Glycan_4-5-0-0-1
JDTLLGIK_Glycan_4-2-0-0-1	FVQAICEGDDCQPPAYTYNJITCASPPEVVGLDLR_Glycan_6-5-3-0-1	FVQAICEGDDCQPPAYTYNJITCASPPEVVGLDLR_Glycan_6-5-3-0-1
AALAAFNAQNJGSNFQLEEISR_Glycan_5-4-1-0-0	JISDGFDGIPDNVDAALALPAHSYSGR_Glycan_4-4-1-0-1	JISDGFDGIPDNVDAALALPAHSYSGR_Glycan_4-4-1-0-1
YTGJASALFILPDQDK_Glycan_6-5-1-0-1	FJLTETSEAEIHQSFQHLLR_Glycan_7-6-4-0-1	FJLTETSEAEIHQSFQHLLR_Glycan_7-6-4-0-1
AQNJGSNFQLEEISR_Glycan_6-5-1-0-2	FJLTETSEAEIHQSFQHLLR_Glycan_7-6-3-0-0	FJLTETSEAEIHQSFQHLLR_Glycan_7-6-3-0-0
AAFNAQNJGSNFQLEEISR_Glycan_6-6-0-0-1	JLTETSEAEIHQSFQHLLR_Glycan_7-6-3-0-3	JLTETSEAEIHQSFQHLLR_Glycan_7-6-3-0-3
GAFISJFSMTVDGK_Glycan_5-4-2-0-0	SVVAPATDGGLJLTSTFLR_Glycan_6-4-2-0-0	SVVAPATDGGLJLTSTFLR_Glycan_6-4-2-0-0
LSLGAHJTTLTEILK_Glycan_6-5-3-0-1	PLCANLVPVPITJATLDR_Glycan_5-7-1-0-0	PLCANLVPVPITJATLDR_Glycan_5-7-1-0-0
JLSMPLLPADFHK_Glycan_4-4-1-0-1	FVQAICEGDDCQPPAYTYNJITCASPPEVVGLDLR_Glycan_7-4-0-0-2	FVQAICEGDDCQPPAYTYNJITCASPPEVVGLDLR_Glycan_7-4-0-0-2
AGLQAFFQVQECJK_Glycan_5-4-1-0-1	FJLTETSEAEIHQSFQHLLR_Glycan_8-8-0-0-4	FJLTETSEAEIHQSFQHLLR_Glycan_8-8-0-0-4
GHGHRNGTGHGJSTHHGPEYMR_Glycan_5-4-0-0-0	IYVLDYLJETQQLTPEIK_Glycan_8-5-1-0-2	IYVLDYLJETQQLTPEIK_Glycan_8-5-1-0-2
ASISCTVEJETIGVWRPSPPTCEK_Glycan_5-4-1-0-2	GLKFJLTETSEAEIHQSFQHLLR_Glycan_4-7-2-0-5	GLKFJLTETSEAEIHQSFQHLLR_Glycan_4-7-2-0-5
JLSMPLLPADFHK_Glycan_4-4-0-0-4	LAJFTLLR_Glycan_4-6-1-0-0	LAJFTLLR_Glycan_4-6-1-0-0
AALAAFNAQNJGSNFQLEEISR_Glycan_6-4-0-0-2	FJLTETSEAEIHQSFQHLLR_Glycan_8-6-3-0-2	FJLTETSEAEIHQSFQHLLR_Glycan_8-6-3-0-2
AAFNAQNJGSNFQLEEISR_Glycan_6-6-0-0-0	JLTETSEAEIHQSFQHLLR_Glycan_3-7-0-0-2	JLTETSEAEIHQSFQHLLR_Glycan_3-7-0-0-2
AALAAFNAQNJGSNFQLEEISR_Glycan_5-4-0-0-2	IQGNQLFLJVTPDYEEK_Glycan_5-4-1-0-0	IQGNQLFLJVTPDYEEK_Glycan_5-4-1-0-0
ALPQPQJVTSLLGCTH_Glycan_4-4-1-0-0	FJLTETSEAEIHQSFQHLLR_Glycan_7-6-3-0-4	FJLTETSEAEIHQSFQHLLR_Glycan_7-6-3-0-4
AKAALAAFNAQNJGSNFQLEEISR_Glycan_5-3-0-0-2	YLGJATAIFFLPDEGK_Glycan_5-4-1-0-1	YLGJATAIFFLPDEGK_Glycan_5-4-1-0-1
VEJTTVYYLVLDVQESDCSVLSR_Glycan_4-4-0-0-1	FJLTETSEAEIHQSFQHLLR_Glycan_7-6-4-0-3	FJLTETSEAEIHQSFQHLLR_Glycan_7-6-4-0-3
KYTGJASALFILPDQDK_Glycan_7-5-0-0-0	VGJGTVFFILPDK_Glycan_6-4-1-0-2	VGJGTVFFILPDK_Glycan_6-4-1-0-2
CANLVPVPITJATLDR_Glycan_6-5-2-0-2	FJLTEIPEAQIHEGFQELLR_Glycan_9-6-3-0-0	FJLTEIPEAQIHEGFQELLR_Glycan_9-6-3-0-0
NLVPVPITJATLDR_Glycan_6-6-2-0-0	GFLALYQTVAVJYSQPISEASR_Glycan_8-8-0-0-1	GFLALYQTVAVJYSQPISEASR_Glycan_8-8-0-0-1
AGLQAFFQVQECJK_Glycan_5-4-1-0-0	ALYQTVAVJYSQPISEASR_Glycan_11-7-0-0-1	ALYQTVAVJYSQPISEASR_Glycan_11-7-0-0-1
YTGJASALFILPDQDK_Glycan_6-5-1-0-0	IPLCANLVPVPITJATLDR_Glycan_6-7-2-0-5	IPLCANLVPVPITJATLDR_Glycan_6-7-2-0-5
ANLVPVPITJATLDR_Glycan_5-6-1-0-0	QVFPGLNYCTSGAYSJASSTDSASYYPLTGDTR_Glycan_5-4-1-0-0	QVFPGLNYCTSGAYSJASSTDSASYYPLTGDTR_Glycan_5-4-1-0-0
STGKPTLYJVSLVMSDTAGTCY_Glycan_8-2-0-0-0	SJHTRPVILVPGCLGNQLEAK_Glycan_5-6-2-0-4	SJHTRPVILVPGCLGNQLEAK_Glycan_5-6-2-0-4
AGLQAFFQVQECJKSSSK_Glycan_4-7-2-0-0	FJLTETSEAEIHQSFQHLLR_Glycan_7-6-4-0-0	FJLTETSEAEIHQSFQHLLR_Glycan_7-6-4-0-0
CANLVPVPITJATLDR_Glycan_6-5-3-0-1	QVFPGLNYCTSGAYSJASSTDSASYYPLTGDTR_Glycan_4-4-0-0-3	QVFPGLNYCTSGAYSJASSTDSASYYPLTGDTR_Glycan_4-4-0-0-3
AAFNAQNJGSNFQLEEISR_Glycan_7-3-0-0-0	FJLTETSEAEIHQSFQHLLR_Glycan_8-6-2-0-4	FJLTETSEAEIHQSFQHLLR_Glycan_8-6-2-0-4
REGDHEFLEVPEAQEDVEATFPVHQPGJYSCSYR_Glycan_5-4-0-0-2	IYVLDYLJETQQLTPEIK_Glycan_7-6-0-0-2	IYVLDYLJETQQLTPEIK_Glycan_7-6-0-0-2
LAAFNAQNJGSNFQLEEISR_Glycan_9-6-1-0-1	FJLTETSEAEIHQSFQHLLR_Glycan_8-7-0-0-1	FJLTETSEAEIHQSFQHLLR_Glycan_8-7-0-0-1
AKAALAAFNAQNJGSNFQLEEISR_Glycan_5-3-0-0-0	APNIYVLDYLJETQQLTPEIK_Glycan_4-7-0-0-2	APNIYVLDYLJETQQLTPEIK_Glycan_4-7-0-0-2
CANLVPVPITJATLDR_Glycan_6-5-3-0-0	FAPNIYVLDYLJETQQLTPEIK_Glycan_4-6-1-0-0	FAPNIYVLDYLJETQQLTPEIK_Glycan_4-6-1-0-0
LAGKPTHVJVSVVMAEVDGTC_Glycan_6-5-1-0-3	IYVLDYLJETQQLTPEIK_Glycan_6-6-0-0-3	IYVLDYLJETQQLTPEIK_Glycan_6-6-0-0-3
AAFNAQNJGSNFQLEEISR_Glycan_6-4-1-0-1	FAPNIYVLDYLJETQQLTPEIK_Glycan_5-7-0-0-0	FAPNIYVLDYLJETQQLTPEIK_Glycan_5-7-0-0-0
AALAAFNAQNJGSNFQLEEISR_Glycan_5-7-0-0-2	CGLVPVLAENYJKSDNCEDTPEAGYFAIAVVK_Glycan_5-5-1-0-3	CGLVPVLAENYJKSDNCEDTPEAGYFAIAVVK_Glycan_5-5-1-0-3
HGIQYFNJNTQHSSLFMLNEVK_Glycan_5-5-2-0-2	CGLVPVLAENYJKSDNCEDTPEAGYFAIAVVK_Glycan_5-4-2-0-0	CGLVPVLAENYJKSDNCEDTPEAGYFAIAVVK_Glycan_5-4-2-0-0
VVLHPJYSQVDIGLIK_Glycan_6-4-1-0-1	CGLVPVLAENYJKSDNCEDTPEAGYFAIAVVK_Glycan_4-4-1-0-3	CGLVPVLAENYJKSDNCEDTPEAGYFAIAVVK_Glycan_4-4-1-0-3
ATGTAHFFNFLLJTTDYR_Glycan_4-4-1-0-3	IYVLDYLJETQQLTPEIK_Glycan_6-6-1-0-1	IYVLDYLJETQQLTPEIK_Glycan_6-6-1-0-1
PTHIJVSVVMAEADGTC_Glycan_4-4-0-0-2	IYVLDYLJETQQLTPEIK_Glycan_7-5-0-0-3	IYVLDYLJETQQLTPEIK_Glycan_7-5-0-0-3
ALPQPQJVTSLLGCTH_Glycan_7-4-2-0-2	IYVLDYLJETQQLTPEIK_Glycan_6-5-1-0-2	IYVLDYLJETQQLTPEIK_Glycan_6-5-1-0-2
REGDHEFLEVPEAQEDVEATFPVHQPGJYSCSYR_Glycan_5-4-1-0-0	VPVPITJATLDR_Glycan_8-7-0-0-4	VPVPITJATLDR_Glycan_8-7-0-0-4
VVLHPJYSQVDIGLIK_Glycan_9-7-3-0-1	FVQAICEGDDCQPPAYTYNJITCASPPEVVGLDLR_Glycan_7-4-0-0-0	FVQAICEGDDCQPPAYTYNJITCASPPEVVGLDLR_Glycan_7-4-0-0-0
AVJYSQPISEASR_Glycan_3-3-1-0-1	SVQEIQATFFYFTPJK_Glycan_7-5-1-0-2	SVQEIQATFFYFTPJK_Glycan_7-5-1-0-2
MVSHHJLTTGATLINEQWLLTTAK_Glycan_4-5-1-0-0	LGJATAIFFLPDEGK_Glycan_7-4-0-0-1	LGJATAIFFLPDEGK_Glycan_7-4-0-0-1
STGKPTLYJVSLVMSDTAGTCY_Glycan_6-2-0-0-1	YLGJATAIFFLPDEGK_Glycan_5-4-1-0-0	YLGJATAIFFLPDEGK_Glycan_5-4-1-0-0
STGKPTLYJVSLVMSDTAGTC_Glycan_5-8-0-0-0	CANLVPVPITJATLDR_Glycan_6-5-3-0-1	CANLVPVPITJATLDR_Glycan_6-5-3-0-1
LAGKPTHVJVSVVMAEVDGTC_Glycan_3-4-1-0-2	PLCANLVPVPITJATLDR_Glycan_5-7-2-0-0	PLCANLVPVPITJATLDR_Glycan_5-7-2-0-0
QQQHLFGSJVTDCSGNFCLFR_Glycan_5-4-0-0-0	IYVLDYLJETQQLTPEIK_Glycan_6-5-1-0-0	IYVLDYLJETQQLTPEIK_Glycan_6-5-1-0-0
ASISCTVEJETIGVWRPSPPTCEK_Glycan_5-4-2-0-1	TAAHCLLYPPWDKJFTENDLLVR_Glycan_11-2-0-0-0	TAAHCLLYPPWDKJFTENDLLVR_Glycan_11-2-0-0-0
GPVPTPPDNIQVQENFJISR_Glycan_6-5-3-0-0	FAPNIYVLDYLJETQQLTPEIK_Glycan_4-6-0-0-0	FAPNIYVLDYLJETQQLTPEIK_Glycan_4-6-0-0-0
VLHPJYSQVDIGLIK_Glycan_11-7-1-0-1	IYVLDYLJETQQLTPEIK_Glycan_6-4-1-0-1	IYVLDYLJETQQLTPEIK_Glycan_6-4-1-0-1
AAJFSFR_Glycan_4-3-0-0-0	FAPNIYVLDYLJETQQLTPEIK_Glycan_4-5-0-0-1	FAPNIYVLDYLJETQQLTPEIK_Glycan_4-5-0-0-1
LAGKPTHVJVSVVMAEVDGTC_Glycan_5-4-2-0-0	APNIYVLDYLJETQQLTPEIK_Glycan_3-6-0-0-2	APNIYVLDYLJETQQLTPEIK_Glycan_3-6-0-0-2
STGKPTLYJVSLVMSDTAGTC_Glycan_3-6-0-0-5	IYVLDYLJETQQLTPEIK_Glycan_7-6-1-0-0	IYVLDYLJETQQLTPEIK_Glycan_7-6-1-0-0
ALPQPQJVTSLLGCTH_Glycan_5-4-2-0-1	TAAHCLLYPPWDKJFTENDLLVR_Glycan_6-6-0-0-0	TAAHCLLYPPWDKJFTENDLLVR_Glycan_6-6-0-0-0
ALAAFNAQNJGSNFQLEEISR_Glycan_6-5-0-0-1	TAAHCLLYPPWDKJFTENDLLVR_Glycan_4-4-1-0-3	TAAHCLLYPPWDKJFTENDLLVR_Glycan_4-4-1-0-3
ALPQPQJVTSLLGCTH_Glycan_6-3-2-0-1	SVQEIQATFFYFTPJK_Glycan_7-6-3-0-1	SVQEIQATFFYFTPJK_Glycan_7-6-3-0-1
NTLELSJGVIVK_Glycan_5-4-3-0-3	SVQEIQATFFYFTPJK_Glycan_7-6-3-0-0	SVQEIQATFFYFTPJK_Glycan_7-6-3-0-0
LAGKPTHVJVSVVMAEVDGTCY_Glycan_5-5-0-0-1	SVQEIQATFFYFTPJK_Glycan_8-6-2-0-1	SVQEIQATFFYFTPJK_Glycan_8-6-2-0-1
RNPPMGGNVVIFDTVITNQEEPYQJHSGR_Glycan_5-4-1-0-1	GLCVJASAVSRL_Glycan_4-3-1-0-1	GLCVJASAVSRL_Glycan_4-3-1-0-1
THTJISESHPNATFSAVGEASICEDDWNSGER_Glycan_10-7-0-0-3	SVQEIQATFFYFTPJK_Glycan_8-6-1-0-3	SVQEIQATFFYFTPJK_Glycan_8-6-1-0-3
LDYLJETQQLTPEIK_Glycan_4-6-0-0-1	SVQEIQATFFYFTPJK_Glycan_9-6-1-0-4	SVQEIQATFFYFTPJK_Glycan_9-6-1-0-4
LPTQJITFQTESSVAEQEAEFQSPK_Glycan_5-4-1-0-0	IYVLDYLJETQQLTPEIK_Glycan_5-4-1-0-1	IYVLDYLJETQQLTPEIK_Glycan_5-4-1-0-1
VLDYLJETQQLTPEIK_Glycan_5-4-1-0-0	LVSGJNTVPFAVSLVDSTSEK_Glycan_4-6-1-0-2	LVSGJNTVPFAVSLVDSTSEK_Glycan_4-6-1-0-2
DYLJETQQLTPEIK_Glycan_10-8-0-0-1	VLSJNSDANLELINTWVAK_Glycan_6-4-0-0-3	VLSJNSDANLELINTWVAK_Glycan_6-4-0-0-3
VVLHPJYSQVDIGLIK_Glycan_7-6-3-0-1	APNIYVLDYLJETQQLTPEIK_Glycan_3-5-0-0-2	APNIYVLDYLJETQQLTPEIK_Glycan_3-5-0-0-2
HGIQYFNJNTQHSSLFMLNEVK_Glycan_4-4-2-0-1	LDYLJETQQLTPEIK_Glycan_6-7-1-0-0	LDYLJETQQLTPEIK_Glycan_6-7-1-0-0
AIATDTVAJLSR_Glycan_6-2-0-0-0	FAPNIYVLDYLJETQQLTPEIK_Glycan_5-4-0-0-1	FAPNIYVLDYLJETQQLTPEIK_Glycan_5-4-0-0-1
AALAAFNAQNJGSNFQLEEISR_Glycan_4-3-1-0-0	FAPNIYVLDYLJETQQLTPEIK_Glycan_7-7-0-0-2	FAPNIYVLDYLJETQQLTPEIK_Glycan_7-7-0-0-2
LAGKPTHVJVSVVMAEVDGTCY_Glycan_4-4-0-0-1	LDYLJETQQLTPEIK_Glycan_8-8-1-0-3	LDYLJETQQLTPEIK_Glycan_8-8-1-0-3
RNPPMGGNVVIFDTVITNQEEPYQJHSGR_Glycan_5-4-0-0-4	FAPNIYVLDYLJETQQLTPEIK_Glycan_3-5-0-0-0	FAPNIYVLDYLJETQQLTPEIK_Glycan_3-5-0-0-0
IDPSDSYTJYSPSFQGH_Glycan_5-4-2-0-0	IYVLDYLJETQQLTPEIK_Glycan_5-5-1-0-0	IYVLDYLJETQQLTPEIK_Glycan_5-5-1-0-0
VVLHPJYSQVDIGLIK_Glycan_7-6-3-0-0	FAPNIYVLDYLJETQQLTPEIK_Glycan_4-5-0-0-0	FAPNIYVLDYLJETQQLTPEIK_Glycan_4-5-0-0-0
ALPQPQJVTSLLGCTH_Glycan_7-4-2-0-1	PVLAENYJK_Glycan_4-7-2-0-0	PVLAENYJK_Glycan_4-7-2-0-0
ALPQPQJVTSLLGCTH_Glycan_5-4-2-0-0	SVQEIQATFFYFTPJK_Glycan_7-6-2-0-3	SVQEIQATFFYFTPJK_Glycan_7-6-2-0-3
ALPQPQJVTSLLGCTH_Glycan_6-3-0-0-2	IYVLDYLJETQQLTPEIK_Glycan_6-5-0-0-1	IYVLDYLJETQQLTPEIK_Glycan_6-5-0-0-1
GDVLHNGJGTYQSWVVVAVPPQDTAPYSCHVQH_Glycan_5-4-0-0-4	IYVLDYLJETQQLTPEIK_Glycan_11-8-0-0-1	IYVLDYLJETQQLTPEIK_Glycan_11-8-0-0-1
JYCGLPGEYWLGNDK_Glycan_5-4-1-0-0	SVQEIQATFFYFTPJK_Glycan_7-5-2-0-1	SVQEIQATFFYFTPJK_Glycan_7-5-2-0-1
VVLHPJYSQVDIGLIK_Glycan_7-6-2-0-2	SVQEIQATFFYFTPJK_Glycan_7-5-1-0-3	SVQEIQATFFYFTPJK_Glycan_7-5-1-0-3
ALPQPQJVTSLLGCTH_Glycan_6-5-2-0-0	YLJETQQLTPEIK_Glycan_5-5-0-0-5	YLJETQQLTPEIK_Glycan_5-5-0-0-5
ALPQPQJVTSLLGCTH_Glycan_7-4-2-0-0	KLNLDGSJYTLLK_Glycan_4-7-1-0-2	KLNLDGSJYTLLK_Glycan_4-7-1-0-2
ALPQPQJVTSLLGCTH_Glycan_6-5-2-0-1	IYVLDYLJETQQLTPEIK_Glycan_6-5-0-0-2	IYVLDYLJETQQLTPEIK_Glycan_6-5-0-0-2
VVLHPJYSQVDIGLIK_Glycan_8-7-1-0-0	SVQEIQATFFYFTPJKTE_Glycan_4-3-1-0-0	SVQEIQATFFYFTPJKTE_Glycan_4-3-1-0-0
VQFNLGJSSR_Glycan_5-3-0-0-0	NEEYNKSVQEIQATFFYFTPJK_Glycan_4-5-2-0-0	NEEYNKSVQEIQATFFYFTPJK_Glycan_4-5-2-0-0
AALAAFNAQNJGSNFQLEEISR_Glycan_6-5-2-0-1	IYVLDYLJETQQLTPEIK_Glycan_8-7-2-0-3	IYVLDYLJETQQLTPEIK_Glycan_8-7-2-0-3
RNPPMGGNVVIFDTVITNQEEPYQJHSGR_Glycan_5-4-0-0-2	LDYLJETQQLTPEIK_Glycan_6-7-2-0-1	LDYLJETQQLTPEIK_Glycan_6-7-2-0-1
VVLHPJYSQVDIGLIK_Glycan_6-5-3-0-0	IYVLDYLJETQQLTPEIK_Glycan_5-5-0-0-3	IYVLDYLJETQQLTPEIK_Glycan_5-5-0-0-3
LAGKPTHVJVSVVMAEVDGTCY_Glycan_4-5-0-0-1	CANLVPVPITJATLDQITGK_Glycan_6-5-3-0-0	CANLVPVPITJATLDQITGK_Glycan_6-5-3-0-0
ALPQPQJVTSLLGCTH_Glycan_12-2-0-0-0	GAESVVLSJSTLK_Glycan_4-6-1-0-1	GAESVVLSJSTLK_Glycan_4-6-1-0-1
VVLHPJYSQVDIGLIK_Glycan_6-5-3-0-1	IYVLDYLJETQQLTPEIK_Glycan_8-7-3-0-1	IYVLDYLJETQQLTPEIK_Glycan_8-7-3-0-1
ALPQPQJVTSLLGCTH_Glycan_5-4-1-0-2	CANLVPVPITJATLDQITGK_Glycan_7-5-1-0-3	CANLVPVPITJATLDQITGK_Glycan_7-5-1-0-3
ALAAFNAQNJGSNFQLEEISR_Glycan_5-4-4-0-0	FEDGVLDPDYPRJISDGFDGIPDNVDAALALPAHSYSGR_Glycan_5-4-2-0-1	FEDGVLDPDYPRJISDGFDGIPDNVDAALALPAHSYSGR_Glycan_5-4-2-0-1
ALPQPQJVTSLLGCTH_Glycan_5-6-2-0-3	FEDGVLDPDYPRJISDGFDGIPDNVDAALALPAHSYSGR_Glycan_5-4-1-0-3	FEDGVLDPDYPRJISDGFDGIPDNVDAALALPAHSYSGR_Glycan_5-4-1-0-3
ALPQPQJVTSLLGCTH_Glycan_4-7-2-0-3	FAPNIYVLDYLJETQQLTPEIK_Glycan_3-6-0-0-1	FAPNIYVLDYLJETQQLTPEIK_Glycan_3-6-0-0-1
AALAAFNAQNJGSNFQLEEISR_Glycan_6-5-2-0-0	IYVLDYLJETQQLTPEIK_Glycan_4-4-1-0-0	IYVLDYLJETQQLTPEIK_Glycan_4-4-1-0-0
EVMCLNGJWTEPPQCK_Glycan_8-7-2-0-0	SVQEIQATFFYFTPJKT_Glycan_7-8-0-0-0	SVQEIQATFFYFTPJKT_Glycan_7-8-0-0-0
AALAAFNAQNJGSNFQLEEISR_Glycan_6-5-3-0-0	LDYLJETQQLTPEIK_Glycan_5-6-1-0-0	LDYLJETQQLTPEIK_Glycan_5-6-1-0-0
AQNJGSNFQLEEISR_Glycan_7-6-1-0-6	CSDGWSFDATTLDDJGTMLFFK_Glycan_5-4-1-0-0	CSDGWSFDATTLDDJGTMLFFK_Glycan_5-4-1-0-0
REGDHEFLEVPEAQEDVEATFPVHQPGJYSCSYR_Glycan_8-7-0-0-0	YLGJATAIFFLPDEGK_Glycan_6-4-1-0-1	YLGJATAIFFLPDEGK_Glycan_6-4-1-0-1
KIVLDPSGSMNIYLVLDGSDSIGASJFTGAK_Glycan_6-7-2-0-5	LGJATAIFFLPDEGK_Glycan_7-4-0-0-3	LGJATAIFFLPDEGK_Glycan_7-4-0-0-3
LNAAKALPQPQJVTSLLGCTH_Glycan_5-4-2-0-0	FEDGVLDPDYPRJISDGFDGIPDNVDAALALPAHSYSGR_Glycan_6-4-1-0-2	FEDGVLDPDYPRJISDGFDGIPDNVDAALALPAHSYSGR_Glycan_6-4-1-0-2
PJYSQVDIGLIK_Glycan_4-7-0-0-4	HCLLYPPWDKJFTENDLLVR_Glycan_9-3-0-0-0	HCLLYPPWDKJFTENDLLVR_Glycan_9-3-0-0-0
LAGKPTHVJVSVVMAEVDGTCY_Glycan_5-2-0-0-0	CSDGWSFDATTLDDJGTMLFFK_Glycan_5-4-0-0-2	CSDGWSFDATTLDDJGTMLFFK_Glycan_5-4-0-0-2
LNAAKALPQPQJVTSLLGCTH_Glycan_4-7-1-0-2	IYVLDYLJETQQLTPEIK_Glycan_8-7-0-0-1	IYVLDYLJETQQLTPEIK_Glycan_8-7-0-0-1
GAFISJFSMTVDGK_Glycan_5-4-0-0-2	LGJATAIFFLPDEGK_Glycan_6-4-0-0-2	LGJATAIFFLPDEGK_Glycan_6-4-0-0-2
ALPQPQJVTSLLGCTH_Glycan_7-6-0-0-0	QQHLFGSJVTDCSGNFCLFR_Glycan_5-4-0-0-5	QQHLFGSJVTDCSGNFCLFR_Glycan_5-4-0-0-5
CGLVPVLAENYJKSDNCEDTPEAGYFAIAVVK_Glycan_5-6-1-0-1	YLGJATAIFFLPDEGK_Glycan_5-4-2-0-1	YLGJATAIFFLPDEGK_Glycan_5-4-2-0-1
AKAALAAFNAQNJGSNFQLEEISR_Glycan_5-3-2-0-1	IYVLDYLJETQQLTPEIK_Glycan_3-5-0-0-3	IYVLDYLJETQQLTPEIK_Glycan_3-5-0-0-3
YTGJASALFILPDQDK_Glycan_7-6-2-0-1	LGJATAIFFLPDEGK_Glycan_4-3-0-0-2	LGJATAIFFLPDEGK_Glycan_4-3-0-0-2
YTGJASALFILPDQDK_Glycan_7-6-2-0-2	LGJATAIFFLPDEGK_Glycan_6-4-1-0-3	LGJATAIFFLPDEGK_Glycan_6-4-1-0-3
AALAAFNAQNJGSNFQLEEISR_Glycan_5-4-1-0-3	IYVLDYLJETQQLTPEIK_Glycan_3-3-1-0-0	IYVLDYLJETQQLTPEIK_Glycan_3-3-1-0-0
REGDHEFLEVPEAQEDVEATFPVHQPGJYSCSYR_Glycan_5-4-2-0-0	LGJATAIFFLPDEGK_Glycan_4-5-2-0-1	LGJATAIFFLPDEGK_Glycan_4-5-2-0-1
ALPQPQJVTSLLGCTH_Glycan_6-4-1-0-1	LDYLJETQQLTPEIK_Glycan_8-8-2-0-1	LDYLJETQQLTPEIK_Glycan_8-8-2-0-1
DQCIVDDITYNVJDTFHK_Glycan_5-4-0-0-4	ELPGVCJETMMALWEECKPCLK_Glycan_6-8-0-0-1	ELPGVCJETMMALWEECKPCLK_Glycan_6-8-0-0-1
QGFGNVATNTDGKJYCGLPGEYWLGNDK_Glycan_6-4-0-0-1	ELPGVCJETMMALWEECKPCLK_Glycan_5-6-0-0-5	ELPGVCJETMMALWEECKPCLK_Glycan_5-6-0-0-5
DQCIVDDITYNVJDTFHK_Glycan_5-4-2-0-0	ESVTDHVNLITPLEKPLQJFTLC_Glycan_5-4-2-0-0	ESVTDHVNLITPLEKPLQJFTLC_Glycan_5-4-2-0-0
REGDHEFLEVPEAQEDVEATFPVHQPGJYSCSYR_Glycan_5-4-1-0-2	GJATAIFFLPDEGK_Glycan_4-5-2-0-2	GJATAIFFLPDEGK_Glycan_4-5-2-0-2
JGSNFQLEEISR_Glycan_3-2-0-0-0	YLGJATAIFFLPDEGK_Glycan_10-6-0-0-5	YLGJATAIFFLPDEGK_Glycan_10-6-0-0-5
AKAALAAFNAQNJGSNFQLEEISR_Glycan_5-3-1-0-2	KYLGJATAIFFLPDEGK_Glycan_3-5-0-0-4	KYLGJATAIFFLPDEGK_Glycan_3-5-0-0-4
ALPQPQJVTSLLGCTH_Glycan_3-3-1-0-0	LGJATAIFFLPDEGK_Glycan_10-7-0-0-1	LGJATAIFFLPDEGK_Glycan_10-7-0-0-1
VEJTTVYYLVLDVQESDCSVLSR_Glycan_10-2-0-0-0	KYLGJATAIFFLPDEGK_Glycan_6-4-0-0-2	KYLGJATAIFFLPDEGK_Glycan_6-4-0-0-2
ALPQPQJVTSLLGCTH_Glycan_5-4-0-0-2	GJATAIFFLPDEGK_Glycan_8-7-1-0-2	GJATAIFFLPDEGK_Glycan_8-7-1-0-2
YTGJASALFILPDQDK_Glycan_7-6-2-0-0	LGJATAIFFLPDEGK_Glycan_4-5-0-0-1	LGJATAIFFLPDEGK_Glycan_4-5-0-0-1
LNAAKALPQPQJVTSLLGCTH_Glycan_3-5-0-0-1	YLGJATAIFFLPDEGK_Glycan_4-3-0-0-2	YLGJATAIFFLPDEGK_Glycan_4-3-0-0-2
AALAAFNAQNJGSNFQLEEISR_Glycan_5-4-1-0-2	SVQEIQATFFYFTPJK_Glycan_6-5-2-0-2	SVQEIQATFFYFTPJK_Glycan_6-5-2-0-2
ALPQPQJVTSLLGCTH_Glycan_5-7-1-0-3	FEDGVLDPDYPRJISDGFDGIPDNVDAALALPAHSYSGR_Glycan_8-7-0-0-3	FEDGVLDPDYPRJISDGFDGIPDNVDAALALPAHSYSGR_Glycan_8-7-0-0-3
LNAAKALPQPQJVTSLLGCTH_Glycan_7-6-4-0-3	KYLGJATAIFFLPDEGK_Glycan_4-6-0-0-2	KYLGJATAIFFLPDEGK_Glycan_4-6-0-0-2
ATFPVHQPGJYSCSYR_Glycan_5-2-0-0-0	GJATAIFFLPDEGK_Glycan_10-7-2-0-0	GJATAIFFLPDEGK_Glycan_10-7-2-0-0
LQAPLJYTEFQKPICLPSK_Glycan_5-4-1-0-0	YLGJATAIFFLPDEGK_Glycan_10-7-0-0-0	YLGJATAIFFLPDEGK_Glycan_10-7-0-0-0
LNDTRVVHAAKAALAAFNAQNJGSNFQLEEISR_Glycan_8-8-5-0-4	KLGACJDTLQQLMEVFK_Glycan_3-6-0-0-0	KLGACJDTLQQLMEVFK_Glycan_3-6-0-0-0
ALPQPQJVTSLLGCTH_Glycan_9-4-0-0-1	ELPGVCJETMMALWEECKPCLK_Glycan_4-5-0-0-4	ELPGVCJETMMALWEECKPCLK_Glycan_4-5-0-0-4
LNAAKALPQPQJVTSLLGCTH_Glycan_7-6-5-0-1	ALQAVYSMMSWPDDVPPEGWJR_Glycan_6-4-0-0-1	ALQAVYSMMSWPDDVPPEGWJR_Glycan_6-4-0-0-1
YTGJASALFILPDQDK_Glycan_6-5-3-0-0	AALAAFNAQNJGSNFQLEEISR_Glycan_5-4-2-0-0	AALAAFNAQNJGSNFQLEEISR_Glycan_5-4-2-0-0
NAQNJGSNFQLEEISR_Glycan_11-7-1-0-2	PGVCJETMMALWEECKPCLK_Glycan_4-7-0-0-3	PGVCJETMMALWEECKPCLK_Glycan_4-7-0-0-3
LPTQJITFQTESSVAEQEAEFQSPK_Glycan_6-5-1-0-2	GJATAIFFLPDEGK_Glycan_7-5-2-0-0	GJATAIFFLPDEGK_Glycan_7-5-2-0-0
AALAAFNAQNJGSNFQLEEISR_Glycan_7-3-0-0-1	YLGJATAIFFLPDEGK_Glycan_6-4-1-0-2	YLGJATAIFFLPDEGK_Glycan_6-4-1-0-2
AAFNAQNJGSNFQLEEISR_Glycan_6-6-1-0-0	IYVLNYLJETQQLTQEIK_Glycan_5-6-0-0-1	IYVLNYLJETQQLTQEIK_Glycan_5-6-0-0-1
JLSMPLLPADFHK_Glycan_5-5-2-0-1	LGJATAIFFLPDEGK_Glycan_5-5-0-0-4	LGJATAIFFLPDEGK_Glycan_5-5-0-0-4
VJCSIAVCQR_Glycan_7-4-1-0-2	APNIYVLDYLJETQQLTPEIK_Glycan_3-5-0-0-3	APNIYVLDYLJETQQLTPEIK_Glycan_3-5-0-0-3
TGJASALFILPDQDK_Glycan_8-6-1-0-2	ELPGVCJETMMALWEECKPCLK_Glycan_9-4-0-0-0	ELPGVCJETMMALWEECKPCLK_Glycan_9-4-0-0-0
YTGJASALFILPDQDK_Glycan_6-5-2-0-1	SQILEGLGFJLTELSESDVHR_Glycan_6-5-2-0-0	SQILEGLGFJLTELSESDVHR_Glycan_6-5-2-0-0
YTGJASALFILPDQDK_Glycan_6-5-1-0-3	FAPNIYVLDYLJETQQLTPEIK_Glycan_3-5-1-0-0	FAPNIYVLDYLJETQQLTPEIK_Glycan_3-5-1-0-0
AFNAQNJGSNFQLEEISR_Glycan_8-9-0-0-0	QQQHLFGSJVTDCSGNFCL_Glycan_5-4-0-0-3	QQQHLFGSJVTDCSGNFCL_Glycan_5-4-0-0-3
AALAAFNAQNJGSNFQLEEISR_Glycan_4-3-0-0-2	ELPGVCJETMMALWEECKPCLK_Glycan_5-7-0-0-1	ELPGVCJETMMALWEECKPCLK_Glycan_5-7-0-0-1
LPTQJITFQTESSVAEQEAEFQSPK_Glycan_6-5-1-0-3	CSDGWSFDATTLDDJGTMLFFK_Glycan_6-4-0-0-1	CSDGWSFDATTLDDJGTMLFFK_Glycan_6-4-0-0-1
ALPQPQJVTSLLGCTH_Glycan_8-7-0-0-2	IYVLDYLJETQQLTPEIK_Glycan_5-4-1-0-2	IYVLDYLJETQQLTPEIK_Glycan_5-4-1-0-2
LAAFNAQNJGSNFQLEEISR_Glycan_6-5-1-0-3	ILEGLGFJLTELSESDVHR_Glycan_4-7-2-0-1	ILEGLGFJLTELSESDVHR_Glycan_4-7-2-0-1
AQNJGSNFQLEEISR_Glycan_6-5-2-0-2	GGPQSLVILLJK_Glycan_4-6-1-0-0	GGPQSLVILLJK_Glycan_4-6-1-0-0
ALPQPQJVTSLLGCTH_Glycan_6-10-0-0-0	APSJVSTIIHILYLPEDAK_Glycan_5-4-2-0-1	APSJVSTIIHILYLPEDAK_Glycan_5-4-2-0-1
QQQHLFGSJVTDCSGNFCLFR_Glycan_6-4-0-0-1	MLFVEPILEVSSLPTTJSTTNSATK_Glycan_8-6-0-0-3	MLFVEPILEVSSLPTTJSTTNSATK_Glycan_8-6-0-0-3
LAAFNAQNJGSNFQLEEISR_Glycan_6-4-1-0-2	AQLLQGLGFJLTER_Glycan_7-6-0-0-4	AQLLQGLGFJLTER_Glycan_7-6-0-0-4
QQQHLFGSJVTDCSGNFCLFR_Glycan_6-5-1-0-1	CSDGWSFDATTLDDJGTMLFFK_Glycan_6-4-1-0-2	CSDGWSFDATTLDDJGTMLFFK_Glycan_6-4-1-0-2
LAGKPTHVJVSVVMAEVDGTCY_Glycan_6-5-1-0-1	LGJATAIFFLPDEGK_Glycan_5-4-3-0-2	LGJATAIFFLPDEGK_Glycan_5-4-3-0-2
REGDHEFLEVPEAQEDVEATFPVHQPGJYSC_Glycan_5-4-1-0-0	PALEDLLLGSEAJLTC_Glycan_3-5-0-0-0	PALEDLLLGSEAJLTC_Glycan_3-5-0-0-0
LVPVPITJATLDQITGK_Glycan_6-5-0-0-1	MLFVEPILEVSSLPTTJSTTNSATK_Glycan_7-6-3-0-0	MLFVEPILEVSSLPTTJSTTNSATK_Glycan_7-6-3-0-0
AGLQAFFQVQECJK_Glycan_5-4-2-0-1	MLFVEPILEVSSLPTTJSTTNSATK_Glycan_8-7-3-0-2	MLFVEPILEVSSLPTTJSTTNSATK_Glycan_8-7-3-0-2
MVSHHJLTTGATLINEQWLLTTAK_Glycan_4-4-0-0-1	SLJATELDPCPLSPELLGLTK_Glycan_12-2-0-0-0	SLJATELDPCPLSPELLGLTK_Glycan_12-2-0-0-0
LFGSJVTDCSGNFCLFR_Glycan_4-7-0-0-5	MLFVEPILEVSSLPTTJSTTNSATK_Glycan_10-7-1-0-4	MLFVEPILEVSSLPTTJSTTNSATK_Glycan_10-7-1-0-4
KGFJASYIR_Glycan_8-6-1-0-4	WSLJATELDPCPLSPELLGLTK_Glycan_6-3-2-0-0	WSLJATELDPCPLSPELLGLTK_Glycan_6-3-2-0-0
MVSHHJLTTGATLINEQWLLTTAK_Glycan_4-5-1-0-2	LNDTRVVHAAKAALAAFNAQNJGSNFQLEEISR_Glycan_5-7-0-0-0	LNDTRVVHAAKAALAAFNAQNJGSNFQLEEISR_Glycan_5-7-0-0-0
MVSHHJLTTGATLINEQWLLTTAK_Glycan_4-5-2-0-0	IYVLDYLJETQQLTPEIK_Glycan_6-5-2-0-2	IYVLDYLJETQQLTPEIK_Glycan_6-5-2-0-2
QQQHLFGSJVTDCSGNFCLFR_Glycan_7-5-0-0-1	CLNGJWTEPPQCK_Glycan_3-2-0-0-1	CLNGJWTEPPQCK_Glycan_3-2-0-0-1
LAGKPTHVJVSVVMAEVDGTCY_Glycan_6-6-1-0-1	GJATAIFFLPDEGK_Glycan_9-4-0-0-0	GJATAIFFLPDEGK_Glycan_9-4-0-0-0
LPTQJITFQTESSVAEQEAEFQSPK_Glycan_5-4-2-0-0	SPYEMFGDEEVMCLNGJWTEPPQCK_Glycan_4-5-0-0-4	SPYEMFGDEEVMCLNGJWTEPPQCK_Glycan_4-5-0-0-4
JLSMPLLPADFHK_Glycan_4-4-2-0-2	LSLHRPALEDLLLGSEAJLTCTLTGLR_Glycan_9-6-1-0-1	LSLHRPALEDLLLGSEAJLTCTLTGLR_Glycan_9-6-1-0-1
LAGKPTHVJVSVVM_Glycan_10-6-1-0-1	LNGJWTEPPQCK_Glycan_8-6-3-0-3	LNGJWTEPPQCK_Glycan_8-6-3-0-3
QQQHLFGSJVTDCSGNFCLFR_Glycan_6-5-0-0-2	WSLJATELDPCPLSPELLGLTK_Glycan_6-3-1-0-1	WSLJATELDPCPLSPELLGLTK_Glycan_6-3-1-0-1
LPTQJITFQTESSVAEQEAEFQSPK_Glycan_5-4-2-0-1	LGJATAIFFLPDEGK_Glycan_5-6-0-0-1	LGJATAIFFLPDEGK_Glycan_5-6-0-0-1
YTGJASALFILPDQDK_Glycan_7-5-1-0-2	LDSLVAQQLQSKJECGILADPK_Glycan_10-7-1-0-2	LDSLVAQQLQSKJECGILADPK_Glycan_10-7-1-0-2
JLSMPLLPADFHK_Glycan_4-4-2-0-1	GAWSLJATELDPCPLSPELLGLTK_Glycan_3-7-0-0-0	GAWSLJATELDPCPLSPELLGLTK_Glycan_3-7-0-0-0
QQQHLFGSJVTDCSGNFCLFR_Glycan_5-4-1-0-0	ALQAVYSMMSWPDDVPPEGWJR_Glycan_6-4-2-0-0	ALQAVYSMMSWPDDVPPEGWJR_Glycan_6-4-2-0-0
QQQHLFGSJVTDCSGNFCLFR_Glycan_7-5-0-0-2	IADAHLDRVEJTTVYYLVLDVQESDCSVLSR_Glycan_5-4-2-0-0	IADAHLDRVEJTTVYYLVLDVQESDCSVLSR_Glycan_5-4-2-0-0
AGLQAFFQVQECJK_Glycan_5-4-2-0-0	IADAHLDRVEJTTVYYLVLDVQESDCSVLSR_Glycan_5-4-2-0-1	IADAHLDRVEJTTVYYLVLDVQESDCSVLSR_Glycan_5-4-2-0-1
AALAAFNAQNJGSNFQLEEISR_Glycan_5-4-2-0-1	LSDLSIJSTECLHVHCR_Glycan_9-2-0-0-0	LSDLSIJSTECLHVHCR_Glycan_9-2-0-0-0
AALAAFNAQNJGSNFQLEEISR_Glycan_5-4-2-0-0	ALQAVYSMMSWPDDVPPEGWJR_Glycan_5-4-2-0-0	ALQAVYSMMSWPDDVPPEGWJR_Glycan_5-4-2-0-0
LVPVPITJATLDQITGK_Glycan_6-5-0-0-0	VVHAAKAALAAFNAQNJGSNFQLEEISR_Glycan_6-6-0-0-4	VVHAAKAALAAFNAQNJGSNFQLEEISR_Glycan_6-6-0-0-4
QQQHLFGSJVTDCSGNFCLFR_Glycan_5-3-2-0-0	ALQAVYSMMSWPDDVPPEGWJR_Glycan_4-7-0-0-1	ALQAVYSMMSWPDDVPPEGWJR_Glycan_4-7-0-0-1
AAFNAQNJGSNFQLEEISR_Glycan_5-6-1-0-1	MLFVEPILEVSSLPTTJSTTNSATK_Glycan_8-6-2-0-3	MLFVEPILEVSSLPTTJSTTNSATK_Glycan_8-6-2-0-3
SJVTDCSGNFCLFR_Glycan_6-6-1-0-2	MLFVEPILEVSSLPTTJSTTNSATK_Glycan_9-6-2-0-3	MLFVEPILEVSSLPTTJSTTNSATK_Glycan_9-6-2-0-3
RNPPMGGNVVIFDTVITNQEEPYQJHSGR_Glycan_5-4-2-0-1	ALQAVYSMMSWPDDVPPEGWJR_Glycan_5-4-2-0-1	ALQAVYSMMSWPDDVPPEGWJR_Glycan_5-4-2-0-1
FYPQPLLJSSMCLEDSR_Glycan_5-7-0-0-2	KYLGJATAIFFLPDEGK_Glycan_6-4-0-0-3	KYLGJATAIFFLPDEGK_Glycan_6-4-0-0-3
JQSVNVFLGHTAIDEMLK_Glycan_5-5-1-0-1	ESVTDHVNLITPLEKPLQJFTLC_Glycan_4-4-0-0-4	ESVTDHVNLITPLEKPLQJFTLC_Glycan_4-4-0-0-4
LAGKPTHVJVSVVMAEVDGTCY_Glycan_5-5-1-0-2	LISJCSK_Glycan_5-4-2-0-0	LISJCSK_Glycan_5-4-2-0-0
AALAAFNAQNJGSNFQLEEISR_Glycan_6-5-3-0-1	LISJCSK_Glycan_5-4-2-0-1	LISJCSK_Glycan_5-4-2-0-1
VJCSIAVCQR_Glycan_3-5-0-0-2	SLTFJETYQDISELVYGAK_Glycan_5-4-0-0-1	SLTFJETYQDISELVYGAK_Glycan_5-4-0-0-1
LFGSJVTDCSGNFCLFR_Glycan_5-8-0-0-0	CSDGWSFDATTLDDJGTMLFFK_Glycan_6-4-1-0-1	CSDGWSFDATTLDDJGTMLFFK_Glycan_6-4-1-0-1
VLDYLJETQQLTPEIK_Glycan_5-4-2-0-0	JETYQDISELVYGAK_Glycan_4-7-0-0-0	JETYQDISELVYGAK_Glycan_4-7-0-0-0
JLSMPLLPADFHK_Glycan_3-3-1-0-1	GAFFPLTERJWSLPNR_Glycan_6-4-2-0-2	GAFFPLTERJWSLPNR_Glycan_6-4-2-0-2
SJVTDCSGNFCLFR_Glycan_6-6-0-0-4	CSDGWSFDATTLDDJGTMLFFK_Glycan_5-5-0-0-3	CSDGWSFDATTLDDJGTMLFFK_Glycan_5-5-0-0-3
EEVMCLNGJWTEPPQCK_Glycan_10-7-0-0-1	CGLVPVLAENYJKSDNCEDTPEAGYFAIAVVK_Glycan_5-7-0-0-0	CGLVPVLAENYJKSDNCEDTPEAGYFAIAVVK_Glycan_5-7-0-0-0
QQQHLFGSJVTDCSGNFCLFR_Glycan_4-3-0-0-0	AACAVKPQEVQMVJGTITNPINGK_Glycan_5-7-1-0-5	AACAVKPQEVQMVJGTITNPINGK_Glycan_5-7-1-0-5
AAFNAQNJGSNFQLEEISR_Glycan_9-6-0-0-3	IYVLDYLJETQQLTPEIK_Glycan_5-4-2-0-4	IYVLDYLJETQQLTPEIK_Glycan_5-4-2-0-4
JLSMPLLPADFHK_Glycan_7-6-2-0-3	CSDGWSFDATTLDDJGTMLFFK_Glycan_5-4-0-0-3	CSDGWSFDATTLDDJGTMLFFK_Glycan_5-4-0-0-3
LFQPJDTCIVSGWGR_Glycan_5-4-2-0-0	ADTHDEILEGLNFJLTEIPEAQ_Glycan_7-5-2-0-2	ADTHDEILEGLNFJLTEIPEAQ_Glycan_7-5-2-0-2
QQQHLFGSJ_Glycan_9-8-0-0-2	ADTHDEILEGLNFJLTEIPEAQ_Glycan_6-5-3-0-1	ADTHDEILEGLNFJLTEIPEAQ_Glycan_6-5-3-0-1
YTGJASALFILPDQDK_Glycan_6-5-2-0-0	QEIQATFFYFTPJK_Glycan_6-6-2-0-2	QEIQATFFYFTPJK_Glycan_6-6-2-0-2
KYTGJASALFILPDQDK_Glycan_7-5-0-0-3	ADTHDEILEGLNFJLTEIPEAQ_Glycan_6-5-2-0-3	ADTHDEILEGLNFJLTEIPEAQ_Glycan_6-5-2-0-3
VQFNLGJSSR_Glycan_5-3-0-0-1	CSDGWSFDATTLDDJGTMLFFK_Glycan_4-4-1-0-2	CSDGWSFDATTLDDJGTMLFFK_Glycan_4-4-1-0-2
LAGKPTHVJVSVVMAEVDGTCY_Glycan_5-4-2-0-0	CSDGWSFDATTLDDJGTMLFFK_Glycan_4-4-0-0-3	CSDGWSFDATTLDDJGTMLFFK_Glycan_4-4-0-0-3
LAGKPTHVJVSVVMAEVDGTCY_Glycan_5-4-1-0-2	IYVLDYLJETQQLTPEIK_Glycan_4-5-0-0-4	IYVLDYLJETQQLTPEIK_Glycan_4-5-0-0-4
QQQHLFGSJVTDCSG_Glycan_4-7-1-0-5	AGLQAFFQVQECJKSSSK_Glycan_8-4-1-0-2	AGLQAFFQVQECJKSSSK_Glycan_8-4-1-0-2
LFGSJVTDCSGNFCLFR_Glycan_5-6-2-0-1	CSDGWSFDATTLDDJGTMLFFK_Glycan_4-7-0-0-1	CSDGWSFDATTLDDJGTMLFFK_Glycan_4-7-0-0-1
VVLHPJYSQVDIGLIK_Glycan_7-6-4-0-0	NIYVLDYLJETQQLTPEIK_Glycan_6-5-0-0-1	NIYVLDYLJETQQLTPEIK_Glycan_6-5-0-0-1
AALAAFNAQNJGSNFQLEEISR_Glycan_6-5-2-0-2	CSDGWSFDATTLDDJGTMLFFK_Glycan_5-4-2-0-0	CSDGWSFDATTLDDJGTMLFFK_Glycan_5-4-2-0-0
LAGKPTHVJVSVVMAEVDGTCY_Glycan_4-5-1-0-1	IISKJCTSYGVLDISK_Glycan_8-8-0-0-5	IISKJCTSYGVLDISK_Glycan_8-8-0-0-5
STGKPTLYJVSLVMSDTAGTCY_Glycan_8-2-0-0-1	CGLVPVLAENYJKSDNCEDTPEAGYFAIAVVK_Glycan_3-4-1-0-2	CGLVPVLAENYJKSDNCEDTPEAGYFAIAVVK_Glycan_3-4-1-0-2
ALPQPQJVTSLLGCTH_Glycan_7-4-3-0-1	GHVJITR_Glycan_5-4-1-0-0	GHVJITR_Glycan_5-4-1-0-0
VVLHPJYSQVDIGLIK_Glycan_7-6-3-0-2	AAYVJMSNHHR_Glycan_5-8-0-0-0	AAYVJMSNHHR_Glycan_5-8-0-0-0
REGDHEFLEVPEAQEDVEATFPVHQPGJYSC_Glycan_6-7-3-0-1	CSDGWSFDATTLDDJGTMLFFK_Glycan_6-5-1-0-2	CSDGWSFDATTLDDJGTMLFFK_Glycan_6-5-1-0-2
YTGJASALFILPDQDKMEEVEAMLLPETLK_Glycan_6-4-1-0-0	SLTFJETYQDISELVYGAK_Glycan_5-4-1-0-0	SLTFJETYQDISELVYGAK_Glycan_5-4-1-0-0
PTLYJVSLVMSDTAGTCY_Glycan_7-4-0-0-3	LCANLVPVPITJATLDQITGK_Glycan_4-4-2-0-1	LCANLVPVPITJATLDQITGK_Glycan_4-4-2-0-1
KYTGJASALFILPDQDK_Glycan_7-5-0-0-2	CSDGWSFDATTLDDJGTMLFFK_Glycan_5-4-1-0-2	CSDGWSFDATTLDDJGTMLFFK_Glycan_5-4-1-0-2
STGKPTLYJVSLVMSDTAGTCY_Glycan_7-2-0-0-1	CSDGWSFDATTLDDJGTMLFFK_Glycan_3-7-0-0-0	CSDGWSFDATTLDDJGTMLFFK_Glycan_3-7-0-0-0
QQQHLFGSJVTDCSGNFCLFR_Glycan_5-3-0-0-1	NLVPVPITJATLDQITGK_Glycan_6-5-0-0-1	NLVPVPITJATLDQITGK_Glycan_6-5-0-0-1
STGKPTLYJVSLVMSDTAGTC_Glycan_4-6-0-0-0	TJATLDQITGK_Glycan_6-7-4-0-0	TJATLDQITGK_Glycan_6-7-4-0-0
LFGSJVTDCSGNFCLFR_Glycan_8-5-0-0-1	MLFVEPILEVSSLPTTJSTTNSATK_Glycan_9-6-1-0-4	MLFVEPILEVSSLPTTJSTTNSATK_Glycan_9-6-1-0-4
ALPQPQJVTSLLGCTH_Glycan_6-5-3-0-0	LVPVPITJATLDQITGK_Glycan_8-8-0-0-1	LVPVPITJATLDQITGK_Glycan_8-8-0-0-1
LFGSJVTDCSGNFCLFR_Glycan_5-6-2-0-0	LLYPPWDKJFTENDLLVR_Glycan_6-5-1-0-1	LLYPPWDKJFTENDLLVR_Glycan_6-5-1-0-1
LVPVPITJATLDQITGK_Glycan_5-4-0-0-0	LLYPPWDKJFTENDLLVR_Glycan_5-5-2-0-0	LLYPPWDKJFTENDLLVR_Glycan_5-5-2-0-0
KGKJLSK_Glycan_7-4-2-0-2	CGLVPVLAENYJKSDNCEDTPEAGYFAIAVVK_Glycan_5-4-1-0-2	CGLVPVLAENYJKSDNCEDTPEAGYFAIAVVK_Glycan_5-4-1-0-2
QQHLFGSJVTDCSGNFCLFR_Glycan_6-4-1-0-0	CSDGWSFDATTLDDJGTMLFFK_Glycan_5-4-0-0-5	CSDGWSFDATTLDDJGTMLFFK_Glycan_5-4-0-0-5
RSVJLSR_Glycan_5-3-1-0-0	CSDGWSFDATTLDDJGTMLFFK_Glycan_6-4-0-0-3	CSDGWSFDATTLDDJGTMLFFK_Glycan_6-4-0-0-3
AALAAFNAQNJGSNFQLEEISR_Glycan_6-5-1-0-3	QIPLCANLVPVPITJATLDQITGK_Glycan_4-6-0-0-2	QIPLCANLVPVPITJATLDQITGK_Glycan_4-6-0-0-2
QQHLFGSJVTDCSGNFCLFR_Glycan_6-4-0-0-2	QIPLCANLVPVPITJATLDQITGK_Glycan_4-6-1-0-0	QIPLCANLVPVPITJATLDQITGK_Glycan_4-6-1-0-0
FEVDSPVYJATWSASLK_Glycan_5-4-1-0-0	CSDGWSFDATTLDDJGTMLFFK_Glycan_4-4-1-0-1	CSDGWSFDATTLDDJGTMLFFK_Glycan_4-4-1-0-1
REGDHEFLEVPEAQEDVEATFPVHQPGJYSCSYR_Glycan_6-5-3-0-1	QIEGEATPVJLTEPAKLEVK_Glycan_10-6-0-0-5	QIEGEATPVJLTEPAKLEVK_Glycan_10-6-0-0-5
LPTQJITFQTESSVAEQEAEFQSPK_Glycan_5-4-1-0-2	CSDGWSFDATTLDDJGTMLFFK_Glycan_4-4-2-0-1	CSDGWSFDATTLDDJGTMLFFK_Glycan_4-4-2-0-1
PTLYJVSLVMSDTAGTCY_Glycan_4-4-1-0-1	CGLVPVLAENYJKSDNCEDTPEAGYFAIAVVK_Glycan_4-4-2-0-1	CGLVPVLAENYJKSDNCEDTPEAGYFAIAVVK_Glycan_4-4-2-0-1
LPTQJITFQTESSVAEQEAEFQSPK_Glycan_6-5-3-0-1	QLAHQSJSTNIFFSPVSI_Glycan_6-4-0-0-3	QLAHQSJSTNIFFSPVSI_Glycan_6-4-0-0-3
LPTQJITFQTESSVAEQEAEFQSPK_Glycan_6-5-2-0-3	CSDGWSFDATTLDDJGTMLFFK_Glycan_4-4-2-0-2	CSDGWSFDATTLDDJGTMLFFK_Glycan_4-4-2-0-2
QQHLFGSJVTDCSGNFCLFR_Glycan_4-3-1-0-1	CGLVPVLAENYJKSDNCEDTPEAGYFAIAVVK_Glycan_5-4-0-0-4	CGLVPVLAENYJKSDNCEDTPEAGYFAIAVVK_Glycan_5-4-0-0-4
ALPQPQJVTSLLGCTH_Glycan_6-5-3-0-1	SLJATELDPCPLSPELLGLTK_Glycan_4-5-0-0-4	SLJATELDPCPLSPELLGLTK_Glycan_4-5-0-0-4
EGDHEFLEVPEAQEDVEATFPVHQPGJYSC_Glycan_6-7-0-0-2	LNLVPGEJITCQDPVIGVGEPGK_Glycan_7-10-0-0-1	LNLVPGEJITCQDPVIGVGEPGK_Glycan_7-10-0-0-1
GSJVTDCSGNFCLFR_Glycan_6-5-1-0-3	LGAWSLJATELDPCPLSPELLGLTK_Glycan_5-3-1-0-1	LGAWSLJATELDPCPLSPELLGLTK_Glycan_5-3-1-0-1
REGDHEFLEVPEAQEDVEATFPVHQPGJYSC_Glycan_6-7-2-0-2	KPPPSQPPGNIIWJSSDSK_Glycan_3-7-0-0-2	KPPPSQPPGNIIWJSSDSK_Glycan_3-7-0-0-2
SPYYJVSDEISFHCYDGYTLR_Glycan_5-4-1-0-0	PALEDLLLGSEAJLTCTLTGLR_Glycan_5-4-2-0-0	PALEDLLLGSEAJLTCTLTGLR_Glycan_5-4-2-0-0
LAGKPTHVJVSVVMAEVDGTCY_Glycan_6-3-1-0-0	CSDGWSFDATTLDDJGTMLFFK_Glycan_5-4-2-0-1	CSDGWSFDATTLDDJGTMLFFK_Glycan_5-4-2-0-1
NEEYJKSVQEIQAT_Glycan_12-2-0-0-0	SLTFJETYQDISELVYGAK_Glycan_5-4-2-0-1	SLTFJETYQDISELVYGAK_Glycan_5-4-2-0-1
LAGKPTHVJVSVVMAEVDGTCY_Glycan_4-3-0-0-1	LISJCSK_Glycan_6-4-1-0-1	LISJCSK_Glycan_6-4-1-0-1
LPTQJITFQTESSVAEQEAEFQSPK_Glycan_6-5-3-0-0	KLGACJDTLQQLMEVFK_Glycan_6-4-0-0-2	KLGACJDTLQQLMEVFK_Glycan_6-4-0-0-2
REGDHEFLEVPEAQEDVEATFPVHQPGJYSC_Glycan_6-7-3-0-0	CLLYPPWDKJFTENDLLVR_Glycan_5-4-0-0-2	CLLYPPWDKJFTENDLLVR_Glycan_5-4-0-0-2
AAFNAQNJGSNFQLEEISR_Glycan_9-6-0-0-4	QIPLCANLVPVPITJATLDR_Glycan_7-5-0-0-3	QIPLCANLVPVPITJATLDR_Glycan_7-5-0-0-3
EGDHEFLEVPEAQEDVEATFPVHQPGJYSCSYR_Glycan_5-4-1-0-0	YTGJASALFILPDQDKMEEVEAMLLPETLK_Glycan_6-5-0-0-7	YTGJASALFILPDQDKMEEVEAMLLPETLK_Glycan_6-5-0-0-7
YTGJASALFILPDQDK_Glycan_7-6-3-0-2	YLGJATAIFFLPDEGK_Glycan_4-5-0-0-4	YLGJATAIFFLPDEGK_Glycan_4-5-0-0-4
EGDHEFLEVPEAQEDVEATFPVHQPGJYSC_Glycan_5-6-1-0-0	CSDGWSFDATTLDDJGTMLFFK_Glycan_4-5-2-0-0	CSDGWSFDATTLDDJGTMLFFK_Glycan_4-5-2-0-0
JMSNQLGLLAVNQR_Glycan_6-4-2-0-0	QIPLCANLVPVPITJATLDR_Glycan_6-4-0-0-3	QIPLCANLVPVPITJATLDR_Glycan_6-4-0-0-3
QGFGNVATNTDGKJYCGLPGEYWLGNDK_Glycan_6-4-1-0-1	IPLCANLVPVPITJATLDR_Glycan_5-4-2-0-1	IPLCANLVPVPITJATLDR_Glycan_5-4-2-0-1
EGDHEFLEVPEAQEDVEATFPVHQPGJY_Glycan_3-3-1-0-1	CJDTLQQLMEVFK_Glycan_6-7-1-0-3	CJDTLQQLMEVFK_Glycan_6-7-1-0-3
EGDHEFLEVPEAQEDVEATFPVHQPGJYSC_Glycan_5-6-1-0-1	LGACJDTLQQLMEVFK_Glycan_4-4-1-0-3	LGACJDTLQQLMEVFK_Glycan_4-4-1-0-3
QQQHLFGSJVTDCSGNFCLFR_Glycan_5-7-2-0-4	ADTHDEILEGLNFJLTEIPEAQIHEGFQELLR_Glycan_6-5-0-0-3	ADTHDEILEGLNFJLTEIPEAQIHEGFQELLR_Glycan_6-5-0-0-3
LFGSJVTDCSGNFCLFR_Glycan_3-6-0-0-5	CSDGWSFDATTLDDJGTMLFFK_Glycan_5-7-0-0-0	CSDGWSFDATTLDDJGTMLFFK_Glycan_5-7-0-0-0
EGDHEFLEVPEAQEDVEATFPVHQPGJYSC_Glycan_5-6-0-0-3	CGLVPVLAENYJKSDNCEDTPEAGYFAIAVVK_Glycan_4-7-0-0-1	CGLVPVLAENYJKSDNCEDTPEAGYFAIAVVK_Glycan_4-7-0-0-1
YTGJASALFILPDQDK_Glycan_7-6-3-0-0	ADTHDEILEGLNFJLTEIPEAQIHEGFQELLR_Glycan_6-5-3-0-0	ADTHDEILEGLNFJLTEIPEAQIHEGFQELLR_Glycan_6-5-3-0-0
QQQHLFGSJVTDCSGNFCLFR_Glycan_4-7-2-0-5	LGJATAIFFLPDEGK_Glycan_4-4-1-0-3	LGJATAIFFLPDEGK_Glycan_4-4-1-0-3
LQAPLJYTEFQKPICLPSK_Glycan_6-5-1-0-3	CSDGWSFDATTLDDJGTMLFFK_Glycan_3-4-2-0-0	CSDGWSFDATTLDDJGTMLFFK_Glycan_3-4-2-0-0
NSVLJSSTAEHSSPYSEDPIEDPLQPDVTGIR_Glycan_5-4-1-0-2	CSDGWSFDATTLDDJGTMLFFK_Glycan_4-5-0-0-4	CSDGWSFDATTLDDJGTMLFFK_Glycan_4-5-0-0-4
AQNJGSNFQLEEISR_Glycan_5-6-1-0-0	TFJETYQDISELVYGAK_Glycan_4-4-2-0-3	TFJETYQDISELVYGAK_Glycan_4-4-2-0-3
STGKPTLYJVSLVMSDTAGTCY_Glycan_6-2-0-0-0	GJATAIFFLPDEGK_Glycan_5-7-0-0-2	GJATAIFFLPDEGK_Glycan_5-7-0-0-2
QVFPGLNYCTSGAYSJASSTDSASYYPLTGDTR_Glycan_5-4-0-0-0	JATAIFFLPDEGK_Glycan_4-6-0-0-5	JATAIFFLPDEGK_Glycan_4-6-0-0-5
ASISCTVEJETIGVWR_Glycan_5-4-2-0-0	WEYCJLTR_Glycan_3-4-0-0-2	WEYCJLTR_Glycan_3-4-0-0-2
[truncated: 20,195 more rows]

## Sheet: N-Glycans
N-Glycans from UGP using 701N	N-Glycans from FGP using 701N	Combined N-Glycans from UGP and FGP using 701N
5-3-0-0-0	4-6-0-0-4	4-6-0-0-4
5-4-1-0-1	6-4-0-0-2	6-4-0-0-2
5-4-2-0-0	5-4-1-0-0	5-4-1-0-0
5-4-0-0-1	5-4-1-0-1	5-4-1-0-1
4-3-0-0-1	7-6-0-0-3	7-6-0-0-3
5-4-1-0-0	6-4-1-0-0	6-4-1-0-0
6-5-3-0-1	3-5-1-0-0	3-5-1-0-0
5-5-0-0-0	5-4-0-0-0	5-4-0-0-0
4-3-1-0-0	4-4-1-0-2	4-4-1-0-2
6-4-0-0-3	6-4-0-0-3	6-4-0-0-3
5-5-0-0-1	3-4-1-0-3	3-4-1-0-3
5-4-2-0-1	5-5-0-0-3	5-5-0-0-3
4-4-0-0-1	5-4-0-0-2	5-4-0-0-2
9-3-0-0-0	6-5-0-0-4	6-5-0-0-4
6-5-3-0-0	6-4-1-0-4	6-4-1-0-4
4-2-0-0-1	5-5-1-0-1	5-5-1-0-1
6-5-2-0-0	7-7-0-0-4	7-7-0-0-4
7-6-0-0-0	4-2-0-0-1	4-2-0-0-1
4-5-0-0-1	4-4-0-0-0	4-4-0-0-0
5-4-1-0-2	4-5-0-0-4	4-5-0-0-4
6-5-2-0-1	5-6-0-0-4	5-6-0-0-4
8-2-0-0-1	5-4-0-0-1	5-4-0-0-1
7-2-0-0-0	5-5-1-0-0	5-5-1-0-0
5-5-1-0-0	4-3-2-0-0	4-3-2-0-0
6-7-0-0-4	7-7-5-0-2	7-7-5-0-2
6-7-0-0-3	11-8-2-0-1	11-8-2-0-1
4-7-0-0-3	8-7-5-0-0	8-7-5-0-0
10-8-2-0-0	4-4-0-0-1	4-4-0-0-1
7-4-1-0-2	6-5-1-0-0	6-5-1-0-0
7-4-1-0-3	4-4-2-0-0	4-4-2-0-0
5-6-0-0-3	8-7-0-0-1	8-7-0-0-1
9-5-0-0-1	5-4-0-0-5	5-4-0-0-5
3-6-0-0-3	5-4-2-0-0	5-4-2-0-0
6-4-1-0-1	4-3-0-0-1	4-3-0-0-1
6-6-0-0-3	4-5-1-0-3	4-5-1-0-3
4-3-0-0-2	5-3-1-0-0	5-3-1-0-0
6-3-1-0-2	3-6-0-0-0	3-6-0-0-0
3-6-0-0-4	5-3-1-0-1	5-3-1-0-1
5-5-1-0-1	8-2-0-0-0	8-2-0-0-0
6-6-1-0-0	3-4-2-0-0	3-4-2-0-0
5-4-0-0-0	7-7-3-0-4	7-7-3-0-4
3-3-0-0-1	7-6-4-0-1	7-6-4-0-1
4-4-1-0-1	3-6-0-0-2	3-6-0-0-2
4-3-1-0-1	3-5-1-0-1	3-5-1-0-1
6-4-1-0-0	5-5-0-0-2	5-5-0-0-2
6-2-0-0-0	6-5-3-0-0	6-5-3-0-0
4-7-1-0-0	6-5-0-0-1	6-5-0-0-1
4-5-1-0-1	4-4-2-0-3	4-4-2-0-3
5-6-0-0-4	5-4-2-0-1	5-4-2-0-1
13-2-0-0-0	4-3-1-0-0	4-3-1-0-0
6-7-1-0-4	7-5-2-0-0	7-5-2-0-0
10-7-1-0-0	6-4-0-0-0	6-4-0-0-0
6-7-1-0-3	5-4-1-0-2	5-4-1-0-2
9-6-1-0-1	5-8-0-0-0	5-8-0-0-0
4-4-0-0-0	4-6-1-0-0	4-6-1-0-0
6-3-0-0-0	5-6-0-0-1	5-6-0-0-1
7-4-2-0-2	6-4-0-0-1	6-4-0-0-1
6-4-0-0-1	7-3-0-0-0	7-3-0-0-0
4-7-1-0-3	9-2-0-0-0	9-2-0-0-0
4-7-2-0-1	7-4-0-0-1	7-4-0-0-1
5-5-0-0-2	4-6-0-0-3	4-6-0-0-3
3-4-1-0-1	3-5-0-0-4	3-5-0-0-4
9-5-1-0-0	4-8-0-0-0	4-8-0-0-0
7-5-3-0-2	6-5-0-0-7	6-5-0-0-7
7-3-0-0-0	9-7-2-0-1	9-7-2-0-1
9-6-1-0-0	3-6-0-0-1	3-6-0-0-1
8-9-0-0-1	3-3-0-0-1	3-3-0-0-1
9-6-0-0-2	3-3-0-0-0	3-3-0-0-0
11-2-0-0-0	4-6-0-0-0	4-6-0-0-0
3-5-0-0-0	4-3-0-0-2	4-3-0-0-2
7-4-2-0-3	9-3-0-0-0	9-3-0-0-0
3-4-0-0-2	9-6-0-0-1	9-6-0-0-1
10-7-0-0-1	6-5-3-0-4	6-5-3-0-4
5-5-2-0-1	7-6-2-0-5	7-6-2-0-5
5-3-0-0-1	3-2-0-0-0	3-2-0-0-0
6-5-0-0-1	5-5-0-0-5	5-5-0-0-5
3-4-2-0-0	5-2-0-0-1	5-2-0-0-1
7-5-0-0-2	5-2-0-0-2	5-2-0-0-2
4-5-2-0-3	4-2-0-0-0	4-2-0-0-0
9-2-0-0-0	3-7-0-0-0	3-7-0-0-0
10-7-2-0-0	6-7-0-0-0	6-7-0-0-0
4-4-1-0-0	3-5-0-0-0	3-5-0-0-0
7-6-1-0-2	4-3-0-0-3	4-3-0-0-3
7-4-2-0-0	3-4-0-0-2	3-4-0-0-2
8-2-0-0-0	6-3-0-0-2	6-3-0-0-2
3-3-1-0-1	7-5-0-0-2	7-5-0-0-2
3-4-1-0-0	7-6-0-0-6	7-6-0-0-6
6-5-1-0-1	5-6-1-0-1	5-6-1-0-1
5-4-0-0-2	3-4-1-0-1	3-4-1-0-1
6-5-1-0-0	4-4-0-0-4	4-4-0-0-4
6-3-1-0-1	6-5-3-0-1	6-5-3-0-1
10-7-2-0-1	3-3-1-0-2	3-3-1-0-2
7-4-2-0-1	6-5-2-0-2	6-5-2-0-2
3-7-0-0-1	10-8-1-0-2	10-8-1-0-2
4-4-2-0-1	5-6-0-0-2	5-6-0-0-2
5-4-0-0-3	9-7-0-0-1	9-7-0-0-1
4-5-0-0-2	8-6-0-0-4	8-6-0-0-4
6-6-0-0-0	6-4-1-0-2	6-4-1-0-2
3-3-1-0-0	6-4-2-0-0	6-4-2-0-0
4-7-0-0-1	5-6-2-0-3	5-6-2-0-3
10-6-1-0-0	9-7-0-0-2	9-7-0-0-2
16-2-0-0-0	6-5-0-0-3	6-5-0-0-3
9-7-1-0-0	6-5-1-0-1	6-5-1-0-1
10-6-0-0-2	5-3-2-0-0	5-3-2-0-0
6-5-1-0-4	4-7-0-0-1	4-7-0-0-1
4-3-0-0-0	3-6-0-0-3	3-6-0-0-3
6-5-4-0-0	3-7-0-0-3	3-7-0-0-3
6-3-1-0-0	4-5-0-0-0	4-5-0-0-0
5-3-1-0-0	8-3-0-0-0	8-3-0-0-0
5-3-1-0-1	5-4-4-0-0	5-4-4-0-0
6-5-1-0-2	6-7-2-0-0	6-7-2-0-0
6-5-0-0-3	5-5-1-0-2	5-5-1-0-2
3-4-0-0-3	4-4-0-0-2	4-4-0-0-2
5-7-1-0-1	4-4-1-0-1	4-4-1-0-1
3-2-0-0-1	7-6-1-0-1	7-6-1-0-1
7-6-0-0-3	6-7-0-0-3	6-7-0-0-3
5-2-0-0-0	6-4-2-0-2	6-4-2-0-2
6-7-2-0-1	5-7-1-0-2	5-7-1-0-2
6-5-2-0-2	7-5-0-0-0	7-5-0-0-0
3-5-1-0-1	5-7-1-0-1	5-7-1-0-1
5-6-1-0-0	4-6-2-0-2	4-6-2-0-2
8-7-0-0-1	4-5-2-0-3	4-5-2-0-3
4-5-2-0-0	8-5-1-0-1	8-5-1-0-1
7-5-0-0-3	3-4-1-0-2	3-4-1-0-2
5-4-2-0-2	4-5-0-0-3	4-5-0-0-3
4-6-0-0-1	6-10-0-0-0	6-10-0-0-0
9-7-0-0-2	3-5-0-0-3	3-5-0-0-3
8-7-1-0-1	7-7-4-0-3	7-7-4-0-3
10-7-0-0-0	3-4-1-0-0	3-4-1-0-0
4-7-2-0-0	4-5-0-0-1	4-5-0-0-1
3-5-1-0-2	8-8-5-0-1	8-8-5-0-1
10-8-0-0-3	5-4-0-0-3	5-4-0-0-3
5-6-0-0-0	4-4-0-0-3	4-4-0-0-3
4-6-2-0-0	8-7-4-0-0	8-7-4-0-0
5-5-1-0-4	3-4-0-0-0	3-4-0-0-0
6-5-3-0-2	3-7-0-0-1	3-7-0-0-1
7-5-2-0-2	5-7-0-0-3	5-7-0-0-3
7-6-1-0-1	6-7-1-0-0	6-7-1-0-0
5-4-3-0-3	9-4-0-0-0	9-4-0-0-0
6-4-0-0-0	5-3-1-0-2	5-3-1-0-2
7-6-3-0-1	5-3-0-0-0	5-3-0-0-0
6-5-3-0-3	4-4-2-0-1	4-4-2-0-1
5-5-1-0-3	8-7-2-0-1	8-7-2-0-1
9-8-2-0-5	5-5-2-0-1	5-5-2-0-1
4-4-2-0-3	5-5-2-0-0	5-5-2-0-0
5-5-2-0-0	4-7-1-0-3	4-7-1-0-3
5-6-2-0-0	7-5-2-0-1	7-5-2-0-1
10-8-1-0-2	5-6-1-0-2	5-6-1-0-2
8-4-1-0-1	5-6-2-0-0	5-6-2-0-0
8-6-0-0-1	6-5-2-0-1	6-5-2-0-1
9-7-2-0-3	6-5-1-0-2	6-5-1-0-2
8-8-0-0-4	6-4-1-0-1	6-4-1-0-1
7-6-0-0-6	5-6-1-0-0	5-6-1-0-0
3-7-0-0-2	3-2-0-0-1	3-2-0-0-1
7-6-2-0-3	4-6-1-0-2	4-6-1-0-2
6-4-0-0-2	5-6-0-0-0	5-6-0-0-0
4-4-0-0-2	4-6-0-0-1	4-6-0-0-1
4-6-1-0-1	6-11-0-0-0	6-11-0-0-0
4-6-0-0-3	8-6-0-0-3	8-6-0-0-3
3-4-1-0-3	7-5-1-0-1	7-5-1-0-1
6-5-1-0-3	7-6-2-0-1	7-6-2-0-1
3-5-1-0-3	4-5-1-0-0	4-5-1-0-0
4-3-2-0-0	6-4-1-0-3	6-4-1-0-3
5-4-3-0-0	6-5-0-0-2	6-5-0-0-2
7-6-2-0-1	7-5-1-0-2	7-5-1-0-2
7-7-0-0-4	9-4-0-0-1	9-4-0-0-1
7-4-0-0-0	6-5-2-0-0	6-5-2-0-0
5-5-2-0-3	3-3-0-0-2	3-3-0-0-2
8-7-1-0-6	7-4-0-0-3	7-4-0-0-3
6-3-2-0-1	6-5-2-0-3	6-5-2-0-3
3-5-0-0-3	9-7-0-0-0	9-7-0-0-0
4-6-2-0-5	8-4-1-0-0	8-4-1-0-0
4-7-1-0-1	6-5-2-0-4	6-5-2-0-4
4-4-2-0-2	4-5-1-0-2	4-5-1-0-2
6-2-0-0-1	6-7-3-0-4	6-7-3-0-4
9-8-1-0-1	3-5-1-0-3	3-5-1-0-3
9-6-2-0-0	3-6-0-0-5	3-6-0-0-5
4-6-2-0-4	5-3-2-0-1	5-3-2-0-1
3-7-0-0-3	7-5-1-0-3	7-5-1-0-3
4-6-1-0-4	8-2-0-0-1	8-2-0-0-1
4-4-2-0-0	5-7-0-0-0	5-7-0-0-0
6-6-1-0-5	7-5-0-0-1	7-5-0-0-1
7-5-1-0-1	8-5-0-0-0	8-5-0-0-0
5-6-1-0-1	6-3-1-0-2	6-3-1-0-2
4-6-2-0-1	4-7-0-0-2	4-7-0-0-2
8-7-1-0-0	4-7-0-0-0	4-7-0-0-0
6-5-2-0-3	5-7-0-0-1	5-7-0-0-1
4-6-0-0-2	4-5-0-0-2	4-5-0-0-2
5-3-1-0-2	4-4-2-0-2	4-4-2-0-2
9-5-1-0-1	7-4-0-0-0	7-4-0-0-0
7-6-0-0-1	5-4-1-0-3	5-4-1-0-3
6-4-1-0-2	6-7-0-0-4	6-7-0-0-4
6-4-2-0-1	5-7-0-0-5	5-7-0-0-5
6-6-1-0-4	6-6-0-0-1	6-6-0-0-1
5-4-2-0-4	7-3-0-0-1	7-3-0-0-1
3-4-1-0-2	4-6-2-0-4	4-6-2-0-4
4-5-2-0-2	7-4-0-0-2	7-4-0-0-2
4-5-1-0-2	4-7-0-0-3	4-7-0-0-3
4-5-2-0-1	6-3-0-0-1	6-3-0-0-1
12-2-0-0-0	3-7-0-0-2	3-7-0-0-2
5-4-0-0-4	3-6-0-0-4	3-6-0-0-4
5-7-1-0-5	5-4-1-0-4	5-4-1-0-4
4-4-0-0-3	6-2-0-0-0	6-2-0-0-0
4-7-0-0-0	7-5-0-0-3	7-5-0-0-3
6-4-2-0-0	4-3-2-0-2	4-3-2-0-2
4-6-2-0-2	6-9-0-0-0	6-9-0-0-0
10-2-0-0-0	6-6-0-0-4	6-6-0-0-4
5-4-1-0-3	6-7-0-0-2	6-7-0-0-2
8-7-2-0-4	6-7-2-0-1	6-7-2-0-1
6-3-0-0-3	6-6-0-0-2	6-6-0-0-2
5-5-3-0-2	6-5-3-0-2	6-5-3-0-2
6-4-1-0-3	4-7-1-0-4	4-7-1-0-4
5-5-3-0-1	6-6-1-0-0	6-6-1-0-0
3-3-0-0-0	3-3-1-0-1	3-3-1-0-1
6-6-1-0-2	5-3-0-0-2	5-3-0-0-2
5-2-0-0-1	5-7-2-0-4	5-7-2-0-4
8-8-2-0-6	4-6-0-0-2	4-6-0-0-2
4-6-0-0-0	6-3-0-0-0	6-3-0-0-0
6-5-0-0-7	4-7-2-0-3	4-7-2-0-3
6-6-2-0-1	4-3-2-0-1	4-3-2-0-1
4-7-2-0-2	8-6-1-0-0	8-6-1-0-0
6-5-0-0-0	6-6-1-0-1	6-6-1-0-1
5-7-0-0-2	6-5-1-0-3	6-5-1-0-3
5-7-0-0-0	4-7-2-0-4	4-7-2-0-4
3-6-0-0-1	8-7-0-0-3	8-7-0-0-3
9-4-0-0-0	4-6-0-0-5	4-6-0-0-5
6-6-2-0-5	8-7-1-0-2	8-7-1-0-2
4-7-1-0-5	8-5-1-0-0	8-5-1-0-0
8-7-3-0-3	8-5-1-0-2	8-5-1-0-2
5-2-0-0-2	8-6-2-0-2	8-6-2-0-2
9-7-3-0-3	7-6-3-0-1	7-6-3-0-1
5-7-2-0-3	6-3-2-0-1	6-3-2-0-1
7-7-1-0-1	5-5-3-0-0	5-5-3-0-0
7-10-0-0-1	8-6-0-0-0	8-6-0-0-0
4-3-2-0-1	9-5-1-0-1	9-5-1-0-1
11-7-0-0-0	6-9-0-0-1	6-9-0-0-1
4-7-0-0-4	8-4-1-0-1	8-4-1-0-1
6-6-1-0-3	5-4-3-0-2	5-4-3-0-2
8-8-1-0-0	7-4-2-0-0	7-4-2-0-0
7-5-1-0-2	7-7-2-0-1	7-7-2-0-1
9-6-1-0-3	9-6-0-0-5	9-6-0-0-5
9-7-1-0-1	5-5-3-0-3	5-5-3-0-3
8-6-3-0-1	5-5-3-0-2	5-5-3-0-2
5-6-1-0-5	10-7-1-0-4	10-7-1-0-4
5-7-0-0-1	7-7-0-0-5	7-7-0-0-5
5-6-0-0-2	6-7-1-0-3	6-7-1-0-3
4-5-0-0-4	6-7-1-0-4	6-7-1-0-4
7-14-0-0-0	5-7-1-0-0	5-7-1-0-0
8-3-0-0-0	4-6-1-0-5	4-6-1-0-5
3-7-0-0-0	5-6-2-0-4	5-6-2-0-4
4-7-2-0-4	10-7-0-0-5	10-7-0-0-5
5-3-2-0-0	6-6-1-0-5	6-6-1-0-5
3-4-0-0-0	6-6-4-0-0	6-6-4-0-0
8-8-0-0-1	10-6-0-0-1	10-6-0-0-1
7-6-2-0-4	6-6-0-0-5	6-6-0-0-5
3-3-1-0-2	11-8-0-0-2	11-8-0-0-2
6-6-0-0-2	7-8-0-0-1	7-8-0-0-1
7-7-2-0-0	8-6-1-0-2	8-6-1-0-2
8-7-1-0-4	5-7-2-0-0	5-7-2-0-0
9-8-1-0-5	10-6-0-0-5	10-6-0-0-5
7-6-2-0-5	7-6-2-0-0	7-6-2-0-0
5-3-0-0-3	7-7-1-0-5	7-7-1-0-5
6-5-0-0-2	11-8-0-0-1	11-8-0-0-1
9-5-2-0-0	5-5-2-0-4	5-5-2-0-4
10-6-0-0-3	7-4-2-0-3	7-4-2-0-3
5-5-0-0-3	8-7-1-0-0	8-7-1-0-0
10-9-0-0-1	5-2-0-0-0	5-2-0-0-0
7-7-2-0-1	5-3-2-0-2	5-3-2-0-2
11-8-1-0-1	10-6-0-0-3	10-6-0-0-3
4-4-1-0-2	7-7-2-0-5	7-7-2-0-5
6-6-3-0-2	5-5-1-0-3	5-5-1-0-3
7-5-1-0-3	5-5-2-0-3	5-5-2-0-3
7-4-1-0-1	4-6-2-0-1	4-6-2-0-1
9-6-2-0-2	6-6-2-0-5	6-6-2-0-5
8-5-1-0-1	5-5-0-0-1	5-5-0-0-1
6-6-2-0-3	8-6-2-0-4	8-6-2-0-4
5-7-1-0-4	8-6-2-0-3	8-6-2-0-3
7-4-3-0-1	10-7-0-0-0	10-7-0-0-0
4-5-1-0-0	9-6-1-0-4	9-6-1-0-4
7-6-1-0-3	6-6-0-0-0	6-6-0-0-0
10-7-0-0-5	9-6-0-0-3	9-6-0-0-3
8-6-0-0-2	9-6-0-0-2	9-6-0-0-2
10-8-0-0-2	7-7-0-0-6	7-7-0-0-6
11-7-0-0-2	8-5-0-0-4	8-5-0-0-4
11-7-0-0-1	9-5-0-0-1	9-5-0-0-1
10-8-0-0-1	5-7-0-0-4	5-7-0-0-4
5-7-1-0-0	7-14-0-0-0	7-14-0-0-0
9-8-1-0-0	6-7-2-0-5	6-7-2-0-5
11-6-0-0-1	7-5-2-0-3	7-5-2-0-3
8-6-1-0-4	10-8-2-0-1	10-8-2-0-1
5-5-2-0-2	11-8-1-0-2	11-8-1-0-2
10-6-0-0-1	5-5-1-0-4	5-5-1-0-4
11-8-2-0-1	7-4-1-0-2	7-4-1-0-2
9-7-0-0-1	6-7-2-0-2	6-7-2-0-2
7-6-1-0-4	7-6-3-0-0	7-6-3-0-0
7-5-0-0-1	11-7-1-0-3	11-7-1-0-3
10-6-0-0-4	8-8-0-0-4	8-8-0-0-4
6-6-3-0-1	7-5-2-0-2	7-5-2-0-2
8-7-3-0-0	3-7-0-0-4	3-7-0-0-4
6-4-3-0-3	8-7-1-0-3	8-7-1-0-3
5-6-1-0-2	7-6-4-0-5	7-6-4-0-5
5-7-0-0-3	11-11-1-0-0	11-11-1-0-0
10-6-1-0-3	10-8-0-0-4	10-8-0-0-4
9-6-2-0-1	8-8-0-0-5	8-8-0-0-5
8-6-1-0-1	5-4-3-0-3	5-4-3-0-3
8-4-1-0-2	5-6-2-0-1	5-6-2-0-1
8-8-4-0-0	6-7-2-0-3	6-7-2-0-3
10-6-1-0-2	6-7-4-0-1	6-7-4-0-1
9-6-3-0-3	6-7-3-0-0	6-7-3-0-0
10-7-1-0-2	11-6-0-0-1	11-6-0-0-1
8-6-2-0-1	5-4-2-0-2	5-4-2-0-2
7-5-2-0-1	6-3-1-0-0	6-3-1-0-0
7-6-2-0-2	8-8-0-0-1	8-8-0-0-1
8-6-3-0-2	5-4-0-0-4	5-4-0-0-4
10-7-0-0-2	8-6-2-0-0	8-6-2-0-0
7-6-3-0-3	5-4-2-0-3	5-4-2-0-3
8-6-2-0-4	4-5-2-0-0	4-5-2-0-0
7-6-2-0-0	6-4-2-0-3	6-4-2-0-3
11-7-1-0-1	7-6-0-0-1	7-6-0-0-1
10-7-1-0-1	4-5-2-0-1	4-5-2-0-1
7-6-3-0-0	7-2-0-0-0	7-2-0-0-0
7-2-0-0-1	7-5-3-0-2	7-5-3-0-2
8-6-1-0-2	4-6-1-0-1	4-6-1-0-1
8-6-2-0-0	6-4-2-0-1	6-4-2-0-1
10-6-1-0-1	6-7-0-0-1	6-7-0-0-1
8-6-4-0-4	5-4-2-0-4	5-4-2-0-4
5-7-1-0-2	7-8-0-0-0	7-8-0-0-0
6-4-2-0-4	4-6-1-0-4	4-6-1-0-4
8-6-1-0-3	7-6-1-0-2	7-6-1-0-2
6-6-3-0-3	6-7-1-0-1	6-7-1-0-1
7-6-4-0-1	7-2-0-0-1	7-2-0-0-1
10-7-1-0-4	5-7-0-0-2	5-7-0-0-2
8-9-0-0-0	3-7-0-0-5	3-7-0-0-5
9-7-1-0-5	5-3-0-0-3	5-3-0-0-3
6-5-4-0-1	7-5-1-0-0	7-5-1-0-0
7-5-0-0-0	7-6-3-0-6	7-6-3-0-6
9-7-2-0-2	5-8-0-0-1	5-8-0-0-1
8-8-1-0-4	4-4-1-0-0	4-4-1-0-0
7-6-3-0-2	4-6-2-0-5	4-6-2-0-5
8-6-0-0-5	6-6-2-0-2	6-6-2-0-2
9-7-2-0-1	4-3-0-0-0	4-3-0-0-0
9-4-0-0-1	3-4-0-0-3	3-4-0-0-3
6-8-0-0-0	4-7-0-0-5	4-7-0-0-5
7-7-1-0-5	6-6-1-0-4	6-6-1-0-4
6-6-2-0-0	10-8-0-0-2	10-8-0-0-2
6-7-0-0-0	7-6-0-0-4	7-6-0-0-4
8-7-2-0-2	6-2-0-0-1	6-2-0-0-1
3-4-0-0-1	4-7-1-0-5	4-7-1-0-5
12-7-0-0-0	9-6-1-0-2	9-6-1-0-2
7-8-0-0-0	3-5-1-0-2	3-5-1-0-2
7-5-2-0-0	4-7-0-0-4	4-7-0-0-4
11-7-1-0-0	8-6-0-0-2	8-6-0-0-2
7-6-0-0-4	6-6-2-0-1	6-6-2-0-1
4-3-2-0-2	5-3-0-0-1	5-3-0-0-1
5-6-0-0-5	7-7-0-0-3	7-7-0-0-3
4-7-1-0-2	7-6-2-0-4	7-6-2-0-4
5-4-4-0-0	9-2-0-0-1	9-2-0-0-1
5-6-2-0-2	10-10-0-0-1	10-10-0-0-1
6-7-2-0-4	4-5-1-0-4	4-5-1-0-4
8-6-2-0-3	5-4-3-0-0	5-4-3-0-0
9-8-0-0-3	4-5-1-0-1	4-5-1-0-1
11-7-2-0-1	8-6-1-0-1	8-6-1-0-1
8-6-2-0-2	9-7-2-0-3	9-7-2-0-3
7-6-4-0-0	3-3-1-0-0	3-3-1-0-0
11-8-0-0-0	5-6-0-0-5	5-6-0-0-5
9-8-0-0-2	6-6-3-0-2	6-6-3-0-2
5-3-2-0-1	6-3-2-0-2	6-3-2-0-2
6-7-3-0-2	8-8-1-0-1	8-8-1-0-1
9-6-1-0-2	4-7-1-0-0	4-7-1-0-0
8-5-0-0-4	12-2-0-0-0	12-2-0-0-0
9-6-2-0-5	4-7-1-0-2	4-7-1-0-2
7-5-1-0-0	5-7-1-0-4	5-7-1-0-4
7-7-0-0-5	7-6-4-0-0	7-6-4-0-0
4-6-2-0-3	9-7-1-0-1	9-7-1-0-1
7-7-2-0-5	6-8-0-0-1	6-8-0-0-1
9-6-3-0-1	7-4-1-0-1	7-4-1-0-1
5-5-0-0-4	6-5-1-0-4	6-5-1-0-4
4-7-0-0-5	7-4-1-0-0	7-4-1-0-0
3-5-1-0-0	5-7-2-0-1	5-7-2-0-1
6-6-1-0-1	4-3-1-0-1	4-3-1-0-1
9-6-0-0-4	7-6-0-0-0	7-6-0-0-0
7-7-1-0-2	5-7-2-0-2	5-7-2-0-2
4-5-0-0-3	9-6-3-0-3	9-6-3-0-3
6-7-1-0-1	7-6-4-0-4	7-6-4-0-4
4-3-0-0-3	11-6-0-0-0	11-6-0-0-0
3-6-0-0-0	9-6-2-0-5	9-6-2-0-5
12-11-0-0-1	11-7-1-0-0	11-7-1-0-0
6-5-2-0-4	7-7-1-0-6	7-7-1-0-6
8-8-0-0-2	11-7-1-0-1	11-7-1-0-1
5-5-1-0-2	5-5-2-0-2	5-5-2-0-2
7-6-1-0-0	8-8-2-0-6	8-8-2-0-6
5-4-0-0-5	5-6-1-0-5	5-6-1-0-5
5-8-0-0-0	7-6-1-0-3	7-6-1-0-3
6-7-2-0-0	6-4-2-0-4	6-4-2-0-4
4-8-0-0-0	9-8-1-0-0	9-8-1-0-0
6-7-3-0-1	10-7-1-0-3	10-7-1-0-3
9-6-0-0-3	6-4-3-0-2	6-4-3-0-2
6-7-0-0-2	4-6-2-0-0	4-6-2-0-0
8-7-0-0-0	7-6-1-0-0	7-6-1-0-0
5-7-2-0-2	3-4-0-0-1	3-4-0-0-1
5-8-0-0-1	8-7-2-0-2	8-7-2-0-2
8-8-2-0-1	7-7-0-0-0	7-7-0-0-0
9-7-1-0-4	6-3-2-0-0	6-3-2-0-0
6-7-0-0-1	4-7-2-0-5	4-7-2-0-5
4-5-1-0-3	16-2-0-0-0	16-2-0-0-0
7-7-0-0-0	8-6-1-0-4	8-6-1-0-4
9-2-0-0-1	5-6-2-0-5	5-6-2-0-5
4-6-1-0-3	8-6-4-0-4	8-6-4-0-4
5-3-2-0-2	12-7-0-0-0	12-7-0-0-0
8-5-0-0-1	9-7-1-0-2	9-7-1-0-2
6-3-2-0-2	8-8-4-0-0	8-8-4-0-0
5-6-0-0-1	4-4-1-0-3	4-4-1-0-3
5-6-2-0-1	5-6-0-0-3	5-6-0-0-3
4-7-2-0-5	3-5-0-0-1	3-5-0-0-1
11-9-0-0-0	4-3-1-0-2	4-3-1-0-2
6-10-0-0-0	5-6-1-0-3	5-6-1-0-3
6-8-0-0-1	8-7-0-0-0	8-7-0-0-0
9-7-3-0-1	6-3-0-0-3	6-3-0-0-3
6-9-0-0-0	6-3-1-0-1	6-3-1-0-1
5-6-2-0-4	6-6-2-0-3	6-6-2-0-3
5-7-1-0-3	4-7-1-0-1	4-7-1-0-1
6-7-0-0-6	5-5-0-0-4	5-5-0-0-4
6-6-4-0-0	4-6-2-0-3	4-6-2-0-3
8-8-1-0-3	7-7-3-0-5	7-7-3-0-5
3-8-0-0-0	7-6-0-0-5	7-6-0-0-5
8-6-0-0-3	8-8-1-0-0	8-8-1-0-0
6-7-1-0-0	10-8-0-0-1	10-8-0-0-1
9-7-0-0-3	6-7-0-0-5	6-7-0-0-5
4-5-1-0-4	8-8-4-0-4	8-8-4-0-4
6-7-1-0-5	10-7-1-0-1	10-7-1-0-1
6-6-0-0-5	7-7-1-0-3	7-7-1-0-3
9-6-0-0-0	9-5-1-0-0	9-5-1-0-0
8-8-1-0-1	9-8-1-0-2	9-8-1-0-2
10-6-0-0-5	8-5-0-0-1	8-5-0-0-1
6-5-5-0-0	10-7-0-0-4	10-7-0-0-4
8-7-1-0-3	10-6-0-0-4	10-6-0-0-4
3-5-0-0-1	5-5-3-0-1	5-5-3-0-1
4-5-0-0-0	7-7-0-0-2	7-7-0-0-2
11-7-0-0-3	9-8-1-0-3	9-8-1-0-3
7-6-0-0-2	8-8-2-0-2	8-8-2-0-2
6-3-0-0-1	9-7-1-0-3	9-7-1-0-3
7-7-1-0-6	9-8-2-0-0	9-8-2-0-0
5-4-4-0-1	7-7-0-0-1	7-7-0-0-1
9-7-4-0-0	6-7-0-0-6	6-7-0-0-6
7-7-4-0-0	9-6-3-0-4	9-6-3-0-4
6-9-0-0-1	5-4-3-0-1	5-4-3-0-1
9-7-0-0-4	9-8-0-0-1	9-8-0-0-1
7-7-3-0-0	8-6-3-0-0	8-6-3-0-0
9-6-0-0-1	9-7-1-0-0	9-7-1-0-0
9-8-4-0-1	7-6-1-0-4	7-6-1-0-4
5-7-2-0-1	9-6-0-0-4	9-6-0-0-4
9-11-0-0-1	9-6-2-0-0	9-6-2-0-0
4-7-2-0-3	8-7-1-0-4	8-7-1-0-4
5-4-3-0-2	5-7-2-0-5	5-7-2-0-5
6-6-0-0-1	3-5-0-0-2	3-5-0-0-2
8-6-0-0-4	7-7-4-0-0	7-7-4-0-0
3-6-0-0-5	7-6-5-0-0	7-6-5-0-0
5-4-1-0-4	6-6-0-0-3	6-6-0-0-3
6-6-3-0-0	7-7-5-0-0	7-7-5-0-0
6-6-2-0-2	7-4-1-0-3	7-4-1-0-3
7-4-1-0-0	7-10-0-0-0	7-10-0-0-0
8-7-2-0-3	8-4-1-0-2	8-4-1-0-2
6-3-2-0-0	9-6-2-0-1	9-6-2-0-1
4-6-0-0-4	7-4-3-0-2	7-4-3-0-2
12-7-1-0-0	7-6-2-0-3	7-6-2-0-3
6-4-2-0-3	7-6-3-0-2	7-6-3-0-2
7-10-0-0-0	7-6-3-0-3	7-6-3-0-3
7-7-1-0-4	8-6-3-0-2	8-6-3-0-2
4-4-0-0-4	7-6-3-0-4	7-6-3-0-4
5-3-0-0-2	7-6-4-0-3	7-6-4-0-3
4-4-1-0-3	9-6-3-0-0	9-6-3-0-0
10-7-0-0-3	11-7-0-0-1	11-7-0-0-1
6-3-0-0-2	7-6-0-0-2	7-6-0-0-2
5-6-2-0-3	8-7-0-0-4	8-7-0-0-4
8-7-2-0-0	11-2-0-0-0	11-2-0-0-0
7-6-1-0-6	8-6-2-0-1	8-6-2-0-1
6-7-2-0-5	8-6-1-0-3	8-6-1-0-3
3-2-0-0-0	8-8-1-0-3	8-8-1-0-3
7-6-4-0-3	4-7-2-0-0	4-7-2-0-0
8-8-5-0-4	8-7-2-0-3	8-7-2-0-3
7-6-5-0-1	8-7-3-0-1	8-7-3-0-1
11-7-1-0-2	8-8-2-0-1	8-8-2-0-1
7-3-0-0-1	4-5-2-0-2	4-5-2-0-2
8-7-0-0-2	10-7-0-0-1	10-7-0-0-1
3-5-0-0-2	10-7-2-0-0	10-7-2-0-0
6-6-0-0-4	4-7-2-0-1	4-7-2-0-1
7-4-0-0-3	8-7-3-0-2	8-7-3-0-2
6-7-2-0-2	9-6-1-0-1	9-6-1-0-1
6-7-3-0-0	8-6-3-0-3	8-6-3-0-3
5-7-2-0-4	10-7-1-0-2	10-7-1-0-2
6-7-1-0-2	9-6-2-0-3	9-6-2-0-3
9-7-0-0-0	5-7-1-0-5	5-7-1-0-5
7-5-2-0-3	6-7-4-0-0	6-7-4-0-0
9-8-0-0-0	7-10-0-0-1	7-10-0-0-1
7-7-0-0-2	4-7-2-0-2	4-7-2-0-2
6-4-1-0-4	5-5-0-0-0	5-5-0-0-0
6-7-4-0-1	7-4-2-0-1	7-4-2-0-1
9-8-2-0-1	6-5-0-0-0	6-5-0-0-0
6-5-0-0-4	6-8-0-0-0	6-8-0-0-0
7-7-1-0-0	8-9-0-0-1	8-9-0-0-1
8-7-0-0-3	11-8-0-0-3	11-8-0-0-3
7-7-2-0-4	6-5-3-0-3	6-5-3-0-3
9-5-0-0-0	7-7-1-0-0	7-7-1-0-0
7-6-4-0-2	7-7-1-0-1	7-7-1-0-1
7-4-0-0-2	8-6-5-0-2	8-6-5-0-2
6-7-2-0-3	7-7-1-0-2	7-7-1-0-2
11-7-2-0-0	7-6-2-0-2	7-6-2-0-2
8-8-1-0-2	11-8-1-0-3	11-8-1-0-3
8-4-1-0-0	9-8-0-0-3	9-8-0-0-3
8-5-1-0-0	3-8-0-0-0	3-8-0-0-0
5-6-2-0-5	10-7-0-0-3	10-7-0-0-3
9-6-0-0-5	10-6-0-0-2	10-6-0-0-2
15-2-0-0-0	10-6-1-0-0	10-6-1-0-0
8-7-2-0-5	9-8-2-0-5	9-8-2-0-5
10-8-0-0-5	8-8-3-0-3	8-8-3-0-3
10-8-0-0-4	8-8-4-0-1	8-8-4-0-1
11-8-0-0-1	8-6-1-0-5	8-6-1-0-5
9-6-3-0-0	7-5-3-0-1	7-5-3-0-1
5-4-3-0-1	9-8-1-0-5	9-8-1-0-5
5-7-2-0-5	5-7-1-0-3	5-7-1-0-3
9-7-3-0-4	11-10-0-0-1	11-10-0-0-1
5-7-2-0-0	7-7-3-0-0	7-7-3-0-0
5-5-3-0-3	8-6-0-0-5	8-6-0-0-5
10-6-0-0-0	6-6-1-0-3	6-6-1-0-3
9-8-0-0-1	5-4-4-0-1	5-4-4-0-1
8-6-2-0-5	7-4-2-0-2	7-4-2-0-2
10-8-1-0-4	8-7-1-0-5	8-7-1-0-5
8-6-4-0-3	7-4-3-0-1	7-4-3-0-1
11-8-1-0-3	7-7-2-0-4	7-7-2-0-4
3-5-0-0-4	5-7-2-0-3	5-7-2-0-3
8-6-3-0-3	6-6-3-0-0	6-6-3-0-0
5-7-0-0-4	9-7-3-0-1	9-7-3-0-1
8-7-1-0-2	12-7-1-0-0	12-7-1-0-0
8-7-2-0-1	8-8-0-0-3	8-8-0-0-3
8-8-2-0-2	10-6-1-0-1	10-6-1-0-1
3-3-0-0-2	6-7-3-0-1	6-7-3-0-1
7-4-3-0-2	9-6-1-0-0	9-6-1-0-0
4-3-1-0-2	8-7-5-0-5	8-7-5-0-5
8-8-5-0-1	10-8-0-0-5	10-8-0-0-5
3-7-0-0-5	8-7-0-0-5	8-7-0-0-5
4-6-0-0-5	8-6-0-0-1	8-6-0-0-1
8-7-5-0-4	11-8-2-0-0	11-8-2-0-0
6-6-2-0-4	6-6-2-0-4	6-6-2-0-4
7-7-5-0-2	8-8-3-0-0	8-8-3-0-0
7-7-4-0-1	9-7-2-0-5	9-7-2-0-5
8-8-5-0-0	9-6-1-0-3	9-6-1-0-3
7-7-5-0-1	9-8-3-0-1	9-8-3-0-1
4-7-0-0-2	9-7-0-0-4	9-7-0-0-4
4-2-0-0-0	8-7-2-0-0	8-7-2-0-0
6-4-2-0-2	9-8-1-0-1	9-8-1-0-1
7-4-0-0-1	9-5-0-0-0	9-5-0-0-0
5-6-1-0-3	8-8-5-0-0	8-8-5-0-0
9-7-4-0-1	8-7-2-0-5	8-7-2-0-5
5-4-2-0-3	7-7-4-0-1	7-7-4-0-1
6-7-3-0-3	11-8-0-0-0	11-8-0-0-0
10-8-1-0-1	6-7-3-0-3	6-7-3-0-3
11-6-0-0-0	9-8-3-0-0	9-8-3-0-0
9-7-2-0-0	11-7-0-0-2	11-7-0-0-2
11-14-0-0-1	8-8-2-0-3	8-8-2-0-3
4-6-1-0-0	6-6-2-0-0	6-6-2-0-0
9-8-1-0-4	8-8-1-0-4	8-8-1-0-4
9-7-3-0-2	6-7-3-0-5	6-7-3-0-5
7-7-0-0-3	9-6-0-0-0	9-6-0-0-0
8-8-3-0-4	6-6-1-0-2	6-6-1-0-2
8-8-1-0-5	7-7-2-0-0	7-7-2-0-0
8-8-3-0-2	7-7-2-0-3	7-7-2-0-3
6-7-0-0-5	10-7-1-0-0	10-7-1-0-0
4-7-1-0-4	8-6-4-0-2	8-6-4-0-2
7-7-2-0-2	10-6-0-0-0	10-6-0-0-0
7-7-1-0-3	8-6-3-0-1	8-6-3-0-1
7-6-0-0-5	10-2-0-0-0	10-2-0-0-0
9-8-2-0-0	8-9-0-0-0	8-9-0-0-0
6-6-4-0-1	9-7-4-0-0	9-7-4-0-0
8-8-0-0-0	8-7-1-0-1	8-7-1-0-1
6-4-3-0-2	11-9-0-0-0	11-9-0-0-0
9-8-1-0-3	6-5-5-0-0	6-5-5-0-0
7-7-0-0-1	5-6-2-0-2	5-6-2-0-2
6-11-0-0-0	8-7-3-0-0	8-7-3-0-0
5-5-3-0-0	6-7-1-0-2	6-7-1-0-2
9-6-3-0-2	10-8-0-0-3	10-8-0-0-3
5-5-0-0-5	9-6-2-0-4	9-6-2-0-4
4-6-1-0-2	11-8-1-0-1	11-8-1-0-1
9-6-2-0-4	8-8-2-0-0	8-8-2-0-0
9-7-4-0-2	6-6-3-0-1	6-6-3-0-1
11-8-0-0-2	6-6-3-0-5	6-6-3-0-5
8-7-4-0-0	14-2-0-0-0	14-2-0-0-0
9-7-1-0-2	9-8-4-0-3	9-8-4-0-3
8-7-3-0-1	7-6-1-0-6	7-6-1-0-6
8-8-2-0-5	6-6-3-0-3	6-6-3-0-3
7-6-3-0-4	8-8-1-0-2	8-8-1-0-2
8-8-5-0-5	9-8-0-0-2	9-8-0-0-2
8-8-0-0-5	9-6-1-0-5	9-6-1-0-5
11-8-0-0-3	10-6-1-0-3	10-6-1-0-3
8-7-1-0-5	9-6-3-0-2	9-6-3-0-2
8-5-0-0-0	9-6-2-0-2	9-6-2-0-2
8-7-0-0-4	7-6-4-0-2	7-6-4-0-2
7-6-1-0-5	8-6-2-0-5	8-6-2-0-5
9-8-4-0-0	7-7-3-0-6	7-7-3-0-6
8-7-2-0-6	9-7-2-0-0	9-7-2-0-0
7-8-0-0-1	9-11-0-0-1	9-11-0-0-1
8-8-4-0-2	7-7-2-0-2	7-7-2-0-2
9-6-2-0-3	11-7-1-0-2	11-7-1-0-2
8-6-4-0-2	4-6-1-0-3	4-6-1-0-3
6-5-3-0-4	6-5-4-0-1	6-5-4-0-1
5-7-0-0-5	9-7-2-0-2	9-7-2-0-2
8-5-1-0-2	5-6-1-0-4	5-6-1-0-4
8-6-0-0-0	8-8-1-0-6	8-8-1-0-6
8-8-2-0-3	8-8-5-0-4	8-8-5-0-4
8-8-2-0-0	8-7-5-0-1	8-7-5-0-1
8-8-0-0-3	9-7-4-0-2	9-7-4-0-2
3-7-0-0-4	9-7-3-0-4	9-7-3-0-4
10-8-2-0-1	7-7-1-0-4	7-7-1-0-4
8-7-4-0-4	11-8-1-0-0	11-8-1-0-0
8-8-3-0-0	11-7-0-0-3	11-7-0-0-3
6-6-3-0-4	9-6-3-0-1	9-6-3-0-1
7-7-5-0-3	8-7-0-0-2	8-7-0-0-2
7-7-5-0-0	10-7-0-0-2	10-7-0-0-2
6-7-3-0-5	6-4-3-0-3	6-4-3-0-3
10-7-0-0-4	9-5-2-0-0	9-5-2-0-0
10-8-1-0-3	7-6-5-0-2	7-6-5-0-2
9-6-1-0-4	7-7-4-0-2	7-7-4-0-2
8-8-3-0-1	10-8-1-0-0	10-8-1-0-0
9-8-2-0-4	8-7-2-0-4	8-7-2-0-4
6-7-4-0-0	6-5-4-0-0	6-5-4-0-0
7-7-4-0-2	9-8-0-0-0	9-8-0-0-0
10-9-0-0-0	10-6-1-0-2	10-6-1-0-2
10-10-0-0-1	9-8-1-0-4	9-8-1-0-4
5-5-2-0-4	10-8-1-0-4	10-8-1-0-4
15-14-0-0-1	8-7-4-0-3	8-7-4-0-3
8-8-4-0-1	8-8-3-0-1	8-8-3-0-1
7-7-0-0-6	6-7-3-0-2	6-7-3-0-2
11-7-1-0-3	7-7-3-0-1	7-7-3-0-1
8-6-1-0-5	8-8-1-0-5	8-8-1-0-5
8-8-4-0-3	6-7-2-0-4	6-7-2-0-4
8-7-0-0-5	8-7-1-0-6	8-7-1-0-6
9-7-2-0-5	8-8-0-0-0	8-8-0-0-0
8-6-3-0-0	6-6-3-0-4	6-6-3-0-4
8-7-4-0-1	11-7-0-0-0	11-7-0-0-0
4-6-1-0-5	10-8-1-0-1	10-8-1-0-1
3-6-0-0-2	15-14-2-0-6	15-14-2-0-6
6-7-3-0-4	13-2-0-0-0	13-2-0-0-0
5-6-1-0-4	6-7-1-0-5	6-7-1-0-5
8-7-5-0-5	15-2-0-0-0	15-2-0-0-0
8-6-1-0-0	7-6-5-0-1	7-6-5-0-1
11-8-2-0-0	9-7-4-0-1	9-7-4-0-1
9-8-2-0-2	7-7-3-0-2	7-7-3-0-2
11-10-0-0-1	9-7-4-0-3	9-7-4-0-3
7-5-3-0-1	6-6-4-0-1	6-6-4-0-1
8-7-3-0-2	11-7-2-0-0	11-7-2-0-0
9-7-1-0-3	9-7-1-0-4	9-7-1-0-4
7-6-3-0-6	9-8-2-0-4	9-8-2-0-4
8-7-3-0-4	11-9-0-0-1	11-9-0-0-1
10-8-1-0-0	11-7-2-0-1	11-7-2-0-1
11-8-1-0-2	9-8-4-0-1	9-8-4-0-1
7-6-5-0-0	9-7-3-0-0	9-7-3-0-0
	8-6-5-0-1	8-6-5-0-1
	8-8-5-0-5	8-8-5-0-5
	8-8-0-0-2	8-8-0-0-2
	7-6-1-0-5	7-6-1-0-5
	9-7-0-0-3	9-7-0-0-3
	7-7-5-0-3	7-7-5-0-3
	9-8-2-0-2	9-8-2-0-2
	8-8-3-0-4	8-8-3-0-4
	7-7-4-0-4	7-7-4-0-4
	10-8-1-0-3	10-8-1-0-3
	9-9-0-0-1	9-9-0-0-1
	8-7-4-0-1	8-7-4-0-1
	8-7-3-0-4	8-7-3-0-4
	9-8-4-0-2	9-8-4-0-2
	8-7-5-0-4	8-7-5-0-4
	12-11-0-0-1	12-11-0-0-1
	7-6-3-0-5	7-6-3-0-5
	10-9-0-0-0	10-9-0-0-0
	9-7-3-0-2	9-7-3-0-2
	9-7-2-0-4	9-7-2-0-4
	8-8-2-0-5	8-8-2-0-5
	8-7-4-0-2	8-7-4-0-2
	9-7-3-0-3	9-7-3-0-3
	8-8-4-0-3	8-8-4-0-3
	8-7-5-0-2	8-7-5-0-2
	7-7-5-0-1	7-7-5-0-1
	10-9-0-0-1	10-9-0-0-1
	7-7-4-0-5	7-7-4-0-5
	10-9-4-0-1	10-9-4-0-1
	8-8-3-0-2	8-8-3-0-2
	7-6-5-0-3	7-6-5-0-3
	15-14-1-0-6	15-14-1-0-6
	10-7-2-0-1	10-7-2-0-1
	8-7-2-0-6	8-7-2-0-6
	7-7-3-0-3	7-7-3-0-3
	8-6-4-0-3	8-6-4-0-3
	10-8-2-0-0	10-8-2-0-0
	8-8-4-0-2	8-8-4-0-2
	9-8-4-0-0	9-8-4-0-0
		8-7-3-0-3
		9-7-1-0-5
		9-8-2-0-1
		11-14-0-0-1
		8-7-4-0-4
		15-14-0-0-1
