# Supplementary material for: Large-scale Identification of N-linked Intact Glycopeptides in Human Serum using HILIC Enrichment and Spectral Library Search
Source: Mol Cell Proteomics. 2020 Feb 26;19(4):672–89. doi: 10.1074/mcp.RA119.001791 (PMC7124471; doi:10.1074/mcp.RA119.001791)
Supplement: Supplementary Table S8 [file 156056_1_supp_471929_q5c98w.xlsx]

## Sheet: All GPSM of FGP using 194N
	All GPSM of FGP using 194N
QuerySpecName	LibSpecName	QueryPrecursorMH	LibPrecursorMH	Charge	Sequence	Modification	MassShift	GlycanMass	GlycanName	GlycoLoc	Motif	LibCandidateNum	MatchedYIonNum	MatchedYIonIntSum	MatchedPepIonNum	MatchedPepIonIntSum	DPS	PS	pMatchGlyco_Score	TargetDecoyHit	DPSIon	PSIon	ProteinAC	PreviousAminoAcid	LastTwoAminoAcid	StartPositions	FDR	GlycositeInProtein	DeltaM_pep	DeltaM_pep_ppm	pFindScore	AllProtein	PepCandidateNum	DeltaM_GlycoPep	DeltaM_GlycoPep_ppm
PGP_01.10042.10042.2.0.dta	2557	3180.27	1266.56	2	LGJWSAMPSCK	7,Oxidation[M];10,Carbamidomethyl[C];	1913.71	1913.68	5-4-1-0-0	3	NXS	156	2	0.08818	8	0.24868	0.29135	4.58043	1.33449	T	b4+;b7+;y2+;y3+;y4+;y5+;y6+;y7+;Y0+;Y1+;	y4+;y5+;Y0+;Y1+;	sp|P02749|APOH_HUMAN	K	AS	251	0	253	0.00075	0.591695	1.68e-17	sp|P02749|APOH_HUMAN/tr|J3KS17|J3KS17_HUMAN	13	-0.0308	-9.68768
PGP_01.10050.10050.2.0.dta	2557	3180.27	1266.56	2	LGJWSAMPSCK	7,Oxidation[M];10,Carbamidomethyl[C];	1913.71	1913.68	5-4-1-0-0	3	NXS	156	1	0.03617	8	0.24812	0.27122	4.58043	1.24231	T	b7+;y2+;y3+;y4+;y5+;y6+;y7+;y8+;Y1+;	y4+;y5+;y7+;Y1+;	sp|P02749|APOH_HUMAN	K	AS	251	0	253	0.00075	0.591695	1.68e-17	sp|P02749|APOH_HUMAN/tr|J3KS17|J3KS17_HUMAN	13	-0.0308	-9.68768
PGP_01.10053.10053.2.0.dta	2557	3180.27	1266.56	2	LGJWSAMPSCK	7,Oxidation[M];10,Carbamidomethyl[C];	1913.71	1913.68	5-4-1-0-0	3	NXS	156	2	0.10138	9	0.26252	0.31866	5.82611	1.85654	T	b3+;b4+;b7+;y2+;y3+;y4+;y5+;y6+;y7+;Y0+;Y1+;	y2+;y4+;y5+;y7+;Y0+;Y1+;	sp|P02749|APOH_HUMAN	K	AS	251	0	253	0.00075	0.591695	1.68e-17	sp|P02749|APOH_HUMAN/tr|J3KS17|J3KS17_HUMAN	13	-0.0308	-9.68768
PGP_01.10171.10171.3.0.dta	1003	3276.32	1199.54	3	GLTFQQJASSM	11,Oxidation[M];	2076.78	2076.75	6-4-0-0-2	7	NXS	160	0	0	4	0.07572	0.06144	3.06703	0.18845	T	b6+;b7+;b8+;y2+;	b6+;b8+;	sp|P01871|IGHM_HUMAN	R	CV	203	0.01	209	-0.00013	-0.108286	2.31e-19	sp|P01871|IGHM_HUMAN/tr|A0A1B0GUU9|A0A1B0GUU9_HUMAN	1	-0.02989	-9.12578
PGP_01.10187.10187.3.0.dta	1788	3961.58	1827.8	3	AMDPNAAYVJMSNHHR	-	2133.78	2133.77	6-5-0-0-1	10	NXS	236	0	0	5	0.10391	0.08443	1.85007	0.15621	T	b6+;y1+;y2+;y5+;y13++;	y1+;	sp|P08185|CBG_HUMAN	Q	GL	22	0.01	31	0.00146	0.798343	1.35e-15	sp|P08185|CBG_HUMAN/tr|G3V350|G3V350_HUMAN/tr|G3V4V7|G3V4V7_HUMAN	2	-0.00624	-1.57553
PGP_01.10229.10229.3.0.dta	743	3471.37	1394.65	3	KLGJWSAMPSCK	8,Oxidation[M];11,Carbamidomethyl[C];	2076.72	2076.75	6-4-0-0-2	4	NXS	192	0	0	7	0.14642	0.17519	1.99039	0.34871	T	y2+;y3+;y4+;y5+;y6+;y8+;y11+;	y4+;	sp|P02749|APOH_HUMAN	T	AS	250	0	253	0.00032	0.229286	9.94e-15	sp|P02749|APOH_HUMAN/tr|J3KS17|J3KS17_HUMAN	1	0.03322	9.57257
PGP_01.10274.10274.3.1.dta	4060	3196.26	1282.55	3	LGJWSAMPSCK	4,Oxidation[W];7,Oxidation[M];10,Carbamidomethyl[C];	1913.71	1913.68	5-4-1-0-0	3	NXS	126	0	0	8	0.16234	0.18449	2.96624	0.54724	T	b3+;b6+;y2+;y3+;y4+;y5+;y7+;y10++;	y4+;y5+;	sp|P02749|APOH_HUMAN	K	AS	251	0	253	0.00013	0.101282	8.38e-20	sp|P02749|APOH_HUMAN/tr|J3KS17|J3KS17_HUMAN	1	-0.02536	-7.93671
PGP_01.10277.10277.3.1.dta	4060	3196.26	1282.55	3	LGJWSAMPSCK	4,Oxidation[W];7,Oxidation[M];10,Carbamidomethyl[C];	1913.71	1913.68	5-4-1-0-0	3	NXS	126	0	0	8	0.18291	0.19562	2.00312	0.39185	T	b3+;b6+;y2+;y3+;y4+;y5+;y6+;y7+;	y4+;	sp|P02749|APOH_HUMAN	K	AS	251	0	253	0.00013	0.101282	8.38e-20	sp|P02749|APOH_HUMAN/tr|J3KS17|J3KS17_HUMAN	1	-0.02536	-7.93671
PGP_01.10279.10279.3.0.dta	2557	3326.31	1266.56	3	LGJWSAMPSCK	7,Oxidation[M];10,Carbamidomethyl[C];	2059.75	2059.73	5-4-1-0-1	3	NXS	152	2	0.03854	4	0.08082	0.15835	3.06703	0.48567	T	y3+;y4+;y5+;y7+;Y0+;Y1+;	y4+;Y1+;	sp|P02749|APOH_HUMAN	K	AS	251	0	253	0.00075	0.591695	1.68e-17	sp|P02749|APOH_HUMAN/tr|J3KS17|J3KS17_HUMAN	13	-0.01955	-5.87913
PGP_01.10314.10314.3.1.dta	4060	3196.26	1282.55	3	LGJWSAMPSCK	4,Oxidation[W];7,Oxidation[M];10,Carbamidomethyl[C];	1913.71	1913.68	5-4-1-0-0	3	NXS	130	0	0	8	0.15005	0.18331	2.00312	0.3672	T	b3+;b6+;y2+;y3+;y4+;y5+;y6+;y7+;	y4+;	sp|P02749|APOH_HUMAN	K	AS	251	0	253	0.00013	0.101282	8.38e-20	sp|P02749|APOH_HUMAN/tr|J3KS17|J3KS17_HUMAN	1	-0.02722	-8.51881
PGP_01.10316.10316.3.1.dta	4060	3196.26	1282.55	3	LGJWSAMPSCK	4,Oxidation[W];7,Oxidation[M];10,Carbamidomethyl[C];	1913.71	1913.68	5-4-1-0-0	3	NXS	130	0	0	7	0.17177	0.19411	2.00312	0.38883	T	b3+;b6+;y2+;y3+;y4+;y5+;y7+;	y4+;	sp|P02749|APOH_HUMAN	K	AS	251	0	253	0.00013	0.101282	8.38e-20	sp|P02749|APOH_HUMAN/tr|J3KS17|J3KS17_HUMAN	1	-0.02722	-8.51881
PGP_01.10412.10412.2.0.dta	2557	3180.27	1266.56	2	LGJWSAMPSCK	7,Oxidation[M];10,Carbamidomethyl[C];	1913.71	1913.68	5-4-1-0-0	3	NXS	136	2	0.07453	8	0.22423	0.27446	4.58043	1.25713	T	b7+;y2+;y3+;y4+;y5+;y6+;y7+;y8+;Y0+;Y1+;	y4+;y7+;Y0+;Y1+;	sp|P02749|APOH_HUMAN	K	AS	251	0	253	0.00075	0.591695	1.68e-17	sp|P02749|APOH_HUMAN/tr|J3KS17|J3KS17_HUMAN	13	-0.02516	-7.91373
PGP_01.10413.10413.3.1.dta	4060	3196.26	1282.55	3	LGJWSAMPSCK	4,Oxidation[W];7,Oxidation[M];10,Carbamidomethyl[C];	1913.71	1913.68	5-4-1-0-0	3	NXS	136	0	0	8	0.17737	0.19738	2.00312	0.39537	T	b3+;b6+;y2+;y3+;y4+;y5+;y6+;y7+;	y4+;	sp|P02749|APOH_HUMAN	K	AS	251	0	253	0.00013	0.101282	8.38e-20	sp|P02749|APOH_HUMAN/tr|J3KS17|J3KS17_HUMAN	1	-0.02854	-8.93191
PGP_01.10432.10432.3.0.dta	1788	3961.58	1827.8	3	AMDPNAAYVJMSNHHR	-	2133.78	2133.77	6-5-0-0-1	10	NXS	236	0	0	6	0.11201	0.09991	1.85007	0.18483	T	y1+;y2+;y3+;y5+;y6+;y13++;	y1+;	sp|P08185|CBG_HUMAN	Q	GL	22	0.01	31	0.00146	0.798343	1.35e-15	sp|P08185|CBG_HUMAN/tr|G3V350|G3V350_HUMAN/tr|G3V4V7|G3V4V7_HUMAN	2	-0.00679	-1.7144
PGP_01.10448.10448.2.0.dta	2557	3180.27	1266.56	2	LGJWSAMPSCK	7,Oxidation[M];10,Carbamidomethyl[C];	1913.71	1913.68	5-4-1-0-0	3	NXS	136	2	0.08245	7	0.18092	0.25451	3.87262	0.98563	T	b4+;y2+;y3+;y4+;y5+;y6+;y7+;Y0+;Y1+;	y4+;Y0+;Y1+;	sp|P02749|APOH_HUMAN	K	AS	251	0	253	0.00075	0.591695	1.68e-17	sp|P02749|APOH_HUMAN/tr|J3KS17|J3KS17_HUMAN	13	-0.02528	-7.95148
PGP_01.10465.10465.3.0.dta	1788	3961.58	1827.8	3	AMDPNAAYVJMSNHHR	-	2133.78	2133.77	6-5-0-0-1	10	NXS	236	0	0	4	0.09704	0.0987	2.75931	0.27235	T	y1+;y2+;y5+;y6+;	y1+;y5+;	sp|P08185|CBG_HUMAN	Q	GL	22	0	31	0.00146	0.798343	1.35e-15	sp|P08185|CBG_HUMAN/tr|G3V350|G3V350_HUMAN/tr|G3V4V7|G3V4V7_HUMAN	2	-0.00684	-1.72702
PGP_01.10469.10469.3.0.dta	1788	3961.58	1827.8	3	AMDPNAAYVJMSNHHR	-	2133.78	2133.77	6-5-0-0-1	10	NXS	236	0	0	5	0.08447	0.08565	1.85007	0.15847	T	y1+;y2+;y3+;y5+;y8+;	y1+;	sp|P08185|CBG_HUMAN	Q	GL	22	0.01	31	0.00146	0.798343	1.35e-15	sp|P08185|CBG_HUMAN/tr|G3V350|G3V350_HUMAN/tr|G3V4V7|G3V4V7_HUMAN	2	-0.00684	-1.72702
PGP_01.10508.10508.3.1.dta	4060	3196.26	1282.55	3	LGJWSAMPSCK	4,Oxidation[W];7,Oxidation[M];10,Carbamidomethyl[C];	1913.7	1913.68	5-4-1-0-0	3	NXS	118	0	0	6	0.17963	0.16687	2.96624	0.49498	T	b6+;y2+;y4+;y5+;y6+;y7+;	y4+;y5+;	sp|P02749|APOH_HUMAN	K	AS	251	0	253	0.00013	0.101282	8.38e-20	sp|P02749|APOH_HUMAN/tr|J3KS17|J3KS17_HUMAN	1	-0.02196	-6.87266
PGP_01.10511.10511.3.1.dta	4060	3196.26	1282.55	3	LGJWSAMPSCK	4,Oxidation[W];7,Oxidation[M];10,Carbamidomethyl[C];	1913.7	1913.68	5-4-1-0-0	3	NXS	118	0	0	7	0.17989	0.18979	2.00312	0.38018	T	b6+;y2+;y3+;y4+;y5+;y6+;y7+;	y4+;	sp|P02749|APOH_HUMAN	K	AS	251	0	253	0.00013	0.101282	8.38e-20	sp|P02749|APOH_HUMAN/tr|J3KS17|J3KS17_HUMAN	1	-0.02196	-6.87266
PGP_01.10523.10523.3.1.dta	3706	3960.63	1818.81	3	PJATSSSSQDPESLQDR	-	2141.82	2141.79	3-6-1-0-1	2	NXT	360	0	0	4	0.09465	0.12003	3.03379	0.36416	T	b2+;b3+;y1+;y6+;	b2+;y1+;	sp|P05155|IC1_HUMAN	N	GE	24	0	25	0.0017	0.934171	7.98e-21	sp|P05155|IC1_HUMAN/tr|A0A087WUD9|A0A087WUD9_HUMAN/tr|B5MCB9|B5MCB9_HUMAN/tr|C9JZJ9|C9JZJ9_HUMAN/tr|E9PGN7|E9PGN7_HUMAN/tr|H9KV48|H9KV48_HUMAN	2	-0.03213	-8.11434
PGP_01.10565.10565.3.1.dta	743	3470.36	1394.65	3	KLGJWSAMPSCK	8,Oxidation[M];11,Carbamidomethyl[C];	2075.7	2075.73	6-4-1-0-0	4	NXS	172	0	0	4	0.11497	0.11426	1.99039	0.22741	T	y4+;y5+;y7+;y11+;	y4+;	sp|P02749|APOH_HUMAN	T	AS	250	0	253	0.00032	0.229286	9.94e-15	sp|P02749|APOH_HUMAN/tr|J3KS17|J3KS17_HUMAN	1	0.02958	8.52617
PGP_01.10822.10822.3.0.dta	3187	3036.3	992.525	3	IJLTTDTSK	-	2043.77	2043.74	4-4-1-0-2	2	NXT	152	0	0	4	0.09969	0.10413	2.09508	0.21817	T	b2+;b3+;y3+;y4+;	y4+;	sp|Q01814|AT2B2_HUMAN	G	SA	1217	0.01	1218	0.00104	1.04679	1.81e-20	sp|Q01814|AT2B2_HUMAN/tr|H0Y7S3|H0Y7S3_HUMAN/tr|A0A2R8Y4R4|A0A2R8Y4R4_HUMAN	1	-0.03004	-9.89682
PGP_01.10833.10833.3.0.dta	953	3628.5	1405.65	3	CHSSQPJATLYK	1,Carbamidomethyl[C];	2222.84	2222.81	6-4-0-0-3	7	NXT	336	0	0	4	0.10623	0.10606	1.99039	0.21111	T	y1+;y2+;y4+;y7+;	y2+;	sp|P05543|THBG_HUMAN	A	MS	30	0.01	36	-0.00094	-0.668261	7.46e-17	sp|P05543|THBG_HUMAN	1	-0.03432	-9.461
PGP_01.10841.10841.3.0.dta	3497	3935.69	2020.99	3	IPCSQPPQIEHGTIJSSR	3,Carbamidomethyl[C];	1914.7	1914.7	5-4-0-0-2	15	NXS	278	0	0	5	0.08472	0.07035	2.05687	0.14471	T	b3+;b4+;b5+;y1+;y2+;	b3+;	sp|P08603|CFAH_HUMAN	K	SS	868	0.01	882	8e-05	0.039565	4.68e-24	sp|P08603|CFAH_HUMAN	21	0.00064	0.162656
PGP_01.10845.10845.3.0.dta	2557	3180.27	1266.56	3	LGJWSAMPSCK	7,Oxidation[M];10,Carbamidomethyl[C];	1913.71	1913.68	5-4-1-0-0	3	NXS	154	4	0.06875	11	0.23318	0.30161	4.58043	1.38152	T	b3+;b4+;b6+;b7+;y2+;y3+;y4+;y5+;y6+;y7+;y8+;Y0+;Y0+;Y1+;Y0++;	y4+;y5+;Y0+;Y1+;	sp|P02749|APOH_HUMAN	K	AS	251	0	253	0.00075	0.591695	1.68e-17	sp|P02749|APOH_HUMAN/tr|J3KS17|J3KS17_HUMAN	13	-0.03158	-9.93302
PGP_01.10861.10861.3.2.dta	1003	3463.39	1199.54	3	GLTFQQJASSM	11,Oxidation[M];	2263.85	2263.83	5-5-0-0-3	7	NXS	178	1	0.00957	9	0.06767	0.10289	2.07742	0.21375	T	b3+;b5+;b6+;b8+;y2+;y3+;y4+;y5+;y6+;Y0+;	y2+;	sp|P01871|IGHM_HUMAN	R	CV	203	0	209	-0.00013	-0.108286	2.31e-19	sp|P01871|IGHM_HUMAN/tr|A0A1B0GUU9|A0A1B0GUU9_HUMAN	1	-0.02152	-6.21534
PGP_01.10890.10890.3.1.dta	3517	3644.64	1729.95	3	ALSHLALGAQJHTLQR	-	1914.7	1914.7	5-4-0-0-2	11	NXT	78	1	0.03085	5	0.1764	0.1658	4.52881	0.75085	T	b4+;b5+;b6+;y1+;y5+;Y1++;	b5+;b6+;y5+;Y1++;	sp|P08697|A2AP_HUMAN	L	LQ	116	0	126	0.00044	0.254199	1.03e-11	sp|P08697|A2AP_HUMAN/tr|A0A0J9YY65|A0A0J9YY65_HUMAN/tr|C9JMH6|C9JMH6_HUMAN	3	0.00241	0.661428
PGP_01.10912.10912.3.0.dta	3517	3643.66	1729.95	3	ALSHLALGAQJHTLQR	-	1913.71	1913.68	5-4-1-0-0	11	NXT	54	1	0.00569	5	0.1067	0.10051	3.16641	0.31824	T	b4+;b5+;b6+;b7+;y1+;Y1++;	b4+;y1+;	sp|P08697|A2AP_HUMAN	L	LQ	116	0.01	126	0.00044	0.254199	1.03e-11	sp|P08697|A2AP_HUMAN/tr|A0A0J9YY65|A0A0J9YY65_HUMAN/tr|C9JMH6|C9JMH6_HUMAN	3	-0.03064	-8.41139
PGP_01.10914.10914.4.1.dta	3497	3935.69	2020.99	4	IPCSQPPQIEHGTIJSSR	3,Carbamidomethyl[C];	1914.71	1914.7	5-4-0-0-2	15	NXS	248	0	0	4	0.09463	0.08257	2.05687	0.16983	T	b2+;b3+;b5+;y1+;	b3+;	sp|P08603|CFAH_HUMAN	K	SS	868	0.01	882	8e-05	0.039565	4.68e-24	sp|P08603|CFAH_HUMAN	21	-0.00553	-1.40545
PGP_01.10926.10926.4.0.dta	3517	3643.65	1729.95	4	ALSHLALGAQJHTLQR	-	1913.71	1913.68	5-4-1-0-0	11	NXT	54	1	0.05697	4	0.16175	0.13776	4.52881	0.62389	T	b4+;b5+;b6+;y1+;Y1++;	b4+;b5+;b6+;Y1++;	sp|P08697|A2AP_HUMAN	L	LQ	116	0	126	0.00044	0.254199	1.03e-11	sp|P08697|A2AP_HUMAN/tr|A0A0J9YY65|A0A0J9YY65_HUMAN/tr|C9JMH6|C9JMH6_HUMAN	3	-0.02897	-7.95295
PGP_01.10964.10964.3.0.dta	2557	3180.27	1266.56	3	LGJWSAMPSCK	7,Oxidation[M];10,Carbamidomethyl[C];	1913.71	1913.68	5-4-1-0-0	3	NXS	152	5	0.05219	11	0.20949	0.28931	3.06703	0.88733	T	b3+;b4+;b6+;b7+;y2+;y3+;y4+;y5+;y6+;y7+;y8+;Y0+;Y0+;Y1+;Y1+;Y0++;	y4+;Y1+;	sp|P02749|APOH_HUMAN	K	AS	251	0	253	0.00075	0.591695	1.68e-17	sp|P02749|APOH_HUMAN/tr|J3KS17|J3KS17_HUMAN	13	-0.03054	-9.60591
PGP_01.11003.11003.3.0.dta	3497	3935.69	2020.99	3	IPCSQPPQIEHGTIJSSR	3,Carbamidomethyl[C];	1914.7	1914.7	5-4-0-0-2	15	NXS	274	1	0.0139	5	0.10565	0.11651	2.05687	0.23964	T	b2+;b3+;b5+;y1+;y3+;Y1++;	b5+;	sp|P08603|CFAH_HUMAN	K	SS	868	0	882	8e-05	0.039565	4.68e-24	sp|P08603|CFAH_HUMAN	21	-0.00107	-0.271941
PGP_01.11074.11074.3.0.dta	3497	3935.69	2020.99	3	IPCSQPPQIEHGTIJSSR	3,Carbamidomethyl[C];	1914.7	1914.7	5-4-0-0-2	15	NXS	280	0	0	5	0.09182	0.10132	2.05687	0.20841	T	b2+;b3+;b5+;y1+;y3+;	b5+;	sp|P08603|CFAH_HUMAN	K	SS	868	0	882	8e-05	0.039565	4.68e-24	sp|P08603|CFAH_HUMAN	21	-0.00158	-0.401557
PGP_01.11091.11091.3.0.dta	3497	3935.69	2020.99	3	IPCSQPPQIEHGTIJSSR	3,Carbamidomethyl[C];	1914.7	1914.7	5-4-0-0-2	15	NXS	274	0	0	4	0.0788	0.0897	2.05687	0.18449	T	b2+;b3+;b5+;y3+;	b5+;	sp|P08603|CFAH_HUMAN	K	SS	868	0.01	882	8e-05	0.039565	4.68e-24	sp|P08603|CFAH_HUMAN	21	-0.00133	-0.33802
PGP_01.11102.11102.3.0.dta	3497	3935.69	2020.99	3	IPCSQPPQIEHGTIJSSR	3,Carbamidomethyl[C];	1914.7	1914.7	5-4-0-0-2	15	NXS	274	0	0	7	0.11634	0.11581	3.03913	0.35196	T	b2+;b3+;b4+;b5+;y1+;y2+;y3+;	b3+;b5+;	sp|P08603|CFAH_HUMAN	K	SS	868	0	882	8e-05	0.039565	4.68e-24	sp|P08603|CFAH_HUMAN	21	-0.00133	-0.33802
PGP_01.11138.11138.3.0.dta	3497	3935.69	2020.99	3	IPCSQPPQIEHGTIJSSR	3,Carbamidomethyl[C];	1914.7	1914.7	5-4-0-0-2	15	NXS	276	0	0	7	0.10678	0.1117	2.05687	0.22975	T	b2+;b3+;b4+;b5+;y1+;y2+;y3+;	b5+;	sp|P08603|CFAH_HUMAN	K	SS	868	0	882	8e-05	0.039565	4.68e-24	sp|P08603|CFAH_HUMAN	21	-0.00182	-0.462553
PGP_01.11141.11141.3.0.dta	3497	3935.69	2020.99	3	IPCSQPPQIEHGTIJSSR	3,Carbamidomethyl[C];	1914.7	1914.7	5-4-0-0-2	15	NXS	276	2	0.01156	7	0.08618	0.10591	2.05687	0.21785	T	b2+;b3+;b4+;b5+;b6+;y1+;y3+;Y1++;Y2++;	b5+;	sp|P08603|CFAH_HUMAN	K	SS	868	0	882	8e-05	0.039565	4.68e-24	sp|P08603|CFAH_HUMAN	21	-0.00182	-0.462553
PGP_01.11158.11158.3.0.dta	3497	3935.69	2020.99	3	IPCSQPPQIEHGTIJSSR	3,Carbamidomethyl[C];	1914.7	1914.7	5-4-0-0-2	15	NXS	274	0	0	7	0.10395	0.10949	3.03913	0.33276	T	b2+;b3+;b4+;b5+;y1+;y2+;y3+;	b3+;b5+;	sp|P08603|CFAH_HUMAN	K	SS	868	0	882	8e-05	0.039565	4.68e-24	sp|P08603|CFAH_HUMAN	21	-0.00116	-0.294814
PGP_01.11177.11177.3.1.dta	287	4093.7	1521.73	3	SVTWSESGQJVTAR	-	2571.97	2571.94	6-5-0-0-4	10	NXT	250	2	0.03639	4	0.05025	0.12316	2.91667	0.3592	T	y1+;y2+;y3+;y4+;Y0+;Y1+;	y1+;Y1+;	sp|P01877|IGHA2_HUMAN	L	NF	38	0	47	-0.00036	-0.23642	1.21e-12	sp|P01877|IGHA2_HUMAN/tr|A0A0G2JMB2|A0A0G2JMB2_HUMAN/tr|A0A286YEY5|A0A286YEY5_HUMAN	2	-0.03225	-7.87983
PGP_01.11178.11178.3.0.dta	3497	3935.69	2020.99	3	IPCSQPPQIEHGTIJSSR	3,Carbamidomethyl[C];	1914.7	1914.7	5-4-0-0-2	15	NXS	274	1	0.01663	5	0.09181	0.10952	2.05687	0.22527	T	b2+;b3+;b5+;y1+;y3+;Y0++;	y1+;	sp|P08603|CFAH_HUMAN	K	SS	868	0	882	8e-05	0.039565	4.68e-24	sp|P08603|CFAH_HUMAN	21	-0.00033	-0.0838696
PGP_01.11190.11190.3.0.dta	3517	3643.66	1729.95	3	ALSHLALGAQJHTLQR	-	1913.71	1913.68	5-4-1-0-0	11	NXT	48	0	0	5	0.15348	0.12126	3.82685	0.46404	T	b4+;b5+;b6+;b7+;y1+;	b5+;b6+;b7+;	sp|P08697|A2AP_HUMAN	L	LQ	116	0	126	0.00044	0.254199	1.03e-11	sp|P08697|A2AP_HUMAN/tr|A0A0J9YY65|A0A0J9YY65_HUMAN/tr|C9JMH6|C9JMH6_HUMAN	3	-0.03425	-9.4024
PGP_01.11259.11259.4.1.dta	568	4689	1548.84	4	KFDVNQLQJTTIK	-	3140.16	3140.16	7-7-0-0-4	9	NXT	230	0	0	4	0.34625	0.29596	3.84588	1.13821	T	b1+;b2+;b3+;y1+;	b1+;b2+;b3+;	sp|P12821|ACE_HUMAN	R	RI	706	0	714	0.00099	0.638783	4.26e-19	sp|P12821|ACE_HUMAN/tr|A0A0A0MSN4|A0A0A0MSN4_HUMAN/tr|F6X3S4|F6X3S4_HUMAN/tr|J3KSQ5|J3KSQ5_HUMAN	14	0.001	0.213311
PGP_01.11269.11269.3.0.dta	62	2992.22	1508.73	3	DGGYIJASAEGVSIR	-	1483.49	1483.47	N(NH(HNH)((HEX&phosphate)))(F)	6	NXS	120	0	0	4	0.13222	0.06432	2.20734	0.14197	T	b6+;y1+;y2+;y3+;	y1+;	sp|P55058|PLTP_HUMAN	Y	TG	112	0.01	117	0.00547	3.62318	1.19e-24	sp|P55058|PLTP_HUMAN	1	-0.01747	-5.8404
PGP_01.11282.11282.3.2.dta	1093	3605.61	2145.1	3	KJQSVNVFLGHTAIDEMLK	6,Deamidated[N];	1460.51	1460.53	4-4-0-0-0	2	NXS	132	1	0.00766	4	0.23785	0.12911	2.72922	0.35237	T	b1+;b12++;y1+;y16++;Y4+++;	b1+;y1+;	sp|Q9NZP8|C1RL_HUMAN	R	LG	295	0	296	0.01591	7.41345	1.88e-17	sp|Q9NZP8|C1RL_HUMAN/tr|H0YFL7|H0YFL7_HUMAN	7	0.01581	4.38607
PGP_01.11300.11300.3.0.dta	2557	3180.27	1266.56	3	LGJWSAMPSCK	7,Oxidation[M];10,Carbamidomethyl[C];	1913.71	1913.68	5-4-1-0-0	3	NXS	152	4	0.05365	10	0.20528	0.28509	3.87262	1.10405	T	b3+;b4+;b7+;y2+;y3+;y4+;y5+;y6+;y7+;y8+;Y0+;Y0+;Y1+;Y3+;	y4+;y5+;Y1+;	sp|P02749|APOH_HUMAN	K	AS	251	0	253	0.00075	0.591695	1.68e-17	sp|P02749|APOH_HUMAN/tr|J3KS17|J3KS17_HUMAN	13	-0.03059	-9.62163
PGP_01.11303.11303.3.0.dta	1195	3583.6	1669.89	3	PVTPIAQJQTTLGSSR	-	1913.71	1913.68	5-4-1-0-0	8	NXT	92	5	0.06735	14	0.19549	0.29953	3.67158	1.09975	T	b3+;b5+;b6+;b7+;y2+;y4+;y5+;y6+;y7+;y8+;y11+;y13+;y13++;y14++;Y0+;Y0+;Y1+;Y0++;Y1++;	b3+;y4+;Y1+;	sp|Q9NZP8|C1RL_HUMAN	R	AK	235	0	242	0.00046	0.275305	1.54e-24	sp|Q9NZP8|C1RL_HUMAN/tr|H0YFL7|H0YFL7_HUMAN	13	-0.03385	-9.44838
PGP_01.11387.11387.3.2.dta	2950	4025.68	1778.88	3	HLVIHJESTCEQLAK	10,Carbamidomethyl[C];	2246.8	2246.82	4-5-1-0-2	6	NXS	350	2	0.0363	6	0.09142	0.15572	2.06085	0.32093	T	b2+;b3+;b4+;y2+;y4+;y8+;Y0++;Y1++;	b2+;	sp|P01019|ANGT_HUMAN	F	AN	42	0	47	0.00078	0.438234	1.53e-34	sp|P01019|ANGT_HUMAN	2	0.01995	4.95694
PGP_01.11431.11431.2.0.dta	2801	3142.32	1228.62	2	EJISDPTSPLR	-	1913.71	1913.68	5-4-1-0-0	2	NXS	194	7	0.12339	5	0.45848	0.27679	3.93033	1.08788	T	y1+;y3+;y6+;y7+;y8+;Y0+;Y0+;Y1+;Y1+;Y2+;Y3+;Y4+;	y1+;y6+;Y1+;	sp|P01591|IGJ_HUMAN	R	TR	70	0	71	0.00078	0.634352	6.09e-07	sp|P01591|IGJ_HUMAN/tr|D6RD17|D6RD17_HUMAN/tr|D6RHJ6|D6RHJ6_HUMAN	14	-0.02508	-7.98386
PGP_01.11450.11450.2.0.dta	2801	3142.32	1228.62	2	EJISDPTSPLR	-	1913.71	1913.68	5-4-1-0-0	2	NXS	194	7	0.12146	7	0.44465	0.30324	3.87855	1.17613	T	y1+;y3+;y4+;y6+;y7+;y8+;y9+;Y0+;Y0+;Y1+;Y1+;Y2+;Y3+;Y4+;	y1+;y6+;Y1+;	sp|P01591|IGJ_HUMAN	R	TR	70	0	71	0.00078	0.634352	6.09e-07	sp|P01591|IGJ_HUMAN/tr|D6RD17|D6RD17_HUMAN/tr|D6RHJ6|D6RHJ6_HUMAN	14	-0.02512	-7.99659
PGP_01.11451.11451.2.0.dta	2801	3142.32	1228.62	2	EJISDPTSPLR	-	1913.71	1913.68	5-4-1-0-0	2	NXS	194	8	0.12679	7	0.4394	0.3068	3.75283	1.15136	T	b3+;y1+;y3+;y4+;y6+;y7+;y8+;Y0+;Y0+;Y1+;Y1+;Y2+;Y3+;Y4+;Y5+;	y1+;y6+;Y1+;	sp|P01591|IGJ_HUMAN	R	TR	70	0	71	0.00078	0.634352	6.09e-07	sp|P01591|IGJ_HUMAN/tr|D6RD17|D6RD17_HUMAN/tr|D6RHJ6|D6RHJ6_HUMAN	14	-0.02512	-7.99659
PGP_01.11452.11452.2.0.dta	2801	3142.32	1228.62	2	EJISDPTSPLR	-	1913.71	1913.68	5-4-1-0-0	2	NXS	194	8	0.16031	7	0.47322	0.32729	3.15256	1.0318	T	y1+;y3+;y4+;y6+;y7+;y8+;y9+;Y0+;Y0+;Y1+;Y1+;Y2+;Y3+;Y4+;Y5+;	y6+;Y1+;	sp|P01591|IGJ_HUMAN	R	TR	70	0	71	0.00078	0.634352	6.09e-07	sp|P01591|IGJ_HUMAN/tr|D6RD17|D6RD17_HUMAN/tr|D6RHJ6|D6RHJ6_HUMAN	14	-0.02512	-7.99659
PGP_01.11453.11453.2.0.dta	2801	3142.32	1228.62	2	EJISDPTSPLR	-	1913.71	1913.68	5-4-1-0-0	2	NXS	194	7	0.07264	6	0.3902	0.26497	3.75283	0.99438	T	y1+;y3+;y4+;y6+;y8+;y9+;Y0+;Y0+;Y1+;Y1+;Y2+;Y3+;Y4+;	y1+;y6+;Y1+;	sp|P01591|IGJ_HUMAN	R	TR	70	0	71	0.00078	0.634352	6.09e-07	sp|P01591|IGJ_HUMAN/tr|D6RD17|D6RD17_HUMAN/tr|D6RHJ6|D6RHJ6_HUMAN	14	-0.02512	-7.99659
PGP_01.11454.11454.2.0.dta	2801	3142.32	1228.62	2	EJISDPTSPLR	-	1913.71	1913.68	5-4-1-0-0	2	NXS	194	6	0.05558	8	0.35765	0.25829	3.75283	0.96932	T	y1+;y3+;y4+;y5+;y6+;y7+;y8+;y9+;Y0+;Y0+;Y1+;Y1+;Y2+;Y4+;	y1+;y6+;Y1+;	sp|P01591|IGJ_HUMAN	R	TR	70	0	71	0.00078	0.634352	6.09e-07	sp|P01591|IGJ_HUMAN/tr|D6RD17|D6RD17_HUMAN/tr|D6RHJ6|D6RHJ6_HUMAN	14	-0.02512	-7.99659
PGP_01.11455.11455.2.0.dta	2801	3142.32	1228.62	2	EJISDPTSPLR	-	1913.71	1913.68	5-4-1-0-0	2	NXS	194	7	0.08642	7	0.38942	0.27572	4.44537	1.22569	T	b3+;y1+;y3+;y4+;y6+;y7+;y9+;Y0+;Y0+;Y1+;Y1+;Y2+;Y3+;Y4+;	y1+;y3+;y6+;Y1+;	sp|P01591|IGJ_HUMAN	R	TR	70	0	71	0.00078	0.634352	6.09e-07	sp|P01591|IGJ_HUMAN/tr|D6RD17|D6RD17_HUMAN/tr|D6RHJ6|D6RHJ6_HUMAN	14	-0.02512	-7.99659
PGP_01.11456.11456.2.0.dta	2801	3142.32	1228.62	2	EJISDPTSPLR	-	1913.71	1913.68	5-4-1-0-0	2	NXS	194	7	0.13095	7	0.44996	0.30755	3.87855	1.19285	T	y1+;y3+;y4+;y6+;y7+;y8+;y9+;Y0+;Y0+;Y1+;Y1+;Y2+;Y3+;Y4+;	y1+;y6+;Y1+;	sp|P01591|IGJ_HUMAN	R	TR	70	0	71	0.00078	0.634352	6.09e-07	sp|P01591|IGJ_HUMAN/tr|D6RD17|D6RD17_HUMAN/tr|D6RHJ6|D6RHJ6_HUMAN	14	-0.02512	-7.99659
PGP_01.11457.11457.2.0.dta	2801	3142.32	1228.62	2	EJISDPTSPLR	-	1913.71	1913.68	5-4-1-0-0	2	NXS	194	3	0.02505	5	0.30338	0.21168	2.96624	0.62791	T	y1+;y3+;y4+;y6+;y7+;Y0+;Y1+;Y1+;	y1+;y6+;	sp|P01591|IGJ_HUMAN	R	TR	70	0	71	0.00078	0.634352	6.09e-07	sp|P01591|IGJ_HUMAN/tr|D6RD17|D6RD17_HUMAN/tr|D6RHJ6|D6RHJ6_HUMAN	14	-0.02512	-7.99659
PGP_01.11458.11458.2.0.dta	2801	3288.38	1228.62	2	EJISDPTSPLR	-	2059.76	2059.73	5-4-1-0-1	2	NXS	260	6	0.05535	7	0.44471	0.27668	3.75283	1.03834	T	y1+;y3+;y4+;y6+;y7+;y8+;y9+;Y0+;Y0+;Y1+;Y1+;Y2+;Y4+;	y1+;y6+;Y1+;	sp|P01591|IGJ_HUMAN	R	TR	70	0	71	0.00078	0.634352	6.09e-07	sp|P01591|IGJ_HUMAN/tr|D6RD17|D6RD17_HUMAN/tr|D6RHJ6|D6RHJ6_HUMAN	14	-0.03259	-9.9136
PGP_01.11459.11459.2.0.dta	2801	3142.32	1228.62	2	EJISDPTSPLR	-	1913.71	1913.68	5-4-1-0-0	2	NXS	194	7	0.05855	9	0.33272	0.25341	3.75283	0.95101	T	b3+;y1+;y3+;y4+;y5+;y6+;y7+;y8+;y9+;Y0+;Y0+;Y1+;Y1+;Y2+;Y3+;Y4+;	y1+;y6+;Y1+;	sp|P01591|IGJ_HUMAN	R	TR	70	0	71	0.00078	0.634352	6.09e-07	sp|P01591|IGJ_HUMAN/tr|D6RD17|D6RD17_HUMAN/tr|D6RHJ6|D6RHJ6_HUMAN	14	-0.02512	-7.99659
PGP_01.11468.11468.3.0.dta	1195	3729.65	1669.89	3	PVTPIAQJQTTLGSSR	-	2059.77	2059.73	5-4-1-0-1	8	NXT	132	1	0.01341	7	0.13349	0.22694	2.89778	0.65762	T	b3+;y1+;y4+;y5+;y6+;y7+;y13++;Y1+;	b3+;y4+;	sp|Q9NZP8|C1RL_HUMAN	R	AK	235	0	242	0.00046	0.275305	1.54e-24	sp|Q9NZP8|C1RL_HUMAN/tr|H0YFL7|H0YFL7_HUMAN	13	-0.03646	-9.77825
PGP_01.11470.11470.2.1.dta	277	3153.33	1384.72	2	REJISDPTSPLR	-	1768.62	1768.64	5-4-0-0-1	3	NXS	180	0	0	5	0.39326	0.31148	2.06901	0.64446	T	y1+;y3+;y4+;y6+;y11+;	y6+;	sp|P01591|IGJ_HUMAN	N	TR	69	0	71	0.00011	0.079382	8.32e-18	sp|P01591|IGJ_HUMAN/tr|D6RD17|D6RD17_HUMAN/tr|D6RHJ6|D6RHJ6_HUMAN	2	0.02453	7.78162
PGP_01.11471.11471.2.0.dta	2801	3288.38	1228.62	2	EJISDPTSPLR	-	2059.76	2059.73	5-4-1-0-1	2	NXS	260	6	0.06013	7	0.42675	0.28232	3.79082	1.07022	T	y1+;y3+;y4+;y5+;y6+;y7+;y8+;Y0+;Y0+;Y1+;Y1+;Y2+;Y3+;	y1+;y6+;Y1+;	sp|P01591|IGJ_HUMAN	R	TR	70	0	71	0.00078	0.634352	6.09e-07	sp|P01591|IGJ_HUMAN/tr|D6RD17|D6RD17_HUMAN/tr|D6RHJ6|D6RHJ6_HUMAN	14	-0.03259	-9.9136
PGP_01.11472.11472.2.0.dta	2801	3288.38	1228.62	2	EJISDPTSPLR	-	2059.76	2059.73	5-4-1-0-1	2	NXS	260	1	0.01915	5	0.36076	0.22797	2.96624	0.67622	T	y1+;y3+;y4+;y6+;y7+;Y1+;	y1+;y6+;	sp|P01591|IGJ_HUMAN	R	TR	70	0	71	0.00078	0.634352	6.09e-07	sp|P01591|IGJ_HUMAN/tr|D6RD17|D6RD17_HUMAN/tr|D6RHJ6|D6RHJ6_HUMAN	14	-0.03259	-9.9136
PGP_01.11473.11473.2.0.dta	2801	3288.38	1228.62	2	EJISDPTSPLR	-	2059.76	2059.73	5-4-1-0-1	2	NXS	260	6	0.07629	6	0.46823	0.29122	3.87855	1.12951	T	y1+;y3+;y4+;y6+;y7+;y8+;Y0+;Y0+;Y1+;Y1+;Y2+;Y3+;	y1+;y6+;Y1+;	sp|P01591|IGJ_HUMAN	R	TR	70	0	71	0.00078	0.634352	6.09e-07	sp|P01591|IGJ_HUMAN/tr|D6RD17|D6RD17_HUMAN/tr|D6RHJ6|D6RHJ6_HUMAN	14	-0.03259	-9.9136
PGP_01.11484.11484.2.0.dta	2801	3288.38	1228.62	2	EJISDPTSPLR	-	2059.76	2059.73	5-4-1-0-1	2	NXS	260	3	0.03732	7	0.38623	0.24535	3.75283	0.92075	T	b3+;y1+;y3+;y4+;y6+;y7+;y8+;Y0+;Y0+;Y1+;	y1+;y6+;Y1+;	sp|P01591|IGJ_HUMAN	R	TR	70	0	71	0.00078	0.634352	6.09e-07	sp|P01591|IGJ_HUMAN/tr|D6RD17|D6RD17_HUMAN/tr|D6RHJ6|D6RHJ6_HUMAN	14	-0.03259	-9.9136
PGP_01.11498.11498.3.0.dta	2801	3142.32	1228.62	3	EJISDPTSPLR	-	1913.71	1913.68	5-4-1-0-0	2	NXS	202	9	0.03378	12	0.17971	0.19141	2.96624	0.56776	T	b3+;b5+;b7+;b8+;y1+;y3+;y4+;y5+;y6+;y7+;y8+;y9+;Y0+;Y0+;Y1+;Y1+;Y2+;Y2+;Y3+;Y4+;Y5+;	y6+;Y1+;	sp|P01591|IGJ_HUMAN	R	TR	70	0	71	0.00078	0.634352	6.09e-07	sp|P01591|IGJ_HUMAN/tr|D6RD17|D6RD17_HUMAN/tr|D6RHJ6|D6RHJ6_HUMAN	14	-0.02835	-9.02479
PGP_01.11500.11500.4.1.dta	2801	3142.32	1228.62	4	EJISDPTSPLR	-	1913.7	1913.68	5-4-1-0-0	2	NXS	194	3	0.13251	4	0.31286	0.22624	5.07736	1.14868	T	y1+;y3+;y6+;y8+;Y0+;Y1+;Y1+;	y3+;y6+;Y0+;Y1+;Y1+;	sp|P01591|IGJ_HUMAN	R	TR	70	0	71	0.00078	0.634352	6.09e-07	sp|P01591|IGJ_HUMAN/tr|D6RD17|D6RD17_HUMAN/tr|D6RHJ6|D6RHJ6_HUMAN	14	-0.02224	-7.0798
PGP_01.11502.11502.2.0.dta	2801	3345.4	1228.62	2	EJISDPTSPLR	-	2116.78	2116.76	5-5-1-0-0	2	NXS	256	2	0.1134	4	0.5108	0.30274	4.5963	1.3915	T	y1+;y3+;y4+;y6+;Y1+;Y2+;	y3+;y6+;Y1+;Y2+;	sp|P01591|IGJ_HUMAN	R	TR	70	0	71	0.00078	0.634352	6.09e-07	sp|P01591|IGJ_HUMAN/tr|D6RD17|D6RD17_HUMAN/tr|D6RHJ6|D6RHJ6_HUMAN	14	-0.02445	-7.31069
PGP_01.11537.11537.2.0.dta	2801	3345.4	1228.62	2	EJISDPTSPLR	-	2116.79	2116.76	5-5-1-0-0	2	NXS	262	3	0.07537	4	0.43931	0.27498	3.75283	1.03194	T	y1+;y3+;y4+;y6+;Y1+;Y1+;Y2+;	y1+;y6+;Y1+;	sp|P01591|IGJ_HUMAN	R	TR	70	0	71	0.00078	0.634352	6.09e-07	sp|P01591|IGJ_HUMAN/tr|D6RD17|D6RD17_HUMAN/tr|D6RHJ6|D6RHJ6_HUMAN	14	-0.02502	-7.48112
PGP_01.11546.11546.3.0.dta	2801	3142.32	1228.62	3	EJISDPTSPLR	-	1913.71	1913.68	5-4-1-0-0	2	NXS	202	5	0.15358	8	0.32755	0.26512	2.96624	0.78642	T	b3+;y1+;y3+;y4+;y6+;y7+;y8+;y9+;Y0+;Y0+;Y1+;Y1+;Y4+;	y6+;Y1+;	sp|P01591|IGJ_HUMAN	R	TR	70	0	71	0.00078	0.634352	6.09e-07	sp|P01591|IGJ_HUMAN/tr|D6RD17|D6RD17_HUMAN/tr|D6RHJ6|D6RHJ6_HUMAN	14	-0.02842	-9.04708
PGP_01.11554.11554.2.0.dta	2801	3345.4	1228.62	2	EJISDPTSPLR	-	2116.78	2116.76	5-5-1-0-0	2	NXS	262	2	0.05471	4	0.40926	0.25338	3.75283	0.95091	T	y1+;y3+;y4+;y6+;Y1+;Y2+;	y1+;y6+;Y1+;	sp|P01591|IGJ_HUMAN	R	TR	70	0	71	0.00078	0.634352	6.09e-07	sp|P01591|IGJ_HUMAN/tr|D6RD17|D6RD17_HUMAN/tr|D6RHJ6|D6RHJ6_HUMAN	14	-0.02499	-7.47215
PGP_01.11567.11567.4.0.dta	22	3345.4	1738.82	4	SGYGVVGPQSITCSGJR	13,Carbamidomethyl[C];	1606.58	1606.59	4-4-0-0-1	16	NXT	256	0	0	4	0.07287	0.06949	1.94186	0.13494	T	y1+;y3+;y4+;y14+;	y1+;	sp|P04003|C4BPA_HUMAN	D	TW	513	0.01	528	-0.00207	-1.18979	1.01e-07	sp|P04003|C4BPA_HUMAN	2	0.00603	1.80302
PGP_01.11573.11573.3.0.dta	2801	3142.32	1228.62	3	EJISDPTSPLR	-	1913.71	1913.68	5-4-1-0-0	2	NXS	202	7	0.11035	6	0.32226	0.25412	2.96624	0.75379	T	y1+;y3+;y4+;y6+;y7+;y8+;Y0+;Y0+;Y1+;Y1+;Y2+;Y3+;Y5+;	y6+;Y1+;	sp|P01591|IGJ_HUMAN	R	TR	70	0	71	0.00078	0.634352	6.09e-07	sp|P01591|IGJ_HUMAN/tr|D6RD17|D6RD17_HUMAN/tr|D6RHJ6|D6RHJ6_HUMAN	14	-0.0282	-8.97705
PGP_01.11574.11574.3.0.dta	2801	3507.45	1228.62	3	EJISDPTSPLR	-	2278.84	2278.81	6-5-1-0-0	2	NXS	328	6	0.08414	8	0.34915	0.26562	3.75283	0.99682	T	b2+;b3+;y1+;y3+;y4+;y6+;y7+;y8+;Y0+;Y0+;Y1+;Y1+;Y2+;Y3+;	y1+;y6+;Y1+;	sp|P01591|IGJ_HUMAN	R	TR	70	0	71	0.00078	0.634352	6.09e-07	sp|P01591|IGJ_HUMAN/tr|D6RD17|D6RD17_HUMAN/tr|D6RHJ6|D6RHJ6_HUMAN	14	-0.02784	-7.9396
PGP_01.11615.11615.3.0.dta	2801	3491.46	1228.62	3	EJISDPTSPLR	-	2262.84	2262.81	5-5-1-0-1	2	NXS	274	5	0.05815	7	0.30972	0.22633	2.96624	0.67133	T	y1+;y3+;y4+;y6+;y7+;y8+;y9+;Y0+;Y0+;Y1+;Y1+;Y2+;	y6+;Y1+;	sp|P01591|IGJ_HUMAN	R	TR	70	0	71	0.00078	0.634352	6.09e-07	sp|P01591|IGJ_HUMAN/tr|D6RD17|D6RD17_HUMAN/tr|D6RHJ6|D6RHJ6_HUMAN	14	-0.0341	-9.76941
PGP_01.11617.11617.3.0.dta	2801	3491.46	1228.62	3	EJISDPTSPLR	-	2262.84	2262.81	5-5-1-0-1	2	NXS	274	5	0.08875	6	0.33698	0.25309	3.75283	0.94979	T	y1+;y3+;y4+;y6+;y7+;y8+;Y0+;Y0+;Y1+;Y1+;Y2+;	y1+;y6+;Y1+;	sp|P01591|IGJ_HUMAN	R	TR	70	0	71	0.00078	0.634352	6.09e-07	sp|P01591|IGJ_HUMAN/tr|D6RD17|D6RD17_HUMAN/tr|D6RHJ6|D6RHJ6_HUMAN	14	-0.0341	-9.76941
PGP_01.11621.11621.4.0.dta	3	4875.18	2011.11	4	KLHINHNJLTESVGPLPK	-	2864.07	2864.03	8-7-0-0-1	8	NXT	98	3	0.04613	4	0.16136	0.23564	4.13904	0.97534	T	b1+;y2+;y5+;y7+;Y0++;Y1++;Y1++;	b1+;y2+;y5+;Y1++;	sp|P51884|LUM_HUMAN	K	SL	120	0	127	0.00109	0.541724	4.66e-25	sp|P51884|LUM_HUMAN	14	-0.04483	-9.19737
PGP_01.11625.11625.4.0.dta	3	4875.18	2011.11	4	KLHINHNJLTESVGPLPK	-	2864.07	2864.03	8-7-0-0-1	8	NXT	98	1	0.0124	5	0.14234	0.20134	2.73654	0.55098	T	b1+;b11+;y2+;y5+;y7+;Y0++;	b1+;y2+;	sp|P51884|LUM_HUMAN	K	SL	120	0	127	0.00109	0.541724	4.66e-25	sp|P51884|LUM_HUMAN	14	-0.04483	-9.19737
PGP_01.11626.11626.3.0.dta	2801	3491.46	1228.62	3	EJISDPTSPLR	-	2262.84	2262.81	5-5-1-0-1	2	NXS	274	4	0.08193	6	0.34689	0.25166	3.75283	0.94444	T	y1+;y3+;y4+;y6+;y7+;y8+;Y0+;Y1+;Y1+;Y2+;	y1+;y6+;Y1+;	sp|P01591|IGJ_HUMAN	R	TR	70	0	71	0.00078	0.634352	6.09e-07	sp|P01591|IGJ_HUMAN/tr|D6RD17|D6RD17_HUMAN/tr|D6RHJ6|D6RHJ6_HUMAN	14	-0.0341	-9.76941
PGP_01.11628.11628.4.0.dta	2801	3345.4	1228.62	4	EJISDPTSPLR	-	2116.79	2116.76	5-5-1-0-0	2	NXS	264	5	0.02896	4	0.17259	0.18197	2.96624	0.53977	T	y1+;y3+;y4+;y6+;Y0+;Y0+;Y1+;Y1+;Y2+;	y1+;y6+;	sp|P01591|IGJ_HUMAN	R	TR	70	0	71	0.00078	0.634352	6.09e-07	sp|P01591|IGJ_HUMAN/tr|D6RD17|D6RD17_HUMAN/tr|D6RHJ6|D6RHJ6_HUMAN	14	-0.02668	-7.97746
PGP_01.11636.11636.3.0.dta	2557	3180.27	1266.56	3	LGJWSAMPSCK	7,Oxidation[M];10,Carbamidomethyl[C];	1913.71	1913.68	5-4-1-0-0	3	NXS	136	3	0.04441	11	0.17829	0.26265	3.06703	0.80555	T	b3+;b4+;b6+;b7+;y2+;y3+;y4+;y5+;y6+;y7+;y8+;Y0+;Y0+;Y1+;	y4+;Y1+;	sp|P02749|APOH_HUMAN	K	AS	251	0	253	0.00075	0.591695	1.68e-17	sp|P02749|APOH_HUMAN/tr|J3KS17|J3KS17_HUMAN	13	-0.02528	-7.95148
PGP_01.11641.11641.3.0.dta	2801	3142.33	1228.62	3	EJISDPTSPLR	-	1913.71	1913.68	5-4-1-0-0	2	NXS	208	6	0.14951	9	0.35746	0.28849	3.02977	0.87407	T	b2+;b3+;y1+;y3+;y4+;y6+;y7+;y8+;y9+;Y0+;Y0+;Y1+;Y1+;Y2+;Y4+;	y6+;Y1+;	sp|P01591|IGJ_HUMAN	R	TR	70	0	71	0.00078	0.634352	6.09e-07	sp|P01591|IGJ_HUMAN/tr|D6RD17|D6RD17_HUMAN/tr|D6RHJ6|D6RHJ6_HUMAN	14	-0.02915	-9.27946
PGP_01.11643.11643.4.0.dta	2801	3345.4	1228.62	4	EJISDPTSPLR	-	2116.79	2116.76	5-5-1-0-0	2	NXS	262	2	0.01953	5	0.14874	0.15876	2.96624	0.47092	T	y1+;y3+;y4+;y6+;y8+;Y0+;Y1+;	y1+;y6+;	sp|P01591|IGJ_HUMAN	R	TR	70	0	71	0.00078	0.634352	6.09e-07	sp|P01591|IGJ_HUMAN/tr|D6RD17|D6RD17_HUMAN/tr|D6RHJ6|D6RHJ6_HUMAN	14	-0.02672	-7.98942
PGP_01.11654.11654.3.0.dta	3262	4013.6	1660.7	3	QQQHLFGSJVTDCSG	0,Gln->pyro-Glu[AnyN-termQ];13,Carbamidomethyl[C];	2352.9	2352.87	5-4-0-0-5	9	NXT	252	0	0	6	0.054	0.08969	2.05687	0.18448	T	b1+;b2+;b6+;b7+;b9+;b10+;	b6+;	sp|P02787|TRFE_HUMAN	R	NF	622	0.01	630	-0.0008	-0.481439	2.15e-19	sp|P02787|TRFE_HUMAN	1	-0.03161	-7.87763
PGP_01.11655.11655.3.0.dta	2801	3142.33	1228.62	3	EJISDPTSPLR	-	1913.71	1913.68	5-4-1-0-0	2	NXS	208	8	0.16422	8	0.34868	0.29948	2.96624	0.88834	T	b2+;y1+;y3+;y4+;y6+;y7+;y8+;y9+;Y0+;Y0+;Y1+;Y1+;Y2+;Y3+;Y4+;Y5+;	y6+;Y1+;	sp|P01591|IGJ_HUMAN	R	TR	70	0	71	0.00078	0.634352	6.09e-07	sp|P01591|IGJ_HUMAN/tr|D6RD17|D6RD17_HUMAN/tr|D6RHJ6|D6RHJ6_HUMAN	14	-0.02915	-9.27946
PGP_01.11661.11661.3.0.dta	2801	2939.24	1228.62	3	EJISDPTSPLR	-	1710.63	1710.6	5-3-1-0-0	2	NXS	100	3	0.15935	4	0.32157	0.23062	3.75283	0.86548	T	y1+;y3+;y6+;y7+;Y0+;Y1+;Y1+;	y1+;y6+;Y1+;	sp|P01591|IGJ_HUMAN	R	TR	70	0	71	0.00078	0.634352	6.09e-07	sp|P01591|IGJ_HUMAN/tr|D6RD17|D6RD17_HUMAN/tr|D6RHJ6|D6RHJ6_HUMAN	14	-0.02808	-9.55666
PGP_01.11679.11679.3.0.dta	4892	3664.52	1459.72	3	NLFLJHSENATAK	9,Deamidated[N];	2204.8	2204.77	5-4-2-0-0	5	NXS	316	4	0.06834	10	0.13968	0.14628	4.40023	0.64365	T	b2+;b3+;b6+;b9+;y2+;y4+;y5+;y6+;y7+;y8+;Y0+;Y0+;Y1+;Y1++;	b3+;y8+;Y0+;Y1+;	sp|P00738|HPT_HUMAN	K	DI	203	0	207	-4e-05	-0.027384	1.44e-16	sp|P00738|HPT_HUMAN/sp|P00739|HPTR_HUMAN/tr|A0A087WU08|A0A087WU08_HUMAN/tr|A0A0A0MRD9|A0A0A0MRD9_HUMAN/tr|A0A0C4DGL8|A0A0C4DGL8_HUMAN/tr|H0Y300|H0Y300_HUMAN/tr|H3BS21|H3BS21_HUMAN/tr|J3QLC9|J3QLC9_HUMAN/tr|J3QR68|J3QR68_HUMAN	7	-0.03393	-9.26151
PGP_01.11683.11683.3.1.dta	2801	3304.35	1228.62	3	EJISDPTSPLR	-	2075.73	2075.73	6-4-1-0-0	2	NXS	222	3	0.06097	5	0.29505	0.21434	2.96624	0.63577	T	y1+;y3+;y4+;y6+;y8+;Y0+;Y1+;Y1+;	y6+;Y1+;	sp|P01591|IGJ_HUMAN	R	TR	70	0	71	0.00078	0.634352	6.09e-07	sp|P01591|IGJ_HUMAN/tr|D6RD17|D6RD17_HUMAN/tr|D6RHJ6|D6RHJ6_HUMAN	14	0.00076	0.23007
PGP_01.11687.11687.3.0.dta	2801	3304.35	1228.62	3	EJISDPTSPLR	-	2075.73	2075.73	6-4-1-0-0	2	NXS	222	2	0.05816	4	0.32383	0.20467	4.44537	0.90985	T	y1+;y3+;y6+;y7+;Y0+;Y1+;	y1+;y3+;y6+;Y1+;	sp|P01591|IGJ_HUMAN	R	TR	70	0	71	0.00078	0.634352	6.09e-07	sp|P01591|IGJ_HUMAN/tr|D6RD17|D6RD17_HUMAN/tr|D6RHJ6|D6RHJ6_HUMAN	14	0.00076	0.23007
PGP_01.11689.11689.3.0.dta	3525	3806.55	1892.84	3	EHEGAIYPDJTTDFQR	-	1913.71	1913.68	5-4-1-0-0	10	NXT	298	0	0	5	0.15349	0.18343	4.55026	0.83465	T	b2+;b3+;b5+;y1+;y3+;	b2+;b3+;b5+;y3+;	sp|P00450|CERU_HUMAN	K	AD	129	0	138	0.00016	0.084485	1.58e-26	sp|P00450|CERU_HUMAN/tr|E9PFZ2|E9PFZ2_HUMAN	11	-0.02806	-7.3734
PGP_01.11703.11703.3.1.dta	2039	2882.34	1478.82	3	KLNLDGSJYTLLK	-	1403.52	1403.51	4-3-0-0-1	8	NXT	22	0	0	5	0.2982	0.19836	3.71276	0.73646	T	b1+;b2+;b6++;b11++;y1+;	b1+;b6++;y1+;	sp|Q07954|LRP1_HUMAN	R	QG	3041	0	3048	-0.0002	-0.135153	1.42e-17	sp|Q07954|LRP1_HUMAN	7	-0.00956	-3.3179
PGP_01.11705.11705.3.1.dta	2039	2882.34	1478.82	3	KLNLDGSJYTLLK	-	1403.52	1403.51	4-3-0-0-1	8	NXT	22	0	0	4	0.26646	0.17705	3.71276	0.65735	T	b1+;b6++;b11++;y1+;	b1+;b6++;y1+;	sp|Q07954|LRP1_HUMAN	R	QG	3041	0	3048	-0.0002	-0.135153	1.42e-17	sp|Q07954|LRP1_HUMAN	7	-0.00956	-3.3179
PGP_01.11706.11706.3.1.dta	2039	2882.34	1478.82	3	KLNLDGSJYTLLK	-	1403.52	1403.51	4-3-0-0-1	8	NXT	22	0	0	5	0.28961	0.19468	3.71276	0.7228	T	b1+;b2+;b6++;b11++;y1+;	b1+;b6++;y1+;	sp|Q07954|LRP1_HUMAN	R	QG	3041	0	3048	-0.0002	-0.135153	1.42e-17	sp|Q07954|LRP1_HUMAN	7	-0.00956	-3.3179
PGP_01.11713.11713.3.1.dta	2039	2882.34	1478.82	3	KLNLDGSJYTLLK	-	1403.52	1403.51	4-3-0-0-1	8	NXT	22	0	0	5	0.2846	0.19231	3.71276	0.714	T	b1+;b2+;b6++;b11++;y1+;	b1+;b6++;y1+;	sp|Q07954|LRP1_HUMAN	R	QG	3041	0	3048	-0.0002	-0.135153	1.42e-17	sp|Q07954|LRP1_HUMAN	7	-0.00956	-3.3179
PGP_01.11714.11714.4.0.dta	3	4875.18	2011.11	4	KLHINHNJLTESVGPLPK	-	2864.08	2864.03	8-7-0-0-1	8	NXT	74	2	0.07675	4	0.22433	0.27803	4.13904	1.15076	T	b1+;y1+;y2+;y5+;Y1++;Y3+++;	b1+;y2+;y5+;Y1++;	sp|P51884|LUM_HUMAN	K	SL	120	0	127	0.00109	0.541724	4.66e-25	sp|P51884|LUM_HUMAN	14	-0.04595	-9.42714
PGP_01.11720.11720.3.0.dta	2857	3996.58	2081.84	3	QQQHLFGSJVTDCSGNFC	0,Gln->pyro-Glu[AnyN-termQ];13,Carbamidomethyl[C];18,Carbamidomethyl[C];	1914.74	1914.7	5-4-0-0-2	9	NXT	206	0	0	7	0.06183	0.06915	2.05687	0.14224	T	b2+;b3+;b5+;b6+;b7+;b10+;b12+;	b5+;	sp|P02787|TRFE_HUMAN	R	LF	622	0.01	630	-0.00146	-0.700971	9.86e-15	sp|P02787|TRFE_HUMAN	2	-0.03593	-8.99237
PGP_01.11727.11727.3.1.dta	2039	2882.34	1478.82	3	KLNLDGSJYTLLK	-	1403.52	1403.51	4-3-0-0-1	8	NXT	22	0	0	4	0.32544	0.21052	3.71276	0.78161	T	b1+;b2+;b6++;y1+;	b1+;b6++;y1+;	sp|Q07954|LRP1_HUMAN	R	QG	3041	0	3048	-0.0002	-0.135153	1.42e-17	sp|Q07954|LRP1_HUMAN	7	-0.00956	-3.3179
PGP_01.11741.11741.3.0.dta	2801	3345.41	1228.62	3	EJISDPTSPLR	-	2116.79	2116.76	5-5-1-0-0	2	NXS	270	5	0.10782	4	0.34602	0.25989	2.96624	0.7709	T	y1+;y3+;y4+;y6+;Y0+;Y0+;Y1+;Y1+;Y2+;	y6+;Y1+;	sp|P01591|IGJ_HUMAN	R	TR	70	0	71	0.00078	0.634352	6.09e-07	sp|P01591|IGJ_HUMAN/tr|D6RD17|D6RD17_HUMAN/tr|D6RHJ6|D6RHJ6_HUMAN	14	-0.02917	-8.72197
PGP_01.11770.11770.2.0.dta	2801	2939.24	1228.62	2	EJISDPTSPLR	-	1710.62	1710.6	5-3-1-0-0	2	NXS	108	9	0.13171	9	0.40051	0.29674	2.96624	0.88021	T	b3+;b8+;y1+;y3+;y4+;y6+;y7+;y8+;y9+;Y0+;Y0+;Y1+;Y1+;Y2+;Y3+;Y4+;Y4+;Y5+;	y6+;Y1+;	sp|P01591|IGJ_HUMAN	R	TR	70	0	71	0.00078	0.634352	6.09e-07	sp|P01591|IGJ_HUMAN/tr|D6RD17|D6RD17_HUMAN/tr|D6RHJ6|D6RHJ6_HUMAN	14	-0.02424	-8.24979
PGP_01.11781.11781.3.0.dta	1803	2933.26	1228.62	3	EJISDPTSPLR	-	1704.65	1704.63	3-6-0-0-0	2	NXS	122	4	0.19853	7	0.31743	0.27801	5.22533	1.45269	T	b2+;y1+;y3+;y6+;y7+;y8+;y9+;Y0+;Y0+;Y1+;Y1+;	y1+;y6+;Y0+;Y1+;Y1+;	sp|P01591|IGJ_HUMAN	R	TR	70	0	71	0.00078	0.634352	6.09e-07	sp|P01591|IGJ_HUMAN/tr|D6RD17|D6RD17_HUMAN/tr|D6RHJ6|D6RHJ6_HUMAN	14	-0.01694	-5.77709
PGP_01.11783.11783.2.0.dta	2801	2939.24	1228.62	2	EJISDPTSPLR	-	1710.62	1710.6	5-3-1-0-0	2	NXS	110	9	0.15467	9	0.422	0.31741	3.06621	0.97325	T	b2+;b3+;y1+;y3+;y4+;y6+;y7+;y8+;y9+;Y0+;Y0+;Y1+;Y2+;Y2+;Y3+;Y4+;Y5+;Y5+;	y6+;Y1+;	sp|P01591|IGJ_HUMAN	R	TR	70	0	71	0.00078	0.634352	6.09e-07	sp|P01591|IGJ_HUMAN/tr|D6RD17|D6RD17_HUMAN/tr|D6RHJ6|D6RHJ6_HUMAN	14	-0.02423	-8.24638
PGP_01.11786.11786.3.0.dta	3805	2736.18	822.471	3	VLJFTTK	-	1913.7	1913.68	5-4-1-0-0	3	NXT	72	3	0.24434	7	0.09155	0.23987	3.93174	0.94309	T	b3+;b4+;b5+;y2+;y3+;y4+;y5+;Y0+;Y1+;Y2+;	y3+;Y0+;Y1+;	sp|P13671|CO6_HUMAN	K	AK	322	0	324	1e-05	0.012144	1.35e-12	sp|P13671|CO6_HUMAN	5	-0.02382	-8.70871
PGP_01.11796.11796.2.0.dta	2801	2939.24	1228.62	2	EJISDPTSPLR	-	1710.62	1710.6	5-3-1-0-0	2	NXS	110	8	0.10678	7	0.38872	0.28349	2.96624	0.84091	T	b3+;y1+;y3+;y4+;y6+;y7+;y8+;Y0+;Y0+;Y1+;Y1+;Y2+;Y3+;Y4+;Y5+;	y6+;Y1+;	sp|P01591|IGJ_HUMAN	R	TR	70	0	71	0.00078	0.634352	6.09e-07	sp|P01591|IGJ_HUMAN/tr|D6RD17|D6RD17_HUMAN/tr|D6RHJ6|D6RHJ6_HUMAN	14	-0.02423	-8.24638
PGP_01.11811.11811.2.1.dta	277	3087.31	1384.72	2	REJISDPTSPLR	-	1702.59	1702.58	8-2-0-0-0	3	NXS	198	0	0	8	0.36697	0.30974	3.05561	0.94645	T	y1+;y3+;y4+;y6+;y7+;y8+;y9+;y11+;	y1+;y6+;	sp|P01591|IGJ_HUMAN	N	TR	69	0	71	0.00011	0.079382	8.32e-18	sp|P01591|IGJ_HUMAN/tr|D6RD17|D6RD17_HUMAN/tr|D6RHJ6|D6RHJ6_HUMAN	2	-0.00779	-2.52405
PGP_01.11838.11838.3.1.dta	2801	3109.28	1228.62	3	EJISDPTSPLR	-	1880.67	1880.67	3-4-2-0-0	2	NXS	206	4	0.01851	8	0.27822	0.20611	2.96624	0.61138	T	b3+;y1+;y3+;y4+;y6+;y7+;y8+;y9+;Y0+;Y0+;Y1+;Y1+;	y1+;y6+;	sp|P01591|IGJ_HUMAN	R	TR	70	0	71	0.00078	0.634352	6.09e-07	sp|P01591|IGJ_HUMAN/tr|D6RD17|D6RD17_HUMAN/tr|D6RHJ6|D6RHJ6_HUMAN	14	0.00336	1.08099
PGP_01.11841.11841.3.0.dta	4892	3664.52	1459.72	3	NLFLJHSENATAK	9,Deamidated[N];	2204.81	2204.77	5-4-2-0-0	5	NXS	320	2	0.03539	7	0.0896	0.09935	2.93248	0.29134	T	b2+;b3+;b6+;y2+;y4+;y7+;y8+;Y0+;Y1+;	b3+;Y0+;	sp|P00738|HPT_HUMAN	K	DI	203	0	207	-4e-05	-0.027384	1.44e-16	sp|P00738|HPT_HUMAN/sp|P00739|HPTR_HUMAN/tr|A0A087WU08|A0A087WU08_HUMAN/tr|A0A0A0MRD9|A0A0A0MRD9_HUMAN/tr|A0A0C4DGL8|A0A0C4DGL8_HUMAN/tr|H0Y300|H0Y300_HUMAN/tr|H3BS21|H3BS21_HUMAN/tr|J3QLC9|J3QLC9_HUMAN/tr|J3QR68|J3QR68_HUMAN	7	-0.03523	-9.61636
PGP_01.11870.11870.2.0.dta	3805	2736.17	822.471	2	VLJFTTK	-	1913.7	1913.68	5-4-1-0-0	3	NXT	74	9	0.31604	10	0.14186	0.35156	5.90489	2.0759	T	b2+;b3+;b4+;b6+;y1+;y2+;y3+;y4+;y5+;y6+;Y0+;Y0+;Y1+;Y1+;Y2+;Y2+;Y3+;Y4+;Y5+;	b3+;b4+;y3+;y4+;Y0+;Y1+;	sp|P13671|CO6_HUMAN	K	AK	322	0	324	1e-05	0.012144	1.35e-12	sp|P13671|CO6_HUMAN	5	-0.02252	-8.23343
PGP_01.11874.11874.2.0.dta	3805	2736.17	822.471	2	VLJFTTK	-	1913.7	1913.68	5-4-1-0-0	3	NXT	74	9	0.25122	11	0.13334	0.32507	5.29848	1.7224	T	b2+;b3+;b4+;b5+;b6+;y1+;y2+;y3+;y4+;y5+;y6+;Y0+;Y0+;Y1+;Y1+;Y2+;Y2+;Y3+;Y4+;Y5+;	b3+;y3+;y4+;Y0+;Y1+;	sp|P13671|CO6_HUMAN	K	AK	322	0	324	1e-05	0.012144	1.35e-12	sp|P13671|CO6_HUMAN	5	-0.02252	-8.23343
PGP_01.11877.11877.4.0.dta	3033	5811.51	2148.18	4	IIVPLNNREJISDPTSPLR	-	3663.33	3663.28	7-6-4-0-1	10	NXS	46	0	0	4	0.23815	0.23954	2.06085	0.49365	T	y1+;y3+;y6+;y11+;	y6+;	sp|P01591|IGJ_HUMAN	R	TR	62	0	71	-0.00143	-0.665376	4.19e-17	sp|P01591|IGJ_HUMAN/tr|D6RD17|D6RD17_HUMAN/tr|D6RHJ6|D6RHJ6_HUMAN	6	-0.05117	-8.80639
PGP_01.11879.11879.2.0.dta	3805	2736.17	822.471	2	VLJFTTK	-	1913.7	1913.68	5-4-1-0-0	3	NXT	74	9	0.33909	10	0.11581	0.32219	5.29848	1.70714	T	b2+;b3+;b4+;b5+;b6+;y1+;y2+;y3+;y5+;y6+;Y0+;Y0+;Y1+;Y1+;Y2+;Y2+;Y3+;Y4+;Y5+;	b3+;b4+;y3+;Y0+;Y1+;	sp|P13671|CO6_HUMAN	K	AK	322	0	324	1e-05	0.012144	1.35e-12	sp|P13671|CO6_HUMAN	5	-0.02252	-8.23343
PGP_01.11892.11892.2.0.dta	3805	2736.17	822.471	2	VLJFTTK	-	1913.7	1913.68	5-4-1-0-0	3	NXT	74	7	0.47106	8	0.11639	0.36024	7.02762	2.53163	T	b2+;b3+;b4+;y1+;y2+;y3+;y4+;y5+;Y0+;Y0+;Y1+;Y1+;Y2+;Y3+;Y4+;	b3+;b4+;y3+;y4+;Y0+;Y1+;Y1+;Y2+;	sp|P13671|CO6_HUMAN	K	AK	322	0	324	1e-05	0.012144	1.35e-12	sp|P13671|CO6_HUMAN	5	-0.02258	-8.25537
PGP_01.11897.11897.2.0.dta	4231	2727.21	1104.6	2	GLJVTLSSTGR	0,Carbamyl[AnyN-term];	1622.61	1622.58	5-4-0-0-0	3	NXT	42	6	0.14379	7	0.05575	0.20066	2.07742	0.41685	T	b4+;y1+;y2+;y3+;y4+;y5+;y7+;Y0+;Y0+;Y1+;Y1+;Y2+;Y3+;	Y1+;	sp|P0C0L4|CO4A_HUMAN	R	NG	1326	0	1328	0.0006	0.522379	1.21e-29	sp|P0C0L4|CO4A_HUMAN/sp|P0C0L5|CO4B_HUMAN/tr|A0A140TA49|A0A140TA49_HUMAN/tr|A0A140TA44|A0A140TA44_HUMAN/tr|A0A140TA29|A0A140TA29_HUMAN/tr|A0A0G2JPR0|A0A0G2JPR0_HUMAN/tr|A0A140TA32|A0A140TA32_HUMAN/tr|F5GXS0|F5GXS0_HUMAN/tr|A0A0G2JL54|A0A0G2JL54_HUMAN	1	-0.02663	-9.76808
PGP_01.11902.11902.2.0.dta	3805	2736.17	822.471	2	VLJFTTK	-	1913.7	1913.68	5-4-1-0-0	3	NXT	74	8	0.43284	10	0.13555	0.36248	7.02762	2.54738	T	b2+;b3+;b4+;b5+;b6+;y1+;y2+;y3+;y4+;y5+;Y0+;Y0+;Y1+;Y1+;Y2+;Y2+;Y3+;Y4+;	b3+;b4+;y3+;y4+;Y0+;Y1+;Y1+;Y2+;	sp|P13671|CO6_HUMAN	K	AK	322	0	324	1e-05	0.012144	1.35e-12	sp|P13671|CO6_HUMAN	5	-0.02258	-8.25537
PGP_01.11905.11905.4.1.dta	3033	5811.51	2148.18	4	IIVPLNNREJISDPTSPLR	-	3663.33	3663.28	7-6-4-0-1	10	NXS	46	0	0	4	0.14067	0.18852	2.06085	0.38852	T	y1+;y3+;y6+;y11+;	y6+;	sp|P01591|IGJ_HUMAN	R	TR	62	0	71	-0.00143	-0.665376	4.19e-17	sp|P01591|IGJ_HUMAN/tr|D6RD17|D6RD17_HUMAN/tr|D6RHJ6|D6RHJ6_HUMAN	6	-0.05184	-8.9217
PGP_01.11909.11909.3.0.dta	2801	3142.32	1228.62	3	EJISDPTSPLR	-	1913.7	1913.68	5-4-1-0-0	2	NXS	188	7	0.1089	6	0.3133	0.25336	2.96624	0.75153	T	y1+;y3+;y4+;y6+;y7+;y8+;Y0+;Y0+;Y1+;Y1+;Y2+;Y3+;Y5+;	y6+;Y1+;	sp|P01591|IGJ_HUMAN	R	TR	70	0	71	0.00078	0.634352	6.09e-07	sp|P01591|IGJ_HUMAN/tr|D6RD17|D6RD17_HUMAN/tr|D6RHJ6|D6RHJ6_HUMAN	14	-0.02309	-7.35038
PGP_01.11915.11915.2.0.dta	3805	2736.17	822.471	2	VLJFTTK	-	1913.7	1913.68	5-4-1-0-0	3	NXT	74	7	0.19081	10	0.12214	0.27606	5.29848	1.46268	T	b2+;b3+;b4+;b5+;b6+;y2+;y3+;y4+;y5+;y6+;Y0+;Y0+;Y1+;Y1+;Y2+;Y3+;Y5+;	b3+;y3+;y4+;Y0+;Y1+;	sp|P13671|CO6_HUMAN	K	AK	322	0	324	1e-05	0.012144	1.35e-12	sp|P13671|CO6_HUMAN	5	-0.02264	-8.27731
PGP_01.11919.11919.2.1.dta	4377	2748.17	1223.68	2	VMKVLJFTTK	3,Carbamyl[K];	1524.49	1524.49	N(NH(HN(HEX&n-acetyl&sulfate))(H))(F)	6	NXT	78	0	0	6	0.20064	0.18995	3.07882	0.58482	T	y2+;y3+;y4+;y5+;y6+;y7+;	y3+;y7+;	sp|P13671|CO6_HUMAN	K	AK	319	0	324	-0.00213	-1.73925	2.55e-20	sp|P13671|CO6_HUMAN	1	0.00526	1.91471
PGP_01.11936.11936.3.0.dta	1201	4017.63	2103.93	3	CGJCSLTTLKDEDFCKR	1,Carbamidomethyl[C];4,Carbamidomethyl[C];15,Carbamidomethyl[C];	1913.71	1913.68	5-4-1-0-0	3	NXS	344	0	0	4	0.13194	0.18248	3.85904	0.70419	T	y1+;y4+;y6+;y8+;	y1+;y4+;y6+;	sp|P49908|SEPP1_HUMAN	K	VS	172	0	174	0.00862	4.09517	1.07e-29	sp|P49908|SEPP1_HUMAN/tr|A0A182DWH7|A0A182DWH7_HUMAN/tr|A0A182DWH8|A0A182DWH8_HUMAN	20	-0.02957	-7.36184
PGP_01.11937.11937.4.2.dta	3033	4144.92	2148.18	4	IIVPLNNREJISDPTSPLR	-	1996.74	1996.75	3-6-0-0-2	10	NXS	56	0	0	6	0.28078	0.26618	3.04454	0.81038	T	y1+;y3+;y4+;y6+;y8+;y10+;	y1+;y6+;	sp|P01591|IGJ_HUMAN	R	TR	62	0	71	-0.00143	-0.665376	4.19e-17	sp|P01591|IGJ_HUMAN/tr|D6RD17|D6RD17_HUMAN/tr|D6RHJ6|D6RHJ6_HUMAN	6	0.00671	1.61925
PGP_01.11938.11938.3.1.dta	3002	3247.28	1041.47	3	QQQHLFGSJ	0,Gln->pyro-Glu[AnyN-termQ];	2205.8	2205.79	5-4-1-0-2	9	NXT	154	3	0.10913	4	0.1863	0.2127	3.90115	0.82976	T	b4+;b6+;b7+;b8+;Y0+;Y0+;Y1+;	b4+;b6+;Y0+;	sp|P02787|TRFE_HUMAN	R	VT	622	0	630	-8e-05	-0.076742	6.64e-12	sp|P02787|TRFE_HUMAN	1	-0.01082	-3.33305
PGP_01.11939.11939.4.0.dta	1201	4017.64	2103.93	4	CGJCSLTTLKDEDFCKR	1,Carbamidomethyl[C];4,Carbamidomethyl[C];15,Carbamidomethyl[C];	1913.72	1913.68	5-4-1-0-0	3	NXS	354	2	0.02621	6	0.20997	0.27473	4.56511	1.25416	T	b3+;y1+;y4+;y5+;y6+;y7+;Y0++;Y1++;	y1+;y4+;y6+;y7+;	sp|P49908|SEPP1_HUMAN	K	VS	172	0	174	0.00862	4.09517	1.07e-29	sp|P49908|SEPP1_HUMAN/tr|A0A182DWH7|A0A182DWH7_HUMAN/tr|A0A182DWH8|A0A182DWH8_HUMAN	20	-0.03685	-9.17426
PGP_01.11972.11972.3.0.dta	2557	3180.26	1266.56	3	LGJWSAMPSCK	7,Oxidation[M];10,Carbamidomethyl[C];	1913.7	1913.68	5-4-1-0-0	3	NXS	134	2	0.04191	10	0.20918	0.27461	3.06703	0.84222	T	b3+;b4+;b7+;y2+;y3+;y4+;y5+;y6+;y7+;y8+;Y0+;Y1+;	y4+;Y1+;	sp|P02749|APOH_HUMAN	K	AS	251	0	253	0.00075	0.591695	1.68e-17	sp|P02749|APOH_HUMAN/tr|J3KS17|J3KS17_HUMAN	13	-0.02496	-7.85083
PGP_01.11977.11977.5.0.dta	3501	4655.96	2451.15	5	HKPEIJSTTHPGADLQENFCR	20,Carbamidomethyl[C];	2204.81	2204.77	5-4-2-0-0	6	NXT	180	0	0	8	0.06129	0.10876	2.05687	0.2237	T	b2+;y3+;y4+;y5+;y7+;y8+;y9+;y11+;	y11+;	sp|P00734|THRB_HUMAN	P	NP	138	0.01	143	0.00446	1.81882	8.06e-14	sp|P00734|THRB_HUMAN/tr|C9JV37|C9JV37_HUMAN/tr|E9PIT3|E9PIT3_HUMAN	2	-0.04404	-9.4608
PGP_01.11993.11993.3.0.dta	2801	2939.24	1228.62	3	EJISDPTSPLR	-	1710.62	1710.6	5-3-1-0-0	2	NXS	108	4	0.14251	6	0.29278	0.25423	4.44537	1.13015	T	y1+;y3+;y4+;y6+;y7+;y8+;Y0+;Y0+;Y1+;Y1+;	y1+;y6+;Y0+;Y1+;	sp|P01591|IGJ_HUMAN	R	TR	70	0	71	0.00078	0.634352	6.09e-07	sp|P01591|IGJ_HUMAN/tr|D6RD17|D6RD17_HUMAN/tr|D6RHJ6|D6RHJ6_HUMAN	14	-0.02437	-8.29403
PGP_01.11996.11996.4.0.dta	4408	4677.94	2739.26	4	YPHKPEIJSTTHPGADLQENFCR	0,Formyl[AnyN-term];22,Carbamidomethyl[C];	1938.68	1938.71	3-5-1-0-1	8	NXT	180	0	0	7	0.10232	0.12064	1.80031	0.21718	T	y1+;y4+;y5+;y6+;y7+;y11+;y11++;	y7+;	sp|P00734|THRB_HUMAN	R	NP	136	0.01	143	0.0018	0.656876	8.63e-19	sp|P00734|THRB_HUMAN/tr|C9JV37|C9JV37_HUMAN/tr|E9PIT3|E9PIT3_HUMAN	1	0.02546	5.44377
PGP_01.12022.12022.4.0.dta	3497	4882.03	2020.99	4	IPCSQPPQIEHGTIJSSR	3,Carbamidomethyl[C];	2861.04	2861	6-5-3-0-0	15	NXS	148	3	0.0299	4	0.03724	0.08308	2.05687	0.17088	T	b2+;b3+;b5+;y3+;Y1+;Y1++;Y1++;	Y1++;	sp|P08603|CFAH_HUMAN	K	SS	868	0.01	882	8e-05	0.039565	4.68e-24	sp|P08603|CFAH_HUMAN	21	-0.04259	-8.72556
PGP_01.12029.12029.5.0.dta	3	4144.92	2011.11	5	KLHINHNJLTESVGPLPK	-	2133.81	2133.77	6-5-0-0-1	8	NXT	52	0	0	5	0.56537	0.41062	4.74229	1.94728	T	b1+;y1+;y2+;y5+;y7+;	b1+;y1+;y2+;y5+;y7+;	sp|P51884|LUM_HUMAN	K	SL	120	0	127	0.00109	0.541724	4.66e-25	sp|P51884|LUM_HUMAN	14	-0.041	-9.89394
PGP_01.12056.12056.3.0.dta	301	3076.35	1104.6	3	GLJVTLSSTGR	-	1971.75	1971.72	5-5-0-0-1	3	NXT	112	4	0.2506	4	0.07736	0.25917	4.58043	1.1871	T	y1+;y5+;y6+;y7+;Y0+;Y1+;Y1+;Y2+;	y7+;Y0+;Y1+;Y2+;	sp|P0C0L4|CO4A_HUMAN	R	NG	1326	0	1328	-0.00169	-1.5286	2e-09	sp|P0C0L4|CO4A_HUMAN/sp|P0C0L5|CO4B_HUMAN/tr|A0A0G2JL54|A0A0G2JL54_HUMAN/tr|A0A0G2JPR0|A0A0G2JPR0_HUMAN/tr|A0A140TA29|A0A140TA29_HUMAN/tr|A0A140TA32|A0A140TA32_HUMAN/tr|A0A140TA44|A0A140TA44_HUMAN/tr|A0A140TA49|A0A140TA49_HUMAN/tr|F5GXS0|F5GXS0_HUMAN	12	-0.02982	-9.69639
PGP_01.12060.12060.4.0.dta	3500	4802.02	2451.15	4	HKPEIJSTTHPGADLQENFCR	20,Carbamidomethyl[C];	2350.88	2350.83	5-4-2-0-1	6	NXT	230	2	0.02795	9	0.14234	0.19185	3.63785	0.69791	T	b2+;y2+;y4+;y7+;y10+;y11+;y12+;y13+;y19++;Y0++;Y1++;	b2+;y7+;y11+;	sp|P00734|THRB_HUMAN	P	NP	138	0	143	0.00446	1.81882	8.06e-14	sp|P00734|THRB_HUMAN/tr|C9JV37|C9JV37_HUMAN/tr|E9PIT3|E9PIT3_HUMAN	2	-0.04798	-9.99362
PGP_01.12062.12062.3.0.dta	1072	4144.92	1881.08	3	SIGJITIQNLKDPVQIK	-	2263.84	2263.83	5-5-0-0-3	4	NXT	56	0	0	4	0.12257	0.0704	2.89411	0.20375	T	b2+;b8++;y1+;y4++;	b2+;y4++;	sp|Q86SQ4|AGRG6_HUMAN	C	IK	773	0.01	776	-0.00049	-0.260352	6.44e-15	sp|Q86SQ4|AGRG6_HUMAN	2	-0.0104	-2.5097
PGP_01.12119.12119.3.0.dta	3805	2736.18	822.471	3	VLJFTTK	-	1913.71	1913.68	5-4-1-0-0	3	NXT	64	7	0.22434	9	0.13534	0.28609	5.29848	1.51583	T	b3+;b4+;b5+;b6+;y2+;y3+;y4+;y5+;y6+;Y0+;Y0+;Y1+;Y1+;Y2+;Y3+;Y4+;	b3+;y3+;y4+;Y0+;Y1+;	sp|P13671|CO6_HUMAN	K	AK	322	0	324	1e-05	0.012144	1.35e-12	sp|P13671|CO6_HUMAN	5	-0.02615	-9.56056
PGP_01.12205.12205.2.0.dta	3805	2736.17	822.471	2	VLJFTTK	-	1913.7	1913.68	5-4-1-0-0	3	NXT	74	9	0.32906	11	0.14918	0.35956	6.4784	2.3294	T	b2+;b3+;b4+;b5+;b6+;y1+;y2+;y3+;y4+;y5+;y6+;Y0+;Y0+;Y1+;Y1+;Y2+;Y2+;Y3+;Y4+;Y5+;	b3+;b4+;y3+;y4+;y5+;Y0+;Y1+;	sp|P13671|CO6_HUMAN	K	AK	322	0	324	1e-05	0.012144	1.35e-12	sp|P13671|CO6_HUMAN	5	-0.02332	-8.52591
PGP_01.12206.12206.2.0.dta	3805	2736.17	822.471	2	VLJFTTK	-	1913.7	1913.68	5-4-1-0-0	3	NXT	74	9	0.35556	11	0.15225	0.36773	6.4784	2.38228	T	b2+;b3+;b4+;b5+;b6+;y1+;y2+;y3+;y4+;y5+;y6+;Y0+;Y0+;Y1+;Y1+;Y2+;Y2+;Y3+;Y4+;Y5+;	b3+;b4+;y3+;y4+;y5+;Y0+;Y1+;	sp|P13671|CO6_HUMAN	K	AK	322	0	324	1e-05	0.012144	1.35e-12	sp|P13671|CO6_HUMAN	5	-0.02332	-8.52591
PGP_01.12208.12208.2.0.dta	3805	2736.17	822.471	2	VLJFTTK	-	1913.7	1913.68	5-4-1-0-0	3	NXT	74	9	0.28135	10	0.1433	0.32016	5.90489	1.8905	T	b2+;b3+;b4+;b5+;b6+;y1+;y2+;y3+;y4+;y5+;Y0+;Y0+;Y1+;Y1+;Y2+;Y2+;Y3+;Y4+;Y5+;	b3+;b4+;y3+;y4+;Y0+;Y1+;	sp|P13671|CO6_HUMAN	K	AK	322	0	324	1e-05	0.012144	1.35e-12	sp|P13671|CO6_HUMAN	5	-0.02332	-8.52591
PGP_01.12234.12234.3.1.dta	2995	3928.59	1664.74	3	JASSMCVPDQDTAIR	6,Carbamidomethyl[C];	2263.85	2263.83	5-5-0-0-3	1	NXS	308	0	0	4	0.22864	0.23016	3.83944	0.88368	T	y1+;y4+;y6+;y8+;	y4+;y6+;y8+;	sp|P01871|IGHM_HUMAN	Q	VF	209	0	209	-0.00414	-2.48542	4.8e-31	sp|P01871|IGHM_HUMAN/tr|A0A1B0GUU9|A0A1B0GUU9_HUMAN	1	-0.02071	-5.27294
PGP_01.12246.12246.2.0.dta	3805	2736.17	822.471	2	VLJFTTK	-	1913.7	1913.68	5-4-1-0-0	3	NXT	74	7	0.22724	10	0.14141	0.31891	5.29848	1.68974	T	b2+;b3+;b4+;b5+;y1+;y2+;y3+;y4+;y5+;y6+;Y0+;Y0+;Y1+;Y1+;Y2+;Y3+;Y4+;	b3+;y3+;y4+;Y0+;Y1+;	sp|P13671|CO6_HUMAN	K	AK	322	0	324	1e-05	0.012144	1.35e-12	sp|P13671|CO6_HUMAN	5	-0.02319	-8.47839
PGP_01.12266.12266.4.0.dta	3500	4655.96	2451.15	4	HKPEIJSTTHPGADLQENFCR	20,Carbamidomethyl[C];	2204.82	2204.77	5-4-2-0-0	6	NXT	186	4	0.02169	11	0.12633	0.18722	2.86934	0.53719	T	b2+;y2+;y6+;y7+;y8+;y10+;y11+;y12+;y15+;y11++;y19++;Y0++;Y0++;Y1++;Y1++;	b2+;y11+;	sp|P00734|THRB_HUMAN	P	NP	138	0	143	0.00446	1.81882	8.06e-14	sp|P00734|THRB_HUMAN/tr|C9JV37|C9JV37_HUMAN/tr|E9PIT3|E9PIT3_HUMAN	2	-0.04599	-9.8797
PGP_01.12273.12273.3.0.dta	2995	3724.5	1664.74	3	JASSMCVPDQDTAIR	6,Carbamidomethyl[C];	2059.77	2059.73	5-4-1-0-1	1	NXS	266	0	0	4	0.20698	0.21888	4.543	0.99436	T	y1+;y4+;y6+;y8+;	y1+;y4+;y6+;y8+;	sp|P01871|IGHM_HUMAN	Q	VF	209	0	209	-0.00414	-2.48542	4.8e-31	sp|P01871|IGHM_HUMAN/tr|A0A1B0GUU9|A0A1B0GUU9_HUMAN	1	-0.03607	-9.68704
PGP_01.12277.12277.4.0.dta	3500	4655.96	2451.15	4	HKPEIJSTTHPGADLQENFCR	20,Carbamidomethyl[C];	2204.82	2204.77	5-4-2-0-0	6	NXT	186	2	0.00591	10	0.12647	0.16836	2.86934	0.48307	T	b2+;b14+;y4+;y5+;y6+;y7+;y8+;y11+;y12+;y19++;Y0++;Y1++;	y7+;y11+;	sp|P00734|THRB_HUMAN	P	NP	138	0	143	0.00446	1.81882	8.06e-14	sp|P00734|THRB_HUMAN/tr|C9JV37|C9JV37_HUMAN/tr|E9PIT3|E9PIT3_HUMAN	2	-0.04599	-9.8797
PGP_01.12383.12383.2.0.dta	3805	2736.17	822.471	2	VLJFTTK	-	1913.7	1913.68	5-4-1-0-0	3	NXT	74	2	0.28439	7	0.13275	0.26686	6.4784	1.7288	T	b3+;b4+;b5+;y2+;y3+;y4+;y5+;Y0+;Y1+;	b3+;b4+;y3+;y4+;y5+;Y0+;Y1+;	sp|P13671|CO6_HUMAN	K	AK	322	0	324	1e-05	0.012144	1.35e-12	sp|P13671|CO6_HUMAN	5	-0.0231	-8.44548
PGP_01.12395.12395.2.0.dta	3805	2736.18	822.471	2	VLJFTTK	-	1913.7	1913.68	5-4-1-0-0	3	NXT	70	5	0.38366	7	0.1151	0.31882	5.29848	1.68924	T	b2+;b3+;b4+;y2+;y3+;y4+;y5+;Y0+;Y0+;Y1+;Y1+;Y2+;	y2+;y4+;Y0+;Y0+;Y1+;	sp|P13671|CO6_HUMAN	K	AK	322	0	324	1e-05	0.012144	1.35e-12	sp|P13671|CO6_HUMAN	5	-0.0241	-8.81108
PGP_01.12396.12396.2.0.dta	3805	2736.18	822.471	2	VLJFTTK	-	1913.7	1913.68	5-4-1-0-0	3	NXT	70	3	0.37263	7	0.1205	0.30781	5.29848	1.63092	T	b3+;b4+;y1+;y2+;y3+;y4+;y5+;Y0+;Y1+;Y2+;	b3+;y3+;y4+;Y0+;Y1+;	sp|P13671|CO6_HUMAN	K	AK	322	0	324	1e-05	0.012144	1.35e-12	sp|P13671|CO6_HUMAN	5	-0.0241	-8.81108
PGP_01.12397.12397.2.0.dta	3805	2736.18	822.471	2	VLJFTTK	-	1913.7	1913.68	5-4-1-0-0	3	NXT	70	3	0.23375	6	0.13217	0.22547	4.64714	1.04778	T	b2+;b3+;b4+;y3+;y4+;y5+;Y0+;Y0+;Y1+;	b3+;b4+;y4+;Y0+;	sp|P13671|CO6_HUMAN	K	AK	322	0	324	1e-05	0.012144	1.35e-12	sp|P13671|CO6_HUMAN	5	-0.0241	-8.81108
PGP_01.12398.12398.2.0.dta	3805	2736.18	822.471	2	VLJFTTK	-	1913.7	1913.68	5-4-1-0-0	3	NXT	70	3	0.2466	6	0.10736	0.24276	4.64714	1.12812	T	b3+;b4+;y2+;y3+;y4+;y5+;Y0+;Y0+;Y1+;	b3+;y3+;Y0+;Y1+;	sp|P13671|CO6_HUMAN	K	AK	322	0	324	1e-05	0.012144	1.35e-12	sp|P13671|CO6_HUMAN	5	-0.0241	-8.81108
PGP_01.12403.12403.2.0.dta	3805	2736.18	822.471	2	VLJFTTK	-	1913.7	1913.68	5-4-1-0-0	3	NXT	70	5	0.38253	5	0.11674	0.27442	5.29848	1.454	T	b3+;b4+;y3+;y4+;y5+;Y0+;Y0+;Y1+;Y1+;Y2+;	b3+;y3+;y4+;Y0+;Y1+;	sp|P13671|CO6_HUMAN	K	AK	322	0	324	1e-05	0.012144	1.35e-12	sp|P13671|CO6_HUMAN	5	-0.0241	-8.81108
PGP_01.12409.12409.5.0.dta	2530	5160.21	2954.4	5	SRYPHKPEIJSTTHPGADLQENFCR	24,Carbamidomethyl[C];	2205.82	2205.79	5-4-1-0-2	10	NXT	60	0	0	5	0.18547	0.14036	1.69603	0.23806	T	b2+;b6+;b18++;y1+;y3+;	y3+;	sp|P00734|THRB_HUMAN	R	NP	134	0.01	143	0.00292	0.988028	2.26e-21	sp|P00734|THRB_HUMAN/tr|C9JV37|C9JV37_HUMAN/tr|E9PIT3|E9PIT3_HUMAN	21	-0.02583	-5.00656
PGP_01.12434.12434.4.0.dta	2530	5160.2	2954.4	4	SRYPHKPEIJSTTHPGADLQENFCR	24,Carbamidomethyl[C];	2205.81	2205.79	5-4-1-0-2	10	NXT	58	0	0	8	0.27243	0.19646	3.2625	0.64094	T	b2+;b3+;b5+;b6+;b8+;y1+;y2+;y3+;	b6+;y1+;y3+;	sp|P00734|THRB_HUMAN	R	NP	134	0	143	0.00292	0.988028	2.26e-21	sp|P00734|THRB_HUMAN/tr|C9JV37|C9JV37_HUMAN/tr|E9PIT3|E9PIT3_HUMAN	21	-0.01608	-3.11676
PGP_01.12435.12435.4.2.dta	2530	5159.14	2954.4	4	SRYPHKPEIJSTTHPGADLQENFCR	24,Carbamidomethyl[C];	2204.75	2204.77	5-4-2-0-0	10	NXT	132	0	0	4	0.13393	0.11313	1.69603	0.19188	T	b2+;b6+;y1+;y3+;	y3+;	sp|P00734|THRB_HUMAN	R	NP	134	0.01	143	0.00292	0.988028	2.26e-21	sp|P00734|THRB_HUMAN/tr|C9JV37|C9JV37_HUMAN/tr|E9PIT3|E9PIT3_HUMAN	21	0.02095	4.06156
PGP_01.12436.12436.4.0.dta	2530	5160.2	2954.4	4	SRYPHKPEIJSTTHPGADLQENFCR	24,Carbamidomethyl[C];	2205.81	2205.79	5-4-1-0-2	10	NXT	58	0	0	4	0.19985	0.14113	2.55195	0.36016	T	b2+;b6+;y1+;y3+;	y1+;y3+;	sp|P00734|THRB_HUMAN	R	NP	134	0	143	0.00292	0.988028	2.26e-21	sp|P00734|THRB_HUMAN/tr|C9JV37|C9JV37_HUMAN/tr|E9PIT3|E9PIT3_HUMAN	21	-0.01608	-3.11676
PGP_01.12445.12445.4.0.dta	3518	5160.2	2954.4	4	SRYPHKPEIJSTTHPGADLQENFCR	24,Carbamidomethyl[C];	2205.81	2205.79	5-4-1-0-2	10	NXT	58	0	0	4	0.08424	0.07066	1.78586	0.1262	T	b2+;b3+;b5+;y1+;	y1+;	sp|P00734|THRB_HUMAN	R	NP	134	0.01	143	0.00292	0.988028	2.26e-21	sp|P00734|THRB_HUMAN/tr|C9JV37|C9JV37_HUMAN/tr|E9PIT3|E9PIT3_HUMAN	21	-0.01608	-3.11676
PGP_01.12449.12449.3.4.dta	2191	3866.59	1431.72	3	IHQJITYQVCR	10,Carbamidomethyl[C];	2434.88	2434.9	5-8-0-0-0	4	NXT	270	0	0	4	0.04647	0.05703	2.00312	0.11423	T	b3+;y1+;y2+;y8+;	y1+;	sp|Q14112|NID2_HUMAN	R	HA	700	0.01	703	0.00249	1.73797	1.37e-12	sp|Q14112|NID2_HUMAN/tr|A0A087WZP6|A0A087WZP6_HUMAN/tr|H0YJV3|H0YJV3_HUMAN	13	0.02352	6.0845
PGP_01.12449.12449.4.2.dta	2530	5159.14	2954.4	4	SRYPHKPEIJSTTHPGADLQENFCR	24,Carbamidomethyl[C];	2204.75	2204.77	5-4-2-0-0	10	NXT	132	0	0	10	0.27122	0.20341	3.2625	0.66361	T	b2+;b3+;b5+;b6+;b8+;b14++;y1+;y2+;y3+;y17++;	b6+;y1+;y3+;	sp|P00734|THRB_HUMAN	R	NP	134	0	143	0.00292	0.988028	2.26e-21	sp|P00734|THRB_HUMAN/tr|C9JV37|C9JV37_HUMAN/tr|E9PIT3|E9PIT3_HUMAN	21	0.02095	4.06156
PGP_01.12476.12476.3.0.dta	1792	3664.53	1458.73	3	NLFLNHSEJATAK	-	2205.8	2205.79	5-4-1-0-2	9	NXT	306	0	0	10	0.10087	0.15426	3.04454	0.46965	T	b2+;b3+;b4+;y1+;y2+;y3+;y4+;y5+;y7+;y8+;	b2+;b3+;	sp|P00738|HPT_HUMAN	K	DI	203	0	211	-0.00571	-3.91173	6.15e-34	sp|P00738|HPT_HUMAN/sp|P00739|HPTR_HUMAN/tr|A0A087WU08|A0A087WU08_HUMAN/tr|A0A0A0MRD9|A0A0A0MRD9_HUMAN/tr|A0A0C4DGL8|A0A0C4DGL8_HUMAN/tr|H0Y300|H0Y300_HUMAN/tr|H3BS21|H3BS21_HUMAN/tr|J3QLC9|J3QLC9_HUMAN/tr|J3QR68|J3QR68_HUMAN	6	-0.00505	-1.37845
PGP_01.12485.12485.3.1.dta	1884	3433.42	1176.54	3	GPQSITCSGJR	7,Carbamidomethyl[C];	2256.87	2256.85	3-8-0-0-1	10	NXT	274	0	0	4	0.10283	0.10039	2.07742	0.20855	T	b2+;b3+;b4+;y1+;	b3+;	sp|P04003|C4BPA_HUMAN	V	TW	519	0.01	528	-0.00049	-0.416127	3.69e-27	sp|P04003|C4BPA_HUMAN	1	-0.02409	-7.01835
PGP_01.12498.12498.3.0.dta	3882	3767.57	1691.87	3	YMQJLTVEQPIEVK	-	2075.71	2075.73	6-4-1-0-0	4	NXT	288	0	0	4	0.152	0.12905	3.708	0.47851	T	y1+;y2+;y3+;y6++;	y1+;y2+;y6++;	sp|P24043|LAMA2_HUMAN	R	KL	2645	0	2648	0.00166	0.980593	4.33e-06	sp|P24043|LAMA2_HUMAN/tr|A0A087WX80|A0A087WX80_HUMAN/tr|A0A087WYF1|A0A087WYF1_HUMAN	2	0.02183	5.79576
PGP_01.12510.12510.3.0.dta	5033	3664.53	1587.81	3	KNLFLNHSEJATAK	6,Deamidated[N];	2076.72	2076.75	6-4-0-0-2	10	NXT	306	0	0	4	0.05374	0.06101	2.05294	0.12525	T	y2+;y3+;y8+;y13+;	y13+;	sp|P00738|HPT_HUMAN	A	DI	202	0.01	211	-0.00015	-0.094411	4.65e-20	sp|P00738|HPT_HUMAN/sp|P00739|HPTR_HUMAN/tr|A0A087WU08|A0A087WU08_HUMAN/tr|A0A0A0MRD9|A0A0A0MRD9_HUMAN/tr|A0A0C4DGL8|A0A0C4DGL8_HUMAN/tr|H0Y300|H0Y300_HUMAN/tr|H3BS21|H3BS21_HUMAN/tr|J3QLC9|J3QLC9_HUMAN/tr|J3QR68|J3QR68_HUMAN	2	0.03354	9.15521
PGP_01.12519.12519.3.0.dta	3525	4243.71	1892.84	3	EHEGAIYPDJTTDFQR	-	2350.87	2350.83	5-4-2-0-1	10	NXT	244	0	0	7	0.20319	0.22941	3.84588	0.88229	T	b2+;b3+;b5+;b6+;b7+;y1+;y3+;	b2+;b5+;y3+;	sp|P00450|CERU_HUMAN	K	AD	129	0	138	0.00016	0.084485	1.58e-26	sp|P00450|CERU_HUMAN/tr|E9PFZ2|E9PFZ2_HUMAN	11	-0.03916	-9.22988
PGP_01.12648.12648.3.2.dta	2350	3308.36	1133.57	3	GLCVJASAVSR	3,Carbamidomethyl[C];	2174.79	2174.8	5-6-0-0-1	5	NXS	240	3	0.12071	5	0.06608	0.19121	3.75283	0.71757	T	b3+;y1+;y2+;y3+;y5+;Y0+;Y1+;Y4+;	y5+;Y0+;Y1+;	sp|P17936|IBP3_HUMAN	R	LR	112	0	116	0.00011	0.096954	1.44e-09	sp|P17936|IBP3_HUMAN/tr|A6XND0|A6XND0_HUMAN/tr|A6XND1|A6XND1_HUMAN/tr|B3KWK7|B3KWK7_HUMAN	13	0.01227	3.70993
PGP_01.13148.13148.3.1.dta	1055	3946.67	2082.04	3	YVFRJESVHPFSPFEVK	-	1864.63	1864.64	9-2-0-0-0	5	NXS	320	0	0	4	0.222	0.11712	3.68041	0.43105	T	y1+;y2+;y3+;y4+;	y1+;y2+;y4+;	sp|Q8IWV2|CNTN4_HUMAN	R	VG	760	0	764	0.0056	2.68839	5.55e-12	sp|Q8IWV2|CNTN4_HUMAN	7	0.01088	2.75746
PGP_01.13152.13152.3.0.dta	3882	3784.59	1691.87	3	YMQJLTVEQPIEVK	-	2092.73	2092.75	7-4-0-0-1	4	NXT	302	0	0	4	0.14438	0.12656	3.708	0.46927	T	y1+;y2+;y3+;y6++;	y1+;y2+;y6++;	sp|P24043|LAMA2_HUMAN	R	KL	2645	0	2648	0.00166	0.980593	4.33e-06	sp|P24043|LAMA2_HUMAN/tr|A0A087WX80|A0A087WX80_HUMAN/tr|A0A087WYF1|A0A087WYF1_HUMAN	2	0.02219	5.86484
PGP_01.13169.13169.3.0.dta	3941	3767.58	1902.91	3	FSDGLESJSSTQFEVKK	-	1864.67	1864.64	9-2-0-0-0	8	NXS	184	6	0.10897	5	0.08037	0.1128	3.66722	0.41368	T	b3+;b4+;y1+;y9++;y14++;Y0+;Y1+;Y0++;Y0++;Y1++;Y1++;	y1+;Y0++;Y1++;	sp|P0C0L4|CO4A_HUMAN	R	YV	219	0	226	-0.00074	-0.388678	7.74e-07	sp|P0C0L4|CO4A_HUMAN/sp|P0C0L5|CO4B_HUMAN/tr|A0A0G2JL54|A0A0G2JL54_HUMAN/tr|A0A0G2JPR0|A0A0G2JPR0_HUMAN/tr|A0A140TA29|A0A140TA29_HUMAN/tr|A0A140TA32|A0A140TA32_HUMAN/tr|A0A140TA44|A0A140TA44_HUMAN/tr|A0A140TA49|A0A140TA49_HUMAN/tr|F5GXS0|F5GXS0_HUMAN	5	-0.03058	-8.11873
PGP_01.13174.13174.3.0.dta	4057	4076.68	2390.18	3	IVGGTJSSWGEWPWQVSLQVK	9,Dioxidation[W];	1686.5	1686.54	N(NH(HN(HEX&n-acetyl&sulfate))(HH))(F)	6	NXS	258	0	0	4	0.13138	0.04522	3.63785	0.16451	T	y1+;y2+;y10+;y4++;	y1+;y2+;y4++;	sp|P03952|KLKB1_HUMAN	R	LT	391	0.01	396	-4e-05	-0.016728	5.86e-12	sp|P03952|KLKB1_HUMAN/tr|H0YAC1|H0YAC1_HUMAN/tr|E9PBC5|E9PBC5_HUMAN	1	0.03958	9.71137
PGP_01.13183.13183.3.0.dta	3941	3767.58	1902.91	3	FSDGLESJSSTQFEVKK	-	1864.67	1864.64	9-2-0-0-0	8	NXS	184	7	0.15827	5	0.0746	0.13198	4.34896	0.574	T	b5+;b12+;b16+;y1+;y14++;Y0+;Y1+;Y0++;Y0++;Y1++;Y1++;Y2++;	y1+;y14++;Y0++;Y1++;	sp|P0C0L4|CO4A_HUMAN	R	YV	219	0	226	-0.00074	-0.388678	7.74e-07	sp|P0C0L4|CO4A_HUMAN/sp|P0C0L5|CO4B_HUMAN/tr|A0A0G2JL54|A0A0G2JL54_HUMAN/tr|A0A0G2JPR0|A0A0G2JPR0_HUMAN/tr|A0A140TA29|A0A140TA29_HUMAN/tr|A0A140TA32|A0A140TA32_HUMAN/tr|A0A140TA44|A0A140TA44_HUMAN/tr|A0A140TA49|A0A140TA49_HUMAN/tr|F5GXS0|F5GXS0_HUMAN	5	-0.03058	-8.11873
PGP_01.13258.13258.3.1.dta	3882	3784.59	1691.87	3	YMQJLTVEQPIEVK	-	2092.73	2092.75	7-4-0-0-1	4	NXT	230	0	0	4	0.16043	0.13439	4.39486	0.59061	T	y1+;y2+;y3+;y6++;	y1+;y2+;y3+;y6++;	sp|P24043|LAMA2_HUMAN	R	KL	2645	0	2648	0.00166	0.980593	4.33e-06	sp|P24043|LAMA2_HUMAN/tr|A0A087WX80|A0A087WX80_HUMAN/tr|A0A087WYF1|A0A087WYF1_HUMAN	2	0.02175	5.74855
PGP_01.13259.13259.3.0.dta	2557	2873.18	1266.56	3	LGJWSAMPSCK	7,Oxidation[M];10,Carbamidomethyl[C];	1606.62	1606.59	4-4-0-0-1	3	NXS	80	0	0	4	0.33202	0.27305	3.87262	1.05744	T	b3+;y2+;y3+;y4+;	y2+;y3+;y4+;	sp|P02749|APOH_HUMAN	K	AS	251	0	253	0.00075	0.591695	1.68e-17	sp|P02749|APOH_HUMAN/tr|J3KS17|J3KS17_HUMAN	13	-0.02818	-9.8113
PGP_01.13296.13296.3.0.dta	3882	3784.59	1691.87	3	YMQJLTVEQPIEVK	-	2092.73	2092.75	7-4-0-0-1	4	NXT	306	0	0	4	0.16972	0.13812	3.708	0.51214	T	y1+;y2+;y3+;y6++;	y1+;y2+;y6++;	sp|P24043|LAMA2_HUMAN	R	KL	2645	0	2648	0.00166	0.980593	4.33e-06	sp|P24043|LAMA2_HUMAN/tr|A0A087WX80|A0A087WX80_HUMAN/tr|A0A087WYF1|A0A087WYF1_HUMAN	2	0.02253	5.9547
PGP_01.13297.13297.3.0.dta	1798	3019.19	1080.46	3	JWSAMPSCK	8,Carbamidomethyl[C];	1938.73	1938.71	3-5-1-0-1	1	NXS	74	0	0	6	0.17685	0.21735	2.09508	0.45537	T	y2+;y3+;y4+;y5+;y6+;y7+;	y4+;	sp|P02749|APOH_HUMAN	G	AS	253	0	253	-0.00051	-0.471592	2.05e-18	sp|P02749|APOH_HUMAN/tr|J3KS17|J3KS17_HUMAN	1	-0.02396	-7.93848
PGP_01.13298.13298.3.0.dta	5032	3664.53	1587.81	3	KNLFLJHSENATAK	10,Deamidated[N];	2076.71	2076.75	6-4-0-0-2	6	NXS	312	0	0	4	0.06692	0.07713	2.05294	0.15835	T	y1+;y2+;y8+;y13+;	y13+;	sp|P00738|HPT_HUMAN	A	DI	202	0.01	207	-0.00015	-0.094411	4.65e-20	sp|P00738|HPT_HUMAN/sp|P00739|HPTR_HUMAN/tr|A0A087WU08|A0A087WU08_HUMAN/tr|A0A0A0MRD9|A0A0A0MRD9_HUMAN/tr|A0A0C4DGL8|A0A0C4DGL8_HUMAN/tr|H0Y300|H0Y300_HUMAN/tr|H3BS21|H3BS21_HUMAN/tr|J3QLC9|J3QLC9_HUMAN/tr|J3QR68|J3QR68_HUMAN	2	0.03553	9.69842
PGP_01.13310.13310.2.0.dta	1744	2986.22	1582.73	2	QHWSAQTPHTHJR	0,Gln->pyro-Glu[AnyN-termQ];	1403.5	1403.51	4-3-0-0-1	12	NXT	112	1	0.00704	5	0.04111	0.08696	1.87415	0.16298	T	b9+;b10+;b11+++;y1+;y4+;Y1+++;	y1+;	sp|P00747|PLMN_HUMAN	C	TP	297	0.01	308	0.00024	0.151543	2.53e-05	sp|P00747|PLMN_HUMAN	1	0.01408	4.7166
PGP_01.13353.13353.3.0.dta	3941	3767.58	1902.91	3	FSDGLESJSSTQFEVKK	-	1864.67	1864.64	9-2-0-0-0	8	NXS	186	6	0.15829	5	0.09523	0.13524	4.34896	0.58813	T	b5+;b12+;b15+;y1+;y14++;Y0+;Y1+;Y0++;Y0++;Y1++;Y1++;	y1+;y14++;Y0++;Y1++;	sp|P0C0L4|CO4A_HUMAN	R	YV	219	0	226	-0.00074	-0.388678	7.74e-07	sp|P0C0L4|CO4A_HUMAN/sp|P0C0L5|CO4B_HUMAN/tr|A0A0G2JL54|A0A0G2JL54_HUMAN/tr|A0A0G2JPR0|A0A0G2JPR0_HUMAN/tr|A0A140TA29|A0A140TA29_HUMAN/tr|A0A140TA32|A0A140TA32_HUMAN/tr|A0A140TA44|A0A140TA44_HUMAN/tr|A0A140TA49|A0A140TA49_HUMAN/tr|F5GXS0|F5GXS0_HUMAN	5	-0.02935	-7.79218
PGP_01.13382.13382.4.0.dta	1750	4004.58	994.463	4	VJMSNHHR	-	3010.11	3010.12	6-5-0-0-7	2	NXS	92	0	0	4	0.06824	0.14638	2.10436	0.30804	T	y1+;y2+;y5+;y6+;	y1+;	sp|P08185|CBG_HUMAN	Y	GL	30	0	31	-0.00017	-0.170777	3.23e-16	sp|P08185|CBG_HUMAN/tr|G3V4V7|G3V4V7_HUMAN/tr|G3V350|G3V350_HUMAN	1	0.00528	1.31882
PGP_01.13394.13394.4.0.dta	1750	4004.58	994.463	4	VJMSNHHR	-	3010.11	3010.12	6-5-0-0-7	2	NXS	144	0	0	4	0.05279	0.11511	2.10436	0.24223	T	y1+;y2+;y3+;y5+;	y1+;	sp|P08185|CBG_HUMAN	Y	GL	30	0	31	-0.00017	-0.170777	3.23e-16	sp|P08185|CBG_HUMAN/tr|G3V4V7|G3V4V7_HUMAN/tr|G3V350|G3V350_HUMAN	1	0.00528	1.31882
PGP_01.13396.13396.3.0.dta	5033	3664.53	1587.81	3	KNLFLNHSEJATAK	6,Deamidated[N];	2076.72	2076.75	6-4-0-0-2	10	NXT	308	0	0	5	0.08866	0.10884	3.03379	0.33021	T	b1+;y5+;y7+;y8+;y13+;	y7+;y13+;	sp|P00738|HPT_HUMAN	A	DI	202	0	211	-0.00015	-0.094411	4.65e-20	sp|P00738|HPT_HUMAN/sp|P00739|HPTR_HUMAN/tr|A0A087WU08|A0A087WU08_HUMAN/tr|A0A0A0MRD9|A0A0A0MRD9_HUMAN/tr|A0A0C4DGL8|A0A0C4DGL8_HUMAN/tr|H0Y300|H0Y300_HUMAN/tr|H3BS21|H3BS21_HUMAN/tr|J3QLC9|J3QLC9_HUMAN/tr|J3QR68|J3QR68_HUMAN	2	0.03461	9.44729
PGP_01.13398.13398.3.0.dta	2128	3327.46	1631.84	3	TNQLVDALTTWQJK	-	1695.62	1695.62	4-3-0-0-3	13	NXT	148	0	0	4	0.03902	0.0507	1.97524	0.10014	T	b2+;y4+;y10+;y10++;	b2+;	sp|Q14624|ITIH4_HUMAN	M	TK	195	0.01	207	0.00125	0.765545	2.53e-12	sp|Q14624|ITIH4_HUMAN/tr|B7ZKJ8|B7ZKJ8_HUMAN/tr|H7C0L5|H7C0L5_HUMAN	2	-0.00166	-0.49903
PGP_01.13403.13403.3.0.dta	1684	3302.39	1654.81	3	PTHVJVSVVMAEVDGT	-	1647.58	1647.61	3-5-0-0-1	5	NXS	224	0	0	6	0.11763	0.11864	3.02854	0.35931	T	b3+;b4+;b5+;b6+;b7+;b8+;	b4+;b6+;	sp|P01876|IGHA1_HUMAN	K	CY	336	0	340	-0.00246	-1.48569	2.82e-24	sp|P01876|IGHA1_HUMAN/tr|A0A0G2JMB2|A0A0G2JMB2_HUMAN	1	0.03051	9.24167
PGP_01.13414.13414.3.0.dta	5033	3664.53	1587.81	3	KNLFLNHSEJATAK	6,Deamidated[N];	2076.72	2076.75	6-4-0-0-2	10	NXT	310	0	0	7	0.10977	0.12124	3.03379	0.36783	T	y1+;y2+;y3+;y5+;y7+;y8+;y13+;	y7+;y13+;	sp|P00738|HPT_HUMAN	A	DI	202	0	211	-0.00015	-0.094411	4.65e-20	sp|P00738|HPT_HUMAN/sp|P00739|HPTR_HUMAN/tr|A0A087WU08|A0A087WU08_HUMAN/tr|A0A0A0MRD9|A0A0A0MRD9_HUMAN/tr|A0A0C4DGL8|A0A0C4DGL8_HUMAN/tr|H0Y300|H0Y300_HUMAN/tr|H3BS21|H3BS21_HUMAN/tr|J3QLC9|J3QLC9_HUMAN/tr|J3QR68|J3QR68_HUMAN	2	0.03453	9.42545
PGP_01.13442.13442.3.0.dta	1750	4004.58	994.463	3	VJMSNHHR	-	3010.11	3010.12	6-5-0-0-7	2	NXS	148	0	0	7	0.10605	0.19824	3.10363	0.61525	T	y1+;y2+;y3+;y4+;y5+;y6+;y7+;	y1+;y2+;	sp|P08185|CBG_HUMAN	Y	GL	30	0	31	-0.00017	-0.170777	3.23e-16	sp|P08185|CBG_HUMAN/tr|G3V4V7|G3V4V7_HUMAN/tr|G3V350|G3V350_HUMAN	1	0.00508	1.26887
PGP_01.13450.13450.3.0.dta	3009	4227.78	2022	3	ELHHLQEQJVSNAFLDK	-	2205.78	2205.79	5-4-1-0-2	9	NXS	278	0	0	9	0.16428	0.18447	3.05003	0.56265	T	b3+;b4+;b5+;b6+;y1+;y2+;y3+;y4+;y5+;	b3+;y5+;	sp|P00450|CERU_HUMAN	K	GE	754	0	762	0.00138	0.682159	1.52e-20	sp|P00450|CERU_HUMAN/tr|E9PFZ2|E9PFZ2_HUMAN/tr|H7C5R1|H7C5R1_HUMAN	18	0.00851	2.01336
PGP_01.13453.13453.3.0.dta	3009	4227.78	2022	3	ELHHLQEQJVSNAFLDK	-	2205.78	2205.79	5-4-1-0-2	9	NXS	278	0	0	9	0.23829	0.21842	4.55763	0.99548	T	b3+;b4+;b5+;b6+;y1+;y2+;y3+;y4+;y5+;	b3+;y3+;y4+;y5+;	sp|P00450|CERU_HUMAN	K	GE	754	0	762	0.00138	0.682159	1.52e-20	sp|P00450|CERU_HUMAN/tr|E9PFZ2|E9PFZ2_HUMAN/tr|H7C5R1|H7C5R1_HUMAN	18	0.00851	2.01336
PGP_01.13455.13455.3.0.dta	1684	3505.48	1654.81	3	PTHVJVSVVMAEVDGT	-	1850.67	1850.69	3-6-0-0-1	5	NXS	336	0	0	5	0.10954	0.1051	2.04906	0.21536	T	b3+;b4+;b5+;b6+;b8+;	b6+;	sp|P01876|IGHA1_HUMAN	K	CY	336	0	340	-0.00246	-1.48569	2.82e-24	sp|P01876|IGHA1_HUMAN/tr|A0A0G2JMB2|A0A0G2JMB2_HUMAN	1	0.01593	4.54564
PGP_01.13464.13464.2.0.dta	1744	2824.17	1582.73	2	QHWSAQTPHTHJR	0,Gln->pyro-Glu[AnyN-termQ];	1241.44	1241.45	3-3-0-0-1	12	NXT	84	1	0.00796	4	0.04921	0.09405	1.87415	0.17626	T	b10+;b11+++;y1+;y4+;Y1+++;	y1+;	sp|P00747|PLMN_HUMAN	C	TP	297	0.01	308	0.00024	0.151543	2.53e-05	sp|P00747|PLMN_HUMAN	1	0.00815	2.88684
PGP_01.13487.13487.2.5.dta	2511	3018.23	1639.82	2	TKPREEQFJSTFR	-	1378.41	1378.43	NNH(HN(HEX&n-acetyl&sulfate))(H)	9	NXT	90	0	0	4	0.08025	0.10082	2.07318	0.20902	T	b1+;y1+;y2+;y4+;	y1+;	sp|P01859|IGHG2_HUMAN	K	VV	168	0.01	176	2e-05	0.012189	2.62e-12	sp|P01859|IGHG2_HUMAN/tr|A0A286YEY4|A0A286YEY4_HUMAN	13	0.02422	8.02732
PGP_01.13506.13506.3.0.dta	3882	3767.58	1691.87	3	YMQJLTVEQPIEVK	-	2075.71	2075.73	6-4-1-0-0	4	NXT	290	0	0	4	0.19042	0.14598	3.708	0.54128	T	y1+;y2+;y3+;y6++;	y1+;y2+;y6++;	sp|P24043|LAMA2_HUMAN	R	KL	2645	0	2648	0.00166	0.980593	4.33e-06	sp|P24043|LAMA2_HUMAN/tr|A0A087WX80|A0A087WX80_HUMAN/tr|A0A087WYF1|A0A087WYF1_HUMAN	2	0.02129	5.65239
PGP_01.13551.13551.2.2.dta	3723	3040.23	1173.52	2	EEQYJSTFR	-	1866.71	1866.69	4-6-0-0-0	5	NXT	96	0	0	4	0.07852	0.10996	2.09508	0.23036	T	y1+;y2+;y3+;y4+;	y1+;	sp|P01860|IGHG3_HUMAN	R	VV	223	0.01	227	-0.0012	-1.02171	1.55e-18	sp|P01860|IGHG3_HUMAN/tr|A0A286YES1|A0A286YES1_HUMAN	7	-0.02058	-6.77143
PGP_01.13552.13552.3.0.dta	580	3032.2	1482.66	3	EWJGTYHCIFR	8,Carbamidomethyl[C];	1549.54	1549.57	4-3-0-0-2	3	NXT	60	0	0	5	0.0852	0.06209	2.07742	0.12899	T	b3+;b7+;b9+;y1+;y2+;	y1+;	sp|Q8IZF2|AGRF5_HUMAN	R	YK	538	0.01	540	0.00106	0.714457	1.55e-18	sp|Q8IZF2|AGRF5_HUMAN	13	0.02769	9.1351
PGP_01.13568.13568.3.0.dta	1744	2824.17	1582.73	3	QHWSAQTPHTHJR	0,Gln->pyro-Glu[AnyN-termQ];	1241.44	1241.45	3-3-0-0-1	12	NXT	82	1	0.00464	4	0.05987	0.09661	1.87415	0.18106	T	b10+;b11+++;y1+;y4+;Y1+++;	y1+;	sp|P00747|PLMN_HUMAN	C	TP	297	0.01	308	0.00024	0.151543	2.53e-05	sp|P00747|PLMN_HUMAN	1	0.00724	2.56451
PGP_01.13589.13589.3.0.dta	2193	2873.17	1266.56	3	LGJWSAMPSCK	7,Oxidation[M];10,Carbamidomethyl[C];	1606.61	1606.59	4-4-0-0-1	3	NXS	78	0	0	7	0.32015	0.2831	3.75283	1.06242	T	b3+;b4+;b6+;y1+;y2+;y3+;y4+;	y2+;y3+;y4+;	sp|P02749|APOH_HUMAN	K	AS	251	0	253	0.00075	0.591695	1.68e-17	sp|P02749|APOH_HUMAN/tr|J3KS17|J3KS17_HUMAN	13	-0.02427	-8.44999
PGP_01.13634.13634.2.2.dta	3757	2649.1	946.513	2	LVLJCTAR	5,Carbamidomethyl[C];	1702.59	1702.58	8-2-0-0-0	4	NXT	40	0	0	4	0.04349	0.07517	2.10436	0.15819	T	b2+;b6+;y1+;y4+;	b2+;	sp|P35968|VGFR2_HUMAN	K	TE	242	0.01	245	-0.00033	-0.348286	6.09e-12	sp|P35968|VGFR2_HUMAN	5	-0.00597	-2.25445
PGP_01.13639.13639.2.0.dta	152	2662.11	1566.73	2	JFSCVFWNTHVR	4,Carbamidomethyl[C];	1095.39	1095.4	3-3-0-0-0	1	NXS	58	3	0.04486	4	0.03687	0.04477	2.94899	0.13202	T	b2+;y1+;y2+;y5++;Y0+;Y4+;Y5+;	y1+;Y0+;	sp|Q9BQ51|PD1L2_HUMAN	R	EL	189	0.01	189	0.0012	0.765447	3.26e-09	sp|Q9BQ51|PD1L2_HUMAN	7	0.01294	4.86266
PGP_01.13645.13645.2.0.dta	152	2662.11	1566.73	2	JFSCVFWNTHVR	4,Carbamidomethyl[C];	1095.39	1095.4	3-3-0-0-0	1	NXS	58	1	0.01635	6	0.04472	0.03521	2.94899	0.10383	T	b2+;y1+;y2+;y3+;y10+;y5++;Y0+;	y1+;Y0+;	sp|Q9BQ51|PD1L2_HUMAN	R	EL	189	0.01	189	0.0012	0.765447	3.26e-09	sp|Q9BQ51|PD1L2_HUMAN	7	0.01294	4.86266
PGP_01.13646.13646.2.1.dta	4321	2646.09	1753.78	2	LGJWSAMPSCKASCK	10,Carbamidomethyl[C];11,Carbamidomethyl[K];14,Carbamidomethyl[C];	892.31	892.317	3-2-0-0-0	3	NXS	40	2	0.00818	4	0.05349	0.04988	2.91282	0.14529	T	b12+;y8+;y11+;y13++;Y0+;Y4++;	b12+;y11+;	sp|P02749|APOH_HUMAN	K	VP	251	0.01	253	-0.00081	-0.4616	1.2e-14	sp|P02749|APOH_HUMAN	1	0.00683	2.58216
PGP_01.13664.13664.2.2.dta	4213	2646.09	1753.78	2	LGJWSAMPSCKASCK	0,Carbamyl[AnyN-term];10,Carbamidomethyl[C];11,Carbamidomethyl[K];14,Carbamidomethyl[C];	892.31	892.317	3-2-0-0-0	3	NXS	40	2	0.00662	4	0.04217	0.0926	2.05687	0.19046	T	b12+;y6+;y8+;y11+;Y0+;Y0+;	y11+;	sp|P02749|APOH_HUMAN	K	VP	251	0	253	-0.0001	-0.055624	9.45e-31	sp|P02749|APOH_HUMAN	1	0.00681	2.57459
PGP_01.13696.13696.3.0.dta	1531	3556.53	1642.82	3	HLQEQJVSNAFLDK	-	1913.71	1913.68	5-4-1-0-0	6	NXS	266	2	0.07587	8	0.21528	0.27164	4.39486	1.19383	T	b2+;b4+;b6+;b7+;y1+;y2+;y3+;y4+;Y1+;Y1++;	b2+;y2+;y3+;Y1++;	sp|P00450|CERU_HUMAN	H	GE	757	0	762	-0.00076	-0.462343	1.12e-19	sp|P00450|CERU_HUMAN/tr|E9PFZ2|E9PFZ2_HUMAN/tr|H7C5R1|H7C5R1_HUMAN	2	-0.0311	-8.74688
PGP_01.13703.13703.3.1.dta	1572	3661.63	2160.06	3	TVVTYHIPQJSSLENVDSR	15,Deamidated[N];	1501.57	1501.55	3-5-0-0-0	10	NXS	88	0	0	4	0.04703	0.05654	1.82776	0.10334	T	b1+;b2+;y1+;y14++;	y1+;	sp|O75144|ICOSL_HUMAN	K	YR	61	0.01	70	0.01824	8.44031	7.55e-10	sp|O75144|ICOSL_HUMAN/tr|K4DIA0|K4DIA0_HUMAN	7	-0.01983	-5.41709
PGP_01.13716.13716.3.0.dta	3904	3027.25	1664.79	3	QYLSYETLYAJGSR	-	1362.46	1362.48	5-2-0-0-1	11	NXS	148	0	0	4	0.20172	0.06912	2.92847	0.20242	T	b12+;y1+;y10++;y12++;	b12+;y1+;	sp|O95084|PRS23_HUMAN	K	TE	83	0	93	-0.00016	-0.096051	7.07e-06	sp|O95084|PRS23_HUMAN/tr|E9PRR2|E9PRR2_HUMAN	1	0.02194	7.24997
PGP_01.13719.13719.2.5.dta	1525	2763.13	1708.77	2	SLSCQMAALQGJGSER	4,Carbamidomethyl[C];	1054.35	1054.37	4-2-0-0-0	12	NXS	50	0	0	4	0.08682	0.05692	3.02854	0.17239	T	b14+;b15+;y1+;y8+;	b14+;y1+;	sp|P07306|ASGR1_HUMAN	R	TC	136	0.01	147	0.00262	1.53238	4.19e-07	sp|P07306|ASGR1_HUMAN/tr|J3QSZ2|J3QSZ2_HUMAN/tr|K7EPS5|K7EPS5_HUMAN	13	0.01529	5.53563
PGP_01.13734.13734.4.0.dta	4168	4294.89	2381.17	4	NJATVHEQVGGPSLTSDLQAQSK	0,Carbamyl[AnyN-term];	1913.72	1913.68	5-4-1-0-0	2	NXT	148	1	0.01115	9	0.199	0.19818	4.28055	0.84833	T	y2+;y3+;y4+;y5+;y6+;y9+;y14+;y13++;y18++;Y1++;	y2+;y4+;y6+;y14+;	sp|P04004|VTNC_HUMAN	K	GN	85	0	86	-0.00334	-1.37723	3.55e-42	sp|P04004|VTNC_HUMAN/tr|F5GX75|F5GX75_HUMAN	1	-0.03885	-9.04768
PGP_01.13736.13736.3.2.dta	2371	3660.61	1752.89	3	FVGTPEVJQTTLYQR	-	1907.72	1907.71	3-7-0-0-0	8	NXT	150	0	0	5	0.07225	0.08693	2.91282	0.25321	T	y1+;y4+;y5+;y6+;y4++;	y4+;y5+;	sp|P01033|TIMP1_HUMAN	K	YE	46	0.01	53	0.00664	3.78589	1.26e-12	sp|P01033|TIMP1_HUMAN/tr|Q5H9B4|Q5H9B4_HUMAN/tr|Q5H9B5|Q5H9B5_HUMAN	12	-0.01304	-3.56321
PGP_01.13737.13737.3.1.dta	4229	3862.66	1468.75	3	VYKPSAGJNSLYR	0,Carbamyl[AnyN-term];	2393.9	2393.87	6-7-0-0-0	8	NXS	178	1	0.00181	5	0.11417	0.0642	2.93248	0.18825	T	b8+;b8++;b9++;y1+;y2+;Y5++;	b9++;y2+;	sp|P02749|APOH_HUMAN	R	DT	155	0.01	162	0.00068	0.449514	1.91e-19	sp|P02749|APOH_HUMAN/tr|J3QLI0|J3QLI0_HUMAN/tr|J3QRN2|J3QRN2_HUMAN	1	-0.03435	-8.89508
PGP_01.13739.13739.3.1.dta	4229	3862.66	1468.75	3	VYKPSAGJNSLYR	0,Carbamyl[AnyN-term];	2393.9	2393.87	6-7-0-0-0	8	NXS	178	0	0	5	0.10436	0.05861	2.93248	0.17187	T	b8+;b8++;b9++;y1+;y2+;	b9++;y2+;	sp|P02749|APOH_HUMAN	R	DT	155	0.01	162	0.00068	0.449514	1.91e-19	sp|P02749|APOH_HUMAN/tr|J3QLI0|J3QLI0_HUMAN/tr|J3QRN2|J3QRN2_HUMAN	1	-0.03435	-8.89508
PGP_01.13745.13745.3.2.dta	743	2896.19	1394.65	3	KLGJWSAMPSCK	8,Oxidation[M];11,Carbamidomethyl[C];	1501.54	1501.55	3-5-0-0-0	4	NXS	76	0	0	4	0.08249	0.04096	2.94899	0.12079	T	b1+;y1+;y11+;y10++;	b1+;y1+;	sp|P02749|APOH_HUMAN	T	AS	250	0.01	253	0.00032	0.229286	9.94e-15	sp|P02749|APOH_HUMAN/tr|J3KS17|J3KS17_HUMAN	1	0.01094	3.7787
PGP_01.13752.13752.2.0.dta	2721	2865.19	1169.56	2	NGAFJETLFR	1,Deamidated[N];	1695.64	1695.62	4-3-0-0-3	5	NXT	96	0	0	4	0.06488	0.08394	2.0861	0.1751	T	b2+;b9+;y1+;y2+;	y1+;	sp|P02786|TFR1_HUMAN	N	NQ	723	0.01	727	0.00011	0.093974	1.09e-22	sp|P02786|TFR1_HUMAN/tr|G3V0E5|G3V0E5_HUMAN	1	-0.01698	-5.92835
PGP_01.13765.13765.2.0.dta	2193	2873.17	1266.56	2	LGJWSAMPSCK	7,Oxidation[M];10,Carbamidomethyl[C];	1606.61	1606.59	4-4-0-0-1	3	NXS	106	1	0.00692	4	0.10688	0.15445	2.00312	0.30938	T	b10++;y2+;y3+;y4+;Y0+;	y4+;	sp|P02749|APOH_HUMAN	K	AS	251	0	253	0.00075	0.591695	1.68e-17	sp|P02749|APOH_HUMAN/tr|J3KS17|J3KS17_HUMAN	13	-0.01611	-5.60899
PGP_01.13767.13767.3.2.dta	2193	2873.16	1266.56	3	LGJWSAMPSCK	7,Oxidation[M];10,Carbamidomethyl[C];	1606.6	1606.59	4-4-0-0-1	3	NXS	98	1	0.00658	5	0.06792	0.13597	2.00312	0.27236	T	b6+;b8++;y2+;y3+;y4+;Y5++;	y4+;	sp|P02749|APOH_HUMAN	K	AS	251	0	253	0.00075	0.591695	1.68e-17	sp|P02749|APOH_HUMAN/tr|J3KS17|J3KS17_HUMAN	13	-0.00942	-3.27976
PGP_01.13770.13770.4.0.dta	5000	4917.06	2712.25	4	YPHKPEIJSTTHPGADLQENFCR	20,Deamidated[N];22,Carbamidomethyl[C];	2204.82	2204.77	5-4-2-0-0	8	NXT	198	1	0.00532	9	0.24204	0.18355	2.57325	0.47232	T	b3+;y1+;y4+;y7+;y8+;y11+;y12+;y7++;y12+++;Y1++;	y11+;y12+++;	sp|P00734|THRB_HUMAN	R	NP	136	0	143	-0.00231	-0.851384	1.29e-10	sp|P00734|THRB_HUMAN/tr|C9JV37|C9JV37_HUMAN/tr|E9PIT3|E9PIT3_HUMAN	7	-0.04765	-9.69263
PGP_01.13772.13772.3.2.dta	2193	2873.16	1266.56	3	LGJWSAMPSCK	7,Oxidation[M];10,Carbamidomethyl[C];	1606.6	1606.59	4-4-0-0-1	3	NXS	98	2	0.01453	4	0.04634	0.12444	2.00312	0.24927	T	b2++;y2+;y3+;y4+;Y0+;Y5++;	y4+;	sp|P02749|APOH_HUMAN	K	AS	251	0	253	0.00075	0.591695	1.68e-17	sp|P02749|APOH_HUMAN/tr|J3KS17|J3KS17_HUMAN	13	-0.00942	-3.27976
PGP_01.13774.13774.2.0.dta	2592	3357.44	1449.73	2	TPEVJQTTLYQR	-	1907.71	1907.71	3-7-0-0-0	5	NXT	162	0	0	5	0.10246	0.0378	3.85904	0.14588	T	b8+;y1+;y3+;y4+;y5+;	y3+;y4+;y5+;	sp|P01033|TIMP1_HUMAN	G	YE	49	0.01	53	0.00228	1.57163	4.57e-15	sp|P01033|TIMP1_HUMAN/tr|Q5H9B4|Q5H9B4_HUMAN/tr|Q5H9B5|Q5H9B5_HUMAN	1	0.00204	0.607788
PGP_01.13784.13784.3.1.dta	2000	2879.17	1005.51	3	NALLSJMSR	-	1873.65	1873.67	6-3-0-0-2	6	NXS	82	0	0	4	0.036	0.05361	2.09508	0.11232	T	b3+;b4+;y1+;y5+;	y1+;	sp|P12821|ACE_HUMAN	Y	IY	141	0.01	146	-0.00015	-0.149032	2.04e-18	sp|P12821|ACE_HUMAN/tr|A0A0A0MSN4|A0A0A0MSN4_HUMAN/tr|J3KS28|J3KS28_HUMAN	1	0.01655	5.75023
PGP_01.13794.13794.3.1.dta	3966	4294.88	2381.17	3	NJATVHEQVGGPSLTSDLQAQSK	-	1913.71	1913.68	5-4-1-0-0	2	NXT	166	3	0.0114	18	0.14907	0.2065	3.01824	0.62327	T	b2+;b3+;b4+;b6+;b7+;b8+;y2+;y3+;y5+;y6+;y7+;y8+;y9+;y12+;y13+;y14+;y15+;y17+;Y0++;Y0++;Y1++;	y2+;y6+;	sp|P04004|VTNC_HUMAN	K	GN	85	0	86	0.01275	5.35227	4.14e-28	sp|P04004|VTNC_HUMAN/tr|F5GX75|F5GX75_HUMAN	8	-0.0312	-7.26612
PGP_01.13802.13802.3.1.dta	2455	2896.25	2003.96	3	KYNSQJQSNNQFVLYR	3,Deamidated[N];	892.295	892.317	3-2-0-0-0	6	NXS	104	0	0	4	0.0688	0.11549	3.06127	0.35354	T	b1+;y1+;y2+;y14+;	b1+;y2+;	sp|P01042|KNG1_HUMAN	K	IT	43	0	48	0.00215	1.07235	2.89e-43	sp|P01042|KNG1_HUMAN	6	0.0222	7.66781
PGP_01.13803.13803.3.0.dta	3966	4294.88	2381.17	3	NJATVHEQVGGPSLTSDLQAQSK	-	1913.71	1913.68	5-4-1-0-0	2	NXT	166	3	0.03133	22	0.25019	0.2875	3.81462	1.09671	T	b2+;b3+;b6+;b7+;b8+;b9+;b10+;y1+;y2+;y3+;y5+;y6+;y7+;y8+;y9+;y10+;y12+;y13+;y14+;y15+;y16+;y18+;Y0++;Y0++;Y1++;	y2+;y6+;y14+;	sp|P04004|VTNC_HUMAN	K	GN	85	0	86	0.01275	5.35227	4.14e-28	sp|P04004|VTNC_HUMAN/tr|F5GX75|F5GX75_HUMAN	8	-0.03123	-7.2731
PGP_01.13808.13808.4.0.dta	3992	5712.36	3658.57	4	ATFGCHDGYSLDGPEEIECTKLGJWSAMPSCK	0,Amidine[AnyN-term];5,Carbamidomethyl[C];19,Carbamidomethyl[C];31,Carbamidomethyl[C];	2053.79	2053.77	3-7-0-0-1	24	NXS	38	1	0.1014	5	0.0738	0.0548	2.61922	0.14353	T	b10++;b4+++;b12+++;y24++;y15+++;Y3+++;	y24++;Y3+++;	sp|P02749|APOH_HUMAN	K	AS	230	0.01	253	7e-05	0.019128	3.46e-06	sp|P02749|APOH_HUMAN/tr|J3KS17|J3KS17_HUMAN	1	-0.01519	-2.65961
PGP_01.13821.13821.3.0.dta	5000	4917.04	2712.25	3	YPHKPEIJSTTHPGADLQENFCR	20,Deamidated[N];22,Carbamidomethyl[C];	2204.8	2204.77	5-4-2-0-0	8	NXT	214	0	0	7	0.32815	0.24143	3.92255	0.94703	T	b3+;y1+;y2+;y4+;y7+;y11+;y12+++;	y1+;y4+;y7+;y12+++;	sp|P00734|THRB_HUMAN	R	NP	136	0	143	-0.00231	-0.851384	1.29e-10	sp|P00734|THRB_HUMAN/tr|C9JV37|C9JV37_HUMAN/tr|E9PIT3|E9PIT3_HUMAN	7	-0.02829	-5.7546
PGP_01.13823.13823.3.0.dta	3966	4294.88	2381.17	3	NJATVHEQVGGPSLTSDLQAQSK	-	1913.71	1913.68	5-4-1-0-0	2	NXT	166	2	0.02213	17	0.25884	0.28015	4.51501	1.26488	T	b2+;b3+;b6+;b7+;b8+;b9+;y2+;y3+;y4+;y5+;y6+;y7+;y8+;y9+;y12+;y14+;y15+;Y0++;Y1++;	y2+;y4+;y6+;y14+;	sp|P04004|VTNC_HUMAN	K	GN	85	0	86	0.01275	5.35227	4.14e-28	sp|P04004|VTNC_HUMAN/tr|F5GX75|F5GX75_HUMAN	8	-0.03162	-7.36393
PGP_01.13825.13825.5.0.dta	5000	4917.05	2712.25	5	YPHKPEIJSTTHPGADLQENFCR	20,Deamidated[N];22,Carbamidomethyl[C];	2204.81	2204.77	5-4-2-0-0	8	NXT	222	1	0.0048	9	0.19033	0.14287	2.57325	0.36764	T	b3+;y4+;y7+;y10+;y11+;y7++;y11++;y21++;y12+++;Y0++;	y11+;y12+++;	sp|P00734|THRB_HUMAN	R	NP	136	0	143	-0.00231	-0.851384	1.29e-10	sp|P00734|THRB_HUMAN/tr|C9JV37|C9JV37_HUMAN/tr|E9PIT3|E9PIT3_HUMAN	7	-0.03776	-7.68091
PGP_01.13826.13826.3.2.dta	630	2893.12	1676.71	3	SJVTDCSGNFCLFR	6,Carbamidomethyl[C];11,Carbamidomethyl[C];	1216.41	1216.42	5-2-0-0-0	2	NXT	60	0	0	4	0.04941	0.06281	1.97524	0.12406	T	b8++;b9++;y1+;y2+;	y1+;	sp|P02787|TRFE_HUMAN	G	SE	629	0.01	630	0.00247	1.47225	1.53e-16	sp|P02787|TRFE_HUMAN	2	0.01287	4.45005
PGP_01.13837.13837.3.0.dta	2455	2896.26	2003.96	3	KYNSQJQSNNQFVLYR	3,Deamidated[N];	892.3	892.317	3-2-0-0-0	6	NXS	128	0	0	4	0.06456	0.11235	2.07318	0.23293	T	b1+;y1+;y2+;y14+;	y1+;	sp|P01042|KNG1_HUMAN	K	IT	43	0	48	0.00215	1.07235	2.89e-43	sp|P01042|KNG1_HUMAN	6	0.01747	6.03406
PGP_01.13845.13845.3.0.dta	3966	4294.88	2381.17	3	NJATVHEQVGGPSLTSDLQAQSK	-	1913.71	1913.68	5-4-1-0-0	2	NXT	160	2	0.00455	17	0.15658	0.20828	3.01824	0.62863	T	b2+;b3+;b4+;b6+;b7+;b9+;y2+;y3+;y5+;y6+;y7+;y8+;y10+;y12+;y13+;y14+;y18+;Y0++;Y1++;	y2+;y6+;	sp|P04004|VTNC_HUMAN	K	GN	85	0	86	0.01275	5.35227	4.14e-28	sp|P04004|VTNC_HUMAN/tr|F5GX75|F5GX75_HUMAN	8	-0.03248	-7.56421
PGP_01.13846.13846.3.0.dta	3966	4294.88	2381.17	3	NJATVHEQVGGPSLTSDLQAQSK	-	1913.71	1913.68	5-4-1-0-0	2	NXT	160	1	0.00237	17	0.12794	0.19122	2.04148	0.39037	T	b2+;b3+;b4+;b6+;b7+;b8+;b9+;y1+;y2+;y3+;y5+;y6+;y7+;y8+;y9+;y12+;y14+;Y1++;	y2+;	sp|P04004|VTNC_HUMAN	K	GN	85	0	86	0.01275	5.35227	4.14e-28	sp|P04004|VTNC_HUMAN/tr|F5GX75|F5GX75_HUMAN	8	-0.03248	-7.56421
PGP_01.13881.13881.3.0.dta	2455	2896.26	2003.96	3	KYNSQJQSNNQFVLYR	3,Deamidated[N];	892.3	892.317	3-2-0-0-0	6	NXS	128	0	0	4	0.05215	0.05542	2.07318	0.1149	T	b5+;b12+;y1+;y14+;	y1+;	sp|P01042|KNG1_HUMAN	K	IT	43	0.01	48	0.00215	1.07235	2.89e-43	sp|P01042|KNG1_HUMAN	6	0.01744	6.0237
PGP_01.13907.13907.3.0.dta	783	4420.8	1413.7	3	ITYSIVQTJCSK	10,Carbamidomethyl[C];	3007.1	3007.06	6-5-3-0-1	9	NXS	258	2	0.04717	9	0.06263	0.17514	3.05561	0.53515	T	b4+;b5+;y2+;y3+;y4+;y5+;y6+;y7+;y10+;Y0+;Y1+;	Y0+;Y1+;	sp|P01042|KNG1_HUMAN	R	EN	197	0	205	6e-05	0.042412	1.13e-15	sp|P01042|KNG1_HUMAN	13	-0.03638	-8.23109
PGP_01.13911.13911.2.0.dta	3531	3248.35	1043.55	2	LDVDQALJR	-	2204.8	2204.77	5-4-2-0-0	8	NXS	246	8	0.26041	5	0.03548	0.18526	2.09508	0.38812	T	b2+;b3+;b4+;b6+;y1+;Y0+;Y0+;Y1+;Y1+;Y2+;Y3+;Y4+;Y5+;	Y1+;	sp|P04278|SHBG_HUMAN	R	SH	373	0	380	-0.00062	-0.593568	1.75e-23	sp|P04278|SHBG_HUMAN/tr|A0A0C4DGN2|A0A0C4DGN2_HUMAN/tr|B0FWH6|B0FWH6_HUMAN/tr|I3L145|I3L145_HUMAN/tr|I3L1J1|I3L1J1_HUMAN/tr|I3L2X4|I3L2X4_HUMAN/tr|I3L4B9|I3L4B9_HUMAN	7	-0.0318	-9.79253
PGP_01.13912.13912.2.0.dta	3531	3248.35	1043.55	2	LDVDQALJR	-	2204.8	2204.77	5-4-2-0-0	8	NXS	246	8	0.30007	5	0.04622	0.23319	3.09101	0.72081	T	b5+;b6+;y1+;y5+;y7+;Y0+;Y0+;Y1+;Y1+;Y2+;Y3+;Y4+;Y5+;	y1+;Y1+;	sp|P04278|SHBG_HUMAN	R	SH	373	0	380	-0.00062	-0.593568	1.75e-23	sp|P04278|SHBG_HUMAN/tr|A0A0C4DGN2|A0A0C4DGN2_HUMAN/tr|B0FWH6|B0FWH6_HUMAN/tr|I3L145|I3L145_HUMAN/tr|I3L1J1|I3L1J1_HUMAN/tr|I3L2X4|I3L2X4_HUMAN/tr|I3L4B9|I3L4B9_HUMAN	7	-0.0318	-9.79253
PGP_01.13923.13923.5.0.dta	2530	5160.2	2954.4	5	SRYPHKPEIJSTTHPGADLQENFCR	24,Carbamidomethyl[C];	2205.81	2205.79	5-4-1-0-2	10	NXT	60	1	0.00664	5	0.0995	0.11829	1.69603	0.20062	T	b2+;b5+;b6+;y1+;y3+;Y1+++;	y3+;	sp|P00734|THRB_HUMAN	R	NP	134	0.01	143	0.00292	0.988028	2.26e-21	sp|P00734|THRB_HUMAN/tr|C9JV37|C9JV37_HUMAN/tr|E9PIT3|E9PIT3_HUMAN	21	-0.01506	-2.91905
PGP_01.13930.13930.3.0.dta	1237	4294.89	2381.17	3	NJATVHEQVGGPSLTSDLQAQSK	-	1913.72	1913.68	5-4-1-0-0	2	NXT	148	3	0.02692	19	0.2506	0.29992	3.41523	1.02431	T	b2+;b3+;b4+;b6+;b7+;b9+;y2+;y3+;y4+;y5+;y6+;y7+;y8+;y9+;y12+;y14+;y15+;y18+;y18++;Y0++;Y0++;Y1++;	y4+;y6+;y14+;	sp|P04004|VTNC_HUMAN	K	GN	85	0	86	0.01275	5.35227	4.14e-28	sp|P04004|VTNC_HUMAN/tr|F5GX75|F5GX75_HUMAN	8	-0.03877	-9.02905
PGP_01.13935.13935.2.0.dta	3531	3248.35	1043.55	2	LDVDQALJR	-	2204.8	2204.77	5-4-2-0-0	8	NXS	248	6	0.20227	4	0.04156	0.19303	3.09101	0.59665	T	b2+;b6+;y1+;y5+;Y0+;Y0+;Y1+;Y1+;Y3+;Y4+;	y1+;Y1+;	sp|P04278|SHBG_HUMAN	R	SH	373	0	380	-0.00062	-0.593568	1.75e-23	sp|P04278|SHBG_HUMAN/tr|A0A0C4DGN2|A0A0C4DGN2_HUMAN/tr|B0FWH6|B0FWH6_HUMAN/tr|I3L145|I3L145_HUMAN/tr|I3L1J1|I3L1J1_HUMAN/tr|I3L2X4|I3L2X4_HUMAN/tr|I3L4B9|I3L4B9_HUMAN	7	-0.03225	-9.9311
PGP_01.13953.13953.3.0.dta	3532	3974.69	2060.99	3	FVQGJSTEVACHPGYGLPK	11,Carbamidomethyl[C];	1913.7	1913.68	5-4-1-0-0	5	NXT	288	1	0.00824	11	0.22852	0.20881	3.02854	0.6324	T	b2+;b3+;y1+;y2+;y4+;y6+;y7+;y8+;y9+;y11+;y12+;Y0++;	y2+;y7+;	sp|Q02985|FHR3_HUMAN	K	AQ	104	0	108	0.00806	3.90887	6.88e-12	sp|Q02985|FHR3_HUMAN/tr|A0A087WYK9|A0A087WYK9_HUMAN/tr|Q6NSD3|Q6NSD3_HUMAN	14	-0.02133	-5.36779
PGP_01.13964.13964.3.0.dta	3531	3248.35	1043.55	3	LDVDQALJR	-	2204.8	2204.77	5-4-2-0-0	8	NXS	246	9	0.10194	9	0.03204	0.18373	2.09508	0.38493	T	b3+;b4+;b5+;b6+;b7+;y1+;y5+;y6+;y7+;Y0+;Y0+;Y1+;Y1+;Y2+;Y3+;Y4+;Y4+;Y5+;	Y1+;	sp|P04278|SHBG_HUMAN	R	SH	373	0	380	-0.00062	-0.593568	1.75e-23	sp|P04278|SHBG_HUMAN/tr|A0A0C4DGN2|A0A0C4DGN2_HUMAN/tr|B0FWH6|B0FWH6_HUMAN/tr|I3L145|I3L145_HUMAN/tr|I3L1J1|I3L1J1_HUMAN/tr|I3L2X4|I3L2X4_HUMAN/tr|I3L4B9|I3L4B9_HUMAN	7	-0.0314	-9.66935
PGP_01.13981.13981.3.0.dta	1234	4180.84	2267.13	3	JATVHEQVGGPSLTSDLQAQSK	-	1913.71	1913.68	5-4-1-0-0	1	NXT	140	0	0	4	0.19959	0.154	3.0132	0.46403	T	y2+;y3+;y4+;y14+;	y4+;y14+;	sp|P04004|VTNC_HUMAN	N	GN	86	0	86	-0.00023	-0.101406	1.2e-36	sp|P04004|VTNC_HUMAN/tr|F5GX75|F5GX75_HUMAN	2	-0.03461	-8.28017
PGP_01.13986.13986.4.2.dta	3532	3975.71	2060.99	4	FVQGJSTEVACHPGYGLPK	11,Carbamidomethyl[C];	1914.72	1914.7	5-4-0-0-2	5	NXT	286	0	0	7	0.20096	0.18822	3.82685	0.72029	T	b2+;y2+;y6+;y7+;y8+;y9+;y10+;	y2+;y7+;y10+;	sp|Q02985|FHR3_HUMAN	K	AQ	104	0	108	0.00806	3.90887	6.88e-12	sp|Q02985|FHR3_HUMAN/tr|A0A087WYK9|A0A087WYK9_HUMAN/tr|Q6NSD3|Q6NSD3_HUMAN	14	-0.02045	-5.14502
PGP_01.13991.13991.3.2.dta	3723	2878.16	1173.52	3	EEQYJSTFR	-	1704.64	1704.63	3-6-0-0-0	5	NXT	52	0	0	4	0.05726	0.09507	2.09508	0.19918	T	y1+;y2+;y3+;y4+;	y1+;	sp|P01860|IGHG3_HUMAN	R	VV	223	0.01	227	-0.0012	-1.02171	1.55e-18	sp|P01860|IGHG3_HUMAN/tr|A0A286YES1|A0A286YES1_HUMAN	7	-0.01236	-4.2959
PGP_01.13992.13992.3.1.dta	3723	2878.16	1173.52	3	EEQYJSTFR	-	1704.64	1704.63	3-6-0-0-0	5	NXT	52	0	0	4	0.07829	0.1097	2.09508	0.22983	T	y1+;y2+;y3+;y4+;	y1+;	sp|P01860|IGHG3_HUMAN	R	VV	223	0.01	227	-0.0012	-1.02171	1.55e-18	sp|P01860|IGHG3_HUMAN/tr|A0A286YES1|A0A286YES1_HUMAN	7	-0.01236	-4.2959
PGP_01.13994.13994.3.0.dta	3531	3248.35	1043.55	3	LDVDQALJR	-	2204.8	2204.77	5-4-2-0-0	8	NXS	246	8	0.1704	8	0.03767	0.18621	2.09508	0.39012	T	b2+;b3+;b4+;b5+;b6+;b7+;y1+;y5+;Y0+;Y0+;Y1+;Y1+;Y2+;Y3+;Y4+;Y5+;	Y1+;	sp|P04278|SHBG_HUMAN	R	SH	373	0	380	-0.00062	-0.593568	1.75e-23	sp|P04278|SHBG_HUMAN/tr|A0A0C4DGN2|A0A0C4DGN2_HUMAN/tr|B0FWH6|B0FWH6_HUMAN/tr|I3L145|I3L145_HUMAN/tr|I3L1J1|I3L1J1_HUMAN/tr|I3L2X4|I3L2X4_HUMAN/tr|I3L4B9|I3L4B9_HUMAN	7	-0.03115	-9.59237
PGP_01.13997.13997.4.2.dta	3532	3975.71	2060.99	4	FVQGJSTEVACHPGYGLPK	11,Carbamidomethyl[C];	1914.72	1914.7	5-4-0-0-2	5	NXT	286	1	0.01435	7	0.21616	0.20172	3.82685	0.77197	T	b2+;b3+;y2+;y4+;y7+;y9+;y10+;Y0++;	y2+;y7+;y10+;	sp|Q02985|FHR3_HUMAN	K	AQ	104	0	108	0.00806	3.90887	6.88e-12	sp|Q02985|FHR3_HUMAN/tr|A0A087WYK9|A0A087WYK9_HUMAN/tr|Q6NSD3|Q6NSD3_HUMAN	14	-0.02057	-5.17521
PGP_01.14000.14000.3.0.dta	3246	3651.69	1883.01	3	LHINHNJLTESVGPLPK	-	1768.68	1768.64	5-4-0-0-1	7	NXT	30	2	0.08349	7	0.36329	0.33918	6.33872	2.14997	T	b2+;b3+;y1+;y2+;y4+;y5+;y6+;Y0++;Y1++;	b2+;b3+;y1+;y2+;y5+;Y0++;Y1++;	sp|P51884|LUM_HUMAN	K	SL	121	0	127	0.00027	0.143312	4.56e-15	sp|P51884|LUM_HUMAN	24	-0.03534	-9.68029
PGP_01.14006.14006.3.0.dta	3531	3248.35	1043.55	3	LDVDQALJR	-	2204.8	2204.77	5-4-2-0-0	8	NXS	246	8	0.10741	9	0.04155	0.19063	2.09508	0.39938	T	b2+;b3+;b4+;b5+;b6+;b7+;y1+;y5+;y7+;Y0+;Y0+;Y1+;Y1+;Y2+;Y3+;Y4+;Y5+;	Y1+;	sp|P04278|SHBG_HUMAN	R	SH	373	0	380	-0.00062	-0.593568	1.75e-23	sp|P04278|SHBG_HUMAN/tr|A0A0C4DGN2|A0A0C4DGN2_HUMAN/tr|B0FWH6|B0FWH6_HUMAN/tr|I3L145|I3L145_HUMAN/tr|I3L1J1|I3L1J1_HUMAN/tr|I3L2X4|I3L2X4_HUMAN/tr|I3L4B9|I3L4B9_HUMAN	7	-0.03115	-9.59237
PGP_01.14010.14010.2.1.dta	4213	2646.09	1753.78	2	LGJWSAMPSCKASCK	0,Carbamyl[AnyN-term];10,Carbamidomethyl[C];11,Carbamidomethyl[K];14,Carbamidomethyl[C];	892.309	892.317	3-2-0-0-0	3	NXS	40	0	0	4	0.07651	0.0432	3.03913	0.13129	T	b12+;b14+;y1+;y11+;	b12+;y11+;	sp|P02749|APOH_HUMAN	K	VP	251	0.01	253	-0.0001	-0.055624	9.45e-31	sp|P02749|APOH_HUMAN	1	0.00844	3.19084
PGP_01.14014.14014.3.0.dta	2816	3974.69	2060.99	3	FVQGJSTEVACHPGYGLPK	11,Carbamidomethyl[C];	1913.7	1913.68	5-4-1-0-0	5	NXT	288	0	0	8	0.17427	0.18521	2.87626	0.53271	T	b2+;y1+;y2+;y7+;y8+;y9+;y10+;y11+;	y2+;y7+;	sp|Q02985|FHR3_HUMAN	K	AQ	104	0	108	0.00806	3.90887	6.88e-12	sp|Q02985|FHR3_HUMAN/tr|A0A087WYK9|A0A087WYK9_HUMAN/tr|Q6NSD3|Q6NSD3_HUMAN	14	-0.02416	-6.07997
PGP_01.14016.14016.3.0.dta	743	2896.2	1394.65	3	KLGJWSAMPSCK	8,Oxidation[M];11,Carbamidomethyl[C];	1501.54	1501.55	3-5-0-0-0	4	NXS	78	0	0	4	0.08042	0.11001	1.99039	0.21897	T	b1+;y2+;y4+;y11+;	y4+;	sp|P02749|APOH_HUMAN	T	AS	250	0	253	0.00032	0.229286	9.94e-15	sp|P02749|APOH_HUMAN/tr|J3KS17|J3KS17_HUMAN	1	0.00827	2.85647
PGP_01.14022.14022.4.1.dta	3246	3651.69	1883.01	4	LHINHNJLTESVGPLPK	-	1768.68	1768.64	5-4-0-0-1	7	NXT	26	3	0.15503	11	0.54807	0.45822	6.88048	3.15276	T	b2+;b3+;b4+;b6+;y1+;y2+;y4+;y5+;y6+;y7+;y9+;Y0++;Y1++;Y1++;	b2+;b3+;y1+;y2+;y5+;y7+;Y0++;Y1++;	sp|P51884|LUM_HUMAN	K	SL	121	0	127	0.00027	0.143312	4.56e-15	sp|P51884|LUM_HUMAN	24	-0.03529	-9.6666
PGP_01.14033.14033.3.1.dta	1227	3557.53	1642.82	3	HLQEQJVSNAFLDK	-	1914.72	1914.7	5-4-0-0-2	6	NXS	236	1	0.01768	6	0.26173	0.24058	4.55763	1.09646	T	b2+;b10+;y1+;y2+;y3+;y7+;Y1++;	b2+;y1+;y3+;y7+;	sp|P00450|CERU_HUMAN	H	GE	757	0	762	-0.00076	-0.462343	1.12e-19	sp|P00450|CERU_HUMAN/tr|E9PFZ2|E9PFZ2_HUMAN/tr|H7C5R1|H7C5R1_HUMAN	2	-0.0162	-4.55499
PGP_01.14051.14051.3.0.dta	2680	4294.89	1576.88	3	JLTHLPANLLQGASK	-	2718.01	2717.98	8-7-0-0-0	1	NXT	126	0	0	4	0.06448	0.09375	1.9553	0.18331	T	b4+;y1+;y2+;y4+;	y2+;	sp|P02750|A2GL_HUMAN	F	LQ	79	0.01	79	0.00248	1.57174	2.16e-15	sp|P02750|A2GL_HUMAN	2	-0.03483	-8.11146
PGP_01.14059.14059.3.1.dta	1538	3449.42	1534.71	3	JHSCSEGQISIFR	4,Carbamidomethyl[C];	1914.71	1914.7	5-4-0-0-2	1	NXS	284	0	0	4	0.10423	0.17569	3.04454	0.53489	T	b2+;y1+;y7+;y11+;	b2+;y11+;	sp|O75882|ATRN_HUMAN	R	YE	731	0	731	-1e-05	-0.006512	8.92e-26	sp|O75882|ATRN_HUMAN	14	-0.01128	-3.27106
PGP_01.14062.14062.3.2.dta	1237	4311.9	2381.17	3	NJATVHEQVGGPSLTSDLQAQSK	-	1930.73	1930.69	6-4-0-0-1	2	NXT	178	3	0.01533	17	0.19655	0.27052	2.6813	0.72535	T	b2+;b3+;b4+;b6+;b8+;b9+;y2+;y3+;y4+;y5+;y6+;y7+;y8+;y9+;y13+;y14+;y15+;Y0++;Y0++;Y1++;	y4+;y6+;	sp|P04004|VTNC_HUMAN	K	GN	85	0	86	0.01275	5.35227	4.14e-28	sp|P04004|VTNC_HUMAN/tr|F5GX75|F5GX75_HUMAN	8	-0.04045	-9.38312
PGP_01.14068.14068.3.2.dta	2205	3926.64	1605.79	3	MSQEQLAQVAAJATK	1,Oxidation[M];	2320.85	2320.86	5-6-0-0-2	12	NXT	284	0	0	4	0.08675	0.06352	2.90148	0.18429	T	y1+;y4+;y7+;y9++;	y4+;y7+;	sp|Q96PD5|PGRP2_HUMAN	C	EF	356	0.01	367	0.00088	0.547681	2.57e-28	sp|Q96PD5|PGRP2_HUMAN	2	0.00512	1.30425
PGP_01.14074.14074.3.0.dta	3966	4311.9	2381.17	3	NJATVHEQVGGPSLTSDLQAQSK	-	1930.73	1930.69	6-4-0-0-1	2	NXT	178	1	0.01224	13	0.14482	0.18736	3.01824	0.5655	T	b3+;b4+;b6+;b7+;b9+;y2+;y3+;y5+;y6+;y8+;y12+;y13+;y14+;Y1++;	y2+;y6+;	sp|P04004|VTNC_HUMAN	K	GN	85	0	86	0.01275	5.35227	4.14e-28	sp|P04004|VTNC_HUMAN/tr|F5GX75|F5GX75_HUMAN	8	-0.04113	-9.54086
PGP_01.14078.14078.3.0.dta	3248	4028.57	1952.82	3	YNQJFSAGNNENIMEAH	-	2075.75	2075.73	6-4-1-0-0	4	NXS	120	0	0	6	0.17338	0.10898	3.85241	0.41982	T	y1+;y2+;y3+;y4+;y6+;y10+;	y1+;y4+;y10+;	sp|P04114|APOB_HUMAN	K	VG	3098	0	3101	0.00254	1.30003	5.84e-20	sp|P04114|APOB_HUMAN	1	-0.0183	-4.54367
PGP_01.14079.14079.3.3.dta	308	3602.45	1632.87	3	INHNJLTESVGPLPK	-	1969.58	1969.58	N(NH(HN(HEX&n-acetyl&sulfate))(HN(HEX&sulfate)))(F)	5	NXT	236	0	0	4	0.08384	0.15479	3.03913	0.47042	T	y2+;y4+;y5+;y7+;	y2+;y5+;	sp|P51884|LUM_HUMAN	H	SL	123	0	127	-0.00253	-1.54849	2.14e-12	sp|P51884|LUM_HUMAN	1	0.00235	0.652517
PGP_01.14083.14083.3.1.dta	1239	4131.69	2267.13	3	JATVHEQVGGPSLTSDLQAQSK	-	1864.57	1864.55	NNH(HN(HEX&n-acetyl&sulfate))(HN(HEX&n-acetyl&sulfate))	1	NXT	312	0	0	4	0.06017	0.09026	1.91432	0.17279	T	y2+;y3+;y4+;y6+;	y4+;	sp|P04004|VTNC_HUMAN	N	GN	86	0.01	86	-0.00023	-0.101406	1.2e-36	sp|P04004|VTNC_HUMAN/tr|F5GX75|F5GX75_HUMAN	2	-0.01885	-4.56339
PGP_01.14094.14094.4.0.dta	3966	4440.92	2381.17	4	NJATVHEQVGGPSLTSDLQAQSK	-	2059.75	2059.73	5-4-1-0-1	2	NXT	198	0	0	4	0.07159	0.09011	3.01824	0.27197	T	y2+;y3+;y4+;y6+;	y2+;y4+;	sp|P04004|VTNC_HUMAN	K	GN	85	0.01	86	0.01275	5.35227	4.14e-28	sp|P04004|VTNC_HUMAN/tr|F5GX75|F5GX75_HUMAN	8	-0.02007	-4.52034
PGP_01.14098.14098.3.0.dta	2356	2896.25	2003.96	3	KYNSQJQSNNQFVLYR	10,Deamidated[N];	892.298	892.317	3-2-0-0-0	6	NXS	104	0	0	4	0.07829	0.06909	1.9694	0.13606	T	b1+;y1+;y14+;y14++;	y1+;	sp|P01042|KNG1_HUMAN	K	IT	43	0.01	48	0.00445	2.21951	3.33e-29	sp|P01042|KNG1_HUMAN	7	0.01907	6.5867
PGP_01.14121.14121.2.2.dta	3843	2451.98	911.473	2	JGSLFAFR	-	1540.5	1540.49	NNH(HN(HEX&n-acetyl&sulfate))(HH)	1	NXS	8	0	0	4	0.15319	0.10295	3.91617	0.40317	T	b2+;b3+;b4+;b5+;	b2+;b3+;b4+;	sp|P04004|VTNC_HUMAN	K	GQ	169	0	169	-0.00082	-0.898673	1.75e-21	sp|P04004|VTNC_HUMAN	4	-0.0183	-7.46638
PGP_01.14122.14122.3.0.dta	1237	4294.85	2381.17	3	NJATVHEQVGGPSLTSDLQAQSK	-	1913.68	1913.68	5-4-1-0-0	2	NXT	206	0	0	15	0.14455	0.19978	1.7922	0.35805	T	b2+;b3+;b6+;b9+;y2+;y3+;y5+;y6+;y7+;y8+;y9+;y12+;y13+;y14+;y15+;	y2+;	sp|P04004|VTNC_HUMAN	K	GN	85	0	86	0.01275	5.35227	4.14e-28	sp|P04004|VTNC_HUMAN/tr|F5GX75|F5GX75_HUMAN	8	-0.00131	-0.305088
PGP_01.14124.14124.2.2.dta	3843	2451.98	911.473	2	JGSLFAFR	-	1540.5	1540.49	NNH(HN(HEX&n-acetyl&sulfate))(HH)	1	NXS	8	0	0	4	0.11999	0.09017	3.10363	0.27986	T	b2+;b3+;b4+;b5+;	b3+;b4+;	sp|P04004|VTNC_HUMAN	K	GQ	169	0	169	-0.00082	-0.898673	1.75e-21	sp|P04004|VTNC_HUMAN	4	-0.0183	-7.46638
PGP_01.14126.14126.3.0.dta	3248	3866.54	1952.82	3	YNQJFSAGNNENIMEAH	-	1913.72	1913.68	5-4-1-0-0	4	NXS	188	0	0	6	0.20241	0.1156	3.85241	0.44533	T	b5+;y1+;y2+;y4+;y6+;y10+;	y1+;y2+;y4+;	sp|P04114|APOB_HUMAN	K	VG	3098	0	3101	0.00254	1.30003	5.84e-20	sp|P04114|APOB_HUMAN	1	-0.03684	-9.5303
PGP_01.14130.14130.2.3.dta	3843	2451.98	911.473	2	JGSLFAFR	-	1540.5	1540.49	NNH(HN(HEX&n-acetyl&sulfate))(HH)	1	NXS	8	0	0	4	0.12719	0.09123	3.10363	0.28314	T	b2+;b3+;b4+;b5+;	b3+;b4+;	sp|P04004|VTNC_HUMAN	K	GQ	169	0	169	-0.00082	-0.898673	1.75e-21	sp|P04004|VTNC_HUMAN	4	-0.0183	-7.46638
PGP_01.14144.14144.3.0.dta	4028	3050.21	1322.65	3	KCGJCSLTTLK	0,Amidine[AnyN-term];2,Carbamidomethyl[C];5,Carbamidomethyl[C];	1727.56	1727.57	N(NH(HN(HEX&n-acetyl&sulfate))(HN))(F)	4	NXS	82	0	0	4	0.05872	0.11866	2.00312	0.23769	T	y1+;y3+;y4+;y5+;	y4+;	sp|P49908|SEPP1_HUMAN	K	DE	171	0	174	0.00025	0.188873	1.31e-19	sp|P49908|SEPP1_HUMAN/tr|A0A182DWH8|A0A182DWH8_HUMAN/tr|A0A182DWH7|A0A182DWH7_HUMAN	1	0.01026	3.36482
PGP_01.14182.14182.3.0.dta	2997	4698.96	2711.26	3	YPHKPEIJSTTHPGADLQENFCR	22,Carbamidomethyl[C];	1987.7	1987.71	6-5-0-0-0	8	NXT	246	0	0	5	0.19006	0.1703	2.85919	0.48692	T	y1+;y4+;y7+;y11+;y19++;	y7+;y11+;	sp|P00734|THRB_HUMAN	R	NP	136	0	143	-0.0038	-1.40105	6.75e-18	sp|P00734|THRB_HUMAN/tr|C9JV37|C9JV37_HUMAN/tr|E9PIT3|E9PIT3_HUMAN	20	0.01234	2.62668
PGP_01.14186.14186.3.1.dta	972	3069.24	993.503	3	GJCSLTTLK	3,Carbamidomethyl[C];	2075.74	2075.73	6-4-1-0-0	2	NXS	188	1	0.00627	5	0.08962	0.13035	2.09508	0.27309	T	b3+;y1+;y2+;y3+;y4+;Y3+;	y4+;	sp|P49908|SEPP1_HUMAN	C	DE	173	0	174	-0.00011	-0.11061	9.83e-13	sp|P49908|SEPP1_HUMAN/tr|A0A182DWH8|A0A182DWH8_HUMAN/tr|A0A182DWH7|A0A182DWH7_HUMAN	1	-0.01175	-3.82955
PGP_01.14187.14187.5.0.dta	2997	4916.08	2711.26	5	YPHKPEIJSTTHPGADLQENFCR	22,Carbamidomethyl[C];	2204.82	2204.77	5-4-2-0-0	8	NXT	152	0	0	5	0.09569	0.11621	1.92403	0.2236	T	b3+;b4+;y7+;y11+;y12+;	y11+;	sp|P00734|THRB_HUMAN	R	NP	136	0.01	143	-0.0038	-1.40105	6.75e-18	sp|P00734|THRB_HUMAN/tr|C9JV37|C9JV37_HUMAN/tr|E9PIT3|E9PIT3_HUMAN	20	-0.04789	-9.7434
PGP_01.14190.14190.4.0.dta	3248	3866.52	1952.82	4	YNQJFSAGNNENIMEAH	-	1913.7	1913.68	5-4-1-0-0	4	NXS	194	0	0	7	0.10606	0.09943	2.0649	0.20532	T	b2+;y1+;y2+;y3+;y4+;y5+;y10+;	y1+;	sp|P04114|APOB_HUMAN	K	VG	3098	0	3101	0.00254	1.30003	5.84e-20	sp|P04114|APOB_HUMAN	1	-0.02349	-6.07677
PGP_01.14201.14201.2.0.dta	3248	3866.54	1952.82	2	YNQJFSAGNNENIMEAH	-	1913.72	1913.68	5-4-1-0-0	4	NXS	188	0	0	4	0.34448	0.14879	3.85241	0.57321	T	b5+;y1+;y2+;y4+;	b5+;y1+;y4+;	sp|P04114|APOB_HUMAN	K	VG	3098	0	3101	0.00254	1.30003	5.84e-20	sp|P04114|APOB_HUMAN	1	-0.03712	-9.60273
PGP_01.14205.14205.3.0.dta	13	3692.5	1378.66	3	KLGJWSAMPSCK	11,Carbamidomethyl[C];	2313.84	2313.87	3-9-0-0-0	4	NXS	290	0	0	6	0.1816	0.21828	3.05561	0.66699	T	y2+;y3+;y4+;y5+;y7+;y11+;	y4+;y5+;	sp|P02749|APOH_HUMAN	T	AS	250	0	253	-0.00433	-3.1385	2.86e-24	sp|P02749|APOH_HUMAN/tr|J3KS17|J3KS17_HUMAN	1	0.03404	9.2213
PGP_01.14207.14207.4.4.dta	3533	5060.2	2012.09	4	KLHINHNJLTESVGPLPK	7,Deamidated[N];	3048.1	3048.08	5-6-3-0-1	8	NXT	154	0	0	4	0.11581	0.1788	3.66291	0.65492	T	b1+;y2+;y5+;y7+;	b1+;y2+;y5+;	sp|P51884|LUM_HUMAN	K	SL	120	0	127	-0.00146	-0.725259	3.23e-32	sp|P51884|LUM_HUMAN	7	-0.02353	-4.65092
PGP_01.14211.14211.4.4.dta	3533	5060.2	2012.09	4	KLHINHNJLTESVGPLPK	7,Deamidated[N];	3048.1	3048.08	5-6-3-0-1	8	NXT	154	0	0	4	0.08754	0.12779	2.89047	0.36937	T	b17++;y2+;y4+;y5+;	y2+;y5+;	sp|P51884|LUM_HUMAN	K	SL	120	0	127	-0.00146	-0.725259	3.23e-32	sp|P51884|LUM_HUMAN	7	-0.02353	-4.65092
PGP_01.14249.14249.4.0.dta	3009	4446.92	2022	4	ELHHLQEQJVSNAFLDK	-	2424.91	2424.87	6-5-1-0-1	9	NXS	182	1	0.01455	4	0.09366	0.11434	2.0649	0.23609	T	b3+;b4+;b5+;y2+;Y0++;	b3+;	sp|P00450|CERU_HUMAN	K	GE	754	0	762	0.00138	0.682159	1.52e-20	sp|P00450|CERU_HUMAN/tr|E9PFZ2|E9PFZ2_HUMAN/tr|H7C5R1|H7C5R1_HUMAN	18	-0.04404	-9.90564
PGP_01.14288.14288.3.0.dta	2360	4446.91	2022	3	ELHHLQEQJVSNAFLDK	-	2424.91	2424.87	6-5-1-0-1	9	NXS	204	1	0.01148	7	0.11577	0.16582	2.90522	0.48173	T	b3+;b4+;y1+;y2+;y3+;y4+;y7+;Y0++;	b3+;b4+;	sp|P00450|CERU_HUMAN	K	GE	754	0	762	0.00138	0.682159	1.52e-20	sp|P00450|CERU_HUMAN/tr|E9PFZ2|E9PFZ2_HUMAN/tr|H7C5R1|H7C5R1_HUMAN	18	-0.03962	-8.91149
PGP_01.14312.14312.3.0.dta	3009	4446.91	2022	3	ELHHLQEQJVSNAFLDK	-	2424.91	2424.87	6-5-1-0-1	9	NXS	202	0	0	7	0.12919	0.15096	3.05003	0.46042	T	b3+;b4+;y1+;y2+;y3+;y5+;y7+;	y2+;y3+;	sp|P00450|CERU_HUMAN	K	GE	754	0	762	0.00138	0.682159	1.52e-20	sp|P00450|CERU_HUMAN/tr|E9PFZ2|E9PFZ2_HUMAN/tr|H7C5R1|H7C5R1_HUMAN	18	-0.03866	-8.69557
PGP_01.14313.14313.3.0.dta	3009	4446.91	2022	3	ELHHLQEQJVSNAFLDK	-	2424.91	2424.87	6-5-1-0-1	9	NXS	202	0	0	5	0.1184	0.13299	3.05003	0.40563	T	b3+;b4+;y2+;y4+;y7+;	b3+;y2+;	sp|P00450|CERU_HUMAN	K	GE	754	0	762	0.00138	0.682159	1.52e-20	sp|P00450|CERU_HUMAN/tr|E9PFZ2|E9PFZ2_HUMAN/tr|H7C5R1|H7C5R1_HUMAN	18	-0.03866	-8.69557
PGP_01.14317.14317.4.1.dta	1212	4699.01	2483.15	4	KEHETCLAPELYNGJYSTTQK	6,Carbamidomethyl[C];	2215.86	2215.82	4-7-0-0-1	15	NXS	162	0	0	6	0.16381	0.06712	1.81202	0.12162	T	b1+;b10+;b10++;b12+++;y12+++;y18+++;	b12+++;	sp|P05160|F13B_HUMAN	R	TF	148	0.01	162	-0.00064	-0.257635	1.32e-32	sp|P05160|F13B_HUMAN	14	-0.04426	-9.42093
PGP_01.14318.14318.4.2.dta	3500	4698	2451.15	4	HKPEIJSTTHPGADLQENFCR	20,Carbamidomethyl[C];	2246.85	2246.82	4-5-1-0-2	6	NXT	216	0	0	6	0.14474	0.16366	3.63785	0.59536	T	b2+;y1+;y4+;y7+;y11+;y19++;	b2+;y1+;y11+;	sp|P00734|THRB_HUMAN	P	NP	138	0	143	0.00446	1.81882	8.06e-14	sp|P00734|THRB_HUMAN/tr|C9JV37|C9JV37_HUMAN/tr|E9PIT3|E9PIT3_HUMAN	2	-0.03071	-6.53819
PGP_01.14319.14319.4.0.dta	1212	4699.01	2483.15	4	KEHETCLAPELYNGJYSTTQK	6,Carbamidomethyl[C];	2215.86	2215.82	4-7-0-0-1	15	NXS	162	0	0	5	0.14452	0.05949	1.81202	0.1078	T	b1+;b11+;b10++;b12+++;y12+++;	b12+++;	sp|P05160|F13B_HUMAN	R	TF	148	0.01	162	-0.00064	-0.257635	1.32e-32	sp|P05160|F13B_HUMAN	14	-0.04426	-9.42093
PGP_01.14332.14332.4.0.dta	1212	4625.97	2483.15	4	KEHETCLAPELYNGJYSTTQK	6,Carbamidomethyl[C];	2142.82	2142.81	3-6-0-0-3	15	NXS	200	0	0	4	0.11361	0.07268	2.708	0.19681	T	b1+;b8+;b10++;b12+++;	b1+;b12+++;	sp|P05160|F13B_HUMAN	R	TF	148	0	162	-0.00064	-0.257635	1.32e-32	sp|P05160|F13B_HUMAN	14	-0.01256	-2.71569
PGP_01.14334.14334.4.0.dta	2455	4625.97	2003.96	4	KYNSQJQSNNQFVLYR	3,Deamidated[N];	2622.02	2621.98	4-9-0-0-1	6	NXS	200	0	0	4	0.07146	0.08769	3.06127	0.26844	T	b1+;b5+;b11+;y1+;	b1+;b11+;	sp|P01042|KNG1_HUMAN	K	IT	43	0	48	0.00215	1.07235	2.89e-43	sp|P01042|KNG1_HUMAN	6	-0.03628	-7.84432
PGP_01.14348.14348.3.0.dta	3	4437.01	2011.11	3	KLHINHNJLTESVGPLPK	-	2425.9	2425.89	6-5-0-0-3	8	NXT	112	0	0	5	0.12736	0.1887	2.73654	0.51639	T	b1+;b3+;y2+;y5+;y7+;	y2+;y5+;	sp|P51884|LUM_HUMAN	K	SL	120	0	127	0.00109	0.541724	4.66e-25	sp|P51884|LUM_HUMAN	14	-0.01067	-2.40531
PGP_01.14354.14354.3.0.dta	4060	3326.32	1282.55	3	LGJWSAMPSCK	4,Oxidation[W];7,Oxidation[M];10,Carbamidomethyl[C];	2043.77	2043.74	4-4-1-0-2	3	NXS	164	1	0.01974	4	0.11837	0.17564	2.00312	0.35183	T	b3+;y2+;y3+;y4+;Y1++;	y4+;	sp|P02749|APOH_HUMAN	K	AS	251	0	253	0.00013	0.101282	8.38e-20	sp|P02749|APOH_HUMAN/tr|J3KS17|J3KS17_HUMAN	1	-0.02892	-8.69684
PGP_01.14354.14354.4.1.dta	3	4437.01	2011.11	4	KLHINHNJLTESVGPLPK	-	2425.9	2425.89	6-5-0-0-3	8	NXT	108	0	0	5	0.04213	0.1103	1.83319	0.2022	T	b3+;y2+;y4+;y5+;y7+;	y2+;	sp|P51884|LUM_HUMAN	K	SL	120	0.01	127	0.00109	0.541724	4.66e-25	sp|P51884|LUM_HUMAN	14	-0.01243	-2.80206
PGP_01.14363.14363.4.2.dta	3	4437.01	2011.11	4	KLHINHNJLTESVGPLPK	-	2425.9	2425.89	6-5-0-0-3	8	NXT	108	0	0	7	0.05588	0.12623	1.83319	0.2314	T	b3+;b4+;y2+;y4+;y5+;y6+;y7+;	y2+;	sp|P51884|LUM_HUMAN	K	SL	120	0.01	127	0.00109	0.541724	4.66e-25	sp|P51884|LUM_HUMAN	14	-0.01243	-2.80206
PGP_01.14369.14369.4.1.dta	4369	4300.87	2637.27	4	EWEKELHHLQEQJVSNAFLDK	4,Carbamyl[K];	1663.6	1663.61	4-5-0-0-0	13	NXS	160	0	0	5	0.09288	0.11841	3.06127	0.36249	T	y1+;y2+;y3+;y4+;y7+;	y3+;y7+;	sp|P00450|CERU_HUMAN	R	GE	750	0	762	0.0056	2.12261	3.96e-12	sp|P00450|CERU_HUMAN/tr|E9PFZ2|E9PFZ2_HUMAN/tr|H7C5R1|H7C5R1_HUMAN	2	0.00715	1.66285
PGP_01.14374.14374.3.2.dta	2193	3326.32	1266.56	3	LGJWSAMPSCK	7,Oxidation[M];10,Carbamidomethyl[C];	2059.76	2059.73	5-4-1-0-1	3	NXS	172	0	0	4	0.09698	0.15211	2.00312	0.30469	T	b6+;y2+;y3+;y4+;	y4+;	sp|P02749|APOH_HUMAN	K	AS	251	0	253	0.00075	0.591695	1.68e-17	sp|P02749|APOH_HUMAN/tr|J3KS17|J3KS17_HUMAN	13	-0.03315	-9.96888
PGP_01.14374.14374.4.0.dta	3	4437.01	2011.11	4	KLHINHNJLTESVGPLPK	-	2425.9	2425.89	6-5-0-0-3	8	NXT	108	0	0	6	0.04999	0.11792	1.83319	0.21617	T	b3+;b4+;y2+;y4+;y5+;y7+;	y2+;	sp|P51884|LUM_HUMAN	K	SL	120	0.01	127	0.00109	0.541724	4.66e-25	sp|P51884|LUM_HUMAN	14	-0.01243	-2.80206
PGP_01.14375.14375.3.1.dta	2193	3326.32	1266.56	3	LGJWSAMPSCK	7,Oxidation[M];10,Carbamidomethyl[C];	2059.76	2059.73	5-4-1-0-1	3	NXS	172	0	0	5	0.09973	0.15435	2.00312	0.30918	T	b4+;b6+;y2+;y3+;y4+;	y4+;	sp|P02749|APOH_HUMAN	K	AS	251	0	253	0.00075	0.591695	1.68e-17	sp|P02749|APOH_HUMAN/tr|J3KS17|J3KS17_HUMAN	13	-0.03315	-9.96888
PGP_01.14375.14375.4.2.dta	3	4437.01	2011.11	4	KLHINHNJLTESVGPLPK	-	2425.9	2425.89	6-5-0-0-3	8	NXT	108	0	0	5	0.03864	0.10931	1.83319	0.20038	T	b3+;y2+;y4+;y5+;y7+;	y2+;	sp|P51884|LUM_HUMAN	K	SL	120	0.01	127	0.00109	0.541724	4.66e-25	sp|P51884|LUM_HUMAN	14	-0.01243	-2.80206
PGP_01.14395.14395.5.1.dta	4998	4626.97	2452.13	5	HKPEIJSTTHPGADLQENFCR	18,Deamidated[N];20,Carbamidomethyl[C];	2174.84	2174.8	5-6-0-0-1	6	NXT	224	0	0	4	0.24709	0.16871	3.44681	0.58152	T	b2+;y1+;y11+;y12+++;	b2+;y11+;y12+++;	sp|P00734|THRB_HUMAN	P	NP	138	0	143	0.00186	0.758219	1.71e-12	sp|P00734|THRB_HUMAN/tr|C9JV37|C9JV37_HUMAN/tr|E9PIT3|E9PIT3_HUMAN	1	-0.03942	-8.5214
PGP_01.14411.14411.2.0.dta	2557	3310.33	1266.56	2	LGJWSAMPSCK	7,Oxidation[M];10,Carbamidomethyl[C];	2043.77	2043.74	4-4-1-0-2	3	NXS	178	0	0	6	0.23803	0.22743	3.06703	0.69754	T	b3+;b4+;b6+;y2+;y3+;y4+;	y2+;y4+;	sp|P02749|APOH_HUMAN	K	AS	251	0	253	0.00075	0.591695	1.68e-17	sp|P02749|APOH_HUMAN/tr|J3KS17|J3KS17_HUMAN	13	-0.03176	-9.59703
PGP_01.14412.14412.2.0.dta	2557	3310.33	1266.56	2	LGJWSAMPSCK	7,Oxidation[M];10,Carbamidomethyl[C];	2043.77	2043.74	4-4-1-0-2	3	NXS	178	0	0	6	0.26245	0.24039	3.87262	0.93093	T	b3+;b4+;b6+;y2+;y3+;y4+;	y2+;y3+;y4+;	sp|P02749|APOH_HUMAN	K	AS	251	0	253	0.00075	0.591695	1.68e-17	sp|P02749|APOH_HUMAN/tr|J3KS17|J3KS17_HUMAN	13	-0.03176	-9.59703
PGP_01.14413.14413.2.0.dta	2557	3310.33	1266.56	2	LGJWSAMPSCK	7,Oxidation[M];10,Carbamidomethyl[C];	2043.77	2043.74	4-4-1-0-2	3	NXS	178	0	0	5	0.24935	0.23539	3.06703	0.72195	T	b3+;b6+;y2+;y3+;y4+;	y2+;y4+;	sp|P02749|APOH_HUMAN	K	AS	251	0	253	0.00075	0.591695	1.68e-17	sp|P02749|APOH_HUMAN/tr|J3KS17|J3KS17_HUMAN	13	-0.03176	-9.59703
PGP_01.14414.14414.2.0.dta	2193	3310.33	1266.56	2	LGJWSAMPSCK	7,Oxidation[M];10,Carbamidomethyl[C];	2043.77	2043.74	4-4-1-0-2	3	NXS	178	0	0	7	0.26114	0.25425	2.96624	0.75417	T	b3+;b4+;b6+;y1+;y2+;y3+;y4+;	y2+;y4+;	sp|P02749|APOH_HUMAN	K	AS	251	0	253	0.00075	0.591695	1.68e-17	sp|P02749|APOH_HUMAN/tr|J3KS17|J3KS17_HUMAN	13	-0.03176	-9.59703
PGP_01.14415.14415.3.0.dta	3248	3663.45	1952.82	3	YNQJFSAGNNENIMEAH	-	1710.63	1710.6	5-3-1-0-0	4	NXS	200	0	0	6	0.18451	0.12091	3.85241	0.46581	T	b2+;y1+;y2+;y4+;y6+;y12+;	y1+;y2+;y4+;	sp|P04114|APOB_HUMAN	K	VG	3098	0	3101	0.00254	1.30003	5.84e-20	sp|P04114|APOB_HUMAN	1	-0.03042	-8.30587
PGP_01.14416.14416.2.0.dta	2557	3310.33	1266.56	2	LGJWSAMPSCK	7,Oxidation[M];10,Carbamidomethyl[C];	2043.77	2043.74	4-4-1-0-2	3	NXS	178	0	0	6	0.18495	0.20296	2.07742	0.42164	T	b3+;b4+;b6+;y2+;y3+;y4+;	y4+;	sp|P02749|APOH_HUMAN	K	AS	251	0	253	0.00075	0.591695	1.68e-17	sp|P02749|APOH_HUMAN/tr|J3KS17|J3KS17_HUMAN	13	-0.03176	-9.59703
PGP_01.14417.14417.3.0.dta	4060	3343.35	1282.55	3	LGJWSAMPSCK	4,Oxidation[W];7,Oxidation[M];10,Carbamidomethyl[C];	2060.79	2060.76	5-4-0-0-3	3	NXS	190	1	0.02444	4	0.14825	0.19664	2.96624	0.58328	T	b3+;y2+;y3+;y4+;Y1++;	y4+;Y1++;	sp|P02749|APOH_HUMAN	K	AS	251	0	253	0.00013	0.101282	8.38e-20	sp|P02749|APOH_HUMAN/tr|J3KS17|J3KS17_HUMAN	1	-0.03266	-9.7715
PGP_01.14419.14419.2.0.dta	2193	3310.33	1266.56	2	LGJWSAMPSCK	7,Oxidation[M];10,Carbamidomethyl[C];	2043.77	2043.74	4-4-1-0-2	3	NXS	178	0	0	7	0.25084	0.25142	2.96624	0.74576	T	b3+;b4+;b6+;y1+;y2+;y3+;y4+;	y2+;y4+;	sp|P02749|APOH_HUMAN	K	AS	251	0	253	0.00075	0.591695	1.68e-17	sp|P02749|APOH_HUMAN/tr|J3KS17|J3KS17_HUMAN	13	-0.03176	-9.59703
PGP_01.14420.14420.3.0.dta	4060	3343.35	1282.55	3	LGJWSAMPSCK	4,Oxidation[W];7,Oxidation[M];10,Carbamidomethyl[C];	2060.79	2060.76	5-4-0-0-3	3	NXS	190	1	0.02858	4	0.16047	0.20237	2.96624	0.60029	T	b3+;y2+;y3+;y4+;Y1++;	y4+;Y1++;	sp|P02749|APOH_HUMAN	K	AS	251	0	253	0.00013	0.101282	8.38e-20	sp|P02749|APOH_HUMAN/tr|J3KS17|J3KS17_HUMAN	1	-0.03266	-9.7715
PGP_01.14421.14421.2.0.dta	2557	3310.33	1266.56	2	LGJWSAMPSCK	7,Oxidation[M];10,Carbamidomethyl[C];	2043.77	2043.74	4-4-1-0-2	3	NXS	178	0	0	7	0.25473	0.2378	3.06703	0.72933	T	b3+;b4+;b5+;b6+;y2+;y3+;y4+;	y2+;y4+;	sp|P02749|APOH_HUMAN	K	AS	251	0	253	0.00075	0.591695	1.68e-17	sp|P02749|APOH_HUMAN/tr|J3KS17|J3KS17_HUMAN	13	-0.03176	-9.59703
PGP_01.14422.14422.2.0.dta	2557	3310.33	1266.56	2	LGJWSAMPSCK	7,Oxidation[M];10,Carbamidomethyl[C];	2043.77	2043.74	4-4-1-0-2	3	NXS	178	0	0	4	0.20286	0.2115	2.07742	0.43938	T	b3+;y2+;y3+;y4+;	y4+;	sp|P02749|APOH_HUMAN	K	AS	251	0	253	0.00075	0.591695	1.68e-17	sp|P02749|APOH_HUMAN/tr|J3KS17|J3KS17_HUMAN	13	-0.03176	-9.59703
PGP_01.14432.14432.3.0.dta	3009	3935.72	2022	3	ELHHLQEQJVSNAFLDK	-	1913.71	1913.68	5-4-1-0-0	9	NXS	220	0	0	8	0.2706	0.24559	3.85241	0.94613	T	b3+;b4+;b5+;y1+;y2+;y3+;y4+;y7+;	b3+;b4+;y2+;	sp|P00450|CERU_HUMAN	K	GE	754	0	762	0.00138	0.682159	1.52e-20	sp|P00450|CERU_HUMAN/tr|E9PFZ2|E9PFZ2_HUMAN/tr|H7C5R1|H7C5R1_HUMAN	18	-0.03298	-8.38174
PGP_01.14433.14433.2.0.dta	2557	3310.33	1266.56	2	LGJWSAMPSCK	7,Oxidation[M];10,Carbamidomethyl[C];	2043.77	2043.74	4-4-1-0-2	3	NXS	178	0	0	6	0.25213	0.23664	3.06703	0.72577	T	b3+;b4+;b6+;y2+;y3+;y4+;	y2+;y4+;	sp|P02749|APOH_HUMAN	K	AS	251	0	253	0.00075	0.591695	1.68e-17	sp|P02749|APOH_HUMAN/tr|J3KS17|J3KS17_HUMAN	13	-0.03147	-9.5094
PGP_01.14450.14450.3.0.dta	2193	3675.47	1266.56	3	LGJWSAMPSCK	7,Oxidation[M];10,Carbamidomethyl[C];	2408.9	2408.87	5-5-1-0-2	3	NXS	204	0	0	4	0.16312	0.1906	2.00312	0.38179	T	b6+;y2+;y3+;y4+;	y4+;	sp|P02749|APOH_HUMAN	K	AS	251	0	253	0.00075	0.591695	1.68e-17	sp|P02749|APOH_HUMAN/tr|J3KS17|J3KS17_HUMAN	13	-0.03499	-9.5224
PGP_01.14451.14451.3.0.dta	3248	3866.53	1952.82	3	YNQJFSAGNNENIMEAH	-	1913.71	1913.68	5-4-1-0-0	4	NXS	186	0	0	4	0.16809	0.09429	3.05003	0.28758	T	y1+;y2+;y4+;y6+;	y1+;y4+;	sp|P04114|APOB_HUMAN	K	VG	3098	0	3101	0.00254	1.30003	5.84e-20	sp|P04114|APOB_HUMAN	1	-0.03473	-8.98447
PGP_01.14459.14459.4.0.dta	3009	3935.72	2022	4	ELHHLQEQJVSNAFLDK	-	1913.71	1913.68	5-4-1-0-0	9	NXS	224	2	0.02113	12	0.19494	0.23665	3.05003	0.72178	T	b3+;b4+;b5+;b6+;b7+;b10+;y1+;y2+;y3+;y4+;y5+;y7+;Y1++;Y1++;	b3+;y3+;	sp|P00450|CERU_HUMAN	K	GE	754	0	762	0.00138	0.682159	1.52e-20	sp|P00450|CERU_HUMAN/tr|E9PFZ2|E9PFZ2_HUMAN/tr|H7C5R1|H7C5R1_HUMAN	18	-0.03261	-8.28771
PGP_01.14460.14460.2.0.dta	2557	3310.33	1266.56	2	LGJWSAMPSCK	7,Oxidation[M];10,Carbamidomethyl[C];	2043.77	2043.74	4-4-1-0-2	3	NXS	178	0	0	5	0.20629	0.21454	3.06703	0.65799	T	b3+;b4+;y2+;y3+;y4+;	y2+;y4+;	sp|P02749|APOH_HUMAN	K	AS	251	0	253	0.00075	0.591695	1.68e-17	sp|P02749|APOH_HUMAN/tr|J3KS17|J3KS17_HUMAN	13	-0.03126	-9.44595
PGP_01.14465.14465.3.2.dta	3248	3705.48	1952.82	3	YNQJFSAGNNENIMEAH	-	1752.66	1752.64	4-4-0-0-2	4	NXS	272	0	0	5	0.09398	0.082	2.0649	0.16931	T	y1+;y2+;y3+;y4+;y10+;	y1+;	sp|P04114|APOB_HUMAN	K	VG	3098	0.01	3101	0.00254	1.30003	5.84e-20	sp|P04114|APOB_HUMAN	1	-0.02043	-5.51493
PGP_01.14471.14471.3.0.dta	18	3164.27	1947.82	3	CGJCSLTTLKDEDFCK	1,Carbamidomethyl[C];4,Carbamidomethyl[C];15,Carbamidomethyl[C];	1216.45	1216.42	5-2-0-0-0	3	NXS	146	0	0	4	0.05675	0.06152	2.91282	0.17919	T	b11+;y2+;y3+;y9++;	b11+;y2+;	sp|P49908|SEPP1_HUMAN	K	RV	172	0.01	174	-4e-05	-0.020525	3.16e-23	sp|P49908|SEPP1_HUMAN/tr|A0A182DWH7|A0A182DWH7_HUMAN/tr|A0A182DWH8|A0A182DWH8_HUMAN	14	-0.02972	-9.39526
PGP_01.14482.14482.4.0.dta	3246	4673.06	1883.01	4	LHINHNJLTESVGPLPK	-	2790.05	2790	7-6-1-0-1	7	NXT	122	3	0.04085	5	0.10756	0.19008	4.53585	0.86216	T	b2+;b3+;y2+;y5+;y7+;Y0++;Y0++;Y1++;	b2+;y2+;y5+;Y1++;	sp|P51884|LUM_HUMAN	K	SL	121	0	127	0.00027	0.143312	4.56e-15	sp|P51884|LUM_HUMAN	24	-0.04504	-9.64021
PGP_01.14492.14492.3.0.dta	4192	3237.31	886.452	3	JWSLPNR	0,Carbamyl[AnyN-term];	2350.86	2350.83	5-4-2-0-1	1	NXS	204	7	0.09893	6	0.05187	0.21299	2.11399	0.45027	T	b2+;y1+;y3+;y4+;y5+;y6+;Y0+;Y0+;Y1+;Y1+;Y2+;Y3+;Y4+;	Y1+;	sp|P55058|PLTP_HUMAN	R	AV	245	0	245	-0.00035	-0.376165	3.74e-17	sp|P55058|PLTP_HUMAN	1	-0.02601	-8.03689
PGP_01.14502.14502.4.0.dta	3009	4300.85	2022	4	ELHHLQEQJVSNAFLDK	-	2278.85	2278.81	6-5-1-0-0	9	NXS	198	1	0.00504	6	0.08871	0.12904	2.0649	0.26646	T	b3+;b4+;b5+;y2+;y4+;y7+;Y1++;	b3+;	sp|P00450|CERU_HUMAN	K	GE	754	0	762	0.00138	0.682159	1.52e-20	sp|P00450|CERU_HUMAN/tr|E9PFZ2|E9PFZ2_HUMAN/tr|H7C5R1|H7C5R1_HUMAN	18	-0.03992	-9.28397
PGP_01.14504.14504.3.0.dta	3246	4673.06	1883.01	3	LHINHNJLTESVGPLPK	-	2790.05	2790	7-6-1-0-1	7	NXT	122	1	0.02777	4	0.07998	0.16357	3.03379	0.49623	T	b2+;b3+;y2+;y5+;Y1++;	y2+;Y1++;	sp|P51884|LUM_HUMAN	K	SL	121	0	127	0.00027	0.143312	4.56e-15	sp|P51884|LUM_HUMAN	24	-0.04514	-9.66162
PGP_01.14509.14509.2.0.dta	2557	3310.33	1266.56	2	LGJWSAMPSCK	7,Oxidation[M];10,Carbamidomethyl[C];	2043.77	2043.74	4-4-1-0-2	3	NXS	180	0	0	6	0.23531	0.22825	3.06703	0.70004	T	b3+;b4+;b6+;y2+;y3+;y4+;	y2+;y4+;	sp|P02749|APOH_HUMAN	K	AS	251	0	253	0.00075	0.591695	1.68e-17	sp|P02749|APOH_HUMAN/tr|J3KS17|J3KS17_HUMAN	13	-0.03109	-9.39458
PGP_01.14513.14513.3.0.dta	4060	3529.41	1282.55	3	LGJWSAMPSCK	4,Oxidation[W];7,Oxidation[M];10,Carbamidomethyl[C];	2246.85	2246.82	4-5-1-0-2	3	NXS	230	0	0	4	0.1956	0.20881	2.96624	0.61937	T	b3+;y2+;y3+;y4+;	y2+;y4+;	sp|P02749|APOH_HUMAN	K	AS	251	0	253	0.00013	0.101282	8.38e-20	sp|P02749|APOH_HUMAN/tr|J3KS17|J3KS17_HUMAN	1	-0.03193	-9.04935
PGP_01.14524.14524.2.0.dta	2809	3171.29	2075.92	2	KCGJCSLTTLKDEDFCK	2,Carbamidomethyl[C];5,Carbamidomethyl[C];16,Carbamidomethyl[C];	1095.37	1095.4	3-3-0-0-0	4	NXS	172	0	0	4	0.03746	0.05997	1.95806	0.11743	T	b2+;y2+;y3+;y9++;	y2+;	sp|P49908|SEPP1_HUMAN	K	RV	171	0.01	174	0.00226	1.08816	6.88e-26	sp|P49908|SEPP1_HUMAN/tr|A0A182DWH7|A0A182DWH7_HUMAN/tr|A0A182DWH8|A0A182DWH8_HUMAN	21	0.02679	8.45042
PGP_01.14549.14549.2.6.dta	1798	3182.26	1080.46	2	JWSAMPSCK	8,Carbamidomethyl[C];	2101.8	2101.78	4-5-0-0-3	1	NXS	92	0	0	6	0.26727	0.26504	3.90115	1.03397	T	y2+;y3+;y4+;y5+;y6+;y7+;	y2+;y4+;y5+;	sp|P02749|APOH_HUMAN	G	AS	253	0	253	-0.00051	-0.471592	2.05e-18	sp|P02749|APOH_HUMAN/tr|J3KS17|J3KS17_HUMAN	1	-0.02219	-6.97519
PGP_01.14559.14559.3.0.dta	3009	3935.71	2022	3	ELHHLQEQJVSNAFLDK	-	1913.71	1913.68	5-4-1-0-0	9	NXS	224	5	0.02102	16	0.2311	0.27908	4.55763	1.27192	T	b3+;b6+;b7+;b8+;b9+;b10+;y1+;y2+;y3+;y4+;y5+;y6+;y7+;y8+;y11+;y12+;Y0+;Y0++;Y0++;Y1++;Y1++;	b3+;y2+;y3+;y4+;	sp|P00450|CERU_HUMAN	K	GE	754	0	762	0.00138	0.682159	1.52e-20	sp|P00450|CERU_HUMAN/tr|E9PFZ2|E9PFZ2_HUMAN/tr|H7C5R1|H7C5R1_HUMAN	18	-0.03119	-7.92683
PGP_01.14566.14566.3.0.dta	3009	3935.71	2022	3	ELHHLQEQJVSNAFLDK	-	1913.71	1913.68	5-4-1-0-0	9	NXS	224	3	0.0151	17	0.26731	0.29186	5.20034	1.51779	T	b3+;b4+;b5+;b6+;b7+;b8+;b9+;b10+;y1+;y2+;y3+;y4+;y5+;y6+;y7+;y8+;y13+;Y0++;Y1++;Y1++;	b3+;b4+;y2+;y3+;y4+;	sp|P00450|CERU_HUMAN	K	GE	754	0	762	0.00138	0.682159	1.52e-20	sp|P00450|CERU_HUMAN/tr|E9PFZ2|E9PFZ2_HUMAN/tr|H7C5R1|H7C5R1_HUMAN	18	-0.03119	-7.92683
PGP_01.14571.14571.2.1.dta	2439	3175.28	1260.58	2	SYETLYAJGSR	-	1914.69	1914.7	5-4-0-0-2	8	NXS	132	1	0.03851	4	0.02506	0.05762	2.07742	0.1197	T	b4+;b5+;y6+;y7+;Y0++;	Y0++;	sp|O95084|PRS23_HUMAN	L	TE	86	0.01	93	0.00158	1.25241	4.86e-13	sp|O95084|PRS23_HUMAN/tr|E9PRR2|E9PRR2_HUMAN	1	0.00738	2.32495
PGP_01.14577.14577.2.0.dta	13	3838.56	1378.66	2	KLGJWSAMPSCK	11,Carbamidomethyl[C];	2459.9	2459.93	3-9-0-0-1	4	NXS	274	0	0	4	0.32217	0.26851	4.56511	1.22578	T	y2+;y4+;y5+;y6+;	y2+;y4+;y5+;y6+;	sp|P02749|APOH_HUMAN	T	AS	250	0	253	-0.00433	-3.1385	2.86e-24	sp|P02749|APOH_HUMAN/tr|J3KS17|J3KS17_HUMAN	1	0.03053	7.95566
PGP_01.14589.14589.4.4.dta	4380	5267.13	3660.55	4	ATFGCHDGYSLDGPEEIECTKLGJWSAMPSCK	5,Carbamidomethyl[C];19,Carbamidomethyl[C];21,Carbamyl[K];31,Carbamidomethyl[C];	1606.58	1606.59	4-4-0-0-1	24	NXS	184	0	0	7	0.1109	0.15594	1.74607	0.27228	T	y2+;y4+;y5+;y6+;y7+;y11+;y16+++;	y4+;	sp|P02749|APOH_HUMAN	K	AS	230	0	253	-0.00669	-1.82711	4.3e-25	sp|P02749|APOH_HUMAN/tr|J3KS17|J3KS17_HUMAN	1	0.00929	1.76411
PGP_01.14597.14597.3.0.dta	3009	4081.77	2022	3	ELHHLQEQJVSNAFLDK	-	2059.76	2059.73	5-4-1-0-1	9	NXS	218	2	0.02143	10	0.24301	0.25792	3.85241	0.99361	T	b3+;b4+;b5+;b6+;b8+;y1+;y2+;y3+;y4+;y7+;Y0++;Y1++;	b3+;y2+;y4+;	sp|P00450|CERU_HUMAN	K	GE	754	0	762	0.00138	0.682159	1.52e-20	sp|P00450|CERU_HUMAN/tr|E9PFZ2|E9PFZ2_HUMAN/tr|H7C5R1|H7C5R1_HUMAN	18	-0.03468	-8.49834
PGP_01.14598.14598.3.0.dta	4380	5250.1	3660.55	3	ATFGCHDGYSLDGPEEIECTKLGJWSAMPSCK	5,Carbamidomethyl[C];19,Carbamidomethyl[C];21,Carbamyl[K];31,Carbamidomethyl[C];	1589.56	1589.57	3-4-1-0-0	24	NXS	98	0	0	4	0.17451	0.17338	1.74607	0.30273	T	y2+;y4+;y5+;y11+;	y4+;	sp|P02749|APOH_HUMAN	K	AS	230	0	253	-0.00669	-1.82711	4.3e-25	sp|P02749|APOH_HUMAN/tr|J3KS17|J3KS17_HUMAN	1	0.0148	2.81954
PGP_01.14600.14600.3.1.dta	4327	5427.18	3617.54	3	ATFGCHDGYSLDGPEEIECTKLGJWSAMPSCK	0,Carbamyl[AnyN-term];5,Carbamidomethyl[C];19,Carbamidomethyl[C];31,Carbamidomethyl[C];	1809.64	1809.67	4-5-0-0-1	24	NXS	104	0	0	6	0.40552	0.29997	3.98092	1.19414	T	y2+;y3+;y4+;y5+;y7+;y11+;	y2+;y3+;y4+;y5+;	sp|P02749|APOH_HUMAN	K	AS	230	0	253	-0.00669	-1.82711	3.28e-12	sp|P02749|APOH_HUMAN/tr|J3KS17|J3KS17_HUMAN	1	0.02896	5.33712
PGP_01.14601.14601.3.0.dta	3009	3935.71	2022	3	ELHHLQEQJVSNAFLDK	-	1913.71	1913.68	5-4-1-0-0	9	NXS	224	2	0.00665	14	0.18668	0.22803	3.05003	0.6955	T	b3+;b4+;b5+;b6+;b7+;b8+;y1+;y2+;y3+;y4+;y5+;y6+;y7+;y12+;Y1++;Y1++;	b3+;y2+;	sp|P00450|CERU_HUMAN	K	GE	754	0	762	0.00138	0.682159	1.52e-20	sp|P00450|CERU_HUMAN/tr|E9PFZ2|E9PFZ2_HUMAN/tr|H7C5R1|H7C5R1_HUMAN	18	-0.03129	-7.95224
PGP_01.14615.14615.3.0.dta	3009	3935.71	2022	3	ELHHLQEQJVSNAFLDK	-	1913.71	1913.68	5-4-1-0-0	9	NXS	224	4	0.03105	16	0.21402	0.26521	3.05003	0.80889	T	b3+;b4+;b5+;b6+;b7+;b8+;b9+;b10+;y1+;y2+;y3+;y4+;y5+;y6+;y7+;y8+;Y0++;Y0++;Y1++;Y1++;	b3+;y2+;	sp|P00450|CERU_HUMAN	K	GE	754	0	762	0.00138	0.682159	1.52e-20	sp|P00450|CERU_HUMAN/tr|E9PFZ2|E9PFZ2_HUMAN/tr|H7C5R1|H7C5R1_HUMAN	18	-0.03129	-7.95224
PGP_01.14619.14619.3.1.dta	4380	5250.1	3660.55	3	ATFGCHDGYSLDGPEEIECTKLGJWSAMPSCK	5,Carbamidomethyl[C];19,Carbamidomethyl[C];21,Carbamyl[K];31,Carbamidomethyl[C];	1589.55	1589.57	3-4-1-0-0	24	NXS	86	0	0	5	0.19863	0.19639	2.61922	0.5144	T	y2+;y4+;y5+;y7+;y11+;	y4+;y11+;	sp|P02749|APOH_HUMAN	K	AS	230	0	253	-0.00669	-1.82711	4.3e-25	sp|P02749|APOH_HUMAN/tr|J3KS17|J3KS17_HUMAN	1	0.02274	4.3322
PGP_01.14640.14640.4.3.dta	3009	4082.79	2022	4	ELHHLQEQJVSNAFLDK	-	2060.78	2060.76	5-4-0-0-3	9	NXS	156	1	0.04678	9	0.17208	0.21353	3.05003	0.65128	T	b3+;b4+;b5+;y1+;y2+;y3+;y4+;y5+;y7+;Y1++;	b3+;Y1++;	sp|P00450|CERU_HUMAN	K	GE	754	0	762	0.00138	0.682159	1.52e-20	sp|P00450|CERU_HUMAN/tr|E9PFZ2|E9PFZ2_HUMAN/tr|H7C5R1|H7C5R1_HUMAN	18	-0.02287	-5.60292
PGP_01.14661.14661.3.0.dta	2557	3310.32	1266.56	3	LGJWSAMPSCK	7,Oxidation[M];10,Carbamidomethyl[C];	2043.76	2043.74	4-4-1-0-2	3	NXS	150	0	0	6	0.21051	0.21521	3.06703	0.66005	T	b3+;b4+;b6+;y2+;y3+;y4+;	y2+;y4+;	sp|P02749|APOH_HUMAN	K	AS	251	0	253	0.00075	0.591695	1.68e-17	sp|P02749|APOH_HUMAN/tr|J3KS17|J3KS17_HUMAN	13	-0.01889	-5.7081
PGP_01.14665.14665.3.0.dta	2360	3935.72	2022	3	ELHHLQEQJVSNAFLDK	-	1913.71	1913.68	5-4-1-0-0	9	NXS	224	4	0.01525	19	0.22841	0.27577	3.68041	1.01495	T	b3+;b4+;b6+;b7+;b8+;b9+;b10+;b13+;b8++;b13++;y1+;y2+;y3+;y4+;y5+;y6+;y7+;y8+;y14++;Y1+;Y0++;Y0++;Y1++;	b3+;b4+;y2+;	sp|P00450|CERU_HUMAN	K	GE	754	0	762	0.00138	0.682159	1.52e-20	sp|P00450|CERU_HUMAN/tr|E9PFZ2|E9PFZ2_HUMAN/tr|H7C5R1|H7C5R1_HUMAN	18	-0.03208	-8.15302
PGP_01.14667.14667.3.0.dta	3	4071.87	2011.11	3	KLHINHNJLTESVGPLPK	-	2060.76	2060.76	5-4-0-0-3	8	NXT	58	0	0	9	0.2193	0.25272	2.73654	0.69159	T	b1+;b3+;b4+;y1+;y2+;y4+;y5+;y6+;y7+;	y2+;y5+;	sp|P51884|LUM_HUMAN	K	SL	120	0	127	0.00109	0.541724	4.66e-25	sp|P51884|LUM_HUMAN	14	0.00171	0.420059
PGP_01.14668.14668.4.1.dta	3533	4072.87	2012.09	4	KLHINHNJLTESVGPLPK	7,Deamidated[N];	2060.78	2060.76	5-4-0-0-3	8	NXT	52	4	0.05619	9	0.1927	0.25754	3.66291	0.94333	T	b1+;b3+;b4+;y2+;y5+;y6+;y7+;y13+;y16++;Y0++;Y1++;Y1++;Y2++;	y2+;y5+;Y1++;	sp|P51884|LUM_HUMAN	K	SL	120	0	127	-0.00146	-0.725259	3.23e-32	sp|P51884|LUM_HUMAN	7	-0.02307	-5.66567
PGP_01.14672.14672.3.0.dta	2193	3327.34	1266.56	3	LGJWSAMPSCK	7,Oxidation[M];10,Carbamidomethyl[C];	2060.78	2060.76	5-4-0-0-3	3	NXS	196	0	0	4	0.16281	0.1879	2.00312	0.37638	T	b6+;y2+;y3+;y4+;	y4+;	sp|P02749|APOH_HUMAN	K	AS	251	0	253	0.00075	0.591695	1.68e-17	sp|P02749|APOH_HUMAN/tr|J3KS17|J3KS17_HUMAN	13	-0.01878	-5.64583
PGP_01.14692.14692.3.0.dta	2557	3327.34	1266.56	3	LGJWSAMPSCK	7,Oxidation[M];10,Carbamidomethyl[C];	2060.78	2060.76	5-4-0-0-3	3	NXS	192	0	0	5	0.17443	0.19668	2.07742	0.40858	T	b3+;b6+;y2+;y3+;y4+;	y4+;	sp|P02749|APOH_HUMAN	K	AS	251	0	253	0.00075	0.591695	1.68e-17	sp|P02749|APOH_HUMAN/tr|J3KS17|J3KS17_HUMAN	13	-0.01685	-5.06562
PGP_01.14747.14747.3.0.dta	803	4094.69	2472.08	3	TSGAYSJASSTDSASYYPLTGDTR	-	1622.61	1622.58	5-4-0-0-0	7	NXS	262	0	0	4	0.2036	0.26023	3.00823	0.78283	T	y1+;y2+;y7+;y8+;	y2+;y7+;	sp|P04114|APOB_HUMAN	C	LE	977	0	983	-0.00069	-0.279006	4.36e-21	sp|P04114|APOB_HUMAN	2	-0.02998	-7.32343
PGP_01.14752.14752.3.1.dta	13	3122.25	1378.66	3	KLGJWSAMPSCK	11,Carbamidomethyl[C];	1743.59	1743.57	NNH(HN(HEX&n-acetyl&sulfate))(HNH)	4	NXS	176	0	0	6	0.2979	0.32642	4.56511	1.49013	T	b1+;y2+;y4+;y5+;y7+;y11+;	y4+;y5+;y7+;y11+;	sp|P02749|APOH_HUMAN	T	AS	250	0	253	-0.00433	-3.1385	2.86e-24	sp|P02749|APOH_HUMAN/tr|J3KS17|J3KS17_HUMAN	1	-0.02173	-6.96193
PGP_01.14765.14765.3.0.dta	3009	3935.72	2022	3	ELHHLQEQJVSNAFLDK	-	1913.71	1913.68	5-4-1-0-0	9	NXS	220	2	0.01601	16	0.35511	0.32677	5.20034	1.69933	T	b3+;b4+;b5+;b6+;b7+;b8+;b10+;y1+;y2+;y3+;y4+;y5+;y6+;y7+;y8+;y13+;Y0++;Y1++;	b3+;b4+;y2+;y3+;y4+;	sp|P00450|CERU_HUMAN	K	GE	754	0	762	0.00138	0.682159	1.52e-20	sp|P00450|CERU_HUMAN/tr|E9PFZ2|E9PFZ2_HUMAN/tr|H7C5R1|H7C5R1_HUMAN	18	-0.03299	-8.38429
PGP_01.14770.14770.3.1.dta	13	3122.25	1378.66	3	KLGJWSAMPSCK	11,Carbamidomethyl[C];	1743.59	1743.57	NNH(HN(HEX&n-acetyl&sulfate))(HNH)	4	NXS	170	0	0	7	0.15502	0.20806	2.06901	0.43048	T	y2+;y3+;y4+;y5+;y6+;y7+;y11+;	y4+;	sp|P02749|APOH_HUMAN	T	AS	250	0	253	-0.00433	-3.1385	2.86e-24	sp|P02749|APOH_HUMAN/tr|J3KS17|J3KS17_HUMAN	1	-0.02039	-6.53262
PGP_01.14786.14786.4.0.dta	3009	3935.72	2022	4	ELHHLQEQJVSNAFLDK	-	1913.72	1913.68	5-4-1-0-0	9	NXS	198	5	0.04358	14	0.28697	0.29659	5.20034	1.54238	T	b3+;b4+;b5+;b6+;b7+;b8+;y1+;y2+;y3+;y4+;y5+;y6+;y7+;y9+;Y1+;Y0++;Y0++;Y1++;Y1++;	b3+;b4+;y2+;y3+;y4+;	sp|P00450|CERU_HUMAN	K	GE	754	0	762	0.00138	0.682159	1.52e-20	sp|P00450|CERU_HUMAN/tr|E9PFZ2|E9PFZ2_HUMAN/tr|H7C5R1|H7C5R1_HUMAN	18	-0.03775	-9.594
PGP_01.14793.14793.4.1.dta	3246	4307.91	1883.01	4	LHINHNJLTESVGPLPK	-	2424.9	2424.87	6-5-1-0-1	7	NXT	116	1	0.00561	4	0.06509	0.14522	2.05294	0.29812	T	b2+;b3+;y2+;y5+;Y1++;	y2+;	sp|P51884|LUM_HUMAN	K	SL	121	0.01	127	0.00027	0.143312	4.56e-15	sp|P51884|LUM_HUMAN	24	-0.02707	-6.28522
PGP_01.14795.14795.3.0.dta	3246	4308.92	1883.01	3	LHINHNJLTESVGPLPK	-	2425.91	2425.89	6-5-0-0-3	7	NXT	80	0	0	5	0.20003	0.21741	4.53585	0.98613	T	b2+;b3+;y2+;y4+;y5+;	b2+;b3+;y2+;y5+;	sp|P51884|LUM_HUMAN	K	SL	121	0	127	0.00027	0.143312	4.56e-15	sp|P51884|LUM_HUMAN	24	-0.01914	-4.44297
PGP_01.14803.14803.2.1.dta	1793	3191.27	1137.48	2	GJWSAMPSCK	9,Carbamidomethyl[C];	2053.78	2053.77	3-7-0-0-1	2	NXS	112	0	0	5	0.33991	0.28216	3.88665	1.09667	T	y2+;y3+;y4+;y5+;y6+;	y2+;y4+;y5+;	sp|P02749|APOH_HUMAN	L	AS	252	0	253	-0.00034	-0.298648	2.98e-18	sp|P02749|APOH_HUMAN/tr|J3KS17|J3KS17_HUMAN	1	-0.01469	-4.60462
PGP_01.14808.14808.2.0.dta	2557	3164.27	1266.56	2	LGJWSAMPSCK	7,Oxidation[M];10,Carbamidomethyl[C];	1897.71	1897.68	4-4-1-0-1	3	NXS	146	0	0	6	0.20961	0.2141	3.06703	0.65667	T	b3+;b4+;b6+;y2+;y3+;y4+;	y2+;y4+;	sp|P02749|APOH_HUMAN	K	AS	251	0	253	0.00075	0.591695	1.68e-17	sp|P02749|APOH_HUMAN/tr|J3KS17|J3KS17_HUMAN	13	-0.0315	-9.95797
PGP_01.14810.14810.4.1.dta	3246	4307.91	1883.01	4	LHINHNJLTESVGPLPK	-	2424.9	2424.87	6-5-1-0-1	7	NXT	114	3	0.03288	7	0.16313	0.22444	3.8331	0.86032	T	b2+;b3+;y1+;y2+;y4+;y5+;y7+;Y0++;Y0++;Y1++;	b2+;y2+;y5+;	sp|P51884|LUM_HUMAN	K	SL	121	0	127	0.00027	0.143312	4.56e-15	sp|P51884|LUM_HUMAN	24	-0.0284	-6.59402
PGP_01.14811.14811.4.1.dta	3246	4307.91	1883.01	4	LHINHNJLTESVGPLPK	-	2424.9	2424.87	6-5-1-0-1	7	NXT	114	2	0.01348	8	0.1577	0.20419	3.8331	0.7827	T	b2+;b3+;b6+;y2+;y4+;y5+;y6+;y7+;Y0++;Y1++;	b2+;y2+;y5+;	sp|P51884|LUM_HUMAN	K	SL	121	0	127	0.00027	0.143312	4.56e-15	sp|P51884|LUM_HUMAN	24	-0.0284	-6.59402
PGP_01.14818.14818.4.1.dta	3246	4307.91	1883.01	4	LHINHNJLTESVGPLPK	-	2424.9	2424.87	6-5-1-0-1	7	NXT	114	1	0.00919	7	0.09016	0.16461	2.05294	0.33793	T	b2+;b3+;b5+;y2+;y5+;y6+;y7+;Y1++;	y2+;	sp|P51884|LUM_HUMAN	K	SL	121	0	127	0.00027	0.143312	4.56e-15	sp|P51884|LUM_HUMAN	24	-0.0284	-6.59402
PGP_01.14862.14862.4.0.dta	1212	6349.57	2483.15	4	KEHETCLAPELYNGJYSTTQK	6,Carbamidomethyl[C];	3866.42	3866.36	7-7-4-0-1	15	NXS	46	1	0.00552	4	0.22286	0.07885	2.708	0.21353	T	b10++;b12+++;y1+;y12+++;Y0++;	b12+++;y12+++;	sp|P05160|F13B_HUMAN	R	TF	148	0	162	-0.00064	-0.257635	1.32e-32	sp|P05160|F13B_HUMAN	14	-0.0576	-9.07284
PGP_01.14914.14914.3.1.dta	2557	3180.27	1266.56	3	LGJWSAMPSCK	7,Oxidation[M];10,Carbamidomethyl[C];	1913.71	1913.68	5-4-1-0-0	3	NXS	154	0	0	5	0.20652	0.21376	3.06703	0.65562	T	b3+;b5+;y2+;y3+;y4+;	y2+;y4+;	sp|P02749|APOH_HUMAN	K	AS	251	0	253	0.00075	0.591695	1.68e-17	sp|P02749|APOH_HUMAN/tr|J3KS17|J3KS17_HUMAN	13	-0.03148	-9.90156
PGP_01.14915.14915.2.1.dta	2347	3060.33	958.556	2	TPLTAJITK	-	2101.77	2101.78	4-5-0-0-3	6	NXT	132	3	0.09518	8	0.15392	0.15673	4.61262	0.72294	T	b2+;b3+;b4+;b6+;b7+;b8+;y2+;y3+;Y0+;Y0+;Y1+;	b6+;b7+;Y0+;Y1+;	sp|P01877|IGHA2_HUMAN	K	SG	200	0	205	-0.00028	-0.291806	9.48e-23	sp|P01877|IGHA2_HUMAN/tr|A0A0G2JMB2|A0A0G2JMB2_HUMAN/tr|A0A286YEY5|A0A286YEY5_HUMAN	6	0.0068	2.22272
PGP_01.14916.14916.2.1.dta	2347	3060.33	958.556	2	TPLTAJITK	-	2101.77	2101.78	4-5-0-0-3	6	NXT	132	3	0.09117	5	0.1075	0.09284	5.26063	0.48839	T	b3+;b4+;b6+;b7+;b8+;Y0+;Y0+;Y1+;	b6+;b7+;Y0+;Y0+;Y1+;	sp|P01877|IGHA2_HUMAN	K	SG	200	0	205	-0.00028	-0.291806	9.48e-23	sp|P01877|IGHA2_HUMAN/tr|A0A0G2JMB2|A0A0G2JMB2_HUMAN/tr|A0A286YEY5|A0A286YEY5_HUMAN	6	0.0068	2.22272
PGP_01.14917.14917.2.1.dta	2347	3060.33	958.556	2	TPLTAJITK	-	2101.77	2101.78	4-5-0-0-3	6	NXT	132	3	0.13853	8	0.16006	0.18166	5.26063	0.95562	T	b3+;b4+;b6+;b7+;b8+;y1+;y4+;y6+;Y0+;Y0+;Y1+;	b6+;b7+;Y0+;Y0+;Y1+;	sp|P01877|IGHA2_HUMAN	K	SG	200	0	205	-0.00028	-0.291806	9.48e-23	sp|P01877|IGHA2_HUMAN/tr|A0A0G2JMB2|A0A0G2JMB2_HUMAN/tr|A0A286YEY5|A0A286YEY5_HUMAN	6	0.0068	2.22272
PGP_01.14920.14920.3.0.dta	2193	3002.21	1266.56	3	LGJWSAMPSCK	7,Oxidation[M];10,Carbamidomethyl[C];	1735.65	1735.63	3-4-1-0-1	3	NXS	118	1	0.01146	5	0.09867	0.16026	2.00312	0.32101	T	b6+;b1++;y2+;y3+;y4+;Y2++;	y4+;	sp|P02749|APOH_HUMAN	K	AS	251	0	253	0.00075	0.591695	1.68e-17	sp|P02749|APOH_HUMAN/tr|J3KS17|J3KS17_HUMAN	13	-0.02196	-7.31701
PGP_01.14923.14923.3.0.dta	2193	3002.21	1266.56	3	LGJWSAMPSCK	7,Oxidation[M];10,Carbamidomethyl[C];	1735.65	1735.63	3-4-1-0-1	3	NXS	118	1	0.0098	4	0.12286	0.16686	2.00312	0.33425	T	y2+;y3+;y4+;y6++;Y2++;	y4+;	sp|P02749|APOH_HUMAN	K	AS	251	0	253	0.00075	0.591695	1.68e-17	sp|P02749|APOH_HUMAN/tr|J3KS17|J3KS17_HUMAN	13	-0.02196	-7.31701
PGP_01.14931.14931.3.0.dta	2193	3002.21	1266.56	3	LGJWSAMPSCK	7,Oxidation[M];10,Carbamidomethyl[C];	1735.65	1735.63	3-4-1-0-1	3	NXS	118	1	0.00226	5	0.09917	0.15978	2.00312	0.32007	T	b2+;y2+;y3+;y4+;y6++;Y1++;	y4+;	sp|P02749|APOH_HUMAN	K	AS	251	0	253	0.00075	0.591695	1.68e-17	sp|P02749|APOH_HUMAN/tr|J3KS17|J3KS17_HUMAN	13	-0.02196	-7.31701
PGP_01.14933.14933.3.0.dta	3009	4081.77	2022	3	ELHHLQEQJVSNAFLDK	-	2059.77	2059.73	5-4-1-0-1	9	NXS	202	1	0.02027	7	0.17531	0.20185	3.85241	0.77762	T	b3+;b4+;b5+;y1+;y2+;y3+;y4+;Y1++;	b3+;y3+;Y1++;	sp|P00450|CERU_HUMAN	K	GE	754	0	762	0.00138	0.682159	1.52e-20	sp|P00450|CERU_HUMAN/tr|E9PFZ2|E9PFZ2_HUMAN/tr|H7C5R1|H7C5R1_HUMAN	18	-0.03806	-9.3266
PGP_01.14949.14949.3.0.dta	2557	3310.33	1266.56	3	LGJWSAMPSCK	7,Oxidation[M];10,Carbamidomethyl[C];	2043.77	2043.74	4-4-1-0-2	3	NXS	178	0	0	5	0.15283	0.18576	2.07742	0.38591	T	b3+;b6+;y2+;y3+;y4+;	y4+;	sp|P02749|APOH_HUMAN	K	AS	251	0	253	0.00075	0.591695	1.68e-17	sp|P02749|APOH_HUMAN/tr|J3KS17|J3KS17_HUMAN	13	-0.02766	-8.35814
PGP_01.14955.14955.3.0.dta	2193	3002.21	1266.56	3	LGJWSAMPSCK	7,Oxidation[M];10,Carbamidomethyl[C];	1735.65	1735.63	3-4-1-0-1	3	NXS	118	0	0	4	0.11486	0.16322	2.00312	0.32696	T	b6+;y2+;y3+;y4+;	y4+;	sp|P02749|APOH_HUMAN	K	AS	251	0	253	0.00075	0.591695	1.68e-17	sp|P02749|APOH_HUMAN/tr|J3KS17|J3KS17_HUMAN	13	-0.02201	-7.33367
PGP_01.14958.14958.3.0.dta	2193	3002.21	1266.56	3	LGJWSAMPSCK	7,Oxidation[M];10,Carbamidomethyl[C];	1735.65	1735.63	3-4-1-0-1	3	NXS	118	1	0.00132	4	0.11189	0.15854	2.00312	0.31757	T	b4+;y2+;y3+;y4+;Y3++;	y4+;	sp|P02749|APOH_HUMAN	K	AS	251	0	253	0.00075	0.591695	1.68e-17	sp|P02749|APOH_HUMAN/tr|J3KS17|J3KS17_HUMAN	13	-0.02201	-7.33367
PGP_01.14972.14972.3.0.dta	2193	3002.21	1266.56	3	LGJWSAMPSCK	7,Oxidation[M];10,Carbamidomethyl[C];	1735.65	1735.63	3-4-1-0-1	3	NXS	118	1	0.00576	5	0.09947	0.15831	2.00312	0.31712	T	b6+;b1++;y2+;y3+;y4+;Y2++;	y4+;	sp|P02749|APOH_HUMAN	K	AS	251	0	253	0.00075	0.591695	1.68e-17	sp|P02749|APOH_HUMAN/tr|J3KS17|J3KS17_HUMAN	13	-0.02201	-7.33367
PGP_01.14975.14975.3.0.dta	1413	3061.33	1000.54	3	PITJATLDR	-	2060.79	2060.76	5-4-0-0-3	4	NXT	164	0	0	4	0.09036	0.03913	3.09101	0.12097	T	b2+;b3+;b6+;b7+;	b6+;b7+;	sp|P19652|A1AG2_HUMAN	V	IT	30	0.01	33	-0.00078	-0.778812	4.57e-16	sp|P19652|A1AG2_HUMAN	1	-0.02902	-9.48257
PGP_01.14980.14980.3.0.dta	2193	3002.21	1266.56	3	LGJWSAMPSCK	7,Oxidation[M];10,Carbamidomethyl[C];	1735.65	1735.63	3-4-1-0-1	3	NXS	118	0	0	6	0.11703	0.16265	2.00312	0.32581	T	b6+;b1++;y2+;y3+;y4+;y6++;	y4+;	sp|P02749|APOH_HUMAN	K	AS	251	0	253	0.00075	0.591695	1.68e-17	sp|P02749|APOH_HUMAN/tr|J3KS17|J3KS17_HUMAN	13	-0.02173	-7.24037
PGP_01.14981.14981.3.0.dta	2193	3002.21	1266.56	3	LGJWSAMPSCK	7,Oxidation[M];10,Carbamidomethyl[C];	1735.65	1735.63	3-4-1-0-1	3	NXS	118	1	0.00437	6	0.11632	0.16721	2.00312	0.33494	T	b6+;b1++;y2+;y3+;y4+;y6++;Y2++;	y4+;	sp|P02749|APOH_HUMAN	K	AS	251	0	253	0.00075	0.591695	1.68e-17	sp|P02749|APOH_HUMAN/tr|J3KS17|J3KS17_HUMAN	13	-0.02173	-7.24037
PGP_01.14993.14993.3.0.dta	1744	3002.21	1582.73	3	QHWSAQTPHTHJR	0,Gln->pyro-Glu[AnyN-termQ];	1419.49	1419.5	5-3-0-0-0	12	NXT	118	0	0	4	0.12034	0.05725	2.7918	0.15984	T	b8+++;y3+;y4+;y12+++;	b8+++;y12+++;	sp|P00747|PLMN_HUMAN	C	TP	297	0.01	308	0.00024	0.151543	2.53e-05	sp|P00747|PLMN_HUMAN	1	0.01351	4.50155
PGP_01.14997.14997.3.0.dta	2193	3310.33	1266.56	3	LGJWSAMPSCK	7,Oxidation[M];10,Carbamidomethyl[C];	2043.77	2043.74	4-4-1-0-2	3	NXS	178	0	0	5	0.16615	0.20365	2.00312	0.40794	T	b3+;y1+;y2+;y3+;y4+;	y4+;	sp|P02749|APOH_HUMAN	K	AS	251	0	253	0.00075	0.591695	1.68e-17	sp|P02749|APOH_HUMAN/tr|J3KS17|J3KS17_HUMAN	13	-0.02969	-8.97154
PGP_01.15023.15023.3.0.dta	2193	3002.21	1266.56	3	LGJWSAMPSCK	7,Oxidation[M];10,Carbamidomethyl[C];	1735.65	1735.63	3-4-1-0-1	3	NXS	118	0	0	4	0.07508	0.13388	2.00312	0.26818	T	b1++;y2+;y3+;y4+;	y4+;	sp|P02749|APOH_HUMAN	K	AS	251	0	253	0.00075	0.591695	1.68e-17	sp|P02749|APOH_HUMAN/tr|J3KS17|J3KS17_HUMAN	13	-0.02108	-7.0238
PGP_01.15024.15024.3.0.dta	2193	3002.21	1266.56	3	LGJWSAMPSCK	7,Oxidation[M];10,Carbamidomethyl[C];	1735.65	1735.63	3-4-1-0-1	3	NXS	118	0	0	4	0.05837	0.12269	2.00312	0.24577	T	b1++;y2+;y3+;y4+;	y4+;	sp|P02749|APOH_HUMAN	K	AS	251	0	253	0.00075	0.591695	1.68e-17	sp|P02749|APOH_HUMAN/tr|J3KS17|J3KS17_HUMAN	13	-0.02108	-7.0238
PGP_01.15029.15029.3.0.dta	2193	3002.21	1266.56	3	LGJWSAMPSCK	7,Oxidation[M];10,Carbamidomethyl[C];	1735.65	1735.63	3-4-1-0-1	3	NXS	118	0	0	4	0.08136	0.13895	2.00312	0.27832	T	b1++;y2+;y3+;y4+;	y4+;	sp|P02749|APOH_HUMAN	K	AS	251	0	253	0.00075	0.591695	1.68e-17	sp|P02749|APOH_HUMAN/tr|J3KS17|J3KS17_HUMAN	13	-0.02108	-7.0238
PGP_01.15041.15041.3.0.dta	2809	4152.63	2075.92	3	KCGJCSLTTLKDEDFCK	2,Carbamidomethyl[C];5,Carbamidomethyl[C];16,Carbamidomethyl[C];	2076.72	2076.75	6-4-0-0-2	4	NXS	202	0	0	9	0.12454	0.18278	1.95806	0.3579	T	b1+;y2+;y4+;y5+;y6+;y7+;y8+;y10+;y16++;	y2+;	sp|P49908|SEPP1_HUMAN	K	RV	171	0	174	0.00226	1.08816	6.88e-26	sp|P49908|SEPP1_HUMAN/tr|A0A182DWH7|A0A182DWH7_HUMAN/tr|A0A182DWH8|A0A182DWH8_HUMAN	21	0.03444	8.29561
PGP_01.15045.15045.3.1.dta	337	3688.57	1837.85	3	VEYYNDSJGSHVLQGR	-	1850.73	1850.69	3-6-0-0-1	8	NXS	266	0	0	4	0.10316	0.15745	3.04454	0.47937	T	b2+;y3+;y4+;y10+;	b2+;y4+;	sp|P25311|ZA2G_HUMAN	I	FG	105	0	112	-0.00295	-1.60428	3.47e-40	sp|P25311|ZA2G_HUMAN/tr|C9JEV0|C9JEV0_HUMAN	1	-0.03634	-9.85464
PGP_01.15060.15060.3.0.dta	2193	3002.21	1266.56	3	LGJWSAMPSCK	7,Oxidation[M];10,Carbamidomethyl[C];	1735.65	1735.63	3-4-1-0-1	3	NXS	118	0	0	4	0.05068	0.1163	2.00312	0.23297	T	b1++;y2+;y3+;y4+;	y4+;	sp|P02749|APOH_HUMAN	K	AS	251	0	253	0.00075	0.591695	1.68e-17	sp|P02749|APOH_HUMAN/tr|J3KS17|J3KS17_HUMAN	13	-0.02074	-6.91051
PGP_01.15068.15068.4.1.dta	2809	4152.64	2075.92	4	KCGJCSLTTLKDEDFCK	2,Carbamidomethyl[C];5,Carbamidomethyl[C];16,Carbamidomethyl[C];	2076.72	2076.75	6-4-0-0-2	4	NXS	210	0	0	10	0.16578	0.22102	3.68041	0.81343	T	b1+;b7+;y2+;y3+;y4+;y6+;y7+;y9+;y10+;y16++;	y2+;y6+;y7+;	sp|P49908|SEPP1_HUMAN	K	RV	171	0	174	0.00226	1.08816	6.88e-26	sp|P49908|SEPP1_HUMAN/tr|A0A182DWH7|A0A182DWH7_HUMAN/tr|A0A182DWH8|A0A182DWH8_HUMAN	21	0.03025	7.28635
PGP_01.15084.15084.4.1.dta	1189	4152.64	2075.92	4	KCGJCSLTTLKDEDFCK	2,Carbamidomethyl[C];5,Carbamidomethyl[C];16,Carbamidomethyl[C];	2076.72	2076.75	6-4-0-0-2	4	NXS	210	0	0	8	0.12894	0.16719	3.85241	0.64408	T	b7+;y2+;y3+;y4+;y6+;y7+;y8+;y10+;	y2+;y3+;y7+;	sp|P49908|SEPP1_HUMAN	K	RV	171	0	174	0.00226	1.08816	6.88e-26	sp|P49908|SEPP1_HUMAN/tr|A0A182DWH7|A0A182DWH7_HUMAN/tr|A0A182DWH8|A0A182DWH8_HUMAN	21	0.03034	7.30802
PGP_01.15090.15090.4.0.dta	5000	4917.06	2712.25	4	YPHKPEIJSTTHPGADLQENFCR	20,Deamidated[N];22,Carbamidomethyl[C];	2204.81	2204.77	5-4-2-0-0	8	NXT	206	0	0	12	0.13583	0.08664	2.57325	0.22296	T	b3+;b4+;y1+;y4+;y7+;y8+;y9+;y10+;y11+;y12+;y11++;y19++;	y7+;y11+;	sp|P00734|THRB_HUMAN	R	NP	136	0.01	143	-0.00231	-0.851384	1.29e-10	sp|P00734|THRB_HUMAN/tr|C9JV37|C9JV37_HUMAN/tr|E9PIT3|E9PIT3_HUMAN	7	-0.04456	-9.0641
PGP_01.15092.15092.3.3.dta	571	3688.57	2065.96	3	DIVEYYNDSJGSHVLQGR	-	1622.62	1622.58	5-4-0-0-0	10	NXS	268	0	0	11	0.10978	0.16932	1.94716	0.32969	T	b2+;b3+;b4+;b6++;y1+;y3+;y4+;y5+;y6+;y10+;y9++;	b2+;	sp|P25311|ZA2G_HUMAN	K	FG	103	0	112	0.01016	4.91545	5.68e-28	sp|P25311|ZA2G_HUMAN/tr|C9JEV0|C9JEV0_HUMAN	13	-0.03678	-9.97396
PGP_01.15092.15092.4.0.dta	5000	4917.06	2712.25	4	YPHKPEIJSTTHPGADLQENFCR	20,Deamidated[N];22,Carbamidomethyl[C];	2204.81	2204.77	5-4-2-0-0	8	NXT	206	0	0	11	0.1216	0.08143	1.71188	0.13941	T	b3+;b4+;b6+;y1+;y4+;y7+;y8+;y10+;y11+;y12+;y19++;	y11+;	sp|P00734|THRB_HUMAN	R	NP	136	0.01	143	-0.00231	-0.851384	1.29e-10	sp|P00734|THRB_HUMAN/tr|C9JV37|C9JV37_HUMAN/tr|E9PIT3|E9PIT3_HUMAN	7	-0.04456	-9.0641
PGP_01.15096.15096.3.2.dta	1240	4201.72	2067.92	3	FQQJASSMCVPDQDTAIR	9,Carbamidomethyl[C];	2133.8	2133.77	6-5-0-0-1	4	NXS	310	0	0	8	0.25649	0.26458	3.83944	1.01584	T	b11+;y1+;y2+;y4+;y6+;y8+;y9+;y10+;	y4+;y6+;y8+;	sp|P01871|IGHM_HUMAN	T	VF	206	0	209	-0.00201	-0.971529	2.51e-17	sp|P01871|IGHM_HUMAN/tr|A0A1B0GUU9|A0A1B0GUU9_HUMAN	2	-0.03235	-7.70101
PGP_01.15102.15102.3.0.dta	3009	3935.72	2022	3	ELHHLQEQJVSNAFLDK	-	1913.71	1913.68	5-4-1-0-0	9	NXS	216	1	0.00379	13	0.14526	0.19959	3.05003	0.60875	T	b3+;b4+;b5+;b6+;b7+;b8+;y1+;y2+;y3+;y4+;y5+;y6+;y7+;Y1++;	b3+;y2+;	sp|P00450|CERU_HUMAN	K	GE	754	0	762	0.00138	0.682159	1.52e-20	sp|P00450|CERU_HUMAN/tr|E9PFZ2|E9PFZ2_HUMAN/tr|H7C5R1|H7C5R1_HUMAN	18	-0.03477	-8.83666
PGP_01.15104.15104.4.0.dta	3533	3942.78	2012.09	4	KLHINHNJLTESVGPLPK	7,Deamidated[N];	1930.69	1930.69	6-4-0-0-1	8	NXT	42	0	0	8	0.17379	0.22532	2.89047	0.65127	T	b1+;b17++;y2+;y4+;y5+;y7+;y9+;y10+;	y2+;y5+;	sp|P51884|LUM_HUMAN	K	SL	120	0	127	-0.00146	-0.725259	3.23e-32	sp|P51884|LUM_HUMAN	7	-0.00303	-0.768688
PGP_01.15105.15105.3.0.dta	5000	4917.06	2712.25	3	YPHKPEIJSTTHPGADLQENFCR	20,Deamidated[N];22,Carbamidomethyl[C];	2204.82	2204.77	5-4-2-0-0	8	NXT	200	0	0	4	0.12754	0.05661	2.57325	0.14567	T	b3+;y1+;y7+;y11+;	y7+;y11+;	sp|P00734|THRB_HUMAN	R	NP	136	0.01	143	-0.00231	-0.851384	1.29e-10	sp|P00734|THRB_HUMAN/tr|C9JV37|C9JV37_HUMAN/tr|E9PIT3|E9PIT3_HUMAN	7	-0.04626	-9.40989
PGP_01.15109.15109.4.0.dta	5000	4917.06	2712.25	4	YPHKPEIJSTTHPGADLQENFCR	20,Deamidated[N];22,Carbamidomethyl[C];	2204.82	2204.77	5-4-2-0-0	8	NXT	204	1	0.00188	14	0.14042	0.09004	2.57325	0.2317	T	b3+;b4+;b7+;y1+;y4+;y5+;y7+;y8+;y10+;y11+;y12+;y13+;y11++;y19++;Y0++;	y7+;y11+;	sp|P00734|THRB_HUMAN	R	NP	136	0.01	143	-0.00231	-0.851384	1.29e-10	sp|P00734|THRB_HUMAN/tr|C9JV37|C9JV37_HUMAN/tr|E9PIT3|E9PIT3_HUMAN	7	-0.04506	-9.1658
PGP_01.15141.15141.3.1.dta	1494	3959.69	1405.74	3	HNJLTESVGPLPK	-	2553.94	2553.91	5-5-2-0-1	3	NXT	262	0	0	5	0.13907	0.17376	2.93248	0.50955	T	y2+;y4+;y5+;y7+;y9+;	y2+;y5+;	sp|P51884|LUM_HUMAN	N	SL	125	0	127	0.00088	0.625565	1.7e-23	sp|P51884|LUM_HUMAN	2	-0.03375	-8.5255
PGP_01.15145.15145.2.0.dta	2557	3164.27	1266.56	2	LGJWSAMPSCK	7,Oxidation[M];10,Carbamidomethyl[C];	1897.71	1897.68	4-4-1-0-1	3	NXS	142	0	0	6	0.23523	0.22765	3.06703	0.6982	T	b3+;b4+;b6+;y2+;y3+;y4+;	y2+;y4+;	sp|P02749|APOH_HUMAN	K	AS	251	0	253	0.00075	0.591695	1.68e-17	sp|P02749|APOH_HUMAN/tr|J3KS17|J3KS17_HUMAN	13	-0.02911	-9.20244
PGP_01.15146.15146.3.0.dta	1240	3981.62	2067.92	3	FQQJASSMCVPDQDTAIR	9,Carbamidomethyl[C];	1913.7	1913.68	5-4-1-0-0	4	NXS	256	0	0	6	0.13236	0.18992	3.03913	0.5772	T	y1+;y2+;y4+;y6+;y8+;y10+;	y6+;y8+;	sp|P01871|IGHM_HUMAN	T	VF	206	0	209	-0.00201	-0.971529	2.51e-17	sp|P01871|IGHM_HUMAN/tr|A0A1B0GUU9|A0A1B0GUU9_HUMAN	2	-0.01852	-4.65253
PGP_01.15157.15157.2.0.dta	2557	3164.27	1266.56	2	LGJWSAMPSCK	7,Oxidation[M];10,Carbamidomethyl[C];	1897.71	1897.68	4-4-1-0-1	3	NXS	142	0	0	6	0.21782	0.22028	3.06703	0.6756	T	b3+;b4+;b6+;y2+;y3+;y4+;	y2+;y4+;	sp|P02749|APOH_HUMAN	K	AS	251	0	253	0.00075	0.591695	1.68e-17	sp|P02749|APOH_HUMAN/tr|J3KS17|J3KS17_HUMAN	13	-0.02911	-9.20244
PGP_01.15167.15167.4.0.dta	5000	4917.06	2712.25	4	YPHKPEIJSTTHPGADLQENFCR	20,Deamidated[N];22,Carbamidomethyl[C];	2204.82	2204.77	5-4-2-0-0	8	NXT	200	2	0.00867	15	0.16975	0.10356	3.28762	0.34047	T	b3+;b4+;b22++;y1+;y4+;y5+;y6+;y7+;y8+;y10+;y11+;y11++;y19++;y20++;y21++;Y0++;Y1++;	b3+;y7+;y11+;	sp|P00734|THRB_HUMAN	R	NP	136	0	143	-0.00231	-0.851384	1.29e-10	sp|P00734|THRB_HUMAN/tr|C9JV37|C9JV37_HUMAN/tr|E9PIT3|E9PIT3_HUMAN	7	-0.04629	-9.416
PGP_01.15168.15168.4.2.dta	2849	4746.97	2339.07	4	GLTFQQJASSMCVPDQDTAIR	12,Carbamidomethyl[C];	2407.89	2407.85	5-5-2-0-0	7	NXS	238	0	0	9	0.25982	0.32471	4.3159	1.40143	T	b3+;b5+;b8+;y1+;y4+;y5+;y6+;y7+;y8+;	y1+;y4+;y6+;y8+;	sp|P01871|IGHM_HUMAN	R	VF	203	0	209	0.00136	0.581181	6.41e-16	sp|P01871|IGHM_HUMAN/tr|A0A1B0GUU9|A0A1B0GUU9_HUMAN	21	-0.04101	-8.64096
PGP_01.15172.15172.2.0.dta	2557	3164.27	1266.56	2	LGJWSAMPSCK	7,Oxidation[M];10,Carbamidomethyl[C];	1897.71	1897.68	4-4-1-0-1	3	NXS	142	0	0	6	0.18961	0.20421	3.06703	0.62631	T	b3+;b4+;b6+;y2+;y3+;y4+;	y2+;y4+;	sp|P02749|APOH_HUMAN	K	AS	251	0	253	0.00075	0.591695	1.68e-17	sp|P02749|APOH_HUMAN/tr|J3KS17|J3KS17_HUMAN	13	-0.02998	-9.47747
PGP_01.15172.15172.3.1.dta	2849	4746.97	2339.07	3	GLTFQQJASSMCVPDQDTAIR	12,Carbamidomethyl[C];	2407.9	2407.85	5-5-2-0-0	7	NXS	244	0	0	5	0.09264	0.19754	1.93154	0.38155	T	y1+;y4+;y6+;y8+;y10+;	y8+;	sp|P01871|IGHM_HUMAN	R	VF	203	0	209	0.00136	0.581181	6.41e-16	sp|P01871|IGHM_HUMAN/tr|A0A1B0GUU9|A0A1B0GUU9_HUMAN	21	-0.04512	-9.50694
PGP_01.15176.15176.2.0.dta	2193	3164.27	1266.56	2	LGJWSAMPSCK	7,Oxidation[M];10,Carbamidomethyl[C];	1897.71	1897.68	4-4-1-0-1	3	NXS	142	0	0	4	0.16123	0.18968	2.96624	0.56264	T	b6+;y2+;y3+;y4+;	y2+;y4+;	sp|P02749|APOH_HUMAN	K	AS	251	0	253	0.00075	0.591695	1.68e-17	sp|P02749|APOH_HUMAN/tr|J3KS17|J3KS17_HUMAN	13	-0.02998	-9.47747
PGP_01.15176.15176.3.1.dta	2849	4746.97	2339.07	3	GLTFQQJASSMCVPDQDTAIR	12,Carbamidomethyl[C];	2407.9	2407.85	5-5-2-0-0	7	NXS	244	0	0	5	0.10647	0.20859	1.93154	0.4029	T	y1+;y3+;y4+;y6+;y8+;	y8+;	sp|P01871|IGHM_HUMAN	R	VF	203	0	209	0.00136	0.581181	6.41e-16	sp|P01871|IGHM_HUMAN/tr|A0A1B0GUU9|A0A1B0GUU9_HUMAN	21	-0.04512	-9.50694
PGP_01.15180.15180.2.0.dta	2557	3164.27	1266.56	2	LGJWSAMPSCK	7,Oxidation[M];10,Carbamidomethyl[C];	1897.71	1897.68	4-4-1-0-1	3	NXS	142	0	0	6	0.18344	0.20097	2.07742	0.4175	T	b3+;b4+;b6+;y2+;y3+;y4+;	y4+;	sp|P02749|APOH_HUMAN	K	AS	251	0	253	0.00075	0.591695	1.68e-17	sp|P02749|APOH_HUMAN/tr|J3KS17|J3KS17_HUMAN	13	-0.02998	-9.47747
PGP_01.15180.15180.3.1.dta	2849	4746.97	2339.07	3	GLTFQQJASSMCVPDQDTAIR	12,Carbamidomethyl[C];	2407.9	2407.85	5-5-2-0-0	7	NXS	244	0	0	4	0.09478	0.19584	1.93154	0.37828	T	y1+;y4+;y6+;y8+;	y8+;	sp|P01871|IGHM_HUMAN	R	VF	203	0	209	0.00136	0.581181	6.41e-16	sp|P01871|IGHM_HUMAN/tr|A0A1B0GUU9|A0A1B0GUU9_HUMAN	21	-0.04512	-9.50694
PGP_01.15185.15185.3.1.dta	3246	3958.71	1883.01	3	LHINHNJLTESVGPLPK	-	2075.7	2075.73	6-4-1-0-0	7	NXT	266	4	0.11111	6	0.15625	0.24283	5.17648	1.25699	T	b2+;b3+;y2+;y5+;y6+;y7+;Y0++;Y0++;Y1++;Y2++;	b2+;y2+;y5+;Y0++;Y1++;	sp|P51884|LUM_HUMAN	K	SL	121	0	127	0.00027	0.143312	4.56e-15	sp|P51884|LUM_HUMAN	24	0.03405	8.60355
PGP_01.15188.15188.2.0.dta	2193	3164.27	1266.56	2	LGJWSAMPSCK	7,Oxidation[M];10,Carbamidomethyl[C];	1897.71	1897.68	4-4-1-0-1	3	NXS	144	0	0	5	0.16345	0.18839	2.00312	0.37736	T	b4+;b6+;y2+;y3+;y4+;	y4+;	sp|P02749|APOH_HUMAN	K	AS	251	0	253	0.00075	0.591695	1.68e-17	sp|P02749|APOH_HUMAN/tr|J3KS17|J3KS17_HUMAN	13	-0.02944	-9.30676
PGP_01.15188.15188.3.1.dta	2849	4746.97	2339.07	3	GLTFQQJASSMCVPDQDTAIR	12,Carbamidomethyl[C];	2407.9	2407.85	5-5-2-0-0	7	NXS	244	0	0	5	0.13206	0.22451	1.93154	0.43365	T	y1+;y3+;y4+;y6+;y8+;	y8+;	sp|P01871|IGHM_HUMAN	R	VF	203	0	209	0.00136	0.581181	6.41e-16	sp|P01871|IGHM_HUMAN/tr|A0A1B0GUU9|A0A1B0GUU9_HUMAN	21	-0.04512	-9.50694
PGP_01.15189.15189.3.1.dta	2849	4746.97	2339.07	3	GLTFQQJASSMCVPDQDTAIR	12,Carbamidomethyl[C];	2407.9	2407.85	5-5-2-0-0	7	NXS	244	0	0	5	0.15287	0.23909	2.86934	0.68603	T	y1+;y3+;y4+;y6+;y8+;	y4+;y8+;	sp|P01871|IGHM_HUMAN	R	VF	203	0	209	0.00136	0.581181	6.41e-16	sp|P01871|IGHM_HUMAN/tr|A0A1B0GUU9|A0A1B0GUU9_HUMAN	21	-0.04512	-9.50694
PGP_01.15190.15190.2.0.dta	2193	3164.27	1266.56	2	LGJWSAMPSCK	7,Oxidation[M];10,Carbamidomethyl[C];	1897.71	1897.68	4-4-1-0-1	3	NXS	144	0	0	5	0.14786	0.18138	2.00312	0.36333	T	b4+;b6+;y2+;y3+;y4+;	y4+;	sp|P02749|APOH_HUMAN	K	AS	251	0	253	0.00075	0.591695	1.68e-17	sp|P02749|APOH_HUMAN/tr|J3KS17|J3KS17_HUMAN	13	-0.02944	-9.30676
PGP_01.15190.15190.3.1.dta	2849	4746.97	2339.07	3	GLTFQQJASSMCVPDQDTAIR	12,Carbamidomethyl[C];	2407.9	2407.85	5-5-2-0-0	7	NXS	244	0	0	6	0.14924	0.23864	3.63785	0.86813	T	y1+;y4+;y6+;y8+;y9+;y10+;	y4+;y6+;y8+;	sp|P01871|IGHM_HUMAN	R	VF	203	0	209	0.00136	0.581181	6.41e-16	sp|P01871|IGHM_HUMAN/tr|A0A1B0GUU9|A0A1B0GUU9_HUMAN	21	-0.04512	-9.50694
PGP_01.15197.15197.3.1.dta	301	3982.59	1104.6	3	GLJVTLSSTGR	-	2877.99	2878.01	7-5-2-0-1	3	NXT	260	7	0.13615	5	0.02728	0.20257	3.06703	0.6213	T	y4+;y5+;y6+;y7+;y8+;Y0+;Y0+;Y1+;Y1+;Y2+;Y3+;Y4+;	Y1+;Y4+;	sp|P0C0L4|CO4A_HUMAN	R	NG	1326	0	1328	-0.00169	-1.5286	2e-09	sp|P0C0L4|CO4A_HUMAN/sp|P0C0L5|CO4B_HUMAN/tr|A0A0G2JL54|A0A0G2JL54_HUMAN/tr|A0A0G2JPR0|A0A0G2JPR0_HUMAN/tr|A0A140TA29|A0A140TA29_HUMAN/tr|A0A140TA32|A0A140TA32_HUMAN/tr|A0A140TA44|A0A140TA44_HUMAN/tr|A0A140TA49|A0A140TA49_HUMAN/tr|F5GXS0|F5GXS0_HUMAN	12	0.01879	4.71925
PGP_01.15201.15201.3.0.dta	3533	3942.78	2012.09	3	KLHINHNJLTESVGPLPK	7,Deamidated[N];	1930.69	1930.69	6-4-0-0-1	8	NXT	42	0	0	13	0.2303	0.28114	2.89047	0.81264	T	b1+;b10+;b17++;y1+;y2+;y3+;y4+;y5+;y6+;y7+;y8+;y9+;y10+;	y2+;y5+;	sp|P51884|LUM_HUMAN	K	SL	120	0	127	-0.00146	-0.725259	3.23e-32	sp|P51884|LUM_HUMAN	7	-0.00167	-0.423667
PGP_01.15217.15217.3.0.dta	3789	3173.34	1404.67	3	SWPAVGJCSSALR	8,Carbamidomethyl[C];	1768.67	1768.64	5-4-0-0-1	7	NXS	170	3	0.14994	5	0.09853	0.14483	3.71276	0.53774	T	b4+;y1+;y5+;y11+;y11++;Y0+;Y1+;Y5+;	y1+;y11++;Y1+;	sp|P02790|HEMO_HUMAN	R	WL	181	0	187	-0.00027	-0.192082	4.68e-18	sp|P02790|HEMO_HUMAN/tr|Q9BS19|Q9BS19_HUMAN	9	-0.02717	-8.56461
PGP_01.15233.15233.3.0.dta	3789	3173.34	1404.67	3	SWPAVGJCSSALR	8,Carbamidomethyl[C];	1768.67	1768.64	5-4-0-0-1	7	NXS	172	2	0.13659	4	0.08091	0.13144	2.93248	0.38546	T	y1+;y5+;y11+;y11++;Y0+;Y1+;	y1+;Y1+;	sp|P02790|HEMO_HUMAN	R	WL	181	0	187	-0.00027	-0.192082	4.68e-18	sp|P02790|HEMO_HUMAN/tr|Q9BS19|Q9BS19_HUMAN	9	-0.02805	-8.84201
PGP_01.15319.15319.3.0.dta	3009	4738.01	2022	3	ELHHLQEQJVSNAFLDK	-	2716.01	2715.96	6-5-2-0-1	9	NXS	148	3	0.04002	9	0.16084	0.20089	3.05003	0.61273	T	b3+;b4+;b5+;y1+;y2+;y3+;y4+;y5+;y6+;Y0++;Y1++;Y1++;	b3+;y2+;	sp|P00450|CERU_HUMAN	K	GE	754	0	762	0.00138	0.682159	1.52e-20	sp|P00450|CERU_HUMAN/tr|E9PFZ2|E9PFZ2_HUMAN/tr|H7C5R1|H7C5R1_HUMAN	18	-0.04732	-9.98934
PGP_01.15335.15335.4.0.dta	3009	4738	2022	4	ELHHLQEQJVSNAFLDK	-	2716	2715.96	6-5-2-0-1	9	NXS	168	3	0.02642	11	0.1297	0.19399	2.0649	0.40056	T	b3+;b5+;b6+;b7+;b10+;y2+;y3+;y4+;y5+;y6+;y7+;Y1+;Y0++;Y1++;	b3+;	sp|P00450|CERU_HUMAN	K	GE	754	0	762	0.00138	0.682159	1.52e-20	sp|P00450|CERU_HUMAN/tr|E9PFZ2|E9PFZ2_HUMAN/tr|H7C5R1|H7C5R1_HUMAN	18	-0.04113	-8.68264
PGP_01.15336.15336.3.0.dta	3789	3027.28	1404.67	3	SWPAVGJCSSALR	8,Carbamidomethyl[C];	1622.61	1622.58	5-4-0-0-0	7	NXS	138	4	0.16951	7	0.13315	0.20442	3.71276	0.75897	T	y1+;y2+;y3+;y5+;y6+;y11+;y11++;Y0+;Y1+;Y1+;Y4+;	y1+;y11++;Y1+;	sp|P02790|HEMO_HUMAN	R	WL	181	0	187	-0.00027	-0.192082	4.68e-18	sp|P02790|HEMO_HUMAN/tr|Q9BS19|Q9BS19_HUMAN	9	-0.02966	-9.80075
PGP_01.15354.15354.2.6.dta	4912	2920.25	1621.8	2	YHIYEJGTLQINR	12,Deamidated[N];	1298.46	1298.47	3-4-0-0-0	6	NXT	100	1	0.00357	4	0.08957	0.13418	1.9812	0.26583	T	b2+;b10++;b12++;y1+;Y2++;	b2+;	sp|O00533|NCHL1_HUMAN	R	TT	471	0.01	476	0.00159	0.979799	8.24e-08	sp|O00533|NCHL1_HUMAN/tr|A0A087X0M8|A0A087X0M8_HUMAN	7	0.01316	4.50803
PGP_01.15361.15361.3.0.dta	1538	3885.57	1534.71	3	JHSCSEGQISIFR	4,Carbamidomethyl[C];	2350.86	2350.83	5-4-2-0-1	1	NXS	238	1	0.03444	7	0.08088	0.19689	2.06085	0.40575	T	b2+;y1+;y2+;y4+;y7+;y10+;y11+;Y0++;	Y0++;	sp|O75882|ATRN_HUMAN	R	YE	731	0	731	-1e-05	-0.006512	8.92e-26	sp|O75882|ATRN_HUMAN	14	-0.03398	-8.74737
PGP_01.15420.15420.3.0.dta	4369	4372.88	2637.27	3	EWEKELHHLQEQJVSNAFLDK	4,Carbamyl[K];	1735.61	1735.63	3-4-1-0-1	13	NXS	158	0	0	8	0.1133	0.13651	2.07318	0.28301	T	b11+;y1+;y2+;y3+;y4+;y5+;y6+;y7+;	y2+;	sp|P00450|CERU_HUMAN	R	GE	750	0	762	0.0056	2.12261	3.96e-12	sp|P00450|CERU_HUMAN/tr|E9PFZ2|E9PFZ2_HUMAN/tr|H7C5R1|H7C5R1_HUMAN	2	0.02057	4.7051
PGP_01.15421.15421.4.0.dta	4369	4372.88	2637.27	4	EWEKELHHLQEQJVSNAFLDK	4,Carbamyl[K];	1735.61	1735.63	3-4-1-0-1	13	NXS	160	0	0	7	0.09211	0.12722	2.07318	0.26375	T	y2+;y3+;y4+;y5+;y6+;y7+;y8+;	y4+;	sp|P00450|CERU_HUMAN	R	GE	750	0	762	0.0056	2.12261	3.96e-12	sp|P00450|CERU_HUMAN/tr|E9PFZ2|E9PFZ2_HUMAN/tr|H7C5R1|H7C5R1_HUMAN	2	0.02085	4.76915
PGP_01.15424.15424.3.0.dta	4369	4372.88	2637.27	3	EWEKELHHLQEQJVSNAFLDK	4,Carbamyl[K];	1735.61	1735.63	3-4-1-0-1	13	NXS	158	0	0	7	0.08838	0.13335	2.07318	0.27645	T	y1+;y2+;y3+;y4+;y5+;y7+;y8+;	y2+;	sp|P00450|CERU_HUMAN	R	GE	750	0	762	0.0056	2.12261	3.96e-12	sp|P00450|CERU_HUMAN/tr|E9PFZ2|E9PFZ2_HUMAN/tr|H7C5R1|H7C5R1_HUMAN	2	0.02057	4.7051
PGP_01.15429.15429.3.2.dta	3009	4592.95	2022	3	ELHHLQEQJVSNAFLDK	-	2570.95	2570.92	6-5-1-0-2	9	NXS	200	0	0	8	0.1855	0.21787	3.05003	0.66452	T	b3+;b5+;b7+;y1+;y2+;y3+;y4+;y7+;	b3+;y2+;	sp|P00450|CERU_HUMAN	K	GE	754	0	762	0.00138	0.682159	1.52e-20	sp|P00450|CERU_HUMAN/tr|E9PFZ2|E9PFZ2_HUMAN/tr|H7C5R1|H7C5R1_HUMAN	18	-0.02651	-5.77312
PGP_01.15434.15434.3.0.dta	1538	3756.53	1534.71	3	JHSCSEGQISIFR	4,Carbamidomethyl[C];	2221.82	2221.79	6-4-1-0-1	1	NXS	274	2	0.04292	8	0.12762	0.24025	3.84588	0.92396	T	b2+;y1+;y2+;y4+;y5+;y9+;y10+;y11+;Y0+;Y0++;	b2+;y11+;Y0++;	sp|O75882|ATRN_HUMAN	R	YE	731	0	731	-1e-05	-0.006512	8.92e-26	sp|O75882|ATRN_HUMAN	14	-0.03315	-8.82692
PGP_01.15437.15437.3.0.dta	3009	3935.72	2022	3	ELHHLQEQJVSNAFLDK	-	1913.72	1913.68	5-4-1-0-0	9	NXS	194	0	0	10	0.24064	0.23455	5.20034	1.21976	T	b3+;b4+;b5+;b6+;y1+;y2+;y3+;y4+;y5+;y7+;	b3+;b4+;b5+;y4+;y7+;	sp|P00450|CERU_HUMAN	K	GE	754	0	762	0.00138	0.682159	1.52e-20	sp|P00450|CERU_HUMAN/tr|E9PFZ2|E9PFZ2_HUMAN/tr|H7C5R1|H7C5R1_HUMAN	18	-0.03926	-9.97775
PGP_01.15440.15440.4.2.dta	1538	3739.51	1534.71	4	JHSCSEGQISIFR	4,Carbamidomethyl[C];	2204.81	2204.77	5-4-2-0-0	1	NXS	212	4	0.07941	9	0.14777	0.28649	3.84588	1.1018	T	b2+;y2+;y4+;y5+;y7+;y8+;y9+;y10+;y11+;Y0+;Y1+;Y0++;Y0++;	b2+;y11+;Y0++;	sp|O75882|ATRN_HUMAN	R	YE	731	0	731	-1e-05	-0.006512	8.92e-26	sp|O75882|ATRN_HUMAN	14	-0.03578	-9.57058
PGP_01.15448.15448.2.0.dta	3789	3027.27	1404.67	2	SWPAVGJCSSALR	8,Carbamidomethyl[C];	1622.61	1622.58	5-4-0-0-0	7	NXS	140	4	0.15724	12	0.14716	0.24743	3.71276	0.91867	T	b2+;b4+;y1+;y2+;y3+;y4+;y5+;y6+;y11+;y12+;y11++;y12++;Y1+;Y1+;Y2+;Y3+;	b2+;y1+;Y1+;	sp|P02790|HEMO_HUMAN	R	WL	181	0	187	-0.00027	-0.192082	4.68e-18	sp|P02790|HEMO_HUMAN/tr|Q9BS19|Q9BS19_HUMAN	9	-0.02616	-8.64424
PGP_01.15461.15461.3.0.dta	1237	4587	2381.17	3	NJATVHEQVGGPSLTSDLQAQSK	-	2205.83	2205.79	5-4-1-0-2	2	NXT	118	0	0	6	0.08479	0.13127	1.7922	0.23526	T	b2+;y2+;y4+;y6+;y8+;y14+;	y4+;	sp|P04004|VTNC_HUMAN	K	GN	85	0.01	86	0.01275	5.35227	4.14e-28	sp|P04004|VTNC_HUMAN/tr|F5GX75|F5GX75_HUMAN	8	-0.03935	-8.58041
PGP_01.15463.15463.4.0.dta	4168	4586.97	2381.17	4	NJATVHEQVGGPSLTSDLQAQSK	0,Carbamyl[AnyN-term];	2205.8	2205.79	5-4-1-0-2	2	NXT	184	0	0	7	0.07043	0.14413	1.91194	0.27557	T	y2+;y3+;y4+;y5+;y6+;y8+;y9+;	y4+;	sp|P04004|VTNC_HUMAN	K	GN	85	0.01	86	-0.00334	-1.37723	3.55e-42	sp|P04004|VTNC_HUMAN/tr|F5GX75|F5GX75_HUMAN	1	-0.01428	-3.11384
PGP_01.15464.15464.3.0.dta	4168	4587	2381.17	3	NJATVHEQVGGPSLTSDLQAQSK	0,Carbamyl[AnyN-term];	2205.83	2205.79	5-4-1-0-2	2	NXT	118	0	0	7	0.0993	0.14636	1.91194	0.27982	T	y1+;y2+;y4+;y5+;y6+;y7+;y9+;	y4+;	sp|P04004|VTNC_HUMAN	K	GN	85	0.01	86	-0.00334	-1.37723	3.55e-42	sp|P04004|VTNC_HUMAN/tr|F5GX75|F5GX75_HUMAN	1	-0.03935	-8.58041
PGP_01.15477.15477.3.6.dta	1955	2921.28	1882.9	3	LGACJDTLQQLMEVFK	4,Carbamidomethyl[C];12,Oxidation[M];	1038.38	1038.38	3-2-0-0-1	5	NXT	72	0	0	5	0.05641	0.05642	1.96085	0.11063	T	b4+;b5+;b11+;y2+;y3++;	b5+;	sp|P01008|ANT3_HUMAN	K	FD	124	0.01	128	0.00174	0.923621	1.86e-31	sp|P01008|ANT3_HUMAN/tr|Q8TCE1|Q8TCE1_HUMAN	14	0.00472	1.61629
PGP_01.15485.15485.3.0.dta	2999	3656.5	1627.74	3	SDGLESJSSTQFEVK	-	2028.76	2028.74	5-6-0-0-0	7	NXS	208	0	0	11	0.2794	0.25448	5.78195	1.47137	T	b3+;b4+;y1+;y2+;y3+;y4+;y6+;y7+;y8+;y9+;y11+;	y1+;y2+;y3+;y4+;y7+;y8+;	sp|P0C0L4|CO4A_HUMAN	F	KY	220	0	226	-0.00287	-1.76211	6.8e-28	sp|P0C0L4|CO4A_HUMAN/sp|P0C0L5|CO4B_HUMAN/tr|A0A140TA49|A0A140TA49_HUMAN/tr|A0A140TA44|A0A140TA44_HUMAN/tr|A0A140TA29|A0A140TA29_HUMAN/tr|A0A0G2JPR0|A0A0G2JPR0_HUMAN/tr|A0A140TA32|A0A140TA32_HUMAN/tr|F5GXS0|F5GXS0_HUMAN/tr|A0A0G2JL54|A0A0G2JL54_HUMAN	1	-0.01773	-4.85021
PGP_01.15491.15491.3.0.dta	4369	4372.88	2637.27	3	EWEKELHHLQEQJVSNAFLDK	4,Carbamyl[K];	1735.61	1735.63	3-4-1-0-1	13	NXS	158	0	0	8	0.13536	0.1596	3.06127	0.48858	T	y1+;y2+;y3+;y4+;y5+;y6+;y7+;y8+;	y2+;y3+;	sp|P00450|CERU_HUMAN	R	GE	750	0	762	0.0056	2.12261	3.96e-12	sp|P00450|CERU_HUMAN/tr|E9PFZ2|E9PFZ2_HUMAN/tr|H7C5R1|H7C5R1_HUMAN	2	0.01875	4.2888
PGP_01.15492.15492.3.0.dta	1538	3756.53	1534.71	3	JHSCSEGQISIFR	4,Carbamidomethyl[C];	2221.82	2221.79	6-4-1-0-1	1	NXS	274	7	0.10266	12	0.14873	0.32624	3.84588	1.25466	T	b2+;b3+;y1+;y2+;y3+;y4+;y5+;y7+;y8+;y9+;y10+;y11+;Y0+;Y0+;Y1+;Y1+;Y0++;Y0++;Y1++;	b2+;Y1+;Y0++;	sp|O75882|ATRN_HUMAN	R	YE	731	0	731	-1e-05	-0.006512	8.92e-26	sp|O75882|ATRN_HUMAN	14	-0.03229	-8.59793
PGP_01.15494.15494.3.2.dta	2999	3640.48	1627.74	3	SDGLESJSSTQFEVK	-	2012.74	2012.74	4-6-0-0-1	7	NXS	262	0	0	10	0.30369	0.26758	6.34769	1.6985	T	b3+;b4+;y1+;y2+;y3+;y4+;y6+;y7+;y8+;y10+;	b3+;y1+;y2+;y4+;y6+;y7+;y8+;	sp|P0C0L4|CO4A_HUMAN	F	KY	220	0	226	-0.00287	-1.76211	6.8e-28	sp|P0C0L4|CO4A_HUMAN/sp|P0C0L5|CO4B_HUMAN/tr|A0A140TA49|A0A140TA49_HUMAN/tr|A0A140TA44|A0A140TA44_HUMAN/tr|A0A140TA29|A0A140TA29_HUMAN/tr|A0A0G2JPR0|A0A0G2JPR0_HUMAN/tr|A0A140TA32|A0A140TA32_HUMAN/tr|F5GXS0|F5GXS0_HUMAN/tr|A0A0G2JL54|A0A0G2JL54_HUMAN	1	0.0017	0.467101
PGP_01.15507.15507.3.2.dta	1538	3756.53	1534.71	3	JHSCSEGQISIFR	4,Carbamidomethyl[C];	2221.82	2221.79	6-4-1-0-1	1	NXS	274	6	0.0557	10	0.11917	0.26326	3.04454	0.8015	T	b2+;y1+;y2+;y3+;y4+;y5+;y8+;y9+;y10+;y11+;Y0+;Y0+;Y1+;Y1+;Y0++;Y1++;	b2+;y11+;	sp|O75882|ATRN_HUMAN	R	YE	731	0	731	-1e-05	-0.006512	8.92e-26	sp|O75882|ATRN_HUMAN	14	-0.03276	-8.72308
PGP_01.15510.15510.2.2.dta	384	2930.26	1875.9	2	NJNTQHSSLFMLNEVK	-	1054.36	1054.37	4-2-0-0-0	2	NXT	134	1	0.00209	4	0.03974	0.05416	2.06085	0.11163	T	b10+;y3+;y4+;y5+;Y2++;	y3+;	sp|P01042|KNG1_HUMAN	F	RA	168	0.01	169	-0.0054	-2.87711	1.35e-18	sp|P01042|KNG1_HUMAN	1	0.0132	4.50629
PGP_01.15525.15525.3.4.dta	1538	3756.53	1534.71	3	JHSCSEGQISIFR	4,Carbamidomethyl[C];	2221.82	2221.79	6-4-1-0-1	1	NXS	280	5	0.03719	11	0.11235	0.25623	2.06085	0.52805	T	b2+;b3+;y1+;y2+;y3+;y4+;y5+;y8+;y9+;y10+;y11+;Y0+;Y1+;Y1+;Y0++;Y0++;	b2+;	sp|O75882|ATRN_HUMAN	R	YE	731	0	731	-1e-05	-0.006512	8.92e-26	sp|O75882|ATRN_HUMAN	14	-0.03378	-8.99467
PGP_01.15529.15529.3.0.dta	1538	3756.53	1534.71	3	JHSCSEGQISIFR	4,Carbamidomethyl[C];	2221.82	2221.79	6-4-1-0-1	1	NXS	280	6	0.07432	12	0.17186	0.32378	4.55026	1.47329	T	b2+;b3+;y1+;y2+;y3+;y4+;y5+;y7+;y8+;y9+;y10+;y11+;Y0+;Y0+;Y1+;Y1+;Y0++;Y1++;	b2+;y11+;Y1+;Y0++;	sp|O75882|ATRN_HUMAN	R	YE	731	0	731	-1e-05	-0.006512	8.92e-26	sp|O75882|ATRN_HUMAN	14	-0.03378	-8.99467
PGP_01.15546.15546.3.0.dta	1538	3756.53	1534.71	3	JHSCSEGQISIFR	4,Carbamidomethyl[C];	2221.82	2221.79	6-4-1-0-1	1	NXS	272	5	0.05682	10	0.12764	0.26656	3.04454	0.81156	T	b2+;y1+;y2+;y3+;y4+;y5+;y8+;y9+;y10+;y11+;Y0+;Y0+;Y1+;Y1+;Y0++;	b2+;Y0++;	sp|O75882|ATRN_HUMAN	R	YE	731	0	731	-1e-05	-0.006512	8.92e-26	sp|O75882|ATRN_HUMAN	14	-0.03235	-8.61391
PGP_01.15548.15548.4.0.dta	4189	4608.97	2079.02	4	ELHHLQEQJVSNAFLDK	3,Carbamidomethyl[H];	2529.94	2529.9	N(NH(HNHNH(NON|a|keto|d))(HN(F)(H)))(F)	9	NXS	160	0	0	6	0.07367	0.11215	2.0649	0.23159	T	y2+;y3+;y4+;y5+;y6+;y7+;	y2+;	sp|P00450|CERU_HUMAN	K	GE	754	0	762	-0.00288	-1.38461	8.24e-51	sp|P00450|CERU_HUMAN/tr|E9PFZ2|E9PFZ2_HUMAN/tr|H7C5R1|H7C5R1_HUMAN	1	-0.04387	-9.52039
PGP_01.15549.15549.4.0.dta	4189	4608.97	2079.02	4	ELHHLQEQJVSNAFLDK	3,Carbamidomethyl[H];	2529.94	2529.9	N(NH(HNHNH(NON|a|keto|d))(HN(F)(H)))(F)	9	NXS	160	0	0	6	0.07799	0.11497	2.0649	0.23739	T	y2+;y3+;y4+;y5+;y6+;y7+;	y2+;	sp|P00450|CERU_HUMAN	K	GE	754	0	762	-0.00288	-1.38461	8.24e-51	sp|P00450|CERU_HUMAN/tr|E9PFZ2|E9PFZ2_HUMAN/tr|H7C5R1|H7C5R1_HUMAN	1	-0.04387	-9.52039
PGP_01.15550.15550.4.0.dta	4189	4608.97	2079.02	4	ELHHLQEQJVSNAFLDK	3,Carbamidomethyl[H];	2529.94	2529.9	N(NH(HNHNH(NON|a|keto|d))(HN(F)(H)))(F)	9	NXS	160	0	0	6	0.0766	0.11401	2.0649	0.23543	T	y2+;y3+;y4+;y5+;y6+;y7+;	y2+;	sp|P00450|CERU_HUMAN	K	GE	754	0	762	-0.00288	-1.38461	8.24e-51	sp|P00450|CERU_HUMAN/tr|E9PFZ2|E9PFZ2_HUMAN/tr|H7C5R1|H7C5R1_HUMAN	1	-0.04387	-9.52039
PGP_01.15582.15582.3.1.dta	4197	4517.93	2651.28	3	EWEKELHHLQEQJVSNAFLDK	4,Carbamidomethyl[K];	1866.65	1866.69	4-6-0-0-0	13	NXS	194	0	0	7	0.09787	0.14395	2.71966	0.3915	T	y1+;y2+;y3+;y4+;y5+;y7+;y17++;	y2+;y3+;	sp|P00450|CERU_HUMAN	R	GE	750	0	762	-0.00055	-0.20737	1.13e-18	sp|P00450|CERU_HUMAN/tr|E9PFZ2|E9PFZ2_HUMAN/tr|H7C5R1|H7C5R1_HUMAN	2	0.04037	8.93757
PGP_01.15587.15587.3.1.dta	4197	4517.94	2651.28	3	EWEKELHHLQEQJVSNAFLDK	4,Carbamidomethyl[K];	1866.65	1866.69	4-6-0-0-0	13	NXS	192	0	0	9	0.13783	0.1795	2.71966	0.48818	T	y1+;y2+;y3+;y4+;y5+;y6+;y7+;y8+;y17++;	y2+;y3+;	sp|P00450|CERU_HUMAN	R	GE	750	0	762	-0.00055	-0.20737	1.13e-18	sp|P00450|CERU_HUMAN/tr|E9PFZ2|E9PFZ2_HUMAN/tr|H7C5R1|H7C5R1_HUMAN	2	0.03803	8.41951
PGP_01.15588.15588.3.0.dta	554	4688.95	2483.15	3	KEHETCLAPELYNGJYSTTQK	6,Carbamidomethyl[C];	2205.8	2205.79	5-4-1-0-2	15	NXS	238	0	0	9	0.16971	0.16584	3.63785	0.60331	T	b3+;b4+;b5+;b7+;b8+;b5++;y3+;y4+;y5+;	b7+;b8+;y5+;	sp|P05160|F13B_HUMAN	R	TF	148	0	162	-0.00064	-0.257635	1.32e-32	sp|P05160|F13B_HUMAN	14	-0.00781	-1.66597
PGP_01.15590.15590.3.0.dta	2070	4482.93	2022.97	3	FNJNTQHSSLFMLNEVK	-	2459.96	2459.93	3-9-0-0-1	3	NXT	206	1	0.02412	5	0.04251	0.05197	1.95806	0.10176	T	b8+;b10+;y1+;y3+;y4+;Y1++;	Y1++;	sp|P01042|KNG1_HUMAN	Y	RA	167	0.01	169	0.00055	0.271745	1.07e-07	sp|P01042|KNG1_HUMAN	1	-0.02579	-5.7542
PGP_01.15609.15609.4.0.dta	4369	4591.95	2637.27	4	EWEKELHHLQEQJVSNAFLDK	4,Carbamyl[K];	1954.69	1954.7	4-5-1-0-0	13	NXS	178	0	0	7	0.10157	0.13115	2.07318	0.2719	T	y1+;y2+;y3+;y4+;y5+;y7+;y17+;	y2+;	sp|P00450|CERU_HUMAN	R	GE	750	0	762	0.0056	2.12261	3.96e-12	sp|P00450|CERU_HUMAN/tr|E9PFZ2|E9PFZ2_HUMAN/tr|H7C5R1|H7C5R1_HUMAN	2	0.01412	3.07563
PGP_01.15613.15613.3.0.dta	1538	3739.51	1534.71	3	JHSCSEGQISIFR	4,Carbamidomethyl[C];	2204.81	2204.77	5-4-2-0-0	1	NXS	212	4	0.05915	10	0.10612	0.25811	3.04454	0.78584	T	b2+;y1+;y2+;y4+;y5+;y7+;y8+;y9+;y10+;y11+;Y0+;Y0+;Y1+;Y0++;	Y1+;Y0++;	sp|O75882|ATRN_HUMAN	R	YE	731	0	731	-1e-05	-0.006512	8.92e-26	sp|O75882|ATRN_HUMAN	14	-0.03563	-9.53046
PGP_01.15614.15614.4.0.dta	4369	4591.95	2637.27	4	EWEKELHHLQEQJVSNAFLDK	4,Carbamyl[K];	1954.69	1954.7	4-5-1-0-0	13	NXS	178	0	0	7	0.10496	0.13375	2.07318	0.2773	T	y1+;y2+;y3+;y4+;y5+;y7+;y17+;	y2+;	sp|P00450|CERU_HUMAN	R	GE	750	0	762	0.0056	2.12261	3.96e-12	sp|P00450|CERU_HUMAN/tr|E9PFZ2|E9PFZ2_HUMAN/tr|H7C5R1|H7C5R1_HUMAN	2	0.01412	3.07563
PGP_01.15616.15616.3.0.dta	1538	3739.51	1534.71	3	JHSCSEGQISIFR	4,Carbamidomethyl[C];	2204.81	2204.77	5-4-2-0-0	1	NXS	212	6	0.06679	14	0.12601	0.28653	3.84588	1.10197	T	b2+;b3+;b9+;y2+;y3+;y4+;y5+;y6+;y7+;y8+;y9+;y10+;y11+;y12+;Y0+;Y0+;Y1+;Y1+;Y0++;Y1++;	b2+;Y1+;Y0++;	sp|O75882|ATRN_HUMAN	R	YE	731	0	731	-1e-05	-0.006512	8.92e-26	sp|O75882|ATRN_HUMAN	14	-0.03563	-9.53046
PGP_01.15628.15628.4.3.dta	4310	4590.99	2594.26	4	EWEKELHHLQEQJVSNAFLDK	0,Carbamyl[AnyN-term];	1996.73	1996.75	3-6-0-0-2	13	NXS	150	1	0.00224	6	0.08819	0.12894	2.06901	0.26678	T	y2+;y3+;y4+;y5+;y7+;y8+;Y2++;	y2+;	sp|P00450|CERU_HUMAN	R	GE	750	0	762	0.0056	2.12261	1.58e-19	sp|P00450|CERU_HUMAN/tr|E9PFZ2|E9PFZ2_HUMAN/tr|H7C5R1|H7C5R1_HUMAN	1	0.02234	4.86714
PGP_01.15629.15629.3.0.dta	4369	4372.88	2637.27	3	EWEKELHHLQEQJVSNAFLDK	4,Carbamyl[K];	1735.61	1735.63	3-4-1-0-1	13	NXS	160	0	0	6	0.10236	0.12271	2.07318	0.25439	T	y1+;y2+;y4+;y5+;y6+;y7+;	y2+;	sp|P00450|CERU_HUMAN	R	GE	750	0	762	0.0056	2.12261	3.96e-12	sp|P00450|CERU_HUMAN/tr|E9PFZ2|E9PFZ2_HUMAN/tr|H7C5R1|H7C5R1_HUMAN	2	0.0196	4.48323
PGP_01.15634.15634.3.0.dta	4369	4226.82	2637.27	3	EWEKELHHLQEQJVSNAFLDK	4,Carbamyl[K];	1589.55	1589.57	3-4-1-0-0	13	NXS	218	0	0	7	0.09505	0.12736	2.07318	0.26404	T	y1+;y2+;y3+;y4+;y5+;y6+;y7+;	y4+;	sp|P00450|CERU_HUMAN	R	GE	750	0	762	0.0056	2.12261	3.96e-12	sp|P00450|CERU_HUMAN/tr|E9PFZ2|E9PFZ2_HUMAN/tr|H7C5R1|H7C5R1_HUMAN	2	0.02059	4.87246
PGP_01.15636.15636.3.0.dta	2073	3599.52	1685.82	3	FJSSYLQGTNQITGR	-	1913.7	1913.68	5-4-1-0-0	2	NXS	236	1	0.03448	6	0.09334	0.19578	3.03913	0.59499	T	y1+;y3+;y5+;y8+;y9+;y10+;Y1+;	y8+;Y1+;	sp|P04114|APOB_HUMAN	R	YE	1522	0	1523	0.00092	0.545408	2.33e-14	sp|P04114|APOB_HUMAN	12	-0.0183	-5.08541
PGP_01.15648.15648.2.2.dta	1256	2820.22	1927.9	2	FJAVLTNPQGDYDTSTGK	-	892.317	892.317	3-2-0-0-0	2	NXV	72	0	0	4	0.03169	0.02948	2.04524	0.0603	T	b12+;y1+;y9+;y15+;	y9+;	sp|P02747|C1QC_HUMAN	R	FT	140	0.01	141	-0.00192	-0.995394	1.17e-28	sp|P02747|C1QC_HUMAN	7	0.0004	0.141884
PGP_01.15653.15653.3.1.dta	4369	4534.93	2637.27	3	EWEKELHHLQEQJVSNAFLDK	4,Carbamyl[K];	1897.66	1897.68	4-4-1-0-1	13	NXS	156	0	0	5	0.08044	0.11082	2.07318	0.22975	T	y2+;y3+;y4+;y5+;y7+;	y3+;	sp|P00450|CERU_HUMAN	R	GE	750	0	762	0.0056	2.12261	3.96e-12	sp|P00450|CERU_HUMAN/tr|E9PFZ2|E9PFZ2_HUMAN/tr|H7C5R1|H7C5R1_HUMAN	2	0.02087	4.6031
PGP_01.15655.15655.3.0.dta	4369	4372.88	2637.27	3	EWEKELHHLQEQJVSNAFLDK	4,Carbamyl[K];	1735.61	1735.63	3-4-1-0-1	13	NXS	162	0	0	7	0.14194	0.15427	3.86578	0.59637	T	y1+;y2+;y3+;y4+;y5+;y6+;y7+;	y2+;y4+;y7+;	sp|P00450|CERU_HUMAN	R	GE	750	0	762	0.0056	2.12261	3.96e-12	sp|P00450|CERU_HUMAN/tr|E9PFZ2|E9PFZ2_HUMAN/tr|H7C5R1|H7C5R1_HUMAN	2	0.01995	4.56328
PGP_01.15657.15657.3.0.dta	1538	3739.51	1534.71	3	JHSCSEGQISIFR	4,Carbamidomethyl[C];	2204.81	2204.77	5-4-2-0-0	1	NXS	212	5	0.06459	12	0.15897	0.30887	3.84588	1.18789	T	b2+;b3+;y1+;y2+;y4+;y5+;y6+;y7+;y8+;y9+;y10+;y11+;Y0+;Y0+;Y1+;Y1+;Y0++;	b2+;y7+;Y0++;	sp|O75882|ATRN_HUMAN	R	YE	731	0	731	-1e-05	-0.006512	8.92e-26	sp|O75882|ATRN_HUMAN	14	-0.03562	-9.52778
PGP_01.15668.15668.4.0.dta	3009	4738.01	2022	4	ELHHLQEQJVSNAFLDK	-	2716.01	2715.96	6-5-2-0-1	9	NXS	148	4	0.04972	14	0.1757	0.24026	3.85241	0.92557	T	b3+;b4+;b5+;b6+;b8+;b10+;y1+;y2+;y3+;y4+;y5+;y6+;y7+;y8+;Y1+;Y0++;Y1++;Y1++;	b3+;y2+;Y1++;	sp|P00450|CERU_HUMAN	K	GE	754	0	762	0.00138	0.682159	1.52e-20	sp|P00450|CERU_HUMAN/tr|E9PFZ2|E9PFZ2_HUMAN/tr|H7C5R1|H7C5R1_HUMAN	18	-0.04549	-9.60303
PGP_01.15669.15669.3.0.dta	3009	4738.01	2022	3	ELHHLQEQJVSNAFLDK	-	2716	2715.96	6-5-2-0-1	9	NXS	154	4	0.03205	13	0.23951	0.25902	3.85241	0.99784	T	b3+;b4+;b5+;b6+;b8+;b10+;y1+;y2+;y3+;y4+;y5+;y6+;y7+;Y1+;Y0++;Y1++;Y1++;	b3+;y2+;y7+;	sp|P00450|CERU_HUMAN	K	GE	754	0	762	0.00138	0.682159	1.52e-20	sp|P00450|CERU_HUMAN/tr|E9PFZ2|E9PFZ2_HUMAN/tr|H7C5R1|H7C5R1_HUMAN	18	-0.04335	-9.15128
PGP_01.15676.15676.3.0.dta	3533	3942.78	2012.09	3	KLHINHNJLTESVGPLPK	7,Deamidated[N];	1930.69	1930.69	6-4-0-0-1	8	NXT	42	0	0	9	0.2734	0.28539	3.66291	1.04534	T	b1+;b17++;y1+;y2+;y4+;y5+;y6+;y7+;y9+;	y2+;y5+;y7+;	sp|P51884|LUM_HUMAN	K	SL	120	0	127	-0.00146	-0.725259	3.23e-32	sp|P51884|LUM_HUMAN	7	-0.00138	-0.350096
PGP_01.15677.15677.2.0.dta	1267	2868.23	1505.76	2	LQEQJVSNAFLDK	-	1362.47	1362.48	5-2-0-0-1	5	NXS	114	0	0	5	0.06404	0.10121	2.06085	0.20859	T	b4+;y1+;y2+;y3+;y4+;	y2+;	sp|P00450|CERU_HUMAN	H	GE	758	0	762	-0.00158	-1.04862	3.2e-24	sp|P00450|CERU_HUMAN/tr|E9PFZ2|E9PFZ2_HUMAN/tr|H7C5R1|H7C5R1_HUMAN	1	0.00937	3.26798
PGP_01.15677.15677.3.1.dta	3009	4301.84	2022	3	ELHHLQEQJVSNAFLDK	-	2279.84	2279.83	6-5-0-0-2	9	NXS	246	1	0.01308	6	0.10378	0.15935	3.05003	0.48603	T	b3+;b8+;y1+;y2+;y3+;y4+;Y1++;	b3+;y2+;	sp|P00450|CERU_HUMAN	K	GE	754	0	762	0.00138	0.682159	1.52e-20	sp|P00450|CERU_HUMAN/tr|E9PFZ2|E9PFZ2_HUMAN/tr|H7C5R1|H7C5R1_HUMAN	18	-0.00729	-1.69502
PGP_01.15680.15680.3.0.dta	4369	4226.82	2637.27	3	EWEKELHHLQEQJVSNAFLDK	4,Carbamyl[K];	1589.55	1589.57	3-4-1-0-0	13	NXS	218	0	0	12	0.15936	0.1792	3.86578	0.69274	T	y1+;y2+;y3+;y4+;y5+;y6+;y7+;y8+;y9+;y11+;y13+;y17+;	y2+;y3+;y4+;	sp|P00450|CERU_HUMAN	R	GE	750	0	762	0.0056	2.12261	3.96e-12	sp|P00450|CERU_HUMAN/tr|E9PFZ2|E9PFZ2_HUMAN/tr|H7C5R1|H7C5R1_HUMAN	2	0.02051	4.85353
PGP_01.15682.15682.4.0.dta	4369	4226.82	2637.27	4	EWEKELHHLQEQJVSNAFLDK	4,Carbamyl[K];	1589.55	1589.57	3-4-1-0-0	13	NXS	218	0	0	9	0.09729	0.14234	2.07318	0.2951	T	y1+;y2+;y3+;y4+;y5+;y7+;y8+;y9+;y17+;	y2+;	sp|P00450|CERU_HUMAN	R	GE	750	0	762	0.0056	2.12261	3.96e-12	sp|P00450|CERU_HUMAN/tr|E9PFZ2|E9PFZ2_HUMAN/tr|H7C5R1|H7C5R1_HUMAN	2	0.02071	4.90086
PGP_01.15694.15694.3.0.dta	1255	3910.6	1485.7	3	EGHFYYJISEVK	-	2424.9	2424.87	6-5-1-0-1	7	NXS	344	6	0.05166	11	0.13676	0.19191	2.94899	0.56594	T	b3+;b4+;b5+;b6+;b7+;b8+;b11+;y2+;y4+;y5+;y6+;Y0+;Y0+;Y1+;Y0++;Y0++;Y1++;	b3+;Y0+;	sp|P55058|PLTP_HUMAN	K	VT	58	0	64	0.00209	1.40581	7.26e-13	sp|P55058|PLTP_HUMAN	13	-0.02955	-7.55828
PGP_01.15708.15708.3.0.dta	4443	3980.65	2066.94	3	DIVEYYJDSNGSHVLQGR	10,Deamidated[N];	1913.71	1913.68	5-4-1-0-0	7	NXS	294	0	0	9	0.30808	0.30522	4.543	1.38664	T	b2+;b3+;b4+;y1+;y2+;y3+;y4+;y5+;y8+;	b2+;b4+;y2+;y4+;	sp|P25311|ZA2G_HUMAN	K	FG	103	0	109	0.01959	9.47317	2.68e-46	sp|P25311|ZA2G_HUMAN/tr|C9JEV0|C9JEV0_HUMAN	6	-0.03064	-7.69912
PGP_01.15713.15713.3.0.dta	1538	3739.51	1534.71	3	JHSCSEGQISIFR	4,Carbamidomethyl[C];	2204.81	2204.77	5-4-2-0-0	1	NXS	208	3	0.06905	12	0.16254	0.30855	3.84588	1.18666	T	b2+;b3+;y1+;y2+;y3+;y4+;y5+;y7+;y8+;y9+;y10+;y11+;Y0+;Y1+;Y0++;	b2+;y11+;Y1+;	sp|O75882|ATRN_HUMAN	R	YE	731	0	731	-1e-05	-0.006512	8.92e-26	sp|O75882|ATRN_HUMAN	14	-0.03507	-9.38067
PGP_01.15727.15727.3.0.dta	2073	3308.42	1685.82	3	FJSSYLQGTNQITGR	-	1622.6	1622.58	5-4-0-0-0	2	NXS	172	1	0.05527	5	0.14424	0.22194	3.83944	0.85212	T	b2+;y1+;y3+;y8+;y9+;Y1+;	y1+;y8+;Y1+;	sp|P04114|APOB_HUMAN	R	YE	1522	0	1523	0.00092	0.545408	2.33e-14	sp|P04114|APOB_HUMAN	12	-0.02024	-6.11954
PGP_01.15734.15734.3.0.dta	4369	4226.82	2637.27	3	EWEKELHHLQEQJVSNAFLDK	4,Carbamyl[K];	1589.55	1589.57	3-4-1-0-0	13	NXS	204	0	0	10	0.14217	0.16738	3.06127	0.51241	T	y1+;y2+;y3+;y4+;y5+;y6+;y7+;y8+;y9+;y12+;	y2+;y3+;	sp|P00450|CERU_HUMAN	R	GE	750	0	762	0.0056	2.12261	3.96e-12	sp|P00450|CERU_HUMAN/tr|E9PFZ2|E9PFZ2_HUMAN/tr|H7C5R1|H7C5R1_HUMAN	2	0.01936	4.58139
PGP_01.15735.15735.3.0.dta	4369	4226.82	2637.27	3	EWEKELHHLQEQJVSNAFLDK	4,Carbamyl[K];	1589.55	1589.57	3-4-1-0-0	13	NXS	204	0	0	10	0.13623	0.16224	3.06127	0.49665	T	y1+;y2+;y3+;y4+;y5+;y6+;y7+;y8+;y12+;y17+;	y2+;y3+;	sp|P00450|CERU_HUMAN	R	GE	750	0	762	0.0056	2.12261	3.96e-12	sp|P00450|CERU_HUMAN/tr|E9PFZ2|E9PFZ2_HUMAN/tr|H7C5R1|H7C5R1_HUMAN	2	0.01936	4.58139
PGP_01.15742.15742.2.2.dta	1191	3281.43	1779.88	2	HHLQEQJVSNAFLDK	-	1501.55	1501.55	3-5-0-0-0	7	NXS	190	0	0	4	0.04774	0.08525	1.96652	0.16764	T	y1+;y2+;y4+;y7+;	y2+;	sp|P00450|CERU_HUMAN	L	GE	756	0.01	762	0.00515	2.89185	3.24e-14	sp|P00450|CERU_HUMAN/tr|E9PFZ2|E9PFZ2_HUMAN/tr|H7C5R1|H7C5R1_HUMAN	2	-0.00477	-1.45408
PGP_01.15748.15748.5.0.dta	3009	4226.81	2022	5	ELHHLQEQJVSNAFLDK	-	2204.81	2204.77	5-4-2-0-0	9	NXS	254	4	0.05135	9	0.17216	0.22169	3.85241	0.85406	T	b3+;b4+;b5+;y1+;y2+;y3+;y4+;y5+;y7+;Y0++;Y1++;Y1++;Y2++;	b3+;y2+;Y1++;	sp|P00450|CERU_HUMAN	K	GE	754	0	762	0.00138	0.682159	1.52e-20	sp|P00450|CERU_HUMAN/tr|E9PFZ2|E9PFZ2_HUMAN/tr|H7C5R1|H7C5R1_HUMAN	18	-0.03663	-8.6681
PGP_01.15750.15750.2.2.dta	1191	3281.43	1779.88	2	HHLQEQJVSNAFLDK	-	1501.55	1501.55	3-5-0-0-0	7	NXS	190	0	0	5	0.07046	0.10696	1.96652	0.21034	T	y2+;y3+;y4+;y5+;y7+;	y2+;	sp|P00450|CERU_HUMAN	L	GE	756	0	762	0.00515	2.89185	3.24e-14	sp|P00450|CERU_HUMAN/tr|E9PFZ2|E9PFZ2_HUMAN/tr|H7C5R1|H7C5R1_HUMAN	2	-0.00477	-1.45408
PGP_01.15752.15752.4.0.dta	3009	4372.87	2022	4	ELHHLQEQJVSNAFLDK	-	2350.87	2350.83	5-4-2-0-1	9	NXS	180	5	0.03534	14	0.14935	0.21508	3.05003	0.656	T	b3+;b4+;b5+;b6+;b7+;b8+;b10+;y2+;y3+;y4+;y5+;y6+;y7+;y8+;Y1+;Y0++;Y0++;Y1++;Y1++;	b3+;y2+;	sp|P00450|CERU_HUMAN	K	GE	754	0	762	0.00138	0.682159	1.52e-20	sp|P00450|CERU_HUMAN/tr|E9PFZ2|E9PFZ2_HUMAN/tr|H7C5R1|H7C5R1_HUMAN	18	-0.03733	-8.53862
PGP_01.15761.15761.3.0.dta	4369	4226.82	2637.27	3	EWEKELHHLQEQJVSNAFLDK	4,Carbamyl[K];	1589.55	1589.57	3-4-1-0-0	13	NXS	204	0	0	7	0.14749	0.15712	3.86578	0.60738	T	y1+;y2+;y3+;y4+;y6+;y7+;y8+;	y2+;y3+;y4+;	sp|P00450|CERU_HUMAN	R	GE	750	0	762	0.0056	2.12261	3.96e-12	sp|P00450|CERU_HUMAN/tr|E9PFZ2|E9PFZ2_HUMAN/tr|H7C5R1|H7C5R1_HUMAN	2	0.01951	4.61689
PGP_01.15773.15773.4.0.dta	3009	4591.95	2022	4	ELHHLQEQJVSNAFLDK	-	2569.95	2569.9	6-5-2-0-0	9	NXS	222	4	0.0279	11	0.12076	0.19707	2.0649	0.40692	T	b3+;b5+;b6+;b7+;b8+;y2+;y3+;y4+;y5+;y7+;y8+;Y1+;Y0++;Y1++;Y1++;	b3+;	sp|P00450|CERU_HUMAN	K	GE	754	0	762	0.00138	0.682159	1.52e-20	sp|P00450|CERU_HUMAN/tr|E9PFZ2|E9PFZ2_HUMAN/tr|H7C5R1|H7C5R1_HUMAN	18	-0.04551	-9.9129
PGP_01.15774.15774.3.0.dta	3009	4591.95	2022	3	ELHHLQEQJVSNAFLDK	-	2569.94	2569.9	6-5-2-0-0	9	NXS	222	2	0.01691	10	0.25282	0.25233	3.85241	0.97207	T	b3+;b4+;b5+;b6+;y1+;y2+;y3+;y4+;y5+;y7+;Y0++;Y1++;	b3+;b4+;y4+;	sp|P00450|CERU_HUMAN	K	GE	754	0	762	0.00138	0.682159	1.52e-20	sp|P00450|CERU_HUMAN/tr|E9PFZ2|E9PFZ2_HUMAN/tr|H7C5R1|H7C5R1_HUMAN	18	-0.04467	-9.72994
PGP_01.15785.15785.4.0.dta	3009	4591.95	2022	4	ELHHLQEQJVSNAFLDK	-	2569.95	2569.9	6-5-2-0-0	9	NXS	222	4	0.01948	12	0.14539	0.20608	2.0649	0.42553	T	b3+;b5+;b6+;b7+;b8+;b10+;y2+;y3+;y4+;y5+;y6+;y7+;Y0++;Y0++;Y1++;Y1++;	b3+;	sp|P00450|CERU_HUMAN	K	GE	754	0	762	0.00138	0.682159	1.52e-20	sp|P00450|CERU_HUMAN/tr|E9PFZ2|E9PFZ2_HUMAN/tr|H7C5R1|H7C5R1_HUMAN	18	-0.04551	-9.9129
PGP_01.15828.15828.3.0.dta	3009	4372.86	2022	3	ELHHLQEQJVSNAFLDK	-	2350.86	2350.83	5-4-2-0-1	9	NXS	180	4	0.03825	13	0.16324	0.23634	3.05003	0.72084	T	b3+;b5+;b6+;b7+;b8+;b10+;y1+;y2+;y3+;y4+;y5+;y6+;y7+;Y0++;Y0++;Y1++;Y1++;	b3+;y3+;	sp|P00450|CERU_HUMAN	K	GE	754	0	762	0.00138	0.682159	1.52e-20	sp|P00450|CERU_HUMAN/tr|E9PFZ2|E9PFZ2_HUMAN/tr|H7C5R1|H7C5R1_HUMAN	18	-0.03085	-7.05645
PGP_01.15844.15844.2.1.dta	313	3295.46	2079.02	2	ELHHLQEQJVSNAFLDKG	-	1216.43	1216.42	5-2-0-0-0	9	NXS	120	0	0	5	0.04963	0.05646	1.94716	0.10993	T	b3+;b5+;b6+;b7+;y8++;	b3+;	sp|P00450|CERU_HUMAN	K	EF	754	0.01	762	-0.00038	-0.182692	1.17e-16	sp|P00450|CERU_HUMAN/tr|E9PFZ2|E9PFZ2_HUMAN/tr|H7C5R1|H7C5R1_HUMAN	1	-0.01106	-3.35715
PGP_01.15849.15849.2.2.dta	313	3295.46	2079.02	2	ELHHLQEQJVSNAFLDKG	-	1216.43	1216.42	5-2-0-0-0	9	NXS	120	0	0	5	0.0529	0.05658	1.94716	0.11016	T	b3+;b5+;b6+;b7+;y8++;	b3+;	sp|P00450|CERU_HUMAN	K	EF	754	0.01	762	-0.00038	-0.182692	1.17e-16	sp|P00450|CERU_HUMAN/tr|E9PFZ2|E9PFZ2_HUMAN/tr|H7C5R1|H7C5R1_HUMAN	1	-0.01106	-3.35715
PGP_01.15860.15860.4.0.dta	3858	4885.93	2535.09	4	KVSCPIMPCSJATVPDGECCPR	4,Carbamidomethyl[C];9,Carbamidomethyl[C];19,Carbamidomethyl[C];20,Carbamidomethyl[C];	2350.84	2350.83	5-4-2-0-1	11	NXT	108	3	0.01578	11	0.21846	0.24129	3.43872	0.82972	T	b4+;b6+;b7+;y2+;y3+;y4+;y6+;y8+;y9+;y10+;y8++;Y0++;Y0++;Y1++;	b7+;y6+;y8+;	sp|P07996|TSP1_HUMAN	K	CW	350	0	360	-0.00124	-0.488945	8.24e-26	sp|P07996|TSP1_HUMAN	6	-0.00554	-1.1341
PGP_01.15869.15869.3.0.dta	4369	4534.94	2637.27	3	EWEKELHHLQEQJVSNAFLDK	4,Carbamyl[K];	1897.67	1897.68	4-4-1-0-1	13	NXS	160	0	0	6	0.08595	0.12429	2.07318	0.25768	T	y1+;y2+;y3+;y4+;y5+;y7+;	y2+;	sp|P00450|CERU_HUMAN	R	GE	750	0	762	0.0056	2.12261	3.96e-12	sp|P00450|CERU_HUMAN/tr|E9PFZ2|E9PFZ2_HUMAN/tr|H7C5R1|H7C5R1_HUMAN	2	0.00557	1.22851
PGP_01.15882.15882.2.1.dta	353	3281.41	1893.91	2	ELHHLQEQJVSNAFLD	-	1387.5	1387.51	3-3-0-0-2	9	NXS	240	0	0	4	0.05088	0.05896	2.06085	0.12152	T	b3+;b5+;b6+;b8+;	b3+;	sp|P00450|CERU_HUMAN	K	KG	754	0.01	762	-2e-05	-0.010555	3.42e-13	sp|P00450|CERU_HUMAN/tr|E9PFZ2|E9PFZ2_HUMAN/tr|H7C5R1|H7C5R1_HUMAN	2	0.00762	2.32289
PGP_01.15922.15922.4.0.dta	4369	4389.89	2637.27	4	EWEKELHHLQEQJVSNAFLDK	4,Carbamyl[K];	1752.62	1752.64	4-4-0-0-2	13	NXS	188	0	0	6	0.07689	0.10881	3.06127	0.3331	T	y2+;y3+;y4+;y5+;y6+;y7+;	y2+;y7+;	sp|P00450|CERU_HUMAN	R	GE	750	0	762	0.0056	2.12261	3.96e-12	sp|P00450|CERU_HUMAN/tr|E9PFZ2|E9PFZ2_HUMAN/tr|H7C5R1|H7C5R1_HUMAN	2	0.01767	4.0261
PGP_01.15943.15943.3.1.dta	4369	4388.88	2637.27	3	EWEKELHHLQEQJVSNAFLDK	4,Carbamyl[K];	1751.61	1751.62	4-4-1-0-0	13	NXS	158	0	0	5	0.09201	0.11953	2.07318	0.2478	T	y2+;y3+;y4+;y5+;y7+;	y2+;	sp|P00450|CERU_HUMAN	R	GE	750	0	762	0.0056	2.12261	3.96e-12	sp|P00450|CERU_HUMAN/tr|E9PFZ2|E9PFZ2_HUMAN/tr|H7C5R1|H7C5R1_HUMAN	2	0.00979	2.23116
PGP_01.15945.15945.4.1.dta	4369	4591.96	2637.27	4	EWEKELHHLQEQJVSNAFLDK	4,Carbamyl[K];	1954.69	1954.7	4-5-1-0-0	13	NXS	168	0	0	5	0.06031	0.09008	2.07318	0.18676	T	y2+;y3+;y4+;y6+;y7+;	y2+;	sp|P00450|CERU_HUMAN	R	GE	750	0.01	762	0.0056	2.12261	3.96e-12	sp|P00450|CERU_HUMAN/tr|E9PFZ2|E9PFZ2_HUMAN/tr|H7C5R1|H7C5R1_HUMAN	2	0.0051	1.11088
PGP_01.15983.15983.2.4.dta	1256	2820.23	1927.9	2	FJAVLTNPQGDYDTSTGK	-	892.33	892.317	3-2-0-0-0	2	NXV	78	0	0	4	0.02748	0.0352	2.04524	0.072	T	y1+;y9+;y12+;y15+;	y9+;	sp|P02747|C1QC_HUMAN	R	FT	140	0.01	141	-0.00192	-0.995394	1.17e-28	sp|P02747|C1QC_HUMAN	7	-0.01314	-4.66083
PGP_01.15984.15984.3.1.dta	3009	4226.81	2022	3	ELHHLQEQJVSNAFLDK	-	2204.81	2204.77	5-4-2-0-0	9	NXS	244	3	0.01357	11	0.11867	0.19639	2.0649	0.40554	T	b3+;b5+;b6+;b7+;b8+;y1+;y2+;y3+;y4+;y5+;y7+;Y0++;Y1++;Y1++;	b3+;	sp|P00450|CERU_HUMAN	K	GE	754	0	762	0.00138	0.682159	1.52e-20	sp|P00450|CERU_HUMAN/tr|E9PFZ2|E9PFZ2_HUMAN/tr|H7C5R1|H7C5R1_HUMAN	18	-0.03919	-9.27389
PGP_01.15985.15985.3.1.dta	3009	4226.81	2022	3	ELHHLQEQJVSNAFLDK	-	2204.81	2204.77	5-4-2-0-0	9	NXS	244	3	0.01389	15	0.16001	0.24138	2.0649	0.49843	T	b3+;b5+;b6+;b7+;b8+;b9+;b10+;y1+;y2+;y3+;y4+;y5+;y7+;y8+;y13+;Y0++;Y1++;Y1++;	b3+;	sp|P00450|CERU_HUMAN	K	GE	754	0	762	0.00138	0.682159	1.52e-20	sp|P00450|CERU_HUMAN/tr|E9PFZ2|E9PFZ2_HUMAN/tr|H7C5R1|H7C5R1_HUMAN	18	-0.03919	-9.27389
PGP_01.15988.15988.3.0.dta	3009	4226.81	2022	3	ELHHLQEQJVSNAFLDK	-	2204.81	2204.77	5-4-2-0-0	9	NXS	244	5	0.0293	14	0.18336	0.24632	3.85241	0.94894	T	b3+;b5+;b6+;b7+;b8+;b9+;b10+;y1+;y2+;y3+;y4+;y5+;y6+;y8+;Y0+;Y0++;Y1++;Y1++;Y5++;	b3+;y2+;y3+;	sp|P00450|CERU_HUMAN	K	GE	754	0	762	0.00138	0.682159	1.52e-20	sp|P00450|CERU_HUMAN/tr|E9PFZ2|E9PFZ2_HUMAN/tr|H7C5R1|H7C5R1_HUMAN	18	-0.03919	-9.27389
PGP_01.15989.15989.3.0.dta	3009	4372.86	2022	3	ELHHLQEQJVSNAFLDK	-	2350.86	2350.83	5-4-2-0-1	9	NXS	182	2	0.01922	15	0.24343	0.26836	3.05003	0.81851	T	b3+;b4+;b5+;b6+;b7+;b8+;b10+;y1+;y2+;y3+;y4+;y5+;y6+;y7+;y8+;Y1++;Y1++;	b3+;y2+;	sp|P00450|CERU_HUMAN	K	GE	754	0	762	0.00138	0.682159	1.52e-20	sp|P00450|CERU_HUMAN/tr|E9PFZ2|E9PFZ2_HUMAN/tr|H7C5R1|H7C5R1_HUMAN	18	-0.03129	-7.15709
PGP_01.16057.16057.5.0.dta	2818	6280.57	3273.47	5	QLHVEHDGESCSJSSHQQILETGEGSPSLK	0,Gln->pyro-Glu[AnyN-termQ];11,Carbamidomethyl[C];	3007.1	3007.06	6-5-3-0-1	13	NXS	46	0	0	10	0.11027	0.18413	3.56643	0.65667	T	b3+;b4+;b7+;b9+;y4+;y6+;y7+;y8+;y9+;y11+;	b3+;y4+;y6+;	sp|P29622|KAIN_HUMAN	G	IA	21	0	33	0.00265	0.809294	8.19e-35	sp|P29622|KAIN_HUMAN	3	-0.0424	-6.75201
PGP_01.16084.16084.3.0.dta	3009	4372.86	2022	3	ELHHLQEQJVSNAFLDK	-	2350.86	2350.83	5-4-2-0-1	9	NXS	180	4	0.02083	11	0.14691	0.20725	3.85241	0.79843	T	b3+;b5+;b6+;b7+;b9+;y2+;y3+;y4+;y5+;y6+;y7+;Y1+;Y0++;Y1++;Y1++;	b3+;y2+;y3+;	sp|P00450|CERU_HUMAN	K	GE	754	0	762	0.00138	0.682159	1.52e-20	sp|P00450|CERU_HUMAN/tr|E9PFZ2|E9PFZ2_HUMAN/tr|H7C5R1|H7C5R1_HUMAN	18	-0.03086	-7.05874
PGP_01.16088.16088.4.0.dta	2360	4372.87	2022	4	ELHHLQEQJVSNAFLDK	-	2350.87	2350.83	5-4-2-0-1	9	NXS	174	5	0.03592	14	0.10828	0.18039	1.95806	0.35322	T	b3+;b4+;b5+;b6+;b10+;b11++;b13++;y2+;y3+;y4+;y5+;y6+;y7+;y10++;Y0++;Y0++;Y1++;Y1++;Y2++;	b3+;	sp|P00450|CERU_HUMAN	K	GE	754	0	762	0.00138	0.682159	1.52e-20	sp|P00450|CERU_HUMAN/tr|E9PFZ2|E9PFZ2_HUMAN/tr|H7C5R1|H7C5R1_HUMAN	18	-0.03976	-9.09443
PGP_01.16093.16093.4.1.dta	1259	4431.82	2168.97	4	TFQQJASSMCVPDQDTAIR	10,Carbamidomethyl[C];	2262.85	2262.81	5-5-1-0-1	5	NXS	312	0	0	13	0.40285	0.38469	5.19226	1.9974	T	b2+;b4+;b5+;b6+;y1+;y3+;y4+;y5+;y6+;y8+;y9+;y10+;y12+;	y1+;y4+;y6+;y8+;y9+;	sp|P01871|IGHM_HUMAN	L	VF	205	0	209	-0.00166	-0.764994	9.65e-22	sp|P01871|IGHM_HUMAN/tr|A0A1B0GUU9|A0A1B0GUU9_HUMAN	2	-0.04045	-9.12917
PGP_01.16104.16104.3.0.dta	2021	2973.33	1350.73	3	VYSGILJQSEIK	-	1622.6	1622.58	5-4-0-0-0	7	NXS	58	2	0.15443	4	0.12642	0.1859	3.73235	0.69386	T	b5+;y1+;y4+;y6+;Y0+;Y1+;	y6+;Y0+;Y1+;	sp|P03951|FA11_HUMAN	R	ED	444	0	450	0.00062	0.458678	1.48e-11	sp|P03951|FA11_HUMAN/tr|X6R3B1|X6R3B1_HUMAN	13	-0.02369	-7.97014
PGP_01.16110.16110.3.0.dta	1003	3446.38	1199.54	3	GLTFQQJASSM	11,Oxidation[M];	2246.85	2246.82	4-5-1-0-2	7	NXS	168	0	0	7	0.09722	0.10554	2.07742	0.21925	T	b3+;b5+;b6+;b7+;b8+;b9+;y1+;	b8+;	sp|P01871|IGHM_HUMAN	R	CV	203	0	209	-0.00013	-0.108286	2.31e-19	sp|P01871|IGHM_HUMAN/tr|A0A1B0GUU9|A0A1B0GUU9_HUMAN	1	-0.02748	-7.97584
PGP_01.16112.16112.3.0.dta	1230	4295.77	1434.76	3	TPJKTEDTIFLR	-	2861.01	2861	6-5-3-0-0	3	NXT	234	3	0.04567	6	0.08262	0.18244	3.05561	0.55747	T	y1+;y3+;y5+;y7+;y8+;y9+;Y1+;Y0++;Y1++;	y5+;Y1+;	sp|P02763|A1AG1_HUMAN	F	EY	70	0	72	-0.00058	-0.403972	9.34e-28	sp|P02763|A1AG1_HUMAN/sp|P19652|A1AG2_HUMAN	2	-0.01307	-3.04323
PGP_01.16139.16139.3.0.dta	1003	3446.38	1199.54	3	GLTFQQJASSM	11,Oxidation[M];	2246.85	2246.82	4-5-1-0-2	7	NXS	168	0	0	7	0.06235	0.09908	2.07742	0.20583	T	b3+;b5+;b6+;b7+;b8+;b9+;y1+;	y1+;	sp|P01871|IGHM_HUMAN	R	CV	203	0	209	-0.00013	-0.108286	2.31e-19	sp|P01871|IGHM_HUMAN/tr|A0A1B0GUU9|A0A1B0GUU9_HUMAN	1	-0.02737	-7.94392
PGP_01.16155.16155.3.0.dta	1003	3446.38	1199.54	3	GLTFQQJASSM	11,Oxidation[M];	2246.85	2246.82	4-5-1-0-2	7	NXS	170	0	0	6	0.05425	0.09753	2.07742	0.20262	T	b3+;b5+;b6+;b7+;b8+;y1+;	y1+;	sp|P01871|IGHM_HUMAN	R	CV	203	0	209	-0.00013	-0.108286	2.31e-19	sp|P01871|IGHM_HUMAN/tr|A0A1B0GUU9|A0A1B0GUU9_HUMAN	1	-0.02829	-8.21094
PGP_01.16159.16159.4.0.dta	2818	6134.43	3273.47	4	QLHVEHDGESCSJSSHQQILETGEGSPSLK	0,Gln->pyro-Glu[AnyN-termQ];11,Carbamidomethyl[C];	2860.96	2861	6-5-3-0-0	13	NXS	32	0	0	15	0.19973	0.27959	2.80908	0.7854	T	b3+;b4+;b5+;b6+;b7+;b9+;y2+;y4+;y5+;y6+;y8+;y9+;y10+;y11+;y12+;	b3+;y4+;	sp|P29622|KAIN_HUMAN	G	IA	21	0	33	0.00265	0.809294	8.19e-35	sp|P29622|KAIN_HUMAN	3	0.03838	6.25755
PGP_01.16162.16162.3.0.dta	3271	3272.33	1253.63	3	AHLJVSGIPCSV	10,Carbamidomethyl[C];	2018.7	2018.71	6-3-1-0-1	4	NXS	250	0	0	6	0.10714	0.14171	3.05561	0.43301	T	b2+;b3+;b4+;b5+;b7+;b8+;	b2+;b8+;	sp|Q96IY4|CBPB2_HUMAN	K	LL	82	0	85	0.0019	1.51441	3.32e-15	sp|Q96IY4|CBPB2_HUMAN/tr|A0A087WSY5|A0A087WSY5_HUMAN	1	0.00643	1.96557
PGP_01.16165.16165.3.0.dta	3271	3272.33	1253.63	3	AHLJVSGIPCSV	10,Carbamidomethyl[C];	2018.7	2018.71	6-3-1-0-1	4	NXS	250	0	0	6	0.10829	0.14151	2.06901	0.29279	T	b2+;b3+;b4+;b5+;b7+;b8+;	b8+;	sp|Q96IY4|CBPB2_HUMAN	K	LL	82	0	85	0.0019	1.51441	3.32e-15	sp|Q96IY4|CBPB2_HUMAN/tr|A0A087WSY5|A0A087WSY5_HUMAN	1	0.00643	1.96557
PGP_01.16175.16175.3.1.dta	3246	4599.02	1883.01	3	LHINHNJLTESVGPLPK	-	2716	2715.96	6-5-2-0-1	7	NXT	124	2	0.02734	8	0.12492	0.19633	3.03379	0.59564	T	b2+;b3+;b4+;y2+;y4+;y5+;y7+;y9+;Y0++;Y1++;	y2+;y5+;	sp|P51884|LUM_HUMAN	K	SL	121	0	127	0.00027	0.143312	4.56e-15	sp|P51884|LUM_HUMAN	24	-0.0436	-9.48227
PGP_01.16184.16184.3.0.dta	2654	3272.33	1067.53	3	AHLJVSGIPC	10,Carbamidomethyl[C];	2204.8	2204.77	5-4-2-0-0	4	NXS	244	2	0.01124	7	0.17887	0.24191	3.88665	0.94023	T	b2+;b3+;b4+;b5+;b7+;b8+;y2+;Y0+;Y0+;	b2+;b8+;y2+;	sp|Q96IY4|CBPB2_HUMAN	K	SV	82	0	85	0.00023	0.215252	1.93e-13	sp|Q96IY4|CBPB2_HUMAN/tr|A0A087WSY5|A0A087WSY5_HUMAN	1	-0.03042	-9.2989
PGP_01.16196.16196.3.0.dta	3246	4599.02	1883.01	3	LHINHNJLTESVGPLPK	-	2716	2715.96	6-5-2-0-1	7	NXT	120	4	0.04538	11	0.16456	0.24096	4.53585	1.09294	T	b2+;b3+;b4+;b5+;b6+;y2+;y5+;y6+;y7+;y9+;y10+;Y0++;Y0++;Y1++;Y1++;	b2+;y2+;y5+;Y1++;	sp|P51884|LUM_HUMAN	K	SL	121	0	127	0.00027	0.143312	4.56e-15	sp|P51884|LUM_HUMAN	24	-0.04354	-9.46923
PGP_01.16212.16212.3.1.dta	2832	3809.5	1603.68	3	QQQHLFGSJVTDCS	0,Gln->pyro-Glu[AnyN-termQ];13,Carbamidomethyl[C];	2205.82	2205.79	5-4-1-0-2	9	NXT	206	1	0.00966	5	0.10572	0.15898	3.03379	0.48232	T	b3+;b4+;b5+;b6+;y2+;Y1+;	b4+;b5+;	sp|P02787|TRFE_HUMAN	R	GN	622	0	630	-0.00202	-1.25883	2.64e-19	sp|P02787|TRFE_HUMAN	1	-0.03031	-7.95847
PGP_01.16216.16216.3.1.dta	35	3644.61	1583.83	3	NYHQPAILJSSALR	-	2060.78	2060.76	5-4-0-0-3	9	NXS	148	0	0	4	0.1168	0.16518	2.91667	0.48177	T	b3+;b4+;y1+;y5+;	b3+;b4+;	sp|Q16769|QPCT_HUMAN	K	QI	41	0	49	0.00011	0.069409	4.63e-19	sp|Q16769|QPCT_HUMAN	14	-0.02129	-5.84308
PGP_01.16228.16228.3.1.dta	1180	3162.3	1101.52	3	JSSMLYSTAK	-	2060.77	2060.76	5-4-0-0-3	1	NXS	220	0	0	5	0.06062	0.11282	2.0861	0.23535	T	y4+;y5+;y6+;y7+;y9+;	y5+;	sp|P04114|APOB_HUMAN	F	GA	3465	0	3465	-0.00054	-0.489792	6.13e-13	sp|P04114|APOB_HUMAN	1	-0.01428	-4.51712
PGP_01.16235.16235.3.3.dta	2193	3456.37	1266.56	3	LGJWSAMPSCK	7,Oxidation[M];10,Carbamidomethyl[C];	2189.81	2189.8	4-4-1-0-3	3	NXS	154	0	0	4	0.09135	0.14788	2.00312	0.29622	T	b6+;y2+;y3+;y4+;	y4+;	sp|P02749|APOH_HUMAN	K	AS	251	0	253	0.00075	0.591695	1.68e-17	sp|P02749|APOH_HUMAN/tr|J3KS17|J3KS17_HUMAN	13	-0.01033	-2.98955
PGP_01.16260.16260.5.0.dta	4456	5696.54	3261.6	5	SIQMTJQTFSTVENLKPNTSYEFQVKPK	14,Deamidated[N];18,Deamidated[N];	2434.95	2434.9	5-8-0-0-0	6	NXT	24	0	0	4	0.08639	0.05184	1.90031	0.09852	T	b4+;b5+;y1+;y2+;	y2+;	sp|Q7Z7G0|TARSH_HUMAN	K	NP	887	0.01	892	0.01541	4.72323	9.68e-12	sp|Q7Z7G0|TARSH_HUMAN/tr|D3YTG3|D3YTG3_HUMAN/tr|H0Y897|H0Y897_HUMAN	7	-0.04648	-8.16071
PGP_01.16263.16263.3.0.dta	2832	3808.49	1603.68	3	QQQHLFGSJVTDCS	0,Gln->pyro-Glu[AnyN-termQ];13,Carbamidomethyl[C];	2204.81	2204.77	5-4-2-0-0	9	NXT	138	0	0	4	0.1324	0.16825	3.03379	0.51045	T	b4+;b5+;b6+;b9+;	b4+;b5+;	sp|P02787|TRFE_HUMAN	R	GN	622	0	630	-0.00202	-1.25883	2.64e-19	sp|P02787|TRFE_HUMAN	1	-0.03782	-9.93298
PGP_01.16270.16270.4.2.dta	2818	6151.53	3273.47	4	QLHVEHDGESCSJSSHQQILETGEGSPSLK	0,Gln->pyro-Glu[AnyN-termQ];11,Carbamidomethyl[C];	2878.06	2878.01	7-5-2-0-1	13	NXS	90	0	0	5	0.07735	0.13974	1.88694	0.26368	T	b3+;b4+;b5+;y4+;y9+;	b3+;	sp|P29622|KAIN_HUMAN	G	IA	21	0	33	0.00265	0.809294	8.19e-35	sp|P29622|KAIN_HUMAN	3	-0.04612	-7.4985
PGP_01.16328.16328.3.0.dta	134	3657.5	1127.61	3	AYJISVFSVK	-	2529.89	2529.9	N(NH(HNHNH(NON|a|keto|d))(HN(F)(H)))(F)	3	NXS	298	1	0.02719	4	0.09756	0.08392	3.88665	0.32615	T	b2+;b4+;y1+;y2+;Y3++;	y1+;y2+;Y3++;	sp|Q8TER0|SNED1_HUMAN	R	RN	975	0	977	-0.00499	-4.42145	9.05e-16	sp|Q8TER0|SNED1_HUMAN/tr|B5MEF5|B5MEF5_HUMAN	7	0.00843	2.30549
PGP_01.16331.16331.3.0.dta	3009	4372.86	2022	3	ELHHLQEQJVSNAFLDK	-	2350.86	2350.83	5-4-2-0-1	9	NXS	182	1	0.00752	5	0.06447	0.10817	2.0649	0.22336	T	b3+;b5+;b6+;y3+;y7+;Y1++;	b3+;	sp|P00450|CERU_HUMAN	K	GE	754	0	762	0.00138	0.682159	1.52e-20	sp|P00450|CERU_HUMAN/tr|E9PFZ2|E9PFZ2_HUMAN/tr|H7C5R1|H7C5R1_HUMAN	18	-0.03046	-6.96724
PGP_01.16332.16332.3.0.dta	2999	3640.47	1627.74	3	SDGLESJSSTQFEVK	-	2012.73	2012.74	4-6-0-0-1	7	NXS	232	0	0	5	0.11581	0.12837	3.03913	0.39013	T	b3+;y1+;y2+;y3+;y4+;	y1+;y4+;	sp|P0C0L4|CO4A_HUMAN	F	KY	220	0	226	-0.00287	-1.76211	6.8e-28	sp|P0C0L4|CO4A_HUMAN/sp|P0C0L5|CO4B_HUMAN/tr|A0A140TA49|A0A140TA49_HUMAN/tr|A0A140TA44|A0A140TA44_HUMAN/tr|A0A140TA29|A0A140TA29_HUMAN/tr|A0A0G2JPR0|A0A0G2JPR0_HUMAN/tr|A0A140TA32|A0A140TA32_HUMAN/tr|F5GXS0|F5GXS0_HUMAN/tr|A0A0G2JL54|A0A0G2JL54_HUMAN	1	0.01394	3.83025
PGP_01.16335.16335.3.0.dta	3009	4372.86	2022	3	ELHHLQEQJVSNAFLDK	-	2350.86	2350.83	5-4-2-0-1	9	NXS	182	1	0.00975	6	0.0924	0.15264	2.0649	0.31519	T	b3+;b5+;y2+;y3+;y4+;y7+;Y1++;	b3+;	sp|P00450|CERU_HUMAN	K	GE	754	0	762	0.00138	0.682159	1.52e-20	sp|P00450|CERU_HUMAN/tr|E9PFZ2|E9PFZ2_HUMAN/tr|H7C5R1|H7C5R1_HUMAN	18	-0.03046	-6.96724
PGP_01.16357.16357.3.0.dta	2054	4634.93	2282.05	3	LTFQQJASSMCVPDQDTAIR	11,Carbamidomethyl[C];	2352.88	2352.87	5-4-0-0-5	6	NXS	200	0	0	6	0.43313	0.32702	5.17648	1.69279	T	y1+;y3+;y4+;y5+;y6+;y8+;	y1+;y4+;y5+;y6+;y8+;	sp|P01871|IGHM_HUMAN	G	VF	204	0	209	-0.00108	-0.473054	9.12e-15	sp|P01871|IGHM_HUMAN/tr|A0A1B0GUU9|A0A1B0GUU9_HUMAN	2	-0.01066	-2.30042
PGP_01.16359.16359.3.0.dta	1241	4420.8	2067.92	3	FQQJASSMCVPDQDTAIR	9,Carbamidomethyl[C];	2352.88	2352.87	5-4-0-0-5	4	NXS	260	0	0	4	0.11069	0.17374	2.89047	0.5022	T	y1+;y4+;y6+;y8+;	y4+;y8+;	sp|P01871|IGHM_HUMAN	T	VF	206	0	209	-0.00201	-0.971529	2.51e-17	sp|P01871|IGHM_HUMAN/tr|A0A1B0GUU9|A0A1B0GUU9_HUMAN	2	-0.01215	-2.74899
PGP_01.16365.16365.4.1.dta	2054	4634.94	2282.05	4	LTFQQJASSMCVPDQDTAIR	11,Carbamidomethyl[C];	2352.89	2352.87	5-4-0-0-5	6	NXS	198	0	0	5	0.31333	0.27172	4.53585	1.23246	T	y1+;y4+;y5+;y6+;y8+;	y4+;y5+;y6+;y8+;	sp|P01871|IGHM_HUMAN	G	VF	204	0	209	-0.00108	-0.473054	9.12e-15	sp|P01871|IGHM_HUMAN/tr|A0A1B0GUU9|A0A1B0GUU9_HUMAN	2	-0.01641	-3.54126
PGP_01.16366.16366.3.4.dta	743	3163.31	1394.65	3	KLGJWSAMPSCK	8,Oxidation[M];11,Carbamidomethyl[C];	1768.65	1768.64	5-4-0-0-1	4	NXS	218	0	0	4	0.12798	0.16007	1.99039	0.31859	T	b1+;y2+;y3+;y4+;	y4+;	sp|P02749|APOH_HUMAN	T	AS	250	0	253	0.00032	0.229286	9.94e-15	sp|P02749|APOH_HUMAN/tr|J3KS17|J3KS17_HUMAN	1	-0.01357	-4.29116
PGP_01.16374.16374.3.1.dta	92	4343.81	2495.18	3	RGLTFQQJASSMCVPDQDTAIR	13,Carbamidomethyl[C];	1848.64	1848.61	N(NH((HEX&phosphate))(H(NH)(NH)))(F)	8	NXS	272	0	0	4	0.23527	0.24163	3.62188	0.87516	T	b6+;y1+;y4+;y8+;	b6+;y1+;y8+;	sp|P01871|IGHM_HUMAN	H	VF	202	0	209	-0.00593	-2.37565	9.32e-27	sp|P01871|IGHM_HUMAN/tr|A0A1B0GUU9|A0A1B0GUU9_HUMAN	1	-0.03109	-7.15892
PGP_01.16384.16384.3.0.dta	2809	3657.5	2075.92	3	KCGJCSLTTLKDEDFCK	2,Carbamidomethyl[C];5,Carbamidomethyl[C];16,Carbamidomethyl[C];	1581.58	1581.56	6-3-0-0-0	4	NXS	178	0	0	4	0.0905	0.12292	2.90522	0.3571	T	b1+;y1+;y10+;y6++;	y1+;y6++;	sp|P49908|SEPP1_HUMAN	K	RV	171	0	174	0.00226	1.08816	6.88e-26	sp|P49908|SEPP1_HUMAN/tr|A0A182DWH7|A0A182DWH7_HUMAN/tr|A0A182DWH8|A0A182DWH8_HUMAN	21	-0.01989	-5.43961
PGP_01.16389.16389.4.2.dta	2849	4414.84	2339.07	4	GLTFQQJASSMCVPDQDTAIR	12,Carbamidomethyl[C];	2075.77	2075.73	6-4-1-0-0	7	NXS	256	0	0	4	0.18	0.25321	2.86934	0.72654	T	y4+;y5+;y6+;y8+;	y4+;y8+;	sp|P01871|IGHM_HUMAN	R	VF	203	0	209	0.00136	0.581181	6.41e-16	sp|P01871|IGHM_HUMAN/tr|A0A1B0GUU9|A0A1B0GUU9_HUMAN	21	-0.03875	-8.77913
PGP_01.16395.16395.4.2.dta	2849	4414.84	2339.07	4	GLTFQQJASSMCVPDQDTAIR	12,Carbamidomethyl[C];	2075.77	2075.73	6-4-1-0-0	7	NXS	256	0	0	4	0.19963	0.26353	3.63785	0.95868	T	y1+;y4+;y6+;y8+;	y4+;y6+;y8+;	sp|P01871|IGHM_HUMAN	R	VF	203	0	209	0.00136	0.581181	6.41e-16	sp|P01871|IGHM_HUMAN/tr|A0A1B0GUU9|A0A1B0GUU9_HUMAN	21	-0.03875	-8.77913
PGP_01.16401.16401.3.0.dta	1240	3284.34	2067.92	3	FQQJASSMCVPDQDTAIR	9,Carbamidomethyl[C];	1216.42	1216.42	5-2-0-0-0	4	NXS	212	0	0	4	0.05088	0.05404	2.05687	0.11115	T	b2+;b3+;b4+;b5+;	b2+;	sp|P01871|IGHM_HUMAN	T	VF	206	0.01	209	-0.00201	-0.971529	2.51e-17	sp|P01871|IGHM_HUMAN/tr|A0A1B0GUU9|A0A1B0GUU9_HUMAN	2	0.00279	0.849747
PGP_01.16408.16408.4.1.dta	1259	4650.9	2168.97	4	TFQQJASSMCVPDQDTAIR	10,Carbamidomethyl[C];	2481.93	2481.89	6-6-1-0-0	5	NXS	218	0	0	8	0.33856	0.31266	5.19226	1.6234	T	y1+;y3+;y4+;y5+;y6+;y7+;y8+;y12+;	y1+;y4+;y5+;y6+;y8+;	sp|P01871|IGHM_HUMAN	L	VF	205	0	209	-0.00166	-0.764994	9.65e-22	sp|P01871|IGHM_HUMAN/tr|A0A1B0GUU9|A0A1B0GUU9_HUMAN	2	-0.04327	-9.3055
PGP_01.16412.16412.3.0.dta	1839	3657.5	1476.75	3	WECKJDTLLGIK	3,Carbamidomethyl[C];	2180.75	2180.72	N(NH(HN(HEX&n-acetyl&sulfate))(HNHS))(F)	5	NXT	178	0	0	4	0.04493	0.05324	1.99039	0.10597	T	b4+;b5+;b6+;y1+;	y1+;	sp|P22897|MRC1_HUMAN	K	GE	100	0.01	104	-0.00101	-0.683479	2.81e-12	sp|P22897|MRC1_HUMAN	7	-0.02946	-8.05684
PGP_01.16415.16415.4.1.dta	1259	4650.9	2168.97	4	TFQQJASSMCVPDQDTAIR	10,Carbamidomethyl[C];	2481.93	2481.89	6-6-1-0-0	5	NXS	218	0	0	7	0.34146	0.30736	5.19226	1.59591	T	y1+;y3+;y4+;y5+;y6+;y8+;y9+;	y1+;y4+;y5+;y6+;y8+;	sp|P01871|IGHM_HUMAN	L	VF	205	0	209	-0.00166	-0.764994	9.65e-22	sp|P01871|IGHM_HUMAN/tr|A0A1B0GUU9|A0A1B0GUU9_HUMAN	2	-0.04327	-9.3055
PGP_01.16420.16420.3.0.dta	4369	4372.88	2637.27	3	EWEKELHHLQEQJVSNAFLDK	4,Carbamyl[K];	1735.61	1735.63	3-4-1-0-1	13	NXS	158	0	0	4	0.08799	0.10771	2.07318	0.2233	T	y2+;y3+;y4+;y7+;	y2+;	sp|P00450|CERU_HUMAN	R	GE	750	0	762	0.0056	2.12261	3.96e-12	sp|P00450|CERU_HUMAN/tr|E9PFZ2|E9PFZ2_HUMAN/tr|H7C5R1|H7C5R1_HUMAN	2	0.01604	3.66892
PGP_01.16422.16422.4.4.dta	2849	4415.85	2339.07	4	GLTFQQJASSMCVPDQDTAIR	12,Carbamidomethyl[C];	2076.78	2076.75	6-4-0-0-2	7	NXS	308	0	0	6	0.18887	0.26977	4.3159	1.16428	T	b8+;y1+;y4+;y5+;y6+;y8+;	y1+;y4+;y6+;y8+;	sp|P01871|IGHM_HUMAN	R	VF	203	0	209	0.00136	0.581181	6.41e-16	sp|P01871|IGHM_HUMAN/tr|A0A1B0GUU9|A0A1B0GUU9_HUMAN	21	-0.02689	-6.09078
PGP_01.16424.16424.4.1.dta	4369	4372.89	2637.27	4	EWEKELHHLQEQJVSNAFLDK	4,Carbamyl[K];	1735.62	1735.63	3-4-1-0-1	13	NXS	154	0	0	4	0.0535	0.08767	2.07318	0.18175	T	y2+;y3+;y4+;y7+;	y2+;	sp|P00450|CERU_HUMAN	R	GE	750	0.01	762	0.0056	2.12261	3.96e-12	sp|P00450|CERU_HUMAN/tr|E9PFZ2|E9PFZ2_HUMAN/tr|H7C5R1|H7C5R1_HUMAN	2	0.01305	2.985
PGP_01.16425.16425.4.0.dta	4369	4372.89	2637.27	4	EWEKELHHLQEQJVSNAFLDK	4,Carbamyl[K];	1735.62	1735.63	3-4-1-0-1	13	NXS	154	0	0	4	0.05928	0.08962	2.07318	0.18579	T	y2+;y3+;y4+;y7+;	y2+;	sp|P00450|CERU_HUMAN	R	GE	750	0.01	762	0.0056	2.12261	3.96e-12	sp|P00450|CERU_HUMAN/tr|E9PFZ2|E9PFZ2_HUMAN/tr|H7C5R1|H7C5R1_HUMAN	2	0.01305	2.985
PGP_01.16426.16426.4.1.dta	4369	4372.89	2637.27	4	EWEKELHHLQEQJVSNAFLDK	4,Carbamyl[K];	1735.62	1735.63	3-4-1-0-1	13	NXS	154	0	0	6	0.06832	0.11322	2.07318	0.23472	T	y1+;y2+;y3+;y4+;y5+;y7+;	y4+;	sp|P00450|CERU_HUMAN	R	GE	750	0	762	0.0056	2.12261	3.96e-12	sp|P00450|CERU_HUMAN/tr|E9PFZ2|E9PFZ2_HUMAN/tr|H7C5R1|H7C5R1_HUMAN	2	0.01305	2.985
PGP_01.16433.16433.4.2.dta	4369	4372.89	2637.27	4	EWEKELHHLQEQJVSNAFLDK	4,Carbamyl[K];	1735.62	1735.63	3-4-1-0-1	13	NXS	154	0	0	5	0.04897	0.09118	2.07318	0.18904	T	y2+;y3+;y4+;y5+;y7+;	y2+;	sp|P00450|CERU_HUMAN	R	GE	750	0.01	762	0.0056	2.12261	3.96e-12	sp|P00450|CERU_HUMAN/tr|E9PFZ2|E9PFZ2_HUMAN/tr|H7C5R1|H7C5R1_HUMAN	2	0.01305	2.985
PGP_01.16439.16439.4.3.dta	2849	4415.85	2339.07	4	GLTFQQJASSMCVPDQDTAIR	12,Carbamidomethyl[C];	2076.78	2076.75	6-4-0-0-2	7	NXS	308	0	0	5	0.17344	0.258	2.86934	0.7403	T	y1+;y4+;y5+;y6+;y8+;	y4+;y8+;	sp|P01871|IGHM_HUMAN	R	VF	203	0	209	0.00136	0.581181	6.41e-16	sp|P01871|IGHM_HUMAN/tr|A0A1B0GUU9|A0A1B0GUU9_HUMAN	21	-0.02689	-6.09078
PGP_01.16441.16441.4.3.dta	2849	4431.86	2339.07	4	GLTFQQJASSMCVPDQDTAIR	12,Carbamidomethyl[C];	2092.78	2092.75	7-4-0-0-1	7	NXS	292	0	0	6	0.17112	0.26336	4.3159	1.13664	T	b3+;y1+;y4+;y5+;y6+;y8+;	y1+;y4+;y6+;y8+;	sp|P01871|IGHM_HUMAN	R	VF	203	0	209	0.00136	0.581181	6.41e-16	sp|P01871|IGHM_HUMAN/tr|A0A1B0GUU9|A0A1B0GUU9_HUMAN	21	-0.03117	-7.03472
PGP_01.16451.16451.3.1.dta	2999	3494.43	1627.74	3	SDGLESJSSTQFEVK	-	1866.69	1866.69	4-6-0-0-0	7	NXS	282	0	0	5	0.11895	0.12759	3.03913	0.38777	T	b3+;y1+;y2+;y3+;y4+;	y2+;y4+;	sp|P0C0L4|CO4A_HUMAN	F	KY	220	0	226	-0.00287	-1.76211	6.8e-28	sp|P0C0L4|CO4A_HUMAN/sp|P0C0L5|CO4B_HUMAN/tr|A0A140TA49|A0A140TA49_HUMAN/tr|A0A140TA44|A0A140TA44_HUMAN/tr|A0A140TA29|A0A140TA29_HUMAN/tr|A0A0G2JPR0|A0A0G2JPR0_HUMAN/tr|A0A140TA32|A0A140TA32_HUMAN/tr|F5GXS0|F5GXS0_HUMAN/tr|A0A0G2JL54|A0A0G2JL54_HUMAN	1	7e-05	0.0200376
PGP_01.16459.16459.3.1.dta	2999	3494.43	1627.74	3	SDGLESJSSTQFEVK	-	1866.69	1866.69	4-6-0-0-0	7	NXS	282	0	0	4	0.08809	0.11384	3.03913	0.34598	T	b3+;y1+;y2+;y4+;	y1+;y2+;	sp|P0C0L4|CO4A_HUMAN	F	KY	220	0	226	-0.00287	-1.76211	6.8e-28	sp|P0C0L4|CO4A_HUMAN/sp|P0C0L5|CO4B_HUMAN/tr|A0A140TA49|A0A140TA49_HUMAN/tr|A0A140TA44|A0A140TA44_HUMAN/tr|A0A140TA29|A0A140TA29_HUMAN/tr|A0A0G2JPR0|A0A0G2JPR0_HUMAN/tr|A0A140TA32|A0A140TA32_HUMAN/tr|F5GXS0|F5GXS0_HUMAN/tr|A0A0G2JL54|A0A0G2JL54_HUMAN	1	7e-05	0.0200376
PGP_01.16460.16460.4.3.dta	2054	4634.94	2282.05	4	LTFQQJASSMCVPDQDTAIR	11,Carbamidomethyl[C];	2352.88	2352.87	5-4-0-0-5	6	NXS	200	0	0	7	0.26818	0.26609	4.53585	1.20695	T	y1+;y3+;y4+;y5+;y6+;y8+;y12+;	y1+;y4+;y6+;y8+;	sp|P01871|IGHM_HUMAN	G	VF	204	0	209	-0.00108	-0.473054	9.12e-15	sp|P01871|IGHM_HUMAN/tr|A0A1B0GUU9|A0A1B0GUU9_HUMAN	2	-0.01176	-2.5378
PGP_01.16469.16469.4.3.dta	2849	4431.86	2339.07	4	GLTFQQJASSMCVPDQDTAIR	12,Carbamidomethyl[C];	2092.78	2092.75	7-4-0-0-1	7	NXS	296	0	0	8	0.20287	0.2888	3.63785	1.0506	T	b3+;b8+;y1+;y3+;y4+;y5+;y6+;y8+;	y1+;y4+;y8+;	sp|P01871|IGHM_HUMAN	R	VF	203	0	209	0.00136	0.581181	6.41e-16	sp|P01871|IGHM_HUMAN/tr|A0A1B0GUU9|A0A1B0GUU9_HUMAN	21	-0.03073	-6.93542
PGP_01.16483.16483.4.3.dta	2054	4634.94	2282.05	4	LTFQQJASSMCVPDQDTAIR	11,Carbamidomethyl[C];	2352.88	2352.87	5-4-0-0-5	6	NXS	200	0	0	8	0.25212	0.2589	4.53585	1.17434	T	y1+;y3+;y4+;y5+;y6+;y7+;y8+;y9+;	y1+;y4+;y6+;y8+;	sp|P01871|IGHM_HUMAN	G	VF	204	0	209	-0.00108	-0.473054	9.12e-15	sp|P01871|IGHM_HUMAN/tr|A0A1B0GUU9|A0A1B0GUU9_HUMAN	2	-0.01183	-2.5529
PGP_01.16491.16491.3.1.dta	1259	4415.77	2168.97	3	TFQQJASSMCVPDQDTAIR	10,Carbamidomethyl[C];	2246.8	2246.82	4-5-1-0-2	5	NXS	204	0	0	6	0.11621	0.17803	3.84588	0.68467	T	y1+;y2+;y4+;y5+;y6+;y8+;	y1+;y4+;y8+;	sp|P01871|IGHM_HUMAN	L	VF	205	0	209	-0.00166	-0.764994	9.65e-22	sp|P01871|IGHM_HUMAN/tr|A0A1B0GUU9|A0A1B0GUU9_HUMAN	2	0.01601	3.62648
PGP_01.16494.16494.3.2.dta	1239	4336.87	2267.13	3	JATVHEQVGGPSLTSDLQAQSK	-	2069.75	2069.77	4-7-0-0-0	1	NXT	180	0	0	4	0.09071	0.10204	1.91432	0.19533	T	y1+;y2+;y4+;y6+;	y4+;	sp|P04004|VTNC_HUMAN	N	GN	86	0.01	86	-0.00023	-0.101406	1.2e-36	sp|P04004|VTNC_HUMAN/tr|F5GX75|F5GX75_HUMAN	2	0.02355	5.43147
PGP_01.16512.16512.3.1.dta	3246	4233.87	1883.01	3	LHINHNJLTESVGPLPK	-	2350.86	2350.83	5-4-2-0-1	7	NXT	114	0	0	4	0.12087	0.17501	3.03379	0.53095	T	b2+;b3+;y2+;y5+;	y2+;y5+;	sp|P51884|LUM_HUMAN	K	SL	121	0	127	0.00027	0.143312	4.56e-15	sp|P51884|LUM_HUMAN	24	-0.02897	-6.84402
PGP_01.16513.16513.3.1.dta	3021	3739.49	1516.65	3	QQQHLFGSJVTDC	0,Gln->pyro-Glu[AnyN-termQ];13,Carbamidomethyl[C];	2222.84	2222.81	6-4-0-0-3	9	NXT	182	0	0	4	0.11113	0.1318	3.04454	0.40127	T	b4+;b5+;b6+;b7+;	b4+;b5+;	sp|P02787|TRFE_HUMAN	R	SG	622	0	630	-0.00377	-2.48414	1.97e-22	sp|P02787|TRFE_HUMAN	1	-0.03237	-8.65852
PGP_01.16518.16518.4.1.dta	330	4337.9	2382.15	4	NJATVHEQVGGPSLTSDLQAQSK	1,Deamidated[N];	1955.75	1955.72	4-5-0-0-2	2	NXT	158	0	0	5	0.13318	0.11156	3.60644	0.40234	T	y2+;y4+;y5+;y6+;y14+;	y4+;y6+;y14+;	sp|P04004|VTNC_HUMAN	K	GN	85	0	86	-0.00292	-1.22528	7.21e-40	sp|P04004|VTNC_HUMAN/tr|F5GX75|F5GX75_HUMAN	6	-0.02608	-6.01349
PGP_01.16526.16526.3.0.dta	3262	3721.46	1660.7	3	QQQHLFGSJVTDCSG	0,Gln->pyro-Glu[AnyN-termQ];13,Carbamidomethyl[C];	2060.76	2060.76	5-4-0-0-3	9	NXT	190	0	0	7	0.12589	0.20076	3.03913	0.61014	T	b3+;b4+;b5+;b6+;b7+;b9+;b10+;	b4+;b5+;	sp|P02787|TRFE_HUMAN	R	NF	622	0	630	-0.0008	-0.481439	2.15e-19	sp|P02787|TRFE_HUMAN	1	0.00259	0.696153
PGP_01.16531.16531.3.0.dta	3262	3721.46	1660.7	3	QQQHLFGSJVTDCSG	0,Gln->pyro-Glu[AnyN-termQ];13,Carbamidomethyl[C];	2060.76	2060.76	5-4-0-0-3	9	NXT	190	0	0	7	0.14616	0.21033	3.03913	0.63921	T	b3+;b4+;b5+;b6+;b9+;b10+;b12+;	b4+;b5+;	sp|P02787|TRFE_HUMAN	R	NF	622	0	630	-0.0008	-0.481439	2.15e-19	sp|P02787|TRFE_HUMAN	1	0.00333	0.895054
PGP_01.16544.16544.4.4.dta	2849	4431.86	2339.07	4	GLTFQQJASSMCVPDQDTAIR	12,Carbamidomethyl[C];	2092.78	2092.75	7-4-0-0-1	7	NXS	286	0	0	5	0.18285	0.25789	3.63785	0.93818	T	b3+;y1+;y4+;y6+;y8+;	y1+;y4+;y8+;	sp|P01871|IGHM_HUMAN	R	VF	203	0	209	0.00136	0.581181	6.41e-16	sp|P01871|IGHM_HUMAN/tr|A0A1B0GUU9|A0A1B0GUU9_HUMAN	21	-0.03329	-7.51317
PGP_01.16646.16646.3.0.dta	1271	3578.46	1241.59	3	QQQHLFGSJVT	0,Gln->pyro-Glu[AnyN-termQ];	2336.87	2336.85	6-6-0-0-1	9	NXT	258	0	0	4	0.13342	0.1112	3.06703	0.34105	T	b4+;b5+;b6+;b10+;	b4+;b5+;	sp|P02787|TRFE_HUMAN	R	DC	622	0	630	0.00151	1.21522	1.28e-13	sp|P02787|TRFE_HUMAN	1	-0.01748	-4.88614
PGP_01.16656.16656.3.1.dta	4369	4226.82	2637.27	3	EWEKELHHLQEQJVSNAFLDK	4,Carbamyl[K];	1589.55	1589.57	3-4-1-0-0	13	NXS	218	0	0	8	0.09224	0.12544	2.07318	0.26006	T	y1+;y2+;y3+;y4+;y5+;y6+;y7+;y17+;	y2+;	sp|P00450|CERU_HUMAN	R	GE	750	0	762	0.0056	2.12261	3.96e-12	sp|P00450|CERU_HUMAN/tr|E9PFZ2|E9PFZ2_HUMAN/tr|H7C5R1|H7C5R1_HUMAN	2	0.02008	4.75177
PGP_01.16657.16657.3.1.dta	4369	4226.82	2637.27	3	EWEKELHHLQEQJVSNAFLDK	4,Carbamyl[K];	1589.55	1589.57	3-4-1-0-0	13	NXS	218	0	0	8	0.09676	0.13709	2.07318	0.28421	T	y1+;y2+;y3+;y4+;y5+;y6+;y7+;y8+;	y2+;	sp|P00450|CERU_HUMAN	R	GE	750	0	762	0.0056	2.12261	3.96e-12	sp|P00450|CERU_HUMAN/tr|E9PFZ2|E9PFZ2_HUMAN/tr|H7C5R1|H7C5R1_HUMAN	2	0.02008	4.75177
PGP_01.16660.16660.3.0.dta	4369	4226.82	2637.27	3	EWEKELHHLQEQJVSNAFLDK	4,Carbamyl[K];	1589.55	1589.57	3-4-1-0-0	13	NXS	218	0	0	8	0.09926	0.14621	2.07318	0.30312	T	y1+;y2+;y3+;y4+;y5+;y7+;y8+;y13+;	y2+;	sp|P00450|CERU_HUMAN	R	GE	750	0	762	0.0056	2.12261	3.96e-12	sp|P00450|CERU_HUMAN/tr|E9PFZ2|E9PFZ2_HUMAN/tr|H7C5R1|H7C5R1_HUMAN	2	0.02008	4.75177
PGP_01.16665.16665.3.1.dta	1629	3658.5	1516.74	3	JESVHPFSPFEVK	-	2141.76	2141.79	3-6-1-0-1	1	NXS	314	0	0	4	0.12279	0.08598	3.71276	0.31921	T	y1+;y2+;y3+;y4+;	y1+;y2+;y4+;	sp|Q8IWV2|CNTN4_HUMAN	R	VG	764	0	764	0.00153	1.00808	1.05e-08	sp|Q8IWV2|CNTN4_HUMAN	7	0.02856	7.80868
PGP_01.16669.16669.3.0.dta	3009	4372.86	2022	3	ELHHLQEQJVSNAFLDK	-	2350.86	2350.83	5-4-2-0-1	9	NXS	186	0	0	5	0.08071	0.13156	2.0649	0.27166	T	b3+;b5+;y2+;y3+;y4+;	b3+;	sp|P00450|CERU_HUMAN	K	GE	754	0	762	0.00138	0.682159	1.52e-20	sp|P00450|CERU_HUMAN/tr|E9PFZ2|E9PFZ2_HUMAN/tr|H7C5R1|H7C5R1_HUMAN	18	-0.02923	-6.6859
PGP_01.16672.16672.3.1.dta	2999	3494.45	1627.74	3	SDGLESJSSTQFEVK	-	1866.7	1866.69	4-6-0-0-0	7	NXS	286	0	0	4	0.11861	0.12961	3.83944	0.49763	T	b3+;y1+;y2+;y4+;	y1+;y2+;y4+;	sp|P0C0L4|CO4A_HUMAN	F	KY	220	0	226	-0.00287	-1.76211	6.8e-28	sp|P0C0L4|CO4A_HUMAN/sp|P0C0L5|CO4B_HUMAN/tr|A0A140TA49|A0A140TA49_HUMAN/tr|A0A140TA44|A0A140TA44_HUMAN/tr|A0A140TA29|A0A140TA29_HUMAN/tr|A0A0G2JPR0|A0A0G2JPR0_HUMAN/tr|A0A140TA32|A0A140TA32_HUMAN/tr|F5GXS0|F5GXS0_HUMAN/tr|A0A0G2JL54|A0A0G2JL54_HUMAN	1	-0.01263	-3.61534
PGP_01.16702.16702.3.0.dta	2265	3911.62	1706.81	3	AQNJGSNFQLEEISR	-	2204.81	2204.77	5-4-2-0-0	4	NXS	384	0	0	4	0.06592	0.10724	3.03913	0.32591	T	y2+;y4+;y6+;y8+;	y2+;y4+;	sp|P02765|FETUA_HUMAN	N	AQ	173	0	176	-0.001	-0.585551	3.5e-16	sp|P02765|FETUA_HUMAN/tr|C9JV77|C9JV77_HUMAN	2	-0.0389	-9.9472
PGP_01.16705.16705.3.0.dta	2338	3399.4	1663.75	3	HYTJSSQDVTVPCR	13,Carbamidomethyl[C];	1735.65	1735.63	3-4-1-0-1	4	NXS	250	0	0	4	0.14329	0.13739	3.05003	0.41904	T	b2+;b3+;b4+;y1+;	b2+;b4+;	sp|P01877|IGHA2_HUMAN	K	VP	89	0	92	0.0037	2.22257	1.18e-20	sp|P01877|IGHA2_HUMAN/tr|A0A286YEY5|A0A286YEY5_HUMAN	14	-0.0167	-4.91407
PGP_01.16722.16722.4.0.dta	4282	5232.33	3027.54	4	VVHAAKAALAAFNAQNJGSNFQLEEISR	6,Carbamidomethyl[K];	2204.79	2204.77	5-4-2-0-0	17	NXS	76	0	0	5	0.07688	0.08263	1.89355	0.15646	T	y1+;y2+;y4+;y6+;y7+;	y1+;	sp|P02765|FETUA_HUMAN	R	AQ	160	0.01	176	-0.0039	-1.28776	5.35e-50	sp|P02765|FETUA_HUMAN/tr|C9JV77|C9JV77_HUMAN	3	-0.02274	-4.34687
PGP_01.16725.16725.4.0.dta	849	4025.67	2110.98	4	AAFNAQNJGSNFQLEEISR	11,Deamidated[N];	1914.69	1914.7	5-4-0-0-2	8	NXS	364	0	0	8	0.2149	0.26531	4.33453	1.15001	T	y1+;y2+;y3+;y4+;y5+;y6+;y7+;y8+;	y2+;y4+;y5+;y7+;	sp|P02765|FETUA_HUMAN	L	AQ	169	0	176	-0.00157	-0.743385	1.32e-13	sp|P02765|FETUA_HUMAN/tr|C9JV77|C9JV77_HUMAN	1	0.01188	2.95181
PGP_01.16736.16736.3.4.dta	3246	4233.88	1883.01	3	LHINHNJLTESVGPLPK	-	2350.87	2350.83	5-4-2-0-1	7	NXT	130	1	0.00244	5	0.10425	0.17345	3.03379	0.52621	T	b2+;b3+;b4+;y2+;y5+;Y0++;	b2+;y2+;	sp|P51884|LUM_HUMAN	K	SL	121	0	127	0.00027	0.143312	4.56e-15	sp|P51884|LUM_HUMAN	24	-0.03858	-9.11429
PGP_01.16741.16741.3.1.dta	2597	4405.67	1544.67	3	CIQAJYSLMENGK	1,Carbamidomethyl[C];9,Oxidation[M];11,Deamidated[N];	2861	2861	6-5-3-0-0	5	NXS	38	0	0	5	0.04957	0.07647	1.9782	0.15127	T	b3+;b5+;b6+;y3+;y4+;	y3+;	sp|P05090|APOD_HUMAN	R	IK	61	0.01	65	0.00064	0.414064	4.01e-22	sp|P05090|APOD_HUMAN/tr|C9JF17|C9JF17_HUMAN/tr|C9JX71|C9JX71_HUMAN	14	0.00086	0.195248
PGP_01.16742.16742.3.0.dta	3246	4233.88	1883.01	3	LHINHNJLTESVGPLPK	-	2350.87	2350.83	5-4-2-0-1	7	NXT	130	4	0.04009	9	0.1957	0.2614	4.53585	1.18568	T	b2+;b3+;b4+;b5+;b6+;b7+;y2+;y5+;y9+;Y0++;Y0++;Y1++;Y1++;	b2+;y2+;y5+;Y1++;	sp|P51884|LUM_HUMAN	K	SL	121	0	127	0.00027	0.143312	4.56e-15	sp|P51884|LUM_HUMAN	24	-0.03903	-9.2206
PGP_01.16758.16758.3.1.dta	3262	3737.46	1660.7	3	QQQHLFGSJVTDCSG	0,Gln->pyro-Glu[AnyN-termQ];13,Carbamidomethyl[C];	2076.76	2076.75	6-4-0-0-2	9	NXT	146	0	0	5	0.16196	0.18736	3.83944	0.71936	T	b3+;b4+;b5+;b6+;b7+;	b4+;b5+;b6+;	sp|P02787|TRFE_HUMAN	R	NF	622	0	630	-0.0008	-0.481439	2.15e-19	sp|P02787|TRFE_HUMAN	1	-0.00836	-2.23741
PGP_01.16764.16764.3.0.dta	3262	3721.45	1660.7	3	QQQHLFGSJVTDCSG	0,Gln->pyro-Glu[AnyN-termQ];13,Carbamidomethyl[C];	2060.75	2060.76	5-4-0-0-3	9	NXT	186	0	0	6	0.15615	0.1965	3.83944	0.75447	T	b4+;b5+;b6+;b7+;b8+;b10+;	b4+;b5+;b6+;	sp|P02787|TRFE_HUMAN	R	NF	622	0	630	-0.0008	-0.481439	2.15e-19	sp|P02787|TRFE_HUMAN	1	0.00837	2.24974
PGP_01.16770.16770.3.0.dta	1971	4042.7	1178.63	3	IRDTFVJASR	-	2864.07	2864.03	8-7-0-0-1	7	NXS	302	0	0	4	0.0814	0.05596	3.07882	0.17229	T	b4+;b5+;y1+;y2+;	b5+;y2+;	sp|P05155|IC1_HUMAN	A	TL	232	0.01	238	-0.00054	-0.457778	5.71e-24	sp|P05155|IC1_HUMAN/tr|H9KV48|H9KV48_HUMAN/tr|E9PGN7|E9PGN7_HUMAN	1	-0.038	-9.40192
PGP_01.16784.16784.4.0.dta	3009	4883.05	2022	4	ELHHLQEQJVSNAFLDK	-	2861.05	2861	6-5-3-0-0	9	NXS	178	1	0.0276	7	0.05074	0.12415	2.0649	0.25635	T	b3+;b6+;y2+;y3+;y4+;y5+;y7+;Y1++;	Y1++;	sp|P00450|CERU_HUMAN	K	GE	754	0	762	0.00138	0.682159	1.52e-20	sp|P00450|CERU_HUMAN/tr|E9PFZ2|E9PFZ2_HUMAN/tr|H7C5R1|H7C5R1_HUMAN	18	-0.04803	-9.838
PGP_01.16785.16785.3.0.dta	3246	4233.88	1883.01	3	LHINHNJLTESVGPLPK	-	2350.87	2350.83	5-4-2-0-1	7	NXT	132	10	0.06584	16	0.22802	0.32136	4.53585	1.45763	T	b2+;b3+;b4+;b5+;b6+;b7+;b8+;b10+;b12+;b15+;y2+;y3+;y5+;y8+;y9+;y14+;Y0+;Y0+;Y1+;Y0++;Y0++;Y1++;Y1++;Y2++;Y2++;Y3++;	b2+;y2+;y5+;Y1++;	sp|P51884|LUM_HUMAN	K	SL	121	0	127	0.00027	0.143312	4.56e-15	sp|P51884|LUM_HUMAN	24	-0.03969	-9.37652
PGP_01.16786.16786.3.0.dta	1971	4042.7	1178.63	3	IRDTFVJASR	-	2864.07	2864.03	8-7-0-0-1	7	NXS	302	0	0	4	0.07618	0.05464	3.07882	0.16822	T	b4+;b5+;y1+;y2+;	b5+;y2+;	sp|P05155|IC1_HUMAN	A	TL	232	0.01	238	-0.00054	-0.457778	5.71e-24	sp|P05155|IC1_HUMAN/tr|H9KV48|H9KV48_HUMAN/tr|E9PGN7|E9PGN7_HUMAN	1	-0.03809	-9.42419
PGP_01.16794.16794.3.2.dta	910	3928.65	2712.24	3	SQAPTGNFYPQPLLJSSMCLEDSR	19,Carbamidomethyl[C];	1216.41	1216.42	5-2-0-0-0	15	NXS	340	0	0	4	0.05361	0.06527	1.91432	0.12495	T	b9+;y1+;y2+;y16+;	y2+;	sp|O75882|ATRN_HUMAN	P	YN	1029	0.01	1043	-0.00289	-1.06516	5.84e-29	sp|O75882|ATRN_HUMAN	1	0.00762	1.9401
PGP_01.16806.16806.3.2.dta	1557	3884.62	1661.77	3	AATCINPLJGSVCER	4,Carbamidomethyl[C];13,Carbamidomethyl[C];	2222.84	2222.81	6-4-0-0-3	9	NXS	326	3	0.04638	7	0.08716	0.18668	3.03913	0.56734	T	b4+;y1+;y3+;y4+;y5+;y6+;y9+;Y0+;Y0+;Y1+;	y6+;Y1+;	sp|O75882|ATRN_HUMAN	K	PA	906	0	914	-0.00157	-0.944216	2.16e-20	sp|O75882|ATRN_HUMAN	12	-0.03299	-8.4946
PGP_01.16811.16811.3.0.dta	3770	4308.9	1884	3	LHINHNJLTESVGPLPK	6,Deamidated[N];	2424.9	2424.87	6-5-1-0-1	7	NXT	140	0	0	4	0.09341	0.12739	2.74399	0.34955	T	b2+;b3+;y2+;y15++;	b2+;y2+;	sp|P51884|LUM_HUMAN	K	SL	121	0	127	0.00093	0.493373	2.27e-23	sp|P51884|LUM_HUMAN	1	-0.03093	-7.1798
PGP_01.16819.16819.3.0.dta	3262	3721.45	1660.7	3	QQQHLFGSJVTDCSG	0,Gln->pyro-Glu[AnyN-termQ];13,Carbamidomethyl[C];	2060.75	2060.76	5-4-0-0-3	9	NXT	176	0	0	5	0.09936	0.15908	3.03913	0.48346	T	b4+;b5+;b6+;b7+;b10+;	b4+;b5+;	sp|P02787|TRFE_HUMAN	R	NF	622	0	630	-0.0008	-0.481439	2.15e-19	sp|P02787|TRFE_HUMAN	1	0.01016	2.73086
PGP_01.16823.16823.3.0.dta	3246	4233.88	1883.01	3	LHINHNJLTESVGPLPK	-	2350.87	2350.83	5-4-2-0-1	7	NXT	132	12	0.07467	12	0.16979	0.28534	4.53585	1.29428	T	b2+;b3+;b4+;b5+;b6+;b7+;b12+;y2+;y5+;y8+;y9+;y10+;Y0+;Y0+;Y1+;Y1+;Y0++;Y0++;Y1++;Y1++;Y2++;Y2++;Y3++;Y4++;	b2+;y2+;y5+;Y1++;	sp|P51884|LUM_HUMAN	K	SL	121	0	127	0.00027	0.143312	4.56e-15	sp|P51884|LUM_HUMAN	24	-0.04039	-9.54188
PGP_01.16832.16832.3.0.dta	3262	3721.45	1660.7	3	QQQHLFGSJVTDCSG	0,Gln->pyro-Glu[AnyN-termQ];13,Carbamidomethyl[C];	2060.75	2060.76	5-4-0-0-3	9	NXT	170	0	0	4	0.07287	0.14897	2.05687	0.3064	T	b4+;b5+;b6+;b9+;	b4+;	sp|P02787|TRFE_HUMAN	R	NF	622	0.01	630	-0.0008	-0.481439	2.15e-19	sp|P02787|TRFE_HUMAN	1	0.01474	3.96191
PGP_01.16844.16844.3.2.dta	3021	3739.49	1516.65	3	QQQHLFGSJVTDC	0,Gln->pyro-Glu[AnyN-termQ];13,Carbamidomethyl[C];	2222.84	2222.81	6-4-0-0-3	9	NXT	178	2	0.0212	8	0.16849	0.20487	3.84588	0.78789	T	b2+;b3+;b4+;b5+;b6+;b7+;b10+;y2+;Y0+;Y0+;	b4+;b5+;b6+;	sp|P02787|TRFE_HUMAN	R	SG	622	0	630	-0.00377	-2.48414	1.97e-22	sp|P02787|TRFE_HUMAN	1	-0.03066	-8.20112
PGP_01.16865.16865.4.0.dta	3533	4233.89	2012.09	4	KLHINHNJLTESVGPLPK	7,Deamidated[N];	2221.8	2221.79	6-4-1-0-1	8	NXT	110	0	0	10	0.13382	0.17681	2.89047	0.51107	T	b17+;b14++;b17++;y2+;y4+;y5+;y6+;y7+;y8+;y9+;	y2+;y5+;	sp|P51884|LUM_HUMAN	K	SL	120	0	127	-0.00146	-0.725259	3.23e-32	sp|P51884|LUM_HUMAN	7	-0.00899	-2.12384
PGP_01.16866.16866.3.0.dta	2269	3354.42	1149.61	3	LVJEVTEFAK	-	2204.8	2204.77	5-4-2-0-0	3	NXV	264	1	0.02379	4	0.0404	0.08103	2.0861	0.16903	T	b4+;y5+;y6+;y8+;Y0+;	Y0+;	sp|P02768|ALBU_HUMAN	K	TC	66	0	68	0.00155	1.34712	1.84e-10	sp|P02768|ALBU_HUMAN/tr|A0A087WWT3|A0A087WWT3_HUMAN/tr|A0A0C4DGB6|A0A0C4DGB6_HUMAN/tr|H7C013|H7C013_HUMAN	13	-0.03228	-9.62593
PGP_01.16923.16923.3.0.dta	2054	4634.96	2282.05	3	LTFQQJASSMCVPDQDTAIR	11,Carbamidomethyl[C];	2352.91	2352.87	5-4-0-0-5	6	NXS	168	0	0	4	0.27144	0.24686	4.53585	1.1197	T	y1+;y4+;y6+;y8+;	y1+;y4+;y6+;y8+;	sp|P01871|IGHM_HUMAN	G	VF	204	0	209	-0.00108	-0.473054	9.12e-15	sp|P01871|IGHM_HUMAN/tr|A0A1B0GUU9|A0A1B0GUU9_HUMAN	2	-0.03774	-8.14417
PGP_01.16930.16930.3.0.dta	60	3978.74	2251.15	3	KEGYSJISYIVVNHQGISSR	-	1727.6	1727.61	6-3-0-0-1	6	NXS	192	0	0	10	0.21912	0.2514	3.64194	0.91557	T	b3+;y3+;y5+;y6+;y7+;y8+;y9+;y10+;y11+;y16++;	y8+;y9+;y10+;	sp|P49908|SEPP1_HUMAN	K	LK	78	0	83	-0.00118	-0.523949	2.38e-16	sp|P49908|SEPP1_HUMAN/tr|A0A182DWH7|A0A182DWH7_HUMAN/tr|A0A182DWH8|A0A182DWH8_HUMAN	7	0.01375	3.45675
PGP_01.16944.16944.4.2.dta	3579	4634.91	2282.05	4	LTFQQJASSMCVPDQDTAIR	11,Carbamidomethyl[C];	2352.86	2352.87	5-4-0-0-5	6	NXS	192	0	0	5	0.26425	0.2648	4.3205	1.14407	T	y1+;y4+;y6+;y7+;y8+;	y1+;y4+;y6+;y8+;	sp|P01871|IGHM_HUMAN	G	VF	204	0	209	-0.00108	-0.473054	9.12e-15	sp|P01871|IGHM_HUMAN/tr|A0A1B0GUU9|A0A1B0GUU9_HUMAN	2	0.01111	2.39755
PGP_01.16955.16955.4.2.dta	3579	4634.97	2282.05	4	LTFQQJASSMCVPDQDTAIR	11,Carbamidomethyl[C];	2352.91	2352.87	5-4-0-0-5	6	NXS	170	0	0	5	0.30631	0.28683	4.94066	1.41712	T	y1+;y4+;y6+;y7+;y8+;	y1+;y4+;y6+;y7+;y8+;	sp|P01871|IGHM_HUMAN	G	VF	204	0	209	-0.00108	-0.473054	9.12e-15	sp|P01871|IGHM_HUMAN/tr|A0A1B0GUU9|A0A1B0GUU9_HUMAN	2	-0.04244	-9.15839
PGP_01.16957.16957.4.1.dta	711	5887.51	3899.79	4	KEEEPSSSSVFNQNDPWAPTVDFSDFINJETIAGK	-	1987.73	1987.71	6-5-0-0-0	29	NXT	44	0	0	5	0.05891	0.05512	1.86591	0.10286	T	b1+;b4+;b5+;b6+;y9++;	b4+;	sp|Q16853|AOC3_HUMAN	R	DL	638	0.01	666	0.00262	0.671661	4.74e-21	sp|Q16853|AOC3_HUMAN/tr|K7EL47|K7EL47_HUMAN	14	-0.01547	-2.62804
PGP_01.16970.16970.3.0.dta	849	4025.67	2110.98	3	AAFNAQNJGSNFQLEEISR	11,Deamidated[N];	1914.69	1914.7	5-4-0-0-2	8	NXS	362	0	0	7	0.12835	0.20483	3.6544	0.74852	T	y1+;y2+;y3+;y4+;y5+;y6+;y7+;	y1+;y2+;y4+;	sp|P02765|FETUA_HUMAN	L	AQ	169	0	176	-0.00157	-0.743385	1.32e-13	sp|P02765|FETUA_HUMAN/tr|C9JV77|C9JV77_HUMAN	1	0.01311	3.25743
PGP_01.16973.16973.3.0.dta	3533	4233.89	2012.09	3	KLHINHNJLTESVGPLPK	7,Deamidated[N];	2221.79	2221.79	6-4-1-0-1	8	NXT	114	0	0	4	0.11352	0.18971	1.94716	0.3694	T	b1+;y2+;y5+;y9+;	y2+;	sp|P51884|LUM_HUMAN	K	SL	120	0	127	-0.00146	-0.725259	3.23e-32	sp|P51884|LUM_HUMAN	7	-0.00348	-0.822135
PGP_01.16974.16974.3.0.dta	3533	4233.89	2012.09	3	KLHINHNJLTESVGPLPK	7,Deamidated[N];	2221.79	2221.79	6-4-1-0-1	8	NXT	114	0	0	4	0.11017	0.18531	2.89047	0.53562	T	b1+;y2+;y5+;y8+;	y2+;y5+;	sp|P51884|LUM_HUMAN	K	SL	120	0	127	-0.00146	-0.725259	3.23e-32	sp|P51884|LUM_HUMAN	7	-0.00348	-0.822135
PGP_01.16975.16975.3.1.dta	3	4233.89	2011.11	3	KLHINHNJLTESVGPLPK	-	2222.78	2222.81	6-4-0-0-3	8	NXT	114	0	0	4	0.08733	0.15417	1.83319	0.28262	T	b1+;y2+;y5+;y17++;	y2+;	sp|P51884|LUM_HUMAN	K	SL	120	0.01	127	0.00109	0.541724	4.66e-25	sp|P51884|LUM_HUMAN	14	0.0325	7.67805
PGP_01.16978.16978.3.0.dta	3533	4233.89	2012.09	3	KLHINHNJLTESVGPLPK	7,Deamidated[N];	2221.79	2221.79	6-4-1-0-1	8	NXT	114	0	0	4	0.08729	0.16145	1.94716	0.31438	T	b1+;b17++;y2+;y5+;	y2+;	sp|P51884|LUM_HUMAN	K	SL	120	0.01	127	-0.00146	-0.725259	3.23e-32	sp|P51884|LUM_HUMAN	7	-0.00348	-0.822135
PGP_01.16985.16985.4.0.dta	4688	5579.44	3972.82	4	LSVDKDQYVEPEJVTIQCDSGYGVVGPQSITCSGNR	18,Carbamidomethyl[C];32,Carbamidomethyl[C];35,Deamidated[N];	1606.62	1606.59	4-4-0-0-1	13	NXT	72	0	0	4	0.07914	0.04108	2.45576	0.10088	T	b18+++;b30+++;y1+;y11++;	b18+++;b30+++;	sp|P04003|C4BPA_HUMAN	R	TW	494	0.01	506	-0.00413	-1.03931	2.34e-25	sp|P04003|C4BPA_HUMAN	7	-0.03288	-5.89409
PGP_01.16997.16997.4.3.dta	2360	4227.83	2022	4	ELHHLQEQJVSNAFLDK	-	2205.83	2205.79	5-4-1-0-2	9	NXS	208	2	0.02261	7	0.08298	0.15196	1.95806	0.29754	T	b3+;b4+;b6+;y2+;y3+;y4+;y7+;Y1++;Y1++;	b4+;	sp|P00450|CERU_HUMAN	K	GE	754	0	762	0.00138	0.682159	1.52e-20	sp|P00450|CERU_HUMAN/tr|E9PFZ2|E9PFZ2_HUMAN/tr|H7C5R1|H7C5R1_HUMAN	18	-0.03827	-9.054
PGP_01.17001.17001.3.0.dta	4084	4126.74	2065.96	3	DIVEYYNDSJGSHVLQGR	0,Carbamyl[AnyN-term];	2060.78	2060.76	5-4-0-0-3	10	NXS	284	0	0	8	0.15317	0.16992	1.94716	0.33086	T	b2+;b3+;y1+;y3+;y4+;y5+;y6+;y8+;	y8+;	sp|P25311|ZA2G_HUMAN	K	FG	103	0	112	0.00485	2.29863	2.5e-40	sp|P25311|ZA2G_HUMAN/tr|C9JEV0|C9JEV0_HUMAN	2	-0.02325	-5.63533
PGP_01.17004.17004.3.0.dta	4084	4126.74	2065.96	3	DIVEYYNDSJGSHVLQGR	0,Carbamyl[AnyN-term];	2060.78	2060.76	5-4-0-0-3	10	NXS	284	0	0	7	0.18249	0.17746	3.66291	0.65003	T	b2+;b4+;y1+;y2+;y3+;y4+;y8+;	b2+;y4+;y8+;	sp|P25311|ZA2G_HUMAN	K	FG	103	0	112	0.00485	2.29863	2.5e-40	sp|P25311|ZA2G_HUMAN/tr|C9JEV0|C9JEV0_HUMAN	2	-0.02325	-5.63533
PGP_01.17009.17009.3.0.dta	571	4126.74	2065.96	3	DIVEYYNDSJGSHVLQGR	-	2060.78	2060.76	5-4-0-0-3	10	NXS	284	0	0	6	0.16527	0.1612	2.89047	0.46595	T	b2+;b3+;y1+;y2+;y4+;y8+;	b2+;y8+;	sp|P25311|ZA2G_HUMAN	K	FG	103	0	112	0.01016	4.91545	5.68e-28	sp|P25311|ZA2G_HUMAN/tr|C9JEV0|C9JEV0_HUMAN	13	-0.02325	-5.63533
PGP_01.17023.17023.3.1.dta	1241	4434.9	2067.92	3	FQQJASSMCVPDQDTAIR	9,Carbamidomethyl[C];	2366.98	2366.99	5-4-1-1-1	4	NXS	208	0	0	7	0.31252	0.31203	4.3441	1.35551	T	y1+;y3+;y4+;y5+;y6+;y7+;y8+;	y1+;y4+;y6+;y8+;	sp|P01871|IGHM_HUMAN	T	VF	206	0	209	-0.00201	-0.971529	2.51e-17	sp|P01871|IGHM_HUMAN/tr|A0A1B0GUU9|A0A1B0GUU9_HUMAN	2	0.01254	2.82822
PGP_01.17028.17028.3.0.dta	1241	4434.9	2067.92	3	FQQJASSMCVPDQDTAIR	9,Carbamidomethyl[C];	2366.98	2366.99	5-4-1-1-1	4	NXS	208	0	0	8	0.26585	0.27899	4.3441	1.21195	T	b14+;y1+;y3+;y4+;y5+;y6+;y7+;y8+;	y1+;y4+;y6+;y8+;	sp|P01871|IGHM_HUMAN	T	VF	206	0	209	-0.00201	-0.971529	2.51e-17	sp|P01871|IGHM_HUMAN/tr|A0A1B0GUU9|A0A1B0GUU9_HUMAN	2	0.01254	2.82822
PGP_01.17033.17033.3.0.dta	11	3318.39	1242.66	3	KJQSVNVFLGH	-	2075.73	2075.73	6-4-1-0-0	2	NXS	256	0	0	10	0.2316	0.23264	4.44537	1.03418	T	b7+;y1+;y2+;y3+;y4+;y5+;y6+;y7+;y8+;y10+;	y1+;y2+;y4+;y10+;	sp|Q9NZP8|C1RL_HUMAN	R	TA	295	0	296	-0.00156	-1.25438	2.58e-08	sp|Q9NZP8|C1RL_HUMAN/tr|H0YFL7|H0YFL7_HUMAN	1	0.00111	0.334602
PGP_01.17062.17062.3.1.dta	2849	4764.98	2339.07	3	GLTFQQJASSMCVPDQDTAIR	12,Carbamidomethyl[C];	2425.9	2425.89	6-5-0-0-3	7	NXS	236	0	0	4	0.40685	0.35945	4.3159	1.55134	T	y1+;y4+;y6+;y8+;	y1+;y4+;y6+;y8+;	sp|P01871|IGHM_HUMAN	R	VF	203	0	209	0.00136	0.581181	6.41e-16	sp|P01871|IGHM_HUMAN/tr|A0A1B0GUU9|A0A1B0GUU9_HUMAN	21	-0.0121	-2.53989
PGP_01.17066.17066.3.0.dta	2073	3593.51	1685.82	3	FJSSYLQGTNQITGR	-	1907.69	1907.71	3-7-0-0-0	2	NXS	276	1	0.02554	5	0.06343	0.16614	2.05687	0.34174	T	y1+;y3+;y8+;y9+;y10+;Y1+;	Y1+;	sp|P04114|APOB_HUMAN	R	YE	1522	0	1523	0.00092	0.545408	2.33e-14	sp|P04114|APOB_HUMAN	12	0.02042	5.68409
PGP_01.17075.17075.3.0.dta	1558	3866.58	1661.77	3	AATCINPLJGSVCER	4,Carbamidomethyl[C];13,Carbamidomethyl[C];	2204.8	2204.77	5-4-2-0-0	9	NXS	256	1	0.02531	5	0.05626	0.11247	2.91282	0.32762	T	b5+;y1+;y3+;y5+;y6+;Y1+;	y6+;Y1+;	sp|O75882|ATRN_HUMAN	K	PA	906	0	914	-0.00157	-0.944216	2.16e-20	sp|O75882|ATRN_HUMAN	12	-0.03404	-8.80587
PGP_01.17081.17081.3.0.dta	4444	3980.63	2066.94	3	DIVEYYNDSJGSHVLQGR	7,Deamidated[N];	1913.69	1913.68	5-4-1-0-0	10	NXS	248	0	0	4	0.11241	0.14447	3.83944	0.55468	T	b2+;b3+;y4+;y8+;	b2+;y4+;y8+;	sp|P25311|ZA2G_HUMAN	K	FG	103	0	112	0.01959	9.47317	2.68e-46	sp|P25311|ZA2G_HUMAN/tr|C9JEV0|C9JEV0_HUMAN	6	-0.01044	-2.62336
PGP_01.17087.17087.3.0.dta	2073	3593.51	1685.82	3	FJSSYLQGTNQITGR	-	1907.69	1907.71	3-7-0-0-0	2	NXS	276	4	0.08244	12	0.16009	0.30819	4.543	1.40009	T	b2+;y1+;y3+;y4+;y5+;y6+;y8+;y9+;y10+;y11+;y12+;y13+;Y0+;Y0+;Y1+;Y1+;	y3+;y8+;y10+;Y1+;	sp|P04114|APOB_HUMAN	R	YE	1522	0	1523	0.00092	0.545408	2.33e-14	sp|P04114|APOB_HUMAN	12	0.02082	5.79543
PGP_01.17098.17098.2.1.dta	2073	3600.55	1685.82	2	FJSSYLQGTNQITGR	-	1914.73	1914.7	5-4-0-0-2	2	NXS	246	1	0.03071	4	0.12218	0.15016	3.03913	0.45635	T	y1+;y2+;y4+;y8+;Y1+;	y8+;Y1+;	sp|P04114|APOB_HUMAN	R	YE	1522	0	1523	0.00092	0.545408	2.33e-14	sp|P04114|APOB_HUMAN	12	-0.02557	-7.10363
PGP_01.17107.17107.4.0.dta	2073	3599.54	1685.82	4	FJSSYLQGTNQITGR	-	1913.71	1913.68	5-4-1-0-0	2	NXS	208	1	0.07443	5	0.17832	0.26238	3.83944	1.00741	T	y1+;y3+;y8+;y9+;y10+;Y1+;	y8+;y9+;Y1+;	sp|P04114|APOB_HUMAN	R	YE	1522	0	1523	0.00092	0.545408	2.33e-14	sp|P04114|APOB_HUMAN	12	-0.03362	-9.34262
PGP_01.17136.17136.3.7.dta	1241	3446.43	2067.92	3	FQQJASSMCVPDQDTAIR	9,Carbamidomethyl[C];	1378.51	1378.48	6-2-0-0-0	4	NXS	224	0	0	4	0.16097	0.20716	3.66291	0.7588	T	y1+;y4+;y6+;y8+;	y1+;y6+;y8+;	sp|P01871|IGHM_HUMAN	T	VF	206	0	209	-0.00201	-0.971529	2.51e-17	sp|P01871|IGHM_HUMAN/tr|A0A1B0GUU9|A0A1B0GUU9_HUMAN	2	-0.02516	-7.3024
PGP_01.17165.17165.3.0.dta	3246	3943.75	1883.01	3	LHINHNJLTESVGPLPK	-	2060.73	2060.76	5-4-0-0-3	7	NXT	140	0	0	8	0.26912	0.2614	3.8331	1.00197	T	b2+;b3+;y1+;y2+;y4+;y5+;y7+;y9+;	b2+;y2+;y5+;	sp|P51884|LUM_HUMAN	K	SL	121	0	127	0.00027	0.143312	4.56e-15	sp|P51884|LUM_HUMAN	24	0.02773	7.03323
PGP_01.17168.17168.3.1.dta	2054	4780.99	2282.05	3	LTFQQJASSMCVPDQDTAIR	11,Carbamidomethyl[C];	2498.94	2498.9	7-6-0-0-1	6	NXS	206	0	0	4	0.26019	0.24189	3.8331	0.92719	T	y1+;y4+;y6+;y8+;	y1+;y4+;y8+;	sp|P01871|IGHM_HUMAN	G	VF	204	0	209	-0.00108	-0.473054	9.12e-15	sp|P01871|IGHM_HUMAN/tr|A0A1B0GUU9|A0A1B0GUU9_HUMAN	2	-0.0384	-8.03343
PGP_01.17172.17172.3.1.dta	3579	4780.99	2282.05	3	LTFQQJASSMCVPDQDTAIR	11,Carbamidomethyl[C];	2498.94	2498.9	7-6-0-0-1	6	NXS	206	0	0	4	0.26975	0.24609	3.64194	0.89625	T	y1+;y4+;y5+;y8+;	y1+;y4+;y8+;	sp|P01871|IGHM_HUMAN	G	VF	204	0	209	-0.00108	-0.473054	9.12e-15	sp|P01871|IGHM_HUMAN/tr|A0A1B0GUU9|A0A1B0GUU9_HUMAN	2	-0.0384	-8.03343
PGP_01.17176.17176.3.1.dta	92	4587.96	2495.18	3	RGLTFQQJASSMCVPDQDTAIR	13,Carbamidomethyl[C];	2092.78	2092.75	7-4-0-0-1	8	NXS	194	0	0	4	0.17175	0.20253	3.62188	0.73352	T	b6+;y1+;y4+;y8+;	b6+;y1+;y8+;	sp|P01871|IGHM_HUMAN	H	VF	202	0	209	-0.00593	-2.37565	9.32e-27	sp|P01871|IGHM_HUMAN/tr|A0A1B0GUU9|A0A1B0GUU9_HUMAN	1	-0.03316	-7.22915
PGP_01.17186.17186.3.0.dta	2073	3599.54	1685.82	3	FJSSYLQGTNQITGR	-	1913.72	1913.68	5-4-1-0-0	2	NXS	202	3	0.05533	13	0.17977	0.31576	3.83944	1.21236	T	b2+;y1+;y3+;y4+;y5+;y6+;y7+;y8+;y9+;y10+;y11+;y12+;y13+;Y0+;Y0+;Y1+;	y8+;y9+;Y1+;	sp|P04114|APOB_HUMAN	R	YE	1522	0	1523	0.00092	0.545408	2.33e-14	sp|P04114|APOB_HUMAN	12	-0.03593	-9.98453
PGP_01.17190.17190.4.4.dta	92	4816.04	2495.18	4	RGLTFQQJASSMCVPDQDTAIR	13,Carbamidomethyl[C];	2320.86	2320.86	5-6-0-0-2	8	NXS	178	0	0	7	0.20592	0.24368	3.62188	0.88258	T	b5+;b6+;y1+;y3+;y4+;y8+;y9+;	y1+;y4+;y8+;	sp|P01871|IGHM_HUMAN	H	VF	202	0	209	-0.00593	-2.37565	9.32e-27	sp|P01871|IGHM_HUMAN/tr|A0A1B0GUU9|A0A1B0GUU9_HUMAN	1	-0.00459	-0.953264
PGP_01.17192.17192.3.0.dta	2073	3599.54	1685.82	3	FJSSYLQGTNQITGR	-	1913.72	1913.68	5-4-1-0-0	2	NXS	202	2	0.0503	13	0.18476	0.31358	3.83944	1.20397	T	b2+;y1+;y3+;y4+;y5+;y6+;y7+;y8+;y9+;y10+;y11+;y12+;y13+;Y0+;Y1+;	y3+;y8+;Y1+;	sp|P04114|APOB_HUMAN	R	YE	1522	0	1523	0.00092	0.545408	2.33e-14	sp|P04114|APOB_HUMAN	12	-0.03593	-9.98453
PGP_01.17203.17203.4.4.dta	92	4816.05	2495.18	4	RGLTFQQJASSMCVPDQDTAIR	13,Carbamidomethyl[C];	2320.87	2320.86	5-6-0-0-2	8	NXS	162	0	0	6	0.23959	0.2425	4.29793	1.04224	T	b6+;y1+;y2+;y3+;y4+;y8+;	b6+;y1+;y4+;y8+;	sp|P01871|IGHM_HUMAN	H	VF	202	0	209	-0.00593	-2.37565	9.32e-27	sp|P01871|IGHM_HUMAN/tr|A0A1B0GUU9|A0A1B0GUU9_HUMAN	1	-0.01439	-2.98854
PGP_01.17206.17206.3.1.dta	2834	3095.36	1180.65	3	HAJWTLTPLK	-	1914.71	1914.7	5-4-0-0-2	3	NXT	112	2	0.07628	5	0.10211	0.18853	3.88665	0.73276	T	b2+;b4+;b7+;y1+;y3+;Y0+;Y1+;	y3+;Y0+;Y1+;	sp|P27169|PON1_HUMAN	K	SL	251	0	253	0.00131	1.10864	2.99e-13	sp|P27169|PON1_HUMAN	12	-0.01407	-4.54697
PGP_01.17210.17210.3.0.dta	2073	3599.54	1685.82	3	FJSSYLQGTNQITGR	-	1913.72	1913.68	5-4-1-0-0	2	NXS	202	3	0.04449	11	0.14884	0.25034	3.03913	0.76081	T	b2+;y1+;y3+;y4+;y5+;y6+;y7+;y8+;y10+;y11+;y13+;Y0+;Y1+;Y2+;	y8+;Y1+;	sp|P04114|APOB_HUMAN	R	YE	1522	0	1523	0.00092	0.545408	2.33e-14	sp|P04114|APOB_HUMAN	12	-0.03588	-9.97063
PGP_01.17216.17216.4.5.dta	92	4816.05	2495.18	4	RGLTFQQJASSMCVPDQDTAIR	13,Carbamidomethyl[C];	2320.87	2320.86	5-6-0-0-2	8	NXS	162	0	0	4	0.11306	0.14145	2.85587	0.40397	T	y1+;y4+;y6+;y8+;	y1+;y8+;	sp|P01871|IGHM_HUMAN	H	VF	202	0	209	-0.00593	-2.37565	9.32e-27	sp|P01871|IGHM_HUMAN/tr|A0A1B0GUU9|A0A1B0GUU9_HUMAN	1	-0.01439	-2.98854
PGP_01.17222.17222.3.0.dta	571	4126.74	2065.96	3	DIVEYYNDSJGSHVLQGR	-	2060.78	2060.76	5-4-0-0-3	10	NXS	284	0	0	7	0.22352	0.19355	4.3441	0.84081	T	b2+;b3+;b4+;y1+;y2+;y4+;y8+;	b2+;b4+;y4+;y8+;	sp|P25311|ZA2G_HUMAN	K	FG	103	0	112	0.01016	4.91545	5.68e-28	sp|P25311|ZA2G_HUMAN/tr|C9JEV0|C9JEV0_HUMAN	13	-0.01891	-4.58341
PGP_01.17237.17237.3.1.dta	2849	4626.92	2339.07	3	GLTFQQJASSMCVPDQDTAIR	12,Carbamidomethyl[C];	2287.85	2287.84	3-6-1-0-2	7	NXS	240	0	0	7	0.17593	0.2622	3.63785	0.95384	T	y1+;y3+;y4+;y5+;y6+;y8+;y12+;	y1+;y4+;y8+;	sp|P01871|IGHM_HUMAN	R	VF	203	0	209	0.00136	0.581181	6.41e-16	sp|P01871|IGHM_HUMAN/tr|A0A1B0GUU9|A0A1B0GUU9_HUMAN	21	-0.00785	-1.69696
PGP_01.17246.17246.4.0.dta	4026	4431.88	2565.15	4	QLEEFLJQSSPFYFWMNGDR	0,Amidine[AnyN-term];16,Oxidation[M];	1866.73	1866.69	4-6-0-0-0	7	NXS	210	0	0	4	0.19694	0.06738	2.72922	0.18391	T	b7+;y1+;y5+;y19++;	b7+;y1+;	sp|P10909|CLUS_HUMAN	R	ID	139	0.01	145	0.00073	0.284475	5.64e-14	sp|P10909|CLUS_HUMAN/tr|E7ETB4|E7ETB4_HUMAN/tr|E7ERK6|E7ERK6_HUMAN/tr|H0YLK8|H0YLK8_HUMAN	1	-0.04333	-9.77901
PGP_01.17264.17264.3.0.dta	2054	4634.96	2282.05	3	LTFQQJASSMCVPDQDTAIR	11,Carbamidomethyl[C];	2352.9	2352.87	5-4-0-0-5	6	NXS	178	1	0.00369	10	0.40709	0.35267	4.53585	1.59965	T	y1+;y2+;y3+;y4+;y5+;y6+;y7+;y8+;y9+;y10+;Y2++;	y1+;y4+;y6+;y8+;	sp|P01871|IGHM_HUMAN	G	VF	204	0	209	-0.00108	-0.473054	9.12e-15	sp|P01871|IGHM_HUMAN/tr|A0A1B0GUU9|A0A1B0GUU9_HUMAN	2	-0.0336	-7.25078
PGP_01.17266.17266.3.0.dta	2511	4414.85	1639.82	3	TKPREEQFJSTFR	-	2775.03	2775.02	6-6-0-0-4	9	NXT	238	2	0.00437	4	0.03431	0.05139	2.07318	0.10653	T	b8+;y1+;y6+;y7+;Y4++;Y5++;	y1+;	sp|P01859|IGHG2_HUMAN	K	VV	168	0.01	176	2e-05	0.012189	2.62e-12	sp|P01859|IGHG2_HUMAN/tr|A0A286YEY4|A0A286YEY4_HUMAN	13	-0.01256	-2.84558
PGP_01.17269.17269.3.0.dta	2849	4269.79	2339.07	3	GLTFQQJASSMCVPDQDTAIR	12,Carbamidomethyl[C];	1930.72	1930.69	6-4-0-0-1	7	NXS	342	0	0	5	0.11118	0.20641	1.93154	0.39869	T	b2+;y1+;y4+;y6+;y8+;	y8+;	sp|P01871|IGHM_HUMAN	R	VF	203	0	209	0.00136	0.581181	6.41e-16	sp|P01871|IGHM_HUMAN/tr|A0A1B0GUU9|A0A1B0GUU9_HUMAN	21	-0.02942	-6.89184
PGP_01.17286.17286.3.0.dta	3295	4617.93	2339.07	3	GLTFQQJASSMCVPDQDTAIR	12,Carbamidomethyl[C];	2278.85	2278.81	6-5-1-0-0	7	NXS	236	0	0	13	0.47109	0.42229	4.543	1.91847	T	b3+;b5+;b8+;y1+;y2+;y3+;y4+;y5+;y6+;y7+;y8+;y9+;y10+;	y1+;y4+;y6+;y8+;	sp|P01871|IGHM_HUMAN	R	VF	203	0	209	0.00136	0.581181	6.41e-16	sp|P01871|IGHM_HUMAN/tr|A0A1B0GUU9|A0A1B0GUU9_HUMAN	21	-0.04249	-9.20302
PGP_01.17287.17287.4.0.dta	2054	4634.96	2282.05	4	LTFQQJASSMCVPDQDTAIR	11,Carbamidomethyl[C];	2352.91	2352.87	5-4-0-0-5	6	NXS	168	2	0.0056	10	0.37616	0.34262	4.53585	1.55407	T	y1+;y2+;y3+;y4+;y5+;y6+;y7+;y8+;y9+;y10+;Y2++;Y4++;	y1+;y4+;y6+;y8+;	sp|P01871|IGHM_HUMAN	G	VF	204	0	209	-0.00108	-0.473054	9.12e-15	sp|P01871|IGHM_HUMAN/tr|A0A1B0GUU9|A0A1B0GUU9_HUMAN	2	-0.03732	-8.05353
PGP_01.17295.17295.3.1.dta	3295	4269.8	2339.07	3	GLTFQQJASSMCVPDQDTAIR	12,Carbamidomethyl[C];	1930.73	1930.69	6-4-0-0-1	7	NXS	322	0	0	6	0.13264	0.21275	3.03913	0.64656	T	y1+;y4+;y6+;y8+;y9+;y12+;	y1+;y8+;	sp|P01871|IGHM_HUMAN	R	VF	203	0	209	0.00136	0.581181	6.41e-16	sp|P01871|IGHM_HUMAN/tr|A0A1B0GUU9|A0A1B0GUU9_HUMAN	21	-0.03691	-8.64639
PGP_01.17296.17296.3.1.dta	2849	4269.8	2339.07	3	GLTFQQJASSMCVPDQDTAIR	12,Carbamidomethyl[C];	1930.73	1930.69	6-4-0-0-1	7	NXS	322	0	0	4	0.06612	0.16974	1.93154	0.32785	T	y1+;y4+;y6+;y8+;	y8+;	sp|P01871|IGHM_HUMAN	R	VF	203	0	209	0.00136	0.581181	6.41e-16	sp|P01871|IGHM_HUMAN/tr|A0A1B0GUU9|A0A1B0GUU9_HUMAN	21	-0.03691	-8.64639
PGP_01.17298.17298.3.0.dta	3761	4081.7	1363.71	3	YJHTGQVIIYR	-	2717.99	2717.98	8-7-0-0-0	2	NXT	342	0	0	4	0.06898	0.13021	2.00312	0.26084	T	b4+;y1+;y2+;y3+;	y1+;	sp|P56199|ITA1_HUMAN	R	ME	459	0.01	460	0.00072	0.52759	4.14e-06	sp|P56199|ITA1_HUMAN	3	-0.00752	-1.84282
PGP_01.17315.17315.3.1.dta	2849	4269.8	2339.07	3	GLTFQQJASSMCVPDQDTAIR	12,Carbamidomethyl[C];	1930.73	1930.69	6-4-0-0-1	7	NXS	326	0	0	6	0.14304	0.23699	1.93154	0.45776	T	y1+;y4+;y5+;y6+;y8+;y12++;	y8+;	sp|P01871|IGHM_HUMAN	R	VF	203	0	209	0.00136	0.581181	6.41e-16	sp|P01871|IGHM_HUMAN/tr|A0A1B0GUU9|A0A1B0GUU9_HUMAN	21	-0.03518	-8.24114
PGP_01.17322.17322.3.0.dta	2849	4269.8	2339.07	3	GLTFQQJASSMCVPDQDTAIR	12,Carbamidomethyl[C];	1930.73	1930.69	6-4-0-0-1	7	NXS	326	0	0	5	0.14943	0.22929	2.86934	0.65791	T	y1+;y4+;y6+;y8+;y12++;	y1+;y8+;	sp|P01871|IGHM_HUMAN	R	VF	203	0	209	0.00136	0.581181	6.41e-16	sp|P01871|IGHM_HUMAN/tr|A0A1B0GUU9|A0A1B0GUU9_HUMAN	21	-0.03518	-8.24114
PGP_01.17323.17323.3.0.dta	2054	4634.96	2282.05	3	LTFQQJASSMCVPDQDTAIR	11,Carbamidomethyl[C];	2352.91	2352.87	5-4-0-0-5	6	NXS	180	0	0	11	0.34336	0.32676	4.53585	1.48216	T	b8+;y1+;y2+;y3+;y4+;y5+;y6+;y8+;y9+;y10+;y12+;	y1+;y4+;y6+;y8+;	sp|P01871|IGHM_HUMAN	G	VF	204	0	209	-0.00108	-0.473054	9.12e-15	sp|P01871|IGHM_HUMAN/tr|A0A1B0GUU9|A0A1B0GUU9_HUMAN	2	-0.03557	-7.6759
PGP_01.17330.17330.3.0.dta	2202	4079.66	1597.77	3	SQJQSNNQFVLYR	-	2481.89	2481.89	6-6-1-0-0	3	NXS	248	0	0	5	0.0863	0.18827	1.9782	0.37244	T	b2+;y1+;y2+;y3+;y4+;	y3+;	sp|P01042|KNG1_HUMAN	N	IT	46	0	48	-0.0001	-0.062549	1.16e-08	sp|P01042|KNG1_HUMAN	2	-0.00179	-0.43887
PGP_01.17334.17334.3.0.dta	2054	4634.96	2282.05	3	LTFQQJASSMCVPDQDTAIR	11,Carbamidomethyl[C];	2352.91	2352.87	5-4-0-0-5	6	NXS	174	0	0	10	0.32334	0.30644	4.53585	1.38996	T	y1+;y2+;y3+;y4+;y5+;y6+;y7+;y8+;y9+;y10+;	y1+;y4+;y6+;y8+;	sp|P01871|IGHM_HUMAN	G	VF	204	0	209	-0.00108	-0.473054	9.12e-15	sp|P01871|IGHM_HUMAN/tr|A0A1B0GUU9|A0A1B0GUU9_HUMAN	2	-0.03604	-7.77732
PGP_01.17344.17344.3.0.dta	2849	4269.8	2339.07	3	GLTFQQJASSMCVPDQDTAIR	12,Carbamidomethyl[C];	1930.72	1930.69	6-4-0-0-1	7	NXS	342	0	0	5	0.11736	0.21559	1.93154	0.41643	T	y1+;y4+;y6+;y8+;y9+;	y8+;	sp|P01871|IGHM_HUMAN	R	VF	203	0	209	0.00136	0.581181	6.41e-16	sp|P01871|IGHM_HUMAN/tr|A0A1B0GUU9|A0A1B0GUU9_HUMAN	21	-0.03351	-7.84994
PGP_01.17345.17345.3.0.dta	2073	3396.46	1685.82	3	FJSSYLQGTNQITGR	-	1710.63	1710.6	5-3-1-0-0	2	NXS	212	2	0.0376	6	0.13262	0.23316	3.03913	0.70861	T	y1+;y3+;y4+;y8+;y9+;y10+;Y0+;Y1+;	y8+;y10+;	sp|P04114|APOB_HUMAN	R	YE	1522	0	1523	0.00092	0.545408	2.33e-14	sp|P04114|APOB_HUMAN	12	-0.03374	-9.93673
PGP_01.17359.17359.4.1.dta	3295	4455.87	2339.07	4	GLTFQQJASSMCVPDQDTAIR	12,Carbamidomethyl[C];	2116.8	2116.76	5-5-1-0-0	7	NXS	232	0	0	6	0.25815	0.28773	4.543	1.30715	T	b3+;y1+;y4+;y6+;y8+;y10+;	y1+;y4+;y6+;y8+;	sp|P01871|IGHM_HUMAN	R	VF	203	0	209	0.00136	0.581181	6.41e-16	sp|P01871|IGHM_HUMAN/tr|A0A1B0GUU9|A0A1B0GUU9_HUMAN	21	-0.03891	-8.73419
PGP_01.17390.17390.4.6.dta	92	4654	2495.18	4	RGLTFQQJASSMCVPDQDTAIR	13,Carbamidomethyl[C];	2158.83	2158.8	4-6-0-0-2	8	NXS	164	0	0	5	0.10495	0.14502	1.92157	0.27866	T	y1+;y4+;y6+;y8+;y9+;	y8+;	sp|P01871|IGHM_HUMAN	H	VF	202	0	209	-0.00593	-2.37565	9.32e-27	sp|P01871|IGHM_HUMAN/tr|A0A1B0GUU9|A0A1B0GUU9_HUMAN	1	-0.02625	-5.6415
PGP_01.17411.17411.3.0.dta	571	3980.67	2065.96	3	DIVEYYNDSJGSHVLQGR	-	1914.71	1914.7	5-4-0-0-2	10	NXS	278	0	0	11	0.40718	0.29726	4.96649	1.47635	T	b2+;b3+;b4+;b5+;y1+;y2+;y3+;y4+;y5+;y6+;y8+;	b2+;b3+;y2+;y4+;y8+;	sp|P25311|ZA2G_HUMAN	K	FG	103	0	112	0.01016	4.91545	5.68e-28	sp|P25311|ZA2G_HUMAN/tr|C9JEV0|C9JEV0_HUMAN	13	-0.01224	-3.07563
PGP_01.17503.17503.3.0.dta	1644	3619.52	1559.76	3	YLFGJSSTVLEDSK	-	2059.76	2059.73	5-4-1-0-1	5	NXS	342	0	0	4	0.06843	0.06547	2.05294	0.13441	T	y2+;y3+;y5+;y13+;	y5+;	sp|P35542|SAA4_HUMAN	C	SN	90	0.01	94	-0.00288	-1.84528	1.04e-27	sp|P35542|SAA4_HUMAN/tr|A0A096LPE2|A0A096LPE2_HUMAN	1	-0.03453	-9.5425
PGP_01.17541.17541.3.0.dta	4912	3203.37	1621.8	3	YHIYEJGTLQINR	12,Deamidated[N];	1581.57	1581.56	6-3-0-0-0	6	NXT	238	0	0	4	0.09987	0.13803	2.93654	0.40533	T	b2+;y1+;y2+;y11+;	y1+;y11+;	sp|O00533|NCHL1_HUMAN	R	TT	471	0	476	0.00159	0.979799	8.24e-08	sp|O00533|NCHL1_HUMAN/tr|A0A087X0M8|A0A087X0M8_HUMAN	7	-0.01039	-3.24447
PGP_01.17591.17591.3.0.dta	4084	4782.95	2065.96	3	DIVEYYNDSJGSHVLQGR	0,Carbamyl[AnyN-term];	2716.99	2716.98	6-5-1-0-3	10	NXS	188	0	0	6	0.21521	0.17614	3.66291	0.6452	T	b2+;b4+;y1+;y3+;y4+;y8+;	b2+;y4+;y8+;	sp|P25311|ZA2G_HUMAN	K	FG	103	0	112	0.00485	2.29863	2.5e-40	sp|P25311|ZA2G_HUMAN/tr|C9JEV0|C9JEV0_HUMAN	2	-0.01242	-2.59726
PGP_01.17624.17624.3.3.dta	4444	5074.05	2066.94	3	DIVEYYNDSJGSHVLQGR	7,Deamidated[N];	3007.11	3007.06	6-5-3-0-1	10	NXS	102	2	0.00737	9	0.09985	0.19682	2.05687	0.40483	T	b2+;b3+;b4+;b5+;y3+;y4+;y6+;y8+;y10+;Y0++;Y1++;	b2+;	sp|P25311|ZA2G_HUMAN	K	FG	103	0	112	0.01959	9.47317	2.68e-46	sp|P25311|ZA2G_HUMAN/tr|C9JEV0|C9JEV0_HUMAN	6	-0.04714	-9.29217
PGP_01.17630.17630.3.1.dta	4444	5074.05	2066.94	3	DIVEYYNDSJGSHVLQGR	7,Deamidated[N];	3007.11	3007.06	6-5-3-0-1	10	NXS	102	1	0.00802	9	0.12894	0.21759	3.03913	0.66127	T	b2+;b3+;b4+;y3+;y4+;y5+;y6+;y8+;y10+;Y1++;	b2+;y4+;	sp|P25311|ZA2G_HUMAN	K	FG	103	0	112	0.01959	9.47317	2.68e-46	sp|P25311|ZA2G_HUMAN/tr|C9JEV0|C9JEV0_HUMAN	6	-0.04714	-9.29217
PGP_01.17634.17634.3.1.dta	92	4587.95	2495.18	3	RGLTFQQJASSMCVPDQDTAIR	13,Carbamidomethyl[C];	2092.77	2092.75	7-4-0-0-1	8	NXS	214	0	0	4	0.17999	0.20682	4.29793	0.88888	T	b6+;y1+;y4+;y8+;	b6+;y1+;y4+;y8+;	sp|P01871|IGHM_HUMAN	H	VF	202	0	209	-0.00593	-2.37565	9.32e-27	sp|P01871|IGHM_HUMAN/tr|A0A1B0GUU9|A0A1B0GUU9_HUMAN	1	-0.01978	-4.31223
PGP_01.17640.17640.3.0.dta	3761	4080.68	1363.71	3	YJHTGQVIIYR	-	2716.97	2716.98	6-5-1-0-3	2	NXT	294	0	0	4	0.05292	0.08696	2.00312	0.17418	T	b4+;b6+;y2+;y3+;	b4+;	sp|P56199|ITA1_HUMAN	R	ME	459	0.01	460	0.00072	0.52759	4.14e-06	sp|P56199|ITA1_HUMAN	3	0.00713	1.74769
PGP_01.17643.17643.4.0.dta	571	5073.05	2065.96	4	DIVEYYNDSJGSHVLQGR	-	3007.09	3007.06	6-5-3-0-1	10	NXS	126	4	0.02501	11	0.11377	0.20082	2.89047	0.58046	T	b2+;b3+;b4+;y3+;y4+;y5+;y6+;y7+;y8+;y10+;y11+;Y0++;Y0++;Y1++;Y1++;	b2+;y4+;	sp|P25311|ZA2G_HUMAN	K	FG	103	0	112	0.01016	4.91545	5.68e-28	sp|P25311|ZA2G_HUMAN/tr|C9JEV0|C9JEV0_HUMAN	13	-0.03276	-6.45889
PGP_01.17650.17650.4.0.dta	571	5073.05	2065.96	4	DIVEYYNDSJGSHVLQGR	-	3007.09	3007.06	6-5-3-0-1	10	NXS	126	0	0	6	0.05622	0.11176	1.94716	0.21762	T	b2+;b3+;y3+;y4+;y8+;y10+;	b2+;	sp|P25311|ZA2G_HUMAN	K	FG	103	0	112	0.01016	4.91545	5.68e-28	sp|P25311|ZA2G_HUMAN/tr|C9JEV0|C9JEV0_HUMAN	13	-0.03276	-6.45889
PGP_01.17652.17652.3.1.dta	2338	4291.66	1663.75	3	HYTJSSQDVTVPCR	13,Carbamidomethyl[C];	2627.92	2627.94	6-6-1-0-1	4	NXS	146	0	0	4	0.08901	0.10705	3.05003	0.3265	T	b2+;b3+;b4+;y1+;	b2+;b4+;	sp|P01877|IGHA2_HUMAN	K	VP	89	0	92	0.0037	2.22257	1.18e-20	sp|P01877|IGHA2_HUMAN/tr|A0A286YEY5|A0A286YEY5_HUMAN	14	0.0239	5.57027
PGP_01.17653.17653.3.0.dta	571	4271.76	2065.96	3	DIVEYYNDSJGSHVLQGR	-	2205.81	2205.79	5-4-1-0-2	10	NXS	208	0	0	5	0.11037	0.12098	1.94716	0.23557	T	b2+;b3+;b4+;y4+;y8+;	y8+;	sp|P25311|ZA2G_HUMAN	K	FG	103	0	112	0.01016	4.91545	5.68e-28	sp|P25311|ZA2G_HUMAN/tr|C9JEV0|C9JEV0_HUMAN	13	-0.01799	-4.21235
PGP_01.17665.17665.3.0.dta	571	4271.76	2065.96	3	DIVEYYNDSJGSHVLQGR	-	2205.8	2205.79	5-4-1-0-2	10	NXS	224	0	0	8	0.20624	0.19223	2.89047	0.55562	T	b2+;b3+;b4+;y3+;y4+;y5+;y6+;y8+;	b2+;y8+;	sp|P25311|ZA2G_HUMAN	K	FG	103	0	112	0.01016	4.91545	5.68e-28	sp|P25311|ZA2G_HUMAN/tr|C9JEV0|C9JEV0_HUMAN	13	-0.0129	-3.02054
PGP_01.17666.17666.4.1.dta	571	5073.04	2065.96	4	DIVEYYNDSJGSHVLQGR	-	3007.08	3007.06	6-5-3-0-1	10	NXS	132	0	0	5	0.05396	0.11475	1.94716	0.22343	T	b2+;b3+;y3+;y4+;y10+;	b2+;	sp|P25311|ZA2G_HUMAN	K	FG	103	0	112	0.01016	4.91545	5.68e-28	sp|P25311|ZA2G_HUMAN/tr|C9JEV0|C9JEV0_HUMAN	13	-0.02472	-4.87376
PGP_01.17667.17667.3.2.dta	4443	4272.76	2066.94	3	DIVEYYJDSNGSHVLQGR	10,Deamidated[N];	2205.82	2205.79	5-4-1-0-2	7	NXS	208	0	0	8	0.1575	0.19534	3.03913	0.59366	T	b2+;b3+;b4+;y3+;y5+;y8+;y9+;y10+;	b2+;y8+;	sp|P25311|ZA2G_HUMAN	K	FG	103	0	109	0.01959	9.47317	2.68e-46	sp|P25311|ZA2G_HUMAN/tr|C9JEV0|C9JEV0_HUMAN	6	-0.0314	-7.35055
PGP_01.17670.17670.3.0.dta	571	4271.76	2065.96	3	DIVEYYNDSJGSHVLQGR	-	2205.8	2205.79	5-4-1-0-2	10	NXS	224	1	0.00684	10	0.24133	0.21466	3.66291	0.78628	T	b2+;b3+;b4+;b5+;y1+;y3+;y4+;y5+;y7+;y8+;Y1++;	b2+;y4+;y8+;	sp|P25311|ZA2G_HUMAN	K	FG	103	0	112	0.01016	4.91545	5.68e-28	sp|P25311|ZA2G_HUMAN/tr|C9JEV0|C9JEV0_HUMAN	13	-0.0129	-3.02054
PGP_01.17673.17673.3.0.dta	571	4271.76	2065.96	3	DIVEYYNDSJGSHVLQGR	-	2205.8	2205.79	5-4-1-0-2	10	NXS	224	0	0	8	0.1671	0.16429	2.89047	0.47488	T	b2+;b3+;b4+;b6++;y3+;y4+;y7+;y8+;	b2+;y8+;	sp|P25311|ZA2G_HUMAN	K	FG	103	0	112	0.01016	4.91545	5.68e-28	sp|P25311|ZA2G_HUMAN/tr|C9JEV0|C9JEV0_HUMAN	13	-0.0129	-3.02054
PGP_01.17674.17674.4.0.dta	571	5073.04	2065.96	4	DIVEYYNDSJGSHVLQGR	-	3007.08	3007.06	6-5-3-0-1	10	NXS	132	0	0	6	0.04928	0.10479	1.94716	0.20405	T	b2+;b4+;y3+;y4+;y8+;y10+;	b2+;	sp|P25311|ZA2G_HUMAN	K	FG	103	0	112	0.01016	4.91545	5.68e-28	sp|P25311|ZA2G_HUMAN/tr|C9JEV0|C9JEV0_HUMAN	13	-0.02472	-4.87376
PGP_01.17682.17682.4.0.dta	571	4782.95	2065.96	4	DIVEYYNDSJGSHVLQGR	-	2717	2716.98	6-5-1-0-3	10	NXS	188	0	0	7	0.16051	0.16222	3.66291	0.5942	T	b2+;b3+;b4+;y1+;y3+;y4+;y8+;	b2+;y4+;y8+;	sp|P25311|ZA2G_HUMAN	K	FG	103	0	112	0.01016	4.91545	5.68e-28	sp|P25311|ZA2G_HUMAN/tr|C9JEV0|C9JEV0_HUMAN	13	-0.01582	-3.30827
PGP_01.17694.17694.3.1.dta	1274	3946.69	2033.01	3	ADIGJGTTSANEAGIAASITAK	-	1913.68	1913.68	5-4-1-0-0	5	NXT	264	0	0	4	0.0788	0.09932	2.02691	0.20131	T	y5+;y6+;y7+;y9+;	y7+;	sp|P04114|APOB_HUMAN	N	GE	2775	0.01	2779	-0.00169	-0.830876	8.6e-35	sp|P04114|APOB_HUMAN	1	-0.0007	-0.177409
PGP_01.17696.17696.3.0.dta	571	4271.76	2065.96	3	DIVEYYNDSJGSHVLQGR	-	2205.81	2205.79	5-4-1-0-2	10	NXS	216	0	0	7	0.10266	0.11101	2.89047	0.32089	T	b2+;b3+;b4+;b5+;b9+;y3+;y8+;	b2+;y8+;	sp|P25311|ZA2G_HUMAN	K	FG	103	0	112	0.01016	4.91545	5.68e-28	sp|P25311|ZA2G_HUMAN/tr|C9JEV0|C9JEV0_HUMAN	13	-0.01529	-3.58015
PGP_01.17724.17724.3.0.dta	2455	4080.68	2003.96	3	KYNSQJQSNNQFVLYR	3,Deamidated[N];	2076.72	2076.75	6-4-0-0-2	6	NXS	288	0	0	7	0.13869	0.16281	3.86578	0.6294	T	y1+;y2+;y3+;y4+;y6+;y7+;y9+;	y1+;y2+;y3+;	sp|P01042|KNG1_HUMAN	K	IT	43	0	48	0.00215	1.07235	2.89e-43	sp|P01042|KNG1_HUMAN	6	0.02611	6.40006
PGP_01.17745.17745.4.1.dta	571	4782.95	2065.96	4	DIVEYYNDSJGSHVLQGR	-	2717	2716.98	6-5-1-0-3	10	NXS	188	0	0	5	0.0847	0.09424	2.89047	0.2724	T	b2+;b4+;b9+;y3+;y8+;	b2+;y8+;	sp|P25311|ZA2G_HUMAN	K	FG	103	0	112	0.01016	4.91545	5.68e-28	sp|P25311|ZA2G_HUMAN/tr|C9JEV0|C9JEV0_HUMAN	13	-0.01687	-3.52784
PGP_01.17749.17749.3.0.dta	337	3980.66	1837.85	3	VEYYNDSJGSHVLQGR	-	2142.82	2142.81	3-6-0-0-3	8	NXS	280	0	0	5	0.22402	0.21307	3.84588	0.81946	T	b2+;y1+;y3+;y4+;y8+;	b2+;y3+;y8+;	sp|P25311|ZA2G_HUMAN	I	FG	105	0	112	-0.00295	-1.60428	3.47e-40	sp|P25311|ZA2G_HUMAN/tr|C9JEV0|C9JEV0_HUMAN	1	-0.00583	-1.46495
PGP_01.17751.17751.3.0.dta	4443	4636.89	2066.94	3	DIVEYYJDSNGSHVLQGR	10,Deamidated[N];	2569.95	2569.9	6-5-2-0-0	7	NXS	186	1	0.00656	9	0.22358	0.25214	3.83944	0.96809	T	b2+;b3+;b4+;y1+;y3+;y4+;y5+;y8+;y10+;Y1++;	b2+;y4+;y8+;	sp|P25311|ZA2G_HUMAN	K	FG	103	0	109	0.01959	9.47317	2.68e-46	sp|P25311|ZA2G_HUMAN/tr|C9JEV0|C9JEV0_HUMAN	6	-0.04558	-9.83191
PGP_01.17771.17771.4.1.dta	571	4636.9	2065.96	4	DIVEYYNDSJGSHVLQGR	-	2570.94	2570.92	6-5-1-0-2	10	NXS	198	0	0	5	0.18742	0.16189	3.66291	0.59301	T	b2+;b3+;y1+;y4+;y8+;	b2+;y4+;y8+;	sp|P25311|ZA2G_HUMAN	K	FG	103	0	112	0.01016	4.91545	5.68e-28	sp|P25311|ZA2G_HUMAN/tr|C9JEV0|C9JEV0_HUMAN	13	-0.02154	-4.64633
PGP_01.17793.17793.3.0.dta	4443	4417.81	2066.94	3	DIVEYYJDSNGSHVLQGR	10,Deamidated[N];	2350.87	2350.83	5-4-2-0-1	7	NXS	262	2	0.01437	14	0.38043	0.36164	4.543	1.64295	T	b2+;b3+;b4+;b5+;y1+;y3+;y4+;y5+;y6+;y7+;y8+;y9+;y10+;y11+;Y0++;Y0++;	b2+;y4+;y8+;y10+;	sp|P25311|ZA2G_HUMAN	K	FG	103	0	109	0.01959	9.47317	2.68e-46	sp|P25311|ZA2G_HUMAN/tr|C9JEV0|C9JEV0_HUMAN	6	-0.04193	-9.4932
PGP_01.17812.17812.4.0.dta	3761	4735.92	1363.71	4	YJHTGQVIIYR	-	3372.21	3372.19	7-6-3-0-1	2	NXT	134	0	0	4	0.06161	0.11957	2.00312	0.23951	T	b4+;y1+;y2+;y3+;	b4+;	sp|P56199|ITA1_HUMAN	R	ME	459	0.01	460	0.00072	0.52759	4.14e-06	sp|P56199|ITA1_HUMAN	3	-0.01704	-3.59879
PGP_01.17820.17820.3.0.dta	2473	3883.69	1604.85	3	KCGLVPVLAENYJK	2,Carbamidomethyl[C];	2278.84	2278.81	6-5-1-0-0	13	NXS	164	5	0.05648	11	0.14736	0.22465	3.8331	0.86109	T	b1+;b2+;b4+;b5+;b7+;b8+;b9+;b11+;y6+;y7+;y9+;Y0+;Y0+;Y1+;Y0++;Y1++;	b1+;b5+;y9+;	sp|P02787|TRFE_HUMAN	G	SD	420	0	432	0.00175	1.08978	2.89e-24	sp|P02787|TRFE_HUMAN	2	-0.0346	-8.91128
PGP_01.17852.17852.3.0.dta	2473	3883.69	1604.85	3	KCGLVPVLAENYJK	2,Carbamidomethyl[C];	2278.84	2278.81	6-5-1-0-0	13	NXS	164	3	0.04383	13	0.15232	0.21821	3.8331	0.83643	T	b1+;b2+;b4+;b5+;b7+;b8+;b9+;b10+;b12+;y6+;y7+;y9+;y13+;Y0+;Y1+;Y1++;	b1+;b5+;y9+;	sp|P02787|TRFE_HUMAN	G	SD	420	0	432	0.00175	1.08978	2.89e-24	sp|P02787|TRFE_HUMAN	2	-0.03447	-8.8778
PGP_01.17858.17858.3.0.dta	2473	3883.69	1604.85	3	KCGLVPVLAENYJK	2,Carbamidomethyl[C];	2278.84	2278.81	6-5-1-0-0	13	NXS	164	4	0.05554	10	0.12404	0.19997	3.8331	0.76651	T	b1+;b2+;b4+;b5+;b7+;b8+;b10+;b12+;y6+;y9+;Y0+;Y0+;Y1+;Y1++;	b5+;y9+;Y0+;	sp|P02787|TRFE_HUMAN	G	SD	420	0	432	0.00175	1.08978	2.89e-24	sp|P02787|TRFE_HUMAN	2	-0.03447	-8.8778
PGP_01.17867.17867.3.0.dta	2473	3883.69	1604.85	3	KCGLVPVLAENYJK	2,Carbamidomethyl[C];	2278.84	2278.81	6-5-1-0-0	13	NXS	164	5	0.04528	6	0.09855	0.17015	3.03379	0.5162	T	b1+;b5+;b7+;b8+;b9+;y9+;Y0+;Y0+;Y1+;Y0++;Y1++;	b5+;y9+;	sp|P02787|TRFE_HUMAN	G	SD	420	0	432	0.00175	1.08978	2.89e-24	sp|P02787|TRFE_HUMAN	2	-0.03447	-8.8778
PGP_01.17920.17920.3.0.dta	571	4782.96	2065.96	3	DIVEYYNDSJGSHVLQGR	-	2717	2716.98	6-5-1-0-3	10	NXS	190	0	0	4	0.14554	0.12846	3.66291	0.47055	T	b2+;b3+;y4+;y8+;	b2+;y4+;y8+;	sp|P25311|ZA2G_HUMAN	K	FG	103	0	112	0.01016	4.91545	5.68e-28	sp|P25311|ZA2G_HUMAN/tr|C9JEV0|C9JEV0_HUMAN	13	-0.02459	-5.14222
PGP_01.17937.17937.3.1.dta	4443	4417.81	2066.94	3	DIVEYYJDSNGSHVLQGR	10,Deamidated[N];	2350.87	2350.83	5-4-2-0-1	7	NXS	264	2	0.00438	12	0.1259	0.16518	3.03913	0.50199	T	b3+;b4+;b5+;b9+;y3+;y4+;y5+;y7+;y8+;y9+;y10+;y11+;Y0++;Y1++;	y4+;y8+;	sp|P25311|ZA2G_HUMAN	K	FG	103	0	109	0.01959	9.47317	2.68e-46	sp|P25311|ZA2G_HUMAN/tr|C9JEV0|C9JEV0_HUMAN	6	-0.04047	-9.16265
PGP_01.17938.17938.3.0.dta	4443	4417.81	2066.94	3	DIVEYYJDSNGSHVLQGR	10,Deamidated[N];	2350.87	2350.83	5-4-2-0-1	7	NXS	264	3	0.01161	11	0.16111	0.22115	3.03913	0.67211	T	b2+;b3+;b4+;b5+;y3+;y5+;y6+;y7+;y8+;y9+;y10+;Y0++;Y0++;Y1++;	b2+;y8+;	sp|P25311|ZA2G_HUMAN	K	FG	103	0	109	0.01959	9.47317	2.68e-46	sp|P25311|ZA2G_HUMAN/tr|C9JEV0|C9JEV0_HUMAN	6	-0.04047	-9.16265
PGP_01.17944.17944.4.0.dta	3761	4735.92	1363.71	4	YJHTGQVIIYR	-	3372.21	3372.19	7-6-3-0-1	2	NXT	134	0	0	4	0.05566	0.11646	2.00312	0.23329	T	b4+;y1+;y2+;y3+;	b4+;	sp|P56199|ITA1_HUMAN	R	ME	459	0.01	460	0.00072	0.52759	4.14e-06	sp|P56199|ITA1_HUMAN	3	-0.01853	-3.91347
PGP_01.17952.17952.3.0.dta	4443	4417.81	2066.94	3	DIVEYYJDSNGSHVLQGR	10,Deamidated[N];	2350.87	2350.83	5-4-2-0-1	7	NXS	264	0	0	12	0.26502	0.28662	3.83944	1.10047	T	b2+;b3+;b4+;b5+;y1+;y3+;y4+;y5+;y6+;y8+;y9+;y10+;	b2+;y4+;y8+;	sp|P25311|ZA2G_HUMAN	K	FG	103	0	109	0.01959	9.47317	2.68e-46	sp|P25311|ZA2G_HUMAN/tr|C9JEV0|C9JEV0_HUMAN	6	-0.04047	-9.16265
PGP_01.17981.17981.3.0.dta	2473	3664.6	1604.85	3	KCGLVPVLAENYJK	2,Carbamidomethyl[C];	2059.76	2059.73	5-4-1-0-1	13	NXS	166	1	0.00655	5	0.05972	0.12413	3.03379	0.37657	T	b1+;b4+;b5+;y7+;y9+;Y0+;	b1+;b5+;	sp|P02787|TRFE_HUMAN	G	SD	420	0	432	0.00175	1.08978	2.89e-24	sp|P02787|TRFE_HUMAN	2	-0.02796	-7.63179
PGP_01.17982.17982.3.2.dta	3789	3627.5	1404.67	3	SWPAVGJCSSALR	8,Carbamidomethyl[C];	2222.84	2222.81	6-4-0-0-3	7	NXS	318	4	0.06443	8	0.05322	0.15022	1.9782	0.29716	T	y1+;y3+;y4+;y5+;y6+;y8+;y11+;y11++;Y0+;Y1+;Y2+;Y4+;	Y1+;	sp|P02790|HEMO_HUMAN	R	WL	181	0	187	-0.00027	-0.192082	4.68e-18	sp|P02790|HEMO_HUMAN/tr|Q9BS19|Q9BS19_HUMAN	9	-0.02575	-7.10047
PGP_01.17983.17983.3.0.dta	4443	4417.81	2066.94	3	DIVEYYJDSNGSHVLQGR	10,Deamidated[N];	2350.87	2350.83	5-4-2-0-1	7	NXS	264	2	0.00574	11	0.18454	0.22539	3.03913	0.68499	T	b2+;b3+;b4+;b5+;b9+;y3+;y5+;y6+;y8+;y9+;y10+;Y0++;Y0++;	b2+;y8+;	sp|P25311|ZA2G_HUMAN	K	FG	103	0	109	0.01959	9.47317	2.68e-46	sp|P25311|ZA2G_HUMAN/tr|C9JEV0|C9JEV0_HUMAN	6	-0.03997	-9.04945
PGP_01.17993.17993.3.0.dta	4443	4271.75	2066.94	3	DIVEYYJDSNGSHVLQGR	10,Deamidated[N];	2204.81	2204.77	5-4-2-0-0	7	NXS	244	2	0.00249	12	0.27461	0.28702	4.543	1.30393	T	b2+;b3+;b5+;y3+;y4+;y5+;y6+;y7+;y8+;y9+;y10+;y11+;Y0++;Y0++;	b2+;b3+;y4+;y8+;	sp|P25311|ZA2G_HUMAN	K	FG	103	0	109	0.01959	9.47317	2.68e-46	sp|P25311|ZA2G_HUMAN/tr|C9JEV0|C9JEV0_HUMAN	6	-0.04155	-9.72889
PGP_01.17999.17999.3.0.dta	4443	4271.75	2066.94	3	DIVEYYJDSNGSHVLQGR	10,Deamidated[N];	2204.81	2204.77	5-4-2-0-0	7	NXS	236	3	0.01048	13	0.33404	0.32368	4.543	1.47047	T	b2+;b3+;b5+;y1+;y3+;y4+;y5+;y6+;y7+;y8+;y9+;y10+;y11+;Y1+;Y0++;Y0++;	b2+;y4+;y8+;y10+;	sp|P25311|ZA2G_HUMAN	K	FG	103	0	109	0.01959	9.47317	2.68e-46	sp|P25311|ZA2G_HUMAN/tr|C9JEV0|C9JEV0_HUMAN	6	-0.04187	-9.80381
PGP_01.18001.18001.3.0.dta	3761	4080.68	1363.71	3	YJHTGQVIIYR	-	2716.97	2716.98	6-5-1-0-3	2	NXT	292	0	0	4	0.09517	0.14321	2.00312	0.28687	T	b4+;y1+;y2+;y3+;	b4+;	sp|P56199|ITA1_HUMAN	R	ME	459	0.01	460	0.00072	0.52759	4.14e-06	sp|P56199|ITA1_HUMAN	3	0.01361	3.33607
PGP_01.18026.18026.3.1.dta	571	4288.79	2065.96	3	DIVEYYNDSJGSHVLQGR	-	2222.83	2222.81	6-4-0-0-3	10	NXS	250	0	0	10	0.2074	0.1723	2.89047	0.49801	T	b2+;b3+;b4+;b5+;y1+;y3+;y5+;y6+;y7+;y8+;	b2+;y8+;	sp|P25311|ZA2G_HUMAN	K	FG	103	0	112	0.01016	4.91545	5.68e-28	sp|P25311|ZA2G_HUMAN/tr|C9JEV0|C9JEV0_HUMAN	13	-0.02154	-5.02355
PGP_01.18032.18032.3.1.dta	3026	4387.92	2254.12	3	ADGTVNQIEGEATPVJLTEPAK	-	2133.8	2133.77	6-5-0-0-1	16	NXT	82	0	0	4	0.10443	0.11038	2.03776	0.22492	T	b7+;y1+;y3+;y5+;	y3+;	sp|P05090|APOD_HUMAN	R	LE	83	0.01	98	-0.00071	-0.314841	2.48e-28	sp|P05090|APOD_HUMAN/tr|C9JF17|C9JF17_HUMAN/tr|C9JX71|C9JX71_HUMAN	14	-0.03489	-7.95313
PGP_01.18033.18033.3.1.dta	2764	4098.71	1875.86	3	YNSQJQSNNQFVLYR	9,Deamidated[N];	2222.85	2222.81	6-4-0-0-3	5	NXS	348	1	0.00584	5	0.16414	0.22205	3.70328	0.8223	T	y1+;y2+;y3+;y4+;y5+;Y0++;	y1+;y2+;y3+;	sp|P01042|KNG1_HUMAN	K	IT	44	0	48	0.00089	0.4742	2.52e-19	sp|P01042|KNG1_HUMAN	7	-0.03633	-8.86587
PGP_01.18034.18034.3.0.dta	571	4288.79	2065.96	3	DIVEYYNDSJGSHVLQGR	-	2222.83	2222.81	6-4-0-0-3	10	NXS	250	1	0.00318	13	0.23037	0.21343	3.66291	0.78176	T	b2+;b3+;b5+;b6+;b9+;b6++;y1+;y3+;y4+;y5+;y6+;y7+;y8+;Y2++;	b2+;y4+;y8+;	sp|P25311|ZA2G_HUMAN	K	FG	103	0	112	0.01016	4.91545	5.68e-28	sp|P25311|ZA2G_HUMAN/tr|C9JEV0|C9JEV0_HUMAN	13	-0.02154	-5.02355
PGP_01.18034.18034.4.1.dta	4033	5713.48	3456.65	4	AREDIFMETLKDIVEYYNDSJGSHVLQGR	0,Amidine[AnyN-term];7,Oxidation[M];	2256.83	2256.85	3-8-0-0-1	21	NXS	34	0	0	7	0.14948	0.08759	2.82407	0.24736	T	y1+;y3+;y4+;y5+;y6+;y7+;y8+;	y4+;y8+;	sp|P25311|ZA2G_HUMAN	K	FG	92	0	112	-0.00852	-2.46412	4.76e-07	sp|P25311|ZA2G_HUMAN/tr|C9JEV0|C9JEV0_HUMAN	1	0.01631	2.85516
PGP_01.18041.18041.3.0.dta	4443	4417.81	2066.94	3	DIVEYYJDSNGSHVLQGR	10,Deamidated[N];	2350.87	2350.83	5-4-2-0-1	7	NXS	264	0	0	14	0.2177	0.24913	3.03913	0.75715	T	b2+;b3+;b4+;b5+;b9+;y1+;y3+;y5+;y6+;y7+;y8+;y9+;y10+;y11+;	b2+;y8+;	sp|P25311|ZA2G_HUMAN	K	FG	103	0	109	0.01959	9.47317	2.68e-46	sp|P25311|ZA2G_HUMAN/tr|C9JEV0|C9JEV0_HUMAN	6	-0.04047	-9.16265
PGP_01.18043.18043.3.0.dta	4443	4417.81	2066.94	3	DIVEYYJDSNGSHVLQGR	10,Deamidated[N];	2350.87	2350.83	5-4-2-0-1	7	NXS	264	0	0	13	0.27498	0.30512	3.83944	1.17148	T	b2+;b3+;b4+;y2+;y3+;y4+;y5+;y6+;y7+;y8+;y9+;y10+;y11+;	b2+;y4+;y8+;	sp|P25311|ZA2G_HUMAN	K	FG	103	0	109	0.01959	9.47317	2.68e-46	sp|P25311|ZA2G_HUMAN/tr|C9JEV0|C9JEV0_HUMAN	6	-0.04047	-9.16265
PGP_01.18044.18044.3.3.dta	4443	4417.81	2066.94	3	DIVEYYJDSNGSHVLQGR	10,Deamidated[N];	2350.87	2350.83	5-4-2-0-1	7	NXS	264	2	0.01571	10	0.07381	0.12227	2.05687	0.25149	T	b4+;b5+;y1+;y3+;y4+;y5+;y8+;y9+;y10+;y11+;Y0++;Y1++;	y8+;	sp|P25311|ZA2G_HUMAN	K	FG	103	0	109	0.01959	9.47317	2.68e-46	sp|P25311|ZA2G_HUMAN/tr|C9JEV0|C9JEV0_HUMAN	6	-0.04047	-9.16265
PGP_01.18046.18046.2.4.dta	2989	2943.29	930.536	2	ISAVSLAJR	-	2012.76	2012.74	4-6-0-0-1	8	NXV	108	0	0	4	0.07448	0.09601	3.09101	0.29678	T	b2+;y1+;y3+;y4+;	b2+;y4+;	sp|Q7Z478|DHX29_HUMAN	R	VC	633	0	640	0.00021	0.225438	2.4e-12	sp|Q7Z478|DHX29_HUMAN/tr|A0A087WYN9|A0A087WYN9_HUMAN	6	-0.01553	-5.27818
PGP_01.18046.18046.3.0.dta	4443	4417.81	2066.94	3	DIVEYYJDSNGSHVLQGR	10,Deamidated[N];	2350.87	2350.83	5-4-2-0-1	7	NXS	264	2	0.0102	14	0.22969	0.28374	3.83944	1.08942	T	b2+;b3+;b4+;b5+;b9+;y1+;y3+;y4+;y5+;y6+;y8+;y9+;y10+;y11+;Y0++;Y1++;	b2+;y4+;y8+;	sp|P25311|ZA2G_HUMAN	K	FG	103	0	109	0.01959	9.47317	2.68e-46	sp|P25311|ZA2G_HUMAN/tr|C9JEV0|C9JEV0_HUMAN	6	-0.04047	-9.16265
PGP_01.18047.18047.3.0.dta	4443	4417.81	2066.94	3	DIVEYYJDSNGSHVLQGR	10,Deamidated[N];	2350.87	2350.83	5-4-2-0-1	7	NXS	264	0	0	11	0.24806	0.2728	3.83944	1.0474	T	b2+;b3+;b4+;y1+;y3+;y4+;y5+;y6+;y8+;y9+;y10+;	b2+;y4+;y8+;	sp|P25311|ZA2G_HUMAN	K	FG	103	0	109	0.01959	9.47317	2.68e-46	sp|P25311|ZA2G_HUMAN/tr|C9JEV0|C9JEV0_HUMAN	6	-0.04047	-9.16265
PGP_01.18048.18048.3.0.dta	571	4288.79	2065.96	3	DIVEYYNDSJGSHVLQGR	-	2222.83	2222.81	6-4-0-0-3	10	NXS	248	0	0	12	0.29041	0.23774	3.66291	0.8708	T	b2+;b3+;b4+;b5+;b6++;y1+;y3+;y4+;y5+;y6+;y7+;y8+;	b2+;y4+;y8+;	sp|P25311|ZA2G_HUMAN	K	FG	103	0	112	0.01016	4.91545	5.68e-28	sp|P25311|ZA2G_HUMAN/tr|C9JEV0|C9JEV0_HUMAN	13	-0.02071	-4.82998
PGP_01.18049.18049.2.4.dta	2989	2943.29	930.536	2	ISAVSLAJR	-	2012.76	2012.74	4-6-0-0-1	8	NXV	108	0	0	4	0.07304	0.09409	2.09508	0.19712	T	b2+;y1+;y3+;y4+;	y4+;	sp|Q7Z478|DHX29_HUMAN	R	VC	633	0	640	0.00021	0.225438	2.4e-12	sp|Q7Z478|DHX29_HUMAN/tr|A0A087WYN9|A0A087WYN9_HUMAN	6	-0.01553	-5.27818
PGP_01.18049.18049.3.1.dta	4443	4417.81	2066.94	3	DIVEYYJDSNGSHVLQGR	10,Deamidated[N];	2350.87	2350.83	5-4-2-0-1	7	NXS	264	1	0.00291	14	0.20926	0.26205	3.83944	1.00615	T	b2+;b3+;b4+;b5+;b9+;y1+;y3+;y4+;y5+;y7+;y8+;y9+;y10+;y11+;Y0++;	b2+;y4+;y8+;	sp|P25311|ZA2G_HUMAN	K	FG	103	0	109	0.01959	9.47317	2.68e-46	sp|P25311|ZA2G_HUMAN/tr|C9JEV0|C9JEV0_HUMAN	6	-0.04047	-9.16265
PGP_01.18055.18055.3.0.dta	571	4288.79	2065.96	3	DIVEYYNDSJGSHVLQGR	-	2222.83	2222.81	6-4-0-0-3	10	NXS	248	1	0.00283	11	0.26713	0.23152	3.66291	0.84803	T	b2+;b3+;b4+;b5+;b6++;y3+;y4+;y5+;y6+;y7+;y8+;Y0++;	b2+;y4+;y8+;	sp|P25311|ZA2G_HUMAN	K	FG	103	0	112	0.01016	4.91545	5.68e-28	sp|P25311|ZA2G_HUMAN/tr|C9JEV0|C9JEV0_HUMAN	13	-0.02071	-4.82998
PGP_01.18055.18055.4.2.dta	4033	5713.49	3456.65	4	AREDIFMETLKDIVEYYNDSJGSHVLQGR	0,Amidine[AnyN-term];7,Oxidation[M];	2256.85	2256.85	3-8-0-0-1	21	NXS	32	0	0	7	0.16866	0.09208	2.82407	0.26003	T	y3+;y4+;y5+;y6+;y7+;y8+;y18++;	y4+;y8+;	sp|P25311|ZA2G_HUMAN	K	FG	92	0	112	-0.00852	-2.46412	4.76e-07	sp|P25311|ZA2G_HUMAN/tr|C9JEV0|C9JEV0_HUMAN	1	0.00415	0.726479
PGP_01.18056.18056.3.0.dta	4443	4417.81	2066.94	3	DIVEYYJDSNGSHVLQGR	10,Deamidated[N];	2350.87	2350.83	5-4-2-0-1	7	NXS	264	1	0.00382	14	0.24231	0.28649	3.83944	1.09995	T	b2+;b3+;b4+;b5+;y1+;y3+;y4+;y5+;y6+;y7+;y8+;y9+;y10+;y11+;Y1+;	b2+;y4+;y8+;	sp|P25311|ZA2G_HUMAN	K	FG	103	0	109	0.01959	9.47317	2.68e-46	sp|P25311|ZA2G_HUMAN/tr|C9JEV0|C9JEV0_HUMAN	6	-0.04047	-9.16265
PGP_01.18060.18060.3.0.dta	4992	4308.64	1447.66	3	YJDSNGSHVLQGR	5,Deamidated[N];	2860.98	2861	6-5-3-0-0	2	NXS	90	0	0	4	0.05538	0.06808	2.06085	0.14031	T	y1+;y3+;y8+;y10+;	y8+;	sp|P25311|ZA2G_HUMAN	Y	FG	108	0.01	109	0.00036	0.248509	7.14e-36	sp|P25311|ZA2G_HUMAN/tr|C9JEV0|C9JEV0_HUMAN	1	0.02036	4.72652
PGP_01.18066.18066.3.0.dta	4084	4288.79	2065.96	3	DIVEYYNDSJGSHVLQGR	0,Carbamyl[AnyN-term];	2222.83	2222.81	6-4-0-0-3	10	NXS	248	0	0	13	0.29228	0.23732	3.66291	0.8693	T	b2+;b3+;b4+;b5+;b6+;b6++;y1+;y3+;y4+;y5+;y6+;y7+;y8+;	b2+;y4+;y8+;	sp|P25311|ZA2G_HUMAN	K	FG	103	0	112	0.00485	2.29863	2.5e-40	sp|P25311|ZA2G_HUMAN/tr|C9JEV0|C9JEV0_HUMAN	2	-0.02071	-4.82998
PGP_01.18074.18074.4.3.dta	2936	4293.75	1283.61	4	NDSJGSHVLQGR	-	3010.15	3010.12	6-5-0-0-7	4	NXS	272	0	0	6	0.12571	0.16074	2.06901	0.33258	T	y1+;y3+;y4+;y6+;y7+;y8+;	y8+;	sp|P25311|ZA2G_HUMAN	Y	FG	109	0	112	-0.00132	-1.02756	7.06e-29	sp|P25311|ZA2G_HUMAN/tr|C9JEV0|C9JEV0_HUMAN	1	-0.02505	-5.83539
PGP_01.18075.18075.3.0.dta	571	4288.79	2065.96	3	DIVEYYNDSJGSHVLQGR	-	2222.83	2222.81	6-4-0-0-3	10	NXS	248	1	0.00277	12	0.28108	0.25053	4.3441	1.08834	T	b2+;b3+;b4+;b5+;b6++;y2+;y3+;y4+;y5+;y6+;y7+;y8+;Y0++;	b2+;y2+;y4+;y8+;	sp|P25311|ZA2G_HUMAN	K	FG	103	0	112	0.01016	4.91545	5.68e-28	sp|P25311|ZA2G_HUMAN/tr|C9JEV0|C9JEV0_HUMAN	13	-0.02071	-4.82998
PGP_01.18080.18080.3.1.dta	4992	4308.64	1447.66	3	YJDSNGSHVLQGR	5,Deamidated[N];	2860.98	2861	6-5-3-0-0	2	NXS	92	0	0	4	0.08302	0.09341	2.06085	0.19251	T	y1+;y4+;y8+;y10+;	y8+;	sp|P25311|ZA2G_HUMAN	Y	FG	108	0	109	0.00036	0.248509	7.14e-36	sp|P25311|ZA2G_HUMAN/tr|C9JEV0|C9JEV0_HUMAN	1	0.01711	3.97204
PGP_01.18104.18104.4.0.dta	571	4271.76	2065.96	4	DIVEYYNDSJGSHVLQGR	-	2205.8	2205.79	5-4-1-0-2	10	NXS	224	0	0	12	0.28729	0.23887	4.3441	1.03767	T	b2+;b3+;b4+;b5+;b6+;b6++;y3+;y4+;y5+;y6+;y7+;y8+;	b2+;b4+;y4+;y8+;	sp|P25311|ZA2G_HUMAN	K	FG	103	0	112	0.01016	4.91545	5.68e-28	sp|P25311|ZA2G_HUMAN/tr|C9JEV0|C9JEV0_HUMAN	13	-0.01186	-2.77702
PGP_01.18106.18106.3.0.dta	571	4288.79	2065.96	3	DIVEYYNDSJGSHVLQGR	-	2222.83	2222.81	6-4-0-0-3	10	NXS	250	1	0.00304	11	0.27521	0.23324	3.66291	0.85434	T	b2+;b3+;b4+;b5+;b6++;y3+;y4+;y5+;y6+;y7+;y8+;Y1++;	b2+;y4+;y8+;	sp|P25311|ZA2G_HUMAN	K	FG	103	0	112	0.01016	4.91545	5.68e-28	sp|P25311|ZA2G_HUMAN/tr|C9JEV0|C9JEV0_HUMAN	13	-0.02093	-4.88129
PGP_01.18107.18107.3.0.dta	4443	4271.75	2066.94	3	DIVEYYJDSNGSHVLQGR	10,Deamidated[N];	2204.81	2204.77	5-4-2-0-0	7	NXS	240	3	0.00499	15	0.26939	0.30021	4.543	1.36387	T	b2+;b3+;b5+;b6+;b15+;y2+;y3+;y4+;y5+;y6+;y7+;y8+;y9+;y10+;y11+;Y0++;Y0++;Y1++;	b2+;y2+;y4+;y8+;	sp|P25311|ZA2G_HUMAN	K	FG	103	0	109	0.01959	9.47317	2.68e-46	sp|P25311|ZA2G_HUMAN/tr|C9JEV0|C9JEV0_HUMAN	6	-0.04189	-9.8085
PGP_01.18119.18119.3.0.dta	571	4288.79	2065.96	3	DIVEYYNDSJGSHVLQGR	-	2222.83	2222.81	6-4-0-0-3	10	NXS	250	1	0.00722	12	0.2795	0.25367	4.3441	1.10199	T	b2+;b3+;b4+;b5+;y1+;y2+;y3+;y4+;y5+;y6+;y7+;y8+;Y1++;	b2+;y2+;y4+;y8+;	sp|P25311|ZA2G_HUMAN	K	FG	103	0	112	0.01016	4.91545	5.68e-28	sp|P25311|ZA2G_HUMAN/tr|C9JEV0|C9JEV0_HUMAN	13	-0.02093	-4.88129
PGP_01.18132.18132.4.0.dta	2473	3518.56	1604.85	4	KCGLVPVLAENYJK	2,Carbamidomethyl[C];	1913.71	1913.68	5-4-1-0-0	13	NXS	120	4	0.05098	11	0.23341	0.28054	3.8331	1.07535	T	b1+;b2+;b4+;b5+;b7+;b8+;y2+;y4+;y6+;y7+;y9+;Y0+;Y1+;Y0++;Y1++;	b1+;b5+;y9+;	sp|P02787|TRFE_HUMAN	G	SD	420	0	432	0.00175	1.08978	2.89e-24	sp|P02787|TRFE_HUMAN	2	-0.03249	-9.23645
PGP_01.18143.18143.4.0.dta	571	4271.76	2065.96	4	DIVEYYNDSJGSHVLQGR	-	2205.8	2205.79	5-4-1-0-2	10	NXS	224	0	0	11	0.22429	0.21545	3.66291	0.78918	T	b2+;b3+;b4+;b5+;b6++;y3+;y4+;y5+;y6+;y7+;y8+;	b2+;y4+;y8+;	sp|P25311|ZA2G_HUMAN	K	FG	103	0	112	0.01016	4.91545	5.68e-28	sp|P25311|ZA2G_HUMAN/tr|C9JEV0|C9JEV0_HUMAN	13	-0.01173	-2.74658
PGP_01.18144.18144.3.2.dta	4625	4435.84	1571.8	3	IDLNSTSHVJITTR	4,Deamidated[N];	2864.03	2864.03	8-7-0-0-1	10	NXT	230	0	0	4	0.07039	0.07287	1.96652	0.1433	T	b2+;b4+;y1+;y8++;	b2+;	sp|Q86SQ4|AGRG6_HUMAN	K	NL	664	0.01	673	0.00021	0.133521	2.13e-27	sp|Q86SQ4|AGRG6_HUMAN/tr|H0YFM8|H0YFM8_HUMAN	14	-0.00346	-0.780187
PGP_01.18163.18163.3.2.dta	4588	4288.79	1951.91	3	IVEYYJDSNGSHVLQGR	9,Deamidated[N];	2336.87	2336.85	6-6-0-0-1	6	NXS	248	0	0	6	0.0576	0.08565	1.95806	0.1677	T	y3+;y4+;y5+;y8+;y10+;y11+;	y8+;	sp|P25311|ZA2G_HUMAN	D	FG	104	0.01	109	-0.0006	-0.307236	1.21e-27	sp|P25311|ZA2G_HUMAN/tr|C9JEV0|C9JEV0_HUMAN	1	-0.02345	-5.469
PGP_01.18170.18170.3.1.dta	4443	4271.75	2066.94	3	DIVEYYJDSNGSHVLQGR	10,Deamidated[N];	2204.81	2204.77	5-4-2-0-0	7	NXS	236	1	0.00178	11	0.12859	0.1928	3.03913	0.58595	T	b2+;b3+;b4+;b5+;y1+;y3+;y5+;y7+;y8+;y9+;y10+;Y0++;	b2+;y8+;	sp|P25311|ZA2G_HUMAN	K	FG	103	0	109	0.01959	9.47317	2.68e-46	sp|P25311|ZA2G_HUMAN/tr|C9JEV0|C9JEV0_HUMAN	6	-0.04187	-9.80381
PGP_01.18173.18173.4.2.dta	571	4271.76	2065.96	4	DIVEYYNDSJGSHVLQGR	-	2205.8	2205.79	5-4-1-0-2	10	NXS	224	0	0	8	0.14016	0.16121	2.89047	0.46597	T	b2+;b3+;b4+;y1+;y3+;y4+;y5+;y8+;	b2+;y8+;	sp|P25311|ZA2G_HUMAN	K	FG	103	0	112	0.01016	4.91545	5.68e-28	sp|P25311|ZA2G_HUMAN/tr|C9JEV0|C9JEV0_HUMAN	13	-0.01172	-2.74424
PGP_01.18174.18174.3.0.dta	4443	4271.75	2066.94	3	DIVEYYJDSNGSHVLQGR	10,Deamidated[N];	2204.81	2204.77	5-4-2-0-0	7	NXS	236	4	0.01179	16	0.32277	0.35374	4.543	1.60702	T	b2+;b3+;b4+;b5+;b6+;y1+;y2+;y3+;y4+;y5+;y6+;y7+;y8+;y9+;y10+;y11+;Y1+;Y0++;Y0++;Y1++;	b2+;b3+;y4+;y8+;	sp|P25311|ZA2G_HUMAN	K	FG	103	0	109	0.01959	9.47317	2.68e-46	sp|P25311|ZA2G_HUMAN/tr|C9JEV0|C9JEV0_HUMAN	6	-0.04187	-9.80381
PGP_01.18212.18212.3.1.dta	4443	4271.75	2066.94	3	DIVEYYJDSNGSHVLQGR	10,Deamidated[N];	2204.81	2204.77	5-4-2-0-0	7	NXS	234	1	0.00115	10	0.11332	0.17098	3.03913	0.51963	T	b2+;b3+;b4+;b5+;b9+;y3+;y7+;y8+;y9+;y10+;Y0+;	b2+;y8+;	sp|P25311|ZA2G_HUMAN	K	FG	103	0	109	0.01959	9.47317	2.68e-46	sp|P25311|ZA2G_HUMAN/tr|C9JEV0|C9JEV0_HUMAN	6	-0.03949	-9.24655
PGP_01.18319.18319.3.0.dta	799	5000	2226.98	3	AYSJASSTDSASYYPLTGDTR	-	2773.03	2772.98	6-6-2-0-0	4	NXS	140	0	0	6	0.34318	0.32452	3.62582	1.17664	T	b6+;y1+;y2+;y5+;y7+;y8+;	y2+;y7+;y8+;	sp|P04114|APOB_HUMAN	G	LE	980	0	983	0.00214	0.960518	7.48e-07	sp|P04114|APOB_HUMAN	2	-0.0451	-9.02173
PGP_01.18325.18325.4.4.dta	43	4998.97	2371.03	4	SGAYSJASSTDSASYYPLTGDTR	-	2627.94	2627.94	6-6-1-0-1	6	NXS	132	0	0	9	0.24221	0.28506	3.60644	1.02805	T	b7+;y1+;y2+;y4+;y5+;y6+;y7+;y8+;y9+;	y2+;y7+;y8+;	sp|P04114|APOB_HUMAN	T	LE	978	0	983	0.00432	1.82123	1.73e-07	sp|P04114|APOB_HUMAN	1	-0.00089	-0.178072
PGP_01.18388.18388.3.0.dta	586	3546.51	1632.79	3	AHFFAPQJLTNMNK	-	1913.71	1913.68	5-4-1-0-0	8	NXT	322	0	0	4	0.10098	0.17843	2.92847	0.52251	T	b2+;b3+;b4+;b5+;	b2+;b3+;	sp|P19827|ITIH1_HUMAN	F	NV	278	0	285	-0.00013	-0.07957	1.25e-21	sp|P19827|ITIH1_HUMAN	2	-0.03477	-9.8067
PGP_01.18419.18419.3.0.dta	2473	3518.56	1604.85	3	KCGLVPVLAENYJK	2,Carbamidomethyl[C];	1913.71	1913.68	5-4-1-0-0	13	NXS	118	3	0.03826	16	0.26048	0.29826	4.53585	1.35288	T	b1+;b2+;b4+;b5+;b6+;b7+;b9+;b10+;b12+;y2+;y4+;y5+;y6+;y7+;y9+;y12+;Y0+;Y0+;Y0++;	b1+;b5+;y9+;Y0+;	sp|P02787|TRFE_HUMAN	G	SD	420	0	432	0.00175	1.08978	2.89e-24	sp|P02787|TRFE_HUMAN	2	-0.03338	-9.48946
PGP_01.18462.18462.4.1.dta	803	5017.02	2472.08	4	TSGAYSJASSTDSASYYPLTGDTR	-	2544.94	2544.91	N(NH(HNHNH(NON|a|keto|d&amino))(HN(F)(H)))(F)	7	NXS	126	0	0	11	0.37132	0.41807	3.80272	1.58981	T	y1+;y2+;y4+;y5+;y6+;y7+;y8+;y9+;y10+;y12+;y16+;	y2+;y7+;y8+;	sp|P04114|APOB_HUMAN	C	LE	977	0	983	-0.00069	-0.279006	4.36e-21	sp|P04114|APOB_HUMAN	2	-0.03296	-6.57091
PGP_01.18466.18466.4.0.dta	2473	3518.56	1604.85	4	KCGLVPVLAENYJK	2,Carbamidomethyl[C];	1913.71	1913.68	5-4-1-0-0	13	NXS	118	3	0.04035	9	0.28982	0.27648	3.8331	1.05976	T	b1+;b2+;b4+;b5+;b7+;b9+;b10+;y6+;y9+;Y0+;Y0++;Y1++;	b1+;b5+;y9+;	sp|P02787|TRFE_HUMAN	G	SD	420	0	432	0.00175	1.08978	2.89e-24	sp|P02787|TRFE_HUMAN	2	-0.03053	-8.67926
PGP_01.18528.18528.3.1.dta	578	3258.4	1343.68	3	LVYESGSLJFSK	-	1914.72	1914.7	5-4-0-0-2	9	NXS	150	3	0.06376	6	0.05231	0.13483	2.06901	0.27897	T	b10+;y2+;y3+;y4+;y8+;y10+;Y0+;Y1+;Y4+;	Y0+;	sp|P04114|APOB_HUMAN	N	LE	2974	0	2982	-0.00031	-0.23054	1.6e-35	sp|P04114|APOB_HUMAN	1	-0.01796	-5.51358
PGP_01.18616.18616.3.3.dta	4443	4271.75	2066.94	3	DIVEYYJDSNGSHVLQGR	10,Deamidated[N];	2204.81	2204.77	5-4-2-0-0	7	NXS	234	0	0	8	0.12982	0.18942	3.83944	0.72726	T	b2+;b3+;y3+;y4+;y5+;y8+;y9+;y10+;	b2+;y4+;y8+;	sp|P25311|ZA2G_HUMAN	K	FG	103	0	109	0.01959	9.47317	2.68e-46	sp|P25311|ZA2G_HUMAN/tr|C9JEV0|C9JEV0_HUMAN	6	-0.03888	-9.10372
PGP_01.18640.18640.4.0.dta	571	4271.77	2065.96	4	DIVEYYNDSJGSHVLQGR	-	2205.81	2205.79	5-4-1-0-2	10	NXS	214	0	0	6	0.1469	0.16704	3.66291	0.61186	T	b2+;b3+;b4+;y1+;y3+;y4+;	b2+;y3+;y4+;	sp|P25311|ZA2G_HUMAN	K	FG	103	0	112	0.01016	4.91545	5.68e-28	sp|P25311|ZA2G_HUMAN/tr|C9JEV0|C9JEV0_HUMAN	13	-0.02174	-5.0904
PGP_01.18644.18644.3.1.dta	1683	3793.59	1904	3	VLDYLJETQQLTPEIK	-	1889.59	1889.62	N(NH(HN(HEX&n-acetyl&sulfate))(HNH))(F)	6	NXT	282	0	0	5	0.0847	0.1251	1.96085	0.24531	T	y2+;y4+;y5+;y6+;y13+;	y4+;	sp|P01023|A2MG_HUMAN	Y	SK	986	0.01	991	-0.00011	-0.057743	2.33e-21	sp|P01023|A2MG_HUMAN	2	0.03625	9.55823
PGP_01.18650.18650.4.3.dta	1582	5001	2795.17	4	YCTSGAYSJASSTDSASYYPLTGDTR	2,Carbamidomethyl[C];	2205.83	2205.79	5-4-1-0-2	9	NXS	158	0	0	4	0.13072	0.1983	3.01824	0.59852	T	y1+;y2+;y7+;y8+;	y2+;y7+;	sp|P04114|APOB_HUMAN	N	LE	975	0	983	0.00292	1.04429	4.81e-23	sp|P04114|APOB_HUMAN	2	-0.03759	-7.51795
PGP_01.18671.18671.3.0.dta	4443	4271.75	2066.94	3	DIVEYYJDSNGSHVLQGR	10,Deamidated[N];	2204.81	2204.77	5-4-2-0-0	7	NXS	232	2	0.0124	14	0.29255	0.32648	3.83944	1.25348	T	b2+;b3+;b4+;b5+;y1+;y3+;y4+;y5+;y6+;y7+;y8+;y9+;y10+;y11+;Y0++;Y0++;	b2+;y4+;y8+;	sp|P25311|ZA2G_HUMAN	K	FG	103	0	109	0.01959	9.47317	2.68e-46	sp|P25311|ZA2G_HUMAN/tr|C9JEV0|C9JEV0_HUMAN	6	-0.03799	-8.89533
PGP_01.18683.18683.3.2.dta	2341	3869.55	1663.75	3	HYTJSSQDVTVPCR	13,Carbamidomethyl[C];	2205.8	2205.79	5-4-1-0-2	4	NXS	246	0	0	4	0.08184	0.0882	2.92847	0.2583	T	b2+;b4+;y1+;y12++;	b2+;b4+;	sp|P01877|IGHA2_HUMAN	K	VP	89	0	92	0.0037	2.22257	1.18e-20	sp|P01877|IGHA2_HUMAN/tr|A0A286YEY5|A0A286YEY5_HUMAN	14	-0.0144	-3.72232
PGP_01.18707.18707.3.1.dta	3039	3793.59	1691.85	3	DYLJETQQLTPEIK	-	2101.75	2101.78	4-5-0-0-3	4	NXT	264	0	0	4	0.0354	0.08515	2.0649	0.17584	T	y4+;y5+;y6+;y13+;	y4+;	sp|P01023|A2MG_HUMAN	L	SK	988	0.01	991	-0.00101	-0.596633	1.42e-12	sp|P01023|A2MG_HUMAN	2	0.03341	8.80937
PGP_01.18770.18770.3.0.dta	4443	4271.75	2066.94	3	DIVEYYJDSNGSHVLQGR	10,Deamidated[N];	2204.81	2204.77	5-4-2-0-0	7	NXS	234	0	0	5	0.10456	0.14616	3.03913	0.4442	T	b2+;b4+;y4+;y8+;y10+;	b2+;y8+;	sp|P25311|ZA2G_HUMAN	K	FG	103	0	109	0.01959	9.47317	2.68e-46	sp|P25311|ZA2G_HUMAN/tr|C9JEV0|C9JEV0_HUMAN	6	-0.04074	-9.53923
PGP_01.18790.18790.4.0.dta	2016	4791.96	1384.72	4	IYJTTYLNVQR	-	3407.24	3407.24	9-6-0-0-5	3	NXT	154	0	0	4	0.05183	0.05844	2.00312	0.11706	T	y1+;y4+;y5+;y7+;	y4+;	sp|P02763|A1AG1_HUMAN	C	EN	91	0.01	93	0.00031	0.223713	1.34e-11	sp|P02763|A1AG1_HUMAN	1	-0.00292	-0.609481
PGP_01.18805.18805.3.0.dta	1271	3869.56	1241.59	3	QQQHLFGSJVT	0,Gln->pyro-Glu[AnyN-termQ];	2627.97	2627.94	6-6-1-0-1	9	NXT	236	1	0.00501	4	0.05782	0.0819	2.07742	0.17014	T	b3+;b6+;b7+;b9+;Y0+;	b6+;	sp|P02787|TRFE_HUMAN	R	DC	622	0.01	630	0.00151	1.21522	1.28e-13	sp|P02787|TRFE_HUMAN	1	-0.0293	-7.57384
PGP_01.18818.18818.3.1.dta	39	3727.58	1609.82	3	SIJTTNVMGTSLTVR	8,Oxidation[M];	2117.76	2117.78	5-5-0-0-2	3	NXT	198	0	0	9	0.17763	0.18477	3.02854	0.55959	T	b2+;b4+;b7+;y1+;y3+;y4+;y5+;y6+;y7+;	y1+;y7+;	sp|P01023|A2MG_HUMAN	F	VN	408	0	410	-0.00114	-0.707721	8.43e-63	sp|P01023|A2MG_HUMAN	1	0.0167	4.48134
PGP_01.18842.18842.3.1.dta	39	3524.53	1609.82	3	SIJTTNVMGTSLTVR	8,Oxidation[M];	1914.71	1914.7	5-4-0-0-2	3	NXT	194	0	0	10	0.19146	0.20251	3.02854	0.6133	T	b2+;b3+;b4+;b7+;y1+;y3+;y4+;y5+;y6+;y7+;	y1+;y7+;	sp|P01023|A2MG_HUMAN	F	VN	408	0	410	-0.00114	-0.707721	8.43e-63	sp|P01023|A2MG_HUMAN	1	-0.00557	-1.5808
PGP_01.18854.18854.3.1.dta	337	4270.73	1837.85	3	VEYYNDSJGSHVLQGR	-	2432.88	2432.88	3-6-2-0-1	8	NXS	258	0	0	4	0.05449	0.08414	2.06085	0.1734	T	y1+;y3+;y4+;y8+;	y8+;	sp|P25311|ZA2G_HUMAN	I	FG	105	0.01	112	-0.00295	-1.60428	3.47e-40	sp|P25311|ZA2G_HUMAN/tr|C9JEV0|C9JEV0_HUMAN	1	0.00019	0.0444994
PGP_01.18870.18870.3.0.dta	2341	3869.55	1663.75	3	HYTJSSQDVTVPCR	13,Carbamidomethyl[C];	2205.8	2205.79	5-4-1-0-2	4	NXS	226	0	0	4	0.0848	0.09027	2.92847	0.26434	T	b2+;b4+;y1+;y12++;	b2+;b4+;	sp|P01877|IGHA2_HUMAN	K	VP	89	0	92	0.0037	2.22257	1.18e-20	sp|P01877|IGHA2_HUMAN/tr|A0A286YEY5|A0A286YEY5_HUMAN	14	-0.00759	-1.96198
PGP_01.18892.18892.3.0.dta	4651	3711.65	2413.18	3	MNISQCDLPEISVSHVJLTVR	2,Deamidated[N];6,Carbamidomethyl[C];	1298.46	1298.47	3-4-0-0-0	17	NXT	76	0	0	5	0.0979	0.06206	1.93154	0.11987	T	b2++;b6++;y1+;y3+;y4+;	y1+;	sp|Q16288|NTRK3_HUMAN	R	EG	202	0.01	218	0.00027	0.11184	4.69e-16	sp|Q16288|NTRK3_HUMAN/tr|A0A0D9SFP6|A0A0D9SFP6_HUMAN/tr|B7Z7U4|B7Z7U4_HUMAN/tr|H0YM90|H0YM90_HUMAN	7	0.00701	1.88917
PGP_01.18903.18903.3.0.dta	1993	3318.38	1038.57	3	GLPGGJASLPR	-	2279.81	2279.83	6-5-0-0-2	6	NXS	244	0	0	4	0.08525	0.04423	3.06703	0.13566	T	b3+;y1+;y2+;y4+;	y1+;y4+;	sp|Q9NPC4|A4GAT_HUMAN	K	HL	116	0.01	121	0.00101	0.97157	3.59e-15	sp|Q9NPC4|A4GAT_HUMAN	7	0.01903	5.7365
PGP_01.18911.18911.3.0.dta	2012	3756.49	1534.71	3	JHSCSEGQISIFR	4,Carbamidomethyl[C];	2221.78	2221.79	6-4-1-0-1	1	NXS	146	0	0	4	0.06297	0.06061	1.9782	0.1199	T	y1+;y3+;y7+;y6++;	y1+;	sp|O75882|ATRN_HUMAN	R	YE	731	0.01	731	-1e-05	-0.006512	8.92e-26	sp|O75882|ATRN_HUMAN	14	0.00937	2.49503
PGP_01.18945.18945.3.1.dta	1196	3644.47	1293.63	3	FAPQJLTNMNK	9,Oxidation[M];	2350.85	2350.83	5-4-2-0-1	5	NXT	288	0	0	6	0.05463	0.0958	2.07742	0.19902	T	y3+;y4+;y5+;y6+;y7+;y9+;	y5+;	sp|P19827|ITIH1_HUMAN	F	NV	281	0.01	285	-0.00124	-0.957819	3.84e-27	sp|P19827|ITIH1_HUMAN	1	-0.01831	-5.02541
PGP_01.18962.18962.2.0.dta	4219	2493.06	911.473	2	JGSLFAFR	0,Carbamyl[AnyN-term];	1581.58	1581.56	6-3-0-0-0	1	NXS	30	9	0.28774	5	0.05516	0.22213	4.62956	1.02835	T	b6+;y1+;y2+;y5+;y7+;Y0+;Y0+;Y1+;Y1+;Y2+;Y3+;Y3+;Y4+;Y5+;	y1+;Y0+;Y1+;Y2+;	sp|P04004|VTNC_HUMAN	K	GQ	169	0	169	-0.00044	-0.46051	1.92e-25	sp|P04004|VTNC_HUMAN	1	-0.02396	-9.61448
PGP_01.18978.18978.3.0.dta	2752	3777.49	1903.84	3	QNQCFYJSSYLNVQR	0,Gln->pyro-Glu[AnyN-termQ];4,Carbamidomethyl[C];	1873.65	1873.67	6-3-0-0-2	7	NXS	186	0	0	6	0.07069	0.1252	2.9245	0.36614	T	y1+;y2+;y3+;y4+;y5+;y6+;	y1+;y4+;	sp|P19652|A1AG2_HUMAN	R	EN	87	0	93	0.00247	1.29671	1.9e-28	sp|P19652|A1AG2_HUMAN	14	0.0162	4.28972
PGP_01.19010.19010.4.0.dta	2752	5044.05	1903.84	4	QNQCFYJSSYLNVQR	0,Gln->pyro-Glu[AnyN-termQ];4,Carbamidomethyl[C];	3140.21	3140.16	7-7-0-0-4	7	NXS	140	0	0	4	0.04987	0.09612	1.9723	0.18958	T	y2+;y4+;y5+;y6+;	y5+;	sp|P19652|A1AG2_HUMAN	R	EN	87	0.01	93	0.00247	1.29671	1.9e-28	sp|P19652|A1AG2_HUMAN	14	-0.04719	-9.35737
PGP_01.19018.19018.3.0.dta	1085	4099.74	2202.04	3	STGKPTLYJVSLVMSDTAGTC	21,Carbamidomethyl[C];	1897.7	1897.68	4-4-1-0-1	9	NXS	342	0	0	6	0.28656	0.23171	3.62582	0.84015	T	b8+;y1+;y2+;y3+;y4+;y5+;	y1+;y2+;y3+;	sp|P01871|IGHM_HUMAN	K	Y-	432	0	440	-0.00035	-0.158872	2e-18	sp|P01871|IGHM_HUMAN	1	-0.01625	-3.96463
PGP_01.19021.19021.3.0.dta	2752	5044.05	1903.84	3	QNQCFYJSSYLNVQR	0,Gln->pyro-Glu[AnyN-termQ];4,Carbamidomethyl[C];	3140.21	3140.16	7-7-0-0-4	7	NXS	140	0	0	6	0.1544	0.17462	3.70328	0.64668	T	y1+;y2+;y3+;y4+;y5+;y6+;	y1+;y4+;y5+;	sp|P19652|A1AG2_HUMAN	R	EN	87	0	93	0.00247	1.29671	1.9e-28	sp|P19652|A1AG2_HUMAN	14	-0.04913	-9.74204
PGP_01.19036.19036.4.0.dta	584	5061.08	1920.87	4	QNQCFYJSSYLNVQR	4,Carbamidomethyl[C];	3140.21	3140.16	7-7-0-0-4	7	NXS	142	0	0	5	0.07363	0.09641	2.77523	0.26756	T	y1+;y2+;y3+;y4+;y6+;	y1+;y4+;	sp|P19652|A1AG2_HUMAN	R	EN	87	0	93	-0.0004	-0.208133	5.66e-14	sp|P19652|A1AG2_HUMAN	7	-0.05037	-9.95431
PGP_01.19047.19047.3.0.dta	1085	3937.68	2202.04	3	STGKPTLYJVSLVMSDTAGTC	21,Carbamidomethyl[C];	1735.64	1735.63	3-4-1-0-1	9	NXS	254	0	0	6	0.2807	0.23728	3.62582	0.86034	T	b7+;b8+;y1+;y2+;y3+;y4+;	y1+;y2+;y3+;	sp|P01871|IGHM_HUMAN	K	Y-	432	0	440	-0.00035	-0.158872	2e-18	sp|P01871|IGHM_HUMAN	1	-0.01173	-2.97966
PGP_01.19070.19070.2.1.dta	749	2443.02	1080.54	2	JSSYLNVQR	-	1362.48	1362.48	5-2-0-0-1	1	NXS	22	0	0	4	0.07264	0.16698	3.90115	0.65141	T	y2+;y4+;y5+;y6+;	y4+;y5+;y6+;	sp|P19652|A1AG2_HUMAN	Y	EN	93	0	93	0.00042	0.38834	1.02e-24	sp|P19652|A1AG2_HUMAN	1	0.00273	1.11793
PGP_01.19072.19072.2.1.dta	749	2443.02	1080.54	2	JSSYLNVQR	-	1362.48	1362.48	5-2-0-0-1	1	NXS	22	0	0	5	0.05533	0.16308	2.09508	0.34166	T	y2+;y3+;y4+;y5+;y6+;	y5+;	sp|P19652|A1AG2_HUMAN	Y	EN	93	0	93	0.00042	0.38834	1.02e-24	sp|P19652|A1AG2_HUMAN	1	0.00273	1.11793
PGP_01.19073.19073.4.1.dta	584	5061.08	1920.87	4	QNQCFYJSSYLNVQR	4,Carbamidomethyl[C];	3140.21	3140.16	7-7-0-0-4	7	NXS	142	0	0	6	0.0708	0.10178	1.86187	0.18949	T	y1+;y2+;y3+;y4+;y5+;y6+;	y1+;	sp|P19652|A1AG2_HUMAN	R	EN	87	0.01	93	-0.0004	-0.208133	5.66e-14	sp|P19652|A1AG2_HUMAN	7	-0.05005	-9.89107
PGP_01.19076.19076.4.1.dta	584	5061.08	1920.87	4	QNQCFYJSSYLNVQR	4,Carbamidomethyl[C];	3140.21	3140.16	7-7-0-0-4	7	NXS	142	0	0	6	0.08194	0.11071	1.86187	0.20613	T	y1+;y2+;y3+;y4+;y5+;y6+;	y1+;	sp|P19652|A1AG2_HUMAN	R	EN	87	0	93	-0.0004	-0.208133	5.66e-14	sp|P19652|A1AG2_HUMAN	7	-0.05005	-9.89107
PGP_01.19093.19093.3.1.dta	4215	4793.95	1915.9	3	QDQCIYJTTYLNVQR	0,Carbamyl[AnyN-term];4,Carbamidomethyl[C];	2878.05	2878.01	7-5-2-0-1	7	NXT	150	0	0	4	0.08585	0.09742	3.05561	0.29766	T	y2+;y3+;y4+;y5+;	y3+;y4+;	sp|P02763|A1AG1_HUMAN	R	EN	87	0.01	93	-0.00156	-0.795965	4.84e-72	sp|P02763|A1AG1_HUMAN	1	-0.03983	-8.31007
PGP_01.19101.19101.2.2.dta	749	2443.02	1080.54	2	JSSYLNVQR	-	1362.48	1362.48	5-2-0-0-1	1	NXS	22	0	0	6	0.08523	0.17582	3.09101	0.54346	T	y1+;y2+;y3+;y4+;y5+;y6+;	y1+;y4+;	sp|P19652|A1AG2_HUMAN	Y	EN	93	0	93	0.00042	0.38834	1.02e-24	sp|P19652|A1AG2_HUMAN	1	0.00304	1.24488
PGP_01.19125.19125.3.0.dta	2747	4648.94	2173.04	3	TRQDQCIYJTTYLNVQR	6,Carbamidomethyl[C];	2475.89	2475.92	4-9-0-0-0	9	NXT	198	0	0	4	0.09505	0.08786	2.91667	0.25627	T	y1+;y2+;y4+;y5+;	y2+;y4+;	sp|P02763|A1AG1_HUMAN	Q	EN	85	0.01	93	0.00986	4.53534	6.96e-28	sp|P02763|A1AG1_HUMAN	1	0.02883	6.2028
PGP_01.19133.19133.3.0.dta	4022	2534.08	952.499	3	JGSLFAFR	0,Amidine[AnyN-term];	1581.58	1581.56	6-3-0-0-0	1	NXS	38	0	0	6	0.10351	0.14486	2.10436	0.30483	T	y1+;y2+;y3+;y4+;y5+;y7+;	y1+;	sp|P04004|VTNC_HUMAN	K	GQ	169	0	169	0.00065	0.68171	1.1e-21	sp|P04004|VTNC_HUMAN	1	-0.02198	-8.67713
PGP_01.19159.19159.3.1.dta	908	3876.68	2213.06	3	TLJQSSDELQLSMGNAMFVK	-	1663.62	1663.61	4-5-0-0-0	3	NXS	198	0	0	4	0.04654	0.0654	1.81718	0.11885	T	b10++;y1+;y2+;y3+;	y2+;	sp|P01011|AACT_HUMAN	R	EQ	125	0.01	127	-0.00229	-1.03431	3.78e-22	sp|P01011|AACT_HUMAN/tr|G3V595|G3V595_HUMAN	7	-0.00815	-2.10286
PGP_01.19169.19169.3.1.dta	1853	3597.54	1787.84	3	DQCIYJTTYLNVQR	3,Carbamidomethyl[C];	1809.7	1809.67	4-5-0-0-1	6	NXT	266	0	0	5	0.06048	0.09378	1.98423	0.18608	T	b2+;y1+;y2+;y3+;y5+;	y1+;	sp|P02763|A1AG1_HUMAN	Q	EN	88	0.01	93	0.00252	1.40875	1.93e-17	sp|P02763|A1AG1_HUMAN	2	-0.03286	-9.13649
PGP_01.19169.19169.4.0.dta	1814	4792.94	1385.71	4	IYJTTYLNVQR	8,Deamidated[N];	3407.24	3407.24	9-6-0-0-5	3	NXT	196	0	0	4	0.05022	0.09692	2.07742	0.20135	T	y1+;y2+;y3+;y10+;	y1+;	sp|P02763|A1AG1_HUMAN	C	EN	91	0.01	93	0.00115	0.829312	3.95e-43	sp|P02763|A1AG1_HUMAN	1	0.00236	0.492494
PGP_01.19170.19170.3.1.dta	2475	4957.03	1672.81	3	QCIYJTTYLNVQR	2,Carbamidomethyl[C];	3284.22	3284.17	7-7-2-0-1	5	NXT	208	0	0	4	0.07943	0.12008	2.94479	0.35361	T	y1+;y3+;y4+;y5+;	y4+;y5+;	sp|P02763|A1AG1_HUMAN	D	EN	89	0	93	-0.00046	-0.274825	4.44e-16	sp|P02763|A1AG1_HUMAN	2	-0.04573	-9.22708
PGP_01.19190.19190.4.2.dta	2747	4648.93	2173.04	4	TRQDQCIYJTTYLNVQR	6,Carbamidomethyl[C];	2475.89	2475.92	4-9-0-0-0	9	NXT	208	0	0	4	0.06512	0.07126	1.96652	0.14013	T	y1+;y2+;y4+;y5+;	y1+;	sp|P02763|A1AG1_HUMAN	Q	EN	85	0.01	93	0.00986	4.53534	6.96e-28	sp|P02763|A1AG1_HUMAN	1	0.03482	7.49157
PGP_01.19192.19192.4.2.dta	2747	4648.93	2173.04	4	TRQDQCIYJTTYLNVQR	6,Carbamidomethyl[C];	2475.89	2475.92	4-9-0-0-0	9	NXT	208	0	0	7	0.10664	0.12559	2.91667	0.36631	T	y1+;y2+;y3+;y4+;y5+;y6+;y7+;	y1+;y4+;	sp|P02763|A1AG1_HUMAN	Q	EN	85	0	93	0.00986	4.53534	6.96e-28	sp|P02763|A1AG1_HUMAN	1	0.03482	7.49157
PGP_01.19205.19205.2.2.dta	749	2443.02	1080.54	2	JSSYLNVQR	-	1362.48	1362.48	5-2-0-0-1	1	NXS	18	0	0	6	0.08592	0.1778	3.09101	0.54957	T	y1+;y2+;y3+;y4+;y5+;y6+;	y4+;y5+;	sp|P19652|A1AG2_HUMAN	Y	EN	93	0	93	0.00042	0.38834	1.02e-24	sp|P19652|A1AG2_HUMAN	1	0.00343	1.40458
PGP_01.19226.19226.3.0.dta	1085	3937.68	2202.04	3	STGKPTLYJVSLVMSDTAGTC	21,Carbamidomethyl[C];	1735.64	1735.63	3-4-1-0-1	9	NXS	254	0	0	15	0.38026	0.3218	6.04667	1.94584	T	b4+;b5+;b7+;b8+;b9+;b10+;b11+;b12+;b13+;y1+;y2+;y3+;y4+;y5+;y7+;	b7+;b8+;b10+;y1+;y2+;y3+;y4+;	sp|P01871|IGHM_HUMAN	K	Y-	432	0	440	-0.00035	-0.158872	2e-18	sp|P01871|IGHM_HUMAN	1	-0.01314	-3.33783
PGP_01.19241.19241.3.2.dta	2928	3774.58	1203.63	3	KKEDALJETR	-	2570.95	2570.92	6-5-1-0-2	7	NXT	352	0	0	4	0.06032	0.08806	2.0861	0.18369	T	b1+;b5+;b6+;y1+;	b1+;	sp|P10909|CLUS_HUMAN	K	ES	80	0.01	86	-0.00045	-0.373563	2.12e-13	sp|P10909|CLUS_HUMAN/tr|E5RGB0|E5RGB0_HUMAN/tr|E5RH61|E5RH61_HUMAN/tr|E5RJZ5|E5RJZ5_HUMAN/tr|E7ERK6|E7ERK6_HUMAN/tr|E7ETB4|E7ETB4_HUMAN/tr|H0YLK8|H0YLK8_HUMAN	14	-0.03114	-8.25205
PGP_01.19242.19242.4.0.dta	2747	4648.93	2173.04	4	TRQDQCIYJTTYLNVQR	6,Carbamidomethyl[C];	2475.88	2475.92	4-9-0-0-0	9	NXT	202	0	0	8	0.13897	0.14505	3.69399	0.5358	T	y1+;y2+;y3+;y4+;y5+;y6+;y7+;y10+;	y1+;y4+;y5+;	sp|P02763|A1AG1_HUMAN	Q	EN	85	0	93	0.00986	4.53534	6.96e-28	sp|P02763|A1AG1_HUMAN	1	0.03671	7.89822
PGP_01.19252.19252.4.1.dta	1723	5044.04	1814.84	4	PTHVJVSVVMAEVDGTC	17,Carbamidomethyl[C];	3229.2	3229.17	9-8-0-0-1	5	NXS	148	0	0	4	0.19491	0.1632	3.66722	0.5985	T	y1+;y2+;y3+;y9++;	y1+;y2+;y3+;	sp|P01876|IGHA1_HUMAN	K	Y-	336	0	340	0.00556	3.06196	3.44e-20	sp|P01876|IGHA1_HUMAN/tr|A0A0G2JMB2|A0A0G2JMB2_HUMAN	2	-0.03173	-6.29181
PGP_01.19265.19265.2.3.dta	2016	2763.13	1384.72	2	IYJTTYLNVQR	-	1378.41	1378.43	NNH(HN(HEX&n-acetyl&sulfate))(H)	3	NXT	70	0	0	6	0.07544	0.07768	2.00312	0.15561	T	y1+;y2+;y4+;y5+;y6+;y8+;	y1+;	sp|P02763|A1AG1_HUMAN	C	EN	91	0.01	93	0.00031	0.223713	1.34e-11	sp|P02763|A1AG1_HUMAN	1	0.02725	9.86571
PGP_01.19276.19276.3.0.dta	1085	3929.64	2202.04	3	STGKPTLYJVSLVMSDTAGTC	21,Carbamidomethyl[C];	1727.6	1727.61	6-3-0-0-1	9	NXS	364	0	0	8	0.14912	0.1588	2.85919	0.45404	T	b5+;b7+;b8+;b10+;y1+;y2+;y3+;y19++;	b5+;y1+;	sp|P01871|IGHM_HUMAN	K	Y-	432	0	440	-0.00035	-0.158872	2e-18	sp|P01871|IGHM_HUMAN	1	0.00829	2.11015
PGP_01.19293.19293.3.0.dta	3043	3929.64	2218.04	3	STGKPTLYJVSLVMSDTAGTC	14,Oxidation[M];21,Carbamidomethyl[C];	1711.61	1711.62	5-3-0-0-2	9	NXS	362	0	0	6	0.10212	0.08019	3.02335	0.24244	T	b5+;b7+;y2+;y3+;y4+;y5+;	b5+;y2+;	sp|P01871|IGHM_HUMAN	K	Y-	432	0	440	0.00115	0.518246	8.64e-32	sp|P01871|IGHM_HUMAN	1	0.01221	3.10796
PGP_01.19299.19299.3.0.dta	3043	3929.64	2218.04	3	STGKPTLYJVSLVMSDTAGTC	14,Oxidation[M];21,Carbamidomethyl[C];	1711.61	1711.62	5-3-0-0-2	9	NXS	362	0	0	14	0.2409	0.20845	3.82069	0.79641	T	b4+;b5+;b7+;b8+;b10+;b12+;b13+;y1+;y2+;y3+;y5+;y8+;y9+;y11+;	b5+;y1+;y2+;	sp|P01871|IGHM_HUMAN	K	Y-	432	0	440	0.00115	0.518246	8.64e-32	sp|P01871|IGHM_HUMAN	1	0.01221	3.10796
PGP_01.19304.19304.4.0.dta	1723	5044.04	1814.84	4	PTHVJVSVVMAEVDGTC	17,Carbamidomethyl[C];	3229.2	3229.17	9-8-0-0-1	5	NXS	168	0	0	4	0.20112	0.16729	3.66722	0.6135	T	y1+;y2+;y3+;y9++;	y1+;y2+;y3+;	sp|P01876|IGHA1_HUMAN	K	Y-	336	0	340	0.00556	3.06196	3.44e-20	sp|P01876|IGHA1_HUMAN/tr|A0A0G2JMB2|A0A0G2JMB2_HUMAN	2	-0.02571	-5.0981
PGP_01.19306.19306.3.0.dta	1085	3937.68	2202.04	3	STGKPTLYJVSLVMSDTAGTC	21,Carbamidomethyl[C];	1735.64	1735.63	3-4-1-0-1	9	NXS	256	0	0	16	0.31744	0.29036	4.92082	1.4288	T	b4+;b5+;b7+;b8+;b9+;b10+;b11+;b12+;b13+;y1+;y2+;y3+;y4+;y5+;y7+;y19++;	b5+;b8+;y1+;y2+;y3+;	sp|P01871|IGHM_HUMAN	K	Y-	432	0	440	-0.00035	-0.158872	2e-18	sp|P01871|IGHM_HUMAN	1	-0.01249	-3.17272
PGP_01.19312.19312.3.0.dta	607	4678.91	1903.84	3	QNQCFYJSSYLNVQR	0,Gln->pyro-Glu[AnyN-termQ];4,Carbamidomethyl[C];	2775.07	2775.02	6-6-0-0-4	7	NXS	178	0	0	7	0.1492	0.16215	3.85904	0.62573	T	b1+;y1+;y2+;y3+;y4+;y5+;y6+;	y1+;y3+;y4+;	sp|P19652|A1AG2_HUMAN	R	EN	87	0	93	0.00247	1.29671	1.9e-28	sp|P19652|A1AG2_HUMAN	14	-0.04676	-9.99584
PGP_01.19328.19328.3.3.dta	2928	3774.57	1203.63	3	KKEDALJETR	-	2570.94	2570.92	6-5-1-0-2	7	NXT	378	0	0	4	0.0672	0.09057	2.0861	0.18893	T	b1+;b5+;b6+;y1+;	b1+;	sp|P10909|CLUS_HUMAN	K	ES	80	0.01	86	-0.00045	-0.373563	2.12e-13	sp|P10909|CLUS_HUMAN/tr|E5RGB0|E5RGB0_HUMAN/tr|E5RH61|E5RH61_HUMAN/tr|E5RJZ5|E5RJZ5_HUMAN/tr|E7ERK6|E7ERK6_HUMAN/tr|E7ETB4|E7ETB4_HUMAN/tr|H0YLK8|H0YLK8_HUMAN	14	-0.01824	-4.8336
PGP_01.19332.19332.3.3.dta	1848	3373.41	1271.64	3	YJTTYLNVQR	-	2101.77	2101.78	4-5-0-0-3	2	NXT	254	1	0.01269	7	0.13842	0.12721	3.07882	0.39164	T	y1+;y2+;y4+;y5+;y6+;y7+;y8+;Y0+;	y1+;y4+;	sp|P02763|A1AG1_HUMAN	I	EN	92	0	93	0.00166	1.30439	3.19e-35	sp|P02763|A1AG1_HUMAN	1	0.01066	3.16096
PGP_01.19333.19333.3.1.dta	2475	3384.44	1672.81	3	QCIYJTTYLNVQR	2,Carbamidomethyl[C];	1711.63	1711.62	5-3-0-0-2	5	NXT	252	0	0	7	0.08724	0.15203	1.98729	0.30212	T	y1+;y2+;y3+;y4+;y5+;y6+;y7+;	y1+;	sp|P02763|A1AG1_HUMAN	D	EN	89	0.01	93	-0.00046	-0.274825	4.44e-16	sp|P02763|A1AG1_HUMAN	2	-0.01064	-3.14472
PGP_01.19371.19371.4.1.dta	2752	4678.89	1903.84	4	QNQCFYJSSYLNVQR	0,Gln->pyro-Glu[AnyN-termQ];4,Carbamidomethyl[C];	2775.05	2775.02	6-6-0-0-4	7	NXS	174	0	0	5	0.0705	0.11904	1.9723	0.23478	T	y1+;y2+;y4+;y5+;y6+;	y5+;	sp|P19652|A1AG2_HUMAN	R	EN	87	0	93	0.00247	1.29671	1.9e-28	sp|P19652|A1AG2_HUMAN	14	-0.03358	-7.17841
PGP_01.19385.19385.4.5.dta	1848	4865.96	1271.64	4	YJTTYLNVQR	-	3594.33	3594.3	10-9-0-0-1	2	NXT	180	1	0.00297	8	0.12738	0.12048	3.88665	0.46827	T	y1+;y2+;y3+;y4+;y5+;y6+;y7+;y8+;Y0+;	y4+;y5+;y7+;	sp|P02763|A1AG1_HUMAN	I	EN	92	0	93	0.00166	1.30439	3.19e-35	sp|P02763|A1AG1_HUMAN	1	-0.02741	-5.63414
PGP_01.19386.19386.3.0.dta	1085	3937.68	2202.04	3	STGKPTLYJVSLVMSDTAGTC	21,Carbamidomethyl[C];	1735.64	1735.63	3-4-1-0-1	9	NXS	262	0	0	10	0.32673	0.25874	4.92082	1.27322	T	b5+;b6+;b9+;b10+;b13+;y1+;y2+;y3+;y4+;y5+;	b5+;b10+;y1+;y2+;y3+;	sp|P01871|IGHM_HUMAN	K	Y-	432	0	440	-0.00035	-0.158872	2e-18	sp|P01871|IGHM_HUMAN	1	-0.01004	-2.55037
PGP_01.19390.19390.3.0.dta	1670	3890.6	1814.84	3	PTHVJVSVVMAEVDGTC	17,Carbamidomethyl[C];	2075.76	2075.73	6-4-1-0-0	5	NXS	256	0	0	4	0.16288	0.17325	3.8331	0.66408	T	b6+;y1+;y2+;y3+;	y1+;y2+;y3+;	sp|P01876|IGHA1_HUMAN	K	Y-	336	0	340	0.00556	3.06196	3.44e-20	sp|P01876|IGHA1_HUMAN/tr|A0A0G2JMB2|A0A0G2JMB2_HUMAN	2	-0.03222	-8.28357
PGP_01.19407.19407.2.2.dta	749	2443.02	1080.54	2	JSSYLNVQR	-	1362.47	1362.48	5-2-0-0-1	1	NXS	16	0	0	6	0.09741	0.18482	3.09101	0.5713	T	y1+;y2+;y3+;y4+;y5+;y6+;	y4+;y5+;	sp|P19652|A1AG2_HUMAN	Y	EN	93	0	93	0.00042	0.38834	1.02e-24	sp|P19652|A1AG2_HUMAN	1	0.00703	2.87879
PGP_01.19409.19409.2.0.dta	3043	3596.52	2218.04	2	STGKPTLYJVSLVMSDTAGTC	14,Oxidation[M];21,Carbamidomethyl[C];	1378.48	1378.48	6-2-0-0-0	9	NXS	368	0	0	7	0.32643	0.23515	4.52186	1.0633	T	b7+;b10+;y1+;y2+;y3+;y4+;y5+;	b10+;y1+;y2+;y3+;	sp|P01871|IGHM_HUMAN	K	Y-	432	0	440	0.00115	0.518246	8.64e-32	sp|P01871|IGHM_HUMAN	1	0.00052	0.144625
PGP_01.19413.19413.2.0.dta	3043	3596.52	2218.04	2	STGKPTLYJVSLVMSDTAGTC	14,Oxidation[M];21,Carbamidomethyl[C];	1378.48	1378.48	6-2-0-0-0	9	NXS	368	0	0	8	0.30322	0.22732	4.52186	1.02789	T	b8+;b10+;y1+;y2+;y3+;y4+;y5+;y7+;	b8+;y1+;y2+;y3+;	sp|P01871|IGHM_HUMAN	K	Y-	432	0	440	0.00115	0.518246	8.64e-32	sp|P01871|IGHM_HUMAN	1	0.00052	0.144625
PGP_01.19431.19431.2.0.dta	3043	3596.54	2218.04	2	STGKPTLYJVSLVMSDTAGTC	14,Oxidation[M];21,Carbamidomethyl[C];	1378.51	1378.48	6-2-0-0-0	9	NXS	308	0	0	10	0.37637	0.26724	5.16114	1.37924	T	b7+;b8+;b10+;y1+;y2+;y3+;y4+;y5+;y7+;y8+;	b7+;y1+;y2+;y3+;y5+;	sp|P01871|IGHM_HUMAN	K	Y-	432	0	440	0.00115	0.518246	8.64e-32	sp|P01871|IGHM_HUMAN	1	-0.02573	-7.15605
PGP_01.19433.19433.3.1.dta	1821	4013.56	1004.48	3	NJATFYFK	-	3009.08	3009.07	8-7-1-0-0	2	NXT	150	1	0.00663	5	0.08051	0.14153	3.10363	0.43925	T	y2+;y3+;y4+;y5+;y6+;Y5++;	y2+;y5+;	sp|P01042|KNG1_HUMAN	E	ID	293	0	294	0.00045	0.447553	8.16e-13	sp|P01042|KNG1_HUMAN	1	-0.00962	-2.39747
PGP_01.19440.19440.2.0.dta	3043	3596.54	2218.04	2	STGKPTLYJVSLVMSDTAGTC	14,Oxidation[M];21,Carbamidomethyl[C];	1378.51	1378.48	6-2-0-0-0	9	NXS	308	0	0	10	0.34518	0.25895	4.52186	1.17092	T	b4+;b7+;b8+;b9+;b10+;y1+;y2+;y3+;y4+;y5+;	b7+;y1+;y2+;y3+;	sp|P01871|IGHM_HUMAN	K	Y-	432	0	440	0.00115	0.518246	8.64e-32	sp|P01871|IGHM_HUMAN	1	-0.02573	-7.15605
PGP_01.19449.19449.3.0.dta	2747	4648.94	2173.04	3	TRQDQCIYJTTYLNVQR	6,Carbamidomethyl[C];	2475.89	2475.92	4-9-0-0-0	9	NXT	196	0	0	8	0.14478	0.1433	3.69399	0.52934	T	y1+;y2+;y5+;y6+;y7+;y8+;y9+;y10+;	y1+;y2+;y5+;	sp|P02763|A1AG1_HUMAN	Q	EN	85	0	93	0.00986	4.53534	6.96e-28	sp|P02763|A1AG1_HUMAN	1	0.02713	5.83704
PGP_01.19452.19452.3.0.dta	3043	3434.49	2218.04	3	STGKPTLYJVSLVMSDTAGTC	14,Oxidation[M];21,Carbamidomethyl[C];	1216.45	1216.42	5-2-0-0-0	9	NXS	216	0	0	4	0.23497	0.17941	3.82069	0.68546	T	b7+;y1+;y2+;y3+;	y1+;y2+;y3+;	sp|P01871|IGHM_HUMAN	K	Y-	432	0	440	0.00115	0.518246	8.64e-32	sp|P01871|IGHM_HUMAN	1	-0.03129	-9.11312
PGP_01.19462.19462.2.0.dta	3043	3596.54	2218.04	2	STGKPTLYJVSLVMSDTAGTC	14,Oxidation[M];21,Carbamidomethyl[C];	1378.5	1378.48	6-2-0-0-0	9	NXS	316	0	0	12	0.36804	0.27105	6.32118	1.71337	T	b4+;b6+;b7+;b8+;b10+;b13+;y1+;y2+;y3+;y5+;y7+;y8+;	b7+;b8+;b10+;y1+;y2+;y3+;y5+;	sp|P01871|IGHM_HUMAN	K	Y-	432	0	440	0.00115	0.518246	8.64e-32	sp|P01871|IGHM_HUMAN	1	-0.0242	-6.73053
PGP_01.19473.19473.2.0.dta	3043	3596.54	2218.04	2	STGKPTLYJVSLVMSDTAGTC	14,Oxidation[M];21,Carbamidomethyl[C];	1378.51	1378.48	6-2-0-0-0	9	NXS	300	0	0	9	0.30813	0.23203	3.82069	0.88652	T	b6+;b7+;b10+;y1+;y2+;y3+;y4+;y5+;y8+;	y1+;y2+;y3+;	sp|P01871|IGHM_HUMAN	K	Y-	432	0	440	0.00115	0.518246	8.64e-32	sp|P01871|IGHM_HUMAN	1	-0.02835	-7.88471
PGP_01.19476.19476.3.1.dta	2270	3374.36	1678.76	3	QCFYJSSYLNVQR	2,Carbamidomethyl[C];	1695.6	1695.62	4-3-0-0-3	5	NXS	210	0	0	4	0.05809	0.10143	2.94479	0.2987	T	y1+;y2+;y4+;y6+;	y4+;y6+;	sp|P19652|A1AG2_HUMAN	N	EN	89	0	93	0.00046	0.27385	7.28e-18	sp|P19652|A1AG2_HUMAN	2	0.02282	6.76483
PGP_01.19574.19574.4.0.dta	2747	4648.93	2173.04	4	TRQDQCIYJTTYLNVQR	6,Carbamidomethyl[C];	2475.89	2475.92	4-9-0-0-0	9	NXT	210	0	0	8	0.10825	0.12656	2.91667	0.36913	T	y2+;y3+;y4+;y5+;y6+;y7+;y8+;y10+;	y4+;y5+;	sp|P02763|A1AG1_HUMAN	Q	EN	85	0	93	0.00986	4.53534	6.96e-28	sp|P02763|A1AG1_HUMAN	1	0.03199	6.88269
PGP_01.19590.19590.3.1.dta	2270	3374.36	1678.76	3	QCFYJSSYLNVQR	2,Carbamidomethyl[C];	1695.6	1695.62	4-3-0-0-3	5	NXS	202	0	0	5	0.09395	0.15031	2.94479	0.44263	T	y1+;y2+;y4+;y5+;y6+;	y4+;y5+;	sp|P19652|A1AG2_HUMAN	N	EN	89	0	93	0.00046	0.27385	7.28e-18	sp|P19652|A1AG2_HUMAN	2	0.02463	7.3014
PGP_01.19609.19609.3.0.dta	2747	4648.94	2173.04	3	TRQDQCIYJTTYLNVQR	6,Carbamidomethyl[C];	2475.89	2475.92	4-9-0-0-0	9	NXT	196	0	0	8	0.12505	0.14301	2.91667	0.4171	T	y1+;y2+;y3+;y4+;y5+;y6+;y7+;y8+;	y1+;y4+;	sp|P02763|A1AG1_HUMAN	Q	EN	85	0	93	0.00986	4.53534	6.96e-28	sp|P02763|A1AG1_HUMAN	1	0.02959	6.36632
PGP_01.19622.19622.3.1.dta	2018	3636.5	1390.67	3	FYJSSYLNVQR	-	2245.83	2245.8	4-5-2-0-0	3	NXS	330	0	0	4	0.05667	0.09285	2.00312	0.18599	T	y1+;y4+;y5+;y6+;	y1+;	sp|P19652|A1AG2_HUMAN	C	EN	91	0.01	93	0.00639	4.59162	2.47e-12	sp|P19652|A1AG2_HUMAN	2	-0.02928	-8.05386
PGP_01.19626.19626.3.0.dta	2747	4648.93	2173.04	3	TRQDQCIYJTTYLNVQR	6,Carbamidomethyl[C];	2475.89	2475.92	4-9-0-0-0	9	NXT	202	0	0	10	0.16258	0.18254	3.69399	0.6743	T	y1+;y2+;y3+;y4+;y5+;y6+;y7+;y8+;y9+;y10+;	y1+;y4+;y5+;	sp|P02763|A1AG1_HUMAN	Q	EN	85	0	93	0.00986	4.53534	6.96e-28	sp|P02763|A1AG1_HUMAN	1	0.03057	6.57717
PGP_01.19637.19637.3.2.dta	2270	3374.36	1678.76	3	QCFYJSSYLNVQR	2,Carbamidomethyl[C];	1695.59	1695.62	4-3-0-0-3	5	NXS	190	0	0	5	0.07969	0.13835	2.94479	0.40741	T	y2+;y3+;y4+;y5+;y6+;	y4+;y5+;	sp|P19652|A1AG2_HUMAN	N	EN	89	0	93	0.00046	0.27385	7.28e-18	sp|P19652|A1AG2_HUMAN	2	0.02584	7.6601
PGP_01.19645.19645.3.0.dta	2077	3220.33	1265.62	3	VHJGSEILFSY	-	1954.72	1954.7	4-5-1-0-0	3	NXS	218	0	0	4	0.05668	0.09642	3.06703	0.29572	T	b2+;b4+;b6+;b7+;	b2+;b7+;	sp|P04114|APOB_HUMAN	K	FQ	4235	0	4237	-0.00773	-6.10299	1.48e-17	sp|P04114|APOB_HUMAN	1	-0.0168	-5.21846
PGP_01.19662.19662.3.0.dta	2089	4189.78	2567.24	3	AKAALAAFNAQNJGSNFQLEEISR	9,Deamidated[N];12,Deamidated[N];16,Deamidated[N];	1622.54	1622.58	5-4-0-0-0	13	NXS	236	0	0	8	0.11407	0.13409	2.04524	0.27424	T	y1+;y2+;y3+;y4+;y5+;y6+;y7+;y9+;	y2+;	sp|P02765|FETUA_HUMAN	A	AQ	164	0	176	0.01853	7.21506	3.92e-08	sp|P02765|FETUA_HUMAN/tr|C9JV77|C9JV77_HUMAN	2	0.04081	9.74282
PGP_01.19662.19662.4.1.dta	4000	5583.46	3013.51	4	VVHAAKAALAAFNAQNJGSNFQLEEISR	0,Amidine[AnyN-term];13,Deamidated[N];16,Deamidated[N];	2569.94	2569.9	6-5-2-0-0	17	NXS	50	0	0	8	0.11432	0.14816	1.89134	0.28022	T	y1+;y2+;y3+;y4+;y5+;y6+;y7+;y11+;	y2+;	sp|P02765|FETUA_HUMAN	R	AQ	160	0	176	0.01578	5.23468	9.12e-15	sp|P02765|FETUA_HUMAN/tr|C9JV77|C9JV77_HUMAN	2	-0.04334	-7.76356
PGP_01.19665.19665.3.0.dta	2089	4189.78	2567.24	3	AKAALAAFNAQNJGSNFQLEEISR	9,Deamidated[N];12,Deamidated[N];16,Deamidated[N];	1622.54	1622.58	5-4-0-0-0	13	NXS	236	0	0	8	0.13883	0.15569	3.02335	0.47072	T	y1+;y2+;y3+;y4+;y5+;y6+;y7+;y8+;	y2+;y4+;	sp|P02765|FETUA_HUMAN	A	AQ	164	0	176	0.01853	7.21506	3.92e-08	sp|P02765|FETUA_HUMAN/tr|C9JV77|C9JV77_HUMAN	2	0.04081	9.74282
PGP_01.19668.19668.3.0.dta	2087	4189.78	2567.24	3	AKAALAAFNAQNJGSNFQLEEISR	9,Deamidated[N];12,Deamidated[N];16,Deamidated[N];	1622.54	1622.58	5-4-0-0-0	13	NXS	236	0	0	9	0.15804	0.17527	3.60265	0.63145	T	y1+;y2+;y3+;y4+;y5+;y6+;y7+;y8+;y9+;	y2+;y4+;y6+;	sp|P02765|FETUA_HUMAN	A	AQ	164	0	176	0.01853	7.21506	3.92e-08	sp|P02765|FETUA_HUMAN/tr|C9JV77|C9JV77_HUMAN	2	0.04081	9.74282
PGP_01.19671.19671.4.2.dta	2837	4317.89	2200.07	4	LAGKPTHVJVSVVMAEVDGTC	14,Oxidation[M];21,Carbamidomethyl[C];	2117.82	2117.78	5-5-0-0-2	9	NXS	154	0	0	4	0.15137	0.15506	3.62582	0.56223	T	y1+;y2+;y4+;y5+;	y1+;y2+;y4+;	sp|P01876|IGHA1_HUMAN	R	Y-	332	0	340	-0.00168	-0.76327	1.98e-34	sp|P01876|IGHA1_HUMAN/tr|A0A0G2JMB2|A0A0G2JMB2_HUMAN	1	-0.03989	-9.24037
PGP_01.19694.19694.3.0.dta	2089	4189.78	2567.24	3	AKAALAAFNAQNJGSNFQLEEISR	9,Deamidated[N];12,Deamidated[N];16,Deamidated[N];	1622.54	1622.58	5-4-0-0-0	13	NXS	236	0	0	9	0.12813	0.14867	3.02335	0.44949	T	y1+;y2+;y3+;y4+;y5+;y6+;y7+;y8+;y11+;	y2+;y4+;	sp|P02765|FETUA_HUMAN	A	AQ	164	0	176	0.01853	7.21506	3.92e-08	sp|P02765|FETUA_HUMAN/tr|C9JV77|C9JV77_HUMAN	2	0.04081	9.74282
PGP_01.19694.19694.4.1.dta	4000	5583.46	3013.51	4	VVHAAKAALAAFNAQNJGSNFQLEEISR	0,Amidine[AnyN-term];13,Deamidated[N];16,Deamidated[N];	2569.94	2569.9	6-5-2-0-0	17	NXS	50	0	0	9	0.13077	0.15574	2.81501	0.4384	T	y1+;y2+;y3+;y4+;y5+;y6+;y7+;y8+;y9+;	y2+;y4+;	sp|P02765|FETUA_HUMAN	R	AQ	160	0	176	0.01578	5.23468	9.12e-15	sp|P02765|FETUA_HUMAN/tr|C9JV77|C9JV77_HUMAN	2	-0.04334	-7.76356
PGP_01.19710.19710.2.1.dta	749	2662.09	1080.54	2	JSSYLNVQR	-	1581.55	1581.56	6-3-0-0-0	1	NXS	82	0	0	6	0.07676	0.16903	2.09508	0.35412	T	y1+;y2+;y3+;y4+;y5+;y6+;	y4+;	sp|P19652|A1AG2_HUMAN	Y	EN	93	0	93	0.00042	0.38834	1.02e-24	sp|P19652|A1AG2_HUMAN	1	0.00802	3.01381
PGP_01.19710.19710.3.2.dta	4215	3992.64	1915.9	3	QDQCIYJTTYLNVQR	0,Carbamyl[AnyN-term];4,Carbamidomethyl[C];	2076.74	2076.75	6-4-0-0-2	7	NXT	348	1	0.0039	9	0.08966	0.15611	2.06901	0.32298	T	b3+;y1+;y2+;y3+;y4+;y5+;y6+;y7+;y8+;Y1++;	y4+;	sp|P02763|A1AG1_HUMAN	R	EN	87	0	93	-0.00156	-0.795965	4.84e-72	sp|P02763|A1AG1_HUMAN	1	0.00775	1.94157
PGP_01.19725.19725.2.1.dta	749	2662.1	1080.54	2	JSSYLNVQR	-	1581.56	1581.56	6-3-0-0-0	1	NXS	82	0	0	5	0.06294	0.16786	2.09508	0.35167	T	y2+;y3+;y4+;y5+;y6+;	y4+;	sp|P19652|A1AG2_HUMAN	Y	EN	93	0	93	0.00042	0.38834	1.02e-24	sp|P19652|A1AG2_HUMAN	1	0.00407	1.52945
PGP_01.19727.19727.2.1.dta	749	2662.1	1080.54	2	JSSYLNVQR	-	1581.56	1581.56	6-3-0-0-0	1	NXS	82	0	0	6	0.06357	0.16057	2.09508	0.33641	T	y1+;y2+;y3+;y4+;y5+;y6+;	y4+;	sp|P19652|A1AG2_HUMAN	Y	EN	93	0	93	0.00042	0.38834	1.02e-24	sp|P19652|A1AG2_HUMAN	1	0.00407	1.52945
PGP_01.19728.19728.2.1.dta	587	2589.07	1550.71	2	CFYJSSYLNVQR	1,Carbamidomethyl[C];	1038.37	1038.38	3-2-0-0-1	4	NXS	42	0	0	6	0.06967	0.09219	2.06901	0.19074	T	y2+;y3+;y4+;y5+;y6+;y9+;	y4+;	sp|P19652|A1AG2_HUMAN	Q	EN	90	0	93	-0.00083	-0.534901	9.56e-32	sp|P19652|A1AG2_HUMAN	1	0.0135	5.21628
PGP_01.19732.19732.2.2.dta	749	2662.1	1080.54	2	JSSYLNVQR	-	1581.56	1581.56	6-3-0-0-0	1	NXS	82	0	0	5	0.06649	0.17025	2.09508	0.35669	T	y2+;y3+;y4+;y5+;y6+;	y4+;	sp|P19652|A1AG2_HUMAN	Y	EN	93	0	93	0.00042	0.38834	1.02e-24	sp|P19652|A1AG2_HUMAN	1	0.00407	1.52945
PGP_01.19744.19744.2.2.dta	749	2443.02	1080.54	2	JSSYLNVQR	-	1362.48	1362.48	5-2-0-0-1	1	NXS	22	0	0	5	0.06581	0.1608	2.09508	0.33688	T	y1+;y3+;y4+;y5+;y6+;	y4+;	sp|P19652|A1AG2_HUMAN	Y	EN	93	0	93	0.00042	0.38834	1.02e-24	sp|P19652|A1AG2_HUMAN	1	0.00022	0.0900895
PGP_01.19746.19746.3.0.dta	3031	4155.84	2184.08	3	LAGKPTHVJVSVVMAEVDGTC	21,Carbamidomethyl[C];	1971.76	1971.72	5-5-0-0-1	9	NXS	140	0	0	4	0.19003	0.17473	4.52186	0.79012	T	y1+;y2+;y4+;y5+;	y1+;y2+;y4+;y5+;	sp|P01876|IGHA1_HUMAN	R	Y-	332	0	340	0.00263	1.20362	6.93e-22	sp|P01876|IGHA1_HUMAN/tr|A0A0G2JMB2|A0A0G2JMB2_HUMAN	2	-0.03741	-9.0039
PGP_01.19768.19768.4.0.dta	3031	4155.84	2184.08	4	LAGKPTHVJVSVVMAEVDGTC	21,Carbamidomethyl[C];	1971.76	1971.72	5-5-0-0-1	9	NXS	118	0	0	4	0.40526	0.26522	4.52186	1.19928	T	y1+;y2+;y4+;y5+;	y1+;y2+;y4+;y5+;	sp|P01876|IGHA1_HUMAN	R	Y-	332	0	340	0.00263	1.20362	6.93e-22	sp|P01876|IGHA1_HUMAN/tr|A0A0G2JMB2|A0A0G2JMB2_HUMAN	2	-0.03934	-9.46841
PGP_01.19785.19785.3.0.dta	2747	4648.93	2173.04	3	TRQDQCIYJTTYLNVQR	6,Carbamidomethyl[C];	2475.89	2475.92	4-9-0-0-0	9	NXT	194	0	0	8	0.1581	0.1764	3.69399	0.65163	T	y1+;y2+;y4+;y5+;y6+;y7+;y8+;y9+;	y1+;y4+;y5+;	sp|P02763|A1AG1_HUMAN	Q	EN	85	0	93	0.00986	4.53534	6.96e-28	sp|P02763|A1AG1_HUMAN	1	0.03021	6.49971
PGP_01.19788.19788.4.1.dta	3031	3952.76	2184.08	4	LAGKPTHVJVSVVMAEVDGTC	21,Carbamidomethyl[C];	1768.68	1768.64	5-4-0-0-1	9	NXS	104	0	0	5	0.51369	0.31202	4.52186	1.41089	T	y1+;y2+;y3+;y4+;y5+;	y1+;y2+;y4+;y5+;	sp|P01876|IGHA1_HUMAN	R	Y-	332	0	340	0.00263	1.20362	6.93e-22	sp|P01876|IGHA1_HUMAN/tr|A0A0G2JMB2|A0A0G2JMB2_HUMAN	2	-0.03768	-9.53493
PGP_01.19816.19816.3.0.dta	1304	3374.35	1169.55	3	DLDMFIJASK	4,Oxidation[M];	2204.8	2204.77	5-4-2-0-0	7	NXS	160	2	0.06017	5	0.07788	0.09278	4.59625	0.42645	T	b3+;b4+;b5+;b6+;y4+;Y0+;Y1+;	b4+;b5+;Y0+;Y1+;	sp|O75882|ATRN_HUMAN	R	NF	1192	0	1198	0.00173	1.47795	1.19e-21	sp|O75882|ATRN_HUMAN	6	-0.03134	-9.2904
PGP_01.19817.19817.3.0.dta	1304	3374.35	1169.55	3	DLDMFIJASK	4,Oxidation[M];	2204.8	2204.77	5-4-2-0-0	7	NXS	160	2	0.04269	4	0.03724	0.06469	2.0861	0.13494	T	b3+;b4+;b5+;y2+;Y0+;Y1+;	Y0+;	sp|O75882|ATRN_HUMAN	R	NF	1192	0.01	1198	0.00173	1.47795	1.19e-21	sp|O75882|ATRN_HUMAN	6	-0.03134	-9.2904
PGP_01.19822.19822.3.0.dta	2847	4001.63	1431.69	3	LNAENJATFYFK	-	2569.94	2569.9	6-5-2-0-0	6	NXT	316	3	0.04562	9	0.07387	0.15565	2.94899	0.45901	T	b2+;b4+;b7+;b9+;y2+;y3+;y4+;y5+;y6+;Y0+;Y0+;Y1+;	Y0+;Y1+;	sp|P01042|KNG1_HUMAN	K	ID	289	0	294	-0.00077	-0.537457	7.37e-11	sp|P01042|KNG1_HUMAN	7	-0.03575	-8.93604
PGP_01.19824.19824.3.0.dta	4215	4793.92	1915.9	3	QDQCIYJTTYLNVQR	0,Carbamyl[AnyN-term];4,Carbamidomethyl[C];	2878.02	2878.01	7-5-2-0-1	7	NXT	126	0	0	4	0.08332	0.10186	3.05561	0.31123	T	y2+;y4+;y5+;y6+;	y2+;y4+;	sp|P02763|A1AG1_HUMAN	R	EN	87	0.01	93	-0.00156	-0.795965	4.84e-72	sp|P02763|A1AG1_HUMAN	1	-0.00923	-1.92576
PGP_01.19866.19866.2.0.dta	2018	3483.4	1390.67	2	FYJSSYLNVQR	-	2092.73	2092.75	7-4-0-0-1	3	NXS	204	0	0	4	0.0542	0.09103	2.00312	0.18234	T	y1+;y3+;y4+;y5+;	y4+;	sp|P19652|A1AG2_HUMAN	C	EN	91	0.01	93	0.00639	4.59162	2.47e-12	sp|P19652|A1AG2_HUMAN	2	0.02181	6.26297
PGP_01.19891.19891.5.0.dta	4215	5145.08	1915.9	5	QDQCIYJTTYLNVQR	0,Carbamyl[AnyN-term];4,Carbamidomethyl[C];	3229.19	3229.17	9-8-0-0-1	7	NXT	156	0	0	4	0.04782	0.07353	2.06901	0.15214	T	b4+;y4+;y5+;y6+;	y6+;	sp|P02763|A1AG1_HUMAN	R	EN	87	0.01	93	-0.00156	-0.795965	4.84e-72	sp|P02763|A1AG1_HUMAN	1	-0.01874	-3.64301
PGP_01.19910.19910.4.0.dta	4215	5288.13	1915.9	4	QDQCIYJTTYLNVQR	0,Carbamyl[AnyN-term];4,Carbamidomethyl[C];	3372.24	3372.19	7-6-3-0-1	7	NXT	136	0	0	10	0.12932	0.16311	3.05561	0.49839	T	b2+;b3+;b4+;y1+;y2+;y3+;y4+;y5+;y6+;y7+;	y2+;y4+;	sp|P02763|A1AG1_HUMAN	R	EN	87	0	93	-0.00156	-0.795965	4.84e-72	sp|P02763|A1AG1_HUMAN	1	-0.04774	-9.0294
PGP_01.19916.19916.2.0.dta	1969	3610.46	1435.68	2	DAVDAGMLJSSAIR	7,Oxidation[M];	2174.78	2174.8	5-6-0-0-1	9	NXS	256	0	0	4	0.05542	0.14141	1.96652	0.27809	T	y1+;y3+;y4+;y5+;	y1+;	tr|A0A087WYE2|A0A087WYE2_HUMAN	V	NL	274	0	282	-0.00712	-4.95594	1.5e-07	tr|A0A087WYE2|A0A087WYE2_HUMAN	1	0.02308	6.39436
PGP_01.19917.19917.2.1.dta	755	3434.4	1243.61	2	YJSSYLNVQR	-	2190.8	2190.79	6-6-0-0-0	2	NXS	244	0	0	6	0.08809	0.12033	3.07882	0.37046	T	y1+;y2+;y3+;y4+;y5+;y6+;	y4+;y5+;	sp|P19652|A1AG2_HUMAN	F	EN	92	0	93	0.00155	1.24539	1.09e-26	sp|P19652|A1AG2_HUMAN	1	-0.00545	-1.58735
PGP_01.19920.19920.2.1.dta	755	3434.4	1243.61	2	YJSSYLNVQR	-	2190.8	2190.79	6-6-0-0-0	2	NXS	244	0	0	5	0.06469	0.09833	2.0861	0.20514	T	y2+;y3+;y4+;y5+;y6+;	y4+;	sp|P19652|A1AG2_HUMAN	F	EN	92	0	93	0.00155	1.24539	1.09e-26	sp|P19652|A1AG2_HUMAN	1	-0.00545	-1.58735
PGP_01.19923.19923.2.0.dta	3789	3610.46	1404.67	2	SWPAVGJCSSALR	8,Carbamidomethyl[C];	2205.79	2205.79	5-4-1-0-2	7	NXS	256	1	0.00547	4	0.04379	0.09117	1.9782	0.18036	T	b5+;y1+;y4+;y5+;Y0++;	y1+;	sp|P02790|HEMO_HUMAN	R	WL	181	0.01	187	-0.00027	-0.192082	4.68e-18	sp|P02790|HEMO_HUMAN/tr|Q9BS19|Q9BS19_HUMAN	9	-0.00263	-0.728642
PGP_01.19932.19932.4.1.dta	4215	4486.85	1915.9	4	QDQCIYJTTYLNVQR	0,Carbamyl[AnyN-term];4,Carbamidomethyl[C];	2570.95	2570.92	6-5-1-0-2	7	NXT	244	1	0.01196	7	0.14892	0.16064	3.05561	0.49084	T	b2+;b3+;y1+;y2+;y4+;y5+;y6+;Y1++;	y2+;y4+;	sp|P02763|A1AG1_HUMAN	R	EN	87	0	93	-0.00156	-0.795965	4.84e-72	sp|P02763|A1AG1_HUMAN	1	-0.02938	-6.54946
PGP_01.19935.19935.2.1.dta	755	3434.38	1243.61	2	YJSSYLNVQR	-	2190.77	2190.79	6-6-0-0-0	2	NXS	202	0	0	5	0.06679	0.09929	2.0861	0.20713	T	y2+;y3+;y4+;y5+;y6+;	y4+;	sp|P19652|A1AG2_HUMAN	F	EN	92	0	93	0.00155	1.24539	1.09e-26	sp|P19652|A1AG2_HUMAN	1	0.02094	6.09901
PGP_01.19936.19936.2.1.dta	755	3434.38	1243.61	2	YJSSYLNVQR	-	2190.77	2190.79	6-6-0-0-0	2	NXS	202	0	0	5	0.0548	0.09131	2.0861	0.19047	T	y2+;y3+;y4+;y5+;y6+;	y4+;	sp|P19652|A1AG2_HUMAN	F	EN	92	0	93	0.00155	1.24539	1.09e-26	sp|P19652|A1AG2_HUMAN	1	0.02094	6.09901
PGP_01.19981.19981.4.0.dta	328	4455.81	1559.78	4	KLNAENJATFYFK	-	2896.03	2896.05	8-5-0-0-4	7	NXT	230	0	0	6	0.05029	0.08163	1.9782	0.16148	T	y2+;y3+;y4+;y5+;y6+;y12+;	y12+;	sp|P01042|KNG1_HUMAN	T	ID	288	0.01	294	0.00056	0.358797	9.11e-17	sp|P01042|KNG1_HUMAN	2	0.0216	4.84872
PGP_01.19995.19995.3.0.dta	2847	4292.73	1431.69	3	LNAENJATFYFK	-	2861.04	2861	6-5-3-0-0	6	NXT	210	4	0.06017	8	0.08395	0.169	2.94899	0.49837	T	b2+;b7+;y2+;y3+;y4+;y5+;y6+;y7+;Y0+;Y0+;Y1+;Y1+;	Y0+;Y1+;	sp|P01042|KNG1_HUMAN	K	ID	289	0	294	-0.00077	-0.537457	7.37e-11	sp|P01042|KNG1_HUMAN	7	-0.03744	-8.7237
PGP_01.20040.20040.2.0.dta	749	2662.1	1080.54	2	JSSYLNVQR	-	1581.55	1581.56	6-3-0-0-0	1	NXS	82	0	0	6	0.07799	0.17184	2.09508	0.36001	T	y1+;y2+;y3+;y4+;y5+;y6+;	y4+;	sp|P19652|A1AG2_HUMAN	Y	EN	93	0	93	0.00042	0.38834	1.02e-24	sp|P19652|A1AG2_HUMAN	1	0.00517	1.94282
PGP_01.20040.20040.4.1.dta	4215	5323.19	1915.9	4	QDQCIYJTTYLNVQR	0,Carbamyl[AnyN-term];4,Carbamidomethyl[C];	3407.29	3407.24	9-6-0-0-5	7	NXT	122	2	0.01446	10	0.10577	0.16969	2.06901	0.3511	T	b2+;b3+;b4+;y1+;y2+;y3+;y4+;y5+;y6+;y8+;Y1+;Y1++;	y4+;	sp|P02763|A1AG1_HUMAN	R	EN	87	0	93	-0.00156	-0.795965	4.84e-72	sp|P02763|A1AG1_HUMAN	1	-0.05166	-9.70645
PGP_01.20049.20049.3.1.dta	331	4861.97	2072	3	RQDQCIYJTTYLNVQR	5,Carbamidomethyl[C];	2789.98	2790	7-6-1-0-1	8	NXT	138	0	0	4	0.06526	0.10629	2.92056	0.31042	T	y2+;y4+;y5+;y6+;	y4+;y6+;	sp|P02763|A1AG1_HUMAN	T	EN	86	0.01	93	0.00156	0.752539	2.24e-24	sp|P02763|A1AG1_HUMAN	1	0.02301	4.73365
PGP_01.20057.20057.2.2.dta	587	2589.07	1550.71	2	CFYJSSYLNVQR	1,Carbamidomethyl[C];	1038.36	1038.38	3-2-0-0-1	4	NXS	44	0	0	4	0.05294	0.07217	2.06901	0.14932	T	y2+;y5+;y6+;y9+;	y5+;	sp|P19652|A1AG2_HUMAN	Q	EN	90	0.01	93	-0.00083	-0.534901	9.56e-32	sp|P19652|A1AG2_HUMAN	1	0.01828	7.06326
PGP_01.20064.20064.3.0.dta	2480	3610.46	1898.87	3	QDQCIYJTTYLNVQR	0,Gln->pyro-Glu[AnyN-termQ];4,Carbamidomethyl[C];	1711.59	1711.62	5-3-0-0-2	7	NXT	236	2	0.00299	12	0.12781	0.25182	3.05561	0.76946	T	b3+;b5+;y1+;y2+;y3+;y4+;y5+;y6+;y7+;y8+;y9+;y10+;Y0+;Y0++;	y1+;y4+;	sp|P02763|A1AG1_HUMAN	R	EN	87	0	93	0.0022	1.15798	2.85e-31	sp|P02763|A1AG1_HUMAN	13	0.03082	8.53877
PGP_01.20066.20066.3.0.dta	2480	3610.46	1898.87	3	QDQCIYJTTYLNVQR	0,Gln->pyro-Glu[AnyN-termQ];4,Carbamidomethyl[C];	1711.59	1711.62	5-3-0-0-2	7	NXT	236	1	0.0021	10	0.11281	0.22313	2.06901	0.46167	T	b3+;y2+;y3+;y4+;y5+;y6+;y7+;y8+;y9+;y10+;Y0++;	y4+;	sp|P02763|A1AG1_HUMAN	R	EN	87	0	93	0.0022	1.15798	2.85e-31	sp|P02763|A1AG1_HUMAN	13	0.03082	8.53877
PGP_01.20072.20072.3.0.dta	2480	3610.46	1898.87	3	QDQCIYJTTYLNVQR	0,Gln->pyro-Glu[AnyN-termQ];4,Carbamidomethyl[C];	1711.59	1711.62	5-3-0-0-2	7	NXT	236	3	0.00435	11	0.09761	0.20957	2.06901	0.43361	T	b3+;b5+;y1+;y2+;y3+;y4+;y5+;y6+;y7+;y8+;y9+;Y1+;Y0++;Y1++;	y4+;	sp|P02763|A1AG1_HUMAN	R	EN	87	0	93	0.0022	1.15798	2.85e-31	sp|P02763|A1AG1_HUMAN	13	0.03082	8.53877
PGP_01.20078.20078.3.0.dta	4215	4923	1915.9	3	QDQCIYJTTYLNVQR	0,Carbamyl[AnyN-term];4,Carbamidomethyl[C];	3007.1	3007.06	6-5-3-0-1	7	NXT	180	2	0.00901	11	0.1729	0.21557	4.56511	0.98412	T	b2+;b3+;b4+;y1+;y2+;y3+;y4+;y5+;y6+;y7+;y8+;Y1+;Y1++;	b3+;y1+;y4+;y5+;	sp|P02763|A1AG1_HUMAN	R	EN	87	0	93	-0.00156	-0.795965	4.84e-72	sp|P02763|A1AG1_HUMAN	1	-0.0445	-9.04097
PGP_01.20079.20079.4.0.dta	4215	4923	1915.9	4	QDQCIYJTTYLNVQR	0,Carbamyl[AnyN-term];4,Carbamidomethyl[C];	3007.1	3007.06	6-5-3-0-1	7	NXT	176	3	0.01353	14	0.16122	0.26339	3.85904	1.01643	T	b2+;b3+;b4+;b5+;y1+;y2+;y3+;y4+;y5+;y6+;y7+;y8+;y9+;y10+;Y1+;Y0++;Y1++;	y1+;y4+;y5+;	sp|P02763|A1AG1_HUMAN	R	EN	87	0	93	-0.00156	-0.795965	4.84e-72	sp|P02763|A1AG1_HUMAN	1	-0.04353	-8.8439
PGP_01.20087.20087.3.0.dta	4215	4485.8	1915.9	3	QDQCIYJTTYLNVQR	0,Carbamyl[AnyN-term];4,Carbamidomethyl[C];	2569.9	2569.9	6-5-2-0-0	7	NXT	222	0	0	4	0.05802	0.07847	3.05561	0.23978	T	b3+;y1+;y4+;y5+;	y1+;y4+;	sp|P02763|A1AG1_HUMAN	R	EN	87	0.01	93	-0.00156	-0.795965	4.84e-72	sp|P02763|A1AG1_HUMAN	1	-0.00199	-0.443722
PGP_01.20112.20112.3.0.dta	4022	2971.24	952.499	3	JGSLFAFR	0,Amidine[AnyN-term];	2018.74	2018.71	6-3-1-0-1	1	NXS	138	0	0	4	0.05413	0.10552	2.10436	0.22206	T	y1+;y4+;y5+;y7+;	y1+;	sp|P04004|VTNC_HUMAN	K	GQ	169	0	169	0.00065	0.68171	1.1e-21	sp|P04004|VTNC_HUMAN	1	-0.02656	-8.94199
PGP_01.20115.20115.3.0.dta	3843	2987.23	911.473	3	JGSLFAFR	-	2075.76	2075.73	6-4-1-0-0	1	NXS	152	8	0.31338	4	0.04683	0.27423	5.27921	1.44769	T	y1+;y3+;y4+;y7+;Y0+;Y0+;Y1+;Y1+;Y2+;Y3+;Y4+;Y5+;	y1+;Y0+;Y1+;Y2+;Y4+;	sp|P04004|VTNC_HUMAN	K	GQ	169	0	169	-0.00082	-0.898673	1.75e-21	sp|P04004|VTNC_HUMAN	4	-0.02673	-8.95103
PGP_01.20122.20122.4.0.dta	2747	5069.12	2173.04	4	TRQDQCIYJTTYLNVQR	6,Carbamidomethyl[C];	2896.07	2896.05	8-5-0-0-4	9	NXT	144	0	0	4	0.05695	0.08004	1.96652	0.15741	T	y1+;y2+;y4+;y8+;	y8+;	sp|P02763|A1AG1_HUMAN	Q	EN	85	0.01	93	0.00986	4.53534	6.96e-28	sp|P02763|A1AG1_HUMAN	1	-0.02173	-4.28758
PGP_01.20124.20124.3.4.dta	2480	3610.45	1898.87	3	QDQCIYJTTYLNVQR	0,Gln->pyro-Glu[AnyN-termQ];4,Carbamidomethyl[C];	1711.58	1711.62	5-3-0-0-2	7	NXT	224	2	0.0024	10	0.10732	0.21603	2.06901	0.44696	T	b3+;b6+;y1+;y2+;y5+;y6+;y7+;y8+;y9+;y10+;Y0++;Y1++;	y5+;	sp|P02763|A1AG1_HUMAN	R	EN	87	0	93	0.0022	1.15798	2.85e-31	sp|P02763|A1AG1_HUMAN	13	0.03574	9.90189
PGP_01.20150.20150.3.0.dta	3843	2825.18	911.473	3	JGSLFAFR	-	1913.7	1913.68	5-4-1-0-0	1	NXS	106	7	0.31764	4	0.04919	0.27649	5.27921	1.45963	T	y1+;y3+;y4+;y7+;Y0+;Y0+;Y1+;Y1+;Y2+;Y3+;Y4+;	y1+;Y0+;Y1+;Y3+;Y4+;	sp|P04004|VTNC_HUMAN	K	GQ	169	0	169	-0.00082	-0.898673	1.75e-21	sp|P04004|VTNC_HUMAN	4	-0.02261	-8.00583
PGP_01.20152.20152.3.0.dta	328	4455.81	1559.78	3	KLNAENJATFYFK	-	2896.03	2896.05	8-5-0-0-4	7	NXT	234	0	0	9	0.09553	0.10539	1.9782	0.20847	T	b12+;y2+;y3+;y4+;y5+;y6+;y7+;y10+;y12+;	y12+;	sp|P01042|KNG1_HUMAN	T	ID	288	0.01	294	0.00056	0.358797	9.11e-17	sp|P01042|KNG1_HUMAN	2	0.02137	4.79709
PGP_01.20154.20154.4.5.dta	2847	4309.72	1431.69	4	LNAENJATFYFK	-	2878.04	2878.01	7-5-2-0-1	6	NXT	254	2	0.02634	4	0.01804	0.09462	1.99039	0.18833	T	b2+;y2+;y3+;y5+;Y0+;Y1+;	Y1+;	sp|P01042|KNG1_HUMAN	K	ID	289	0.01	294	-0.00077	-0.537457	7.37e-11	sp|P01042|KNG1_HUMAN	7	-0.02506	-5.81608
PGP_01.20157.20157.4.1.dta	2847	4309.72	1431.69	4	LNAENJATFYFK	-	2878.04	2878.01	7-5-2-0-1	6	NXT	254	2	0.03111	5	0.04839	0.13193	1.99039	0.2626	T	b2+;y2+;y3+;y4+;y5+;Y0+;Y1+;	Y0+;	sp|P01042|KNG1_HUMAN	K	ID	289	0.01	294	-0.00077	-0.537457	7.37e-11	sp|P01042|KNG1_HUMAN	7	-0.02506	-5.81608
PGP_01.20162.20162.3.0.dta	4215	4776.94	1915.9	3	QDQCIYJTTYLNVQR	0,Carbamyl[AnyN-term];4,Carbamidomethyl[C];	2861.05	2861	6-5-3-0-0	7	NXT	234	0	0	11	0.16385	0.20216	3.85904	0.78014	T	b2+;b3+;b4+;y1+;y2+;y3+;y4+;y5+;y6+;y7+;y8+;	y1+;y4+;y5+;	sp|P02763|A1AG1_HUMAN	R	EN	87	0	93	-0.00156	-0.795965	4.84e-72	sp|P02763|A1AG1_HUMAN	1	-0.04561	-9.54987
PGP_01.20163.20163.3.0.dta	328	4455.81	1559.78	3	KLNAENJATFYFK	-	2896.03	2896.05	8-5-0-0-4	7	NXT	234	0	0	9	0.09598	0.10633	2.93248	0.31182	T	y2+;y3+;y4+;y5+;y6+;y7+;y8+;y10+;y12+;	y5+;y12+;	sp|P01042|KNG1_HUMAN	T	ID	288	0.01	294	0.00056	0.358797	9.11e-17	sp|P01042|KNG1_HUMAN	2	0.02141	4.80607
PGP_01.20167.20167.3.0.dta	328	4455.81	1559.78	3	KLNAENJATFYFK	-	2896.03	2896.05	8-5-0-0-4	7	NXT	234	1	0.00131	7	0.07794	0.09357	2.93248	0.2744	T	b8++;y2+;y3+;y4+;y5+;y7+;y12+;Y1++;	y5+;y12+;	sp|P01042|KNG1_HUMAN	T	ID	288	0.01	294	0.00056	0.358797	9.11e-17	sp|P01042|KNG1_HUMAN	2	0.02141	4.80607
PGP_01.20175.20175.3.0.dta	3954	3412.48	1498.77	3	JLSMPLLPADFHK	4,Oxidation[M];	1913.71	1913.68	5-4-1-0-0	1	NXS	174	2	0.02328	8	0.27969	0.26814	3.84588	1.03124	T	b2+;y2+;y3+;y4+;y6+;y7+;y9+;y11+;Y0+;Y1+;	y3+;y6+;y9+;	sp|P05546|HEP2_HUMAN	K	EN	49	0	49	-0.00029	-0.193365	8.54e-21	sp|P05546|HEP2_HUMAN	12	-0.02805	-8.22219
PGP_01.20183.20183.3.0.dta	2847	4438.79	1431.69	3	LNAENJATFYFK	-	3007.1	3007.06	6-5-3-0-1	6	NXT	264	0	0	8	0.07937	0.13416	1.99039	0.26702	T	b2+;b4+;b7+;y2+;y3+;y4+;y5+;y6+;	y5+;	sp|P01042|KNG1_HUMAN	K	ID	289	0.01	294	-0.00077	-0.537457	7.37e-11	sp|P01042|KNG1_HUMAN	7	-0.03852	-8.67994
PGP_01.20213.20213.3.3.dta	4215	4485.81	1915.9	3	QDQCIYJTTYLNVQR	0,Carbamyl[AnyN-term];4,Carbamidomethyl[C];	2569.92	2569.9	6-5-2-0-0	7	NXT	240	0	0	5	0.15785	0.13881	3.05561	0.42413	T	b2+;y1+;y6+;y7+;y8+;	y1+;y8+;	sp|P02763|A1AG1_HUMAN	R	EN	87	0	93	-0.00156	-0.795965	4.84e-72	sp|P02763|A1AG1_HUMAN	1	-0.01668	-3.71921
PGP_01.20216.20216.3.0.dta	3035	4036.76	2123.05	3	EGYSJISYIVVNHQGISSR	-	1913.71	1913.68	5-4-1-0-0	5	NXS	198	0	0	9	0.31079	0.26891	5.19226	1.39627	T	y1+;y3+;y5+;y7+;y8+;y9+;y10+;y11+;y13+;	y5+;y7+;y8+;y9+;y10+;	sp|P49908|SEPP1_HUMAN	K	LK	79	0	83	0.00124	0.583794	9.39e-30	sp|P49908|SEPP1_HUMAN/tr|A0A182DWH7|A0A182DWH7_HUMAN/tr|A0A182DWH8|A0A182DWH8_HUMAN	12	-0.03009	-7.4558
PGP_01.20226.20226.4.2.dta	2847	4438.79	1431.69	4	LNAENJATFYFK	-	3007.1	3007.06	6-5-3-0-1	6	NXT	258	2	0.04291	4	0.02939	0.1053	1.99039	0.20959	T	y2+;y3+;y4+;y5+;Y0+;Y1+;	Y1+;	sp|P01042|KNG1_HUMAN	K	ID	289	0.01	294	-0.00077	-0.537457	7.37e-11	sp|P01042|KNG1_HUMAN	7	-0.03845	-8.66417
PGP_01.20229.20229.2.0.dta	3843	2825.18	911.473	2	JGSLFAFR	-	1913.7	1913.68	5-4-1-0-0	1	NXS	102	10	0.28726	10	0.07658	0.33409	4.62956	1.54667	T	b3+;b5+;b6+;y1+;y2+;y3+;y4+;y5+;y6+;y7+;Y0+;Y0+;Y1+;Y1+;Y2+;Y3+;Y3+;Y4+;Y4+;Y5+;	y1+;Y0+;Y1+;Y2+;	sp|P04004|VTNC_HUMAN	K	GQ	169	0	169	-0.00082	-0.898673	1.75e-21	sp|P04004|VTNC_HUMAN	4	-0.02402	-8.50508
PGP_01.20230.20230.2.1.dta	2959	3810.56	1108.57	2	JTTYLNVQR	-	2701.99	2701.98	7-7-0-0-1	1	NXT	246	0	0	4	0.09656	0.1276	2.09508	0.26734	T	y1+;y4+;y5+;y8+;	y8+;	sp|P02763|A1AG1_HUMAN	Y	EN	93	0.01	93	-0.00059	-0.531743	1.15e-23	sp|P02763|A1AG1_HUMAN	1	-0.00848	-2.22598
PGP_01.20231.20231.3.2.dta	749	3610.45	1080.54	3	JSSYLNVQR	-	2529.91	2529.9	N(NH(HNHNH(NON|a|keto|d))(HN(F)(H)))(F)	1	NXS	214	0	0	4	0.04252	0.09531	2.09508	0.19968	T	y1+;y2+;y5+;y6+;	y1+;	sp|P19652|A1AG2_HUMAN	Y	EN	93	0	93	0.00042	0.38834	1.02e-24	sp|P19652|A1AG2_HUMAN	1	-0.01178	-3.26365
PGP_01.20233.20233.2.0.dta	3843	2825.18	911.473	2	JGSLFAFR	-	1913.7	1913.68	5-4-1-0-0	1	NXS	102	9	0.31765	9	0.07094	0.32531	5.88413	1.91419	T	b5+;b6+;y1+;y2+;y3+;y4+;y5+;y6+;y7+;Y0+;Y0+;Y1+;Y1+;Y2+;Y2+;Y3+;Y4+;Y5+;	y1+;Y0+;Y0+;Y1+;Y2+;Y4+;	sp|P04004|VTNC_HUMAN	K	GQ	169	0	169	-0.00082	-0.898673	1.75e-21	sp|P04004|VTNC_HUMAN	4	-0.02402	-8.50508
PGP_01.20235.20235.2.2.dta	2959	3810.56	1108.57	2	JTTYLNVQR	-	2701.99	2701.98	7-7-0-0-1	1	NXT	246	0	0	4	0.11022	0.1199	3.09101	0.37061	T	y1+;y4+;y5+;y8+;	y1+;y8+;	sp|P02763|A1AG1_HUMAN	Y	EN	93	0	93	-0.00059	-0.531743	1.15e-23	sp|P02763|A1AG1_HUMAN	1	-0.00848	-2.22598
PGP_01.20236.20236.2.0.dta	3843	2825.18	911.473	2	JGSLFAFR	-	1913.7	1913.68	5-4-1-0-0	1	NXS	102	11	0.1767	11	0.07059	0.2895	3.91617	1.13372	T	b3+;b5+;b6+;b7+;y1+;y2+;y3+;y4+;y5+;y6+;y7+;Y0+;Y0+;Y1+;Y1+;Y2+;Y2+;Y3+;Y4+;Y4+;Y5+;Y5+;	y1+;Y0+;Y1+;	sp|P04004|VTNC_HUMAN	K	GQ	169	0	169	-0.00082	-0.898673	1.75e-21	sp|P04004|VTNC_HUMAN	4	-0.02402	-8.50508
PGP_01.20240.20240.2.1.dta	1281	3801.57	1544.75	2	CIYJTTYLNVQR	1,Carbamidomethyl[C];	2256.81	2256.85	3-8-0-0-1	4	NXT	300	0	0	5	0.09897	0.10122	3.05561	0.3093	T	y1+;y4+;y5+;y6+;y8+;	y1+;y8+;	sp|P02763|A1AG1_HUMAN	Q	EN	90	0.01	93	0.00294	1.902	2.06e-12	sp|P02763|A1AG1_HUMAN	2	0.03584	9.43028
PGP_01.20249.20249.2.0.dta	3843	2825.18	911.473	2	JGSLFAFR	-	1913.7	1913.68	5-4-1-0-0	1	NXS	102	9	0.13142	11	0.06664	0.26457	3.10363	0.82113	T	b3+;b5+;b6+;b7+;y1+;y2+;y3+;y4+;y5+;y6+;y7+;Y0+;Y0+;Y1+;Y1+;Y2+;Y3+;Y4+;Y5+;Y5+;	y1+;Y1+;	sp|P04004|VTNC_HUMAN	K	GQ	169	0	169	-0.00082	-0.898673	1.75e-21	sp|P04004|VTNC_HUMAN	4	-0.02403	-8.50862
PGP_01.20264.20264.2.2.dta	1853	3800.58	1787.84	2	DQCIYJTTYLNVQR	3,Carbamidomethyl[C];	2012.74	2012.74	4-6-0-0-1	6	NXT	308	0	0	8	0.12389	0.16097	2.94065	0.47336	T	y1+;y2+;y3+;y4+;y5+;y6+;y7+;y8+;	y1+;y8+;	sp|P02763|A1AG1_HUMAN	Q	EN	88	0	93	0.00252	1.40875	1.93e-17	sp|P02763|A1AG1_HUMAN	2	-2e-05	-0.00526375
PGP_01.20269.20269.2.1.dta	1281	3801.57	1544.75	2	CIYJTTYLNVQR	1,Carbamidomethyl[C];	2256.81	2256.85	3-8-0-0-1	4	NXT	300	0	0	4	0.08642	0.08424	3.05561	0.2574	T	y1+;y4+;y5+;y8+;	y1+;y8+;	sp|P02763|A1AG1_HUMAN	Q	EN	90	0.01	93	0.00294	1.902	2.06e-12	sp|P02763|A1AG1_HUMAN	2	0.03582	9.42502
PGP_01.20270.20270.2.0.dta	3843	2825.18	911.473	2	JGSLFAFR	-	1913.7	1913.68	5-4-1-0-0	1	NXS	102	9	0.32261	7	0.06633	0.31368	5.27921	1.65597	T	b6+;y1+;y2+;y3+;y4+;y5+;y7+;Y0+;Y0+;Y1+;Y1+;Y2+;Y2+;Y3+;Y4+;Y5+;	y1+;Y0+;Y0+;Y1+;Y2+;	sp|P04004|VTNC_HUMAN	K	GQ	169	0	169	-0.00082	-0.898673	1.75e-21	sp|P04004|VTNC_HUMAN	4	-0.02399	-8.49446
PGP_01.20271.20271.2.0.dta	3843	2825.18	911.473	2	JGSLFAFR	-	1913.7	1913.68	5-4-1-0-0	1	NXS	102	8	0.2761	6	0.06764	0.29604	4.62956	1.37052	T	y1+;y2+;y3+;y4+;y5+;y7+;Y0+;Y0+;Y1+;Y1+;Y2+;Y3+;Y4+;Y5+;	y1+;Y0+;Y1+;Y2+;	sp|P04004|VTNC_HUMAN	K	GQ	169	0	169	-0.00082	-0.898673	1.75e-21	sp|P04004|VTNC_HUMAN	4	-0.02399	-8.49446
PGP_01.20272.20272.2.0.dta	3843	2825.18	911.473	2	JGSLFAFR	-	1913.7	1913.68	5-4-1-0-0	1	NXS	102	8	0.34498	6	0.0576	0.31104	5.27921	1.64202	T	b3+;y1+;y2+;y3+;y4+;y7+;Y0+;Y0+;Y1+;Y1+;Y2+;Y3+;Y4+;Y5+;	y1+;Y0+;Y0+;Y1+;Y2+;	sp|P04004|VTNC_HUMAN	K	GQ	169	0	169	-0.00082	-0.898673	1.75e-21	sp|P04004|VTNC_HUMAN	4	-0.02399	-8.49446
PGP_01.20275.20275.2.2.dta	1853	3800.57	1787.84	2	DQCIYJTTYLNVQR	3,Carbamidomethyl[C];	2012.73	2012.74	4-6-0-0-1	6	NXT	304	0	0	6	0.10378	0.13041	2.94065	0.38348	T	y1+;y2+;y4+;y5+;y7+;y8+;	y1+;y8+;	sp|P02763|A1AG1_HUMAN	Q	EN	88	0	93	0.00252	1.40875	1.93e-17	sp|P02763|A1AG1_HUMAN	2	0.00504	1.32647
PGP_01.20288.20288.2.0.dta	3843	2825.18	911.473	2	JGSLFAFR	-	1913.7	1913.68	5-4-1-0-0	1	NXS	102	10	0.21541	9	0.07694	0.29485	4.62956	1.36501	T	b5+;b6+;y1+;y2+;y3+;y4+;y5+;y6+;y7+;Y0+;Y0+;Y1+;Y1+;Y2+;Y2+;Y3+;Y4+;Y5+;Y0++;	y1+;Y0+;Y0+;Y1+;	sp|P04004|VTNC_HUMAN	K	GQ	169	0	169	-0.00082	-0.898673	1.75e-21	sp|P04004|VTNC_HUMAN	4	-0.02408	-8.52633
PGP_01.20289.20289.4.0.dta	4215	4776.94	1915.9	4	QDQCIYJTTYLNVQR	0,Carbamyl[AnyN-term];4,Carbamidomethyl[C];	2861.05	2861	6-5-3-0-0	7	NXT	234	2	0.00639	11	0.12616	0.21073	3.05561	0.64391	T	b2+;b3+;b4+;y2+;y3+;y4+;y5+;y6+;y7+;y8+;y10+;Y1+;Y0++;	y4+;y5+;	sp|P02763|A1AG1_HUMAN	R	EN	87	0	93	-0.00156	-0.795965	4.84e-72	sp|P02763|A1AG1_HUMAN	1	-0.04595	-9.62106
PGP_01.20290.20290.3.0.dta	1726	3431.63	2336.21	3	ILAPAYFILGGJQSGEGCVITR	18,Carbamidomethyl[C];	1095.42	1095.4	3-3-0-0-0	12	NXS	18	0	0	5	0.08954	0.05487	1.92157	0.10544	T	b3+;b4+;b5+;y1+;y10+;	b3+;	sp|Q13510|ASAH1_HUMAN	K	DR	275	0.01	286	0.00073	0.312341	4.42e-18	sp|Q13510|ASAH1_HUMAN/tr|A0A1B0GTM3|A0A1B0GTM3_HUMAN/tr|A0A1B0GTP7|A0A1B0GTP7_HUMAN/tr|A0A1B0GTZ5|A0A1B0GTZ5_HUMAN/tr|A0A1B0GUA4|A0A1B0GUA4_HUMAN/tr|A0A1B0GUB3|A0A1B0GUB3_HUMAN/tr|A0A1B0GUE3|A0A1B0GUE3_HUMAN/tr|A0A1B0GUG1|A0A1B0GUG1_HUMAN/tr|A0A1B0GUH5|A0A1B0GUH5_HUMAN/tr|A0A1B0GUW4|A0A1B0GUW4_HUMAN/tr|A0A1B0GV06|A0A1B0GV06_HUMAN/tr|A0A1B0GVG2|A0A1B0GVG2_HUMAN/tr|A0A1B0GW68|A0A1B0GW68_HUMAN/tr|E7…	7	-0.02127	-6.20001
PGP_01.20312.20312.2.0.dta	3843	2825.18	911.473	2	JGSLFAFR	-	1913.7	1913.68	5-4-1-0-0	1	NXS	102	9	0.15604	9	0.06821	0.26185	3.10363	0.81267	T	b5+;b6+;y1+;y2+;y3+;y4+;y5+;y6+;y7+;Y0+;Y0+;Y1+;Y1+;Y2+;Y3+;Y4+;Y4+;Y5+;	y1+;Y1+;	sp|P04004|VTNC_HUMAN	K	GQ	169	0	169	-0.00082	-0.898673	1.75e-21	sp|P04004|VTNC_HUMAN	4	-0.02406	-8.51925
PGP_01.20313.20313.2.0.dta	3843	2825.18	911.473	2	JGSLFAFR	-	1913.7	1913.68	5-4-1-0-0	1	NXS	102	8	0.08848	10	0.05668	0.23284	3.10363	0.72266	T	b3+;b5+;b6+;b7+;y1+;y2+;y3+;y4+;y5+;y7+;Y0+;Y0+;Y1+;Y1+;Y2+;Y2+;Y3+;Y4+;	y1+;Y1+;	sp|P04004|VTNC_HUMAN	K	GQ	169	0	169	-0.00082	-0.898673	1.75e-21	sp|P04004|VTNC_HUMAN	4	-0.02406	-8.51925
PGP_01.20328.20328.2.1.dta	1281	3801.57	1544.75	2	CIYJTTYLNVQR	1,Carbamidomethyl[C];	2256.82	2256.85	3-8-0-0-1	4	NXT	302	0	0	6	0.11598	0.09985	3.05561	0.30511	T	y1+;y2+;y3+;y4+;y5+;y8+;	y1+;y8+;	sp|P02763|A1AG1_HUMAN	Q	EN	90	0.01	93	0.00294	1.902	2.06e-12	sp|P02763|A1AG1_HUMAN	2	0.03453	9.08559
PGP_01.20330.20330.3.0.dta	2847	4292.72	1431.69	3	LNAENJATFYFK	-	2861.03	2861	6-5-3-0-0	6	NXT	196	2	0.04964	7	0.08666	0.16205	3.73235	0.60481	T	b2+;b7+;y2+;y3+;y4+;y5+;y7+;Y0+;Y1+;	y2+;Y0+;Y1+;	sp|P01042|KNG1_HUMAN	K	ID	289	0	294	-0.00077	-0.537457	7.37e-11	sp|P01042|KNG1_HUMAN	7	-0.03452	-8.04334
PGP_01.20351.20351.4.0.dta	2847	4292.73	1431.69	4	LNAENJATFYFK	-	2861.04	2861	6-5-3-0-0	6	NXT	226	3	0.0468	8	0.04752	0.13575	1.99039	0.2702	T	b2+;b7+;b9+;y2+;y3+;y4+;y5+;y7+;Y0+;Y0+;Y1+;	Y1+;	sp|P01042|KNG1_HUMAN	K	ID	289	0.01	294	-0.00077	-0.537457	7.37e-11	sp|P01042|KNG1_HUMAN	7	-0.04028	-9.38542
PGP_01.20352.20352.2.0.dta	1848	3801.57	1271.64	2	YJTTYLNVQR	-	2529.93	2529.9	N(NH(HNHNH(NON|a|keto|d))(HN(F)(H)))(F)	2	NXT	314	0	0	4	0.0996	0.07496	3.07882	0.23078	T	b9+;y1+;y5+;y8+;	y1+;y8+;	sp|P02763|A1AG1_HUMAN	I	EN	92	0.01	93	0.00166	1.30439	3.19e-35	sp|P02763|A1AG1_HUMAN	1	-0.0331	-8.70916
PGP_01.20357.20357.2.0.dta	3843	2826.18	911.473	2	JGSLFAFR	-	1914.71	1914.7	5-4-0-0-2	1	NXS	126	7	0.12315	4	0.03825	0.17858	3.10363	0.55425	T	y1+;y2+;y4+;y7+;Y0+;Y0+;Y1+;Y1+;Y2+;Y3+;Y4+;	y1+;Y1+;	sp|P04004|VTNC_HUMAN	K	GQ	169	0	169	-0.00082	-0.898673	1.75e-21	sp|P04004|VTNC_HUMAN	4	-0.00663	-2.34675
PGP_01.20365.20365.3.0.dta	1700	3875.59	2001.89	3	TLJQSSDELQLSMGNAMF	17,Oxidation[M];	1873.7	1873.67	6-3-0-0-2	3	NXS	300	0	0	9	0.06051	0.05884	1.94716	0.11456	T	b3+;b4+;b5+;b6+;b7+;b8+;b9+;b10+;b11+;	b4+;	sp|P01011|AACT_HUMAN	R	VK	125	0.01	127	-0.00065	-0.324534	1.44e-09	sp|P01011|AACT_HUMAN/tr|G3V595|G3V595_HUMAN	1	-0.03285	-8.47826
PGP_01.20374.20374.3.0.dta	4595	3875.59	1944.89	3	AATCINPLNGSVCERPAJ	4,Carbamidomethyl[C];9,Deamidated[N];13,Carbamidomethyl[C];	1930.7	1930.69	6-4-0-0-1	18	NXS	290	0	0	4	0.02455	0.06284	1.94186	0.12203	T	b11+;b12+;y4+;y6+;	y4+;	sp|O75882|ATRN_HUMAN	K	HS	906	0.01	923	0.00062	0.318623	2.34e-16	sp|O75882|ATRN_HUMAN	1	-0.0088	-2.27121
PGP_01.20379.20379.3.0.dta	92	4491.9	2495.18	3	RGLTFQQJASSMCVPDQDTAIR	13,Carbamidomethyl[C];	1996.72	1996.75	3-6-0-0-2	8	NXS	188	0	0	10	0.39728	0.34275	4.29793	1.4731	T	b5+;b6+;y1+;y2+;y3+;y4+;y7+;y8+;y9+;y10+;	b6+;y1+;y4+;y8+;	sp|P01871|IGHM_HUMAN	H	VF	202	0	209	-0.00593	-2.37565	9.32e-27	sp|P01871|IGHM_HUMAN/tr|A0A1B0GUU9|A0A1B0GUU9_HUMAN	1	0.02501	5.56908
PGP_01.20403.20403.3.1.dta	2582	3780.61	1386.74	3	LNVQREJGTISR	-	2393.86	2393.87	6-7-0-0-0	7	NXT	294	0	0	4	0.13007	0.05355	2.94899	0.15791	T	y1+;y2+;y3+;y4+;	y2+;y4+;	sp|P02763|A1AG1_HUMAN	Y	YV	97	0.01	103	-0.0008	-0.576482	1.22e-13	sp|P02763|A1AG1_HUMAN	1	0.00659	1.74357
PGP_01.20418.20418.3.0.dta	538	4491.86	1263.65	3	MLMDKJATALR	-	3228.2	3228.17	7-6-1-0-4	6	NXT	206	0	0	4	0.11297	0.08847	2.96624	0.26242	T	y1+;y2+;y3+;y4+;	y1+;y4+;	sp|P00451|FA8_HUMAN	R	LN	1069	0.01	1074	0.00019	0.150241	6.15e-15	sp|P00451|FA8_HUMAN	7	-0.03407	-7.58648
PGP_01.20421.20421.2.2.dta	333	2357.02	1464.72	2	FGYSLHGVTVDJR	-	892.297	892.317	3-2-0-0-0	12	NXT	14	1	0.00225	4	0.07574	0.06926	2.93248	0.2031	T	b11+;y1+;y6+;y8+;Y1+;	y1+;y6+;	sp|P80108|PHLD_HUMAN	W	TL	580	0.01	591	-0.00033	-0.225147	2.05e-12	sp|P80108|PHLD_HUMAN	1	0.01989	8.4423
PGP_01.20423.20423.3.0.dta	538	4491.86	1263.65	3	MLMDKJATALR	-	3228.2	3228.17	7-6-1-0-4	6	NXT	206	0	0	4	0.1209	0.09281	2.96624	0.27531	T	y1+;y2+;y3+;y4+;	y1+;y4+;	sp|P00451|FA8_HUMAN	R	LN	1069	0.01	1074	0.00019	0.150241	6.15e-15	sp|P00451|FA8_HUMAN	7	-0.03407	-7.58648
PGP_01.20431.20431.3.4.dta	2480	3609.49	1898.87	3	QDQCIYJTTYLNVQR	0,Gln->pyro-Glu[AnyN-termQ];4,Carbamidomethyl[C];	1710.62	1710.6	5-3-1-0-0	7	NXT	274	1	0.00148	12	0.10329	0.2432	2.06901	0.50319	T	b3+;b4+;b5+;y1+;y2+;y3+;y4+;y5+;y6+;y7+;y9+;y10+;Y0++;	y4+;	sp|P02763|A1AG1_HUMAN	R	EN	87	0	93	0.0022	1.15798	2.85e-31	sp|P02763|A1AG1_HUMAN	13	-0.01623	-4.49772
PGP_01.20438.20438.3.2.dta	2480	3610.46	1898.87	3	QDQCIYJTTYLNVQR	0,Gln->pyro-Glu[AnyN-termQ];4,Carbamidomethyl[C];	1711.59	1711.62	5-3-0-0-2	7	NXT	242	2	0.00487	11	0.09681	0.23384	2.06901	0.48381	T	b3+;b4+;y1+;y2+;y3+;y4+;y5+;y6+;y7+;y8+;y10+;Y0++;Y0++;	y1+;	sp|P02763|A1AG1_HUMAN	R	EN	87	0	93	0.0022	1.15798	2.85e-31	sp|P02763|A1AG1_HUMAN	13	0.03196	8.85461
PGP_01.20442.20442.3.0.dta	4135	3559.5	1200.69	3	LPJLSSLTLSR	0,Carbamyl[AnyN-term];	2358.8	2358.77	NNH(H(NHS)(N(HEX&sulfate)))(HNH)	3	NXS	290	0	0	6	0.11012	0.09522	3.06703	0.29204	T	b2+;y1+;y2+;y3+;y4+;y5+;	y1+;y4+;	sp|P40197|GPV_HUMAN	R	NH	241	0	243	-0.00023	-0.184786	8.85e-26	sp|P40197|GPV_HUMAN	1	-0.03547	-9.96762
PGP_01.20472.20472.4.4.dta	92	4491.89	2495.18	4	RGLTFQQJASSMCVPDQDTAIR	13,Carbamidomethyl[C];	1996.72	1996.75	3-6-0-0-2	8	NXS	188	0	0	7	0.32404	0.29383	4.29793	1.26287	T	b5+;b6+;y1+;y2+;y3+;y4+;y8+;	b6+;y1+;y4+;y8+;	sp|P01871|IGHM_HUMAN	H	VF	202	0	209	-0.00593	-2.37565	9.32e-27	sp|P01871|IGHM_HUMAN/tr|A0A1B0GUU9|A0A1B0GUU9_HUMAN	1	0.03124	6.95636
PGP_01.20473.20473.3.3.dta	2480	3610.47	1898.87	3	QDQCIYJTTYLNVQR	0,Gln->pyro-Glu[AnyN-termQ];4,Carbamidomethyl[C];	1711.6	1711.62	5-3-0-0-2	7	NXT	266	0	0	11	0.09414	0.22449	2.06901	0.46447	T	b3+;b4+;y1+;y2+;y3+;y4+;y5+;y6+;y7+;y8+;y10+;	y1+;	sp|P02763|A1AG1_HUMAN	R	EN	87	0	93	0.0022	1.15798	2.85e-31	sp|P02763|A1AG1_HUMAN	13	0.0222	6.15054
PGP_01.20477.20477.3.0.dta	3843	2825.18	911.473	3	JGSLFAFR	-	1913.71	1913.68	5-4-1-0-0	1	NXS	100	10	0.29794	8	0.06934	0.34065	5.27921	1.79836	T	b3+;y1+;y2+;y3+;y4+;y5+;y6+;y7+;Y0+;Y0+;Y1+;Y1+;Y2+;Y3+;Y3+;Y4+;Y4+;Y5+;	y1+;Y0+;Y1+;Y2+;Y4+;	sp|P04004|VTNC_HUMAN	K	GQ	169	0	169	-0.00082	-0.898673	1.75e-21	sp|P04004|VTNC_HUMAN	4	-0.02674	-9.46817
PGP_01.20482.20482.3.1.dta	4862	3577.51	1866.93	3	NTTYLNVQREJGTISR	1,Deamidated[N];	1710.58	1710.6	5-3-1-0-0	11	NXT	316	1	0.02655	4	0.06851	0.04444	3.68489	0.16376	T	y1+;y2+;y3+;y4+;Y0+;	y1+;y2+;Y0+;	sp|P02763|A1AG1_HUMAN	Y	YV	93	0.01	103	-0.00019	-0.101718	7.68e-15	sp|P02763|A1AG1_HUMAN	1	0.02168	6.06183
PGP_01.20488.20488.3.0.dta	3843	2825.18	911.473	3	JGSLFAFR	-	1913.71	1913.68	5-4-1-0-0	1	NXS	100	10	0.3403	10	0.06499	0.34611	5.88413	2.03653	T	b3+;b4+;b6+;y1+;y2+;y3+;y4+;y5+;y6+;y7+;Y0+;Y0+;Y1+;Y1+;Y2+;Y3+;Y3+;Y4+;Y4+;Y5+;	y1+;Y0+;Y1+;Y3+;Y4+;Y5+;	sp|P04004|VTNC_HUMAN	K	GQ	169	0	169	-0.00082	-0.898673	1.75e-21	sp|P04004|VTNC_HUMAN	4	-0.02674	-9.46817
PGP_01.20498.20498.3.0.dta	4215	4776.94	1915.9	3	QDQCIYJTTYLNVQR	0,Carbamyl[AnyN-term];4,Carbamidomethyl[C];	2861.05	2861	6-5-3-0-0	7	NXT	236	2	0.01586	10	0.16359	0.21338	3.85904	0.82346	T	b2+;b3+;y1+;y2+;y3+;y4+;y5+;y6+;y7+;y8+;Y1+;Y1+;	y4+;y5+;y7+;	sp|P02763|A1AG1_HUMAN	R	EN	87	0	93	-0.00156	-0.795965	4.84e-72	sp|P02763|A1AG1_HUMAN	1	-0.04518	-9.45984
PGP_01.20499.20499.3.0.dta	2849	4455.82	2339.07	3	GLTFQQJASSMCVPDQDTAIR	12,Carbamidomethyl[C];	2116.74	2116.76	5-5-1-0-0	7	NXS	246	0	0	6	0.03932	0.15258	1.93154	0.29472	T	b17++;y3+;y4+;y5+;y6+;y8+;	y8+;	sp|P01871|IGHM_HUMAN	R	VF	203	0	209	0.00136	0.581181	6.41e-16	sp|P01871|IGHM_HUMAN/tr|A0A1B0GUU9|A0A1B0GUU9_HUMAN	21	0.01681	3.77346
PGP_01.20504.20504.3.0.dta	3954	3412.48	1498.77	3	JLSMPLLPADFHK	4,Oxidation[M];	1913.71	1913.68	5-4-1-0-0	1	NXS	162	0	0	4	0.1735	0.19022	3.04454	0.57914	T	b3+;y2+;y6+;y9+;	y6+;y9+;	sp|P05546|HEP2_HUMAN	K	EN	49	0	49	-0.00029	-0.193365	8.54e-21	sp|P05546|HEP2_HUMAN	12	-0.0315	-9.23345
PGP_01.20519.20519.3.0.dta	2847	4438.79	1431.69	3	LNAENJATFYFK	-	3007.1	3007.06	6-5-3-0-1	6	NXT	264	2	0.02824	7	0.06695	0.14296	1.99039	0.28454	T	b2+;b7+;y2+;y3+;y4+;y5+;y6+;Y0+;Y0+;	Y0+;	sp|P01042|KNG1_HUMAN	K	ID	289	0.01	294	-0.00077	-0.537457	7.37e-11	sp|P01042|KNG1_HUMAN	7	-0.0414	-9.32889
PGP_01.20529.20529.3.2.dta	1814	3576.51	1385.71	3	IYJTTYLNVQR	8,Deamidated[N];	2190.81	2190.79	6-6-0-0-0	3	NXT	304	0	0	4	0.03187	0.08179	2.07742	0.1699	T	y1+;y2+;y3+;y10+;	y1+;	sp|P02763|A1AG1_HUMAN	C	EN	91	0.01	93	0.00115	0.829312	3.95e-43	sp|P02763|A1AG1_HUMAN	1	-0.0187	-5.23
PGP_01.20529.20529.4.0.dta	546	4776.94	1629.81	4	FSGSTSGJTTTLTISR	-	3147.14	3147.11	11-6-0-0-1	8	NXT	238	0	0	4	0.04032	0.06057	2.04906	0.12412	T	y1+;y2+;y4+;y5+;	y1+;	sp|A0A075B6J6|LV322_HUMAN	R	VL	80	0.01	87	-0.00561	-3.44006	1.41e-25	sp|A0A075B6J6|LV322_HUMAN	7	-0.0267	-5.5905
PGP_01.20536.20536.2.1.dta	3843	2785.16	911.473	2	JGSLFAFR	-	1873.68	1873.67	6-3-0-0-2	1	NXS	116	10	0.25132	11	0.07133	0.31717	4.62956	1.46835	T	b3+;b4+;b5+;b6+;y1+;y2+;y3+;y4+;y5+;y6+;y7+;Y0+;Y0+;Y1+;Y1+;Y2+;Y2+;Y3+;Y4+;Y5+;Y0++;	y1+;Y0+;Y1+;Y2+;	sp|P04004|VTNC_HUMAN	K	GQ	169	0	169	-0.00082	-0.898673	1.75e-21	sp|P04004|VTNC_HUMAN	4	-0.01377	-4.94583
PGP_01.20541.20541.3.0.dta	4205	4036.77	2123.05	3	EGYSJISYIVVNHQGISSR	0,Carbamyl[AnyN-term];	1913.72	1913.68	5-4-1-0-0	5	NXS	186	0	0	8	0.23148	0.21463	4.55026	0.9766	T	y3+;y5+;y6+;y7+;y8+;y9+;y10+;y11+;	y7+;y8+;y9+;y10+;	sp|P49908|SEPP1_HUMAN	K	LK	79	0	83	0.0071	3.27635	2.48e-32	sp|P49908|SEPP1_HUMAN/tr|A0A182DWH7|A0A182DWH7_HUMAN/tr|A0A182DWH8|A0A182DWH8_HUMAN	2	-0.03871	-9.59165
PGP_01.20562.20562.2.0.dta	3843	2825.18	911.473	2	JGSLFAFR	-	1913.71	1913.68	5-4-1-0-0	1	NXS	98	10	0.30074	10	0.0699	0.31871	5.27921	1.68253	T	b5+;b6+;b7+;y1+;y2+;y3+;y4+;y5+;y6+;y7+;Y0+;Y0+;Y1+;Y1+;Y2+;Y2+;Y3+;Y4+;Y4+;Y5+;	y1+;Y0+;Y0+;Y1+;Y2+;	sp|P04004|VTNC_HUMAN	K	GQ	169	0	169	-0.00082	-0.898673	1.75e-21	sp|P04004|VTNC_HUMAN	4	-0.02626	-9.29821
PGP_01.20563.20563.2.0.dta	3843	2825.18	911.473	2	JGSLFAFR	-	1913.71	1913.68	5-4-1-0-0	1	NXS	98	9	0.31781	11	0.07191	0.33582	5.27921	1.77285	T	b3+;b5+;b6+;b7+;y1+;y2+;y3+;y4+;y5+;y6+;y7+;Y0+;Y0+;Y1+;Y1+;Y2+;Y2+;Y3+;Y4+;Y5+;	y1+;Y0+;Y0+;Y1+;Y2+;	sp|P04004|VTNC_HUMAN	K	GQ	169	0	169	-0.00082	-0.898673	1.75e-21	sp|P04004|VTNC_HUMAN	4	-0.02626	-9.29821
PGP_01.20564.20564.2.0.dta	3843	2825.18	911.473	2	JGSLFAFR	-	1913.71	1913.68	5-4-1-0-0	1	NXS	98	12	0.16387	9	0.06617	0.26327	3.91617	1.03101	T	b5+;b6+;b7+;y1+;y2+;y3+;y4+;y5+;y7+;Y0+;Y0+;Y1+;Y1+;Y2+;Y2+;Y3+;Y3+;Y4+;Y4+;Y5+;Y5+;	y1+;Y0+;Y1+;	sp|P04004|VTNC_HUMAN	K	GQ	169	0	169	-0.00082	-0.898673	1.75e-21	sp|P04004|VTNC_HUMAN	4	-0.02626	-9.29821
PGP_01.20570.20570.2.0.dta	3843	2842.19	911.473	2	JGSLFAFR	-	1930.71	1930.69	6-4-0-0-1	1	NXS	120	6	0.259	6	0.0625	0.28079	5.27921	1.48235	T	y1+;y2+;y3+;y4+;y5+;y7+;Y0+;Y0+;Y1+;Y1+;Y2+;Y3+;	y1+;Y0+;Y0+;Y1+;Y2+;	sp|P04004|VTNC_HUMAN	K	GQ	169	0	169	-0.00082	-0.898673	1.75e-21	sp|P04004|VTNC_HUMAN	4	-0.02479	-8.72517
PGP_01.20584.20584.2.0.dta	3843	2825.18	911.473	2	JGSLFAFR	-	1913.71	1913.68	5-4-1-0-0	1	NXS	100	10	0.13656	10	0.06138	0.26059	3.10363	0.80878	T	b3+;b5+;b6+;b7+;y1+;y2+;y3+;y4+;y5+;y7+;Y0+;Y0+;Y1+;Y1+;Y2+;Y2+;Y3+;Y4+;Y4+;Y5+;	y1+;Y1+;	sp|P04004|VTNC_HUMAN	K	GQ	169	0	169	-0.00082	-0.898673	1.75e-21	sp|P04004|VTNC_HUMAN	4	-0.02632	-9.31946
PGP_01.20591.20591.2.0.dta	3843	2825.18	911.473	2	JGSLFAFR	-	1913.71	1913.68	5-4-1-0-0	1	NXS	100	9	0.11065	8	0.04904	0.2302	3.10363	0.71446	T	b6+;y1+;y2+;y3+;y4+;y5+;y6+;y7+;Y0+;Y0+;Y1+;Y1+;Y2+;Y2+;Y3+;Y4+;Y0++;	y1+;Y1+;	sp|P04004|VTNC_HUMAN	K	GQ	169	0	169	-0.00082	-0.898673	1.75e-21	sp|P04004|VTNC_HUMAN	4	-0.02632	-9.31946
PGP_01.20603.20603.2.0.dta	3843	2825.18	911.473	2	JGSLFAFR	-	1913.71	1913.68	5-4-1-0-0	1	NXS	98	8	0.32368	8	0.06802	0.29755	5.27921	1.57083	T	b5+;b6+;y1+;y2+;y3+;y4+;y6+;y7+;Y0+;Y0+;Y1+;Y1+;Y2+;Y3+;Y4+;Y5+;	y1+;Y0+;Y0+;Y1+;Y2+;	sp|P04004|VTNC_HUMAN	K	GQ	169	0	169	-0.00082	-0.898673	1.75e-21	sp|P04004|VTNC_HUMAN	4	-0.02627	-9.30176
PGP_01.20604.20604.2.0.dta	3843	2825.18	911.473	2	JGSLFAFR	-	1913.71	1913.68	5-4-1-0-0	1	NXS	98	9	0.28601	7	0.06829	0.31839	5.27921	1.68087	T	b3+;y1+;y2+;y3+;y4+;y5+;y7+;Y0+;Y0+;Y1+;Y1+;Y2+;Y3+;Y4+;Y4+;Y5+;	y1+;Y0+;Y0+;Y1+;Y2+;	sp|P04004|VTNC_HUMAN	K	GQ	169	0	169	-0.00082	-0.898673	1.75e-21	sp|P04004|VTNC_HUMAN	4	-0.02627	-9.30176
PGP_01.20605.20605.2.0.dta	3843	2825.18	911.473	2	JGSLFAFR	-	1913.71	1913.68	5-4-1-0-0	1	NXS	98	9	0.36204	8	0.07012	0.33343	5.88413	1.96196	T	b6+;y1+;y2+;y3+;y4+;y5+;y6+;y7+;Y0+;Y0+;Y1+;Y1+;Y2+;Y2+;Y3+;Y4+;Y5+;	y1+;Y0+;Y0+;Y1+;Y2+;Y4+;	sp|P04004|VTNC_HUMAN	K	GQ	169	0	169	-0.00082	-0.898673	1.75e-21	sp|P04004|VTNC_HUMAN	4	-0.02627	-9.30176
PGP_01.20606.20606.3.0.dta	2848	3841.56	1636.75	3	TLJQSSDELQLSMGN	-	2204.81	2204.77	5-4-2-0-0	3	NXS	284	0	0	9	0.07642	0.13659	2.05687	0.28096	T	b3+;b4+;b8+;b9+;y2+;y3+;y4+;y5+;y6+;	y2+;	sp|P01011|AACT_HUMAN	R	AM	125	0	127	-0.00088	-0.537329	3.99e-27	sp|P01011|AACT_HUMAN/tr|G3V595|G3V595_HUMAN	1	-0.03836	-9.98806
PGP_01.20624.20624.2.0.dta	3843	2825.18	911.473	2	JGSLFAFR	-	1913.71	1913.68	5-4-1-0-0	1	NXS	100	11	0.19094	10	0.06165	0.2398	3.91617	0.93909	T	b3+;b5+;b6+;b7+;y1+;y2+;y3+;y5+;y6+;y7+;Y0+;Y0+;Y1+;Y1+;Y2+;Y2+;Y3+;Y4+;Y4+;Y5+;Y2++;	y1+;Y0+;Y1+;	sp|P04004|VTNC_HUMAN	K	GQ	169	0	169	-0.00082	-0.898673	1.75e-21	sp|P04004|VTNC_HUMAN	4	-0.02637	-9.33716
PGP_01.20639.20639.2.1.dta	3843	2842.18	911.473	2	JGSLFAFR	-	1930.71	1930.69	6-4-0-0-1	1	NXS	110	7	0.14855	6	0.04847	0.23636	3.10363	0.73358	T	b3+;y1+;y3+;y4+;y5+;y7+;Y0+;Y0+;Y1+;Y1+;Y2+;Y3+;Y4+;	y1+;Y1+;	sp|P04004|VTNC_HUMAN	K	GQ	169	0	169	-0.00082	-0.898673	1.75e-21	sp|P04004|VTNC_HUMAN	4	-0.01866	-6.56766
PGP_01.20645.20645.2.0.dta	3843	2825.18	911.473	2	JGSLFAFR	-	1913.71	1913.68	5-4-1-0-0	1	NXS	100	9	0.13343	10	0.06396	0.26493	3.10363	0.82226	T	b3+;b5+;b6+;y1+;y2+;y3+;y4+;y5+;y6+;y7+;Y0+;Y0+;Y1+;Y1+;Y2+;Y2+;Y3+;Y4+;Y5+;	y1+;Y1+;	sp|P04004|VTNC_HUMAN	K	GQ	169	0	169	-0.00082	-0.898673	1.75e-21	sp|P04004|VTNC_HUMAN	4	-0.02647	-9.37257
PGP_01.20647.20647.2.0.dta	3843	2825.18	911.473	2	JGSLFAFR	-	1913.71	1913.68	5-4-1-0-0	1	NXS	100	8	0.11429	7	0.05986	0.23292	3.10363	0.72291	T	b5+;y1+;y2+;y3+;y4+;y5+;y7+;Y0+;Y0+;Y1+;Y1+;Y2+;Y2+;Y3+;Y4+;	y1+;Y1+;	sp|P04004|VTNC_HUMAN	K	GQ	169	0	169	-0.00082	-0.898673	1.75e-21	sp|P04004|VTNC_HUMAN	4	-0.02647	-9.37257
PGP_01.20660.20660.3.1.dta	1853	2842.2	1787.84	3	DQCIYJTTYLNVQR	3,Carbamidomethyl[C];	1054.36	1054.37	4-2-0-0-0	6	NXT	114	0	0	4	0.12539	0.07669	2.94065	0.22551	T	b2+;b4++;y1+;y8+;	y1+;y8+;	sp|P02763|A1AG1_HUMAN	Q	EN	88	0.01	93	0.00252	1.40875	1.93e-17	sp|P02763|A1AG1_HUMAN	2	0.00727	2.55879
PGP_01.20666.20666.3.0.dta	2847	4292.73	1431.69	3	LNAENJATFYFK	-	2861.04	2861	6-5-3-0-0	6	NXT	198	2	0.02828	7	0.04879	0.1299	1.99039	0.25855	T	b2+;b7+;y2+;y3+;y4+;y5+;y6+;Y0+;Y0+;	Y0+;	sp|P01042|KNG1_HUMAN	K	ID	289	0.01	294	-0.00077	-0.537457	7.37e-11	sp|P01042|KNG1_HUMAN	7	-0.03721	-8.67011
PGP_01.20671.20671.3.0.dta	749	4784.89	1080.54	3	JSSYLNVQR	-	3704.34	3704.31	6-7-4-0-1	1	NXS	200	0	0	4	0.089	0.10711	3.09101	0.33109	T	y1+;y2+;y4+;y7+;	y1+;y4+;	sp|P19652|A1AG2_HUMAN	Y	EN	93	0	93	0.00042	0.38834	1.02e-24	sp|P19652|A1AG2_HUMAN	1	-0.03474	-7.26183
PGP_01.20681.20681.2.0.dta	3843	2842.18	911.473	2	JGSLFAFR	-	1930.71	1930.69	6-4-0-0-1	1	NXS	110	7	0.18121	6	0.04815	0.24364	3.10363	0.75618	T	y1+;y2+;y3+;y4+;y5+;y7+;Y0+;Y0+;Y1+;Y1+;Y2+;Y3+;Y4+;	y1+;Y1+;	sp|P04004|VTNC_HUMAN	K	GQ	169	0	169	-0.00082	-0.898673	1.75e-21	sp|P04004|VTNC_HUMAN	4	-0.01753	-6.16995
PGP_01.20718.20718.3.2.dta	1015	3691.55	1672.81	3	QCIYJTTYLNVQR	2,Carbamidomethyl[C];	2018.74	2018.71	6-3-1-0-1	5	NXT	340	0	0	5	0.10107	0.11514	3.06127	0.35248	T	y1+;y3+;y4+;y7+;y8+;	y1+;y8+;	sp|P02763|A1AG1_HUMAN	D	EN	89	0	93	-0.00046	-0.274825	4.44e-16	sp|P02763|A1AG1_HUMAN	2	-0.02776	-7.52188
PGP_01.20733.20733.2.1.dta	3843	2842.18	911.473	2	JGSLFAFR	-	1930.71	1930.69	6-4-0-0-1	1	NXS	116	8	0.30724	5	0.0424	0.23853	4.62956	1.10431	T	y1+;y2+;y3+;y5+;y7+;Y0+;Y0+;Y1+;Y1+;Y2+;Y3+;Y4+;Y5+;	y1+;Y1+;Y2+;Y4+;	sp|P04004|VTNC_HUMAN	K	GQ	169	0	169	-0.00082	-0.898673	1.75e-21	sp|P04004|VTNC_HUMAN	4	-0.02026	-7.1308
PGP_01.20734.20734.2.1.dta	3843	2842.18	911.473	2	JGSLFAFR	-	1930.71	1930.69	6-4-0-0-1	1	NXS	116	7	0.27767	5	0.04493	0.26214	3.91617	1.02659	T	y1+;y2+;y3+;y4+;y7+;Y0+;Y0+;Y1+;Y1+;Y2+;Y3+;Y5+;	y1+;Y1+;Y2+;	sp|P04004|VTNC_HUMAN	K	GQ	169	0	169	-0.00082	-0.898673	1.75e-21	sp|P04004|VTNC_HUMAN	4	-0.02026	-7.1308
PGP_01.20748.20748.3.0.dta	2847	4292.73	1431.69	3	LNAENJATFYFK	-	2861.04	2861	6-5-3-0-0	6	NXT	210	3	0.03936	9	0.08031	0.17168	2.94899	0.50629	T	b2+;b7+;y1+;y2+;y3+;y4+;y5+;y6+;y7+;Y0+;Y0+;Y1+;	y2+;Y0+;	sp|P01042|KNG1_HUMAN	K	ID	289	0	294	-0.00077	-0.537457	7.37e-11	sp|P01042|KNG1_HUMAN	7	-0.03727	-8.68409
PGP_01.20750.20750.2.2.dta	3843	2461.05	911.473	2	JGSLFAFR	-	1549.57	1549.57	4-3-0-0-2	1	NXS	38	8	0.23026	5	0.04914	0.24202	4.62956	1.12043	T	b4+;b5+;y1+;y3+;y4+;Y0+;Y0+;Y1+;Y1+;Y2+;Y3+;Y4+;Y5+;	y1+;Y1+;Y4+;Y5+;	sp|P04004|VTNC_HUMAN	K	GQ	169	0	169	-0.00082	-0.898673	1.75e-21	sp|P04004|VTNC_HUMAN	4	-0.00362	-1.47152
PGP_01.20753.20753.2.1.dta	3843	2842.14	911.473	2	JGSLFAFR	-	1930.67	1930.69	6-4-0-0-1	1	NXS	70	8	0.1822	6	0.0463	0.19663	3.10363	0.61026	T	b5+;y1+;y2+;y3+;y5+;y7+;Y0+;Y0+;Y1+;Y1+;Y2+;Y3+;Y4+;Y5+;	y1+;Y1+;	sp|P04004|VTNC_HUMAN	K	GQ	169	0	169	-0.00082	-0.898673	1.75e-21	sp|P04004|VTNC_HUMAN	4	0.02009	7.07117
PGP_01.20755.20755.4.5.dta	3028	4741.11	2535.28	4	VYIHPFHLVIHJESTCEQLAK	16,Carbamidomethyl[C];	2205.83	2205.79	5-4-1-0-2	12	NXS	120	1	0.02285	5	0.07302	0.09886	3.05561	0.30209	T	b2+;b4+;b8+;b10+;y8+;Y1++;	b4+;Y1++;	sp|P01019|ANGT_HUMAN	R	AN	36	0	47	0.00581	2.29076	6.62e-09	sp|P01019|ANGT_HUMAN	28	-0.03819	-8.05672
PGP_01.20756.20756.3.2.dta	2475	3691.55	1672.81	3	QCIYJTTYLNVQR	2,Carbamidomethyl[C];	2018.73	2018.71	6-3-1-0-1	5	NXT	352	0	0	4	0.06575	0.09978	2.94479	0.29384	T	y1+;y4+;y5+;y8+;	y1+;y8+;	sp|P02763|A1AG1_HUMAN	D	EN	89	0.01	93	-0.00046	-0.274825	4.44e-16	sp|P02763|A1AG1_HUMAN	2	-0.02445	-6.62501
PGP_01.20759.20759.3.2.dta	1015	3691.55	1672.81	3	QCIYJTTYLNVQR	2,Carbamidomethyl[C];	2018.73	2018.71	6-3-1-0-1	5	NXT	352	0	0	4	0.0857	0.10474	2.07318	0.21714	T	y1+;y4+;y5+;y8+;	y8+;	sp|P02763|A1AG1_HUMAN	D	EN	89	0.01	93	-0.00046	-0.274825	4.44e-16	sp|P02763|A1AG1_HUMAN	2	-0.02445	-6.62501
PGP_01.20767.20767.2.2.dta	3843	2842.14	911.473	2	JGSLFAFR	-	1930.67	1930.69	6-4-0-0-1	1	NXS	70	6	0.12948	4	0.0321	0.17277	3.10363	0.53622	T	y1+;y2+;y4+;y7+;Y0+;Y0+;Y1+;Y1+;Y2+;Y4+;	y1+;Y1+;	sp|P04004|VTNC_HUMAN	K	GQ	169	0	169	-0.00082	-0.898673	1.75e-21	sp|P04004|VTNC_HUMAN	4	0.02009	7.07117
PGP_01.20771.20771.3.1.dta	2482	3610.48	1898.87	3	QDQCIYJTTYLNVQR	0,Gln->pyro-Glu[AnyN-termQ];4,Carbamidomethyl[C];	1711.61	1711.62	5-3-0-0-2	7	NXT	316	1	0.00578	4	0.03483	0.1031	1.9723	0.20335	T	b4+;y1+;y4+;y5+;Y0++;	y1+;	sp|P02763|A1AG1_HUMAN	R	EN	87	0.01	93	0.0022	1.15798	2.85e-31	sp|P02763|A1AG1_HUMAN	13	0.00681	1.8867
PGP_01.20773.20773.3.0.dta	3025	4939.96	1792.81	3	NQCFYJSSYLNVQR	3,Carbamidomethyl[C];	3147.16	3147.11	11-6-0-0-1	6	NXS	128	0	0	4	0.06728	0.09956	2.94065	0.29276	T	b8++;y2+;y4+;y5+;	y4+;y5+;	sp|P19652|A1AG2_HUMAN	Q	EN	88	0	93	-0.00213	-1.18743	9.67e-18	sp|P19652|A1AG2_HUMAN	2	-0.04825	-9.76917
PGP_01.20804.20804.3.1.dta	849	4025.71	2110.98	3	AAFNAQNJGSNFQLEEISR	11,Deamidated[N];	1914.73	1914.7	5-4-0-0-2	8	NXS	296	0	0	4	0.1268	0.14813	4.33453	0.64207	T	y1+;y2+;y6+;y7+;	y1+;y2+;y6+;y7+;	sp|P02765|FETUA_HUMAN	L	AQ	169	0	176	-0.00157	-0.743385	1.32e-13	sp|P02765|FETUA_HUMAN/tr|C9JV77|C9JV77_HUMAN	1	-0.03277	-8.14215
PGP_01.20808.20808.3.1.dta	2016	3600.53	1384.72	3	IYJTTYLNVQR	-	2215.81	2215.82	4-7-0-0-1	3	NXT	286	0	0	4	0.05263	0.06376	2.00312	0.12772	T	y1+;y2+;y4+;y5+;	y1+;	sp|P02763|A1AG1_HUMAN	C	EN	91	0.01	93	0.00031	0.223713	1.34e-11	sp|P02763|A1AG1_HUMAN	1	0.01465	4.07
PGP_01.20824.20824.3.0.dta	328	4455.82	1559.78	3	KLNAENJATFYFK	-	2896.04	2896.05	8-5-0-0-4	7	NXT	238	0	0	6	0.06881	0.0946	1.9782	0.18714	T	y2+;y3+;y4+;y5+;y6+;y12+;	y12+;	sp|P01042|KNG1_HUMAN	T	ID	288	0.01	294	0.00056	0.358797	9.11e-17	sp|P01042|KNG1_HUMAN	2	0.01298	2.91371
PGP_01.20836.20836.3.1.dta	3009	3977.73	2022	3	ELHHLQEQJVSNAFLDK	-	1955.72	1955.72	4-5-0-0-2	9	NXS	212	0	0	8	0.12903	0.16954	3.05003	0.5171	T	b3+;y1+;y2+;y3+;y4+;y5+;y7+;y8+;	y2+;y4+;	sp|P00450|CERU_HUMAN	K	GE	754	0	762	0.00138	0.682159	1.52e-20	sp|P00450|CERU_HUMAN/tr|E9PFZ2|E9PFZ2_HUMAN/tr|H7C5R1|H7C5R1_HUMAN	18	-0.00202	-0.507956
PGP_01.20849.20849.3.0.dta	1859	4408.77	1401.67	3	FLJDTMAVYEAK	-	3007.1	3007.06	6-5-3-0-1	3	NXT	206	2	0.03695	4	0.03777	0.06811	1.99039	0.13557	T	y4+;y5+;y6+;y8+;Y0+;Y1+;	Y1+;	sp|P29622|KAIN_HUMAN	K	LF	155	0.01	157	0.00058	0.413501	3.97e-10	sp|P29622|KAIN_HUMAN	7	-0.03784	-8.58478
PGP_01.20850.20850.3.0.dta	1859	4408.77	1401.67	3	FLJDTMAVYEAK	-	3007.1	3007.06	6-5-3-0-1	3	NXT	206	2	0.04786	8	0.07291	0.1274	2.94899	0.37571	T	b4+;b7+;y2+;y4+;y5+;y6+;y7+;y8+;Y0+;Y1+;	y4+;Y1+;	sp|P29622|KAIN_HUMAN	K	LF	155	0	157	0.00058	0.413501	3.97e-10	sp|P29622|KAIN_HUMAN	7	-0.03784	-8.58478
PGP_01.20855.20855.3.0.dta	2847	4438.79	1431.69	3	LNAENJATFYFK	-	3007.1	3007.06	6-5-3-0-1	6	NXT	266	3	0.04208	4	0.03315	0.09995	1.99039	0.19895	T	y2+;y3+;y5+;y6+;Y0+;Y0+;Y1+;	Y0+;	sp|P01042|KNG1_HUMAN	K	ID	289	0.01	294	-0.00077	-0.537457	7.37e-11	sp|P01042|KNG1_HUMAN	7	-0.03906	-8.80162
PGP_01.20870.20870.3.1.dta	3580	3924.46	2051.79	3	YJWSFIHCPACQCNGH	8,Carbamidomethyl[C];11,Carbamidomethyl[C];13,Carbamidomethyl[C];14,Deamidated[N];	1872.66	1872.65	6-3-1-0-0	2	NXS	30	0	0	6	0.09526	0.11402	2.07318	0.23638	T	b3+;y1+;y6+;y8+;y9+;y10+;	y1+;	sp|O75882|ATRN_HUMAN	R	SK	1053	0	1054	0.00038	0.185115	1.15e-11	sp|O75882|ATRN_HUMAN	2	-0.01355	-3.45358
PGP_01.20883.20883.4.5.dta	2247	4400.87	2211.11	4	ATFFYFTPJKTEDTIFLR	-	2189.76	2189.8	4-4-1-0-3	9	NXT	252	0	0	7	0.10135	0.09493	2.06901	0.19641	T	y3+;y5+;y6+;y7+;y8+;y9+;y14+;	y5+;	sp|P02763|A1AG1_HUMAN	Q	EY	64	0.01	72	0.00383	1.73139	3.19e-23	sp|P02763|A1AG1_HUMAN/sp|P19652|A1AG2_HUMAN	2	0.04116	9.35492
PGP_01.20890.20890.3.2.dta	3580	3924.47	2051.79	3	YJWSFIHCPACQCNGH	8,Carbamidomethyl[C];11,Carbamidomethyl[C];13,Carbamidomethyl[C];14,Deamidated[N];	1872.68	1872.65	6-3-1-0-0	2	NXS	52	0	0	5	0.12407	0.11485	3.06127	0.35158	T	b3+;y1+;y4+;y8+;y10+;	y1+;y8+;	sp|O75882|ATRN_HUMAN	R	SK	1053	0	1054	0.00038	0.185115	1.15e-11	sp|O75882|ATRN_HUMAN	2	-0.03032	-7.7278
PGP_01.20895.20895.3.0.dta	4215	4793.94	1915.9	3	QDQCIYJTTYLNVQR	0,Carbamyl[AnyN-term];4,Carbamidomethyl[C];	2878.05	2878.01	7-5-2-0-1	7	NXT	150	0	0	5	0.07584	0.12067	3.05561	0.36871	T	y1+;y4+;y5+;y6+;y8+;	y4+;y5+;	sp|P02763|A1AG1_HUMAN	R	EN	87	0	93	-0.00156	-0.795965	4.84e-72	sp|P02763|A1AG1_HUMAN	1	-0.03644	-7.6028
PGP_01.20899.20899.2.0.dta	3843	2825.18	911.473	2	JGSLFAFR	-	1913.71	1913.68	5-4-1-0-0	1	NXS	100	9	0.29579	10	0.07117	0.31399	5.27921	1.65763	T	b5+;b6+;b7+;y1+;y2+;y3+;y4+;y5+;y6+;y7+;Y0+;Y0+;Y1+;Y1+;Y2+;Y3+;Y4+;Y4+;Y5+;	y1+;Y0+;Y0+;Y1+;Y2+;	sp|P04004|VTNC_HUMAN	K	GQ	169	0	169	-0.00082	-0.898673	1.75e-21	sp|P04004|VTNC_HUMAN	4	-0.02774	-9.82225
PGP_01.20919.20919.3.1.dta	2413	4535.94	1891.96	3	FYFTPJKTEDTIFLR	-	2643.98	2643.94	7-6-1-0-0	6	NXT	174	0	0	5	0.14286	0.10653	2.9245	0.31154	T	b2+;y1+;y5+;y11++;y14++;	y1+;y5+;	sp|P02763|A1AG1_HUMAN	F	EY	67	0.01	72	0.0007	0.369794	2.14e-17	sp|P02763|A1AG1_HUMAN/sp|P19652|A1AG2_HUMAN	2	-0.04084	-9.00557
PGP_01.20921.20921.4.4.dta	429	5661.38	3454.62	4	NSVLJSSTAEHSSPYSEDPIEDPLQPDVTGIR	-	2206.76	2206.81	5-4-0-0-4	5	NXS	88	0	0	4	0.12258	0.05406	2.48655	0.13443	T	b2+;b29++++;y1+;y20++;	b2+;y1+;	sp|P12259|FA5_HUMAN	K	LL	817	0.01	821	0.00653	1.88968	1.82e-07	sp|P12259|FA5_HUMAN/tr|A0A0A0MRJ7|A0A0A0MRJ7_HUMAN	21	0.04908	8.67087
PGP_01.20923.20923.2.0.dta	3843	2825.18	911.473	2	JGSLFAFR	-	1913.71	1913.68	5-4-1-0-0	1	NXS	100	8	0.37404	6	0.05523	0.31497	5.27921	1.66281	T	y1+;y2+;y3+;y4+;y6+;y7+;Y0+;Y0+;Y1+;Y1+;Y2+;Y3+;Y4+;Y5+;	y1+;Y0+;Y1+;Y2+;Y4+;	sp|P04004|VTNC_HUMAN	K	GQ	169	0	169	-0.00082	-0.898673	1.75e-21	sp|P04004|VTNC_HUMAN	4	-0.0278	-9.84349
PGP_01.20935.20935.2.0.dta	1486	2825.18	1786.8	2	SASYSGGJTSTDHFSLR	-	1038.38	1038.38	3-2-0-0-1	8	NXS	100	0	0	5	0.08713	0.10667	1.94716	0.2077	T	y1+;y2+;y3+;y4+;y5+;	y1+;	sp|P04114|APOB_HUMAN	W	AR	1370	0	1377	-0.00042	-0.234928	6.68e-12	sp|P04114|APOB_HUMAN	1	-0.00209	-0.740039
PGP_01.20943.20943.2.0.dta	3843	2825.18	911.473	2	JGSLFAFR	-	1913.71	1913.68	5-4-1-0-0	1	NXS	100	9	0.35195	8	0.06517	0.33363	5.27921	1.7613	T	b3+;b4+;y1+;y2+;y3+;y4+;y5+;y7+;Y0+;Y0+;Y1+;Y1+;Y2+;Y3+;Y4+;Y4+;Y5+;	y1+;Y0+;Y1+;Y2+;Y4+;	sp|P04004|VTNC_HUMAN	K	GQ	169	0	169	-0.00082	-0.898673	1.75e-21	sp|P04004|VTNC_HUMAN	4	-0.02774	-9.82225
PGP_01.20954.20954.3.0.dta	3580	3965.48	2051.79	3	YJWSFIHCPACQCNGH	8,Carbamidomethyl[C];11,Carbamidomethyl[C];13,Carbamidomethyl[C];14,Deamidated[N];	1913.69	1913.68	5-4-1-0-0	2	NXS	38	1	0.00937	4	0.10328	0.12748	3.06127	0.39024	T	b2+;y1+;y3+;y8+;Y1++;	y1+;y8+;	sp|O75882|ATRN_HUMAN	R	SK	1053	0	1054	0.00038	0.185115	1.15e-11	sp|O75882|ATRN_HUMAN	2	-0.00815	-2.05575
PGP_01.20967.20967.2.0.dta	3843	2825.18	911.473	2	JGSLFAFR	-	1913.71	1913.68	5-4-1-0-0	1	NXS	98	8	0.33356	6	0.06567	0.31933	5.27921	1.68583	T	y1+;y2+;y3+;y4+;y5+;y7+;Y0+;Y0+;Y1+;Y1+;Y2+;Y3+;Y4+;Y5+;	y1+;Y0+;Y0+;Y1+;Y2+;	sp|P04004|VTNC_HUMAN	K	GQ	169	0	169	-0.00082	-0.898673	1.75e-21	sp|P04004|VTNC_HUMAN	4	-0.02776	-9.82933
PGP_01.20979.20979.3.0.dta	3573	4643.02	2583.24	3	ETTLTQSPAFMSATPGDKVJISCK	23,Carbamidomethyl[C];	2059.77	2059.73	5-4-1-0-1	20	NXS	150	1	0.00814	6	0.09469	0.13949	2.04524	0.28529	T	b3+;b7+;y2+;y3+;y4+;y10+;Y1++;	y3+;	sp|P06315|KV502_HUMAN	A	AS	21	0	40	0.0025	0.967406	3.12e-10	sp|P06315|KV502_HUMAN	3	-0.04465	-9.61859
PGP_01.20992.20992.3.0.dta	2528	4276.86	1501.8	3	SLJLSGVPSQDKTR	-	2775.06	2775.02	6-6-0-0-4	3	NXS	188	0	0	4	0.0365	0.06714	1.96652	0.13202	T	b2+;b3+;y1+;y3++;	y1+;	sp|Q9UK05|GDF2_HUMAN	R	VE	69	0.01	71	0.00164	1.09131	2.59e-09	sp|Q9UK05|GDF2_HUMAN	7	-0.0393	-9.19107
PGP_01.20997.20997.4.3.dta	429	5661.38	3454.62	4	NSVLJSSTAEHSSPYSEDPIEDPLQPDVTGIR	-	2206.76	2206.81	5-4-0-0-4	5	NXS	88	0	0	4	0.1643	0.06846	2.48655	0.17023	T	b2+;b29++++;y1+;y2+;	b2+;y1+;	sp|P12259|FA5_HUMAN	K	LL	817	0.01	821	0.00653	1.88968	1.82e-07	sp|P12259|FA5_HUMAN/tr|A0A0A0MRJ7|A0A0A0MRJ7_HUMAN	21	0.05048	8.91821
PGP_01.21002.21002.3.0.dta	2847	4292.73	1431.69	3	LNAENJATFYFK	-	2861.04	2861	6-5-3-0-0	6	NXT	210	3	0.06025	6	0.05506	0.14627	2.94899	0.43135	T	b2+;b7+;y2+;y3+;y4+;y5+;Y0+;Y0+;Y1+;	Y0+;Y1+;	sp|P01042|KNG1_HUMAN	K	ID	289	0	294	-0.00077	-0.537457	7.37e-11	sp|P01042|KNG1_HUMAN	7	-0.03851	-8.97301
PGP_01.21006.21006.3.1.dta	1862	4466.86	2245.05	3	TLJQSSDELQLSMGNAMFVK	13,Oxidation[M];17,Oxidation[M];	2221.81	2221.79	6-4-1-0-1	3	NXS	192	0	0	11	0.11804	0.15495	2.05294	0.31809	T	b3+;b4+;y1+;y2+;y3+;y4+;y5+;y6+;y7+;y9+;y10+;	y7+;	sp|P01011|AACT_HUMAN	R	EQ	125	0	127	-0.00073	-0.325018	8.61e-71	sp|P01011|AACT_HUMAN/tr|G3V595|G3V595_HUMAN	7	-0.02297	-5.14345
PGP_01.21024.21024.3.0.dta	1017	4756.12	2442.29	3	KVTQVYAEJGTVLQGSTVASVYK	-	2313.83	2313.87	3-9-0-0-0	9	NXT	82	0	0	4	0.09173	0.11118	2.84284	0.31608	T	y1+;y2+;y5+;y11+;	y2+;y5+;	sp|P27169|PON1_HUMAN	P	GK	316	0.01	324	0.00011	0.045022	1.87e-19	sp|P27169|PON1_HUMAN	1	0.03858	8.11344
PGP_01.21086.21086.4.1.dta	666	4739.08	2314.19	4	VTQVYAEJGTVLQGSTVASVYK	-	2424.89	2424.87	6-5-1-0-1	8	NXT	100	0	0	6	0.07458	0.13535	2.04524	0.27682	T	b3+;b4+;y4+;y5+;y9+;y11+;	y5+;	sp|P27169|PON1_HUMAN	K	GK	317	0.01	324	-0.00021	-0.090706	1.11e-18	sp|P27169|PON1_HUMAN	21	-0.01512	-3.19116
PGP_01.21088.21088.4.0.dta	943	4643.05	2397.23	4	GCVLLSYLJETVTVSASLESVR	2,Carbamidomethyl[C];	2245.81	2245.8	4-5-2-0-0	9	NXT	124	0	0	4	0.0607	0.07395	1.92157	0.1421	T	b2+;b4+;b11+;b10++;	b2+;	sp|P01023|A2MG_HUMAN	K	GN	47	0.01	55	-0.00154	-0.642144	5.86e-30	sp|P01023|A2MG_HUMAN/tr|F5H1E8|F5H1E8_HUMAN/tr|F8W7L3|F8W7L3_HUMAN	14	-0.01462	-3.14947
PGP_01.21096.21096.2.4.dta	1191	2834.22	1779.88	2	HHLQEQJVSNAFLDK	-	1054.35	1054.37	4-2-0-0-0	7	NXS	106	0	0	6	0.08614	0.12727	1.96652	0.25029	T	y1+;y2+;y3+;y4+;y7+;y8+;	y2+;	sp|P00450|CERU_HUMAN	L	GE	756	0	762	0.00515	2.89185	3.24e-14	sp|P00450|CERU_HUMAN/tr|E9PFZ2|E9PFZ2_HUMAN/tr|H7C5R1|H7C5R1_HUMAN	2	0.02213	7.81097
PGP_01.21111.21111.3.2.dta	3571	4561.96	2356.14	3	TKEJLTAPGSDSAVFFEQGTTR	-	2205.82	2205.79	5-4-1-0-2	4	NXT	188	0	0	6	0.1121	0.13887	3.02854	0.42058	T	b7+;b13+;y4+;y5+;y11+;y15+;	y4+;y15+;	sp|P00450|CERU_HUMAN	F	IG	394	0	397	0.0036	1.52728	1.18e-16	sp|P00450|CERU_HUMAN/tr|E9PFZ2|E9PFZ2_HUMAN/tr|H7C5R1|H7C5R1_HUMAN	2	-0.02954	-6.47667
PGP_01.21120.21120.2.4.dta	1397	2834.25	1592.83	2	LGJATAIFFLPDEGK	-	1241.42	1241.45	3-3-0-0-1	3	NXT	90	0	0	4	0.07314	0.09803	1.9553	0.19168	T	y1+;y5+;y6+;y9++;	y5+;	sp|P01009|A1AT_HUMAN	Y	LQ	269	0.01	271	-0.00012	-0.075291	5.13e-10	sp|P01009|A1AT_HUMAN/tr|A0A024R6I7|A0A024R6I7_HUMAN/tr|A0A0G2JRN3|A0A0G2JRN3_HUMAN	2	0.02792	9.85452
PGP_01.21120.21120.3.0.dta	237	4254.83	1755.89	3	YLGJATAIFFLPDEGK	-	2498.94	2498.9	7-6-0-0-1	4	NXT	236	0	0	4	0.07314	0.09827	1.95256	0.19188	T	y1+;y5+;y6+;y9++;	y5+;	sp|P01009|A1AT_HUMAN	K	LQ	268	0.01	271	0.00012	0.068303	3.25e-12	sp|P01009|A1AT_HUMAN/tr|A0A024R6I7|A0A024R6I7_HUMAN/tr|A0A0G2JRN3|A0A0G2JRN3_HUMAN	14	-0.03991	-9.38205
PGP_01.21126.21126.4.3.dta	864	4559.92	2127	4	EJLTAPGSDSAVFFEQGTTR	-	2432.92	2432.88	3-6-2-0-1	2	NXT	242	0	0	4	0.11393	0.15744	3.8331	0.6035	T	y1+;y7+;y8+;y15+;	y7+;y8+;y15+;	sp|P00450|CERU_HUMAN	K	IG	396	0	397	0.0034	1.59776	4.77e-07	sp|P00450|CERU_HUMAN/tr|E9PFZ2|E9PFZ2_HUMAN/tr|H7C5R1|H7C5R1_HUMAN	18	-0.03992	-8.7564
PGP_01.21128.21128.3.1.dta	2619	4024.74	1744.89	3	YFTPJKTEDTIFLR	-	2279.85	2279.83	6-5-0-0-2	5	NXT	196	5	0.04267	11	0.20134	0.27734	3.85241	1.06843	T	b2+;b3+;y1+;y3+;y4+;y5+;y6+;y7+;y8+;y9+;y11+;Y0+;Y0++;Y1++;Y1++;Y2++;	y1+;y5+;y8+;	sp|P02763|A1AG1_HUMAN	F	EY	68	0	72	0.00195	1.11692	3.18e-19	sp|P02763|A1AG1_HUMAN/sp|P19652|A1AG2_HUMAN	2	-0.02383	-5.92232
PGP_01.21146.21146.2.0.dta	3843	2825.18	911.473	2	JGSLFAFR	-	1913.71	1913.68	5-4-1-0-0	1	NXS	98	8	0.30259	6	0.0551	0.28313	4.62956	1.31076	T	b5+;y1+;y2+;y3+;y4+;y7+;Y0+;Y0+;Y1+;Y1+;Y2+;Y3+;Y4+;Y5+;	y1+;Y0+;Y1+;Y2+;	sp|P04004|VTNC_HUMAN	K	GQ	169	0	169	-0.00082	-0.898673	1.75e-21	sp|P04004|VTNC_HUMAN	4	-0.02776	-9.82933
PGP_01.21155.21155.2.0.dta	3843	2622.09	911.473	2	JGSLFAFR	-	1710.62	1710.6	5-3-1-0-0	1	NXS	44	8	0.19441	4	0.03312	0.19195	3.10363	0.59573	T	y1+;y3+;y5+;y7+;Y0+;Y0+;Y1+;Y1+;Y2+;Y3+;Y4+;Y5+;	y1+;Y1+;	sp|P04004|VTNC_HUMAN	K	GQ	169	0	169	-0.00082	-0.898673	1.75e-21	sp|P04004|VTNC_HUMAN	4	-0.01545	-5.89448
PGP_01.21161.21161.2.0.dta	3843	2825.18	911.473	2	JGSLFAFR	-	1913.71	1913.68	5-4-1-0-0	1	NXS	100	9	0.2806	8	0.05991	0.29597	4.62956	1.37021	T	b5+;b6+;y1+;y2+;y3+;y4+;y5+;y7+;Y0+;Y0+;Y1+;Y1+;Y2+;Y3+;Y4+;Y4+;Y5+;	y1+;Y0+;Y1+;Y2+;	sp|P04004|VTNC_HUMAN	K	GQ	169	0	169	-0.00082	-0.898673	1.75e-21	sp|P04004|VTNC_HUMAN	4	-0.02743	-9.71248
PGP_01.21170.21170.3.0.dta	4215	4776.94	1915.9	3	QDQCIYJTTYLNVQR	0,Carbamyl[AnyN-term];4,Carbamidomethyl[C];	2861.05	2861	6-5-3-0-0	7	NXT	234	0	0	5	0.09511	0.11242	3.85904	0.43384	T	y1+;y2+;y3+;y4+;y5+;	y1+;y2+;y4+;	sp|P02763|A1AG1_HUMAN	R	EN	87	0	93	-0.00156	-0.795965	4.84e-72	sp|P02763|A1AG1_HUMAN	1	-0.04665	-9.76762
PGP_01.21254.21254.3.1.dta	1540	3977.72	2022	3	ELHHLQEQJVSNAFLDK	-	1955.71	1955.72	4-5-0-0-2	9	NXS	236	0	0	6	0.08319	0.13907	1.84434	0.2565	T	y1+;y2+;y3+;y4+;y5+;y7+;	y2+;	sp|P00450|CERU_HUMAN	K	GE	754	0	762	0.00138	0.682159	1.52e-20	sp|P00450|CERU_HUMAN/tr|E9PFZ2|E9PFZ2_HUMAN/tr|H7C5R1|H7C5R1_HUMAN	18	0.00578	1.45346
PGP_01.21263.21263.3.0.dta	1894	3908.64	2222.12	3	GPVPTPPDNIQVQENFJISR	-	1686.52	1686.54	N(NH(HN(HEX&n-acetyl&sulfate))(HH))(F)	17	NXS	282	0	0	4	0.07385	0.08588	2.87278	0.24671	T	y1+;y2+;y3+;y6+;	y1+;y2+;	sp|P02760|AMBP_HUMAN	A	IY	20	0	36	0.00062	0.278889	8.12e-18	sp|P02760|AMBP_HUMAN/tr|S4R3Y4|S4R3Y4_HUMAN	2	0.0227	5.80918
PGP_01.21279.21279.4.3.dta	4205	4694.01	2123.05	4	EGYSJISYIVVNHQGISSR	0,Carbamyl[AnyN-term];	2570.95	2570.92	6-5-1-0-2	5	NXS	192	0	0	8	0.12606	0.15608	3.84588	0.60025	T	y1+;y3+;y5+;y6+;y8+;y9+;y10+;y13+;	y5+;y8+;y10+;	sp|P49908|SEPP1_HUMAN	K	LK	79	0	83	0.0071	3.27635	2.48e-32	sp|P49908|SEPP1_HUMAN/tr|A0A182DWH7|A0A182DWH7_HUMAN/tr|A0A182DWH8|A0A182DWH8_HUMAN	2	-0.03452	-7.35558
PGP_01.21291.21291.2.0.dta	2053	3712.61	1798.9	2	VNQNLVYESGSLJFSK	-	1913.71	1913.68	5-4-1-0-0	13	NXS	218	1	0.03608	7	0.18977	0.21131	5.19226	1.09719	T	b5+;b6+;y2+;y3+;y4+;y8+;y10+;Y0+;	b5+;b6+;y2+;y4+;Y0+;	sp|P04114|APOB_HUMAN	R	LE	2970	0	2982	0.00328	1.82234	3.92e-22	sp|P04114|APOB_HUMAN	13	-0.03359	-9.04992
PGP_01.21296.21296.3.0.dta	546	3705.56	1629.81	3	FSGSTSGJTTTLTISR	-	2075.75	2075.73	6-4-1-0-0	8	NXT	280	0	0	4	0.09047	0.08467	3.82685	0.32401	T	b2+;y1+;y2+;y3+;	y1+;y2+;y3+;	sp|A0A075B6J6|LV322_HUMAN	R	VL	80	0	87	-0.00561	-3.44006	1.41e-25	sp|A0A075B6J6|LV322_HUMAN	7	-0.02326	-6.27872
PGP_01.21297.21297.3.0.dta	2403	3925.66	2223.08	3	LAAFNAQNJGSNFQLEEISR	-	1702.59	1702.58	8-2-0-0-0	9	NXS	290	0	0	4	0.09937	0.06263	3.8331	0.24006	T	b17+;y1+;y2+;y3+;	b17+;y2+;y3+;	sp|P02765|FETUA_HUMAN	A	AQ	168	0	176	0.00047	0.211325	2.37e-48	sp|P02765|FETUA_HUMAN/tr|C9JV77|C9JV77_HUMAN	1	-0.00536	-1.36572
PGP_01.21300.21300.2.0.dta	2053	3712.61	1798.9	2	VNQNLVYESGSLJFSK	-	1913.71	1913.68	5-4-1-0-0	13	NXS	210	2	0.06918	7	0.1372	0.17858	3.84588	0.6868	T	b3+;b4+;b5+;b6+;y2+;y4+;y10+;Y0+;Y1+;	b5+;Y0+;Y1+;	sp|P04114|APOB_HUMAN	R	LE	2970	0	2982	0.00328	1.82234	3.92e-22	sp|P04114|APOB_HUMAN	13	-0.03439	-9.26545
PGP_01.21317.21317.3.0.dta	546	3722.57	1629.81	3	FSGSTSGJTTTLTISR	-	2092.77	2092.75	7-4-0-0-1	8	NXT	286	0	0	5	0.08321	0.08175	3.82685	0.31285	T	b2+;b4+;y1+;y2+;y3+;	y1+;y2+;y3+;	sp|A0A075B6J6|LV322_HUMAN	R	VL	80	0.01	87	-0.00561	-3.44006	1.41e-25	sp|A0A075B6J6|LV322_HUMAN	7	-0.01691	-4.54376
PGP_01.21318.21318.3.0.dta	546	3722.57	1629.81	3	FSGSTSGJTTTLTISR	-	2092.77	2092.75	7-4-0-0-1	8	NXT	286	1	0.00253	4	0.07936	0.08353	3.02854	0.25298	T	b2+;y1+;y2+;y3+;Y4+;	y1+;y2+;	sp|A0A075B6J6|LV322_HUMAN	R	VL	80	0.01	87	-0.00561	-3.44006	1.41e-25	sp|A0A075B6J6|LV322_HUMAN	7	-0.01691	-4.54376
PGP_01.21319.21319.3.0.dta	546	3722.57	1629.81	3	FSGSTSGJTTTLTISR	-	2092.77	2092.75	7-4-0-0-1	8	NXT	286	1	0.00425	4	0.04995	0.0697	3.02854	0.2111	T	b2+;y1+;y2+;y3+;Y4++;	y1+;y2+;	sp|A0A075B6J6|LV322_HUMAN	R	VL	80	0.01	87	-0.00561	-3.44006	1.41e-25	sp|A0A075B6J6|LV322_HUMAN	7	-0.01691	-4.54376
PGP_01.21323.21323.3.1.dta	586	3337.4	1632.79	3	AHFFAPQJLTNMNK	-	1704.6	1704.63	3-6-0-0-0	8	NXT	290	0	0	7	0.13062	0.09938	2.92847	0.29102	T	y2+;y4+;y5+;y6+;y9+;y10+;y12+;	y5+;y12+;	sp|P19827|ITIH1_HUMAN	F	NV	278	0.01	285	-0.00013	-0.07957	1.25e-21	sp|P19827|ITIH1_HUMAN	2	0.02794	8.37439
PGP_01.21325.21325.2.0.dta	2053	3712.61	1798.9	2	VNQNLVYESGSLJFSK	-	1913.72	1913.68	5-4-1-0-0	13	NXS	210	3	0.05508	15	0.21695	0.29794	3.04454	0.90708	T	b3+;b4+;b5+;b6+;b7+;y1+;y2+;y3+;y4+;y5+;y6+;y7+;y8+;y9+;y10+;Y0+;Y0+;Y1+;	b5+;Y1+;	sp|P04114|APOB_HUMAN	R	LE	2970	0	2982	0.00328	1.82234	3.92e-22	sp|P04114|APOB_HUMAN	13	-0.03503	-9.43788
PGP_01.21327.21327.2.0.dta	2053	3712.61	1798.9	2	VNQNLVYESGSLJFSK	-	1913.72	1913.68	5-4-1-0-0	13	NXS	210	1	0.03447	11	0.1792	0.2421	3.84588	0.93107	T	b3+;b4+;b5+;b6+;y1+;y2+;y3+;y4+;y7+;y8+;y10+;Y0+;	b4+;b5+;Y0+;	sp|P04114|APOB_HUMAN	R	LE	2970	0	2982	0.00328	1.82234	3.92e-22	sp|P04114|APOB_HUMAN	13	-0.03503	-9.43788
PGP_01.21362.21362.4.1.dta	2053	3712.61	1798.9	4	VNQNLVYESGSLJFSK	-	1913.71	1913.68	5-4-1-0-0	13	NXS	208	2	0.01397	15	0.16103	0.26218	2.06085	0.54032	T	b3+;b5+;b6+;b7+;b8+;y2+;y3+;y4+;y5+;y6+;y7+;y8+;y9+;y10+;y11+;Y0+;Y1+;	b5+;	sp|P04114|APOB_HUMAN	R	LE	2970	0	2982	0.00328	1.82234	3.92e-22	sp|P04114|APOB_HUMAN	13	-0.03409	-9.18463
PGP_01.21363.21363.3.0.dta	4189	4341.85	2079.02	3	ELHHLQEQJVSNAFLDK	3,Carbamidomethyl[H];	2262.83	2262.81	5-5-1-0-1	9	NXS	174	0	0	6	0.11243	0.14155	3.05003	0.43172	T	y1+;y2+;y3+;y4+;y5+;y7+;	y2+;y4+;	sp|P00450|CERU_HUMAN	K	GE	754	0	762	-0.00288	-1.38461	8.24e-51	sp|P00450|CERU_HUMAN/tr|E9PFZ2|E9PFZ2_HUMAN/tr|H7C5R1|H7C5R1_HUMAN	1	-0.01674	-3.85638
PGP_01.21366.21366.3.0.dta	4205	4473.9	2123.05	3	EGYSJISYIVVNHQGISSR	0,Carbamyl[AnyN-term];	2350.85	2350.83	5-4-2-0-1	5	NXS	220	0	0	6	0.08242	0.12648	3.04454	0.38507	T	y5+;y7+;y8+;y9+;y10+;y11+;	y8+;y10+;	sp|P49908|SEPP1_HUMAN	K	LK	79	0	83	0.0071	3.27635	2.48e-32	sp|P49908|SEPP1_HUMAN/tr|A0A182DWH7|A0A182DWH7_HUMAN/tr|A0A182DWH8|A0A182DWH8_HUMAN	2	-0.0227	-5.07499
PGP_01.21382.21382.3.0.dta	60	4473.92	2251.15	3	KEGYSJISYIVVNHQGISSR	-	2222.77	2222.81	6-4-0-0-3	6	NXS	214	0	0	5	0.08959	0.12917	2.87278	0.37108	T	y2+;y3+;y8+;y9+;y10+;	y8+;y10+;	sp|P49908|SEPP1_HUMAN	K	LK	78	0	83	-0.00118	-0.523949	2.38e-16	sp|P49908|SEPP1_HUMAN/tr|A0A182DWH7|A0A182DWH7_HUMAN/tr|A0A182DWH8|A0A182DWH8_HUMAN	7	0.03825	8.55155
PGP_01.21383.21383.3.1.dta	2403	3763.59	2223.08	3	LAAFNAQNJGSNFQLEEISR	-	1540.52	1540.53	7-2-0-0-0	9	NXS	288	0	0	4	0.07645	0.05393	3.03379	0.16362	T	b17+;y1+;y2+;y3+;	b17+;y2+;	sp|P02765|FETUA_HUMAN	A	AQ	168	0.01	176	0.00047	0.211325	2.37e-48	sp|P02765|FETUA_HUMAN/tr|C9JV77|C9JV77_HUMAN	1	0.0144	3.82717
PGP_01.21407.21407.3.0.dta	3295	4618.95	2339.07	3	GLTFQQJASSMCVPDQDTAIR	12,Carbamidomethyl[C];	2279.88	2279.83	6-5-0-0-2	7	NXS	232	0	0	11	0.45472	0.42765	5.18431	2.21705	T	b3+;b8+;y1+;y4+;y5+;y6+;y8+;y9+;y10+;y12+;y13+;	y1+;y4+;y6+;y8+;y10+;	sp|P01871|IGHM_HUMAN	R	VF	203	0	209	0.00136	0.581181	6.41e-16	sp|P01871|IGHM_HUMAN/tr|A0A1B0GUU9|A0A1B0GUU9_HUMAN	21	-0.04509	-9.76399
PGP_01.21410.21410.4.4.dta	3295	4602.93	2339.07	4	GLTFQQJASSMCVPDQDTAIR	12,Carbamidomethyl[C];	2263.86	2263.83	5-5-0-0-3	7	NXS	248	0	0	8	0.35787	0.35293	4.543	1.60337	T	b3+;y1+;y3+;y4+;y6+;y8+;y9+;y10+;	y1+;y4+;y6+;y8+;	sp|P01871|IGHM_HUMAN	R	VF	203	0	209	0.00136	0.581181	6.41e-16	sp|P01871|IGHM_HUMAN/tr|A0A1B0GUU9|A0A1B0GUU9_HUMAN	21	-0.02691	-5.84752
PGP_01.21431.21431.4.2.dta	3295	4618.9	2339.07	4	GLTFQQJASSMCVPDQDTAIR	12,Carbamidomethyl[C];	2279.82	2279.83	6-5-0-0-2	7	NXS	232	0	0	10	0.29145	0.33707	4.543	1.53132	T	b3+;y1+;y2+;y4+;y5+;y6+;y8+;y9+;y10+;y13+;	y1+;y4+;y6+;y8+;	sp|P01871|IGHM_HUMAN	R	VF	203	0	209	0.00136	0.581181	6.41e-16	sp|P01871|IGHM_HUMAN/tr|A0A1B0GUU9|A0A1B0GUU9_HUMAN	21	0.00585	1.26681
PGP_01.21445.21445.3.0.dta	666	4227.91	2314.19	3	VTQVYAEJGTVLQGSTVASVYK	-	1913.72	1913.68	5-4-1-0-0	8	NXT	82	0	0	10	0.17058	0.21633	3.02335	0.65405	T	b3+;b4+;b6+;b7+;y4+;y5+;y9+;y10+;y11+;y14+;	b3+;y5+;	sp|P27169|PON1_HUMAN	K	GK	317	0	324	-0.00021	-0.090706	1.11e-18	sp|P27169|PON1_HUMAN	21	-0.04173	-9.87237
PGP_01.21450.21450.3.1.dta	3295	4415.87	2339.07	3	GLTFQQJASSMCVPDQDTAIR	12,Carbamidomethyl[C];	2076.79	2076.75	6-4-0-0-2	7	NXS	280	0	0	8	0.15674	0.24583	3.83944	0.94384	T	y1+;y4+;y5+;y6+;y8+;y9+;y10+;y13+;	y4+;y6+;y8+;	sp|P01871|IGHM_HUMAN	R	VF	203	0	209	0.00136	0.581181	6.41e-16	sp|P01871|IGHM_HUMAN/tr|A0A1B0GUU9|A0A1B0GUU9_HUMAN	21	-0.04229	-9.57892
PGP_01.21451.21451.3.3.dta	2849	4415.87	2339.07	3	GLTFQQJASSMCVPDQDTAIR	12,Carbamidomethyl[C];	2076.79	2076.75	6-4-0-0-2	7	NXS	280	0	0	7	0.12133	0.22972	1.93154	0.44372	T	y1+;y4+;y5+;y6+;y8+;y9+;y10+;	y8+;	sp|P01871|IGHM_HUMAN	R	VF	203	0	209	0.00136	0.581181	6.41e-16	sp|P01871|IGHM_HUMAN/tr|A0A1B0GUU9|A0A1B0GUU9_HUMAN	21	-0.04229	-9.57892
PGP_01.21456.21456.3.0.dta	666	4227.91	2314.19	3	VTQVYAEJGTVLQGSTVASVYK	-	1913.72	1913.68	5-4-1-0-0	8	NXT	82	0	0	13	0.22275	0.2278	3.82069	0.87034	T	b3+;b6+;b7+;b9+;y1+;y2+;y4+;y5+;y8+;y9+;y10+;y11+;y14+;	b3+;y2+;y9+;	sp|P27169|PON1_HUMAN	K	GK	317	0	324	-0.00021	-0.090706	1.11e-18	sp|P27169|PON1_HUMAN	21	-0.04173	-9.87237
PGP_01.21468.21468.3.0.dta	3036	4525.94	2612.23	3	LGHCPDPVLVNGEFSSSGPVJVSDK	4,Carbamidomethyl[C];11,Deamidated[N];	1913.71	1913.68	5-4-1-0-0	21	NXS	162	0	0	5	0.24146	0.20579	4.51501	0.92914	T	b3+;b4+;b6+;b10+;y10+;	b3+;b4+;b6+;y10+;	sp|P20851|C4BPB_HUMAN	R	IT	78	0	98	0.0045	1.72202	2.1e-31	sp|P20851|C4BPB_HUMAN/tr|Q5VVQ7|Q5VVQ7_HUMAN	21	-0.02693	-5.95144
PGP_01.21470.21470.4.4.dta	2849	4399.87	2339.07	4	GLTFQQJASSMCVPDQDTAIR	12,Carbamidomethyl[C];	2060.8	2060.76	5-4-0-0-3	7	NXS	242	0	0	5	0.31978	0.3306	4.3159	1.42684	T	b3+;y1+;y4+;y6+;y8+;	y1+;y4+;y6+;y8+;	sp|P01871|IGHM_HUMAN	R	VF	203	0	209	0.00136	0.581181	6.41e-16	sp|P01871|IGHM_HUMAN/tr|A0A1B0GUU9|A0A1B0GUU9_HUMAN	21	-0.03564	-8.10203
PGP_01.21471.21471.3.0.dta	2404	4170.76	2548.14	3	TELFSSSCPGGIMLJETGQGYQR	8,Carbamidomethyl[C];13,Oxidation[M];	1622.62	1622.58	5-4-0-0-0	15	NXT	250	0	0	6	0.24664	0.27196	4.29353	1.16765	T	b2+;b3+;y1+;y4+;y6+;y7+;	b2+;y1+;y4+;y6+;	sp|O95445|APOM_HUMAN	K	FL	121	0	135	0.00281	1.10234	1.08e-21	sp|O95445|APOM_HUMAN/tr|Q5SRP5|Q5SRP5_HUMAN	21	-0.0403	-9.66474
PGP_01.21472.21472.3.1.dta	2619	3659.62	1744.89	3	YFTPJKTEDTIFLR	-	1914.73	1914.7	5-4-0-0-2	5	NXT	136	0	0	4	0.12724	0.14985	3.85241	0.57729	T	b2+;y1+;y5+;y8+;	y1+;y5+;y8+;	sp|P02763|A1AG1_HUMAN	F	EY	68	0	72	0.00195	1.11692	3.18e-19	sp|P02763|A1AG1_HUMAN/sp|P19652|A1AG2_HUMAN	2	-0.02691	-7.3552
PGP_01.21482.21482.4.0.dta	3036	4525.95	2612.23	4	LGHCPDPVLVNGEFSSSGPVJVSDK	4,Carbamidomethyl[C];11,Deamidated[N];	1913.72	1913.68	5-4-1-0-0	21	NXS	146	0	0	6	0.23949	0.21472	4.51501	0.96944	T	b3+;b4+;b9+;b10+;b11+;y3+;	b3+;b4+;b9+;b10+;	sp|P20851|C4BPB_HUMAN	R	IT	78	0	98	0.0045	1.72202	2.1e-31	sp|P20851|C4BPB_HUMAN/tr|Q5VVQ7|Q5VVQ7_HUMAN	21	-0.0443	-9.79008
PGP_01.21485.21485.3.0.dta	3843	2825.18	911.473	3	JGSLFAFR	-	1913.71	1913.68	5-4-1-0-0	1	NXS	100	8	0.32562	7	0.05233	0.2511	5.27921	1.32563	T	b3+;b4+;b5+;y1+;y2+;y3+;y7+;Y0+;Y0+;Y1+;Y1+;Y2+;Y3+;Y4+;Y5+;	y1+;Y0+;Y1+;Y4+;Y5+;	sp|P04004|VTNC_HUMAN	K	GQ	169	0	169	-0.00082	-0.898673	1.75e-21	sp|P04004|VTNC_HUMAN	4	-0.0255	-9.02912
PGP_01.21506.21506.3.0.dta	3295	4398.85	2339.07	3	GLTFQQJASSMCVPDQDTAIR	12,Carbamidomethyl[C];	2059.77	2059.73	5-4-1-0-1	7	NXS	242	0	0	10	0.39717	0.39221	4.543	1.78183	T	y1+;y3+;y4+;y5+;y6+;y8+;y9+;y10+;y12+;y13+;	y1+;y4+;y6+;y8+;	sp|P01871|IGHM_HUMAN	R	VF	203	0	209	0.00136	0.581181	6.41e-16	sp|P01871|IGHM_HUMAN/tr|A0A1B0GUU9|A0A1B0GUU9_HUMAN	21	-0.0425	-9.66374
PGP_01.21528.21528.3.0.dta	3035	4473.92	2123.05	3	EGYSJISYIVVNHQGISSR	-	2350.87	2350.83	5-4-2-0-1	5	NXS	198	0	0	9	0.17967	0.22641	3.04454	0.68932	T	y2+;y3+;y5+;y7+;y9+;y10+;y11+;y12+;y13+;	y9+;y10+;	sp|P49908|SEPP1_HUMAN	K	LK	79	0	83	0.00124	0.583794	9.39e-30	sp|P49908|SEPP1_HUMAN/tr|A0A182DWH7|A0A182DWH7_HUMAN/tr|A0A182DWH8|A0A182DWH8_HUMAN	12	-0.04044	-9.041
PGP_01.21552.21552.3.2.dta	2712	4147.78	1780.81	3	CPGGIMLJETGQGYQR	1,Carbamidomethyl[C];	2366.97	2366.99	5-4-1-1-1	8	NXT	240	0	0	5	0.13007	0.1794	3.67597	0.65946	T	y1+;y2+;y4+;y6+;y7+;	y1+;y4+;y6+;	sp|O95445|APOM_HUMAN	S	FL	128	0	135	0.00058	0.325514	1.15e-11	sp|O95445|APOM_HUMAN/tr|Q5SRP5|Q5SRP5_HUMAN	1	0.02465	5.94442
PGP_01.21579.21579.4.1.dta	1219	4432.91	1892.96	4	LHHLQEQJVSNAFLDK	-	2539.95	2539.93	6-7-0-0-1	8	NXS	150	0	0	5	0.08448	0.11389	1.96085	0.22332	T	b2+;y2+;y3+;y4+;y7+;	b2+;	sp|P00450|CERU_HUMAN	E	GE	755	0	762	-0.00303	-1.59984	3.1e-20	sp|P00450|CERU_HUMAN/tr|E9PFZ2|E9PFZ2_HUMAN/tr|H7C5R1|H7C5R1_HUMAN	1	-0.02364	-5.33402
PGP_01.21594.21594.3.2.dta	1053	4524.85	2303.02	3	MLNJNTGIYTCSAQGVWMNK	5,Deamidated[N];11,Carbamidomethyl[C];	2221.83	2221.79	6-4-1-0-1	4	NXT	204	0	0	4	0.09001	0.10409	3.03913	0.31634	T	b12+;y2+;y4+;y6+;	y2+;y4+;	sp|P48740|MASP1_HUMAN	K	VL	404	0.01	407	0.0156	6.77076	9.56e-40	sp|P48740|MASP1_HUMAN	7	-0.03845	-8.49933
PGP_01.21595.21595.3.1.dta	2712	4147.77	1780.81	3	CPGGIMLJETGQGYQR	1,Carbamidomethyl[C];	2366.96	2366.99	5-4-1-1-1	8	NXT	248	0	0	4	0.13606	0.1888	2.90148	0.54781	T	y1+;y4+;y6+;y7+;	y4+;y6+;	sp|O95445|APOM_HUMAN	S	FL	128	0	135	0.00058	0.325514	1.15e-11	sp|O95445|APOM_HUMAN/tr|Q5SRP5|Q5SRP5_HUMAN	1	0.02624	6.32786
PGP_01.21621.21621.3.0.dta	1219	4432.9	1892.96	3	LHHLQEQJVSNAFLDK	-	2539.93	2539.93	6-7-0-0-1	8	NXS	172	0	0	8	0.13273	0.1589	1.96085	0.31158	T	b2+;y2+;y3+;y4+;y5+;y6+;y7+;y8+;	b2+;	sp|P00450|CERU_HUMAN	E	GE	755	0	762	-0.00303	-1.59984	3.1e-20	sp|P00450|CERU_HUMAN/tr|E9PFZ2|E9PFZ2_HUMAN/tr|H7C5R1|H7C5R1_HUMAN	1	-0.005	-1.12819
PGP_01.21632.21632.3.0.dta	2053	3712.61	1798.9	3	VNQNLVYESGSLJFSK	-	1913.72	1913.68	5-4-1-0-0	13	NXS	208	2	0.01692	10	0.15771	0.23204	2.06085	0.47819	T	b3+;b5+;b6+;y2+;y3+;y4+;y7+;y8+;y9+;y10+;Y0+;Y0+;	b5+;	sp|P04114|APOB_HUMAN	R	LE	2970	0	2982	0.00328	1.82234	3.92e-22	sp|P04114|APOB_HUMAN	13	-0.03627	-9.77196
PGP_01.21633.21633.4.0.dta	4189	4781.01	2079.02	4	ELHHLQEQJVSNAFLDK	3,Carbamidomethyl[H];	2701.98	2701.98	7-7-0-0-1	9	NXS	176	0	0	7	0.09149	0.12525	2.0649	0.25862	T	y2+;y3+;y4+;y5+;y6+;y7+;y8+;	y4+;	sp|P00450|CERU_HUMAN	K	GE	754	0	762	-0.00288	-1.38461	8.24e-51	sp|P00450|CERU_HUMAN/tr|E9PFZ2|E9PFZ2_HUMAN/tr|H7C5R1|H7C5R1_HUMAN	1	-0.00213	-0.445607
PGP_01.21641.21641.3.0.dta	1219	4432.91	1892.96	3	LHHLQEQJVSNAFLDK	-	2539.94	2539.93	6-7-0-0-1	8	NXS	164	0	0	7	0.14148	0.16153	2.909	0.46989	T	b2+;y1+;y2+;y3+;y4+;y5+;y7+;	b2+;y4+;	sp|P00450|CERU_HUMAN	E	GE	755	0	762	-0.00303	-1.59984	3.1e-20	sp|P00450|CERU_HUMAN/tr|E9PFZ2|E9PFZ2_HUMAN/tr|H7C5R1|H7C5R1_HUMAN	1	-0.01489	-3.35972
PGP_01.21644.21644.3.0.dta	4099	4642	1940.03	3	LHINHNJLTESVGPLPK	2,Carbamidomethyl[H];	2701.97	2701.98	7-7-0-0-1	7	NXT	204	0	0	4	0.08479	0.12758	1.84058	0.23482	T	y1+;y2+;y5+;y9+;	y2+;	sp|P51884|LUM_HUMAN	K	SL	121	0.01	127	-0.0003	-0.154558	1.64e-25	sp|P51884|LUM_HUMAN	2	0.01144	2.46499
PGP_01.21658.21658.3.1.dta	2599	3983.67	1523.73	3	GGIMLJETGQGYQR	-	2459.94	2459.93	3-9-0-0-1	6	NXT	300	0	0	7	0.24085	0.25743	4.53585	1.16768	T	y1+;y2+;y4+;y6+;y7+;y8+;y9+;	y1+;y4+;y6+;y7+;	sp|O95445|APOM_HUMAN	P	FL	130	0	135	0.00312	2.04629	8.7e-23	sp|O95445|APOM_HUMAN/tr|Q5SRP5|Q5SRP5_HUMAN	1	-0.01081	-2.71426
PGP_01.21675.21675.3.1.dta	1487	4110.64	1335.61	3	HGIQYFNJNTQ	-	2775.04	2775.02	6-6-0-0-4	8	NXT	256	0	0	5	0.12028	0.15999	3.06703	0.49068	T	b2+;b3+;b4+;b5+;b6+;	b2+;b3+;	sp|P01042|KNG1_HUMAN	R	HS	162	0	169	0.0006	0.448903	4.01e-23	sp|P01042|KNG1_HUMAN	1	-0.01512	-3.67915
PGP_01.21678.21678.3.1.dta	2480	4794.96	1898.87	3	QDQCIYJTTYLNVQR	0,Gln->pyro-Glu[AnyN-termQ];4,Carbamidomethyl[C];	2896.1	2896.05	8-5-0-0-4	7	NXT	214	0	0	7	0.1016	0.17427	3.05561	0.5325	T	b3+;y1+;y4+;y5+;y6+;y7+;y8+;	y1+;y7+;	sp|P02763|A1AG1_HUMAN	R	EN	87	0	93	0.0022	1.15798	2.85e-31	sp|P02763|A1AG1_HUMAN	13	-0.04532	-9.45348
PGP_01.21683.21683.3.0.dta	1219	4437.87	1892.96	3	LHHLQEQJVSNAFLDK	-	2544.91	2544.91	N(NH(HNHNH(NON|a|keto|d&amino))(HN(F)(H)))(F)	8	NXS	224	0	0	8	0.13534	0.15365	1.96085	0.30129	T	b2+;y2+;y3+;y4+;y5+;y6+;y7+;y11+;	b2+;	sp|P00450|CERU_HUMAN	E	GE	755	0	762	-0.00303	-1.59984	3.1e-20	sp|P00450|CERU_HUMAN/tr|E9PFZ2|E9PFZ2_HUMAN/tr|H7C5R1|H7C5R1_HUMAN	1	-0.00094	-0.211861
PGP_01.21695.21695.3.0.dta	60	4327.87	2251.15	3	KEGYSJISYIVVNHQGISSR	-	2076.72	2076.75	6-4-0-0-2	6	NXS	194	0	0	12	0.20874	0.22865	4.3205	0.98786	T	y2+;y3+;y4+;y5+;y7+;y8+;y9+;y10+;y11+;y12+;y13+;y19++;	y5+;y8+;y9+;y10+;	sp|P49908|SEPP1_HUMAN	K	LK	78	0	83	-0.00118	-0.523949	2.38e-16	sp|P49908|SEPP1_HUMAN/tr|A0A182DWH7|A0A182DWH7_HUMAN/tr|A0A182DWH8|A0A182DWH8_HUMAN	7	0.02511	5.80331
PGP_01.21709.21709.3.0.dta	3009	4415.88	2022	3	ELHHLQEQJVSNAFLDK	-	2393.88	2393.87	6-7-0-0-0	9	NXS	254	3	0.01114	13	0.14142	0.2009	3.05003	0.61275	T	b3+;b4+;b5+;b6+;y1+;y2+;y3+;y4+;y5+;y6+;y7+;y8+;y13+;Y0++;Y1++;Y2++;	y2+;y7+;	sp|P00450|CERU_HUMAN	K	GE	754	0	762	0.00138	0.682159	1.52e-20	sp|P00450|CERU_HUMAN/tr|E9PFZ2|E9PFZ2_HUMAN/tr|H7C5R1|H7C5R1_HUMAN	18	-0.00829	-1.87774
PGP_01.21711.21711.3.0.dta	3009	4415.88	2022	3	ELHHLQEQJVSNAFLDK	-	2393.88	2393.87	6-7-0-0-0	9	NXS	254	1	0.0029	12	0.13907	0.18781	2.0649	0.38781	T	b3+;b4+;b5+;y1+;y2+;y3+;y4+;y5+;y6+;y7+;y8+;y12+;Y0++;	y3+;	sp|P00450|CERU_HUMAN	K	GE	754	0	762	0.00138	0.682159	1.52e-20	sp|P00450|CERU_HUMAN/tr|E9PFZ2|E9PFZ2_HUMAN/tr|H7C5R1|H7C5R1_HUMAN	18	-0.00829	-1.87774
PGP_01.21717.21717.4.1.dta	60	4327.89	2251.15	4	KEGYSJISYIVVNHQGISSR	-	2076.74	2076.75	6-4-0-0-2	6	NXS	198	0	0	8	0.09445	0.15315	1.93409	0.2962	T	y2+;y5+;y7+;y8+;y9+;y10+;y11+;y13+;	y10+;	sp|P49908|SEPP1_HUMAN	K	LK	78	0	83	-0.00118	-0.523949	2.38e-16	sp|P49908|SEPP1_HUMAN/tr|A0A182DWH7|A0A182DWH7_HUMAN/tr|A0A182DWH8|A0A182DWH8_HUMAN	7	0.00627	1.44908
PGP_01.21729.21729.3.0.dta	2778	4304.93	1921.81	3	QQQHLFGSJVTDCSGNF	0,Gln->pyro-Glu[AnyN-termQ];13,Carbamidomethyl[C];	2383.12	2383.15	5-4-0-2-1	9	NXT	124	0	0	4	0.04721	0.08496	2.05294	0.17442	T	b3+;b4+;b5+;b6+;	b4+;	sp|P02787|TRFE_HUMAN	R	CL	622	0.01	630	-0.0001	-0.052008	3.17e-13	sp|P02787|TRFE_HUMAN	2	0.034	7.89983
PGP_01.21750.21750.3.0.dta	218	3796.55	1605.79	3	EIQATFFYFTPJK	-	2190.75	2190.79	6-6-0-0-0	12	NXT	250	0	0	4	0.08473	0.08808	3.04454	0.26816	T	b5+;y3+;y4+;y8+;	y3+;y8+;	sp|P02763|A1AG1_HUMAN	Q	TE	61	0.01	72	0.00388	2.41476	1.74e-21	sp|P02763|A1AG1_HUMAN/sp|P19652|A1AG2_HUMAN	1	0.03602	9.49017
PGP_01.21763.21763.4.0.dta	4189	4269.83	2079.02	4	ELHHLQEQJVSNAFLDK	3,Carbamidomethyl[H];	2190.81	2190.79	6-6-0-0-0	9	NXS	268	0	0	5	0.06452	0.10132	2.0649	0.20921	T	y2+;y3+;y4+;y5+;y7+;	y3+;	sp|P00450|CERU_HUMAN	K	GE	754	0	762	-0.00288	-1.38461	8.24e-51	sp|P00450|CERU_HUMAN/tr|E9PFZ2|E9PFZ2_HUMAN/tr|H7C5R1|H7C5R1_HUMAN	1	-0.01553	-3.63799
PGP_01.21784.21784.3.1.dta	3034	4104.75	1899.94	3	KVCQDCPLLAPLJDTR	3,Carbamidomethyl[C];6,Carbamidomethyl[C];	2204.81	2204.77	5-4-2-0-0	13	NXT	266	1	0.01534	4	0.09553	0.13403	3.84588	0.51545	T	b1+;b5+;y1+;y2+;Y1++;	b1+;y2+;Y1++;	sp|P02765|FETUA_HUMAN	R	VV	144	0	156	0.00115	0.604968	2.31e-09	sp|P02765|FETUA_HUMAN/tr|C9JV77|C9JV77_HUMAN	20	-0.03771	-9.18909
PGP_01.21801.21801.4.2.dta	3009	4796.98	2022	4	ELHHLQEQJVSNAFLDK	-	2774.98	2775.02	6-6-0-0-4	9	NXS	206	3	0.01859	6	0.06054	0.12354	2.0649	0.25511	T	b3+;y2+;y3+;y4+;y5+;y7+;Y0++;Y1++;Y1++;	y7+;	sp|P00450|CERU_HUMAN	K	GE	754	0	762	0.00138	0.682159	1.52e-20	sp|P00450|CERU_HUMAN/tr|E9PFZ2|E9PFZ2_HUMAN/tr|H7C5R1|H7C5R1_HUMAN	18	0.04147	8.64691
PGP_01.21803.21803.4.3.dta	392	4691.12	2427.25	4	LDSLVAQQLQSKJECGILADPK	15,Carbamidomethyl[C];	2263.87	2263.83	5-5-0-0-3	13	NXC	36	0	0	7	0.28643	0.303	3.62188	1.09744	T	b2+;b3+;b4+;y1+;y2+;y3+;y5+;	b3+;y1+;y2+;	sp|Q9Y6R7|FCGBP_HUMAN	K	GP	1051	0	1063	-0.00242	-0.996608	6.81e-16	sp|Q9Y6R7|FCGBP_HUMAN/tr|A0A286YF91|A0A286YF91_HUMAN	7	-0.04029	-8.59033
PGP_01.21805.21805.3.0.dta	392	4690.11	2427.25	3	LDSLVAQQLQSKJECGILADPK	15,Carbamidomethyl[C];	2262.85	2262.81	5-5-1-0-1	13	NXC	44	0	0	4	0.2999	0.27584	2.85587	0.78775	T	b3+;y1+;y2+;y5+;	y1+;y2+;	sp|Q9Y6R7|FCGBP_HUMAN	K	GP	1051	0	1063	-0.00242	-0.996608	6.81e-16	sp|Q9Y6R7|FCGBP_HUMAN/tr|A0A286YF91|A0A286YF91_HUMAN	7	-0.04249	-9.06136
PGP_01.21806.21806.4.0.dta	3	4487.03	2011.11	4	KLHINHNJLTESVGPLPK	-	2475.93	2475.92	4-9-0-0-0	8	NXT	58	0	0	5	0.17679	0.18617	3.48056	0.64799	T	b1+;b7++;b15+++;y1+;y2+;	b1+;y1+;y2+;	sp|P51884|LUM_HUMAN	K	SL	120	0	127	0.00109	0.541724	4.66e-25	sp|P51884|LUM_HUMAN	14	-0.00563	-1.25501
PGP_01.21809.21809.4.0.dta	3	4487.03	2011.11	4	KLHINHNJLTESVGPLPK	-	2475.93	2475.92	4-9-0-0-0	8	NXT	58	1	0.00359	7	0.1777	0.21093	3.48056	0.73414	T	b1+;b7++;b8++;b15+++;y1+;y2+;y14+++;Y5+++;	b1+;y1+;y2+;	sp|P51884|LUM_HUMAN	K	SL	120	0	127	0.00109	0.541724	4.66e-25	sp|P51884|LUM_HUMAN	14	-0.00563	-1.25501
PGP_01.21819.21819.3.1.dta	3034	4104.75	1899.94	3	KVCQDCPLLAPLJDTR	3,Carbamidomethyl[C];6,Carbamidomethyl[C];	2204.81	2204.77	5-4-2-0-0	13	NXT	266	1	0.01414	4	0.11226	0.14881	3.84588	0.57231	T	b1+;b5+;b10+;y2+;Y1++;	b1+;y2+;Y1++;	sp|P02765|FETUA_HUMAN	R	VV	144	0	156	0.00115	0.604968	2.31e-09	sp|P02765|FETUA_HUMAN/tr|C9JV77|C9JV77_HUMAN	20	-0.0385	-9.38159
PGP_01.21822.21822.3.0.dta	84	3658.61	1581.83	3	FTPJKTEDTIFLR	-	2076.79	2076.75	6-4-0-0-2	4	NXT	126	0	0	8	0.21945	0.20914	3.04454	0.63672	T	y1+;y3+;y5+;y6+;y7+;y8+;y9+;y11+;	y5+;y8+;	sp|P02763|A1AG1_HUMAN	Y	EY	69	0	72	0.00053	0.334847	1.08e-16	sp|P02763|A1AG1_HUMAN/sp|P19652|A1AG2_HUMAN	2	-0.03564	-9.74399
PGP_01.21831.21831.3.1.dta	2360	4285.81	2022	3	ELHHLQEQJVSNAFLDK	-	2263.8	2263.83	5-5-0-0-3	9	NXS	262	1	0.00265	13	0.14452	0.1984	1.95806	0.38848	T	b3+;b4+;b5+;b6+;b8++;b13++;y1+;y2+;y3+;y4+;y5+;y6+;y7+;Y0++;	y4+;	sp|P00450|CERU_HUMAN	K	GE	754	0	762	0.00138	0.682159	1.52e-20	sp|P00450|CERU_HUMAN/tr|E9PFZ2|E9PFZ2_HUMAN/tr|H7C5R1|H7C5R1_HUMAN	18	0.02563	5.98164
PGP_01.21835.21835.3.1.dta	3009	4285.81	2022	3	ELHHLQEQJVSNAFLDK	-	2263.8	2263.83	5-5-0-0-3	9	NXS	262	1	0.00368	12	0.1439	0.19487	2.0649	0.40238	T	b3+;b6+;b7+;y1+;y2+;y3+;y4+;y5+;y6+;y7+;y8+;y13+;Y1++;	y2+;	sp|P00450|CERU_HUMAN	K	GE	754	0	762	0.00138	0.682159	1.52e-20	sp|P00450|CERU_HUMAN/tr|E9PFZ2|E9PFZ2_HUMAN/tr|H7C5R1|H7C5R1_HUMAN	18	0.02563	5.98164
PGP_01.21840.21840.4.1.dta	3	4487.03	2011.11	4	KLHINHNJLTESVGPLPK	-	2475.93	2475.92	4-9-0-0-0	8	NXT	54	0	0	4	0.23177	0.21701	3.48056	0.75532	T	b1+;b7++;y1+;y2+;	b1+;y1+;y2+;	sp|P51884|LUM_HUMAN	K	SL	120	0	127	0.00109	0.541724	4.66e-25	sp|P51884|LUM_HUMAN	14	-0.00668	-1.48907
PGP_01.21845.21845.3.1.dta	4369	4633.98	2637.27	3	EWEKELHHLQEQJVSNAFLDK	4,Carbamyl[K];	1996.71	1996.75	3-6-0-0-2	13	NXS	122	0	0	6	0.11837	0.14238	2.07318	0.29517	T	y1+;y2+;y3+;y4+;y5+;y7+;	y2+;	sp|P00450|CERU_HUMAN	R	GE	750	0	762	0.0056	2.12261	3.96e-12	sp|P00450|CERU_HUMAN/tr|E9PFZ2|E9PFZ2_HUMAN/tr|H7C5R1|H7C5R1_HUMAN	2	0.04212	9.09144
PGP_01.21884.21884.3.0.dta	4189	4269.83	2079.02	3	ELHHLQEQJVSNAFLDK	3,Carbamidomethyl[H];	2190.8	2190.79	6-6-0-0-0	9	NXS	272	0	0	8	0.14431	0.16824	3.05003	0.51315	T	y1+;y2+;y3+;y4+;y5+;y6+;y7+;y8+;	y2+;y3+;	sp|P00450|CERU_HUMAN	K	GE	754	0	762	-0.00288	-1.38461	8.24e-51	sp|P00450|CERU_HUMAN/tr|E9PFZ2|E9PFZ2_HUMAN/tr|H7C5R1|H7C5R1_HUMAN	1	-0.01462	-3.42482
PGP_01.21910.21910.3.2.dta	1219	4286.84	1892.96	3	LHHLQEQJVSNAFLDK	-	2393.88	2393.87	6-7-0-0-0	8	NXS	194	0	0	10	0.12532	0.16278	1.96085	0.31919	T	b2+;b6+;y1+;y2+;y3+;y4+;y5+;y6+;y7+;y14++;	y2+;	sp|P00450|CERU_HUMAN	E	GE	755	0	762	-0.00303	-1.59984	3.1e-20	sp|P00450|CERU_HUMAN/tr|E9PFZ2|E9PFZ2_HUMAN/tr|H7C5R1|H7C5R1_HUMAN	1	-0.00871	-2.03227
PGP_01.21941.21941.3.2.dta	2169	3711.54	1772.86	3	QLAHQSJSTNIFFSPV	0,Gln->pyro-Glu[AnyN-termQ];	1938.68	1938.71	3-5-1-0-1	7	NXT	292	0	0	6	0.08056	0.11945	3.03379	0.36238	T	b4+;b5+;b6+;b7+;b10+;b11+;	b4+;b5+;	sp|P01009|A1AT_HUMAN	R	SI	64	0	70	-0.00057	-0.321336	3.6e-08	sp|P01009|A1AT_HUMAN/tr|A0A024R6I7|A0A024R6I7_HUMAN/tr|A0A0B4J278|A0A0B4J278_HUMAN/tr|A0A0G2JRN3|A0A0G2JRN3_HUMAN/tr|G3V387|G3V387_HUMAN/tr|G3V544|G3V544_HUMAN/tr|G3V5R8|G3V5R8_HUMAN	2	0.0303	8.16601
PGP_01.21949.21949.4.2.dta	1219	4432.91	1892.96	4	LHHLQEQJVSNAFLDK	-	2539.95	2539.93	6-7-0-0-1	8	NXS	158	0	0	4	0.05403	0.08728	1.96085	0.17115	T	b2+;y2+;y3+;y7+;	b2+;	sp|P00450|CERU_HUMAN	E	GE	755	0.01	762	-0.00303	-1.59984	3.1e-20	sp|P00450|CERU_HUMAN/tr|E9PFZ2|E9PFZ2_HUMAN/tr|H7C5R1|H7C5R1_HUMAN	1	-0.01733	-3.91027
PGP_01.21955.21955.2.1.dta	1656	3548.44	1342.64	2	QLAHQSJSTNIF	0,Gln->pyro-Glu[AnyN-termQ];	2205.81	2205.79	5-4-1-0-2	7	NXT	254	3	0.09022	5	0.21537	0.24442	4.56511	1.1158	T	b4+;b5+;b6+;b7+;b11+;Y0+;Y0+;Y1+;	b4+;b5+;b6+;Y1+;	sp|P01009|A1AT_HUMAN	R	FS	64	0	70	0.00099	0.736813	5.79e-18	sp|P01009|A1AT_HUMAN/tr|A0A0B4J278|A0A0B4J278_HUMAN/tr|G3V544|G3V544_HUMAN/tr|G3V5R8|G3V5R8_HUMAN/tr|A0A0G2JRN3|A0A0G2JRN3_HUMAN/tr|A0A024R6I7|A0A024R6I7_HUMAN/tr|G3V387|G3V387_HUMAN	1	-0.01666	-4.69633
PGP_01.21956.21956.2.1.dta	1656	3548.44	1342.64	2	QLAHQSJSTNIF	0,Gln->pyro-Glu[AnyN-termQ];	2205.81	2205.79	5-4-1-0-2	7	NXT	254	3	0.10818	6	0.25981	0.31604	5.80803	1.83556	T	b4+;b5+;b6+;b7+;b10+;b11+;Y0+;Y0+;Y1+;	b4+;b5+;b7+;Y0+;Y0+;Y1+;	sp|P01009|A1AT_HUMAN	R	FS	64	0	70	0.00099	0.736813	5.79e-18	sp|P01009|A1AT_HUMAN/tr|A0A0B4J278|A0A0B4J278_HUMAN/tr|G3V544|G3V544_HUMAN/tr|G3V5R8|G3V5R8_HUMAN/tr|A0A0G2JRN3|A0A0G2JRN3_HUMAN/tr|A0A024R6I7|A0A024R6I7_HUMAN/tr|G3V387|G3V387_HUMAN	1	-0.01666	-4.69633
PGP_01.21968.21968.3.3.dta	2169	3711.54	1772.86	3	QLAHQSJSTNIFFSPV	0,Gln->pyro-Glu[AnyN-termQ];	1938.68	1938.71	3-5-1-0-1	7	NXT	296	0	0	7	0.10733	0.12932	3.03379	0.39232	T	b1+;b4+;b5+;b6+;b7+;b10+;b11+;	b4+;b5+;	sp|P01009|A1AT_HUMAN	R	SI	64	0	70	-0.00057	-0.321336	3.6e-08	sp|P01009|A1AT_HUMAN/tr|A0A024R6I7|A0A024R6I7_HUMAN/tr|A0A0B4J278|A0A0B4J278_HUMAN/tr|A0A0G2JRN3|A0A0G2JRN3_HUMAN/tr|G3V387|G3V387_HUMAN/tr|G3V544|G3V544_HUMAN/tr|G3V5R8|G3V5R8_HUMAN	2	0.02849	7.6782
PGP_01.21969.21969.3.2.dta	2169	3711.54	1772.86	3	QLAHQSJSTNIFFSPV	0,Gln->pyro-Glu[AnyN-termQ];	1938.68	1938.71	3-5-1-0-1	7	NXT	296	0	0	6	0.09484	0.11631	3.03379	0.35286	T	b4+;b5+;b6+;b7+;b8+;b10+;	b4+;b5+;	sp|P01009|A1AT_HUMAN	R	SI	64	0	70	-0.00057	-0.321336	3.6e-08	sp|P01009|A1AT_HUMAN/tr|A0A024R6I7|A0A024R6I7_HUMAN/tr|A0A0B4J278|A0A0B4J278_HUMAN/tr|A0A0G2JRN3|A0A0G2JRN3_HUMAN/tr|G3V387|G3V387_HUMAN/tr|G3V544|G3V544_HUMAN/tr|G3V5R8|G3V5R8_HUMAN	2	0.02849	7.6782
PGP_01.21970.21970.3.1.dta	2168	3711.54	1772.86	3	QLAHQSJSTNIFFSPV	0,Gln->pyro-Glu[AnyN-termQ];	1938.68	1938.71	3-5-1-0-1	7	NXT	296	0	0	4	0.06777	0.07925	2.90148	0.22995	T	b4+;b5+;b6+;b7+;	b4+;b5+;	sp|P01009|A1AT_HUMAN	R	SI	64	0.01	70	-0.00057	-0.321336	3.6e-08	sp|P01009|A1AT_HUMAN/tr|A0A024R6I7|A0A024R6I7_HUMAN/tr|A0A0B4J278|A0A0B4J278_HUMAN/tr|A0A0G2JRN3|A0A0G2JRN3_HUMAN/tr|G3V387|G3V387_HUMAN/tr|G3V544|G3V544_HUMAN/tr|G3V5R8|G3V5R8_HUMAN	2	0.02849	7.6782
PGP_01.21983.21983.3.1.dta	1992	3086.31	1178.6	3	TLJSTSPFPSK	-	1907.7	1907.71	3-7-0-0-0	3	NXT	200	0	0	4	0.1184	0.08199	2.07742	0.17034	T	b2+;b3+;y1+;y2+;	b2+;	sp|O95477|ABCA1_HUMAN	R	EL	242	0.01	244	-0.00017	-0.144118	1.85e-15	sp|O95477|ABCA1_HUMAN	7	0.00552	1.78913
PGP_01.21986.21986.3.1.dta	1992	3086.31	1178.6	3	TLJSTSPFPSK	-	1907.7	1907.71	3-7-0-0-0	3	NXT	200	0	0	4	0.11386	0.08023	2.07742	0.16666	T	b2+;b3+;y1+;y2+;	b2+;	sp|O95477|ABCA1_HUMAN	R	EL	242	0.01	244	-0.00017	-0.144118	1.85e-15	sp|O95477|ABCA1_HUMAN	7	0.00552	1.78913
PGP_01.22005.22005.3.0.dta	1531	4432.86	1642.82	3	HLQEQJVSNAFLDK	-	2790.04	2790	7-6-1-0-1	6	NXS	232	0	0	6	0.10016	0.15775	2.92847	0.46198	T	b2+;y2+;y3+;y4+;y5+;y7+;	b2+;y4+;	sp|P00450|CERU_HUMAN	H	GE	757	0	762	-0.00076	-0.462343	1.12e-19	sp|P00450|CERU_HUMAN/tr|E9PFZ2|E9PFZ2_HUMAN/tr|H7C5R1|H7C5R1_HUMAN	2	-0.04399	-9.92577
PGP_01.22018.22018.4.0.dta	2231	4829.17	2695.39	4	MVSHHJLTTGATLINEQWLLTTAK	1,Oxidation[M];	2133.78	2133.77	6-5-0-0-1	6	NXT	62	0	0	4	0.05605	0.07255	1.70204	0.12348	T	b5+;y4+;y5+;y16+++;	y4+;	sp|P00738|HPT_HUMAN	K	NL	179	0.01	184	0.01008	3.73834	5.1e-29	sp|P00738|HPT_HUMAN/sp|P00739|HPTR_HUMAN/tr|A0A087WU08|A0A087WU08_HUMAN/tr|A0A0A0MRD9|A0A0A0MRD9_HUMAN/tr|A0A0C4DGL8|A0A0C4DGL8_HUMAN/tr|H0Y300|H0Y300_HUMAN/tr|J3QR68|J3QR68_HUMAN	27	-0.01168	-2.41913
PGP_01.22019.22019.4.1.dta	1094	4304.93	2229.05	4	TLJQSSDELQLSMGNAMFVK	17,Oxidation[M];	2075.87	2075.9	5-4-0-1-1	3	NXS	112	0	0	5	0.06457	0.0746	1.93409	0.14428	T	b2+;b9++;y1+;y6+;y8+;	y1+;	sp|P01011|AACT_HUMAN	R	EQ	125	0.01	127	-0.00638	-2.86095	3.26e-48	sp|P01011|AACT_HUMAN/tr|G3V595|G3V595_HUMAN	7	0.02541	5.90396
PGP_01.22020.22020.3.1.dta	2482	4794.96	1898.87	3	QDQCIYJTTYLNVQR	0,Gln->pyro-Glu[AnyN-termQ];4,Carbamidomethyl[C];	2896.09	2896.05	8-5-0-0-4	7	NXT	232	0	0	4	0.05951	0.12091	2.9245	0.35362	T	y1+;y4+;y5+;y6+;	y1+;y4+;	sp|P02763|A1AG1_HUMAN	R	EN	87	0	93	0.0022	1.15798	2.85e-31	sp|P02763|A1AG1_HUMAN	13	-0.03636	-7.5845
PGP_01.22023.22023.3.0.dta	1531	4432.86	1642.82	3	HLQEQJVSNAFLDK	-	2790.04	2790	7-6-1-0-1	6	NXS	232	0	0	4	0.06793	0.11306	1.97524	0.22332	T	b2+;y3+;y4+;y7+;	b2+;	sp|P00450|CERU_HUMAN	H	GE	757	0	762	-0.00076	-0.462343	1.12e-19	sp|P00450|CERU_HUMAN/tr|E9PFZ2|E9PFZ2_HUMAN/tr|H7C5R1|H7C5R1_HUMAN	2	-0.04304	-9.71142
PGP_01.22040.22040.3.1.dta	586	3791.61	1632.79	3	AHFFAPQJLTNMNK	-	2158.82	2158.8	4-6-0-0-2	8	NXT	282	0	0	5	0.0506	0.05711	1.97524	0.11282	T	y2+;y4+;y5+;y9+;y12+;	y12+;	sp|P19827|ITIH1_HUMAN	F	NV	278	0.01	285	-0.00013	-0.07957	1.25e-21	sp|P19827|ITIH1_HUMAN	2	-0.01886	-4.97543
PGP_01.22055.22055.3.2.dta	586	3774.61	1632.79	3	AHFFAPQJLTNMNK	-	2141.82	2141.79	3-6-1-0-1	8	NXT	330	0	0	9	0.06932	0.0793	1.97524	0.15663	T	b7+;b12++;y3+;y4+;y5+;y6+;y7+;y10+;y12+;	y12+;	sp|P19827|ITIH1_HUMAN	F	NV	278	0.01	285	-0.00013	-0.07957	1.25e-21	sp|P19827|ITIH1_HUMAN	2	-0.02597	-6.88197
PGP_01.22063.22063.3.0.dta	2889	4262.8	2365.1	3	STGKPTLYJVSLVMSDTAGTCY	21,Carbamidomethyl[C];	1897.7	1897.68	4-4-1-0-1	9	NXS	200	0	0	10	0.20945	0.16093	1.92157	0.30924	T	b7+;b8+;b10+;b13+;y2+;y3+;y4+;y5+;y6+;y8+;	y2+;	sp|P01871|IGHM_HUMAN	K	--	432	0	440	0.00223	0.942483	1.43e-13	sp|P01871|IGHM_HUMAN	14	-0.018	-4.22355
PGP_01.22076.22076.3.0.dta	2889	4262.8	2365.1	3	STGKPTLYJVSLVMSDTAGTCY	21,Carbamidomethyl[C];	1897.7	1897.68	4-4-1-0-1	9	NXS	200	0	0	11	0.27329	0.20499	2.85587	0.58542	T	b7+;b8+;b9+;b10+;b13+;y2+;y3+;y4+;y5+;y6+;y7+;	b8+;y2+;	sp|P01871|IGHM_HUMAN	K	--	432	0	440	0.00223	0.942483	1.43e-13	sp|P01871|IGHM_HUMAN	14	-0.01741	-4.08512
PGP_01.22077.22077.3.0.dta	2889	4262.8	2365.1	3	STGKPTLYJVSLVMSDTAGTCY	21,Carbamidomethyl[C];	1897.7	1897.68	4-4-1-0-1	9	NXS	200	0	0	8	0.2576	0.18413	2.85587	0.52585	T	b4+;b7+;b8+;b10+;y2+;y3+;y4+;y5+;	y2+;y3+;	sp|P01871|IGHM_HUMAN	K	--	432	0	440	0.00223	0.942483	1.43e-13	sp|P01871|IGHM_HUMAN	14	-0.01741	-4.08512
PGP_01.22079.22079.3.0.dta	2889	4262.8	2365.1	3	STGKPTLYJVSLVMSDTAGTCY	21,Carbamidomethyl[C];	1897.7	1897.68	4-4-1-0-1	9	NXS	200	0	0	9	0.22128	0.17073	1.92157	0.32807	T	b7+;b8+;b10+;b11+;y2+;y3+;y4+;y5+;y6+;	y2+;	sp|P01871|IGHM_HUMAN	K	--	432	0	440	0.00223	0.942483	1.43e-13	sp|P01871|IGHM_HUMAN	14	-0.01741	-4.08512
PGP_01.22081.22081.3.0.dta	2889	4262.8	2365.1	3	STGKPTLYJVSLVMSDTAGTCY	21,Carbamidomethyl[C];	1897.7	1897.68	4-4-1-0-1	9	NXS	200	0	0	5	0.07543	0.08886	1.92157	0.17075	T	b7+;b8+;y2+;y3+;y5+;	y2+;	sp|P01871|IGHM_HUMAN	K	--	432	0.01	440	0.00223	0.942483	1.43e-13	sp|P01871|IGHM_HUMAN	14	-0.01741	-4.08512
PGP_01.22086.22086.3.0.dta	2889	4262.8	2365.1	3	STGKPTLYJVSLVMSDTAGTCY	21,Carbamidomethyl[C];	1897.7	1897.68	4-4-1-0-1	9	NXS	200	0	0	12	0.29847	0.23678	2.85587	0.6762	T	b4+;b7+;b8+;b9+;b10+;b13+;y1+;y2+;y3+;y4+;y5+;y6+;	y2+;y3+;	sp|P01871|IGHM_HUMAN	K	--	432	0	440	0.00223	0.942483	1.43e-13	sp|P01871|IGHM_HUMAN	14	-0.01741	-4.08512
PGP_01.22098.22098.3.0.dta	1339	3792.61	1779.86	3	FAHFFAPQJLTNMNK	-	2012.75	2012.74	4-6-0-0-1	9	NXT	292	0	0	6	0.07743	0.05402	2.91667	0.15755	T	y2+;y3+;y5+;y6+;y9+;y12+;	y9+;y12+;	sp|P19827|ITIH1_HUMAN	H	NV	277	0.01	285	0.00651	3.65555	6.25e-17	sp|P19827|ITIH1_HUMAN	1	-0.00848	-2.23652
PGP_01.22136.22136.3.1.dta	665	4082.76	2347.14	3	LAGKPTHVJVSVVMAEVDGTCY	21,Carbamidomethyl[C];	1735.62	1735.63	3-4-1-0-1	9	NXS	212	0	0	4	0.19525	0.13888	2.04906	0.28458	T	y1+;y2+;y3+;y4+;	y2+;	sp|P01876|IGHA1_HUMAN	R	--	332	0	340	0.00051	0.217194	2.82e-18	sp|P01876|IGHA1_HUMAN/tr|A0A0G2JMB2|A0A0G2JMB2_HUMAN	21	0.01487	3.64306
PGP_01.22180.22180.3.0.dta	2475	3929.69	1672.81	3	QCIYJTTYLNVQR	2,Carbamidomethyl[C];	2256.88	2256.85	3-8-0-0-1	5	NXT	254	0	0	4	0.04641	0.11228	1.98729	0.22312	T	y2+;y4+;y5+;y6+;	y6+;	sp|P02763|A1AG1_HUMAN	D	EN	89	0.01	93	-0.00046	-0.274825	4.44e-16	sp|P02763|A1AG1_HUMAN	2	-0.03244	-8.25715
PGP_01.22220.22220.3.1.dta	3009	4268.79	2022	3	ELHHLQEQJVSNAFLDK	-	2246.78	2246.82	4-5-1-0-2	9	NXS	270	1	0.00318	10	0.13786	0.17687	2.0649	0.36522	T	b3+;b4+;b5+;y1+;y2+;y3+;y4+;y5+;y6+;y7+;Y0++;	y4+;	sp|P00450|CERU_HUMAN	K	GE	754	0	762	0.00138	0.682159	1.52e-20	sp|P00450|CERU_HUMAN/tr|E9PFZ2|E9PFZ2_HUMAN/tr|H7C5R1|H7C5R1_HUMAN	18	0.03566	8.3557
PGP_01.22227.22227.3.1.dta	1799	3467.34	1432.67	3	SCPACPGSJITIR	2,Carbamidomethyl[C];5,Carbamidomethyl[C];	2034.67	2034.66	NNH(HN(HEX&n-acetyl&sulfate))(HNHS)	9	NXT	96	0	0	4	0.06633	0.08356	2.06085	0.17221	T	b2+;y1+;y9+;y10+;	y1+;	sp|P05164|PERM_HUMAN	R	NQ	315	0.01	323	-0.00057	-0.397586	2.57e-25	sp|P05164|PERM_HUMAN	6	-0.01284	-3.70419
PGP_01.22265.22265.3.1.dta	586	3645.53	1632.79	3	AHFFAPQJLTNMNK	-	2012.73	2012.74	4-6-0-0-1	8	NXT	340	0	0	9	0.09709	0.09003	2.92847	0.26364	T	b7+;y2+;y3+;y4+;y5+;y6+;y9+;y10+;y12+;	y5+;y12+;	sp|P19827|ITIH1_HUMAN	F	NV	278	0.01	285	-0.00013	-0.07957	1.25e-21	sp|P19827|ITIH1_HUMAN	2	0.00819	2.24722
PGP_01.22267.22267.4.1.dta	3582	5273.14	3359.43	4	RGGNSNGALCHFPFLYNNHJYTDCTSEGR	6,Deamidated[N];10,Carbamidomethyl[C];24,Carbamidomethyl[C];	1913.71	1913.68	5-4-1-0-0	20	NXT	130	0	0	5	0.19101	0.13317	2.64614	0.35239	T	b6+;b9+;b10+;y1+;y6+;	b6+;y6+;	sp|P02751|FINC_HUMAN	T	RD	411	0	430	-0.01507	-4.48458	9.1e-35	sp|P02751|FINC_HUMAN	1	-0.02513	-4.76655
PGP_01.22269.22269.3.1.dta	586	3645.53	1632.79	3	AHFFAPQJLTNMNK	-	2012.73	2012.74	4-6-0-0-1	8	NXT	340	0	0	8	0.09108	0.1006	2.92847	0.29459	T	y2+;y3+;y4+;y5+;y6+;y7+;y9+;y12+;	y9+;y12+;	sp|P19827|ITIH1_HUMAN	F	NV	278	0.01	285	-0.00013	-0.07957	1.25e-21	sp|P19827|ITIH1_HUMAN	2	0.00819	2.24722
PGP_01.22278.22278.4.1.dta	3582	5273.14	3359.43	4	RGGNSNGALCHFPFLYNNHJYTDCTSEGR	6,Deamidated[N];10,Carbamidomethyl[C];24,Carbamidomethyl[C];	1913.71	1913.68	5-4-1-0-0	20	NXT	130	0	0	4	0.15438	0.11428	2.64614	0.30239	T	b6+;b10+;b11++;y6+;	b6+;y6+;	sp|P02751|FINC_HUMAN	T	RD	411	0.01	430	-0.01507	-4.48458	9.1e-35	sp|P02751|FINC_HUMAN	1	-0.02513	-4.76655
PGP_01.22283.22283.3.0.dta	2528	3815.67	1501.8	3	SLJLSGVPSQDKTR	-	2313.87	2313.87	3-9-0-0-0	3	NXS	172	0	0	4	0.02891	0.08791	1.96652	0.17287	T	b2+;b3+;y1+;y7++;	y1+;	sp|Q9UK05|GDF2_HUMAN	R	VE	69	0.01	71	0.00164	1.09131	2.59e-09	sp|Q9UK05|GDF2_HUMAN	7	-0.00138	-0.361762
PGP_01.22291.22291.3.0.dta	4005	3749.62	2168.02	3	EJLTAPGSDSAVFFEQGTTR	0,Amidine[AnyN-term];	1581.6	1581.56	6-3-0-0-0	2	NXT	270	0	0	6	0.10653	0.09426	2.87278	0.27078	T	y1+;y5+;y7+;y8+;y11+;y15+;	y1+;y15+;	sp|P00450|CERU_HUMAN	K	IG	396	0.01	397	-0.00172	-0.792989	2e-24	sp|P00450|CERU_HUMAN/tr|E9PFZ2|E9PFZ2_HUMAN/tr|H7C5R1|H7C5R1_HUMAN	1	-0.03729	-9.94758
PGP_01.22300.22300.4.1.dta	3582	5274.14	3359.43	4	RGGNSNGALCHFPFLYNNHJYTDCTSEGR	6,Deamidated[N];10,Carbamidomethyl[C];24,Carbamidomethyl[C];	1914.7	1914.7	5-4-0-0-2	20	NXT	166	0	0	5	0.18759	0.13226	2.64614	0.34999	T	b6+;b9+;b10+;b12++;y6+;	b6+;y6+;	sp|P02751|FINC_HUMAN	T	RD	411	0	430	-0.01507	-4.48458	9.1e-35	sp|P02751|FINC_HUMAN	1	-0.00199	-0.377385
PGP_01.22316.22316.3.0.dta	2849	4689.9	2339.07	3	GLTFQQJASSMCVPDQDTAIR	12,Carbamidomethyl[C];	2350.83	2350.83	5-4-2-0-1	7	NXS	236	0	0	4	0.20224	0.26048	3.63785	0.94758	T	y1+;y4+;y6+;y8+;	y1+;y6+;y8+;	sp|P01871|IGHM_HUMAN	R	VF	203	0	209	0.00136	0.581181	6.41e-16	sp|P01871|IGHM_HUMAN/tr|A0A1B0GUU9|A0A1B0GUU9_HUMAN	21	0.00327	0.697393
PGP_01.22328.22328.2.0.dta	586	3629.51	1632.79	2	AHFFAPQJLTNMNK	-	1996.71	1996.75	3-6-0-0-2	8	NXT	354	0	0	10	0.16418	0.15765	2.92847	0.46168	T	b5+;b7+;y2+;y4+;y5+;y6+;y7+;y9+;y10+;y12+;	y5+;y12+;	sp|P19827|ITIH1_HUMAN	F	NV	278	0	285	-0.00013	-0.07957	1.25e-21	sp|P19827|ITIH1_HUMAN	2	0.03601	9.92431
PGP_01.22329.22329.3.0.dta	2007	4276.89	1883.01	3	LHINHNJLTESVGPLPK	-	2393.88	2393.87	6-7-0-0-0	7	NXT	182	1	0.00753	4	0.10775	0.15324	1.94985	0.2988	T	b2+;y2+;y4+;y9+;Y1++;	y2+;	sp|P51884|LUM_HUMAN	K	SL	121	0.01	127	0.00027	0.143312	4.56e-15	sp|P51884|LUM_HUMAN	24	-0.00661	-1.54588
PGP_01.22332.22332.3.0.dta	4215	4999.05	1915.9	3	QDQCIYJTTYLNVQR	0,Carbamyl[AnyN-term];4,Carbamidomethyl[C];	3083.15	3083.13	7-6-0-0-5	7	NXT	150	0	0	4	0.09356	0.10542	4.56511	0.48125	T	y1+;y2+;y4+;y5+;	y1+;y2+;y4+;y5+;	sp|P02763|A1AG1_HUMAN	R	EN	87	0	93	-0.00156	-0.795965	4.84e-72	sp|P02763|A1AG1_HUMAN	1	-0.02108	-4.21764
PGP_01.22344.22344.3.0.dta	1339	3646.53	1779.86	3	FAHFFAPQJLTNMNK	-	1866.67	1866.69	4-6-0-0-0	9	NXT	298	1	0.00061	11	0.10318	0.07806	2.91667	0.22767	T	y2+;y3+;y5+;y6+;y7+;y8+;y9+;y10+;y12+;y9++;y10++;Y1++;	y5+;y12+;	sp|P19827|ITIH1_HUMAN	H	NV	277	0.01	285	0.00651	3.65555	6.25e-17	sp|P19827|ITIH1_HUMAN	1	0.01935	5.3079
PGP_01.22353.22353.4.1.dta	2849	4691.96	2339.07	4	GLTFQQJASSMCVPDQDTAIR	12,Carbamidomethyl[C];	2352.88	2352.87	5-4-0-0-5	7	NXS	216	0	0	5	0.1408	0.23058	2.86934	0.66161	T	b3+;y1+;y4+;y6+;y8+;	y1+;y8+;	sp|P01871|IGHM_HUMAN	R	VF	203	0	209	0.00136	0.581181	6.41e-16	sp|P01871|IGHM_HUMAN/tr|A0A1B0GUU9|A0A1B0GUU9_HUMAN	21	-0.01077	-2.29591
PGP_01.22368.22368.3.1.dta	2054	4707.96	2282.05	3	LTFQQJASSMCVPDQDTAIR	11,Carbamidomethyl[C];	2425.91	2425.89	6-5-0-0-3	6	NXS	240	0	0	4	0.16713	0.19958	3.8331	0.76501	T	y1+;y4+;y6+;y8+;	y4+;y6+;y8+;	sp|P01871|IGHM_HUMAN	G	VF	204	0	209	-0.00108	-0.473054	9.12e-15	sp|P01871|IGHM_HUMAN/tr|A0A1B0GUU9|A0A1B0GUU9_HUMAN	2	-0.01512	-3.21226
PGP_01.22386.22386.4.2.dta	3246	4276.89	1883.01	4	LHINHNJLTESVGPLPK	-	2393.88	2393.87	6-7-0-0-0	7	NXT	168	1	0.00862	4	0.09464	0.15396	3.03379	0.46709	T	b2+;y1+;y2+;y5+;Y1++;	y2+;y5+;	sp|P51884|LUM_HUMAN	K	SL	121	0	127	0.00027	0.143312	4.56e-15	sp|P51884|LUM_HUMAN	24	-0.00981	-2.29426
PGP_01.22400.22400.3.1.dta	1271	3869.57	1241.59	3	QQQHLFGSJVT	0,Gln->pyro-Glu[AnyN-termQ];	2627.98	2627.94	6-6-1-0-1	9	NXT	292	0	0	4	0.1263	0.1071	3.06703	0.32847	T	b3+;b4+;b5+;b6+;	b4+;b5+;	sp|P02787|TRFE_HUMAN	R	DC	622	0	630	0.00151	1.21522	1.28e-13	sp|P02787|TRFE_HUMAN	1	-0.03643	-9.41685
PGP_01.22401.22401.4.2.dta	835	4854	1916.92	4	HFAHFFAPQJLTNMNK	-	2937.08	2937.08	7-6-0-0-4	10	NXT	190	0	0	6	0.09481	0.06092	3.68489	0.22447	T	y5+;y6+;y7+;y9+;y10+;y12+;	y5+;y9+;y12+;	sp|P19827|ITIH1_HUMAN	N	NV	276	0.01	285	0.0033	1.72062	3.08e-20	sp|P19827|ITIH1_HUMAN	1	-0.00286	-0.589326
PGP_01.22403.22403.3.0.dta	3601	3759.51	2381.1	3	STGKPTLYJVSLVMSDTAGTCY	14,Oxidation[M];21,Carbamidomethyl[C];	1378.41	1378.43	NNH(HN(HEX&n-acetyl&sulfate))(H)	9	NXS	226	0	0	5	0.08117	0.11146	2.04906	0.22838	T	b8+;b10+;y2+;y5+;y6+;	y2+;	sp|P01871|IGHM_HUMAN	K	--	432	0	440	-0.00651	-2.73291	5.46e-21	sp|P01871|IGHM_HUMAN	7	0.02097	5.57938
PGP_01.22412.22412.3.1.dta	197	3759.51	2007.9	3	PTLYJVSLVMSDTAGTCY	10,Oxidation[M];17,Carbamidomethyl[C];	1751.61	1751.62	4-4-1-0-0	5	NXS	226	0	0	4	0.08953	0.11636	2.05687	0.23934	T	b4+;b6+;y2+;y5+;	y2+;	sp|P01871|IGHM_HUMAN	K	--	436	0	440	-0.00078	-0.388275	1.07e-23	sp|P01871|IGHM_HUMAN	7	0.01324	3.52269
PGP_01.22434.22434.3.0.dta	586	3629.52	1632.79	3	AHFFAPQJLTNMNK	-	1996.72	1996.75	3-6-0-0-2	8	NXT	366	0	0	10	0.13789	0.10895	2.92847	0.31905	T	b7+;y3+;y4+;y5+;y6+;y7+;y9+;y10+;y12+;y9++;	y9+;y12+;	sp|P19827|ITIH1_HUMAN	F	NV	278	0.01	285	-0.00013	-0.07957	1.25e-21	sp|P19827|ITIH1_HUMAN	2	0.02854	7.86555
PGP_01.22447.22447.3.1.dta	2482	4794.95	1898.87	3	QDQCIYJTTYLNVQR	0,Gln->pyro-Glu[AnyN-termQ];4,Carbamidomethyl[C];	2896.08	2896.05	8-5-0-0-4	7	NXT	232	0	0	5	0.08464	0.12154	2.9245	0.35545	T	y2+;y3+;y4+;y5+;y10+;	y4+;y5+;	sp|P02763|A1AG1_HUMAN	R	EN	87	0	93	0.0022	1.15798	2.85e-31	sp|P02763|A1AG1_HUMAN	13	-0.02971	-6.19737
PGP_01.22466.22466.3.0.dta	586	3629.52	1632.79	3	AHFFAPQJLTNMNK	-	1996.72	1996.75	3-6-0-0-2	8	NXT	366	0	0	12	0.14264	0.15833	2.92847	0.46366	T	b5+;b7+;y2+;y3+;y4+;y5+;y6+;y7+;y9+;y10+;y12+;y9++;	y9+;y12+;	sp|P19827|ITIH1_HUMAN	F	NV	278	0	285	-0.00013	-0.07957	1.25e-21	sp|P19827|ITIH1_HUMAN	2	0.02889	7.96201
PGP_01.22475.22475.4.0.dta	2717	4509.11	2537.35	4	GTVNQIEGEATPVJLTEPAKLEVK	-	1971.76	1971.72	5-5-0-0-1	14	NXT	18	1	0.01106	7	0.20883	0.17324	3.40765	0.59033	T	y1+;y2+;y4+;y5+;y7+;y8+;y9+;Y2++;	y2+;y4+;y7+;	sp|P05090|APOD_HUMAN	D	FS	85	0	98	0.00038	0.149705	2.35e-24	sp|P05090|APOD_HUMAN/tr|C9JF17|C9JF17_HUMAN/tr|C9JX71|C9JX71_HUMAN	2	-0.04326	-9.59597
PGP_01.22493.22493.3.0.dta	586	3629.51	1632.79	3	AHFFAPQJLTNMNK	-	1996.72	1996.75	3-6-0-0-2	8	NXT	366	0	0	9	0.12491	0.11676	2.92847	0.34192	T	y2+;y3+;y4+;y5+;y6+;y7+;y9+;y10+;y12+;	y5+;y12+;	sp|P19827|ITIH1_HUMAN	F	NV	278	0	285	-0.00013	-0.07957	1.25e-21	sp|P19827|ITIH1_HUMAN	2	0.02972	8.19076
PGP_01.22502.22502.3.2.dta	4215	4852.99	1915.9	3	QDQCIYJTTYLNVQR	0,Carbamyl[AnyN-term];4,Carbamidomethyl[C];	2937.1	2937.08	7-6-0-0-4	7	NXT	186	0	0	4	0.0631	0.08804	2.06901	0.18215	T	y1+;y2+;y4+;y5+;	y2+;	sp|P02763|A1AG1_HUMAN	R	EN	87	0.01	93	-0.00156	-0.795965	4.84e-72	sp|P02763|A1AG1_HUMAN	1	-0.01808	-3.72629
PGP_01.22504.22504.4.1.dta	4215	4852.99	1915.9	4	QDQCIYJTTYLNVQR	0,Carbamyl[AnyN-term];4,Carbamidomethyl[C];	2937.09	2937.08	7-6-0-0-4	7	NXT	194	0	0	4	0.04529	0.07536	2.06901	0.15592	T	b2+;y1+;y4+;y5+;	y4+;	sp|P02763|A1AG1_HUMAN	R	EN	87	0.01	93	-0.00156	-0.795965	4.84e-72	sp|P02763|A1AG1_HUMAN	1	-0.00886	-1.82606
PGP_01.22518.22518.3.0.dta	3036	4817.04	2612.23	3	LGHCPDPVLVNGEFSSSGPVJVSDK	4,Carbamidomethyl[C];11,Deamidated[N];	2204.81	2204.77	5-4-2-0-0	21	NXS	164	0	0	7	0.18041	0.20506	3.81462	0.78223	T	b3+;b4+;b6+;b8+;b10+;y1+;y3+;	b3+;b4+;b6+;	sp|P20851|C4BPB_HUMAN	R	IT	78	0	98	0.0045	1.72202	2.1e-31	sp|P20851|C4BPB_HUMAN/tr|Q5VVQ7|Q5VVQ7_HUMAN	21	-0.04492	-9.32708
PGP_01.22520.22520.3.0.dta	3036	4817.04	2612.23	3	LGHCPDPVLVNGEFSSSGPVJVSDK	4,Carbamidomethyl[C];11,Deamidated[N];	2204.81	2204.77	5-4-2-0-0	21	NXS	164	0	0	7	0.15208	0.19216	3.01824	0.57999	T	b3+;b4+;b6+;b8+;b9+;b10+;y3+;	b3+;b4+;	sp|P20851|C4BPB_HUMAN	R	IT	78	0	98	0.0045	1.72202	2.1e-31	sp|P20851|C4BPB_HUMAN/tr|Q5VVQ7|Q5VVQ7_HUMAN	21	-0.04492	-9.32708
PGP_01.22522.22522.3.0.dta	586	3629.51	1632.79	3	AHFFAPQJLTNMNK	-	1996.72	1996.75	3-6-0-0-2	8	NXT	368	0	0	11	0.10716	0.11363	2.92847	0.33276	T	b8+;y2+;y3+;y4+;y5+;y6+;y7+;y9+;y10+;y12+;y9++;	y5+;y12+;	sp|P19827|ITIH1_HUMAN	F	NV	278	0	285	-0.00013	-0.07957	1.25e-21	sp|P19827|ITIH1_HUMAN	2	0.03012	8.301
PGP_01.22533.22533.4.2.dta	4215	4852.99	1915.9	4	QDQCIYJTTYLNVQR	0,Carbamyl[AnyN-term];4,Carbamidomethyl[C];	2937.09	2937.08	7-6-0-0-4	7	NXT	186	0	0	4	0.05091	0.08288	2.06901	0.17147	T	y2+;y4+;y5+;y6+;	y4+;	sp|P02763|A1AG1_HUMAN	R	EN	87	0.01	93	-0.00156	-0.795965	4.84e-72	sp|P02763|A1AG1_HUMAN	1	-0.01163	-2.39695
PGP_01.22537.22537.4.1.dta	3036	4833.99	2612.23	4	LGHCPDPVLVNGEFSSSGPVJVSDK	4,Carbamidomethyl[C];11,Deamidated[N];	2221.76	2221.79	6-4-1-0-1	21	NXS	200	0	0	5	0.07103	0.13032	3.01824	0.39334	T	b3+;b4+;b6+;b9+;y5+;	b3+;b4+;	sp|P20851|C4BPB_HUMAN	R	IT	78	0	98	0.0045	1.72202	2.1e-31	sp|P20851|C4BPB_HUMAN/tr|Q5VVQ7|Q5VVQ7_HUMAN	21	0.03392	7.0185
PGP_01.22539.22539.4.0.dta	3591	4461.86	2548.14	4	TELFSSSCPGGIMLJETGQGYQR	8,Carbamidomethyl[C];13,Oxidation[M];	1913.72	1913.68	5-4-1-0-0	15	NXT	184	0	0	7	0.20067	0.2437	5.17648	1.26152	T	b2+;b3+;y1+;y2+;y4+;y6+;y8+;	b2+;b3+;y1+;y4+;y6+;	sp|O95445|APOM_HUMAN	K	FL	121	0	135	0.00281	1.10234	1.08e-21	sp|O95445|APOM_HUMAN/tr|Q5SRP5|Q5SRP5_HUMAN	21	-0.0358	-8.02531
PGP_01.22543.22543.3.1.dta	4215	4852.99	1915.9	3	QDQCIYJTTYLNVQR	0,Carbamyl[AnyN-term];4,Carbamidomethyl[C];	2937.09	2937.08	7-6-0-0-4	7	NXT	186	0	0	7	0.09685	0.13794	3.05561	0.42149	T	y1+;y2+;y3+;y4+;y5+;y6+;y7+;	y4+;y5+;	sp|P02763|A1AG1_HUMAN	R	EN	87	0	93	-0.00156	-0.795965	4.84e-72	sp|P02763|A1AG1_HUMAN	1	-0.01165	-2.40108
PGP_01.22544.22544.3.0.dta	3036	4817.04	2612.23	3	LGHCPDPVLVNGEFSSSGPVJVSDK	4,Carbamidomethyl[C];11,Deamidated[N];	2204.81	2204.77	5-4-2-0-0	21	NXS	164	0	0	6	0.186	0.20863	3.81462	0.79586	T	b3+;b4+;b6+;b10+;y4+;y5+;	b3+;b4+;b6+;	sp|P20851|C4BPB_HUMAN	R	IT	78	0	98	0.0045	1.72202	2.1e-31	sp|P20851|C4BPB_HUMAN/tr|Q5VVQ7|Q5VVQ7_HUMAN	21	-0.04492	-9.32708
PGP_01.22547.22547.3.0.dta	586	3629.51	1632.79	3	AHFFAPQJLTNMNK	-	1996.72	1996.75	3-6-0-0-2	8	NXT	372	0	0	13	0.08763	0.13587	1.97524	0.26837	T	b5+;b7+;b8+;y2+;y3+;y4+;y5+;y6+;y7+;y9+;y10+;y12+;y9++;	y12+;	sp|P19827|ITIH1_HUMAN	F	NV	278	0.01	285	-0.00013	-0.07957	1.25e-21	sp|P19827|ITIH1_HUMAN	2	0.03315	9.13608
PGP_01.22552.22552.3.2.dta	584	4501.8	1920.87	3	QNQCFYJSSYLNVQR	4,Carbamidomethyl[C];	2580.93	2580.95	5-8-0-0-1	7	NXS	196	0	0	4	0.07474	0.09264	2.77523	0.25711	T	y1+;y2+;y4+;y5+;	y1+;y5+;	sp|P19652|A1AG2_HUMAN	R	EN	87	0	93	-0.0004	-0.208133	5.66e-14	sp|P19652|A1AG2_HUMAN	7	0.01843	4.09485
PGP_01.22554.22554.2.3.dta	755	2501.03	1243.61	2	YJSSYLNVQR	-	1257.43	1257.45	4-3-0-0-0	2	NXS	46	0	0	5	0.05541	0.09492	2.0861	0.19801	T	y1+;y2+;y4+;y5+;y6+;	y1+;	sp|P19652|A1AG2_HUMAN	F	EN	92	0	93	0.00155	1.24539	1.09e-26	sp|P19652|A1AG2_HUMAN	1	0.02358	9.43199
PGP_01.22556.22556.3.1.dta	1085	3937.67	2202.04	3	STGKPTLYJVSLVMSDTAGTC	21,Carbamidomethyl[C];	1735.63	1735.63	3-4-1-0-1	9	NXS	262	0	0	8	0.09068	0.09446	1.92403	0.18175	T	b4+;b7+;b8+;b9+;b10+;b11+;b12+;b13+;	b8+;	sp|P01871|IGHM_HUMAN	K	Y-	432	0.01	440	-0.00035	-0.158872	2e-18	sp|P01871|IGHM_HUMAN	1	-0.0025	-0.635055
PGP_01.22557.22557.3.0.dta	3601	3921.66	2381.1	3	STGKPTLYJVSLVMSDTAGTCY	14,Oxidation[M];21,Carbamidomethyl[C];	1540.57	1540.53	7-2-0-0-0	9	NXS	328	0	0	11	0.20606	0.20503	2.04906	0.42012	T	b4+;b7+;b8+;b9+;b10+;y1+;y2+;y3+;y4+;y5+;y9+;	y2+;	sp|P01871|IGHM_HUMAN	K	--	432	0	440	-0.00651	-2.73291	5.46e-21	sp|P01871|IGHM_HUMAN	7	-0.03556	-9.06982
PGP_01.22567.22567.3.0.dta	1531	4075.7	1642.82	3	HLQEQJVSNAFLDK	-	2432.89	2432.88	3-6-2-0-1	6	NXS	318	0	0	4	0.05507	0.09899	1.97524	0.19554	T	b2+;y2+;y3+;y4+;	y3+;	sp|P00450|CERU_HUMAN	H	GE	757	0	762	-0.00076	-0.462343	1.12e-19	sp|P00450|CERU_HUMAN/tr|E9PFZ2|E9PFZ2_HUMAN/tr|H7C5R1|H7C5R1_HUMAN	2	-0.00704	-1.72773
PGP_01.22571.22571.4.1.dta	4215	4852.99	1915.9	4	QDQCIYJTTYLNVQR	0,Carbamyl[AnyN-term];4,Carbamidomethyl[C];	2937.09	2937.08	7-6-0-0-4	7	NXT	186	0	0	5	0.07026	0.10559	3.05561	0.32264	T	y1+;y2+;y4+;y5+;y6+;	y1+;y4+;	sp|P02763|A1AG1_HUMAN	R	EN	87	0	93	-0.00156	-0.795965	4.84e-72	sp|P02763|A1AG1_HUMAN	1	-0.01223	-2.52061
PGP_01.22577.22577.3.0.dta	3591	4461.86	2548.14	3	TELFSSSCPGGIMLJETGQGYQR	8,Carbamidomethyl[C];13,Oxidation[M];	1913.71	1913.68	5-4-1-0-0	15	NXT	178	0	0	13	0.2817	0.31712	5.17648	1.64156	T	b2+;b3+;b4+;b5+;b6+;y1+;y2+;y3+;y4+;y5+;y6+;y7+;y8+;	b2+;b3+;y4+;y6+;y7+;	sp|O95445|APOM_HUMAN	K	FL	121	0	135	0.00281	1.10234	1.08e-21	sp|O95445|APOM_HUMAN/tr|Q5SRP5|Q5SRP5_HUMAN	21	-0.03376	-7.56801
PGP_01.22579.22579.3.0.dta	586	3629.51	1632.79	3	AHFFAPQJLTNMNK	-	1996.72	1996.75	3-6-0-0-2	8	NXT	370	0	0	11	0.08313	0.10229	1.97524	0.20204	T	b8+;y2+;y3+;y4+;y5+;y6+;y7+;y9+;y10+;y12+;y9++;	y12+;	sp|P19827|ITIH1_HUMAN	F	NV	278	0.01	285	-0.00013	-0.07957	1.25e-21	sp|P19827|ITIH1_HUMAN	2	0.03342	9.21049
PGP_01.22581.22581.3.1.dta	4034	4438.87	3060.39	3	PDMKTELFSSSCPGGIMLJETGQGYQR	0,Amidine[AnyN-term];3,Oxidation[M];12,Carbamidomethyl[C];	1378.48	1378.48	6-2-0-0-0	19	NXT	250	0	0	5	0.11142	0.10124	2.82714	0.28621	T	y1+;y2+;y4+;y6+;y7+;	y4+;y6+;	sp|O95445|APOM_HUMAN	R	FL	117	0.01	135	-3e-05	-0.0098	2.26e-07	sp|O95445|APOM_HUMAN/tr|Q5SRP5|Q5SRP5_HUMAN	1	-0.00139	-0.313214
PGP_01.22589.22589.4.2.dta	4215	4853.01	1915.9	4	QDQCIYJTTYLNVQR	0,Carbamyl[AnyN-term];4,Carbamidomethyl[C];	2937.11	2937.08	7-6-0-0-4	7	NXT	144	0	0	7	0.06732	0.11166	2.06901	0.23104	T	b3+;y1+;y2+;y3+;y4+;y5+;y6+;	y4+;	sp|P02763|A1AG1_HUMAN	R	EN	87	0.01	93	-0.00156	-0.795965	4.84e-72	sp|P02763|A1AG1_HUMAN	1	-0.03252	-6.70234
PGP_01.22600.22600.3.1.dta	3036	4817.04	2612.23	3	LGHCPDPVLVNGEFSSSGPVJVSDK	4,Carbamidomethyl[C];11,Deamidated[N];	2204.82	2204.77	5-4-2-0-0	21	NXS	164	0	0	7	0.16333	0.19275	3.81462	0.73526	T	b3+;b4+;b6+;b9+;y1+;y2+;y5+;	b3+;b4+;b6+;	sp|P20851|C4BPB_HUMAN	R	IT	78	0	98	0.0045	1.72202	2.1e-31	sp|P20851|C4BPB_HUMAN/tr|Q5VVQ7|Q5VVQ7_HUMAN	21	-0.04581	-9.51188
PGP_01.22601.22601.3.0.dta	1339	3646.54	1779.86	3	FAHFFAPQJLTNMNK	-	1866.67	1866.69	4-6-0-0-0	9	NXT	296	0	0	9	0.0838	0.06829	1.96652	0.13429	T	y2+;y3+;y5+;y6+;y7+;y9+;y10+;y12+;y9++;	y12+;	sp|P19827|ITIH1_HUMAN	H	NV	277	0.01	285	0.00651	3.65555	6.25e-17	sp|P19827|ITIH1_HUMAN	1	0.0159	4.36153
PGP_01.22619.22619.3.0.dta	2475	4819.96	1672.81	3	QCIYJTTYLNVQR	2,Carbamidomethyl[C];	3147.15	3147.11	11-6-0-0-1	5	NXT	232	0	0	4	0.06287	0.11986	2.94479	0.35297	T	y1+;y2+;y4+;y5+;	y1+;y4+;	sp|P02763|A1AG1_HUMAN	D	EN	89	0	93	-0.00046	-0.274825	4.44e-16	sp|P02763|A1AG1_HUMAN	2	-0.04138	-8.58685
PGP_01.22620.22620.3.0.dta	2482	4835.95	1898.87	3	QDQCIYJTTYLNVQR	0,Gln->pyro-Glu[AnyN-termQ];4,Carbamidomethyl[C];	2937.08	2937.08	7-6-0-0-4	7	NXT	154	0	0	7	0.09481	0.15136	2.9245	0.44266	T	y1+;y2+;y3+;y4+;y5+;y7+;y8+;	y4+;y5+;	sp|P02763|A1AG1_HUMAN	R	EN	87	0	93	0.0022	1.15798	2.85e-31	sp|P02763|A1AG1_HUMAN	13	-0.00468	-0.967952
PGP_01.22661.22661.3.1.dta	4215	4852.99	1915.9	3	QDQCIYJTTYLNVQR	0,Carbamyl[AnyN-term];4,Carbamidomethyl[C];	2937.1	2937.08	7-6-0-0-4	7	NXT	186	0	0	6	0.105	0.13473	3.05561	0.41169	T	y1+;y2+;y4+;y5+;y6+;y7+;	y4+;y5+;	sp|P02763|A1AG1_HUMAN	R	EN	87	0	93	-0.00156	-0.795965	4.84e-72	sp|P02763|A1AG1_HUMAN	1	-0.01753	-3.61294
PGP_01.22669.22669.3.0.dta	2707	4258.79	1636.77	3	PGGIMLJETGQGYQR	5,Oxidation[M];	2622.01	2621.98	4-9-0-0-1	7	NXT	230	0	0	4	0.13076	0.07536	3.83944	0.28934	T	y1+;y4+;y6+;y7+;	y1+;y4+;y6+;	sp|O95445|APOM_HUMAN	C	FL	129	0.01	135	-9e-05	-0.054953	1.28e-31	sp|O95445|APOM_HUMAN/tr|Q5SRP5|Q5SRP5_HUMAN	1	-0.03409	-8.00645
PGP_01.22670.22670.3.0.dta	3547	3835.53	1774.74	3	QQQHLFGSJVTDCSGN	0,Gln->pyro-Glu[AnyN-termQ];13,Carbamidomethyl[C];	2060.79	2060.76	5-4-0-0-3	9	NXT	272	0	0	4	0.12056	0.17836	3.03379	0.5411	T	b4+;b5+;b6+;b10+;	b4+;b5+;	sp|P02787|TRFE_HUMAN	R	FC	622	0	630	-0.00041	-0.230891	3.66e-13	sp|P02787|TRFE_HUMAN	2	-0.02998	-7.81837
PGP_01.22672.22672.3.0.dta	3547	3835.53	1774.74	3	QQQHLFGSJVTDCSGN	0,Gln->pyro-Glu[AnyN-termQ];13,Carbamidomethyl[C];	2060.79	2060.76	5-4-0-0-3	9	NXT	272	0	0	4	0.13236	0.16727	3.03379	0.50747	T	b3+;b4+;b5+;b6+;	b4+;b5+;	sp|P02787|TRFE_HUMAN	R	FC	622	0	630	-0.00041	-0.230891	3.66e-13	sp|P02787|TRFE_HUMAN	2	-0.02998	-7.81837
PGP_01.22682.22682.3.0.dta	3016	3835.53	1774.74	3	QQQHLFGSJVTDCSGN	0,Gln->pyro-Glu[AnyN-termQ];13,Carbamidomethyl[C];	2060.79	2060.76	5-4-0-0-3	9	NXT	268	0	0	5	0.28377	0.19521	3.67597	0.71758	T	b4+;b5+;b6+;b12+;y3++;	b4+;b5+;y3++;	sp|P02787|TRFE_HUMAN	R	FC	622	0	630	-0.00041	-0.230891	3.66e-13	sp|P02787|TRFE_HUMAN	2	-0.02964	-7.72971
PGP_01.22686.22686.3.1.dta	2675	4347.05	2537.35	3	GTVNQIEGEATPVJLTEPAKLEVK	-	1809.7	1809.67	4-5-0-0-1	14	NXT	22	0	0	4	0.11129	0.09049	2.04524	0.18507	T	y1+;y2+;y4+;y7+;	y7+;	sp|P05090|APOD_HUMAN	D	FS	85	0.01	98	0.00038	0.149705	2.35e-24	sp|P05090|APOD_HUMAN/tr|C9JF17|C9JF17_HUMAN/tr|C9JX71|C9JX71_HUMAN	2	-0.03496	-8.04403
PGP_01.22691.22691.4.3.dta	3582	5274.16	3359.43	4	RGGNSNGALCHFPFLYNNHJYTDCTSEGR	6,Deamidated[N];10,Carbamidomethyl[C];24,Carbamidomethyl[C];	1914.73	1914.7	5-4-0-0-2	20	NXT	156	0	0	8	0.10037	0.10679	1.76609	0.1886	T	b5+;b6+;b9+;b10+;b11++;y4+;y6+;y9+;	b6+;	sp|P02751|FINC_HUMAN	T	RD	411	0.01	430	-0.01507	-4.48458	9.1e-35	sp|P02751|FINC_HUMAN	1	-0.02508	-4.75615
PGP_01.22706.22706.4.0.dta	3582	5273.11	3359.43	4	RGGNSNGALCHFPFLYNNHJYTDCTSEGR	6,Deamidated[N];10,Carbamidomethyl[C];24,Carbamidomethyl[C];	1913.68	1913.68	5-4-1-0-0	20	NXT	132	0	0	7	0.12211	0.11453	1.76609	0.20228	T	b6+;b8+;b10+;b11++;y4+;y6+;y8+;	b6+;	sp|P02751|FINC_HUMAN	T	RD	411	0.01	430	-0.01507	-4.48458	9.1e-35	sp|P02751|FINC_HUMAN	1	-0.0008	-0.151742
PGP_01.22709.22709.4.0.dta	3582	5273.11	3359.43	4	RGGNSNGALCHFPFLYNNHJYTDCTSEGR	6,Deamidated[N];10,Carbamidomethyl[C];24,Carbamidomethyl[C];	1913.68	1913.68	5-4-1-0-0	20	NXT	132	0	0	8	0.13708	0.13512	1.76609	0.23864	T	b6+;b8+;b9+;b10+;b12+;b11++;y6+;y8+;	b6+;	sp|P02751|FINC_HUMAN	T	RD	411	0.01	430	-0.01507	-4.48458	9.1e-35	sp|P02751|FINC_HUMAN	1	-0.0008	-0.151742
PGP_01.22715.22715.4.2.dta	3582	5273.11	3359.43	4	RGGNSNGALCHFPFLYNNHJYTDCTSEGR	6,Deamidated[N];10,Carbamidomethyl[C];24,Carbamidomethyl[C];	1913.68	1913.68	5-4-1-0-0	20	NXT	132	0	0	5	0.08815	0.07742	1.76609	0.13674	T	b6+;b10+;b12++;y6+;y7+;	b6+;	sp|P02751|FINC_HUMAN	T	RD	411	0.01	430	-0.01507	-4.48458	9.1e-35	sp|P02751|FINC_HUMAN	1	-0.0008	-0.151742
PGP_01.22716.22716.4.0.dta	2707	4258.79	1636.77	4	PGGIMLJETGQGYQR	5,Oxidation[M];	2622.02	2621.98	4-9-0-0-1	7	NXT	240	0	0	5	0.14454	0.10225	3.83944	0.39259	T	y1+;y4+;y6+;y7+;y8+;	y4+;y6+;y7+;	sp|O95445|APOM_HUMAN	C	FL	129	0	135	-9e-05	-0.054953	1.28e-31	sp|O95445|APOM_HUMAN/tr|Q5SRP5|Q5SRP5_HUMAN	1	-0.03895	-9.14786
PGP_01.22719.22719.3.0.dta	4215	4999.03	1915.9	3	QDQCIYJTTYLNVQR	0,Carbamyl[AnyN-term];4,Carbamidomethyl[C];	3083.13	3083.13	7-6-0-0-5	7	NXT	154	0	0	4	0.08718	0.10155	3.85904	0.39187	T	y1+;y3+;y4+;y5+;	y1+;y4+;y5+;	sp|P02763|A1AG1_HUMAN	R	EN	87	0	93	-0.00156	-0.795965	4.84e-72	sp|P02763|A1AG1_HUMAN	1	-0.00023	-0.0460182
PGP_01.22739.22739.3.0.dta	2707	4258.79	1636.77	3	PGGIMLJETGQGYQR	5,Oxidation[M];	2622.01	2621.98	4-9-0-0-1	7	NXT	230	1	0.00783	8	0.18801	0.14059	3.83944	0.5398	T	b6+;y1+;y2+;y4+;y6+;y7+;y8+;y9+;Y0++;	y4+;y6+;y7+;	sp|O95445|APOM_HUMAN	C	FL	129	0	135	-9e-05	-0.054953	1.28e-31	sp|O95445|APOM_HUMAN/tr|Q5SRP5|Q5SRP5_HUMAN	1	-0.03381	-7.94069
PGP_01.22743.22743.5.0.dta	2860	4963.21	2903.43	5	ELHHLQEQJVSNAFLDKGEFYIGSK	-	2059.78	2059.73	5-4-1-0-1	9	NXS	110	0	0	5	0.12831	0.14272	3.05003	0.43529	T	b3+;b4+;b5+;y2+;y8+;	b3+;y8+;	sp|P00450|CERU_HUMAN	K	YK	754	0	762	0.0027	0.929618	1.14e-34	sp|P00450|CERU_HUMAN/tr|E9PFZ2|E9PFZ2_HUMAN/tr|H7C5R1|H7C5R1_HUMAN	21	-0.04599	-9.26798
PGP_01.22746.22746.3.0.dta	2889	4100.76	2365.1	3	STGKPTLYJVSLVMSDTAGTCY	21,Carbamidomethyl[C];	1735.65	1735.63	3-4-1-0-1	9	NXS	218	0	0	7	0.2021	0.14189	1.92157	0.27266	T	b8+;b10+;y2+;y3+;y4+;y5+;y6+;	y2+;	sp|P01871|IGHM_HUMAN	K	--	432	0	440	0.00223	0.942483	1.43e-13	sp|P01871|IGHM_HUMAN	14	-0.021	-5.12224
PGP_01.22747.22747.3.0.dta	2889	4100.76	2365.1	3	STGKPTLYJVSLVMSDTAGTCY	21,Carbamidomethyl[C];	1735.65	1735.63	3-4-1-0-1	9	NXS	218	0	0	7	0.19516	0.15629	1.92157	0.30033	T	b4+;b7+;b8+;b10+;y2+;y3+;y5+;	y2+;	sp|P01871|IGHM_HUMAN	K	--	432	0	440	0.00223	0.942483	1.43e-13	sp|P01871|IGHM_HUMAN	14	-0.021	-5.12224
PGP_01.22753.22753.3.3.dta	3235	3725.5	1665.8	3	ELHHLQEQJVSNAF	-	2059.7	2059.73	5-4-1-0-1	9	NXS	296	0	0	5	0.07241	0.07499	2.0649	0.15484	T	b3+;b4+;b5+;b6+;b9+;	b3+;	sp|P00450|CERU_HUMAN	K	LD	754	0.01	762	0.00281	1.68588	8.67e-09	sp|P00450|CERU_HUMAN/tr|E9PFZ2|E9PFZ2_HUMAN/tr|H7C5R1|H7C5R1_HUMAN	2	0.02804	7.5286
PGP_01.22756.22756.3.0.dta	2889	4100.76	2365.1	3	STGKPTLYJVSLVMSDTAGTCY	21,Carbamidomethyl[C];	1735.65	1735.63	3-4-1-0-1	9	NXS	218	0	0	5	0.175	0.13298	1.92157	0.25553	T	b8+;b10+;y2+;y3+;y5+;	y2+;	sp|P01871|IGHM_HUMAN	K	--	432	0	440	0.00223	0.942483	1.43e-13	sp|P01871|IGHM_HUMAN	14	-0.021	-5.12224
PGP_01.22760.22760.3.1.dta	5019	3344.51	1754.91	3	CANLVPVPITJATLDR	1,Carbamidomethyl[C];3,Deamidated[N];	1589.6	1589.57	3-4-1-0-0	11	NXT	90	1	0.00275	6	0.07171	0.06686	2.04906	0.137	T	y1+;y2+;y4+;y5+;y9+;y13+;Y3++;	y1+;	sp|P19652|A1AG2_HUMAN	L	IT	23	0.01	33	-0.00671	-3.82143	1.59e-32	sp|P19652|A1AG2_HUMAN	1	-0.02611	-7.80912
PGP_01.22763.22763.3.0.dta	5018	3344.51	1754.91	3	CAJLVPVPITNATLDR	1,Carbamidomethyl[C];11,Deamidated[N];	1589.6	1589.57	3-4-1-0-0	3	NXV	90	2	0.01905	4	0.10371	0.0853	2.04906	0.17478	T	y1+;y2+;y4+;y5+;Y2++;Y3++;	y1+;	sp|P19652|A1AG2_HUMAN	L	IT	23	0	25	-0.00671	-3.82143	1.59e-32	sp|P19652|A1AG2_HUMAN	1	-0.02611	-7.80912
PGP_01.22773.22773.4.0.dta	3291	3322.53	1408.82	4	LVPVPITJATLDR	-	1913.71	1913.68	5-4-1-0-0	8	NXT	38	2	0.08849	6	0.13835	0.20733	3.84588	0.79735	T	b2+;b3+;y1+;y3+;y9+;y11+;Y0+;Y1+;	b2+;y1+;Y1+;	sp|P19652|A1AG2_HUMAN	N	IT	26	0	33	0.00134	0.950489	6.77e-19	sp|P19652|A1AG2_HUMAN	2	-0.0328	-9.8749
PGP_01.22787.22787.3.0.dta	4215	4793.95	1915.9	3	QDQCIYJTTYLNVQR	0,Carbamyl[AnyN-term];4,Carbamidomethyl[C];	2878.05	2878.01	7-5-2-0-1	7	NXT	144	0	0	4	0.0607	0.08645	3.05561	0.26416	T	y1+;y3+;y4+;y5+;	y1+;y4+;	sp|P02763|A1AG1_HUMAN	R	EN	87	0.01	93	-0.00156	-0.795965	4.84e-72	sp|P02763|A1AG1_HUMAN	1	-0.04161	-8.68144
PGP_01.22789.22789.3.0.dta	3021	3869.55	1516.65	3	QQQHLFGSJVTDC	0,Gln->pyro-Glu[AnyN-termQ];13,Carbamidomethyl[C];	2352.91	2352.87	5-4-0-0-5	9	NXT	246	0	0	4	0.11607	0.12974	3.84588	0.49898	T	b3+;b4+;b5+;b6+;	b4+;b5+;b6+;	sp|P02787|TRFE_HUMAN	R	SG	622	0	630	-0.00377	-2.48414	1.97e-22	sp|P02787|TRFE_HUMAN	1	-0.03586	-9.26955
PGP_01.22804.22804.3.0.dta	3021	3869.55	1516.65	3	QQQHLFGSJVTDC	0,Gln->pyro-Glu[AnyN-termQ];13,Carbamidomethyl[C];	2352.91	2352.87	5-4-0-0-5	9	NXT	246	0	0	5	0.12815	0.14272	3.04454	0.43452	T	b3+;b4+;b5+;b6+;b10+;	b4+;b5+;	sp|P02787|TRFE_HUMAN	R	SG	622	0	630	-0.00377	-2.48414	1.97e-22	sp|P02787|TRFE_HUMAN	1	-0.03586	-9.26955
PGP_01.22811.22811.3.0.dta	2480	4468.81	1898.87	3	QDQCIYJTTYLNVQR	0,Gln->pyro-Glu[AnyN-termQ];4,Carbamidomethyl[C];	2569.94	2569.9	6-5-2-0-0	7	NXT	234	1	0.01598	5	0.07037	0.15485	3.05561	0.47317	T	b3+;b4+;y1+;y4+;y5+;Y1+;	y1+;Y1+;	sp|P02763|A1AG1_HUMAN	R	EN	87	0	93	0.0022	1.15798	2.85e-31	sp|P02763|A1AG1_HUMAN	13	-0.04423	-9.89961
PGP_01.22817.22817.4.4.dta	3591	4299.8	2548.14	4	TELFSSSCPGGIMLJETGQGYQR	8,Carbamidomethyl[C];13,Oxidation[M];	1751.66	1751.62	4-4-1-0-0	15	NXT	222	0	0	7	0.21361	0.24188	4.53585	1.09715	T	b2+;b3+;y1+;y3+;y4+;y6+;y8+;	b2+;b3+;y4+;y6+;	sp|O95445|APOM_HUMAN	K	FL	121	0	135	0.00281	1.10234	1.08e-21	sp|O95445|APOM_HUMAN/tr|Q5SRP5|Q5SRP5_HUMAN	21	-0.04014	-9.33741
PGP_01.22819.22819.4.0.dta	2707	4258.79	1636.77	4	PGGIMLJETGQGYQR	5,Oxidation[M];	2622.02	2621.98	4-9-0-0-1	7	NXT	240	0	0	6	0.13835	0.10013	3.03913	0.30431	T	y1+;y2+;y4+;y6+;y7+;y8+;	y1+;y4+;	sp|O95445|APOM_HUMAN	C	FL	129	0.01	135	-9e-05	-0.054953	1.28e-31	sp|O95445|APOM_HUMAN/tr|Q5SRP5|Q5SRP5_HUMAN	1	-0.03999	-9.39212
PGP_01.22824.22824.3.1.dta	2599	4298.73	1523.73	3	GGIMLJETGQGYQR	-	2775	2775.02	6-6-0-0-4	6	NXT	250	0	0	8	0.19871	0.20324	3.8331	0.77902	T	y1+;y2+;y3+;y4+;y5+;y6+;y7+;y8+;	y1+;y4+;y6+;	sp|O95445|APOM_HUMAN	P	FL	130	0	135	0.00312	2.04629	8.7e-23	sp|O95445|APOM_HUMAN/tr|Q5SRP5|Q5SRP5_HUMAN	1	0.01887	4.39072
PGP_01.22835.22835.3.0.dta	2776	3390.46	1476.75	3	CGLVPVLAENYJK	1,Carbamidomethyl[C];	1913.71	1913.68	5-4-1-0-0	12	NXS	234	1	0.01475	5	0.1672	0.21632	2.93248	0.63436	T	b2+;b3+;b4+;y2+;y9+;Y0+;	b2+;b3+;	sp|P02787|TRFE_HUMAN	K	SD	421	0	432	0.00049	0.331588	2.38e-18	sp|P02787|TRFE_HUMAN	6	-0.03334	-9.83629
PGP_01.22845.22845.4.0.dta	2860	5328.35	2903.43	4	ELHHLQEQJVSNAFLDKGEFYIGSK	-	2424.92	2424.87	6-5-1-0-1	9	NXS	96	0	0	9	0.11683	0.19169	2.0649	0.39581	T	b3+;b4+;b5+;b7+;y4+;y5+;y6+;y8+;y9+;	b3+;	sp|P00450|CERU_HUMAN	K	YK	754	0	762	0.0027	0.929618	1.14e-34	sp|P00450|CERU_HUMAN/tr|E9PFZ2|E9PFZ2_HUMAN/tr|H7C5R1|H7C5R1_HUMAN	21	-0.04897	-9.19211
PGP_01.22847.22847.4.0.dta	2860	5328.35	2903.43	4	ELHHLQEQJVSNAFLDKGEFYIGSK	-	2424.92	2424.87	6-5-1-0-1	9	NXS	96	0	0	10	0.11213	0.18624	2.0649	0.38456	T	b3+;b4+;b5+;b6+;y4+;y5+;y6+;y8+;y9+;y10+;	b3+;	sp|P00450|CERU_HUMAN	K	YK	754	0	762	0.0027	0.929618	1.14e-34	sp|P00450|CERU_HUMAN/tr|E9PFZ2|E9PFZ2_HUMAN/tr|H7C5R1|H7C5R1_HUMAN	21	-0.04897	-9.19211
PGP_01.22848.22848.3.0.dta	2776	3390.46	1476.75	3	CGLVPVLAENYJK	1,Carbamidomethyl[C];	1913.71	1913.68	5-4-1-0-0	12	NXS	234	2	0.02	6	0.22013	0.25063	3.71276	0.93052	T	b2+;b3+;b4+;y3+;y5+;y9+;Y0+;Y1+;	b2+;b3+;y9+;	sp|P02787|TRFE_HUMAN	K	SD	421	0	432	0.00049	0.331588	2.38e-18	sp|P02787|TRFE_HUMAN	6	-0.03334	-9.83629
PGP_01.22853.22853.2.0.dta	2337	2878.18	1296.6	2	MLJETGQGYQR	-	1581.58	1581.56	6-3-0-0-0	3	NXT	102	0	0	7	0.06934	0.11234	2.07742	0.23338	T	y1+;y2+;y4+;y6+;y7+;y8+;y9+;	y1+;	sp|O95445|APOM_HUMAN	I	FL	133	0.01	135	0.00038	0.292852	3.84e-28	sp|O95445|APOM_HUMAN/tr|Q5SRP5|Q5SRP5_HUMAN	1	-0.02355	-8.18504
PGP_01.22853.22853.3.1.dta	2404	4316.77	2548.14	3	TELFSSSCPGGIMLJETGQGYQR	8,Carbamidomethyl[C];13,Oxidation[M];	1768.63	1768.64	5-4-0-0-1	15	NXT	292	0	0	8	0.08718	0.17003	1.91913	0.32631	T	b3+;y1+;y2+;y4+;y6+;y7+;y8+;y9+;	y1+;	sp|O95445|APOM_HUMAN	K	FL	121	0	135	0.00281	1.10234	1.08e-21	sp|O95445|APOM_HUMAN/tr|Q5SRP5|Q5SRP5_HUMAN	21	0.01266	2.93344
PGP_01.22856.22856.3.0.dta	2776	3390.46	1476.75	3	CGLVPVLAENYJK	1,Carbamidomethyl[C];	1913.71	1913.68	5-4-1-0-0	12	NXS	234	1	0.01899	8	0.22515	0.2758	3.71276	1.02396	T	b2+;b3+;b4+;y2+;y4+;y5+;y6+;y9+;Y0+;	b2+;b3+;y9+;	sp|P02787|TRFE_HUMAN	K	SD	421	0	432	0.00049	0.331588	2.38e-18	sp|P02787|TRFE_HUMAN	6	-0.03365	-9.92774
PGP_01.22878.22878.3.3.dta	3591	4097.74	2548.14	3	TELFSSSCPGGIMLJETGQGYQR	8,Carbamidomethyl[C];13,Oxidation[M];	1549.59	1549.57	4-3-0-0-2	15	NXT	302	0	0	6	0.09918	0.17135	2.05294	0.35176	T	b2+;b3+;y1+;y2+;y4+;y6+;	b2+;	sp|O95445|APOM_HUMAN	K	FL	121	0	135	0.00281	1.10234	1.08e-21	sp|O95445|APOM_HUMAN/tr|Q5SRP5|Q5SRP5_HUMAN	21	-0.0237	-5.78507
PGP_01.22883.22883.3.1.dta	864	4203.78	2127	3	EJLTAPGSDSAVFFEQGTTR	-	2076.78	2076.75	6-4-0-0-2	2	NXT	270	0	0	5	0.08474	0.14204	3.03379	0.43092	T	y1+;y6+;y7+;y8+;y15+;	y1+;y15+;	sp|P00450|CERU_HUMAN	K	IG	396	0	397	0.0034	1.59776	4.77e-07	sp|P00450|CERU_HUMAN/tr|E9PFZ2|E9PFZ2_HUMAN/tr|H7C5R1|H7C5R1_HUMAN	18	-0.035	-8.32776
PGP_01.22888.22888.3.0.dta	2275	4105.74	1899.94	3	KVCQDCPLLAPLJDTR	3,Carbamidomethyl[C];6,Carbamidomethyl[C];	2205.8	2205.79	5-4-1-0-2	13	NXT	260	0	0	4	0.06916	0.12846	1.96085	0.2519	T	b1+;y2+;y6+;y14++;	b1+;	sp|P02765|FETUA_HUMAN	R	VV	144	0.01	156	0.00115	0.604968	2.31e-09	sp|P02765|FETUA_HUMAN/tr|C9JV77|C9JV77_HUMAN	20	-0.01251	-3.04769
PGP_01.22895.22895.3.1.dta	5019	3344.51	1754.91	3	CANLVPVPITJATLDR	1,Carbamidomethyl[C];3,Deamidated[N];	1589.6	1589.57	3-4-1-0-0	11	NXT	90	2	0.00378	7	0.07671	0.1402	2.04906	0.28728	T	y1+;y3+;y4+;y5+;y9+;y11+;y13+;Y2++;Y3++;	y1+;	sp|P19652|A1AG2_HUMAN	L	IT	23	0.01	33	-0.00671	-3.82143	1.59e-32	sp|P19652|A1AG2_HUMAN	1	-0.02642	-7.90184
PGP_01.22896.22896.3.0.dta	4005	4186.78	2168.02	3	EJLTAPGSDSAVFFEQGTTR	0,Amidine[AnyN-term];	2018.75	2018.71	6-3-1-0-1	2	NXT	258	0	0	7	0.11621	0.10446	1.93409	0.20203	T	y1+;y4+;y7+;y8+;y9+;y11+;y15+;	y15+;	sp|P00450|CERU_HUMAN	K	IG	396	0.01	397	-0.00172	-0.792989	2e-24	sp|P00450|CERU_HUMAN/tr|E9PFZ2|E9PFZ2_HUMAN/tr|H7C5R1|H7C5R1_HUMAN	1	-0.04015	-9.59194
PGP_01.22899.22899.3.2.dta	38	4354.89	1773.92	3	SJISYIVVNHQGISSR	-	2580.96	2580.95	5-8-0-0-1	2	NXS	136	0	0	4	0.06607	0.06642	1.9553	0.12988	T	y1+;y3+;y9+;y10+;	y10+;	sp|P49908|SEPP1_HUMAN	Y	LK	82	0.01	83	6e-05	0.033805	1.53e-18	sp|P49908|SEPP1_HUMAN/tr|A0A182DWH8|A0A182DWH8_HUMAN/tr|A0A182DWH7|A0A182DWH7_HUMAN	1	-0.01247	-2.8641
PGP_01.22901.22901.3.2.dta	2707	4112.73	1636.77	3	PGGIMLJETGQGYQR	5,Oxidation[M];	2475.96	2475.92	4-9-0-0-0	7	NXT	250	0	0	7	0.12162	0.1142	3.03913	0.34707	T	b3+;y1+;y2+;y4+;y6+;y7+;y8+;	y4+;y6+;	sp|O95445|APOM_HUMAN	C	FL	129	0	135	-9e-05	-0.054953	1.28e-31	sp|O95445|APOM_HUMAN/tr|Q5SRP5|Q5SRP5_HUMAN	1	-0.03965	-9.64306
PGP_01.22903.22903.3.2.dta	38	4354.89	1773.92	3	SJISYIVVNHQGISSR	-	2580.96	2580.95	5-8-0-0-1	2	NXS	136	0	0	5	0.08512	0.06967	1.9553	0.13622	T	y1+;y5+;y6+;y10+;y13+;	y1+;	sp|P49908|SEPP1_HUMAN	Y	LK	82	0.01	83	6e-05	0.033805	1.53e-18	sp|P49908|SEPP1_HUMAN/tr|A0A182DWH8|A0A182DWH8_HUMAN/tr|A0A182DWH7|A0A182DWH7_HUMAN	1	-0.01247	-2.8641
PGP_01.22911.22911.3.0.dta	337	4336.74	1837.85	3	VEYYNDSJGSHVLQGR	-	2498.9	2498.9	7-6-0-0-1	8	NXS	226	0	0	4	0.06912	0.11237	2.06085	0.23159	T	b2+;y1+;y4+;y8+;	y8+;	sp|P25311|ZA2G_HUMAN	I	FG	105	0	112	-0.00295	-1.60428	3.47e-40	sp|P25311|ZA2G_HUMAN/tr|C9JEV0|C9JEV0_HUMAN	1	0.0038	0.876438
PGP_01.22915.22915.3.0.dta	337	4313.74	1837.85	3	VEYYNDSJGSHVLQGR	-	2475.89	2475.92	4-9-0-0-0	8	NXS	222	0	0	5	0.13248	0.17934	2.06085	0.36958	T	b2+;y3+;y4+;y5+;y8+;	y8+;	sp|P25311|ZA2G_HUMAN	I	FG	105	0	112	-0.00295	-1.60428	3.47e-40	sp|P25311|ZA2G_HUMAN/tr|C9JEV0|C9JEV0_HUMAN	1	0.02609	6.04957
PGP_01.22916.22916.3.0.dta	337	4313.74	1837.85	3	VEYYNDSJGSHVLQGR	-	2475.89	2475.92	4-9-0-0-0	8	NXS	222	0	0	7	0.11163	0.17966	2.06085	0.37025	T	b2+;y3+;y4+;y5+;y6+;y7+;y8+;	y8+;	sp|P25311|ZA2G_HUMAN	I	FG	105	0	112	-0.00295	-1.60428	3.47e-40	sp|P25311|ZA2G_HUMAN/tr|C9JEV0|C9JEV0_HUMAN	1	0.02609	6.04957
PGP_01.22919.22919.3.0.dta	3036	4113.76	2612.23	3	LGHCPDPVLVNGEFSSSGPVJVSDK	4,Carbamidomethyl[C];11,Deamidated[N];	1501.53	1501.55	3-5-0-0-0	21	NXS	216	0	0	6	0.1007	0.15627	3.01824	0.47166	T	b3+;b4+;b6+;b8+;b9+;y3+;	b3+;b4+;	sp|P20851|C4BPB_HUMAN	R	IT	78	0	98	0.0045	1.72202	2.1e-31	sp|P20851|C4BPB_HUMAN/tr|Q5VVQ7|Q5VVQ7_HUMAN	21	0.0227	5.51945
PGP_01.22924.22924.3.3.dta	3591	4300.81	2548.14	3	TELFSSSCPGGIMLJETGQGYQR	8,Carbamidomethyl[C];13,Oxidation[M];	1752.67	1752.64	4-4-0-0-2	15	NXT	272	0	0	4	0.09333	0.14949	3.03379	0.45353	T	b2+;b3+;y4+;y6+;	b2+;y4+;	sp|O95445|APOM_HUMAN	K	FL	121	0	135	0.00281	1.10234	1.08e-21	sp|O95445|APOM_HUMAN/tr|Q5SRP5|Q5SRP5_HUMAN	21	-0.02815	-6.54677
PGP_01.22925.22925.3.0.dta	3031	4155.84	2184.08	3	LAGKPTHVJVSVVMAEVDGTC	21,Carbamidomethyl[C];	1971.76	1971.72	5-5-0-0-1	9	NXS	138	0	0	4	0.11927	0.14517	3.02335	0.43891	T	y1+;y2+;y3+;y4+;	y1+;y4+;	sp|P01876|IGHA1_HUMAN	R	Y-	332	0	340	0.00263	1.20362	6.93e-22	sp|P01876|IGHA1_HUMAN/tr|A0A0G2JMB2|A0A0G2JMB2_HUMAN	2	-0.04126	-9.93051
PGP_01.22927.22927.3.1.dta	38	4354.88	1773.92	3	SJISYIVVNHQGISSR	-	2580.96	2580.95	5-8-0-0-1	2	NXS	130	0	0	6	0.09661	0.1206	2.90148	0.34993	T	y1+;y5+;y7+;y8+;y9+;y10+;	y8+;y10+;	sp|P49908|SEPP1_HUMAN	Y	LK	82	0	83	6e-05	0.033805	1.53e-18	sp|P49908|SEPP1_HUMAN/tr|A0A182DWH8|A0A182DWH8_HUMAN/tr|A0A182DWH7|A0A182DWH7_HUMAN	1	-0.01078	-2.47595
PGP_01.22930.22930.3.2.dta	38	4354.88	1773.92	3	SJISYIVVNHQGISSR	-	2580.96	2580.95	5-8-0-0-1	2	NXS	130	0	0	6	0.08353	0.10874	1.9553	0.21261	T	y5+;y6+;y7+;y9+;y10+;y11+;	y9+;	sp|P49908|SEPP1_HUMAN	Y	LK	82	0	83	6e-05	0.033805	1.53e-18	sp|P49908|SEPP1_HUMAN/tr|A0A182DWH8|A0A182DWH8_HUMAN/tr|A0A182DWH7|A0A182DWH7_HUMAN	1	-0.01078	-2.47595
PGP_01.22931.22931.3.1.dta	4942	4320.69	1838.83	3	VEYYJDSNGSHVLQGR	8,Deamidated[N];	2481.86	2481.89	6-6-1-0-0	5	NXS	164	0	0	6	0.06299	0.08525	1.96085	0.16715	T	b2+;b4+;y3+;y4+;y8+;y9+;	y8+;	sp|P25311|ZA2G_HUMAN	I	FG	105	0.01	109	-0.00193	-1.04902	2.43e-14	sp|P25311|ZA2G_HUMAN/tr|C9JEV0|C9JEV0_HUMAN	1	0.03018	6.98667
PGP_01.22932.22932.3.0.dta	2655	4096.74	1620.78	3	PGGIMLJETGQGYQR	-	2475.96	2475.92	4-9-0-0-0	7	NXT	246	0	0	5	0.08746	0.12919	1.95806	0.25295	T	y1+;y4+;y6+;y7+;y8+;	y6+;	sp|O95445|APOM_HUMAN	C	FL	129	0.01	135	-4e-05	-0.024665	2.7e-16	sp|O95445|APOM_HUMAN/tr|Q5SRP5|Q5SRP5_HUMAN	1	-0.03922	-9.57573
PGP_01.22935.22935.3.2.dta	2777	3835.53	1921.81	3	QQQHLFGSJVTDCSGNF	0,Gln->pyro-Glu[AnyN-termQ];13,Carbamidomethyl[C];	1913.71	1913.68	5-4-1-0-0	9	NXT	256	0	0	4	0.08643	0.09073	2.89411	0.2626	T	b4+;b5+;b6+;y13++;	b4+;y13++;	sp|P02787|TRFE_HUMAN	R	CL	622	0.01	630	-0.0001	-0.052008	3.17e-13	sp|P02787|TRFE_HUMAN	2	-0.03312	-8.63725
PGP_01.22936.22936.3.0.dta	3031	4155.84	2184.08	3	LAGKPTHVJVSVVMAEVDGTC	21,Carbamidomethyl[C];	1971.76	1971.72	5-5-0-0-1	9	NXS	140	0	0	6	0.19745	0.1953	3.02335	0.59045	T	b7+;b8+;y1+;y2+;y3+;y4+;	y1+;y2+;	sp|P01876|IGHA1_HUMAN	R	Y-	332	0	340	0.00263	1.20362	6.93e-22	sp|P01876|IGHA1_HUMAN/tr|A0A0G2JMB2|A0A0G2JMB2_HUMAN	2	-0.03983	-9.58634
PGP_01.22937.22937.3.0.dta	3031	3952.76	2184.08	3	LAGKPTHVJVSVVMAEVDGTC	21,Carbamidomethyl[C];	1768.68	1768.64	5-4-0-0-1	9	NXS	128	0	0	9	0.13342	0.17583	2.04524	0.35961	T	b7+;b8+;b13+;y1+;y2+;y3+;y4+;y5+;y6+;	y1+;	sp|P01876|IGHA1_HUMAN	R	Y-	332	0	340	0.00263	1.20362	6.93e-22	sp|P01876|IGHA1_HUMAN/tr|A0A0G2JMB2|A0A0G2JMB2_HUMAN	2	-0.03852	-9.74749
PGP_01.22938.22938.3.0.dta	3031	4155.84	2184.08	3	LAGKPTHVJVSVVMAEVDGTC	21,Carbamidomethyl[C];	1971.76	1971.72	5-5-0-0-1	9	NXS	140	0	0	7	0.13481	0.1619	3.02335	0.48949	T	b7+;b8+;y1+;y2+;y3+;y4+;y5+;	y1+;y2+;	sp|P01876|IGHA1_HUMAN	R	Y-	332	0	340	0.00263	1.20362	6.93e-22	sp|P01876|IGHA1_HUMAN/tr|A0A0G2JMB2|A0A0G2JMB2_HUMAN	2	-0.03983	-9.58634
PGP_01.22940.22940.3.1.dta	3031	4155.84	2184.08	3	LAGKPTHVJVSVVMAEVDGTC	21,Carbamidomethyl[C];	1971.76	1971.72	5-5-0-0-1	9	NXS	140	0	0	7	0.13036	0.1705	3.02335	0.51548	T	b8+;b13+;y1+;y2+;y3+;y4+;y5+;	y1+;y2+;	sp|P01876|IGHA1_HUMAN	R	Y-	332	0	340	0.00263	1.20362	6.93e-22	sp|P01876|IGHA1_HUMAN/tr|A0A0G2JMB2|A0A0G2JMB2_HUMAN	2	-0.03983	-9.58634
PGP_01.22941.22941.3.0.dta	3031	3952.76	2184.08	3	LAGKPTHVJVSVVMAEVDGTC	21,Carbamidomethyl[C];	1768.68	1768.64	5-4-0-0-1	9	NXS	128	0	0	8	0.17501	0.19264	3.02335	0.58243	T	b7+;b8+;b12+;y1+;y2+;y3+;y4+;y5+;	b8+;y1+;	sp|P01876|IGHA1_HUMAN	R	Y-	332	0	340	0.00263	1.20362	6.93e-22	sp|P01876|IGHA1_HUMAN/tr|A0A0G2JMB2|A0A0G2JMB2_HUMAN	2	-0.03852	-9.74749
PGP_01.22942.22942.3.0.dta	3031	3952.76	2184.08	3	LAGKPTHVJVSVVMAEVDGTC	21,Carbamidomethyl[C];	1768.68	1768.64	5-4-0-0-1	9	NXS	128	0	0	7	0.1461	0.16336	3.02335	0.4939	T	b7+;b8+;y1+;y2+;y3+;y4+;y5+;	y1+;y2+;	sp|P01876|IGHA1_HUMAN	R	Y-	332	0	340	0.00263	1.20362	6.93e-22	sp|P01876|IGHA1_HUMAN/tr|A0A0G2JMB2|A0A0G2JMB2_HUMAN	2	-0.03852	-9.74749
PGP_01.22944.22944.3.0.dta	3031	4155.84	2184.08	3	LAGKPTHVJVSVVMAEVDGTC	21,Carbamidomethyl[C];	1971.76	1971.72	5-5-0-0-1	9	NXS	140	0	0	9	0.18713	0.21117	3.02335	0.63844	T	b7+;b8+;b10+;b13+;y1+;y2+;y3+;y4+;y5+;	y1+;y2+;	sp|P01876|IGHA1_HUMAN	R	Y-	332	0	340	0.00263	1.20362	6.93e-22	sp|P01876|IGHA1_HUMAN/tr|A0A0G2JMB2|A0A0G2JMB2_HUMAN	2	-0.03983	-9.58634
PGP_01.22948.22948.3.0.dta	2082	4214.83	2446.2	3	VVIFDTVITNQEEPYQJHSGR	-	1768.63	1768.64	5-4-0-0-1	17	NXS	186	0	0	5	0.08865	0.12933	2.05687	0.26602	T	b2+;b3+;b6+;y3+;y4+;	b2+;	sp|P02745|C1QA_HUMAN	N	FV	130	0	146	-0.00234	-0.956202	3.62e-30	sp|P02745|C1QA_HUMAN/tr|X6RLJ0|X6RLJ0_HUMAN	2	0.01396	3.31292
PGP_01.22948.22948.4.1.dta	3078	5618.36	2973.43	4	LGHCPDPVLVNGEFSSSGPVJVSDKITF	4,Carbamidomethyl[C];11,Deamidated[N];	2644.93	2644.96	7-6-0-0-2	21	NXS	124	0	0	4	0.07703	0.08184	2.81203	0.23014	T	b3+;b4+;b6+;b9+;	b3+;b6+;	sp|P20851|C4BPB_HUMAN	R	MC	78	0	98	0.00551	1.85246	9.75e-19	sp|P20851|C4BPB_HUMAN/tr|Q5VVQ7|Q5VVQ7_HUMAN	1	0.02584	4.60005
PGP_01.22952.22952.3.0.dta	2082	4214.83	2446.2	3	VVIFDTVITNQEEPYQJHSGR	-	1768.63	1768.64	5-4-0-0-1	17	NXS	186	0	0	7	0.16083	0.17824	3.83944	0.68433	T	b2+;b3+;b6+;b7+;y1+;y3+;y4+;	b2+;b3+;y3+;	sp|P02745|C1QA_HUMAN	N	FV	130	0	146	-0.00234	-0.956202	3.62e-30	sp|P02745|C1QA_HUMAN/tr|X6RLJ0|X6RLJ0_HUMAN	2	0.01396	3.31292
PGP_01.22957.22957.3.0.dta	3031	3952.76	2184.08	3	LAGKPTHVJVSVVMAEVDGTC	21,Carbamidomethyl[C];	1768.68	1768.64	5-4-0-0-1	9	NXS	126	0	0	10	0.26816	0.24782	5.16114	1.27901	T	b7+;b8+;b10+;b12+;y1+;y2+;y3+;y4+;y5+;y6+;	b8+;y1+;y2+;y4+;y5+;	sp|P01876|IGHA1_HUMAN	R	Y-	332	0	340	0.00263	1.20362	6.93e-22	sp|P01876|IGHA1_HUMAN/tr|A0A0G2JMB2|A0A0G2JMB2_HUMAN	2	-0.03901	-9.87148
PGP_01.22963.22963.3.1.dta	4005	4211.77	2168.02	3	EJLTAPGSDSAVFFEQGTTR	0,Amidine[AnyN-term];	2043.74	2043.74	4-4-1-0-2	2	NXT	310	2	0.0256	5	0.07914	0.09896	1.93409	0.1914	T	y1+;y5+;y8+;y11+;y15+;Y1++;Y5++;	y11+;	sp|P00450|CERU_HUMAN	K	IG	396	0.01	397	-0.00172	-0.792989	2e-24	sp|P00450|CERU_HUMAN/tr|E9PFZ2|E9PFZ2_HUMAN/tr|H7C5R1|H7C5R1_HUMAN	1	-0.00287	-0.681587
PGP_01.22972.22972.4.4.dta	864	4202.77	2127	4	EJLTAPGSDSAVFFEQGTTR	-	2075.77	2075.73	6-4-1-0-0	2	NXT	270	0	0	16	0.37109	0.35332	5.77352	2.03993	T	b2+;b3+;b7+;y1+;y2+;y3+;y4+;y5+;y6+;y7+;y8+;y9+;y10+;y11+;y15+;y16+;	y4+;y5+;y6+;y7+;y8+;y15+;	sp|P00450|CERU_HUMAN	K	IG	396	0	397	0.0034	1.59776	4.77e-07	sp|P00450|CERU_HUMAN/tr|E9PFZ2|E9PFZ2_HUMAN/tr|H7C5R1|H7C5R1_HUMAN	18	-0.03743	-8.9081
PGP_01.22973.22973.3.1.dta	2655	4096.74	1620.78	3	PGGIMLJETGQGYQR	-	2475.96	2475.92	4-9-0-0-0	7	NXT	248	0	0	5	0.0689	0.1454	1.95806	0.2847	T	b4+;y1+;y4+;y6+;y7+;	y1+;	sp|O95445|APOM_HUMAN	C	FL	129	0.01	135	-4e-05	-0.024665	2.7e-16	sp|O95445|APOM_HUMAN/tr|Q5SRP5|Q5SRP5_HUMAN	1	-0.03622	-8.84328
PGP_01.22976.22976.3.0.dta	2082	4214.83	2446.2	3	VVIFDTVITNQEEPYQJHSGR	-	1768.64	1768.64	5-4-0-0-1	17	NXS	180	1	0.00513	6	0.15181	0.17148	3.03913	0.52115	T	b2+;b3+;b6+;y1+;y3+;y4+;Y0++;	b2+;b3+;	sp|P02745|C1QA_HUMAN	N	FV	130	0	146	-0.00234	-0.956202	3.62e-30	sp|P02745|C1QA_HUMAN/tr|X6RLJ0|X6RLJ0_HUMAN	2	0.00451	1.07029
PGP_01.22979.22979.3.0.dta	3500	4057.74	2451.15	3	HKPEIJSTTHPGADLQENFCR	20,Carbamidomethyl[C];	1606.59	1606.59	4-4-0-0-1	6	NXT	290	0	0	4	0.1159	0.03783	3.63785	0.13763	T	b11+;b15+;b18++;y1+;	b11+;b15+;b18++;	sp|P00734|THRB_HUMAN	P	NP	138	0.01	143	0.00446	1.81882	8.06e-14	sp|P00734|THRB_HUMAN/tr|C9JV37|C9JV37_HUMAN/tr|E9PIT3|E9PIT3_HUMAN	2	-0.00252	-0.621189
PGP_01.22981.22981.4.0.dta	3031	3952.76	2184.08	4	LAGKPTHVJVSVVMAEVDGTC	21,Carbamidomethyl[C];	1768.68	1768.64	5-4-0-0-1	9	NXS	104	0	0	6	0.35879	0.25776	3.82069	0.98483	T	b8+;y1+;y2+;y3+;y4+;y5+;	y1+;y2+;y3+;	sp|P01876|IGHA1_HUMAN	R	Y-	332	0	340	0.00263	1.20362	6.93e-22	sp|P01876|IGHA1_HUMAN/tr|A0A0G2JMB2|A0A0G2JMB2_HUMAN	2	-0.03732	-9.44383
PGP_01.22988.22988.3.0.dta	3031	3952.76	2184.08	3	LAGKPTHVJVSVVMAEVDGTC	21,Carbamidomethyl[C];	1768.68	1768.64	5-4-0-0-1	9	NXS	104	0	0	14	0.16935	0.22144	3.02335	0.66949	T	b7+;b8+;b9+;b10+;b12+;b13+;y1+;y2+;y3+;y4+;y5+;y6+;y7+;y8+;	y1+;y2+;	sp|P01876|IGHA1_HUMAN	R	Y-	332	0	340	0.00263	1.20362	6.93e-22	sp|P01876|IGHA1_HUMAN/tr|A0A0G2JMB2|A0A0G2JMB2_HUMAN	2	-0.03885	-9.83099
PGP_01.22999.22999.3.0.dta	2404	4258.78	2548.14	3	TELFSSSCPGGIMLJETGQGYQR	8,Carbamidomethyl[C];13,Oxidation[M];	1710.64	1710.6	5-3-1-0-0	15	NXT	252	0	0	6	0.16913	0.22842	4.29353	0.98073	T	b2+;b3+;y1+;y4+;y6+;y7+;	b2+;b3+;y1+;y6+;	sp|O95445|APOM_HUMAN	K	FL	121	0	135	0.00281	1.10234	1.08e-21	sp|O95445|APOM_HUMAN/tr|Q5SRP5|Q5SRP5_HUMAN	21	-0.04029	-9.4626
PGP_01.23001.23001.4.2.dta	864	4040.71	2127	4	EJLTAPGSDSAVFFEQGTTR	-	1913.72	1913.68	5-4-1-0-0	2	NXT	312	0	0	14	0.34796	0.35287	5.77352	2.03731	T	b2+;y1+;y2+;y4+;y5+;y6+;y7+;y8+;y9+;y10+;y11+;y14+;y15+;y16+;	y1+;y5+;y7+;y8+;y11+;y15+;	sp|P00450|CERU_HUMAN	K	IG	396	0	397	0.0034	1.59776	4.77e-07	sp|P00450|CERU_HUMAN/tr|E9PFZ2|E9PFZ2_HUMAN/tr|H7C5R1|H7C5R1_HUMAN	18	-0.03526	-8.72828
PGP_01.23006.23006.3.0.dta	3031	3952.76	2184.08	3	LAGKPTHVJVSVVMAEVDGTC	21,Carbamidomethyl[C];	1768.68	1768.64	5-4-0-0-1	9	NXS	104	0	0	17	0.25737	0.28862	4.52186	1.30511	T	b7+;b8+;b9+;b10+;b11+;b12+;b13+;b14+;b16+;y1+;y2+;y3+;y4+;y5+;y6+;y7+;y8+;	b8+;y1+;y2+;y5+;	sp|P01876|IGHA1_HUMAN	R	Y-	332	0	340	0.00263	1.20362	6.93e-22	sp|P01876|IGHA1_HUMAN/tr|A0A0G2JMB2|A0A0G2JMB2_HUMAN	2	-0.0388	-9.81834
PGP_01.23012.23012.3.0.dta	3031	3952.76	2184.08	3	LAGKPTHVJVSVVMAEVDGTC	21,Carbamidomethyl[C];	1768.68	1768.64	5-4-0-0-1	9	NXS	104	1	0.00667	14	0.2865	0.27216	4.52186	1.23069	T	b4+;b7+;b8+;b9+;b10+;b13+;b18+;y1+;y2+;y3+;y4+;y5+;y7+;y8+;Y1+;	b8+;y1+;y2+;y4+;	sp|P01876|IGHA1_HUMAN	R	Y-	332	0	340	0.00263	1.20362	6.93e-22	sp|P01876|IGHA1_HUMAN/tr|A0A0G2JMB2|A0A0G2JMB2_HUMAN	2	-0.0388	-9.81834
PGP_01.23015.23015.3.0.dta	3031	3952.76	2184.08	3	LAGKPTHVJVSVVMAEVDGTC	21,Carbamidomethyl[C];	1768.68	1768.64	5-4-0-0-1	9	NXS	104	1	0.00156	17	0.23459	0.26862	4.52186	1.21464	T	b6+;b7+;b8+;b9+;b10+;b11+;b12+;b13+;b14+;y1+;y2+;y3+;y4+;y5+;y6+;y7+;y8+;Y1++;	b8+;y1+;y2+;y5+;	sp|P01876|IGHA1_HUMAN	R	Y-	332	0	340	0.00263	1.20362	6.93e-22	sp|P01876|IGHA1_HUMAN/tr|A0A0G2JMB2|A0A0G2JMB2_HUMAN	2	-0.0388	-9.81834
PGP_01.23016.23016.4.0.dta	3049	4805.05	2599.22	4	TQJITFQTESSVAEQEAEFQSPK	-	2205.83	2205.79	5-4-1-0-2	3	NXT	152	0	0	4	0.08858	0.07013	4.53585	0.31811	T	y1+;y2+;y3+;y8+;	y1+;y2+;y3+;y8+;	sp|Q14624|ITIH4_HUMAN	P	YI	515	0.01	517	-0.00136	-0.523037	5.8e-43	sp|Q14624|ITIH4_HUMAN/tr|H7C0L5|H7C0L5_HUMAN/tr|B7ZKJ8|B7ZKJ8_HUMAN	1	-0.04153	-8.64473
PGP_01.23032.23032.3.0.dta	1050	3096.32	1489.7	3	GAFISJFSMTVDGK	9,Oxidation[M];	1606.62	1606.59	4-4-0-0-1	6	NXS	126	0	0	4	0.25476	0.1628	4.53585	0.73843	T	b3+;b7+;y3+;y5+;	b3+;b7+;y3+;y5+;	sp|P19823|ITIH2_HUMAN	K	TF	113	0	118	-0.00169	-1.13371	4.11e-15	sp|P19823|ITIH2_HUMAN/tr|Q5T985|Q5T985_HUMAN/tr|Q5T987|Q5T987_HUMAN	7	-0.02879	-9.30108
PGP_01.23039.23039.3.0.dta	2776	3390.46	1476.75	3	CGLVPVLAENYJK	1,Carbamidomethyl[C];	1913.71	1913.68	5-4-1-0-0	12	NXS	238	1	0.01062	6	0.22194	0.25429	3.71276	0.94413	T	b2+;b3+;b4+;y2+;y3+;y9+;Y1+;	b2+;b3+;b4+;	sp|P02787|TRFE_HUMAN	K	SD	421	0	432	0.00049	0.331588	2.38e-18	sp|P02787|TRFE_HUMAN	6	-0.0305	-8.99842
PGP_01.23041.23041.3.0.dta	3031	3952.76	2184.08	3	LAGKPTHVJVSVVMAEVDGTC	21,Carbamidomethyl[C];	1768.68	1768.64	5-4-0-0-1	9	NXS	104	0	0	17	0.23115	0.26539	3.82069	1.01398	T	b6+;b7+;b8+;b9+;b10+;b11+;b12+;b13+;b15+;y1+;y2+;y3+;y4+;y5+;y6+;y7+;y8+;	b8+;y1+;y2+;	sp|P01876|IGHA1_HUMAN	R	Y-	332	0	340	0.00263	1.20362	6.93e-22	sp|P01876|IGHA1_HUMAN/tr|A0A0G2JMB2|A0A0G2JMB2_HUMAN	2	-0.03907	-9.88666
PGP_01.23044.23044.3.0.dta	2276	4237.79	2014.97	3	VIDFJCTTSSVSSALANTK	6,Carbamidomethyl[C];	2222.81	2222.81	6-4-0-0-3	5	NXT	312	0	0	4	0.09736	0.08069	2.04906	0.16534	T	b3+;b5+;b6+;y2+;	y2+;	sp|P04196|HRG_HUMAN	R	DS	121	0.01	125	0.00168	0.83335	3.78e-29	sp|P04196|HRG_HUMAN	14	-0.00487	-1.14946
[truncated: 41,354 more rows]

## Sheet: Glycoproteins
	Glycoproteins identified in FGP using 194N
	sp|P02749|APOH_HUMAN
	sp|P02749|APOH_HUMAN
	sp|P02749|APOH_HUMAN
[truncated: 42,531 more rows]

## Sheet: Glycosites
	Glycosites identified in FGP using 194N
[truncated: 767 more rows]

[truncated: 2 more sheets: Glycopeptides, N-Glycans]
