# Supplementary material for: Large-scale Identification of N-linked Intact Glycopeptides in Human Serum using HILIC Enrichment and Spectral Library Search
Source: Mol Cell Proteomics. 2020 Feb 26;19(4):672–89. doi: 10.1074/mcp.RA119.001791 (PMC7124471; doi:10.1074/mcp.RA119.001791)
Supplement: Supplementary Table S9 [file 156056_1_supp_471930_q5c98w.xlsx]

## Sheet: All GPSM of UGP using 194N
	All GPSM of UGP using 194N
QuerySpecName	LibSpecName	QueryPrecursorMH	LibPrecursorMH	Charge	Sequence	Modification	MassShift	GlycanMass	GlycanName	GlycoLoc	Motif	LibCandidateNum	MatchedYIonNum	MatchedYIonIntSum	MatchedPepIonNum	MatchedPepIonIntSum	DPS	PS	pMatchGlyco_Score	TargetDecoyHit	DPSIon	PSIon	ProteinAC	PreviousAminoAcid	LastTwoAminoAcid	StartPositions	FDR	GlycositeInProtein	DeltaM_pep	DeltaM_pep_ppm	pFindScore	AllProtein	PepCandidateNum	DeltaM_GlycoPep	DeltaM_GlycoPep_ppm
UGP_01.10002.10002.3.0.dta	1444	3211.35	1791.84	3	KHYTJSSQDVTVPCR	14,Carbamidomethyl[C];	1419.5	1419.5	5-3-0-0-0	5	NXS	208	2	0.07853	3	0.04474	0.09058	3.70328	0.33545	T	b1+;y1+;y11+;Y0++;Y5++;	y1+;Y0++;Y5++;	sp|P01877|IGHA2_HUMAN	V	VP	88	0	92	-0.0063	-3.51401	4e-10	sp|P01877|IGHA2_HUMAN/tr|A0A286YEY5|A0A286YEY5_HUMAN	1	-0.00177	-0.551343
UGP_01.10003.10003.4.1.dta	4229	3528.49	1468.75	4	VYKPSAGJNSLYR	0,Carbamyl[AnyN-term];	2059.73	2059.73	5-4-1-0-1	8	NXS	294	5	0.06257	6	0.0515	0.10786	2.93248	0.31629	T	b2+;b6++;y1+;y4+;y7+;y10+;Y0+;Y1+;Y1++;Y2++;Y4++;	y1+;Y1+;	sp|P02749|APOH_HUMAN	R	DT	155	0	162	0.00068	0.449514	1.91e-19	sp|P02749|APOH_HUMAN/tr|J3QLI0|J3QLI0_HUMAN/tr|J3QRN2|J3QRN2_HUMAN	1	-0.0037	-1.04891
UGP_01.10005.10005.4.1.dta	2955	3400.33	1195.56	4	DIENFJSTQK	-	2204.77	2204.77	5-4-2-0-0	6	NXT	142	3	0.0561	5	0.02112	0.07601	2.0861	0.15856	T	b4+;b5+;y4+;y5+;y7+;Y0+;Y0+;Y1+;	Y1+;	sp|P43652|AFAM_HUMAN	R	FI	28	0.01	33	-0.00265	-2.21472	1.32e-13	sp|P43652|AFAM_HUMAN	7	0.0011	0.323594
UGP_01.10006.10006.4.0.dta	4229	3528.49	1468.75	4	VYKPSAGJNSLYR	0,Carbamyl[AnyN-term];	2059.73	2059.73	5-4-1-0-1	8	NXS	294	4	0.06195	7	0.04152	0.10929	1.9782	0.2162	T	b2+;b6++;y1+;y2+;y5+;y7+;y10+;Y0+;Y1+;Y1++;Y2++;	Y1+;	sp|P02749|APOH_HUMAN	R	DT	155	0.01	162	0.00068	0.449514	1.91e-19	sp|P02749|APOH_HUMAN/tr|J3QLI0|J3QLI0_HUMAN/tr|J3QRN2|J3QRN2_HUMAN	1	-0.0037	-1.04891
UGP_01.10008.10008.4.0.dta	3721	3794.5	1589.73	4	LQNNENJISCVER	10,Carbamidomethyl[C];	2204.77	2204.77	5-4-2-0-0	7	NXS	192	4	0.06359	6	0.12097	0.24249	3.71276	0.90031	T	b2+;y1+;y2+;y4+;y5+;y6+;Y0+;Y1+;Y2++;Y3++;	y5+;y6+;Y1+;	sp|P36980|FHR2_HUMAN	R	GW	120	0	126	-0.0018	-1.13157	3.22e-19	sp|P36980|FHR2_HUMAN/sp|Q03591|FHR1_HUMAN/tr|B1AKG0|B1AKG0_HUMAN/tr|V9GYE7|V9GYE7_HUMAN	14	0.00216	0.569396
UGP_01.10012.10012.4.0.dta	4229	3528.49	1468.75	4	VYKPSAGJNSLYR	0,Carbamyl[AnyN-term];	2059.73	2059.73	5-4-1-0-1	8	NXS	294	3	0.03962	6	0.04715	0.08189	1.9782	0.16199	T	b2+;b4+;b6++;y1+;y7+;y10+;Y1+;Y2++;Y3++;	Y1+;	sp|P02749|APOH_HUMAN	R	DT	155	0.01	162	0.00068	0.449514	1.91e-19	sp|P02749|APOH_HUMAN/tr|J3QLI0|J3QLI0_HUMAN/tr|J3QRN2|J3QRN2_HUMAN	1	-0.0037	-1.04891
UGP_01.10014.10014.2.0.dta	2347	2727.19	958.556	2	TPLTAJITK	-	1768.64	1768.64	5-4-0-0-1	6	NXT	60	8	0.46703	3	0.07845	0.22031	5.86412	1.29194	T	b3+;b6+;b7+;Y0+;Y0+;Y1+;Y1+;Y2+;Y3+;Y4+;Y5+;	b7+;Y0+;Y0+;Y1+;Y2+;Y4+;	sp|P01877|IGHA2_HUMAN	K	SG	200	0	205	-0.00028	-0.291806	9.48e-23	sp|P01877|IGHA2_HUMAN/tr|A0A0G2JMB2|A0A0G2JMB2_HUMAN/tr|A0A286YEY5|A0A286YEY5_HUMAN	6	0.0042	1.54062
UGP_01.10017.10017.4.0.dta	2955	3400.33	1195.56	4	DIENFJSTQK	-	2204.77	2204.77	5-4-2-0-0	6	NXT	142	3	0.05297	7	0.0199	0.09898	3.07882	0.30476	T	b2+;b5+;y3+;y4+;y5+;y7+;y8+;Y0+;Y0+;Y1+;	Y0+;Y1+;	sp|P43652|AFAM_HUMAN	R	FI	28	0	33	-0.00265	-2.21472	1.32e-13	sp|P43652|AFAM_HUMAN	7	0.0011	0.323594
UGP_01.10021.10021.5.0.dta	265	4509.74	2304.97	5	SHEIWTHSCPQSPGJGTDASH	9,Carbamidomethyl[C];	2204.77	2204.77	5-4-2-0-0	15	NXT	94	5	0.15339	13	0.15575	0.33544	3.82685	1.28369	T	b2+;b3+;b4+;b5+;b6+;b7+;b8+;b9+;b11+;y1+;y2+;y3+;y6+;Y0++;Y1++;Y1++;Y2++;Y3++;	b2+;Y0++;Y1++;	sp|P04278|SHBG_HUMAN	R	--	382	0	396	-0.00033	-0.143108	1.08e-21	sp|P04278|SHBG_HUMAN/tr|A0A0C4DGN2|A0A0C4DGN2_HUMAN/tr|B0FWH6|B0FWH6_HUMAN/tr|I3L145|I3L145_HUMAN/tr|I3L1J1|I3L1J1_HUMAN/tr|I3L2X4|I3L2X4_HUMAN/tr|I3L4B9|I3L4B9_HUMAN	21	-0.00215	-0.476852
UGP_01.10033.10033.2.0.dta	2347	2362.06	958.556	2	TPLTAJITK	-	1403.5	1403.51	4-3-0-0-1	6	NXT	24	8	0.33801	3	0.04737	0.15909	5.26063	0.83691	T	b4+;b6+;b7+;Y0+;Y0+;Y1+;Y1+;Y2+;Y4+;Y4+;Y5+;	b7+;Y0+;Y0+;Y1+;Y4+;	sp|P01877|IGHA2_HUMAN	K	SG	200	0	205	-0.00028	-0.291806	9.48e-23	sp|P01877|IGHA2_HUMAN/tr|A0A0G2JMB2|A0A0G2JMB2_HUMAN/tr|A0A286YEY5|A0A286YEY5_HUMAN	6	0.00744	3.15115
UGP_01.10043.10043.3.0.dta	2955	3400.33	1195.56	3	DIENFJSTQK	-	2204.77	2204.77	5-4-2-0-0	6	NXT	132	7	0.2603	6	0.038	0.17514	3.07882	0.53923	T	b4+;b5+;b7+;y3+;y4+;y5+;Y0+;Y0+;Y1+;Y1+;Y2+;Y3+;Y5+;	Y0+;Y1+;	sp|P43652|AFAM_HUMAN	R	FI	28	0	33	-0.00265	-2.21472	1.32e-13	sp|P43652|AFAM_HUMAN	7	0.00282	0.829579
UGP_01.10050.10050.2.0.dta	2347	2362.06	958.556	2	TPLTAJITK	-	1403.5	1403.51	4-3-0-0-1	6	NXT	24	9	0.32594	7	0.07407	0.18068	4.61262	0.83339	T	b3+;b4+;b5+;b6+;b7+;b8+;y4+;Y0+;Y0+;Y1+;Y1+;Y2+;Y4+;Y4+;Y5+;Y1++;	b7+;Y0+;Y1+;Y4+;	sp|P01877|IGHA2_HUMAN	K	SG	200	0	205	-0.00028	-0.291806	9.48e-23	sp|P01877|IGHA2_HUMAN/tr|A0A0G2JMB2|A0A0G2JMB2_HUMAN/tr|A0A286YEY5|A0A286YEY5_HUMAN	6	0.0071	3.00714
UGP_01.10052.10052.3.0.dta	4229	3382.43	1468.75	3	VYKPSAGJNSLYR	0,Carbamyl[AnyN-term];	1913.68	1913.68	5-4-1-0-0	8	NXS	226	16	0.08709	12	0.02733	0.1599	1.9782	0.31632	T	b2+;b3+;b4+;b10+;y2+;y3+;y4+;y5+;y7+;y10+;y10++;y11++;Y0+;Y0+;Y1+;Y1+;Y2+;Y3+;Y4+;Y4+;Y0++;Y0++;Y1++;Y1++;Y2++;Y2++;Y3++;Y4++;	Y1+;	sp|P02749|APOH_HUMAN	R	DT	155	0	162	0.00068	0.449514	1.91e-19	sp|P02749|APOH_HUMAN/tr|J3QLI0|J3QLI0_HUMAN/tr|J3QRN2|J3QRN2_HUMAN	1	0.00331	0.978879
UGP_01.10055.10055.3.0.dta	2955	3400.33	1195.56	3	DIENFJSTQK	-	2204.77	2204.77	5-4-2-0-0	6	NXT	132	5	0.25867	3	0.01975	0.15193	3.88665	0.5905	T	b4+;y3+;y4+;Y0+;Y0+;Y1+;Y1+;Y2+;	Y0+;Y0+;Y1+;	sp|P43652|AFAM_HUMAN	R	FI	28	0	33	-0.00265	-2.21472	1.32e-13	sp|P43652|AFAM_HUMAN	7	0.00282	0.829579
UGP_01.10061.10061.2.0.dta	2347	2362.06	958.556	2	TPLTAJITK	-	1403.5	1403.51	4-3-0-0-1	6	NXT	20	6	0.2114	5	0.06165	0.1246	3.90115	0.48608	T	b4+;b6+;b7+;b8+;y4+;Y0+;Y0+;Y1+;Y1+;Y2+;Y4+;	b7+;Y0+;Y1+;	sp|P01877|IGHA2_HUMAN	K	SG	200	0	205	-0.00028	-0.291806	9.48e-23	sp|P01877|IGHA2_HUMAN/tr|A0A0G2JMB2|A0A0G2JMB2_HUMAN/tr|A0A286YEY5|A0A286YEY5_HUMAN	6	0.00685	2.90126
UGP_01.10063.10063.3.0.dta	265	4509.74	2304.97	3	SHEIWTHSCPQSPGJGTDASH	9,Carbamidomethyl[C];	2204.77	2204.77	5-4-2-0-0	15	NXT	84	1	0.11676	5	0.16209	0.25254	4.52881	1.14369	T	b2+;b3+;b4+;b9+;y1+;Y1++;	b2+;b9+;y1+;Y1++;	sp|P04278|SHBG_HUMAN	R	--	382	0	396	-0.00033	-0.143108	1.08e-21	sp|P04278|SHBG_HUMAN/tr|A0A0C4DGN2|A0A0C4DGN2_HUMAN/tr|B0FWH6|B0FWH6_HUMAN/tr|I3L145|I3L145_HUMAN/tr|I3L1J1|I3L1J1_HUMAN/tr|I3L2X4|I3L2X4_HUMAN/tr|I3L4B9|I3L4B9_HUMAN	21	0.00042	0.0931526
UGP_01.10064.10064.3.0.dta	2693	3776.48	1571.7	3	JHSCEPCQTLAVR	4,Carbamidomethyl[C];7,Carbamidomethyl[C];	2204.77	2204.77	5-4-2-0-0	1	NXS	170	10	0.26738	7	0.07276	0.31256	4.55026	1.42225	T	b2+;b5+;y1+;y3+;y9+;y10+;y11+;Y0+;Y0+;Y1+;Y1+;Y0++;Y0++;Y1++;Y2++;Y2++;Y3++;	Y0+;Y1+;Y0++;Y1++;	sp|P00748|FA12_HUMAN	R	SY	433	0	433	0.00125	0.794816	1.63e-20	sp|P00748|FA12_HUMAN	21	-0.00112	-0.296652
UGP_01.10065.10065.4.0.dta	2693	3776.48	1571.7	4	JHSCEPCQTLAVR	4,Carbamidomethyl[C];7,Carbamidomethyl[C];	2204.78	2204.77	5-4-2-0-0	1	NXS	184	9	0.20069	11	0.1167	0.36995	5.19226	1.92088	T	b2+;b3+;b5+;y1+;y3+;y4+;y5+;y8+;y9+;y10+;y11+;Y0+;Y0+;Y1+;Y1+;Y0++;Y0++;Y1++;Y2++;Y4++;	y8+;Y0+;Y1+;Y0++;Y1++;	sp|P00748|FA12_HUMAN	R	SY	433	0	433	0.00125	0.794816	1.63e-20	sp|P00748|FA12_HUMAN	21	-0.00558	-1.47796
UGP_01.10070.10070.3.0.dta	3200	3338.3	1424.63	3	MDGASJVTCINSR	9,Carbamidomethyl[C];	1913.68	1913.68	5-4-1-0-0	6	NXT	120	4	0.04456	5	0.13344	0.11709	2.93248	0.34335	T	b3+;b7+;y1+;y2+;y6+;Y0+;Y1+;Y1+;Y4+;	y2+;Y1+;	sp|P08603|CFAH_HUMAN	K	WT	1024	0	1029	0.0013	0.91189	4.7e-13	sp|P08603|CFAH_HUMAN	6	0.00063	0.188776
UGP_01.10074.10074.3.0.dta	4078	3338.3	1424.63	3	MDGASJVTCINSR	0,Carbamyl[AnyN-term];9,Carbamidomethyl[C];	1913.68	1913.68	5-4-1-0-0	6	NXT	120	1	0.02397	4	0.12461	0.09172	2.93248	0.26897	T	b7+;y1+;y2+;y6+;Y1+;	y2+;Y1+;	sp|P08603|CFAH_HUMAN	K	WT	1024	0	1029	0.00029	0.197465	2.5e-17	sp|P08603|CFAH_HUMAN	1	0.00063	0.188776
UGP_01.10085.10085.4.0.dta	2950	4785.94	1778.88	4	HLVIHJESTCEQLAK	10,Carbamidomethyl[C];	3007.05	3007.06	6-5-3-0-1	6	NXS	188	9	0.18338	6	0.0657	0.2058	3.84588	0.7915	T	b2+;b3+;b4+;b5+;y4+;y8+;Y0+;Y1+;Y0++;Y0++;Y1++;Y1++;Y2++;Y3++;Y4++;	Y1+;Y1++;Y4++;	sp|P01019|ANGT_HUMAN	F	AN	42	0	47	0.00078	0.438234	1.53e-34	sp|P01019|ANGT_HUMAN	2	0.00663	1.3856
UGP_01.10086.10086.3.0.dta	3200	3338.3	1424.63	3	MDGASJVTCINSR	9,Carbamidomethyl[C];	1913.68	1913.68	5-4-1-0-0	6	NXT	116	2	0.03219	5	0.11113	0.14502	2.93248	0.42527	T	y1+;y2+;y4+;y5+;y6+;Y0+;Y1+;	y2+;Y1+;	sp|P08603|CFAH_HUMAN	K	WT	1024	0	1029	0.0013	0.91189	4.7e-13	sp|P08603|CFAH_HUMAN	6	0.00238	0.713153
UGP_01.10089.10089.4.0.dta	2087	4392.91	2567.24	4	AKAALAAFNAQNJGSNFQLEEISR	9,Deamidated[N];12,Deamidated[N];16,Deamidated[N];	1825.68	1825.66	5-5-0-0-0	13	NXS	130	0	0	3	0.1681	0.07442	2.83965	0.21132	T	b15++;y1+;y4+;	b15++;y4+;	sp|P02765|FETUA_HUMAN	A	AQ	164	0.01	176	0.01853	7.21506	3.92e-08	sp|P02765|FETUA_HUMAN/tr|C9JV77|C9JV77_HUMAN	2	-0.01584	-3.60662
UGP_01.10099.10099.3.0.dta	2693	3120.25	1571.7	3	JHSCEPCQTLAVR	4,Carbamidomethyl[C];7,Carbamidomethyl[C];	1548.55	1548.54	4-3-1-0-0	1	NXS	170	5	0.22271	7	0.19875	0.37841	5.19226	1.9648	T	b2+;b11+;y1+;y3+;y8+;y10+;y11+;Y0+;Y1+;Y0++;Y0++;Y1++;	b2+;y8+;y11+;Y1+;Y0++;	sp|P00748|FA12_HUMAN	R	SY	433	0	433	0.00125	0.794816	1.63e-20	sp|P00748|FA12_HUMAN	21	-0.00581	-1.86263
UGP_01.10101.10101.3.0.dta	3888	3382.43	1468.72	3	KMTGSGIYAPJSSR	-	1913.71	1913.68	5-4-1-0-0	11	NXS	228	8	0.25632	3	0.12024	0.20757	3.69399	0.76677	T	b1+;b7++;y1+;Y0+;Y1+;Y2+;Y4+;Y0++;Y1++;Y3++;Y4++;	b1+;Y1+;Y1++;	sp|O95497|VNN1_HUMAN	K	AF	273	0	283	-0.00092	-0.625976	3.58e-07	sp|O95497|VNN1_HUMAN	5	-0.03087	-9.12921
UGP_01.10103.10103.3.0.dta	2693	3794.5	1571.7	3	JHSCEPCQTLAVR	4,Carbamidomethyl[C];7,Carbamidomethyl[C];	2222.8	2222.81	6-4-0-0-3	1	NXS	188	4	0.03168	8	0.06663	0.22081	2.06085	0.45505	T	b2+;y1+;y3+;y5+;y8+;y9+;y10+;y11+;Y0+;Y1+;Y1+;Y0++;	y8+;	sp|P00748|FA12_HUMAN	R	SY	433	0	433	0.00125	0.794816	1.63e-20	sp|P00748|FA12_HUMAN	21	0.01317	3.47175
UGP_01.10104.10104.3.0.dta	4078	3338.3	1424.63	3	MDGASJVTCINSR	0,Carbamyl[AnyN-term];9,Carbamidomethyl[C];	1913.67	1913.68	5-4-1-0-0	6	NXT	104	2	0.04556	4	0.06367	0.10526	2.93248	0.30867	T	y1+;y2+;y5+;y6+;Y1+;Y4+;	y2+;Y1+;	sp|P08603|CFAH_HUMAN	K	WT	1024	0	1029	0.00029	0.197465	2.5e-17	sp|P08603|CFAH_HUMAN	1	0.00521	1.56115
UGP_01.10105.10105.3.0.dta	3200	3338.3	1424.63	3	MDGASJVTCINSR	9,Carbamidomethyl[C];	1913.67	1913.68	5-4-1-0-0	6	NXT	104	3	0.04737	8	0.06707	0.13008	2.93248	0.38145	T	y1+;y2+;y3+;y4+;y6+;y7+;y8+;y9+;Y1+;Y4+;Y0++;	y2+;Y1+;	sp|P08603|CFAH_HUMAN	K	WT	1024	0	1029	0.0013	0.91189	4.7e-13	sp|P08603|CFAH_HUMAN	6	0.00521	1.56115
UGP_01.10107.10107.3.0.dta	2347	2930.28	958.556	3	TPLTAJITK	-	1971.72	1971.72	5-5-0-0-1	6	NXT	80	7	0.33636	5	0.04344	0.15015	4.61262	0.69258	T	b4+;b5+;b6+;b7+;b8+;Y0+;Y0+;Y1+;Y1+;Y2+;Y4+;Y1++;	b7+;Y0+;Y1+;Y2+;	sp|P01877|IGHA2_HUMAN	K	SG	200	0	205	-0.00028	-0.291806	9.48e-23	sp|P01877|IGHA2_HUMAN/tr|A0A0G2JMB2|A0A0G2JMB2_HUMAN/tr|A0A286YEY5|A0A286YEY5_HUMAN	6	0.00041	0.139967
UGP_01.10109.10109.3.0.dta	3200	3338.3	1424.63	3	MDGASJVTCINSR	9,Carbamidomethyl[C];	1913.67	1913.68	5-4-1-0-0	6	NXT	104	4	0.07567	6	0.05897	0.16931	2.93248	0.4965	T	y1+;y2+;y3+;y4+;y5+;y6+;Y0+;Y0+;Y1+;Y4+;	y2+;Y1+;	sp|P08603|CFAH_HUMAN	K	WT	1024	0	1029	0.0013	0.91189	4.7e-13	sp|P08603|CFAH_HUMAN	6	0.00521	1.56115
UGP_01.10110.10110.3.0.dta	3200	3338.3	1424.63	3	MDGASJVTCINSR	9,Carbamidomethyl[C];	1913.67	1913.68	5-4-1-0-0	6	NXT	104	4	0.07219	5	0.04839	0.14063	2.93248	0.4124	T	b7+;y1+;y2+;y3+;y5+;Y0+;Y0+;Y1+;Y2+;	y2+;Y1+;	sp|P08603|CFAH_HUMAN	K	WT	1024	0	1029	0.0013	0.91189	4.7e-13	sp|P08603|CFAH_HUMAN	6	0.00521	1.56115
UGP_01.10112.10112.3.1.dta	2347	2930.28	958.556	3	TPLTAJITK	-	1971.72	1971.72	5-5-0-0-1	6	NXT	80	5	0.30746	8	0.08582	0.19714	5.26063	1.03707	T	b1+;b3+;b4+;b5+;b6+;b7+;b8+;y6+;Y0+;Y0+;Y1+;Y1+;Y2+;	b7+;Y0+;Y0+;Y1+;Y2+;	sp|P01877|IGHA2_HUMAN	K	SG	200	0	205	-0.00028	-0.291806	9.48e-23	sp|P01877|IGHA2_HUMAN/tr|A0A0G2JMB2|A0A0G2JMB2_HUMAN/tr|A0A286YEY5|A0A286YEY5_HUMAN	6	0.00041	0.139967
UGP_01.10115.10115.3.0.dta	2693	3794.5	1571.7	3	JHSCEPCQTLAVR	4,Carbamidomethyl[C];7,Carbamidomethyl[C];	2222.8	2222.81	6-4-0-0-3	1	NXS	188	3	0.04331	5	0.09282	0.2277	3.04454	0.69325	T	b2+;y1+;y8+;y10+;y11+;Y0+;Y1+;Y0++;	y1+;y8+;	sp|P00748|FA12_HUMAN	R	SY	433	0	433	0.00125	0.794816	1.63e-20	sp|P00748|FA12_HUMAN	21	0.01317	3.47175
UGP_01.10116.10116.3.0.dta	3200	3338.3	1424.63	3	MDGASJVTCINSR	9,Carbamidomethyl[C];	1913.67	1913.68	5-4-1-0-0	6	NXT	104	2	0.0528	7	0.07042	0.16612	2.93248	0.48714	T	b7+;y1+;y2+;y3+;y4+;y5+;y6+;Y0+;Y1+;	y2+;Y1+;	sp|P08603|CFAH_HUMAN	K	WT	1024	0	1029	0.0013	0.91189	4.7e-13	sp|P08603|CFAH_HUMAN	6	0.00521	1.56115
UGP_01.10128.10128.4.3.dta	1607	4479.77	2053.92	4	HGIQYFNJNTQHSSLFM	17,Oxidation[M];	2425.85	2425.89	6-5-0-0-3	8	NXT	184	0	0	6	0.05226	0.10218	1.95806	0.20008	T	b3+;b4+;y1+;y3+;y12+;y12++;	y1+;	sp|P01042|KNG1_HUMAN	R	LN	162	0.01	169	-0.00417	-2.0293	4.35e-16	sp|P01042|KNG1_HUMAN	1	0.0389	8.68551
UGP_01.10129.10129.3.0.dta	2693	3922.53	1571.7	3	JHSCEPCQTLAVR	4,Carbamidomethyl[C];7,Carbamidomethyl[C];	2350.82	2350.83	5-4-2-0-1	1	NXS	154	3	0.14806	3	0.0561	0.17534	3.04454	0.53384	T	y1+;y8+;y11+;Y0+;Y0++;Y1++;	Y0++;Y1++;	sp|P00748|FA12_HUMAN	R	SY	433	0	433	0.00125	0.794816	1.63e-20	sp|P00748|FA12_HUMAN	21	0.00746	1.90233
UGP_01.10130.10130.2.1.dta	2347	2930.28	958.556	2	TPLTAJITK	-	1971.72	1971.72	5-5-0-0-1	6	NXT	106	5	0.22086	3	0.07149	0.15141	5.26063	0.79651	T	b2+;b3+;b7+;Y0+;Y0+;Y1+;Y1+;Y2+;	b3+;b7+;Y0+;Y1+;Y2+;	sp|P01877|IGHA2_HUMAN	K	SG	200	0	205	-0.00028	-0.291806	9.48e-23	sp|P01877|IGHA2_HUMAN/tr|A0A0G2JMB2|A0A0G2JMB2_HUMAN/tr|A0A286YEY5|A0A286YEY5_HUMAN	6	0.00119	0.406245
UGP_01.10130.10130.3.0.dta	2087	4392.9	2567.24	3	AKAALAAFNAQNJGSNFQLEEISR	9,Deamidated[N];12,Deamidated[N];16,Deamidated[N];	1825.67	1825.66	5-5-0-0-0	13	NXS	142	0	0	3	0.19887	0.08509	2.83965	0.24164	T	b15++;y1+;y4+;	b15++;y4+;	sp|P02765|FETUA_HUMAN	A	AQ	164	0.01	176	0.01853	7.21506	3.92e-08	sp|P02765|FETUA_HUMAN/tr|C9JV77|C9JV77_HUMAN	2	-0.0061	-1.38892
UGP_01.10131.10131.2.0.dta	2347	2930.28	958.556	2	TPLTAJITK	-	1971.72	1971.72	5-5-0-0-1	6	NXT	106	5	0.25142	4	0.05379	0.1577	3.90115	0.6152	T	b2+;b3+;b7+;y4+;Y0+;Y0+;Y1+;Y1+;Y2+;	Y0+;Y1+;Y2+;	sp|P01877|IGHA2_HUMAN	K	SG	200	0	205	-0.00028	-0.291806	9.48e-23	sp|P01877|IGHA2_HUMAN/tr|A0A0G2JMB2|A0A0G2JMB2_HUMAN/tr|A0A286YEY5|A0A286YEY5_HUMAN	6	0.00119	0.406245
UGP_01.10131.10131.3.1.dta	2087	4392.9	2567.24	3	AKAALAAFNAQNJGSNFQLEEISR	9,Deamidated[N];12,Deamidated[N];16,Deamidated[N];	1825.67	1825.66	5-5-0-0-0	13	NXS	142	0	0	3	0.18059	0.0807	2.83965	0.22916	T	b15++;y1+;y4+;	b15++;y4+;	sp|P02765|FETUA_HUMAN	A	AQ	164	0.01	176	0.01853	7.21506	3.92e-08	sp|P02765|FETUA_HUMAN/tr|C9JV77|C9JV77_HUMAN	2	-0.0061	-1.38892
UGP_01.10133.10133.5.0.dta	2693	3776.48	1571.7	5	JHSCEPCQTLAVR	4,Carbamidomethyl[C];7,Carbamidomethyl[C];	2204.77	2204.77	5-4-2-0-0	1	NXS	178	9	0.18745	12	0.15371	0.39129	5.79052	2.26577	T	b2+;b3+;b5+;y1+;y3+;y4+;y5+;y6+;y8+;y9+;y10+;y11+;Y0+;Y0+;Y1+;Y0++;Y0++;Y1++;Y2++;Y3++;Y4++;	b2+;y8+;y11+;Y1+;Y0++;Y1++;	sp|P00748|FA12_HUMAN	R	SY	433	0	433	0.00125	0.794816	1.63e-20	sp|P00748|FA12_HUMAN	21	-0.00441	-1.16806
UGP_01.10137.10137.3.0.dta	2347	2930.28	958.556	3	TPLTAJITK	-	1971.72	1971.72	5-5-0-0-1	6	NXT	76	7	0.36483	12	0.1177	0.2889	5.26063	1.51982	T	b2+;b3+;b4+;b5+;b6+;b7+;b8+;y2+;y3+;y4+;y5+;y6+;Y0+;Y0+;Y1+;Y1+;Y2+;Y3+;Y4+;	b6+;b7+;Y0+;Y1+;Y2+;	sp|P01877|IGHA2_HUMAN	K	SG	200	0	205	-0.00028	-0.291806	9.48e-23	sp|P01877|IGHA2_HUMAN/tr|A0A0G2JMB2|A0A0G2JMB2_HUMAN/tr|A0A286YEY5|A0A286YEY5_HUMAN	6	-0.00095	-0.324313
UGP_01.10138.10138.4.0.dta	2693	3922.53	1571.7	4	JHSCEPCQTLAVR	4,Carbamidomethyl[C];7,Carbamidomethyl[C];	2350.83	2350.83	5-4-2-0-1	1	NXS	158	5	0.14148	5	0.09796	0.27238	4.55026	1.23938	T	b2+;y1+;y3+;y8+;y11+;Y0+;Y1+;Y0++;Y1++;Y1++;	y11+;Y0+;Y0++;Y1++;	sp|P00748|FA12_HUMAN	R	SY	433	0	433	0.00125	0.794816	1.63e-20	sp|P00748|FA12_HUMAN	21	0.00336	0.85681
UGP_01.10145.10145.3.0.dta	2693	3485.37	1571.7	3	JHSCEPCQTLAVR	4,Carbamidomethyl[C];7,Carbamidomethyl[C];	1913.67	1913.68	5-4-1-0-0	1	NXS	192	5	0.20646	5	0.07915	0.2801	4.55026	1.27454	T	b2+;y1+;y3+;y8+;y11+;Y0+;Y1+;Y1+;Y0++;Y1++;	y8+;Y1+;Y0++;Y1++;	sp|P00748|FA12_HUMAN	R	SY	433	0	433	0.00125	0.794816	1.63e-20	sp|P00748|FA12_HUMAN	21	0.01244	3.57025
UGP_01.10147.10147.2.0.dta	2347	2565.14	958.556	2	TPLTAJITK	-	1606.59	1606.59	4-4-0-0-1	6	NXT	30	4	0.38458	3	0.05729	0.17338	5.26063	0.91211	T	b3+;b6+;b7+;Y0+;Y0+;Y1+;Y2+;	b7+;Y0+;Y0+;Y1+;Y2+;	sp|P01877|IGHA2_HUMAN	K	SG	200	0	205	-0.00028	-0.291806	9.48e-23	sp|P01877|IGHA2_HUMAN/tr|A0A0G2JMB2|A0A0G2JMB2_HUMAN/tr|A0A286YEY5|A0A286YEY5_HUMAN	6	0.00446	1.73938
UGP_01.10148.10148.2.0.dta	2347	2565.14	958.556	2	TPLTAJITK	-	1606.59	1606.59	4-4-0-0-1	6	NXT	30	4	0.31286	3	0.05524	0.13872	4.61262	0.63988	T	b6+;b7+;b8+;Y0+;Y0+;Y1+;Y2+;	b7+;Y0+;Y1+;Y2+;	sp|P01877|IGHA2_HUMAN	K	SG	200	0	205	-0.00028	-0.291806	9.48e-23	sp|P01877|IGHA2_HUMAN/tr|A0A0G2JMB2|A0A0G2JMB2_HUMAN/tr|A0A286YEY5|A0A286YEY5_HUMAN	6	0.00446	1.73938
UGP_01.10151.10151.2.0.dta	2347	2565.14	958.556	2	TPLTAJITK	-	1606.59	1606.59	4-4-0-0-1	6	NXT	30	4	0.22272	5	0.04388	0.10743	4.61262	0.49551	T	b4+;b5+;b6+;b7+;b8+;Y0+;Y0+;Y1+;Y2+;	Y0+;Y0+;Y1+;Y2+;	sp|P01877|IGHA2_HUMAN	K	SG	200	0	205	-0.00028	-0.291806	9.48e-23	sp|P01877|IGHA2_HUMAN/tr|A0A0G2JMB2|A0A0G2JMB2_HUMAN/tr|A0A286YEY5|A0A286YEY5_HUMAN	6	0.00446	1.73938
UGP_01.10160.10160.3.1.dta	2693	3794.49	1571.7	3	JHSCEPCQTLAVR	4,Carbamidomethyl[C];7,Carbamidomethyl[C];	2222.78	2222.81	6-4-0-0-3	1	NXS	198	1	0.00409	4	0.05669	0.16576	2.06085	0.34162	T	b2+;y1+;y8+;y11+;Y0++;	y8+;	sp|P00748|FA12_HUMAN	R	SY	433	0	433	0.00125	0.794816	1.63e-20	sp|P00748|FA12_HUMAN	21	0.02535	6.68256
UGP_01.10162.10162.4.0.dta	2693	3120.25	1571.7	4	JHSCEPCQTLAVR	4,Carbamidomethyl[C];7,Carbamidomethyl[C];	1548.55	1548.54	4-3-1-0-0	1	NXS	168	2	0.23883	3	0.15095	0.31426	5.19226	1.63171	T	b2+;y8+;y11+;Y0++;Y1++;	b2+;y8+;y11+;Y0++;Y1++;	sp|P00748|FA12_HUMAN	R	SY	433	0	433	0.00125	0.794816	1.63e-20	sp|P00748|FA12_HUMAN	21	-0.00504	-1.61577
UGP_01.10167.10167.4.0.dta	2950	4639.89	1778.88	4	HLVIHJESTCEQLAK	10,Carbamidomethyl[C];	2861	2861	6-5-3-0-0	6	NXS	196	9	0.10399	9	0.08657	0.20695	3.84588	0.79591	T	b2+;b3+;b5+;b7+;y2+;y4+;y8+;y9+;y11+;Y0+;Y0+;Y1+;Y0++;Y0++;Y1++;Y1++;Y2++;Y3++;	b2+;b3+;Y1++;	sp|P01019|ANGT_HUMAN	F	AN	42	0	47	0.00078	0.438234	1.53e-34	sp|P01019|ANGT_HUMAN	2	-0.00146	-0.314731
UGP_01.10187.10187.4.0.dta	2087	4392.91	2567.24	4	AKAALAAFNAQNJGSNFQLEEISR	9,Deamidated[N];12,Deamidated[N];16,Deamidated[N];	1825.68	1825.66	5-5-0-0-0	13	NXS	130	0	0	3	0.1635	0.07443	2.83965	0.21136	T	b15++;y1+;y4+;	b15++;y4+;	sp|P02765|FETUA_HUMAN	A	AQ	164	0.01	176	0.01853	7.21506	3.92e-08	sp|P02765|FETUA_HUMAN/tr|C9JV77|C9JV77_HUMAN	2	-0.01607	-3.65899
UGP_01.10196.10196.4.0.dta	1769	4002.56	2088.89	4	RHEEGHMLJCTCFGQGR	10,Carbamidomethyl[C];12,Carbamidomethyl[C];	1913.67	1913.68	5-4-1-0-0	9	NXT	194	10	0.29982	3	0.02028	0.21109	4.55763	0.96206	T	b4+;y4+;y7+;Y0++;Y0++;Y1++;Y1++;Y2++;Y2++;Y3++;Y4++;Y4++;Y5++;	Y1++;Y3++;Y4++;Y5++;	sp|P02751|FINC_HUMAN	K	GR	534	0	542	0.00141	0.674681	8.56e-24	sp|P02751|FINC_HUMAN	7	0.00654	1.63437
UGP_01.10197.10197.3.0.dta	2955	3400.32	1195.56	3	DIENFJSTQK	-	2204.76	2204.77	5-4-2-0-0	6	NXT	102	5	0.19958	3	0.02024	0.13158	3.07882	0.4051	T	b5+;y4+;y5+;Y0+;Y0+;Y1+;Y3+;Y4+;	Y0+;Y1+;	sp|P43652|AFAM_HUMAN	R	FI	28	0	33	-0.00265	-2.21472	1.32e-13	sp|P43652|AFAM_HUMAN	7	0.01319	3.88022
UGP_01.10211.10211.5.0.dta	1769	4002.57	2088.89	5	RHEEGHMLJCTCFGQGR	10,Carbamidomethyl[C];12,Carbamidomethyl[C];	1913.68	1913.68	5-4-1-0-0	9	NXT	212	7	0.25072	8	0.03532	0.19633	5.20034	1.02096	T	b2+;b3+;b6+;y4+;y5+;y6+;y7+;y8+;Y0++;Y1++;Y1++;Y2++;Y3++;Y4++;Y5++;	Y1++;Y2++;Y3++;Y4++;Y5++;	sp|P02751|FINC_HUMAN	K	GR	534	0	542	0.00141	0.674681	8.56e-24	sp|P02751|FINC_HUMAN	7	0.00134	0.334869
UGP_01.10215.10215.5.0.dta	2950	4639.9	1778.88	5	HLVIHJESTCEQLAK	10,Carbamidomethyl[C];	2861.02	2861	6-5-3-0-0	6	NXS	206	7	0.13845	4	0.02454	0.15117	2.06085	0.31154	T	b2+;b3+;b4+;b5+;Y1+;Y0++;Y1++;Y1++;Y2++;Y3++;Y4++;	Y1++;	sp|P01019|ANGT_HUMAN	F	AN	42	0	47	0.00078	0.438234	1.53e-34	sp|P01019|ANGT_HUMAN	2	-0.01912	-4.12165
UGP_01.10224.10224.5.0.dta	2950	4639.9	1778.88	5	HLVIHJESTCEQLAK	10,Carbamidomethyl[C];	2861.02	2861	6-5-3-0-0	6	NXS	206	4	0.03944	5	0.05696	0.13928	3.04454	0.42403	T	b2+;b3+;b4+;b5+;y2+;Y0+;Y0++;Y1++;Y1++;	b2+;Y1++;	sp|P01019|ANGT_HUMAN	F	AN	42	0	47	0.00078	0.438234	1.53e-34	sp|P01019|ANGT_HUMAN	2	-0.01912	-4.12165
UGP_01.10232.10232.4.0.dta	2950	4639.89	1778.88	4	HLVIHJESTCEQLAK	10,Carbamidomethyl[C];	2861	2861	6-5-3-0-0	6	NXS	196	6	0.17746	4	0.0451	0.17881	4.55026	0.81364	T	b2+;b3+;b4+;b5+;Y1+;Y0++;Y1++;Y2++;Y3++;Y4++;	Y1+;Y1++;Y2++;Y4++;	sp|P01019|ANGT_HUMAN	F	AN	42	0	47	0.00078	0.438234	1.53e-34	sp|P01019|ANGT_HUMAN	2	-0.00168	-0.362156
UGP_01.10235.10235.4.0.dta	2950	4639.89	1778.88	4	HLVIHJESTCEQLAK	10,Carbamidomethyl[C];	2861	2861	6-5-3-0-0	6	NXS	196	7	0.09695	7	0.08931	0.18936	4.55026	0.86165	T	b2+;b3+;b4+;b5+;y2+;y6+;y8+;Y1+;Y0++;Y0++;Y1++;Y1++;Y2++;Y4++;	b2+;b3+;Y1+;Y1++;	sp|P01019|ANGT_HUMAN	F	AN	42	0	47	0.00078	0.438234	1.53e-34	sp|P01019|ANGT_HUMAN	2	-0.00168	-0.362156
UGP_01.10236.10236.4.0.dta	4078	3994.51	1424.63	4	MDGASJVTCINSR	0,Carbamyl[AnyN-term];9,Carbamidomethyl[C];	2569.89	2569.9	6-5-2-0-0	6	NXT	72	4	0.1413	4	0.05345	0.16767	2.93248	0.49168	T	y2+;y3+;y5+;y6+;Y0+;Y1+;Y1+;Y2+;	y6+;Y1+;	sp|P08603|CFAH_HUMAN	K	WT	1024	0	1029	0.00029	0.197465	2.5e-17	sp|P08603|CFAH_HUMAN	1	0.0121	3.02993
UGP_01.10237.10237.4.0.dta	2950	4639.89	1778.88	4	HLVIHJESTCEQLAK	10,Carbamidomethyl[C];	2861	2861	6-5-3-0-0	6	NXS	196	2	0.08754	4	0.08849	0.16685	3.84588	0.64167	T	b2+;b3+;b4+;y2+;Y1++;Y2++;	b2+;b3+;Y1++;	sp|P01019|ANGT_HUMAN	F	AN	42	0	47	0.00078	0.438234	1.53e-34	sp|P01019|ANGT_HUMAN	2	-0.00168	-0.362156
UGP_01.10238.10238.4.0.dta	2950	4639.89	1778.88	4	HLVIHJESTCEQLAK	10,Carbamidomethyl[C];	2861	2861	6-5-3-0-0	6	NXS	196	7	0.09836	9	0.09424	0.20188	3.84588	0.77639	T	b2+;b3+;b4+;b5+;y2+;y4+;y7+;y8+;y9+;Y0+;Y0++;Y0++;Y1++;Y1++;Y2++;Y3++;	b2+;b3+;Y1++;	sp|P01019|ANGT_HUMAN	F	AN	42	0	47	0.00078	0.438234	1.53e-34	sp|P01019|ANGT_HUMAN	2	-0.00168	-0.362156
UGP_01.10239.10239.4.0.dta	4078	3994.51	1424.63	4	MDGASJVTCINSR	0,Carbamyl[AnyN-term];9,Carbamidomethyl[C];	2569.89	2569.9	6-5-2-0-0	6	NXT	72	2	0.09948	4	0.04484	0.12311	1.9782	0.24354	T	b3+;y3+;y6+;y7+;Y0+;Y1+;	Y1+;	sp|P08603|CFAH_HUMAN	K	WT	1024	0	1029	0.00029	0.197465	2.5e-17	sp|P08603|CFAH_HUMAN	1	0.0121	3.02993
UGP_01.10253.10253.3.1.dta	4229	3382.43	1468.75	3	VYKPSAGJNSLYR	0,Carbamyl[AnyN-term];	1913.68	1913.68	5-4-1-0-0	8	NXS	236	6	0.13722	3	0.05099	0.11329	2.93248	0.33224	T	b2+;y1+;y7+;Y1+;Y4+;Y1++;Y2++;Y3++;Y4++;	Y1+;Y1++;	sp|P02749|APOH_HUMAN	R	DT	155	0	162	0.00068	0.449514	1.91e-19	sp|P02749|APOH_HUMAN/tr|J3QLI0|J3QLI0_HUMAN/tr|J3QRN2|J3QRN2_HUMAN	1	0.00078	0.230672
UGP_01.10255.10255.4.0.dta	2693	4578.76	1571.7	4	JHSCEPCQTLAVR	4,Carbamidomethyl[C];7,Carbamidomethyl[C];	3007.05	3007.06	6-5-3-0-1	1	NXS	70	8	0.16716	5	0.06704	0.27363	3.84588	1.05233	T	b2+;y1+;y3+;y8+;y11+;Y0+;Y1+;Y1+;Y0++;Y1++;Y2++;Y3++;Y4++;	y8+;Y1+;Y0++;	sp|P00748|FA12_HUMAN	R	SY	433	0	433	0.00125	0.794816	1.63e-20	sp|P00748|FA12_HUMAN	21	0.00593	1.2954
UGP_01.10259.10259.4.0.dta	2950	4639.89	1778.88	4	HLVIHJESTCEQLAK	10,Carbamidomethyl[C];	2861	2861	6-5-3-0-0	6	NXS	196	5	0.06627	3	0.0458	0.13366	3.04454	0.40693	T	b2+;b3+;b4+;Y1+;Y0++;Y1++;Y2++;Y3++;	b2+;Y1++;	sp|P01019|ANGT_HUMAN	F	AN	42	0	47	0.00078	0.438234	1.53e-34	sp|P01019|ANGT_HUMAN	2	-0.00185	-0.398803
UGP_01.10265.10265.4.0.dta	3200	3994.51	1424.63	4	MDGASJVTCINSR	9,Carbamidomethyl[C];	2569.89	2569.9	6-5-2-0-0	6	NXT	72	3	0.06236	4	0.04135	0.10139	1.9782	0.20057	T	b8++;y3+;y4+;y6+;Y0+;Y1+;Y4++;	Y1+;	sp|P08603|CFAH_HUMAN	K	WT	1024	0.01	1029	0.0013	0.91189	4.7e-13	sp|P08603|CFAH_HUMAN	6	0.0121	3.02993
UGP_01.10266.10266.4.0.dta	2950	4639.89	1778.88	4	HLVIHJESTCEQLAK	10,Carbamidomethyl[C];	2861	2861	6-5-3-0-0	6	NXS	196	1	0.01984	3	0.02454	0.08778	2.06085	0.18091	T	b2+;b3+;b4+;Y1++;	Y1++;	sp|P01019|ANGT_HUMAN	F	AN	42	0.01	47	0.00078	0.438234	1.53e-34	sp|P01019|ANGT_HUMAN	2	-0.00185	-0.398803
UGP_01.10281.10281.3.0.dta	3200	3629.4	1424.63	3	MDGASJVTCINSR	9,Carbamidomethyl[C];	2204.78	2204.77	5-4-2-0-0	6	NXT	100	5	0.11011	6	0.05884	0.17222	2.93248	0.50502	T	b7+;y2+;y3+;y4+;y5+;y6+;Y0+;Y1+;Y3+;Y0++;Y1++;	y2+;Y1+;	sp|P08603|CFAH_HUMAN	K	WT	1024	0	1029	0.0013	0.91189	4.7e-13	sp|P08603|CFAH_HUMAN	6	-0.00517	-1.42487
UGP_01.10285.10285.4.0.dta	951	3559.46	1206.62	4	KPSAGJNSLYR	-	2352.84	2352.84	7-6-0-0-0	6	NXS	304	0	0	3	0.08024	0.09573	2.07742	0.19888	T	b1+;y1+;y7+;	y7+;	sp|P02749|APOH_HUMAN	Y	DT	157	0.01	162	0.00018	0.149055	4.85e-09	sp|P02749|APOH_HUMAN/tr|J3QLI0|J3QLI0_HUMAN/tr|J3QRN2|J3QRN2_HUMAN	2	0.00224	0.629488
UGP_01.10295.10295.4.0.dta	3200	3629.4	1424.63	4	MDGASJVTCINSR	9,Carbamidomethyl[C];	2204.78	2204.77	5-4-2-0-0	6	NXT	104	6	0.17205	9	0.09725	0.22864	3.71276	0.8489	T	b3+;b7+;y2+;y3+;y4+;y5+;y6+;y7+;y9+;Y0+;Y0+;Y1+;Y3+;Y0++;Y1++;	y6+;Y0+;Y1+;	sp|P08603|CFAH_HUMAN	K	WT	1024	0	1029	0.0013	0.91189	4.7e-13	sp|P08603|CFAH_HUMAN	6	-0.00642	-1.76937
UGP_01.10298.10298.3.0.dta	2347	2768.22	958.556	3	TPLTAJITK	-	1809.66	1809.67	4-5-0-0-1	6	NXT	68	7	0.36062	4	0.05796	0.16341	5.26063	0.85964	T	b5+;b6+;b7+;b8+;Y0+;Y0+;Y1+;Y1+;Y2+;Y3+;Y1++;	b7+;Y0+;Y0+;Y1+;Y2+;	sp|P01877|IGHA2_HUMAN	K	SG	200	0	205	-0.00028	-0.291806	9.48e-23	sp|P01877|IGHA2_HUMAN/tr|A0A0G2JMB2|A0A0G2JMB2_HUMAN/tr|A0A286YEY5|A0A286YEY5_HUMAN	6	0.0064	2.3128
UGP_01.10300.10300.4.1.dta	2693	4432.7	1571.7	4	JHSCEPCQTLAVR	4,Carbamidomethyl[C];7,Carbamidomethyl[C];	2861	2861	6-5-3-0-0	1	NXS	88	7	0.13171	6	0.06109	0.26214	3.84588	1.00816	T	b2+;b3+;y1+;y3+;y8+;y11+;Y0+;Y1+;Y0++;Y1++;Y2++;Y3++;Y3++;	Y1+;Y0++;Y1++;	sp|P00748|FA12_HUMAN	R	SY	433	0	433	0.00125	0.794816	1.63e-20	sp|P00748|FA12_HUMAN	21	0.00172	0.388113
UGP_01.10301.10301.4.0.dta	2950	3984.64	1778.88	4	HLVIHJESTCEQLAK	10,Carbamidomethyl[C];	2205.76	2205.79	5-4-1-0-2	6	NXS	396	2	0.0108	5	0.0756	0.13438	2.06085	0.27693	T	b2+;b3+;b4+;b5+;y2+;Y1++;Y1++;	b3+;	sp|P01019|ANGT_HUMAN	F	AN	42	0	47	0.00078	0.438234	1.53e-34	sp|P01019|ANGT_HUMAN	2	0.03273	8.21618
UGP_01.10310.10310.4.0.dta	606	4414.91	1185.69	4	LQITJASLGLR	-	3229.21	3229.17	9-8-0-0-1	5	NXS	146	0	0	3	0.10128	0.07878	2.07742	0.16367	T	b2+;b5+;y1+;	b5+;	sp|P55058|PLTP_HUMAN	M	FR	90	0.01	94	0.00081	0.682577	5.26e-21	sp|P55058|PLTP_HUMAN	1	-0.04175	-9.45867
UGP_01.10314.10314.3.1.dta	2434	3529.49	1469.74	3	VYKPSAGJNSLYR	9,Deamidated[N];	2059.75	2059.73	5-4-1-0-1	8	NXS	316	6	0.05289	4	0.08325	0.15557	3.04454	0.47362	T	b2+;y1+;y4+;y5+;Y0+;Y0+;Y0++;Y2++;Y3++;Y5++;	y4+;Y3++;	sp|P02749|APOH_HUMAN	R	DT	155	0	162	0.00145	0.985909	7.79e-14	sp|P02749|APOH_HUMAN/tr|J3QLI0|J3QLI0_HUMAN/tr|J3QRN2|J3QRN2_HUMAN	9	-0.02072	-5.87218
UGP_01.10317.10317.3.0.dta	1978	3520.48	1606.81	3	FVEGSHJSTVSLTTK	-	1913.68	1913.68	5-4-1-0-0	7	NXT	258	11	0.30287	6	0.05152	0.21638	4.52186	0.97844	T	b8+;b10+;y2+;y3+;y4+;y5+;Y0+;Y0+;Y1+;Y0++;Y0++;Y1++;Y1++;Y2++;Y2++;Y3++;Y4++;	Y1+;Y0++;Y1++;Y2++;	sp|P04114|APOB_HUMAN	K	NM	3405	0	3411	-0.0006	-0.373183	6.79e-09	sp|P04114|APOB_HUMAN	14	0.00172	0.488709
UGP_01.10321.10321.4.0.dta	1978	3520.48	1606.81	4	FVEGSHJSTVSLTTK	-	1913.68	1913.68	5-4-1-0-0	7	NXT	266	6	0.11134	7	0.07067	0.14197	3.02335	0.42924	T	b7+;b13+;y2+;y3+;y5+;y6+;y7+;Y0+;Y0+;Y1+;Y1+;Y0++;Y1++;	Y1+;Y1++;	sp|P04114|APOB_HUMAN	K	NM	3405	0	3411	-0.0006	-0.373183	6.79e-09	sp|P04114|APOB_HUMAN	14	0.00328	0.931958
UGP_01.10322.10322.4.0.dta	1978	3520.48	1606.81	4	FVEGSHJSTVSLTTK	-	1913.68	1913.68	5-4-1-0-0	7	NXT	266	6	0.18199	7	0.0655	0.16556	4.52186	0.74865	T	b6+;b10+;b12+;b13+;y2+;y3+;y5+;Y0+;Y1+;Y0++;Y1++;Y1++;Y2++;	Y0+;Y1+;Y0++;Y1++;	sp|P04114|APOB_HUMAN	K	NM	3405	0	3411	-0.0006	-0.373183	6.79e-09	sp|P04114|APOB_HUMAN	14	0.00328	0.931958
UGP_01.10327.10327.3.0.dta	2556	3305.41	1391.73	3	KANQQLJFTEAK	-	1913.68	1913.68	5-4-1-0-0	7	NXT	288	5	0.07988	5	0.02232	0.16821	3.05561	0.51398	T	b1+;b4+;b8+;y1+;y2+;Y0+;Y1+;Y1+;Y0++;Y1++;	Y0+;Y1+;	sp|Q9Y5Y7|LYVE1_HUMAN	K	EA	47	0	53	0.00016	0.114884	1.54e-16	sp|Q9Y5Y7|LYVE1_HUMAN	13	3e-05	0.0090788
UGP_01.10331.10331.3.0.dta	2347	2768.22	958.556	3	TPLTAJITK	-	1809.66	1809.67	4-5-0-0-1	6	NXT	68	4	0.08556	3	0.02509	0.0568	3.12025	0.17724	T	b4+;b6+;b7+;Y0+;Y0+;Y1+;Y1+;	Y0+;Y1+;	sp|P01877|IGHA2_HUMAN	K	SG	200	0.01	205	-0.00028	-0.291806	9.48e-23	sp|P01877|IGHA2_HUMAN/tr|A0A0G2JMB2|A0A0G2JMB2_HUMAN/tr|A0A286YEY5|A0A286YEY5_HUMAN	6	0.00699	2.52601
UGP_01.10341.10341.4.0.dta	4229	4184.72	1468.75	4	VYKPSAGJNSLYR	0,Carbamyl[AnyN-term];	2715.96	2715.96	6-5-2-0-1	8	NXS	258	8	0.1613	3	0.01126	0.09646	2.93248	0.28288	T	b2+;b3+;y11++;Y0+;Y1+;Y2+;Y4+;Y1++;Y2++;Y3++;Y4++;	Y1+;Y3++;	sp|P02749|APOH_HUMAN	R	DT	155	0	162	0.00068	0.449514	1.91e-19	sp|P02749|APOH_HUMAN/tr|J3QLI0|J3QLI0_HUMAN/tr|J3QRN2|J3QRN2_HUMAN	1	-0.00174	-0.415899
UGP_01.10343.10343.3.1.dta	3200	2973.19	1424.63	3	MDGASJVTCINSR	9,Carbamidomethyl[C];	1548.56	1548.54	4-3-1-0-0	6	NXT	94	3	0.12966	3	0.02835	0.13219	2.93248	0.38764	T	y3+;y5+;y11+;Y0+;Y1+;Y1+;	Y0+;Y1+;	sp|P08603|CFAH_HUMAN	K	WT	1024	0	1029	0.0013	0.91189	4.7e-13	sp|P08603|CFAH_HUMAN	6	-0.02017	-6.78622
UGP_01.10344.10344.3.0.dta	2347	2768.22	958.556	3	TPLTAJITK	-	1809.66	1809.67	4-5-0-0-1	6	NXT	70	7	0.12923	7	0.03399	0.09758	4.61262	0.45009	T	b3+;b4+;b5+;b6+;b7+;b8+;y4+;Y0+;Y0+;Y1+;Y1+;Y2+;Y3+;Y1++;	b7+;Y0+;Y0+;Y1+;	sp|P01877|IGHA2_HUMAN	K	SG	200	0	205	-0.00028	-0.291806	9.48e-23	sp|P01877|IGHA2_HUMAN/tr|A0A0G2JMB2|A0A0G2JMB2_HUMAN/tr|A0A286YEY5|A0A286YEY5_HUMAN	6	0.00703	2.54047
UGP_01.10355.10355.3.0.dta	3200	2973.19	1424.63	3	MDGASJVTCINSR	9,Carbamidomethyl[C];	1548.56	1548.54	4-3-1-0-0	6	NXT	94	5	0.19537	10	0.08958	0.2396	3.71276	0.88956	T	b2+;b3+;b7+;y2+;y3+;y4+;y5+;y7+;y9+;y11+;Y0+;Y1+;Y1+;Y4+;Y0++;	y3+;Y0+;Y1+;	sp|P08603|CFAH_HUMAN	K	WT	1024	0	1029	0.0013	0.91189	4.7e-13	sp|P08603|CFAH_HUMAN	6	-0.02066	-6.95108
UGP_01.10359.10359.2.0.dta	3200	3629.39	1424.63	2	MDGASJVTCINSR	9,Carbamidomethyl[C];	2204.77	2204.77	5-4-2-0-0	6	NXT	94	6	0.24918	5	0.08109	0.23921	3.71276	0.88811	T	y2+;y3+;y4+;y5+;y6+;Y0+;Y1+;Y1+;Y2+;Y3+;Y1++;	y6+;Y1+;Y2+;	sp|P08603|CFAH_HUMAN	K	WT	1024	0	1029	0.0013	0.91189	4.7e-13	sp|P08603|CFAH_HUMAN	6	0.00072	0.198435
UGP_01.10360.10360.2.0.dta	3200	3629.39	1424.63	2	MDGASJVTCINSR	9,Carbamidomethyl[C];	2204.77	2204.77	5-4-2-0-0	6	NXT	94	7	0.27686	6	0.08909	0.26909	3.71276	0.99907	T	y1+;y2+;y3+;y4+;y5+;y6+;Y0+;Y0+;Y1+;Y1+;Y3+;Y0++;Y1++;	y6+;Y0+;Y1+;	sp|P08603|CFAH_HUMAN	K	WT	1024	0	1029	0.0013	0.91189	4.7e-13	sp|P08603|CFAH_HUMAN	6	0.00072	0.198435
UGP_01.10361.10361.3.0.dta	4229	4184.71	1468.75	3	VYKPSAGJNSLYR	0,Carbamyl[AnyN-term];	2715.96	2715.96	6-5-2-0-1	8	NXS	256	8	0.23239	4	0.01842	0.15631	4.40023	0.68781	T	b2+;y2+;y4+;y10+;Y0+;Y1+;Y0++;Y1++;Y2++;Y3++;Y4++;Y5++;	Y1+;Y1++;Y2++;Y3++;	sp|P02749|APOH_HUMAN	R	DT	155	0	162	0.00068	0.449514	1.91e-19	sp|P02749|APOH_HUMAN/tr|J3QLI0|J3QLI0_HUMAN/tr|J3QRN2|J3QRN2_HUMAN	1	0.00434	1.03736
UGP_01.10365.10365.3.0.dta	4078	3629.4	1424.63	3	MDGASJVTCINSR	0,Carbamyl[AnyN-term];9,Carbamidomethyl[C];	2204.77	2204.77	5-4-2-0-0	6	NXT	98	6	0.2265	6	0.07499	0.22087	4.40023	0.97187	T	y2+;y3+;y5+;y6+;y7+;y12++;Y0+;Y0+;Y1+;Y1+;Y4+;Y0++;	y6+;Y0+;Y1+;Y4+;	sp|P08603|CFAH_HUMAN	K	WT	1024	0	1029	0.00029	0.197465	2.5e-17	sp|P08603|CFAH_HUMAN	1	-0.00318	-0.876421
UGP_01.10367.10367.3.1.dta	3200	2965.13	1424.63	3	MDGASJVTCINSR	9,Carbamidomethyl[C];	1540.51	1540.49	NNH(HN(HEX&n-acetyl&sulfate))(HH)	6	NXT	40	2	0.09486	5	0.01562	0.14198	1.9782	0.28086	T	b3+;y3+;y4+;y5+;y9+;Y0+;Y1+;	Y1+;	sp|P08603|CFAH_HUMAN	K	WT	1024	0	1029	0.0013	0.91189	4.7e-13	sp|P08603|CFAH_HUMAN	6	-0.01966	-6.63261
UGP_01.10368.10368.3.0.dta	3200	2973.19	1424.63	3	MDGASJVTCINSR	9,Carbamidomethyl[C];	1548.56	1548.54	4-3-1-0-0	6	NXT	94	4	0.11958	6	0.07474	0.18992	3.71276	0.70512	T	b3+;y3+;y4+;y5+;y6+;y7+;Y0+;Y1+;Y1+;Y2+;	y6+;Y0+;Y1+;	sp|P08603|CFAH_HUMAN	K	WT	1024	0	1029	0.0013	0.91189	4.7e-13	sp|P08603|CFAH_HUMAN	6	-0.02066	-6.95108
UGP_01.10373.10373.2.0.dta	4078	3629.39	1424.63	2	MDGASJVTCINSR	0,Carbamyl[AnyN-term];9,Carbamidomethyl[C];	2204.77	2204.77	5-4-2-0-0	6	NXT	94	4	0.29695	4	0.06261	0.21732	2.93248	0.63729	T	y2+;y3+;y5+;y6+;Y1+;Y1+;Y0++;Y1++;	y6+;Y1+;	sp|P08603|CFAH_HUMAN	K	WT	1024	0	1029	0.00029	0.197465	2.5e-17	sp|P08603|CFAH_HUMAN	1	0.00072	0.198435
UGP_01.10377.10377.5.0.dta	2087	4684	2567.24	5	AKAALAAFNAQNJGSNFQLEEISR	9,Deamidated[N];12,Deamidated[N];16,Deamidated[N];	2116.76	2116.76	5-5-1-0-0	13	NXS	138	0	0	4	0.16889	0.07457	2.83965	0.21176	T	b15++;y1+;y4+;y23++;	b15++;y4+;	sp|P02765|FETUA_HUMAN	A	AQ	164	0.01	176	0.01853	7.21506	3.92e-08	sp|P02765|FETUA_HUMAN/tr|C9JV77|C9JV77_HUMAN	2	-0.00111	-0.237028
UGP_01.10389.10389.4.0.dta	4229	4184.72	1468.75	4	VYKPSAGJNSLYR	0,Carbamyl[AnyN-term];	2715.96	2715.96	6-5-2-0-1	8	NXS	258	9	0.13665	3	0.01294	0.11194	1.9782	0.22145	T	b2+;y4+;y10+;Y0+;Y1+;Y1+;Y3+;Y0++;Y1++;Y2++;Y3++;Y4++;	Y1+;	sp|P02749|APOH_HUMAN	R	DT	155	0.01	162	0.00068	0.449514	1.91e-19	sp|P02749|APOH_HUMAN/tr|J3QLI0|J3QLI0_HUMAN/tr|J3QRN2|J3QRN2_HUMAN	1	-0.0022	-0.525849
UGP_01.10390.10390.5.0.dta	2087	4684	2567.24	5	AKAALAAFNAQNJGSNFQLEEISR	9,Deamidated[N];12,Deamidated[N];16,Deamidated[N];	2116.76	2116.76	5-5-1-0-0	13	NXS	138	0	0	3	0.15536	0.07233	2.83965	0.20539	T	b15++;y1+;y4+;	b15++;y4+;	sp|P02765|FETUA_HUMAN	A	AQ	164	0.01	176	0.01853	7.21506	3.92e-08	sp|P02765|FETUA_HUMAN/tr|C9JV77|C9JV77_HUMAN	2	-0.00111	-0.237028
UGP_01.10394.10394.3.0.dta	3200	3629.4	1424.63	3	MDGASJVTCINSR	9,Carbamidomethyl[C];	2204.77	2204.77	5-4-2-0-0	6	NXT	98	3	0.25614	5	0.0866	0.23205	4.40023	1.02105	T	y2+;y3+;y4+;y5+;y6+;Y0+;Y1+;Y4+;	y6+;Y0+;Y1+;Y4+;	sp|P08603|CFAH_HUMAN	K	WT	1024	0	1029	0.0013	0.91189	4.7e-13	sp|P08603|CFAH_HUMAN	6	-0.00315	-0.868153
UGP_01.10395.10395.2.0.dta	3200	3629.39	1424.63	2	MDGASJVTCINSR	9,Carbamidomethyl[C];	2204.77	2204.77	5-4-2-0-0	6	NXT	94	7	0.16925	9	0.09521	0.24908	3.71276	0.92478	T	b3+;b7+;y1+;y2+;y3+;y4+;y5+;y6+;y7+;Y0+;Y0+;Y1+;Y2+;Y5+;Y0++;Y1++;	y3+;y6+;Y1+;	sp|P08603|CFAH_HUMAN	K	WT	1024	0	1029	0.0013	0.91189	4.7e-13	sp|P08603|CFAH_HUMAN	6	0.00079	0.217728
UGP_01.10397.10397.3.0.dta	2434	3383.42	1469.74	3	VYKPSAGJNSLYR	9,Deamidated[N];	1913.68	1913.68	5-4-1-0-0	8	NXS	278	4	0.09058	4	0.15468	0.19908	3.84588	0.76563	T	b2+;y1+;y4+;y5+;Y0+;Y1++;Y2++;Y3++;	y4+;Y0+;Y1++;	sp|P02749|APOH_HUMAN	R	DT	155	0	162	0.00145	0.985909	7.79e-14	sp|P02749|APOH_HUMAN/tr|J3QLI0|J3QLI0_HUMAN/tr|J3QRN2|J3QRN2_HUMAN	9	0.00019	0.056173
UGP_01.10398.10398.4.0.dta	2435	3383.42	1469.74	4	VYKPSAGJNSLYR	9,Deamidated[N];	1913.68	1913.68	5-4-1-0-0	8	NXS	284	7	0.07818	6	0.09568	0.18327	2.93248	0.53744	T	b2+;b3+;y1+;y4+;y5+;y10+;Y0+;Y0+;Y1+;Y2+;Y2++;Y3++;Y5++;	y4+;Y2++;	sp|P02749|APOH_HUMAN	R	DT	155	0	162	0.00145	0.985909	7.79e-14	sp|P02749|APOH_HUMAN/tr|J3QLI0|J3QLI0_HUMAN/tr|J3QRN2|J3QRN2_HUMAN	9	0.00119	0.35182
UGP_01.10406.10406.4.0.dta	3200	3629.4	1424.63	4	MDGASJVTCINSR	9,Carbamidomethyl[C];	2204.78	2204.77	5-4-2-0-0	6	NXT	100	8	0.17961	11	0.12774	0.24868	3.71276	0.92328	T	b2+;b3+;b7+;y2+;y3+;y4+;y5+;y6+;y7+;y9+;y11+;Y0+;Y0+;Y1+;Y1+;Y2+;Y0++;Y0++;Y1++;	y6+;Y0+;Y1+;	sp|P08603|CFAH_HUMAN	K	WT	1024	0	1029	0.0013	0.91189	4.7e-13	sp|P08603|CFAH_HUMAN	6	-0.00501	-1.38077
UGP_01.10407.10407.3.1.dta	2434	3529.48	1469.74	3	VYKPSAGJNSLYR	9,Deamidated[N];	2059.74	2059.73	5-4-1-0-1	8	NXS	298	6	0.0416	4	0.1127	0.16423	3.04454	0.49999	T	b2+;y1+;y4+;y5+;Y0+;Y1+;Y4+;Y0++;Y1++;Y4++;	y1+;y4+;	sp|P02749|APOH_HUMAN	R	DT	155	0	162	0.00145	0.985909	7.79e-14	sp|P02749|APOH_HUMAN/tr|J3QLI0|J3QLI0_HUMAN/tr|J3QRN2|J3QRN2_HUMAN	9	-0.01064	-3.01546
UGP_01.10416.10416.3.1.dta	2434	3529.48	1469.74	3	VYKPSAGJNSLYR	9,Deamidated[N];	2059.74	2059.73	5-4-1-0-1	8	NXS	298	6	0.04083	3	0.10089	0.15538	2.06085	0.32021	T	y1+;y4+;y5+;Y0+;Y2+;Y0++;Y1++;Y2++;Y3++;	y4+;	sp|P02749|APOH_HUMAN	R	DT	155	0	162	0.00145	0.985909	7.79e-14	sp|P02749|APOH_HUMAN/tr|J3QLI0|J3QLI0_HUMAN/tr|J3QRN2|J3QRN2_HUMAN	9	-0.01064	-3.01546
UGP_01.10431.10431.5.0.dta	3482	4695.97	2782.3	5	GNVAVTVSGHTCQHWSAQTPHTHJR	12,Carbamidomethyl[C];	1913.67	1913.68	5-4-1-0-0	24	NXT	180	1	0.02547	5	0.20278	0.2418	4.2763	1.03402	T	b2+;b3+;b4+;b5+;y1+;Y1++;	b2+;b3+;b4+;Y1++;	sp|P00747|PLMN_HUMAN	R	TP	285	0	308	-0.00052	-0.18683	4.81e-20	sp|P00747|PLMN_HUMAN	28	0.00688	1.4654
UGP_01.10448.10448.5.0.dta	2962	4695.97	2782.3	5	GNVAVTVSGHTCQHWSAQTPHTHJR	12,Carbamidomethyl[C];	1913.67	1913.68	5-4-1-0-0	24	NXT	176	6	0.14734	5	0.12347	0.22088	4.64677	1.02639	T	b2+;b3+;b4+;b5+;y1+;Y1++;Y1+++;Y2+++;Y3+++;Y4+++;Y5+++;	b2+;b3+;b4+;Y1++;Y2+++;	sp|P00747|PLMN_HUMAN	R	TP	285	0	308	-0.00052	-0.18683	4.81e-20	sp|P00747|PLMN_HUMAN	28	0.01008	2.14699
UGP_01.10454.10454.3.0.dta	2087	4684	2567.24	3	AKAALAAFNAQNJGSNFQLEEISR	9,Deamidated[N];12,Deamidated[N];16,Deamidated[N];	2116.77	2116.76	5-5-1-0-0	13	NXS	150	0	0	3	0.2684	0.10631	2.83965	0.30188	T	b15++;y1+;y4+;	b15++;y4+;	sp|P02765|FETUA_HUMAN	A	AQ	164	0	176	0.01853	7.21506	3.92e-08	sp|P02765|FETUA_HUMAN/tr|C9JV77|C9JV77_HUMAN	2	-0.00551	-1.1766
UGP_01.10455.10455.4.0.dta	4229	4038.66	1468.75	4	VYKPSAGJNSLYR	0,Carbamyl[AnyN-term];	2569.91	2569.9	6-5-2-0-0	8	NXS	268	7	0.13166	4	0.01616	0.10698	2.93248	0.31372	T	b2+;b6+;y2+;y10+;Y0+;Y0+;Y1+;Y2+;Y1++;Y2++;Y3++;	Y1+;Y1++;	sp|P02749|APOH_HUMAN	R	DT	155	0	162	0.00068	0.449514	1.91e-19	sp|P02749|APOH_HUMAN/tr|J3QLI0|J3QLI0_HUMAN/tr|J3QRN2|J3QRN2_HUMAN	1	-0.00518	-1.28292
UGP_01.10457.10457.4.0.dta	4229	4038.66	1468.75	4	VYKPSAGJNSLYR	0,Carbamyl[AnyN-term];	2569.91	2569.9	6-5-2-0-0	8	NXS	268	10	0.16099	4	0.02152	0.12937	1.9782	0.25591	T	b2+;b3+;y4+;y10+;Y0+;Y1+;Y1+;Y2+;Y3+;Y0++;Y1++;Y1++;Y2++;Y3++;	Y1+;	sp|P02749|APOH_HUMAN	R	DT	155	0	162	0.00068	0.449514	1.91e-19	sp|P02749|APOH_HUMAN/tr|J3QLI0|J3QLI0_HUMAN/tr|J3QRN2|J3QRN2_HUMAN	1	-0.00518	-1.28292
UGP_01.10479.10479.3.0.dta	1978	3520.48	1606.81	3	FVEGSHJSTVSLTTK	-	1913.68	1913.68	5-4-1-0-0	7	NXT	266	10	0.18377	12	0.09517	0.22659	3.82069	0.86574	T	b2+;b6+;b8+;b10+;b11+;y1+;y2+;y3+;y4+;y5+;y6+;y8+;Y0+;Y0+;Y1+;Y1+;Y0++;Y0++;Y1++;Y1++;Y2++;Y3++;	Y0+;Y1+;Y1++;	sp|P04114|APOB_HUMAN	K	NM	3405	0	3411	-0.0006	-0.373183	6.79e-09	sp|P04114|APOB_HUMAN	14	0.004	1.13653
UGP_01.10482.10482.3.0.dta	1978	3520.48	1606.81	3	FVEGSHJSTVSLTTK	-	1913.68	1913.68	5-4-1-0-0	7	NXT	260	8	0.17367	10	0.08162	0.18785	3.82069	0.7177	T	b2+;b8+;b10+;y2+;y3+;y4+;y5+;y7+;y8+;y13+;Y0+;Y0+;Y1+;Y1+;Y1++;Y1++;Y2++;Y3++;	Y0+;Y1+;Y1++;	sp|P04114|APOB_HUMAN	K	NM	3405	0	3411	-0.0006	-0.373183	6.79e-09	sp|P04114|APOB_HUMAN	14	0.00475	1.34964
UGP_01.10488.10488.4.0.dta	1450	4082.61	1552.72	4	KMDGASJVTCINSR	10,Carbamidomethyl[C];	2529.89	2529.9	N(NH(HNHNH(NON|a|keto|d))(HN(F)(H)))(F)	7	NXT	186	0	0	3	0.07181	0.12295	3.03379	0.373	T	b1+;y1+;y12+;	b1+;y12+;	sp|P08603|CFAH_HUMAN	Y	WT	1023	0	1029	0.00096	0.617878	2.06e-15	sp|P08603|CFAH_HUMAN	2	0.00456	1.11721
UGP_01.10489.10489.3.0.dta	3888	3673.52	1468.72	3	KMTGSGIYAPJSSR	-	2204.8	2204.77	5-4-2-0-0	11	NXS	256	2	0.05363	3	0.11045	0.08676	4.3791	0.37994	T	b1+;y1+;y2+;Y1+;Y1++;	b1+;y1+;y2+;Y1+;	sp|O95497|VNN1_HUMAN	K	AF	273	0	283	-0.00092	-0.625976	3.58e-07	sp|O95497|VNN1_HUMAN	5	-0.03234	-8.80588
UGP_01.10490.10490.4.0.dta	4078	3775.46	1424.63	4	MDGASJVTCINSR	0,Carbamyl[AnyN-term];9,Carbamidomethyl[C];	2350.83	2350.83	5-4-2-0-1	6	NXT	90	2	0.06891	4	0.03838	0.12854	1.9782	0.25428	T	y2+;y3+;y5+;y6+;Y0+;Y1+;	Y1+;	sp|P08603|CFAH_HUMAN	K	WT	1024	0	1029	0.00029	0.197465	2.5e-17	sp|P08603|CFAH_HUMAN	1	-0.00163	-0.431851
UGP_01.10494.10494.4.1.dta	4229	4038.66	1468.75	4	VYKPSAGJNSLYR	0,Carbamyl[AnyN-term];	2569.9	2569.9	6-5-2-0-0	8	NXS	268	9	0.19143	3	0.01133	0.12966	2.93248	0.38023	T	b2+;y4+;y10+;Y0+;Y0+;Y1+;Y1+;Y2+;Y1++;Y1++;Y2++;Y3++;	Y1+;Y1++;	sp|P02749|APOH_HUMAN	R	DT	155	0	162	0.00068	0.449514	1.91e-19	sp|P02749|APOH_HUMAN/tr|J3QLI0|J3QLI0_HUMAN/tr|J3QRN2|J3QRN2_HUMAN	1	-0.00448	-1.10955
UGP_01.10496.10496.3.0.dta	3159	3520.48	1206.62	3	KPSAGJNSLYR	-	2313.86	2313.87	3-9-0-0-0	6	NXS	260	1	0.0063	3	0.03412	0.0778	2.00312	0.15585	T	b1+;y1+;y4+;Y3++;	b1+;	sp|P02749|APOH_HUMAN	Y	DT	157	0.01	162	0.00018	0.149055	4.85e-09	sp|P02749|APOH_HUMAN/tr|J3QLI0|J3QLI0_HUMAN/tr|J3QRN2|J3QRN2_HUMAN	2	0.01019	2.89533
UGP_01.10498.10498.3.0.dta	1978	3520.48	1606.81	3	FVEGSHJSTVSLTTK	-	1913.68	1913.68	5-4-1-0-0	7	NXT	260	7	0.10278	4	0.05032	0.13077	3.02335	0.39537	T	b6+;y2+;y3+;y5+;Y0+;Y1+;Y1+;Y0++;Y0++;Y1++;Y2++;	Y1+;Y1++;	sp|P04114|APOB_HUMAN	K	NM	3405	0	3411	-0.0006	-0.373183	6.79e-09	sp|P04114|APOB_HUMAN	14	0.00475	1.34964
UGP_01.10502.10502.3.0.dta	4078	3775.45	1424.63	3	MDGASJVTCINSR	0,Carbamyl[AnyN-term];9,Carbamidomethyl[C];	2350.82	2350.83	5-4-2-0-1	6	NXT	84	3	0.09849	6	0.07855	0.17673	2.93248	0.51825	T	b3+;y2+;y3+;y5+;y6+;y7+;Y1+;Y0++;Y1++;	y6+;Y1+;	sp|P08603|CFAH_HUMAN	K	WT	1024	0	1029	0.00029	0.197465	2.5e-17	sp|P08603|CFAH_HUMAN	1	0.00637	1.68767
UGP_01.10504.10504.4.0.dta	4229	4184.72	1468.75	4	VYKPSAGJNSLYR	0,Carbamyl[AnyN-term];	2715.96	2715.96	6-5-2-0-1	8	NXS	260	6	0.11095	4	0.01221	0.09159	2.93248	0.26859	T	b2+;b3+;y4+;y10+;Y0+;Y0+;Y1+;Y2+;Y1++;Y2++;	Y1+;Y1++;	sp|P02749|APOH_HUMAN	R	DT	155	0	162	0.00068	0.449514	1.91e-19	sp|P02749|APOH_HUMAN/tr|J3QLI0|J3QLI0_HUMAN/tr|J3QRN2|J3QRN2_HUMAN	1	-0.00204	-0.487605
UGP_01.10534.10534.3.0.dta	751	3190.24	1341.66	3	VAGEJASLPCPAR	10,Carbamidomethyl[C];	1848.59	1848.6	N(NH(HN(HEX&n-acetyl&sulfate))(HHH))(F)	5	NXS	92	0	0	3	0.05356	0.05311	3.22651	0.17135	T	b9+;y1+;y9+;	b9+;y9+;	sp|Q8NDA2|HMCN2_HUMAN	R	GT	1263	0.01	1267	-0.00155	-1.15444	1.04e-21	sp|Q8NDA2|HMCN2_HUMAN	7	0.00902	2.82827
UGP_01.10547.10547.3.0.dta	4229	3673.52	1468.75	3	VYKPSAGJNSLYR	0,Carbamyl[AnyN-term];	2204.77	2204.77	5-4-2-0-0	8	NXS	256	9	0.12044	6	0.03207	0.13375	2.93248	0.39222	T	b3+;b11++;y1+;y2+;y4+;y10+;Y0+;Y1+;Y1+;Y2+;Y4+;Y0++;Y1++;Y2++;Y3++;	Y1+;Y1++;	sp|P02749|APOH_HUMAN	R	DT	155	0	162	0.00068	0.449514	1.91e-19	sp|P02749|APOH_HUMAN/tr|J3QLI0|J3QLI0_HUMAN/tr|J3QRN2|J3QRN2_HUMAN	1	0.00043	0.117086
UGP_01.10548.10548.3.1.dta	4229	3674.52	1468.75	3	VYKPSAGJNSLYR	0,Carbamyl[AnyN-term];	2205.77	2205.79	5-4-1-0-2	8	NXS	310	11	0.14082	4	0.01304	0.11988	2.93248	0.35156	T	b6+;b7++;y4+;y10+;Y0+;Y0+;Y1+;Y1+;Y2+;Y0++;Y1++;Y2++;Y3++;Y4++;Y5++;	Y1+;Y1++;	sp|P02749|APOH_HUMAN	R	DT	155	0	162	0.00068	0.449514	1.91e-19	sp|P02749|APOH_HUMAN/tr|J3QLI0|J3QLI0_HUMAN/tr|J3QRN2|J3QRN2_HUMAN	1	0.01895	5.15857
UGP_01.10549.10549.4.0.dta	4229	3819.58	1468.75	4	VYKPSAGJNSLYR	0,Carbamyl[AnyN-term];	2350.83	2350.83	5-4-2-0-1	8	NXS	288	9	0.12172	4	0.01005	0.105	2.93248	0.3079	T	b2+;b3+;y4+;y10+;Y0+;Y0+;Y1+;Y0++;Y1++;Y2++;Y3++;Y4++;Y5++;	Y1+;Y1++;	sp|P02749|APOH_HUMAN	R	DT	155	0	162	0.00068	0.449514	1.91e-19	sp|P02749|APOH_HUMAN/tr|J3QLI0|J3QLI0_HUMAN/tr|J3QRN2|J3QRN2_HUMAN	1	0.00421	1.10251
UGP_01.10555.10555.4.0.dta	533	3555.36	1948.78	4	HEEGHMLJCTCFGQGR	6,Oxidation[M];9,Carbamidomethyl[C];11,Carbamidomethyl[C];	1606.58	1606.59	4-4-0-0-1	8	NXT	64	0	0	10	0.11641	0.16191	2.0649	0.33433	T	b2+;b3+;b4+;b5+;y1+;y2+;y4+;y5+;y6+;y8+;	b2+;	sp|P02751|FINC_HUMAN	R	GR	535	0	542	-8e-05	-0.041031	8.47e-28	sp|P02751|FINC_HUMAN	21	0.01078	3.03291
UGP_01.10575.10575.3.0.dta	1450	3695.5	1552.72	3	KMDGASJVTCINSR	10,Carbamidomethyl[C];	2142.78	2142.81	3-6-0-0-3	7	NXT	288	1	0.00313	3	0.15182	0.17124	3.03379	0.51951	T	b1+;y1+;y12+;Y5++;	b1+;y12+;	sp|P08603|CFAH_HUMAN	Y	WT	1023	0	1029	0.00096	0.617878	2.06e-15	sp|P08603|CFAH_HUMAN	2	0.03043	8.23665
UGP_01.10576.10576.3.0.dta	533	3555.37	1948.78	3	HEEGHMLJCTCFGQGR	6,Oxidation[M];9,Carbamidomethyl[C];11,Carbamidomethyl[C];	1606.58	1606.59	4-4-0-0-1	8	NXT	86	0	0	4	0.06776	0.08477	2.0649	0.17503	T	b2+;b5+;y1+;y5+;	b2+;	sp|P02751|FINC_HUMAN	R	GR	535	0.01	542	-8e-05	-0.041031	8.47e-28	sp|P02751|FINC_HUMAN	21	0.00882	2.48147
UGP_01.10578.10578.4.0.dta	1450	3695.5	1552.72	4	KMDGASJVTCINSR	10,Carbamidomethyl[C];	2142.78	2142.81	3-6-0-0-3	7	NXT	286	0	0	3	0.09463	0.13749	3.03379	0.41712	T	b1+;y1+;y12+;	b1+;y12+;	sp|P08603|CFAH_HUMAN	Y	WT	1023	0	1029	0.00096	0.617878	2.06e-15	sp|P08603|CFAH_HUMAN	2	0.03122	8.45049
UGP_01.10581.10581.3.0.dta	2347	3180.34	958.556	3	TPLTAJITK	-	2221.78	2221.79	6-4-1-0-1	6	NXT	210	5	0.23936	3	0.04251	0.12404	3.90115	0.48391	T	b3+;b6+;b7+;Y0+;Y0+;Y1+;Y2+;Y4+;	b7+;Y0+;Y1+;	sp|P01877|IGHA2_HUMAN	K	SG	200	0	205	-0.00028	-0.291806	9.48e-23	sp|P01877|IGHA2_HUMAN/tr|A0A0G2JMB2|A0A0G2JMB2_HUMAN/tr|A0A286YEY5|A0A286YEY5_HUMAN	6	0.00506	1.59153
UGP_01.10583.10583.3.2.dta	3159	3834.58	1206.62	3	KPSAGJNSLYR	-	2627.96	2627.94	6-6-1-0-1	6	NXS	294	1	0.00471	3	0.0832	0.09067	2.00312	0.18163	T	b1+;b7++;y1+;Y1++;	b1+;	sp|P02749|APOH_HUMAN	Y	DT	157	0.01	162	0.00018	0.149055	4.85e-09	sp|P02749|APOH_HUMAN/tr|J3QLI0|J3QLI0_HUMAN/tr|J3QRN2|J3QRN2_HUMAN	2	-0.02057	-5.36572
UGP_01.10591.10591.3.0.dta	3888	3018.29	1468.72	3	KMTGSGIYAPJSSR	-	1549.57	1549.57	4-3-0-0-2	11	NXS	160	3	0.11768	3	0.14303	0.13962	2.91667	0.40722	T	b1+;b7++;y1+;Y1+;Y2+;Y2++;	b1+;Y1+;	sp|O95497|VNN1_HUMAN	K	AF	273	0	283	-0.00092	-0.625976	3.58e-07	sp|O95497|VNN1_HUMAN	5	0.00193	0.639649
UGP_01.10599.10599.3.0.dta	1450	3694.51	1552.72	3	KMDGASJVTCINSR	10,Carbamidomethyl[C];	2141.79	2141.79	3-6-1-0-1	7	NXT	282	0	0	3	0.16811	0.17437	3.03379	0.529	T	b1+;y1+;y12+;	b1+;y12+;	sp|P08603|CFAH_HUMAN	Y	WT	1023	0	1029	0.00096	0.617878	2.06e-15	sp|P08603|CFAH_HUMAN	2	-0.0004	-0.108298
UGP_01.10607.10607.4.1.dta	2087	4392.9	2567.24	4	AKAALAAFNAQNJGSNFQLEEISR	9,Deamidated[N];12,Deamidated[N];16,Deamidated[N];	1825.66	1825.66	5-5-0-0-0	13	NXS	152	0	0	3	0.20121	0.08497	2.83965	0.24128	T	b15++;y1+;y4+;	b15++;y4+;	sp|P02765|FETUA_HUMAN	A	AQ	164	0.01	176	0.01853	7.21506	3.92e-08	sp|P02765|FETUA_HUMAN/tr|C9JV77|C9JV77_HUMAN	2	-0.0025	-0.56923
UGP_01.10630.10630.3.0.dta	2347	3221.37	958.556	3	TPLTAJITK	-	2262.81	2262.81	5-5-1-0-1	6	NXT	238	7	0.2657	9	0.05609	0.18232	4.61262	0.84099	T	b3+;b4+;b6+;b7+;b8+;y2+;y3+;y4+;y5+;Y0+;Y0+;Y1+;Y1+;Y2+;Y4+;Y2++;	b7+;Y0+;Y1+;Y2+;	sp|P01877|IGHA2_HUMAN	K	SG	200	0	205	-0.00028	-0.291806	9.48e-23	sp|P01877|IGHA2_HUMAN/tr|A0A0G2JMB2|A0A0G2JMB2_HUMAN/tr|A0A286YEY5|A0A286YEY5_HUMAN	6	0.00055	0.170788
UGP_01.10631.10631.2.0.dta	2347	3018.28	958.556	2	TPLTAJITK	-	2059.73	2059.73	5-4-1-0-1	6	NXT	166	6	0.35531	6	0.06647	0.17229	5.26063	0.90637	T	b3+;b4+;b5+;b6+;b7+;b8+;Y0+;Y1+;Y1+;Y2+;Y3+;Y4+;	b7+;Y0+;Y1+;Y2+;Y4+;	sp|P01877|IGHA2_HUMAN	K	SG	200	0	205	-0.00028	-0.291806	9.48e-23	sp|P01877|IGHA2_HUMAN/tr|A0A0G2JMB2|A0A0G2JMB2_HUMAN/tr|A0A286YEY5|A0A286YEY5_HUMAN	6	0.00264	0.874962
UGP_01.10636.10636.4.0.dta	2347	3221.37	958.556	4	TPLTAJITK	-	2262.81	2262.81	5-5-1-0-1	6	NXT	242	9	0.27045	4	0.02599	0.13318	3.90115	0.51955	T	b5+;b6+;b7+;b8+;Y0+;Y0+;Y1+;Y1+;Y2+;Y3+;Y4+;Y1++;Y2++;	Y0+;Y1+;Y2+;	sp|P01877|IGHA2_HUMAN	K	SG	200	0	205	-0.00028	-0.291806	9.48e-23	sp|P01877|IGHA2_HUMAN/tr|A0A0G2JMB2|A0A0G2JMB2_HUMAN/tr|A0A286YEY5|A0A286YEY5_HUMAN	6	0.00101	0.31363
UGP_01.10644.10644.4.3.dta	951	3688.51	1206.62	4	KPSAGJNSLYR	-	2481.88	2481.89	6-6-1-0-0	6	NXS	284	1	0.00311	4	0.06843	0.12306	2.07742	0.25565	T	b1+;y1+;y4+;y10+;Y1++;	b1+;	sp|P02749|APOH_HUMAN	Y	DT	157	0	162	0.00018	0.149055	4.85e-09	sp|P02749|APOH_HUMAN/tr|J3QLI0|J3QLI0_HUMAN/tr|J3QRN2|J3QRN2_HUMAN	2	0.00662	1.79526
UGP_01.10650.10650.3.0.dta	4229	3673.52	1468.75	3	VYKPSAGJNSLYR	0,Carbamyl[AnyN-term];	2204.77	2204.77	5-4-2-0-0	8	NXS	256	11	0.24998	4	0.02427	0.17629	3.71276	0.65452	T	b2+;y1+;y4+;y10+;Y0+;Y0+;Y1+;Y1+;Y2+;Y4+;Y5+;Y1++;Y2++;Y3++;Y4++;	Y1+;Y4+;Y1++;	sp|P02749|APOH_HUMAN	R	DT	155	0	162	0.00068	0.449514	1.91e-19	sp|P02749|APOH_HUMAN/tr|J3QLI0|J3QLI0_HUMAN/tr|J3QRN2|J3QRN2_HUMAN	1	0.00151	0.411163
UGP_01.10658.10658.3.0.dta	4164	2487.03	864.457	3	GVNFJVSK	0,Carbamyl[AnyN-term];	1622.58	1622.58	5-4-0-0-0	5	NXS	24	8	0.55917	5	0.06005	0.24198	7.00436	1.69494	T	b3+;b4+;b6+;b7+;y4+;Y0+;Y0+;Y1+;Y1+;Y2+;Y3+;Y4+;Y5+;	b6+;Y0+;Y0+;Y1+;Y2+;Y3+;Y4+;Y5+;	sp|P03952|KLKB1_HUMAN	R	VS	123	0	127	0.00027	0.29721	1.47e-15	sp|P03952|KLKB1_HUMAN/tr|C9JCT1|C9JCT1_HUMAN/tr|H0YAC1|H0YAC1_HUMAN/tr|E9PBC5|E9PBC5_HUMAN/tr|C9J075|C9J075_HUMAN	1	0.00279	1.12227
UGP_01.10659.10659.2.0.dta	2347	2362.06	958.556	2	TPLTAJITK	-	1403.5	1403.51	4-3-0-0-1	6	NXT	24	6	0.5687	4	0.06716	0.22554	5.86412	1.3226	T	b5+;b6+;b7+;b8+;Y0+;Y0+;Y1+;Y2+;Y4+;Y5+;	b7+;Y0+;Y0+;Y1+;Y2+;Y4+;	sp|P01877|IGHA2_HUMAN	K	SG	200	0	205	-0.00028	-0.291806	9.48e-23	sp|P01877|IGHA2_HUMAN/tr|A0A0G2JMB2|A0A0G2JMB2_HUMAN/tr|A0A286YEY5|A0A286YEY5_HUMAN	6	0.00898	3.80341
UGP_01.10660.10660.4.1.dta	2347	3018.29	958.556	4	TPLTAJITK	-	2059.73	2059.73	5-4-1-0-1	6	NXT	160	10	0.24844	5	0.02317	0.13525	3.09101	0.41805	T	b3+;b4+;b6+;b7+;b8+;Y0+;Y1+;Y1+;Y2+;Y3+;Y4+;Y4+;Y1++;Y2++;Y4++;	Y0+;Y1+;	sp|P01877|IGHA2_HUMAN	K	SG	200	0	205	-0.00028	-0.291806	9.48e-23	sp|P01877|IGHA2_HUMAN/tr|A0A0G2JMB2|A0A0G2JMB2_HUMAN/tr|A0A286YEY5|A0A286YEY5_HUMAN	6	-0.00079	-0.261825
UGP_01.10663.10663.3.0.dta	4229	3673.52	1468.75	3	VYKPSAGJNSLYR	0,Carbamyl[AnyN-term];	2204.77	2204.77	5-4-2-0-0	8	NXS	256	14	0.05466	14	0.02507	0.14505	1.9782	0.28693	T	b2+;b3+;b4+;b5+;y2+;y3+;y4+;y5+;y7+;y9+;y10+;y11+;y10++;y11++;Y0+;Y0+;Y1+;Y1+;Y2+;Y3+;Y4+;Y5+;Y0++;Y0++;Y1++;Y2++;Y2++;Y4++;	Y1+;	sp|P02749|APOH_HUMAN	R	DT	155	0	162	0.00068	0.449514	1.91e-19	sp|P02749|APOH_HUMAN/tr|J3QLI0|J3QLI0_HUMAN/tr|J3QRN2|J3QRN2_HUMAN	1	0.00151	0.411163
UGP_01.10671.10671.4.0.dta	1450	3695.5	1552.72	4	KMDGASJVTCINSR	10,Carbamidomethyl[C];	2142.78	2142.81	3-6-0-0-3	7	NXT	288	1	0.00148	3	0.10689	0.14772	3.03379	0.44814	T	b1+;y1+;y12+;Y2++;	b1+;y12+;	sp|P08603|CFAH_HUMAN	Y	WT	1023	0	1029	0.00096	0.617878	2.06e-15	sp|P08603|CFAH_HUMAN	2	0.03098	8.38553
UGP_01.10681.10681.2.0.dta	2347	2200	958.556	2	TPLTAJITK	-	1241.45	1241.45	3-3-0-0-1	6	NXT	18	6	0.37362	6	0.09263	0.2121	5.86412	1.24379	T	b2+;b3+;b4+;b5+;b6+;b7+;Y0+;Y0+;Y1+;Y1+;Y3+;Y4+;	b7+;Y0+;Y0+;Y1+;Y3+;Y4+;	sp|P01877|IGHA2_HUMAN	K	SG	200	0	205	-0.00028	-0.291806	9.48e-23	sp|P01877|IGHA2_HUMAN/tr|A0A0G2JMB2|A0A0G2JMB2_HUMAN/tr|A0A286YEY5|A0A286YEY5_HUMAN	6	0.00324	1.4734
UGP_01.10684.10684.2.0.dta	2347	3018.28	958.556	2	TPLTAJITK	-	2059.73	2059.73	5-4-1-0-1	6	NXT	164	9	0.35969	11	0.09363	0.27804	5.26063	1.46265	T	b3+;b4+;b5+;b6+;b7+;b8+;y2+;y4+;y5+;y6+;y7+;Y0+;Y0+;Y1+;Y1+;Y2+;Y3+;Y4+;Y5+;Y2++;	b7+;Y0+;Y1+;Y2+;Y4+;	sp|P01877|IGHA2_HUMAN	K	SG	200	0	205	-0.00028	-0.291806	9.48e-23	sp|P01877|IGHA2_HUMAN/tr|A0A0G2JMB2|A0A0G2JMB2_HUMAN/tr|A0A286YEY5|A0A286YEY5_HUMAN	6	0.00205	0.679421
UGP_01.10686.10686.3.0.dta	2347	3018.29	958.556	3	TPLTAJITK	-	2059.73	2059.73	5-4-1-0-1	6	NXT	158	9	0.3196	9	0.07599	0.19408	4.61262	0.89523	T	b3+;b4+;b5+;b6+;b7+;b8+;y4+;y5+;y8+;Y0+;Y0+;Y1+;Y1+;Y2+;Y3+;Y4+;Y5+;Y2++;	b7+;Y0+;Y1+;Y2+;	sp|P01877|IGHA2_HUMAN	K	SG	200	0	205	-0.00028	-0.291806	9.48e-23	sp|P01877|IGHA2_HUMAN/tr|A0A0G2JMB2|A0A0G2JMB2_HUMAN/tr|A0A286YEY5|A0A286YEY5_HUMAN	6	-0.004	-1.32569
UGP_01.10694.10694.3.0.dta	2347	2856.24	958.556	3	TPLTAJITK	-	1897.68	1897.68	4-4-1-0-1	6	NXT	120	7	0.3806	3	0.04793	0.16905	4.61262	0.77975	T	b6+;b7+;b8+;Y0+;Y0+;Y1+;Y2+;Y3+;Y4+;Y1++;	b7+;Y0+;Y1+;Y2+;	sp|P01877|IGHA2_HUMAN	K	SG	200	0	205	-0.00028	-0.291806	9.48e-23	sp|P01877|IGHA2_HUMAN/tr|A0A0G2JMB2|A0A0G2JMB2_HUMAN/tr|A0A286YEY5|A0A286YEY5_HUMAN	6	-0.00051	-0.17862
UGP_01.10697.10697.2.0.dta	2347	3018.28	958.556	2	TPLTAJITK	-	2059.73	2059.73	5-4-1-0-1	6	NXT	164	11	0.25961	9	0.06114	0.21577	3.90115	0.84174	T	b3+;b4+;b7+;b8+;y2+;y3+;y4+;y6+;y8+;Y0+;Y0+;Y1+;Y1+;Y2+;Y2+;Y3+;Y4+;Y4+;Y5+;Y2++;	b7+;Y0+;Y1+;	sp|P01877|IGHA2_HUMAN	K	SG	200	0	205	-0.00028	-0.291806	9.48e-23	sp|P01877|IGHA2_HUMAN/tr|A0A0G2JMB2|A0A0G2JMB2_HUMAN/tr|A0A286YEY5|A0A286YEY5_HUMAN	6	0.00218	0.722506
UGP_01.10699.10699.2.0.dta	2347	2653.16	958.556	2	TPLTAJITK	-	1694.6	1694.6	4-3-1-0-1	6	NXT	62	6	0.24086	4	0.04382	0.11977	3.90115	0.46723	T	b4+;b5+;b6+;b7+;Y0+;Y0+;Y1+;Y2+;Y3+;Y4+;	b7+;Y0+;Y1+;	sp|P01877|IGHA2_HUMAN	K	SG	200	0	205	-0.00028	-0.291806	9.48e-23	sp|P01877|IGHA2_HUMAN/tr|A0A0G2JMB2|A0A0G2JMB2_HUMAN/tr|A0A286YEY5|A0A286YEY5_HUMAN	6	-0.00192	-0.72394
UGP_01.10701.10701.4.1.dta	951	3688.51	1206.62	4	KPSAGJNSLYR	-	2481.88	2481.89	6-6-1-0-0	6	NXS	280	0	0	5	0.07316	0.13295	2.07742	0.27619	T	b1+;y1+;y2+;y5+;y10+;	b1+;	sp|P02749|APOH_HUMAN	Y	DT	157	0	162	0.00018	0.149055	4.85e-09	sp|P02749|APOH_HUMAN/tr|J3QLI0|J3QLI0_HUMAN/tr|J3QRN2|J3QRN2_HUMAN	2	0.007	1.89831
UGP_01.10702.10702.3.0.dta	2347	3221.37	958.556	3	TPLTAJITK	-	2262.81	2262.81	5-5-1-0-1	6	NXT	236	6	0.3403	4	0.06073	0.15347	4.61262	0.7079	T	b4+;b6+;b7+;b8+;Y0+;Y0+;Y1+;Y1+;Y2+;Y3+;	b7+;Y0+;Y1+;Y2+;	sp|P01877|IGHA2_HUMAN	K	SG	200	0	205	-0.00028	-0.291806	9.48e-23	sp|P01877|IGHA2_HUMAN/tr|A0A0G2JMB2|A0A0G2JMB2_HUMAN/tr|A0A286YEY5|A0A286YEY5_HUMAN	6	-0.0002	-0.0621049
UGP_01.10707.10707.3.2.dta	2347	3034.27	958.556	3	TPLTAJITK	-	2075.72	2075.73	6-4-1-0-0	6	NXT	168	3	0.15054	5	0.0461	0.09807	3.09101	0.30315	T	b3+;b4+;b6+;b7+;y4+;Y0+;Y0+;Y1+;	Y0+;Y1+;	sp|P01877|IGHA2_HUMAN	K	SG	200	0	205	-0.00028	-0.291806	9.48e-23	sp|P01877|IGHA2_HUMAN/tr|A0A0G2JMB2|A0A0G2JMB2_HUMAN/tr|A0A286YEY5|A0A286YEY5_HUMAN	6	0.01485	4.89574
UGP_01.10709.10709.2.0.dta	2347	3018.28	958.556	2	TPLTAJITK	-	2059.73	2059.73	5-4-1-0-1	6	NXT	164	7	0.3943	8	0.07816	0.2441	5.86412	1.43144	T	b3+;b4+;b5+;b7+;b8+;y2+;y4+;y6+;Y0+;Y0+;Y1+;Y1+;Y2+;Y3+;Y4+;	b7+;Y0+;Y1+;Y2+;Y3+;Y4+;	sp|P01877|IGHA2_HUMAN	K	SG	200	0	205	-0.00028	-0.291806	9.48e-23	sp|P01877|IGHA2_HUMAN/tr|A0A0G2JMB2|A0A0G2JMB2_HUMAN/tr|A0A286YEY5|A0A286YEY5_HUMAN	6	0.00218	0.722506
UGP_01.10715.10715.2.0.dta	2347	3221.36	958.556	2	TPLTAJITK	-	2262.81	2262.81	5-5-1-0-1	6	NXT	248	5	0.47322	6	0.09169	0.25195	5.26063	1.32543	T	b5+;b6+;b7+;b8+;y5+;y6+;Y0+;Y0+;Y1+;Y1+;Y2+;	b7+;Y0+;Y0+;Y1+;Y2+;	sp|P01877|IGHA2_HUMAN	K	SG	200	0	205	-0.00028	-0.291806	9.48e-23	sp|P01877|IGHA2_HUMAN/tr|A0A0G2JMB2|A0A0G2JMB2_HUMAN/tr|A0A286YEY5|A0A286YEY5_HUMAN	6	0.0034	1.05579
UGP_01.10716.10716.2.0.dta	2347	2653.16	958.556	2	TPLTAJITK	-	1694.6	1694.6	4-3-1-0-1	6	NXT	62	6	0.31937	3	0.04867	0.14671	4.61262	0.67672	T	b6+;b7+;b8+;Y0+;Y0+;Y1+;Y1+;Y2+;Y3+;	b7+;Y0+;Y0+;Y1+;	sp|P01877|IGHA2_HUMAN	K	SG	200	0	205	-0.00028	-0.291806	9.48e-23	sp|P01877|IGHA2_HUMAN/tr|A0A0G2JMB2|A0A0G2JMB2_HUMAN/tr|A0A286YEY5|A0A286YEY5_HUMAN	6	-0.00149	-0.561808
UGP_01.10721.10721.3.0.dta	2347	3018.29	958.556	3	TPLTAJITK	-	2059.73	2059.73	5-4-1-0-1	6	NXT	158	8	0.35279	7	0.06986	0.18659	4.61262	0.86066	T	b3+;b4+;b5+;b6+;b7+;b8+;y4+;Y0+;Y0+;Y1+;Y1+;Y2+;Y3+;Y4+;Y5+;	b7+;Y0+;Y1+;Y4+;	sp|P01877|IGHA2_HUMAN	K	SG	200	0	205	-0.00028	-0.291806	9.48e-23	sp|P01877|IGHA2_HUMAN/tr|A0A0G2JMB2|A0A0G2JMB2_HUMAN/tr|A0A286YEY5|A0A286YEY5_HUMAN	6	-0.00365	-1.2097
UGP_01.10740.10740.2.0.dta	2347	3221.36	958.556	2	TPLTAJITK	-	2262.81	2262.81	5-5-1-0-1	6	NXT	250	7	0.34752	9	0.09397	0.21437	4.61262	0.98879	T	b3+;b4+;b5+;b6+;b7+;b8+;y4+;y7+;y8+;Y0+;Y0+;Y1+;Y1+;Y2+;Y3+;Y4+;	b7+;Y0+;Y1+;Y2+;	sp|P01877|IGHA2_HUMAN	K	SG	200	0	205	-0.00028	-0.291806	9.48e-23	sp|P01877|IGHA2_HUMAN/tr|A0A0G2JMB2|A0A0G2JMB2_HUMAN/tr|A0A286YEY5|A0A286YEY5_HUMAN	6	0.00333	1.03405
UGP_01.10745.10745.3.0.dta	2347	3221.37	958.556	3	TPLTAJITK	-	2262.81	2262.81	5-5-1-0-1	6	NXT	232	6	0.34921	5	0.07145	0.17996	4.61262	0.83008	T	b3+;b5+;b6+;b7+;y4+;Y0+;Y0+;Y1+;Y1+;Y2+;Y3+;	b7+;Y0+;Y1+;Y2+;	sp|P01877|IGHA2_HUMAN	K	SG	200	0	205	-0.00028	-0.291806	9.48e-23	sp|P01877|IGHA2_HUMAN/tr|A0A0G2JMB2|A0A0G2JMB2_HUMAN/tr|A0A286YEY5|A0A286YEY5_HUMAN	6	-0.00065	-0.201841
UGP_01.10756.10756.3.0.dta	2347	3221.37	958.556	3	TPLTAJITK	-	2262.81	2262.81	5-5-1-0-1	6	NXT	232	6	0.32321	7	0.07465	0.16645	5.26063	0.87564	T	b4+;b5+;b6+;b7+;b8+;y4+;y8+;Y0+;Y0+;Y1+;Y1+;Y2+;Y3+;	b7+;Y0+;Y0+;Y1+;Y2+;	sp|P01877|IGHA2_HUMAN	K	SG	200	0	205	-0.00028	-0.291806	9.48e-23	sp|P01877|IGHA2_HUMAN/tr|A0A0G2JMB2|A0A0G2JMB2_HUMAN/tr|A0A286YEY5|A0A286YEY5_HUMAN	6	-0.00075	-0.232893
UGP_01.10757.10757.2.0.dta	2347	3018.28	958.556	2	TPLTAJITK	-	2059.73	2059.73	5-4-1-0-1	6	NXT	164	9	0.11399	10	0.06891	0.17097	3.09101	0.52848	T	b3+;b4+;b6+;b7+;b8+;y2+;y4+;y5+;y6+;y8+;Y0+;Y0+;Y1+;Y2+;Y2+;Y3+;Y4+;Y4+;Y5+;	b7+;Y0+;	sp|P01877|IGHA2_HUMAN	K	SG	200	0	205	-0.00028	-0.291806	9.48e-23	sp|P01877|IGHA2_HUMAN/tr|A0A0G2JMB2|A0A0G2JMB2_HUMAN/tr|A0A286YEY5|A0A286YEY5_HUMAN	6	0.00199	0.659536
UGP_01.10763.10763.2.0.dta	2347	3221.36	958.556	2	TPLTAJITK	-	2262.81	2262.81	5-5-1-0-1	6	NXT	250	7	0.27285	11	0.08055	0.2318	4.61262	1.0692	T	b3+;b4+;b6+;b7+;b8+;y2+;y3+;y4+;y5+;y6+;y8+;Y0+;Y0+;Y1+;Y1+;Y2+;Y2+;Y3+;	b7+;Y0+;Y1+;Y2+;	sp|P01877|IGHA2_HUMAN	K	SG	200	0	205	-0.00028	-0.291806	9.48e-23	sp|P01877|IGHA2_HUMAN/tr|A0A0G2JMB2|A0A0G2JMB2_HUMAN/tr|A0A286YEY5|A0A286YEY5_HUMAN	6	0.00337	1.04647
UGP_01.10775.10775.2.0.dta	2347	3221.36	958.556	2	TPLTAJITK	-	2262.81	2262.81	5-5-1-0-1	6	NXT	248	4	0.47604	3	0.068	0.18917	4.61262	0.87258	T	b4+;b6+;b7+;Y0+;Y0+;Y1+;Y2+;	b7+;Y0+;Y1+;Y2+;	sp|P01877|IGHA2_HUMAN	K	SG	200	0	205	-0.00028	-0.291806	9.48e-23	sp|P01877|IGHA2_HUMAN/tr|A0A0G2JMB2|A0A0G2JMB2_HUMAN/tr|A0A286YEY5|A0A286YEY5_HUMAN	6	0.00342	1.062
UGP_01.10776.10776.5.0.dta	4229	3673.52	1468.75	5	VYKPSAGJNSLYR	0,Carbamyl[AnyN-term];	2204.76	2204.77	5-4-2-0-0	8	NXS	280	11	0.2002	3	0.01054	0.13727	2.93248	0.40256	T	b2+;y10+;y11++;Y0+;Y0+;Y1+;Y2+;Y4+;Y0++;Y1++;Y2++;Y3++;Y4++;Y5++;	Y1+;Y1++;	sp|P02749|APOH_HUMAN	R	DT	155	0	162	0.00068	0.449514	1.91e-19	sp|P02749|APOH_HUMAN/tr|J3QLI0|J3QLI0_HUMAN/tr|J3QRN2|J3QRN2_HUMAN	1	0.00729	1.98502
UGP_01.10777.10777.3.0.dta	2347	3221.37	958.556	3	TPLTAJITK	-	2262.81	2262.81	5-5-1-0-1	6	NXT	232	4	0.27685	8	0.08124	0.16407	4.61262	0.75679	T	b3+;b4+;b5+;b6+;b7+;b8+;y4+;y5+;Y0+;Y1+;Y1+;Y2+;	b7+;Y0+;Y1+;Y2+;	sp|P01877|IGHA2_HUMAN	K	SG	200	0	205	-0.00028	-0.291806	9.48e-23	sp|P01877|IGHA2_HUMAN/tr|A0A0G2JMB2|A0A0G2JMB2_HUMAN/tr|A0A286YEY5|A0A286YEY5_HUMAN	6	-0.00084	-0.26084
UGP_01.10780.10780.3.0.dta	2347	2872.23	958.556	3	TPLTAJITK	-	1913.67	1913.68	5-4-1-0-0	6	NXT	108	10	0.32742	5	0.03644	0.16691	5.26063	0.87807	T	b5+;b6+;b7+;b8+;y4+;Y0+;Y0+;Y1+;Y1+;Y2+;Y3+;Y4+;Y4+;Y5+;Y1++;	Y0+;Y0+;Y1+;Y2+;Y4+;	sp|P01877|IGHA2_HUMAN	K	SG	200	0	205	-0.00028	-0.291806	9.48e-23	sp|P01877|IGHA2_HUMAN/tr|A0A0G2JMB2|A0A0G2JMB2_HUMAN/tr|A0A286YEY5|A0A286YEY5_HUMAN	6	0.00804	2.80021
UGP_01.10793.10793.3.0.dta	2347	3075.31	958.556	3	TPLTAJITK	-	2116.75	2116.76	5-5-1-0-0	6	NXT	182	6	0.30671	6	0.05241	0.17158	5.26063	0.9026	T	b3+;b4+;b6+;b7+;y3+;y4+;Y0+;Y0+;Y1+;Y1+;Y2+;Y3+;	b7+;Y0+;Y0+;Y1+;Y2+;	sp|P01877|IGHA2_HUMAN	K	SG	200	0	205	-0.00028	-0.291806	9.48e-23	sp|P01877|IGHA2_HUMAN/tr|A0A0G2JMB2|A0A0G2JMB2_HUMAN/tr|A0A286YEY5|A0A286YEY5_HUMAN	6	0.00725	2.35826
UGP_01.10794.10794.2.0.dta	2347	3221.36	958.556	2	TPLTAJITK	-	2262.81	2262.81	5-5-1-0-1	6	NXT	248	7	0.42066	6	0.07526	0.19728	5.26063	1.0378	T	b3+;b4+;b5+;b6+;b7+;b8+;Y0+;Y0+;Y1+;Y1+;Y2+;Y3+;Y4+;	b7+;Y0+;Y0+;Y1+;Y2+;	sp|P01877|IGHA2_HUMAN	K	SG	200	0	205	-0.00028	-0.291806	9.48e-23	sp|P01877|IGHA2_HUMAN/tr|A0A0G2JMB2|A0A0G2JMB2_HUMAN/tr|A0A286YEY5|A0A286YEY5_HUMAN	6	0.00342	1.062
UGP_01.10818.10818.4.0.dta	2455	3382.42	2003.96	4	KYNSQJQSNNQFVLYR	3,Deamidated[N];	1378.46	1378.48	6-2-0-0-0	6	NXS	256	0	0	3	0.0727	0.09992	2.07318	0.20715	T	b1+;y1+;y12+;	b1+;	sp|P01042|KNG1_HUMAN	K	IT	43	0.01	48	0.00215	1.07235	2.89e-43	sp|P01042|KNG1_HUMAN	6	0.01562	4.61939
UGP_01.10833.10833.2.0.dta	2347	3018.28	958.556	2	TPLTAJITK	-	2059.73	2059.73	5-4-1-0-1	6	NXT	162	8	0.48788	4	0.06117	0.2195	6.43504	1.41251	T	b3+;b6+;b7+;b8+;Y0+;Y0+;Y1+;Y1+;Y2+;Y3+;Y4+;Y5+;	b7+;Y0+;Y0+;Y1+;Y2+;Y3+;Y4+;	sp|P01877|IGHA2_HUMAN	K	SG	200	0	205	-0.00028	-0.291806	9.48e-23	sp|P01877|IGHA2_HUMAN/tr|A0A0G2JMB2|A0A0G2JMB2_HUMAN/tr|A0A286YEY5|A0A286YEY5_HUMAN	6	0.00159	0.526965
UGP_01.10875.10875.2.0.dta	2347	3221.36	958.556	2	TPLTAJITK	-	2262.81	2262.81	5-5-1-0-1	6	NXT	250	6	0.41118	5	0.06012	0.19139	5.26063	1.00683	T	b4+;b6+;b7+;b8+;y2+;Y0+;Y0+;Y1+;Y1+;Y2+;Y4+;	b7+;Y0+;Y0+;Y1+;Y2+;	sp|P01877|IGHA2_HUMAN	K	SG	200	0	205	-0.00028	-0.291806	9.48e-23	sp|P01877|IGHA2_HUMAN/tr|A0A0G2JMB2|A0A0G2JMB2_HUMAN/tr|A0A286YEY5|A0A286YEY5_HUMAN	6	0.00224	0.695576
UGP_01.10882.10882.5.0.dta	3482	4695.97	2782.3	5	GNVAVTVSGHTCQHWSAQTPHTHJR	12,Carbamidomethyl[C];	1913.67	1913.68	5-4-1-0-0	24	NXT	178	2	0.06747	5	0.11011	0.20373	4.2763	0.87122	T	b2+;b3+;b4+;b5+;y1+;Y1++;Y1++;	b2+;b3+;b4+;Y1++;	sp|P00747|PLMN_HUMAN	R	TP	285	0	308	-0.00052	-0.18683	4.81e-20	sp|P00747|PLMN_HUMAN	28	0.01141	2.43027
UGP_01.10897.10897.3.0.dta	2347	3059.32	958.556	3	TPLTAJITK	-	2100.76	2100.76	4-5-1-0-1	6	NXT	172	4	0.18772	3	0.02898	0.09038	3.09101	0.27937	T	b4+;b6+;b7+;Y0+;Y0+;Y1+;Y3+;	Y0+;Y1+;	sp|P01877|IGHA2_HUMAN	K	SG	200	0	205	-0.00028	-0.291806	9.48e-23	sp|P01877|IGHA2_HUMAN/tr|A0A0G2JMB2|A0A0G2JMB2_HUMAN/tr|A0A286YEY5|A0A286YEY5_HUMAN	6	-3e-05	-0.00980934
UGP_01.10908.10908.5.0.dta	3482	4695.97	2782.3	5	GNVAVTVSGHTCQHWSAQTPHTHJR	12,Carbamidomethyl[C];	1913.67	1913.68	5-4-1-0-0	24	NXT	178	1	0.02217	5	0.20776	0.24353	4.2763	1.04142	T	b2+;b3+;b4+;b5+;y1+;Y1++;	b2+;b3+;b4+;y1+;	sp|P00747|PLMN_HUMAN	R	TP	285	0	308	-0.00052	-0.18683	4.81e-20	sp|P00747|PLMN_HUMAN	28	0.0115	2.44944
UGP_01.10909.10909.5.0.dta	2087	4683.99	2567.24	5	AKAALAAFNAQNJGSNFQLEEISR	9,Deamidated[N];12,Deamidated[N];16,Deamidated[N];	2116.76	2116.76	5-5-1-0-0	13	NXS	150	0	0	3	0.14775	0.06948	2.83965	0.19731	T	b15++;y1+;y4+;	b15++;y4+;	sp|P02765|FETUA_HUMAN	A	AQ	164	0.01	176	0.01853	7.21506	3.92e-08	sp|P02765|FETUA_HUMAN/tr|C9JV77|C9JV77_HUMAN	2	0.00284	0.606451
UGP_01.10917.10917.4.0.dta	1173	3778.62	1573.84	4	AAINKWVSJKTEGR	-	2204.77	2204.77	5-4-2-0-0	9	NXT	256	7	0.18162	3	0.02502	0.15981	2.91667	0.46612	T	y1+;y4+;y8+;Y1+;Y0++;Y1++;Y2++;Y3++;Y4++;Y5++;	Y1+;Y1++;	sp|P01008|ANT3_HUMAN	R	IT	216	0	224	0.00045	0.285745	2.45e-12	sp|P01008|ANT3_HUMAN	11	-0.00108	-0.285895
UGP_01.10929.10929.2.0.dta	2347	3018.28	958.556	2	TPLTAJITK	-	2059.73	2059.73	5-4-1-0-1	6	NXT	162	6	0.23952	3	0.04953	0.11918	3.90115	0.46493	T	b6+;b7+;b8+;Y0+;Y0+;Y1+;Y1+;Y2+;Y3+;	b7+;Y0+;Y1+;	sp|P01877|IGHA2_HUMAN	K	SG	200	0	205	-0.00028	-0.291806	9.48e-23	sp|P01877|IGHA2_HUMAN/tr|A0A0G2JMB2|A0A0G2JMB2_HUMAN/tr|A0A286YEY5|A0A286YEY5_HUMAN	6	0.00129	0.427538
UGP_01.10943.10943.4.0.dta	4229	3673.53	1468.75	4	VYKPSAGJNSLYR	0,Carbamyl[AnyN-term];	2204.77	2204.77	5-4-2-0-0	8	NXS	254	9	0.12331	7	0.02838	0.13732	1.9782	0.27164	T	b2+;b3+;y2+;y4+;y5+;y10+;y11++;Y0+;Y0+;Y1+;Y1+;Y0++;Y1++;Y1++;Y2++;Y3++;	Y1+;	sp|P02749|APOH_HUMAN	R	DT	155	0	162	0.00068	0.449514	1.91e-19	sp|P02749|APOH_HUMAN/tr|J3QLI0|J3QLI0_HUMAN/tr|J3QRN2|J3QRN2_HUMAN	1	-0.00238	-0.648056
UGP_01.10944.10944.4.0.dta	4229	3673.53	1468.75	4	VYKPSAGJNSLYR	0,Carbamyl[AnyN-term];	2204.77	2204.77	5-4-2-0-0	8	NXS	254	8	0.12761	6	0.02311	0.12574	2.93248	0.36873	T	b2+;b3+;y2+;y4+;y5+;y10+;Y0+;Y0+;Y1+;Y0++;Y1++;Y1++;Y2++;Y4++;	Y1+;Y1++;	sp|P02749|APOH_HUMAN	R	DT	155	0	162	0.00068	0.449514	1.91e-19	sp|P02749|APOH_HUMAN/tr|J3QLI0|J3QLI0_HUMAN/tr|J3QRN2|J3QRN2_HUMAN	1	-0.00238	-0.648056
UGP_01.10947.10947.2.0.dta	2347	3018.29	958.556	2	TPLTAJITK	-	2059.73	2059.73	5-4-1-0-1	6	NXT	160	4	0.23303	3	0.03063	0.10608	3.90115	0.41384	T	b5+;b6+;b7+;Y0+;Y0+;Y1+;Y4+;	Y0+;Y0+;Y1+;	sp|P01877|IGHA2_HUMAN	K	SG	200	0	205	-0.00028	-0.291806	9.48e-23	sp|P01877|IGHA2_HUMAN/tr|A0A0G2JMB2|A0A0G2JMB2_HUMAN/tr|A0A286YEY5|A0A286YEY5_HUMAN	6	0.00026	0.0861704
UGP_01.10968.10968.3.0.dta	2347	3221.37	958.556	3	TPLTAJITK	-	2262.81	2262.81	5-5-1-0-1	6	NXT	234	6	0.24031	5	0.04461	0.1374	4.61262	0.63377	T	b3+;b4+;b6+;b7+;y4+;Y0+;Y0+;Y1+;Y1+;Y2+;Y3+;	Y0+;Y0+;Y1+;Y2+;	sp|P01877|IGHA2_HUMAN	K	SG	200	0	205	-0.00028	-0.291806	9.48e-23	sp|P01877|IGHA2_HUMAN/tr|A0A0G2JMB2|A0A0G2JMB2_HUMAN/tr|A0A286YEY5|A0A286YEY5_HUMAN	6	-0.00185	-0.574469
UGP_01.10972.10972.2.0.dta	2347	3059.32	958.556	2	TPLTAJITK	-	2100.76	2100.76	4-5-1-0-1	6	NXT	166	4	0.22115	3	0.05056	0.11154	4.61262	0.51449	T	b3+;b7+;b8+;Y0+;Y0+;Y1+;Y2+;	b7+;Y0+;Y1+;Y2+;	sp|P01877|IGHA2_HUMAN	K	SG	200	0	205	-0.00028	-0.291806	9.48e-23	sp|P01877|IGHA2_HUMAN/tr|A0A0G2JMB2|A0A0G2JMB2_HUMAN/tr|A0A286YEY5|A0A286YEY5_HUMAN	6	-0.00378	-1.23597
UGP_01.10973.10973.2.0.dta	2347	3059.32	958.556	2	TPLTAJITK	-	2100.76	2100.76	4-5-1-0-1	6	NXT	166	3	0.20393	3	0.04885	0.09841	3.90115	0.38393	T	b5+;b6+;b7+;Y0+;Y0+;Y1+;	b7+;Y0+;Y1+;	sp|P01877|IGHA2_HUMAN	K	SG	200	0	205	-0.00028	-0.291806	9.48e-23	sp|P01877|IGHA2_HUMAN/tr|A0A0G2JMB2|A0A0G2JMB2_HUMAN/tr|A0A286YEY5|A0A286YEY5_HUMAN	6	-0.00378	-1.23597
UGP_01.10988.10988.4.0.dta	4229	3673.53	1468.75	4	VYKPSAGJNSLYR	0,Carbamyl[AnyN-term];	2204.78	2204.77	5-4-2-0-0	8	NXS	252	9	0.14212	3	0.02531	0.10251	2.93248	0.30061	T	b2+;b3+;y4+;Y0+;Y1+;Y3+;Y4+;Y0++;Y1++;Y2++;Y3++;Y4++;	Y1+;Y1++;	sp|P02749|APOH_HUMAN	R	DT	155	0	162	0.00068	0.449514	1.91e-19	sp|P02749|APOH_HUMAN/tr|J3QLI0|J3QLI0_HUMAN/tr|J3QRN2|J3QRN2_HUMAN	1	-0.00536	-1.45949
UGP_01.11001.11001.3.0.dta	4229	3673.52	1468.75	3	VYKPSAGJNSLYR	0,Carbamyl[AnyN-term];	2204.77	2204.77	5-4-2-0-0	8	NXS	256	11	0.19074	3	0.02398	0.14624	3.71276	0.54294	T	y2+;y4+;y5+;Y0+;Y0+;Y1+;Y1+;Y2+;Y5+;Y0++;Y1++;Y2++;Y3++;Y4++;	y4+;Y1+;Y1++;	sp|P02749|APOH_HUMAN	R	DT	155	0	162	0.00068	0.449514	1.91e-19	sp|P02749|APOH_HUMAN/tr|J3QLI0|J3QLI0_HUMAN/tr|J3QRN2|J3QRN2_HUMAN	1	0.001	0.272293
UGP_01.11006.11006.3.0.dta	2347	3018.29	958.556	3	TPLTAJITK	-	2059.74	2059.73	5-4-1-0-1	6	NXT	156	9	0.38319	5	0.06041	0.19823	4.61262	0.91438	T	b3+;b6+;b7+;b8+;y4+;Y0+;Y0+;Y1+;Y1+;Y2+;Y3+;Y4+;Y5+;Y1++;	b7+;Y0+;Y1+;Y4+;	sp|P01877|IGHA2_HUMAN	K	SG	200	0	205	-0.00028	-0.291806	9.48e-23	sp|P01877|IGHA2_HUMAN/tr|A0A0G2JMB2|A0A0G2JMB2_HUMAN/tr|A0A286YEY5|A0A286YEY5_HUMAN	6	-0.0073	-2.41939
UGP_01.11007.11007.3.0.dta	1450	3695.51	1552.72	3	KMDGASJVTCINSR	10,Carbamidomethyl[C];	2142.79	2142.81	3-6-0-0-3	7	NXT	322	0	0	3	0.11859	0.1509	3.03379	0.45781	T	b1+;y1+;y12+;	b1+;y12+;	sp|P08603|CFAH_HUMAN	Y	WT	1023	0	1029	0.00096	0.617878	2.06e-15	sp|P08603|CFAH_HUMAN	2	0.02032	5.50009
UGP_01.11021.11021.2.0.dta	2347	3018.29	958.556	2	TPLTAJITK	-	2059.73	2059.73	5-4-1-0-1	6	NXT	160	7	0.26922	8	0.05389	0.16577	3.90115	0.64668	T	b3+;b4+;b5+;b6+;b7+;b8+;y2+;y4+;Y0+;Y0+;Y1+;Y1+;Y2+;Y4+;Y5+;	b7+;Y0+;Y1+;	sp|P01877|IGHA2_HUMAN	K	SG	200	0	205	-0.00028	-0.291806	9.48e-23	sp|P01877|IGHA2_HUMAN/tr|A0A0G2JMB2|A0A0G2JMB2_HUMAN/tr|A0A286YEY5|A0A286YEY5_HUMAN	6	-0.00168	-0.556792
UGP_01.11034.11034.4.3.dta	3721	3794.53	1589.73	4	LQNNENJISCVER	10,Carbamidomethyl[C];	2204.8	2204.77	5-4-2-0-0	7	NXS	210	1	0.01675	5	0.06026	0.1657	2.93248	0.4859	T	y1+;y2+;y4+;y5+;y6+;Y5++;	y5+;Y5++;	sp|P36980|FHR2_HUMAN	R	GW	120	0	126	-0.0018	-1.13157	3.22e-19	sp|P36980|FHR2_HUMAN/sp|Q03591|FHR1_HUMAN/tr|B1AKG0|B1AKG0_HUMAN/tr|V9GYE7|V9GYE7_HUMAN	14	-0.02975	-7.84225
UGP_01.11037.11037.3.0.dta	2347	3018.29	958.556	3	TPLTAJITK	-	2059.74	2059.73	5-4-1-0-1	6	NXT	158	8	0.36009	10	0.08933	0.25469	4.61262	1.17481	T	b3+;b4+;b5+;b6+;b7+;b8+;y2+;y4+;y6+;y8+;Y0+;Y0+;Y1+;Y1+;Y2+;Y3+;Y4+;Y5+;	b7+;Y0+;Y1+;Y4+;	sp|P01877|IGHA2_HUMAN	K	SG	200	0	205	-0.00028	-0.291806	9.48e-23	sp|P01877|IGHA2_HUMAN/tr|A0A0G2JMB2|A0A0G2JMB2_HUMAN/tr|A0A286YEY5|A0A286YEY5_HUMAN	6	-0.00766	-2.5387
UGP_01.11050.11050.2.0.dta	2347	3018.29	958.556	2	TPLTAJITK	-	2059.73	2059.73	5-4-1-0-1	6	NXT	160	5	0.26342	3	0.03713	0.1192	3.90115	0.46504	T	b6+;b7+;b8+;Y0+;Y0+;Y1+;Y1+;Y3+;	b7+;Y0+;Y1+;	sp|P01877|IGHA2_HUMAN	K	SG	200	0	205	-0.00028	-0.291806	9.48e-23	sp|P01877|IGHA2_HUMAN/tr|A0A0G2JMB2|A0A0G2JMB2_HUMAN/tr|A0A286YEY5|A0A286YEY5_HUMAN	6	-0.00149	-0.493822
UGP_01.11054.11054.3.0.dta	2347	3059.32	958.556	3	TPLTAJITK	-	2100.76	2100.76	4-5-1-0-1	6	NXT	172	6	0.29269	9	0.07151	0.1779	4.61262	0.82057	T	b3+;b4+;b5+;b6+;b7+;b8+;y2+;y4+;y8+;Y0+;Y0+;Y1+;Y1+;Y2+;Y4+;	b7+;Y0+;Y1+;Y2+;	sp|P01877|IGHA2_HUMAN	K	SG	200	0	205	-0.00028	-0.291806	9.48e-23	sp|P01877|IGHA2_HUMAN/tr|A0A0G2JMB2|A0A0G2JMB2_HUMAN/tr|A0A286YEY5|A0A286YEY5_HUMAN	6	-0.00213	-0.696462
UGP_01.11059.11059.4.1.dta	2435	3820.57	1469.74	4	VYKPSAGJNSLYR	9,Deamidated[N];	2350.84	2350.83	5-4-2-0-1	8	NXS	334	4	0.02945	3	0.06771	0.11346	1.9782	0.22446	T	b2+;y4+;y10+;Y0+;Y0++;Y2++;Y3++;	y4+;	sp|P02749|APOH_HUMAN	R	DT	155	0.01	162	0.00145	0.985909	7.79e-14	sp|P02749|APOH_HUMAN/tr|J3QLI0|J3QLI0_HUMAN/tr|J3QRN2|J3QRN2_HUMAN	9	-0.00694	-1.81696
UGP_01.11083.11083.5.0.dta	3482	4987.08	2782.3	5	GNVAVTVSGHTCQHWSAQTPHTHJR	12,Carbamidomethyl[C];	2204.78	2204.77	5-4-2-0-0	24	NXT	164	1	0.06855	5	0.08405	0.17426	1.90957	0.33277	T	b2+;b3+;b4+;b5+;y20++;Y1++;	Y1++;	sp|P00747|PLMN_HUMAN	R	TP	285	0	308	-0.00052	-0.18683	4.81e-20	sp|P00747|PLMN_HUMAN	28	-0.00964	-1.93338
UGP_01.11101.11101.6.0.dta	3482	4987.07	2782.3	6	GNVAVTVSGHTCQHWSAQTPHTHJR	12,Carbamidomethyl[C];	2204.78	2204.77	5-4-2-0-0	24	NXT	170	0	0	4	0.07948	0.14131	2.83965	0.40126	T	b2+;b3+;b4+;b5+;	b2+;b3+;	sp|P00747|PLMN_HUMAN	R	TP	285	0	308	-0.00052	-0.18683	4.81e-20	sp|P00747|PLMN_HUMAN	28	-0.00588	-1.17929
UGP_01.11108.11108.6.0.dta	3482	4987.07	2782.3	6	GNVAVTVSGHTCQHWSAQTPHTHJR	12,Carbamidomethyl[C];	2204.78	2204.77	5-4-2-0-0	24	NXT	170	0	0	3	0.07363	0.13232	2.83965	0.37574	T	b2+;b3+;b4+;	b2+;b3+;	sp|P00747|PLMN_HUMAN	R	TP	285	0	308	-0.00052	-0.18683	4.81e-20	sp|P00747|PLMN_HUMAN	28	-0.00588	-1.17929
UGP_01.11111.11111.3.0.dta	2347	2856.24	958.556	3	TPLTAJITK	-	1897.68	1897.68	4-4-1-0-1	6	NXT	104	9	0.30832	5	0.04406	0.15957	4.61262	0.73604	T	b3+;b5+;b6+;b7+;b8+;Y0+;Y0+;Y1+;Y1+;Y2+;Y4+;Y4+;Y5+;Y2++;	b7+;Y0+;Y1+;Y2+;	sp|P01877|IGHA2_HUMAN	K	SG	200	0	205	-0.00028	-0.291806	9.48e-23	sp|P01877|IGHA2_HUMAN/tr|A0A0G2JMB2|A0A0G2JMB2_HUMAN/tr|A0A286YEY5|A0A286YEY5_HUMAN	6	-0.00287	-1.00517
UGP_01.11113.11113.3.1.dta	2347	3059.32	958.556	3	TPLTAJITK	-	2100.76	2100.76	4-5-1-0-1	6	NXT	172	6	0.22906	5	0.0368	0.12232	3.90115	0.47718	T	b3+;b4+;b6+;b7+;b8+;Y0+;Y0+;Y1+;Y2+;Y3+;Y2++;	Y0+;Y1+;Y2+;	sp|P01877|IGHA2_HUMAN	K	SG	200	0	205	-0.00028	-0.291806	9.48e-23	sp|P01877|IGHA2_HUMAN/tr|A0A0G2JMB2|A0A0G2JMB2_HUMAN/tr|A0A286YEY5|A0A286YEY5_HUMAN	6	-0.00313	-1.02344
UGP_01.11120.11120.6.0.dta	3482	4987.07	2782.3	6	GNVAVTVSGHTCQHWSAQTPHTHJR	12,Carbamidomethyl[C];	2204.77	2204.77	5-4-2-0-0	24	NXT	170	1	0.00801	5	0.09411	0.17134	2.83965	0.48655	T	b2+;b3+;b4+;b5+;y1+;Y1++;	b2+;b3+;	sp|P00747|PLMN_HUMAN	R	TP	285	0	308	-0.00052	-0.18683	4.81e-20	sp|P00747|PLMN_HUMAN	28	-0.00355	-0.711984
UGP_01.11137.11137.4.0.dta	3482	4987.07	2782.3	4	GNVAVTVSGHTCQHWSAQTPHTHJR	12,Carbamidomethyl[C];	2204.77	2204.77	5-4-2-0-0	24	NXT	180	4	0.14873	3	0.03713	0.16613	1.90957	0.31723	T	b2+;b3+;b4+;Y1++;Y1++;Y3++;Y4++;	Y1++;	sp|P00747|PLMN_HUMAN	R	TP	285	0	308	-0.00052	-0.18683	4.81e-20	sp|P00747|PLMN_HUMAN	28	0.00084	0.16847
UGP_01.11139.11139.6.0.dta	3482	4987.07	2782.3	6	GNVAVTVSGHTCQHWSAQTPHTHJR	12,Carbamidomethyl[C];	2204.77	2204.77	5-4-2-0-0	24	NXT	174	1	0.00727	5	0.10774	0.17998	3.60265	0.6484	T	b2+;b3+;b4+;b5+;y1+;Y1++;	b2+;b3+;b4+;	sp|P00747|PLMN_HUMAN	R	TP	285	0	308	-0.00052	-0.18683	4.81e-20	sp|P00747|PLMN_HUMAN	28	-0.00132	-0.264738
UGP_01.11143.11143.4.0.dta	4229	4475.81	1468.75	4	VYKPSAGJNSLYR	0,Carbamyl[AnyN-term];	3007.06	3007.06	6-5-3-0-1	8	NXS	192	10	0.12862	5	0.01575	0.13307	2.93248	0.39023	T	b2+;y5+;y10+;y10++;y11++;Y0+;Y1+;Y2+;Y4+;Y0++;Y0++;Y1++;Y2++;Y3++;Y4++;	Y1+;Y1++;	sp|P02749|APOH_HUMAN	R	DT	155	0	162	0.00068	0.449514	1.91e-19	sp|P02749|APOH_HUMAN/tr|J3QLI0|J3QLI0_HUMAN/tr|J3QRN2|J3QRN2_HUMAN	1	-0.0003	-0.067042
UGP_01.11154.11154.6.0.dta	3482	4987.07	2782.3	6	GNVAVTVSGHTCQHWSAQTPHTHJR	12,Carbamidomethyl[C];	2204.77	2204.77	5-4-2-0-0	24	NXT	172	2	0.01035	5	0.13168	0.19724	3.60265	0.71058	T	b2+;b3+;b4+;b5+;y6+;Y1++;Y1++;	b2+;b3+;b4+;	sp|P00747|PLMN_HUMAN	R	TP	285	0	308	-0.00052	-0.18683	4.81e-20	sp|P00747|PLMN_HUMAN	28	-0.00195	-0.39109
UGP_01.11156.11156.3.0.dta	2347	2856.24	958.556	3	TPLTAJITK	-	1897.68	1897.68	4-4-1-0-1	6	NXT	104	4	0.08506	3	0.02854	0.07718	3.09101	0.23855	T	b6+;b7+;y2+;Y0+;Y0+;Y1+;Y2+;	Y0+;Y1+;	sp|P01877|IGHA2_HUMAN	K	SG	200	0	205	-0.00028	-0.291806	9.48e-23	sp|P01877|IGHA2_HUMAN/tr|A0A0G2JMB2|A0A0G2JMB2_HUMAN/tr|A0A286YEY5|A0A286YEY5_HUMAN	6	-0.00363	-1.27135
UGP_01.11156.11156.4.2.dta	1978	3811.58	1606.81	4	FVEGSHJSTVSLTTK	-	2204.77	2204.77	5-4-2-0-0	7	NXT	338	7	0.09165	3	0.02428	0.10903	2.04524	0.223	T	y2+;y3+;y5+;Y0+;Y0+;Y1+;Y0++;Y0++;Y1++;Y2++;	Y1++;	sp|P04114|APOB_HUMAN	K	NM	3405	0.01	3411	-0.0006	-0.373183	6.79e-09	sp|P04114|APOB_HUMAN	14	-0.00446	-1.17043
UGP_01.11159.11159.3.0.dta	2347	2856.24	958.556	3	TPLTAJITK	-	1897.68	1897.68	4-4-1-0-1	6	NXT	104	4	0.14045	3	0.02636	0.0883	3.09101	0.27294	T	b4+;b7+;y2+;Y0+;Y0+;Y1+;Y3+;	Y0+;Y1+;	sp|P01877|IGHA2_HUMAN	K	SG	200	0	205	-0.00028	-0.291806	9.48e-23	sp|P01877|IGHA2_HUMAN/tr|A0A0G2JMB2|A0A0G2JMB2_HUMAN/tr|A0A286YEY5|A0A286YEY5_HUMAN	6	-0.00363	-1.27135
UGP_01.11159.11159.4.3.dta	1978	3811.58	1606.81	4	FVEGSHJSTVSLTTK	-	2204.77	2204.77	5-4-2-0-0	7	NXT	338	4	0.05376	4	0.02416	0.09106	2.04524	0.18624	T	b10+;y2+;y3+;y5+;Y0+;Y1+;Y0++;Y1++;	Y1++;	sp|P04114|APOB_HUMAN	K	NM	3405	0.01	3411	-0.0006	-0.373183	6.79e-09	sp|P04114|APOB_HUMAN	14	-0.00446	-1.17043
UGP_01.11160.11160.6.0.dta	3482	4987.07	2782.3	6	GNVAVTVSGHTCQHWSAQTPHTHJR	12,Carbamidomethyl[C];	2204.77	2204.77	5-4-2-0-0	24	NXT	172	2	0.00911	5	0.13405	0.19833	3.60265	0.7145	T	b2+;b3+;b4+;b5+;y6+;Y1++;Y1++;	b2+;b3+;b4+;	sp|P00747|PLMN_HUMAN	R	TP	285	0	308	-0.00052	-0.18683	4.81e-20	sp|P00747|PLMN_HUMAN	28	-0.00195	-0.39109
UGP_01.11162.11162.4.0.dta	2435	3674.51	1469.74	4	VYKPSAGJNSLYR	9,Deamidated[N];	2204.78	2204.77	5-4-2-0-0	8	NXS	308	8	0.05786	5	0.10211	0.19123	2.93248	0.56077	T	y2+;y3+;y4+;y5+;y10+;Y0+;Y0+;Y1+;Y0++;Y0++;Y1++;Y2++;Y3++;	y4+;Y1++;	sp|P02749|APOH_HUMAN	R	DT	155	0	162	0.00145	0.985909	7.79e-14	sp|P02749|APOH_HUMAN/tr|J3QLI0|J3QLI0_HUMAN/tr|J3QRN2|J3QRN2_HUMAN	9	-0.00657	-1.78848
UGP_01.11163.11163.4.0.dta	4229	4475.81	1468.75	4	VYKPSAGJNSLYR	0,Carbamyl[AnyN-term];	3007.06	3007.06	6-5-3-0-1	8	NXS	184	8	0.09458	3	0.0111	0.09565	1.9782	0.18922	T	b2+;y5+;y10+;Y0+;Y0+;Y1+;Y2+;Y0++;Y1++;Y2++;Y3++;	Y1+;	sp|P02749|APOH_HUMAN	R	DT	155	0.01	162	0.00068	0.449514	1.91e-19	sp|P02749|APOH_HUMAN/tr|J3QLI0|J3QLI0_HUMAN/tr|J3QRN2|J3QRN2_HUMAN	1	0.00068	0.151962
UGP_01.11170.11170.6.0.dta	3482	4987.07	2782.3	6	GNVAVTVSGHTCQHWSAQTPHTHJR	12,Carbamidomethyl[C];	2204.77	2204.77	5-4-2-0-0	24	NXT	172	1	0.00349	7	0.16992	0.22247	3.60265	0.80148	T	b2+;b3+;b4+;b5+;b6+;y1+;y11+;Y1++;	b2+;b3+;b4+;	sp|P00747|PLMN_HUMAN	R	TP	285	0	308	-0.00052	-0.18683	4.81e-20	sp|P00747|PLMN_HUMAN	28	-0.00195	-0.39109
UGP_01.11171.11171.4.0.dta	3482	4987.07	2782.3	4	GNVAVTVSGHTCQHWSAQTPHTHJR	12,Carbamidomethyl[C];	2204.77	2204.77	5-4-2-0-0	24	NXT	170	2	0.03297	5	0.15171	0.21864	3.60265	0.78768	T	b2+;b3+;b4+;b5+;y1+;Y1++;Y1++;	b2+;b3+;b4+;	sp|P00747|PLMN_HUMAN	R	TP	285	0	308	-0.00052	-0.18683	4.81e-20	sp|P00747|PLMN_HUMAN	28	-0.00226	-0.453263
UGP_01.11172.11172.4.1.dta	4536	4318.88	2770.34	4	TLHEVLTMCHJASTSVSELNATIPK	8,Oxidation[M];9,Carbamidomethyl[C];20,Deamidated[N];	1548.54	1548.54	4-3-1-0-0	11	NXS	160	0	0	3	0.07066	0.09244	1.78429	0.16493	T	b12+++;y1+;y2+;	y2+;	sp|Q13201|MMRN1_HUMAN	K	WI	923	0.01	933	0.00146	0.526824	5.67e-09	sp|Q13201|MMRN1_HUMAN/tr|E7EPG1|E7EPG1_HUMAN	14	-0.0031	-0.717945
UGP_01.11178.11178.3.0.dta	2347	2856.24	958.556	3	TPLTAJITK	-	1897.68	1897.68	4-4-1-0-1	6	NXT	104	5	0.0784	3	0.02286	0.07431	3.09101	0.22968	T	b6+;b7+;y2+;Y0+;Y0+;Y1+;Y2+;Y3+;	Y0+;Y1+;	sp|P01877|IGHA2_HUMAN	K	SG	200	0.01	205	-0.00028	-0.291806	9.48e-23	sp|P01877|IGHA2_HUMAN/tr|A0A0G2JMB2|A0A0G2JMB2_HUMAN/tr|A0A286YEY5|A0A286YEY5_HUMAN	6	-0.00376	-1.31688
UGP_01.11178.11178.4.1.dta	1978	3811.58	1606.81	4	FVEGSHJSTVSLTTK	-	2204.77	2204.77	5-4-2-0-0	7	NXT	344	6	0.11075	4	0.03325	0.1279	3.02335	0.38668	T	y2+;y3+;y5+;y9+;Y0+;Y1+;Y0++;Y0++;Y1++;Y1++;	Y1+;Y1++;	sp|P04114|APOB_HUMAN	K	NM	3405	0	3411	-0.0006	-0.373183	6.79e-09	sp|P04114|APOB_HUMAN	14	-0.00366	-0.960485
UGP_01.11179.11179.4.1.dta	2347	3221.37	958.556	4	TPLTAJITK	-	2262.81	2262.81	5-5-1-0-1	6	NXT	226	8	0.32948	3	0.03964	0.16526	5.26063	0.86936	T	b3+;b6+;b7+;Y0+;Y0+;Y1+;Y1+;Y2+;Y3+;Y1++;Y2++;	b7+;Y0+;Y0+;Y1+;Y2+;	sp|P01877|IGHA2_HUMAN	K	SG	200	0	205	-0.00028	-0.291806	9.48e-23	sp|P01877|IGHA2_HUMAN/tr|A0A0G2JMB2|A0A0G2JMB2_HUMAN/tr|A0A286YEY5|A0A286YEY5_HUMAN	6	-0.0038	-1.17999
UGP_01.11181.11181.4.0.dta	4229	4475.81	1468.75	4	VYKPSAGJNSLYR	0,Carbamyl[AnyN-term];	3007.06	3007.06	6-5-3-0-1	8	NXS	178	16	0.06946	10	0.01396	0.14584	1.9782	0.28851	T	b3+;b4+;y2+;y3+;y4+;y5+;y7+;y10+;y10++;y11++;Y0+;Y0+;Y1+;Y1+;Y2+;Y3+;Y4+;Y0++;Y0++;Y1++;Y1++;Y2++;Y2++;Y3++;Y4++;Y5++;	Y1+;	sp|P02749|APOH_HUMAN	R	DT	155	0	162	0.00068	0.449514	1.91e-19	sp|P02749|APOH_HUMAN/tr|J3QLI0|J3QLI0_HUMAN/tr|J3QRN2|J3QRN2_HUMAN	1	0.00118	0.263699
UGP_01.11183.11183.4.1.dta	1978	3811.58	1606.81	4	FVEGSHJSTVSLTTK	-	2204.77	2204.77	5-4-2-0-0	7	NXT	344	5	0.1106	8	0.05429	0.14101	3.02335	0.42634	T	b2+;b7+;b10+;y2+;y3+;y5+;y7+;y8+;Y0+;Y1+;Y0++;Y1++;Y1++;	Y1+;Y1++;	sp|P04114|APOB_HUMAN	K	NM	3405	0	3411	-0.0006	-0.373183	6.79e-09	sp|P04114|APOB_HUMAN	14	-0.00366	-0.960485
UGP_01.11184.11184.4.0.dta	4229	4329.76	1468.75	4	VYKPSAGJNSLYR	0,Carbamyl[AnyN-term];	2861	2861	6-5-3-0-0	8	NXS	236	8	0.11552	5	0.01672	0.11198	2.93248	0.32838	T	b2+;b6+;y4+;y5+;y10+;Y0+;Y0+;Y1+;Y1+;Y0++;Y1++;Y2++;Y3++;	Y1+;Y1++;	sp|P02749|APOH_HUMAN	R	DT	155	0	162	0.00068	0.449514	1.91e-19	sp|P02749|APOH_HUMAN/tr|J3QLI0|J3QLI0_HUMAN/tr|J3QRN2|J3QRN2_HUMAN	1	-0.00262	-0.605255
UGP_01.11187.11187.4.0.dta	4229	4475.81	1468.75	4	VYKPSAGJNSLYR	0,Carbamyl[AnyN-term];	3007.06	3007.06	6-5-3-0-1	8	NXS	178	8	0.1377	3	0.01027	0.10742	2.93248	0.31502	T	b2+;y2+;y10+;Y0+;Y1+;Y3+;Y0++;Y1++;Y2++;Y3++;Y4++;	Y1+;Y1++;	sp|P02749|APOH_HUMAN	R	DT	155	0	162	0.00068	0.449514	1.91e-19	sp|P02749|APOH_HUMAN/tr|J3QLI0|J3QLI0_HUMAN/tr|J3QRN2|J3QRN2_HUMAN	1	0.00118	0.263699
UGP_01.11188.11188.4.0.dta	2796	3611.45	1697.77	4	QEPERJECFLQHK	0,Gln->pyro-Glu[AnyN-termQ];8,Carbamidomethyl[C];	1913.68	1913.68	5-4-1-0-0	6	NXC	234	10	0.16546	3	0.03733	0.12639	2.94479	0.37219	T	y2+;y3+;y4+;Y0+;Y0++;Y0++;Y1++;Y1++;Y2++;Y2++;Y3++;Y4++;Y5++;	y2+;Y1++;	sp|P02768|ALBU_HUMAN	K	DD	118	0	123	0.00393	2.31345	2.29e-13	sp|P02768|ALBU_HUMAN/tr|A0A087WWT3|A0A087WWT3_HUMAN/tr|A0A0C4DGB6|A0A0C4DGB6_HUMAN/tr|H7C013|H7C013_HUMAN	7	0.00438	1.21315
UGP_01.11198.11198.4.0.dta	4229	4329.76	1468.75	4	VYKPSAGJNSLYR	0,Carbamyl[AnyN-term];	2861	2861	6-5-3-0-0	8	NXS	228	7	0.10118	3	0.01077	0.10111	2.93248	0.2965	T	y2+;y4+;y10+;Y0+;Y1+;Y1+;Y0++;Y1++;Y2++;Y3++;	Y1+;Y1++;	sp|P02749|APOH_HUMAN	R	DT	155	0	162	0.00068	0.449514	1.91e-19	sp|P02749|APOH_HUMAN/tr|J3QLI0|J3QLI0_HUMAN/tr|J3QRN2|J3QRN2_HUMAN	1	-0.00295	-0.68149
UGP_01.11214.11214.4.1.dta	2087	4027.78	2567.24	4	AKAALAAFNAQNJGSNFQLEEISR	9,Deamidated[N];12,Deamidated[N];16,Deamidated[N];	1460.54	1460.53	4-4-0-0-0	13	NXS	146	0	0	3	0.20994	0.09009	3.60265	0.32456	T	b15++;y1+;y4+;	b15++;y1+;y4+;	sp|P02765|FETUA_HUMAN	A	AQ	164	0	176	0.01853	7.21506	3.92e-08	sp|P02765|FETUA_HUMAN/tr|C9JV77|C9JV77_HUMAN	2	-0.01379	-3.42457
UGP_01.11219.11219.3.0.dta	2347	3221.38	958.556	3	TPLTAJITK	-	2262.83	2262.81	5-5-1-0-1	6	NXT	220	5	0.31159	10	0.09054	0.22957	5.26063	1.20771	T	b3+;b4+;b5+;b6+;b7+;b8+;y2+;y4+;y5+;y6+;Y0+;Y0+;Y1+;Y1+;Y2+;	b7+;Y0+;Y0+;Y1+;Y2+;	sp|P01877|IGHA2_HUMAN	K	SG	200	0	205	-0.00028	-0.291806	9.48e-23	sp|P01877|IGHA2_HUMAN/tr|A0A0G2JMB2|A0A0G2JMB2_HUMAN/tr|A0A286YEY5|A0A286YEY5_HUMAN	6	-0.01502	-4.66403
UGP_01.11222.11222.5.0.dta	1769	4293.66	2088.89	5	RHEEGHMLJCTCFGQGR	10,Carbamidomethyl[C];12,Carbamidomethyl[C];	2204.77	2204.77	5-4-2-0-0	9	NXT	126	8	0.22328	3	0.0136	0.16659	3.85241	0.64176	T	b4+;b6+;y4+;Y0++;Y0++;Y1++;Y1++;Y2++;Y3++;Y4++;Y5++;	Y1++;Y4++;Y5++;	sp|P02751|FINC_HUMAN	K	GR	534	0	542	0.00141	0.674681	8.56e-24	sp|P02751|FINC_HUMAN	7	0.0012	0.279548
UGP_01.11223.11223.3.0.dta	2347	3221.38	958.556	3	TPLTAJITK	-	2262.83	2262.81	5-5-1-0-1	6	NXT	220	7	0.26188	9	0.07904	0.20485	4.61262	0.94489	T	b3+;b4+;b5+;b6+;b7+;b8+;y2+;y4+;y6+;Y0+;Y0+;Y1+;Y1+;Y2+;Y3+;Y4+;	b7+;Y0+;Y1+;Y2+;	sp|P01877|IGHA2_HUMAN	K	SG	200	0	205	-0.00028	-0.291806	9.48e-23	sp|P01877|IGHA2_HUMAN/tr|A0A0G2JMB2|A0A0G2JMB2_HUMAN/tr|A0A286YEY5|A0A286YEY5_HUMAN	6	-0.01502	-4.66403
UGP_01.11224.11224.4.3.dta	3904	3246.35	1664.79	4	QYLSYETLYAJGSR	-	1581.56	1581.56	6-3-0-0-0	11	NXS	202	0	0	3	0.23475	0.09361	1.97524	0.1849	T	b4+;y6+;y13+;	y13+;	sp|O95084|PRS23_HUMAN	K	TE	83	0.01	93	-0.00016	-0.096051	7.07e-06	sp|O95084|PRS23_HUMAN/tr|E9PRR2|E9PRR2_HUMAN	1	-0.00129	-0.397492
UGP_01.11239.11239.3.0.dta	2347	3221.38	958.556	3	TPLTAJITK	-	2262.83	2262.81	5-5-1-0-1	6	NXT	212	6	0.28942	6	0.07021	0.16056	5.26063	0.84462	T	b3+;b4+;b6+;b7+;b8+;y4+;Y0+;Y0+;Y1+;Y1+;Y2+;Y3+;	b7+;Y0+;Y0+;Y1+;Y2+;	sp|P01877|IGHA2_HUMAN	K	SG	200	0	205	-0.00028	-0.291806	9.48e-23	sp|P01877|IGHA2_HUMAN/tr|A0A0G2JMB2|A0A0G2JMB2_HUMAN/tr|A0A286YEY5|A0A286YEY5_HUMAN	6	-0.01562	-4.85034
UGP_01.11241.11241.4.0.dta	4229	4329.76	1468.75	4	VYKPSAGJNSLYR	0,Carbamyl[AnyN-term];	2861	2861	6-5-3-0-0	8	NXS	238	12	0.05006	10	0.01372	0.12428	1.9782	0.24585	T	b3+;b4+;y2+;y3+;y4+;y5+;y7+;y9+;y10+;y11++;Y0+;Y0+;Y1+;Y1+;Y2+;Y4+;Y0++;Y1++;Y1++;Y2++;Y3++;Y4++;	Y1+;	sp|P02749|APOH_HUMAN	R	DT	155	0.01	162	0.00068	0.449514	1.91e-19	sp|P02749|APOH_HUMAN/tr|J3QLI0|J3QLI0_HUMAN/tr|J3QRN2|J3QRN2_HUMAN	1	-0.00286	-0.660698
UGP_01.11242.11242.6.0.dta	3482	4987.07	2782.3	6	GNVAVTVSGHTCQHWSAQTPHTHJR	12,Carbamidomethyl[C];	2204.77	2204.77	5-4-2-0-0	24	NXT	170	2	0.0139	9	0.22343	0.27607	3.60265	0.99457	T	b2+;b3+;b4+;b5+;b10+;y1+;y6+;y12+;y18++;Y1++;Y1++;	b2+;b3+;b4+;	sp|P00747|PLMN_HUMAN	R	TP	285	0	308	-0.00052	-0.18683	4.81e-20	sp|P00747|PLMN_HUMAN	28	-0.00218	-0.437219
UGP_01.11253.11253.4.1.dta	3888	4475.81	1468.72	4	KMTGSGIYAPJSSR	-	3007.09	3007.06	6-5-3-0-1	11	NXS	180	12	0.13224	3	0.04624	0.14729	3.69399	0.5441	T	b1+;b9+;b7++;Y0+;Y1+;Y1+;Y2+;Y4+;Y0++;Y1++;Y2++;Y2++;Y3++;Y4++;Y5++;	b1+;Y1+;Y1++;	sp|O95497|VNN1_HUMAN	K	AF	273	0	283	-0.00092	-0.625976	3.58e-07	sp|O95497|VNN1_HUMAN	5	-0.03033	-6.7779
UGP_01.11258.11258.3.0.dta	2347	3221.38	958.556	3	TPLTAJITK	-	2262.83	2262.81	5-5-1-0-1	6	NXT	212	6	0.15718	9	0.06015	0.15585	3.90115	0.60798	T	b3+;b4+;b5+;b6+;b7+;b8+;y4+;y5+;y6+;Y0+;Y0+;Y1+;Y1+;Y2+;Y3+;	b7+;Y0+;Y1+;	sp|P01877|IGHA2_HUMAN	K	SG	200	0	205	-0.00028	-0.291806	9.48e-23	sp|P01877|IGHA2_HUMAN/tr|A0A0G2JMB2|A0A0G2JMB2_HUMAN/tr|A0A286YEY5|A0A286YEY5_HUMAN	6	-0.01547	-4.80377
UGP_01.11261.11261.3.0.dta	2347	3221.38	958.556	3	TPLTAJITK	-	2262.83	2262.81	5-5-1-0-1	6	NXT	212	3	0.11975	5	0.04066	0.08337	3.90115	0.32525	T	b3+;b4+;b6+;b7+;y4+;Y0+;Y1+;Y2+;	b7+;Y1+;Y2+;	sp|P01877|IGHA2_HUMAN	K	SG	200	0	205	-0.00028	-0.291806	9.48e-23	sp|P01877|IGHA2_HUMAN/tr|A0A0G2JMB2|A0A0G2JMB2_HUMAN/tr|A0A286YEY5|A0A286YEY5_HUMAN	6	-0.01547	-4.80377
UGP_01.11261.11261.4.1.dta	1769	4293.67	2088.89	4	RHEEGHMLJCTCFGQGR	10,Carbamidomethyl[C];12,Carbamidomethyl[C];	2204.78	2204.77	5-4-2-0-0	9	NXT	166	6	0.07363	5	0.02653	0.10404	2.0649	0.21482	T	b2+;b3+;b4+;b6+;y4+;Y0++;Y1++;Y1++;Y2++;Y4++;Y5++;	Y1++;	sp|P02751|FINC_HUMAN	K	GR	534	0.01	542	0.00141	0.674681	8.56e-24	sp|P02751|FINC_HUMAN	7	-0.00747	-1.74018
UGP_01.11263.11263.3.0.dta	2347	3221.38	958.556	3	TPLTAJITK	-	2262.83	2262.81	5-5-1-0-1	6	NXT	212	4	0.17038	5	0.0394	0.09658	3.09101	0.29854	T	b4+;b5+;b6+;b7+;y4+;Y0+;Y0+;Y1+;Y2+;	Y0+;Y1+;	sp|P01877|IGHA2_HUMAN	K	SG	200	0	205	-0.00028	-0.291806	9.48e-23	sp|P01877|IGHA2_HUMAN/tr|A0A0G2JMB2|A0A0G2JMB2_HUMAN/tr|A0A286YEY5|A0A286YEY5_HUMAN	6	-0.01547	-4.80377
UGP_01.11263.11263.4.1.dta	1769	4293.67	2088.89	4	RHEEGHMLJCTCFGQGR	10,Carbamidomethyl[C];12,Carbamidomethyl[C];	2204.78	2204.77	5-4-2-0-0	9	NXT	166	5	0.04865	4	0.02079	0.0759	2.0649	0.15672	T	b3+;b4+;y5+;y7+;Y0++;Y1++;Y1++;Y2++;Y3++;	Y1++;	sp|P02751|FINC_HUMAN	K	GR	534	0.01	542	0.00141	0.674681	8.56e-24	sp|P02751|FINC_HUMAN	7	-0.00747	-1.74018
UGP_01.11265.11265.3.0.dta	4141	3088.21	1157.52	3	EEQFJSTFR	0,Carbamyl[AnyN-term];	1930.69	1930.69	6-4-0-0-1	5	NXT	74	7	0.39274	3	0.04889	0.23274	5.26063	1.22434	T	y1+;y2+;y4+;Y0+;Y0+;Y1+;Y1+;Y2+;Y3+;Y5+;	y1+;Y0+;Y1+;Y2+;Y3+;	sp|P01859|IGHG2_HUMAN	R	VV	172	0	176	-0.00142	-1.18185	2.22e-31	sp|P01859|IGHG2_HUMAN/tr|A0A286YEY4|A0A286YEY4_HUMAN	1	-0.00067	-0.217025
UGP_01.11266.11266.3.0.dta	3001	3088.21	1157.52	3	EEQFJSTFR	-	1930.69	1930.69	6-4-0-0-1	5	NXT	74	4	0.3211	4	0.04515	0.20529	4.61262	0.94694	T	y1+;y2+;y3+;y4+;Y0+;Y0+;Y1+;Y4+;	y1+;Y0+;Y1+;Y4+;	sp|P01859|IGHG2_HUMAN	R	VV	172	0	176	-0.00045	-0.388431	2.94e-19	sp|P01859|IGHG2_HUMAN/tr|A0A286YEY4|A0A286YEY4_HUMAN	6	-0.00067	-0.217025
UGP_01.11268.11268.3.0.dta	2347	3221.38	958.556	3	TPLTAJITK	-	2262.83	2262.81	5-5-1-0-1	6	NXT	212	4	0.15117	6	0.04231	0.10057	3.09101	0.31086	T	b3+;b4+;b6+;b7+;b8+;y4+;Y0+;Y0+;Y1+;Y2+;	Y0+;Y1+;	sp|P01877|IGHA2_HUMAN	K	SG	200	0	205	-0.00028	-0.291806	9.48e-23	sp|P01877|IGHA2_HUMAN/tr|A0A0G2JMB2|A0A0G2JMB2_HUMAN/tr|A0A286YEY5|A0A286YEY5_HUMAN	6	-0.01547	-4.80377
UGP_01.11268.11268.4.1.dta	1769	4293.67	2088.89	4	RHEEGHMLJCTCFGQGR	10,Carbamidomethyl[C];12,Carbamidomethyl[C];	2204.78	2204.77	5-4-2-0-0	9	NXT	166	6	0.05618	3	0.02009	0.08684	2.0649	0.17933	T	b3+;b4+;y4+;Y1++;Y1++;Y2++;Y3++;Y4++;Y5++;	Y1++;	sp|P02751|FINC_HUMAN	K	GR	534	0.01	542	0.00141	0.674681	8.56e-24	sp|P02751|FINC_HUMAN	7	-0.00747	-1.74018
UGP_01.11277.11277.4.0.dta	3730	3542.4	1337.63	4	SHJMTTTLNYR	-	2204.77	2204.77	5-4-2-0-0	3	NXT	174	12	0.25152	5	0.07324	0.25594	3.87262	0.99115	T	b2+;b8+;y3+;y7+;y8+;Y0+;Y0+;Y1+;Y1+;Y2+;Y3+;Y4+;Y0++;Y1++;Y1++;Y2++;Y3++;	b2+;Y1+;Y1++;	sp|P08603|CFAH_HUMAN	N	DG	820	0	822	-0.00168	-1.25503	2.65e-30	sp|P08603|CFAH_HUMAN	1	-0.00042	-0.118598
UGP_01.11306.11306.5.0.dta	3482	4695.96	2782.3	5	GNVAVTVSGHTCQHWSAQTPHTHJR	12,Carbamidomethyl[C];	1913.66	1913.68	5-4-1-0-0	24	NXT	184	1	0.01452	3	0.07291	0.14078	2.83965	0.39976	T	b2+;b3+;b4+;Y1++;	b2+;b3+;	sp|P00747|PLMN_HUMAN	R	TP	285	0	308	-0.00052	-0.18683	4.81e-20	sp|P00747|PLMN_HUMAN	28	0.01689	3.59749
UGP_01.11317.11317.4.0.dta	3482	4987.07	2782.3	4	GNVAVTVSGHTCQHWSAQTPHTHJR	12,Carbamidomethyl[C];	2204.78	2204.77	5-4-2-0-0	24	NXT	170	1	0.00447	3	0.03376	0.08361	1.90957	0.15966	T	b3+;b4+;b5+;Y1++;	b3+;	sp|P00747|PLMN_HUMAN	R	TP	285	0.01	308	-0.00052	-0.18683	4.81e-20	sp|P00747|PLMN_HUMAN	28	-0.00769	-1.5423
UGP_01.11322.11322.3.0.dta	2347	3059.32	958.556	3	TPLTAJITK	-	2100.76	2100.76	4-5-1-0-1	6	NXT	176	5	0.33086	3	0.04623	0.16221	4.61262	0.74822	T	b2+;b6+;b7+;Y0+;Y0+;Y1+;Y2+;Y3+;	b7+;Y0+;Y1+;Y2+;	sp|P01877|IGHA2_HUMAN	K	SG	200	0	205	-0.00028	-0.291806	9.48e-23	sp|P01877|IGHA2_HUMAN/tr|A0A0G2JMB2|A0A0G2JMB2_HUMAN/tr|A0A286YEY5|A0A286YEY5_HUMAN	6	-0.00146	-0.477388
UGP_01.11331.11331.5.0.dta	3482	4987.07	2782.3	5	GNVAVTVSGHTCQHWSAQTPHTHJR	12,Carbamidomethyl[C];	2204.77	2204.77	5-4-2-0-0	24	NXT	174	3	0.07687	4	0.13247	0.21983	4.2763	0.94006	T	b2+;b3+;b4+;y1+;Y0++;Y1++;Y1++;	b2+;b3+;b4+;Y1++;	sp|P00747|PLMN_HUMAN	R	TP	285	0	308	-0.00052	-0.18683	4.81e-20	sp|P00747|PLMN_HUMAN	28	-2e-05	-0.00401118
UGP_01.11332.11332.3.0.dta	4141	3275.3	1157.52	3	EEQFJSTFR	0,Carbamyl[AnyN-term];	2117.77	2117.78	5-5-0-0-2	5	NXT	148	4	0.16697	3	0.02767	0.13957	3.09101	0.43142	T	y1+;y2+;y4+;Y0+;Y0+;Y1+;Y2+;	Y1+;Y2+;	sp|P01859|IGHG2_HUMAN	R	VV	172	0	176	-0.00142	-1.18185	2.22e-31	sp|P01859|IGHG2_HUMAN/tr|A0A286YEY4|A0A286YEY4_HUMAN	1	0.00551	1.68281
UGP_01.11361.11361.4.1.dta	2809	3811.58	2075.92	4	KCGJCSLTTLKDEDFCK	2,Carbamidomethyl[C];5,Carbamidomethyl[C];16,Carbamidomethyl[C];	1735.66	1735.63	3-4-1-0-1	4	NXS	332	0	0	3	0.08589	0.12	2.90522	0.34862	T	b1+;y9+;y6++;	b1+;y9+;	sp|P49908|SEPP1_HUMAN	K	RV	171	0	174	0.00226	1.08816	6.88e-26	sp|P49908|SEPP1_HUMAN/tr|A0A182DWH7|A0A182DWH7_HUMAN/tr|A0A182DWH8|A0A182DWH8_HUMAN	21	-0.0279	-7.32169
UGP_01.11367.11367.4.1.dta	2434	3820.56	1469.74	4	VYKPSAGJNSLYR	9,Deamidated[N];	2350.82	2350.83	5-4-2-0-1	8	NXS	320	2	0.03364	3	0.0275	0.07496	2.06085	0.15448	T	b7+;y1+;y4+;Y1+;Y1++;	Y1+;	sp|P02749|APOH_HUMAN	R	DT	155	0.01	162	0.00145	0.985909	7.79e-14	sp|P02749|APOH_HUMAN/tr|J3QLI0|J3QLI0_HUMAN/tr|J3QRN2|J3QRN2_HUMAN	9	0.00525	1.37451
UGP_01.11369.11369.4.1.dta	4229	4329.76	1468.75	4	VYKPSAGJNSLYR	0,Carbamyl[AnyN-term];	2861	2861	6-5-3-0-0	8	NXS	232	13	0.12069	5	0.01128	0.13336	1.9782	0.26381	T	b3+;y2+;y4+;y5+;y10+;Y0+;Y1+;Y1+;Y2+;Y3+;Y4+;Y0++;Y1++;Y1++;Y2++;Y2++;Y3++;Y4++;	Y1+;	sp|P02749|APOH_HUMAN	R	DT	155	0	162	0.00068	0.449514	1.91e-19	sp|P02749|APOH_HUMAN/tr|J3QLI0|J3QLI0_HUMAN/tr|J3QRN2|J3QRN2_HUMAN	1	-0.00155	-0.358071
UGP_01.11378.11378.4.0.dta	2087	4318.87	2567.24	4	AKAALAAFNAQNJGSNFQLEEISR	9,Deamidated[N];12,Deamidated[N];16,Deamidated[N];	1751.64	1751.62	4-4-1-0-0	13	NXS	178	0	0	3	0.18326	0.08105	3.60265	0.29199	T	b15++;y1+;y4+;	b15++;y1+;y4+;	sp|P02765|FETUA_HUMAN	A	AQ	164	0	176	0.01853	7.21506	3.92e-08	sp|P02765|FETUA_HUMAN/tr|C9JV77|C9JV77_HUMAN	2	-0.01806	-4.1826
UGP_01.11405.11405.4.0.dta	2434	3674.51	1469.74	4	VYKPSAGJNSLYR	9,Deamidated[N];	2204.78	2204.77	5-4-2-0-0	8	NXS	308	10	0.17655	3	0.02454	0.17069	3.04454	0.51967	T	b2+;b3+;y4+;Y0+;Y0+;Y1+;Y3+;Y0++;Y1++;Y2++;Y3++;Y4++;Y5++;	Y1+;Y1++;	sp|P02749|APOH_HUMAN	R	DT	155	0	162	0.00145	0.985909	7.79e-14	sp|P02749|APOH_HUMAN/tr|J3QLI0|J3QLI0_HUMAN/tr|J3QRN2|J3QRN2_HUMAN	9	-0.00698	-1.90009
UGP_01.11412.11412.4.1.dta	1769	4293.66	2088.89	4	RHEEGHMLJCTCFGQGR	10,Carbamidomethyl[C];12,Carbamidomethyl[C];	2204.77	2204.77	5-4-2-0-0	9	NXT	140	6	0.13046	5	0.03474	0.13197	3.05003	0.40253	T	b2+;b4+;b5+;b6+;y4+;Y0++;Y1++;Y1++;Y3++;Y4++;Y5++;	Y1++;Y4++;	sp|P02751|FINC_HUMAN	K	GR	534	0	542	0.00141	0.674681	8.56e-24	sp|P02751|FINC_HUMAN	7	-0.00278	-0.647617
UGP_01.11413.11413.2.0.dta	3001	2561.03	1157.52	2	EEQFJSTFR	-	1403.51	1403.51	4-3-0-0-1	5	NXT	30	7	0.17112	5	0.03297	0.15357	2.09508	0.32175	T	b5+;y1+;y2+;y3+;y4+;Y0+;Y0+;Y1+;Y1+;Y2+;Y4+;Y5+;	Y1+;	sp|P01859|IGHG2_HUMAN	R	VV	172	0	176	-0.00045	-0.388431	2.94e-19	sp|P01859|IGHG2_HUMAN/tr|A0A286YEY4|A0A286YEY4_HUMAN	6	0.0039	1.52343
UGP_01.11416.11416.2.0.dta	4141	2561.03	1157.52	2	EEQFJSTFR	0,Carbamyl[AnyN-term];	1403.51	1403.51	4-3-0-0-1	5	NXT	30	6	0.1299	3	0.01702	0.10477	2.09508	0.2195	T	b5+;y2+;y4+;Y0+;Y0+;Y1+;Y1+;Y4+;Y5+;	Y1+;	sp|P01859|IGHG2_HUMAN	R	VV	172	0.01	176	-0.00142	-1.18185	2.22e-31	sp|P01859|IGHG2_HUMAN/tr|A0A286YEY4|A0A286YEY4_HUMAN	1	0.0039	1.52343
UGP_01.11417.11417.2.0.dta	4141	2561.03	1157.52	2	EEQFJSTFR	0,Carbamyl[AnyN-term];	1403.51	1403.51	4-3-0-0-1	5	NXT	30	7	0.17093	3	0.02054	0.12346	2.09508	0.25866	T	b5+;y2+;y4+;Y0+;Y0+;Y1+;Y1+;Y2+;Y4+;Y5+;	Y1+;	sp|P01859|IGHG2_HUMAN	R	VV	172	0	176	-0.00142	-1.18185	2.22e-31	sp|P01859|IGHG2_HUMAN/tr|A0A286YEY4|A0A286YEY4_HUMAN	1	0.0039	1.52343
UGP_01.11419.11419.4.1.dta	1769	4293.66	2088.89	4	RHEEGHMLJCTCFGQGR	10,Carbamidomethyl[C];12,Carbamidomethyl[C];	2204.77	2204.77	5-4-2-0-0	9	NXT	140	5	0.10951	3	0.02424	0.10863	3.05003	0.33134	T	b4+;y1+;y5+;Y1++;Y1++;Y2++;Y3++;Y4++;	Y1++;Y4++;	sp|P02751|FINC_HUMAN	K	GR	534	0	542	0.00141	0.674681	8.56e-24	sp|P02751|FINC_HUMAN	7	-0.00278	-0.647617
UGP_01.11431.11431.4.1.dta	1769	4293.66	2088.89	4	RHEEGHMLJCTCFGQGR	10,Carbamidomethyl[C];12,Carbamidomethyl[C];	2204.77	2204.77	5-4-2-0-0	9	NXT	128	8	0.07947	7	0.02465	0.11729	2.0649	0.2422	T	b2+;b3+;b4+;b6+;y4+;y7+;y11+;Y0++;Y0++;Y1++;Y1++;Y2++;Y4++;Y4++;Y5++;	Y1++;	sp|P02751|FINC_HUMAN	K	GR	534	0	542	0.00141	0.674681	8.56e-24	sp|P02751|FINC_HUMAN	7	-0.00121	-0.281877
UGP_01.11434.11434.4.0.dta	1787	3962.52	1828.78	4	AMDPNAAYVJMSNHHR	5,Deamidated[N];	2133.73	2133.77	6-5-0-0-1	10	NXS	74	0	0	4	0.1501	0.06183	3.04454	0.18826	T	y1+;y2+;y3+;y15+;	y1+;y3+;	sp|P08185|CBG_HUMAN	Q	GL	22	0.01	31	0.01453	7.94083	3.95e-21	sp|P08185|CBG_HUMAN/tr|G3V4V7|G3V4V7_HUMAN/tr|G3V350|G3V350_HUMAN	1	0.03907	9.8625
UGP_01.11436.11436.2.0.dta	3001	2926.16	1157.52	2	EEQFJSTFR	-	1768.64	1768.64	5-4-0-0-1	5	NXT	74	8	0.19852	7	0.03479	0.14246	4.61262	0.65712	T	b2+;b3+;b4+;b6+;y1+;y2+;y3+;Y0+;Y0+;Y1+;Y1+;Y2+;Y3+;Y3+;Y4+;	Y0+;Y1+;Y2+;Y3+;	sp|P01859|IGHG2_HUMAN	R	VV	172	0	176	-0.00045	-0.388431	2.94e-19	sp|P01859|IGHG2_HUMAN/tr|A0A286YEY4|A0A286YEY4_HUMAN	6	0.00276	0.943542
UGP_01.11439.11439.3.0.dta	3001	2926.16	1157.52	3	EEQFJSTFR	-	1768.64	1768.64	5-4-0-0-1	5	NXT	80	7	0.55529	5	0.05898	0.2997	6.98194	2.09246	T	b3+;y1+;y2+;y3+;y4+;Y0+;Y0+;Y1+;Y1+;Y2+;Y3+;Y4+;	y1+;y4+;Y0+;Y1+;Y1+;Y2+;Y3+;Y4+;	sp|P01859|IGHG2_HUMAN	R	VV	172	0	176	-0.00045	-0.388431	2.94e-19	sp|P01859|IGHG2_HUMAN/tr|A0A286YEY4|A0A286YEY4_HUMAN	6	-0.00225	-0.769189
UGP_01.11440.11440.4.0.dta	1787	3962.52	1828.78	4	AMDPNAAYVJMSNHHR	5,Deamidated[N];	2133.73	2133.77	6-5-0-0-1	10	NXS	74	0	0	5	0.15967	0.06695	3.04454	0.20383	T	y1+;y2+;y3+;y13+;y15+;	y1+;y3+;	sp|P08185|CBG_HUMAN	Q	GL	22	0.01	31	0.01453	7.94083	3.95e-21	sp|P08185|CBG_HUMAN/tr|G3V4V7|G3V4V7_HUMAN/tr|G3V350|G3V350_HUMAN	1	0.03907	9.8625
UGP_01.11441.11441.3.0.dta	2557	3180.23	1266.56	3	LGJWSAMPSCK	7,Oxidation[M];10,Carbamidomethyl[C];	1913.67	1913.68	5-4-1-0-0	3	NXS	76	6	0.24373	4	0.07447	0.22313	3.87262	0.86409	T	b7+;y4+;y5+;y6+;Y0+;Y0+;Y1+;Y2+;Y4+;Y0++;	y4+;Y0+;Y1+;	sp|P02749|APOH_HUMAN	K	AS	251	0	253	0.00075	0.591695	1.68e-17	sp|P02749|APOH_HUMAN/tr|J3KS17|J3KS17_HUMAN	13	0.00624	1.96275
UGP_01.11457.11457.4.0.dta	4141	3129.24	1157.52	4	EEQFJSTFR	0,Carbamyl[AnyN-term];	1971.72	1971.72	5-5-0-0-1	5	NXT	94	7	0.42433	4	0.02091	0.24864	5.26063	1.308	T	y1+;y3+;y4+;y6+;Y0+;Y0+;Y1+;Y1+;Y2+;Y3+;Y4+;	Y0+;Y1+;Y1+;Y2+;Y3+;	sp|P01859|IGHG2_HUMAN	R	VV	172	0	176	-0.00142	-1.18185	2.22e-31	sp|P01859|IGHG2_HUMAN/tr|A0A286YEY4|A0A286YEY4_HUMAN	1	0.00203	0.648929
UGP_01.11460.11460.3.2.dta	2434	4476.8	1469.74	3	VYKPSAGJNSLYR	9,Deamidated[N];	3007.06	3007.06	6-5-3-0-1	8	NXS	248	3	0.02812	3	0.07769	0.11424	2.06085	0.23543	T	b2+;y1+;y4+;Y0+;Y1+;Y1++;	y4+;	sp|P02749|APOH_HUMAN	R	DT	155	0.01	162	0.00145	0.985909	7.79e-14	sp|P02749|APOH_HUMAN/tr|J3QLI0|J3QLI0_HUMAN/tr|J3QRN2|J3QRN2_HUMAN	9	-0.00377	-0.842308
UGP_01.11463.11463.3.0.dta	3151	3963.52	1788.75	3	MDPNAAYVJMSNHHR	1,Oxidation[M];10,Oxidation[M];	2174.77	2174.8	5-6-0-0-1	9	NXS	82	0	0	3	0.15408	0.09913	3.85904	0.38255	T	y1+;y2+;y3+;	y1+;y2+;y3+;	sp|P08185|CBG_HUMAN	A	GL	23	0	31	0.00039	0.217909	1.83e-33	sp|P08185|CBG_HUMAN/tr|G3V350|G3V350_HUMAN/tr|G3V4V7|G3V4V7_HUMAN	3	0.03043	7.67952
UGP_01.11482.11482.4.1.dta	2087	4684	2567.24	4	AKAALAAFNAQNJGSNFQLEEISR	9,Deamidated[N];12,Deamidated[N];16,Deamidated[N];	2116.76	2116.76	5-5-1-0-0	13	NXS	142	0	0	3	0.18708	0.08001	2.83965	0.22719	T	b15++;y1+;y4+;	b15++;y4+;	sp|P02765|FETUA_HUMAN	A	AQ	164	0.01	176	0.01853	7.21506	3.92e-08	sp|P02765|FETUA_HUMAN/tr|C9JV77|C9JV77_HUMAN	2	-0.00185	-0.395046
UGP_01.11483.11483.4.2.dta	494	4144.82	2643.23	4	JLSGSLAAIQEEMGAYGYEDLQQR	-	1501.59	1501.55	3-5-0-0-0	1	NXS	156	0	0	3	0.74127	0.19663	2.47557	0.48677	T	b6++;b18++;y1+;	b6++;	sp|O95897|NOE2_HUMAN	R	VM	155	0	155	-0.00203	-0.767713	1.15e-20	sp|O95897|NOE2_HUMAN/tr|K7EIS8|K7EIS8_HUMAN/tr|K7EKW2|K7EKW2_HUMAN	7	-0.0375	-9.04955
UGP_01.11502.11502.3.1.dta	3151	3963.53	1788.75	3	MDPNAAYVJMSNHHR	1,Oxidation[M];10,Oxidation[M];	2174.77	2174.8	5-6-0-0-1	9	NXS	98	0	0	3	0.16148	0.09988	3.05561	0.30518	T	y1+;y2+;y3+;	y1+;y3+;	sp|P08185|CBG_HUMAN	A	GL	23	0	31	0.00039	0.217909	1.83e-33	sp|P08185|CBG_HUMAN/tr|G3V350|G3V350_HUMAN/tr|G3V4V7|G3V4V7_HUMAN	3	0.02627	6.62966
UGP_01.11503.11503.3.0.dta	2507	4475.75	2336.06	3	KVDYESQSTDTQJFSSESKR	-	2139.68	2139.69	N(NH(HN(HEX&sulfate))(HNHS))(F)	13	NXS	156	0	0	3	0.06141	0.08475	1.94186	0.16458	T	b1+;b15++;y1+;	b1+;	sp|P17936|IBP3_HUMAN	Y	ET	187	0.01	199	0.00155	0.66323	1.82e-16	sp|P17936|IBP3_HUMAN/tr|A6XND0|A6XND0_HUMAN/tr|A6XND1|A6XND1_HUMAN/tr|B3KWK7|B3KWK7_HUMAN/tr|C9JMX4|C9JMX4_HUMAN/tr|H0Y485|H0Y485_HUMAN/tr|H0Y5K2|H0Y5K2_HUMAN	2	0.00677	1.51294
UGP_01.11514.11514.5.0.dta	2962	4987.06	2782.3	5	GNVAVTVSGHTCQHWSAQTPHTHJR	12,Carbamidomethyl[C];	2204.76	2204.77	5-4-2-0-0	24	NXT	182	8	0.13574	6	0.09442	0.21183	4.05156	0.85826	T	b2+;b3+;b4+;b5+;y1+;y8+;Y1++;Y1++;Y3++;Y4++;Y1+++;Y2+++;Y3+++;Y4+++;	b2+;b3+;Y1++;Y3+++;	sp|P00747|PLMN_HUMAN	R	TP	285	0	308	-0.00052	-0.18683	4.81e-20	sp|P00747|PLMN_HUMAN	28	0.00711	1.42598
UGP_01.11517.11517.3.0.dta	2347	3309.39	958.556	3	TPLTAJITK	-	2350.83	2350.83	5-4-2-0-1	6	NXT	246	8	0.25155	4	0.03811	0.14508	3.90115	0.56599	T	b3+;b6+;b7+;y4+;Y0+;Y0+;Y1+;Y1+;Y2+;Y3+;Y4+;Y1++;	b7+;Y0+;Y1+;	sp|P01877|IGHA2_HUMAN	K	SG	200	0	205	-0.00028	-0.291806	9.48e-23	sp|P01877|IGHA2_HUMAN/tr|A0A0G2JMB2|A0A0G2JMB2_HUMAN/tr|A0A286YEY5|A0A286YEY5_HUMAN	6	-0.00105	-0.317376
UGP_01.11532.11532.5.0.dta	3482	4987.06	2782.3	5	GNVAVTVSGHTCQHWSAQTPHTHJR	12,Carbamidomethyl[C];	2204.76	2204.77	5-4-2-0-0	24	NXT	182	2	0.02344	6	0.1486	0.21395	3.60265	0.7708	T	b2+;b3+;b4+;b5+;y1+;y16++;Y1++;Y1++;	b2+;b3+;b4+;	sp|P00747|PLMN_HUMAN	R	TP	285	0	308	-0.00052	-0.18683	4.81e-20	sp|P00747|PLMN_HUMAN	28	0.00756	1.51623
UGP_01.11578.11578.3.0.dta	2347	3018.29	958.556	3	TPLTAJITK	-	2059.73	2059.73	5-4-1-0-1	6	NXT	160	3	0.11507	3	0.0515	0.10078	3.09101	0.3115	T	b2+;b3+;b7+;Y0+;Y0+;Y1+;	Y0+;Y1+;	sp|P01877|IGHA2_HUMAN	K	SG	200	0	205	-0.00028	-0.291806	9.48e-23	sp|P01877|IGHA2_HUMAN/tr|A0A0G2JMB2|A0A0G2JMB2_HUMAN/tr|A0A286YEY5|A0A286YEY5_HUMAN	6	-0.00296	-0.981014
UGP_01.11603.11603.4.1.dta	533	3846.48	1948.78	4	HEEGHMLJCTCFGQGR	6,Oxidation[M];9,Carbamidomethyl[C];11,Carbamidomethyl[C];	1897.69	1897.68	4-4-1-0-1	8	NXT	104	0	0	10	0.12794	0.16999	2.0649	0.35102	T	b2+;b3+;b4+;b5+;y1+;y4+;y5+;y6+;y7+;y8+;	b2+;	sp|P02751|FINC_HUMAN	R	GR	535	0	542	-8e-05	-0.041031	8.47e-28	sp|P02751|FINC_HUMAN	21	-0.01117	-2.90471
UGP_01.11604.11604.4.1.dta	533	3846.48	1948.78	4	HEEGHMLJCTCFGQGR	6,Oxidation[M];9,Carbamidomethyl[C];11,Carbamidomethyl[C];	1897.69	1897.68	4-4-1-0-1	8	NXT	104	0	0	11	0.1253	0.17067	2.0649	0.35242	T	b2+;b3+;b4+;b5+;y1+;y3+;y4+;y5+;y6+;y7+;y8+;	b2+;	sp|P02751|FINC_HUMAN	R	GR	535	0	542	-8e-05	-0.041031	8.47e-28	sp|P02751|FINC_HUMAN	21	-0.01117	-2.90471
UGP_01.11605.11605.6.3.dta	3482	4987.06	2782.3	6	GNVAVTVSGHTCQHWSAQTPHTHJR	12,Carbamidomethyl[C];	2204.76	2204.77	5-4-2-0-0	24	NXT	182	0	0	3	0.09721	0.14854	2.83965	0.4218	T	b2+;b3+;b4+;	b2+;b3+;	sp|P00747|PLMN_HUMAN	R	TP	285	0	308	-0.00052	-0.18683	4.81e-20	sp|P00747|PLMN_HUMAN	28	0.00713	1.42999
UGP_01.11610.11610.6.2.dta	3482	4987.06	2782.3	6	GNVAVTVSGHTCQHWSAQTPHTHJR	12,Carbamidomethyl[C];	2204.76	2204.77	5-4-2-0-0	24	NXT	182	1	0.00728	3	0.07241	0.13766	2.83965	0.39091	T	b2+;b3+;b4+;Y1++;	b2+;b3+;	sp|P00747|PLMN_HUMAN	R	TP	285	0	308	-0.00052	-0.18683	4.81e-20	sp|P00747|PLMN_HUMAN	28	0.00713	1.42999
UGP_01.11613.11613.3.0.dta	2557	3180.23	1266.56	3	LGJWSAMPSCK	7,Oxidation[M];10,Carbamidomethyl[C];	1913.67	1913.68	5-4-1-0-0	3	NXS	78	2	0.08232	4	0.11412	0.18183	3.87262	0.70415	T	b7+;y4+;y5+;y7+;Y0+;Y1+;	y4+;Y0+;Y1+;	sp|P02749|APOH_HUMAN	K	AS	251	0	253	0.00075	0.591695	1.68e-17	sp|P02749|APOH_HUMAN/tr|J3KS17|J3KS17_HUMAN	13	0.00532	1.67337
UGP_01.11615.11615.2.0.dta	2347	2653.16	958.556	2	TPLTAJITK	-	1694.6	1694.6	4-3-1-0-1	6	NXT	62	3	0.27999	3	0.05447	0.1349	4.61262	0.62225	T	b3+;b6+;b7+;Y0+;Y0+;Y1+;	b7+;Y0+;Y0+;Y1+;	sp|P01877|IGHA2_HUMAN	K	SG	200	0	205	-0.00028	-0.291806	9.48e-23	sp|P01877|IGHA2_HUMAN/tr|A0A0G2JMB2|A0A0G2JMB2_HUMAN/tr|A0A286YEY5|A0A286YEY5_HUMAN	6	-0.00102	-0.384593
UGP_01.11619.11619.3.0.dta	2347	3512.47	958.556	3	TPLTAJITK	-	2553.91	2553.91	5-5-2-0-1	6	NXT	346	4	0.18129	4	0.056	0.13158	4.61262	0.60694	T	b2+;b3+;b6+;b7+;Y0+;Y0+;Y1+;Y2+;	b7+;Y0+;Y1+;Y2+;	sp|P01877|IGHA2_HUMAN	K	SG	200	0	205	-0.00028	-0.291806	9.48e-23	sp|P01877|IGHA2_HUMAN/tr|A0A0G2JMB2|A0A0G2JMB2_HUMAN/tr|A0A286YEY5|A0A286YEY5_HUMAN	6	-7e-05	-0.0199347
UGP_01.11625.11625.2.0.dta	2347	3309.38	958.556	2	TPLTAJITK	-	2350.83	2350.83	5-4-2-0-1	6	NXT	248	9	0.36389	9	0.07663	0.2441	5.26063	1.28411	T	b3+;b4+;b5+;b6+;b7+;b8+;y2+;y4+;y6+;Y0+;Y0+;Y1+;Y1+;Y2+;Y3+;Y4+;Y5+;Y2++;	b7+;Y0+;Y1+;Y2+;Y4+;	sp|P01877|IGHA2_HUMAN	K	SG	200	0	205	-0.00028	-0.291806	9.48e-23	sp|P01877|IGHA2_HUMAN/tr|A0A0G2JMB2|A0A0G2JMB2_HUMAN/tr|A0A286YEY5|A0A286YEY5_HUMAN	6	0.00136	0.411078
UGP_01.11631.11631.3.0.dta	3493	3197.29	1283.61	3	FGJSSTVLEDSK	-	1913.68	1913.68	5-4-1-0-0	3	NXS	184	5	0.33937	3	0.06513	0.16525	3.85904	0.63772	T	b10+;y5+;y7+;Y0+;Y0+;Y1+;Y2+;Y4+;	y5+;Y0+;Y1+;	sp|P35542|SAA4_HUMAN	L	SN	92	0	94	-0.00022	-0.17126	1.05e-14	sp|P35542|SAA4_HUMAN/tr|A0A096LPE2|A0A096LPE2_HUMAN	1	0.00254	0.794674
UGP_01.11671.11671.3.0.dta	2347	3309.39	958.556	3	TPLTAJITK	-	2350.83	2350.83	5-4-2-0-1	6	NXT	242	8	0.28307	7	0.06407	0.15955	4.61262	0.73596	T	b3+;b4+;b5+;b6+;b7+;b8+;y4+;Y0+;Y0+;Y1+;Y1+;Y2+;Y3+;Y4+;Y4+;	b7+;Y0+;Y1+;Y4+;	sp|P01877|IGHA2_HUMAN	K	SG	200	0	205	-0.00028	-0.291806	9.48e-23	sp|P01877|IGHA2_HUMAN/tr|A0A0G2JMB2|A0A0G2JMB2_HUMAN/tr|A0A286YEY5|A0A286YEY5_HUMAN	6	-0.00272	-0.822154
UGP_01.11678.11678.3.0.dta	1756	2967.19	1157.53	3	YVJMSNHHR	-	1809.67	1809.67	4-5-0-0-1	3	NXS	90	5	0.0619	6	0.05504	0.13921	2.09508	0.29166	T	y1+;y2+;y3+;y4+;y5+;y6+;Y0+;Y0+;Y1+;Y1+;Y2+;	Y1+;	sp|P08185|CBG_HUMAN	A	GL	29	0	31	0.00012	0.103581	4.63e-11	sp|P08185|CBG_HUMAN/tr|G3V350|G3V350_HUMAN/tr|G3V4V7|G3V4V7_HUMAN	2	0.00367	1.23728
UGP_01.11687.11687.3.0.dta	3001	2764.11	1157.52	3	EEQFJSTFR	-	1606.59	1606.59	4-4-0-0-1	5	NXT	40	8	0.42646	4	0.0475	0.25311	6.43504	1.62875	T	y1+;y2+;y3+;y4+;Y0+;Y0+;Y1+;Y1+;Y2+;Y3+;Y4+;Y4+;	y1+;Y0+;Y1+;Y1+;Y2+;Y3+;Y4+;	sp|P01859|IGHG2_HUMAN	R	VV	172	0	176	-0.00045	-0.388431	2.94e-19	sp|P01859|IGHG2_HUMAN/tr|A0A286YEY4|A0A286YEY4_HUMAN	6	0.00245	0.886685
UGP_01.11696.11696.3.0.dta	533	3846.46	1948.78	3	HEEGHMLJCTCFGQGR	6,Oxidation[M];9,Carbamidomethyl[C];11,Carbamidomethyl[C];	1897.68	1897.68	4-4-1-0-1	8	NXT	70	0	0	7	0.09445	0.12949	2.0649	0.26738	T	b2+;b3+;b5+;y4+;y5+;y6+;y8+;	b2+;	sp|P02751|FINC_HUMAN	R	GR	535	0	542	-8e-05	-0.041031	8.47e-28	sp|P02751|FINC_HUMAN	21	0.00264	0.686525
UGP_01.11710.11710.3.0.dta	3001	2723.08	1157.52	3	EEQFJSTFR	-	1565.56	1565.56	5-3-0-0-1	5	NXT	48	5	0.51759	3	0.03612	0.25082	4.07236	1.02143	T	y1+;y3+;y4+;Y0+;Y0+;Y1+;Y1+;Y2+;	Y0+;Y1+;Y1+;	sp|P01859|IGHG2_HUMAN	R	VV	172	0	176	-0.00045	-0.388431	2.94e-19	sp|P01859|IGHG2_HUMAN/tr|A0A286YEY4|A0A286YEY4_HUMAN	6	-0.00016	-0.0587787
UGP_01.11733.11733.4.0.dta	1788	3961.54	1827.8	4	AMDPNAAYVJMSNHHR	-	2133.74	2133.77	6-5-0-0-1	10	NXS	148	0	0	11	0.12303	0.09423	1.85007	0.17433	T	b6+;y1+;y2+;y3+;y4+;y5+;y6+;y13+;y15+;y13++;y15++;	y13++;	sp|P08185|CBG_HUMAN	Q	GL	22	0.01	31	0.00146	0.798343	1.35e-15	sp|P08185|CBG_HUMAN/tr|G3V350|G3V350_HUMAN/tr|G3V4V7|G3V4V7_HUMAN	2	0.03425	8.64791
UGP_01.11738.11738.3.0.dta	4331	3018.29	1477.81	3	KLINDYVKJGTR	8,Carbamidomethyl[K];	1540.48	1540.49	NNH(HN(HEX&n-acetyl&sulfate))(HH)	9	NXT	160	0	0	3	0.0576	0.10509	2.06901	0.21744	T	b1+;y1+;y5+;	y1+;	sp|P01011|AACT_HUMAN	K	GK	178	0.01	186	-0.00086	-0.581554	3.82e-31	sp|P01011|AACT_HUMAN/tr|G3V595|G3V595_HUMAN	1	0.00825	2.73426
UGP_01.11773.11773.3.0.dta	3497	3643.57	2020.99	3	IPCSQPPQIEHGTIJSSR	3,Carbamidomethyl[C];	1622.58	1622.58	5-4-0-0-0	15	NXS	230	3	0.19741	3	0.06618	0.12121	3.83944	0.46539	T	b4+;b5+;y2+;Y0++;Y0++;Y1++;	b5+;Y0++;Y1++;	sp|P08603|CFAH_HUMAN	K	SS	868	0	882	8e-05	0.039565	4.68e-24	sp|P08603|CFAH_HUMAN	21	-0.00052	-0.142757
UGP_01.11789.11789.4.0.dta	2441	3643.57	2020.99	4	IPCSQPPQIEHGTIJSSR	3,Carbamidomethyl[C];	1622.58	1622.58	5-4-0-0-0	15	NXS	170	7	0.2946	6	0.11072	0.22553	4.3441	0.97971	T	b4+;b5+;b6+;b9+;y1+;y13++;Y0++;Y1++;Y1++;Y2++;Y3++;Y3++;Y4++;	b5+;Y1++;Y3++;Y4++;	sp|P08603|CFAH_HUMAN	K	SS	868	0	882	8e-05	0.039565	4.68e-24	sp|P08603|CFAH_HUMAN	21	-0.00329	-0.90321
UGP_01.11793.11793.3.1.dta	3196	3200.32	1319.64	3	IDSTGJVTNELR	9,Deamidated[N];	1880.67	1880.67	3-4-2-0-0	6	NXT	176	1	0.02385	3	0.04805	0.10135	3.1174	0.31595	T	y1+;y2+;y3+;Y0+;	y1+;Y0+;	sp|O75882|ATRN_HUMAN	K	VF	411	0	416	0.00016	0.121154	2.88e-27	sp|O75882|ATRN_HUMAN	7	-0.00437	-1.36592
UGP_01.11810.11810.4.0.dta	3730	4198.62	1337.63	4	SHJMTTTLNYR	-	2860.99	2861	6-5-3-0-0	3	NXT	120	8	0.17522	3	0.03176	0.18589	3.87262	0.71988	T	b2+;y7+;y8+;Y0+;Y1+;Y2+;Y0++;Y1++;Y2++;Y3++;Y4++;	b2+;Y1+;Y1++;	sp|P08603|CFAH_HUMAN	N	DG	820	0	822	-0.00168	-1.25503	2.65e-30	sp|P08603|CFAH_HUMAN	1	0.01013	2.41328
UGP_01.11811.11811.4.0.dta	3497	3789.63	2020.99	4	IPCSQPPQIEHGTIJSSR	3,Carbamidomethyl[C];	1768.65	1768.64	5-4-0-0-1	15	NXS	216	4	0.09473	5	0.05783	0.10494	3.03913	0.31892	T	b2+;b3+;b5+;b11+;y1+;Y1++;Y2++;Y3++;Y4++;	b5+;Y1++;	sp|P08603|CFAH_HUMAN	K	SS	868	0	882	8e-05	0.039565	4.68e-24	sp|P08603|CFAH_HUMAN	21	-0.00751	-1.98224
UGP_01.11812.11812.3.2.dta	4331	3018.29	1477.81	3	KLINDYVKJGTR	8,Carbamidomethyl[K];	1540.48	1540.49	NNH(HN(HEX&n-acetyl&sulfate))(HH)	9	NXT	156	1	0.0057	3	0.08259	0.12213	3.05561	0.37318	T	b1+;y1+;y5+;Y3+;	y1+;y5+;	sp|P01011|AACT_HUMAN	K	GK	178	0	186	-0.00086	-0.581554	3.82e-31	sp|P01011|AACT_HUMAN/tr|G3V595|G3V595_HUMAN	1	0.00881	2.91986
UGP_01.11814.11814.4.2.dta	3497	3789.63	2020.99	4	IPCSQPPQIEHGTIJSSR	3,Carbamidomethyl[C];	1768.65	1768.64	5-4-0-0-1	15	NXS	216	5	0.06409	4	0.07445	0.13195	3.83944	0.50662	T	b2+;b5+;y1+;y13+;Y0++;Y0++;Y1++;Y1++;Y3++;	b5+;y1+;Y1++;	sp|P08603|CFAH_HUMAN	K	SS	868	0	882	8e-05	0.039565	4.68e-24	sp|P08603|CFAH_HUMAN	21	-0.00751	-1.98224
UGP_01.11815.11815.4.1.dta	3497	3789.63	2020.99	4	IPCSQPPQIEHGTIJSSR	3,Carbamidomethyl[C];	1768.65	1768.64	5-4-0-0-1	15	NXS	216	6	0.0859	5	0.06388	0.11076	3.03913	0.33661	T	b2+;b3+;b5+;b11+;y1+;Y0++;Y0++;Y1++;Y1++;Y2++;Y3++;	b5+;Y1++;	sp|P08603|CFAH_HUMAN	K	SS	868	0	882	8e-05	0.039565	4.68e-24	sp|P08603|CFAH_HUMAN	21	-0.00751	-1.98224
UGP_01.11817.11817.5.0.dta	3482	4696	2782.3	5	GNVAVTVSGHTCQHWSAQTPHTHJR	12,Carbamidomethyl[C];	1913.7	1913.68	5-4-1-0-0	24	NXT	130	0	0	4	0.11916	0.17773	2.83965	0.50469	T	b2+;b3+;b4+;y1+;	b3+;y1+;	sp|P00747|PLMN_HUMAN	R	TP	285	0	308	-0.00052	-0.18683	4.81e-20	sp|P00747|PLMN_HUMAN	28	-0.02041	-4.34717
UGP_01.11820.11820.6.3.dta	3482	4987.07	2782.3	6	GNVAVTVSGHTCQHWSAQTPHTHJR	12,Carbamidomethyl[C];	2204.77	2204.77	5-4-2-0-0	24	NXT	170	1	0.00638	6	0.2212	0.24443	3.60265	0.88061	T	b2+;b3+;b4+;b5+;b6+;y1+;Y1++;	b2+;b3+;b4+;	sp|P00747|PLMN_HUMAN	R	TP	285	0	308	-0.00052	-0.18683	4.81e-20	sp|P00747|PLMN_HUMAN	28	-0.00284	-0.569587
UGP_01.11837.11837.3.1.dta	2591	3021.24	1537.76	3	SQFJATSVADVDKR	-	1483.48	1483.47	N(NH(HNH)((HEX&phosphate)))(F)	4	NXT	128	0	0	3	0.08034	0.07333	2.91667	0.21388	T	y1+;y5+;y10++;	y1+;y5+;	tr|H0Y4Y9|H0Y4Y9_HUMAN	R	VK	76	0.01	79	0.00105	0.682374	7.6e-11	tr|B1AH90|B1AH90_HUMAN/tr|H0Y4Y9|H0Y4Y9_HUMAN	7	-0.00808	-2.67528
UGP_01.11891.11891.4.0.dta	1473	3538.4	1333.62	4	GGSSGWSGGLAQJR	-	2204.77	2204.77	5-4-2-0-0	13	NXS	164	4	0.18269	4	0.01315	0.11376	3.03379	0.34514	T	b3+;b5+;b6+;y9+;Y0+;Y1+;Y1+;Y1++;	Y0+;Y1+;	sp|P07357|CO8A_HUMAN	R	ST	425	0	437	0.0026	1.94813	1.24e-12	sp|P07357|CO8A_HUMAN	12	-0.00247	-0.698255
UGP_01.11900.11900.4.0.dta	4097	3424.38	1219.61	4	EVFVHPJYSK	0,Carbamyl[AnyN-term];	2204.77	2204.77	5-4-2-0-0	7	NXS	226	9	0.19882	3	0.02521	0.14531	3.88665	0.56477	T	b3+;b5+;y5+;Y0+;Y0+;Y1+;Y1+;Y2+;Y0++;Y1++;Y1++;Y2++;	Y0+;Y1+;Y1++;	sp|P04070|PROC_HUMAN	K	ST	284	0	290	-0.00221	-1.74897	5.93e-34	sp|P04070|PROC_HUMAN/tr|H7BYX9|H7BYX9_HUMAN/tr|E7END6|E7END6_HUMAN	1	-0.00342	-0.999013
UGP_01.11912.11912.4.0.dta	1473	3538.4	1333.62	4	GGSSGWSGGLAQJR	-	2204.77	2204.77	5-4-2-0-0	13	NXS	162	3	0.15103	4	0.00791	0.15143	3.03379	0.45941	T	b6+;b7+;y7+;y8+;Y0+;Y0+;Y1+;	Y0+;Y1+;	sp|P07357|CO8A_HUMAN	R	ST	425	0	437	0.0026	1.94813	1.24e-12	sp|P07357|CO8A_HUMAN	12	-0.00199	-0.562562
UGP_01.11913.11913.4.0.dta	1477	3538.4	1333.62	4	GGSSGWSGGLAQJR	-	2204.77	2204.77	5-4-2-0-0	13	NXS	162	6	0.20598	5	0.0343	0.15012	3.69399	0.55455	T	b5+;b6+;b9++;y4+;y8+;Y0+;Y0+;Y1+;Y2+;Y0++;Y1++;	b9++;Y0+;Y1+;	sp|P07357|CO8A_HUMAN	R	ST	425	0	437	0.0026	1.94813	1.24e-12	sp|P07357|CO8A_HUMAN	12	-0.00199	-0.562562
UGP_01.11917.11917.4.0.dta	1473	3538.4	1333.62	4	GGSSGWSGGLAQJR	-	2204.77	2204.77	5-4-2-0-0	13	NXS	162	6	0.13433	9	0.0253	0.19979	2.05294	0.41016	T	b5+;b6+;b8+;b10+;b11+;y1+;y7+;y8+;y10+;Y0+;Y0+;Y1+;Y1+;Y2+;Y1++;	Y1+;	sp|P07357|CO8A_HUMAN	R	ST	425	0	437	0.0026	1.94813	1.24e-12	sp|P07357|CO8A_HUMAN	12	-0.00199	-0.562562
UGP_01.11930.11930.4.0.dta	1787	3962.53	1828.78	4	AMDPNAAYVJMSNHHR	5,Deamidated[N];	2133.75	2133.77	6-5-0-0-1	10	NXS	92	0	0	5	0.05749	0.06973	2.06085	0.14371	T	y1+;y2+;y3+;y5+;y6+;	y3+;	sp|P08185|CBG_HUMAN	Q	GL	22	0.01	31	0.01453	7.94083	3.95e-21	sp|P08185|CBG_HUMAN/tr|G3V4V7|G3V4V7_HUMAN/tr|G3V350|G3V350_HUMAN	1	0.0216	5.45247
UGP_01.11931.11931.5.0.dta	3482	4987.06	2782.3	5	GNVAVTVSGHTCQHWSAQTPHTHJR	12,Carbamidomethyl[C];	2204.76	2204.77	5-4-2-0-0	24	NXT	178	3	0.06337	5	0.10162	0.19172	4.2763	0.81984	T	b2+;b3+;b4+;b5+;y20++;Y1++;Y3++;Y4++;	b2+;b3+;b4+;Y1++;	sp|P00747|PLMN_HUMAN	R	TP	285	0	308	-0.00052	-0.18683	4.81e-20	sp|P00747|PLMN_HUMAN	28	0.00514	1.03088
UGP_01.11941.11941.4.1.dta	1473	3538.4	1333.62	4	GGSSGWSGGLAQJR	-	2204.77	2204.77	5-4-2-0-0	13	NXS	162	5	0.14862	5	0.01762	0.17003	3.03379	0.51583	T	b6+;b7+;y1+;y8+;y10+;Y0+;Y0+;Y1+;Y1+;Y2+;	Y0+;Y1+;	sp|P07357|CO8A_HUMAN	R	ST	425	0	437	0.0026	1.94813	1.24e-12	sp|P07357|CO8A_HUMAN	12	-0.00196	-0.554081
UGP_01.11945.11945.3.0.dta	2350	2902.21	1133.57	3	GLCVJASAVSR	3,Carbamidomethyl[C];	1768.64	1768.64	5-4-0-0-1	5	NXS	82	7	0.26613	4	0.04425	0.20158	3.75283	0.75651	T	y1+;y2+;y5+;y6+;Y0+;Y1+;Y1+;Y2+;Y3+;Y5+;Y2++;	y1+;Y1+;Y2+;	sp|P17936|IBP3_HUMAN	R	LR	112	0	116	0.00011	0.096954	1.44e-09	sp|P17936|IBP3_HUMAN/tr|A6XND0|A6XND0_HUMAN/tr|A6XND1|A6XND1_HUMAN/tr|B3KWK7|B3KWK7_HUMAN	13	-0.00037	-0.127533
UGP_01.11951.11951.3.0.dta	2347	3309.38	958.556	3	TPLTAJITK	-	2350.83	2350.83	5-4-2-0-1	6	NXT	240	6	0.23707	4	0.04663	0.12543	3.90115	0.48931	T	b4+;b6+;b7+;y4+;Y0+;Y0+;Y1+;Y2+;Y4+;Y1++;	b7+;Y0+;Y1+;	sp|P01877|IGHA2_HUMAN	K	SG	200	0	205	-0.00028	-0.291806	9.48e-23	sp|P01877|IGHA2_HUMAN/tr|A0A0G2JMB2|A0A0G2JMB2_HUMAN/tr|A0A286YEY5|A0A286YEY5_HUMAN	6	0.00494	1.49318
UGP_01.11952.11952.3.0.dta	2347	3309.38	958.556	3	TPLTAJITK	-	2350.83	2350.83	5-4-2-0-1	6	NXT	240	7	0.26444	3	0.02924	0.13412	3.09101	0.41458	T	b6+;b7+;y4+;Y0+;Y0+;Y1+;Y1+;Y2+;Y3+;Y4+;	Y0+;Y1+;	sp|P01877|IGHA2_HUMAN	K	SG	200	0	205	-0.00028	-0.291806	9.48e-23	sp|P01877|IGHA2_HUMAN/tr|A0A0G2JMB2|A0A0G2JMB2_HUMAN/tr|A0A286YEY5|A0A286YEY5_HUMAN	6	0.00494	1.49318
UGP_01.11963.11963.3.0.dta	2347	3098.25	958.556	3	TPLTAJITK	-	2139.69	2139.69	N(NH(HN(HEX&sulfate))(HNHS))(F)	6	NXT	122	7	0.32818	3	0.03523	0.15381	3.90115	0.60005	T	b3+;b7+;b8+;Y0+;Y0+;Y1+;Y3+;Y4+;Y5+;Y1++;	Y0+;Y1+;Y4+;	sp|P01877|IGHA2_HUMAN	K	SG	200	0	205	-0.00028	-0.291806	9.48e-23	sp|P01877|IGHA2_HUMAN/tr|A0A0G2JMB2|A0A0G2JMB2_HUMAN/tr|A0A286YEY5|A0A286YEY5_HUMAN	6	0.00171	0.552105
UGP_01.11967.11967.4.0.dta	533	3846.46	1948.78	4	HEEGHMLJCTCFGQGR	6,Oxidation[M];9,Carbamidomethyl[C];11,Carbamidomethyl[C];	1897.67	1897.68	4-4-1-0-1	8	NXT	58	0	0	7	0.109	0.14838	2.0649	0.30639	T	b2+;b4+;b5+;y1+;y4+;y7+;y8+;	b2+;	sp|P02751|FINC_HUMAN	R	GR	535	0	542	-8e-05	-0.041031	8.47e-28	sp|P02751|FINC_HUMAN	21	0.00616	1.6019
UGP_01.11972.11972.3.0.dta	2796	3902.55	1697.77	3	QEPERJECFLQHK	0,Gln->pyro-Glu[AnyN-termQ];8,Carbamidomethyl[C];	2204.78	2204.77	5-4-2-0-0	6	NXC	190	14	0.29225	7	0.04672	0.18719	5.63308	1.05447	T	b5+;y1+;y2+;y3+;y4+;y6+;y9++;Y0+;Y0+;Y1+;Y1+;Y4+;Y0++;Y0++;Y1++;Y1++;Y2++;Y2++;Y3++;Y4++;Y5++;	y2+;Y1+;Y1++;Y2++;Y3++;Y4++;	sp|P02768|ALBU_HUMAN	K	DD	118	0	123	0.00393	2.31345	2.29e-13	sp|P02768|ALBU_HUMAN/tr|A0A087WWT3|A0A087WWT3_HUMAN/tr|A0A0C4DGB6|A0A0C4DGB6_HUMAN/tr|H7C013|H7C013_HUMAN	7	-0.00639	-1.63781
UGP_01.12010.12010.4.0.dta	985	3576.34	2197.88	4	NCAGICTCTNJGTCNPIDR	2,Carbamidomethyl[C];6,Carbamidomethyl[C];8,Carbamidomethyl[C];14,Carbamidomethyl[C];	1378.45	1378.43	NNH(HN(HEX&n-acetyl&sulfate))(H)	11	NXT	34	0	0	4	0.09351	0.06284	2.88687	0.18142	T	b1+;y1+;y12+;y18++;	y1+;y12+;	sp|Q96KG7|MEG10_HUMAN	K	SC	668	0.01	678	4e-05	0.018191	1.33e-32	sp|Q96KG7|MEG10_HUMAN	7	-0.02025	-5.66378
UGP_01.12019.12019.3.2.dta	3804	3319.36	1259.64	3	LHEITJETFR	-	2059.72	2059.73	5-4-1-0-1	6	NXT	250	3	0.03104	4	0.02312	0.1341	2.01646	0.27041	T	b2+;b3+;y1+;y4+;Y1+;Y4+;Y1++;	Y1+;	sp|Q6EMK4|VASN_HUMAN	R	GL	112	0	117	0.0002	0.158652	5.07e-12	sp|Q6EMK4|VASN_HUMAN	11	0.01006	3.03164
UGP_01.12044.12044.4.0.dta	975	3424.38	1219.61	4	EVFVHPJYSK	-	2204.77	2204.77	5-4-2-0-0	7	NXS	224	5	0.09523	5	0.03933	0.08645	3.07882	0.26617	T	b2+;b3+;b4+;b5+;y4+;Y0+;Y0+;Y1+;Y2+;Y1++;	Y0+;Y1+;	sp|P04070|PROC_HUMAN	K	ST	284	0	290	0.00065	0.532527	5.3e-07	sp|P04070|PROC_HUMAN/tr|E7END6|E7END6_HUMAN/tr|H7BYX9|H7BYX9_HUMAN	12	-0.00231	-0.674772
UGP_01.12046.12046.3.1.dta	3804	3319.35	1259.64	3	LHEITJETFR	-	2059.71	2059.73	5-4-1-0-1	6	NXT	210	4	0.04964	3	0.02634	0.13601	2.01646	0.27427	T	b2+;b3+;y1+;Y0+;Y1+;Y1++;Y2++;	Y1+;	sp|Q6EMK4|VASN_HUMAN	R	GL	112	0	117	0.0002	0.158652	5.07e-12	sp|Q6EMK4|VASN_HUMAN	11	0.02001	6.03016
UGP_01.12047.12047.3.2.dta	3804	3319.35	1259.64	3	LHEITJETFR	-	2059.71	2059.73	5-4-1-0-1	6	NXT	210	4	0.03853	3	0.0238	0.129	2.01646	0.26013	T	b2+;b3+;y1+;Y0+;Y1+;Y1++;Y2++;	Y1+;	sp|Q6EMK4|VASN_HUMAN	R	GL	112	0	117	0.0002	0.158652	5.07e-12	sp|Q6EMK4|VASN_HUMAN	11	0.02001	6.03016
UGP_01.12062.12062.3.0.dta	1473	3538.4	1333.62	3	GGSSGWSGGLAQJR	-	2204.77	2204.77	5-4-2-0-0	13	NXS	162	12	0.21105	7	0.01	0.21969	3.03379	0.66649	T	b6+;b10+;b11+;b12+;y4+;y7+;y8+;Y0+;Y0+;Y1+;Y1+;Y2+;Y2+;Y3+;Y4+;Y5+;Y0++;Y1++;Y1++;	Y1+;Y4+;	sp|P07357|CO8A_HUMAN	R	ST	425	0	437	0.0026	1.94813	1.24e-12	sp|P07357|CO8A_HUMAN	12	-0.00342	-0.966814
UGP_01.12105.12105.3.0.dta	287	3493.46	1521.73	3	SVTWSESGQJVTAR	-	1971.73	1971.72	5-5-0-0-1	10	NXT	282	1	0.02461	4	0.02224	0.07981	2.09805	0.16745	T	y2+;y3+;y4+;y12++;Y1+;	Y1+;	sp|P01877|IGHA2_HUMAN	L	NF	38	0.01	47	-0.00036	-0.23642	1.21e-12	sp|P01877|IGHA2_HUMAN/tr|A0A0G2JMB2|A0A0G2JMB2_HUMAN/tr|A0A286YEY5|A0A286YEY5_HUMAN	2	-0.01318	-3.77384
UGP_01.12124.12124.4.0.dta	2557	3471.34	1266.56	4	LGJWSAMPSCK	7,Oxidation[M];10,Carbamidomethyl[C];	2204.78	2204.77	5-4-2-0-0	3	NXS	100	3	0.151	3	0.0856	0.19208	3.87262	0.74385	T	y4+;y7+;y8+;Y0+;Y1+;Y1++;	y4+;Y0+;Y1+;	sp|P02749|APOH_HUMAN	K	AS	251	0	253	0.00075	0.591695	1.68e-17	sp|P02749|APOH_HUMAN/tr|J3KS17|J3KS17_HUMAN	13	-0.00623	-1.79522
UGP_01.12126.12126.3.0.dta	287	3493.46	1521.73	3	SVTWSESGQJVTAR	-	1971.73	1971.72	5-5-0-0-1	10	NXT	282	2	0.02836	4	0.01741	0.08544	1.96652	0.16803	T	b3+;y1+;y3+;y4+;Y0+;Y1+;	Y1+;	sp|P01877|IGHA2_HUMAN	L	NF	38	0.01	47	-0.00036	-0.23642	1.21e-12	sp|P01877|IGHA2_HUMAN/tr|A0A0G2JMB2|A0A0G2JMB2_HUMAN/tr|A0A286YEY5|A0A286YEY5_HUMAN	2	-0.01361	-3.89696
UGP_01.12136.12136.4.0.dta	2087	4318.88	2567.24	4	AKAALAAFNAQNJGSNFQLEEISR	9,Deamidated[N];12,Deamidated[N];16,Deamidated[N];	1751.64	1751.62	4-4-1-0-0	13	NXS	174	0	0	3	0.14361	0.07	2.83965	0.19878	T	b15++;y1+;y4+;	b15++;y1+;	sp|P02765|FETUA_HUMAN	A	AQ	164	0.01	176	0.01853	7.21506	3.92e-08	sp|P02765|FETUA_HUMAN/tr|C9JV77|C9JV77_HUMAN	2	-0.02021	-4.68053
UGP_01.12140.12140.4.2.dta	2087	4318.88	2567.24	4	AKAALAAFNAQNJGSNFQLEEISR	9,Deamidated[N];12,Deamidated[N];16,Deamidated[N];	1751.64	1751.62	4-4-1-0-0	13	NXS	174	0	0	3	0.14612	0.07011	2.83965	0.1991	T	b15++;y1+;y4+;	b15++;y1+;	sp|P02765|FETUA_HUMAN	A	AQ	164	0.01	176	0.01853	7.21506	3.92e-08	sp|P02765|FETUA_HUMAN/tr|C9JV77|C9JV77_HUMAN	2	-0.01967	-4.55547
UGP_01.12148.12148.3.1.dta	506	2616.04	1050.5	3	PGSFGJATGSR	-	1565.54	1565.56	5-3-0-0-1	6	NXT	38	0	0	3	0.03786	0.10165	2.07742	0.21118	T	b2+;b3+;y1+;	y1+;	sp|Q7Z7M0|MEGF8_HUMAN	R	GC	1196	0.01	1201	0.00141	1.34096	2.27e-21	sp|Q7Z7M0|MEGF8_HUMAN	7	0.01919	7.3384
UGP_01.12155.12155.4.0.dta	1458	3486.49	1473.77	4	TPIAQJQTTLGSSR	-	2012.72	2012.74	4-6-0-0-1	6	NXT	260	0	0	3	0.0784	0.06134	3.03379	0.1861	T	b1+;b2+;y1+;	b2+;y1+;	sp|Q9NZP8|C1RL_HUMAN	V	AK	237	0.01	242	-0.00131	-0.888287	9.57e-13	sp|Q9NZP8|C1RL_HUMAN/tr|H0YFL7|H0YFL7_HUMAN	1	0.0151	4.33227
UGP_01.12156.12156.4.0.dta	3497	3934.67	2020.99	4	IPCSQPPQIEHGTIJSSR	3,Carbamidomethyl[C];	1913.68	1913.68	5-4-1-0-0	15	NXS	250	5	0.05821	6	0.04701	0.12051	3.03913	0.36625	T	b2+;b3+;b5+;b11+;y1+;y13+;Y0++;Y1++;Y1++;Y2++;Y4++;	b5+;Y1++;	sp|P08603|CFAH_HUMAN	K	SS	868	0	882	8e-05	0.039565	4.68e-24	sp|P08603|CFAH_HUMAN	21	-0.00269	-0.683841
UGP_01.12158.12158.3.0.dta	506	2616.04	1050.5	3	PGSFGJATGSR	-	1565.54	1565.56	5-3-0-0-1	6	NXT	38	0	0	3	0.04705	0.11388	2.07742	0.23658	T	b2+;b3+;y1+;	y1+;	sp|Q7Z7M0|MEGF8_HUMAN	R	GC	1196	0	1201	0.00141	1.34096	2.27e-21	sp|Q7Z7M0|MEGF8_HUMAN	7	0.01919	7.3384
UGP_01.12159.12159.4.0.dta	2441	3643.57	2020.99	4	IPCSQPPQIEHGTIJSSR	3,Carbamidomethyl[C];	1622.58	1622.58	5-4-0-0-0	15	NXS	218	1	0.07017	4	0.07839	0.12293	2.89047	0.35533	T	b5+;y1+;y2+;y13++;Y1++;	b5+;Y1++;	sp|P08603|CFAH_HUMAN	K	SS	868	0	882	8e-05	0.039565	4.68e-24	sp|P08603|CFAH_HUMAN	21	-0.00309	-0.848303
UGP_01.12168.12168.4.0.dta	287	3493.45	1521.73	4	SVTWSESGQJVTAR	-	1971.72	1971.72	5-5-0-0-1	10	NXT	250	2	0.12659	3	0.09016	0.14079	3.69399	0.52009	T	b3+;y1+;y3+;Y0+;Y1+;	y1+;y3+;Y1+;	sp|P01877|IGHA2_HUMAN	L	NF	38	0	47	-0.00036	-0.23642	1.21e-12	sp|P01877|IGHA2_HUMAN/tr|A0A0G2JMB2|A0A0G2JMB2_HUMAN/tr|A0A286YEY5|A0A286YEY5_HUMAN	2	0.00135	0.386549
UGP_01.12169.12169.3.0.dta	287	3493.46	1521.73	3	SVTWSESGQJVTAR	-	1971.74	1971.72	5-5-0-0-1	10	NXT	268	4	0.06807	6	0.04311	0.13144	1.96652	0.25848	T	b3+;y1+;y2+;y3+;y4+;y5++;Y0+;Y0+;Y1+;Y2+;	Y1+;	sp|P01877|IGHA2_HUMAN	L	NF	38	0	47	-0.00036	-0.23642	1.21e-12	sp|P01877|IGHA2_HUMAN/tr|A0A0G2JMB2|A0A0G2JMB2_HUMAN/tr|A0A286YEY5|A0A286YEY5_HUMAN	2	-0.0157	-4.49538
UGP_01.12170.12170.3.0.dta	287	3493.46	1521.73	3	SVTWSESGQJVTAR	-	1971.74	1971.72	5-5-0-0-1	10	NXT	268	2	0.05872	4	0.03836	0.11339	1.96652	0.22298	T	b3+;y1+;y3+;y4+;Y1+;Y2+;	Y1+;	sp|P01877|IGHA2_HUMAN	L	NF	38	0.01	47	-0.00036	-0.23642	1.21e-12	sp|P01877|IGHA2_HUMAN/tr|A0A0G2JMB2|A0A0G2JMB2_HUMAN/tr|A0A286YEY5|A0A286YEY5_HUMAN	2	-0.0157	-4.49538
UGP_01.12171.12171.4.0.dta	287	3493.45	1521.73	4	SVTWSESGQJVTAR	-	1971.72	1971.72	5-5-0-0-1	10	NXT	250	1	0.06384	3	0.07472	0.10985	2.91667	0.32038	T	b3+;y1+;y3+;Y1+;	y1+;Y1+;	sp|P01877|IGHA2_HUMAN	L	NF	38	0	47	-0.00036	-0.23642	1.21e-12	sp|P01877|IGHA2_HUMAN/tr|A0A0G2JMB2|A0A0G2JMB2_HUMAN/tr|A0A286YEY5|A0A286YEY5_HUMAN	2	0.00135	0.386549
UGP_01.12175.12175.3.2.dta	3224	3128.24	1425.69	3	GLESJSSTQFEVK	-	1702.56	1702.58	8-2-0-0-0	5	NXS	110	1	0.03498	4	0.02756	0.08032	2.06085	0.16554	T	b2+;y1+;y2+;y4+;Y1+;	Y1+;	sp|P0C0L4|CO4A_HUMAN	D	KY	222	0.01	226	-0.00023	-0.161215	1.93e-29	sp|P0C0L4|CO4A_HUMAN/sp|P0C0L5|CO4B_HUMAN/tr|A0A140TA49|A0A140TA49_HUMAN/tr|A0A140TA44|A0A140TA44_HUMAN/tr|A0A140TA29|A0A140TA29_HUMAN/tr|A0A0G2JPR0|A0A0G2JPR0_HUMAN/tr|A0A140TA32|A0A140TA32_HUMAN/tr|F5GXS0|F5GXS0_HUMAN/tr|A0A0G2JL54|A0A0G2JL54_HUMAN	1	0.02028	6.485
UGP_01.12185.12185.2.0.dta	4141	3217.26	1157.52	2	EEQFJSTFR	0,Carbamyl[AnyN-term];	2059.74	2059.73	5-4-1-0-1	5	NXT	100	8	0.25034	3	0.02807	0.17774	3.90115	0.69338	T	y1+;y2+;y4+;Y0+;Y0+;Y1+;Y1+;Y2+;Y3+;Y4+;Y5+;	Y1+;Y2+;Y4+;	sp|P01859|IGHG2_HUMAN	R	VV	172	0	176	-0.00142	-1.18185	2.22e-31	sp|P01859|IGHG2_HUMAN/tr|A0A286YEY4|A0A286YEY4_HUMAN	1	-0.00633	-1.96813
UGP_01.12188.12188.2.0.dta	3001	3217.26	1157.52	2	EEQFJSTFR	-	2059.74	2059.73	5-4-1-0-1	5	NXT	100	8	0.18713	4	0.02149	0.13331	3.09101	0.41205	T	b3+;y1+;y2+;y3+;Y0+;Y0+;Y1+;Y1+;Y2+;Y3+;Y4+;Y1++;	Y1+;Y2+;	sp|P01859|IGHG2_HUMAN	R	VV	172	0	176	-0.00045	-0.388431	2.94e-19	sp|P01859|IGHG2_HUMAN/tr|A0A286YEY4|A0A286YEY4_HUMAN	6	-0.00633	-1.96813
UGP_01.12199.12199.3.0.dta	3001	3338.27	1157.52	3	EEQFJSTFR	-	2180.75	2180.72	N(NH(HN(HEX&n-acetyl&sulfate))(HNHS))(F)	5	NXT	60	5	0.24318	3	0.01692	0.13539	3.09101	0.41848	T	y1+;y2+;y3+;Y0+;Y0+;Y1+;Y1+;Y2+;	Y0+;Y1+;	sp|P01859|IGHG2_HUMAN	R	VV	172	0	176	-0.00045	-0.388431	2.94e-19	sp|P01859|IGHG2_HUMAN/tr|A0A286YEY4|A0A286YEY4_HUMAN	6	-0.03134	-9.39084
UGP_01.12201.12201.3.0.dta	1185	3188.35	1274.66	3	AAIPSALDTJSSK	-	1913.69	1913.68	5-4-1-0-0	10	NXS	202	3	0.24658	4	0.03748	0.17823	3.84588	0.68545	T	b6+;b7+;y5+;y10+;Y0+;Y1+;Y2+;	y10+;Y0+;Y1+;	sp|Q08380|LG3BP_HUMAN	K	ST	542	0	551	-0.00054	-0.423316	9.13e-13	sp|Q08380|LG3BP_HUMAN	13	-0.01387	-4.35157
UGP_01.12206.12206.2.0.dta	3001	3217.26	1157.52	2	EEQFJSTFR	-	2059.74	2059.73	5-4-1-0-1	5	NXT	100	10	0.12167	6	0.02698	0.11596	2.09508	0.24296	T	b3+;b4+;b6+;y1+;y2+;y3+;Y0+;Y0+;Y1+;Y1+;Y2+;Y2+;Y3+;Y4+;Y5+;Y1++;	Y1+;	sp|P01859|IGHG2_HUMAN	R	VV	172	0	176	-0.00045	-0.388431	2.94e-19	sp|P01859|IGHG2_HUMAN/tr|A0A286YEY4|A0A286YEY4_HUMAN	6	-0.00632	-1.96502
UGP_01.12209.12209.3.3.dta	4141	2561.04	1157.52	3	EEQFJSTFR	0,Carbamyl[AnyN-term];	1403.52	1403.51	4-3-0-0-1	5	NXT	28	5	0.24914	3	0.02401	0.16442	3.90115	0.64141	T	y1+;y2+;y4+;Y0+;Y0+;Y1+;Y1+;Y2+;	Y0+;Y1+;Y2+;	sp|P01859|IGHG2_HUMAN	R	VV	172	0	176	-0.00142	-1.18185	2.22e-31	sp|P01859|IGHG2_HUMAN/tr|A0A286YEY4|A0A286YEY4_HUMAN	1	-0.00687	-2.68355
UGP_01.12211.12211.3.0.dta	3001	3233.23	1157.52	3	EEQFJSTFR	-	2075.71	2075.73	6-4-1-0-0	5	NXT	62	5	0.08708	4	0.02027	0.11456	2.09508	0.24	T	y1+;y2+;y3+;y4+;Y0+;Y0+;Y1+;Y1+;Y5+;	Y1+;	sp|P01859|IGHG2_HUMAN	R	VV	172	0	176	-0.00045	-0.388431	2.94e-19	sp|P01859|IGHG2_HUMAN/tr|A0A286YEY4|A0A286YEY4_HUMAN	6	0.02149	6.64872
UGP_01.12213.12213.3.0.dta	287	3493.46	1521.73	3	SVTWSESGQJVTAR	-	1971.74	1971.72	5-5-0-0-1	10	NXT	264	4	0.11152	5	0.05648	0.15819	1.96652	0.31109	T	b3+;y1+;y2+;y3+;y4+;Y0+;Y0+;Y1+;Y2+;	Y1+;	sp|P01877|IGHA2_HUMAN	L	NF	38	0	47	-0.00036	-0.23642	1.21e-12	sp|P01877|IGHA2_HUMAN/tr|A0A0G2JMB2|A0A0G2JMB2_HUMAN/tr|A0A286YEY5|A0A286YEY5_HUMAN	2	-0.01605	-4.5956
UGP_01.12215.12215.3.0.dta	4141	2561.04	1157.52	3	EEQFJSTFR	0,Carbamyl[AnyN-term];	1403.52	1403.51	4-3-0-0-1	5	NXT	28	5	0.35146	3	0.04845	0.21182	5.26063	1.11432	T	y1+;y2+;y4+;Y0+;Y0+;Y1+;Y1+;Y2+;	y1+;Y0+;Y1+;Y1+;Y2+;	sp|P01859|IGHG2_HUMAN	R	VV	172	0	176	-0.00142	-1.18185	2.22e-31	sp|P01859|IGHG2_HUMAN/tr|A0A286YEY4|A0A286YEY4_HUMAN	1	-0.00687	-2.68355
UGP_01.12227.12227.2.0.dta	3001	3217.26	1157.52	2	EEQFJSTFR	-	2059.74	2059.73	5-4-1-0-1	5	NXT	100	7	0.11567	4	0.02656	0.13629	2.09508	0.28554	T	y1+;y2+;y3+;y4+;Y0+;Y0+;Y1+;Y1+;Y2+;Y3+;Y1++;	Y1+;	sp|P01859|IGHG2_HUMAN	R	VV	172	0	176	-0.00045	-0.388431	2.94e-19	sp|P01859|IGHG2_HUMAN/tr|A0A286YEY4|A0A286YEY4_HUMAN	6	-0.00616	-1.91527
UGP_01.12231.12231.2.0.dta	3001	3217.26	1157.52	2	EEQFJSTFR	-	2059.74	2059.73	5-4-1-0-1	5	NXT	100	9	0.10947	6	0.02655	0.11042	2.09508	0.23133	T	b3+;b4+;b6+;y1+;y2+;y3+;Y0+;Y0+;Y1+;Y1+;Y2+;Y2+;Y3+;Y4+;Y1++;	Y1+;	sp|P01859|IGHG2_HUMAN	R	VV	172	0.01	176	-0.00045	-0.388431	2.94e-19	sp|P01859|IGHG2_HUMAN/tr|A0A286YEY4|A0A286YEY4_HUMAN	6	-0.00616	-1.91527
UGP_01.12251.12251.3.0.dta	3001	3217.27	1157.52	3	EEQFJSTFR	-	2059.74	2059.73	5-4-1-0-1	5	NXT	114	10	0.04766	9	0.01195	0.10983	2.09508	0.23011	T	b3+;b4+;b5+;b6+;y2+;y3+;y5+;y6+;y7+;Y0+;Y0+;Y1+;Y1+;Y2+;Y2+;Y3+;Y3+;Y4+;Y4+;	Y1+;	sp|P01859|IGHG2_HUMAN	R	VV	172	0.01	176	-0.00045	-0.388431	2.94e-19	sp|P01859|IGHG2_HUMAN/tr|A0A286YEY4|A0A286YEY4_HUMAN	6	-0.0144	-4.47723
UGP_01.12252.12252.2.0.dta	3001	3217.26	1157.52	2	EEQFJSTFR	-	2059.74	2059.73	5-4-1-0-1	5	NXT	100	8	0.10181	6	0.02918	0.10846	2.09508	0.22723	T	b3+;b4+;b6+;y1+;y2+;y3+;Y0+;Y0+;Y1+;Y1+;Y2+;Y3+;Y4+;Y1++;	Y1+;	sp|P01859|IGHG2_HUMAN	R	VV	172	0.01	176	-0.00045	-0.388431	2.94e-19	sp|P01859|IGHG2_HUMAN/tr|A0A286YEY4|A0A286YEY4_HUMAN	6	-0.00598	-1.8593
UGP_01.12253.12253.3.0.dta	3001	3217.27	1157.52	3	EEQFJSTFR	-	2059.74	2059.73	5-4-1-0-1	5	NXT	114	6	0.24115	3	0.0089	0.11545	3.09101	0.35685	T	b2+;y2+;y3+;Y0+;Y0+;Y1+;Y1+;Y2+;Y4+;	Y1+;Y4+;	sp|P01859|IGHG2_HUMAN	R	VV	172	0	176	-0.00045	-0.388431	2.94e-19	sp|P01859|IGHG2_HUMAN/tr|A0A286YEY4|A0A286YEY4_HUMAN	6	-0.0144	-4.47723
UGP_01.12275.12275.3.1.dta	287	3493.47	1521.73	3	SVTWSESGQJVTAR	-	1971.74	1971.72	5-5-0-0-1	10	NXT	264	2	0.03825	3	0.0289	0.08832	1.96652	0.17369	T	b3+;y3+;y4+;Y1+;Y2+;	Y1+;	sp|P01877|IGHA2_HUMAN	L	NF	38	0.01	47	-0.00036	-0.23642	1.21e-12	sp|P01877|IGHA2_HUMAN/tr|A0A0G2JMB2|A0A0G2JMB2_HUMAN/tr|A0A286YEY5|A0A286YEY5_HUMAN	2	-0.01929	-5.5233
UGP_01.12290.12290.4.1.dta	1282	3956.63	2367.06	4	EDNAVQPJSSYTYVWHATER	-	1589.56	1589.57	3-4-1-0-0	8	NXS	276	3	0.12885	3	0.04293	0.07213	3.6544	0.26361	T	b13+;b2++;y1+;Y2++;Y3++;Y3++;	b13+;Y2++;Y3++;	sp|P12259|FA5_HUMAN	K	SG	1696	0	1703	-0.00128	-0.54053	2.32e-31	sp|P12259|FA5_HUMAN/tr|A0A0A0MRJ7|A0A0A0MRJ7_HUMAN	14	0.00751	1.89857
UGP_01.12291.12291.4.0.dta	2441	3934.66	2020.99	4	IPCSQPPQIEHGTIJSSR	3,Carbamidomethyl[C];	1913.68	1913.68	5-4-1-0-0	15	NXS	252	6	0.07542	15	0.10076	0.18366	2.89047	0.53086	T	b2+;b3+;b5+;b6+;b8+;b9+;b11+;b16++;y1+;y2+;y3+;y13+;y13++;y15++;y17++;Y0++;Y0++;Y1++;Y1++;Y2++;Y3++;	b5+;Y1++;	sp|P08603|CFAH_HUMAN	K	SS	868	0	882	8e-05	0.039565	4.68e-24	sp|P08603|CFAH_HUMAN	21	0.00142	0.360987
UGP_01.12295.12295.4.0.dta	2441	3934.66	2020.99	4	IPCSQPPQIEHGTIJSSR	3,Carbamidomethyl[C];	1913.68	1913.68	5-4-1-0-0	15	NXS	252	8	0.10125	14	0.11317	0.21107	2.89047	0.6101	T	b2+;b3+;b5+;b6+;b8+;b9+;b10+;y1+;y2+;y3+;y13+;y13++;y15++;y17++;Y0+;Y0++;Y0++;Y1++;Y1++;Y2++;Y2++;Y3++;	b5+;Y1++;	sp|P08603|CFAH_HUMAN	K	SS	868	0	882	8e-05	0.039565	4.68e-24	sp|P08603|CFAH_HUMAN	21	0.00142	0.360987
UGP_01.12314.12314.3.0.dta	287	3331.38	1521.73	3	SVTWSESGQJVTAR	-	1809.65	1809.67	4-5-0-0-1	10	NXT	234	2	0.16241	3	0.059	0.14992	2.91667	0.43726	T	y1+;y2+;y3+;Y0+;Y1+;	y3+;Y1+;	sp|P01877|IGHA2_HUMAN	L	NF	38	0	47	-0.00036	-0.23642	1.21e-12	sp|P01877|IGHA2_HUMAN/tr|A0A0G2JMB2|A0A0G2JMB2_HUMAN/tr|A0A286YEY5|A0A286YEY5_HUMAN	2	0.01848	5.54896
UGP_01.12317.12317.4.3.dta	3497	4445.83	2020.99	4	IPCSQPPQIEHGTIJSSR	3,Carbamidomethyl[C];	2424.84	2424.87	6-5-1-0-1	15	NXS	282	3	0.09022	3	0.05284	0.09285	3.03913	0.28219	T	b2+;b5+;y1+;Y0++;Y1++;Y1++;	b5+;Y1++;	sp|P08603|CFAH_HUMAN	K	SS	868	0	882	8e-05	0.039565	4.68e-24	sp|P08603|CFAH_HUMAN	21	0.03068	6.90247
UGP_01.12331.12331.3.0.dta	4164	3069.23	864.457	3	GVNFJVSK	0,Carbamyl[AnyN-term];	2204.77	2204.77	5-4-2-0-0	5	NXS	172	7	0.27836	5	0.0355	0.13969	3.91617	0.54706	T	b3+;b5+;b6+;b7+;y4+;Y0+;Y0+;Y1+;Y1+;Y2+;Y3+;Y4+;	Y0+;Y1+;Y4+;	sp|P03952|KLKB1_HUMAN	R	VS	123	0	127	0.00027	0.29721	1.47e-15	sp|P03952|KLKB1_HUMAN/tr|C9JCT1|C9JCT1_HUMAN/tr|H0YAC1|H0YAC1_HUMAN/tr|E9PBC5|E9PBC5_HUMAN/tr|C9J075|C9J075_HUMAN	1	-0.00376	-1.22546
UGP_01.12360.12360.4.0.dta	2441	3934.67	2020.99	4	IPCSQPPQIEHGTIJSSR	3,Carbamidomethyl[C];	1913.68	1913.68	5-4-1-0-0	15	NXS	250	7	0.08053	15	0.12837	0.20302	2.89047	0.58684	T	b2+;b3+;b4+;b5+;b6+;b8+;b9+;b10+;b11+;y1+;y2+;y3+;y13+;y13++;y17++;Y0++;Y0++;Y1++;Y1++;Y2++;Y2++;Y3++;	b5+;Y1++;	sp|P08603|CFAH_HUMAN	K	SS	868	0	882	8e-05	0.039565	4.68e-24	sp|P08603|CFAH_HUMAN	21	0.00133	0.338108
UGP_01.12372.12372.5.0.dta	1985	3935.67	2020.99	5	IPCSQPPQIEHGTIJSSR	3,Carbamidomethyl[C];	1914.68	1914.7	5-4-0-0-2	15	NXS	332	6	0.18879	3	0.0603	0.13783	3.48056	0.47972	T	b3+;b5+;y1+;Y0++;Y1++;Y1++;Y2++;Y3++;Y1+++;	b5+;Y1++;Y1+++;	sp|P08603|CFAH_HUMAN	K	SS	868	0	882	8e-05	0.039565	4.68e-24	sp|P08603|CFAH_HUMAN	21	0.01545	3.92665
UGP_01.12388.12388.3.0.dta	4164	3069.23	864.457	3	GVNFJVSK	0,Carbamyl[AnyN-term];	2204.77	2204.77	5-4-2-0-0	5	NXS	174	8	0.14437	8	0.05282	0.15874	3.10363	0.49267	T	b3+;b5+;b6+;b7+;y2+;y3+;y4+;y6+;Y0+;Y0+;Y1+;Y1+;Y2+;Y3+;Y4+;Y5+;	Y0+;Y1+;	sp|P03952|KLKB1_HUMAN	R	VS	123	0	127	0.00027	0.29721	1.47e-15	sp|P03952|KLKB1_HUMAN/tr|C9JCT1|C9JCT1_HUMAN/tr|H0YAC1|H0YAC1_HUMAN/tr|E9PBC5|E9PBC5_HUMAN/tr|C9J075|C9J075_HUMAN	1	-0.00347	-1.13095
UGP_01.12401.12401.3.0.dta	4164	3069.23	864.457	3	GVNFJVSK	0,Carbamyl[AnyN-term];	2204.77	2204.77	5-4-2-0-0	5	NXS	172	11	0.18966	9	0.05985	0.19742	3.91617	0.77314	T	b3+;b5+;b6+;b7+;y2+;y3+;y4+;y5+;y6+;Y0+;Y0+;Y1+;Y1+;Y2+;Y2+;Y3+;Y3+;Y4+;Y4+;Y5+;	b6+;Y0+;Y1+;	sp|P03952|KLKB1_HUMAN	R	VS	123	0	127	0.00027	0.29721	1.47e-15	sp|P03952|KLKB1_HUMAN/tr|C9JCT1|C9JCT1_HUMAN/tr|H0YAC1|H0YAC1_HUMAN/tr|E9PBC5|E9PBC5_HUMAN/tr|C9J075|C9J075_HUMAN	1	-0.0032	-1.04295
UGP_01.12408.12408.4.1.dta	1357	3779.69	1522.86	4	NLVPVPITJATLDR	-	2256.84	2256.85	3-8-0-0-1	9	NXT	82	0	0	3	0.05025	0.08716	1.96652	0.1714	T	b3+;y1+;y4+;	y4+;	sp|P19652|A1AG2_HUMAN	A	IT	25	0.01	33	0.00173	1.13529	1.17e-22	sp|P19652|A1AG2_HUMAN	2	0.01425	3.77117
UGP_01.12415.12415.4.1.dta	4164	3069.23	864.457	4	GVNFJVSK	0,Carbamyl[AnyN-term];	2204.77	2204.77	5-4-2-0-0	5	NXS	158	8	0.2846	9	0.03549	0.20103	3.91617	0.78726	T	b3+;b4+;b5+;b6+;b7+;y2+;y3+;y4+;y6+;Y0+;Y0+;Y1+;Y1+;Y2+;Y3+;Y4+;Y5+;	Y0+;Y1+;Y4+;	sp|P03952|KLKB1_HUMAN	R	VS	123	0	127	0.00027	0.29721	1.47e-15	sp|P03952|KLKB1_HUMAN/tr|C9JCT1|C9JCT1_HUMAN/tr|H0YAC1|H0YAC1_HUMAN/tr|E9PBC5|E9PBC5_HUMAN/tr|C9J075|C9J075_HUMAN	1	0.00018	0.058666
UGP_01.12418.12418.3.0.dta	2801	2851.2	1228.62	3	EJISDPTSPLR	-	1622.58	1622.58	5-4-0-0-0	2	NXS	108	6	0.24196	5	0.2266	0.27035	4.44537	1.20179	T	y1+;y3+;y4+;y6+;y8+;Y0+;Y1+;Y1+;Y2+;Y4+;Y1++;	y6+;Y1+;Y4+;Y1++;	sp|P01591|IGJ_HUMAN	R	TR	70	0	71	0.00078	0.634352	6.09e-07	sp|P01591|IGJ_HUMAN/tr|D6RD17|D6RD17_HUMAN/tr|D6RHJ6|D6RHJ6_HUMAN	14	-0.00309	-1.08414
UGP_01.12423.12423.4.2.dta	3497	4299.78	2020.99	4	IPCSQPPQIEHGTIJSSR	3,Carbamidomethyl[C];	2278.79	2278.81	6-5-1-0-0	15	NXS	290	2	0.03723	4	0.06719	0.08428	3.03913	0.25613	T	b3+;b5+;y1+;y2+;Y1++;Y1++;	b5+;Y1++;	sp|P08603|CFAH_HUMAN	K	SS	868	0	882	8e-05	0.039565	4.68e-24	sp|P08603|CFAH_HUMAN	21	0.01635	3.80343
UGP_01.12437.12437.3.0.dta	3497	4080.73	2020.99	3	IPCSQPPQIEHGTIJSSR	3,Carbamidomethyl[C];	2059.74	2059.73	5-4-1-0-1	15	NXS	290	9	0.24205	5	0.07853	0.19159	5.18431	0.99329	T	b2+;b3+;b5+;b10+;y3+;Y0+;Y1+;Y1++;Y1++;Y2++;Y2++;Y3++;Y3++;Y4++;	b5+;Y1++;Y1++;Y2++;Y3++;	sp|P08603|CFAH_HUMAN	K	SS	868	0	882	8e-05	0.039565	4.68e-24	sp|P08603|CFAH_HUMAN	21	-0.01158	-2.83842
UGP_01.12438.12438.3.0.dta	2801	2851.2	1228.62	3	EJISDPTSPLR	-	1622.58	1622.58	5-4-0-0-0	2	NXS	112	7	0.2893	5	0.23296	0.25592	6.22538	1.59322	T	y1+;y3+;y6+;y8+;y10++;Y0+;Y1+;Y3+;Y4+;Y5+;Y1++;Y2++;	y6+;y10++;Y1+;Y3+;Y4+;Y5+;Y1++;	sp|P01591|IGJ_HUMAN	R	TR	70	0	71	0.00078	0.634352	6.09e-07	sp|P01591|IGJ_HUMAN/tr|D6RD17|D6RD17_HUMAN/tr|D6RHJ6|D6RHJ6_HUMAN	14	-0.00366	-1.28412
UGP_01.12439.12439.3.0.dta	4164	3069.23	864.457	3	GVNFJVSK	0,Carbamyl[AnyN-term];	2204.77	2204.77	5-4-2-0-0	5	NXS	168	11	0.21088	9	0.06509	0.20825	3.91617	0.81555	T	b3+;b5+;b6+;b7+;y2+;y3+;y4+;y5+;y6+;Y0+;Y0+;Y1+;Y1+;Y2+;Y2+;Y3+;Y3+;Y4+;Y4+;Y5+;	b6+;Y0+;Y1+;	sp|P03952|KLKB1_HUMAN	R	VS	123	0	127	0.00027	0.29721	1.47e-15	sp|P03952|KLKB1_HUMAN/tr|C9JCT1|C9JCT1_HUMAN/tr|H0YAC1|H0YAC1_HUMAN/tr|E9PBC5|E9PBC5_HUMAN/tr|C9J075|C9J075_HUMAN	1	-0.00263	-0.857173
UGP_01.12442.12442.4.0.dta	2441	4080.72	2020.99	4	IPCSQPPQIEHGTIJSSR	3,Carbamidomethyl[C];	2059.73	2059.73	5-4-1-0-1	15	NXS	278	6	0.06502	10	0.07385	0.16179	2.89047	0.46765	T	b2+;b3+;b5+;b8+;b9+;b10+;y1+;y2+;y3+;y13++;Y0++;Y0++;Y1++;Y1++;Y2++;Y3++;	b5+;Y1++;	sp|P08603|CFAH_HUMAN	K	SS	868	0	882	8e-05	0.039565	4.68e-24	sp|P08603|CFAH_HUMAN	21	-0.00493	-1.20842
UGP_01.12444.12444.3.0.dta	3001	3176.23	1157.52	3	EEQFJSTFR	-	2018.71	2018.71	6-3-1-0-1	5	NXT	108	6	0.12096	4	0.02463	0.13308	2.09508	0.27881	T	y1+;y2+;y3+;y4+;Y0+;Y0+;Y1+;Y1+;Y2+;Y3+;	Y1+;	sp|P01859|IGHG2_HUMAN	R	VV	172	0	176	-0.00045	-0.388431	2.94e-19	sp|P01859|IGHG2_HUMAN/tr|A0A286YEY4|A0A286YEY4_HUMAN	6	-0.00206	-0.648772
UGP_01.12455.12455.4.0.dta	2441	3934.67	2020.99	4	IPCSQPPQIEHGTIJSSR	3,Carbamidomethyl[C];	1913.68	1913.68	5-4-1-0-0	15	NXS	250	8	0.22872	6	0.08167	0.20618	4.3441	0.89567	T	b3+;b5+;b10+;b11+;y1+;y13++;Y0++;Y0++;Y1++;Y1++;Y2++;Y3++;Y4++;Y5++;	b5+;Y1++;Y3++;Y4++;	sp|P08603|CFAH_HUMAN	K	SS	868	0	882	8e-05	0.039565	4.68e-24	sp|P08603|CFAH_HUMAN	21	-0.00319	-0.810948
UGP_01.12461.12461.2.0.dta	4164	3069.23	864.457	2	GVNFJVSK	0,Carbamyl[AnyN-term];	2204.77	2204.77	5-4-2-0-0	5	NXS	164	8	0.56686	4	0.07182	0.24604	5.88413	1.44772	T	b3+;b4+;b6+;b7+;Y0+;Y0+;Y1+;Y1+;Y2+;Y3+;Y4+;Y5+;	b6+;Y0+;Y1+;Y2+;Y3+;Y4+;	sp|P03952|KLKB1_HUMAN	R	VS	123	0	127	0.00027	0.29721	1.47e-15	sp|P03952|KLKB1_HUMAN/tr|C9JCT1|C9JCT1_HUMAN/tr|H0YAC1|H0YAC1_HUMAN/tr|E9PBC5|E9PBC5_HUMAN/tr|C9J075|C9J075_HUMAN	1	-0.00156	-0.508438
UGP_01.12462.12462.2.0.dta	4164	3069.23	864.457	2	GVNFJVSK	0,Carbamyl[AnyN-term];	2204.77	2204.77	5-4-2-0-0	5	NXS	164	8	0.50126	8	0.07608	0.27185	5.88413	1.5996	T	b3+;b4+;b5+;b6+;b7+;y2+;y3+;y4+;Y0+;Y0+;Y1+;Y1+;Y2+;Y3+;Y4+;Y5+;	b6+;Y0+;Y0+;Y1+;Y2+;Y4+;	sp|P03952|KLKB1_HUMAN	R	VS	123	0	127	0.00027	0.29721	1.47e-15	sp|P03952|KLKB1_HUMAN/tr|C9JCT1|C9JCT1_HUMAN/tr|H0YAC1|H0YAC1_HUMAN/tr|E9PBC5|E9PBC5_HUMAN/tr|C9J075|C9J075_HUMAN	1	-0.00156	-0.508438
UGP_01.12466.12466.2.0.dta	4164	3069.23	864.457	2	GVNFJVSK	0,Carbamyl[AnyN-term];	2204.77	2204.77	5-4-2-0-0	5	NXS	164	9	0.40983	9	0.08367	0.24899	5.27921	1.31449	T	b2+;b3+;b4+;b5+;b6+;b7+;y2+;y3+;y4+;Y0+;Y0+;Y1+;Y1+;Y2+;Y3+;Y3+;Y4+;Y5+;	b6+;Y0+;Y1+;Y2+;Y4+;	sp|P03952|KLKB1_HUMAN	R	VS	123	0	127	0.00027	0.29721	1.47e-15	sp|P03952|KLKB1_HUMAN/tr|C9JCT1|C9JCT1_HUMAN/tr|H0YAC1|H0YAC1_HUMAN/tr|E9PBC5|E9PBC5_HUMAN/tr|C9J075|C9J075_HUMAN	1	-0.00156	-0.508438
UGP_01.12478.12478.3.0.dta	3001	3176.23	1157.52	3	EEQFJSTFR	-	2018.71	2018.71	6-3-1-0-1	5	NXT	110	6	0.3331	4	0.02257	0.19742	3.90115	0.77015	T	y1+;y2+;y3+;y4+;Y0+;Y0+;Y1+;Y1+;Y2+;Y3+;	Y0+;Y1+;Y1+;	sp|P01859|IGHG2_HUMAN	R	VV	172	0	176	-0.00045	-0.388431	2.94e-19	sp|P01859|IGHG2_HUMAN/tr|A0A286YEY4|A0A286YEY4_HUMAN	6	-0.00089	-0.280295
UGP_01.12509.12509.4.0.dta	3001	3055.21	1157.52	4	EEQFJSTFR	-	1897.69	1897.68	4-4-1-0-1	5	NXT	94	6	0.26334	4	0.01966	0.17443	3.09101	0.53918	T	y1+;y2+;y3+;y4+;Y0+;Y0+;Y1+;Y1+;Y2+;Y4+;	Y0+;Y1+;	sp|P01859|IGHG2_HUMAN	R	VV	172	0	176	-0.00045	-0.388431	2.94e-19	sp|P01859|IGHG2_HUMAN/tr|A0A286YEY4|A0A286YEY4_HUMAN	6	-0.00531	-1.73859
UGP_01.12518.12518.4.0.dta	3497	4080.72	2020.99	4	IPCSQPPQIEHGTIJSSR	3,Carbamidomethyl[C];	2059.74	2059.73	5-4-1-0-1	15	NXS	278	6	0.03987	8	0.05054	0.10534	2.05687	0.21667	T	b2+;b3+;b4+;b5+;b8+;b14+;y1+;y3+;Y0++;Y0++;Y1++;Y1++;Y2++;Y3++;	Y1++;	sp|P08603|CFAH_HUMAN	K	SS	868	0.01	882	8e-05	0.039565	4.68e-24	sp|P08603|CFAH_HUMAN	21	-0.00557	-1.36529
UGP_01.12520.12520.4.0.dta	3497	4080.72	2020.99	4	IPCSQPPQIEHGTIJSSR	3,Carbamidomethyl[C];	2059.74	2059.73	5-4-1-0-1	15	NXS	278	7	0.05014	9	0.06555	0.15459	2.05687	0.31796	T	b2+;b3+;b5+;b6+;b8+;y1+;y2+;y3+;y13+;Y0++;Y0++;Y1++;Y1++;Y2++;Y3++;Y4++;	Y1++;	sp|P08603|CFAH_HUMAN	K	SS	868	0	882	8e-05	0.039565	4.68e-24	sp|P08603|CFAH_HUMAN	21	-0.00557	-1.36529
UGP_01.12521.12521.3.0.dta	3001	3055.21	1157.52	3	EEQFJSTFR	-	1897.69	1897.68	4-4-1-0-1	5	NXT	96	8	0.07849	9	0.03055	0.17123	2.09508	0.35874	T	b3+;b4+;b6+;y1+;y2+;y3+;y4+;y5+;y6+;Y0+;Y0+;Y1+;Y1+;Y2+;Y3+;Y4+;Y5+;	Y1+;	sp|P01859|IGHG2_HUMAN	R	VV	172	0	176	-0.00045	-0.388431	2.94e-19	sp|P01859|IGHG2_HUMAN/tr|A0A286YEY4|A0A286YEY4_HUMAN	6	-0.0091	-2.97949
UGP_01.12522.12522.4.0.dta	3497	4080.72	2020.99	4	IPCSQPPQIEHGTIJSSR	3,Carbamidomethyl[C];	2059.74	2059.73	5-4-1-0-1	15	NXS	278	5	0.05408	9	0.06849	0.14744	3.03913	0.44808	T	b2+;b3+;b5+;b8+;b9+;b12+;y2+;y3+;y13+;Y0++;Y0++;Y1++;Y1++;Y2++;	b5+;Y1++;	sp|P08603|CFAH_HUMAN	K	SS	868	0	882	8e-05	0.039565	4.68e-24	sp|P08603|CFAH_HUMAN	21	-0.00557	-1.36529
UGP_01.12523.12523.4.0.dta	2441	4080.72	2020.99	4	IPCSQPPQIEHGTIJSSR	3,Carbamidomethyl[C];	2059.74	2059.73	5-4-1-0-1	15	NXS	278	8	0.05872	12	0.08136	0.15907	2.89047	0.45979	T	b2+;b3+;b5+;b6+;b8+;b9+;b10+;b11+;y2+;y3+;y13++;y17++;Y0++;Y0++;Y1++;Y1++;Y2++;Y2++;Y3++;Y4++;	b5+;Y1++;	sp|P08603|CFAH_HUMAN	K	SS	868	0	882	8e-05	0.039565	4.68e-24	sp|P08603|CFAH_HUMAN	21	-0.00557	-1.36529
UGP_01.12527.12527.4.0.dta	2441	3934.67	2020.99	4	IPCSQPPQIEHGTIJSSR	3,Carbamidomethyl[C];	1913.69	1913.68	5-4-1-0-0	15	NXS	252	9	0.12119	10	0.10289	0.20676	2.89047	0.59763	T	b2+;b3+;b5+;b6+;b10+;b16++;y1+;y2+;y3+;y13++;Y0+;Y0++;Y0++;Y1++;Y1++;Y2++;Y2++;Y3++;Y4++;	b5+;Y1++;	sp|P08603|CFAH_HUMAN	K	SS	868	0	882	8e-05	0.039565	4.68e-24	sp|P08603|CFAH_HUMAN	21	-0.00647	-1.64477
UGP_01.12531.12531.2.0.dta	3001	3055.21	1157.52	2	EEQFJSTFR	-	1897.68	1897.68	4-4-1-0-1	5	NXT	94	10	0.25526	4	0.02266	0.18064	4.61262	0.83322	T	b3+;y1+;y2+;y4+;Y0+;Y0+;Y1+;Y1+;Y2+;Y2+;Y3+;Y4+;Y5+;Y1++;	Y0+;Y1+;Y2+;Y4+;	sp|P01859|IGHG2_HUMAN	R	VV	172	0	176	-0.00045	-0.388431	2.94e-19	sp|P01859|IGHG2_HUMAN/tr|A0A286YEY4|A0A286YEY4_HUMAN	6	-0.00444	-1.45373
UGP_01.12540.12540.3.0.dta	3001	3176.23	1157.52	3	EEQFJSTFR	-	2018.71	2018.71	6-3-1-0-1	5	NXT	108	5	0.2702	4	0.02857	0.17062	3.90115	0.66561	T	b2+;y1+;y3+;y4+;Y0+;Y0+;Y1+;Y1+;Y1++;	Y0+;Y1+;Y1+;	sp|P01859|IGHG2_HUMAN	R	VV	172	0	176	-0.00045	-0.388431	2.94e-19	sp|P01859|IGHG2_HUMAN/tr|A0A286YEY4|A0A286YEY4_HUMAN	6	0.00095	0.299192
UGP_01.12542.12542.2.0.dta	3001	3055.21	1157.52	2	EEQFJSTFR	-	1897.68	1897.68	4-4-1-0-1	5	NXT	96	10	0.19657	5	0.03177	0.14601	3.09101	0.45133	T	b3+;b4+;y1+;y2+;y3+;Y0+;Y0+;Y1+;Y1+;Y2+;Y2+;Y3+;Y4+;Y5+;Y1++;	Y1+;Y2+;	sp|P01859|IGHG2_HUMAN	R	VV	172	0	176	-0.00045	-0.388431	2.94e-19	sp|P01859|IGHG2_HUMAN/tr|A0A286YEY4|A0A286YEY4_HUMAN	6	-0.00423	-1.38498
UGP_01.12556.12556.2.0.dta	3001	3055.21	1157.52	2	EEQFJSTFR	-	1897.68	1897.68	4-4-1-0-1	5	NXT	96	10	0.15063	7	0.03753	0.16289	2.09508	0.34127	T	b3+;b4+;b6+;y1+;y2+;y3+;y4+;Y0+;Y0+;Y1+;Y1+;Y2+;Y2+;Y3+;Y3+;Y4+;Y1++;	Y1+;	sp|P01859|IGHG2_HUMAN	R	VV	172	0	176	-0.00045	-0.388431	2.94e-19	sp|P01859|IGHG2_HUMAN/tr|A0A286YEY4|A0A286YEY4_HUMAN	6	-0.00423	-1.38498
UGP_01.12561.12561.4.0.dta	2441	4299.78	2020.99	4	IPCSQPPQIEHGTIJSSR	3,Carbamidomethyl[C];	2278.8	2278.81	6-5-1-0-0	15	NXS	276	1	0.05186	5	0.08946	0.14032	2.89047	0.4056	T	b5+;y1+;y2+;y3+;y13++;Y1++;	b5+;Y1++;	sp|P08603|CFAH_HUMAN	K	SS	868	0	882	8e-05	0.039565	4.68e-24	sp|P08603|CFAH_HUMAN	21	0.01217	2.83105
UGP_01.12562.12562.4.0.dta	960	4299.78	1435.73	4	PPQIEHGTIJSSR	-	2864.06	2864.03	8-7-0-0-1	10	NXS	276	4	0.05686	3	0.02662	0.0791	1.9782	0.15647	T	b4+;b5+;y1+;Y1+;Y1++;Y2++;Y4++;	Y1++;	sp|P08603|CFAH_HUMAN	Q	SS	873	0.01	882	0.00114	0.793477	1.75e-22	sp|P08603|CFAH_HUMAN	1	-0.02591	-6.02726
UGP_01.12568.12568.4.3.dta	2114	4362.88	2366.14	4	AALAAFNAQNJGSNFQLEEISR	14,Deamidated[N];	1996.74	1996.75	3-6-0-0-2	11	NXS	162	0	0	3	0.06146	0.07872	1.92157	0.15126	T	b4+;y1+;y4+;	y4+;	sp|P02765|FETUA_HUMAN	K	AQ	166	0.01	176	0.0019	0.802662	4.63e-31	sp|P02765|FETUA_HUMAN/tr|C9JV77|C9JV77_HUMAN	7	0.00866	1.98539
UGP_01.12570.12570.3.0.dta	3001	3055.21	1157.52	3	EEQFJSTFR	-	1897.69	1897.68	4-4-1-0-1	5	NXT	96	8	0.29817	4	0.02221	0.19266	3.90115	0.75161	T	y1+;y2+;y3+;y4+;Y0+;Y0+;Y1+;Y1+;Y2+;Y3+;Y4+;Y1++;	Y0+;Y1+;Y2+;	sp|P01859|IGHG2_HUMAN	R	VV	172	0	176	-0.00045	-0.388431	2.94e-19	sp|P01859|IGHG2_HUMAN/tr|A0A286YEY4|A0A286YEY4_HUMAN	6	-0.00879	-2.87799
UGP_01.12578.12578.3.0.dta	2013	3031.29	1320.69	3	VVFSNJGTLVDR	-	1710.6	1710.6	5-3-1-0-0	6	NXT	122	1	0.09152	3	0.03653	0.0816	1.99039	0.16242	T	b4+;b2++;y1+;Y0+;	Y0+;	sp|P43251|BTD_HUMAN	N	YR	198	0.01	203	0.00073	0.552329	9.85e-08	sp|P43251|BTD_HUMAN/tr|C9JSN9|C9JSN9_HUMAN	2	0.00424	1.39921
UGP_01.12588.12588.4.2.dta	3325	4362.88	1718.91	4	LLGSEAJLTCTLTGLR	10,Carbamidomethyl[C];	2643.97	2643.94	7-6-1-0-0	7	NXT	162	0	0	3	0.17164	0.07058	2.89778	0.20453	T	b14++;y1+;y13++;	b14++;y1+;	sp|P01877|IGHA2_HUMAN	L	DA	125	0.01	131	0.00192	1.11635	1.9e-19	sp|P01876|IGHA1_HUMAN/sp|P01877|IGHA2_HUMAN/tr|A0A0G2JMB2|A0A0G2JMB2_HUMAN/tr|A0A286YEY1|A0A286YEY1_HUMAN/tr|A0A286YEY5|A0A286YEY5_HUMAN	2	-0.02895	-6.63702
UGP_01.12590.12590.4.0.dta	3497	4299.78	2020.99	4	IPCSQPPQIEHGTIJSSR	3,Carbamidomethyl[C];	2278.8	2278.81	6-5-1-0-0	15	NXS	278	3	0.15021	3	0.05004	0.1305	3.03913	0.39662	T	b5+;b11+;y13+;Y1++;Y2++;Y3++;	Y1++;Y2++;	sp|P08603|CFAH_HUMAN	K	SS	868	0	882	8e-05	0.039565	4.68e-24	sp|P08603|CFAH_HUMAN	21	0.01147	2.66821
UGP_01.12594.12594.3.0.dta	2494	2445.05	1025.55	3	JHTVLQGTR	-	1419.51	1419.5	5-3-0-0-0	1	NXT	44	3	0.1596	3	0.02352	0.09277	2.09508	0.19436	T	b3+;b5+;y1+;Y0+;Y0+;Y1+;	Y0+;	sp|Q9UJW2|TINAG_HUMAN	R	FK	38	0.01	38	-0.00057	-0.555268	1.79e-13	sp|Q9UJW2|TINAG_HUMAN/tr|Q5T466|Q5T466_HUMAN/tr|Q5T471|Q5T471_HUMAN	6	-0.00659	-2.69634
UGP_01.12597.12597.5.3.dta	3482	4987.08	2782.3	5	GNVAVTVSGHTCQHWSAQTPHTHJR	12,Carbamidomethyl[C];	2204.79	2204.77	5-4-2-0-0	24	NXT	180	4	0.08556	4	0.08067	0.19298	2.83965	0.54799	T	b2+;b3+;b4+;y1+;Y0++;Y1++;Y1++;Y2++;	b3+;Y1++;	sp|P00747|PLMN_HUMAN	R	TP	285	0	308	-0.00052	-0.18683	4.81e-20	sp|P00747|PLMN_HUMAN	28	-0.01509	-3.02642
UGP_01.12599.12599.3.0.dta	3001	3055.21	1157.52	3	EEQFJSTFR	-	1897.69	1897.68	4-4-1-0-1	5	NXT	96	13	0.09506	10	0.03066	0.16466	2.09508	0.34498	T	b3+;b4+;b5+;b6+;y1+;y2+;y3+;y5+;y6+;y7+;Y0+;Y0+;Y1+;Y1+;Y2+;Y2+;Y3+;Y3+;Y4+;Y4+;Y5+;Y0++;Y1++;	Y1+;	sp|P01859|IGHG2_HUMAN	R	VV	172	0	176	-0.00045	-0.388431	2.94e-19	sp|P01859|IGHG2_HUMAN/tr|A0A286YEY4|A0A286YEY4_HUMAN	6	-0.00886	-2.90091
UGP_01.12602.12602.3.0.dta	2801	2851.2	1228.62	3	EJISDPTSPLR	-	1622.59	1622.58	5-4-0-0-0	2	NXS	102	9	0.25586	6	0.27873	0.29414	5.07736	1.49344	T	y1+;y3+;y4+;y6+;y7+;y8+;Y0+;Y0+;Y1+;Y1+;Y2+;Y3+;Y3+;Y4+;Y1++;	y6+;Y1+;Y2+;Y3+;Y4+;	sp|P01591|IGJ_HUMAN	R	TR	70	0	71	0.00078	0.634352	6.09e-07	sp|P01591|IGJ_HUMAN/tr|D6RD17|D6RD17_HUMAN/tr|D6RHJ6|D6RHJ6_HUMAN	14	-0.00613	-2.15073
UGP_01.12603.12603.3.0.dta	2801	2851.2	1228.62	3	EJISDPTSPLR	-	1622.59	1622.58	5-4-0-0-0	2	NXS	114	10	0.22706	8	0.24741	0.28558	3.75283	1.07175	T	b2+;b5+;y1+;y3+;y4+;y6+;y7+;y8+;Y0+;Y0+;Y1+;Y1+;Y2+;Y3+;Y4+;Y4+;Y0++;Y1++;	y6+;Y1+;Y4+;	sp|P01591|IGJ_HUMAN	R	TR	70	0	71	0.00078	0.634352	6.09e-07	sp|P01591|IGJ_HUMAN/tr|D6RD17|D6RD17_HUMAN/tr|D6RHJ6|D6RHJ6_HUMAN	14	-0.00613	-2.15073
UGP_01.12610.12610.4.2.dta	1195	3583.57	1669.89	4	PVTPIAQJQTTLGSSR	-	1913.68	1913.68	5-4-1-0-0	8	NXT	162	4	0.16196	6	0.11211	0.23617	4.35386	1.02827	T	b3+;b5+;y4+;y5+;y7+;y14++;Y0+;Y1+;Y0++;Y1++;	b3+;y4+;Y1+;Y1++;	sp|Q9NZP8|C1RL_HUMAN	R	AK	235	0	242	0.00046	0.275305	1.54e-24	sp|Q9NZP8|C1RL_HUMAN/tr|H0YFL7|H0YFL7_HUMAN	13	-0.00088	-0.245634
UGP_01.12625.12625.3.1.dta	2801	2851.2	1228.62	3	EJISDPTSPLR	-	1622.59	1622.58	5-4-0-0-0	2	NXS	114	7	0.14583	6	0.21664	0.22643	3.75283	0.84975	T	y1+;y3+;y4+;y6+;y7+;y8+;Y0+;Y0+;Y1+;Y1+;Y2+;Y4+;Y1++;	y6+;Y1+;Y4+;	sp|P01591|IGJ_HUMAN	R	TR	70	0	71	0.00078	0.634352	6.09e-07	sp|P01591|IGJ_HUMAN/tr|D6RD17|D6RD17_HUMAN/tr|D6RHJ6|D6RHJ6_HUMAN	14	-0.00615	-2.15774
UGP_01.12626.12626.3.1.dta	2801	2851.2	1228.62	3	EJISDPTSPLR	-	1622.59	1622.58	5-4-0-0-0	2	NXS	114	9	0.24685	7	0.25584	0.2944	5.07736	1.49479	T	b2+;y1+;y3+;y4+;y6+;y7+;y8+;Y0+;Y0+;Y1+;Y1+;Y2+;Y2+;Y3+;Y4+;Y1++;	y6+;Y1+;Y2+;Y3+;Y4+;	sp|P01591|IGJ_HUMAN	R	TR	70	0	71	0.00078	0.634352	6.09e-07	sp|P01591|IGJ_HUMAN/tr|D6RD17|D6RD17_HUMAN/tr|D6RHJ6|D6RHJ6_HUMAN	14	-0.00615	-2.15774
UGP_01.12627.12627.3.0.dta	1195	3583.57	1669.89	3	PVTPIAQJQTTLGSSR	-	1913.68	1913.68	5-4-1-0-0	8	NXT	164	6	0.22787	5	0.13777	0.26861	4.35386	1.16948	T	b3+;y4+;y6+;y8+;y13++;Y0+;Y1+;Y0++;Y0++;Y1++;Y2++;	b3+;y4+;Y1+;Y1++;	sp|Q9NZP8|C1RL_HUMAN	R	AK	235	0	242	0.00046	0.275305	1.54e-24	sp|Q9NZP8|C1RL_HUMAN/tr|H0YFL7|H0YFL7_HUMAN	13	0.00065	0.181435
UGP_01.12631.12631.4.3.dta	3325	4362.88	1718.91	4	LLGSEAJLTCTLTGLR	10,Carbamidomethyl[C];	2643.97	2643.94	7-6-1-0-0	7	NXT	162	0	0	3	0.1445	0.062	2.89778	0.17966	T	b14++;y1+;y13++;	b14++;y1+;	sp|P01877|IGHA2_HUMAN	L	DA	125	0.01	131	0.00192	1.11635	1.9e-19	sp|P01876|IGHA1_HUMAN/sp|P01877|IGHA2_HUMAN/tr|A0A0G2JMB2|A0A0G2JMB2_HUMAN/tr|A0A286YEY1|A0A286YEY1_HUMAN/tr|A0A286YEY5|A0A286YEY5_HUMAN	2	-0.02884	-6.6118
UGP_01.12634.12634.3.0.dta	4141	3055.21	1157.52	3	EEQFJSTFR	0,Carbamyl[AnyN-term];	1897.69	1897.68	4-4-1-0-1	5	NXT	96	11	0.09418	12	0.02968	0.16089	2.09508	0.33708	T	b3+;b4+;b5+;b6+;b7+;y1+;y2+;y3+;y5+;y6+;y7+;y8+;Y0+;Y0+;Y1+;Y1+;Y2+;Y3+;Y4+;Y4+;Y5+;Y5+;Y1++;	Y1+;	sp|P01859|IGHG2_HUMAN	R	VV	172	0	176	-0.00142	-1.18185	2.22e-31	sp|P01859|IGHG2_HUMAN/tr|A0A286YEY4|A0A286YEY4_HUMAN	1	-0.00899	-2.94348
UGP_01.12644.12644.3.0.dta	3497	4080.73	2020.99	3	IPCSQPPQIEHGTIJSSR	3,Carbamidomethyl[C];	2059.75	2059.73	5-4-1-0-1	15	NXS	262	5	0.16266	3	0.06395	0.11837	3.83944	0.45446	T	b5+;b10+;y1+;Y1+;Y1++;Y1++;Y2++;Y3++;	b5+;Y1++;Y3++;	sp|P08603|CFAH_HUMAN	K	SS	868	0	882	8e-05	0.039565	4.68e-24	sp|P08603|CFAH_HUMAN	21	-0.01759	-4.31154
UGP_01.12646.12646.3.1.dta	2801	2851.2	1228.62	3	EJISDPTSPLR	-	1622.59	1622.58	5-4-0-0-0	2	NXS	116	7	0.08921	3	0.17948	0.17637	2.96624	0.52317	T	y1+;y3+;y6+;Y0+;Y0+;Y1+;Y1+;Y4+;Y4+;Y1++;	y6+;Y1+;	sp|P01591|IGJ_HUMAN	R	TR	70	0	71	0.00078	0.634352	6.09e-07	sp|P01591|IGJ_HUMAN/tr|D6RD17|D6RD17_HUMAN/tr|D6RHJ6|D6RHJ6_HUMAN	14	-0.00654	-2.29457
UGP_01.12650.12650.4.4.dta	1357	3779.7	1522.86	4	NLVPVPITJATLDR	-	2256.84	2256.85	3-8-0-0-1	9	NXT	76	0	0	3	0.05187	0.08818	1.96652	0.17341	T	b3+;y1+;y4+;	y4+;	sp|P19652|A1AG2_HUMAN	A	IT	25	0.01	33	0.00173	1.13529	1.17e-22	sp|P19652|A1AG2_HUMAN	2	0.01052	2.78404
UGP_01.12663.12663.4.0.dta	974	3774.62	1495.79	4	AJGTTHLVVTEPTR	-	2278.83	2278.81	6-5-1-0-0	2	NXT	292	0	0	3	0.13927	0.06227	2.91667	0.18161	T	y1+;y13+;y13++;	y13+;y13++;	sp|Q9P232|CNTN3_HUMAN	K	IT	488	0.01	489	0.00121	0.808407	1.72e-19	sp|Q9P232|CNTN3_HUMAN	14	-0.02378	-6.30161
UGP_01.12666.12666.4.1.dta	1195	3729.63	1669.89	4	PVTPIAQJQTTLGSSR	-	2059.74	2059.73	5-4-1-0-1	8	NXT	162	0	0	3	0.06965	0.10646	2.89778	0.30848	T	b3+;y2+;y4+;	b3+;y4+;	sp|Q9NZP8|C1RL_HUMAN	R	AK	235	0	242	0.00046	0.275305	1.54e-24	sp|Q9NZP8|C1RL_HUMAN/tr|H0YFL7|H0YFL7_HUMAN	13	-0.01459	-3.91296
UGP_01.12675.12675.5.1.dta	3482	4987.08	2782.3	5	GNVAVTVSGHTCQHWSAQTPHTHJR	12,Carbamidomethyl[C];	2204.78	2204.77	5-4-2-0-0	24	NXT	172	0	0	4	0.07795	0.15037	1.90957	0.28714	T	b2+;b3+;b4+;y1+;	b2+;	sp|P00747|PLMN_HUMAN	R	TP	285	0	308	-0.00052	-0.18683	4.81e-20	sp|P00747|PLMN_HUMAN	28	-0.01058	-2.12191
UGP_01.12682.12682.5.2.dta	3482	4987.08	2782.3	5	GNVAVTVSGHTCQHWSAQTPHTHJR	12,Carbamidomethyl[C];	2204.78	2204.77	5-4-2-0-0	24	NXT	172	1	0.01828	4	0.07672	0.1597	3.60265	0.57534	T	b2+;b3+;b4+;y1+;Y1++;	b2+;b3+;Y1++;	sp|P00747|PLMN_HUMAN	R	TP	285	0	308	-0.00052	-0.18683	4.81e-20	sp|P00747|PLMN_HUMAN	28	-0.01058	-2.12191
UGP_01.12686.12686.3.0.dta	2557	3180.24	1266.56	3	LGJWSAMPSCK	7,Oxidation[M];10,Carbamidomethyl[C];	1913.68	1913.68	5-4-1-0-0	3	NXS	78	2	0.06565	4	0.08005	0.15774	3.87262	0.61086	T	b7+;y4+;y5+;y7+;Y0+;Y1+;	y4+;Y0+;Y1+;	sp|P02749|APOH_HUMAN	K	AS	251	0	253	0.00075	0.591695	1.68e-17	sp|P02749|APOH_HUMAN/tr|J3KS17|J3KS17_HUMAN	13	0.00486	1.52868
UGP_01.12698.12698.4.0.dta	1357	3779.7	1522.86	4	NLVPVPITJATLDR	-	2256.84	2256.85	3-8-0-0-1	9	NXT	82	0	0	3	0.06149	0.09492	1.96652	0.18665	T	b3+;y1+;y4+;	y4+;	sp|P19652|A1AG2_HUMAN	A	IT	25	0.01	33	0.00173	1.13529	1.17e-22	sp|P19652|A1AG2_HUMAN	2	0.01267	3.35303
UGP_01.12715.12715.3.1.dta	2441	3569.53	2020.99	3	IPCSQPPQIEHGTIJSSR	3,Carbamidomethyl[C];	1548.55	1548.54	4-3-1-0-0	15	NXS	248	4	0.10042	6	0.06612	0.16712	2.89047	0.48305	T	b3+;b5+;y1+;y2+;y3+;y13++;Y0++;Y1++;Y2++;Y3++;	b5+;Y1++;	sp|P08603|CFAH_HUMAN	K	SS	868	0	882	8e-05	0.039565	4.68e-24	sp|P08603|CFAH_HUMAN	21	-0.00719	-2.01483
UGP_01.12721.12721.4.1.dta	1295	3564.52	1358.73	4	IDJISLTVNDVR	-	2205.8	2205.79	5-4-1-0-2	3	NXS	256	0	0	3	0.0678	0.07159	2.06901	0.14812	T	y1+;y7+;y10+;	y7+;	sp|Q13201|MMRN1_HUMAN	K	NT	342	0.01	344	-0.00021	-0.154445	1.91e-28	sp|Q13201|MMRN1_HUMAN/tr|E7EPG1|E7EPG1_HUMAN	7	-0.00805	-2.259
UGP_01.12745.12745.2.0.dta	1477	3077.18	1333.62	2	GGSSGWSGGLAQJR	-	1743.56	1743.57	NNH(HN(HEX&n-acetyl&sulfate))(HNH)	13	NXS	56	0	0	3	0.1995	0.08242	1.96652	0.16207	T	b9++;b12++;y1+;	b12++;	sp|P07357|CO8A_HUMAN	R	ST	425	0.01	437	0.0026	1.94813	1.24e-12	sp|P07357|CO8A_HUMAN	12	0.00503	1.63515
UGP_01.12750.12750.3.1.dta	4164	3070.23	864.457	3	GVNFJVSK	0,Carbamyl[AnyN-term];	2205.77	2205.79	5-4-1-0-2	5	NXS	102	6	0.12452	3	0.02063	0.0779	3.10363	0.24176	T	b3+;b6+;y4+;Y0+;Y0+;Y1+;Y1+;Y2+;Y4+;	Y0+;Y1+;	sp|P03952|KLKB1_HUMAN	R	VS	123	0.01	127	0.00027	0.29721	1.47e-15	sp|P03952|KLKB1_HUMAN/tr|C9JCT1|C9JCT1_HUMAN/tr|H0YAC1|H0YAC1_HUMAN/tr|E9PBC5|E9PBC5_HUMAN/tr|C9J075|C9J075_HUMAN	1	0.01834	5.97549
UGP_01.12752.12752.3.0.dta	3001	3071.2	1157.52	3	EEQFJSTFR	-	1913.68	1913.68	5-4-1-0-0	5	NXT	66	5	0.14637	3	0.02149	0.10958	3.09101	0.3387	T	y1+;y2+;y3+;Y0+;Y0+;Y1+;Y1+;Y4+;	Y1+;Y4+;	sp|P01859|IGHG2_HUMAN	R	VV	172	0	176	-0.00045	-0.388431	2.94e-19	sp|P01859|IGHG2_HUMAN/tr|A0A286YEY4|A0A286YEY4_HUMAN	6	-0.00168	-0.547196
UGP_01.12753.12753.3.1.dta	4164	3070.23	864.457	3	GVNFJVSK	0,Carbamyl[AnyN-term];	2205.77	2205.79	5-4-1-0-2	5	NXS	102	7	0.1421	4	0.01959	0.08723	3.10363	0.27073	T	b3+;b5+;b6+;y4+;Y0+;Y0+;Y1+;Y1+;Y2+;Y3+;Y4+;	Y0+;Y1+;	sp|P03952|KLKB1_HUMAN	R	VS	123	0	127	0.00027	0.29721	1.47e-15	sp|P03952|KLKB1_HUMAN/tr|C9JCT1|C9JCT1_HUMAN/tr|H0YAC1|H0YAC1_HUMAN/tr|E9PBC5|E9PBC5_HUMAN/tr|C9J075|C9J075_HUMAN	1	0.01834	5.97549
UGP_01.12755.12755.3.1.dta	4164	3070.23	864.457	3	GVNFJVSK	0,Carbamyl[AnyN-term];	2205.77	2205.79	5-4-1-0-2	5	NXS	102	5	0.15464	5	0.01878	0.0839	3.10363	0.2604	T	b3+;b5+;b6+;b7+;y4+;Y0+;Y0+;Y1+;Y1+;Y2+;	Y0+;Y1+;	sp|P03952|KLKB1_HUMAN	R	VS	123	0	127	0.00027	0.29721	1.47e-15	sp|P03952|KLKB1_HUMAN/tr|C9JCT1|C9JCT1_HUMAN/tr|H0YAC1|H0YAC1_HUMAN/tr|E9PBC5|E9PBC5_HUMAN/tr|C9J075|C9J075_HUMAN	1	0.01834	5.97549
UGP_01.12756.12756.3.1.dta	3001	3071.2	1157.52	3	EEQFJSTFR	-	1913.68	1913.68	5-4-1-0-0	5	NXT	66	6	0.12956	5	0.02452	0.1361	2.09508	0.28514	T	b6+;y1+;y2+;y3+;y4+;Y0+;Y0+;Y1+;Y1+;Y2+;Y4+;	Y1+;	sp|P01859|IGHG2_HUMAN	R	VV	172	0	176	-0.00045	-0.388431	2.94e-19	sp|P01859|IGHG2_HUMAN/tr|A0A286YEY4|A0A286YEY4_HUMAN	6	-0.00168	-0.547196
UGP_01.12770.12770.4.0.dta	1357	3779.69	1522.86	4	NLVPVPITJATLDR	-	2256.84	2256.85	3-8-0-0-1	9	NXT	82	0	0	3	0.04654	0.08702	1.96652	0.17113	T	b3+;y1+;y4+;	y4+;	sp|P19652|A1AG2_HUMAN	A	IT	25	0.01	33	0.00173	1.13529	1.17e-22	sp|P19652|A1AG2_HUMAN	2	0.0142	3.75793
UGP_01.12784.12784.3.0.dta	3001	3055.21	1157.52	3	EEQFJSTFR	-	1897.69	1897.68	4-4-1-0-1	5	NXT	98	7	0.2696	5	0.0282	0.18794	3.09101	0.58092	T	b3+;y1+;y2+;y3+;y4+;Y0+;Y0+;Y1+;Y1+;Y2+;Y4+;Y1++;	Y0+;Y1+;	sp|P01859|IGHG2_HUMAN	R	VV	172	0	176	-0.00045	-0.388431	2.94e-19	sp|P01859|IGHG2_HUMAN/tr|A0A286YEY4|A0A286YEY4_HUMAN	6	-0.00727	-2.38032
UGP_01.12791.12791.5.0.dta	2441	3934.66	2020.99	5	IPCSQPPQIEHGTIJSSR	3,Carbamidomethyl[C];	1913.68	1913.68	5-4-1-0-0	15	NXS	252	9	0.21994	7	0.08384	0.228	4.96649	1.13234	T	b2+;b3+;b5+;y1+;y2+;y3+;y13++;Y0++;Y0++;Y1++;Y1++;Y2++;Y2++;Y3++;Y3++;Y4++;	b5+;Y1++;Y2++;Y3++;Y4++;	sp|P08603|CFAH_HUMAN	K	SS	868	0	882	8e-05	0.039565	4.68e-24	sp|P08603|CFAH_HUMAN	21	0.00269	0.683843
UGP_01.12792.12792.3.0.dta	2557	3180.23	1266.56	3	LGJWSAMPSCK	7,Oxidation[M];10,Carbamidomethyl[C];	1913.67	1913.68	5-4-1-0-0	3	NXS	76	4	0.1254	6	0.10105	0.21985	3.87262	0.85141	T	b7+;y2+;y4+;y5+;y6+;y7+;Y0+;Y0+;Y1+;Y0++;	y4+;Y0+;Y1+;	sp|P02749|APOH_HUMAN	K	AS	251	0	253	0.00075	0.591695	1.68e-17	sp|P02749|APOH_HUMAN/tr|J3KS17|J3KS17_HUMAN	13	0.00623	1.9596
UGP_01.12793.12793.5.1.dta	3482	4987.06	2782.3	5	GNVAVTVSGHTCQHWSAQTPHTHJR	12,Carbamidomethyl[C];	2204.77	2204.77	5-4-2-0-0	24	NXT	176	1	0.01613	4	0.14544	0.20204	3.60265	0.72789	T	b2+;b3+;b4+;y1+;Y1++;	b2+;b3+;b4+;	sp|P00747|PLMN_HUMAN	R	TP	285	0	308	-0.00052	-0.18683	4.81e-20	sp|P00747|PLMN_HUMAN	28	0.00198	0.397107
UGP_01.12794.12794.5.1.dta	3482	4987.06	2782.3	5	GNVAVTVSGHTCQHWSAQTPHTHJR	12,Carbamidomethyl[C];	2204.77	2204.77	5-4-2-0-0	24	NXT	176	1	0.01758	4	0.12966	0.19056	3.60265	0.68651	T	b2+;b3+;b4+;y1+;Y1++;	b3+;b4+;Y1++;	sp|P00747|PLMN_HUMAN	R	TP	285	0	308	-0.00052	-0.18683	4.81e-20	sp|P00747|PLMN_HUMAN	28	0.00198	0.397107
UGP_01.12795.12795.3.0.dta	1195	3583.56	1669.89	3	PVTPIAQJQTTLGSSR	-	1913.67	1913.68	5-4-1-0-0	8	NXT	170	2	0.14216	6	0.15049	0.2795	3.67158	1.02622	T	b3+;y4+;y5+;y6+;y7+;y8+;Y1+;Y1++;	b3+;y4+;Y1+;	sp|Q9NZP8|C1RL_HUMAN	R	AK	235	0	242	0.00046	0.275305	1.54e-24	sp|Q9NZP8|C1RL_HUMAN/tr|H0YFL7|H0YFL7_HUMAN	13	0.0052	1.45148
UGP_01.12815.12815.3.1.dta	1195	3583.56	1669.89	3	PVTPIAQJQTTLGSSR	-	1913.67	1913.68	5-4-1-0-0	8	NXT	174	3	0.13746	4	0.09116	0.18022	3.67158	0.6617	T	b3+;y1+;y4+;y13+;Y1+;Y3+;Y1++;	b3+;y4+;Y1+;	sp|Q9NZP8|C1RL_HUMAN	R	AK	235	0	242	0.00046	0.275305	1.54e-24	sp|Q9NZP8|C1RL_HUMAN/tr|H0YFL7|H0YFL7_HUMAN	13	0.00631	1.76132
UGP_01.12822.12822.4.0.dta	3001	3055.2	1157.52	4	EEQFJSTFR	-	1897.68	1897.68	4-4-1-0-1	5	NXT	96	5	0.16644	3	0.02661	0.1395	3.09101	0.43119	T	y1+;y2+;y4+;Y0+;Y0+;Y1+;Y1+;Y2+;	Y0+;Y1+;	sp|P01859|IGHG2_HUMAN	R	VV	172	0	176	-0.00045	-0.388431	2.94e-19	sp|P01859|IGHG2_HUMAN/tr|A0A286YEY4|A0A286YEY4_HUMAN	6	-0.0014	-0.458386
UGP_01.12824.12824.3.0.dta	1195	3729.61	1669.89	3	PVTPIAQJQTTLGSSR	-	2059.72	2059.73	5-4-1-0-1	8	NXT	216	1	0.04808	3	0.11622	0.17547	3.67158	0.64426	T	b3+;y4+;y7+;Y1+;	b3+;y4+;Y1+;	sp|Q9NZP8|C1RL_HUMAN	R	AK	235	0	242	0.00046	0.275305	1.54e-24	sp|Q9NZP8|C1RL_HUMAN/tr|H0YFL7|H0YFL7_HUMAN	13	0.00991	2.65784
UGP_01.12825.12825.3.0.dta	3325	3779.69	1718.91	3	LLGSEAJLTCTLTGLR	10,Carbamidomethyl[C];	2060.78	2060.76	5-4-0-0-3	7	NXT	100	0	0	3	0.21531	0.08305	2.89778	0.24066	T	b14++;y1+;y13++;	b14++;y1+;	sp|P01877|IGHA2_HUMAN	L	DA	125	0	131	0.00192	1.11635	1.9e-19	sp|P01876|IGHA1_HUMAN/sp|P01877|IGHA2_HUMAN/tr|A0A0G2JMB2|A0A0G2JMB2_HUMAN/tr|A0A286YEY1|A0A286YEY1_HUMAN/tr|A0A286YEY5|A0A286YEY5_HUMAN	2	-0.01561	-4.13106
UGP_01.12827.12827.3.0.dta	3001	3055.21	1157.52	3	EEQFJSTFR	-	1897.69	1897.68	4-4-1-0-1	5	NXT	94	7	0.34976	4	0.0234	0.20716	4.61262	0.95556	T	y1+;y2+;y3+;y4+;Y0+;Y0+;Y1+;Y1+;Y2+;Y3+;Y4+;	Y0+;Y1+;Y2+;Y4+;	sp|P01859|IGHG2_HUMAN	R	VV	172	0	176	-0.00045	-0.388431	2.94e-19	sp|P01859|IGHG2_HUMAN/tr|A0A286YEY4|A0A286YEY4_HUMAN	6	-0.00558	-1.82699
UGP_01.12830.12830.5.1.dta	3482	4987.06	2782.3	5	GNVAVTVSGHTCQHWSAQTPHTHJR	12,Carbamidomethyl[C];	2204.77	2204.77	5-4-2-0-0	24	NXT	176	1	0.02478	3	0.13022	0.17699	4.2763	0.75688	T	b2+;b3+;b4+;Y1++;	b2+;b3+;b4+;Y1++;	sp|P00747|PLMN_HUMAN	R	TP	285	0	308	-0.00052	-0.18683	4.81e-20	sp|P00747|PLMN_HUMAN	28	0.00245	0.49137
UGP_01.12833.12833.3.0.dta	2557	3180.23	1266.56	3	LGJWSAMPSCK	7,Oxidation[M];10,Carbamidomethyl[C];	1913.67	1913.68	5-4-1-0-0	3	NXS	76	2	0.08811	7	0.11305	0.20679	3.87262	0.80083	T	b4+;b7+;y2+;y4+;y5+;y6+;y7+;Y0+;Y1+;	y4+;Y0+;Y1+;	sp|P02749|APOH_HUMAN	K	AS	251	0	253	0.00075	0.591695	1.68e-17	sp|P02749|APOH_HUMAN/tr|J3KS17|J3KS17_HUMAN	13	0.00628	1.97533
UGP_01.12836.12836.4.0.dta	1195	3583.59	1669.89	4	PVTPIAQJQTTLGSSR	-	1913.7	1913.68	5-4-1-0-0	8	NXT	112	5	0.04367	15	0.18763	0.29987	2.89778	0.86896	T	b3+;b5+;b6+;y1+;y2+;y3+;y4+;y5+;y6+;y7+;y8+;y9+;y13+;y13++;y14++;Y0+;Y0++;Y0++;Y1++;Y1++;	b3+;y4+;	sp|Q9NZP8|C1RL_HUMAN	R	AK	235	0	242	0.00046	0.275305	1.54e-24	sp|Q9NZP8|C1RL_HUMAN/tr|H0YFL7|H0YFL7_HUMAN	13	-0.01944	-5.42623
UGP_01.12838.12838.4.0.dta	1357	3779.69	1522.86	4	NLVPVPITJATLDR	-	2256.83	2256.85	3-8-0-0-1	9	NXT	78	0	0	3	0.06086	0.09182	1.96652	0.18056	T	b3+;y1+;y4+;	y4+;	sp|P19652|A1AG2_HUMAN	A	IT	25	0.01	33	0.00173	1.13529	1.17e-22	sp|P19652|A1AG2_HUMAN	2	0.01638	4.33486
UGP_01.12841.12841.3.1.dta	999	3784.54	1376.7	3	VSLTJVSISDEGR	-	2407.84	2407.85	5-5-2-0-0	5	NXS	300	0	0	3	0.05862	0.07623	2.06085	0.15709	T	b12+;y1+;y7+;	y1+;	sp|Q9BY67|CADM1_HUMAN	K	YF	109	0.01	113	-0.00062	-0.45003	5.58e-09	sp|Q9BY67|CADM1_HUMAN/tr|A0A087X0T8|A0A087X0T8_HUMAN/tr|A0A087X1W8|A0A087X1W8_HUMAN/tr|A0A0A0MTJ8|A0A0A0MTJ8_HUMAN/tr|F5H125|F5H125_HUMAN/tr|H0YG94|H0YG94_HUMAN/tr|X5DQS5|X5DQS5_HUMAN	14	0.01339	3.53904
UGP_01.12842.12842.4.0.dta	3433	3784.54	1433.68	4	GTAJTTTAGVPCQR	12,Carbamidomethyl[C];	2350.86	2350.83	5-4-2-0-1	4	NXT	296	0	0	3	0.14049	0.12295	3.03379	0.37301	T	y1+;y6+;y11+;	y1+;y6+;	sp|P26927|HGFL_HUMAN	R	WD	293	0	296	-0.00386	-2.69053	9.41e-30	sp|P26927|HGFL_HUMAN/tr|G3XAK1|G3XAK1_HUMAN	7	-0.03325	-8.788
UGP_01.12846.12846.4.0.dta	1195	3583.59	1669.89	4	PVTPIAQJQTTLGSSR	-	1913.7	1913.68	5-4-1-0-0	8	NXT	112	5	0.05967	13	0.16805	0.27961	3.67158	1.02659	T	b3+;b5+;y1+;y2+;y3+;y4+;y5+;y6+;y7+;y8+;y11+;y13+;y13++;Y0+;Y0++;Y0++;Y1++;Y1++;	b3+;y4+;Y0+;	sp|Q9NZP8|C1RL_HUMAN	R	AK	235	0	242	0.00046	0.275305	1.54e-24	sp|Q9NZP8|C1RL_HUMAN/tr|H0YFL7|H0YFL7_HUMAN	13	-0.01944	-5.42623
UGP_01.12848.12848.3.2.dta	928	3605.55	2024.06	3	DHJATSILQQLPLLSAMR	17,Oxidation[M];	1581.49	1581.51	NNH(HN(HEX&n-acetyl&sulfate))(HN)	3	NXT	240	0	0	3	0.11493	0.05663	2.89047	0.16368	T	b3+;b11++;y1+;	b3+;y1+;	sp|Q8TDL5|BPIB1_HUMAN	K	EK	46	0.01	48	0.00398	1.96539	2e-35	sp|Q8TDL5|BPIB1_HUMAN/tr|A2A2R0|A2A2R0_HUMAN	7	0.01726	4.78842
UGP_01.12851.12851.4.0.dta	287	3784.54	1521.73	4	SVTWSESGQJVTAR	-	2262.81	2262.81	5-5-1-0-1	10	NXT	296	1	0.06255	3	0.05313	0.10938	2.91667	0.31903	T	y1+;y2+;y3+;Y1+;	y1+;Y1+;	sp|P01877|IGHA2_HUMAN	L	NF	38	0	47	-0.00036	-0.23642	1.21e-12	sp|P01877|IGHA2_HUMAN/tr|A0A0G2JMB2|A0A0G2JMB2_HUMAN/tr|A0A286YEY5|A0A286YEY5_HUMAN	2	-0.00419	-1.10743
UGP_01.12852.12852.4.0.dta	1357	3779.69	1522.86	4	NLVPVPITJATLDR	-	2256.83	2256.85	3-8-0-0-1	9	NXT	78	0	0	3	0.06015	0.09256	2.91667	0.26996	T	b3+;y1+;y4+;	y1+;y4+;	sp|P19652|A1AG2_HUMAN	A	IT	25	0	33	0.00173	1.13529	1.17e-22	sp|P19652|A1AG2_HUMAN	2	0.01638	4.33486
UGP_01.12855.12855.3.4.dta	3497	3278.44	2020.99	3	IPCSQPPQIEHGTIJSSR	3,Carbamidomethyl[C];	1257.46	1257.45	4-3-0-0-0	15	NXS	144	1	0.06945	3	0.04086	0.07403	2.05687	0.15227	T	b2+;b5+;y1+;Y1++;	Y1++;	sp|P08603|CFAH_HUMAN	K	SS	868	0.01	882	8e-05	0.039565	4.68e-24	sp|P08603|CFAH_HUMAN	21	-0.00581	-1.77272
UGP_01.12855.12855.4.0.dta	3497	4371.82	2020.99	4	IPCSQPPQIEHGTIJSSR	3,Carbamidomethyl[C];	2350.83	2350.83	5-4-2-0-1	15	NXS	224	1	0.06945	3	0.04086	0.07403	2.05687	0.15227	T	b2+;b5+;y1+;Y1++;	Y1++;	sp|P08603|CFAH_HUMAN	K	SS	868	0.01	882	8e-05	0.039565	4.68e-24	sp|P08603|CFAH_HUMAN	21	-0.00176	-0.402671
UGP_01.12856.12856.4.0.dta	1195	3583.57	1669.89	4	PVTPIAQJQTTLGSSR	-	1913.69	1913.68	5-4-1-0-0	8	NXT	148	3	0.02642	13	0.14995	0.24354	1.95256	0.47554	T	b3+;b5+;y1+;y4+;y5+;y6+;y7+;y8+;y10+;y11+;y13+;y13++;y14++;Y0++;Y0++;Y1++;	b3+;	sp|Q9NZP8|C1RL_HUMAN	R	AK	235	0	242	0.00046	0.275305	1.54e-24	sp|Q9NZP8|C1RL_HUMAN/tr|H0YFL7|H0YFL7_HUMAN	13	-0.00865	-2.41446
UGP_01.12871.12871.4.4.dta	2950	3734.63	1778.88	4	HLVIHJESTCEQLAK	10,Carbamidomethyl[C];	1955.75	1955.72	4-5-0-0-2	6	NXS	208	3	0.05839	4	0.03089	0.10207	2.06085	0.21035	T	b2+;b3+;y3+;y9+;Y0++;Y1++;Y1++;	Y1++;	sp|P01019|ANGT_HUMAN	F	AN	42	0.01	47	0.00078	0.438234	1.53e-34	sp|P01019|ANGT_HUMAN	2	-0.03005	-8.04841
UGP_01.12875.12875.4.0.dta	3497	3934.67	2020.99	4	IPCSQPPQIEHGTIJSSR	3,Carbamidomethyl[C];	1913.68	1913.68	5-4-1-0-0	15	NXS	250	9	0.25155	8	0.09104	0.20881	5.18431	1.08254	T	b2+;b3+;b5+;b10+;b11+;y1+;y2+;y3+;Y1+;Y0++;Y0++;Y1++;Y1++;Y2++;Y2++;Y3++;Y4++;	b5+;Y1++;Y2++;Y3++;Y4++;	sp|P08603|CFAH_HUMAN	K	SS	868	0	882	8e-05	0.039565	4.68e-24	sp|P08603|CFAH_HUMAN	21	-0.00285	-0.724515
UGP_01.12878.12878.3.0.dta	287	3784.54	1521.73	3	SVTWSESGQJVTAR	-	2262.81	2262.81	5-5-1-0-1	10	NXT	300	3	0.10269	5	0.08429	0.1679	2.91667	0.48972	T	b3+;y1+;y2+;y3+;y4+;Y1+;Y1+;Y0++;	y3+;Y1+;	sp|P01877|IGHA2_HUMAN	L	NF	38	0	47	-0.00036	-0.23642	1.21e-12	sp|P01877|IGHA2_HUMAN/tr|A0A0G2JMB2|A0A0G2JMB2_HUMAN/tr|A0A286YEY5|A0A286YEY5_HUMAN	2	-0.0004	-0.105721
UGP_01.12879.12879.3.0.dta	2557	3180.23	1266.56	3	LGJWSAMPSCK	7,Oxidation[M];10,Carbamidomethyl[C];	1913.67	1913.68	5-4-1-0-0	3	NXS	78	3	0.15554	6	0.09978	0.2194	3.87262	0.84964	T	b7+;y3+;y4+;y5+;y6+;y7+;Y0+;Y0+;Y1+;	y4+;Y0+;Y1+;	sp|P02749|APOH_HUMAN	K	AS	251	0	253	0.00075	0.591695	1.68e-17	sp|P02749|APOH_HUMAN/tr|J3KS17|J3KS17_HUMAN	13	0.00563	1.77087
UGP_01.12881.12881.5.0.dta	3497	4225.76	2020.99	5	IPCSQPPQIEHGTIJSSR	3,Carbamidomethyl[C];	2204.77	2204.77	5-4-2-0-0	15	NXS	256	5	0.22148	3	0.03276	0.13296	3.83944	0.51049	T	b2+;b3+;b5+;Y0++;Y1++;Y2++;Y3++;Y5++;	Y1++;Y2++;Y3++;	sp|P08603|CFAH_HUMAN	K	SS	868	0	882	8e-05	0.039565	4.68e-24	sp|P08603|CFAH_HUMAN	21	-0.00267	-0.631989
UGP_01.12888.12888.4.1.dta	3497	4371.82	2020.99	4	IPCSQPPQIEHGTIJSSR	3,Carbamidomethyl[C];	2350.83	2350.83	5-4-2-0-1	15	NXS	226	3	0.06083	3	0.06228	0.08874	3.03913	0.26969	T	b2+;b5+;y1+;Y1++;Y1++;Y2++;	b5+;Y1++;	sp|P08603|CFAH_HUMAN	K	SS	868	0	882	8e-05	0.039565	4.68e-24	sp|P08603|CFAH_HUMAN	21	-0.00111	-0.253957
UGP_01.12890.12890.4.2.dta	1195	3584.57	1669.89	4	PVTPIAQJQTTLGSSR	-	1914.68	1914.7	5-4-0-0-2	8	NXT	164	3	0.01915	8	0.08569	0.19561	1.95256	0.38195	T	b3+;b5+;y4+;y5+;y6+;y7+;y9+;y13++;Y0+;Y0++;Y1++;	b3+;	sp|Q9NZP8|C1RL_HUMAN	R	AK	235	0	242	0.00046	0.275305	1.54e-24	sp|Q9NZP8|C1RL_HUMAN/tr|H0YFL7|H0YFL7_HUMAN	13	0.01686	4.70484
UGP_01.12899.12899.3.0.dta	3001	2852.12	1157.52	3	EEQFJSTFR	-	1694.6	1694.6	4-3-1-0-1	5	NXT	60	4	0.14265	4	0.02875	0.13737	2.09508	0.28779	T	y1+;y2+;y3+;y4+;Y0+;Y0+;Y1+;Y1+;	Y1+;	sp|P01859|IGHG2_HUMAN	R	VV	172	0	176	-0.00045	-0.388431	2.94e-19	sp|P01859|IGHG2_HUMAN/tr|A0A286YEY4|A0A286YEY4_HUMAN	6	-0.0017	-0.596257
UGP_01.12900.12900.5.0.dta	3482	4987.07	2782.3	5	GNVAVTVSGHTCQHWSAQTPHTHJR	12,Carbamidomethyl[C];	2204.77	2204.77	5-4-2-0-0	24	NXT	172	1	0.01188	3	0.11792	0.16748	3.60265	0.60338	T	b2+;b3+;b4+;Y1++;	b2+;b3+;b4+;	sp|P00747|PLMN_HUMAN	R	TP	285	0	308	-0.00052	-0.18683	4.81e-20	sp|P00747|PLMN_HUMAN	28	0.00163	0.326912
UGP_01.12908.12908.3.0.dta	4141	2852.12	1157.52	3	EEQFJSTFR	0,Carbamyl[AnyN-term];	1694.6	1694.6	4-3-1-0-1	5	NXT	60	6	0.21274	6	0.03569	0.19416	2.09508	0.40677	T	b2+;y1+;y2+;y3+;y4+;y6+;Y0+;Y0+;Y1+;Y1+;Y2+;Y3+;	Y1+;	sp|P01859|IGHG2_HUMAN	R	VV	172	0	176	-0.00142	-1.18185	2.22e-31	sp|P01859|IGHG2_HUMAN/tr|A0A286YEY4|A0A286YEY4_HUMAN	1	-0.0017	-0.596257
UGP_01.12917.12917.3.0.dta	3497	3934.66	2020.99	3	IPCSQPPQIEHGTIJSSR	3,Carbamidomethyl[C];	1913.67	1913.68	5-4-1-0-0	15	NXS	256	9	0.33441	5	0.0871	0.2369	5.78195	1.36974	T	b2+;b3+;b5+;y1+;y3+;Y1+;Y0++;Y0++;Y1++;Y1++;Y2++;Y3++;Y4++;Y4++;	b5+;Y1+;Y0++;Y1++;Y2++;Y3++;	sp|P08603|CFAH_HUMAN	K	SS	868	0	882	8e-05	0.039565	4.68e-24	sp|P08603|CFAH_HUMAN	21	0.00518	1.31684
UGP_01.12929.12929.4.0.dta	3497	4371.82	2020.99	4	IPCSQPPQIEHGTIJSSR	3,Carbamidomethyl[C];	2350.83	2350.83	5-4-2-0-1	15	NXS	226	3	0.07056	5	0.05879	0.10458	3.03913	0.31782	T	b3+;b5+;b11+;y2+;y3+;Y1++;Y2++;Y3++;	b5+;Y1++;	sp|P08603|CFAH_HUMAN	K	SS	868	0	882	8e-05	0.039565	4.68e-24	sp|P08603|CFAH_HUMAN	21	-0.00292	-0.668068
UGP_01.12938.12938.4.0.dta	3497	4080.72	2020.99	4	IPCSQPPQIEHGTIJSSR	3,Carbamidomethyl[C];	2059.74	2059.73	5-4-1-0-1	15	NXS	274	4	0.13892	5	0.05435	0.1041	4.543	0.47293	T	b2+;b5+;b8+;b10+;b11+;Y1++;Y1++;Y2++;Y3++;	b5+;Y1++;Y2++;Y3++;	sp|P08603|CFAH_HUMAN	K	SS	868	0	882	8e-05	0.039565	4.68e-24	sp|P08603|CFAH_HUMAN	21	-0.00699	-1.71335
UGP_01.12939.12939.3.0.dta	2441	3569.55	2020.99	3	IPCSQPPQIEHGTIJSSR	3,Carbamidomethyl[C];	1548.56	1548.54	4-3-1-0-0	15	NXS	198	5	0.15738	3	0.03864	0.14789	3.66291	0.5417	T	b5+;y1+;y13++;Y1++;Y1++;Y2++;Y3++;Y4++;	b5+;Y1++;Y2++;	sp|P08603|CFAH_HUMAN	K	SS	868	0	882	8e-05	0.039565	4.68e-24	sp|P08603|CFAH_HUMAN	21	-0.02165	-6.06687
UGP_01.12941.12941.3.0.dta	3001	3055.2	1157.52	3	EEQFJSTFR	-	1897.68	1897.68	4-4-1-0-1	5	NXT	96	5	0.14227	4	0.02419	0.13499	2.09508	0.28282	T	y1+;y2+;y3+;y4+;Y0+;Y0+;Y1+;Y1+;Y5+;	Y1+;	sp|P01859|IGHG2_HUMAN	R	VV	172	0	176	-0.00045	-0.388431	2.94e-19	sp|P01859|IGHG2_HUMAN/tr|A0A286YEY4|A0A286YEY4_HUMAN	6	-0.00266	-0.870932
UGP_01.12949.12949.4.0.dta	2441	4080.72	2020.99	4	IPCSQPPQIEHGTIJSSR	3,Carbamidomethyl[C];	2059.74	2059.73	5-4-1-0-1	15	NXS	274	1	0.0232	4	0.04882	0.0958	2.89047	0.2769	T	b3+;b5+;y1+;y13++;Y1++;	b5+;Y1++;	sp|P08603|CFAH_HUMAN	K	SS	868	0	882	8e-05	0.039565	4.68e-24	sp|P08603|CFAH_HUMAN	21	-0.00699	-1.71335
UGP_01.12952.12952.5.0.dta	2962	4695.97	2782.3	5	GNVAVTVSGHTCQHWSAQTPHTHJR	12,Carbamidomethyl[C];	1913.68	1913.68	5-4-1-0-0	24	NXT	176	3	0.11799	3	0.10028	0.17617	4.05156	0.71374	T	b2+;b3+;b4+;Y1++;Y1+++;Y3+++;	b2+;b3+;Y1++;Y1+++;	sp|P00747|PLMN_HUMAN	R	TP	285	0	308	-0.00052	-0.18683	4.81e-20	sp|P00747|PLMN_HUMAN	28	0.00355	0.75613
UGP_01.12969.12969.4.0.dta	2441	4736.95	2020.99	4	IPCSQPPQIEHGTIJSSR	3,Carbamidomethyl[C];	2715.96	2715.96	6-5-2-0-1	15	NXS	198	4	0.10956	8	0.08541	0.17359	2.89047	0.50175	T	b2+;b3+;b4+;b5+;y1+;y2+;y3+;y13++;Y1+;Y1++;Y2++;Y3++;	b5+;Y1++;	sp|P08603|CFAH_HUMAN	K	SS	868	0	882	8e-05	0.039565	4.68e-24	sp|P08603|CFAH_HUMAN	21	-0.00209	-0.441306
UGP_01.12976.12976.3.0.dta	2801	2794.18	1228.62	3	EJISDPTSPLR	-	1565.56	1565.56	5-3-0-0-1	2	NXS	94	4	0.31015	3	0.20134	0.18241	4.44537	0.81088	T	b7++;y6+;y8+;Y0+;Y0+;Y1+;Y1+;	y6+;Y0+;Y1+;Y1+;	sp|P01591|IGJ_HUMAN	R	TR	70	0	71	0.00078	0.634352	6.09e-07	sp|P01591|IGJ_HUMAN/tr|D6RD17|D6RD17_HUMAN/tr|D6RHJ6|D6RHJ6_HUMAN	14	-0.00372	-1.33182
UGP_01.12984.12984.4.0.dta	3327	4247.74	2056.95	4	FYPQPLLJSSMCLEDSR	12,Carbamidomethyl[C];	2190.79	2190.79	6-6-0-0-0	8	NXS	280	0	0	3	0.03896	0.07887	2.0649	0.16287	T	y1+;y2+;y13+;	y13+;	sp|O75882|ATRN_HUMAN	N	YN	1036	0.01	1043	0.00128	0.621984	8.98e-25	sp|O75882|ATRN_HUMAN	1	-0.00138	-0.324956
UGP_01.13001.13001.5.0.dta	3482	4987.07	2782.3	5	GNVAVTVSGHTCQHWSAQTPHTHJR	12,Carbamidomethyl[C];	2204.77	2204.77	5-4-2-0-0	24	NXT	174	6	0.03408	7	0.12332	0.19991	3.60265	0.72022	T	b2+;b3+;b4+;b5+;b6+;b10+;y20++;Y0++;Y0++;Y1++;Y2++;Y3++;Y5++;	b2+;b3+;b4+;	sp|P00747|PLMN_HUMAN	R	TP	285	0	308	-0.00052	-0.18683	4.81e-20	sp|P00747|PLMN_HUMAN	28	-0.00061	-0.122341
UGP_01.13004.13004.4.0.dta	3497	4371.81	2020.99	4	IPCSQPPQIEHGTIJSSR	3,Carbamidomethyl[C];	2350.83	2350.83	5-4-2-0-1	15	NXS	242	8	0.19213	5	0.04933	0.13087	4.543	0.59456	T	b3+;b4+;b5+;b9+;b10+;Y0++;Y0++;Y1++;Y2++;Y3++;Y3++;Y4++;Y5++;	b5+;Y1++;Y3++;Y4++;	sp|P08603|CFAH_HUMAN	K	SS	868	0	882	8e-05	0.039565	4.68e-24	sp|P08603|CFAH_HUMAN	21	0.00274	0.626887
UGP_01.13010.13010.5.0.dta	2354	4841	2619.2	5	QEPERJECFLQHKDDNPNLPR	0,Gln->pyro-Glu[AnyN-termQ];8,Carbamidomethyl[C];	2221.8	2221.79	6-4-1-0-1	6	NXC	186	1	0.00986	6	0.09087	0.10769	1.94186	0.20912	T	b1+;y2+;y6+;y7+;y8+;y10++;Y1++;	y6+;	sp|P02768|ALBU_HUMAN	K	LV	118	0.01	123	0.00011	0.041982	4.07e-13	sp|P02768|ALBU_HUMAN/tr|A0A087WWT3|A0A087WWT3_HUMAN/tr|A0A0C4DGB6|A0A0C4DGB6_HUMAN/tr|H7C013|H7C013_HUMAN	7	-0.01183	-2.44421
UGP_01.13011.13011.4.1.dta	3525	4753.85	1892.84	4	EHEGAIYPDJTTDFQR	-	2861.01	2861	6-5-3-0-0	10	NXT	100	0	0	5	0.08566	0.1477	3.04454	0.44969	T	b2+;b3+;b5+;b6+;y3+;	b5+;b6+;	sp|P00450|CERU_HUMAN	K	AD	129	0	138	0.00016	0.084485	1.58e-26	sp|P00450|CERU_HUMAN/tr|E9PFZ2|E9PFZ2_HUMAN	11	-0.01214	-2.55425
UGP_01.13014.13014.3.0.dta	4141	2909.15	1157.52	3	EEQFJSTFR	0,Carbamyl[AnyN-term];	1751.62	1751.62	4-4-1-0-0	5	NXT	68	6	0.26988	3	0.01667	0.16806	3.90115	0.65564	T	y1+;y2+;y4+;Y0+;Y0+;Y1+;Y1+;Y2+;Y4+;	Y1+;Y2+;Y4+;	sp|P01859|IGHG2_HUMAN	R	VV	172	0	176	-0.00142	-1.18185	2.22e-31	sp|P01859|IGHG2_HUMAN/tr|A0A286YEY4|A0A286YEY4_HUMAN	1	-0.00356	-1.22415
UGP_01.13014.13014.5.1.dta	2354	4841	2619.2	5	QEPERJECFLQHKDDNPNLPR	0,Gln->pyro-Glu[AnyN-termQ];8,Carbamidomethyl[C];	2221.8	2221.79	6-4-1-0-1	6	NXC	186	2	0.00939	6	0.06005	0.08713	1.94186	0.16919	T	y1+;y2+;y6+;y7+;y9+;y10++;Y0++;Y1++;	y6+;	sp|P02768|ALBU_HUMAN	K	LV	118	0.01	123	0.00011	0.041982	4.07e-13	sp|P02768|ALBU_HUMAN/tr|A0A087WWT3|A0A087WWT3_HUMAN/tr|A0A0C4DGB6|A0A0C4DGB6_HUMAN/tr|H7C013|H7C013_HUMAN	7	-0.01183	-2.44421
UGP_01.13017.13017.5.0.dta	2354	4841	2619.2	5	QEPERJECFLQHKDDNPNLPR	0,Gln->pyro-Glu[AnyN-termQ];8,Carbamidomethyl[C];	2221.8	2221.79	6-4-1-0-1	6	NXC	186	0	0	4	0.11467	0.10736	2.8833	0.30955	T	y2+;y6+;y7+;y8+;	y6+;y7+;	sp|P02768|ALBU_HUMAN	K	LV	118	0	123	0.00011	0.041982	4.07e-13	sp|P02768|ALBU_HUMAN/tr|A0A087WWT3|A0A087WWT3_HUMAN/tr|A0A0C4DGB6|A0A0C4DGB6_HUMAN/tr|H7C013|H7C013_HUMAN	7	-0.01183	-2.44421
UGP_01.13019.13019.6.0.dta	3482	4987.07	2782.3	6	GNVAVTVSGHTCQHWSAQTPHTHJR	12,Carbamidomethyl[C];	2204.77	2204.77	5-4-2-0-0	24	NXT	170	1	0.0133	7	0.22203	0.2521	3.60265	0.90822	T	b2+;b3+;b4+;b5+;b6+;y1+;y22++;Y1++;	b2+;b3+;b4+;	sp|P00747|PLMN_HUMAN	R	TP	285	0	308	-0.00052	-0.18683	4.81e-20	sp|P00747|PLMN_HUMAN	28	-0.0041	-0.822291
UGP_01.13026.13026.3.0.dta	4141	2909.14	1157.52	3	EEQFJSTFR	0,Carbamyl[AnyN-term];	1751.62	1751.62	4-4-1-0-0	5	NXT	68	7	0.25758	3	0.01424	0.16365	3.09101	0.50583	T	y1+;y2+;y4+;Y0+;Y0+;Y1+;Y1+;Y2+;Y3+;Y4+;	Y1+;Y4+;	sp|P01859|IGHG2_HUMAN	R	VV	172	0	176	-0.00142	-1.18185	2.22e-31	sp|P01859|IGHG2_HUMAN/tr|A0A286YEY4|A0A286YEY4_HUMAN	1	-0.00325	-1.11755
UGP_01.13026.13026.5.1.dta	2354	4841	2619.2	5	QEPERJECFLQHKDDNPNLPR	0,Gln->pyro-Glu[AnyN-termQ];8,Carbamidomethyl[C];	2221.8	2221.79	6-4-1-0-1	6	NXC	186	1	0.00772	8	0.0799	0.11613	1.94186	0.2255	T	y1+;y2+;y5+;y6+;y7+;y8+;y9+;y10+;Y1++;	y6+;	sp|P02768|ALBU_HUMAN	K	LV	118	0.01	123	0.00011	0.041982	4.07e-13	sp|P02768|ALBU_HUMAN/tr|A0A087WWT3|A0A087WWT3_HUMAN/tr|A0A0C4DGB6|A0A0C4DGB6_HUMAN/tr|H7C013|H7C013_HUMAN	7	-0.01139	-2.3533
UGP_01.13040.13040.5.0.dta	2354	4841	2619.2	5	QEPERJECFLQHKDDNPNLPR	0,Gln->pyro-Glu[AnyN-termQ];8,Carbamidomethyl[C];	2221.8	2221.79	6-4-1-0-1	6	NXC	186	2	0.00433	9	0.17475	0.17858	2.8833	0.51491	T	y2+;y3+;y5+;y6+;y7+;y8+;y9+;y10+;y10++;Y0++;Y1++;	y6+;y7+;	sp|P02768|ALBU_HUMAN	K	LV	118	0	123	0.00011	0.041982	4.07e-13	sp|P02768|ALBU_HUMAN/tr|A0A087WWT3|A0A087WWT3_HUMAN/tr|A0A0C4DGB6|A0A0C4DGB6_HUMAN/tr|H7C013|H7C013_HUMAN	7	-0.01139	-2.3533
UGP_01.13043.13043.3.0.dta	4141	2909.14	1157.52	3	EEQFJSTFR	0,Carbamyl[AnyN-term];	1751.62	1751.62	4-4-1-0-0	5	NXT	68	8	0.27786	3	0.0074	0.15625	3.90115	0.60956	T	b3+;y2+;y4+;Y0+;Y0+;Y1+;Y1+;Y2+;Y3+;Y4+;Y5+;	Y1+;Y2+;Y4+;	sp|P01859|IGHG2_HUMAN	R	VV	172	0	176	-0.00142	-1.18185	2.22e-31	sp|P01859|IGHG2_HUMAN/tr|A0A286YEY4|A0A286YEY4_HUMAN	1	-0.00285	-0.980008
UGP_01.13047.13047.4.0.dta	2354	4840.99	2619.2	4	QEPERJECFLQHKDDNPNLPR	0,Gln->pyro-Glu[AnyN-termQ];8,Carbamidomethyl[C];	2221.79	2221.79	6-4-1-0-1	6	NXC	190	1	0.01203	3	0.14249	0.09418	2.8833	0.27155	T	y3+;y6+;y7+;Y4++;	y6+;y7+;	sp|P02768|ALBU_HUMAN	K	LV	118	0	123	0.00011	0.041982	4.07e-13	sp|P02768|ALBU_HUMAN/tr|A0A087WWT3|A0A087WWT3_HUMAN/tr|A0A0C4DGB6|A0A0C4DGB6_HUMAN/tr|H7C013|H7C013_HUMAN	7	-0.00496	-1.02479
UGP_01.13051.13051.3.0.dta	4141	2909.14	1157.52	3	EEQFJSTFR	0,Carbamyl[AnyN-term];	1751.62	1751.62	4-4-1-0-0	5	NXT	68	7	0.22134	4	0.00736	0.13973	3.09101	0.43192	T	b3+;y2+;y3+;y4+;Y0+;Y0+;Y1+;Y1+;Y2+;Y3+;Y4+;	Y1+;Y4+;	sp|P01859|IGHG2_HUMAN	R	VV	172	0	176	-0.00142	-1.18185	2.22e-31	sp|P01859|IGHG2_HUMAN/tr|A0A286YEY4|A0A286YEY4_HUMAN	1	-0.00285	-0.980008
UGP_01.13051.13051.5.1.dta	2354	4841	2619.2	5	QEPERJECFLQHKDDNPNLPR	0,Gln->pyro-Glu[AnyN-termQ];8,Carbamidomethyl[C];	2221.8	2221.79	6-4-1-0-1	6	NXC	186	3	0.00899	8	0.08716	0.12695	1.94186	0.24651	T	y2+;y3+;y5+;y6+;y7+;y8+;y9+;y10+;Y1++;Y1++;Y4++;	y6+;	sp|P02768|ALBU_HUMAN	K	LV	118	0.01	123	0.00011	0.041982	4.07e-13	sp|P02768|ALBU_HUMAN/tr|A0A087WWT3|A0A087WWT3_HUMAN/tr|A0A0C4DGB6|A0A0C4DGB6_HUMAN/tr|H7C013|H7C013_HUMAN	7	-0.01135	-2.34504
UGP_01.13062.13062.3.2.dta	1792	3663.5	1458.73	3	NLFLNHSEJATAK	-	2204.76	2204.77	5-4-2-0-0	9	NXT	304	8	0.21489	10	0.06717	0.22368	4.55026	1.0178	T	b2+;b3+;b4+;b6+;y1+;y2+;y3+;y5+;y7+;y8+;Y0+;Y0+;Y1+;Y2+;Y0++;Y1++;Y1++;Y2++;	Y0+;Y1+;Y0++;Y1++;	sp|P00738|HPT_HUMAN	K	DI	203	0	211	-0.00571	-3.91173	6.15e-34	sp|P00738|HPT_HUMAN/sp|P00739|HPTR_HUMAN/tr|A0A087WU08|A0A087WU08_HUMAN/tr|A0A0A0MRD9|A0A0A0MRD9_HUMAN/tr|A0A0C4DGL8|A0A0C4DGL8_HUMAN/tr|H0Y300|H0Y300_HUMAN/tr|H3BS21|H3BS21_HUMAN/tr|J3QLC9|J3QLC9_HUMAN/tr|J3QR68|J3QR68_HUMAN	6	0.00629	1.71741
UGP_01.13064.13064.3.0.dta	3325	3779.69	1718.91	3	LLGSEAJLTCTLTGLR	10,Carbamidomethyl[C];	2060.78	2060.76	5-4-0-0-3	7	NXT	78	0	0	3	0.2221	0.08387	2.89778	0.24303	T	b14++;y1+;y13++;	b14++;y1+;	sp|P01877|IGHA2_HUMAN	L	DA	125	0	131	0.00192	1.11635	1.9e-19	sp|P01876|IGHA1_HUMAN/sp|P01877|IGHA2_HUMAN/tr|A0A0G2JMB2|A0A0G2JMB2_HUMAN/tr|A0A286YEY1|A0A286YEY1_HUMAN/tr|A0A286YEY5|A0A286YEY5_HUMAN	2	-0.02181	-5.77182
UGP_01.13068.13068.4.2.dta	1199	4462.74	1892.84	4	EHEGAIYPDJTTDFQR	-	2569.9	2569.9	6-5-2-0-0	10	NXT	108	3	0.05806	7	0.15922	0.21689	3.68489	0.79921	T	b2+;b5+;b6+;b7+;b2++;y1+;y3+;Y1++;Y1++;Y2++;	b6+;b7+;Y1++;	sp|P00450|CERU_HUMAN	K	AD	129	0	138	0.00016	0.084485	1.58e-26	sp|P00450|CERU_HUMAN/tr|E9PFZ2|E9PFZ2_HUMAN	11	-0.00046	-0.103099
UGP_01.13072.13072.3.0.dta	2557	3180.23	1266.56	3	LGJWSAMPSCK	7,Oxidation[M];10,Carbamidomethyl[C];	1913.67	1913.68	5-4-1-0-0	3	NXS	74	2	0.08756	4	0.06816	0.16437	3.87262	0.63653	T	b7+;y2+;y4+;y7+;Y0+;Y1+;	y4+;Y0+;Y1+;	sp|P02749|APOH_HUMAN	K	AS	251	0	253	0.00075	0.591695	1.68e-17	sp|P02749|APOH_HUMAN/tr|J3KS17|J3KS17_HUMAN	13	0.00728	2.28987
UGP_01.13073.13073.4.0.dta	3497	4225.77	2020.99	4	IPCSQPPQIEHGTIJSSR	3,Carbamidomethyl[C];	2204.78	2204.77	5-4-2-0-0	15	NXS	240	9	0.09993	10	0.08262	0.18125	3.03913	0.55084	T	b2+;b3+;b5+;b6+;b8+;b9+;b10+;y2+;y3+;y13+;Y0++;Y0++;Y1++;Y1++;Y2++;Y2++;Y3++;Y3++;Y4++;	b5+;Y1++;	sp|P08603|CFAH_HUMAN	K	SS	868	0	882	8e-05	0.039565	4.68e-24	sp|P08603|CFAH_HUMAN	21	-0.01311	-3.10312
UGP_01.13081.13081.3.0.dta	3497	3569.54	2020.99	3	IPCSQPPQIEHGTIJSSR	3,Carbamidomethyl[C];	1548.56	1548.54	4-3-1-0-0	15	NXS	212	6	0.09401	5	0.08266	0.13051	3.03913	0.39663	T	b2+;b3+;b5+;y1+;y2+;Y1+;Y0++;Y1++;Y2++;Y3++;Y4++;	b5+;Y1++;	sp|P08603|CFAH_HUMAN	K	SS	868	0	882	8e-05	0.039565	4.68e-24	sp|P08603|CFAH_HUMAN	21	-0.0179	-5.01604
UGP_01.13089.13089.4.2.dta	1792	3663.5	1458.73	4	NLFLNHSEJATAK	-	2204.77	2204.77	5-4-2-0-0	9	NXT	338	9	0.15115	7	0.06456	0.18943	3.84588	0.72854	T	b2+;b3+;b6+;y3+;y6+;y7+;y8+;Y0+;Y0+;Y1+;Y1+;Y2+;Y0++;Y1++;Y1++;Y2++;	Y0+;Y1+;Y1++;	sp|P00738|HPT_HUMAN	K	DI	203	0	211	-0.00571	-3.91173	6.15e-34	sp|P00738|HPT_HUMAN/sp|P00739|HPTR_HUMAN/tr|A0A087WU08|A0A087WU08_HUMAN/tr|A0A0A0MRD9|A0A0A0MRD9_HUMAN/tr|A0A0C4DGL8|A0A0C4DGL8_HUMAN/tr|H0Y300|H0Y300_HUMAN/tr|H3BS21|H3BS21_HUMAN/tr|J3QLC9|J3QLC9_HUMAN/tr|J3QR68|J3QR68_HUMAN	6	-8e-05	-0.021843
UGP_01.13099.13099.3.0.dta	2557	3180.23	1266.56	3	LGJWSAMPSCK	7,Oxidation[M];10,Carbamidomethyl[C];	1913.67	1913.68	5-4-1-0-0	3	NXS	76	2	0.09866	3	0.04622	0.1307	3.87262	0.50613	T	b7+;y4+;y5+;Y0+;Y1+;	y4+;Y0+;Y1+;	sp|P02749|APOH_HUMAN	K	AS	251	0	253	0.00075	0.591695	1.68e-17	sp|P02749|APOH_HUMAN/tr|J3KS17|J3KS17_HUMAN	13	0.00772	2.42827
UGP_01.13101.13101.4.0.dta	2441	4225.77	2020.99	4	IPCSQPPQIEHGTIJSSR	3,Carbamidomethyl[C];	2204.78	2204.77	5-4-2-0-0	15	NXS	240	6	0.09368	12	0.10048	0.17485	2.89047	0.5054	T	b2+;b3+;b5+;b6+;b8+;b9+;b10+;b11+;y2+;y3+;y13++;y17++;Y0++;Y0++;Y1++;Y2++;Y3++;Y4++;	b5+;Y1++;	sp|P08603|CFAH_HUMAN	K	SS	868	0	882	8e-05	0.039565	4.68e-24	sp|P08603|CFAH_HUMAN	21	-0.01255	-2.97057
UGP_01.13111.13111.4.2.dta	3496	4193.66	1988.88	4	WJNTGCQALPSQDEGPSK	6,Carbamidomethyl[C];	2204.79	2204.77	5-4-2-0-0	2	NXT	220	2	0.01499	8	0.25994	0.2766	2.05687	0.56893	T	b9+;y3+;y4+;y5+;y6+;y9+;y10+;y11+;Y0++;Y1++;	y9+;	sp|P01833|PIGR_HUMAN	K	AF	498	0	499	0.00318	1.5981	1.35e-18	sp|P01833|PIGR_HUMAN	14	-0.01665	-3.97121
UGP_01.13116.13116.4.1.dta	3496	4193.66	1988.88	4	WJNTGCQALPSQDEGPSK	6,Carbamidomethyl[C];	2204.79	2204.77	5-4-2-0-0	2	NXT	220	0	0	4	0.23384	0.21638	3.03913	0.65761	T	y4+;y5+;y7+;y9+;	y4+;y9+;	sp|P01833|PIGR_HUMAN	K	AF	498	0	499	0.00318	1.5981	1.35e-18	sp|P01833|PIGR_HUMAN	14	-0.01665	-3.97121
UGP_01.13120.13120.4.1.dta	1763	4080.76	1864.92	4	TTJLTTCGRPVETASTR	7,Carbamidomethyl[C];	2215.84	2215.82	4-7-0-0-1	3	NXT	200	0	0	3	0.09214	0.07649	2.89411	0.22136	T	b13++;y1+;y13++;	b13++;y13++;	sp|O95498|VNN2_HUMAN	K	FE	409	0.01	411	-0.00081	-0.434107	1.81e-12	sp|O95498|VNN2_HUMAN	7	-0.02301	-5.64002
UGP_01.13127.13127.4.0.dta	3497	4225.77	2020.99	4	IPCSQPPQIEHGTIJSSR	3,Carbamidomethyl[C];	2204.78	2204.77	5-4-2-0-0	15	NXS	240	12	0.24173	7	0.05359	0.17864	5.18431	0.92613	T	b3+;b4+;b5+;b8+;b10+;b14+;y3+;Y1+;Y0++;Y0++;Y1++;Y1++;Y2++;Y2++;Y3++;Y3++;Y4++;Y4++;Y5++;	b5+;Y1++;Y2++;Y3++;Y4++;	sp|P08603|CFAH_HUMAN	K	SS	868	0	882	8e-05	0.039565	4.68e-24	sp|P08603|CFAH_HUMAN	21	-0.0123	-2.9114
UGP_01.13131.13131.3.0.dta	3497	4225.76	2020.99	3	IPCSQPPQIEHGTIJSSR	3,Carbamidomethyl[C];	2204.77	2204.77	5-4-2-0-0	15	NXS	256	9	0.13726	10	0.10675	0.18056	3.03913	0.54876	T	b2+;b3+;b4+;b5+;b8+;b10+;b11+;y1+;y2+;y3+;Y1+;Y0++;Y0++;Y1++;Y1++;Y2++;Y2++;Y3++;Y4++;	b5+;Y1++;	sp|P08603|CFAH_HUMAN	K	SS	868	0	882	8e-05	0.039565	4.68e-24	sp|P08603|CFAH_HUMAN	21	0.00096	0.227233
UGP_01.13133.13133.3.0.dta	2557	3180.23	1266.56	3	LGJWSAMPSCK	7,Oxidation[M];10,Carbamidomethyl[C];	1913.67	1913.68	5-4-1-0-0	3	NXS	74	3	0.04291	5	0.03593	0.12862	2.07742	0.26719	T	b7+;y3+;y4+;y5+;y7+;Y0+;Y0+;Y1+;	Y1+;	sp|P02749|APOH_HUMAN	K	AS	251	0	253	0.00075	0.591695	1.68e-17	sp|P02749|APOH_HUMAN/tr|J3KS17|J3KS17_HUMAN	13	0.00953	2.9976
UGP_01.13133.13133.4.1.dta	1874	4239.75	2367.08	4	MAGKPTHIJVSVVMAEADGTCY	1,Oxidation[M];21,Carbamidomethyl[C];	1872.67	1872.65	6-3-1-0-0	9	NXS	240	3	0.05186	3	0.03491	0.05617	2.85587	0.1604	T	b3+;b8++;b10++;Y2++;Y2++;Y3++;	b10++;Y2++;	sp|P01877|IGHA2_HUMAN	R	--	319	0.01	327	0.00267	1.1275	1.08e-17	sp|P01877|IGHA2_HUMAN	6	-0.02327	-5.4898
UGP_01.13137.13137.4.0.dta	2441	4225.77	2020.99	4	IPCSQPPQIEHGTIJSSR	3,Carbamidomethyl[C];	2204.78	2204.77	5-4-2-0-0	15	NXS	240	8	0.1031	9	0.08482	0.17945	2.89047	0.5187	T	b2+;b3+;b5+;b6+;b8+;b9+;y2+;y3+;y13++;Y0++;Y0++;Y1++;Y1++;Y2++;Y2++;Y3++;Y4++;	b5+;Y1++;	sp|P08603|CFAH_HUMAN	K	SS	868	0	882	8e-05	0.039565	4.68e-24	sp|P08603|CFAH_HUMAN	21	-0.0123	-2.9114
UGP_01.13138.13138.3.1.dta	2350	3193.3	1133.57	3	GLCVJASAVSR	3,Carbamidomethyl[C];	2059.73	2059.73	5-4-1-0-1	5	NXS	178	1	0.03177	3	0.03694	0.09017	2.00312	0.18063	T	y1+;y2+;y6+;Y1+;	Y1+;	sp|P17936|IBP3_HUMAN	R	LR	112	0.01	116	0.00011	0.096954	1.44e-09	sp|P17936|IBP3_HUMAN/tr|A6XND0|A6XND0_HUMAN/tr|A6XND1|A6XND1_HUMAN/tr|B3KWK7|B3KWK7_HUMAN	13	0.00119	0.372773
UGP_01.13140.13140.4.0.dta	2441	4225.77	2020.99	4	IPCSQPPQIEHGTIJSSR	3,Carbamidomethyl[C];	2204.78	2204.77	5-4-2-0-0	15	NXS	240	6	0.1078	9	0.08828	0.17895	2.89047	0.51725	T	b2+;b3+;b5+;b8+;b10+;b11+;y2+;y3+;y13++;Y0++;Y0++;Y1++;Y1++;Y2++;Y3++;	b5+;Y1++;	sp|P08603|CFAH_HUMAN	K	SS	868	0	882	8e-05	0.039565	4.68e-24	sp|P08603|CFAH_HUMAN	21	-0.0123	-2.9114
UGP_01.13141.13141.3.0.dta	3497	3569.54	2020.99	3	IPCSQPPQIEHGTIJSSR	3,Carbamidomethyl[C];	1548.55	1548.54	4-3-1-0-0	15	NXS	234	6	0.08254	7	0.08143	0.17494	3.03913	0.53166	T	b2+;b3+;b5+;y1+;y2+;y3+;y13+;Y1+;Y0++;Y1++;Y1++;Y2++;Y3++;	b5+;Y1++;	sp|P08603|CFAH_HUMAN	K	SS	868	0	882	8e-05	0.039565	4.68e-24	sp|P08603|CFAH_HUMAN	21	-0.01083	-3.03485
UGP_01.13150.13150.3.0.dta	3547	3705.44	1774.74	3	QQQHLFGSJVTDCSGN	0,Gln->pyro-Glu[AnyN-termQ];13,Carbamidomethyl[C];	1930.7	1930.69	6-4-0-0-1	9	NXT	176	3	0.06449	3	0.04981	0.08655	2.05294	0.17768	T	b6+;y5+;y6+;Y0+;Y1+;Y1++;	Y1+;	sp|P02787|TRFE_HUMAN	R	FC	622	0.01	630	-0.00041	-0.230891	3.66e-13	sp|P02787|TRFE_HUMAN	2	-0.0085	-2.29454
UGP_01.13151.13151.3.0.dta	3497	4225.76	2020.99	3	IPCSQPPQIEHGTIJSSR	3,Carbamidomethyl[C];	2204.77	2204.77	5-4-2-0-0	15	NXS	256	8	0.15116	10	0.09311	0.15577	3.83944	0.59806	T	b2+;b3+;b4+;b5+;b6+;b9+;b10+;b11+;y1+;y2+;Y1+;Y0++;Y0++;Y1++;Y1++;Y2++;Y3++;Y4++;	b5+;Y1+;Y1++;	sp|P08603|CFAH_HUMAN	K	SS	868	0	882	8e-05	0.039565	4.68e-24	sp|P08603|CFAH_HUMAN	21	0.00095	0.224866
UGP_01.13152.13152.3.0.dta	3497	4225.76	2020.99	3	IPCSQPPQIEHGTIJSSR	3,Carbamidomethyl[C];	2204.77	2204.77	5-4-2-0-0	15	NXS	256	9	0.19051	9	0.10147	0.1966	3.83944	0.75484	T	b2+;b3+;b5+;b6+;b8+;b11+;y1+;y2+;y3+;Y0+;Y1+;Y0++;Y0++;Y1++;Y1++;Y2++;Y3++;Y4++;	b5+;Y1++;Y2++;	sp|P08603|CFAH_HUMAN	K	SS	868	0	882	8e-05	0.039565	4.68e-24	sp|P08603|CFAH_HUMAN	21	0.00095	0.224866
UGP_01.13162.13162.3.0.dta	2350	3193.3	1133.57	3	GLCVJASAVSR	3,Carbamidomethyl[C];	2059.73	2059.73	5-4-1-0-1	5	NXS	176	3	0.03508	4	0.03749	0.10191	2.00312	0.20413	T	b9++;y1+;y2+;y5+;Y0+;Y0+;Y1+;	Y1+;	sp|P17936|IBP3_HUMAN	R	LR	112	0.01	116	0.00011	0.096954	1.44e-09	sp|P17936|IBP3_HUMAN/tr|A6XND0|A6XND0_HUMAN/tr|A6XND1|A6XND1_HUMAN/tr|B3KWK7|B3KWK7_HUMAN	13	0.00181	0.566991
UGP_01.13169.13169.3.0.dta	3497	4225.75	2020.99	3	IPCSQPPQIEHGTIJSSR	3,Carbamidomethyl[C];	2204.77	2204.77	5-4-2-0-0	15	NXS	262	8	0.27555	8	0.06988	0.20225	5.18431	1.04852	T	b2+;b3+;b4+;b5+;b11+;y1+;y2+;y3+;Y0++;Y1++;Y1++;Y2++;Y2++;Y3++;Y4++;Y4++;	b5+;Y1++;Y2++;Y3++;Y4++;	sp|P08603|CFAH_HUMAN	K	SS	868	0	882	8e-05	0.039565	4.68e-24	sp|P08603|CFAH_HUMAN	21	0.0014	0.331381
UGP_01.13174.13174.3.0.dta	3525	3515.42	1892.84	3	EHEGAIYPDJTTDFQR	-	1622.58	1622.58	5-4-0-0-0	10	NXT	248	8	0.14914	8	0.2364	0.32723	6.89951	2.25775	T	b2+;b3+;b5+;b6+;b7+;y1+;y3+;y6+;Y1+;Y1+;Y0++;Y0++;Y1++;Y1++;Y2++;Y4++;	b2+;b5+;b6+;b7+;y3+;Y1+;Y1++;Y1++;	sp|P00450|CERU_HUMAN	K	AD	129	0	138	0.00016	0.084485	1.58e-26	sp|P00450|CERU_HUMAN/tr|E9PFZ2|E9PFZ2_HUMAN	11	-0.00363	-1.03289
UGP_01.13190.13190.4.1.dta	1357	3779.68	1522.86	4	NLVPVPITJATLDR	-	2256.82	2256.85	3-8-0-0-1	9	NXT	116	0	0	3	0.05923	0.09647	1.96652	0.18971	T	b3+;y1+;y4+;	y4+;	sp|P19652|A1AG2_HUMAN	A	IT	25	0.01	33	0.00173	1.13529	1.17e-22	sp|P19652|A1AG2_HUMAN	2	0.02602	6.88606
UGP_01.13197.13197.4.1.dta	3525	3515.42	1892.84	4	EHEGAIYPDJTTDFQR	-	1622.58	1622.58	5-4-0-0-0	10	NXT	238	4	0.09706	11	0.30905	0.33901	6.35679	2.15502	T	b1+;b2+;b3+;b4+;b5+;b6+;b7+;b9+;y1+;y3+;y6+;Y1+;Y0++;Y1++;Y1++;	b2+;b3+;b5+;b6+;b7+;Y1+;Y1++;	sp|P00450|CERU_HUMAN	K	AD	129	0	138	0.00016	0.084485	1.58e-26	sp|P00450|CERU_HUMAN/tr|E9PFZ2|E9PFZ2_HUMAN	11	0.00197	0.560549
UGP_01.13199.13199.4.0.dta	3804	3464.4	1259.64	4	LHEITJETFR	-	2204.77	2204.77	5-4-2-0-0	6	NXT	196	5	0.17368	3	0.04389	0.19665	3.77431	0.74222	T	b2+;b3+;y1+;Y1+;Y0++;Y0++;Y1++;Y2++;	b2+;Y1+;Y1++;	sp|Q6EMK4|VASN_HUMAN	R	GL	112	0	117	0.0002	0.158652	5.07e-12	sp|Q6EMK4|VASN_HUMAN	11	0.00351	1.01346
UGP_01.13204.13204.4.0.dta	2441	4225.77	2020.99	4	IPCSQPPQIEHGTIJSSR	3,Carbamidomethyl[C];	2204.78	2204.77	5-4-2-0-0	15	NXS	248	7	0.10143	8	0.08358	0.17724	2.89047	0.51229	T	b2+;b3+;b5+;b8+;b9+;y2+;y3+;y13++;Y0++;Y0++;Y1++;Y1++;Y2++;Y3++;Y4++;	b5+;Y1++;	sp|P08603|CFAH_HUMAN	K	SS	868	0	882	8e-05	0.039565	4.68e-24	sp|P08603|CFAH_HUMAN	21	-0.01182	-2.79778
UGP_01.13214.13214.3.0.dta	2441	4225.75	2020.99	3	IPCSQPPQIEHGTIJSSR	3,Carbamidomethyl[C];	2204.77	2204.77	5-4-2-0-0	15	NXS	262	12	0.07517	20	0.12166	0.2259	2.89047	0.65296	T	b2+;b3+;b4+;b5+;b6+;b8+;b9+;b10+;b11+;b12+;b13+;b16++;y1+;y2+;y3+;y7+;y13+;y12++;y13++;y17++;Y0+;Y0+;Y1+;Y0++;Y0++;Y1++;Y1++;Y2++;Y3++;Y4++;Y4++;Y5++;	b5+;Y1++;	sp|P08603|CFAH_HUMAN	K	SS	868	0	882	8e-05	0.039565	4.68e-24	sp|P08603|CFAH_HUMAN	21	0.00142	0.336115
UGP_01.13226.13226.3.0.dta	2350	3193.3	1133.57	3	GLCVJASAVSR	3,Carbamidomethyl[C];	2059.73	2059.73	5-4-1-0-1	5	NXS	176	4	0.08942	3	0.02342	0.11482	2.00312	0.23	T	y1+;y2+;y5+;Y0+;Y1+;Y1+;Y2+;	Y1+;	sp|P17936|IBP3_HUMAN	R	LR	112	0.01	116	0.00011	0.096954	1.44e-09	sp|P17936|IBP3_HUMAN/tr|A6XND0|A6XND0_HUMAN/tr|A6XND1|A6XND1_HUMAN/tr|B3KWK7|B3KWK7_HUMAN	13	0.00325	1.01808
UGP_01.13227.13227.3.0.dta	2350	3193.3	1133.57	3	GLCVJASAVSR	3,Carbamidomethyl[C];	2059.73	2059.73	5-4-1-0-1	5	NXS	176	5	0.08835	3	0.02499	0.11953	2.00312	0.23943	T	y1+;y2+;y5+;Y0+;Y1+;Y3+;Y4+;Y0++;	Y1+;	sp|P17936|IBP3_HUMAN	R	LR	112	0.01	116	0.00011	0.096954	1.44e-09	sp|P17936|IBP3_HUMAN/tr|A6XND0|A6XND0_HUMAN/tr|A6XND1|A6XND1_HUMAN/tr|B3KWK7|B3KWK7_HUMAN	13	0.00325	1.01808
UGP_01.13234.13234.3.0.dta	3497	4371.81	2020.99	3	IPCSQPPQIEHGTIJSSR	3,Carbamidomethyl[C];	2350.82	2350.83	5-4-2-0-1	15	NXS	242	4	0.1872	5	0.09347	0.1659	4.543	0.75367	T	b3+;b4+;b5+;y1+;y3+;Y0++;Y1++;Y2++;Y3++;	b5+;Y1++;Y2++;Y3++;	sp|P08603|CFAH_HUMAN	K	SS	868	0	882	8e-05	0.039565	4.68e-24	sp|P08603|CFAH_HUMAN	21	0.00664	1.51917
UGP_01.13240.13240.3.0.dta	2350	3193.3	1133.57	3	GLCVJASAVSR	3,Carbamidomethyl[C];	2059.73	2059.73	5-4-1-0-1	5	NXS	176	3	0.07723	3	0.0293	0.11022	2.00312	0.22079	T	b3+;y1+;y2+;Y0+;Y1+;Y2+;	Y1+;	sp|P17936|IBP3_HUMAN	R	LR	112	0.01	116	0.00011	0.096954	1.44e-09	sp|P17936|IBP3_HUMAN/tr|A6XND0|A6XND0_HUMAN/tr|A6XND1|A6XND1_HUMAN/tr|B3KWK7|B3KWK7_HUMAN	13	0.00279	0.873981
UGP_01.13242.13242.5.2.dta	2354	4840.99	2619.2	5	QEPERJECFLQHKDDNPNLPR	0,Gln->pyro-Glu[AnyN-termQ];8,Carbamidomethyl[C];	2221.79	2221.79	6-4-1-0-1	6	NXC	188	2	0.00932	5	0.05409	0.09226	1.94186	0.17916	T	y2+;y5+;y6+;y7+;y8+;Y1++;Y4++;	y6+;	sp|P02768|ALBU_HUMAN	K	LV	118	0.01	123	0.00011	0.041982	4.07e-13	sp|P02768|ALBU_HUMAN/tr|A0A087WWT3|A0A087WWT3_HUMAN/tr|A0A0C4DGB6|A0A0C4DGB6_HUMAN/tr|H7C013|H7C013_HUMAN	7	-0.00279	-0.576448
UGP_01.13253.13253.3.0.dta	1792	3663.49	1458.73	3	NLFLNHSEJATAK	-	2204.76	2204.77	5-4-2-0-0	9	NXT	296	7	0.26881	3	0.02612	0.19092	4.55026	0.86873	T	b2+;b3+;y8+;Y0+;Y0+;Y1+;Y0++;Y0++;Y1++;Y2++;	Y0+;Y1+;Y0++;Y1++;	sp|P00738|HPT_HUMAN	K	DI	203	0	211	-0.00571	-3.91173	6.15e-34	sp|P00738|HPT_HUMAN/sp|P00739|HPTR_HUMAN/tr|A0A087WU08|A0A087WU08_HUMAN/tr|A0A0A0MRD9|A0A0A0MRD9_HUMAN/tr|A0A0C4DGL8|A0A0C4DGL8_HUMAN/tr|H0Y300|H0Y300_HUMAN/tr|H3BS21|H3BS21_HUMAN/tr|J3QLC9|J3QLC9_HUMAN/tr|J3QR68|J3QR68_HUMAN	6	0.0086	2.34814
UGP_01.13256.13256.4.0.dta	1195	3874.66	1669.89	4	PVTPIAQJQTTLGSSR	-	2204.77	2204.77	5-4-2-0-0	8	NXT	236	6	0.1166	9	0.08713	0.23849	3.67158	0.87565	T	b3+;b5+;b7+;y4+;y5+;y6+;y7+;y11+;y13++;Y0+;Y1+;Y0++;Y0++;Y1++;Y2++;	b3+;Y1+;Y1++;	sp|Q9NZP8|C1RL_HUMAN	R	AK	235	0	242	0.00046	0.275305	1.54e-24	sp|Q9NZP8|C1RL_HUMAN/tr|H0YFL7|H0YFL7_HUMAN	13	-0.00277	-0.715087
UGP_01.13257.13257.3.0.dta	1195	3874.66	1669.89	3	PVTPIAQJQTTLGSSR	-	2204.77	2204.77	5-4-2-0-0	8	NXT	232	5	0.13188	5	0.09088	0.19976	4.35386	0.86973	T	b3+;y2+;y4+;y5+;y13++;Y0+;Y1+;Y0++;Y1++;Y1++;	b3+;y4+;Y1+;Y1++;	sp|Q9NZP8|C1RL_HUMAN	R	AK	235	0	242	0.00046	0.275305	1.54e-24	sp|Q9NZP8|C1RL_HUMAN/tr|H0YFL7|H0YFL7_HUMAN	13	-0.00263	-0.678945
UGP_01.13264.13264.3.0.dta	3525	3515.42	1892.84	3	EHEGAIYPDJTTDFQR	-	1622.58	1622.58	5-4-0-0-0	10	NXT	246	5	0.07736	10	0.28904	0.35532	6.35679	2.25867	T	b2+;b3+;b4+;b5+;b6+;b7+;y1+;y3+;y6+;y9+;Y0+;Y1+;Y0++;Y1++;Y1++;	b2+;b3+;b5+;b6+;b7+;y3+;Y1++;	sp|P00450|CERU_HUMAN	K	AD	129	0	138	0.00016	0.084485	1.58e-26	sp|P00450|CERU_HUMAN/tr|E9PFZ2|E9PFZ2_HUMAN	11	-0.00425	-1.2093
UGP_01.13278.13278.3.0.dta	2801	3142.3	1228.62	3	EJISDPTSPLR	-	1913.68	1913.68	5-4-1-0-0	2	NXS	188	6	0.25655	3	0.17347	0.19827	4.44537	0.88137	T	y3+;y6+;y8+;Y0+;Y1+;Y1+;Y3+;Y4+;Y5+;	y6+;Y1+;Y4+;Y5+;	sp|P01591|IGJ_HUMAN	R	TR	70	0	71	0.00078	0.634352	6.09e-07	sp|P01591|IGJ_HUMAN/tr|D6RD17|D6RD17_HUMAN/tr|D6RHJ6|D6RHJ6_HUMAN	14	-0.00284	-0.904086
UGP_01.13279.13279.4.0.dta	1195	4020.72	1669.89	4	PVTPIAQJQTTLGSSR	-	2350.83	2350.83	5-4-2-0-1	8	NXT	230	7	0.16163	9	0.09526	0.26794	4.35386	1.16659	T	b3+;b5+;b6+;b7+;y4+;y5+;y6+;y7+;y13++;Y1+;Y0++;Y1++;Y1++;Y2++;Y3++;Y4++;	b3+;y4+;Y1+;Y1++;	sp|Q9NZP8|C1RL_HUMAN	R	AK	235	0	242	0.00046	0.275305	1.54e-24	sp|Q9NZP8|C1RL_HUMAN/tr|H0YFL7|H0YFL7_HUMAN	13	-0.00269	-0.669202
UGP_01.13281.13281.3.0.dta	1195	4020.73	1669.89	3	PVTPIAQJQTTLGSSR	-	2350.84	2350.83	5-4-2-0-1	8	NXT	204	2	0.04349	5	0.08944	0.17967	4.35386	0.78227	T	b3+;b5+;y4+;y6+;y7+;Y1+;Y1++;	b3+;y4+;Y1+;Y1++;	sp|Q9NZP8|C1RL_HUMAN	R	AK	235	0	242	0.00046	0.275305	1.54e-24	sp|Q9NZP8|C1RL_HUMAN/tr|H0YFL7|H0YFL7_HUMAN	13	-0.01194	-2.97035
UGP_01.13295.13295.5.0.dta	3497	4225.76	2020.99	5	IPCSQPPQIEHGTIJSSR	3,Carbamidomethyl[C];	2204.77	2204.77	5-4-2-0-0	15	NXS	256	9	0.2476	6	0.04382	0.16646	5.18431	0.86297	T	b2+;b4+;b5+;b9+;b10+;y3+;Y0++;Y0++;Y1++;Y1++;Y2++;Y2++;Y3++;Y4++;Y5++;	b5+;Y1++;Y2++;Y3++;Y4++;	sp|P08603|CFAH_HUMAN	K	SS	868	0	882	8e-05	0.039565	4.68e-24	sp|P08603|CFAH_HUMAN	21	-0.00262	-0.620154
UGP_01.13297.13297.4.0.dta	3497	3934.66	2020.99	4	IPCSQPPQIEHGTIJSSR	3,Carbamidomethyl[C];	1913.68	1913.68	5-4-1-0-0	15	NXS	252	3	0.06383	7	0.13867	0.15818	3.83944	0.60734	T	b2+;b3+;b4+;b5+;y1+;y2+;y3+;Y0++;Y1++;Y1++;	b3+;b5+;Y1++;	sp|P08603|CFAH_HUMAN	K	SS	868	0	882	8e-05	0.039565	4.68e-24	sp|P08603|CFAH_HUMAN	21	0.00268	0.6813
UGP_01.13303.13303.4.0.dta	1792	3663.5	1458.73	4	NLFLNHSEJATAK	-	2204.77	2204.77	5-4-2-0-0	9	NXT	330	5	0.23629	3	0.03183	0.15023	3.84588	0.57777	T	b3+;y7+;y8+;Y0+;Y1+;Y1++;Y2++;Y3++;	Y1+;Y1++;Y2++;	sp|P00738|HPT_HUMAN	K	DI	203	0	211	-0.00571	-3.91173	6.15e-34	sp|P00738|HPT_HUMAN/sp|P00739|HPTR_HUMAN/tr|A0A087WU08|A0A087WU08_HUMAN/tr|A0A0A0MRD9|A0A0A0MRD9_HUMAN/tr|A0A0C4DGL8|A0A0C4DGL8_HUMAN/tr|H0Y300|H0Y300_HUMAN/tr|H3BS21|H3BS21_HUMAN/tr|J3QLC9|J3QLC9_HUMAN/tr|J3QR68|J3QR68_HUMAN	6	0.00272	0.742664
UGP_01.13308.13308.3.0.dta	2557	3180.23	1266.56	3	LGJWSAMPSCK	7,Oxidation[M];10,Carbamidomethyl[C];	1913.67	1913.68	5-4-1-0-0	3	NXS	70	2	0.07832	3	0.04706	0.12614	3.06703	0.38689	T	b7+;y4+;y6+;Y0+;Y1+;	y4+;Y1+;	sp|P02749|APOH_HUMAN	K	AS	251	0	253	0.00075	0.591695	1.68e-17	sp|P02749|APOH_HUMAN/tr|J3KS17|J3KS17_HUMAN	13	0.01025	3.22407
UGP_01.13320.13320.4.0.dta	1803	3142.29	1228.62	4	EJISDPTSPLR	-	1913.68	1913.68	5-4-1-0-0	2	NXS	164	8	0.26769	7	0.17549	0.26342	4.58043	1.20659	T	b2+;y3+;y4+;y6+;y7+;y8+;y9+;Y0+;Y1+;Y1+;Y2+;Y3+;Y4+;Y0++;Y1++;	y6+;Y0+;Y1+;Y1+;	sp|P01591|IGJ_HUMAN	R	TR	70	0	71	0.00078	0.634352	6.09e-07	sp|P01591|IGJ_HUMAN/tr|D6RD17|D6RD17_HUMAN/tr|D6RHJ6|D6RHJ6_HUMAN	14	0.00282	0.897722
UGP_01.13323.13323.3.0.dta	2557	3180.23	1266.56	3	LGJWSAMPSCK	7,Oxidation[M];10,Carbamidomethyl[C];	1913.67	1913.68	5-4-1-0-0	3	NXS	72	3	0.03637	3	0.01911	0.10924	2.07742	0.22694	T	y4+;y6+;y7+;Y0+;Y0+;Y1+;	Y1+;	sp|P02749|APOH_HUMAN	K	AS	251	0.01	253	0.00075	0.591695	1.68e-17	sp|P02749|APOH_HUMAN/tr|J3KS17|J3KS17_HUMAN	13	0.00999	3.14229
UGP_01.13337.13337.3.0.dta	3497	3934.65	2020.99	3	IPCSQPPQIEHGTIJSSR	3,Carbamidomethyl[C];	1913.66	1913.68	5-4-1-0-0	15	NXS	296	3	0.11711	3	0.06995	0.09147	3.83944	0.35118	T	b4+;b5+;b11+;Y1++;Y2++;Y3++;	b5+;Y1++;Y2++;	sp|P08603|CFAH_HUMAN	K	SS	868	0	882	8e-05	0.039565	4.68e-24	sp|P08603|CFAH_HUMAN	21	0.01635	4.15647
UGP_01.13340.13340.4.0.dta	3497	4225.76	2020.99	4	IPCSQPPQIEHGTIJSSR	3,Carbamidomethyl[C];	2204.78	2204.77	5-4-2-0-0	15	NXS	250	6	0.13567	8	0.08382	0.19289	3.03913	0.58622	T	b2+;b3+;b4+;b5+;y1+;y2+;y3+;y13+;Y0++;Y0++;Y1++;Y1++;Y2++;Y3++;	b5+;Y1++;	sp|P08603|CFAH_HUMAN	K	SS	868	0	882	8e-05	0.039565	4.68e-24	sp|P08603|CFAH_HUMAN	21	-0.00838	-1.98354
UGP_01.13346.13346.4.1.dta	1803	3288.35	1228.62	4	EJISDPTSPLR	-	2059.74	2059.73	5-4-1-0-1	2	NXS	216	5	0.18259	4	0.14116	0.16239	3.06703	0.49806	T	y3+;y6+;y8+;y9+;Y0+;Y0+;Y1+;Y1+;Y1++;	y6+;Y1+;	sp|P01591|IGJ_HUMAN	R	TR	70	0	71	0.00078	0.634352	6.09e-07	sp|P01591|IGJ_HUMAN/tr|D6RD17|D6RD17_HUMAN/tr|D6RHJ6|D6RHJ6_HUMAN	14	-0.00544	-1.65483
UGP_01.13347.13347.3.0.dta	2801	3345.37	1228.62	3	EJISDPTSPLR	-	2116.75	2116.76	5-5-1-0-0	2	NXS	212	4	0.10198	4	0.12534	0.15017	2.96624	0.44543	T	y1+;y3+;y6+;y8+;Y0+;Y1+;Y1+;Y2+;	y6+;Y1+;	sp|P01591|IGJ_HUMAN	R	TR	70	0	71	0.00078	0.634352	6.09e-07	sp|P01591|IGJ_HUMAN/tr|D6RD17|D6RD17_HUMAN/tr|D6RHJ6|D6RHJ6_HUMAN	14	0.00656	1.96151
UGP_01.13350.13350.3.0.dta	2801	3345.37	1228.62	3	EJISDPTSPLR	-	2116.75	2116.76	5-5-1-0-0	2	NXS	212	4	0.10111	5	0.14036	0.18043	3.75283	0.67714	T	y1+;y3+;y4+;y6+;y8+;Y0+;Y1+;Y1+;Y2+;	y6+;Y1+;Y2+;	sp|P01591|IGJ_HUMAN	R	TR	70	0	71	0.00078	0.634352	6.09e-07	sp|P01591|IGJ_HUMAN/tr|D6RD17|D6RD17_HUMAN/tr|D6RHJ6|D6RHJ6_HUMAN	14	0.00656	1.96151
UGP_01.13358.13358.3.0.dta	2801	3288.35	1228.62	3	EJISDPTSPLR	-	2059.73	2059.73	5-4-1-0-1	2	NXS	212	6	0.1596	4	0.18812	0.19512	2.96624	0.57878	T	y1+;y3+;y6+;y8+;Y0+;Y1+;Y1+;Y2+;Y3+;Y4+;	y6+;Y1+;	sp|P01591|IGJ_HUMAN	R	TR	70	0	71	0.00078	0.634352	6.09e-07	sp|P01591|IGJ_HUMAN/tr|D6RD17|D6RD17_HUMAN/tr|D6RHJ6|D6RHJ6_HUMAN	14	-0.00423	-1.28675
UGP_01.13359.13359.3.0.dta	3497	3569.53	2020.99	3	IPCSQPPQIEHGTIJSSR	3,Carbamidomethyl[C];	1548.54	1548.54	4-3-1-0-0	15	NXS	250	8	0.28036	5	0.0834	0.21238	4.543	0.96483	T	b2+;b3+;b5+;y1+;y3+;Y0++;Y0++;Y1++;Y1++;Y2++;Y3++;Y4++;Y5++;	b5+;Y1++;Y2++;Y4++;	sp|P08603|CFAH_HUMAN	K	SS	868	0	882	8e-05	0.039565	4.68e-24	sp|P08603|CFAH_HUMAN	21	-0.00293	-0.821068
UGP_01.13362.13362.3.0.dta	2801	3345.37	1228.62	3	EJISDPTSPLR	-	2116.75	2116.76	5-5-1-0-0	2	NXS	214	6	0.07857	5	0.09915	0.16107	3.75283	0.60446	T	y1+;y3+;y4+;y6+;y8+;Y0+;Y1+;Y1+;Y2+;Y3+;Y4+;	y6+;Y1+;Y2+;	sp|P01591|IGJ_HUMAN	R	TR	70	0	71	0.00078	0.634352	6.09e-07	sp|P01591|IGJ_HUMAN/tr|D6RD17|D6RD17_HUMAN/tr|D6RHJ6|D6RHJ6_HUMAN	14	0.00635	1.89872
UGP_01.13363.13363.3.0.dta	2801	3345.37	1228.62	3	EJISDPTSPLR	-	2116.75	2116.76	5-5-1-0-0	2	NXS	214	5	0.06839	4	0.07833	0.14816	2.96624	0.43948	T	y1+;y3+;y4+;y6+;Y0+;Y1+;Y1+;Y2+;Y3+;	y6+;Y1+;	sp|P01591|IGJ_HUMAN	R	TR	70	0	71	0.00078	0.634352	6.09e-07	sp|P01591|IGJ_HUMAN/tr|D6RD17|D6RD17_HUMAN/tr|D6RHJ6|D6RHJ6_HUMAN	14	0.00635	1.89872
UGP_01.13367.13367.3.0.dta	2801	3345.37	1228.62	3	EJISDPTSPLR	-	2116.75	2116.76	5-5-1-0-0	2	NXS	214	4	0.07637	5	0.1077	0.15541	2.96624	0.46098	T	y1+;y3+;y4+;y6+;y8+;Y1+;Y1+;Y2+;Y3+;	y6+;Y1+;	sp|P01591|IGJ_HUMAN	R	TR	70	0	71	0.00078	0.634352	6.09e-07	sp|P01591|IGJ_HUMAN/tr|D6RD17|D6RD17_HUMAN/tr|D6RHJ6|D6RHJ6_HUMAN	14	0.00635	1.89872
UGP_01.13382.13382.3.0.dta	2801	3288.35	1228.62	3	EJISDPTSPLR	-	2059.73	2059.73	5-4-1-0-1	2	NXS	212	5	0.04203	3	0.0665	0.10922	2.96624	0.32398	T	y1+;y3+;y6+;Y0+;Y1+;Y1+;Y3+;Y4+;	y6+;Y1+;	sp|P01591|IGJ_HUMAN	R	TR	70	0	71	0.00078	0.634352	6.09e-07	sp|P01591|IGJ_HUMAN/tr|D6RD17|D6RD17_HUMAN/tr|D6RHJ6|D6RHJ6_HUMAN	14	-0.00424	-1.28979
UGP_01.13383.13383.3.0.dta	2801	3288.35	1228.62	3	EJISDPTSPLR	-	2059.73	2059.73	5-4-1-0-1	2	NXS	212	2	0.02192	3	0.0671	0.0706	2.96624	0.20942	T	y1+;y6+;y8+;Y0+;Y1+;	y6+;Y1+;	sp|P01591|IGJ_HUMAN	R	TR	70	0.01	71	0.00078	0.634352	6.09e-07	sp|P01591|IGJ_HUMAN/tr|D6RD17|D6RD17_HUMAN/tr|D6RHJ6|D6RHJ6_HUMAN	14	-0.00424	-1.28979
UGP_01.13384.13384.3.0.dta	2801	3288.35	1228.62	3	EJISDPTSPLR	-	2059.73	2059.73	5-4-1-0-1	2	NXS	212	5	0.04222	3	0.06885	0.08546	2.96624	0.25349	T	y1+;y6+;y8+;Y0+;Y0+;Y1+;Y1+;Y3+;	y6+;Y1+;	sp|P01591|IGJ_HUMAN	R	TR	70	0	71	0.00078	0.634352	6.09e-07	sp|P01591|IGJ_HUMAN/tr|D6RD17|D6RD17_HUMAN/tr|D6RHJ6|D6RHJ6_HUMAN	14	-0.00424	-1.28979
UGP_01.13387.13387.3.0.dta	2801	3288.35	1228.62	3	EJISDPTSPLR	-	2059.73	2059.73	5-4-1-0-1	2	NXS	212	6	0.05017	3	0.07843	0.11791	2.96624	0.34974	T	y1+;y4+;y6+;Y0+;Y1+;Y1+;Y2+;Y3+;Y4+;	y6+;Y1+;	sp|P01591|IGJ_HUMAN	R	TR	70	0	71	0.00078	0.634352	6.09e-07	sp|P01591|IGJ_HUMAN/tr|D6RD17|D6RD17_HUMAN/tr|D6RHJ6|D6RHJ6_HUMAN	14	-0.00424	-1.28979
UGP_01.13388.13388.3.0.dta	2801	3288.35	1228.62	3	EJISDPTSPLR	-	2059.73	2059.73	5-4-1-0-1	2	NXS	212	5	0.0305	3	0.0522	0.07536	2.96624	0.22352	T	y1+;y6+;y8+;Y0+;Y1+;Y1+;Y2+;Y5+;	y6+;Y1+;	sp|P01591|IGJ_HUMAN	R	TR	70	0.01	71	0.00078	0.634352	6.09e-07	sp|P01591|IGJ_HUMAN/tr|D6RD17|D6RD17_HUMAN/tr|D6RHJ6|D6RHJ6_HUMAN	14	-0.00424	-1.28979
UGP_01.13390.13390.4.0.dta	2441	4225.76	2020.99	4	IPCSQPPQIEHGTIJSSR	3,Carbamidomethyl[C];	2204.78	2204.77	5-4-2-0-0	15	NXS	250	7	0.0855	11	0.09695	0.17451	2.89047	0.50441	T	b2+;b3+;b4+;b5+;b8+;b9+;b11+;y2+;y3+;y13++;y17++;Y0++;Y0++;Y1++;Y1++;Y2++;Y3++;Y4++;	b5+;Y1++;	sp|P08603|CFAH_HUMAN	K	SS	868	0	882	8e-05	0.039565	4.68e-24	sp|P08603|CFAH_HUMAN	21	-0.00689	-1.63086
UGP_01.13391.13391.3.0.dta	2801	3288.35	1228.62	3	EJISDPTSPLR	-	2059.73	2059.73	5-4-1-0-1	2	NXS	212	8	0.04907	6	0.08647	0.12775	2.96624	0.37894	T	y1+;y3+;y6+;y7+;y8+;y9+;Y0+;Y0+;Y1+;Y1+;Y2+;Y3+;Y4+;Y5+;	y6+;Y1+;	sp|P01591|IGJ_HUMAN	R	TR	70	0	71	0.00078	0.634352	6.09e-07	sp|P01591|IGJ_HUMAN/tr|D6RD17|D6RD17_HUMAN/tr|D6RHJ6|D6RHJ6_HUMAN	14	-0.00424	-1.28979
UGP_01.13392.13392.3.0.dta	2801	2851.19	1228.62	3	EJISDPTSPLR	-	1622.58	1622.58	5-4-0-0-0	2	NXS	102	7	0.32393	3	0.21934	0.23568	5.07736	1.19664	T	y1+;y6+;y8+;Y0+;Y1+;Y1+;Y2+;Y3+;Y4+;Y1++;	y6+;Y1+;Y1+;Y4+;Y1++;	sp|P01591|IGJ_HUMAN	R	TR	70	0	71	0.00078	0.634352	6.09e-07	sp|P01591|IGJ_HUMAN/tr|D6RD17|D6RD17_HUMAN/tr|D6RHJ6|D6RHJ6_HUMAN	14	0.00141	0.494705
UGP_01.13394.13394.3.0.dta	2801	3345.37	1228.62	3	EJISDPTSPLR	-	2116.75	2116.76	5-5-1-0-0	2	NXS	214	7	0.22515	6	0.2292	0.23294	3.75283	0.87417	T	y1+;y3+;y6+;y7+;y8+;y9+;Y0+;Y0+;Y1+;Y1+;Y2+;Y3+;Y4+;	y6+;Y1+;Y2+;	sp|P01591|IGJ_HUMAN	R	TR	70	0	71	0.00078	0.634352	6.09e-07	sp|P01591|IGJ_HUMAN/tr|D6RD17|D6RD17_HUMAN/tr|D6RHJ6|D6RHJ6_HUMAN	14	0.00638	1.90769
UGP_01.13397.13397.3.0.dta	2801	3142.3	1228.62	3	EJISDPTSPLR	-	1913.68	1913.68	5-4-1-0-0	2	NXS	188	10	0.30746	8	0.24934	0.30428	5.07736	1.54491	T	b3+;y1+;y3+;y4+;y6+;y7+;y8+;y9+;Y0+;Y0+;Y1+;Y1+;Y2+;Y3+;Y3+;Y4+;Y4+;Y5+;	y6+;Y1+;Y1+;Y4+;Y5+;	sp|P01591|IGJ_HUMAN	R	TR	70	0	71	0.00078	0.634352	6.09e-07	sp|P01591|IGJ_HUMAN/tr|D6RD17|D6RD17_HUMAN/tr|D6RHJ6|D6RHJ6_HUMAN	14	-0.00299	-0.951837
UGP_01.13404.13404.4.0.dta	1803	3345.37	1228.62	4	EJISDPTSPLR	-	2116.76	2116.76	5-5-1-0-0	2	NXS	218	7	0.27864	6	0.19788	0.23659	4.58043	1.0837	T	b3+;y1+;y3+;y6+;y7+;y8+;Y0+;Y0+;Y1+;Y1+;Y2+;Y3+;Y4+;	y6+;Y0+;Y1+;Y2+;	sp|P01591|IGJ_HUMAN	R	TR	70	0	71	0.00078	0.634352	6.09e-07	sp|P01591|IGJ_HUMAN/tr|D6RD17|D6RD17_HUMAN/tr|D6RHJ6|D6RHJ6_HUMAN	14	0.00293	0.876101
UGP_01.13413.13413.3.0.dta	1803	2486.07	1228.62	3	EJISDPTSPLR	-	1257.45	1257.45	4-3-0-0-0	2	NXS	52	3	0.25388	3	0.22831	0.19511	5.22533	1.01951	T	y1+;y6+;y8+;Y0+;Y0+;Y1+;	y6+;y8+;Y0+;Y0+;Y1+;	sp|P01591|IGJ_HUMAN	R	TR	70	0	71	0.00078	0.634352	6.09e-07	sp|P01591|IGJ_HUMAN/tr|D6RD17|D6RD17_HUMAN/tr|D6RHJ6|D6RHJ6_HUMAN	14	-0.00334	-1.34403
UGP_01.13418.13418.3.0.dta	783	3036.29	1413.7	3	ITYSIVQTJCSK	10,Carbamidomethyl[C];	1622.58	1622.58	5-4-0-0-0	9	NXS	170	3	0.07651	5	0.02564	0.09749	3.05561	0.29789	T	b4+;b5+;y3+;y4+;y6+;Y0+;Y0+;Y1+;	Y0+;Y1+;	sp|P01042|KNG1_HUMAN	R	EN	197	0	205	6e-05	0.042412	1.13e-15	sp|P01042|KNG1_HUMAN	13	-0.00406	-1.3376
UGP_01.13421.13421.4.0.dta	3497	4371.81	2020.99	4	IPCSQPPQIEHGTIJSSR	3,Carbamidomethyl[C];	2350.83	2350.83	5-4-2-0-1	15	NXS	238	7	0.09582	8	0.06412	0.13293	3.03913	0.404	T	b2+;b3+;b4+;b5+;b6+;b11+;y2+;y3+;Y0++;Y0++;Y1++;Y1++;Y2++;Y3++;Y4++;	b5+;Y1++;	sp|P08603|CFAH_HUMAN	K	SS	868	0	882	8e-05	0.039565	4.68e-24	sp|P08603|CFAH_HUMAN	21	0.00468	1.07074
UGP_01.13422.13422.4.0.dta	3497	4371.81	2020.99	4	IPCSQPPQIEHGTIJSSR	3,Carbamidomethyl[C];	2350.83	2350.83	5-4-2-0-1	15	NXS	238	7	0.09865	7	0.06035	0.12894	3.03913	0.39186	T	b2+;b3+;b4+;b5+;b8+;b11+;y3+;Y0++;Y0++;Y1++;Y1++;Y2++;Y2++;Y3++;	b5+;Y1++;	sp|P08603|CFAH_HUMAN	K	SS	868	0	882	8e-05	0.039565	4.68e-24	sp|P08603|CFAH_HUMAN	21	0.00468	1.07074
UGP_01.13423.13423.4.0.dta	3497	4371.81	2020.99	4	IPCSQPPQIEHGTIJSSR	3,Carbamidomethyl[C];	2350.83	2350.83	5-4-2-0-1	15	NXS	238	7	0.10885	8	0.05918	0.13306	3.03913	0.40439	T	b2+;b3+;b4+;b5+;b10+;b11+;y2+;y3+;Y0++;Y0++;Y1++;Y1++;Y2++;Y3++;Y4++;	b5+;Y1++;	sp|P08603|CFAH_HUMAN	K	SS	868	0	882	8e-05	0.039565	4.68e-24	sp|P08603|CFAH_HUMAN	21	0.00468	1.07074
UGP_01.13424.13424.3.0.dta	287	3872.56	1521.73	3	SVTWSESGQJVTAR	-	2350.83	2350.83	5-4-2-0-1	10	NXT	252	2	0.06215	3	0.0451	0.10879	1.96652	0.21393	T	y1+;y2+;y3+;Y0+;Y1+;	Y1+;	sp|P01877|IGHA2_HUMAN	L	NF	38	0.01	47	-0.00036	-0.23642	1.21e-12	sp|P01877|IGHA2_HUMAN/tr|A0A0G2JMB2|A0A0G2JMB2_HUMAN/tr|A0A286YEY5|A0A286YEY5_HUMAN	2	0.00334	0.862705
UGP_01.13425.13425.3.0.dta	1193	3255.38	1341.7	3	SPDVIJGSPISQK	-	1913.68	1913.68	5-4-1-0-0	6	NXS	214	3	0.17766	4	0.06509	0.20126	3.84588	0.77401	T	b3+;y3+;y5+;y6+;Y0+;Y0+;Y1+;	y5+;Y0+;Y1+;	sp|P08603|CFAH_HUMAN	K	II	212	0	217	-0.00014	-0.104269	1.15e-14	sp|P08603|CFAH_HUMAN/tr|A0A0D9SG88|A0A0D9SG88_HUMAN/tr|Q5TFM2|Q5TFM2_HUMAN	14	0.00491	1.50874
UGP_01.13430.13430.4.0.dta	1195	3874.66	1669.89	4	PVTPIAQJQTTLGSSR	-	2204.77	2204.77	5-4-2-0-0	8	NXT	236	4	0.05402	10	0.06924	0.20035	3.67158	0.73559	T	b3+;b5+;y3+;y4+;y5+;y6+;y7+;y8+;y13++;y14++;Y0+;Y1+;Y0++;Y1++;	b3+;y4+;Y1+;	sp|Q9NZP8|C1RL_HUMAN	R	AK	235	0	242	0.00046	0.275305	1.54e-24	sp|Q9NZP8|C1RL_HUMAN/tr|H0YFL7|H0YFL7_HUMAN	13	-0.00333	-0.859653
UGP_01.13437.13437.3.0.dta	783	3036.29	1413.7	3	ITYSIVQTJCSK	10,Carbamidomethyl[C];	1622.58	1622.58	5-4-0-0-0	9	NXS	174	3	0.20238	5	0.04459	0.18339	3.05561	0.56036	T	b4+;y4+;y5+;y6+;y7+;Y0+;Y0+;Y1+;	Y0+;Y1+;	sp|P01042|KNG1_HUMAN	R	EN	197	0	205	6e-05	0.042412	1.13e-15	sp|P01042|KNG1_HUMAN	13	-0.00388	-1.2783
UGP_01.13438.13438.4.0.dta	3497	5028.05	2020.99	4	IPCSQPPQIEHGTIJSSR	3,Carbamidomethyl[C];	3007.06	3007.06	6-5-3-0-1	15	NXS	166	7	0.08109	5	0.05434	0.11899	3.03913	0.36162	T	b2+;b3+;b4+;b5+;y3+;Y0++;Y0++;Y1++;Y1++;Y2++;Y3++;Y4++;	b5+;Y1++;	sp|P08603|CFAH_HUMAN	K	SS	868	0	882	8e-05	0.039565	4.68e-24	sp|P08603|CFAH_HUMAN	21	-0.00119	-0.23672
UGP_01.13442.13442.3.0.dta	2801	3101.27	1228.62	3	EJISDPTSPLR	-	1872.66	1872.65	6-3-1-0-0	2	NXS	172	5	0.26211	4	0.14065	0.20891	3.75283	0.78401	T	y1+;y3+;y6+;y8+;Y0+;Y0+;Y1+;Y1+;Y2+;	y6+;Y1+;Y1+;	sp|P01591|IGJ_HUMAN	R	TR	70	0	71	0.00078	0.634352	6.09e-07	sp|P01591|IGJ_HUMAN/tr|D6RD17|D6RD17_HUMAN/tr|D6RHJ6|D6RHJ6_HUMAN	14	-0.00874	-2.8191
UGP_01.13446.13446.2.0.dta	2801	3142.29	1228.62	2	EJISDPTSPLR	-	1913.68	1913.68	5-4-1-0-0	2	NXS	164	7	0.29659	4	0.32481	0.27914	5.13004	1.43197	T	y1+;y3+;y6+;y7+;Y0+;Y0+;Y1+;Y1+;Y2+;Y3+;Y4+;	y6+;Y1+;Y2+;Y3+;Y4+;	sp|P01591|IGJ_HUMAN	R	TR	70	0	71	0.00078	0.634352	6.09e-07	sp|P01591|IGJ_HUMAN/tr|D6RD17|D6RD17_HUMAN/tr|D6RHJ6|D6RHJ6_HUMAN	14	0.00456	1.45164
UGP_01.13452.13452.4.3.dta	577	3186.26	1337.67	4	TVEIJLTNDYR	-	1848.59	1848.6	N(NH(HN(HEX&n-acetyl&sulfate))(HHH))(F)	5	NXT	120	0	0	3	0.29667	0.09648	3.06703	0.2959	T	b1+;b6+;y1+;	b6+;y1+;	sp|P23471|PTPRZ_HUMAN	K	VS	101	0	105	0.0012	0.896422	3.25e-19	sp|P23471|PTPRZ_HUMAN	7	0.00983	3.08611
UGP_01.13464.13464.4.1.dta	1486	4246.71	1786.8	4	SASYSGGJTSTDHFSLR	-	2459.91	2459.93	3-9-0-0-1	8	NXS	280	1	0.00968	3	0.05962	0.05035	2.89047	0.14554	T	b13+;y1+;y9+;Y5++;	b13+;y1+;	sp|P04114|APOB_HUMAN	W	AR	1370	0.01	1377	-0.00042	-0.234928	6.68e-12	sp|P04114|APOB_HUMAN	1	0.01551	3.65312
UGP_01.13466.13466.4.0.dta	287	3872.56	1521.73	4	SVTWSESGQJVTAR	-	2350.83	2350.83	5-4-2-0-1	10	NXT	256	3	0.10323	3	0.04302	0.11588	2.91667	0.33798	T	b3+;y1+;y3+;Y0+;Y1+;Y0++;	y3+;Y1+;	sp|P01877|IGHA2_HUMAN	L	NF	38	0	47	-0.00036	-0.23642	1.21e-12	sp|P01877|IGHA2_HUMAN/tr|A0A0G2JMB2|A0A0G2JMB2_HUMAN/tr|A0A286YEY5|A0A286YEY5_HUMAN	2	-0.00235	-0.606991
UGP_01.13467.13467.4.0.dta	3497	4881.99	2020.99	4	IPCSQPPQIEHGTIJSSR	3,Carbamidomethyl[C];	2861	2861	6-5-3-0-0	15	NXS	170	8	0.12653	6	0.06144	0.12977	3.03913	0.39438	T	b2+;b3+;b5+;b6+;b10+;y2+;Y1+;Y0++;Y1++;Y1++;Y2++;Y2++;Y3++;Y4++;	b5+;Y1++;	sp|P08603|CFAH_HUMAN	K	SS	868	0	882	8e-05	0.039565	4.68e-24	sp|P08603|CFAH_HUMAN	21	0.00087	0.178243
UGP_01.13476.13476.4.0.dta	287	4075.62	1521.73	4	SVTWSESGQJVTAR	-	2553.89	2553.91	5-5-2-0-1	10	NXT	256	2	0.05537	4	0.05105	0.12932	2.91667	0.37717	T	y1+;y2+;y3+;y4+;Y0+;Y1+;	y1+;Y1+;	sp|P01877|IGHA2_HUMAN	L	NF	38	0	47	-0.00036	-0.23642	1.21e-12	sp|P01877|IGHA2_HUMAN/tr|A0A0G2JMB2|A0A0G2JMB2_HUMAN/tr|A0A286YEY5|A0A286YEY5_HUMAN	2	0.01797	4.41025
UGP_01.13487.13487.3.0.dta	3805	2736.15	822.471	3	VLJFTTK	-	1913.68	1913.68	5-4-1-0-0	3	NXT	56	8	0.38706	3	0.0178	0.19116	5.29848	1.01287	T	b4+;b5+;y3+;Y0+;Y0+;Y1+;Y1+;Y2+;Y3+;Y4+;Y5+;	Y0+;Y1+;Y2+;Y4+;Y5+;	sp|P13671|CO6_HUMAN	K	AK	322	0	324	1e-05	0.012144	1.35e-12	sp|P13671|CO6_HUMAN	5	0.00171	0.625196
UGP_01.13488.13488.4.2.dta	287	4075.62	1521.73	4	SVTWSESGQJVTAR	-	2553.89	2553.91	5-5-2-0-1	10	NXT	258	2	0.02679	4	0.03072	0.10144	1.96652	0.19948	T	y1+;y2+;y3+;y4+;Y1+;Y2+;	Y1+;	sp|P01877|IGHA2_HUMAN	L	NF	38	0.01	47	-0.00036	-0.23642	1.21e-12	sp|P01877|IGHA2_HUMAN/tr|A0A0G2JMB2|A0A0G2JMB2_HUMAN/tr|A0A286YEY5|A0A286YEY5_HUMAN	2	0.01814	4.45198
UGP_01.13493.13493.3.1.dta	1193	3255.38	1341.7	3	SPDVIJGSPISQK	-	1913.68	1913.68	5-4-1-0-0	6	NXS	214	4	0.16584	6	0.08589	0.24617	3.84588	0.94673	T	b3+;b4+;y3+;y5+;y6+;y7+;Y0+;Y0+;Y1+;Y0++;	y5+;Y0+;Y1+;	sp|P08603|CFAH_HUMAN	K	II	212	0	217	-0.00014	-0.104269	1.15e-14	sp|P08603|CFAH_HUMAN/tr|A0A0D9SG88|A0A0D9SG88_HUMAN/tr|Q5TFM2|Q5TFM2_HUMAN	14	0.00365	1.12157
UGP_01.13495.13495.4.0.dta	3497	4371.81	2020.99	4	IPCSQPPQIEHGTIJSSR	3,Carbamidomethyl[C];	2350.83	2350.83	5-4-2-0-1	15	NXS	238	7	0.07306	8	0.06422	0.12478	3.03913	0.37923	T	b2+;b3+;b5+;b8+;b10+;b11+;y2+;y3+;Y0++;Y1++;Y1++;Y2++;Y2++;Y3++;Y4++;	b5+;Y1++;	sp|P08603|CFAH_HUMAN	K	SS	868	0	882	8e-05	0.039565	4.68e-24	sp|P08603|CFAH_HUMAN	21	0.00419	0.958634
UGP_01.13496.13496.4.0.dta	294	4075.62	1521.73	4	SVTWSESGQJVTAR	-	2553.89	2553.91	5-5-2-0-1	10	NXT	258	5	0.09189	8	0.06081	0.16131	3.03379	0.48938	T	b3+;b9+;b11+;y1+;y2+;y3+;y4+;y10+;Y0+;Y1+;Y0++;Y0++;Y1++;	y3+;Y1+;	sp|P01877|IGHA2_HUMAN	L	NF	38	0	47	-0.00036	-0.23642	1.21e-12	sp|P01877|IGHA2_HUMAN/tr|A0A0G2JMB2|A0A0G2JMB2_HUMAN/tr|A0A286YEY5|A0A286YEY5_HUMAN	2	0.01814	4.45198
UGP_01.13499.13499.3.0.dta	2557	3180.23	1266.56	3	LGJWSAMPSCK	7,Oxidation[M];10,Carbamidomethyl[C];	1913.67	1913.68	5-4-1-0-0	3	NXS	62	5	0.08055	3	0.03612	0.14531	2.07742	0.30187	T	y4+;y5+;y7+;Y0+;Y0+;Y1+;Y1+;Y0++;	Y1+;	sp|P02749|APOH_HUMAN	K	AS	251	0	253	0.00075	0.591695	1.68e-17	sp|P02749|APOH_HUMAN/tr|J3KS17|J3KS17_HUMAN	13	0.01481	4.6584
UGP_01.13501.13501.3.0.dta	1193	3255.38	1341.7	3	SPDVIJGSPISQK	-	1913.68	1913.68	5-4-1-0-0	6	NXS	214	4	0.14925	5	0.08112	0.23437	3.84588	0.90137	T	b3+;b4+;y3+;y5+;y7+;Y0+;Y0+;Y1+;Y0++;	y5+;Y0+;Y1+;	sp|P08603|CFAH_HUMAN	K	II	212	0	217	-0.00014	-0.104269	1.15e-14	sp|P08603|CFAH_HUMAN/tr|A0A0D9SG88|A0A0D9SG88_HUMAN/tr|Q5TFM2|Q5TFM2_HUMAN	14	0.00365	1.12157
UGP_01.13502.13502.3.1.dta	1193	3255.38	1341.7	3	SPDVIJGSPISQK	-	1913.68	1913.68	5-4-1-0-0	6	NXS	214	3	0.14479	4	0.0699	0.20688	3.84588	0.79564	T	b3+;y3+;y5+;y7+;Y0+;Y0+;Y1+;	y5+;Y0+;Y1+;	sp|P08603|CFAH_HUMAN	K	II	212	0	217	-0.00014	-0.104269	1.15e-14	sp|P08603|CFAH_HUMAN/tr|A0A0D9SG88|A0A0D9SG88_HUMAN/tr|Q5TFM2|Q5TFM2_HUMAN	14	0.00365	1.12157
UGP_01.13507.13507.4.0.dta	1357	4052.78	1522.86	4	NLVPVPITJATLDR	-	2529.92	2529.9	N(NH(HNHNH(NON|a|keto|d))(HN(F)(H)))(F)	9	NXT	170	1	0.0023	3	0.04797	0.08682	1.96652	0.17072	T	b3+;y1+;y4+;Y4++;	y4+;	sp|P19652|A1AG2_HUMAN	A	IT	25	0.01	33	0.00173	1.13529	1.17e-22	sp|P19652|A1AG2_HUMAN	2	-0.02135	-5.26927
UGP_01.13509.13509.3.0.dta	783	3036.29	1413.7	3	ITYSIVQTJCSK	10,Carbamidomethyl[C];	1622.58	1622.58	5-4-0-0-0	9	NXS	174	4	0.06337	8	0.02978	0.1396	3.05561	0.42657	T	b4+;b6+;b10+;y3+;y4+;y5+;y6+;y7+;Y0+;Y0+;Y1+;Y2+;	Y0+;Y1+;	sp|P01042|KNG1_HUMAN	R	EN	197	0	205	6e-05	0.042412	1.13e-15	sp|P01042|KNG1_HUMAN	13	-0.00383	-1.26183
UGP_01.13509.13509.4.1.dta	3385	4052.78	2358.19	4	IVGGTJSSWGEWPWQVSLQVK	-	1694.59	1694.6	4-3-1-0-1	6	NXS	170	1	0.03323	4	0.1239	0.05514	3.03913	0.16759	T	b4+;b6+;b8+;b13+;Y5++;	b8+;Y5++;	sp|P03952|KLKB1_HUMAN	R	LT	391	0.01	396	0.00687	2.91203	5.03e-11	sp|P03952|KLKB1_HUMAN/tr|E9PBC5|E9PBC5_HUMAN/tr|H0YAC1|H0YAC1_HUMAN	13	0.00908	2.241
UGP_01.13510.13510.4.0.dta	2114	4070.79	2366.14	4	AALAAFNAQNJGSNFQLEEISR	14,Deamidated[N];	1704.65	1704.63	3-6-0-0-0	11	NXS	172	0	0	3	0.05795	0.07629	1.92157	0.1466	T	b4+;y1+;y4+;	y4+;	sp|P02765|FETUA_HUMAN	K	AQ	166	0.01	176	0.0019	0.802662	4.63e-31	sp|P02765|FETUA_HUMAN/tr|C9JV77|C9JV77_HUMAN	7	-0.0208	-5.11082
UGP_01.13511.13511.3.0.dta	2801	2939.21	1228.62	3	EJISDPTSPLR	-	1710.6	1710.6	5-3-1-0-0	2	NXS	110	5	0.28657	6	0.15139	0.24412	4.44537	1.08521	T	y1+;y3+;y4+;y6+;y7+;y8+;Y0+;Y0+;Y1+;Y1+;Y2+;	y6+;Y0+;Y1+;Y1+;	sp|P01591|IGJ_HUMAN	R	TR	70	0	71	0.00078	0.634352	6.09e-07	sp|P01591|IGJ_HUMAN/tr|D6RD17|D6RD17_HUMAN/tr|D6RHJ6|D6RHJ6_HUMAN	14	0.00181	0.616022
UGP_01.13512.13512.3.0.dta	783	3036.29	1413.7	3	ITYSIVQTJCSK	10,Carbamidomethyl[C];	1622.58	1622.58	5-4-0-0-0	9	NXS	174	3	0.17703	7	0.06514	0.208	3.05561	0.63557	T	b4+;b6+;y3+;y4+;y5+;y6+;y7+;Y0+;Y1+;Y1+;	Y0+;Y1+;	sp|P01042|KNG1_HUMAN	R	EN	197	0	205	6e-05	0.042412	1.13e-15	sp|P01042|KNG1_HUMAN	13	-0.00383	-1.26183
UGP_01.13513.13513.3.0.dta	783	3036.29	1413.7	3	ITYSIVQTJCSK	10,Carbamidomethyl[C];	1622.58	1622.58	5-4-0-0-0	9	NXS	174	3	0.04905	5	0.01737	0.09977	2.06901	0.20642	T	b4+;b6+;y5+;y6+;y7+;Y0+;Y0+;Y1+;	Y1+;	sp|P01042|KNG1_HUMAN	R	EN	197	0.01	205	6e-05	0.042412	1.13e-15	sp|P01042|KNG1_HUMAN	13	-0.00383	-1.26183
UGP_01.13515.13515.4.0.dta	1357	4052.78	1522.86	4	NLVPVPITJATLDR	-	2529.92	2529.9	N(NH(HNHNH(NON|a|keto|d))(HN(F)(H)))(F)	9	NXT	170	0	0	3	0.04741	0.08359	1.96652	0.16438	T	b3+;y1+;y4+;	y4+;	sp|P19652|A1AG2_HUMAN	A	IT	25	0.01	33	0.00173	1.13529	1.17e-22	sp|P19652|A1AG2_HUMAN	2	-0.02135	-5.26927
UGP_01.13517.13517.2.0.dta	3805	2736.15	822.471	2	VLJFTTK	-	1913.68	1913.68	5-4-1-0-0	3	NXT	58	8	0.47999	4	0.04556	0.2766	5.90489	1.6333	T	b4+;y1+;y4+;y5+;Y0+;Y0+;Y1+;Y1+;Y2+;Y3+;Y4+;Y5+;	b4+;Y0+;Y1+;Y2+;Y4+;Y5+;	sp|P13671|CO6_HUMAN	K	AK	322	0	324	1e-05	0.012144	1.35e-12	sp|P13671|CO6_HUMAN	5	0.00429	1.56848
UGP_01.13521.13521.3.0.dta	2801	3345.37	1228.62	3	EJISDPTSPLR	-	2116.75	2116.76	5-5-1-0-0	2	NXS	212	3	0.08564	3	0.1472	0.14503	2.96624	0.43018	T	y1+;y3+;y6+;Y0+;Y1+;Y2+;	y6+;Y1+;	sp|P01591|IGJ_HUMAN	R	TR	70	0	71	0.00078	0.634352	6.09e-07	sp|P01591|IGJ_HUMAN/tr|D6RD17|D6RD17_HUMAN/tr|D6RHJ6|D6RHJ6_HUMAN	14	0.00859	2.56851
UGP_01.13532.13532.4.0.dta	1195	4530.89	1669.89	4	PVTPIAQJQTTLGSSR	-	2861.01	2861	6-5-3-0-0	8	NXT	210	2	0.08811	3	0.03867	0.1182	3.67158	0.43398	T	b3+;y4+;y14++;Y1+;Y1++;	y4+;Y1+;Y1++;	sp|Q9NZP8|C1RL_HUMAN	R	AK	235	0	242	0.00046	0.275305	1.54e-24	sp|Q9NZP8|C1RL_HUMAN/tr|H0YFL7|H0YFL7_HUMAN	13	-0.00762	-1.68216
UGP_01.13535.13535.3.0.dta	2801	2939.21	1228.62	3	EJISDPTSPLR	-	1710.6	1710.6	5-3-1-0-0	2	NXS	110	3	0.1251	8	0.1886	0.20006	2.96624	0.59342	T	b3+;y1+;y3+;y4+;y6+;y7+;y8+;y9+;Y0+;Y0+;Y1+;	y6+;Y1+;	sp|P01591|IGJ_HUMAN	R	TR	70	0	71	0.00078	0.634352	6.09e-07	sp|P01591|IGJ_HUMAN/tr|D6RD17|D6RD17_HUMAN/tr|D6RHJ6|D6RHJ6_HUMAN	14	0.00139	0.473078
UGP_01.13544.13544.3.0.dta	2983	3340.32	1426.64	3	DGSDSIGASJFTGAK	-	1913.68	1913.68	5-4-1-0-0	10	NXT	162	4	0.15407	5	0.02827	0.14547	3.02335	0.43981	T	b11+;y4+;y5+;y6+;y9+;Y0+;Y0+;Y1+;Y0++;	Y0+;Y1+;	sp|P00751|CFAB_HUMAN	L	KC	276	0	285	-0.00263	-1.84222	3.36e-23	sp|P00751|CFAB_HUMAN/tr|E7ETN3|E7ETN3_HUMAN/tr|A0A0G2JH38|A0A0G2JH38_HUMAN/tr|B4E1Z4|B4E1Z4_HUMAN	1	0.00416	1.24577
UGP_01.13547.13547.4.0.dta	2441	4225.76	2020.99	4	IPCSQPPQIEHGTIJSSR	3,Carbamidomethyl[C];	2204.77	2204.77	5-4-2-0-0	15	NXS	256	9	0.22213	7	0.0672	0.21584	4.3441	0.93762	T	b2+;b3+;b5+;b6+;y2+;y3+;y13++;Y0++;Y0++;Y1++;Y1++;Y2++;Y2++;Y3++;Y4++;Y5++;	b5+;Y1++;Y3++;Y4++;	sp|P08603|CFAH_HUMAN	K	SS	868	0	882	8e-05	0.039565	4.68e-24	sp|P08603|CFAH_HUMAN	21	-0.00111	-0.262737
UGP_01.13550.13550.3.1.dta	2985	3345.36	1763.8	3	HEGAIYPDJTTDFQR	-	1581.57	1581.56	6-3-0-0-0	9	NXT	190	0	0	4	0.06946	0.11515	2.05687	0.23684	T	b2+;y1+;y3+;y9+;	b2+;	sp|P00450|CERU_HUMAN	E	AD	130	0	138	-0.00346	-1.96059	5.98e-27	sp|P00450|CERU_HUMAN/tr|E9PFZ2|E9PFZ2_HUMAN	1	-0.00617	-1.8449
UGP_01.13550.13550.4.2.dta	3525	4463.77	1892.84	4	EHEGAIYPDJTTDFQR	-	2570.93	2570.92	6-5-1-0-2	10	NXT	146	4	0.05016	8	0.15983	0.25857	3.84588	0.99444	T	b2+;b3+;b5+;b6+;b7+;y1+;y3+;y9+;Y0+;Y1+;Y0++;Y1++;	b2+;b6+;Y1++;	sp|P00450|CERU_HUMAN	K	AD	129	0	138	0.00016	0.084485	1.58e-26	sp|P00450|CERU_HUMAN/tr|E9PFZ2|E9PFZ2_HUMAN	11	-0.00622	-1.39375
UGP_01.13554.13554.3.3.dta	2985	3345.36	1763.8	3	HEGAIYPDJTTDFQR	-	1581.57	1581.56	6-3-0-0-0	9	NXT	190	0	0	3	0.08504	0.10348	3.03913	0.3145	T	b2+;y1+;y3+;	b2+;y3+;	sp|P00450|CERU_HUMAN	E	AD	130	0	138	-0.00346	-1.96059	5.98e-27	sp|P00450|CERU_HUMAN/tr|E9PFZ2|E9PFZ2_HUMAN	1	-0.00617	-1.8449
UGP_01.13554.13554.4.1.dta	3525	4463.77	1892.84	4	EHEGAIYPDJTTDFQR	-	2570.93	2570.92	6-5-1-0-2	10	NXT	146	0	0	7	0.19989	0.22432	4.55026	1.02072	T	b2+;b3+;b5+;b6+;b7+;y1+;y3+;	b2+;b5+;b6+;y3+;	sp|P00450|CERU_HUMAN	K	AD	129	0	138	0.00016	0.084485	1.58e-26	sp|P00450|CERU_HUMAN/tr|E9PFZ2|E9PFZ2_HUMAN	11	-0.00622	-1.39375
UGP_01.13555.13555.4.1.dta	3525	4463.77	1892.84	4	EHEGAIYPDJTTDFQR	-	2570.93	2570.92	6-5-1-0-2	10	NXT	146	2	0.0338	7	0.16813	0.22514	3.04454	0.68544	T	b2+;b3+;b5+;b6+;b7+;y1+;y3+;Y1+;Y1++;	b2+;b7+;	sp|P00450|CERU_HUMAN	K	AD	129	0	138	0.00016	0.084485	1.58e-26	sp|P00450|CERU_HUMAN/tr|E9PFZ2|E9PFZ2_HUMAN	11	-0.00622	-1.39375
UGP_01.13563.13563.4.1.dta	1199	4899.93	1892.84	4	EHEGAIYPDJTTDFQR	-	3007.09	3007.06	6-5-3-0-1	10	NXT	124	0	0	6	0.07567	0.13115	1.96085	0.25717	T	b3+;b5+;b6+;b7+;y1+;y3+;	b5+;	sp|P00450|CERU_HUMAN	K	AD	129	0	138	0.00016	0.084485	1.58e-26	sp|P00450|CERU_HUMAN/tr|E9PFZ2|E9PFZ2_HUMAN	11	-0.0269	-5.49098
UGP_01.13585.13585.4.1.dta	3525	4899.92	1892.84	4	EHEGAIYPDJTTDFQR	-	3007.08	3007.06	6-5-3-0-1	10	NXT	90	0	0	5	0.07636	0.12892	2.06085	0.26568	T	b2+;b3+;b5+;b6+;b7+;	b7+;	sp|P00450|CERU_HUMAN	K	AD	129	0	138	0.00016	0.084485	1.58e-26	sp|P00450|CERU_HUMAN/tr|E9PFZ2|E9PFZ2_HUMAN	11	-0.01708	-3.48648
UGP_01.13589.13589.3.0.dta	3497	4225.75	2020.99	3	IPCSQPPQIEHGTIJSSR	3,Carbamidomethyl[C];	2204.77	2204.77	5-4-2-0-0	15	NXS	278	6	0.20422	3	0.04532	0.14722	4.543	0.6688	T	b5+;y2+;y3+;Y0++;Y1++;Y2++;Y2++;Y3++;Y4++;	b5+;Y1++;Y2++;Y3++;	sp|P08603|CFAH_HUMAN	K	SS	868	0	882	8e-05	0.039565	4.68e-24	sp|P08603|CFAH_HUMAN	21	0.00335	0.792948
UGP_01.13600.13600.4.0.dta	3525	4098.62	1892.84	4	EHEGAIYPDJTTDFQR	-	2205.78	2205.79	5-4-1-0-2	10	NXT	168	3	0.07801	6	0.09842	0.18887	3.84588	0.72638	T	b2+;b5+;b6+;b7+;y1+;y3+;Y1++;Y2++;Y4++;	b2+;Y1++;Y2++;	sp|P00450|CERU_HUMAN	K	AD	129	0	138	0.00016	0.084485	1.58e-26	sp|P00450|CERU_HUMAN/tr|E9PFZ2|E9PFZ2_HUMAN	11	0.00576	1.4057
UGP_01.13604.13604.3.0.dta	3525	4318.7	1892.84	3	EHEGAIYPDJTTDFQR	-	2425.86	2425.89	6-5-0-0-3	10	NXT	142	0	0	3	0.15894	0.12592	3.84588	0.48429	T	b3+;b6+;y3+;	b3+;b6+;y3+;	sp|P00450|CERU_HUMAN	K	AD	129	0	138	0.00016	0.084485	1.58e-26	sp|P00450|CERU_HUMAN/tr|E9PFZ2|E9PFZ2_HUMAN	11	0.02554	5.91522
UGP_01.13612.13612.4.0.dta	3525	4317.7	1892.84	4	EHEGAIYPDJTTDFQR	-	2424.86	2424.87	6-5-1-0-1	10	NXT	142	4	0.08481	7	0.19873	0.26212	4.55026	1.19273	T	b2+;b3+;b4+;b5+;b6+;b7+;y3+;Y1++;Y1++;Y2++;Y2++;	b3+;b6+;b7+;Y1++;	sp|P00450|CERU_HUMAN	K	AD	129	0	138	0.00016	0.084485	1.58e-26	sp|P00450|CERU_HUMAN/tr|E9PFZ2|E9PFZ2_HUMAN	11	0.00603	1.3969
UGP_01.13618.13618.4.0.dta	2441	4881.98	2020.99	4	IPCSQPPQIEHGTIJSSR	3,Carbamidomethyl[C];	2861	2861	6-5-3-0-0	15	NXS	172	5	0.09506	6	0.05126	0.14534	2.89047	0.42009	T	b3+;b4+;b5+;y2+;y3+;y13++;Y1+;Y0++;Y1++;Y1++;Y2++;	b5+;Y1++;	sp|P08603|CFAH_HUMAN	K	SS	868	0	882	8e-05	0.039565	4.68e-24	sp|P08603|CFAH_HUMAN	21	0.00262	0.536778
UGP_01.13622.13622.3.0.dta	295	3322.38	1117.6	3	VQPFJVTQGK	-	2204.78	2204.77	5-4-2-0-0	5	NXT	204	5	0.18517	5	0.07394	0.19666	3.88665	0.76436	T	b2+;b6+;b8+;y4+;y8+;Y0+;Y0+;Y1+;Y1+;Y2+;	y8+;Y0+;Y1+;	sp|P13473|LAMP2_HUMAN	R	YS	352	0	356	-0.00033	-0.295016	9.92e-21	sp|P13473|LAMP2_HUMAN/tr|H0YCG2|H0YCG2_HUMAN	6	-0.01314	-3.95618
UGP_01.13632.13632.3.0.dta	3525	4098.61	1892.84	3	EHEGAIYPDJTTDFQR	-	2205.77	2205.79	5-4-1-0-2	10	NXT	136	0	0	3	0.09232	0.1161	3.04454	0.35348	T	b2+;b6+;y3+;	b2+;b6+;	sp|P00450|CERU_HUMAN	K	AD	129	0	138	0.00016	0.084485	1.58e-26	sp|P00450|CERU_HUMAN/tr|E9PFZ2|E9PFZ2_HUMAN	11	0.02277	5.55694
UGP_01.13634.13634.4.0.dta	3497	4881.98	2020.99	4	IPCSQPPQIEHGTIJSSR	3,Carbamidomethyl[C];	2861	2861	6-5-3-0-0	15	NXS	172	9	0.23153	3	0.04517	0.13921	5.78195	0.80488	T	b5+;b9+;b11+;Y1+;Y0++;Y0++;Y1++;Y1++;Y2++;Y3++;Y4++;Y5++;	b5+;Y1+;Y1++;Y2++;Y3++;Y4++;	sp|P08603|CFAH_HUMAN	K	SS	868	0	882	8e-05	0.039565	4.68e-24	sp|P08603|CFAH_HUMAN	21	0.00271	0.555217
UGP_01.13638.13638.3.0.dta	3525	4098.61	1892.84	3	EHEGAIYPDJTTDFQR	-	2205.77	2205.79	5-4-1-0-2	10	NXT	136	1	0.00844	5	0.1042	0.15606	3.04454	0.47513	T	b2+;b5+;b6+;b7+;y3+;Y1++;	b2+;b6+;	sp|P00450|CERU_HUMAN	K	AD	129	0	138	0.00016	0.084485	1.58e-26	sp|P00450|CERU_HUMAN/tr|E9PFZ2|E9PFZ2_HUMAN	11	0.02277	5.55694
UGP_01.13643.13643.3.0.dta	2002	3484.41	1133.57	3	GLCVJASAVSR	3,Carbamidomethyl[C];	2350.83	2350.83	5-4-2-0-1	5	NXS	180	6	0.16473	5	0.01993	0.15118	2.07742	0.31407	T	b3+;y2+;y4+;y5+;y6+;Y0+;Y0+;Y1+;Y2+;Y3+;Y4+;	Y1+;	sp|P17936|IBP3_HUMAN	R	LR	112	0	116	0.00011	0.096954	1.44e-09	sp|P17936|IBP3_HUMAN/tr|A6XND0|A6XND0_HUMAN/tr|A6XND1|A6XND1_HUMAN/tr|B3KWK7|B3KWK7_HUMAN	13	-0.0034	-0.976057
UGP_01.13649.13649.3.1.dta	3525	4098.61	1892.84	3	EHEGAIYPDJTTDFQR	-	2205.77	2205.79	5-4-1-0-2	10	NXT	136	0	0	3	0.03676	0.08632	2.06085	0.17789	T	b2+;b3+;y3+;	b2+;	sp|P00450|CERU_HUMAN	K	AD	129	0.01	138	0.00016	0.084485	1.58e-26	sp|P00450|CERU_HUMAN/tr|E9PFZ2|E9PFZ2_HUMAN	11	0.02277	5.55694
UGP_01.13652.13652.4.1.dta	3525	4463.77	1892.84	4	EHEGAIYPDJTTDFQR	-	2570.93	2570.92	6-5-1-0-2	10	NXT	146	2	0.02747	7	0.11238	0.19108	2.06085	0.39379	T	b2+;b3+;b4+;b5+;b6+;b7+;y3+;Y0++;Y1++;	b6+;	sp|P00450|CERU_HUMAN	K	AD	129	0	138	0.00016	0.084485	1.58e-26	sp|P00450|CERU_HUMAN/tr|E9PFZ2|E9PFZ2_HUMAN	11	-0.00631	-1.41392
UGP_01.13653.13653.3.0.dta	3525	4317.7	1892.84	3	EHEGAIYPDJTTDFQR	-	2424.86	2424.87	6-5-1-0-1	10	NXT	134	1	0.01892	5	0.22081	0.21014	4.55026	0.95621	T	b2+;b3+;b6+;b7+;y3+;Y1++;	b2+;b6+;b7+;y3+;	sp|P00450|CERU_HUMAN	K	AD	129	0	138	0.00016	0.084485	1.58e-26	sp|P00450|CERU_HUMAN/tr|E9PFZ2|E9PFZ2_HUMAN	11	0.01082	2.50656
UGP_01.13664.13664.3.0.dta	3525	4317.7	1892.84	3	EHEGAIYPDJTTDFQR	-	2424.86	2424.87	6-5-1-0-1	10	NXT	134	0	0	6	0.20679	0.20776	4.55026	0.94536	T	b2+;b5+;b6+;b7+;y1+;y3+;	b2+;b5+;b6+;b7+;	sp|P00450|CERU_HUMAN	K	AD	129	0	138	0.00016	0.084485	1.58e-26	sp|P00450|CERU_HUMAN/tr|E9PFZ2|E9PFZ2_HUMAN	11	0.01082	2.50656
UGP_01.13677.13677.3.0.dta	2985	3345.34	1763.8	3	HEGAIYPDJTTDFQR	-	1581.54	1581.56	6-3-0-0-0	9	NXT	158	0	0	3	0.05152	0.08365	2.05687	0.17206	T	b2+;b3+;y3+;	b2+;	sp|P00450|CERU_HUMAN	E	AD	130	0.01	138	-0.00346	-1.96059	5.98e-27	sp|P00450|CERU_HUMAN/tr|E9PFZ2|E9PFZ2_HUMAN	1	0.0156	4.66463
UGP_01.13677.13677.4.1.dta	3525	4463.77	1892.84	4	EHEGAIYPDJTTDFQR	-	2570.93	2570.92	6-5-1-0-2	10	NXT	146	2	0.01383	6	0.11876	0.18604	2.06085	0.38341	T	b2+;b3+;b5+;b6+;b7+;y3+;Y1++;Y1++;	b2+;	sp|P00450|CERU_HUMAN	K	AD	129	0	138	0.00016	0.084485	1.58e-26	sp|P00450|CERU_HUMAN/tr|E9PFZ2|E9PFZ2_HUMAN	11	-0.00526	-1.17864
UGP_01.13690.13690.3.0.dta	3525	3952.57	1892.84	3	EHEGAIYPDJTTDFQR	-	2059.73	2059.73	5-4-1-0-1	10	NXT	226	0	0	3	0.12459	0.12573	2.06085	0.25912	T	b2+;b3+;b7+;	b2+;	sp|P00450|CERU_HUMAN	K	AD	129	0	138	0.00016	0.084485	1.58e-26	sp|P00450|CERU_HUMAN/tr|E9PFZ2|E9PFZ2_HUMAN	11	-0.00339	-0.857887
UGP_01.13699.13699.4.0.dta	3525	3952.58	1892.84	4	EHEGAIYPDJTTDFQR	-	2059.74	2059.73	5-4-1-0-1	10	NXT	236	3	0.06972	7	0.18336	0.24383	5.19226	1.26605	T	b2+;b3+;b5+;b6+;b7+;y1+;y3+;Y1+;Y1++;Y1++;	b2+;b6+;b7+;y3+;Y1++;	sp|P00450|CERU_HUMAN	K	AD	129	0	138	0.00016	0.084485	1.58e-26	sp|P00450|CERU_HUMAN/tr|E9PFZ2|E9PFZ2_HUMAN	11	-0.00891	-2.25479
UGP_01.13706.13706.3.0.dta	2002	3484.4	1133.57	3	GLCVJASAVSR	3,Carbamidomethyl[C];	2350.83	2350.83	5-4-2-0-1	5	NXS	174	8	0.1903	5	0.0199	0.16492	2.07742	0.3426	T	b3+;y2+;y4+;y5+;y6+;Y0+;Y0+;Y1+;Y1+;Y2+;Y4+;Y5+;Y1++;	Y1+;	sp|P17936|IBP3_HUMAN	R	LR	112	0	116	0.00011	0.096954	1.44e-09	sp|P17936|IBP3_HUMAN/tr|A6XND0|A6XND0_HUMAN/tr|A6XND1|A6XND1_HUMAN/tr|B3KWK7|B3KWK7_HUMAN	13	-0.0021	-0.602859
UGP_01.13710.13710.4.1.dta	3525	4463.77	1892.84	4	EHEGAIYPDJTTDFQR	-	2570.93	2570.92	6-5-1-0-2	10	NXT	152	1	0.00916	3	0.07502	0.1197	3.04454	0.36442	T	b2+;b5+;b6+;Y1++;	b2+;b6+;	sp|P00450|CERU_HUMAN	K	AD	129	0	138	0.00016	0.084485	1.58e-26	sp|P00450|CERU_HUMAN/tr|E9PFZ2|E9PFZ2_HUMAN	11	-0.01183	-2.65082
UGP_01.13715.13715.3.0.dta	2557	3471.33	1266.56	3	LGJWSAMPSCK	7,Oxidation[M];10,Carbamidomethyl[C];	2204.77	2204.77	5-4-2-0-0	3	NXS	80	8	0.20933	5	0.095	0.24285	3.87262	0.94047	T	b7+;y4+;y5+;y6+;y7+;Y0+;Y0+;Y1+;Y1+;Y2+;Y5+;Y0++;Y1++;	y4+;Y0+;Y1+;	sp|P02749|APOH_HUMAN	K	AS	251	0	253	0.00075	0.591695	1.68e-17	sp|P02749|APOH_HUMAN/tr|J3KS17|J3KS17_HUMAN	13	-0.00112	-0.322736
UGP_01.13716.13716.3.0.dta	2557	3180.23	1266.56	3	LGJWSAMPSCK	7,Oxidation[M];10,Carbamidomethyl[C];	1913.67	1913.68	5-4-1-0-0	3	NXS	78	2	0.15716	3	0.07047	0.16345	3.87262	0.63297	T	b7+;y4+;y6+;Y0+;Y1+;	y4+;Y0+;Y1+;	sp|P02749|APOH_HUMAN	K	AS	251	0	253	0.00075	0.591695	1.68e-17	sp|P02749|APOH_HUMAN/tr|J3KS17|J3KS17_HUMAN	13	0.00503	1.58215
UGP_01.13721.13721.4.0.dta	3501	4364.86	2451.15	4	HKPEIJSTTHPGADLQENFCR	20,Carbamidomethyl[C];	1913.71	1913.68	5-4-1-0-0	6	NXT	244	1	0.01388	4	0.11448	0.14372	3.83944	0.55179	T	b2+;y1+;y7+;y11+;Y1++;	b2+;y7+;y11+;	sp|P00734|THRB_HUMAN	P	NP	138	0	143	0.00446	1.81882	8.06e-14	sp|P00734|THRB_HUMAN/tr|C9JV37|C9JV37_HUMAN/tr|E9PIT3|E9PIT3_HUMAN	2	-0.03384	-7.75455
UGP_01.13773.13773.4.0.dta	3501	4364.86	2451.15	4	HKPEIJSTTHPGADLQENFCR	20,Carbamidomethyl[C];	1913.71	1913.68	5-4-1-0-0	6	NXT	246	0	0	3	0.09	0.11466	2.05687	0.23584	T	b2+;y7+;y11+;	y11+;	sp|P00734|THRB_HUMAN	P	NP	138	0	143	0.00446	1.81882	8.06e-14	sp|P00734|THRB_HUMAN/tr|C9JV37|C9JV37_HUMAN/tr|E9PIT3|E9PIT3_HUMAN	2	-0.03461	-7.931
UGP_01.13778.13778.4.0.dta	2557	3471.33	1266.56	4	LGJWSAMPSCK	7,Oxidation[M];10,Carbamidomethyl[C];	2204.77	2204.77	5-4-2-0-0	3	NXS	76	4	0.20507	3	0.05892	0.20023	3.87262	0.77541	T	y4+;y5+;y7+;Y0+;Y1+;Y0++;Y1++;	y4+;Y0+;Y1+;	sp|P02749|APOH_HUMAN	K	AS	251	0	253	0.00075	0.591695	1.68e-17	sp|P02749|APOH_HUMAN/tr|J3KS17|J3KS17_HUMAN	13	-0.00014	-0.0403421
UGP_01.13781.13781.4.0.dta	4814	4070.79	2163.07	4	SGPKJMTFDLPSDATVVLNR	19,Deamidated[N];	1907.72	1907.71	3-7-0-0-0	5	NXT	172	0	0	3	0.16322	0.07789	2.05294	0.1599	T	b3+;b7+;y1+;	b7+;	sp|P11279|LAMP1_HUMAN	K	SS	58	0.01	62	-0.00613	-2.83265	2.38e-14	sp|P11279|LAMP1_HUMAN	7	-0.00997	-2.44975
UGP_01.13782.13782.3.0.dta	2801	2923.22	1228.62	3	EJISDPTSPLR	-	1694.61	1694.6	4-3-1-0-1	2	NXS	154	3	0.12384	3	0.13961	0.12723	2.96624	0.3774	T	y1+;y6+;y7+;Y0+;Y1+;Y1+;	y6+;Y1+;	sp|P01591|IGJ_HUMAN	R	TR	70	0	71	0.00078	0.634352	6.09e-07	sp|P01591|IGJ_HUMAN/tr|D6RD17|D6RD17_HUMAN/tr|D6RHJ6|D6RHJ6_HUMAN	14	-0.00625	-2.13878
UGP_01.13790.13790.3.0.dta	3805	2736.15	822.471	3	VLJFTTK	-	1913.68	1913.68	5-4-1-0-0	3	NXT	56	8	0.35386	9	0.08268	0.29515	5.29848	1.56382	T	b2+;b3+;b4+;b5+;b6+;y2+;y3+;y4+;y5+;Y0+;Y0+;Y1+;Y1+;Y2+;Y3+;Y4+;Y5+;	Y0+;Y1+;Y2+;Y3+;Y4+;	sp|P13671|CO6_HUMAN	K	AK	322	0	324	1e-05	0.012144	1.35e-12	sp|P13671|CO6_HUMAN	5	0.00137	0.500888
UGP_01.13794.13794.3.0.dta	3805	2736.15	822.471	3	VLJFTTK	-	1913.68	1913.68	5-4-1-0-0	3	NXT	56	9	0.38341	7	0.06144	0.26089	5.29848	1.3823	T	b3+;b4+;b5+;b6+;y3+;y4+;y5+;Y0+;Y0+;Y1+;Y1+;Y2+;Y2+;Y3+;Y4+;Y5+;	Y0+;Y1+;Y2+;Y3+;Y4+;	sp|P13671|CO6_HUMAN	K	AK	322	0	324	1e-05	0.012144	1.35e-12	sp|P13671|CO6_HUMAN	5	0.00137	0.500888
UGP_01.13801.13801.3.1.dta	1803	2923.22	1228.62	3	EJISDPTSPLR	-	1694.61	1694.6	4-3-1-0-1	2	NXS	154	3	0.09065	3	0.1395	0.11495	3.06703	0.35257	T	y6+;y7+;y8+;Y0+;Y1+;Y1+;	y6+;Y1+;	sp|P01591|IGJ_HUMAN	R	TR	70	0	71	0.00078	0.634352	6.09e-07	sp|P01591|IGJ_HUMAN/tr|D6RD17|D6RD17_HUMAN/tr|D6RHJ6|D6RHJ6_HUMAN	14	-0.00594	-2.0327
UGP_01.13802.13802.3.1.dta	2801	2923.22	1228.62	3	EJISDPTSPLR	-	1694.61	1694.6	4-3-1-0-1	2	NXS	154	2	0.0755	4	0.13458	0.138	2.96624	0.40935	T	y1+;y3+;y6+;y8+;Y0+;Y1+;	y6+;Y1+;	sp|P01591|IGJ_HUMAN	R	TR	70	0	71	0.00078	0.634352	6.09e-07	sp|P01591|IGJ_HUMAN/tr|D6RD17|D6RD17_HUMAN/tr|D6RHJ6|D6RHJ6_HUMAN	14	-0.00594	-2.0327
UGP_01.13816.13816.5.0.dta	3482	4987.07	2782.3	5	GNVAVTVSGHTCQHWSAQTPHTHJR	12,Carbamidomethyl[C];	2204.77	2204.77	5-4-2-0-0	24	NXT	174	2	0.04477	5	0.17218	0.2346	4.2763	1.00323	T	b2+;b3+;b4+;b5+;y1+;Y0++;Y1++;	b2+;b3+;b4+;Y1++;	sp|P00747|PLMN_HUMAN	R	TP	285	0	308	-0.00052	-0.18683	4.81e-20	sp|P00747|PLMN_HUMAN	28	-0.00116	-0.232649
UGP_01.13822.13822.4.0.dta	3547	3996.54	1774.74	4	QQQHLFGSJVTDCSGN	0,Gln->pyro-Glu[AnyN-termQ];13,Carbamidomethyl[C];	2221.8	2221.79	6-4-1-0-1	9	NXT	118	4	0.02761	7	0.07373	0.14753	3.03379	0.44759	T	b4+;b6+;b10+;y3+;y4+;y5+;y6+;Y0+;Y0+;Y0++;Y0++;	y6+;Y0+;	sp|P02787|TRFE_HUMAN	R	FC	622	0	630	-0.00041	-0.230891	3.66e-13	sp|P02787|TRFE_HUMAN	2	-0.00653	-1.63432
UGP_01.13833.13833.3.0.dta	3525	3296.35	1892.84	3	EHEGAIYPDJTTDFQR	-	1403.51	1403.51	4-3-0-0-1	10	NXT	268	0	0	3	0.16925	0.16061	3.04454	0.48899	T	b2+;b5+;b6+;	b5+;b6+;	sp|P00450|CERU_HUMAN	K	AD	129	0	138	0.00016	0.084485	1.58e-26	sp|P00450|CERU_HUMAN/tr|E9PFZ2|E9PFZ2_HUMAN	11	-0.00075	-0.227594
UGP_01.13834.13834.4.0.dta	2972	4851.92	2135.96	4	HPNSPLDEEJLTQENQDR	-	2715.96	2715.96	6-5-2-0-1	10	NXT	148	0	0	3	0.09793	0.09879	2.90148	0.28664	T	b2+;y1+;y5++;	b2+;y1+;	sp|P01011|AACT_HUMAN	C	GT	24	0	33	0.00175	0.818926	3.88e-29	sp|P01011|AACT_HUMAN/tr|G3V595|G3V595_HUMAN	2	0.00125	0.257684
UGP_01.13839.13839.3.0.dta	3805	2736.15	822.471	3	VLJFTTK	-	1913.68	1913.68	5-4-1-0-0	3	NXT	58	8	0.31682	9	0.08191	0.29347	3.93174	1.15386	T	b3+;b4+;b5+;b6+;y2+;y3+;y4+;y5+;y6+;Y0+;Y0+;Y1+;Y1+;Y2+;Y3+;Y4+;Y5+;	Y0+;Y1+;Y4+;	sp|P13671|CO6_HUMAN	K	AK	322	0	324	1e-05	0.012144	1.35e-12	sp|P13671|CO6_HUMAN	5	0.00114	0.416797
UGP_01.13859.13859.6.3.dta	3482	4987.07	2782.3	6	GNVAVTVSGHTCQHWSAQTPHTHJR	12,Carbamidomethyl[C];	2204.78	2204.77	5-4-2-0-0	24	NXT	170	1	0.01143	5	0.2273	0.24264	3.60265	0.87416	T	b2+;b3+;b4+;b19++;y1+;Y1++;	b2+;b3+;b4+;	sp|P00747|PLMN_HUMAN	R	TP	285	0	308	-0.00052	-0.18683	4.81e-20	sp|P00747|PLMN_HUMAN	28	-0.00618	-1.23945
UGP_01.13864.13864.4.0.dta	783	3838.57	1413.7	4	ITYSIVQTJCSK	10,Carbamidomethyl[C];	2424.86	2424.87	6-5-1-0-1	9	NXS	282	3	0.10598	5	0.02222	0.12227	3.05561	0.3736	T	b4+;b8+;y4+;y7+;y9+;Y0+;Y0+;Y1+;	Y0+;Y1+;	sp|P01042|KNG1_HUMAN	R	EN	197	0	205	6e-05	0.042412	1.13e-15	sp|P01042|KNG1_HUMAN	13	0.00543	1.41496
UGP_01.13867.13867.4.0.dta	2837	4009.73	2200.07	4	LAGKPTHVJVSVVMAEVDGTC	14,Oxidation[M];21,Carbamidomethyl[C];	1809.66	1809.67	4-5-0-0-1	9	NXS	240	0	0	3	0.17744	0.14327	3.62582	0.51946	T	y1+;y4+;y5+;	y1+;y4+;y5+;	sp|P01876|IGHA1_HUMAN	R	Y-	332	0	340	-0.00168	-0.76327	1.98e-34	sp|P01876|IGHA1_HUMAN/tr|A0A0G2JMB2|A0A0G2JMB2_HUMAN	1	0.0146	3.64207
UGP_01.13868.13868.4.0.dta	783	3838.57	1413.7	4	ITYSIVQTJCSK	10,Carbamidomethyl[C];	2424.86	2424.87	6-5-1-0-1	9	NXS	282	4	0.11822	3	0.02271	0.10216	3.05561	0.31217	T	b4+;y4+;y5+;Y0+;Y0+;Y1+;Y1+;	Y0+;Y1+;	sp|P01042|KNG1_HUMAN	R	EN	197	0	205	6e-05	0.042412	1.13e-15	sp|P01042|KNG1_HUMAN	13	0.00543	1.41496
UGP_01.13871.13871.4.0.dta	783	3838.57	1413.7	4	ITYSIVQTJCSK	10,Carbamidomethyl[C];	2424.86	2424.87	6-5-1-0-1	9	NXS	282	2	0.09024	4	0.01711	0.09499	3.05561	0.29024	T	b6+;y3+;y5+;y6+;Y0+;Y1+;	Y0+;Y1+;	sp|P01042|KNG1_HUMAN	R	EN	197	0	205	6e-05	0.042412	1.13e-15	sp|P01042|KNG1_HUMAN	13	0.00543	1.41496
UGP_01.13872.13872.4.0.dta	783	3838.57	1413.7	4	ITYSIVQTJCSK	10,Carbamidomethyl[C];	2424.86	2424.87	6-5-1-0-1	9	NXS	282	4	0.09851	6	0.02831	0.15632	3.05561	0.47766	T	b4+;y3+;y4+;y5+;y6+;y7+;Y0+;Y0+;Y1+;Y1+;	Y0+;Y1+;	sp|P01042|KNG1_HUMAN	R	EN	197	0	205	6e-05	0.042412	1.13e-15	sp|P01042|KNG1_HUMAN	13	0.00543	1.41496
UGP_01.13881.13881.4.0.dta	2972	4851.92	2135.96	4	HPNSPLDEEJLTQENQDR	-	2715.96	2715.96	6-5-2-0-1	10	NXT	154	0	0	3	0.16191	0.12683	3.67597	0.46622	T	b2+;y1+;y5++;	b2+;y1+;y5++;	sp|P01011|AACT_HUMAN	C	GT	24	0	33	0.00175	0.818926	3.88e-29	sp|P01011|AACT_HUMAN/tr|G3V595|G3V595_HUMAN	2	-0.00145	-0.298913
UGP_01.13883.13883.3.0.dta	3805	2736.15	822.471	3	VLJFTTK	-	1913.68	1913.68	5-4-1-0-0	3	NXT	58	8	0.50724	7	0.04768	0.29269	6.4784	1.89614	T	b3+;b4+;b5+;b6+;y3+;y4+;y5+;Y0+;Y0+;Y1+;Y1+;Y2+;Y3+;Y4+;Y5+;	Y0+;Y1+;Y1+;Y2+;Y3+;Y4+;Y5+;	sp|P13671|CO6_HUMAN	K	AK	322	0	324	1e-05	0.012144	1.35e-12	sp|P13671|CO6_HUMAN	5	0.00104	0.380236
UGP_01.13884.13884.3.0.dta	3525	4171.65	1892.84	3	EHEGAIYPDJTTDFQR	-	2278.8	2278.81	6-5-1-0-0	10	NXT	146	2	0.05508	7	0.16944	0.2272	4.55026	1.03381	T	b2+;b3+;b5+;b6+;b7+;y1+;y3+;Y1++;Y1++;	b5+;b6+;b7+;Y1++;	sp|P00450|CERU_HUMAN	K	AD	129	0	138	0.00016	0.084485	1.58e-26	sp|P00450|CERU_HUMAN/tr|E9PFZ2|E9PFZ2_HUMAN	11	0.00511	1.22523
UGP_01.13890.13890.5.1.dta	2804	4576.97	2954.4	5	SRYPHKPEIJSTTHPGADLQENFCR	24,Carbamidomethyl[C];	1622.58	1622.58	5-4-0-0-0	10	NXT	96	0	0	7	0.08811	0.14091	1.91194	0.2694	T	b5+;b6+;y1+;y3+;y4+;y7+;y11+;	y11+;	sp|P00734|THRB_HUMAN	R	NP	134	0	143	0.00292	0.988028	2.26e-21	sp|P00734|THRB_HUMAN/tr|C9JV37|C9JV37_HUMAN/tr|E9PIT3|E9PIT3_HUMAN	21	0.00137	0.29939
UGP_01.13892.13892.5.0.dta	2804	4576.97	2954.4	5	SRYPHKPEIJSTTHPGADLQENFCR	24,Carbamidomethyl[C];	1622.58	1622.58	5-4-0-0-0	10	NXT	96	1	0.00645	7	0.07359	0.14354	1.91194	0.27444	T	b6+;b6++;y1+;y4+;y7+;y11+;y11++;Y1++;	y11+;	sp|P00734|THRB_HUMAN	R	NP	134	0	143	0.00292	0.988028	2.26e-21	sp|P00734|THRB_HUMAN/tr|C9JV37|C9JV37_HUMAN/tr|E9PIT3|E9PIT3_HUMAN	21	0.00137	0.29939
UGP_01.13899.13899.3.0.dta	2801	3579.45	1228.62	3	EJISDPTSPLR	-	2350.83	2350.83	5-4-2-0-1	2	NXS	258	5	0.0564	5	0.1734	0.17683	2.96624	0.52451	T	y1+;y3+;y4+;y6+;y8+;Y0+;Y0+;Y1+;Y1+;Y4+;	y6+;Y1+;	sp|P01591|IGJ_HUMAN	R	TR	70	0	71	0.00078	0.634352	6.09e-07	sp|P01591|IGJ_HUMAN/tr|D6RD17|D6RD17_HUMAN/tr|D6RHJ6|D6RHJ6_HUMAN	14	-0.00126	-0.352109
UGP_01.13901.13901.4.1.dta	2972	4851.92	2135.96	4	HPNSPLDEEJLTQENQDR	-	2715.96	2715.96	6-5-2-0-1	10	NXT	154	0	0	3	0.14091	0.11547	2.90148	0.33504	T	b2+;y1+;y5++;	b2+;y5++;	sp|P01011|AACT_HUMAN	C	GT	24	0	33	0.00175	0.818926	3.88e-29	sp|P01011|AACT_HUMAN/tr|G3V595|G3V595_HUMAN	2	-0.00159	-0.327773
UGP_01.13908.13908.4.0.dta	783	3838.57	1413.7	4	ITYSIVQTJCSK	10,Carbamidomethyl[C];	2424.86	2424.87	6-5-1-0-1	9	NXS	282	3	0.09831	5	0.02268	0.14477	3.05561	0.44237	T	y3+;y4+;y5+;y6+;y7+;Y0+;Y0+;Y1+;	Y0+;Y1+;	sp|P01042|KNG1_HUMAN	R	EN	197	0	205	6e-05	0.042412	1.13e-15	sp|P01042|KNG1_HUMAN	13	0.00645	1.68076
UGP_01.13915.13915.4.0.dta	3525	3952.58	1892.84	4	EHEGAIYPDJTTDFQR	-	2059.74	2059.73	5-4-1-0-1	10	NXT	234	5	0.02234	15	0.26374	0.35139	5.79052	2.03473	T	b2+;b3+;b4+;b5+;b6+;b7+;b13+;y1+;y2+;y3+;y4+;y5+;y6+;y9+;y10+;Y0+;Y0++;Y0++;Y1++;Y1++;	b2+;b3+;b5+;b6+;b7+;y3+;	sp|P00450|CERU_HUMAN	K	AD	129	0	138	0.00016	0.084485	1.58e-26	sp|P00450|CERU_HUMAN/tr|E9PFZ2|E9PFZ2_HUMAN	11	-0.00813	-2.05741
UGP_01.13917.13917.5.0.dta	2804	4576.97	2954.4	5	SRYPHKPEIJSTTHPGADLQENFCR	24,Carbamidomethyl[C];	1622.58	1622.58	5-4-0-0-0	10	NXT	92	0	0	10	0.12076	0.18693	1.91194	0.35741	T	b2+;b5+;b6+;y1+;y4+;y5+;y6+;y7+;y11+;y11++;	y11+;	sp|P00734|THRB_HUMAN	R	NP	134	0	143	0.00292	0.988028	2.26e-21	sp|P00734|THRB_HUMAN/tr|C9JV37|C9JV37_HUMAN/tr|E9PIT3|E9PIT3_HUMAN	21	0.00106	0.231645
UGP_01.13919.13919.4.1.dta	2801	3579.45	1228.62	4	EJISDPTSPLR	-	2350.83	2350.83	5-4-2-0-1	2	NXS	274	4	0.10133	5	0.18318	0.16853	2.96624	0.49989	T	y3+;y4+;y6+;y7+;y8+;Y0+;Y0+;Y1+;Y1+;	y6+;Y1+;	sp|P01591|IGJ_HUMAN	R	TR	70	0	71	0.00078	0.634352	6.09e-07	sp|P01591|IGJ_HUMAN/tr|D6RD17|D6RD17_HUMAN/tr|D6RHJ6|D6RHJ6_HUMAN	14	-0.00409	-1.14295
UGP_01.13925.13925.4.2.dta	3525	4171.65	1892.84	4	EHEGAIYPDJTTDFQR	-	2278.81	2278.81	6-5-1-0-0	10	NXT	146	3	0.03788	7	0.11664	0.19646	3.84588	0.75554	T	b2+;b3+;b5+;b6+;b7+;y1+;y3+;Y0++;Y1++;Y1++;	b6+;b7+;Y1++;	sp|P00450|CERU_HUMAN	K	AD	129	0	138	0.00016	0.084485	1.58e-26	sp|P00450|CERU_HUMAN/tr|E9PFZ2|E9PFZ2_HUMAN	11	0.00343	0.822416
UGP_01.13929.13929.5.0.dta	2804	4576.98	2954.4	5	SRYPHKPEIJSTTHPGADLQENFCR	24,Carbamidomethyl[C];	1622.58	1622.58	5-4-0-0-0	10	NXT	92	1	0.00936	12	0.15953	0.23158	2.84284	0.65835	T	b2+;b5+;b6+;y1+;y4+;y5+;y6+;y7+;y8+;y10+;y11+;y11++;Y1++;	y7+;y11+;	sp|P00734|THRB_HUMAN	R	NP	134	0	143	0.00292	0.988028	2.26e-21	sp|P00734|THRB_HUMAN/tr|C9JV37|C9JV37_HUMAN/tr|E9PIT3|E9PIT3_HUMAN	21	0.00045	0.0983399
UGP_01.13934.13934.5.0.dta	3518	4576.98	2954.4	5	SRYPHKPEIJSTTHPGADLQENFCR	24,Carbamidomethyl[C];	1622.58	1622.58	5-4-0-0-0	10	NXT	92	6	0.05426	13	0.18739	0.27206	4.05436	1.10303	T	b2+;b5+;b6+;b6++;b14++;y1+;y4+;y5+;y6+;y7+;y10+;y11+;y11++;Y1++;Y1++;Y0+++;Y0+++;Y1+++;Y2+++;	b6+;y7+;y11+;Y1+++;	sp|P00734|THRB_HUMAN	R	NP	134	0	143	0.00292	0.988028	2.26e-21	sp|P00734|THRB_HUMAN/tr|C9JV37|C9JV37_HUMAN/tr|E9PIT3|E9PIT3_HUMAN	21	0.00045	0.0983399
UGP_01.13940.13940.4.0.dta	3525	3952.58	1892.84	4	EHEGAIYPDJTTDFQR	-	2059.74	2059.73	5-4-1-0-1	10	NXT	234	3	0.01556	14	0.24997	0.32517	5.19226	1.68836	T	b2+;b3+;b5+;b6+;b7+;b9+;y1+;y2+;y4+;y5+;y6+;y7+;y9+;y10+;Y0++;Y1++;Y1++;	b2+;b3+;b5+;b6+;b7+;	sp|P00450|CERU_HUMAN	K	AD	129	0	138	0.00016	0.084485	1.58e-26	sp|P00450|CERU_HUMAN/tr|E9PFZ2|E9PFZ2_HUMAN	11	-0.00747	-1.89038
UGP_01.13949.13949.4.0.dta	3525	3806.51	1892.84	4	EHEGAIYPDJTTDFQR	-	1913.67	1913.68	5-4-1-0-0	10	NXT	178	5	0.07625	8	0.17553	0.25013	5.19226	1.29877	T	b2+;b3+;b5+;b6+;b7+;b9+;y1+;y3+;Y1+;Y0++;Y1++;Y1++;Y2++;	b2+;b5+;b6+;b7+;Y1++;	sp|P00450|CERU_HUMAN	K	AD	129	0	138	0.00016	0.084485	1.58e-26	sp|P00450|CERU_HUMAN/tr|E9PFZ2|E9PFZ2_HUMAN	11	0.00609	1.60031
UGP_01.13951.13951.4.0.dta	3525	4317.71	1892.84	4	EHEGAIYPDJTTDFQR	-	2424.87	2424.87	6-5-1-0-1	10	NXT	150	3	0.02748	11	0.22283	0.29269	4.55026	1.33183	T	b2+;b3+;b5+;b6+;b7+;b9+;y1+;y3+;y4+;y7+;y9+;Y1+;Y1++;Y5++;	b2+;b5+;b6+;y3+;	sp|P00450|CERU_HUMAN	K	AD	129	0	138	0.00016	0.084485	1.58e-26	sp|P00450|CERU_HUMAN/tr|E9PFZ2|E9PFZ2_HUMAN	11	0.00232	0.537448
UGP_01.13954.13954.3.2.dta	3220	3599.33	1394.55	3	LJDTLDYECHD	9,Carbamidomethyl[C];	2204.77	2204.77	5-4-2-0-0	2	NXT	16	2	0.05801	4	0.04283	0.07534	2.07742	0.1565	T	y2+;y3+;y5+;y6+;Y0+;Y1+;	Y1+;	sp|P08603|CFAH_HUMAN	K	GY	528	0.01	529	0.00027	0.193474	3.61e-14	sp|P08603|CFAH_HUMAN	1	-0.00294	-0.817048
UGP_01.13958.13958.5.1.dta	2804	4576.98	2954.4	5	SRYPHKPEIJSTTHPGADLQENFCR	24,Carbamidomethyl[C];	1622.58	1622.58	5-4-0-0-0	10	NXT	126	0	0	11	0.12326	0.18114	2.84284	0.51495	T	b2+;b5+;b6+;y1+;y3+;y5+;y6+;y7+;y11+;y11++;y17++;	y1+;y11+;	sp|P00734|THRB_HUMAN	R	NP	134	0	143	0.00292	0.988028	2.26e-21	sp|P00734|THRB_HUMAN/tr|C9JV37|C9JV37_HUMAN/tr|E9PIT3|E9PIT3_HUMAN	21	0.0001	0.0218533
UGP_01.13962.13962.3.2.dta	3220	3599.33	1394.55	3	LJDTLDYECHD	9,Carbamidomethyl[C];	2204.77	2204.77	5-4-2-0-0	2	NXT	16	2	0.10393	3	0.04129	0.08237	3.06703	0.25264	T	y2+;y5+;y6+;Y0+;Y1+;	Y0+;Y1+;	sp|P08603|CFAH_HUMAN	K	GY	528	0	529	0.00027	0.193474	3.61e-14	sp|P08603|CFAH_HUMAN	1	-0.00294	-0.817048
UGP_01.13964.13964.3.0.dta	1803	3579.45	1228.62	3	EJISDPTSPLR	-	2350.83	2350.83	5-4-2-0-1	2	NXS	258	3	0.03395	4	0.1552	0.10688	3.06703	0.32782	T	y3+;y6+;y7+;y8+;Y0+;Y1+;Y1+;	y6+;Y1+;	sp|P01591|IGJ_HUMAN	R	TR	70	0	71	0.00078	0.634352	6.09e-07	sp|P01591|IGJ_HUMAN/tr|D6RD17|D6RD17_HUMAN/tr|D6RHJ6|D6RHJ6_HUMAN	14	-0.00128	-0.357698
UGP_01.13968.13968.4.0.dta	3525	4317.71	1892.84	4	EHEGAIYPDJTTDFQR	-	2424.87	2424.87	6-5-1-0-1	10	NXT	154	1	0.0168	8	0.21979	0.27436	5.19226	1.42455	T	b2+;b3+;b5+;b6+;b7+;y1+;y3+;y9+;Y1+;	b2+;b5+;b6+;b7+;y3+;	sp|P00450|CERU_HUMAN	K	AD	129	0	138	0.00016	0.084485	1.58e-26	sp|P00450|CERU_HUMAN/tr|E9PFZ2|E9PFZ2_HUMAN	11	0.00227	0.525865
UGP_01.13971.13971.3.0.dta	3525	3587.43	1892.84	3	EHEGAIYPDJTTDFQR	-	1694.59	1694.6	4-3-1-0-1	10	NXT	194	4	0.11005	6	0.23297	0.28307	5.79052	1.63912	T	b2+;b3+;b5+;b6+;b7+;y3+;Y0++;Y0++;Y1++;Y1++;	b2+;b5+;b6+;b7+;y3+;Y1++;	sp|P00450|CERU_HUMAN	K	AD	129	0	138	0.00016	0.084485	1.58e-26	sp|P00450|CERU_HUMAN/tr|E9PFZ2|E9PFZ2_HUMAN	11	0.01162	3.24001
UGP_01.13979.13979.3.0.dta	2801	3433.39	1228.62	3	EJISDPTSPLR	-	2204.77	2204.77	5-4-2-0-0	2	NXS	242	8	0.24489	6	0.19217	0.23343	4.44537	1.03767	T	y3+;y4+;y6+;y7+;y8+;y9+;Y0+;Y0+;Y1+;Y1+;Y2+;Y3+;Y4+;Y5+;	y6+;Y1+;Y4+;Y5+;	sp|P01591|IGJ_HUMAN	R	TR	70	0	71	0.00078	0.634352	6.09e-07	sp|P01591|IGJ_HUMAN/tr|D6RD17|D6RD17_HUMAN/tr|D6RHJ6|D6RHJ6_HUMAN	14	-0.00269	-0.783712
UGP_01.13982.13982.4.0.dta	2455	4436.8	2003.96	4	KYNSQJQSNNQFVLYR	3,Deamidated[N];	2432.84	2432.88	3-6-2-0-1	6	NXS	218	0	0	3	0.04552	0.08958	2.07318	0.18571	T	b1+;y1+;y10+;	y1+;	sp|P01042|KNG1_HUMAN	K	IT	43	0.01	48	0.00215	1.07235	2.89e-43	sp|P01042|KNG1_HUMAN	6	0.03587	8.08656
UGP_01.13983.13983.3.0.dta	2801	3433.39	1228.62	3	EJISDPTSPLR	-	2204.77	2204.77	5-4-2-0-0	2	NXS	242	8	0.19878	7	0.20865	0.24911	4.44537	1.10738	T	y1+;y3+;y4+;y6+;y7+;y8+;y9+;Y0+;Y0+;Y1+;Y1+;Y2+;Y3+;Y4+;Y5+;	y6+;Y1+;Y4+;Y5+;	sp|P01591|IGJ_HUMAN	R	TR	70	0	71	0.00078	0.634352	6.09e-07	sp|P01591|IGJ_HUMAN/tr|D6RD17|D6RD17_HUMAN/tr|D6RHJ6|D6RHJ6_HUMAN	14	-0.00269	-0.783712
UGP_01.13988.13988.3.0.dta	2002	3484.4	1133.57	3	GLCVJASAVSR	3,Carbamidomethyl[C];	2350.83	2350.83	5-4-2-0-1	5	NXS	172	4	0.15935	4	0.02191	0.13421	2.07742	0.27881	T	b3+;y2+;y5+;y6+;Y0+;Y0+;Y1+;Y4+;	Y1+;	sp|P17936|IBP3_HUMAN	R	LR	112	0	116	0.00011	0.096954	1.44e-09	sp|P17936|IBP3_HUMAN/tr|A6XND0|A6XND0_HUMAN/tr|A6XND1|A6XND1_HUMAN/tr|B3KWK7|B3KWK7_HUMAN	13	-0.00062	-0.177987
UGP_01.13992.13992.3.0.dta	1199	3515.43	1892.84	3	EHEGAIYPDJTTDFQR	-	1622.59	1622.58	5-4-0-0-0	10	NXT	268	3	0.0754	6	0.1961	0.21886	4.36885	0.95616	T	b2+;b5+;b6+;b7+;y3+;y7++;Y1+;Y1++;Y1++;	b7+;y3+;y7++;Y1++;	sp|P00450|CERU_HUMAN	K	AD	129	0	138	0.00016	0.084485	1.58e-26	sp|P00450|CERU_HUMAN/tr|E9PFZ2|E9PFZ2_HUMAN	11	-0.01337	-3.8043
UGP_01.14001.14001.3.0.dta	2801	3433.39	1228.62	3	EJISDPTSPLR	-	2204.77	2204.77	5-4-2-0-0	2	NXS	246	9	0.18512	8	0.21422	0.24836	3.75283	0.93207	T	b3+;y1+;y3+;y4+;y6+;y7+;y8+;y9+;Y0+;Y0+;Y1+;Y1+;Y2+;Y3+;Y4+;Y4+;Y5+;	y6+;Y1+;Y4+;	sp|P01591|IGJ_HUMAN	R	TR	70	0	71	0.00078	0.634352	6.09e-07	sp|P01591|IGJ_HUMAN/tr|D6RD17|D6RD17_HUMAN/tr|D6RHJ6|D6RHJ6_HUMAN	14	-0.00384	-1.11876
UGP_01.14002.14002.4.0.dta	783	3692.51	1413.7	4	ITYSIVQTJCSK	10,Carbamidomethyl[C];	2278.81	2278.81	6-5-1-0-0	9	NXS	338	2	0.05474	6	0.02124	0.09851	3.05561	0.30101	T	b4+;b7+;b10+;y4+;y5+;y7+;Y0+;Y1+;	Y0+;Y1+;	sp|P01042|KNG1_HUMAN	R	EN	197	0	205	6e-05	0.042412	1.13e-15	sp|P01042|KNG1_HUMAN	13	-0.00121	-0.327779
UGP_01.14003.14003.4.0.dta	783	3692.51	1413.7	4	ITYSIVQTJCSK	10,Carbamidomethyl[C];	2278.81	2278.81	6-5-1-0-0	9	NXS	338	2	0.05176	5	0.01971	0.12329	3.05561	0.37672	T	y3+;y4+;y5+;y6+;y7+;Y0+;Y1+;	Y0+;Y1+;	sp|P01042|KNG1_HUMAN	R	EN	197	0	205	6e-05	0.042412	1.13e-15	sp|P01042|KNG1_HUMAN	13	-0.00121	-0.327779
UGP_01.14015.14015.4.0.dta	783	3692.52	1413.7	4	ITYSIVQTJCSK	10,Carbamidomethyl[C];	2278.81	2278.81	6-5-1-0-0	9	NXS	330	3	0.0509	4	0.01652	0.11356	3.05561	0.347	T	y3+;y5+;y6+;y7+;Y0+;Y0+;Y1+;	Y0+;Y1+;	sp|P01042|KNG1_HUMAN	R	EN	197	0	205	6e-05	0.042412	1.13e-15	sp|P01042|KNG1_HUMAN	13	-0.00141	-0.381958
UGP_01.14021.14021.4.0.dta	783	3692.52	1413.7	4	ITYSIVQTJCSK	10,Carbamidomethyl[C];	2278.81	2278.81	6-5-1-0-0	9	NXS	330	2	0.06067	5	0.01769	0.12349	3.05561	0.37733	T	y3+;y4+;y5+;y6+;y7+;Y0+;Y1+;	Y0+;Y1+;	sp|P01042|KNG1_HUMAN	R	EN	197	0	205	6e-05	0.042412	1.13e-15	sp|P01042|KNG1_HUMAN	13	-0.00141	-0.381958
UGP_01.14025.14025.4.0.dta	783	3692.52	1413.7	4	ITYSIVQTJCSK	10,Carbamidomethyl[C];	2278.81	2278.81	6-5-1-0-0	9	NXS	330	2	0.10352	5	0.02393	0.14453	3.05561	0.44164	T	y3+;y4+;y5+;y6+;y7+;Y0+;Y1+;	Y0+;Y1+;	sp|P01042|KNG1_HUMAN	R	EN	197	0	205	6e-05	0.042412	1.13e-15	sp|P01042|KNG1_HUMAN	13	-0.00141	-0.381958
UGP_01.14031.14031.3.0.dta	3525	4098.61	1892.84	3	EHEGAIYPDJTTDFQR	-	2205.77	2205.79	5-4-1-0-2	10	NXT	156	1	0.03356	6	0.21918	0.23609	5.19226	1.22584	T	b2+;b3+;b5+;b6+;b7+;y3+;Y1++;	b5+;b6+;b7+;y3+;Y1++;	sp|P00450|CERU_HUMAN	K	AD	129	0	138	0.00016	0.084485	1.58e-26	sp|P00450|CERU_HUMAN/tr|E9PFZ2|E9PFZ2_HUMAN	11	0.0196	4.78331
UGP_01.14038.14038.2.0.dta	1199	3806.51	1892.84	2	EHEGAIYPDJTTDFQR	-	1913.67	1913.68	5-4-1-0-0	10	NXT	176	1	0.09481	3	0.39555	0.29065	4.36885	1.26982	T	b5+;b6+;y3+;Y1+;	b5+;b6+;y3+;Y1+;	sp|P00450|CERU_HUMAN	K	AD	129	0	138	0.00016	0.084485	1.58e-26	sp|P00450|CERU_HUMAN/tr|E9PFZ2|E9PFZ2_HUMAN	11	0.00825	2.16792
UGP_01.14056.14056.3.0.dta	2957	3477.34	1612.8	3	NNREJISDPTSPLR	-	1864.53	1864.55	NNH(HN(HEX&n-acetyl&sulfate))(HN(HEX&n-acetyl&sulfate))	5	NXS	100	0	0	3	0.16762	0.15322	2.92056	0.44749	T	y1+;y3+;y6+;	y1+;y6+;	sp|P01591|IGJ_HUMAN	L	TR	67	0	71	0.00093	0.576284	3.15e-22	sp|P01591|IGJ_HUMAN/tr|D6RD17|D6RD17_HUMAN/tr|D6RHJ6|D6RHJ6_HUMAN	1	0.01446	4.15958
UGP_01.14059.14059.3.0.dta	2957	3477.34	1612.8	3	NNREJISDPTSPLR	-	1864.53	1864.55	NNH(HN(HEX&n-acetyl&sulfate))(HN(HEX&n-acetyl&sulfate))	5	NXS	100	0	0	3	0.14033	0.14064	2.92056	0.41074	T	y1+;y3+;y6+;	y1+;y6+;	sp|P01591|IGJ_HUMAN	L	TR	67	0	71	0.00093	0.576284	3.15e-22	sp|P01591|IGJ_HUMAN/tr|D6RD17|D6RD17_HUMAN/tr|D6RHJ6|D6RHJ6_HUMAN	1	0.01446	4.15958
UGP_01.14063.14063.4.2.dta	2957	3477.35	1612.8	4	NNREJISDPTSPLR	-	1864.54	1864.55	NNH(HN(HEX&n-acetyl&sulfate))(HN(HEX&n-acetyl&sulfate))	5	NXS	108	0	0	4	0.19877	0.19532	2.92056	0.57043	T	y1+;y4+;y5+;y6+;	y1+;y6+;	sp|P01591|IGJ_HUMAN	L	TR	67	0	71	0.00093	0.576284	3.15e-22	sp|P01591|IGJ_HUMAN/tr|D6RD17|D6RD17_HUMAN/tr|D6RHJ6|D6RHJ6_HUMAN	1	0.00637	1.83239
UGP_01.14080.14080.3.0.dta	3525	3150.29	1892.84	3	EHEGAIYPDJTTDFQR	-	1257.45	1257.45	4-3-0-0-0	10	NXT	198	0	0	7	0.24835	0.25012	5.19226	1.29867	T	b2+;b3+;b5+;b6+;b7+;y1+;y3+;	b2+;b3+;b5+;b6+;y3+;	sp|P00450|CERU_HUMAN	K	AD	129	0	138	0.00016	0.084485	1.58e-26	sp|P00450|CERU_HUMAN/tr|E9PFZ2|E9PFZ2_HUMAN	11	-0.00304	-0.965297
UGP_01.14083.14083.3.0.dta	2957	3477.34	1612.8	3	NNREJISDPTSPLR	-	1864.53	1864.55	NNH(HN(HEX&n-acetyl&sulfate))(HN(HEX&n-acetyl&sulfate))	5	NXS	100	0	0	5	0.18808	0.17851	2.92056	0.52136	T	y1+;y3+;y4+;y6+;y2++;	y1+;y6+;	sp|P01591|IGJ_HUMAN	L	TR	67	0	71	0.00093	0.576284	3.15e-22	sp|P01591|IGJ_HUMAN/tr|D6RD17|D6RD17_HUMAN/tr|D6RHJ6|D6RHJ6_HUMAN	1	0.01415	4.0704
UGP_01.14093.14093.3.0.dta	1199	3952.57	1892.84	3	EHEGAIYPDJTTDFQR	-	2059.73	2059.73	5-4-1-0-1	10	NXT	224	3	0.08146	6	0.28984	0.29626	5.57677	1.65216	T	b2+;b5+;b6+;b7+;y1+;y3+;Y1++;Y2++;Y4++;	b2+;b5+;b6+;b7+;y3+;Y1++;	sp|P00450|CERU_HUMAN	K	AD	129	0	138	0.00016	0.084485	1.58e-26	sp|P00450|CERU_HUMAN/tr|E9PFZ2|E9PFZ2_HUMAN	11	-0.00084	-0.212574
UGP_01.14096.14096.4.2.dta	4496	3705.68	2302.19	4	TPEIJNSSGLSLSYGPVSPIIR	6,Deamidated[N];	1403.49	1403.51	4-3-0-0-1	5	NXS	52	0	0	3	0.07336	0.05942	3.01824	0.17935	T	b1+;b2+;y1+;	b2+;y1+;	tr|D6RGV2|D6RGV2_HUMAN	R	RL	228	0.01	232	0.01578	6.85136	1.24e-30	tr|D6RGV2|D6RGV2_HUMAN/tr|H0YA41|H0YA41_HUMAN	7	0.02341	6.31909
UGP_01.14100.14100.3.0.dta	2557	3471.33	1266.56	3	LGJWSAMPSCK	7,Oxidation[M];10,Carbamidomethyl[C];	2204.77	2204.77	5-4-2-0-0	3	NXS	76	2	0.03125	6	0.05072	0.14126	2.07742	0.29346	T	b7+;y2+;y4+;y5+;y6+;y7+;Y1+;Y2+;	Y1+;	sp|P02749|APOH_HUMAN	K	AS	251	0	253	0.00075	0.591695	1.68e-17	sp|P02749|APOH_HUMAN/tr|J3KS17|J3KS17_HUMAN	13	0.00082	0.236289
UGP_01.14105.14105.3.2.dta	2801	2777.17	1228.62	3	EJISDPTSPLR	-	1548.55	1548.54	4-3-1-0-0	2	NXS	84	1	0.03289	3	0.07598	0.07393	2.96624	0.21928	T	y1+;y6+;y2++;Y1+;	y6+;Y1+;	sp|P01591|IGJ_HUMAN	R	TR	70	0.01	71	0.00078	0.634352	6.09e-07	sp|P01591|IGJ_HUMAN/tr|D6RD17|D6RD17_HUMAN/tr|D6RHJ6|D6RHJ6_HUMAN	14	-0.00959	-3.4544
UGP_01.14110.14110.3.0.dta	2801	3433.39	1228.62	3	EJISDPTSPLR	-	2204.77	2204.77	5-4-2-0-0	2	NXS	248	8	0.29253	6	0.21883	0.28552	5.07736	1.4497	T	y1+;y3+;y4+;y6+;y8+;y9+;Y0+;Y0+;Y1+;Y1+;Y2+;Y3+;Y4+;Y5+;	y6+;Y1+;Y3+;Y4+;Y5+;	sp|P01591|IGJ_HUMAN	R	TR	70	0	71	0.00078	0.634352	6.09e-07	sp|P01591|IGJ_HUMAN/tr|D6RD17|D6RD17_HUMAN/tr|D6RHJ6|D6RHJ6_HUMAN	14	-0.00387	-1.1275
UGP_01.14114.14114.4.1.dta	3525	3952.57	1892.84	4	EHEGAIYPDJTTDFQR	-	2059.73	2059.73	5-4-1-0-1	10	NXT	224	4	0.07101	7	0.25407	0.3075	5.19226	1.5966	T	b2+;b3+;b5+;b6+;b7+;y3+;y10+;Y1+;Y1++;Y1++;Y2++;	b2+;b5+;b6+;y10+;Y1++;	sp|P00450|CERU_HUMAN	K	AD	129	0	138	0.00016	0.084485	1.58e-26	sp|P00450|CERU_HUMAN/tr|E9PFZ2|E9PFZ2_HUMAN	11	-0.00211	-0.533965
UGP_01.14122.14122.3.0.dta	2801	3433.39	1228.62	3	EJISDPTSPLR	-	2204.77	2204.77	5-4-2-0-0	2	NXS	246	8	0.29924	3	0.22525	0.23343	5.66687	1.32283	T	y3+;y6+;y9+;Y0+;Y0+;Y1+;Y1+;Y2+;Y3+;Y4+;Y5+;	y6+;Y1+;Y2+;Y3+;Y4+;Y5+;	sp|P01591|IGJ_HUMAN	R	TR	70	0	71	0.00078	0.634352	6.09e-07	sp|P01591|IGJ_HUMAN/tr|D6RD17|D6RD17_HUMAN/tr|D6RHJ6|D6RHJ6_HUMAN	14	-0.00384	-1.11876
UGP_01.14135.14135.3.0.dta	3525	3806.52	1892.84	3	EHEGAIYPDJTTDFQR	-	1913.68	1913.68	5-4-1-0-0	10	NXT	182	7	0.15018	9	0.33789	0.37053	6.89951	2.55646	T	b2+;b3+;b5+;b6+;b7+;b9+;y1+;y3+;y6+;Y1+;Y0++;Y0++;Y1++;Y1++;Y2++;Y3++;	b2+;b3+;b5+;b6+;b7+;y3+;Y1+;Y1++;	sp|P00450|CERU_HUMAN	K	AD	129	0	138	0.00016	0.084485	1.58e-26	sp|P00450|CERU_HUMAN/tr|E9PFZ2|E9PFZ2_HUMAN	11	0.0041	1.07739
UGP_01.14136.14136.3.0.dta	2557	3471.33	1266.56	3	LGJWSAMPSCK	7,Oxidation[M];10,Carbamidomethyl[C];	2204.77	2204.77	5-4-2-0-0	3	NXS	76	4	0.14223	6	0.07988	0.19912	3.87262	0.7711	T	b4+;b7+;y4+;y5+;y6+;y7+;Y0+;Y1+;Y1+;Y1++;	y4+;Y0+;Y1+;	sp|P02749|APOH_HUMAN	K	AS	251	0	253	0.00075	0.591695	1.68e-17	sp|P02749|APOH_HUMAN/tr|J3KS17|J3KS17_HUMAN	13	0.00083	0.239171
UGP_01.14137.14137.3.0.dta	1193	3546.47	1341.7	3	SPDVIJGSPISQK	-	2204.77	2204.77	5-4-2-0-0	6	NXS	306	3	0.19154	4	0.06765	0.1874	3.84588	0.72073	T	b4+;y3+;y5+;y7+;Y0+;Y0+;Y1+;	y5+;Y0+;Y1+;	sp|P08603|CFAH_HUMAN	K	II	212	0	217	-0.00014	-0.104269	1.15e-14	sp|P08603|CFAH_HUMAN/tr|A0A0D9SG88|A0A0D9SG88_HUMAN/tr|Q5TFM2|Q5TFM2_HUMAN	14	-0.00206	-0.581024
UGP_01.14138.14138.4.0.dta	783	3327.38	1413.7	4	ITYSIVQTJCSK	10,Carbamidomethyl[C];	1913.68	1913.68	5-4-1-0-0	9	NXS	238	3	0.20655	4	0.02764	0.17239	3.05561	0.52675	T	y3+;y4+;y5+;y7+;Y0+;Y1+;Y1+;	Y0+;Y1+;	sp|P01042|KNG1_HUMAN	R	EN	197	0	205	6e-05	0.042412	1.13e-15	sp|P01042|KNG1_HUMAN	13	0.00146	0.438916
UGP_01.14147.14147.3.0.dta	2557	3180.24	1266.56	3	LGJWSAMPSCK	7,Oxidation[M];10,Carbamidomethyl[C];	1913.68	1913.68	5-4-1-0-0	3	NXS	84	2	0.16764	3	0.07587	0.15586	3.87262	0.60357	T	b7+;b9+;y4+;Y0+;Y1+;	y4+;Y0+;Y1+;	sp|P02749|APOH_HUMAN	K	AS	251	0	253	0.00075	0.591695	1.68e-17	sp|P02749|APOH_HUMAN/tr|J3KS17|J3KS17_HUMAN	13	0.00342	1.07573
UGP_01.14159.14159.3.0.dta	4353	3425.44	1511.76	3	VYKPSAGJNSLYR	3,Carbamyl[K];	1913.68	1913.68	5-4-1-0-0	8	NXS	284	2	0.09697	3	0.06733	0.11572	3.04454	0.3523	T	b2+;b3+;y1+;Y1+;Y1+;	b3+;Y1+;	sp|P02749|APOH_HUMAN	R	DT	155	0	162	0.00089	0.588334	2.78e-30	sp|P02749|APOH_HUMAN/tr|J3QLI0|J3QLI0_HUMAN/tr|J3QRN2|J3QRN2_HUMAN	1	0.00056	0.163531
UGP_01.14160.14160.3.0.dta	4353	3425.44	1511.76	3	VYKPSAGJNSLYR	3,Carbamyl[K];	1913.68	1913.68	5-4-1-0-0	8	NXS	284	2	0.08049	4	0.05635	0.16453	3.04454	0.50091	T	b2+;b3+;y1+;y10+;Y1+;Y1+;	b3+;Y1+;	sp|P02749|APOH_HUMAN	R	DT	155	0	162	0.00089	0.588334	2.78e-30	sp|P02749|APOH_HUMAN/tr|J3QLI0|J3QLI0_HUMAN/tr|J3QRN2|J3QRN2_HUMAN	1	0.00056	0.163531
UGP_01.14161.14161.4.0.dta	3525	3952.57	1892.84	4	EHEGAIYPDJTTDFQR	-	2059.73	2059.73	5-4-1-0-1	10	NXT	222	1	0.00664	8	0.21295	0.26269	4.55026	1.19532	T	b2+;b3+;b5+;b6+;b7+;y1+;y3+;y10+;Y1++;	b2+;b5+;b6+;y3+;	sp|P00450|CERU_HUMAN	K	AD	129	0	138	0.00016	0.084485	1.58e-26	sp|P00450|CERU_HUMAN/tr|E9PFZ2|E9PFZ2_HUMAN	11	-0.00277	-0.700987
UGP_01.14162.14162.3.0.dta	4353	3425.44	1511.76	3	VYKPSAGJNSLYR	3,Carbamyl[K];	1913.68	1913.68	5-4-1-0-0	8	NXS	284	2	0.1088	4	0.07764	0.12786	3.04454	0.38926	T	b2+;b3+;y1+;y2+;Y1+;Y1+;	b3+;Y1+;	sp|P02749|APOH_HUMAN	R	DT	155	0	162	0.00089	0.588334	2.78e-30	sp|P02749|APOH_HUMAN/tr|J3QLI0|J3QLI0_HUMAN/tr|J3QRN2|J3QRN2_HUMAN	1	0.00056	0.163531
UGP_01.14164.14164.4.0.dta	3525	3952.57	1892.84	4	EHEGAIYPDJTTDFQR	-	2059.73	2059.73	5-4-1-0-1	10	NXT	222	4	0.03898	9	0.21997	0.28693	5.19226	1.48982	T	b2+;b3+;b5+;b6+;b7+;y1+;y3+;y4+;y10+;Y0+;Y0++;Y1++;Y1++;	b2+;b3+;b5+;b7+;y10+;	sp|P00450|CERU_HUMAN	K	AD	129	0	138	0.00016	0.084485	1.58e-26	sp|P00450|CERU_HUMAN/tr|E9PFZ2|E9PFZ2_HUMAN	11	-0.00277	-0.700987
UGP_01.14170.14170.4.1.dta	1193	3546.47	1341.7	4	SPDVIJGSPISQK	-	2204.77	2204.77	5-4-2-0-0	6	NXS	304	5	0.19738	5	0.06439	0.24579	3.84588	0.94529	T	b3+;b4+;y3+;y5+;y7+;Y0+;Y0+;Y1+;Y0++;Y1++;	y5+;Y0+;Y1+;	sp|P08603|CFAH_HUMAN	K	II	212	0	217	-0.00014	-0.104269	1.15e-14	sp|P08603|CFAH_HUMAN/tr|A0A0D9SG88|A0A0D9SG88_HUMAN/tr|Q5TFM2|Q5TFM2_HUMAN	14	-0.00334	-0.942047
UGP_01.14173.14173.3.0.dta	1222	2833.25	1454.77	3	QSVPAHFVALJGSK	-	1378.48	1378.48	6-2-0-0-0	11	NXS	88	7	0.26161	4	0.07186	0.14964	4.3791	0.6553	T	b2+;b3+;b10+;y11++;Y0+;Y1+;Y0++;Y0++;Y1++;Y1++;Y2++;	b2+;Y1+;Y1++;Y1++;	sp|P06681|CO2_HUMAN	K	LN	611	0	621	-0.00055	-0.37781	3.37e-08	sp|P06681|CO2_HUMAN/tr|A0A0G2JIE7|A0A0G2JIE7_HUMAN/tr|A0A0G2JL69|A0A0G2JL69_HUMAN/tr|B4DQI1|B4DQI1_HUMAN/tr|B4E1Z4|B4E1Z4_HUMAN/tr|E7ETN3|E7ETN3_HUMAN/tr|E9PDZ0|E9PDZ0_HUMAN/tr|H0Y3H6|H0Y3H6_HUMAN	7	-0.00026	-0.0917999
UGP_01.14184.14184.2.0.dta	3241	2536.05	1497.7	2	GAIYPDJTTDFQR	-	1038.36	1038.38	3-2-0-0-1	7	NXT	36	1	0.00666	10	0.11438	0.1746	3.04454	0.53157	T	b10+;y1+;y2+;y3+;y4+;y5+;y6+;y7+;y9+;y10+;Y1+;	b10+;y3+;	sp|P00450|CERU_HUMAN	E	AD	132	0	138	-0.00448	-2.9893	1.54e-22	sp|P00450|CERU_HUMAN/tr|E9PFZ2|E9PFZ2_HUMAN	1	0.02357	9.29775
UGP_01.14198.14198.4.1.dta	2557	3471.33	1266.56	4	LGJWSAMPSCK	7,Oxidation[M];10,Carbamidomethyl[C];	2204.77	2204.77	5-4-2-0-0	3	NXS	76	2	0.12155	4	0.05919	0.17331	3.06703	0.53154	T	y4+;y5+;y6+;y7+;Y0+;Y1+;	y4+;Y1+;	sp|P02749|APOH_HUMAN	K	AS	251	0	253	0.00075	0.591695	1.68e-17	sp|P02749|APOH_HUMAN/tr|J3KS17|J3KS17_HUMAN	13	-9e-05	-0.0259342
UGP_01.14221.14221.3.0.dta	3525	3441.38	1892.84	3	EHEGAIYPDJTTDFQR	-	1548.54	1548.54	4-3-1-0-0	10	NXT	220	3	0.05766	8	0.28979	0.30523	5.79052	1.76745	T	b2+;b3+;b4+;b5+;b6+;b7+;y1+;y3+;Y0++;Y1++;Y1++;	b2+;b5+;b6+;b7+;y3+;Y1++;	sp|P00450|CERU_HUMAN	K	AD	129	0	138	0.00016	0.084485	1.58e-26	sp|P00450|CERU_HUMAN/tr|E9PFZ2|E9PFZ2_HUMAN	11	-0.00444	-1.29055
UGP_01.14224.14224.4.1.dta	3517	3934.73	1729.95	4	ALSHLALGAQJHTLQR	-	2204.79	2204.77	5-4-2-0-0	11	NXT	126	2	0.04664	6	0.07442	0.10775	2.04906	0.22078	T	b4+;b5+;b6+;b7+;y1+;y4+;Y1+;Y1++;	Y1++;	sp|P08697|A2AP_HUMAN	L	LQ	116	0.01	126	0.00044	0.254199	1.03e-11	sp|P08697|A2AP_HUMAN/tr|A0A0J9YY65|A0A0J9YY65_HUMAN/tr|C9JMH6|C9JMH6_HUMAN	3	-0.01966	-4.99778
UGP_01.14226.14226.4.1.dta	3517	3934.73	1729.95	4	ALSHLALGAQJHTLQR	-	2204.79	2204.77	5-4-2-0-0	11	NXT	126	3	0.06105	4	0.05551	0.09645	3.02854	0.29212	T	b4+;b5+;b6+;b7+;Y0++;Y1++;Y3++;	b6+;Y1++;	sp|P08697|A2AP_HUMAN	L	LQ	116	0	126	0.00044	0.254199	1.03e-11	sp|P08697|A2AP_HUMAN/tr|A0A0J9YY65|A0A0J9YY65_HUMAN/tr|C9JMH6|C9JMH6_HUMAN	3	-0.01966	-4.99778
UGP_01.14228.14228.4.1.dta	3517	3934.73	1729.95	4	ALSHLALGAQJHTLQR	-	2204.79	2204.77	5-4-2-0-0	11	NXT	126	4	0.06405	5	0.06006	0.1061	2.04906	0.21741	T	b4+;b5+;b6+;b7+;y1+;Y1+;Y0++;Y1++;Y2++;	Y1++;	sp|P08697|A2AP_HUMAN	L	LQ	116	0.01	126	0.00044	0.254199	1.03e-11	sp|P08697|A2AP_HUMAN/tr|A0A0J9YY65|A0A0J9YY65_HUMAN/tr|C9JMH6|C9JMH6_HUMAN	3	-0.01966	-4.99778
UGP_01.14232.14232.4.1.dta	3517	3934.73	1729.95	4	ALSHLALGAQJHTLQR	-	2204.79	2204.77	5-4-2-0-0	11	NXT	126	3	0.04318	5	0.05853	0.10787	2.04906	0.22104	T	b4+;b5+;b6+;b7+;y5+;Y0++;Y1++;Y2++;	Y1++;	sp|P08697|A2AP_HUMAN	L	LQ	116	0.01	126	0.00044	0.254199	1.03e-11	sp|P08697|A2AP_HUMAN/tr|A0A0J9YY65|A0A0J9YY65_HUMAN/tr|C9JMH6|C9JMH6_HUMAN	3	-0.01966	-4.99778
UGP_01.14233.14233.4.1.dta	537	3934.73	1729.95	4	ALSHLALGAQJHTLQR	-	2204.79	2204.77	5-4-2-0-0	11	NXT	126	4	0.07307	4	0.03152	0.08996	1.95256	0.17566	T	b4+;b6+;y1+;y5+;Y1+;Y0++;Y1++;Y1++;	Y1++;	sp|P08697|A2AP_HUMAN	L	LQ	116	0.01	126	0.00044	0.254199	1.03e-11	sp|P08697|A2AP_HUMAN/tr|A0A0J9YY65|A0A0J9YY65_HUMAN/tr|C9JMH6|C9JMH6_HUMAN	3	-0.01966	-4.99778
UGP_01.14234.14234.4.1.dta	3517	3934.73	1729.95	4	ALSHLALGAQJHTLQR	-	2204.79	2204.77	5-4-2-0-0	11	NXT	126	2	0.02961	5	0.06635	0.0865	2.04906	0.17725	T	b4+;b5+;b6+;b7+;b8+;Y1++;Y1++;	Y1++;	sp|P08697|A2AP_HUMAN	L	LQ	116	0.01	126	0.00044	0.254199	1.03e-11	sp|P08697|A2AP_HUMAN/tr|A0A0J9YY65|A0A0J9YY65_HUMAN/tr|C9JMH6|C9JMH6_HUMAN	3	-0.01966	-4.99778
UGP_01.14244.14244.4.1.dta	3517	3934.73	1729.95	4	ALSHLALGAQJHTLQR	-	2204.79	2204.77	5-4-2-0-0	11	NXT	126	4	0.06185	4	0.05111	0.09472	3.02854	0.28686	T	b4+;b5+;b6+;b7+;Y1+;Y1+;Y1++;Y1++;	Y1+;Y1++;	sp|P08697|A2AP_HUMAN	L	LQ	116	0	126	0.00044	0.254199	1.03e-11	sp|P08697|A2AP_HUMAN/tr|A0A0J9YY65|A0A0J9YY65_HUMAN/tr|C9JMH6|C9JMH6_HUMAN	3	-0.01966	-4.99778
UGP_01.14251.14251.2.3.dta	260	2572.09	1355.69	2	PLEGJSTVTGQPR	-	1216.4	1216.42	5-2-0-0-0	5	NXT	46	0	0	3	0.15873	0.10824	3.04454	0.32953	T	y1+;y2+;y8+;	y2+;y8+;	sp|P58166|INHBE_HUMAN	R	RL	194	0	198	0.0014	1.03193	1.27e-12	sp|P58166|INHBE_HUMAN/tr|F8VNP4|F8VNP4_HUMAN	14	0.0228	8.86794
UGP_01.14273.14273.3.0.dta	3158	3367.27	1340.56	3	MDGASQLMGEJR	1,Oxidation[M];8,Oxidation[M];	2026.71	2026.69	10-2-0-0-0	11	NXT	40	1	0.00865	5	0.10199	0.10483	2.06901	0.21689	T	b9+;y1+;y5+;y6+;y11+;Y0+;	y5+;	sp|P02675|FIBB_HUMAN	L	TM	384	0.01	394	-0.0004	-0.298165	8.92e-53	sp|P02675|FIBB_HUMAN/tr|D6REL8|D6REL8_HUMAN	1	-0.02055	-6.10466
UGP_01.14312.14312.4.0.dta	1199	4608.8	1892.84	4	EHEGAIYPDJTTDFQR	-	2715.96	2715.96	6-5-2-0-1	10	NXT	96	1	0.02301	3	0.05093	0.09433	1.96085	0.18498	T	b3+;b5+;b6+;Y1++;	Y1++;	sp|P00450|CERU_HUMAN	K	AD	129	0.01	138	0.00016	0.084485	1.58e-26	sp|P00450|CERU_HUMAN/tr|E9PFZ2|E9PFZ2_HUMAN	11	-0.00096	-0.208343
UGP_01.14315.14315.5.0.dta	2804	5014.13	2954.4	5	SRYPHKPEIJSTTHPGADLQENFCR	24,Carbamidomethyl[C];	2059.73	2059.73	5-4-1-0-1	10	NXT	96	0	0	7	0.0933	0.1563	1.91194	0.29884	T	b2+;b6+;b14++;y1+;y5+;y7+;y11+;	y11+;	sp|P00734|THRB_HUMAN	R	NP	134	0	143	0.00292	0.988028	2.26e-21	sp|P00734|THRB_HUMAN/tr|C9JV37|C9JV37_HUMAN/tr|E9PIT3|E9PIT3_HUMAN	21	-0.00024	-0.0478744
UGP_01.14318.14318.4.3.dta	1240	4185.68	2067.92	4	FQQJASSMCVPDQDTAIR	9,Carbamidomethyl[C];	2117.75	2117.78	5-5-0-0-2	4	NXS	244	0	0	7	0.27297	0.2918	3.83944	1.12035	T	y1+;y4+;y6+;y8+;y9+;y10+;y13+;	y4+;y6+;y8+;	sp|P01871|IGHM_HUMAN	T	VF	206	0	209	-0.00201	-0.971529	2.51e-17	sp|P01871|IGHM_HUMAN/tr|A0A1B0GUU9|A0A1B0GUU9_HUMAN	2	0.02575	6.15345
UGP_01.14320.14320.3.0.dta	261	4243.66	2304.97	3	SHEIWTHSCPQSPGJGTDASH	9,Carbamidomethyl[C];	1938.7	1938.71	3-5-1-0-1	15	NXT	120	0	0	3	0.12576	0.07119	3.4414	0.24501	T	y7+;y14+;y9++;	y7+;y14+;y9++;	sp|P04278|SHBG_HUMAN	R	--	382	0	396	-0.00033	-0.143108	1.08e-21	sp|P04278|SHBG_HUMAN/tr|A0A0C4DGN2|A0A0C4DGN2_HUMAN/tr|B0FWH6|B0FWH6_HUMAN/tr|I3L145|I3L145_HUMAN/tr|I3L1J1|I3L1J1_HUMAN/tr|I3L2X4|I3L2X4_HUMAN/tr|I3L4B9|I3L4B9_HUMAN	21	0.01449	3.41532
UGP_01.14330.14330.5.0.dta	2804	4868.07	2954.4	5	SRYPHKPEIJSTTHPGADLQENFCR	24,Carbamidomethyl[C];	1913.68	1913.68	5-4-1-0-0	10	NXT	96	2	0.02931	14	0.266	0.30779	4.89697	1.50722	T	b2+;b5+;b6+;y1+;y3+;y4+;y5+;y6+;y7+;y8+;y10+;y11+;y11++;y12++;Y0++;Y1++;	b6+;y7+;y11+;y11++;Y1++;	sp|P00734|THRB_HUMAN	R	NP	134	0	143	0.00292	0.988028	2.26e-21	sp|P00734|THRB_HUMAN/tr|C9JV37|C9JV37_HUMAN/tr|E9PIT3|E9PIT3_HUMAN	21	0.00094	0.193135
UGP_01.14335.14335.4.1.dta	2804	4869.07	2954.4	4	SRYPHKPEIJSTTHPGADLQENFCR	24,Carbamidomethyl[C];	1914.68	1914.7	5-4-0-0-2	10	NXT	120	0	0	3	0.19963	0.18588	3.60644	0.67037	T	b6+;y7+;y11+;	b6+;y7+;y11+;	sp|P00734|THRB_HUMAN	R	NP	134	0	143	0.00292	0.988028	2.26e-21	sp|P00734|THRB_HUMAN/tr|C9JV37|C9JV37_HUMAN/tr|E9PIT3|E9PIT3_HUMAN	21	0.02484	5.10267
UGP_01.14336.14336.4.1.dta	2804	4869.07	2954.4	4	SRYPHKPEIJSTTHPGADLQENFCR	24,Carbamidomethyl[C];	1914.68	1914.7	5-4-0-0-2	10	NXT	120	0	0	5	0.12228	0.15125	3.60644	0.54547	T	b6+;y1+;y4+;y7+;y11+;	b6+;y7+;y11+;	sp|P00734|THRB_HUMAN	R	NP	134	0	143	0.00292	0.988028	2.26e-21	sp|P00734|THRB_HUMAN/tr|C9JV37|C9JV37_HUMAN/tr|E9PIT3|E9PIT3_HUMAN	21	0.02484	5.10267
UGP_01.14342.14342.5.0.dta	2804	5014.12	2954.4	5	SRYPHKPEIJSTTHPGADLQENFCR	24,Carbamidomethyl[C];	2059.73	2059.73	5-4-1-0-1	10	NXT	96	1	0.00904	8	0.15497	0.20476	2.84284	0.58211	T	b3+;b5+;b6+;y1+;y4+;y7+;y11+;y11++;Y1++;	b6+;y11+;	sp|P00734|THRB_HUMAN	R	NP	134	0	143	0.00292	0.988028	2.26e-21	sp|P00734|THRB_HUMAN/tr|C9JV37|C9JV37_HUMAN/tr|E9PIT3|E9PIT3_HUMAN	21	0.00069	0.137639
UGP_01.14352.14352.4.0.dta	2804	4868.06	2954.4	4	SRYPHKPEIJSTTHPGADLQENFCR	24,Carbamidomethyl[C];	1913.66	1913.68	5-4-1-0-0	10	NXT	98	0	0	5	0.17786	0.19888	2.84284	0.5654	T	b2+;b6+;y7+;y11+;y11++;	y7+;y11+;	sp|P00734|THRB_HUMAN	R	NP	134	0	143	0.00292	0.988028	2.26e-21	sp|P00734|THRB_HUMAN/tr|C9JV37|C9JV37_HUMAN/tr|E9PIT3|E9PIT3_HUMAN	21	0.01861	3.82369
UGP_01.14353.14353.4.0.dta	2804	4868.06	2954.4	4	SRYPHKPEIJSTTHPGADLQENFCR	24,Carbamidomethyl[C];	1913.66	1913.68	5-4-1-0-0	10	NXT	98	1	0.01484	4	0.09749	0.14616	1.91194	0.27944	T	b6+;y1+;y7+;y11+;Y1++;	y11+;	sp|P00734|THRB_HUMAN	R	NP	134	0	143	0.00292	0.988028	2.26e-21	sp|P00734|THRB_HUMAN/tr|C9JV37|C9JV37_HUMAN/tr|E9PIT3|E9PIT3_HUMAN	21	0.01861	3.82369
UGP_01.14362.14362.4.1.dta	783	3327.38	1413.7	4	ITYSIVQTJCSK	10,Carbamidomethyl[C];	1913.68	1913.68	5-4-1-0-0	9	NXS	242	3	0.13603	6	0.07381	0.20081	3.05561	0.61358	T	b4+;y3+;y4+;y5+;y6+;y7+;Y0+;Y0+;Y1+;	Y0+;Y1+;	sp|P01042|KNG1_HUMAN	R	EN	197	0	205	6e-05	0.042412	1.13e-15	sp|P01042|KNG1_HUMAN	13	0.00114	0.342716
UGP_01.14367.14367.4.1.dta	3525	3806.51	1892.84	4	EHEGAIYPDJTTDFQR	-	1913.67	1913.68	5-4-1-0-0	10	NXT	168	0	0	7	0.2289	0.23842	4.55026	1.08489	T	b2+;b3+;b5+;b6+;b7+;y1+;y3+;	b2+;b5+;b6+;b7+;	sp|P00450|CERU_HUMAN	K	AD	129	0	138	0.00016	0.084485	1.58e-26	sp|P00450|CERU_HUMAN/tr|E9PFZ2|E9PFZ2_HUMAN	11	0.01161	3.05086
UGP_01.14377.14377.3.0.dta	3525	4608.79	1892.84	3	EHEGAIYPDJTTDFQR	-	2715.95	2715.96	6-5-2-0-1	10	NXT	86	1	0.03386	4	0.13941	0.1649	4.55026	0.75036	T	b2+;b5+;b6+;b7+;Y1++;	b5+;b6+;b7+;Y1++;	sp|P00450|CERU_HUMAN	K	AD	129	0	138	0.00016	0.084485	1.58e-26	sp|P00450|CERU_HUMAN/tr|E9PFZ2|E9PFZ2_HUMAN	11	0.00738	1.60164
UGP_01.14379.14379.4.1.dta	783	3327.38	1413.7	4	ITYSIVQTJCSK	10,Carbamidomethyl[C];	1913.68	1913.68	5-4-1-0-0	9	NXS	238	4	0.15615	6	0.05834	0.181	3.05561	0.55305	T	b4+;b8+;y4+;y5+;y6+;y7+;Y0+;Y0+;Y1+;Y1+;	Y0+;Y1+;	sp|P01042|KNG1_HUMAN	R	EN	197	0	205	6e-05	0.042412	1.13e-15	sp|P01042|KNG1_HUMAN	13	0.00163	0.490023
UGP_01.14379.14379.6.5.dta	3482	4987.07	2782.3	6	GNVAVTVSGHTCQHWSAQTPHTHJR	12,Carbamidomethyl[C];	2204.78	2204.77	5-4-2-0-0	24	NXT	170	0	0	4	0.076	0.12176	1.90957	0.23251	T	b2+;b3+;b4+;b3++;	b3++;	sp|P00747|PLMN_HUMAN	R	TP	285	0.01	308	-0.00052	-0.18683	4.81e-20	sp|P00747|PLMN_HUMAN	28	-0.00714	-1.43199
UGP_01.14387.14387.3.0.dta	783	3327.38	1413.7	3	ITYSIVQTJCSK	10,Carbamidomethyl[C];	1913.68	1913.68	5-4-1-0-0	9	NXS	242	4	0.31943	6	0.04644	0.21472	3.05561	0.6561	T	b6+;b10+;y4+;y5+;y6+;y7+;Y0+;Y0+;Y1+;Y2+;	Y0+;Y1+;	sp|P01042|KNG1_HUMAN	R	EN	197	0	205	6e-05	0.042412	1.13e-15	sp|P01042|KNG1_HUMAN	13	0.00065	0.195408
UGP_01.14389.14389.3.0.dta	2983	3631.42	1426.64	3	DGSDSIGASJFTGAK	-	2204.77	2204.77	5-4-2-0-0	10	NXT	158	3	0.14015	5	0.03072	0.13841	3.02335	0.41847	T	y4+;y5+;y9+;y10+;y11+;Y0+;Y0+;Y1+;	Y0+;Y1+;	sp|P00751|CFAB_HUMAN	L	KC	276	0	285	-0.00263	-1.84222	3.36e-23	sp|P00751|CFAB_HUMAN/tr|E7ETN3|E7ETN3_HUMAN/tr|A0A0G2JH38|A0A0G2JH38_HUMAN/tr|B4E1Z4|B4E1Z4_HUMAN	1	-0.00303	-0.834616
UGP_01.14391.14391.4.0.dta	2983	3631.42	1426.64	4	DGSDSIGASJFTGAK	-	2204.77	2204.77	5-4-2-0-0	10	NXT	162	4	0.04386	3	0.00966	0.08699	2.04524	0.17791	T	y5+;y7+;y9+;Y0+;Y0+;Y1+;Y1+;	Y1+;	sp|P00751|CFAB_HUMAN	L	KC	276	0.01	285	-0.00263	-1.84222	3.36e-23	sp|P00751|CFAB_HUMAN/tr|E7ETN3|E7ETN3_HUMAN/tr|A0A0G2JH38|A0A0G2JH38_HUMAN/tr|B4E1Z4|B4E1Z4_HUMAN	1	-0.00331	-0.911742
UGP_01.14398.14398.6.0.dta	2804	4868.07	2954.4	6	SRYPHKPEIJSTTHPGADLQENFCR	24,Carbamidomethyl[C];	1913.68	1913.68	5-4-1-0-0	10	NXT	100	1	0.00618	19	0.38501	0.3515	4.89697	1.72128	T	b2+;b3+;b4+;b5+;b6+;b8+;b6++;y1+;y2+;y3+;y4+;y5+;y6+;y7+;y8+;y10+;y11+;y3++;y11++;Y1++;	b5+;b6+;y4+;y7+;y11+;	sp|P00734|THRB_HUMAN	R	NP	134	0	143	0.00292	0.988028	2.26e-21	sp|P00734|THRB_HUMAN/tr|C9JV37|C9JV37_HUMAN/tr|E9PIT3|E9PIT3_HUMAN	21	0.00416	0.854725
UGP_01.14400.14400.4.0.dta	783	3983.61	1413.7	4	ITYSIVQTJCSK	10,Carbamidomethyl[C];	2569.9	2569.9	6-5-2-0-0	9	NXS	268	2	0.11253	4	0.02021	0.09283	3.05561	0.28366	T	b4+;b6+;y5+;y6+;Y0+;Y1+;	Y0+;Y1+;	sp|P01042|KNG1_HUMAN	R	EN	197	0	205	6e-05	0.042412	1.13e-15	sp|P01042|KNG1_HUMAN	13	-0.00146	-0.366595
UGP_01.14409.14409.4.0.dta	2972	5143	2135.96	4	HPNSPLDEEJLTQENQDR	-	3007.04	3007.06	6-5-3-0-1	10	NXT	132	2	0.1103	3	0.13774	0.15666	4.98258	0.78059	T	b2+;y1+;y5++;Y1++;Y1++;	b2+;y1+;y5++;Y1++;Y1++;	sp|P01011|AACT_HUMAN	C	GT	24	0	33	0.00175	0.818926	3.88e-29	sp|P01011|AACT_HUMAN/tr|G3V595|G3V595_HUMAN	2	0.01621	3.15248
UGP_01.14434.14434.3.0.dta	2801	3222.25	1228.62	3	EJISDPTSPLR	-	1993.64	1993.63	NNH(HN(HEX&sulfate))(HNHS)	2	NXS	60	6	0.09381	3	0.13661	0.13133	2.96624	0.38955	T	y1+;y6+;y7+;Y0+;Y0+;Y1+;Y1+;Y2+;Y2+;	y6+;Y1+;	sp|P01591|IGJ_HUMAN	R	TR	70	0	71	0.00078	0.634352	6.09e-07	sp|P01591|IGJ_HUMAN/tr|D6RD17|D6RD17_HUMAN/tr|D6RHJ6|D6RHJ6_HUMAN	14	-0.00322	-0.999612
UGP_01.14435.14435.4.0.dta	2804	4868.06	2954.4	4	SRYPHKPEIJSTTHPGADLQENFCR	24,Carbamidomethyl[C];	1913.66	1913.68	5-4-1-0-0	10	NXT	102	0	0	14	0.19346	0.24177	2.84284	0.6873	T	b2+;b3+;b5+;b6+;b8+;b6++;y1+;y4+;y5+;y6+;y7+;y10+;y11+;y11++;	y7+;y11+;	sp|P00734|THRB_HUMAN	R	NP	134	0	143	0.00292	0.988028	2.26e-21	sp|P00734|THRB_HUMAN/tr|C9JV37|C9JV37_HUMAN/tr|E9PIT3|E9PIT3_HUMAN	21	0.01589	3.26482
UGP_01.14439.14439.4.0.dta	2804	4868.06	2954.4	4	SRYPHKPEIJSTTHPGADLQENFCR	24,Carbamidomethyl[C];	1913.66	1913.68	5-4-1-0-0	10	NXT	102	1	0.0043	11	0.15464	0.22059	2.84284	0.62709	T	b2+;b3+;b5+;b6+;b8+;b14++;y1+;y4+;y7+;y10+;y11+;Y1++;	y7+;y11+;	sp|P00734|THRB_HUMAN	R	NP	134	0	143	0.00292	0.988028	2.26e-21	sp|P00734|THRB_HUMAN/tr|C9JV37|C9JV37_HUMAN/tr|E9PIT3|E9PIT3_HUMAN	21	0.01589	3.26482
UGP_01.14443.14443.4.2.dta	2804	5014.11	2954.4	4	SRYPHKPEIJSTTHPGADLQENFCR	24,Carbamidomethyl[C];	2059.71	2059.73	5-4-1-0-1	10	NXT	106	1	0.01594	5	0.08941	0.1452	2.84284	0.41277	T	b2+;b6+;y4+;y7+;y11+;Y1++;	y7+;y11+;	sp|P00734|THRB_HUMAN	R	NP	134	0	143	0.00292	0.988028	2.26e-21	sp|P00734|THRB_HUMAN/tr|C9JV37|C9JV37_HUMAN/tr|E9PIT3|E9PIT3_HUMAN	21	0.01907	3.80405
UGP_01.14446.14446.4.0.dta	783	3983.61	1413.7	4	ITYSIVQTJCSK	10,Carbamidomethyl[C];	2569.9	2569.9	6-5-2-0-0	9	NXS	266	4	0.14481	7	0.0505	0.16799	3.05561	0.5133	T	b4+;b7+;b10+;y4+;y5+;y6+;y7+;Y0+;Y0+;Y1+;Y1+;	Y0+;Y1+;	sp|P01042|KNG1_HUMAN	R	EN	197	0	205	6e-05	0.042412	1.13e-15	sp|P01042|KNG1_HUMAN	13	-0.00331	-0.831115
UGP_01.14452.14452.4.0.dta	3031	4300.84	2184.08	4	LAGKPTHVJVSVVMAEVDGTC	21,Carbamidomethyl[C];	2116.76	2116.76	5-5-1-0-0	9	NXS	248	0	0	6	0.06267	0.07743	2.04524	0.15837	T	b4+;b8+;y2+;y4+;y5+;y15+;	y5+;	sp|P01876|IGHA1_HUMAN	R	Y-	332	0.01	340	0.00263	1.20362	6.93e-22	sp|P01876|IGHA1_HUMAN/tr|A0A0G2JMB2|A0A0G2JMB2_HUMAN	2	0.00206	0.479089
UGP_01.14453.14453.4.0.dta	3031	4300.84	2184.08	4	LAGKPTHVJVSVVMAEVDGTC	21,Carbamidomethyl[C];	2116.76	2116.76	5-5-1-0-0	9	NXS	248	0	0	5	0.08987	0.0852	2.04524	0.17426	T	b7+;y2+;y4+;y5+;y15+;	y5+;	sp|P01876|IGHA1_HUMAN	R	Y-	332	0.01	340	0.00263	1.20362	6.93e-22	sp|P01876|IGHA1_HUMAN/tr|A0A0G2JMB2|A0A0G2JMB2_HUMAN	2	0.00206	0.479089
UGP_01.14456.14456.3.0.dta	2801	3222.25	1228.62	3	EJISDPTSPLR	-	1993.64	1993.63	NNH(HN(HEX&sulfate))(HNHS)	2	NXS	58	3	0.07103	3	0.1064	0.10302	2.96624	0.30557	T	y3+;y6+;y8+;Y0+;Y0+;Y1+;	y6+;Y1+;	sp|P01591|IGJ_HUMAN	R	TR	70	0	71	0.00078	0.634352	6.09e-07	sp|P01591|IGJ_HUMAN/tr|D6RD17|D6RD17_HUMAN/tr|D6RHJ6|D6RHJ6_HUMAN	14	-0.00221	-0.68607
UGP_01.14456.14456.4.1.dta	3031	4300.84	2184.08	4	LAGKPTHVJVSVVMAEVDGTC	21,Carbamidomethyl[C];	2116.76	2116.76	5-5-1-0-0	9	NXS	248	0	0	6	0.05742	0.07986	2.04524	0.16333	T	b4+;b7+;b8+;y2+;y4+;y5+;	y5+;	sp|P01876|IGHA1_HUMAN	R	Y-	332	0.01	340	0.00263	1.20362	6.93e-22	sp|P01876|IGHA1_HUMAN/tr|A0A0G2JMB2|A0A0G2JMB2_HUMAN	2	0.00206	0.479089
UGP_01.14466.14466.4.0.dta	2804	4868.06	2954.4	4	SRYPHKPEIJSTTHPGADLQENFCR	24,Carbamidomethyl[C];	1913.66	1913.68	5-4-1-0-0	10	NXT	98	6	0.05069	18	0.27113	0.32688	4.28055	1.39921	T	b2+;b3+;b5+;b8+;y1+;y2+;y3+;y4+;y5+;y6+;y7+;y8+;y9+;y10+;y11+;y11++;y12++;y24++;Y0++;Y1++;Y1++;Y3++;Y4++;Y5++;	y4+;y7+;y11+;Y1++;	sp|P00734|THRB_HUMAN	R	NP	134	0	143	0.00292	0.988028	2.26e-21	sp|P00734|THRB_HUMAN/tr|C9JV37|C9JV37_HUMAN/tr|E9PIT3|E9PIT3_HUMAN	21	0.01557	3.19907
UGP_01.14469.14469.4.0.dta	3031	4300.84	2184.08	4	LAGKPTHVJVSVVMAEVDGTC	21,Carbamidomethyl[C];	2116.76	2116.76	5-5-1-0-0	9	NXS	248	0	0	9	0.10803	0.11695	3.02335	0.35359	T	b4+;b6+;b7+;b8+;b13+;y2+;y4+;y5+;y15+;	y4+;y5+;	sp|P01876|IGHA1_HUMAN	R	Y-	332	0	340	0.00263	1.20362	6.93e-22	sp|P01876|IGHA1_HUMAN/tr|A0A0G2JMB2|A0A0G2JMB2_HUMAN	2	0.00206	0.479089
UGP_01.14474.14474.3.0.dta	2557	3471.33	1266.56	3	LGJWSAMPSCK	7,Oxidation[M];10,Carbamidomethyl[C];	2204.77	2204.77	5-4-2-0-0	3	NXS	76	2	0.06214	3	0.0439	0.12596	3.06703	0.38633	T	b7+;y4+;y7+;Y0+;Y1+;	y4+;Y1+;	sp|P02749|APOH_HUMAN	K	AS	251	0	253	0.00075	0.591695	1.68e-17	sp|P02749|APOH_HUMAN/tr|J3KS17|J3KS17_HUMAN	13	-0.00032	-0.0922104
UGP_01.14475.14475.3.0.dta	2557	3471.33	1266.56	3	LGJWSAMPSCK	7,Oxidation[M];10,Carbamidomethyl[C];	2204.77	2204.77	5-4-2-0-0	3	NXS	76	2	0.05626	3	0.04043	0.12226	3.06703	0.37498	T	b7+;y4+;y7+;Y0+;Y1+;	y4+;Y1+;	sp|P02749|APOH_HUMAN	K	AS	251	0	253	0.00075	0.591695	1.68e-17	sp|P02749|APOH_HUMAN/tr|J3KS17|J3KS17_HUMAN	13	-0.00032	-0.0922104
UGP_01.14487.14487.4.3.dta	2804	5014.11	2954.4	4	SRYPHKPEIJSTTHPGADLQENFCR	24,Carbamidomethyl[C];	2059.71	2059.73	5-4-1-0-1	10	NXT	108	0	0	3	0.10002	0.1235	3.60644	0.44539	T	y1+;y7+;y11+;	y1+;y7+;y11+;	sp|P00734|THRB_HUMAN	R	NP	134	0	143	0.00292	0.988028	2.26e-21	sp|P00734|THRB_HUMAN/tr|C9JV37|C9JV37_HUMAN/tr|E9PIT3|E9PIT3_HUMAN	21	0.02042	4.07335
UGP_01.14494.14494.4.0.dta	3525	4243.68	1892.84	4	EHEGAIYPDJTTDFQR	-	2350.84	2350.83	5-4-2-0-1	10	NXT	144	8	0.09356	8	0.14547	0.24529	4.55026	1.11615	T	b2+;b3+;b4+;b5+;b6+;b7+;y3+;y5+;Y1+;Y0++;Y0++;Y1++;Y1++;Y2++;Y3++;Y3++;	b5+;b6+;b7+;Y1++;	sp|P00450|CERU_HUMAN	K	AD	129	0	138	0.00016	0.084485	1.58e-26	sp|P00450|CERU_HUMAN/tr|E9PFZ2|E9PFZ2_HUMAN	11	-0.00519	-1.22329
UGP_01.14495.14495.4.1.dta	3525	4462.75	1892.84	4	EHEGAIYPDJTTDFQR	-	2569.91	2569.9	6-5-2-0-0	10	NXT	120	5	0.09296	6	0.13016	0.2255	4.55026	1.02609	T	b2+;b3+;b5+;b6+;b7+;y3+;Y1+;Y1++;Y1++;Y2++;Y4++;	b6+;b7+;Y1+;Y1++;	sp|P00450|CERU_HUMAN	K	AD	129	0	138	0.00016	0.084485	1.58e-26	sp|P00450|CERU_HUMAN/tr|E9PFZ2|E9PFZ2_HUMAN	11	-0.00558	-1.25063
UGP_01.14499.14499.3.0.dta	1199	4097.61	1892.84	3	EHEGAIYPDJTTDFQR	-	2204.77	2204.77	5-4-2-0-0	10	NXT	164	1	0.04644	4	0.13628	0.16937	3.68489	0.62412	T	b5+;b6+;b7+;y3+;Y1+;	b6+;b7+;Y1+;	sp|P00450|CERU_HUMAN	K	AD	129	0	138	0.00016	0.084485	1.58e-26	sp|P00450|CERU_HUMAN/tr|E9PFZ2|E9PFZ2_HUMAN	11	-0.00144	-0.35151
UGP_01.14505.14505.3.0.dta	783	3327.38	1413.7	3	ITYSIVQTJCSK	10,Carbamidomethyl[C];	1913.68	1913.68	5-4-1-0-0	9	NXS	242	2	0.04732	4	0.02486	0.11117	2.06901	0.23002	T	y4+;y5+;y6+;y7+;Y1+;Y1+;	Y1+;	sp|P01042|KNG1_HUMAN	R	EN	197	0.01	205	6e-05	0.042412	1.13e-15	sp|P01042|KNG1_HUMAN	13	0.00092	0.276577
UGP_01.14511.14511.3.0.dta	783	3327.38	1413.7	3	ITYSIVQTJCSK	10,Carbamidomethyl[C];	1913.68	1913.68	5-4-1-0-0	9	NXS	242	3	0.07122	3	0.01774	0.10737	3.05561	0.32809	T	y5+;y6+;y7+;Y0+;Y0+;Y1+;	Y0+;Y1+;	sp|P01042|KNG1_HUMAN	R	EN	197	0	205	6e-05	0.042412	1.13e-15	sp|P01042|KNG1_HUMAN	13	0.00092	0.276577
UGP_01.14523.14523.3.2.dta	783	3327.38	1413.7	3	ITYSIVQTJCSK	10,Carbamidomethyl[C];	1913.68	1913.68	5-4-1-0-0	9	NXS	242	2	0.04259	5	0.03231	0.1309	3.05561	0.39998	T	y3+;y4+;y5+;y6+;y7+;Y0+;Y1+;	Y0+;Y1+;	sp|P01042|KNG1_HUMAN	R	EN	197	0	205	6e-05	0.042412	1.13e-15	sp|P01042|KNG1_HUMAN	13	0.00118	0.354741
UGP_01.14530.14530.3.0.dta	3525	3587.43	1892.84	3	EHEGAIYPDJTTDFQR	-	1694.59	1694.6	4-3-1-0-1	10	NXT	196	2	0.03763	5	0.13111	0.17113	3.84588	0.65815	T	b2+;b3+;b6+;b7+;y3+;Y1++;Y2++;	b6+;b7+;Y1++;	sp|P00450|CERU_HUMAN	K	AD	129	0	138	0.00016	0.084485	1.58e-26	sp|P00450|CERU_HUMAN/tr|E9PFZ2|E9PFZ2_HUMAN	11	0.01268	3.53557
UGP_01.14532.14532.3.0.dta	3525	3952.57	1892.84	3	EHEGAIYPDJTTDFQR	-	2059.73	2059.73	5-4-1-0-1	10	NXT	224	1	0.03332	4	0.27437	0.22504	4.55026	1.02401	T	b2+;b5+;b6+;b7+;Y1+;	b2+;b5+;b6+;b7+;	sp|P00450|CERU_HUMAN	K	AD	129	0	138	0.00016	0.084485	1.58e-26	sp|P00450|CERU_HUMAN/tr|E9PFZ2|E9PFZ2_HUMAN	11	-0.00266	-0.67315
UGP_01.14535.14535.3.2.dta	3525	3807.51	1892.84	3	EHEGAIYPDJTTDFQR	-	1914.67	1914.7	5-4-0-0-2	10	NXT	174	0	0	3	0.09686	0.09811	3.04454	0.29869	T	b2+;b7+;y1+;	b2+;y1+;	sp|P00450|CERU_HUMAN	K	AD	129	0	138	0.00016	0.084485	1.58e-26	sp|P00450|CERU_HUMAN/tr|E9PFZ2|E9PFZ2_HUMAN	11	0.02791	7.33224
UGP_01.14536.14536.3.0.dta	765	3035.24	1121.56	3	FJDTEVLQR	-	1913.68	1913.68	5-4-1-0-0	2	NXT	118	7	0.08698	4	0.02029	0.1308	2.1379	0.27965	T	y1+;y3+;y4+;y6+;Y0+;Y1+;Y1+;Y2+;Y3+;Y4+;Y5+;	Y1+;	sp|P43251|BTD_HUMAN	R	LS	149	0	150	-0.00209	-1.86185	7.13e-15	sp|P43251|BTD_HUMAN/tr|C9JSN9|C9JSN9_HUMAN	7	0.00016	0.0527317
UGP_01.14540.14540.5.0.dta	1444	4655.92	1791.84	5	KHYTJSSQDVTVPCR	14,Carbamidomethyl[C];	2864.07	2864.03	8-7-0-0-1	5	NXS	210	0	0	3	0.09261	0.06691	2.9245	0.19569	T	b1+;b2+;b9+;	b1+;b2+;	sp|P01877|IGHA2_HUMAN	V	VP	88	0.01	92	-0.0063	-3.51401	4e-10	sp|P01877|IGHA2_HUMAN/tr|A0A286YEY5|A0A286YEY5_HUMAN	1	-0.04447	-9.55326
UGP_01.14542.14542.3.0.dta	3525	4462.72	1892.84	3	EHEGAIYPDJTTDFQR	-	2569.88	2569.9	6-5-2-0-0	10	NXT	90	2	0.0922	5	0.12179	0.19628	4.55026	0.89314	T	b2+;b5+;b6+;b7+;y3+;Y1++;Y1++;	b6+;b7+;y3+;Y1++;	sp|P00450|CERU_HUMAN	K	AD	129	0	138	0.00016	0.084485	1.58e-26	sp|P00450|CERU_HUMAN/tr|E9PFZ2|E9PFZ2_HUMAN	11	0.01874	4.2002
UGP_01.14548.14548.4.2.dta	3	4144.89	2011.11	4	KLHINHNJLTESVGPLPK	-	2133.78	2133.77	6-5-0-0-1	8	NXT	86	2	0.03175	4	0.06639	0.14659	3.48056	0.51022	T	b4+;y2+;y5+;y7+;Y0++;Y1++;	y2+;y5+;Y1++;	sp|P51884|LUM_HUMAN	K	SL	120	0	127	0.00109	0.541724	4.66e-25	sp|P51884|LUM_HUMAN	14	-0.015	-3.61978
UGP_01.14550.14550.4.0.dta	3525	4243.67	1892.84	4	EHEGAIYPDJTTDFQR	-	2350.83	2350.83	5-4-2-0-1	10	NXT	138	8	0.04158	14	0.21025	0.33382	5.19226	1.73328	T	b2+;b3+;b4+;b5+;b6+;b7+;y2+;y3+;y4+;y5+;y6+;y7+;y9+;y10+;Y0+;Y0+;Y1+;Y1+;Y0++;Y0++;Y1++;Y1++;	b2+;b5+;b6+;b7+;y3+;	sp|P00450|CERU_HUMAN	K	AD	129	0	138	0.00016	0.084485	1.58e-26	sp|P00450|CERU_HUMAN/tr|E9PFZ2|E9PFZ2_HUMAN	11	-0.00452	-1.06537
UGP_01.14556.14556.4.0.dta	2983	3631.42	1426.64	4	DGSDSIGASJFTGAK	-	2204.77	2204.77	5-4-2-0-0	10	NXT	168	3	0.05353	14	0.03626	0.14106	2.04524	0.2885	T	b4+;b5+;b7+;b8+;b11+;b12+;y4+;y5+;y6+;y7+;y8+;y9+;y11+;y14+;Y0+;Y0+;Y1+;	Y1+;	sp|P00751|CFAB_HUMAN	L	KC	276	0	285	-0.00263	-1.84222	3.36e-23	sp|P00751|CFAB_HUMAN/tr|E7ETN3|E7ETN3_HUMAN/tr|A0A0G2JH38|A0A0G2JH38_HUMAN/tr|B4E1Z4|B4E1Z4_HUMAN	1	-0.00438	-1.20647
UGP_01.14557.14557.3.0.dta	2557	3471.33	1266.56	3	LGJWSAMPSCK	7,Oxidation[M];10,Carbamidomethyl[C];	2204.77	2204.77	5-4-2-0-0	3	NXS	80	2	0.06782	3	0.04421	0.12868	3.06703	0.39466	T	b7+;y4+;y7+;Y0+;Y1+;	y4+;Y1+;	sp|P02749|APOH_HUMAN	K	AS	251	0	253	0.00075	0.591695	1.68e-17	sp|P02749|APOH_HUMAN/tr|J3KS17|J3KS17_HUMAN	13	0.00215	0.61954
UGP_01.14559.14559.4.0.dta	3500	4655.93	2451.15	4	HKPEIJSTTHPGADLQENFCR	20,Carbamidomethyl[C];	2204.79	2204.77	5-4-2-0-0	6	NXT	226	5	0.07721	5	0.09891	0.17606	3.63785	0.64046	T	b2+;y4+;y6+;y7+;y11+;Y0++;Y1++;Y3++;Y4++;Y5++;	b2+;y11+;Y1++;	sp|P00734|THRB_HUMAN	P	NP	138	0	143	0.00446	1.81882	8.06e-14	sp|P00734|THRB_HUMAN/tr|C9JV37|C9JV37_HUMAN/tr|E9PIT3|E9PIT3_HUMAN	2	-0.0181	-3.88834
UGP_01.14562.14562.4.3.dta	1936	4486.95	2241.14	4	LADVEDLIQQQISJDTVSPR	-	2245.82	2245.8	4-5-2-0-0	14	NXT	116	0	0	4	0.18892	0.10354	2.87278	0.29746	T	b11++;y1+;y2+;y3+;	b11++;y2+;	sp|Q96IY4|CBPB2_HUMAN	L	AS	95	0	108	0.00161	0.71807	1.78e-24	sp|Q96IY4|CBPB2_HUMAN/tr|A0A087WSY5|A0A087WSY5_HUMAN	1	-0.017	-3.7896
UGP_01.14564.14564.3.0.dta	3525	3587.44	1892.84	3	EHEGAIYPDJTTDFQR	-	1694.6	1694.6	4-3-1-0-1	10	NXT	206	3	0.06089	9	0.23927	0.30441	5.79052	1.76268	T	b2+;b3+;b5+;b6+;b7+;y1+;y3+;y5+;y9+;Y0++;Y1++;Y1++;	b2+;b5+;b6+;b7+;y3+;Y1++;	sp|P00450|CERU_HUMAN	K	AD	129	0	138	0.00016	0.084485	1.58e-26	sp|P00450|CERU_HUMAN/tr|E9PFZ2|E9PFZ2_HUMAN	11	-0.0001	-0.0278829
UGP_01.14576.14576.5.0.dta	3518	4868.08	2954.4	5	SRYPHKPEIJSTTHPGADLQENFCR	24,Carbamidomethyl[C];	1913.68	1913.68	5-4-1-0-0	10	NXT	98	8	0.19465	6	0.12447	0.24611	4.64982	1.14435	T	b6+;b6++;y4+;y7+;y11+;y11++;Y1++;Y3++;Y4++;Y1+++;Y2+++;Y3+++;Y4+++;Y5+++;	y11+;Y1++;Y1+++;Y2+++;Y3+++;	sp|P00734|THRB_HUMAN	R	NP	134	0	143	0.00292	0.988028	2.26e-21	sp|P00734|THRB_HUMAN/tr|C9JV37|C9JV37_HUMAN/tr|E9PIT3|E9PIT3_HUMAN	21	-0.00148	-0.304084
UGP_01.14580.14580.5.0.dta	3525	4243.67	1892.84	5	EHEGAIYPDJTTDFQR	-	2350.83	2350.83	5-4-2-0-1	10	NXT	126	9	0.14175	8	0.15359	0.27123	4.55026	1.23418	T	b2+;b3+;b4+;b5+;b6+;b7+;y3+;y5+;Y1+;Y0++;Y0++;Y1++;Y1++;Y2++;Y2++;Y3++;Y4++;	b2+;b6+;b7+;Y1++;	sp|P00450|CERU_HUMAN	K	AD	129	0	138	0.00016	0.084485	1.58e-26	sp|P00450|CERU_HUMAN/tr|E9PFZ2|E9PFZ2_HUMAN	11	0.00181	0.426619
UGP_01.14588.14588.4.0.dta	3525	4243.67	1892.84	4	EHEGAIYPDJTTDFQR	-	2350.83	2350.83	5-4-2-0-1	10	NXT	138	5	0.02262	12	0.22461	0.31649	5.19226	1.64329	T	b2+;b3+;b4+;b5+;b6+;b7+;b9+;y3+;y5+;y6+;y9+;y10+;Y0++;Y0++;Y1++;Y1++;Y4++;	b2+;b5+;b6+;b7+;y3+;	sp|P00450|CERU_HUMAN	K	AD	129	0	138	0.00016	0.084485	1.58e-26	sp|P00450|CERU_HUMAN/tr|E9PFZ2|E9PFZ2_HUMAN	11	-0.00436	-1.02765
UGP_01.14592.14592.4.0.dta	2837	4212.82	2200.07	4	LAGKPTHVJVSVVMAEVDGTC	14,Oxidation[M];21,Carbamidomethyl[C];	2012.75	2012.74	4-6-0-0-1	9	NXS	194	0	0	3	0.07947	0.12083	1.92403	0.23248	T	b8+;y1+;y2+;	y1+;	sp|P01876|IGHA1_HUMAN	R	Y-	332	0.01	340	-0.00168	-0.76327	1.98e-34	sp|P01876|IGHA1_HUMAN/tr|A0A0G2JMB2|A0A0G2JMB2_HUMAN	1	-0.0101	-2.39801
UGP_01.14598.14598.4.0.dta	3	4144.89	2011.11	4	KLHINHNJLTESVGPLPK	-	2133.78	2133.77	6-5-0-0-1	8	NXT	88	1	0.02181	3	0.05585	0.14427	3.48056	0.50215	T	b1+;y2+;y5+;Y1++;	y2+;y5+;Y1++;	sp|P51884|LUM_HUMAN	K	SL	120	0	127	0.00109	0.541724	4.66e-25	sp|P51884|LUM_HUMAN	14	-0.01166	-2.81378
UGP_01.14600.14600.6.0.dta	2804	4868.07	2954.4	6	SRYPHKPEIJSTTHPGADLQENFCR	24,Carbamidomethyl[C];	1913.68	1913.68	5-4-1-0-0	10	NXT	98	1	0.00726	15	0.37786	0.33769	5.47294	1.84816	T	b2+;b3+;b5+;b6+;b6++;y1+;y2+;y3+;y4+;y5+;y6+;y7+;y10+;y11+;y11++;Y1++;	b6+;y1+;y3+;y4+;y7+;y11+;	sp|P00734|THRB_HUMAN	R	NP	134	0	143	0.00292	0.988028	2.26e-21	sp|P00734|THRB_HUMAN/tr|C9JV37|C9JV37_HUMAN/tr|E9PIT3|E9PIT3_HUMAN	21	0.00224	0.460236
UGP_01.14601.14601.6.0.dta	2804	4868.07	2954.4	6	SRYPHKPEIJSTTHPGADLQENFCR	24,Carbamidomethyl[C];	1913.68	1913.68	5-4-1-0-0	10	NXT	98	1	0.00735	18	0.38658	0.34732	5.47294	1.90084	T	b2+;b3+;b5+;b6+;b6++;y1+;y2+;y3+;y4+;y5+;y7+;y8+;y9+;y10+;y11+;y12+;y11++;y17++;Y1++;	b5+;b6+;y1+;y4+;y7+;y11+;	sp|P00734|THRB_HUMAN	R	NP	134	0	143	0.00292	0.988028	2.26e-21	sp|P00734|THRB_HUMAN/tr|C9JV37|C9JV37_HUMAN/tr|E9PIT3|E9PIT3_HUMAN	21	0.00224	0.460236
UGP_01.14602.14602.3.0.dta	3805	3027.24	822.471	3	VLJFTTK	-	2204.77	2204.77	5-4-2-0-0	3	NXT	158	9	0.39834	3	0.0195	0.1936	4.64714	0.89969	T	b3+;b4+;y4+;Y0+;Y0+;Y1+;Y1+;Y2+;Y3+;Y4+;Y4+;Y5+;	Y0+;Y1+;Y4+;Y5+;	sp|P13671|CO6_HUMAN	K	AK	322	0	324	1e-05	0.012144	1.35e-12	sp|P13671|CO6_HUMAN	5	-0.0019	-0.627842
UGP_01.14604.14604.6.0.dta	2804	4868.07	2954.4	6	SRYPHKPEIJSTTHPGADLQENFCR	24,Carbamidomethyl[C];	1913.68	1913.68	5-4-1-0-0	10	NXT	98	0	0	17	0.27636	0.30589	4.28055	1.30939	T	b2+;b3+;b5+;b6+;b6++;b14++;y1+;y2+;y3+;y4+;y6+;y7+;y8+;y9+;y10+;y11+;y11++;	b6+;y4+;y7+;y11+;	sp|P00734|THRB_HUMAN	R	NP	134	0	143	0.00292	0.988028	2.26e-21	sp|P00734|THRB_HUMAN/tr|C9JV37|C9JV37_HUMAN/tr|E9PIT3|E9PIT3_HUMAN	21	0.00224	0.460236
UGP_01.14605.14605.6.0.dta	2804	4868.07	2954.4	6	SRYPHKPEIJSTTHPGADLQENFCR	24,Carbamidomethyl[C];	1913.68	1913.68	5-4-1-0-0	10	NXT	98	0	0	16	0.35834	0.33007	5.47294	1.80644	T	b2+;b3+;b5+;b6+;b6++;y1+;y2+;y3+;y4+;y5+;y6+;y7+;y9+;y10+;y11+;y11++;	b5+;b6+;y4+;y7+;y11+;y11++;	sp|P00734|THRB_HUMAN	R	NP	134	0	143	0.00292	0.988028	2.26e-21	sp|P00734|THRB_HUMAN/tr|C9JV37|C9JV37_HUMAN/tr|E9PIT3|E9PIT3_HUMAN	21	0.00224	0.460236
UGP_01.14609.14609.4.2.dta	3525	4462.73	1892.84	4	EHEGAIYPDJTTDFQR	-	2569.89	2569.9	6-5-2-0-0	10	NXT	98	4	0.03866	13	0.1553	0.26437	4.55026	1.20295	T	b2+;b3+;b4+;b5+;b6+;b7+;b9+;y2+;y3+;y4+;y5+;y6+;y9+;Y1+;Y0++;Y1++;Y1++;	b2+;b5+;b6+;y3+;	sp|P00450|CERU_HUMAN	K	AD	129	0	138	0.00016	0.084485	1.58e-26	sp|P00450|CERU_HUMAN/tr|E9PFZ2|E9PFZ2_HUMAN	11	0.01283	2.87558
UGP_01.14611.14611.3.0.dta	3525	4462.72	1892.84	3	EHEGAIYPDJTTDFQR	-	2569.88	2569.9	6-5-2-0-0	10	NXT	88	1	0.01158	6	0.14305	0.19445	3.04454	0.59203	T	b2+;b3+;b5+;b6+;b7+;y3+;Y1++;	b2+;b6+;	sp|P00450|CERU_HUMAN	K	AD	129	0	138	0.00016	0.084485	1.58e-26	sp|P00450|CERU_HUMAN/tr|E9PFZ2|E9PFZ2_HUMAN	11	0.02091	4.68656
UGP_01.14612.14612.4.0.dta	2837	4212.82	2200.07	4	LAGKPTHVJVSVVMAEVDGTC	14,Oxidation[M];21,Carbamidomethyl[C];	2012.75	2012.74	4-6-0-0-1	9	NXS	196	0	0	3	0.08432	0.12319	1.92403	0.23702	T	b4+;y1+;y2+;	y1+;	sp|P01876|IGHA1_HUMAN	R	Y-	332	0.01	340	-0.00168	-0.76327	1.98e-34	sp|P01876|IGHA1_HUMAN/tr|A0A0G2JMB2|A0A0G2JMB2_HUMAN	1	-0.00821	-1.94928
UGP_01.14613.14613.4.0.dta	3525	4243.67	1892.84	4	EHEGAIYPDJTTDFQR	-	2350.83	2350.83	5-4-2-0-1	10	NXT	138	6	0.01442	17	0.17724	0.30607	4.55026	1.39269	T	b2+;b3+;b5+;b6+;b7+;b9+;b13+;y2+;y3+;y4+;y5+;y6+;y7+;y9+;y10+;y11+;y13+;Y0+;Y1+;Y0++;Y0++;Y1++;Y1++;	b2+;b5+;b6+;y3+;	sp|P00450|CERU_HUMAN	K	AD	129	0	138	0.00016	0.084485	1.58e-26	sp|P00450|CERU_HUMAN/tr|E9PFZ2|E9PFZ2_HUMAN	11	-0.0043	-1.01351
UGP_01.14624.14624.4.1.dta	3525	4462.73	1892.84	4	EHEGAIYPDJTTDFQR	-	2569.89	2569.9	6-5-2-0-0	10	NXT	94	8	0.04469	11	0.13626	0.23509	4.55026	1.06971	T	b2+;b3+;b4+;b5+;b6+;b7+;b9+;y2+;y3+;y5+;y6+;Y0+;Y1+;Y1+;Y0++;Y0++;Y1++;Y1++;Y2++;	b2+;b5+;b6+;y3+;	sp|P00450|CERU_HUMAN	K	AD	129	0	138	0.00016	0.084485	1.58e-26	sp|P00450|CERU_HUMAN/tr|E9PFZ2|E9PFZ2_HUMAN	11	0.01377	3.08626
UGP_01.14629.14629.4.3.dta	2354	4532.9	2619.2	4	QEPERJECFLQHKDDNPNLPR	0,Gln->pyro-Glu[AnyN-termQ];8,Carbamidomethyl[C];	1913.7	1913.68	5-4-1-0-0	6	NXC	164	1	0.02366	3	0.09353	0.07869	2.8833	0.22688	T	y1+;y2+;y6+;Y1++;	y6+;Y1++;	sp|P02768|ALBU_HUMAN	K	LV	118	0.01	123	0.00011	0.041982	4.07e-13	sp|P02768|ALBU_HUMAN/tr|A0A087WWT3|A0A087WWT3_HUMAN/tr|A0A0C4DGB6|A0A0C4DGB6_HUMAN/tr|H7C013|H7C013_HUMAN	7	-0.01989	-4.38888
UGP_01.14632.14632.4.3.dta	3236	3518.38	1604.68	4	CLNGJWTEPPQCK	1,Carbamidomethyl[C];3,Deamidated[N];12,Carbamidomethyl[C];	1913.7	1913.68	5-4-1-0-0	5	NXT	168	1	0.01829	3	0.30393	0.25272	3.84588	0.97194	T	y1+;y5+;y6+;Y0+;	y5+;y6+;Y0+;	sp|Q03591|FHR1_HUMAN	M	DS	190	0	194	-0.00139	-0.865684	1.85e-19	sp|Q03591|FHR1_HUMAN/sp|P08603|CFAH_HUMAN	1	-0.01764	-5.01508
UGP_01.14642.14642.4.0.dta	2444	4265.65	1369.64	4	IYPDJTTDFQR	-	2896.01	2896.05	8-5-0-0-4	5	NXT	88	1	0.00306	4	0.08659	0.06301	3.06703	0.19324	T	y1+;y3+;y4+;y9+;Y4++;	y1+;y3+;	sp|P00450|CERU_HUMAN	A	AD	134	0.01	138	-0.00169	-1.23302	1.86e-17	sp|P00450|CERU_HUMAN/tr|E9PFZ2|E9PFZ2_HUMAN	1	0.04105	9.62576
UGP_01.14643.14643.3.0.dta	301	3018.28	1104.6	3	GLJVTLSSTGR	-	1913.68	1913.68	5-4-1-0-0	3	NXT	164	7	0.32257	4	0.01616	0.24464	4.58043	1.12054	T	y4+;y5+;y6+;y7+;Y0+;Y0+;Y1+;Y2+;Y3+;Y4+;Y5+;	Y1+;Y3+;Y4+;Y5+;	sp|P0C0L4|CO4A_HUMAN	R	NG	1326	0	1328	-0.00169	-1.5286	2e-09	sp|P0C0L4|CO4A_HUMAN/sp|P0C0L5|CO4B_HUMAN/tr|A0A0G2JL54|A0A0G2JL54_HUMAN/tr|A0A0G2JPR0|A0A0G2JPR0_HUMAN/tr|A0A140TA29|A0A140TA29_HUMAN/tr|A0A140TA32|A0A140TA32_HUMAN/tr|A0A140TA44|A0A140TA44_HUMAN/tr|A0A140TA49|A0A140TA49_HUMAN/tr|F5GXS0|F5GXS0_HUMAN	12	-0.00093	-0.308225
UGP_01.14648.14648.4.0.dta	3525	3952.59	1892.84	4	EHEGAIYPDJTTDFQR	-	2059.75	2059.73	5-4-1-0-1	10	NXT	240	0	0	3	0.11423	0.1355	3.84588	0.52111	T	b2+;b5+;b6+;	b2+;b5+;b6+;	sp|P00450|CERU_HUMAN	K	AD	129	0	138	0.00016	0.084485	1.58e-26	sp|P00450|CERU_HUMAN/tr|E9PFZ2|E9PFZ2_HUMAN	11	-0.01605	-4.06165
UGP_01.14654.14654.3.0.dta	301	3164.34	1104.6	3	GLJVTLSSTGR	-	2059.74	2059.73	5-4-1-0-1	3	NXT	200	8	0.29242	5	0.03919	0.26302	3.87262	1.01857	T	b4+;y4+;y5+;y6+;y7+;Y0+;Y0+;Y1+;Y1+;Y2+;Y3+;Y4+;Y5+;	Y1+;Y4+;Y5+;	sp|P0C0L4|CO4A_HUMAN	R	NG	1326	0	1328	-0.00169	-1.5286	2e-09	sp|P0C0L4|CO4A_HUMAN/sp|P0C0L5|CO4B_HUMAN/tr|A0A0G2JL54|A0A0G2JL54_HUMAN/tr|A0A0G2JPR0|A0A0G2JPR0_HUMAN/tr|A0A140TA29|A0A140TA29_HUMAN/tr|A0A140TA32|A0A140TA32_HUMAN/tr|A0A140TA44|A0A140TA44_HUMAN/tr|A0A140TA49|A0A140TA49_HUMAN/tr|F5GXS0|F5GXS0_HUMAN	12	-0.00954	-3.0158
UGP_01.14656.14656.3.0.dta	301	3018.28	1104.6	3	GLJVTLSSTGR	-	1913.68	1913.68	5-4-1-0-0	3	NXT	164	7	0.37932	5	0.03681	0.28463	5.22533	1.48729	T	b4+;y4+;y5+;y6+;y7+;Y0+;Y0+;Y1+;Y2+;Y3+;Y4+;Y5+;	Y1+;Y2+;Y3+;Y4+;Y5+;	sp|P0C0L4|CO4A_HUMAN	R	NG	1326	0	1328	-0.00169	-1.5286	2e-09	sp|P0C0L4|CO4A_HUMAN/sp|P0C0L5|CO4B_HUMAN/tr|A0A0G2JL54|A0A0G2JL54_HUMAN/tr|A0A0G2JPR0|A0A0G2JPR0_HUMAN/tr|A0A140TA29|A0A140TA29_HUMAN/tr|A0A140TA32|A0A140TA32_HUMAN/tr|A0A140TA44|A0A140TA44_HUMAN/tr|A0A140TA49|A0A140TA49_HUMAN/tr|F5GXS0|F5GXS0_HUMAN	12	-0.00093	-0.308225
UGP_01.14661.14661.2.0.dta	3805	3027.24	822.471	2	VLJFTTK	-	2204.77	2204.77	5-4-2-0-0	3	NXT	162	8	0.58778	5	0.02986	0.28326	5.90489	1.6726	T	b3+;b4+;b5+;y4+;y5+;Y0+;Y0+;Y1+;Y1+;Y2+;Y3+;Y4+;Y5+;	Y0+;Y1+;Y2+;Y3+;Y4+;Y5+;	sp|P13671|CO6_HUMAN	K	AK	322	0	324	1e-05	0.012144	1.35e-12	sp|P13671|CO6_HUMAN	5	0.00033	0.109046
UGP_01.14690.14690.4.4.dta	1670	4005.59	1814.84	4	PTHVJVSVVMAEVDGTC	17,Carbamidomethyl[C];	2190.75	2190.79	6-6-0-0-0	5	NXS	178	0	0	3	0.08657	0.11516	2.05294	0.23643	T	y1+;y2+;y3+;	y1+;	sp|P01876|IGHA1_HUMAN	K	Y-	336	0.01	340	0.00556	3.06196	3.44e-20	sp|P01876|IGHA1_HUMAN/tr|A0A0G2JMB2|A0A0G2JMB2_HUMAN	2	0.0364	9.08966
UGP_01.14691.14691.4.0.dta	3805	3027.24	822.471	4	VLJFTTK	-	2204.77	2204.77	5-4-2-0-0	3	NXT	158	8	0.30801	5	0.02394	0.21444	4.64714	0.99656	T	b3+;b4+;y3+;y4+;y5+;Y0+;Y0+;Y1+;Y1+;Y2+;Y3+;Y4+;Y5+;	Y0+;Y1+;Y2+;Y4+;	sp|P13671|CO6_HUMAN	K	AK	322	0	324	1e-05	0.012144	1.35e-12	sp|P13671|CO6_HUMAN	5	-0.00177	-0.584885
UGP_01.14693.14693.3.0.dta	3805	3027.24	822.471	3	VLJFTTK	-	2204.77	2204.77	5-4-2-0-0	3	NXT	162	8	0.34679	7	0.05279	0.24347	3.93174	0.95725	T	b3+;b4+;b5+;b6+;y3+;y4+;y5+;Y0+;Y0+;Y1+;Y1+;Y2+;Y3+;Y4+;Y5+;	Y0+;Y1+;Y4+;	sp|P13671|CO6_HUMAN	K	AK	322	0	324	1e-05	0.012144	1.35e-12	sp|P13671|CO6_HUMAN	5	-0.00204	-0.674104
UGP_01.14699.14699.4.2.dta	2557	3471.33	1266.56	4	LGJWSAMPSCK	7,Oxidation[M];10,Carbamidomethyl[C];	2204.77	2204.77	5-4-2-0-0	3	NXS	80	2	0.15629	3	0.0727	0.18444	3.87262	0.71427	T	y4+;y6+;y7+;Y1+;Y1+;	y4+;y7+;Y1+;	sp|P02749|APOH_HUMAN	K	AS	251	0	253	0.00075	0.591695	1.68e-17	sp|P02749|APOH_HUMAN/tr|J3KS17|J3KS17_HUMAN	13	-0.0016	-0.461052
UGP_01.14700.14700.5.1.dta	3482	4987.07	2782.3	5	GNVAVTVSGHTCQHWSAQTPHTHJR	12,Carbamidomethyl[C];	2204.78	2204.77	5-4-2-0-0	24	NXT	170	1	0.00793	5	0.08921	0.15245	2.83965	0.43289	T	b2+;b3+;b4+;b5+;b6+;Y1++;	b3+;b4+;	sp|P00747|PLMN_HUMAN	R	TP	285	0	308	-0.00052	-0.18683	4.81e-20	sp|P00747|PLMN_HUMAN	28	-0.00531	-1.06497
UGP_01.14704.14704.4.0.dta	3518	4868.06	2954.4	4	SRYPHKPEIJSTTHPGADLQENFCR	24,Carbamidomethyl[C];	1913.67	1913.68	5-4-1-0-0	10	NXT	108	7	0.17222	8	0.21308	0.26661	4.64982	1.23971	T	b2+;b6+;y1+;y4+;y7+;y11+;y12+;y11++;Y1++;Y3++;Y4++;Y5++;Y1+++;Y3+++;Y4+++;	b6+;y7+;y11+;Y1++;Y1+++;	sp|P00734|THRB_HUMAN	R	NP	134	0	143	0.00292	0.988028	2.26e-21	sp|P00734|THRB_HUMAN/tr|C9JV37|C9JV37_HUMAN/tr|E9PIT3|E9PIT3_HUMAN	21	0.0117	2.40392
UGP_01.14705.14705.4.0.dta	301	3018.28	1104.6	4	GLJVTLSSTGR	-	1913.68	1913.68	5-4-1-0-0	3	NXT	152	9	0.41234	8	0.09295	0.39654	6.39463	2.53572	T	b3+;b4+;y4+;y5+;y6+;y7+;y8+;y9+;Y0+;Y0+;Y1+;Y1+;Y2+;Y3+;Y4+;Y5+;Y0++;	y7+;Y0+;Y1+;Y2+;Y3+;Y4+;Y5+;	sp|P0C0L4|CO4A_HUMAN	R	NG	1326	0	1328	-0.00169	-1.5286	2e-09	sp|P0C0L4|CO4A_HUMAN/sp|P0C0L5|CO4B_HUMAN/tr|A0A0G2JL54|A0A0G2JL54_HUMAN/tr|A0A0G2JPR0|A0A0G2JPR0_HUMAN/tr|A0A140TA29|A0A140TA29_HUMAN/tr|A0A140TA32|A0A140TA32_HUMAN/tr|A0A140TA44|A0A140TA44_HUMAN/tr|A0A140TA49|A0A140TA49_HUMAN/tr|F5GXS0|F5GXS0_HUMAN	12	0.00169	0.560109
UGP_01.14713.14713.4.0.dta	3518	4868.06	2954.4	4	SRYPHKPEIJSTTHPGADLQENFCR	24,Carbamidomethyl[C];	1913.67	1913.68	5-4-1-0-0	10	NXT	108	4	0.10925	12	0.26922	0.27338	5.20762	1.42365	T	b2+;b3+;b5+;b6+;b8+;b24+++;y1+;y4+;y5+;y6+;y7+;y11++;Y1++;Y3++;Y0+++;Y1+++;	b6+;y4+;y7+;y11++;Y1++;Y1+++;	sp|P00734|THRB_HUMAN	R	NP	134	0	143	0.00292	0.988028	2.26e-21	sp|P00734|THRB_HUMAN/tr|C9JV37|C9JV37_HUMAN/tr|E9PIT3|E9PIT3_HUMAN	21	0.0117	2.40392
UGP_01.14715.14715.4.1.dta	383	4009.77	2184.08	4	LAGKPTHVJVSVVMAEVDGTC	21,Carbamidomethyl[C];	1825.69	1825.66	5-5-0-0-0	9	NXS	158	1	0.02126	3	0.1107	0.11703	2.70117	0.31611	T	b8+;b12+;y1+;Y4+++;	y1+;Y4+++;	sp|P01876|IGHA1_HUMAN	R	Y-	332	0	340	0.00263	1.20362	6.93e-22	sp|P01876|IGHA1_HUMAN/tr|A0A0G2JMB2|A0A0G2JMB2_HUMAN	2	-0.028	-6.98466
UGP_01.14717.14717.4.1.dta	2837	4009.77	2200.07	4	LAGKPTHVJVSVVMAEVDGTC	14,Oxidation[M];21,Carbamidomethyl[C];	1809.69	1809.67	4-5-0-0-1	9	NXS	158	0	0	3	0.09869	0.13272	1.92403	0.25535	T	b8+;y1+;y2+;	y1+;	sp|P01876|IGHA1_HUMAN	R	Y-	332	0	340	-0.00168	-0.76327	1.98e-34	sp|P01876|IGHA1_HUMAN/tr|A0A0G2JMB2|A0A0G2JMB2_HUMAN	1	-0.02308	-5.75736
UGP_01.14723.14723.3.0.dta	3525	4243.67	1892.84	3	EHEGAIYPDJTTDFQR	-	2350.83	2350.83	5-4-2-0-1	10	NXT	126	5	0.15617	7	0.21441	0.28788	5.79052	1.667	T	b2+;b3+;b5+;b6+;b7+;b9+;y3+;Y1+;Y0++;Y1++;Y1++;Y2++;	b5+;b6+;b7+;y3+;Y1+;Y1++;	sp|P00450|CERU_HUMAN	K	AD	129	0	138	0.00016	0.084485	1.58e-26	sp|P00450|CERU_HUMAN/tr|E9PFZ2|E9PFZ2_HUMAN	11	0.00161	0.379479
UGP_01.14724.14724.4.0.dta	3525	4608.8	1892.84	4	EHEGAIYPDJTTDFQR	-	2715.96	2715.96	6-5-2-0-1	10	NXT	98	7	0.09414	6	0.15146	0.24156	5.19226	1.25425	T	b2+;b3+;b5+;b6+;b7+;y3+;Y1+;Y0++;Y1++;Y1++;Y2++;Y2++;Y4++;	b2+;b6+;b7+;Y1+;Y1++;	sp|P00450|CERU_HUMAN	K	AD	129	0	138	0.00016	0.084485	1.58e-26	sp|P00450|CERU_HUMAN/tr|E9PFZ2|E9PFZ2_HUMAN	11	0.002	0.434048
UGP_01.14729.14729.4.1.dta	4353	3716.53	1511.76	4	VYKPSAGJNSLYR	3,Carbamyl[K];	2204.77	2204.77	5-4-2-0-0	8	NXS	310	1	0.06293	3	0.06326	0.15238	3.04454	0.46393	T	b2+;b3+;y10+;Y1+;	b3+;Y1+;	sp|P02749|APOH_HUMAN	R	DT	155	0	162	0.00089	0.588334	2.78e-30	sp|P02749|APOH_HUMAN/tr|J3QLI0|J3QLI0_HUMAN/tr|J3QRN2|J3QRN2_HUMAN	1	-0.00178	-0.479071
UGP_01.14730.14730.4.1.dta	376	3754.63	1986.02	4	VYAEJGTVLQGSTVASVYK	-	1768.62	1768.64	5-4-0-0-1	5	NXT	168	0	0	3	0.08241	0.10167	2.04906	0.20832	T	b2+;b3+;y1+;	b2+;	sp|P27169|PON1_HUMAN	Q	GK	320	0.01	324	0.00345	1.73628	1.81e-10	sp|P27169|PON1_HUMAN	2	0.02326	6.19671
UGP_01.14734.14734.4.1.dta	4353	3716.53	1511.76	4	VYKPSAGJNSLYR	3,Carbamyl[K];	2204.77	2204.77	5-4-2-0-0	8	NXS	310	2	0.05539	3	0.07079	0.105	3.04454	0.31968	T	b2+;b3+;y1+;Y1+;Y1+;	b3+;Y1+;	sp|P02749|APOH_HUMAN	R	DT	155	0	162	0.00089	0.588334	2.78e-30	sp|P02749|APOH_HUMAN/tr|J3QLI0|J3QLI0_HUMAN/tr|J3QRN2|J3QRN2_HUMAN	1	-0.00178	-0.479071
UGP_01.14738.14738.4.1.dta	376	3754.63	1986.02	4	VYAEJGTVLQGSTVASVYK	-	1768.62	1768.64	5-4-0-0-1	5	NXT	168	0	0	3	0.07154	0.09569	2.04906	0.19607	T	b2+;b3+;y1+;	b2+;	sp|P27169|PON1_HUMAN	Q	GK	320	0.01	324	0.00345	1.73628	1.81e-10	sp|P27169|PON1_HUMAN	2	0.02326	6.19671
UGP_01.14745.14745.4.1.dta	4353	3716.53	1511.76	4	VYKPSAGJNSLYR	3,Carbamyl[K];	2204.77	2204.77	5-4-2-0-0	8	NXS	310	3	0.07523	4	0.07356	0.17656	3.04454	0.53754	T	b2+;b3+;y4+;y10+;Y0+;Y1+;Y1+;	b3+;Y1+;	sp|P02749|APOH_HUMAN	R	DT	155	0	162	0.00089	0.588334	2.78e-30	sp|P02749|APOH_HUMAN/tr|J3QLI0|J3QLI0_HUMAN/tr|J3QRN2|J3QRN2_HUMAN	1	-0.00178	-0.479071
UGP_01.14746.14746.5.0.dta	2804	4868.08	2954.4	5	SRYPHKPEIJSTTHPGADLQENFCR	24,Carbamidomethyl[C];	1913.68	1913.68	5-4-1-0-0	10	NXT	98	3	0.03387	20	0.36962	0.38919	4.89697	1.90586	T	b2+;b3+;b5+;b6+;b8+;b6++;b14++;y1+;y2+;y3+;y4+;y5+;y6+;y7+;y8+;y10+;y11+;y15+;y11++;y12++;Y0++;Y1++;Y1++;	b6+;y7+;y11+;y11++;Y1++;	sp|P00734|THRB_HUMAN	R	NP	134	0	143	0.00292	0.988028	2.26e-21	sp|P00734|THRB_HUMAN/tr|C9JV37|C9JV37_HUMAN/tr|E9PIT3|E9PIT3_HUMAN	21	-0.0015	-0.308194
UGP_01.14748.14748.5.1.dta	3518	5014.14	2954.4	5	SRYPHKPEIJSTTHPGADLQENFCR	24,Carbamidomethyl[C];	2059.75	2059.73	5-4-1-0-1	10	NXT	84	5	0.06248	8	0.15963	0.21402	3.40514	0.72879	T	b6+;b6++;y1+;y7+;y10+;y11+;y11++;y24++;Y0+++;Y1+++;Y1+++;Y2+++;Y4+++;	y7+;y11+;y11++;	sp|P00734|THRB_HUMAN	R	NP	134	0	143	0.00292	0.988028	2.26e-21	sp|P00734|THRB_HUMAN/tr|C9JV37|C9JV37_HUMAN/tr|E9PIT3|E9PIT3_HUMAN	21	-0.01538	-3.06793
UGP_01.14749.14749.6.0.dta	2804	4868.07	2954.4	6	SRYPHKPEIJSTTHPGADLQENFCR	24,Carbamidomethyl[C];	1913.67	1913.68	5-4-1-0-0	10	NXT	106	1	0.00155	18	0.16504	0.23865	2.94678	0.70326	T	b2+;b3+;b5+;b6+;b8+;b6++;y1+;y2+;y3+;y4+;y6+;y7+;y8+;y9+;y10+;y11+;y12+;y11++;Y1++;	b6+;y11+;	sp|P00734|THRB_HUMAN	R	NP	134	0	143	0.00292	0.988028	2.26e-21	sp|P00734|THRB_HUMAN/tr|C9JV37|C9JV37_HUMAN/tr|E9PIT3|E9PIT3_HUMAN	21	0.00714	1.46701
UGP_01.14752.14752.4.1.dta	3525	4097.61	1892.84	4	EHEGAIYPDJTTDFQR	-	2204.77	2204.77	5-4-2-0-0	10	NXT	158	2	0.00676	8	0.14308	0.22832	3.84588	0.87808	T	b2+;b3+;b4+;b5+;b6+;b7+;y3+;y9+;Y1+;Y1++;	b2+;b5+;y3+;	sp|P00450|CERU_HUMAN	K	AD	129	0	138	0.00016	0.084485	1.58e-26	sp|P00450|CERU_HUMAN/tr|E9PFZ2|E9PFZ2_HUMAN	11	0.00059	0.144022
UGP_01.14758.14758.5.0.dta	3	4144.88	2011.11	5	KLHINHNJLTESVGPLPK	-	2133.77	2133.77	6-5-0-0-1	8	NXT	68	7	0.39977	5	0.07175	0.31449	5.30684	1.66892	T	b1+;b4+;y2+;y5+;y7+;Y0++;Y1++;Y1++;Y2++;Y3++;Y4++;Y5++;	y5+;Y0++;Y1++;Y2++;Y3++;Y4++;	sp|P51884|LUM_HUMAN	K	SL	120	0	127	0.00109	0.541724	4.66e-25	sp|P51884|LUM_HUMAN	14	-0.00421	-1.01596
UGP_01.14763.14763.3.0.dta	301	3018.28	1104.6	3	GLJVTLSSTGR	-	1913.68	1913.68	5-4-1-0-0	3	NXT	168	10	0.44668	7	0.04026	0.33026	5.22533	1.72573	T	b4+;y3+;y4+;y5+;y6+;y7+;y8+;Y0+;Y0+;Y1+;Y1+;Y2+;Y3+;Y4+;Y4+;Y5+;Y0++;	Y1+;Y2+;Y3+;Y4+;Y5+;	sp|P0C0L4|CO4A_HUMAN	R	NG	1326	0	1328	-0.00169	-1.5286	2e-09	sp|P0C0L4|CO4A_HUMAN/sp|P0C0L5|CO4B_HUMAN/tr|A0A0G2JL54|A0A0G2JL54_HUMAN/tr|A0A0G2JPR0|A0A0G2JPR0_HUMAN/tr|A0A140TA29|A0A140TA29_HUMAN/tr|A0A140TA32|A0A140TA32_HUMAN/tr|A0A140TA44|A0A140TA44_HUMAN/tr|A0A140TA49|A0A140TA49_HUMAN/tr|F5GXS0|F5GXS0_HUMAN	12	-0.00136	-0.450738
UGP_01.14771.14771.4.5.dta	1936	4486.95	2241.14	4	LADVEDLIQQQISJDTVSPR	-	2245.82	2245.8	4-5-2-0-0	14	NXT	116	0	0	5	0.18017	0.1001	3.64194	0.36455	T	b13+;b11++;y1+;y2+;y3+;	b11++;y1+;y2+;	sp|Q96IY4|CBPB2_HUMAN	L	AS	95	0	108	0.00161	0.71807	1.78e-24	sp|Q96IY4|CBPB2_HUMAN/tr|A0A087WSY5|A0A087WSY5_HUMAN	1	-0.01668	-3.71827
UGP_01.14775.14775.4.5.dta	1936	4486.95	2241.14	4	LADVEDLIQQQISJDTVSPR	-	2245.82	2245.8	4-5-2-0-0	14	NXT	116	0	0	4	0.16444	0.09647	3.64194	0.35133	T	b11++;y1+;y2+;y3+;	b11++;y1+;y2+;	sp|Q96IY4|CBPB2_HUMAN	L	AS	95	0	108	0.00161	0.71807	1.78e-24	sp|Q96IY4|CBPB2_HUMAN/tr|A0A087WSY5|A0A087WSY5_HUMAN	1	-0.01668	-3.71827
UGP_01.14781.14781.5.0.dta	1936	4486.95	2241.14	5	LADVEDLIQQQISJDTVSPR	-	2245.82	2245.8	4-5-2-0-0	14	NXT	116	0	0	3	0.17606	0.08498	2.87278	0.24414	T	b11++;y1+;y2+;	b11++;y2+;	sp|Q96IY4|CBPB2_HUMAN	L	AS	95	0	108	0.00161	0.71807	1.78e-24	sp|Q96IY4|CBPB2_HUMAN/tr|A0A087WSY5|A0A087WSY5_HUMAN	1	-0.01744	-3.88768
UGP_01.14782.14782.3.0.dta	4231	3018.28	1104.6	3	GLJVTLSSTGR	0,Carbamyl[AnyN-term];	1913.68	1913.68	5-4-1-0-0	3	NXT	168	8	0.5019	7	0.04908	0.35656	5.82611	2.07736	T	y1+;y3+;y4+;y5+;y6+;y7+;y8+;Y0+;Y0+;Y1+;Y1+;Y2+;Y3+;Y4+;Y5+;	Y0+;Y1+;Y2+;Y3+;Y4+;Y5+;	sp|P0C0L4|CO4A_HUMAN	R	NG	1326	0	1328	0.0006	0.522379	1.21e-29	sp|P0C0L4|CO4A_HUMAN/sp|P0C0L5|CO4B_HUMAN/tr|A0A140TA49|A0A140TA49_HUMAN/tr|A0A140TA44|A0A140TA44_HUMAN/tr|A0A140TA29|A0A140TA29_HUMAN/tr|A0A0G2JPR0|A0A0G2JPR0_HUMAN/tr|A0A140TA32|A0A140TA32_HUMAN/tr|F5GXS0|F5GXS0_HUMAN/tr|A0A0G2JL54|A0A0G2JL54_HUMAN	1	-0.00184	-0.609821
UGP_01.14783.14783.2.0.dta	4231	3018.28	1104.6	2	GLJVTLSSTGR	0,Carbamyl[AnyN-term];	1913.68	1913.68	5-4-1-0-0	3	NXT	144	7	0.16359	4	0.01753	0.17557	3.06703	0.53849	T	y1+;y4+;y5+;y7+;Y0+;Y1+;Y1+;Y2+;Y3+;Y4+;Y5+;	Y1+;Y2+;	sp|P0C0L4|CO4A_HUMAN	R	NG	1326	0	1328	0.0006	0.522379	1.21e-29	sp|P0C0L4|CO4A_HUMAN/sp|P0C0L5|CO4B_HUMAN/tr|A0A140TA49|A0A140TA49_HUMAN/tr|A0A140TA44|A0A140TA44_HUMAN/tr|A0A140TA29|A0A140TA29_HUMAN/tr|A0A0G2JPR0|A0A0G2JPR0_HUMAN/tr|A0A140TA32|A0A140TA32_HUMAN/tr|F5GXS0|F5GXS0_HUMAN/tr|A0A0G2JL54|A0A0G2JL54_HUMAN	1	0.0044	1.45827
UGP_01.14786.14786.3.0.dta	3525	4608.8	1892.84	3	EHEGAIYPDJTTDFQR	-	2715.96	2715.96	6-5-2-0-1	10	NXT	100	4	0.08213	5	0.18208	0.2331	5.79052	1.34975	T	b2+;b5+;b6+;b7+;y3+;Y1+;Y0++;Y1++;Y1++;	b2+;b5+;b6+;b7+;y3+;Y1++;	sp|P00450|CERU_HUMAN	K	AD	129	0	138	0.00016	0.084485	1.58e-26	sp|P00450|CERU_HUMAN/tr|E9PFZ2|E9PFZ2_HUMAN	11	-0.00038	-0.082469
UGP_01.14790.14790.2.0.dta	3805	3027.24	822.471	2	VLJFTTK	-	2204.77	2204.77	5-4-2-0-0	3	NXT	162	8	0.46932	6	0.03659	0.27156	5.90489	1.60352	T	b3+;b4+;b5+;y3+;y4+;y5+;Y0+;Y0+;Y1+;Y1+;Y2+;Y3+;Y4+;Y5+;	Y0+;Y1+;Y2+;Y3+;Y4+;Y5+;	sp|P13671|CO6_HUMAN	K	AK	322	0	324	1e-05	0.012144	1.35e-12	sp|P13671|CO6_HUMAN	5	0.00151	0.49897
UGP_01.14791.14791.2.0.dta	301	3018.28	1104.6	2	GLJVTLSSTGR	-	1913.68	1913.68	5-4-1-0-0	3	NXT	144	9	0.4734	4	0.02976	0.31174	5.22533	1.62897	T	y1+;y5+;y6+;y7+;Y0+;Y0+;Y1+;Y1+;Y2+;Y3+;Y4+;Y5+;Y1++;	Y1+;Y2+;Y3+;Y4+;Y5+;	sp|P0C0L4|CO4A_HUMAN	R	NG	1326	0	1328	-0.00169	-1.5286	2e-09	sp|P0C0L4|CO4A_HUMAN/sp|P0C0L5|CO4B_HUMAN/tr|A0A0G2JL54|A0A0G2JL54_HUMAN/tr|A0A0G2JPR0|A0A0G2JPR0_HUMAN/tr|A0A140TA29|A0A140TA29_HUMAN/tr|A0A140TA32|A0A140TA32_HUMAN/tr|A0A140TA44|A0A140TA44_HUMAN/tr|A0A140TA49|A0A140TA49_HUMAN/tr|F5GXS0|F5GXS0_HUMAN	12	0.00464	1.53782
UGP_01.14803.14803.2.0.dta	3805	3027.24	822.471	2	VLJFTTK	-	2204.77	2204.77	5-4-2-0-0	3	NXT	162	8	0.55074	4	0.03252	0.27521	5.29848	1.4582	T	b4+;b5+;y4+;y5+;Y0+;Y0+;Y1+;Y1+;Y2+;Y3+;Y4+;Y5+;	Y0+;Y1+;Y2+;Y4+;Y5+;	sp|P13671|CO6_HUMAN	K	AK	322	0	324	1e-05	0.012144	1.35e-12	sp|P13671|CO6_HUMAN	5	0.00151	0.49897
UGP_01.14809.14809.2.0.dta	3805	3027.24	822.471	2	VLJFTTK	-	2204.77	2204.77	5-4-2-0-0	3	NXT	162	8	0.59906	5	0.01893	0.30536	5.90489	1.80312	T	b3+;b4+;y2+;y4+;y5+;Y0+;Y0+;Y1+;Y1+;Y2+;Y3+;Y4+;Y5+;	Y0+;Y1+;Y2+;Y3+;Y4+;Y5+;	sp|P13671|CO6_HUMAN	K	AK	322	0	324	1e-05	0.012144	1.35e-12	sp|P13671|CO6_HUMAN	5	0.00186	0.614626
UGP_01.14811.14811.6.0.dta	2804	4868.07	2954.4	6	SRYPHKPEIJSTTHPGADLQENFCR	24,Carbamidomethyl[C];	1913.67	1913.68	5-4-1-0-0	10	NXT	106	3	0.0175	22	0.42464	0.40368	6.01947	2.42994	T	b2+;b3+;b5+;b6+;b6++;b9++;b14++;y1+;y2+;y3+;y4+;y5+;y6+;y7+;y8+;y9+;y10+;y11+;y12+;y11++;y12++;y19++;Y0++;Y1++;Y1++;	b2+;b6+;y4+;y5+;y7+;y11+;y11++;	sp|P00734|THRB_HUMAN	R	NP	134	0	143	0.00292	0.988028	2.26e-21	sp|P00734|THRB_HUMAN/tr|C9JV37|C9JV37_HUMAN/tr|E9PIT3|E9PIT3_HUMAN	21	0.00765	1.57179
UGP_01.14812.14812.4.4.dta	4099	5168.23	1940.03	4	LHINHNJLTESVGPLPK	2,Carbamidomethyl[H];	3228.2	3228.17	7-6-1-0-4	7	NXT	114	0	0	3	0.05263	0.09475	1.84058	0.17439	T	y2+;y5+;y9+;	y5+;	sp|P51884|LUM_HUMAN	K	SL	121	0.01	127	-0.0003	-0.154558	1.64e-25	sp|P51884|LUM_HUMAN	2	-0.02695	-5.21554
UGP_01.14813.14813.3.0.dta	3525	3441.39	1892.84	3	EHEGAIYPDJTTDFQR	-	1548.55	1548.54	4-3-1-0-0	10	NXT	224	2	0.03325	7	0.23803	0.2608	5.19226	1.35415	T	b2+;b3+;b5+;b6+;b7+;y1+;y3+;Y1++;Y1++;	b2+;b5+;b6+;b7+;y3+;	sp|P00450|CERU_HUMAN	K	AD	129	0	138	0.00016	0.084485	1.58e-26	sp|P00450|CERU_HUMAN/tr|E9PFZ2|E9PFZ2_HUMAN	11	-0.00626	-1.81956
UGP_01.14815.14815.2.0.dta	3525	4097.61	1892.84	2	EHEGAIYPDJTTDFQR	-	2204.77	2204.77	5-4-2-0-0	10	NXT	172	0	0	3	0.20531	0.17433	3.84588	0.67045	T	b2+;b6+;y3+;	b2+;b6+;y3+;	sp|P00450|CERU_HUMAN	K	AD	129	0	138	0.00016	0.084485	1.58e-26	sp|P00450|CERU_HUMAN/tr|E9PFZ2|E9PFZ2_HUMAN	11	-0.0035	-0.854365
UGP_01.14818.14818.3.0.dta	783	3618.47	1413.7	3	ITYSIVQTJCSK	10,Carbamidomethyl[C];	2204.77	2204.77	5-4-2-0-0	9	NXS	278	3	0.20306	3	0.02622	0.13242	3.05561	0.40462	T	b4+;y5+;y6+;Y0+;Y0+;Y1+;	Y0+;Y1+;	sp|P01042|KNG1_HUMAN	R	EN	197	0	205	6e-05	0.042412	1.13e-15	sp|P01042|KNG1_HUMAN	13	-0.00026	-0.0718735
UGP_01.14819.14819.3.0.dta	783	3618.47	1413.7	3	ITYSIVQTJCSK	10,Carbamidomethyl[C];	2204.77	2204.77	5-4-2-0-0	9	NXS	278	2	0.15953	4	0.03941	0.13378	3.05561	0.40879	T	b4+;y3+;y4+;y6+;Y0+;Y1+;	Y0+;Y1+;	sp|P01042|KNG1_HUMAN	R	EN	197	0	205	6e-05	0.042412	1.13e-15	sp|P01042|KNG1_HUMAN	13	-0.00026	-0.0718735
UGP_01.14836.14836.4.0.dta	3	3779.76	2011.11	4	KLHINHNJLTESVGPLPK	-	1768.65	1768.64	5-4-0-0-1	8	NXT	42	6	0.32219	4	0.10162	0.29217	5.30684	1.55051	T	b1+;y2+;y4+;y5+;Y0++;Y1++;Y1++;Y2++;Y3++;Y4++;	y2+;y5+;Y0++;Y1++;Y1++;Y4++;	sp|P51884|LUM_HUMAN	K	SL	120	0	127	0.00109	0.541724	4.66e-25	sp|P51884|LUM_HUMAN	14	-0.011	-2.91101
UGP_01.14840.14840.5.0.dta	3525	4097.61	1892.84	5	EHEGAIYPDJTTDFQR	-	2204.77	2204.77	5-4-2-0-0	10	NXT	170	1	0.00614	11	0.19722	0.27158	3.84588	1.04445	T	b2+;b3+;b4+;b5+;b6+;b7+;y2+;y3+;y4+;y6+;y9+;Y1++;	b2+;b5+;b6+;	sp|P00450|CERU_HUMAN	K	AD	129	0	138	0.00016	0.084485	1.58e-26	sp|P00450|CERU_HUMAN/tr|E9PFZ2|E9PFZ2_HUMAN	11	-0.004	-0.976417
UGP_01.14842.14842.3.1.dta	3525	3280.33	1892.84	3	EHEGAIYPDJTTDFQR	-	1387.49	1387.51	3-3-0-0-2	10	NXT	212	2	0.064	7	0.31218	0.32775	5.79052	1.89783	T	b2+;b3+;b5+;b6+;b7+;y3+;y10+;Y1+;Y1++;	b2+;b5+;b6+;b7+;y3+;Y1++;	sp|P00450|CERU_HUMAN	K	AD	129	0	138	0.00016	0.084485	1.58e-26	sp|P00450|CERU_HUMAN/tr|E9PFZ2|E9PFZ2_HUMAN	11	0.01791	5.46152
UGP_01.14850.14850.5.0.dta	3525	4097.61	1892.84	5	EHEGAIYPDJTTDFQR	-	2204.77	2204.77	5-4-2-0-0	10	NXT	170	1	0.00573	15	0.22353	0.31909	4.55026	1.45194	T	b2+;b3+;b4+;b5+;b6+;b7+;y1+;y2+;y3+;y4+;y5+;y6+;y7+;y9+;y10+;Y1++;	b2+;b5+;b6+;y3+;	sp|P00450|CERU_HUMAN	K	AD	129	0	138	0.00016	0.084485	1.58e-26	sp|P00450|CERU_HUMAN/tr|E9PFZ2|E9PFZ2_HUMAN	11	-0.00426	-1.03988
UGP_01.14851.14851.4.0.dta	783	3618.48	1413.7	4	ITYSIVQTJCSK	10,Carbamidomethyl[C];	2204.77	2204.77	5-4-2-0-0	9	NXS	286	4	0.16435	8	0.03431	0.17349	3.05561	0.53012	T	b4+;b6+;b7+;y3+;y4+;y5+;y6+;y7+;Y0+;Y1+;Y2+;Y3+;	Y0+;Y1+;	sp|P01042|KNG1_HUMAN	R	EN	197	0	205	6e-05	0.042412	1.13e-15	sp|P01042|KNG1_HUMAN	13	-0.00272	-0.751906
UGP_01.14857.14857.5.1.dta	3482	4987.05	2782.3	5	GNVAVTVSGHTCQHWSAQTPHTHJR	12,Carbamidomethyl[C];	2204.76	2204.77	5-4-2-0-0	24	NXT	182	3	0.02823	3	0.04193	0.1036	1.90957	0.19783	T	b3+;b4+;b5+;Y1++;Y1++;Y3++;	b3+;	sp|P00747|PLMN_HUMAN	R	TP	285	0.01	308	-0.00052	-0.18683	4.81e-20	sp|P00747|PLMN_HUMAN	28	0.01199	2.40472
UGP_01.14866.14866.4.0.dta	3169	4141.56	1093.49	4	PDJTTDFQR	-	3048.07	3048.08	5-6-3-0-1	3	NXT	62	0	0	3	0.07972	0.08969	3.09101	0.27725	T	y1+;y2+;y3+;	y1+;y3+;	sp|P00450|CERU_HUMAN	Y	AD	136	0	138	-0.00079	-0.721808	4.21e-23	sp|P00450|CERU_HUMAN/tr|E9PFZ2|E9PFZ2_HUMAN	1	0.00902	2.17846
UGP_01.14873.14873.4.0.dta	3169	4141.56	1093.49	4	PDJTTDFQR	-	3048.07	3048.08	5-6-3-0-1	3	NXT	62	0	0	4	0.06084	0.10858	2.09508	0.22748	T	y1+;y3+;y5+;y6+;	y3+;	sp|P00450|CERU_HUMAN	Y	AD	136	0.01	138	-0.00079	-0.721808	4.21e-23	sp|P00450|CERU_HUMAN/tr|E9PFZ2|E9PFZ2_HUMAN	1	0.00797	1.92487
UGP_01.14874.14874.5.0.dta	3525	4097.61	1892.84	5	EHEGAIYPDJTTDFQR	-	2204.77	2204.77	5-4-2-0-0	10	NXT	170	9	0.10065	9	0.17146	0.29921	5.19226	1.55358	T	b2+;b3+;b5+;b6+;b7+;y3+;y5+;y6+;y9+;Y1+;Y0++;Y0++;Y1++;Y1++;Y2++;Y2++;Y3++;Y4++;	b2+;b5+;b6+;b7+;Y1++;	sp|P00450|CERU_HUMAN	K	AD	129	0	138	0.00016	0.084485	1.58e-26	sp|P00450|CERU_HUMAN/tr|E9PFZ2|E9PFZ2_HUMAN	11	-0.00403	-0.98374
UGP_01.14879.14879.4.1.dta	3525	3806.51	1892.84	4	EHEGAIYPDJTTDFQR	-	1913.67	1913.68	5-4-1-0-0	10	NXT	162	1	0.00944	5	0.08739	0.14593	3.04454	0.44428	T	b2+;b5+;b6+;b7+;y3+;Y1++;	b2+;b7+;	sp|P00450|CERU_HUMAN	K	AD	129	0	138	0.00016	0.084485	1.58e-26	sp|P00450|CERU_HUMAN/tr|E9PFZ2|E9PFZ2_HUMAN	11	0.01242	3.26371
UGP_01.14882.14882.5.0.dta	3525	4097.61	1892.84	5	EHEGAIYPDJTTDFQR	-	2204.77	2204.77	5-4-2-0-0	10	NXT	170	1	0.00365	13	0.22669	0.30876	4.55026	1.40492	T	b2+;b3+;b4+;b5+;b6+;b7+;y1+;y3+;y4+;y5+;y6+;y9+;y10+;Y1++;	b2+;b5+;b6+;y3+;	sp|P00450|CERU_HUMAN	K	AD	129	0	138	0.00016	0.084485	1.58e-26	sp|P00450|CERU_HUMAN/tr|E9PFZ2|E9PFZ2_HUMAN	11	-0.00403	-0.98374
UGP_01.14898.14898.4.0.dta	3525	4097.61	1892.84	4	EHEGAIYPDJTTDFQR	-	2204.77	2204.77	5-4-2-0-0	10	NXT	164	5	0.03644	12	0.2218	0.30714	4.55026	1.39755	T	b2+;b3+;b4+;b5+;b6+;b7+;y2+;y3+;y4+;y5+;y6+;y9+;Y1+;Y1+;Y0++;Y1++;Y1++;	b2+;b5+;b6+;y3+;	sp|P00450|CERU_HUMAN	K	AD	129	0	138	0.00016	0.084485	1.58e-26	sp|P00450|CERU_HUMAN/tr|E9PFZ2|E9PFZ2_HUMAN	11	-0.00123	-0.300249
UGP_01.14904.14904.3.0.dta	3525	4097.61	1892.84	3	EHEGAIYPDJTTDFQR	-	2204.77	2204.77	5-4-2-0-0	10	NXT	160	4	0.1103	9	0.28404	0.35544	6.35679	2.25947	T	b2+;b3+;b5+;b6+;b7+;y1+;y3+;y6+;y9+;Y1+;Y1++;Y1++;Y2++;	b2+;b3+;b5+;b6+;b7+;y3+;Y1+;	sp|P00450|CERU_HUMAN	K	AD	129	0	138	0.00016	0.084485	1.58e-26	sp|P00450|CERU_HUMAN/tr|E9PFZ2|E9PFZ2_HUMAN	11	0.00048	0.11717
UGP_01.14912.14912.3.0.dta	3525	4097.61	1892.84	3	EHEGAIYPDJTTDFQR	-	2204.77	2204.77	5-4-2-0-0	10	NXT	158	3	0.06956	6	0.25203	0.27549	5.19226	1.43042	T	b2+;b3+;b5+;b6+;b7+;y3+;Y1++;Y1++;Y2++;	b2+;b5+;b6+;b7+;Y1++;	sp|P00450|CERU_HUMAN	K	AD	129	0	138	0.00016	0.084485	1.58e-26	sp|P00450|CERU_HUMAN/tr|E9PFZ2|E9PFZ2_HUMAN	11	0.00061	0.148904
UGP_01.14913.14913.4.0.dta	3525	4243.66	1892.84	4	EHEGAIYPDJTTDFQR	-	2350.82	2350.83	5-4-2-0-1	10	NXT	128	9	0.10786	8	0.15656	0.27205	5.19226	1.41253	T	b2+;b3+;b4+;b5+;b6+;b7+;y3+;y6+;Y1+;Y1+;Y0++;Y1++;Y1++;Y2++;Y2++;Y3++;Y4++;	b2+;b5+;b6+;b7+;Y1++;	sp|P00450|CERU_HUMAN	K	AD	129	0	138	0.00016	0.084485	1.58e-26	sp|P00450|CERU_HUMAN/tr|E9PFZ2|E9PFZ2_HUMAN	11	0.01411	3.32576
UGP_01.14914.14914.4.1.dta	3525	4462.75	1892.84	4	EHEGAIYPDJTTDFQR	-	2569.91	2569.9	6-5-2-0-0	10	NXT	120	5	0.07704	7	0.16525	0.26554	3.84588	1.02125	T	b2+;b3+;b5+;b6+;b7+;y3+;y9+;Y1+;Y1++;Y1++;Y3++;Y3++;	b2+;b6+;b7+;	sp|P00450|CERU_HUMAN	K	AD	129	0	138	0.00016	0.084485	1.58e-26	sp|P00450|CERU_HUMAN/tr|E9PFZ2|E9PFZ2_HUMAN	11	-0.00587	-1.31563
UGP_01.14918.14918.3.0.dta	783	2962.26	1413.7	3	ITYSIVQTJCSK	10,Carbamidomethyl[C];	1548.55	1548.54	4-3-1-0-0	9	NXS	162	2	0.22786	3	0.04083	0.14037	3.05561	0.42893	T	b4+;y4+;y5+;Y0+;Y1+;	Y0+;Y1+;	sp|P01042|KNG1_HUMAN	R	EN	197	0	205	6e-05	0.042412	1.13e-15	sp|P01042|KNG1_HUMAN	13	-0.01171	-3.9544
UGP_01.14936.14936.5.0.dta	2811	4333.84	2711.26	5	YPHKPEIJSTTHPGADLQENFCR	22,Carbamidomethyl[C];	1622.57	1622.58	5-4-0-0-0	8	NXT	256	5	0.10895	7	0.16243	0.17726	4.67801	0.8292	T	b3+;b4+;y3+;y4+;y7+;y11+;y11++;Y1++;Y1+++;Y2+++;Y3+++;Y4+++;	y7+;y11+;y11++;Y1++;Y3+++;	sp|P00734|THRB_HUMAN	R	NP	136	0	143	-0.0038	-1.40105	6.75e-18	sp|P00734|THRB_HUMAN/tr|C9JV37|C9JV37_HUMAN/tr|E9PIT3|E9PIT3_HUMAN	20	0.00582	1.34323
UGP_01.14949.14949.5.0.dta	3500	4479.9	2451.15	5	HKPEIJSTTHPGADLQENFCR	20,Carbamidomethyl[C];	2028.76	2028.74	5-6-0-0-0	6	NXT	218	0	0	4	0.14763	0.15014	2.86934	0.43081	T	b2+;y7+;y11+;y11++;	b2+;y11+;	sp|P00734|THRB_HUMAN	P	NP	138	0	143	0.00446	1.81882	8.06e-14	sp|P00734|THRB_HUMAN/tr|C9JV37|C9JV37_HUMAN/tr|E9PIT3|E9PIT3_HUMAN	2	-0.01551	-3.4629
UGP_01.14952.14952.3.0.dta	3021	3738.44	1516.65	3	QQQHLFGSJVTDC	0,Gln->pyro-Glu[AnyN-termQ];13,Carbamidomethyl[C];	2221.79	2221.79	6-4-1-0-1	9	NXT	92	2	0.08137	4	0.04583	0.13163	3.04454	0.40074	T	b4+;b5+;b6+;y3+;Y0+;Y1+;	Y0+;Y1+;	sp|P02787|TRFE_HUMAN	R	SG	622	0	630	-0.00377	-2.48414	1.97e-22	sp|P02787|TRFE_HUMAN	1	-0.00343	-0.917741
UGP_01.14954.14954.4.1.dta	3527	4333.85	2711.26	4	YPHKPEIJSTTHPGADLQENFCR	22,Carbamidomethyl[C];	1622.58	1622.58	5-4-0-0-0	8	NXT	236	0	0	5	0.05525	0.08779	2.06085	0.18093	T	b3+;y1+;y4+;y7+;y11+;	y11+;	sp|P00734|THRB_HUMAN	R	NP	136	0.01	143	-0.0038	-1.40105	6.75e-18	sp|P00734|THRB_HUMAN/tr|C9JV37|C9JV37_HUMAN/tr|E9PIT3|E9PIT3_HUMAN	20	-0.00262	-0.604684
UGP_01.14955.14955.3.0.dta	3525	3806.51	1892.84	3	EHEGAIYPDJTTDFQR	-	1913.67	1913.68	5-4-1-0-0	10	NXT	166	3	0.06949	6	0.3024	0.30254	6.35679	1.92321	T	b2+;b3+;b5+;b6+;b7+;y3+;Y1+;Y0++;Y1++;	b2+;b3+;b5+;b6+;b7+;y3+;Y1++;	sp|P00450|CERU_HUMAN	K	AD	129	0	138	0.00016	0.084485	1.58e-26	sp|P00450|CERU_HUMAN/tr|E9PFZ2|E9PFZ2_HUMAN	11	0.01188	3.12181
UGP_01.14958.14958.4.1.dta	2997	4333.85	2711.26	4	YPHKPEIJSTTHPGADLQENFCR	22,Carbamidomethyl[C];	1622.58	1622.58	5-4-0-0-0	8	NXT	236	0	0	10	0.13446	0.16423	1.92403	0.31598	T	b3+;b4+;y1+;y4+;y7+;y11+;y13+;y6++;y11++;y19++;	y11+;	sp|P00734|THRB_HUMAN	R	NP	136	0	143	-0.0038	-1.40105	6.75e-18	sp|P00734|THRB_HUMAN/tr|C9JV37|C9JV37_HUMAN/tr|E9PIT3|E9PIT3_HUMAN	20	-0.00262	-0.604684
UGP_01.14959.14959.3.0.dta	3020	3578.41	1356.62	3	QQQHLFGSJVTD	0,Gln->pyro-Glu[AnyN-termQ];	2221.8	2221.79	6-4-1-0-1	9	NXT	170	3	0.06194	3	0.03365	0.13547	2.06901	0.28028	T	b4+;b5+;b6+;Y0+;Y0+;Y1+;	Y0+;	sp|P02787|TRFE_HUMAN	R	CS	622	0	630	-0.00238	-1.75309	4.17e-17	sp|P02787|TRFE_HUMAN	1	-0.00609	-1.70235
UGP_01.14961.14961.3.0.dta	3021	3738.44	1516.65	3	QQQHLFGSJVTDC	0,Gln->pyro-Glu[AnyN-termQ];13,Carbamidomethyl[C];	2221.79	2221.79	6-4-1-0-1	9	NXT	92	2	0.0672	5	0.04908	0.12668	2.06085	0.26107	T	b1+;b5+;b6+;y2+;y3+;Y0+;Y1+;	Y1+;	sp|P02787|TRFE_HUMAN	R	SG	622	0	630	-0.00377	-2.48414	1.97e-22	sp|P02787|TRFE_HUMAN	1	-0.00379	-1.01406
UGP_01.14962.14962.3.0.dta	2815	3253.28	1193.54	3	VELEDFNGJR	7,Deamidated[N];	2059.74	2059.73	5-4-1-0-1	9	NXT	124	5	0.12581	3	0.02601	0.13282	2.0861	0.27709	T	b2+;b4+;y1+;Y0+;Y0+;Y1+;Y3+;Y4+;	Y1+;	sp|O75636|FCN3_HUMAN	R	TF	181	0	189	-0.00167	-1.39804	2.09e-29	sp|O75636|FCN3_HUMAN	7	-0.00781	-2.40139
UGP_01.14962.14962.4.1.dta	2997	4333.85	2711.26	4	YPHKPEIJSTTHPGADLQENFCR	22,Carbamidomethyl[C];	1622.58	1622.58	5-4-0-0-0	8	NXT	236	1	0.00368	13	0.15715	0.18941	2.85919	0.54156	T	b3+;b4+;y1+;y2+;y4+;y6+;y7+;y10+;y11+;y12+;y6++;y11++;y19++;Y1++;	y7+;y11+;	sp|P00734|THRB_HUMAN	R	NP	136	0	143	-0.0038	-1.40105	6.75e-18	sp|P00734|THRB_HUMAN/tr|C9JV37|C9JV37_HUMAN/tr|E9PIT3|E9PIT3_HUMAN	20	-0.00262	-0.604684
UGP_01.14963.14963.4.1.dta	2997	4333.85	2711.26	4	YPHKPEIJSTTHPGADLQENFCR	22,Carbamidomethyl[C];	1622.58	1622.58	5-4-0-0-0	8	NXT	236	0	0	14	0.1673	0.19059	2.85919	0.54494	T	b2+;b3+;b4+;y1+;y2+;y4+;y5+;y6+;y7+;y10+;y11+;y6++;y11++;y19++;	y7+;y11+;	sp|P00734|THRB_HUMAN	R	NP	136	0	143	-0.0038	-1.40105	6.75e-18	sp|P00734|THRB_HUMAN/tr|C9JV37|C9JV37_HUMAN/tr|E9PIT3|E9PIT3_HUMAN	20	-0.00262	-0.604684
UGP_01.14964.14964.3.0.dta	2815	3253.28	1193.54	3	VELEDFNGJR	7,Deamidated[N];	2059.74	2059.73	5-4-1-0-1	9	NXT	124	5	0.09916	4	0.02913	0.15915	2.0861	0.33201	T	b2+;y1+;y3+;y9+;Y0+;Y0+;Y1+;Y1+;Y3+;	Y1+;	sp|O75636|FCN3_HUMAN	R	TF	181	0	189	-0.00167	-1.39804	2.09e-29	sp|O75636|FCN3_HUMAN	7	-0.00781	-2.40139
UGP_01.14964.14964.4.1.dta	2997	4333.85	2711.26	4	YPHKPEIJSTTHPGADLQENFCR	22,Carbamidomethyl[C];	1622.58	1622.58	5-4-0-0-0	8	NXT	236	0	0	9	0.12189	0.14411	2.85919	0.41203	T	b3+;b4+;y1+;y3+;y4+;y7+;y10+;y11+;y12+;	y7+;y11+;	sp|P00734|THRB_HUMAN	R	NP	136	0	143	-0.0038	-1.40105	6.75e-18	sp|P00734|THRB_HUMAN/tr|C9JV37|C9JV37_HUMAN/tr|E9PIT3|E9PIT3_HUMAN	20	-0.00262	-0.604684
UGP_01.14969.14969.3.0.dta	783	3327.39	1413.7	3	ITYSIVQTJCSK	10,Carbamidomethyl[C];	1913.69	1913.68	5-4-1-0-0	9	NXS	246	2	0.11703	4	0.03352	0.14225	3.05561	0.43465	T	y4+;y5+;y6+;y7+;Y0+;Y1+;	Y0+;Y1+;	sp|P01042|KNG1_HUMAN	R	EN	197	0	205	6e-05	0.042412	1.13e-15	sp|P01042|KNG1_HUMAN	13	-0.01113	-3.34596
UGP_01.14971.14971.5.0.dta	2997	4333.84	2711.26	5	YPHKPEIJSTTHPGADLQENFCR	22,Carbamidomethyl[C];	1622.57	1622.58	5-4-0-0-0	8	NXT	188	0	0	17	0.31913	0.27924	4.30236	1.20138	T	b2+;b3+;b4+;y1+;y2+;y3+;y4+;y5+;y6+;y7+;y8+;y9+;y10+;y11+;y12+;y11++;y19++;	b3+;y4+;y7+;y11+;	sp|P00734|THRB_HUMAN	R	NP	136	0	143	-0.0038	-1.40105	6.75e-18	sp|P00734|THRB_HUMAN/tr|C9JV37|C9JV37_HUMAN/tr|E9PIT3|E9PIT3_HUMAN	20	0.00607	1.40093
UGP_01.14975.14975.3.0.dta	2557	3471.33	1266.56	3	LGJWSAMPSCK	7,Oxidation[M];10,Carbamidomethyl[C];	2204.77	2204.77	5-4-2-0-0	3	NXS	80	3	0.11799	4	0.0445	0.15458	3.06703	0.47411	T	b7+;y4+;y5+;y7+;Y0+;Y1+;Y2+;	Y0+;Y1+;	sp|P02749|APOH_HUMAN	K	AS	251	0	253	0.00075	0.591695	1.68e-17	sp|P02749|APOH_HUMAN/tr|J3KS17|J3KS17_HUMAN	13	0.00169	0.486987
UGP_01.14977.14977.4.0.dta	3525	4243.66	1892.84	4	EHEGAIYPDJTTDFQR	-	2350.82	2350.83	5-4-2-0-1	10	NXT	128	3	0.01013	8	0.16845	0.24668	4.55026	1.12245	T	b2+;b3+;b4+;b5+;b6+;b7+;y3+;y9+;Y0+;Y1+;Y1++;	b2+;b5+;b6+;y3+;	sp|P00450|CERU_HUMAN	K	AD	129	0	138	0.00016	0.084485	1.58e-26	sp|P00450|CERU_HUMAN/tr|E9PFZ2|E9PFZ2_HUMAN	11	0.01363	3.21263
UGP_01.14984.14984.4.1.dta	3021	3738.44	1516.65	4	QQQHLFGSJVTDC	0,Gln->pyro-Glu[AnyN-termQ];13,Carbamidomethyl[C];	2221.79	2221.79	6-4-1-0-1	9	NXT	92	2	0.049	5	0.06036	0.14967	3.04454	0.45568	T	b4+;b5+;b6+;y2+;y3+;Y0+;Y1+;	y3+;Y1+;	sp|P02787|TRFE_HUMAN	R	SG	622	0	630	-0.00377	-2.48414	1.97e-22	sp|P02787|TRFE_HUMAN	1	-0.00414	-1.10771
UGP_01.14991.14991.6.1.dta	2530	5161.16	2954.4	6	SRYPHKPEIJSTTHPGADLQENFCR	24,Carbamidomethyl[C];	2206.76	2206.81	5-4-0-0-4	10	NXT	106	0	0	6	0.19896	0.169	2.55195	0.43128	T	b2+;b5+;b6+;y1+;y2+;y3+;	b6+;y3+;	sp|P00734|THRB_HUMAN	R	NP	134	0	143	0.00292	0.988028	2.26e-21	sp|P00734|THRB_HUMAN/tr|C9JV37|C9JV37_HUMAN/tr|E9PIT3|E9PIT3_HUMAN	21	0.04619	8.95137
UGP_01.14998.14998.5.0.dta	2530	5160.14	2954.4	5	SRYPHKPEIJSTTHPGADLQENFCR	24,Carbamidomethyl[C];	2205.75	2205.79	5-4-1-0-2	10	NXT	106	0	0	8	0.18403	0.16518	1.69603	0.28015	T	b2+;b3+;b5+;b6+;b8+;b6++;y1+;y3+;	y3+;	sp|P00734|THRB_HUMAN	R	NP	134	0	143	0.00292	0.988028	2.26e-21	sp|P00734|THRB_HUMAN/tr|C9JV37|C9JV37_HUMAN/tr|E9PIT3|E9PIT3_HUMAN	21	0.04118	7.98202
UGP_01.15000.15000.4.1.dta	3020	3578.42	1356.62	4	QQQHLFGSJVTD	0,Gln->pyro-Glu[AnyN-termQ];	2221.8	2221.79	6-4-1-0-1	9	NXT	182	2	0.0518	3	0.02189	0.11873	2.06901	0.24565	T	b4+;b6+;y2+;Y0+;Y0+;	Y0+;	sp|P02787|TRFE_HUMAN	R	CS	622	0	630	-0.00238	-1.75309	4.17e-17	sp|P02787|TRFE_HUMAN	1	-0.01	-2.79531
UGP_01.15012.15012.3.0.dta	3525	3441.39	1892.84	3	EHEGAIYPDJTTDFQR	-	1548.55	1548.54	4-3-1-0-0	10	NXT	228	0	0	6	0.10734	0.16925	3.04454	0.51528	T	b2+;b3+;b5+;b6+;b7+;y3+;	b2+;b5+;	sp|P00450|CERU_HUMAN	K	AD	129	0	138	0.00016	0.084485	1.58e-26	sp|P00450|CERU_HUMAN/tr|E9PFZ2|E9PFZ2_HUMAN	11	-0.00781	-2.27009
UGP_01.15017.15017.3.0.dta	3805	3027.24	822.471	3	VLJFTTK	-	2204.77	2204.77	5-4-2-0-0	3	NXT	158	8	0.33262	5	0.01829	0.21902	4.64714	1.0178	T	b3+;b4+;y3+;y4+;y5+;Y0+;Y0+;Y1+;Y1+;Y2+;Y3+;Y4+;Y5+;	Y0+;Y1+;Y4+;Y5+;	sp|P13671|CO6_HUMAN	K	AK	322	0	324	1e-05	0.012144	1.35e-12	sp|P13671|CO6_HUMAN	5	-0.00189	-0.624538
UGP_01.15020.15020.4.3.dta	1221	3664.53	1458.75	4	SQEQLAQVAAJATK	-	2205.78	2205.79	5-4-1-0-2	11	NXT	304	2	0.16822	3	0.0286	0.11109	2.91667	0.324	T	b2+;b7+;y5+;Y0+;Y1+;	Y0+;Y1+;	sp|Q96PD5|PGRP2_HUMAN	M	EF	357	0	367	-0.00107	-0.733008	7.44e-22	sp|Q96PD5|PGRP2_HUMAN	2	0.01039	2.83607
UGP_01.15024.15024.6.1.dta	2530	5161.16	2954.4	6	SRYPHKPEIJSTTHPGADLQENFCR	24,Carbamidomethyl[C];	2206.76	2206.81	5-4-0-0-4	10	NXT	112	0	0	6	0.18645	0.15398	2.55195	0.39294	T	b2+;b3+;b6+;y1+;y2+;y3+;	y1+;y3+;	sp|P00734|THRB_HUMAN	R	NP	134	0	143	0.00292	0.988028	2.26e-21	sp|P00734|THRB_HUMAN/tr|C9JV37|C9JV37_HUMAN/tr|E9PIT3|E9PIT3_HUMAN	21	0.04814	9.32927
UGP_01.15029.15029.4.1.dta	3966	4585.9	2381.17	4	NJATVHEQVGGPSLTSDLQAQSK	-	2204.74	2204.77	5-4-2-0-0	2	NXT	254	1	0.00972	5	0.08833	0.1053	3.01824	0.31782	T	b6+;y2+;y4+;y6+;y7+;Y1++;	y6+;y7+;	sp|P04004|VTNC_HUMAN	K	GN	85	0	86	0.01275	5.35227	4.14e-28	sp|P04004|VTNC_HUMAN/tr|F5GX75|F5GX75_HUMAN	8	0.03461	7.54875
UGP_01.15033.15033.3.0.dta	3525	3806.5	1892.84	3	EHEGAIYPDJTTDFQR	-	1913.66	1913.68	5-4-1-0-0	10	NXT	144	0	0	3	0.08397	0.12321	3.04454	0.37511	T	b2+;b3+;b5+;	b2+;b5+;	sp|P00450|CERU_HUMAN	K	AD	129	0	138	0.00016	0.084485	1.58e-26	sp|P00450|CERU_HUMAN/tr|E9PFZ2|E9PFZ2_HUMAN	11	0.01604	4.21497
UGP_01.15041.15041.3.0.dta	1221	3663.52	1458.75	3	SQEQLAQVAAJATK	-	2204.77	2204.77	5-4-2-0-0	11	NXT	352	4	0.17052	7	0.06601	0.17177	2.91667	0.50099	T	b2+;b4+;b5+;b7+;b8+;b9+;y6+;Y0+;Y0+;Y1+;Y2+;	Y0+;Y1+;	sp|Q96PD5|PGRP2_HUMAN	M	EF	357	0	367	-0.00107	-0.733008	7.44e-22	sp|Q96PD5|PGRP2_HUMAN	2	0.00093	0.253924
UGP_01.15042.15042.5.0.dta	2530	5160.15	2954.4	5	SRYPHKPEIJSTTHPGADLQENFCR	24,Carbamidomethyl[C];	2205.75	2205.79	5-4-1-0-2	10	NXT	106	0	0	8	0.20892	0.16286	2.55195	0.4156	T	b2+;b3+;b5+;b6+;b8+;y1+;y3+;y17++;	b6+;y3+;	sp|P00734|THRB_HUMAN	R	NP	134	0	143	0.00292	0.988028	2.26e-21	sp|P00734|THRB_HUMAN/tr|C9JV37|C9JV37_HUMAN/tr|E9PIT3|E9PIT3_HUMAN	21	0.0397	7.69514
UGP_01.15047.15047.6.3.dta	2530	5161.16	2954.4	6	SRYPHKPEIJSTTHPGADLQENFCR	24,Carbamidomethyl[C];	2206.76	2206.81	5-4-0-0-4	10	NXT	112	0	0	7	0.17442	0.17426	1.69603	0.29555	T	b2+;b5+;b6+;b6++;y1+;y2+;y3+;	y3+;	sp|P00734|THRB_HUMAN	R	NP	134	0	143	0.00292	0.988028	2.26e-21	sp|P00734|THRB_HUMAN/tr|C9JV37|C9JV37_HUMAN/tr|E9PIT3|E9PIT3_HUMAN	21	0.04766	9.23625
UGP_01.15053.15053.4.0.dta	3	4801.1	2011.11	4	KLHINHNJLTESVGPLPK	-	2789.99	2790	7-6-1-0-1	8	NXT	140	4	0.07045	3	0.07679	0.17597	3.48056	0.61248	T	y2+;y5+;y7+;Y0++;Y1++;Y1++;Y2++;	y2+;y5+;Y1++;	sp|P51884|LUM_HUMAN	K	SL	120	0	127	0.00109	0.541724	4.66e-25	sp|P51884|LUM_HUMAN	14	0.00577	1.20206
UGP_01.15056.15056.4.0.dta	3	4801.1	2011.11	4	KLHINHNJLTESVGPLPK	-	2789.99	2790	7-6-1-0-1	8	NXT	140	6	0.09496	5	0.07689	0.18844	2.73654	0.51566	T	b4+;y2+;y4+;y5+;y7+;Y0++;Y1++;Y1++;Y2++;Y2++;Y3++;	y5+;Y1++;	sp|P51884|LUM_HUMAN	K	SL	120	0	127	0.00109	0.541724	4.66e-25	sp|P51884|LUM_HUMAN	14	0.00577	1.20206
UGP_01.15059.15059.3.0.dta	301	3018.28	1104.6	3	GLJVTLSSTGR	-	1913.68	1913.68	5-4-1-0-0	3	NXT	152	8	0.50908	5	0.03399	0.33365	5.22533	1.74342	T	y1+;y5+;y6+;y7+;y8+;Y0+;Y0+;Y1+;Y1+;Y2+;Y3+;Y4+;Y5+;	Y1+;Y2+;Y3+;Y4+;Y5+;	sp|P0C0L4|CO4A_HUMAN	R	NG	1326	0	1328	-0.00169	-1.5286	2e-09	sp|P0C0L4|CO4A_HUMAN/sp|P0C0L5|CO4B_HUMAN/tr|A0A0G2JL54|A0A0G2JL54_HUMAN/tr|A0A0G2JPR0|A0A0G2JPR0_HUMAN/tr|A0A140TA29|A0A140TA29_HUMAN/tr|A0A140TA32|A0A140TA32_HUMAN/tr|A0A140TA44|A0A140TA44_HUMAN/tr|A0A140TA49|A0A140TA49_HUMAN/tr|F5GXS0|F5GXS0_HUMAN	12	0.00122	0.404339
UGP_01.15062.15062.3.0.dta	783	4274.7	1413.7	3	ITYSIVQTJCSK	10,Carbamidomethyl[C];	2861	2861	6-5-3-0-0	9	NXS	204	3	0.21867	3	0.03331	0.15093	3.05561	0.46118	T	y3+;y4+;y5+;Y0+;Y0+;Y1+;	Y0+;Y1+;	sp|P01042|KNG1_HUMAN	R	EN	197	0	205	6e-05	0.042412	1.13e-15	sp|P01042|KNG1_HUMAN	13	0.0007	0.163793
UGP_01.15069.15069.4.0.dta	3525	4097.61	1892.84	4	EHEGAIYPDJTTDFQR	-	2204.77	2204.77	5-4-2-0-0	10	NXT	164	1	0.00265	11	0.16665	0.2466	4.55026	1.12209	T	b2+;b3+;b4+;b5+;b6+;b7+;b9+;y2+;y3+;y7+;y9+;Y1++;	b2+;b5+;b6+;y3+;	sp|P00450|CERU_HUMAN	K	AD	129	0	138	0.00016	0.084485	1.58e-26	sp|P00450|CERU_HUMAN/tr|E9PFZ2|E9PFZ2_HUMAN	11	-0.0016	-0.390567
UGP_01.15083.15083.3.0.dta	783	4274.7	1413.7	3	ITYSIVQTJCSK	10,Carbamidomethyl[C];	2861	2861	6-5-3-0-0	9	NXS	208	6	0.2278	3	0.01676	0.15005	3.05561	0.45851	T	b7+;y5+;y7+;Y0+;Y0+;Y1+;Y2+;Y3+;Y4+;	Y0+;Y1+;	sp|P01042|KNG1_HUMAN	R	EN	197	0	205	6e-05	0.042412	1.13e-15	sp|P01042|KNG1_HUMAN	13	-0.00049	-0.114655
UGP_01.15105.15105.5.0.dta	3	4801.11	2011.11	5	KLHINHNJLTESVGPLPK	-	2790	2790	7-6-1-0-1	8	NXT	152	5	0.08937	11	0.13917	0.2268	3.48056	0.7894	T	b3+;b4+;b5+;b6+;y2+;y4+;y5+;y6+;y7+;y9+;y16++;Y0++;Y0++;Y1++;Y2++;Y3++;	y2+;y5+;Y1++;	sp|P51884|LUM_HUMAN	K	SL	120	0	127	0.00109	0.541724	4.66e-25	sp|P51884|LUM_HUMAN	14	0	0
UGP_01.15109.15109.3.0.dta	783	3327.41	1413.7	3	ITYSIVQTJCSK	10,Carbamidomethyl[C];	1913.71	1913.68	5-4-1-0-0	9	NXS	258	4	0.0891	9	0.02967	0.14788	3.05561	0.45188	T	b4+;b6+;b7+;b11+;y3+;y4+;y5+;y6+;y7+;Y0+;Y0+;Y1+;Y3+;	Y0+;Y1+;	sp|P01042|KNG1_HUMAN	R	EN	197	0	205	6e-05	0.042412	1.13e-15	sp|P01042|KNG1_HUMAN	13	-0.0299	-8.9886
UGP_01.15112.15112.4.0.dta	1199	5265.01	1892.84	4	EHEGAIYPDJTTDFQR	-	3372.17	3372.19	7-6-3-0-1	10	NXT	40	1	0.02125	4	0.08568	0.12953	3.68489	0.4773	T	b5+;b6+;b7+;y3+;Y1++;	b6+;b7+;Y1++;	sp|P00450|CERU_HUMAN	K	AD	129	0	138	0.00016	0.084485	1.58e-26	sp|P00450|CERU_HUMAN/tr|E9PFZ2|E9PFZ2_HUMAN	11	0.02031	3.8583
UGP_01.15120.15120.4.2.dta	1450	3425.39	1552.72	4	KMDGASJVTCINSR	10,Carbamidomethyl[C];	1872.67	1872.65	6-3-1-0-0	7	NXT	262	0	0	3	0.08109	0.09969	2.05294	0.20466	T	b1+;y1+;y10+;	b1+;	sp|P08603|CFAH_HUMAN	Y	WT	1023	0.01	1029	0.00096	0.617878	2.06e-15	sp|P08603|CFAH_HUMAN	2	-0.02476	-7.23044
UGP_01.15129.15129.3.4.dta	783	3327.42	1413.7	3	ITYSIVQTJCSK	10,Carbamidomethyl[C];	1913.71	1913.68	5-4-1-0-0	9	NXS	242	2	0.06635	5	0.0171	0.11966	3.05561	0.36562	T	b4+;y3+;y5+;y6+;y7+;Y0+;Y1+;	Y0+;Y1+;	sp|P01042|KNG1_HUMAN	R	EN	197	0	205	6e-05	0.042412	1.13e-15	sp|P01042|KNG1_HUMAN	13	-0.03233	-9.7191
UGP_01.15144.15144.4.0.dta	3525	4097.61	1892.84	4	EHEGAIYPDJTTDFQR	-	2204.77	2204.77	5-4-2-0-0	10	NXT	168	7	0.11496	6	0.16111	0.25665	5.19226	1.33259	T	b2+;b3+;b5+;b6+;b7+;y3+;Y1+;Y0++;Y0++;Y1++;Y1++;Y2++;Y2++;	b2+;b5+;b6+;b7+;Y1++;	sp|P00450|CERU_HUMAN	K	AD	129	0	138	0.00016	0.084485	1.58e-26	sp|P00450|CERU_HUMAN/tr|E9PFZ2|E9PFZ2_HUMAN	11	-0.00278	-0.67861
UGP_01.15145.15145.3.3.dta	1203	3425.43	1349.71	3	LJLTEDTYKPR	-	2075.72	2075.73	6-4-1-0-0	2	NXT	312	4	0.02001	3	0.04846	0.10181	2.07742	0.2115	T	b9+;y1+;y2+;Y4+;Y3++;Y4++;Y5++;	y2+;	sp|Q08380|LG3BP_HUMAN	G	IY	397	0.01	398	-0.00112	-0.829207	9.91e-14	sp|Q08380|LG3BP_HUMAN	2	0.00776	2.26608
UGP_01.15146.15146.4.0.dta	3	4801.1	2011.11	4	KLHINHNJLTESVGPLPK	-	2789.99	2790	7-6-1-0-1	8	NXT	140	5	0.10137	6	0.07841	0.19168	2.73654	0.52453	T	b4+;y2+;y4+;y5+;y6+;y7+;Y1+;Y0++;Y1++;Y2++;Y4++;	y2+;Y1++;	sp|P51884|LUM_HUMAN	K	SL	120	0	127	0.00109	0.541724	4.66e-25	sp|P51884|LUM_HUMAN	14	0.00587	1.22289
UGP_01.15151.15151.4.0.dta	3525	4899.9	1892.84	4	EHEGAIYPDJTTDFQR	-	3007.06	3007.06	6-5-3-0-1	10	NXT	70	6	0.04312	10	0.16287	0.26227	4.55026	1.19341	T	b2+;b3+;b4+;b5+;b6+;b7+;y2+;y3+;y4+;y9+;Y0+;Y1+;Y0++;Y1++;Y1++;Y2++;	b2+;b5+;b6+;y3+;	sp|P00450|CERU_HUMAN	K	AD	129	0	138	0.00016	0.084485	1.58e-26	sp|P00450|CERU_HUMAN/tr|E9PFZ2|E9PFZ2_HUMAN	11	0.00151	0.308233
UGP_01.15157.15157.4.0.dta	3	4801.1	2011.11	4	KLHINHNJLTESVGPLPK	-	2789.99	2790	7-6-1-0-1	8	NXT	140	2	0.08383	5	0.13926	0.23266	3.48056	0.8098	T	b1+;b4+;y2+;y5+;y7+;Y0++;Y1++;	y2+;y5+;Y1++;	sp|P51884|LUM_HUMAN	K	SL	120	0	127	0.00109	0.541724	4.66e-25	sp|P51884|LUM_HUMAN	14	0.00587	1.22289
UGP_01.15166.15166.3.0.dta	3525	4899.9	1892.84	3	EHEGAIYPDJTTDFQR	-	3007.06	3007.06	6-5-3-0-1	10	NXT	70	5	0.15958	5	0.21765	0.26978	5.79052	1.56215	T	b2+;b5+;b6+;b7+;y3+;Y1++;Y1++;Y2++;Y3++;Y4++;	b5+;b6+;b7+;y3+;Y1++;Y3++;	sp|P00450|CERU_HUMAN	K	AD	129	0	138	0.00016	0.084485	1.58e-26	sp|P00450|CERU_HUMAN/tr|E9PFZ2|E9PFZ2_HUMAN	11	0.00302	0.616467
UGP_01.15174.15174.3.1.dta	2928	3425.42	1203.63	3	KKEDALJETR	-	2221.79	2221.79	6-4-1-0-1	7	NXT	288	0	0	3	0.09142	0.14498	2.0861	0.30245	T	b1+;y1+;y8+;	b1+;	sp|P10909|CLUS_HUMAN	K	ES	80	0	86	-0.00045	-0.373563	2.12e-13	sp|P10909|CLUS_HUMAN/tr|E5RGB0|E5RGB0_HUMAN/tr|E5RH61|E5RH61_HUMAN/tr|E5RJZ5|E5RJZ5_HUMAN/tr|E7ERK6|E7ERK6_HUMAN/tr|E7ETB4|E7ETB4_HUMAN/tr|H0YLK8|H0YLK8_HUMAN	14	0.00207	0.604484
UGP_01.15176.15176.4.1.dta	3225	4232.77	2027.99	4	VASVININPJTTHSTGSCR	18,Carbamidomethyl[C];	2204.78	2204.77	5-4-2-0-0	10	NXT	230	4	0.09191	5	0.07457	0.15342	3.02854	0.46463	T	b3+;b4+;b7+;b8+;y11+;Y0++;Y1++;Y1++;Y4++;	y11+;Y1++;	sp|P13473|LAMP2_HUMAN	K	SH	248	0	257	0.00087	0.428787	4.68e-20	sp|P13473|LAMP2_HUMAN/tr|H0YCG2|H0YCG2_HUMAN	12	-0.00703	-1.66124
UGP_01.15189.15189.4.0.dta	783	4420.76	1413.7	4	ITYSIVQTJCSK	10,Carbamidomethyl[C];	3007.06	3007.06	6-5-3-0-1	9	NXS	212	4	0.11991	8	0.04341	0.17292	3.05561	0.52838	T	b4+;b5+;b10+;y3+;y4+;y5+;y6+;y7+;Y0+;Y0+;Y1+;Y1+;	Y0+;Y1+;	sp|P01042|KNG1_HUMAN	R	EN	197	0	205	6e-05	0.042412	1.13e-15	sp|P01042|KNG1_HUMAN	13	0.00061	0.138017
UGP_01.15195.15195.5.0.dta	1199	4899.88	1892.84	5	EHEGAIYPDJTTDFQR	-	3007.04	3007.06	6-5-3-0-1	10	NXT	56	3	0.03229	5	0.06463	0.13464	2.909	0.39168	T	b3+;b5+;b6+;b7+;y3+;Y1++;Y1++;Y2++;	b6+;b7+;	sp|P00450|CERU_HUMAN	K	AD	129	0	138	0.00016	0.084485	1.58e-26	sp|P00450|CERU_HUMAN/tr|E9PFZ2|E9PFZ2_HUMAN	11	0.01682	3.43345
UGP_01.15203.15203.4.0.dta	783	4420.76	1413.7	4	ITYSIVQTJCSK	10,Carbamidomethyl[C];	3007.06	3007.06	6-5-3-0-1	9	NXS	212	5	0.13175	5	0.0207	0.16072	3.05561	0.49108	T	y3+;y4+;y5+;y6+;y7+;Y0+;Y0+;Y1+;Y1+;Y2+;	Y0+;Y1+;	sp|P01042|KNG1_HUMAN	R	EN	197	0	205	6e-05	0.042412	1.13e-15	sp|P01042|KNG1_HUMAN	13	0.00061	0.138017
UGP_01.15207.15207.4.0.dta	783	4420.76	1413.7	4	ITYSIVQTJCSK	10,Carbamidomethyl[C];	3007.06	3007.06	6-5-3-0-1	9	NXS	214	4	0.10089	8	0.03876	0.16427	3.05561	0.50194	T	b4+;b5+;b6+;y3+;y4+;y5+;y6+;y7+;Y0+;Y0+;Y1+;Y1+;	Y0+;Y1+;	sp|P01042|KNG1_HUMAN	R	EN	197	0	205	6e-05	0.042412	1.13e-15	sp|P01042|KNG1_HUMAN	13	-0.00045	-0.101816
UGP_01.15209.15209.3.2.dta	1230	3722.56	1434.76	3	TPJKTEDTIFLR	-	2287.81	2287.84	3-6-1-0-2	3	NXT	290	0	0	3	0.06024	0.05842	3.1174	0.18212	T	b1+;b2+;y1+;	b2+;y1+;	sp|P02763|A1AG1_HUMAN	F	EY	70	0.01	72	-0.00058	-0.403972	9.34e-28	sp|P02763|A1AG1_HUMAN/sp|P19652|A1AG2_HUMAN	2	0.03479	9.34833
UGP_01.15210.15210.5.0.dta	3518	5305.22	2954.4	5	SRYPHKPEIJSTTHPGADLQENFCR	24,Carbamidomethyl[C];	2350.82	2350.83	5-4-2-0-1	10	NXT	102	7	0.09493	11	0.11863	0.24049	4.05436	0.97505	T	b5+;b6+;b6++;y4+;y5+;y6+;y7+;y10+;y11+;y11++;y17++;Y1++;Y1+++;Y1+++;Y2+++;Y3+++;Y4+++;Y5+++;	y11+;y11++;Y1+++;Y4+++;	sp|P00734|THRB_HUMAN	R	NP	134	0	143	0.00292	0.988028	2.26e-21	sp|P00734|THRB_HUMAN/tr|C9JV37|C9JV37_HUMAN/tr|E9PIT3|E9PIT3_HUMAN	21	0.00604	1.13872
UGP_01.15211.15211.3.1.dta	3283	3425.47	1941.99	3	VEDLIQQQISJDTVSPR	-	1483.48	1483.47	N(NH(HNH)((HEX&phosphate)))(F)	11	NXT	242	0	0	3	0.08973	0.07726	2.05687	0.15891	T	y1+;y2+;y3+;	y2+;	sp|Q96IY4|CBPB2_HUMAN	D	AS	98	0.01	108	0.00272	1.39992	1.17e-26	sp|Q96IY4|CBPB2_HUMAN/tr|A0A087WSY5|A0A087WSY5_HUMAN	1	-0.00778	-2.27189
UGP_01.15212.15212.3.1.dta	3283	3425.47	1941.99	3	VEDLIQQQISJDTVSPR	-	1483.48	1483.47	N(NH(HNH)((HEX&phosphate)))(F)	11	NXT	242	0	0	3	0.09187	0.07827	3.03913	0.23787	T	y1+;y2+;y3+;	y1+;y2+;	sp|Q96IY4|CBPB2_HUMAN	D	AS	98	0	108	0.00272	1.39992	1.17e-26	sp|Q96IY4|CBPB2_HUMAN/tr|A0A087WSY5|A0A087WSY5_HUMAN	1	-0.00778	-2.27189
UGP_01.15214.15214.3.2.dta	1230	3722.56	1434.76	3	TPJKTEDTIFLR	-	2287.81	2287.84	3-6-1-0-2	3	NXT	290	0	0	3	0.06156	0.05928	3.08517	0.18288	T	b1+;b2+;y1+;	b2+;y1+;	sp|P02763|A1AG1_HUMAN	F	EY	70	0.01	72	-0.00058	-0.403972	9.34e-28	sp|P02763|A1AG1_HUMAN/sp|P19652|A1AG2_HUMAN	2	0.03479	9.34833
UGP_01.15214.15214.6.0.dta	1154	7444.12	3050.54	6	JLSSLESVQLDHNQLETLPGDVFGALPR	13,Deamidated[N];	4393.58	4393.55	9-8-4-0-1	1	NXS	6	0	0	3	0.36726	0.10411	2.67991	0.27901	T	y1+;y5+;y5++;	y1+;y5+;	sp|P40197|GPV_HUMAN	R	LT	385	0	385	0.01653	5.41693	3.21e-17	sp|P40197|GPV_HUMAN	7	-0.02713	-3.64497
UGP_01.15215.15215.3.0.dta	3283	3425.47	1941.99	3	VEDLIQQQISJDTVSPR	-	1483.48	1483.47	N(NH(HNH)((HEX&phosphate)))(F)	11	NXT	242	0	0	3	0.09468	0.07919	3.03913	0.24067	T	y1+;y2+;y3+;	y1+;y2+;	sp|Q96IY4|CBPB2_HUMAN	D	AS	98	0	108	0.00272	1.39992	1.17e-26	sp|Q96IY4|CBPB2_HUMAN/tr|A0A087WSY5|A0A087WSY5_HUMAN	1	-0.00778	-2.27189
UGP_01.15220.15220.5.0.dta	3518	4868.06	2954.4	5	SRYPHKPEIJSTTHPGADLQENFCR	24,Carbamidomethyl[C];	1913.67	1913.68	5-4-1-0-0	10	NXT	110	5	0.15021	4	0.08935	0.17684	4.05436	0.71698	T	b6+;y7+;y11+;y11++;Y1++;Y1+++;Y2+++;Y3+++;Y4+++;	y11+;Y1++;Y1+++;Y4+++;	sp|P00734|THRB_HUMAN	R	NP	134	0	143	0.00292	0.988028	2.26e-21	sp|P00734|THRB_HUMAN/tr|C9JV37|C9JV37_HUMAN/tr|E9PIT3|E9PIT3_HUMAN	21	0.01151	2.36488
UGP_01.15230.15230.3.0.dta	2804	5159.17	2954.4	3	SRYPHKPEIJSTTHPGADLQENFCR	24,Carbamidomethyl[C];	2204.78	2204.77	5-4-2-0-0	10	NXT	122	2	0.05975	6	0.20262	0.21941	4.28055	0.93917	T	b2+;b3+;b6+;y4+;y7+;y11+;Y1++;Y2++;	b6+;y7+;y11+;Y1++;	sp|P00734|THRB_HUMAN	R	NP	134	0	143	0.00292	0.988028	2.26e-21	sp|P00734|THRB_HUMAN/tr|C9JV37|C9JV37_HUMAN/tr|E9PIT3|E9PIT3_HUMAN	21	-0.00523	-1.01393
UGP_01.15231.15231.4.0.dta	3031	4591.93	2184.08	4	LAGKPTHVJVSVVMAEVDGTC	21,Carbamidomethyl[C];	2407.85	2407.85	5-5-2-0-0	9	NXS	254	0	0	5	0.06609	0.07586	2.04524	0.15515	T	b7+;y2+;y4+;y5+;y7+;	y5+;	sp|P01876|IGHA1_HUMAN	R	Y-	332	0.01	340	0.00263	1.20362	6.93e-22	sp|P01876|IGHA1_HUMAN/tr|A0A0G2JMB2|A0A0G2JMB2_HUMAN	2	-0.0001	-0.0217821
UGP_01.15232.15232.4.0.dta	3	4435.97	2011.11	4	KLHINHNJLTESVGPLPK	-	2424.86	2424.87	6-5-1-0-1	8	NXT	136	10	0.13057	8	0.06378	0.21061	2.73654	0.57635	T	b4+;b6+;b16++;y2+;y4+;y5+;y6+;y7+;Y0+;Y0++;Y0++;Y1++;Y1++;Y2++;Y3++;Y4++;Y4++;Y5++;	y5+;Y1++;	sp|P51884|LUM_HUMAN	K	SL	120	0	127	0.00109	0.541724	4.66e-25	sp|P51884|LUM_HUMAN	14	0.00809	1.82415
UGP_01.15233.15233.4.0.dta	2804	5305.23	2954.4	4	SRYPHKPEIJSTTHPGADLQENFCR	24,Carbamidomethyl[C];	2350.83	2350.83	5-4-2-0-1	10	NXT	96	4	0.03688	13	0.19633	0.27191	4.28055	1.16393	T	b2+;b3+;b5+;b6+;b8+;y3+;y4+;y5+;y6+;y7+;y10+;y11+;y11++;Y0++;Y1++;Y1++;Y2++;	b6+;y7+;y11+;Y1++;	sp|P00734|THRB_HUMAN	R	NP	134	0	143	0.00292	0.988028	2.26e-21	sp|P00734|THRB_HUMAN/tr|C9JV37|C9JV37_HUMAN/tr|E9PIT3|E9PIT3_HUMAN	21	-0.00359	-0.676819
UGP_01.15234.15234.4.1.dta	2354	4823.93	2619.2	4	QEPERJECFLQHKDDNPNLPR	0,Gln->pyro-Glu[AnyN-termQ];8,Carbamidomethyl[C];	2204.73	2204.77	5-4-2-0-0	6	NXC	140	1	0.00542	4	0.08202	0.0949	1.94186	0.18429	T	y5+;y6+;y7+;y8+;Y1++;	y6+;	sp|P02768|ALBU_HUMAN	K	LV	118	0.01	123	0.00011	0.041982	4.07e-13	sp|P02768|ALBU_HUMAN/tr|A0A087WWT3|A0A087WWT3_HUMAN/tr|A0A0C4DGB6|A0A0C4DGB6_HUMAN/tr|H7C013|H7C013_HUMAN	7	0.04458	9.24345
UGP_01.15235.15235.3.0.dta	3525	4899.9	1892.84	3	EHEGAIYPDJTTDFQR	-	3007.06	3007.06	6-5-3-0-1	10	NXT	70	3	0.0706	9	0.2283	0.27728	5.19226	1.43973	T	b2+;b3+;b4+;b5+;b6+;b7+;y1+;y3+;y5+;Y1+;Y1++;Y2++;	b5+;b6+;b7+;y3+;Y1+;	sp|P00450|CERU_HUMAN	K	AD	129	0	138	0.00016	0.084485	1.58e-26	sp|P00450|CERU_HUMAN/tr|E9PFZ2|E9PFZ2_HUMAN	11	0.00195	0.398049
UGP_01.15239.15239.4.3.dta	2354	4823.93	2619.2	4	QEPERJECFLQHKDDNPNLPR	0,Gln->pyro-Glu[AnyN-termQ];8,Carbamidomethyl[C];	2204.73	2204.77	5-4-2-0-0	6	NXC	140	3	0.02137	3	0.07126	0.08173	1.94186	0.15871	T	y5+;y6+;y7+;Y1++;Y4++;Y5++;	y6+;	sp|P02768|ALBU_HUMAN	K	LV	118	0.01	123	0.00011	0.041982	4.07e-13	sp|P02768|ALBU_HUMAN/tr|A0A087WWT3|A0A087WWT3_HUMAN/tr|A0A0C4DGB6|A0A0C4DGB6_HUMAN/tr|H7C013|H7C013_HUMAN	7	0.04458	9.24345
UGP_01.15240.15240.4.0.dta	3518	5305.23	2954.4	4	SRYPHKPEIJSTTHPGADLQENFCR	24,Carbamidomethyl[C];	2350.83	2350.83	5-4-2-0-1	10	NXT	96	8	0.09675	18	0.2647	0.31736	5.20762	1.65269	T	b2+;b3+;b5+;b6+;b8+;b21+++;y1+;y3+;y4+;y5+;y6+;y7+;y8+;y10+;y11+;y11++;y12++;y23+++;Y0++;Y1++;Y3++;Y0+++;Y0+++;Y1+++;Y1+++;Y2+++;	b6+;y7+;y11+;y11++;Y1++;Y1+++;	sp|P00734|THRB_HUMAN	R	NP	134	0	143	0.00292	0.988028	2.26e-21	sp|P00734|THRB_HUMAN/tr|C9JV37|C9JV37_HUMAN/tr|E9PIT3|E9PIT3_HUMAN	21	-0.00359	-0.676819
UGP_01.15241.15241.4.1.dta	2354	4823.93	2619.2	4	QEPERJECFLQHKDDNPNLPR	0,Gln->pyro-Glu[AnyN-termQ];8,Carbamidomethyl[C];	2204.73	2204.77	5-4-2-0-0	6	NXC	140	2	0.01624	7	0.12991	0.11292	2.8833	0.32559	T	b1+;y2+;y3+;y5+;y6+;y7+;y10+;Y1++;Y4++;	y6+;y7+;	sp|P02768|ALBU_HUMAN	K	LV	118	0	123	0.00011	0.041982	4.07e-13	sp|P02768|ALBU_HUMAN/tr|A0A087WWT3|A0A087WWT3_HUMAN/tr|A0A0C4DGB6|A0A0C4DGB6_HUMAN/tr|H7C013|H7C013_HUMAN	7	0.04458	9.24345
UGP_01.15243.15243.4.1.dta	2354	4823.93	2619.2	4	QEPERJECFLQHKDDNPNLPR	0,Gln->pyro-Glu[AnyN-termQ];8,Carbamidomethyl[C];	2204.73	2204.77	5-4-2-0-0	6	NXC	140	2	0.0244	4	0.09903	0.09245	1.94186	0.17953	T	b1+;y5+;y6+;y7+;Y1++;Y4++;	y6+;	sp|P02768|ALBU_HUMAN	K	LV	118	0.01	123	0.00011	0.041982	4.07e-13	sp|P02768|ALBU_HUMAN/tr|A0A087WWT3|A0A087WWT3_HUMAN/tr|A0A0C4DGB6|A0A0C4DGB6_HUMAN/tr|H7C013|H7C013_HUMAN	7	0.04458	9.24345
UGP_01.15244.15244.4.0.dta	2804	5305.23	2954.4	4	SRYPHKPEIJSTTHPGADLQENFCR	24,Carbamidomethyl[C];	2350.83	2350.83	5-4-2-0-1	10	NXT	96	3	0.0439	14	0.19336	0.26317	3.60644	0.9491	T	b2+;b3+;b5+;b6+;b8+;b6++;y1+;y3+;y4+;y5+;y7+;y8+;y11+;y11++;Y0++;Y1++;Y1++;	y7+;y11+;Y1++;	sp|P00734|THRB_HUMAN	R	NP	134	0	143	0.00292	0.988028	2.26e-21	sp|P00734|THRB_HUMAN/tr|C9JV37|C9JV37_HUMAN/tr|E9PIT3|E9PIT3_HUMAN	21	-0.00359	-0.676819
UGP_01.15248.15248.4.0.dta	3518	5305.23	2954.4	4	SRYPHKPEIJSTTHPGADLQENFCR	24,Carbamidomethyl[C];	2350.83	2350.83	5-4-2-0-1	10	NXT	102	7	0.11061	14	0.24136	0.30611	4.64982	1.42335	T	b2+;b3+;b5+;b6+;b8+;y1+;y4+;y5+;y6+;y7+;y8+;y10+;y11+;y11++;Y0++;Y1++;Y3++;Y0+++;Y1+++;Y1+++;Y2+++;	y7+;y11+;y11++;Y1++;Y1+++;	sp|P00734|THRB_HUMAN	R	NP	134	0	143	0.00292	0.988028	2.26e-21	sp|P00734|THRB_HUMAN/tr|C9JV37|C9JV37_HUMAN/tr|E9PIT3|E9PIT3_HUMAN	21	-0.00011	-0.0207382
UGP_01.15249.15249.4.0.dta	2354	4823.96	2619.2	4	QEPERJECFLQHKDDNPNLPR	0,Gln->pyro-Glu[AnyN-termQ];8,Carbamidomethyl[C];	2204.76	2204.77	5-4-2-0-0	6	NXC	162	5	0.04716	7	0.13857	0.16959	3.6544	0.61974	T	y2+;y5+;y6+;y7+;y8+;y9+;y10+;Y0++;Y1++;Y3++;Y4++;Y5++;	y6+;y7+;Y1++;	sp|P02768|ALBU_HUMAN	K	LV	118	0	123	0.00011	0.041982	4.07e-13	sp|P02768|ALBU_HUMAN/tr|A0A087WWT3|A0A087WWT3_HUMAN/tr|A0A0C4DGB6|A0A0C4DGB6_HUMAN/tr|H7C013|H7C013_HUMAN	7	0.01404	2.91109
UGP_01.15250.15250.3.0.dta	2804	5159.17	2954.4	3	SRYPHKPEIJSTTHPGADLQENFCR	24,Carbamidomethyl[C];	2204.78	2204.77	5-4-2-0-0	10	NXT	122	4	0.19951	6	0.23558	0.29929	5.47294	1.63797	T	b2+;b6+;y1+;y4+;y7+;y11+;Y0++;Y1++;Y2++;Y3++;	b2+;b6+;y4+;y7+;y11+;Y1++;	sp|P00734|THRB_HUMAN	R	NP	134	0	143	0.00292	0.988028	2.26e-21	sp|P00734|THRB_HUMAN/tr|C9JV37|C9JV37_HUMAN/tr|E9PIT3|E9PIT3_HUMAN	21	-0.00523	-1.01393
UGP_01.15251.15251.6.0.dta	2804	5159.18	2954.4	6	SRYPHKPEIJSTTHPGADLQENFCR	24,Carbamidomethyl[C];	2204.78	2204.77	5-4-2-0-0	10	NXT	116	2	0.00697	22	0.29738	0.33974	3.60644	1.22527	T	b2+;b3+;b5+;b6+;b8+;b6++;b9++;b14++;y1+;y2+;y3+;y4+;y5+;y6+;y7+;y8+;y9+;y10+;y11+;y12+;y11++;y12++;Y0++;Y1++;	b6+;y7+;y11+;	sp|P00734|THRB_HUMAN	R	NP	134	0	143	0.00292	0.988028	2.26e-21	sp|P00734|THRB_HUMAN/tr|C9JV37|C9JV37_HUMAN/tr|E9PIT3|E9PIT3_HUMAN	21	-0.00984	-1.90765
UGP_01.15252.15252.5.0.dta	3	4435.98	2011.11	5	KLHINHNJLTESVGPLPK	-	2424.87	2424.87	6-5-1-0-1	8	NXT	128	8	0.15179	8	0.05388	0.2063	2.73654	0.56456	T	b4+;b6+;y2+;y4+;y5+;y6+;y7+;y10+;Y0++;Y0++;Y1++;Y1++;Y2++;Y3++;Y4++;Y5++;	Y1++;Y4++;	sp|P51884|LUM_HUMAN	K	SL	120	0	127	0.00109	0.541724	4.66e-25	sp|P51884|LUM_HUMAN	14	0.00243	0.547919
UGP_01.15253.15253.5.0.dta	3031	4591.93	2184.08	5	LAGKPTHVJVSVVMAEVDGTC	21,Carbamidomethyl[C];	2407.85	2407.85	5-5-2-0-0	9	NXS	242	0	0	5	0.11142	0.14244	2.04524	0.29133	T	b8+;y1+;y2+;y4+;y5+;	y1+;	sp|P01876|IGHA1_HUMAN	R	Y-	332	0	340	0.00263	1.20362	6.93e-22	sp|P01876|IGHA1_HUMAN/tr|A0A0G2JMB2|A0A0G2JMB2_HUMAN	2	-0.00431	-0.938808
UGP_01.15255.15255.4.0.dta	3525	4753.85	1892.84	4	EHEGAIYPDJTTDFQR	-	2861.01	2861	6-5-3-0-0	10	NXT	96	1	0.00393	9	0.15281	0.20378	3.84588	0.78372	T	b2+;b3+;b4+;b5+;b6+;b7+;b9+;y2+;y3+;Y1++;	b2+;b5+;b7+;	sp|P00450|CERU_HUMAN	K	AD	129	0	138	0.00016	0.084485	1.58e-26	sp|P00450|CERU_HUMAN/tr|E9PFZ2|E9PFZ2_HUMAN	11	-0.00978	-2.05771
UGP_01.15257.15257.3.0.dta	3501	4420.76	2451.15	3	HKPEIJSTTHPGADLQENFCR	20,Carbamidomethyl[C];	1969.62	1969.58	N(NH(HN(HEX&n-acetyl&sulfate))(HN(HEX&sulfate)))(F)	6	NXT	214	0	0	5	0.13729	0.14121	3.03913	0.42915	T	y1+;y4+;y7+;y10+;y11+;	y7+;y11+;	sp|P00734|THRB_HUMAN	P	NP	138	0	143	0.00446	1.81882	8.06e-14	sp|P00734|THRB_HUMAN/tr|C9JV37|C9JV37_HUMAN/tr|E9PIT3|E9PIT3_HUMAN	2	-0.03789	-8.5728
UGP_01.15258.15258.3.0.dta	3	4435.99	2011.11	3	KLHINHNJLTESVGPLPK	-	2424.88	2424.87	6-5-1-0-1	8	NXT	110	5	0.13849	6	0.11251	0.24337	3.48056	0.84708	T	b1+;b4+;y2+;y4+;y5+;y7+;Y0+;Y0++;Y1++;Y2++;Y4++;	y2+;y5+;Y1++;	sp|P51884|LUM_HUMAN	K	SL	120	0	127	0.00109	0.541724	4.66e-25	sp|P51884|LUM_HUMAN	14	-0.01238	-2.79143
UGP_01.15259.15259.3.0.dta	3031	4591.92	2184.08	3	LAGKPTHVJVSVVMAEVDGTC	21,Carbamidomethyl[C];	2407.85	2407.85	5-5-2-0-0	9	NXS	254	0	0	6	0.09439	0.08794	2.04524	0.17987	T	b7+;b8+;y2+;y4+;y5+;y7+;	y5+;	sp|P01876|IGHA1_HUMAN	R	Y-	332	0.01	340	0.00263	1.20362	6.93e-22	sp|P01876|IGHA1_HUMAN/tr|A0A0G2JMB2|A0A0G2JMB2_HUMAN	2	0.00322	0.701385
UGP_01.15261.15261.3.0.dta	3501	4420.76	2451.15	3	HKPEIJSTTHPGADLQENFCR	20,Carbamidomethyl[C];	1969.62	1969.58	N(NH(HN(HEX&n-acetyl&sulfate))(HN(HEX&sulfate)))(F)	6	NXT	214	0	0	3	0.118	0.1179	3.03913	0.35832	T	y4+;y7+;y11+;	y7+;y11+;	sp|P00734|THRB_HUMAN	P	NP	138	0	143	0.00446	1.81882	8.06e-14	sp|P00734|THRB_HUMAN/tr|C9JV37|C9JV37_HUMAN/tr|E9PIT3|E9PIT3_HUMAN	2	-0.03789	-8.5728
UGP_01.15262.15262.5.2.dta	2354	4824.98	2619.2	5	QEPERJECFLQHKDDNPNLPR	0,Gln->pyro-Glu[AnyN-termQ];8,Carbamidomethyl[C];	2205.78	2205.79	5-4-1-0-2	6	NXC	180	5	0.06128	6	0.07853	0.14445	2.8833	0.4165	T	y2+;y5+;y6+;y7+;y8+;y9+;Y0++;Y1++;Y1++;Y2++;Y3++;	y6+;Y1++;	sp|P02768|ALBU_HUMAN	K	LV	118	0	123	0.00011	0.041982	4.07e-13	sp|P02768|ALBU_HUMAN/tr|A0A087WWT3|A0A087WWT3_HUMAN/tr|A0A0C4DGB6|A0A0C4DGB6_HUMAN/tr|H7C013|H7C013_HUMAN	7	0.01141	2.36528
UGP_01.15263.15263.4.0.dta	3525	4753.85	1892.84	4	EHEGAIYPDJTTDFQR	-	2861.01	2861	6-5-3-0-0	10	NXT	96	3	0.01676	7	0.14116	0.20734	4.55026	0.94346	T	b2+;b3+;b4+;b5+;b6+;b7+;y3+;Y1+;Y1++;Y1++;	b2+;b5+;b6+;y3+;	sp|P00450|CERU_HUMAN	K	AD	129	0	138	0.00016	0.084485	1.58e-26	sp|P00450|CERU_HUMAN/tr|E9PFZ2|E9PFZ2_HUMAN	11	-0.00978	-2.05771
UGP_01.15264.15264.3.0.dta	3501	4420.76	2451.15	3	HKPEIJSTTHPGADLQENFCR	20,Carbamidomethyl[C];	1969.62	1969.58	N(NH(HN(HEX&n-acetyl&sulfate))(HN(HEX&sulfate)))(F)	6	NXT	214	0	0	3	0.11409	0.11635	3.03913	0.3536	T	y4+;y7+;y11+;	y7+;y11+;	sp|P00734|THRB_HUMAN	P	NP	138	0	143	0.00446	1.81882	8.06e-14	sp|P00734|THRB_HUMAN/tr|C9JV37|C9JV37_HUMAN/tr|E9PIT3|E9PIT3_HUMAN	2	-0.03789	-8.5728
UGP_01.15265.15265.5.0.dta	2804	5159.19	2954.4	5	SRYPHKPEIJSTTHPGADLQENFCR	24,Carbamidomethyl[C];	2204.79	2204.77	5-4-2-0-0	10	NXT	110	2	0.03382	15	0.27864	0.33104	4.89697	1.62109	T	b2+;b3+;b5+;b6+;b8+;b14++;y4+;y5+;y6+;y7+;y8+;y9+;y10+;y11+;y11++;Y1++;Y1++;	b6+;y7+;y11+;y11++;Y1++;	sp|P00734|THRB_HUMAN	R	NP	134	0	143	0.00292	0.988028	2.26e-21	sp|P00734|THRB_HUMAN/tr|C9JV37|C9JV37_HUMAN/tr|E9PIT3|E9PIT3_HUMAN	21	-0.02061	-3.99558
UGP_01.15266.15266.3.0.dta	3501	4420.76	2451.15	3	HKPEIJSTTHPGADLQENFCR	20,Carbamidomethyl[C];	1969.62	1969.58	N(NH(HN(HEX&n-acetyl&sulfate))(HN(HEX&sulfate)))(F)	6	NXT	214	0	0	5	0.13813	0.1408	3.03913	0.42791	T	y1+;y4+;y7+;y10+;y11+;	y7+;y11+;	sp|P00734|THRB_HUMAN	P	NP	138	0	143	0.00446	1.81882	8.06e-14	sp|P00734|THRB_HUMAN/tr|C9JV37|C9JV37_HUMAN/tr|E9PIT3|E9PIT3_HUMAN	2	-0.03789	-8.5728
UGP_01.15270.15270.3.0.dta	3501	4420.76	2451.15	3	HKPEIJSTTHPGADLQENFCR	20,Carbamidomethyl[C];	1969.62	1969.58	N(NH(HN(HEX&n-acetyl&sulfate))(HN(HEX&sulfate)))(F)	6	NXT	212	0	0	6	0.13522	0.13871	3.03913	0.42156	T	b2+;y2+;y3+;y4+;y7+;y11+;	y7+;y11+;	sp|P00734|THRB_HUMAN	P	NP	138	0	143	0.00446	1.81882	8.06e-14	sp|P00734|THRB_HUMAN/tr|C9JV37|C9JV37_HUMAN/tr|E9PIT3|E9PIT3_HUMAN	2	-0.03671	-8.30582
UGP_01.15271.15271.4.0.dta	2354	4823.96	2619.2	4	QEPERJECFLQHKDDNPNLPR	0,Gln->pyro-Glu[AnyN-termQ];8,Carbamidomethyl[C];	2204.76	2204.77	5-4-2-0-0	6	NXC	170	3	0.06015	4	0.1445	0.13871	3.6544	0.50689	T	y2+;y5+;y6+;y7+;Y1++;Y3++;Y4++;	y6+;y7+;Y1++;	sp|P02768|ALBU_HUMAN	K	LV	118	0	123	0.00011	0.041982	4.07e-13	sp|P02768|ALBU_HUMAN/tr|A0A087WWT3|A0A087WWT3_HUMAN/tr|A0A0C4DGB6|A0A0C4DGB6_HUMAN/tr|H7C013|H7C013_HUMAN	7	0.00877	1.81839
UGP_01.15275.15275.4.0.dta	3525	4753.85	1892.84	4	EHEGAIYPDJTTDFQR	-	2861.01	2861	6-5-3-0-0	10	NXT	96	2	0.01184	8	0.13022	0.20254	3.84588	0.77895	T	b2+;b3+;b5+;b6+;b7+;y3+;y4+;y6+;Y1++;Y1++;	b2+;b5+;b6+;	sp|P00450|CERU_HUMAN	K	AD	129	0	138	0.00016	0.084485	1.58e-26	sp|P00450|CERU_HUMAN/tr|E9PFZ2|E9PFZ2_HUMAN	11	-0.00917	-1.92937
UGP_01.15279.15279.3.0.dta	1199	4243.68	1892.84	3	EHEGAIYPDJTTDFQR	-	2350.84	2350.83	5-4-2-0-1	10	NXT	168	3	0.07507	4	0.13032	0.1855	4.36885	0.81044	T	b5+;b6+;b7+;y3+;Y0++;Y1++;Y1++;	b5+;b6+;b7+;Y1++;	sp|P00450|CERU_HUMAN	K	AD	129	0	138	0.00016	0.084485	1.58e-26	sp|P00450|CERU_HUMAN/tr|E9PFZ2|E9PFZ2_HUMAN	11	-0.01354	-3.19137
UGP_01.15286.15286.3.0.dta	3501	4420.76	2451.15	3	HKPEIJSTTHPGADLQENFCR	20,Carbamidomethyl[C];	1969.62	1969.58	N(NH(HN(HEX&n-acetyl&sulfate))(HN(HEX&sulfate)))(F)	6	NXT	212	0	0	3	0.09626	0.10654	3.03913	0.3238	T	y4+;y7+;y11+;	y7+;y11+;	sp|P00734|THRB_HUMAN	P	NP	138	0	143	0.00446	1.81882	8.06e-14	sp|P00734|THRB_HUMAN/tr|C9JV37|C9JV37_HUMAN/tr|E9PIT3|E9PIT3_HUMAN	2	-0.03671	-8.30582
UGP_01.15290.15290.4.0.dta	3525	4753.85	1892.84	4	EHEGAIYPDJTTDFQR	-	2861.01	2861	6-5-3-0-0	10	NXT	96	2	0.01304	8	0.12179	0.19294	3.84588	0.74201	T	b2+;b3+;b4+;b5+;b6+;b7+;y3+;y4+;Y0++;Y1++;	b2+;b5+;y3+;	sp|P00450|CERU_HUMAN	K	AD	129	0	138	0.00016	0.084485	1.58e-26	sp|P00450|CERU_HUMAN/tr|E9PFZ2|E9PFZ2_HUMAN	11	-0.01002	-2.10821
UGP_01.15291.15291.4.0.dta	3525	4753.85	1892.84	4	EHEGAIYPDJTTDFQR	-	2861.01	2861	6-5-3-0-0	10	NXT	96	3	0.00904	10	0.12344	0.20006	3.84588	0.76939	T	b2+;b3+;b5+;b6+;b7+;y2+;y3+;y4+;y5+;y6+;Y0++;Y1++;Y1++;	b2+;b6+;y3+;	sp|P00450|CERU_HUMAN	K	AD	129	0	138	0.00016	0.084485	1.58e-26	sp|P00450|CERU_HUMAN/tr|E9PFZ2|E9PFZ2_HUMAN	11	-0.01002	-2.10821
UGP_01.15293.15293.4.0.dta	3525	4753.85	1892.84	4	EHEGAIYPDJTTDFQR	-	2861.01	2861	6-5-3-0-0	10	NXT	96	1	0.00615	9	0.13229	0.21896	3.04454	0.66664	T	b2+;b3+;b4+;b5+;b6+;b7+;y2+;y3+;y9+;Y1++;	b2+;b6+;	sp|P00450|CERU_HUMAN	K	AD	129	0	138	0.00016	0.084485	1.58e-26	sp|P00450|CERU_HUMAN/tr|E9PFZ2|E9PFZ2_HUMAN	11	-0.01002	-2.10821
UGP_01.15294.15294.4.0.dta	3525	4753.85	1892.84	4	EHEGAIYPDJTTDFQR	-	2861.01	2861	6-5-3-0-0	10	NXT	96	3	0.01386	7	0.12545	0.19687	3.04454	0.59937	T	b2+;b3+;b4+;b5+;b6+;b7+;y3+;Y0++;Y0++;Y1++;	b2+;b5+;	sp|P00450|CERU_HUMAN	K	AD	129	0	138	0.00016	0.084485	1.58e-26	sp|P00450|CERU_HUMAN/tr|E9PFZ2|E9PFZ2_HUMAN	11	-0.01002	-2.10821
UGP_01.15295.15295.4.0.dta	3525	4753.85	1892.84	4	EHEGAIYPDJTTDFQR	-	2861.01	2861	6-5-3-0-0	10	NXT	96	2	0.01415	10	0.1313	0.23378	3.04454	0.71174	T	b2+;b3+;b4+;b5+;b6+;b7+;y3+;y5+;y6+;y9+;Y1++;Y1++;	b2+;b6+;	sp|P00450|CERU_HUMAN	K	AD	129	0	138	0.00016	0.084485	1.58e-26	sp|P00450|CERU_HUMAN/tr|E9PFZ2|E9PFZ2_HUMAN	11	-0.01002	-2.10821
UGP_01.15296.15296.4.0.dta	3525	4753.85	1892.84	4	EHEGAIYPDJTTDFQR	-	2861.01	2861	6-5-3-0-0	10	NXT	96	6	0.02683	7	0.12063	0.20421	3.04454	0.62171	T	b2+;b3+;b4+;b5+;b6+;b7+;y3+;Y1+;Y1+;Y0++;Y1++;Y1++;Y2++;	b2+;b5+;	sp|P00450|CERU_HUMAN	K	AD	129	0	138	0.00016	0.084485	1.58e-26	sp|P00450|CERU_HUMAN/tr|E9PFZ2|E9PFZ2_HUMAN	11	-0.01002	-2.10821
UGP_01.15300.15300.3.0.dta	3525	4753.84	1892.84	3	EHEGAIYPDJTTDFQR	-	2861	2861	6-5-3-0-0	10	NXT	84	5	0.15677	6	0.27782	0.32173	6.35679	2.04519	T	b2+;b3+;b5+;b6+;b7+;y3+;Y1+;Y1++;Y2++;Y3++;Y4++;	b2+;b5+;b6+;b7+;y3+;Y1+;Y1++;	sp|P00450|CERU_HUMAN	K	AD	129	0	138	0.00016	0.084485	1.58e-26	sp|P00450|CERU_HUMAN/tr|E9PFZ2|E9PFZ2_HUMAN	11	0.00302	0.635411
UGP_01.15307.15307.3.0.dta	3194	4006.53	1461.61	3	EHEGAIYPDJTTD	-	2544.92	2544.91	N(NH(HNHNH(NON|a|keto|d&amino))(HN(F)(H)))(F)	10	NXT	62	0	0	5	0.12068	0.16464	3.04454	0.50124	T	b2+;b3+;b5+;b6+;b7+;	b3+;b6+;	sp|P00450|CERU_HUMAN	K	FQ	129	0	138	-0.00298	-2.03748	4.8e-15	sp|P00450|CERU_HUMAN/tr|E9PFZ2|E9PFZ2_HUMAN	1	-0.00836	-2.08711
UGP_01.15311.15311.4.4.dta	3236	3809.48	1604.68	4	CLNGJWTEPPQCK	1,Carbamidomethyl[C];3,Deamidated[N];12,Carbamidomethyl[C];	2204.79	2204.77	5-4-2-0-0	5	NXT	118	2	0.00852	6	0.22915	0.24434	2.06085	0.50356	T	y2+;y3+;y4+;y5+;y6+;y7+;Y0+;Y0++;	y5+;	sp|Q03591|FHR1_HUMAN	M	DS	190	0	194	-0.00139	-0.865684	1.85e-19	sp|Q03591|FHR1_HUMAN/sp|P08603|CFAH_HUMAN	1	-0.02281	-5.98925
UGP_01.15313.15313.3.2.dta	765	3326.33	1121.56	3	FJDTEVLQR	-	2204.78	2204.77	5-4-2-0-0	2	NXT	174	6	0.13836	4	0.02631	0.14741	3.09101	0.45564	T	y2+;y4+;y6+;y7+;Y0+;Y1+;Y2+;Y3+;Y4+;Y5+;	Y1+;Y4+;	sp|P43251|BTD_HUMAN	R	LS	149	0	150	-0.00209	-1.86185	7.13e-15	sp|P43251|BTD_HUMAN/tr|C9JSN9|C9JSN9_HUMAN	7	-0.00594	-1.78629
UGP_01.15313.15313.4.0.dta	3	4435.96	2011.11	4	KLHINHNJLTESVGPLPK	-	2424.85	2424.87	6-5-1-0-1	8	NXT	152	9	0.09395	6	0.06099	0.19621	2.73654	0.53694	T	b4+;b5+;y2+;y5+;y6+;y7+;Y0++;Y0++;Y1++;Y1++;Y2++;Y3++;Y3++;Y4++;Y3+++;	y2+;Y1++;	sp|P51884|LUM_HUMAN	K	SL	120	0	127	0.00109	0.541724	4.66e-25	sp|P51884|LUM_HUMAN	14	0.02063	4.65171
UGP_01.15314.15314.4.2.dta	3525	4753.85	1892.84	4	EHEGAIYPDJTTDFQR	-	2861.01	2861	6-5-3-0-0	10	NXT	96	6	0.01821	14	0.11843	0.26316	3.04454	0.80119	T	b2+;b3+;b4+;b5+;b6+;b7+;y2+;y3+;y4+;y5+;y6+;y7+;y9+;y10+;Y1+;Y1+;Y0++;Y1++;Y1++;Y2++;	b2+;b5+;	sp|P00450|CERU_HUMAN	K	AD	129	0	138	0.00016	0.084485	1.58e-26	sp|P00450|CERU_HUMAN/tr|E9PFZ2|E9PFZ2_HUMAN	11	-0.00972	-2.04509
UGP_01.15315.15315.4.2.dta	3525	4753.85	1892.84	4	EHEGAIYPDJTTDFQR	-	2861.01	2861	6-5-3-0-0	10	NXT	96	5	0.01201	12	0.12347	0.23603	3.04454	0.7186	T	b2+;b3+;b4+;b5+;b6+;b7+;y2+;y3+;y4+;y5+;y6+;y9+;Y1+;Y1+;Y0++;Y1++;Y1++;	b2+;b5+;	sp|P00450|CERU_HUMAN	K	AD	129	0	138	0.00016	0.084485	1.58e-26	sp|P00450|CERU_HUMAN/tr|E9PFZ2|E9PFZ2_HUMAN	11	-0.00972	-2.04509
UGP_01.15316.15316.4.0.dta	3	4435.96	2011.11	4	KLHINHNJLTESVGPLPK	-	2424.85	2424.87	6-5-1-0-1	8	NXT	152	4	0.08823	5	0.05393	0.16524	2.73654	0.45217	T	b4+;y2+;y4+;y5+;y7+;Y0++;Y1++;Y1++;Y2++;	y5+;Y1++;	sp|P51884|LUM_HUMAN	K	SL	120	0	127	0.00109	0.541724	4.66e-25	sp|P51884|LUM_HUMAN	14	0.02063	4.65171
UGP_01.15317.15317.3.1.dta	765	3326.33	1121.56	3	FJDTEVLQR	-	2204.78	2204.77	5-4-2-0-0	2	NXT	174	6	0.17491	4	0.03272	0.17951	3.09101	0.55485	T	y1+;y4+;y6+;y7+;Y0+;Y1+;Y2+;Y3+;Y4+;Y5+;	Y1+;Y4+;	sp|P43251|BTD_HUMAN	R	LS	149	0	150	-0.00209	-1.86185	7.13e-15	sp|P43251|BTD_HUMAN/tr|C9JSN9|C9JSN9_HUMAN	7	-0.00594	-1.78629
UGP_01.15317.15317.4.0.dta	3	4435.96	2011.11	4	KLHINHNJLTESVGPLPK	-	2424.85	2424.87	6-5-1-0-1	8	NXT	152	8	0.10679	8	0.06347	0.1942	2.73654	0.53145	T	b3+;b4+;y2+;y4+;y5+;y7+;y8+;y6++;Y0++;Y0++;Y1++;Y1++;Y2++;Y3++;Y4++;Y3+++;	y5+;Y1++;	sp|P51884|LUM_HUMAN	K	SL	120	0	127	0.00109	0.541724	4.66e-25	sp|P51884|LUM_HUMAN	14	0.02063	4.65171
UGP_01.15319.15319.5.0.dta	2354	4823.97	2619.2	5	QEPERJECFLQHKDDNPNLPR	0,Gln->pyro-Glu[AnyN-termQ];8,Carbamidomethyl[C];	2204.77	2204.77	5-4-2-0-0	6	NXC	172	2	0.02696	10	0.13702	0.16086	2.8833	0.46381	T	y1+;y2+;y3+;y5+;y6+;y7+;y8+;y9+;y10+;y10++;Y1++;Y1++;	y6+;Y1++;	sp|P02768|ALBU_HUMAN	K	LV	118	0	123	0.00011	0.041982	4.07e-13	sp|P02768|ALBU_HUMAN/tr|A0A087WWT3|A0A087WWT3_HUMAN/tr|A0A0C4DGB6|A0A0C4DGB6_HUMAN/tr|H7C013|H7C013_HUMAN	7	0.00033	0.0684227
UGP_01.15320.15320.4.0.dta	3525	4899.9	1892.84	4	EHEGAIYPDJTTDFQR	-	3007.06	3007.06	6-5-3-0-1	10	NXT	70	5	0.04009	6	0.16346	0.22765	4.55026	1.03588	T	b2+;b3+;b5+;b6+;b7+;y3+;Y1+;Y1+;Y0++;Y1++;Y2++;	b2+;b5+;b6+;y3+;	sp|P00450|CERU_HUMAN	K	AD	129	0	138	0.00016	0.084485	1.58e-26	sp|P00450|CERU_HUMAN/tr|E9PFZ2|E9PFZ2_HUMAN	11	0.00186	0.379678
UGP_01.15323.15323.3.0.dta	3525	4608.8	1892.84	3	EHEGAIYPDJTTDFQR	-	2715.96	2715.96	6-5-2-0-1	10	NXT	96	1	0.03379	5	0.23836	0.2315	5.79052	1.34051	T	b2+;b5+;b6+;b7+;y3+;Y1++;	b2+;b5+;b6+;b7+;y3+;Y1++;	sp|P00450|CERU_HUMAN	K	AD	129	0	138	0.00016	0.084485	1.58e-26	sp|P00450|CERU_HUMAN/tr|E9PFZ2|E9PFZ2_HUMAN	11	-0.00077	-0.167108
UGP_01.15324.15324.5.0.dta	2354	4823.97	2619.2	5	QEPERJECFLQHKDDNPNLPR	0,Gln->pyro-Glu[AnyN-termQ];8,Carbamidomethyl[C];	2204.77	2204.77	5-4-2-0-0	6	NXC	172	4	0.04302	7	0.14386	0.1642	3.6544	0.60004	T	y1+;y2+;y5+;y6+;y7+;y8+;y9+;Y1++;Y2++;Y3++;Y4++;	y6+;y7+;Y1++;	sp|P02768|ALBU_HUMAN	K	LV	118	0	123	0.00011	0.041982	4.07e-13	sp|P02768|ALBU_HUMAN/tr|A0A087WWT3|A0A087WWT3_HUMAN/tr|A0A0C4DGB6|A0A0C4DGB6_HUMAN/tr|H7C013|H7C013_HUMAN	7	0.00033	0.0684227
UGP_01.15332.15332.4.0.dta	1237	4003.75	2381.17	4	NJATVHEQVGGPSLTSDLQAQSK	-	1622.58	1622.58	5-4-0-0-0	2	NXT	188	6	0.21502	9	0.11616	0.22026	4.66219	1.02689	T	b6+;y2+;y3+;y4+;y6+;y8+;y9+;y13+;y14+;Y0++;Y0++;Y1++;Y1++;Y2++;Y4++;	y4+;y6+;y14+;Y0++;Y1++;	sp|P04004|VTNC_HUMAN	K	GN	85	0	86	0.01275	5.35227	4.14e-28	sp|P04004|VTNC_HUMAN/tr|F5GX75|F5GX75_HUMAN	8	-0.0036	-0.899382
UGP_01.15337.15337.4.3.dta	3525	4753.85	1892.84	4	EHEGAIYPDJTTDFQR	-	2861.01	2861	6-5-3-0-0	10	NXT	96	5	0.00866	14	0.10903	0.24343	3.04454	0.74114	T	b2+;b3+;b5+;b6+;b7+;b9+;y2+;y3+;y4+;y5+;y6+;y7+;y9+;y10+;Y1+;Y0++;Y0++;Y1++;Y1++;	b2+;b5+;	sp|P00450|CERU_HUMAN	K	AD	129	0	138	0.00016	0.084485	1.58e-26	sp|P00450|CERU_HUMAN/tr|E9PFZ2|E9PFZ2_HUMAN	11	-0.00961	-2.02194
UGP_01.15338.15338.5.2.dta	3250	4752.81	1979.83	5	EVMCLNGJWTEPPQCK	3,Oxidation[M];4,Carbamidomethyl[C];6,Deamidated[N];15,Carbamidomethyl[C];	2772.98	2772.98	6-6-2-0-0	8	NXT	50	0	0	5	0.14115	0.19289	2.07318	0.39989	T	y2+;y4+;y5+;y6+;y7+;	y5+;	sp|Q03591|FHR1_HUMAN	E	DS	187	0	194	0.0003	0.151453	7.85e-21	sp|Q03591|FHR1_HUMAN/sp|P08603|CFAH_HUMAN	1	0.00316	0.665012
UGP_01.15339.15339.5.2.dta	3525	4753.84	1892.84	5	EHEGAIYPDJTTDFQR	-	2861	2861	6-5-3-0-0	10	NXT	84	0	0	7	0.06278	0.16302	2.06085	0.33596	T	b2+;b3+;b5+;b6+;b7+;y3+;y9+;	b2+;	sp|P00450|CERU_HUMAN	K	AD	129	0	138	0.00016	0.084485	1.58e-26	sp|P00450|CERU_HUMAN/tr|E9PFZ2|E9PFZ2_HUMAN	11	0.00207	0.43553
UGP_01.15341.15341.3.1.dta	1262	3588.44	1600.72	3	JSTCLDDSWIHPR	4,Carbamidomethyl[C];	1987.72	1987.71	6-5-0-0-0	1	NXT	204	0	0	3	0.08324	0.07157	2.93248	0.20988	T	b4++;y1+;y2+;	b4++;y2+;	sp|Q96F46|I17RA_HUMAN	K	NL	54	0.01	54	-0.00066	-0.412062	9.3e-16	sp|Q96F46|I17RA_HUMAN	7	-0.01394	-3.88577
UGP_01.15342.15342.4.0.dta	2354	4823.99	2619.2	4	QEPERJECFLQHKDDNPNLPR	0,Gln->pyro-Glu[AnyN-termQ];8,Carbamidomethyl[C];	2204.79	2204.77	5-4-2-0-0	6	NXC	170	6	0.05499	6	0.07114	0.09561	1.94186	0.18567	T	y1+;y2+;y3+;y5+;y7+;y10+;Y0++;Y0++;Y1++;Y1++;Y4++;Y5++;	y7+;	sp|P02768|ALBU_HUMAN	K	LV	118	0.01	123	0.00011	0.041982	4.07e-13	sp|P02768|ALBU_HUMAN/tr|A0A087WWT3|A0A087WWT3_HUMAN/tr|A0A0C4DGB6|A0A0C4DGB6_HUMAN/tr|H7C013|H7C013_HUMAN	7	-0.01888	-3.91458
UGP_01.15343.15343.3.0.dta	3525	4097.6	1892.84	3	EHEGAIYPDJTTDFQR	-	2204.76	2204.77	5-4-2-0-0	10	NXT	148	1	0.02986	5	0.15046	0.18867	4.55026	0.8585	T	b2+;b4+;b5+;b6+;y3+;Y1+;	b2+;b6+;y3+;Y1+;	sp|P00450|CERU_HUMAN	K	AD	129	0	138	0.00016	0.084485	1.58e-26	sp|P00450|CERU_HUMAN/tr|E9PFZ2|E9PFZ2_HUMAN	11	0.00837	2.04316
UGP_01.15344.15344.3.0.dta	765	3326.33	1121.56	3	FJDTEVLQR	-	2204.78	2204.77	5-4-2-0-0	2	NXT	174	8	0.17849	7	0.067	0.23264	3.90115	0.90758	T	y1+;y2+;y3+;y4+;y5+;y6+;y7+;Y0+;Y0+;Y1+;Y1+;Y2+;Y3+;Y4+;Y5+;	y6+;Y1+;Y4+;	sp|P43251|BTD_HUMAN	R	LS	149	0	150	-0.00209	-1.86185	7.13e-15	sp|P43251|BTD_HUMAN/tr|C9JSN9|C9JSN9_HUMAN	7	-0.0058	-1.74419
UGP_01.15349.15349.5.1.dta	3482	4988.06	2782.3	5	GNVAVTVSGHTCQHWSAQTPHTHJR	12,Carbamidomethyl[C];	2205.77	2205.79	5-4-1-0-2	24	NXT	136	1	0.02031	3	0.04034	0.08442	1.90957	0.1612	T	b3+;b4+;b16+;Y1++;	Y1++;	sp|P00747|PLMN_HUMAN	R	TP	285	0.01	308	-0.00052	-0.18683	4.81e-20	sp|P00747|PLMN_HUMAN	28	0.0225	4.5117
UGP_01.15350.15350.4.0.dta	765	3326.33	1121.56	4	FJDTEVLQR	-	2204.77	2204.77	5-4-2-0-0	2	NXT	176	6	0.21443	5	0.07966	0.23226	3.90115	0.90607	T	y1+;y4+;y5+;y6+;y7+;Y0+;Y0+;Y1+;Y1+;Y2+;Y3+;	y6+;Y0+;Y1+;	sp|P43251|BTD_HUMAN	R	LS	149	0	150	-0.00209	-1.86185	7.13e-15	sp|P43251|BTD_HUMAN/tr|C9JSN9|C9JSN9_HUMAN	7	-0.00363	-1.09162
UGP_01.15351.15351.5.0.dta	3525	4753.84	1892.84	5	EHEGAIYPDJTTDFQR	-	2861	2861	6-5-3-0-0	10	NXT	84	0	0	7	0.11069	0.19066	3.04454	0.58047	T	b2+;b3+;b5+;b6+;b7+;y3+;y10+;	b2+;b6+;	sp|P00450|CERU_HUMAN	K	AD	129	0	138	0.00016	0.084485	1.58e-26	sp|P00450|CERU_HUMAN/tr|E9PFZ2|E9PFZ2_HUMAN	11	0.00207	0.43553
UGP_01.15354.15354.4.0.dta	3525	4899.9	1892.84	4	EHEGAIYPDJTTDFQR	-	3007.06	3007.06	6-5-3-0-1	10	NXT	70	4	0.03827	9	0.16629	0.23749	4.55026	1.08066	T	b2+;b3+;b4+;b5+;b6+;b7+;y1+;y2+;y3+;Y1+;Y1+;Y1++;Y1++;	b2+;b5+;b6+;y3+;	sp|P00450|CERU_HUMAN	K	AD	129	0	138	0.00016	0.084485	1.58e-26	sp|P00450|CERU_HUMAN/tr|E9PFZ2|E9PFZ2_HUMAN	11	0.00184	0.375595
UGP_01.15359.15359.4.0.dta	783	4274.7	1413.7	4	ITYSIVQTJCSK	10,Carbamidomethyl[C];	2861	2861	6-5-3-0-0	9	NXS	196	4	0.09321	4	0.01376	0.10173	3.05561	0.31085	T	b4+;b6+;y5+;y7+;Y0+;Y0+;Y1+;Y2+;	Y0+;Y1+;	sp|P01042|KNG1_HUMAN	R	EN	197	0	205	6e-05	0.042412	1.13e-15	sp|P01042|KNG1_HUMAN	13	0.00427	0.999137
UGP_01.15360.15360.4.0.dta	3	4232.9	2011.11	4	KLHINHNJLTESVGPLPK	-	2221.8	2221.79	6-4-1-0-1	8	NXT	102	1	0.04108	4	0.05792	0.16029	2.73654	0.43864	T	b1+;y2+;y5+;y7+;Y1++;	y2+;Y1++;	sp|P51884|LUM_HUMAN	K	SL	120	0	127	0.00109	0.541724	4.66e-25	sp|P51884|LUM_HUMAN	14	-0.00688	-1.62575
UGP_01.15362.15362.5.1.dta	4679	4770.96	2226.04	5	TCINPLNGSVCERPAJHSAK	2,Carbamidomethyl[C];7,Deamidated[N];11,Carbamidomethyl[C];	2544.92	2544.91	N(NH(HNHNH(NON|a|keto|d&amino))(HN(F)(H)))(F)	16	NXS	232	0	0	3	0.06826	0.07131	2.87278	0.20487	T	y6+;y16++;y17++;	y6+;y17++;	sp|O75882|ATRN_HUMAN	A	QC	908	0.01	923	0.00276	1.23932	7.9e-11	sp|O75882|ATRN_HUMAN	2	-0.00894	-1.87423
UGP_01.15364.15364.4.2.dta	2354	4823.99	2619.2	4	QEPERJECFLQHKDDNPNLPR	0,Gln->pyro-Glu[AnyN-termQ];8,Carbamidomethyl[C];	2204.79	2204.77	5-4-2-0-0	6	NXC	166	1	0.01386	4	0.08982	0.09281	1.94186	0.18023	T	y2+;y5+;y6+;y7+;Y4++;	y6+;	sp|P02768|ALBU_HUMAN	K	LV	118	0.01	123	0.00011	0.041982	4.07e-13	sp|P02768|ALBU_HUMAN/tr|A0A087WWT3|A0A087WWT3_HUMAN/tr|A0A0C4DGB6|A0A0C4DGB6_HUMAN/tr|H7C013|H7C013_HUMAN	7	-0.02065	-4.28156
UGP_01.15366.15366.3.0.dta	4168	4003.75	2381.17	3	NJATVHEQVGGPSLTSDLQAQSK	0,Carbamyl[AnyN-term];	1622.58	1622.58	5-4-0-0-0	2	NXT	188	4	0.15648	4	0.10375	0.15469	4.28055	0.66215	T	y3+;y4+;y6+;y14+;Y0++;Y0++;Y1++;Y1++;	y4+;Y0++;Y1++;Y1++;	sp|P04004|VTNC_HUMAN	K	GN	85	0	86	-0.00334	-1.37723	3.55e-42	sp|P04004|VTNC_HUMAN/tr|F5GX75|F5GX75_HUMAN	1	-0.00366	-0.914372
UGP_01.15367.15367.5.0.dta	2997	4770.96	2711.26	5	YPHKPEIJSTTHPGADLQENFCR	22,Carbamidomethyl[C];	2059.69	2059.73	5-4-1-0-1	8	NXT	232	0	0	5	0.07922	0.10574	1.92403	0.20345	T	b3+;b4+;y1+;y7+;y11+;	y11+;	sp|P00734|THRB_HUMAN	R	NP	136	0.01	143	-0.0038	-1.40105	6.75e-18	sp|P00734|THRB_HUMAN/tr|C9JV37|C9JV37_HUMAN/tr|E9PIT3|E9PIT3_HUMAN	20	0.03571	7.48651
UGP_01.15376.15376.5.0.dta	2997	4771	2711.26	5	YPHKPEIJSTTHPGADLQENFCR	22,Carbamidomethyl[C];	2059.74	2059.73	5-4-1-0-1	8	NXT	188	1	0.00655	6	0.09177	0.13272	1.92403	0.25535	T	b3+;y6+;y7+;y10+;y11+;y19++;Y1++;	y11+;	sp|P00734|THRB_HUMAN	R	NP	136	0	143	-0.0038	-1.40105	6.75e-18	sp|P00734|THRB_HUMAN/tr|C9JV37|C9JV37_HUMAN/tr|E9PIT3|E9PIT3_HUMAN	20	-0.00887	-1.85954
UGP_01.15378.15378.4.0.dta	2804	5159.17	2954.4	4	SRYPHKPEIJSTTHPGADLQENFCR	24,Carbamidomethyl[C];	2204.77	2204.77	5-4-2-0-0	10	NXT	122	3	0.05355	14	0.33592	0.35413	5.47294	1.93814	T	b2+;b5+;b6+;y1+;y4+;y5+;y6+;y7+;y8+;y9+;y10+;y11+;y11++;y12++;Y1++;Y1++;Y4++;	b6+;y4+;y7+;y11+;y11++;Y1++;	sp|P00734|THRB_HUMAN	R	NP	134	0	143	0.00292	0.988028	2.26e-21	sp|P00734|THRB_HUMAN/tr|C9JV37|C9JV37_HUMAN/tr|E9PIT3|E9PIT3_HUMAN	21	-0.00201	-0.389674
UGP_01.15380.15380.5.0.dta	2997	4771	2711.26	5	YPHKPEIJSTTHPGADLQENFCR	22,Carbamidomethyl[C];	2059.74	2059.73	5-4-1-0-1	8	NXT	188	1	0.00473	8	0.0954	0.14381	1.92403	0.2767	T	b3+;b4+;y1+;y4+;y7+;y10+;y11+;y19++;Y0++;	y11+;	sp|P00734|THRB_HUMAN	R	NP	136	0	143	-0.0038	-1.40105	6.75e-18	sp|P00734|THRB_HUMAN/tr|C9JV37|C9JV37_HUMAN/tr|E9PIT3|E9PIT3_HUMAN	20	-0.00887	-1.85954
UGP_01.15385.15385.3.0.dta	2557	3471.36	1266.56	3	LGJWSAMPSCK	7,Oxidation[M];10,Carbamidomethyl[C];	2204.8	2204.77	5-4-2-0-0	3	NXS	148	3	0.08202	3	0.03979	0.12428	3.06703	0.38118	T	b7+;y4+;y5+;Y0+;Y1+;Y3+;	y4+;Y1+;	sp|P02749|APOH_HUMAN	K	AS	251	0	253	0.00075	0.591695	1.68e-17	sp|P02749|APOH_HUMAN/tr|J3KS17|J3KS17_HUMAN	13	-0.03033	-8.73967
UGP_01.15385.15385.4.1.dta	2997	4624.94	2711.26	4	YPHKPEIJSTTHPGADLQENFCR	22,Carbamidomethyl[C];	1913.68	1913.68	5-4-1-0-0	8	NXT	206	0	0	4	0.08437	0.10556	1.92403	0.20309	T	b3+;y7+;y11+;y21++;	y11+;	sp|P00734|THRB_HUMAN	R	NP	136	0.01	143	-0.0038	-1.40105	6.75e-18	sp|P00734|THRB_HUMAN/tr|C9JV37|C9JV37_HUMAN/tr|E9PIT3|E9PIT3_HUMAN	20	0.00257	0.555804
UGP_01.15387.15387.5.0.dta	2979	4771	2548.2	5	PHKPEIJSTTHPGADLQENFCR	21,Carbamidomethyl[C];	2222.8	2222.81	6-4-0-0-3	7	NXT	188	0	0	8	0.08707	0.12936	1.80695	0.23375	T	b2+;b3+;y1+;y4+;y5+;y7+;y11+;y20++;	y11+;	sp|P00734|THRB_HUMAN	Y	NP	137	0.01	143	-0.0036	-1.41222	1.86e-13	sp|P00734|THRB_HUMAN/tr|C9JV37|C9JV37_HUMAN/tr|E9PIT3|E9PIT3_HUMAN	1	0.0078	1.63522
UGP_01.15389.15389.5.1.dta	3525	4753.84	1892.84	5	EHEGAIYPDJTTDFQR	-	2861	2861	6-5-3-0-0	10	NXT	88	0	0	7	0.08317	0.15862	3.04454	0.48292	T	b2+;b3+;b4+;b5+;b6+;b7+;y3+;	b2+;b5+;	sp|P00450|CERU_HUMAN	K	AD	129	0	138	0.00016	0.084485	1.58e-26	sp|P00450|CERU_HUMAN/tr|E9PFZ2|E9PFZ2_HUMAN	11	-0.00179	-0.376617
UGP_01.15390.15390.4.0.dta	783	4274.7	1413.7	4	ITYSIVQTJCSK	10,Carbamidomethyl[C];	2861	2861	6-5-3-0-0	9	NXS	198	2	0.06589	3	0.01483	0.09696	3.05561	0.29626	T	y4+;y5+;y7+;Y0+;Y1+;	Y0+;Y1+;	sp|P01042|KNG1_HUMAN	R	EN	197	0	205	6e-05	0.042412	1.13e-15	sp|P01042|KNG1_HUMAN	13	0.00313	0.732388
UGP_01.15395.15395.3.0.dta	2557	3471.36	1266.56	3	LGJWSAMPSCK	7,Oxidation[M];10,Carbamidomethyl[C];	2204.8	2204.77	5-4-2-0-0	3	NXS	160	4	0.09021	3	0.03786	0.1288	3.06703	0.39504	T	b7+;y4+;y5+;Y0+;Y1+;Y3+;Y5+;	y4+;Y1+;	sp|P02749|APOH_HUMAN	K	AS	251	0	253	0.00075	0.591695	1.68e-17	sp|P02749|APOH_HUMAN/tr|J3KS17|J3KS17_HUMAN	13	-0.03291	-9.48309
UGP_01.15401.15401.4.0.dta	1237	4003.75	2381.17	4	NJATVHEQVGGPSLTSDLQAQSK	-	1622.58	1622.58	5-4-0-0-0	2	NXT	190	4	0.07972	18	0.25941	0.31857	5.22088	1.66322	T	b2+;b3+;b4+;b7+;b8+;b9+;b11+;y2+;y3+;y5+;y6+;y7+;y8+;y9+;y12+;y13+;y14+;y18++;Y0++;Y0++;Y1++;Y1++;	y2+;y5+;y6+;y9+;y14+;Y1++;	sp|P04004|VTNC_HUMAN	K	GN	85	0	86	0.01275	5.35227	4.14e-28	sp|P04004|VTNC_HUMAN/tr|F5GX75|F5GX75_HUMAN	8	-0.00404	-1.00931
UGP_01.15405.15405.4.0.dta	3966	4003.75	2381.17	4	NJATVHEQVGGPSLTSDLQAQSK	-	1622.58	1622.58	5-4-0-0-0	2	NXT	190	3	0.06919	16	0.25887	0.27163	6.3126	1.71472	T	b3+;b6+;b7+;b8+;b9+;b11+;y2+;y3+;y5+;y6+;y8+;y9+;y12+;y13+;y14+;y16+;Y0++;Y1++;Y1++;	y2+;y3+;y6+;y8+;y9+;y14+;Y1++;	sp|P04004|VTNC_HUMAN	K	GN	85	0	86	0.01275	5.35227	4.14e-28	sp|P04004|VTNC_HUMAN/tr|F5GX75|F5GX75_HUMAN	8	-0.00404	-1.00931
UGP_01.15406.15406.4.0.dta	2997	4770.99	2711.26	4	YPHKPEIJSTTHPGADLQENFCR	22,Carbamidomethyl[C];	2059.72	2059.73	5-4-1-0-1	8	NXT	208	0	0	6	0.07311	0.11468	1.92403	0.22064	T	b3+;y1+;y7+;y9+;y11+;y19++;	y11+;	sp|P00734|THRB_HUMAN	R	NP	136	0.01	143	-0.0038	-1.40105	6.75e-18	sp|P00734|THRB_HUMAN/tr|C9JV37|C9JV37_HUMAN/tr|E9PIT3|E9PIT3_HUMAN	20	0.00553	1.15934
UGP_01.15408.15408.4.1.dta	1936	4770.99	2241.14	4	LADVEDLIQQQISJDTVSPR	-	2529.85	2529.9	N(NH(HNHNH(NON|a|keto|d))(HN(F)(H)))(F)	14	NXT	208	0	0	4	0.12116	0.07918	3.64194	0.28837	T	b11++;y1+;y2+;y3+;	b11++;y1+;y2+;	sp|Q96IY4|CBPB2_HUMAN	L	AS	95	0	108	0.00161	0.71807	1.78e-24	sp|Q96IY4|CBPB2_HUMAN/tr|A0A087WSY5|A0A087WSY5_HUMAN	1	0.04669	9.7884
UGP_01.15410.15410.4.0.dta	2997	4624.94	2711.26	4	YPHKPEIJSTTHPGADLQENFCR	22,Carbamidomethyl[C];	1913.68	1913.68	5-4-1-0-0	8	NXT	204	2	0.02501	8	0.11964	0.15493	2.85919	0.44296	T	b3+;b4+;y3+;y4+;y7+;y10+;y11+;y21++;Y0++;Y1++;	y7+;y11+;	sp|P00734|THRB_HUMAN	R	NP	136	0	143	-0.0038	-1.40105	6.75e-18	sp|P00734|THRB_HUMAN/tr|C9JV37|C9JV37_HUMAN/tr|E9PIT3|E9PIT3_HUMAN	20	0.00136	0.294122
UGP_01.15412.15412.4.0.dta	2023	4777.05	1839.93	4	RLAJLTQGEDQYYLR	-	2937.11	2937.08	7-6-0-0-4	4	NXT	130	1	0.01114	3	0.05496	0.05365	2.9245	0.15691	T	y1+;y9+;y10+;Y2++;	y1+;y9+;	sp|P10909|CLUS_HUMAN	S	VT	371	0.01	374	-0.00418	-2.27061	2.11e-30	sp|P10909|CLUS_HUMAN/tr|H0YAS8|H0YAS8_HUMAN/tr|H0YC35|H0YC35_HUMAN	1	-0.03431	-7.18372
UGP_01.15413.15413.3.0.dta	1199	4462.73	1892.84	3	EHEGAIYPDJTTDFQR	-	2569.89	2569.9	6-5-2-0-0	10	NXT	100	1	0.05056	3	0.11979	0.13579	2.909	0.395	T	b6+;b7+;y3+;Y1++;	b7+;Y1++;	sp|P00450|CERU_HUMAN	K	AD	129	0	138	0.00016	0.084485	1.58e-26	sp|P00450|CERU_HUMAN/tr|E9PFZ2|E9PFZ2_HUMAN	11	0.01169	2.62007
UGP_01.15416.15416.5.0.dta	3518	5159.18	2954.4	5	SRYPHKPEIJSTTHPGADLQENFCR	24,Carbamidomethyl[C];	2204.78	2204.77	5-4-2-0-0	10	NXT	114	5	0.12848	10	0.15894	0.24381	4.05436	0.98848	T	b6+;b8+;b6++;y4+;y5+;y6+;y7+;y11+;y11++;y14++;Y4++;Y1+++;Y3+++;Y4+++;Y5+++;	y7+;y11+;Y1+++;Y4+++;	sp|P00734|THRB_HUMAN	R	NP	134	0	143	0.00292	0.988028	2.26e-21	sp|P00734|THRB_HUMAN/tr|C9JV37|C9JV37_HUMAN/tr|E9PIT3|E9PIT3_HUMAN	21	-0.01234	-2.39232
UGP_01.15417.15417.4.0.dta	2979	4624.94	2548.2	4	PHKPEIJSTTHPGADLQENFCR	21,Carbamidomethyl[C];	2076.74	2076.75	6-4-0-0-2	7	NXT	202	1	0.00377	9	0.15292	0.15331	2.70117	0.4141	T	b2+;b3+;b13+++;y1+;y3+;y4+;y7+;y8+;y11+;Y4+++;	b13+++;y11+;	sp|P00734|THRB_HUMAN	Y	NP	137	0	143	-0.0036	-1.41222	1.86e-13	sp|P00734|THRB_HUMAN/tr|C9JV37|C9JV37_HUMAN/tr|E9PIT3|E9PIT3_HUMAN	1	0.00819	1.77122
UGP_01.15418.15418.4.0.dta	1936	4770.99	2241.14	4	LADVEDLIQQQISJDTVSPR	-	2529.85	2529.9	N(NH(HNHNH(NON|a|keto|d))(HN(F)(H)))(F)	14	NXT	206	0	0	4	0.11159	0.07613	3.64194	0.27727	T	b11++;y1+;y2+;y3+;	b11++;y1+;y2+;	sp|Q96IY4|CBPB2_HUMAN	L	AS	95	0	108	0.00161	0.71807	1.78e-24	sp|Q96IY4|CBPB2_HUMAN/tr|A0A087WSY5|A0A087WSY5_HUMAN	1	0.04385	9.19299
UGP_01.15420.15420.6.0.dta	2804	5159.17	2954.4	6	SRYPHKPEIJSTTHPGADLQENFCR	24,Carbamidomethyl[C];	2204.78	2204.77	5-4-2-0-0	10	NXT	118	1	0.00316	16	0.21556	0.26081	3.60644	0.9406	T	b2+;b3+;b5+;b6+;b8+;b6++;y1+;y2+;y3+;y4+;y5+;y6+;y7+;y10+;y11+;y11++;Y1++;	b6+;y4+;y11+;	sp|P00734|THRB_HUMAN	R	NP	134	0	143	0.00292	0.988028	2.26e-21	sp|P00734|THRB_HUMAN/tr|C9JV37|C9JV37_HUMAN/tr|E9PIT3|E9PIT3_HUMAN	21	-0.0074	-1.43462
UGP_01.15421.15421.3.1.dta	4168	4003.75	2381.17	3	NJATVHEQVGGPSLTSDLQAQSK	0,Carbamyl[AnyN-term];	1622.58	1622.58	5-4-0-0-0	2	NXT	190	3	0.07342	6	0.09432	0.17735	2.84284	0.50418	T	y2+;y3+;y4+;y5+;y6+;y9+;Y0++;Y1++;Y1++;	y4+;Y1++;	sp|P04004|VTNC_HUMAN	K	GN	85	0	86	-0.00334	-1.37723	3.55e-42	sp|P04004|VTNC_HUMAN/tr|F5GX75|F5GX75_HUMAN	1	-0.00405	-1.0118
UGP_01.15422.15422.4.0.dta	1237	4003.75	2381.17	4	NJATVHEQVGGPSLTSDLQAQSK	-	1622.58	1622.58	5-4-0-0-0	2	NXT	184	3	0.05141	13	0.22635	0.24525	4.06569	0.99711	T	b3+;b6+;y2+;y3+;y4+;y5+;y6+;y7+;y8+;y13+;y14+;y15+;y18++;Y0++;Y0++;Y1++;	y2+;y4+;y6+;y14+;	sp|P04004|VTNC_HUMAN	K	GN	85	0	86	0.01275	5.35227	4.14e-28	sp|P04004|VTNC_HUMAN/tr|F5GX75|F5GX75_HUMAN	8	-0.00466	-1.1642
UGP_01.15423.15423.4.0.dta	3	4070.85	2011.11	4	KLHINHNJLTESVGPLPK	-	2059.74	2059.73	5-4-1-0-1	8	NXT	70	8	0.25707	6	0.06365	0.24851	4.74229	1.17851	T	b4+;y2+;y4+;y5+;y7+;y8+;Y0++;Y0++;Y1++;Y1++;Y2++;Y3++;Y4++;Y5++;	y5+;Y0++;Y1++;Y2++;Y3++;	sp|P51884|LUM_HUMAN	K	SL	120	0	127	0.00109	0.541724	4.66e-25	sp|P51884|LUM_HUMAN	14	-0.01006	-2.47184
UGP_01.15425.15425.6.0.dta	2804	5159.17	2954.4	6	SRYPHKPEIJSTTHPGADLQENFCR	24,Carbamidomethyl[C];	2204.78	2204.77	5-4-2-0-0	10	NXT	118	0	0	14	0.13435	0.19974	1.91194	0.38189	T	b2+;b3+;b5+;b6+;b8+;b6++;y2+;y3+;y4+;y5+;y6+;y7+;y11+;y11++;	y11+;	sp|P00734|THRB_HUMAN	R	NP	134	0	143	0.00292	0.988028	2.26e-21	sp|P00734|THRB_HUMAN/tr|C9JV37|C9JV37_HUMAN/tr|E9PIT3|E9PIT3_HUMAN	21	-0.0074	-1.43462
UGP_01.15426.15426.4.0.dta	2023	4777.05	1839.93	4	RLAJLTQGEDQYYLR	-	2937.11	2937.08	7-6-0-0-4	4	NXT	130	2	0.01503	4	0.05015	0.07124	2.9245	0.20835	T	y1+;y8+;y9+;y10+;Y2+;Y2++;	y1+;y9+;	sp|P10909|CLUS_HUMAN	S	VT	371	0.01	374	-0.00418	-2.27061	2.11e-30	sp|P10909|CLUS_HUMAN/tr|H0YAS8|H0YAS8_HUMAN/tr|H0YC35|H0YC35_HUMAN	1	-0.03388	-7.09369
UGP_01.15427.15427.4.0.dta	3527	4770.99	2711.26	4	YPHKPEIJSTTHPGADLQENFCR	22,Carbamidomethyl[C];	2059.73	2059.73	5-4-1-0-1	8	NXT	206	0	0	6	0.11947	0.12689	2.06085	0.26151	T	b3+;y1+;y3+;y4+;y7+;y11+;	y11+;	sp|P00734|THRB_HUMAN	R	NP	136	0	143	-0.0038	-1.40105	6.75e-18	sp|P00734|THRB_HUMAN/tr|C9JV37|C9JV37_HUMAN/tr|E9PIT3|E9PIT3_HUMAN	20	0.00269	0.563944
UGP_01.15437.15437.3.1.dta	4168	4003.75	2381.17	3	NJATVHEQVGGPSLTSDLQAQSK	0,Carbamyl[AnyN-term];	1622.58	1622.58	5-4-0-0-0	2	NXT	190	1	0.03281	7	0.07798	0.15926	1.91194	0.3045	T	b2+;y2+;y4+;y5+;y6+;y8+;y9+;Y1++;	Y1++;	sp|P04004|VTNC_HUMAN	K	GN	85	0	86	-0.00334	-1.37723	3.55e-42	sp|P04004|VTNC_HUMAN/tr|F5GX75|F5GX75_HUMAN	1	-0.00257	-0.642059
UGP_01.15440.15440.6.0.dta	2804	5159.17	2954.4	6	SRYPHKPEIJSTTHPGADLQENFCR	24,Carbamidomethyl[C];	2204.77	2204.77	5-4-2-0-0	10	NXT	120	0	0	8	0.07617	0.14604	1.91194	0.27922	T	b3+;b5+;b6+;y2+;y5+;y7+;y11+;y11++;	y11+;	sp|P00734|THRB_HUMAN	R	NP	134	0	143	0.00292	0.988028	2.26e-21	sp|P00734|THRB_HUMAN/tr|C9JV37|C9JV37_HUMAN/tr|E9PIT3|E9PIT3_HUMAN	21	-0.00398	-0.771592
UGP_01.15441.15441.5.4.dta	2979	4300.84	2548.2	5	PHKPEIJSTTHPGADLQENFCR	21,Carbamidomethyl[C];	1752.64	1752.64	4-4-0-0-2	7	NXT	244	0	0	9	0.09652	0.13026	1.80695	0.23537	T	b2+;y3+;y4+;y5+;y7+;y10+;y11+;y11++;y15++;	y11+;	sp|P00734|THRB_HUMAN	Y	NP	137	0	143	-0.0036	-1.41222	1.86e-13	sp|P00734|THRB_HUMAN/tr|C9JV37|C9JV37_HUMAN/tr|E9PIT3|E9PIT3_HUMAN	1	-8e-05	-0.0186054
UGP_01.15441.15441.6.0.dta	2804	5159.17	2954.4	6	SRYPHKPEIJSTTHPGADLQENFCR	24,Carbamidomethyl[C];	2204.77	2204.77	5-4-2-0-0	10	NXT	120	0	0	13	0.13716	0.20361	1.91194	0.38929	T	b2+;b3+;b5+;b6+;b6++;y3+;y4+;y5+;y7+;y10+;y11+;y11++;y15++;	y11+;	sp|P00734|THRB_HUMAN	R	NP	134	0	143	0.00292	0.988028	2.26e-21	sp|P00734|THRB_HUMAN/tr|C9JV37|C9JV37_HUMAN/tr|E9PIT3|E9PIT3_HUMAN	21	-0.00398	-0.771592
UGP_01.15443.15443.5.0.dta	3	4070.84	2011.11	5	KLHINHNJLTESVGPLPK	-	2059.74	2059.73	5-4-1-0-1	8	NXT	70	7	0.20668	6	0.06092	0.2459	3.48056	0.85588	T	b1+;b4+;y2+;y5+;y6+;y7+;Y0++;Y1++;Y1++;Y2++;Y3++;Y4++;Y5++;	y5+;Y1++;Y3++;	sp|P51884|LUM_HUMAN	K	SL	120	0	127	0.00109	0.541724	4.66e-25	sp|P51884|LUM_HUMAN	14	-0.00687	-1.68803
UGP_01.15445.15445.4.4.dta	1936	4770.99	2241.14	4	LADVEDLIQQQISJDTVSPR	-	2529.86	2529.9	N(NH(HNHNH(NON|a|keto|d))(HN(F)(H)))(F)	14	NXT	204	0	0	4	0.13609	0.08553	3.64194	0.31148	T	b11++;y1+;y2+;y3+;	b11++;y1+;y2+;	sp|Q96IY4|CBPB2_HUMAN	L	AS	95	0	108	0.00161	0.71807	1.78e-24	sp|Q96IY4|CBPB2_HUMAN/tr|A0A087WSY5|A0A087WSY5_HUMAN	1	0.04253	8.91625
UGP_01.15446.15446.2.3.dta	2324	2411.02	870.515	2	KVJASVPR	-	1540.5	1540.49	NNH(HN(HEX&n-acetyl&sulfate))(HH)	3	NXS	34	0	0	3	0.10344	0.14943	2.10436	0.31445	T	b1+;y1+;y2+;	b1+;	sp|P51693|APLP1_HUMAN	R	GF	549	0	551	0.00021	0.240964	2.86e-16	sp|P51693|APLP1_HUMAN/tr|B7Z4G8|B7Z4G8_HUMAN/tr|F5GZ08|F5GZ08_HUMAN/tr|K7EMN4|K7EMN4_HUMAN/tr|S4R3U6|S4R3U6_HUMAN	7	-0.01492	-6.19081
UGP_01.15449.15449.4.1.dta	1237	4003.75	2381.17	4	NJATVHEQVGGPSLTSDLQAQSK	-	1622.58	1622.58	5-4-0-0-0	2	NXT	184	3	0.02064	15	0.16662	0.23589	3.41523	0.80561	T	b2+;b3+;b9+;y2+;y3+;y4+;y5+;y6+;y7+;y8+;y14+;y17+;y18+;y18++;y6+++;Y0++;Y0++;Y1++;	y4+;y6+;y14+;	sp|P04004|VTNC_HUMAN	K	GN	85	0	86	0.01275	5.35227	4.14e-28	sp|P04004|VTNC_HUMAN/tr|F5GX75|F5GX75_HUMAN	8	-0.00479	-1.19668
UGP_01.15451.15451.4.1.dta	1237	4003.75	2381.17	4	NJATVHEQVGGPSLTSDLQAQSK	-	1622.58	1622.58	5-4-0-0-0	2	NXT	184	3	0.03511	6	0.08778	0.14451	2.6813	0.38747	T	b4+;y2+;y3+;y4+;y5+;y6+;Y0++;Y0++;Y1++;	y4+;Y1++;	sp|P04004|VTNC_HUMAN	K	GN	85	0	86	0.01275	5.35227	4.14e-28	sp|P04004|VTNC_HUMAN/tr|F5GX75|F5GX75_HUMAN	8	-0.00479	-1.19668
UGP_01.15454.15454.4.2.dta	4213	3958.55	1753.78	4	LGJWSAMPSCKASCK	0,Carbamyl[AnyN-term];10,Carbamidomethyl[C];11,Carbamidomethyl[K];14,Carbamidomethyl[C];	2204.77	2204.77	5-4-2-0-0	3	NXS	178	3	0.05275	3	0.10623	0.18353	3.03913	0.55776	T	y4+;y8+;y9+;Y0+;Y0++;Y1++;	y8+;Y1++;	sp|P02749|APOH_HUMAN	K	VP	251	0	253	-0.0001	-0.055624	9.45e-31	sp|P02749|APOH_HUMAN	1	-0.00233	-0.588748
UGP_01.15455.15455.3.0.dta	3159	2585.12	1206.62	3	KPSAGJNSLYR	-	1378.5	1378.48	6-2-0-0-0	6	NXS	44	0	0	3	0.04066	0.0954	2.00312	0.1911	T	b1+;b9++;y2+;	b1+;	sp|P02749|APOH_HUMAN	Y	DT	157	0.01	162	0.00018	0.149055	4.85e-09	sp|P02749|APOH_HUMAN/tr|J3QLI0|J3QLI0_HUMAN/tr|J3QRN2|J3QRN2_HUMAN	2	-0.01752	-6.77985
UGP_01.15458.15458.3.1.dta	3236	3809.46	1604.68	3	CLNGJWTEPPQCK	1,Carbamidomethyl[C];3,Deamidated[N];12,Carbamidomethyl[C];	2204.78	2204.77	5-4-2-0-0	5	NXT	102	2	0.01026	5	0.29748	0.27424	2.06085	0.56516	T	y2+;y4+;y5+;y6+;y7+;Y1+;Y0++;	y5+;	sp|Q03591|FHR1_HUMAN	M	DS	190	0	194	-0.00139	-0.865684	1.85e-19	sp|Q03591|FHR1_HUMAN/sp|P08603|CFAH_HUMAN	1	-0.01218	-3.19813
UGP_01.15459.15459.4.0.dta	3518	5159.17	2954.4	4	SRYPHKPEIJSTTHPGADLQENFCR	24,Carbamidomethyl[C];	2204.78	2204.77	5-4-2-0-0	10	NXT	118	5	0.09754	5	0.14867	0.19439	4.05436	0.78812	T	b6+;y4+;y7+;y11+;y11++;Y1++;Y1+++;Y1+++;Y3+++;Y4+++;	y7+;y11+;y11++;Y1+++;	sp|P00734|THRB_HUMAN	R	NP	134	0	143	0.00292	0.988028	2.26e-21	sp|P00734|THRB_HUMAN/tr|C9JV37|C9JV37_HUMAN/tr|E9PIT3|E9PIT3_HUMAN	21	-0.00642	-1.24463
UGP_01.15462.15462.5.1.dta	2979	4300.84	2548.2	5	PHKPEIJSTTHPGADLQENFCR	21,Carbamidomethyl[C];	1752.64	1752.64	4-4-0-0-2	7	NXT	242	0	0	9	0.0776	0.1218	1.80695	0.22008	T	b2+;y2+;y4+;y5+;y6+;y7+;y10+;y11+;y11++;	y11+;	sp|P00734|THRB_HUMAN	Y	NP	137	0.01	143	-0.0036	-1.41222	1.86e-13	sp|P00734|THRB_HUMAN/tr|C9JV37|C9JV37_HUMAN/tr|E9PIT3|E9PIT3_HUMAN	1	-0.00123	-0.286058
UGP_01.15462.15462.6.0.dta	2804	5159.17	2954.4	6	SRYPHKPEIJSTTHPGADLQENFCR	24,Carbamidomethyl[C];	2204.77	2204.77	5-4-2-0-0	10	NXT	122	1	0.00623	11	0.09808	0.18309	1.91194	0.35005	T	b2+;b5+;b6+;y2+;y4+;y5+;y6+;y7+;y10+;y11+;y11++;Y1++;	y11+;	sp|P00734|THRB_HUMAN	R	NP	134	0	143	0.00292	0.988028	2.26e-21	sp|P00734|THRB_HUMAN/tr|C9JV37|C9JV37_HUMAN/tr|E9PIT3|E9PIT3_HUMAN	21	-0.00341	-0.661088
UGP_01.15468.15468.3.0.dta	3	4070.85	2011.11	3	KLHINHNJLTESVGPLPK	-	2059.74	2059.73	5-4-1-0-1	8	NXT	68	4	0.16061	4	0.13064	0.22685	4.13904	0.93895	T	b4+;y2+;y4+;y5+;Y0++;Y1++;Y2++;Y4++;	y2+;y5+;Y0++;Y1++;	sp|P51884|LUM_HUMAN	K	SL	120	0	127	0.00109	0.541724	4.66e-25	sp|P51884|LUM_HUMAN	14	-0.00762	-1.87231
UGP_01.15485.15485.4.0.dta	3	3779.74	2011.11	4	KLHINHNJLTESVGPLPK	-	1768.64	1768.64	5-4-0-0-1	8	NXT	54	3	0.22483	3	0.1446	0.25418	4.74229	1.20538	T	b6+;y2+;y5+;Y1++;Y1++;Y2++;	b6+;y2+;y5+;Y1++;Y2++;	sp|P51884|LUM_HUMAN	K	SL	120	0	127	0.00109	0.541724	4.66e-25	sp|P51884|LUM_HUMAN	14	0.00296	0.783331
UGP_01.15486.15486.4.0.dta	301	3309.37	1104.6	4	GLJVTLSSTGR	-	2204.77	2204.77	5-4-2-0-0	3	NXT	236	7	0.33134	7	0.07024	0.3336	5.22533	1.74318	T	b3+;b4+;y4+;y5+;y6+;y7+;y8+;Y0+;Y0+;Y1+;Y2+;Y3+;Y4+;Y5+;	y7+;Y0+;Y1+;Y4+;Y5+;	sp|P0C0L4|CO4A_HUMAN	R	NG	1326	0	1328	-0.00169	-1.5286	2e-09	sp|P0C0L4|CO4A_HUMAN/sp|P0C0L5|CO4B_HUMAN/tr|A0A0G2JL54|A0A0G2JL54_HUMAN/tr|A0A0G2JPR0|A0A0G2JPR0_HUMAN/tr|A0A140TA29|A0A140TA29_HUMAN/tr|A0A140TA32|A0A140TA32_HUMAN/tr|A0A140TA44|A0A140TA44_HUMAN/tr|A0A140TA49|A0A140TA49_HUMAN/tr|F5GXS0|F5GXS0_HUMAN	12	-0.00371	-1.1214
UGP_01.15510.15510.3.6.dta	3740	3579.45	1997.91	3	AENQAJVTCQVSNFYPR	9,Carbamidomethyl[C];	1581.54	1581.51	NNH(HN(HEX&n-acetyl&sulfate))(HN)	6	NXT	264	0	0	3	0.0992	0.08665	3.05003	0.26429	T	b13+;y1+;y2+;	y1+;y2+;	sp|O00241|SIRB1_HUMAN	R	GL	264	0	269	-0.00295	-1.47582	9.1e-10	sp|O00241|SIRB1_HUMAN/tr|H3BUW0|H3BUW0_HUMAN	12	-0.02331	-6.51397
UGP_01.15510.15510.4.2.dta	1936	4771	2241.14	4	LADVEDLIQQQISJDTVSPR	-	2529.86	2529.9	N(NH(HNHNH(NON|a|keto|d))(HN(F)(H)))(F)	14	NXT	186	0	0	4	0.13633	0.08458	3.64194	0.30803	T	b11++;y1+;y2+;y3+;	b11++;y1+;y2+;	sp|Q96IY4|CBPB2_HUMAN	L	AS	95	0	108	0.00161	0.71807	1.78e-24	sp|Q96IY4|CBPB2_HUMAN/tr|A0A087WSY5|A0A087WSY5_HUMAN	1	0.03445	7.22229
UGP_01.15516.15516.4.1.dta	2817	4810.01	2094.01	4	NPVGLIGAEJATGETDPSHSK	-	2716	2715.96	6-5-2-0-1	10	NXT	178	1	0.01468	8	0.15037	0.19521	3.80863	0.74347	T	b2+;b3+;b4+;b5+;b6+;y5+;y6+;y9+;Y1++;	b4+;b5+;y5+;	sp|P43251|BTD_HUMAN	K	FL	340	0	349	0.00487	2.32458	1.82e-28	sp|P43251|BTD_HUMAN	14	-0.04189	-8.71067
UGP_01.15518.15518.4.4.dta	4890	4083.67	2315.07	4	KPEIJSTTHPGADLQENFCR	17,Deamidated[N];19,Carbamidomethyl[C];	1768.6	1768.64	5-4-0-0-1	5	NXT	286	0	0	3	0.14545	0.0609	2.8833	0.1756	T	b1+;b7+;y16++;	b1+;y16++;	sp|P00734|THRB_HUMAN	H	NP	139	0.01	143	0.01898	8.1949	1.06e-11	sp|P00734|THRB_HUMAN/tr|C9JV37|C9JV37_HUMAN/tr|E9PIT3|E9PIT3_HUMAN	1	0.03689	9.03584
UGP_01.15521.15521.4.2.dta	3525	4899.89	1892.84	4	EHEGAIYPDJTTDFQR	-	3007.05	3007.06	6-5-3-0-1	10	NXT	64	3	0.05134	6	0.09526	0.18327	3.04454	0.55796	T	b2+;b3+;b5+;b6+;b7+;y3+;Y1+;Y1++;Y2++;	b7+;Y1++;	sp|P00450|CERU_HUMAN	K	AD	129	0	138	0.00016	0.084485	1.58e-26	sp|P00450|CERU_HUMAN/tr|E9PFZ2|E9PFZ2_HUMAN	11	0.01195	2.43934
UGP_01.15524.15524.4.0.dta	3009	4227.76	2022	4	ELHHLQEQJVSNAFLDK	-	2205.76	2205.79	5-4-1-0-2	9	NXS	296	1	0.01098	9	0.11281	0.14928	2.0649	0.30824	T	b3+;b4+;b5+;b6+;b8+;y2+;y3+;y4+;y5+;Y1++;	y5+;	sp|P00450|CERU_HUMAN	K	GE	754	0	762	0.00138	0.682159	1.52e-20	sp|P00450|CERU_HUMAN/tr|E9PFZ2|E9PFZ2_HUMAN/tr|H7C5R1|H7C5R1_HUMAN	18	0.0287	6.79012
UGP_01.15527.15527.4.0.dta	3009	4227.76	2022	4	ELHHLQEQJVSNAFLDK	-	2205.76	2205.79	5-4-1-0-2	9	NXS	296	1	0.01147	11	0.15133	0.18378	2.0649	0.37948	T	b3+;b4+;b5+;b6+;b7+;b9+;b10+;y2+;y3+;y4+;y5+;Y1++;	y5+;	sp|P00450|CERU_HUMAN	K	GE	754	0	762	0.00138	0.682159	1.52e-20	sp|P00450|CERU_HUMAN/tr|E9PFZ2|E9PFZ2_HUMAN/tr|H7C5R1|H7C5R1_HUMAN	18	0.0287	6.79012
UGP_01.15530.15530.4.5.dta	3031	4504.92	2184.08	4	LAGKPTHVJVSVVMAEVDGTC	21,Carbamidomethyl[C];	2320.84	2320.86	5-6-0-0-2	9	NXS	184	0	0	5	0.07693	0.10115	2.04524	0.20688	T	b4+;b7+;y1+;y2+;y5+;	y1+;	sp|P01876|IGHA1_HUMAN	R	Y-	332	0.01	340	0.00263	1.20362	6.93e-22	sp|P01876|IGHA1_HUMAN/tr|A0A0G2JMB2|A0A0G2JMB2_HUMAN	2	0.02132	4.73369
UGP_01.15534.15534.4.4.dta	2849	4367.83	2339.07	4	GLTFQQJASSMCVPDQDTAIR	12,Carbamidomethyl[C];	2028.76	2028.74	5-6-0-0-0	7	NXS	240	0	0	5	0.45168	0.38883	4.3159	1.67815	T	y1+;y3+;y4+;y6+;y8+;	y1+;y4+;y6+;y8+;	sp|P01871|IGHM_HUMAN	R	VF	203	0	209	0.00136	0.581181	6.41e-16	sp|P01871|IGHM_HUMAN/tr|A0A1B0GUU9|A0A1B0GUU9_HUMAN	21	-0.01591	-3.64337
UGP_01.15539.15539.4.4.dta	2849	4367.83	2339.07	4	GLTFQQJASSMCVPDQDTAIR	12,Carbamidomethyl[C];	2028.76	2028.74	5-6-0-0-0	7	NXS	240	0	0	4	0.47879	0.3987	4.36244	1.73932	T	y1+;y4+;y6+;y8+;	y1+;y4+;y6+;y8+;	sp|P01871|IGHM_HUMAN	R	VF	203	0	209	0.00136	0.581181	6.41e-16	sp|P01871|IGHM_HUMAN/tr|A0A1B0GUU9|A0A1B0GUU9_HUMAN	21	-0.01591	-3.64337
UGP_01.15540.15540.3.6.dta	3740	3579.44	1997.91	3	AENQAJVTCQVSNFYPR	9,Carbamidomethyl[C];	1581.53	1581.51	NNH(HN(HEX&n-acetyl&sulfate))(HN)	6	NXT	262	0	0	4	0.08702	0.08214	3.05003	0.25052	T	b4+;b13+;y1+;y2+;	y1+;y2+;	sp|O00241|SIRB1_HUMAN	R	GL	264	0	269	-0.00295	-1.47582	9.1e-10	sp|O00241|SIRB1_HUMAN/tr|H3BUW0|H3BUW0_HUMAN	12	-0.01931	-5.39618
UGP_01.15540.15540.4.3.dta	1936	4771	2241.14	4	LADVEDLIQQQISJDTVSPR	-	2529.87	2529.9	N(NH(HNHNH(NON|a|keto|d))(HN(F)(H)))(F)	14	NXT	182	0	0	4	0.12723	0.08202	3.64194	0.2987	T	b11++;y1+;y2+;y3+;	b11++;y1+;y2+;	sp|Q96IY4|CBPB2_HUMAN	L	AS	95	0	108	0.00161	0.71807	1.78e-24	sp|Q96IY4|CBPB2_HUMAN/tr|A0A087WSY5|A0A087WSY5_HUMAN	1	0.03117	6.53464
UGP_01.15546.15546.4.0.dta	2997	4624.94	2711.26	4	YPHKPEIJSTTHPGADLQENFCR	22,Carbamidomethyl[C];	1913.67	1913.68	5-4-1-0-0	8	NXT	222	2	0.02912	9	0.16751	0.19219	3.62582	0.69685	T	b3+;b4+;y1+;y4+;y7+;y8+;y11+;y12+;y11++;Y1++;Y1++;	y7+;y11+;Y1++;	sp|P00734|THRB_HUMAN	R	NP	136	0	143	-0.0038	-1.40105	6.75e-18	sp|P00734|THRB_HUMAN/tr|C9JV37|C9JV37_HUMAN/tr|E9PIT3|E9PIT3_HUMAN	20	0.00534	1.15486
UGP_01.15547.15547.4.0.dta	2997	4624.94	2711.26	4	YPHKPEIJSTTHPGADLQENFCR	22,Carbamidomethyl[C];	1913.67	1913.68	5-4-1-0-0	8	NXT	222	3	0.02183	15	0.25335	0.26456	3.62582	0.95926	T	b3+;b4+;y1+;y2+;y3+;y4+;y5+;y7+;y8+;y10+;y11+;y12+;y11++;y19++;y21++;Y0++;Y1++;Y1++;	b3+;y7+;y11+;	sp|P00734|THRB_HUMAN	R	NP	136	0	143	-0.0038	-1.40105	6.75e-18	sp|P00734|THRB_HUMAN/tr|C9JV37|C9JV37_HUMAN/tr|E9PIT3|E9PIT3_HUMAN	20	0.00534	1.15486
UGP_01.15548.15548.3.0.dta	301	2653.14	1104.6	3	GLJVTLSSTGR	-	1548.54	1548.54	4-3-1-0-0	3	NXT	70	6	0.30517	4	0.06849	0.27776	3.87262	1.07565	T	y4+;y5+;y6+;y7+;Y0+;Y0+;Y1+;Y1+;Y2+;Y5+;	y7+;Y0+;Y1+;	sp|P0C0L4|CO4A_HUMAN	R	NG	1326	0	1328	-0.00169	-1.5286	2e-09	sp|P0C0L4|CO4A_HUMAN/sp|P0C0L5|CO4B_HUMAN/tr|A0A0G2JL54|A0A0G2JL54_HUMAN/tr|A0A0G2JPR0|A0A0G2JPR0_HUMAN/tr|A0A140TA29|A0A140TA29_HUMAN/tr|A0A140TA32|A0A140TA32_HUMAN/tr|A0A140TA44|A0A140TA44_HUMAN/tr|A0A140TA49|A0A140TA49_HUMAN/tr|F5GXS0|F5GXS0_HUMAN	12	-0.00447	-1.68543
UGP_01.15549.15549.2.0.dta	301	3309.37	1104.6	2	GLJVTLSSTGR	-	2204.77	2204.77	5-4-2-0-0	3	NXT	248	8	0.41592	4	0.03354	0.2926	4.58043	1.34021	T	y4+;y5+;y6+;y7+;Y0+;Y0+;Y1+;Y1+;Y2+;Y3+;Y4+;Y5+;	Y1+;Y2+;Y3+;Y4+;	sp|P0C0L4|CO4A_HUMAN	R	NG	1326	0	1328	-0.00169	-1.5286	2e-09	sp|P0C0L4|CO4A_HUMAN/sp|P0C0L5|CO4B_HUMAN/tr|A0A0G2JL54|A0A0G2JL54_HUMAN/tr|A0A0G2JPR0|A0A0G2JPR0_HUMAN/tr|A0A140TA29|A0A140TA29_HUMAN/tr|A0A140TA32|A0A140TA32_HUMAN/tr|A0A140TA44|A0A140TA44_HUMAN/tr|A0A140TA49|A0A140TA49_HUMAN/tr|F5GXS0|F5GXS0_HUMAN	12	0.0001	0.0302264
UGP_01.15550.15550.4.0.dta	3527	4771	2711.26	4	YPHKPEIJSTTHPGADLQENFCR	22,Carbamidomethyl[C];	2059.74	2059.73	5-4-1-0-1	8	NXT	180	1	0.00598	5	0.09053	0.11215	2.06085	0.23113	T	b3+;y1+;y4+;y7+;y11+;Y0++;	y11+;	sp|P00734|THRB_HUMAN	R	NP	136	0.01	143	-0.0038	-1.40105	6.75e-18	sp|P00734|THRB_HUMAN/tr|C9JV37|C9JV37_HUMAN/tr|E9PIT3|E9PIT3_HUMAN	20	-0.01208	-2.53249
UGP_01.15553.15553.4.3.dta	3484	3348.32	1255.59	4	SAJFTDSVTTGR	-	2092.73	2092.75	7-4-0-0-1	3	NXT	160	0	0	3	0.12037	0.09106	2.06901	0.1884	T	y1+;y3+;y6+;	y6+;	sp|Q86U17|SPA11_HUMAN	F	QI	167	0.01	169	-0.00363	-2.88881	1.03e-18	sp|Q86U17|SPA11_HUMAN	1	0.0219	6.54261
UGP_01.15554.15554.2.0.dta	301	3309.37	1104.6	2	GLJVTLSSTGR	-	2204.77	2204.77	5-4-2-0-0	3	NXT	248	8	0.34768	5	0.0426	0.28093	3.87262	1.08795	T	y1+;y4+;y5+;y6+;y7+;Y0+;Y0+;Y1+;Y1+;Y2+;Y3+;Y4+;Y5+;	Y1+;Y2+;Y4+;	sp|P0C0L4|CO4A_HUMAN	R	NG	1326	0	1328	-0.00169	-1.5286	2e-09	sp|P0C0L4|CO4A_HUMAN/sp|P0C0L5|CO4B_HUMAN/tr|A0A0G2JL54|A0A0G2JL54_HUMAN/tr|A0A0G2JPR0|A0A0G2JPR0_HUMAN/tr|A0A140TA29|A0A140TA29_HUMAN/tr|A0A140TA32|A0A140TA32_HUMAN/tr|A0A140TA44|A0A140TA44_HUMAN/tr|A0A140TA49|A0A140TA49_HUMAN/tr|F5GXS0|F5GXS0_HUMAN	12	0.0001	0.0302264
UGP_01.15555.15555.2.0.dta	4231	3309.37	1104.6	2	GLJVTLSSTGR	0,Carbamyl[AnyN-term];	2204.77	2204.77	5-4-2-0-0	3	NXT	248	8	0.4286	7	0.045	0.32512	4.58043	1.48919	T	y1+;y3+;y4+;y5+;y6+;y7+;y8+;Y0+;Y0+;Y1+;Y1+;Y2+;Y3+;Y4+;Y5+;	Y1+;Y2+;Y3+;Y4+;	sp|P0C0L4|CO4A_HUMAN	R	NG	1326	0	1328	0.0006	0.522379	1.21e-29	sp|P0C0L4|CO4A_HUMAN/sp|P0C0L5|CO4B_HUMAN/tr|A0A140TA49|A0A140TA49_HUMAN/tr|A0A140TA44|A0A140TA44_HUMAN/tr|A0A140TA29|A0A140TA29_HUMAN/tr|A0A0G2JPR0|A0A0G2JPR0_HUMAN/tr|A0A140TA32|A0A140TA32_HUMAN/tr|F5GXS0|F5GXS0_HUMAN/tr|A0A0G2JL54|A0A0G2JL54_HUMAN	1	0.0001	0.0302264
UGP_01.15557.15557.3.0.dta	2849	4164.73	2339.07	3	GLTFQQJASSMCVPDQDTAIR	12,Carbamidomethyl[C];	1825.66	1825.66	5-5-0-0-0	7	NXS	274	0	0	5	0.52853	0.43139	4.41375	1.90407	T	y1+;y4+;y5+;y6+;y8+;	y1+;y4+;y6+;y8+;	sp|P01871|IGHM_HUMAN	R	VF	203	0	209	0.00136	0.581181	6.41e-16	sp|P01871|IGHM_HUMAN/tr|A0A1B0GUU9|A0A1B0GUU9_HUMAN	21	0.00307	0.737321
UGP_01.15561.15561.4.0.dta	3527	4771	2711.26	4	YPHKPEIJSTTHPGADLQENFCR	22,Carbamidomethyl[C];	2059.74	2059.73	5-4-1-0-1	8	NXT	180	0	0	4	0.08701	0.10566	2.06085	0.21776	T	b3+;y4+;y7+;y11+;	y11+;	sp|P00734|THRB_HUMAN	R	NP	136	0.01	143	-0.0038	-1.40105	6.75e-18	sp|P00734|THRB_HUMAN/tr|C9JV37|C9JV37_HUMAN/tr|E9PIT3|E9PIT3_HUMAN	20	-0.01208	-2.53249
UGP_01.15565.15565.2.0.dta	301	3309.37	1104.6	2	GLJVTLSSTGR	-	2204.77	2204.77	5-4-2-0-0	3	NXT	244	8	0.26876	7	0.04553	0.26211	3.06703	0.80389	T	b4+;y1+;y3+;y4+;y5+;y6+;y7+;Y0+;Y0+;Y1+;Y1+;Y2+;Y3+;Y4+;Y5+;	Y1+;Y2+;	sp|P0C0L4|CO4A_HUMAN	R	NG	1326	0	1328	-0.00169	-1.5286	2e-09	sp|P0C0L4|CO4A_HUMAN/sp|P0C0L5|CO4B_HUMAN/tr|A0A0G2JL54|A0A0G2JL54_HUMAN/tr|A0A0G2JPR0|A0A0G2JPR0_HUMAN/tr|A0A140TA29|A0A140TA29_HUMAN/tr|A0A140TA32|A0A140TA32_HUMAN/tr|A0A140TA44|A0A140TA44_HUMAN/tr|A0A140TA49|A0A140TA49_HUMAN/tr|F5GXS0|F5GXS0_HUMAN	12	-0.00083	-0.250879
UGP_01.15566.15566.3.0.dta	301	3309.38	1104.6	3	GLJVTLSSTGR	-	2204.78	2204.77	5-4-2-0-0	3	NXT	238	6	0.42837	4	0.0364	0.29421	4.58043	1.34761	T	y4+;y5+;y6+;y7+;Y0+;Y1+;Y1+;Y2+;Y3+;Y4+;	Y1+;Y2+;Y3+;Y4+;	sp|P0C0L4|CO4A_HUMAN	R	NG	1326	0	1328	-0.00169	-1.5286	2e-09	sp|P0C0L4|CO4A_HUMAN/sp|P0C0L5|CO4B_HUMAN/tr|A0A0G2JL54|A0A0G2JL54_HUMAN/tr|A0A0G2JPR0|A0A0G2JPR0_HUMAN/tr|A0A140TA29|A0A140TA29_HUMAN/tr|A0A140TA32|A0A140TA32_HUMAN/tr|A0A140TA44|A0A140TA44_HUMAN/tr|A0A140TA49|A0A140TA49_HUMAN/tr|F5GXS0|F5GXS0_HUMAN	12	-0.0079	-2.38788
UGP_01.15569.15569.4.2.dta	2849	4367.83	2339.07	4	GLTFQQJASSMCVPDQDTAIR	12,Carbamidomethyl[C];	2028.76	2028.74	5-6-0-0-0	7	NXS	250	0	0	9	0.43933	0.403	4.3159	1.73929	T	b3+;b9+;y1+;y3+;y4+;y5+;y6+;y8+;y10+;	y1+;y4+;y6+;y8+;	sp|P01871|IGHM_HUMAN	R	VF	203	0	209	0.00136	0.581181	6.41e-16	sp|P01871|IGHM_HUMAN/tr|A0A1B0GUU9|A0A1B0GUU9_HUMAN	21	-0.01889	-4.32578
UGP_01.15571.15571.4.1.dta	2817	4809.97	2094.01	4	NPVGLIGAEJATGETDPSHSK	-	2715.96	2715.96	6-5-2-0-1	10	NXT	172	3	0.06234	3	0.08849	0.13749	3.80863	0.52363	T	b5+;b6+;y5+;Y0++;Y1++;Y2++;	b5+;y5+;Y1++;	sp|P43251|BTD_HUMAN	K	FL	340	0	349	0.00487	2.32458	1.82e-28	sp|P43251|BTD_HUMAN	14	-0.00091	-0.18923
UGP_01.15577.15577.5.0.dta	2804	6617.73	2954.4	5	SRYPHKPEIJSTTHPGADLQENFCR	24,Carbamidomethyl[C];	3663.34	3663.28	7-6-4-0-1	10	NXT	22	0	0	4	0.06414	0.10773	1.91194	0.20598	T	y1+;y7+;y8+;y11+;	y11+;	sp|P00734|THRB_HUMAN	R	NP	134	0.01	143	0.00292	0.988028	2.26e-21	sp|P00734|THRB_HUMAN/tr|C9JV37|C9JV37_HUMAN/tr|E9PIT3|E9PIT3_HUMAN	21	-0.05711	-8.63108
UGP_01.15582.15582.3.0.dta	92	4367.82	2495.18	3	RGLTFQQJASSMCVPDQDTAIR	13,Carbamidomethyl[C];	1872.64	1872.65	6-3-1-0-0	8	NXS	238	1	0.05462	5	0.5246	0.38999	5.03075	1.96194	T	b6+;b11++;y1+;y4+;y8+;Y0++;	b6+;y1+;y4+;y8+;Y0++;	sp|P01871|IGHM_HUMAN	H	VF	202	0	209	-0.00593	-2.37565	9.32e-27	sp|P01871|IGHM_HUMAN/tr|A0A1B0GUU9|A0A1B0GUU9_HUMAN	1	0.01033	2.36558
UGP_01.15584.15584.5.0.dta	2997	4624.94	2711.26	5	YPHKPEIJSTTHPGADLQENFCR	22,Carbamidomethyl[C];	1913.68	1913.68	5-4-1-0-0	8	NXT	204	4	0.06056	7	0.11955	0.17569	2.85919	0.50233	T	b3+;b4+;b11++;y4+;y7+;y11+;y11++;Y1++;Y1++;Y3++;Y4++;	y11+;Y1++;	sp|P00734|THRB_HUMAN	R	NP	136	0	143	-0.0038	-1.40105	6.75e-18	sp|P00734|THRB_HUMAN/tr|C9JV37|C9JV37_HUMAN/tr|E9PIT3|E9PIT3_HUMAN	20	0.0006	0.12976
UGP_01.15586.15586.4.1.dta	2817	4810.99	2094.01	4	NPVGLIGAEJATGETDPSHSK	-	2716.98	2716.98	6-5-1-0-3	10	NXT	186	2	0.02301	6	0.15867	0.19947	3.80863	0.75971	T	b2+;b3+;b4+;b5+;b6+;y5+;Y0++;Y1++;	b4+;b5+;y5+;	sp|P43251|BTD_HUMAN	K	FL	340	0	349	0.00487	2.32458	1.82e-28	sp|P43251|BTD_HUMAN	14	-0.00137	-0.284824
UGP_01.15588.15588.4.0.dta	2849	4164.74	2339.07	4	GLTFQQJASSMCVPDQDTAIR	12,Carbamidomethyl[C];	1825.66	1825.66	5-5-0-0-0	7	NXS	174	0	0	9	0.49831	0.43158	4.3159	1.86265	T	b3+;b8+;b9+;y1+;y3+;y4+;y5+;y6+;y8+;	y1+;y4+;y6+;y8+;	sp|P01871|IGHM_HUMAN	R	VF	203	0	209	0.00136	0.581181	6.41e-16	sp|P01871|IGHM_HUMAN/tr|A0A1B0GUU9|A0A1B0GUU9_HUMAN	21	-0.00267	-0.641252
UGP_01.15593.15593.4.0.dta	1201	4308.68	2103.93	4	CGJCSLTTLKDEDFCKR	1,Carbamidomethyl[C];4,Carbamidomethyl[C];15,Carbamidomethyl[C];	2204.76	2204.77	5-4-2-0-0	3	NXS	194	3	0.03751	11	0.08033	0.25564	3.05561	0.78115	T	b3+;b4+;y3+;y4+;y5+;y6+;y7+;y8+;y9+;y10+;y11+;Y0++;Y1++;Y1++;	y4+;Y1++;	sp|P49908|SEPP1_HUMAN	K	VS	172	0	174	0.00862	4.09517	1.07e-29	sp|P49908|SEPP1_HUMAN/tr|A0A182DWH7|A0A182DWH7_HUMAN/tr|A0A182DWH8|A0A182DWH8_HUMAN	20	0.01019	2.36555
UGP_01.15596.15596.4.0.dta	2988	4393.86	2189.08	4	KFVQGJSTEVACHPGYGLPK	12,Carbamidomethyl[C];	2204.78	2204.77	5-4-2-0-0	6	NXT	232	6	0.12641	14	0.18058	0.26086	4.53585	1.18324	T	b1+;b3+;b4+;b10+;b13+;y2+;y4+;y5+;y6+;y7+;y8+;y9+;y10+;y18+;Y0++;Y0++;Y1++;Y1++;Y2++;Y4++;	y2+;y7+;Y0++;Y1++;	sp|Q02985|FHR3_HUMAN	R	AQ	103	0	108	0.00426	1.94514	2.67e-17	sp|Q02985|FHR3_HUMAN/tr|A0A087WYK9|A0A087WYK9_HUMAN/tr|Q6NSD3|Q6NSD3_HUMAN	21	-0.01208	-2.74991
UGP_01.15597.15597.3.0.dta	3227	3340.35	1920.85	3	QQJASSMCVPDQDTAIR	8,Carbamidomethyl[C];	1419.49	1419.5	5-3-0-0-0	3	NXS	208	0	0	3	0.04832	0.0985	2.05294	0.20222	T	y4+;y6+;y8+;	y8+;	sp|P01871|IGHM_HUMAN	F	VF	207	0.01	209	2e-05	0.010407	3.33e-13	sp|P01871|IGHM_HUMAN/tr|A0A1B0GUU9|A0A1B0GUU9_HUMAN	2	0.00815	2.44061
UGP_01.15606.15606.3.0.dta	301	3309.38	1104.6	3	GLJVTLSSTGR	-	2204.78	2204.77	5-4-2-0-0	3	NXT	244	8	0.4754	6	0.03532	0.32661	5.22533	1.70665	T	b4+;y4+;y5+;y6+;y7+;y8+;Y0+;Y0+;Y1+;Y1+;Y2+;Y3+;Y4+;Y5+;	Y1+;Y2+;Y3+;Y4+;Y5+;	sp|P0C0L4|CO4A_HUMAN	R	NG	1326	0	1328	-0.00169	-1.5286	2e-09	sp|P0C0L4|CO4A_HUMAN/sp|P0C0L5|CO4B_HUMAN/tr|A0A0G2JL54|A0A0G2JL54_HUMAN/tr|A0A0G2JPR0|A0A0G2JPR0_HUMAN/tr|A0A140TA29|A0A140TA29_HUMAN/tr|A0A140TA32|A0A140TA32_HUMAN/tr|A0A140TA44|A0A140TA44_HUMAN/tr|A0A140TA49|A0A140TA49_HUMAN/tr|F5GXS0|F5GXS0_HUMAN	12	-0.0085	-2.56923
UGP_01.15607.15607.4.0.dta	3031	4300.84	2184.08	4	LAGKPTHVJVSVVMAEVDGTC	21,Carbamidomethyl[C];	2116.76	2116.76	5-5-1-0-0	9	NXS	240	0	0	7	0.13611	0.17174	2.04524	0.35124	T	b4+;b7+;b8+;b12+;y1+;y2+;y4+;	y1+;	sp|P01876|IGHA1_HUMAN	R	Y-	332	0	340	0.00263	1.20362	6.93e-22	sp|P01876|IGHA1_HUMAN/tr|A0A0G2JMB2|A0A0G2JMB2_HUMAN	2	-0.00358	-0.83259
UGP_01.15608.15608.4.0.dta	1201	4308.69	2103.93	4	CGJCSLTTLKDEDFCKR	1,Carbamidomethyl[C];4,Carbamidomethyl[C];15,Carbamidomethyl[C];	2204.77	2204.77	5-4-2-0-0	3	NXS	204	3	0.03746	12	0.16943	0.34865	4.56511	1.59163	T	b3+;b4+;y1+;y3+;y4+;y5+;y6+;y7+;y8+;y9+;y10+;y11+;Y0++;Y1++;Y1++;	y1+;y4+;y6+;Y1++;	sp|P49908|SEPP1_HUMAN	K	VS	172	0	174	0.00862	4.09517	1.07e-29	sp|P49908|SEPP1_HUMAN/tr|A0A182DWH7|A0A182DWH7_HUMAN/tr|A0A182DWH8|A0A182DWH8_HUMAN	20	0.00449	1.04232
UGP_01.15611.15611.4.0.dta	1496	3291.38	977.505	4	JATWSASLK	-	2313.87	2313.87	3-9-0-0-0	1	NXT	258	0	0	3	0.11241	0.14094	3.09101	0.43564	T	y1+;y4+;y5+;	y4+;y5+;	sp|P04114|APOB_HUMAN	Y	NK	3895	0	3895	-0.00038	-0.388354	2.82e-12	sp|P04114|APOB_HUMAN	1	-0.00158	-0.480189
UGP_01.15617.15617.4.0.dta	3295	4367.84	2339.07	4	GLTFQQJASSMCVPDQDTAIR	12,Carbamidomethyl[C];	2028.76	2028.74	5-6-0-0-0	7	NXS	258	0	0	12	0.50133	0.41887	4.5873	1.92148	T	b3+;b8+;b12+;y1+;y2+;y3+;y4+;y6+;y7+;y8+;y9+;y10+;	y1+;y4+;y6+;y8+;	sp|P01871|IGHM_HUMAN	R	VF	203	0	209	0.00136	0.581181	6.41e-16	sp|P01871|IGHM_HUMAN/tr|A0A1B0GUU9|A0A1B0GUU9_HUMAN	21	-0.02117	-4.84789
UGP_01.15632.15632.3.0.dta	1538	3157.26	1534.71	3	JHSCSEGQISIFR	4,Carbamidomethyl[C];	1622.56	1622.58	5-4-0-0-0	1	NXS	144	4	0.26145	3	0.06566	0.20978	3.84588	0.80681	T	y1+;y10+;y11+;Y0+;Y0+;Y1+;Y0++;	Y0+;Y1+;Y0++;	sp|O75882|ATRN_HUMAN	R	YE	731	0	731	-1e-05	-0.006512	8.92e-26	sp|O75882|ATRN_HUMAN	14	0.0217	6.87528
UGP_01.15639.15639.5.0.dta	2997	4624.94	2711.26	5	YPHKPEIJSTTHPGADLQENFCR	22,Carbamidomethyl[C];	1913.68	1913.68	5-4-1-0-0	8	NXT	204	2	0.02439	15	0.25916	0.26293	2.85919	0.75178	T	b3+;y1+;y2+;y4+;y5+;y6+;y7+;y10+;y11+;y12+;y11++;y12++;y19++;y20++;y21++;Y1++;Y1++;	y7+;y11+;	sp|P00734|THRB_HUMAN	R	NP	136	0	143	-0.0038	-1.40105	6.75e-18	sp|P00734|THRB_HUMAN/tr|C9JV37|C9JV37_HUMAN/tr|E9PIT3|E9PIT3_HUMAN	20	0.00136	0.294122
UGP_01.15640.15640.3.0.dta	301	3309.38	1104.6	3	GLJVTLSSTGR	-	2204.78	2204.77	5-4-2-0-0	3	NXT	244	8	0.49739	5	0.02743	0.32699	5.22533	1.70862	T	y4+;y5+;y6+;y7+;y8+;Y0+;Y0+;Y1+;Y1+;Y2+;Y3+;Y4+;Y5+;	Y1+;Y2+;Y3+;Y4+;Y5+;	sp|P0C0L4|CO4A_HUMAN	R	NG	1326	0	1328	-0.00169	-1.5286	2e-09	sp|P0C0L4|CO4A_HUMAN/sp|P0C0L5|CO4B_HUMAN/tr|A0A0G2JL54|A0A0G2JL54_HUMAN/tr|A0A0G2JPR0|A0A0G2JPR0_HUMAN/tr|A0A140TA29|A0A140TA29_HUMAN/tr|A0A140TA32|A0A140TA32_HUMAN/tr|A0A140TA44|A0A140TA44_HUMAN/tr|A0A140TA49|A0A140TA49_HUMAN/tr|F5GXS0|F5GXS0_HUMAN	12	-0.00852	-2.57528
UGP_01.15649.15649.4.0.dta	2817	4663.91	2094.01	4	NPVGLIGAEJATGETDPSHSK	-	2569.9	2569.9	6-5-2-0-0	10	NXT	180	1	0.0349	3	0.06971	0.11173	3.80863	0.42555	T	b5+;b6+;y5+;Y1++;	b6+;y5+;Y1++;	sp|P43251|BTD_HUMAN	K	FL	340	0	349	0.00487	2.32458	1.82e-28	sp|P43251|BTD_HUMAN	14	0.00255	0.54687
UGP_01.15650.15650.4.1.dta	2849	4367.84	2339.07	4	GLTFQQJASSMCVPDQDTAIR	12,Carbamidomethyl[C];	2028.76	2028.74	5-6-0-0-0	7	NXS	252	0	0	6	0.34712	0.3454	4.3159	1.49069	T	b3+;y1+;y3+;y4+;y6+;y8+;	y1+;y4+;y6+;y8+;	sp|P01871|IGHM_HUMAN	R	VF	203	0	209	0.00136	0.581181	6.41e-16	sp|P01871|IGHM_HUMAN/tr|A0A1B0GUU9|A0A1B0GUU9_HUMAN	21	-0.02185	-5.00361
UGP_01.15652.15652.3.0.dta	3227	3340.36	1920.85	3	QQJASSMCVPDQDTAIR	8,Carbamidomethyl[C];	1419.5	1419.5	5-3-0-0-0	3	NXS	242	0	0	3	0.04764	0.1107	2.05294	0.22726	T	y1+;y4+;y8+;	y8+;	sp|P01871|IGHM_HUMAN	F	VF	207	0.01	209	2e-05	0.010407	3.33e-13	sp|P01871|IGHM_HUMAN/tr|A0A1B0GUU9|A0A1B0GUU9_HUMAN	2	-0.00188	-0.562984
UGP_01.15654.15654.4.0.dta	3295	4367.84	2339.07	4	GLTFQQJASSMCVPDQDTAIR	12,Carbamidomethyl[C];	2028.76	2028.74	5-6-0-0-0	7	NXS	252	0	0	7	0.28399	0.29721	4.543	1.35022	T	b9+;y1+;y4+;y6+;y8+;y9+;y10+;	y1+;y4+;y6+;y8+;	sp|P01871|IGHM_HUMAN	R	VF	203	0	209	0.00136	0.581181	6.41e-16	sp|P01871|IGHM_HUMAN/tr|A0A1B0GUU9|A0A1B0GUU9_HUMAN	21	-0.02185	-5.00361
UGP_01.15661.15661.4.0.dta	2988	4393.86	2189.08	4	KFVQGJSTEVACHPGYGLPK	12,Carbamidomethyl[C];	2204.78	2204.77	5-4-2-0-0	6	NXT	232	6	0.14717	13	0.15135	0.24426	4.53585	1.10791	T	b1+;b3+;b13+;b18+;y2+;y4+;y5+;y6+;y7+;y8+;y9+;y13+;y14+;Y0++;Y0++;Y1++;Y1++;Y2++;Y3++;	y2+;y7+;Y0++;Y1++;	sp|Q02985|FHR3_HUMAN	R	AQ	103	0	108	0.00426	1.94514	2.67e-17	sp|Q02985|FHR3_HUMAN/tr|A0A087WYK9|A0A087WYK9_HUMAN/tr|Q6NSD3|Q6NSD3_HUMAN	21	-0.01213	-2.76129
UGP_01.15676.15676.2.0.dta	301	3309.37	1104.6	2	GLJVTLSSTGR	-	2204.77	2204.77	5-4-2-0-0	3	NXT	248	8	0.20424	6	0.03115	0.2324	2.07742	0.48279	T	y3+;y4+;y5+;y6+;y7+;y8+;Y0+;Y0+;Y1+;Y1+;Y2+;Y3+;Y4+;Y5+;	Y1+;	sp|P0C0L4|CO4A_HUMAN	R	NG	1326	0	1328	-0.00169	-1.5286	2e-09	sp|P0C0L4|CO4A_HUMAN/sp|P0C0L5|CO4B_HUMAN/tr|A0A0G2JL54|A0A0G2JL54_HUMAN/tr|A0A0G2JPR0|A0A0G2JPR0_HUMAN/tr|A0A140TA29|A0A140TA29_HUMAN/tr|A0A140TA32|A0A140TA32_HUMAN/tr|A0A140TA44|A0A140TA44_HUMAN/tr|A0A140TA49|A0A140TA49_HUMAN/tr|F5GXS0|F5GXS0_HUMAN	12	-0.00166	-0.501758
UGP_01.15687.15687.4.0.dta	2988	4393.86	2189.08	4	KFVQGJSTEVACHPGYGLPK	12,Carbamidomethyl[C];	2204.78	2204.77	5-4-2-0-0	6	NXT	228	5	0.10934	11	0.15088	0.23582	4.53585	1.06963	T	b1+;b3+;b13+;y2+;y6+;y7+;y8+;y9+;y10+;y12+;y13+;Y0++;Y0++;Y1++;Y1++;Y2++;	y2+;y7+;Y0++;Y1++;	sp|Q02985|FHR3_HUMAN	R	AQ	103	0	108	0.00426	1.94514	2.67e-17	sp|Q02985|FHR3_HUMAN/tr|A0A087WYK9|A0A087WYK9_HUMAN/tr|Q6NSD3|Q6NSD3_HUMAN	21	-0.01241	-2.82503
UGP_01.15699.15699.4.0.dta	1496	3291.38	977.505	4	JATWSASLK	-	2313.87	2313.87	3-9-0-0-0	1	NXT	260	0	0	3	0.08345	0.1284	3.97789	0.51076	T	y1+;y4+;y5+;	y1+;y4+;y5+;	sp|P04114|APOB_HUMAN	Y	NK	3895	0	3895	-0.00038	-0.388354	2.82e-12	sp|P04114|APOB_HUMAN	1	-0.00332	-1.009
UGP_01.15708.15708.5.0.dta	2997	4624.95	2711.26	5	YPHKPEIJSTTHPGADLQENFCR	22,Carbamidomethyl[C];	1913.68	1913.68	5-4-1-0-0	8	NXT	202	0	0	12	0.17018	0.18541	2.85919	0.53011	T	b3+;b4+;b7+;y4+;y5+;y6+;y8+;y10+;y11+;y12+;y11++;y19++;	b3+;y11+;	sp|P00734|THRB_HUMAN	R	NP	136	0	143	-0.0038	-1.40105	6.75e-18	sp|P00734|THRB_HUMAN/tr|C9JV37|C9JV37_HUMAN/tr|E9PIT3|E9PIT3_HUMAN	20	-0.00385	-0.832623
UGP_01.15731.15731.4.3.dta	4939	4777.02	2368.11	4	AATCINPLNGSVCERPAJHSAK	4,Carbamidomethyl[C];9,Deamidated[N];13,Carbamidomethyl[C];	2408.91	2408.87	5-5-1-0-2	18	NXS	142	0	0	3	0.09558	0.07609	2.85587	0.2173	T	y6+;y16++;y17++;	y6+;y17++;	sp|O75882|ATRN_HUMAN	K	QC	906	0.01	923	0.00223	0.941286	1.22e-22	sp|O75882|ATRN_HUMAN	20	-0.037	-7.74699
UGP_01.15733.15733.4.0.dta	2354	4778.03	2619.2	4	QEPERJECFLQHKDDNPNLPR	0,Gln->pyro-Glu[AnyN-termQ];8,Carbamidomethyl[C];	2158.83	2158.8	4-6-0-0-2	6	NXC	110	1	0.00435	4	0.11275	0.05666	2.8833	0.16337	T	y1+;y2+;y3++;y4++;Y0++;	y1+;y2+;	sp|P02768|ALBU_HUMAN	K	LV	118	0.01	123	0.00011	0.041982	4.07e-13	sp|P02768|ALBU_HUMAN/tr|A0A087WWT3|A0A087WWT3_HUMAN/tr|A0A0C4DGB6|A0A0C4DGB6_HUMAN/tr|H7C013|H7C013_HUMAN	7	-0.0317	-6.63589
UGP_01.15769.15769.4.1.dta	1444	4932.03	1791.84	4	KHYTJSSQDVTVPCR	14,Carbamidomethyl[C];	3140.19	3140.16	7-7-0-0-4	5	NXS	132	0	0	3	0.09945	0.08326	2.9245	0.24349	T	b1+;b2+;y1+;	b1+;b2+;	sp|P01877|IGHA2_HUMAN	V	VP	88	0	92	-0.0063	-3.51401	4e-10	sp|P01877|IGHA2_HUMAN/tr|A0A286YEY5|A0A286YEY5_HUMAN	1	-0.027	-5.47551
UGP_01.15775.15775.5.0.dta	2997	4771	2711.26	5	YPHKPEIJSTTHPGADLQENFCR	22,Carbamidomethyl[C];	2059.74	2059.73	5-4-1-0-1	8	NXT	192	4	0.05478	8	0.14115	0.19172	3.62582	0.69513	T	b3+;b4+;y4+;y7+;y11+;y12+;y11++;y12++;Y0++;Y1++;Y4++;Y5++;	y7+;y11+;Y1++;	sp|P00734|THRB_HUMAN	R	NP	136	0	143	-0.0038	-1.40105	6.75e-18	sp|P00734|THRB_HUMAN/tr|C9JV37|C9JV37_HUMAN/tr|E9PIT3|E9PIT3_HUMAN	20	-0.00615	-1.28931
UGP_01.15779.15779.4.1.dta	3527	4771.02	2711.26	4	YPHKPEIJSTTHPGADLQENFCR	22,Carbamidomethyl[C];	2059.76	2059.73	5-4-1-0-1	8	NXT	170	2	0.02102	7	0.15751	0.15893	3.04454	0.48388	T	b3+;b4+;y1+;y4+;y6+;y7+;y11+;Y1++;Y1++;	y7+;y11+;	sp|P00734|THRB_HUMAN	R	NP	136	0	143	-0.0038	-1.40105	6.75e-18	sp|P00734|THRB_HUMAN/tr|C9JV37|C9JV37_HUMAN/tr|E9PIT3|E9PIT3_HUMAN	20	-0.02765	-5.7966
UGP_01.15785.15785.5.0.dta	3482	4988.09	2782.3	5	GNVAVTVSGHTCQHWSAQTPHTHJR	12,Carbamidomethyl[C];	2205.8	2205.79	5-4-1-0-2	24	NXT	160	1	0.02514	4	0.04114	0.1341	1.90957	0.25606	T	b2+;b3+;b4+;y1+;Y1++;	Y1++;	sp|P00747|PLMN_HUMAN	R	TP	285	0	308	-0.00052	-0.18683	4.81e-20	sp|P00747|PLMN_HUMAN	28	-0.00766	-1.53596
UGP_01.15787.15787.4.0.dta	4353	3716.53	1511.76	4	VYKPSAGJNSLYR	3,Carbamyl[K];	2204.77	2204.77	5-4-2-0-0	8	NXS	312	9	0.06899	5	0.01404	0.14149	2.06085	0.29159	T	b4+;y2+;y4+;y5+;y10+;Y0+;Y1+;Y1+;Y2+;Y0++;Y1++;Y1++;Y2++;Y4++;	Y1+;	sp|P02749|APOH_HUMAN	R	DT	155	0	162	0.00089	0.588334	2.78e-30	sp|P02749|APOH_HUMAN/tr|J3QLI0|J3QLI0_HUMAN/tr|J3QRN2|J3QRN2_HUMAN	1	-0.00328	-0.882781
UGP_01.15790.15790.4.4.dta	3194	4325.63	1461.61	4	EHEGAIYPDJTTD	-	2864.02	2864.03	8-7-0-0-1	10	NXT	60	0	0	5	0.1082	0.15922	3.04454	0.48475	T	b2+;b3+;b5+;b6+;b7+;	b2+;b5+;	sp|P00450|CERU_HUMAN	K	FQ	129	0	138	-0.00298	-2.03748	4.8e-15	sp|P00450|CERU_HUMAN/tr|E9PFZ2|E9PFZ2_HUMAN	1	0.01044	2.41409
UGP_01.15799.15799.3.1.dta	2347	2969.17	958.556	3	TPLTAJITK	-	2010.61	2010.61	N(NH(HN(HEX&n-acetyl&sulfate))(HN(HEX&n-acetyl&sulfate)))(F)	6	NXT	72	3	0.06645	5	0.06308	0.11499	3.90115	0.44858	T	b3+;b7+;y4+;y6+;y8+;Y0+;Y0+;Y1+;	y8+;Y0+;Y1+;	sp|P01877|IGHA2_HUMAN	K	SG	200	0	205	-0.00028	-0.291806	9.48e-23	sp|P01877|IGHA2_HUMAN/tr|A0A0G2JMB2|A0A0G2JMB2_HUMAN/tr|A0A286YEY5|A0A286YEY5_HUMAN	6	-0.00429	-1.44534
UGP_01.15801.15801.3.0.dta	39	3523.5	1609.82	3	SIJTTNVMGTSLTVR	8,Oxidation[M];	1913.68	1913.68	5-4-1-0-0	3	NXT	314	2	0.10652	4	0.05694	0.13784	3.02854	0.41746	T	b4+;y3+;y7+;y8+;Y0+;Y1+;	y8+;Y1+;	sp|P01023|A2MG_HUMAN	F	VN	408	0	410	-0.00114	-0.707721	8.43e-63	sp|P01023|A2MG_HUMAN	1	0.00477	1.35416
UGP_01.15804.15804.4.2.dta	2007	4747.05	1883.01	4	LHINHNJLTESVGPLPK	-	2864.04	2864.03	8-7-0-0-1	7	NXT	162	4	0.26818	4	0.08436	0.20614	4.9718	1.02491	T	b2+;b6+;y5+;y7+;Y1+;Y1++;Y3++;Y4++;	y5+;Y1+;Y1++;Y3++;Y4++;	sp|P51884|LUM_HUMAN	K	SL	121	0	127	0.00027	0.143312	4.56e-15	sp|P51884|LUM_HUMAN	24	-0.00922	-1.94267
UGP_01.15805.15805.4.1.dta	2997	4771.01	2711.26	4	YPHKPEIJSTTHPGADLQENFCR	22,Carbamidomethyl[C];	2059.75	2059.73	5-4-1-0-1	8	NXT	170	1	0.00655	9	0.16728	0.17265	3.62582	0.626	T	b3+;b4+;y1+;y3+;y4+;y5+;y7+;y10+;y11+;Y1++;	b3+;y7+;y11+;	sp|P00734|THRB_HUMAN	R	NP	136	0	143	-0.0038	-1.40105	6.75e-18	sp|P00734|THRB_HUMAN/tr|C9JV37|C9JV37_HUMAN/tr|E9PIT3|E9PIT3_HUMAN	20	-0.01822	-3.81969
UGP_01.15810.15810.4.0.dta	4353	3716.53	1511.76	4	VYKPSAGJNSLYR	3,Carbamyl[K];	2204.77	2204.77	5-4-2-0-0	8	NXS	312	10	0.07418	5	0.01857	0.15008	2.06085	0.30929	T	b4+;y2+;y3+;y5+;y10+;Y0+;Y1+;Y1+;Y2+;Y1++;Y1++;Y2++;Y2++;Y3++;Y4++;	Y1+;	sp|P02749|APOH_HUMAN	R	DT	155	0	162	0.00089	0.588334	2.78e-30	sp|P02749|APOH_HUMAN/tr|J3QLI0|J3QLI0_HUMAN/tr|J3QRN2|J3QRN2_HUMAN	1	-0.00352	-0.947375
UGP_01.15815.15815.4.3.dta	2997	4772.02	2711.26	4	YPHKPEIJSTTHPGADLQENFCR	22,Carbamidomethyl[C];	2060.75	2060.76	5-4-0-0-3	8	NXT	164	4	0.04713	9	0.17294	0.20314	4.30236	0.87398	T	b3+;b4+;y1+;y4+;y5+;y7+;y11+;y11++;y13++;Y0++;Y1++;Y1++;Y4++;	b3+;y7+;y11+;Y1++;	sp|P00734|THRB_HUMAN	R	NP	136	0	143	-0.0038	-1.40105	6.75e-18	sp|P00734|THRB_HUMAN/tr|C9JV37|C9JV37_HUMAN/tr|E9PIT3|E9PIT3_HUMAN	20	0.00545	1.14232
UGP_01.15816.15816.3.0.dta	1689	3347.42	2131.01	3	FJLTETSEAEIHQSFQHL	-	1216.41	1216.42	5-2-0-0-0	2	NXT	250	0	0	3	0.30225	0.07901	2.90148	0.22925	T	b10+;y5++;y10++;	b10+;y5++;	sp|P01011|AACT_HUMAN	K	LR	105	0.01	106	0.00087	0.408069	4.24e-18	sp|P01011|AACT_HUMAN/tr|G3V595|G3V595_HUMAN	2	0.01221	3.6487
UGP_01.15818.15818.4.0.dta	4168	4806.03	2381.17	4	NJATVHEQVGGPSLTSDLQAQSK	0,Carbamyl[AnyN-term];	2424.86	2424.87	6-5-1-0-1	2	NXT	188	5	0.17664	3	0.06197	0.15409	3.60644	0.5557	T	y4+;y6+;y8+;Y1++;Y1++;Y2++;Y3++;Y4++;	y6+;Y1++;Y4++;	sp|P04004|VTNC_HUMAN	K	GN	85	0	86	-0.00334	-1.37723	3.55e-42	sp|P04004|VTNC_HUMAN/tr|F5GX75|F5GX75_HUMAN	1	0.00957	1.99167
UGP_01.15819.15819.4.0.dta	2997	4624.94	2711.26	4	YPHKPEIJSTTHPGADLQENFCR	22,Carbamidomethyl[C];	1913.68	1913.68	5-4-1-0-0	8	NXT	208	3	0.01154	17	0.23615	0.248	3.62582	0.8992	T	b2+;b3+;b4+;b7+;y1+;y2+;y3+;y4+;y5+;y7+;y8+;y10+;y11+;y11++;y19++;y20++;y21++;Y0++;Y1++;Y1++;	b3+;y7+;y11+;	sp|P00734|THRB_HUMAN	R	NP	136	0	143	-0.0038	-1.40105	6.75e-18	sp|P00734|THRB_HUMAN/tr|C9JV37|C9JV37_HUMAN/tr|E9PIT3|E9PIT3_HUMAN	20	0.0039	0.843439
UGP_01.15825.15825.4.0.dta	39	3523.5	1609.82	4	SIJTTNVMGTSLTVR	8,Oxidation[M];	1913.68	1913.68	5-4-1-0-0	3	NXT	304	2	0.06954	4	0.04936	0.12792	2.04906	0.26212	T	y1+;y3+;y7+;y8+;Y1+;Y2++;	Y1+;	sp|P01023|A2MG_HUMAN	F	VN	408	0	410	-0.00114	-0.707721	8.43e-63	sp|P01023|A2MG_HUMAN	1	0.00162	0.459902
UGP_01.15846.15846.3.3.dta	3967	3863.64	2153.05	3	SHAASDAPEJLTLLAETADAR	-	1710.59	1710.6	5-3-1-0-0	10	NXT	272	0	0	3	0.13405	0.06545	3.02335	0.19787	T	b5+;y1+;y12+;	b5+;y12+;	sp|Q9ULI3|HEG1_HUMAN	K	GR	150	0.01	159	-0.00014	-0.064994	1.34e-30	sp|Q9ULI3|HEG1_HUMAN	12	0.00548	1.41872
UGP_01.15849.15849.4.1.dta	301	3309.37	1104.6	4	GLJVTLSSTGR	-	2204.77	2204.77	5-4-2-0-0	3	NXT	236	6	0.22762	9	0.07432	0.3123	3.87262	1.20941	T	b3+;b4+;y3+;y4+;y5+;y6+;y7+;y8+;y9+;Y0+;Y1+;Y1+;Y2+;Y3+;Y0++;	y7+;Y1+;Y2+;	sp|P0C0L4|CO4A_HUMAN	R	NG	1326	0	1328	-0.00169	-1.5286	2e-09	sp|P0C0L4|CO4A_HUMAN/sp|P0C0L5|CO4B_HUMAN/tr|A0A0G2JL54|A0A0G2JL54_HUMAN/tr|A0A0G2JPR0|A0A0G2JPR0_HUMAN/tr|A0A140TA29|A0A140TA29_HUMAN/tr|A0A140TA32|A0A140TA32_HUMAN/tr|A0A140TA44|A0A140TA44_HUMAN/tr|A0A140TA49|A0A140TA49_HUMAN/tr|F5GXS0|F5GXS0_HUMAN	12	-0.00372	-1.12442
UGP_01.15854.15854.3.0.dta	3525	4098.59	1892.84	3	EHEGAIYPDJTTDFQR	-	2205.75	2205.79	5-4-1-0-2	10	NXT	116	0	0	4	0.12117	0.13934	3.84588	0.53589	T	b2+;b5+;b6+;b7+;	b2+;b6+;b7+;	sp|P00450|CERU_HUMAN	K	AD	129	0	138	0.00016	0.084485	1.58e-26	sp|P00450|CERU_HUMAN/tr|E9PFZ2|E9PFZ2_HUMAN	11	0.04082	9.96207
UGP_01.15857.15857.3.0.dta	301	3309.37	1104.6	3	GLJVTLSSTGR	-	2204.77	2204.77	5-4-2-0-0	3	NXT	236	6	0.36437	3	0.02547	0.26001	4.58043	1.19095	T	y5+;y6+;y7+;Y0+;Y1+;Y2+;Y3+;Y4+;Y5+;	Y1+;Y3+;Y4+;Y5+;	sp|P0C0L4|CO4A_HUMAN	R	NG	1326	0	1328	-0.00169	-1.5286	2e-09	sp|P0C0L4|CO4A_HUMAN/sp|P0C0L5|CO4B_HUMAN/tr|A0A0G2JL54|A0A0G2JL54_HUMAN/tr|A0A0G2JPR0|A0A0G2JPR0_HUMAN/tr|A0A140TA29|A0A140TA29_HUMAN/tr|A0A140TA32|A0A140TA32_HUMAN/tr|A0A140TA44|A0A140TA44_HUMAN/tr|A0A140TA49|A0A140TA49_HUMAN/tr|F5GXS0|F5GXS0_HUMAN	12	-0.00355	-1.07304
UGP_01.15872.15872.4.2.dta	3009	3790.63	2022	4	ELHHLQEQJVSNAFLDK	-	1768.63	1768.64	5-4-0-0-1	9	NXS	264	4	0.14523	6	0.1213	0.22041	5.20034	1.14618	T	b3+;b5+;y2+;y3+;y4+;y7+;Y0++;Y1++;Y1++;Y3++;	b3+;y4+;y7+;Y0++;Y1++;	sp|P00450|CERU_HUMAN	K	GE	754	0	762	0.00138	0.682159	1.52e-20	sp|P00450|CERU_HUMAN/tr|E9PFZ2|E9PFZ2_HUMAN/tr|H7C5R1|H7C5R1_HUMAN	18	0.01037	2.73643
UGP_01.15873.15873.4.1.dta	3	4070.85	2011.11	4	KLHINHNJLTESVGPLPK	-	2059.74	2059.73	5-4-1-0-1	8	NXT	72	1	0.01134	6	0.05321	0.13085	1.83319	0.23988	T	b3+;b4+;b6+;y2+;y5+;y7+;Y1++;	y2+;	sp|P51884|LUM_HUMAN	K	SL	120	0	127	0.00109	0.541724	4.66e-25	sp|P51884|LUM_HUMAN	14	-0.01183	-2.90674
UGP_01.15875.15875.4.0.dta	2997	4624.94	2711.26	4	YPHKPEIJSTTHPGADLQENFCR	22,Carbamidomethyl[C];	1913.68	1913.68	5-4-1-0-0	8	NXT	208	3	0.01446	17	0.1899	0.22675	3.62582	0.82215	T	b3+;b4+;b6+;y1+;y2+;y3+;y4+;y5+;y6+;y7+;y8+;y10+;y11+;y12+;y11++;y19++;y21++;Y0++;Y1++;Y1++;	b3+;y7+;y11+;	sp|P00734|THRB_HUMAN	R	NP	136	0	143	-0.0038	-1.40105	6.75e-18	sp|P00734|THRB_HUMAN/tr|C9JV37|C9JV37_HUMAN/tr|E9PIT3|E9PIT3_HUMAN	20	0.00367	0.793698
UGP_01.15881.15881.4.0.dta	3	4070.85	2011.11	4	KLHINHNJLTESVGPLPK	-	2059.74	2059.73	5-4-1-0-1	8	NXT	72	5	0.0577	4	0.09234	0.18037	3.48056	0.62779	T	b3+;b4+;y2+;y5+;Y0++;Y1++;Y1++;Y2++;Y3++;	y2+;y5+;Y1++;	sp|P51884|LUM_HUMAN	K	SL	120	0	127	0.00109	0.541724	4.66e-25	sp|P51884|LUM_HUMAN	14	-0.01294	-3.17947
UGP_01.15882.15882.4.0.dta	3	4070.85	2011.11	4	KLHINHNJLTESVGPLPK	-	2059.74	2059.73	5-4-1-0-1	8	NXT	72	3	0.01785	8	0.11583	0.17819	2.73654	0.48761	T	b3+;b4+;b5+;y2+;y4+;y5+;y7+;y9+;Y0++;Y0++;Y1++;	y2+;y5+;	sp|P51884|LUM_HUMAN	K	SL	120	0	127	0.00109	0.541724	4.66e-25	sp|P51884|LUM_HUMAN	14	-0.01294	-3.17947
UGP_01.15895.15895.4.0.dta	3	4070.85	2011.11	4	KLHINHNJLTESVGPLPK	-	2059.74	2059.73	5-4-1-0-1	8	NXT	72	4	0.06783	9	0.11358	0.20597	3.48056	0.71689	T	b3+;b4+;b6+;y2+;y4+;y5+;y6+;y7+;y9+;Y0++;Y1++;Y1++;Y2++;	y2+;y5+;Y1++;	sp|P51884|LUM_HUMAN	K	SL	120	0	127	0.00109	0.541724	4.66e-25	sp|P51884|LUM_HUMAN	14	-0.01294	-3.17947
UGP_01.15899.15899.4.1.dta	301	3309.37	1104.6	4	GLJVTLSSTGR	-	2204.77	2204.77	5-4-2-0-0	3	NXT	244	9	0.33038	6	0.05091	0.32273	4.58043	1.47825	T	b3+;y4+;y5+;y6+;y7+;y8+;Y0+;Y0+;Y1+;Y1+;Y2+;Y3+;Y4+;Y5+;Y0++;	Y0+;Y1+;Y4+;Y5+;	sp|P0C0L4|CO4A_HUMAN	R	NG	1326	0	1328	-0.00169	-1.5286	2e-09	sp|P0C0L4|CO4A_HUMAN/sp|P0C0L5|CO4B_HUMAN/tr|A0A0G2JL54|A0A0G2JL54_HUMAN/tr|A0A0G2JPR0|A0A0G2JPR0_HUMAN/tr|A0A140TA29|A0A140TA29_HUMAN/tr|A0A140TA32|A0A140TA32_HUMAN/tr|A0A140TA44|A0A140TA44_HUMAN/tr|A0A140TA49|A0A140TA49_HUMAN/tr|F5GXS0|F5GXS0_HUMAN	12	-0.00152	-0.459441
UGP_01.15900.15900.3.0.dta	4192	2946.19	886.452	3	JWSLPNR	0,Carbamyl[AnyN-term];	2059.73	2059.73	5-4-1-0-1	1	NXS	114	4	0.09706	3	0.01768	0.15082	2.11399	0.31884	T	y1+;y3+;y5+;Y1+;Y3+;Y4+;Y5+;	Y1+;	sp|P55058|PLTP_HUMAN	R	AV	245	0	245	-0.00035	-0.376165	3.74e-17	sp|P55058|PLTP_HUMAN	1	-0.00334	-1.13406
UGP_01.15905.15905.4.0.dta	3966	4806.03	2381.17	4	NJATVHEQVGGPSLTSDLQAQSK	-	2424.86	2424.87	6-5-1-0-1	2	NXT	188	2	0.05827	10	0.16128	0.19076	4.51501	0.86128	T	b9+;y2+;y3+;y4+;y5+;y6+;y8+;y13+;y14+;y15+;Y0++;Y1++;	y4+;y6+;y14+;Y1++;	sp|P04004|VTNC_HUMAN	K	GN	85	0	86	0.01275	5.35227	4.14e-28	sp|P04004|VTNC_HUMAN/tr|F5GX75|F5GX75_HUMAN	8	0.0109	2.26847
UGP_01.15924.15924.4.0.dta	4168	4806.03	2381.17	4	NJATVHEQVGGPSLTSDLQAQSK	0,Carbamyl[AnyN-term];	2424.86	2424.87	6-5-1-0-1	2	NXT	188	4	0.09073	11	0.17962	0.25146	4.89697	1.2314	T	b7+;y2+;y3+;y4+;y5+;y6+;y7+;y8+;y9+;y14+;y15+;Y0++;Y0++;Y1++;Y1++;	y4+;y6+;y14+;Y0++;Y1++;	sp|P04004|VTNC_HUMAN	K	GN	85	0	86	-0.00334	-1.37723	3.55e-42	sp|P04004|VTNC_HUMAN/tr|F5GX75|F5GX75_HUMAN	1	0.01027	2.13735
UGP_01.15925.15925.4.0.dta	3000	3974.65	2094.01	4	NPVGLIGAEJATGETDPSHSK	-	1880.64	1880.67	3-4-2-0-0	10	NXT	278	1	0.15705	3	0.07813	0.0946	3.61797	0.34224	T	b2+;y12+;y20++;Y4++;	b2+;y20++;Y4++;	sp|P43251|BTD_HUMAN	K	FL	340	0	349	0.00487	2.32458	1.82e-28	sp|P43251|BTD_HUMAN	14	0.02667	6.71177
UGP_01.15928.15928.3.0.dta	2817	4298.8	2094.01	3	NPVGLIGAEJATGETDPSHSK	-	2204.79	2204.77	5-4-2-0-0	10	NXT	242	1	0.05171	3	0.13164	0.15036	3.80863	0.57265	T	b5+;b6+;y5+;Y1++;	b6+;y5+;Y1++;	sp|P43251|BTD_HUMAN	K	FL	340	0	349	0.00487	2.32458	1.82e-28	sp|P43251|BTD_HUMAN	14	-0.01641	-3.81823
UGP_01.15960.15960.3.0.dta	2193	2873.15	1266.56	3	LGJWSAMPSCK	7,Oxidation[M];10,Carbamidomethyl[C];	1606.59	1606.59	4-4-0-0-1	3	NXS	66	0	0	4	0.13572	0.17259	2.00312	0.34572	T	b6+;y2+;y3+;y4+;	y4+;	sp|P02749|APOH_HUMAN	K	AS	251	0	253	0.00075	0.591695	1.68e-17	sp|P02749|APOH_HUMAN/tr|J3KS17|J3KS17_HUMAN	13	0.00065	0.226312
UGP_01.15962.15962.4.0.dta	2997	4624.94	2711.26	4	YPHKPEIJSTTHPGADLQENFCR	22,Carbamidomethyl[C];	1913.67	1913.68	5-4-1-0-0	8	NXT	220	3	0.04278	5	0.09162	0.14	3.62582	0.50762	T	b3+;b4+;b11+;y7+;y11+;Y0++;Y1++;Y1++;	y7+;y11+;Y1++;	sp|P00734|THRB_HUMAN	R	NP	136	0	143	-0.0038	-1.40105	6.75e-18	sp|P00734|THRB_HUMAN/tr|C9JV37|C9JV37_HUMAN/tr|E9PIT3|E9PIT3_HUMAN	20	0.005	1.08133
UGP_01.15972.15972.4.1.dta	3966	4806.03	2381.17	4	NJATVHEQVGGPSLTSDLQAQSK	-	2424.86	2424.87	6-5-1-0-1	2	NXT	188	2	0.0325	9	0.09702	0.14618	3.01824	0.44121	T	b6+;b7+;y2+;y3+;y4+;y5+;y6+;y8+;y14+;Y0++;Y1++;	y14+;Y1++;	sp|P04004|VTNC_HUMAN	K	GN	85	0	86	0.01275	5.35227	4.14e-28	sp|P04004|VTNC_HUMAN/tr|F5GX75|F5GX75_HUMAN	8	0.01105	2.29968
UGP_01.15986.15986.4.0.dta	4168	4440.9	2381.17	4	NJATVHEQVGGPSLTSDLQAQSK	0,Carbamyl[AnyN-term];	2059.73	2059.73	5-4-1-0-1	2	NXT	234	5	0.06402	9	0.06228	0.16878	1.91194	0.32269	T	y2+;y3+;y4+;y5+;y6+;y8+;y9+;y21++;y22++;Y0++;Y0++;Y1++;Y1++;Y3++;	Y1++;	sp|P04004|VTNC_HUMAN	K	GN	85	0	86	-0.00334	-1.37723	3.55e-42	sp|P04004|VTNC_HUMAN/tr|F5GX75|F5GX75_HUMAN	1	-0.00474	-1.06759
UGP_01.15987.15987.4.2.dta	2817	4298.79	2094.01	4	NPVGLIGAEJATGETDPSHSK	-	2204.78	2204.77	5-4-2-0-0	10	NXT	250	1	0.0058	10	0.14235	0.19332	3.0132	0.58251	T	b2+;b3+;b4+;b5+;b6+;y2+;y3+;y5+;y9+;y10+;Y1++;	b5+;y5+;	sp|P43251|BTD_HUMAN	K	FL	340	0	349	0.00487	2.32458	1.82e-28	sp|P43251|BTD_HUMAN	14	-0.01047	-2.43613
UGP_01.15989.15989.4.1.dta	4168	4294.85	2381.17	4	NJATVHEQVGGPSLTSDLQAQSK	0,Carbamyl[AnyN-term];	1913.68	1913.68	5-4-1-0-0	2	NXT	200	2	0.02669	13	0.19757	0.24346	3.60644	0.87801	T	b2+;b9+;y2+;y3+;y4+;y5+;y6+;y7+;y8+;y9+;y12+;y13+;y14+;Y0++;Y1++;	y2+;y4+;y14+;	sp|P04004|VTNC_HUMAN	K	GN	85	0	86	-0.00334	-1.37723	3.55e-42	sp|P04004|VTNC_HUMAN/tr|F5GX75|F5GX75_HUMAN	1	-0.00248	-0.577571
UGP_01.15993.15993.4.1.dta	1237	4294.85	2381.17	4	NJATVHEQVGGPSLTSDLQAQSK	-	1913.68	1913.68	5-4-1-0-0	2	NXT	200	3	0.02739	17	0.17174	0.2588	3.41523	0.88387	T	b2+;b3+;b7+;b8+;b9+;y2+;y3+;y4+;y5+;y6+;y7+;y8+;y9+;y13+;y14+;y15+;y18+;Y0++;Y1++;Y1++;	y4+;y14+;Y1++;	sp|P04004|VTNC_HUMAN	K	GN	85	0	86	0.01275	5.35227	4.14e-28	sp|P04004|VTNC_HUMAN/tr|F5GX75|F5GX75_HUMAN	8	-0.00248	-0.577571
UGP_01.15994.15994.5.0.dta	2804	5815.4	2954.4	5	SRYPHKPEIJSTTHPGADLQENFCR	24,Carbamidomethyl[C];	2861	2861	6-5-3-0-0	10	NXT	46	1	0.00685	7	0.07704	0.14872	1.91194	0.28434	T	b5+;b6+;y4+;y7+;y11+;y11++;y22++;Y1++;	y7+;	sp|P00734|THRB_HUMAN	R	NP	134	0	143	0.00292	0.988028	2.26e-21	sp|P00734|THRB_HUMAN/tr|C9JV37|C9JV37_HUMAN/tr|E9PIT3|E9PIT3_HUMAN	21	-0.001	-0.171987
UGP_01.15997.15997.3.4.dta	3190	2829.1	1126.54	3	SJSSTQFEVK	-	1702.56	1702.58	8-2-0-0-0	2	NXS	48	0	0	7	0.07809	0.12898	2.0861	0.26907	T	y1+;y2+;y3+;y4+;y5+;y6+;y8+;	y2+;	sp|P0C0L4|CO4A_HUMAN	E	KY	225	0	226	-0.00094	-0.833688	4.13e-20	sp|P0C0L4|CO4A_HUMAN/sp|P0C0L5|CO4B_HUMAN/tr|A0A140TA49|A0A140TA49_HUMAN/tr|A0A140TA44|A0A140TA44_HUMAN/tr|A0A140TA29|A0A140TA29_HUMAN/tr|A0A0G2JPR0|A0A0G2JPR0_HUMAN/tr|A0A140TA32|A0A140TA32_HUMAN/tr|F5GXS0|F5GXS0_HUMAN/tr|A0A0G2JL54|A0A0G2JL54_HUMAN	1	0.02011	7.11086
UGP_01.15998.15998.5.0.dta	2804	5815.4	2954.4	5	SRYPHKPEIJSTTHPGADLQENFCR	24,Carbamidomethyl[C];	2861	2861	6-5-3-0-0	10	NXT	46	0	0	4	0.05411	0.11093	1.91194	0.21209	T	b6+;y4+;y7+;y11+;	y11+;	sp|P00734|THRB_HUMAN	R	NP	134	0.01	143	0.00292	0.988028	2.26e-21	sp|P00734|THRB_HUMAN/tr|C9JV37|C9JV37_HUMAN/tr|E9PIT3|E9PIT3_HUMAN	21	-0.001	-0.171987
UGP_01.16004.16004.5.0.dta	2997	4624.94	2711.26	5	YPHKPEIJSTTHPGADLQENFCR	22,Carbamidomethyl[C];	1913.68	1913.68	5-4-1-0-0	8	NXT	216	1	0.02582	3	0.04162	0.08109	1.92403	0.15602	T	b9+;y7+;y11+;Y1++;	Y1++;	sp|P00734|THRB_HUMAN	R	NP	136	0.01	143	-0.0038	-1.40105	6.75e-18	sp|P00734|THRB_HUMAN/tr|C9JV37|C9JV37_HUMAN/tr|E9PIT3|E9PIT3_HUMAN	20	0.00474	1.0251
UGP_01.16007.16007.5.1.dta	5000	4917.01	2712.25	5	YPHKPEIJSTTHPGADLQENFCR	20,Deamidated[N];22,Carbamidomethyl[C];	2204.77	2204.77	5-4-2-0-0	8	NXT	214	0	0	10	0.1824	0.14855	3.28762	0.48838	T	b3+;y1+;y4+;y7+;y11+;y12+;y13+;y7++;y11++;y12+++;	y11+;y13+;y12+++;	sp|P00734|THRB_HUMAN	R	NP	136	0	143	-0.00231	-0.851384	1.29e-10	sp|P00734|THRB_HUMAN/tr|C9JV37|C9JV37_HUMAN/tr|E9PIT3|E9PIT3_HUMAN	7	0.00269	0.547192
UGP_01.16008.16008.5.1.dta	5000	4917.01	2712.25	5	YPHKPEIJSTTHPGADLQENFCR	20,Deamidated[N];22,Carbamidomethyl[C];	2204.77	2204.77	5-4-2-0-0	8	NXT	214	1	0.00335	13	0.17236	0.14817	2.57325	0.38128	T	b3+;b4+;y1+;y4+;y5+;y7+;y10+;y11+;y12+;y13+;y7++;y11++;y12+++;Y1++;	y11+;y12+++;	sp|P00734|THRB_HUMAN	R	NP	136	0	143	-0.00231	-0.851384	1.29e-10	sp|P00734|THRB_HUMAN/tr|C9JV37|C9JV37_HUMAN/tr|E9PIT3|E9PIT3_HUMAN	7	0.00269	0.547192
UGP_01.16012.16012.4.0.dta	5000	4917.01	2712.25	4	YPHKPEIJSTTHPGADLQENFCR	20,Deamidated[N];22,Carbamidomethyl[C];	2204.77	2204.77	5-4-2-0-0	8	NXT	210	2	0.03767	7	0.2454	0.17834	3.28762	0.58631	T	b3+;b4+;y4+;y7+;y11+;y11++;y12+++;Y1++;Y1++;	y11+;y12+++;Y1++;	sp|P00734|THRB_HUMAN	R	NP	136	0	143	-0.00231	-0.851384	1.29e-10	sp|P00734|THRB_HUMAN/tr|C9JV37|C9JV37_HUMAN/tr|E9PIT3|E9PIT3_HUMAN	7	0.00157	0.319365
UGP_01.16013.16013.3.0.dta	4168	4294.85	2381.17	3	NJATVHEQVGGPSLTSDLQAQSK	0,Carbamyl[AnyN-term];	1913.68	1913.68	5-4-1-0-0	2	NXT	202	5	0.21657	8	0.1386	0.2535	4.28055	1.08511	T	y2+;y3+;y4+;y6+;y8+;y9+;y13+;y18+;Y0++;Y1++;Y1++;Y2++;Y4++;	y4+;y6+;Y0++;Y1++;	sp|P04004|VTNC_HUMAN	K	GN	85	0	86	-0.00334	-1.37723	3.55e-42	sp|P04004|VTNC_HUMAN/tr|F5GX75|F5GX75_HUMAN	1	0.00335	0.780188
UGP_01.16014.16014.2.0.dta	2193	2508.02	1266.56	2	LGJWSAMPSCK	7,Oxidation[M];10,Carbamidomethyl[C];	1241.46	1241.45	3-3-0-0-1	3	NXS	38	0	0	3	0.06179	0.1165	2.96624	0.34556	T	y1+;y2+;y4+;	y1+;y4+;	sp|P02749|APOH_HUMAN	K	AS	251	0	253	0.00075	0.591695	1.68e-17	sp|P02749|APOH_HUMAN/tr|J3KS17|J3KS17_HUMAN	13	-0.0056	-2.23373
UGP_01.16016.16016.4.0.dta	2007	5403.28	1883.01	4	LHINHNJLTESVGPLPK	-	3520.26	3520.26	9-8-1-0-1	7	NXT	92	2	0.10442	3	0.03357	0.12572	1.94985	0.24513	T	y2+;y5+;y9+;Y1++;Y4++;	Y1++;	sp|P51884|LUM_HUMAN	K	SL	121	0	127	0.00027	0.143312	4.56e-15	sp|P51884|LUM_HUMAN	24	-0.00414	-0.766344
UGP_01.16017.16017.2.0.dta	2557	2508.02	1266.56	2	LGJWSAMPSCK	7,Oxidation[M];10,Carbamidomethyl[C];	1241.46	1241.45	3-3-0-0-1	3	NXS	38	1	0.01067	3	0.12605	0.15175	2.07742	0.31524	T	b6+;y2+;y4+;Y2++;	y4+;	sp|P02749|APOH_HUMAN	K	AS	251	0	253	0.00075	0.591695	1.68e-17	sp|P02749|APOH_HUMAN/tr|J3KS17|J3KS17_HUMAN	13	-0.0056	-2.23373
UGP_01.16025.16025.5.1.dta	5000	4917.01	2712.25	5	YPHKPEIJSTTHPGADLQENFCR	20,Deamidated[N];22,Carbamidomethyl[C];	2204.77	2204.77	5-4-2-0-0	8	NXT	214	0	0	14	0.18019	0.14884	2.57325	0.38299	T	b3+;b4+;y1+;y4+;y5+;y6+;y7+;y8+;y11+;y12+;y7++;y11++;y15++;y12+++;	y11+;y12+++;	sp|P00734|THRB_HUMAN	R	NP	136	0	143	-0.00231	-0.851384	1.29e-10	sp|P00734|THRB_HUMAN/tr|C9JV37|C9JV37_HUMAN/tr|E9PIT3|E9PIT3_HUMAN	7	0.00237	0.482099
[truncated: 32,618 more rows]

## Sheet: Glycoproteins
	Glycoproteins from UGP using 194N
	sp|P01877|IGHA2_HUMAN
	sp|P02749|APOH_HUMAN
	sp|P43652|AFAM_HUMAN
[truncated: 378 more rows]

## Sheet: Glycosites
	Glycosites from UGP using 194N
[truncated: 690 more rows]

[truncated: 2 more sheets: Glycopeptides, N-Glycans]
