# Supplementary material for: Large-scale Identification of N-linked Intact Glycopeptides in Human Serum using HILIC Enrichment and Spectral Library Search
Source: Mol Cell Proteomics. 2020 Feb 26;19(4):672–89. doi: 10.1074/mcp.RA119.001791 (PMC7124471; doi:10.1074/mcp.RA119.001791)
Supplement: Supplementary Table S10 [file 156056_1_supp_471931_q5c98x.xlsx]

## Sheet: Glycoproteins
	Glycoproteins from UGP using 194N	Glycoproteins from FGP using 194N	Glycoproteins from UGP and FGP using 194N
	sp|P01877|IGHA2_HUMAN	sp|P02749|APOH_HUMAN	sp|P02749|APOH_HUMAN
	sp|P02749|APOH_HUMAN	sp|P01871|IGHM_HUMAN	sp|P01871|IGHM_HUMAN
	sp|P43652|AFAM_HUMAN	sp|P08185|CBG_HUMAN	sp|P08185|CBG_HUMAN
	sp|P36980|FHR2_HUMAN	sp|P05155|IC1_HUMAN	sp|P05155|IC1_HUMAN
	sp|P04278|SHBG_HUMAN	sp|Q01814|AT2B2_HUMAN	sp|Q01814|AT2B2_HUMAN
	sp|P00748|FA12_HUMAN	sp|P05543|THBG_HUMAN	sp|P05543|THBG_HUMAN
	sp|P08603|CFAH_HUMAN	sp|P08603|CFAH_HUMAN	sp|P08603|CFAH_HUMAN
	sp|P01019|ANGT_HUMAN	sp|P08697|A2AP_HUMAN	sp|P08697|A2AP_HUMAN
	sp|P02765|FETUA_HUMAN	sp|P01877|IGHA2_HUMAN	sp|P01877|IGHA2_HUMAN
	sp|O95497|VNN1_HUMAN	sp|P12821|ACE_HUMAN	sp|P12821|ACE_HUMAN
	sp|P01042|KNG1_HUMAN	sp|P55058|PLTP_HUMAN	sp|P55058|PLTP_HUMAN
	sp|P02751|FINC_HUMAN	sp|Q9NZP8|C1RL_HUMAN	sp|Q9NZP8|C1RL_HUMAN
	sp|P55058|PLTP_HUMAN	sp|P01019|ANGT_HUMAN	sp|P01019|ANGT_HUMAN
	sp|P04114|APOB_HUMAN	sp|P01591|IGJ_HUMAN	sp|P01591|IGJ_HUMAN
	sp|Q9Y5Y7|LYVE1_HUMAN	sp|P04003|C4BPA_HUMAN	sp|P04003|C4BPA_HUMAN
	sp|P00747|PLMN_HUMAN	sp|P51884|LUM_HUMAN	sp|P51884|LUM_HUMAN
	sp|Q8NDA2|HMCN2_HUMAN	sp|P02787|TRFE_HUMAN	sp|P02787|TRFE_HUMAN
	sp|P03952|KLKB1_HUMAN	sp|P00738|HPT_HUMAN	sp|P00738|HPT_HUMAN
	sp|P01008|ANT3_HUMAN	sp|P00450|CERU_HUMAN	sp|P00450|CERU_HUMAN
	sp|Q13201|MMRN1_HUMAN	sp|Q07954|LRP1_HUMAN	sp|Q07954|LRP1_HUMAN
	sp|P02768|ALBU_HUMAN	sp|P13671|CO6_HUMAN	sp|P13671|CO6_HUMAN
	sp|O95084|PRS23_HUMAN	sp|P0C0L4|CO4A_HUMAN	sp|P0C0L4|CO4A_HUMAN
	sp|P01859|IGHG2_HUMAN	sp|P49908|SEPP1_HUMAN	sp|P49908|SEPP1_HUMAN
	sp|P49908|SEPP1_HUMAN	sp|P00734|THRB_HUMAN	sp|P00734|THRB_HUMAN
	sp|P08185|CBG_HUMAN	sp|Q86SQ4|AGRG6_HUMAN	sp|Q86SQ4|AGRG6_HUMAN
	sp|O95897|NOE2_HUMAN	sp|Q14112|NID2_HUMAN	sp|Q14112|NID2_HUMAN
	sp|P17936|IBP3_HUMAN	sp|P24043|LAMA2_HUMAN	sp|P24043|LAMA2_HUMAN
	sp|P35542|SAA4_HUMAN	sp|P17936|IBP3_HUMAN	sp|P17936|IBP3_HUMAN
	sp|P01011|AACT_HUMAN	sp|Q8IWV2|CNTN4_HUMAN	sp|Q8IWV2|CNTN4_HUMAN
	sp|O75882|ATRN_HUMAN	sp|P03952|KLKB1_HUMAN	sp|P03952|KLKB1_HUMAN
	tr|H0Y4Y9|H0Y4Y9_HUMAN	sp|P00747|PLMN_HUMAN	sp|P00747|PLMN_HUMAN
	sp|P07357|CO8A_HUMAN	sp|Q14624|ITIH4_HUMAN	sp|Q14624|ITIH4_HUMAN
	sp|P04070|PROC_HUMAN	sp|P01876|IGHA1_HUMAN	sp|P01876|IGHA1_HUMAN
	sp|Q96KG7|MEG10_HUMAN	sp|P01859|IGHG2_HUMAN	sp|P01859|IGHG2_HUMAN
	sp|Q6EMK4|VASN_HUMAN	sp|P01860|IGHG3_HUMAN	sp|P01860|IGHG3_HUMAN
	sp|Q7Z7M0|MEGF8_HUMAN	sp|Q8IZF2|AGRF5_HUMAN	sp|Q8IZF2|AGRF5_HUMAN
	sp|Q9NZP8|C1RL_HUMAN	sp|P35968|VGFR2_HUMAN	sp|P35968|VGFR2_HUMAN
	sp|P0C0L4|CO4A_HUMAN	sp|Q9BQ51|PD1L2_HUMAN	sp|Q9BQ51|PD1L2_HUMAN
	sp|Q08380|LG3BP_HUMAN	sp|O75144|ICOSL_HUMAN	sp|O75144|ICOSL_HUMAN
	sp|P12259|FA5_HUMAN	sp|O95084|PRS23_HUMAN	sp|O95084|PRS23_HUMAN
	sp|P19652|A1AG2_HUMAN	sp|P07306|ASGR1_HUMAN	sp|P07306|ASGR1_HUMAN
	sp|P01591|IGJ_HUMAN	sp|P04004|VTNC_HUMAN	sp|P04004|VTNC_HUMAN
	sp|P43251|BTD_HUMAN	sp|P01033|TIMP1_HUMAN	sp|P01033|TIMP1_HUMAN
	sp|Q9UJW2|TINAG_HUMAN	sp|P02786|TFR1_HUMAN	sp|P02786|TFR1_HUMAN
	sp|Q9P232|CNTN3_HUMAN	sp|P01042|KNG1_HUMAN	sp|P01042|KNG1_HUMAN
	sp|Q9BY67|CADM1_HUMAN	sp|P04278|SHBG_HUMAN	sp|P04278|SHBG_HUMAN
	sp|P26927|HGFL_HUMAN	sp|Q02985|FHR3_HUMAN	sp|Q02985|FHR3_HUMAN
	sp|Q8TDL5|BPIB1_HUMAN	sp|P02750|A2GL_HUMAN	sp|P02750|A2GL_HUMAN
	sp|P00450|CERU_HUMAN	sp|O75882|ATRN_HUMAN	sp|O75882|ATRN_HUMAN
	sp|P00738|HPT_HUMAN	sp|Q96PD5|PGRP2_HUMAN	sp|Q96PD5|PGRP2_HUMAN
	sp|P01833|PIGR_HUMAN	sp|P04114|APOB_HUMAN	sp|P04114|APOB_HUMAN
	sp|O95498|VNN2_HUMAN	sp|P05160|F13B_HUMAN	sp|P05160|F13B_HUMAN
	sp|P02787|TRFE_HUMAN	sp|P19652|A1AG2_HUMAN	sp|P19652|A1AG2_HUMAN
	sp|P23471|PTPRZ_HUMAN	sp|P25311|ZA2G_HUMAN	sp|P25311|ZA2G_HUMAN
	sp|P13671|CO6_HUMAN	sp|P02790|HEMO_HUMAN	sp|P02790|HEMO_HUMAN
	sp|P00751|CFAB_HUMAN	sp|O00533|NCHL1_HUMAN	sp|O00533|NCHL1_HUMAN
	sp|P13473|LAMP2_HUMAN	sp|P01008|ANT3_HUMAN	sp|P01008|ANT3_HUMAN
	sp|P00734|THRB_HUMAN	sp|P02747|C1QC_HUMAN	sp|P02747|C1QC_HUMAN
	sp|P11279|LAMP1_HUMAN	sp|P07996|TSP1_HUMAN	sp|P07996|TSP1_HUMAN
	sp|P01876|IGHA1_HUMAN	sp|P29622|KAIN_HUMAN	sp|P29622|KAIN_HUMAN
	tr|D6RGV2|D6RGV2_HUMAN	sp|P03951|FA11_HUMAN	sp|P03951|FA11_HUMAN
	sp|P06681|CO2_HUMAN	sp|P02763|A1AG1_HUMAN	sp|P02763|A1AG1_HUMAN
	sp|P08697|A2AP_HUMAN	sp|Q96IY4|CBPB2_HUMAN	sp|Q96IY4|CBPB2_HUMAN
	sp|P58166|INHBE_HUMAN	sp|Q16769|QPCT_HUMAN	sp|Q16769|QPCT_HUMAN
	sp|P02675|FIBB_HUMAN	sp|Q7Z7G0|TARSH_HUMAN	sp|Q7Z7G0|TARSH_HUMAN
	sp|P01871|IGHM_HUMAN	sp|Q8TER0|SNED1_HUMAN	sp|Q8TER0|SNED1_HUMAN
	sp|P51884|LUM_HUMAN	sp|P22897|MRC1_HUMAN	sp|P22897|MRC1_HUMAN
	sp|Q96IY4|CBPB2_HUMAN	sp|P02765|FETUA_HUMAN	sp|P02765|FETUA_HUMAN
	sp|Q03591|FHR1_HUMAN	sp|P05090|APOD_HUMAN	sp|P05090|APOD_HUMAN
	sp|P27169|PON1_HUMAN	sp|P02768|ALBU_HUMAN	sp|P02768|ALBU_HUMAN
	sp|O75636|FCN3_HUMAN	sp|Q16853|AOC3_HUMAN	sp|Q16853|AOC3_HUMAN
	sp|Q96PD5|PGRP2_HUMAN	sp|P27169|PON1_HUMAN	sp|P27169|PON1_HUMAN
	sp|P04004|VTNC_HUMAN	sp|P10909|CLUS_HUMAN	sp|P10909|CLUS_HUMAN
	sp|P10909|CLUS_HUMAN	sp|P56199|ITA1_HUMAN	sp|P56199|ITA1_HUMAN
	sp|P02763|A1AG1_HUMAN	sp|P35542|SAA4_HUMAN	sp|P35542|SAA4_HUMAN
	sp|P40197|GPV_HUMAN	sp|Q7Z478|DHX29_HUMAN	sp|Q7Z478|DHX29_HUMAN
	sp|Q96F46|I17RA_HUMAN	sp|P19827|ITIH1_HUMAN	sp|P19827|ITIH1_HUMAN
	sp|P51693|APLP1_HUMAN	sp|P01023|A2MG_HUMAN	sp|P01023|A2MG_HUMAN
	sp|O00241|SIRB1_HUMAN	sp|Q16288|NTRK3_HUMAN	sp|Q16288|NTRK3_HUMAN
	sp|Q86U17|SPA11_HUMAN	sp|Q9NPC4|A4GAT_HUMAN	sp|Q9NPC4|A4GAT_HUMAN
	sp|Q02985|FHR3_HUMAN	sp|P01011|AACT_HUMAN	sp|P01011|AACT_HUMAN
	sp|P01023|A2MG_HUMAN	tr|A0A087WYE2|A0A087WYE2_HUMAN	tr|A0A087WYE2|A0A087WYE2_HUMAN
	sp|Q9ULI3|HEG1_HUMAN	sp|P05546|HEP2_HUMAN	sp|P05546|HEP2_HUMAN
	sp|P05160|F13B_HUMAN	sp|Q13510|ASAH1_HUMAN	sp|Q13510|ASAH1_HUMAN
	sp|P04217|A1BG_HUMAN	sp|P00451|FA8_HUMAN	sp|P00451|FA8_HUMAN
	sp|P02790|HEMO_HUMAN	sp|P80108|PHLD_HUMAN	sp|P80108|PHLD_HUMAN
	sp|A0A1B0GWG4|SRTM2_HUMAN	sp|P40197|GPV_HUMAN	sp|P40197|GPV_HUMAN
	sp|Q14515|SPRL1_HUMAN	sp|A0A075B6J6|LV322_HUMAN	sp|A0A075B6J6|LV322_HUMAN
	sp|P11117|PPAL_HUMAN	sp|P12259|FA5_HUMAN	sp|P12259|FA5_HUMAN
	sp|P23142|FBLN1_HUMAN	sp|P06315|KV502_HUMAN	sp|P06315|KV502_HUMAN
	sp|Q06033|ITIH3_HUMAN	sp|Q9UK05|GDF2_HUMAN	sp|Q9UK05|GDF2_HUMAN
	sp|P29622|KAIN_HUMAN	sp|P01009|A1AT_HUMAN	sp|P01009|A1AT_HUMAN
	sp|Q14624|ITIH4_HUMAN	sp|P02760|AMBP_HUMAN	sp|P02760|AMBP_HUMAN
	sp|P04233|HG2A_HUMAN	sp|P20851|C4BPB_HUMAN	sp|P20851|C4BPB_HUMAN
	sp|O00533|NCHL1_HUMAN	sp|O95445|APOM_HUMAN	sp|O95445|APOM_HUMAN
	sp|P05156|CFAI_HUMAN	sp|P48740|MASP1_HUMAN	sp|P48740|MASP1_HUMAN
	sp|P43121|MUC18_HUMAN	sp|Q9Y6R7|FCGBP_HUMAN	sp|Q9Y6R7|FCGBP_HUMAN
	sp|Q9NPH3|IL1AP_HUMAN	sp|O95477|ABCA1_HUMAN	sp|O95477|ABCA1_HUMAN
	sp|Q15223|NECT1_HUMAN	sp|P05164|PERM_HUMAN	sp|P05164|PERM_HUMAN
	sp|P25311|ZA2G_HUMAN	sp|P02751|FINC_HUMAN	sp|P02751|FINC_HUMAN
	sp|Q07954|LRP1_HUMAN	sp|P02745|C1QA_HUMAN	sp|P02745|C1QA_HUMAN
	sp|Q9UEW3|MARCO_HUMAN	sp|P19823|ITIH2_HUMAN	sp|P19823|ITIH2_HUMAN
	sp|Q12913|PTPRJ_HUMAN	sp|P04196|HRG_HUMAN	sp|P04196|HRG_HUMAN
	sp|O94851|MICA2_HUMAN	sp|Q9P232|CNTN3_HUMAN	sp|Q9P232|CNTN3_HUMAN
	sp|O95445|APOM_HUMAN	sp|Q96MK3|FA20A_HUMAN	sp|Q96MK3|FA20A_HUMAN
	sp|P19827|ITIH1_HUMAN	sp|Q8WZ75|ROBO4_HUMAN	sp|Q8WZ75|ROBO4_HUMAN
	sp|Q6UVK1|CSPG4_HUMAN	sp|P04180|LCAT_HUMAN	sp|P04180|LCAT_HUMAN
	sp|P03951|FA11_HUMAN	sp|P80188|NGAL_HUMAN	sp|P80188|NGAL_HUMAN
	sp|P05154|IPSP_HUMAN	sp|Q13797|ITA9_HUMAN	sp|Q13797|ITA9_HUMAN
	sp|P80108|PHLD_HUMAN	sp|P04217|A1BG_HUMAN	sp|P04217|A1BG_HUMAN
	sp|P32004|L1CAM_HUMAN	sp|Q10588|BST1_HUMAN	sp|Q10588|BST1_HUMAN
	sp|P49747|COMP_HUMAN	sp|P05362|ICAM1_HUMAN	sp|P05362|ICAM1_HUMAN
	sp|Q13510|ASAH1_HUMAN	sp|Q12913|PTPRJ_HUMAN	sp|Q12913|PTPRJ_HUMAN
	sp|P05090|APOD_HUMAN	sp|P00751|CFAB_HUMAN	sp|P00751|CFAB_HUMAN
	sp|Q6UY14|ATL4_HUMAN	sp|Q8WWZ8|OIT3_HUMAN	sp|Q8WWZ8|OIT3_HUMAN
	sp|P02750|A2GL_HUMAN	sp|Q92496|FHR4_HUMAN	sp|Q92496|FHR4_HUMAN
	sp|P07225|PROS_HUMAN	sp|Q58EX2|SDK2_HUMAN	sp|Q58EX2|SDK2_HUMAN
	sp|Q14571|ITPR2_HUMAN	sp|P01833|PIGR_HUMAN	sp|P01833|PIGR_HUMAN
	sp|Q14766|LTBP1_HUMAN	sp|P07225|PROS_HUMAN	sp|P07225|PROS_HUMAN
	sp|P02745|C1QA_HUMAN	sp|P54802|ANAG_HUMAN	sp|P54802|ANAG_HUMAN
	sp|P05155|IC1_HUMAN	sp|P07333|CSF1R_HUMAN	sp|P07333|CSF1R_HUMAN
	sp|Q8TAG5|VTM2A_HUMAN	sp|P04275|VWF_HUMAN	sp|P04275|VWF_HUMAN
	sp|Q16769|QPCT_HUMAN	sp|P20023|CR2_HUMAN	sp|P20023|CR2_HUMAN
	sp|P02786|TFR1_HUMAN	sp|Q9HDC9|APMAP_HUMAN	sp|Q9HDC9|APMAP_HUMAN
	sp|P56199|ITA1_HUMAN	sp|Q03591|FHR1_HUMAN	sp|Q03591|FHR1_HUMAN
	sp|P13598|ICAM2_HUMAN	sp|A8MVW5|HECA2_HUMAN	sp|A8MVW5|HECA2_HUMAN
	sp|P54802|ANAG_HUMAN	sp|O15354|GPR37_HUMAN	sp|O15354|GPR37_HUMAN
	sp|Q9UQP3|TENN_HUMAN	sp|Q6UWL2|SUSD1_HUMAN	sp|Q6UWL2|SUSD1_HUMAN
	sp|P07306|ASGR1_HUMAN	sp|Q14766|LTBP1_HUMAN	sp|Q14766|LTBP1_HUMAN
	sp|P09172|DOPO_HUMAN	sp|Q9UIW2|PLXA1_HUMAN	sp|Q9UIW2|PLXA1_HUMAN
	sp|P04196|HRG_HUMAN	sp|P13598|ICAM2_HUMAN	sp|P13598|ICAM2_HUMAN
	sp|Q14314|FGL2_HUMAN	sp|Q9ULI3|HEG1_HUMAN	sp|Q9ULI3|HEG1_HUMAN
	sp|P06276|CHLE_HUMAN	sp|P14151|LYAM1_HUMAN	sp|P14151|LYAM1_HUMAN
	tr|H0YDE5|H0YDE5_HUMAN	sp|P06681|CO2_HUMAN	sp|P06681|CO2_HUMAN
	sp|O75509|TNR21_HUMAN	sp|Q9UJA9|ENPP5_HUMAN	sp|Q9UJA9|ENPP5_HUMAN
	sp|P05546|HEP2_HUMAN	sp|O00592|PODXL_HUMAN	sp|O00592|PODXL_HUMAN
	sp|P00451|FA8_HUMAN	sp|Q12860|CNTN1_HUMAN	sp|Q12860|CNTN1_HUMAN
	sp|Q96JP9|CDHR1_HUMAN	sp|P55290|CAD13_HUMAN	sp|P55290|CAD13_HUMAN
	sp|P11166|GTR1_HUMAN	sp|Q99523|SORT_HUMAN	sp|Q99523|SORT_HUMAN
	sp|P20851|C4BPB_HUMAN	sp|P35858|ALS_HUMAN	sp|P35858|ALS_HUMAN
	sp|Q9HDC9|APMAP_HUMAN	sp|Q9HBB8|CDHR5_HUMAN	sp|Q9HBB8|CDHR5_HUMAN
	sp|Q9Y646|CBPQ_HUMAN	sp|Q13201|MMRN1_HUMAN	sp|Q13201|MMRN1_HUMAN
	sp|P10586|PTPRF_HUMAN	sp|P02743|SAMP_HUMAN	sp|P02743|SAMP_HUMAN
	sp|P06315|KV502_HUMAN	sp|P20742|PZP_HUMAN	sp|P20742|PZP_HUMAN
	sp|Q9UK55|ZPI_HUMAN	sp|P78509|RELN_HUMAN	sp|P78509|RELN_HUMAN
	sp|Q8WW52|F151A_HUMAN	sp|P00533|EGFR_HUMAN	sp|P00533|EGFR_HUMAN
	sp|P01009|A1AT_HUMAN	sp|P05156|CFAI_HUMAN	sp|P05156|CFAI_HUMAN
	sp|Q99784|NOE1_HUMAN	sp|P01857|IGHG1_HUMAN	sp|P01857|IGHG1_HUMAN
	sp|Q99523|SORT_HUMAN	sp|P01861|IGHG4_HUMAN	sp|P01861|IGHG4_HUMAN
	sp|Q9UGM5|FETUB_HUMAN	sp|P13688|CEAM1_HUMAN	sp|P13688|CEAM1_HUMAN
	sp|P07911|UROM_HUMAN	sp|P08195|4F2_HUMAN	sp|P08195|4F2_HUMAN
	sp|P01024|CO3_HUMAN	sp|P07204|TRBM_HUMAN	sp|P07204|TRBM_HUMAN
	sp|P04003|C4BPA_HUMAN	sp|P08246|ELNE_HUMAN	sp|P08246|ELNE_HUMAN
	sp|O00299|CLIC1_HUMAN	sp|P01024|CO3_HUMAN	sp|P01024|CO3_HUMAN
	sp|P55291|CAD15_HUMAN	sp|P13942|COBA2_HUMAN	sp|P13942|COBA2_HUMAN
	sp|Q06418|TYRO3_HUMAN	sp|P00748|FA12_HUMAN	sp|P00748|FA12_HUMAN
	sp|P19823|ITIH2_HUMAN	sp|Q9Y251|HPSE_HUMAN	sp|Q9Y251|HPSE_HUMAN
	sp|P48740|MASP1_HUMAN	sp|Q96HD1|CREL1_HUMAN	sp|Q96HD1|CREL1_HUMAN
	sp|Q92187|SIA8D_HUMAN	sp|P08581|MET_HUMAN	sp|P08581|MET_HUMAN
	sp|Q4LDE5|SVEP1_HUMAN	sp|Q15389|ANGP1_HUMAN	sp|Q15389|ANGP1_HUMAN
	sp|Q12860|CNTN1_HUMAN	sp|P02675|FIBB_HUMAN	sp|P02675|FIBB_HUMAN
	sp|Q96PE1|AGRA2_HUMAN	sp|P11215|ITAM_HUMAN	sp|P11215|ITAM_HUMAN
	sp|P19320|VCAM1_HUMAN	sp|Q9Y5Y7|LYVE1_HUMAN	sp|Q9Y5Y7|LYVE1_HUMAN
	sp|P04180|LCAT_HUMAN	sp|P32942|ICAM3_HUMAN	sp|P32942|ICAM3_HUMAN
	sp|A0A0J9YXX1|HV5X1_HUMAN	sp|P35613|BASI_HUMAN	sp|P35613|BASI_HUMAN
	sp|P02671|FIBA_HUMAN	sp|O14786|NRP1_HUMAN	sp|O14786|NRP1_HUMAN
	sp|P36269|GGT5_HUMAN	sp|P11279|LAMP1_HUMAN	sp|P11279|LAMP1_HUMAN
	sp|P02760|AMBP_HUMAN	sp|Q9H741|CL049_HUMAN	sp|Q9H741|CL049_HUMAN
	sp|Q9BRN9|TM2D3_HUMAN	sp|P08519|APOA_HUMAN	sp|P08519|APOA_HUMAN
	sp|P22897|MRC1_HUMAN	sp|P02679|FIBG_HUMAN	sp|P02679|FIBG_HUMAN
	sp|O60896|RAMP3_HUMAN	sp|P49747|COMP_HUMAN	sp|P49747|COMP_HUMAN
	sp|Q14390|GGTL2_HUMAN	sp|Q6UVK1|CSPG4_HUMAN	sp|Q6UVK1|CSPG4_HUMAN
	sp|Q13275|SEM3F_HUMAN	sp|P21817|RYR1_HUMAN	sp|P21817|RYR1_HUMAN
	sp|P14679|TYRO_HUMAN	sp|Q04756|HGFA_HUMAN	sp|Q04756|HGFA_HUMAN
	sp|Q9NR71|ASAH2_HUMAN	sp|Q14314|FGL2_HUMAN	sp|Q14314|FGL2_HUMAN
	sp|Q9H741|CL049_HUMAN	sp|P28906|CD34_HUMAN	sp|P28906|CD34_HUMAN
	sp|P11215|ITAM_HUMAN	sp|P41222|PTGDS_HUMAN	sp|P41222|PTGDS_HUMAN
	sp|Q9Y4L1|HYOU1_HUMAN	sp|Q6UX27|VSTM1_HUMAN	sp|Q6UX27|VSTM1_HUMAN
	sp|Q13433|S39A6_HUMAN	sp|Q7Z7M0|MEGF8_HUMAN	sp|Q7Z7M0|MEGF8_HUMAN
	sp|Q9UBR2|CATZ_HUMAN	sp|Q9NR71|ASAH2_HUMAN	sp|Q9NR71|ASAH2_HUMAN
	sp|Q86WI1|PKHL1_HUMAN	sp|Q9UK55|ZPI_HUMAN	sp|Q9UK55|ZPI_HUMAN
	sp|Q13797|ITA9_HUMAN	sp|P43251|BTD_HUMAN	sp|P43251|BTD_HUMAN
	sp|Q96BZ4|PLD4_HUMAN	sp|Q13421|MSLN_HUMAN	sp|Q13421|MSLN_HUMAN
	sp|Q6UWL2|SUSD1_HUMAN	sp|Q8WVZ9|KBTB7_HUMAN	sp|Q8WVZ9|KBTB7_HUMAN
	sp|Q9UK05|GDF2_HUMAN	sp|Q9H6X2|ANTR1_HUMAN	sp|Q9H6X2|ANTR1_HUMAN
	sp|P46531|NOTC1_HUMAN	sp|Q92823|NRCAM_HUMAN	sp|Q92823|NRCAM_HUMAN
	sp|Q13421|MSLN_HUMAN	sp|Q5T2D2|TRML2_HUMAN	sp|Q5T2D2|TRML2_HUMAN
	sp|Q8WXI7|MUC16_HUMAN	sp|P07358|CO8B_HUMAN	sp|P07358|CO8B_HUMAN
	sp|Q15389|ANGP1_HUMAN	sp|Q14517|FAT1_HUMAN	sp|Q14517|FAT1_HUMAN
	sp|P05556|ITB1_HUMAN	sp|A6NKP2|D42E2_HUMAN	sp|A6NKP2|D42E2_HUMAN
	sp|A6NKP2|D42E2_HUMAN	sp|P06276|CHLE_HUMAN	sp|P06276|CHLE_HUMAN
	sp|P00736|C1R_HUMAN	sp|Q9BY67|CADM1_HUMAN	sp|Q9BY67|CADM1_HUMAN
	sp|Q9UNN8|EPCR_HUMAN	sp|P02788|TRFL_HUMAN	sp|P02788|TRFL_HUMAN
	sp|P05543|THBG_HUMAN	sp|Q6FHJ7|SFRP4_HUMAN	sp|Q6FHJ7|SFRP4_HUMAN
	sp|Q16363|LAMA4_HUMAN	sp|Q8IZP9|AGRG2_HUMAN	sp|Q8IZP9|AGRG2_HUMAN
	sp|P02679|FIBG_HUMAN	sp|P12111|CO6A3_HUMAN	sp|P12111|CO6A3_HUMAN
	sp|Q8IZF2|AGRF5_HUMAN	sp|P23142|FBLN1_HUMAN	sp|P23142|FBLN1_HUMAN
	sp|P10721|KIT_HUMAN	sp|Q9NY15|STAB1_HUMAN	sp|Q9NY15|STAB1_HUMAN
	sp|P35858|ALS_HUMAN	sp|Q96PE1|AGRA2_HUMAN	sp|Q96PE1|AGRA2_HUMAN
	sp|P15144|AMPN_HUMAN	sp|Q9UBG0|MRC2_HUMAN	sp|Q9UBG0|MRC2_HUMAN
	sp|A8MVW5|HECA2_HUMAN	tr|H0YDE5|H0YDE5_HUMAN	tr|H0YDE5|H0YDE5_HUMAN
	sp|P09871|C1S_HUMAN	sp|P16112|PGCA_HUMAN	sp|P16112|PGCA_HUMAN
	sp|P08648|ITA5_HUMAN	sp|P10586|PTPRF_HUMAN	sp|P10586|PTPRF_HUMAN
	sp|P11597|CETP_HUMAN	sp|P11047|LAMC1_HUMAN	sp|P11047|LAMC1_HUMAN
	sp|Q86SQ4|AGRG6_HUMAN	sp|P15144|AMPN_HUMAN	sp|P15144|AMPN_HUMAN
	sp|Q86TD4|SRCA_HUMAN	sp|P11717|MPRI_HUMAN	sp|P11717|MPRI_HUMAN
	sp|Q9Y490|TLN1_HUMAN	sp|P26927|HGFL_HUMAN	sp|P26927|HGFL_HUMAN
	sp|Q2TV78|MST1L_HUMAN	sp|P02748|CO9_HUMAN	sp|P02748|CO9_HUMAN
	sp|O43240|KLK10_HUMAN	sp|Q4LDE5|SVEP1_HUMAN	sp|Q4LDE5|SVEP1_HUMAN
	sp|O75752|B3GL1_HUMAN	sp|Q9UHG3|PCYOX_HUMAN	sp|Q9UHG3|PCYOX_HUMAN
	sp|Q9UFP1|F198A_HUMAN	sp|Q96PD2|DCBD2_HUMAN	sp|Q96PD2|DCBD2_HUMAN
	sp|P01033|TIMP1_HUMAN	sp|O15031|PLXB2_HUMAN	sp|O15031|PLXB2_HUMAN
	sp|P98161|PKD1_HUMAN	sp|Q96RW7|HMCN1_HUMAN	sp|Q96RW7|HMCN1_HUMAN
	sp|P31997|CEAM8_HUMAN	sp|Q86T13|CLC14_HUMAN	sp|Q86T13|CLC14_HUMAN
	sp|O14672|ADA10_HUMAN	sp|P13473|LAMP2_HUMAN	sp|P13473|LAMP2_HUMAN
	sp|Q12841|FSTL1_HUMAN	sp|O43157|PLXB1_HUMAN	sp|O43157|PLXB1_HUMAN
	sp|P01861|IGHG4_HUMAN	sp|Q9UGM5|FETUB_HUMAN	sp|Q9UGM5|FETUB_HUMAN
	sp|P01857|IGHG1_HUMAN	sp|P22105|TENX_HUMAN	sp|P22105|TENX_HUMAN
	sp|Q86VB7|C163A_HUMAN	sp|P05154|IPSP_HUMAN	sp|P05154|IPSP_HUMAN
	sp|O60609|GFRA3_HUMAN	sp|Q06033|ITIH3_HUMAN	sp|Q06033|ITIH3_HUMAN
	sp|P20036|DPA1_HUMAN	sp|P09871|C1S_HUMAN	sp|P09871|C1S_HUMAN
	sp|Q6UX06|OLFM4_HUMAN	sp|Q9UPY3|DICER_HUMAN	sp|Q9UPY3|DICER_HUMAN
	sp|P07998|RNAS1_HUMAN	sp|P58166|INHBE_HUMAN	sp|P58166|INHBE_HUMAN
	sp|P12110|CO6A2_HUMAN	sp|Q86UN3|R4RL2_HUMAN	sp|Q86UN3|R4RL2_HUMAN
	sp|P02774|VTDB_HUMAN	sp|P07359|GP1BA_HUMAN	sp|P07359|GP1BA_HUMAN
	sp|Q16853|AOC3_HUMAN	sp|P00736|C1R_HUMAN	sp|P00736|C1R_HUMAN
	sp|P08581|MET_HUMAN	sp|P04070|PROC_HUMAN	sp|P04070|PROC_HUMAN
	sp|Q13308|PTK7_HUMAN	sp|Q16620|NTRK2_HUMAN	sp|Q16620|NTRK2_HUMAN
	sp|Q9Y2G3|AT11B_HUMAN	sp|Q15166|PON3_HUMAN	sp|Q15166|PON3_HUMAN
	sp|P08571|CD14_HUMAN	sp|Q8TDY8|IGDC4_HUMAN	sp|Q8TDY8|IGDC4_HUMAN
	sp|Q8IZP9|AGRG2_HUMAN	sp|P09172|DOPO_HUMAN	sp|P09172|DOPO_HUMAN
	sp|P01854|IGHE_HUMAN	sp|Q14390|GGTL2_HUMAN	sp|Q14390|GGTL2_HUMAN
	sp|O75144|ICOSL_HUMAN	sp|Q15113|PCOC1_HUMAN	sp|Q15113|PCOC1_HUMAN
	sp|O95502|NPTXR_HUMAN	sp|Q9HCL0|PCD18_HUMAN	sp|Q9HCL0|PCD18_HUMAN
	sp|P41222|PTGDS_HUMAN	sp|P35442|TSP2_HUMAN	sp|P35442|TSP2_HUMAN
	sp|P07996|TSP1_HUMAN	sp|P27930|IL1R2_HUMAN	sp|P27930|IL1R2_HUMAN
	sp|Q9NPR2|SEM4B_HUMAN	sp|Q06418|TYRO3_HUMAN	sp|Q06418|TYRO3_HUMAN
	sp|P52823|STC1_HUMAN	sp|O00187|MASP2_HUMAN	sp|O00187|MASP2_HUMAN
	sp|P12821|ACE_HUMAN	sp|O94851|MICA2_HUMAN	sp|O94851|MICA2_HUMAN
	sp|Q8N6Q3|CD177_HUMAN	sp|P11597|CETP_HUMAN	sp|P11597|CETP_HUMAN
	sp|P05186|PPBT_HUMAN	sp|A0A1B0GWG4|SRTM2_HUMAN	sp|A0A1B0GWG4|SRTM2_HUMAN
	sp|Q16610|ECM1_HUMAN	sp|O95497|VNN1_HUMAN	sp|O95497|VNN1_HUMAN
	sp|P24821|TENA_HUMAN	sp|P07357|CO8A_HUMAN	sp|P07357|CO8A_HUMAN
	sp|Q92954|PRG4_HUMAN	sp|Q08380|LG3BP_HUMAN	sp|Q08380|LG3BP_HUMAN
	sp|P08294|SODE_HUMAN	sp|Q5T5P2|SKT_HUMAN	sp|Q5T5P2|SKT_HUMAN
	sp|Q96AP7|ESAM_HUMAN	sp|Q92954|PRG4_HUMAN	sp|Q92954|PRG4_HUMAN
	sp|Q9Y2E5|MA2B2_HUMAN	sp|P05107|ITB2_HUMAN	sp|P05107|ITB2_HUMAN
	sp|Q4G148|GXLT1_HUMAN	sp|P06331|HV434_HUMAN	sp|P06331|HV434_HUMAN
	sp|P22792|CPN2_HUMAN	sp|Q9UQP3|TENN_HUMAN	sp|Q9UQP3|TENN_HUMAN
	sp|P05362|ICAM1_HUMAN	sp|Q4G148|GXLT1_HUMAN	sp|Q4G148|GXLT1_HUMAN
	sp|Q07075|AMPE_HUMAN	sp|Q6UXB8|PI16_HUMAN	sp|Q6UXB8|PI16_HUMAN
	sp|Q99650|OSMR_HUMAN	sp|P10153|RNAS2_HUMAN	sp|P10153|RNAS2_HUMAN
	sp|P78325|ADAM8_HUMAN	sp|P12110|CO6A2_HUMAN	sp|P12110|CO6A2_HUMAN
	sp|P41439|FOLR3_HUMAN	sp|Q16610|ECM1_HUMAN	sp|Q16610|ECM1_HUMAN
	sp|P48594|SPB4_HUMAN	sp|Q9NY97|B3GN2_HUMAN	sp|Q9NY97|B3GN2_HUMAN
	sp|P05106|ITB3_HUMAN	sp|Q9Y4L1|HYOU1_HUMAN	sp|Q9Y4L1|HYOU1_HUMAN
	sp|P27487|DPP4_HUMAN	sp|Q86VB7|C163A_HUMAN	sp|Q86VB7|C163A_HUMAN
	sp|P13645|K1C10_HUMAN	sp|P14384|CBPM_HUMAN	sp|P14384|CBPM_HUMAN
	sp|O95967|FBLN4_HUMAN	sp|P07911|UROM_HUMAN	sp|P07911|UROM_HUMAN
	sp|P15151|PVR_HUMAN	sp|Q9BXN1|ASPN_HUMAN	sp|Q9BXN1|ASPN_HUMAN
	sp|Q86TH1|ATL2_HUMAN	sp|P05186|PPBT_HUMAN	sp|P05186|PPBT_HUMAN
	sp|P19022|CADH2_HUMAN	sp|P0DP01|HV108_HUMAN	sp|P0DP01|HV108_HUMAN
	sp|A0A075B6J6|LV322_HUMAN	sp|O75509|TNR21_HUMAN	sp|O75509|TNR21_HUMAN
	sp|Q04756|HGFA_HUMAN	sp|Q13332|PTPRS_HUMAN	sp|Q13332|PTPRS_HUMAN
	sp|P05107|ITB2_HUMAN	sp|P13645|K1C10_HUMAN	sp|P13645|K1C10_HUMAN
	sp|Q96J42|TXD15_HUMAN	sp|O43240|KLK10_HUMAN	sp|O43240|KLK10_HUMAN
	sp|P11047|LAMC1_HUMAN	sp|Q8IUK5|PLDX1_HUMAN	sp|Q8IUK5|PLDX1_HUMAN
	sp|P35555|FBN1_HUMAN	sp|O95980|RECK_HUMAN	sp|O95980|RECK_HUMAN
	sp|P16109|LYAM3_HUMAN	sp|Q01638|ILRL1_HUMAN	sp|Q01638|ILRL1_HUMAN
	sp|P08246|ELNE_HUMAN	sp|O00241|SIRB1_HUMAN	sp|O00241|SIRB1_HUMAN
	sp|O00451|GFRA2_HUMAN	sp|P43121|MUC18_HUMAN	sp|P43121|MUC18_HUMAN
	sp|P78552|I13R1_HUMAN	sp|P30530|UFO_HUMAN	sp|P30530|UFO_HUMAN
	sp|Q86T13|CLC14_HUMAN	sp|Q13790|APOF_HUMAN	sp|Q13790|APOF_HUMAN
	sp|P35968|VGFR2_HUMAN	sp|Q9NZK5|ADA2_HUMAN	sp|Q9NZK5|ADA2_HUMAN
	sp|P05981|HEPS_HUMAN	sp|P23284|PPIB_HUMAN	sp|P23284|PPIB_HUMAN
	sp|Q7Z7M9|GALT5_HUMAN	sp|P52799|EFNB2_HUMAN	sp|P52799|EFNB2_HUMAN
	sp|Q9HCL0|PCD18_HUMAN	sp|P22891|PROZ_HUMAN	sp|P22891|PROZ_HUMAN
	sp|O60462|NRP2_HUMAN	sp|P19320|VCAM1_HUMAN	sp|P19320|VCAM1_HUMAN
	sp|Q92859|NEO1_HUMAN	sp|Q14126|DSG2_HUMAN	sp|Q14126|DSG2_HUMAN
	sp|P02743|SAMP_HUMAN	sp|Q9UNN8|EPCR_HUMAN	sp|Q9UNN8|EPCR_HUMAN
	sp|P22105|TENX_HUMAN	sp|P08571|CD14_HUMAN	sp|P08571|CD14_HUMAN
	sp|Q9Y6R7|FCGBP_HUMAN	sp|Q8NDA2|HMCN2_HUMAN	sp|Q8NDA2|HMCN2_HUMAN
	sp|P16112|PGCA_HUMAN	sp|Q9Y2E5|MA2B2_HUMAN	sp|Q9Y2E5|MA2B2_HUMAN
	sp|O43505|B4GA1_HUMAN	sp|Q16363|LAMA4_HUMAN	sp|Q16363|LAMA4_HUMAN
	sp|Q9HBB8|CDHR5_HUMAN	sp|Q86WI1|PKHL1_HUMAN	sp|Q86WI1|PKHL1_HUMAN
	sp|P14151|LYAM1_HUMAN	sp|O14498|ISLR_HUMAN	sp|O14498|ISLR_HUMAN
	sp|P28906|CD34_HUMAN	sp|P78325|ADAM8_HUMAN	sp|P78325|ADAM8_HUMAN
	sp|O43866|CD5L_HUMAN	sp|Q6UX06|OLFM4_HUMAN	sp|Q6UX06|OLFM4_HUMAN
	sp|Q9Y216|MTMR7_HUMAN	sp|Q06828|FMOD_HUMAN	sp|Q06828|FMOD_HUMAN
	sp|P14780|MMP9_HUMAN	sp|Q6UY14|ATL4_HUMAN	sp|Q6UY14|ATL4_HUMAN
	sp|P08709|FA7_HUMAN	sp|P04233|HG2A_HUMAN	sp|P04233|HG2A_HUMAN
	sp|Q9UMS4|PRP19_HUMAN	sp|O15394|NCAM2_HUMAN	sp|O15394|NCAM2_HUMAN
	sp|P40189|IL6RB_HUMAN	sp|Q86TH1|ATL2_HUMAN	sp|Q86TH1|ATL2_HUMAN
	sp|P48960|CD97_HUMAN	sp|P35916|VGFR3_HUMAN	sp|P35916|VGFR3_HUMAN
	sp|Q92626|PXDN_HUMAN	sp|Q9Y4D7|PLXD1_HUMAN	sp|Q9Y4D7|PLXD1_HUMAN
	sp|Q92854|SEM4D_HUMAN	sp|P04062|GLCM_HUMAN	sp|P04062|GLCM_HUMAN
	sp|O95980|RECK_HUMAN	sp|Q15043|S39AE_HUMAN	sp|Q15043|S39AE_HUMAN
	sp|Q15155|NOMO1_HUMAN	sp|Q96AP7|ESAM_HUMAN	sp|Q96AP7|ESAM_HUMAN
	sp|P35613|BASI_HUMAN	sp|P22792|CPN2_HUMAN	sp|P22792|CPN2_HUMAN
	sp|O00587|MFNG_HUMAN	sp|Q6EMK4|VASN_HUMAN	sp|Q6EMK4|VASN_HUMAN
	sp|P01860|IGHG3_HUMAN	sp|O95405|ZFYV9_HUMAN	sp|O95405|ZFYV9_HUMAN
	sp|P07333|CSF1R_HUMAN	sp|O43493|TGON2_HUMAN	sp|O43493|TGON2_HUMAN
	sp|Q29718|1B82_HUMAN	sp|Q8IXL6|FA20C_HUMAN	sp|Q8IXL6|FA20C_HUMAN
	sp|Q9UHD4|CIDEB_HUMAN	sp|Q8NBP7|PCSK9_HUMAN	sp|Q8NBP7|PCSK9_HUMAN
	sp|O00391|QSOX1_HUMAN	sp|Q9Y6H6|KCNE3_HUMAN	sp|Q9Y6H6|KCNE3_HUMAN
	sp|P06331|HV434_HUMAN	sp|Q9BXR6|FHR5_HUMAN	sp|Q9BXR6|FHR5_HUMAN
	sp|P55290|CAD13_HUMAN	sp|O00391|QSOX1_HUMAN	sp|O00391|QSOX1_HUMAN
	sp|O60704|TPST2_HUMAN	sp|Q9H0X4|F234A_HUMAN	sp|Q9H0X4|F234A_HUMAN
	sp|Q5D862|FILA2_HUMAN	sp|P04066|FUCO_HUMAN	sp|P04066|FUCO_HUMAN
	sp|Q9UM47|NOTC3_HUMAN	sp|Q92854|SEM4D_HUMAN	sp|Q92854|SEM4D_HUMAN
	sp|P55103|INHBC_HUMAN	sp|P08294|SODE_HUMAN	sp|P08294|SODE_HUMAN
	sp|Q01638|ILRL1_HUMAN	sp|Q29718|1B82_HUMAN	sp|Q29718|1B82_HUMAN
	sp|Q71U36|TBA1A_HUMAN	sp|Q9H4A9|DPEP2_HUMAN	sp|Q9H4A9|DPEP2_HUMAN
	sp|Q92823|NRCAM_HUMAN	sp|P16871|IL7RA_HUMAN	sp|P16871|IL7RA_HUMAN
	sp|Q15166|PON3_HUMAN	sp|Q9HBW9|AGRL4_HUMAN	sp|Q9HBW9|AGRL4_HUMAN
	sp|Q9HBW1|LRRC4_HUMAN	sp|P16581|LYAM2_HUMAN	sp|P16581|LYAM2_HUMAN
	sp|Q01814|AT2B2_HUMAN	sp|O95498|VNN2_HUMAN	sp|O95498|VNN2_HUMAN
	sp|Q9NY97|B3GN2_HUMAN	sp|Q9NPH3|IL1AP_HUMAN	sp|Q9NPH3|IL1AP_HUMAN
	sp|Q9BYH1|SE6L1_HUMAN	sp|P28827|PTPRM_HUMAN	sp|P28827|PTPRM_HUMAN
	tr|A0A087WYE2|A0A087WYE2_HUMAN	sp|Q93070|NAR4_HUMAN	sp|Q93070|NAR4_HUMAN
	sp|Q02413|DSG1_HUMAN	sp|P38571|LICH_HUMAN	sp|P38571|LICH_HUMAN
	sp|Q13332|PTPRS_HUMAN	sp|Q9H756|LRC19_HUMAN	sp|Q9H756|LRC19_HUMAN
	sp|Q86UD1|OAF_HUMAN	tr|D6RGV2|D6RGV2_HUMAN	tr|D6RGV2|D6RGV2_HUMAN
	sp|Q9NZK5|ADA2_HUMAN	sp|O95866|G6B_HUMAN	sp|O95866|G6B_HUMAN
	sp|Q13790|APOF_HUMAN	sp|P55103|INHBC_HUMAN	sp|P55103|INHBC_HUMAN
	sp|Q9UJJ9|GNPTG_HUMAN	sp|Q7Z7M9|GALT5_HUMAN	sp|Q7Z7M9|GALT5_HUMAN
	sp|P23470|PTPRG_HUMAN	sp|O94933|SLIK3_HUMAN	sp|O94933|SLIK3_HUMAN
	sp|Q5ZPR3|CD276_HUMAN	sp|O95897|NOE2_HUMAN	sp|O95897|NOE2_HUMAN
	sp|O15354|GPR37_HUMAN	sp|Q15223|NECT1_HUMAN	sp|Q15223|NECT1_HUMAN
	sp|O43916|CHST1_HUMAN	sp|O00299|CLIC1_HUMAN	sp|O00299|CLIC1_HUMAN
	sp|Q5VZ19|TDR10_HUMAN	sp|Q76LX8|ATS13_HUMAN	sp|Q76LX8|ATS13_HUMAN
	sp|Q8IUK5|PLDX1_HUMAN	sp|Q9Y216|MTMR7_HUMAN	sp|Q9Y216|MTMR7_HUMAN
	sp|P07307|ASGR2_HUMAN	sp|Q5D862|FILA2_HUMAN	sp|Q5D862|FILA2_HUMAN
	sp|Q01459|DIAC_HUMAN	sp|Q02413|DSG1_HUMAN	sp|Q02413|DSG1_HUMAN
	sp|P14207|FOLR2_HUMAN	sp|P51693|APLP1_HUMAN	sp|P51693|APLP1_HUMAN
	sp|Q6UXB8|PI16_HUMAN	sp|P04279|SEMG1_HUMAN	sp|P04279|SEMG1_HUMAN
	sp|P40200|TACT_HUMAN	sp|Q92859|NEO1_HUMAN	sp|Q92859|NEO1_HUMAN
	sp|O15031|PLXB2_HUMAN	sp|Q8NI99|ANGL6_HUMAN	sp|Q8NI99|ANGL6_HUMAN
	sp|P20138|CD33_HUMAN	sp|Q01459|DIAC_HUMAN	sp|Q01459|DIAC_HUMAN
	sp|P54289|CA2D1_HUMAN	sp|P04264|K2C1_HUMAN	sp|P04264|K2C1_HUMAN
	sp|Q9UBP4|DKK3_HUMAN	sp|Q14118|DAG1_HUMAN	sp|Q14118|DAG1_HUMAN
	sp|Q9NRB3|CHSTC_HUMAN	sp|P33151|CADH5_HUMAN	sp|P33151|CADH5_HUMAN
	sp|P32942|ICAM3_HUMAN	sp|P55899|FCGRN_HUMAN	sp|P55899|FCGRN_HUMAN
	sp|Q14520|HABP2_HUMAN	sp|P01127|PDGFB_HUMAN	sp|P01127|PDGFB_HUMAN
	sp|Q96HD1|CREL1_HUMAN	sp|Q8NBJ4|GOLM1_HUMAN	sp|Q8NBJ4|GOLM1_HUMAN
	sp|Q9Y4D7|PLXD1_HUMAN	sp|P20160|CAP7_HUMAN	sp|P20160|CAP7_HUMAN
	sp|P16581|LYAM2_HUMAN	sp|Q13275|SEM3F_HUMAN	sp|Q13275|SEM3F_HUMAN
	sp|Q9UHX3|AGRE2_HUMAN	sp|Q7Z5N4|SDK1_HUMAN	sp|Q7Z5N4|SDK1_HUMAN
	sp|P07358|CO8B_HUMAN	sp|P09486|SPRC_HUMAN	sp|P09486|SPRC_HUMAN
	sp|Q15043|S39AE_HUMAN	sp|Q99784|NOE1_HUMAN	sp|Q99784|NOE1_HUMAN
	sp|P28300|LYOX_HUMAN	sp|Q8TAG5|VTM2A_HUMAN	sp|Q8TAG5|VTM2A_HUMAN
	sp|P21757|MSRE_HUMAN	sp|P55285|CADH6_HUMAN	sp|P55285|CADH6_HUMAN
	sp|P35442|TSP2_HUMAN	sp|O95274|LYPD3_HUMAN	sp|O95274|LYPD3_HUMAN
	sp|P08195|4F2_HUMAN	sp|P13497|BMP1_HUMAN	sp|P13497|BMP1_HUMAN
	sp|P01031|CO5_HUMAN	sp|O60486|PLXC1_HUMAN	sp|O60486|PLXC1_HUMAN
	sp|P08575|PTPRC_HUMAN	sp|P01031|CO5_HUMAN	sp|P01031|CO5_HUMAN
	sp|Q93070|NAR4_HUMAN	sp|Q6YHK3|CD109_HUMAN	sp|Q6YHK3|CD109_HUMAN
	sp|P28827|PTPRM_HUMAN	sp|Q92626|PXDN_HUMAN	sp|Q92626|PXDN_HUMAN
	sp|Q6FHJ7|SFRP4_HUMAN	sp|P09326|CD48_HUMAN	sp|P09326|CD48_HUMAN
	sp|Q9UHG3|PCYOX_HUMAN	sp|O95502|NPTXR_HUMAN	sp|O95502|NPTXR_HUMAN
	sp|P27930|IL1R2_HUMAN	sp|P24387|CRHBP_HUMAN	sp|P24387|CRHBP_HUMAN
	sp|O94933|SLIK3_HUMAN	sp|P43652|AFAM_HUMAN	sp|P43652|AFAM_HUMAN
	sp|P98172|EFNB1_HUMAN	sp|Q14515|SPRL1_HUMAN	sp|Q14515|SPRL1_HUMAN
	sp|Q9BXR6|FHR5_HUMAN	sp|P31997|CEAM8_HUMAN	sp|P31997|CEAM8_HUMAN
	sp|Q9NY15|STAB1_HUMAN	sp|Q7Z3B1|NEGR1_HUMAN	sp|Q7Z3B1|NEGR1_HUMAN
	sp|P23284|PPIB_HUMAN	sp|Q9BXS4|TMM59_HUMAN	sp|Q9BXS4|TMM59_HUMAN
	sp|Q5SGD2|PPM1L_HUMAN	sp|P98160|PGBM_HUMAN	sp|P98160|PGBM_HUMAN
	sp|Q9NRA1|PDGFC_HUMAN	sp|Q8N6Q3|CD177_HUMAN	sp|Q8N6Q3|CD177_HUMAN
	sp|P55056|APOC4_HUMAN	sp|Q8WVQ1|CANT1_HUMAN	sp|Q8WVQ1|CANT1_HUMAN
	sp|P34910|EVI2B_HUMAN	sp|O43451|MGA_HUMAN	sp|O43451|MGA_HUMAN
	sp|P20742|PZP_HUMAN	sp|P36980|FHR2_HUMAN	sp|P36980|FHR2_HUMAN
	sp|Q9H9K5|MER34_HUMAN	sp|P49746|TSP3_HUMAN	sp|P49746|TSP3_HUMAN
	sp|Q504Y2|PKDCC_HUMAN	sp|Q9HC56|PCDH9_HUMAN	sp|Q9HC56|PCDH9_HUMAN
	sp|Q8IXL6|FA20C_HUMAN	sp|P35555|FBN1_HUMAN	sp|P35555|FBN1_HUMAN
	sp|Q6QNK2|AGRD1_HUMAN	sp|Q9Y287|ITM2B_HUMAN	sp|Q9Y287|ITM2B_HUMAN
	sp|P08519|APOA_HUMAN	sp|P41271|NBL1_HUMAN	sp|P41271|NBL1_HUMAN
	sp|P28799|GRN_HUMAN	sp|Q96F46|I17RA_HUMAN	sp|Q96F46|I17RA_HUMAN
	sp|P20848|A1ATR_HUMAN	sp|Q6UX71|PXDC2_HUMAN	sp|Q6UX71|PXDC2_HUMAN
	sp|P02748|CO9_HUMAN	sp|O60704|TPST2_HUMAN	sp|O60704|TPST2_HUMAN
	sp|Q13449|LSAMP_HUMAN	sp|Q96BZ4|PLD4_HUMAN	sp|Q96BZ4|PLD4_HUMAN
	sp|Q76LX8|ATS13_HUMAN	sp|Q24JP5|T132A_HUMAN	sp|Q24JP5|T132A_HUMAN
		sp|P27487|DPP4_HUMAN	sp|P27487|DPP4_HUMAN
		sp|Q8WWG9|KCNE4_HUMAN	sp|Q8WWG9|KCNE4_HUMAN
		sp|P22304|IDS_HUMAN	sp|P22304|IDS_HUMAN
		sp|P24821|TENA_HUMAN	sp|P24821|TENA_HUMAN
		sp|O95450|ATS2_HUMAN	sp|O95450|ATS2_HUMAN
		sp|P28799|GRN_HUMAN	sp|P28799|GRN_HUMAN
		sp|Q99941|ATF6B_HUMAN	sp|Q99941|ATF6B_HUMAN
		sp|Q9UFP1|F198A_HUMAN	sp|Q9UFP1|F198A_HUMAN
		sp|P23470|PTPRG_HUMAN	sp|P23470|PTPRG_HUMAN
		sp|Q07075|AMPE_HUMAN	sp|Q07075|AMPE_HUMAN
		sp|Q02763|TIE2_HUMAN	sp|Q02763|TIE2_HUMAN
		sp|O43897|TLL1_HUMAN	sp|O43897|TLL1_HUMAN
		sp|Q9NPR2|SEM4B_HUMAN	sp|Q9NPR2|SEM4B_HUMAN
		sp|Q9UM47|NOTC3_HUMAN	sp|Q9UM47|NOTC3_HUMAN
		sp|Q8N436|CPXM2_HUMAN	sp|Q8N436|CPXM2_HUMAN
		sp|P17927|CR1_HUMAN	sp|P17927|CR1_HUMAN
		sp|P40189|IL6RB_HUMAN	sp|P40189|IL6RB_HUMAN
		sp|P07602|SAP_HUMAN	sp|P07602|SAP_HUMAN
		sp|Q9BQE3|TBA1C_HUMAN	sp|Q9BQE3|TBA1C_HUMAN
		sp|P55056|APOC4_HUMAN	sp|P55056|APOC4_HUMAN
		sp|Q9UPN3|MACF1_HUMAN	sp|Q9UPN3|MACF1_HUMAN
		sp|P07093|GDN_HUMAN	sp|P07093|GDN_HUMAN
		sp|Q14623|IHH_HUMAN	sp|Q14623|IHH_HUMAN
		sp|Q8N6C8|LIRA3_HUMAN	sp|Q8N6C8|LIRA3_HUMAN
		sp|P27918|PROP_HUMAN	sp|P27918|PROP_HUMAN
		sp|O60462|NRP2_HUMAN	sp|O60462|NRP2_HUMAN
		tr|H0YD63|H0YD63_HUMAN	tr|H0YD63|H0YD63_HUMAN
		sp|Q6P179|ERAP2_HUMAN	sp|Q6P179|ERAP2_HUMAN
		sp|P06280|AGAL_HUMAN	sp|P06280|AGAL_HUMAN
		sp|Q9Y490|TLN1_HUMAN	sp|Q9Y490|TLN1_HUMAN
		sp|Q99435|NELL2_HUMAN	sp|Q99435|NELL2_HUMAN
		sp|P01854|IGHE_HUMAN	sp|P01854|IGHE_HUMAN
		sp|P12931|SRC_HUMAN	sp|P12931|SRC_HUMAN
		sp|P07307|ASGR2_HUMAN	sp|P07307|ASGR2_HUMAN
			tr|H0Y4Y9|H0Y4Y9_HUMAN
			sp|Q96KG7|MEG10_HUMAN
			sp|Q9UJW2|TINAG_HUMAN
			sp|Q8TDL5|BPIB1_HUMAN
			sp|P23471|PTPRZ_HUMAN
			sp|O75636|FCN3_HUMAN
			sp|Q86U17|SPA11_HUMAN
			sp|P11117|PPAL_HUMAN
			sp|Q9UEW3|MARCO_HUMAN
			sp|P32004|L1CAM_HUMAN
			sp|Q14571|ITPR2_HUMAN
			sp|Q96JP9|CDHR1_HUMAN
			sp|P11166|GTR1_HUMAN
			sp|Q9Y646|CBPQ_HUMAN
			sp|Q8WW52|F151A_HUMAN
			sp|P55291|CAD15_HUMAN
			sp|Q92187|SIA8D_HUMAN
			sp|A0A0J9YXX1|HV5X1_HUMAN
			sp|P02671|FIBA_HUMAN
			sp|P36269|GGT5_HUMAN
			sp|Q9BRN9|TM2D3_HUMAN
			sp|O60896|RAMP3_HUMAN
			sp|P14679|TYRO_HUMAN
			sp|Q13433|S39A6_HUMAN
			sp|Q9UBR2|CATZ_HUMAN
			sp|P46531|NOTC1_HUMAN
			sp|Q8WXI7|MUC16_HUMAN
			sp|P05556|ITB1_HUMAN
			sp|P10721|KIT_HUMAN
			sp|P08648|ITA5_HUMAN
			sp|Q86TD4|SRCA_HUMAN
			sp|Q2TV78|MST1L_HUMAN
			sp|O75752|B3GL1_HUMAN
			sp|P98161|PKD1_HUMAN
			sp|O14672|ADA10_HUMAN
			sp|Q12841|FSTL1_HUMAN
			sp|O60609|GFRA3_HUMAN
			sp|P20036|DPA1_HUMAN
			sp|P07998|RNAS1_HUMAN
			sp|P02774|VTDB_HUMAN
			sp|Q13308|PTK7_HUMAN
			sp|Q9Y2G3|AT11B_HUMAN
			sp|P52823|STC1_HUMAN
			sp|Q99650|OSMR_HUMAN
			sp|P41439|FOLR3_HUMAN
			sp|P48594|SPB4_HUMAN
			sp|P05106|ITB3_HUMAN
			sp|O95967|FBLN4_HUMAN
			sp|P15151|PVR_HUMAN
			sp|P19022|CADH2_HUMAN
			sp|Q96J42|TXD15_HUMAN
			sp|P16109|LYAM3_HUMAN
			sp|O00451|GFRA2_HUMAN
			sp|P78552|I13R1_HUMAN
			sp|P05981|HEPS_HUMAN
			sp|O43505|B4GA1_HUMAN
			sp|O43866|CD5L_HUMAN
			sp|P14780|MMP9_HUMAN
			sp|P08709|FA7_HUMAN
			sp|Q9UMS4|PRP19_HUMAN
			sp|P48960|CD97_HUMAN
			sp|Q15155|NOMO1_HUMAN
			sp|O00587|MFNG_HUMAN
			sp|Q9UHD4|CIDEB_HUMAN
			sp|Q71U36|TBA1A_HUMAN
			sp|Q9HBW1|LRRC4_HUMAN
			sp|Q9BYH1|SE6L1_HUMAN
			sp|Q86UD1|OAF_HUMAN
			sp|Q9UJJ9|GNPTG_HUMAN
			sp|Q5ZPR3|CD276_HUMAN
			sp|O43916|CHST1_HUMAN
			sp|Q5VZ19|TDR10_HUMAN
			sp|P14207|FOLR2_HUMAN
			sp|P40200|TACT_HUMAN
			sp|P20138|CD33_HUMAN
			sp|P54289|CA2D1_HUMAN
			sp|Q9UBP4|DKK3_HUMAN
			sp|Q9NRB3|CHSTC_HUMAN
			sp|Q14520|HABP2_HUMAN
			sp|Q9UHX3|AGRE2_HUMAN
			sp|P28300|LYOX_HUMAN
			sp|P21757|MSRE_HUMAN
			sp|P08575|PTPRC_HUMAN
			sp|P98172|EFNB1_HUMAN
			sp|Q5SGD2|PPM1L_HUMAN
			sp|Q9NRA1|PDGFC_HUMAN
			sp|P34910|EVI2B_HUMAN
			sp|Q9H9K5|MER34_HUMAN
			sp|Q504Y2|PKDCC_HUMAN
			sp|Q6QNK2|AGRD1_HUMAN
			sp|P20848|A1ATR_HUMAN
			sp|Q13449|LSAMP_HUMAN

## Sheet: Glycosites
	Glycosites from UGP	Glycosites from FGP	Glycosites from UGP and FGP
	sp|P01877|IGHA2_HUMAN_Site_92	sp|P02749|APOH_HUMAN_Site_253	sp|P02749|APOH_HUMAN_Site_253
	sp|P02749|APOH_HUMAN_Site_162	sp|P01871|IGHM_HUMAN_Site_209	sp|P01871|IGHM_HUMAN_Site_209
	sp|P43652|AFAM_HUMAN_Site_33	sp|P08185|CBG_HUMAN_Site_31	sp|P08185|CBG_HUMAN_Site_31
	sp|P36980|FHR2_HUMAN_Site_126	sp|P05155|IC1_HUMAN_Site_25	sp|P05155|IC1_HUMAN_Site_25
	sp|P01877|IGHA2_HUMAN_Site_205	sp|Q01814|AT2B2_HUMAN_Site_1218	sp|Q01814|AT2B2_HUMAN_Site_1218
	sp|P04278|SHBG_HUMAN_Site_396	sp|P05543|THBG_HUMAN_Site_36	sp|P05543|THBG_HUMAN_Site_36
	sp|P00748|FA12_HUMAN_Site_433	sp|P08603|CFAH_HUMAN_Site_882	sp|P08603|CFAH_HUMAN_Site_882
	sp|P08603|CFAH_HUMAN_Site_1029	sp|P08697|A2AP_HUMAN_Site_126	sp|P08697|A2AP_HUMAN_Site_126
	sp|P01019|ANGT_HUMAN_Site_47	sp|P01877|IGHA2_HUMAN_Site_47	sp|P01877|IGHA2_HUMAN_Site_47
	sp|P02765|FETUA_HUMAN_Site_176	sp|P12821|ACE_HUMAN_Site_714	sp|P12821|ACE_HUMAN_Site_714
	sp|O95497|VNN1_HUMAN_Site_283	sp|P55058|PLTP_HUMAN_Site_117	sp|P55058|PLTP_HUMAN_Site_117
	sp|P01042|KNG1_HUMAN_Site_169	sp|Q9NZP8|C1RL_HUMAN_Site_296	sp|Q9NZP8|C1RL_HUMAN_Site_296
	sp|P02751|FINC_HUMAN_Site_542	sp|Q9NZP8|C1RL_HUMAN_Site_242	sp|Q9NZP8|C1RL_HUMAN_Site_242
	sp|P55058|PLTP_HUMAN_Site_94	sp|P01019|ANGT_HUMAN_Site_47	sp|P01019|ANGT_HUMAN_Site_47
	sp|P04114|APOB_HUMAN_Site_3411	sp|P01591|IGJ_HUMAN_Site_71	sp|P01591|IGJ_HUMAN_Site_71
	sp|Q9Y5Y7|LYVE1_HUMAN_Site_53	sp|P04003|C4BPA_HUMAN_Site_528	sp|P04003|C4BPA_HUMAN_Site_528
	sp|P00747|PLMN_HUMAN_Site_308	sp|P51884|LUM_HUMAN_Site_127	sp|P51884|LUM_HUMAN_Site_127
	sp|Q8NDA2|HMCN2_HUMAN_Site_1267	sp|P02787|TRFE_HUMAN_Site_630	sp|P02787|TRFE_HUMAN_Site_630
	sp|P03952|KLKB1_HUMAN_Site_127	sp|P00738|HPT_HUMAN_Site_207	sp|P00738|HPT_HUMAN_Site_207
	sp|P01042|KNG1_HUMAN_Site_48	sp|P00450|CERU_HUMAN_Site_138	sp|P00450|CERU_HUMAN_Site_138
	sp|P01008|ANT3_HUMAN_Site_224	sp|Q07954|LRP1_HUMAN_Site_3048	sp|Q07954|LRP1_HUMAN_Site_3048
	sp|Q13201|MMRN1_HUMAN_Site_933	sp|P13671|CO6_HUMAN_Site_324	sp|P13671|CO6_HUMAN_Site_324
	sp|P02768|ALBU_HUMAN_Site_123	sp|P0C0L4|CO4A_HUMAN_Site_1328	sp|P0C0L4|CO4A_HUMAN_Site_1328
	sp|O95084|PRS23_HUMAN_Site_93	sp|P49908|SEPP1_HUMAN_Site_174	sp|P49908|SEPP1_HUMAN_Site_174
	sp|P01859|IGHG2_HUMAN_Site_176	sp|P00734|THRB_HUMAN_Site_143	sp|P00734|THRB_HUMAN_Site_143
	sp|P08603|CFAH_HUMAN_Site_822	sp|Q86SQ4|AGRG6_HUMAN_Site_776	sp|Q86SQ4|AGRG6_HUMAN_Site_776
	sp|P49908|SEPP1_HUMAN_Site_174	sp|Q14112|NID2_HUMAN_Site_703	sp|Q14112|NID2_HUMAN_Site_703
	sp|P08185|CBG_HUMAN_Site_31	sp|P00738|HPT_HUMAN_Site_211	sp|P00738|HPT_HUMAN_Site_211
	sp|P02749|APOH_HUMAN_Site_253	sp|P24043|LAMA2_HUMAN_Site_2648	sp|P24043|LAMA2_HUMAN_Site_2648
	sp|O95897|NOE2_HUMAN_Site_155	sp|P17936|IBP3_HUMAN_Site_116	sp|P17936|IBP3_HUMAN_Site_116
	sp|P17936|IBP3_HUMAN_Site_199	sp|Q8IWV2|CNTN4_HUMAN_Site_764	sp|Q8IWV2|CNTN4_HUMAN_Site_764
	sp|P35542|SAA4_HUMAN_Site_94	sp|P0C0L4|CO4A_HUMAN_Site_226	sp|P0C0L4|CO4A_HUMAN_Site_226
	sp|P01011|AACT_HUMAN_Site_186	sp|P03952|KLKB1_HUMAN_Site_396	sp|P03952|KLKB1_HUMAN_Site_396
	sp|P08603|CFAH_HUMAN_Site_882	sp|P00747|PLMN_HUMAN_Site_308	sp|P00747|PLMN_HUMAN_Site_308
	sp|O75882|ATRN_HUMAN_Site_416	sp|Q14624|ITIH4_HUMAN_Site_207	sp|Q14624|ITIH4_HUMAN_Site_207
	tr|H0Y4Y9|H0Y4Y9_HUMAN_Site_79	sp|P01876|IGHA1_HUMAN_Site_340	sp|P01876|IGHA1_HUMAN_Site_340
	sp|P07357|CO8A_HUMAN_Site_437	sp|P00450|CERU_HUMAN_Site_762	sp|P00450|CERU_HUMAN_Site_762
	sp|P04070|PROC_HUMAN_Site_290	sp|P01859|IGHG2_HUMAN_Site_176	sp|P01859|IGHG2_HUMAN_Site_176
	sp|P17936|IBP3_HUMAN_Site_116	sp|P01860|IGHG3_HUMAN_Site_227	sp|P01860|IGHG3_HUMAN_Site_227
	sp|Q96KG7|MEG10_HUMAN_Site_678	sp|Q8IZF2|AGRF5_HUMAN_Site_540	sp|Q8IZF2|AGRF5_HUMAN_Site_540
	sp|Q6EMK4|VASN_HUMAN_Site_117	sp|P35968|VGFR2_HUMAN_Site_245	sp|P35968|VGFR2_HUMAN_Site_245
	sp|P01877|IGHA2_HUMAN_Site_47	sp|Q9BQ51|PD1L2_HUMAN_Site_189	sp|Q9BQ51|PD1L2_HUMAN_Site_189
	sp|Q7Z7M0|MEGF8_HUMAN_Site_1201	sp|O75144|ICOSL_HUMAN_Site_70	sp|O75144|ICOSL_HUMAN_Site_70
	sp|Q9NZP8|C1RL_HUMAN_Site_242	sp|O95084|PRS23_HUMAN_Site_93	sp|O95084|PRS23_HUMAN_Site_93
	sp|P0C0L4|CO4A_HUMAN_Site_226	sp|P07306|ASGR1_HUMAN_Site_147	sp|P07306|ASGR1_HUMAN_Site_147
	sp|Q08380|LG3BP_HUMAN_Site_551	sp|P04004|VTNC_HUMAN_Site_86	sp|P04004|VTNC_HUMAN_Site_86
	sp|P12259|FA5_HUMAN_Site_1703	sp|P01033|TIMP1_HUMAN_Site_53	sp|P01033|TIMP1_HUMAN_Site_53
	sp|P19652|A1AG2_HUMAN_Site_33	sp|P02749|APOH_HUMAN_Site_162	sp|P02749|APOH_HUMAN_Site_162
	sp|P01591|IGJ_HUMAN_Site_71	sp|P02786|TFR1_HUMAN_Site_727	sp|P02786|TFR1_HUMAN_Site_727
	sp|P43251|BTD_HUMAN_Site_203	sp|P12821|ACE_HUMAN_Site_146	sp|P12821|ACE_HUMAN_Site_146
	sp|P01877|IGHA2_HUMAN_Site_131	sp|P01042|KNG1_HUMAN_Site_48	sp|P01042|KNG1_HUMAN_Site_48
	sp|Q9UJW2|TINAG_HUMAN_Site_38	sp|P01042|KNG1_HUMAN_Site_205	sp|P01042|KNG1_HUMAN_Site_205
	sp|Q9P232|CNTN3_HUMAN_Site_489	sp|P04278|SHBG_HUMAN_Site_380	sp|P04278|SHBG_HUMAN_Site_380
	sp|Q13201|MMRN1_HUMAN_Site_344	sp|Q02985|FHR3_HUMAN_Site_108	sp|Q02985|FHR3_HUMAN_Site_108
	sp|Q9BY67|CADM1_HUMAN_Site_113	sp|P02750|A2GL_HUMAN_Site_79	sp|P02750|A2GL_HUMAN_Site_79
	sp|P26927|HGFL_HUMAN_Site_296	sp|O75882|ATRN_HUMAN_Site_731	sp|O75882|ATRN_HUMAN_Site_731
	sp|Q8TDL5|BPIB1_HUMAN_Site_48	sp|Q96PD5|PGRP2_HUMAN_Site_367	sp|Q96PD5|PGRP2_HUMAN_Site_367
	sp|O75882|ATRN_HUMAN_Site_1043	sp|P04114|APOB_HUMAN_Site_3101	sp|P04114|APOB_HUMAN_Site_3101
	sp|P00450|CERU_HUMAN_Site_138	sp|P04004|VTNC_HUMAN_Site_169	sp|P04004|VTNC_HUMAN_Site_169
	sp|P00738|HPT_HUMAN_Site_211	sp|P05160|F13B_HUMAN_Site_162	sp|P05160|F13B_HUMAN_Site_162
	sp|P01833|PIGR_HUMAN_Site_499	sp|P55058|PLTP_HUMAN_Site_245	sp|P55058|PLTP_HUMAN_Site_245
	sp|O95498|VNN2_HUMAN_Site_411	sp|P04114|APOB_HUMAN_Site_983	sp|P04114|APOB_HUMAN_Site_983
	sp|P01877|IGHA2_HUMAN_Site_327	sp|P01877|IGHA2_HUMAN_Site_205	sp|P01877|IGHA2_HUMAN_Site_205
	sp|P02787|TRFE_HUMAN_Site_630	sp|P19652|A1AG2_HUMAN_Site_33	sp|P19652|A1AG2_HUMAN_Site_33
	sp|P01042|KNG1_HUMAN_Site_205	sp|P25311|ZA2G_HUMAN_Site_112	sp|P25311|ZA2G_HUMAN_Site_112
	sp|P08603|CFAH_HUMAN_Site_217	sp|P02790|HEMO_HUMAN_Site_187	sp|P02790|HEMO_HUMAN_Site_187
	sp|P23471|PTPRZ_HUMAN_Site_105	sp|O00533|NCHL1_HUMAN_Site_476	sp|O00533|NCHL1_HUMAN_Site_476
	sp|P04114|APOB_HUMAN_Site_1377	sp|P01008|ANT3_HUMAN_Site_128	sp|P01008|ANT3_HUMAN_Site_128
	sp|P13671|CO6_HUMAN_Site_324	sp|P01042|KNG1_HUMAN_Site_169	sp|P01042|KNG1_HUMAN_Site_169
	sp|P03952|KLKB1_HUMAN_Site_396	sp|P04114|APOB_HUMAN_Site_1523	sp|P04114|APOB_HUMAN_Site_1523
	sp|P00751|CFAB_HUMAN_Site_285	sp|P02747|C1QC_HUMAN_Site_141	sp|P02747|C1QC_HUMAN_Site_141
	sp|P13473|LAMP2_HUMAN_Site_356	sp|P55058|PLTP_HUMAN_Site_64	sp|P55058|PLTP_HUMAN_Site_64
	sp|P00734|THRB_HUMAN_Site_143	sp|P25311|ZA2G_HUMAN_Site_109	sp|P25311|ZA2G_HUMAN_Site_109
	sp|P11279|LAMP1_HUMAN_Site_62	sp|P07996|TSP1_HUMAN_Site_360	sp|P07996|TSP1_HUMAN_Site_360
	sp|P01011|AACT_HUMAN_Site_33	sp|P29622|KAIN_HUMAN_Site_33	sp|P29622|KAIN_HUMAN_Site_33
	sp|P01876|IGHA1_HUMAN_Site_340	sp|P03951|FA11_HUMAN_Site_450	sp|P03951|FA11_HUMAN_Site_450
	sp|P08603|CFAH_HUMAN_Site_529	sp|P02763|A1AG1_HUMAN_Site_72	sp|P02763|A1AG1_HUMAN_Site_72
	tr|D6RGV2|D6RGV2_HUMAN_Site_232	sp|Q96IY4|CBPB2_HUMAN_Site_85	sp|Q96IY4|CBPB2_HUMAN_Site_85
	sp|P06681|CO2_HUMAN_Site_621	sp|Q16769|QPCT_HUMAN_Site_49	sp|Q16769|QPCT_HUMAN_Site_49
	sp|P08697|A2AP_HUMAN_Site_126	sp|P04114|APOB_HUMAN_Site_3465	sp|P04114|APOB_HUMAN_Site_3465
	sp|P58166|INHBE_HUMAN_Site_198	sp|Q7Z7G0|TARSH_HUMAN_Site_892	sp|Q7Z7G0|TARSH_HUMAN_Site_892
	sp|P02675|FIBB_HUMAN_Site_394	sp|Q8TER0|SNED1_HUMAN_Site_977	sp|Q8TER0|SNED1_HUMAN_Site_977
	sp|P01871|IGHM_HUMAN_Site_209	sp|P22897|MRC1_HUMAN_Site_104	sp|P22897|MRC1_HUMAN_Site_104
	sp|P43251|BTD_HUMAN_Site_150	sp|P02765|FETUA_HUMAN_Site_176	sp|P02765|FETUA_HUMAN_Site_176
	sp|P51884|LUM_HUMAN_Site_127	sp|P01877|IGHA2_HUMAN_Site_92	sp|P01877|IGHA2_HUMAN_Site_92
	sp|Q96IY4|CBPB2_HUMAN_Site_108	sp|P05090|APOD_HUMAN_Site_65	sp|P05090|APOD_HUMAN_Site_65
	sp|Q03591|FHR1_HUMAN_Site_194	sp|P05155|IC1_HUMAN_Site_238	sp|P05155|IC1_HUMAN_Site_238
	sp|P0C0L4|CO4A_HUMAN_Site_1328	sp|O75882|ATRN_HUMAN_Site_1043	sp|O75882|ATRN_HUMAN_Site_1043
	sp|P27169|PON1_HUMAN_Site_324	sp|O75882|ATRN_HUMAN_Site_914	sp|O75882|ATRN_HUMAN_Site_914
	sp|O75636|FCN3_HUMAN_Site_189	sp|P02768|ALBU_HUMAN_Site_68	sp|P02768|ALBU_HUMAN_Site_68
	sp|Q96PD5|PGRP2_HUMAN_Site_367	sp|P49908|SEPP1_HUMAN_Site_83	sp|P49908|SEPP1_HUMAN_Site_83
	sp|P04004|VTNC_HUMAN_Site_86	sp|Q16853|AOC3_HUMAN_Site_666	sp|Q16853|AOC3_HUMAN_Site_666
	sp|Q08380|LG3BP_HUMAN_Site_398	sp|P04003|C4BPA_HUMAN_Site_506	sp|P04003|C4BPA_HUMAN_Site_506
	sp|P10909|CLUS_HUMAN_Site_86	sp|P27169|PON1_HUMAN_Site_253	sp|P27169|PON1_HUMAN_Site_253
	sp|P13473|LAMP2_HUMAN_Site_257	sp|P10909|CLUS_HUMAN_Site_145	sp|P10909|CLUS_HUMAN_Site_145
	sp|P02763|A1AG1_HUMAN_Site_72	sp|P56199|ITA1_HUMAN_Site_460	sp|P56199|ITA1_HUMAN_Site_460
	sp|P40197|GPV_HUMAN_Site_385	sp|P35542|SAA4_HUMAN_Site_94	sp|P35542|SAA4_HUMAN_Site_94
	sp|Q96F46|I17RA_HUMAN_Site_54	sp|P04114|APOB_HUMAN_Site_2779	sp|P04114|APOB_HUMAN_Site_2779
	sp|O75882|ATRN_HUMAN_Site_923	sp|P02787|TRFE_HUMAN_Site_432	sp|P02787|TRFE_HUMAN_Site_432
	sp|P10909|CLUS_HUMAN_Site_374	sp|P05090|APOD_HUMAN_Site_98	sp|P05090|APOD_HUMAN_Site_98
	sp|P51693|APLP1_HUMAN_Site_551	sp|Q7Z478|DHX29_HUMAN_Site_640	sp|Q7Z478|DHX29_HUMAN_Site_640
	sp|O00241|SIRB1_HUMAN_Site_269	sp|Q86SQ4|AGRG6_HUMAN_Site_673	sp|Q86SQ4|AGRG6_HUMAN_Site_673
	sp|P43251|BTD_HUMAN_Site_349	sp|P19827|ITIH1_HUMAN_Site_285	sp|P19827|ITIH1_HUMAN_Site_285
	sp|P00450|CERU_HUMAN_Site_762	sp|P04114|APOB_HUMAN_Site_2982	sp|P04114|APOB_HUMAN_Site_2982
	sp|Q86U17|SPA11_HUMAN_Site_169	sp|P01023|A2MG_HUMAN_Site_991	sp|P01023|A2MG_HUMAN_Site_991
	sp|Q02985|FHR3_HUMAN_Site_108	sp|P02763|A1AG1_HUMAN_Site_93	sp|P02763|A1AG1_HUMAN_Site_93
	sp|P04114|APOB_HUMAN_Site_3895	sp|P01023|A2MG_HUMAN_Site_410	sp|P01023|A2MG_HUMAN_Site_410
	sp|O75882|ATRN_HUMAN_Site_731	sp|Q16288|NTRK3_HUMAN_Site_218	sp|Q16288|NTRK3_HUMAN_Site_218
	sp|P01023|A2MG_HUMAN_Site_410	sp|Q9NPC4|A4GAT_HUMAN_Site_121	sp|Q9NPC4|A4GAT_HUMAN_Site_121
	sp|P01011|AACT_HUMAN_Site_106	sp|P19652|A1AG2_HUMAN_Site_93	sp|P19652|A1AG2_HUMAN_Site_93
	sp|Q9ULI3|HEG1_HUMAN_Site_159	sp|P01871|IGHM_HUMAN_Site_440	sp|P01871|IGHM_HUMAN_Site_440
	sp|P55058|PLTP_HUMAN_Site_245	sp|P01011|AACT_HUMAN_Site_127	sp|P01011|AACT_HUMAN_Site_127
	sp|P05160|F13B_HUMAN_Site_162	sp|P10909|CLUS_HUMAN_Site_86	sp|P10909|CLUS_HUMAN_Site_86
	sp|P02768|ALBU_HUMAN_Site_68	sp|P01042|KNG1_HUMAN_Site_294	sp|P01042|KNG1_HUMAN_Site_294
	sp|P04217|A1BG_HUMAN_Site_63	sp|P04114|APOB_HUMAN_Site_4237	sp|P04114|APOB_HUMAN_Site_4237
	sp|P02790|HEMO_HUMAN_Site_187	sp|O75882|ATRN_HUMAN_Site_1198	sp|O75882|ATRN_HUMAN_Site_1198
	sp|A0A1B0GWG4|SRTM2_HUMAN_Site_11	tr|A0A087WYE2|A0A087WYE2_HUMAN_Site_282	tr|A0A087WYE2|A0A087WYE2_HUMAN_Site_282
	sp|Q14515|SPRL1_HUMAN_Site_412	sp|P05546|HEP2_HUMAN_Site_49	sp|P05546|HEP2_HUMAN_Site_49
	sp|P11117|PPAL_HUMAN_Site_92	sp|Q13510|ASAH1_HUMAN_Site_286	sp|Q13510|ASAH1_HUMAN_Site_286
	sp|P00734|THRB_HUMAN_Site_155	sp|O75882|ATRN_HUMAN_Site_923	sp|O75882|ATRN_HUMAN_Site_923
	sp|P10909|CLUS_HUMAN_Site_145	sp|P02763|A1AG1_HUMAN_Site_103	sp|P02763|A1AG1_HUMAN_Site_103
	sp|P23142|FBLN1_HUMAN_Site_98	sp|P00451|FA8_HUMAN_Site_1074	sp|P00451|FA8_HUMAN_Site_1074
	sp|Q06033|ITIH3_HUMAN_Site_580	sp|P80108|PHLD_HUMAN_Site_591	sp|P80108|PHLD_HUMAN_Site_591
	sp|Q96PD5|PGRP2_HUMAN_Site_485	sp|P40197|GPV_HUMAN_Site_243	sp|P40197|GPV_HUMAN_Site_243
	sp|P29622|KAIN_HUMAN_Site_33	sp|A0A075B6J6|LV322_HUMAN_Site_87	sp|A0A075B6J6|LV322_HUMAN_Site_87
	sp|P01871|IGHM_HUMAN_Site_272	sp|P29622|KAIN_HUMAN_Site_157	sp|P29622|KAIN_HUMAN_Site_157
	sp|Q14624|ITIH4_HUMAN_Site_81	sp|O75882|ATRN_HUMAN_Site_1054	sp|O75882|ATRN_HUMAN_Site_1054
	sp|P04233|HG2A_HUMAN_Site_130	sp|P12259|FA5_HUMAN_Site_821	sp|P12259|FA5_HUMAN_Site_821
	sp|O00533|NCHL1_HUMAN_Site_476	sp|P04114|APOB_HUMAN_Site_1377	sp|P04114|APOB_HUMAN_Site_1377
	sp|P05156|CFAI_HUMAN_Site_177	sp|P06315|KV502_HUMAN_Site_40	sp|P06315|KV502_HUMAN_Site_40
	sp|P43121|MUC18_HUMAN_Site_449	sp|Q9UK05|GDF2_HUMAN_Site_71	sp|Q9UK05|GDF2_HUMAN_Site_71
	sp|Q9NPH3|IL1AP_HUMAN_Site_209	sp|P27169|PON1_HUMAN_Site_324	sp|P27169|PON1_HUMAN_Site_324
	sp|P27169|PON1_HUMAN_Site_253	sp|P01023|A2MG_HUMAN_Site_55	sp|P01023|A2MG_HUMAN_Site_55
	sp|Q15223|NECT1_HUMAN_Site_202	sp|P00450|CERU_HUMAN_Site_397	sp|P00450|CERU_HUMAN_Site_397
	sp|P25311|ZA2G_HUMAN_Site_112	sp|P01009|A1AT_HUMAN_Site_271	sp|P01009|A1AT_HUMAN_Site_271
	sp|Q07954|LRP1_HUMAN_Site_2502	sp|P02760|AMBP_HUMAN_Site_36	sp|P02760|AMBP_HUMAN_Site_36
	sp|Q9UEW3|MARCO_HUMAN_Site_136	sp|P20851|C4BPB_HUMAN_Site_98	sp|P20851|C4BPB_HUMAN_Site_98
	sp|Q13201|MMRN1_HUMAN_Site_981	sp|O95445|APOM_HUMAN_Site_135	sp|O95445|APOM_HUMAN_Site_135
	sp|Q12913|PTPRJ_HUMAN_Site_192	sp|P48740|MASP1_HUMAN_Site_407	sp|P48740|MASP1_HUMAN_Site_407
	sp|P04114|APOB_HUMAN_Site_983	sp|P02765|FETUA_HUMAN_Site_156	sp|P02765|FETUA_HUMAN_Site_156
	sp|O94851|MICA2_HUMAN_Site_509	sp|Q9Y6R7|FCGBP_HUMAN_Site_1063	sp|Q9Y6R7|FCGBP_HUMAN_Site_1063
	sp|P01023|A2MG_HUMAN_Site_991	sp|P01009|A1AT_HUMAN_Site_70	sp|P01009|A1AT_HUMAN_Site_70
	sp|O95445|APOM_HUMAN_Site_135	sp|O95477|ABCA1_HUMAN_Site_244	sp|O95477|ABCA1_HUMAN_Site_244
	sp|P19827|ITIH1_HUMAN_Site_588	sp|P00738|HPT_HUMAN_Site_184	sp|P00738|HPT_HUMAN_Site_184
	sp|Q6UVK1|CSPG4_HUMAN_Site_2075	sp|P05164|PERM_HUMAN_Site_323	sp|P05164|PERM_HUMAN_Site_323
	sp|P03951|FA11_HUMAN_Site_491	sp|P02751|FINC_HUMAN_Site_430	sp|P02751|FINC_HUMAN_Site_430
	sp|P05154|IPSP_HUMAN_Site_249	sp|P19652|A1AG2_HUMAN_Site_25	sp|P19652|A1AG2_HUMAN_Site_25
	sp|P19652|A1AG2_HUMAN_Site_93	sp|P02745|C1QA_HUMAN_Site_146	sp|P02745|C1QA_HUMAN_Site_146
	sp|P80108|PHLD_HUMAN_Site_307	sp|Q14624|ITIH4_HUMAN_Site_517	sp|Q14624|ITIH4_HUMAN_Site_517
	sp|P32004|L1CAM_HUMAN_Site_100	sp|P19823|ITIH2_HUMAN_Site_118	sp|P19823|ITIH2_HUMAN_Site_118
	sp|P49747|COMP_HUMAN_Site_129	sp|P04196|HRG_HUMAN_Site_125	sp|P04196|HRG_HUMAN_Site_125
	sp|P04114|APOB_HUMAN_Site_1523	sp|Q9P232|CNTN3_HUMAN_Site_913	sp|Q9P232|CNTN3_HUMAN_Site_913
	sp|P01042|KNG1_HUMAN_Site_294	sp|Q96MK3|FA20A_HUMAN_Site_70	sp|Q96MK3|FA20A_HUMAN_Site_70
	sp|P04278|SHBG_HUMAN_Site_380	sp|P00738|HPT_HUMAN_Site_241	sp|P00738|HPT_HUMAN_Site_241
	sp|Q7Z7M0|MEGF8_HUMAN_Site_1271	sp|Q14624|ITIH4_HUMAN_Site_81	sp|Q14624|ITIH4_HUMAN_Site_81
	sp|Q13510|ASAH1_HUMAN_Site_286	sp|Q96IY4|CBPB2_HUMAN_Site_73	sp|Q96IY4|CBPB2_HUMAN_Site_73
	sp|P80108|PHLD_HUMAN_Site_659	sp|P02790|HEMO_HUMAN_Site_453	sp|P02790|HEMO_HUMAN_Site_453
	sp|P02787|TRFE_HUMAN_Site_432	sp|P01011|AACT_HUMAN_Site_93	sp|P01011|AACT_HUMAN_Site_93
	sp|P05090|APOD_HUMAN_Site_98	sp|Q8WZ75|ROBO4_HUMAN_Site_246	sp|Q8WZ75|ROBO4_HUMAN_Site_246
	sp|Q6UY14|ATL4_HUMAN_Site_773	sp|P04180|LCAT_HUMAN_Site_296	sp|P04180|LCAT_HUMAN_Site_296
	sp|P80108|PHLD_HUMAN_Site_591	sp|P02760|AMBP_HUMAN_Site_270	sp|P02760|AMBP_HUMAN_Site_270
	sp|P02750|A2GL_HUMAN_Site_325	sp|P80108|PHLD_HUMAN_Site_568	sp|P80108|PHLD_HUMAN_Site_568
	sp|P07225|PROS_HUMAN_Site_530	sp|P19652|A1AG2_HUMAN_Site_103	sp|P19652|A1AG2_HUMAN_Site_103
	sp|P55058|PLTP_HUMAN_Site_143	sp|P02750|A2GL_HUMAN_Site_186	sp|P02750|A2GL_HUMAN_Site_186
	sp|Q14571|ITPR2_HUMAN_Site_1244	sp|P80188|NGAL_HUMAN_Site_85	sp|P80188|NGAL_HUMAN_Site_85
	sp|Q14766|LTBP1_HUMAN_Site_347	sp|P04196|HRG_HUMAN_Site_63	sp|P04196|HRG_HUMAN_Site_63
	sp|P02745|C1QA_HUMAN_Site_146	sp|Q13797|ITA9_HUMAN_Site_225	sp|Q13797|ITA9_HUMAN_Site_225
	sp|P01023|A2MG_HUMAN_Site_869	sp|P04217|A1BG_HUMAN_Site_179	sp|P04217|A1BG_HUMAN_Site_179
	sp|P04217|A1BG_HUMAN_Site_371	sp|P02751|FINC_HUMAN_Site_528	sp|P02751|FINC_HUMAN_Site_528
	sp|P25311|ZA2G_HUMAN_Site_109	sp|P08603|CFAH_HUMAN_Site_822	sp|P08603|CFAH_HUMAN_Site_822
	sp|P05155|IC1_HUMAN_Site_25	sp|P04114|APOB_HUMAN_Site_3895	sp|P04114|APOB_HUMAN_Site_3895
	sp|Q8TAG5|VTM2A_HUMAN_Site_175	sp|P00450|CERU_HUMAN_Site_358	sp|P00450|CERU_HUMAN_Site_358
	sp|Q12913|PTPRJ_HUMAN_Site_231	sp|Q10588|BST1_HUMAN_Site_95	sp|Q10588|BST1_HUMAN_Site_95
	sp|Q16769|QPCT_HUMAN_Site_49	sp|P05362|ICAM1_HUMAN_Site_406	sp|P05362|ICAM1_HUMAN_Site_406
	sp|P06681|CO2_HUMAN_Site_471	sp|Q12913|PTPRJ_HUMAN_Site_342	sp|Q12913|PTPRJ_HUMAN_Site_342
	sp|P02786|TFR1_HUMAN_Site_251	sp|P01011|AACT_HUMAN_Site_271	sp|P01011|AACT_HUMAN_Site_271
	sp|P56199|ITA1_HUMAN_Site_460	sp|P02760|AMBP_HUMAN_Site_250	sp|P02760|AMBP_HUMAN_Site_250
	sp|P02790|HEMO_HUMAN_Site_106	sp|P00751|CFAB_HUMAN_Site_122	sp|P00751|CFAB_HUMAN_Site_122
	sp|P0C0L4|CO4A_HUMAN_Site_1391	sp|Q8WWZ8|OIT3_HUMAN_Site_259	sp|Q8WWZ8|OIT3_HUMAN_Site_259
	sp|P13598|ICAM2_HUMAN_Site_105	sp|P01023|A2MG_HUMAN_Site_81	sp|P01023|A2MG_HUMAN_Site_81
	sp|P02763|A1AG1_HUMAN_Site_93	sp|P02763|A1AG1_HUMAN_Site_33	sp|P02763|A1AG1_HUMAN_Site_33
	sp|P54802|ANAG_HUMAN_Site_532	sp|Q92496|FHR4_HUMAN_Site_557	sp|Q92496|FHR4_HUMAN_Site_557
	sp|P05160|F13B_HUMAN_Site_545	sp|P25311|ZA2G_HUMAN_Site_259	sp|P25311|ZA2G_HUMAN_Site_259
	sp|P02765|FETUA_HUMAN_Site_156	sp|P00734|THRB_HUMAN_Site_416	sp|P00734|THRB_HUMAN_Site_416
	sp|P01591|IGJ_HUMAN_Site_112	sp|P02749|APOH_HUMAN_Site_183	sp|P02749|APOH_HUMAN_Site_183
	sp|P03951|FA11_HUMAN_Site_450	sp|Q58EX2|SDK2_HUMAN_Site_1341	sp|Q58EX2|SDK2_HUMAN_Site_1341
	sp|P05155|IC1_HUMAN_Site_253	sp|P01833|PIGR_HUMAN_Site_90	sp|P01833|PIGR_HUMAN_Site_90
	sp|Q9UQP3|TENN_HUMAN_Site_1149	sp|P10909|CLUS_HUMAN_Site_103	sp|P10909|CLUS_HUMAN_Site_103
	sp|P12259|FA5_HUMAN_Site_460	sp|P07225|PROS_HUMAN_Site_530	sp|P07225|PROS_HUMAN_Site_530
	sp|P07306|ASGR1_HUMAN_Site_147	sp|P02787|TRFE_HUMAN_Site_637	sp|P02787|TRFE_HUMAN_Site_637
	sp|Q07954|LRP1_HUMAN_Site_446	sp|P54802|ANAG_HUMAN_Site_526	sp|P54802|ANAG_HUMAN_Site_526
	sp|P09172|DOPO_HUMAN_Site_184	sp|P01871|IGHM_HUMAN_Site_272	sp|P01871|IGHM_HUMAN_Site_272
	sp|P01871|IGHM_HUMAN_Site_440	sp|P07333|CSF1R_HUMAN_Site_73	sp|P07333|CSF1R_HUMAN_Site_73
	sp|P04196|HRG_HUMAN_Site_344	sp|P04275|VWF_HUMAN_Site_2546	sp|P04275|VWF_HUMAN_Site_2546
	sp|P00734|THRB_HUMAN_Site_416	sp|P12259|FA5_HUMAN_Site_460	sp|P12259|FA5_HUMAN_Site_460
	sp|P02751|FINC_HUMAN_Site_430	sp|P20023|CR2_HUMAN_Site_492	sp|P20023|CR2_HUMAN_Site_492
	sp|Q07954|LRP1_HUMAN_Site_1511	sp|Q9HDC9|APMAP_HUMAN_Site_160	sp|Q9HDC9|APMAP_HUMAN_Site_160
	sp|P17936|IBP3_HUMAN_Site_136	sp|Q03591|FHR1_HUMAN_Site_194	sp|Q03591|FHR1_HUMAN_Site_194
	sp|P80108|PHLD_HUMAN_Site_568	sp|P03952|KLKB1_HUMAN_Site_494	sp|P03952|KLKB1_HUMAN_Site_494
	sp|Q14314|FGL2_HUMAN_Site_336	sp|A8MVW5|HECA2_HUMAN_Site_288	sp|A8MVW5|HECA2_HUMAN_Site_288
	sp|P06276|CHLE_HUMAN_Site_85	sp|P01011|AACT_HUMAN_Site_33	sp|P01011|AACT_HUMAN_Site_33
	sp|P29622|KAIN_HUMAN_Site_157	sp|O15354|GPR37_HUMAN_Site_36	sp|O15354|GPR37_HUMAN_Site_36
	tr|H0YDE5|H0YDE5_HUMAN_Site_87	sp|P01023|A2MG_HUMAN_Site_869	sp|P01023|A2MG_HUMAN_Site_869
	sp|P02787|TRFE_HUMAN_Site_523	sp|P55058|PLTP_HUMAN_Site_143	sp|P55058|PLTP_HUMAN_Site_143
	sp|P01871|IGHM_HUMAN_Site_279	sp|Q6UWL2|SUSD1_HUMAN_Site_308	sp|Q6UWL2|SUSD1_HUMAN_Site_308
	sp|O75509|TNR21_HUMAN_Site_278	sp|Q14766|LTBP1_HUMAN_Site_347	sp|Q14766|LTBP1_HUMAN_Site_347
	sp|P05546|HEP2_HUMAN_Site_49	sp|Q9UIW2|PLXA1_HUMAN_Site_77	sp|Q9UIW2|PLXA1_HUMAN_Site_77
	sp|P04004|VTNC_HUMAN_Site_169	sp|P13598|ICAM2_HUMAN_Site_187	sp|P13598|ICAM2_HUMAN_Site_187
	sp|P00451|FA8_HUMAN_Site_1431	sp|Q9ULI3|HEG1_HUMAN_Site_1080	sp|Q9ULI3|HEG1_HUMAN_Site_1080
	sp|Q9NZP8|C1RL_HUMAN_Site_363	sp|O75882|ATRN_HUMAN_Site_325	sp|O75882|ATRN_HUMAN_Site_325
	sp|Q96JP9|CDHR1_HUMAN_Site_643	sp|P04004|VTNC_HUMAN_Site_242	sp|P04004|VTNC_HUMAN_Site_242
	sp|P11166|GTR1_HUMAN_Site_45	sp|P05155|IC1_HUMAN_Site_253	sp|P05155|IC1_HUMAN_Site_253
	sp|P20851|C4BPB_HUMAN_Site_98	sp|P49908|SEPP1_HUMAN_Site_119	sp|P49908|SEPP1_HUMAN_Site_119
	sp|P04114|APOB_HUMAN_Site_3465	sp|P02751|FINC_HUMAN_Site_1244	sp|P02751|FINC_HUMAN_Site_1244
	sp|Q9HDC9|APMAP_HUMAN_Site_160	sp|P14151|LYAM1_HUMAN_Site_104	sp|P14151|LYAM1_HUMAN_Site_104
	sp|P49908|SEPP1_HUMAN_Site_83	sp|P00751|CFAB_HUMAN_Site_378	sp|P00751|CFAB_HUMAN_Site_378
	sp|P01023|A2MG_HUMAN_Site_55	sp|P06681|CO2_HUMAN_Site_112	sp|P06681|CO2_HUMAN_Site_112
	sp|Q9Y646|CBPQ_HUMAN_Site_179	sp|P08603|CFAH_HUMAN_Site_802	sp|P08603|CFAH_HUMAN_Site_802
	sp|P43652|AFAM_HUMAN_Site_488	sp|P13598|ICAM2_HUMAN_Site_176	sp|P13598|ICAM2_HUMAN_Site_176
	sp|P10586|PTPRF_HUMAN_Site_966	sp|Q9UJA9|ENPP5_HUMAN_Site_329	sp|Q9UJA9|ENPP5_HUMAN_Site_329
	sp|P19652|A1AG2_HUMAN_Site_25	sp|O00592|PODXL_HUMAN_Site_360	sp|O00592|PODXL_HUMAN_Site_360
	sp|P02787|TRFE_HUMAN_Site_637	sp|Q12860|CNTN1_HUMAN_Site_494	sp|Q12860|CNTN1_HUMAN_Site_494
	sp|P06315|KV502_HUMAN_Site_40	sp|P55290|CAD13_HUMAN_Site_500	sp|P55290|CAD13_HUMAN_Site_500
	sp|Q9UK55|ZPI_HUMAN_Site_180	sp|Q99523|SORT_HUMAN_Site_98	sp|Q99523|SORT_HUMAN_Site_98
	sp|Q8WW52|F151A_HUMAN_Site_315	sp|P35858|ALS_HUMAN_Site_580	sp|P35858|ALS_HUMAN_Site_580
	sp|P01009|A1AT_HUMAN_Site_70	sp|Q9HBB8|CDHR5_HUMAN_Site_81	sp|Q9HBB8|CDHR5_HUMAN_Site_81
	sp|Q99784|NOE1_HUMAN_Site_103	sp|P01011|AACT_HUMAN_Site_106	sp|P01011|AACT_HUMAN_Site_106
	sp|Q14624|ITIH4_HUMAN_Site_207	sp|Q13201|MMRN1_HUMAN_Site_120	sp|Q13201|MMRN1_HUMAN_Site_120
	sp|P00450|CERU_HUMAN_Site_397	sp|P02790|HEMO_HUMAN_Site_64	sp|P02790|HEMO_HUMAN_Site_64
	sp|Q99523|SORT_HUMAN_Site_98	sp|P02743|SAMP_HUMAN_Site_51	sp|P02743|SAMP_HUMAN_Site_51
	sp|Q9UGM5|FETUB_HUMAN_Site_136	sp|P20742|PZP_HUMAN_Site_997	sp|P20742|PZP_HUMAN_Site_997
	sp|P43121|MUC18_HUMAN_Site_56	sp|P29622|KAIN_HUMAN_Site_108	sp|P29622|KAIN_HUMAN_Site_108
	sp|O00533|NCHL1_HUMAN_Site_482	sp|P78509|RELN_HUMAN_Site_305	sp|P78509|RELN_HUMAN_Site_305
	sp|P07911|UROM_HUMAN_Site_322	sp|P08185|CBG_HUMAN_Site_96	sp|P08185|CBG_HUMAN_Site_96
	sp|P01024|CO3_HUMAN_Site_85	sp|P01877|IGHA2_HUMAN_Site_131	sp|P01877|IGHA2_HUMAN_Site_131
	sp|P00751|CFAB_HUMAN_Site_122	sp|Q96PD5|PGRP2_HUMAN_Site_77	sp|Q96PD5|PGRP2_HUMAN_Site_77
	sp|P19827|ITIH1_HUMAN_Site_285	sp|Q7Z7G0|TARSH_HUMAN_Site_904	sp|Q7Z7G0|TARSH_HUMAN_Site_904
	sp|Q02985|FHR3_HUMAN_Site_205	sp|P00533|EGFR_HUMAN_Site_352	sp|P00533|EGFR_HUMAN_Site_352
	sp|P01833|PIGR_HUMAN_Site_135	sp|P05156|CFAI_HUMAN_Site_177	sp|P05156|CFAI_HUMAN_Site_177
	sp|P04003|C4BPA_HUMAN_Site_506	sp|P05156|CFAI_HUMAN_Site_494	sp|P05156|CFAI_HUMAN_Site_494
	sp|O00299|CLIC1_HUMAN_Site_42	sp|P01008|ANT3_HUMAN_Site_187	sp|P01008|ANT3_HUMAN_Site_187
	sp|P04114|APOB_HUMAN_Site_34	sp|P01009|A1AT_HUMAN_Site_107	sp|P01009|A1AT_HUMAN_Site_107
	sp|P55291|CAD15_HUMAN_Site_576	sp|P00734|THRB_HUMAN_Site_121	sp|P00734|THRB_HUMAN_Site_121
	sp|Q06418|TYRO3_HUMAN_Site_230	sp|P02763|A1AG1_HUMAN_Site_25	sp|P02763|A1AG1_HUMAN_Site_25
	sp|P04196|HRG_HUMAN_Site_125	sp|P01857|IGHG1_HUMAN_Site_180	sp|P01857|IGHG1_HUMAN_Site_180
	sp|P19823|ITIH2_HUMAN_Site_118	sp|P01861|IGHG4_HUMAN_Site_177	sp|P01861|IGHG4_HUMAN_Site_177
	sp|P00738|HPT_HUMAN_Site_241	sp|P01871|IGHM_HUMAN_Site_46	sp|P01871|IGHM_HUMAN_Site_46
	sp|P48740|MASP1_HUMAN_Site_407	sp|P08603|CFAH_HUMAN_Site_1029	sp|P08603|CFAH_HUMAN_Site_1029
	sp|P01023|A2MG_HUMAN_Site_396	sp|P07996|TSP1_HUMAN_Site_1067	sp|P07996|TSP1_HUMAN_Site_1067
	sp|P04003|C4BPA_HUMAN_Site_528	sp|P02751|FINC_HUMAN_Site_542	sp|P02751|FINC_HUMAN_Site_542
	sp|Q92187|SIA8D_HUMAN_Site_74	sp|P13688|CEAM1_HUMAN_Site_197	sp|P13688|CEAM1_HUMAN_Site_197
	sp|Q4LDE5|SVEP1_HUMAN_Site_1890	sp|P08195|4F2_HUMAN_Site_424	sp|P08195|4F2_HUMAN_Site_424
	sp|P02763|A1AG1_HUMAN_Site_56	sp|P07204|TRBM_HUMAN_Site_116	sp|P07204|TRBM_HUMAN_Site_116
	sp|Q12860|CNTN1_HUMAN_Site_494	sp|P05156|CFAI_HUMAN_Site_103	sp|P05156|CFAI_HUMAN_Site_103
	sp|Q96PE1|AGRA2_HUMAN_Site_275	sp|P08246|ELNE_HUMAN_Site_88	sp|P08246|ELNE_HUMAN_Site_88
	sp|P19320|VCAM1_HUMAN_Site_561	sp|P01024|CO3_HUMAN_Site_939	sp|P01024|CO3_HUMAN_Site_939
	sp|P04180|LCAT_HUMAN_Site_44	sp|P13942|COBA2_HUMAN_Site_1604	sp|P13942|COBA2_HUMAN_Site_1604
	sp|P01011|AACT_HUMAN_Site_93	sp|P00748|FA12_HUMAN_Site_433	sp|P00748|FA12_HUMAN_Site_433
	sp|P02790|HEMO_HUMAN_Site_453	sp|Q9Y251|HPSE_HUMAN_Site_200	sp|Q9Y251|HPSE_HUMAN_Site_200
	sp|P02751|FINC_HUMAN_Site_1007	sp|Q96HD1|CREL1_HUMAN_Site_205	sp|Q96HD1|CREL1_HUMAN_Site_205
	sp|A0A0J9YXX1|HV5X1_HUMAN_Site_78	sp|P00734|THRB_HUMAN_Site_155	sp|P00734|THRB_HUMAN_Site_155
	sp|P02671|FIBA_HUMAN_Site_419	sp|P08581|MET_HUMAN_Site_785	sp|P08581|MET_HUMAN_Site_785
	sp|P36269|GGT5_HUMAN_Site_98	sp|Q15389|ANGP1_HUMAN_Site_154	sp|Q15389|ANGP1_HUMAN_Site_154
	sp|P00751|CFAB_HUMAN_Site_378	sp|Q9NZP8|C1RL_HUMAN_Site_166	sp|Q9NZP8|C1RL_HUMAN_Site_166
	sp|P02760|AMBP_HUMAN_Site_36	sp|P02675|FIBB_HUMAN_Site_394	sp|P02675|FIBB_HUMAN_Site_394
	sp|P04196|HRG_HUMAN_Site_63	sp|P11215|ITAM_HUMAN_Site_1021	sp|P11215|ITAM_HUMAN_Site_1021
	sp|Q9BRN9|TM2D3_HUMAN_Site_157	sp|Q9Y5Y7|LYVE1_HUMAN_Site_53	sp|Q9Y5Y7|LYVE1_HUMAN_Site_53
	sp|P00450|CERU_HUMAN_Site_358	sp|P32942|ICAM3_HUMAN_Site_295	sp|P32942|ICAM3_HUMAN_Site_295
	sp|P02763|A1AG1_HUMAN_Site_25	sp|P35613|BASI_HUMAN_Site_160	sp|P35613|BASI_HUMAN_Site_160
	sp|P22897|MRC1_HUMAN_Site_104	sp|P03952|KLKB1_HUMAN_Site_127	sp|P03952|KLKB1_HUMAN_Site_127
	sp|O60896|RAMP3_HUMAN_Site_103	sp|P02768|ALBU_HUMAN_Site_123	sp|P02768|ALBU_HUMAN_Site_123
	sp|P01011|AACT_HUMAN_Site_271	sp|O14786|NRP1_HUMAN_Site_150	sp|O14786|NRP1_HUMAN_Site_150
	sp|P04003|C4BPA_HUMAN_Site_221	sp|P11279|LAMP1_HUMAN_Site_103	sp|P11279|LAMP1_HUMAN_Site_103
	sp|P02751|FINC_HUMAN_Site_528	sp|Q9H741|CL049_HUMAN_Site_67	sp|Q9H741|CL049_HUMAN_Site_67
	sp|P02790|HEMO_HUMAN_Site_246	sp|P08519|APOA_HUMAN_Site_3521	sp|P08519|APOA_HUMAN_Site_3521
	sp|Q14390|GGTL2_HUMAN_Site_160	sp|P02679|FIBG_HUMAN_Site_78	sp|P02679|FIBG_HUMAN_Site_78
	sp|P04217|A1BG_HUMAN_Site_179	sp|P49747|COMP_HUMAN_Site_121	sp|P49747|COMP_HUMAN_Site_121
	sp|Q13275|SEM3F_HUMAN_Site_53	sp|P49747|COMP_HUMAN_Site_129	sp|P49747|COMP_HUMAN_Site_129
	sp|P19652|A1AG2_HUMAN_Site_103	sp|Q6UVK1|CSPG4_HUMAN_Site_2075	sp|Q6UVK1|CSPG4_HUMAN_Site_2075
	sp|P00738|HPT_HUMAN_Site_184	sp|P01011|AACT_HUMAN_Site_186	sp|P01011|AACT_HUMAN_Site_186
	sp|P14679|TYRO_HUMAN_Site_337	sp|P04217|A1BG_HUMAN_Site_63	sp|P04217|A1BG_HUMAN_Site_63
	sp|Q14624|ITIH4_HUMAN_Site_517	sp|P21817|RYR1_HUMAN_Site_609	sp|P21817|RYR1_HUMAN_Site_609
	sp|Q9NR71|ASAH2_HUMAN_Site_624	sp|Q04756|HGFA_HUMAN_Site_636	sp|Q04756|HGFA_HUMAN_Site_636
	sp|P25311|ZA2G_HUMAN_Site_259	sp|Q14314|FGL2_HUMAN_Site_336	sp|Q14314|FGL2_HUMAN_Site_336
	sp|P02675|FIBB_HUMAN_Site_314	sp|P28906|CD34_HUMAN_Site_249	sp|P28906|CD34_HUMAN_Site_249
	sp|Q9H741|CL049_HUMAN_Site_67	sp|P10909|CLUS_HUMAN_Site_374	sp|P10909|CLUS_HUMAN_Site_374
	sp|P03952|KLKB1_HUMAN_Site_494	sp|P06681|CO2_HUMAN_Site_621	sp|P06681|CO2_HUMAN_Site_621
	sp|P11215|ITAM_HUMAN_Site_1021	sp|P04003|C4BPA_HUMAN_Site_221	sp|P04003|C4BPA_HUMAN_Site_221
	sp|P02763|A1AG1_HUMAN_Site_33	sp|P41222|PTGDS_HUMAN_Site_78	sp|P41222|PTGDS_HUMAN_Site_78
	sp|Q9Y4L1|HYOU1_HUMAN_Site_830	sp|Q6UX27|VSTM1_HUMAN_Site_55	sp|Q6UX27|VSTM1_HUMAN_Site_55
	sp|Q9NZP8|C1RL_HUMAN_Site_296	sp|P07333|CSF1R_HUMAN_Site_428	sp|P07333|CSF1R_HUMAN_Site_428
	sp|Q07954|LRP1_HUMAN_Site_3048	sp|Q7Z7M0|MEGF8_HUMAN_Site_1271	sp|Q7Z7M0|MEGF8_HUMAN_Site_1271
	sp|P05156|CFAI_HUMAN_Site_464	sp|Q9NR71|ASAH2_HUMAN_Site_624	sp|Q9NR71|ASAH2_HUMAN_Site_624
	sp|Q13433|S39A6_HUMAN_Site_67	sp|Q9UK55|ZPI_HUMAN_Site_180	sp|Q9UK55|ZPI_HUMAN_Site_180
	sp|P12259|FA5_HUMAN_Site_821	sp|P01023|A2MG_HUMAN_Site_396	sp|P01023|A2MG_HUMAN_Site_396
	sp|P04114|APOB_HUMAN_Site_3358	sp|P43251|BTD_HUMAN_Site_119	sp|P43251|BTD_HUMAN_Site_119
	sp|Q9UBR2|CATZ_HUMAN_Site_184	sp|P01042|KNG1_HUMAN_Site_180	sp|P01042|KNG1_HUMAN_Site_180
	sp|Q86WI1|PKHL1_HUMAN_Site_1002	sp|Q13421|MSLN_HUMAN_Site_388	sp|Q13421|MSLN_HUMAN_Site_388
	sp|Q13797|ITA9_HUMAN_Site_225	sp|P07996|TSP1_HUMAN_Site_248	sp|P07996|TSP1_HUMAN_Site_248
	sp|P02749|APOH_HUMAN_Site_183	sp|P01023|A2MG_HUMAN_Site_1424	sp|P01023|A2MG_HUMAN_Site_1424
	sp|Q96BZ4|PLD4_HUMAN_Site_403	sp|Q8WVZ9|KBTB7_HUMAN_Site_172	sp|Q8WVZ9|KBTB7_HUMAN_Site_172
	sp|Q6UWL2|SUSD1_HUMAN_Site_308	sp|Q13201|MMRN1_HUMAN_Site_114	sp|Q13201|MMRN1_HUMAN_Site_114
	sp|Q9UK05|GDF2_HUMAN_Site_71	sp|Q9H6X2|ANTR1_HUMAN_Site_262	sp|Q9H6X2|ANTR1_HUMAN_Site_262
	sp|Q8NDA2|HMCN2_HUMAN_Site_2476	sp|P19823|ITIH2_HUMAN_Site_103	sp|P19823|ITIH2_HUMAN_Site_103
	sp|P46531|NOTC1_HUMAN_Site_1587	sp|Q92823|NRCAM_HUMAN_Site_993	sp|Q92823|NRCAM_HUMAN_Site_993
	sp|Q13421|MSLN_HUMAN_Site_388	sp|Q5T2D2|TRML2_HUMAN_Site_89	sp|Q5T2D2|TRML2_HUMAN_Site_89
	sp|Q8WXI7|MUC16_HUMAN_Site_14417	sp|P07358|CO8B_HUMAN_Site_243	sp|P07358|CO8B_HUMAN_Site_243
	sp|Q8WXI7|MUC16_HUMAN_Site_14423	sp|Q14517|FAT1_HUMAN_Site_1940	sp|Q14517|FAT1_HUMAN_Site_1940
	sp|P01009|A1AT_HUMAN_Site_271	sp|P00751|CFAB_HUMAN_Site_285	sp|P00751|CFAB_HUMAN_Site_285
	sp|P01011|AACT_HUMAN_Site_127	sp|Q8IZF2|AGRF5_HUMAN_Site_256	sp|Q8IZF2|AGRF5_HUMAN_Site_256
	sp|Q15389|ANGP1_HUMAN_Site_154	sp|Q9Y6R7|FCGBP_HUMAN_Site_1830	sp|Q9Y6R7|FCGBP_HUMAN_Site_1830
	sp|P01023|A2MG_HUMAN_Site_247	sp|P17936|IBP3_HUMAN_Site_199	sp|P17936|IBP3_HUMAN_Site_199
	sp|P05556|ITB1_HUMAN_Site_669	sp|A6NKP2|D42E2_HUMAN_Site_244	sp|A6NKP2|D42E2_HUMAN_Site_244
	sp|P12259|FA5_HUMAN_Site_51	sp|P06276|CHLE_HUMAN_Site_483	sp|P06276|CHLE_HUMAN_Site_483
	sp|A6NKP2|D42E2_HUMAN_Site_244	sp|Q99523|SORT_HUMAN_Site_162	sp|Q99523|SORT_HUMAN_Site_162
	sp|P10909|CLUS_HUMAN_Site_103	sp|P04114|APOB_HUMAN_Site_2239	sp|P04114|APOB_HUMAN_Site_2239
	sp|P00736|C1R_HUMAN_Site_514	sp|Q9BY67|CADM1_HUMAN_Site_308	sp|Q9BY67|CADM1_HUMAN_Site_308
	sp|Q9UNN8|EPCR_HUMAN_Site_172	sp|P80108|PHLD_HUMAN_Site_659	sp|P80108|PHLD_HUMAN_Site_659
	sp|Q9ULI3|HEG1_HUMAN_Site_1080	sp|P06681|CO2_HUMAN_Site_467	sp|P06681|CO2_HUMAN_Site_467
	sp|P05543|THBG_HUMAN_Site_165	sp|P05155|IC1_HUMAN_Site_352	sp|P05155|IC1_HUMAN_Site_352
	sp|Q16363|LAMA4_HUMAN_Site_1418	sp|P02788|TRFL_HUMAN_Site_497	sp|P02788|TRFL_HUMAN_Site_497
	sp|O00533|NCHL1_HUMAN_Site_767	sp|P48740|MASP1_HUMAN_Site_385	sp|P48740|MASP1_HUMAN_Site_385
	sp|P02679|FIBG_HUMAN_Site_78	sp|P20851|C4BPB_HUMAN_Site_64	sp|P20851|C4BPB_HUMAN_Site_64
	sp|P04004|VTNC_HUMAN_Site_242	sp|Q6FHJ7|SFRP4_HUMAN_Site_116	sp|Q6FHJ7|SFRP4_HUMAN_Site_116
	sp|P08185|CBG_HUMAN_Site_96	sp|P08581|MET_HUMAN_Site_399	sp|P08581|MET_HUMAN_Site_399
	sp|Q8IZF2|AGRF5_HUMAN_Site_540	sp|Q12913|PTPRJ_HUMAN_Site_413	sp|Q12913|PTPRJ_HUMAN_Site_413
	sp|Q9UGM5|FETUB_HUMAN_Site_37	sp|P04278|SHBG_HUMAN_Site_396	sp|P04278|SHBG_HUMAN_Site_396
	sp|P10721|KIT_HUMAN_Site_463	sp|P08519|APOA_HUMAN_Site_61	sp|P08519|APOA_HUMAN_Site_61
	sp|P35858|ALS_HUMAN_Site_580	sp|Q86SQ4|AGRG6_HUMAN_Site_143	sp|Q86SQ4|AGRG6_HUMAN_Site_143
	sp|P02760|AMBP_HUMAN_Site_250	sp|Q8IZP9|AGRG2_HUMAN_Site_194	sp|Q8IZP9|AGRG2_HUMAN_Site_194
	sp|P03952|KLKB1_HUMAN_Site_453	sp|Q13201|MMRN1_HUMAN_Site_942	sp|Q13201|MMRN1_HUMAN_Site_942
	sp|P04180|LCAT_HUMAN_Site_296	sp|P02749|APOH_HUMAN_Site_193	sp|P02749|APOH_HUMAN_Site_193
	sp|P15144|AMPN_HUMAN_Site_296	sp|Q9Y6R7|FCGBP_HUMAN_Site_2138	sp|Q9Y6R7|FCGBP_HUMAN_Site_2138
	sp|P05154|IPSP_HUMAN_Site_262	sp|P12111|CO6A3_HUMAN_Site_2677	sp|P12111|CO6A3_HUMAN_Site_2677
	sp|A8MVW5|HECA2_HUMAN_Site_288	sp|Q9BY67|CADM1_HUMAN_Site_113	sp|Q9BY67|CADM1_HUMAN_Site_113
	sp|P03952|KLKB1_HUMAN_Site_308	sp|Q9NZP8|C1RL_HUMAN_Site_335	sp|Q9NZP8|C1RL_HUMAN_Site_335
	sp|P08185|CBG_HUMAN_Site_369	sp|P01833|PIGR_HUMAN_Site_469	sp|P01833|PIGR_HUMAN_Site_469
	sp|P05155|IC1_HUMAN_Site_352	sp|P23142|FBLN1_HUMAN_Site_98	sp|P23142|FBLN1_HUMAN_Site_98
	sp|P08185|CBG_HUMAN_Site_260	sp|P05164|PERM_HUMAN_Site_355	sp|P05164|PERM_HUMAN_Site_355
	sp|Q99523|SORT_HUMAN_Site_162	sp|P11279|LAMP1_HUMAN_Site_76	sp|P11279|LAMP1_HUMAN_Site_76
	sp|P09871|C1S_HUMAN_Site_406	sp|P06681|CO2_HUMAN_Site_651	sp|P06681|CO2_HUMAN_Site_651
	sp|P55058|PLTP_HUMAN_Site_398	sp|Q9NY15|STAB1_HUMAN_Site_1170	sp|Q9NY15|STAB1_HUMAN_Site_1170
	sp|P08648|ITA5_HUMAN_Site_868	sp|Q96PE1|AGRA2_HUMAN_Site_275	sp|Q96PE1|AGRA2_HUMAN_Site_275
	sp|P05155|IC1_HUMAN_Site_69	sp|P01024|CO3_HUMAN_Site_85	sp|P01024|CO3_HUMAN_Site_85
	sp|P02750|A2GL_HUMAN_Site_186	sp|Q9UBG0|MRC2_HUMAN_Site_69	sp|Q9UBG0|MRC2_HUMAN_Site_69
	sp|P11597|CETP_HUMAN_Site_257	tr|H0YDE5|H0YDE5_HUMAN_Site_131	tr|H0YDE5|H0YDE5_HUMAN_Site_131
	sp|Q86SQ4|AGRG6_HUMAN_Site_673	sp|P16112|PGCA_HUMAN_Site_658	sp|P16112|PGCA_HUMAN_Site_658
	sp|P06681|CO2_HUMAN_Site_29	sp|O75882|ATRN_HUMAN_Site_1259	sp|O75882|ATRN_HUMAN_Site_1259
	sp|Q86TD4|SRCA_HUMAN_Site_848	sp|P10586|PTPRF_HUMAN_Site_966	sp|P10586|PTPRF_HUMAN_Site_966
	sp|Q96PD5|PGRP2_HUMAN_Site_77	sp|P35968|VGFR2_HUMAN_Site_395	sp|P35968|VGFR2_HUMAN_Site_395
	sp|P01008|ANT3_HUMAN_Site_128	sp|P11047|LAMC1_HUMAN_Site_1395	sp|P11047|LAMC1_HUMAN_Site_1395
	sp|O75882|ATRN_HUMAN_Site_1259	sp|P15144|AMPN_HUMAN_Site_234	sp|P15144|AMPN_HUMAN_Site_234
	sp|Q9Y490|TLN1_HUMAN_Site_2124	sp|P07333|CSF1R_HUMAN_Site_335	sp|P07333|CSF1R_HUMAN_Site_335
	sp|P04217|A1BG_HUMAN_Site_363	sp|P40197|GPV_HUMAN_Site_181	sp|P40197|GPV_HUMAN_Site_181
	sp|P01009|A1AT_HUMAN_Site_107	sp|P11717|MPRI_HUMAN_Site_1656	sp|P11717|MPRI_HUMAN_Site_1656
	sp|P02790|HEMO_HUMAN_Site_64	sp|P26927|HGFL_HUMAN_Site_296	sp|P26927|HGFL_HUMAN_Site_296
	sp|Q2TV78|MST1L_HUMAN_Site_619	sp|P05156|CFAI_HUMAN_Site_464	sp|P05156|CFAI_HUMAN_Site_464
	sp|P29622|KAIN_HUMAN_Site_108	sp|P12259|FA5_HUMAN_Site_1703	sp|P12259|FA5_HUMAN_Site_1703
	sp|P51884|LUM_HUMAN_Site_88	sp|P02748|CO9_HUMAN_Site_277	sp|P02748|CO9_HUMAN_Site_277
	sp|P19320|VCAM1_HUMAN_Site_531	sp|Q4LDE5|SVEP1_HUMAN_Site_585	sp|Q4LDE5|SVEP1_HUMAN_Site_585
	sp|O43240|KLK10_HUMAN_Site_39	sp|Q9UHG3|PCYOX_HUMAN_Site_353	sp|Q9UHG3|PCYOX_HUMAN_Site_353
	sp|O75752|B3GL1_HUMAN_Site_198	sp|P20742|PZP_HUMAN_Site_932	sp|P20742|PZP_HUMAN_Site_932
	sp|Q14624|ITIH4_HUMAN_Site_577	sp|Q96PD2|DCBD2_HUMAN_Site_155	sp|Q96PD2|DCBD2_HUMAN_Site_155
	sp|P01008|ANT3_HUMAN_Site_187	sp|P03952|KLKB1_HUMAN_Site_308	sp|P03952|KLKB1_HUMAN_Site_308
	sp|P09871|C1S_HUMAN_Site_174	sp|Q13201|MMRN1_HUMAN_Site_996	sp|Q13201|MMRN1_HUMAN_Site_996
	sp|Q9UFP1|F198A_HUMAN_Site_566	sp|O15031|PLXB2_HUMAN_Site_1049	sp|O15031|PLXB2_HUMAN_Site_1049
	sp|P01033|TIMP1_HUMAN_Site_53	sp|P02751|FINC_HUMAN_Site_1007	sp|P02751|FINC_HUMAN_Site_1007
	sp|P12259|FA5_HUMAN_Site_55	sp|P01833|PIGR_HUMAN_Site_186	sp|P01833|PIGR_HUMAN_Site_186
	sp|P98161|PKD1_HUMAN_Site_2050	sp|Q96RW7|HMCN1_HUMAN_Site_2155	sp|Q96RW7|HMCN1_HUMAN_Site_2155
	sp|P10909|CLUS_HUMAN_Site_354	sp|Q86T13|CLC14_HUMAN_Site_189	sp|Q86T13|CLC14_HUMAN_Site_189
	sp|P31997|CEAM8_HUMAN_Site_104	sp|P13473|LAMP2_HUMAN_Site_32	sp|P13473|LAMP2_HUMAN_Site_32
	sp|O14672|ADA10_HUMAN_Site_551	sp|O43157|PLXB1_HUMAN_Site_31	sp|O43157|PLXB1_HUMAN_Site_31
	sp|Q99784|NOE1_HUMAN_Site_394	sp|Q9UGM5|FETUB_HUMAN_Site_37	sp|Q9UGM5|FETUB_HUMAN_Site_37
	sp|P01871|IGHM_HUMAN_Site_46	sp|O00533|NCHL1_HUMAN_Site_767	sp|O00533|NCHL1_HUMAN_Site_767
	sp|P05156|CFAI_HUMAN_Site_70	sp|P22105|TENX_HUMAN_Site_3918	sp|P22105|TENX_HUMAN_Site_3918
	sp|P05156|CFAI_HUMAN_Site_494	sp|P05154|IPSP_HUMAN_Site_262	sp|P05154|IPSP_HUMAN_Site_262
	sp|P02790|HEMO_HUMAN_Site_240	sp|Q96PD5|PGRP2_HUMAN_Site_485	sp|Q96PD5|PGRP2_HUMAN_Site_485
	sp|Q12841|FSTL1_HUMAN_Site_75	sp|P01857|IGHG1_HUMAN_Site_244	sp|P01857|IGHG1_HUMAN_Site_244
	sp|P00734|THRB_HUMAN_Site_121	sp|P07225|PROS_HUMAN_Site_531	sp|P07225|PROS_HUMAN_Site_531
	sp|P01861|IGHG4_HUMAN_Site_177	sp|Q06033|ITIH3_HUMAN_Site_91	sp|Q06033|ITIH3_HUMAN_Site_91
	sp|P01857|IGHG1_HUMAN_Site_180	sp|P02763|A1AG1_HUMAN_Site_56	sp|P02763|A1AG1_HUMAN_Site_56
	sp|O75882|ATRN_HUMAN_Site_264	sp|P09871|C1S_HUMAN_Site_174	sp|P09871|C1S_HUMAN_Site_174
	sp|Q86VB7|C163A_HUMAN_Site_123	sp|P55058|PLTP_HUMAN_Site_398	sp|P55058|PLTP_HUMAN_Site_398
	sp|O60609|GFRA3_HUMAN_Site_95	sp|P19827|ITIH1_HUMAN_Site_588	sp|P19827|ITIH1_HUMAN_Site_588
	sp|P20851|C4BPB_HUMAN_Site_64	sp|Q14624|ITIH4_HUMAN_Site_577	sp|Q14624|ITIH4_HUMAN_Site_577
	sp|P43652|AFAM_HUMAN_Site_383	sp|Q9UPY3|DICER_HUMAN_Site_104	sp|Q9UPY3|DICER_HUMAN_Site_104
	sp|P05155|IC1_HUMAN_Site_238	sp|P58166|INHBE_HUMAN_Site_198	sp|P58166|INHBE_HUMAN_Site_198
	sp|P20036|DPA1_HUMAN_Site_109	sp|Q86UN3|R4RL2_HUMAN_Site_325	sp|Q86UN3|R4RL2_HUMAN_Site_325
	sp|P05156|CFAI_HUMAN_Site_103	sp|P04114|APOB_HUMAN_Site_3411	sp|P04114|APOB_HUMAN_Site_3411
	sp|Q6UX06|OLFM4_HUMAN_Site_72	sp|P07359|GP1BA_HUMAN_Site_37	sp|P07359|GP1BA_HUMAN_Site_37
	sp|P48740|MASP1_HUMAN_Site_385	sp|P00736|C1R_HUMAN_Site_221	sp|P00736|C1R_HUMAN_Site_221
	sp|P07998|RNAS1_HUMAN_Site_104	sp|P04070|PROC_HUMAN_Site_290	sp|P04070|PROC_HUMAN_Site_290
	sp|P43652|AFAM_HUMAN_Site_402	sp|P01008|ANT3_HUMAN_Site_224	sp|P01008|ANT3_HUMAN_Site_224
	sp|P20851|C4BPB_HUMAN_Site_71	sp|P04275|VWF_HUMAN_Site_1147	sp|P04275|VWF_HUMAN_Site_1147
	sp|P12110|CO6A2_HUMAN_Site_785	sp|O75882|ATRN_HUMAN_Site_264	sp|O75882|ATRN_HUMAN_Site_264
	sp|P02774|VTDB_HUMAN_Site_288	sp|Q16620|NTRK2_HUMAN_Site_95	sp|Q16620|NTRK2_HUMAN_Site_95
	sp|P08603|CFAH_HUMAN_Site_911	sp|P20851|C4BPB_HUMAN_Site_71	sp|P20851|C4BPB_HUMAN_Site_71
	sp|Q16853|AOC3_HUMAN_Site_618	sp|Q15166|PON3_HUMAN_Site_323	sp|Q15166|PON3_HUMAN_Site_323
	sp|P01024|CO3_HUMAN_Site_939	sp|P00736|C1R_HUMAN_Site_514	sp|P00736|C1R_HUMAN_Site_514
	sp|P08581|MET_HUMAN_Site_785	sp|Q8TDY8|IGDC4_HUMAN_Site_157	sp|Q8TDY8|IGDC4_HUMAN_Site_157
	sp|Q13308|PTK7_HUMAN_Site_567	sp|P09172|DOPO_HUMAN_Site_184	sp|P09172|DOPO_HUMAN_Site_184
	sp|Q6UY14|ATL4_HUMAN_Site_490	sp|Q14390|GGTL2_HUMAN_Site_160	sp|Q14390|GGTL2_HUMAN_Site_160
	sp|Q99784|NOE1_HUMAN_Site_288	sp|P08603|CFAH_HUMAN_Site_529	sp|P08603|CFAH_HUMAN_Site_529
	sp|P05543|THBG_HUMAN_Site_36	sp|Q15113|PCOC1_HUMAN_Site_29	sp|Q15113|PCOC1_HUMAN_Site_29
	sp|P03952|KLKB1_HUMAN_Site_316	sp|Q9HCL0|PCD18_HUMAN_Site_420	sp|Q9HCL0|PCD18_HUMAN_Site_420
	sp|P12259|FA5_HUMAN_Site_382	sp|P35442|TSP2_HUMAN_Site_1069	sp|P35442|TSP2_HUMAN_Site_1069
	sp|P03951|FA11_HUMAN_Site_126	sp|P27930|IL1R2_HUMAN_Site_219	sp|P27930|IL1R2_HUMAN_Site_219
	sp|Q9Y2G3|AT11B_HUMAN_Site_477	sp|P07333|CSF1R_HUMAN_Site_480	sp|P07333|CSF1R_HUMAN_Site_480
	sp|Q08380|LG3BP_HUMAN_Site_192	sp|P04180|LCAT_HUMAN_Site_44	sp|P04180|LCAT_HUMAN_Site_44
	sp|Q07954|LRP1_HUMAN_Site_1723	sp|Q13201|MMRN1_HUMAN_Site_136	sp|Q13201|MMRN1_HUMAN_Site_136
	sp|Q8IZF2|AGRF5_HUMAN_Site_627	sp|Q06418|TYRO3_HUMAN_Site_293	sp|Q06418|TYRO3_HUMAN_Site_293
	sp|O75509|TNR21_HUMAN_Site_82	sp|Q12913|PTPRJ_HUMAN_Site_351	sp|Q12913|PTPRJ_HUMAN_Site_351
	sp|P08571|CD14_HUMAN_Site_151	sp|O00187|MASP2_HUMAN_Site_547	sp|O00187|MASP2_HUMAN_Site_547
	sp|P10721|KIT_HUMAN_Site_145	sp|Q92496|FHR4_HUMAN_Site_374	sp|Q92496|FHR4_HUMAN_Site_374
	sp|Q14314|FGL2_HUMAN_Site_263	sp|P04114|APOB_HUMAN_Site_3358	sp|P04114|APOB_HUMAN_Site_3358
	sp|Q8IZP9|AGRG2_HUMAN_Site_111	sp|Q02985|FHR3_HUMAN_Site_309	sp|Q02985|FHR3_HUMAN_Site_309
	sp|Q86SQ4|AGRG6_HUMAN_Site_818	sp|Q13201|MMRN1_HUMAN_Site_540	sp|Q13201|MMRN1_HUMAN_Site_540
	sp|P01854|IGHE_HUMAN_Site_99	sp|P03952|KLKB1_HUMAN_Site_453	sp|P03952|KLKB1_HUMAN_Site_453
	sp|O95897|NOE2_HUMAN_Site_74	sp|P08581|MET_HUMAN_Site_106	sp|P08581|MET_HUMAN_Site_106
	sp|Q8IZP9|AGRG2_HUMAN_Site_194	sp|O94851|MICA2_HUMAN_Site_509	sp|O94851|MICA2_HUMAN_Site_509
	sp|P05556|ITB1_HUMAN_Site_212	sp|P11597|CETP_HUMAN_Site_257	sp|P11597|CETP_HUMAN_Site_257
	sp|O75144|ICOSL_HUMAN_Site_70	sp|P08185|CBG_HUMAN_Site_260	sp|P08185|CBG_HUMAN_Site_260
	sp|O95502|NPTXR_HUMAN_Site_42	sp|Q8IWV2|CNTN4_HUMAN_Site_911	sp|Q8IWV2|CNTN4_HUMAN_Site_911
	sp|P41222|PTGDS_HUMAN_Site_51	sp|P08185|CBG_HUMAN_Site_369	sp|P08185|CBG_HUMAN_Site_369
	sp|P07996|TSP1_HUMAN_Site_248	sp|P02748|CO9_HUMAN_Site_415	sp|P02748|CO9_HUMAN_Site_415
	sp|Q9NPR2|SEM4B_HUMAN_Site_405	sp|P04217|A1BG_HUMAN_Site_371	sp|P04217|A1BG_HUMAN_Site_371
	sp|P52823|STC1_HUMAN_Site_133	sp|P05155|IC1_HUMAN_Site_69	sp|P05155|IC1_HUMAN_Site_69
	sp|P12821|ACE_HUMAN_Site_111	sp|P01023|A2MG_HUMAN_Site_247	sp|P01023|A2MG_HUMAN_Site_247
	sp|Q8IZP9|AGRG2_HUMAN_Site_108	sp|P51884|LUM_HUMAN_Site_88	sp|P51884|LUM_HUMAN_Site_88
	sp|Q8N6Q3|CD177_HUMAN_Site_382	sp|Q16620|NTRK2_HUMAN_Site_121	sp|Q16620|NTRK2_HUMAN_Site_121
	sp|P05186|PPBT_HUMAN_Site_140	sp|A0A1B0GWG4|SRTM2_HUMAN_Site_11	sp|A0A1B0GWG4|SRTM2_HUMAN_Site_11
	sp|P12259|FA5_HUMAN_Site_977	sp|O95497|VNN1_HUMAN_Site_283	sp|O95497|VNN1_HUMAN_Site_283
	sp|P98161|PKD1_HUMAN_Site_1348	sp|O00533|NCHL1_HUMAN_Site_87	sp|O00533|NCHL1_HUMAN_Site_87
	sp|Q16769|QPCT_HUMAN_Site_296	sp|P07357|CO8A_HUMAN_Site_437	sp|P07357|CO8A_HUMAN_Site_437
	sp|Q16610|ECM1_HUMAN_Site_444	sp|P32942|ICAM3_HUMAN_Site_453	sp|P32942|ICAM3_HUMAN_Site_453
	sp|P24821|TENA_HUMAN_Site_1018	sp|Q08380|LG3BP_HUMAN_Site_551	sp|Q08380|LG3BP_HUMAN_Site_551
	sp|Q92954|PRG4_HUMAN_Site_1159	sp|Q5T5P2|SKT_HUMAN_Site_343	sp|Q5T5P2|SKT_HUMAN_Site_343
	sp|P48740|MASP1_HUMAN_Site_178	sp|Q6UVK1|CSPG4_HUMAN_Site_1202	sp|Q6UVK1|CSPG4_HUMAN_Site_1202
	sp|P08294|SODE_HUMAN_Site_107	sp|Q92954|PRG4_HUMAN_Site_1159	sp|Q92954|PRG4_HUMAN_Site_1159
	sp|Q96AP7|ESAM_HUMAN_Site_169	sp|P05107|ITB2_HUMAN_Site_501	sp|P05107|ITB2_HUMAN_Site_501
	sp|Q86VB7|C163A_HUMAN_Site_105	sp|P08603|CFAH_HUMAN_Site_718	sp|P08603|CFAH_HUMAN_Site_718
	sp|Q9Y2E5|MA2B2_HUMAN_Site_675	sp|Q08380|LG3BP_HUMAN_Site_398	sp|Q08380|LG3BP_HUMAN_Site_398
	sp|Q9NZP8|C1RL_HUMAN_Site_166	sp|P06331|HV434_HUMAN_Site_78	sp|P06331|HV434_HUMAN_Site_78
	sp|P35858|ALS_HUMAN_Site_368	sp|Q12913|PTPRJ_HUMAN_Site_231	sp|Q12913|PTPRJ_HUMAN_Site_231
	sp|Q4G148|GXLT1_HUMAN_Site_237	sp|P80108|PHLD_HUMAN_Site_307	sp|P80108|PHLD_HUMAN_Site_307
	sp|P22792|CPN2_HUMAN_Site_518	sp|P05362|ICAM1_HUMAN_Site_267	sp|P05362|ICAM1_HUMAN_Site_267
	sp|P05362|ICAM1_HUMAN_Site_183	sp|P13688|CEAM1_HUMAN_Site_351	sp|P13688|CEAM1_HUMAN_Site_351
	sp|P13598|ICAM2_HUMAN_Site_187	sp|P0C0L4|CO4A_HUMAN_Site_1391	sp|P0C0L4|CO4A_HUMAN_Site_1391
	sp|Q07075|AMPE_HUMAN_Site_607	sp|P05160|F13B_HUMAN_Site_545	sp|P05160|F13B_HUMAN_Site_545
	sp|Q99650|OSMR_HUMAN_Site_176	sp|P12821|ACE_HUMAN_Site_111	sp|P12821|ACE_HUMAN_Site_111
	sp|P02749|APOH_HUMAN_Site_193	sp|Q9UQP3|TENN_HUMAN_Site_1052	sp|Q9UQP3|TENN_HUMAN_Site_1052
	sp|P78325|ADAM8_HUMAN_Site_91	sp|P00734|THRB_HUMAN_Site_205	sp|P00734|THRB_HUMAN_Site_205
	sp|P55058|PLTP_HUMAN_Site_64	sp|P01877|IGHA2_HUMAN_Site_327	sp|P01877|IGHA2_HUMAN_Site_327
	sp|P41439|FOLR3_HUMAN_Site_119	sp|Q4G148|GXLT1_HUMAN_Site_237	sp|Q4G148|GXLT1_HUMAN_Site_237
	sp|O75882|ATRN_HUMAN_Site_383	sp|Q6UXB8|PI16_HUMAN_Site_114	sp|Q6UXB8|PI16_HUMAN_Site_114
	sp|P48594|SPB4_HUMAN_Site_65	sp|P07996|TSP1_HUMAN_Site_244	sp|P07996|TSP1_HUMAN_Site_244
	sp|Q13308|PTK7_HUMAN_Site_268	sp|P10153|RNAS2_HUMAN_Site_111	sp|P10153|RNAS2_HUMAN_Site_111
	sp|P22792|CPN2_HUMAN_Site_348	sp|P12259|FA5_HUMAN_Site_2209	sp|P12259|FA5_HUMAN_Site_2209
	sp|P01019|ANGT_HUMAN_Site_170	sp|P12110|CO6A2_HUMAN_Site_140	sp|P12110|CO6A2_HUMAN_Site_140
	sp|P06276|CHLE_HUMAN_Site_483	sp|Q9UGM5|FETUB_HUMAN_Site_136	sp|Q9UGM5|FETUB_HUMAN_Site_136
	sp|P07225|PROS_HUMAN_Site_531	sp|Q04756|HGFA_HUMAN_Site_290	sp|Q04756|HGFA_HUMAN_Site_290
	sp|P24821|TENA_HUMAN_Site_1301	sp|Q16610|ECM1_HUMAN_Site_444	sp|Q16610|ECM1_HUMAN_Site_444
	sp|P05106|ITB3_HUMAN_Site_782	sp|P07333|CSF1R_HUMAN_Site_153	sp|P07333|CSF1R_HUMAN_Site_153
	sp|Q12913|PTPRJ_HUMAN_Site_413	sp|Q9NY97|B3GN2_HUMAN_Site_127	sp|Q9NY97|B3GN2_HUMAN_Site_127
	sp|P27487|DPP4_HUMAN_Site_520	sp|Q9Y4L1|HYOU1_HUMAN_Site_830	sp|Q9Y4L1|HYOU1_HUMAN_Site_830
	sp|P15144|AMPN_HUMAN_Site_128	sp|P02675|FIBB_HUMAN_Site_125	sp|P02675|FIBB_HUMAN_Site_125
	sp|P13598|ICAM2_HUMAN_Site_176	sp|Q86VB7|C163A_HUMAN_Site_105	sp|Q86VB7|C163A_HUMAN_Site_105
	sp|P13645|K1C10_HUMAN_Site_240	sp|O00533|NCHL1_HUMAN_Site_641	sp|O00533|NCHL1_HUMAN_Site_641
	sp|O95967|FBLN4_HUMAN_Site_198	sp|Q16769|QPCT_HUMAN_Site_296	sp|Q16769|QPCT_HUMAN_Site_296
	sp|Q9NPH3|IL1AP_HUMAN_Site_111	sp|P14384|CBPM_HUMAN_Site_115	sp|P14384|CBPM_HUMAN_Site_115
	sp|P23471|PTPRZ_HUMAN_Site_677	sp|P07911|UROM_HUMAN_Site_322	sp|P07911|UROM_HUMAN_Site_322
	sp|P00734|THRB_HUMAN_Site_205	sp|P51884|LUM_HUMAN_Site_160	sp|P51884|LUM_HUMAN_Site_160
	sp|P15151|PVR_HUMAN_Site_120	sp|P55290|CAD13_HUMAN_Site_530	sp|P55290|CAD13_HUMAN_Site_530
	sp|Q96BZ4|PLD4_HUMAN_Site_417	sp|P09871|C1S_HUMAN_Site_406	sp|P09871|C1S_HUMAN_Site_406
	sp|Q4LDE5|SVEP1_HUMAN_Site_2876	sp|P0C0L4|CO4A_HUMAN_Site_862	sp|P0C0L4|CO4A_HUMAN_Site_862
	sp|Q86TH1|ATL2_HUMAN_Site_731	sp|P06681|CO2_HUMAN_Site_29	sp|P06681|CO2_HUMAN_Site_29
	sp|P19022|CADH2_HUMAN_Site_692	sp|P03951|FA11_HUMAN_Site_126	sp|P03951|FA11_HUMAN_Site_126
	sp|P06681|CO2_HUMAN_Site_112	sp|Q9BXN1|ASPN_HUMAN_Site_282	sp|Q9BXN1|ASPN_HUMAN_Site_282
	sp|A0A075B6J6|LV322_HUMAN_Site_87	sp|P48740|MASP1_HUMAN_Site_178	sp|P48740|MASP1_HUMAN_Site_178
	sp|Q04756|HGFA_HUMAN_Site_636	sp|P05186|PPBT_HUMAN_Site_140	sp|P05186|PPBT_HUMAN_Site_140
	sp|P06681|CO2_HUMAN_Site_651	sp|P0DP01|HV108_HUMAN_Site_92	sp|P0DP01|HV108_HUMAN_Site_92
	sp|P05107|ITB2_HUMAN_Site_50	sp|O75509|TNR21_HUMAN_Site_82	sp|O75509|TNR21_HUMAN_Site_82
	sp|Q96J42|TXD15_HUMAN_Site_181	sp|P10909|CLUS_HUMAN_Site_291	sp|P10909|CLUS_HUMAN_Site_291
	sp|Q96IY4|CBPB2_HUMAN_Site_73	sp|P13598|ICAM2_HUMAN_Site_105	sp|P13598|ICAM2_HUMAN_Site_105
	sp|P11047|LAMC1_HUMAN_Site_1395	sp|P02790|HEMO_HUMAN_Site_106	sp|P02790|HEMO_HUMAN_Site_106
	sp|P12259|FA5_HUMAN_Site_1559	sp|Q13332|PTPRS_HUMAN_Site_733	sp|Q13332|PTPRS_HUMAN_Site_733
	sp|Q04756|HGFA_HUMAN_Site_468	sp|P06276|CHLE_HUMAN_Site_85	sp|P06276|CHLE_HUMAN_Site_85
	sp|P35555|FBN1_HUMAN_Site_448	sp|P43251|BTD_HUMAN_Site_203	sp|P43251|BTD_HUMAN_Site_203
	sp|P16109|LYAM3_HUMAN_Site_54	sp|P13645|K1C10_HUMAN_Site_240	sp|P13645|K1C10_HUMAN_Site_240
	sp|P08246|ELNE_HUMAN_Site_88	sp|O43240|KLK10_HUMAN_Site_39	sp|O43240|KLK10_HUMAN_Site_39
	sp|O00451|GFRA2_HUMAN_Site_357	sp|Q8IUK5|PLDX1_HUMAN_Site_80	sp|Q8IUK5|PLDX1_HUMAN_Site_80
	sp|P78552|I13R1_HUMAN_Site_157	sp|O95980|RECK_HUMAN_Site_39	sp|O95980|RECK_HUMAN_Site_39
	sp|Q86T13|CLC14_HUMAN_Site_189	sp|P43251|BTD_HUMAN_Site_150	sp|P43251|BTD_HUMAN_Site_150
	sp|P35968|VGFR2_HUMAN_Site_374	sp|P01023|A2MG_HUMAN_Site_1233	sp|P01023|A2MG_HUMAN_Site_1233
	sp|P02751|FINC_HUMAN_Site_1244	sp|Q01638|ILRL1_HUMAN_Site_191	sp|Q01638|ILRL1_HUMAN_Site_191
	sp|Q13201|MMRN1_HUMAN_Site_136	sp|O00241|SIRB1_HUMAN_Site_109	sp|O00241|SIRB1_HUMAN_Site_109
	sp|P05981|HEPS_HUMAN_Site_112	sp|P43121|MUC18_HUMAN_Site_56	sp|P43121|MUC18_HUMAN_Site_56
	sp|Q7Z7M9|GALT5_HUMAN_Site_776	sp|Q9NY97|B3GN2_HUMAN_Site_79	sp|Q9NY97|B3GN2_HUMAN_Site_79
	sp|Q9HCL0|PCD18_HUMAN_Site_420	sp|P30530|UFO_HUMAN_Site_339	sp|P30530|UFO_HUMAN_Site_339
	sp|O60462|NRP2_HUMAN_Site_152	sp|Q13790|APOF_HUMAN_Site_118	sp|Q13790|APOF_HUMAN_Site_118
	sp|Q92859|NEO1_HUMAN_Site_73	sp|Q9NZK5|ADA2_HUMAN_Site_378	sp|Q9NZK5|ADA2_HUMAN_Site_378
	sp|Q9P232|CNTN3_HUMAN_Site_913	sp|P23284|PPIB_HUMAN_Site_148	sp|P23284|PPIB_HUMAN_Site_148
	sp|P02743|SAMP_HUMAN_Site_51	sp|P03951|FA11_HUMAN_Site_491	sp|P03951|FA11_HUMAN_Site_491
	sp|P22105|TENX_HUMAN_Site_3918	sp|P02786|TFR1_HUMAN_Site_251	sp|P02786|TFR1_HUMAN_Site_251
	sp|Q06418|TYRO3_HUMAN_Site_293	sp|P05186|PPBT_HUMAN_Site_430	sp|P05186|PPBT_HUMAN_Site_430
	sp|P43251|BTD_HUMAN_Site_119	sp|P52799|EFNB2_HUMAN_Site_139	sp|P52799|EFNB2_HUMAN_Site_139
	sp|Q9Y6R7|FCGBP_HUMAN_Site_1830	sp|P22891|PROZ_HUMAN_Site_306	sp|P22891|PROZ_HUMAN_Site_306
	sp|P16112|PGCA_HUMAN_Site_658	sp|P19320|VCAM1_HUMAN_Site_531	sp|P19320|VCAM1_HUMAN_Site_531
	sp|O43505|B4GA1_HUMAN_Site_204	sp|Q14126|DSG2_HUMAN_Site_462	sp|Q14126|DSG2_HUMAN_Site_462
	sp|Q9HBB8|CDHR5_HUMAN_Site_405	sp|P10909|CLUS_HUMAN_Site_354	sp|P10909|CLUS_HUMAN_Site_354
	sp|P14151|LYAM1_HUMAN_Site_104	sp|P80108|PHLD_HUMAN_Site_94	sp|P80108|PHLD_HUMAN_Site_94
	sp|Q8IZF2|AGRF5_HUMAN_Site_256	sp|P35968|VGFR2_HUMAN_Site_46	sp|P35968|VGFR2_HUMAN_Site_46
	sp|P28906|CD34_HUMAN_Site_249	sp|P02750|A2GL_HUMAN_Site_325	sp|P02750|A2GL_HUMAN_Site_325
	sp|P02763|A1AG1_HUMAN_Site_103	sp|Q9UNN8|EPCR_HUMAN_Site_64	sp|Q9UNN8|EPCR_HUMAN_Site_64
	sp|O43866|CD5L_HUMAN_Site_226	sp|P08571|CD14_HUMAN_Site_151	sp|P08571|CD14_HUMAN_Site_151
	sp|P07996|TSP1_HUMAN_Site_1067	sp|Q8NDA2|HMCN2_HUMAN_Site_1267	sp|Q8NDA2|HMCN2_HUMAN_Site_1267
	sp|P35968|VGFR2_HUMAN_Site_245	sp|Q9Y2E5|MA2B2_HUMAN_Site_748	sp|Q9Y2E5|MA2B2_HUMAN_Site_748
	sp|Q07954|LRP1_HUMAN_Site_3788	sp|P08603|CFAH_HUMAN_Site_217	sp|P08603|CFAH_HUMAN_Site_217
	sp|O75882|ATRN_HUMAN_Site_1073	sp|Q16363|LAMA4_HUMAN_Site_1418	sp|Q16363|LAMA4_HUMAN_Site_1418
	sp|P01023|A2MG_HUMAN_Site_1179	sp|Q86WI1|PKHL1_HUMAN_Site_1288	sp|Q86WI1|PKHL1_HUMAN_Site_1288
	sp|Q9Y216|MTMR7_HUMAN_Site_262	sp|O14498|ISLR_HUMAN_Site_51	sp|O14498|ISLR_HUMAN_Site_51
	sp|P14780|MMP9_HUMAN_Site_38	sp|P78325|ADAM8_HUMAN_Site_91	sp|P78325|ADAM8_HUMAN_Site_91
	sp|P06276|CHLE_HUMAN_Site_369	sp|Q96IY4|CBPB2_HUMAN_Site_108	sp|Q96IY4|CBPB2_HUMAN_Site_108
	sp|P08709|FA7_HUMAN_Site_382	sp|P55290|CAD13_HUMAN_Site_671	sp|P55290|CAD13_HUMAN_Site_671
	sp|Q9UMS4|PRP19_HUMAN_Site_295	sp|Q6UX06|OLFM4_HUMAN_Site_72	sp|Q6UX06|OLFM4_HUMAN_Site_72
	sp|P40189|IL6RB_HUMAN_Site_390	sp|P00736|C1R_HUMAN_Site_125	sp|P00736|C1R_HUMAN_Site_125
	sp|P48960|CD97_HUMAN_Site_38	sp|P02787|TRFE_HUMAN_Site_523	sp|P02787|TRFE_HUMAN_Site_523
	sp|P25311|ZA2G_HUMAN_Site_128	sp|Q6UX06|OLFM4_HUMAN_Site_136	sp|Q6UX06|OLFM4_HUMAN_Site_136
	sp|Q9Y6R7|FCGBP_HUMAN_Site_770	sp|P02788|TRFL_HUMAN_Site_156	sp|P02788|TRFL_HUMAN_Site_156
	sp|P06276|CHLE_HUMAN_Site_284	sp|P17936|IBP3_HUMAN_Site_136	sp|P17936|IBP3_HUMAN_Site_136
	sp|Q92626|PXDN_HUMAN_Site_1368	sp|Q06828|FMOD_HUMAN_Site_166	sp|Q06828|FMOD_HUMAN_Site_166
	sp|Q92854|SEM4D_HUMAN_Site_77	sp|Q4LDE5|SVEP1_HUMAN_Site_2876	sp|Q4LDE5|SVEP1_HUMAN_Site_2876
	sp|O95980|RECK_HUMAN_Site_39	sp|Q6UY14|ATL4_HUMAN_Site_1001	sp|Q6UY14|ATL4_HUMAN_Site_1001
	sp|O75882|ATRN_HUMAN_Site_914	sp|P04233|HG2A_HUMAN_Site_130	sp|P04233|HG2A_HUMAN_Site_130
	sp|Q15155|NOMO1_HUMAN_Site_618	sp|O15394|NCAM2_HUMAN_Site_474	sp|O15394|NCAM2_HUMAN_Site_474
	sp|Q9NPH3|IL1AP_HUMAN_Site_107	sp|Q86TH1|ATL2_HUMAN_Site_524	sp|Q86TH1|ATL2_HUMAN_Site_524
	sp|P08185|CBG_HUMAN_Site_330	sp|P35916|VGFR3_HUMAN_Site_594	sp|P35916|VGFR3_HUMAN_Site_594
	sp|Q86SQ4|AGRG6_HUMAN_Site_143	sp|Q9Y4D7|PLXD1_HUMAN_Site_500	sp|Q9Y4D7|PLXD1_HUMAN_Site_500
	sp|P35613|BASI_HUMAN_Site_160	sp|O15031|PLXB2_HUMAN_Site_391	sp|O15031|PLXB2_HUMAN_Site_391
	sp|P01833|PIGR_HUMAN_Site_90	sp|Q9NPC4|A4GAT_HUMAN_Site_203	sp|Q9NPC4|A4GAT_HUMAN_Site_203
	sp|O00587|MFNG_HUMAN_Site_109	sp|Q9Y6R7|FCGBP_HUMAN_Site_75	sp|Q9Y6R7|FCGBP_HUMAN_Site_75
	sp|Q12913|PTPRJ_HUMAN_Site_172	sp|Q9NZK5|ADA2_HUMAN_Site_174	sp|Q9NZK5|ADA2_HUMAN_Site_174
	sp|P01024|CO3_HUMAN_Site_1423	sp|A8MVW5|HECA2_HUMAN_Site_129	sp|A8MVW5|HECA2_HUMAN_Site_129
	sp|P01860|IGHG3_HUMAN_Site_227	sp|P04062|GLCM_HUMAN_Site_309	sp|P04062|GLCM_HUMAN_Site_309
	sp|P07333|CSF1R_HUMAN_Site_428	sp|P35858|ALS_HUMAN_Site_368	sp|P35858|ALS_HUMAN_Site_368
	sp|Q29718|1B82_HUMAN_Site_110	sp|P55290|CAD13_HUMAN_Site_638	sp|P55290|CAD13_HUMAN_Site_638
	sp|P08603|CFAH_HUMAN_Site_802	sp|Q15043|S39AE_HUMAN_Site_77	sp|Q15043|S39AE_HUMAN_Site_77
	sp|Q13421|MSLN_HUMAN_Site_496	sp|Q96AP7|ESAM_HUMAN_Site_169	sp|Q96AP7|ESAM_HUMAN_Site_169
	sp|Q9UHD4|CIDEB_HUMAN_Site_18	sp|P22792|CPN2_HUMAN_Site_359	sp|P22792|CPN2_HUMAN_Site_359
	sp|P11279|LAMP1_HUMAN_Site_84	sp|Q86WI1|PKHL1_HUMAN_Site_1002	sp|Q86WI1|PKHL1_HUMAN_Site_1002
	sp|P07333|CSF1R_HUMAN_Site_153	sp|Q6EMK4|VASN_HUMAN_Site_528	sp|Q6EMK4|VASN_HUMAN_Site_528
	sp|Q14766|LTBP1_HUMAN_Site_1366	sp|P15144|AMPN_HUMAN_Site_128	sp|P15144|AMPN_HUMAN_Site_128
	sp|O00391|QSOX1_HUMAN_Site_575	sp|O95405|ZFYV9_HUMAN_Site_956	sp|O95405|ZFYV9_HUMAN_Site_956
	sp|P06331|HV434_HUMAN_Site_78	sp|O43493|TGON2_HUMAN_Site_39	sp|O43493|TGON2_HUMAN_Site_39
	sp|P55290|CAD13_HUMAN_Site_598	sp|Q86WI1|PKHL1_HUMAN_Site_3545	sp|Q86WI1|PKHL1_HUMAN_Site_3545
	sp|O60704|TPST2_HUMAN_Site_343	sp|Q8IXL6|FA20C_HUMAN_Site_470	sp|Q8IXL6|FA20C_HUMAN_Site_470
	sp|P12259|FA5_HUMAN_Site_2209	sp|P01859|IGHG2_HUMAN_Site_240	sp|P01859|IGHG2_HUMAN_Site_240
	sp|Q5D862|FILA2_HUMAN_Site_167	sp|Q04756|HGFA_HUMAN_Site_468	sp|Q04756|HGFA_HUMAN_Site_468
	sp|P08581|MET_HUMAN_Site_399	sp|P22897|MRC1_HUMAN_Site_1205	sp|P22897|MRC1_HUMAN_Site_1205
	sp|Q9UM47|NOTC3_HUMAN_Site_1179	sp|Q8NBP7|PCSK9_HUMAN_Site_533	sp|Q8NBP7|PCSK9_HUMAN_Site_533
	sp|P00451|FA8_HUMAN_Site_1074	sp|P13598|ICAM2_HUMAN_Site_82	sp|P13598|ICAM2_HUMAN_Site_82
	sp|P55103|INHBC_HUMAN_Site_110	sp|Q9P232|CNTN3_HUMAN_Site_489	sp|Q9P232|CNTN3_HUMAN_Site_489
	sp|Q86WI1|PKHL1_HUMAN_Site_3545	sp|Q9Y6H6|KCNE3_HUMAN_Site_22	sp|Q9Y6H6|KCNE3_HUMAN_Site_22
	sp|P01857|IGHG1_HUMAN_Site_244	sp|Q9HDC9|APMAP_HUMAN_Site_196	sp|Q9HDC9|APMAP_HUMAN_Site_196
	sp|P24821|TENA_HUMAN_Site_1392	sp|P26927|HGFL_HUMAN_Site_72	sp|P26927|HGFL_HUMAN_Site_72
	sp|Q7Z7M0|MEGF8_HUMAN_Site_2066	sp|Q07954|LRP1_HUMAN_Site_1511	sp|Q07954|LRP1_HUMAN_Site_1511
	sp|Q01638|ILRL1_HUMAN_Site_191	sp|Q06418|TYRO3_HUMAN_Site_230	sp|Q06418|TYRO3_HUMAN_Site_230
	sp|Q71U36|TBA1A_HUMAN_Site_380	sp|Q08380|LG3BP_HUMAN_Site_192	sp|Q08380|LG3BP_HUMAN_Site_192
	sp|Q92823|NRCAM_HUMAN_Site_716	sp|Q9BXR6|FHR5_HUMAN_Site_400	sp|Q9BXR6|FHR5_HUMAN_Site_400
	sp|P01854|IGHE_HUMAN_Site_275	sp|O00391|QSOX1_HUMAN_Site_130	sp|O00391|QSOX1_HUMAN_Site_130
	sp|Q15166|PON3_HUMAN_Site_323	sp|P02790|HEMO_HUMAN_Site_240	sp|P02790|HEMO_HUMAN_Site_240
	sp|Q9HBW1|LRRC4_HUMAN_Site_388	sp|Q9H0X4|F234A_HUMAN_Site_389	sp|Q9H0X4|F234A_HUMAN_Site_389
	sp|Q01814|AT2B2_HUMAN_Site_1218	sp|Q8IZF2|AGRF5_HUMAN_Site_666	sp|Q8IZF2|AGRF5_HUMAN_Site_666
	sp|Q9NY97|B3GN2_HUMAN_Site_89	sp|P05543|THBG_HUMAN_Site_165	sp|P05543|THBG_HUMAN_Site_165
	sp|Q9BYH1|SE6L1_HUMAN_Site_328	sp|P04066|FUCO_HUMAN_Site_382	sp|P04066|FUCO_HUMAN_Site_382
	tr|A0A087WYE2|A0A087WYE2_HUMAN_Site_282	sp|P04070|PROC_HUMAN_Site_139	sp|P04070|PROC_HUMAN_Site_139
	sp|Q02413|DSG1_HUMAN_Site_180	sp|P01833|PIGR_HUMAN_Site_499	sp|P01833|PIGR_HUMAN_Site_499
	sp|Q13332|PTPRS_HUMAN_Site_733	sp|Q9P232|CNTN3_HUMAN_Site_895	sp|Q9P232|CNTN3_HUMAN_Site_895
	sp|Q86UD1|OAF_HUMAN_Site_160	sp|Q6EMK4|VASN_HUMAN_Site_117	sp|Q6EMK4|VASN_HUMAN_Site_117
	sp|Q9NZK5|ADA2_HUMAN_Site_174	sp|Q92854|SEM4D_HUMAN_Site_77	sp|Q92854|SEM4D_HUMAN_Site_77
	sp|Q13790|APOF_HUMAN_Site_267	sp|P08294|SODE_HUMAN_Site_107	sp|P08294|SODE_HUMAN_Site_107
	sp|Q9UJJ9|GNPTG_HUMAN_Site_88	sp|P04217|A1BG_HUMAN_Site_363	sp|P04217|A1BG_HUMAN_Site_363
	sp|Q86WI1|PKHL1_HUMAN_Site_1288	sp|Q29718|1B82_HUMAN_Site_110	sp|Q29718|1B82_HUMAN_Site_110
	sp|Q86TH1|ATL2_HUMAN_Site_544	sp|Q9H4A9|DPEP2_HUMAN_Site_111	sp|Q9H4A9|DPEP2_HUMAN_Site_111
	sp|P11279|LAMP1_HUMAN_Site_130	sp|P16871|IL7RA_HUMAN_Site_182	sp|P16871|IL7RA_HUMAN_Site_182
	sp|Q9NY97|B3GN2_HUMAN_Site_79	sp|P12111|CO6A3_HUMAN_Site_108	sp|P12111|CO6A3_HUMAN_Site_108
	sp|Q13201|MMRN1_HUMAN_Site_996	sp|Q9HBW9|AGRL4_HUMAN_Site_188	sp|Q9HBW9|AGRL4_HUMAN_Site_188
	sp|P23470|PTPRG_HUMAN_Site_444	sp|O15031|PLXB2_HUMAN_Site_733	sp|O15031|PLXB2_HUMAN_Site_733
	sp|P12821|ACE_HUMAN_Site_714	sp|P16581|LYAM2_HUMAN_Site_503	sp|P16581|LYAM2_HUMAN_Site_503
	sp|Q5ZPR3|CD276_HUMAN_Site_215	sp|Q4LDE5|SVEP1_HUMAN_Site_1890	sp|Q4LDE5|SVEP1_HUMAN_Site_1890
	sp|P13473|LAMP2_HUMAN_Site_179	sp|O95498|VNN2_HUMAN_Site_411	sp|O95498|VNN2_HUMAN_Site_411
	sp|O15354|GPR37_HUMAN_Site_36	sp|P02751|FINC_HUMAN_Site_139	sp|P02751|FINC_HUMAN_Site_139
	sp|Q9Y6R7|FCGBP_HUMAN_Site_1317	sp|P01591|IGJ_HUMAN_Site_112	sp|P01591|IGJ_HUMAN_Site_112
	sp|P01833|PIGR_HUMAN_Site_469	sp|P41222|PTGDS_HUMAN_Site_51	sp|P41222|PTGDS_HUMAN_Site_51
	sp|P12259|FA5_HUMAN_Site_1698	sp|P02750|A2GL_HUMAN_Site_306	sp|P02750|A2GL_HUMAN_Site_306
	sp|P22792|CPN2_HUMAN_Site_359	sp|Q9NPH3|IL1AP_HUMAN_Site_111	sp|Q9NPH3|IL1AP_HUMAN_Site_111
	sp|P00738|HPT_HUMAN_Site_207	sp|P01019|ANGT_HUMAN_Site_170	sp|P01019|ANGT_HUMAN_Site_170
	sp|O43916|CHST1_HUMAN_Site_334	sp|P28827|PTPRM_HUMAN_Site_534	sp|P28827|PTPRM_HUMAN_Site_534
	sp|Q5VZ19|TDR10_HUMAN_Site_103	sp|Q9P232|CNTN3_HUMAN_Site_765	sp|Q9P232|CNTN3_HUMAN_Site_765
	sp|P10909|CLUS_HUMAN_Site_291	sp|Q93070|NAR4_HUMAN_Site_274	sp|Q93070|NAR4_HUMAN_Site_274
	sp|P01833|PIGR_HUMAN_Site_83	sp|P38571|LICH_HUMAN_Site_321	sp|P38571|LICH_HUMAN_Site_321
	sp|P05154|IPSP_HUMAN_Site_338	sp|Q9H756|LRC19_HUMAN_Site_37	sp|Q9H756|LRC19_HUMAN_Site_37
	sp|Q8IUK5|PLDX1_HUMAN_Site_80	sp|P02760|AMBP_HUMAN_Site_115	sp|P02760|AMBP_HUMAN_Site_115
	sp|P07307|ASGR2_HUMAN_Site_170	sp|P19320|VCAM1_HUMAN_Site_417	sp|P19320|VCAM1_HUMAN_Site_417
	sp|Q01459|DIAC_HUMAN_Site_299	sp|Q14766|LTBP1_HUMAN_Site_1366	sp|Q14766|LTBP1_HUMAN_Site_1366
	sp|P14207|FOLR2_HUMAN_Site_115	tr|D6RGV2|D6RGV2_HUMAN_Site_233	tr|D6RGV2|D6RGV2_HUMAN_Site_233
	sp|Q6UXB8|PI16_HUMAN_Site_409	sp|Q6UWL2|SUSD1_HUMAN_Site_253	sp|Q6UWL2|SUSD1_HUMAN_Site_253
	sp|P40200|TACT_HUMAN_Site_368	sp|O95866|G6B_HUMAN_Site_32	sp|O95866|G6B_HUMAN_Site_32
	sp|O15031|PLXB2_HUMAN_Site_1049	sp|P55103|INHBC_HUMAN_Site_110	sp|P55103|INHBC_HUMAN_Site_110
	sp|Q86WI1|PKHL1_HUMAN_Site_348	sp|Q7Z7M9|GALT5_HUMAN_Site_776	sp|Q7Z7M9|GALT5_HUMAN_Site_776
	sp|P06276|CHLE_HUMAN_Site_514	sp|O94933|SLIK3_HUMAN_Site_68	sp|O94933|SLIK3_HUMAN_Site_68
	sp|P00451|FA8_HUMAN_Site_1829	sp|P12259|FA5_HUMAN_Site_51	sp|P12259|FA5_HUMAN_Site_51
	tr|H0YDE5|H0YDE5_HUMAN_Site_131	sp|O95897|NOE2_HUMAN_Site_155	sp|O95897|NOE2_HUMAN_Site_155
	sp|O00241|SIRB1_HUMAN_Site_291	sp|P09871|C1S_HUMAN_Site_411	sp|P09871|C1S_HUMAN_Site_411
	sp|Q9BY67|CADM1_HUMAN_Site_308	sp|P13473|LAMP2_HUMAN_Site_257	sp|P13473|LAMP2_HUMAN_Site_257
	sp|P04114|APOB_HUMAN_Site_2779	sp|Q15223|NECT1_HUMAN_Site_202	sp|Q15223|NECT1_HUMAN_Site_202
	sp|P01023|A2MG_HUMAN_Site_1424	sp|Q86SQ4|AGRG6_HUMAN_Site_667	sp|Q86SQ4|AGRG6_HUMAN_Site_667
	sp|P20138|CD33_HUMAN_Site_99	sp|P43251|BTD_HUMAN_Site_402	sp|P43251|BTD_HUMAN_Site_402
	sp|P54802|ANAG_HUMAN_Site_526	sp|O00299|CLIC1_HUMAN_Site_42	sp|O00299|CLIC1_HUMAN_Site_42
	sp|P54289|CA2D1_HUMAN_Site_136	sp|Q76LX8|ATS13_HUMAN_Site_579	sp|Q76LX8|ATS13_HUMAN_Site_579
	sp|Q9UBP4|DKK3_HUMAN_Site_106	sp|P28906|CD34_HUMAN_Site_194	sp|P28906|CD34_HUMAN_Site_194
	sp|Q9NRB3|CHSTC_HUMAN_Site_209	sp|P19320|VCAM1_HUMAN_Site_365	sp|P19320|VCAM1_HUMAN_Site_365
	sp|P32942|ICAM3_HUMAN_Site_110	sp|Q86VB7|C163A_HUMAN_Site_140	sp|Q86VB7|C163A_HUMAN_Site_140
	sp|Q14520|HABP2_HUMAN_Site_106	sp|Q9Y216|MTMR7_HUMAN_Site_262	sp|Q9Y216|MTMR7_HUMAN_Site_262
	sp|P07333|CSF1R_HUMAN_Site_73	sp|Q5D862|FILA2_HUMAN_Site_167	sp|Q5D862|FILA2_HUMAN_Site_167
	sp|Q96HD1|CREL1_HUMAN_Site_205	sp|Q02413|DSG1_HUMAN_Site_110	sp|Q02413|DSG1_HUMAN_Site_110
	sp|Q9Y4D7|PLXD1_HUMAN_Site_500	sp|P51693|APLP1_HUMAN_Site_551	sp|P51693|APLP1_HUMAN_Site_551
	sp|P16581|LYAM2_HUMAN_Site_160	sp|P04279|SEMG1_HUMAN_Site_363	sp|P04279|SEMG1_HUMAN_Site_363
	sp|Q9UHX3|AGRE2_HUMAN_Site_41	sp|P04275|VWF_HUMAN_Site_2585	sp|P04275|VWF_HUMAN_Site_2585
	sp|P07358|CO8B_HUMAN_Site_44	sp|P43121|MUC18_HUMAN_Site_449	sp|P43121|MUC18_HUMAN_Site_449
	sp|Q15043|S39AE_HUMAN_Site_77	sp|P04114|APOB_HUMAN_Site_2871	sp|P04114|APOB_HUMAN_Site_2871
	sp|Q5D862|FILA2_HUMAN_Site_406	sp|Q86SQ4|AGRG6_HUMAN_Site_324	sp|Q86SQ4|AGRG6_HUMAN_Site_324
	sp|P27169|PON1_HUMAN_Site_43	sp|Q92859|NEO1_HUMAN_Site_639	sp|Q92859|NEO1_HUMAN_Site_639
	sp|P28300|LYOX_HUMAN_Site_81	sp|Q8NI99|ANGL6_HUMAN_Site_58	sp|Q8NI99|ANGL6_HUMAN_Site_58
	sp|P07911|UROM_HUMAN_Site_232	sp|Q01459|DIAC_HUMAN_Site_299	sp|Q01459|DIAC_HUMAN_Site_299
	sp|Q86VB7|C163A_HUMAN_Site_1027	sp|P08185|CBG_HUMAN_Site_274	sp|P08185|CBG_HUMAN_Site_274
	sp|P21757|MSRE_HUMAN_Site_249	sp|P04264|K2C1_HUMAN_Site_500	sp|P04264|K2C1_HUMAN_Site_500
	sp|P04003|C4BPA_HUMAN_Site_385	sp|Q14118|DAG1_HUMAN_Site_141	sp|Q14118|DAG1_HUMAN_Site_141
	sp|P35442|TSP2_HUMAN_Site_1069	sp|P33151|CADH5_HUMAN_Site_442	sp|P33151|CADH5_HUMAN_Site_442
	sp|P00451|FA8_HUMAN_Site_982	sp|P04275|VWF_HUMAN_Site_2290	sp|P04275|VWF_HUMAN_Site_2290
	sp|P08195|4F2_HUMAN_Site_424	sp|P55899|FCGRN_HUMAN_Site_125	sp|P55899|FCGRN_HUMAN_Site_125
	sp|P01031|CO5_HUMAN_Site_1115	sp|P20851|C4BPB_HUMAN_Site_154	sp|P20851|C4BPB_HUMAN_Site_154
	sp|P08575|PTPRC_HUMAN_Site_337	sp|Q9UNN8|EPCR_HUMAN_Site_172	sp|Q9UNN8|EPCR_HUMAN_Site_172
	sp|Q93070|NAR4_HUMAN_Site_257	sp|P01127|PDGFB_HUMAN_Site_63	sp|P01127|PDGFB_HUMAN_Site_63
	sp|P28827|PTPRM_HUMAN_Site_72	sp|Q9UHG3|PCYOX_HUMAN_Site_196	sp|Q9UHG3|PCYOX_HUMAN_Site_196
	sp|Q96IY4|CBPB2_HUMAN_Site_85	sp|Q8NBJ4|GOLM1_HUMAN_Site_144	sp|Q8NBJ4|GOLM1_HUMAN_Site_144
	sp|Q6FHJ7|SFRP4_HUMAN_Site_38	sp|P20160|CAP7_HUMAN_Site_126	sp|P20160|CAP7_HUMAN_Site_126
	sp|Q9HDC9|APMAP_HUMAN_Site_196	sp|Q13275|SEM3F_HUMAN_Site_53	sp|Q13275|SEM3F_HUMAN_Site_53
	sp|Q9UHG3|PCYOX_HUMAN_Site_196	sp|Q7Z5N4|SDK1_HUMAN_Site_1024	sp|Q7Z5N4|SDK1_HUMAN_Site_1024
	sp|P12821|ACE_HUMAN_Site_146	sp|P09486|SPRC_HUMAN_Site_116	sp|P09486|SPRC_HUMAN_Site_116
	sp|P02751|FINC_HUMAN_Site_139	sp|P55103|INHBC_HUMAN_Site_143	sp|P55103|INHBC_HUMAN_Site_143
	sp|P27930|IL1R2_HUMAN_Site_219	sp|Q99784|NOE1_HUMAN_Site_103	sp|Q99784|NOE1_HUMAN_Site_103
	sp|O94933|SLIK3_HUMAN_Site_68	sp|P06681|CO2_HUMAN_Site_471	sp|P06681|CO2_HUMAN_Site_471
	sp|P55290|CAD13_HUMAN_Site_500	sp|Q8TAG5|VTM2A_HUMAN_Site_175	sp|Q8TAG5|VTM2A_HUMAN_Site_175
	sp|P98172|EFNB1_HUMAN_Site_139	sp|P55285|CADH6_HUMAN_Site_437	sp|P55285|CADH6_HUMAN_Site_437
	sp|Q9BXR6|FHR5_HUMAN_Site_400	sp|Q58EX2|SDK2_HUMAN_Site_1205	sp|Q58EX2|SDK2_HUMAN_Site_1205
	sp|P05186|PPBT_HUMAN_Site_430	sp|O95274|LYPD3_HUMAN_Site_129	sp|O95274|LYPD3_HUMAN_Site_129
	sp|Q9NY15|STAB1_HUMAN_Site_286	sp|P13497|BMP1_HUMAN_Site_91	sp|P13497|BMP1_HUMAN_Site_91
	sp|P24821|TENA_HUMAN_Site_38	sp|O60486|PLXC1_HUMAN_Site_149	sp|O60486|PLXC1_HUMAN_Site_149
	sp|P04114|APOB_HUMAN_Site_1368	sp|O00533|NCHL1_HUMAN_Site_482	sp|O00533|NCHL1_HUMAN_Site_482
	sp|P23284|PPIB_HUMAN_Site_148	sp|P01031|CO5_HUMAN_Site_741	sp|P01031|CO5_HUMAN_Site_741
	sp|P32942|ICAM3_HUMAN_Site_295	sp|P20160|CAP7_HUMAN_Site_140	sp|P20160|CAP7_HUMAN_Site_140
	sp|P07333|CSF1R_HUMAN_Site_275	sp|Q6YHK3|CD109_HUMAN_Site_68	sp|Q6YHK3|CD109_HUMAN_Site_68
	sp|Q5SGD2|PPM1L_HUMAN_Site_117	sp|Q92626|PXDN_HUMAN_Site_1368	sp|Q92626|PXDN_HUMAN_Site_1368
	sp|Q9NRA1|PDGFC_HUMAN_Site_55	sp|O60486|PLXC1_HUMAN_Site_141	sp|O60486|PLXC1_HUMAN_Site_141
	sp|O00533|NCHL1_HUMAN_Site_984	sp|P09326|CD48_HUMAN_Site_189	sp|P09326|CD48_HUMAN_Site_189
	sp|P55056|APOC4_HUMAN_Site_63	sp|P11215|ITAM_HUMAN_Site_240	sp|P11215|ITAM_HUMAN_Site_240
	sp|O75882|ATRN_HUMAN_Site_325	sp|O95502|NPTXR_HUMAN_Site_42	sp|O95502|NPTXR_HUMAN_Site_42
	sp|P34910|EVI2B_HUMAN_Site_16	sp|P24387|CRHBP_HUMAN_Site_204	sp|P24387|CRHBP_HUMAN_Site_204
	sp|P11279|LAMP1_HUMAN_Site_76	sp|Q6UY14|ATL4_HUMAN_Site_490	sp|Q6UY14|ATL4_HUMAN_Site_490
	sp|O15031|PLXB2_HUMAN_Site_127	sp|P43652|AFAM_HUMAN_Site_109	sp|P43652|AFAM_HUMAN_Site_109
	sp|P20742|PZP_HUMAN_Site_997	sp|Q14515|SPRL1_HUMAN_Site_412	sp|Q14515|SPRL1_HUMAN_Site_412
	sp|P07333|CSF1R_HUMAN_Site_480	sp|P31997|CEAM8_HUMAN_Site_104	sp|P31997|CEAM8_HUMAN_Site_104
	sp|Q9H9K5|MER34_HUMAN_Site_89	sp|Q7Z3B1|NEGR1_HUMAN_Site_275	sp|Q7Z3B1|NEGR1_HUMAN_Site_275
	sp|Q08380|LG3BP_HUMAN_Site_69	sp|Q76LX8|ATS13_HUMAN_Site_1354	sp|Q76LX8|ATS13_HUMAN_Site_1354
	sp|Q504Y2|PKDCC_HUMAN_Site_460	sp|Q9BXS4|TMM59_HUMAN_Site_90	sp|Q9BXS4|TMM59_HUMAN_Site_90
	sp|Q8IXL6|FA20C_HUMAN_Site_470	sp|P98160|PGBM_HUMAN_Site_89	sp|P98160|PGBM_HUMAN_Site_89
	sp|O00533|NCHL1_HUMAN_Site_1026	sp|Q8N6Q3|CD177_HUMAN_Site_382	sp|Q8N6Q3|CD177_HUMAN_Site_382
	sp|Q6QNK2|AGRD1_HUMAN_Site_185	sp|Q8IWV2|CNTN4_HUMAN_Site_893	sp|Q8IWV2|CNTN4_HUMAN_Site_893
	sp|P08519|APOA_HUMAN_Site_3521	sp|Q8WVQ1|CANT1_HUMAN_Site_88	sp|Q8WVQ1|CANT1_HUMAN_Site_88
	sp|Q86VB7|C163A_HUMAN_Site_140	sp|O15031|PLXB2_HUMAN_Site_528	sp|O15031|PLXB2_HUMAN_Site_528
	sp|P28799|GRN_HUMAN_Site_265	sp|Q9Y6H6|KCNE3_HUMAN_Site_41	sp|Q9Y6H6|KCNE3_HUMAN_Site_41
	sp|P20848|A1ATR_HUMAN_Site_185	sp|Q86TH1|ATL2_HUMAN_Site_544	sp|Q86TH1|ATL2_HUMAN_Site_544
	sp|P04114|APOB_HUMAN_Site_4237	sp|P04196|HRG_HUMAN_Site_344	sp|P04196|HRG_HUMAN_Site_344
	sp|P02748|CO9_HUMAN_Site_277	sp|P04196|HRG_HUMAN_Site_345	sp|P04196|HRG_HUMAN_Site_345
	sp|P04114|APOB_HUMAN_Site_2982	sp|O43451|MGA_HUMAN_Site_1323	sp|O43451|MGA_HUMAN_Site_1323
	sp|P43652|AFAM_HUMAN_Site_109	sp|P11047|LAMC1_HUMAN_Site_1107	sp|P11047|LAMC1_HUMAN_Site_1107
	sp|P54289|CA2D1_HUMAN_Site_985	sp|P31997|CEAM8_HUMAN_Site_111	sp|P31997|CEAM8_HUMAN_Site_111
	sp|Q13449|LSAMP_HUMAN_Site_40	sp|P43652|AFAM_HUMAN_Site_402	sp|P43652|AFAM_HUMAN_Site_402
	sp|Q76LX8|ATS13_HUMAN_Site_1354	sp|Q6YHK3|CD109_HUMAN_Site_118	sp|Q6YHK3|CD109_HUMAN_Site_118
		sp|P25311|ZA2G_HUMAN_Site_128	sp|P25311|ZA2G_HUMAN_Site_128
		sp|P36980|FHR2_HUMAN_Site_126	sp|P36980|FHR2_HUMAN_Site_126
		sp|P49746|TSP3_HUMAN_Site_407	sp|P49746|TSP3_HUMAN_Site_407
		sp|P43652|AFAM_HUMAN_Site_33	sp|P43652|AFAM_HUMAN_Site_33
		sp|P22792|CPN2_HUMAN_Site_518	sp|P22792|CPN2_HUMAN_Site_518
		sp|Q9HC56|PCDH9_HUMAN_Site_450	sp|Q9HC56|PCDH9_HUMAN_Site_450
		sp|P35555|FBN1_HUMAN_Site_448	sp|P35555|FBN1_HUMAN_Site_448
		sp|O95897|NOE2_HUMAN_Site_74	sp|O95897|NOE2_HUMAN_Site_74
		sp|Q7Z7M0|MEGF8_HUMAN_Site_1201	sp|Q7Z7M0|MEGF8_HUMAN_Site_1201
		sp|P08185|CBG_HUMAN_Site_330	sp|P08185|CBG_HUMAN_Site_330
		sp|Q8TDY8|IGDC4_HUMAN_Site_782	sp|Q8TDY8|IGDC4_HUMAN_Site_782
		sp|Q9Y287|ITM2B_HUMAN_Site_170	sp|Q9Y287|ITM2B_HUMAN_Site_170
		sp|P41271|NBL1_HUMAN_Site_39	sp|P41271|NBL1_HUMAN_Site_39
		sp|Q96F46|I17RA_HUMAN_Site_54	sp|Q96F46|I17RA_HUMAN_Site_54
		sp|Q6UX71|PXDC2_HUMAN_Site_316	sp|Q6UX71|PXDC2_HUMAN_Site_316
		sp|P14384|CBPM_HUMAN_Site_163	sp|P14384|CBPM_HUMAN_Site_163
		sp|O60704|TPST2_HUMAN_Site_343	sp|O60704|TPST2_HUMAN_Site_343
		sp|Q96BZ4|PLD4_HUMAN_Site_281	sp|Q96BZ4|PLD4_HUMAN_Site_281
		sp|Q8IZF2|AGRF5_HUMAN_Site_328	sp|Q8IZF2|AGRF5_HUMAN_Site_328
		sp|Q92854|SEM4D_HUMAN_Site_139	sp|Q92854|SEM4D_HUMAN_Site_139
		sp|Q24JP5|T132A_HUMAN_Site_71	sp|Q24JP5|T132A_HUMAN_Site_71
		sp|P27487|DPP4_HUMAN_Site_520	sp|P27487|DPP4_HUMAN_Site_520
		sp|Q8WWG9|KCNE4_HUMAN_Site_59	sp|Q8WWG9|KCNE4_HUMAN_Site_59
		sp|P22304|IDS_HUMAN_Site_280	sp|P22304|IDS_HUMAN_Site_280
		sp|P24821|TENA_HUMAN_Site_1301	sp|P24821|TENA_HUMAN_Site_1301
		sp|O95450|ATS2_HUMAN_Site_251	sp|O95450|ATS2_HUMAN_Site_251
		sp|Q16610|ECM1_HUMAN_Site_354	sp|Q16610|ECM1_HUMAN_Site_354
		sp|P07358|CO8B_HUMAN_Site_44	sp|P07358|CO8B_HUMAN_Site_44
		sp|P28799|GRN_HUMAN_Site_265	sp|P28799|GRN_HUMAN_Site_265
		sp|Q99941|ATF6B_HUMAN_Site_610	sp|Q99941|ATF6B_HUMAN_Site_610
		sp|Q13201|MMRN1_HUMAN_Site_981	sp|Q13201|MMRN1_HUMAN_Site_981
		sp|Q9UFP1|F198A_HUMAN_Site_566	sp|Q9UFP1|F198A_HUMAN_Site_566
		sp|P22891|PROZ_HUMAN_Site_332	sp|P22891|PROZ_HUMAN_Site_332
		sp|Q08380|LG3BP_HUMAN_Site_125	sp|Q08380|LG3BP_HUMAN_Site_125
		sp|P23470|PTPRG_HUMAN_Site_444	sp|P23470|PTPRG_HUMAN_Site_444
		sp|Q07075|AMPE_HUMAN_Site_589	sp|Q07075|AMPE_HUMAN_Site_589
		sp|Q02763|TIE2_HUMAN_Site_596	sp|Q02763|TIE2_HUMAN_Site_596
		sp|Q8NI99|ANGL6_HUMAN_Site_145	sp|Q8NI99|ANGL6_HUMAN_Site_145
		sp|O43897|TLL1_HUMAN_Site_169	sp|O43897|TLL1_HUMAN_Site_169
		sp|Q9NPR2|SEM4B_HUMAN_Site_405	sp|Q9NPR2|SEM4B_HUMAN_Site_405
		sp|P04114|APOB_HUMAN_Site_185	sp|P04114|APOB_HUMAN_Site_185
		sp|Q9UM47|NOTC3_HUMAN_Site_1179	sp|Q9UM47|NOTC3_HUMAN_Site_1179
		sp|Q9P232|CNTN3_HUMAN_Site_193	sp|Q9P232|CNTN3_HUMAN_Site_193
		sp|Q8N436|CPXM2_HUMAN_Site_337	sp|Q8N436|CPXM2_HUMAN_Site_337
		sp|P17927|CR1_HUMAN_Site_578	sp|P17927|CR1_HUMAN_Site_578
		sp|P40189|IL6RB_HUMAN_Site_131	sp|P40189|IL6RB_HUMAN_Site_131
		sp|P07602|SAP_HUMAN_Site_101	sp|P07602|SAP_HUMAN_Site_101
		sp|Q9BQE3|TBA1C_HUMAN_Site_380	sp|Q9BQE3|TBA1C_HUMAN_Site_380
		sp|Q96BZ4|PLD4_HUMAN_Site_403	sp|Q96BZ4|PLD4_HUMAN_Site_403
		sp|P15144|AMPN_HUMAN_Site_818	sp|P15144|AMPN_HUMAN_Site_818
		sp|P55056|APOC4_HUMAN_Site_63	sp|P55056|APOC4_HUMAN_Site_63
		sp|Q9UPN3|MACF1_HUMAN_Site_2104	sp|Q9UPN3|MACF1_HUMAN_Site_2104
		sp|P07093|GDN_HUMAN_Site_118	sp|P07093|GDN_HUMAN_Site_118
		sp|P33151|CADH5_HUMAN_Site_112	sp|P33151|CADH5_HUMAN_Site_112
		sp|P20023|CR2_HUMAN_Site_823	sp|P20023|CR2_HUMAN_Site_823
		sp|Q14118|DAG1_HUMAN_Site_641	sp|Q14118|DAG1_HUMAN_Site_641
		sp|P11717|MPRI_HUMAN_Site_957	sp|P11717|MPRI_HUMAN_Site_957
		sp|P08195|4F2_HUMAN_Site_365	sp|P08195|4F2_HUMAN_Site_365
		sp|Q14623|IHH_HUMAN_Site_282	sp|Q14623|IHH_HUMAN_Site_282
		sp|P07602|SAP_HUMAN_Site_215	sp|P07602|SAP_HUMAN_Site_215
		sp|Q8N6C8|LIRA3_HUMAN_Site_281	sp|Q8N6C8|LIRA3_HUMAN_Site_281
		sp|P27918|PROP_HUMAN_Site_428	sp|P27918|PROP_HUMAN_Site_428
		sp|O60462|NRP2_HUMAN_Site_157	sp|O60462|NRP2_HUMAN_Site_157
		sp|Q13201|MMRN1_HUMAN_Site_344	sp|Q13201|MMRN1_HUMAN_Site_344
		sp|Q02413|DSG1_HUMAN_Site_180	sp|Q02413|DSG1_HUMAN_Site_180
		sp|P12821|ACE_HUMAN_Site_74	sp|P12821|ACE_HUMAN_Site_74
		tr|H0YD63|H0YD63_HUMAN_Site_89	tr|H0YD63|H0YD63_HUMAN_Site_89
		sp|Q6P179|ERAP2_HUMAN_Site_294	sp|Q6P179|ERAP2_HUMAN_Site_294
		sp|P33151|CADH5_HUMAN_Site_535	sp|P33151|CADH5_HUMAN_Site_535
		sp|Q13790|APOF_HUMAN_Site_267	sp|Q13790|APOF_HUMAN_Site_267
		sp|P06280|AGAL_HUMAN_Site_139	sp|P06280|AGAL_HUMAN_Site_139
		sp|Q9Y490|TLN1_HUMAN_Site_2124	sp|Q9Y490|TLN1_HUMAN_Site_2124
		sp|Q99435|NELL2_HUMAN_Site_53	sp|Q99435|NELL2_HUMAN_Site_53
		sp|P01854|IGHE_HUMAN_Site_275	sp|P01854|IGHE_HUMAN_Site_275
		sp|P12931|SRC_HUMAN_Site_68	sp|P12931|SRC_HUMAN_Site_68
		sp|P24821|TENA_HUMAN_Site_1392	sp|P24821|TENA_HUMAN_Site_1392
		sp|P07307|ASGR2_HUMAN_Site_102	sp|P07307|ASGR2_HUMAN_Site_102
			sp|P55058|PLTP_HUMAN_Site_94
			sp|Q13201|MMRN1_HUMAN_Site_933
			sp|O75882|ATRN_HUMAN_Site_416
			tr|H0Y4Y9|H0Y4Y9_HUMAN_Site_79
			sp|Q96KG7|MEG10_HUMAN_Site_678
			sp|Q9UJW2|TINAG_HUMAN_Site_38
			sp|Q8TDL5|BPIB1_HUMAN_Site_48
			sp|P23471|PTPRZ_HUMAN_Site_105
			sp|P13473|LAMP2_HUMAN_Site_356
			sp|P11279|LAMP1_HUMAN_Site_62
			tr|D6RGV2|D6RGV2_HUMAN_Site_232
			sp|O75636|FCN3_HUMAN_Site_189
			sp|P40197|GPV_HUMAN_Site_385
			sp|O00241|SIRB1_HUMAN_Site_269
			sp|P43251|BTD_HUMAN_Site_349
			sp|Q86U17|SPA11_HUMAN_Site_169
			sp|Q9ULI3|HEG1_HUMAN_Site_159
			sp|P11117|PPAL_HUMAN_Site_92
			sp|Q06033|ITIH3_HUMAN_Site_580
			sp|Q9NPH3|IL1AP_HUMAN_Site_209
			sp|Q07954|LRP1_HUMAN_Site_2502
			sp|Q9UEW3|MARCO_HUMAN_Site_136
			sp|Q12913|PTPRJ_HUMAN_Site_192
			sp|P05154|IPSP_HUMAN_Site_249
			sp|P32004|L1CAM_HUMAN_Site_100
			sp|Q6UY14|ATL4_HUMAN_Site_773
			sp|Q14571|ITPR2_HUMAN_Site_1244
			sp|P54802|ANAG_HUMAN_Site_532
			sp|Q9UQP3|TENN_HUMAN_Site_1149
			sp|Q07954|LRP1_HUMAN_Site_446
			tr|H0YDE5|H0YDE5_HUMAN_Site_87
			sp|P01871|IGHM_HUMAN_Site_279
			sp|O75509|TNR21_HUMAN_Site_278
			sp|P00451|FA8_HUMAN_Site_1431
			sp|Q9NZP8|C1RL_HUMAN_Site_363
			sp|Q96JP9|CDHR1_HUMAN_Site_643
			sp|P11166|GTR1_HUMAN_Site_45
			sp|Q9Y646|CBPQ_HUMAN_Site_179
			sp|P43652|AFAM_HUMAN_Site_488
			sp|Q8WW52|F151A_HUMAN_Site_315
			sp|Q02985|FHR3_HUMAN_Site_205
			sp|P01833|PIGR_HUMAN_Site_135
			sp|P04114|APOB_HUMAN_Site_34
			sp|P55291|CAD15_HUMAN_Site_576
			sp|Q92187|SIA8D_HUMAN_Site_74
			sp|P19320|VCAM1_HUMAN_Site_561
			sp|A0A0J9YXX1|HV5X1_HUMAN_Site_78
			sp|P02671|FIBA_HUMAN_Site_419
			sp|P36269|GGT5_HUMAN_Site_98
			sp|Q9BRN9|TM2D3_HUMAN_Site_157
			sp|O60896|RAMP3_HUMAN_Site_103
			sp|P02790|HEMO_HUMAN_Site_246
			sp|P14679|TYRO_HUMAN_Site_337
			sp|P02675|FIBB_HUMAN_Site_314
			sp|Q13433|S39A6_HUMAN_Site_67
			sp|Q9UBR2|CATZ_HUMAN_Site_184
			sp|Q8NDA2|HMCN2_HUMAN_Site_2476
			sp|P46531|NOTC1_HUMAN_Site_1587
			sp|Q8WXI7|MUC16_HUMAN_Site_14417
			sp|Q8WXI7|MUC16_HUMAN_Site_14423
			sp|P05556|ITB1_HUMAN_Site_669
			sp|P10721|KIT_HUMAN_Site_463
			sp|P15144|AMPN_HUMAN_Site_296
			sp|P08648|ITA5_HUMAN_Site_868
			sp|Q86TD4|SRCA_HUMAN_Site_848
			sp|Q2TV78|MST1L_HUMAN_Site_619
			sp|O75752|B3GL1_HUMAN_Site_198
			sp|P12259|FA5_HUMAN_Site_55
			sp|P98161|PKD1_HUMAN_Site_2050
			sp|O14672|ADA10_HUMAN_Site_551
			sp|Q99784|NOE1_HUMAN_Site_394
			sp|P05156|CFAI_HUMAN_Site_70
			sp|Q12841|FSTL1_HUMAN_Site_75
			sp|Q86VB7|C163A_HUMAN_Site_123
			sp|O60609|GFRA3_HUMAN_Site_95
			sp|P43652|AFAM_HUMAN_Site_383
			sp|P20036|DPA1_HUMAN_Site_109
			sp|P07998|RNAS1_HUMAN_Site_104
			sp|P12110|CO6A2_HUMAN_Site_785
			sp|P02774|VTDB_HUMAN_Site_288
			sp|P08603|CFAH_HUMAN_Site_911
			sp|Q16853|AOC3_HUMAN_Site_618
			sp|Q13308|PTK7_HUMAN_Site_567
			sp|Q99784|NOE1_HUMAN_Site_288
			sp|P03952|KLKB1_HUMAN_Site_316
			sp|P12259|FA5_HUMAN_Site_382
			sp|Q9Y2G3|AT11B_HUMAN_Site_477
			sp|Q07954|LRP1_HUMAN_Site_1723
			sp|Q8IZF2|AGRF5_HUMAN_Site_627
			sp|P10721|KIT_HUMAN_Site_145
			sp|Q14314|FGL2_HUMAN_Site_263
			sp|Q8IZP9|AGRG2_HUMAN_Site_111
			sp|Q86SQ4|AGRG6_HUMAN_Site_818
			sp|P01854|IGHE_HUMAN_Site_99
			sp|P05556|ITB1_HUMAN_Site_212
			sp|P52823|STC1_HUMAN_Site_133
			sp|Q8IZP9|AGRG2_HUMAN_Site_108
			sp|P12259|FA5_HUMAN_Site_977
			sp|P98161|PKD1_HUMAN_Site_1348
			sp|P24821|TENA_HUMAN_Site_1018
			sp|Q9Y2E5|MA2B2_HUMAN_Site_675
			sp|P05362|ICAM1_HUMAN_Site_183
			sp|Q07075|AMPE_HUMAN_Site_607
			sp|Q99650|OSMR_HUMAN_Site_176
			sp|P41439|FOLR3_HUMAN_Site_119
			sp|O75882|ATRN_HUMAN_Site_383
			sp|P48594|SPB4_HUMAN_Site_65
			sp|Q13308|PTK7_HUMAN_Site_268
			sp|P22792|CPN2_HUMAN_Site_348
			sp|P05106|ITB3_HUMAN_Site_782
			sp|O95967|FBLN4_HUMAN_Site_198
			sp|P23471|PTPRZ_HUMAN_Site_677
			sp|P15151|PVR_HUMAN_Site_120
			sp|Q96BZ4|PLD4_HUMAN_Site_417
			sp|Q86TH1|ATL2_HUMAN_Site_731
			sp|P19022|CADH2_HUMAN_Site_692
			sp|P05107|ITB2_HUMAN_Site_50
			sp|Q96J42|TXD15_HUMAN_Site_181
			sp|P12259|FA5_HUMAN_Site_1559
			sp|P16109|LYAM3_HUMAN_Site_54
			sp|O00451|GFRA2_HUMAN_Site_357
			sp|P78552|I13R1_HUMAN_Site_157
			sp|P35968|VGFR2_HUMAN_Site_374
			sp|P05981|HEPS_HUMAN_Site_112
			sp|O60462|NRP2_HUMAN_Site_152
			sp|Q92859|NEO1_HUMAN_Site_73
			sp|O43505|B4GA1_HUMAN_Site_204
			sp|Q9HBB8|CDHR5_HUMAN_Site_405
			sp|O43866|CD5L_HUMAN_Site_226
			sp|Q07954|LRP1_HUMAN_Site_3788
			sp|O75882|ATRN_HUMAN_Site_1073
			sp|P01023|A2MG_HUMAN_Site_1179
			sp|P14780|MMP9_HUMAN_Site_38
			sp|P06276|CHLE_HUMAN_Site_369
			sp|P08709|FA7_HUMAN_Site_382
			sp|Q9UMS4|PRP19_HUMAN_Site_295
			sp|P40189|IL6RB_HUMAN_Site_390
			sp|P48960|CD97_HUMAN_Site_38
			sp|Q9Y6R7|FCGBP_HUMAN_Site_770
			sp|P06276|CHLE_HUMAN_Site_284
			sp|Q15155|NOMO1_HUMAN_Site_618
			sp|Q9NPH3|IL1AP_HUMAN_Site_107
			sp|O00587|MFNG_HUMAN_Site_109
			sp|Q12913|PTPRJ_HUMAN_Site_172
			sp|P01024|CO3_HUMAN_Site_1423
			sp|Q13421|MSLN_HUMAN_Site_496
			sp|Q9UHD4|CIDEB_HUMAN_Site_18
			sp|P11279|LAMP1_HUMAN_Site_84
			sp|O00391|QSOX1_HUMAN_Site_575
			sp|P55290|CAD13_HUMAN_Site_598
			sp|Q7Z7M0|MEGF8_HUMAN_Site_2066
			sp|Q71U36|TBA1A_HUMAN_Site_380
			sp|Q92823|NRCAM_HUMAN_Site_716
			sp|Q9HBW1|LRRC4_HUMAN_Site_388
			sp|Q9NY97|B3GN2_HUMAN_Site_89
			sp|Q9BYH1|SE6L1_HUMAN_Site_328
			sp|Q86UD1|OAF_HUMAN_Site_160
			sp|Q9UJJ9|GNPTG_HUMAN_Site_88
			sp|P11279|LAMP1_HUMAN_Site_130
			sp|Q5ZPR3|CD276_HUMAN_Site_215
			sp|P13473|LAMP2_HUMAN_Site_179
			sp|Q9Y6R7|FCGBP_HUMAN_Site_1317
			sp|P12259|FA5_HUMAN_Site_1698
			sp|O43916|CHST1_HUMAN_Site_334
			sp|Q5VZ19|TDR10_HUMAN_Site_103
			sp|P01833|PIGR_HUMAN_Site_83
			sp|P05154|IPSP_HUMAN_Site_338
			sp|P07307|ASGR2_HUMAN_Site_170
			sp|P14207|FOLR2_HUMAN_Site_115
			sp|Q6UXB8|PI16_HUMAN_Site_409
			sp|P40200|TACT_HUMAN_Site_368
			sp|Q86WI1|PKHL1_HUMAN_Site_348
			sp|P06276|CHLE_HUMAN_Site_514
			sp|P00451|FA8_HUMAN_Site_1829
			sp|O00241|SIRB1_HUMAN_Site_291
			sp|P20138|CD33_HUMAN_Site_99
			sp|P54289|CA2D1_HUMAN_Site_136
			sp|Q9UBP4|DKK3_HUMAN_Site_106
			sp|Q9NRB3|CHSTC_HUMAN_Site_209
			sp|P32942|ICAM3_HUMAN_Site_110
			sp|Q14520|HABP2_HUMAN_Site_106
			sp|P16581|LYAM2_HUMAN_Site_160
			sp|Q9UHX3|AGRE2_HUMAN_Site_41
			sp|Q5D862|FILA2_HUMAN_Site_406
			sp|P27169|PON1_HUMAN_Site_43
			sp|P28300|LYOX_HUMAN_Site_81
			sp|P07911|UROM_HUMAN_Site_232
			sp|Q86VB7|C163A_HUMAN_Site_1027
			sp|P21757|MSRE_HUMAN_Site_249
			sp|P04003|C4BPA_HUMAN_Site_385
			sp|P00451|FA8_HUMAN_Site_982
			sp|P01031|CO5_HUMAN_Site_1115
			sp|P08575|PTPRC_HUMAN_Site_337
			sp|Q93070|NAR4_HUMAN_Site_257
			sp|P28827|PTPRM_HUMAN_Site_72
			sp|Q6FHJ7|SFRP4_HUMAN_Site_38
			sp|P98172|EFNB1_HUMAN_Site_139
			sp|Q9NY15|STAB1_HUMAN_Site_286
			sp|P24821|TENA_HUMAN_Site_38
			sp|P04114|APOB_HUMAN_Site_1368
			sp|P07333|CSF1R_HUMAN_Site_275
			sp|Q5SGD2|PPM1L_HUMAN_Site_117
			sp|Q9NRA1|PDGFC_HUMAN_Site_55
			sp|O00533|NCHL1_HUMAN_Site_984
			sp|P34910|EVI2B_HUMAN_Site_16
			sp|O15031|PLXB2_HUMAN_Site_127
			sp|Q9H9K5|MER34_HUMAN_Site_89
			sp|Q08380|LG3BP_HUMAN_Site_69
			sp|Q504Y2|PKDCC_HUMAN_Site_460
			sp|O00533|NCHL1_HUMAN_Site_1026
			sp|Q6QNK2|AGRD1_HUMAN_Site_185
			sp|P20848|A1ATR_HUMAN_Site_185
			sp|P54289|CA2D1_HUMAN_Site_985
			sp|Q13449|LSAMP_HUMAN_Site_40

## Sheet: Glycopeptides
	Glycopeptides from UGP	Glycopeptides from FGP	Glycopeptides from UGP and FGP
	KHYTJSSQDVTVPCR_Glycan_5-3-0-0-0	LGJWSAMPSCK_Glycan_5-4-1-0-0	LGJWSAMPSCK_Glycan_5-4-1-0-0
	VYKPSAGJNSLYR_Glycan_5-4-1-0-1	GLTFQQJASSM_Glycan_6-4-0-0-2	GLTFQQJASSM_Glycan_6-4-0-0-2
	DIENFJSTQK_Glycan_5-4-2-0-0	AMDPNAAYVJMSNHHR_Glycan_6-5-0-0-1	AMDPNAAYVJMSNHHR_Glycan_6-5-0-0-1
	LQNNENJISCVER_Glycan_5-4-2-0-0	KLGJWSAMPSCK_Glycan_6-4-0-0-2	KLGJWSAMPSCK_Glycan_6-4-0-0-2
	TPLTAJITK_Glycan_5-4-0-0-1	LGJWSAMPSCK_Glycan_5-4-1-0-1	LGJWSAMPSCK_Glycan_5-4-1-0-1
	SHEIWTHSCPQSPGJGTDASH_Glycan_5-4-2-0-0	PJATSSSSQDPESLQDR_Glycan_3-6-1-0-1	PJATSSSSQDPESLQDR_Glycan_3-6-1-0-1
	TPLTAJITK_Glycan_4-3-0-0-1	KLGJWSAMPSCK_Glycan_6-4-1-0-0	KLGJWSAMPSCK_Glycan_6-4-1-0-0
	VYKPSAGJNSLYR_Glycan_5-4-1-0-0	IJLTTDTSK_Glycan_4-4-1-0-2	IJLTTDTSK_Glycan_4-4-1-0-2
	JHSCEPCQTLAVR_Glycan_5-4-2-0-0	CHSSQPJATLYK_Glycan_6-4-0-0-3	CHSSQPJATLYK_Glycan_6-4-0-0-3
	MDGASJVTCINSR_Glycan_5-4-1-0-0	IPCSQPPQIEHGTIJSSR_Glycan_5-4-0-0-2	IPCSQPPQIEHGTIJSSR_Glycan_5-4-0-0-2
	HLVIHJESTCEQLAK_Glycan_6-5-3-0-1	GLTFQQJASSM_Glycan_5-5-0-0-3	GLTFQQJASSM_Glycan_5-5-0-0-3
	AKAALAAFNAQNJGSNFQLEEISR_Glycan_5-5-0-0-0	ALSHLALGAQJHTLQR_Glycan_5-4-0-0-2	ALSHLALGAQJHTLQR_Glycan_5-4-0-0-2
	JHSCEPCQTLAVR_Glycan_4-3-1-0-0	ALSHLALGAQJHTLQR_Glycan_5-4-1-0-0	ALSHLALGAQJHTLQR_Glycan_5-4-1-0-0
	KMTGSGIYAPJSSR_Glycan_5-4-1-0-0	SVTWSESGQJVTAR_Glycan_6-5-0-0-4	SVTWSESGQJVTAR_Glycan_6-5-0-0-4
	JHSCEPCQTLAVR_Glycan_6-4-0-0-3	KFDVNQLQJTTIK_Glycan_7-7-0-0-4	KFDVNQLQJTTIK_Glycan_7-7-0-0-4
	TPLTAJITK_Glycan_5-5-0-0-1	DGGYIJASAEGVSIR_Glycan_N(NH(HNH)((HEX&phosphate)))(F)	DGGYIJASAEGVSIR_Glycan_N(NH(HNH)((HEX&phosphate)))(F)
	HGIQYFNJNTQHSSLFM_Glycan_6-5-0-0-3	KJQSVNVFLGHTAIDEMLK_Glycan_4-4-0-0-0	KJQSVNVFLGHTAIDEMLK_Glycan_4-4-0-0-0
	JHSCEPCQTLAVR_Glycan_5-4-2-0-1	PVTPIAQJQTTLGSSR_Glycan_5-4-1-0-0	PVTPIAQJQTTLGSSR_Glycan_5-4-1-0-0
	JHSCEPCQTLAVR_Glycan_5-4-1-0-0	HLVIHJESTCEQLAK_Glycan_4-5-1-0-2	HLVIHJESTCEQLAK_Glycan_4-5-1-0-2
	TPLTAJITK_Glycan_4-4-0-0-1	EJISDPTSPLR_Glycan_5-4-1-0-0	EJISDPTSPLR_Glycan_5-4-1-0-0
	HLVIHJESTCEQLAK_Glycan_6-5-3-0-0	EJISDPTSPLR_Glycan_5-4-1-0-1	EJISDPTSPLR_Glycan_5-4-1-0-1
	RHEEGHMLJCTCFGQGR_Glycan_5-4-1-0-0	PVTPIAQJQTTLGSSR_Glycan_5-4-1-0-1	PVTPIAQJQTTLGSSR_Glycan_5-4-1-0-1
	MDGASJVTCINSR_Glycan_6-5-2-0-0	REJISDPTSPLR_Glycan_5-4-0-0-1	REJISDPTSPLR_Glycan_5-4-0-0-1
	JHSCEPCQTLAVR_Glycan_6-5-3-0-1	EJISDPTSPLR_Glycan_5-5-1-0-0	EJISDPTSPLR_Glycan_5-5-1-0-0
	MDGASJVTCINSR_Glycan_5-4-2-0-0	SGYGVVGPQSITCSGJR_Glycan_4-4-0-0-1	SGYGVVGPQSITCSGJR_Glycan_4-4-0-0-1
	KPSAGJNSLYR_Glycan_7-6-0-0-0	EJISDPTSPLR_Glycan_6-5-1-0-0	EJISDPTSPLR_Glycan_6-5-1-0-0
	TPLTAJITK_Glycan_4-5-0-0-1	EJISDPTSPLR_Glycan_5-5-1-0-1	EJISDPTSPLR_Glycan_5-5-1-0-1
	JHSCEPCQTLAVR_Glycan_6-5-3-0-0	KLHINHNJLTESVGPLPK_Glycan_8-7-0-0-1	KLHINHNJLTESVGPLPK_Glycan_8-7-0-0-1
	HLVIHJESTCEQLAK_Glycan_5-4-1-0-2	QQQHLFGSJVTDCSG_Glycan_5-4-0-0-5	QQQHLFGSJVTDCSG_Glycan_5-4-0-0-5
	LQITJASLGLR_Glycan_9-8-0-0-1	EJISDPTSPLR_Glycan_5-3-1-0-0	EJISDPTSPLR_Glycan_5-3-1-0-0
	FVEGSHJSTVSLTTK_Glycan_5-4-1-0-0	NLFLJHSENATAK_Glycan_5-4-2-0-0	NLFLJHSENATAK_Glycan_5-4-2-0-0
	KANQQLJFTEAK_Glycan_5-4-1-0-0	EJISDPTSPLR_Glycan_6-4-1-0-0	EJISDPTSPLR_Glycan_6-4-1-0-0
	VYKPSAGJNSLYR_Glycan_6-5-2-0-1	EHEGAIYPDJTTDFQR_Glycan_5-4-1-0-0	EHEGAIYPDJTTDFQR_Glycan_5-4-1-0-0
	MDGASJVTCINSR_Glycan_4-3-1-0-0	KLNLDGSJYTLLK_Glycan_4-3-0-0-1	KLNLDGSJYTLLK_Glycan_4-3-0-0-1
	MDGASJVTCINSR_Glycan_NNH(HN(HEX&n-acetyl&sulfate))(HH)	QQQHLFGSJVTDCSGNFC_Glycan_5-4-0-0-2	QQQHLFGSJVTDCSGNFC_Glycan_5-4-0-0-2
	AKAALAAFNAQNJGSNFQLEEISR_Glycan_5-5-1-0-0	EJISDPTSPLR_Glycan_3-6-0-0-0	EJISDPTSPLR_Glycan_3-6-0-0-0
	GNVAVTVSGHTCQHWSAQTPHTHJR_Glycan_5-4-1-0-0	VLJFTTK_Glycan_5-4-1-0-0	VLJFTTK_Glycan_5-4-1-0-0
	VYKPSAGJNSLYR_Glycan_6-5-2-0-0	REJISDPTSPLR_Glycan_8-2-0-0-0	REJISDPTSPLR_Glycan_8-2-0-0-0
	KMDGASJVTCINSR_Glycan_N(NH(HNHNH(NON|a|keto|d))(HN(F)(H)))(F)	EJISDPTSPLR_Glycan_3-4-2-0-0	EJISDPTSPLR_Glycan_3-4-2-0-0
	KMTGSGIYAPJSSR_Glycan_5-4-2-0-0	IIVPLNNREJISDPTSPLR_Glycan_7-6-4-0-1	IIVPLNNREJISDPTSPLR_Glycan_7-6-4-0-1
	MDGASJVTCINSR_Glycan_5-4-2-0-1	GLJVTLSSTGR_Glycan_5-4-0-0-0	GLJVTLSSTGR_Glycan_5-4-0-0-0
	KPSAGJNSLYR_Glycan_3-9-0-0-0	VMKVLJFTTK_Glycan_N(NH(HN(HEX&n-acetyl&sulfate))(H))(F)	VMKVLJFTTK_Glycan_N(NH(HN(HEX&n-acetyl&sulfate))(H))(F)
	VAGEJASLPCPAR_Glycan_N(NH(HN(HEX&n-acetyl&sulfate))(HHH))(F)	CGJCSLTTLKDEDFCKR_Glycan_5-4-1-0-0	CGJCSLTTLKDEDFCKR_Glycan_5-4-1-0-0
	VYKPSAGJNSLYR_Glycan_5-4-2-0-0	IIVPLNNREJISDPTSPLR_Glycan_3-6-0-0-2	IIVPLNNREJISDPTSPLR_Glycan_3-6-0-0-2
	VYKPSAGJNSLYR_Glycan_5-4-1-0-2	QQQHLFGSJ_Glycan_5-4-1-0-2	QQQHLFGSJ_Glycan_5-4-1-0-2
	VYKPSAGJNSLYR_Glycan_5-4-2-0-1	HKPEIJSTTHPGADLQENFCR_Glycan_5-4-2-0-0	HKPEIJSTTHPGADLQENFCR_Glycan_5-4-2-0-0
	HEEGHMLJCTCFGQGR_Glycan_4-4-0-0-1	YPHKPEIJSTTHPGADLQENFCR_Glycan_3-5-1-0-1	YPHKPEIJSTTHPGADLQENFCR_Glycan_3-5-1-0-1
	KMDGASJVTCINSR_Glycan_3-6-0-0-3	IPCSQPPQIEHGTIJSSR_Glycan_6-5-3-0-0	IPCSQPPQIEHGTIJSSR_Glycan_6-5-3-0-0
	TPLTAJITK_Glycan_6-4-1-0-1	KLHINHNJLTESVGPLPK_Glycan_6-5-0-0-1	KLHINHNJLTESVGPLPK_Glycan_6-5-0-0-1
	KPSAGJNSLYR_Glycan_6-6-1-0-1	GLJVTLSSTGR_Glycan_5-5-0-0-1	GLJVTLSSTGR_Glycan_5-5-0-0-1
	KMTGSGIYAPJSSR_Glycan_4-3-0-0-2	HKPEIJSTTHPGADLQENFCR_Glycan_5-4-2-0-1	HKPEIJSTTHPGADLQENFCR_Glycan_5-4-2-0-1
	KMDGASJVTCINSR_Glycan_3-6-1-0-1	SIGJITIQNLKDPVQIK_Glycan_5-5-0-0-3	SIGJITIQNLKDPVQIK_Glycan_5-5-0-0-3
	TPLTAJITK_Glycan_5-5-1-0-1	JASSMCVPDQDTAIR_Glycan_5-5-0-0-3	JASSMCVPDQDTAIR_Glycan_5-5-0-0-3
	TPLTAJITK_Glycan_5-4-1-0-1	JASSMCVPDQDTAIR_Glycan_5-4-1-0-1	JASSMCVPDQDTAIR_Glycan_5-4-1-0-1
	KPSAGJNSLYR_Glycan_6-6-1-0-0	SRYPHKPEIJSTTHPGADLQENFCR_Glycan_5-4-1-0-2	SRYPHKPEIJSTTHPGADLQENFCR_Glycan_5-4-1-0-2
	GVNFJVSK_Glycan_5-4-0-0-0	SRYPHKPEIJSTTHPGADLQENFCR_Glycan_5-4-2-0-0	SRYPHKPEIJSTTHPGADLQENFCR_Glycan_5-4-2-0-0
	TPLTAJITK_Glycan_3-3-0-0-1	IHQJITYQVCR_Glycan_5-8-0-0-0	IHQJITYQVCR_Glycan_5-8-0-0-0
	TPLTAJITK_Glycan_4-4-1-0-1	NLFLNHSEJATAK_Glycan_5-4-1-0-2	NLFLNHSEJATAK_Glycan_5-4-1-0-2
	TPLTAJITK_Glycan_4-3-1-0-1	GPQSITCSGJR_Glycan_3-8-0-0-1	GPQSITCSGJR_Glycan_3-8-0-0-1
	TPLTAJITK_Glycan_6-4-1-0-0	YMQJLTVEQPIEVK_Glycan_6-4-1-0-0	YMQJLTVEQPIEVK_Glycan_6-4-1-0-0
	TPLTAJITK_Glycan_5-4-1-0-0	KNLFLNHSEJATAK_Glycan_6-4-0-0-2	KNLFLNHSEJATAK_Glycan_6-4-0-0-2
	TPLTAJITK_Glycan_5-5-1-0-0	EHEGAIYPDJTTDFQR_Glycan_5-4-2-0-1	EHEGAIYPDJTTDFQR_Glycan_5-4-2-0-1
	KYNSQJQSNNQFVLYR_Glycan_6-2-0-0-0	GLCVJASAVSR_Glycan_5-6-0-0-1	GLCVJASAVSR_Glycan_5-6-0-0-1
	TPLTAJITK_Glycan_4-5-1-0-1	YVFRJESVHPFSPFEVK_Glycan_9-2-0-0-0	YVFRJESVHPFSPFEVK_Glycan_9-2-0-0-0
	AAINKWVSJKTEGR_Glycan_5-4-2-0-0	YMQJLTVEQPIEVK_Glycan_7-4-0-0-1	YMQJLTVEQPIEVK_Glycan_7-4-0-0-1
	GNVAVTVSGHTCQHWSAQTPHTHJR_Glycan_5-4-2-0-0	FSDGLESJSSTQFEVKK_Glycan_9-2-0-0-0	FSDGLESJSSTQFEVKK_Glycan_9-2-0-0-0
	VYKPSAGJNSLYR_Glycan_6-5-3-0-1	IVGGTJSSWGEWPWQVSLQVK_Glycan_N(NH(HN(HEX&n-acetyl&sulfate))(HH))(F)	IVGGTJSSWGEWPWQVSLQVK_Glycan_N(NH(HN(HEX&n-acetyl&sulfate))(HH))(F)
	FVEGSHJSTVSLTTK_Glycan_5-4-2-0-0	LGJWSAMPSCK_Glycan_4-4-0-0-1	LGJWSAMPSCK_Glycan_4-4-0-0-1
	TLHEVLTMCHJASTSVSELNATIPK_Glycan_4-3-1-0-0	JWSAMPSCK_Glycan_3-5-1-0-1	JWSAMPSCK_Glycan_3-5-1-0-1
	VYKPSAGJNSLYR_Glycan_6-5-3-0-0	KNLFLJHSENATAK_Glycan_6-4-0-0-2	KNLFLJHSENATAK_Glycan_6-4-0-0-2
	QEPERJECFLQHK_Glycan_5-4-1-0-0	QHWSAQTPHTHJR_Glycan_4-3-0-0-1	QHWSAQTPHTHJR_Glycan_4-3-0-0-1
	AKAALAAFNAQNJGSNFQLEEISR_Glycan_4-4-0-0-0	VJMSNHHR_Glycan_6-5-0-0-7	VJMSNHHR_Glycan_6-5-0-0-7
	RHEEGHMLJCTCFGQGR_Glycan_5-4-2-0-0	TNQLVDALTTWQJK_Glycan_4-3-0-0-3	TNQLVDALTTWQJK_Glycan_4-3-0-0-3
	QYLSYETLYAJGSR_Glycan_6-3-0-0-0	PTHVJVSVVMAEVDGT_Glycan_3-5-0-0-1	PTHVJVSVVMAEVDGT_Glycan_3-5-0-0-1
	KMTGSGIYAPJSSR_Glycan_6-5-3-0-1	ELHHLQEQJVSNAFLDK_Glycan_5-4-1-0-2	ELHHLQEQJVSNAFLDK_Glycan_5-4-1-0-2
	EEQFJSTFR_Glycan_6-4-0-0-1	PTHVJVSVVMAEVDGT_Glycan_3-6-0-0-1	PTHVJVSVVMAEVDGT_Glycan_3-6-0-0-1
	SHJMTTTLNYR_Glycan_5-4-2-0-0	QHWSAQTPHTHJR_Glycan_3-3-0-0-1	QHWSAQTPHTHJR_Glycan_3-3-0-0-1
	EEQFJSTFR_Glycan_5-5-0-0-2	TKPREEQFJSTFR_Glycan_NNH(HN(HEX&n-acetyl&sulfate))(H)	TKPREEQFJSTFR_Glycan_NNH(HN(HEX&n-acetyl&sulfate))(H)
	KCGJCSLTTLKDEDFCK_Glycan_3-4-1-0-1	EEQYJSTFR_Glycan_4-6-0-0-0	EEQYJSTFR_Glycan_4-6-0-0-0
	AKAALAAFNAQNJGSNFQLEEISR_Glycan_4-4-1-0-0	EWJGTYHCIFR_Glycan_4-3-0-0-2	EWJGTYHCIFR_Glycan_4-3-0-0-2
	EEQFJSTFR_Glycan_4-3-0-0-1	LVLJCTAR_Glycan_8-2-0-0-0	LVLJCTAR_Glycan_8-2-0-0-0
	AMDPNAAYVJMSNHHR_Glycan_6-5-0-0-1	JFSCVFWNTHVR_Glycan_3-3-0-0-0	JFSCVFWNTHVR_Glycan_3-3-0-0-0
	EEQFJSTFR_Glycan_5-4-0-0-1	LGJWSAMPSCKASCK_Glycan_3-2-0-0-0	LGJWSAMPSCKASCK_Glycan_3-2-0-0-0
	LGJWSAMPSCK_Glycan_5-4-1-0-0	HLQEQJVSNAFLDK_Glycan_5-4-1-0-0	HLQEQJVSNAFLDK_Glycan_5-4-1-0-0
	EEQFJSTFR_Glycan_5-5-0-0-1	TVVTYHIPQJSSLENVDSR_Glycan_3-5-0-0-0	TVVTYHIPQJSSLENVDSR_Glycan_3-5-0-0-0
	MDPNAAYVJMSNHHR_Glycan_5-6-0-0-1	QYLSYETLYAJGSR_Glycan_5-2-0-0-1	QYLSYETLYAJGSR_Glycan_5-2-0-0-1
	JLSGSLAAIQEEMGAYGYEDLQQR_Glycan_3-5-0-0-0	SLSCQMAALQGJGSER_Glycan_4-2-0-0-0	SLSCQMAALQGJGSER_Glycan_4-2-0-0-0
	KVDYESQSTDTQJFSSESKR_Glycan_N(NH(HN(HEX&sulfate))(HNHS))(F)	NJATVHEQVGGPSLTSDLQAQSK_Glycan_5-4-1-0-0	NJATVHEQVGGPSLTSDLQAQSK_Glycan_5-4-1-0-0
	TPLTAJITK_Glycan_5-4-2-0-1	FVGTPEVJQTTLYQR_Glycan_3-7-0-0-0	FVGTPEVJQTTLYQR_Glycan_3-7-0-0-0
	HEEGHMLJCTCFGQGR_Glycan_4-4-1-0-1	VYKPSAGJNSLYR_Glycan_6-7-0-0-0	VYKPSAGJNSLYR_Glycan_6-7-0-0-0
	TPLTAJITK_Glycan_5-5-2-0-1	KLGJWSAMPSCK_Glycan_3-5-0-0-0	KLGJWSAMPSCK_Glycan_3-5-0-0-0
	FGJSSTVLEDSK_Glycan_5-4-1-0-0	NGAFJETLFR_Glycan_4-3-0-0-3	NGAFJETLFR_Glycan_4-3-0-0-3
	YVJMSNHHR_Glycan_4-5-0-0-1	YPHKPEIJSTTHPGADLQENFCR_Glycan_5-4-2-0-0	YPHKPEIJSTTHPGADLQENFCR_Glycan_5-4-2-0-0
	EEQFJSTFR_Glycan_4-4-0-0-1	TPEVJQTTLYQR_Glycan_3-7-0-0-0	TPEVJQTTLYQR_Glycan_3-7-0-0-0
	EEQFJSTFR_Glycan_5-3-0-0-1	NALLSJMSR_Glycan_6-3-0-0-2	NALLSJMSR_Glycan_6-3-0-0-2
	KLINDYVKJGTR_Glycan_NNH(HN(HEX&n-acetyl&sulfate))(HH)	KYNSQJQSNNQFVLYR_Glycan_3-2-0-0-0	KYNSQJQSNNQFVLYR_Glycan_3-2-0-0-0
	IPCSQPPQIEHGTIJSSR_Glycan_5-4-0-0-0	ATFGCHDGYSLDGPEEIECTKLGJWSAMPSCK_Glycan_3-7-0-0-1	ATFGCHDGYSLDGPEEIECTKLGJWSAMPSCK_Glycan_3-7-0-0-1
	IDSTGJVTNELR_Glycan_3-4-2-0-0	SJVTDCSGNFCLFR_Glycan_5-2-0-0-0	SJVTDCSGNFCLFR_Glycan_5-2-0-0-0
	SHJMTTTLNYR_Glycan_6-5-3-0-0	ITYSIVQTJCSK_Glycan_6-5-3-0-1	ITYSIVQTJCSK_Glycan_6-5-3-0-1
	IPCSQPPQIEHGTIJSSR_Glycan_5-4-0-0-1	LDVDQALJR_Glycan_5-4-2-0-0	LDVDQALJR_Glycan_5-4-2-0-0
	SQFJATSVADVDKR_Glycan_N(NH(HNH)((HEX&phosphate)))(F)	FVQGJSTEVACHPGYGLPK_Glycan_5-4-1-0-0	FVQGJSTEVACHPGYGLPK_Glycan_5-4-1-0-0
	GGSSGWSGGLAQJR_Glycan_5-4-2-0-0	JATVHEQVGGPSLTSDLQAQSK_Glycan_5-4-1-0-0	JATVHEQVGGPSLTSDLQAQSK_Glycan_5-4-1-0-0
	EVFVHPJYSK_Glycan_5-4-2-0-0	FVQGJSTEVACHPGYGLPK_Glycan_5-4-0-0-2	FVQGJSTEVACHPGYGLPK_Glycan_5-4-0-0-2
	GLCVJASAVSR_Glycan_5-4-0-0-1	EEQYJSTFR_Glycan_3-6-0-0-0	EEQYJSTFR_Glycan_3-6-0-0-0
	TPLTAJITK_Glycan_N(NH(HN(HEX&sulfate))(HNHS))(F)	LHINHNJLTESVGPLPK_Glycan_5-4-0-0-1	LHINHNJLTESVGPLPK_Glycan_5-4-0-0-1
	QEPERJECFLQHK_Glycan_5-4-2-0-0	HLQEQJVSNAFLDK_Glycan_5-4-0-0-2	HLQEQJVSNAFLDK_Glycan_5-4-0-0-2
	NCAGICTCTNJGTCNPIDR_Glycan_NNH(HN(HEX&n-acetyl&sulfate))(H)	JLTHLPANLLQGASK_Glycan_8-7-0-0-0	JLTHLPANLLQGASK_Glycan_8-7-0-0-0
	LHEITJETFR_Glycan_5-4-1-0-1	JHSCSEGQISIFR_Glycan_5-4-0-0-2	JHSCSEGQISIFR_Glycan_5-4-0-0-2
	SVTWSESGQJVTAR_Glycan_5-5-0-0-1	NJATVHEQVGGPSLTSDLQAQSK_Glycan_6-4-0-0-1	NJATVHEQVGGPSLTSDLQAQSK_Glycan_6-4-0-0-1
	LGJWSAMPSCK_Glycan_5-4-2-0-0	MSQEQLAQVAAJATK_Glycan_5-6-0-0-2	MSQEQLAQVAAJATK_Glycan_5-6-0-0-2
	PGSFGJATGSR_Glycan_5-3-0-0-1	YNQJFSAGNNENIMEAH_Glycan_6-4-1-0-0	YNQJFSAGNNENIMEAH_Glycan_6-4-1-0-0
	TPIAQJQTTLGSSR_Glycan_4-6-0-0-1	INHNJLTESVGPLPK_Glycan_N(NH(HN(HEX&n-acetyl&sulfate))(HN(HEX&sulfate)))(F)	INHNJLTESVGPLPK_Glycan_N(NH(HN(HEX&n-acetyl&sulfate))(HN(HEX&sulfate)))(F)
	IPCSQPPQIEHGTIJSSR_Glycan_5-4-1-0-0	JATVHEQVGGPSLTSDLQAQSK_Glycan_NNH(HN(HEX&n-acetyl&sulfate))(HN(HEX&n-acetyl&sulfate))	JATVHEQVGGPSLTSDLQAQSK_Glycan_NNH(HN(HEX&n-acetyl&sulfate))(HN(HEX&n-acetyl&sulfate))
	GLESJSSTQFEVK_Glycan_8-2-0-0-0	NJATVHEQVGGPSLTSDLQAQSK_Glycan_5-4-1-0-1	NJATVHEQVGGPSLTSDLQAQSK_Glycan_5-4-1-0-1
	EEQFJSTFR_Glycan_5-4-1-0-1	JGSLFAFR_Glycan_NNH(HN(HEX&n-acetyl&sulfate))(HH)	JGSLFAFR_Glycan_NNH(HN(HEX&n-acetyl&sulfate))(HH)
	EEQFJSTFR_Glycan_N(NH(HN(HEX&n-acetyl&sulfate))(HNHS))(F)	YNQJFSAGNNENIMEAH_Glycan_5-4-1-0-0	YNQJFSAGNNENIMEAH_Glycan_5-4-1-0-0
	AAIPSALDTJSSK_Glycan_5-4-1-0-0	KCGJCSLTTLK_Glycan_N(NH(HN(HEX&n-acetyl&sulfate))(HN))(F)	KCGJCSLTTLK_Glycan_N(NH(HN(HEX&n-acetyl&sulfate))(HN))(F)
	EEQFJSTFR_Glycan_6-4-1-0-0	YPHKPEIJSTTHPGADLQENFCR_Glycan_6-5-0-0-0	YPHKPEIJSTTHPGADLQENFCR_Glycan_6-5-0-0-0
	EDNAVQPJSSYTYVWHATER_Glycan_3-4-1-0-0	GJCSLTTLK_Glycan_6-4-1-0-0	GJCSLTTLK_Glycan_6-4-1-0-0
	SVTWSESGQJVTAR_Glycan_4-5-0-0-1	KLGJWSAMPSCK_Glycan_3-9-0-0-0	KLGJWSAMPSCK_Glycan_3-9-0-0-0
	IPCSQPPQIEHGTIJSSR_Glycan_6-5-1-0-1	KLHINHNJLTESVGPLPK_Glycan_5-6-3-0-1	KLHINHNJLTESVGPLPK_Glycan_5-6-3-0-1
	GVNFJVSK_Glycan_5-4-2-0-0	ELHHLQEQJVSNAFLDK_Glycan_6-5-1-0-1	ELHHLQEQJVSNAFLDK_Glycan_6-5-1-0-1
	IPCSQPPQIEHGTIJSSR_Glycan_5-4-0-0-2	KEHETCLAPELYNGJYSTTQK_Glycan_4-7-0-0-1	KEHETCLAPELYNGJYSTTQK_Glycan_4-7-0-0-1
	NLVPVPITJATLDR_Glycan_3-8-0-0-1	HKPEIJSTTHPGADLQENFCR_Glycan_4-5-1-0-2	HKPEIJSTTHPGADLQENFCR_Glycan_4-5-1-0-2
	EJISDPTSPLR_Glycan_5-4-0-0-0	KEHETCLAPELYNGJYSTTQK_Glycan_3-6-0-0-3	KEHETCLAPELYNGJYSTTQK_Glycan_3-6-0-0-3
	IPCSQPPQIEHGTIJSSR_Glycan_6-5-1-0-0	KYNSQJQSNNQFVLYR_Glycan_4-9-0-0-1	KYNSQJQSNNQFVLYR_Glycan_4-9-0-0-1
	IPCSQPPQIEHGTIJSSR_Glycan_5-4-1-0-1	KLHINHNJLTESVGPLPK_Glycan_6-5-0-0-3	KLHINHNJLTESVGPLPK_Glycan_6-5-0-0-3
	EEQFJSTFR_Glycan_6-3-1-0-1	LGJWSAMPSCK_Glycan_4-4-1-0-2	LGJWSAMPSCK_Glycan_4-4-1-0-2
	EEQFJSTFR_Glycan_4-4-1-0-1	EWEKELHHLQEQJVSNAFLDK_Glycan_4-5-0-0-0	EWEKELHHLQEQJVSNAFLDK_Glycan_4-5-0-0-0
	PPQIEHGTIJSSR_Glycan_8-7-0-0-1	HKPEIJSTTHPGADLQENFCR_Glycan_5-6-0-0-1	HKPEIJSTTHPGADLQENFCR_Glycan_5-6-0-0-1
	AALAAFNAQNJGSNFQLEEISR_Glycan_3-6-0-0-2	YNQJFSAGNNENIMEAH_Glycan_5-3-1-0-0	YNQJFSAGNNENIMEAH_Glycan_5-3-1-0-0
	VVFSNJGTLVDR_Glycan_5-3-1-0-0	LGJWSAMPSCK_Glycan_5-4-0-0-3	LGJWSAMPSCK_Glycan_5-4-0-0-3
	LLGSEAJLTCTLTGLR_Glycan_7-6-1-0-0	ELHHLQEQJVSNAFLDK_Glycan_5-4-1-0-0	ELHHLQEQJVSNAFLDK_Glycan_5-4-1-0-0
	JHTVLQGTR_Glycan_5-3-0-0-0	LGJWSAMPSCK_Glycan_5-5-1-0-2	LGJWSAMPSCK_Glycan_5-5-1-0-2
	PVTPIAQJQTTLGSSR_Glycan_5-4-1-0-0	YNQJFSAGNNENIMEAH_Glycan_4-4-0-0-2	YNQJFSAGNNENIMEAH_Glycan_4-4-0-0-2
	AJGTTHLVVTEPTR_Glycan_6-5-1-0-0	CGJCSLTTLKDEDFCK_Glycan_5-2-0-0-0	CGJCSLTTLKDEDFCK_Glycan_5-2-0-0-0
	PVTPIAQJQTTLGSSR_Glycan_5-4-1-0-1	LHINHNJLTESVGPLPK_Glycan_7-6-1-0-1	LHINHNJLTESVGPLPK_Glycan_7-6-1-0-1
	IPCSQPPQIEHGTIJSSR_Glycan_4-3-1-0-0	JWSLPNR_Glycan_5-4-2-0-1	JWSLPNR_Glycan_5-4-2-0-1
	IDJISLTVNDVR_Glycan_5-4-1-0-2	ELHHLQEQJVSNAFLDK_Glycan_6-5-1-0-0	ELHHLQEQJVSNAFLDK_Glycan_6-5-1-0-0
	GGSSGWSGGLAQJR_Glycan_NNH(HN(HEX&n-acetyl&sulfate))(HNH)	LGJWSAMPSCK_Glycan_4-5-1-0-2	LGJWSAMPSCK_Glycan_4-5-1-0-2
	GVNFJVSK_Glycan_5-4-1-0-2	KCGJCSLTTLKDEDFCK_Glycan_3-3-0-0-0	KCGJCSLTTLKDEDFCK_Glycan_3-3-0-0-0
	EEQFJSTFR_Glycan_5-4-1-0-0	JWSAMPSCK_Glycan_4-5-0-0-3	JWSAMPSCK_Glycan_4-5-0-0-3
	LLGSEAJLTCTLTGLR_Glycan_5-4-0-0-3	SYETLYAJGSR_Glycan_5-4-0-0-2	SYETLYAJGSR_Glycan_5-4-0-0-2
	VSLTJVSISDEGR_Glycan_5-5-2-0-0	KLGJWSAMPSCK_Glycan_3-9-0-0-1	KLGJWSAMPSCK_Glycan_3-9-0-0-1
	GTAJTTTAGVPCQR_Glycan_5-4-2-0-1	ATFGCHDGYSLDGPEEIECTKLGJWSAMPSCK_Glycan_4-4-0-0-1	ATFGCHDGYSLDGPEEIECTKLGJWSAMPSCK_Glycan_4-4-0-0-1
	DHJATSILQQLPLLSAMR_Glycan_NNH(HN(HEX&n-acetyl&sulfate))(HN)	ELHHLQEQJVSNAFLDK_Glycan_5-4-1-0-1	ELHHLQEQJVSNAFLDK_Glycan_5-4-1-0-1
	SVTWSESGQJVTAR_Glycan_5-5-1-0-1	ATFGCHDGYSLDGPEEIECTKLGJWSAMPSCK_Glycan_3-4-1-0-0	ATFGCHDGYSLDGPEEIECTKLGJWSAMPSCK_Glycan_3-4-1-0-0
	IPCSQPPQIEHGTIJSSR_Glycan_4-3-0-0-0	ATFGCHDGYSLDGPEEIECTKLGJWSAMPSCK_Glycan_4-5-0-0-1	ATFGCHDGYSLDGPEEIECTKLGJWSAMPSCK_Glycan_4-5-0-0-1
	IPCSQPPQIEHGTIJSSR_Glycan_5-4-2-0-1	ELHHLQEQJVSNAFLDK_Glycan_5-4-0-0-3	ELHHLQEQJVSNAFLDK_Glycan_5-4-0-0-3
	HLVIHJESTCEQLAK_Glycan_4-5-0-0-2	KLHINHNJLTESVGPLPK_Glycan_5-4-0-0-3	KLHINHNJLTESVGPLPK_Glycan_5-4-0-0-3
	IPCSQPPQIEHGTIJSSR_Glycan_5-4-2-0-0	TSGAYSJASSTDSASYYPLTGDTR_Glycan_5-4-0-0-0	TSGAYSJASSTDSASYYPLTGDTR_Glycan_5-4-0-0-0
	PVTPIAQJQTTLGSSR_Glycan_5-4-0-0-2	KLGJWSAMPSCK_Glycan_NNH(HN(HEX&n-acetyl&sulfate))(HNH)	KLGJWSAMPSCK_Glycan_NNH(HN(HEX&n-acetyl&sulfate))(HNH)
	EEQFJSTFR_Glycan_4-3-1-0-1	LHINHNJLTESVGPLPK_Glycan_6-5-1-0-1	LHINHNJLTESVGPLPK_Glycan_6-5-1-0-1
	IPCSQPPQIEHGTIJSSR_Glycan_6-5-2-0-1	LHINHNJLTESVGPLPK_Glycan_6-5-0-0-3	LHINHNJLTESVGPLPK_Glycan_6-5-0-0-3
	EJISDPTSPLR_Glycan_5-3-0-0-1	GJWSAMPSCK_Glycan_3-7-0-0-1	GJWSAMPSCK_Glycan_3-7-0-0-1
	FYPQPLLJSSMCLEDSR_Glycan_6-6-0-0-0	LGJWSAMPSCK_Glycan_4-4-1-0-1	LGJWSAMPSCK_Glycan_4-4-1-0-1
	QEPERJECFLQHKDDNPNLPR_Glycan_6-4-1-0-1	KEHETCLAPELYNGJYSTTQK_Glycan_7-7-4-0-1	KEHETCLAPELYNGJYSTTQK_Glycan_7-7-4-0-1
	EHEGAIYPDJTTDFQR_Glycan_6-5-3-0-0	TPLTAJITK_Glycan_4-5-0-0-3	TPLTAJITK_Glycan_4-5-0-0-3
	EEQFJSTFR_Glycan_4-4-1-0-0	LGJWSAMPSCK_Glycan_3-4-1-0-1	LGJWSAMPSCK_Glycan_3-4-1-0-1
	NLFLNHSEJATAK_Glycan_5-4-2-0-0	PITJATLDR_Glycan_5-4-0-0-3	PITJATLDR_Glycan_5-4-0-0-3
	EHEGAIYPDJTTDFQR_Glycan_6-5-2-0-0	QHWSAQTPHTHJR_Glycan_5-3-0-0-0	QHWSAQTPHTHJR_Glycan_5-3-0-0-0
	WJNTGCQALPSQDEGPSK_Glycan_5-4-2-0-0	KCGJCSLTTLKDEDFCK_Glycan_6-4-0-0-2	KCGJCSLTTLKDEDFCK_Glycan_6-4-0-0-2
	TTJLTTCGRPVETASTR_Glycan_4-7-0-0-1	VEYYNDSJGSHVLQGR_Glycan_3-6-0-0-1	VEYYNDSJGSHVLQGR_Glycan_3-6-0-0-1
	MAGKPTHIJVSVVMAEADGTCY_Glycan_6-3-1-0-0	DIVEYYNDSJGSHVLQGR_Glycan_5-4-0-0-0	DIVEYYNDSJGSHVLQGR_Glycan_5-4-0-0-0
	GLCVJASAVSR_Glycan_5-4-1-0-1	FQQJASSMCVPDQDTAIR_Glycan_6-5-0-0-1	FQQJASSMCVPDQDTAIR_Glycan_6-5-0-0-1
	QQQHLFGSJVTDCSGN_Glycan_6-4-0-0-1	KLHINHNJLTESVGPLPK_Glycan_6-4-0-0-1	KLHINHNJLTESVGPLPK_Glycan_6-4-0-0-1
	EHEGAIYPDJTTDFQR_Glycan_5-4-0-0-0	HNJLTESVGPLPK_Glycan_5-5-2-0-1	HNJLTESVGPLPK_Glycan_5-5-2-0-1
	LHEITJETFR_Glycan_5-4-2-0-0	FQQJASSMCVPDQDTAIR_Glycan_5-4-1-0-0	FQQJASSMCVPDQDTAIR_Glycan_5-4-1-0-0
	PVTPIAQJQTTLGSSR_Glycan_5-4-2-0-0	GLTFQQJASSMCVPDQDTAIR_Glycan_5-5-2-0-0	GLTFQQJASSMCVPDQDTAIR_Glycan_5-5-2-0-0
	EJISDPTSPLR_Glycan_5-4-1-0-0	LHINHNJLTESVGPLPK_Glycan_6-4-1-0-0	LHINHNJLTESVGPLPK_Glycan_6-4-1-0-0
	PVTPIAQJQTTLGSSR_Glycan_5-4-2-0-1	GLJVTLSSTGR_Glycan_7-5-2-0-1	GLJVTLSSTGR_Glycan_7-5-2-0-1
	EJISDPTSPLR_Glycan_5-4-1-0-1	SWPAVGJCSSALR_Glycan_5-4-0-0-1	SWPAVGJCSSALR_Glycan_5-4-0-0-1
	EJISDPTSPLR_Glycan_5-5-1-0-0	ELHHLQEQJVSNAFLDK_Glycan_6-5-2-0-1	ELHHLQEQJVSNAFLDK_Glycan_6-5-2-0-1
	EJISDPTSPLR_Glycan_4-3-0-0-0	SWPAVGJCSSALR_Glycan_5-4-0-0-0	SWPAVGJCSSALR_Glycan_5-4-0-0-0
	ITYSIVQTJCSK_Glycan_5-4-0-0-0	YHIYEJGTLQINR_Glycan_3-4-0-0-0	YHIYEJGTLQINR_Glycan_3-4-0-0-0
	SVTWSESGQJVTAR_Glycan_5-4-2-0-1	JHSCSEGQISIFR_Glycan_5-4-2-0-1	JHSCSEGQISIFR_Glycan_5-4-2-0-1
	SPDVIJGSPISQK_Glycan_5-4-1-0-0	EWEKELHHLQEQJVSNAFLDK_Glycan_3-4-1-0-1	EWEKELHHLQEQJVSNAFLDK_Glycan_3-4-1-0-1
	IPCSQPPQIEHGTIJSSR_Glycan_6-5-3-0-1	ELHHLQEQJVSNAFLDK_Glycan_6-5-1-0-2	ELHHLQEQJVSNAFLDK_Glycan_6-5-1-0-2
	EJISDPTSPLR_Glycan_6-3-1-0-0	JHSCSEGQISIFR_Glycan_6-4-1-0-1	JHSCSEGQISIFR_Glycan_6-4-1-0-1
	TVEIJLTNDYR_Glycan_N(NH(HN(HEX&n-acetyl&sulfate))(HHH))(F)	JHSCSEGQISIFR_Glycan_5-4-2-0-0	JHSCSEGQISIFR_Glycan_5-4-2-0-0
	SASYSGGJTSTDHFSLR_Glycan_3-9-0-0-1	NJATVHEQVGGPSLTSDLQAQSK_Glycan_5-4-1-0-2	NJATVHEQVGGPSLTSDLQAQSK_Glycan_5-4-1-0-2
	IPCSQPPQIEHGTIJSSR_Glycan_6-5-3-0-0	LGACJDTLQQLMEVFK_Glycan_3-2-0-0-1	LGACJDTLQQLMEVFK_Glycan_3-2-0-0-1
	SVTWSESGQJVTAR_Glycan_5-5-2-0-1	SDGLESJSSTQFEVK_Glycan_5-6-0-0-0	SDGLESJSSTQFEVK_Glycan_5-6-0-0-0
	VLJFTTK_Glycan_5-4-1-0-0	SDGLESJSSTQFEVK_Glycan_4-6-0-0-1	SDGLESJSSTQFEVK_Glycan_4-6-0-0-1
	NLVPVPITJATLDR_Glycan_N(NH(HNHNH(NON|a|keto|d))(HN(F)(H)))(F)	NJNTQHSSLFMLNEVK_Glycan_4-2-0-0-0	NJNTQHSSLFMLNEVK_Glycan_4-2-0-0-0
	IVGGTJSSWGEWPWQVSLQVK_Glycan_4-3-1-0-1	ELHHLQEQJVSNAFLDK_Glycan_N(NH(HNHNH(NON|a|keto|d))(HN(F)(H)))(F)	ELHHLQEQJVSNAFLDK_Glycan_N(NH(HNHNH(NON|a|keto|d))(HN(F)(H)))(F)
	AALAAFNAQNJGSNFQLEEISR_Glycan_3-6-0-0-0	EWEKELHHLQEQJVSNAFLDK_Glycan_4-6-0-0-0	EWEKELHHLQEQJVSNAFLDK_Glycan_4-6-0-0-0
	EJISDPTSPLR_Glycan_5-3-1-0-0	KEHETCLAPELYNGJYSTTQK_Glycan_5-4-1-0-2	KEHETCLAPELYNGJYSTTQK_Glycan_5-4-1-0-2
	PVTPIAQJQTTLGSSR_Glycan_6-5-3-0-0	FNJNTQHSSLFMLNEVK_Glycan_3-9-0-0-1	FNJNTQHSSLFMLNEVK_Glycan_3-9-0-0-1
	DGSDSIGASJFTGAK_Glycan_5-4-1-0-0	EWEKELHHLQEQJVSNAFLDK_Glycan_4-5-1-0-0	EWEKELHHLQEQJVSNAFLDK_Glycan_4-5-1-0-0
	HEGAIYPDJTTDFQR_Glycan_6-3-0-0-0	EWEKELHHLQEQJVSNAFLDK_Glycan_3-6-0-0-2	EWEKELHHLQEQJVSNAFLDK_Glycan_3-6-0-0-2
	EHEGAIYPDJTTDFQR_Glycan_6-5-1-0-2	EWEKELHHLQEQJVSNAFLDK_Glycan_3-4-1-0-0	EWEKELHHLQEQJVSNAFLDK_Glycan_3-4-1-0-0
	EHEGAIYPDJTTDFQR_Glycan_6-5-3-0-1	FJSSYLQGTNQITGR_Glycan_5-4-1-0-0	FJSSYLQGTNQITGR_Glycan_5-4-1-0-0
	EHEGAIYPDJTTDFQR_Glycan_5-4-1-0-2	FJAVLTNPQGDYDTSTGK_Glycan_3-2-0-0-0	FJAVLTNPQGDYDTSTGK_Glycan_3-2-0-0-0
	EHEGAIYPDJTTDFQR_Glycan_6-5-0-0-3	EWEKELHHLQEQJVSNAFLDK_Glycan_4-4-1-0-1	EWEKELHHLQEQJVSNAFLDK_Glycan_4-4-1-0-1
	EHEGAIYPDJTTDFQR_Glycan_6-5-1-0-1	LQEQJVSNAFLDK_Glycan_5-2-0-0-1	LQEQJVSNAFLDK_Glycan_5-2-0-0-1
	VQPFJVTQGK_Glycan_5-4-2-0-0	ELHHLQEQJVSNAFLDK_Glycan_6-5-0-0-2	ELHHLQEQJVSNAFLDK_Glycan_6-5-0-0-2
	GLCVJASAVSR_Glycan_5-4-2-0-1	EGHFYYJISEVK_Glycan_6-5-1-0-1	EGHFYYJISEVK_Glycan_6-5-1-0-1
	EHEGAIYPDJTTDFQR_Glycan_5-4-1-0-1	DIVEYYJDSNGSHVLQGR_Glycan_5-4-1-0-0	DIVEYYJDSNGSHVLQGR_Glycan_5-4-1-0-0
	HKPEIJSTTHPGADLQENFCR_Glycan_5-4-1-0-0	FJSSYLQGTNQITGR_Glycan_5-4-0-0-0	FJSSYLQGTNQITGR_Glycan_5-4-0-0-0
	SGPKJMTFDLPSDATVVLNR_Glycan_3-7-0-0-0	HHLQEQJVSNAFLDK_Glycan_3-5-0-0-0	HHLQEQJVSNAFLDK_Glycan_3-5-0-0-0
	EJISDPTSPLR_Glycan_4-3-1-0-1	ELHHLQEQJVSNAFLDK_Glycan_5-4-2-0-0	ELHHLQEQJVSNAFLDK_Glycan_5-4-2-0-0
	QQQHLFGSJVTDCSGN_Glycan_6-4-1-0-1	ELHHLQEQJVSNAFLDK_Glycan_5-4-2-0-1	ELHHLQEQJVSNAFLDK_Glycan_5-4-2-0-1
	EHEGAIYPDJTTDFQR_Glycan_4-3-0-0-1	ELHHLQEQJVSNAFLDK_Glycan_6-5-2-0-0	ELHHLQEQJVSNAFLDK_Glycan_6-5-2-0-0
	HPNSPLDEEJLTQENQDR_Glycan_6-5-2-0-1	ELHHLQEQJVSNAFLDKG_Glycan_5-2-0-0-0	ELHHLQEQJVSNAFLDKG_Glycan_5-2-0-0-0
	ITYSIVQTJCSK_Glycan_6-5-1-0-1	KVSCPIMPCSJATVPDGECCPR_Glycan_5-4-2-0-1	KVSCPIMPCSJATVPDGECCPR_Glycan_5-4-2-0-1
	LAGKPTHVJVSVVMAEVDGTC_Glycan_4-5-0-0-1	ELHHLQEQJVSNAFLD_Glycan_3-3-0-0-2	ELHHLQEQJVSNAFLD_Glycan_3-3-0-0-2
	EHEGAIYPDJTTDFQR_Glycan_6-5-1-0-0	EWEKELHHLQEQJVSNAFLDK_Glycan_4-4-0-0-2	EWEKELHHLQEQJVSNAFLDK_Glycan_4-4-0-0-2
	SRYPHKPEIJSTTHPGADLQENFCR_Glycan_5-4-0-0-0	EWEKELHHLQEQJVSNAFLDK_Glycan_4-4-1-0-0	EWEKELHHLQEQJVSNAFLDK_Glycan_4-4-1-0-0
	EJISDPTSPLR_Glycan_5-4-2-0-1	QLHVEHDGESCSJSSHQQILETGEGSPSLK_Glycan_6-5-3-0-1	QLHVEHDGESCSJSSHQQILETGEGSPSLK_Glycan_6-5-3-0-1
	EHEGAIYPDJTTDFQR_Glycan_5-4-1-0-0	TFQQJASSMCVPDQDTAIR_Glycan_5-5-1-0-1	TFQQJASSMCVPDQDTAIR_Glycan_5-5-1-0-1
	LJDTLDYECHD_Glycan_5-4-2-0-0	VYSGILJQSEIK_Glycan_5-4-0-0-0	VYSGILJQSEIK_Glycan_5-4-0-0-0
	EHEGAIYPDJTTDFQR_Glycan_4-3-1-0-1	GLTFQQJASSM_Glycan_4-5-1-0-2	GLTFQQJASSM_Glycan_4-5-1-0-2
	EJISDPTSPLR_Glycan_5-4-2-0-0	TPJKTEDTIFLR_Glycan_6-5-3-0-0	TPJKTEDTIFLR_Glycan_6-5-3-0-0
	KYNSQJQSNNQFVLYR_Glycan_3-6-2-0-1	QLHVEHDGESCSJSSHQQILETGEGSPSLK_Glycan_6-5-3-0-0	QLHVEHDGESCSJSSHQQILETGEGSPSLK_Glycan_6-5-3-0-0
	ITYSIVQTJCSK_Glycan_6-5-1-0-0	AHLJVSGIPCSV_Glycan_6-3-1-0-1	AHLJVSGIPCSV_Glycan_6-3-1-0-1
	NNREJISDPTSPLR_Glycan_NNH(HN(HEX&n-acetyl&sulfate))(HN(HEX&n-acetyl&sulfate))	LHINHNJLTESVGPLPK_Glycan_6-5-2-0-1	LHINHNJLTESVGPLPK_Glycan_6-5-2-0-1
	EHEGAIYPDJTTDFQR_Glycan_4-3-0-0-0	AHLJVSGIPC_Glycan_5-4-2-0-0	AHLJVSGIPC_Glycan_5-4-2-0-0
	TPEIJNSSGLSLSYGPVSPIIR_Glycan_4-3-0-0-1	QQQHLFGSJVTDCS_Glycan_5-4-1-0-2	QQQHLFGSJVTDCS_Glycan_5-4-1-0-2
	EJISDPTSPLR_Glycan_4-3-1-0-0	NYHQPAILJSSALR_Glycan_5-4-0-0-3	NYHQPAILJSSALR_Glycan_5-4-0-0-3
	SPDVIJGSPISQK_Glycan_5-4-2-0-0	JSSMLYSTAK_Glycan_5-4-0-0-3	JSSMLYSTAK_Glycan_5-4-0-0-3
	ITYSIVQTJCSK_Glycan_5-4-1-0-0	LGJWSAMPSCK_Glycan_4-4-1-0-3	LGJWSAMPSCK_Glycan_4-4-1-0-3
	QSVPAHFVALJGSK_Glycan_6-2-0-0-0	SIQMTJQTFSTVENLKPNTSYEFQVKPK_Glycan_5-8-0-0-0	SIQMTJQTFSTVENLKPNTSYEFQVKPK_Glycan_5-8-0-0-0
	GAIYPDJTTDFQR_Glycan_3-2-0-0-1	QQQHLFGSJVTDCS_Glycan_5-4-2-0-0	QQQHLFGSJVTDCS_Glycan_5-4-2-0-0
	EHEGAIYPDJTTDFQR_Glycan_4-3-1-0-0	QLHVEHDGESCSJSSHQQILETGEGSPSLK_Glycan_7-5-2-0-1	QLHVEHDGESCSJSSHQQILETGEGSPSLK_Glycan_7-5-2-0-1
	ALSHLALGAQJHTLQR_Glycan_5-4-2-0-0	AYJISVFSVK_Glycan_N(NH(HNHNH(NON|a|keto|d))(HN(F)(H)))(F)	AYJISVFSVK_Glycan_N(NH(HNHNH(NON|a|keto|d))(HN(F)(H)))(F)
	PLEGJSTVTGQPR_Glycan_5-2-0-0-0	LTFQQJASSMCVPDQDTAIR_Glycan_5-4-0-0-5	LTFQQJASSMCVPDQDTAIR_Glycan_5-4-0-0-5
	MDGASQLMGEJR_Glycan_10-2-0-0-0	FQQJASSMCVPDQDTAIR_Glycan_5-4-0-0-5	FQQJASSMCVPDQDTAIR_Glycan_5-4-0-0-5
	EHEGAIYPDJTTDFQR_Glycan_6-5-2-0-1	KLGJWSAMPSCK_Glycan_5-4-0-0-1	KLGJWSAMPSCK_Glycan_5-4-0-0-1
	SRYPHKPEIJSTTHPGADLQENFCR_Glycan_5-4-1-0-1	RGLTFQQJASSMCVPDQDTAIR_Glycan_N(NH((HEX&phosphate))(H(NH)(NH)))(F)	RGLTFQQJASSMCVPDQDTAIR_Glycan_N(NH((HEX&phosphate))(H(NH)(NH)))(F)
	FQQJASSMCVPDQDTAIR_Glycan_5-5-0-0-2	KCGJCSLTTLKDEDFCK_Glycan_6-3-0-0-0	KCGJCSLTTLKDEDFCK_Glycan_6-3-0-0-0
	SHEIWTHSCPQSPGJGTDASH_Glycan_3-5-1-0-1	GLTFQQJASSMCVPDQDTAIR_Glycan_6-4-1-0-0	GLTFQQJASSMCVPDQDTAIR_Glycan_6-4-1-0-0
	SRYPHKPEIJSTTHPGADLQENFCR_Glycan_5-4-1-0-0	FQQJASSMCVPDQDTAIR_Glycan_5-2-0-0-0	FQQJASSMCVPDQDTAIR_Glycan_5-2-0-0-0
	SRYPHKPEIJSTTHPGADLQENFCR_Glycan_5-4-0-0-2	TFQQJASSMCVPDQDTAIR_Glycan_6-6-1-0-0	TFQQJASSMCVPDQDTAIR_Glycan_6-6-1-0-0
	DGSDSIGASJFTGAK_Glycan_5-4-2-0-0	WECKJDTLLGIK_Glycan_N(NH(HN(HEX&n-acetyl&sulfate))(HNHS))(F)	WECKJDTLLGIK_Glycan_N(NH(HN(HEX&n-acetyl&sulfate))(HNHS))(F)
	ITYSIVQTJCSK_Glycan_6-5-2-0-0	GLTFQQJASSMCVPDQDTAIR_Glycan_6-4-0-0-2	GLTFQQJASSMCVPDQDTAIR_Glycan_6-4-0-0-2
	HPNSPLDEEJLTQENQDR_Glycan_6-5-3-0-1	GLTFQQJASSMCVPDQDTAIR_Glycan_7-4-0-0-1	GLTFQQJASSMCVPDQDTAIR_Glycan_7-4-0-0-1
	EJISDPTSPLR_Glycan_NNH(HN(HEX&sulfate))(HNHS)	SDGLESJSSTQFEVK_Glycan_4-6-0-0-0	SDGLESJSSTQFEVK_Glycan_4-6-0-0-0
	LAGKPTHVJVSVVMAEVDGTC_Glycan_5-5-1-0-0	TFQQJASSMCVPDQDTAIR_Glycan_4-5-1-0-2	TFQQJASSMCVPDQDTAIR_Glycan_4-5-1-0-2
	EHEGAIYPDJTTDFQR_Glycan_5-4-2-0-1	JATVHEQVGGPSLTSDLQAQSK_Glycan_4-7-0-0-0	JATVHEQVGGPSLTSDLQAQSK_Glycan_4-7-0-0-0
	EHEGAIYPDJTTDFQR_Glycan_5-4-2-0-0	LHINHNJLTESVGPLPK_Glycan_5-4-2-0-1	LHINHNJLTESVGPLPK_Glycan_5-4-2-0-1
	EHEGAIYPDJTTDFQR_Glycan_5-4-0-0-2	QQQHLFGSJVTDC_Glycan_6-4-0-0-3	QQQHLFGSJVTDC_Glycan_6-4-0-0-3
	FJDTEVLQR_Glycan_5-4-1-0-0	NJATVHEQVGGPSLTSDLQAQSK_Glycan_4-5-0-0-2	NJATVHEQVGGPSLTSDLQAQSK_Glycan_4-5-0-0-2
	KHYTJSSQDVTVPCR_Glycan_8-7-0-0-1	QQQHLFGSJVTDCSG_Glycan_5-4-0-0-3	QQQHLFGSJVTDCSG_Glycan_5-4-0-0-3
	KLHINHNJLTESVGPLPK_Glycan_6-5-0-0-1	QQQHLFGSJVT_Glycan_6-6-0-0-1	QQQHLFGSJVT_Glycan_6-6-0-0-1
	HKPEIJSTTHPGADLQENFCR_Glycan_5-4-2-0-0	JESVHPFSPFEVK_Glycan_3-6-1-0-1	JESVHPFSPFEVK_Glycan_3-6-1-0-1
	LADVEDLIQQQISJDTVSPR_Glycan_4-5-2-0-0	AQNJGSNFQLEEISR_Glycan_5-4-2-0-0	AQNJGSNFQLEEISR_Glycan_5-4-2-0-0
	LAGKPTHVJVSVVMAEVDGTC_Glycan_4-6-0-0-1	HYTJSSQDVTVPCR_Glycan_3-4-1-0-1	HYTJSSQDVTVPCR_Glycan_3-4-1-0-1
	VLJFTTK_Glycan_5-4-2-0-0	VVHAAKAALAAFNAQNJGSNFQLEEISR_Glycan_5-4-2-0-0	VVHAAKAALAAFNAQNJGSNFQLEEISR_Glycan_5-4-2-0-0
	QEPERJECFLQHKDDNPNLPR_Glycan_5-4-1-0-0	AAFNAQNJGSNFQLEEISR_Glycan_5-4-0-0-2	AAFNAQNJGSNFQLEEISR_Glycan_5-4-0-0-2
	CLNGJWTEPPQCK_Glycan_5-4-1-0-0	CIQAJYSLMENGK_Glycan_6-5-3-0-0	CIQAJYSLMENGK_Glycan_6-5-3-0-0
	IYPDJTTDFQR_Glycan_8-5-0-0-4	QQQHLFGSJVTDCSG_Glycan_6-4-0-0-2	QQQHLFGSJVTDCSG_Glycan_6-4-0-0-2
	GLJVTLSSTGR_Glycan_5-4-1-0-0	IRDTFVJASR_Glycan_8-7-0-0-1	IRDTFVJASR_Glycan_8-7-0-0-1
	GLJVTLSSTGR_Glycan_5-4-1-0-1	ELHHLQEQJVSNAFLDK_Glycan_6-5-3-0-0	ELHHLQEQJVSNAFLDK_Glycan_6-5-3-0-0
	PTHVJVSVVMAEVDGTC_Glycan_6-6-0-0-0	SQAPTGNFYPQPLLJSSMCLEDSR_Glycan_5-2-0-0-0	SQAPTGNFYPQPLLJSSMCLEDSR_Glycan_5-2-0-0-0
	LAGKPTHVJVSVVMAEVDGTC_Glycan_5-5-0-0-0	AATCINPLJGSVCER_Glycan_6-4-0-0-3	AATCINPLJGSVCER_Glycan_6-4-0-0-3
	VYAEJGTVLQGSTVASVYK_Glycan_5-4-0-0-1	KLHINHNJLTESVGPLPK_Glycan_6-4-1-0-1	KLHINHNJLTESVGPLPK_Glycan_6-4-1-0-1
	LHINHNJLTESVGPLPK_Glycan_7-6-1-0-4	LVJEVTEFAK_Glycan_5-4-2-0-0	LVJEVTEFAK_Glycan_5-4-2-0-0
	ITYSIVQTJCSK_Glycan_5-4-2-0-0	KEGYSJISYIVVNHQGISSR_Glycan_6-3-0-0-1	KEGYSJISYIVVNHQGISSR_Glycan_6-3-0-0-1
	KLHINHNJLTESVGPLPK_Glycan_5-4-0-0-1	KEEEPSSSSVFNQNDPWAPTVDFSDFINJETIAGK_Glycan_6-5-0-0-0	KEEEPSSSSVFNQNDPWAPTVDFSDFINJETIAGK_Glycan_6-5-0-0-0
	EHEGAIYPDJTTDFQR_Glycan_3-3-0-0-2	KLHINHNJLTESVGPLPK_Glycan_6-4-0-0-3	KLHINHNJLTESVGPLPK_Glycan_6-4-0-0-3
	PDJTTDFQR_Glycan_5-6-3-0-1	LSVDKDQYVEPEJVTIQCDSGYGVVGPQSITCSGNR_Glycan_4-4-0-0-1	LSVDKDQYVEPEJVTIQCDSGYGVVGPQSITCSGNR_Glycan_4-4-0-0-1
	ITYSIVQTJCSK_Glycan_4-3-1-0-0	DIVEYYNDSJGSHVLQGR_Glycan_5-4-0-0-3	DIVEYYNDSJGSHVLQGR_Glycan_5-4-0-0-3
	YPHKPEIJSTTHPGADLQENFCR_Glycan_5-4-0-0-0	FQQJASSMCVPDQDTAIR_Glycan_5-4-1-1-1	FQQJASSMCVPDQDTAIR_Glycan_5-4-1-1-1
	HKPEIJSTTHPGADLQENFCR_Glycan_5-6-0-0-0	KJQSVNVFLGH_Glycan_6-4-1-0-0	KJQSVNVFLGH_Glycan_6-4-1-0-0
	QQQHLFGSJVTDC_Glycan_6-4-1-0-1	GLTFQQJASSMCVPDQDTAIR_Glycan_6-5-0-0-3	GLTFQQJASSMCVPDQDTAIR_Glycan_6-5-0-0-3
	QQQHLFGSJVTD_Glycan_6-4-1-0-1	FJSSYLQGTNQITGR_Glycan_3-7-0-0-0	FJSSYLQGTNQITGR_Glycan_3-7-0-0-0
	VELEDFNGJR_Glycan_5-4-1-0-1	AATCINPLJGSVCER_Glycan_5-4-2-0-0	AATCINPLJGSVCER_Glycan_5-4-2-0-0
	SRYPHKPEIJSTTHPGADLQENFCR_Glycan_5-4-0-0-4	DIVEYYNDSJGSHVLQGR_Glycan_5-4-1-0-0	DIVEYYNDSJGSHVLQGR_Glycan_5-4-1-0-0
	SRYPHKPEIJSTTHPGADLQENFCR_Glycan_5-4-1-0-2	FJSSYLQGTNQITGR_Glycan_5-4-0-0-2	FJSSYLQGTNQITGR_Glycan_5-4-0-0-2
	SQEQLAQVAAJATK_Glycan_5-4-1-0-2	FQQJASSMCVPDQDTAIR_Glycan_6-2-0-0-0	FQQJASSMCVPDQDTAIR_Glycan_6-2-0-0-0
	NJATVHEQVGGPSLTSDLQAQSK_Glycan_5-4-2-0-0	LHINHNJLTESVGPLPK_Glycan_5-4-0-0-3	LHINHNJLTESVGPLPK_Glycan_5-4-0-0-3
	SQEQLAQVAAJATK_Glycan_5-4-2-0-0	LTFQQJASSMCVPDQDTAIR_Glycan_7-6-0-0-1	LTFQQJASSMCVPDQDTAIR_Glycan_7-6-0-0-1
	KLHINHNJLTESVGPLPK_Glycan_7-6-1-0-1	RGLTFQQJASSMCVPDQDTAIR_Glycan_7-4-0-0-1	RGLTFQQJASSMCVPDQDTAIR_Glycan_7-4-0-0-1
	ITYSIVQTJCSK_Glycan_6-5-3-0-0	RGLTFQQJASSMCVPDQDTAIR_Glycan_5-6-0-0-2	RGLTFQQJASSMCVPDQDTAIR_Glycan_5-6-0-0-2
	EHEGAIYPDJTTDFQR_Glycan_7-6-3-0-1	HAJWTLTPLK_Glycan_5-4-0-0-2	HAJWTLTPLK_Glycan_5-4-0-0-2
	KMDGASJVTCINSR_Glycan_6-3-1-0-0	GLTFQQJASSMCVPDQDTAIR_Glycan_3-6-1-0-2	GLTFQQJASSMCVPDQDTAIR_Glycan_3-6-1-0-2
	LJLTEDTYKPR_Glycan_6-4-1-0-0	QLEEFLJQSSPFYFWMNGDR_Glycan_4-6-0-0-0	QLEEFLJQSSPFYFWMNGDR_Glycan_4-6-0-0-0
	KKEDALJETR_Glycan_6-4-1-0-1	TKPREEQFJSTFR_Glycan_6-6-0-0-4	TKPREEQFJSTFR_Glycan_6-6-0-0-4
	VASVININPJTTHSTGSCR_Glycan_5-4-2-0-0	GLTFQQJASSMCVPDQDTAIR_Glycan_6-4-0-0-1	GLTFQQJASSMCVPDQDTAIR_Glycan_6-4-0-0-1
	ITYSIVQTJCSK_Glycan_6-5-3-0-1	GLTFQQJASSMCVPDQDTAIR_Glycan_6-5-1-0-0	GLTFQQJASSMCVPDQDTAIR_Glycan_6-5-1-0-0
	TPJKTEDTIFLR_Glycan_3-6-1-0-2	YJHTGQVIIYR_Glycan_8-7-0-0-0	YJHTGQVIIYR_Glycan_8-7-0-0-0
	SRYPHKPEIJSTTHPGADLQENFCR_Glycan_5-4-2-0-1	SQJQSNNQFVLYR_Glycan_6-6-1-0-0	SQJQSNNQFVLYR_Glycan_6-6-1-0-0
	VEDLIQQQISJDTVSPR_Glycan_N(NH(HNH)((HEX&phosphate)))(F)	FJSSYLQGTNQITGR_Glycan_5-3-1-0-0	FJSSYLQGTNQITGR_Glycan_5-3-1-0-0
	JLSSLESVQLDHNQLETLPGDVFGALPR_Glycan_9-8-4-0-1	GLTFQQJASSMCVPDQDTAIR_Glycan_5-5-1-0-0	GLTFQQJASSMCVPDQDTAIR_Glycan_5-5-1-0-0
	SRYPHKPEIJSTTHPGADLQENFCR_Glycan_5-4-2-0-0	RGLTFQQJASSMCVPDQDTAIR_Glycan_4-6-0-0-2	RGLTFQQJASSMCVPDQDTAIR_Glycan_4-6-0-0-2
	LAGKPTHVJVSVVMAEVDGTC_Glycan_5-5-2-0-0	DIVEYYNDSJGSHVLQGR_Glycan_5-4-0-0-2	DIVEYYNDSJGSHVLQGR_Glycan_5-4-0-0-2
	KLHINHNJLTESVGPLPK_Glycan_6-5-1-0-1	YLFGJSSTVLEDSK_Glycan_5-4-1-0-1	YLFGJSSTVLEDSK_Glycan_5-4-1-0-1
	QEPERJECFLQHKDDNPNLPR_Glycan_5-4-2-0-0	YHIYEJGTLQINR_Glycan_6-3-0-0-0	YHIYEJGTLQINR_Glycan_6-3-0-0-0
	HKPEIJSTTHPGADLQENFCR_Glycan_N(NH(HN(HEX&n-acetyl&sulfate))(HN(HEX&sulfate)))(F)	DIVEYYNDSJGSHVLQGR_Glycan_6-5-1-0-3	DIVEYYNDSJGSHVLQGR_Glycan_6-5-1-0-3
	QEPERJECFLQHKDDNPNLPR_Glycan_5-4-1-0-2	DIVEYYNDSJGSHVLQGR_Glycan_6-5-3-0-1	DIVEYYNDSJGSHVLQGR_Glycan_6-5-3-0-1
	EHEGAIYPDJTTD_Glycan_N(NH(HNHNH(NON|a|keto|d&amino))(HN(F)(H)))(F)	YJHTGQVIIYR_Glycan_6-5-1-0-3	YJHTGQVIIYR_Glycan_6-5-1-0-3
	CLNGJWTEPPQCK_Glycan_5-4-2-0-0	HYTJSSQDVTVPCR_Glycan_6-6-1-0-1	HYTJSSQDVTVPCR_Glycan_6-6-1-0-1
	FJDTEVLQR_Glycan_5-4-2-0-0	DIVEYYNDSJGSHVLQGR_Glycan_5-4-1-0-2	DIVEYYNDSJGSHVLQGR_Glycan_5-4-1-0-2
	NJATVHEQVGGPSLTSDLQAQSK_Glycan_5-4-0-0-0	DIVEYYJDSNGSHVLQGR_Glycan_5-4-1-0-2	DIVEYYJDSNGSHVLQGR_Glycan_5-4-1-0-2
	EVMCLNGJWTEPPQCK_Glycan_6-6-2-0-0	ADIGJGTTSANEAGIAASITAK_Glycan_5-4-1-0-0	ADIGJGTTSANEAGIAASITAK_Glycan_5-4-1-0-0
	JSTCLDDSWIHPR_Glycan_6-5-0-0-0	KYNSQJQSNNQFVLYR_Glycan_6-4-0-0-2	KYNSQJQSNNQFVLYR_Glycan_6-4-0-0-2
	GNVAVTVSGHTCQHWSAQTPHTHJR_Glycan_5-4-1-0-2	VEYYNDSJGSHVLQGR_Glycan_3-6-0-0-3	VEYYNDSJGSHVLQGR_Glycan_3-6-0-0-3
	KLHINHNJLTESVGPLPK_Glycan_6-4-1-0-1	DIVEYYJDSNGSHVLQGR_Glycan_6-5-2-0-0	DIVEYYJDSNGSHVLQGR_Glycan_6-5-2-0-0
	TCINPLNGSVCERPAJHSAK_Glycan_N(NH(HNHNH(NON|a|keto|d&amino))(HN(F)(H)))(F)	DIVEYYNDSJGSHVLQGR_Glycan_6-5-1-0-2	DIVEYYNDSJGSHVLQGR_Glycan_6-5-1-0-2
	YPHKPEIJSTTHPGADLQENFCR_Glycan_5-4-1-0-1	DIVEYYJDSNGSHVLQGR_Glycan_5-4-2-0-1	DIVEYYJDSNGSHVLQGR_Glycan_5-4-2-0-1
	YPHKPEIJSTTHPGADLQENFCR_Glycan_5-4-1-0-0	YJHTGQVIIYR_Glycan_7-6-3-0-1	YJHTGQVIIYR_Glycan_7-6-3-0-1
	PHKPEIJSTTHPGADLQENFCR_Glycan_6-4-0-0-3	KCGLVPVLAENYJK_Glycan_6-5-1-0-0	KCGLVPVLAENYJK_Glycan_6-5-1-0-0
	LADVEDLIQQQISJDTVSPR_Glycan_N(NH(HNHNH(NON|a|keto|d))(HN(F)(H)))(F)	KCGLVPVLAENYJK_Glycan_5-4-1-0-1	KCGLVPVLAENYJK_Glycan_5-4-1-0-1
	RLAJLTQGEDQYYLR_Glycan_7-6-0-0-4	SWPAVGJCSSALR_Glycan_6-4-0-0-3	SWPAVGJCSSALR_Glycan_6-4-0-0-3
	PHKPEIJSTTHPGADLQENFCR_Glycan_6-4-0-0-2	DIVEYYJDSNGSHVLQGR_Glycan_5-4-2-0-0	DIVEYYJDSNGSHVLQGR_Glycan_5-4-2-0-0
	KLHINHNJLTESVGPLPK_Glycan_5-4-1-0-1	DIVEYYNDSJGSHVLQGR_Glycan_6-4-0-0-3	DIVEYYNDSJGSHVLQGR_Glycan_6-4-0-0-3
	PHKPEIJSTTHPGADLQENFCR_Glycan_4-4-0-0-2	ADGTVNQIEGEATPVJLTEPAK_Glycan_6-5-0-0-1	ADGTVNQIEGEATPVJLTEPAK_Glycan_6-5-0-0-1
	KVJASVPR_Glycan_NNH(HN(HEX&n-acetyl&sulfate))(HH)	YNSQJQSNNQFVLYR_Glycan_6-4-0-0-3	YNSQJQSNNQFVLYR_Glycan_6-4-0-0-3
	LGJWSAMPSCKASCK_Glycan_5-4-2-0-0	AREDIFMETLKDIVEYYNDSJGSHVLQGR_Glycan_3-8-0-0-1	AREDIFMETLKDIVEYYNDSJGSHVLQGR_Glycan_3-8-0-0-1
	KPSAGJNSLYR_Glycan_6-2-0-0-0	ISAVSLAJR_Glycan_4-6-0-0-1	ISAVSLAJR_Glycan_4-6-0-0-1
	GLJVTLSSTGR_Glycan_5-4-2-0-0	YJDSNGSHVLQGR_Glycan_6-5-3-0-0	YJDSNGSHVLQGR_Glycan_6-5-3-0-0
	AENQAJVTCQVSNFYPR_Glycan_NNH(HN(HEX&n-acetyl&sulfate))(HN)	NDSJGSHVLQGR_Glycan_6-5-0-0-7	NDSJGSHVLQGR_Glycan_6-5-0-0-7
	NPVGLIGAEJATGETDPSHSK_Glycan_6-5-2-0-1	KCGLVPVLAENYJK_Glycan_5-4-1-0-0	KCGLVPVLAENYJK_Glycan_5-4-1-0-0
	KPEIJSTTHPGADLQENFCR_Glycan_5-4-0-0-1	IDLNSTSHVJITTR_Glycan_8-7-0-0-1	IDLNSTSHVJITTR_Glycan_8-7-0-0-1
	ELHHLQEQJVSNAFLDK_Glycan_5-4-1-0-2	IVEYYJDSNGSHVLQGR_Glycan_6-6-0-0-1	IVEYYJDSNGSHVLQGR_Glycan_6-6-0-0-1
	LAGKPTHVJVSVVMAEVDGTC_Glycan_5-6-0-0-2	AYSJASSTDSASYYPLTGDTR_Glycan_6-6-2-0-0	AYSJASSTDSASYYPLTGDTR_Glycan_6-6-2-0-0
	GLTFQQJASSMCVPDQDTAIR_Glycan_5-6-0-0-0	SGAYSJASSTDSASYYPLTGDTR_Glycan_6-6-1-0-1	SGAYSJASSTDSASYYPLTGDTR_Glycan_6-6-1-0-1
	GLJVTLSSTGR_Glycan_4-3-1-0-0	AHFFAPQJLTNMNK_Glycan_5-4-1-0-0	AHFFAPQJLTNMNK_Glycan_5-4-1-0-0
	SAJFTDSVTTGR_Glycan_7-4-0-0-1	TSGAYSJASSTDSASYYPLTGDTR_Glycan_N(NH(HNHNH(NON|a|keto|d&amino))(HN(F)(H)))(F)	TSGAYSJASSTDSASYYPLTGDTR_Glycan_N(NH(HNHNH(NON|a|keto|d&amino))(HN(F)(H)))(F)
	GLTFQQJASSMCVPDQDTAIR_Glycan_5-5-0-0-0	LVYESGSLJFSK_Glycan_5-4-0-0-2	LVYESGSLJFSK_Glycan_5-4-0-0-2
	SRYPHKPEIJSTTHPGADLQENFCR_Glycan_7-6-4-0-1	VLDYLJETQQLTPEIK_Glycan_N(NH(HN(HEX&n-acetyl&sulfate))(HNH))(F)	VLDYLJETQQLTPEIK_Glycan_N(NH(HN(HEX&n-acetyl&sulfate))(HNH))(F)
	RGLTFQQJASSMCVPDQDTAIR_Glycan_6-3-1-0-0	YCTSGAYSJASSTDSASYYPLTGDTR_Glycan_5-4-1-0-2	YCTSGAYSJASSTDSASYYPLTGDTR_Glycan_5-4-1-0-2
	NPVGLIGAEJATGETDPSHSK_Glycan_6-5-1-0-3	HYTJSSQDVTVPCR_Glycan_5-4-1-0-2	HYTJSSQDVTVPCR_Glycan_5-4-1-0-2
	CGJCSLTTLKDEDFCKR_Glycan_5-4-2-0-0	DYLJETQQLTPEIK_Glycan_4-5-0-0-3	DYLJETQQLTPEIK_Glycan_4-5-0-0-3
	KFVQGJSTEVACHPGYGLPK_Glycan_5-4-2-0-0	IYJTTYLNVQR_Glycan_9-6-0-0-5	IYJTTYLNVQR_Glycan_9-6-0-0-5
	QQJASSMCVPDQDTAIR_Glycan_5-3-0-0-0	QQQHLFGSJVT_Glycan_6-6-1-0-1	QQQHLFGSJVT_Glycan_6-6-1-0-1
	JATWSASLK_Glycan_3-9-0-0-0	SIJTTNVMGTSLTVR_Glycan_5-5-0-0-2	SIJTTNVMGTSLTVR_Glycan_5-5-0-0-2
	JHSCSEGQISIFR_Glycan_5-4-0-0-0	SIJTTNVMGTSLTVR_Glycan_5-4-0-0-2	SIJTTNVMGTSLTVR_Glycan_5-4-0-0-2
	NPVGLIGAEJATGETDPSHSK_Glycan_6-5-2-0-0	VEYYNDSJGSHVLQGR_Glycan_3-6-2-0-1	VEYYNDSJGSHVLQGR_Glycan_3-6-2-0-1
	AATCINPLNGSVCERPAJHSAK_Glycan_5-5-1-0-2	MNISQCDLPEISVSHVJLTVR_Glycan_3-4-0-0-0	MNISQCDLPEISVSHVJLTVR_Glycan_3-4-0-0-0
	QEPERJECFLQHKDDNPNLPR_Glycan_4-6-0-0-2	GLPGGJASLPR_Glycan_6-5-0-0-2	GLPGGJASLPR_Glycan_6-5-0-0-2
	KHYTJSSQDVTVPCR_Glycan_7-7-0-0-4	FAPQJLTNMNK_Glycan_5-4-2-0-1	FAPQJLTNMNK_Glycan_5-4-2-0-1
	EHEGAIYPDJTTD_Glycan_8-7-0-0-1	JGSLFAFR_Glycan_6-3-0-0-0	JGSLFAFR_Glycan_6-3-0-0-0
	TPLTAJITK_Glycan_N(NH(HN(HEX&n-acetyl&sulfate))(HN(HEX&n-acetyl&sulfate)))(F)	QNQCFYJSSYLNVQR_Glycan_6-3-0-0-2	QNQCFYJSSYLNVQR_Glycan_6-3-0-0-2
	SIJTTNVMGTSLTVR_Glycan_5-4-1-0-0	QNQCFYJSSYLNVQR_Glycan_7-7-0-0-4	QNQCFYJSSYLNVQR_Glycan_7-7-0-0-4
	LHINHNJLTESVGPLPK_Glycan_8-7-0-0-1	STGKPTLYJVSLVMSDTAGTC_Glycan_4-4-1-0-1	STGKPTLYJVSLVMSDTAGTC_Glycan_4-4-1-0-1
	YPHKPEIJSTTHPGADLQENFCR_Glycan_5-4-0-0-3	STGKPTLYJVSLVMSDTAGTC_Glycan_3-4-1-0-1	STGKPTLYJVSLVMSDTAGTC_Glycan_3-4-1-0-1
	FJLTETSEAEIHQSFQHL_Glycan_5-2-0-0-0	JSSYLNVQR_Glycan_5-2-0-0-1	JSSYLNVQR_Glycan_5-2-0-0-1
	NJATVHEQVGGPSLTSDLQAQSK_Glycan_6-5-1-0-1	QDQCIYJTTYLNVQR_Glycan_7-5-2-0-1	QDQCIYJTTYLNVQR_Glycan_7-5-2-0-1
	SHAASDAPEJLTLLAETADAR_Glycan_5-3-1-0-0	TRQDQCIYJTTYLNVQR_Glycan_4-9-0-0-0	TRQDQCIYJTTYLNVQR_Glycan_4-9-0-0-0
	ELHHLQEQJVSNAFLDK_Glycan_5-4-0-0-1	TLJQSSDELQLSMGNAMFVK_Glycan_4-5-0-0-0	TLJQSSDELQLSMGNAMFVK_Glycan_4-5-0-0-0
	JWSLPNR_Glycan_5-4-1-0-1	DQCIYJTTYLNVQR_Glycan_4-5-0-0-1	DQCIYJTTYLNVQR_Glycan_4-5-0-0-1
	NPVGLIGAEJATGETDPSHSK_Glycan_3-4-2-0-0	QCIYJTTYLNVQR_Glycan_7-7-2-0-1	QCIYJTTYLNVQR_Glycan_7-7-2-0-1
	NPVGLIGAEJATGETDPSHSK_Glycan_5-4-2-0-0	KKEDALJETR_Glycan_6-5-1-0-2	KKEDALJETR_Glycan_6-5-1-0-2
	LGJWSAMPSCK_Glycan_4-4-0-0-1	PTHVJVSVVMAEVDGTC_Glycan_9-8-0-0-1	PTHVJVSVVMAEVDGTC_Glycan_9-8-0-0-1
	NJATVHEQVGGPSLTSDLQAQSK_Glycan_5-4-1-0-1	IYJTTYLNVQR_Glycan_NNH(HN(HEX&n-acetyl&sulfate))(H)	IYJTTYLNVQR_Glycan_NNH(HN(HEX&n-acetyl&sulfate))(H)
	NJATVHEQVGGPSLTSDLQAQSK_Glycan_5-4-1-0-0	STGKPTLYJVSLVMSDTAGTC_Glycan_6-3-0-0-1	STGKPTLYJVSLVMSDTAGTC_Glycan_6-3-0-0-1
	SRYPHKPEIJSTTHPGADLQENFCR_Glycan_6-5-3-0-0	STGKPTLYJVSLVMSDTAGTC_Glycan_5-3-0-0-2	STGKPTLYJVSLVMSDTAGTC_Glycan_5-3-0-0-2
	SJSSTQFEVK_Glycan_8-2-0-0-0	QNQCFYJSSYLNVQR_Glycan_6-6-0-0-4	QNQCFYJSSYLNVQR_Glycan_6-6-0-0-4
	YPHKPEIJSTTHPGADLQENFCR_Glycan_5-4-2-0-0	YJTTYLNVQR_Glycan_4-5-0-0-3	YJTTYLNVQR_Glycan_4-5-0-0-3
	LGJWSAMPSCK_Glycan_3-3-0-0-1	QCIYJTTYLNVQR_Glycan_5-3-0-0-2	QCIYJTTYLNVQR_Glycan_5-3-0-0-2
	LHINHNJLTESVGPLPK_Glycan_9-8-1-0-1	YJTTYLNVQR_Glycan_10-9-0-0-1	YJTTYLNVQR_Glycan_10-9-0-0-1
	KEHETCLAPELYNGJYSTTQK_Glycan_5-4-1-0-0	PTHVJVSVVMAEVDGTC_Glycan_6-4-1-0-0	PTHVJVSVVMAEVDGTC_Glycan_6-4-1-0-0
	FNJNTQHSSLFMLNEVK_Glycan_NNH(HN(HEX&n-acetyl&sulfate))(HNH)	STGKPTLYJVSLVMSDTAGTC_Glycan_6-2-0-0-0	STGKPTLYJVSLVMSDTAGTC_Glycan_6-2-0-0-0
	LVJEVTEFAK_Glycan_5-4-0-0-0	NJATFYFK_Glycan_8-7-1-0-0	NJATFYFK_Glycan_8-7-1-0-0
	JGVAQEPVHLDSPAIK_Glycan_5-4-1-0-0	STGKPTLYJVSLVMSDTAGTC_Glycan_5-2-0-0-0	STGKPTLYJVSLVMSDTAGTC_Glycan_5-2-0-0-0
	SWPAVGJCSSALR_Glycan_5-4-2-0-1	QCFYJSSYLNVQR_Glycan_4-3-0-0-3	QCFYJSSYLNVQR_Glycan_4-3-0-0-3
	ELHHLQEQJVSNAFLDK_Glycan_5-4-0-0-0	FYJSSYLNVQR_Glycan_4-5-2-0-0	FYJSSYLNVQR_Glycan_4-5-2-0-0
	EHEGAIYPDJTTD_Glycan_6-5-2-0-1	VHJGSEILFSY_Glycan_4-5-1-0-0	VHJGSEILFSY_Glycan_4-5-1-0-0
	YHGJLTGR_Glycan_7-4-0-0-1	AKAALAAFNAQNJGSNFQLEEISR_Glycan_5-4-0-0-0	AKAALAAFNAQNJGSNFQLEEISR_Glycan_5-4-0-0-0
	JATVHEQVGGPSLTSDLQAQSK_Glycan_5-4-2-0-0	VVHAAKAALAAFNAQNJGSNFQLEEISR_Glycan_6-5-2-0-0	VVHAAKAALAAFNAQNJGSNFQLEEISR_Glycan_6-5-2-0-0
	KLHINHNJLTESVGPLPK_Glycan_6-5-2-0-1	LAGKPTHVJVSVVMAEVDGTC_Glycan_5-5-0-0-2	LAGKPTHVJVSVVMAEVDGTC_Glycan_5-5-0-0-2
	KAEJSSNEEETSSEGNMR_Glycan_5-4-1-0-0	JSSYLNVQR_Glycan_6-3-0-0-0	JSSYLNVQR_Glycan_6-3-0-0-0
	YHGFLJTSYHR_Glycan_5-5-1-0-0	QDQCIYJTTYLNVQR_Glycan_6-4-0-0-2	QDQCIYJTTYLNVQR_Glycan_6-4-0-0-2
	GLTFQQJASSMCVPDQDTAIR_Glycan_5-6-0-0-2	CFYJSSYLNVQR_Glycan_3-2-0-0-1	CFYJSSYLNVQR_Glycan_3-2-0-0-1
	HKPEINSTTHPGADLQEJFCR_Glycan_5-4-0-0-4	LAGKPTHVJVSVVMAEVDGTC_Glycan_5-5-0-0-1	LAGKPTHVJVSVVMAEVDGTC_Glycan_5-5-0-0-1
	GLTFQQJASSMCVPDQDTAIR_Glycan_5-5-1-0-0	LAGKPTHVJVSVVMAEVDGTC_Glycan_5-4-0-0-1	LAGKPTHVJVSVVMAEVDGTC_Glycan_5-4-0-0-1
	QLEEFLJQSSPFYFWMNGDR_Glycan_7-4-0-0-1	DLDMFIJASK_Glycan_5-4-2-0-0	DLDMFIJASK_Glycan_5-4-2-0-0
	CATPHGDJASLEATFVKR_Glycan_6-6-1-0-1	LNAENJATFYFK_Glycan_6-5-2-0-0	LNAENJATFYFK_Glycan_6-5-2-0-0
	CGJCSLTTLKDEDFCKR_Glycan_5-5-2-0-1	FYJSSYLNVQR_Glycan_7-4-0-0-1	FYJSSYLNVQR_Glycan_7-4-0-0-1
	QQJASSMCVPDQDTAIR_Glycan_3-4-1-0-0	QDQCIYJTTYLNVQR_Glycan_9-8-0-0-1	QDQCIYJTTYLNVQR_Glycan_9-8-0-0-1
	LHINHNJLTESVGPLPK_Glycan_6-5-0-0-1	QDQCIYJTTYLNVQR_Glycan_7-6-3-0-1	QDQCIYJTTYLNVQR_Glycan_7-6-3-0-1
	NAHGEEKEJLTAR_Glycan_8-7-1-0-0	DAVDAGMLJSSAIR_Glycan_5-6-0-0-1	DAVDAGMLJSSAIR_Glycan_5-6-0-0-1
	YPHKPEIJSTTHPGADLQENFCR_Glycan_5-4-2-0-1	YJSSYLNVQR_Glycan_6-6-0-0-0	YJSSYLNVQR_Glycan_6-6-0-0-0
	NPVGLIGAEJATGETDPSHSK_Glycan_6-5-3-0-1	SWPAVGJCSSALR_Glycan_5-4-1-0-2	SWPAVGJCSSALR_Glycan_5-4-1-0-2
	HKPEIJSTTHPGADLQENFCR_Glycan_3-6-1-0-1	QDQCIYJTTYLNVQR_Glycan_6-5-1-0-2	QDQCIYJTTYLNVQR_Glycan_6-5-1-0-2
	GLTFQQJASSMCVPDQDTAIR_Glycan_4-6-0-0-2	KLNAENJATFYFK_Glycan_8-5-0-0-4	KLNAENJATFYFK_Glycan_8-5-0-0-4
	NPVGLIGAEJATGETDPSHSK_Glycan_6-5-3-0-0	LNAENJATFYFK_Glycan_6-5-3-0-0	LNAENJATFYFK_Glycan_6-5-3-0-0
	YPHKPEIJSTTHPGADLQENFCR_Glycan_3-4-2-0-0	QDQCIYJTTYLNVQR_Glycan_9-6-0-0-5	QDQCIYJTTYLNVQR_Glycan_9-6-0-0-5
	LHINHNJLTESVGPLPK_Glycan_5-4-0-0-1	RQDQCIYJTTYLNVQR_Glycan_7-6-1-0-1	RQDQCIYJTTYLNVQR_Glycan_7-6-1-0-1
	IJSTTHPGADLQENFCR_Glycan_5-6-0-0-0	QDQCIYJTTYLNVQR_Glycan_5-3-0-0-2	QDQCIYJTTYLNVQR_Glycan_5-3-0-0-2
	JWSLPNR_Glycan_5-4-2-0-1	QDQCIYJTTYLNVQR_Glycan_6-5-3-0-1	QDQCIYJTTYLNVQR_Glycan_6-5-3-0-1
	GLTFQQJASSMCVPDQDTAIR_Glycan_5-5-0-0-1	QDQCIYJTTYLNVQR_Glycan_6-5-2-0-0	QDQCIYJTTYLNVQR_Glycan_6-5-2-0-0
	YPHKPEIJSTTHPGADLQENFCR_Glycan_7-6-0-0-0	JGSLFAFR_Glycan_6-3-1-0-1	JGSLFAFR_Glycan_6-3-1-0-1
	HKPEIJSTTHPGADLQENFCR_Glycan_7-6-0-0-1	JGSLFAFR_Glycan_6-4-1-0-0	JGSLFAFR_Glycan_6-4-1-0-0
	NJATVHEQVGGPSLTSDLQAQSK_Glycan_6-5-2-0-1	TRQDQCIYJTTYLNVQR_Glycan_8-5-0-0-4	TRQDQCIYJTTYLNVQR_Glycan_8-5-0-0-4
	GVAIVGJYTAALPTEAALR_Glycan_6-6-3-0-1	JGSLFAFR_Glycan_5-4-1-0-0	JGSLFAFR_Glycan_5-4-1-0-0
	QLHVEHDGESCSJSSHQQILETGEGSPSLK_Glycan_5-4-1-0-0	LNAENJATFYFK_Glycan_7-5-2-0-1	LNAENJATFYFK_Glycan_7-5-2-0-1
	NJATVHEQVGGPSLTSDLQAQSK_Glycan_6-5-2-0-0	QDQCIYJTTYLNVQR_Glycan_6-5-3-0-0	QDQCIYJTTYLNVQR_Glycan_6-5-3-0-0
	LHINHNJLTESVGPLPK_Glycan_7-6-1-0-1	JLSMPLLPADFHK_Glycan_5-4-1-0-0	JLSMPLLPADFHK_Glycan_5-4-1-0-0
	JHSCSEGQISIFR_Glycan_5-4-1-0-0	LNAENJATFYFK_Glycan_6-5-3-0-1	LNAENJATFYFK_Glycan_6-5-3-0-1
	GJWSAMPSCK_Glycan_4-5-2-0-1	EGYSJISYIVVNHQGISSR_Glycan_5-4-1-0-0	EGYSJISYIVVNHQGISSR_Glycan_5-4-1-0-0
	LGJWSAMPSCK_Glycan_5-5-1-0-2	JTTYLNVQR_Glycan_7-7-0-0-1	JTTYLNVQR_Glycan_7-7-0-0-1
	KLHINHNJLTESVGPLPK_Glycan_5-4-2-0-1	JSSYLNVQR_Glycan_N(NH(HNHNH(NON|a|keto|d))(HN(F)(H)))(F)	JSSYLNVQR_Glycan_N(NH(HNHNH(NON|a|keto|d))(HN(F)(H)))(F)
	LGJWSAMPSCK_Glycan_4-5-1-0-2	CIYJTTYLNVQR_Glycan_3-8-0-0-1	CIYJTTYLNVQR_Glycan_3-8-0-0-1
	THTJISESHPNATFSAVGEASI_Glycan_7-10-4-0-1	DQCIYJTTYLNVQR_Glycan_4-6-0-0-1	DQCIYJTTYLNVQR_Glycan_4-6-0-0-1
	KLHINHNJLTESVGPLPK_Glycan_12-2-0-0-0	ILAPAYFILGGJQSGEGCVITR_Glycan_3-3-0-0-0	ILAPAYFILGGJQSGEGCVITR_Glycan_3-3-0-0-0
	KEHETCLAPELYNGJYSTTQK_Glycan_5-4-2-0-0	YJTTYLNVQR_Glycan_N(NH(HNHNH(NON|a|keto|d))(HN(F)(H)))(F)	YJTTYLNVQR_Glycan_N(NH(HNHNH(NON|a|keto|d))(HN(F)(H)))(F)
	NJATVHEQVGGPSLTSDLQAQSK_Glycan_5-4-2-0-1	JGSLFAFR_Glycan_5-4-0-0-2	JGSLFAFR_Glycan_5-4-0-0-2
	KAFITJFSMIIDGMTYPGIIK_Glycan_5-4-1-0-0	TLJQSSDELQLSMGNAMF_Glycan_6-3-0-0-2	TLJQSSDELQLSMGNAMF_Glycan_6-3-0-0-2
	FVQGJSTEVACHPGYGLPK_Glycan_5-4-2-0-0	AATCINPLNGSVCERPAJ_Glycan_6-4-0-0-1	AATCINPLNGSVCERPAJ_Glycan_6-4-0-0-1
	ELHHLQEQJVSNAFLDK_Glycan_6-5-1-0-1	RGLTFQQJASSMCVPDQDTAIR_Glycan_3-6-0-0-2	RGLTFQQJASSMCVPDQDTAIR_Glycan_3-6-0-0-2
	ELHHLQEQJVSNAFLDK_Glycan_5-4-1-0-1	LNVQREJGTISR_Glycan_6-7-0-0-0	LNVQREJGTISR_Glycan_6-7-0-0-0
	HYTJSSQDVTVPCR_Glycan_4-3-0-0-1	MLMDKJATALR_Glycan_7-6-1-0-4	MLMDKJATALR_Glycan_7-6-1-0-4
	ELHHLQEQJVSNAFLDK_Glycan_6-5-1-0-0	FGYSLHGVTVDJR_Glycan_3-2-0-0-0	FGYSLHGVTVDJR_Glycan_3-2-0-0-0
	NJATVHEQVGGPSLTSDLQAQSK_Glycan_4-5-2-0-0	QDQCIYJTTYLNVQR_Glycan_5-3-1-0-0	QDQCIYJTTYLNVQR_Glycan_5-3-1-0-0
	LHINHNJLTESVGPLPK_Glycan_6-5-1-0-1	LPJLSSLTLSR_Glycan_NNH(H(NHS)(N(HEX&sulfate)))(HNH)	LPJLSSLTLSR_Glycan_NNH(H(NHS)(N(HEX&sulfate)))(HNH)
	JGVAQEPVHLDSPAIK_Glycan_5-4-2-0-0	NTTYLNVQREJGTISR_Glycan_5-3-1-0-0	NTTYLNVQREJGTISR_Glycan_5-3-1-0-0
	LPQGPMQJATK_Glycan_3-4-1-0-0	IYJTTYLNVQR_Glycan_6-6-0-0-0	IYJTTYLNVQR_Glycan_6-6-0-0-0
	KLGJWSAMPSCK_Glycan_6-4-0-0-1	FSGSTSGJTTTLTISR_Glycan_11-6-0-0-1	FSGSTSGJTTTLTISR_Glycan_11-6-0-0-1
	ELHHLQEQJVSNAFLDK_Glycan_5-4-1-0-0	JGSLFAFR_Glycan_6-3-0-0-2	JGSLFAFR_Glycan_6-3-0-0-2
	LGJWSAMPSCK_Glycan_4-4-1-0-1	JGSLFAFR_Glycan_6-4-0-0-1	JGSLFAFR_Glycan_6-4-0-0-1
	YHIYEJGTLQINR_Glycan_4-4-0-0-2	TLJQSSDELQLSMGN_Glycan_5-4-2-0-0	TLJQSSDELQLSMGN_Glycan_5-4-2-0-0
	NJATVHEQVGGPSLTSDLQAQSK_Glycan_5-4-0-0-4	DQCIYJTTYLNVQR_Glycan_4-2-0-0-0	DQCIYJTTYLNVQR_Glycan_4-2-0-0-0
	LSDLSIJSTECLHVHCR_Glycan_5-4-0-0-2	JSSYLNVQR_Glycan_6-7-4-0-1	JSSYLNVQR_Glycan_6-7-4-0-1
	QLHVEHDGESCSJSSHQQILETGEGSPSLK_Glycan_6-5-1-0-3	QCIYJTTYLNVQR_Glycan_6-3-1-0-1	QCIYJTTYLNVQR_Glycan_6-3-1-0-1
	LVJEVTEFAK_Glycan_5-4-1-0-0	JGSLFAFR_Glycan_4-3-0-0-2	JGSLFAFR_Glycan_4-3-0-0-2
	FSDGLESJSSTQFEVK_Glycan_9-2-0-0-0	VYIHPFHLVIHJESTCEQLAK_Glycan_5-4-1-0-2	VYIHPFHLVIHJESTCEQLAK_Glycan_5-4-1-0-2
	QQJASSMCVPDQDTAIR_Glycan_3-4-2-0-0	NQCFYJSSYLNVQR_Glycan_11-6-0-0-1	NQCFYJSSYLNVQR_Glycan_11-6-0-0-1
	QLHVEHDGESCSJSSHQQILETGEGSPSLK_Glycan_6-5-2-0-0	IYJTTYLNVQR_Glycan_4-7-0-0-1	IYJTTYLNVQR_Glycan_4-7-0-0-1
	NJATVHEQVGGPSLTSDLQAQSK_Glycan_6-5-3-0-1	ELHHLQEQJVSNAFLDK_Glycan_4-5-0-0-2	ELHHLQEQJVSNAFLDK_Glycan_4-5-0-0-2
	LHINHNJLTESVGPLPK_Glycan_5-4-1-0-1	FLJDTMAVYEAK_Glycan_6-5-3-0-1	FLJDTMAVYEAK_Glycan_6-5-3-0-1
	LHINHNJLTESVGPLPK_Glycan_5-4-0-0-3	YJWSFIHCPACQCNGH_Glycan_6-3-1-0-0	YJWSFIHCPACQCNGH_Glycan_6-3-1-0-0
	NJATVHEQVGGPSLTSDLQAQSK_Glycan_6-5-3-0-0	ATFFYFTPJKTEDTIFLR_Glycan_4-4-1-0-3	ATFFYFTPJKTEDTIFLR_Glycan_4-4-1-0-3
	QLHVEHDGESCSJSSHQQILETGEGSPSLK_Glycan_5-4-2-0-0	FYFTPJKTEDTIFLR_Glycan_7-6-1-0-0	FYFTPJKTEDTIFLR_Glycan_7-6-1-0-0
	NJATVHEQVGGPSLTSDLQAQSK_Glycan_8-7-1-0-0	NSVLJSSTAEHSSPYSEDPIEDPLQPDVTGIR_Glycan_5-4-0-0-4	NSVLJSSTAEHSSPYSEDPIEDPLQPDVTGIR_Glycan_5-4-0-0-4
	ENMVLJLSCEASGHPR_Glycan_4-3-1-0-1	SASYSGGJTSTDHFSLR_Glycan_3-2-0-0-1	SASYSGGJTSTDHFSLR_Glycan_3-2-0-0-1
	PCSQPPQIEHGTIJSSR_Glycan_4-7-0-0-0	YJWSFIHCPACQCNGH_Glycan_5-4-1-0-0	YJWSFIHCPACQCNGH_Glycan_5-4-1-0-0
	YHIYEJGTLQINR_Glycan_4-4-0-0-0	ETTLTQSPAFMSATPGDKVJISCK_Glycan_5-4-1-0-1	ETTLTQSPAFMSATPGDKVJISCK_Glycan_5-4-1-0-1
	HYTJSSQDVTVPCR_Glycan_4-4-0-0-0	SLJLSGVPSQDKTR_Glycan_6-6-0-0-4	SLJLSGVPSQDKTR_Glycan_6-6-0-0-4
	SWPAVGJCSSALR_Glycan_5-4-0-0-1	TLJQSSDELQLSMGNAMFVK_Glycan_6-4-1-0-1	TLJQSSDELQLSMGNAMFVK_Glycan_6-4-1-0-1
	JHSCSEGQISIFR_Glycan_5-4-2-0-0	KVTQVYAEJGTVLQGSTVASVYK_Glycan_3-9-0-0-0	KVTQVYAEJGTVLQGSTVASVYK_Glycan_3-9-0-0-0
	HYTJSSQDVTVPCR_Glycan_6-4-1-0-0	VTQVYAEJGTVLQGSTVASVYK_Glycan_6-5-1-0-1	VTQVYAEJGTVLQGSTVASVYK_Glycan_6-5-1-0-1
	ISNNGJYTCVVTYPENGR_Glycan_3-4-0-0-0	GCVLLSYLJETVTVSASLESVR_Glycan_4-5-2-0-0	GCVLLSYLJETVTVSASLESVR_Glycan_4-5-2-0-0
	ELHHLQEQJVSNAFLDK_Glycan_6-5-2-0-1	HHLQEQJVSNAFLDK_Glycan_4-2-0-0-0	HHLQEQJVSNAFLDK_Glycan_4-2-0-0-0
	LGJWSAMPSCK_Glycan_5-5-2-0-1	TKEJLTAPGSDSAVFFEQGTTR_Glycan_5-4-1-0-2	TKEJLTAPGSDSAVFFEQGTTR_Glycan_5-4-1-0-2
	SWPAVGJCSSALR_Glycan_5-4-0-0-0	LGJATAIFFLPDEGK_Glycan_3-3-0-0-1	LGJATAIFFLPDEGK_Glycan_3-3-0-0-1
	ELHHLQEQJVSNAFLDK_Glycan_5-4-2-0-1	YLGJATAIFFLPDEGK_Glycan_7-6-0-0-1	YLGJATAIFFLPDEGK_Glycan_7-6-0-0-1
	LAGKPTHVJVSVVMAEVDGTC_Glycan_5-4-2-0-1	EJLTAPGSDSAVFFEQGTTR_Glycan_3-6-2-0-1	EJLTAPGSDSAVFFEQGTTR_Glycan_3-6-2-0-1
	QLHVEHDGESCSJSSHQQILETGEGSPSLK_Glycan_6-5-3-0-1	YFTPJKTEDTIFLR_Glycan_6-5-0-0-2	YFTPJKTEDTIFLR_Glycan_6-5-0-0-2
	ELHHLQEQJVSNAFLDK_Glycan_6-5-2-0-0	JGSLFAFR_Glycan_5-3-1-0-0	JGSLFAFR_Glycan_5-3-1-0-0
	ALMDGASQLMGEJR_Glycan_6-4-0-0-1	GPVPTPPDNIQVQENFJISR_Glycan_N(NH(HN(HEX&n-acetyl&sulfate))(HH))(F)	GPVPTPPDNIQVQENFJISR_Glycan_N(NH(HN(HEX&n-acetyl&sulfate))(HH))(F)
	QLHVEHDGESCSJSSHQQILETGEGSPSLK_Glycan_6-5-3-0-0	EGYSJISYIVVNHQGISSR_Glycan_6-5-1-0-2	EGYSJISYIVVNHQGISSR_Glycan_6-5-1-0-2
	LGJWSAMPSCK_Glycan_4-4-1-0-3	VNQNLVYESGSLJFSK_Glycan_5-4-1-0-0	VNQNLVYESGSLJFSK_Glycan_5-4-1-0-0
	HAJWTLTPLK_Glycan_5-4-0-0-0	FSGSTSGJTTTLTISR_Glycan_6-4-1-0-0	FSGSTSGJTTTLTISR_Glycan_6-4-1-0-0
	FSDGLESJSSTQFEVK_Glycan_10-2-0-0-0	LAAFNAQNJGSNFQLEEISR_Glycan_8-2-0-0-0	LAAFNAQNJGSNFQLEEISR_Glycan_8-2-0-0-0
	PJGTVTVISR_Glycan_3-7-0-0-0	FSGSTSGJTTTLTISR_Glycan_7-4-0-0-1	FSGSTSGJTTTLTISR_Glycan_7-4-0-0-1
	ELHHLQEQJVSNAFLDK_Glycan_5-4-2-0-0	AHFFAPQJLTNMNK_Glycan_3-6-0-0-0	AHFFAPQJLTNMNK_Glycan_3-6-0-0-0
	LSDLSIJSTECLHVHCR_Glycan_5-4-2-0-0	ELHHLQEQJVSNAFLDK_Glycan_5-5-1-0-1	ELHHLQEQJVSNAFLDK_Glycan_5-5-1-0-1
	SDGLESJSSTQFEVK_Glycan_5-6-0-0-0	EGYSJISYIVVNHQGISSR_Glycan_5-4-2-0-1	EGYSJISYIVVNHQGISSR_Glycan_5-4-2-0-1
	LVJEVTEFAK_Glycan_5-4-2-0-0	KEGYSJISYIVVNHQGISSR_Glycan_6-4-0-0-3	KEGYSJISYIVVNHQGISSR_Glycan_6-4-0-0-3
	FSDGLESJSSTQFEVK_Glycan_8-2-0-0-0	LAAFNAQNJGSNFQLEEISR_Glycan_7-2-0-0-0	LAAFNAQNJGSNFQLEEISR_Glycan_7-2-0-0-0
	NAQNJGSNFQLEEISR_Glycan_5-4-1-0-0	GLTFQQJASSMCVPDQDTAIR_Glycan_6-5-0-0-2	GLTFQQJASSMCVPDQDTAIR_Glycan_6-5-0-0-2
	YHIYEJGTLQINR_Glycan_3-3-0-0-2	GLTFQQJASSMCVPDQDTAIR_Glycan_5-5-0-0-3	GLTFQQJASSMCVPDQDTAIR_Glycan_5-5-0-0-3
	ELHHLQEQJVSNAFLDK_Glycan_7-6-0-0-0	VTQVYAEJGTVLQGSTVASVYK_Glycan_5-4-1-0-0	VTQVYAEJGTVLQGSTVASVYK_Glycan_5-4-1-0-0
	VEYYNDSJGSHVLQGR_Glycan_3-6-1-0-1	LGHCPDPVLVNGEFSSSGPVJVSDK_Glycan_5-4-1-0-0	LGHCPDPVLVNGEFSSSGPVJVSDK_Glycan_5-4-1-0-0
	DIVEYYNDSJGSHVLQGR_Glycan_5-4-1-0-0	GLTFQQJASSMCVPDQDTAIR_Glycan_5-4-0-0-3	GLTFQQJASSMCVPDQDTAIR_Glycan_5-4-0-0-3
	INNGGCQDLCLLTHQGHVJCSCR_Glycan_6-2-0-0-0	TELFSSSCPGGIMLJETGQGYQR_Glycan_5-4-0-0-0	TELFSSSCPGGIMLJETGQGYQR_Glycan_5-4-0-0-0
	DIVEYYNDSJGSHVLQGR_Glycan_5-4-1-0-1	YFTPJKTEDTIFLR_Glycan_5-4-0-0-2	YFTPJKTEDTIFLR_Glycan_5-4-0-0-2
	LHINHNJLTESVGPLPK_Glycan_5-4-2-0-1	GLTFQQJASSMCVPDQDTAIR_Glycan_5-4-1-0-1	GLTFQQJASSMCVPDQDTAIR_Glycan_5-4-1-0-1
	HYTJSSQDVTVPCR_Glycan_6-3-0-0-3	CPGGIMLJETGQGYQR_Glycan_5-4-1-1-1	CPGGIMLJETGQGYQR_Glycan_5-4-1-1-1
	SWPAVGJCSSALR_Glycan_6-5-1-0-1	LHHLQEQJVSNAFLDK_Glycan_6-7-0-0-1	LHHLQEQJVSNAFLDK_Glycan_6-7-0-0-1
	SWPAVGJCSSALR_Glycan_5-4-1-0-1	MLNJNTGIYTCSAQGVWMNK_Glycan_6-4-1-0-1	MLNJNTGIYTCSAQGVWMNK_Glycan_6-4-1-0-1
	EHETCLAPELYNGJYSTTQK_Glycan_5-4-1-0-2	ELHHLQEQJVSNAFLDK_Glycan_7-7-0-0-1	ELHHLQEQJVSNAFLDK_Glycan_7-7-0-0-1
	ELHHLQEQJVSNAFLDK_Glycan_6-5-3-0-1	LHINHNJLTESVGPLPK_Glycan_7-7-0-0-1	LHINHNJLTESVGPLPK_Glycan_7-7-0-0-1
	SQJQSNNQFVLYR_Glycan_6-6-0-0-0	GGIMLJETGQGYQR_Glycan_3-9-0-0-1	GGIMLJETGQGYQR_Glycan_3-9-0-0-1
	LAGKPTHVJVSVVM_Glycan_5-4-2-0-1	HGIQYFNJNTQ_Glycan_6-6-0-0-4	HGIQYFNJNTQ_Glycan_6-6-0-0-4
	LAGKPTHVJVSVVM_Glycan_5-5-2-0-1	QDQCIYJTTYLNVQR_Glycan_8-5-0-0-4	QDQCIYJTTYLNVQR_Glycan_8-5-0-0-4
	SWPAVGJCSSALR_Glycan_5-4-1-0-0	LHHLQEQJVSNAFLDK_Glycan_N(NH(HNHNH(NON|a|keto|d&amino))(HN(F)(H)))(F)	LHHLQEQJVSNAFLDK_Glycan_N(NH(HNHNH(NON|a|keto|d&amino))(HN(F)(H)))(F)
	QSVPAHFVALJGSK_Glycan_8-2-0-0-0	KEGYSJISYIVVNHQGISSR_Glycan_6-4-0-0-2	KEGYSJISYIVVNHQGISSR_Glycan_6-4-0-0-2
	NAQNJGSNFQLEEISR_Glycan_5-4-2-0-1	ELHHLQEQJVSNAFLDK_Glycan_6-7-0-0-0	ELHHLQEQJVSNAFLDK_Glycan_6-7-0-0-0
	VDJFTQNPGMFR_Glycan_5-4-0-0-2	QQQHLFGSJVTDCSGNF_Glycan_5-4-0-2-1	QQQHLFGSJVTDCSGNF_Glycan_5-4-0-2-1
	SWPAVGJCSSALR_Glycan_3-3-0-0-0	EIQATFFYFTPJK_Glycan_6-6-0-0-0	EIQATFFYFTPJK_Glycan_6-6-0-0-0
	HYTJSSQDVTVPCR_Glycan_5-2-0-0-1	ELHHLQEQJVSNAFLDK_Glycan_6-6-0-0-0	ELHHLQEQJVSNAFLDK_Glycan_6-6-0-0-0
	QQQHLFGSJVTDC_Glycan_5-4-2-0-0	KVCQDCPLLAPLJDTR_Glycan_5-4-2-0-0	KVCQDCPLLAPLJDTR_Glycan_5-4-2-0-0
	YHIYEJGTLQINR_Glycan_4-4-1-0-0	ELHHLQEQJVSNAFLDK_Glycan_6-6-0-0-4	ELHHLQEQJVSNAFLDK_Glycan_6-6-0-0-4
	PCSQPPQIEHGTIJSSR_Glycan_5-5-0-0-3	LDSLVAQQLQSKJECGILADPK_Glycan_5-5-0-0-3	LDSLVAQQLQSKJECGILADPK_Glycan_5-5-0-0-3
	QQQHLFGSJVTD_Glycan_5-4-2-0-0	LDSLVAQQLQSKJECGILADPK_Glycan_5-5-1-0-1	LDSLVAQQLQSKJECGILADPK_Glycan_5-5-1-0-1
	NAQNJGSNFQLEEISR_Glycan_5-4-2-0-0	KLHINHNJLTESVGPLPK_Glycan_4-9-0-0-0	KLHINHNJLTESVGPLPK_Glycan_4-9-0-0-0
	TQAALSJLTCCIDR_Glycan_3-3-0-0-2	FTPJKTEDTIFLR_Glycan_6-4-0-0-2	FTPJKTEDTIFLR_Glycan_6-4-0-0-2
	QHWSAQTPHTHJR_Glycan_4-4-1-0-0	ELHHLQEQJVSNAFLDK_Glycan_5-5-0-0-3	ELHHLQEQJVSNAFLDK_Glycan_5-5-0-0-3
	HYTJSSQDVTVPCR_Glycan_4-6-0-0-0	LHHLQEQJVSNAFLDK_Glycan_6-7-0-0-0	LHHLQEQJVSNAFLDK_Glycan_6-7-0-0-0
	GLTFQQJASSMCVPDQDTAIR_Glycan_6-4-1-0-0	QLAHQSJSTNIFFSPV_Glycan_3-5-1-0-1	QLAHQSJSTNIFFSPV_Glycan_3-5-1-0-1
	SWPAVGJCSSALR_Glycan_6-5-0-0-7	QLAHQSJSTNIF_Glycan_5-4-1-0-2	QLAHQSJSTNIF_Glycan_5-4-1-0-2
	AAFNAQNJGSNFQLEEISR_Glycan_6-6-2-0-1	TLJSTSPFPSK_Glycan_3-7-0-0-0	TLJSTSPFPSK_Glycan_3-7-0-0-0
	PATSYVFSITPGIGJETWGDPR_Glycan_3-9-0-0-0	HLQEQJVSNAFLDK_Glycan_7-6-1-0-1	HLQEQJVSNAFLDK_Glycan_7-6-1-0-1
	TSGAYSJASSTDSASYYPLTGDTR_Glycan_5-4-1-0-2	MVSHHJLTTGATLINEQWLLTTAK_Glycan_6-5-0-0-1	MVSHHJLTTGATLINEQWLLTTAK_Glycan_6-5-0-0-1
	ELHHLQEQJVSNAFLDK_Glycan_6-5-3-0-0	TLJQSSDELQLSMGNAMFVK_Glycan_5-4-0-1-1	TLJQSSDELQLSMGNAMFVK_Glycan_5-4-0-1-1
	TFQQJASSMCVPDQDTAIR_Glycan_4-5-1-0-2	AHFFAPQJLTNMNK_Glycan_4-6-0-0-2	AHFFAPQJLTNMNK_Glycan_4-6-0-0-2
	DIVEYYNDSJGSHVLQGR_Glycan_6-5-2-0-1	AHFFAPQJLTNMNK_Glycan_3-6-1-0-1	AHFFAPQJLTNMNK_Glycan_3-6-1-0-1
	FQQJASSMCVPDQDTAIR_Glycan_3-3-0-0-1	STGKPTLYJVSLVMSDTAGTCY_Glycan_4-4-1-0-1	STGKPTLYJVSLVMSDTAGTCY_Glycan_4-4-1-0-1
	GLTFQQJASSMCVPDQDTAIR_Glycan_6-5-1-0-0	FAHFFAPQJLTNMNK_Glycan_4-6-0-0-1	FAHFFAPQJLTNMNK_Glycan_4-6-0-0-1
	GLTFQQJASSMCVPDQDTAIR_Glycan_6-5-0-0-0	LAGKPTHVJVSVVMAEVDGTCY_Glycan_3-4-1-0-1	LAGKPTHVJVSVVMAEVDGTCY_Glycan_3-4-1-0-1
	GLTFQQJASSMCVPDQDTAIR_Glycan_6-4-0-0-2	QCIYJTTYLNVQR_Glycan_3-8-0-0-1	QCIYJTTYLNVQR_Glycan_3-8-0-0-1
	TFQQJASSMCVPDQDTAIR_Glycan_5-2-0-0-1	ELHHLQEQJVSNAFLDK_Glycan_4-5-1-0-2	ELHHLQEQJVSNAFLDK_Glycan_4-5-1-0-2
	QQJASSMCVPDQDTAIR_Glycan_5-4-0-0-4	SCPACPGSJITIR_Glycan_NNH(HN(HEX&n-acetyl&sulfate))(HNHS)	SCPACPGSJITIR_Glycan_NNH(HN(HEX&n-acetyl&sulfate))(HNHS)
	TFQQJASSMCVPDQDTAIR_Glycan_4-5-1-0-0	AHFFAPQJLTNMNK_Glycan_4-6-0-0-1	AHFFAPQJLTNMNK_Glycan_4-6-0-0-1
	RSVJLSR_Glycan_3-6-0-0-1	RGGNSNGALCHFPFLYNNHJYTDCTSEGR_Glycan_5-4-1-0-0	RGGNSNGALCHFPFLYNNHJYTDCTSEGR_Glycan_5-4-1-0-0
	JASSMCVPDQDTAIR_Glycan_6-6-0-0-4	SLJLSGVPSQDKTR_Glycan_3-9-0-0-0	SLJLSGVPSQDKTR_Glycan_3-9-0-0-0
	YLJETQQLTPEIK_Glycan_5-4-1-0-0	EJLTAPGSDSAVFFEQGTTR_Glycan_6-3-0-0-0	EJLTAPGSDSAVFFEQGTTR_Glycan_6-3-0-0-0
	TFQQJASSMCVPDQDTAIR_Glycan_4-6-0-0-2	RGGNSNGALCHFPFLYNNHJYTDCTSEGR_Glycan_5-4-0-0-2	RGGNSNGALCHFPFLYNNHJYTDCTSEGR_Glycan_5-4-0-0-2
	KHYTJSSQDVTVPCR_Glycan_6-2-0-0-0	GLTFQQJASSMCVPDQDTAIR_Glycan_5-4-2-0-1	GLTFQQJASSMCVPDQDTAIR_Glycan_5-4-2-0-1
	SVTCHVKHYTJSSQDVTVPCR_Glycan_6-4-0-0-3	AHFFAPQJLTNMNK_Glycan_3-6-0-0-2	AHFFAPQJLTNMNK_Glycan_3-6-0-0-2
	PGGIMLJETGQGYQR_Glycan_4-3-0-0-2	LHINHNJLTESVGPLPK_Glycan_6-7-0-0-0	LHINHNJLTESVGPLPK_Glycan_6-7-0-0-0
	SWPAVGJCSSALR_Glycan_6-3-1-0-0	QDQCIYJTTYLNVQR_Glycan_7-6-0-0-5	QDQCIYJTTYLNVQR_Glycan_7-6-0-0-5
	EHETCLAPELYNGJYSTTQK_Glycan_5-4-2-0-0	FAHFFAPQJLTNMNK_Glycan_4-6-0-0-0	FAHFFAPQJLTNMNK_Glycan_4-6-0-0-0
	AJLSSQALQM_Glycan_4-4-1-0-1	GLTFQQJASSMCVPDQDTAIR_Glycan_5-4-0-0-5	GLTFQQJASSMCVPDQDTAIR_Glycan_5-4-0-0-5
	DIVEYYNDSJGSHVLQGR_Glycan_6-5-2-0-0	LTFQQJASSMCVPDQDTAIR_Glycan_6-5-0-0-3	LTFQQJASSMCVPDQDTAIR_Glycan_6-5-0-0-3
	HAJWTLTPLK_Glycan_5-4-1-0-0	HFAHFFAPQJLTNMNK_Glycan_7-6-0-0-4	HFAHFFAPQJLTNMNK_Glycan_7-6-0-0-4
	LDPTVLDAGELAJR_Glycan_NNH(HN(HEX&sulfate))(HNHS)	STGKPTLYJVSLVMSDTAGTCY_Glycan_NNH(HN(HEX&n-acetyl&sulfate))(H)	STGKPTLYJVSLVMSDTAGTCY_Glycan_NNH(HN(HEX&n-acetyl&sulfate))(H)
	VLDGSDSIGASJFTGAK_Glycan_5-4-2-0-0	PTLYJVSLVMSDTAGTCY_Glycan_4-4-1-0-0	PTLYJVSLVMSDTAGTCY_Glycan_4-4-1-0-0
	GLJVTLSSTGRNGFK_Glycan_5-4-2-0-0	GTVNQIEGEATPVJLTEPAKLEVK_Glycan_5-5-0-0-1	GTVNQIEGEATPVJLTEPAKLEVK_Glycan_5-5-0-0-1
	NJATVHEQVGGPSLTSDLQAQ_Glycan_5-4-2-0-0	QDQCIYJTTYLNVQR_Glycan_7-6-0-0-4	QDQCIYJTTYLNVQR_Glycan_7-6-0-0-4
	LETTVJYTDSQRPICLPSK_Glycan_5-4-1-0-0	LGHCPDPVLVNGEFSSSGPVJVSDK_Glycan_5-4-2-0-0	LGHCPDPVLVNGEFSSSGPVJVSDK_Glycan_5-4-2-0-0
	EDQYHYLLDRJLSCR_Glycan_5-4-2-0-0	LGHCPDPVLVNGEFSSSGPVJVSDK_Glycan_6-4-1-0-1	LGHCPDPVLVNGEFSSSGPVJVSDK_Glycan_6-4-1-0-1
	EDQYHYLLDRJLSCR_Glycan_5-4-1-0-2	TELFSSSCPGGIMLJETGQGYQR_Glycan_5-4-1-0-0	TELFSSSCPGGIMLJETGQGYQR_Glycan_5-4-1-0-0
	YJSSYLNVQR_Glycan_4-5-0-0-2	QNQCFYJSSYLNVQR_Glycan_5-8-0-0-1	QNQCFYJSSYLNVQR_Glycan_5-8-0-0-1
	NQCFYJSSYLNVQR_Glycan_4-9-0-0-0	YJSSYLNVQR_Glycan_4-3-0-0-0	YJSSYLNVQR_Glycan_4-3-0-0-0
	YNSQJQSNNQFVLYR_Glycan_6-5-2-0-1	STGKPTLYJVSLVMSDTAGTCY_Glycan_7-2-0-0-0	STGKPTLYJVSLVMSDTAGTCY_Glycan_7-2-0-0-0
	DIVEYYNDSJGSHVLQGR_Glycan_5-4-2-0-1	HLQEQJVSNAFLDK_Glycan_3-6-2-0-1	HLQEQJVSNAFLDK_Glycan_3-6-2-0-1
	VIHJESTCEQLAK_Glycan_6-5-1-0-3	PDMKTELFSSSCPGGIMLJETGQGYQR_Glycan_6-2-0-0-0	PDMKTELFSSSCPGGIMLJETGQGYQR_Glycan_6-2-0-0-0
	YPHKPEINSTTHPGADLQEJFCR_Glycan_4-5-1-0-2	QCIYJTTYLNVQR_Glycan_11-6-0-0-1	QCIYJTTYLNVQR_Glycan_11-6-0-0-1
	RVYKPSAGJNSLYR_Glycan_7-4-3-0-1	PGGIMLJETGQGYQR_Glycan_4-9-0-0-1	PGGIMLJETGQGYQR_Glycan_4-9-0-0-1
	YYNDSJGSHVLQGR_Glycan_4-6-0-0-0	QQQHLFGSJVTDCSGN_Glycan_5-4-0-0-3	QQQHLFGSJVTDCSGN_Glycan_5-4-0-0-3
	JLTTSLTESVDR_Glycan_6-5-2-0-0	GTVNQIEGEATPVJLTEPAKLEVK_Glycan_4-5-0-0-1	GTVNQIEGEATPVJLTEPAKLEVK_Glycan_4-5-0-0-1
	SGSFTITGJNSNFAQR_Glycan_5-4-2-0-0	ELHHLQEQJVSNAFLDKGEFYIGSK_Glycan_5-4-1-0-1	ELHHLQEQJVSNAFLDKGEFYIGSK_Glycan_5-4-1-0-1
	PATSYVFSITPGIGJETWGDPR_Glycan_NNH(HN(HEX&n-acetyl&sulfate))(HH)	STGKPTLYJVSLVMSDTAGTCY_Glycan_3-4-1-0-1	STGKPTLYJVSLVMSDTAGTCY_Glycan_3-4-1-0-1
	CGPCPAGFTGNGSHCTDVJECNAHPCFPR_Glycan_4-4-1-0-0	ELHHLQEQJVSNAF_Glycan_5-4-1-0-1	ELHHLQEQJVSNAF_Glycan_5-4-1-0-1
	NAQNJGSNFQLEEISR_Glycan_6-5-3-0-1	CANLVPVPITJATLDR_Glycan_3-4-1-0-0	CANLVPVPITJATLDR_Glycan_3-4-1-0-0
	FJSSYLQGTNQITGR_Glycan_5-4-1-0-0	CAJLVPVPITNATLDR_Glycan_3-4-1-0-0	CAJLVPVPITNATLDR_Glycan_3-4-1-0-0
	NIYVLDYLJETQQLTPEIK_Glycan_9-8-1-0-1	LVPVPITJATLDR_Glycan_5-4-1-0-0	LVPVPITJATLDR_Glycan_5-4-1-0-0
	DIVEYYNDSJGSHVLQGR_Glycan_5-4-2-0-0	QQQHLFGSJVTDC_Glycan_5-4-0-0-5	QQQHLFGSJVTDC_Glycan_5-4-0-0-5
	VEYYNDSJGSHVLQGR_Glycan_3-6-2-0-1	TELFSSSCPGGIMLJETGQGYQR_Glycan_4-4-1-0-0	TELFSSSCPGGIMLJETGQGYQR_Glycan_4-4-1-0-0
	SWPAVGJCSSALR_Glycan_4-3-1-0-0	GGIMLJETGQGYQR_Glycan_6-6-0-0-4	GGIMLJETGQGYQR_Glycan_6-6-0-0-4
	SWPAVGJCSSALR_Glycan_6-5-2-0-0	CGLVPVLAENYJK_Glycan_5-4-1-0-0	CGLVPVLAENYJK_Glycan_5-4-1-0-0
	LNAENJATFYFK_Glycan_5-4-0-0-0	ELHHLQEQJVSNAFLDKGEFYIGSK_Glycan_6-5-1-0-1	ELHHLQEQJVSNAFLDKGEFYIGSK_Glycan_6-5-1-0-1
	VYKPSAGJNSLYR_Glycan_4-3-1-0-0	MLJETGQGYQR_Glycan_6-3-0-0-0	MLJETGQGYQR_Glycan_6-3-0-0-0
	YNSQJQSNNQFVLYR_Glycan_5-4-2-0-0	TELFSSSCPGGIMLJETGQGYQR_Glycan_5-4-0-0-1	TELFSSSCPGGIMLJETGQGYQR_Glycan_5-4-0-0-1
	HAJWTLTPLK_Glycan_4-3-1-0-0	TELFSSSCPGGIMLJETGQGYQR_Glycan_4-3-0-0-2	TELFSSSCPGGIMLJETGQGYQR_Glycan_4-3-0-0-2
	LDVDQALJR_Glycan_6-5-2-0-0	EJLTAPGSDSAVFFEQGTTR_Glycan_6-4-0-0-2	EJLTAPGSDSAVFFEQGTTR_Glycan_6-4-0-0-2
	ALLTJVSSVALGSR_Glycan_4-7-0-0-0	KVCQDCPLLAPLJDTR_Glycan_5-4-1-0-2	KVCQDCPLLAPLJDTR_Glycan_5-4-1-0-2
	ILAPAYFILGGJQSGEGCVITR_Glycan_3-3-0-0-0	EJLTAPGSDSAVFFEQGTTR_Glycan_6-3-1-0-1	EJLTAPGSDSAVFFEQGTTR_Glycan_6-3-1-0-1
	DIVEYYNDSJGSHVLQGR_Glycan_4-3-0-0-2	SJISYIVVNHQGISSR_Glycan_5-8-0-0-1	SJISYIVVNHQGISSR_Glycan_5-8-0-0-1
	DIVEYYNDSJGSHVLQGR_Glycan_3-3-0-0-1	PGGIMLJETGQGYQR_Glycan_4-9-0-0-0	PGGIMLJETGQGYQR_Glycan_4-9-0-0-0
	LGTSLSSGHVLMJGTLK_Glycan_5-4-1-0-0	VEYYNDSJGSHVLQGR_Glycan_7-6-0-0-1	VEYYNDSJGSHVLQGR_Glycan_7-6-0-0-1
	SWPAVGJCSSALR_Glycan_6-5-2-0-1	VEYYNDSJGSHVLQGR_Glycan_4-9-0-0-0	VEYYNDSJGSHVLQGR_Glycan_4-9-0-0-0
	KYNSQJQSNNQFVLYR_Glycan_6-4-1-0-1	LGHCPDPVLVNGEFSSSGPVJVSDK_Glycan_3-5-0-0-0	LGHCPDPVLVNGEFSSSGPVJVSDK_Glycan_3-5-0-0-0
	LAGKPTHVJVSVVMAEVDGTCY_Glycan_5-5-1-0-0	TELFSSSCPGGIMLJETGQGYQR_Glycan_4-4-0-0-2	TELFSSSCPGGIMLJETGQGYQR_Glycan_4-4-0-0-2
	JLTTSLTESVDR_Glycan_5-4-2-0-0	VEYYJDSNGSHVLQGR_Glycan_6-6-1-0-0	VEYYJDSNGSHVLQGR_Glycan_6-6-1-0-0
	KCGLVPVLAENYJK_Glycan_6-5-1-0-0	QQQHLFGSJVTDCSGNF_Glycan_5-4-1-0-0	QQQHLFGSJVTDCSGNF_Glycan_5-4-1-0-0
	ALLTJVSSVALGSR_Glycan_5-6-0-0-2	VVIFDTVITNQEEPYQJHSGR_Glycan_5-4-0-0-1	VVIFDTVITNQEEPYQJHSGR_Glycan_5-4-0-0-1
	DGTVNQIEGEATPVJLTEPAKLEVK_Glycan_9-6-0-0-5	LGHCPDPVLVNGEFSSSGPVJVSDKITF_Glycan_7-6-0-0-2	LGHCPDPVLVNGEFSSSGPVJVSDKITF_Glycan_7-6-0-0-2
	SWPAVGJCSSALR_Glycan_5-4-2-0-0	EJLTAPGSDSAVFFEQGTTR_Glycan_4-4-1-0-2	EJLTAPGSDSAVFFEQGTTR_Glycan_4-4-1-0-2
	SWPAVGJCSSALR_Glycan_3-7-0-0-0	EJLTAPGSDSAVFFEQGTTR_Glycan_6-4-1-0-0	EJLTAPGSDSAVFFEQGTTR_Glycan_6-4-1-0-0
	GNALMDGASQLMGEJR_Glycan_3-2-0-0-1	HKPEIJSTTHPGADLQENFCR_Glycan_4-4-0-0-1	HKPEIJSTTHPGADLQENFCR_Glycan_4-4-0-0-1
	JECFLQHKDDNPNLPR_Glycan_5-3-0-0-1	TELFSSSCPGGIMLJETGQGYQR_Glycan_5-3-1-0-0	TELFSSSCPGGIMLJETGQGYQR_Glycan_5-3-1-0-0
	GTAGNALMDGASQLMGEJR_Glycan_5-4-1-0-0	EJLTAPGSDSAVFFEQGTTR_Glycan_5-4-1-0-0	EJLTAPGSDSAVFFEQGTTR_Glycan_5-4-1-0-0
	DIVEYYNDSJGSHVLQGR_Glycan_6-5-3-0-1	TQJITFQTESSVAEQEAEFQSPK_Glycan_5-4-1-0-2	TQJITFQTESSVAEQEAEFQSPK_Glycan_5-4-1-0-2
	PJITQSCQLR_Glycan_5-5-2-0-1	GAFISJFSMTVDGK_Glycan_4-4-0-0-1	GAFISJFSMTVDGK_Glycan_4-4-0-0-1
	SLHGVTVDJR_Glycan_3-6-0-0-2	VIDFJCTTSSVSSALANTK_Glycan_6-4-0-0-3	VIDFJCTTSSVSSALANTK_Glycan_6-4-0-0-3
	KMFSQJDTR_Glycan_7-6-0-0-2	QDQCIYJTTYLNVQR_Glycan_5-4-0-1-1	QDQCIYJTTYLNVQR_Glycan_5-4-0-1-1
	SWPAVGJCSSALR_Glycan_3-4-0-0-0	FJSSYLQGTNQITGR_Glycan_4-5-0-0-2	FJSSYLQGTNQITGR_Glycan_4-5-0-0-2
	KCGLVPVLAENYJK_Glycan_5-4-1-0-0	LAGKPTHVJVSVVMAEVDGTC_Glycan_4-5-0-0-1	LAGKPTHVJVSVVMAEVDGTC_Glycan_4-5-0-0-1
	GNEANYYSNATTDEHGLVQFSIJTTNVMGTSLTVR_Glycan_7-2-0-0-0	PVJLTEPAKLEVK_Glycan_6-5-1-0-3	PVJLTEPAKLEVK_Glycan_6-5-1-0-3
	LVPVLAENYJK_Glycan_5-4-2-0-0	LTFQQJASSMCVPDQDTAIR_Glycan_5-5-1-0-2	LTFQQJASSMCVPDQDTAIR_Glycan_5-5-1-0-2
	LALVSGJNTVPFAVSLVDSTSEK_Glycan_NNH(HN(HEX&n-acetyl&sulfate))(H)	TELFSSSCPGGIMLJETGQGYQR_Glycan_5-3-0-0-1	TELFSSSCPGGIMLJETGQGYQR_Glycan_5-3-0-0-1
	KVSJVSCQASVSR_Glycan_6-3-1-0-0	KTPPSQPPGNVVWJATDTK_Glycan_5-4-2-0-0	KTPPSQPPGNVVWJATDTK_Glycan_5-4-2-0-0
	KYNSQJQSNNQFVLYR_Glycan_7-6-0-0-4	DSAAAASDPGTIVHJFSR_Glycan_5-5-0-0-3	DSAAAASDPGTIVHJFSR_Glycan_5-5-0-0-3
	TFQQJASSMCVPDQDTAIR_Glycan_6-7-0-0-1	GAFISJFSMTVDGK_Glycan_5-4-0-0-0	GAFISJFSMTVDGK_Glycan_5-4-0-0-0
	KNDEKMNEVMNLAHTFLQJFCR_Glycan_5-3-0-0-3	QQQHLFGSJVTDCSGNF_Glycan_5-4-2-0-0	QQQHLFGSJVTDCSGNF_Glycan_5-4-2-0-0
	KMTGSGIYAPJSSR_Glycan_4-4-0-0-1	VVLHPJYSQVDIGLIKLK_Glycan_NNH(HN(HEX&n-acetyl&sulfate))(HN(HEX&n-acetyl&sulfate))	VVLHPJYSQVDIGLIKLK_Glycan_NNH(HN(HEX&n-acetyl&sulfate))(HN(HEX&n-acetyl&sulfate))
	YVQDQVAAPFQLSJHTGR_Glycan_5-8-0-0-1	KAFITJFSMIIDGMTYPGIIK_Glycan_6-3-0-0-0	KAFITJFSMIIDGMTYPGIIK_Glycan_6-3-0-0-0
	QJASSMCVPDQDTAIR_Glycan_5-3-0-0-0	QQQHLFGSJVTDCSGNF_Glycan_5-4-2-0-1	QQQHLFGSJVTDCSGNF_Glycan_5-4-2-0-1
	PGGIMLJETGQGYQR_Glycan_3-4-1-0-0	LTFQQJASSMCVPDQDTAIR_Glycan_4-3-0-0-1	LTFQQJASSMCVPDQDTAIR_Glycan_4-3-0-0-1
	GLTFQQJASSMCVPDQDTAIR_Glycan_4-9-0-0-0	QQQHLFGSJVTDCS_Glycan_6-7-0-0-1	QQQHLFGSJVTDCS_Glycan_6-7-0-0-1
	NPPMGGNVVIFDTVITNQEEPYQJHSGR_Glycan_N(NH(HNHNH(NON|a|keto|d&amino))(HN(F)(H)))(F)	VLHPJYSQVDIGLIK_Glycan_3-8-0-0-1	VLHPJYSQVDIGLIK_Glycan_3-8-0-0-1
	SLGNVJFTVSAEALESQELCGTEVPSVPEHGR_Glycan_5-4-2-0-0	GLTFQQJASSMCVPDQDTAIR_Glycan_6-5-0-0-4	GLTFQQJASSMCVPDQDTAIR_Glycan_6-5-0-0-4
	FELHNISVADSAJYSCVYVDLKPPFGGSAPSER_Glycan_6-5-0-0-0	ADGTVNQIEGEATPVJLTEPAKLEVK_Glycan_6-5-0-0-3	ADGTVNQIEGEATPVJLTEPAKLEVK_Glycan_6-5-0-0-3
	DIVEYYJDSNGSHVLQGR_Glycan_6-5-3-0-1	TKEJLTAPGSDSAVFFEQGTTR_Glycan_N(NH(HN(HEX&n-acetyl&sulfate))(HN(HEX&n-acetyl&sulfate)))(F)	TKEJLTAPGSDSAVFFEQGTTR_Glycan_N(NH(HN(HEX&n-acetyl&sulfate))(HN(HEX&n-acetyl&sulfate)))(F)
	PJATSSSSQDPESLQDR_Glycan_5-3-0-0-3	VIDFJCTTSSVSSALANTK_Glycan_5-4-1-0-2	VIDFJCTTSSVSSALANTK_Glycan_5-4-1-0-2
	KJVSAAIPSSIHGSANQR_Glycan_5-4-1-0-0	EJLTAPGSDSAVFFEQGTTR_Glycan_4-3-0-0-2	EJLTAPGSDSAVFFEQGTTR_Glycan_4-3-0-0-2
	DIVEYYJDSNGSHVLQGR_Glycan_5-4-1-0-2	PVJLTEPAKLEVK_Glycan_6-7-4-0-1	PVJLTEPAKLEVK_Glycan_6-7-4-0-1
	KAALSWSNGJGTASCR_Glycan_4-3-0-0-1	QQQHLFGSJVTDCSGNFCLFR_Glycan_4-5-0-0-1	QQQHLFGSJVTDCSGNFCLFR_Glycan_4-5-0-0-1
	NYHQPAILJSSALR_Glycan_5-4-0-1-1	ELHHLQEQJVSNAFLDKGEF_Glycan_6-5-3-0-1	ELHHLQEQJVSNAFLDKGEF_Glycan_6-5-3-0-1
	DIVEYYNDSJGSHVLQGR_Glycan_6-5-3-0-0	QVHFFVJASDVDNVK_Glycan_6-5-3-0-0	QVHFFVJASDVDNVK_Glycan_6-5-3-0-0
	AJLSSQALQMSLD_Glycan_N(NH(HN(HEX&n-acetyl&sulfate))(HNH))(F)	INPLNGSVCERPAJHSAK_Glycan_5-3-0-0-0	INPLNGSVCERPAJHSAK_Glycan_5-3-0-0-0
	LNAENJATFYFK_Glycan_6-5-1-0-1	KYNSQJQSNNQFVLYR_Glycan_3-7-0-0-1	KYNSQJQSNNQFVLYR_Glycan_3-7-0-0-1
	KMFSQJDTR_Glycan_6-5-0-0-2	EJLTAPGSDSAVFFEQGTTR_Glycan_4-4-0-0-2	EJLTAPGSDSAVFFEQGTTR_Glycan_4-4-0-0-2
	VGNMSAJASDQER_Glycan_3-2-0-0-1	FFVJASDVDNVK_Glycan_3-7-0-0-1	FFVJASDVDNVK_Glycan_3-7-0-0-1
	SJGSHVLQGR_Glycan_5-5-0-0-3	QQQHLFGSJVTDCSGN_Glycan_5-4-0-0-5	QQQHLFGSJVTDCSGN_Glycan_5-4-0-0-5
	KDFEDLYTPVJGSIVIVR_Glycan_10-9-0-0-1	QQQHLFGSJVTDCSGNFCLFR_Glycan_4-5-0-0-0	QQQHLFGSJVTDCSGNFCLFR_Glycan_4-5-0-0-0
	YLJETQQLTPEIK_Glycan_5-4-2-0-0	HGIQYFNJNTQHSSLFMLNEVK_Glycan_6-5-1-0-2	HGIQYFNJNTQHSSLFMLNEVK_Glycan_6-5-1-0-2
	DIVEYYJDSNGSHVLQGR_Glycan_6-5-2-0-0	EJLTAPGSDSAVFFEQGTTR_Glycan_4-4-1-0-0	EJLTAPGSDSAVFFEQGTTR_Glycan_4-4-1-0-0
	LDVDQALJR_Glycan_6-6-3-0-1	ALPQPQJVTSLLGCTH_Glycan_6-4-1-0-1	ALPQPQJVTSLLGCTH_Glycan_6-4-1-0-1
	CGLVPVLAENYJK_Glycan_N(NH(HN(HEX&n-acetyl&sulfate))(HN(HEX&n-acetyl&sulfate)))(F)	PQJLTNMNK_Glycan_5-2-0-0-1	PQJLTNMNK_Glycan_5-2-0-0-1
	SQJQSNNQFVLYR_Glycan_7-7-2-0-1	QDQCIYJTTYLNVQRENGTISR_Glycan_4-5-1-0-1	QDQCIYJTTYLNVQRENGTISR_Glycan_4-5-1-0-1
	YJHTGQVIIYR_Glycan_7-6-3-0-1	GGNSNGALCHFPFLYNNHJYTDCTSEGR_Glycan_5-4-0-0-2	GGNSNGALCHFPFLYNNHJYTDCTSEGR_Glycan_5-4-0-0-2
	LAGKPTHVJVSVVMAEVDGTC_Glycan_6-4-1-0-0	IJTTNVMGTSLTVR_Glycan_5-4-0-0-1	IJTTNVMGTSLTVR_Glycan_5-4-0-0-1
	LNAENJATFYFK_Glycan_6-5-1-0-0	VVLHPJYSQVDIGLIK_Glycan_5-4-0-0-0	VVLHPJYSQVDIGLIK_Glycan_5-4-0-0-0
	LETTVJYTDSQRPICLPSK_Glycan_5-4-2-0-0	LAGKPTHVJVSVVMAEVDGTCY_Glycan_5-4-0-0-3	LAGKPTHVJVSVVMAEVDGTCY_Glycan_5-4-0-0-3
	LAGKPTHVJVSVVMAEVDGTC_Glycan_5-5-1-0-1	GJWSAMPSCK_Glycan_4-7-0-0-0	GJWSAMPSCK_Glycan_4-7-0-0-0
	CGPCPAGFTGNGSHCTDVJECNAHPCFPR_Glycan_4-4-1-0-2	GGNSNGALCHFPFLYNNHJYTDCTSEGR_Glycan_5-4-1-0-0	GGNSNGALCHFPFLYNNHJYTDCTSEGR_Glycan_5-4-1-0-0
	YNSQJQSNNQFVLYR_Glycan_6-5-3-0-0	CGLVPVLAENYJK_Glycan_5-4-0-0-2	CGLVPVLAENYJK_Glycan_5-4-0-0-2
	DIVEYYJDSNGSHVLQGR_Glycan_5-4-2-0-0	ADGTVNQIEGEATPVJLTEPAKLEVK_Glycan_5-4-1-0-0	ADGTVNQIEGEATPVJLTEPAKLEVK_Glycan_5-4-1-0-0
	ADGTVNQIEGEATPVJLTEPAK_Glycan_6-5-0-0-1	LAGKPTHVJVSVVMAEVDGTCY_Glycan_5-5-1-0-0	LAGKPTHVJVSVVMAEVDGTCY_Glycan_5-5-1-0-0
	QGHJSVFLIK_Glycan_5-4-2-0-0	ADGTVNQIEGEATPVJLTEPAKLEVK_Glycan_5-4-1-0-1	ADGTVNQIEGEATPVJLTEPAKLEVK_Glycan_5-4-1-0-1
	LAGKPTHVJVSVVMAEVDGTC_Glycan_5-4-1-0-1	ADGTVNQIEGEATPVJLTEPAKLEVK_Glycan_6-3-0-0-2	ADGTVNQIEGEATPVJLTEPAKLEVK_Glycan_6-3-0-0-2
	JTTCQDLQIEVTVK_Glycan_5-4-1-0-0	ANLVPVPITJATLDR_Glycan_N(NH(HNHNH(NON|a|keto|d))(HN(F)(H)))(F)	ANLVPVPITJATLDR_Glycan_N(NH(HNHNH(NON|a|keto|d))(HN(F)(H)))(F)
	QESMNSJVSVYQPPR_Glycan_9-2-0-0-0	GTVNQIEGEATPVJLTEPAKLEVK_Glycan_5-5-0-0-3	GTVNQIEGEATPVJLTEPAKLEVK_Glycan_5-5-0-0-3
	TFQQJASSMCVPDQDTAIR_Glycan_4-5-2-0-0	VNQIEGEATPVJLTEPAKLEVK_Glycan_6-5-0-0-3	VNQIEGEATPVJLTEPAKLEVK_Glycan_6-5-0-0-3
	QDQCIYJTTYLNVQR_Glycan_7-6-1-0-1	NJNTQHSSLFMLNEVK_Glycan_5-4-2-0-1	NJNTQHSSLFMLNEVK_Glycan_5-4-2-0-1
	SWPAVGJCSSALR_Glycan_6-5-3-0-1	GTVNQIEGEATPVJLTEPAKLEVK_Glycan_6-6-1-0-0	GTVNQIEGEATPVJLTEPAKLEVK_Glycan_6-6-1-0-0
	TSIWYJR_Glycan_6-5-2-0-1	AJWTLTPLK_Glycan_NNH(HN(HEX&n-acetyl&sulfate))(H)	AJWTLTPLK_Glycan_NNH(HN(HEX&n-acetyl&sulfate))(H)
	LNAENJATFYFK_Glycan_5-4-1-0-1	ELHHLQEQJVSNAFLDKGEFYIGSK_Glycan_5-4-2-0-1	ELHHLQEQJVSNAFLDKGEFYIGSK_Glycan_5-4-2-0-1
	HLQEQJVSNAFLDK_Glycan_N(NH(HN(HEX&n-acetyl&sulfate))(HN(HEX&n-acetyl&sulfate)))(F)	ADGTVNQIEGEATPVJLTEPAKLEVK_Glycan_6-4-0-0-2	ADGTVNQIEGEATPVJLTEPAKLEVK_Glycan_6-4-0-0-2
	TVITNQEEPYQJHSGR_Glycan_3-7-0-0-0	LVPVPITJATLDR_Glycan_6-5-1-0-2	LVPVPITJATLDR_Glycan_6-5-1-0-2
	SDGLESJSSTQFEVK_Glycan_N(NH((HEX&phosphate))(H(NH)(NH)))(F)	TVNQIEGEATPVJLTEPAKLEVK_Glycan_5-6-0-0-2	TVNQIEGEATPVJLTEPAKLEVK_Glycan_5-6-0-0-2
	JASSMCVPDQDTAIR_Glycan_7-4-3-0-1	GTVNQIEGEATPVJLTEPAKLEVK_Glycan_3-4-2-0-0	GTVNQIEGEATPVJLTEPAKLEVK_Glycan_3-4-2-0-0
	YJHTGQVIIYR_Glycan_6-5-2-0-1	CGLVPVLAENYJK_Glycan_5-4-1-0-2	CGLVPVLAENYJK_Glycan_5-4-1-0-2
	GTVNQIEGEATPVJLTEPAK_Glycan_4-5-1-0-0	TELFSSSCPGGIMLJETGQGYQR_Glycan_4-4-0-0-1	TELFSSSCPGGIMLJETGQGYQR_Glycan_4-4-0-0-1
	FJSSYLQGTNQITGR_Glycan_5-4-2-0-0	HGIQYFNJNTQHSSLFMLNEVK_Glycan_4-6-0-0-2	HGIQYFNJNTQHSSLFMLNEVK_Glycan_4-6-0-0-2
	SDGLESJSSTQFEVK_Glycan_9-8-0-0-1	ADGTVNQIEGEATPVJLTEPAKLEVK_Glycan_5-3-0-0-2	ADGTVNQIEGEATPVJLTEPAKLEVK_Glycan_5-3-0-0-2
	ADGTVNQIEGEATPVJLTEPAK_Glycan_7-6-1-0-1	ELHHLQEQJVSNAFLDKGEFYIGSK_Glycan_6-5-2-0-1	ELHHLQEQJVSNAFLDKGEFYIGSK_Glycan_6-5-2-0-1
	QNQCFYJSSYLNVQR_Glycan_7-6-1-0-1	QDCPLLAPLJDTR_Glycan_8-7-1-0-0	QDCPLLAPLJDTR_Glycan_8-7-1-0-0
	VNQIEGEATPVJLTEPAK_Glycan_6-5-0-0-1	ELHHLQEQJVSNAFLDKGEFYIGSK_Glycan_5-4-2-0-0	ELHHLQEQJVSNAFLDKGEFYIGSK_Glycan_5-4-2-0-0
	EATPVJLTEPAK_Glycan_5-4-1-0-0	VNQIEGEATPVJLTEPAKLEVK_Glycan_6-5-0-0-2	VNQIEGEATPVJLTEPAKLEVK_Glycan_6-5-0-0-2
	ADGTVNQIEGEATPVJLTEPAK_Glycan_6-5-0-0-0	ELHHLQEQJVSNAFLDKGEFYIGSK_Glycan_5-4-1-0-2	ELHHLQEQJVSNAFLDKGEFYIGSK_Glycan_5-4-1-0-2
	GLTFQQJASSMCVPDQDTAIR_Glycan_5-5-1-0-1	CGLVPVLAENYJK_Glycan_6-4-0-0-3	CGLVPVLAENYJK_Glycan_6-4-0-0-3
	GTAGNALMDGASQLMGEJR_Glycan_5-4-2-0-0	ANLVPVPITJATLDR_Glycan_6-3-0-0-3	ANLVPVPITJATLDR_Glycan_6-3-0-0-3
	IEGEATPVJLTEPAK_Glycan_4-9-0-0-0	QJVSNAFLDK_Glycan_5-5-0-0-1	QJVSNAFLDK_Glycan_5-5-0-0-1
	GTVNQIEGEATPVJLTEPAK_Glycan_5-5-0-0-1	ADGTVNQIEGEATPVJLTEPAKLEVK_Glycan_6-4-0-0-1	ADGTVNQIEGEATPVJLTEPAKLEVK_Glycan_6-4-0-0-1
	GTVNQIEGEATPVJLTEPAK_Glycan_3-4-1-0-0	EJLTAPGSDSAVFFEQGTTR_Glycan_5-4-1-0-2	EJLTAPGSDSAVFFEQGTTR_Glycan_5-4-1-0-2
	HGVIISSTVDTYEJGSSVEYR_Glycan_5-4-2-0-0	GTVNQIEGEATPVJLTEPAKLEVK_Glycan_5-5-1-0-0	GTVNQIEGEATPVJLTEPAKLEVK_Glycan_5-5-1-0-0
	CPLLAPLJDTR_Glycan_5-4-1-0-0	LSLGAHJTTLTEILK_Glycan_5-4-1-0-0	LSLGAHJTTLTEILK_Glycan_5-4-1-0-0
	QDQCIYJTTYLNVQR_Glycan_6-5-1-0-1	ADGTVNQIEGEATPVJLTEPAKLEVK_Glycan_5-4-0-0-3	ADGTVNQIEGEATPVJLTEPAKLEVK_Glycan_5-4-0-0-3
	LNAENJATFYFK_Glycan_5-4-1-0-0	CGLVPVLAENYJK_Glycan_5-4-2-0-0	CGLVPVLAENYJK_Glycan_5-4-2-0-0
	KVSJVSCQASVSR_Glycan_6-6-2-0-0	IIVPLNNREJISDPTSPLR_Glycan_5-4-1-0-2	IIVPLNNREJISDPTSPLR_Glycan_5-4-1-0-2
	LAGKPTHVJVSVVMAEVDGTCY_Glycan_5-5-2-0-0	TELFSSSCPGGIMLJETGQGYQR_Glycan_4-3-0-0-1	TELFSSSCPGGIMLJETGQGYQR_Glycan_4-3-0-0-1
	QNQCFYJSSYLNVQR_Glycan_7-4-3-0-1	CGLVPVLAENYJK_Glycan_12-2-0-0-0	CGLVPVLAENYJK_Glycan_12-2-0-0-0
	QNQCFYJSSYLNVQR_Glycan_7-6-1-0-0	IIVPLNNREJISDPTSPLR_Glycan_5-4-0-0-3	IIVPLNNREJISDPTSPLR_Glycan_5-4-0-0-3
	KCDPTEVELDNQIVTATQSJICDEDSATETCYTYDR_Glycan_6-6-1-0-1	IIVPLNNREJISDPTSPLR_Glycan_12-2-0-0-0	IIVPLNNREJISDPTSPLR_Glycan_12-2-0-0-0
	SWPAVGJCSSALR_Glycan_6-5-3-0-0	VVLHPJYSQVDIGLIK_Glycan_5-4-1-0-2	VVLHPJYSQVDIGLIK_Glycan_5-4-1-0-2
	HAJWTLTPLK_Glycan_5-4-2-0-0	AFLSLGAHJTTLTEILK_Glycan_4-3-0-0-3	AFLSLGAHJTTLTEILK_Glycan_4-3-0-0-3
	SJGSHVLQGR_Glycan_N(NH(HNH)((HEX&phosphate)))(F)	VVLHPJYSQVDIGLIK_Glycan_6-4-1-0-1	VVLHPJYSQVDIGLIK_Glycan_6-4-1-0-1
	VYSGILJQSEIK_Glycan_5-4-2-0-0	KVCQDCPLLAPLJDTR_Glycan_6-4-0-0-2	KVCQDCPLLAPLJDTR_Glycan_6-4-0-0-2
	ADGTVNQIEGEATPVJLTEPAK_Glycan_5-4-0-0-0	TELFSSSCPGGIMLJETGQGYQR_Glycan_3-3-0-0-1	TELFSSSCPGGIMLJETGQGYQR_Glycan_3-3-0-0-1
	THTJISESHPNATFSAVGEASICEDDWNSGER_Glycan_9-8-1-0-0	TEGRPDMKTELFSSSCPGGIMLJETGQGYQR_Glycan_4-4-0-0-1	TEGRPDMKTELFSSSCPGGIMLJETGQGYQR_Glycan_4-4-0-0-1
	DIVEYYJDSNGSHVLQGR_Glycan_6-5-3-0-0	TELFSSSCPGGIMLJETGQGYQR_Glycan_6-3-0-0-1	TELFSSSCPGGIMLJETGQGYQR_Glycan_6-3-0-0-1
	THTJISESHPNATFSAVGEASICEDDWNSGER_Glycan_11-6-0-0-1	CGLVPVLAENYJK_Glycan_6-4-0-0-1	CGLVPVLAENYJK_Glycan_6-4-0-0-1
	LAJLTQGEDQYYLR_Glycan_5-4-0-0-0	IQLEJVTLLNPDPAEGPKPR_Glycan_5-4-0-0-3	IQLEJVTLLNPDPAEGPKPR_Glycan_5-4-0-0-3
	QDQCIYJTTYLNVQR_Glycan_6-5-1-0-0	MAWPEDHVFISTPSFJYTGR_Glycan_4-3-0-0-2	MAWPEDHVFISTPSFJYTGR_Glycan_4-3-0-0-2
	KCDPTEVELDNQIVTATQSJICDEDSATETCYTYDR_Glycan_5-5-1-0-1	LVPVLAENYJK_Glycan_7-6-4-0-0	LVPVLAENYJK_Glycan_7-6-4-0-0
	QNQCFYJSSYLNVQR_Glycan_6-5-1-0-1	CGLVPVLAENYJKSDNCEDTPEAGYFAIAVVK_Glycan_5-2-0-0-1	CGLVPVLAENYJKSDNCEDTPEAGYFAIAVVK_Glycan_5-2-0-0-1
	THTJISESHPNATFSAVGEASICEDDWNSGER_Glycan_7-6-1-0-4	STGKPTLYJVSLVMSDTAGTC_Glycan_8-2-0-0-0	STGKPTLYJVSLVMSDTAGTC_Glycan_8-2-0-0-0
	THTJISESHPNATFSAVGEASICEDDWNSGER_Glycan_6-6-3-0-1	QQQHLFGSJVTDCSGNFCLFR_Glycan_6-5-0-0-1	QQQHLFGSJVTDCSGNFCLFR_Glycan_6-5-0-0-1
	VLSJNSDANLEL_Glycan_5-4-2-0-0	QYGGCMGNGNJFVTEK_Glycan_3-2-0-0-1	QYGGCMGNGNJFVTEK_Glycan_3-2-0-0-1
	LHJLTTGTPAR_Glycan_12-2-0-0-0	STGKPTLYJVSLVMSDTAGTC_Glycan_3-6-0-0-0	STGKPTLYJVSLVMSDTAGTC_Glycan_3-6-0-0-0
	ILAPAYFILGGJQSGEGCVITR_Glycan_4-3-0-0-1	KVCQDCPLLAPLJDTR_Glycan_7-4-0-0-1	KVCQDCPLLAPLJDTR_Glycan_7-4-0-0-1
	LGTSLSSGHVLMJGTLK_Glycan_5-4-2-0-0	CGLVPVLAENYJK_Glycan_6-4-1-0-1	CGLVPVLAENYJK_Glycan_6-4-1-0-1
	ADGTVNQIEGEATPVJLTEPAK_Glycan_6-5-1-0-1	HGIQYFNJNTQHSSLFMLNEVK_Glycan_4-4-1-0-1	HGIQYFNJNTQHSSLFMLNEVK_Glycan_4-4-1-0-1
	RHGIQYFNJNTQHSSLFMLNEVK_Glycan_7-7-2-0-1	LNVEAAJWTVR_Glycan_3-3-0-0-2	LNVEAAJWTVR_Glycan_3-3-0-0-2
	PYSIYPHGVTFSPYEDEVJSSFTSGR_Glycan_5-4-0-0-1	QCFYNSSYLNVQREJGTVSR_Glycan_4-3-0-1-0	QCFYNSSYLNVQREJGTVSR_Glycan_4-3-0-1-0
	GLTFQQJASSMCVPDQDTAIR_Glycan_6-5-2-0-0	RNPPMGGNVVIFDTVITNQEEPYQJHSGR_Glycan_5-4-2-0-1	RNPPMGGNVVIFDTVITNQEEPYQJHSGR_Glycan_5-4-2-0-1
	SLSCQMAALQGJGSER_Glycan_4-4-0-0-1	VCQDCPLLAPLJDTR_Glycan_5-4-2-0-0	VCQDCPLLAPLJDTR_Glycan_5-4-2-0-0
	FJSTEYQVVTR_Glycan_N(NH(HN(HEX&sulfate))(HNHS))(F)	KAFITJFSMIIDGMTYPGIIK_Glycan_N(NH(HN(HEX&n-acetyl&sulfate))(H))(F)	KAFITJFSMIIDGMTYPGIIK_Glycan_N(NH(HN(HEX&n-acetyl&sulfate))(H))(F)
	QDQCIYJTTYLNVQR_Glycan_5-4-1-0-0	KLPPGLLAJFTLLR_Glycan_3-3-0-0-1	KLPPGLLAJFTLLR_Glycan_3-3-0-0-1
	KCDPTEVELDNQIVTATQSJICDEDSATETCYTYDR_Glycan_9-6-2-0-1	VVLHPJYSQVDIGLIK_Glycan_6-5-1-0-1	VVLHPJYSQVDIGLIK_Glycan_6-5-1-0-1
	SIJTTNVMGTSLTVR_Glycan_4-4-0-0-2	PDMKTELFSSSCPGGIMLJETGQGYQR_Glycan_5-4-0-0-1	PDMKTELFSSSCPGGIMLJETGQGYQR_Glycan_5-4-0-0-1
	LAGKPTHVJVSVVMAEVDGTC_Glycan_5-5-2-0-1	VVLHPJYSQVDIGLIK_Glycan_6-5-0-0-3	VVLHPJYSQVDIGLIK_Glycan_6-5-0-0-3
	KEDALJETR_Glycan_4-3-0-0-0	TELFSSSCPGGIMLJETGQGYQR_Glycan_5-5-0-0-3	TELFSSSCPGGIMLJETGQGYQR_Glycan_5-5-0-0-3
	CMSQEQLAQVAAJATK_Glycan_4-4-1-0-2	VIDFJCTTSSVSSALANTK_Glycan_5-4-2-0-0	VIDFJCTTSSVSSALANTK_Glycan_5-4-2-0-0
	LSDLSIJSTECLHVH_Glycan_5-4-2-0-0	EJLTAPGSDSAVFFEQGTTR_Glycan_6-4-0-0-3	EJLTAPGSDSAVFFEQGTTR_Glycan_6-4-0-0-3
	LSDLSIJSTECLHVHCR_Glycan_5-4-1-0-2	TELFSSSCPGGIMLJETGQGYQR_Glycan_6-5-1-0-0	TELFSSSCPGGIMLJETGQGYQR_Glycan_6-5-1-0-0
	SLEAIJGSGLQMGLQR_Glycan_4-5-2-0-0	ITJFSMIIDGMTYPGIIK_Glycan_5-4-1-0-2	ITJFSMIIDGMTYPGIIK_Glycan_5-4-1-0-2
	CIYJTTYLNVQR_Glycan_5-4-2-0-0	VVLHPJYSQVDIGLIK_Glycan_5-4-1-0-0	VVLHPJYSQVDIGLIK_Glycan_5-4-1-0-0
	KAEJSSNEEETSSEGNMR_Glycan_3-6-1-0-2	KAFITJFSMIIDGMTYPGIIK_Glycan_6-3-0-0-2	KAFITJFSMIIDGMTYPGIIK_Glycan_6-3-0-0-2
	KKEDALJETR_Glycan_7-6-0-0-5	GSFPWQAKMVSHHJLTTGATLINEQWLLTTAK_Glycan_N(NH(HNH)((HEX&phosphate)))(F)	GSFPWQAKMVSHHJLTTGATLINEQWLLTTAK_Glycan_N(NH(HNH)((HEX&phosphate)))(F)
	PTLYJVSLVMSDTAGTCY_Glycan_6-5-0-0-2	SYJVTSVLFR_Glycan_6-4-1-0-1	SYJVTSVLFR_Glycan_6-4-1-0-1
	KCDPTEVELDNQIVTATQSJICDEDSATETCYTYDR_Glycan_7-5-2-0-1	VVLHPJYSQVDIGLIK_Glycan_6-4-0-0-1	VVLHPJYSQVDIGLIK_Glycan_6-4-0-0-1
	KCGLVPVLAENYJK_Glycan_5-4-2-0-0	VIDFJCTTSSVSSALANTK_Glycan_5-4-0-0-2	VIDFJCTTSSVSSALANTK_Glycan_5-4-0-0-2
	LVPVPITJATLDR_Glycan_6-5-0-0-1	TELFSSSCPGGIMLJETGQGYQR_Glycan_4-4-1-0-2	TELFSSSCPGGIMLJETGQGYQR_Glycan_4-4-1-0-2
	LNAENJATFYFK_Glycan_6-5-2-0-1	TELFSSSCPGGIMLJETGQGYQR_Glycan_5-5-0-0-2	TELFSSSCPGGIMLJETGQGYQR_Glycan_5-5-0-0-2
	ADGTVNQIEGEATPVJLTEPAK_Glycan_5-4-1-0-1	PDMKTELFSSSCPGGIMLJETGQGYQR_Glycan_4-3-1-0-0	PDMKTELFSSSCPGGIMLJETGQGYQR_Glycan_4-3-1-0-0
	LJDTLDYECHDGYESNTGSTTGSIVCGYNGWSDLPICYER_Glycan_5-8-0-0-1	VEJTTVYYLVLDVQESDCSVLSR_Glycan_3-4-0-0-0	VEJTTVYYLVLDVQESDCSVLSR_Glycan_3-4-0-0-0
	LALVSGJNTVPFAVSLVDSTSEK_Glycan_N(NH(HN(HEX&n-acetyl&sulfate))(HH))(F)	IIVPLNNREJISDPTSPLR_Glycan_5-4-0-0-5	IIVPLNNREJISDPTSPLR_Glycan_5-4-0-0-5
	QNQCFYJSSYLNVQR_Glycan_3-4-1-0-1	KVCQDCPLLAPLJDTR_Glycan_8-5-0-0-4	KVCQDCPLLAPLJDTR_Glycan_8-5-0-0-4
	KCDPTEVELDNQIVTATQSJICDEDSATETCYTYDR_Glycan_6-5-2-0-1	TELFSSSCPGGIMLJETGQGYQR_Glycan_6-4-0-0-3	TELFSSSCPGGIMLJETGQGYQR_Glycan_6-4-0-0-3
	HSHNJNSSDLHPHK_Glycan_5-4-2-0-0	LHPJYSQVDIGLIK_Glycan_3-6-2-0-1	LHPJYSQVDIGLIK_Glycan_3-6-2-0-1
	QDQCIYJTTYLNVQR_Glycan_6-5-2-0-1	VVLHPJYSQVDIGLIK_Glycan_5-4-0-0-2	VVLHPJYSQVDIGLIK_Glycan_5-4-0-0-2
	JFTENDLLVR_Glycan_5-4-1-0-0	VCQDCPLLAPLJDTR_Glycan_6-5-3-0-0	VCQDCPLLAPLJDTR_Glycan_6-5-3-0-0
	DQCIYJTTYLNVQR_Glycan_4-5-0-0-2	PJYSQVDIGLIK_Glycan_3-7-0-0-1	PJYSQVDIGLIK_Glycan_3-7-0-0-1
	QDQCIYJTTYLNVQR_Glycan_6-5-2-0-0	LSLGAHJTTLTEILK_Glycan_5-4-0-0-2	LSLGAHJTTLTEILK_Glycan_5-4-0-0-2
	LAJLTQGEDQYYLR_Glycan_7-7-2-0-1	CGLVPVLAENYJK_Glycan_6-5-1-0-2	CGLVPVLAENYJK_Glycan_6-5-1-0-2
	GTVNQIEGEATPVJLTEPAK_Glycan_4-5-2-0-0	FSSSCPGGIMLJETGQGYQR_Glycan_3-7-0-0-1	FSSSCPGGIMLJETGQGYQR_Glycan_3-7-0-0-1
	THTJISESHPNATFSAVGEASICEDDWNSGER_Glycan_7-6-4-0-1	ELFSSSCPGGIMLJETGQGYQR_Glycan_3-6-0-0-2	ELFSSSCPGGIMLJETGQGYQR_Glycan_3-6-0-0-2
	LAJLTQGEDQYYLR_Glycan_6-5-1-0-1	VLJLTDNTYLK_Glycan_4-3-1-0-1	VLJLTDNTYLK_Glycan_4-3-1-0-1
	EATPVJLTEPAK_Glycan_9-2-0-0-0	PJYSQVDIGLIK_Glycan_7-6-0-0-0	PJYSQVDIGLIK_Glycan_7-6-0-0-0
	LAJLTQGEDQYYLR_Glycan_5-4-1-0-1	TELFSSSCPGGIMLJETGQGYQR_Glycan_3-4-1-0-1	TELFSSSCPGGIMLJETGQGYQR_Glycan_3-4-1-0-1
	CFYJSSYLNVQR_Glycan_7-6-1-0-0	VCQDCPLLAPLJDTR_Glycan_6-5-3-0-1	VCQDCPLLAPLJDTR_Glycan_6-5-3-0-1
	KCDPTEVELDNQIVTATQSJICDEDSATETCYTYDR_Glycan_5-5-2-0-1	PVLAENYJK_Glycan_5-2-0-0-0	PVLAENYJK_Glycan_5-2-0-0-0
	JSSYLNVQR_Glycan_9-6-2-0-1	ELHHLQEQJVSNAFLDK_Glycan_9-8-1-0-1	ELHHLQEQJVSNAFLDK_Glycan_9-8-1-0-1
	LYNNHJYTDCTSEGR_Glycan_5-4-2-0-1	VLJLTDNTYLK_Glycan_8-2-0-0-0	VLJLTDNTYLK_Glycan_8-2-0-0-0
	QQQHLFGSJVTDCSGNF_Glycan_6-4-0-0-1	VVLHPJYSQVDIGLIK_Glycan_7-6-0-0-4	VVLHPJYSQVDIGLIK_Glycan_7-6-0-0-4
	GNALMDGASQLMGEJR_Glycan_4-6-0-0-2	FSSSCPGGIMLJETGQGYQR_Glycan_7-4-0-0-1	FSSSCPGGIMLJETGQGYQR_Glycan_7-4-0-0-1
	LNAENJATFYFK_Glycan_6-5-2-0-0	QQQHLFGSJVTDCSGNFCLFR_Glycan_5-4-0-0-0	QQQHLFGSJVTDCSGNFCLFR_Glycan_5-4-0-0-0
	NQCFYJSSYLNVQR_Glycan_5-4-1-0-1	TELFSSSCPGGIMLJETGQGYQR_Glycan_4-4-1-0-1	TELFSSSCPGGIMLJETGQGYQR_Glycan_4-4-1-0-1
	SLSCQMAALQGJGSER_Glycan_6-6-1-0-0	REGDHEFLEVPEAQEDVEATFPVHQPGJYSCSYR_Glycan_5-4-1-0-0	REGDHEFLEVPEAQEDVEATFPVHQPGJYSCSYR_Glycan_5-4-1-0-0
	KCGLVPVLAENYJK_Glycan_4-3-1-0-0	DQCIVDDITYNVJDTFHK_Glycan_5-4-1-0-0	DQCIVDDITYNVJDTFHK_Glycan_5-4-1-0-0
	LVPVPITJATLDR_Glycan_6-5-0-0-0	LSLGAHJTTLTEILK_Glycan_5-4-2-0-1	LSLGAHJTTLTEILK_Glycan_5-4-2-0-1
	KCGLVPVLAENYJK_Glycan_5-4-2-0-1	TELFSSSCPGGIMLJETGQGYQR_Glycan_5-4-0-0-2	TELFSSSCPGGIMLJETGQGYQR_Glycan_5-4-0-0-2
	SLSCQMAALQGJGSER_Glycan_3-9-0-0-1	REGDHEFLEVPEAQEDVEATFPVHQPGJYSCSYR_Glycan_5-4-1-0-1	REGDHEFLEVPEAQEDVEATFPVHQPGJYSCSYR_Glycan_5-4-1-0-1
	YJTTYLNVQR_Glycan_10-9-0-0-1	TELFSSSCPGGIMLJETGQGYQR_Glycan_4-3-1-0-0	TELFSSSCPGGIMLJETGQGYQR_Glycan_4-3-1-0-0
	ADGTVNQIEGEATPVJLTEPAK_Glycan_6-5-1-0-0	AKAALAAFNAQNJGSNFQLEEISR_Glycan_6-4-0-0-3	AKAALAAFNAQNJGSNFQLEEISR_Glycan_6-4-0-0-3
	KCDPTEVELDNQIVTATQSJICDEDSATETCYTYDR_Glycan_6-6-2-0-1	IQLCPPPPQIPNSHJMTTTLNYR_Glycan_5-4-1-0-2	IQLCPPPPQIPNSHJMTTTLNYR_Glycan_5-4-1-0-2
	PJKTEDTIFLR_Glycan_7-6-4-0-1	REGDHEFLEVPEAQEDVEATFPVHQPGJYSCSYR_Glycan_5-4-0-0-2	REGDHEFLEVPEAQEDVEATFPVHQPGJYSCSYR_Glycan_5-4-0-0-2
	WTGHJVTVVQR_Glycan_6-7-4-0-1	LSLGAHJTTLTEILK_Glycan_6-5-2-0-1	LSLGAHJTTLTEILK_Glycan_6-5-2-0-1
	STGKPTLYJVSLVMSDTAGTC_Glycan_6-2-0-0-0	TELFSSSCPGGIMLJETGQGYQR_Glycan_4-3-1-0-1	TELFSSSCPGGIMLJETGQGYQR_Glycan_4-3-1-0-1
	ADGTVNQIEGEATPVJLTEPAK_Glycan_6-4-0-0-2	DQCIVDDITYNVJDTFHKR_Glycan_6-4-0-0-1	DQCIVDDITYNVJDTFHKR_Glycan_6-4-0-0-1
	LAJLTQGEDQYYLR_Glycan_6-5-1-0-0	PGGIMLJETGQGYQR_Glycan_3-9-0-0-1	PGGIMLJETGQGYQR_Glycan_3-9-0-0-1
	THTJISESHPNATFSAVGEASICEDDWNSGER_Glycan_9-8-1-0-1	EGYSJISYIVVNHQGISSR_Glycan_6-7-0-0-1	EGYSJISYIVVNHQGISSR_Glycan_6-7-0-0-1
	ADGTVNQIEGEATPVJLTEPAK_Glycan_5-4-1-0-0	PJYSQVDIGLIK_Glycan_8-5-0-0-4	PJYSQVDIGLIK_Glycan_8-5-0-0-4
	IJTTNVMGTSLTVR_Glycan_5-3-1-0-0	LVPVLAENYJK_Glycan_4-9-0-0-1	LVPVLAENYJK_Glycan_4-9-0-0-1
	AYLLPAPPAPGJASESEEDR_Glycan_5-4-1-0-1	LSLGAHJTTLTEILK_Glycan_5-4-2-0-0	LSLGAHJTTLTEILK_Glycan_5-4-2-0-0
	PJKTEDTIFLR_Glycan_7-6-4-0-0	VVLHPJYSQVDIGLIK_Glycan_6-5-1-0-2	VVLHPJYSQVDIGLIK_Glycan_6-5-1-0-2
	LNAENJATFYFK_Glycan_5-4-2-0-1	AKAALAAFNAQNJGSNFQLEEISR_Glycan_6-4-0-0-2	AKAALAAFNAQNJGSNFQLEEISR_Glycan_6-4-0-0-2
	SIJTTNVMGTSLTVR_Glycan_4-4-0-0-1	IMNGEADAMSLDGGFVYIAGKCGLVPVLAENYJK_Glycan_4-5-1-0-2	IMNGEADAMSLDGGFVYIAGKCGLVPVLAENYJK_Glycan_4-5-1-0-2
	NQCFYJSSYLNVQR_Glycan_6-5-2-0-1	KLNLDGSJYTLLK_Glycan_4-4-0-0-2	KLNLDGSJYTLLK_Glycan_4-4-0-0-2
	KCDPTEVELDNQIVTATQSJICDEDSATETCYTYDR_Glycan_6-5-2-0-0	SPVYJATWSASLK_Glycan_4-9-0-0-0	SPVYJATWSASLK_Glycan_4-9-0-0-0
	LNVEAAJWTVR_Glycan_5-4-1-0-0	NLVPVPITJATLDR_Glycan_6-6-2-0-1	NLVPVPITJATLDR_Glycan_6-6-2-0-1
	RQDQCIYJTTYLNVQR_Glycan_5-5-2-0-1	AKAALAAFNAQNJGSNFQLEEISR_Glycan_5-3-0-0-3	AKAALAAFNAQNJGSNFQLEEISR_Glycan_5-3-0-0-3
	JTTYLNVQR_Glycan_N(NH(HNHNH(NON|a|keto|d))(HN(F)(H)))(F)	VVLHPJYSQVDIGLIK_Glycan_5-4-2-0-0	VVLHPJYSQVDIGLIK_Glycan_5-4-2-0-0
	QNQCFYJSSYLNVQR_Glycan_6-5-2-0-1	KCGLVPVLAENYJK_Glycan_6-4-0-0-3	KCGLVPVLAENYJK_Glycan_6-4-0-0-3
	LAJLTQGEDQYYLR_Glycan_5-4-1-0-0	AKAALAAFNAQNJGSNFQLEEISR_Glycan_6-3-0-0-2	AKAALAAFNAQNJGSNFQLEEISR_Glycan_6-3-0-0-2
	LHVGNYJGTAGDALR_Glycan_6-5-2-0-0	AKAALAAFNAQNJGSNFQLEEISR_Glycan_5-3-1-0-0	AKAALAAFNAQNJGSNFQLEEISR_Glycan_5-3-1-0-0
	DQCIYJTTYLNVQR_Glycan_5-3-1-0-0	LPTQJITFQTESSVAEQEAEFQSPK_Glycan_5-4-1-0-0	LPTQJITFQTESSVAEQEAEFQSPK_Glycan_5-4-1-0-0
	LAGKPTHVJVSVVMAEVDGTC_Glycan_NNH(HN(HEX&n-acetyl&sulfate))(H)	VEJTTVYYLVLDVQESDCSVLSR_Glycan_4-4-0-0-1	VEJTTVYYLVLDVQESDCSVLSR_Glycan_4-4-0-0-1
	LAGKPTHVJVSVVMAEVDGTC_Glycan_6-5-2-0-0	LVPVLAENYJK_Glycan_7-6-0-0-1	LVPVLAENYJK_Glycan_7-6-0-0-1
	VNQIEGEATPVJLTEPAK_Glycan_6-5-0-0-2	AKAALAAFNAQNJGSNFQLEEISR_Glycan_5-3-0-0-2	AKAALAAFNAQNJGSNFQLEEISR_Glycan_5-3-0-0-2
	GTVNQIEGEATPVJLTEPAK_Glycan_5-5-0-0-2	LVPVLAENYJK_Glycan_6-6-1-0-1	LVPVLAENYJK_Glycan_6-6-1-0-1
	QDQCIYJTTYLNVQR_Glycan_NNH(HN(HEX&n-acetyl&sulfate))(HN)	AQNJGSNFQLEEISR_Glycan_NNH(HN(HEX&n-acetyl&sulfate))(HH)	AQNJGSNFQLEEISR_Glycan_NNH(HN(HEX&n-acetyl&sulfate))(HH)
	ADGTVNQIEGEATPVJLTEPAK_Glycan_6-5-2-0-1	VEJTTVYYLVLDVQESDCSVLSR_Glycan_5-4-0-0-0	VEJTTVYYLVLDVQESDCSVLSR_Glycan_5-4-0-0-0
	KVCQDCPLLAPLJDTR_Glycan_5-4-1-0-0	JDTLLGIK_Glycan_5-3-0-0-1	JDTLLGIK_Glycan_5-3-0-0-1
	LJETGQGYQR_Glycan_7-6-1-0-4	AGLQAFFQVQECJK_Glycan_5-4-1-0-0	AGLQAFFQVQECJK_Glycan_5-4-1-0-0
	PGGIMLJETGQGYQR_Glycan_6-6-2-0-0	AKAALAAFNAQNJGSNFQLEEISR_Glycan_3-9-0-0-0	AKAALAAFNAQNJGSNFQLEEISR_Glycan_3-9-0-0-0
	JSSYLNVQR_Glycan_6-7-0-0-0	AFLSLGAHJTTLTEILK_Glycan_6-5-0-0-1	AFLSLGAHJTTLTEILK_Glycan_6-5-0-0-1
	LNAENJATFYFK_Glycan_5-4-2-0-0	VVHAAKAALAAFNAQNJGSNFQLEEISR_Glycan_5-3-0-0-3	VVHAAKAALAAFNAQNJGSNFQLEEISR_Glycan_5-3-0-0-3
	VDJFTQNPGMFR_Glycan_3-3-0-0-2	AQNJGSNFQLEEISR_Glycan_5-4-0-0-0	AQNJGSNFQLEEISR_Glycan_5-4-0-0-0
	WSDIWJATK_Glycan_5-4-1-0-0	AAFNAQNJGSNFQLEEISR_Glycan_5-4-0-0-4	AAFNAQNJGSNFQLEEISR_Glycan_5-4-0-0-4
	CPLLAPLJDTR_Glycan_5-4-2-0-0	FNAQNJGSNFQLEEISR_Glycan_3-2-0-0-0	FNAQNJGSNFQLEEISR_Glycan_3-2-0-0-0
	LVPVPITJATLDR_Glycan_5-4-0-0-0	VVHAAKAALAAFNAQNJGSNFQLEEISR_Glycan_9-8-1-0-0	VVHAAKAALAAFNAQNJGSNFQLEEISR_Glycan_9-8-1-0-0
	QNQCFYJSSYLNVQR_Glycan_6-5-2-0-0	LPTQJITFQTESSVAEQEAEFQSPK_Glycan_5-4-0-0-2	LPTQJITFQTESSVAEQEAEFQSPK_Glycan_5-4-0-0-2
	SIJTTNVMGTSLTVR_Glycan_3-4-0-0-1	FEVDSPVYJATWSASLK_Glycan_5-4-0-0-2	FEVDSPVYJATWSASLK_Glycan_5-4-0-0-2
	FLJDTMAVYEAK_Glycan_5-4-2-0-1	AALAAFNAQNJGSNFQLEEISR_Glycan_4-5-0-0-2	AALAAFNAQNJGSNFQLEEISR_Glycan_4-5-0-0-2
	KLINDYVKJGTR_Glycan_NNH(H(NHS)(N(HEX&sulfate)))(HNH)	HGIQYFNJNTQHSSLFMLNEVK_Glycan_6-6-0-0-0	HGIQYFNJNTQHSSLFMLNEVK_Glycan_6-6-0-0-0
	KVCQDCPLLAPLJDTR_Glycan_5-4-1-0-1	AALAAFNAQNJGSNFQLEEISR_Glycan_3-4-0-0-0	AALAAFNAQNJGSNFQLEEISR_Glycan_3-4-0-0-0
	DKMFSQJDTR_Glycan_3-8-0-0-1	VVHAAKAALAAFNAQNJGSNFQLEEISR_Glycan_6-6-1-0-0	VVHAAKAALAAFNAQNJGSNFQLEEISR_Glycan_6-6-1-0-0
	KCDPTEVELDNQIVTATQSJICDEDSATETCYTYDR_Glycan_6-6-2-0-0	VVLHPJYSQVDIGLIK_Glycan_6-5-2-0-1	VVLHPJYSQVDIGLIK_Glycan_6-5-2-0-1
	AAFNAQNJGSNFQLEEISR_Glycan_5-4-0-0-0	VVLHPJYSQVDIGLIK_Glycan_5-4-2-0-1	VVLHPJYSQVDIGLIK_Glycan_5-4-2-0-1
	LAJLTQGEDQYYLR_Glycan_4-3-1-0-0	VALDKDPCSVLPSDYDLFIJLSR_Glycan_4-5-0-0-0	VALDKDPCSVLPSDYDLFIJLSR_Glycan_4-5-0-0-0
	LAPLJDTR_Glycan_7-6-0-0-4	QNJGSNFQLEEISR_Glycan_5-3-0-0-0	QNJGSNFQLEEISR_Glycan_5-3-0-0-0
	LAGKPTHVJVSVVMAEVDGTC_Glycan_6-5-1-0-0	VVLHPJYSQVDIGLIK_Glycan_6-5-2-0-0	VVLHPJYSQVDIGLIK_Glycan_6-5-2-0-0
	ADGTVNQIEGEATPVJLTEPAK_Glycan_4-3-1-0-0	VVLHPJYSQVDIGLIKLK_Glycan_NNH(HN(HEX&sulfate))(HNHS)	VVLHPJYSQVDIGLIKLK_Glycan_NNH(HN(HEX&sulfate))(HNHS)
	GTDNLQMJVTR_Glycan_5-8-0-0-1	CANLVPVPITJATLDR_Glycan_5-4-1-0-0	CANLVPVPITJATLDR_Glycan_5-4-1-0-0
	LAJLTQGEDQYYLR_Glycan_6-5-2-0-1	VEJTTVYYLVLDVQESDCSVLSR_Glycan_4-4-0-0-2	VEJTTVYYLVLDVQESDCSVLSR_Glycan_4-4-0-0-2
	QDQCIYJTTYLNVQR_Glycan_5-4-2-0-0	AALAAFNAQNJGSNFQLEEISR_Glycan_6-4-1-0-1	AALAAFNAQNJGSNFQLEEISR_Glycan_6-4-1-0-1
	EDNAVQPJSSYTYVWHATER_Glycan_5-4-2-0-0	AKAALAAFNAQNJGSNFQLEEISR_Glycan_4-3-0-0-2	AKAALAAFNAQNJGSNFQLEEISR_Glycan_4-3-0-0-2
	LHVGNYJGTAGDALR_Glycan_4-4-1-0-0	VLDYLJETQQLTPEIK_Glycan_7-6-1-0-0	VLDYLJETQQLTPEIK_Glycan_7-6-1-0-0
	LAGKPTHVJVSVVMAEVDGTC_Glycan_5-5-0-0-1	KAFITJFSMIIDGMTYPGIIK_Glycan_6-5-0-0-2	KAFITJFSMIIDGMTYPGIIK_Glycan_6-5-0-0-2
	LAGKPTHVJVSVVMAEVDGTC_Glycan_6-5-0-0-1	VEJTTVYYLVLDVQESDCSVLSR_Glycan_3-4-0-0-1	VEJTTVYYLVLDVQESDCSVLSR_Glycan_3-4-0-0-1
	QDQCIYJTTYLNVQR_Glycan_6-4-1-0-1	VVHAAKAALAAFNAQNJGSNFQLEEISR_Glycan_6-5-2-0-1	VVHAAKAALAAFNAQNJGSNFQLEEISR_Glycan_6-5-2-0-1
	LAGKPTHVJVSVVMAEVDGTC_Glycan_5-4-0-0-1	SJVTDCSGNFCLFR_Glycan_5-5-0-0-2	SJVTDCSGNFCLFR_Glycan_5-5-0-0-2
	KCDPTEVELDNQIVTATQSJICDEDSATETCYTYDR_Glycan_7-6-3-0-1	QLAHQSJSTNIFFSPVS_Glycan_6-4-1-0-1	QLAHQSJSTNIFFSPVS_Glycan_6-4-1-0-1
	FTPJKTEDTIFLR_Glycan_6-5-3-0-0	IYVLDYLJETQQLTPEIK_Glycan_6-3-0-0-3	IYVLDYLJETQQLTPEIK_Glycan_6-3-0-0-3
	LVPVPITJATLDR_Glycan_7-6-1-0-1	VEJTTVYYLVLDVQESDCSVLSR_Glycan_3-3-0-0-1	VEJTTVYYLVLDVQESDCSVLSR_Glycan_3-3-0-0-1
	LCMGSGLJLCEPNNK_Glycan_5-4-2-0-0	VLDYLJETQQLTPEIK_Glycan_6-4-1-0-1	VLDYLJETQQLTPEIK_Glycan_6-4-1-0-1
	THTJISESHPNATFSAVGEASICEDDWNSGER_Glycan_5-4-0-0-2	NPPMGGNVVIFDTVITNQEEPYQJHSGR_Glycan_5-4-0-0-3	NPPMGGNVVIFDTVITNQEEPYQJHSGR_Glycan_5-4-0-0-3
	KCDPTEVELDNQIVTATQSJICDEDSATETCYTYDR_Glycan_6-5-3-0-1	VLHPJYSQVDIGLIK_Glycan_5-3-1-0-0	VLHPJYSQVDIGLIK_Glycan_5-3-1-0-0
	LAGKPTHVJVSVVMAEVDGTC_Glycan_4-4-0-0-1	VLDYLJETQQLTPEIK_Glycan_6-5-1-0-0	VLDYLJETQQLTPEIK_Glycan_6-5-1-0-0
	ADGTVNQIEGEATPVJLTEPAK_Glycan_12-2-0-0-0	NIYVLDYLJETQQLTPEIK_Glycan_6-3-1-0-0	NIYVLDYLJETQQLTPEIK_Glycan_6-3-1-0-0
	FLJDTMAVYEAK_Glycan_5-4-2-0-0	DCPGJWTWPENSQQTPMCQAWGNPLPELK_Glycan_8-2-0-0-0	DCPGJWTWPENSQQTPMCQAWGNPLPELK_Glycan_8-2-0-0-0
	GLTFQQJASSMCVPDQDTAIR_Glycan_6-4-1-0-1	VLDYLJETQQLTPEIK_Glycan_6-5-0-0-2	VLDYLJETQQLTPEIK_Glycan_6-5-0-0-2
	QDQCIYJTTYLNVQR_Glycan_7-6-3-0-1	NPPMGGNVVIFDTVITNQEEPYQJHSGR_Glycan_6-4-0-0-2	NPPMGGNVVIFDTVITNQEEPYQJHSGR_Glycan_6-4-0-0-2
	LAGKPTHVJVSVVMAEVDGTC_Glycan_4-3-0-0-1	EGDHEFLEVPEAQEDVEATFPVHQPGJYSCSYR_Glycan_5-4-0-0-0	EGDHEFLEVPEAQEDVEATFPVHQPGJYSCSYR_Glycan_5-4-0-0-0
	ADGTVNQIEGEATPVJLTEPAK_Glycan_5-4-2-0-1	YJATVYSQAANGTEGQPQAIEFR_Glycan_6-4-0-0-1	YJATVYSQAANGTEGQPQAIEFR_Glycan_6-4-0-0-1
	LNAENJATFYFK_Glycan_6-5-3-0-1	KYTGJASALFILPDQDK_Glycan_3-9-0-0-0	KYTGJASALFILPDQDK_Glycan_3-9-0-0-0
	THTNISESHPJATFSAVGEASICEDDWNSGER_Glycan_5-4-0-0-2	ALPQPQJVTSLLGCTH_Glycan_5-4-1-0-0	ALPQPQJVTSLLGCTH_Glycan_5-4-1-0-0
	LAJLTQGEDQYYLR_Glycan_5-4-2-0-1	PJYSQVDIGLIK_Glycan_6-3-0-0-2	PJYSQVDIGLIK_Glycan_6-3-0-0-2
	DQCIYJTTYLNVQR_Glycan_7-6-4-0-0	YTGJASALFILPDQDK_Glycan_6-5-1-0-1	YTGJASALFILPDQDK_Glycan_6-5-1-0-1
	QDQCIYJTTYLNVQR_Glycan_6-5-3-0-1	LAGKPTHVJVSVVMAEVDGTCY_Glycan_6-5-1-0-1	LAGKPTHVJVSVVMAEVDGTCY_Glycan_6-5-1-0-1
	LAJLTQGEDQYYLR_Glycan_8-7-0-0-1	QQQHLFGSJVTDCSGNFCLFR_Glycan_5-4-1-0-1	QQQHLFGSJVTDCSGNFCLFR_Glycan_5-4-1-0-1
	QDQCIYJTTYLNVQR_Glycan_6-5-3-0-0	DQCIVDDITYNVJDTFHK_Glycan_5-4-2-0-0	DQCIVDDITYNVJDTFHK_Glycan_5-4-2-0-0
	NQCFYJSSYLNVQR_Glycan_7-6-3-0-1	HPJYSQVDIGLIK_Glycan_3-4-2-0-0	HPJYSQVDIGLIK_Glycan_3-4-2-0-0
	KCDPTEVELDNQIVTATQSJICDEDSATETCYTYDR_Glycan_6-6-3-0-1	QQQHLFGSJVTDCSGNFCLFR_Glycan_5-4-0-0-3	QQQHLFGSJVTDCSGNFCLFR_Glycan_5-4-0-0-3
	ADGTVNQIEGEATPVJLTEPAK_Glycan_6-5-2-0-0	YTGJASALFILPDQDK_Glycan_6-5-1-0-0	YTGJASALFILPDQDK_Glycan_6-5-1-0-0
	QNQCFYJSSYLNVQR_Glycan_9-6-0-0-5	WECKJDTLLGIK_Glycan_4-5-0-0-2	WECKJDTLLGIK_Glycan_4-5-0-0-2
	NQCFYJSSYLNVQR_Glycan_7-6-4-0-0	HPJYSQVDIGLIK_Glycan_7-6-4-0-1	HPJYSQVDIGLIK_Glycan_7-6-4-0-1
	LAJLTQGEDQYYLR_Glycan_6-5-2-0-0	LAGKPTHVJVSVVMAEVDGTCY_Glycan_5-4-1-0-1	LAGKPTHVJVSVVMAEVDGTCY_Glycan_5-4-1-0-1
	LNAENJATFYFK_Glycan_6-5-3-0-0	QQQHLFGSJVTDCSGNFCLFR_Glycan_5-4-1-0-0	QQQHLFGSJVTDCSGNFCLFR_Glycan_5-4-1-0-0
	GTVNQIEGEATPVJLTEPAK_Glycan_5-5-2-0-1	DQCIVDDITYNVJDTFHK_Glycan_6-4-1-0-1	DQCIVDDITYNVJDTFHK_Glycan_6-4-1-0-1
	QNQCFYJSSYLNVQR_Glycan_7-6-3-0-1	YLGJATAIFFLPDEGK_Glycan_4-3-1-0-1	YLGJATAIFFLPDEGK_Glycan_4-3-1-0-1
	SLSCQMAALQGJGSER_Glycan_N(NH(HNHNH(NON|a|keto|d&amino))(HN(F)(H)))(F)	QQHLFGSJVTDCSGNFCLFR_Glycan_3-7-0-0-1	QQHLFGSJVTDCSGNFCLFR_Glycan_3-7-0-0-1
	QDQCIYJTTYLNVQR_Glycan_7-5-2-0-1	YFYJGTSMACETFQYGGCMGNGNNFVTEK_Glycan_6-6-0-0-0	YFYJGTSMACETFQYGGCMGNGNNFVTEK_Glycan_6-6-0-0-0
	LAJLTQGEDQYYLR_Glycan_5-4-2-0-0	DQCIVDDITYNVJDTFHKR_Glycan_6-4-1-0-0	DQCIVDDITYNVJDTFHKR_Glycan_6-4-1-0-0
	QNQCFYJSSYLNVQR_Glycan_7-6-4-0-0	LAGKPTHVJVSVVMAEVDGTCY_Glycan_5-4-1-0-0	LAGKPTHVJVSVVMAEVDGTCY_Glycan_5-4-1-0-0
	LHVGNYJGTAGDALR_Glycan_8-7-0-0-1	KAFITJFSMIIDGMTYPGIIK_Glycan_6-4-0-0-1	KAFITJFSMIIDGMTYPGIIK_Glycan_6-4-0-0-1
	NQCFYJSSYLNVQR_Glycan_N(NH(HN(HEX&n-acetyl&sulfate))(HH))(F)	YTGJASALFILPDQDK_Glycan_3-8-0-0-1	YTGJASALFILPDQDK_Glycan_3-8-0-0-1
	QNQCFYJSSYLNVQR_Glycan_5-4-0-1-1	LHPJYSQVDIGLIK_Glycan_6-6-1-0-1	LHPJYSQVDIGLIK_Glycan_6-6-1-0-1
	LAJLTQGEDQYYLR_Glycan_6-5-1-0-2	HGIQYFNJNTQHSSLF_Glycan_3-2-0-0-0	HGIQYFNJNTQHSSLF_Glycan_3-2-0-0-0
	JFTENDLLVR_Glycan_5-4-2-0-0	YTGJASALFILPDQDK_Glycan_5-4-0-0-3	YTGJASALFILPDQDK_Glycan_5-4-0-0-3
	VCQDCPLLAPLJDTR_Glycan_5-4-2-0-0	AFITJFSMIIDGMTYPGIIK_Glycan_N(NH(HNHNH(NON|a|keto|d))(HN(F)(H)))(F)	AFITJFSMIIDGMTYPGIIK_Glycan_N(NH(HNHNH(NON|a|keto|d))(HN(F)(H)))(F)
	LVPVPITJATLDR_Glycan_6-5-1-0-1	VVLHPJYSQVDIGLIK_Glycan_6-5-1-0-3	VVLHPJYSQVDIGLIK_Glycan_6-5-1-0-3
	NQCFYJSSYLNVQR_Glycan_6-5-3-0-1	KJQSVNVFLGHTAIDEMLK_Glycan_6-3-1-0-1	KJQSVNVFLGHTAIDEMLK_Glycan_6-3-1-0-1
	ATPVJLTEPAK_Glycan_5-4-2-0-0	KFVQGJSTEVACHPGYGLPK_Glycan_6-3-1-0-0	KFVQGJSTEVACHPGYGLPK_Glycan_6-3-1-0-0
	ADGTVNQIEGEATPVJLTEPAK_Glycan_5-4-2-0-0	PPMGGNVVIFDTVITNQEEPYQJHSGR_Glycan_4-4-1-0-3	PPMGGNVVIFDTVITNQEEPYQJHSGR_Glycan_4-4-1-0-3
	LVPVPITJATLDR_Glycan_6-5-1-0-0	NPPMGGNVVIFDTVITNQEEPYQJHSGR_Glycan_7-4-0-0-1	NPPMGGNVVIFDTVITNQEEPYQJHSGR_Glycan_7-4-0-0-1
	VLSSIQEGTVPDJTSSAR_Glycan_NNH(HN(HEX&sulfate))(HNHS)	VLDYLJETQQLTPEIK_Glycan_5-4-1-0-0	VLDYLJETQQLTPEIK_Glycan_5-4-1-0-0
	CANLVPVPITJATLDR_Glycan_4-5-1-0-1	LDYLJETQQLTPEIK_Glycan_5-6-0-0-0	LDYLJETQQLTPEIK_Glycan_5-6-0-0-0
	GLTFQQJASSMCVPDQDTAIR_Glycan_5-4-0-0-1	YFYJGTSMACETFQYGGCMGNGNNFVTEK_Glycan_4-4-1-0-3	YFYJGTSMACETFQYGGCMGNGNNFVTEK_Glycan_4-4-1-0-3
	LVPVPITJATLDR_Glycan_5-4-1-0-0	SPYYJVSDEISFHCY_Glycan_5-4-2-0-0	SPYYJVSDEISFHCY_Glycan_5-4-2-0-0
	HCLLYPPWDKJFTENDLLVR_Glycan_NNH(HN(HEX&n-acetyl&sulfate))(HNHS)	NIYVLDYLJETQQLTPEIK_Glycan_7-2-0-0-0	NIYVLDYLJETQQLTPEIK_Glycan_7-2-0-0-0
	QNQCFYJSSYLNVQR_Glycan_6-5-3-0-1	HLFGSJVTDCSGNFCLFR_Glycan_3-9-0-0-0	HLFGSJVTDCSGNFCLFR_Glycan_3-9-0-0-0
	LHVGNYJGTAGDALR_Glycan_6-5-1-0-2	REGDHEFLEVPEAQEDVEATFPVHQPGJYSCSYR_Glycan_5-4-2-0-0	REGDHEFLEVPEAQEDVEATFPVHQPGJYSCSYR_Glycan_5-4-2-0-0
	GLTFQQJASSMCVPDQDTAIR_Glycan_6-5-0-0-1	REGDHEFLEVPEAQEDVEATFPVHQPGJYSCSYR_Glycan_5-4-1-0-2	REGDHEFLEVPEAQEDVEATFPVHQPGJYSCSYR_Glycan_5-4-1-0-2
	GLTFQQJASSMCVPDQDTAIR_Glycan_6-4-0-0-1	PTHVJVSVVMAEVDGTCY_Glycan_5-8-0-0-0	PTHVJVSVVMAEVDGTCY_Glycan_5-8-0-0-0
	TFQQJASSMCVPDQDTAIR_Glycan_4-5-0-0-2	YTGJASALFILPDQDK_Glycan_5-4-0-0-2	YTGJASALFILPDQDK_Glycan_5-4-0-0-2
	GLTFQQJASSMCVPDQDTAIR_Glycan_4-3-0-0-1	QQQHLFGSJVTDCSGNFCLFR_Glycan_5-4-0-1-1	QQQHLFGSJVTDCSGNFCLFR_Glycan_5-4-0-1-1
	NAHGEEKEJLTAR_Glycan_8-7-0-0-1	GLVLSEDJHTCQVPVLCK_Glycan_5-4-0-1-1	GLVLSEDJHTCQVPVLCK_Glycan_5-4-0-1-1
	LHVGNYJGTAGDALR_Glycan_6-5-0-0-4	LAGKPTHVJVSVVMAEVDGTCY_Glycan_6-4-1-0-0	LAGKPTHVJVSVVMAEVDGTCY_Glycan_6-4-1-0-0
	HLFGSJVTDCSGNFCLFR_Glycan_5-5-0-0-2	LPTQJITFQTESSVAEQEAEFQSPK_Glycan_5-4-1-0-2	LPTQJITFQTESSVAEQEAEFQSPK_Glycan_5-4-1-0-2
	GLTFQQJASSMCVPDQDTAIR_Glycan_4-4-0-0-1	LAGKPTHVJVSVVMAEVDGTC_Glycan_6-4-0-0-3	LAGKPTHVJVSVVMAEVDGTC_Glycan_6-4-0-0-3
	AYLLPAPPAPGJASESEEDR_Glycan_12-2-0-0-0	LPTQJITFQTESSVAEQEAEFQSPK_Glycan_6-5-2-0-0	LPTQJITFQTESSVAEQEAEFQSPK_Glycan_6-5-2-0-0
	GLTFQQJASSMCVPDQDTAIR_Glycan_5-4-1-0-1	LAGKPTHVJVSVVMAEVDGTCY_Glycan_4-5-1-0-1	LAGKPTHVJVSVVMAEVDGTCY_Glycan_4-5-1-0-1
	QQJASSMCVPDQDTAIR_Glycan_6-5-3-0-1	IYVLDYLJETQQLTPEIK_Glycan_3-5-0-0-1	IYVLDYLJETQQLTPEIK_Glycan_3-5-0-0-1
	FQQJASSMCVPDQDTAIR_Glycan_3-6-1-0-2	LPTQJITFQTESSVAEQEAEFQSPK_Glycan_5-4-2-0-1	LPTQJITFQTESSVAEQEAEFQSPK_Glycan_5-4-2-0-1
	VYIHPFHLVIHJESTCEQLAK_Glycan_6-5-2-0-1	LPTQJITFQTESSVAEQEAEFQSPK_Glycan_5-4-2-0-0	LPTQJITFQTESSVAEQEAEFQSPK_Glycan_5-4-2-0-0
	QJASSMCVPDQDTAIR_Glycan_12-2-0-0-0	VLHPJYSQVDIGLIK_Glycan_5-6-0-0-2	VLHPJYSQVDIGLIK_Glycan_5-6-0-0-2
	AYLLPAPPAPGJASESEEDR_Glycan_5-4-2-0-1	SLFTDLEAEJDVLHCVAFAVPK_Glycan_7-7-0-0-1	SLFTDLEAEJDVLHCVAFAVPK_Glycan_7-7-0-0-1
	LNVEAAJWTVR_Glycan_6-5-2-0-0	LVPVPITJATLDQITGK_Glycan_6-5-2-0-0	LVPVPITJATLDQITGK_Glycan_6-5-2-0-0
	YQFNTNVVFSNJGTLVDR_Glycan_5-3-0-0-0	VLDYLJETQQLTPEIK_Glycan_5-4-1-0-1	VLDYLJETQQLTPEIK_Glycan_5-4-1-0-1
	QNQCFYJSSYLNVQR_Glycan_7-5-2-0-1	LGYNAJTSVLSFQAVCR_Glycan_5-4-2-0-0	LGYNAJTSVLSFQAVCR_Glycan_5-4-2-0-0
	HLVIHJESTCEQLAK_Glycan_6-4-0-0-1	LAGKPTHVJVSVVMAEVDGTCY_Glycan_6-3-1-0-0	LAGKPTHVJVSVVMAEVDGTCY_Glycan_6-3-1-0-0
	SIJTTNVMGTSLTVR_Glycan_4-4-1-0-1	GDVLHNGJGTYQSWVVVAVPPQDTAPYSCHVQH_Glycan_5-4-1-0-0	GDVLHNGJGTYQSWVVVAVPPQDTAPYSCHVQH_Glycan_5-4-1-0-0
	JLSMPLLPADFHK_Glycan_5-4-1-0-2	IYVLDYLJETQQLTPEIK_Glycan_5-3-0-0-3	IYVLDYLJETQQLTPEIK_Glycan_5-3-0-0-3
	LVPVPITJATLDR_Glycan_3-3-0-0-0	QQQHLFGSJVTDCSGNFCLFR_Glycan_6-4-0-0-2	QQQHLFGSJVTDCSGNFCLFR_Glycan_6-4-0-0-2
	GLTFQQJASSMCVPDQDTAIR_Glycan_5-4-0-0-0	KAFITJFSMIIDGMTYPGIIK_Glycan_5-4-0-0-0	KAFITJFSMIIDGMTYPGIIK_Glycan_5-4-0-0-0
	AAFNAQNJGSNFQLEEISR_Glycan_5-4-1-0-1	VLDYLJETQQLTPEIK_Glycan_5-5-1-0-1	VLDYLJETQQLTPEIK_Glycan_5-5-1-0-1
	LVPVPITJATLDR_Glycan_5-2-0-0-1	LAGKPTHVJVSVVMAEVDGTCY_Glycan_5-3-1-0-0	LAGKPTHVJVSVVMAEVDGTCY_Glycan_5-3-1-0-0
	VYIHPFHLVIHJESTCEQLAK_Glycan_6-5-2-0-0	KLHINHNJLTESVGPLPK_Glycan_8-7-0-0-0	KLHINHNJLTESVGPLPK_Glycan_8-7-0-0-0
	ITJATLDR_Glycan_3-6-0-0-2	VLDYLJETQQLTPEIK_Glycan_5-5-0-0-2	VLDYLJETQQLTPEIK_Glycan_5-5-0-0-2
	JGSLFAFR_Glycan_6-4-1-0-0	LAGKPTHVJVSVVMAEVDGTCY_Glycan_6-3-0-0-2	LAGKPTHVJVSVVMAEVDGTCY_Glycan_6-3-0-0-2
	AAFNAQNJGSNFQLEEISR_Glycan_5-4-1-0-0	ANLVPVPITJATLDQITGK_Glycan_6-3-0-0-3	ANLVPVPITJATLDQITGK_Glycan_6-3-0-0-3
	JLTQGEDQYYLR_Glycan_3-6-2-0-1	LAGKPTHVJVSVVMAEVDGTCY_Glycan_5-3-0-0-2	LAGKPTHVJVSVVMAEVDGTCY_Glycan_5-3-0-0-2
	JLSMPLLPADFHK_Glycan_5-4-2-0-0	TNQLVDALTTWQJK_Glycan_5-4-1-0-0	TNQLVDALTTWQJK_Glycan_5-4-1-0-0
	AGJNSLYR_Glycan_3-2-0-0-1	IPLCANLVPVPITJATLDR_Glycan_5-5-0-0-3	IPLCANLVPVPITJATLDR_Glycan_5-5-0-0-3
	VLFQDJSSHLPAASYR_Glycan_3-3-0-0-0	YTGJASALFILPDQDK_Glycan_6-4-0-0-1	YTGJASALFILPDQDK_Glycan_6-4-0-0-1
	VLPVCLPDJETLYR_Glycan_5-6-0-0-1	QQQHLFGSJVTDCSGNFCLFR_Glycan_6-4-0-0-1	QQQHLFGSJVTDCSGNFCLFR_Glycan_6-4-0-0-1
	GLTFQQJASSMCVPDQDTAIR_Glycan_4-5-0-0-1	VPVPITJATLDQITGK_Glycan_3-9-0-0-0	VPVPITJATLDQITGK_Glycan_3-9-0-0-0
	SLDALHJITPGR_Glycan_4-4-0-0-1	SJVTDCSGNFCLFR_Glycan_6-3-1-0-1	SJVTDCSGNFCLFR_Glycan_6-3-1-0-1
	VIEEFYJQTWVHR_Glycan_3-6-0-0-3	JGSNFQLEEISR_Glycan_3-2-0-0-0	JGSNFQLEEISR_Glycan_3-2-0-0-0
	LAGKPTHVJVSVVMAEVDGTC_Glycan_6-6-1-0-1	AAFNAQNJGSNFQLEEISR_Glycan_3-9-0-0-1	AAFNAQNJGSNFQLEEISR_Glycan_3-9-0-0-1
	CGLVPVLAENYJK_Glycan_6-5-0-0-0	VEJTTVYYLVLDVQESDCSVLSR_Glycan_3-4-2-0-0	VEJTTVYYLVLDVQESDCSVLSR_Glycan_3-4-2-0-0
	JLTQGEDQYYLR_Glycan_6-5-0-0-3	AKAALAAFNAQNJGSNFQLEEISR_Glycan_6-3-0-0-3	AKAALAAFNAQNJGSNFQLEEISR_Glycan_6-3-0-0-3
	LGHCPDPVLVNGEFSSSGPVJVSDK_Glycan_6-5-1-0-0	STGKPTLYJVSLVMSDTAGTCY_Glycan_8-2-0-0-0	STGKPTLYJVSLVMSDTAGTCY_Glycan_8-2-0-0-0
	LAJLTQGEDQYYLR_Glycan_6-5-3-0-1	AGLQAFFQVQECJK_Glycan_5-4-1-0-2	AGLQAFFQVQECJK_Glycan_5-4-1-0-2
	JGSLFAFR_Glycan_5-4-1-0-0	HIPQJSSLENVDSR_Glycan_8-7-1-0-0	HIPQJSSLENVDSR_Glycan_8-7-1-0-0
	LNVEAAJWTVR_Glycan_5-4-2-0-0	LLYPPWDKJFTENDLLVR_Glycan_5-4-0-0-0	LLYPPWDKJFTENDLLVR_Glycan_5-4-0-0-0
	LTFQQJASSMCVPDQDTAIR_Glycan_N(NH(HN(HEX&n-acetyl&sulfate))(H))(F)	ALPQPQJVTSLLGCTH_Glycan_5-4-0-0-2	ALPQPQJVTSLLGCTH_Glycan_5-4-0-0-2
	ADGTVNQIEGEATPVJLTEPAK_Glycan_6-5-3-0-1	QQQHLFGSJVTDCSGNFCLFR_Glycan_4-4-1-0-0	QQQHLFGSJVTDCSGNFCLFR_Glycan_4-4-1-0-0
	SEAJLTCTLTGLR_Glycan_5-4-1-0-0	DTAVFECLPQHAMFGJDTITCTTH_Glycan_5-4-0-0-2	DTAVFECLPQHAMFGJDTITCTTH_Glycan_5-4-0-0-2
	VTQVYAEJGTVLQGSTVASVYK_Glycan_6-5-1-0-0	LJTTTANTATVEVLAPSAR_Glycan_6-7-0-0-0	LJTTTANTATVEVLAPSAR_Glycan_6-7-0-0-0
	CGLVPVLAENYJK_Glycan_7-7-0-0-4	KVCQDCPLLAPLJDTR_Glycan_4-4-1-0-3	KVCQDCPLLAPLJDTR_Glycan_4-4-1-0-3
	DYLJETQQLTPEIK_Glycan_5-4-1-0-0	FEVDSPVYJATWSASLK_Glycan_6-5-0-0-2	FEVDSPVYJATWSASLK_Glycan_6-5-0-0-2
	PVLAENYJK_Glycan_4-3-0-0-0	VDSPVYJATWSASLK_Glycan_6-5-0-0-4	VDSPVYJATWSASLK_Glycan_6-5-0-0-4
	JGSLFAFR_Glycan_6-3-1-0-0	CANLVPVPITJATLDR_Glycan_5-4-2-0-0	CANLVPVPITJATLDR_Glycan_5-4-2-0-0
	KVCQDCPLLAPLJDTR_Glycan_4-5-0-0-1	ALPQPQJVTSLLGCTH_Glycan_7-4-0-0-1	ALPQPQJVTSLLGCTH_Glycan_7-4-0-0-1
	YQFNTNVVFSNJGTLVDR_Glycan_4-3-0-0-0	FEVDSPVYJATWSASLKNK_Glycan_3-6-0-0-2	FEVDSPVYJATWSASLKNK_Glycan_3-6-0-0-2
	FQQJASSMCVPDQDTAIR_Glycan_4-5-0-0-3	RNPPMGGNVVIFDTVITNQEEPYQJHSGR_Glycan_5-4-0-0-5	RNPPMGGNVVIFDTVITNQEEPYQJHSGR_Glycan_5-4-0-0-5
	SIJTTNVMGTSLTVR_Glycan_3-4-1-0-1	ANLTNFPEJGTFVVNIAQLSQDDSGR_Glycan_4-7-0-0-1	ANLTNFPEJGTFVVNIAQLSQDDSGR_Glycan_4-7-0-0-1
	YQFNTNVVFSNJGTLVDR_Glycan_5-2-0-0-0	LJTTTANTATVEVLAPSAR_Glycan_5-5-1-0-2	LJTTTANTATVEVLAPSAR_Glycan_5-5-1-0-2
	JTTCQDLQIEVTVK_Glycan_5-4-2-0-0	ELPGVCJETMMALWEECKPCLK_Glycan_5-4-2-0-0	ELPGVCJETMMALWEECKPCLK_Glycan_5-4-2-0-0
	LAGKPTHVJVSVVMAEVDGTC_Glycan_6-5-1-0-1	QQQHLFGSJVTDCSGNFCLFR_Glycan_4-3-1-0-0	QQQHLFGSJVTDCSGNFCLFR_Glycan_4-3-1-0-0
	PITJATLDR_Glycan_5-6-0-0-2	VVLHPJYSQVDIGLIK_Glycan_6-5-3-0-0	VVLHPJYSQVDIGLIK_Glycan_6-5-3-0-0
	GLTFQQJASSMCVPDQDTAIR_Glycan_6-5-0-0-3	FEVDSPVYJATWSASLK_Glycan_6-4-0-0-1	FEVDSPVYJATWSASLK_Glycan_6-4-0-0-1
	VYIHPFHLVIHJESTCEQLAK_Glycan_5-4-2-0-0	MVSHHJLTTGATLINEQWLLTTAK_Glycan_6-5-0-0-2	MVSHHJLTTGATLINEQWLLTTAK_Glycan_6-5-0-0-2
	SIJTTNVMGTSLTVR_Glycan_4-3-1-0-1	FEVDSPVYJATWSASLK_Glycan_5-4-1-0-0	FEVDSPVYJATWSASLK_Glycan_5-4-1-0-0
	LAGKPTHVJVSVVMAEVDGTC_Glycan_4-3-0-0-3	LNAAKALPQPQJVTSLLGCTH_Glycan_NNH(HN(HEX&n-acetyl&sulfate))(H)	LNAAKALPQPQJVTSLLGCTH_Glycan_NNH(HN(HEX&n-acetyl&sulfate))(H)
	QDQCIYJTTYLNVQR_Glycan_7-6-4-0-1	ALAAFNAQNJGSNFQLEEISR_Glycan_6-5-0-0-2	ALAAFNAQNJGSNFQLEEISR_Glycan_6-5-0-0-2
	VYIHPFHLVIHJESTCEQLAK_Glycan_5-4-2-0-1	IPCSQPPQIEHGTIJSSR_Glycan_3-4-2-0-0	IPCSQPPQIEHGTIJSSR_Glycan_3-4-2-0-0
	VYIHPFHLVIHJESTCEQLAK_Glycan_12-2-0-0-0	QQQHLFGSJVTDCSGNFCLFR_Glycan_6-4-1-0-1	QQQHLFGSJVTDCSGNFCLFR_Glycan_6-4-1-0-1
	KVCQDCPLLAPLJDTR_Glycan_6-5-2-0-0	YJATVYSQAANGTEGQPQAIEFR_Glycan_6-4-1-0-1	YJATVYSQAANGTEGQPQAIEFR_Glycan_6-4-1-0-1
	THTJISESHPNATFSAVGEASICEDDWNSGER_Glycan_5-4-1-0-2	FGSJVTDCSGNFCLFR_Glycan_5-4-1-1-1	FGSJVTDCSGNFCLFR_Glycan_5-4-1-1-1
	VTQVYAEJGTVLQGSTVASVYK_Glycan_5-4-1-0-0	LPTQJITFQTESSVAEQEAEFQSPK_Glycan_5-4-0-0-4	LPTQJITFQTESSVAEQEAEFQSPK_Glycan_5-4-0-0-4
	YFTPJKTEDTIFLR_Glycan_7-6-1-0-1	HLFGSJVTDCSGNFCLFR_Glycan_4-9-0-0-1	HLFGSJVTDCSGNFCLFR_Glycan_4-9-0-0-1
	LAGKPTHVJVSVVMAEVDGTC_Glycan_5-4-1-0-2	QQQHLFGSJVTDCSGNFCLFR_Glycan_6-4-0-0-3	QQQHLFGSJVTDCSGNFCLFR_Glycan_6-4-0-0-3
	QJASSMCVPDQDTAIR_Glycan_3-6-0-0-0	KJQSVNVFLGHTAIDEMLK_Glycan_5-4-2-0-0	KJQSVNVFLGHTAIDEMLK_Glycan_5-4-2-0-0
	LAJLTQGEDQYYLR_Glycan_6-5-3-0-0	QQQHLFGSJVTDCSGNFCLFR_Glycan_6-5-2-0-0	QQQHLFGSJVTDCSGNFCLFR_Glycan_6-5-2-0-0
	QDQCIYJTTYLNVQR_Glycan_7-6-4-0-0	VDSPVYJATWSASLK_Glycan_4-4-1-0-3	VDSPVYJATWSASLK_Glycan_4-4-1-0-3
	CGLVPVLAENYJK_Glycan_5-4-0-0-1	QQQHLFGSJVTDCSGNFCLFR_Glycan_6-5-2-0-1	QQQHLFGSJVTDCSGNFCLFR_Glycan_6-5-2-0-1
	GLTFQQJASSMCVPDQDTAIR_Glycan_5-4-0-0-3	VVLHPJYSQVDIGL_Glycan_5-4-0-0-4	VVLHPJYSQVDIGL_Glycan_5-4-0-0-4
	WSDIWJATK_Glycan_5-4-2-0-0	QQQHLFGSJVTDCSGNFCLFR_Glycan_5-4-2-0-1	QQQHLFGSJVTDCSGNFCLFR_Glycan_5-4-2-0-1
	GLTFQQJASSMCVPDQDTAIR_Glycan_5-4-1-0-2	HLFGSJVTDCSGNFCLFR_Glycan_7-6-1-0-0	HLFGSJVTDCSGNFCLFR_Glycan_7-6-1-0-0
	CGLVPVLAENYJK_Glycan_5-4-0-0-0	HIPQJSSLENVDSR_Glycan_7-7-0-0-4	HIPQJSSLENVDSR_Glycan_7-7-0-0-4
	GLTFQQJASSMCVPDQDTAIR_Glycan_5-5-1-0-2	VVLHPJYSQVDIGL_Glycan_6-4-1-0-1	VVLHPJYSQVDIGL_Glycan_6-4-1-0-1
	GLTFQQJASSMCVPDQDTAIR_Glycan_6-5-1-0-1	VVLHPJYSQVDIGL_Glycan_5-4-2-0-0	VVLHPJYSQVDIGL_Glycan_5-4-2-0-0
	GLTFQQJASSMCVPDQDTAIR_Glycan_6-5-0-0-2	QQQHLFGSJVTDCSGNFCLFR_Glycan_6-5-1-0-2	QQQHLFGSJVTDCSGNFCLFR_Glycan_6-5-1-0-2
	YFTPJKTEDTIFLR_Glycan_7-6-1-0-0	QQQHLFGSJVTDCSGNFCLFR_Glycan_6-5-0-0-2	QQQHLFGSJVTDCSGNFCLFR_Glycan_6-5-0-0-2
	JASSMCVPDQDTAIR_Glycan_6-6-2-0-0	QQQHLFGSJVTDCSGNFCLFR_Glycan_6-5-1-0-0	QQQHLFGSJVTDCSGNFCLFR_Glycan_6-5-1-0-0
	LAGKPTHVJVSVVMAEVDGTC_Glycan_4-5-0-0-3	HLFGSJVTDCSGNFCLFR_Glycan_6-6-2-0-0	HLFGSJVTDCSGNFCLFR_Glycan_6-6-2-0-0
	FQQJASSMCVPDQDTAIR_Glycan_5-4-0-0-5	QQQHLFGSJVTDCSGNFCLFR_Glycan_5-4-2-0-0	QQQHLFGSJVTDCSGNFCLFR_Glycan_5-4-2-0-0
	YDFJSSMLYSTAK_Glycan_4-4-0-0-1	VSGJNTVPFAVSLVDSTSEK_Glycan_5-4-1-0-0	VSGJNTVPFAVSLVDSTSEK_Glycan_5-4-1-0-0
	TFQQJASSMCVPDQDTAIR_Glycan_5-8-0-0-0	LFGSJVTDCSGNFCLFR_Glycan_7-6-3-0-1	LFGSJVTDCSGNFCLFR_Glycan_7-6-3-0-1
	LAGKPTHVJVSVVMAEVDGTC_Glycan_5-4-1-0-0	QQQHLFGSNVTDCSGJFCLFR_Glycan_4-3-0-0-2	QQQHLFGSNVTDCSGJFCLFR_Glycan_4-3-0-0-2
	KVCQDCPLLAPLJDTR_Glycan_5-4-2-0-0	SJVTDCSGNFCLFR_Glycan_7-6-0-0-5	SJVTDCSGNFCLFR_Glycan_7-6-0-0-5
	FQQJASSMCVPDQDTAIR_Glycan_6-5-0-0-4	QQQHLFGSJVTDCSGNFCLFR_Glycan_4-7-0-0-1	QQQHLFGSJVTDCSGNFCLFR_Glycan_4-7-0-0-1
	GLTFQQJASSMCVPDQDTAIR_Glycan_4-4-1-0-1	LFGSJVTDCSGNFCLFR_Glycan_4-7-0-0-0	LFGSJVTDCSGNFCLFR_Glycan_4-7-0-0-0
	GLCVJASAVSR_Glycan_4-6-0-0-0	FGSJVTDCSGNFCLFR_Glycan_5-6-0-0-1	FGSJVTDCSGNFCLFR_Glycan_5-6-0-0-1
	CGLVPVLAENYJK_Glycan_4-3-0-0-0	QQQHLFGSJVTDCSGNFCLFR_Glycan_4-3-0-0-2	QQQHLFGSJVTDCSGNFCLFR_Glycan_4-3-0-0-2
	AGPJGTLFVADAYK_Glycan_5-4-2-0-0	RPSLQMJTSIWYNR_Glycan_5-2-0-0-1	RPSLQMJTSIWYNR_Glycan_5-2-0-0-1
	LTFQQJASSMCVPDQDTAIR_Glycan_NNH(H(NHS)(N(HEX&sulfate)))(HNH)	ALPQPQJVTSLLGCTH_Glycan_5-4-2-0-0	ALPQPQJVTSLLGCTH_Glycan_5-4-2-0-0
	GLTFQQJASSMCVPDQDTAIR_Glycan_4-3-1-0-1	HLFGSJVTDCSGNFCLFR_Glycan_6-6-1-0-1	HLFGSJVTDCSGNFCLFR_Glycan_6-6-1-0-1
	AAFNAQNJGSNFQLEEISR_Glycan_6-5-2-0-1	QQHLFGSJVTDCSGNFCLFR_Glycan_5-8-0-0-0	QQHLFGSJVTDCSGNFCLFR_Glycan_5-8-0-0-0
	GLTFQQJASSMCVPDQDTAIR_Glycan_3-3-0-0-1	QQQHLFGSJVTDCSGNFCLFR_Glycan_5-4-0-0-2	QQQHLFGSJVTDCSGNFCLFR_Glycan_5-4-0-0-2
	LAAFNAQNJGSNFQLEEISR_Glycan_N(NH(HN(HEX&n-acetyl&sulfate))(HH))(F)	QQQHLFGSJVTDCSGNFCLFR_Glycan_5-5-1-0-1	QQQHLFGSJVTDCSGNFCLFR_Glycan_5-5-1-0-1
	TFQQJASSMCVPDQDTAIR_Glycan_4-3-0-0-2	LFGSJVTDCSGNFCLFR_Glycan_3-6-0-0-1	LFGSJVTDCSGNFCLFR_Glycan_3-6-0-0-1
	QNJGSNFQLEEISR_Glycan_4-7-0-0-0	CSGJFCLFR_Glycan_8-5-0-0-4	CSGJFCLFR_Glycan_8-5-0-0-4
	AAFNAQNJGSNFQLEEISR_Glycan_5-4-0-0-2	QQQHLFGSJVTDCSGNFCLFR_Glycan_3-6-1-0-2	QQQHLFGSJVTDCSGNFCLFR_Glycan_3-6-1-0-2
	JTTYLNVQR_Glycan_7-10-4-0-1	JVTDCSGNFCLFR_Glycan_3-9-0-0-1	JVTDCSGNFCLFR_Glycan_3-9-0-0-1
	GLTFQQJASSMCVPDQDTAIR_Glycan_5-4-1-0-0	QQQHLFGSJVTDCSGNFCLFR_Glycan_3-9-0-0-0	QQQHLFGSJVTDCSGNFCLFR_Glycan_3-9-0-0-0
	FQQJASSMCVPDQDTAIR_Glycan_3-6-2-0-1	QQQHLFGSJVTDCSGNFCLFR_Glycan_3-4-0-0-0	QQQHLFGSJVTDCSGNFCLFR_Glycan_3-4-0-0-0
	FQQJASSMCVPDQDTAIR_Glycan_7-6-4-0-0	QQHLFGSJVTDCSGNFCLFR_Glycan_4-3-0-0-3	QQHLFGSJVTDCSGNFCLFR_Glycan_4-3-0-0-3
	EGYSJISYIVVNHQGISSR_Glycan_5-4-2-0-0	QQQHLFGSJVTDCSGNFCLFR_Glycan_4-5-1-0-2	QQQHLFGSJVTDCSGNFCLFR_Glycan_4-5-1-0-2
	GLCVJASAVSR_Glycan_6-5-0-0-0	ALPQPQJVTSLLGCTH_Glycan_5-4-1-0-2	ALPQPQJVTSLLGCTH_Glycan_5-4-1-0-2
	LVPVPITJATLDR_Glycan_8-7-0-0-0	THTJISESHPNATFSAVGEASICEDDWNSGER_Glycan_5-2-0-0-0	THTJISESHPNATFSAVGEASICEDDWNSGER_Glycan_5-2-0-0-0
	LVPVPITJATLDR_Glycan_6-5-2-0-1	GSJVTDCSGNFCLFR_Glycan_5-6-3-0-1	GSJVTDCSGNFCLFR_Glycan_5-6-3-0-1
	VCQDCPLLAPLJDTR_Glycan_5-4-0-0-0	SDGSSSILSTNJATFQNTGTYR_Glycan_5-5-2-0-0	SDGSSSILSTNJATFQNTGTYR_Glycan_5-5-2-0-0
	GCVLLSYLJETVTVSASLESVR_Glycan_N(NH(HN(HEX&n-acetyl&sulfate))(HN))(F)	GDVLHNGJGTYQSWVVVAVPPQDTAPYSCHVQH_Glycan_5-4-1-0-2	GDVLHNGJGTYQSWVVVAVPPQDTAPYSCHVQH_Glycan_5-4-1-0-2
	LTFQQJASSMCVPDQDTAIR_Glycan_4-5-0-0-2	QQQHLFGSJVTDCSGNFCLFR_Glycan_7-2-0-0-0	QQQHLFGSJVTDCSGNFCLFR_Glycan_7-2-0-0-0
	LVPVPITJATLDR_Glycan_6-5-2-0-0	JVSCPQLEVPVCPSGFQLSCK_Glycan_5-4-1-0-1	JVSCPQLEVPVCPSGFQLSCK_Glycan_5-4-1-0-1
	IIVPLNNREJISDPTSPLR_Glycan_5-4-1-0-1	QQHLFGSJVTDCSGNFCLFR_Glycan_3-6-2-0-1	QQHLFGSJVTDCSGNFCLFR_Glycan_3-6-2-0-1
	LVPVPITJATLDR_Glycan_5-4-2-0-0	FGSNVTDCSGJFCLFR_Glycan_5-4-0-0-2	FGSNVTDCSGJFCLFR_Glycan_5-4-0-0-2
	KVCQDCPLLAPLJDTR_Glycan_5-4-1-0-2	QQQHLFGSJVTDCSGNFCLFR_Glycan_6-5-0-0-4	QQQHLFGSJVTDCSGNFCLFR_Glycan_6-5-0-0-4
	IVVYNQPYIJYSR_Glycan_6-7-0-0-1	RPSLQMJTSIWYNR_Glycan_7-6-0-0-4	RPSLQMJTSIWYNR_Glycan_7-6-0-0-4
	CANLVPVPITJATLDR_Glycan_4-5-2-0-1	JVTDCSGNFCLFR_Glycan_6-4-1-0-1	JVTDCSGNFCLFR_Glycan_6-4-1-0-1
	AAFNAQNJGSNFQLEEISR_Glycan_5-4-2-0-1	ELHHLQEQJVSNAFLDKGEFYIGSK_Glycan_4-5-1-0-2	ELHHLQEQJVSNAFLDKGEFYIGSK_Glycan_4-5-1-0-2
	ADLVFGELCGVNEJR_Glycan_4-9-0-0-0	QQQHLFGSJVT_Glycan_5-6-0-0-0	QQQHLFGSJVT_Glycan_5-6-0-0-0
	DKMFSQJDTR_Glycan_3-2-0-0-1	QQQHLFGSJVTDCSGNFCLFR_Glycan_5-5-2-0-0	QQQHLFGSJVTDCSGNFCLFR_Glycan_5-5-2-0-0
	DINSQQELQJITTDTR_Glycan_7-2-0-0-0	QQQHLFGSJVT_Glycan_4-5-1-0-0	QQQHLFGSJVT_Glycan_4-5-1-0-0
	LAGKPTHVJVSVVMAEVDGTC_Glycan_5-4-0-0-3	GSJVTDCSGNFCLFR_Glycan_8-7-4-0-1	GSJVTDCSGNFCLFR_Glycan_8-7-4-0-1
	GLTFQQJASSMCVPDQDTAIR_Glycan_4-5-1-0-1	ALPQPQJVTSLLGCTH_Glycan_6-4-0-0-3	ALPQPQJVTSLLGCTH_Glycan_6-4-0-0-3
	LCANLVPVPITJATLDR_Glycan_6-5-1-0-0	LFGSJVTDCSGNFCLFR_Glycan_4-3-0-0-2	LFGSJVTDCSGNFCLFR_Glycan_4-3-0-0-2
	LVLDGSDSIGASJFTGAK_Glycan_5-4-1-0-0	JGSNFQLEEISR_Glycan_3-7-0-0-1	JGSNFQLEEISR_Glycan_3-7-0-0-1
	LVPVPITJATLDR_Glycan_3-3-0-0-2	AKAALAAFNAQNJGSNFQLEEISR_Glycan_5-6-0-0-0	AKAALAAFNAQNJGSNFQLEEISR_Glycan_5-6-0-0-0
	LVPVPITJATLDR_Glycan_5-4-1-0-1	VEJTTVYYLVLDVQESDCSVLSR_Glycan_3-7-0-0-0	VEJTTVYYLVLDVQESDCSVLSR_Glycan_3-7-0-0-0
	LVPVPITJATLDR_Glycan_5-4-2-0-1	ALPQPQJVTSLLGCTH_Glycan_5-4-0-0-4	ALPQPQJVTSLLGCTH_Glycan_5-4-0-0-4
	TFQQJASSMCVPDQDTAIR_Glycan_3-9-0-0-0	PYSIYPHGVTFSPYEDEVJSSFTSGR_Glycan_5-4-2-0-0	PYSIYPHGVTFSPYEDEVJSSFTSGR_Glycan_5-4-2-0-0
	TFQQJASSMCVPDQDTAIR_Glycan_7-4-0-0-1	PYSIYPHGVTFSPYEDEVJSSFTSGR_Glycan_5-4-1-0-2	PYSIYPHGVTFSPYEDEVJSSFTSGR_Glycan_5-4-1-0-2
	CANLVPVPITJATLDR_Glycan_4-5-2-0-0	AGJNSLYR_Glycan_3-8-0-0-1	AGJNSLYR_Glycan_3-8-0-0-1
	LVLDGSDSIGASJFTGAK_Glycan_5-4-0-0-2	VVLHPJYSQVDIGLIK_Glycan_8-7-0-0-1	VVLHPJYSQVDIGLIK_Glycan_8-7-0-0-1
	VTQVYAEJGTVLQGSTVASVYK_Glycan_6-5-2-0-1	PQHQFVRPDVJSSCGEGYK_Glycan_7-6-0-0-1	PQHQFVRPDVJSSCGEGYK_Glycan_7-6-0-0-1
	AAFNAQNJGSNFQLEEISR_Glycan_5-4-2-0-0	QQQHLFGSJVTDCSGNFCLFR_Glycan_5-4-1-0-2	QQQHLFGSJVTDCSGNFCLFR_Glycan_5-4-1-0-2
	FQQJASSMCVPDQDTAIR_Glycan_5-4-0-0-4	VYKPSAGJNSLYR_Glycan_6-6-3-0-1	VYKPSAGJNSLYR_Glycan_6-6-3-0-1
	CAJLVPVPITNATLDR_Glycan_4-5-2-0-0	CGLVPVLAENYJK_Glycan_5-4-0-0-1	CGLVPVLAENYJK_Glycan_5-4-0-0-1
	LTFQQJASSMCVPDQDTAIR_Glycan_NNH(HN(HEX&sulfate))(HNHS)	YFYJGTSMACETFQYGGCMGNGNNFVTEK_Glycan_5-6-0-0-1	YFYJGTSMACETFQYGGCMGNGNNFVTEK_Glycan_5-6-0-0-1
	QQQHLFGSNVTDCSGJFCLFR_Glycan_3-5-0-0-0	QQQHLFGSJVTDCSGNFCLFR_Glycan_5-4-1-1-1	QQQHLFGSJVTDCSGNFCLFR_Glycan_5-4-1-1-1
	LGHCPDPVLVNGEFSSSGPVJVSDK_Glycan_6-5-2-0-1	FEVDSPVYJATWSASLK_Glycan_5-4-2-0-0	FEVDSPVYJATWSASLK_Glycan_5-4-2-0-0
	TELFSSSCPGGIMLJETGQGYQR_Glycan_4-5-1-0-2	JLTAPGSDSAVFFEQGTTR_Glycan_5-4-1-0-1	JLTAPGSDSAVFFEQGTTR_Glycan_5-4-1-0-1
	IIVPLNNREJISDPTSPLR_Glycan_5-4-1-0-0	AGPJGTLFVADAYK_Glycan_6-5-0-0-0	AGPJGTLFVADAYK_Glycan_6-5-0-0-0
	YFTPJKTEDTIFLR_Glycan_6-5-1-0-0	GDVLHNGJGTYQSWVVVAVPPQDTAPYSCH_Glycan_5-4-0-0-2	GDVLHNGJGTYQSWVVVAVPPQDTAPYSCH_Glycan_5-4-0-0-2
	LGHCPDPVLVNGEFSSSGPVJVSDK_Glycan_6-5-2-0-0	HLFGSJVTDCSGNFCLFR_Glycan_6-5-2-0-0	HLFGSJVTDCSGNFCLFR_Glycan_6-5-2-0-0
	IVVYNQPYIJYSR_Glycan_6-7-0-0-0	SPYEMFGDEEVMCLNGJWTEPPQCK_Glycan_6-4-1-0-1	SPYEMFGDEEVMCLNGJWTEPPQCK_Glycan_6-4-1-0-1
	ETTLTQSPAFMSATPGDKVJISCK_Glycan_5-4-2-0-1	GDEEVMCLNGJWTEPPQCK_Glycan_6-5-0-0-7	GDEEVMCLNGJWTEPPQCK_Glycan_6-5-0-0-7
	GNALMDGASQLMGEJR_Glycan_5-4-0-0-5	NGJWTEPPQCK_Glycan_3-4-0-0-0	NGJWTEPPQCK_Glycan_3-4-0-0-0
	JGTVLQGSTVASVYK_Glycan_3-6-1-0-1	TLJQSSDELQLSMGNAMFVK_Glycan_5-4-1-0-0	TLJQSSDELQLSMGNAMFVK_Glycan_5-4-1-0-0
	VTQVYAEJGTVLQGSTVASVYK_Glycan_6-5-1-0-2	JWTEPPQCK_Glycan_4-4-0-0-0	JWTEPPQCK_Glycan_4-4-0-0-0
	GLTFQQJASSMCVPDQDTAIR_Glycan_3-6-1-0-2	VMCLNGJWTEPPQCK_Glycan_9-6-2-0-1	VMCLNGJWTEPPQCK_Glycan_9-6-2-0-1
	FQQJASSMCVPDQDTAIR_Glycan_6-7-0-0-0	MVSHHJLTTGATLINEQWLLTTAK_Glycan_5-4-2-0-0	MVSHHJLTTGATLINEQWLLTTAK_Glycan_5-4-2-0-0
	JECFLQHKDDNPNLPR_Glycan_6-3-1-0-1	QQQHLFGSJVTDCSGNFCLFR_Glycan_7-5-2-0-1	QQQHLFGSJVTDCSGNFCLFR_Glycan_7-5-2-0-1
	HGIQYFNJNTQHSSLFMLNEVKR_Glycan_5-6-0-0-1	NPPMGGNVVIFDTVITNQEEPYQJHSGR_Glycan_5-4-0-1-1	NPPMGGNVVIFDTVITNQEEPYQJHSGR_Glycan_5-4-0-1-1
	AENQAJVTCQVSNFYPR_Glycan_6-3-1-0-1	QQQHLFGSNVTDCSGJFCLFR_Glycan_4-7-0-0-1	QQQHLFGSNVTDCSGJFCLFR_Glycan_4-7-0-0-1
	ETFFJLSK_Glycan_5-4-2-0-0	QLAHQSJSTNIFFSPV_Glycan_3-5-0-0-1	QLAHQSJSTNIFFSPV_Glycan_3-5-0-0-1
	VTQVYAEJGTVLQGSTVASVYK_Glycan_6-5-2-0-0	ELPGVCJETMMALWEECKPCLK_Glycan_6-5-2-0-1	ELPGVCJETMMALWEECKPCLK_Glycan_6-5-2-0-1
	QLALJATR_Glycan_3-4-1-0-0	HLFGSJVTDCSGNFCLFR_Glycan_6-5-0-0-4	HLFGSJVTDCSGNFCLFR_Glycan_6-5-0-0-4
	YQFNTNVVFSNJGTLVDR_Glycan_5-3-1-0-0	PPMGGNVVIFDTVITNQEEPYQJHSGR_Glycan_6-6-0-0-1	PPMGGNVVIFDTVITNQEEPYQJHSGR_Glycan_6-6-0-0-1
	DYLJETQQLTPEIK_Glycan_5-4-2-0-0	LQAPLJYTEFQKPICLPSK_Glycan_5-4-1-0-2	LQAPLJYTEFQKPICLPSK_Glycan_5-4-1-0-2
	VYAEJGTVLQGSTVASVYK_Glycan_6-6-2-0-1	YFYJGTSMACETFQYGGCMGNGNNFVTEK_Glycan_5-4-0-0-4	YFYJGTSMACETFQYGGCMGNGNNFVTEK_Glycan_5-4-0-0-4
	QNQCFYJSSYLNVQR_Glycan_6-5-0-0-2	RTDJTTYIIK_Glycan_3-2-0-0-1	RTDJTTYIIK_Glycan_3-2-0-0-1
	EGYSJISYIVVNHQGISSR_Glycan_5-4-1-0-2	ELPGVCJETMMALWEECKPCLK_Glycan_6-5-2-0-0	ELPGVCJETMMALWEECKPCLK_Glycan_6-5-2-0-0
	CATPHGDJASLEATFVKR_Glycan_3-4-1-0-1	QLAHQSJSTNIF_Glycan_5-4-0-0-3	QLAHQSJSTNIF_Glycan_5-4-0-0-3
	CGLVPVLAENYJK_Glycan_6-5-1-0-0	QQQHLFGSJVTDCSGNFCLFR_Glycan_5-4-0-0-5	QQQHLFGSJVTDCSGNFCLFR_Glycan_5-4-0-0-5
	QLAHQSJSTNIF_Glycan_5-4-2-0-0	PPMGGNVVIFDTVITNQEEPYQJHSGR_Glycan_5-6-0-0-0	PPMGGNVVIFDTVITNQEEPYQJHSGR_Glycan_5-6-0-0-0
	YLFGJSSTVLEDSK_Glycan_5-4-1-0-0	PDMKTELFSSSCPGGIMLJETGQGYQR_Glycan_3-4-0-0-1	PDMKTELFSSSCPGGIMLJETGQGYQR_Glycan_3-4-0-0-1
	CGLVPVLAENYJK_Glycan_5-4-1-0-0	QQQHLFGSJVTDCSGNFCLFR_Glycan_8-5-0-0-4	QQQHLFGSJVTDCSGNFCLFR_Glycan_8-5-0-0-4
	LAGKPTHVJVSVVMAEVDGTC_Glycan_6-5-2-0-1	CGLVPVLAENYJK_Glycan_5-4-0-0-0	CGLVPVLAENYJK_Glycan_5-4-0-0-0
	QNQCFYJSSYLNVQR_Glycan_4-9-0-0-1	NPPMGGNVVIFDTVITNQEEPYQJHSGR_Glycan_4-7-0-0-0	NPPMGGNVVIFDTVITNQEEPYQJHSGR_Glycan_4-7-0-0-0
	LGHCPDPVLVNGEFSSSGPVJVSDK_Glycan_5-4-1-0-2	GGETAQSADPQWEQLNNKJLSMPLLPADFHK_Glycan_5-4-0-0-2	GGETAQSADPQWEQLNNKJLSMPLLPADFHK_Glycan_5-4-0-0-2
	GLCVJASAVSR_Glycan_7-6-1-0-0	ELPGVCJETMMALWEECKPCLK_Glycan_6-4-1-0-1	ELPGVCJETMMALWEECKPCLK_Glycan_6-4-1-0-1
	VTQVYAEJGTVLQGSTVASVYK_Glycan_5-4-2-0-1	ELPGVCJETMMALWEECKPCLK_Glycan_6-4-0-0-3	ELPGVCJETMMALWEECKPCLK_Glycan_6-4-0-0-3
	VTQVYAEJGTVLQGSTVASVYK_Glycan_5-4-2-0-0	PSTGTGVMLALVSGJNTVPFAVSLVDSTSEK_Glycan_4-5-2-0-0	PSTGTGVMLALVSGJNTVPFAVSLVDSTSEK_Glycan_4-5-2-0-0
	LGHCPDPVLVNGEFSSSGPVJVSDKITF_Glycan_NNH(HN(HEX&n-acetyl&sulfate))(HN(HEX&n-acetyl&sulfate))	EGDHEFLEVPEAQEDVEATFPVHQPGJYSC_Glycan_5-4-1-0-2	EGDHEFLEVPEAQEDVEATFPVHQPGJYSC_Glycan_5-4-1-0-2
	DQCIYJTTYLNVQR_Glycan_6-7-0-0-1	HPNSPLDEEJLTQENQDR_Glycan_4-4-0-0-1	HPNSPLDEEJLTQENQDR_Glycan_4-4-0-0-1
	LVPVPITJATLDR_Glycan_9-6-0-0-5	JETCLGESCAPTVIQR_Glycan_3-7-0-0-0	JETCLGESCAPTVIQR_Glycan_3-7-0-0-0
	LAGKPTHVJVSVVMAEVDGTC_Glycan_4-3-1-0-1	SLGNVJFTVSAEALESQELCGTEVPSVPEHGR_Glycan_5-4-0-0-0	SLGNVJFTVSAEALESQELCGTEVPSVPEHGR_Glycan_5-4-0-0-0
	VQJMSQSIEVLDR_Glycan_5-5-1-0-0	KVSJVSCQASVSR_Glycan_5-6-0-0-2	KVSJVSCQASVSR_Glycan_5-6-0-0-2
	LAGKPTHVJVSVVMAEVDGTC_Glycan_5-8-0-0-0	INDVSLFJDTCVR_Glycan_4-4-1-0-3	INDVSLFJDTCVR_Glycan_4-4-1-0-3
	LVPVPITJATLDR_Glycan_4-3-1-0-0	DQVAAPFQLSJHTGR_Glycan_4-5-0-0-3	DQVAAPFQLSJHTGR_Glycan_4-5-0-0-3
	RSVJLSR_Glycan_N(NH(HN(HEX&n-acetyl&sulfate))(HN))(F)	QVFPGLNYCTSGAYSJASSTDSASYYPLTGDTR_Glycan_6-4-0-0-3	QVFPGLNYCTSGAYSJASSTDSASYYPLTGDTR_Glycan_6-4-0-0-3
	AAFNAQNJGSNFQLEEISR_Glycan_6-5-3-0-1	LSGJLTLLR_Glycan_7-2-0-0-0	LSGJLTLLR_Glycan_7-2-0-0-0
	AAFNAQNJGSNFQLEEISR_Glycan_6-5-3-0-0	DQYVEPENVTIQCDSGYGVVGPQSITCSGJR_Glycan_4-3-0-1-0	DQYVEPENVTIQCDSGYGVVGPQSITCSGJR_Glycan_4-3-0-1-0
	TPJKTEDTIFLR_Glycan_6-4-0-0-3	QVFPGLNYCTSGAYSJASSTDSASYYPLTGDTR_Glycan_5-4-1-0-2	QVFPGLNYCTSGAYSJASSTDSASYYPLTGDTR_Glycan_5-4-1-0-2
	ADGTVNQIEGEATPVJLTEPAKLEVK_Glycan_6-5-0-0-1	PGGIMLJETGQGYQR_Glycan_4-3-0-0-0	PGGIMLJETGQGYQR_Glycan_4-3-0-0-0
	CGLVPVLAENYJK_Glycan_5-4-1-0-1	SLGNVJFTVSAEALESQELCGTEVPSVPEHGR_Glycan_6-3-0-0-0	SLGNVJFTVSAEALESQELCGTEVPSVPEHGR_Glycan_6-3-0-0-0
	LAGKPTHVJVSVVMAEVDGTC_Glycan_4-4-1-0-1	KTELFSSSCPGGIMLJETGQGYQR_Glycan_4-5-0-0-0	KTELFSSSCPGGIMLJETGQGYQR_Glycan_4-5-0-0-0
	QLVDALTTWQJK_Glycan_5-4-1-0-0	EDGHRJFSCLAVLDLMSR_Glycan_7-7-0-0-1	EDGHRJFSCLAVLDLMSR_Glycan_7-7-0-0-1
	VCQDCPLLAPLJDTR_Glycan_6-5-1-0-1	SLGNVJFTVSAEALESQELCGTEVPSVPEHGR_Glycan_7-2-0-0-0	SLGNVJFTVSAEALESQELCGTEVPSVPEHGR_Glycan_7-2-0-0-0
	JGSLFAFR_Glycan_5-4-1-0-2	TFLJTTVEK_Glycan_6-6-0-0-1	TFLJTTVEK_Glycan_6-6-0-0-1
	LAGKPTHVJVSVVMAEVDGTCY_Glycan_6-4-1-0-0	ELPGVCJETMMALWEECKPCLK_Glycan_5-4-0-0-5	ELPGVCJETMMALWEECKPCLK_Glycan_5-4-0-0-5
	GLTFQQJASSMCVPDQDTAIR_Glycan_5-5-2-0-1	QQQHLFGSJVTDCSGNFCLFR_Glycan_6-5-3-0-1	QQQHLFGSJVTDCSGNFCLFR_Glycan_6-5-3-0-1
	FNAQNJGSNFQLEEISR_Glycan_NNH(HN(HEX&n-acetyl&sulfate))(HN(HEX&n-acetyl&sulfate))	MVSHHJLTTGATLINEQWLLTTAK_Glycan_5-4-1-0-2	MVSHHJLTTGATLINEQWLLTTAK_Glycan_5-4-1-0-2
	CGLVPVLAENYJK_Glycan_6-4-1-0-0	QQQHLFGSJVTDCSGNFCLFR_Glycan_6-5-3-0-0	QQQHLFGSJVTDCSGNFCLFR_Glycan_6-5-3-0-0
	LAGKPTHVJVSVVMAEVDGTCY_Glycan_6-5-1-0-0	CGLVPVLAENYJK_Glycan_6-5-1-0-1	CGLVPVLAENYJK_Glycan_6-5-1-0-1
	JGSLFAFR_Glycan_5-4-2-0-0	QQQHLFGSJVTDCSGNFCLFR_Glycan_4-5-0-0-2	QQQHLFGSJVTDCSGNFCLFR_Glycan_4-5-0-0-2
	EJLTAPGSDSAVFFEQGTTR_Glycan_5-4-0-0-0	SLGNVJFTVSAEALESQELCGTEVPSVPEHGR_Glycan_4-4-0-0-0	SLGNVJFTVSAEALESQELCGTEVPSVPEHGR_Glycan_4-4-0-0-0
	QNQCFYJSSYLNVQR_Glycan_6-5-1-0-0	CGLVPVLAENYJK_Glycan_5-5-1-0-2	CGLVPVLAENYJK_Glycan_5-5-1-0-2
	CGLVPVLAENYJKSDN_Glycan_6-6-2-0-1	QQQHLFGSJVTDCSGNFCLFR_Glycan_8-7-1-0-0	QQQHLFGSJVTDCSGNFCLFR_Glycan_8-7-1-0-0
	FQQJASSMCVPDQDTAIR_Glycan_7-6-1-0-0	FSDWQGPGCSVPVPAJQSFWTR_Glycan_5-2-0-0-0	FSDWQGPGCSVPVPAJQSFWTR_Glycan_5-2-0-0-0
	GLTFQQJASSMCVPDQDTAIR_Glycan_5-4-2-0-1	QQHLFGSJVTDCSGNFCLFR_Glycan_4-5-0-0-3	QQHLFGSJVTDCSGNFCLFR_Glycan_4-5-0-0-3
	GLCVJASAVSR_Glycan_6-5-1-0-0	VSHHJLTTGATLINEQWLLTTAK_Glycan_7-7-0-0-4	VSHHJLTTGATLINEQWLLTTAK_Glycan_7-7-0-0-4
	VAGEJASLPCPAR_Glycan_N(NH(HNH)((HEX&phosphate)))(F)	QQQHLFGSJVTDCSGNFCLFR_Glycan_8-7-0-0-1	QQQHLFGSJVTDCSGNFCLFR_Glycan_8-7-0-0-1
	JGSLFAFR_Glycan_4-3-1-0-0	LSGJLTLLR_Glycan_4-4-0-0-0	LSGJLTLLR_Glycan_4-4-0-0-0
	JGSLFAFR_Glycan_5-4-2-0-1	CGLVPVLAENYJK_Glycan_3-2-0-0-1	CGLVPVLAENYJK_Glycan_3-2-0-0-1
	LVPVPITJATLDR_Glycan_6-5-0-0-4	CGLVPVLAENYJK_Glycan_4-4-0-0-1	CGLVPVLAENYJK_Glycan_4-4-0-0-1
	LVPVPITJATLDR_Glycan_6-5-3-0-1	LVPVLAENYJK_Glycan_4-3-0-0-0	LVPVLAENYJK_Glycan_4-3-0-0-0
	LAJNTHQHVFDDLR_Glycan_8-7-1-0-0	CGLVPVLAENYJK_Glycan_6-5-0-0-2	CGLVPVLAENYJK_Glycan_6-5-0-0-2
	GLTFQQJASSMCVPDQDTAIR_Glycan_5-5-0-0-3	CGLVPVLAENYJK_Glycan_5-5-1-0-1	CGLVPVLAENYJK_Glycan_5-5-1-0-1
	LVPVPITJATLDR_Glycan_6-5-3-0-0	QQHLFGSJVTDCSGNFCLFR_Glycan_5-5-0-0-2	QQHLFGSJVTDCSGNFCLFR_Glycan_5-5-0-0-2
	GLTFQQJASSMCVPDQDTAIR_Glycan_4-3-0-0-3	VSHHJLTTGATLINEQWLLTTAK_Glycan_6-5-0-0-7	VSHHJLTTGATLINEQWLLTTAK_Glycan_6-5-0-0-7
	QJASSMCVPDQDTAIR_Glycan_3-8-0-0-0	LVPVLAENYJK_Glycan_9-8-0-0-1	LVPVLAENYJK_Glycan_9-8-0-0-1
	QDQCIYJTTYLNVQR_Glycan_6-5-0-0-2	MAWPEDHVFISTPSFJYTGR_Glycan_5-5-0-0-2	MAWPEDHVFISTPSFJYTGR_Glycan_5-5-0-0-2
	LVPVPITJATLDR_Glycan_7-5-2-0-1	TLJQSSDELQLSMGNAMFVK_Glycan_6-5-2-0-0	TLJQSSDELQLSMGNAMFVK_Glycan_6-5-2-0-0
	VLYLAAYJCTLRPVSK_Glycan_5-4-1-0-0	PVLAENYJK_Glycan_6-5-1-0-3	PVLAENYJK_Glycan_6-5-1-0-3
	LCANLVPVPITJATLDR_Glycan_6-5-2-0-0	LVPVLAENYJK_Glycan_7-6-1-0-4	LVPVLAENYJK_Glycan_7-6-1-0-4
	GLCVJASAVSR_Glycan_6-4-1-0-0	YJATVYSQAANGTEGQPQAIEFR_Glycan_5-5-0-0-1	YJATVYSQAANGTEGQPQAIEFR_Glycan_5-5-0-0-1
	VTQVYAEJGTVLQGSTVASVYK_Glycan_6-5-3-0-1	CGLVPVLAENYJK_Glycan_6-5-1-0-0	CGLVPVLAENYJK_Glycan_6-5-1-0-0
	YDFJSSMLYSTAK_Glycan_4-4-1-0-1	GGETAQSADPQWEQLNNKJLSMPLLPADFHK_Glycan_5-4-1-0-2	GGETAQSADPQWEQLNNKJLSMPLLPADFHK_Glycan_5-4-1-0-2
	PITJATLDR_Glycan_5-2-0-0-0	LEPVHLQLQCMSQEQLAQVAAJATK_Glycan_5-4-1-0-2	LEPVHLQLQCMSQEQLAQVAAJATK_Glycan_5-4-1-0-2
	CGLSQSQGJLSHVDWFSVHK_Glycan_3-8-0-0-1	GGETAQSADPQWEQLNNKJLSMPLLPADFHK_Glycan_5-4-0-0-4	GGETAQSADPQWEQLNNKJLSMPLLPADFHK_Glycan_5-4-0-0-4
	GLTFQQJASSMCVPDQDTAIR_Glycan_5-4-2-0-0	QQQHLFGSJVTDCSGNFCLFR_Glycan_4-5-0-0-3	QQQHLFGSJVTDCSGNFCLFR_Glycan_4-5-0-0-3
	VCQDCPLLAPLJDTR_Glycan_6-5-1-0-0	GGETAQSADPQWEQLNNKJLSMPLLPADFHK_Glycan_5-4-2-0-1	GGETAQSADPQWEQLNNKJLSMPLLPADFHK_Glycan_5-4-2-0-1
	AAFNAQNJGSNFQLEEISR_Glycan_5-4-1-0-2	LFGSJVTDCSGNFCLFR_Glycan_5-8-0-0-0	LFGSJVTDCSGNFCLFR_Glycan_5-8-0-0-0
	DRQDGEEVLQCMPVCGRPVTPIAQJQTTLGSSR_Glycan_5-4-1-0-2	QQHLFGSJVTDCSGNFCLFR_Glycan_6-5-0-0-3	QQHLFGSJVTDCSGNFCLFR_Glycan_6-5-0-0-3
	HPNSPLDEEJLTQENQDR_Glycan_5-5-2-0-0	CGLVPVLAENYJK_Glycan_5-4-1-0-1	CGLVPVLAENYJK_Glycan_5-4-1-0-1
	LGHCPDPVLVNGEFSSSGPVJVSDK_Glycan_6-5-3-0-0	LKELPGVCJETMMALWEECKPCLK_Glycan_6-5-1-0-2	LKELPGVCJETMMALWEECKPCLK_Glycan_6-5-1-0-2
	VCQDCPLLAPLJDTR_Glycan_6-5-0-0-2	QQQHLFGSJVTDCSGNFCL_Glycan_5-5-1-0-2	QQQHLFGSJVTDCSGNFCL_Glycan_5-5-1-0-2
	IIVPLNNREJISDPTSPLR_Glycan_5-4-2-0-1	TLJQSSDELQLSMGNAMFVK_Glycan_5-4-2-0-0	TLJQSSDELQLSMGNAMFVK_Glycan_5-4-2-0-0
	RYHIYENGTLQIJR_Glycan_N(NH(HNHNH(NON|a|keto|d))(HN(F)(H)))(F)	PVLAENYJK_Glycan_7-6-0-4-1	PVLAENYJK_Glycan_7-6-0-4-1
	VQJMSQSIEVLDR_Glycan_6-6-2-0-1	GKCGLVPVLAENYJK_Glycan_3-7-0-0-0	GKCGLVPVLAENYJK_Glycan_3-7-0-0-0
	KVCQDCPLLAPLJDTR_Glycan_6-5-3-0-1	YJATVYSQAANGTEGQPQAIEFR_Glycan_5-5-1-0-1	YJATVYSQAANGTEGQPQAIEFR_Glycan_5-5-1-0-1
	ADGTVNQIEGEATPVJLTEPAKLEVK_Glycan_5-4-0-0-1	YJATVYSQAANGTEGQPQAIEFR_Glycan_6-5-1-0-0	YJATVYSQAANGTEGQPQAIEFR_Glycan_6-5-1-0-0
	VCQDCPLLAPLJDTR_Glycan_5-4-1-0-1	KLGACJDTLQQLMEVFK_Glycan_N(NH(HN(HEX&n-acetyl&sulfate))(H))(F)	KLGACJDTLQQLMEVFK_Glycan_N(NH(HN(HEX&n-acetyl&sulfate))(H))(F)
	KVCQDCPLLAPLJDTR_Glycan_6-5-3-0-0	PVLVNGEFSSSGPVJVSDK_Glycan_6-4-0-0-1	PVLVNGEFSSSGPVJVSDK_Glycan_6-4-0-0-1
	CGLVPVLAENYJK_Glycan_4-3-1-0-0	GKCGLVPVLAENYJK_Glycan_NNH(HN(HEX&n-acetyl&sulfate))(HNH)	GKCGLVPVLAENYJK_Glycan_NNH(HN(HEX&n-acetyl&sulfate))(HNH)
	YFTPJKTEDTIFLR_Glycan_6-5-2-0-1	CGLVPVLAENYJK_Glycan_5-4-2-0-1	CGLVPVLAENYJK_Glycan_5-4-2-0-1
	VTQVYAEJGTVLQGSTVASVYK_Glycan_6-5-3-0-0	QQQHLFGSJVTDCSGNFCLFR_Glycan_6-7-0-0-0	QQQHLFGSJVTDCSGNFCLFR_Glycan_6-7-0-0-0
	VCQDCPLLAPLJDTR_Glycan_5-4-1-0-0	QQHLFGSJVTDCSGNFCLFR_Glycan_6-7-0-0-1	QQHLFGSJVTDCSGNFCLFR_Glycan_6-7-0-0-1
	FYJSSYLNVQR_Glycan_10-9-0-0-1	PVLAENYJK_Glycan_5-4-0-0-5	PVLAENYJK_Glycan_5-4-0-0-5
	LVLDGSDSIGASJFTGAK_Glycan_5-4-2-0-0	KCGLVPVLAENYJK_Glycan_3-6-1-0-2	KCGLVPVLAENYJK_Glycan_3-6-1-0-2
	QDFJITDISLLEHR_Glycan_4-9-0-0-1	VPVLAENYJK_Glycan_8-7-0-0-0	VPVLAENYJK_Glycan_8-7-0-0-0
	VCQDCPLLAPLJDTR_Glycan_6-4-1-0-0	PVLAENYJK_Glycan_6-6-0-0-4	PVLAENYJK_Glycan_6-6-0-0-4
	CGLVPVLAENYJK_Glycan_5-4-0-0-3	JISDGFDGIPDNVDAALALPAHSYSGR_Glycan_5-4-0-0-0	JISDGFDGIPDNVDAALALPAHSYSGR_Glycan_5-4-0-0-0
	IIVPLNNREJISDPTSPLR_Glycan_5-4-2-0-0	QQQHLFGSJVTDCSGNFCL_Glycan_6-7-0-0-1	QQQHLFGSJVTDCSGNFCL_Glycan_6-7-0-0-1
	YJSSYLNVQR_Glycan_10-9-0-0-1	QQQHLFGSJVTDCSGNFCLFR_Glycan_6-6-0-0-1	QQQHLFGSJVTDCSGNFCLFR_Glycan_6-6-0-0-1
	QDQCIYJTTYLNVQR_Glycan_6-6-3-0-1	KCGLVPVLAENYJK_Glycan_5-5-0-0-3	KCGLVPVLAENYJK_Glycan_5-5-0-0-3
	VCQDCPLLAPLJDTR_Glycan_6-4-0-0-1	TJATLDQITGK_Glycan_3-3-0-0-0	TJATLDQITGK_Glycan_3-3-0-0-0
	GTVNQIEGEATPVJLTEPAKLEVK_Glycan_4-5-0-0-1	QQHLFGSJVTDCSGNFCLFR_Glycan_6-7-0-0-0	QQHLFGSJVTDCSGNFCLFR_Glycan_6-7-0-0-0
	ADGTVNQIEGEATPVJLTEPAKLEVK_Glycan_5-4-0-0-0	CGLVPVLAENYJK_Glycan_4-4-1-0-2	CGLVPVLAENYJK_Glycan_4-4-1-0-2
	QCIYJTTYLNVQR_Glycan_5-4-1-0-1	LKELPGVCJETMMALWEECKPCLK_Glycan_5-4-1-0-2	LKELPGVCJETMMALWEECKPCLK_Glycan_5-4-1-0-2
	IYJTTYLNVQR_Glycan_10-9-0-0-1	QQHLFGSJVTDCSGNFCLFR_Glycan_5-5-1-0-2	QQHLFGSJVTDCSGNFCLFR_Glycan_5-5-1-0-2
	YFTPJKTEDTIFLR_Glycan_6-5-2-0-0	GGETAQSADPQWEQLNNKJLSMPLLPADFHK_Glycan_5-4-2-0-0	GGETAQSADPQWEQLNNKJLSMPLLPADFHK_Glycan_5-4-2-0-0
	QDCPLLAPLJDTR_Glycan_N(NH(HN(HEX&n-acetyl&sulfate))(HN(HEX&sulfate)))(F)	JHSCSEGQISIFR_Glycan_3-5-0-0-1	JHSCSEGQISIFR_Glycan_3-5-0-0-1
	KMFSQJDTR_Glycan_5-8-0-0-1	QQQHLFGSJVTDCSGNFCLFR_Glycan_3-8-0-0-1	QQQHLFGSJVTDCSGNFCLFR_Glycan_3-8-0-0-1
	MFSQJDTR_Glycan_4-3-0-0-2	QQQHLFGSNVTDCSGJFCLFR_Glycan_4-5-1-0-2	QQQHLFGSNVTDCSGJFCLFR_Glycan_4-5-1-0-2
	LAGKPTHVJVSVVMAEVD_Glycan_5-4-1-0-1	QQQHLFGSJVTDCSGNFCLFR_Glycan_5-5-0-0-3	QQQHLFGSJVTDCSGNFCLFR_Glycan_5-5-0-0-3
	VCQDCPLLAPLJDTR_Glycan_4-3-1-0-0	ELPGVCJETMMALWEECKPCLK_Glycan_5-4-1-0-0	ELPGVCJETMMALWEECKPCLK_Glycan_5-4-1-0-0
	SJASSTDSASYYPLTGDTR_Glycan_3-4-1-0-1	GCSCFSDWQGPGCSVPVPAJQSFWTR_Glycan_5-4-2-0-0	GCSCFSDWQGPGCSVPVPAJQSFWTR_Glycan_5-4-2-0-0
	VCQDCPLLAPLJDTR_Glycan_4-3-0-0-0	QQQHLFGSJ_Glycan_3-5-0-0-0	QQQHLFGSJ_Glycan_3-5-0-0-0
	LAGKPTHVJVSVVMAEVDGTC_Glycan_N(NH(HN(HEX&sulfate))(HNHS))(F)	GCSCFSDWQGPGCSVPVPAJQSFWTR_Glycan_5-4-1-0-2	GCSCFSDWQGPGCSVPVPAJQSFWTR_Glycan_5-4-1-0-2
	YFTPJKTEDTIFLR_Glycan_6-5-1-0-3	KCGLVPVLAENYJK_Glycan_5-4-0-0-0	KCGLVPVLAENYJK_Glycan_5-4-0-0-0
	TVLTPATNHMGJVTFTIPANR_Glycan_6-2-0-0-0	CGLVPVLAENYJK_Glycan_4-3-1-0-1	CGLVPVLAENYJK_Glycan_4-3-1-0-1
	GGNSNGALCHFPFLYNNHJYTDCTSEGR_Glycan_5-4-0-0-0	JISDGFDGIPDNVDAALALPAHSYSGR_Glycan_5-4-1-0-0	JISDGFDGIPDNVDAALALPAHSYSGR_Glycan_5-4-1-0-0
	EJLTAPGSDSAVFFEQGTTR_Glycan_6-5-1-0-1	QQQHLFGSJVTDCSGNFCLFR_Glycan_3-2-0-0-0	QQQHLFGSJVTDCSGNFCLFR_Glycan_3-2-0-0-0
	CQDCPLLAPLJDTR_Glycan_4-6-0-0-1	VLSJNSDANLELINTWVAK_Glycan_5-4-1-0-0	VLSJNSDANLELINTWVAK_Glycan_5-4-1-0-0
	QNQCFYJSSYLNVQR_Glycan_5-5-0-0-0	QQQHLFGSJVTDC_Glycan_3-5-0-0-1	QQQHLFGSJVTDC_Glycan_3-5-0-0-1
	CQDCPLLAPLJDTR_Glycan_3-5-0-0-1	QQQHLFGSJVTDCS_Glycan_4-3-0-0-2	QQQHLFGSJVTDCS_Glycan_4-3-0-0-2
	ADGTVNQIEGEATPVJLTEPAKLEVK_Glycan_6-5-1-0-1	JISDGFDGIPDNVDAALALPAHSYSGR_Glycan_6-5-1-0-1	JISDGFDGIPDNVDAALALPAHSYSGR_Glycan_6-5-1-0-1
	QCFYJSSYLNVQR_Glycan_7-6-1-0-1	LVPVPITJATLDQITGK_Glycan_6-5-2-0-1	LVPVPITJATLDQITGK_Glycan_6-5-2-0-1
	VCQDCPLLAPLJDTR_Glycan_3-3-0-0-2	QLVDALTTWQJK_Glycan_5-4-2-0-0	QLVDALTTWQJK_Glycan_5-4-2-0-0
	IIVPLNNREJISDPTSPLR_Glycan_N(NH(HN(HEX&sulfate))(HNHS))(F)	JISDGFDGIPDNVDAALALPAHSYSGR_Glycan_6-5-0-0-3	JISDGFDGIPDNVDAALALPAHSYSGR_Glycan_6-5-0-0-3
	EJLTAPGSDSAVFFEQGTTR_Glycan_6-5-1-0-0	JISDGFDGIPDNVDAALALPAHSYSGR_Glycan_6-5-1-0-0	JISDGFDGIPDNVDAALALPAHSYSGR_Glycan_6-5-1-0-0
	HGIQYFNJNTQHSSLFMLNEVKR_Glycan_7-4-0-0-1	AFITJFSMIIDGMTYPGIIK_Glycan_4-5-0-0-0	AFITJFSMIIDGMTYPGIIK_Glycan_4-5-0-0-0
	SPYYJVSDEISFH_Glycan_5-4-1-0-0	FGDEEVMCLNGJWTEPPQCK_Glycan_6-7-0-0-1	FGDEEVMCLNGJWTEPPQCK_Glycan_6-7-0-0-1
	CGLVPVLAENYJK_Glycan_6-5-2-0-0	LGACJDTLQQLMEVFK_Glycan_5-4-1-0-0	LGACJDTLQQLMEVFK_Glycan_5-4-1-0-0
	QLVDALTTWQJK_Glycan_5-4-2-0-0	JISDGFDGIPDNVDAALALPAHSYSGR_Glycan_6-3-1-0-1	JISDGFDGIPDNVDAALALPAHSYSGR_Glycan_6-3-1-0-1
	LTFQQJASSMCVPDQDTAIR_Glycan_5-5-1-0-2	JISDGFDGIPDNVDAALALPAHSYSGR_Glycan_5-4-1-0-1	JISDGFDGIPDNVDAALALPAHSYSGR_Glycan_5-4-1-0-1
	GSJVTDCSGNFCLFR_Glycan_5-4-1-0-0	VSEHIPVYQQEEJQTDVWTLLNGSK_Glycan_7-5-2-0-1	VSEHIPVYQQEEJQTDVWTLLNGSK_Glycan_7-5-2-0-1
	LVJEVTEFAK_Glycan_4-5-0-0-0	ELPGVCJETMMALWEECKPCLK_Glycan_8-7-0-0-1	ELPGVCJETMMALWEECKPCLK_Glycan_8-7-0-0-1
	NHFAHFFAPQJLTNMNK_Glycan_5-4-2-0-0	LVPVPITJATLDQITGK_Glycan_6-5-3-0-1	LVPVPITJATLDQITGK_Glycan_6-5-3-0-1
	LTFQQJASSMCVPDQDTAIR_Glycan_3-3-0-0-1	ELPGVCJETMMALWEECKPCLK_Glycan_6-5-1-0-2	ELPGVCJETMMALWEECKPCLK_Glycan_6-5-1-0-2
	LAGKPTHVJVSVVMAEVDGTC_Glycan_6-5-3-0-1	ELPGVCJETMMALWEECKPCLK_Glycan_6-5-0-0-4	ELPGVCJETMMALWEECKPCLK_Glycan_6-5-0-0-4
	YRGTAGNALMDGASQLMGEJR_Glycan_5-4-0-0-0	LCANLVPVPITJATLDQITGK_Glycan_4-3-1-0-0	LCANLVPVPITJATLDQITGK_Glycan_4-3-1-0-0
	ADGTVNQIEGEATPVJLTEPAKLEVK_Glycan_7-6-1-0-1	JISDGFDGIPDNVDAALALPAHSYSGR_Glycan_3-7-0-0-0	JISDGFDGIPDNVDAALALPAHSYSGR_Glycan_3-7-0-0-0
	NHFAHFFAPQJLTNMNK_Glycan_5-4-1-0-2	ITTTPTNGQQGNSLEEVVHADQSSCTFDNLSPGLEYJVSVYTVK_Glycan_5-4-0-0-2	ITTTPTNGQQGNSLEEVVHADQSSCTFDNLSPGLEYJVSVYTVK_Glycan_5-4-0-0-2
	CGLVPVLAENYJK_Glycan_6-5-2-0-1	ITTTPTNGQQGNSLEEVVHADQSSCTFDNLSPGLEYJVSVYTVK_Glycan_6-4-0-0-1	ITTTPTNGQQGNSLEEVVHADQSSCTFDNLSPGLEYJVSVYTVK_Glycan_6-4-0-0-1
	YFTPJKTEDTIFLR_Glycan_5-4-2-0-0	KIGGIWTWVGTJK_Glycan_4-4-1-0-1	KIGGIWTWVGTJK_Glycan_4-4-1-0-1
	EJLTAPGSDSAVFFEQGTTR_Glycan_5-4-1-0-1	NLVPVPITJATLDR_Glycan_7-6-0-0-2	NLVPVPITJATLDR_Glycan_7-6-0-0-2
	ADGTVNQIEGEATPVJLTEPAKLEVK_Glycan_6-5-1-0-0	ELPGVCJETMMALWEECKPCLK_Glycan_5-4-1-0-2	ELPGVCJETMMALWEECKPCLK_Glycan_5-4-1-0-2
	CGLVPVLAENYJK_Glycan_5-4-2-0-0	QCIYNTTYLNVQREJGTISR_Glycan_3-7-0-0-0	QCIYNTTYLNVQREJGTISR_Glycan_3-7-0-0-0
	GWSAQPICIJSSEK_Glycan_7-6-0-0-2	KYLGJATAIFFLPDEGK_Glycan_7-4-0-0-1	KYLGJATAIFFLPDEGK_Glycan_7-4-0-0-1
	ELHHLQEQJVSNAFLDKGEF_Glycan_5-4-2-0-0	ELPGVCJETMMALWEECKPCLK_Glycan_5-4-2-0-1	ELPGVCJETMMALWEECKPCLK_Glycan_5-4-2-0-1
	EJLTAPGSDSAVFFEQGTTR_Glycan_6-4-0-0-2	AFITJFSMIIDGMTYPGIIK_Glycan_3-6-0-0-1	AFITJFSMIIDGMTYPGIIK_Glycan_3-6-0-0-1
	STGKPTLYJVSLVMSDTAGTC_Glycan_8-2-0-0-0	SPYEMFGDEEVMCLNGJWTEPPQCK_Glycan_5-4-1-0-2	SPYEMFGDEEVMCLNGJWTEPPQCK_Glycan_5-4-1-0-2
	EJLTAPGSDSAVFFEQGTTR_Glycan_5-4-1-0-0	VVLHPJYSQVDIGLIK_Glycan_6-6-0-0-1	VVLHPJYSQVDIGLIK_Glycan_6-6-0-0-1
	EVSQGPGLLJDTK_Glycan_8-7-0-0-1	ALQAVYSMMSWPDDVPPEGWJR_Glycan_6-4-1-0-1	ALQAVYSMMSWPDDVPPEGWJR_Glycan_6-4-1-0-1
	ADGTVNQIEGEATPVJLTEPAKLEVK_Glycan_5-4-1-0-1	PGVCJETMMALWEECKPCLK_Glycan_3-9-0-0-1	PGVCJETMMALWEECKPCLK_Glycan_3-9-0-0-1
	LSVDKDQYVEPEJVTIQCDSGYGVVGPQ_Glycan_5-4-1-0-0	VMCLNGJWTEPPQCK_Glycan_9-6-0-0-5	VMCLNGJWTEPPQCK_Glycan_9-6-0-0-5
	GVTFJVTTVDTK_Glycan_7-6-0-0-4	VLSJNSDANLELINTWVAK_Glycan_5-4-2-0-1	VLSJNSDANLELINTWVAK_Glycan_5-4-2-0-1
	VCQDCPLLAPLJDTR_Glycan_8-7-0-0-0	LGSYPVGGJVSFECEDGFILR_Glycan_5-4-2-0-0	LGSYPVGGJVSFECEDGFILR_Glycan_5-4-2-0-0
	JSSYLNVQR_Glycan_9-6-0-0-5	WDPEVJCSMAQIQLCPPPPQIPN_Glycan_6-4-0-0-3	WDPEVJCSMAQIQLCPPPPQIPN_Glycan_6-4-0-0-3
	EJLTAPGSDSAVFFEQGTTR_Glycan_6-4-0-0-1	LGJATAIFFLPDEGK_Glycan_5-4-2-0-0	LGJATAIFFLPDEGK_Glycan_5-4-2-0-0
	LAGKPTHVJVSVVMAEVDGTCY_Glycan_5-4-0-0-1	LGAHJTTLTEILK_Glycan_3-7-0-0-0	LGAHJTTLTEILK_Glycan_3-7-0-0-0
	EEEMLEJVSLVCPK_Glycan_4-4-1-0-3	WDPEVJCSMAQIQLCPPPPQIPN_Glycan_5-4-2-0-0	WDPEVJCSMAQIQLCPPPPQIPN_Glycan_5-4-2-0-0
	CGLVPVLAENYJKSDN_Glycan_5-4-1-0-0	IYVLDYLJETQQLTPEIK_Glycan_5-4-2-0-0	IYVLDYLJETQQLTPEIK_Glycan_5-4-2-0-0
	EQPLJVTVCR_Glycan_6-6-2-0-1	MCLNGJWTEPPQCK_Glycan_4-4-1-0-0	MCLNGJWTEPPQCK_Glycan_4-4-1-0-0
	GLCVJASAVSR_Glycan_6-5-2-0-0	VVLHPJYSQVDIGLIK_Glycan_6-5-1-0-0	VVLHPJYSQVDIGLIK_Glycan_6-5-1-0-0
	TATVHLQALPAAPFJITVTK_Glycan_4-3-1-0-0	PJYSQVDIGLIK_Glycan_5-5-0-0-1	PJYSQVDIGLIK_Glycan_5-5-0-0-1
	VPVLAENYJK_Glycan_N(NH(HNHNH(NON|a|keto|d))(HN(F)(H)))(F)	VVLHPJYSQVDIGLIK_Glycan_5-5-0-0-3	VVLHPJYSQVDIGLIK_Glycan_5-5-0-0-3
	EJLTAPGSDSAVFFEQGTTR_Glycan_4-3-1-0-0	AALAAFNAQNJGSNFQLEEISR_Glycan_4-5-1-0-2	AALAAFNAQNJGSNFQLEEISR_Glycan_4-5-1-0-2
	CGLVPVLAENYJK_Glycan_5-4-2-0-1	AAPAPQEATATFJSTADREDGHRNFSCLAVLDLMSR_Glycan_5-4-0-1-1	AAPAPQEATATFJSTADREDGHRNFSCLAVLDLMSR_Glycan_5-4-0-1-1
	VIDFJCTTSSVSSALANTK_Glycan_5-4-0-0-0	IQPIIAVADEGWHILQJK_Glycan_6-3-0-0-3	IQPIIAVADEGWHILQJK_Glycan_6-3-0-0-3
	CGLVPVLAENYJKSDNCED_Glycan_NNH(HN(HEX&n-acetyl&sulfate))(HH)	AALAAFNAQNJGSNFQLEEISR_Glycan_5-5-0-0-3	AALAAFNAQNJGSNFQLEEISR_Glycan_5-5-0-0-3
	GLVPVLAENYJK_Glycan_4-3-1-0-0	PVPITJATLDR_Glycan_3-9-0-0-1	PVPITJATLDR_Glycan_3-9-0-0-1
	HGIQYFNJNTQHSSLFMLNEVKR_Glycan_N(NH(HN(HEX&n-acetyl&sulfate))(HN))(F)	VVLHPJYSQVDIGLIK_Glycan_9-6-2-0-1	VVLHPJYSQVDIGLIK_Glycan_9-6-2-0-1
	QNQCFYJSSYLNVQR_Glycan_6-5-3-0-0	ALAAFNAQNJGSNFQLEEISR_Glycan_6-6-1-0-0	ALAAFNAQNJGSNFQLEEISR_Glycan_6-6-1-0-0
	ELHHLQEQJVSNAFLDKGEFYIGSK_Glycan_6-5-1-0-1	VVLHPJYSQVDIGLIK_Glycan_6-7-0-0-0	VVLHPJYSQVDIGLIK_Glycan_6-7-0-0-0
	PVLAENYJK_Glycan_5-5-1-0-0	ALAAFNAQNJGSNFQLEEISR_Glycan_5-4-0-0-5	ALAAFNAQNJGSNFQLEEISR_Glycan_5-4-0-0-5
	CGLSQSQGJLSHVDWFSVHK_Glycan_3-9-0-0-1	JISDGFDGIPDNVDAALALPAHSYSGR_Glycan_5-4-2-0-0	JISDGFDGIPDNVDAALALPAHSYSGR_Glycan_5-4-2-0-0
	GAFISJFSMTVDGK_Glycan_5-4-0-0-0	LFGSJVTDCSGNFCLFR_Glycan_5-4-1-0-2	LFGSJVTDCSGNFCLFR_Glycan_5-4-1-0-2
	GKCGLVPVLAENYJK_Glycan_NNH(HN(HEX&n-acetyl&sulfate))(HNHS)	AALAAFNAQNJGSNFQLEEISR_Glycan_5-5-1-0-1	AALAAFNAQNJGSNFQLEEISR_Glycan_5-5-1-0-1
	SLDALHJITPGR_Glycan_4-3-1-0-1	VLHPJYSQVDIGLIK_Glycan_3-5-1-0-1	VLHPJYSQVDIGLIK_Glycan_3-5-1-0-1
	YFTPJKTEDTIFLR_Glycan_7-6-3-0-1	JFSCLAVLDLMSR_Glycan_3-2-0-0-0	JFSCLAVLDLMSR_Glycan_3-2-0-0-0
	ADGTVNQIEGEATPVJLTEPAKLEVK_Glycan_5-4-1-0-0	VVLHPJYSQVDIGLIK_Glycan_5-6-0-0-2	VVLHPJYSQVDIGLIK_Glycan_5-6-0-0-2
	FYJSSYLNVQR_Glycan_9-8-1-0-1	KYLGJATAIFFLPDEGK_Glycan_6-4-0-0-2	KYLGJATAIFFLPDEGK_Glycan_6-4-0-0-2
	VVLHPJYSQVDIGLIK_Glycan_6-5-0-0-0	QLVLJLTGNTLCAGGASDEK_Glycan_6-3-0-0-3	QLVLJLTGNTLCAGGASDEK_Glycan_6-3-0-0-3
	VLYLAAYJCTLRPVSK_Glycan_5-4-2-0-0	LQAPLJYTEFQKPICLPSK_Glycan_4-6-0-0-0	LQAPLJYTEFQKPICLPSK_Glycan_4-6-0-0-0
	ADGTVNQIEGEATPVJLTEPAKLEVK_Glycan_6-5-0-0-2	SPYEMFGDEEVMCLNGJWTEPPQCK_Glycan_6-4-0-0-3	SPYEMFGDEEVMCLNGJWTEPPQCK_Glycan_6-4-0-0-3
	CGLVPVLAENYJ_Glycan_4-5-0-0-1	GKAJSTGTLVITDPTR_Glycan_3-6-0-0-0	GKAJSTGTLVITDPTR_Glycan_3-6-0-0-0
	LAGKPTHVJVSVVMAEVD_Glycan_5-4-2-0-1	SPYEMFGDEEVMCLNGJWTEPPQCK_Glycan_5-4-2-0-0	SPYEMFGDEEVMCLNGJWTEPPQCK_Glycan_5-4-2-0-0
	MLNJNTGIYTCSAQGVWMNK_Glycan_5-4-2-0-0	NPPMGGNVVIFDTVITNQEEPYQJHSGR_Glycan_4-5-0-0-3	NPPMGGNVVIFDTVITNQEEPYQJHSGR_Glycan_4-5-0-0-3
	YFTPJKTEDTIFLR_Glycan_6-5-3-0-1	PLCANLVPVPITJATLDR_Glycan_N(NH(HN(HEX&n-acetyl&sulfate))(HH))(F)	PLCANLVPVPITJATLDR_Glycan_N(NH(HN(HEX&n-acetyl&sulfate))(HH))(F)
	JSSYLNVQR_Glycan_8-5-0-0-4	CANLVPVPITJATLDR_Glycan_6-4-0-0-1	CANLVPVPITJATLDR_Glycan_6-4-0-0-1
	GNEANYYSJATTDEHGLVQF_Glycan_5-4-1-0-0	AKAALAAFNAQNJGSNFQLEEISR_Glycan_5-5-1-0-0	AKAALAAFNAQNJGSNFQLEEISR_Glycan_5-5-1-0-0
	VCQDCPLLAPLJDTR_Glycan_5-4-2-0-1	AALAAFNAQNJGSNFQLEEISR_Glycan_5-6-0-0-2	AALAAFNAQNJGSNFQLEEISR_Glycan_5-6-0-0-2
	VCQDCPLLAPLJDTR_Glycan_6-5-2-0-1	SPYEMFGDEEVMCLNGJWTEPPQCK_Glycan_4-7-0-0-1	SPYEMFGDEEVMCLNGJWTEPPQCK_Glycan_4-7-0-0-1
	YFTPJKTEDTIFLR_Glycan_6-5-3-0-0	VVLHPJYSQVDIGLIK_Glycan_4-5-1-0-2	VVLHPJYSQVDIGLIK_Glycan_4-5-1-0-2
	VVLHPJYSQVDIGLIK_Glycan_5-4-0-0-0	VVHAAKAALAAFNAQNJGSNFQLEEISR_Glycan_N(NH(HN(HEX&n-acetyl&sulfate))(HH))(F)	VVHAAKAALAAFNAQNJGSNFQLEEISR_Glycan_N(NH(HN(HEX&n-acetyl&sulfate))(HH))(F)
	FQQJASSMCVPDQDTAIR_Glycan_6-4-1-0-0	LNVEAAJWTVR_Glycan_4-5-2-0-1	LNVEAAJWTVR_Glycan_4-5-2-0-1
	CGLVPVLAENYJK_Glycan_5-4-0-0-2	SVQEIQATFFYFTPJKT_Glycan_6-5-0-0-7	SVQEIQATFFYFTPJKT_Glycan_6-5-0-0-7
	GVVGPQSITCSGJR_Glycan_5-6-0-0-2	TVJATDPDSLQHQTIR_Glycan_5-3-1-0-0	TVJATDPDSLQHQTIR_Glycan_5-3-1-0-0
	IJSSLVLEIR_Glycan_6-5-3-0-1	LAJNTHQHVFDDLR_Glycan_4-5-0-0-1	LAJNTHQHVFDDLR_Glycan_4-5-0-0-1
	EJLTAPGSDSAVFFEQGTTR_Glycan_6-5-2-0-1	FVQAICEGDDCQPPAYTYNJITCASPPEVVGLDLR_Glycan_6-5-3-0-1	FVQAICEGDDCQPPAYTYNJITCASPPEVVGLDLR_Glycan_6-5-3-0-1
	IJSSLVLEIR_Glycan_6-6-3-0-1	JISDGFDGIPDNVDAALALPAHSYSGR_Glycan_4-4-1-0-1	JISDGFDGIPDNVDAALALPAHSYSGR_Glycan_4-4-1-0-1
	GLTFQQJASSMCVPDQDTAIR_Glycan_6-3-1-0-1	FVQAICEGDDCQPPAYTYNJITCASPPEVVGLDLR_Glycan_7-4-0-0-1	FVQAICEGDDCQPPAYTYNJITCASPPEVVGLDLR_Glycan_7-4-0-0-1
	LSVDKDQYVEPEJVTIQCDSGYGVVGPQSITCSGNR_Glycan_5-4-0-0-2	IQGNQLFLJVTPDYEEK_Glycan_5-4-1-0-0	IQGNQLFLJVTPDYEEK_Glycan_5-4-1-0-0
	EJLTAPGSDSAVFFEQGTTR_Glycan_6-5-2-0-0	YLGJATAIFFLPDEGK_Glycan_5-4-1-0-1	YLGJATAIFFLPDEGK_Glycan_5-4-1-0-1
	LSVDKDQYVEPEJVTIQCDSGYGVVGPQSITCSGNR_Glycan_5-4-1-0-0	QVFPGLNYCTSGAYSJASSTDSASYYPLTGDTR_Glycan_5-4-1-0-0	QVFPGLNYCTSGAYSJASSTDSASYYPLTGDTR_Glycan_5-4-1-0-0
	VCQDCPLLAPLJDTR_Glycan_6-5-2-0-0	FJLTETSEAEIHQSFQHLLR_Glycan_7-6-4-0-0	FJLTETSEAEIHQSFQHLLR_Glycan_7-6-4-0-0
	GGNSNGALCHFPFLYNNHJYTDCTSEGR_Glycan_5-4-1-0-0	FVQAICEGDDCQPPAYTYNJITCASPPEVVGLDLR_Glycan_3-8-0-0-0	FVQAICEGDDCQPPAYTYNJITCASPPEVVGLDLR_Glycan_3-8-0-0-0
	QQQHLFGSJVTDCSGN_Glycan_7-6-0-0-0	IYVLDYLJETQQLTPEIK_Glycan_7-6-0-0-2	IYVLDYLJETQQLTPEIK_Glycan_7-6-0-0-2
	ESSCLAJSSWSHSPPVCEPVK_Glycan_5-4-0-0-2	FJLTETSEAEIHQSFQHLLR_Glycan_8-7-0-0-1	FJLTETSEAEIHQSFQHLLR_Glycan_8-7-0-0-1
	JLTAPGSDSAVFFEQGTTR_Glycan_6-5-2-0-1	FAPNIYVLDYLJETQQLTPEIK_Glycan_4-6-0-0-2	FAPNIYVLDYLJETQQLTPEIK_Glycan_4-6-0-0-2
	LAPLJDTR_Glycan_7-6-1-0-1	CGLVPVLAENYJKSDNCEDTPEAGYFAIAVVK_Glycan_5-4-2-0-0	CGLVPVLAENYJKSDNCEDTPEAGYFAIAVVK_Glycan_5-4-2-0-0
	EEYJKSVQEIQATFFYFTPNKTEDTIFLR_Glycan_9-8-4-0-1	CGLVPVLAENYJKSDNCEDTPEAGYFAIAVVK_Glycan_4-4-1-0-3	CGLVPVLAENYJKSDNCEDTPEAGYFAIAVVK_Glycan_4-4-1-0-3
	YRGTAGNALMDGASQLMGEJR_Glycan_5-4-1-0-0	IYVLDYLJETQQLTPEIK_Glycan_6-5-1-0-2	IYVLDYLJETQQLTPEIK_Glycan_6-5-1-0-2
	RNPPMGGNVVIFDTVITNQEEPYQJHSGR_Glycan_5-4-0-0-3	LGJATAIFFLPDEGK_Glycan_7-4-0-0-1	LGJATAIFFLPDEGK_Glycan_7-4-0-0-1
	KMFSQJDTR_Glycan_8-5-0-0-4	YLGJATAIFFLPDEGK_Glycan_5-4-1-0-0	YLGJATAIFFLPDEGK_Glycan_5-4-1-0-0
	VCQDCPLLAPLJDTR_Glycan_6-4-1-0-1	CANLVPVPITJATLDR_Glycan_6-5-3-0-1	CANLVPVPITJATLDR_Glycan_6-5-3-0-1
	SPYYJVSDEISFH_Glycan_5-4-2-0-0	IYVLDYLJETQQLTPEIK_Glycan_6-5-1-0-0	IYVLDYLJETQQLTPEIK_Glycan_6-5-1-0-0
	GSJVTDCSGNFCLFR_Glycan_5-4-2-0-0	HCLLYPPWDKJFTENDLLVR_Glycan_3-6-2-0-1	HCLLYPPWDKJFTENDLLVR_Glycan_3-6-2-0-1
	AJSTGTLVITDPTR_Glycan_5-4-0-0-4	FAPNIYVLDYLJETQQLTPEIK_Glycan_4-6-0-0-0	FAPNIYVLDYLJETQQLTPEIK_Glycan_4-6-0-0-0
	EJLTAPGSDSAVFFEQGTTR_Glycan_5-4-2-0-0	IYVLDYLJETQQLTPEIK_Glycan_6-4-1-0-1	IYVLDYLJETQQLTPEIK_Glycan_6-4-1-0-1
	QDCPLLAPLJDTR_Glycan_5-4-0-0-3	FAPNIYVLDYLJETQQLTPEIK_Glycan_4-5-0-0-1	FAPNIYVLDYLJETQQLTPEIK_Glycan_4-5-0-0-1
	CANLVPVPITJATLDR_Glycan_6-5-0-0-3	APNIYVLDYLJETQQLTPEIK_Glycan_3-6-0-0-2	APNIYVLDYLJETQQLTPEIK_Glycan_3-6-0-0-2
	EJLTAPGSDSAVFFEQGTTR_Glycan_5-4-2-0-1	TAAHCLLYPPWDKJFTENDLLVR_Glycan_6-6-0-0-0	TAAHCLLYPPWDKJFTENDLLVR_Glycan_6-6-0-0-0
	LAGKPTHVJVSVVMAEVDGTCY_Glycan_5-5-1-0-1	TAAHCLLYPPWDKJFTENDLLVR_Glycan_4-4-1-0-3	TAAHCLLYPPWDKJFTENDLLVR_Glycan_4-4-1-0-3
	LAGKPTHVJVSVVMAEVDGTCY_Glycan_5-4-1-0-1	SVQEIQATFFYFTPJK_Glycan_7-6-3-0-1	SVQEIQATFFYFTPJK_Glycan_7-6-3-0-1
	VVIFDTVITNQEEPYQJHSGR_Glycan_5-4-1-0-1	GLCVJASAVSRL_Glycan_4-3-1-0-1	GLCVJASAVSRL_Glycan_4-3-1-0-1
	LPFQCSASYLGJDTR_Glycan_5-8-0-0-0	VLSJNSDANLELINTWVAK_Glycan_6-4-0-0-3	VLSJNSDANLELINTWVAK_Glycan_6-4-0-0-3
	DKMFSQJDTR_Glycan_6-6-2-0-0	FAPNIYVLDYLJETQQLTPEIK_Glycan_3-5-0-0-1	FAPNIYVLDYLJETQQLTPEIK_Glycan_3-5-0-0-1
	EJLTAPGSDSAVFFEQGTTR_Glycan_4-3-0-0-2	FAPNIYVLDYLJETQQLTPEIK_Glycan_5-4-0-0-1	FAPNIYVLDYLJETQQLTPEIK_Glycan_5-4-0-0-1
	QLPNGELQPLSEJATLTLISTK_Glycan_N(NH(HN(HEX&sulfate))(HNHS))(F)	FAPNIYVLDYLJETQQLTPEIK_Glycan_3-5-0-0-0	FAPNIYVLDYLJETQQLTPEIK_Glycan_3-5-0-0-0
	VIDFJCTTSSVSSALANTK_Glycan_5-4-1-0-1	IYVLDYLJETQQLTPEIK_Glycan_5-5-1-0-0	IYVLDYLJETQQLTPEIK_Glycan_5-5-1-0-0
	DINSQQELQJITTDTR_Glycan_6-5-1-0-0	FAPNIYVLDYLJETQQLTPEIK_Glycan_4-5-0-0-0	FAPNIYVLDYLJETQQLTPEIK_Glycan_4-5-0-0-0
	MGALPQGPMQJATK_Glycan_7-6-0-0-2	IYVLDYLJETQQLTPEIK_Glycan_5-4-1-0-0	IYVLDYLJETQQLTPEIK_Glycan_5-4-1-0-0
	CGLVPVLAENYJ_Glycan_6-6-0-0-1	IYVLDYLJETQQLTPEIK_Glycan_6-5-0-0-1	IYVLDYLJETQQLTPEIK_Glycan_6-5-0-0-1
	TKEJLTAPGSDSAVFFEQGTTR_Glycan_4-3-0-0-0	SVQEIQATFFYFTPJK_Glycan_7-5-2-0-1	SVQEIQATFFYFTPJK_Glycan_7-5-2-0-1
	VIDFJCTTSSVSSALANTK_Glycan_5-4-1-0-0	NEEYNKSVQEIQATFFYFTPJK_Glycan_4-5-1-0-1	NEEYNKSVQEIQATFFYFTPJK_Glycan_4-5-1-0-1
	HGIQYFNJNTQHSSLFMLNEVK_Glycan_4-6-0-0-2	IYVLDYLJETQQLTPEIK_Glycan_6-5-0-0-2	IYVLDYLJETQQLTPEIK_Glycan_6-5-0-0-2
	LAGKPTHVJVSVVMAEVDGTCY_Glycan_5-4-1-0-0	SVQEIQATFFYFTPJKTE_Glycan_4-3-1-0-0	SVQEIQATFFYFTPJKTE_Glycan_4-3-1-0-0
	AELSJHTRPVILVPGCLGNQLEAK_Glycan_6-5-2-0-0	NEEYNKSVQEIQATFFYFTPJK_Glycan_4-5-2-0-0	NEEYNKSVQEIQATFFYFTPJK_Glycan_4-5-2-0-0
	VIDFJCTTSSVSSALANTK_Glycan_6-4-0-0-1	LQNLTLPTJASIK_Glycan_8-7-0-0-0	LQNLTLPTJASIK_Glycan_8-7-0-0-0
	LAGKPTHVJVSVVMAEVDGTC_Glycan_10-2-0-0-0	IYVLDYLJETQQLTPEIK_Glycan_5-5-0-0-3	IYVLDYLJETQQLTPEIK_Glycan_5-5-0-0-3
	FJCTTSSVSSALANTK_Glycan_5-5-1-0-1	CANLVPVPITJATLDQITGK_Glycan_6-5-3-0-0	CANLVPVPITJATLDQITGK_Glycan_6-5-3-0-0
	VVLHPJYSQVDIGLIK_Glycan_7-6-1-0-0	FEDGVLDPDYPRJISDGFDGIPDNVDAALALPAHSYSGR_Glycan_5-4-2-0-1	FEDGVLDPDYPRJISDGFDGIPDNVDAALALPAHSYSGR_Glycan_5-4-2-0-1
	EJLTAPGSDSAVFFEQGTTR_Glycan_6-4-1-0-1	FAPNIYVLDYLJETQQLTPEIK_Glycan_3-6-0-0-1	FAPNIYVLDYLJETQQLTPEIK_Glycan_3-6-0-0-1
	HGIQYFNJNTQHSSLFMLNEVK_Glycan_N(NH(HN(HEX&n-acetyl&sulfate))(HNHS))(F)	IYVLDYLJETQQLTPEIK_Glycan_4-4-1-0-0	IYVLDYLJETQQLTPEIK_Glycan_4-4-1-0-0
	ADGTVNQIEGEATPVJLTEPAKLEVK_Glycan_5-4-2-0-1	YLGJATAIFFLPDEGK_Glycan_6-4-1-0-1	YLGJATAIFFLPDEGK_Glycan_6-4-1-0-1
	JCTTSSVSSALANTK_Glycan_5-8-0-0-1	LDYLJETQQLTPEIK_Glycan_5-6-0-0-2	LDYLJETQQLTPEIK_Glycan_5-6-0-0-2
	VIDFJCTTSSVSSALANTK_Glycan_4-3-0-0-0	CSDGWSFDATTLDDJGTMLFFK_Glycan_5-4-1-0-0	CSDGWSFDATTLDDJGTMLFFK_Glycan_5-4-1-0-0
	VIDFJCTTSSVSSALANTK_Glycan_4-3-1-0-0	DYLJETQQLTPEIK_Glycan_3-6-2-0-1	DYLJETQQLTPEIK_Glycan_3-6-2-0-1
	LSLGAHJTTLTEILK_Glycan_5-4-1-0-0	IYVLDYLJETQQLTPEIK_Glycan_8-7-0-0-1	IYVLDYLJETQQLTPEIK_Glycan_8-7-0-0-1
	CIYJTTYLNVQR_Glycan_10-2-0-0-0	LGJATAIFFLPDEGK_Glycan_6-4-0-0-2	LGJATAIFFLPDEGK_Glycan_6-4-0-0-2
	TFQQJASSMCVPDQDTAIR_Glycan_4-9-0-0-0	QQHLFGSJVTDCSGNFCLFR_Glycan_5-4-0-0-5	QQHLFGSJVTDCSGNFCLFR_Glycan_5-4-0-0-5
	ELHHLQEQJVSNAFLDKGEFYIGSK_Glycan_6-5-3-0-0	YLGJATAIFFLPDEGK_Glycan_5-4-2-0-1	YLGJATAIFFLPDEGK_Glycan_5-4-2-0-1
	ALPQPQJVTSLLGCTH_Glycan_6-3-0-0-0	VLDYLJETQQLTPEIK_Glycan_4-7-0-0-1	VLDYLJETQQLTPEIK_Glycan_4-7-0-0-1
	GJWSAMPSCK_Glycan_4-7-0-0-0	LGJATAIFFLPDEGK_Glycan_4-3-0-0-2	LGJATAIFFLPDEGK_Glycan_4-3-0-0-2
	CGLVPVLAENYJK_Glycan_6-5-3-0-0	NIYVLDYLJETQQLTPEIK_Glycan_5-3-0-0-3	NIYVLDYLJETQQLTPEIK_Glycan_5-3-0-0-3
	HGIQYFNJNTQHSSLFMLNEVKR_Glycan_6-5-3-0-1	YLGJATAIFFLPDEGK_Glycan_5-4-1-0-2	YLGJATAIFFLPDEGK_Glycan_5-4-1-0-2
	ELHHLQEQJVSNAFLDKGEFYIGSK_Glycan_6-5-2-0-1	KYLGJATAIFFLPDEGK_Glycan_6-4-0-0-3	KYLGJATAIFFLPDEGK_Glycan_6-4-0-0-3
	ALPQPQJVTSLLGCTH_Glycan_5-4-0-0-0	LGJATAIFFLPDEGK_Glycan_4-5-2-0-1	LGJATAIFFLPDEGK_Glycan_4-5-2-0-1
	VVLHPJYSQVDIGLIK_Glycan_6-5-1-0-1	ESVTDHVNLITPLEKPLQJFTLC_Glycan_5-4-2-0-0	ESVTDHVNLITPLEKPLQJFTLC_Glycan_5-4-2-0-0
	APTNLQFVJETDSTVLVR_Glycan_5-8-0-0-0	GJATAIFFLPDEGK_Glycan_6-7-0-0-1	GJATAIFFLPDEGK_Glycan_6-7-0-0-1
	YFTPJKTEDTIFLR_Glycan_7-6-4-0-1	LGJATAIFFLPDEGK_Glycan_4-5-0-0-1	LGJATAIFFLPDEGK_Glycan_4-5-0-0-1
	AELSJHTRPVILVPGCLGNQLEAK_Glycan_5-4-1-0-2	YLGJATAIFFLPDEGK_Glycan_4-3-0-0-2	YLGJATAIFFLPDEGK_Glycan_4-3-0-0-2
	VIDFJCTTSSVSSALANTK_Glycan_6-3-1-0-0	KYLGJATAIFFLPDEGK_Glycan_4-6-0-0-2	KYLGJATAIFFLPDEGK_Glycan_4-6-0-0-2
	VVLHPJYSQVDIGLIK_Glycan_6-5-1-0-0	KLGACJDTLQQLMEVFK_Glycan_3-6-0-0-0	KLGACJDTLQQLMEVFK_Glycan_3-6-0-0-0
	VPVPITJATLDR_Glycan_11-6-0-0-1	ELPGVCJETMMALWEECKPCLK_Glycan_4-5-1-0-2	ELPGVCJETMMALWEECKPCLK_Glycan_4-5-1-0-2
	QLEEFLJQSSPFYFWMNGDR_Glycan_4-5-0-0-3	ALQAVYSMMSWPDDVPPEGWJR_Glycan_6-4-0-0-1	ALQAVYSMMSWPDDVPPEGWJR_Glycan_6-4-0-0-1
	AMDPNAAYVJMSNHHR_Glycan_3-6-0-0-0	ALQAVYSMMSWPDDVPPEGWJR_Glycan_5-4-1-0-0	ALQAVYSMMSWPDDVPPEGWJR_Glycan_5-4-1-0-0
	ALPQPQJVTSLLGCTH_Glycan_5-4-0-0-1	AALAAFNAQNJGSNFQLEEISR_Glycan_5-4-2-0-0	AALAAFNAQNJGSNFQLEEISR_Glycan_5-4-2-0-0
	IQLCPPPPQIPNSHJMTTTLNYR_Glycan_5-4-2-0-0	IYVLNYLJETQQLTQEIK_Glycan_5-6-0-0-1	IYVLNYLJETQQLTQEIK_Glycan_5-6-0-0-1
	DGASQLMGEJR_Glycan_5-4-0-0-5	YLGJATAIFFLPDEGK_Glycan_4-5-1-0-2	YLGJATAIFFLPDEGK_Glycan_4-5-1-0-2
	AQNJGSNFQLEEISR_Glycan_5-5-0-0-0	SQILEGLGFJLTELSESDVHR_Glycan_6-5-2-0-0	SQILEGLGFJLTELSESDVHR_Glycan_6-5-2-0-0
	GNALMDGASQLMGEJR_Glycan_4-6-0-0-0	QQQHLFGSJVTDCSGNFCL_Glycan_5-4-0-0-3	QQQHLFGSJVTDCSGNFCL_Glycan_5-4-0-0-3
	IDPSDSYTJYSPSFQGH_Glycan_5-4-0-0-0	ELPGVCJETMMALWEECKPCLK_Glycan_6-7-0-0-0	ELPGVCJETMMALWEECKPCLK_Glycan_6-7-0-0-0
	VCQDCPLLAPLJDTR_Glycan_6-5-3-0-1	APSJVSTIIHILYLPEDAK_Glycan_5-4-2-0-1	APSJVSTIIHILYLPEDAK_Glycan_5-4-2-0-1
	PNNPDWGTFEEVSGJVSPGTR_Glycan_5-4-2-0-0	AQLLQGLGFJLTER_Glycan_7-6-0-0-4	AQLLQGLGFJLTER_Glycan_7-6-0-0-4
	ELHHLQEQJVSNAFLDKGEFYIGSK_Glycan_6-5-2-0-0	CSDGWSFDATTLDDJGTMLFFK_Glycan_5-4-1-1-1	CSDGWSFDATTLDDJGTMLFFK_Glycan_5-4-1-1-1
	ELHHLQEQJVSNAFLDKGEFYIGSK_Glycan_5-4-2-0-1	PALEDLLLGSEAJLTC_Glycan_3-5-0-0-0	PALEDLLLGSEAJLTC_Glycan_3-5-0-0-0
	YFTPJKTEDTIFLR_Glycan_7-6-4-0-0	SLJATELDPCPLSPELLGLTK_Glycan_12-2-0-0-0	SLJATELDPCPLSPELLGLTK_Glycan_12-2-0-0-0
	HLQEQJVSNAFLDKGEFYIGSK_Glycan_4-3-1-0-1	IYVLDYLJETQQLTPEIK_Glycan_5-4-1-0-2	IYVLDYLJETQQLTPEIK_Glycan_5-4-1-0-2
	HLQEQJVSNAFLDKGEFYIGSK_Glycan_4-3-0-0-3	FAPNIYVLDYLJETQQLTPEIK_Glycan_3-6-2-0-1	FAPNIYVLDYLJETQQLTPEIK_Glycan_3-6-2-0-1
	VCQDCPLLAPLJDTR_Glycan_5-2-0-0-0	LKELPGVCJETMMALWEECKPCLK_Glycan_N(NH(HN(HEX&n-acetyl&sulfate))(HNH))(F)	LKELPGVCJETMMALWEECKPCLK_Glycan_N(NH(HN(HEX&n-acetyl&sulfate))(HNH))(F)
	GAFISJFSMTVDGK_Glycan_5-4-1-0-0	CLNGJWTEPPQCK_Glycan_3-2-0-0-1	CLNGJWTEPPQCK_Glycan_3-2-0-0-1
	EJLTAPGSDSAVFFEQGTTR_Glycan_6-5-3-0-1	KYLGJATAIFFLPDEGK_Glycan_6-4-1-0-0	KYLGJATAIFFLPDEGK_Glycan_6-4-1-0-0
	ALPQPQJVTSLLGCTH_Glycan_4-3-0-0-0	YLGJATAIFFLPDEGK_Glycan_NNH(HN(HEX&sulfate))(HNHS)	YLGJATAIFFLPDEGK_Glycan_NNH(HN(HEX&sulfate))(HNHS)
	LSVDKDQYVEPEJVTIQCDSGYGVVGPQSITCSGNR_Glycan_5-4-2-0-0	SIQMTNQTFSTVENLKPJTSYEFQVKPK_Glycan_7-6-1-0-1	SIQMTNQTFSTVENLKPJTSYEFQVKPK_Glycan_7-6-1-0-1
	EJLTAPGSDSAVFFEQGTTR_Glycan_6-5-3-0-0	WSLJATELDPCPLSPELLGLTK_Glycan_6-3-1-0-1	WSLJATELDPCPLSPELLGLTK_Glycan_6-3-1-0-1
	VIDFJCTTSSVSSALANTK_Glycan_5-3-1-0-0	LGJATAIFFLPDEGK_Glycan_5-6-0-0-1	LGJATAIFFLPDEGK_Glycan_5-6-0-0-1
	JLTAPGSDSAVFFEQGTTR_Glycan_7-7-2-0-1	DSLSIJATNIK_Glycan_3-6-0-0-1	DSLSIJATNIK_Glycan_3-6-0-0-1
	TIYJVTTGK_Glycan_5-4-0-2-1	HRPALEDLLLGSEAJLTCTLTGLR_Glycan_9-6-2-0-1	HRPALEDLLLGSEAJLTCTLTGLR_Glycan_9-6-2-0-1
	LSVDKDQYVEPEJVTIQCDSGYGVVGPQSITCSGNR_Glycan_5-4-1-0-2	GAWSLJATELDPCPLSPELLGLTK_Glycan_3-7-0-0-0	GAWSLJATELDPCPLSPELLGLTK_Glycan_3-7-0-0-0
	VCQDCPLLAPLJDTR_Glycan_6-5-3-0-0	IADAHLDRVEJTTVYYLVLDVQESDCSVLSR_Glycan_5-4-2-0-0	IADAHLDRVEJTTVYYLVLDVQESDCSVLSR_Glycan_5-4-2-0-0
	TVLTPATNHMGJVTFTIPANR_Glycan_5-4-1-0-2	IADAHLDRVEJTTVYYLVLDVQESDCSVLSR_Glycan_5-4-2-0-1	IADAHLDRVEJTTVYYLVLDVQESDCSVLSR_Glycan_5-4-2-0-1
	ELHHLQEQJVSNAFLDKGEFY_Glycan_5-4-1-0-2	LSDLSIJSTECLHVHCR_Glycan_9-2-0-0-0	LSDLSIJSTECLHVHCR_Glycan_9-2-0-0-0
	MSWPDDVPPEGWJR_Glycan_10-9-0-0-1	ALQAVYSMMSWPDDVPPEGWJR_Glycan_5-4-2-0-0	ALQAVYSMMSWPDDVPPEGWJR_Glycan_5-4-2-0-0
	ELHHLQEQJVSNAFLDKGEFY_Glycan_5-4-2-0-0	VVHAAKAALAAFNAQNJGSNFQLEEISR_Glycan_6-6-0-0-4	VVHAAKAALAAFNAQNJGSNFQLEEISR_Glycan_6-6-0-0-4
	VIDFJCTTSSVSSALANTK_Glycan_5-4-0-0-2	ALQAVYSMMSWPDDVPPEGWJR_Glycan_4-7-0-0-1	ALQAVYSMMSWPDDVPPEGWJR_Glycan_4-7-0-0-1
	ELHHLQEQJVSNAFLDKGEFYIGSK_Glycan_5-4-2-0-0	JATAIFFLPDEGK_Glycan_5-5-2-0-1	JATAIFFLPDEGK_Glycan_5-5-2-0-1
	SLDALHJITPGR_Glycan_4-3-0-0-3	LVPVLAENYJK_Glycan_3-6-1-0-2	LVPVLAENYJK_Glycan_3-6-1-0-2
	VVLHPJYSQVDIGLIK_Glycan_5-4-1-0-0	ALQAVYSMMSWPDDVPPEGWJR_Glycan_5-4-2-0-1	ALQAVYSMMSWPDDVPPEGWJR_Glycan_5-4-2-0-1
	VVLHPJYSQVDIGLIK_Glycan_5-4-0-0-3	CSDGWSFDATTLDDJGTMLFFK_Glycan_6-4-0-0-1	CSDGWSFDATTLDDJGTMLFFK_Glycan_6-4-0-0-1
	VVLHPJYSQVDIGLIK_Glycan_5-4-1-0-1	LISJCSK_Glycan_5-4-2-0-0	LISJCSK_Glycan_5-4-2-0-0
	GPVPTPPDNIQVQENFJISR_Glycan_6-5-2-0-0	LISJCSK_Glycan_5-4-2-0-1	LISJCSK_Glycan_5-4-2-0-1
	LHPJYSQVDIGLIK_Glycan_6-5-0-0-1	SLTFJETYQDISELVYGAK_Glycan_5-4-0-0-1	SLTFJETYQDISELVYGAK_Glycan_5-4-0-0-1
	VVLHPJYSQVDIGLIK_Glycan_4-3-0-0-0	CSDGWSFDATTLDDJGTMLFFK_Glycan_6-4-1-0-1	CSDGWSFDATTLDDJGTMLFFK_Glycan_6-4-1-0-1
	DLIQQQISJDTVSPR_Glycan_7-6-0-0-4	JETYQDISELVYGAK_Glycan_4-7-0-0-0	JETYQDISELVYGAK_Glycan_4-7-0-0-0
	STGKPTLYJVSLVMSDTAGTC_Glycan_9-2-0-0-0	CSDGWSFDATTLDDJGTMLFFK_Glycan_5-5-0-0-3	CSDGWSFDATTLDDJGTMLFFK_Glycan_5-5-0-0-3
	STGKPTLYJVSLVMSDTAGTC_Glycan_N(NH(HN(HEX&n-acetyl&sulfate))(HHH))(F)	SLTFJETYQDISELVYGAK_Glycan_6-3-0-0-0	SLTFJETYQDISELVYGAK_Glycan_6-3-0-0-0
	AALAAFNAQNJGSNFQLEEISR_Glycan_5-4-0-0-1	CSDGWSFDATTLDDJGTMLFFK_Glycan_5-4-0-0-3	CSDGWSFDATTLDDJGTMLFFK_Glycan_5-4-0-0-3
	VVLHPJYSQVDIGLIK_Glycan_4-3-1-0-0	ADTHDEILEGLNFJLTEIPEAQ_Glycan_6-5-3-0-1	ADTHDEILEGLNFJLTEIPEAQ_Glycan_6-5-3-0-1
	VEJTTVYYLVLDVQESDCSVLSR_Glycan_3-4-0-0-0	CSDGWSFDATTLDDJGTMLFFK_Glycan_4-4-1-0-2	CSDGWSFDATTLDDJGTMLFFK_Glycan_4-4-1-0-2
	ANLVPVPITJATLDR_Glycan_6-7-0-0-0	NIYVLDYLJETQQLTPEIK_Glycan_6-5-0-0-1	NIYVLDYLJETQQLTPEIK_Glycan_6-5-0-0-1
	STGKPTLYJVSLVMSDTAGTC_Glycan_3-6-0-0-0	CSDGWSFDATTLDDJGTMLFFK_Glycan_4-7-0-0-1	CSDGWSFDATTLDDJGTMLFFK_Glycan_4-7-0-0-1
	LAGKPTHVJVSVVMAEVDGT_Glycan_5-5-1-0-1	CSDGWSFDATTLDDJGTMLFFK_Glycan_5-4-1-0-2	CSDGWSFDATTLDDJGTMLFFK_Glycan_5-4-1-0-2
	STGKPTLYJVSLVMSDTAGTC_Glycan_7-2-0-0-0	GHVJITR_Glycan_5-4-1-0-0	GHVJITR_Glycan_5-4-1-0-0
	YRGTAGNALMDGASQLMGEJR_Glycan_5-4-2-0-0	AAYVJMSNHHR_Glycan_5-8-0-0-0	AAYVJMSNHHR_Glycan_5-8-0-0-0
	HGIQYFNJNTQHSSLFMLNEVK_Glycan_5-5-0-0-3	CSDGWSFDATTLDDJGTMLFFK_Glycan_6-5-0-0-4	CSDGWSFDATTLDDJGTMLFFK_Glycan_6-5-0-0-4
	PVLAENYJK_Glycan_4-3-0-0-1	SLTFJETYQDISELVYGAK_Glycan_5-4-1-0-0	SLTFJETYQDISELVYGAK_Glycan_5-4-1-0-0
	LAGKPTHVJVSVVMAEVDGTC_Glycan_5-5-1-0-2	QIPLCAJLVPVPITNATLDQITGK_Glycan_4-6-0-0-0	QIPLCAJLVPVPITNATLDQITGK_Glycan_4-6-0-0-0
	VVLHPJYSQVDIGLIK_Glycan_4-4-1-0-0	CSDGWSFDATTLDDJGTMLFFK_Glycan_3-7-0-0-0	CSDGWSFDATTLDDJGTMLFFK_Glycan_3-7-0-0-0
	LAGKPTHVJVSVVMAEVDGTC_Glycan_6-5-1-0-3	NLVPVPITJATLDQITGK_Glycan_6-5-0-0-1	NLVPVPITJATLDQITGK_Glycan_6-5-0-0-1
	AALAAFNAQNJGSNFQLEEISR_Glycan_4-3-0-0-0	CSDGWSFDATTLDDJGTMLFFK_Glycan_5-4-2-0-0	CSDGWSFDATTLDDJGTMLFFK_Glycan_5-4-2-0-0
	ALAAFNAQNJGSNFQLEEISR_Glycan_5-3-1-0-0	LLYPPWDKJFTENDLLVR_Glycan_6-5-1-0-1	LLYPPWDKJFTENDLLVR_Glycan_6-5-1-0-1
	AELSJHTRPVILVPGCLGNQLEAK_Glycan_6-5-3-0-0	LLYPPWDKJFTENDLLVR_Glycan_5-5-2-0-0	LLYPPWDKJFTENDLLVR_Glycan_5-5-2-0-0
	LAGKPTHVJVSVVMAEVDGTCY_Glycan_5-5-2-0-1	CGLVPVLAENYJKSDNCEDTPEAGYFAIAVVK_Glycan_5-4-0-0-4	CGLVPVLAENYJKSDNCEDTPEAGYFAIAVVK_Glycan_5-4-0-0-4
	LAGKPTHVJVSVVMAEVDGTCY_Glycan_5-4-2-0-1	CSDGWSFDATTLDDJGTMLFFK_Glycan_5-4-0-0-5	CSDGWSFDATTLDDJGTMLFFK_Glycan_5-4-0-0-5
	QDCPLLAPLJDTR_Glycan_6-6-1-0-0	CSDGWSFDATTLDDJGTMLFFK_Glycan_6-4-0-0-3	CSDGWSFDATTLDDJGTMLFFK_Glycan_6-4-0-0-3
	QRYPAJCTVR_Glycan_3-3-0-0-2	QIPLCANLVPVPITJATLDQITGK_Glycan_4-6-0-0-2	QIPLCANLVPVPITJATLDQITGK_Glycan_4-6-0-0-2
	VCQDCPLLAPLJDTR_Glycan_5-4-1-0-2	CSDGWSFDATTLDDJGTMLFFK_Glycan_4-4-1-0-1	CSDGWSFDATTLDDJGTMLFFK_Glycan_4-4-1-0-1
	HGIQYFNJNTQHSSLFMLNEVK_Glycan_4-4-1-0-1	CGLVPVLAENYJKSDNCEDTPEAGYFAIAVVK_Glycan_6-4-0-0-3	CGLVPVLAENYJKSDNCEDTPEAGYFAIAVVK_Glycan_6-4-0-0-3
	AGLQAFFQVQECJK_Glycan_5-4-0-0-0	QLAHQSJSTNIFFSPVSI_Glycan_6-4-0-0-3	QLAHQSJSTNIFFSPVSI_Glycan_6-4-0-0-3
	CGLVPVLAENYJK_Glycan_5-4-1-0-2	PALEDLLLGSEAJLTCTLTGLR_Glycan_5-4-2-0-0	PALEDLLLGSEAJLTCTLTGLR_Glycan_5-4-2-0-0
	CAJLVPVPITNATLDQITGK_Glycan_NNH(H(NHS)(N(HEX&sulfate)))(HNH)	CSDGWSFDATTLDDJGTMLFFK_Glycan_5-4-2-0-1	CSDGWSFDATTLDDJGTMLFFK_Glycan_5-4-2-0-1
	LAGKPTHVJVSVVMAEVDGTC_Glycan_4-5-1-0-1	SLTFJETYQDISELVYGAK_Glycan_5-4-2-0-1	SLTFJETYQDISELVYGAK_Glycan_5-4-2-0-1
	LAGKPTHVJVSVVMAEVDGTC_Glycan_6-4-1-0-1	LISJCSK_Glycan_6-4-1-0-1	LISJCSK_Glycan_6-4-1-0-1
	CAJLVPVPITNATLDR_Glycan_6-5-2-0-0	YTGJASALFILPDQDKMEEVEAMLLPETLK_Glycan_6-5-3-0-1	YTGJASALFILPDQDKMEEVEAMLLPETLK_Glycan_6-5-3-0-1
	GNEANYYSJATTDEHGLVQF_Glycan_5-4-2-0-0	WVLTAAHCLLYPPWDKJFTENDLLVR_Glycan_N(NH(HNHNH(NON|a|keto|d&amino))(HN(F)(H)))(F)	WVLTAAHCLLYPPWDKJFTENDLLVR_Glycan_N(NH(HNHNH(NON|a|keto|d&amino))(HN(F)(H)))(F)
	LSLGAHJTTLTEILK_Glycan_6-5-2-0-0	KLGACJDTLQQLMEVFK_Glycan_6-4-0-0-2	KLGACJDTLQQLMEVFK_Glycan_6-4-0-0-2
	MAGKPTHIJVSVVMAEADGTC_Glycan_3-6-1-0-1	CLLYPPWDKJFTENDLLVR_Glycan_5-4-1-0-0	CLLYPPWDKJFTENDLLVR_Glycan_5-4-1-0-0
	VIDFJCTTSSVSSALANTK_Glycan_5-4-2-0-0	YTGJASALFILPDQDKMEEVEAMLLPETLK_Glycan_6-5-0-0-7	YTGJASALFILPDQDKMEEVEAMLLPETLK_Glycan_6-5-0-0-7
	CANLVPVPITJATLDR_Glycan_6-5-2-0-0	CLLYPPWDKJFTENDLLVR_Glycan_5-4-0-0-2	CLLYPPWDKJFTENDLLVR_Glycan_5-4-0-0-2
	GLTFQQJASSMCVPDQDTAIR_Glycan_6-7-0-0-0	CSDGWSFDATTLDDJGTMLFFK_Glycan_4-5-1-0-2	CSDGWSFDATTLDDJGTMLFFK_Glycan_4-5-1-0-2
	ALPQPQJVTSLLGCTH_Glycan_5-4-1-0-1	QIPLCANLVPVPITJATLDR_Glycan_6-4-0-0-3	QIPLCANLVPVPITJATLDR_Glycan_6-4-0-0-3
	ADGTVNQIEGEATPVJLTEPAKLEVK_Glycan_6-5-3-0-1	IPLCANLVPVPITJATLDR_Glycan_5-4-2-0-1	IPLCANLVPVPITJATLDR_Glycan_5-4-2-0-1
	LAGKPTHVJVSVVMAEVDGTC_Glycan_3-3-0-0-1	LGACJDTLQQLMEVFK_Glycan_4-4-1-0-3	LGACJDTLQQLMEVFK_Glycan_4-4-1-0-3
	VIDFJCTTSSVSSALANTK_Glycan_6-4-1-0-1	ADTHDEILEGLNFJLTEIPEAQIHEGFQELLR_Glycan_6-5-0-0-3	ADTHDEILEGLNFJLTEIPEAQIHEGFQELLR_Glycan_6-5-0-0-3
	LSLGAHJTTLTEILK_Glycan_5-4-2-0-0	CGLVPVLAENYJKSDNCEDTPEAGYFAIAVVK_Glycan_4-7-0-0-1	CGLVPVLAENYJKSDNCEDTPEAGYFAIAVVK_Glycan_4-7-0-0-1
	JDTLLGIK_Glycan_5-3-0-0-1	LYPPWDKJFTENDLLVR_Glycan_3-9-0-0-1	LYPPWDKJFTENDLLVR_Glycan_3-9-0-0-1
	AQNJGSNFQLEEISR_Glycan_4-5-2-0-0	ADTHDEILEGLNFJLTEIPEAQIHEGFQELLR_Glycan_6-5-3-0-0	ADTHDEILEGLNFJLTEIPEAQIHEGFQELLR_Glycan_6-5-3-0-0
	ALPQPQJVTSLLGCTH_Glycan_6-5-1-0-1	LGJATAIFFLPDEGK_Glycan_4-4-1-0-3	LGJATAIFFLPDEGK_Glycan_4-4-1-0-3
	GPVPTPPDNIQVQENFJISR_Glycan_5-4-1-0-2	CSDGWSFDATTLDDJGTMLFFK_Glycan_3-4-2-0-0	CSDGWSFDATTLDDJGTMLFFK_Glycan_3-4-2-0-0
	PTLYJVSLVMSDTAGTC_Glycan_4-4-1-0-0	JATAIFFLPDEGK_Glycan_5-8-0-0-1	JATAIFFLPDEGK_Glycan_5-8-0-0-1
	ALPQPQJVTSLLGCTH_Glycan_5-4-1-0-0	YLGJATAIFFLPDEGK_Glycan_5-5-0-0-3	YLGJATAIFFLPDEGK_Glycan_5-5-0-0-3
	RNPPMGGNVVIFDTVITNQEEPYQJHSGR_Glycan_5-4-0-0-1	GHVJITR_Glycan_4-3-1-0-0	GHVJITR_Glycan_4-3-1-0-0
	HGIQYFNJNT_Glycan_6-6-0-0-0	TCQHWSAQTPHTHJR_Glycan_5-4-2-0-0	TCQHWSAQTPHTHJR_Glycan_5-4-2-0-0
	ALPQPQJVTSLLGCTH_Glycan_6-5-1-0-0	GHVJITR_Glycan_3-3-0-0-2	GHVJITR_Glycan_3-3-0-0-2
	VVLHPJYSQVDIGLIK_Glycan_6-5-2-0-1	MVSHHJLTT_Glycan_5-4-1-0-0	MVSHHJLTT_Glycan_5-4-1-0-0
	VVLHPJYSQVDIGLIK_Glycan_5-4-2-0-1	EQYJSTYR_Glycan_5-4-0-0-2	EQYJSTYR_Glycan_5-4-0-0-2
	AQNJGSNFQLEEISR_Glycan_5-5-1-0-0	EEQYJSTYR_Glycan_5-4-0-0-1	EEQYJSTYR_Glycan_5-4-0-0-1
	CGJCSLTTLKDEDFCK_Glycan_4-4-1-0-1	EEQYJSTYR_Glycan_5-4-0-0-0	EEQYJSTYR_Glycan_5-4-0-0-0
	VVLHPJYSQVDIGLIK_Glycan_6-5-2-0-0	VJISCK_Glycan_5-4-1-0-1	VJISCK_Glycan_5-4-1-0-1
	VVLHPJYSQVDIGLIK_Glycan_6-5-0-0-4	VJISCK_Glycan_5-4-1-0-0	VJISCK_Glycan_5-4-1-0-0
	IDPSDSYTJYSPSFQGH_Glycan_3-3-0-0-0	MDPNAAYVJMSNHHR_Glycan_5-4-2-0-0	MDPNAAYVJMSNHHR_Glycan_5-4-2-0-0
	ELHHLQEQJVSNAFLDKGEFYIGSK_Glycan_6-5-3-0-1	VJISCK_Glycan_5-5-1-0-1	VJISCK_Glycan_5-5-1-0-1
	TELFSSSCPGGIMLJETGQGYQR_Glycan_3-4-1-0-1	VJISCK_Glycan_5-5-1-0-0	VJISCK_Glycan_5-5-1-0-0
	ALPQPQJVTSLLGCTH_Glycan_6-3-1-0-0	VJISCK_Glycan_6-5-0-0-2	VJISCK_Glycan_6-5-0-0-2
	GPVPTPPDNIQVQENFJISR_Glycan_5-5-1-0-2	TKPREEQFJSTYR_Glycan_4-4-0-0-1	TKPREEQFJSTYR_Glycan_4-4-0-0-1
	ALPQPQJVTSLLGCTH_Glycan_6-5-0-0-3	YKJNSDISSTR_Glycan_6-4-0-0-2	YKJNSDISSTR_Glycan_6-4-0-0-2
	VVLHPJYSQVDIGLIK_Glycan_6-5-1-0-2	YKJNSDISSTR_Glycan_5-4-1-0-1	YKJNSDISSTR_Glycan_5-4-1-0-1
	ALPQPQJVTSLLGCTH_Glycan_6-3-1-0-1	PNAAYVJMSNHHR_Glycan_6-6-1-0-0	PNAAYVJMSNHHR_Glycan_6-6-1-0-0
	CANLVPVPITJATLDR_Glycan_5-4-2-0-0	GASJVTCINSR_Glycan_5-4-1-0-0	GASJVTCINSR_Glycan_5-4-1-0-0
	VVHAAKAALAAFNAQNJGSNFQLEEISR_Glycan_5-4-1-0-2	HSSQPJATLYK_Glycan_5-4-1-0-0	HSSQPJATLYK_Glycan_5-4-1-0-0
	ALPQPQJVTSLLGCTH_Glycan_6-4-0-0-1	VVJSTTGPGEHLR_Glycan_5-4-1-0-0	VVJSTTGPGEHLR_Glycan_5-4-1-0-0
	CANLVPVPITJATLDR_Glycan_5-4-0-0-4	LYNNHJYTDCTSEGR_Glycan_5-4-1-0-0	LYNNHJYTDCTSEGR_Glycan_5-4-1-0-0
	ALPQPQJVTSLLGCTH_Glycan_4-3-1-0-0	VVJSTTGPGEHLR_Glycan_4-4-1-0-0	VVJSTTGPGEHLR_Glycan_4-4-1-0-0
	ALPQPQJVTSLLGCTH_Glycan_4-3-0-0-2	LYNNHJYTDCTSEGR_Glycan_4-4-1-0-0	LYNNHJYTDCTSEGR_Glycan_4-4-1-0-0
	VVLHPJYSQVDIGLIK_Glycan_5-5-1-0-1	RHEEGHMLJCTCFGQGR_Glycan_5-4-1-0-0	RHEEGHMLJCTCFGQGR_Glycan_5-4-1-0-0
	QFFSJCTVDR_Glycan_6-5-1-0-2	PNAAYVJMSNHHR_Glycan_5-4-2-0-0	PNAAYVJMSNHHR_Glycan_5-4-2-0-0
	LHPJYSQVDIGLIK_Glycan_7-6-1-0-1	FMSATPGDKVJISCK_Glycan_7-2-0-0-0	FMSATPGDKVJISCK_Glycan_7-2-0-0-0
	EEVMCLNGJWTEPPQCK_Glycan_8-5-0-0-4	LQLSNGJR_Glycan_7-7-0-0-1	LQLSNGJR_Glycan_7-7-0-0-1
	AALAAFNAQNJGSNFQLEEISR_Glycan_6-5-1-0-1	SLVTQYLJATGNR_Glycan_N(NH(HN(HEX&sulfate))(HNHS))(F)	SLVTQYLJATGNR_Glycan_N(NH(HN(HEX&sulfate))(HNHS))(F)
	SSCPGGIMLJETGQGYQR_Glycan_3-8-0-0-0	QAFFQVQECJK_Glycan_5-3-0-0-3	QAFFQVQECJK_Glycan_5-3-0-0-3
	IDPSDSYTJYSPSFQGH_Glycan_5-4-1-0-0	HYTJSSQDVTVPCR_Glycan_6-4-1-0-1	HYTJSSQDVTVPCR_Glycan_6-4-1-0-1
	JASALFILPDQDK_Glycan_N(NH((HEX&phosphate))(H(NH)(NH)))(F)	HYTJSSQDVTVPCR_Glycan_6-4-1-0-0	HYTJSSQDVTVPCR_Glycan_6-4-1-0-0
	VVLHPJYSQVDIGLIK_Glycan_5-4-0-0-4	HYTJSSQDVTVPCR_Glycan_5-4-0-0-3	HYTJSSQDVTVPCR_Glycan_5-4-0-0-3
	VVLHPJYSQVDIGLIK_Glycan_6-5-0-0-2	GFQWVTGDNJTSYSR_Glycan_4-5-2-0-0	GFQWVTGDNJTSYSR_Glycan_4-5-2-0-0
	LAGKPTHVJVSVVM_Glycan_7-7-0-0-4	FLNJGTCTAEGK_Glycan_5-4-1-0-0	FLNJGTCTAEGK_Glycan_5-4-1-0-0
	LAGKPTHVJVSVVMAEVDGTC_Glycan_12-2-0-0-0	HYTJSSQDVTVPCR_Glycan_5-5-1-0-1	HYTJSSQDVTVPCR_Glycan_5-5-1-0-1
	VVLHPJYSQVDIGLIK_Glycan_5-4-2-0-0	LGAHJLSR_Glycan_5-5-0-0-3	LGAHJLSR_Glycan_5-5-0-0-3
	AALAAFNAQNJGSNFQLEEISR_Glycan_6-5-1-0-0	DGASJVTCINSR_Glycan_4-4-1-0-1	DGASJVTCINSR_Glycan_4-4-1-0-1
	ASISCTVEJETIGVWRPSPPTCEK_Glycan_6-5-1-0-2	VTACHSSQPJATLYK_Glycan_6-5-1-0-0	VTACHSSQPJATLYK_Glycan_6-5-1-0-0
	LHPJYSQVDIGLIK_Glycan_6-5-1-0-1	HLVIHJESTCEQLAK_Glycan_5-4-0-0-0	HLVIHJESTCEQLAK_Glycan_5-4-0-0-0
	AKAALAAFNAQNJGSNFQLEEISR_Glycan_6-4-0-0-2	HYTJSSQDVTVPCR_Glycan_6-5-0-0-2	HYTJSSQDVTVPCR_Glycan_6-5-0-0-2
	GNALMDGASQLMGEJR_Glycan_3-6-0-0-3	VTACHSSQPJATLYK_Glycan_5-4-1-0-0	VTACHSSQPJATLYK_Glycan_5-4-1-0-0
	RSVJLSR_Glycan_6-2-0-0-0	MJKTVAVR_Glycan_9-2-0-0-0	MJKTVAVR_Glycan_9-2-0-0-0
	AAFNAQNJGSNFQLEEISR_Glycan_3-9-0-0-0	MJKTVAVR_Glycan_8-2-0-0-0	MJKTVAVR_Glycan_8-2-0-0-0
	HPJYSQVDIGLIK_Glycan_5-5-2-0-1	HEEGHMLJCTCFGQGR_Glycan_6-4-1-0-0	HEEGHMLJCTCFGQGR_Glycan_6-4-1-0-0
	ASISCTVEJETIGVWRPSPPTCEK_Glycan_5-4-2-0-0	HEEGHMLJCTCFGQGR_Glycan_5-4-1-0-0	HEEGHMLJCTCFGQGR_Glycan_5-4-1-0-0
	AALAAFNAQNJGSNFQLEEISR_Glycan_5-4-1-0-1	DPNAAYVJMSNHHR_Glycan_5-4-2-0-1	DPNAAYVJMSNHHR_Glycan_5-4-2-0-1
	DQCIVDDITYNVJDTFHK_Glycan_5-4-1-0-0	HEEGHMLJCTCFGQGR_Glycan_6-4-0-0-1	HEEGHMLJCTCFGQGR_Glycan_6-4-0-0-1
	AALAAFNAQNJGSNFQLEEISR_Glycan_5-4-1-0-0	VTACHSSQPJATLYK_Glycan_5-4-1-0-1	VTACHSSQPJATLYK_Glycan_5-4-1-0-1
	YTGJASALFILPDQDK_Glycan_6-5-1-0-1	VFCJFTAGGETCVTPR_Glycan_5-5-1-0-0	VFCJFTAGGETCVTPR_Glycan_5-5-1-0-0
	AQNJGSNFQLEEISR_Glycan_6-5-1-0-2	FLNJGTCTAEGK_Glycan_5-4-2-0-0	FLNJGTCTAEGK_Glycan_5-4-2-0-0
	AAFNAQNJGSNFQLEEISR_Glycan_6-6-0-0-1	RJHSCEPCQTLAVR_Glycan_5-4-2-0-0	RJHSCEPCQTLAVR_Glycan_5-4-2-0-0
	GAFISJFSMTVDGK_Glycan_5-4-2-0-0	TADLQWJSSNAQLLLDYCSSK_Glycan_N(NH(HNHNH(NON|a|keto|d&amino))(HN(F)(H)))(F)	TADLQWJSSNAQLLLDYCSSK_Glycan_N(NH(HNHNH(NON|a|keto|d&amino))(HN(F)(H)))(F)
	LSLGAHJTTLTEILK_Glycan_6-5-3-0-1	HLVIHJESTCEQLAK_Glycan_6-6-0-0-0	HLVIHJESTCEQLAK_Glycan_6-6-0-0-0
	LHPJYSQVDIGLIK_Glycan_5-8-0-0-0	SQPPQIEHGTIJSSR_Glycan_5-4-2-0-0	SQPPQIEHGTIJSSR_Glycan_5-4-2-0-0
	JLSMPLLPADFHK_Glycan_4-4-1-0-1	PPQIEHGTIJSSR_Glycan_5-8-0-0-0	PPQIEHGTIJSSR_Glycan_5-8-0-0-0
	AGLQAFFQVQECJK_Glycan_5-4-1-0-1	SQPPQIEHGTIJSSR_Glycan_6-4-1-0-1	SQPPQIEHGTIJSSR_Glycan_6-4-1-0-1
	GHGHRNGTGHGJSTHHGPEYMR_Glycan_5-4-0-0-0	HGIQYFNJNTQH_Glycan_5-4-1-0-0	HGIQYFNJNTQH_Glycan_5-4-1-0-0
	ASISCTVEJETIGVWRPSPPTCEK_Glycan_5-4-1-0-2	JASHLVCSACFGPCAR_Glycan_3-5-0-0-0	JASHLVCSACFGPCAR_Glycan_3-5-0-0-0
	AALAAFNAQNJGSNFQLEEISR_Glycan_6-4-0-0-2	HKPEINSTTHPGADLQEJFCR_Glycan_4-3-0-0-1	HKPEINSTTHPGADLQEJFCR_Glycan_4-3-0-0-1
	AAFNAQNJGSNFQLEEISR_Glycan_6-6-0-0-0	KPSAGJNSLYR_Glycan_5-5-0-0-0	KPSAGJNSLYR_Glycan_5-5-0-0-0
	AALAAFNAQNJGSNFQLEEISR_Glycan_5-4-0-0-2	GNVAVTVSGHTCQHWSAQTPHTHJR_Glycan_5-4-1-0-0	GNVAVTVSGHTCQHWSAQTPHTHJR_Glycan_5-4-1-0-0
	ALPQPQJVTSLLGCTH_Glycan_4-4-1-0-0	RHEEGHMLJCTCFGQGR_Glycan_4-4-1-0-1	RHEEGHMLJCTCFGQGR_Glycan_4-4-1-0-1
	AKAALAAFNAQNJGSNFQLEEISR_Glycan_5-3-0-0-2	VTACHSSQPJATLYK_Glycan_5-4-1-0-2	VTACHSSQPJATLYK_Glycan_5-4-1-0-2
	VEJTTVYYLVLDVQESDCSVLSR_Glycan_4-4-0-0-1	QVQENFJISR_Glycan_N(NH(HN(HEX&n-acetyl&sulfate))(HH))(F)	QVQENFJISR_Glycan_N(NH(HN(HEX&n-acetyl&sulfate))(HH))(F)
	YTGJASALFILPDQDK_Glycan_6-5-1-0-0	JFTVACQHR_Glycan_5-4-0-0-1	JFTVACQHR_Glycan_5-4-0-0-1
	CANLVPVPITJATLDR_Glycan_8-7-0-0-1	JHSCEPCQTLAVR_Glycan_5-4-2-0-0	JHSCEPCQTLAVR_Glycan_5-4-2-0-0
	CANLVPVPITJATLDR_Glycan_6-5-3-0-0	VYKPSAGJNSLYR_Glycan_5-4-1-0-0	VYKPSAGJNSLYR_Glycan_5-4-1-0-0
	NLVPVPITJATLDR_Glycan_6-6-2-0-0	RJHSCEPCQTLAVR_Glycan_4-7-0-0-0	RJHSCEPCQTLAVR_Glycan_4-7-0-0-0
	AGLQAFFQVQECJK_Glycan_5-4-1-0-0	MKVSJVSCQASVSR_Glycan_N(NH(HN(HEX&n-acetyl&sulfate))(HNHS))(F)	MKVSJVSCQASVSR_Glycan_N(NH(HN(HEX&n-acetyl&sulfate))(HNHS))(F)
	STGKPTLYJVSLVMSDTAGTCY_Glycan_8-2-0-0-0	HGIQYFNJNTQH_Glycan_6-5-3-0-0	HGIQYFNJNTQH_Glycan_6-5-3-0-0
	LHNQLLPJVTTVER_Glycan_6-5-0-0-2	KMDGASJVTCINSR_Glycan_6-4-0-0-2	KMDGASJVTCINSR_Glycan_6-4-0-0-2
	CANLVPVPITJATLDR_Glycan_6-5-3-0-1	KTPPSQPPGNVVWJATDTK_Glycan_N(NH(HNH)((HEX&phosphate)))(F)	KTPPSQPPGNVVWJATDTK_Glycan_N(NH(HNH)((HEX&phosphate)))(F)
	AFNAQNJGSNFQLEEISR_Glycan_6-5-1-0-0	MDPNAAYVJMSNHHR_Glycan_3-4-2-0-0	MDPNAAYVJMSNHHR_Glycan_3-4-2-0-0
	AAFNAQNJGSNFQLEEISR_Glycan_NNH(HN(HEX&n-acetyl&sulfate))(HNH)	LTDVETQVLJQTSR_Glycan_5-8-0-0-1	LTDVETQVLJQTSR_Glycan_5-8-0-0-1
	REGDHEFLEVPEAQEDVEATFPVHQPGJYSCSYR_Glycan_5-4-0-0-2	VAVJYSQPISEASR_Glycan_6-5-0-0-0	VAVJYSQPISEASR_Glycan_6-5-0-0-0
	AKAALAAFNAQNJGSNFQLEEISR_Glycan_5-3-0-0-0	ASJVTCINSR_Glycan_6-5-2-0-0	ASJVTCINSR_Glycan_6-5-2-0-0
	AAFNAQNJGSNFQLEEISR_Glycan_6-4-1-0-1	KMDGASJVTCINSR_Glycan_3-6-0-0-3	KMDGASJVTCINSR_Glycan_3-6-0-0-3
	VVLHPJYSQVDIGLIK_Glycan_6-4-1-0-1	GTAGNALMDGASQLMGEJR_Glycan_5-3-0-0-3	GTAGNALMDGASQLMGEJR_Glycan_5-3-0-0-3
	ATGTAHFFNFLLJTTDYR_Glycan_4-4-1-0-3	MDGASJVTCINSR_Glycan_5-4-1-0-2	MDGASJVTCINSR_Glycan_5-4-1-0-2
	PTHIJVSVVMAEADGTC_Glycan_4-4-0-0-2	VYKPSAGJNSLYR_Glycan_5-4-2-0-0	VYKPSAGJNSLYR_Glycan_5-4-2-0-0
	REGDHEFLEVPEAQEDVEATFPVHQPGJYSCSYR_Glycan_5-4-1-0-0	VJCSIAVCQR_Glycan_3-8-0-0-1	VJCSIAVCQR_Glycan_3-8-0-0-1
	CATPHGDJASLEATFVKR_Glycan_6-6-0-0-0	VYKPSAGJNSLYR_Glycan_6-5-3-0-1	VYKPSAGJNSLYR_Glycan_6-5-3-0-1
	LNVQREJGTVSR_Glycan_NNH(HN(HEX&n-acetyl&sulfate))(HN)	VYKPSAGJNSLYR_Glycan_6-5-3-0-0	VYKPSAGJNSLYR_Glycan_6-5-3-0-0
	MVSHHJLTTGATLINEQWLLTTAK_Glycan_4-5-1-0-0	KPSAGJNSLYR_Glycan_7-7-0-0-4	KPSAGJNSLYR_Glycan_7-7-0-0-4
	STGKPTLYJVSLVMSDTAGTCY_Glycan_N(NH(HN(HEX&n-acetyl&sulfate))(H))(F)	DPNAAYVJMSNHHR_Glycan_6-6-1-0-0	DPNAAYVJMSNHHR_Glycan_6-6-1-0-0
	STGKPTLYJVSLVMSDTAGTC_Glycan_5-8-0-0-0	KANQQLJFTEAK_Glycan_6-5-2-0-0	KANQQLJFTEAK_Glycan_6-5-2-0-0
	QQQHLFGSJVTDCSGNFCLFR_Glycan_5-4-0-0-0	VCJVTLGGER_Glycan_6-4-1-0-0	VCJVTLGGER_Glycan_6-4-1-0-0
	ASISCTVEJETIGVWRPSPPTCEK_Glycan_5-4-2-0-1	LGJWSAMPSCK_Glycan_6-4-0-0-2	LGJWSAMPSCK_Glycan_6-4-0-0-2
	GPVPTPPDNIQVQENFJISR_Glycan_6-5-3-0-0	LTCSLJDSATEVTGHR_Glycan_6-4-1-0-1	LTCSLJDSATEVTGHR_Glycan_6-4-1-0-1
	AAJFSFR_Glycan_4-3-0-0-0	LGJWSAMPSCK_Glycan_5-4-2-0-0	LGJWSAMPSCK_Glycan_5-4-2-0-0
	LAGKPTHVJVSVVMAEVDGTC_Glycan_5-4-2-0-0	CGJCSLTTLK_Glycan_5-4-0-0-4	CGJCSLTTLK_Glycan_5-4-0-0-4
	ALPQPQJVTSLLGCTH_Glycan_5-4-2-0-1	AAYVJMSNHHR_Glycan_3-8-0-0-1	AAYVJMSNHHR_Glycan_3-8-0-0-1
	ALAAFNAQNJGSNFQLEEISR_Glycan_6-5-0-0-1	YVJMSNHHR_Glycan_3-6-0-0-0	YVJMSNHHR_Glycan_3-6-0-0-0
	LAGKPTHVJVSVVMAEVDGTCY_Glycan_5-5-0-0-1	AAYVJMSNHHR_Glycan_3-4-2-0-0	AAYVJMSNHHR_Glycan_3-4-2-0-0
	RNPPMGGNVVIFDTVITNQEEPYQJHSGR_Glycan_5-4-1-0-1	YVJMSNHHR_Glycan_8-7-0-0-1	YVJMSNHHR_Glycan_8-7-0-0-1
	LDYLJETQQLTPEIK_Glycan_4-6-0-0-1	DPNAAYVJMSNHHR_Glycan_4-6-0-0-0	DPNAAYVJMSNHHR_Glycan_4-6-0-0-0
	LPTQJITFQTESSVAEQEAEFQSPK_Glycan_5-4-1-0-0	LGJWSAMPSCK_Glycan_6-4-0-0-1	LGJWSAMPSCK_Glycan_6-4-0-0-1
	VLDYLJETQQLTPEIK_Glycan_5-4-1-0-0	LGJWSAMPSCK_Glycan_5-4-0-0-2	LGJWSAMPSCK_Glycan_5-4-0-0-2
	JDTLLGIK_Glycan_5-3-1-0-0	DPNAAYVJMSNHHR_Glycan_7-6-0-0-0	DPNAAYVJMSNHHR_Glycan_7-6-0-0-0
	VVLHPJYSQVDIGLIK_Glycan_7-6-3-0-1	GJWSAMPSCK_Glycan_5-4-1-0-0	GJWSAMPSCK_Glycan_5-4-1-0-0
	AIATDTVAJLSR_Glycan_6-2-0-0-0	PJATSSSSQDPESLQDR_Glycan_4-6-0-0-2	PJATSSSSQDPESLQDR_Glycan_4-6-0-0-2
	AALAAFNAQNJGSNFQLEEISR_Glycan_4-3-1-0-0	DPNAAYVJMSNHHR_Glycan_6-7-0-0-0	DPNAAYVJMSNHHR_Glycan_6-7-0-0-0
	LAGKPTHVJVSVVMAEVDGTCY_Glycan_4-4-0-0-1	LGJWSAMPSCK_Glycan_6-4-1-0-0	LGJWSAMPSCK_Glycan_6-4-1-0-0
	RNPPMGGNVVIFDTVITNQEEPYQJHSGR_Glycan_5-4-0-0-4	PITJATLDQITGK_Glycan_4-6-0-0-0	PITJATLDQITGK_Glycan_4-6-0-0-0
	IDPSDSYTJYSPSFQGH_Glycan_5-4-2-0-0	GVNFJVSK_Glycan_5-4-1-0-0	GVNFJVSK_Glycan_5-4-1-0-0
	ALPQPQJVTSLLGCTH_Glycan_6-5-2-0-1	QEPERJECFLQHKDDNPNLPR_Glycan_3-8-0-0-1	QEPERJECFLQHKDDNPNLPR_Glycan_3-8-0-0-1
	ALPQPQJVTSLLGCTH_Glycan_5-4-2-0-0	RGPECSQJYTTPSGVIK_Glycan_6-4-0-0-2	RGPECSQJYTTPSGVIK_Glycan_6-4-0-0-2
	ALPQPQJVTSLLGCTH_Glycan_6-3-0-0-2	NLFLNHSEJATAK_Glycan_5-4-1-0-0	NLFLNHSEJATAK_Glycan_5-4-1-0-0
	GDVLHNGJGTYQSWVVVAVPPQDTAPYSCHVQH_Glycan_5-4-0-0-4	LGJWSAMPSCKASCK_Glycan_6-3-0-0-1	LGJWSAMPSCKASCK_Glycan_6-3-0-0-1
	JYCGLPGEYWLGNDK_Glycan_5-4-1-0-0	LGJWSAMPSCK_Glycan_5-4-2-0-1	LGJWSAMPSCK_Glycan_5-4-2-0-1
	ALPQPQJVTSLLGCTH_Glycan_6-5-2-0-0	ATFGCHDGYSLDGPEEIECTKLGJWSAMPSCK_Glycan_7-7-2-0-1	ATFGCHDGYSLDGPEEIECTKLGJWSAMPSCK_Glycan_7-7-2-0-1
	VVLHPJYSQVDIGLIK_Glycan_8-7-1-0-0	LGJWSAMPSCK_Glycan_5-4-0-0-5	LGJWSAMPSCK_Glycan_5-4-0-0-5
	VQFNLGJSSR_Glycan_5-3-0-0-0	NLFLNHSEJATAK_Glycan_3-7-0-0-0	NLFLNHSEJATAK_Glycan_3-7-0-0-0
	AALAAFNAQNJGSNFQLEEISR_Glycan_6-5-2-0-1	TJATLDQITGK_Glycan_5-4-1-0-2	TJATLDQITGK_Glycan_5-4-1-0-2
	RNPPMGGNVVIFDTVITNQEEPYQJHSGR_Glycan_5-4-0-0-2	PITJATLDQITGK_Glycan_NNH(HN(HEX&sulfate))(HNHS)	PITJATLDQITGK_Glycan_NNH(HN(HEX&sulfate))(HNHS)
	VVLHPJYSQVDIGLIK_Glycan_6-5-3-0-0	IPCSQPPQIEHGTIJSSR_Glycan_6-4-1-0-1	IPCSQPPQIEHGTIJSSR_Glycan_6-4-1-0-1
	LAGKPTHVJVSVVMAEVDGTCY_Glycan_4-5-0-0-1	LGJWSAMPSCK_Glycan_5-4-1-0-2	LGJWSAMPSCK_Glycan_5-4-1-0-2
	ALPQPQJVTSLLGCTH_Glycan_12-2-0-0-0	IJLTTDTSK_Glycan_4-5-1-0-2	IJLTTDTSK_Glycan_4-5-1-0-2
	VVLHPJYSQVDIGLIK_Glycan_6-5-3-0-1	IPCSQPPQIEHGTIJSSR_Glycan_6-5-2-0-1	IPCSQPPQIEHGTIJSSR_Glycan_6-5-2-0-1
	ALPQPQJVTSLLGCTH_Glycan_5-4-1-0-2	IPCSQPPQIEHGTIJSSR_Glycan_6-5-2-0-0	IPCSQPPQIEHGTIJSSR_Glycan_6-5-2-0-0
	VEJTTVYYLVLDVQESDCSVLSR_Glycan_4-5-2-0-1	GHTLTLJFTR_Glycan_7-6-0-0-1	GHTLTLJFTR_Glycan_7-6-0-0-1
	AALAAFNAQNJGSNFQLEEISR_Glycan_6-5-2-0-0	IPCSQPPQIEHGTIJSSR_Glycan_5-4-2-0-0	IPCSQPPQIEHGTIJSSR_Glycan_5-4-2-0-0
	AALAAFNAQNJGSNFQLEEISR_Glycan_6-5-3-0-0	IPCSQPPQIEHGTIJSSR_Glycan_5-4-2-0-1	IPCSQPPQIEHGTIJSSR_Glycan_5-4-2-0-1
	REGDHEFLEVPEAQEDVEATFPVHQPGJYSCSYR_Glycan_8-7-0-0-0	IPCSQPPQIEHGTIJSSR_Glycan_6-5-1-0-0	IPCSQPPQIEHGTIJSSR_Glycan_6-5-1-0-0
	LNAAKALPQPQJVTSLLGCTH_Glycan_5-4-2-0-0	EJISDPTSPLR_Glycan_6-4-0-0-2	EJISDPTSPLR_Glycan_6-4-0-0-2
	LAGKPTHVJVSVVMAEVDGTCY_Glycan_5-2-0-0-0	QQQHLFGSJVTDC_Glycan_4-6-0-0-0	QQQHLFGSJVTDC_Glycan_4-6-0-0-0
	LNAAKALPQPQJVTSLLGCTH_Glycan_6-4-1-0-1	QQQHLFGSJVT_Glycan_3-6-1-0-1	QQQHLFGSJVT_Glycan_3-6-1-0-1
	GAFISJFSMTVDGK_Glycan_5-4-0-0-2	EJISDPTSPLR_Glycan_5-3-0-0-3	EJISDPTSPLR_Glycan_5-3-0-0-3
	ALPQPQJVTSLLGCTH_Glycan_7-6-0-0-0	FSDGLESJSSTQFEVKK_Glycan_10-2-0-0-0	FSDGLESJSSTQFEVKK_Glycan_10-2-0-0-0
	VVHAAKAALAAFNAQNJGSNFQLEEISR_Glycan_NNH(HN(HEX&n-acetyl&sulfate))(HNH)	VLJFTTK_Glycan_5-4-0-0-2	VLJFTTK_Glycan_5-4-0-0-2
	REGDHEFLEVPEAQEDVEATFPVHQPGJYSCSYR_Glycan_5-4-2-0-0	NJLTESVGPLPK_Glycan_7-5-2-0-1	NJLTESVGPLPK_Glycan_7-5-2-0-1
	ALPQPQJVTSLLGCTH_Glycan_6-4-1-0-1	TYSIVQTJCSK_Glycan_8-7-0-0-0	TYSIVQTJCSK_Glycan_8-7-0-0-0
	DQCIVDDITYNVJDTFHK_Glycan_5-4-0-0-4	ITYSIVQTJCSK_Glycan_6-4-0-0-3	ITYSIVQTJCSK_Glycan_6-4-0-0-3
	QGFGNVATNTDGKJYCGLPGEYWLGNDK_Glycan_6-4-0-0-1	TYSIVQTJCSK_Glycan_5-4-0-0-5	TYSIVQTJCSK_Glycan_5-4-0-0-5
	LNAAKALPQPQJVTSLLGCTH_Glycan_6-6-0-0-4	YPHKPEIJSTTHPGADLQENFCR_Glycan_5-4-1-0-0	YPHKPEIJSTTHPGADLQENFCR_Glycan_5-4-1-0-0
	DQCIVDDITYNVJDTFHK_Glycan_5-4-2-0-0	ITYSIVQTJCSK_Glycan_6-4-1-0-1	ITYSIVQTJCSK_Glycan_6-4-1-0-1
	REGDHEFLEVPEAQEDVEATFPVHQPGJYSCSYR_Glycan_5-4-1-0-2	VQFNLGJSSR_Glycan_4-3-1-0-0	VQFNLGJSSR_Glycan_4-3-1-0-0
	JGSNFQLEEISR_Glycan_3-2-0-0-0	CIQAJYSLMENGK_Glycan_5-5-0-0-1	CIQAJYSLMENGK_Glycan_5-5-0-0-1
	AAFNAQNJGSNFQLEEISR_Glycan_3-9-0-0-1	GLKAATCINPLJGSVCERPANHSAK_Glycan_N(NH((HEX&phosphate))(H(NH)(NH)))(F)	GLKAATCINPLJGSVCERPANHSAK_Glycan_N(NH((HEX&phosphate))(H(NH)(NH)))(F)
	ALPQPQJVTSLLGCTH_Glycan_3-3-0-0-2	INPLJGSVCERPANHSAK_Glycan_4-4-0-0-0	INPLJGSVCERPANHSAK_Glycan_4-4-0-0-0
	VEJTTVYYLVLDVQESDCSVLSR_Glycan_10-2-0-0-0	GLKAATCINPLNGSVCERPAJHSAK_Glycan_N(NH((HEX&phosphate))(H(NH)(NH)))(F)	GLKAATCINPLNGSVCERPAJHSAK_Glycan_N(NH((HEX&phosphate))(H(NH)(NH)))(F)
	ALPQPQJVTSLLGCTH_Glycan_5-4-0-0-2	ITYSIVQTJCSK_Glycan_N(NH(HNHNH(NON|a|keto|d&amino))(HN(F)(H)))(F)	ITYSIVQTJCSK_Glycan_N(NH(HNHNH(NON|a|keto|d&amino))(HN(F)(H)))(F)
	LNAAKALPQPQJVTSLLGCTH_Glycan_3-5-0-0-1	ELHHLQEQJVSNAFLDK_Glycan_7-6-0-0-0	ELHHLQEQJVSNAFLDK_Glycan_7-6-0-0-0
	AALAAFNAQNJGSNFQLEEISR_Glycan_5-4-1-0-2	KYNSQJQSNNQFVLYR_Glycan_6-3-0-0-2	KYNSQJQSNNQFVLYR_Glycan_6-3-0-0-2
	ATFPVHQPGJYSCSYR_Glycan_5-2-0-0-0	ITYSIVQTJCSK_Glycan_6-5-2-0-0	ITYSIVQTJCSK_Glycan_6-5-2-0-0
	LQAPLJYTEFQKPICLPSK_Glycan_5-4-1-0-0	VYKPSAGJNSLYR_Glycan_4-7-0-0-1	VYKPSAGJNSLYR_Glycan_4-7-0-0-1
	YTGJASALFILPDQDK_Glycan_6-5-3-0-0	ITYSIVQTJCSK_Glycan_6-3-1-0-1	ITYSIVQTJCSK_Glycan_6-3-1-0-1
	LPTQJITFQTESSVAEQEAEFQSPK_Glycan_6-5-1-0-2	WEYCJLTR_Glycan_5-4-1-0-0	WEYCJLTR_Glycan_5-4-1-0-0
	AALAAFNAQNJGSNFQLEEISR_Glycan_N(NH(HN(HEX&n-acetyl&sulfate))(HNH))(F)	JHSCSEGQISIFR_Glycan_5-2-0-0-1	JHSCSEGQISIFR_Glycan_5-2-0-0-1
	AAFNAQNJGSNFQLEEISR_Glycan_6-6-1-0-0	VYKPSAGJNSLYR_Glycan_5-4-0-0-4	VYKPSAGJNSLYR_Glycan_5-4-0-0-4
	JLSMPLLPADFHK_Glycan_5-5-2-0-1	ITYSIVQTJCSK_Glycan_6-5-3-0-0	ITYSIVQTJCSK_Glycan_6-5-3-0-0
	VJCSIAVCQR_Glycan_N(NH(HNHNH(NON|a|keto|d))(HN(F)(H)))(F)	YNQJFSAGNNENIMEAH_Glycan_7-6-1-0-4	YNQJFSAGNNENIMEAH_Glycan_7-6-1-0-4
	YTGJASALFILPDQDK_Glycan_6-5-2-0-1	PHKPEIJSTTHPGADLQENFCR_Glycan_6-4-0-0-2	PHKPEIJSTTHPGADLQENFCR_Glycan_6-4-0-0-2
	YTGJASALFILPDQDK_Glycan_6-5-1-0-3	YNQJFSAGNNENIMEAH_Glycan_4-3-0-0-2	YNQJFSAGNNENIMEAH_Glycan_4-3-0-0-2
	AALAAFNAQNJGSNFQLEEISR_Glycan_4-3-0-0-2	EWEKELHHLQEQJVSNAFLDK_Glycan_4-5-0-0-1	EWEKELHHLQEQJVSNAFLDK_Glycan_4-5-0-0-1
	LPTQJITFQTESSVAEQEAEFQSPK_Glycan_6-5-1-0-3	KDLQSLEDILHQVEJK_Glycan_4-5-2-0-1	KDLQSLEDILHQVEJK_Glycan_4-5-2-0-1
	ALPQPQJVTSLLGCTH_Glycan_6-5-0-0-7	FSDGLESJSSTQFEVK_Glycan_3-4-2-0-0	FSDGLESJSSTQFEVK_Glycan_3-4-2-0-0
	LAAFNAQNJGSNFQLEEISR_Glycan_6-5-1-0-3	EWEKELHHLQEQJVSNAFLDK_Glycan_3-4-0-0-1	EWEKELHHLQEQJVSNAFLDK_Glycan_3-4-0-0-1
	QQQHLFGSJVTDCSGNFCLFR_Glycan_6-4-0-0-1	KLGJWSAMPSCK_Glycan_6-3-0-0-1	KLGJWSAMPSCK_Glycan_6-3-0-0-1
	QQQHLFGSJVTDCSGNFCLFR_Glycan_6-5-1-0-1	EWEKELHHLQEQJVSNAFLDK_Glycan_3-4-0-0-0	EWEKELHHLQEQJVSNAFLDK_Glycan_3-4-0-0-0
	LAGKPTHVJVSVVMAEVDGTCY_Glycan_6-5-1-0-1	CGPCPAGFTGJGSHCTDVNECNAHPCFPR_Glycan_5-4-0-0-3	CGPCPAGFTGJGSHCTDVNECNAHPCFPR_Glycan_5-4-0-0-3
	REGDHEFLEVPEAQEDVEATFPVHQPGJYSC_Glycan_5-4-1-0-0	CGPCPAGFTGNGSHCTDVJECNAHPCFPR_Glycan_5-4-0-0-3	CGPCPAGFTGNGSHCTDVJECNAHPCFPR_Glycan_5-4-0-0-3
	LVPVPITJATLDQITGK_Glycan_6-5-0-0-1	YPHKPEIJSTTHPGADLQENFCR_Glycan_6-5-3-0-0	YPHKPEIJSTTHPGADLQENFCR_Glycan_6-5-3-0-0
	AGLQAFFQVQECJK_Glycan_5-4-2-0-1	QQQHLFGSJVTDCSGN_Glycan_5-4-2-0-0	QQQHLFGSJVTDCSGN_Glycan_5-4-2-0-0
	MVSHHJLTTGATLINEQWLLTTAK_Glycan_4-4-0-0-1	GLTFQQJASSMCVPDQDTAIR_Glycan_6-5-1-0-1	GLTFQQJASSMCVPDQDTAIR_Glycan_6-5-1-0-1
	QQHLFGSJVTDCSGNFCLFR_Glycan_6-5-1-0-1	LDPTVLDAGELAJR_Glycan_5-4-2-0-0	LDPTVLDAGELAJR_Glycan_5-4-2-0-0
	MVSHHJLTTGATLINEQWLLTTAK_Glycan_4-5-1-0-2	FQQJASSMCVPDQDTAIR_Glycan_3-5-0-0-1	FQQJASSMCVPDQDTAIR_Glycan_3-5-0-0-1
	MVSHHJLTTGATLINEQWLLTTAK_Glycan_4-5-2-0-0	KLGJWSAMPSCK_Glycan_5-3-0-0-0	KLGJWSAMPSCK_Glycan_5-3-0-0-0
	QQQHLFGSJVTDCSGNFCLFR_Glycan_6-5-1-0-0	LDPTVLDAGELAJR_Glycan_6-4-1-0-1	LDPTVLDAGELAJR_Glycan_6-4-1-0-1
	LAGKPTHVJVSVVMAEVDGTCY_Glycan_6-6-1-0-1	LVJEVTEFAK_Glycan_5-4-1-0-0	LVJEVTEFAK_Glycan_5-4-1-0-0
	LPTQJITFQTESSVAEQEAEFQSPK_Glycan_5-4-2-0-0	LINDYVKJGTRG_Glycan_6-6-0-0-1	LINDYVKJGTRG_Glycan_6-6-0-0-1
	QQQHLFGSJVTDCSGNFCLFR_Glycan_6-5-0-0-2	JATVHEQVGGPSLTSDLQAQSK_Glycan_5-6-0-0-2	JATVHEQVGGPSLTSDLQAQSK_Glycan_5-6-0-0-2
	HGIQYFNJNTQHSSLFMLNEVK_Glycan_4-4-1-0-0	EWEKELHHLQEQJVSNAFLDK_Glycan_5-5-0-0-2	EWEKELHHLQEQJVSNAFLDK_Glycan_5-5-0-0-2
	LPTQJITFQTESSVAEQEAEFQSPK_Glycan_5-4-2-0-1	NJATVHEQVGGPSLTSDLQAQSK_Glycan_5-4-2-0-0	NJATVHEQVGGPSLTSDLQAQSK_Glycan_5-4-2-0-0
	TGJASALFILPDQDK_Glycan_8-5-0-0-4	LQEQJVSNAFLDK_Glycan_4-3-0-0-1	LQEQJVSNAFLDK_Glycan_4-3-0-0-1
	QQQHLFGSJVTDCSGNFCLFR_Glycan_5-4-1-0-0	NLFLNHSEJATAK_Glycan_4-5-0-0-2	NLFLNHSEJATAK_Glycan_4-5-0-0-2
	AGLQAFFQVQECJK_Glycan_5-4-2-0-0	NLFLNHSEJATAK_Glycan_5-5-0-0-1	NLFLNHSEJATAK_Glycan_5-5-0-0-1
	AALAAFNAQNJGSNFQLEEISR_Glycan_5-4-2-0-1	ELHHLQEQJVSNAFLDK_Glycan_3-6-2-0-1	ELHHLQEQJVSNAFLDK_Glycan_3-6-2-0-1
	AALAAFNAQNJGSNFQLEEISR_Glycan_5-4-2-0-0	ELHHLQEQJVSNA_Glycan_4-3-0-0-1	ELHHLQEQJVSNA_Glycan_4-3-0-0-1
	LVPVPITJATLDQITGK_Glycan_6-5-0-0-0	EWEKELHHLQEQJVSNAFLDK_Glycan_4-5-1-0-2	EWEKELHHLQEQJVSNAFLDK_Glycan_4-5-1-0-2
	LSALDNLLJHSSMFLK_Glycan_4-9-0-0-0	EWEKELHHLQEQJVSNAFLDK_Glycan_5-5-0-0-1	EWEKELHHLQEQJVSNAFLDK_Glycan_5-5-0-0-1
	QQHLFGSJVTDCSGNFCLFR_Glycan_5-4-0-0-4	HAJWTLTPLK_Glycan_5-4-0-0-0	HAJWTLTPLK_Glycan_5-4-0-0-0
	RNPPMGGNVVIFDTVITNQEEPYQJHSGR_Glycan_5-4-2-0-1	ELHHLQEQJVSNAFLDKGEF_Glycan_3-4-2-0-0	ELHHLQEQJVSNAFLDKGEF_Glycan_3-4-2-0-0
	JQSVNVFLGHTAIDEMLK_Glycan_5-5-1-0-1	FSDGLESJSSTQFEVK_Glycan_8-2-0-0-0	FSDGLESJSSTQFEVK_Glycan_8-2-0-0-0
	LAGKPTHVJVSVVMAEVDGTCY_Glycan_5-5-1-0-2	QQQHLFGSJVTDCSG_Glycan_5-4-2-0-0	QQQHLFGSJVTDCSG_Glycan_5-4-2-0-0
	AALAAFNAQNJGSNFQLEEISR_Glycan_6-5-3-0-1	ELHHLQEQJVSNAFLDK_Glycan_6-4-1-0-1	ELHHLQEQJVSNAFLDK_Glycan_6-4-1-0-1
	LNVEAAJWTVR_Glycan_N(NH(HN(HEX&n-acetyl&sulfate))(HN))(F)	ELHHLQEQJVSNAFLDK_Glycan_5-5-2-0-0	ELHHLQEQJVSNAFLDK_Glycan_5-5-2-0-0
	QNJGSNFQLEEISR_Glycan_8-7-0-0-1	ELHHLQEQJVSNAF_Glycan_6-5-0-0-4	ELHHLQEQJVSNAF_Glycan_6-5-0-0-4
	LFGSJVTDCSGNFCLFR_Glycan_5-8-0-0-0	JGVAQEPVHLDSPAIK_Glycan_5-4-1-0-2	JGVAQEPVHLDSPAIK_Glycan_5-4-1-0-2
	VLDYLJETQQLTPEIK_Glycan_5-4-2-0-0	ELHHLQEQJVSNAFLDK_Glycan_4-7-0-0-1	ELHHLQEQJVSNAFLDK_Glycan_4-7-0-0-1
	SJVTDCSGNFCLFR_Glycan_6-6-0-0-4	KVSCPIMPCSJATVPDGECCPR_Glycan_5-4-0-0-5	KVSCPIMPCSJATVPDGECCPR_Glycan_5-4-0-0-5
	QQQHLFGSJVTDCSGNFCLFR_Glycan_4-3-0-0-0	EWEKELHHLQEQJVSNAFLDK_Glycan_N(NH(HN(HEX&n-acetyl&sulfate))(H))(F)	EWEKELHHLQEQJVSNAFLDK_Glycan_N(NH(HN(HEX&n-acetyl&sulfate))(H))(F)
	LNLDGSJYTLLK_Glycan_NNH(H(NHS)(N(HEX&sulfate)))(HNH)	YNSQJQSNNQFVLYR_Glycan_5-4-1-0-0	YNSQJQSNNQFVLYR_Glycan_5-4-1-0-0
	LFQPJDTCIVSGWGR_Glycan_5-4-2-0-0	JHSCSEGQISIFR_Glycan_5-4-1-0-2	JHSCSEGQISIFR_Glycan_5-4-1-0-2
	QQQHLFGSJVTDCSGNFCL_Glycan_6-4-1-0-1	ELHHLQEQJVSNAFLDKG_Glycan_4-5-1-0-0	ELHHLQEQJVSNAFLDKG_Glycan_4-5-1-0-0
	YTGJASALFILPDQDK_Glycan_6-5-2-0-0	EWEKELHHLQEQJVSNAFLDK_Glycan_NNH(HN(HEX&n-acetyl&sulfate))(H)	EWEKELHHLQEQJVSNAFLDK_Glycan_NNH(HN(HEX&n-acetyl&sulfate))(H)
	VQFNLGJSSR_Glycan_5-3-0-0-1	GLTFQQJASSMCVPDQDTAIR_Glycan_6-5-0-0-0	GLTFQQJASSMCVPDQDTAIR_Glycan_6-5-0-0-0
	LAGKPTHVJVSVVMAEVDGTCY_Glycan_5-4-2-0-0	LHINHNJLTESVGPLPK_Glycan_6-5-1-0-3	LHINHNJLTESVGPLPK_Glycan_6-5-1-0-3
	LAGKPTHVJVSVVMAEVDGTCY_Glycan_5-4-1-0-2	LTFQQJASSMCVPDQDTAIR_Glycan_5-4-0-0-3	LTFQQJASSMCVPDQDTAIR_Glycan_5-4-0-0-3
	VVLHPJYSQVDIGLIK_Glycan_7-6-4-0-0	SLHGVTVDJR_Glycan_3-8-0-0-1	SLHGVTVDJR_Glycan_3-8-0-0-1
	YGEJNSLSVEGFR_Glycan_N(NH(HNHNH(NON|a|keto|d&amino))(HN(F)(H)))(F)	CPDPVLVNGEFSSSGPVJVSDK_Glycan_5-3-1-0-0	CPDPVLVNGEFSSSGPVJVSDK_Glycan_5-3-1-0-0
	LAGKPTHVJVSVVMAEVDGTCY_Glycan_4-5-1-0-1	LVJEVTEFAK_Glycan_4-7-0-0-1	LVJEVTEFAK_Glycan_4-7-0-0-1
	STGKPTLYJVSLVMSDTAGTCY_Glycan_N(NH((HEX&phosphate))(H(NH)(NH)))(F)	LVJEVTEFAK_Glycan_5-8-0-0-0	LVJEVTEFAK_Glycan_5-8-0-0-0
	ALPQPQJVTSLLGCTH_Glycan_7-4-3-0-1	GLESJSSTQFEVK_Glycan_4-7-0-0-0	GLESJSSTQFEVK_Glycan_4-7-0-0-0
	REGDHEFLEVPEAQEDVEATFPVHQPGJYSCSYR_Glycan_6-5-3-0-1	LVJEVTEFAK_Glycan_4-3-1-0-0	LVJEVTEFAK_Glycan_4-3-1-0-0
	YTGJASALFILPDQDKMEEVEAMLLPETLK_Glycan_6-4-1-0-0	LVJEVTEFAK_Glycan_6-5-1-0-0	LVJEVTEFAK_Glycan_6-5-1-0-0
	STGKPTLYJVSLVMSDTAGTCY_Glycan_N(NH(HN(HEX&n-acetyl&sulfate))(HH))(F)	LVJEVTEFAK_Glycan_5-4-2-0-1	LVJEVTEFAK_Glycan_5-4-2-0-1
	QQQHLFGSJVTDCSGNFCLFR_Glycan_5-3-0-0-1	VSCPIMPCSJATVPDGECCPR_Glycan_5-4-0-0-3	VSCPIMPCSJATVPDGECCPR_Glycan_5-4-0-0-3
	STGKPTLYJVSLVMSDTAGTC_Glycan_4-6-0-0-0	LQNLTLPTJASIK_Glycan_6-3-0-0-2	LQNLTLPTJASIK_Glycan_6-3-0-0-2
	ALPQPQJVTSLLGCTH_Glycan_6-5-3-0-0	CGJCSLTTLKDEDFCKR_Glycan_4-4-1-0-1	CGJCSLTTLKDEDFCKR_Glycan_4-4-1-0-1
	LVPVPITJATLDQITGK_Glycan_5-4-0-0-0	VSCPIMPCSJATVPDGECCPR_Glycan_5-4-1-0-1	VSCPIMPCSJATVPDGECCPR_Glycan_5-4-1-0-1
	QQHLFGSJVTDCSGNFCLFR_Glycan_6-4-1-0-0	VSCPIMPCSJATVPDGECCPR_Glycan_4-4-1-0-2	VSCPIMPCSJATVPDGECCPR_Glycan_4-4-1-0-2
	RSVJLSR_Glycan_5-3-1-0-0	VSCPIMPCSJATVPDGECCPR_Glycan_5-6-0-0-0	VSCPIMPCSJATVPDGECCPR_Glycan_5-6-0-0-0
	AALAAFNAQNJGSNFQLEEISR_Glycan_6-5-1-0-3	VSCPIMPCSJATVPDGECCPR_Glycan_5-4-0-0-2	VSCPIMPCSJATVPDGECCPR_Glycan_5-4-0-0-2
	QQHLFGSJVTDCSGNFCLFR_Glycan_6-4-0-0-2	TFQQJASSMCVPDQDTAIR_Glycan_5-5-2-0-0	TFQQJASSMCVPDQDTAIR_Glycan_5-5-2-0-0
	FEVDSPVYJATWSASLK_Glycan_5-4-1-0-0	GLTFQQJASSMCVPDQDTAIR_Glycan_6-4-1-0-1	GLTFQQJASSMCVPDQDTAIR_Glycan_6-4-1-0-1
	LPTQJITFQTESSVAEQEAEFQSPK_Glycan_5-4-1-0-2	CPPPPQIPNSHJMTTTLNYR_Glycan_6-5-0-0-3	CPPPPQIPNSHJMTTTLNYR_Glycan_6-5-0-0-3
	JVTDCSGNFCLFR_Glycan_4-9-0-0-0	VSCPIMPCSJATVPDGECCPR_Glycan_5-3-0-0-2	VSCPIMPCSJATVPDGECCPR_Glycan_5-3-0-0-2
	LPTQJITFQTESSVAEQEAEFQSPK_Glycan_6-5-3-0-1	GLTFQQJASSMCVPDQDTAIR_Glycan_6-4-0-0-3	GLTFQQJASSMCVPDQDTAIR_Glycan_6-4-0-0-3
	REGDHEFLEVPEAQEDVEATFPVHQPGJYSCSYR_Glycan_8-7-1-0-0	KKEDALJETR_Glycan_3-6-1-0-2	KKEDALJETR_Glycan_3-6-1-0-2
	QQHLFGSJVTDCSGNFCLFR_Glycan_4-3-1-0-1	VLDVLCSLCVCJGVAVR_Glycan_8-7-0-0-0	VLDVLCSLCVCJGVAVR_Glycan_8-7-0-0-0
	ALPQPQJVTSLLGCTH_Glycan_6-5-3-0-1	KVSCPIMPCSJATVPDGECCPR_Glycan_5-3-0-0-1	KVSCPIMPCSJATVPDGECCPR_Glycan_5-3-0-0-1
	EGDHEFLEVPEAQEDVEATFPVHQPGJYSCSYR_Glycan_6-5-0-0-2	CPPPPQIPNSHJMTTTLNYR_Glycan_5-6-0-0-0	CPPPPQIPNSHJMTTTLNYR_Glycan_5-6-0-0-0
	LAGKPTHVJVSVVMAEVDGTCY_Glycan_N(NH(HN(HEX&sulfate))(HNHS))(F)	LTFQQJASSMCVPDQDTAIR_Glycan_3-6-1-0-2	LTFQQJASSMCVPDQDTAIR_Glycan_3-6-1-0-2
	SAFRNEEYJK_Glycan_NNH(HN(HEX&n-acetyl&sulfate))(HNH)	GLTFQQJASSMCVPDQDTAIR_Glycan_4-4-1-0-2	GLTFQQJASSMCVPDQDTAIR_Glycan_4-4-1-0-2
	GSJVTDCSGNFCLFR_Glycan_6-5-1-0-3	GLTFQQJASSMCVPDQDTAIR_Glycan_4-7-0-0-1	GLTFQQJASSMCVPDQDTAIR_Glycan_4-7-0-0-1
	SPYYJVSDEISFHCYDGYTLR_Glycan_5-4-1-0-0	VAJYVDWINDR_Glycan_5-5-0-0-2	VAJYVDWINDR_Glycan_5-5-0-0-2
	LAGKPTHVJVSVVMAEVDGTCY_Glycan_6-3-1-0-0	GYSLHGVTVDJR_Glycan_6-3-0-0-3	GYSLHGVTVDJR_Glycan_6-3-0-0-3
	NEEYJKSVQEIQAT_Glycan_12-2-0-0-0	TFQQJASSMCVPDQDTAIR_Glycan_3-6-1-0-2	TFQQJASSMCVPDQDTAIR_Glycan_3-6-1-0-2
	LAGKPTHVJVSVVMAEVDGTCY_Glycan_4-3-0-0-1	GLTFQQJASSMCVPDQDTAIR_Glycan_4-4-0-0-0	GLTFQQJASSMCVPDQDTAIR_Glycan_4-4-0-0-0
	LPTQJITFQTESSVAEQEAEFQSPK_Glycan_6-5-3-0-0	LTFQQJASSMCVPDQDTAIR_Glycan_4-4-1-0-3	LTFQQJASSMCVPDQDTAIR_Glycan_4-4-1-0-3
	REGDHEFLEVPEAQEDVEATFPVHQPGJYSCSYR_Glycan_6-5-3-0-0	LTFQQJASSMCVPDQDTAIR_Glycan_5-4-0-0-4	LTFQQJASSMCVPDQDTAIR_Glycan_5-4-0-0-4
	EGDHEFLEVPEAQEDVEATFPVHQPGJYSCSYR_Glycan_5-4-1-0-0	LHVGNYJGTAGDALR_Glycan_8-5-0-0-4	LHVGNYJGTAGDALR_Glycan_8-5-0-0-4
	QGFGNVATNTDGKJYCGLPGEYWLGNDK_Glycan_6-4-1-0-1	GLTFQQJASSMCVPDQDTAIR_Glycan_6-5-0-0-1	GLTFQQJASSMCVPDQDTAIR_Glycan_6-5-0-0-1
	EGDHEFLEVPEAQEDVEATFPVHQPGJYSCSYR_Glycan_5-4-1-0-1	TFQQJASSMCVPDQDTAIR_Glycan_3-8-0-0-1	TFQQJASSMCVPDQDTAIR_Glycan_3-8-0-0-1
	AFNAQNJGSNFQLEEISR_Glycan_5-5-2-0-1	LTFQQJASSMCVPDQDTAIR_Glycan_3-6-1-0-1	LTFQQJASSMCVPDQDTAIR_Glycan_3-6-1-0-1
	YTGJASALFILPDQDK_Glycan_7-6-4-0-0	VSCPIMPCSJATVPDGECCPR_Glycan_5-3-0-0-1	VSCPIMPCSJATVPDGECCPR_Glycan_5-3-0-0-1
	EGDHEFLEVPEAQEDVEATFPVHQPGJYSCSYR_Glycan_5-4-0-0-3	LTFQQJASSMCVPDQDTAIR_Glycan_3-6-0-0-3	LTFQQJASSMCVPDQDTAIR_Glycan_3-6-0-0-3
	LQAPLJYTEFQKPICLPSK_Glycan_6-5-1-0-3	VSCPIMPCSJATVPDGECCPR_Glycan_4-3-1-0-0	VSCPIMPCSJATVPDGECCPR_Glycan_4-3-1-0-0
	NSVLJSSTAEHSSPYSEDPIEDPLQPDVTGIR_Glycan_5-4-1-0-2	YJHTGQVIIYR_Glycan_6-5-2-0-1	YJHTGQVIIYR_Glycan_6-5-2-0-1
	NAQNJGSNFQLEEISR_Glycan_5-4-1-0-2	DAVDAGMLJSSAIR_Glycan_3-2-0-0-0	DAVDAGMLJSSAIR_Glycan_3-2-0-0-0
	STGKPTLYJVSLVMSDTAGTCY_Glycan_6-2-0-0-0	TFQQJASSMCVPDQDTAIR_Glycan_3-9-0-0-0	TFQQJASSMCVPDQDTAIR_Glycan_3-9-0-0-0
	QVFPGLNYCTSGAYSJASSTDSASYYPLTGDTR_Glycan_5-4-0-0-0	GLTFQQJASSMCVPDQDTAIR_Glycan_3-6-0-0-3	GLTFQQJASSMCVPDQDTAIR_Glycan_3-6-0-0-3
	ASISCTVEJETIGVWR_Glycan_5-4-2-0-0	YCTSGAYSJASSTDSASYYPLTGDTR_Glycan_5-4-1-0-0	YCTSGAYSJASSTDSASYYPLTGDTR_Glycan_5-4-1-0-0
	LQAPLJYTEFQKPICLPSK_Glycan_6-5-1-0-2	GLTFQQJASSMCVPDQDTAIR_Glycan_3-6-1-0-1	GLTFQQJASSMCVPDQDTAIR_Glycan_3-6-1-0-1
	YTGJASALFILPDQDK_Glycan_7-6-3-0-1	CTSGAYSJASSTDSASYYPLTGDTR_Glycan_6-4-0-0-2	CTSGAYSJASSTDSASYYPLTGDTR_Glycan_6-4-0-0-2
	STGKPTLYJVSLVMSDTAGTCY_Glycan_6-5-3-0-0	AYSJASSTDSASYYPLTGDTR_Glycan_7-6-0-0-1	AYSJASSTDSASYYPLTGDTR_Glycan_7-6-0-0-1
	EGDHEFLEVPEAQEDVEATFPVHQPGJYSCSYR_Glycan_5-4-0-0-2	DIVEYYNDSJGSHVLQGR_Glycan_7-5-2-0-1	DIVEYYNDSJGSHVLQGR_Glycan_7-5-2-0-1
	LAGKPTHVJVSVVMAEVDGTCY_Glycan_5-3-1-0-0	QTVAVJYSQPISEASR_Glycan_6-5-0-0-7	QTVAVJYSQPISEASR_Glycan_6-5-0-0-7
	KNLFLNHSEJATAK_Glycan_3-2-0-0-0	CTSGAYSJASSTDSASYYPLTGDTR_Glycan_3-8-0-0-0	CTSGAYSJASSTDSASYYPLTGDTR_Glycan_3-8-0-0-0
	MVSHHJLTTGATLINEQWLLTTAK_Glycan_5-5-1-0-1	GLTFQQJASSMCVPDQDTAIR_Glycan_5-3-1-0-0	GLTFQQJASSMCVPDQDTAIR_Glycan_5-3-1-0-0
	STGKPTLYJVSLVMSDTAGTCY_Glycan_7-2-0-0-0	KYNSQJQSNNQFVLYR_Glycan_7-5-2-0-1	KYNSQJQSNNQFVLYR_Glycan_7-5-2-0-1
	LDAPTNLQFVJETDSTVLVR_Glycan_5-4-1-0-0	LTFQQJASSMCVPDQDTAIR_Glycan_4-5-0-0-3	LTFQQJASSMCVPDQDTAIR_Glycan_4-5-0-0-3
	LAGKPTHVJVSVVMAEVDGTC_Glycan_6-5-0-0-3	TFQQJASSMCVPDQDTAIR_Glycan_3-3-0-0-1	TFQQJASSMCVPDQDTAIR_Glycan_3-3-0-0-1
	STGKPTLYJVSLVMSDTAGTCY_Glycan_9-2-0-0-0	RGLTFQQJASSMCVPDQDTAIR_Glycan_3-6-1-0-1	RGLTFQQJASSMCVPDQDTAIR_Glycan_3-6-1-0-1
	SSVITLNTNAELFJQSDIVAH_Glycan_9-2-0-0-0	RGLTFQQJASSMCVPDQDTAIR_Glycan_6-3-0-0-2	RGLTFQQJASSMCVPDQDTAIR_Glycan_6-3-0-0-2
	LAGKPTHVJVSVVMAEVDGTC_Glycan_N(NH(HNHNH(NON|a|keto|d&amino))(HN(F)(H)))(F)	DIVEYYNDSJGSHVLQGR_Glycan_6-5-2-0-1	DIVEYYNDSJGSHVLQGR_Glycan_6-5-2-0-1
	EGDHEFLEVPEAQEDVEATFPVHQPGJY_Glycan_6-5-2-0-0	GLTFQQJASSMCVPDQDTAIR_Glycan_3-9-0-0-0	GLTFQQJASSMCVPDQDTAIR_Glycan_3-9-0-0-0
	JYTLWR_Glycan_5-2-0-0-1	SQJQSNNQFVLYR_Glycan_7-7-2-0-1	SQJQSNNQFVLYR_Glycan_7-7-2-0-1
	QNLLQIJDSNIIGEK_Glycan_5-6-3-0-1	LTFQQJASSMCVPDQDTAIR_Glycan_5-4-0-0-0	LTFQQJASSMCVPDQDTAIR_Glycan_5-4-0-0-0
	LAGKPTHVJVSVVMAEVDGTCY_Glycan_6-5-2-0-1	DIVEYYNDSJGSHVLQGR_Glycan_4-4-0-0-0	DIVEYYNDSJGSHVLQGR_Glycan_4-4-0-0-0
	REGDHEFLEVPEAQEDVEATFPVHQPGJYSC_Glycan_5-4-2-0-0	YYNDSJGSHVLQGR_Glycan_6-3-1-0-0	YYNDSJGSHVLQGR_Glycan_6-3-1-0-0
	GSFPWQAKMVSHHJLTTGATLINEQWLLTTAK_Glycan_NNH(HN(HEX&n-acetyl&sulfate))(H)	DIVEYYJDSNGSHVLQGR_Glycan_4-4-0-0-0	DIVEYYJDSNGSHVLQGR_Glycan_4-4-0-0-0
	NAQNJGSNFQLEEISR_Glycan_4-5-0-0-3	LDVDQALJR_Glycan_6-6-1-0-0	LDVDQALJR_Glycan_6-6-1-0-0
	TYEDDSPEWFKEDNAVQPJSSYTYVWHATER_Glycan_5-4-2-0-0	YYNDSJGSHVLQGR_Glycan_5-4-0-0-2	YYNDSJGSHVLQGR_Glycan_5-4-0-0-2
	YTGJASALFILPDQDK_Glycan_6-5-3-0-1	QNJGSNFQLEEISR_Glycan_5-6-0-0-0	QNJGSNFQLEEISR_Glycan_5-6-0-0-0
	LQAPLJYTEFQKPICLPSK_Glycan_5-4-2-0-0	ADGTVNQIEGEATPVJLTEPAK_Glycan_N(NH(HNHNH(NON|a|keto|d))(HN(F)(H)))(F)	ADGTVNQIEGEATPVJLTEPAK_Glycan_N(NH(HNHNH(NON|a|keto|d))(HN(F)(H)))(F)
	LAGKPTHVJVSVVM_Glycan_7-6-0-0-5	HYTJSSQDVTVPCR_Glycan_3-4-2-0-0	HYTJSSQDVTVPCR_Glycan_3-4-2-0-0
	VLJLTDNTYLK_Glycan_6-2-0-0-0	PQCLLLVLAJR_Glycan_7-7-2-0-1	PQCLLLVLAJR_Glycan_7-7-2-0-1
	STGKPTLYJVSLVMSDTAGTCY_Glycan_5-2-0-0-1	SJGSHVLQGR_Glycan_5-4-1-0-2	SJGSHVLQGR_Glycan_5-4-1-0-2
	SPYYJVSDEISFHCYDGYTLR_Glycan_5-4-0-0-2	SWPAVGJCSSALR_Glycan_5-4-2-0-0	SWPAVGJCSSALR_Glycan_5-4-2-0-0
	VDALTTWQJK_Glycan_7-6-0-0-2	LVPVLAENYJK_Glycan_5-4-1-0-0	LVPVLAENYJK_Glycan_5-4-1-0-0
	DTAVFECLPQHAMFGJDTITCTTH_Glycan_5-4-2-0-0	LTFQQJASSMCVPDQDTAIR_Glycan_7-6-0-0-0	LTFQQJASSMCVPDQDTAIR_Glycan_7-6-0-0-0
	SLQALSNPAAJVSVDVK_Glycan_3-6-2-0-1	KEEEPSSSSVFNQNDPWAPTVDFSDFINJETIAGK_Glycan_6-6-0-0-4	KEEEPSSSSVFNQNDPWAPTVDFSDFINJETIAGK_Glycan_6-6-0-0-4
	INDVSLFJDTCVR_Glycan_7-6-0-0-4	DIVEYYNDSJGSHVLQGR_Glycan_5-4-2-0-0	DIVEYYNDSJGSHVLQGR_Glycan_5-4-2-0-0
	SLJLSGVPSQDK_Glycan_3-3-0-0-1	SWPAVGJCSSALR_Glycan_6-5-3-0-1	SWPAVGJCSSALR_Glycan_6-5-3-0-1
	LETTVJYTDSQRPICLPSK_Glycan_6-4-0-0-3	SWPAVGJCSSALR_Glycan_6-5-3-0-0	SWPAVGJCSSALR_Glycan_6-5-3-0-0
	MVSHHJLTTGATLINEQWLLTTAK_Glycan_4-4-1-0-1	HYTJSSQDVTVPCR_Glycan_5-4-2-0-1	HYTJSSQDVTVPCR_Glycan_5-4-2-0-1
	QQHLFGSJVTDCSGNFCLFR_Glycan_5-4-1-0-1	YLJETQQLTPEIK_Glycan_6-4-0-0-3	YLJETQQLTPEIK_Glycan_6-4-0-0-3
	LVPVPITJATLDQITGK_Glycan_7-6-1-0-0	LNAENJATFYFK_Glycan_5-4-1-0-0	LNAENJATFYFK_Glycan_5-4-1-0-0
	QQQHLFGSJVTDCSGNFCLFR_Glycan_6-4-1-0-1	ADGTVNQIEGEATPVJLTEPAK_Glycan_5-4-0-0-1	ADGTVNQIEGEATPVJLTEPAK_Glycan_5-4-0-0-1
	KJQSVNVFLGHTAIDEMLK_Glycan_5-4-2-0-0	QJASSMCVPDQDTAIR_Glycan_7-6-0-0-2	QJASSMCVPDQDTAIR_Glycan_7-6-0-0-2
	KYTGJASALFILPDQDK_Glycan_8-5-0-0-4	LNAENJATFYFK_Glycan_5-4-0-0-2	LNAENJATFYFK_Glycan_5-4-0-0-2
	VLDGQTAHLMCJVTGHPQPK_Glycan_8-2-0-0-0	LAJLTQGEDQYYLR_Glycan_5-4-2-0-0	LAJLTQGEDQYYLR_Glycan_5-4-2-0-0
	QQQHLFGSJVTDCSGNFCLFR_Glycan_6-5-2-0-1	QSVPAHFVALJGSK_Glycan_5-4-1-0-0	QSVPAHFVALJGSK_Glycan_5-4-1-0-0
	KJQSVNVFLGHTAIDEMLK_Glycan_5-4-1-0-2	QDQCIYJTTYLNVQR_Glycan_6-5-1-0-3	QDQCIYJTTYLNVQR_Glycan_6-5-1-0-3
	QQQHLFGSJVTDCSGNFCLFR_Glycan_5-4-0-0-2	LSDLSIJSTECLHVH_Glycan_5-4-0-0-4	LSDLSIJSTECLHVH_Glycan_5-4-0-0-4
	QQQHLFGSJVTDCSGNFCLFR_Glycan_6-5-1-0-2	LAJLTQGEDQYYLR_Glycan_3-7-0-0-0	LAJLTQGEDQYYLR_Glycan_3-7-0-0-0
	QQQHLFGSJVTDCSGNFCLFR_Glycan_5-4-2-0-1	LAJLTQGEDQYYLR_Glycan_5-4-0-0-3	LAJLTQGEDQYYLR_Glycan_5-4-0-0-3
	FGSNVTDCSGJFCLFR_Glycan_5-4-1-0-1	SIJTTNVMGTSLTVR_Glycan_4-5-1-0-0	SIJTTNVMGTSLTVR_Glycan_4-5-1-0-0
	JSSFHFLR_Glycan_4-4-0-0-1	TVEJETIGVWRPSPPTCEK_Glycan_5-4-2-0-0	TVEJETIGVWRPSPPTCEK_Glycan_5-4-2-0-0
	QQHLFGSJVTDCSGNFCLFR_Glycan_6-5-3-0-0	FYDGGYIJASAEGVSIR_Glycan_3-6-0-0-0	FYDGGYIJASAEGVSIR_Glycan_3-6-0-0-0
	QQHLFGSJVTDCSGNFCLFR_Glycan_6-5-2-0-1	LAJLTQGEDQYYLR_Glycan_5-4-1-0-0	LAJLTQGEDQYYLR_Glycan_5-4-1-0-0
	KWJVTSLETLK_Glycan_3-3-0-0-0	SIJTTNVMGTSLTVR_Glycan_5-5-0-0-1	SIJTTNVMGTSLTVR_Glycan_5-5-0-0-1
	AKAALAAFNAQNJGSNFQLEEISR_Glycan_6-5-0-0-0	LAJLTQGEDQYYLR_Glycan_6-4-1-0-0	LAJLTQGEDQYYLR_Glycan_6-4-1-0-0
	QQQHLFGSJ_Glycan_4-5-0-0-3	LAJLTQGEDQYYLR_Glycan_6-3-1-0-1	LAJLTQGEDQYYLR_Glycan_6-3-1-0-1
	LVPVPITJATLDQITGK_Glycan_6-5-1-0-1	RQDQCIYJTTYLNVQR_Glycan_3-7-0-0-1	RQDQCIYJTTYLNVQR_Glycan_3-7-0-0-1
	QQQHLFGSJVTDCSGNFCLFR_Glycan_6-5-2-0-0	LAJLTQGEDQYYLR_Glycan_5-3-1-0-0	LAJLTQGEDQYYLR_Glycan_5-3-1-0-0
	EGDHEFLEVPEAQEDVEATFPVHQPGJYSCSYR_Glycan_6-5-2-0-1	JLTQGEDQYYLR_Glycan_3-8-0-0-0	JLTQGEDQYYLR_Glycan_3-8-0-0-0
	FGSJVTDCSGNFCLFR_Glycan_6-5-3-0-1	SIJTTNVMGTSLTVR_Glycan_4-4-0-0-1	SIJTTNVMGTSLTVR_Glycan_4-4-0-0-1
	NPPMGGNVVIFDTVITNQEEPYQJHSGR_Glycan_5-4-0-0-1	NAQNJGSNFQLEEISR_Glycan_5-4-2-0-1	NAQNJGSNFQLEEISR_Glycan_5-4-2-0-1
	QQHLFGSJVTDCSGNFCLFR_Glycan_7-6-1-0-0	YJSSYLNVQR_Glycan_6-6-0-0-4	YJSSYLNVQR_Glycan_6-6-0-0-4
	GJASALFILPDQDK_Glycan_11-6-0-0-1	FNAQNJGSNFQLEEISR_Glycan_6-4-0-0-3	FNAQNJGSNFQLEEISR_Glycan_6-4-0-0-3
	LVPVPITJATLDQITGK_Glycan_6-5-1-0-0	JSSYLNVQR_Glycan_3-4-1-0-0	JSSYLNVQR_Glycan_3-4-1-0-0
	CGLVPVLAENYJK_Glycan_5-5-0-0-1	LAJLTQGEDQYYLR_Glycan_5-4-2-0-1	LAJLTQGEDQYYLR_Glycan_5-4-2-0-1
	FYFTPJKTEDTIFLR_Glycan_6-5-2-0-0	JTTYLNVQR_Glycan_N(NH(HNH)((HEX&phosphate)))(F)	JTTYLNVQR_Glycan_N(NH(HNH)((HEX&phosphate)))(F)
	EGDHEFLEVPEAQEDVEATFPVHQPGJYSCSYR_Glycan_6-5-2-0-0	SLGAHJTTLTEILK_Glycan_5-4-1-0-0	SLGAHJTTLTEILK_Glycan_5-4-1-0-0
	EGDHEFLEVPEAQEDVEATFPVHQPGJYSCSYR_Glycan_6-5-1-0-2	SLGAHJTTLTEILK_Glycan_5-6-3-0-1	SLGAHJTTLTEILK_Glycan_5-6-3-0-1
	HLFGSJVTDCSGNFCLFR_Glycan_5-4-2-0-0	SIJTTNVMGTSLTVR_Glycan_6-5-1-0-1	SIJTTNVMGTSLTVR_Glycan_6-5-1-0-1
	SPYYJVSDEISFHCYDGYTLR_Glycan_5-4-1-0-2	LAJLTQGEDQYYLR_Glycan_6-5-2-0-1	LAJLTQGEDQYYLR_Glycan_6-5-2-0-1
	QQQHLFGSJVTDCSGNFCLFR_Glycan_5-4-2-0-0	KCGLVPVLAENYJK_Glycan_5-4-1-0-2	KCGLVPVLAENYJK_Glycan_5-4-1-0-2
	LDAPTNLQFVJETDSTVLVR_Glycan_5-4-2-0-1	QNQCFYJSSYLNVQR_Glycan_7-5-2-0-1	QNQCFYJSSYLNVQR_Glycan_7-5-2-0-1
	LDAPTNLQFVJETDSTVLVR_Glycan_12-2-0-0-0	LAJLTQGEDQYYLR_Glycan_6-4-1-0-1	LAJLTQGEDQYYLR_Glycan_6-4-1-0-1
	JVTDCSGNFCLFR_Glycan_4-4-0-0-1	LAJLTQGEDQYYLR_Glycan_5-5-0-0-3	LAJLTQGEDQYYLR_Glycan_5-5-0-0-3
	YTGJASALFILPDQDK_Glycan_7-5-2-0-1	GGLJLTSTFLR_Glycan_8-7-0-0-0	GGLJLTSTFLR_Glycan_8-7-0-0-0
	CANLVPVPITJATLDQITGK_Glycan_4-5-1-0-1	GGLJLTSTFLR_Glycan_6-5-2-0-1	GGLJLTSTFLR_Glycan_6-5-2-0-1
	SPYYJVSDEISFHCYDGYTLR_Glycan_5-4-2-0-0	LAJLTQGEDQYYLR_Glycan_6-5-2-0-0	LAJLTQGEDQYYLR_Glycan_6-5-2-0-0
	QQQHLFGSJVTDCSGNFCLFR_Glycan_6-5-0-0-4	LAJLTQGEDQYYLR_Glycan_5-6-0-0-1	LAJLTQGEDQYYLR_Glycan_5-6-0-0-1
	QQQHLFGSJ_Glycan_4-3-0-0-1	CQAHSQJVTFVLR_Glycan_6-6-0-0-1	CQAHSQJVTFVLR_Glycan_6-6-0-0-1
	LFGSJVTDCSGNFCLFR_Glycan_4-7-0-0-0	LAJLTQGEDQYYLR_Glycan_4-4-1-0-3	LAJLTQGEDQYYLR_Glycan_4-4-1-0-3
	QQQHLFGSJVTDCSGNFCLFR_Glycan_6-4-0-0-3	LAJLTQGEDQYYLR_Glycan_4-7-0-0-1	LAJLTQGEDQYYLR_Glycan_4-7-0-0-1
	MVSHHJLTTGATLINEQWLLTTAK_Glycan_6-5-2-0-0	TLJQSSDELQLSMGN_Glycan_4-5-2-0-0	TLJQSSDELQLSMGN_Glycan_4-5-2-0-0
	SJVTDCSGNFCLFR_Glycan_7-6-0-0-5	LAJLTQGEDQYYLR_Glycan_5-4-0-0-4	LAJLTQGEDQYYLR_Glycan_5-4-0-0-4
	GSJVTDCSGNFCLFR_Glycan_5-3-0-0-0	LAJLTQGEDQYYLR_Glycan_4-5-0-0-1	LAJLTQGEDQYYLR_Glycan_4-5-0-0-1
	QQQHLFGSJVTDCSGNFCLFR_Glycan_4-3-0-0-1	LAJLTQGEDQYYLR_Glycan_5-4-1-0-2	LAJLTQGEDQYYLR_Glycan_5-4-1-0-2
	FGSJVTDCSGNFCLFR_Glycan_7-5-2-0-1	TLJQSSDELQLSMGNA_Glycan_6-5-0-0-1	TLJQSSDELQLSMGNA_Glycan_6-5-0-0-1
	JGTQLQNFTLDR_Glycan_NNH(HN(HEX&n-acetyl&sulfate))(HNH)	CTSGAYSJASSTDSASYYPLTGDTR_Glycan_5-4-1-0-0	CTSGAYSJASSTDSASYYPLTGDTR_Glycan_5-4-1-0-0
	EGDHEFLEVPEAQEDVEATFPVHQPGJYSCSYR_Glycan_5-4-1-0-2	AJLTQGEDQYYLR_Glycan_3-9-0-0-0	AJLTQGEDQYYLR_Glycan_3-9-0-0-0
	EGDHEFLEVPEAQEDVEATFPVHQPGJYSCSYR_Glycan_5-4-2-0-0	CTSGAYSJASSTDSASYYPLTGDTR_Glycan_4-4-1-0-1	CTSGAYSJASSTDSASYYPLTGDTR_Glycan_4-4-1-0-1
	SJVTDCSGNFCLFR_Glycan_9-8-4-0-1	RLAJLTQGEDQYYLR_Glycan_4-7-0-0-0	RLAJLTQGEDQYYLR_Glycan_4-7-0-0-0
	SJVTDCSGNFCLFR_Glycan_6-7-4-0-1	AASGYPQPJVTWLQCSGHTDR_Glycan_NNH(HN(HEX&n-acetyl&sulfate))(HN)	AASGYPQPJVTWLQCSGHTDR_Glycan_NNH(HN(HEX&n-acetyl&sulfate))(HN)
	LAGKPTHVJVSVVMAEVDGTCY_Glycan_4-3-0-0-3	ALAAFNAQNJGSNFQLEEISR_Glycan_4-4-1-0-0	ALAAFNAQNJGSNFQLEEISR_Glycan_4-4-1-0-0
	QQQHLFGSJVTDCSGNFCLFR_Glycan_4-3-1-0-0	AAFNAQNJGSNFQLEEISR_Glycan_6-4-0-0-1	AAFNAQNJGSNFQLEEISR_Glycan_6-4-0-0-1
	GSJVTDCSGNFCLFR_Glycan_4-5-1-0-2	FYJSSYLNVQR_Glycan_N(NH(HNH)((HEX&phosphate)))(F)	FYJSSYLNVQR_Glycan_N(NH(HNH)((HEX&phosphate)))(F)
	PYSIYPHGVTFSPYEDEVJSSFTSGR_Glycan_5-4-1-0-2	AAFNAQNJGSNFQLEEISR_Glycan_6-5-0-0-1	AAFNAQNJGSNFQLEEISR_Glycan_6-5-0-0-1
	LAGKPTHVJVSVVMAEVDGTCY_Glycan_5-4-0-0-3	GLTFQQJASSMCVPDQDTAIR_Glycan_4-6-0-0-1	GLTFQQJASSMCVPDQDTAIR_Glycan_4-6-0-0-1
	CTSGAYSJASSTDSASYYPLTGDTR_Glycan_3-3-0-0-0	LTFQQJASSMCVPDQDTAIR_Glycan_3-3-0-0-1	LTFQQJASSMCVPDQDTAIR_Glycan_3-3-0-0-1
	LVPVPITJATLDQITGK_Glycan_5-4-1-0-0	ALLTJVSSVALGSR_Glycan_6-5-0-0-2	ALLTJVSSVALGSR_Glycan_6-5-0-0-2
	ALAAFNAQNJGSNFQLEEISR_Glycan_6-5-1-0-0	AAFNAQNJGSNFQLEEISR_Glycan_5-4-1-1-1	AAFNAQNJGSNFQLEEISR_Glycan_5-4-1-1-1
	LAGKPTHVJVSVVMAEVDGTCY_Glycan_6-5-0-0-4	AALAAFNAQNJGSNFQLEEISR_Glycan_5-5-1-0-0	AALAAFNAQNJGSNFQLEEISR_Glycan_5-5-1-0-0
	EGDHEFLEVPEAQEDVEATFPVHQPGJY_Glycan_8-7-1-0-0	AAFNAQNJGSNFQLEEISR_Glycan_5-4-2-0-1	AAFNAQNJGSNFQLEEISR_Glycan_5-4-2-0-1
	EGDHEFLEVPEAQEDVEATFPVHQPGJYSC_Glycan_10-2-0-0-0	LAJLTQGEDQYYLR_Glycan_NNH(HN(HEX&sulfate))(HNHS)	LAJLTQGEDQYYLR_Glycan_NNH(HN(HEX&sulfate))(HNHS)
	LDAPTNLQFVJETDSTVLVR_Glycan_5-4-2-0-0	YFTPJKTEDTIFLR_Glycan_6-5-1-0-0	YFTPJKTEDTIFLR_Glycan_6-5-1-0-0
	NGTQLQJFTLDR_Glycan_7-6-0-0-1	HGIQYFNJNTQHSSLFMLNEVKR_Glycan_5-6-0-0-1	HGIQYFNJNTQHSSLFMLNEVKR_Glycan_5-6-0-0-1
	QVFPGLNYCTSGAYSJASSTDSASYYPLTGDTR_Glycan_5-4-1-0-0	NQCFYNSSYLNVQREJGTVSR_Glycan_3-5-1-0-1	NQCFYNSSYLNVQREJGTVSR_Glycan_3-5-1-0-1
	GJATAIFFLPDEGK_Glycan_5-4-2-0-0	QNJGSNFQLEEISR_Glycan_6-5-1-0-3	QNJGSNFQLEEISR_Glycan_6-5-1-0-3
	TLJQSSDELQLSMGNAMFVK_Glycan_6-5-1-0-0	VTQVYAEJGTVLQGSTVASVYK_Glycan_5-4-0-0-2	VTQVYAEJGTVLQGSTVASVYK_Glycan_5-4-0-0-2
	MVSHHJLTTGATLINEQWLLTTAK_Glycan_5-5-2-0-1	LAAFNAQNJGSNFQLEEISR_Glycan_4-5-1-0-1	LAAFNAQNJGSNFQLEEISR_Glycan_4-5-1-0-1
	QVFPGLNYCTSGAYSJASSTDSASYYPLTGDTR_Glycan_6-4-0-0-1	DQCIYNTTYLNVQREJGTISR_Glycan_5-4-0-0-1	DQCIYNTTYLNVQREJGTISR_Glycan_5-4-0-0-1
	AFNAQNJGSNFQLEEISR_Glycan_3-4-2-0-0	LAAFNAQNJGSNFQLEEISR_Glycan_3-8-0-0-1	LAAFNAQNJGSNFQLEEISR_Glycan_3-8-0-0-1
	LDAPTNLQFVJETDSTVLVR_Glycan_6-4-1-0-1	AIATDTVAJLSR_Glycan_7-6-0-0-5	AIATDTVAJLSR_Glycan_7-6-0-0-5
	KMFSQJDTR_Glycan_4-4-0-0-1	ALAAFNAQNJGSNFQLEEISR_Glycan_6-3-0-0-3	ALAAFNAQNJGSNFQLEEISR_Glycan_6-3-0-0-3
	KLTDVETQVLJQTSR_Glycan_7-4-3-0-1	GLTFQQJASSMCVPDQDTAIR_Glycan_5-5-1-0-1	GLTFQQJASSMCVPDQDTAIR_Glycan_5-5-1-0-1
	IITILEEEMJVSVCGLYTYGKPVPGHVTVSICR_Glycan_5-5-0-0-1	ETFFJLSK_Glycan_5-4-1-0-2	ETFFJLSK_Glycan_5-4-1-0-2
	FEVDSPVYJATWSASLK_Glycan_5-4-2-0-0	QQQHLFGSJVTDCSGNFC_Glycan_6-4-1-0-1	QQQHLFGSJVTDCSGNFC_Glycan_6-4-1-0-1
	YTGJASALFILPDQDK_Glycan_7-6-4-0-1	QQQHLFGSJVT_Glycan_7-6-0-0-5	QQQHLFGSJVT_Glycan_7-6-0-0-5
	LEPVHLQLQCMSQEQLAQVAAJATK_Glycan_5-4-1-0-0	TPJKTEDTIFLR_Glycan_6-4-0-0-3	TPJKTEDTIFLR_Glycan_6-4-0-0-3
	EGDHEFLEVPEAQEDVEATFPVHQPGJYSC_Glycan_5-4-1-0-0	JLTEPAKLEVK_Glycan_NNH(HN(HEX&n-acetyl&sulfate))(H)	JLTEPAKLEVK_Glycan_NNH(HN(HEX&n-acetyl&sulfate))(H)
	IITILEEEMJVSVCGLYTYGK_Glycan_4-5-1-0-0	JLTEPAKLEVK_Glycan_6-2-0-0-0	JLTEPAKLEVK_Glycan_6-2-0-0-0
	FEVDSPVYJATWSASLK_Glycan_6-5-2-0-0	TFFYFTPJKTEDTIFLR_Glycan_7-2-0-0-0	TFFYFTPJKTEDTIFLR_Glycan_7-2-0-0-0
	EGDHEFLEVPEAQEDVEATFPVHQPGJYSC_Glycan_5-4-0-0-2	QQQHLFGSJVTDCSGNFC_Glycan_5-4-1-0-2	QQQHLFGSJVTDCSGNFC_Glycan_5-4-1-0-2
	EGDHEFLEVPEAQEDVEATFPVHQPGJYSCSYR_Glycan_6-5-3-0-1	LGHCPDPVLVNGEFSSSGPVJVSDKITF_Glycan_5-4-0-0-4	LGHCPDPVLVNGEFSSSGPVJVSDKITF_Glycan_5-4-0-0-4
	EGDHEFLEVPEAQEDVEATFPVHQPGJYSCSYR_Glycan_6-5-3-0-0	FJLTETSEAEIHQSFQH_Glycan_5-4-1-0-0	FJLTETSEAEIHQSFQH_Glycan_5-4-1-0-0
	SLGNVJFTVSAEALESQELCGTEVPSVPEHGRK_Glycan_5-4-1-0-0	VIDFJCTTSSVSSALANTK_Glycan_6-4-0-0-1	VIDFJCTTSSVSSALANTK_Glycan_6-4-0-0-1
	VSHHJLTTGATLINEQWLLTTAK_Glycan_6-6-1-0-0	LGHCPDPVLVNGEFSSSGPVJVSDK_Glycan_6-4-0-0-1	LGHCPDPVLVNGEFSSSGPVJVSDK_Glycan_6-4-0-0-1
	LNAAKALPQPQJVTSLLGCTH_Glycan_5-4-1-0-0	STGKPTLYJVSLVMSDTAGTCY_Glycan_9-2-0-0-0	STGKPTLYJVSLVMSDTAGTCY_Glycan_9-2-0-0-0
	FYPQPLLJSSMCLEDSR_Glycan_5-3-0-0-1	GLTFQQJASSMCVPDQDTAIR_Glycan_5-4-0-0-4	GLTFQQJASSMCVPDQDTAIR_Glycan_5-4-0-0-4
	MPSQAPTGNFYPQPLLJSSMCLEDSR_Glycan_5-4-1-0-0	RGLTFQQJASSMCVPDQDTAIR_Glycan_3-6-1-0-2	RGLTFQQJASSMCVPDQDTAIR_Glycan_3-6-1-0-2
	SQAPTGNFYPQPLLJSSMCLEDSR_Glycan_3-6-1-0-1	HGIQYFNJNTQHSSLFMLNEVK_Glycan_5-4-1-0-0	HGIQYFNJNTQHSSLFMLNEVK_Glycan_5-4-1-0-0
	MPSQAPTGNFYPQPLLJSSMCLEDSR_Glycan_5-4-1-0-1	GLTFQQJASSMCVPDQDTAIR_Glycan_4-7-0-0-0	GLTFQQJASSMCVPDQDTAIR_Glycan_4-7-0-0-0
	GGETAQSADPQWEQLNNKJLSMPLLPADFHK_Glycan_5-4-0-0-2	GLTFQQJASSMCVPDQDTAIR_Glycan_5-5-0-0-2	GLTFQQJASSMCVPDQDTAIR_Glycan_5-5-0-0-2
	TLJQSSDELQLSMGNAMFVK_Glycan_5-4-1-0-0	GLTFQQJASSMCVPDQDTAIR_Glycan_5-4-0-0-2	GLTFQQJASSMCVPDQDTAIR_Glycan_5-4-0-0-2
	JLSMPLLPADFHK_Glycan_6-6-1-0-1	QQQHLFGSJVTDCSGN_Glycan_6-4-0-0-2	QQQHLFGSJVTDCSGN_Glycan_6-4-0-0-2
	GGETAQSADPQWEQLNNKJLSMPLLPADFHK_Glycan_5-4-1-0-0	GLTFQQJASSMCVPDQDTAIR_Glycan_5-5-2-0-1	GLTFQQJASSMCVPDQDTAIR_Glycan_5-5-2-0-1
	JGSNFQLEEISR_Glycan_5-6-0-0-0	STGKPTLYJVSLVMSDTAGTCY_Glycan_6-2-0-0-0	STGKPTLYJVSLVMSDTAGTCY_Glycan_6-2-0-0-0
	SQAPTGNFYPQPLLJSSMCLEDSR_Glycan_3-6-0-0-3	ELHHLQEQJVSNAFLDKGEF_Glycan_5-4-2-0-0	ELHHLQEQJVSNAFLDKGEF_Glycan_5-4-2-0-0
	SLGNVJFTVSAEALESQELCGTEVPSVPEHGRK_Glycan_6-3-1-0-0	SISCTVEJETIGVWR_Glycan_5-5-0-0-2	SISCTVEJETIGVWR_Glycan_5-5-0-0-2
	MVSHHJLTTGATLINEQWLLTTAK_Glycan_5-4-2-0-0	QCIYJTTYLNVQR_Glycan_7-6-3-0-1	QCIYJTTYLNVQR_Glycan_7-6-3-0-1
	QRYPAJCTVR_Glycan_3-2-0-0-1	SISCTVEJETIGVWR_Glycan_5-5-0-0-3	SISCTVEJETIGVWR_Glycan_5-5-0-0-3
	VJCSIAVCQR_Glycan_4-7-0-0-1	GLTFQQJASSMCVPDQDTAIR_Glycan_4-5-0-0-3	GLTFQQJASSMCVPDQDTAIR_Glycan_4-5-0-0-3
	FEVDSPVYJATWSASLK_Glycan_6-5-1-0-2	FSLLGHASISCTVEJETIGVWR_Glycan_3-3-0-0-2	FSLLGHASISCTVEJETIGVWR_Glycan_3-3-0-0-2
	CGLVPVLAENYJK_Glycan_4-4-1-0-1	ISCTVEJETIGVWR_Glycan_5-4-2-0-0	ISCTVEJETIGVWR_Glycan_5-4-2-0-0
	LVPVPITJATLDQITGK_Glycan_7-5-2-0-1	STGKPTLYJVSLVMSDTAGTCY_Glycan_6-6-1-0-1	STGKPTLYJVSLVMSDTAGTCY_Glycan_6-6-1-0-1
	KDTCTQECSYFJITK_Glycan_4-5-0-0-0	ANLVPVPITJATLDR_Glycan_3-8-0-0-1	ANLVPVPITJATLDR_Glycan_3-8-0-0-1
	SLGNVJFTVSAEALESQELCGTEVPSVPEHGRK_Glycan_4-4-1-0-0	HGIQYFNJNTQHSSLFMLNEVKR_Glycan_7-4-0-0-1	HGIQYFNJNTQHSSLFMLNEVKR_Glycan_7-4-0-0-1
	LVPVPITJATLDQITGK_Glycan_6-5-2-0-1	QDCPLLAPLJDTR_Glycan_3-3-0-0-1	QDCPLLAPLJDTR_Glycan_3-3-0-0-1
	LVPVPITJATLDQITGK_Glycan_6-5-2-0-0	PDMKTELFSSSCPGGIMLJETGQGYQR_Glycan_5-2-0-0-0	PDMKTELFSSSCPGGIMLJETGQGYQR_Glycan_5-2-0-0-0
	QQQHLFGSJVTDCSGNFCLFR_Glycan_6-5-0-0-0	LGHCPDPVLVNGEFSSSGPVJVSDKITF_Glycan_7-6-0-0-1	LGHCPDPVLVNGEFSSSGPVJVSDKITF_Glycan_7-6-0-0-1
	LVPVPITJATLDQITGK_Glycan_5-4-2-0-0	GNEANYYSJATTDEHGLVQF_Glycan_6-4-0-0-1	GNEANYYSJATTDEHGLVQF_Glycan_6-4-0-0-1
	AQGISWSYRPEPTJSSLNLSVTSFK_Glycan_5-3-0-0-0	QCIYJTTYLNVQR_Glycan_6-5-3-0-1	QCIYJTTYLNVQR_Glycan_6-5-3-0-1
	QQQHLFGSJVTDCSGNFCLFR_Glycan_5-5-0-0-1	ANLVPVPITJATLDR_Glycan_3-8-0-0-0	ANLVPVPITJATLDR_Glycan_3-8-0-0-0
	QQQHLFGSJVTDCSGNFCLFR_Glycan_5-4-0-0-1	QDQCIYJTTYLNVQR_Glycan_6-5-2-0-1	QDQCIYJTTYLNVQR_Glycan_6-5-2-0-1
	VVHAAKAALAAFNAQNJGSNFQLEEISR_Glycan_4-5-0-0-2	VEYYJDSNGSHVLQGR_Glycan_4-9-0-0-0	VEYYJDSNGSHVLQGR_Glycan_4-9-0-0-0
	LLAPLJDTR_Glycan_6-5-3-0-1	HGIQYFNJNTQHSSLFMLNEVKR_Glycan_6-3-0-0-1	HGIQYFNJNTQHSSLFMLNEVKR_Glycan_6-3-0-0-1
	VVHAAKAALAAFNAQNJGSNFQLEEISR_Glycan_5-4-1-0-0	HGIQYFNJNTQHSSLFMLN_Glycan_4-5-2-0-0	HGIQYFNJNTQHSSLFMLN_Glycan_4-5-2-0-0
	QQQHLFGSJVTDCSGNFCLFR_Glycan_8-7-1-0-0	DIVEYYJDSNGSHVLQGR_Glycan_4-5-1-0-2	DIVEYYJDSNGSHVLQGR_Glycan_4-5-1-0-2
	QQQHLFGSJVTDCSGNFCLFR_Glycan_7-5-2-0-1	GGNSNGALCHFPFLYNNHJYTDCTSEGR_Glycan_5-4-0-0-0	GGNSNGALCHFPFLYNNHJYTDCTSEGR_Glycan_5-4-0-0-0
	QQQHLFGSJVTDCSGNFCLFR_Glycan_6-5-3-0-1	KVCQDCPLLAPLJDTR_Glycan_7-5-2-0-1	KVCQDCPLLAPLJDTR_Glycan_7-5-2-0-1
	VPVPITJATLDQITGK_Glycan_6-5-3-0-1	FJCTTSSVSSALANTK_Glycan_3-6-1-0-1	FJCTTSSVSSALANTK_Glycan_3-6-1-0-1
	YLJETQQLTPEIK_Glycan_3-3-0-0-0	LSVDKDQYVEPEJVTIQCDSGYGVVGPQ_Glycan_6-5-1-0-0	LSVDKDQYVEPEJVTIQCDSGYGVVGPQ_Glycan_6-5-1-0-0
	QQQHLFGSJVTDCSGNFCLFR_Glycan_6-5-3-0-0	JATVHEQVGGPSLTSDLQAQSK_Glycan_5-3-0-0-1	JATVHEQVGGPSLTSDLQAQSK_Glycan_5-3-0-0-1
	NPPMGGNVVIFDTVITNQEEPYQJHSGR_Glycan_5-4-1-0-1	RQDQCIYJTTYLNVQR_Glycan_3-6-2-0-1	RQDQCIYJTTYLNVQR_Glycan_3-6-2-0-1
	LVPVPITJATLDQITGK_Glycan_5-4-1-0-1	KEDALJETR_Glycan_6-2-0-0-0	KEDALJETR_Glycan_6-2-0-0-0
	MVSHHJLTTGATLINEQWLLTTAK_Glycan_5-4-1-0-2	LAGKPTHVJVSVVMAEVDGTC_Glycan_4-4-0-0-2	LAGKPTHVJVSVVMAEVDGTC_Glycan_4-4-0-0-2
	YFTPJKTEDTIFLR_Glycan_6-5-0-0-7	FJSSYLQGTNQITGR_Glycan_7-7-0-0-4	FJSSYLQGTNQITGR_Glycan_7-7-0-0-4
	GKGEGYRGTAJTTTAGVPCQR_Glycan_6-5-0-0-3	KVCQDCPLLAPLJDTR_Glycan_6-5-3-0-0	KVCQDCPLLAPLJDTR_Glycan_6-5-3-0-0
	YLGJATAIFFLPDEGK_Glycan_5-4-2-0-0	CQDCPLLAPLJDTR_Glycan_5-6-0-0-0	CQDCPLLAPLJDTR_Glycan_5-6-0-0-0
	MJWVHVHNLVQAHVLAAEALTTAK_Glycan_5-4-2-0-0	LSVDKDQYVEPEJVTIQCDSGYGVVGPQ_Glycan_5-4-1-0-0	LSVDKDQYVEPEJVTIQCDSGYGVVGPQ_Glycan_5-4-1-0-0
	JLTTGATLINEQWLLTTAK_Glycan_N(NH(HNHNH(NON|a|keto|d))(HN(F)(H)))(F)	VCQDCPLLAPLJDTR_Glycan_5-4-1-0-0	VCQDCPLLAPLJDTR_Glycan_5-4-1-0-0
	LVPVPITJATLDQITGK_Glycan_5-4-0-0-2	DVQIIVFPEDGIHGFJFTR_Glycan_3-5-0-0-0	DVQIIVFPEDGIHGFJFTR_Glycan_3-5-0-0-0
	NPPMGGNVVIFDTVITNQEEPYQJHSGR_Glycan_5-4-1-0-0	QQQHLFGSJVTDCSG_Glycan_6-6-1-0-0	QQQHLFGSJVTDCSG_Glycan_6-6-1-0-0
	QVFPGLNYCTSGAYSJASSTDSASYYPLTGDTR_Glycan_5-4-2-0-0	RQDQCIYJTTYLNVQR_Glycan_5-8-0-0-0	RQDQCIYJTTYLNVQR_Glycan_5-8-0-0-0
	SGAYSJASSTDSASYYPLTGDTR_Glycan_9-6-0-0-5	RQDQCIYJTTYLNVQR_Glycan_3-7-0-0-0	RQDQCIYJTTYLNVQR_Glycan_3-7-0-0-0
	LKELPGVCJETMMALWEECKPCLK_Glycan_6-5-0-0-2	HGIQYFNNNTQHSSLFMLJEVKRAQR_Glycan_5-6-0-0-0	HGIQYFNNNTQHSSLFMLJEVKRAQR_Glycan_5-6-0-0-0
	EGDHEFLEVPEAQEDVEATFPVHQPGJYSC_Glycan_5-4-2-0-0	PTHVJVSVVMAEVDGTC_Glycan_6-5-0-0-4	PTHVJVSVVMAEVDGTC_Glycan_6-5-0-0-4
	QVFPGLNYCTSGAYSJASSTDSASYYPLTGDTR_Glycan_5-4-1-0-2	PVPITJATLDR_Glycan_7-4-3-0-1	PVPITJATLDR_Glycan_7-4-3-0-1
	LKELPGVCJETMMALWEECKPCLK_Glycan_6-5-1-0-1	ANLVPVPITJATLDR_Glycan_6-5-2-0-0	ANLVPVPITJATLDR_Glycan_6-5-2-0-0
	CGLVPVLAENYJK_Glycan_6-6-3-0-1	VVLHPJYSQVDIGLIK_Glycan_6-5-0-0-0	VVLHPJYSQVDIGLIK_Glycan_6-5-0-0-0
	IITILEEEMJVSVCGLYTYGKPVPGHVTVSICR_Glycan_5-5-1-0-1	QIPLCANLVPVPITJATLDR_Glycan_5-5-0-0-0	QIPLCANLVPVPITJATLDR_Glycan_5-5-0-0-0
	LNAAKALPQPQJVTSLLGCTH_Glycan_4-3-0-0-1	CANLVPVPITJATLDR_Glycan_5-5-1-0-1	CANLVPVPITJATLDR_Glycan_5-5-1-0-1
	GLESJSSTQFEVK_Glycan_6-5-1-0-3	HGIQYFNJNTQHSSLFMLNEVK_Glycan_6-4-0-0-3	HGIQYFNJNTQHSSLFMLNEVK_Glycan_6-4-0-0-3
	EHEAQSJASLDVFLGHTNVEELMK_Glycan_5-4-1-0-1	TRQDQCIYJTTYLNVQR_Glycan_6-6-1-0-1	TRQDQCIYJTTYLNVQR_Glycan_6-6-1-0-1
	VLSJNSDANLELINTWVAK_Glycan_5-4-0-0-1	GGNSNGALCHFPFLYNNHJYTDCTSEGR_Glycan_5-4-0-0-3	GGNSNGALCHFPFLYNNHJYTDCTSEGR_Glycan_5-4-0-0-3
	EGDHEFLEVPEAQEDVEATFPVHQPGJY_Glycan_5-4-1-0-0	VIDFJCTTSSVSSALANTK_Glycan_5-4-1-0-0	VIDFJCTTSSVSSALANTK_Glycan_5-4-1-0-0
	LKELPGVCJETMMALWEECKPCLK_Glycan_6-5-1-0-0	GGNSNGALCHFPFLYNNHJYTDCTSEGR_Glycan_5-4-1-0-1	GGNSNGALCHFPFLYNNHJYTDCTSEGR_Glycan_5-4-1-0-1
	TLQQLNAYJR_Glycan_3-4-0-0-0	FJCTTSSVSSALANTK_Glycan_3-6-2-0-1	FJCTTSSVSSALANTK_Glycan_3-6-2-0-1
	SLGNVJFTVSAEALESQELCGTEVPSVPEHGR_Glycan_5-4-0-0-0	GTVNQIEGEATPVJLTEPAKLEVK_Glycan_4-5-2-0-0	GTVNQIEGEATPVJLTEPAKLEVK_Glycan_4-5-2-0-0
	SLGNVJFTVSAEALESQELCGTEVPSVPEHGR_Glycan_6-3-0-0-0	HGIQYFNJNTQHSSLFMLNEVK_Glycan_5-4-2-0-0	HGIQYFNJNTQHSSLFMLNEVK_Glycan_5-4-2-0-0
	LEPVHLQLQCMSQEQLAQVAAJATK_Glycan_5-4-1-0-2	YJSSYLNVQR_Glycan_3-9-0-0-1	YJSSYLNVQR_Glycan_3-9-0-0-1
	LEPVHLQLQCMSQEQLAQVAAJATK_Glycan_5-4-2-0-0	ADGTVNQIEGEATPVJLTEPAKLEVK_Glycan_4-3-1-0-1	ADGTVNQIEGEATPVJLTEPAKLEVK_Glycan_4-3-1-0-1
	VLSJNSDANLELINTWVAK_Glycan_5-4-0-0-0	VCQDCPLLAPLJDTR_Glycan_5-4-0-0-2	VCQDCPLLAPLJDTR_Glycan_5-4-0-0-2
	LHEITJETFR_Glycan_4-3-0-0-0	VCQDCPLLAPLJDTR_Glycan_6-4-0-0-1	VCQDCPLLAPLJDTR_Glycan_6-4-0-0-1
	ITYSIVQTJCSK_Glycan_4-3-0-0-1	CPLLAPLJDTR_Glycan_3-6-2-0-1	CPLLAPLJDTR_Glycan_3-6-2-0-1
	IMNGEADAMSLDGGFVYIAGKCGLVPVLAENYJK_Glycan_5-5-0-0-1	CIYJTTYLNVQR_Glycan_3-6-1-0-1	CIYJTTYLNVQR_Glycan_3-6-1-0-1
	MVSHHJLTTGATLINEQWLLTTAK_Glycan_4-4-1-0-3	HGIQYFNJNTQHSSLFMLNEVKR_Glycan_6-3-0-0-3	HGIQYFNJNTQHSSLFMLNEVKR_Glycan_6-3-0-0-3
	SLGNVJFTVSAEALESQELCGTEVPSVPEHGR_Glycan_6-2-0-0-0	ELHHLQEQJVSNAFLDKG_Glycan_4-6-0-0-0	ELHHLQEQJVSNAFLDKG_Glycan_4-6-0-0-0
	GGETAQSADPQWEQLNNKJLSMPLLPADFHK_Glycan_5-4-2-0-0	LVPVPITJATLDR_Glycan_5-4-2-0-0	LVPVPITJATLDR_Glycan_5-4-2-0-0
	LVPVPITJATLDQITGK_Glycan_4-3-1-0-0	CANLVPVPITJATLDR_Glycan_3-4-2-0-0	CANLVPVPITJATLDR_Glycan_3-4-2-0-0
	MPSQAPTGNFYPQPLLJSSMCLEDSR_Glycan_5-4-2-0-0	PLCANLVPVPITJATLDR_Glycan_7-5-2-0-1	PLCANLVPVPITJATLDR_Glycan_7-5-2-0-1
	PPMGGNVVIFDTVITNQEEPYQJHSGR_Glycan_3-6-0-0-2	LVPVPITJATLDR_Glycan_5-4-1-0-2	LVPVPITJATLDR_Glycan_5-4-1-0-2
	TLQQLNAYJR_Glycan_3-3-0-0-0	EJLTAPGSDSAVFFEQGTTR_Glycan_5-4-2-0-0	EJLTAPGSDSAVFFEQGTTR_Glycan_5-4-2-0-0
	JVSVCGLYTYGK_Glycan_4-6-0-0-2	HGIQYFNJNTQHSSLFMLNEVKR_Glycan_6-5-3-0-1	HGIQYFNJNTQHSSLFMLNEVKR_Glycan_6-5-3-0-1
	SLGNVJFTVSAEALESQELCGTEVPSVPEHGR_Glycan_5-3-0-0-0	FJCTTSSVSSALANTK_Glycan_5-8-0-0-0	FJCTTSSVSSALANTK_Glycan_5-8-0-0-0
	SLGNVJFTVSAEALESQELCGTEVPSVPEHGR_Glycan_5-2-0-0-0	HGIQYFNJNTQHSSLFMLNEVK_Glycan_5-4-1-0-2	HGIQYFNJNTQHSSLFMLNEVK_Glycan_5-4-1-0-2
	VPITJATLDR_Glycan_6-5-0-0-2	HPJYSQVDIGLIK_Glycan_N(NH(HNHNH(NON|a|keto|d))(HN(F)(H)))(F)	HPJYSQVDIGLIK_Glycan_N(NH(HNHNH(NON|a|keto|d))(HN(F)(H)))(F)
	GGETAQSADPQWEQLNNKJLSMPLLPADFHK_Glycan_5-4-2-0-1	KWJVTSLETLK_Glycan_3-6-0-0-3	KWJVTSLETLK_Glycan_3-6-0-0-3
	GGETAQSADPQWEQLNNKJLSMPLLPADFHK_Glycan_5-4-1-0-2	GCSSSTSVLLTLDNNVVJGSSPAIR_Glycan_3-4-1-0-0	GCSSSTSVLLTLDNNVVJGSSPAIR_Glycan_3-4-1-0-0
	IITILEEEMJVSVCGLYTYGK_Glycan_4-5-2-0-0	TFFYFTPJKTEDTIFLR_Glycan_3-6-0-0-2	TFFYFTPJKTEDTIFLR_Glycan_3-6-0-0-2
	EHEAQSJASLDVFLGHTNVEELMK_Glycan_5-4-1-0-0	KQVHFFVJASDVDNVK_Glycan_4-9-0-0-0	KQVHFFVJASDVDNVK_Glycan_4-9-0-0-0
	TLJQSSDELQLSMGNAMFVK_Glycan_6-5-2-0-0	VFSLQWGEVKLISJCSK_Glycan_5-3-0-0-0	VFSLQWGEVKLISJCSK_Glycan_5-3-0-0-0
	JGSNFQLEEISR_Glycan_5-2-0-0-0	GCSSSTSVLLTLDNNVVJGSSPAIR_Glycan_4-5-0-0-1	GCSSSTSVLLTLDNNVVJGSSPAIR_Glycan_4-5-0-0-1
	VVHAAKAALAAFNAQNJGSNFQLEEISR_Glycan_5-4-2-0-0	CQDCPLLAPLJDTR_Glycan_5-6-0-0-2	CQDCPLLAPLJDTR_Glycan_5-6-0-0-2
	LNAAKALPQPQJVTSLLGCTH_Glycan_5-4-0-0-4	IQLEJVTLLNPDPAEGPKPR_Glycan_5-4-1-0-1	IQLEJVTLLNPDPAEGPKPR_Glycan_5-4-1-0-1
	PTLYJVSLVMSDTAGTCY_Glycan_5-4-0-0-3	VVLHPJYSQVDIGLIKLK_Glycan_9-2-0-0-0	VVLHPJYSQVDIGLIKLK_Glycan_9-2-0-0-0
	KLNAENJATFYFK_Glycan_4-3-0-0-0	VCQDCPLLAPLJDTR_Glycan_6-4-1-0-1	VCQDCPLLAPLJDTR_Glycan_6-4-1-0-1
	VVHAAKAALAAFNAQNJGSNFQLEEISR_Glycan_6-6-0-0-0	KAFITJFSMIIDGMTYPGIIK_Glycan_6-5-0-0-0	KAFITJFSMIIDGMTYPGIIK_Glycan_6-5-0-0-0
	TLJQSSDELQLSMGNAMFVK_Glycan_6-5-2-0-1	JDTLLGIK_Glycan_6-7-0-0-1	JDTLLGIK_Glycan_6-7-0-0-1
	TFLJTTVEK_Glycan_5-4-0-0-1	KAFITJFSMIIDGMTYPGIIK_Glycan_3-4-1-0-0	KAFITJFSMIIDGMTYPGIIK_Glycan_3-4-1-0-0
	TLYETEVFSTDFSJISAAK_Glycan_5-4-2-0-0	VVLHPJYSQVDIGLIK_Glycan_6-5-0-0-2	VVLHPJYSQVDIGLIK_Glycan_6-5-0-0-2
	QGFGNVATNTDGKJYCGLPGEYWLGNDK_Glycan_5-4-1-0-0	ALPQPQJVTSLLGCTH_Glycan_6-3-0-0-0	ALPQPQJVTSLLGCTH_Glycan_6-3-0-0-0
	PQSITCSGJR_Glycan_N(NH(HN(HEX&n-acetyl&sulfate))(HH))(F)	VLHPJYSQVDIGLIK_Glycan_6-6-2-0-1	VLHPJYSQVDIGLIK_Glycan_6-6-2-0-1
	NPPMGGNVVIFDTVITNQEEPYQJHSGR_Glycan_5-4-2-0-1	VVLHPJYSQVDIGLIK_Glycan_5-6-3-0-1	VVLHPJYSQVDIGLIK_Glycan_5-6-3-0-1
	LVPVPITJATLDQITGK_Glycan_6-5-3-0-1	VCQDCPLLAPLJDTR_Glycan_6-4-0-0-3	VCQDCPLLAPLJDTR_Glycan_6-4-0-0-3
	QQQHLFGSJVTDCSGNFCLFR_Glycan_5-4-1-0-1	VVLHPJYSQVDIGLIK_Glycan_7-6-0-0-2	VVLHPJYSQVDIGLIK_Glycan_7-6-0-0-2
	LVPVPITJATLDQITGK_Glycan_6-5-3-0-0	VLHPJYSQVDIGLIK_Glycan_5-5-2-0-1	VLHPJYSQVDIGLIK_Glycan_5-5-2-0-1
	QQHLFGSJVTDCSGNFCLFR_Glycan_4-5-0-0-3	KAFITJFSMIIDGMTYPGIIK_Glycan_6-3-0-0-3	KAFITJFSMIIDGMTYPGIIK_Glycan_6-3-0-0-3
	PVPITJATLDR_Glycan_4-3-0-1-1	REGDHEFLEVPEAQEDVEATFPVHQPGJYSCSYR_Glycan_5-4-0-0-0	REGDHEFLEVPEAQEDVEATFPVHQPGJYSCSYR_Glycan_5-4-0-0-0
	TLJQSSDELQLSMGNAMFVK_Glycan_5-4-2-0-0	WECKJDTLLGIK_Glycan_6-6-1-0-1	WECKJDTLLGIK_Glycan_6-6-1-0-1
	EGDHEFLEVPEAQEDVEATFPVHQPGJY_Glycan_5-4-2-0-0	VIDFJCTTSSVSSALANTK_Glycan_6-4-1-0-1	VIDFJCTTSSVSSALANTK_Glycan_6-4-1-0-1
	LVPVPITJATLDQITGK_Glycan_5-4-2-0-1	VVLHPJYSQVDIGLIK_Glycan_4-6-0-0-2	VVLHPJYSQVDIGLIK_Glycan_4-6-0-0-2
	LKELPGVCJETMMALWEECKPCLK_Glycan_6-5-1-0-3	VLHPJYSQVDIGLIK_Glycan_5-4-2-0-0	VLHPJYSQVDIGLIK_Glycan_5-4-2-0-0
	LVPVPITJATLDQITGK_Glycan_3-3-0-0-2	ALAFLSLGAHJTTLTEILK_Glycan_5-3-0-0-2	ALAFLSLGAHJTTLTEILK_Glycan_5-3-0-0-2
	SLGNVJFTVSAEALESQELCGTEVPSVPEHGR_Glycan_5-4-1-0-0	VVLHPJYSQVDIGLIK_Glycan_5-5-1-0-0	VVLHPJYSQVDIGLIK_Glycan_5-5-1-0-0
	KGKJLSK_Glycan_3-4-0-0-1	JCTTSSVSSALANTK_Glycan_6-5-1-0-3	JCTTSSVSSALANTK_Glycan_6-5-1-0-3
	LKELPGVCJETMMALWEECKPCLK_Glycan_6-5-2-0-1	VVLHPJYSQVDIGLIK_Glycan_4-9-0-0-0	VVLHPJYSQVDIGLIK_Glycan_4-9-0-0-0
	LKELPGVCJETMMALWEECKPCLK_Glycan_6-5-2-0-0	VLHPJYSQVDIGLIK_Glycan_4-4-1-0-3	VLHPJYSQVDIGLIK_Glycan_4-4-1-0-3
	SLGNVJFTVSAEALESQELCGTEVPSVPEHGR_Glycan_6-3-1-0-0	VLHPJYSQVDIGLIK_Glycan_3-6-1-0-1	VLHPJYSQVDIGLIK_Glycan_3-6-1-0-1
	SLGNVJFTVSAEALESQELCGTEVPSVPEHGR_Glycan_5-4-0-0-2	VLHPJYSQVDIGLIK_Glycan_6-6-0-0-0	VLHPJYSQVDIGLIK_Glycan_6-6-0-0-0
	TLQQLNAYJR_Glycan_3-4-0-0-1	VSJQTLSLFFTVLQDVPVR_Glycan_3-5-0-0-0	VSJQTLSLFFTVLQDVPVR_Glycan_3-5-0-0-0
	LKELPGVCJETMMALWEECKPCLK_Glycan_6-5-1-0-2	VLHPJYSQVDIGLIK_Glycan_6-5-0-0-4	VLHPJYSQVDIGLIK_Glycan_6-5-0-0-4
	HLFGSJVTDCSGNFCLFR_Glycan_6-5-0-0-2	VIDFJCTTSSVSSALANTK_Glycan_7-6-0-0-0	VIDFJCTTSSVSSALANTK_Glycan_7-6-0-0-0
	LNAAKALPQPQJVTSLLGCTH_Glycan_4-3-1-0-1	VIDFJCTTSSVSSALANTK_Glycan_5-4-2-0-1	VIDFJCTTSSVSSALANTK_Glycan_5-4-2-0-1
	SLGNVJFTVSAEALESQELCGTEVPSVPEHGR_Glycan_5-3-1-0-0	VVLHPJYSQVDIGLIK_Glycan_6-4-0-0-2	VVLHPJYSQVDIGLIK_Glycan_6-4-0-0-2
	TLQQLNAYJR_Glycan_5-2-0-0-1	VVLHPJYSQVDIGLIKLK_Glycan_5-4-0-0-0	VVLHPJYSQVDIGLIKLK_Glycan_5-4-0-0-0
	SLGNVJFTVSAEALESQELCGTEVPSVPEHGR_Glycan_4-4-1-0-0	VLHPJYSQVDIGLIK_Glycan_5-6-0-0-0	VLHPJYSQVDIGLIK_Glycan_5-6-0-0-0
	EHEAQSJASLDVFLGHTNVEELMK_Glycan_5-4-2-0-0	JDTLLGIK_Glycan_5-5-1-0-1	JDTLLGIK_Glycan_5-5-1-0-1
	VTWKPQGAPVEWEEETVTJHTLR_Glycan_4-3-0-1-0	LHPJYSQVDIGLIK_Glycan_5-8-0-0-0	LHPJYSQVDIGLIK_Glycan_5-8-0-0-0
	LFGSJVTDCSGNFCLFR_Glycan_5-4-1-0-0	LHPJYSQVDIGLIK_Glycan_7-5-2-0-1	LHPJYSQVDIGLIK_Glycan_7-5-2-0-1
	EHEAQSJASLDVFLGHTNVEELMK_Glycan_5-4-0-0-4	LHPJYSQVDIGLIK_Glycan_5-6-0-0-1	LHPJYSQVDIGLIK_Glycan_5-6-0-0-1
	ELPGVCJETMMALWEECKPCLK_Glycan_5-4-0-0-2	VLHPJYSQVDIGLIK_Glycan_6-3-0-0-3	VLHPJYSQVDIGLIK_Glycan_6-3-0-0-3
	VLSJNSDANLELINTWVAK_Glycan_5-4-1-0-0	VVLHPJYSQVDIGLIK_Glycan_4-6-0-0-0	VVLHPJYSQVDIGLIK_Glycan_4-6-0-0-0
	VLSJNSDANLELINTWVAK_Glycan_5-4-1-0-1	VVLHPJYSQVDIGLIK_Glycan_4-7-0-0-0	VVLHPJYSQVDIGLIK_Glycan_4-7-0-0-0
	VDKDLQSLEDILHQVEJK_Glycan_5-4-0-0-0	LHPJYSQVDIGLIK_Glycan_4-5-1-0-1	LHPJYSQVDIGLIK_Glycan_4-5-1-0-1
	JISDGFDGIPDNVDAALALPAHSYSGR_Glycan_6-5-1-0-1	VVLHPJYSQVDIGLIK_Glycan_4-3-0-0-2	VVLHPJYSQVDIGLIK_Glycan_4-3-0-0-2
	QQQHLFGSJVTDCSGNFCLFR_Glycan_7-7-0-0-1	VVLHPJYSQVDIGLIK_Glycan_4-4-0-0-2	VVLHPJYSQVDIGLIK_Glycan_4-4-0-0-2
	QQQHLFGSJVTDCSGNFCLFR_Glycan_7-6-0-0-0	VVLHPJYSQVDIGLIK_Glycan_5-4-1-0-1	VVLHPJYSQVDIGLIK_Glycan_5-4-1-0-1
	JISDGFDGIPDNVDAALALPAHSYSGR_Glycan_6-5-1-0-0	DQCIVDDITYNVJDTFHK_Glycan_5-4-1-0-1	DQCIVDDITYNVJDTFHK_Glycan_5-4-1-0-1
	LKELPGVCJETMMALWEECKPCLK_Glycan_6-5-3-0-1	LHPJYSQVDIGLIK_Glycan_3-6-1-0-2	LHPJYSQVDIGLIK_Glycan_3-6-1-0-2
	AQLLQGLGFJLTER_Glycan_5-4-1-0-0	VVLHPJYSQVD_Glycan_3-3-0-0-0	VVLHPJYSQVD_Glycan_3-3-0-0-0
	QQQHLFGSJVTDCSGNFCLFR_Glycan_5-5-1-0-1	ALPQPQJVTSLLGCTH_Glycan_6-4-1-0-0	ALPQPQJVTSLLGCTH_Glycan_6-4-1-0-0
	QQQHLFGSJVTDCSGNFCLFR_Glycan_4-5-2-0-0	VVLHPJYSQVDIGLIK_Glycan_3-6-0-0-0	VVLHPJYSQVDIGLIK_Glycan_3-6-0-0-0
	QQQHLFGSJVTDCSGNFCLFR_Glycan_5-5-0-0-3	VVLHPJYSQVDIGLIK_Glycan_6-4-0-0-3	VVLHPJYSQVDIGLIK_Glycan_6-4-0-0-3
	JQSVNVFLGHTAIDEMLK_Glycan_5-4-2-0-0	GLVPVLAENYJK_Glycan_6-4-1-0-0	GLVPVLAENYJK_Glycan_6-4-1-0-0
	LKELPGVCJETMMALWEECKPCLK_Glycan_6-5-3-0-0	LSLGAHJTTLTEILK_Glycan_6-5-1-0-2	LSLGAHJTTLTEILK_Glycan_6-5-1-0-2
	QQQHLFGSJVTDCSGNFCLFR_Glycan_4-5-1-0-2	AFITJFSMIIDGMTYPGIIK_Glycan_5-5-1-0-1	AFITJFSMIIDGMTYPGIIK_Glycan_5-5-1-0-1
	QQQHLFGSJVTDCSGNFCLFR_Glycan_12-2-0-0-0	VVLHPJYSQVDIGLIK_Glycan_N(NH(HNHNH(NON|a|keto|d))(HN(F)(H)))(F)	VVLHPJYSQVDIGLIK_Glycan_N(NH(HNHNH(NON|a|keto|d))(HN(F)(H)))(F)
	QQQHLFGSJVTDCSGNFCLFR_Glycan_5-5-2-0-1	WECKJDTLLGIK_Glycan_5-4-0-0-2	WECKJDTLLGIK_Glycan_5-4-0-0-2
	JISDGFDGIPDNVDAALALPAHSYSGR_Glycan_5-4-1-0-0	HGIQYFNJNTQHSSLFMLNEVK_Glycan_4-4-1-0-3	HGIQYFNJNTQHSSLFMLNEVK_Glycan_4-4-1-0-3
	JISDGFDGIPDNVDAALALPAHSYSGR_Glycan_5-4-1-0-1	VVLHPJYSQVDIGL_Glycan_5-2-0-0-1	VVLHPJYSQVDIGL_Glycan_5-2-0-0-1
	FSLLGHASISCTVEJETIGVWRPSPPTCEK_Glycan_6-5-2-0-1	HPJYSQVDIGLIK_Glycan_4-3-1-0-0	HPJYSQVDIGLIK_Glycan_4-3-1-0-0
	SJVTDCSGNFCLFR_Glycan_5-6-3-0-1	VVLHPJYSQVDIGLIK_Glycan_5-5-1-0-1	VVLHPJYSQVDIGLIK_Glycan_5-5-1-0-1
	SLGNVJFTVSAEALESQELCGTEVPSVPEHGR_Glycan_6-3-0-0-2	LHPJYSQVDIGLIK_Glycan_6-5-0-0-3	LHPJYSQVDIGLIK_Glycan_6-5-0-0-3
	QQQHLFGSJVTDCSGNFCL_Glycan_N(NH(HNHNH(NON|a|keto|d))(HN(F)(H)))(F)	VDSPVYJATWSASLK_Glycan_4-4-1-0-1	VDSPVYJATWSASLK_Glycan_4-4-1-0-1
	FSLLGHASISCTVEJETIGVWRPSPPTCEK_Glycan_5-4-2-0-0	TJCTAILK_Glycan_8-7-0-0-0	TJCTAILK_Glycan_8-7-0-0-0
	EWJGTYHCIFR_Glycan_3-5-0-0-1	VVLHPJYSQVDIG_Glycan_5-5-1-0-0	VVLHPJYSQVDIG_Glycan_5-5-1-0-0
	QQQHLFGSJVTDCSGNF_Glycan_3-8-0-0-0	LQJLTLPTNASIK_Glycan_N(NH(HN(HEX&sulfate))(HNHS))(F)	LQJLTLPTNASIK_Glycan_N(NH(HN(HEX&sulfate))(HNHS))(F)
	ELPGVCJETMMALWEECKPCLK_Glycan_6-5-2-0-1	PJYSQVDIGLIK_Glycan_6-3-0-0-1	PJYSQVDIGLIK_Glycan_6-3-0-0-1
	QQQHLFGSJ_Glycan_4-5-1-0-1	KWJVTSLETLK_Glycan_5-6-0-0-2	KWJVTSLETLK_Glycan_5-6-0-0-2
	ELPGVCJETMMALWEECKPCLK_Glycan_8-7-0-0-0	ALPQPQJVTSLLGCTH_Glycan_6-3-1-0-0	ALPQPQJVTSLLGCTH_Glycan_6-3-1-0-0
	QQQHLFGSJ_Glycan_3-6-0-0-3	ITJFSMIIDGMTYPGIIK_Glycan_3-4-2-0-0	ITJFSMIIDGMTYPGIIK_Glycan_3-4-2-0-0
	GCJDSDVLAVAGFALR_Glycan_5-4-1-0-0	JLSMPLLPADFHK_Glycan_4-4-1-0-1	JLSMPLLPADFHK_Glycan_4-4-1-0-1
	ELPGVCJETMMALWEECKPCLK_Glycan_6-5-2-0-0	KJQSVNVFLGHTAIDEMLK_Glycan_4-3-0-0-3	KJQSVNVFLGHTAIDEMLK_Glycan_4-3-0-0-3
	ELPGVCJETMMALWEECKPCLK_Glycan_6-5-1-0-3	HLVIHJESTCEQLAK_Glycan_9-8-1-0-0	HLVIHJESTCEQLAK_Glycan_9-8-1-0-0
	MAGKPTHIJVSVVMAEADGTCY_Glycan_8-2-0-0-0	VVLHPJYSQVDIGLIK_Glycan_5-4-0-0-3	VVLHPJYSQVDIGLIK_Glycan_5-4-0-0-3
	CSASVLPVDVQTLJSSGPPFGK_Glycan_5-8-0-0-0	VVLHPJYSQVDIGLIK_Glycan_6-5-0-0-1	VVLHPJYSQVDIGLIK_Glycan_6-5-0-0-1
	YLGJATAIFFLPDEGK_Glycan_5-4-0-0-0	VLHPJYSQVDIGLIK_Glycan_6-4-0-0-3	VLHPJYSQVDIGLIK_Glycan_6-4-0-0-3
	ELPGVCJETMMALWEECKPCLK_Glycan_6-5-1-0-2	LHPJYSQVDIGLIK_Glycan_6-6-0-0-1	LHPJYSQVDIGLIK_Glycan_6-6-0-0-1
	FSLLGHASISCTVEJETIGVWRPSPPTCEK_Glycan_5-4-2-0-1	LHPJYSQVDIGLIK_Glycan_9-8-0-0-1	LHPJYSQVDIGLIK_Glycan_9-8-0-0-1
	VLSJNSDANLELINTWVAK_Glycan_6-5-2-0-1	WECKJDTLLGIK_Glycan_7-6-4-0-0	WECKJDTLLGIK_Glycan_7-6-4-0-0
	JATAIFFLPDEGK_Glycan_4-5-0-0-2	LHPJYSQVDIGLIK_Glycan_4-7-0-0-0	LHPJYSQVDIGLIK_Glycan_4-7-0-0-0
	VLSJNSDANLELINTWVAK_Glycan_6-5-2-0-0	LHPJYSQVDIGLIK_Glycan_NNH(HN(HEX&n-acetyl&sulfate))(HNH)	LHPJYSQVDIGLIK_Glycan_NNH(HN(HEX&n-acetyl&sulfate))(HNH)
	SPYEMFGDEEVMCLNGJWTEPPQCK_Glycan_5-4-1-0-0	PJYSQVDIGLIK_Glycan_3-4-1-0-1	PJYSQVDIGLIK_Glycan_3-4-1-0-1
	LFGSJVTDCSGNFCLFR_Glycan_5-4-2-0-0	LHPJYSQVDIGLIK_Glycan_9-6-2-0-1	LHPJYSQVDIGLIK_Glycan_9-6-2-0-1
	JISDGFDGIPDNVDAALALPAHSYSGR_Glycan_5-4-2-0-0	WECKJDTLLGIK_Glycan_9-8-1-0-1	WECKJDTLLGIK_Glycan_9-8-1-0-1
	TVEIJLTNDYR_Glycan_5-4-0-1-1	ALPQPQJVTSLLGCTH_Glycan_5-4-0-0-3	ALPQPQJVTSLLGCTH_Glycan_5-4-0-0-3
	VDKDLQSLEDILHQVEJK_Glycan_5-4-1-0-1	VLHPJYSQVDIGLIK_Glycan_3-9-0-0-0	VLHPJYSQVDIGLIK_Glycan_3-9-0-0-0
	LCANLVPVPITJATLDQITGK_Glycan_7-4-0-0-1	HPJYSQVDIGLIK_Glycan_3-6-0-0-1	HPJYSQVDIGLIK_Glycan_3-6-0-0-1
	ELPGVCJETMMALWEECKPCLK_Glycan_5-4-2-0-0	VVLHPJYSQVDIGLIK_Glycan_8-7-0-0-0	VVLHPJYSQVDIGLIK_Glycan_8-7-0-0-0
	ELPGVCJETMMALWEECKPCLK_Glycan_5-4-2-0-1	LHPJYSQVDIGLIK_Glycan_6-3-0-0-1	LHPJYSQVDIGLIK_Glycan_6-3-0-0-1
	LJDTLDYECHDGYESNTGSTTGSIVCGYNGWSDLPICYER_Glycan_5-4-2-0-0	LHPJYSQVDIGLIK_Glycan_9-6-0-0-5	LHPJYSQVDIGLIK_Glycan_9-6-0-0-5
	FVQAICEGDDCQPPAYTYNJITCASPPEVVGLDLR_Glycan_6-5-2-0-1	IJDSVTLNEKPFSVEDTYLLCPAPILK_Glycan_6-4-0-0-2	IJDSVTLNEKPFSVEDTYLLCPAPILK_Glycan_6-4-0-0-2
	JISDGFDGIPDNVDAALALPAHSYSGR_Glycan_6-5-2-0-1	VVNNSPQPQJVVFDVQIPK_Glycan_3-7-0-0-0	VVNNSPQPQJVVFDVQIPK_Glycan_3-7-0-0-0
	VDKDLQSLEDILHQVEJK_Glycan_6-5-1-0-0	VLHPJYSQVDIGLIK_Glycan_N(NH(HN(HEX&n-acetyl&sulfate))(HN(HEX&sulfate)))(F)	VLHPJYSQVDIGLIK_Glycan_N(NH(HN(HEX&n-acetyl&sulfate))(HN(HEX&sulfate)))(F)
	YFYJGTSMACETFQYGGCMGNGNNFVTEK_Glycan_5-6-0-0-1	ITJFSMIIDGMTYPGIIK_Glycan_3-4-0-0-0	ITJFSMIIDGMTYPGIIK_Glycan_3-4-0-0-0
	IYSGILJLSDITK_Glycan_5-4-2-0-0	YQPIJSTHELGPLVDLK_Glycan_7-6-1-0-4	YQPIJSTHELGPLVDLK_Glycan_7-6-1-0-4
	MAWPEDHVFISTPSFJYTGR_Glycan_6-5-3-0-0	WECKJDTLLGIK_Glycan_7-7-4-0-1	WECKJDTLLGIK_Glycan_7-7-4-0-1
	JISDGFDGIPDNVDAALALPAHSYSGR_Glycan_6-5-2-0-0	VLHPJYSQVDIGLIK_Glycan_8-7-0-0-0	VLHPJYSQVDIGLIK_Glycan_8-7-0-0-0
	AALAAFNAQNJGSNFQLEEISR_Glycan_4-5-0-0-2	PJYSQVDIGLIK_Glycan_6-5-1-0-3	PJYSQVDIGLIK_Glycan_6-5-1-0-3
	FVQAICEGDDCQPPAYTYNJITCASPPEVVGLDLR_Glycan_6-5-2-0-0	HPJYSQVDIGLIK_Glycan_4-6-0-0-0	HPJYSQVDIGLIK_Glycan_4-6-0-0-0
	QQQHLFGSJ_Glycan_5-3-0-0-2	QLVEIEKVVLHPJYSQVDIGLIK_Glycan_12-2-0-0-0	QLVEIEKVVLHPJYSQVDIGLIK_Glycan_12-2-0-0-0
	VDKDLQSLEDILHQVEJK_Glycan_6-4-1-0-0	VVLHPJYSQVDIGLIKLK_Glycan_6-6-2-0-1	VVLHPJYSQVDIGLIKLK_Glycan_6-6-2-0-1
	JLTETSEAEIHQSFQHLLR_Glycan_7-6-1-0-4	LHPJYSQVDIGLIK_Glycan_7-9-4-0-1	LHPJYSQVDIGLIK_Glycan_7-9-4-0-1
	TLJQSSDELQLSMGNAMFVK_Glycan_6-5-3-0-0	VVLHPJYSQVDIGLIK_Glycan_4-7-0-0-1	VVLHPJYSQVDIGLIK_Glycan_4-7-0-0-1
	VDKDLQSLEDILHQVEJK_Glycan_5-4-1-0-0	JDTLLGIK_Glycan_7-6-0-4-1	JDTLLGIK_Glycan_7-6-0-4-1
	QASJGVLIR_Glycan_5-3-1-0-0	VLHPJYSQVDIGLIK_Glycan_7-2-0-0-0	VLHPJYSQVDIGLIK_Glycan_7-2-0-0-0
	JLTETSEAEIHQSFQHLLR_Glycan_7-6-0-0-5	VVJITMVALK_Glycan_9-6-0-0-5	VVJITMVALK_Glycan_9-6-0-0-5
	JISDGFDGIPDNVDAALALPAHSYSGR_Glycan_6-5-0-0-4	IJDSVTLNEKPFSVEDTYLLCPAPILK_Glycan_5-4-0-1-1	IJDSVTLNEKPFSVEDTYLLCPAPILK_Glycan_5-4-0-1-1
	QQQHLFGSJVTDCSGNFCLFR_Glycan_6-5-0-0-7	LEPVHLQLQCMSQEQLAQVAAJATK_Glycan_6-4-1-0-1	LEPVHLQLQCMSQEQLAQVAAJATK_Glycan_6-4-1-0-1
	VVGVPYQGJATALFILPSEGK_Glycan_5-4-1-0-0	KWJVTSLETLK_Glycan_5-5-0-0-2	KWJVTSLETLK_Glycan_5-5-0-0-2
	LVQGFFPQEPLSVTWSESGQJVTAR_Glycan_5-5-0-0-1	VVLHPJYSQVDIGLIK_Glycan_3-8-0-0-0	VVLHPJYSQVDIGLIK_Glycan_3-8-0-0-0
	KJQSVNVFLGHTAIDEMLK_Glycan_5-4-1-0-0	VVLHPJYSQVDIGLIKLK_Glycan_6-2-0-0-0	VVLHPJYSQVDIGLIKLK_Glycan_6-2-0-0-0
	LVQGFFPQEPLSVTWSESGQJVTAR_Glycan_5-4-0-0-1	PJYSQVDIGLIK_Glycan_6-5-2-0-1	PJYSQVDIGLIK_Glycan_6-5-2-0-1
	JISDGFDGIPDNVDAALALPAHSYSGR_Glycan_5-4-2-0-1	PJYSQVDIGLIK_Glycan_7-6-1-0-0	PJYSQVDIGLIK_Glycan_7-6-1-0-0
	CGLVPVLAENYJKSDNCEDTPEAGYFAIAVVK_Glycan_4-4-1-0-1	HPJYSQVDIGLIK_Glycan_6-5-0-0-4	HPJYSQVDIGLIK_Glycan_6-5-0-0-4
	TLJQSSDELQLSMGNAMFVK_Glycan_5-4-1-0-2	AGLQAFFQVQECJK_Glycan_5-4-2-0-1	AGLQAFFQVQECJK_Glycan_5-4-2-0-1
	VLSJNSDANLELINTWVAK_Glycan_5-4-2-0-0	KAFITJFSMIIDGMTYPGIIK_Glycan_4-3-0-0-3	KAFITJFSMIIDGMTYPGIIK_Glycan_4-3-0-0-3
	SVQEIQATFFYFTPJK_Glycan_7-6-1-0-0	VVLHPJYSQVDIG_Glycan_6-5-2-0-0	VVLHPJYSQVDIG_Glycan_6-5-2-0-0
	SLGNVJFTVSAEALESQELCGTEVPSVPEHGR_Glycan_4-3-0-0-2	VVLHPJYSQVDIGLIKLK_Glycan_N(NH(HN(HEX&n-acetyl&sulfate))(HN(HEX&n-acetyl&sulfate)))(F)	VVLHPJYSQVDIGLIKLK_Glycan_N(NH(HN(HEX&n-acetyl&sulfate))(HN(HEX&n-acetyl&sulfate)))(F)
	VDKDLQSLEDILHQVEJK_Glycan_4-3-1-0-0	EYESYSDFERJVTEK_Glycan_3-8-0-0-0	EYESYSDFERJVTEK_Glycan_3-8-0-0-0
	RTDJTTYIIK_Glycan_3-2-0-0-1	HPJYSQVDIGLIK_Glycan_N(NH(HNHNH(NON|a|keto|d&amino))(HN(F)(H)))(F)	HPJYSQVDIGLIK_Glycan_N(NH(HNHNH(NON|a|keto|d&amino))(HN(F)(H)))(F)
	JISDGFDGIPDNVDAALALPAHSYSGR_Glycan_4-3-1-0-0	KAFITJFSMIIDGMTYPGIIK_Glycan_4-2-0-0-0	KAFITJFSMIIDGMTYPGIIK_Glycan_4-2-0-0-0
	VLSJNSDANLELINTWVAK_Glycan_5-4-2-0-1	KJQSVNVFLGHTAIDEMLK_Glycan_3-3-0-0-1	KJQSVNVFLGHTAIDEMLK_Glycan_3-3-0-0-1
	FSLLGHASISCTVEJETIGVWRPSPPTCEK_Glycan_6-5-3-0-1	ASISCTVEJETIGVWR_Glycan_5-4-1-0-2	ASISCTVEJETIGVWR_Glycan_5-4-1-0-2
	AQLLQGLGFJLTER_Glycan_6-5-2-0-0	LGHASISCTVEJETIGVWR_Glycan_5-4-0-0-2	LGHASISCTVEJETIGVWR_Glycan_5-4-0-0-2
	GHGHRNGTGHGJSTHHGPEYMR_Glycan_5-4-1-0-0	VVLHPJYSQVDIGLIKLK_Glycan_5-4-2-0-0	VVLHPJYSQVDIGLIKLK_Glycan_5-4-2-0-0
	FVQAICEGDDCQPPAYTYNJITCASPPEVVGLDLR_Glycan_5-4-2-0-0	VVLHPJYSQVDIGLIK_Glycan_5-5-2-0-0	VVLHPJYSQVDIGLIK_Glycan_5-5-2-0-0
	FJLTETSEAEIHQSFQHLLR_Glycan_6-5-2-0-1	SLFTDLEAEJDVLHCVAFAVPK_Glycan_5-5-2-0-1	SLFTDLEAEJDVLHCVAFAVPK_Glycan_5-5-2-0-1
	FSLLGHASISCTVEJETIGVWRPSPPTCEK_Glycan_6-5-3-0-0	HPJYSQVDIGLIK_Glycan_6-5-1-0-2	HPJYSQVDIGLIK_Glycan_6-5-1-0-2
	ELPGVCJETMMALWEECKPCLK_Glycan_6-5-3-0-1	VVLHPJYSQVDIGLIKLK_Glycan_7-6-0-0-4	VVLHPJYSQVDIGLIKLK_Glycan_7-6-0-0-4
	EJISDPTSPLR_Glycan_7-5-2-0-1	KAFITJFSMIIDGMTYPGIIK_Glycan_6-5-0-0-1	KAFITJFSMIIDGMTYPGIIK_Glycan_6-5-0-0-1
	ELPGVCJETMMALWEECKPCLK_Glycan_6-5-3-0-0	QLVEIEKVVLHPJYSQVDIGLIK_Glycan_5-6-0-0-1	QLVEIEKVVLHPJYSQVDIGLIK_Glycan_5-6-0-0-1
	KYLGJATAIFFLPDEGK_Glycan_NNH(HN(HEX&n-acetyl&sulfate))(HNHS)	VVJITMVALK_Glycan_4-6-0-0-2	VVJITMVALK_Glycan_4-6-0-0-2
	IYPGVDFGGEELJVTFVK_Glycan_5-4-1-0-0	AFITJFSMIIDGMTYPGIIK_Glycan_5-5-0-0-2	AFITJFSMIIDGMTYPGIIK_Glycan_5-5-0-0-2
	PGVCJETMMALWEECKPCLK_Glycan_3-8-0-0-0	SPYYJVSDEISFHCYDGY_Glycan_5-4-1-0-0	SPYYJVSDEISFHCYDGY_Glycan_5-4-1-0-0
	IVLDPSGSMNIYLVLDGSDSIGASJFTGAK_Glycan_4-5-2-0-0	VVLHPJYSQVDIGLIK_Glycan_5-6-0-0-1	VVLHPJYSQVDIGLIK_Glycan_5-6-0-0-1
	QQQHLFGSJVTDCSGNFCLFR_Glycan_5-4-1-0-2	VLHPJYSQVDIGLIK_Glycan_9-6-0-0-5	VLHPJYSQVDIGLIK_Glycan_9-6-0-0-5
	FJLTETSEAEIHQSFQHLLR_Glycan_6-5-2-0-0	PJYSQVDIGLIK_Glycan_5-4-1-0-1	PJYSQVDIGLIK_Glycan_5-4-1-0-1
	AQLLQGLGFJLTER_Glycan_5-4-2-0-0	TGALTVQJTTQLR_Glycan_5-5-0-0-3	TGALTVQJTTQLR_Glycan_5-5-0-0-3
	AVLQLNEEGVDTAGSTGVTLJLTSKPIILR_Glycan_5-4-1-0-2	LVLDGSDSIGASJFTGAK_Glycan_5-4-0-0-2	LVLDGSDSIGASJFTGAK_Glycan_5-4-0-0-2
	SPYEMFGDEEVMCLNGJWTEPPQCK_Glycan_5-4-2-0-0	ANEQVVQSLJQTYK_Glycan_4-4-1-0-2	ANEQVVQSLJQTYK_Glycan_4-4-1-0-2
	VGQLQLSHJLSLVILVPQNLK_Glycan_5-4-0-0-0	AGLQAFFQVQECJK_Glycan_6-4-0-0-3	AGLQAFFQVQECJK_Glycan_6-4-0-0-3
	SVQEIQATFFYFTPJK_Glycan_6-5-1-0-0	KJQSVNVFLGHTAIDEMLK_Glycan_5-4-0-0-2	KJQSVNVFLGHTAIDEMLK_Glycan_5-4-0-0-2
	FVQAICEGDDCQPPAYTYNJITCASPPEVVGLDLR_Glycan_6-5-3-0-1	VLHPJYSQVDIGLIK_Glycan_6-6-0-0-1	VLHPJYSQVDIGLIK_Glycan_6-6-0-0-1
	FVQAICEGDDCQPPAYTYNJITCASPPEVVGLDLR_Glycan_6-5-3-0-0	VVLHPJYSQVDIGLIK_Glycan_4-5-2-0-0	VVLHPJYSQVDIGLIK_Glycan_4-5-2-0-0
	JISDGFDGIPDNVDAALALPAHSYSGR_Glycan_4-4-1-0-3	LHPJYSQVDIGLIK_Glycan_3-8-0-0-0	LHPJYSQVDIGLIK_Glycan_3-8-0-0-0
	VLSJNSDANLELINTWVAK_Glycan_6-5-3-0-1	GDVLHNGJGTYQSWVVVAVPPQDTAPYSCHVQH_Glycan_5-4-0-0-2	GDVLHNGJGTYQSWVVVAVPPQDTAPYSCHVQH_Glycan_5-4-0-0-2
	JISDGFDGIPDNVDAALALPAHSYSGR_Glycan_6-5-3-0-1	VVLHPJYSQVDIGLIK_Glycan_6-6-0-0-4	VVLHPJYSQVDIGLIK_Glycan_6-6-0-0-4
	JISDGFDGIPDNVDAALALPAHSYSGR_Glycan_6-5-3-0-0	VVLHPJYSQVDIGLIKLK_Glycan_N(NH(HN(HEX&n-acetyl&sulfate))(HN(HEX&sulfate)))(F)	VVLHPJYSQVDIGLIKLK_Glycan_N(NH(HN(HEX&n-acetyl&sulfate))(HN(HEX&sulfate)))(F)
	IYVLDYLJETQQLTPEIK_Glycan_5-4-0-0-0	ALPQPQJVTSLLGCTH_Glycan_3-5-1-0-1	ALPQPQJVTSLLGCTH_Glycan_3-5-1-0-1
	VDKDLQSLEDILHQVEJK_Glycan_5-4-2-0-1	AALAAFNAQNJGSNFQLEEISR_Glycan_5-4-1-0-2	AALAAFNAQNJGSNFQLEEISR_Glycan_5-4-1-0-2
	GCJDSDVLAVAGFALR_Glycan_5-4-2-0-0	AALAAFNAQNJGSNFQLEEISR_Glycan_6-4-0-0-3	AALAAFNAQNJGSNFQLEEISR_Glycan_6-4-0-0-3
	ICDLLVANNHFAHFFAPQJLTNMNK_Glycan_5-4-2-0-1	STGKPTLYJVSLVMSDTAGTCY_Glycan_3-6-0-0-0	STGKPTLYJVSLVMSDTAGTCY_Glycan_3-6-0-0-0
	YLGJATAIFFLPDEGK_Glycan_5-4-1-0-1	AKAALAAFNAQNJGSNFQLEEISR_Glycan_NNH(HN(HEX&n-acetyl&sulfate))(HNHS)	AKAALAAFNAQNJGSNFQLEEISR_Glycan_NNH(HN(HEX&n-acetyl&sulfate))(HNHS)
	YVGJGTVFFILPDK_Glycan_5-4-2-0-0	RHGIQYFNJNTQHSSLFMLNEVK_Glycan_5-4-0-0-3	RHGIQYFNJNTQHSSLFMLNEVK_Glycan_5-4-0-0-3
	YLGJATAIFFLPDEGK_Glycan_5-4-1-0-0	PTHVJVSVVMAEVDGTC_Glycan_5-5-2-0-1	PTHVJVSVVMAEVDGTC_Glycan_5-5-2-0-1
	YLGJATAIFFLPDEGK_Glycan_6-4-0-0-2	AFITJFSMIIDGMTYPGIIK_Glycan_4-4-1-0-0	AFITJFSMIIDGMTYPGIIK_Glycan_4-4-1-0-0
	VDKDLQSLEDILHQVEJK_Glycan_5-4-2-0-0	FEVDSPVYJATWSASLK_Glycan_6-4-1-0-0	FEVDSPVYJATWSASLK_Glycan_6-4-1-0-0
	GJATAIFFLPDEGK_Glycan_5-4-0-0-5	TSGAYSJASSTDSASYYPLTGDTR_Glycan_5-4-0-0-2	TSGAYSJASSTDSASYYPLTGDTR_Glycan_5-4-0-0-2
	VDKDLQSLEDILHQVEJK_Glycan_6-5-2-0-0	YKJNSDISSTR_Glycan_5-5-1-0-1	YKJNSDISSTR_Glycan_5-5-1-0-1
	YLGJATAIFFLPDEGK_Glycan_6-4-1-0-0	QQQHLFGSJVTDCSGNFCLFR_Glycan_4-3-0-0-1	QQQHLFGSJVTDCSGNFCLFR_Glycan_4-3-0-0-1
	HJLTTGATLINEQWLLTTAK_Glycan_7-7-0-0-1	NPNNDQVFPJGTLAPSIPIWGGSWR_Glycan_4-6-0-0-2	NPNNDQVFPJGTLAPSIPIWGGSWR_Glycan_4-6-0-0-2
	FJLTETSEAEIHQSFQHLLR_Glycan_7-6-3-0-1	FEVDSPVYJATWSASLK_Glycan_5-5-0-0-1	FEVDSPVYJATWSASLK_Glycan_5-5-0-0-1
	SVQEIQATFFYFTPJK_Glycan_5-4-1-0-0	KVDYESQSTDTQJFSSESK_Glycan_5-3-1-0-0	KVDYESQSTDTQJFSSESK_Glycan_5-3-1-0-0
	CGLVPVLAENYJKSDNCEDTPEAGYFAIAVVK_Glycan_4-4-1-0-3	MJWVHVHNLVQAHVLAAEALTTAK_Glycan_5-4-2-0-0	MJWVHVHNLVQAHVLAAEALTTAK_Glycan_5-4-2-0-0
	YLGJATAIFFLPDEGK_Glycan_4-3-0-0-0	QVFPGLNYCTSGAYSJASSTDSASYYPLTGDTR_Glycan_5-4-0-0-0	QVFPGLNYCTSGAYSJASSTDSASYYPLTGDTR_Glycan_5-4-0-0-0
	LVQGFFPQEPLSVTWSESGQJVTAR_Glycan_5-4-1-0-1	QVHFFVJASDVDNVK_Glycan_6-5-3-0-1	QVHFFVJASDVDNVK_Glycan_6-5-3-0-1
	LVQGFFPQEPLSVTWSESGQJVTAR_Glycan_5-4-0-0-3	AQNJGSNFQLEEISR_Glycan_3-4-1-0-1	AQNJGSNFQLEEISR_Glycan_3-4-1-0-1
	FJLTETSEAEIHQSFQHLLR_Glycan_9-8-0-0-1	ALPQPQJVTSLLGCTH_Glycan_6-4-0-0-1	ALPQPQJVTSLLGCTH_Glycan_6-4-0-0-1
	LVQGFFPQEPLSVTWSESGQJVTAR_Glycan_5-5-1-0-1	ALPQPQJVTSLLGCTH_Glycan_11-6-0-0-1	ALPQPQJVTSLLGCTH_Glycan_11-6-0-0-1
	YLGJATAIFFLPDEGK_Glycan_4-3-1-0-0	GFLALYQTVAVJYSQPISEASR_Glycan_6-6-0-0-4	GFLALYQTVAVJYSQPISEASR_Glycan_6-6-0-0-4
	VVGVPYQGJATALFILPSEGK_Glycan_5-4-2-0-0	JVTDCSGNFCLFR_Glycan_5-4-0-1-1	JVTDCSGNFCLFR_Glycan_5-4-0-1-1
	KALQAVYSMMSWPDDVPPEGWJR_Glycan_5-4-2-0-0	QQQHLFGSJVTDCSGNFCLFR_Glycan_6-5-1-0-3	QQQHLFGSJVTDCSGNFCLFR_Glycan_6-5-1-0-3
	QVFPGLNYCTSGAYSJASSTDSASYYPLTGDTR_Glycan_4-4-1-0-1	RDJYTKAEEILSR_Glycan_7-7-0-0-4	RDJYTKAEEILSR_Glycan_7-7-0-0-4
	GFGVAIVGJYTAALPTEAALR_Glycan_5-4-0-0-2	MPSQAPTGNFYPQPLLJSSMCLEDSR_Glycan_NNH(HN(HEX&n-acetyl&sulfate))(HNH)	MPSQAPTGNFYPQPLLJSSMCLEDSR_Glycan_NNH(HN(HEX&n-acetyl&sulfate))(HNH)
	AALAAFNAQNJGSNFQLEEISR_Glycan_4-5-1-0-2	AALAAFNAQNJGSNFQLEEISR_Glycan_5-4-0-0-4	AALAAFNAQNJGSNFQLEEISR_Glycan_5-4-0-0-4
	JATAIFFLPDEGK_Glycan_3-3-0-0-1	ALPQPQJVTSLLGCTH_Glycan_6-5-3-0-0	ALPQPQJVTSLLGCTH_Glycan_6-5-3-0-0
	LSLHRPALEDLLLGSEAJLTC_Glycan_5-4-1-0-0	QQQHLFGSJVTDCS_Glycan_4-3-0-1-1	QQQHLFGSJVTDCS_Glycan_4-3-0-1-1
	GFGVAIVGJYTAALPTEAALR_Glycan_5-4-1-0-0	PYSIYPHGVTFSPYEDEVJSSFTSGR_Glycan_6-4-0-0-3	PYSIYPHGVTFSPYEDEVJSSFTSGR_Glycan_6-4-0-0-3
	IYPGVDFGGEELJVTFVK_Glycan_5-4-2-0-0	SMMSWPDDVPPEGWJR_Glycan_5-4-2-0-0	SMMSWPDDVPPEGWJR_Glycan_5-4-2-0-0
	SVQEIQATFFYFTPJK_Glycan_7-6-0-0-5	EGDHEFLEVPEAQEDVEATFPVHQPGJYSCSYR_Glycan_5-4-2-0-0	EGDHEFLEVPEAQEDVEATFPVHQPGJYSCSYR_Glycan_5-4-2-0-0
	GAFISJFSMTVDGK_Glycan_5-4-1-0-2	QQHLFGSJVTDCSGNFCLFR_Glycan_6-4-0-0-3	QQHLFGSJVTDCSGNFCLFR_Glycan_6-4-0-0-3
	IYVLDYLJETQQLTPEIK_Glycan_6-6-0-0-0	LVPVLAENYJK_Glycan_5-4-2-0-0	LVPVLAENYJK_Glycan_5-4-2-0-0
	GVAIVGJYTAALPTEAALR_Glycan_5-5-0-0-2	EGDHEFLEVPEAQEDVEATFPVHQPGJYSCSYR_Glycan_5-4-0-0-4	EGDHEFLEVPEAQEDVEATFPVHQPGJYSCSYR_Glycan_5-4-0-0-4
	AQLLQGLGFJLTER_Glycan_8-7-1-0-0	MVSHHJLTTGATLINEQWLLTTAK_Glycan_8-7-0-0-1	MVSHHJLTTGATLINEQWLLTTAK_Glycan_8-7-0-0-1
	DITDLIJNTFIR_Glycan_3-4-1-0-0	SPYEMFGDEEVMCLNGJWTEPPQCK_Glycan_6-4-0-0-1	SPYEMFGDEEVMCLNGJWTEPPQCK_Glycan_6-4-0-0-1
	FJLTETSEAEIHQSFQHLLR_Glycan_6-5-3-0-1	GDVLHNGJGTYQSWVVVAVPPQDTAPYSCH_Glycan_5-4-2-0-0	GDVLHNGJGTYQSWVVVAVPPQDTAPYSCH_Glycan_5-4-2-0-0
	FJLTETSEAEIHQSFQHLLR_Glycan_6-5-3-0-0	QVFPGLNYCTSGAYSJASSTDSASYYPLTGDTR_Glycan_5-4-0-0-2	QVFPGLNYCTSGAYSJASSTDSASYYPLTGDTR_Glycan_5-4-0-0-2
	AQLLQGLGFJLTER_Glycan_6-5-3-0-0	DITDLIJNTFIR_Glycan_7-7-2-0-1	DITDLIJNTFIR_Glycan_7-7-2-0-1
	VGQLQLSHJLSLVILVPQNLK_Glycan_5-4-1-0-0	TLJQSSDELQLSMGNAMFVK_Glycan_6-5-1-0-0	TLJQSSDELQLSMGNAMFVK_Glycan_6-5-1-0-0
	IYVLDYLJETQQLTPEIK_Glycan_6-5-1-0-0	LEPVHLQLQCMSQEQLAQVAAJATK_Glycan_5-4-0-0-2	LEPVHLQLQCMSQEQLAQVAAJATK_Glycan_5-4-0-0-2
	SVQEIQATFFYFTPJK_Glycan_6-5-2-0-1	JLSMPLLPADFHK_Glycan_6-5-0-0-7	JLSMPLLPADFHK_Glycan_6-5-0-0-7
	AGJGSWVNEVLGPELPK_Glycan_3-9-0-0-0	CANLVPVPITJATLDR_Glycan_7-4-3-0-1	CANLVPVPITJATLDR_Glycan_7-4-3-0-1
	FJLTETSEAEIHQSFQHLLR_Glycan_5-4-2-0-0	AAPAPQEATATFJSTADREDGHR_Glycan_4-7-0-0-1	AAPAPQEATATFJSTADREDGHR_Glycan_4-7-0-0-1
	SVQEIQATFFYFTPJK_Glycan_6-5-2-0-0	YTGJASALFILPDQDK_Glycan_7-6-4-0-1	YTGJASALFILPDQDK_Glycan_7-6-4-0-1
	ICDLLVANNHFAHFFAPQJLTNMNK_Glycan_6-5-3-0-0	MPSQAPTGNFYPQPLLJSSMCLEDSR_Glycan_3-5-0-0-1	MPSQAPTGNFYPQPLLJSSMCLEDSR_Glycan_3-5-0-0-1
	VLDYLJETQQLTPEIK_Glycan_5-5-2-0-1	TLJQSSDELQLSMGNAMFVK_Glycan_5-2-0-0-0	TLJQSSDELQLSMGNAMFVK_Glycan_5-2-0-0-0
	IYSJHSALESLALIPLQAPLK_Glycan_6-5-1-0-1	YJATVYSQAANGTEGQPQAIEFR_Glycan_6-5-0-0-1	YJATVYSQAANGTEGQPQAIEFR_Glycan_6-5-0-0-1
	YTCEEPYYYMENGGGGEYHCAGJGSWVNEVLGPELPK_Glycan_5-4-2-0-0	TLJQSSDELQLSMGNAMFVK_Glycan_3-4-2-0-0	TLJQSSDELQLSMGNAMFVK_Glycan_3-4-2-0-0
	IYVLDYLJETQQLTPEIK_Glycan_5-4-1-0-0	TLJQSSDELQLSMGNAMFVK_Glycan_3-7-0-0-0	TLJQSSDELQLSMGNAMFVK_Glycan_3-7-0-0-0
	SLGNVJFTVSAEALESQELCGTEVPSVPEHGR_Glycan_4-3-1-0-0	PPMGGNVVIFDTVITNQEEPYQJHSGR_Glycan_5-6-0-0-1	PPMGGNVVIFDTVITNQEEPYQJHSGR_Glycan_5-6-0-0-1
	VVGVPYQGJATALFILPSEGK_Glycan_6-5-3-0-0	LEPVHLQLQCMSQEQLAQVAAJATK_Glycan_6-4-0-0-3	LEPVHLQLQCMSQEQLAQVAAJATK_Glycan_6-4-0-0-3
	IYVLDYLJETQQLTPEIK_Glycan_5-4-1-0-1	ANLVPVPITJATLDQITGK_Glycan_3-8-0-0-1	ANLVPVPITJATLDQITGK_Glycan_3-8-0-0-1
	HNJLTESVGPLPK_Glycan_5-5-0-0-3	LQAPLJYTEFQKPICLPSK_Glycan_7-5-2-0-1	LQAPLJYTEFQKPICLPSK_Glycan_7-5-2-0-1
	FSLLGHASISCTVEJETIGVWR_Glycan_5-4-2-0-0	TIHDLHLFIENIDFJK_Glycan_5-4-1-0-0	TIHDLHLFIENIDFJK_Glycan_5-4-1-0-0
	VGQLQLSHJLSLVILVPQNLK_Glycan_5-4-0-0-3	TLJQSSDELQLSMGNAMFVK_Glycan_4-4-1-0-1	TLJQSSDELQLSMGNAMFVK_Glycan_4-4-1-0-1
	IITILEEEMJVSVCGLYTYGKPVPGHVTVSICR_Glycan_5-4-0-0-0	MVSHHJLTTGATLINEQWLLTTAK_Glycan_4-4-1-0-3	MVSHHJLTTGATLINEQWLLTTAK_Glycan_4-4-1-0-3
	VTGLJCTTNHPINPK_Glycan_4-6-0-0-1	ANLVPVPITJATLDQITGK_Glycan_3-8-0-0-0	ANLVPVPITJATLDQITGK_Glycan_3-8-0-0-0
	YLGJATAIFFLPDEGK_Glycan_6-5-2-0-1	ANLVPVPITJATLDQITGK_Glycan_3-6-2-0-1	ANLVPVPITJATLDQITGK_Glycan_3-6-2-0-1
	MLFVEPILEVSSLPTTJSTTNSATK_Glycan_7-6-0-0-4	QQQHLFGSJVTDCSGNFCLFR_Glycan_6-5-1-0-1	QQQHLFGSJVTDCSGNFCLFR_Glycan_6-5-1-0-1
	SLGNVJFTVSAEALESQELCGTEVPSVPEHGR_Glycan_4-4-0-0-2	QQQHLFGSJVTDCSGNFCLFR_Glycan_6-5-0-0-3	QQQHLFGSJVTDCSGNFCLFR_Glycan_6-5-0-0-3
	JATAIFFLPDEGK_Glycan_5-5-2-0-1	VSHHJLTTGATLINEQWLLTTAK_Glycan_8-7-1-0-0	VSHHJLTTGATLINEQWLLTTAK_Glycan_8-7-1-0-0
	DLQSLEDILHQVEJK_Glycan_5-4-1-0-0	MVSHHJLTTGATLINEQWLLTTAK_Glycan_7-5-2-0-1	MVSHHJLTTGATLINEQWLLTTAK_Glycan_7-5-2-0-1
	KJQSVNVFLGHTAIDEMLK_Glycan_5-5-0-0-1	LEPVHLQLQCMSQEQLAQVAAJATK_Glycan_4-5-2-0-0	LEPVHLQLQCMSQEQLAQVAAJATK_Glycan_4-5-2-0-0
	KLPPGLLAJFTLLR_Glycan_5-4-2-0-0	LVPVPITJATLDQITGK_Glycan_6-5-1-0-1	LVPVPITJATLDQITGK_Glycan_6-5-1-0-1
	GDVLHNGJGTYQSWVVVAVPPQDTAPYSCHVQHSSLAQPLVVPWEAS_Glycan_5-4-1-0-0	QQQHLFGSJVTDCSGNFCLFR_Glycan_4-4-1-0-3	QQQHLFGSJVTDCSGNFCLFR_Glycan_4-4-1-0-3
	JVSEDLPLPTFSPTLLGDSR_Glycan_5-4-1-0-1	VDDEMPQHAVLSGPNLFINNLNKTDJGTYR_Glycan_6-3-0-0-0	VDDEMPQHAVLSGPNLFINNLNKTDJGTYR_Glycan_6-3-0-0-0
	SVQEIQATFFYFTPJK_Glycan_5-4-2-0-0	KEEEPSSSSVFNQNDPWAPTVDFSDFINJETIAGK_Glycan_3-2-0-0-1	KEEEPSSSSVFNQNDPWAPTVDFSDFINJETIAGK_Glycan_3-2-0-0-1
	FJLTETSEAEIHQSFQHLLR_Glycan_7-6-4-0-1	QQQHLFGSJVT_Glycan_4-2-0-0-0	QQQHLFGSJVT_Glycan_4-2-0-0-0
	FJLTETSEAEIHQSFQHLLR_Glycan_7-6-4-0-0	GSJVTDCSGNFCLFR_Glycan_6-5-1-0-3	GSJVTDCSGNFCLFR_Glycan_6-5-1-0-3
	LVQGFFPQEPLSVTWSESGQJVTAR_Glycan_5-4-2-0-1	QQQHLFGSJVTDC_Glycan_6-5-1-0-1	QQQHLFGSJVTDC_Glycan_6-5-1-0-1
	YLGJATAIFFLPDEGK_Glycan_6-5-2-0-0	EKPLQJFTLCFR_Glycan_5-4-1-0-2	EKPLQJFTLCFR_Glycan_5-4-1-0-2
	YLGJATAIFFLPDEGK_Glycan_5-4-2-0-1	VDDEMPQHAVLSGPNLFINNLNKTDJGTYR_Glycan_5-5-0-0-3	VDDEMPQHAVLSGPNLFINNLNKTDJGTYR_Glycan_5-5-0-0-3
	VMCLNGJWTEPPQCK_Glycan_7-6-3-0-1	ALPQPQJVTSLLGCTH_Glycan_5-6-0-0-0	ALPQPQJVTSLLGCTH_Glycan_5-6-0-0-0
	LGJATAIFFLPDEGK_Glycan_N(NH(HNHNH(NON|a|keto|d))(HN(F)(H)))(F)	LCANLVPVPITJATLDQITGK_Glycan_3-8-0-0-0	LCANLVPVPITJATLDQITGK_Glycan_3-8-0-0-0
	YLGJATAIFFLPDEGK_Glycan_4-3-0-0-2	LVPVPITJATLDRITGK_Glycan_8-7-0-0-0	LVPVPITJATLDRITGK_Glycan_8-7-0-0-0
	GDVLHNGJGTYQSWVVVAVPPQDTAPYSCHVQHSSLAQPLVVPWEAS_Glycan_5-4-0-0-2	ANLVPVPITJATLDQITGK_Glycan_4-9-0-0-0	ANLVPVPITJATLDQITGK_Glycan_4-9-0-0-0
[truncated: 11,875 more rows]

## Sheet: N-Glycans
	N-Glycans from UGP	N-Glycans from FGP	Combined N-Glycans from UGP and FGP
	5-3-0-0-0	5-4-1-0-0	5-4-1-0-0
	5-4-1-0-1	6-4-0-0-2	6-4-0-0-2
	5-4-2-0-0	6-5-0-0-1	6-5-0-0-1
	5-4-0-0-1	5-4-1-0-1	5-4-1-0-1
	4-3-0-0-1	3-6-1-0-1	3-6-1-0-1
	5-4-1-0-0	6-4-1-0-0	6-4-1-0-0
	6-5-3-0-1	4-4-1-0-2	4-4-1-0-2
	5-5-0-0-0	6-4-0-0-3	6-4-0-0-3
	4-3-1-0-0	5-4-0-0-2	5-4-0-0-2
	6-4-0-0-3	5-5-0-0-3	5-5-0-0-3
	5-5-0-0-1	6-5-0-0-4	6-5-0-0-4
	6-5-0-0-3	7-7-0-0-4	7-7-0-0-4
	5-4-2-0-1	N(NH(HNH)((HEX&phosphate)))(F)	N(NH(HNH)((HEX&phosphate)))(F)
	4-4-0-0-1	4-4-0-0-0	4-4-0-0-0
	6-5-3-0-0	4-5-1-0-2	4-5-1-0-2
	6-5-2-0-0	5-4-0-0-1	5-4-0-0-1
	7-6-0-0-0	5-5-1-0-0	5-5-1-0-0
	4-5-0-0-1	4-4-0-0-1	4-4-0-0-1
	5-4-1-0-2	6-5-1-0-0	6-5-1-0-0
	9-8-0-0-1	5-5-1-0-1	5-5-1-0-1
	6-5-2-0-1	8-7-0-0-1	8-7-0-0-1
	NNH(HN(HEX&n-acetyl&sulfate))(HH)	5-4-0-0-5	5-4-0-0-5
	5-5-1-0-0	5-3-1-0-0	5-3-1-0-0
	N(NH(HNHNH(NON|a|keto|d))(HN(F)(H)))(F)	5-4-2-0-0	5-4-2-0-0
	3-9-0-0-0	4-3-0-0-1	4-3-0-0-1
	N(NH(HN(HEX&n-acetyl&sulfate))(HHH))(F)	3-6-0-0-0	3-6-0-0-0
	3-6-0-0-3	8-2-0-0-0	8-2-0-0-0
	6-4-1-0-1	3-4-2-0-0	3-4-2-0-0
	6-6-1-0-1	7-6-4-0-1	7-6-4-0-1
	4-3-0-0-2	5-4-0-0-0	5-4-0-0-0
	3-6-1-0-1	N(NH(HN(HEX&n-acetyl&sulfate))(H))(F)	N(NH(HN(HEX&n-acetyl&sulfate))(H))(F)
	5-5-1-0-1	3-6-0-0-2	3-6-0-0-2
	6-6-1-0-0	5-4-1-0-2	5-4-1-0-2
	5-4-0-0-0	3-5-1-0-1	3-5-1-0-1
	3-3-0-0-1	6-5-3-0-0	6-5-3-0-0
	4-4-1-0-1	5-5-0-0-1	5-5-0-0-1
	4-3-1-0-1	5-4-2-0-1	5-4-2-0-1
	6-4-1-0-0	5-8-0-0-0	5-8-0-0-0
	6-2-0-0-0	3-8-0-0-1	3-8-0-0-1
	4-5-1-0-1	5-6-0-0-1	5-6-0-0-1
	4-4-0-0-0	9-2-0-0-0	9-2-0-0-0
	6-3-0-0-0	7-4-0-0-1	7-4-0-0-1
	6-4-0-0-1	N(NH(HN(HEX&n-acetyl&sulfate))(HH))(F)	N(NH(HN(HEX&n-acetyl&sulfate))(HH))(F)
	5-5-0-0-2	6-5-0-0-7	6-5-0-0-7
	3-4-1-0-1	4-3-0-0-3	4-3-0-0-3
	4-4-1-0-0	3-5-0-0-1	3-5-0-0-1
	6-5-0-0-1	3-6-0-0-1	3-6-0-0-1
	5-6-0-0-1	3-3-0-0-1	3-3-0-0-1
	3-5-0-0-0	NNH(HN(HEX&n-acetyl&sulfate))(H)	NNH(HN(HEX&n-acetyl&sulfate))(H)
	N(NH(HN(HEX&sulfate))(HNHS))(F)	4-6-0-0-0	4-6-0-0-0
	5-5-2-0-1	4-3-0-0-2	4-3-0-0-2
	5-3-0-0-1	3-3-0-0-0	3-3-0-0-0
	3-4-2-0-0	3-2-0-0-0	3-2-0-0-0
	N(NH(HNH)((HEX&phosphate)))(F)	3-5-0-0-0	3-5-0-0-0
	NNH(HN(HEX&n-acetyl&sulfate))(H)	5-2-0-0-1	5-2-0-0-1
	4-6-0-0-1	4-2-0-0-0	4-2-0-0-0
	8-2-0-0-0	3-7-0-0-0	3-7-0-0-0
	N(NH(HN(HEX&n-acetyl&sulfate))(HNHS))(F)	6-7-0-0-0	6-7-0-0-0
	3-4-1-0-0	6-3-0-0-2	6-3-0-0-2
	6-5-1-0-1	3-7-0-0-1	3-7-0-0-1
	5-4-0-0-2	5-2-0-0-0	5-2-0-0-0
	3-8-0-0-1	6-5-3-0-1	6-5-3-0-1
	6-5-1-0-0	8-7-0-0-0	8-7-0-0-0
	6-3-1-0-1	6-4-0-0-1	6-4-0-0-1
	8-7-0-0-1	5-6-0-0-2	5-6-0-0-2
	3-6-0-0-2	N(NH(HN(HEX&n-acetyl&sulfate))(HN(HEX&sulfate)))(F)	N(NH(HN(HEX&n-acetyl&sulfate))(HN(HEX&sulfate)))(F)
	5-3-1-0-0	NNH(HN(HEX&n-acetyl&sulfate))(HN(HEX&n-acetyl&sulfate))	NNH(HN(HEX&n-acetyl&sulfate))(HN(HEX&n-acetyl&sulfate))
	7-6-1-0-0	NNH(HN(HEX&n-acetyl&sulfate))(HH)	NNH(HN(HEX&n-acetyl&sulfate))(HH)
	NNH(HN(HEX&n-acetyl&sulfate))(HNH)	N(NH(HN(HEX&n-acetyl&sulfate))(HN))(F)	N(NH(HN(HEX&n-acetyl&sulfate))(HN))(F)
	5-4-0-0-3	6-5-0-0-0	6-5-0-0-0
	5-5-2-0-0	3-9-0-0-0	3-9-0-0-0
	NNH(HN(HEX&n-acetyl&sulfate))(HN)	5-6-3-0-1	5-6-3-0-1
	4-3-0-0-0	6-5-1-0-1	6-5-1-0-1
	4-5-0-0-2	4-7-0-0-1	4-7-0-0-1
	6-6-0-0-0	3-6-0-0-3	3-6-0-0-3
	4-7-0-0-1	4-9-0-0-1	4-9-0-0-1
	6-3-1-0-0	6-5-0-0-3	6-5-0-0-3
	3-9-0-0-1	4-5-0-0-0	4-5-0-0-0
	3-6-0-0-0	5-4-0-0-3	5-4-0-0-3
	6-5-1-0-2	5-5-1-0-2	5-5-1-0-2
	3-7-0-0-0	4-4-0-0-2	4-4-0-0-2
	3-6-2-0-1	7-6-1-0-1	7-6-1-0-1
	NNH(HN(HEX&n-acetyl&sulfate))(HN(HEX&n-acetyl&sulfate))	4-5-0-0-3	4-5-0-0-3
	3-2-0-0-1	3-9-0-0-1	3-9-0-0-1
	5-2-0-0-0	3-4-1-0-0	3-4-1-0-0
	10-2-0-0-0	4-5-0-0-1	4-5-0-0-1
	3-5-1-0-1	NNH(HN(HEX&n-acetyl&sulfate))(HNH)	NNH(HN(HEX&n-acetyl&sulfate))(HNH)
	NNH(HN(HEX&sulfate))(HNHS)	4-4-1-0-1	4-4-1-0-1
	4-5-2-0-0	7-7-4-0-1	7-7-4-0-1
	8-5-0-0-4	3-4-1-0-1	3-4-1-0-1
	7-6-1-0-4	5-3-0-0-0	5-3-0-0-0
	3-3-0-0-2	5-5-2-0-1	5-5-2-0-1
	5-6-3-0-1	5-5-2-0-0	5-5-2-0-0
	5-6-0-0-0	7-5-2-0-1	7-5-2-0-1
	5-4-0-0-4	6-5-2-0-1	6-5-2-0-1
	7-6-1-0-1	3-4-0-0-0	3-4-0-0-0
	7-6-3-0-1	6-5-1-0-2	6-5-1-0-2
	3-6-1-0-2	6-4-1-0-1	6-4-1-0-1
	9-8-4-0-1	3-2-0-0-1	3-2-0-0-1
	N(NH(HN(HEX&n-acetyl&sulfate))(HN(HEX&sulfate)))(F)	5-6-0-0-0	5-6-0-0-0
	N(NH(HNHNH(NON|a|keto|d&amino))(HN(F)(H)))(F)	4-6-0-0-1	4-6-0-0-1
	6-6-2-0-0	N(NH(HNHNH(NON|a|keto|d))(HN(F)(H)))(F)	N(NH(HNHNH(NON|a|keto|d))(HN(F)(H)))(F)
	6-5-0-0-0	4-5-1-0-0	4-5-1-0-0
	7-6-0-0-4	6-5-0-0-2	6-5-0-0-2
	6-4-0-0-2	6-5-2-0-0	6-5-2-0-0
	4-4-0-0-2	3-3-0-0-2	3-3-0-0-2
	5-6-0-0-2	4-4-1-0-0	4-4-1-0-0
	7-4-0-0-1	6-3-1-0-1	6-3-1-0-1
	7-6-4-0-1	4-4-1-0-3	4-4-1-0-3
	6-5-1-0-3	N(NH((HEX&phosphate))(H(NH)(NH)))(F)	N(NH((HEX&phosphate))(H(NH)(NH)))(F)
	5-5-1-0-2	6-3-0-0-0	6-3-0-0-0
	4-6-0-0-2	6-6-1-0-0	6-6-1-0-0
	7-7-0-0-4	N(NH(HN(HEX&n-acetyl&sulfate))(HNHS))(F)	N(NH(HN(HEX&n-acetyl&sulfate))(HNHS))(F)
	N(NH(HN(HEX&n-acetyl&sulfate))(HN(HEX&n-acetyl&sulfate)))(F)	4-7-0-0-0	4-7-0-0-0
	9-8-1-0-1	4-5-0-0-2	4-5-0-0-2
	8-7-1-0-0	6-6-0-0-1	6-6-0-0-1
	7-6-0-0-1	6-3-0-0-1	6-3-0-0-1
	6-6-3-0-1	5-4-1-1-1	5-4-1-1-1
	4-5-2-0-1	6-2-0-0-0	6-2-0-0-0
	4-5-1-0-2	7-6-0-0-1	7-6-0-0-1
	7-10-4-0-1	3-6-1-0-2	3-6-1-0-2
	12-2-0-0-0	6-6-0-0-4	6-6-0-0-4
	9-2-0-0-0	4-6-0-0-2	4-6-0-0-2
	4-7-0-0-0	6-5-1-0-3	6-5-1-0-3
	3-4-0-0-0	6-6-1-0-1	6-6-1-0-1
	4-4-1-0-3	7-6-3-0-1	7-6-3-0-1
	6-3-0-0-3	6-6-2-0-0	6-6-2-0-0
	3-3-0-0-0	N(NH(HNHNH(NON|a|keto|d&amino))(HN(F)(H)))(F)	N(NH(HNHNH(NON|a|keto|d&amino))(HN(F)(H)))(F)
	5-2-0-0-1	N(NH(HN(HEX&n-acetyl&sulfate))(HNH))(F)	N(NH(HN(HEX&n-acetyl&sulfate))(HNH))(F)
	5-5-0-0-3	9-6-0-0-5	9-6-0-0-5
	4-6-0-0-0	5-5-0-0-2	5-5-0-0-2
	6-5-0-0-7	3-6-2-0-1	3-6-2-0-1
	6-6-2-0-1	4-9-0-0-0	4-9-0-0-0
	4-5-1-0-0	7-7-2-0-1	7-7-2-0-1
	3-6-0-0-1	9-8-0-0-1	9-8-0-0-1
	6-6-0-0-4	5-3-0-0-2	5-3-0-0-2
	4-9-0-0-0	10-9-0-0-1	10-9-0-0-1
	7-4-3-0-1	8-7-1-0-0	8-7-1-0-0
	9-6-0-0-5	4-5-2-0-0	4-5-2-0-0
	7-6-0-0-2	6-6-0-0-0	6-6-0-0-0
	7-2-0-0-0	8-5-0-0-4	8-5-0-0-4
	6-7-0-0-1	7-7-0-0-1	7-7-0-0-1
	5-3-0-0-3	7-6-1-0-4	7-6-1-0-4
	5-8-0-0-1	NNH(H(NHS)(N(HEX&sulfate)))(HNH)	NNH(H(NHS)(N(HEX&sulfate)))(HNH)
	5-4-0-1-1	11-6-0-0-1	11-6-0-0-1
	N(NH(HN(HEX&n-acetyl&sulfate))(HNH))(F)	6-7-4-0-1	6-7-4-0-1
	6-5-0-0-2	6-3-1-0-0	6-3-1-0-0
	10-9-0-0-1	7-6-1-0-0	7-6-1-0-0
	7-7-2-0-1	5-4-0-0-4	5-4-0-0-4
	4-4-1-0-2	7-2-0-0-0	7-2-0-0-0
	N(NH((HEX&phosphate))(H(NH)(NH)))(F)	6-7-0-0-1	6-7-0-0-1
	9-8-1-0-0	5-4-0-2-1	5-4-0-2-1
	11-6-0-0-1	5-4-0-1-1	5-4-0-1-1
	9-6-2-0-1	NNH(HN(HEX&n-acetyl&sulfate))(HNHS)	NNH(HN(HEX&n-acetyl&sulfate))(HNHS)
	7-6-0-0-5	7-6-0-0-5	7-6-0-0-5
	7-5-2-0-1	7-6-0-0-4	7-6-0-0-4
	N(NH(HN(HEX&n-acetyl&sulfate))(HH))(F)	5-8-0-0-1	5-8-0-0-1
	6-7-4-0-1	4-3-0-0-0	4-3-0-0-0
	7-6-4-0-0	7-6-0-0-2	7-6-0-0-2
	6-7-0-0-0	5-3-0-0-1	5-3-0-0-1
	3-4-0-0-1	N(NH(HN(HEX&n-acetyl&sulfate))(HN(HEX&n-acetyl&sulfate)))(F)	N(NH(HN(HEX&n-acetyl&sulfate))(HN(HEX&n-acetyl&sulfate)))(F)
	NNH(H(NHS)(N(HEX&sulfate)))(HNH)	4-5-1-0-1	4-5-1-0-1
	NNH(HN(HEX&n-acetyl&sulfate))(HNHS)	6-3-0-0-3	6-3-0-0-3
	6-5-0-0-4	12-2-0-0-0	12-2-0-0-0
	N(NH(HN(HEX&n-acetyl&sulfate))(H))(F)	7-6-4-0-0	7-6-4-0-0
	4-5-0-0-3	4-3-0-1-0	4-3-0-1-0
	4-3-0-0-3	4-3-1-0-0	4-3-1-0-0
	5-4-0-0-5	4-3-1-0-1	4-3-1-0-1
	5-8-0-0-0	7-6-0-0-0	7-6-0-0-0
	8-7-0-0-0	9-8-1-0-1	9-8-1-0-1
	N(NH(HN(HEX&n-acetyl&sulfate))(HN))(F)	6-6-2-0-1	6-6-2-0-1
	4-9-0-0-1	5-3-0-0-3	5-3-0-0-3
	3-8-0-0-0	9-8-1-0-0	9-8-1-0-0
	3-5-0-0-1	NNH(HN(HEX&sulfate))(HNHS)	NNH(HN(HEX&sulfate))(HNHS)
	4-5-0-0-0	3-4-0-0-1	3-4-0-0-1
	6-6-0-0-1	8-7-4-0-1	8-7-4-0-1
	5-4-0-2-1	6-6-3-0-1	6-6-3-0-1
	5-3-0-0-2	9-6-2-0-1	9-6-2-0-1
	6-3-0-0-2	7-6-0-4-1	7-6-0-4-1
	3-2-0-0-0	4-5-2-0-1	4-5-2-0-1
	4-3-0-1-1	3-8-0-0-0	3-8-0-0-0
	4-3-0-1-0	N(NH(HN(HEX&sulfate))(HNHS))(F)	N(NH(HN(HEX&sulfate))(HNHS))(F)
	7-7-0-0-1	5-5-0-0-0	5-5-0-0-0
	6-3-0-0-1	10-2-0-0-0	10-2-0-0-0
	7-7-4-0-1	NNH(HN(HEX&n-acetyl&sulfate))(HN)	NNH(HN(HEX&n-acetyl&sulfate))(HN)
	4-2-0-0-0	7-4-3-0-1	7-4-3-0-1
	3-7-0-0-1	7-9-4-0-1	7-9-4-0-1
	7-9-4-0-1	4-3-0-1-1	4-3-0-1-1
	5-4-1-1-1	N(NH(HN(HEX&n-acetyl&sulfate))(HHH))(F)	N(NH(HN(HEX&n-acetyl&sulfate))(HHH))(F)
	15-14-2-0-5	9-8-4-0-1	9-8-4-0-1
	8-7-4-0-1	15-14-2-0-6	15-14-2-0-6
	7-6-0-4-1	15-14-1-0-6	15-14-1-0-6
		7-10-4-0-1	7-10-4-0-1
			15-14-2-0-5
