# Supplementary material for: Large-scale Identification of N-linked Intact Glycopeptides in Human Serum using HILIC Enrichment and Spectral Library Search
Source: Mol Cell Proteomics. 2020 Feb 26;19(4):672–89. doi: 10.1074/mcp.RA119.001791 (PMC7124471; doi:10.1074/mcp.RA119.001791)
Supplement: Supplementary Table S11 [file 156056_1_supp_471932_q5c98x.xlsx]

## Sheet: All GPSM from FGP using 739N
QuerySpecName	LibSpecName	QueryPrecursorMH	LibPrecursorMH	Charge	Sequence	Modification	MassShift	GlycanMass	GlycanName	GlycoLoc	Motif	LibCandidateNum	MatchedYIonNum	MatchedYIonIntSum	MatchedPepIonNum	MatchedPepIonIntSum	DPS	PS	pMatchGlyco_Score	TargetDecoyHit	DPSIon	PSIon	ProteinAC	PreviousAminoAcid	LastTwoAminoAcid	StartPositions	FDR	GlycositeInProtein	DeltaM_pep	DeltaM_pep_ppm	pFindScore	AllProtein	PepCandidateNum	DeltaM_GlycoPep	DeltaM_GlycoPep_ppm
PGP_01.10166.10166.4.0.dta	3438	3961.59	1510.7	4	PNAAYVJMSNHHR	-	2450.89	2450.92	4-6-0-0-4	7	NXS	702	1	0.02054	4	0.05906	0.1274	2.06085	0.26255	T	b2+;b3+;y2+;y5+;Y0++;	Y0++;	sp|P08185|CBG_HUMAN	D	GL	25	0	31	-9e-05	-0.059536	2.94e-18	sp|P08185|CBG_HUMAN/tr|G3V350|G3V350_HUMAN/tr|G3V4V7|G3V4V7_HUMAN	3	0.02954	7.45856
PGP_01.10171.10171.3.0.dta	1003	3276.32	1199.54	3	GLTFQQJASSM	11,Oxidation[M];	2076.78	2076.75	6-4-0-0-2	7	NXS	256	0	0	4	0.07572	0.06144	3.06703	0.18845	T	b6+;b7+;b8+;y2+;	b6+;b8+;	sp|P01871|IGHM_HUMAN	R	CV	203	0.01	209	-0.00013	-0.108286	2.31e-19	sp|P01871|IGHM_HUMAN/tr|A0A1B0GUU9|A0A1B0GUU9_HUMAN	1	-0.02964	-9.04945
PGP_01.10187.10187.3.0.dta	1960	3961.58	1510.7	3	PNAAYVJMSNHHR	-	2450.88	2450.92	4-6-0-0-4	7	NXS	590	4	0.07534	7	0.15387	0.27132	4.21255	1.14294	T	b2+;b3+;b4+;b5+;y1+;y2+;y5+;Y1+;Y0++;Y0++;Y1++;	b2+;b3+;y1+;Y1++;	sp|P08185|CBG_HUMAN	D	GL	25	0	31	-9e-05	-0.059536	2.94e-18	sp|P08185|CBG_HUMAN/tr|G3V350|G3V350_HUMAN/tr|G3V4V7|G3V4V7_HUMAN	3	0.03838	9.69062
PGP_01.10229.10229.3.0.dta	743	3471.37	1394.65	3	KLGJWSAMPSCK	8,Oxidation[M];11,Carbamidomethyl[C];	2076.72	2076.75	6-4-0-0-2	4	NXS	320	0	0	7	0.14642	0.17519	1.99039	0.34871	T	y2+;y3+;y4+;y5+;y6+;y8+;y11+;	y4+;	sp|P02749|APOH_HUMAN	T	AS	250	0	253	0.00032	0.229286	9.94e-15	sp|P02749|APOH_HUMAN/tr|J3KS17|J3KS17_HUMAN	1	0.03347	9.64461
PGP_01.10274.10274.3.1.dta	4060	3196.26	1282.55	3	LGJWSAMPSCK	4,Oxidation[W];7,Oxidation[M];10,Carbamidomethyl[C];	1913.71	1913.68	5-4-1-0-0	3	NXS	174	0	0	8	0.16234	0.18449	2.96624	0.54724	T	b3+;b6+;y2+;y3+;y4+;y5+;y7+;y10++;	y4+;y5+;	sp|P02749|APOH_HUMAN	K	AS	251	0	253	0.00013	0.101282	8.38e-20	sp|P02749|APOH_HUMAN/tr|J3KS17|J3KS17_HUMAN	1	-0.02834	-8.86933
PGP_01.10277.10277.3.1.dta	4060	3196.26	1282.55	3	LGJWSAMPSCK	4,Oxidation[W];7,Oxidation[M];10,Carbamidomethyl[C];	1913.71	1913.68	5-4-1-0-0	3	NXS	174	0	0	8	0.18291	0.19562	2.00312	0.39185	T	b3+;b6+;y2+;y3+;y4+;y5+;y6+;y7+;	y4+;	sp|P02749|APOH_HUMAN	K	AS	251	0	253	0.00013	0.101282	8.38e-20	sp|P02749|APOH_HUMAN/tr|J3KS17|J3KS17_HUMAN	1	-0.02834	-8.86933
PGP_01.10279.10279.3.0.dta	2557	3326.31	1266.56	3	LGJWSAMPSCK	7,Oxidation[M];10,Carbamidomethyl[C];	2059.75	2059.73	5-4-1-0-1	3	NXS	214	2	0.03854	4	0.08082	0.15835	3.06703	0.48567	T	y3+;y4+;y5+;y7+;Y0+;Y1+;	y4+;Y1+;	sp|P02749|APOH_HUMAN	K	AS	251	0	253	0.00075	0.591695	1.68e-17	sp|P02749|APOH_HUMAN/tr|J3KS17|J3KS17_HUMAN	13	-0.01462	-4.39657
PGP_01.10314.10314.3.1.dta	4060	3196.26	1282.55	3	LGJWSAMPSCK	4,Oxidation[W];7,Oxidation[M];10,Carbamidomethyl[C];	1913.71	1913.68	5-4-1-0-0	3	NXS	190	0	0	8	0.15005	0.18331	2.00312	0.3672	T	b3+;b6+;y2+;y3+;y4+;y5+;y6+;y7+;	y4+;	sp|P02749|APOH_HUMAN	K	AS	251	0	253	0.00013	0.101282	8.38e-20	sp|P02749|APOH_HUMAN/tr|J3KS17|J3KS17_HUMAN	1	-0.0302	-9.45143
PGP_01.10316.10316.3.1.dta	4060	3196.26	1282.55	3	LGJWSAMPSCK	4,Oxidation[W];7,Oxidation[M];10,Carbamidomethyl[C];	1913.71	1913.68	5-4-1-0-0	3	NXS	190	0	0	7	0.17177	0.19411	2.00312	0.38883	T	b3+;b6+;y2+;y3+;y4+;y5+;y7+;	y4+;	sp|P02749|APOH_HUMAN	K	AS	251	0	253	0.00013	0.101282	8.38e-20	sp|P02749|APOH_HUMAN/tr|J3KS17|J3KS17_HUMAN	1	-0.0302	-9.45143
PGP_01.10412.10412.2.0.dta	2557	3180.27	1266.56	2	LGJWSAMPSCK	7,Oxidation[M];10,Carbamidomethyl[C];	1913.71	1913.68	5-4-1-0-0	3	NXS	188	2	0.07453	8	0.22423	0.27446	4.58043	1.25713	T	b7+;y2+;y3+;y4+;y5+;y6+;y7+;y8+;Y0+;Y1+;	y4+;y7+;Y0+;Y1+;	sp|P02749|APOH_HUMAN	K	AS	251	0	253	0.00075	0.591695	1.68e-17	sp|P02749|APOH_HUMAN/tr|J3KS17|J3KS17_HUMAN	13	-0.02814	-8.85104
PGP_01.10413.10413.3.1.dta	4060	3196.26	1282.55	3	LGJWSAMPSCK	4,Oxidation[W];7,Oxidation[M];10,Carbamidomethyl[C];	1913.71	1913.68	5-4-1-0-0	3	NXS	196	0	0	8	0.17737	0.19738	2.00312	0.39537	T	b3+;b6+;y2+;y3+;y4+;y5+;y6+;y7+;	y4+;	sp|P02749|APOH_HUMAN	K	AS	251	0	253	0.00013	0.101282	8.38e-20	sp|P02749|APOH_HUMAN/tr|J3KS17|J3KS17_HUMAN	1	-0.03152	-9.86453
PGP_01.10432.10432.3.0.dta	3438	3961.58	1510.7	3	PNAAYVJMSNHHR	-	2450.88	2450.92	4-6-0-0-4	7	NXS	592	3	0.03656	7	0.16162	0.23379	3.84588	0.89913	T	b2+;b3+;y1+;y2+;y3+;y5+;y6+;Y1+;Y0++;Y1++;	b2+;b3+;y1+;	sp|P08185|CBG_HUMAN	D	GL	25	0	31	-9e-05	-0.059536	2.94e-18	sp|P08185|CBG_HUMAN/tr|G3V350|G3V350_HUMAN/tr|G3V4V7|G3V4V7_HUMAN	3	0.03783	9.55175
PGP_01.10448.10448.2.0.dta	2557	3180.27	1266.56	2	LGJWSAMPSCK	7,Oxidation[M];10,Carbamidomethyl[C];	1913.71	1913.68	5-4-1-0-0	3	NXS	188	2	0.08245	7	0.18092	0.25451	3.87262	0.98563	T	b4+;y2+;y3+;y4+;y5+;y6+;y7+;Y0+;Y1+;	y4+;Y0+;Y1+;	sp|P02749|APOH_HUMAN	K	AS	251	0	253	0.00075	0.591695	1.68e-17	sp|P02749|APOH_HUMAN/tr|J3KS17|J3KS17_HUMAN	13	-0.02826	-8.88879
PGP_01.10465.10465.3.0.dta	3438	3961.58	1510.7	3	PNAAYVJMSNHHR	-	2450.88	2450.92	4-6-0-0-4	7	NXS	592	0	0	6	0.14854	0.19593	3.84588	0.75351	T	b2+;b3+;y1+;y2+;y5+;y6+;	b3+;y1+;y5+;	sp|P08185|CBG_HUMAN	D	GL	25	0	31	-9e-05	-0.059536	2.94e-18	sp|P08185|CBG_HUMAN/tr|G3V350|G3V350_HUMAN/tr|G3V4V7|G3V4V7_HUMAN	3	0.03778	9.53912
PGP_01.10469.10469.3.0.dta	3438	3961.58	1510.7	3	PNAAYVJMSNHHR	-	2450.88	2450.92	4-6-0-0-4	7	NXS	592	1	0.02765	7	0.14449	0.21757	3.84588	0.83673	T	b2+;b3+;y1+;y2+;y3+;y5+;y8+;Y1++;	b2+;y1+;Y1++;	sp|P08185|CBG_HUMAN	D	GL	25	0	31	-9e-05	-0.059536	2.94e-18	sp|P08185|CBG_HUMAN/tr|G3V350|G3V350_HUMAN/tr|G3V4V7|G3V4V7_HUMAN	3	0.03778	9.53912
PGP_01.10505.10505.4.0.dta	1788	4618.79	1827.8	4	AMDPNAAYVJMSNHHR	-	2790.99	2791.02	7-6-0-0-3	10	NXS	634	0	0	4	0.0705	0.06374	2.75931	0.17587	T	y1+;y2+;y3+;y7++;	y1+;y3+;	sp|P08185|CBG_HUMAN	Q	GL	22	0.01	31	0.00146	0.798343	1.35e-15	sp|P08185|CBG_HUMAN/tr|G3V350|G3V350_HUMAN/tr|G3V4V7|G3V4V7_HUMAN	2	0.02953	6.39488
PGP_01.10508.10508.3.1.dta	4060	3196.26	1282.55	3	LGJWSAMPSCK	4,Oxidation[W];7,Oxidation[M];10,Carbamidomethyl[C];	1913.7	1913.68	5-4-1-0-0	3	NXS	168	0	0	6	0.17963	0.16687	2.96624	0.49498	T	b6+;y2+;y4+;y5+;y6+;y7+;	y4+;y5+;	sp|P02749|APOH_HUMAN	K	AS	251	0	253	0.00013	0.101282	8.38e-20	sp|P02749|APOH_HUMAN/tr|J3KS17|J3KS17_HUMAN	1	-0.02494	-7.80528
PGP_01.10511.10511.3.1.dta	4060	3196.26	1282.55	3	LGJWSAMPSCK	4,Oxidation[W];7,Oxidation[M];10,Carbamidomethyl[C];	1913.7	1913.68	5-4-1-0-0	3	NXS	168	0	0	7	0.17989	0.18979	2.00312	0.38018	T	b6+;y2+;y3+;y4+;y5+;y6+;y7+;	y4+;	sp|P02749|APOH_HUMAN	K	AS	251	0	253	0.00013	0.101282	8.38e-20	sp|P02749|APOH_HUMAN/tr|J3KS17|J3KS17_HUMAN	1	-0.02494	-7.80528
PGP_01.10523.10523.3.0.dta	3438	3961.58	1510.7	3	PNAAYVJMSNHHR	-	2450.88	2450.92	4-6-0-0-4	7	NXS	604	3	0.03967	6	0.11798	0.20199	3.04454	0.61498	T	b2+;b3+;b4+;y1+;y2+;y3+;Y1+;Y0++;Y0++;	b2+;y1+;	sp|P08185|CBG_HUMAN	D	GL	25	0	31	-9e-05	-0.059536	2.94e-18	sp|P08185|CBG_HUMAN/tr|G3V350|G3V350_HUMAN/tr|G3V4V7|G3V4V7_HUMAN	3	0.03708	9.36237
PGP_01.10565.10565.3.1.dta	743	3470.36	1394.65	3	KLGJWSAMPSCK	8,Oxidation[M];11,Carbamidomethyl[C];	2075.7	2075.73	6-4-1-0-0	4	NXS	258	0	0	4	0.11497	0.11426	1.99039	0.22741	T	y4+;y5+;y7+;y11+;	y4+;	sp|P02749|APOH_HUMAN	T	AS	250	0	253	0.00032	0.229286	9.94e-15	sp|P02749|APOH_HUMAN/tr|J3KS17|J3KS17_HUMAN	1	0.02943	8.48293
PGP_01.10688.10688.3.0.dta	13	3171.3	1378.66	3	KLGJWSAMPSCK	11,Carbamidomethyl[C];	1792.64	1792.65	3-5-1-0-0	4	NXS	234	0	0	4	0.11066	0.21471	2.06901	0.44424	T	b1+;y1+;y2+;y4+;	y4+;	sp|P02749|APOH_HUMAN	T	AS	250	0	253	-0.00433	-3.1385	2.86e-24	sp|P02749|APOH_HUMAN/tr|J3KS17|J3KS17_HUMAN	1	0.01485	4.68414
PGP_01.10818.10818.3.0.dta	2801	2851.23	1228.62	3	EJISDPTSPLR	-	1622.61	1622.58	5-4-0-0-0	2	NXS	130	5	0.17822	4	0.51891	0.30797	4.05892	1.25001	T	y1+;y3+;y6+;y8+;Y0+;Y0+;Y1+;Y1+;Y3+;	y1+;y6+;Y1+;	sp|P01591|IGJ_HUMAN	R	TR	70	0	71	0.00078	0.634352	6.09e-07	sp|P01591|IGJ_HUMAN/tr|D6RD17|D6RD17_HUMAN/tr|D6RHJ6|D6RHJ6_HUMAN	14	-0.02807	-9.84827
PGP_01.10822.10822.3.0.dta	3187	3036.3	992.525	3	IJLTTDTSK	-	2043.77	2043.74	4-4-1-0-2	2	NXT	224	0	0	4	0.09969	0.10413	2.09508	0.21817	T	b2+;b3+;y3+;y4+;	y4+;	sp|Q01814|AT2B2_HUMAN	G	SA	1217	0.01	1218	0.00104	1.04679	1.81e-20	sp|Q01814|AT2B2_HUMAN/tr|H0Y7S3|H0Y7S3_HUMAN/tr|A0A2R8Y4R4|A0A2R8Y4R4_HUMAN	1	-0.03002	-9.89023
PGP_01.10833.10833.3.0.dta	953	3628.5	1405.65	3	CHSSQPJATLYK	1,Carbamidomethyl[C];	2222.84	2222.81	6-4-0-0-3	7	NXT	620	0	0	4	0.10623	0.10606	1.99039	0.21111	T	y1+;y2+;y4+;y7+;	y2+;	sp|P05543|THBG_HUMAN	A	MS	30	0.01	36	-0.00094	-0.668261	7.46e-17	sp|P05543|THBG_HUMAN	1	-0.03616	-9.96823
PGP_01.10841.10841.3.0.dta	3720	3935.69	1907.9	3	PCSQPPQIEHGTIJSSR	2,Carbamidomethyl[C];	2027.78	2027.75	3-4-1-0-3	14	NXS	538	0	0	4	0.145	0.11304	2.89411	0.32715	T	b2+;b4+;y1+;y2+;	b2+;b4+;	sp|P08603|CFAH_HUMAN	I	SS	869	0	882	-0.00275	-1.44063	1.72e-19	sp|P08603|CFAH_HUMAN	1	-0.03832	-9.73895
PGP_01.10861.10861.3.2.dta	1003	3463.39	1199.54	3	GLTFQQJASSM	11,Oxidation[M];	2263.85	2263.83	5-5-0-0-3	7	NXS	330	1	0.00957	9	0.06767	0.10289	2.07742	0.21375	T	b3+;b5+;b6+;b8+;y2+;y3+;y4+;y5+;y6+;Y0+;	y2+;	sp|P01871|IGHM_HUMAN	R	CV	203	0	209	-0.00013	-0.108286	2.31e-19	sp|P01871|IGHM_HUMAN/tr|A0A1B0GUU9|A0A1B0GUU9_HUMAN	1	-0.01681	-4.85502
PGP_01.10890.10890.3.1.dta	3517	3644.64	1729.95	3	ALSHLALGAQJHTLQR	-	1914.7	1914.7	5-4-0-0-2	11	NXT	112	1	0.03085	5	0.1764	0.1658	4.52881	0.75085	T	b4+;b5+;b6+;y1+;y5+;Y1++;	b5+;b6+;y5+;Y1++;	sp|P08697|A2AP_HUMAN	L	LQ	116	0	126	0.00044	0.254199	1.03e-11	sp|P08697|A2AP_HUMAN/tr|A0A0J9YY65|A0A0J9YY65_HUMAN/tr|C9JMH6|C9JMH6_HUMAN	3	-0.00016	-0.0439122
PGP_01.10912.10912.3.0.dta	3517	3643.66	1729.95	3	ALSHLALGAQJHTLQR	-	1913.71	1913.68	5-4-1-0-0	11	NXT	86	1	0.00569	5	0.1067	0.10051	3.16641	0.31824	T	b4+;b5+;b6+;b7+;y1+;Y1++;	b4+;y1+;	sp|P08697|A2AP_HUMAN	L	LQ	116	0.01	126	0.00044	0.254199	1.03e-11	sp|P08697|A2AP_HUMAN/tr|A0A0J9YY65|A0A0J9YY65_HUMAN/tr|C9JMH6|C9JMH6_HUMAN	3	-0.03362	-9.22946
PGP_01.10914.10914.4.1.dta	3497	3935.69	2020.99	4	IPCSQPPQIEHGTIJSSR	3,Carbamidomethyl[C];	1914.71	1914.7	5-4-0-0-2	15	NXS	532	0	0	4	0.09463	0.08257	2.05687	0.16983	T	b2+;b3+;b5+;y1+;	b3+;	sp|P08603|CFAH_HUMAN	K	SS	868	0.01	882	8e-05	0.039565	4.68e-24	sp|P08603|CFAH_HUMAN	21	-0.0081	-2.05861
PGP_01.10926.10926.4.0.dta	3517	3643.65	1729.95	4	ALSHLALGAQJHTLQR	-	1913.71	1913.68	5-4-1-0-0	11	NXT	86	1	0.05697	4	0.16175	0.13776	4.52881	0.62389	T	b4+;b5+;b6+;y1+;Y1++;	b4+;b5+;b6+;Y1++;	sp|P08697|A2AP_HUMAN	L	LQ	116	0	126	0.00044	0.254199	1.03e-11	sp|P08697|A2AP_HUMAN/tr|A0A0J9YY65|A0A0J9YY65_HUMAN/tr|C9JMH6|C9JMH6_HUMAN	3	-0.03195	-8.77102
PGP_01.11003.11003.3.0.dta	3497	3935.69	2020.99	3	IPCSQPPQIEHGTIJSSR	3,Carbamidomethyl[C];	1914.7	1914.7	5-4-0-0-2	15	NXS	550	1	0.0139	5	0.10565	0.11651	2.05687	0.23964	T	b2+;b3+;b5+;y1+;y3+;Y1++;	b5+;	sp|P08603|CFAH_HUMAN	K	SS	868	0	882	8e-05	0.039565	4.68e-24	sp|P08603|CFAH_HUMAN	21	-0.00364	-0.925106
PGP_01.11074.11074.3.0.dta	3497	3935.69	2020.99	3	IPCSQPPQIEHGTIJSSR	3,Carbamidomethyl[C];	1914.7	1914.7	5-4-0-0-2	15	NXS	552	0	0	5	0.09182	0.10132	2.05687	0.20841	T	b2+;b3+;b5+;y1+;y3+;	b5+;	sp|P08603|CFAH_HUMAN	K	SS	868	0	882	8e-05	0.039565	4.68e-24	sp|P08603|CFAH_HUMAN	21	-0.00415	-1.05472
PGP_01.11091.11091.3.0.dta	3497	3935.69	2020.99	3	IPCSQPPQIEHGTIJSSR	3,Carbamidomethyl[C];	1914.7	1914.7	5-4-0-0-2	15	NXS	552	0	0	4	0.0788	0.0897	2.05687	0.18449	T	b2+;b3+;b5+;y3+;	b5+;	sp|P08603|CFAH_HUMAN	K	SS	868	0.01	882	8e-05	0.039565	4.68e-24	sp|P08603|CFAH_HUMAN	21	-0.0039	-0.991185
PGP_01.11102.11102.3.0.dta	3497	3935.69	2020.99	3	IPCSQPPQIEHGTIJSSR	3,Carbamidomethyl[C];	1914.7	1914.7	5-4-0-0-2	15	NXS	552	0	0	7	0.11634	0.11581	3.03913	0.35196	T	b2+;b3+;b4+;b5+;y1+;y2+;y3+;	b3+;b5+;	sp|P08603|CFAH_HUMAN	K	SS	868	0	882	8e-05	0.039565	4.68e-24	sp|P08603|CFAH_HUMAN	21	-0.0039	-0.991185
PGP_01.11138.11138.3.0.dta	3497	3935.69	2020.99	3	IPCSQPPQIEHGTIJSSR	3,Carbamidomethyl[C];	1914.7	1914.7	5-4-0-0-2	15	NXS	552	0	0	7	0.10678	0.1117	2.05687	0.22975	T	b2+;b3+;b4+;b5+;y1+;y2+;y3+;	b5+;	sp|P08603|CFAH_HUMAN	K	SS	868	0	882	8e-05	0.039565	4.68e-24	sp|P08603|CFAH_HUMAN	21	-0.00439	-1.11572
PGP_01.11141.11141.3.0.dta	3497	3935.69	2020.99	3	IPCSQPPQIEHGTIJSSR	3,Carbamidomethyl[C];	1914.7	1914.7	5-4-0-0-2	15	NXS	552	2	0.01156	7	0.08618	0.10591	2.05687	0.21785	T	b2+;b3+;b4+;b5+;b6+;y1+;y3+;Y1++;Y2++;	b5+;	sp|P08603|CFAH_HUMAN	K	SS	868	0	882	8e-05	0.039565	4.68e-24	sp|P08603|CFAH_HUMAN	21	-0.00439	-1.11572
PGP_01.11158.11158.3.0.dta	3497	3935.69	2020.99	3	IPCSQPPQIEHGTIJSSR	3,Carbamidomethyl[C];	1914.7	1914.7	5-4-0-0-2	15	NXS	550	0	0	7	0.10395	0.10949	3.03913	0.33276	T	b2+;b3+;b4+;b5+;y1+;y2+;y3+;	b3+;b5+;	sp|P08603|CFAH_HUMAN	K	SS	868	0	882	8e-05	0.039565	4.68e-24	sp|P08603|CFAH_HUMAN	21	-0.00373	-0.94798
PGP_01.11174.11174.3.0.dta	3720	3935.69	1907.9	3	PCSQPPQIEHGTIJSSR	2,Carbamidomethyl[C];	2027.78	2027.75	3-4-1-0-3	14	NXS	542	0	0	5	0.0973	0.09894	2.89411	0.28633	T	b2+;b3+;b4+;y1+;y2+;	b2+;b4+;	sp|P08603|CFAH_HUMAN	I	SS	869	0	882	-0.00275	-1.44063	1.72e-19	sp|P08603|CFAH_HUMAN	1	-0.03929	-9.98547
PGP_01.11177.11177.3.1.dta	287	4093.7	1521.73	3	SVTWSESGQJVTAR	-	2571.97	2571.95	6-5-0-0-4	10	NXT	764	2	0.03639	4	0.05025	0.12316	2.91667	0.3592	T	y1+;y2+;y3+;y4+;Y0+;Y1+;	y1+;Y1+;	sp|P01877|IGHA2_HUMAN	L	NF	38	0	47	-0.00036	-0.23642	1.21e-12	sp|P01877|IGHA2_HUMAN/tr|A0A0G2JMB2|A0A0G2JMB2_HUMAN/tr|A0A286YEY5|A0A286YEY5_HUMAN	2	-0.02681	-6.55066
PGP_01.11178.11178.3.0.dta	3720	3935.69	1907.9	3	PCSQPPQIEHGTIJSSR	2,Carbamidomethyl[C];	2027.78	2027.75	3-4-1-0-3	14	NXS	542	0	0	5	0.1254	0.12541	3.66722	0.4599	T	b2+;b3+;b4+;y1+;y3+;	b2+;b4+;y1+;	sp|P08603|CFAH_HUMAN	I	SS	869	0	882	-0.00275	-1.44063	1.72e-19	sp|P08603|CFAH_HUMAN	1	-0.03929	-9.98547
PGP_01.11179.11179.3.1.dta	3464	3894.58	1234.58	3	WSESGQJVTAR	-	2660	2659.96	6-4-1-0-4	7	NXT	780	0	0	8	0.0627	0.12056	3.06703	0.36977	T	y1+;y2+;y3+;y4+;y7+;y8+;y9+;y10+;	y1+;y3+;	sp|P01877|IGHA2_HUMAN	T	NF	41	0	47	-0.00042	-0.339926	3.07e-20	sp|P01877|IGHA2_HUMAN/tr|A0A0G2JMB2|A0A0G2JMB2_HUMAN/tr|A0A286YEY5|A0A286YEY5_HUMAN	1	-0.03564	-9.15347
PGP_01.11195.11195.3.0.dta	1003	3462.38	1199.54	3	GLTFQQJASSM	11,Oxidation[M];	2262.85	2262.81	5-5-1-0-1	7	NXS	344	2	0.02851	9	0.13785	0.15271	3.06703	0.46837	T	b3+;b4+;b5+;b6+;b8+;y2+;y3+;y4+;y5+;Y0+;Y0+;	b3+;y2+;	sp|P01871|IGHM_HUMAN	R	CV	203	0	209	-0.00013	-0.108286	2.31e-19	sp|P01871|IGHM_HUMAN/tr|A0A1B0GUU9|A0A1B0GUU9_HUMAN	1	-0.03404	-9.83414
PGP_01.11259.11259.4.1.dta	568	4689	1548.84	4	KFDVNQLQJTTIK	-	3140.16	3140.16	7-7-0-0-4	9	NXT	596	0	0	4	0.34625	0.29596	3.84588	1.13821	T	b1+;b2+;b3+;y1+;	b1+;b2+;b3+;	sp|P12821|ACE_HUMAN	R	RI	706	0	714	0.00099	0.638783	4.26e-19	sp|P12821|ACE_HUMAN/tr|A0A0A0MSN4|A0A0A0MSN4_HUMAN/tr|F6X3S4|F6X3S4_HUMAN/tr|J3KSQ5|J3KSQ5_HUMAN	14	-0.00199	-0.424489
PGP_01.11265.11265.4.1.dta	4301	4809.21	3608.77	4	DIPTNSPELEETLTHTITKLNAENJATFYFK	19,Carbamidomethyl[K];	1200.43	1200.43	4-2-0-0-1	25	NXT	94	0	0	4	0.04869	0.0468	2.62674	0.12292	T	b7+;y1+;y2+;y25+++;	y1+;y2+;	sp|P01042|KNG1_HUMAN	R	ID	270	0.01	294	-0.00308	-0.853243	7.18e-14	sp|P01042|KNG1_HUMAN	1	-0.00688	-1.43089
PGP_01.11269.11269.3.0.dta	62	2992.22	1508.73	3	DGGYIJASAEGVSIR	-	1483.49	1483.47	N(NH(HNH)((HEX&phosphate)))(F)	6	NXS	190	0	0	4	0.13222	0.06432	2.20734	0.14197	T	b6+;y1+;y2+;y3+;	y1+;	sp|P55058|PLTP_HUMAN	Y	TG	112	0.01	117	0.00547	3.62318	1.19e-24	sp|P55058|PLTP_HUMAN	1	-0.01747	-5.8404
PGP_01.11282.11282.3.2.dta	1093	3605.61	2145.1	3	KJQSVNVFLGHTAIDEMLK	6,Deamidated[N];	1460.51	1460.53	4-4-0-0-0	2	NXS	172	1	0.00766	4	0.23785	0.12911	2.72922	0.35237	T	b1+;b12++;y1+;y16++;Y4+++;	b1+;y1+;	sp|Q9NZP8|C1RL_HUMAN	R	LG	295	0	296	0.01591	7.41345	1.88e-17	sp|Q9NZP8|C1RL_HUMAN/tr|H0YFL7|H0YFL7_HUMAN	7	0.01459	4.04761
PGP_01.11287.11287.4.1.dta	4301	4809.21	3608.77	4	DIPTNSPELEETLTHTITKLNAENJATFYFK	19,Carbamidomethyl[K];	1200.43	1200.43	4-2-0-0-1	25	NXT	94	0	0	4	0.05999	0.0546	2.62674	0.14342	T	b2+;y1+;y2+;y21+++;	y1+;y2+;	sp|P01042|KNG1_HUMAN	R	ID	270	0.01	294	-0.00308	-0.853243	7.18e-14	sp|P01042|KNG1_HUMAN	1	-0.00688	-1.43089
PGP_01.11387.11387.3.0.dta	2950	4026.7	1778.88	3	HLVIHJESTCEQLAK	10,Carbamidomethyl[C];	2247.81	2247.84	4-5-0-0-4	6	NXS	704	2	0.0363	6	0.09142	0.15572	2.06085	0.32093	T	b2+;b3+;b4+;y2+;y4+;y8+;Y0++;Y1++;	b2+;	sp|P01019|ANGT_HUMAN	F	AN	42	0	47	0.00078	0.438234	1.53e-34	sp|P01019|ANGT_HUMAN	2	0.02658	6.60264
PGP_01.11408.11408.4.1.dta	2957	4225.8	1612.8	4	NNREJISDPTSPLR	-	2613	2612.97	5-6-0-0-4	5	NXS	530	0	0	4	0.27849	0.20101	2.92056	0.58707	T	y1+;y3+;y6+;y8+;	y1+;y6+;	sp|P01591|IGJ_HUMAN	L	TR	67	0	71	0.00093	0.576284	3.15e-22	sp|P01591|IGJ_HUMAN/tr|D6RD17|D6RD17_HUMAN/tr|D6RHJ6|D6RHJ6_HUMAN	1	-0.02572	-6.08783
PGP_01.11416.11416.4.0.dta	2957	4225.8	1612.8	4	NNREJISDPTSPLR	-	2613	2612.97	5-6-0-0-4	5	NXS	530	0	0	4	0.22671	0.18308	2.92056	0.53471	T	b6++;y1+;y4+;y6+;	y1+;y6+;	sp|P01591|IGJ_HUMAN	L	TR	67	0	71	0.00093	0.576284	3.15e-22	sp|P01591|IGJ_HUMAN/tr|D6RD17|D6RD17_HUMAN/tr|D6RHJ6|D6RHJ6_HUMAN	1	-0.02572	-6.08783
PGP_01.11431.11431.2.0.dta	2801	3142.32	1228.62	2	EJISDPTSPLR	-	1913.71	1913.68	5-4-1-0-0	2	NXS	268	7	0.12339	5	0.45848	0.27679	3.93033	1.08788	T	y1+;y3+;y6+;y7+;y8+;Y0+;Y0+;Y1+;Y1+;Y2+;Y3+;Y4+;	y1+;y6+;Y1+;	sp|P01591|IGJ_HUMAN	R	TR	70	0	71	0.00078	0.634352	6.09e-07	sp|P01591|IGJ_HUMAN/tr|D6RD17|D6RD17_HUMAN/tr|D6RHJ6|D6RHJ6_HUMAN	14	-0.02806	-8.93249
PGP_01.11450.11450.2.0.dta	2801	3142.32	1228.62	2	EJISDPTSPLR	-	1913.71	1913.68	5-4-1-0-0	2	NXS	268	7	0.12146	7	0.44465	0.30324	3.87855	1.17613	T	y1+;y3+;y4+;y6+;y7+;y8+;y9+;Y0+;Y0+;Y1+;Y1+;Y2+;Y3+;Y4+;	y1+;y6+;Y1+;	sp|P01591|IGJ_HUMAN	R	TR	70	0	71	0.00078	0.634352	6.09e-07	sp|P01591|IGJ_HUMAN/tr|D6RD17|D6RD17_HUMAN/tr|D6RHJ6|D6RHJ6_HUMAN	14	-0.0281	-8.94522
PGP_01.11451.11451.2.0.dta	2801	3142.32	1228.62	2	EJISDPTSPLR	-	1913.71	1913.68	5-4-1-0-0	2	NXS	268	8	0.12679	7	0.4394	0.3068	3.75283	1.15136	T	b3+;y1+;y3+;y4+;y6+;y7+;y8+;Y0+;Y0+;Y1+;Y1+;Y2+;Y3+;Y4+;Y5+;	y1+;y6+;Y1+;	sp|P01591|IGJ_HUMAN	R	TR	70	0	71	0.00078	0.634352	6.09e-07	sp|P01591|IGJ_HUMAN/tr|D6RD17|D6RD17_HUMAN/tr|D6RHJ6|D6RHJ6_HUMAN	14	-0.0281	-8.94522
PGP_01.11452.11452.2.0.dta	2801	3142.32	1228.62	2	EJISDPTSPLR	-	1913.71	1913.68	5-4-1-0-0	2	NXS	268	8	0.16031	7	0.47322	0.32729	3.15256	1.0318	T	y1+;y3+;y4+;y6+;y7+;y8+;y9+;Y0+;Y0+;Y1+;Y1+;Y2+;Y3+;Y4+;Y5+;	y6+;Y1+;	sp|P01591|IGJ_HUMAN	R	TR	70	0	71	0.00078	0.634352	6.09e-07	sp|P01591|IGJ_HUMAN/tr|D6RD17|D6RD17_HUMAN/tr|D6RHJ6|D6RHJ6_HUMAN	14	-0.0281	-8.94522
PGP_01.11453.11453.2.0.dta	2801	3142.32	1228.62	2	EJISDPTSPLR	-	1913.71	1913.68	5-4-1-0-0	2	NXS	268	7	0.07264	6	0.3902	0.26497	3.75283	0.99438	T	y1+;y3+;y4+;y6+;y8+;y9+;Y0+;Y0+;Y1+;Y1+;Y2+;Y3+;Y4+;	y1+;y6+;Y1+;	sp|P01591|IGJ_HUMAN	R	TR	70	0	71	0.00078	0.634352	6.09e-07	sp|P01591|IGJ_HUMAN/tr|D6RD17|D6RD17_HUMAN/tr|D6RHJ6|D6RHJ6_HUMAN	14	-0.0281	-8.94522
PGP_01.11454.11454.2.0.dta	2801	3142.32	1228.62	2	EJISDPTSPLR	-	1913.71	1913.68	5-4-1-0-0	2	NXS	268	6	0.05558	8	0.35765	0.25829	3.75283	0.96932	T	y1+;y3+;y4+;y5+;y6+;y7+;y8+;y9+;Y0+;Y0+;Y1+;Y1+;Y2+;Y4+;	y1+;y6+;Y1+;	sp|P01591|IGJ_HUMAN	R	TR	70	0	71	0.00078	0.634352	6.09e-07	sp|P01591|IGJ_HUMAN/tr|D6RD17|D6RD17_HUMAN/tr|D6RHJ6|D6RHJ6_HUMAN	14	-0.0281	-8.94522
PGP_01.11455.11455.2.0.dta	2801	3142.32	1228.62	2	EJISDPTSPLR	-	1913.71	1913.68	5-4-1-0-0	2	NXS	268	7	0.08642	7	0.38942	0.27572	4.44537	1.22569	T	b3+;y1+;y3+;y4+;y6+;y7+;y9+;Y0+;Y0+;Y1+;Y1+;Y2+;Y3+;Y4+;	y1+;y3+;y6+;Y1+;	sp|P01591|IGJ_HUMAN	R	TR	70	0	71	0.00078	0.634352	6.09e-07	sp|P01591|IGJ_HUMAN/tr|D6RD17|D6RD17_HUMAN/tr|D6RHJ6|D6RHJ6_HUMAN	14	-0.0281	-8.94522
PGP_01.11456.11456.2.0.dta	2801	3142.32	1228.62	2	EJISDPTSPLR	-	1913.71	1913.68	5-4-1-0-0	2	NXS	268	7	0.13095	7	0.44996	0.30755	3.87855	1.19285	T	y1+;y3+;y4+;y6+;y7+;y8+;y9+;Y0+;Y0+;Y1+;Y1+;Y2+;Y3+;Y4+;	y1+;y6+;Y1+;	sp|P01591|IGJ_HUMAN	R	TR	70	0	71	0.00078	0.634352	6.09e-07	sp|P01591|IGJ_HUMAN/tr|D6RD17|D6RD17_HUMAN/tr|D6RHJ6|D6RHJ6_HUMAN	14	-0.0281	-8.94522
PGP_01.11457.11457.2.0.dta	2801	3142.32	1228.62	2	EJISDPTSPLR	-	1913.71	1913.68	5-4-1-0-0	2	NXS	268	3	0.02505	5	0.30338	0.21168	2.96624	0.62791	T	y1+;y3+;y4+;y6+;y7+;Y0+;Y1+;Y1+;	y1+;y6+;	sp|P01591|IGJ_HUMAN	R	TR	70	0	71	0.00078	0.634352	6.09e-07	sp|P01591|IGJ_HUMAN/tr|D6RD17|D6RD17_HUMAN/tr|D6RHJ6|D6RHJ6_HUMAN	14	-0.0281	-8.94522
PGP_01.11458.11458.2.0.dta	2801	3288.38	1228.62	2	EJISDPTSPLR	-	2059.76	2059.73	5-4-1-0-1	2	NXS	362	6	0.05535	7	0.44471	0.27668	3.75283	1.03834	T	y1+;y3+;y4+;y6+;y7+;y8+;y9+;Y0+;Y0+;Y1+;Y1+;Y2+;Y4+;	y1+;y6+;Y1+;	sp|P01591|IGJ_HUMAN	R	TR	70	0	71	0.00078	0.634352	6.09e-07	sp|P01591|IGJ_HUMAN/tr|D6RD17|D6RD17_HUMAN/tr|D6RHJ6|D6RHJ6_HUMAN	14	-0.02766	-8.41395
PGP_01.11459.11459.2.0.dta	2801	3142.32	1228.62	2	EJISDPTSPLR	-	1913.71	1913.68	5-4-1-0-0	2	NXS	268	7	0.05855	9	0.33272	0.25341	3.75283	0.95101	T	b3+;y1+;y3+;y4+;y5+;y6+;y7+;y8+;y9+;Y0+;Y0+;Y1+;Y1+;Y2+;Y3+;Y4+;	y1+;y6+;Y1+;	sp|P01591|IGJ_HUMAN	R	TR	70	0	71	0.00078	0.634352	6.09e-07	sp|P01591|IGJ_HUMAN/tr|D6RD17|D6RD17_HUMAN/tr|D6RHJ6|D6RHJ6_HUMAN	14	-0.0281	-8.94522
PGP_01.11468.11468.3.0.dta	1195	3729.65	1669.89	3	PVTPIAQJQTTLGSSR	-	2059.77	2059.73	5-4-1-0-1	8	NXT	166	1	0.01341	7	0.13349	0.22694	2.89778	0.65762	T	b3+;y1+;y4+;y5+;y6+;y7+;y13++;Y1+;	b3+;y4+;	sp|Q9NZP8|C1RL_HUMAN	R	AK	235	0	242	0.00046	0.275305	1.54e-24	sp|Q9NZP8|C1RL_HUMAN/tr|H0YFL7|H0YFL7_HUMAN	13	-0.03153	-8.45608
PGP_01.11470.11470.2.1.dta	277	3153.33	1384.72	2	REJISDPTSPLR	-	1768.62	1768.64	5-4-0-0-1	3	NXS	242	0	0	5	0.39326	0.31148	2.06901	0.64446	T	y1+;y3+;y4+;y6+;y11+;	y6+;	sp|P01591|IGJ_HUMAN	N	TR	69	0	71	0.00011	0.079382	8.32e-18	sp|P01591|IGJ_HUMAN/tr|D6RD17|D6RD17_HUMAN/tr|D6RHJ6|D6RHJ6_HUMAN	2	0.02405	7.62935
PGP_01.11471.11471.2.0.dta	2801	3288.38	1228.62	2	EJISDPTSPLR	-	2059.76	2059.73	5-4-1-0-1	2	NXS	362	6	0.06013	7	0.42675	0.28232	3.79082	1.07022	T	y1+;y3+;y4+;y5+;y6+;y7+;y8+;Y0+;Y0+;Y1+;Y1+;Y2+;Y3+;	y1+;y6+;Y1+;	sp|P01591|IGJ_HUMAN	R	TR	70	0	71	0.00078	0.634352	6.09e-07	sp|P01591|IGJ_HUMAN/tr|D6RD17|D6RD17_HUMAN/tr|D6RHJ6|D6RHJ6_HUMAN	14	-0.02766	-8.41395
PGP_01.11472.11472.2.0.dta	2801	3288.38	1228.62	2	EJISDPTSPLR	-	2059.76	2059.73	5-4-1-0-1	2	NXS	362	1	0.01915	5	0.36076	0.22797	2.96624	0.67622	T	y1+;y3+;y4+;y6+;y7+;Y1+;	y1+;y6+;	sp|P01591|IGJ_HUMAN	R	TR	70	0	71	0.00078	0.634352	6.09e-07	sp|P01591|IGJ_HUMAN/tr|D6RD17|D6RD17_HUMAN/tr|D6RHJ6|D6RHJ6_HUMAN	14	-0.02766	-8.41395
PGP_01.11473.11473.2.0.dta	2801	3288.38	1228.62	2	EJISDPTSPLR	-	2059.76	2059.73	5-4-1-0-1	2	NXS	362	6	0.07629	6	0.46823	0.29122	3.87855	1.12951	T	y1+;y3+;y4+;y6+;y7+;y8+;Y0+;Y0+;Y1+;Y1+;Y2+;Y3+;	y1+;y6+;Y1+;	sp|P01591|IGJ_HUMAN	R	TR	70	0	71	0.00078	0.634352	6.09e-07	sp|P01591|IGJ_HUMAN/tr|D6RD17|D6RD17_HUMAN/tr|D6RHJ6|D6RHJ6_HUMAN	14	-0.02766	-8.41395
PGP_01.11484.11484.2.0.dta	2801	3288.38	1228.62	2	EJISDPTSPLR	-	2059.76	2059.73	5-4-1-0-1	2	NXS	362	3	0.03732	7	0.38623	0.24535	3.75283	0.92075	T	b3+;y1+;y3+;y4+;y6+;y7+;y8+;Y0+;Y0+;Y1+;	y1+;y6+;Y1+;	sp|P01591|IGJ_HUMAN	R	TR	70	0	71	0.00078	0.634352	6.09e-07	sp|P01591|IGJ_HUMAN/tr|D6RD17|D6RD17_HUMAN/tr|D6RHJ6|D6RHJ6_HUMAN	14	-0.02766	-8.41395
PGP_01.11498.11498.3.0.dta	2801	3142.32	1228.62	3	EJISDPTSPLR	-	1913.71	1913.68	5-4-1-0-0	2	NXS	262	9	0.03378	12	0.17971	0.19141	2.96624	0.56776	T	b3+;b5+;b7+;b8+;y1+;y3+;y4+;y5+;y6+;y7+;y8+;y9+;Y0+;Y0+;Y1+;Y1+;Y2+;Y2+;Y3+;Y4+;Y5+;	y6+;Y1+;	sp|P01591|IGJ_HUMAN	R	TR	70	0	71	0.00078	0.634352	6.09e-07	sp|P01591|IGJ_HUMAN/tr|D6RD17|D6RD17_HUMAN/tr|D6RHJ6|D6RHJ6_HUMAN	14	-0.03133	-9.97342
PGP_01.11500.11500.4.1.dta	2801	3142.32	1228.62	4	EJISDPTSPLR	-	1913.7	1913.68	5-4-1-0-0	2	NXS	272	3	0.13251	4	0.31286	0.22624	5.07736	1.14868	T	y1+;y3+;y6+;y8+;Y0+;Y1+;Y1+;	y3+;y6+;Y0+;Y1+;Y1+;	sp|P01591|IGJ_HUMAN	R	TR	70	0	71	0.00078	0.634352	6.09e-07	sp|P01591|IGJ_HUMAN/tr|D6RD17|D6RD17_HUMAN/tr|D6RHJ6|D6RHJ6_HUMAN	14	-0.02522	-8.02843
PGP_01.11502.11502.2.0.dta	2801	3345.4	1228.62	2	EJISDPTSPLR	-	2116.78	2116.76	5-5-1-0-0	2	NXS	384	2	0.1134	4	0.5108	0.30274	4.5963	1.3915	T	y1+;y3+;y4+;y6+;Y1+;Y2+;	y3+;y6+;Y1+;Y2+;	sp|P01591|IGJ_HUMAN	R	TR	70	0	71	0.00078	0.634352	6.09e-07	sp|P01591|IGJ_HUMAN/tr|D6RD17|D6RD17_HUMAN/tr|D6RHJ6|D6RHJ6_HUMAN	14	-0.02805	-8.3871
PGP_01.11513.11513.2.8.dta	277	3224.35	1384.72	2	REJISDPTSPLR	-	1839.64	1839.64	4-3-2-0-0	3	NXS	330	0	0	5	0.44029	0.33733	3.08517	1.04073	T	y1+;y3+;y4+;y6+;y8+;	y1+;y6+;	sp|P01591|IGJ_HUMAN	N	TR	69	0	71	0.00011	0.079382	8.32e-18	sp|P01591|IGJ_HUMAN/tr|D6RD17|D6RD17_HUMAN/tr|D6RHJ6|D6RHJ6_HUMAN	2	0.00277	0.859356
PGP_01.11513.11513.4.9.dta	3033	6451.71	2148.18	4	IIVPLNNREJISDPTSPLR	-	4303.53	4303.52	7-7-5-0-2	10	NXS	316	0	0	5	0.44029	0.33952	3.0742	1.04376	T	y1+;y3+;y4+;y6+;y8+;	y1+;y6+;	sp|P01591|IGJ_HUMAN	R	TR	62	0	71	-0.00143	-0.665376	4.19e-17	sp|P01591|IGJ_HUMAN/tr|D6RD17|D6RD17_HUMAN/tr|D6RHJ6|D6RHJ6_HUMAN	6	-0.01115	-1.72849
PGP_01.11515.11515.2.4.dta	277	3224.35	1384.72	2	REJISDPTSPLR	-	1839.64	1839.64	4-3-2-0-0	3	NXS	330	0	0	5	0.43125	0.32985	3.85904	1.27292	T	y1+;y3+;y6+;y8+;y11+;	y1+;y3+;y6+;	sp|P01591|IGJ_HUMAN	N	TR	69	0	71	0.00011	0.079382	8.32e-18	sp|P01591|IGJ_HUMAN/tr|D6RD17|D6RD17_HUMAN/tr|D6RHJ6|D6RHJ6_HUMAN	2	0.00277	0.859356
PGP_01.11516.11516.5.0.dta	3033	6283.6	2148.18	5	IIVPLNNREJISDPTSPLR	-	4135.42	4135.46	11-8-2-0-1	10	NXS	370	0	0	4	0.24612	0.24638	2.06085	0.50775	T	y1+;y3+;y4+;y6+;	y6+;	sp|P01591|IGJ_HUMAN	R	TR	62	0	71	-0.00143	-0.665376	4.19e-17	sp|P01591|IGJ_HUMAN/tr|D6RD17|D6RD17_HUMAN/tr|D6RHJ6|D6RHJ6_HUMAN	6	0.04564	7.26457
PGP_01.11522.11522.4.3.dta	3033	6321.63	2148.18	4	IIVPLNNREJISDPTSPLR	-	4173.45	4173.46	8-7-5-0-0	10	NXS	384	0	0	4	0.34615	0.29509	3.04454	0.89841	T	y1+;y3+;y4+;y6+;	y1+;y6+;	sp|P01591|IGJ_HUMAN	R	TR	62	0	71	-0.00143	-0.665376	4.19e-17	sp|P01591|IGJ_HUMAN/tr|D6RD17|D6RD17_HUMAN/tr|D6RHJ6|D6RHJ6_HUMAN	6	0.00031	0.0490458
PGP_01.11523.11523.4.0.dta	3033	6321.63	2148.18	4	IIVPLNNREJISDPTSPLR	-	4173.45	4173.46	8-7-5-0-0	10	NXS	384	0	0	4	0.33933	0.2907	3.04454	0.88505	T	y1+;y3+;y6+;y7+;	y1+;y6+;	sp|P01591|IGJ_HUMAN	R	TR	62	0	71	-0.00143	-0.665376	4.19e-17	sp|P01591|IGJ_HUMAN/tr|D6RD17|D6RD17_HUMAN/tr|D6RHJ6|D6RHJ6_HUMAN	6	0.00031	0.0490458
PGP_01.11537.11537.2.0.dta	2801	3345.4	1228.62	2	EJISDPTSPLR	-	2116.79	2116.76	5-5-1-0-0	2	NXS	392	3	0.07537	4	0.43931	0.27498	3.75283	1.03194	T	y1+;y3+;y4+;y6+;Y1+;Y1+;Y2+;	y1+;y6+;Y1+;	sp|P01591|IGJ_HUMAN	R	TR	70	0	71	0.00078	0.634352	6.09e-07	sp|P01591|IGJ_HUMAN/tr|D6RD17|D6RD17_HUMAN/tr|D6RHJ6|D6RHJ6_HUMAN	14	-0.02862	-8.55753
PGP_01.11546.11546.3.0.dta	2801	3142.32	1228.62	3	EJISDPTSPLR	-	1913.71	1913.68	5-4-1-0-0	2	NXS	262	5	0.15358	8	0.32755	0.26512	2.96624	0.78642	T	b3+;y1+;y3+;y4+;y6+;y7+;y8+;y9+;Y0+;Y0+;Y1+;Y1+;Y4+;	y6+;Y1+;	sp|P01591|IGJ_HUMAN	R	TR	70	0	71	0.00078	0.634352	6.09e-07	sp|P01591|IGJ_HUMAN/tr|D6RD17|D6RD17_HUMAN/tr|D6RHJ6|D6RHJ6_HUMAN	14	-0.0314	-9.99571
PGP_01.11554.11554.2.0.dta	2801	3345.4	1228.62	2	EJISDPTSPLR	-	2116.78	2116.76	5-5-1-0-0	2	NXS	392	2	0.05471	4	0.40926	0.25338	3.75283	0.95091	T	y1+;y3+;y4+;y6+;Y1+;Y2+;	y1+;y6+;Y1+;	sp|P01591|IGJ_HUMAN	R	TR	70	0	71	0.00078	0.634352	6.09e-07	sp|P01591|IGJ_HUMAN/tr|D6RD17|D6RD17_HUMAN/tr|D6RHJ6|D6RHJ6_HUMAN	14	-0.02859	-8.54856
PGP_01.11567.11567.4.0.dta	22	3345.4	1738.82	4	SGYGVVGPQSITCSGJR	13,Carbamidomethyl[C];	1606.58	1606.59	4-4-0-0-1	16	NXT	392	0	0	4	0.07287	0.06949	1.94186	0.13494	T	y1+;y3+;y4+;y14+;	y1+;	sp|P04003|C4BPA_HUMAN	D	TW	513	0.01	528	-0.00207	-1.18979	1.01e-07	sp|P04003|C4BPA_HUMAN	2	0.00272	0.813302
PGP_01.11573.11573.3.0.dta	2801	3142.32	1228.62	3	EJISDPTSPLR	-	1913.71	1913.68	5-4-1-0-0	2	NXS	262	7	0.11035	6	0.32226	0.25412	2.96624	0.75379	T	y1+;y3+;y4+;y6+;y7+;y8+;Y0+;Y0+;Y1+;Y1+;Y2+;Y3+;Y5+;	y6+;Y1+;	sp|P01591|IGJ_HUMAN	R	TR	70	0	71	0.00078	0.634352	6.09e-07	sp|P01591|IGJ_HUMAN/tr|D6RD17|D6RD17_HUMAN/tr|D6RHJ6|D6RHJ6_HUMAN	14	-0.03118	-9.92567
PGP_01.11574.11574.3.0.dta	2801	3507.45	1228.62	3	EJISDPTSPLR	-	2278.84	2278.81	6-5-1-0-0	2	NXS	572	6	0.08414	8	0.34915	0.26562	3.75283	0.99682	T	b2+;b3+;y1+;y3+;y4+;y6+;y7+;y8+;Y0+;Y0+;Y1+;Y1+;Y2+;Y3+;	y1+;y6+;Y1+;	sp|P01591|IGJ_HUMAN	R	TR	70	0	71	0.00078	0.634352	6.09e-07	sp|P01591|IGJ_HUMAN/tr|D6RD17|D6RD17_HUMAN/tr|D6RHJ6|D6RHJ6_HUMAN	14	-0.02862	-8.16204
PGP_01.11578.11578.3.0.dta	2135	3976.74	1934	3	TVYLYPJQTGLPDPLSR	-	2042.74	2042.72	4-4-2-0-0	7	NXT	300	1	0.00355	4	0.05852	0.05529	1.99824	0.11048	T	b2+;y1+;y2+;y3+;Y5++;	y1+;	sp|P16112|PGCA_HUMAN	R	HH	652	0.01	658	0.00014	0.072352	1.36e-18	sp|P16112|PGCA_HUMAN/tr|A0A087X1T7|A0A087X1T7_HUMAN/tr|H0YMF1|H0YMF1_HUMAN/tr|Q6PID9|Q6PID9_HUMAN	14	-0.02287	-5.75236
PGP_01.11615.11615.3.0.dta	2801	3491.46	1228.62	3	EJISDPTSPLR	-	2262.84	2262.81	5-5-1-0-1	2	NXS	512	5	0.05815	7	0.30972	0.22633	2.96624	0.67133	T	y1+;y3+;y4+;y6+;y7+;y8+;y9+;Y0+;Y0+;Y1+;Y1+;Y2+;	y6+;Y1+;	sp|P01591|IGJ_HUMAN	R	TR	70	0	71	0.00078	0.634352	6.09e-07	sp|P01591|IGJ_HUMAN/tr|D6RD17|D6RD17_HUMAN/tr|D6RHJ6|D6RHJ6_HUMAN	14	-0.0298	-8.5375
PGP_01.11617.11617.3.0.dta	2801	3491.46	1228.62	3	EJISDPTSPLR	-	2262.84	2262.81	5-5-1-0-1	2	NXS	512	5	0.08875	6	0.33698	0.25309	3.75283	0.94979	T	y1+;y3+;y4+;y6+;y7+;y8+;Y0+;Y0+;Y1+;Y1+;Y2+;	y1+;y6+;Y1+;	sp|P01591|IGJ_HUMAN	R	TR	70	0	71	0.00078	0.634352	6.09e-07	sp|P01591|IGJ_HUMAN/tr|D6RD17|D6RD17_HUMAN/tr|D6RHJ6|D6RHJ6_HUMAN	14	-0.0298	-8.5375
PGP_01.11621.11621.4.0.dta	3	4875.18	2011.11	4	KLHINHNJLTESVGPLPK	-	2864.07	2864.04	8-7-0-0-1	8	NXT	178	3	0.04613	4	0.16136	0.23564	4.13904	0.97534	T	b1+;y2+;y5+;y7+;Y0++;Y1++;Y1++;	b1+;y2+;y5+;Y1++;	sp|P51884|LUM_HUMAN	K	SL	120	0	127	0.00109	0.541724	4.66e-25	sp|P51884|LUM_HUMAN	14	-0.03873	-7.9459
PGP_01.11625.11625.4.0.dta	3	4875.18	2011.11	4	KLHINHNJLTESVGPLPK	-	2864.07	2864.04	8-7-0-0-1	8	NXT	178	1	0.0124	5	0.14234	0.20134	2.73654	0.55098	T	b1+;b11+;y2+;y5+;y7+;Y0++;	b1+;y2+;	sp|P51884|LUM_HUMAN	K	SL	120	0	127	0.00109	0.541724	4.66e-25	sp|P51884|LUM_HUMAN	14	-0.03873	-7.9459
PGP_01.11626.11626.3.0.dta	2801	3491.46	1228.62	3	EJISDPTSPLR	-	2262.84	2262.81	5-5-1-0-1	2	NXS	512	4	0.08193	6	0.34689	0.25166	3.75283	0.94444	T	y1+;y3+;y4+;y6+;y7+;y8+;Y0+;Y1+;Y1+;Y2+;	y1+;y6+;Y1+;	sp|P01591|IGJ_HUMAN	R	TR	70	0	71	0.00078	0.634352	6.09e-07	sp|P01591|IGJ_HUMAN/tr|D6RD17|D6RD17_HUMAN/tr|D6RHJ6|D6RHJ6_HUMAN	14	-0.0298	-8.5375
PGP_01.11628.11628.4.0.dta	2801	3345.4	1228.62	4	EJISDPTSPLR	-	2116.79	2116.76	5-5-1-0-0	2	NXS	434	5	0.02896	4	0.17259	0.18197	2.96624	0.53977	T	y1+;y3+;y4+;y6+;Y0+;Y0+;Y1+;Y1+;Y2+;	y1+;y6+;	sp|P01591|IGJ_HUMAN	R	TR	70	0	71	0.00078	0.634352	6.09e-07	sp|P01591|IGJ_HUMAN/tr|D6RD17|D6RD17_HUMAN/tr|D6RHJ6|D6RHJ6_HUMAN	14	-0.03028	-9.05387
PGP_01.11636.11636.3.0.dta	2557	3180.27	1266.56	3	LGJWSAMPSCK	7,Oxidation[M];10,Carbamidomethyl[C];	1913.71	1913.68	5-4-1-0-0	3	NXS	188	3	0.04441	11	0.17829	0.26265	3.06703	0.80555	T	b3+;b4+;b6+;b7+;y2+;y3+;y4+;y5+;y6+;y7+;y8+;Y0+;Y0+;Y1+;	y4+;Y1+;	sp|P02749|APOH_HUMAN	K	AS	251	0	253	0.00075	0.591695	1.68e-17	sp|P02749|APOH_HUMAN/tr|J3KS17|J3KS17_HUMAN	13	-0.02826	-8.88879
PGP_01.11643.11643.4.0.dta	2801	3345.4	1228.62	4	EJISDPTSPLR	-	2116.79	2116.76	5-5-1-0-0	2	NXS	434	2	0.01953	5	0.14874	0.15876	2.96624	0.47092	T	y1+;y3+;y4+;y6+;y8+;Y0+;Y1+;	y1+;y6+;	sp|P01591|IGJ_HUMAN	R	TR	70	0	71	0.00078	0.634352	6.09e-07	sp|P01591|IGJ_HUMAN/tr|D6RD17|D6RD17_HUMAN/tr|D6RHJ6|D6RHJ6_HUMAN	14	-0.03032	-9.06583
PGP_01.11654.11654.3.0.dta	3262	4013.6	1660.7	3	QQQHLFGSJVTDCSG	0,Gln->pyro-Glu[AnyN-termQ];13,Carbamidomethyl[C];	2352.9	2352.87	5-4-0-0-5	9	NXT	682	0	0	6	0.054	0.08969	2.05687	0.18448	T	b1+;b2+;b6+;b7+;b9+;b10+;	b6+;	sp|P02787|TRFE_HUMAN	R	NF	622	0.01	630	-0.0008	-0.481439	2.15e-19	sp|P02787|TRFE_HUMAN	1	-0.03046	-7.59104
PGP_01.11662.11662.3.0.dta	3805	2882.23	822.471	3	VLJFTTK	-	2059.76	2059.73	5-4-1-0-1	3	NXT	176	4	0.20904	5	0.08953	0.22672	3.93174	0.89142	T	b3+;y1+;y3+;y4+;y5+;Y0+;Y0+;Y1+;Y2+;	y1+;Y0+;Y1+;	sp|P13671|CO6_HUMAN	K	AK	322	0	324	1e-05	0.012144	1.35e-12	sp|P13671|CO6_HUMAN	5	-0.02709	-9.40216
PGP_01.11679.11679.3.0.dta	4892	3664.52	1459.72	3	NLFLJHSENATAK	9,Deamidated[N];	2204.8	2204.77	5-4-2-0-0	5	NXS	648	4	0.06834	10	0.13968	0.14628	4.40023	0.64365	T	b2+;b3+;b6+;b9+;y2+;y4+;y5+;y6+;y7+;y8+;Y0+;Y0+;Y1+;Y1++;	b3+;y8+;Y0+;Y1+;	sp|P00738|HPT_HUMAN	K	DI	203	0	207	-4e-05	-0.027384	1.44e-16	sp|P00738|HPT_HUMAN/sp|P00739|HPTR_HUMAN/tr|A0A087WU08|A0A087WU08_HUMAN/tr|A0A0A0MRD9|A0A0A0MRD9_HUMAN/tr|A0A0C4DGL8|A0A0C4DGL8_HUMAN/tr|H0Y300|H0Y300_HUMAN/tr|H3BS21|H3BS21_HUMAN/tr|J3QLC9|J3QLC9_HUMAN/tr|J3QR68|J3QR68_HUMAN	7	-0.03149	-8.5955
PGP_01.11683.11683.3.1.dta	2801	3304.35	1228.62	3	EJISDPTSPLR	-	2075.73	2075.73	6-4-1-0-0	2	NXS	338	3	0.06097	5	0.29505	0.21434	2.96624	0.63577	T	y1+;y3+;y4+;y6+;y8+;Y0+;Y1+;Y1+;	y6+;Y1+;	sp|P01591|IGJ_HUMAN	R	TR	70	0	71	0.00078	0.634352	6.09e-07	sp|P01591|IGJ_HUMAN/tr|D6RD17|D6RD17_HUMAN/tr|D6RHJ6|D6RHJ6_HUMAN	14	0.00061	0.184662
PGP_01.11687.11687.3.0.dta	2801	3304.35	1228.62	3	EJISDPTSPLR	-	2075.73	2075.73	6-4-1-0-0	2	NXS	338	2	0.05816	4	0.32383	0.20467	4.44537	0.90985	T	y1+;y3+;y6+;y7+;Y0+;Y1+;	y1+;y3+;y6+;Y1+;	sp|P01591|IGJ_HUMAN	R	TR	70	0	71	0.00078	0.634352	6.09e-07	sp|P01591|IGJ_HUMAN/tr|D6RD17|D6RD17_HUMAN/tr|D6RHJ6|D6RHJ6_HUMAN	14	0.00061	0.184662
PGP_01.11689.11689.3.0.dta	3525	3806.55	1892.84	3	EHEGAIYPDJTTDFQR	-	1913.71	1913.68	5-4-1-0-0	10	NXT	710	0	0	5	0.15349	0.18343	4.55026	0.83465	T	b2+;b3+;b5+;y1+;y3+;	b2+;b3+;b5+;y3+;	sp|P00450|CERU_HUMAN	K	AD	129	0	138	0.00016	0.084485	1.58e-26	sp|P00450|CERU_HUMAN/tr|E9PFZ2|E9PFZ2_HUMAN	11	-0.03104	-8.15646
PGP_01.11703.11703.3.1.dta	2039	2882.34	1478.82	3	KLNLDGSJYTLLK	-	1403.52	1403.51	4-3-0-0-1	8	NXT	24	0	0	5	0.2982	0.19836	3.71276	0.73646	T	b1+;b2+;b6++;b11++;y1+;	b1+;b6++;y1+;	sp|Q07954|LRP1_HUMAN	R	QG	3041	0	3048	-0.0002	-0.135153	1.42e-17	sp|Q07954|LRP1_HUMAN	7	-0.01224	-4.24802
PGP_01.11705.11705.3.0.dta	3805	2882.23	822.471	3	VLJFTTK	-	2059.76	2059.73	5-4-1-0-1	3	NXT	176	4	0.10549	7	0.09389	0.18872	3.93174	0.74199	T	b3+;b4+;b5+;y1+;y3+;y4+;y5+;Y0+;Y0+;Y1+;Y2+;	y1+;Y0+;Y1+;	sp|P13671|CO6_HUMAN	K	AK	322	0	324	1e-05	0.012144	1.35e-12	sp|P13671|CO6_HUMAN	5	-0.02778	-9.64163
PGP_01.11706.11706.3.1.dta	2039	2882.34	1478.82	3	KLNLDGSJYTLLK	-	1403.52	1403.51	4-3-0-0-1	8	NXT	24	0	0	5	0.28961	0.19468	3.71276	0.7228	T	b1+;b2+;b6++;b11++;y1+;	b1+;b6++;y1+;	sp|Q07954|LRP1_HUMAN	R	QG	3041	0	3048	-0.0002	-0.135153	1.42e-17	sp|Q07954|LRP1_HUMAN	7	-0.01224	-4.24802
PGP_01.11713.11713.3.0.dta	3805	2882.23	822.471	3	VLJFTTK	-	2059.76	2059.73	5-4-1-0-1	3	NXT	176	5	0.09981	6	0.09235	0.18483	3.93174	0.72671	T	b3+;b4+;y1+;y3+;y4+;y5+;Y0+;Y0+;Y1+;Y2+;Y3+;	y1+;Y0+;Y1+;	sp|P13671|CO6_HUMAN	K	AK	322	0	324	1e-05	0.012144	1.35e-12	sp|P13671|CO6_HUMAN	5	-0.02778	-9.64163
PGP_01.11714.11714.4.0.dta	3	4875.18	2011.11	4	KLHINHNJLTESVGPLPK	-	2864.08	2864.04	8-7-0-0-1	8	NXT	132	2	0.07675	4	0.22433	0.27803	4.13904	1.15076	T	b1+;y1+;y2+;y5+;Y1++;Y3+++;	b1+;y2+;y5+;Y1++;	sp|P51884|LUM_HUMAN	K	SL	120	0	127	0.00109	0.541724	4.66e-25	sp|P51884|LUM_HUMAN	14	-0.03985	-8.17567
PGP_01.11720.11720.3.0.dta	2832	3996.58	1603.68	3	QQQHLFGSJVTDCS	0,Gln->pyro-Glu[AnyN-termQ];13,Carbamidomethyl[C];	2392.9	2392.88	4-5-1-0-3	9	NXT	622	0	0	7	0.06183	0.0919	2.05294	0.18866	T	b2+;b3+;b5+;b6+;b7+;b10+;b12+;	b5+;	sp|P02787|TRFE_HUMAN	R	GN	622	0.01	630	-0.00202	-1.25883	2.64e-19	sp|P02787|TRFE_HUMAN	1	-0.02208	-5.52609
PGP_01.11727.11727.3.1.dta	2039	2882.34	1478.82	3	KLNLDGSJYTLLK	-	1403.52	1403.51	4-3-0-0-1	8	NXT	24	0	0	4	0.32544	0.21052	3.71276	0.78161	T	b1+;b2+;b6++;y1+;	b1+;b6++;y1+;	sp|Q07954|LRP1_HUMAN	R	QG	3041	0	3048	-0.0002	-0.135153	1.42e-17	sp|Q07954|LRP1_HUMAN	7	-0.01224	-4.24802
PGP_01.11741.11741.3.0.dta	2801	3345.41	1228.62	3	EJISDPTSPLR	-	2116.79	2116.76	5-5-1-0-0	2	NXS	426	5	0.10782	4	0.34602	0.25989	2.96624	0.7709	T	y1+;y3+;y4+;y6+;Y0+;Y0+;Y1+;Y1+;Y2+;	y6+;Y1+;	sp|P01591|IGJ_HUMAN	R	TR	70	0	71	0.00078	0.634352	6.09e-07	sp|P01591|IGJ_HUMAN/tr|D6RD17|D6RD17_HUMAN/tr|D6RHJ6|D6RHJ6_HUMAN	14	-0.03277	-9.79838
PGP_01.11770.11770.2.0.dta	2801	2939.24	1228.62	2	EJISDPTSPLR	-	1710.62	1710.6	5-3-1-0-0	2	NXS	162	9	0.13171	9	0.40051	0.29674	2.96624	0.88021	T	b3+;b8+;y1+;y3+;y4+;y6+;y7+;y8+;y9+;Y0+;Y0+;Y1+;Y1+;Y2+;Y3+;Y4+;Y4+;Y5+;	y6+;Y1+;	sp|P01591|IGJ_HUMAN	R	TR	70	0	71	0.00078	0.634352	6.09e-07	sp|P01591|IGJ_HUMAN/tr|D6RD17|D6RD17_HUMAN/tr|D6RHJ6|D6RHJ6_HUMAN	14	-0.02659	-9.04957
PGP_01.11781.11781.3.0.dta	1803	2933.26	1228.62	3	EJISDPTSPLR	-	1704.65	1704.63	3-6-0-0-0	2	NXS	156	4	0.19853	7	0.31743	0.27801	5.22533	1.45269	T	b2+;y1+;y3+;y6+;y7+;y8+;y9+;Y0+;Y0+;Y1+;Y1+;	y1+;y6+;Y0+;Y1+;Y1+;	sp|P01591|IGJ_HUMAN	R	TR	70	0	71	0.00078	0.634352	6.09e-07	sp|P01591|IGJ_HUMAN/tr|D6RD17|D6RD17_HUMAN/tr|D6RHJ6|D6RHJ6_HUMAN	14	-0.01224	-4.17424
PGP_01.11783.11783.2.0.dta	2801	2939.24	1228.62	2	EJISDPTSPLR	-	1710.62	1710.6	5-3-1-0-0	2	NXS	162	9	0.15467	9	0.422	0.31741	3.06621	0.97325	T	b2+;b3+;y1+;y3+;y4+;y6+;y7+;y8+;y9+;Y0+;Y0+;Y1+;Y2+;Y2+;Y3+;Y4+;Y5+;Y5+;	y6+;Y1+;	sp|P01591|IGJ_HUMAN	R	TR	70	0	71	0.00078	0.634352	6.09e-07	sp|P01591|IGJ_HUMAN/tr|D6RD17|D6RD17_HUMAN/tr|D6RHJ6|D6RHJ6_HUMAN	14	-0.02658	-9.04617
PGP_01.11786.11786.3.0.dta	3805	2736.18	822.471	3	VLJFTTK	-	1913.7	1913.68	5-4-1-0-0	3	NXT	94	3	0.24434	7	0.09155	0.23987	3.93174	0.94309	T	b3+;b4+;b5+;y2+;y3+;y4+;y5+;Y0+;Y1+;Y2+;	y3+;Y0+;Y1+;	sp|P13671|CO6_HUMAN	K	AK	322	0	324	1e-05	0.012144	1.35e-12	sp|P13671|CO6_HUMAN	5	-0.0268	-9.79821
PGP_01.11787.11787.2.0.dta	2801	3085.3	1228.62	2	EJISDPTSPLR	-	1856.68	1856.66	5-3-1-0-1	2	NXS	252	8	0.08806	9	0.40706	0.28093	3.75283	1.05428	T	b3+;b8+;y1+;y3+;y4+;y6+;y7+;y8+;y9+;Y0+;Y0+;Y1+;Y1+;Y2+;Y3+;Y4+;Y5+;	y1+;y6+;Y1+;	sp|P01591|IGJ_HUMAN	R	TR	70	0	71	0.00078	0.634352	6.09e-07	sp|P01591|IGJ_HUMAN/tr|D6RD17|D6RD17_HUMAN/tr|D6RHJ6|D6RHJ6_HUMAN	14	-0.02803	-9.0879
PGP_01.11788.11788.2.0.dta	2801	3085.3	1228.62	2	EJISDPTSPLR	-	1856.68	1856.66	5-3-1-0-1	2	NXS	252	7	0.07174	8	0.40306	0.27069	3.83244	1.03739	T	b3+;y1+;y3+;y4+;y6+;y7+;y8+;y9+;Y0+;Y0+;Y1+;Y1+;Y2+;Y3+;Y5+;	y1+;y6+;Y1+;	sp|P01591|IGJ_HUMAN	R	TR	70	0	71	0.00078	0.634352	6.09e-07	sp|P01591|IGJ_HUMAN/tr|D6RD17|D6RD17_HUMAN/tr|D6RHJ6|D6RHJ6_HUMAN	14	-0.02803	-9.0879
PGP_01.11795.11795.2.0.dta	2801	3085.3	1228.62	2	EJISDPTSPLR	-	1856.68	1856.66	5-3-1-0-1	2	NXS	252	8	0.09546	10	0.40996	0.30361	3.75283	1.13941	T	b2+;b3+;y1+;y3+;y4+;y5+;y6+;y7+;y8+;y9+;Y0+;Y0+;Y1+;Y1+;Y2+;Y3+;Y4+;Y5+;	y1+;y6+;Y1+;	sp|P01591|IGJ_HUMAN	R	TR	70	0	71	0.00078	0.634352	6.09e-07	sp|P01591|IGJ_HUMAN/tr|D6RD17|D6RD17_HUMAN/tr|D6RHJ6|D6RHJ6_HUMAN	14	-0.02803	-9.0879
PGP_01.11796.11796.2.0.dta	2801	2939.24	1228.62	2	EJISDPTSPLR	-	1710.62	1710.6	5-3-1-0-0	2	NXS	162	8	0.10678	7	0.38872	0.28349	2.96624	0.84091	T	b3+;y1+;y3+;y4+;y6+;y7+;y8+;Y0+;Y0+;Y1+;Y1+;Y2+;Y3+;Y4+;Y5+;	y6+;Y1+;	sp|P01591|IGJ_HUMAN	R	TR	70	0	71	0.00078	0.634352	6.09e-07	sp|P01591|IGJ_HUMAN/tr|D6RD17|D6RD17_HUMAN/tr|D6RHJ6|D6RHJ6_HUMAN	14	-0.02658	-9.04617
PGP_01.11811.11811.2.1.dta	277	3087.31	1384.72	2	REJISDPTSPLR	-	1702.59	1702.58	8-2-0-0-0	3	NXS	246	0	0	8	0.36697	0.30974	3.05561	0.94645	T	y1+;y3+;y4+;y6+;y7+;y8+;y9+;y11+;	y1+;y6+;	sp|P01591|IGJ_HUMAN	N	TR	69	0	71	0.00011	0.079382	8.32e-18	sp|P01591|IGJ_HUMAN/tr|D6RD17|D6RD17_HUMAN/tr|D6RHJ6|D6RHJ6_HUMAN	2	-0.00646	-2.09312
PGP_01.11828.11828.2.0.dta	2801	3085.3	1228.62	2	EJISDPTSPLR	-	1856.68	1856.66	5-3-1-0-1	2	NXS	246	5	0.08853	7	0.41618	0.28889	4.44537	1.28422	T	y1+;y3+;y4+;y5+;y6+;y7+;y8+;Y0+;Y0+;Y1+;Y1+;Y2+;	y1+;y3+;y6+;Y1+;	sp|P01591|IGJ_HUMAN	R	TR	70	0	71	0.00078	0.634352	6.09e-07	sp|P01591|IGJ_HUMAN/tr|D6RD17|D6RD17_HUMAN/tr|D6RHJ6|D6RHJ6_HUMAN	14	-0.02791	-9.049
PGP_01.11829.11829.2.0.dta	2801	3085.3	1228.62	2	EJISDPTSPLR	-	1856.68	1856.66	5-3-1-0-1	2	NXS	246	5	0.08039	7	0.39852	0.26714	2.96624	0.79239	T	y1+;y3+;y4+;y6+;y7+;y8+;y9+;Y0+;Y0+;Y1+;Y1+;Y2+;	y6+;Y1+;	sp|P01591|IGJ_HUMAN	R	TR	70	0	71	0.00078	0.634352	6.09e-07	sp|P01591|IGJ_HUMAN/tr|D6RD17|D6RD17_HUMAN/tr|D6RHJ6|D6RHJ6_HUMAN	14	-0.02791	-9.049
PGP_01.11830.11830.2.0.dta	2801	3085.3	1228.62	2	EJISDPTSPLR	-	1856.68	1856.66	5-3-1-0-1	2	NXS	246	7	0.10943	7	0.43544	0.29563	3.02977	0.8957	T	y1+;y3+;y4+;y6+;y7+;y8+;y9+;Y0+;Y0+;Y1+;Y1+;Y2+;Y4+;Y5+;	y6+;Y1+;	sp|P01591|IGJ_HUMAN	R	TR	70	0	71	0.00078	0.634352	6.09e-07	sp|P01591|IGJ_HUMAN/tr|D6RD17|D6RD17_HUMAN/tr|D6RHJ6|D6RHJ6_HUMAN	14	-0.02791	-9.049
PGP_01.11831.11831.2.0.dta	2801	3085.3	1228.62	2	EJISDPTSPLR	-	1856.68	1856.66	5-3-1-0-1	2	NXS	246	6	0.05609	11	0.38288	0.26723	4.44537	1.18796	T	b3+;b5+;b8+;y1+;y3+;y4+;y5+;y6+;y7+;y8+;y9+;Y0+;Y0+;Y1+;Y1+;Y2+;Y5+;	y1+;y3+;y6+;Y1+;	sp|P01591|IGJ_HUMAN	R	TR	70	0	71	0.00078	0.634352	6.09e-07	sp|P01591|IGJ_HUMAN/tr|D6RD17|D6RD17_HUMAN/tr|D6RHJ6|D6RHJ6_HUMAN	14	-0.02791	-9.049
PGP_01.11838.11838.3.1.dta	2801	3109.28	1228.62	3	EJISDPTSPLR	-	1880.67	1880.67	3-4-2-0-0	2	NXS	296	4	0.01851	8	0.27822	0.20611	2.96624	0.61138	T	b3+;y1+;y3+;y4+;y6+;y7+;y8+;y9+;Y0+;Y0+;Y1+;Y1+;	y1+;y6+;	sp|P01591|IGJ_HUMAN	R	TR	70	0	71	0.00078	0.634352	6.09e-07	sp|P01591|IGJ_HUMAN/tr|D6RD17|D6RD17_HUMAN/tr|D6RHJ6|D6RHJ6_HUMAN	14	0.00015	0.0482583
PGP_01.11841.11841.3.0.dta	4892	3664.52	1459.72	3	NLFLJHSENATAK	9,Deamidated[N];	2204.81	2204.77	5-4-2-0-0	5	NXS	660	2	0.03539	7	0.0896	0.09935	2.93248	0.29134	T	b2+;b3+;b6+;y2+;y4+;y7+;y8+;Y0+;Y1+;	b3+;Y0+;	sp|P00738|HPT_HUMAN	K	DI	203	0	207	-4e-05	-0.027384	1.44e-16	sp|P00738|HPT_HUMAN/sp|P00739|HPTR_HUMAN/tr|A0A087WU08|A0A087WU08_HUMAN/tr|A0A0A0MRD9|A0A0A0MRD9_HUMAN/tr|A0A0C4DGL8|A0A0C4DGL8_HUMAN/tr|H0Y300|H0Y300_HUMAN/tr|H3BS21|H3BS21_HUMAN/tr|J3QLC9|J3QLC9_HUMAN/tr|J3QR68|J3QR68_HUMAN	7	-0.03279	-8.95034
PGP_01.11849.11849.2.0.dta	2801	3085.3	1228.62	2	EJISDPTSPLR	-	1856.68	1856.66	5-3-1-0-1	2	NXS	246	5	0.03852	8	0.34334	0.23653	2.96624	0.70161	T	b3+;y1+;y3+;y4+;y6+;y7+;y8+;y9+;Y0+;Y0+;Y1+;Y1+;Y2+;	y6+;Y1+;	sp|P01591|IGJ_HUMAN	R	TR	70	0	71	0.00078	0.634352	6.09e-07	sp|P01591|IGJ_HUMAN/tr|D6RD17|D6RD17_HUMAN/tr|D6RHJ6|D6RHJ6_HUMAN	14	-0.02783	-9.02306
PGP_01.11850.11850.2.0.dta	2801	3085.3	1228.62	2	EJISDPTSPLR	-	1856.68	1856.66	5-3-1-0-1	2	NXS	246	4	0.0355	6	0.29595	0.21673	2.00312	0.43414	T	y1+;y3+;y4+;y6+;y7+;y8+;Y0+;Y0+;Y1+;Y1+;	y6+;	sp|P01591|IGJ_HUMAN	R	TR	70	0	71	0.00078	0.634352	6.09e-07	sp|P01591|IGJ_HUMAN/tr|D6RD17|D6RD17_HUMAN/tr|D6RHJ6|D6RHJ6_HUMAN	14	-0.02783	-9.02306
PGP_01.11854.11854.4.0.dta	3033	6161.66	2148.18	4	IIVPLNNREJISDPTSPLR	-	4013.48	4013.44	7-7-3-0-4	10	NXS	188	0	0	5	0.44101	0.33721	2.12909	0.71794	T	y1+;y3+;y6+;y8+;y11+;	y6+;	sp|P01591|IGJ_HUMAN	R	TR	62	0	71	-0.00143	-0.665376	4.19e-17	sp|P01591|IGJ_HUMAN/tr|D6RD17|D6RD17_HUMAN/tr|D6RHJ6|D6RHJ6_HUMAN	6	-0.03711	-6.02368
PGP_01.11862.11862.4.0.dta	3033	6161.66	2148.18	4	IIVPLNNREJISDPTSPLR	-	4013.48	4013.44	7-7-3-0-4	10	NXS	188	0	0	6	0.43238	0.33636	2.12909	0.71615	T	y1+;y3+;y4+;y6+;y8+;y11+;	y6+;	sp|P01591|IGJ_HUMAN	R	TR	62	0	71	-0.00143	-0.665376	4.19e-17	sp|P01591|IGJ_HUMAN/tr|D6RD17|D6RD17_HUMAN/tr|D6RHJ6|D6RHJ6_HUMAN	6	-0.03711	-6.02368
PGP_01.11870.11870.2.0.dta	3805	2736.17	822.471	2	VLJFTTK	-	1913.7	1913.68	5-4-1-0-0	3	NXT	96	9	0.31604	10	0.14186	0.35156	5.90489	2.0759	T	b2+;b3+;b4+;b6+;y1+;y2+;y3+;y4+;y5+;y6+;Y0+;Y0+;Y1+;Y1+;Y2+;Y2+;Y3+;Y4+;Y5+;	b3+;b4+;y3+;y4+;Y0+;Y1+;	sp|P13671|CO6_HUMAN	K	AK	322	0	324	1e-05	0.012144	1.35e-12	sp|P13671|CO6_HUMAN	5	-0.0255	-9.32293
PGP_01.11874.11874.2.0.dta	3805	2736.17	822.471	2	VLJFTTK	-	1913.7	1913.68	5-4-1-0-0	3	NXT	96	9	0.25122	11	0.13334	0.32507	5.29848	1.7224	T	b2+;b3+;b4+;b5+;b6+;y1+;y2+;y3+;y4+;y5+;y6+;Y0+;Y0+;Y1+;Y1+;Y2+;Y2+;Y3+;Y4+;Y5+;	b3+;y3+;y4+;Y0+;Y1+;	sp|P13671|CO6_HUMAN	K	AK	322	0	324	1e-05	0.012144	1.35e-12	sp|P13671|CO6_HUMAN	5	-0.0255	-9.32293
PGP_01.11877.11877.4.0.dta	3033	5811.51	2148.18	4	IIVPLNNREJISDPTSPLR	-	3663.33	3663.29	7-6-4-0-1	10	NXS	234	0	0	4	0.23815	0.23954	2.06085	0.49365	T	y1+;y3+;y6+;y11+;	y6+;	sp|P01591|IGJ_HUMAN	R	TR	62	0	71	-0.00143	-0.665376	4.19e-17	sp|P01591|IGJ_HUMAN/tr|D6RD17|D6RD17_HUMAN/tr|D6RHJ6|D6RHJ6_HUMAN	6	-0.0456	-7.8478
PGP_01.11879.11879.2.0.dta	3805	2736.17	822.471	2	VLJFTTK	-	1913.7	1913.68	5-4-1-0-0	3	NXT	96	9	0.33909	10	0.11581	0.32219	5.29848	1.70714	T	b2+;b3+;b4+;b5+;b6+;y1+;y2+;y3+;y5+;y6+;Y0+;Y0+;Y1+;Y1+;Y2+;Y2+;Y3+;Y4+;Y5+;	b3+;b4+;y3+;Y0+;Y1+;	sp|P13671|CO6_HUMAN	K	AK	322	0	324	1e-05	0.012144	1.35e-12	sp|P13671|CO6_HUMAN	5	-0.0255	-9.32293
PGP_01.11882.11882.2.0.dta	2801	3085.3	1228.62	2	EJISDPTSPLR	-	1856.68	1856.66	5-3-1-0-1	2	NXS	246	6	0.12083	7	0.42934	0.293	3.75283	1.09957	T	y1+;y3+;y4+;y6+;y7+;y8+;y9+;Y0+;Y0+;Y1+;Y1+;Y3+;Y4+;	y1+;y6+;Y1+;	sp|P01591|IGJ_HUMAN	R	TR	70	0	71	0.00078	0.634352	6.09e-07	sp|P01591|IGJ_HUMAN/tr|D6RD17|D6RD17_HUMAN/tr|D6RHJ6|D6RHJ6_HUMAN	14	-0.02778	-9.00685
PGP_01.11892.11892.2.0.dta	3805	2736.17	822.471	2	VLJFTTK	-	1913.7	1913.68	5-4-1-0-0	3	NXT	94	7	0.47106	8	0.11639	0.36024	7.02762	2.53163	T	b2+;b3+;b4+;y1+;y2+;y3+;y4+;y5+;Y0+;Y0+;Y1+;Y1+;Y2+;Y3+;Y4+;	b3+;b4+;y3+;y4+;Y0+;Y1+;Y1+;Y2+;	sp|P13671|CO6_HUMAN	K	AK	322	0	324	1e-05	0.012144	1.35e-12	sp|P13671|CO6_HUMAN	5	-0.02556	-9.34486
PGP_01.11897.11897.2.0.dta	4231	2727.21	1104.6	2	GLJVTLSSTGR	0,Carbamyl[AnyN-term];	1622.61	1622.58	5-4-0-0-0	3	NXT	52	6	0.14379	7	0.05575	0.20066	2.07742	0.41685	T	b4+;y1+;y2+;y3+;y4+;y5+;y7+;Y0+;Y0+;Y1+;Y1+;Y2+;Y3+;	Y1+;	sp|P0C0L4|CO4A_HUMAN	R	NG	1326	0	1328	0.0006	0.522379	1.21e-29	sp|P0C0L4|CO4A_HUMAN/sp|P0C0L5|CO4B_HUMAN/tr|A0A140TA49|A0A140TA49_HUMAN/tr|A0A140TA44|A0A140TA44_HUMAN/tr|A0A140TA29|A0A140TA29_HUMAN/tr|A0A0G2JPR0|A0A0G2JPR0_HUMAN/tr|A0A140TA32|A0A140TA32_HUMAN/tr|F5GXS0|F5GXS0_HUMAN/tr|A0A0G2JL54|A0A0G2JL54_HUMAN	1	-0.02502	-9.17753
PGP_01.11902.11902.2.0.dta	3805	2736.17	822.471	2	VLJFTTK	-	1913.7	1913.68	5-4-1-0-0	3	NXT	94	8	0.43284	10	0.13555	0.36248	7.02762	2.54738	T	b2+;b3+;b4+;b5+;b6+;y1+;y2+;y3+;y4+;y5+;Y0+;Y0+;Y1+;Y1+;Y2+;Y2+;Y3+;Y4+;	b3+;b4+;y3+;y4+;Y0+;Y1+;Y1+;Y2+;	sp|P13671|CO6_HUMAN	K	AK	322	0	324	1e-05	0.012144	1.35e-12	sp|P13671|CO6_HUMAN	5	-0.02556	-9.34486
PGP_01.11905.11905.4.1.dta	3033	5811.51	2148.18	4	IIVPLNNREJISDPTSPLR	-	3663.33	3663.29	7-6-4-0-1	10	NXS	234	0	0	4	0.14067	0.18852	2.06085	0.38852	T	y1+;y3+;y6+;y11+;	y6+;	sp|P01591|IGJ_HUMAN	R	TR	62	0	71	-0.00143	-0.665376	4.19e-17	sp|P01591|IGJ_HUMAN/tr|D6RD17|D6RD17_HUMAN/tr|D6RHJ6|D6RHJ6_HUMAN	6	-0.04627	-7.96311
PGP_01.11909.11909.3.0.dta	2801	3142.32	1228.62	3	EJISDPTSPLR	-	1913.7	1913.68	5-4-1-0-0	2	NXS	266	7	0.1089	6	0.3133	0.25336	2.96624	0.75153	T	y1+;y3+;y4+;y6+;y7+;y8+;Y0+;Y0+;Y1+;Y1+;Y2+;Y3+;Y5+;	y6+;Y1+;	sp|P01591|IGJ_HUMAN	R	TR	70	0	71	0.00078	0.634352	6.09e-07	sp|P01591|IGJ_HUMAN/tr|D6RD17|D6RD17_HUMAN/tr|D6RHJ6|D6RHJ6_HUMAN	14	-0.02607	-8.29901
PGP_01.11915.11915.2.0.dta	3805	2736.17	822.471	2	VLJFTTK	-	1913.7	1913.68	5-4-1-0-0	3	NXT	94	7	0.19081	10	0.12214	0.27606	5.29848	1.46268	T	b2+;b3+;b4+;b5+;b6+;y2+;y3+;y4+;y5+;y6+;Y0+;Y0+;Y1+;Y1+;Y2+;Y3+;Y5+;	b3+;y3+;y4+;Y0+;Y1+;	sp|P13671|CO6_HUMAN	K	AK	322	0	324	1e-05	0.012144	1.35e-12	sp|P13671|CO6_HUMAN	5	-0.02562	-9.3668
PGP_01.11919.11919.2.1.dta	4377	2748.17	1223.68	2	VMKVLJFTTK	3,Carbamyl[K];	1524.49	1524.49	N(NH(HN(HEX&n-acetyl&sulfate))(H))(F)	6	NXT	90	0	0	6	0.20064	0.18995	3.07882	0.58482	T	y2+;y3+;y4+;y5+;y6+;y7+;	y3+;y7+;	sp|P13671|CO6_HUMAN	K	AK	319	0	324	-0.00213	-1.73925	2.55e-20	sp|P13671|CO6_HUMAN	1	0.00526	1.91471
PGP_01.11936.11936.3.0.dta	1201	4017.63	2103.93	3	CGJCSLTTLKDEDFCKR	1,Carbamidomethyl[C];4,Carbamidomethyl[C];15,Carbamidomethyl[C];	1913.71	1913.68	5-4-1-0-0	3	NXS	972	0	0	4	0.13194	0.18248	3.85904	0.70419	T	y1+;y4+;y6+;y8+;	y1+;y4+;y6+;	sp|P49908|SEPP1_HUMAN	K	VS	172	0	174	0.00862	4.09517	1.07e-29	sp|P49908|SEPP1_HUMAN/tr|A0A182DWH7|A0A182DWH7_HUMAN/tr|A0A182DWH8|A0A182DWH8_HUMAN	20	-0.03255	-8.10375
PGP_01.11937.11937.4.2.dta	3033	4144.92	2148.18	4	IIVPLNNREJISDPTSPLR	-	1996.74	1996.75	3-6-0-0-2	10	NXS	80	0	0	6	0.28078	0.26618	3.04454	0.81038	T	y1+;y3+;y4+;y6+;y8+;y10+;	y1+;y6+;	sp|P01591|IGJ_HUMAN	R	TR	62	0	71	-0.00143	-0.665376	4.19e-17	sp|P01591|IGJ_HUMAN/tr|D6RD17|D6RD17_HUMAN/tr|D6RHJ6|D6RHJ6_HUMAN	6	0.00723	1.74473
PGP_01.11938.11938.3.0.dta	3002	3246.28	1041.47	3	QQQHLFGSJ	0,Gln->pyro-Glu[AnyN-termQ];	2204.8	2204.77	5-4-2-0-0	9	NXT	190	3	0.10913	4	0.1863	0.2127	3.90115	0.82976	T	b4+;b6+;b7+;b8+;Y0+;Y0+;Y1+;	b4+;b6+;Y0+;	sp|P02787|TRFE_HUMAN	R	VT	622	0	630	-8e-05	-0.076742	6.64e-12	sp|P02787|TRFE_HUMAN	1	-0.0308	-9.49065
PGP_01.11939.11939.4.0.dta	1201	4017.64	2103.93	4	CGJCSLTTLKDEDFCKR	1,Carbamidomethyl[C];4,Carbamidomethyl[C];15,Carbamidomethyl[C];	1913.72	1913.68	5-4-1-0-0	3	NXS	956	2	0.02621	6	0.20997	0.27473	4.56511	1.25416	T	b3+;y1+;y4+;y5+;y6+;y7+;Y0++;Y1++;	y1+;y4+;y6+;y7+;	sp|P49908|SEPP1_HUMAN	K	VS	172	0	174	0.00862	4.09517	1.07e-29	sp|P49908|SEPP1_HUMAN/tr|A0A182DWH7|A0A182DWH7_HUMAN/tr|A0A182DWH8|A0A182DWH8_HUMAN	20	-0.03983	-9.91616
PGP_01.11972.11972.3.0.dta	2557	3180.26	1266.56	3	LGJWSAMPSCK	7,Oxidation[M];10,Carbamidomethyl[C];	1913.7	1913.68	5-4-1-0-0	3	NXS	188	2	0.04191	10	0.20918	0.27461	3.06703	0.84222	T	b3+;b4+;b7+;y2+;y3+;y4+;y5+;y6+;y7+;y8+;Y0+;Y1+;	y4+;Y1+;	sp|P02749|APOH_HUMAN	K	AS	251	0	253	0.00075	0.591695	1.68e-17	sp|P02749|APOH_HUMAN/tr|J3KS17|J3KS17_HUMAN	13	-0.02794	-8.78814
PGP_01.11977.11977.5.0.dta	3501	4655.96	2451.15	5	HKPEIJSTTHPGADLQENFCR	20,Carbamidomethyl[C];	2204.81	2204.77	5-4-2-0-0	6	NXT	716	0	0	8	0.06129	0.10876	2.05687	0.2237	T	b2+;y3+;y4+;y5+;y7+;y8+;y9+;y11+;	y11+;	sp|P00734|THRB_HUMAN	P	NP	138	0.01	143	0.00446	1.81882	8.06e-14	sp|P00734|THRB_HUMAN/tr|C9JV37|C9JV37_HUMAN/tr|E9PIT3|E9PIT3_HUMAN	2	-0.0416	-8.93664
PGP_01.11993.11993.3.0.dta	2801	2939.24	1228.62	3	EJISDPTSPLR	-	1710.62	1710.6	5-3-1-0-0	2	NXS	162	4	0.14251	6	0.29278	0.25423	4.44537	1.13015	T	y1+;y3+;y4+;y6+;y7+;y8+;Y0+;Y0+;Y1+;Y1+;	y1+;y6+;Y0+;Y1+;	sp|P01591|IGJ_HUMAN	R	TR	70	0	71	0.00078	0.634352	6.09e-07	sp|P01591|IGJ_HUMAN/tr|D6RD17|D6RD17_HUMAN/tr|D6RHJ6|D6RHJ6_HUMAN	14	-0.02672	-9.09382
PGP_01.11996.11996.4.0.dta	4408	4677.94	2739.26	4	YPHKPEIJSTTHPGADLQENFCR	0,Formyl[AnyN-term];22,Carbamidomethyl[C];	1938.68	1938.71	3-5-1-0-1	8	NXT	850	0	0	7	0.10232	0.12064	1.80031	0.21718	T	y1+;y4+;y5+;y6+;y7+;y11+;y11++;	y7+;	sp|P00734|THRB_HUMAN	R	NP	136	0.01	143	0.0018	0.656876	8.63e-19	sp|P00734|THRB_HUMAN/tr|C9JV37|C9JV37_HUMAN/tr|E9PIT3|E9PIT3_HUMAN	1	0.02412	5.15725
PGP_01.12009.12009.3.1.dta	1037	4163.69	2045.95	3	VCLAJGSWSGATPDCVPVR	2,Carbamidomethyl[C];15,Carbamidomethyl[C];	2117.74	2117.78	5-5-0-0-2	5	NXS	990	0	0	4	0.14804	0.05691	3.64606	0.2075	T	b1++;y1+;y13+;y3++;	y1+;y13+;y3++;	sp|Q4LDE5|SVEP1_HUMAN	R	CA	2872	0	2876	-0.00214	-1.04547	3.43e-15	sp|Q4LDE5|SVEP1_HUMAN/tr|A0A0A0MSD0|A0A0A0MSD0_HUMAN	14	0.03848	9.24412
PGP_01.12022.12022.4.0.dta	3497	4882.03	2020.99	4	IPCSQPPQIEHGTIJSSR	3,Carbamidomethyl[C];	2861.04	2861	6-5-3-0-0	15	NXS	782	3	0.0299	4	0.03724	0.08308	2.05687	0.17088	T	b2+;b3+;b5+;y3+;Y1+;Y1++;Y1++;	Y1++;	sp|P08603|CFAH_HUMAN	K	SS	868	0.01	882	8e-05	0.039565	4.68e-24	sp|P08603|CFAH_HUMAN	21	-0.04254	-8.71531
PGP_01.12029.12029.5.0.dta	3	4144.92	2011.11	5	KLHINHNJLTESVGPLPK	-	2133.81	2133.77	6-5-0-0-1	8	NXT	64	0	0	5	0.56537	0.41062	4.74229	1.94728	T	b1+;y1+;y2+;y5+;y7+;	b1+;y1+;y2+;y5+;y7+;	sp|P51884|LUM_HUMAN	K	SL	120	0	127	0.00109	0.541724	4.66e-25	sp|P51884|LUM_HUMAN	14	-0.03929	-9.48129
PGP_01.12035.12035.3.0.dta	1803	3085.3	1228.62	3	EJISDPTSPLR	-	1856.69	1856.66	5-3-1-0-1	2	NXS	244	4	0.13648	9	0.33884	0.27887	3.87262	1.07995	T	b2+;b3+;y1+;y3+;y4+;y6+;y7+;y8+;y9+;Y0+;Y0+;Y1+;Y1+;	y6+;Y0+;Y1+;	sp|P01591|IGJ_HUMAN	R	TR	70	0	71	0.00078	0.634352	6.09e-07	sp|P01591|IGJ_HUMAN/tr|D6RD17|D6RD17_HUMAN/tr|D6RHJ6|D6RHJ6_HUMAN	14	-0.0301	-9.75902
PGP_01.12045.12045.3.0.dta	2794	3533.44	1052.54	3	SIGASJFTGAK	-	2480.91	2480.89	4-4-2-0-3	6	NXT	462	0	0	4	0.05589	0.08664	2.07742	0.17999	T	y4+;y5+;y6+;y9+;	y9+;	sp|P00751|CFAB_HUMAN	D	KC	280	0.01	285	-0.0008	-0.759359	3.04e-18	sp|P00751|CFAB_HUMAN/tr|E7ETN3|E7ETN3_HUMAN/tr|A0A0G2JH38|A0A0G2JH38_HUMAN/tr|B4E1Z4|B4E1Z4_HUMAN	1	-0.01238	-3.50465
PGP_01.12060.12060.4.0.dta	3500	4802.02	2451.15	4	HKPEIJSTTHPGADLQENFCR	20,Carbamidomethyl[C];	2350.88	2350.83	5-4-2-0-1	6	NXT	688	2	0.02795	9	0.14234	0.19185	3.63785	0.69791	T	b2+;y2+;y4+;y7+;y10+;y11+;y12+;y13+;y19++;Y0++;Y1++;	b2+;y7+;y11+;	sp|P00734|THRB_HUMAN	P	NP	138	0	143	0.00446	1.81882	8.06e-14	sp|P00734|THRB_HUMAN/tr|C9JV37|C9JV37_HUMAN/tr|E9PIT3|E9PIT3_HUMAN	2	-0.04763	-9.92072
PGP_01.12062.12062.3.0.dta	3	4144.92	2011.11	3	KLHINHNJLTESVGPLPK	-	2133.81	2133.77	6-5-0-0-1	8	NXT	80	0	0	4	0.09204	0.16344	2.73654	0.44725	T	b1+;y1+;y2+;y5+;	b1+;y2+;	sp|P51884|LUM_HUMAN	K	SL	120	0	127	0.00109	0.541724	4.66e-25	sp|P51884|LUM_HUMAN	14	-0.04075	-9.8336
PGP_01.12063.12063.3.0.dta	3	4144.92	2011.11	3	KLHINHNJLTESVGPLPK	-	2133.81	2133.77	6-5-0-0-1	8	NXT	80	1	0.0093	5	0.09943	0.17039	2.73654	0.46628	T	b1+;b7+;y1+;y2+;y5+;Y1++;	b1+;y2+;	sp|P51884|LUM_HUMAN	K	SL	120	0	127	0.00109	0.541724	4.66e-25	sp|P51884|LUM_HUMAN	14	-0.04075	-9.8336
PGP_01.12205.12205.2.0.dta	3805	2736.17	822.471	2	VLJFTTK	-	1913.7	1913.68	5-4-1-0-0	3	NXT	94	9	0.32906	11	0.14918	0.35956	6.4784	2.3294	T	b2+;b3+;b4+;b5+;b6+;y1+;y2+;y3+;y4+;y5+;y6+;Y0+;Y0+;Y1+;Y1+;Y2+;Y2+;Y3+;Y4+;Y5+;	b3+;b4+;y3+;y4+;y5+;Y0+;Y1+;	sp|P13671|CO6_HUMAN	K	AK	322	0	324	1e-05	0.012144	1.35e-12	sp|P13671|CO6_HUMAN	5	-0.0263	-9.61541
PGP_01.12206.12206.2.0.dta	3805	2736.17	822.471	2	VLJFTTK	-	1913.7	1913.68	5-4-1-0-0	3	NXT	94	9	0.35556	11	0.15225	0.36773	6.4784	2.38228	T	b2+;b3+;b4+;b5+;b6+;y1+;y2+;y3+;y4+;y5+;y6+;Y0+;Y0+;Y1+;Y1+;Y2+;Y2+;Y3+;Y4+;Y5+;	b3+;b4+;y3+;y4+;y5+;Y0+;Y1+;	sp|P13671|CO6_HUMAN	K	AK	322	0	324	1e-05	0.012144	1.35e-12	sp|P13671|CO6_HUMAN	5	-0.0263	-9.61541
PGP_01.12208.12208.2.0.dta	3805	2736.17	822.471	2	VLJFTTK	-	1913.7	1913.68	5-4-1-0-0	3	NXT	94	9	0.28135	10	0.1433	0.32016	5.90489	1.8905	T	b2+;b3+;b4+;b5+;b6+;y1+;y2+;y3+;y4+;y5+;Y0+;Y0+;Y1+;Y1+;Y2+;Y2+;Y3+;Y4+;Y5+;	b3+;b4+;y3+;y4+;Y0+;Y1+;	sp|P13671|CO6_HUMAN	K	AK	322	0	324	1e-05	0.012144	1.35e-12	sp|P13671|CO6_HUMAN	5	-0.0263	-9.61541
PGP_01.12234.12234.3.0.dta	2995	3927.59	1664.74	3	JASSMCVPDQDTAIR	6,Carbamidomethyl[C];	2262.85	2262.81	5-5-1-0-1	1	NXS	734	0	0	4	0.22864	0.23016	3.83944	0.88368	T	y1+;y4+;y6+;y8+;	y4+;y6+;y8+;	sp|P01871|IGHM_HUMAN	Q	VF	209	0	209	-0.00414	-2.48542	4.8e-31	sp|P01871|IGHM_HUMAN/tr|A0A1B0GUU9|A0A1B0GUU9_HUMAN	1	-0.03677	-9.3643
PGP_01.12241.12241.2.0.dta	3805	2371.04	822.471	2	VLJFTTK	-	1548.57	1548.54	4-3-1-0-0	3	NXT	18	3	0.29839	5	0.08097	0.21814	3.93174	0.85769	T	b3+;b4+;y3+;y4+;y5+;Y0+;Y0+;Y1+;	b4+;Y0+;Y1+;	sp|P13671|CO6_HUMAN	K	AK	322	0	324	1e-05	0.012144	1.35e-12	sp|P13671|CO6_HUMAN	5	-0.02341	-9.8774
PGP_01.12246.12246.2.0.dta	3805	2736.17	822.471	2	VLJFTTK	-	1913.7	1913.68	5-4-1-0-0	3	NXT	94	7	0.22724	10	0.14141	0.31891	5.29848	1.68974	T	b2+;b3+;b4+;b5+;y1+;y2+;y3+;y4+;y5+;y6+;Y0+;Y0+;Y1+;Y1+;Y2+;Y3+;Y4+;	b3+;y3+;y4+;Y0+;Y1+;	sp|P13671|CO6_HUMAN	K	AK	322	0	324	1e-05	0.012144	1.35e-12	sp|P13671|CO6_HUMAN	5	-0.02617	-9.56788
PGP_01.12253.12253.2.0.dta	3805	2371.04	822.471	2	VLJFTTK	-	1548.57	1548.54	4-3-1-0-0	3	NXT	18	3	0.23918	6	0.08444	0.22366	5.29848	1.18504	T	b3+;b4+;y1+;y3+;y4+;y5+;Y0+;Y0+;Y1+;	b4+;y3+;y4+;Y0+;Y1+;	sp|P13671|CO6_HUMAN	K	AK	322	0	324	1e-05	0.012144	1.35e-12	sp|P13671|CO6_HUMAN	5	-0.02309	-9.74239
PGP_01.12253.12253.3.2.dta	3805	3554.42	822.471	3	VLJFTTK	-	2731.95	2731.96	7-5-2-0-0	3	NXT	424	3	0.23918	6	0.08444	0.22366	5.29848	1.18504	T	b3+;b4+;y1+;y3+;y4+;y5+;Y0+;Y0+;Y1+;	b4+;y3+;y4+;Y0+;Y1+;	sp|P13671|CO6_HUMAN	K	AK	322	0	324	1e-05	0.012144	1.35e-12	sp|P13671|CO6_HUMAN	5	0.00415	1.16789
PGP_01.12254.12254.2.0.dta	3805	2371.04	822.471	2	VLJFTTK	-	1548.57	1548.54	4-3-1-0-0	3	NXT	18	4	0.24962	6	0.08574	0.24645	3.93174	0.96898	T	b3+;b4+;y2+;y3+;y4+;y5+;Y0+;Y0+;Y1+;Y1+;	y4+;Y0+;Y1+;	sp|P13671|CO6_HUMAN	K	AK	322	0	324	1e-05	0.012144	1.35e-12	sp|P13671|CO6_HUMAN	5	-0.02309	-9.74239
PGP_01.12254.12254.3.1.dta	3805	3554.42	822.471	3	VLJFTTK	-	2731.95	2731.96	7-5-2-0-0	3	NXT	424	4	0.24962	6	0.08574	0.24645	3.93174	0.96898	T	b3+;b4+;y2+;y3+;y4+;y5+;Y0+;Y0+;Y1+;Y1+;	y4+;Y0+;Y1+;	sp|P13671|CO6_HUMAN	K	AK	322	0	324	1e-05	0.012144	1.35e-12	sp|P13671|CO6_HUMAN	5	0.00415	1.16789
PGP_01.12255.12255.2.0.dta	3805	2371.04	822.471	2	VLJFTTK	-	1548.57	1548.54	4-3-1-0-0	3	NXT	18	3	0.29252	6	0.09805	0.23689	3.93174	0.93137	T	b2+;b3+;b4+;y3+;y4+;y5+;Y0+;Y0+;Y1+;	b4+;Y0+;Y1+;	sp|P13671|CO6_HUMAN	K	AK	322	0	324	1e-05	0.012144	1.35e-12	sp|P13671|CO6_HUMAN	5	-0.02309	-9.74239
PGP_01.12255.12255.3.1.dta	3805	3554.42	822.471	3	VLJFTTK	-	2731.95	2731.96	7-5-2-0-0	3	NXT	424	3	0.29252	6	0.09805	0.23689	3.93174	0.93137	T	b2+;b3+;b4+;y3+;y4+;y5+;Y0+;Y0+;Y1+;	b4+;Y0+;Y1+;	sp|P13671|CO6_HUMAN	K	AK	322	0	324	1e-05	0.012144	1.35e-12	sp|P13671|CO6_HUMAN	5	0.00415	1.16789
PGP_01.12266.12266.4.0.dta	3500	4655.96	2451.15	4	HKPEIJSTTHPGADLQENFCR	20,Carbamidomethyl[C];	2204.82	2204.77	5-4-2-0-0	6	NXT	694	4	0.02169	11	0.12633	0.18722	2.86934	0.53719	T	b2+;y2+;y6+;y7+;y8+;y10+;y11+;y12+;y15+;y11++;y19++;Y0++;Y0++;Y1++;Y1++;	b2+;y11+;	sp|P00734|THRB_HUMAN	P	NP	138	0	143	0.00446	1.81882	8.06e-14	sp|P00734|THRB_HUMAN/tr|C9JV37|C9JV37_HUMAN/tr|E9PIT3|E9PIT3_HUMAN	2	-0.04355	-9.35553
PGP_01.12267.12267.3.0.dta	3501	4655.97	2451.15	3	HKPEIJSTTHPGADLQENFCR	20,Carbamidomethyl[C];	2204.82	2204.77	5-4-2-0-0	6	NXT	698	1	0.01121	6	0.2216	0.20779	3.83944	0.79781	T	b2+;y1+;y4+;y7+;y8+;y11+;Y0++;	b2+;y7+;y11+;	sp|P00734|THRB_HUMAN	P	NP	138	0	143	0.00446	1.81882	8.06e-14	sp|P00734|THRB_HUMAN/tr|C9JV37|C9JV37_HUMAN/tr|E9PIT3|E9PIT3_HUMAN	2	-0.04616	-9.91621
PGP_01.12273.12273.3.0.dta	2995	3724.5	1664.74	3	JASSMCVPDQDTAIR	6,Carbamidomethyl[C];	2059.77	2059.73	5-4-1-0-1	1	NXS	598	0	0	4	0.20698	0.21888	4.543	0.99436	T	y1+;y4+;y6+;y8+;	y1+;y4+;y6+;y8+;	sp|P01871|IGHM_HUMAN	Q	VF	209	0	209	-0.00414	-2.48542	4.8e-31	sp|P01871|IGHM_HUMAN/tr|A0A1B0GUU9|A0A1B0GUU9_HUMAN	1	-0.03114	-8.36304
PGP_01.12277.12277.4.0.dta	3500	4655.96	2451.15	4	HKPEIJSTTHPGADLQENFCR	20,Carbamidomethyl[C];	2204.82	2204.77	5-4-2-0-0	6	NXT	694	2	0.00591	10	0.12647	0.16836	2.86934	0.48307	T	b2+;b14+;y4+;y5+;y6+;y7+;y8+;y11+;y12+;y19++;Y0++;Y1++;	y7+;y11+;	sp|P00734|THRB_HUMAN	P	NP	138	0	143	0.00446	1.81882	8.06e-14	sp|P00734|THRB_HUMAN/tr|C9JV37|C9JV37_HUMAN/tr|E9PIT3|E9PIT3_HUMAN	2	-0.04355	-9.35553
PGP_01.12308.12308.3.1.dta	743	3179.28	1394.65	3	KLGJWSAMPSCK	8,Oxidation[M];11,Carbamidomethyl[C];	1784.63	1784.63	6-4-0-0-0	4	NXS	298	0	0	7	0.21397	0.20947	2.94899	0.61773	T	y2+;y3+;y4+;y5+;y6+;y7+;y11+;	y2+;y4+;	sp|P02749|APOH_HUMAN	T	AS	250	0	253	0.00032	0.229286	9.94e-15	sp|P02749|APOH_HUMAN/tr|J3KS17|J3KS17_HUMAN	1	0.0072	2.26539
PGP_01.12383.12383.2.0.dta	3805	2736.17	822.471	2	VLJFTTK	-	1913.7	1913.68	5-4-1-0-0	3	NXT	94	2	0.28439	7	0.13275	0.26686	6.4784	1.7288	T	b3+;b4+;b5+;y2+;y3+;y4+;y5+;Y0+;Y1+;	b3+;b4+;y3+;y4+;y5+;Y0+;Y1+;	sp|P13671|CO6_HUMAN	K	AK	322	0	324	1e-05	0.012144	1.35e-12	sp|P13671|CO6_HUMAN	5	-0.02608	-9.53498
PGP_01.12395.12395.2.0.dta	3805	2736.18	822.471	2	VLJFTTK	-	1913.7	1913.68	5-4-1-0-0	3	NXT	94	5	0.38366	7	0.1151	0.31882	5.29848	1.68924	T	b2+;b3+;b4+;y2+;y3+;y4+;y5+;Y0+;Y0+;Y1+;Y1+;Y2+;	y2+;y4+;Y0+;Y0+;Y1+;	sp|P13671|CO6_HUMAN	K	AK	322	0	324	1e-05	0.012144	1.35e-12	sp|P13671|CO6_HUMAN	5	-0.02708	-9.90057
PGP_01.12396.12396.2.0.dta	3805	2736.18	822.471	2	VLJFTTK	-	1913.7	1913.68	5-4-1-0-0	3	NXT	94	3	0.37263	7	0.1205	0.30781	5.29848	1.63092	T	b3+;b4+;y1+;y2+;y3+;y4+;y5+;Y0+;Y1+;Y2+;	b3+;y3+;y4+;Y0+;Y1+;	sp|P13671|CO6_HUMAN	K	AK	322	0	324	1e-05	0.012144	1.35e-12	sp|P13671|CO6_HUMAN	5	-0.02708	-9.90057
PGP_01.12397.12397.2.0.dta	3805	2736.18	822.471	2	VLJFTTK	-	1913.7	1913.68	5-4-1-0-0	3	NXT	94	3	0.23375	6	0.13217	0.22547	4.64714	1.04778	T	b2+;b3+;b4+;y3+;y4+;y5+;Y0+;Y0+;Y1+;	b3+;b4+;y4+;Y0+;	sp|P13671|CO6_HUMAN	K	AK	322	0	324	1e-05	0.012144	1.35e-12	sp|P13671|CO6_HUMAN	5	-0.02708	-9.90057
PGP_01.12398.12398.2.0.dta	3805	2736.18	822.471	2	VLJFTTK	-	1913.7	1913.68	5-4-1-0-0	3	NXT	94	3	0.2466	6	0.10736	0.24276	4.64714	1.12812	T	b3+;b4+;y2+;y3+;y4+;y5+;Y0+;Y0+;Y1+;	b3+;y3+;Y0+;Y1+;	sp|P13671|CO6_HUMAN	K	AK	322	0	324	1e-05	0.012144	1.35e-12	sp|P13671|CO6_HUMAN	5	-0.02708	-9.90057
PGP_01.12403.12403.2.0.dta	3805	2736.18	822.471	2	VLJFTTK	-	1913.7	1913.68	5-4-1-0-0	3	NXT	94	5	0.38253	5	0.11674	0.27442	5.29848	1.454	T	b3+;b4+;y3+;y4+;y5+;Y0+;Y0+;Y1+;Y1+;Y2+;	b3+;y3+;y4+;Y0+;Y1+;	sp|P13671|CO6_HUMAN	K	AK	322	0	324	1e-05	0.012144	1.35e-12	sp|P13671|CO6_HUMAN	5	-0.02708	-9.90057
PGP_01.12409.12409.5.0.dta	2530	5160.21	2954.4	5	SRYPHKPEIJSTTHPGADLQENFCR	24,Carbamidomethyl[C];	2205.82	2205.79	5-4-1-0-2	10	NXT	346	0	0	5	0.18547	0.14036	1.69603	0.23806	T	b2+;b6+;b18++;y1+;y3+;	y3+;	sp|P00734|THRB_HUMAN	R	NP	134	0.01	143	0.00292	0.988028	2.26e-21	sp|P00734|THRB_HUMAN/tr|C9JV37|C9JV37_HUMAN/tr|E9PIT3|E9PIT3_HUMAN	21	-0.02299	-4.45609
PGP_01.12434.12434.4.0.dta	2530	5160.2	2954.4	4	SRYPHKPEIJSTTHPGADLQENFCR	24,Carbamidomethyl[C];	2205.81	2205.79	5-4-1-0-2	10	NXT	380	0	0	8	0.27243	0.19646	3.2625	0.64094	T	b2+;b3+;b5+;b6+;b8+;y1+;y2+;y3+;	b6+;y1+;y3+;	sp|P00734|THRB_HUMAN	R	NP	134	0	143	0.00292	0.988028	2.26e-21	sp|P00734|THRB_HUMAN/tr|C9JV37|C9JV37_HUMAN/tr|E9PIT3|E9PIT3_HUMAN	21	-0.01324	-2.56629
PGP_01.12435.12435.4.2.dta	2530	5159.14	2954.4	4	SRYPHKPEIJSTTHPGADLQENFCR	24,Carbamidomethyl[C];	2204.75	2204.77	5-4-2-0-0	10	NXT	764	0	0	4	0.13393	0.11313	1.69603	0.19188	T	b2+;b6+;y1+;y3+;	y3+;	sp|P00734|THRB_HUMAN	R	NP	134	0.01	143	0.00292	0.988028	2.26e-21	sp|P00734|THRB_HUMAN/tr|C9JV37|C9JV37_HUMAN/tr|E9PIT3|E9PIT3_HUMAN	21	0.02339	4.5346
PGP_01.12436.12436.4.0.dta	2530	5160.2	2954.4	4	SRYPHKPEIJSTTHPGADLQENFCR	24,Carbamidomethyl[C];	2205.81	2205.79	5-4-1-0-2	10	NXT	380	0	0	4	0.19985	0.14113	2.55195	0.36016	T	b2+;b6+;y1+;y3+;	y1+;y3+;	sp|P00734|THRB_HUMAN	R	NP	134	0	143	0.00292	0.988028	2.26e-21	sp|P00734|THRB_HUMAN/tr|C9JV37|C9JV37_HUMAN/tr|E9PIT3|E9PIT3_HUMAN	21	-0.01324	-2.56629
PGP_01.12444.12444.3.0.dta	1994	3981.75	1630.88	3	GKAJSTGTLVITDPTR	-	2350.87	2350.83	5-4-2-0-1	4	NXT	280	1	0.01272	4	0.21738	0.26592	3.67158	0.97634	T	y1+;y3+;y5+;y10+;Y1++;	y1+;y3+;y10+;	sp|Q12860|CNTN1_HUMAN	R	II	491	0	494	0.00239	1.46458	1.57e-09	sp|Q12860|CNTN1_HUMAN	14	-0.03953	-9.93022
PGP_01.12445.12445.4.0.dta	3518	5160.2	2954.4	4	SRYPHKPEIJSTTHPGADLQENFCR	24,Carbamidomethyl[C];	2205.81	2205.79	5-4-1-0-2	10	NXT	380	0	0	4	0.08424	0.07066	1.78586	0.1262	T	b2+;b3+;b5+;y1+;	y1+;	sp|P00734|THRB_HUMAN	R	NP	134	0.01	143	0.00292	0.988028	2.26e-21	sp|P00734|THRB_HUMAN/tr|C9JV37|C9JV37_HUMAN/tr|E9PIT3|E9PIT3_HUMAN	21	-0.01324	-2.56629
PGP_01.12449.12449.3.4.dta	2191	3866.59	1431.72	3	IHQJITYQVCR	10,Carbamidomethyl[C];	2434.88	2434.9	5-8-0-0-0	4	NXT	710	0	0	4	0.04647	0.05703	2.00312	0.11423	T	b3+;y1+;y2+;y8+;	y1+;	sp|Q14112|NID2_HUMAN	R	HA	700	0.01	703	0.00249	1.73797	1.37e-12	sp|Q14112|NID2_HUMAN/tr|A0A087WZP6|A0A087WZP6_HUMAN/tr|H0YJV3|H0YJV3_HUMAN	13	0.02262	5.85167
PGP_01.12449.12449.4.2.dta	2530	5159.14	2954.4	4	SRYPHKPEIJSTTHPGADLQENFCR	24,Carbamidomethyl[C];	2204.75	2204.77	5-4-2-0-0	10	NXT	764	0	0	10	0.27122	0.20341	3.2625	0.66361	T	b2+;b3+;b5+;b6+;b8+;b14++;y1+;y2+;y3+;y17++;	b6+;y1+;y3+;	sp|P00734|THRB_HUMAN	R	NP	134	0	143	0.00292	0.988028	2.26e-21	sp|P00734|THRB_HUMAN/tr|C9JV37|C9JV37_HUMAN/tr|E9PIT3|E9PIT3_HUMAN	21	0.02339	4.5346
PGP_01.12473.12473.3.1.dta	743	3179.31	1394.65	3	KLGJWSAMPSCK	8,Oxidation[M];11,Carbamidomethyl[C];	1784.66	1784.63	6-4-0-0-0	4	NXS	320	0	0	4	0.17105	0.17087	1.99039	0.34009	T	y2+;y4+;y5+;y11+;	y4+;	sp|P02749|APOH_HUMAN	T	AS	250	0	253	0.00032	0.229286	9.94e-15	sp|P02749|APOH_HUMAN/tr|J3KS17|J3KS17_HUMAN	1	-0.02315	-7.2837
PGP_01.12476.12476.3.0.dta	1792	3664.53	1458.73	3	NLFLNHSEJATAK	-	2205.8	2205.79	5-4-1-0-2	9	NXT	616	0	0	10	0.10087	0.15426	3.04454	0.46965	T	b2+;b3+;b4+;y1+;y2+;y3+;y4+;y5+;y7+;y8+;	b2+;b3+;	sp|P00738|HPT_HUMAN	K	DI	203	0	211	-0.00571	-3.91173	6.15e-34	sp|P00738|HPT_HUMAN/sp|P00739|HPTR_HUMAN/tr|A0A087WU08|A0A087WU08_HUMAN/tr|A0A0A0MRD9|A0A0A0MRD9_HUMAN/tr|A0A0C4DGL8|A0A0C4DGL8_HUMAN/tr|H0Y300|H0Y300_HUMAN/tr|H3BS21|H3BS21_HUMAN/tr|J3QLC9|J3QLC9_HUMAN/tr|J3QR68|J3QR68_HUMAN	6	-0.00221	-0.603244
PGP_01.12485.12485.3.1.dta	1884	3433.42	1176.54	3	GPQSITCSGJR	7,Carbamidomethyl[C];	2256.87	2256.85	3-8-0-0-1	10	NXT	444	0	0	4	0.10283	0.10039	2.07742	0.20855	T	b2+;b3+;b4+;y1+;	b3+;	sp|P04003|C4BPA_HUMAN	V	TW	519	0.01	528	-0.00049	-0.416127	3.69e-27	sp|P04003|C4BPA_HUMAN	1	-0.02409	-7.01835
PGP_01.12498.12498.3.0.dta	3882	3767.57	1691.87	3	YMQJLTVEQPIEVK	-	2075.71	2075.73	6-4-1-0-0	4	NXT	628	0	0	4	0.152	0.12905	3.708	0.47851	T	y1+;y2+;y3+;y6++;	y1+;y2+;y6++;	sp|P24043|LAMA2_HUMAN	R	KL	2645	0	2648	0.00166	0.980593	4.33e-06	sp|P24043|LAMA2_HUMAN/tr|A0A087WX80|A0A087WX80_HUMAN/tr|A0A087WYF1|A0A087WYF1_HUMAN	2	0.02168	5.75594
PGP_01.12510.12510.3.0.dta	5033	3664.53	1587.81	3	KNLFLNHSEJATAK	6,Deamidated[N];	2076.72	2076.75	6-4-0-0-2	10	NXT	606	0	0	4	0.05374	0.06101	2.05294	0.12525	T	y2+;y3+;y8+;y13+;	y13+;	sp|P00738|HPT_HUMAN	A	DI	202	0.01	211	-0.00015	-0.094411	4.65e-20	sp|P00738|HPT_HUMAN/sp|P00739|HPTR_HUMAN/tr|A0A087WU08|A0A087WU08_HUMAN/tr|A0A0A0MRD9|A0A0A0MRD9_HUMAN/tr|A0A0C4DGL8|A0A0C4DGL8_HUMAN/tr|H0Y300|H0Y300_HUMAN/tr|H3BS21|H3BS21_HUMAN/tr|J3QLC9|J3QLC9_HUMAN/tr|J3QR68|J3QR68_HUMAN	2	0.03379	9.22345
PGP_01.12519.12519.3.0.dta	3525	4243.71	1892.84	3	EHEGAIYPDJTTDFQR	-	2350.87	2350.83	5-4-2-0-1	10	NXT	906	0	0	7	0.20319	0.22941	3.84588	0.88229	T	b2+;b3+;b5+;b6+;b7+;y1+;y3+;	b2+;b5+;y3+;	sp|P00450|CERU_HUMAN	K	AD	129	0	138	0.00016	0.084485	1.58e-26	sp|P00450|CERU_HUMAN/tr|E9PFZ2|E9PFZ2_HUMAN	11	-0.03881	-9.14739
PGP_01.12531.12531.3.1.dta	743	3179.3	1394.65	3	KLGJWSAMPSCK	8,Oxidation[M];11,Carbamidomethyl[C];	1784.65	1784.63	6-4-0-0-0	4	NXS	300	0	0	6	0.20414	0.19835	2.94899	0.58492	T	y2+;y3+;y4+;y5+;y7+;y11+;	y2+;y4+;	sp|P02749|APOH_HUMAN	T	AS	250	0	253	0.00032	0.229286	9.94e-15	sp|P02749|APOH_HUMAN/tr|J3KS17|J3KS17_HUMAN	1	-0.01552	-4.88309
PGP_01.12644.12644.3.1.dta	743	3179.3	1394.65	3	KLGJWSAMPSCK	8,Oxidation[M];11,Carbamidomethyl[C];	1784.65	1784.63	6-4-0-0-0	4	NXS	294	0	0	7	0.17875	0.19464	1.99039	0.3874	T	y2+;y3+;y4+;y5+;y6+;y7+;y11+;	y4+;	sp|P02749|APOH_HUMAN	T	AS	250	0	253	0.00032	0.229286	9.94e-15	sp|P02749|APOH_HUMAN/tr|J3KS17|J3KS17_HUMAN	1	-0.01293	-4.0682
PGP_01.12647.12647.3.1.dta	2350	3291.34	1133.57	3	GLCVJASAVSR	3,Carbamidomethyl[C];	2157.76	2157.78	4-6-1-0-0	5	NXS	306	5	0.15439	4	0.03895	0.15511	2.96624	0.46009	T	b3+;y1+;y3+;y6+;Y0+;Y0+;Y1+;Y3+;Y5+;	Y0+;Y1+;	sp|P17936|IBP3_HUMAN	R	LR	112	0	116	0.00011	0.096954	1.44e-09	sp|P17936|IBP3_HUMAN/tr|A6XND0|A6XND0_HUMAN/tr|A6XND1|A6XND1_HUMAN/tr|B3KWK7|B3KWK7_HUMAN	13	0.01925	5.85051
PGP_01.12648.12648.3.2.dta	2350	3308.36	1133.57	3	GLCVJASAVSR	3,Carbamidomethyl[C];	2174.79	2174.8	5-6-0-0-1	5	NXS	354	3	0.12071	5	0.06608	0.19121	3.75283	0.71757	T	b3+;y1+;y2+;y3+;y5+;Y0+;Y1+;Y4+;	y5+;Y0+;Y1+;	sp|P17936|IBP3_HUMAN	R	LR	112	0	116	0.00011	0.096954	1.44e-09	sp|P17936|IBP3_HUMAN/tr|A6XND0|A6XND0_HUMAN/tr|A6XND1|A6XND1_HUMAN/tr|B3KWK7|B3KWK7_HUMAN	13	0.01053	3.18383
PGP_01.12671.12671.3.1.dta	2557	3197.28	1266.56	3	LGJWSAMPSCK	7,Oxidation[M];10,Carbamidomethyl[C];	1930.72	1930.69	6-4-0-0-1	3	NXS	284	2	0.0317	4	0.16	0.1872	3.87262	0.72497	T	b7+;y2+;y4+;y5+;Y0+;Y1+;	y2+;y4+;Y1+;	sp|P02749|APOH_HUMAN	K	AS	251	0	253	0.00075	0.591695	1.68e-17	sp|P02749|APOH_HUMAN/tr|J3KS17|J3KS17_HUMAN	13	-0.03149	-9.85199
PGP_01.12809.12809.3.0.dta	13	3122.27	1378.66	3	KLGJWSAMPSCK	11,Carbamidomethyl[C];	1743.61	1743.61	7-3-0-0-0	4	NXS	280	0	0	5	0.15582	0.19863	2.06901	0.41096	T	y2+;y3+;y4+;y7+;y11+;	y4+;	sp|P02749|APOH_HUMAN	T	AS	250	0	253	-0.00433	-3.1385	2.86e-24	sp|P02749|APOH_HUMAN/tr|J3KS17|J3KS17_HUMAN	1	-0.00055	-0.176211
PGP_01.12820.12820.3.0.dta	13	3122.27	1378.66	3	KLGJWSAMPSCK	11,Carbamidomethyl[C];	1743.61	1743.61	7-3-0-0-0	4	NXS	280	0	0	6	0.17752	0.21852	3.05561	0.66772	T	y2+;y3+;y4+;y5+;y7+;y11+;	y4+;y11+;	sp|P02749|APOH_HUMAN	T	AS	250	0	253	-0.00433	-3.1385	2.86e-24	sp|P02749|APOH_HUMAN/tr|J3KS17|J3KS17_HUMAN	1	-0.00066	-0.211453
PGP_01.12980.12980.3.1.dta	743	3179.3	1394.65	3	KLGJWSAMPSCK	8,Oxidation[M];11,Carbamidomethyl[C];	1784.64	1784.63	6-4-0-0-0	4	NXS	298	0	0	8	0.21706	0.2087	2.94899	0.61544	T	y2+;y3+;y4+;y5+;y6+;y7+;y8+;y11+;	y4+;y11+;	sp|P02749|APOH_HUMAN	T	AS	250	0	253	0.00032	0.229286	9.94e-15	sp|P02749|APOH_HUMAN/tr|J3KS17|J3KS17_HUMAN	1	-0.00846	-2.6618
PGP_01.13148.13148.3.1.dta	1055	3946.67	2082.04	3	YVFRJESVHPFSPFEVK	-	1864.63	1864.63	9-2-0-0-0	5	NXS	678	0	0	4	0.222	0.11712	3.68041	0.43105	T	y1+;y2+;y3+;y4+;	y1+;y2+;y4+;	sp|Q8IWV2|CNTN4_HUMAN	R	VG	760	0	764	0.0056	2.68839	5.55e-12	sp|Q8IWV2|CNTN4_HUMAN	7	0.00504	1.27735
PGP_01.13152.13152.3.0.dta	3882	3784.59	1691.87	3	YMQJLTVEQPIEVK	-	2092.73	2092.75	7-4-0-0-1	4	NXT	658	0	0	4	0.14438	0.12656	3.708	0.46927	T	y1+;y2+;y3+;y6++;	y1+;y2+;y6++;	sp|P24043|LAMA2_HUMAN	R	KL	2645	0	2648	0.00166	0.980593	4.33e-06	sp|P24043|LAMA2_HUMAN/tr|A0A087WX80|A0A087WX80_HUMAN/tr|A0A087WYF1|A0A087WYF1_HUMAN	2	0.01735	4.58562
PGP_01.13169.13169.3.0.dta	3941	3767.58	1902.91	3	FSDGLESJSSTQFEVKK	-	1864.67	1864.63	9-2-0-0-0	8	NXS	338	6	0.10897	5	0.08037	0.1128	3.66722	0.41368	T	b3+;b4+;y1+;y9++;y14++;Y0+;Y1+;Y0++;Y0++;Y1++;Y1++;	y1+;Y0++;Y1++;	sp|P0C0L4|CO4A_HUMAN	R	YV	219	0	226	-0.00074	-0.388678	7.74e-07	sp|P0C0L4|CO4A_HUMAN/sp|P0C0L5|CO4B_HUMAN/tr|A0A0G2JL54|A0A0G2JL54_HUMAN/tr|A0A0G2JPR0|A0A0G2JPR0_HUMAN/tr|A0A140TA29|A0A140TA29_HUMAN/tr|A0A140TA32|A0A140TA32_HUMAN/tr|A0A140TA44|A0A140TA44_HUMAN/tr|A0A140TA49|A0A140TA49_HUMAN/tr|F5GXS0|F5GXS0_HUMAN	5	-0.03642	-9.66918
PGP_01.13174.13174.3.1.dta	2841	4079.7	1774.81	3	FSDGLESJSSTQFEVK	-	2304.89	2304.86	4-6-0-0-3	8	NXS	782	0	0	5	0.11453	0.10621	3.03379	0.32223	T	y1+;y2+;y3+;y4+;y8+;	y1+;y2+;	sp|P0C0L4|CO4A_HUMAN	R	KY	219	0	226	0.00158	0.889741	5.11e-10	sp|P0C0L4|CO4A_HUMAN/sp|P0C0L5|CO4B_HUMAN/tr|A0A0G2JL54|A0A0G2JL54_HUMAN/tr|A0A0G2JPR0|A0A0G2JPR0_HUMAN/tr|A0A140TA29|A0A140TA29_HUMAN/tr|A0A140TA32|A0A140TA32_HUMAN/tr|A0A140TA44|A0A140TA44_HUMAN/tr|A0A140TA49|A0A140TA49_HUMAN/tr|F5GXS0|F5GXS0_HUMAN	14	-0.02507	-6.14654
PGP_01.13183.13183.3.0.dta	3941	3767.58	1902.91	3	FSDGLESJSSTQFEVKK	-	1864.67	1864.63	9-2-0-0-0	8	NXS	338	7	0.15827	5	0.0746	0.13198	4.34896	0.574	T	b5+;b12+;b16+;y1+;y14++;Y0+;Y1+;Y0++;Y0++;Y1++;Y1++;Y2++;	y1+;y14++;Y0++;Y1++;	sp|P0C0L4|CO4A_HUMAN	R	YV	219	0	226	-0.00074	-0.388678	7.74e-07	sp|P0C0L4|CO4A_HUMAN/sp|P0C0L5|CO4B_HUMAN/tr|A0A0G2JL54|A0A0G2JL54_HUMAN/tr|A0A0G2JPR0|A0A0G2JPR0_HUMAN/tr|A0A140TA29|A0A140TA29_HUMAN/tr|A0A140TA32|A0A140TA32_HUMAN/tr|A0A140TA44|A0A140TA44_HUMAN/tr|A0A140TA49|A0A140TA49_HUMAN/tr|F5GXS0|F5GXS0_HUMAN	5	-0.03642	-9.66918
PGP_01.13258.13258.3.1.dta	3882	3784.59	1691.87	3	YMQJLTVEQPIEVK	-	2092.73	2092.75	7-4-0-0-1	4	NXT	392	0	0	4	0.16043	0.13439	4.39486	0.59061	T	y1+;y2+;y3+;y6++;	y1+;y2+;y3+;y6++;	sp|P24043|LAMA2_HUMAN	R	KL	2645	0	2648	0.00166	0.980593	4.33e-06	sp|P24043|LAMA2_HUMAN/tr|A0A087WX80|A0A087WX80_HUMAN/tr|A0A087WYF1|A0A087WYF1_HUMAN	2	0.01691	4.46932
PGP_01.13260.13260.3.0.dta	3944	3003.25	917.458	3	YHGJLTGR	-	2085.79	2085.79	3-5-0-0-4	4	NXT	164	0	0	4	0.09744	0.06248	3.02335	0.1889	T	b6++;y1+;y2++;y4++;	b6++;y1+;	sp|A0A1B0GWG4|SRTM2_HUMAN	K	AH	8	0.01	11	-0.00062	-0.675056	4.61e-07	sp|A0A1B0GWG4|SRTM2_HUMAN	6	-0.00175	-0.582898
PGP_01.13295.13295.3.0.dta	1629	3789.55	1516.74	3	JESVHPFSPFEVK	-	2272.81	2272.85	4-8-0-0-0	1	NXS	746	0	0	4	0.14725	0.09874	3.71276	0.36662	T	y1+;y2+;y3+;y4+;	y1+;y2+;y4+;	sp|Q8IWV2|CNTN4_HUMAN	R	VG	764	0	764	0.00153	1.00808	1.05e-08	sp|Q8IWV2|CNTN4_HUMAN	7	0.0352	9.29125
PGP_01.13296.13296.3.0.dta	3882	3784.59	1691.87	3	YMQJLTVEQPIEVK	-	2092.73	2092.75	7-4-0-0-1	4	NXT	658	0	0	4	0.16972	0.13812	3.708	0.51214	T	y1+;y2+;y3+;y6++;	y1+;y2+;y6++;	sp|P24043|LAMA2_HUMAN	R	KL	2645	0	2648	0.00166	0.980593	4.33e-06	sp|P24043|LAMA2_HUMAN/tr|A0A087WX80|A0A087WX80_HUMAN/tr|A0A087WYF1|A0A087WYF1_HUMAN	2	0.01769	4.67548
PGP_01.13297.13297.3.0.dta	1798	3019.19	1080.46	3	JWSAMPSCK	8,Carbamidomethyl[C];	1938.73	1938.71	3-5-1-0-1	1	NXS	98	0	0	6	0.17685	0.21735	2.09508	0.45537	T	y2+;y3+;y4+;y5+;y6+;y7+;	y4+;	sp|P02749|APOH_HUMAN	G	AS	253	0	253	-0.00051	-0.471592	2.05e-18	sp|P02749|APOH_HUMAN/tr|J3KS17|J3KS17_HUMAN	1	-0.0253	-8.38245
PGP_01.13298.13298.3.0.dta	5032	3664.53	1587.81	3	KNLFLJHSENATAK	10,Deamidated[N];	2076.71	2076.75	6-4-0-0-2	6	NXS	616	0	0	4	0.06692	0.07713	2.05294	0.15835	T	y1+;y2+;y8+;y13+;	y13+;	sp|P00738|HPT_HUMAN	A	DI	202	0.01	207	-0.00015	-0.094411	4.65e-20	sp|P00738|HPT_HUMAN/sp|P00739|HPTR_HUMAN/tr|A0A087WU08|A0A087WU08_HUMAN/tr|A0A0A0MRD9|A0A0A0MRD9_HUMAN/tr|A0A0C4DGL8|A0A0C4DGL8_HUMAN/tr|H0Y300|H0Y300_HUMAN/tr|H3BS21|H3BS21_HUMAN/tr|J3QLC9|J3QLC9_HUMAN/tr|J3QR68|J3QR68_HUMAN	2	0.03578	9.76666
PGP_01.13310.13310.2.0.dta	1744	2986.22	1582.73	2	QHWSAQTPHTHJR	0,Gln->pyro-Glu[AnyN-termQ];	1403.5	1403.51	4-3-0-0-1	12	NXT	142	1	0.00704	5	0.04111	0.08696	1.87415	0.16298	T	b9+;b10+;b11+++;y1+;y4+;Y1+++;	y1+;	sp|P00747|PLMN_HUMAN	C	TP	297	0.01	308	0.00024	0.151543	2.53e-05	sp|P00747|PLMN_HUMAN	1	0.0114	3.81884
PGP_01.13353.13353.3.0.dta	3941	3767.58	1902.91	3	FSDGLESJSSTQFEVKK	-	1864.67	1864.63	9-2-0-0-0	8	NXS	346	6	0.15829	5	0.09523	0.13524	4.34896	0.58813	T	b5+;b12+;b15+;y1+;y14++;Y0+;Y1+;Y0++;Y0++;Y1++;Y1++;	y1+;y14++;Y0++;Y1++;	sp|P0C0L4|CO4A_HUMAN	R	YV	219	0	226	-0.00074	-0.388678	7.74e-07	sp|P0C0L4|CO4A_HUMAN/sp|P0C0L5|CO4B_HUMAN/tr|A0A0G2JL54|A0A0G2JL54_HUMAN/tr|A0A0G2JPR0|A0A0G2JPR0_HUMAN/tr|A0A140TA29|A0A140TA29_HUMAN/tr|A0A140TA32|A0A140TA32_HUMAN/tr|A0A140TA44|A0A140TA44_HUMAN/tr|A0A140TA49|A0A140TA49_HUMAN/tr|F5GXS0|F5GXS0_HUMAN	5	-0.03519	-9.34263
PGP_01.13382.13382.4.0.dta	1750	4004.58	994.463	4	VJMSNHHR	-	3010.11	3010.12	6-5-0-0-7	2	NXS	182	0	0	4	0.06824	0.14638	2.10436	0.30804	T	y1+;y2+;y5+;y6+;	y1+;	sp|P08185|CBG_HUMAN	Y	GL	30	0	31	-0.00017	-0.170777	3.23e-16	sp|P08185|CBG_HUMAN/tr|G3V4V7|G3V4V7_HUMAN/tr|G3V350|G3V350_HUMAN	1	0.00445	1.11151
PGP_01.13394.13394.4.0.dta	1750	4004.58	994.463	4	VJMSNHHR	-	3010.11	3010.12	6-5-0-0-7	2	NXS	474	0	0	4	0.05279	0.11511	2.10436	0.24223	T	y1+;y2+;y3+;y5+;	y1+;	sp|P08185|CBG_HUMAN	Y	GL	30	0	31	-0.00017	-0.170777	3.23e-16	sp|P08185|CBG_HUMAN/tr|G3V4V7|G3V4V7_HUMAN/tr|G3V350|G3V350_HUMAN	1	0.00445	1.11151
PGP_01.13396.13396.3.0.dta	5033	3664.53	1587.81	3	KNLFLNHSEJATAK	6,Deamidated[N];	2076.72	2076.75	6-4-0-0-2	10	NXT	624	0	0	5	0.08866	0.10884	3.03379	0.33021	T	b1+;y5+;y7+;y8+;y13+;	y7+;y13+;	sp|P00738|HPT_HUMAN	A	DI	202	0.01	211	-0.00015	-0.094411	4.65e-20	sp|P00738|HPT_HUMAN/sp|P00739|HPTR_HUMAN/tr|A0A087WU08|A0A087WU08_HUMAN/tr|A0A0A0MRD9|A0A0A0MRD9_HUMAN/tr|A0A0C4DGL8|A0A0C4DGL8_HUMAN/tr|H0Y300|H0Y300_HUMAN/tr|H3BS21|H3BS21_HUMAN/tr|J3QLC9|J3QLC9_HUMAN/tr|J3QR68|J3QR68_HUMAN	2	0.03486	9.51553
PGP_01.13414.13414.3.0.dta	5033	3664.53	1587.81	3	KNLFLNHSEJATAK	6,Deamidated[N];	2076.72	2076.75	6-4-0-0-2	10	NXT	616	0	0	7	0.10977	0.12124	3.03379	0.36783	T	y1+;y2+;y3+;y5+;y7+;y8+;y13+;	y7+;y13+;	sp|P00738|HPT_HUMAN	A	DI	202	0	211	-0.00015	-0.094411	4.65e-20	sp|P00738|HPT_HUMAN/sp|P00739|HPTR_HUMAN/tr|A0A087WU08|A0A087WU08_HUMAN/tr|A0A0A0MRD9|A0A0A0MRD9_HUMAN/tr|A0A0C4DGL8|A0A0C4DGL8_HUMAN/tr|H0Y300|H0Y300_HUMAN/tr|H3BS21|H3BS21_HUMAN/tr|J3QLC9|J3QLC9_HUMAN/tr|J3QR68|J3QR68_HUMAN	2	0.03478	9.49369
PGP_01.13442.13442.3.0.dta	1750	4004.58	994.463	3	VJMSNHHR	-	3010.11	3010.12	6-5-0-0-7	2	NXS	480	0	0	7	0.10605	0.19824	3.10363	0.61525	T	y1+;y2+;y3+;y4+;y5+;y6+;y7+;	y1+;y2+;	sp|P08185|CBG_HUMAN	Y	GL	30	0	31	-0.00017	-0.170777	3.23e-16	sp|P08185|CBG_HUMAN/tr|G3V4V7|G3V4V7_HUMAN/tr|G3V350|G3V350_HUMAN	1	0.00425	1.06155
PGP_01.13450.13450.3.0.dta	3009	4227.78	2022	3	ELHHLQEQJVSNAFLDK	-	2205.78	2205.79	5-4-1-0-2	9	NXS	760	0	0	9	0.16428	0.18447	3.05003	0.56265	T	b3+;b4+;b5+;b6+;y1+;y2+;y3+;y4+;y5+;	b3+;y5+;	sp|P00450|CERU_HUMAN	K	GE	754	0	762	0.00138	0.682159	1.52e-20	sp|P00450|CERU_HUMAN/tr|E9PFZ2|E9PFZ2_HUMAN/tr|H7C5R1|H7C5R1_HUMAN	18	0.01135	2.68527
PGP_01.13453.13453.3.0.dta	3009	4227.78	2022	3	ELHHLQEQJVSNAFLDK	-	2205.78	2205.79	5-4-1-0-2	9	NXS	760	0	0	9	0.23829	0.21842	4.55763	0.99548	T	b3+;b4+;b5+;b6+;y1+;y2+;y3+;y4+;y5+;	b3+;y3+;y4+;y5+;	sp|P00450|CERU_HUMAN	K	GE	754	0	762	0.00138	0.682159	1.52e-20	sp|P00450|CERU_HUMAN/tr|E9PFZ2|E9PFZ2_HUMAN/tr|H7C5R1|H7C5R1_HUMAN	18	0.01135	2.68527
PGP_01.13453.13453.4.2.dta	3009	5630.29	2022	4	ELHHLQEQJVSNAFLDK	-	3608.29	3608.28	9-7-2-0-1	9	NXS	866	0	0	9	0.23829	0.21842	4.55763	0.99548	T	b3+;b4+;b5+;b6+;y1+;y2+;y3+;y4+;y5+;	b3+;y3+;y4+;y5+;	sp|P00450|CERU_HUMAN	K	GE	754	0	762	0.00138	0.682159	1.52e-20	sp|P00450|CERU_HUMAN/tr|E9PFZ2|E9PFZ2_HUMAN/tr|H7C5R1|H7C5R1_HUMAN	18	-0.00718	-1.27547
PGP_01.13455.13455.3.0.dta	1684	3505.48	1654.81	3	PTHVJVSVVMAEVDGT	-	1850.67	1850.69	3-6-0-0-1	5	NXS	516	0	0	5	0.10954	0.1051	2.04906	0.21536	T	b3+;b4+;b5+;b6+;b8+;	b6+;	sp|P01876|IGHA1_HUMAN	K	CY	336	0	340	-0.00246	-1.48569	2.82e-24	sp|P01876|IGHA1_HUMAN/tr|A0A0G2JMB2|A0A0G2JMB2_HUMAN	1	0.01854	5.2904
PGP_01.13464.13464.2.0.dta	1744	2824.17	1582.73	2	QHWSAQTPHTHJR	0,Gln->pyro-Glu[AnyN-termQ];	1241.44	1241.45	3-3-0-0-1	12	NXT	102	1	0.00796	4	0.04921	0.09405	1.87415	0.17626	T	b10+;b11+++;y1+;y4+;Y1+++;	y1+;	sp|P00747|PLMN_HUMAN	C	TP	297	0.01	308	0.00024	0.151543	2.53e-05	sp|P00747|PLMN_HUMAN	1	0.01265	4.48081
PGP_01.13487.13487.2.5.dta	2511	3018.23	1639.82	2	TKPREEQFJSTFR	-	1378.41	1378.43	NNH(HN(HEX&n-acetyl&sulfate))(H)	9	NXT	116	0	0	4	0.08025	0.10082	2.07318	0.20902	T	b1+;y1+;y2+;y4+;	y1+;	sp|P01859|IGHG2_HUMAN	K	VV	168	0.01	176	2e-05	0.012189	2.62e-12	sp|P01859|IGHG2_HUMAN/tr|A0A286YEY4|A0A286YEY4_HUMAN	13	0.02422	8.02732
PGP_01.13506.13506.3.0.dta	3882	3767.58	1691.87	3	YMQJLTVEQPIEVK	-	2075.71	2075.73	6-4-1-0-0	4	NXT	630	0	0	4	0.19042	0.14598	3.708	0.54128	T	y1+;y2+;y3+;y6++;	y1+;y2+;y6++;	sp|P24043|LAMA2_HUMAN	R	KL	2645	0	2648	0.00166	0.980593	4.33e-06	sp|P24043|LAMA2_HUMAN/tr|A0A087WX80|A0A087WX80_HUMAN/tr|A0A087WYF1|A0A087WYF1_HUMAN	2	0.02114	5.61257
PGP_01.13511.13511.2.0.dta	584	3016.23	1920.87	2	QNQCFYJSSYLNVQR	4,Carbamidomethyl[C];	1095.37	1095.4	3-3-0-0-0	7	NXS	102	0	0	4	0.12709	0.05366	3.52635	0.18922	T	b11+;b8+++;y1+;y13++;	b11+;y1+;y13++;	sp|P19652|A1AG2_HUMAN	R	EN	87	0.01	93	-0.0004	-0.208133	5.66e-14	sp|P19652|A1AG2_HUMAN	7	0.02866	9.50518
PGP_01.13551.13551.2.2.dta	3723	3040.23	1173.52	2	EEQYJSTFR	-	1866.71	1866.69	4-6-0-0-0	5	NXT	122	0	0	4	0.07852	0.10996	2.09508	0.23036	T	y1+;y2+;y3+;y4+;	y1+;	sp|P01860|IGHG3_HUMAN	R	VV	223	0.01	227	-0.0012	-1.02171	1.55e-18	sp|P01860|IGHG3_HUMAN/tr|A0A286YES1|A0A286YES1_HUMAN	7	-0.02305	-7.58413
PGP_01.13552.13552.3.0.dta	580	3032.2	1482.66	3	EWJGTYHCIFR	8,Carbamidomethyl[C];	1549.54	1549.57	4-3-0-0-2	3	NXT	88	0	0	5	0.0852	0.06209	2.07742	0.12899	T	b3+;b7+;b9+;y1+;y2+;	y1+;	sp|Q8IZF2|AGRF5_HUMAN	R	YK	538	0.01	540	0.00106	0.714457	1.55e-18	sp|Q8IZF2|AGRF5_HUMAN	13	0.02292	7.56144
PGP_01.13568.13568.3.0.dta	1744	2824.17	1582.73	3	QHWSAQTPHTHJR	0,Gln->pyro-Glu[AnyN-termQ];	1241.44	1241.45	3-3-0-0-1	12	NXT	94	1	0.00464	4	0.05987	0.09661	1.87415	0.18106	T	b10+;b11+++;y1+;y4+;Y1+++;	y1+;	sp|P00747|PLMN_HUMAN	C	TP	297	0.01	308	0.00024	0.151543	2.53e-05	sp|P00747|PLMN_HUMAN	1	0.01174	4.15848
PGP_01.13589.13589.3.0.dta	2193	2873.17	1266.56	3	LGJWSAMPSCK	7,Oxidation[M];10,Carbamidomethyl[C];	1606.61	1606.59	4-4-0-0-1	3	NXS	100	0	0	7	0.32015	0.2831	3.75283	1.06242	T	b3+;b4+;b6+;y1+;y2+;y3+;y4+;	y2+;y3+;y4+;	sp|P02749|APOH_HUMAN	K	AS	251	0	253	0.00075	0.591695	1.68e-17	sp|P02749|APOH_HUMAN/tr|J3KS17|J3KS17_HUMAN	13	-0.02758	-9.60241
PGP_01.13616.13616.4.0.dta	3500	4518.9	2451.15	4	HKPEIJSTTHPGADLQENFCR	20,Carbamidomethyl[C];	2067.76	2067.71	9-3-0-0-0	6	NXT	686	0	0	6	0.18477	0.14538	2.86934	0.41715	T	y1+;y4+;y7+;y10+;y11+;y20++;	y11+;y20++;	sp|P00734|THRB_HUMAN	P	NP	138	0	143	0.00446	1.81882	8.06e-14	sp|P00734|THRB_HUMAN/tr|C9JV37|C9JV37_HUMAN/tr|E9PIT3|E9PIT3_HUMAN	2	-0.04364	-9.65927
PGP_01.13625.13625.3.1.dta	3501	4518.9	2451.15	3	HKPEIJSTTHPGADLQENFCR	20,Carbamidomethyl[C];	2067.75	2067.71	9-3-0-0-0	6	NXT	716	0	0	4	0.1731	0.15182	3.83944	0.58291	T	y1+;y4+;y7+;y11+;	y1+;y7+;y11+;	sp|P00734|THRB_HUMAN	P	NP	138	0	143	0.00446	1.81882	8.06e-14	sp|P00734|THRB_HUMAN/tr|C9JV37|C9JV37_HUMAN/tr|E9PIT3|E9PIT3_HUMAN	2	-0.04051	-8.96649
PGP_01.13626.13626.3.2.dta	4233	3982.62	1159.62	3	GHTLTLJFTR	0,Carbamyl[AnyN-term];	2823	2823.01	9-6-0-0-1	7	NXT	742	0	0	4	0.09261	0.0746	2.0861	0.15563	T	b5+;b7+;y1+;y3+;	y1+;	sp|P11279|LAMP1_HUMAN	R	NA	97	0.01	103	0.00049	0.407108	6.94e-19	sp|P11279|LAMP1_HUMAN	1	0.01404	3.52622
PGP_01.13634.13634.2.2.dta	3757	2649.1	946.513	2	LVLJCTAR	5,Carbamidomethyl[C];	1702.59	1702.58	8-2-0-0-0	4	NXT	56	0	0	4	0.04349	0.07517	2.10436	0.15819	T	b2+;b6+;y1+;y4+;	b2+;	sp|P35968|VGFR2_HUMAN	K	TE	242	0.01	245	-0.00033	-0.348286	6.09e-12	sp|P35968|VGFR2_HUMAN	5	-0.00464	-1.7522
PGP_01.13634.13634.4.1.dta	1202	5306.2	1860.93	4	VLSSIQEGTVPDJTSSAR	-	3445.27	3445.23	6-5-3-0-4	13	NXS	772	0	0	4	0.04526	0.067	2.04524	0.13704	T	b2+;b3+;y1+;y13+;	b2+;	sp|O75509|TNR21_HUMAN	K	GK	266	0.01	278	-0.00108	-0.580049	2.32e-28	sp|O75509|TNR21_HUMAN	7	-0.03491	-6.58031
PGP_01.13638.13638.4.4.dta	2511	5305.17	1639.82	4	TKPREEQFJSTFR	-	3665.36	3665.33	7-6-2-0-5	9	NXT	874	0	0	4	0.05693	0.09299	2.07318	0.19278	T	y1+;y2+;y3+;y4+;	y1+;	sp|P01859|IGHG2_HUMAN	K	VV	168	0.01	176	2e-05	0.012189	2.62e-12	sp|P01859|IGHG2_HUMAN/tr|A0A286YEY4|A0A286YEY4_HUMAN	13	-0.03039	-5.72942
PGP_01.13639.13639.2.0.dta	152	2662.11	1566.73	2	JFSCVFWNTHVR	4,Carbamidomethyl[C];	1095.39	1095.4	3-3-0-0-0	1	NXS	72	3	0.04486	4	0.03687	0.04477	2.94899	0.13202	T	b2+;y1+;y2+;y5++;Y0+;Y4+;Y5+;	y1+;Y0+;	sp|Q9BQ51|PD1L2_HUMAN	R	EL	189	0.01	189	0.0012	0.765447	3.26e-09	sp|Q9BQ51|PD1L2_HUMAN	7	0.00953	3.58123
PGP_01.13646.13646.2.1.dta	4321	2646.09	1753.78	2	LGJWSAMPSCKASCK	10,Carbamidomethyl[C];11,Carbamidomethyl[K];14,Carbamidomethyl[C];	892.31	892.317	3-2-0-0-0	3	NXS	52	2	0.00818	4	0.05349	0.04988	2.91282	0.14529	T	b12+;y8+;y11+;y13++;Y0+;Y4++;	b12+;y11+;	sp|P02749|APOH_HUMAN	K	VP	251	0.01	253	-0.00081	-0.4616	1.2e-14	sp|P02749|APOH_HUMAN	1	0.00705	2.66533
PGP_01.13664.13664.2.2.dta	4213	2646.09	1753.78	2	LGJWSAMPSCKASCK	0,Carbamyl[AnyN-term];10,Carbamidomethyl[C];11,Carbamidomethyl[K];14,Carbamidomethyl[C];	892.31	892.317	3-2-0-0-0	3	NXS	52	2	0.00662	4	0.04217	0.0926	2.05687	0.19046	T	b12+;y6+;y8+;y11+;Y0+;Y0+;	y11+;	sp|P02749|APOH_HUMAN	K	VP	251	0.01	253	-0.0001	-0.055624	9.45e-31	sp|P02749|APOH_HUMAN	1	0.00703	2.65777
PGP_01.13687.13687.4.1.dta	1234	4823.11	2267.13	4	JATVHEQVGGPSLTSDLQAQSK	-	2555.98	2555.95	5-5-0-0-5	1	NXT	344	0	0	7	0.15556	0.16773	3.80863	0.63881	T	y2+;y4+;y5+;y6+;y8+;y13+;y14+;	y4+;y6+;y14+;	sp|P04004|VTNC_HUMAN	N	GN	86	0	86	-0.00023	-0.101406	1.2e-36	sp|P04004|VTNC_HUMAN/tr|F5GX75|F5GX75_HUMAN	2	-0.03068	-6.36233
PGP_01.13696.13696.3.0.dta	1531	3556.53	1642.82	3	HLQEQJVSNAFLDK	-	1913.71	1913.68	5-4-1-0-0	6	NXS	424	2	0.07587	8	0.21528	0.27164	4.39486	1.19383	T	b2+;b4+;b6+;b7+;y1+;y2+;y3+;y4+;Y1+;Y1++;	b2+;y2+;y3+;Y1++;	sp|P00450|CERU_HUMAN	H	GE	757	0	762	-0.00076	-0.462343	1.12e-19	sp|P00450|CERU_HUMAN/tr|E9PFZ2|E9PFZ2_HUMAN/tr|H7C5R1|H7C5R1_HUMAN	2	-0.03408	-9.585
PGP_01.13716.13716.3.0.dta	3904	3027.25	1664.79	3	QYLSYETLYAJGSR	-	1362.46	1362.48	5-2-0-0-1	11	NXS	154	0	0	4	0.20172	0.06912	2.92847	0.20242	T	b12+;y1+;y10++;y12++;	b12+;y1+;	sp|O95084|PRS23_HUMAN	K	TE	83	0.01	93	-0.00016	-0.096051	7.07e-06	sp|O95084|PRS23_HUMAN/tr|E9PRR2|E9PRR2_HUMAN	1	0.02271	7.50441
PGP_01.13717.13717.3.1.dta	2012	3043.23	1534.71	3	JHSCSEGQISIFR	4,Carbamidomethyl[C];	1508.53	1508.54	5-2-0-0-2	1	NXS	154	0	0	4	0.10342	0.07361	2.93248	0.21585	T	b12+;b3++;y1+;y2+;	b12+;y1+;	sp|O75882|ATRN_HUMAN	R	YE	731	0	731	-1e-05	-0.006512	8.92e-26	sp|O75882|ATRN_HUMAN	14	0.01361	4.47372
PGP_01.13719.13719.2.5.dta	1525	2763.13	1708.77	2	SLSCQMAALQGJGSER	4,Carbamidomethyl[C];	1054.35	1054.37	4-2-0-0-0	12	NXS	58	0	0	4	0.08682	0.05692	3.02854	0.17239	T	b14+;b15+;y1+;y8+;	b14+;y1+;	sp|P07306|ASGR1_HUMAN	R	TC	136	0.01	147	0.00262	1.53238	4.19e-07	sp|P07306|ASGR1_HUMAN/tr|J3QSZ2|J3QSZ2_HUMAN/tr|K7EPS5|K7EPS5_HUMAN	13	0.01533	5.55011
PGP_01.13734.13734.4.0.dta	4168	4294.89	2381.17	4	NJATVHEQVGGPSLTSDLQAQSK	0,Carbamyl[AnyN-term];	1913.72	1913.68	5-4-1-0-0	2	NXT	330	1	0.01115	9	0.199	0.19818	4.28055	0.84833	T	y2+;y3+;y4+;y5+;y6+;y9+;y14+;y13++;y18++;Y1++;	y2+;y4+;y6+;y14+;	sp|P04004|VTNC_HUMAN	K	GN	85	0	86	-0.00334	-1.37723	3.55e-42	sp|P04004|VTNC_HUMAN/tr|F5GX75|F5GX75_HUMAN	1	-0.04183	-9.74168
PGP_01.13736.13736.3.2.dta	2371	3660.61	1752.89	3	FVGTPEVJQTTLYQR	-	1907.72	1907.71	3-7-0-0-0	8	NXT	192	0	0	5	0.07225	0.08693	2.91282	0.25321	T	y1+;y4+;y5+;y6+;y4++;	y4+;y5+;	sp|P01033|TIMP1_HUMAN	K	YE	46	0.01	53	0.00664	3.78589	1.26e-12	sp|P01033|TIMP1_HUMAN/tr|Q5H9B4|Q5H9B4_HUMAN/tr|Q5H9B5|Q5H9B5_HUMAN	12	-0.00896	-2.44834
PGP_01.13737.13737.3.1.dta	4229	3862.66	1468.75	3	VYKPSAGJNSLYR	0,Carbamyl[AnyN-term];	2393.9	2393.87	6-7-0-0-0	8	NXS	302	1	0.00181	5	0.11417	0.0642	2.93248	0.18825	T	b8+;b8++;b9++;y1+;y2+;Y5++;	b9++;y2+;	sp|P02749|APOH_HUMAN	R	DT	155	0.01	162	0.00068	0.449514	1.91e-19	sp|P02749|APOH_HUMAN/tr|J3QLI0|J3QLI0_HUMAN/tr|J3QRN2|J3QRN2_HUMAN	1	-0.0318	-8.23475
PGP_01.13739.13739.3.1.dta	4229	3862.66	1468.75	3	VYKPSAGJNSLYR	0,Carbamyl[AnyN-term];	2393.9	2393.87	6-7-0-0-0	8	NXS	302	0	0	5	0.10436	0.05861	2.93248	0.17187	T	b8+;b8++;b9++;y1+;y2+;	b9++;y2+;	sp|P02749|APOH_HUMAN	R	DT	155	0.01	162	0.00068	0.449514	1.91e-19	sp|P02749|APOH_HUMAN/tr|J3QLI0|J3QLI0_HUMAN/tr|J3QRN2|J3QRN2_HUMAN	1	-0.0318	-8.23475
PGP_01.13752.13752.2.0.dta	2721	2865.19	1169.56	2	NGAFJETLFR	1,Deamidated[N];	1695.64	1695.62	4-3-0-0-3	5	NXT	112	0	0	4	0.06488	0.08394	2.0861	0.1751	T	b2+;b9+;y1+;y2+;	y1+;	sp|P02786|TFR1_HUMAN	N	NQ	723	0.01	727	0.00011	0.093974	1.09e-22	sp|P02786|TFR1_HUMAN/tr|G3V0E5|G3V0E5_HUMAN	1	-0.01384	-4.83206
PGP_01.13765.13765.2.0.dta	4060	2873.17	1282.55	2	LGJWSAMPSCK	4,Oxidation[W];7,Oxidation[M];10,Carbamidomethyl[C];	1590.61	1590.59	3-4-0-0-2	3	NXS	134	1	0.02734	4	0.10688	0.16078	2.96624	0.4769	T	b10++;y2+;y3+;y4+;Y1++;	y4+;Y1++;	sp|P02749|APOH_HUMAN	K	AS	251	0	253	0.00013	0.101282	8.38e-20	sp|P02749|APOH_HUMAN/tr|J3KS17|J3KS17_HUMAN	1	-0.01941	-6.75794
PGP_01.13767.13767.3.2.dta	2193	2873.16	1266.56	3	LGJWSAMPSCK	7,Oxidation[M];10,Carbamidomethyl[C];	1606.6	1606.59	4-4-0-0-1	3	NXS	114	1	0.00658	5	0.06792	0.13597	2.00312	0.27236	T	b6+;b8++;y2+;y3+;y4+;Y5++;	y4+;	sp|P02749|APOH_HUMAN	K	AS	251	0	253	0.00075	0.591695	1.68e-17	sp|P02749|APOH_HUMAN/tr|J3KS17|J3KS17_HUMAN	13	-0.01273	-4.4322
PGP_01.13770.13770.4.0.dta	5000	4917.06	2712.25	4	YPHKPEIJSTTHPGADLQENFCR	20,Deamidated[N];22,Carbamidomethyl[C];	2204.82	2204.77	5-4-2-0-0	8	NXT	764	1	0.00532	9	0.24204	0.18355	2.57325	0.47232	T	b3+;y1+;y4+;y7+;y8+;y11+;y12+;y7++;y12+++;Y1++;	y11+;y12+++;	sp|P00734|THRB_HUMAN	R	NP	136	0	143	-0.00231	-0.851384	1.29e-10	sp|P00734|THRB_HUMAN/tr|C9JV37|C9JV37_HUMAN/tr|E9PIT3|E9PIT3_HUMAN	7	-0.04521	-9.19631
PGP_01.13772.13772.3.2.dta	2193	2873.16	1266.56	3	LGJWSAMPSCK	7,Oxidation[M];10,Carbamidomethyl[C];	1606.6	1606.59	4-4-0-0-1	3	NXS	114	2	0.01453	4	0.04634	0.12444	2.00312	0.24927	T	b2++;y2+;y3+;y4+;Y0+;Y5++;	y4+;	sp|P02749|APOH_HUMAN	K	AS	251	0	253	0.00075	0.591695	1.68e-17	sp|P02749|APOH_HUMAN/tr|J3KS17|J3KS17_HUMAN	13	-0.01273	-4.4322
PGP_01.13774.13774.2.0.dta	2592	3357.44	1449.73	2	TPEVJQTTLYQR	-	1907.71	1907.71	3-7-0-0-0	5	NXT	226	0	0	5	0.10246	0.0378	3.85904	0.14588	T	b8+;y1+;y3+;y4+;y5+;	y3+;y4+;y5+;	sp|P01033|TIMP1_HUMAN	G	YE	49	0.01	53	0.00228	1.57163	4.57e-15	sp|P01033|TIMP1_HUMAN/tr|Q5H9B4|Q5H9B4_HUMAN/tr|Q5H9B5|Q5H9B5_HUMAN	1	0.00612	1.82337
PGP_01.13791.13791.4.0.dta	3955	7143.05	4701.11	4	GDVFTMPEDEYTVYDDGEEKNJATVHEQVGGPSLTSDLQAQSK	-	2441.94	2441.88	7-5-0-0-2	22	NXT	88	0	0	7	0.13851	0.12255	2.56002	0.31373	T	b28++;y2+;y4+;y5+;y6+;y9+;y14+;	y4+;y6+;	sp|P04004|VTNC_HUMAN	R	GN	65	0.01	86	-0.00931	-1.97998	1.04e-16	sp|P04004|VTNC_HUMAN/tr|F5GX75|F5GX75_HUMAN	2	-0.05835	-8.16987
PGP_01.13794.13794.3.1.dta	3966	4294.88	2381.17	3	NJATVHEQVGGPSLTSDLQAQSK	-	1913.71	1913.68	5-4-1-0-0	2	NXT	376	3	0.0114	18	0.14907	0.2065	3.01824	0.62327	T	b2+;b3+;b4+;b6+;b7+;b8+;y2+;y3+;y5+;y6+;y7+;y8+;y9+;y12+;y13+;y14+;y15+;y17+;Y0++;Y0++;Y1++;	y2+;y6+;	sp|P04004|VTNC_HUMAN	K	GN	85	0	86	0.01275	5.35227	4.14e-28	sp|P04004|VTNC_HUMAN/tr|F5GX75|F5GX75_HUMAN	8	-0.03418	-7.96012
PGP_01.13802.13802.3.1.dta	2455	2896.25	2003.96	3	KYNSQJQSNNQFVLYR	3,Deamidated[N];	892.295	892.317	3-2-0-0-0	6	NXS	118	0	0	4	0.0688	0.11549	3.06127	0.35354	T	b1+;y1+;y2+;y14+;	b1+;y2+;	sp|P01042|KNG1_HUMAN	K	IT	43	0	48	0.00215	1.07235	2.89e-43	sp|P01042|KNG1_HUMAN	6	0.02242	7.74379
PGP_01.13803.13803.3.0.dta	3966	4294.88	2381.17	3	NJATVHEQVGGPSLTSDLQAQSK	-	1913.71	1913.68	5-4-1-0-0	2	NXT	376	3	0.03133	22	0.25019	0.2875	3.81462	1.09671	T	b2+;b3+;b6+;b7+;b8+;b9+;b10+;y1+;y2+;y3+;y5+;y6+;y7+;y8+;y9+;y10+;y12+;y13+;y14+;y15+;y16+;y18+;Y0++;Y0++;Y1++;	y2+;y6+;y14+;	sp|P04004|VTNC_HUMAN	K	GN	85	0	86	0.01275	5.35227	4.14e-28	sp|P04004|VTNC_HUMAN/tr|F5GX75|F5GX75_HUMAN	8	-0.03421	-7.9671
PGP_01.13808.13808.4.4.dta	2309	5714.36	2485.11	4	DGFDISGNPWICDQJLSDLYR	12,Carbamidomethyl[C];	3229.25	3229.19	7-6-0-0-6	15	NXS	206	0	0	5	0.11489	0.08108	3.03913	0.2464	T	b2+;b11+;b12+;y1+;y10+;	y1+;y10+;	sp|P02750|A2GL_HUMAN	R	WL	292	0	306	-0.00421	-1.69342	1.33e-36	sp|P02750|A2GL_HUMAN	7	-0.05389	-9.43221
PGP_01.13811.13811.4.4.dta	2309	5714.36	2485.11	4	DGFDISGNPWICDQJLSDLYR	12,Carbamidomethyl[C];	3229.25	3229.19	7-6-0-0-6	15	NXS	206	0	0	4	0.12044	0.08377	3.83944	0.32165	T	b2+;b12+;y1+;y10+;	b2+;y1+;y10+;	sp|P02750|A2GL_HUMAN	R	WL	292	0	306	-0.00421	-1.69342	1.33e-36	sp|P02750|A2GL_HUMAN	7	-0.05389	-9.43221
PGP_01.13821.13821.3.0.dta	5000	4917.04	2712.25	3	YPHKPEIJSTTHPGADLQENFCR	20,Deamidated[N];22,Carbamidomethyl[C];	2204.8	2204.77	5-4-2-0-0	8	NXT	928	0	0	7	0.32815	0.24143	3.92255	0.94703	T	b3+;y1+;y2+;y4+;y7+;y11+;y12+++;	y1+;y4+;y7+;y12+++;	sp|P00734|THRB_HUMAN	R	NP	136	0	143	-0.00231	-0.851384	1.29e-10	sp|P00734|THRB_HUMAN/tr|C9JV37|C9JV37_HUMAN/tr|E9PIT3|E9PIT3_HUMAN	7	-0.02585	-5.25827
PGP_01.13823.13823.3.0.dta	3966	4294.88	2381.17	3	NJATVHEQVGGPSLTSDLQAQSK	-	1913.71	1913.68	5-4-1-0-0	2	NXT	368	2	0.02213	17	0.25884	0.28015	4.51501	1.26488	T	b2+;b3+;b6+;b7+;b8+;b9+;y2+;y3+;y4+;y5+;y6+;y7+;y8+;y9+;y12+;y14+;y15+;Y0++;Y1++;	y2+;y4+;y6+;y14+;	sp|P04004|VTNC_HUMAN	K	GN	85	0	86	0.01275	5.35227	4.14e-28	sp|P04004|VTNC_HUMAN/tr|F5GX75|F5GX75_HUMAN	8	-0.0346	-8.05793
PGP_01.13825.13825.5.1.dta	4998	4918.06	2452.13	5	HKPEIJSTTHPGADLQENFCR	18,Deamidated[N];20,Carbamidomethyl[C];	2465.93	2465.89	5-6-1-0-1	6	NXT	826	2	0.00734	9	0.23388	0.18746	3.44681	0.64613	T	b2+;b3+;y4+;y7+;y10+;y11+;y7++;y11++;y12+++;Y0++;Y1++;	b2+;y11+;y12+++;	sp|P00734|THRB_HUMAN	P	NP	138	0	143	0.00186	0.758219	1.71e-12	sp|P00734|THRB_HUMAN/tr|C9JV37|C9JV37_HUMAN/tr|E9PIT3|E9PIT3_HUMAN	1	-0.03185	-6.47742
PGP_01.13826.13826.3.2.dta	3001	2893.12	1157.52	3	EEQFJSTFR	-	1735.6	1735.63	3-4-1-0-1	5	NXT	66	0	0	4	0.04893	0.08985	2.09508	0.18823	T	y1+;y2+;y3+;y4+;	y1+;	sp|P01859|IGHG2_HUMAN	R	VV	172	0.01	176	-0.00045	-0.388431	2.94e-19	sp|P01859|IGHG2_HUMAN/tr|A0A286YEY4|A0A286YEY4_HUMAN	6	0.02879	9.95475
PGP_01.13837.13837.3.0.dta	2455	2896.26	2003.96	3	KYNSQJQSNNQFVLYR	3,Deamidated[N];	892.3	892.317	3-2-0-0-0	6	NXS	152	0	0	4	0.06456	0.11235	2.07318	0.23293	T	b1+;y1+;y2+;y14+;	y1+;	sp|P01042|KNG1_HUMAN	K	IT	43	0	48	0.00215	1.07235	2.89e-43	sp|P01042|KNG1_HUMAN	6	0.01769	6.11005
PGP_01.13845.13845.3.0.dta	3966	4294.88	2381.17	3	NJATVHEQVGGPSLTSDLQAQSK	-	1913.71	1913.68	5-4-1-0-0	2	NXT	368	2	0.00455	17	0.15658	0.20828	3.01824	0.62863	T	b2+;b3+;b4+;b6+;b7+;b9+;y2+;y3+;y5+;y6+;y7+;y8+;y10+;y12+;y13+;y14+;y18+;Y0++;Y1++;	y2+;y6+;	sp|P04004|VTNC_HUMAN	K	GN	85	0	86	0.01275	5.35227	4.14e-28	sp|P04004|VTNC_HUMAN/tr|F5GX75|F5GX75_HUMAN	8	-0.03546	-8.25821
PGP_01.13846.13846.3.0.dta	3966	4294.88	2381.17	3	NJATVHEQVGGPSLTSDLQAQSK	-	1913.71	1913.68	5-4-1-0-0	2	NXT	368	1	0.00237	17	0.12794	0.19122	2.04148	0.39037	T	b2+;b3+;b4+;b6+;b7+;b8+;b9+;y1+;y2+;y3+;y5+;y6+;y7+;y8+;y9+;y12+;y14+;Y1++;	y2+;	sp|P04004|VTNC_HUMAN	K	GN	85	0	86	0.01275	5.35227	4.14e-28	sp|P04004|VTNC_HUMAN/tr|F5GX75|F5GX75_HUMAN	8	-0.03546	-8.25821
PGP_01.13864.13864.4.0.dta	1234	4311.91	2267.13	4	JATVHEQVGGPSLTSDLQAQSK	-	2044.79	2044.76	4-4-0-0-4	1	NXT	262	0	0	14	0.18027	0.18848	3.80863	0.71786	T	b10+;y1+;y2+;y3+;y5+;y6+;y7+;y8+;y10+;y12+;y13+;y14+;y15+;y17+;	y2+;y6+;y14+;	sp|P04004|VTNC_HUMAN	N	GN	86	0	86	-0.00023	-0.101406	1.2e-36	sp|P04004|VTNC_HUMAN/tr|F5GX75|F5GX75_HUMAN	2	-0.02827	-6.55774
PGP_01.13907.13907.3.0.dta	783	4420.8	1413.7	3	ITYSIVQTJCSK	10,Carbamidomethyl[C];	3007.1	3007.06	6-5-3-0-1	9	NXS	1028	2	0.04717	9	0.06263	0.17514	3.05561	0.53515	T	b4+;b5+;y2+;y3+;y4+;y5+;y6+;y7+;y10+;Y0+;Y1+;	Y0+;Y1+;	sp|P01042|KNG1_HUMAN	R	EN	197	0	205	6e-05	0.042412	1.13e-15	sp|P01042|KNG1_HUMAN	13	-0.03842	-8.69264
PGP_01.13908.13908.4.3.dta	1239	4311.92	2267.13	4	JATVHEQVGGPSLTSDLQAQSK	-	2044.79	2044.76	4-4-0-0-4	1	NXT	262	0	0	13	0.13457	0.16614	2.84606	0.47283	T	b10+;b11+;y1+;y2+;y3+;y5+;y6+;y7+;y8+;y12+;y13+;y14+;y15+;	y2+;y6+;	sp|P04004|VTNC_HUMAN	N	GN	86	0	86	-0.00023	-0.101406	1.2e-36	sp|P04004|VTNC_HUMAN/tr|F5GX75|F5GX75_HUMAN	2	-0.02939	-6.81754
PGP_01.13911.13911.2.0.dta	3531	3248.35	1043.55	2	LDVDQALJR	-	2204.8	2204.77	5-4-2-0-0	8	NXS	350	8	0.26041	5	0.03548	0.18526	2.09508	0.38812	T	b2+;b3+;b4+;b6+;y1+;Y0+;Y0+;Y1+;Y1+;Y2+;Y3+;Y4+;Y5+;	Y1+;	sp|P04278|SHBG_HUMAN	R	SH	373	0	380	-0.00062	-0.593568	1.75e-23	sp|P04278|SHBG_HUMAN/tr|A0A0C4DGN2|A0A0C4DGN2_HUMAN/tr|B0FWH6|B0FWH6_HUMAN/tr|I3L145|I3L145_HUMAN/tr|I3L1J1|I3L1J1_HUMAN/tr|I3L2X4|I3L2X4_HUMAN/tr|I3L4B9|I3L4B9_HUMAN	7	-0.02936	-9.04116
PGP_01.13912.13912.2.0.dta	3531	3248.35	1043.55	2	LDVDQALJR	-	2204.8	2204.77	5-4-2-0-0	8	NXS	350	8	0.30007	5	0.04622	0.23319	3.09101	0.72081	T	b5+;b6+;y1+;y5+;y7+;Y0+;Y0+;Y1+;Y1+;Y2+;Y3+;Y4+;Y5+;	y1+;Y1+;	sp|P04278|SHBG_HUMAN	R	SH	373	0	380	-0.00062	-0.593568	1.75e-23	sp|P04278|SHBG_HUMAN/tr|A0A0C4DGN2|A0A0C4DGN2_HUMAN/tr|B0FWH6|B0FWH6_HUMAN/tr|I3L145|I3L145_HUMAN/tr|I3L1J1|I3L1J1_HUMAN/tr|I3L2X4|I3L2X4_HUMAN/tr|I3L4B9|I3L4B9_HUMAN	7	-0.02936	-9.04116
PGP_01.13923.13923.5.0.dta	2530	5160.2	2954.4	5	SRYPHKPEIJSTTHPGADLQENFCR	24,Carbamidomethyl[C];	2205.81	2205.79	5-4-1-0-2	10	NXT	382	1	0.00664	5	0.0995	0.11829	1.69603	0.20062	T	b2+;b5+;b6+;y1+;y3+;Y1+++;	y3+;	sp|P00734|THRB_HUMAN	R	NP	134	0.01	143	0.00292	0.988028	2.26e-21	sp|P00734|THRB_HUMAN/tr|C9JV37|C9JV37_HUMAN/tr|E9PIT3|E9PIT3_HUMAN	21	-0.01222	-2.36858
PGP_01.13930.13930.3.0.dta	1237	4294.89	2381.17	3	NJATVHEQVGGPSLTSDLQAQSK	-	1913.72	1913.68	5-4-1-0-0	2	NXT	330	3	0.02692	19	0.2506	0.29992	3.41523	1.02431	T	b2+;b3+;b4+;b6+;b7+;b9+;y2+;y3+;y4+;y5+;y6+;y7+;y8+;y9+;y12+;y14+;y15+;y18+;y18++;Y0++;Y0++;Y1++;	y4+;y6+;y14+;	sp|P04004|VTNC_HUMAN	K	GN	85	0	86	0.01275	5.35227	4.14e-28	sp|P04004|VTNC_HUMAN/tr|F5GX75|F5GX75_HUMAN	8	-0.04175	-9.72305
PGP_01.13933.13933.2.0.dta	2721	2848.17	1169.56	2	NGAFJETLFR	1,Deamidated[N];	1678.61	1678.61	3-3-1-0-2	5	NXT	150	0	0	4	0.07124	0.08804	2.0861	0.18367	T	b2+;b9+;y1+;y2+;	y1+;	sp|P02786|TFR1_HUMAN	N	NQ	723	0.01	727	0.00011	0.093974	1.09e-22	sp|P02786|TFR1_HUMAN/tr|G3V0E5|G3V0E5_HUMAN	1	-0.00278	-0.97641
PGP_01.13935.13935.2.0.dta	3531	3248.35	1043.55	2	LDVDQALJR	-	2204.8	2204.77	5-4-2-0-0	8	NXS	350	6	0.20227	4	0.04156	0.19303	3.09101	0.59665	T	b2+;b6+;y1+;y5+;Y0+;Y0+;Y1+;Y1+;Y3+;Y4+;	y1+;Y1+;	sp|P04278|SHBG_HUMAN	R	SH	373	0	380	-0.00062	-0.593568	1.75e-23	sp|P04278|SHBG_HUMAN/tr|A0A0C4DGN2|A0A0C4DGN2_HUMAN/tr|B0FWH6|B0FWH6_HUMAN/tr|I3L145|I3L145_HUMAN/tr|I3L1J1|I3L1J1_HUMAN/tr|I3L2X4|I3L2X4_HUMAN/tr|I3L4B9|I3L4B9_HUMAN	7	-0.02981	-9.17973
PGP_01.13952.13952.3.2.dta	783	4275.75	1413.7	3	ITYSIVQTJCSK	10,Carbamidomethyl[C];	2862.05	2862.02	6-5-2-0-2	9	NXS	998	2	0.03142	8	0.06057	0.16915	2.06901	0.34997	T	b4+;b6+;y3+;y4+;y5+;y6+;y7+;y9+;Y0+;Y1+;	Y0+;	sp|P01042|KNG1_HUMAN	R	EN	197	0	205	6e-05	0.042412	1.13e-15	sp|P01042|KNG1_HUMAN	13	-0.02609	-6.10325
PGP_01.13953.13953.3.0.dta	3532	3974.69	2060.99	3	FVQGJSTEVACHPGYGLPK	11,Carbamidomethyl[C];	1913.7	1913.68	5-4-1-0-0	5	NXT	640	1	0.00824	11	0.22852	0.20881	3.02854	0.6324	T	b2+;b3+;y1+;y2+;y4+;y6+;y7+;y8+;y9+;y11+;y12+;Y0++;	y2+;y7+;	sp|Q02985|FHR3_HUMAN	K	AQ	104	0	108	0.00806	3.90887	6.88e-12	sp|Q02985|FHR3_HUMAN/tr|A0A087WYK9|A0A087WYK9_HUMAN/tr|Q6NSD3|Q6NSD3_HUMAN	14	-0.02431	-6.11772
PGP_01.13961.13961.4.0.dta	853	5439.34	1610.91	4	LSLGAHJTTLTEILK	-	3828.43	3828.37	10-8-1-0-2	7	NXT	402	0	0	4	0.0639	0.07192	1.95806	0.14082	T	b2+;b6+;b6++;y1+;	y1+;	sp|P01011|AACT_HUMAN	F	GL	87	0.01	93	0.00102	0.632795	1.08e-19	sp|P01011|AACT_HUMAN/tr|G3V595|G3V595_HUMAN	2	-0.05429	-9.98274
PGP_01.13964.13964.3.0.dta	3531	3248.35	1043.55	3	LDVDQALJR	-	2204.8	2204.77	5-4-2-0-0	8	NXS	334	9	0.10194	9	0.03204	0.18373	2.09508	0.38493	T	b3+;b4+;b5+;b6+;b7+;y1+;y5+;y6+;y7+;Y0+;Y0+;Y1+;Y1+;Y2+;Y3+;Y4+;Y4+;Y5+;	Y1+;	sp|P04278|SHBG_HUMAN	R	SH	373	0	380	-0.00062	-0.593568	1.75e-23	sp|P04278|SHBG_HUMAN/tr|A0A0C4DGN2|A0A0C4DGN2_HUMAN/tr|B0FWH6|B0FWH6_HUMAN/tr|I3L145|I3L145_HUMAN/tr|I3L1J1|I3L1J1_HUMAN/tr|I3L2X4|I3L2X4_HUMAN/tr|I3L4B9|I3L4B9_HUMAN	7	-0.02896	-8.91798
PGP_01.13981.13981.3.0.dta	1234	4180.84	2267.13	3	JATVHEQVGGPSLTSDLQAQSK	-	1913.71	1913.68	5-4-1-0-0	1	NXT	262	0	0	4	0.19959	0.154	3.0132	0.46403	T	y2+;y3+;y4+;y14+;	y4+;y14+;	sp|P04004|VTNC_HUMAN	N	GN	86	0	86	-0.00023	-0.101406	1.2e-36	sp|P04004|VTNC_HUMAN/tr|F5GX75|F5GX75_HUMAN	2	-0.03759	-8.9931
PGP_01.13986.13986.4.2.dta	3532	3975.71	2060.99	4	FVQGJSTEVACHPGYGLPK	11,Carbamidomethyl[C];	1914.72	1914.7	5-4-0-0-2	5	NXT	508	0	0	7	0.20096	0.18822	3.82685	0.72029	T	b2+;y2+;y6+;y7+;y8+;y9+;y10+;	y2+;y7+;y10+;	sp|Q02985|FHR3_HUMAN	K	AQ	104	0	108	0.00806	3.90887	6.88e-12	sp|Q02985|FHR3_HUMAN/tr|A0A087WYK9|A0A087WYK9_HUMAN/tr|Q6NSD3|Q6NSD3_HUMAN	14	-0.02302	-5.7916
PGP_01.13991.13991.3.2.dta	3723	2878.16	1173.52	3	EEQYJSTFR	-	1704.64	1704.63	3-6-0-0-0	5	NXT	90	0	0	4	0.05726	0.09507	2.09508	0.19918	T	y1+;y2+;y3+;y4+;	y1+;	sp|P01860|IGHG3_HUMAN	R	VV	223	0.01	227	-0.0012	-1.02171	1.55e-18	sp|P01860|IGHG3_HUMAN/tr|A0A286YES1|A0A286YES1_HUMAN	7	-0.00766	-2.66235
PGP_01.13992.13992.3.1.dta	3723	2878.16	1173.52	3	EEQYJSTFR	-	1704.64	1704.63	3-6-0-0-0	5	NXT	90	0	0	4	0.07829	0.1097	2.09508	0.22983	T	y1+;y2+;y3+;y4+;	y1+;	sp|P01860|IGHG3_HUMAN	R	VV	223	0.01	227	-0.0012	-1.02171	1.55e-18	sp|P01860|IGHG3_HUMAN/tr|A0A286YES1|A0A286YES1_HUMAN	7	-0.00766	-2.66235
PGP_01.13994.13994.3.0.dta	3531	3248.35	1043.55	3	LDVDQALJR	-	2204.8	2204.77	5-4-2-0-0	8	NXS	334	8	0.1704	8	0.03767	0.18621	2.09508	0.39012	T	b2+;b3+;b4+;b5+;b6+;b7+;y1+;y5+;Y0+;Y0+;Y1+;Y1+;Y2+;Y3+;Y4+;Y5+;	Y1+;	sp|P04278|SHBG_HUMAN	R	SH	373	0	380	-0.00062	-0.593568	1.75e-23	sp|P04278|SHBG_HUMAN/tr|A0A0C4DGN2|A0A0C4DGN2_HUMAN/tr|B0FWH6|B0FWH6_HUMAN/tr|I3L145|I3L145_HUMAN/tr|I3L1J1|I3L1J1_HUMAN/tr|I3L2X4|I3L2X4_HUMAN/tr|I3L4B9|I3L4B9_HUMAN	7	-0.02871	-8.841
PGP_01.13997.13997.4.2.dta	3532	3975.71	2060.99	4	FVQGJSTEVACHPGYGLPK	11,Carbamidomethyl[C];	1914.72	1914.7	5-4-0-0-2	5	NXT	508	1	0.01435	7	0.21616	0.20172	3.82685	0.77197	T	b2+;b3+;y2+;y4+;y7+;y9+;y10+;Y0++;	y2+;y7+;y10+;	sp|Q02985|FHR3_HUMAN	K	AQ	104	0	108	0.00806	3.90887	6.88e-12	sp|Q02985|FHR3_HUMAN/tr|A0A087WYK9|A0A087WYK9_HUMAN/tr|Q6NSD3|Q6NSD3_HUMAN	14	-0.02314	-5.82179
PGP_01.14000.14000.3.0.dta	3246	3651.69	1883.01	3	LHINHNJLTESVGPLPK	-	1768.68	1768.64	5-4-0-0-1	7	NXT	56	2	0.08349	7	0.36329	0.33918	6.33872	2.14997	T	b2+;b3+;y1+;y2+;y4+;y5+;y6+;Y0++;Y1++;	b2+;b3+;y1+;y2+;y5+;Y0++;Y1++;	sp|P51884|LUM_HUMAN	K	SL	121	0	127	0.00027	0.143312	4.56e-15	sp|P51884|LUM_HUMAN	24	-0.03582	-9.81177
PGP_01.14006.14006.3.0.dta	3531	3248.35	1043.55	3	LDVDQALJR	-	2204.8	2204.77	5-4-2-0-0	8	NXS	334	8	0.10741	9	0.04155	0.19063	2.09508	0.39938	T	b2+;b3+;b4+;b5+;b6+;b7+;y1+;y5+;y7+;Y0+;Y0+;Y1+;Y1+;Y2+;Y3+;Y4+;Y5+;	Y1+;	sp|P04278|SHBG_HUMAN	R	SH	373	0	380	-0.00062	-0.593568	1.75e-23	sp|P04278|SHBG_HUMAN/tr|A0A0C4DGN2|A0A0C4DGN2_HUMAN/tr|B0FWH6|B0FWH6_HUMAN/tr|I3L145|I3L145_HUMAN/tr|I3L1J1|I3L1J1_HUMAN/tr|I3L2X4|I3L2X4_HUMAN/tr|I3L4B9|I3L4B9_HUMAN	7	-0.02871	-8.841
PGP_01.14010.14010.2.1.dta	4213	2646.09	1753.78	2	LGJWSAMPSCKASCK	0,Carbamyl[AnyN-term];10,Carbamidomethyl[C];11,Carbamidomethyl[K];14,Carbamidomethyl[C];	892.309	892.317	3-2-0-0-0	3	NXS	50	0	0	4	0.07651	0.0432	3.03913	0.13129	T	b12+;b14+;y1+;y11+;	b12+;y11+;	sp|P02749|APOH_HUMAN	K	VP	251	0.01	253	-0.0001	-0.055624	9.45e-31	sp|P02749|APOH_HUMAN	1	0.00866	3.27401
PGP_01.14014.14014.3.0.dta	2816	3974.69	2060.99	3	FVQGJSTEVACHPGYGLPK	11,Carbamidomethyl[C];	1913.7	1913.68	5-4-1-0-0	5	NXT	626	0	0	8	0.17427	0.18521	2.87626	0.53271	T	b2+;y1+;y2+;y7+;y8+;y9+;y10+;y11+;	y2+;y7+;	sp|Q02985|FHR3_HUMAN	K	AQ	104	0	108	0.00806	3.90887	6.88e-12	sp|Q02985|FHR3_HUMAN/tr|A0A087WYK9|A0A087WYK9_HUMAN/tr|Q6NSD3|Q6NSD3_HUMAN	14	-0.02714	-6.82989
PGP_01.14016.14016.3.0.dta	743	2896.2	1394.65	3	KLGJWSAMPSCK	8,Oxidation[M];11,Carbamidomethyl[C];	1501.54	1501.56	3-5-0-0-0	4	NXS	90	0	0	4	0.08042	0.11001	1.99039	0.21897	T	b1+;y2+;y4+;y11+;	y4+;	sp|P02749|APOH_HUMAN	T	AS	250	0	253	0.00032	0.229286	9.94e-15	sp|P02749|APOH_HUMAN/tr|J3KS17|J3KS17_HUMAN	1	0.0136	4.69747
PGP_01.14022.14022.4.1.dta	3246	3651.69	1883.01	4	LHINHNJLTESVGPLPK	-	1768.68	1768.64	5-4-0-0-1	7	NXT	40	3	0.15503	11	0.54807	0.45822	6.88048	3.15276	T	b2+;b3+;b4+;b6+;y1+;y2+;y4+;y5+;y6+;y7+;y9+;Y0++;Y1++;Y1++;	b2+;b3+;y1+;y2+;y5+;y7+;Y0++;Y1++;	sp|P51884|LUM_HUMAN	K	SL	121	0	127	0.00027	0.143312	4.56e-15	sp|P51884|LUM_HUMAN	24	-0.03577	-9.79808
PGP_01.14031.14031.3.0.dta	1239	4294.89	2267.13	3	JATVHEQVGGPSLTSDLQAQSK	-	2027.77	2027.75	3-4-1-0-3	1	NXT	284	0	0	14	0.1073	0.15295	2.84606	0.43531	T	b10+;y2+;y3+;y5+;y6+;y7+;y8+;y10+;y12+;y13+;y14+;y15+;y18+;y18++;	y2+;y6+;	sp|P04004|VTNC_HUMAN	N	GN	86	0	86	-0.00023	-0.101406	1.2e-36	sp|P04004|VTNC_HUMAN/tr|F5GX75|F5GX75_HUMAN	2	-0.02356	-5.48684
PGP_01.14032.14032.3.0.dta	1239	4294.89	2267.13	3	JATVHEQVGGPSLTSDLQAQSK	-	2027.77	2027.75	3-4-1-0-3	1	NXT	284	0	0	12	0.16115	0.16804	3.61025	0.60667	T	b10+;y2+;y3+;y6+;y7+;y8+;y10+;y12+;y13+;y14+;y15+;y18+;	y2+;y6+;y14+;	sp|P04004|VTNC_HUMAN	N	GN	86	0	86	-0.00023	-0.101406	1.2e-36	sp|P04004|VTNC_HUMAN/tr|F5GX75|F5GX75_HUMAN	2	-0.02356	-5.48684
PGP_01.14033.14033.3.1.dta	1227	3557.53	1642.82	3	HLQEQJVSNAFLDK	-	1914.72	1914.7	5-4-0-0-2	6	NXS	362	1	0.01768	6	0.26173	0.24058	4.55763	1.09646	T	b2+;b10+;y1+;y2+;y3+;y7+;Y1++;	b2+;y1+;y3+;y7+;	sp|P00450|CERU_HUMAN	H	GE	757	0	762	-0.00076	-0.462343	1.12e-19	sp|P00450|CERU_HUMAN/tr|E9PFZ2|E9PFZ2_HUMAN/tr|H7C5R1|H7C5R1_HUMAN	2	-0.01877	-5.27759
PGP_01.14038.14038.4.0.dta	1234	4294.9	2267.13	4	JATVHEQVGGPSLTSDLQAQSK	-	2027.77	2027.75	3-4-1-0-3	1	NXT	278	0	0	12	0.1773	0.1814	3.0132	0.54659	T	b10+;y1+;y2+;y3+;y5+;y6+;y7+;y8+;y12+;y13+;y14+;y15+;	y2+;y6+;	sp|P04004|VTNC_HUMAN	N	GN	86	0	86	-0.00023	-0.101406	1.2e-36	sp|P04004|VTNC_HUMAN/tr|F5GX75|F5GX75_HUMAN	2	-0.02587	-6.0248
PGP_01.14051.14051.3.0.dta	1239	4294.89	2267.13	3	JATVHEQVGGPSLTSDLQAQSK	-	2027.77	2027.75	3-4-1-0-3	1	NXT	282	0	0	12	0.17761	0.18993	3.61025	0.68569	T	y1+;y2+;y3+;y6+;y7+;y8+;y9+;y10+;y12+;y14+;y15+;y20++;	y2+;y6+;y14+;	sp|P04004|VTNC_HUMAN	N	GN	86	0	86	-0.00023	-0.101406	1.2e-36	sp|P04004|VTNC_HUMAN/tr|F5GX75|F5GX75_HUMAN	2	-0.02407	-5.60561
PGP_01.14052.14052.3.0.dta	1239	4294.89	2267.13	3	JATVHEQVGGPSLTSDLQAQSK	-	2027.77	2027.75	3-4-1-0-3	1	NXT	282	0	0	15	0.10124	0.18739	1.91432	0.35872	T	b10+;y2+;y3+;y4+;y6+;y7+;y8+;y9+;y10+;y12+;y13+;y14+;y15+;y17+;y18+;	y4+;	sp|P04004|VTNC_HUMAN	N	GN	86	0	86	-0.00023	-0.101406	1.2e-36	sp|P04004|VTNC_HUMAN/tr|F5GX75|F5GX75_HUMAN	2	-0.02407	-5.60561
PGP_01.14059.14059.3.1.dta	1538	3449.42	1534.71	3	JHSCSEGQISIFR	4,Carbamidomethyl[C];	1914.71	1914.7	5-4-0-0-2	1	NXS	508	0	0	4	0.10423	0.17569	3.04454	0.53489	T	b2+;y1+;y7+;y11+;	b2+;y11+;	sp|O75882|ATRN_HUMAN	R	YE	731	0	731	-1e-05	-0.006512	8.92e-26	sp|O75882|ATRN_HUMAN	14	-0.01385	-4.01633
PGP_01.14062.14062.3.2.dta	1237	4311.9	2381.17	3	NJATVHEQVGGPSLTSDLQAQSK	-	1930.73	1930.69	6-4-0-0-1	2	NXT	308	3	0.01533	17	0.19655	0.27052	2.6813	0.72535	T	b2+;b3+;b4+;b6+;b8+;b9+;y2+;y3+;y4+;y5+;y6+;y7+;y8+;y9+;y13+;y14+;y15+;Y0++;Y0++;Y1++;	y4+;y6+;	sp|P04004|VTNC_HUMAN	K	GN	85	0	86	0.01275	5.35227	4.14e-28	sp|P04004|VTNC_HUMAN/tr|F5GX75|F5GX75_HUMAN	8	-0.03811	-8.84032
PGP_01.14068.14068.3.2.dta	2205	3926.64	1605.79	3	MSQEQLAQVAAJATK	1,Oxidation[M];	2320.85	2320.86	5-6-0-0-2	12	NXT	702	0	0	4	0.08675	0.06352	2.90148	0.18429	T	y1+;y4+;y7+;y9++;	y4+;y7+;	sp|Q96PD5|PGRP2_HUMAN	C	EF	356	0.01	367	0.00088	0.547681	2.57e-28	sp|Q96PD5|PGRP2_HUMAN	2	0.00129	0.328609
PGP_01.14072.14072.4.0.dta	1239	4294.9	2267.13	4	JATVHEQVGGPSLTSDLQAQSK	-	2027.77	2027.75	3-4-1-0-3	1	NXT	282	0	0	11	0.19118	0.18895	4.28484	0.80961	T	b10+;y2+;y3+;y5+;y6+;y7+;y8+;y12+;y14+;y18+;y18++;	y2+;y3+;y6+;y14+;	sp|P04004|VTNC_HUMAN	N	GN	86	0	86	-0.00023	-0.101406	1.2e-36	sp|P04004|VTNC_HUMAN/tr|F5GX75|F5GX75_HUMAN	2	-0.02577	-6.00152
PGP_01.14074.14074.3.0.dta	3966	4311.9	2381.17	3	NJATVHEQVGGPSLTSDLQAQSK	-	1930.73	1930.69	6-4-0-0-1	2	NXT	308	1	0.01224	13	0.14482	0.18736	3.01824	0.5655	T	b3+;b4+;b6+;b7+;b9+;y2+;y3+;y5+;y6+;y8+;y12+;y13+;y14+;Y1++;	y2+;y6+;	sp|P04004|VTNC_HUMAN	K	GN	85	0	86	0.01275	5.35227	4.14e-28	sp|P04004|VTNC_HUMAN/tr|F5GX75|F5GX75_HUMAN	8	-0.03879	-8.99806
PGP_01.14078.14078.3.0.dta	3248	4028.57	1952.82	3	YNQJFSAGNNENIMEAH	-	2075.75	2075.73	6-4-1-0-0	4	NXS	444	0	0	6	0.17338	0.10898	3.85241	0.41982	T	y1+;y2+;y3+;y4+;y6+;y10+;	y1+;y4+;y10+;	sp|P04114|APOB_HUMAN	K	VG	3098	0	3101	0.00254	1.30003	5.84e-20	sp|P04114|APOB_HUMAN	1	-0.01845	-4.58092
PGP_01.14079.14079.3.3.dta	308	3602.45	1632.87	3	INHNJLTESVGPLPK	-	1969.58	1969.58	N(NH(HN(HEX&n-acetyl&sulfate))(HN(HEX&sulfate)))(F)	5	NXT	468	0	0	4	0.08384	0.15479	3.03913	0.47042	T	y2+;y4+;y5+;y7+;	y2+;y5+;	sp|P51884|LUM_HUMAN	H	SL	123	0	127	-0.00253	-1.54849	2.14e-12	sp|P51884|LUM_HUMAN	1	0.00235	0.652517
PGP_01.14079.14079.4.0.dta	3	4802.14	2011.11	4	KLHINHNJLTESVGPLPK	-	2791.04	2791.02	7-6-0-0-3	8	NXT	212	0	0	5	0.09167	0.14449	2.73654	0.39539	T	b4+;y2+;y4+;y5+;y7+;	y2+;y5+;	sp|P51884|LUM_HUMAN	K	SL	120	0	127	0.00109	0.541724	4.66e-25	sp|P51884|LUM_HUMAN	14	-0.01661	-3.45959
PGP_01.14083.14083.3.1.dta	1239	4131.69	2267.13	3	JATVHEQVGGPSLTSDLQAQSK	-	1864.57	1864.55	NNH(HN(HEX&n-acetyl&sulfate))(HN(HEX&n-acetyl&sulfate))	1	NXT	958	0	0	4	0.06017	0.09026	1.91432	0.17279	T	y2+;y3+;y4+;y6+;	y4+;	sp|P04004|VTNC_HUMAN	N	GN	86	0.01	86	-0.00023	-0.101406	1.2e-36	sp|P04004|VTNC_HUMAN/tr|F5GX75|F5GX75_HUMAN	2	-0.01885	-4.56339
PGP_01.14087.14087.4.0.dta	1239	4294.9	2267.13	4	JATVHEQVGGPSLTSDLQAQSK	-	2027.77	2027.75	3-4-1-0-3	1	NXT	282	0	0	11	0.16413	0.18374	2.84606	0.52294	T	b10+;y1+;y2+;y3+;y5+;y6+;y7+;y8+;y14+;y15+;y21++;	y2+;y6+;	sp|P04004|VTNC_HUMAN	N	GN	86	0	86	-0.00023	-0.101406	1.2e-36	sp|P04004|VTNC_HUMAN/tr|F5GX75|F5GX75_HUMAN	2	-0.02577	-6.00152
PGP_01.14094.14094.4.0.dta	3966	4440.92	2381.17	4	NJATVHEQVGGPSLTSDLQAQSK	-	2059.75	2059.73	5-4-1-0-1	2	NXT	432	0	0	4	0.07159	0.09011	3.01824	0.27197	T	y2+;y3+;y4+;y6+;	y2+;y4+;	sp|P04004|VTNC_HUMAN	K	GN	85	0.01	86	0.01275	5.35227	4.14e-28	sp|P04004|VTNC_HUMAN/tr|F5GX75|F5GX75_HUMAN	8	-0.01514	-3.40997
PGP_01.14097.14097.3.0.dta	1239	4294.89	2267.13	3	JATVHEQVGGPSLTSDLQAQSK	-	2027.77	2027.75	3-4-1-0-3	1	NXT	300	0	0	13	0.11293	0.18435	1.91432	0.35291	T	b10+;y2+;y3+;y5+;y6+;y7+;y8+;y9+;y10+;y12+;y13+;y14+;y18++;	y2+;	sp|P04004|VTNC_HUMAN	N	GN	86	0	86	-0.00023	-0.101406	1.2e-36	sp|P04004|VTNC_HUMAN/tr|F5GX75|F5GX75_HUMAN	2	-0.02134	-4.96983
PGP_01.14098.14098.3.0.dta	2356	2896.25	2003.96	3	KYNSQJQSNNQFVLYR	10,Deamidated[N];	892.298	892.317	3-2-0-0-0	6	NXS	122	0	0	4	0.07829	0.06909	1.9694	0.13606	T	b1+;y1+;y14+;y14++;	y1+;	sp|P01042|KNG1_HUMAN	K	IT	43	0.01	48	0.00445	2.21951	3.33e-29	sp|P01042|KNG1_HUMAN	7	0.01929	6.66269
PGP_01.14099.14099.4.0.dta	3	4802.14	2011.11	4	KLHINHNJLTESVGPLPK	-	2791.04	2791.02	7-6-0-0-3	8	NXT	212	0	0	4	0.09225	0.14044	2.73654	0.38433	T	b3+;b4+;y2+;y5+;	y2+;y5+;	sp|P51884|LUM_HUMAN	K	SL	120	0	127	0.00109	0.541724	4.66e-25	sp|P51884|LUM_HUMAN	14	-0.01661	-3.45959
PGP_01.14121.14121.2.2.dta	3843	2451.98	911.473	2	JGSLFAFR	-	1540.5	1540.49	NNH(HN(HEX&n-acetyl&sulfate))(HH)	1	NXS	8	0	0	4	0.15319	0.10295	3.91617	0.40317	T	b2+;b3+;b4+;b5+;	b2+;b3+;b4+;	sp|P04004|VTNC_HUMAN	K	GQ	169	0	169	-0.00082	-0.898673	1.75e-21	sp|P04004|VTNC_HUMAN	4	-0.0183	-7.46638
PGP_01.14122.14122.3.0.dta	1237	4294.85	2381.17	3	NJATVHEQVGGPSLTSDLQAQSK	-	1913.68	1913.68	5-4-1-0-0	2	NXT	506	0	0	15	0.14455	0.19978	1.7922	0.35805	T	b2+;b3+;b6+;b9+;y2+;y3+;y5+;y6+;y7+;y8+;y9+;y12+;y13+;y14+;y15+;	y2+;	sp|P04004|VTNC_HUMAN	K	GN	85	0	86	0.01275	5.35227	4.14e-28	sp|P04004|VTNC_HUMAN/tr|F5GX75|F5GX75_HUMAN	8	-0.00429	-0.999104
PGP_01.14124.14124.2.2.dta	3843	2451.98	911.473	2	JGSLFAFR	-	1540.5	1540.49	NNH(HN(HEX&n-acetyl&sulfate))(HH)	1	NXS	8	0	0	4	0.11999	0.09017	3.10363	0.27986	T	b2+;b3+;b4+;b5+;	b3+;b4+;	sp|P04004|VTNC_HUMAN	K	GQ	169	0	169	-0.00082	-0.898673	1.75e-21	sp|P04004|VTNC_HUMAN	4	-0.0183	-7.46638
PGP_01.14129.14129.3.0.dta	13	3163.26	1378.66	3	KLGJWSAMPSCK	11,Carbamidomethyl[C];	1784.6	1784.63	6-4-0-0-0	4	NXS	232	0	0	4	0.21668	0.20775	3.85904	0.8017	T	y3+;y4+;y5+;y11+;	y4+;y5+;y11+;	sp|P02749|APOH_HUMAN	T	AS	250	0	253	-0.00433	-3.1385	2.86e-24	sp|P02749|APOH_HUMAN/tr|J3KS17|J3KS17_HUMAN	1	0.0301	9.51861
PGP_01.14130.14130.2.3.dta	3843	2451.98	911.473	2	JGSLFAFR	-	1540.5	1540.49	NNH(HN(HEX&n-acetyl&sulfate))(HH)	1	NXS	8	0	0	4	0.12719	0.09123	3.10363	0.28314	T	b2+;b3+;b4+;b5+;	b3+;b4+;	sp|P04004|VTNC_HUMAN	K	GQ	169	0	169	-0.00082	-0.898673	1.75e-21	sp|P04004|VTNC_HUMAN	4	-0.0183	-7.46638
PGP_01.14132.14132.4.0.dta	3	4802.14	2011.11	4	KLHINHNJLTESVGPLPK	-	2791.04	2791.02	7-6-0-0-3	8	NXT	212	0	0	4	0.08891	0.14021	1.83319	0.25703	T	b3+;y2+;y5+;y8+;	y2+;	sp|P51884|LUM_HUMAN	K	SL	120	0.01	127	0.00109	0.541724	4.66e-25	sp|P51884|LUM_HUMAN	14	-0.01661	-3.45959
PGP_01.14137.14137.4.0.dta	1234	4311.92	2267.13	4	JATVHEQVGGPSLTSDLQAQSK	-	2044.79	2044.76	4-4-0-0-4	1	NXT	242	0	0	11	0.16393	0.18301	3.0132	0.55144	T	y2+;y3+;y4+;y5+;y6+;y7+;y8+;y12+;y13+;y14+;y15+;	y4+;y14+;	sp|P04004|VTNC_HUMAN	N	GN	86	0	86	-0.00023	-0.101406	1.2e-36	sp|P04004|VTNC_HUMAN/tr|F5GX75|F5GX75_HUMAN	2	-0.03215	-7.45776
PGP_01.14143.14143.4.0.dta	3533	5038.2	2012.09	4	KLHINHNJLTESVGPLPK	7,Deamidated[N];	3026.11	3026.09	9-7-0-0-1	8	NXT	282	0	0	4	0.0941	0.11488	2.89047	0.33204	T	b17++;y2+;y5+;y17++;	b17++;y2+;	sp|P51884|LUM_HUMAN	K	SL	120	0.01	127	-0.00146	-0.725259	3.23e-32	sp|P51884|LUM_HUMAN	7	-0.01616	-3.20813
PGP_01.14144.14144.3.0.dta	4028	3050.21	1322.65	3	KCGJCSLTTLK	0,Amidine[AnyN-term];2,Carbamidomethyl[C];5,Carbamidomethyl[C];	1727.56	1727.57	N(NH(HN(HEX&n-acetyl&sulfate))(HN))(F)	4	NXS	138	0	0	4	0.05872	0.11866	2.00312	0.23769	T	y1+;y3+;y4+;y5+;	y4+;	sp|P49908|SEPP1_HUMAN	K	DE	171	0	174	0.00025	0.188873	1.31e-19	sp|P49908|SEPP1_HUMAN/tr|A0A182DWH8|A0A182DWH8_HUMAN/tr|A0A182DWH7|A0A182DWH7_HUMAN	1	0.01026	3.36482
PGP_01.14160.14160.3.1.dta	1457	4298.72	1199.57	3	YSIVQTJCSK	8,Carbamidomethyl[C];	3099.15	3099.13	8-6-0-0-4	7	NXS	936	0	0	4	0.03172	0.07113	2.0861	0.14839	T	y2+;y4+;y5+;y7+;	y2+;	sp|P01042|KNG1_HUMAN	T	EN	199	0.01	205	-0.00147	-1.22443	4.5e-31	sp|P01042|KNG1_HUMAN	1	-0.01883	-4.38138
PGP_01.14163.14163.3.0.dta	2979	4916.09	2548.2	3	PHKPEIJSTTHPGADLQENFCR	21,Carbamidomethyl[C];	2367.89	2367.85	6-4-1-0-2	7	NXT	516	0	0	4	0.1521	0.1234	3.43872	0.42433	T	b2+;y1+;y7+;y11+;	b2+;y7+;y11+;	sp|P00734|THRB_HUMAN	Y	NP	137	0	143	-0.0036	-1.41222	1.86e-13	sp|P00734|THRB_HUMAN/tr|C9JV37|C9JV37_HUMAN/tr|E9PIT3|E9PIT3_HUMAN	1	-0.04568	-9.29375
PGP_01.14165.14165.4.2.dta	1234	4311.92	2267.13	4	JATVHEQVGGPSLTSDLQAQSK	-	2044.79	2044.76	4-4-0-0-4	1	NXT	242	1	0.0225	6	0.08085	0.12724	3.0132	0.38339	T	y2+;y4+;y5+;y6+;y8+;y14+;Y1++;	y4+;Y1++;	sp|P04004|VTNC_HUMAN	N	GN	86	0	86	-0.00023	-0.101406	1.2e-36	sp|P04004|VTNC_HUMAN/tr|F5GX75|F5GX75_HUMAN	2	-0.03189	-7.39745
PGP_01.14180.14180.4.0.dta	3501	4698.97	2451.15	4	HKPEIJSTTHPGADLQENFCR	20,Carbamidomethyl[C];	2247.83	2247.84	4-5-0-0-4	6	NXT	816	0	0	4	0.14347	0.14961	3.83944	0.5744	T	b2+;y4+;y7+;y11+;	b2+;y7+;y11+;	sp|P00734|THRB_HUMAN	P	NP	138	0	143	0.00446	1.81882	8.06e-14	sp|P00734|THRB_HUMAN/tr|C9JV37|C9JV37_HUMAN/tr|E9PIT3|E9PIT3_HUMAN	2	0.01188	2.52876
PGP_01.14182.14182.3.0.dta	3500	4698.96	2451.15	3	HKPEIJSTTHPGADLQENFCR	20,Carbamidomethyl[C];	2247.81	2247.84	4-5-0-0-4	6	NXT	938	0	0	6	0.21507	0.19811	3.63785	0.72069	T	b2+;y1+;y4+;y7+;y11+;y19++;	b2+;y7+;y11+;	sp|P00734|THRB_HUMAN	P	NP	138	0	143	0.00446	1.81882	8.06e-14	sp|P00734|THRB_HUMAN/tr|C9JV37|C9JV37_HUMAN/tr|E9PIT3|E9PIT3_HUMAN	2	0.02604	5.54287
PGP_01.14186.14186.3.1.dta	972	3069.24	993.503	3	GJCSLTTLK	3,Carbamidomethyl[C];	2075.74	2075.73	6-4-1-0-0	2	NXS	228	1	0.00627	5	0.08962	0.13035	2.09508	0.27309	T	b3+;y1+;y2+;y3+;y4+;Y3+;	y4+;	sp|P49908|SEPP1_HUMAN	C	DE	173	0	174	-0.00011	-0.11061	9.83e-13	sp|P49908|SEPP1_HUMAN/tr|A0A182DWH8|A0A182DWH8_HUMAN/tr|A0A182DWH7|A0A182DWH7_HUMAN	1	-0.0119	-3.87843
PGP_01.14187.14187.5.0.dta	2997	4916.08	2711.26	5	YPHKPEIJSTTHPGADLQENFCR	22,Carbamidomethyl[C];	2204.82	2204.77	5-4-2-0-0	8	NXT	604	0	0	5	0.09569	0.11621	1.92403	0.2236	T	b3+;b4+;y7+;y11+;y12+;	y11+;	sp|P00734|THRB_HUMAN	R	NP	136	0.01	143	-0.0038	-1.40105	6.75e-18	sp|P00734|THRB_HUMAN/tr|C9JV37|C9JV37_HUMAN/tr|E9PIT3|E9PIT3_HUMAN	20	-0.04545	-9.24698
PGP_01.14188.14188.4.1.dta	2979	4915.04	2548.2	4	PHKPEIJSTTHPGADLQENFCR	21,Carbamidomethyl[C];	2366.84	2366.83	6-4-2-0-0	7	NXT	720	0	0	4	0.08078	0.07555	1.80695	0.13652	T	b2+;y7+;y8+;y11+;	y11+;	sp|P00734|THRB_HUMAN	Y	NP	137	0.01	143	-0.0036	-1.41222	1.86e-13	sp|P00734|THRB_HUMAN/tr|C9JV37|C9JV37_HUMAN/tr|E9PIT3|E9PIT3_HUMAN	1	-0.01839	-3.74233
PGP_01.14190.14190.4.0.dta	3248	3866.52	1952.82	4	YNQJFSAGNNENIMEAH	-	1913.7	1913.68	5-4-1-0-0	4	NXS	498	0	0	7	0.10606	0.09943	2.0649	0.20532	T	b2+;y1+;y2+;y3+;y4+;y5+;y10+;	y1+;	sp|P04114|APOB_HUMAN	K	VG	3098	0	3101	0.00254	1.30003	5.84e-20	sp|P04114|APOB_HUMAN	1	-0.02647	-6.84768
PGP_01.14205.14205.3.0.dta	13	3692.5	1378.66	3	KLGJWSAMPSCK	11,Carbamidomethyl[C];	2313.84	2313.87	3-9-0-0-0	4	NXS	626	0	0	6	0.1816	0.21828	3.05561	0.66699	T	y2+;y3+;y4+;y5+;y7+;y11+;	y4+;y5+;	sp|P02749|APOH_HUMAN	T	AS	250	0	253	-0.00433	-3.1385	2.86e-24	sp|P02749|APOH_HUMAN/tr|J3KS17|J3KS17_HUMAN	1	0.03404	9.2213
PGP_01.14207.14207.4.4.dta	3533	5060.2	2012.09	4	KLHINHNJLTESVGPLPK	7,Deamidated[N];	3048.1	3048.08	5-6-3-0-1	8	NXT	418	0	0	4	0.11581	0.1788	3.66291	0.65492	T	b1+;y2+;y5+;y7+;	b1+;y2+;y5+;	sp|P51884|LUM_HUMAN	K	SL	120	0	127	-0.00146	-0.725259	3.23e-32	sp|P51884|LUM_HUMAN	7	-0.02353	-4.65092
PGP_01.14211.14211.4.4.dta	3533	5060.2	2012.09	4	KLHINHNJLTESVGPLPK	7,Deamidated[N];	3048.1	3048.08	5-6-3-0-1	8	NXT	418	0	0	4	0.08754	0.12779	2.89047	0.36937	T	b17++;y2+;y4+;y5+;	y2+;y5+;	sp|P51884|LUM_HUMAN	K	SL	120	0	127	-0.00146	-0.725259	3.23e-32	sp|P51884|LUM_HUMAN	7	-0.02353	-4.65092
PGP_01.14221.14221.4.1.dta	3246	5055.2	1883.01	4	LHINHNJLTESVGPLPK	-	3172.18	3172.15	9-7-0-0-2	7	NXT	296	2	0.02028	5	0.15697	0.20603	3.8331	0.78975	T	b2+;b3+;y2+;y4+;y5+;Y1+;Y0++;	b2+;y2+;y5+;	sp|P51884|LUM_HUMAN	K	SL	121	0	127	0.00027	0.143312	4.56e-15	sp|P51884|LUM_HUMAN	24	-0.03695	-7.31071
PGP_01.14231.14231.3.1.dta	4168	3929.75	2381.17	3	NJATVHEQVGGPSLTSDLQAQSK	0,Carbamyl[AnyN-term];	1548.58	1548.54	4-3-1-0-0	2	NXT	224	0	0	5	0.10708	0.14346	2.84284	0.40784	T	y2+;y3+;y4+;y6+;y9+;	y4+;y6+;	sp|P04004|VTNC_HUMAN	K	GN	85	0	86	-0.00334	-1.37723	3.55e-42	sp|P04004|VTNC_HUMAN/tr|F5GX75|F5GX75_HUMAN	1	-0.03455	-8.79409
PGP_01.14249.14249.4.3.dta	3009	4447.92	2022	4	ELHHLQEQJVSNAFLDK	-	2425.92	2425.89	6-5-0-0-3	9	NXS	450	1	0.01455	4	0.09366	0.11434	2.0649	0.23609	T	b3+;b4+;b5+;y2+;Y0++;	b3+;	sp|P00450|CERU_HUMAN	K	GE	754	0	762	0.00138	0.682159	1.52e-20	sp|P00450|CERU_HUMAN/tr|E9PFZ2|E9PFZ2_HUMAN/tr|H7C5R1|H7C5R1_HUMAN	18	-0.02984	-6.71023
PGP_01.14262.14262.3.0.dta	1239	4294.89	2267.13	3	JATVHEQVGGPSLTSDLQAQSK	-	2027.77	2027.75	3-4-1-0-3	1	NXT	278	0	0	13	0.17864	0.22254	4.28484	0.95356	T	b10+;y2+;y3+;y4+;y6+;y7+;y8+;y9+;y12+;y13+;y14+;y18+;y18++;	y2+;y4+;y6+;y14+;	sp|P04004|VTNC_HUMAN	N	GN	86	0	86	-0.00023	-0.101406	1.2e-36	sp|P04004|VTNC_HUMAN/tr|F5GX75|F5GX75_HUMAN	2	-0.02196	-5.11422
PGP_01.14264.14264.3.0.dta	3009	4081.78	2022	3	ELHHLQEQJVSNAFLDK	-	2059.78	2059.73	5-4-1-0-1	9	NXS	370	0	0	5	0.13844	0.14406	4.55763	0.65659	T	b3+;b4+;y1+;y2+;y4+;	b3+;b4+;y2+;y4+;	sp|P00450|CERU_HUMAN	K	GE	754	0	762	0.00138	0.682159	1.52e-20	sp|P00450|CERU_HUMAN/tr|E9PFZ2|E9PFZ2_HUMAN/tr|H7C5R1|H7C5R1_HUMAN	18	-0.04049	-9.92204
PGP_01.14288.14288.3.0.dta	2360	4446.91	2022	3	ELHHLQEQJVSNAFLDK	-	2424.91	2424.87	6-5-1-0-1	9	NXS	442	1	0.01148	7	0.11577	0.16582	2.90522	0.48173	T	b3+;b4+;y1+;y2+;y3+;y4+;y7+;Y0++;	b3+;b4+;	sp|P00450|CERU_HUMAN	K	GE	754	0	762	0.00138	0.682159	1.52e-20	sp|P00450|CERU_HUMAN/tr|E9PFZ2|E9PFZ2_HUMAN/tr|H7C5R1|H7C5R1_HUMAN	18	-0.04249	-9.55702
PGP_01.14306.14306.4.3.dta	313	4080.73	2079.02	4	ELHHLQEQJVSNAFLDKG	-	2001.7	2001.69	5-3-2-0-0	9	NXS	650	0	0	6	0.10498	0.09081	1.94716	0.17682	T	b3+;b4+;b5+;b6+;b7+;b8+;	b3+;	sp|P00450|CERU_HUMAN	K	EF	754	0.01	762	-0.00038	-0.182692	1.17e-16	sp|P00450|CERU_HUMAN/tr|E9PFZ2|E9PFZ2_HUMAN/tr|H7C5R1|H7C5R1_HUMAN	1	-0.01084	-2.65704
PGP_01.14312.14312.3.0.dta	3009	4446.91	2022	3	ELHHLQEQJVSNAFLDK	-	2424.91	2424.87	6-5-1-0-1	9	NXS	454	0	0	7	0.12919	0.15096	3.05003	0.46042	T	b3+;b4+;y1+;y2+;y3+;y5+;y7+;	y2+;y3+;	sp|P00450|CERU_HUMAN	K	GE	754	0	762	0.00138	0.682159	1.52e-20	sp|P00450|CERU_HUMAN/tr|E9PFZ2|E9PFZ2_HUMAN/tr|H7C5R1|H7C5R1_HUMAN	18	-0.04153	-9.34109
PGP_01.14313.14313.3.0.dta	3009	4446.91	2022	3	ELHHLQEQJVSNAFLDK	-	2424.91	2424.87	6-5-1-0-1	9	NXS	454	0	0	5	0.1184	0.13299	3.05003	0.40563	T	b3+;b4+;y2+;y4+;y7+;	b3+;y2+;	sp|P00450|CERU_HUMAN	K	GE	754	0	762	0.00138	0.682159	1.52e-20	sp|P00450|CERU_HUMAN/tr|E9PFZ2|E9PFZ2_HUMAN/tr|H7C5R1|H7C5R1_HUMAN	18	-0.04153	-9.34109
PGP_01.14318.14318.4.0.dta	3500	4699.01	2451.15	4	HKPEIJSTTHPGADLQENFCR	20,Carbamidomethyl[C];	2247.87	2247.84	4-5-0-0-4	6	NXT	570	0	0	6	0.14474	0.16366	3.63785	0.59536	T	b2+;y1+;y4+;y7+;y11+;y19++;	b2+;y1+;y11+;	sp|P00734|THRB_HUMAN	P	NP	138	0	143	0.00446	1.81882	8.06e-14	sp|P00734|THRB_HUMAN/tr|C9JV37|C9JV37_HUMAN/tr|E9PIT3|E9PIT3_HUMAN	2	-0.02823	-6.00889
PGP_01.14332.14332.4.0.dta	1212	4625.97	2483.15	4	KEHETCLAPELYNGJYSTTQK	6,Carbamidomethyl[C];	2142.82	2142.81	3-6-0-0-3	15	NXS	604	0	0	4	0.11361	0.07268	2.708	0.19681	T	b1+;b8+;b10++;b12+++;	b1+;b12+++;	sp|P05160|F13B_HUMAN	R	TF	148	0.01	162	-0.00064	-0.257635	1.32e-32	sp|P05160|F13B_HUMAN	14	-0.01413	-3.05515
PGP_01.14334.14334.4.0.dta	2455	4625.97	2003.96	4	KYNSQJQSNNQFVLYR	3,Deamidated[N];	2622.02	2621.98	4-9-0-0-1	6	NXS	604	0	0	4	0.07146	0.08769	3.06127	0.26844	T	b1+;b5+;b11+;y1+;	b1+;b11+;	sp|P01042|KNG1_HUMAN	K	IT	43	0	48	0.00215	1.07235	2.89e-43	sp|P01042|KNG1_HUMAN	6	-0.03628	-7.84432
PGP_01.14348.14348.3.0.dta	3	4437.01	2011.11	3	KLHINHNJLTESVGPLPK	-	2425.9	2425.89	6-5-0-0-3	8	NXT	162	0	0	5	0.12736	0.1887	2.73654	0.51639	T	b1+;b3+;y2+;y5+;y7+;	y2+;y5+;	sp|P51884|LUM_HUMAN	K	SL	120	0	127	0.00109	0.541724	4.66e-25	sp|P51884|LUM_HUMAN	14	-0.01314	-2.96212
PGP_01.14351.14351.3.0.dta	2193	3326.32	1266.56	3	LGJWSAMPSCK	7,Oxidation[M];10,Carbamidomethyl[C];	2059.76	2059.73	5-4-1-0-1	3	NXS	256	0	0	4	0.11664	0.1645	2.00312	0.32951	T	b6+;y2+;y3+;y4+;	y4+;	sp|P02749|APOH_HUMAN	K	AS	251	0	253	0.00075	0.591695	1.68e-17	sp|P02749|APOH_HUMAN/tr|J3KS17|J3KS17_HUMAN	13	-0.02891	-8.69383
PGP_01.14354.14354.3.0.dta	2557	3326.32	1266.56	3	LGJWSAMPSCK	7,Oxidation[M];10,Carbamidomethyl[C];	2059.76	2059.73	5-4-1-0-1	3	NXS	256	0	0	5	0.1253	0.17001	2.07742	0.35318	T	b3+;b6+;y2+;y3+;y4+;	y4+;	sp|P02749|APOH_HUMAN	K	AS	251	0	253	0.00075	0.591695	1.68e-17	sp|P02749|APOH_HUMAN/tr|J3KS17|J3KS17_HUMAN	13	-0.02891	-8.69383
PGP_01.14354.14354.4.1.dta	3	4437.01	2011.11	4	KLHINHNJLTESVGPLPK	-	2425.9	2425.89	6-5-0-0-3	8	NXT	160	0	0	5	0.04213	0.1103	1.83319	0.2022	T	b3+;y2+;y4+;y5+;y7+;	y2+;	sp|P51884|LUM_HUMAN	K	SL	120	0.01	127	0.00109	0.541724	4.66e-25	sp|P51884|LUM_HUMAN	14	-0.0149	-3.35887
PGP_01.14363.14363.3.0.dta	2193	3326.32	1266.56	3	LGJWSAMPSCK	7,Oxidation[M];10,Carbamidomethyl[C];	2059.76	2059.73	5-4-1-0-1	3	NXS	256	0	0	5	0.11365	0.16099	2.00312	0.32248	T	b4+;b6+;y2+;y3+;y4+;	y4+;	sp|P02749|APOH_HUMAN	K	AS	251	0	253	0.00075	0.591695	1.68e-17	sp|P02749|APOH_HUMAN/tr|J3KS17|J3KS17_HUMAN	13	-0.02891	-8.69383
PGP_01.14363.14363.4.2.dta	3	4437.01	2011.11	4	KLHINHNJLTESVGPLPK	-	2425.9	2425.89	6-5-0-0-3	8	NXT	160	0	0	7	0.05588	0.12623	1.83319	0.2314	T	b3+;b4+;y2+;y4+;y5+;y6+;y7+;	y2+;	sp|P51884|LUM_HUMAN	K	SL	120	0.01	127	0.00109	0.541724	4.66e-25	sp|P51884|LUM_HUMAN	14	-0.0149	-3.35887
PGP_01.14369.14369.4.1.dta	4369	4300.87	2637.27	4	EWEKELHHLQEQJVSNAFLDK	4,Carbamyl[K];	1663.6	1663.61	4-5-0-0-0	13	NXS	348	0	0	5	0.09288	0.11841	3.06127	0.36249	T	y1+;y2+;y3+;y4+;y7+;	y3+;y7+;	sp|P00450|CERU_HUMAN	R	GE	750	0	762	0.0056	2.12261	3.96e-12	sp|P00450|CERU_HUMAN/tr|E9PFZ2|E9PFZ2_HUMAN/tr|H7C5R1|H7C5R1_HUMAN	2	0.00531	1.23492
PGP_01.14370.14370.3.0.dta	2496	3095.19	1189.51	3	EEQYJSTYR	-	1905.68	1905.66	8-3-0-0-0	5	NXT	76	0	0	4	0.08405	0.10176	3.09101	0.31454	T	b2+;y1+;y3+;y4+;	y1+;y4+;	sp|P01857|IGHG1_HUMAN	R	VV	176	0.01	180	-0.00026	-0.218396	1.36e-07	sp|P01857|IGHG1_HUMAN/tr|A0A0A0MS08|A0A0A0MS08_HUMAN	13	-0.01821	-5.8852
PGP_01.14372.14372.3.0.dta	2496	3095.19	1189.51	3	EEQYJSTYR	-	1905.68	1905.66	8-3-0-0-0	5	NXT	76	0	0	4	0.07292	0.09561	2.25375	0.21548	T	b2+;y1+;y3+;y4+;	y1+;	sp|P01857|IGHG1_HUMAN	R	VV	176	0.01	180	-0.00026	-0.218396	1.36e-07	sp|P01857|IGHG1_HUMAN/tr|A0A0A0MS08|A0A0A0MS08_HUMAN	13	-0.01821	-5.8852
PGP_01.14374.14374.3.2.dta	2193	3326.32	1266.56	3	LGJWSAMPSCK	7,Oxidation[M];10,Carbamidomethyl[C];	2059.76	2059.73	5-4-1-0-1	3	NXS	250	0	0	4	0.09698	0.15211	2.00312	0.30469	T	b6+;y2+;y3+;y4+;	y4+;	sp|P02749|APOH_HUMAN	K	AS	251	0	253	0.00075	0.591695	1.68e-17	sp|P02749|APOH_HUMAN/tr|J3KS17|J3KS17_HUMAN	13	-0.02822	-8.48634
PGP_01.14374.14374.4.0.dta	3	4437.01	2011.11	4	KLHINHNJLTESVGPLPK	-	2425.9	2425.89	6-5-0-0-3	8	NXT	160	0	0	6	0.04999	0.11792	1.83319	0.21617	T	b3+;b4+;y2+;y4+;y5+;y7+;	y2+;	sp|P51884|LUM_HUMAN	K	SL	120	0.01	127	0.00109	0.541724	4.66e-25	sp|P51884|LUM_HUMAN	14	-0.0149	-3.35887
PGP_01.14375.14375.3.1.dta	2193	3326.32	1266.56	3	LGJWSAMPSCK	7,Oxidation[M];10,Carbamidomethyl[C];	2059.76	2059.73	5-4-1-0-1	3	NXS	250	0	0	5	0.09973	0.15435	2.00312	0.30918	T	b4+;b6+;y2+;y3+;y4+;	y4+;	sp|P02749|APOH_HUMAN	K	AS	251	0	253	0.00075	0.591695	1.68e-17	sp|P02749|APOH_HUMAN/tr|J3KS17|J3KS17_HUMAN	13	-0.02822	-8.48634
PGP_01.14375.14375.4.2.dta	3	4437.01	2011.11	4	KLHINHNJLTESVGPLPK	-	2425.9	2425.89	6-5-0-0-3	8	NXT	160	0	0	5	0.03864	0.10931	1.83319	0.20038	T	b3+;y2+;y4+;y5+;y7+;	y2+;	sp|P51884|LUM_HUMAN	K	SL	120	0.01	127	0.00109	0.541724	4.66e-25	sp|P51884|LUM_HUMAN	14	-0.0149	-3.35887
PGP_01.14387.14387.3.0.dta	1239	4294.89	2267.13	3	JATVHEQVGGPSLTSDLQAQSK	-	2027.77	2027.75	3-4-1-0-3	1	NXT	282	0	0	5	0.09895	0.11893	3.61025	0.42936	T	y2+;y3+;y4+;y5+;y6+;	y2+;y4+;y6+;	sp|P04004|VTNC_HUMAN	N	GN	86	0	86	-0.00023	-0.101406	1.2e-36	sp|P04004|VTNC_HUMAN/tr|F5GX75|F5GX75_HUMAN	2	-0.02416	-5.62657
PGP_01.14395.14395.5.1.dta	4998	4626.97	2452.13	5	HKPEIJSTTHPGADLQENFCR	18,Deamidated[N];20,Carbamidomethyl[C];	2174.84	2174.8	5-6-0-0-1	6	NXT	630	0	0	4	0.24709	0.16871	3.44681	0.58152	T	b2+;y1+;y11+;y12+++;	b2+;y11+;y12+++;	sp|P00734|THRB_HUMAN	P	NP	138	0	143	0.00186	0.758219	1.71e-12	sp|P00734|THRB_HUMAN/tr|C9JV37|C9JV37_HUMAN/tr|E9PIT3|E9PIT3_HUMAN	1	-0.04116	-8.89753
PGP_01.14411.14411.2.0.dta	2557	3310.33	1266.56	2	LGJWSAMPSCK	7,Oxidation[M];10,Carbamidomethyl[C];	2043.77	2043.74	4-4-1-0-2	3	NXS	288	0	0	6	0.23803	0.22743	3.06703	0.69754	T	b3+;b4+;b6+;y2+;y3+;y4+;	y2+;y4+;	sp|P02749|APOH_HUMAN	K	AS	251	0	253	0.00075	0.591695	1.68e-17	sp|P02749|APOH_HUMAN/tr|J3KS17|J3KS17_HUMAN	13	-0.03174	-9.59099
PGP_01.14412.14412.2.0.dta	2557	3310.33	1266.56	2	LGJWSAMPSCK	7,Oxidation[M];10,Carbamidomethyl[C];	2043.77	2043.74	4-4-1-0-2	3	NXS	288	0	0	6	0.26245	0.24039	3.87262	0.93093	T	b3+;b4+;b6+;y2+;y3+;y4+;	y2+;y3+;y4+;	sp|P02749|APOH_HUMAN	K	AS	251	0	253	0.00075	0.591695	1.68e-17	sp|P02749|APOH_HUMAN/tr|J3KS17|J3KS17_HUMAN	13	-0.03174	-9.59099
PGP_01.14413.14413.2.0.dta	2557	3310.33	1266.56	2	LGJWSAMPSCK	7,Oxidation[M];10,Carbamidomethyl[C];	2043.77	2043.74	4-4-1-0-2	3	NXS	288	0	0	5	0.24935	0.23539	3.06703	0.72195	T	b3+;b6+;y2+;y3+;y4+;	y2+;y4+;	sp|P02749|APOH_HUMAN	K	AS	251	0	253	0.00075	0.591695	1.68e-17	sp|P02749|APOH_HUMAN/tr|J3KS17|J3KS17_HUMAN	13	-0.03174	-9.59099
PGP_01.14414.14414.2.0.dta	2193	3310.33	1266.56	2	LGJWSAMPSCK	7,Oxidation[M];10,Carbamidomethyl[C];	2043.77	2043.74	4-4-1-0-2	3	NXS	288	0	0	7	0.26114	0.25425	2.96624	0.75417	T	b3+;b4+;b6+;y1+;y2+;y3+;y4+;	y2+;y4+;	sp|P02749|APOH_HUMAN	K	AS	251	0	253	0.00075	0.591695	1.68e-17	sp|P02749|APOH_HUMAN/tr|J3KS17|J3KS17_HUMAN	13	-0.03174	-9.59099
PGP_01.14415.14415.3.0.dta	3248	3663.45	1952.82	3	YNQJFSAGNNENIMEAH	-	1710.63	1710.6	5-3-1-0-0	4	NXS	420	0	0	6	0.18451	0.12091	3.85241	0.46581	T	b2+;y1+;y2+;y4+;y6+;y12+;	y1+;y2+;y4+;	sp|P04114|APOB_HUMAN	K	VG	3098	0	3101	0.00254	1.30003	5.84e-20	sp|P04114|APOB_HUMAN	1	-0.03277	-8.9475
PGP_01.14416.14416.2.0.dta	4060	3310.33	1282.55	2	LGJWSAMPSCK	4,Oxidation[W];7,Oxidation[M];10,Carbamidomethyl[C];	2027.78	2027.75	3-4-1-0-3	3	NXS	288	1	0.03396	4	0.17601	0.21352	2.96624	0.63334	T	b3+;y2+;y3+;y4+;Y1++;	y4+;Y1++;	sp|P02749|APOH_HUMAN	K	AS	251	0	253	0.00013	0.101282	8.38e-20	sp|P02749|APOH_HUMAN/tr|J3KS17|J3KS17_HUMAN	1	-0.03174	-9.59099
PGP_01.14417.14417.3.1.dta	4060	3342.31	1282.55	3	LGJWSAMPSCK	4,Oxidation[W];7,Oxidation[M];10,Carbamidomethyl[C];	2059.76	2059.73	5-4-1-0-1	3	NXS	238	1	0.02444	4	0.14825	0.19664	2.96624	0.58328	T	b3+;y2+;y3+;y4+;Y1++;	y4+;Y1++;	sp|P02749|APOH_HUMAN	K	AS	251	0	253	0.00013	0.101282	8.38e-20	sp|P02749|APOH_HUMAN/tr|J3KS17|J3KS17_HUMAN	1	-0.02488	-7.44613
PGP_01.14419.14419.2.0.dta	4060	3310.33	1282.55	2	LGJWSAMPSCK	4,Oxidation[W];7,Oxidation[M];10,Carbamidomethyl[C];	2027.78	2027.75	3-4-1-0-3	3	NXS	288	1	0.04578	5	0.23821	0.25898	3.75283	0.97189	T	b3+;y1+;y2+;y3+;y4+;Y1++;	y2+;y4+;Y1++;	sp|P02749|APOH_HUMAN	K	AS	251	0	253	0.00013	0.101282	8.38e-20	sp|P02749|APOH_HUMAN/tr|J3KS17|J3KS17_HUMAN	1	-0.03174	-9.59099
PGP_01.14420.14420.3.1.dta	4060	3342.31	1282.55	3	LGJWSAMPSCK	4,Oxidation[W];7,Oxidation[M];10,Carbamidomethyl[C];	2059.76	2059.73	5-4-1-0-1	3	NXS	238	1	0.02858	4	0.16047	0.20237	2.96624	0.60029	T	b3+;y2+;y3+;y4+;Y1++;	y4+;Y1++;	sp|P02749|APOH_HUMAN	K	AS	251	0	253	0.00013	0.101282	8.38e-20	sp|P02749|APOH_HUMAN/tr|J3KS17|J3KS17_HUMAN	1	-0.02488	-7.44613
PGP_01.14421.14421.2.0.dta	2557	3310.33	1266.56	2	LGJWSAMPSCK	7,Oxidation[M];10,Carbamidomethyl[C];	2043.77	2043.74	4-4-1-0-2	3	NXS	288	0	0	7	0.25473	0.2378	3.06703	0.72933	T	b3+;b4+;b5+;b6+;y2+;y3+;y4+;	y2+;y4+;	sp|P02749|APOH_HUMAN	K	AS	251	0	253	0.00075	0.591695	1.68e-17	sp|P02749|APOH_HUMAN/tr|J3KS17|J3KS17_HUMAN	13	-0.03174	-9.59099
PGP_01.14422.14422.2.0.dta	4060	3310.33	1282.55	2	LGJWSAMPSCK	4,Oxidation[W];7,Oxidation[M];10,Carbamidomethyl[C];	2027.78	2027.75	3-4-1-0-3	3	NXS	288	1	0.03304	4	0.20286	0.22549	2.96624	0.66887	T	b3+;y2+;y3+;y4+;Y1++;	y4+;Y1++;	sp|P02749|APOH_HUMAN	K	AS	251	0	253	0.00013	0.101282	8.38e-20	sp|P02749|APOH_HUMAN/tr|J3KS17|J3KS17_HUMAN	1	-0.03174	-9.59099
PGP_01.14432.14432.3.0.dta	3009	3935.72	2022	3	ELHHLQEQJVSNAFLDK	-	1913.71	1913.68	5-4-1-0-0	9	NXS	384	0	0	8	0.2706	0.24559	3.85241	0.94613	T	b3+;b4+;b5+;y1+;y2+;y3+;y4+;y7+;	b3+;b4+;y2+;	sp|P00450|CERU_HUMAN	K	GE	754	0	762	0.00138	0.682159	1.52e-20	sp|P00450|CERU_HUMAN/tr|E9PFZ2|E9PFZ2_HUMAN/tr|H7C5R1|H7C5R1_HUMAN	18	-0.03596	-9.13909
PGP_01.14433.14433.2.0.dta	2557	3310.33	1266.56	2	LGJWSAMPSCK	7,Oxidation[M];10,Carbamidomethyl[C];	2043.77	2043.74	4-4-1-0-2	3	NXS	288	0	0	6	0.25213	0.23664	3.06703	0.72577	T	b3+;b4+;b6+;y2+;y3+;y4+;	y2+;y4+;	sp|P02749|APOH_HUMAN	K	AS	251	0	253	0.00075	0.591695	1.68e-17	sp|P02749|APOH_HUMAN/tr|J3KS17|J3KS17_HUMAN	13	-0.03145	-9.50336
PGP_01.14434.14434.4.0.dta	4327	6404.51	3617.54	4	ATFGCHDGYSLDGPEEIECTKLGJWSAMPSCK	0,Carbamyl[AnyN-term];5,Carbamidomethyl[C];19,Carbamidomethyl[C];31,Carbamidomethyl[C];	2786.97	2786.96	5-4-4-0-0	24	NXS	274	0	0	5	0.25238	0.1935	3.98092	0.77031	T	y2+;y4+;y5+;y7+;y14++;	y2+;y4+;y5+;y14++;	sp|P02749|APOH_HUMAN	K	AS	230	0	253	-0.00669	-1.82711	3.28e-12	sp|P02749|APOH_HUMAN/tr|J3KS17|J3KS17_HUMAN	1	-0.0068	-1.06192
PGP_01.14435.14435.4.1.dta	4380	6636.65	3660.55	4	ATFGCHDGYSLDGPEEIECTKLGJWSAMPSCK	5,Carbamidomethyl[C];19,Carbamidomethyl[C];21,Carbamyl[K];31,Carbamidomethyl[C];	2976.1	2976.06	6-7-2-0-0	24	NXS	302	0	0	7	0.31096	0.26717	3.98339	1.06425	T	y2+;y3+;y4+;y5+;y6+;y7+;y11+;	y2+;y4+;y5+;y11+;	sp|P02749|APOH_HUMAN	K	AS	230	0	253	-0.00669	-1.82711	4.3e-25	sp|P02749|APOH_HUMAN/tr|J3KS17|J3KS17_HUMAN	1	-0.04116	-6.20282
PGP_01.14450.14450.3.0.dta	2193	3675.47	1266.56	3	LGJWSAMPSCK	7,Oxidation[M];10,Carbamidomethyl[C];	2408.9	2408.87	5-5-1-0-2	3	NXS	436	0	0	4	0.16312	0.1906	2.00312	0.38179	T	b6+;y2+;y3+;y4+;	y4+;	sp|P02749|APOH_HUMAN	K	AS	251	0	253	0.00075	0.591695	1.68e-17	sp|P02749|APOH_HUMAN/tr|J3KS17|J3KS17_HUMAN	13	-0.03278	-8.92096
PGP_01.14451.14451.3.0.dta	3248	3866.53	1952.82	3	YNQJFSAGNNENIMEAH	-	1913.71	1913.68	5-4-1-0-0	4	NXS	528	0	0	4	0.16809	0.09429	3.05003	0.28758	T	y1+;y2+;y4+;y6+;	y1+;y4+;	sp|P04114|APOB_HUMAN	K	VG	3098	0	3101	0.00254	1.30003	5.84e-20	sp|P04114|APOB_HUMAN	1	-0.03771	-9.75537
PGP_01.14453.14453.2.0.dta	2193	3326.33	1266.56	2	LGJWSAMPSCK	7,Oxidation[M];10,Carbamidomethyl[C];	2059.77	2059.73	5-4-1-0-1	3	NXS	260	0	0	4	0.23184	0.22473	2.96624	0.66659	T	b6+;y2+;y3+;y4+;	y2+;y4+;	sp|P02749|APOH_HUMAN	K	AS	251	0	253	0.00075	0.591695	1.68e-17	sp|P02749|APOH_HUMAN/tr|J3KS17|J3KS17_HUMAN	13	-0.03149	-9.46968
PGP_01.14457.14457.2.0.dta	2193	3326.33	1266.56	2	LGJWSAMPSCK	7,Oxidation[M];10,Carbamidomethyl[C];	2059.77	2059.73	5-4-1-0-1	3	NXS	260	0	0	4	0.23898	0.2267	2.96624	0.67246	T	b6+;y2+;y3+;y4+;	y2+;y4+;	sp|P02749|APOH_HUMAN	K	AS	251	0	253	0.00075	0.591695	1.68e-17	sp|P02749|APOH_HUMAN/tr|J3KS17|J3KS17_HUMAN	13	-0.03149	-9.46968
PGP_01.14458.14458.2.0.dta	2193	3326.33	1266.56	2	LGJWSAMPSCK	7,Oxidation[M];10,Carbamidomethyl[C];	2059.77	2059.73	5-4-1-0-1	3	NXS	260	0	0	5	0.23616	0.2237	2.96624	0.66355	T	b4+;b6+;y2+;y3+;y4+;	y2+;y4+;	sp|P02749|APOH_HUMAN	K	AS	251	0	253	0.00075	0.591695	1.68e-17	sp|P02749|APOH_HUMAN/tr|J3KS17|J3KS17_HUMAN	13	-0.03149	-9.46968
PGP_01.14459.14459.4.0.dta	3009	3935.72	2022	4	ELHHLQEQJVSNAFLDK	-	1913.71	1913.68	5-4-1-0-0	9	NXS	384	2	0.02113	12	0.19494	0.23665	3.05003	0.72178	T	b3+;b4+;b5+;b6+;b7+;b10+;y1+;y2+;y3+;y4+;y5+;y7+;Y1++;Y1++;	b3+;y3+;	sp|P00450|CERU_HUMAN	K	GE	754	0	762	0.00138	0.682159	1.52e-20	sp|P00450|CERU_HUMAN/tr|E9PFZ2|E9PFZ2_HUMAN/tr|H7C5R1|H7C5R1_HUMAN	18	-0.03559	-9.04506
PGP_01.14460.14460.2.0.dta	4060	3310.33	1282.55	2	LGJWSAMPSCK	4,Oxidation[W];7,Oxidation[M];10,Carbamidomethyl[C];	2027.78	2027.75	3-4-1-0-3	3	NXS	288	1	0.03682	4	0.20172	0.22907	3.75283	0.85967	T	b3+;y2+;y3+;y4+;Y1++;	y2+;y4+;Y1++;	sp|P02749|APOH_HUMAN	K	AS	251	0	253	0.00013	0.101282	8.38e-20	sp|P02749|APOH_HUMAN/tr|J3KS17|J3KS17_HUMAN	1	-0.03124	-9.43991
PGP_01.14465.14465.3.2.dta	3248	3705.48	1952.82	3	YNQJFSAGNNENIMEAH	-	1752.66	1752.64	4-4-0-0-2	4	NXS	530	0	0	5	0.09398	0.082	2.0649	0.16931	T	y1+;y2+;y3+;y4+;y10+;	y1+;	sp|P04114|APOB_HUMAN	K	VG	3098	0.01	3101	0.00254	1.30003	5.84e-20	sp|P04114|APOB_HUMAN	1	-0.01583	-4.2732
PGP_01.14471.14471.3.0.dta	2557	3164.27	1266.56	3	LGJWSAMPSCK	7,Oxidation[M];10,Carbamidomethyl[C];	1897.71	1897.68	4-4-1-0-1	3	NXS	224	0	0	5	0.19422	0.20824	3.06703	0.63869	T	b3+;b6+;y2+;y3+;y4+;	y2+;y4+;	sp|P02749|APOH_HUMAN	K	AS	251	0	253	0.00075	0.591695	1.68e-17	sp|P02749|APOH_HUMAN/tr|J3KS17|J3KS17_HUMAN	13	-0.03155	-9.97377
PGP_01.14474.14474.2.0.dta	2557	3164.27	1266.56	2	LGJWSAMPSCK	7,Oxidation[M];10,Carbamidomethyl[C];	1897.71	1897.68	4-4-1-0-1	3	NXS	226	0	0	5	0.24169	0.23082	3.06703	0.70794	T	b3+;b6+;y2+;y3+;y4+;	y2+;y4+;	sp|P02749|APOH_HUMAN	K	AS	251	0	253	0.00075	0.591695	1.68e-17	sp|P02749|APOH_HUMAN/tr|J3KS17|J3KS17_HUMAN	13	-0.03047	-9.63236
PGP_01.14475.14475.2.0.dta	2557	3164.27	1266.56	2	LGJWSAMPSCK	7,Oxidation[M];10,Carbamidomethyl[C];	1897.71	1897.68	4-4-1-0-1	3	NXS	226	0	0	6	0.24912	0.23575	3.06703	0.72306	T	b3+;b4+;b5+;y2+;y3+;y4+;	y2+;y4+;	sp|P02749|APOH_HUMAN	K	AS	251	0	253	0.00075	0.591695	1.68e-17	sp|P02749|APOH_HUMAN/tr|J3KS17|J3KS17_HUMAN	13	-0.03047	-9.63236
PGP_01.14476.14476.2.0.dta	2557	3164.27	1266.56	2	LGJWSAMPSCK	7,Oxidation[M];10,Carbamidomethyl[C];	1897.71	1897.68	4-4-1-0-1	3	NXS	226	0	0	6	0.22928	0.2257	3.06703	0.69223	T	b3+;b4+;b6+;y2+;y3+;y4+;	y2+;y4+;	sp|P02749|APOH_HUMAN	K	AS	251	0	253	0.00075	0.591695	1.68e-17	sp|P02749|APOH_HUMAN/tr|J3KS17|J3KS17_HUMAN	13	-0.03047	-9.63236
PGP_01.14477.14477.2.0.dta	2557	3164.27	1266.56	2	LGJWSAMPSCK	7,Oxidation[M];10,Carbamidomethyl[C];	1897.71	1897.68	4-4-1-0-1	3	NXS	226	1	0.00126	6	0.26591	0.24556	3.87262	0.95097	T	b3+;b4+;b6+;y2+;y3+;y4+;Y0+;	y2+;y3+;y4+;	sp|P02749|APOH_HUMAN	K	AS	251	0	253	0.00075	0.591695	1.68e-17	sp|P02749|APOH_HUMAN/tr|J3KS17|J3KS17_HUMAN	13	-0.03047	-9.63236
PGP_01.14478.14478.2.0.dta	2193	3164.27	1266.56	2	LGJWSAMPSCK	7,Oxidation[M];10,Carbamidomethyl[C];	1897.71	1897.68	4-4-1-0-1	3	NXS	226	0	0	7	0.21578	0.23451	2.96624	0.6956	T	b3+;b4+;b6+;y1+;y2+;y3+;y4+;	y2+;y4+;	sp|P02749|APOH_HUMAN	K	AS	251	0	253	0.00075	0.591695	1.68e-17	sp|P02749|APOH_HUMAN/tr|J3KS17|J3KS17_HUMAN	13	-0.03047	-9.63236
PGP_01.14479.14479.2.0.dta	2557	3164.27	1266.56	2	LGJWSAMPSCK	7,Oxidation[M];10,Carbamidomethyl[C];	1897.71	1897.68	4-4-1-0-1	3	NXS	226	0	0	5	0.25361	0.23671	3.87262	0.9167	T	b3+;b6+;y2+;y3+;y4+;	y2+;y3+;y4+;	sp|P02749|APOH_HUMAN	K	AS	251	0	253	0.00075	0.591695	1.68e-17	sp|P02749|APOH_HUMAN/tr|J3KS17|J3KS17_HUMAN	13	-0.03047	-9.63236
PGP_01.14480.14480.2.0.dta	2557	3164.27	1266.56	2	LGJWSAMPSCK	7,Oxidation[M];10,Carbamidomethyl[C];	1897.71	1897.68	4-4-1-0-1	3	NXS	226	0	0	6	0.22905	0.22543	3.06703	0.6914	T	b3+;b4+;b6+;y2+;y3+;y4+;	y2+;y4+;	sp|P02749|APOH_HUMAN	K	AS	251	0	253	0.00075	0.591695	1.68e-17	sp|P02749|APOH_HUMAN/tr|J3KS17|J3KS17_HUMAN	13	-0.03047	-9.63236
PGP_01.14481.14481.2.0.dta	2193	3164.27	1266.56	2	LGJWSAMPSCK	7,Oxidation[M];10,Carbamidomethyl[C];	1897.71	1897.68	4-4-1-0-1	3	NXS	226	0	0	5	0.06619	0.09666	2.00312	0.19363	T	b3+;b4+;b6+;y2+;y3+;	y2+;	sp|P02749|APOH_HUMAN	K	AS	251	0.01	253	0.00075	0.591695	1.68e-17	sp|P02749|APOH_HUMAN/tr|J3KS17|J3KS17_HUMAN	13	-0.03047	-9.63236
PGP_01.14482.14482.4.0.dta	3246	4673.06	1883.01	4	LHINHNJLTESVGPLPK	-	2790.05	2790	7-6-1-0-1	7	NXT	252	3	0.04085	5	0.10756	0.19008	4.53585	0.86216	T	b2+;b3+;y2+;y5+;y7+;Y0++;Y0++;Y1++;	b2+;y2+;y5+;Y1++;	sp|P51884|LUM_HUMAN	K	SL	121	0	127	0.00027	0.143312	4.56e-15	sp|P51884|LUM_HUMAN	24	-0.04571	-9.78362
PGP_01.14484.14484.2.0.dta	2557	3164.27	1266.56	2	LGJWSAMPSCK	7,Oxidation[M];10,Carbamidomethyl[C];	1897.71	1897.68	4-4-1-0-1	3	NXS	226	0	0	7	0.24246	0.23185	3.06703	0.71109	T	b3+;b4+;b5+;b6+;y2+;y3+;y4+;	y2+;y4+;	sp|P02749|APOH_HUMAN	K	AS	251	0	253	0.00075	0.591695	1.68e-17	sp|P02749|APOH_HUMAN/tr|J3KS17|J3KS17_HUMAN	13	-0.03047	-9.63236
PGP_01.14485.14485.4.0.dta	3992	6490.57	3658.57	4	ATFGCHDGYSLDGPEEIECTKLGJWSAMPSCK	0,Amidine[AnyN-term];5,Carbamidomethyl[C];19,Carbamidomethyl[C];31,Carbamidomethyl[C];	2832	2832.05	6-7-0-0-3	24	NXS	402	0	0	7	0.34292	0.23703	4.57237	1.08378	T	y2+;y3+;y4+;y5+;y6+;y7+;y11+;	y2+;y4+;y5+;y7+;y11+;	sp|P02749|APOH_HUMAN	K	AS	230	0	253	7e-05	0.019128	3.46e-06	sp|P02749|APOH_HUMAN/tr|J3KS17|J3KS17_HUMAN	1	0.04473	6.89265
PGP_01.14487.14487.4.2.dta	4327	6276.5	3617.54	4	ATFGCHDGYSLDGPEEIECTKLGJWSAMPSCK	0,Carbamyl[AnyN-term];5,Carbamidomethyl[C];19,Carbamidomethyl[C];31,Carbamidomethyl[C];	2658.95	2658.94	6-4-2-0-2	24	NXS	496	0	0	8	0.19011	0.18967	2.61736	0.49643	T	y2+;y3+;y4+;y5+;y6+;y7+;y11+;y14++;	y4+;y14++;	sp|P02749|APOH_HUMAN	K	AS	230	0	253	-0.00669	-1.82711	3.28e-12	sp|P02749|APOH_HUMAN/tr|J3KS17|J3KS17_HUMAN	1	-0.01215	-1.9361
PGP_01.14488.14488.4.2.dta	4327	6276.5	3617.54	4	ATFGCHDGYSLDGPEEIECTKLGJWSAMPSCK	0,Carbamyl[AnyN-term];5,Carbamidomethyl[C];19,Carbamidomethyl[C];31,Carbamidomethyl[C];	2658.95	2658.94	6-4-2-0-2	24	NXS	496	0	0	8	0.19855	0.20026	2.61736	0.52415	T	y2+;y3+;y4+;y5+;y6+;y7+;y11+;y14++;	y4+;y14++;	sp|P02749|APOH_HUMAN	K	AS	230	0	253	-0.00669	-1.82711	3.28e-12	sp|P02749|APOH_HUMAN/tr|J3KS17|J3KS17_HUMAN	1	-0.01215	-1.9361
PGP_01.14490.14490.2.0.dta	2193	3164.27	1266.56	2	LGJWSAMPSCK	7,Oxidation[M];10,Carbamidomethyl[C];	1897.71	1897.68	4-4-1-0-1	3	NXS	226	0	0	6	0.20804	0.22542	2.96624	0.66865	T	b3+;b5+;b6+;y2+;y3+;y4+;	y2+;y4+;	sp|P02749|APOH_HUMAN	K	AS	251	0	253	0.00075	0.591695	1.68e-17	sp|P02749|APOH_HUMAN/tr|J3KS17|J3KS17_HUMAN	13	-0.03047	-9.63236
PGP_01.14492.14492.3.0.dta	4192	3237.31	886.452	3	JWSLPNR	0,Carbamyl[AnyN-term];	2350.86	2350.83	5-4-2-0-1	1	NXS	298	7	0.09893	6	0.05187	0.21299	2.11399	0.45027	T	b2+;y1+;y3+;y4+;y5+;y6+;Y0+;Y0+;Y1+;Y1+;Y2+;Y3+;Y4+;	Y1+;	sp|P55058|PLTP_HUMAN	R	AV	245	0	245	-0.00035	-0.376165	3.74e-17	sp|P55058|PLTP_HUMAN	1	-0.02566	-7.92874
PGP_01.14502.14502.4.0.dta	3009	4300.85	2022	4	ELHHLQEQJVSNAFLDK	-	2278.85	2278.81	6-5-1-0-0	9	NXS	434	1	0.00504	6	0.08871	0.12904	2.0649	0.26646	T	b3+;b4+;b5+;y2+;y4+;y7+;Y1++;	b3+;	sp|P00450|CERU_HUMAN	K	GE	754	0	762	0.00138	0.682159	1.52e-20	sp|P00450|CERU_HUMAN/tr|E9PFZ2|E9PFZ2_HUMAN/tr|H7C5R1|H7C5R1_HUMAN	18	-0.0407	-9.46537
PGP_01.14504.14504.3.0.dta	3246	4673.06	1883.01	3	LHINHNJLTESVGPLPK	-	2790.05	2790	7-6-1-0-1	7	NXT	252	1	0.02777	4	0.07998	0.16357	3.03379	0.49623	T	b2+;b3+;y2+;y5+;Y1++;	y2+;Y1++;	sp|P51884|LUM_HUMAN	K	SL	121	0	127	0.00027	0.143312	4.56e-15	sp|P51884|LUM_HUMAN	24	-0.04581	-9.80502
PGP_01.14507.14507.5.0.dta	4380	6475.6	3660.55	5	ATFGCHDGYSLDGPEEIECTKLGJWSAMPSCK	5,Carbamidomethyl[C];19,Carbamidomethyl[C];21,Carbamyl[K];31,Carbamidomethyl[C];	2815.05	2815.03	5-7-1-0-2	24	NXS	360	0	0	6	0.18787	0.19923	2.61922	0.52183	T	y2+;y4+;y5+;y6+;y7+;y11+;	y4+;y11+;	sp|P02749|APOH_HUMAN	K	AS	230	0	253	-0.00669	-1.82711	4.3e-25	sp|P02749|APOH_HUMAN/tr|J3KS17|J3KS17_HUMAN	1	-0.0193	-2.98087
PGP_01.14509.14509.2.0.dta	4060	3310.33	1282.55	2	LGJWSAMPSCK	4,Oxidation[W];7,Oxidation[M];10,Carbamidomethyl[C];	2027.78	2027.75	3-4-1-0-3	3	NXS	286	1	0.05022	4	0.22484	0.24354	3.75283	0.91397	T	b3+;y2+;y3+;y4+;Y1++;	y2+;y4+;Y1++;	sp|P02749|APOH_HUMAN	K	AS	251	0	253	0.00013	0.101282	8.38e-20	sp|P02749|APOH_HUMAN/tr|J3KS17|J3KS17_HUMAN	1	-0.03107	-9.38854
PGP_01.14513.14513.3.1.dta	13	3528.41	1378.66	3	KLGJWSAMPSCK	11,Carbamidomethyl[C];	2149.75	2149.77	7-5-0-0-0	4	NXS	432	0	0	8	0.30442	0.29882	5.20854	1.55641	T	y2+;y3+;y4+;y5+;y6+;y7+;y8+;y11+;	y2+;y4+;y5+;y7+;y11+;	sp|P02749|APOH_HUMAN	T	AS	250	0	253	-0.00433	-3.1385	2.86e-24	sp|P02749|APOH_HUMAN/tr|J3KS17|J3KS17_HUMAN	1	0.01733	4.91299
PGP_01.14517.14517.4.4.dta	4327	6276.49	3617.54	4	ATFGCHDGYSLDGPEEIECTKLGJWSAMPSCK	0,Carbamyl[AnyN-term];5,Carbamidomethyl[C];19,Carbamidomethyl[C];31,Carbamidomethyl[C];	2658.94	2658.94	6-4-2-0-2	24	NXS	474	0	0	9	0.18039	0.18388	2.61736	0.48128	T	b29+++;y2+;y4+;y5+;y6+;y7+;y8+;y11+;y14++;	y4+;y14++;	sp|P02749|APOH_HUMAN	K	AS	230	0	253	-0.00669	-1.82711	3.28e-12	sp|P02749|APOH_HUMAN/tr|J3KS17|J3KS17_HUMAN	1	-0.00332	-0.529043
PGP_01.14519.14519.5.0.dta	3992	6327.52	3658.57	5	ATFGCHDGYSLDGPEEIECTKLGJWSAMPSCK	0,Amidine[AnyN-term];5,Carbamidomethyl[C];19,Carbamidomethyl[C];31,Carbamidomethyl[C];	2668.95	2668.97	5-7-1-0-1	24	NXS	446	0	0	8	0.26905	0.20967	3.98339	0.83521	T	y2+;y3+;y4+;y5+;y6+;y7+;y8+;y11+;	y4+;y5+;y7+;y11+;	sp|P02749|APOH_HUMAN	K	AS	230	0	253	7e-05	0.019128	3.46e-06	sp|P02749|APOH_HUMAN/tr|J3KS17|J3KS17_HUMAN	1	0.02138	3.37944
PGP_01.14521.14521.4.2.dta	4380	6401.58	3660.55	4	ATFGCHDGYSLDGPEEIECTKLGJWSAMPSCK	5,Carbamidomethyl[C];19,Carbamidomethyl[C];21,Carbamyl[K];31,Carbamidomethyl[C];	2741.04	2740.99	4-6-2-0-2	24	NXS	430	0	0	6	0.21479	0.2033	3.34188	0.67942	T	y2+;y4+;y5+;y7+;y11+;y14++;	y4+;y5+;y11+;	sp|P02749|APOH_HUMAN	K	AS	230	0	253	-0.00669	-1.82711	4.3e-25	sp|P02749|APOH_HUMAN/tr|J3KS17|J3KS17_HUMAN	1	-0.04157	-6.49468
PGP_01.14522.14522.5.0.dta	4380	6344.56	3660.55	5	ATFGCHDGYSLDGPEEIECTKLGJWSAMPSCK	5,Carbamidomethyl[C];19,Carbamidomethyl[C];21,Carbamyl[K];31,Carbamidomethyl[C];	2684.01	2683.97	4-5-2-0-3	24	NXS	480	0	0	8	0.2434	0.24088	3.34188	0.805	T	y2+;y3+;y4+;y5+;y6+;y7+;y8+;y11+;	y4+;y5+;y11+;	sp|P02749|APOH_HUMAN	K	AS	230	0	253	-0.00669	-1.82711	4.3e-25	sp|P02749|APOH_HUMAN/tr|J3KS17|J3KS17_HUMAN	1	-0.04219	-6.6508
PGP_01.14523.14523.4.4.dta	4327	6366.47	3617.54	4	ATFGCHDGYSLDGPEEIECTKLGJWSAMPSCK	0,Carbamyl[AnyN-term];5,Carbamidomethyl[C];19,Carbamidomethyl[C];31,Carbamidomethyl[C];	2748.92	2748.97	8-5-1-0-1	24	NXS	332	0	0	8	0.29867	0.26209	3.98092	1.04335	T	y1+;y2+;y3+;y4+;y5+;y6+;y7+;y11+;	y3+;y4+;y5+;y11+;	sp|P02749|APOH_HUMAN	K	AS	230	0	253	-0.00669	-1.82711	3.28e-12	sp|P02749|APOH_HUMAN/tr|J3KS17|J3KS17_HUMAN	1	0.04939	7.75912
PGP_01.14524.14524.2.0.dta	13	3171.29	1378.66	2	KLGJWSAMPSCK	11,Carbamidomethyl[C];	1792.63	1792.65	3-5-1-0-0	4	NXS	246	0	0	8	0.24864	0.27113	3.85904	1.04629	T	y2+;y3+;y4+;y5+;y6+;y7+;y8+;y11+;	y2+;y4+;y5+;	sp|P02749|APOH_HUMAN	T	AS	250	0	253	-0.00433	-3.1385	2.86e-24	sp|P02749|APOH_HUMAN/tr|J3KS17|J3KS17_HUMAN	1	0.01868	5.89225
PGP_01.14530.14530.3.0.dta	2557	3164.27	1266.56	3	LGJWSAMPSCK	7,Oxidation[M];10,Carbamidomethyl[C];	1897.71	1897.68	4-4-1-0-1	3	NXS	224	0	0	6	0.21687	0.21942	3.06703	0.67295	T	b3+;b4+;b6+;y2+;y3+;y4+;	y2+;y4+;	sp|P02749|APOH_HUMAN	K	AS	251	0	253	0.00075	0.591695	1.68e-17	sp|P02749|APOH_HUMAN/tr|J3KS17|J3KS17_HUMAN	13	-0.03143	-9.93583
PGP_01.14532.14532.4.0.dta	4060	3164.27	1282.55	4	LGJWSAMPSCK	4,Oxidation[W];7,Oxidation[M];10,Carbamidomethyl[C];	1881.72	1881.69	3-4-1-0-2	3	NXS	222	1	0.02833	4	0.19018	0.2183	2.96624	0.64754	T	b3+;y2+;y3+;y4+;Y1++;	y4+;Y1++;	sp|P02749|APOH_HUMAN	K	AS	251	0	253	0.00013	0.101282	8.38e-20	sp|P02749|APOH_HUMAN/tr|J3KS17|J3KS17_HUMAN	1	-0.02955	-9.34153
PGP_01.14536.14536.4.4.dta	4327	6366.47	3617.54	4	ATFGCHDGYSLDGPEEIECTKLGJWSAMPSCK	0,Carbamyl[AnyN-term];5,Carbamidomethyl[C];19,Carbamidomethyl[C];31,Carbamidomethyl[C];	2748.93	2748.97	8-5-1-0-1	24	NXS	334	0	0	7	0.29785	0.26351	3.98092	1.049	T	y2+;y3+;y4+;y5+;y6+;y7+;y11+;	y2+;y4+;y5+;y11+;	sp|P02749|APOH_HUMAN	K	AS	230	0	253	-0.00669	-1.82711	3.28e-12	sp|P02749|APOH_HUMAN/tr|J3KS17|J3KS17_HUMAN	1	0.04373	6.86993
PGP_01.14538.14538.3.0.dta	4060	3164.27	1282.55	3	LGJWSAMPSCK	4,Oxidation[W];7,Oxidation[M];10,Carbamidomethyl[C];	1881.72	1881.69	3-4-1-0-2	3	NXS	224	1	0.03609	4	0.20137	0.22654	2.96624	0.67196	T	b3+;y2+;y3+;y4+;Y1++;	y4+;Y1++;	sp|P02749|APOH_HUMAN	K	AS	251	0	253	0.00013	0.101282	8.38e-20	sp|P02749|APOH_HUMAN/tr|J3KS17|J3KS17_HUMAN	1	-0.03142	-9.93267
PGP_01.14543.14543.4.0.dta	4380	6344.55	3660.55	4	ATFGCHDGYSLDGPEEIECTKLGJWSAMPSCK	5,Carbamidomethyl[C];19,Carbamidomethyl[C];21,Carbamyl[K];31,Carbamidomethyl[C];	2684	2683.97	4-5-2-0-3	24	NXS	458	0	0	8	0.3015	0.27143	5.12456	1.39095	T	y2+;y3+;y4+;y5+;y6+;y7+;y8+;y11+;	y2+;y3+;y4+;y5+;y7+;y11+;	sp|P02749|APOH_HUMAN	K	AS	230	0	253	-0.00669	-1.82711	4.3e-25	sp|P02749|APOH_HUMAN/tr|J3KS17|J3KS17_HUMAN	1	-0.03035	-4.78437
PGP_01.14549.14549.2.6.dta	1798	3182.26	1080.46	2	JWSAMPSCK	8,Carbamidomethyl[C];	2101.8	2101.78	4-5-0-0-3	1	NXS	182	0	0	6	0.26727	0.26504	3.90115	1.03397	T	y2+;y3+;y4+;y5+;y6+;y7+;	y2+;y4+;y5+;	sp|P02749|APOH_HUMAN	G	AS	253	0	253	-0.00051	-0.471592	2.05e-18	sp|P02749|APOH_HUMAN/tr|J3KS17|J3KS17_HUMAN	1	-0.02031	-6.38423
PGP_01.14549.14549.4.3.dta	4327	6366.47	3617.54	4	ATFGCHDGYSLDGPEEIECTKLGJWSAMPSCK	0,Carbamyl[AnyN-term];5,Carbamidomethyl[C];19,Carbamidomethyl[C];31,Carbamidomethyl[C];	2748.93	2748.97	8-5-1-0-1	24	NXS	334	0	0	7	0.2992	0.26414	3.98092	1.0515	T	y2+;y3+;y4+;y5+;y6+;y7+;y11+;	y2+;y4+;y5+;y11+;	sp|P02749|APOH_HUMAN	K	AS	230	0	253	-0.00669	-1.82711	3.28e-12	sp|P02749|APOH_HUMAN/tr|J3KS17|J3KS17_HUMAN	1	0.04373	6.86993
PGP_01.14559.14559.3.0.dta	3009	3935.71	2022	3	ELHHLQEQJVSNAFLDK	-	1913.71	1913.68	5-4-1-0-0	9	NXS	402	5	0.02102	16	0.2311	0.27908	4.55763	1.27192	T	b3+;b6+;b7+;b8+;b9+;b10+;y1+;y2+;y3+;y4+;y5+;y6+;y7+;y8+;y11+;y12+;Y0+;Y0++;Y0++;Y1++;Y1++;	b3+;y2+;y3+;y4+;	sp|P00450|CERU_HUMAN	K	GE	754	0	762	0.00138	0.682159	1.52e-20	sp|P00450|CERU_HUMAN/tr|E9PFZ2|E9PFZ2_HUMAN/tr|H7C5R1|H7C5R1_HUMAN	18	-0.03417	-8.68418
PGP_01.14566.14566.3.0.dta	3009	3935.71	2022	3	ELHHLQEQJVSNAFLDK	-	1913.71	1913.68	5-4-1-0-0	9	NXS	402	3	0.0151	17	0.26731	0.29186	5.20034	1.51779	T	b3+;b4+;b5+;b6+;b7+;b8+;b9+;b10+;y1+;y2+;y3+;y4+;y5+;y6+;y7+;y8+;y13+;Y0++;Y1++;Y1++;	b3+;b4+;y2+;y3+;y4+;	sp|P00450|CERU_HUMAN	K	GE	754	0	762	0.00138	0.682159	1.52e-20	sp|P00450|CERU_HUMAN/tr|E9PFZ2|E9PFZ2_HUMAN/tr|H7C5R1|H7C5R1_HUMAN	18	-0.03417	-8.68418
PGP_01.14569.14569.4.1.dta	4327	6276.48	3617.54	4	ATFGCHDGYSLDGPEEIECTKLGJWSAMPSCK	0,Carbamyl[AnyN-term];5,Carbamidomethyl[C];19,Carbamidomethyl[C];31,Carbamidomethyl[C];	2658.94	2658.94	6-4-2-0-2	24	NXS	478	0	0	8	0.20786	0.20249	2.61736	0.52999	T	y2+;y4+;y5+;y6+;y7+;y8+;y11+;y14++;	y4+;y14++;	sp|P02749|APOH_HUMAN	K	AS	230	0	253	-0.00669	-1.82711	3.28e-12	sp|P02749|APOH_HUMAN/tr|J3KS17|J3KS17_HUMAN	1	-7e-05	-0.0111545
PGP_01.14577.14577.2.0.dta	13	3838.56	1378.66	2	KLGJWSAMPSCK	11,Carbamidomethyl[C];	2459.9	2459.93	3-9-0-0-1	4	NXS	660	0	0	4	0.32217	0.26851	4.56511	1.22578	T	y2+;y4+;y5+;y6+;	y2+;y4+;y5+;y6+;	sp|P02749|APOH_HUMAN	T	AS	250	0	253	-0.00433	-3.1385	2.86e-24	sp|P02749|APOH_HUMAN/tr|J3KS17|J3KS17_HUMAN	1	0.03053	7.95566
PGP_01.14578.14578.2.0.dta	2193	3206.27	1266.56	2	LGJWSAMPSCK	7,Oxidation[M];10,Carbamidomethyl[C];	1939.71	1939.73	3-5-0-0-3	3	NXS	184	0	0	4	0.21605	0.21719	2.96624	0.64424	T	b6+;y2+;y3+;y4+;	y2+;y4+;	sp|P02749|APOH_HUMAN	K	AS	251	0	253	0.00075	0.591695	1.68e-17	sp|P02749|APOH_HUMAN/tr|J3KS17|J3KS17_HUMAN	13	0.02105	6.56737
PGP_01.14589.14589.4.4.dta	4380	5267.13	3660.55	4	ATFGCHDGYSLDGPEEIECTKLGJWSAMPSCK	5,Carbamidomethyl[C];19,Carbamidomethyl[C];21,Carbamyl[K];31,Carbamidomethyl[C];	1606.58	1606.59	4-4-0-0-1	24	NXS	1092	0	0	7	0.1109	0.15594	1.74607	0.27228	T	y2+;y4+;y5+;y6+;y7+;y11+;y16+++;	y4+;	sp|P02749|APOH_HUMAN	K	AS	230	0	253	-0.00669	-1.82711	4.3e-25	sp|P02749|APOH_HUMAN/tr|J3KS17|J3KS17_HUMAN	1	0.00598	1.13556
PGP_01.14594.14594.3.1.dta	2193	5425.04	1266.56	3	LGJWSAMPSCK	7,Oxidation[M];10,Carbamidomethyl[C];	4158.48	4158.48	7-7-4-0-3	3	NXS	256	0	0	4	0.28638	0.25904	3.75283	0.97214	T	y1+;y2+;y3+;y4+;	y2+;y3+;y4+;	sp|P02749|APOH_HUMAN	K	AS	251	0	253	0.00075	0.591695	1.68e-17	sp|P02749|APOH_HUMAN/tr|J3KS17|J3KS17_HUMAN	13	-0.00168	-0.309732
PGP_01.14597.14597.3.0.dta	3009	4081.77	2022	3	ELHHLQEQJVSNAFLDK	-	2059.76	2059.73	5-4-1-0-1	9	NXS	424	2	0.02143	10	0.24301	0.25792	3.85241	0.99361	T	b3+;b4+;b5+;b6+;b8+;y1+;y2+;y3+;y4+;y7+;Y0++;Y1++;	b3+;y2+;y4+;	sp|P00450|CERU_HUMAN	K	GE	754	0	762	0.00138	0.682159	1.52e-20	sp|P00450|CERU_HUMAN/tr|E9PFZ2|E9PFZ2_HUMAN/tr|H7C5R1|H7C5R1_HUMAN	18	-0.02975	-7.29025
PGP_01.14598.14598.3.0.dta	4380	5250.1	3660.55	3	ATFGCHDGYSLDGPEEIECTKLGJWSAMPSCK	5,Carbamidomethyl[C];19,Carbamidomethyl[C];21,Carbamyl[K];31,Carbamidomethyl[C];	1589.56	1589.57	3-4-1-0-0	24	NXS	1246	0	0	4	0.17451	0.17338	1.74607	0.30273	T	y2+;y4+;y5+;y11+;	y4+;	sp|P02749|APOH_HUMAN	K	AS	230	0	253	-0.00669	-1.82711	4.3e-25	sp|P02749|APOH_HUMAN/tr|J3KS17|J3KS17_HUMAN	1	0.01618	3.08244
PGP_01.14600.14600.3.1.dta	4327	5427.18	3617.54	3	ATFGCHDGYSLDGPEEIECTKLGJWSAMPSCK	0,Carbamyl[AnyN-term];5,Carbamidomethyl[C];19,Carbamidomethyl[C];31,Carbamidomethyl[C];	1809.64	1809.67	4-5-0-0-1	24	NXS	1086	0	0	6	0.40552	0.29997	3.98092	1.19414	T	y2+;y3+;y4+;y5+;y7+;y11+;	y2+;y3+;y4+;y5+;	sp|P02749|APOH_HUMAN	K	AS	230	0	253	-0.00669	-1.82711	3.28e-12	sp|P02749|APOH_HUMAN/tr|J3KS17|J3KS17_HUMAN	1	0.02502	4.611
PGP_01.14601.14601.3.0.dta	3009	3935.71	2022	3	ELHHLQEQJVSNAFLDK	-	1913.71	1913.68	5-4-1-0-0	9	NXS	402	2	0.00665	14	0.18668	0.22803	3.05003	0.6955	T	b3+;b4+;b5+;b6+;b7+;b8+;y1+;y2+;y3+;y4+;y5+;y6+;y7+;y12+;Y1++;Y1++;	b3+;y2+;	sp|P00450|CERU_HUMAN	K	GE	754	0	762	0.00138	0.682159	1.52e-20	sp|P00450|CERU_HUMAN/tr|E9PFZ2|E9PFZ2_HUMAN/tr|H7C5R1|H7C5R1_HUMAN	18	-0.03427	-8.70959
PGP_01.14615.14615.3.0.dta	3009	3935.71	2022	3	ELHHLQEQJVSNAFLDK	-	1913.71	1913.68	5-4-1-0-0	9	NXS	402	4	0.03105	16	0.21402	0.26521	3.05003	0.80889	T	b3+;b4+;b5+;b6+;b7+;b8+;b9+;b10+;y1+;y2+;y3+;y4+;y5+;y6+;y7+;y8+;Y0++;Y0++;Y1++;Y1++;	b3+;y2+;	sp|P00450|CERU_HUMAN	K	GE	754	0	762	0.00138	0.682159	1.52e-20	sp|P00450|CERU_HUMAN/tr|E9PFZ2|E9PFZ2_HUMAN/tr|H7C5R1|H7C5R1_HUMAN	18	-0.03427	-8.70959
PGP_01.14619.14619.3.1.dta	4380	5250.1	3660.55	3	ATFGCHDGYSLDGPEEIECTKLGJWSAMPSCK	5,Carbamidomethyl[C];19,Carbamidomethyl[C];21,Carbamyl[K];31,Carbamidomethyl[C];	1589.55	1589.57	3-4-1-0-0	24	NXS	1214	0	0	5	0.19863	0.19639	2.61922	0.5144	T	y2+;y4+;y5+;y7+;y11+;	y4+;y11+;	sp|P02749|APOH_HUMAN	K	AS	230	0	253	-0.00669	-1.82711	4.3e-25	sp|P02749|APOH_HUMAN/tr|J3KS17|J3KS17_HUMAN	1	0.02412	4.5951
PGP_01.14621.14621.3.1.dta	1793	5660.06	1137.48	3	GJWSAMPSCK	9,Carbamidomethyl[C];	4522.58	4522.59	8-8-5-0-1	2	NXS	46	0	0	4	0.25083	0.22854	3.07882	0.70364	T	y2+;y4+;y5+;y6+;	y4+;y5+;	sp|P02749|APOH_HUMAN	L	AS	252	0	253	-0.00034	-0.298648	2.98e-18	sp|P02749|APOH_HUMAN/tr|J3KS17|J3KS17_HUMAN	1	0.01684	2.97577
PGP_01.14630.14630.4.0.dta	4380	6344.56	3660.55	4	ATFGCHDGYSLDGPEEIECTKLGJWSAMPSCK	5,Carbamidomethyl[C];19,Carbamidomethyl[C];21,Carbamyl[K];31,Carbamidomethyl[C];	2684.01	2683.97	4-5-2-0-3	24	NXS	464	0	0	8	0.32583	0.2826	5.12456	1.44822	T	y2+;y3+;y4+;y5+;y6+;y7+;y8+;y11+;	y2+;y3+;y4+;y5+;y7+;y11+;	sp|P02749|APOH_HUMAN	K	AS	230	0	253	-0.00669	-1.82711	4.3e-25	sp|P02749|APOH_HUMAN/tr|J3KS17|J3KS17_HUMAN	1	-0.03845	-6.06124
PGP_01.14634.14634.4.0.dta	4380	6344.56	3660.55	4	ATFGCHDGYSLDGPEEIECTKLGJWSAMPSCK	5,Carbamidomethyl[C];19,Carbamidomethyl[C];21,Carbamyl[K];31,Carbamidomethyl[C];	2684.01	2683.97	4-5-2-0-3	24	NXS	464	0	0	9	0.39554	0.31228	4.57237	1.42787	T	y1+;y2+;y3+;y4+;y5+;y6+;y7+;y8+;y11+;	y2+;y4+;y5+;y6+;y11+;	sp|P02749|APOH_HUMAN	K	AS	230	0	253	-0.00669	-1.82711	4.3e-25	sp|P02749|APOH_HUMAN/tr|J3KS17|J3KS17_HUMAN	1	-0.03845	-6.06124
PGP_01.14640.14640.4.3.dta	3009	4082.79	2022	4	ELHHLQEQJVSNAFLDK	-	2060.78	2060.76	5-4-0-0-3	9	NXS	312	1	0.04678	9	0.17208	0.21353	3.05003	0.65128	T	b3+;b4+;b5+;y1+;y2+;y3+;y4+;y5+;y7+;Y1++;	b3+;Y1++;	sp|P00450|CERU_HUMAN	K	GE	754	0	762	0.00138	0.682159	1.52e-20	sp|P00450|CERU_HUMAN/tr|E9PFZ2|E9PFZ2_HUMAN/tr|H7C5R1|H7C5R1_HUMAN	18	-0.02754	-6.74701
PGP_01.14643.14643.2.0.dta	2193	3164.27	1266.56	2	LGJWSAMPSCK	7,Oxidation[M];10,Carbamidomethyl[C];	1897.71	1897.68	4-4-1-0-1	3	NXS	222	0	0	5	0.18984	0.2143	2.96624	0.63566	T	b3+;b6+;y2+;y3+;y4+;	y2+;y4+;	sp|P02749|APOH_HUMAN	K	AS	251	0	253	0.00075	0.591695	1.68e-17	sp|P02749|APOH_HUMAN/tr|J3KS17|J3KS17_HUMAN	13	-0.0296	-9.35733
PGP_01.14647.14647.4.1.dta	4327	6366.48	3617.54	4	ATFGCHDGYSLDGPEEIECTKLGJWSAMPSCK	0,Carbamyl[AnyN-term];5,Carbamidomethyl[C];19,Carbamidomethyl[C];31,Carbamidomethyl[C];	2748.94	2748.97	8-5-1-0-1	24	NXS	356	0	0	7	0.32281	0.26834	3.98092	1.06826	T	y2+;y3+;y4+;y6+;y7+;y8+;y11+;	y2+;y4+;y7+;y11+;	sp|P02749|APOH_HUMAN	K	AS	230	0	253	-0.00669	-1.82711	3.28e-12	sp|P02749|APOH_HUMAN/tr|J3KS17|J3KS17_HUMAN	1	0.03342	5.25022
PGP_01.14653.14653.2.0.dta	2193	3165.27	1266.56	2	LGJWSAMPSCK	7,Oxidation[M];10,Carbamidomethyl[C];	1898.71	1898.7	4-4-0-0-3	3	NXS	238	0	0	6	0.20202	0.22354	2.96624	0.66308	T	b3+;b5+;b6+;y2+;y3+;y4+;	y2+;y4+;	sp|P02749|APOH_HUMAN	K	AS	251	0	253	0.00075	0.591695	1.68e-17	sp|P02749|APOH_HUMAN/tr|J3KS17|J3KS17_HUMAN	13	-0.01202	-3.79865
PGP_01.14661.14661.3.0.dta	2557	3310.32	1266.56	3	LGJWSAMPSCK	7,Oxidation[M];10,Carbamidomethyl[C];	2043.76	2043.74	4-4-1-0-2	3	NXS	252	0	0	6	0.21051	0.21521	3.06703	0.66005	T	b3+;b4+;b6+;y2+;y3+;y4+;	y2+;y4+;	sp|P02749|APOH_HUMAN	K	AS	251	0	253	0.00075	0.591695	1.68e-17	sp|P02749|APOH_HUMAN/tr|J3KS17|J3KS17_HUMAN	13	-0.01887	-5.70206
PGP_01.14663.14663.3.0.dta	1798	3473.37	1080.46	3	JWSAMPSCK	8,Carbamidomethyl[C];	2392.91	2392.88	4-5-1-0-3	1	NXS	256	0	0	5	0.13446	0.18503	2.09508	0.38764	T	y2+;y3+;y4+;y5+;y7+;	y4+;	sp|P02749|APOH_HUMAN	G	AS	253	0	253	-0.00051	-0.471592	2.05e-18	sp|P02749|APOH_HUMAN/tr|J3KS17|J3KS17_HUMAN	1	-0.03292	-9.48049
PGP_01.14665.14665.3.0.dta	2360	3935.72	2022	3	ELHHLQEQJVSNAFLDK	-	1913.71	1913.68	5-4-1-0-0	9	NXS	398	4	0.01525	19	0.22841	0.27577	3.68041	1.01495	T	b3+;b4+;b6+;b7+;b8+;b9+;b10+;b13+;b8++;b13++;y1+;y2+;y3+;y4+;y5+;y6+;y7+;y8+;y14++;Y1+;Y0++;Y0++;Y1++;	b3+;b4+;y2+;	sp|P00450|CERU_HUMAN	K	GE	754	0	762	0.00138	0.682159	1.52e-20	sp|P00450|CERU_HUMAN/tr|E9PFZ2|E9PFZ2_HUMAN/tr|H7C5R1|H7C5R1_HUMAN	18	-0.03506	-8.91037
PGP_01.14667.14667.3.0.dta	3533	4071.87	2012.09	3	KLHINHNJLTESVGPLPK	7,Deamidated[N];	2059.77	2059.73	5-4-1-0-1	8	NXT	78	2	0.03562	9	0.2193	0.27406	2.89047	0.79215	T	b1+;b3+;b4+;y1+;y2+;y4+;y5+;y6+;y7+;Y0++;Y1++;	y2+;y5+;	sp|P51884|LUM_HUMAN	K	SL	120	0	127	-0.00146	-0.725259	3.23e-32	sp|P51884|LUM_HUMAN	7	-0.03934	-9.66372
PGP_01.14668.14668.4.1.dta	3533	4072.87	2012.09	4	KLHINHNJLTESVGPLPK	7,Deamidated[N];	2060.78	2060.76	5-4-0-0-3	8	NXT	62	4	0.05619	9	0.1927	0.25754	3.66291	0.94333	T	b1+;b3+;b4+;y2+;y5+;y6+;y7+;y13+;y16++;Y0++;Y1++;Y1++;Y2++;	y2+;y5+;Y1++;	sp|P51884|LUM_HUMAN	K	SL	120	0	127	-0.00146	-0.725259	3.23e-32	sp|P51884|LUM_HUMAN	7	-0.02774	-6.81255
PGP_01.14669.14669.4.3.dta	4327	6366.48	3617.54	4	ATFGCHDGYSLDGPEEIECTKLGJWSAMPSCK	0,Carbamyl[AnyN-term];5,Carbamidomethyl[C];19,Carbamidomethyl[C];31,Carbamidomethyl[C];	2748.94	2748.97	8-5-1-0-1	24	NXS	358	0	0	7	0.27356	0.25041	3.98092	0.99688	T	y2+;y3+;y4+;y5+;y6+;y7+;y11+;	y2+;y4+;y5+;y11+;	sp|P02749|APOH_HUMAN	K	AS	230	0	253	-0.00669	-1.82711	3.28e-12	sp|P02749|APOH_HUMAN/tr|J3KS17|J3KS17_HUMAN	1	0.03199	5.02557
PGP_01.14672.14672.3.0.dta	2193	3327.34	1266.56	3	LGJWSAMPSCK	7,Oxidation[M];10,Carbamidomethyl[C];	2060.78	2060.76	5-4-0-0-3	3	NXS	348	0	0	4	0.16281	0.1879	2.00312	0.37638	T	b6+;y2+;y3+;y4+;	y4+;	sp|P02749|APOH_HUMAN	K	AS	251	0	253	0.00075	0.591695	1.68e-17	sp|P02749|APOH_HUMAN/tr|J3KS17|J3KS17_HUMAN	13	-0.02345	-7.04976
PGP_01.14673.14673.4.4.dta	4327	6366.48	3617.54	4	ATFGCHDGYSLDGPEEIECTKLGJWSAMPSCK	0,Carbamyl[AnyN-term];5,Carbamidomethyl[C];19,Carbamidomethyl[C];31,Carbamidomethyl[C];	2748.94	2748.97	8-5-1-0-1	24	NXS	358	0	0	6	0.2185	0.21637	3.98092	0.86136	T	y2+;y3+;y4+;y5+;y7+;y11+;	y2+;y3+;y4+;y5+;	sp|P02749|APOH_HUMAN	K	AS	230	0	253	-0.00669	-1.82711	3.28e-12	sp|P02749|APOH_HUMAN/tr|J3KS17|J3KS17_HUMAN	1	0.03199	5.02557
PGP_01.14692.14692.3.0.dta	4060	3327.34	1282.55	3	LGJWSAMPSCK	4,Oxidation[W];7,Oxidation[M];10,Carbamidomethyl[C];	2044.78	2044.76	4-4-0-0-4	3	NXS	326	1	0.02984	4	0.16262	0.20389	2.96624	0.60479	T	b3+;y2+;y3+;y4+;Y1++;	y4+;Y1++;	sp|P02749|APOH_HUMAN	K	AS	251	0	253	0.00013	0.101282	8.38e-20	sp|P02749|APOH_HUMAN/tr|J3KS17|J3KS17_HUMAN	1	-0.02151	-6.46655
PGP_01.14710.14710.3.1.dta	4192	3254.33	886.452	3	JWSLPNR	0,Carbamyl[AnyN-term];	2367.88	2367.85	6-4-1-0-2	1	NXS	330	7	0.07783	5	0.02931	0.17328	2.11399	0.36632	T	b2+;y3+;y4+;y5+;y6+;Y0+;Y0+;Y1+;Y1+;Y2+;Y3+;Y4+;	Y1+;	sp|P55058|PLTP_HUMAN	R	AV	245	0	245	-0.00035	-0.376165	3.74e-17	sp|P55058|PLTP_HUMAN	1	-0.031	-9.52863
PGP_01.14747.14747.3.0.dta	803	4094.69	2472.08	3	TSGAYSJASSTDSASYYPLTGDTR	-	1622.61	1622.58	5-4-0-0-0	7	NXS	828	0	0	4	0.2036	0.26023	3.00823	0.78283	T	y1+;y2+;y7+;y8+;	y2+;y7+;	sp|P04114|APOB_HUMAN	C	LE	977	0	983	-0.00069	-0.279006	4.36e-21	sp|P04114|APOB_HUMAN	2	-0.02837	-6.93014
PGP_01.14752.14752.3.1.dta	13	3122.25	1378.66	3	KLGJWSAMPSCK	11,Carbamidomethyl[C];	1743.59	1743.61	7-3-0-0-0	4	NXS	246	0	0	6	0.2979	0.32642	4.56511	1.49013	T	b1+;y2+;y4+;y5+;y7+;y11+;	y4+;y5+;y7+;y11+;	sp|P02749|APOH_HUMAN	T	AS	250	0	253	-0.00433	-3.1385	2.86e-24	sp|P02749|APOH_HUMAN/tr|J3KS17|J3KS17_HUMAN	1	0.02113	6.76979
PGP_01.14765.14765.3.0.dta	3009	3935.72	2022	3	ELHHLQEQJVSNAFLDK	-	1913.71	1913.68	5-4-1-0-0	9	NXS	384	2	0.01601	16	0.35511	0.32677	5.20034	1.69933	T	b3+;b4+;b5+;b6+;b7+;b8+;b10+;y1+;y2+;y3+;y4+;y5+;y6+;y7+;y8+;y13+;Y0++;Y1++;	b3+;b4+;y2+;y3+;y4+;	sp|P00450|CERU_HUMAN	K	GE	754	0	762	0.00138	0.682159	1.52e-20	sp|P00450|CERU_HUMAN/tr|E9PFZ2|E9PFZ2_HUMAN/tr|H7C5R1|H7C5R1_HUMAN	18	-0.03597	-9.14163
PGP_01.14770.14770.3.1.dta	13	3122.25	1378.66	3	KLGJWSAMPSCK	11,Carbamidomethyl[C];	1743.59	1743.57	NNH(HN(HEX&n-acetyl&sulfate))(HNH)	4	NXS	242	0	0	7	0.15502	0.20806	2.06901	0.43048	T	y2+;y3+;y4+;y5+;y6+;y7+;y11+;	y4+;	sp|P02749|APOH_HUMAN	T	AS	250	0	253	-0.00433	-3.1385	2.86e-24	sp|P02749|APOH_HUMAN/tr|J3KS17|J3KS17_HUMAN	1	-0.02039	-6.53262
PGP_01.14777.14777.2.1.dta	743	3179.27	1394.65	2	KLGJWSAMPSCK	8,Oxidation[M];11,Carbamidomethyl[C];	1784.61	1784.63	6-4-0-0-0	4	NXS	224	0	0	4	0.25283	0.22681	2.94899	0.66887	T	b1+;y2+;y3+;y4+;	y2+;y4+;	sp|P02749|APOH_HUMAN	T	AS	250	0	253	0.00032	0.229286	9.94e-15	sp|P02749|APOH_HUMAN/tr|J3KS17|J3KS17_HUMAN	1	0.02177	6.84971
PGP_01.14777.14777.4.0.dta	1212	6365.5	2483.15	4	KEHETCLAPELYNGJYSTTQK	6,Carbamidomethyl[C];	3882.35	3882.36	8-7-4-0-0	15	NXS	370	0	0	4	0.23462	0.07896	2.708	0.21383	T	b1+;b10++;b12+++;y12+++;	b12+++;y12+++;	sp|P05160|F13B_HUMAN	R	TF	148	0	162	-0.00064	-0.257635	1.32e-32	sp|P05160|F13B_HUMAN	14	0.00769	1.20827
PGP_01.14786.14786.4.0.dta	4369	3935.72	2637.27	4	EWEKELHHLQEQJVSNAFLDK	4,Carbamyl[K];	1298.45	1298.48	3-4-0-0-0	13	NXS	332	0	0	8	0.15221	0.16204	3.86578	0.6264	T	y1+;y2+;y3+;y4+;y5+;y6+;y7+;y9+;	y2+;y3+;y4+;	sp|P00450|CERU_HUMAN	R	GE	750	0	762	0.0056	2.12261	3.96e-12	sp|P00450|CERU_HUMAN/tr|E9PFZ2|E9PFZ2_HUMAN/tr|H7C5R1|H7C5R1_HUMAN	2	0.02347	5.96489
PGP_01.14793.14793.3.2.dta	13	3235.3	1378.66	3	KLGJWSAMPSCK	11,Carbamidomethyl[C];	1856.64	1856.66	5-3-1-0-1	4	NXS	236	0	0	5	0.08972	0.20019	2.06901	0.4142	T	b1+;y2+;y4+;y5+;y7+;	y4+;	sp|P02749|APOH_HUMAN	T	AS	250	0	253	-0.00433	-3.1385	2.86e-24	sp|P02749|APOH_HUMAN/tr|J3KS17|J3KS17_HUMAN	1	0.011	3.40106
PGP_01.14793.14793.4.1.dta	3246	4307.91	1883.01	4	LHINHNJLTESVGPLPK	-	2424.9	2424.87	6-5-1-0-1	7	NXT	214	1	0.00561	4	0.06509	0.14522	2.05294	0.29812	T	b2+;b3+;y2+;y5+;Y1++;	y2+;	sp|P51884|LUM_HUMAN	K	SL	121	0.01	127	0.00027	0.143312	4.56e-15	sp|P51884|LUM_HUMAN	24	-0.02994	-6.95158
PGP_01.14795.14795.3.0.dta	3246	4308.92	1883.01	3	LHINHNJLTESVGPLPK	-	2425.91	2425.89	6-5-0-0-3	7	NXT	144	0	0	5	0.20003	0.21741	4.53585	0.98613	T	b2+;b3+;y2+;y4+;y5+;	b2+;b3+;y2+;y5+;	sp|P51884|LUM_HUMAN	K	SL	121	0	127	0.00027	0.143312	4.56e-15	sp|P51884|LUM_HUMAN	24	-0.02161	-5.01632
PGP_01.14803.14803.2.1.dta	1793	3191.27	1137.48	2	GJWSAMPSCK	9,Carbamidomethyl[C];	2053.78	2053.77	3-7-0-0-1	2	NXS	158	0	0	5	0.33991	0.28216	3.88665	1.09667	T	y2+;y3+;y4+;y5+;y6+;	y2+;y4+;y5+;	sp|P02749|APOH_HUMAN	L	AS	252	0	253	-0.00034	-0.298648	2.98e-18	sp|P02749|APOH_HUMAN/tr|J3KS17|J3KS17_HUMAN	1	-0.0127	-3.98085
PGP_01.14808.14808.2.0.dta	2557	3164.27	1266.56	2	LGJWSAMPSCK	7,Oxidation[M];10,Carbamidomethyl[C];	1897.71	1897.68	4-4-1-0-1	3	NXS	224	0	0	6	0.20961	0.2141	3.06703	0.65667	T	b3+;b4+;b6+;y2+;y3+;y4+;	y2+;y4+;	sp|P02749|APOH_HUMAN	K	AS	251	0	253	0.00075	0.591695	1.68e-17	sp|P02749|APOH_HUMAN/tr|J3KS17|J3KS17_HUMAN	13	-0.02939	-9.29095
PGP_01.14810.14810.4.1.dta	3246	4307.91	1883.01	4	LHINHNJLTESVGPLPK	-	2424.9	2424.87	6-5-1-0-1	7	NXT	216	3	0.03288	7	0.16313	0.22444	3.8331	0.86032	T	b2+;b3+;y1+;y2+;y4+;y5+;y7+;Y0++;Y0++;Y1++;	b2+;y2+;y5+;	sp|P51884|LUM_HUMAN	K	SL	121	0	127	0.00027	0.143312	4.56e-15	sp|P51884|LUM_HUMAN	24	-0.03127	-7.26038
PGP_01.14811.14811.4.1.dta	3246	4307.91	1883.01	4	LHINHNJLTESVGPLPK	-	2424.9	2424.87	6-5-1-0-1	7	NXT	216	2	0.01348	8	0.1577	0.20419	3.8331	0.7827	T	b2+;b3+;b6+;y2+;y4+;y5+;y6+;y7+;Y0++;Y1++;	b2+;y2+;y5+;	sp|P51884|LUM_HUMAN	K	SL	121	0	127	0.00027	0.143312	4.56e-15	sp|P51884|LUM_HUMAN	24	-0.03127	-7.26038
PGP_01.14818.14818.3.2.dta	13	3235.3	1378.66	3	KLGJWSAMPSCK	11,Carbamidomethyl[C];	1856.64	1856.66	5-3-1-0-1	4	NXS	236	0	0	7	0.08925	0.16798	2.06901	0.34755	T	y2+;y3+;y4+;y5+;y6+;y7+;y11+;	y4+;	sp|P02749|APOH_HUMAN	T	AS	250	0	253	-0.00433	-3.1385	2.86e-24	sp|P02749|APOH_HUMAN/tr|J3KS17|J3KS17_HUMAN	1	0.01081	3.34231
PGP_01.14818.14818.4.1.dta	3246	4307.91	1883.01	4	LHINHNJLTESVGPLPK	-	2424.9	2424.87	6-5-1-0-1	7	NXT	216	1	0.00919	7	0.09016	0.16461	2.05294	0.33793	T	b2+;b3+;b5+;y2+;y5+;y6+;y7+;Y1++;	y2+;	sp|P51884|LUM_HUMAN	K	SL	121	0.01	127	0.00027	0.143312	4.56e-15	sp|P51884|LUM_HUMAN	24	-0.03127	-7.26038
PGP_01.14832.14832.4.0.dta	4380	6344.56	3660.55	4	ATFGCHDGYSLDGPEEIECTKLGJWSAMPSCK	5,Carbamidomethyl[C];19,Carbamidomethyl[C];21,Carbamyl[K];31,Carbamidomethyl[C];	2684.01	2683.97	4-5-2-0-3	24	NXS	464	0	0	9	0.36259	0.29893	5.12456	1.53187	T	b16+++;y2+;y3+;y4+;y5+;y6+;y7+;y8+;y11+;	y2+;y4+;y5+;y6+;y7+;y11+;	sp|P02749|APOH_HUMAN	K	AS	230	0	253	-0.00669	-1.82711	4.3e-25	sp|P02749|APOH_HUMAN/tr|J3KS17|J3KS17_HUMAN	1	-0.03763	-5.93197
PGP_01.14850.14850.5.0.dta	3992	6328.53	3658.57	5	ATFGCHDGYSLDGPEEIECTKLGJWSAMPSCK	0,Amidine[AnyN-term];5,Carbamidomethyl[C];19,Carbamidomethyl[C];31,Carbamidomethyl[C];	2669.96	2669.99	5-7-0-0-3	24	NXS	452	0	0	6	0.32534	0.22037	3.98339	0.87783	T	y2+;y3+;y4+;y5+;y7+;y11+;	y4+;y5+;y7+;y11+;	sp|P02749|APOH_HUMAN	K	AS	230	0	253	7e-05	0.019128	3.46e-06	sp|P02749|APOH_HUMAN/tr|J3KS17|J3KS17_HUMAN	1	0.03814	6.02768
PGP_01.14854.14854.2.0.dta	2557	3165.28	1266.56	2	LGJWSAMPSCK	7,Oxidation[M];10,Carbamidomethyl[C];	1898.72	1898.7	4-4-0-0-3	3	NXS	238	0	0	6	0.22924	0.22533	3.06703	0.69111	T	b3+;b4+;b6+;y2+;y3+;y4+;	y2+;y4+;	sp|P02749|APOH_HUMAN	K	AS	251	0	253	0.00075	0.591695	1.68e-17	sp|P02749|APOH_HUMAN/tr|J3KS17|J3KS17_HUMAN	13	-0.0129	-4.07676
PGP_01.14856.14856.5.0.dta	4380	6345.56	3660.55	5	ATFGCHDGYSLDGPEEIECTKLGJWSAMPSCK	5,Carbamidomethyl[C];19,Carbamidomethyl[C];21,Carbamyl[K];31,Carbamidomethyl[C];	2685.01	2684.97	6-7-1-0-0	24	NXS	474	0	0	8	0.27967	0.25641	3.34188	0.8569	T	y2+;y3+;y4+;y5+;y6+;y7+;y8+;y11+;	y4+;y5+;y11+;	sp|P02749|APOH_HUMAN	K	AS	230	0	253	-0.00669	-1.82711	4.3e-25	sp|P02749|APOH_HUMAN/tr|J3KS17|J3KS17_HUMAN	1	-0.04292	-6.76481
PGP_01.14857.14857.4.3.dta	4380	6401.58	3660.55	4	ATFGCHDGYSLDGPEEIECTKLGJWSAMPSCK	5,Carbamidomethyl[C];19,Carbamidomethyl[C];21,Carbamyl[K];31,Carbamidomethyl[C];	2741.03	2740.99	4-6-2-0-2	24	NXS	430	0	0	4	0.27277	0.22733	3.34188	0.75971	T	y2+;y4+;y5+;y7+;	y4+;y5+;y7+;	sp|P02749|APOH_HUMAN	K	AS	230	0	253	-0.00669	-1.82711	4.3e-25	sp|P02749|APOH_HUMAN/tr|J3KS17|J3KS17_HUMAN	1	-0.03285	-5.13233
PGP_01.14862.14862.4.1.dta	4380	6345.56	3660.55	4	ATFGCHDGYSLDGPEEIECTKLGJWSAMPSCK	5,Carbamidomethyl[C];19,Carbamidomethyl[C];21,Carbamyl[K];31,Carbamidomethyl[C];	2685.01	2684.97	6-7-1-0-0	24	NXS	472	0	0	7	0.33465	0.27395	4.57237	1.25262	T	y1+;y2+;y3+;y4+;y5+;y6+;y7+;	y2+;y3+;y4+;y5+;y7+;	sp|P02749|APOH_HUMAN	K	AS	230	0	253	-0.00669	-1.82711	4.3e-25	sp|P02749|APOH_HUMAN/tr|J3KS17|J3KS17_HUMAN	1	-0.04011	-6.32192
PGP_01.14904.14904.4.0.dta	3966	4585.99	2381.17	4	NJATVHEQVGGPSLTSDLQAQSK	-	2204.82	2204.77	5-4-2-0-0	2	NXT	422	0	0	4	0.05179	0.07493	2.04148	0.15297	T	b3+;y2+;y4+;y6+;	y4+;	sp|P04004|VTNC_HUMAN	K	GN	85	0.01	86	0.01275	5.35227	4.14e-28	sp|P04004|VTNC_HUMAN/tr|F5GX75|F5GX75_HUMAN	8	-0.04467	-9.74259
PGP_01.14915.14915.2.1.dta	2347	3060.33	958.556	2	TPLTAJITK	-	2101.77	2101.78	4-5-0-0-3	6	NXT	220	3	0.09518	8	0.15392	0.15673	4.61262	0.72294	T	b2+;b3+;b4+;b6+;b7+;b8+;y2+;y3+;Y0+;Y0+;Y1+;	b6+;b7+;Y0+;Y1+;	sp|P01877|IGHA2_HUMAN	K	SG	200	0	205	-0.00028	-0.291806	9.48e-23	sp|P01877|IGHA2_HUMAN/tr|A0A0G2JMB2|A0A0G2JMB2_HUMAN/tr|A0A286YEY5|A0A286YEY5_HUMAN	6	0.00868	2.83724
PGP_01.14916.14916.2.1.dta	2347	3060.33	958.556	2	TPLTAJITK	-	2101.77	2101.78	4-5-0-0-3	6	NXT	220	3	0.09117	5	0.1075	0.09284	5.26063	0.48839	T	b3+;b4+;b6+;b7+;b8+;Y0+;Y0+;Y1+;	b6+;b7+;Y0+;Y0+;Y1+;	sp|P01877|IGHA2_HUMAN	K	SG	200	0	205	-0.00028	-0.291806	9.48e-23	sp|P01877|IGHA2_HUMAN/tr|A0A0G2JMB2|A0A0G2JMB2_HUMAN/tr|A0A286YEY5|A0A286YEY5_HUMAN	6	0.00868	2.83724
PGP_01.14917.14917.2.1.dta	2347	3060.33	958.556	2	TPLTAJITK	-	2101.77	2101.78	4-5-0-0-3	6	NXT	220	3	0.13853	8	0.16006	0.18166	5.26063	0.95562	T	b3+;b4+;b6+;b7+;b8+;y1+;y4+;y6+;Y0+;Y0+;Y1+;	b6+;b7+;Y0+;Y0+;Y1+;	sp|P01877|IGHA2_HUMAN	K	SG	200	0	205	-0.00028	-0.291806	9.48e-23	sp|P01877|IGHA2_HUMAN/tr|A0A0G2JMB2|A0A0G2JMB2_HUMAN/tr|A0A286YEY5|A0A286YEY5_HUMAN	6	0.00868	2.83724
PGP_01.14919.14919.4.0.dta	1237	4585.99	2381.17	4	NJATVHEQVGGPSLTSDLQAQSK	-	2204.82	2204.77	5-4-2-0-0	2	NXT	422	0	0	7	0.07937	0.14297	1.7922	0.25622	T	b2+;b3+;y2+;y3+;y4+;y6+;y8+;	y4+;	sp|P04004|VTNC_HUMAN	K	GN	85	0.01	86	0.01275	5.35227	4.14e-28	sp|P04004|VTNC_HUMAN/tr|F5GX75|F5GX75_HUMAN	8	-0.04456	-9.7186
PGP_01.14920.14920.3.0.dta	2193	3002.21	1266.56	3	LGJWSAMPSCK	7,Oxidation[M];10,Carbamidomethyl[C];	1735.65	1735.63	3-4-1-0-1	3	NXS	164	1	0.01146	5	0.09867	0.16026	2.00312	0.32101	T	b6+;b1++;y2+;y3+;y4+;Y2++;	y4+;	sp|P02749|APOH_HUMAN	K	AS	251	0	253	0.00075	0.591695	1.68e-17	sp|P02749|APOH_HUMAN/tr|J3KS17|J3KS17_HUMAN	13	-0.02267	-7.55358
PGP_01.14923.14923.3.0.dta	2193	3002.21	1266.56	3	LGJWSAMPSCK	7,Oxidation[M];10,Carbamidomethyl[C];	1735.65	1735.63	3-4-1-0-1	3	NXS	164	1	0.0098	4	0.12286	0.16686	2.00312	0.33425	T	y2+;y3+;y4+;y6++;Y2++;	y4+;	sp|P02749|APOH_HUMAN	K	AS	251	0	253	0.00075	0.591695	1.68e-17	sp|P02749|APOH_HUMAN/tr|J3KS17|J3KS17_HUMAN	13	-0.02267	-7.55358
PGP_01.14925.14925.4.0.dta	4168	4585.99	2381.17	4	NJATVHEQVGGPSLTSDLQAQSK	0,Carbamyl[AnyN-term];	2204.82	2204.77	5-4-2-0-0	2	NXT	422	0	0	8	0.11006	0.16258	1.91194	0.31083	T	y2+;y3+;y4+;y5+;y6+;y8+;y9+;y14+;	y4+;	sp|P04004|VTNC_HUMAN	K	GN	85	0.01	86	-0.00334	-1.37723	3.55e-42	sp|P04004|VTNC_HUMAN/tr|F5GX75|F5GX75_HUMAN	1	-0.04456	-9.7186
PGP_01.14931.14931.3.0.dta	2193	3002.21	1266.56	3	LGJWSAMPSCK	7,Oxidation[M];10,Carbamidomethyl[C];	1735.65	1735.63	3-4-1-0-1	3	NXS	164	1	0.00226	5	0.09917	0.15978	2.00312	0.32007	T	b2+;y2+;y3+;y4+;y6++;Y1++;	y4+;	sp|P02749|APOH_HUMAN	K	AS	251	0	253	0.00075	0.591695	1.68e-17	sp|P02749|APOH_HUMAN/tr|J3KS17|J3KS17_HUMAN	13	-0.02267	-7.55358
PGP_01.14933.14933.3.0.dta	3009	4081.77	2022	3	ELHHLQEQJVSNAFLDK	-	2059.77	2059.73	5-4-1-0-1	9	NXS	420	1	0.02027	7	0.17531	0.20185	3.85241	0.77762	T	b3+;b4+;b5+;y1+;y2+;y3+;y4+;Y1++;	b3+;y3+;Y1++;	sp|P00450|CERU_HUMAN	K	GE	754	0	762	0.00138	0.682159	1.52e-20	sp|P00450|CERU_HUMAN/tr|E9PFZ2|E9PFZ2_HUMAN/tr|H7C5R1|H7C5R1_HUMAN	18	-0.03313	-8.11851
PGP_01.14947.14947.3.1.dta	4273	3286.39	1015.58	3	TPLTAJITK	9,Carbamidomethyl[K];	2270.82	2270.79	9-4-0-0-0	6	NXT	312	0	0	5	0.11017	0.05953	3.09101	0.18401	T	b3+;b4+;b6+;b7+;b8+;	b6+;b7+;	sp|P01877|IGHA2_HUMAN	K	SG	200	0.01	205	0.00106	1.04273	2.39e-26	sp|P01877|IGHA2_HUMAN/tr|A0A0G2JMB2|A0A0G2JMB2_HUMAN/tr|A0A286YEY5|A0A286YEY5_HUMAN	1	-0.0239	-7.27458
PGP_01.14949.14949.3.0.dta	4060	3310.33	1282.55	3	LGJWSAMPSCK	4,Oxidation[W];7,Oxidation[M];10,Carbamidomethyl[C];	2027.77	2027.75	3-4-1-0-3	3	NXS	290	1	0.03077	4	0.14923	0.19881	2.96624	0.58973	T	b3+;y2+;y3+;y4+;Y1++;	y4+;Y1++;	sp|P02749|APOH_HUMAN	K	AS	251	0	253	0.00013	0.101282	8.38e-20	sp|P02749|APOH_HUMAN/tr|J3KS17|J3KS17_HUMAN	1	-0.02764	-8.3521
PGP_01.14954.14954.3.0.dta	1505	3813.62	1608.82	3	MVSHHJLTTGATLIN	-	2204.81	2204.77	5-4-2-0-0	6	NXT	592	2	0.01376	4	0.05514	0.06213	2.04906	0.12731	T	b4+;b5+;b6+;b7+;Y0+;Y1+;	b5+;	sp|P00738|HPT_HUMAN	K	EQ	179	0.01	184	0.00087	0.540439	1.36e-12	sp|P00738|HPT_HUMAN/sp|P00739|HPTR_HUMAN/tr|A0A087WU08|A0A087WU08_HUMAN/tr|A0A0A0MRD9|A0A0A0MRD9_HUMAN/tr|A0A0C4DGL8|A0A0C4DGL8_HUMAN/tr|H0Y300|H0Y300_HUMAN/tr|J3QR68|J3QR68_HUMAN	2	-0.03597	-9.43438
PGP_01.14955.14955.3.0.dta	2193	3002.21	1266.56	3	LGJWSAMPSCK	7,Oxidation[M];10,Carbamidomethyl[C];	1735.65	1735.63	3-4-1-0-1	3	NXS	164	0	0	4	0.11486	0.16322	2.00312	0.32696	T	b6+;y2+;y3+;y4+;	y4+;	sp|P02749|APOH_HUMAN	K	AS	251	0	253	0.00075	0.591695	1.68e-17	sp|P02749|APOH_HUMAN/tr|J3KS17|J3KS17_HUMAN	13	-0.02272	-7.57024
PGP_01.14958.14958.3.0.dta	2193	3002.21	1266.56	3	LGJWSAMPSCK	7,Oxidation[M];10,Carbamidomethyl[C];	1735.65	1735.63	3-4-1-0-1	3	NXS	164	1	0.00132	4	0.11189	0.15854	2.00312	0.31757	T	b4+;y2+;y3+;y4+;Y3++;	y4+;	sp|P02749|APOH_HUMAN	K	AS	251	0	253	0.00075	0.591695	1.68e-17	sp|P02749|APOH_HUMAN/tr|J3KS17|J3KS17_HUMAN	13	-0.02272	-7.57024
PGP_01.14969.14969.3.0.dta	4912	3624.49	1621.8	3	YHIYEJGTLQINR	12,Deamidated[N];	2002.69	2002.71	5-3-1-0-2	6	NXT	536	0	0	4	0.07417	0.1175	1.9812	0.23279	T	b2+;b10++;b12++;y1+;	b2+;	sp|O00533|NCHL1_HUMAN	R	TT	471	0.01	476	0.00159	0.979799	8.24e-08	sp|O00533|NCHL1_HUMAN/tr|A0A087X0M8|A0A087X0M8_HUMAN	7	0.02293	6.32821
PGP_01.14972.14972.3.0.dta	2193	3002.21	1266.56	3	LGJWSAMPSCK	7,Oxidation[M];10,Carbamidomethyl[C];	1735.65	1735.63	3-4-1-0-1	3	NXS	164	1	0.00576	5	0.09947	0.15831	2.00312	0.31712	T	b6+;b1++;y2+;y3+;y4+;Y2++;	y4+;	sp|P02749|APOH_HUMAN	K	AS	251	0	253	0.00075	0.591695	1.68e-17	sp|P02749|APOH_HUMAN/tr|J3KS17|J3KS17_HUMAN	13	-0.02272	-7.57024
PGP_01.14980.14980.3.0.dta	2193	3002.21	1266.56	3	LGJWSAMPSCK	7,Oxidation[M];10,Carbamidomethyl[C];	1735.65	1735.63	3-4-1-0-1	3	NXS	170	0	0	6	0.11703	0.16265	2.00312	0.32581	T	b6+;b1++;y2+;y3+;y4+;y6++;	y4+;	sp|P02749|APOH_HUMAN	K	AS	251	0	253	0.00075	0.591695	1.68e-17	sp|P02749|APOH_HUMAN/tr|J3KS17|J3KS17_HUMAN	13	-0.02244	-7.47694
PGP_01.14981.14981.3.0.dta	2193	3002.21	1266.56	3	LGJWSAMPSCK	7,Oxidation[M];10,Carbamidomethyl[C];	1735.65	1735.63	3-4-1-0-1	3	NXS	170	1	0.00437	6	0.11632	0.16721	2.00312	0.33494	T	b6+;b1++;y2+;y3+;y4+;y6++;Y2++;	y4+;	sp|P02749|APOH_HUMAN	K	AS	251	0	253	0.00075	0.591695	1.68e-17	sp|P02749|APOH_HUMAN/tr|J3KS17|J3KS17_HUMAN	13	-0.02244	-7.47694
PGP_01.14993.14993.3.0.dta	1744	3002.21	1582.73	3	QHWSAQTPHTHJR	0,Gln->pyro-Glu[AnyN-termQ];	1419.49	1419.5	5-3-0-0-0	12	NXT	170	0	0	4	0.12034	0.05725	2.7918	0.15984	T	b8+++;y3+;y4+;y12+++;	b8+++;y12+++;	sp|P00747|PLMN_HUMAN	C	TP	297	0.01	308	0.00024	0.151543	2.53e-05	sp|P00747|PLMN_HUMAN	1	0.01574	5.24459
PGP_01.14997.14997.3.0.dta	4060	3310.33	1282.55	3	LGJWSAMPSCK	4,Oxidation[W];7,Oxidation[M];10,Carbamidomethyl[C];	2027.77	2027.75	3-4-1-0-3	3	NXS	288	1	0.03034	5	0.16615	0.21571	2.96624	0.63985	T	b3+;y1+;y2+;y3+;y4+;Y1++;	y4+;Y1++;	sp|P02749|APOH_HUMAN	K	AS	251	0	253	0.00013	0.101282	8.38e-20	sp|P02749|APOH_HUMAN/tr|J3KS17|J3KS17_HUMAN	1	-0.02967	-8.9655
PGP_01.15000.15000.3.1.dta	978	3342.31	1153.53	3	CGJCSLTTLK	1,Carbamidomethyl[C];4,Carbamidomethyl[C];	2188.78	2188.78	4-4-2-0-1	3	NXS	220	2	0.09034	4	0.05986	0.14374	3.07882	0.44254	T	b3+;y2+;y3+;y4+;Y0+;Y1+;	y4+;Y1+;	sp|P49908|SEPP1_HUMAN	K	DE	172	0	174	-0.00054	-0.467728	4.66e-25	sp|P49908|SEPP1_HUMAN/tr|A0A182DWH7|A0A182DWH7_HUMAN/tr|A0A182DWH8|A0A182DWH8_HUMAN	7	0.00093	0.278335
PGP_01.15023.15023.3.0.dta	2193	3002.21	1266.56	3	LGJWSAMPSCK	7,Oxidation[M];10,Carbamidomethyl[C];	1735.65	1735.63	3-4-1-0-1	3	NXS	172	0	0	4	0.07508	0.13388	2.00312	0.26818	T	b1++;y2+;y3+;y4+;	y4+;	sp|P02749|APOH_HUMAN	K	AS	251	0	253	0.00075	0.591695	1.68e-17	sp|P02749|APOH_HUMAN/tr|J3KS17|J3KS17_HUMAN	13	-0.02179	-7.26037
PGP_01.15024.15024.3.0.dta	2193	3002.21	1266.56	3	LGJWSAMPSCK	7,Oxidation[M];10,Carbamidomethyl[C];	1735.65	1735.63	3-4-1-0-1	3	NXS	172	0	0	4	0.05837	0.12269	2.00312	0.24577	T	b1++;y2+;y3+;y4+;	y4+;	sp|P02749|APOH_HUMAN	K	AS	251	0	253	0.00075	0.591695	1.68e-17	sp|P02749|APOH_HUMAN/tr|J3KS17|J3KS17_HUMAN	13	-0.02179	-7.26037
PGP_01.15029.15029.3.0.dta	2193	3002.21	1266.56	3	LGJWSAMPSCK	7,Oxidation[M];10,Carbamidomethyl[C];	1735.65	1735.63	3-4-1-0-1	3	NXS	172	0	0	4	0.08136	0.13895	2.00312	0.27832	T	b1++;y2+;y3+;y4+;	y4+;	sp|P02749|APOH_HUMAN	K	AS	251	0	253	0.00075	0.591695	1.68e-17	sp|P02749|APOH_HUMAN/tr|J3KS17|J3KS17_HUMAN	13	-0.02179	-7.26037
PGP_01.15041.15041.3.0.dta	2809	4152.63	2075.92	3	KCGJCSLTTLKDEDFCK	2,Carbamidomethyl[C];5,Carbamidomethyl[C];16,Carbamidomethyl[C];	2076.72	2076.75	6-4-0-0-2	4	NXS	622	0	0	9	0.12454	0.18278	1.95806	0.3579	T	b1+;y2+;y4+;y5+;y6+;y7+;y8+;y10+;y16++;	y2+;	sp|P49908|SEPP1_HUMAN	K	RV	171	0	174	0.00226	1.08816	6.88e-26	sp|P49908|SEPP1_HUMAN/tr|A0A182DWH7|A0A182DWH7_HUMAN/tr|A0A182DWH8|A0A182DWH8_HUMAN	21	0.03469	8.35583
PGP_01.15045.15045.3.1.dta	337	3688.57	1837.85	3	VEYYNDSJGSHVLQGR	-	1850.73	1850.69	3-6-0-0-1	8	NXS	488	0	0	4	0.10316	0.15745	3.04454	0.47937	T	b2+;y3+;y4+;y10+;	b2+;y4+;	sp|P25311|ZA2G_HUMAN	I	FG	105	0	112	-0.00295	-1.60428	3.47e-40	sp|P25311|ZA2G_HUMAN/tr|C9JEV0|C9JEV0_HUMAN	1	-0.03373	-9.14687
PGP_01.15060.15060.3.0.dta	2193	3002.21	1266.56	3	LGJWSAMPSCK	7,Oxidation[M];10,Carbamidomethyl[C];	1735.65	1735.63	3-4-1-0-1	3	NXS	172	0	0	4	0.05068	0.1163	2.00312	0.23297	T	b1++;y2+;y3+;y4+;	y4+;	sp|P02749|APOH_HUMAN	K	AS	251	0	253	0.00075	0.591695	1.68e-17	sp|P02749|APOH_HUMAN/tr|J3KS17|J3KS17_HUMAN	13	-0.02145	-7.14708
PGP_01.15068.15068.4.1.dta	2809	4152.64	2075.92	4	KCGJCSLTTLKDEDFCK	2,Carbamidomethyl[C];5,Carbamidomethyl[C];16,Carbamidomethyl[C];	2076.72	2076.75	6-4-0-0-2	4	NXS	638	0	0	10	0.16578	0.22102	3.68041	0.81343	T	b1+;b7+;y2+;y3+;y4+;y6+;y7+;y9+;y10+;y16++;	y2+;y6+;y7+;	sp|P49908|SEPP1_HUMAN	K	RV	171	0	174	0.00226	1.08816	6.88e-26	sp|P49908|SEPP1_HUMAN/tr|A0A182DWH7|A0A182DWH7_HUMAN/tr|A0A182DWH8|A0A182DWH8_HUMAN	21	0.0305	7.34656
PGP_01.15084.15084.4.1.dta	1189	4152.64	2075.92	4	KCGJCSLTTLKDEDFCK	2,Carbamidomethyl[C];5,Carbamidomethyl[C];16,Carbamidomethyl[C];	2076.72	2076.75	6-4-0-0-2	4	NXS	638	0	0	8	0.12894	0.16719	3.85241	0.64408	T	b7+;y2+;y3+;y4+;y6+;y7+;y8+;y10+;	y2+;y3+;y7+;	sp|P49908|SEPP1_HUMAN	K	RV	171	0	174	0.00226	1.08816	6.88e-26	sp|P49908|SEPP1_HUMAN/tr|A0A182DWH7|A0A182DWH7_HUMAN/tr|A0A182DWH8|A0A182DWH8_HUMAN	21	0.03059	7.36824
PGP_01.15090.15090.4.0.dta	5000	4917.06	2712.25	4	YPHKPEIJSTTHPGADLQENFCR	20,Deamidated[N];22,Carbamidomethyl[C];	2204.81	2204.77	5-4-2-0-0	8	NXT	798	0	0	12	0.13583	0.08664	2.57325	0.22296	T	b3+;b4+;y1+;y4+;y7+;y8+;y9+;y10+;y11+;y12+;y11++;y19++;	y7+;y11+;	sp|P00734|THRB_HUMAN	R	NP	136	0.01	143	-0.00231	-0.851384	1.29e-10	sp|P00734|THRB_HUMAN/tr|C9JV37|C9JV37_HUMAN/tr|E9PIT3|E9PIT3_HUMAN	7	-0.04212	-8.56777
PGP_01.15092.15092.3.3.dta	337	3688.57	1837.85	3	VEYYNDSJGSHVLQGR	-	1850.73	1850.69	3-6-0-0-1	8	NXS	466	0	0	8	0.09136	0.17462	2.06085	0.35987	T	b2+;b3+;y1+;y3+;y4+;y5+;y6+;y10+;	b2+;	sp|P25311|ZA2G_HUMAN	I	FG	105	0	112	-0.00295	-1.60428	3.47e-40	sp|P25311|ZA2G_HUMAN/tr|C9JEV0|C9JEV0_HUMAN	1	-0.03517	-9.53736
PGP_01.15092.15092.4.0.dta	5000	4917.06	2712.25	4	YPHKPEIJSTTHPGADLQENFCR	20,Deamidated[N];22,Carbamidomethyl[C];	2204.81	2204.77	5-4-2-0-0	8	NXT	798	0	0	11	0.1216	0.08143	1.71188	0.13941	T	b3+;b4+;b6+;y1+;y4+;y7+;y8+;y10+;y11+;y12+;y19++;	y11+;	sp|P00734|THRB_HUMAN	R	NP	136	0.01	143	-0.00231	-0.851384	1.29e-10	sp|P00734|THRB_HUMAN/tr|C9JV37|C9JV37_HUMAN/tr|E9PIT3|E9PIT3_HUMAN	7	-0.04212	-8.56777
PGP_01.15096.15096.3.2.dta	1240	4201.72	2067.92	3	FQQJASSMCVPDQDTAIR	9,Carbamidomethyl[C];	2133.8	2133.77	6-5-0-0-1	4	NXS	942	0	0	8	0.25649	0.26458	3.83944	1.01584	T	b11+;y1+;y2+;y4+;y6+;y8+;y9+;y10+;	y4+;y6+;y8+;	sp|P01871|IGHM_HUMAN	T	VF	206	0	209	-0.00201	-0.971529	2.51e-17	sp|P01871|IGHM_HUMAN/tr|A0A1B0GUU9|A0A1B0GUU9_HUMAN	2	-0.03064	-7.29394
PGP_01.15102.15102.3.0.dta	3009	3935.72	2022	3	ELHHLQEQJVSNAFLDK	-	1913.71	1913.68	5-4-1-0-0	9	NXS	370	1	0.00379	13	0.14526	0.19959	3.05003	0.60875	T	b3+;b4+;b5+;b6+;b7+;b8+;y1+;y2+;y3+;y4+;y5+;y6+;y7+;Y1++;	b3+;y2+;	sp|P00450|CERU_HUMAN	K	GE	754	0	762	0.00138	0.682159	1.52e-20	sp|P00450|CERU_HUMAN/tr|E9PFZ2|E9PFZ2_HUMAN/tr|H7C5R1|H7C5R1_HUMAN	18	-0.03775	-9.59401
PGP_01.15104.15104.4.0.dta	3246	3942.78	1883.01	4	LHINHNJLTESVGPLPK	-	2059.77	2059.73	5-4-1-0-1	7	NXT	96	4	0.05718	11	0.22741	0.27845	4.53585	1.26299	T	b2+;b3+;b4+;b5+;b6+;y2+;y4+;y5+;y7+;y9+;y10+;Y0++;Y0++;Y1++;Y1++;	b2+;y2+;y5+;Y1++;	sp|P51884|LUM_HUMAN	K	SL	121	0	127	0.00027	0.143312	4.56e-15	sp|P51884|LUM_HUMAN	24	-0.03708	-9.40684
PGP_01.15105.15105.3.0.dta	5000	4917.06	2712.25	3	YPHKPEIJSTTHPGADLQENFCR	20,Deamidated[N];22,Carbamidomethyl[C];	2204.82	2204.77	5-4-2-0-0	8	NXT	792	0	0	4	0.12754	0.05661	2.57325	0.14567	T	b3+;y1+;y7+;y11+;	y7+;y11+;	sp|P00734|THRB_HUMAN	R	NP	136	0.01	143	-0.00231	-0.851384	1.29e-10	sp|P00734|THRB_HUMAN/tr|C9JV37|C9JV37_HUMAN/tr|E9PIT3|E9PIT3_HUMAN	7	-0.04382	-8.91357
PGP_01.15109.15109.4.0.dta	5000	4917.06	2712.25	4	YPHKPEIJSTTHPGADLQENFCR	20,Deamidated[N];22,Carbamidomethyl[C];	2204.82	2204.77	5-4-2-0-0	8	NXT	784	1	0.00188	14	0.14042	0.09004	2.57325	0.2317	T	b3+;b4+;b7+;y1+;y4+;y5+;y7+;y8+;y10+;y11+;y12+;y13+;y11++;y19++;Y0++;	y7+;y11+;	sp|P00734|THRB_HUMAN	R	NP	136	0.01	143	-0.00231	-0.851384	1.29e-10	sp|P00734|THRB_HUMAN/tr|C9JV37|C9JV37_HUMAN/tr|E9PIT3|E9PIT3_HUMAN	7	-0.04262	-8.66948
PGP_01.15114.15114.4.1.dta	3246	5329.29	1883.01	4	LHINHNJLTESVGPLPK	-	3446.27	3446.23	8-7-2-0-1	7	NXT	434	1	0.0213	5	0.06033	0.14412	3.03379	0.43724	T	b2+;b3+;y2+;y5+;y7+;Y1++;	y2+;Y1++;	sp|P51884|LUM_HUMAN	K	SL	121	0	127	0.00027	0.143312	4.56e-15	sp|P51884|LUM_HUMAN	24	-0.04605	-8.64249
PGP_01.15141.15141.3.1.dta	1494	3959.69	1405.74	3	HNJLTESVGPLPK	-	2553.94	2553.91	5-5-2-0-1	3	NXT	604	0	0	5	0.13907	0.17376	2.93248	0.50955	T	y2+;y4+;y5+;y7+;y9+;	y2+;y5+;	sp|P51884|LUM_HUMAN	N	SL	125	0	127	0.00088	0.625565	1.7e-23	sp|P51884|LUM_HUMAN	2	-0.03403	-8.59623
PGP_01.15143.15143.3.0.dta	2557	3164.27	1266.56	3	LGJWSAMPSCK	7,Oxidation[M];10,Carbamidomethyl[C];	1897.71	1897.68	4-4-1-0-1	3	NXS	224	0	0	6	0.21117	0.21697	3.06703	0.66546	T	b3+;b4+;b6+;y2+;y3+;y4+;	y2+;y4+;	sp|P02749|APOH_HUMAN	K	AS	251	0	253	0.00075	0.591695	1.68e-17	sp|P02749|APOH_HUMAN/tr|J3KS17|J3KS17_HUMAN	13	-0.03153	-9.96745
PGP_01.15145.15145.2.0.dta	2557	3164.27	1266.56	2	LGJWSAMPSCK	7,Oxidation[M];10,Carbamidomethyl[C];	1897.71	1897.68	4-4-1-0-1	3	NXS	204	0	0	6	0.23523	0.22765	3.06703	0.6982	T	b3+;b4+;b6+;y2+;y3+;y4+;	y2+;y4+;	sp|P02749|APOH_HUMAN	K	AS	251	0	253	0.00075	0.591695	1.68e-17	sp|P02749|APOH_HUMAN/tr|J3KS17|J3KS17_HUMAN	13	-0.027	-8.53542
PGP_01.15146.15146.3.0.dta	1240	3981.62	2067.92	3	FQQJASSMCVPDQDTAIR	9,Carbamidomethyl[C];	1913.7	1913.68	5-4-1-0-0	4	NXS	802	0	0	6	0.13236	0.18992	3.03913	0.5772	T	y1+;y2+;y4+;y6+;y8+;y10+;	y6+;y8+;	sp|P01871|IGHM_HUMAN	T	VF	206	0	209	-0.00201	-0.971529	2.51e-17	sp|P01871|IGHM_HUMAN/tr|A0A1B0GUU9|A0A1B0GUU9_HUMAN	2	-0.0215	-5.40115
PGP_01.15157.15157.2.0.dta	2557	3164.27	1266.56	2	LGJWSAMPSCK	7,Oxidation[M];10,Carbamidomethyl[C];	1897.71	1897.68	4-4-1-0-1	3	NXS	204	0	0	6	0.21782	0.22028	3.06703	0.6756	T	b3+;b4+;b6+;y2+;y3+;y4+;	y2+;y4+;	sp|P02749|APOH_HUMAN	K	AS	251	0	253	0.00075	0.591695	1.68e-17	sp|P02749|APOH_HUMAN/tr|J3KS17|J3KS17_HUMAN	13	-0.027	-8.53542
PGP_01.15167.15167.4.0.dta	5000	4917.06	2712.25	4	YPHKPEIJSTTHPGADLQENFCR	20,Deamidated[N];22,Carbamidomethyl[C];	2204.82	2204.77	5-4-2-0-0	8	NXT	786	2	0.00867	15	0.16975	0.10356	3.28762	0.34047	T	b3+;b4+;b22++;y1+;y4+;y5+;y6+;y7+;y8+;y10+;y11+;y11++;y19++;y20++;y21++;Y0++;Y1++;	b3+;y7+;y11+;	sp|P00734|THRB_HUMAN	R	NP	136	0.01	143	-0.00231	-0.851384	1.29e-10	sp|P00734|THRB_HUMAN/tr|C9JV37|C9JV37_HUMAN/tr|E9PIT3|E9PIT3_HUMAN	7	-0.04385	-8.91967
PGP_01.15168.15168.4.2.dta	2849	4746.97	2339.07	4	GLTFQQJASSMCVPDQDTAIR	12,Carbamidomethyl[C];	2407.89	2407.85	5-5-2-0-0	7	NXS	1042	0	0	9	0.25982	0.32471	4.3159	1.40143	T	b3+;b5+;b8+;y1+;y4+;y5+;y6+;y7+;y8+;	y1+;y4+;y6+;y8+;	sp|P01871|IGHM_HUMAN	R	VF	203	0	209	0.00136	0.581181	6.41e-16	sp|P01871|IGHM_HUMAN/tr|A0A1B0GUU9|A0A1B0GUU9_HUMAN	21	-0.0392	-8.25959
PGP_01.15169.15169.3.2.dta	2341	4462.76	1663.75	3	HYTJSSQDVTVPCR	13,Carbamidomethyl[C];	2799.02	2799.04	4-7-1-0-3	4	NXS	828	1	0.00581	4	0.09548	0.08322	2.92847	0.2437	T	b2+;b3+;b4+;y12++;Y1++;	b2+;b4+;	sp|P01877|IGHA2_HUMAN	K	VP	89	0	92	0.0037	2.22257	1.18e-20	sp|P01877|IGHA2_HUMAN/tr|A0A286YEY5|A0A286YEY5_HUMAN	14	0.02049	4.59238
PGP_01.15172.15172.2.0.dta	2557	3164.27	1266.56	2	LGJWSAMPSCK	7,Oxidation[M];10,Carbamidomethyl[C];	1897.71	1897.68	4-4-1-0-1	3	NXS	210	0	0	6	0.18961	0.20421	3.06703	0.62631	T	b3+;b4+;b6+;y2+;y3+;y4+;	y2+;y4+;	sp|P02749|APOH_HUMAN	K	AS	251	0	253	0.00075	0.591695	1.68e-17	sp|P02749|APOH_HUMAN/tr|J3KS17|J3KS17_HUMAN	13	-0.02787	-8.81045
PGP_01.15172.15172.3.1.dta	2849	4746.97	2339.07	3	GLTFQQJASSMCVPDQDTAIR	12,Carbamidomethyl[C];	2407.9	2407.85	5-5-2-0-0	7	NXS	1040	0	0	5	0.09264	0.19754	1.93154	0.38155	T	y1+;y4+;y6+;y8+;y10+;	y8+;	sp|P01871|IGHM_HUMAN	R	VF	203	0	209	0.00136	0.581181	6.41e-16	sp|P01871|IGHM_HUMAN/tr|A0A1B0GUU9|A0A1B0GUU9_HUMAN	21	-0.04331	-9.12557
PGP_01.15176.15176.2.0.dta	2193	3164.27	1266.56	2	LGJWSAMPSCK	7,Oxidation[M];10,Carbamidomethyl[C];	1897.71	1897.68	4-4-1-0-1	3	NXS	210	0	0	4	0.16123	0.18968	2.96624	0.56264	T	b6+;y2+;y3+;y4+;	y2+;y4+;	sp|P02749|APOH_HUMAN	K	AS	251	0	253	0.00075	0.591695	1.68e-17	sp|P02749|APOH_HUMAN/tr|J3KS17|J3KS17_HUMAN	13	-0.02787	-8.81045
PGP_01.15176.15176.3.1.dta	2849	4746.97	2339.07	3	GLTFQQJASSMCVPDQDTAIR	12,Carbamidomethyl[C];	2407.9	2407.85	5-5-2-0-0	7	NXS	1040	0	0	5	0.10647	0.20859	1.93154	0.4029	T	y1+;y3+;y4+;y6+;y8+;	y8+;	sp|P01871|IGHM_HUMAN	R	VF	203	0	209	0.00136	0.581181	6.41e-16	sp|P01871|IGHM_HUMAN/tr|A0A1B0GUU9|A0A1B0GUU9_HUMAN	21	-0.04331	-9.12557
PGP_01.15180.15180.2.0.dta	2557	3164.27	1266.56	2	LGJWSAMPSCK	7,Oxidation[M];10,Carbamidomethyl[C];	1897.71	1897.68	4-4-1-0-1	3	NXS	210	0	0	6	0.18344	0.20097	2.07742	0.4175	T	b3+;b4+;b6+;y2+;y3+;y4+;	y4+;	sp|P02749|APOH_HUMAN	K	AS	251	0	253	0.00075	0.591695	1.68e-17	sp|P02749|APOH_HUMAN/tr|J3KS17|J3KS17_HUMAN	13	-0.02787	-8.81045
PGP_01.15180.15180.3.1.dta	2849	4746.97	2339.07	3	GLTFQQJASSMCVPDQDTAIR	12,Carbamidomethyl[C];	2407.9	2407.85	5-5-2-0-0	7	NXS	1040	0	0	4	0.09478	0.19584	1.93154	0.37828	T	y1+;y4+;y6+;y8+;	y8+;	sp|P01871|IGHM_HUMAN	R	VF	203	0	209	0.00136	0.581181	6.41e-16	sp|P01871|IGHM_HUMAN/tr|A0A1B0GUU9|A0A1B0GUU9_HUMAN	21	-0.04331	-9.12557
PGP_01.15182.15182.3.2.dta	2338	4462.76	1663.75	3	HYTJSSQDVTVPCR	13,Carbamidomethyl[C];	2799.02	2799.04	4-7-1-0-3	4	NXS	828	0	0	4	0.09271	0.12706	3.05003	0.38755	T	b2+;b3+;b4+;y3+;	b2+;b4+;	sp|P01877|IGHA2_HUMAN	K	VP	89	0	92	0.0037	2.22257	1.18e-20	sp|P01877|IGHA2_HUMAN/tr|A0A286YEY5|A0A286YEY5_HUMAN	14	0.02049	4.59238
PGP_01.15185.15185.3.1.dta	3246	3958.71	1883.01	3	LHINHNJLTESVGPLPK	-	2075.7	2075.73	6-4-1-0-0	7	NXT	480	4	0.11111	6	0.15625	0.24283	5.17648	1.25699	T	b2+;b3+;y2+;y5+;y6+;y7+;Y0++;Y0++;Y1++;Y2++;	b2+;y2+;y5+;Y0++;Y1++;	sp|P51884|LUM_HUMAN	K	SL	121	0	127	0.00027	0.143312	4.56e-15	sp|P51884|LUM_HUMAN	24	0.0339	8.56565
PGP_01.15188.15188.2.0.dta	2193	3164.27	1266.56	2	LGJWSAMPSCK	7,Oxidation[M];10,Carbamidomethyl[C];	1897.71	1897.68	4-4-1-0-1	3	NXS	208	0	0	5	0.16345	0.18839	2.00312	0.37736	T	b4+;b6+;y2+;y3+;y4+;	y4+;	sp|P02749|APOH_HUMAN	K	AS	251	0	253	0.00075	0.591695	1.68e-17	sp|P02749|APOH_HUMAN/tr|J3KS17|J3KS17_HUMAN	13	-0.02733	-8.63974
PGP_01.15188.15188.3.1.dta	2849	4746.97	2339.07	3	GLTFQQJASSMCVPDQDTAIR	12,Carbamidomethyl[C];	2407.9	2407.85	5-5-2-0-0	7	NXS	1040	0	0	5	0.13206	0.22451	1.93154	0.43365	T	y1+;y3+;y4+;y6+;y8+;	y8+;	sp|P01871|IGHM_HUMAN	R	VF	203	0	209	0.00136	0.581181	6.41e-16	sp|P01871|IGHM_HUMAN/tr|A0A1B0GUU9|A0A1B0GUU9_HUMAN	21	-0.04331	-9.12557
PGP_01.15189.15189.3.1.dta	2849	4746.97	2339.07	3	GLTFQQJASSMCVPDQDTAIR	12,Carbamidomethyl[C];	2407.9	2407.85	5-5-2-0-0	7	NXS	1040	0	0	5	0.15287	0.23909	2.86934	0.68603	T	y1+;y3+;y4+;y6+;y8+;	y4+;y8+;	sp|P01871|IGHM_HUMAN	R	VF	203	0	209	0.00136	0.581181	6.41e-16	sp|P01871|IGHM_HUMAN/tr|A0A1B0GUU9|A0A1B0GUU9_HUMAN	21	-0.04331	-9.12557
PGP_01.15190.15190.2.0.dta	2193	3164.27	1266.56	2	LGJWSAMPSCK	7,Oxidation[M];10,Carbamidomethyl[C];	1897.71	1897.68	4-4-1-0-1	3	NXS	208	0	0	5	0.14786	0.18138	2.00312	0.36333	T	b4+;b6+;y2+;y3+;y4+;	y4+;	sp|P02749|APOH_HUMAN	K	AS	251	0	253	0.00075	0.591695	1.68e-17	sp|P02749|APOH_HUMAN/tr|J3KS17|J3KS17_HUMAN	13	-0.02733	-8.63974
PGP_01.15190.15190.3.1.dta	2849	4746.97	2339.07	3	GLTFQQJASSMCVPDQDTAIR	12,Carbamidomethyl[C];	2407.9	2407.85	5-5-2-0-0	7	NXS	1040	0	0	6	0.14924	0.23864	3.63785	0.86813	T	y1+;y4+;y6+;y8+;y9+;y10+;	y4+;y6+;y8+;	sp|P01871|IGHM_HUMAN	R	VF	203	0	209	0.00136	0.581181	6.41e-16	sp|P01871|IGHM_HUMAN/tr|A0A1B0GUU9|A0A1B0GUU9_HUMAN	21	-0.04331	-9.12557
PGP_01.15197.15197.3.1.dta	301	3982.59	1104.6	3	GLJVTLSSTGR	-	2877.99	2878.02	7-5-2-0-1	3	NXT	684	7	0.13615	5	0.02728	0.20257	3.06703	0.6213	T	y4+;y5+;y6+;y7+;y8+;Y0+;Y0+;Y1+;Y1+;Y2+;Y3+;Y4+;	Y1+;Y4+;	sp|P0C0L4|CO4A_HUMAN	R	NG	1326	0	1328	-0.00169	-1.5286	2e-09	sp|P0C0L4|CO4A_HUMAN/sp|P0C0L5|CO4B_HUMAN/tr|A0A0G2JL54|A0A0G2JL54_HUMAN/tr|A0A0G2JPR0|A0A0G2JPR0_HUMAN/tr|A0A140TA29|A0A140TA29_HUMAN/tr|A0A140TA32|A0A140TA32_HUMAN/tr|A0A140TA44|A0A140TA44_HUMAN/tr|A0A140TA49|A0A140TA49_HUMAN/tr|F5GXS0|F5GXS0_HUMAN	12	0.02416	6.06797
PGP_01.15201.15201.3.0.dta	3246	3942.78	1883.01	3	LHINHNJLTESVGPLPK	-	2059.77	2059.73	5-4-1-0-1	7	NXT	98	7	0.11147	20	0.29313	0.36722	5.17648	1.90088	T	b2+;b3+;b4+;b5+;b6+;b8+;b10+;b13+;y1+;y2+;y3+;y4+;y5+;y6+;y7+;y8+;y9+;y10+;y12+;y14+;Y0+;Y1+;Y0++;Y0++;Y1++;Y1++;Y2++;	b2+;y2+;y5+;Y0++;Y1++;	sp|P51884|LUM_HUMAN	K	SL	121	0	127	0.00027	0.143312	4.56e-15	sp|P51884|LUM_HUMAN	24	-0.03572	-9.06182
PGP_01.15217.15217.3.0.dta	3789	3173.34	1404.67	3	SWPAVGJCSSALR	8,Carbamidomethyl[C];	1768.67	1768.64	5-4-0-0-1	7	NXS	216	3	0.14994	5	0.09853	0.14483	3.71276	0.53774	T	b4+;y1+;y5+;y11+;y11++;Y0+;Y1+;Y5+;	y1+;y11++;Y1+;	sp|P02790|HEMO_HUMAN	R	WL	181	0	187	-0.00027	-0.192082	4.68e-18	sp|P02790|HEMO_HUMAN/tr|Q9BS19|Q9BS19_HUMAN	9	-0.02765	-8.71592
PGP_01.15233.15233.3.0.dta	3789	3173.34	1404.67	3	SWPAVGJCSSALR	8,Carbamidomethyl[C];	1768.67	1768.64	5-4-0-0-1	7	NXS	216	2	0.13659	4	0.08091	0.13144	2.93248	0.38546	T	y1+;y5+;y11+;y11++;Y0+;Y1+;	y1+;Y1+;	sp|P02790|HEMO_HUMAN	R	WL	181	0	187	-0.00027	-0.192082	4.68e-18	sp|P02790|HEMO_HUMAN/tr|Q9BS19|Q9BS19_HUMAN	9	-0.02853	-8.99331
PGP_01.15243.15243.4.0.dta	3009	4884.07	2022	4	ELHHLQEQJVSNAFLDK	-	2862.07	2862.02	6-5-2-0-2	9	NXS	558	2	0.03402	7	0.07985	0.15831	3.05003	0.48285	T	b3+;b5+;b7+;y2+;y3+;y4+;y7+;Y0++;Y1++;	b3+;Y1++;	sp|P00450|CERU_HUMAN	K	GE	754	0	762	0.00138	0.682159	1.52e-20	sp|P00450|CERU_HUMAN/tr|E9PFZ2|E9PFZ2_HUMAN/tr|H7C5R1|H7C5R1_HUMAN	18	-0.04634	-9.48986
PGP_01.15269.15269.3.0.dta	2338	4462.77	1663.75	3	HYTJSSQDVTVPCR	13,Carbamidomethyl[C];	2799.02	2799.04	4-7-1-0-3	4	NXS	870	0	0	4	0.10414	0.1159	3.05003	0.35351	T	b2+;b3+;b4+;y1+;	b2+;b4+;	sp|P01877|IGHA2_HUMAN	K	VP	89	0	92	0.0037	2.22257	1.18e-20	sp|P01877|IGHA2_HUMAN/tr|A0A286YEY5|A0A286YEY5_HUMAN	14	0.01568	3.51432
PGP_01.15278.15278.3.0.dta	3009	4884.06	2022	3	ELHHLQEQJVSNAFLDK	-	2862.06	2862.02	6-5-2-0-2	9	NXS	658	0	0	4	0.10449	0.13267	2.0649	0.27396	T	b3+;y2+;y3+;y7+;	b3+;	sp|P00450|CERU_HUMAN	K	GE	754	0	762	0.00138	0.682159	1.52e-20	sp|P00450|CERU_HUMAN/tr|E9PFZ2|E9PFZ2_HUMAN/tr|H7C5R1|H7C5R1_HUMAN	18	-0.03486	-7.13893
PGP_01.15287.15287.3.1.dta	2849	4951.06	2339.07	3	GLTFQQJASSMCVPDQDTAIR	12,Carbamidomethyl[C];	2611.98	2611.95	5-6-1-0-2	7	NXS	898	0	0	5	0.34457	0.35129	4.3159	1.51612	T	y1+;y4+;y6+;y7+;y8+;	y1+;y4+;y6+;y8+;	sp|P01871|IGHM_HUMAN	R	VF	203	0	209	0.00136	0.581181	6.41e-16	sp|P01871|IGHM_HUMAN/tr|A0A1B0GUU9|A0A1B0GUU9_HUMAN	21	-0.03229	-6.52312
PGP_01.15316.15316.4.0.dta	2849	4950.05	2339.07	4	GLTFQQJASSMCVPDQDTAIR	12,Carbamidomethyl[C];	2610.98	2610.93	5-6-2-0-0	7	NXS	966	0	0	5	0.27139	0.30429	4.3159	1.31327	T	b3+;y1+;y4+;y6+;y8+;	y1+;y4+;y6+;y8+;	sp|P01871|IGHM_HUMAN	R	VF	203	0	209	0.00136	0.581181	6.41e-16	sp|P01871|IGHM_HUMAN/tr|A0A1B0GUU9|A0A1B0GUU9_HUMAN	21	-0.04745	-9.58761
PGP_01.15319.15319.3.0.dta	3009	4738.01	2022	3	ELHHLQEQJVSNAFLDK	-	2716.01	2715.96	6-5-2-0-1	9	NXS	518	3	0.04002	9	0.16084	0.20089	3.05003	0.61273	T	b3+;b4+;b5+;y1+;y2+;y3+;y4+;y5+;y6+;Y0++;Y1++;Y1++;	b3+;y2+;	sp|P00450|CERU_HUMAN	K	GE	754	0	762	0.00138	0.682159	1.52e-20	sp|P00450|CERU_HUMAN/tr|E9PFZ2|E9PFZ2_HUMAN/tr|H7C5R1|H7C5R1_HUMAN	18	-0.04478	-9.45314
PGP_01.15335.15335.4.0.dta	3009	4738	2022	4	ELHHLQEQJVSNAFLDK	-	2716	2715.96	6-5-2-0-1	9	NXS	562	3	0.02642	11	0.1297	0.19399	2.0649	0.40056	T	b3+;b5+;b6+;b7+;b10+;y2+;y3+;y4+;y5+;y6+;y7+;Y1+;Y0++;Y1++;	b3+;	sp|P00450|CERU_HUMAN	K	GE	754	0	762	0.00138	0.682159	1.52e-20	sp|P00450|CERU_HUMAN/tr|E9PFZ2|E9PFZ2_HUMAN/tr|H7C5R1|H7C5R1_HUMAN	18	-0.03859	-8.14644
PGP_01.15336.15336.3.0.dta	3789	3027.28	1404.67	3	SWPAVGJCSSALR	8,Carbamidomethyl[C];	1622.61	1622.58	5-4-0-0-0	7	NXS	186	4	0.16951	7	0.13315	0.20442	3.71276	0.75897	T	y1+;y2+;y3+;y5+;y6+;y11+;y11++;Y0+;Y1+;Y1+;Y4+;	y1+;y11++;Y1+;	sp|P02790|HEMO_HUMAN	R	WL	181	0	187	-0.00027	-0.192082	4.68e-18	sp|P02790|HEMO_HUMAN/tr|Q9BS19|Q9BS19_HUMAN	9	-0.02805	-9.26875
PGP_01.15354.15354.2.6.dta	4912	2920.25	1621.8	2	YHIYEJGTLQINR	12,Deamidated[N];	1298.46	1298.48	3-4-0-0-0	6	NXT	120	1	0.00357	4	0.08957	0.13418	1.9812	0.26583	T	b2+;b10++;b12++;y1+;Y2++;	b2+;	sp|O00533|NCHL1_HUMAN	R	TT	471	0.01	476	0.00159	0.979799	8.24e-08	sp|O00533|NCHL1_HUMAN/tr|A0A087X0M8|A0A087X0M8_HUMAN	7	0.01912	6.54968
PGP_01.15361.15361.3.0.dta	1538	3885.57	1534.71	3	JHSCSEGQISIFR	4,Carbamidomethyl[C];	2350.86	2350.83	5-4-2-0-1	1	NXS	650	1	0.03444	7	0.08088	0.19689	2.06085	0.40575	T	b2+;y1+;y2+;y4+;y7+;y10+;y11+;Y0++;	Y0++;	sp|O75882|ATRN_HUMAN	R	YE	731	0	731	-1e-05	-0.006512	8.92e-26	sp|O75882|ATRN_HUMAN	14	-0.03363	-8.65727
PGP_01.15371.15371.3.0.dta	1538	3740.53	1534.71	3	JHSCSEGQISIFR	4,Carbamidomethyl[C];	2205.83	2205.79	5-4-1-0-2	1	NXS	660	5	0.09271	10	0.18141	0.33188	4.55026	1.51014	T	b2+;b3+;y1+;y2+;y4+;y5+;y7+;y9+;y10+;y11+;Y0+;Y0+;Y1+;Y0++;Y1++;	b2+;y11+;Y1+;Y0++;	sp|O75882|ATRN_HUMAN	R	YE	731	0	731	-1e-05	-0.006512	8.92e-26	sp|O75882|ATRN_HUMAN	14	-0.03566	-9.53587
PGP_01.15420.15420.3.0.dta	4369	4372.88	2637.27	3	EWEKELHHLQEQJVSNAFLDK	4,Carbamyl[K];	1735.61	1735.63	3-4-1-0-1	13	NXS	462	0	0	8	0.1133	0.13651	2.07318	0.28301	T	b11+;y1+;y2+;y3+;y4+;y5+;y6+;y7+;	y2+;	sp|P00450|CERU_HUMAN	R	GE	750	0	762	0.0056	2.12261	3.96e-12	sp|P00450|CERU_HUMAN/tr|E9PFZ2|E9PFZ2_HUMAN/tr|H7C5R1|H7C5R1_HUMAN	2	0.01986	4.5427
PGP_01.15421.15421.4.0.dta	4369	4372.88	2637.27	4	EWEKELHHLQEQJVSNAFLDK	4,Carbamyl[K];	1735.61	1735.63	3-4-1-0-1	13	NXS	462	0	0	7	0.09211	0.12722	2.07318	0.26375	T	y2+;y3+;y4+;y5+;y6+;y7+;y8+;	y4+;	sp|P00450|CERU_HUMAN	R	GE	750	0	762	0.0056	2.12261	3.96e-12	sp|P00450|CERU_HUMAN/tr|E9PFZ2|E9PFZ2_HUMAN/tr|H7C5R1|H7C5R1_HUMAN	2	0.02014	4.60675
PGP_01.15424.15424.3.0.dta	4369	4372.88	2637.27	3	EWEKELHHLQEQJVSNAFLDK	4,Carbamyl[K];	1735.61	1735.63	3-4-1-0-1	13	NXS	462	0	0	7	0.08838	0.13335	2.07318	0.27645	T	y1+;y2+;y3+;y4+;y5+;y7+;y8+;	y2+;	sp|P00450|CERU_HUMAN	R	GE	750	0	762	0.0056	2.12261	3.96e-12	sp|P00450|CERU_HUMAN/tr|E9PFZ2|E9PFZ2_HUMAN/tr|H7C5R1|H7C5R1_HUMAN	2	0.01986	4.5427
PGP_01.15429.15429.3.2.dta	3009	4592.95	2022	3	ELHHLQEQJVSNAFLDK	-	2570.95	2570.93	6-5-1-0-2	9	NXS	630	0	0	8	0.1855	0.21787	3.05003	0.66452	T	b3+;b5+;b7+;y1+;y2+;y3+;y4+;y7+;	b3+;y2+;	sp|P00450|CERU_HUMAN	K	GE	754	0	762	0.00138	0.682159	1.52e-20	sp|P00450|CERU_HUMAN/tr|E9PFZ2|E9PFZ2_HUMAN/tr|H7C5R1|H7C5R1_HUMAN	18	-0.02147	-4.67556
PGP_01.15434.15434.3.0.dta	1538	3756.53	1534.71	3	JHSCSEGQISIFR	4,Carbamidomethyl[C];	2221.82	2221.79	6-4-1-0-1	1	NXS	616	2	0.04292	8	0.12762	0.24025	3.84588	0.92396	T	b2+;y1+;y2+;y4+;y5+;y9+;y10+;y11+;Y0+;Y0++;	b2+;y11+;Y0++;	sp|O75882|ATRN_HUMAN	R	YE	731	0	731	-1e-05	-0.006512	8.92e-26	sp|O75882|ATRN_HUMAN	14	-0.03539	-9.42337
PGP_01.15437.15437.3.0.dta	4369	3935.72	2637.27	3	EWEKELHHLQEQJVSNAFLDK	4,Carbamyl[K];	1298.45	1298.48	3-4-0-0-0	13	NXS	320	0	0	6	0.10692	0.13624	3.06127	0.41708	T	y1+;y2+;y3+;y4+;y5+;y7+;	y4+;y7+;	sp|P00450|CERU_HUMAN	R	GE	750	0	762	0.0056	2.12261	3.96e-12	sp|P00450|CERU_HUMAN/tr|E9PFZ2|E9PFZ2_HUMAN/tr|H7C5R1|H7C5R1_HUMAN	2	0.02196	5.58112
PGP_01.15440.15440.4.2.dta	1538	3739.51	1534.71	4	JHSCSEGQISIFR	4,Carbamidomethyl[C];	2204.81	2204.77	5-4-2-0-0	1	NXS	536	4	0.07941	9	0.14777	0.28649	3.84588	1.1018	T	b2+;y2+;y4+;y5+;y7+;y8+;y9+;y10+;y11+;Y0+;Y1+;Y0++;Y0++;	b2+;y11+;Y0++;	sp|O75882|ATRN_HUMAN	R	YE	731	0	731	-1e-05	-0.006512	8.92e-26	sp|O75882|ATRN_HUMAN	14	-0.03334	-8.91792
PGP_01.15448.15448.2.0.dta	3789	3027.27	1404.67	2	SWPAVGJCSSALR	8,Carbamidomethyl[C];	1622.61	1622.58	5-4-0-0-0	7	NXS	166	4	0.15724	12	0.14716	0.24743	3.71276	0.91867	T	b2+;b4+;y1+;y2+;y3+;y4+;y5+;y6+;y11+;y12+;y11++;y12++;Y1+;Y1+;Y2+;Y3+;	b2+;y1+;Y1+;	sp|P02790|HEMO_HUMAN	R	WL	181	0	187	-0.00027	-0.192082	4.68e-18	sp|P02790|HEMO_HUMAN/tr|Q9BS19|Q9BS19_HUMAN	9	-0.02455	-8.11224
PGP_01.15461.15461.3.0.dta	1237	4587	2381.17	3	NJATVHEQVGGPSLTSDLQAQSK	-	2205.83	2205.79	5-4-1-0-2	2	NXT	352	0	0	6	0.08479	0.13127	1.7922	0.23526	T	b2+;y2+;y4+;y6+;y8+;y14+;	y4+;	sp|P04004|VTNC_HUMAN	K	GN	85	0.01	86	0.01275	5.35227	4.14e-28	sp|P04004|VTNC_HUMAN/tr|F5GX75|F5GX75_HUMAN	8	-0.03651	-7.96114
PGP_01.15463.15463.4.0.dta	1239	4586.97	2267.13	4	JATVHEQVGGPSLTSDLQAQSK	-	2319.85	2319.84	5-6-1-0-0	1	NXT	456	0	0	7	0.07043	0.14644	1.91432	0.28033	T	y2+;y3+;y4+;y5+;y6+;y8+;y9+;	y4+;	sp|P04004|VTNC_HUMAN	N	GN	86	0.01	86	-0.00023	-0.101406	1.2e-36	sp|P04004|VTNC_HUMAN/tr|F5GX75|F5GX75_HUMAN	2	-0.01144	-2.49456
PGP_01.15464.15464.3.0.dta	1239	4587	2267.13	3	JATVHEQVGGPSLTSDLQAQSK	-	2319.87	2319.84	5-6-1-0-0	1	NXT	352	0	0	8	0.10859	0.15275	1.91432	0.29242	T	y1+;y2+;y4+;y5+;y6+;y7+;y9+;y14+;	y4+;	sp|P04004|VTNC_HUMAN	N	GN	86	0.01	86	-0.00023	-0.101406	1.2e-36	sp|P04004|VTNC_HUMAN/tr|F5GX75|F5GX75_HUMAN	2	-0.03651	-7.96114
PGP_01.15477.15477.3.6.dta	1955	2921.28	1882.9	3	LGACJDTLQQLMEVFK	4,Carbamidomethyl[C];12,Oxidation[M];	1038.38	1038.38	3-2-0-0-1	5	NXT	90	0	0	5	0.05641	0.05642	1.96085	0.11063	T	b4+;b5+;b11+;y2+;y3++;	b5+;	sp|P01008|ANT3_HUMAN	K	FD	124	0.01	128	0.00174	0.923621	1.86e-31	sp|P01008|ANT3_HUMAN/tr|Q8TCE1|Q8TCE1_HUMAN	14	-0.00016	-0.0547894
PGP_01.15479.15479.3.0.dta	2557	3164.27	1266.56	3	LGJWSAMPSCK	7,Oxidation[M];10,Carbamidomethyl[C];	1897.71	1897.68	4-4-1-0-1	3	NXS	224	0	0	6	0.22189	0.22091	3.06703	0.67754	T	b3+;b4+;b6+;y2+;y3+;y4+;	y2+;y4+;	sp|P02749|APOH_HUMAN	K	AS	251	0	253	0.00075	0.591695	1.68e-17	sp|P02749|APOH_HUMAN/tr|J3KS17|J3KS17_HUMAN	13	-0.03102	-9.80622
PGP_01.15484.15484.3.4.dta	4369	5087.2	2637.27	3	EWEKELHHLQEQJVSNAFLDK	4,Carbamyl[K];	2449.93	2449.9	4-6-1-0-2	13	NXS	310	0	0	4	0.06428	0.09468	2.07318	0.19628	T	y2+;y3+;y4+;y7+;	y2+;	sp|P00450|CERU_HUMAN	R	GE	750	0.01	762	0.0056	2.12261	3.96e-12	sp|P00450|CERU_HUMAN/tr|E9PFZ2|E9PFZ2_HUMAN/tr|H7C5R1|H7C5R1_HUMAN	2	-0.03367	-6.61984
PGP_01.15485.15485.3.0.dta	2999	3656.5	1627.74	3	SDGLESJSSTQFEVK	-	2028.76	2028.74	5-6-0-0-0	7	NXS	322	0	0	11	0.2794	0.25448	5.78195	1.47137	T	b3+;b4+;y1+;y2+;y3+;y4+;y6+;y7+;y8+;y9+;y11+;	y1+;y2+;y3+;y4+;y7+;y8+;	sp|P0C0L4|CO4A_HUMAN	F	KY	220	0	226	-0.00287	-1.76211	6.8e-28	sp|P0C0L4|CO4A_HUMAN/sp|P0C0L5|CO4B_HUMAN/tr|A0A140TA49|A0A140TA49_HUMAN/tr|A0A140TA44|A0A140TA44_HUMAN/tr|A0A140TA29|A0A140TA29_HUMAN/tr|A0A0G2JPR0|A0A0G2JPR0_HUMAN/tr|A0A140TA32|A0A140TA32_HUMAN/tr|F5GXS0|F5GXS0_HUMAN/tr|A0A0G2JL54|A0A0G2JL54_HUMAN	1	-0.01738	-4.75446
PGP_01.15488.15488.3.4.dta	4369	5087.2	2637.27	3	EWEKELHHLQEQJVSNAFLDK	4,Carbamyl[K];	2449.93	2449.9	4-6-1-0-2	13	NXS	310	0	0	5	0.06613	0.10327	2.07318	0.2141	T	y2+;y3+;y4+;y5+;y7+;	y2+;	sp|P00450|CERU_HUMAN	R	GE	750	0	762	0.0056	2.12261	3.96e-12	sp|P00450|CERU_HUMAN/tr|E9PFZ2|E9PFZ2_HUMAN/tr|H7C5R1|H7C5R1_HUMAN	2	-0.03367	-6.61984
PGP_01.15491.15491.3.0.dta	4369	4372.88	2637.27	3	EWEKELHHLQEQJVSNAFLDK	4,Carbamyl[K];	1735.61	1735.63	3-4-1-0-1	13	NXS	442	0	0	8	0.13536	0.1596	3.06127	0.48858	T	y1+;y2+;y3+;y4+;y5+;y6+;y7+;y8+;	y2+;y3+;	sp|P00450|CERU_HUMAN	R	GE	750	0	762	0.0056	2.12261	3.96e-12	sp|P00450|CERU_HUMAN/tr|E9PFZ2|E9PFZ2_HUMAN/tr|H7C5R1|H7C5R1_HUMAN	2	0.01804	4.1264
PGP_01.15492.15492.3.0.dta	1538	3756.53	1534.71	3	JHSCSEGQISIFR	4,Carbamidomethyl[C];	2221.82	2221.79	6-4-1-0-1	1	NXS	606	7	0.10266	12	0.14873	0.32624	3.84588	1.25466	T	b2+;b3+;y1+;y2+;y3+;y4+;y5+;y7+;y8+;y9+;y10+;y11+;Y0+;Y0+;Y1+;Y1+;Y0++;Y0++;Y1++;	b2+;Y1+;Y0++;	sp|O75882|ATRN_HUMAN	R	YE	731	0	731	-1e-05	-0.006512	8.92e-26	sp|O75882|ATRN_HUMAN	14	-0.03453	-9.19438
PGP_01.15494.15494.3.2.dta	2999	3640.48	1627.74	3	SDGLESJSSTQFEVK	-	2012.74	2012.75	4-6-0-0-1	7	NXS	520	0	0	10	0.30369	0.26758	6.34769	1.6985	T	b3+;b4+;y1+;y2+;y3+;y4+;y6+;y7+;y8+;y10+;	b3+;y1+;y2+;y4+;y6+;y7+;y8+;	sp|P0C0L4|CO4A_HUMAN	F	KY	220	0	226	-0.00287	-1.76211	6.8e-28	sp|P0C0L4|CO4A_HUMAN/sp|P0C0L5|CO4B_HUMAN/tr|A0A140TA49|A0A140TA49_HUMAN/tr|A0A140TA44|A0A140TA44_HUMAN/tr|A0A140TA29|A0A140TA29_HUMAN/tr|A0A0G2JPR0|A0A0G2JPR0_HUMAN/tr|A0A140TA32|A0A140TA32_HUMAN/tr|F5GXS0|F5GXS0_HUMAN/tr|A0A0G2JL54|A0A0G2JL54_HUMAN	1	0.00714	1.96183
PGP_01.15507.15507.3.2.dta	1538	3756.53	1534.71	3	JHSCSEGQISIFR	4,Carbamidomethyl[C];	2221.82	2221.79	6-4-1-0-1	1	NXS	606	6	0.0557	10	0.11917	0.26326	3.04454	0.8015	T	b2+;y1+;y2+;y3+;y4+;y5+;y8+;y9+;y10+;y11+;Y0+;Y0+;Y1+;Y1+;Y0++;Y1++;	b2+;y11+;	sp|O75882|ATRN_HUMAN	R	YE	731	0	731	-1e-05	-0.006512	8.92e-26	sp|O75882|ATRN_HUMAN	14	-0.035	-9.31952
PGP_01.15510.15510.2.2.dta	384	2930.26	1875.9	2	NJNTQHSSLFMLNEVK	-	1054.36	1054.37	4-2-0-0-0	2	NXT	172	1	0.00209	4	0.03974	0.05416	2.06085	0.11163	T	b10+;y3+;y4+;y5+;Y2++;	y3+;	sp|P01042|KNG1_HUMAN	F	RA	168	0.01	169	-0.0054	-2.87711	1.35e-18	sp|P01042|KNG1_HUMAN	1	0.01324	4.51995
PGP_01.15510.15510.4.0.dta	4197	5857.51	2651.28	4	EWEKELHHLQEQJVSNAFLDK	4,Carbamidomethyl[K];	3206.23	3206.19	6-11-0-0-0	13	NXS	246	0	0	10	0.10134	0.14778	2.71966	0.40191	T	y2+;y3+;y4+;y5+;y6+;y7+;y8+;y15++;y17++;y18++;	y2+;y3+;	sp|P00450|CERU_HUMAN	R	GE	750	0	762	-0.00055	-0.20737	1.13e-18	sp|P00450|CERU_HUMAN/tr|E9PFZ2|E9PFZ2_HUMAN/tr|H7C5R1|H7C5R1_HUMAN	2	-0.03772	-6.44066
PGP_01.15525.15525.3.4.dta	1538	3756.53	1534.71	3	JHSCSEGQISIFR	4,Carbamidomethyl[C];	2221.82	2221.79	6-4-1-0-1	1	NXS	618	5	0.03719	11	0.11235	0.25623	2.06085	0.52805	T	b2+;b3+;y1+;y2+;y3+;y4+;y5+;y8+;y9+;y10+;y11+;Y0+;Y1+;Y1+;Y0++;Y0++;	b2+;	sp|O75882|ATRN_HUMAN	R	YE	731	0	731	-1e-05	-0.006512	8.92e-26	sp|O75882|ATRN_HUMAN	14	-0.03602	-9.59112
PGP_01.15529.15529.3.0.dta	1538	3756.53	1534.71	3	JHSCSEGQISIFR	4,Carbamidomethyl[C];	2221.82	2221.79	6-4-1-0-1	1	NXS	618	6	0.07432	12	0.17186	0.32378	4.55026	1.47329	T	b2+;b3+;y1+;y2+;y3+;y4+;y5+;y7+;y8+;y9+;y10+;y11+;Y0+;Y0+;Y1+;Y1+;Y0++;Y1++;	b2+;y11+;Y1+;Y0++;	sp|O75882|ATRN_HUMAN	R	YE	731	0	731	-1e-05	-0.006512	8.92e-26	sp|O75882|ATRN_HUMAN	14	-0.03602	-9.59112
PGP_01.15530.15530.4.0.dta	3032	5857.51	2904.42	4	ELHHLQEQJVSNAFLDKGEFYIGSK	12,Deamidated[N];	2953.1	2953.07	8-6-0-0-3	9	NXS	244	0	0	8	0.0673	0.08094	1.91672	0.15514	T	b3+;b5+;b6+;b7+;b9+;b8++;b17++;y1+;	b3+;	sp|P00450|CERU_HUMAN	K	YK	754	0.01	762	-0.00531	-1.82763	5.77e-60	sp|P00450|CERU_HUMAN/tr|E9PFZ2|E9PFZ2_HUMAN/tr|H7C5R1|H7C5R1_HUMAN	7	-0.02354	-4.01945
PGP_01.15531.15531.3.0.dta	3009	4681.98	2022	3	ELHHLQEQJVSNAFLDK	-	2659.98	2659.96	6-4-1-0-4	9	NXS	690	0	0	6	0.10652	0.15226	2.0649	0.3144	T	b3+;b5+;b6+;y1+;y2+;y3+;	b5+;	sp|P00450|CERU_HUMAN	K	GE	754	0	762	0.00138	0.682159	1.52e-20	sp|P00450|CERU_HUMAN/tr|E9PFZ2|E9PFZ2_HUMAN/tr|H7C5R1|H7C5R1_HUMAN	18	-0.01444	-3.08482
PGP_01.15546.15546.3.0.dta	1538	3756.53	1534.71	3	JHSCSEGQISIFR	4,Carbamidomethyl[C];	2221.82	2221.79	6-4-1-0-1	1	NXS	606	5	0.05682	10	0.12764	0.26656	3.04454	0.81156	T	b2+;y1+;y2+;y3+;y4+;y5+;y8+;y9+;y10+;y11+;Y0+;Y0+;Y1+;Y1+;Y0++;	b2+;Y0++;	sp|O75882|ATRN_HUMAN	R	YE	731	0	731	-1e-05	-0.006512	8.92e-26	sp|O75882|ATRN_HUMAN	14	-0.03459	-9.21035
PGP_01.15548.15548.4.0.dta	3009	4608.97	2022	4	ELHHLQEQJVSNAFLDK	-	2586.96	2586.92	7-5-1-0-1	9	NXS	532	1	0.00732	12	0.14209	0.18763	3.05003	0.57227	T	b3+;b4+;b5+;b6+;b7+;b8+;y2+;y3+;y4+;y5+;y6+;y7+;Y1++;	b3+;y2+;	sp|P00450|CERU_HUMAN	K	GE	754	0	762	0.00138	0.682159	1.52e-20	sp|P00450|CERU_HUMAN/tr|E9PFZ2|E9PFZ2_HUMAN/tr|H7C5R1|H7C5R1_HUMAN	18	-0.04388	-9.52256
PGP_01.15549.15549.4.0.dta	3009	4608.97	2022	4	ELHHLQEQJVSNAFLDK	-	2586.96	2586.92	7-5-1-0-1	9	NXS	532	2	0.00604	11	0.1342	0.18958	3.05003	0.57824	T	b3+;b5+;b6+;b7+;b9+;y2+;y3+;y4+;y5+;y6+;y7+;Y1++;Y1++;	b3+;y2+;	sp|P00450|CERU_HUMAN	K	GE	754	0	762	0.00138	0.682159	1.52e-20	sp|P00450|CERU_HUMAN/tr|E9PFZ2|E9PFZ2_HUMAN/tr|H7C5R1|H7C5R1_HUMAN	18	-0.04388	-9.52256
PGP_01.15550.15550.4.0.dta	3009	4608.97	2022	4	ELHHLQEQJVSNAFLDK	-	2586.96	2586.92	7-5-1-0-1	9	NXS	532	3	0.02573	14	0.14583	0.20656	3.05003	0.63002	T	b3+;b4+;b5+;b6+;b7+;b8+;b9+;b10+;y2+;y3+;y4+;y5+;y6+;y7+;Y0++;Y1++;Y1++;	b3+;y2+;	sp|P00450|CERU_HUMAN	K	GE	754	0	762	0.00138	0.682159	1.52e-20	sp|P00450|CERU_HUMAN/tr|E9PFZ2|E9PFZ2_HUMAN/tr|H7C5R1|H7C5R1_HUMAN	18	-0.04388	-9.52256
PGP_01.15551.15551.3.0.dta	3246	4964.15	1883.01	3	LHINHNJLTESVGPLPK	-	3081.14	3081.09	7-6-2-0-1	7	NXT	396	2	0.04916	4	0.1582	0.21866	3.8331	0.83814	T	b2+;b3+;y2+;y5+;Y0++;Y1++;	y2+;y5+;Y1++;	sp|P51884|LUM_HUMAN	K	SL	121	0	127	0.00027	0.143312	4.56e-15	sp|P51884|LUM_HUMAN	24	-0.04707	-9.48381
PGP_01.15571.15571.4.4.dta	3009	4389.89	2022	4	ELHHLQEQJVSNAFLDK	-	2367.89	2367.85	6-4-1-0-2	9	NXS	526	3	0.01969	14	0.1604	0.21437	2.0649	0.44265	T	b3+;b4+;b5+;b6+;b7+;b8+;b9+;b10+;y2+;y3+;y4+;y5+;y6+;y7+;Y0++;Y1++;Y1++;	b3+;	sp|P00450|CERU_HUMAN	K	GE	754	0	762	0.00138	0.682159	1.52e-20	sp|P00450|CERU_HUMAN/tr|E9PFZ2|E9PFZ2_HUMAN/tr|H7C5R1|H7C5R1_HUMAN	18	-0.04333	-9.87257
PGP_01.15582.15582.3.1.dta	4197	4517.93	2651.28	3	EWEKELHHLQEQJVSNAFLDK	4,Carbamidomethyl[K];	1866.65	1866.69	4-6-0-0-0	13	NXS	504	0	0	7	0.09787	0.14395	2.71966	0.3915	T	y1+;y2+;y3+;y4+;y5+;y7+;y17++;	y2+;y3+;	sp|P00450|CERU_HUMAN	R	GE	750	0	762	-0.00055	-0.20737	1.13e-18	sp|P00450|CERU_HUMAN/tr|E9PFZ2|E9PFZ2_HUMAN/tr|H7C5R1|H7C5R1_HUMAN	2	0.0379	8.39073
PGP_01.15587.15587.3.1.dta	4197	4517.94	2651.28	3	EWEKELHHLQEQJVSNAFLDK	4,Carbamidomethyl[K];	1866.65	1866.69	4-6-0-0-0	13	NXS	460	0	0	9	0.13783	0.1795	2.71966	0.48818	T	y1+;y2+;y3+;y4+;y5+;y6+;y7+;y8+;y17++;	y2+;y3+;	sp|P00450|CERU_HUMAN	R	GE	750	0	762	-0.00055	-0.20737	1.13e-18	sp|P00450|CERU_HUMAN/tr|E9PFZ2|E9PFZ2_HUMAN/tr|H7C5R1|H7C5R1_HUMAN	2	0.03556	7.87267
PGP_01.15588.15588.3.0.dta	554	4688.95	2483.15	3	KEHETCLAPELYNGJYSTTQK	6,Carbamidomethyl[C];	2205.8	2205.79	5-4-1-0-2	15	NXS	920	0	0	9	0.16971	0.16584	3.63785	0.60331	T	b3+;b4+;b5+;b7+;b8+;b5++;y3+;y4+;y5+;	b7+;b8+;y5+;	sp|P05160|F13B_HUMAN	R	TF	148	0	162	-0.00064	-0.257635	1.32e-32	sp|P05160|F13B_HUMAN	14	-0.00497	-1.06017
PGP_01.15609.15609.4.0.dta	4369	4591.95	2637.27	4	EWEKELHHLQEQJVSNAFLDK	4,Carbamyl[K];	1954.69	1954.7	4-5-1-0-0	13	NXS	480	0	0	7	0.10157	0.13115	2.07318	0.2719	T	y1+;y2+;y3+;y4+;y5+;y7+;y17+;	y2+;	sp|P00450|CERU_HUMAN	R	GE	750	0	762	0.0056	2.12261	3.96e-12	sp|P00450|CERU_HUMAN/tr|E9PFZ2|E9PFZ2_HUMAN/tr|H7C5R1|H7C5R1_HUMAN	2	0.01769	3.85325
PGP_01.15613.15613.3.0.dta	1538	3739.51	1534.71	3	JHSCSEGQISIFR	4,Carbamidomethyl[C];	2204.81	2204.77	5-4-2-0-0	1	NXS	534	4	0.05915	10	0.10612	0.25811	3.04454	0.78584	T	b2+;y1+;y2+;y4+;y5+;y7+;y8+;y9+;y10+;y11+;Y0+;Y0+;Y1+;Y0++;	Y1+;Y0++;	sp|O75882|ATRN_HUMAN	R	YE	731	0	731	-1e-05	-0.006512	8.92e-26	sp|O75882|ATRN_HUMAN	14	-0.03319	-8.8778
PGP_01.15614.15614.4.0.dta	4369	4591.95	2637.27	4	EWEKELHHLQEQJVSNAFLDK	4,Carbamyl[K];	1954.69	1954.7	4-5-1-0-0	13	NXS	480	0	0	7	0.10496	0.13375	2.07318	0.2773	T	y1+;y2+;y3+;y4+;y5+;y7+;y17+;	y2+;	sp|P00450|CERU_HUMAN	R	GE	750	0	762	0.0056	2.12261	3.96e-12	sp|P00450|CERU_HUMAN/tr|E9PFZ2|E9PFZ2_HUMAN/tr|H7C5R1|H7C5R1_HUMAN	2	0.01769	3.85325
PGP_01.15616.15616.3.0.dta	1538	3739.51	1534.71	3	JHSCSEGQISIFR	4,Carbamidomethyl[C];	2204.81	2204.77	5-4-2-0-0	1	NXS	534	6	0.06679	14	0.12601	0.28653	3.84588	1.10197	T	b2+;b3+;b9+;y2+;y3+;y4+;y5+;y6+;y7+;y8+;y9+;y10+;y11+;y12+;Y0+;Y0+;Y1+;Y1+;Y0++;Y1++;	b2+;Y1+;Y0++;	sp|O75882|ATRN_HUMAN	R	YE	731	0	731	-1e-05	-0.006512	8.92e-26	sp|O75882|ATRN_HUMAN	14	-0.03319	-8.8778
PGP_01.15628.15628.4.3.dta	4310	4590.99	2594.26	4	EWEKELHHLQEQJVSNAFLDK	0,Carbamyl[AnyN-term];	1996.73	1996.75	3-6-0-0-2	13	NXS	306	1	0.00224	6	0.08819	0.12894	2.06901	0.26678	T	y2+;y3+;y4+;y5+;y7+;y8+;Y2++;	y2+;	sp|P00450|CERU_HUMAN	R	GE	750	0	762	0.0056	2.12261	1.58e-19	sp|P00450|CERU_HUMAN/tr|E9PFZ2|E9PFZ2_HUMAN/tr|H7C5R1|H7C5R1_HUMAN	1	0.02286	4.98044
PGP_01.15629.15629.3.0.dta	4369	4372.88	2637.27	3	EWEKELHHLQEQJVSNAFLDK	4,Carbamyl[K];	1735.61	1735.63	3-4-1-0-1	13	NXS	460	0	0	6	0.10236	0.12271	2.07318	0.25439	T	y1+;y2+;y4+;y5+;y6+;y7+;	y2+;	sp|P00450|CERU_HUMAN	R	GE	750	0	762	0.0056	2.12261	3.96e-12	sp|P00450|CERU_HUMAN/tr|E9PFZ2|E9PFZ2_HUMAN/tr|H7C5R1|H7C5R1_HUMAN	2	0.01889	4.32082
PGP_01.15631.15631.3.0.dta	3009	4226.82	2022	3	ELHHLQEQJVSNAFLDK	-	2204.81	2204.77	5-4-2-0-0	9	NXS	486	5	0.01476	14	0.12072	0.21291	2.0649	0.43964	T	b3+;b5+;b6+;b7+;b10+;y1+;y2+;y3+;y4+;y6+;y7+;y8+;y9+;y14+;Y0++;Y0++;Y1++;Y1++;Y2++;	b3+;	sp|P00450|CERU_HUMAN	K	GE	754	0	762	0.00138	0.682159	1.52e-20	sp|P00450|CERU_HUMAN/tr|E9PFZ2|E9PFZ2_HUMAN/tr|H7C5R1|H7C5R1_HUMAN	18	-0.04223	-9.99325
PGP_01.15634.15634.3.0.dta	3009	4226.82	2022	3	ELHHLQEQJVSNAFLDK	-	2204.81	2204.77	5-4-2-0-0	9	NXS	486	5	0.02259	13	0.15887	0.22834	3.05003	0.69643	T	b3+;b5+;b6+;b7+;b8+;b10+;y1+;y2+;y3+;y4+;y5+;y6+;y7+;Y0++;Y0++;Y1++;Y1++;Y2++;	b3+;y4+;	sp|P00450|CERU_HUMAN	K	GE	754	0	762	0.00138	0.682159	1.52e-20	sp|P00450|CERU_HUMAN/tr|E9PFZ2|E9PFZ2_HUMAN/tr|H7C5R1|H7C5R1_HUMAN	18	-0.04223	-9.99325
PGP_01.15636.15636.3.0.dta	2073	3599.52	1685.82	3	FJSSYLQGTNQITGR	-	1913.7	1913.68	5-4-1-0-0	2	NXS	442	1	0.03448	6	0.09334	0.19578	3.03913	0.59499	T	y1+;y3+;y5+;y8+;y9+;y10+;Y1+;	y8+;Y1+;	sp|P04114|APOB_HUMAN	R	YE	1522	0	1523	0.00092	0.545408	2.33e-14	sp|P04114|APOB_HUMAN	12	-0.02128	-5.91352
PGP_01.15637.15637.3.3.dta	3009	4226.82	2022	3	ELHHLQEQJVSNAFLDK	-	2204.81	2204.77	5-4-2-0-0	9	NXS	486	3	0.00696	10	0.08926	0.16005	2.0649	0.33049	T	b3+;b5+;b6+;b7+;y2+;y3+;y4+;y5+;y6+;y7+;Y1++;Y2++;Y5++;	b3+;	sp|P00450|CERU_HUMAN	K	GE	754	0	762	0.00138	0.682159	1.52e-20	sp|P00450|CERU_HUMAN/tr|E9PFZ2|E9PFZ2_HUMAN/tr|H7C5R1|H7C5R1_HUMAN	18	-0.04223	-9.99325
PGP_01.15653.15653.3.0.dta	3009	4535.94	2022	3	ELHHLQEQJVSNAFLDK	-	2513.94	2513.9	6-4-1-0-3	9	NXS	566	2	0.02112	10	0.15825	0.19924	3.05003	0.60769	T	b3+;b4+;b5+;b6+;b7+;y2+;y3+;y4+;y5+;y7+;Y0++;Y1++;	b3+;y3+;	sp|P00450|CERU_HUMAN	K	GE	754	0	762	0.00138	0.682159	1.52e-20	sp|P00450|CERU_HUMAN/tr|E9PFZ2|E9PFZ2_HUMAN/tr|H7C5R1|H7C5R1_HUMAN	18	-0.03293	-7.26136
PGP_01.15655.15655.3.0.dta	4369	4372.88	2637.27	3	EWEKELHHLQEQJVSNAFLDK	4,Carbamyl[K];	1735.61	1735.63	3-4-1-0-1	13	NXS	466	0	0	7	0.14194	0.15427	3.86578	0.59637	T	y1+;y2+;y3+;y4+;y5+;y6+;y7+;	y2+;y4+;y7+;	sp|P00450|CERU_HUMAN	R	GE	750	0	762	0.0056	2.12261	3.96e-12	sp|P00450|CERU_HUMAN/tr|E9PFZ2|E9PFZ2_HUMAN/tr|H7C5R1|H7C5R1_HUMAN	2	0.01924	4.40088
PGP_01.15657.15657.3.0.dta	1538	3739.51	1534.71	3	JHSCSEGQISIFR	4,Carbamidomethyl[C];	2204.81	2204.77	5-4-2-0-0	1	NXS	534	5	0.06459	12	0.15897	0.30887	3.84588	1.18789	T	b2+;b3+;y1+;y2+;y4+;y5+;y6+;y7+;y8+;y9+;y10+;y11+;Y0+;Y0+;Y1+;Y1+;Y0++;	b2+;y7+;Y0++;	sp|O75882|ATRN_HUMAN	R	YE	731	0	731	-1e-05	-0.006512	8.92e-26	sp|O75882|ATRN_HUMAN	14	-0.03318	-8.87513
PGP_01.15668.15668.4.0.dta	3009	4738.01	2022	4	ELHHLQEQJVSNAFLDK	-	2716.01	2715.96	6-5-2-0-1	9	NXS	544	4	0.04972	14	0.1757	0.24026	3.85241	0.92557	T	b3+;b4+;b5+;b6+;b8+;b10+;y1+;y2+;y3+;y4+;y5+;y6+;y7+;y8+;Y1+;Y0++;Y1++;Y1++;	b3+;y2+;Y1++;	sp|P00450|CERU_HUMAN	K	GE	754	0	762	0.00138	0.682159	1.52e-20	sp|P00450|CERU_HUMAN/tr|E9PFZ2|E9PFZ2_HUMAN/tr|H7C5R1|H7C5R1_HUMAN	18	-0.04295	-9.06683
PGP_01.15669.15669.3.0.dta	3009	4738.01	2022	3	ELHHLQEQJVSNAFLDK	-	2716	2715.96	6-5-2-0-1	9	NXS	562	4	0.03205	13	0.23951	0.25902	3.85241	0.99784	T	b3+;b4+;b5+;b6+;b8+;b10+;y1+;y2+;y3+;y4+;y5+;y6+;y7+;Y1+;Y0++;Y1++;Y1++;	b3+;y2+;y7+;	sp|P00450|CERU_HUMAN	K	GE	754	0	762	0.00138	0.682159	1.52e-20	sp|P00450|CERU_HUMAN/tr|E9PFZ2|E9PFZ2_HUMAN/tr|H7C5R1|H7C5R1_HUMAN	18	-0.04081	-8.61508
PGP_01.15676.15676.3.0.dta	2007	3942.78	1883.01	3	LHINHNJLTESVGPLPK	-	2059.77	2059.73	5-4-1-0-1	7	NXT	98	4	0.09232	11	0.3445	0.36276	5.55337	2.01452	T	b2+;b3+;b4+;b5+;y1+;y2+;y4+;y5+;y6+;y7+;y9+;Y0++;Y0++;Y1++;Y2++;	b2+;b3+;y2+;y5+;y7+;Y1++;	sp|P51884|LUM_HUMAN	K	SL	121	0	127	0.00027	0.143312	4.56e-15	sp|P51884|LUM_HUMAN	24	-0.03543	-8.98825
PGP_01.15677.15677.2.0.dta	1267	2868.23	1505.76	2	LQEQJVSNAFLDK	-	1362.47	1362.48	5-2-0-0-1	5	NXS	142	0	0	5	0.06404	0.10121	2.06085	0.20859	T	b4+;y1+;y2+;y3+;y4+;	y2+;	sp|P00450|CERU_HUMAN	H	GE	758	0	762	-0.00158	-1.04862	3.2e-24	sp|P00450|CERU_HUMAN/tr|E9PFZ2|E9PFZ2_HUMAN/tr|H7C5R1|H7C5R1_HUMAN	1	0.01014	3.53654
PGP_01.15677.15677.3.1.dta	3009	4301.84	2022	3	ELHHLQEQJVSNAFLDK	-	2279.84	2279.83	6-5-0-0-2	9	NXS	532	1	0.01308	6	0.10378	0.15935	3.05003	0.48603	T	b3+;b8+;y1+;y2+;y3+;y4+;Y1++;	b3+;y2+;	sp|P00450|CERU_HUMAN	K	GE	754	0	762	0.00138	0.682159	1.52e-20	sp|P00450|CERU_HUMAN/tr|E9PFZ2|E9PFZ2_HUMAN/tr|H7C5R1|H7C5R1_HUMAN	18	-0.00767	-1.78337
PGP_01.15679.15679.4.0.dta	3009	4754.98	2022	4	ELHHLQEQJVSNAFLDK	-	2732.97	2732.98	7-5-1-0-2	9	NXS	904	4	0.02654	10	0.12824	0.1935	3.05003	0.5902	T	b3+;b5+;b6+;b7+;y2+;y3+;y4+;y5+;y6+;y7+;Y0+;Y0++;Y1++;Y1++;	b3+;y2+;	sp|P00450|CERU_HUMAN	K	GE	754	0	762	0.00138	0.682159	1.52e-20	sp|P00450|CERU_HUMAN/tr|E9PFZ2|E9PFZ2_HUMAN/tr|H7C5R1|H7C5R1_HUMAN	18	0.00539	1.13379
PGP_01.15680.15680.3.0.dta	4369	4226.82	2637.27	3	EWEKELHHLQEQJVSNAFLDK	4,Carbamyl[K];	1589.55	1589.57	3-4-1-0-0	13	NXS	460	0	0	12	0.15936	0.1792	3.86578	0.69274	T	y1+;y2+;y3+;y4+;y5+;y6+;y7+;y8+;y9+;y11+;y13+;y17+;	y2+;y3+;y4+;	sp|P00450|CERU_HUMAN	R	GE	750	0	762	0.0056	2.12261	3.96e-12	sp|P00450|CERU_HUMAN/tr|E9PFZ2|E9PFZ2_HUMAN/tr|H7C5R1|H7C5R1_HUMAN	2	0.02189	5.1801
PGP_01.15681.15681.3.1.dta	2193	3164.27	1266.56	3	LGJWSAMPSCK	7,Oxidation[M];10,Carbamidomethyl[C];	1897.71	1897.68	4-4-1-0-1	3	NXS	224	0	0	4	0.05038	0.1259	2.00312	0.25218	T	y1+;y2+;y3+;y4+;	y4+;	sp|P02749|APOH_HUMAN	K	AS	251	0	253	0.00075	0.591695	1.68e-17	sp|P02749|APOH_HUMAN/tr|J3KS17|J3KS17_HUMAN	13	-0.03155	-9.97377
PGP_01.15682.15682.4.0.dta	3009	4226.82	2022	4	ELHHLQEQJVSNAFLDK	-	2204.81	2204.77	5-4-2-0-0	9	NXS	486	5	0.01972	17	0.19399	0.25902	3.05003	0.79001	T	b3+;b4+;b5+;b6+;b7+;b8+;b9+;b10+;b13+;y1+;y2+;y3+;y4+;y5+;y7+;y8+;y9+;Y0+;Y0++;Y0++;Y1++;Y1++;	b3+;y2+;	sp|P00450|CERU_HUMAN	K	GE	754	0	762	0.00138	0.682159	1.52e-20	sp|P00450|CERU_HUMAN/tr|E9PFZ2|E9PFZ2_HUMAN/tr|H7C5R1|H7C5R1_HUMAN	18	-0.04211	-9.96485
PGP_01.15694.15694.3.0.dta	1255	3910.6	1485.7	3	EGHFYYJISEVK	-	2424.9	2424.87	6-5-1-0-1	7	NXS	798	6	0.05166	11	0.13676	0.19191	2.94899	0.56594	T	b3+;b4+;b5+;b6+;b7+;b8+;b11+;y2+;y4+;y5+;y6+;Y0+;Y0+;Y1+;Y0++;Y0++;Y1++;	b3+;Y0+;	sp|P55058|PLTP_HUMAN	K	VT	58	0	64	0.00209	1.40581	7.26e-13	sp|P55058|PLTP_HUMAN	13	-0.03242	-8.29236
PGP_01.15708.15708.3.0.dta	4443	3980.65	2066.94	3	DIVEYYJDSNGSHVLQGR	10,Deamidated[N];	1913.71	1913.68	5-4-1-0-0	7	NXS	762	0	0	9	0.30808	0.30522	4.543	1.38664	T	b2+;b3+;b4+;y1+;y2+;y3+;y4+;y5+;y8+;	b2+;b4+;y2+;y4+;	sp|P25311|ZA2G_HUMAN	K	FG	103	0	109	0.01959	9.47317	2.68e-46	sp|P25311|ZA2G_HUMAN/tr|C9JEV0|C9JEV0_HUMAN	6	-0.03362	-8.44792
PGP_01.15713.15713.3.0.dta	1538	3739.51	1534.71	3	JHSCSEGQISIFR	4,Carbamidomethyl[C];	2204.81	2204.77	5-4-2-0-0	1	NXS	536	3	0.06905	12	0.16254	0.30855	3.84588	1.18666	T	b2+;b3+;y1+;y2+;y3+;y4+;y5+;y7+;y8+;y9+;y10+;y11+;Y0+;Y1+;Y0++;	b2+;y11+;Y1+;	sp|O75882|ATRN_HUMAN	R	YE	731	0	731	-1e-05	-0.006512	8.92e-26	sp|O75882|ATRN_HUMAN	14	-0.03263	-8.72801
PGP_01.15727.15727.3.0.dta	2073	3308.42	1685.82	3	FJSSYLQGTNQITGR	-	1622.6	1622.58	5-4-0-0-0	2	NXS	300	1	0.05527	5	0.14424	0.22194	3.83944	0.85212	T	b2+;y1+;y3+;y8+;y9+;Y1+;	y1+;y8+;Y1+;	sp|P04114|APOB_HUMAN	R	YE	1522	0	1523	0.00092	0.545408	2.33e-14	sp|P04114|APOB_HUMAN	12	-0.01863	-5.63276
PGP_01.15734.15734.3.0.dta	4369	4226.82	2637.27	3	EWEKELHHLQEQJVSNAFLDK	4,Carbamyl[K];	1589.55	1589.57	3-4-1-0-0	13	NXS	460	0	0	10	0.14217	0.16738	3.06127	0.51241	T	y1+;y2+;y3+;y4+;y5+;y6+;y7+;y8+;y9+;y12+;	y2+;y3+;	sp|P00450|CERU_HUMAN	R	GE	750	0	762	0.0056	2.12261	3.96e-12	sp|P00450|CERU_HUMAN/tr|E9PFZ2|E9PFZ2_HUMAN/tr|H7C5R1|H7C5R1_HUMAN	2	0.02074	4.90796
PGP_01.15735.15735.3.0.dta	4369	4226.82	2637.27	3	EWEKELHHLQEQJVSNAFLDK	4,Carbamyl[K];	1589.55	1589.57	3-4-1-0-0	13	NXS	460	0	0	10	0.13623	0.16224	3.06127	0.49665	T	y1+;y2+;y3+;y4+;y5+;y6+;y7+;y8+;y12+;y17+;	y2+;y3+;	sp|P00450|CERU_HUMAN	R	GE	750	0	762	0.0056	2.12261	3.96e-12	sp|P00450|CERU_HUMAN/tr|E9PFZ2|E9PFZ2_HUMAN/tr|H7C5R1|H7C5R1_HUMAN	2	0.02074	4.90796
PGP_01.15742.15742.2.2.dta	1191	3281.43	1779.88	2	HHLQEQJVSNAFLDK	-	1501.55	1501.56	3-5-0-0-0	7	NXS	240	0	0	4	0.04774	0.08525	1.96652	0.16764	T	y1+;y2+;y4+;y7+;	y2+;	sp|P00450|CERU_HUMAN	L	GE	756	0.01	762	0.00515	2.89185	3.24e-14	sp|P00450|CERU_HUMAN/tr|E9PFZ2|E9PFZ2_HUMAN/tr|H7C5R1|H7C5R1_HUMAN	2	0.00056	0.17071
PGP_01.15748.15748.5.0.dta	3009	4226.81	2022	5	ELHHLQEQJVSNAFLDK	-	2204.81	2204.77	5-4-2-0-0	9	NXS	532	4	0.05135	9	0.17216	0.22169	3.85241	0.85406	T	b3+;b4+;b5+;y1+;y2+;y3+;y4+;y5+;y7+;Y0++;Y1++;Y1++;Y2++;	b3+;y2+;Y1++;	sp|P00450|CERU_HUMAN	K	GE	754	0	762	0.00138	0.682159	1.52e-20	sp|P00450|CERU_HUMAN/tr|E9PFZ2|E9PFZ2_HUMAN/tr|H7C5R1|H7C5R1_HUMAN	18	-0.03419	-8.09071
PGP_01.15749.15749.4.2.dta	3032	5653.41	2904.42	4	ELHHLQEQJVSNAFLDKGEFYIGSK	12,Deamidated[N];	2749	2748.97	8-5-1-0-1	9	NXS	424	1	0.00188	6	0.04508	0.07233	1.91672	0.13864	T	b3+;b5+;b6+;b7+;b8++;y1+;Y5++;	b3+;	sp|P00450|CERU_HUMAN	K	YK	754	0.01	762	-0.00531	-1.82763	5.77e-60	sp|P00450|CERU_HUMAN/tr|E9PFZ2|E9PFZ2_HUMAN/tr|H7C5R1|H7C5R1_HUMAN	7	-0.02585	-4.57325
PGP_01.15750.15750.2.2.dta	1191	3281.43	1779.88	2	HHLQEQJVSNAFLDK	-	1501.55	1501.56	3-5-0-0-0	7	NXS	240	0	0	5	0.07046	0.10696	1.96652	0.21034	T	y2+;y3+;y4+;y5+;y7+;	y2+;	sp|P00450|CERU_HUMAN	L	GE	756	0	762	0.00515	2.89185	3.24e-14	sp|P00450|CERU_HUMAN/tr|E9PFZ2|E9PFZ2_HUMAN/tr|H7C5R1|H7C5R1_HUMAN	2	0.00056	0.17071
PGP_01.15752.15752.4.0.dta	3009	4372.87	2022	4	ELHHLQEQJVSNAFLDK	-	2350.87	2350.83	5-4-2-0-1	9	NXS	520	5	0.03534	14	0.14935	0.21508	3.05003	0.656	T	b3+;b4+;b5+;b6+;b7+;b8+;b10+;y2+;y3+;y4+;y5+;y6+;y7+;y8+;Y1+;Y0++;Y0++;Y1++;Y1++;	b3+;y2+;	sp|P00450|CERU_HUMAN	K	GE	754	0	762	0.00138	0.682159	1.52e-20	sp|P00450|CERU_HUMAN/tr|E9PFZ2|E9PFZ2_HUMAN/tr|H7C5R1|H7C5R1_HUMAN	18	-0.03698	-8.45856
PGP_01.15759.15759.4.0.dta	3009	4591.95	2022	4	ELHHLQEQJVSNAFLDK	-	2569.95	2569.9	6-5-2-0-0	9	NXS	546	3	0.00816	13	0.1363	0.20603	2.0649	0.42542	T	b3+;b5+;b6+;b7+;b8+;b9+;b10+;y2+;y3+;y4+;y5+;y7+;y8+;Y0++;Y1++;Y1++;	b3+;	sp|P00450|CERU_HUMAN	K	GE	754	0	762	0.00138	0.682159	1.52e-20	sp|P00450|CERU_HUMAN/tr|E9PFZ2|E9PFZ2_HUMAN/tr|H7C5R1|H7C5R1_HUMAN	18	-0.04293	-9.35093
PGP_01.15761.15761.3.0.dta	4369	4226.82	2637.27	3	EWEKELHHLQEQJVSNAFLDK	4,Carbamyl[K];	1589.55	1589.57	3-4-1-0-0	13	NXS	460	0	0	7	0.14749	0.15712	3.86578	0.60738	T	y1+;y2+;y3+;y4+;y6+;y7+;y8+;	y2+;y3+;y4+;	sp|P00450|CERU_HUMAN	R	GE	750	0	762	0.0056	2.12261	3.96e-12	sp|P00450|CERU_HUMAN/tr|E9PFZ2|E9PFZ2_HUMAN/tr|H7C5R1|H7C5R1_HUMAN	2	0.02089	4.94345
PGP_01.15767.15767.3.1.dta	3593	4302.86	2518.2	3	ELHHLQEQJVSNAFLDKGEFY	-	1784.66	1784.63	6-4-0-0-0	9	NXS	474	0	0	5	0.05789	0.07164	2.06901	0.14823	T	b3+;b5+;b6+;b7+;b8+;	b3+;	sp|P00450|CERU_HUMAN	K	IG	754	0.01	762	-0.00262	-1.04002	1.62e-07	sp|P00450|CERU_HUMAN/tr|E9PFZ2|E9PFZ2_HUMAN/tr|H7C5R1|H7C5R1_HUMAN	3	-0.02287	-5.31629
PGP_01.15773.15773.4.0.dta	3009	4591.95	2022	4	ELHHLQEQJVSNAFLDK	-	2569.95	2569.9	6-5-2-0-0	9	NXS	578	4	0.0279	11	0.12076	0.19707	2.0649	0.40692	T	b3+;b5+;b6+;b7+;b8+;y2+;y3+;y4+;y5+;y7+;y8+;Y1+;Y0++;Y1++;Y1++;	b3+;	sp|P00450|CERU_HUMAN	K	GE	754	0	762	0.00138	0.682159	1.52e-20	sp|P00450|CERU_HUMAN/tr|E9PFZ2|E9PFZ2_HUMAN/tr|H7C5R1|H7C5R1_HUMAN	18	-0.04087	-8.90223
PGP_01.15774.15774.3.0.dta	3009	4591.95	2022	3	ELHHLQEQJVSNAFLDK	-	2569.94	2569.9	6-5-2-0-0	9	NXS	586	2	0.01691	10	0.25282	0.25233	3.85241	0.97207	T	b3+;b4+;b5+;b6+;y1+;y2+;y3+;y4+;y5+;y7+;Y0++;Y1++;	b3+;b4+;y4+;	sp|P00450|CERU_HUMAN	K	GE	754	0	762	0.00138	0.682159	1.52e-20	sp|P00450|CERU_HUMAN/tr|E9PFZ2|E9PFZ2_HUMAN/tr|H7C5R1|H7C5R1_HUMAN	18	-0.04003	-8.71927
PGP_01.15785.15785.4.0.dta	3009	4591.95	2022	4	ELHHLQEQJVSNAFLDK	-	2569.95	2569.9	6-5-2-0-0	9	NXS	578	4	0.01948	12	0.14539	0.20608	2.0649	0.42553	T	b3+;b5+;b6+;b7+;b8+;b10+;y2+;y3+;y4+;y5+;y6+;y7+;Y0++;Y0++;Y1++;Y1++;	b3+;	sp|P00450|CERU_HUMAN	K	GE	754	0	762	0.00138	0.682159	1.52e-20	sp|P00450|CERU_HUMAN/tr|E9PFZ2|E9PFZ2_HUMAN/tr|H7C5R1|H7C5R1_HUMAN	18	-0.04087	-8.90223
PGP_01.15828.15828.3.0.dta	3009	4372.86	2022	3	ELHHLQEQJVSNAFLDK	-	2350.86	2350.83	5-4-2-0-1	9	NXS	564	4	0.03825	13	0.16324	0.23634	3.05003	0.72084	T	b3+;b5+;b6+;b7+;b8+;b10+;y1+;y2+;y3+;y4+;y5+;y6+;y7+;Y0++;Y0++;Y1++;Y1++;	b3+;y3+;	sp|P00450|CERU_HUMAN	K	GE	754	0	762	0.00138	0.682159	1.52e-20	sp|P00450|CERU_HUMAN/tr|E9PFZ2|E9PFZ2_HUMAN/tr|H7C5R1|H7C5R1_HUMAN	18	-0.0305	-6.97639
PGP_01.15848.15848.3.1.dta	2557	3165.28	1266.56	3	LGJWSAMPSCK	7,Oxidation[M];10,Carbamidomethyl[C];	1898.72	1898.7	4-4-0-0-3	3	NXS	262	0	0	4	0.20246	0.21025	2.07742	0.43679	T	b3+;y2+;y3+;y4+;	y4+;	sp|P02749|APOH_HUMAN	K	AS	251	0	253	0.00075	0.591695	1.68e-17	sp|P02749|APOH_HUMAN/tr|J3KS17|J3KS17_HUMAN	13	-0.01874	-5.92233
PGP_01.15857.15857.4.0.dta	3246	4964.15	1883.01	4	LHINHNJLTESVGPLPK	-	3081.14	3081.09	7-6-2-0-1	7	NXT	394	5	0.08214	7	0.1013	0.20698	3.8331	0.79337	T	b2+;b3+;b6+;y2+;y5+;y6+;y7+;Y0++;Y0++;Y1++;Y1++;Y2++;	y2+;y5+;Y1++;	sp|P51884|LUM_HUMAN	K	SL	121	0	127	0.00027	0.143312	4.56e-15	sp|P51884|LUM_HUMAN	24	-0.04429	-8.9237
PGP_01.15860.15860.4.0.dta	3858	4885.93	2535.09	4	KVSCPIMPCSJATVPDGECCPR	4,Carbamidomethyl[C];9,Carbamidomethyl[C];19,Carbamidomethyl[C];20,Carbamidomethyl[C];	2350.84	2350.83	5-4-2-0-1	11	NXT	966	3	0.01578	11	0.21846	0.24129	3.43872	0.82972	T	b4+;b6+;b7+;y2+;y3+;y4+;y6+;y8+;y9+;y10+;y8++;Y0++;Y0++;Y1++;	b7+;y6+;y8+;	sp|P07996|TSP1_HUMAN	K	CW	350	0	360	-0.00124	-0.488945	8.24e-26	sp|P07996|TSP1_HUMAN	6	-0.00519	-1.06245
PGP_01.15869.15869.3.1.dta	3009	4535.95	2022	3	ELHHLQEQJVSNAFLDK	-	2513.94	2513.9	6-4-1-0-3	9	NXS	554	2	0.03339	9	0.16231	0.20774	3.05003	0.63363	T	b3+;b4+;b5+;y1+;y2+;y3+;y4+;y5+;y7+;Y1++;Y2++;	b3+;y2+;	sp|P00450|CERU_HUMAN	K	GE	754	0	762	0.00138	0.682159	1.52e-20	sp|P00450|CERU_HUMAN/tr|E9PFZ2|E9PFZ2_HUMAN/tr|H7C5R1|H7C5R1_HUMAN	18	-0.03837	-8.4609
PGP_01.15872.15872.3.1.dta	2193	3165.28	1266.56	3	LGJWSAMPSCK	7,Oxidation[M];10,Carbamidomethyl[C];	1898.72	1898.7	4-4-0-0-3	3	NXS	262	0	0	4	0.09164	0.13683	2.00312	0.27408	T	b4+;y1+;y2+;y4+;	y4+;	sp|P02749|APOH_HUMAN	K	AS	251	0	253	0.00075	0.591695	1.68e-17	sp|P02749|APOH_HUMAN/tr|J3KS17|J3KS17_HUMAN	13	-0.01934	-6.11195
PGP_01.15884.15884.3.0.dta	2557	3455.36	1266.56	3	LGJWSAMPSCK	7,Oxidation[M];10,Carbamidomethyl[C];	2188.8	2188.78	4-4-2-0-1	3	NXS	224	0	0	6	0.16747	0.19311	2.07742	0.40117	T	b3+;b4+;b6+;y2+;y3+;y4+;	y4+;	sp|P02749|APOH_HUMAN	K	AS	251	0	253	0.00075	0.591695	1.68e-17	sp|P02749|APOH_HUMAN/tr|J3KS17|J3KS17_HUMAN	13	-0.02499	-7.23429
PGP_01.15922.15922.4.0.dta	3009	4389.89	2022	4	ELHHLQEQJVSNAFLDK	-	2367.89	2367.85	6-4-1-0-2	9	NXS	548	4	0.04449	9	0.13163	0.18605	3.85241	0.71674	T	b3+;b4+;b5+;y2+;y3+;y4+;y5+;y6+;y7+;Y0++;Y0++;Y1++;Y1++;	b3+;y2+;y7+;	sp|P00450|CERU_HUMAN	K	GE	754	0	762	0.00138	0.682159	1.52e-20	sp|P00450|CERU_HUMAN/tr|E9PFZ2|E9PFZ2_HUMAN/tr|H7C5R1|H7C5R1_HUMAN	18	-0.04193	-9.55359
PGP_01.15943.15943.3.0.dta	3009	4389.86	2022	3	ELHHLQEQJVSNAFLDK	-	2367.86	2367.85	6-4-1-0-2	9	NXS	696	2	0.02219	8	0.13993	0.18939	3.05003	0.57764	T	b3+;b5+;b7+;y2+;y3+;y4+;y5+;y7+;Y0+;Y1++;	b3+;y2+;	sp|P00450|CERU_HUMAN	K	GE	754	0	762	0.00138	0.682159	1.52e-20	sp|P00450|CERU_HUMAN/tr|E9PFZ2|E9PFZ2_HUMAN/tr|H7C5R1|H7C5R1_HUMAN	18	-0.01045	-2.38103
PGP_01.15945.15945.4.1.dta	4369	4591.96	2637.27	4	EWEKELHHLQEQJVSNAFLDK	4,Carbamyl[K];	1954.69	1954.7	4-5-1-0-0	13	NXS	436	0	0	5	0.06031	0.09008	2.07318	0.18676	T	y2+;y3+;y4+;y6+;y7+;	y2+;	sp|P00450|CERU_HUMAN	R	GE	750	0.01	762	0.0056	2.12261	3.96e-12	sp|P00450|CERU_HUMAN/tr|E9PFZ2|E9PFZ2_HUMAN/tr|H7C5R1|H7C5R1_HUMAN	2	0.00867	1.8885
PGP_01.15969.15969.3.0.dta	750	3463.41	1078.53	3	AFNALGSEJR	-	2384.88	2384.86	7-4-0-0-3	9	NXT	356	0	0	4	0.05405	0.09209	2.0861	0.19211	T	b4+;y4+;y6+;y8+;	y8+;	sp|P98161|PKD1_HUMAN	R	TL	2042	0.01	2050	-0.00032	-0.29643	6.39e-16	sp|P98161|PKD1_HUMAN/tr|H3BTE0|H3BTE0_HUMAN	7	-0.02293	-6.62252
PGP_01.15984.15984.3.1.dta	3009	4226.81	2022	3	ELHHLQEQJVSNAFLDK	-	2204.81	2204.77	5-4-2-0-0	9	NXS	532	3	0.01357	11	0.11867	0.19639	2.0649	0.40554	T	b3+;b5+;b6+;b7+;b8+;y1+;y2+;y3+;y4+;y5+;y7+;Y0++;Y1++;Y1++;	b3+;	sp|P00450|CERU_HUMAN	K	GE	754	0	762	0.00138	0.682159	1.52e-20	sp|P00450|CERU_HUMAN/tr|E9PFZ2|E9PFZ2_HUMAN/tr|H7C5R1|H7C5R1_HUMAN	18	-0.03675	-8.69649
PGP_01.15984.15984.4.0.dta	3032	5637.45	2904.42	4	ELHHLQEQJVSNAFLDKGEFYIGSK	12,Deamidated[N];	2733.03	2732.98	7-5-1-0-2	9	NXS	276	0	0	7	0.0637	0.07957	1.91672	0.15251	T	b3+;b5+;b6+;b7+;b8+;b17++;y1+;	b3+;	sp|P00450|CERU_HUMAN	K	YK	754	0.01	762	-0.00531	-1.82763	5.77e-60	sp|P00450|CERU_HUMAN/tr|E9PFZ2|E9PFZ2_HUMAN/tr|H7C5R1|H7C5R1_HUMAN	7	-0.05289	-9.3835
PGP_01.15985.15985.3.1.dta	3009	4226.81	2022	3	ELHHLQEQJVSNAFLDK	-	2204.81	2204.77	5-4-2-0-0	9	NXS	532	3	0.01389	15	0.16001	0.24138	2.0649	0.49843	T	b3+;b5+;b6+;b7+;b8+;b9+;b10+;y1+;y2+;y3+;y4+;y5+;y7+;y8+;y13+;Y0++;Y1++;Y1++;	b3+;	sp|P00450|CERU_HUMAN	K	GE	754	0	762	0.00138	0.682159	1.52e-20	sp|P00450|CERU_HUMAN/tr|E9PFZ2|E9PFZ2_HUMAN/tr|H7C5R1|H7C5R1_HUMAN	18	-0.03675	-8.69649
PGP_01.15985.15985.4.0.dta	3032	5637.45	2904.42	4	ELHHLQEQJVSNAFLDKGEFYIGSK	12,Deamidated[N];	2733.03	2732.98	7-5-1-0-2	9	NXS	276	0	0	9	0.08636	0.0963	1.91672	0.18457	T	b3+;b5+;b6+;b7+;b8+;b9+;b10+;b17++;y1+;	b3+;	sp|P00450|CERU_HUMAN	K	YK	754	0.01	762	-0.00531	-1.82763	5.77e-60	sp|P00450|CERU_HUMAN/tr|E9PFZ2|E9PFZ2_HUMAN/tr|H7C5R1|H7C5R1_HUMAN	7	-0.05289	-9.3835
PGP_01.15988.15988.3.0.dta	3009	4226.81	2022	3	ELHHLQEQJVSNAFLDK	-	2204.81	2204.77	5-4-2-0-0	9	NXS	532	5	0.0293	14	0.18336	0.24632	3.85241	0.94894	T	b3+;b5+;b6+;b7+;b8+;b9+;b10+;y1+;y2+;y3+;y4+;y5+;y6+;y8+;Y0+;Y0++;Y1++;Y1++;Y5++;	b3+;y2+;y3+;	sp|P00450|CERU_HUMAN	K	GE	754	0	762	0.00138	0.682159	1.52e-20	sp|P00450|CERU_HUMAN/tr|E9PFZ2|E9PFZ2_HUMAN/tr|H7C5R1|H7C5R1_HUMAN	18	-0.03675	-8.69649
PGP_01.15989.15989.3.0.dta	3009	4372.86	2022	3	ELHHLQEQJVSNAFLDK	-	2350.86	2350.83	5-4-2-0-1	9	NXS	564	2	0.01922	15	0.24343	0.26836	3.05003	0.81851	T	b3+;b4+;b5+;b6+;b7+;b8+;b10+;y1+;y2+;y3+;y4+;y5+;y6+;y7+;y8+;Y1++;Y1++;	b3+;y2+;	sp|P00450|CERU_HUMAN	K	GE	754	0	762	0.00138	0.682159	1.52e-20	sp|P00450|CERU_HUMAN/tr|E9PFZ2|E9PFZ2_HUMAN/tr|H7C5R1|H7C5R1_HUMAN	18	-0.03094	-7.07703
PGP_01.16008.16008.4.1.dta	2818	6281.58	3273.47	4	QLHVEHDGESCSJSSHQQILETGEGSPSLK	0,Gln->pyro-Glu[AnyN-termQ];11,Carbamidomethyl[C];	3008.11	3008.08	6-5-2-0-3	13	NXS	416	0	0	14	0.20655	0.27715	2.80908	0.77853	T	b3+;b4+;b5+;b7+;b9+;y2+;y3+;y4+;y6+;y8+;y9+;y10+;y11+;y12+;	b3+;y4+;	sp|P29622|KAIN_HUMAN	G	IA	21	0	33	0.00265	0.809294	8.19e-35	sp|P29622|KAIN_HUMAN	3	-0.03337	-5.31318
PGP_01.16028.16028.4.1.dta	2818	6135.51	3273.47	4	QLHVEHDGESCSJSSHQQILETGEGSPSLK	0,Gln->pyro-Glu[AnyN-termQ];11,Carbamidomethyl[C];	2862.04	2862.02	6-5-2-0-2	13	NXS	472	0	0	9	0.16747	0.21915	3.56643	0.78159	T	b3+;b4+;b5+;b7+;y2+;y4+;y5+;y6+;y12+;	b3+;b4+;y4+;	sp|P29622|KAIN_HUMAN	G	IA	21	0	33	0.00265	0.809294	8.19e-35	sp|P29622|KAIN_HUMAN	3	-0.02375	-3.87153
PGP_01.16038.16038.4.1.dta	2818	6135.51	3273.47	4	QLHVEHDGESCSJSSHQQILETGEGSPSLK	0,Gln->pyro-Glu[AnyN-termQ];11,Carbamidomethyl[C];	2862.04	2862.02	6-5-2-0-2	13	NXS	472	0	0	14	0.22243	0.27589	3.56643	0.98393	T	b3+;b5+;b7+;b9+;b19++;y2+;y4+;y5+;y6+;y8+;y9+;y10+;y11+;y12+;	b3+;b5+;y4+;	sp|P29622|KAIN_HUMAN	G	IA	21	0	33	0.00265	0.809294	8.19e-35	sp|P29622|KAIN_HUMAN	3	-0.02375	-3.87153
PGP_01.16057.16057.5.0.dta	2818	6280.57	3273.47	5	QLHVEHDGESCSJSSHQQILETGEGSPSLK	0,Gln->pyro-Glu[AnyN-termQ];11,Carbamidomethyl[C];	3007.1	3007.06	6-5-3-0-1	13	NXS	512	0	0	10	0.11027	0.18413	3.56643	0.65667	T	b3+;b4+;b7+;b9+;y4+;y6+;y7+;y8+;y9+;y11+;	b3+;y4+;y6+;	sp|P29622|KAIN_HUMAN	G	IA	21	0	33	0.00265	0.809294	8.19e-35	sp|P29622|KAIN_HUMAN	3	-0.04444	-7.07687
PGP_01.16062.16062.4.3.dta	2818	6299.6	3273.47	4	QLHVEHDGESCSJSSHQQILETGEGSPSLK	0,Gln->pyro-Glu[AnyN-termQ];11,Carbamidomethyl[C];	3026.13	3026.09	9-7-0-0-1	13	NXS	398	0	0	11	0.18892	0.24362	3.56643	0.86886	T	b3+;b4+;b5+;b7+;b9+;y2+;y4+;y5+;y6+;y9+;y12+;	b3+;b5+;y4+;	sp|P29622|KAIN_HUMAN	G	IA	21	0	33	0.00265	0.809294	8.19e-35	sp|P29622|KAIN_HUMAN	3	-0.04166	-6.61413
PGP_01.16063.16063.4.0.dta	2818	6153.56	3273.47	4	QLHVEHDGESCSJSSHQQILETGEGSPSLK	0,Gln->pyro-Glu[AnyN-termQ];11,Carbamidomethyl[C];	2880.09	2880.03	9-7-0-0-0	13	NXS	450	0	0	7	0.11646	0.18084	1.88694	0.34123	T	b3+;b4+;b5+;b7+;y4+;y6+;y10+;	b3+;	sp|P29622|KAIN_HUMAN	G	IA	21	0	33	0.00265	0.809294	8.19e-35	sp|P29622|KAIN_HUMAN	3	-0.05532	-8.99131
PGP_01.16064.16064.4.3.dta	2818	6135.51	3273.47	4	QLHVEHDGESCSJSSHQQILETGEGSPSLK	0,Gln->pyro-Glu[AnyN-termQ];11,Carbamidomethyl[C];	2862.04	2862.02	6-5-2-0-2	13	NXS	474	0	0	17	0.25403	0.3157	2.80908	0.88683	T	b3+;b4+;b5+;b6+;b7+;b9+;y2+;y3+;y4+;y5+;y6+;y7+;y8+;y9+;y10+;y11+;y12+;	b3+;y4+;	sp|P29622|KAIN_HUMAN	G	IA	21	0	33	0.00265	0.809294	8.19e-35	sp|P29622|KAIN_HUMAN	3	-0.02283	-3.72156
PGP_01.16065.16065.4.3.dta	2818	6135.51	3273.47	4	QLHVEHDGESCSJSSHQQILETGEGSPSLK	0,Gln->pyro-Glu[AnyN-termQ];11,Carbamidomethyl[C];	2862.04	2862.02	6-5-2-0-2	13	NXS	474	0	0	14	0.20493	0.25421	3.56643	0.90661	T	b3+;b4+;b5+;b6+;b7+;b9+;y2+;y5+;y6+;y8+;y9+;y10+;y11+;y13+;	b3+;b4+;b5+;	sp|P29622|KAIN_HUMAN	G	IA	21	0	33	0.00265	0.809294	8.19e-35	sp|P29622|KAIN_HUMAN	3	-0.02283	-3.72156
PGP_01.16074.16074.5.1.dta	2818	6151.55	3273.47	5	QLHVEHDGESCSJSSHQQILETGEGSPSLK	0,Gln->pyro-Glu[AnyN-termQ];11,Carbamidomethyl[C];	2878.08	2878.02	7-5-2-0-1	13	NXS	468	0	0	12	0.16727	0.24063	3.56643	0.8582	T	b3+;b4+;b5+;b6+;b7+;y1+;y2+;y3+;y4+;y6+;y8+;y9+;	b3+;b5+;y4+;	sp|P29622|KAIN_HUMAN	G	IA	21	0	33	0.00265	0.809294	8.19e-35	sp|P29622|KAIN_HUMAN	3	-0.06149	-9.9974
PGP_01.16076.16076.2.0.dta	750	3446.4	1078.53	2	AFNALGSEJR	-	2367.88	2367.85	6-4-1-0-2	9	NXT	372	0	0	4	0.11291	0.12353	2.0861	0.25769	T	b4+;y4+;y6+;y8+;	y8+;	sp|P98161|PKD1_HUMAN	R	TL	2042	0.01	2050	-0.00032	-0.29643	6.39e-16	sp|P98161|PKD1_HUMAN/tr|H3BTE0|H3BTE0_HUMAN	7	-0.03204	-9.29928
PGP_01.16078.16078.4.2.dta	2818	6135.52	3273.47	4	QLHVEHDGESCSJSSHQQILETGEGSPSLK	0,Gln->pyro-Glu[AnyN-termQ];11,Carbamidomethyl[C];	2862.05	2862.02	6-5-2-0-2	13	NXS	470	0	0	17	0.22967	0.30064	3.56643	1.0722	T	b3+;b4+;b5+;b6+;b7+;b9+;y2+;y3+;y4+;y5+;y6+;y7+;y8+;y9+;y10+;y11+;y12+;	b3+;b5+;y4+;	sp|P29622|KAIN_HUMAN	G	IA	21	0	33	0.00265	0.809294	8.19e-35	sp|P29622|KAIN_HUMAN	3	-0.02738	-4.46325
PGP_01.16079.16079.3.2.dta	3009	4226.82	2022	3	ELHHLQEQJVSNAFLDK	-	2204.81	2204.77	5-4-2-0-0	9	NXS	492	5	0.01702	12	0.11318	0.20353	2.0649	0.42027	T	b3+;b5+;b6+;b7+;b9+;b10+;y1+;y2+;y3+;y4+;y5+;y7+;Y0++;Y0++;Y1++;Y1++;Y5++;	b3+;	sp|P00450|CERU_HUMAN	K	GE	754	0	762	0.00138	0.682159	1.52e-20	sp|P00450|CERU_HUMAN/tr|E9PFZ2|E9PFZ2_HUMAN/tr|H7C5R1|H7C5R1_HUMAN	18	-0.0402	-9.51288
PGP_01.16079.16079.4.1.dta	4354	5637.45	3237.6	4	ELHHLQEQJVSNAFLDKGEFYIGSKYK	25,Carbamyl[K];	2399.86	2399.84	8-4-1-0-0	9	NXS	262	0	0	9	0.06455	0.07507	1.77658	0.13337	T	b3+;b5+;b6+;b7+;b9+;b10+;b9++;b17++;y1+;	b3+;	sp|P00450|CERU_HUMAN	K	KV	754	0.01	762	-0.00401	-1.2382	5.71e-11	sp|P00450|CERU_HUMAN/tr|E9PFZ2|E9PFZ2_HUMAN/tr|H7C5R1|H7C5R1_HUMAN	1	-0.02022	-3.58736
PGP_01.16080.16080.2.1.dta	1003	3447.37	1199.54	2	GLTFQQJASSM	11,Oxidation[M];	2247.84	2247.84	4-5-0-0-4	7	NXS	274	0	0	4	0.09561	0.04853	3.06703	0.14884	T	b3+;b5+;b8+;b9+;	b3+;b8+;	sp|P01871|IGHM_HUMAN	R	CV	203	0.01	209	-0.00013	-0.108286	2.31e-19	sp|P01871|IGHM_HUMAN/tr|A0A1B0GUU9|A0A1B0GUU9_HUMAN	1	0.00249	0.722501
PGP_01.16084.16084.3.0.dta	3009	4372.86	2022	3	ELHHLQEQJVSNAFLDK	-	2350.86	2350.83	5-4-2-0-1	9	NXS	564	4	0.02083	11	0.14691	0.20725	3.85241	0.79843	T	b3+;b5+;b6+;b7+;b9+;y2+;y3+;y4+;y5+;y6+;y7+;Y1+;Y0++;Y1++;Y1++;	b3+;y2+;y3+;	sp|P00450|CERU_HUMAN	K	GE	754	0	762	0.00138	0.682159	1.52e-20	sp|P00450|CERU_HUMAN/tr|E9PFZ2|E9PFZ2_HUMAN/tr|H7C5R1|H7C5R1_HUMAN	18	-0.03051	-6.97868
PGP_01.16085.16085.4.1.dta	2818	6427.65	3273.47	4	QLHVEHDGESCSJSSHQQILETGEGSPSLK	0,Gln->pyro-Glu[AnyN-termQ];11,Carbamidomethyl[C];	3154.18	3154.14	6-5-2-0-4	13	NXS	348	0	0	5	0.11715	0.15295	1.88694	0.28861	T	b3+;b5+;y4+;y5+;y9+;	b3+;	sp|P29622|KAIN_HUMAN	G	IA	21	0	33	0.00265	0.809294	8.19e-35	sp|P29622|KAIN_HUMAN	3	-0.04286	-6.66907
PGP_01.16086.16086.4.1.dta	2818	6427.65	3273.47	4	QLHVEHDGESCSJSSHQQILETGEGSPSLK	0,Gln->pyro-Glu[AnyN-termQ];11,Carbamidomethyl[C];	3154.18	3154.14	6-5-2-0-4	13	NXS	348	0	0	4	0.07118	0.12205	1.88694	0.23031	T	b3+;b4+;y4+;y6+;	b3+;	sp|P29622|KAIN_HUMAN	G	IA	21	0	33	0.00265	0.809294	8.19e-35	sp|P29622|KAIN_HUMAN	3	-0.04286	-6.66907
PGP_01.16088.16088.4.0.dta	2360	4372.87	2022	4	ELHHLQEQJVSNAFLDK	-	2350.87	2350.83	5-4-2-0-1	9	NXS	518	5	0.03592	14	0.10828	0.18039	1.95806	0.35322	T	b3+;b4+;b5+;b6+;b10+;b11++;b13++;y2+;y3+;y4+;y5+;y6+;y7+;y10++;Y0++;Y0++;Y1++;Y1++;Y2++;	b3+;	sp|P00450|CERU_HUMAN	K	GE	754	0	762	0.00138	0.682159	1.52e-20	sp|P00450|CERU_HUMAN/tr|E9PFZ2|E9PFZ2_HUMAN/tr|H7C5R1|H7C5R1_HUMAN	18	-0.03941	-9.01438
PGP_01.16093.16093.4.1.dta	1259	4431.82	2168.97	4	TFQQJASSMCVPDQDTAIR	10,Carbamidomethyl[C];	2262.85	2262.81	5-5-1-0-1	5	NXS	1110	0	0	13	0.40285	0.38469	5.19226	1.9974	T	b2+;b4+;b5+;b6+;y1+;y3+;y4+;y5+;y6+;y8+;y9+;y10+;y12+;	y1+;y4+;y6+;y8+;y9+;	sp|P01871|IGHM_HUMAN	L	VF	205	0	209	-0.00166	-0.764994	9.65e-22	sp|P01871|IGHM_HUMAN/tr|A0A1B0GUU9|A0A1B0GUU9_HUMAN	2	-0.03615	-8.15871
PGP_01.16094.16094.4.3.dta	2818	6427.65	3273.47	4	QLHVEHDGESCSJSSHQQILETGEGSPSLK	0,Gln->pyro-Glu[AnyN-termQ];11,Carbamidomethyl[C];	3154.18	3154.14	6-5-2-0-4	13	NXS	344	0	0	4	0.06841	0.12027	1.88694	0.22695	T	b3+;b4+;y4+;y9+;	b3+;	sp|P29622|KAIN_HUMAN	G	IA	21	0	33	0.00265	0.809294	8.19e-35	sp|P29622|KAIN_HUMAN	3	-0.04659	-7.24945
PGP_01.16104.16104.3.0.dta	2021	2973.33	1350.73	3	VYSGILJQSEIK	-	1622.6	1622.58	5-4-0-0-0	7	NXS	74	2	0.15443	4	0.12642	0.1859	3.73235	0.69386	T	b5+;y1+;y4+;y6+;Y0+;Y1+;	y6+;Y0+;Y1+;	sp|P03951|FA11_HUMAN	R	ED	444	0	450	0.00062	0.458678	1.48e-11	sp|P03951|FA11_HUMAN/tr|X6R3B1|X6R3B1_HUMAN	13	-0.02208	-7.42848
PGP_01.16110.16110.3.0.dta	1003	3446.38	1199.54	3	GLTFQQJASSM	11,Oxidation[M];	2246.85	2246.82	4-5-1-0-2	7	NXS	338	0	0	7	0.09722	0.10554	2.07742	0.21925	T	b3+;b5+;b6+;b7+;b8+;b9+;y1+;	b8+;	sp|P01871|IGHM_HUMAN	R	CV	203	0	209	-0.00013	-0.108286	2.31e-19	sp|P01871|IGHM_HUMAN/tr|A0A1B0GUU9|A0A1B0GUU9_HUMAN	1	-0.02809	-8.15289
PGP_01.16112.16112.3.0.dta	1230	4295.77	1434.76	3	TPJKTEDTIFLR	-	2861.01	2861	6-5-3-0-0	3	NXT	922	3	0.04567	6	0.08262	0.18244	3.05561	0.55747	T	y1+;y3+;y5+;y7+;y8+;y9+;Y1+;Y0++;Y1++;	y5+;Y1+;	sp|P02763|A1AG1_HUMAN	F	EY	70	0	72	-0.00058	-0.403972	9.34e-28	sp|P02763|A1AG1_HUMAN/sp|P19652|A1AG2_HUMAN	2	-0.01302	-3.03159
PGP_01.16126.16126.3.0.dta	750	3446.38	1078.53	3	AFNALGSEJR	-	2367.86	2367.85	6-4-1-0-2	9	NXT	338	0	0	4	0.05319	0.0908	2.0861	0.18941	T	b4+;y4+;y6+;y8+;	y8+;	sp|P98161|PKD1_HUMAN	R	TL	2042	0.01	2050	-0.00032	-0.29643	6.39e-16	sp|P98161|PKD1_HUMAN/tr|H3BTE0|H3BTE0_HUMAN	7	-0.01036	-3.00692
PGP_01.16139.16139.3.0.dta	1003	3446.38	1199.54	3	GLTFQQJASSM	11,Oxidation[M];	2246.85	2246.82	4-5-1-0-2	7	NXS	338	0	0	7	0.06235	0.09908	2.07742	0.20583	T	b3+;b5+;b6+;b7+;b8+;b9+;y1+;	y1+;	sp|P01871|IGHM_HUMAN	R	CV	203	0	209	-0.00013	-0.108286	2.31e-19	sp|P01871|IGHM_HUMAN/tr|A0A1B0GUU9|A0A1B0GUU9_HUMAN	1	-0.02798	-8.12096
PGP_01.16142.16142.4.0.dta	136	6134.54	2283.1	4	ADANPPATEYHWTTLJGSLPK	-	3851.44	3851.39	6-7-3-0-4	16	NXS	464	0	0	4	0.07725	0.07526	2.85919	0.21518	T	y2+;y4+;y6+;y5++;	y2+;y4+;	sp|Q15223|NECT1_HUMAN	K	GV	271	0	286	-0.021	-9.19413	2.26e-07	sp|Q15223|NECT1_HUMAN	7	-0.0479	-7.80947
PGP_01.16149.16149.4.2.dta	2818	6135.52	3273.47	4	QLHVEHDGESCSJSSHQQILETGEGSPSLK	0,Gln->pyro-Glu[AnyN-termQ];11,Carbamidomethyl[C];	2862.05	2862.02	6-5-2-0-2	13	NXS	470	0	0	10	0.1848	0.24614	2.80908	0.69143	T	b3+;b4+;b5+;b7+;y2+;y4+;y6+;y8+;y9+;y11+;	b3+;y4+;	sp|P29622|KAIN_HUMAN	G	IA	21	0	33	0.00265	0.809294	8.19e-35	sp|P29622|KAIN_HUMAN	3	-0.02706	-4.41109
PGP_01.16153.16153.3.1.dta	3009	4252.8	2022	3	ELHHLQEQJVSNAFLDK	-	2230.79	2230.82	3-5-1-0-3	9	NXS	804	0	0	4	0.04544	0.08862	2.0649	0.18298	T	b3+;b5+;y3+;y4+;	b3+;	sp|P00450|CERU_HUMAN	K	GE	754	0.01	762	0.00138	0.682159	1.52e-20	sp|P00450|CERU_HUMAN/tr|E9PFZ2|E9PFZ2_HUMAN/tr|H7C5R1|H7C5R1_HUMAN	18	0.03239	7.61803
PGP_01.16155.16155.3.0.dta	1003	3446.38	1199.54	3	GLTFQQJASSM	11,Oxidation[M];	2246.85	2246.82	4-5-1-0-2	7	NXS	338	0	0	6	0.05425	0.09753	2.07742	0.20262	T	b3+;b5+;b6+;b7+;b8+;y1+;	y1+;	sp|P01871|IGHM_HUMAN	R	CV	203	0	209	-0.00013	-0.108286	2.31e-19	sp|P01871|IGHM_HUMAN/tr|A0A1B0GUU9|A0A1B0GUU9_HUMAN	1	-0.0289	-8.38798
PGP_01.16159.16159.4.0.dta	2818	6134.43	3273.47	4	QLHVEHDGESCSJSSHQQILETGEGSPSLK	0,Gln->pyro-Glu[AnyN-termQ];11,Carbamidomethyl[C];	2860.96	2861	6-5-3-0-0	13	NXS	550	0	0	15	0.19973	0.27959	2.80908	0.7854	T	b3+;b4+;b5+;b6+;b7+;b9+;y2+;y4+;y5+;y6+;y8+;y9+;y10+;y11+;y12+;	b3+;y4+;	sp|P29622|KAIN_HUMAN	G	IA	21	0	33	0.00265	0.809294	8.19e-35	sp|P29622|KAIN_HUMAN	3	0.03843	6.26571
PGP_01.16162.16162.3.0.dta	2654	3272.33	1067.53	3	AHLJVSGIPC	10,Carbamidomethyl[C];	2204.8	2204.77	5-4-2-0-0	4	NXS	364	2	0.0113	7	0.16715	0.23478	3.88665	0.91252	T	b2+;b3+;b4+;b5+;b7+;b8+;y2+;Y0+;Y1+;	b2+;b8+;y2+;	sp|Q96IY4|CBPB2_HUMAN	K	SV	82	0	85	0.00023	0.215252	1.93e-13	sp|Q96IY4|CBPB2_HUMAN/tr|A0A087WSY5|A0A087WSY5_HUMAN	1	-0.03157	-9.65043
PGP_01.16165.16165.3.0.dta	2654	3272.33	1067.53	3	AHLJVSGIPC	10,Carbamidomethyl[C];	2204.8	2204.77	5-4-2-0-0	4	NXS	364	1	0.00455	7	0.15906	0.22262	3.07882	0.68542	T	b2+;b3+;b4+;b5+;b7+;b8+;y2+;Y1+;	b8+;y2+;	sp|Q96IY4|CBPB2_HUMAN	K	SV	82	0	85	0.00023	0.215252	1.93e-13	sp|Q96IY4|CBPB2_HUMAN/tr|A0A087WSY5|A0A087WSY5_HUMAN	1	-0.03157	-9.65043
PGP_01.16175.16175.3.1.dta	3246	4599.02	1883.01	3	LHINHNJLTESVGPLPK	-	2716	2715.96	6-5-2-0-1	7	NXT	270	2	0.02734	8	0.12492	0.19633	3.03379	0.59564	T	b2+;b3+;b4+;y2+;y4+;y5+;y7+;y9+;Y0++;Y1++;	y2+;y5+;	sp|P51884|LUM_HUMAN	K	SL	121	0	127	0.00027	0.143312	4.56e-15	sp|P51884|LUM_HUMAN	24	-0.04106	-8.92987
PGP_01.16175.16175.4.3.dta	2818	6135.52	3273.47	4	QLHVEHDGESCSJSSHQQILETGEGSPSLK	0,Gln->pyro-Glu[AnyN-termQ];11,Carbamidomethyl[C];	2862.05	2862.02	6-5-2-0-2	13	NXS	470	0	0	10	0.11187	0.19781	1.88694	0.37325	T	b3+;b4+;b5+;b7+;y4+;y5+;y6+;y8+;y9+;y11+;	b3+;	sp|P29622|KAIN_HUMAN	G	IA	21	0	33	0.00265	0.809294	8.19e-35	sp|P29622|KAIN_HUMAN	3	-0.02728	-4.44695
PGP_01.16184.16184.3.0.dta	2654	3272.33	1067.53	3	AHLJVSGIPC	10,Carbamidomethyl[C];	2204.8	2204.77	5-4-2-0-0	4	NXS	374	2	0.01124	7	0.17887	0.24191	3.88665	0.94023	T	b2+;b3+;b4+;b5+;b7+;b8+;y2+;Y0+;Y0+;	b2+;b8+;y2+;	sp|Q96IY4|CBPB2_HUMAN	K	SV	82	0	85	0.00023	0.215252	1.93e-13	sp|Q96IY4|CBPB2_HUMAN/tr|A0A087WSY5|A0A087WSY5_HUMAN	1	-0.02798	-8.55304
PGP_01.16188.16188.3.1.dta	13	3163.31	1378.66	3	KLGJWSAMPSCK	11,Carbamidomethyl[C];	1784.65	1784.63	6-4-0-0-0	4	NXS	312	0	0	7	0.24936	0.26009	3.85904	1.00371	T	y2+;y3+;y4+;y5+;y6+;y7+;y11+;	y4+;y5+;y11+;	sp|P02749|APOH_HUMAN	T	AS	250	0	253	-0.00433	-3.1385	2.86e-24	sp|P02749|APOH_HUMAN/tr|J3KS17|J3KS17_HUMAN	1	-0.01332	-4.21211
PGP_01.16194.16194.3.1.dta	13	3163.31	1378.66	3	KLGJWSAMPSCK	11,Carbamidomethyl[C];	1784.65	1784.63	6-4-0-0-0	4	NXS	312	0	0	7	0.15571	0.1968	3.85904	0.75945	T	b1+;y2+;y3+;y5+;y6+;y7+;y11+;	y5+;y7+;y11+;	sp|P02749|APOH_HUMAN	T	AS	250	0	253	-0.00433	-3.1385	2.86e-24	sp|P02749|APOH_HUMAN/tr|J3KS17|J3KS17_HUMAN	1	-0.01348	-4.2627
PGP_01.16196.16196.3.0.dta	3246	4599.02	1883.01	3	LHINHNJLTESVGPLPK	-	2716	2715.96	6-5-2-0-1	7	NXT	270	4	0.04538	11	0.16456	0.24096	4.53585	1.09294	T	b2+;b3+;b4+;b5+;b6+;y2+;y5+;y6+;y7+;y9+;y10+;Y0++;Y0++;Y1++;Y1++;	b2+;y2+;y5+;Y1++;	sp|P51884|LUM_HUMAN	K	SL	121	0	127	0.00027	0.143312	4.56e-15	sp|P51884|LUM_HUMAN	24	-0.041	-8.91682
PGP_01.16209.16209.3.1.dta	13	3163.31	1378.66	3	KLGJWSAMPSCK	11,Carbamidomethyl[C];	1784.65	1784.63	6-4-0-0-0	4	NXS	312	0	0	6	0.15789	0.19875	3.05561	0.60729	T	y2+;y3+;y4+;y5+;y6+;y7+;	y4+;y5+;	sp|P02749|APOH_HUMAN	T	AS	250	0	253	-0.00433	-3.1385	2.86e-24	sp|P02749|APOH_HUMAN/tr|J3KS17|J3KS17_HUMAN	1	-0.01348	-4.2627
PGP_01.16212.16212.3.1.dta	2832	3809.5	1603.68	3	QQQHLFGSJVTDCS	0,Gln->pyro-Glu[AnyN-termQ];13,Carbamidomethyl[C];	2205.82	2205.79	5-4-1-0-2	9	NXT	508	1	0.00966	5	0.10572	0.15898	3.03379	0.48232	T	b3+;b4+;b5+;b6+;y2+;Y1+;	b4+;b5+;	sp|P02787|TRFE_HUMAN	R	GN	622	0	630	-0.00202	-1.25883	2.64e-19	sp|P02787|TRFE_HUMAN	1	-0.02747	-7.21277
PGP_01.16215.16215.3.1.dta	13	3163.31	1378.66	3	KLGJWSAMPSCK	11,Carbamidomethyl[C];	1784.65	1784.63	6-4-0-0-0	4	NXS	312	0	0	6	0.19121	0.21631	3.05561	0.66096	T	y2+;y3+;y4+;y5+;y6+;y7+;	y4+;y5+;	sp|P02749|APOH_HUMAN	T	AS	250	0	253	-0.00433	-3.1385	2.86e-24	sp|P02749|APOH_HUMAN/tr|J3KS17|J3KS17_HUMAN	1	-0.01348	-4.2627
PGP_01.16216.16216.3.1.dta	35	3644.61	1583.83	3	NYHQPAILJSSALR	-	2060.78	2060.76	5-4-0-0-3	9	NXS	216	0	0	4	0.1168	0.16518	2.91667	0.48177	T	b3+;b4+;y1+;y5+;	b3+;b4+;	sp|Q16769|QPCT_HUMAN	K	QI	41	0	49	0.00011	0.069409	4.63e-19	sp|Q16769|QPCT_HUMAN	14	-0.02596	-7.12477
PGP_01.16228.16228.3.2.dta	13	3163.31	1378.66	3	KLGJWSAMPSCK	11,Carbamidomethyl[C];	1784.65	1784.63	6-4-0-0-0	4	NXS	312	0	0	8	0.16929	0.22645	2.06901	0.46853	T	y2+;y3+;y4+;y5+;y6+;y7+;y8+;y11+;	y4+;	sp|P02749|APOH_HUMAN	T	AS	250	0	253	-0.00433	-3.1385	2.86e-24	sp|P02749|APOH_HUMAN/tr|J3KS17|J3KS17_HUMAN	1	-0.01348	-4.2627
PGP_01.16235.16235.3.0.dta	2193	3455.36	1266.56	3	LGJWSAMPSCK	7,Oxidation[M];10,Carbamidomethyl[C];	2188.8	2188.78	4-4-2-0-1	3	NXS	212	0	0	4	0.09135	0.14788	2.00312	0.29622	T	b6+;y2+;y3+;y4+;	y4+;	sp|P02749|APOH_HUMAN	K	AS	251	0	253	0.00075	0.591695	1.68e-17	sp|P02749|APOH_HUMAN/tr|J3KS17|J3KS17_HUMAN	13	-0.02106	-6.09662
PGP_01.16247.16247.5.0.dta	4456	5696.56	3261.6	5	SIQMTJQTFSTVENLKPNTSYEFQVKPK	14,Deamidated[N];18,Deamidated[N];	2434.96	2434.92	3-6-0-0-5	6	NXT	30	0	0	4	0.0989	0.05639	1.90031	0.10716	T	b4+;b5+;y1+;y2+;	y2+;	sp|Q7Z7G0|TARSH_HUMAN	K	NP	887	0.01	892	0.01541	4.72323	9.68e-12	sp|Q7Z7G0|TARSH_HUMAN/tr|D3YTG3|D3YTG3_HUMAN/tr|H0Y897|H0Y897_HUMAN	7	-0.0336	-5.89931
PGP_01.16252.16252.5.0.dta	4456	5696.56	3261.6	5	SIQMTJQTFSTVENLKPNTSYEFQVKPK	14,Deamidated[N];18,Deamidated[N];	2434.96	2434.92	3-6-0-0-5	6	NXT	82	0	0	4	0.11198	0.06105	1.90031	0.11601	T	b4+;b5+;y1+;y2+;	y2+;	sp|Q7Z7G0|TARSH_HUMAN	K	NP	887	0.01	892	0.01541	4.72323	9.68e-12	sp|Q7Z7G0|TARSH_HUMAN/tr|D3YTG3|D3YTG3_HUMAN/tr|H0Y897|H0Y897_HUMAN	7	-0.0336	-5.89931
PGP_01.16263.16263.3.0.dta	3262	3808.49	1660.7	3	QQQHLFGSJVTDCSG	0,Gln->pyro-Glu[AnyN-termQ];13,Carbamidomethyl[C];	2147.79	2147.75	5-3-2-0-1	9	NXT	376	0	0	4	0.1324	0.18676	3.03913	0.56758	T	b4+;b5+;b6+;b9+;	b4+;b5+;	sp|P02787|TRFE_HUMAN	R	NF	622	0	630	-0.0008	-0.481439	2.15e-19	sp|P02787|TRFE_HUMAN	1	-0.03538	-9.29215
PGP_01.16270.16270.4.1.dta	2818	6152.53	3273.47	4	QLHVEHDGESCSJSSHQQILETGEGSPSLK	0,Gln->pyro-Glu[AnyN-termQ];11,Carbamidomethyl[C];	2879.06	2879.04	7-5-1-0-3	13	NXS	502	0	0	5	0.07735	0.13974	1.88694	0.26368	T	b3+;b4+;b5+;y4+;y9+;	b3+;	sp|P29622|KAIN_HUMAN	G	IA	21	0	33	0.00265	0.809294	8.19e-35	sp|P29622|KAIN_HUMAN	3	-0.02616	-4.25259
PGP_01.16278.16278.4.0.dta	3533	4599.04	2012.09	4	KLHINHNJLTESVGPLPK	7,Deamidated[N];	2586.95	2586.92	7-5-1-0-1	8	NXT	214	0	0	5	0.08155	0.1314	1.94716	0.25586	T	b17++;y2+;y4+;y5+;y9+;	y2+;	sp|P51884|LUM_HUMAN	K	SL	120	0.01	127	-0.00146	-0.725259	3.23e-32	sp|P51884|LUM_HUMAN	7	-0.03094	-6.72892
PGP_01.16290.16290.3.5.dta	2849	4123.73	2339.07	3	GLTFQQJASSMCVPDQDTAIR	12,Carbamidomethyl[C];	1784.65	1784.63	6-4-0-0-0	7	NXS	762	0	0	4	0.09978	0.19853	1.93154	0.38346	T	y1+;y4+;y6+;y8+;	y8+;	sp|P01871|IGHM_HUMAN	R	VF	203	0	209	0.00136	0.581181	6.41e-16	sp|P01871|IGHM_HUMAN/tr|A0A1B0GUU9|A0A1B0GUU9_HUMAN	21	-0.02035	-4.93603
PGP_01.16294.16294.3.2.dta	2849	4123.73	2339.07	3	GLTFQQJASSMCVPDQDTAIR	12,Carbamidomethyl[C];	1784.65	1784.63	6-4-0-0-0	7	NXS	762	0	0	4	0.13494	0.21754	2.86934	0.62419	T	y1+;y4+;y6+;y8+;	y1+;y8+;	sp|P01871|IGHM_HUMAN	R	VF	203	0	209	0.00136	0.581181	6.41e-16	sp|P01871|IGHM_HUMAN/tr|A0A1B0GUU9|A0A1B0GUU9_HUMAN	21	-0.02035	-4.93603
PGP_01.16308.16308.3.0.dta	92	4343.84	2495.18	3	RGLTFQQJASSMCVPDQDTAIR	13,Carbamidomethyl[C];	1848.67	1848.64	8-2-0-0-1	8	NXS	646	0	0	4	0.30988	0.23496	4.29793	1.00982	T	y1+;y4+;y6+;y8+;	y1+;y4+;y6+;y8+;	sp|P01871|IGHM_HUMAN	H	VF	202	0	209	-0.00593	-2.37565	9.32e-27	sp|P01871|IGHM_HUMAN/tr|A0A1B0GUU9|A0A1B0GUU9_HUMAN	1	-0.0284	-6.53946
PGP_01.16316.16316.3.0.dta	2849	4123.74	2339.07	3	GLTFQQJASSMCVPDQDTAIR	12,Carbamidomethyl[C];	1784.67	1784.63	6-4-0-0-0	7	NXS	684	0	0	5	0.23043	0.27754	3.63785	1.00963	T	y1+;y3+;y4+;y6+;y8+;	y1+;y4+;y8+;	sp|P01871|IGHM_HUMAN	R	VF	203	0	209	0.00136	0.581181	6.41e-16	sp|P01871|IGHM_HUMAN/tr|A0A1B0GUU9|A0A1B0GUU9_HUMAN	21	-0.03166	-7.67931
PGP_01.16328.16328.3.0.dta	3224	3657.5	1425.69	3	GLESJSSTQFEVK	-	2231.81	2231.82	5-7-0-0-0	5	NXS	610	0	0	5	0.15292	0.12349	3.84588	0.47493	T	b2+;y1+;y2+;y3+;y4+;	y1+;y2+;y4+;	sp|P0C0L4|CO4A_HUMAN	D	KY	222	0	226	-0.00023	-0.161215	1.93e-29	sp|P0C0L4|CO4A_HUMAN/sp|P0C0L5|CO4B_HUMAN/tr|A0A140TA49|A0A140TA49_HUMAN/tr|A0A140TA44|A0A140TA44_HUMAN/tr|A0A140TA29|A0A140TA29_HUMAN/tr|A0A0G2JPR0|A0A0G2JPR0_HUMAN/tr|A0A140TA32|A0A140TA32_HUMAN/tr|F5GXS0|F5GXS0_HUMAN/tr|A0A0G2JL54|A0A0G2JL54_HUMAN	1	0.00573	1.56708
PGP_01.16331.16331.3.0.dta	3009	4372.86	2022	3	ELHHLQEQJVSNAFLDK	-	2350.86	2350.83	5-4-2-0-1	9	NXS	564	1	0.00752	5	0.06447	0.10817	2.0649	0.22336	T	b3+;b5+;b6+;y3+;y7+;Y1++;	b3+;	sp|P00450|CERU_HUMAN	K	GE	754	0	762	0.00138	0.682159	1.52e-20	sp|P00450|CERU_HUMAN/tr|E9PFZ2|E9PFZ2_HUMAN/tr|H7C5R1|H7C5R1_HUMAN	18	-0.03011	-6.88719
PGP_01.16332.16332.3.0.dta	2999	3640.47	1627.74	3	SDGLESJSSTQFEVK	-	2012.73	2012.75	4-6-0-0-1	7	NXS	464	0	0	5	0.11581	0.12837	3.03913	0.39013	T	b3+;y1+;y2+;y3+;y4+;	y1+;y4+;	sp|P0C0L4|CO4A_HUMAN	F	KY	220	0	226	-0.00287	-1.76211	6.8e-28	sp|P0C0L4|CO4A_HUMAN/sp|P0C0L5|CO4B_HUMAN/tr|A0A140TA49|A0A140TA49_HUMAN/tr|A0A140TA44|A0A140TA44_HUMAN/tr|A0A140TA29|A0A140TA29_HUMAN/tr|A0A0G2JPR0|A0A0G2JPR0_HUMAN/tr|A0A140TA32|A0A140TA32_HUMAN/tr|F5GXS0|F5GXS0_HUMAN/tr|A0A0G2JL54|A0A0G2JL54_HUMAN	1	0.01938	5.32499
PGP_01.16335.16335.3.0.dta	3009	4372.86	2022	3	ELHHLQEQJVSNAFLDK	-	2350.86	2350.83	5-4-2-0-1	9	NXS	564	1	0.00975	6	0.0924	0.15264	2.0649	0.31519	T	b3+;b5+;y2+;y3+;y4+;y7+;Y1++;	b3+;	sp|P00450|CERU_HUMAN	K	GE	754	0	762	0.00138	0.682159	1.52e-20	sp|P00450|CERU_HUMAN/tr|E9PFZ2|E9PFZ2_HUMAN/tr|H7C5R1|H7C5R1_HUMAN	18	-0.03011	-6.88719
PGP_01.16346.16346.3.0.dta	92	4343.84	2495.18	3	RGLTFQQJASSMCVPDQDTAIR	13,Carbamidomethyl[C];	1848.66	1848.64	8-2-0-0-1	8	NXS	672	0	0	4	0.32394	0.27892	3.62188	1.0102	T	b6+;y1+;y4+;y8+;	y1+;y4+;y8+;	sp|P01871|IGHM_HUMAN	H	VF	202	0	209	-0.00593	-2.37565	9.32e-27	sp|P01871|IGHM_HUMAN/tr|A0A1B0GUU9|A0A1B0GUU9_HUMAN	1	-0.02091	-4.81481
PGP_01.16357.16357.3.0.dta	2849	4634.93	2339.07	3	GLTFQQJASSMCVPDQDTAIR	12,Carbamidomethyl[C];	2295.86	2295.82	7-5-0-0-1	7	NXS	936	0	0	6	0.43313	0.40195	4.93564	1.98389	T	y1+;y3+;y4+;y5+;y6+;y8+;	y1+;y4+;y5+;y6+;y8+;	sp|P01871|IGHM_HUMAN	R	VF	203	0	209	0.00136	0.581181	6.41e-16	sp|P01871|IGHM_HUMAN/tr|A0A1B0GUU9|A0A1B0GUU9_HUMAN	21	-0.03466	-7.47956
PGP_01.16359.16359.3.0.dta	1241	4420.8	2067.92	3	FQQJASSMCVPDQDTAIR	9,Carbamidomethyl[C];	2352.88	2352.87	5-4-0-0-5	4	NXS	1028	0	0	4	0.11069	0.17374	2.89047	0.5022	T	y1+;y4+;y6+;y8+;	y4+;y8+;	sp|P01871|IGHM_HUMAN	T	VF	206	0	209	-0.00201	-0.971529	2.51e-17	sp|P01871|IGHM_HUMAN/tr|A0A1B0GUU9|A0A1B0GUU9_HUMAN	2	-0.011	-2.4888
PGP_01.16365.16365.4.1.dta	2849	4634.94	2339.07	4	GLTFQQJASSMCVPDQDTAIR	12,Carbamidomethyl[C];	2295.86	2295.82	7-5-0-0-1	7	NXS	912	0	0	6	0.3232	0.35025	4.3159	1.51165	T	b3+;y1+;y4+;y5+;y6+;y8+;	y4+;y5+;y6+;y8+;	sp|P01871|IGHM_HUMAN	R	VF	203	0	209	0.00136	0.581181	6.41e-16	sp|P01871|IGHM_HUMAN/tr|A0A1B0GUU9|A0A1B0GUU9_HUMAN	21	-0.04041	-8.72038
PGP_01.16366.16366.3.4.dta	13	3163.31	1378.66	3	KLGJWSAMPSCK	11,Carbamidomethyl[C];	1784.65	1784.63	6-4-0-0-0	4	NXS	320	0	0	8	0.16015	0.27161	2.06901	0.56196	T	b1+;y2+;y3+;y4+;y5+;y6+;y7+;y11+;	y4+;	sp|P02749|APOH_HUMAN	T	AS	250	0	253	-0.00433	-3.1385	2.86e-24	sp|P02749|APOH_HUMAN/tr|J3KS17|J3KS17_HUMAN	1	-0.01406	-4.44611
PGP_01.16374.16374.3.1.dta	92	4343.81	2495.18	3	RGLTFQQJASSMCVPDQDTAIR	13,Carbamidomethyl[C];	1848.64	1848.64	8-2-0-0-1	8	NXS	860	0	0	4	0.23527	0.24163	3.62188	0.87516	T	b6+;y1+;y4+;y8+;	b6+;y1+;y8+;	sp|P01871|IGHM_HUMAN	H	VF	202	0	209	-0.00593	-2.37565	9.32e-27	sp|P01871|IGHM_HUMAN/tr|A0A1B0GUU9|A0A1B0GUU9_HUMAN	1	0.00232	0.534217
PGP_01.16384.16384.3.0.dta	3224	3657.5	1425.69	3	GLESJSSTQFEVK	-	2231.81	2231.82	5-7-0-0-0	5	NXS	314	0	0	7	0.154	0.12465	3.84588	0.47939	T	b2+;b6+;b7+;y1+;y2+;y3+;y4+;	y1+;y2+;y4+;	sp|P0C0L4|CO4A_HUMAN	D	KY	222	0	226	-0.00023	-0.161215	1.93e-29	sp|P0C0L4|CO4A_HUMAN/sp|P0C0L5|CO4B_HUMAN/tr|A0A140TA49|A0A140TA49_HUMAN/tr|A0A140TA44|A0A140TA44_HUMAN/tr|A0A140TA29|A0A140TA29_HUMAN/tr|A0A0G2JPR0|A0A0G2JPR0_HUMAN/tr|A0A140TA32|A0A140TA32_HUMAN/tr|F5GXS0|F5GXS0_HUMAN/tr|A0A0G2JL54|A0A0G2JL54_HUMAN	1	0.00598	1.63545
PGP_01.16389.16389.4.2.dta	2849	4414.84	2339.07	4	GLTFQQJASSMCVPDQDTAIR	12,Carbamidomethyl[C];	2075.77	2075.73	6-4-1-0-0	7	NXS	964	0	0	4	0.18	0.25321	2.86934	0.72654	T	y4+;y5+;y6+;y8+;	y4+;y8+;	sp|P01871|IGHM_HUMAN	R	VF	203	0	209	0.00136	0.581181	6.41e-16	sp|P01871|IGHM_HUMAN/tr|A0A1B0GUU9|A0A1B0GUU9_HUMAN	21	-0.0389	-8.81312
PGP_01.16390.16390.4.0.dta	3533	4599.04	2012.09	4	KLHINHNJLTESVGPLPK	7,Deamidated[N];	2586.95	2586.92	7-5-1-0-1	8	NXT	218	0	0	6	0.08144	0.1673	1.94716	0.32576	T	b1+;b17++;y2+;y4+;y5+;y6+;	y2+;	sp|P51884|LUM_HUMAN	K	SL	120	0.01	127	-0.00146	-0.725259	3.23e-32	sp|P51884|LUM_HUMAN	7	-0.02675	-5.81767
PGP_01.16395.16395.4.2.dta	2849	4414.84	2339.07	4	GLTFQQJASSMCVPDQDTAIR	12,Carbamidomethyl[C];	2075.77	2075.73	6-4-1-0-0	7	NXS	964	0	0	4	0.19963	0.26353	3.63785	0.95868	T	y1+;y4+;y6+;y8+;	y4+;y6+;y8+;	sp|P01871|IGHM_HUMAN	R	VF	203	0	209	0.00136	0.581181	6.41e-16	sp|P01871|IGHM_HUMAN/tr|A0A1B0GUU9|A0A1B0GUU9_HUMAN	21	-0.0389	-8.81312
PGP_01.16408.16408.4.1.dta	2849	4650.9	2339.07	4	GLTFQQJASSMCVPDQDTAIR	12,Carbamidomethyl[C];	2311.83	2311.82	8-5-0-0-0	7	NXS	1136	0	0	10	0.36116	0.37795	4.93564	1.86545	T	b2+;y1+;y3+;y4+;y5+;y6+;y7+;y8+;y12+;y12++;	y1+;y4+;y5+;y6+;y8+;	sp|P01871|IGHM_HUMAN	R	VF	203	0	209	0.00136	0.581181	6.41e-16	sp|P01871|IGHM_HUMAN/tr|A0A1B0GUU9|A0A1B0GUU9_HUMAN	21	-0.0083	-1.78498
PGP_01.16411.16411.3.0.dta	3224	3657.5	1425.69	3	GLESJSSTQFEVK	-	2231.81	2231.82	5-7-0-0-0	5	NXS	314	0	0	6	0.15245	0.12659	4.55026	0.576	T	b2+;b3+;y1+;y2+;y3+;y4+;	y1+;y2+;y3+;y4+;	sp|P0C0L4|CO4A_HUMAN	D	KY	222	0	226	-0.00023	-0.161215	1.93e-29	sp|P0C0L4|CO4A_HUMAN/sp|P0C0L5|CO4B_HUMAN/tr|A0A140TA49|A0A140TA49_HUMAN/tr|A0A140TA44|A0A140TA44_HUMAN/tr|A0A140TA29|A0A140TA29_HUMAN/tr|A0A0G2JPR0|A0A0G2JPR0_HUMAN/tr|A0A140TA32|A0A140TA32_HUMAN/tr|F5GXS0|F5GXS0_HUMAN/tr|A0A0G2JL54|A0A0G2JL54_HUMAN	1	0.00604	1.65186
PGP_01.16412.16412.3.0.dta	3224	3657.5	1425.69	3	GLESJSSTQFEVK	-	2231.81	2231.82	5-7-0-0-0	5	NXS	314	0	0	5	0.1432	0.12019	3.84588	0.46223	T	b2+;y1+;y2+;y3+;y4+;	y1+;y2+;y4+;	sp|P0C0L4|CO4A_HUMAN	D	KY	222	0	226	-0.00023	-0.161215	1.93e-29	sp|P0C0L4|CO4A_HUMAN/sp|P0C0L5|CO4B_HUMAN/tr|A0A140TA49|A0A140TA49_HUMAN/tr|A0A140TA44|A0A140TA44_HUMAN/tr|A0A140TA29|A0A140TA29_HUMAN/tr|A0A0G2JPR0|A0A0G2JPR0_HUMAN/tr|A0A140TA32|A0A140TA32_HUMAN/tr|F5GXS0|F5GXS0_HUMAN/tr|A0A0G2JL54|A0A0G2JL54_HUMAN	1	0.00604	1.65186
PGP_01.16415.16415.4.1.dta	2849	4650.9	2339.07	4	GLTFQQJASSMCVPDQDTAIR	12,Carbamidomethyl[C];	2311.83	2311.82	8-5-0-0-0	7	NXS	1136	0	0	9	0.35695	0.37377	4.93564	1.84479	T	b3+;y1+;y3+;y4+;y5+;y6+;y8+;y9+;y12++;	y1+;y4+;y5+;y6+;y8+;	sp|P01871|IGHM_HUMAN	R	VF	203	0	209	0.00136	0.581181	6.41e-16	sp|P01871|IGHM_HUMAN/tr|A0A1B0GUU9|A0A1B0GUU9_HUMAN	21	-0.0083	-1.78498
PGP_01.16420.16420.3.0.dta	4369	4372.88	2637.27	3	EWEKELHHLQEQJVSNAFLDK	4,Carbamyl[K];	1735.61	1735.63	3-4-1-0-1	13	NXS	424	0	0	4	0.08799	0.10771	2.07318	0.2233	T	y2+;y3+;y4+;y7+;	y2+;	sp|P00450|CERU_HUMAN	R	GE	750	0	762	0.0056	2.12261	3.96e-12	sp|P00450|CERU_HUMAN/tr|E9PFZ2|E9PFZ2_HUMAN/tr|H7C5R1|H7C5R1_HUMAN	2	0.01533	3.50652
PGP_01.16422.16422.4.4.dta	2849	4415.85	2339.07	4	GLTFQQJASSMCVPDQDTAIR	12,Carbamidomethyl[C];	2076.78	2076.75	6-4-0-0-2	7	NXS	900	0	0	6	0.18887	0.26977	4.3159	1.16428	T	b8+;y1+;y4+;y5+;y6+;y8+;	y1+;y4+;y6+;y8+;	sp|P01871|IGHM_HUMAN	R	VF	203	0	209	0.00136	0.581181	6.41e-16	sp|P01871|IGHM_HUMAN/tr|A0A1B0GUU9|A0A1B0GUU9_HUMAN	21	-0.02664	-6.03415
PGP_01.16424.16424.4.1.dta	4369	4372.89	2637.27	4	EWEKELHHLQEQJVSNAFLDK	4,Carbamyl[K];	1735.62	1735.63	3-4-1-0-1	13	NXS	406	0	0	4	0.0535	0.08767	2.07318	0.18175	T	y2+;y3+;y4+;y7+;	y2+;	sp|P00450|CERU_HUMAN	R	GE	750	0.01	762	0.0056	2.12261	3.96e-12	sp|P00450|CERU_HUMAN/tr|E9PFZ2|E9PFZ2_HUMAN/tr|H7C5R1|H7C5R1_HUMAN	2	0.01234	2.82259
PGP_01.16425.16425.4.0.dta	4369	4372.89	2637.27	4	EWEKELHHLQEQJVSNAFLDK	4,Carbamyl[K];	1735.62	1735.63	3-4-1-0-1	13	NXS	406	0	0	4	0.05928	0.08962	2.07318	0.18579	T	y2+;y3+;y4+;y7+;	y2+;	sp|P00450|CERU_HUMAN	R	GE	750	0.01	762	0.0056	2.12261	3.96e-12	sp|P00450|CERU_HUMAN/tr|E9PFZ2|E9PFZ2_HUMAN/tr|H7C5R1|H7C5R1_HUMAN	2	0.01234	2.82259
PGP_01.16426.16426.4.1.dta	4369	4372.89	2637.27	4	EWEKELHHLQEQJVSNAFLDK	4,Carbamyl[K];	1735.62	1735.63	3-4-1-0-1	13	NXS	406	0	0	6	0.06832	0.11322	2.07318	0.23472	T	y1+;y2+;y3+;y4+;y5+;y7+;	y4+;	sp|P00450|CERU_HUMAN	R	GE	750	0	762	0.0056	2.12261	3.96e-12	sp|P00450|CERU_HUMAN/tr|E9PFZ2|E9PFZ2_HUMAN/tr|H7C5R1|H7C5R1_HUMAN	2	0.01234	2.82259
PGP_01.16433.16433.4.2.dta	4369	4372.89	2637.27	4	EWEKELHHLQEQJVSNAFLDK	4,Carbamyl[K];	1735.62	1735.63	3-4-1-0-1	13	NXS	406	0	0	5	0.04897	0.09118	2.07318	0.18904	T	y2+;y3+;y4+;y5+;y7+;	y2+;	sp|P00450|CERU_HUMAN	R	GE	750	0.01	762	0.0056	2.12261	3.96e-12	sp|P00450|CERU_HUMAN/tr|E9PFZ2|E9PFZ2_HUMAN/tr|H7C5R1|H7C5R1_HUMAN	2	0.01234	2.82259
PGP_01.16439.16439.4.3.dta	2849	4415.85	2339.07	4	GLTFQQJASSMCVPDQDTAIR	12,Carbamidomethyl[C];	2076.78	2076.75	6-4-0-0-2	7	NXS	900	0	0	5	0.17344	0.258	2.86934	0.7403	T	y1+;y4+;y5+;y6+;y8+;	y4+;y8+;	sp|P01871|IGHM_HUMAN	R	VF	203	0	209	0.00136	0.581181	6.41e-16	sp|P01871|IGHM_HUMAN/tr|A0A1B0GUU9|A0A1B0GUU9_HUMAN	21	-0.02664	-6.03415
PGP_01.16441.16441.4.3.dta	2849	4431.86	2339.07	4	GLTFQQJASSMCVPDQDTAIR	12,Carbamidomethyl[C];	2092.78	2092.75	7-4-0-0-1	7	NXS	922	0	0	6	0.17112	0.26336	4.3159	1.13664	T	b3+;y1+;y4+;y5+;y6+;y8+;	y1+;y4+;y6+;y8+;	sp|P01871|IGHM_HUMAN	R	VF	203	0	209	0.00136	0.581181	6.41e-16	sp|P01871|IGHM_HUMAN/tr|A0A1B0GUU9|A0A1B0GUU9_HUMAN	21	-0.03601	-8.12705
PGP_01.16450.16450.3.0.dta	2054	4446.81	2282.05	3	LTFQQJASSMCVPDQDTAIR	11,Carbamidomethyl[C];	2164.76	2164.77	6-3-1-0-2	6	NXS	1126	0	0	6	0.22126	0.23916	4.53585	1.0848	T	y1+;y3+;y4+;y6+;y8+;y9+;	y1+;y4+;y6+;y8+;	sp|P01871|IGHM_HUMAN	G	VF	204	0	209	-0.00108	-0.473054	9.12e-15	sp|P01871|IGHM_HUMAN/tr|A0A1B0GUU9|A0A1B0GUU9_HUMAN	2	0.00683	1.53628
PGP_01.16451.16451.3.1.dta	2999	3494.43	1627.74	3	SDGLESJSSTQFEVK	-	1866.69	1866.69	4-6-0-0-0	7	NXS	454	0	0	5	0.11895	0.12759	3.03913	0.38777	T	b3+;y1+;y2+;y3+;y4+;	y2+;y4+;	sp|P0C0L4|CO4A_HUMAN	F	KY	220	0	226	-0.00287	-1.76211	6.8e-28	sp|P0C0L4|CO4A_HUMAN/sp|P0C0L5|CO4B_HUMAN/tr|A0A140TA49|A0A140TA49_HUMAN/tr|A0A140TA44|A0A140TA44_HUMAN/tr|A0A140TA29|A0A140TA29_HUMAN/tr|A0A0G2JPR0|A0A0G2JPR0_HUMAN/tr|A0A140TA32|A0A140TA32_HUMAN/tr|F5GXS0|F5GXS0_HUMAN/tr|A0A0G2JL54|A0A0G2JL54_HUMAN	1	-0.0024	-0.687004
PGP_01.16459.16459.3.1.dta	2999	3494.43	1627.74	3	SDGLESJSSTQFEVK	-	1866.69	1866.69	4-6-0-0-0	7	NXS	454	0	0	4	0.08809	0.11384	3.03913	0.34598	T	b3+;y1+;y2+;y4+;	y1+;y2+;	sp|P0C0L4|CO4A_HUMAN	F	KY	220	0	226	-0.00287	-1.76211	6.8e-28	sp|P0C0L4|CO4A_HUMAN/sp|P0C0L5|CO4B_HUMAN/tr|A0A140TA49|A0A140TA49_HUMAN/tr|A0A140TA44|A0A140TA44_HUMAN/tr|A0A140TA29|A0A140TA29_HUMAN/tr|A0A0G2JPR0|A0A0G2JPR0_HUMAN/tr|A0A140TA32|A0A140TA32_HUMAN/tr|F5GXS0|F5GXS0_HUMAN/tr|A0A0G2JL54|A0A0G2JL54_HUMAN	1	-0.0024	-0.687004
PGP_01.16460.16460.4.3.dta	2849	4634.94	2339.07	4	GLTFQQJASSMCVPDQDTAIR	12,Carbamidomethyl[C];	2295.86	2295.82	7-5-0-0-1	7	NXS	926	0	0	8	0.27671	0.3261	4.3159	1.4074	T	b3+;y1+;y3+;y4+;y5+;y6+;y8+;y12+;	y1+;y4+;y6+;y8+;	sp|P01871|IGHM_HUMAN	R	VF	203	0	209	0.00136	0.581181	6.41e-16	sp|P01871|IGHM_HUMAN/tr|A0A1B0GUU9|A0A1B0GUU9_HUMAN	21	-0.03576	-7.71694
PGP_01.16469.16469.4.3.dta	2849	4431.86	2339.07	4	GLTFQQJASSMCVPDQDTAIR	12,Carbamidomethyl[C];	2092.78	2092.75	7-4-0-0-1	7	NXS	922	0	0	8	0.20287	0.2888	3.63785	1.0506	T	b3+;b8+;y1+;y3+;y4+;y5+;y6+;y8+;	y1+;y4+;y8+;	sp|P01871|IGHM_HUMAN	R	VF	203	0	209	0.00136	0.581181	6.41e-16	sp|P01871|IGHM_HUMAN/tr|A0A1B0GUU9|A0A1B0GUU9_HUMAN	21	-0.03557	-8.02774
PGP_01.16483.16483.4.3.dta	2849	4634.94	2339.07	4	GLTFQQJASSMCVPDQDTAIR	12,Carbamidomethyl[C];	2295.86	2295.82	7-5-0-0-1	7	NXS	926	0	0	9	0.25864	0.33512	4.3159	1.44633	T	b3+;y1+;y3+;y4+;y5+;y6+;y7+;y8+;y9+;	y1+;y4+;y6+;y8+;	sp|P01871|IGHM_HUMAN	R	VF	203	0	209	0.00136	0.581181	6.41e-16	sp|P01871|IGHM_HUMAN/tr|A0A1B0GUU9|A0A1B0GUU9_HUMAN	21	-0.03583	-7.73204
PGP_01.16487.16487.4.0.dta	3533	4599.04	2012.09	4	KLHINHNJLTESVGPLPK	7,Deamidated[N];	2586.95	2586.92	7-5-1-0-1	8	NXT	216	0	0	7	0.09828	0.14544	2.89047	0.42038	T	b17++;y2+;y4+;y5+;y6+;y7+;y9+;	y2+;y5+;	sp|P51884|LUM_HUMAN	K	SL	120	0	127	-0.00146	-0.725259	3.23e-32	sp|P51884|LUM_HUMAN	7	-0.02817	-6.1265
PGP_01.16490.16490.3.2.dta	1241	4429.79	2067.92	3	FQQJASSMCVPDQDTAIR	9,Carbamidomethyl[C];	2361.87	2361.88	4-7-0-0-2	4	NXS	1028	0	0	6	0.24411	0.26158	4.3441	1.13632	T	y1+;y3+;y4+;y5+;y6+;y8+;	y1+;y4+;y6+;y8+;	sp|P01871|IGHM_HUMAN	T	VF	206	0	209	-0.00201	-0.971529	2.51e-17	sp|P01871|IGHM_HUMAN/tr|A0A1B0GUU9|A0A1B0GUU9_HUMAN	2	0.01493	3.37114
PGP_01.16491.16491.3.1.dta	1259	4415.77	2168.97	3	TFQQJASSMCVPDQDTAIR	10,Carbamidomethyl[C];	2246.8	2246.82	4-5-1-0-2	5	NXS	1048	0	0	6	0.11621	0.17803	3.84588	0.68467	T	y1+;y2+;y4+;y5+;y6+;y8+;	y1+;y4+;y8+;	sp|P01871|IGHM_HUMAN	L	VF	205	0	209	-0.00166	-0.764994	9.65e-22	sp|P01871|IGHM_HUMAN/tr|A0A1B0GUU9|A0A1B0GUU9_HUMAN	2	0.0154	3.48831
PGP_01.16494.16494.3.2.dta	1239	4336.87	2267.13	3	JATVHEQVGGPSLTSDLQAQSK	-	2069.75	2069.77	4-7-0-0-0	1	NXT	430	0	0	4	0.09071	0.10204	1.91432	0.19533	T	y1+;y2+;y4+;y6+;	y4+;	sp|P04004|VTNC_HUMAN	N	GN	86	0.01	86	-0.00023	-0.101406	1.2e-36	sp|P04004|VTNC_HUMAN/tr|F5GX75|F5GX75_HUMAN	2	0.02045	4.7165
PGP_01.16500.16500.3.1.dta	1241	4445.79	2067.92	3	FQQJASSMCVPDQDTAIR	9,Carbamidomethyl[C];	2377.87	2377.88	5-7-0-0-1	4	NXS	1060	0	0	5	0.14319	0.1985	2.89047	0.57375	T	y1+;y2+;y4+;y6+;y8+;	y6+;y8+;	sp|P01871|IGHM_HUMAN	T	VF	206	0	209	-0.00201	-0.971529	2.51e-17	sp|P01871|IGHM_HUMAN/tr|A0A1B0GUU9|A0A1B0GUU9_HUMAN	2	0.00728	1.63788
PGP_01.16504.16504.3.2.dta	3770	4616.95	1884	3	LHINHNJLTESVGPLPK	6,Deamidated[N];	2732.95	2732.98	7-5-1-0-2	7	NXT	756	3	0.03435	6	0.10806	0.19327	2.74399	0.53032	T	b2+;b3+;y2+;y4+;y5+;y7+;Y0++;Y0++;Y1++;	y2+;y5+;	sp|P51884|LUM_HUMAN	K	SL	121	0	127	0.00093	0.493373	2.27e-23	sp|P51884|LUM_HUMAN	1	0.02671	5.7865
PGP_01.16508.16508.3.0.dta	3533	4599.02	2012.09	3	KLHINHNJLTESVGPLPK	7,Deamidated[N];	2586.93	2586.92	7-5-1-0-1	8	NXT	222	0	0	8	0.12949	0.19609	2.89047	0.5668	T	b1+;b17++;y2+;y5+;y6+;y7+;y9+;y17+;	y2+;y5+;	sp|P51884|LUM_HUMAN	K	SL	120	0	127	-0.00146	-0.725259	3.23e-32	sp|P51884|LUM_HUMAN	7	-0.0129	-2.80555
PGP_01.16512.16512.3.1.dta	3246	4233.87	1883.01	3	LHINHNJLTESVGPLPK	-	2350.86	2350.83	5-4-2-0-1	7	NXT	208	0	0	4	0.12087	0.17501	3.03379	0.53095	T	b2+;b3+;y2+;y5+;	y2+;y5+;	sp|P51884|LUM_HUMAN	K	SL	121	0	127	0.00027	0.143312	4.56e-15	sp|P51884|LUM_HUMAN	24	-0.02862	-6.76133
PGP_01.16513.16513.3.1.dta	3021	3739.49	1516.65	3	QQQHLFGSJVTDC	0,Gln->pyro-Glu[AnyN-termQ];13,Carbamidomethyl[C];	2222.84	2222.81	6-4-0-0-3	9	NXT	482	0	0	4	0.11113	0.1318	3.04454	0.40127	T	b4+;b5+;b6+;b7+;	b4+;b5+;	sp|P02787|TRFE_HUMAN	R	SG	622	0	630	-0.00377	-2.48414	1.97e-22	sp|P02787|TRFE_HUMAN	1	-0.03421	-9.15069
PGP_01.16518.16518.4.1.dta	330	4337.9	2382.15	4	NJATVHEQVGGPSLTSDLQAQSK	1,Deamidated[N];	1955.75	1955.72	4-5-0-0-2	2	NXT	302	0	0	5	0.13318	0.11156	3.60644	0.40234	T	y2+;y4+;y5+;y6+;y14+;	y4+;y6+;y14+;	sp|P04004|VTNC_HUMAN	K	GN	85	0	86	-0.00292	-1.22528	7.21e-40	sp|P04004|VTNC_HUMAN/tr|F5GX75|F5GX75_HUMAN	6	-0.02211	-5.0981
PGP_01.16521.16521.3.2.dta	53	4354.9	2020.04	3	LQGVPHVGAJVTLSCQSPR	15,Carbamidomethyl[C];	2334.87	2334.84	4-4-2-0-2	10	NXT	266	0	0	4	0.05856	0.06861	1.93665	0.13287	T	b2+;y1+;y2+;y13+;	y2+;	sp|Q96AP7|ESAM_HUMAN	R	SK	160	0.01	169	0.002	0.989597	1.07e-16	sp|Q96AP7|ESAM_HUMAN/tr|C9JIE7|C9JIE7_HUMAN/tr|F8WDW9|F8WDW9_HUMAN	7	-0.02987	-6.86047
PGP_01.16526.16526.3.0.dta	3547	3721.46	1774.74	3	QQQHLFGSJVTDCSGN	0,Gln->pyro-Glu[AnyN-termQ];13,Carbamidomethyl[C];	1946.71	1946.69	7-4-0-0-0	9	NXT	438	0	0	7	0.12589	0.21615	3.03379	0.65574	T	b3+;b4+;b5+;b6+;b7+;b9+;b10+;	b4+;b5+;	sp|P02787|TRFE_HUMAN	R	FC	622	0	630	-0.00041	-0.230891	3.66e-13	sp|P02787|TRFE_HUMAN	2	-0.02723	-7.31895
PGP_01.16529.16529.3.1.dta	13	3163.28	1378.66	3	KLGJWSAMPSCK	11,Carbamidomethyl[C];	1784.62	1784.63	6-4-0-0-0	4	NXS	266	0	0	7	0.2684	0.26726	3.05561	0.81663	T	y2+;y3+;y4+;y5+;y6+;y7+;y11+;	y4+;y5+;	sp|P02749|APOH_HUMAN	T	AS	250	0	253	-0.00433	-3.1385	2.86e-24	sp|P02749|APOH_HUMAN/tr|J3KS17|J3KS17_HUMAN	1	0.01513	4.78456
PGP_01.16531.16531.3.0.dta	3547	3721.46	1774.74	3	QQQHLFGSJVTDCSGN	0,Gln->pyro-Glu[AnyN-termQ];13,Carbamidomethyl[C];	1946.71	1946.69	7-4-0-0-0	9	NXT	438	0	0	7	0.14616	0.22735	3.03379	0.68973	T	b3+;b4+;b5+;b6+;b9+;b10+;b12+;	b4+;b5+;	sp|P02787|TRFE_HUMAN	R	FC	622	0	630	-0.00041	-0.230891	3.66e-13	sp|P02787|TRFE_HUMAN	2	-0.02649	-7.12005
PGP_01.16532.16532.4.0.dta	2054	4633.93	2282.05	4	LTFQQJASSMCVPDQDTAIR	11,Carbamidomethyl[C];	2351.88	2351.85	5-4-1-0-3	6	NXS	888	0	0	6	0.22435	0.23643	4.53585	1.0724	T	y1+;y3+;y4+;y5+;y6+;y8+;	y1+;y4+;y6+;y8+;	sp|P01871|IGHM_HUMAN	G	VF	204	0	209	-0.00108	-0.473054	9.12e-15	sp|P01871|IGHM_HUMAN/tr|A0A1B0GUU9|A0A1B0GUU9_HUMAN	2	-0.02641	-5.70047
PGP_01.16535.16535.4.0.dta	2054	4633.93	2282.05	4	LTFQQJASSMCVPDQDTAIR	11,Carbamidomethyl[C];	2351.88	2351.85	5-4-1-0-3	6	NXS	888	0	0	6	0.28446	0.26592	4.53585	1.20617	T	y1+;y3+;y4+;y5+;y6+;y8+;	y1+;y4+;y6+;y8+;	sp|P01871|IGHM_HUMAN	G	VF	204	0	209	-0.00108	-0.473054	9.12e-15	sp|P01871|IGHM_HUMAN/tr|A0A1B0GUU9|A0A1B0GUU9_HUMAN	2	-0.02641	-5.70047
PGP_01.16544.16544.4.4.dta	2849	4431.86	2339.07	4	GLTFQQJASSMCVPDQDTAIR	12,Carbamidomethyl[C];	2092.78	2092.75	7-4-0-0-1	7	NXS	918	0	0	5	0.18285	0.25789	3.63785	0.93818	T	b3+;y1+;y4+;y6+;y8+;	y1+;y4+;y8+;	sp|P01871|IGHM_HUMAN	R	VF	203	0	209	0.00136	0.581181	6.41e-16	sp|P01871|IGHM_HUMAN/tr|A0A1B0GUU9|A0A1B0GUU9_HUMAN	21	-0.03813	-8.6055
PGP_01.16580.16580.3.0.dta	1271	3755.5	1241.59	3	QQQHLFGSJVT	0,Gln->pyro-Glu[AnyN-termQ];	2513.91	2513.9	6-4-1-0-3	9	NXT	438	0	0	7	0.20072	0.17034	3.87262	0.65965	T	b3+;b4+;b5+;b6+;b7+;b9+;b10+;	b4+;b5+;b6+;	sp|P02787|TRFE_HUMAN	R	DC	622	0	630	0.00151	1.21522	1.28e-13	sp|P02787|TRFE_HUMAN	1	-0.00603	-1.60607
PGP_01.16588.16588.3.4.dta	2435	4447.84	1469.74	3	VYKPSAGJNSLYR	9,Deamidated[N];	2978.1	2978.1	6-7-0-0-4	8	NXS	976	0	0	4	0.0771	0.06491	1.9782	0.1284	T	b5+;b7+;y1+;y10+;	b7+;	sp|P02749|APOH_HUMAN	R	DT	155	0.01	162	0.00145	0.985909	7.79e-14	sp|P02749|APOH_HUMAN/tr|J3QLI0|J3QLI0_HUMAN/tr|J3QRN2|J3QRN2_HUMAN	9	0.00219	0.492486
PGP_01.16598.16598.3.1.dta	2435	4431.87	1469.74	3	VYKPSAGJNSLYR	9,Deamidated[N];	2962.13	2962.11	5-7-0-0-5	8	NXS	792	0	0	4	0.08317	0.07106	2.93248	0.20838	T	b5+;b7+;y1+;y10+;	b7+;y1+;	sp|P02749|APOH_HUMAN	R	DT	155	0	162	0.00145	0.985909	7.79e-14	sp|P02749|APOH_HUMAN/tr|J3QLI0|J3QLI0_HUMAN/tr|J3QRN2|J3QRN2_HUMAN	9	-0.02506	-5.65575
PGP_01.16630.16630.3.0.dta	3020	3561.42	1356.62	3	QQQHLFGSJVTD	0,Gln->pyro-Glu[AnyN-termQ];	2204.81	2204.77	5-4-2-0-0	9	NXT	402	2	0.02374	4	0.16667	0.20693	3.85904	0.79855	T	b3+;b4+;b5+;b6+;Y0+;Y0+;	b4+;b5+;b6+;	sp|P02787|TRFE_HUMAN	R	CS	622	0	630	-0.00238	-1.75309	4.17e-17	sp|P02787|TRFE_HUMAN	1	-0.03369	-9.46229
PGP_01.16646.16646.3.0.dta	1271	3578.46	1241.59	3	QQQHLFGSJVT	0,Gln->pyro-Glu[AnyN-termQ];	2336.87	2336.85	6-6-0-0-1	9	NXT	536	0	0	4	0.13342	0.1112	3.06703	0.34105	T	b4+;b5+;b6+;b10+;	b4+;b5+;	sp|P02787|TRFE_HUMAN	R	DC	622	0.01	630	0.00151	1.21522	1.28e-13	sp|P02787|TRFE_HUMAN	1	-0.0164	-4.58425
PGP_01.16656.16656.3.1.dta	4369	4226.82	2637.27	3	EWEKELHHLQEQJVSNAFLDK	4,Carbamyl[K];	1589.55	1589.57	3-4-1-0-0	13	NXS	460	0	0	8	0.09224	0.12544	2.07318	0.26006	T	y1+;y2+;y3+;y4+;y5+;y6+;y7+;y17+;	y2+;	sp|P00450|CERU_HUMAN	R	GE	750	0	762	0.0056	2.12261	3.96e-12	sp|P00450|CERU_HUMAN/tr|E9PFZ2|E9PFZ2_HUMAN/tr|H7C5R1|H7C5R1_HUMAN	2	0.02146	5.07834
PGP_01.16657.16657.3.1.dta	4369	4226.82	2637.27	3	EWEKELHHLQEQJVSNAFLDK	4,Carbamyl[K];	1589.55	1589.57	3-4-1-0-0	13	NXS	460	0	0	8	0.09676	0.13709	2.07318	0.28421	T	y1+;y2+;y3+;y4+;y5+;y6+;y7+;y8+;	y2+;	sp|P00450|CERU_HUMAN	R	GE	750	0	762	0.0056	2.12261	3.96e-12	sp|P00450|CERU_HUMAN/tr|E9PFZ2|E9PFZ2_HUMAN/tr|H7C5R1|H7C5R1_HUMAN	2	0.02146	5.07834
PGP_01.16660.16660.3.0.dta	4369	4226.82	2637.27	3	EWEKELHHLQEQJVSNAFLDK	4,Carbamyl[K];	1589.55	1589.57	3-4-1-0-0	13	NXS	460	0	0	8	0.09926	0.14621	2.07318	0.30312	T	y1+;y2+;y3+;y4+;y5+;y7+;y8+;y13+;	y2+;	sp|P00450|CERU_HUMAN	R	GE	750	0	762	0.0056	2.12261	3.96e-12	sp|P00450|CERU_HUMAN/tr|E9PFZ2|E9PFZ2_HUMAN/tr|H7C5R1|H7C5R1_HUMAN	2	0.02146	5.07834
PGP_01.16660.16660.4.1.dta	4354	5637.46	3237.6	4	ELHHLQEQJVSNAFLDKGEFYIGSKYK	25,Carbamyl[K];	2399.87	2399.84	8-4-1-0-0	9	NXS	240	0	0	12	0.0903	0.07197	1.77658	0.12786	T	b3+;b6+;b7+;b8+;b9+;b10+;b13+;b8++;b13++;b17++;y1+;y14++;	b3+;	sp|P00450|CERU_HUMAN	K	KV	754	0.01	762	-0.00401	-1.2382	5.71e-11	sp|P00450|CERU_HUMAN/tr|E9PFZ2|E9PFZ2_HUMAN/tr|H7C5R1|H7C5R1_HUMAN	1	-0.03233	-5.73584
PGP_01.16665.16665.3.0.dta	3224	3657.5	1425.69	3	GLESJSSTQFEVK	-	2231.81	2231.82	5-7-0-0-0	5	NXS	600	0	0	5	0.1376	0.11986	3.84588	0.46096	T	b2+;y1+;y2+;y3+;y4+;	y1+;y2+;y4+;	sp|P0C0L4|CO4A_HUMAN	D	KY	222	0	226	-0.00023	-0.161215	1.93e-29	sp|P0C0L4|CO4A_HUMAN/sp|P0C0L5|CO4B_HUMAN/tr|A0A140TA49|A0A140TA49_HUMAN/tr|A0A140TA44|A0A140TA44_HUMAN/tr|A0A140TA29|A0A140TA29_HUMAN/tr|A0A0G2JPR0|A0A0G2JPR0_HUMAN/tr|A0A140TA32|A0A140TA32_HUMAN/tr|F5GXS0|F5GXS0_HUMAN/tr|A0A0G2JL54|A0A0G2JL54_HUMAN	1	0.00931	2.54617
PGP_01.16669.16669.3.0.dta	3009	4372.86	2022	3	ELHHLQEQJVSNAFLDK	-	2350.86	2350.83	5-4-2-0-1	9	NXS	568	0	0	5	0.08071	0.13156	2.0649	0.27166	T	b3+;b5+;y2+;y3+;y4+;	b3+;	sp|P00450|CERU_HUMAN	K	GE	754	0	762	0.00138	0.682159	1.52e-20	sp|P00450|CERU_HUMAN/tr|E9PFZ2|E9PFZ2_HUMAN/tr|H7C5R1|H7C5R1_HUMAN	18	-0.02888	-6.60585
PGP_01.16672.16672.3.1.dta	2999	3494.45	1627.74	3	SDGLESJSSTQFEVK	-	1866.7	1866.69	4-6-0-0-0	7	NXS	494	0	0	4	0.11861	0.12961	3.83944	0.49763	T	b3+;y1+;y2+;y4+;	y1+;y2+;y4+;	sp|P0C0L4|CO4A_HUMAN	F	KY	220	0	226	-0.00287	-1.76211	6.8e-28	sp|P0C0L4|CO4A_HUMAN/sp|P0C0L5|CO4B_HUMAN/tr|A0A140TA49|A0A140TA49_HUMAN/tr|A0A140TA44|A0A140TA44_HUMAN/tr|A0A140TA29|A0A140TA29_HUMAN/tr|A0A0G2JPR0|A0A0G2JPR0_HUMAN/tr|A0A140TA32|A0A140TA32_HUMAN/tr|F5GXS0|F5GXS0_HUMAN/tr|A0A0G2JL54|A0A0G2JL54_HUMAN	1	-0.0151	-4.32237
PGP_01.16679.16679.3.0.dta	2597	4406.73	1544.67	3	CIQAJYSLMENGK	1,Carbamidomethyl[C];9,Oxidation[M];11,Deamidated[N];	2862.06	2862.02	6-5-2-0-2	5	NXS	740	0	0	6	0.05766	0.08608	1.9782	0.17027	T	b3+;b4+;b5+;b6+;y3+;y4+;	y3+;	sp|P05090|APOD_HUMAN	R	IK	61	0.01	65	0.00064	0.414064	4.01e-22	sp|P05090|APOD_HUMAN/tr|C9JF17|C9JF17_HUMAN/tr|C9JX71|C9JX71_HUMAN	14	-0.04183	-9.49437
PGP_01.16685.16685.3.0.dta	2597	4406.73	1544.67	3	CIQAJYSLMENGK	1,Carbamidomethyl[C];9,Oxidation[M];11,Deamidated[N];	2862.06	2862.02	6-5-2-0-2	5	NXS	740	0	0	6	0.05992	0.08796	1.9782	0.17401	T	b3+;b4+;b5+;b6+;y3+;y4+;	b3+;	sp|P05090|APOD_HUMAN	R	IK	61	0.01	65	0.00064	0.414064	4.01e-22	sp|P05090|APOD_HUMAN/tr|C9JF17|C9JF17_HUMAN/tr|C9JX71|C9JX71_HUMAN	14	-0.04183	-9.49437
PGP_01.16702.16702.3.0.dta	2265	3911.62	1706.81	3	AQNJGSNFQLEEISR	-	2204.81	2204.77	5-4-2-0-0	4	NXS	846	0	0	4	0.06592	0.10724	3.03913	0.32591	T	y2+;y4+;y6+;y8+;	y2+;y4+;	sp|P02765|FETUA_HUMAN	N	AQ	173	0	176	-0.001	-0.585551	3.5e-16	sp|P02765|FETUA_HUMAN/tr|C9JV77|C9JV77_HUMAN	2	-0.03646	-9.32327
PGP_01.16705.16705.3.0.dta	2338	3399.4	1663.75	3	HYTJSSQDVTVPCR	13,Carbamidomethyl[C];	1735.65	1735.63	3-4-1-0-1	4	NXS	370	0	0	4	0.14329	0.13739	3.05003	0.41904	T	b2+;b3+;b4+;y1+;	b2+;b4+;	sp|P01877|IGHA2_HUMAN	K	VP	89	0	92	0.0037	2.22257	1.18e-20	sp|P01877|IGHA2_HUMAN/tr|A0A286YEY5|A0A286YEY5_HUMAN	14	-0.01741	-5.12299
PGP_01.16722.16722.3.1.dta	1619	3928.65	2038.96	3	AFNAQNJGSNFQLEEISR	-	1889.69	1889.67	7-3-0-0-1	7	NXS	796	0	0	5	0.07688	0.08542	2.05687	0.17571	T	y1+;y2+;y4+;y6+;y7+;	y1+;	sp|P02765|FETUA_HUMAN	A	AQ	170	0.01	176	-0.00253	-1.24023	1.13e-33	sp|P02765|FETUA_HUMAN/tr|C9JV77|C9JV77_HUMAN	1	-0.02322	-5.91191
PGP_01.16722.16722.4.0.dta	4282	5232.33	3027.54	4	VVHAAKAALAAFNAQNJGSNFQLEEISR	6,Carbamidomethyl[K];	2204.79	2204.77	5-4-2-0-0	17	NXS	138	0	0	5	0.07688	0.08263	1.89355	0.15646	T	y1+;y2+;y4+;y6+;y7+;	y1+;	sp|P02765|FETUA_HUMAN	R	AQ	160	0.01	176	-0.0039	-1.28776	5.35e-50	sp|P02765|FETUA_HUMAN/tr|C9JV77|C9JV77_HUMAN	3	-0.0203	-3.88046
PGP_01.16725.16725.4.0.dta	849	4025.67	2110.98	4	AAFNAQNJGSNFQLEEISR	11,Deamidated[N];	1914.69	1914.7	5-4-0-0-2	8	NXS	960	0	0	8	0.2149	0.26531	4.33453	1.15001	T	y1+;y2+;y3+;y4+;y5+;y6+;y7+;y8+;	y2+;y4+;y5+;y7+;	sp|P02765|FETUA_HUMAN	L	AQ	169	0	176	-0.00157	-0.743385	1.32e-13	sp|P02765|FETUA_HUMAN/tr|C9JV77|C9JV77_HUMAN	1	0.00931	2.31324
PGP_01.16734.16734.4.0.dta	2373	4389.73	1356.65	4	JCTSYGVLDISK	2,Carbamidomethyl[C];	3033.08	3033.11	4-6-2-0-4	1	NXT	754	0	0	4	0.06927	0.05367	3.05561	0.164	T	y1+;y3+;y5+;y11+;	y1+;y5+;	sp|P16671|CD36_HUMAN	K	CK	321	0.01	321	-0.00335	-2.46754	4.9e-21	sp|P16671|CD36_HUMAN/tr|E7EU05|E7EU05_HUMAN/tr|E9PLT1|E9PLT1_HUMAN	7	0.02742	6.24787
PGP_01.16736.16736.3.4.dta	3246	4233.88	1883.01	3	LHINHNJLTESVGPLPK	-	2350.87	2350.83	5-4-2-0-1	7	NXT	208	1	0.00244	5	0.10425	0.17345	3.03379	0.52621	T	b2+;b3+;b4+;y2+;y5+;Y0++;	b2+;y2+;	sp|P51884|LUM_HUMAN	K	SL	121	0	127	0.00027	0.143312	4.56e-15	sp|P51884|LUM_HUMAN	24	-0.03823	-9.03161
PGP_01.16741.16741.3.0.dta	2597	4406.73	1544.67	3	CIQAJYSLMENGK	1,Carbamidomethyl[C];9,Oxidation[M];11,Deamidated[N];	2862.06	2862.02	6-5-2-0-2	5	NXS	740	0	0	5	0.04957	0.07647	1.9782	0.15127	T	b3+;b5+;b6+;y3+;y4+;	y3+;	sp|P05090|APOD_HUMAN	R	IK	61	0.01	65	0.00064	0.414064	4.01e-22	sp|P05090|APOD_HUMAN/tr|C9JF17|C9JF17_HUMAN/tr|C9JX71|C9JX71_HUMAN	14	-0.04268	-9.6873
PGP_01.16742.16742.3.0.dta	3246	4233.88	1883.01	3	LHINHNJLTESVGPLPK	-	2350.87	2350.83	5-4-2-0-1	7	NXT	206	4	0.04009	9	0.1957	0.2614	4.53585	1.18568	T	b2+;b3+;b4+;b5+;b6+;b7+;y2+;y5+;y9+;Y0++;Y0++;Y1++;Y1++;	b2+;y2+;y5+;Y1++;	sp|P51884|LUM_HUMAN	K	SL	121	0	127	0.00027	0.143312	4.56e-15	sp|P51884|LUM_HUMAN	24	-0.03868	-9.13791
PGP_01.16758.16758.3.1.dta	3262	3737.46	1660.7	3	QQQHLFGSJVTDCSG	0,Gln->pyro-Glu[AnyN-termQ];13,Carbamidomethyl[C];	2076.76	2076.75	6-4-0-0-2	9	NXT	348	0	0	5	0.16196	0.18736	3.83944	0.71936	T	b3+;b4+;b5+;b6+;b7+;	b4+;b5+;b6+;	sp|P02787|TRFE_HUMAN	R	NF	622	0	630	-0.0008	-0.481439	2.15e-19	sp|P02787|TRFE_HUMAN	1	-0.00811	-2.1705
PGP_01.16764.16764.3.0.dta	3547	3721.45	1774.74	3	QQQHLFGSJVTDCSGN	0,Gln->pyro-Glu[AnyN-termQ];13,Carbamidomethyl[C];	1946.71	1946.69	7-4-0-0-0	9	NXT	410	0	0	6	0.15615	0.21388	3.8331	0.81981	T	b4+;b5+;b6+;b7+;b8+;b10+;	b4+;b5+;b6+;	sp|P02787|TRFE_HUMAN	R	FC	622	0	630	-0.00041	-0.230891	3.66e-13	sp|P02787|TRFE_HUMAN	2	-0.02145	-5.7654
PGP_01.16770.16770.3.0.dta	1971	4042.7	1178.63	3	IRDTFVJASR	-	2864.07	2864.04	8-7-0-0-1	7	NXS	738	0	0	4	0.0814	0.05596	3.07882	0.17229	T	b4+;b5+;y1+;y2+;	b5+;y2+;	sp|P05155|IC1_HUMAN	A	TL	232	0.01	238	-0.00054	-0.457778	5.71e-24	sp|P05155|IC1_HUMAN/tr|H9KV48|H9KV48_HUMAN/tr|E9PGN7|E9PGN7_HUMAN	1	-0.0319	-7.89268
PGP_01.16779.16779.3.0.dta	2597	4406.73	1544.67	3	CIQAJYSLMENGK	1,Carbamidomethyl[C];9,Oxidation[M];11,Deamidated[N];	2862.06	2862.02	6-5-2-0-2	5	NXS	736	0	0	7	0.04705	0.06595	1.9782	0.13046	T	b4+;b5+;b6+;b7+;b8+;y3+;y4+;	y3+;	sp|P05090|APOD_HUMAN	R	IK	61	0.01	65	0.00064	0.414064	4.01e-22	sp|P05090|APOD_HUMAN/tr|C9JF17|C9JF17_HUMAN/tr|C9JX71|C9JX71_HUMAN	14	-0.04202	-9.5375
PGP_01.16784.16784.4.4.dta	3009	4884.06	2022	4	ELHHLQEQJVSNAFLDK	-	2862.05	2862.02	6-5-2-0-2	9	NXS	674	1	0.0276	7	0.05074	0.12415	2.0649	0.25635	T	b3+;b6+;y2+;y3+;y4+;y5+;y7+;Y1++;	Y1++;	sp|P00450|CERU_HUMAN	K	GE	754	0	762	0.00138	0.682159	1.52e-20	sp|P00450|CERU_HUMAN/tr|E9PFZ2|E9PFZ2_HUMAN/tr|H7C5R1|H7C5R1_HUMAN	18	-0.03171	-6.49385
PGP_01.16785.16785.3.0.dta	3246	4233.88	1883.01	3	LHINHNJLTESVGPLPK	-	2350.87	2350.83	5-4-2-0-1	7	NXT	212	10	0.06584	16	0.22802	0.32136	4.53585	1.45763	T	b2+;b3+;b4+;b5+;b6+;b7+;b8+;b10+;b12+;b15+;y2+;y3+;y5+;y8+;y9+;y14+;Y0+;Y0+;Y1+;Y0++;Y0++;Y1++;Y1++;Y2++;Y2++;Y3++;	b2+;y2+;y5+;Y1++;	sp|P51884|LUM_HUMAN	K	SL	121	0	127	0.00027	0.143312	4.56e-15	sp|P51884|LUM_HUMAN	24	-0.03934	-9.29383
PGP_01.16786.16786.3.0.dta	1971	4042.7	1178.63	3	IRDTFVJASR	-	2864.07	2864.04	8-7-0-0-1	7	NXS	738	0	0	4	0.07618	0.05464	3.07882	0.16822	T	b4+;b5+;y1+;y2+;	b5+;y2+;	sp|P05155|IC1_HUMAN	A	TL	232	0.01	238	-0.00054	-0.457778	5.71e-24	sp|P05155|IC1_HUMAN/tr|H9KV48|H9KV48_HUMAN/tr|E9PGN7|E9PGN7_HUMAN	1	-0.03199	-7.91495
PGP_01.16794.16794.3.2.dta	1619	3928.65	2038.96	3	AFNAQNJGSNFQLEEISR	-	1889.69	1889.67	7-3-0-0-1	7	NXS	730	0	0	9	0.11074	0.15302	3.03913	0.46506	T	y1+;y2+;y3+;y4+;y5+;y6+;y7+;y8+;y11+;	y2+;y4+;	sp|P02765|FETUA_HUMAN	A	AQ	170	0	176	-0.00253	-1.24023	1.13e-33	sp|P02765|FETUA_HUMAN/tr|C9JV77|C9JV77_HUMAN	1	-0.02811	-7.15691
PGP_01.16806.16806.3.2.dta	1557	3884.62	1661.77	3	AATCINPLJGSVCER	4,Carbamidomethyl[C];13,Carbamidomethyl[C];	2222.84	2222.81	6-4-0-0-3	9	NXS	690	3	0.04638	7	0.08716	0.18668	3.03913	0.56734	T	b4+;y1+;y3+;y4+;y5+;y6+;y9+;Y0+;Y0+;Y1+;	y6+;Y1+;	sp|O75882|ATRN_HUMAN	K	PA	906	0	914	-0.00157	-0.944216	2.16e-20	sp|O75882|ATRN_HUMAN	12	-0.03483	-8.96838
PGP_01.16807.16807.3.1.dta	3533	4250.9	2012.09	3	KLHINHNJLTESVGPLPK	7,Deamidated[N];	2238.81	2238.8	7-4-0-0-2	8	NXT	128	0	0	4	0.09958	0.13821	2.89047	0.39948	T	b17++;y2+;y5+;y9+;	y2+;y5+;	sp|P51884|LUM_HUMAN	K	SL	120	0	127	-0.00146	-0.725259	3.23e-32	sp|P51884|LUM_HUMAN	7	-0.00615	-1.44709
PGP_01.16808.16808.3.1.dta	3533	4250.9	2012.09	3	KLHINHNJLTESVGPLPK	7,Deamidated[N];	2238.81	2238.8	7-4-0-0-2	8	NXT	128	0	0	5	0.11119	0.1854	2.89047	0.53589	T	b1+;b17++;y2+;y5+;y9+;	y2+;y5+;	sp|P51884|LUM_HUMAN	K	SL	120	0	127	-0.00146	-0.725259	3.23e-32	sp|P51884|LUM_HUMAN	7	-0.00615	-1.44709
PGP_01.16811.16811.3.0.dta	3770	4308.9	1884	3	LHINHNJLTESVGPLPK	6,Deamidated[N];	2424.9	2424.87	6-5-1-0-1	7	NXT	262	0	0	4	0.09341	0.12739	2.74399	0.34955	T	b2+;b3+;y2+;y15++;	b2+;y2+;	sp|P51884|LUM_HUMAN	K	SL	121	0	127	0.00093	0.493373	2.27e-23	sp|P51884|LUM_HUMAN	1	-0.0338	-7.84601
PGP_01.16813.16813.4.4.dta	3246	4250.9	1883.01	4	LHINHNJLTESVGPLPK	-	2367.89	2367.85	6-4-1-0-2	7	NXT	166	3	0.03491	7	0.11468	0.19996	3.03379	0.60663	T	b2+;b3+;b4+;y2+;y5+;y6+;y9+;Y0++;Y0++;Y1++;	b2+;y2+;	sp|P51884|LUM_HUMAN	K	SL	121	0	127	0.00027	0.143312	4.56e-15	sp|P51884|LUM_HUMAN	24	-0.04163	-9.79545
PGP_01.16819.16819.3.0.dta	3547	3721.45	1774.74	3	QQQHLFGSJVTDCSGN	0,Gln->pyro-Glu[AnyN-termQ];13,Carbamidomethyl[C];	1946.71	1946.69	7-4-0-0-0	9	NXT	402	0	0	5	0.09936	0.17387	3.03379	0.52747	T	b4+;b5+;b6+;b7+;b10+;	b4+;b5+;	sp|P02787|TRFE_HUMAN	R	FC	622	0	630	-0.00041	-0.230891	3.66e-13	sp|P02787|TRFE_HUMAN	2	-0.01966	-5.28429
PGP_01.16819.16819.4.2.dta	3501	4959.11	2451.15	4	HKPEIJSTTHPGADLQENFCR	20,Carbamidomethyl[C];	2507.96	2507.94	4-7-0-0-3	6	NXT	522	0	0	5	0.08816	0.11225	2.05687	0.23088	T	b2+;b3+;y4+;y7+;y11+;	b2+;	sp|P00734|THRB_HUMAN	P	NP	138	0.01	143	0.00446	1.81882	8.06e-14	sp|P00734|THRB_HUMAN/tr|C9JV37|C9JV37_HUMAN/tr|E9PIT3|E9PIT3_HUMAN	2	-0.02194	-4.42506
PGP_01.16823.16823.3.0.dta	3246	4233.88	1883.01	3	LHINHNJLTESVGPLPK	-	2350.87	2350.83	5-4-2-0-1	7	NXT	206	12	0.07467	12	0.16979	0.28534	4.53585	1.29428	T	b2+;b3+;b4+;b5+;b6+;b7+;b12+;y2+;y5+;y8+;y9+;y10+;Y0+;Y0+;Y1+;Y1+;Y0++;Y0++;Y1++;Y1++;Y2++;Y2++;Y3++;Y4++;	b2+;y2+;y5+;Y1++;	sp|P51884|LUM_HUMAN	K	SL	121	0	127	0.00027	0.143312	4.56e-15	sp|P51884|LUM_HUMAN	24	-0.04004	-9.4592
PGP_01.16825.16825.3.1.dta	3533	4250.91	2012.09	3	KLHINHNJLTESVGPLPK	7,Deamidated[N];	2238.81	2238.8	7-4-0-0-2	8	NXT	120	0	0	8	0.12146	0.16346	2.89047	0.47249	T	b17+;b17++;y2+;y5+;y8+;y9+;y10+;y15++;	y2+;y5+;	sp|P51884|LUM_HUMAN	K	SL	120	0	127	-0.00146	-0.725259	3.23e-32	sp|P51884|LUM_HUMAN	7	-0.01017	-2.39299
PGP_01.16827.16827.3.1.dta	3533	4250.91	2012.09	3	KLHINHNJLTESVGPLPK	7,Deamidated[N];	2238.81	2238.8	7-4-0-0-2	8	NXT	120	0	0	6	0.11168	0.15921	2.89047	0.46019	T	b17++;y2+;y5+;y8+;y9+;y10+;	y2+;y5+;	sp|P51884|LUM_HUMAN	K	SL	120	0	127	-0.00146	-0.725259	3.23e-32	sp|P51884|LUM_HUMAN	7	-0.01017	-2.39299
PGP_01.16828.16828.3.1.dta	3533	4250.91	2012.09	3	KLHINHNJLTESVGPLPK	7,Deamidated[N];	2238.81	2238.8	7-4-0-0-2	8	NXT	120	0	0	6	0.1193	0.19633	2.89047	0.56747	T	b1+;b17++;y2+;y5+;y8+;y9+;	y2+;y5+;	sp|P51884|LUM_HUMAN	K	SL	120	0	127	-0.00146	-0.725259	3.23e-32	sp|P51884|LUM_HUMAN	7	-0.01017	-2.39299
PGP_01.16830.16830.3.1.dta	3533	4250.91	2012.09	3	KLHINHNJLTESVGPLPK	7,Deamidated[N];	2238.81	2238.8	7-4-0-0-2	8	NXT	120	0	0	6	0.1445	0.17534	2.89047	0.50682	T	b17++;y1+;y2+;y5+;y9+;y17+;	y2+;y5+;	sp|P51884|LUM_HUMAN	K	SL	120	0	127	-0.00146	-0.725259	3.23e-32	sp|P51884|LUM_HUMAN	7	-0.01017	-2.39299
PGP_01.16832.16832.3.0.dta	3547	3721.45	1774.74	3	QQQHLFGSJVTDCSGN	0,Gln->pyro-Glu[AnyN-termQ];13,Carbamidomethyl[C];	1946.7	1946.69	7-4-0-0-0	9	NXT	382	0	0	4	0.07287	0.16246	2.05294	0.33352	T	b4+;b5+;b6+;b9+;	b4+;	sp|P02787|TRFE_HUMAN	R	FC	622	0.01	630	-0.00041	-0.230891	3.66e-13	sp|P02787|TRFE_HUMAN	2	-0.01508	-4.05327
PGP_01.16832.16832.4.2.dta	3501	4959.11	2451.15	4	HKPEIJSTTHPGADLQENFCR	20,Carbamidomethyl[C];	2507.96	2507.94	4-7-0-0-3	6	NXT	544	0	0	5	0.11	0.11987	2.05687	0.24655	T	b2+;b3+;y5+;y7+;y11+;	b2+;	sp|P00734|THRB_HUMAN	P	NP	138	0.01	143	0.00446	1.81882	8.06e-14	sp|P00734|THRB_HUMAN/tr|C9JV37|C9JV37_HUMAN/tr|E9PIT3|E9PIT3_HUMAN	2	-0.01936	-3.90471
PGP_01.16835.16835.4.1.dta	3501	4959.11	2451.15	4	HKPEIJSTTHPGADLQENFCR	20,Carbamidomethyl[C];	2507.96	2507.94	4-7-0-0-3	6	NXT	544	0	0	5	0.12076	0.1307	3.03913	0.39721	T	b2+;b3+;y4+;y7+;y11+;	b2+;y11+;	sp|P00734|THRB_HUMAN	P	NP	138	0	143	0.00446	1.81882	8.06e-14	sp|P00734|THRB_HUMAN/tr|C9JV37|C9JV37_HUMAN/tr|E9PIT3|E9PIT3_HUMAN	2	-0.01936	-3.90471
PGP_01.16836.16836.3.1.dta	3533	4250.91	2012.09	3	KLHINHNJLTESVGPLPK	7,Deamidated[N];	2238.81	2238.8	7-4-0-0-2	8	NXT	120	0	0	7	0.13903	0.21308	2.89047	0.6159	T	b1+;b17++;y2+;y5+;y8+;y9+;y10+;	y2+;y5+;	sp|P51884|LUM_HUMAN	K	SL	120	0	127	-0.00146	-0.725259	3.23e-32	sp|P51884|LUM_HUMAN	7	-0.01017	-2.39299
PGP_01.16844.16844.3.2.dta	3021	3739.49	1516.65	3	QQQHLFGSJVTDC	0,Gln->pyro-Glu[AnyN-termQ];13,Carbamidomethyl[C];	2222.84	2222.81	6-4-0-0-3	9	NXT	462	2	0.0212	8	0.16849	0.20487	3.84588	0.78789	T	b2+;b3+;b4+;b5+;b6+;b7+;b10+;y2+;Y0+;Y0+;	b4+;b5+;b6+;	sp|P02787|TRFE_HUMAN	R	SG	622	0	630	-0.00377	-2.48414	1.97e-22	sp|P02787|TRFE_HUMAN	1	-0.0325	-8.69329
PGP_01.16865.16865.4.0.dta	3533	4233.89	2012.09	4	KLHINHNJLTESVGPLPK	7,Deamidated[N];	2221.8	2221.79	6-4-1-0-1	8	NXT	168	0	0	10	0.13382	0.17681	2.89047	0.51107	T	b17+;b14++;b17++;y2+;y4+;y5+;y6+;y7+;y8+;y9+;	y2+;y5+;	sp|P51884|LUM_HUMAN	K	SL	120	0	127	-0.00146	-0.725259	3.23e-32	sp|P51884|LUM_HUMAN	7	-0.01123	-2.65303
PGP_01.16923.16923.3.0.dta	2054	4634.96	2282.05	3	LTFQQJASSMCVPDQDTAIR	11,Carbamidomethyl[C];	2352.91	2352.87	5-4-0-0-5	6	NXS	662	0	0	4	0.27144	0.24686	4.53585	1.1197	T	y1+;y4+;y6+;y8+;	y1+;y4+;y6+;y8+;	sp|P01871|IGHM_HUMAN	G	VF	204	0	209	-0.00108	-0.473054	9.12e-15	sp|P01871|IGHM_HUMAN/tr|A0A1B0GUU9|A0A1B0GUU9_HUMAN	2	-0.03659	-7.896
PGP_01.16930.16930.3.0.dta	60	3978.74	2251.15	3	KEGYSJISYIVVNHQGISSR	-	1727.6	1727.61	6-3-0-0-1	6	NXS	354	0	0	10	0.21912	0.2514	3.64194	0.91557	T	b3+;y3+;y5+;y6+;y7+;y8+;y9+;y10+;y11+;y16++;	y8+;y9+;y10+;	sp|P49908|SEPP1_HUMAN	K	LK	78	0	83	-0.00118	-0.523949	2.38e-16	sp|P49908|SEPP1_HUMAN/tr|A0A182DWH7|A0A182DWH7_HUMAN/tr|A0A182DWH8|A0A182DWH8_HUMAN	7	0.01672	4.20341
PGP_01.16944.16944.4.2.dta	2849	4634.91	2339.07	4	GLTFQQJASSMCVPDQDTAIR	12,Carbamidomethyl[C];	2295.84	2295.82	7-5-0-0-1	7	NXS	1064	0	0	6	0.27528	0.32293	4.3159	1.39374	T	b3+;y1+;y4+;y6+;y7+;y8+;	y1+;y4+;y6+;y8+;	sp|P01871|IGHM_HUMAN	R	VF	203	0	209	0.00136	0.581181	6.41e-16	sp|P01871|IGHM_HUMAN/tr|A0A1B0GUU9|A0A1B0GUU9_HUMAN	21	-0.01289	-2.78166
PGP_01.16955.16955.4.2.dta	3579	4634.97	2282.05	4	LTFQQJASSMCVPDQDTAIR	11,Carbamidomethyl[C];	2352.91	2352.87	5-4-0-0-5	6	NXS	668	0	0	5	0.30631	0.28683	4.94066	1.41712	T	y1+;y4+;y6+;y7+;y8+;	y1+;y4+;y6+;y7+;y8+;	sp|P01871|IGHM_HUMAN	G	VF	204	0	209	-0.00108	-0.473054	9.12e-15	sp|P01871|IGHM_HUMAN/tr|A0A1B0GUU9|A0A1B0GUU9_HUMAN	2	-0.04129	-8.91023
PGP_01.16970.16970.3.0.dta	849	4025.67	2110.98	3	AAFNAQNJGSNFQLEEISR	11,Deamidated[N];	1914.69	1914.7	5-4-0-0-2	8	NXS	996	0	0	7	0.12835	0.20483	3.6544	0.74852	T	y1+;y2+;y3+;y4+;y5+;y6+;y7+;	y1+;y2+;y4+;	sp|P02765|FETUA_HUMAN	L	AQ	169	0	176	-0.00157	-0.743385	1.32e-13	sp|P02765|FETUA_HUMAN/tr|C9JV77|C9JV77_HUMAN	1	0.01054	2.61886
PGP_01.16972.16972.3.6.dta	1802	3463.41	1557.78	3	LHVGNYJGTAGDALR	-	1905.64	1905.66	8-3-0-0-0	7	NXT	352	0	0	4	0.08772	0.08424	1.9553	0.16472	T	y1+;y2+;y3+;y7+;	y7+;	sp|Q14314|FGL2_HUMAN	R	FN	330	0.01	336	0.00071	0.45549	7.61e-22	sp|Q14314|FGL2_HUMAN	7	0.02269	6.55329
PGP_01.16973.16973.3.0.dta	3246	4233.89	1883.01	3	LHINHNJLTESVGPLPK	-	2350.87	2350.83	5-4-2-0-1	7	NXT	206	3	0.05107	6	0.15603	0.23172	3.8331	0.8882	T	b2+;b3+;b4+;y2+;y5+;y9+;Y0++;Y1++;Y1++;	b2+;y2+;Y1++;	sp|P51884|LUM_HUMAN	K	SL	121	0	127	0.00027	0.143312	4.56e-15	sp|P51884|LUM_HUMAN	24	-0.04211	-9.94822
PGP_01.16974.16974.3.0.dta	3246	4233.89	1883.01	3	LHINHNJLTESVGPLPK	-	2350.87	2350.83	5-4-2-0-1	7	NXT	206	3	0.03544	8	0.15997	0.23258	3.8331	0.8915	T	b2+;b3+;b4+;b5+;b8+;y2+;y5+;y8+;Y1+;Y0++;Y1++;	b2+;y2+;y5+;	sp|P51884|LUM_HUMAN	K	SL	121	0	127	0.00027	0.143312	4.56e-15	sp|P51884|LUM_HUMAN	24	-0.04211	-9.94822
PGP_01.16975.16975.3.1.dta	3246	4233.89	1883.01	3	LHINHNJLTESVGPLPK	-	2350.87	2350.83	5-4-2-0-1	7	NXT	206	2	0.02319	4	0.11366	0.1871	3.03379	0.56761	T	b2+;b3+;y2+;y5+;Y0++;Y1++;	b2+;y2+;	sp|P51884|LUM_HUMAN	K	SL	121	0	127	0.00027	0.143312	4.56e-15	sp|P51884|LUM_HUMAN	24	-0.04211	-9.94822
PGP_01.16978.16978.3.0.dta	3246	4233.89	1883.01	3	LHINHNJLTESVGPLPK	-	2350.87	2350.83	5-4-2-0-1	7	NXT	206	3	0.03537	5	0.10775	0.19238	3.03379	0.58363	T	b2+;b3+;b6+;y2+;y5+;Y0++;Y0++;Y1++;	b2+;y2+;	sp|P51884|LUM_HUMAN	K	SL	121	0	127	0.00027	0.143312	4.56e-15	sp|P51884|LUM_HUMAN	24	-0.04211	-9.94822
PGP_01.16984.16984.3.0.dta	2999	3827.6	1627.74	3	SDGLESJSSTQFEVK	-	2199.86	2199.83	3-7-0-0-2	7	NXS	630	0	0	5	0.12753	0.10005	3.83944	0.38415	T	y1+;y2+;y4+;y7+;y8+;	y1+;y2+;y4+;	sp|P0C0L4|CO4A_HUMAN	F	KY	220	0	226	-0.00287	-1.76211	6.8e-28	sp|P0C0L4|CO4A_HUMAN/sp|P0C0L5|CO4B_HUMAN/tr|A0A140TA49|A0A140TA49_HUMAN/tr|A0A140TA44|A0A140TA44_HUMAN/tr|A0A140TA29|A0A140TA29_HUMAN/tr|A0A0G2JPR0|A0A0G2JPR0_HUMAN/tr|A0A140TA32|A0A140TA32_HUMAN/tr|F5GXS0|F5GXS0_HUMAN/tr|A0A0G2JL54|A0A0G2JL54_HUMAN	1	-0.02725	-7.12116
PGP_01.16997.16997.4.3.dta	2360	4227.83	2022	4	ELHHLQEQJVSNAFLDK	-	2205.83	2205.79	5-4-1-0-2	9	NXS	474	2	0.02261	7	0.08298	0.15196	1.95806	0.29754	T	b3+;b4+;b6+;y2+;y3+;y4+;y7+;Y1++;Y1++;	b4+;	sp|P00450|CERU_HUMAN	K	GE	754	0	762	0.00138	0.682159	1.52e-20	sp|P00450|CERU_HUMAN/tr|E9PFZ2|E9PFZ2_HUMAN/tr|H7C5R1|H7C5R1_HUMAN	18	-0.03543	-8.38211
PGP_01.17001.17001.3.0.dta	337	4126.74	1837.85	3	VEYYNDSJGSHVLQGR	-	2288.89	2288.87	3-6-0-0-4	8	NXS	630	0	0	7	0.14096	0.19381	2.06085	0.39941	T	b2+;y1+;y3+;y4+;y5+;y6+;y8+;	y8+;	sp|P25311|ZA2G_HUMAN	I	FG	105	0	112	-0.00295	-1.60428	3.47e-40	sp|P25311|ZA2G_HUMAN/tr|C9JEV0|C9JEV0_HUMAN	1	-0.02791	-6.76481
PGP_01.17004.17004.3.0.dta	337	4126.74	1837.85	3	VEYYNDSJGSHVLQGR	-	2288.89	2288.87	3-6-0-0-4	8	NXS	630	0	0	6	0.17006	0.2024	3.84588	0.7784	T	b2+;y1+;y2+;y3+;y4+;y8+;	b2+;y4+;y8+;	sp|P25311|ZA2G_HUMAN	I	FG	105	0	112	-0.00295	-1.60428	3.47e-40	sp|P25311|ZA2G_HUMAN/tr|C9JEV0|C9JEV0_HUMAN	1	-0.02791	-6.76481
PGP_01.17009.17009.3.0.dta	337	4126.74	1837.85	3	VEYYNDSJGSHVLQGR	-	2288.89	2288.87	3-6-0-0-4	8	NXS	630	0	0	5	0.15414	0.17449	3.04454	0.53124	T	b2+;y1+;y2+;y4+;y8+;	b2+;y8+;	sp|P25311|ZA2G_HUMAN	I	FG	105	0	112	-0.00295	-1.60428	3.47e-40	sp|P25311|ZA2G_HUMAN/tr|C9JEV0|C9JEV0_HUMAN	1	-0.02791	-6.76481
PGP_01.17023.17023.3.1.dta	1241	4434.9	2067.92	3	FQQJASSMCVPDQDTAIR	9,Carbamidomethyl[C];	2366.98	2366.99	5-4-1-1-1	4	NXS	544	0	0	7	0.31252	0.31203	4.3441	1.35551	T	y1+;y3+;y4+;y5+;y6+;y7+;y8+;	y1+;y4+;y6+;y8+;	sp|P01871|IGHM_HUMAN	T	VF	206	0	209	-0.00201	-0.971529	2.51e-17	sp|P01871|IGHM_HUMAN/tr|A0A1B0GUU9|A0A1B0GUU9_HUMAN	2	0.01254	2.82822
PGP_01.17028.17028.3.0.dta	1241	4434.9	2067.92	3	FQQJASSMCVPDQDTAIR	9,Carbamidomethyl[C];	2366.98	2366.99	5-4-1-1-1	4	NXS	544	0	0	8	0.26585	0.27899	4.3441	1.21195	T	b14+;y1+;y3+;y4+;y5+;y6+;y7+;y8+;	y1+;y4+;y6+;y8+;	sp|P01871|IGHM_HUMAN	T	VF	206	0	209	-0.00201	-0.971529	2.51e-17	sp|P01871|IGHM_HUMAN/tr|A0A1B0GUU9|A0A1B0GUU9_HUMAN	2	0.01254	2.82822
PGP_01.17033.17033.3.0.dta	11	3318.39	1242.66	3	KJQSVNVFLGH	-	2075.73	2075.73	6-4-1-0-0	2	NXS	378	0	0	10	0.2316	0.23264	4.44537	1.03418	T	b7+;y1+;y2+;y3+;y4+;y5+;y6+;y7+;y8+;y10+;	y1+;y2+;y4+;y10+;	sp|Q9NZP8|C1RL_HUMAN	R	TA	295	0	296	-0.00156	-1.25438	2.58e-08	sp|Q9NZP8|C1RL_HUMAN/tr|H0YFL7|H0YFL7_HUMAN	1	0.00096	0.289385
PGP_01.17061.17061.4.1.dta	2054	4779.99	2282.05	4	LTFQQJASSMCVPDQDTAIR	11,Carbamidomethyl[C];	2497.93	2497.91	5-4-1-0-4	6	NXS	962	0	0	5	0.24542	0.24228	3.8331	0.9287	T	y1+;y4+;y5+;y6+;y8+;	y1+;y6+;y8+;	sp|P01871|IGHM_HUMAN	G	VF	204	0	209	-0.00108	-0.473054	9.12e-15	sp|P01871|IGHM_HUMAN/tr|A0A1B0GUU9|A0A1B0GUU9_HUMAN	2	-0.02627	-5.49696
PGP_01.17062.17062.3.1.dta	2849	4764.98	2339.07	3	GLTFQQJASSMCVPDQDTAIR	12,Carbamidomethyl[C];	2425.9	2425.89	6-5-0-0-3	7	NXS	1036	0	0	4	0.40685	0.35945	4.3159	1.55134	T	y1+;y4+;y6+;y8+;	y1+;y4+;y6+;y8+;	sp|P01871|IGHM_HUMAN	R	VF	203	0	209	0.00136	0.581181	6.41e-16	sp|P01871|IGHM_HUMAN/tr|A0A1B0GUU9|A0A1B0GUU9_HUMAN	21	-0.01457	-3.05836
PGP_01.17066.17066.3.0.dta	2073	3593.51	1685.82	3	FJSSYLQGTNQITGR	-	1907.69	1907.71	3-7-0-0-0	2	NXS	480	1	0.02554	5	0.06343	0.16614	2.05687	0.34174	T	y1+;y3+;y8+;y9+;y10+;Y1+;	Y1+;	sp|P04114|APOB_HUMAN	R	YE	1522	0	1523	0.00092	0.545408	2.33e-14	sp|P04114|APOB_HUMAN	12	0.0245	6.8198
PGP_01.17075.17075.3.0.dta	1558	3866.58	1661.77	3	AATCINPLJGSVCER	4,Carbamidomethyl[C];13,Carbamidomethyl[C];	2204.8	2204.77	5-4-2-0-0	9	NXS	718	1	0.02531	5	0.05626	0.11247	2.91282	0.32762	T	b5+;y1+;y3+;y5+;y6+;Y1+;	y6+;Y1+;	sp|O75882|ATRN_HUMAN	K	PA	906	0	914	-0.00157	-0.944216	2.16e-20	sp|O75882|ATRN_HUMAN	12	-0.0316	-8.17467
PGP_01.17081.17081.3.0.dta	4444	3980.63	2066.94	3	DIVEYYNDSJGSHVLQGR	7,Deamidated[N];	1913.69	1913.68	5-4-1-0-0	10	NXS	716	0	0	4	0.11241	0.14447	3.83944	0.55468	T	b2+;b3+;y4+;y8+;	b2+;y4+;y8+;	sp|P25311|ZA2G_HUMAN	K	FG	103	0	112	0.01959	9.47317	2.68e-46	sp|P25311|ZA2G_HUMAN/tr|C9JEV0|C9JEV0_HUMAN	6	-0.01342	-3.37217
PGP_01.17086.17086.3.0.dta	2849	4577.92	2339.07	3	GLTFQQJASSMCVPDQDTAIR	12,Carbamidomethyl[C];	2238.85	2238.8	7-4-0-0-2	7	NXS	886	0	0	11	0.4075	0.39339	4.3159	1.69785	T	b3+;b5+;y1+;y2+;y3+;y4+;y5+;y6+;y8+;y9+;y12++;	y1+;y4+;y6+;y8+;	sp|P01871|IGHM_HUMAN	R	VF	203	0	209	0.00136	0.581181	6.41e-16	sp|P01871|IGHM_HUMAN/tr|A0A1B0GUU9|A0A1B0GUU9_HUMAN	21	-0.04283	-9.35775
PGP_01.17087.17087.3.0.dta	2073	3593.51	1685.82	3	FJSSYLQGTNQITGR	-	1907.69	1907.71	3-7-0-0-0	2	NXS	480	4	0.08244	12	0.16009	0.30819	4.543	1.40009	T	b2+;y1+;y3+;y4+;y5+;y6+;y8+;y9+;y10+;y11+;y12+;y13+;Y0+;Y0+;Y1+;Y1+;	y3+;y8+;y10+;Y1+;	sp|P04114|APOB_HUMAN	R	YE	1522	0	1523	0.00092	0.545408	2.33e-14	sp|P04114|APOB_HUMAN	12	0.0249	6.93114
PGP_01.17098.17098.2.1.dta	2073	3600.55	1685.82	2	FJSSYLQGTNQITGR	-	1914.73	1914.7	5-4-0-0-2	2	NXS	388	1	0.03071	4	0.12218	0.15016	3.03913	0.45635	T	y1+;y2+;y4+;y8+;Y1+;	y8+;Y1+;	sp|P04114|APOB_HUMAN	R	YE	1522	0	1523	0.00092	0.545408	2.33e-14	sp|P04114|APOB_HUMAN	12	-0.02814	-7.8176
PGP_01.17126.17126.3.1.dta	2054	4593.91	2282.05	3	LTFQQJASSMCVPDQDTAIR	11,Carbamidomethyl[C];	2311.86	2311.82	8-5-0-0-0	6	NXS	996	0	0	4	0.1304	0.17527	3.03379	0.53173	T	y1+;y4+;y6+;y8+;	y1+;y8+;	sp|P01871|IGHM_HUMAN	G	VF	204	0	209	-0.00108	-0.473054	9.12e-15	sp|P01871|IGHM_HUMAN/tr|A0A1B0GUU9|A0A1B0GUU9_HUMAN	2	-0.04004	-8.71772
PGP_01.17136.17136.3.7.dta	1241	3446.43	2067.92	3	FQQJASSMCVPDQDTAIR	9,Carbamidomethyl[C];	1378.51	1378.48	6-2-0-0-0	4	NXS	406	0	0	4	0.16097	0.20716	3.66291	0.7588	T	y1+;y4+;y6+;y8+;	y1+;y6+;y8+;	sp|P01871|IGHM_HUMAN	T	VF	206	0	209	-0.00201	-0.971529	2.51e-17	sp|P01871|IGHM_HUMAN/tr|A0A1B0GUU9|A0A1B0GUU9_HUMAN	2	-0.02947	-8.55331
PGP_01.17165.17165.3.0.dta	3246	3943.75	1883.01	3	LHINHNJLTESVGPLPK	-	2060.73	2060.76	5-4-0-0-3	7	NXT	220	0	0	8	0.26912	0.2614	3.8331	1.00197	T	b2+;b3+;y1+;y2+;y4+;y5+;y7+;y9+;	b2+;y2+;y5+;	sp|P51884|LUM_HUMAN	K	SL	121	0	127	0.00027	0.143312	4.56e-15	sp|P51884|LUM_HUMAN	24	0.02306	5.84876
PGP_01.17168.17168.3.1.dta	2849	4780.99	2339.07	3	GLTFQQJASSMCVPDQDTAIR	12,Carbamidomethyl[C];	2441.92	2441.88	7-5-0-0-2	7	NXS	902	0	0	4	0.26019	0.28961	3.63785	1.05355	T	y1+;y4+;y6+;y8+;	y1+;y4+;y8+;	sp|P01871|IGHM_HUMAN	R	VF	203	0	209	0.00136	0.581181	6.41e-16	sp|P01871|IGHM_HUMAN/tr|A0A1B0GUU9|A0A1B0GUU9_HUMAN	21	-0.0345	-7.21754
PGP_01.17172.17172.3.1.dta	2849	4780.99	2339.07	3	GLTFQQJASSMCVPDQDTAIR	12,Carbamidomethyl[C];	2441.92	2441.88	7-5-0-0-2	7	NXS	902	0	0	4	0.26975	0.2854	3.63785	1.03824	T	y1+;y4+;y5+;y8+;	y1+;y4+;y8+;	sp|P01871|IGHM_HUMAN	R	VF	203	0	209	0.00136	0.581181	6.41e-16	sp|P01871|IGHM_HUMAN/tr|A0A1B0GUU9|A0A1B0GUU9_HUMAN	21	-0.0345	-7.21754
PGP_01.17176.17176.3.1.dta	92	4587.96	2495.18	3	RGLTFQQJASSMCVPDQDTAIR	13,Carbamidomethyl[C];	2092.78	2092.75	7-4-0-0-1	8	NXS	562	0	0	4	0.17175	0.20253	3.62188	0.73352	T	b6+;y1+;y4+;y8+;	b6+;y1+;y8+;	sp|P01871|IGHM_HUMAN	H	VF	202	0	209	-0.00593	-2.37565	9.32e-27	sp|P01871|IGHM_HUMAN/tr|A0A1B0GUU9|A0A1B0GUU9_HUMAN	1	-0.038	-8.2843
PGP_01.17190.17190.4.4.dta	92	4816.04	2495.18	4	RGLTFQQJASSMCVPDQDTAIR	13,Carbamidomethyl[C];	2320.86	2320.86	5-6-0-0-2	8	NXS	622	0	0	7	0.20592	0.24368	3.62188	0.88258	T	b5+;b6+;y1+;y3+;y4+;y8+;y9+;	y1+;y4+;y8+;	sp|P01871|IGHM_HUMAN	H	VF	202	0	209	-0.00593	-2.37565	9.32e-27	sp|P01871|IGHM_HUMAN/tr|A0A1B0GUU9|A0A1B0GUU9_HUMAN	1	-0.00842	-1.74869
PGP_01.17191.17191.3.0.dta	1241	4655.86	2067.92	3	FQQJASSMCVPDQDTAIR	9,Carbamidomethyl[C];	2587.94	2587.94	7-5-0-0-3	4	NXS	1062	0	0	4	0.29768	0.26851	4.3441	1.16643	T	y1+;y4+;y6+;y8+;	y1+;y4+;y6+;y8+;	sp|P01871|IGHM_HUMAN	T	VF	206	0	209	-0.00201	-0.971529	2.51e-17	sp|P01871|IGHM_HUMAN/tr|A0A1B0GUU9|A0A1B0GUU9_HUMAN	2	-0.00245	-0.526332
PGP_01.17203.17203.4.4.dta	92	4816.05	2495.18	4	RGLTFQQJASSMCVPDQDTAIR	13,Carbamidomethyl[C];	2320.87	2320.86	5-6-0-0-2	8	NXS	560	0	0	6	0.23959	0.2425	4.29793	1.04224	T	b6+;y1+;y2+;y3+;y4+;y8+;	b6+;y1+;y4+;y8+;	sp|P01871|IGHM_HUMAN	H	VF	202	0	209	-0.00593	-2.37565	9.32e-27	sp|P01871|IGHM_HUMAN/tr|A0A1B0GUU9|A0A1B0GUU9_HUMAN	1	-0.01822	-3.78396
PGP_01.17206.17206.3.1.dta	2834	3095.36	1180.65	3	HAJWTLTPLK	-	1914.71	1914.7	5-4-0-0-2	3	NXT	156	2	0.07628	5	0.10211	0.18853	3.88665	0.73276	T	b2+;b4+;b7+;y1+;y3+;Y0+;Y1+;	y3+;Y0+;Y1+;	sp|P27169|PON1_HUMAN	K	SL	251	0	253	0.00131	1.10864	2.99e-13	sp|P27169|PON1_HUMAN	12	-0.01664	-5.37751
PGP_01.17209.17209.3.1.dta	13	3163.32	1378.66	3	KLGJWSAMPSCK	11,Carbamidomethyl[C];	1784.66	1784.63	6-4-0-0-0	4	NXS	316	0	0	7	0.35417	0.35957	5.20854	1.87286	T	b1+;y2+;y4+;y5+;y6+;y7+;y11+;	y2+;y4+;y5+;y6+;y11+;	sp|P02749|APOH_HUMAN	T	AS	250	0	253	-0.00433	-3.1385	2.86e-24	sp|P02749|APOH_HUMAN/tr|J3KS17|J3KS17_HUMAN	1	-0.02487	-7.86444
PGP_01.17216.17216.4.5.dta	92	4816.05	2495.18	4	RGLTFQQJASSMCVPDQDTAIR	13,Carbamidomethyl[C];	2320.87	2320.86	5-6-0-0-2	8	NXS	560	0	0	4	0.11306	0.14145	2.85587	0.40397	T	y1+;y4+;y6+;y8+;	y1+;y8+;	sp|P01871|IGHM_HUMAN	H	VF	202	0	209	-0.00593	-2.37565	9.32e-27	sp|P01871|IGHM_HUMAN/tr|A0A1B0GUU9|A0A1B0GUU9_HUMAN	1	-0.01822	-3.78396
PGP_01.17222.17222.3.0.dta	571	4126.74	2065.96	3	DIVEYYNDSJGSHVLQGR	-	2060.78	2060.76	5-4-0-0-3	10	NXS	652	0	0	7	0.22352	0.19355	4.3441	0.84081	T	b2+;b3+;b4+;y1+;y2+;y4+;y8+;	b2+;b4+;y4+;y8+;	sp|P25311|ZA2G_HUMAN	K	FG	103	0	112	0.01016	4.91545	5.68e-28	sp|P25311|ZA2G_HUMAN/tr|C9JEV0|C9JEV0_HUMAN	13	-0.02358	-5.71532
PGP_01.17237.17237.3.1.dta	2849	4626.92	2339.07	3	GLTFQQJASSMCVPDQDTAIR	12,Carbamidomethyl[C];	2287.85	2287.84	3-6-1-0-2	7	NXS	990	0	0	7	0.17593	0.2622	3.63785	0.95384	T	y1+;y3+;y4+;y5+;y6+;y8+;y12+;	y1+;y4+;y8+;	sp|P01871|IGHM_HUMAN	R	VF	203	0	209	0.00136	0.581181	6.41e-16	sp|P01871|IGHM_HUMAN/tr|A0A1B0GUU9|A0A1B0GUU9_HUMAN	21	-0.00785	-1.69696
PGP_01.17243.17243.3.0.dta	1886	4431.88	1631.84	3	VQJVSQSMEVLELR	-	2800.04	2800.03	6-9-0-0-0	3	NXS	696	0	0	4	0.06938	0.08297	1.97524	0.16388	T	b12+;b4++;y1+;y2+;	y1+;	sp|O95897|NOE2_HUMAN	K	TY	72	0.01	74	0.00071	0.434829	9.59e-14	sp|O95897|NOE2_HUMAN/tr|K7EKW2|K7EKW2_HUMAN	7	-0.00782	-1.76489
PGP_01.17246.17246.4.0.dta	1886	4431.88	1631.84	4	VQJVSQSMEVLELR	-	2800.04	2800.03	6-9-0-0-0	3	NXS	672	0	0	4	0.04838	0.07	1.97524	0.13826	T	b12+;b4++;y1+;y2+;	y1+;	sp|O95897|NOE2_HUMAN	K	TY	72	0.01	74	0.00071	0.434829	9.59e-14	sp|O95897|NOE2_HUMAN/tr|K7EKW2|K7EKW2_HUMAN	7	-0.01024	-2.31105
PGP_01.17264.17264.3.0.dta	2054	4634.96	2282.05	3	LTFQQJASSMCVPDQDTAIR	11,Carbamidomethyl[C];	2352.9	2352.87	5-4-0-0-5	6	NXS	718	1	0.00369	10	0.40709	0.35267	4.53585	1.59965	T	y1+;y2+;y3+;y4+;y5+;y6+;y7+;y8+;y9+;y10+;Y2++;	y1+;y4+;y6+;y8+;	sp|P01871|IGHM_HUMAN	G	VF	204	0	209	-0.00108	-0.473054	9.12e-15	sp|P01871|IGHM_HUMAN/tr|A0A1B0GUU9|A0A1B0GUU9_HUMAN	2	-0.03245	-7.00262
PGP_01.17268.17268.3.0.dta	3495	4414.85	1728.84	3	ILJATDADEPNNLNSK	-	2686.01	2685.99	6-7-0-0-2	3	NXT	888	0	0	4	0.16853	0.08072	2.04906	0.1654	T	y5+;y8+;y9+;y14+;	y8+;	sp|Q02413|DSG1_HUMAN	M	IA	178	0.01	180	0.00018	0.104057	1.04e-24	sp|Q02413|DSG1_HUMAN	1	-0.02301	-5.21312
PGP_01.17269.17269.3.0.dta	2849	4269.79	2339.07	3	GLTFQQJASSMCVPDQDTAIR	12,Carbamidomethyl[C];	1930.72	1930.69	6-4-0-0-1	7	NXS	860	0	0	5	0.11118	0.20641	1.93154	0.39869	T	b2+;y1+;y4+;y6+;y8+;	y8+;	sp|P01871|IGHM_HUMAN	R	VF	203	0	209	0.00136	0.581181	6.41e-16	sp|P01871|IGHM_HUMAN/tr|A0A1B0GUU9|A0A1B0GUU9_HUMAN	21	-0.02708	-6.34368
PGP_01.17285.17285.3.0.dta	741	4414.85	1292.7	3	LINDYVKJGTR	-	3122.16	3122.12	6-7-2-0-1	8	NXT	888	0	0	4	0.08379	0.08711	2.00312	0.1745	T	b3++;y1+;y5+;y7++;	y1+;	sp|P01011|AACT_HUMAN	K	GK	179	0.01	186	0.00037	0.286006	1.83e-18	sp|P01011|AACT_HUMAN/tr|G3V595|G3V595_HUMAN	13	-0.03415	-7.73696
PGP_01.17286.17286.3.0.dta	3295	4617.93	2339.07	3	GLTFQQJASSMCVPDQDTAIR	12,Carbamidomethyl[C];	2278.85	2278.81	6-5-1-0-0	7	NXS	946	0	0	13	0.47109	0.42229	4.543	1.91847	T	b3+;b5+;b8+;y1+;y2+;y3+;y4+;y5+;y6+;y7+;y8+;y9+;y10+;	y1+;y4+;y6+;y8+;	sp|P01871|IGHM_HUMAN	R	VF	203	0	209	0.00136	0.581181	6.41e-16	sp|P01871|IGHM_HUMAN/tr|A0A1B0GUU9|A0A1B0GUU9_HUMAN	21	-0.04327	-9.37196
PGP_01.17287.17287.4.0.dta	2054	4634.96	2282.05	4	LTFQQJASSMCVPDQDTAIR	11,Carbamidomethyl[C];	2352.91	2352.87	5-4-0-0-5	6	NXS	666	2	0.0056	10	0.37616	0.34262	4.53585	1.55407	T	y1+;y2+;y3+;y4+;y5+;y6+;y7+;y8+;y9+;y10+;Y2++;Y4++;	y1+;y4+;y6+;y8+;	sp|P01871|IGHM_HUMAN	G	VF	204	0	209	-0.00108	-0.473054	9.12e-15	sp|P01871|IGHM_HUMAN/tr|A0A1B0GUU9|A0A1B0GUU9_HUMAN	2	-0.03617	-7.80537
PGP_01.17295.17295.3.1.dta	3295	4269.8	2339.07	3	GLTFQQJASSMCVPDQDTAIR	12,Carbamidomethyl[C];	1930.73	1930.69	6-4-0-0-1	7	NXS	792	0	0	6	0.13264	0.21275	3.03913	0.64656	T	y1+;y4+;y6+;y8+;y9+;y12+;	y1+;y8+;	sp|P01871|IGHM_HUMAN	R	VF	203	0	209	0.00136	0.581181	6.41e-16	sp|P01871|IGHM_HUMAN/tr|A0A1B0GUU9|A0A1B0GUU9_HUMAN	21	-0.03457	-8.09824
PGP_01.17296.17296.3.1.dta	2849	4269.8	2339.07	3	GLTFQQJASSMCVPDQDTAIR	12,Carbamidomethyl[C];	1930.73	1930.69	6-4-0-0-1	7	NXS	792	0	0	4	0.06612	0.16974	1.93154	0.32785	T	y1+;y4+;y6+;y8+;	y8+;	sp|P01871|IGHM_HUMAN	R	VF	203	0	209	0.00136	0.581181	6.41e-16	sp|P01871|IGHM_HUMAN/tr|A0A1B0GUU9|A0A1B0GUU9_HUMAN	21	-0.03457	-8.09824
PGP_01.17298.17298.3.2.dta	2202	4080.71	1597.77	3	SQJQSNNQFVLYR	-	2482.94	2482.91	6-6-0-0-2	3	NXS	832	0	0	5	0.07575	0.15372	1.9782	0.30409	T	y1+;y2+;y3+;y4+;y7+;	y1+;	sp|P01042|KNG1_HUMAN	N	IT	46	0	48	-0.0001	-0.062549	1.16e-08	sp|P01042|KNG1_HUMAN	2	-0.02606	-6.38769
PGP_01.17311.17311.4.0.dta	571	5219.12	2065.96	4	DIVEYYNDSJGSHVLQGR	-	3153.17	3153.12	6-5-3-0-2	10	NXS	1086	1	0.01384	5	0.08953	0.13869	3.66291	0.50799	T	b2+;b3+;b4+;y3+;y4+;Y0++;	b2+;y3+;y4+;	sp|P25311|ZA2G_HUMAN	K	FG	103	0	112	0.01016	4.91545	5.68e-28	sp|P25311|ZA2G_HUMAN/tr|C9JEV0|C9JEV0_HUMAN	13	-0.05085	-9.7448
PGP_01.17315.17315.3.1.dta	2849	4269.8	2339.07	3	GLTFQQJASSMCVPDQDTAIR	12,Carbamidomethyl[C];	1930.73	1930.69	6-4-0-0-1	7	NXS	786	0	0	6	0.14304	0.23699	1.93154	0.45776	T	y1+;y4+;y5+;y6+;y8+;y12++;	y8+;	sp|P01871|IGHM_HUMAN	R	VF	203	0	209	0.00136	0.581181	6.41e-16	sp|P01871|IGHM_HUMAN/tr|A0A1B0GUU9|A0A1B0GUU9_HUMAN	21	-0.03284	-7.69298
PGP_01.17322.17322.3.0.dta	2849	4269.8	2339.07	3	GLTFQQJASSMCVPDQDTAIR	12,Carbamidomethyl[C];	1930.73	1930.69	6-4-0-0-1	7	NXS	786	0	0	5	0.14943	0.22929	2.86934	0.65791	T	y1+;y4+;y6+;y8+;y12++;	y1+;y8+;	sp|P01871|IGHM_HUMAN	R	VF	203	0	209	0.00136	0.581181	6.41e-16	sp|P01871|IGHM_HUMAN/tr|A0A1B0GUU9|A0A1B0GUU9_HUMAN	21	-0.03284	-7.69298
PGP_01.17323.17323.3.0.dta	2054	4634.96	2282.05	3	LTFQQJASSMCVPDQDTAIR	11,Carbamidomethyl[C];	2352.91	2352.87	5-4-0-0-5	6	NXS	678	0	0	11	0.34336	0.32676	4.53585	1.48216	T	b8+;y1+;y2+;y3+;y4+;y5+;y6+;y8+;y9+;y10+;y12+;	y1+;y4+;y6+;y8+;	sp|P01871|IGHM_HUMAN	G	VF	204	0	209	-0.00108	-0.473054	9.12e-15	sp|P01871|IGHM_HUMAN/tr|A0A1B0GUU9|A0A1B0GUU9_HUMAN	2	-0.03442	-7.42773
PGP_01.17327.17327.4.0.dta	2435	4414.86	1469.74	4	VYKPSAGJNSLYR	9,Deamidated[N];	2945.12	2945.09	4-7-1-0-4	8	NXS	802	0	0	4	0.0868	0.06622	2.93248	0.19419	T	b5+;b7+;y1+;y10+;	b7+;y1+;	sp|P02749|APOH_HUMAN	R	DT	155	0.01	162	0.00145	0.985909	7.79e-14	sp|P02749|APOH_HUMAN/tr|J3QLI0|J3QLI0_HUMAN/tr|J3QRN2|J3QRN2_HUMAN	9	-0.02376	-5.38303
PGP_01.17330.17330.3.0.dta	2202	4079.66	1597.77	3	SQJQSNNQFVLYR	-	2481.89	2481.89	6-6-1-0-0	3	NXS	866	0	0	5	0.0863	0.18827	1.9782	0.37244	T	b2+;y1+;y2+;y3+;y4+;	y3+;	sp|P01042|KNG1_HUMAN	N	IT	46	0	48	-0.0001	-0.062549	1.16e-08	sp|P01042|KNG1_HUMAN	2	-0.0032	-0.784572
PGP_01.17334.17334.2.1.dta	1802	3090.31	1557.78	2	LHVGNYJGTAGDALR	-	1532.53	1532.55	3-3-1-0-1	7	NXT	258	0	0	4	0.09731	0.0897	2.90148	0.26025	T	y1+;y2+;y3+;y7+;	y1+;y7+;	sp|Q14314|FGL2_HUMAN	R	FN	330	0.01	336	0.00071	0.45549	7.61e-22	sp|Q14314|FGL2_HUMAN	7	0.01742	5.63885
PGP_01.17334.17334.3.0.dta	2054	4634.96	2282.05	3	LTFQQJASSMCVPDQDTAIR	11,Carbamidomethyl[C];	2352.91	2352.87	5-4-0-0-5	6	NXS	678	0	0	10	0.32334	0.30644	4.53585	1.38996	T	y1+;y2+;y3+;y4+;y5+;y6+;y7+;y8+;y9+;y10+;	y1+;y4+;y6+;y8+;	sp|P01871|IGHM_HUMAN	G	VF	204	0	209	-0.00108	-0.473054	9.12e-15	sp|P01871|IGHM_HUMAN/tr|A0A1B0GUU9|A0A1B0GUU9_HUMAN	2	-0.03489	-7.52915
PGP_01.17344.17344.3.0.dta	2849	4269.8	2339.07	3	GLTFQQJASSMCVPDQDTAIR	12,Carbamidomethyl[C];	1930.72	1930.69	6-4-0-0-1	7	NXS	820	0	0	5	0.11736	0.21559	1.93154	0.41643	T	y1+;y4+;y6+;y8+;y9+;	y8+;	sp|P01871|IGHM_HUMAN	R	VF	203	0	209	0.00136	0.581181	6.41e-16	sp|P01871|IGHM_HUMAN/tr|A0A1B0GUU9|A0A1B0GUU9_HUMAN	21	-0.03117	-7.30178
PGP_01.17345.17345.3.1.dta	2073	3397.47	1685.82	3	FJSSYLQGTNQITGR	-	1711.64	1711.62	5-3-0-0-2	2	NXS	328	2	0.0376	6	0.13262	0.23316	3.03913	0.70861	T	y1+;y3+;y4+;y8+;y9+;y10+;Y0+;Y1+;	y8+;y10+;	sp|P04114|APOB_HUMAN	R	YE	1522	0	1523	0.00092	0.545408	2.33e-14	sp|P04114|APOB_HUMAN	12	-0.02477	-7.29284
PGP_01.17349.17349.3.0.dta	1442	4414.85	1208.65	3	ALGAQJHTLQR	-	3206.2	3206.19	6-11-0-0-0	6	NXT	884	0	0	4	0.06494	0.05709	2.00312	0.11435	T	b10+;b5++;y1+;y3+;	y1+;	sp|P08697|A2AP_HUMAN	L	LQ	121	0.01	126	-0.00015	-0.124005	7.02e-16	sp|P08697|A2AP_HUMAN/tr|A0A0J9YY65|A0A0J9YY65_HUMAN/tr|C9JMH6|C9JMH6_HUMAN	2	-0.01124	-2.54653
PGP_01.17352.17352.2.0.dta	2664	2992.24	1248.63	2	SAGLASJSSWLR	-	1743.61	1743.61	7-3-0-0-0	7	NXS	180	0	0	4	0.05158	0.0781	2.06901	0.16158	T	b3+;b5+;b6+;y1+;	b6+;	sp|P41222|PTGDS_HUMAN	F	EK	45	0.01	51	0.0006	0.480147	2.23e-25	sp|P41222|PTGDS_HUMAN/tr|Q5SQ11|Q5SQ11_HUMAN	1	-4e-05	-0.0133724
PGP_01.17359.17359.4.1.dta	3295	4455.87	2339.07	4	GLTFQQJASSMCVPDQDTAIR	12,Carbamidomethyl[C];	2116.8	2116.76	5-5-1-0-0	7	NXS	852	0	0	6	0.25815	0.28773	4.543	1.30715	T	b3+;y1+;y4+;y6+;y8+;y10+;	y1+;y4+;y6+;y8+;	sp|P01871|IGHM_HUMAN	R	VF	203	0	209	0.00136	0.581181	6.41e-16	sp|P01871|IGHM_HUMAN/tr|A0A1B0GUU9|A0A1B0GUU9_HUMAN	21	-0.04251	-9.54228
PGP_01.17372.17372.3.4.dta	2338	3562.46	1663.75	3	HYTJSSQDVTVPCR	13,Carbamidomethyl[C];	1898.72	1898.7	4-4-0-0-3	4	NXS	556	0	0	4	0.09496	0.10728	3.85241	0.41329	T	b2+;b3+;b4+;y1+;	b2+;b4+;y1+;	sp|P01877|IGHA2_HUMAN	K	VP	89	0	92	0.0037	2.22257	1.18e-20	sp|P01877|IGHA2_HUMAN/tr|A0A286YEY5|A0A286YEY5_HUMAN	14	-0.01274	-3.57718
PGP_01.17372.17372.6.1.dta	5116	7129.05	3730.79	6	NEEYNKSVQEIQATFFYFTPJKTEDTIFLR	5,Deamidated[N];6,Carbamidomethyl[K];	3398.26	3398.24	5-7-2-0-4	21	NXT	122	0	0	4	0.05722	0.05705	1.89579	0.10815	T	b2+;b11+;b11++;y1+;	y1+;	sp|P02763|A1AG1_HUMAN	R	EY	52	0.01	72	0.0026	0.696719	9.5e-44	sp|P02763|A1AG1_HUMAN/sp|P19652|A1AG2_HUMAN	2	-0.01784	-2.50278
PGP_01.17376.17376.3.4.dta	2338	3562.46	1663.75	3	HYTJSSQDVTVPCR	13,Carbamidomethyl[C];	1898.72	1898.7	4-4-0-0-3	4	NXS	556	0	0	4	0.08938	0.10478	3.85241	0.40367	T	b2+;b3+;b4+;y1+;	b2+;b4+;y1+;	sp|P01877|IGHA2_HUMAN	K	VP	89	0	92	0.0037	2.22257	1.18e-20	sp|P01877|IGHA2_HUMAN/tr|A0A286YEY5|A0A286YEY5_HUMAN	14	-0.01274	-3.57718
PGP_01.17390.17390.4.6.dta	92	4654	2495.18	4	RGLTFQQJASSMCVPDQDTAIR	13,Carbamidomethyl[C];	2158.83	2158.8	4-6-0-0-2	8	NXS	474	0	0	5	0.10495	0.14502	1.92157	0.27866	T	y1+;y4+;y6+;y8+;y9+;	y8+;	sp|P01871|IGHM_HUMAN	H	VF	202	0	209	-0.00593	-2.37565	9.32e-27	sp|P01871|IGHM_HUMAN/tr|A0A1B0GUU9|A0A1B0GUU9_HUMAN	1	-0.0229	-4.92154
PGP_01.17411.17411.3.0.dta	571	3980.67	2065.96	3	DIVEYYNDSJGSHVLQGR	-	1914.71	1914.7	5-4-0-0-2	10	NXS	654	0	0	11	0.40718	0.29726	4.96649	1.47635	T	b2+;b3+;b4+;b5+;y1+;y2+;y3+;y4+;y5+;y6+;y8+;	b2+;b3+;y2+;y4+;y8+;	sp|P25311|ZA2G_HUMAN	K	FG	103	0	112	0.01016	4.91545	5.68e-28	sp|P25311|ZA2G_HUMAN/tr|C9JEV0|C9JEV0_HUMAN	13	-0.01481	-3.72141
PGP_01.17462.17462.3.0.dta	3894	4508.89	2449.12	3	GLQPTLTNPGECRPJFTCACR	12,Carbamidomethyl[C];18,Carbamidomethyl[C];20,Carbamidomethyl[C];	2059.78	2059.73	5-4-1-0-1	15	NXT	728	6	0.06273	5	0.05741	0.11447	1.93154	0.2211	T	b2+;b3+;y1+;y4+;y6+;Y0++;Y0++;Y1++;Y2++;Y3++;Y5++;	Y1++;	sp|P04275|VWF_HUMAN	R	KE	2343	0.01	2357	0.00226	0.92241	1.56e-19	sp|P04275|VWF_HUMAN	12	-0.04305	-9.54984
PGP_01.17503.17503.3.0.dta	1644	3619.52	1559.76	3	YLFGJSSTVLEDSK	-	2059.76	2059.73	5-4-1-0-1	5	NXS	580	0	0	4	0.06843	0.06547	2.05294	0.13441	T	y2+;y3+;y5+;y13+;	y5+;	sp|P35542|SAA4_HUMAN	C	SN	90	0.01	94	-0.00288	-1.84528	1.04e-27	sp|P35542|SAA4_HUMAN/tr|A0A096LPE2|A0A096LPE2_HUMAN	1	-0.0296	-8.18008
PGP_01.17541.17541.3.0.dta	4912	3203.37	1621.8	3	YHIYEJGTLQINR	12,Deamidated[N];	1581.57	1581.56	6-3-0-0-0	6	NXT	320	0	0	4	0.09987	0.13803	2.93654	0.40533	T	b2+;y1+;y2+;y11+;	y1+;y11+;	sp|O00533|NCHL1_HUMAN	R	TT	471	0	476	0.00159	0.979799	8.24e-08	sp|O00533|NCHL1_HUMAN/tr|A0A087X0M8|A0A087X0M8_HUMAN	7	-0.01533	-4.78707
PGP_01.17567.17567.4.3.dta	337	4928.01	1837.85	4	VEYYNDSJGSHVLQGR	-	3090.17	3090.13	4-7-2-0-3	8	NXS	1028	0	0	5	0.08092	0.15147	3.84588	0.58252	T	b2+;y3+;y4+;y6+;y8+;	b2+;y4+;y8+;	sp|P25311|ZA2G_HUMAN	I	FG	105	0	112	-0.00295	-1.60428	3.47e-40	sp|P25311|ZA2G_HUMAN/tr|C9JEV0|C9JEV0_HUMAN	1	-0.0372	-7.55017
PGP_01.17591.17591.3.0.dta	4443	4782.95	2066.94	3	DIVEYYJDSNGSHVLQGR	10,Deamidated[N];	2716.01	2715.96	6-5-2-0-1	7	NXS	952	0	0	7	0.23302	0.21645	4.543	0.98333	T	b2+;b4+;y1+;y3+;y4+;y8+;y10+;	b2+;y4+;y8+;y10+;	sp|P25311|ZA2G_HUMAN	K	FG	103	0	109	0.01959	9.47317	2.68e-46	sp|P25311|ZA2G_HUMAN/tr|C9JEV0|C9JEV0_HUMAN	6	-0.04586	-9.59015
PGP_01.17602.17602.3.4.dta	2341	3649.46	1663.75	3	HYTJSSQDVTVPCR	13,Carbamidomethyl[C];	1985.71	1985.7	4-3-2-0-1	4	NXS	500	0	0	4	0.08469	0.07466	2.92847	0.21864	T	b2+;b3+;b4+;y12++;	b2+;b4+;	sp|P01877|IGHA2_HUMAN	K	VP	89	0	92	0.0037	2.22257	1.18e-20	sp|P01877|IGHA2_HUMAN/tr|A0A286YEY5|A0A286YEY5_HUMAN	14	-0.01045	-2.86422
PGP_01.17624.17624.3.3.dta	4444	5074.05	2066.94	3	DIVEYYNDSJGSHVLQGR	7,Deamidated[N];	3007.11	3007.06	6-5-3-0-1	10	NXS	1066	2	0.00737	9	0.09985	0.19682	2.05687	0.40483	T	b2+;b3+;b4+;b5+;y3+;y4+;y6+;y8+;y10+;Y0++;Y1++;	b2+;	sp|P25311|ZA2G_HUMAN	K	FG	103	0	112	0.01959	9.47317	2.68e-46	sp|P25311|ZA2G_HUMAN/tr|C9JEV0|C9JEV0_HUMAN	6	-0.04918	-9.69429
PGP_01.17627.17627.3.1.dta	2338	4291.73	1663.75	3	HYTJSSQDVTVPCR	13,Carbamidomethyl[C];	2627.99	2627.95	6-6-1-0-1	4	NXS	942	0	0	4	0.09924	0.11156	3.05003	0.34025	T	b2+;b3+;b4+;y1+;	b2+;b4+;	sp|P01877|IGHA2_HUMAN	K	VP	89	0	92	0.0037	2.22257	1.18e-20	sp|P01877|IGHA2_HUMAN/tr|A0A286YEY5|A0A286YEY5_HUMAN	14	-0.03926	-9.14988
PGP_01.17630.17630.3.1.dta	4444	5074.05	2066.94	3	DIVEYYNDSJGSHVLQGR	7,Deamidated[N];	3007.11	3007.06	6-5-3-0-1	10	NXS	1066	1	0.00802	9	0.12894	0.21759	3.03913	0.66127	T	b2+;b3+;b4+;y3+;y4+;y5+;y6+;y8+;y10+;Y1++;	b2+;y4+;	sp|P25311|ZA2G_HUMAN	K	FG	103	0	112	0.01959	9.47317	2.68e-46	sp|P25311|ZA2G_HUMAN/tr|C9JEV0|C9JEV0_HUMAN	6	-0.04918	-9.69429
PGP_01.17634.17634.3.0.dta	2849	4586.94	2339.07	3	GLTFQQJASSMCVPDQDTAIR	12,Carbamidomethyl[C];	2247.87	2247.84	4-5-0-0-4	7	NXS	714	0	0	4	0.17999	0.24945	4.3159	1.0766	T	y1+;y4+;y6+;y8+;	y1+;y4+;y6+;y8+;	sp|P01871|IGHM_HUMAN	R	VF	203	0	209	0.00136	0.581181	6.41e-16	sp|P01871|IGHM_HUMAN/tr|A0A1B0GUU9|A0A1B0GUU9_HUMAN	21	-0.02567	-5.59752
PGP_01.17640.17640.3.0.dta	3761	4080.68	1363.71	3	YJHTGQVIIYR	-	2716.97	2716.98	6-5-1-0-3	2	NXT	894	0	0	4	0.05292	0.08696	2.00312	0.17418	T	b4+;b6+;y2+;y3+;	b4+;	sp|P56199|ITA1_HUMAN	R	ME	459	0.01	460	0.00072	0.52759	4.14e-06	sp|P56199|ITA1_HUMAN	3	0.01008	2.47079
PGP_01.17643.17643.4.5.dta	337	5074.07	1837.85	4	VEYYNDSJGSHVLQGR	-	3236.22	3236.19	4-7-2-0-4	8	NXS	1024	0	0	9	0.09157	0.19771	3.04454	0.60195	T	b2+;y3+;y4+;y5+;y6+;y7+;y8+;y10+;y11+;	b2+;y4+;	sp|P25311|ZA2G_HUMAN	I	FG	105	0	112	-0.00295	-1.60428	3.47e-40	sp|P25311|ZA2G_HUMAN/tr|C9JEV0|C9JEV0_HUMAN	1	-0.03414	-6.72962
PGP_01.17650.17650.4.0.dta	571	5073.05	2065.96	4	DIVEYYNDSJGSHVLQGR	-	3007.09	3007.06	6-5-3-0-1	10	NXS	1154	0	0	6	0.05622	0.11176	1.94716	0.21762	T	b2+;b3+;y3+;y4+;y8+;y10+;	b2+;	sp|P25311|ZA2G_HUMAN	K	FG	103	0	112	0.01016	4.91545	5.68e-28	sp|P25311|ZA2G_HUMAN/tr|C9JEV0|C9JEV0_HUMAN	13	-0.0348	-6.86109
PGP_01.17652.17652.3.1.dta	2338	4291.66	1663.75	3	HYTJSSQDVTVPCR	13,Carbamidomethyl[C];	2627.92	2627.95	6-6-1-0-1	4	NXS	486	0	0	4	0.08901	0.10705	3.05003	0.3265	T	b2+;b3+;b4+;y1+;	b2+;b4+;	sp|P01877|IGHA2_HUMAN	K	VP	89	0	92	0.0037	2.22257	1.18e-20	sp|P01877|IGHA2_HUMAN/tr|A0A286YEY5|A0A286YEY5_HUMAN	14	0.0304	7.08521
PGP_01.17653.17653.3.0.dta	571	4271.76	2065.96	3	DIVEYYNDSJGSHVLQGR	-	2205.81	2205.79	5-4-1-0-2	10	NXS	872	0	0	5	0.11037	0.12098	1.94716	0.23557	T	b2+;b3+;b4+;y4+;y8+;	y8+;	sp|P25311|ZA2G_HUMAN	K	FG	103	0	112	0.01016	4.91545	5.68e-28	sp|P25311|ZA2G_HUMAN/tr|C9JEV0|C9JEV0_HUMAN	13	-0.01515	-3.54737
PGP_01.17665.17665.3.0.dta	571	4271.76	2065.96	3	DIVEYYNDSJGSHVLQGR	-	2205.8	2205.79	5-4-1-0-2	10	NXS	888	0	0	8	0.20624	0.19223	2.89047	0.55562	T	b2+;b3+;b4+;y3+;y4+;y5+;y6+;y8+;	b2+;y8+;	sp|P25311|ZA2G_HUMAN	K	FG	103	0	112	0.01016	4.91545	5.68e-28	sp|P25311|ZA2G_HUMAN/tr|C9JEV0|C9JEV0_HUMAN	13	-0.01006	-2.35555
PGP_01.17666.17666.4.1.dta	571	5073.04	2065.96	4	DIVEYYNDSJGSHVLQGR	-	3007.08	3007.06	6-5-3-0-1	10	NXS	1174	0	0	5	0.05396	0.11475	1.94716	0.22343	T	b2+;b3+;y3+;y4+;y10+;	b2+;	sp|P25311|ZA2G_HUMAN	K	FG	103	0	112	0.01016	4.91545	5.68e-28	sp|P25311|ZA2G_HUMAN/tr|C9JEV0|C9JEV0_HUMAN	13	-0.02676	-5.27596
PGP_01.17667.17667.3.2.dta	4443	4272.76	2066.94	3	DIVEYYJDSNGSHVLQGR	10,Deamidated[N];	2205.82	2205.79	5-4-1-0-2	7	NXS	856	0	0	8	0.1575	0.19534	3.03913	0.59366	T	b2+;b3+;b4+;y3+;y5+;y8+;y9+;y10+;	b2+;y8+;	sp|P25311|ZA2G_HUMAN	K	FG	103	0	109	0.01959	9.47317	2.68e-46	sp|P25311|ZA2G_HUMAN/tr|C9JEV0|C9JEV0_HUMAN	6	-0.02856	-6.68573
PGP_01.17670.17670.3.0.dta	571	4271.76	2065.96	3	DIVEYYNDSJGSHVLQGR	-	2205.8	2205.79	5-4-1-0-2	10	NXS	888	1	0.00684	10	0.24133	0.21466	3.66291	0.78628	T	b2+;b3+;b4+;b5+;y1+;y3+;y4+;y5+;y7+;y8+;Y1++;	b2+;y4+;y8+;	sp|P25311|ZA2G_HUMAN	K	FG	103	0	112	0.01016	4.91545	5.68e-28	sp|P25311|ZA2G_HUMAN/tr|C9JEV0|C9JEV0_HUMAN	13	-0.01006	-2.35555
PGP_01.17673.17673.3.0.dta	571	4271.76	2065.96	3	DIVEYYNDSJGSHVLQGR	-	2205.8	2205.79	5-4-1-0-2	10	NXS	888	0	0	8	0.1671	0.16429	2.89047	0.47488	T	b2+;b3+;b4+;b6++;y3+;y4+;y7+;y8+;	b2+;y8+;	sp|P25311|ZA2G_HUMAN	K	FG	103	0	112	0.01016	4.91545	5.68e-28	sp|P25311|ZA2G_HUMAN/tr|C9JEV0|C9JEV0_HUMAN	13	-0.01006	-2.35555
PGP_01.17674.17674.4.0.dta	571	5073.04	2065.96	4	DIVEYYNDSJGSHVLQGR	-	3007.08	3007.06	6-5-3-0-1	10	NXS	1174	0	0	6	0.04928	0.10479	1.94716	0.20405	T	b2+;b4+;y3+;y4+;y8+;y10+;	b2+;	sp|P25311|ZA2G_HUMAN	K	FG	103	0	112	0.01016	4.91545	5.68e-28	sp|P25311|ZA2G_HUMAN/tr|C9JEV0|C9JEV0_HUMAN	13	-0.02676	-5.27596
PGP_01.17677.17677.3.0.dta	4084	4417.83	2065.96	3	DIVEYYNDSJGSHVLQGR	0,Carbamyl[AnyN-term];	2351.87	2351.85	5-4-1-0-3	10	NXS	830	0	0	4	0.07534	0.07743	1.94716	0.15076	T	b4+;y1+;y4+;y8+;	y8+;	sp|P25311|ZA2G_HUMAN	K	FG	103	0.01	112	0.00485	2.29863	2.5e-40	sp|P25311|ZA2G_HUMAN/tr|C9JEV0|C9JEV0_HUMAN	2	-0.02047	-4.63453
PGP_01.17681.17681.4.3.dta	337	4799.99	1837.85	4	VEYYNDSJGSHVLQGR	-	2962.15	2962.11	5-7-0-0-5	8	NXS	860	0	0	5	0.12679	0.18005	3.04454	0.54816	T	b2+;y3+;y4+;y5+;y8+;	b2+;y8+;	sp|P25311|ZA2G_HUMAN	I	FG	105	0	112	-0.00295	-1.60428	3.47e-40	sp|P25311|ZA2G_HUMAN/tr|C9JEV0|C9JEV0_HUMAN	1	-0.03699	-7.70782
PGP_01.17682.17682.4.0.dta	337	4782.95	1837.85	4	VEYYNDSJGSHVLQGR	-	2945.11	2945.09	4-7-1-0-4	8	NXS	946	0	0	5	0.13795	0.17167	3.84588	0.66022	T	b2+;y1+;y3+;y4+;y8+;	b2+;y4+;y8+;	sp|P25311|ZA2G_HUMAN	I	FG	105	0	112	-0.00295	-1.60428	3.47e-40	sp|P25311|ZA2G_HUMAN/tr|C9JEV0|C9JEV0_HUMAN	1	-0.01287	-2.69137
PGP_01.17694.17694.3.1.dta	1274	3946.69	2033.01	3	ADIGJGTTSANEAGIAASITAK	-	1913.68	1913.68	5-4-1-0-0	5	NXT	544	0	0	4	0.0788	0.09932	2.02691	0.20131	T	y5+;y6+;y7+;y9+;	y7+;	sp|P04114|APOB_HUMAN	N	GE	2775	0.01	2779	-0.00169	-0.830876	8.6e-35	sp|P04114|APOB_HUMAN	1	-0.00368	-0.932663
PGP_01.17696.17696.3.0.dta	571	4271.76	2065.96	3	DIVEYYNDSJGSHVLQGR	-	2205.81	2205.79	5-4-1-0-2	10	NXS	888	0	0	7	0.10266	0.11101	2.89047	0.32089	T	b2+;b3+;b4+;b5+;b9+;y3+;y8+;	b2+;y8+;	sp|P25311|ZA2G_HUMAN	K	FG	103	0	112	0.01016	4.91545	5.68e-28	sp|P25311|ZA2G_HUMAN/tr|C9JEV0|C9JEV0_HUMAN	13	-0.01245	-2.91517
PGP_01.17708.17708.3.0.dta	4443	4417.82	2066.94	3	DIVEYYJDSNGSHVLQGR	10,Deamidated[N];	2350.87	2350.83	5-4-2-0-1	7	NXS	904	3	0.01049	12	0.30243	0.31192	3.83944	1.19759	T	b2+;b3+;b4+;b5+;y3+;y4+;y6+;y7+;y8+;y9+;y10+;y11+;Y0++;Y0++;Y1++;	b2+;y4+;y8+;	sp|P25311|ZA2G_HUMAN	K	FG	103	0	109	0.01959	9.47317	2.68e-46	sp|P25311|ZA2G_HUMAN/tr|C9JEV0|C9JEV0_HUMAN	6	-0.04393	-9.946
PGP_01.17724.17724.3.0.dta	2203	4080.68	1597.77	3	SQJQSNNQFVLYR	-	2482.91	2482.91	6-6-0-0-2	3	NXS	900	0	0	8	0.14266	0.21284	3.84588	0.81857	T	b2+;y1+;y2+;y3+;y4+;y6+;y7+;y9+;	y1+;y2+;y3+;	sp|P01042|KNG1_HUMAN	N	IT	46	0	48	-0.0001	-0.062549	1.16e-08	sp|P01042|KNG1_HUMAN	2	-0.00014	-0.0343165
PGP_01.17729.17729.4.0.dta	571	4417.82	2065.96	4	DIVEYYNDSJGSHVLQGR	-	2351.86	2351.85	5-4-1-0-3	10	NXS	872	0	0	10	0.22599	0.21056	3.66291	0.77127	T	b2+;b3+;b4+;b5+;y3+;y4+;y5+;y6+;y7+;y8+;	b2+;y4+;y8+;	sp|P25311|ZA2G_HUMAN	K	FG	103	0	112	0.01016	4.91545	5.68e-28	sp|P25311|ZA2G_HUMAN/tr|C9JEV0|C9JEV0_HUMAN	13	-0.01049	-2.37501
PGP_01.17745.17745.4.1.dta	571	4782.95	2065.96	4	DIVEYYNDSJGSHVLQGR	-	2717	2716.98	6-5-1-0-3	10	NXS	952	0	0	5	0.0847	0.09424	2.89047	0.2724	T	b2+;b4+;b9+;y3+;y8+;	b2+;y8+;	sp|P25311|ZA2G_HUMAN	K	FG	103	0	112	0.01016	4.91545	5.68e-28	sp|P25311|ZA2G_HUMAN/tr|C9JEV0|C9JEV0_HUMAN	13	-0.01392	-2.91094
PGP_01.17749.17749.3.0.dta	337	3980.66	1837.85	3	VEYYNDSJGSHVLQGR	-	2142.82	2142.81	3-6-0-0-3	8	NXS	708	0	0	5	0.22402	0.21307	3.84588	0.81946	T	b2+;y1+;y3+;y4+;y8+;	b2+;y3+;y8+;	sp|P25311|ZA2G_HUMAN	I	FG	105	0	112	-0.00295	-1.60428	3.47e-40	sp|P25311|ZA2G_HUMAN/tr|C9JEV0|C9JEV0_HUMAN	1	-0.0074	-1.85945
PGP_01.17751.17751.3.0.dta	4443	4636.89	2066.94	3	DIVEYYJDSNGSHVLQGR	10,Deamidated[N];	2569.95	2569.9	6-5-2-0-0	7	NXS	1002	1	0.00656	9	0.22358	0.25214	3.83944	0.96809	T	b2+;b3+;b4+;y1+;y3+;y4+;y5+;y8+;y10+;Y1++;	b2+;y4+;y8+;	sp|P25311|ZA2G_HUMAN	K	FG	103	0	109	0.01959	9.47317	2.68e-46	sp|P25311|ZA2G_HUMAN/tr|C9JEV0|C9JEV0_HUMAN	6	-0.04094	-8.83104
PGP_01.17761.17761.3.1.dta	2936	4439.8	1283.61	3	NDSJGSHVLQGR	-	3156.19	3156.15	8-7-0-0-3	4	NXS	1134	0	0	6	0.17118	0.21522	3.05561	0.65763	T	y2+;y3+;y4+;y5+;y6+;y8+;	y4+;y8+;	sp|P25311|ZA2G_HUMAN	Y	FG	109	0	112	-0.00132	-1.02756	7.06e-29	sp|P25311|ZA2G_HUMAN/tr|C9JEV0|C9JEV0_HUMAN	1	-0.03901	-8.78835
PGP_01.17765.17765.3.0.dta	2455	4735.96	2003.96	3	KYNSQJQSNNQFVLYR	3,Deamidated[N];	2732	2731.96	7-5-2-0-0	6	NXS	892	0	0	4	0.08567	0.1214	3.06127	0.37164	T	y1+;y2+;y3+;y9+;	y1+;y3+;	sp|P01042|KNG1_HUMAN	K	IT	43	0	48	0.00215	1.07235	2.89e-43	sp|P01042|KNG1_HUMAN	6	-0.04338	-9.16158
PGP_01.17771.17771.4.1.dta	337	4636.9	1837.85	4	VEYYNDSJGSHVLQGR	-	2799.05	2799.04	4-7-1-0-3	8	NXS	940	0	0	4	0.15799	0.16866	3.84588	0.64864	T	b2+;y1+;y4+;y8+;	b2+;y4+;y8+;	sp|P25311|ZA2G_HUMAN	I	FG	105	0	112	-0.00295	-1.60428	3.47e-40	sp|P25311|ZA2G_HUMAN/tr|C9JEV0|C9JEV0_HUMAN	1	-0.0165	-3.55917
PGP_01.17773.17773.3.1.dta	4942	4435.84	1838.83	3	VEYYJDSNGSHVLQGR	8,Deamidated[N];	2597.01	2596.98	4-6-0-0-5	5	NXS	936	1	0.00392	12	0.26006	0.21821	3.68489	0.80408	T	b2+;b3+;y1+;y3+;y4+;y5+;y6+;y7+;y8+;y9+;y10+;y11+;Y1++;	b2+;y4+;y8+;	sp|P25311|ZA2G_HUMAN	I	FG	105	0	109	-0.00193	-1.04902	2.43e-14	sp|P25311|ZA2G_HUMAN/tr|C9JEV0|C9JEV0_HUMAN	1	-0.0295	-6.65185
PGP_01.17776.17776.4.0.dta	2202	4898.98	1597.77	4	SQJQSNNQFVLYR	-	3301.21	3301.19	8-7-1-0-2	3	NXS	1152	0	0	5	0.1195	0.2223	2.93248	0.65189	T	y1+;y2+;y3+;y4+;y5+;	y1+;y3+;	sp|P01042|KNG1_HUMAN	N	IT	46	0	48	-0.0001	-0.062549	1.16e-08	sp|P01042|KNG1_HUMAN	2	-0.01935	-3.9506
PGP_01.17780.17780.4.3.dta	337	4440.8	1837.85	4	VEYYNDSJGSHVLQGR	-	2602.95	2602.91	8-5-1-0-0	8	NXS	1048	0	0	4	0.15547	0.17925	3.04454	0.54573	T	b2+;y3+;y4+;y8+;	b2+;y8+;	sp|P25311|ZA2G_HUMAN	I	FG	105	0	112	-0.00295	-1.60428	3.47e-40	sp|P25311|ZA2G_HUMAN/tr|C9JEV0|C9JEV0_HUMAN	1	-0.03976	-8.95529
PGP_01.17787.17787.3.1.dta	2936	4439.8	1283.61	3	NDSJGSHVLQGR	-	3156.19	3156.15	8-7-0-0-3	4	NXS	1134	0	0	5	0.16715	0.15845	2.06901	0.32783	T	y1+;y3+;y4+;y7+;y8+;	y8+;	sp|P25311|ZA2G_HUMAN	Y	FG	109	0	112	-0.00132	-1.02756	7.06e-29	sp|P25311|ZA2G_HUMAN/tr|C9JEV0|C9JEV0_HUMAN	1	-0.03901	-8.78835
PGP_01.17792.17792.3.1.dta	2936	4439.8	1283.61	3	NDSJGSHVLQGR	-	3156.19	3156.15	8-7-0-0-3	4	NXS	1134	0	0	7	0.15078	0.19323	2.06901	0.3998	T	y1+;y3+;y4+;y5+;y6+;y7+;y8+;	y8+;	sp|P25311|ZA2G_HUMAN	Y	FG	109	0	112	-0.00132	-1.02756	7.06e-29	sp|P25311|ZA2G_HUMAN/tr|C9JEV0|C9JEV0_HUMAN	1	-0.03901	-8.78835
PGP_01.17793.17793.3.0.dta	4443	4417.81	2066.94	3	DIVEYYJDSNGSHVLQGR	10,Deamidated[N];	2350.87	2350.83	5-4-2-0-1	7	NXS	908	2	0.01437	14	0.38043	0.36164	4.543	1.64295	T	b2+;b3+;b4+;b5+;y1+;y3+;y4+;y5+;y6+;y7+;y8+;y9+;y10+;y11+;Y0++;Y0++;	b2+;y4+;y8+;y10+;	sp|P25311|ZA2G_HUMAN	K	FG	103	0	109	0.01959	9.47317	2.68e-46	sp|P25311|ZA2G_HUMAN/tr|C9JEV0|C9JEV0_HUMAN	6	-0.04158	-9.41396
PGP_01.17796.17796.3.0.dta	2455	4899.02	2003.96	3	KYNSQJQSNNQFVLYR	3,Deamidated[N];	2895.06	2895.03	8-5-1-0-2	6	NXS	928	0	0	5	0.12803	0.15242	3.06127	0.4666	T	y1+;y2+;y3+;y4+;y9+;	y1+;y3+;	sp|P01042|KNG1_HUMAN	K	IT	43	0	48	0.00215	1.07235	2.89e-43	sp|P01042|KNG1_HUMAN	6	-0.03345	-6.82925
PGP_01.17797.17797.3.0.dta	3761	4752.95	1363.71	3	YJHTGQVIIYR	-	3389.24	3389.21	8-6-2-0-2	2	NXT	1006	0	0	4	0.13447	0.17735	3.75283	0.66558	T	b2+;y1+;y2+;y3+;	y1+;y2+;y3+;	sp|P56199|ITA1_HUMAN	R	ME	459	0	460	0.00072	0.52759	4.14e-06	sp|P56199|ITA1_HUMAN	3	-0.03757	-7.90617
PGP_01.17799.17799.3.1.dta	2936	4439.8	1283.61	3	NDSJGSHVLQGR	-	3156.19	3156.15	8-7-0-0-3	4	NXS	1134	0	0	5	0.14619	0.16611	2.06901	0.34368	T	y1+;y3+;y4+;y5+;y8+;	y8+;	sp|P25311|ZA2G_HUMAN	Y	FG	109	0	112	-0.00132	-1.02756	7.06e-29	sp|P25311|ZA2G_HUMAN/tr|C9JEV0|C9JEV0_HUMAN	1	-0.03901	-8.78835
PGP_01.17802.17802.3.0.dta	2455	4752.95	2003.96	3	KYNSQJQSNNQFVLYR	3,Deamidated[N];	2749	2748.97	8-5-1-0-1	6	NXS	1006	0	0	5	0.15685	0.16827	3.86578	0.65048	T	y1+;y2+;y3+;y5+;y9+;	y1+;y2+;y3+;	sp|P01042|KNG1_HUMAN	K	IT	43	0	48	0.00215	1.07235	2.89e-43	sp|P01042|KNG1_HUMAN	6	-0.02497	-5.25466
PGP_01.17807.17807.4.1.dta	571	4653.94	2065.96	4	DIVEYYNDSJGSHVLQGR	-	2587.98	2587.94	7-5-0-0-3	10	NXS	812	0	0	5	0.08687	0.10429	1.94716	0.20306	T	b2+;b3+;b4+;y3+;y8+;	y8+;	sp|P25311|ZA2G_HUMAN	K	FG	103	0	112	0.01016	4.91545	5.68e-28	sp|P25311|ZA2G_HUMAN/tr|C9JEV0|C9JEV0_HUMAN	13	-0.04099	-8.80942
PGP_01.17812.17812.4.0.dta	3761	4735.92	1363.71	4	YJHTGQVIIYR	-	3372.21	3372.19	7-6-3-0-1	2	NXT	1108	0	0	4	0.06161	0.11957	2.00312	0.23951	T	b4+;y1+;y2+;y3+;	b4+;	sp|P56199|ITA1_HUMAN	R	ME	459	0.01	460	0.00072	0.52759	4.14e-06	sp|P56199|ITA1_HUMAN	3	-0.01688	-3.565
PGP_01.17813.17813.3.0.dta	2455	4752.95	2003.96	3	KYNSQJQSNNQFVLYR	3,Deamidated[N];	2749	2748.97	8-5-1-0-1	6	NXS	1004	0	0	5	0.17568	0.17853	4.57271	0.81639	T	y1+;y2+;y3+;y5+;y9+;	y1+;y2+;y3+;y5+;	sp|P01042|KNG1_HUMAN	K	IT	43	0	48	0.00215	1.07235	2.89e-43	sp|P01042|KNG1_HUMAN	6	-0.02359	-4.96426
PGP_01.17818.17818.3.1.dta	2936	4439.79	1283.61	3	NDSJGSHVLQGR	-	3156.19	3156.15	8-7-0-0-3	4	NXS	1142	0	0	6	0.15644	0.19434	2.06901	0.40209	T	y1+;y3+;y4+;y5+;y6+;y8+;	y8+;	sp|P25311|ZA2G_HUMAN	Y	FG	109	0	112	-0.00132	-1.02756	7.06e-29	sp|P25311|ZA2G_HUMAN/tr|C9JEV0|C9JEV0_HUMAN	1	-0.03419	-7.7025
PGP_01.17820.17820.3.0.dta	2473	3883.69	1604.85	3	KCGLVPVLAENYJK	2,Carbamidomethyl[C];	2278.84	2278.81	6-5-1-0-0	13	NXS	342	5	0.05648	11	0.14736	0.22465	3.8331	0.86109	T	b1+;b2+;b4+;b5+;b7+;b8+;b9+;b11+;y6+;y7+;y9+;Y0+;Y0+;Y1+;Y0++;Y1++;	b1+;b5+;y9+;	sp|P02787|TRFE_HUMAN	G	SD	420	0	432	0.00175	1.08978	2.89e-24	sp|P02787|TRFE_HUMAN	2	-0.03538	-9.11217
PGP_01.17828.17828.3.1.dta	2936	4439.79	1283.61	3	NDSJGSHVLQGR	-	3156.19	3156.15	8-7-0-0-3	4	NXS	1142	0	0	7	0.15018	0.20213	3.05561	0.61763	T	y1+;y3+;y4+;y5+;y6+;y7+;y8+;	y4+;y8+;	sp|P25311|ZA2G_HUMAN	Y	FG	109	0	112	-0.00132	-1.02756	7.06e-29	sp|P25311|ZA2G_HUMAN/tr|C9JEV0|C9JEV0_HUMAN	1	-0.03419	-7.7025
PGP_01.17835.17835.4.0.dta	4443	4799.91	2066.94	4	DIVEYYJDSNGSHVLQGR	10,Deamidated[N];	2732.97	2732.98	7-5-1-0-2	7	NXS	1056	2	0.02607	9	0.1622	0.22627	3.03913	0.68765	T	b2+;b3+;b4+;y3+;y4+;y5+;y8+;y9+;y10+;Y0++;Y1++;	b2+;y8+;	sp|P25311|ZA2G_HUMAN	K	FG	103	0	109	0.01959	9.47317	2.68e-46	sp|P25311|ZA2G_HUMAN/tr|C9JEV0|C9JEV0_HUMAN	6	0.0124	2.58393
PGP_01.17852.17852.3.0.dta	2473	3883.69	1604.85	3	KCGLVPVLAENYJK	2,Carbamidomethyl[C];	2278.84	2278.81	6-5-1-0-0	13	NXS	342	3	0.04383	13	0.15232	0.21821	3.8331	0.83643	T	b1+;b2+;b4+;b5+;b7+;b8+;b9+;b10+;b12+;y6+;y7+;y9+;y13+;Y0+;Y1+;Y1++;	b1+;b5+;y9+;	sp|P02787|TRFE_HUMAN	G	SD	420	0	432	0.00175	1.08978	2.89e-24	sp|P02787|TRFE_HUMAN	2	-0.03525	-9.07869
PGP_01.17858.17858.3.0.dta	2473	3883.69	1604.85	3	KCGLVPVLAENYJK	2,Carbamidomethyl[C];	2278.84	2278.81	6-5-1-0-0	13	NXS	342	4	0.05554	10	0.12404	0.19997	3.8331	0.76651	T	b1+;b2+;b4+;b5+;b7+;b8+;b10+;b12+;y6+;y9+;Y0+;Y0+;Y1+;Y1++;	b5+;y9+;Y0+;	sp|P02787|TRFE_HUMAN	G	SD	420	0	432	0.00175	1.08978	2.89e-24	sp|P02787|TRFE_HUMAN	2	-0.03525	-9.07869
PGP_01.17867.17867.3.0.dta	2473	3883.69	1604.85	3	KCGLVPVLAENYJK	2,Carbamidomethyl[C];	2278.84	2278.81	6-5-1-0-0	13	NXS	342	5	0.04528	6	0.09855	0.17015	3.03379	0.5162	T	b1+;b5+;b7+;b8+;b9+;y9+;Y0+;Y0+;Y1+;Y0++;Y1++;	b5+;y9+;	sp|P02787|TRFE_HUMAN	G	SD	420	0	432	0.00175	1.08978	2.89e-24	sp|P02787|TRFE_HUMAN	2	-0.03525	-9.07869
PGP_01.17882.17882.4.2.dta	571	4417.82	2065.96	4	DIVEYYNDSJGSHVLQGR	-	2351.86	2351.85	5-4-1-0-3	10	NXS	872	0	0	10	0.22208	0.20637	3.66291	0.75591	T	b2+;b3+;b5+;b6+;y3+;y4+;y5+;y6+;y7+;y8+;	b2+;y4+;y8+;	sp|P25311|ZA2G_HUMAN	K	FG	103	0	112	0.01016	4.91545	5.68e-28	sp|P25311|ZA2G_HUMAN/tr|C9JEV0|C9JEV0_HUMAN	13	-0.01052	-2.3818
PGP_01.17920.17920.3.0.dta	571	4782.96	2065.96	3	DIVEYYNDSJGSHVLQGR	-	2717	2716.98	6-5-1-0-3	10	NXS	902	0	0	4	0.14554	0.12846	3.66291	0.47055	T	b2+;b3+;y4+;y8+;	b2+;y4+;y8+;	sp|P25311|ZA2G_HUMAN	K	FG	103	0	112	0.01016	4.91545	5.68e-28	sp|P25311|ZA2G_HUMAN/tr|C9JEV0|C9JEV0_HUMAN	13	-0.02164	-4.52533
PGP_01.17936.17936.3.0.dta	820	3645.5	1440.69	3	FFAPQJLTNMNK	10,Oxidation[M];	2204.81	2204.77	5-4-2-0-0	6	NXT	644	2	0.01888	9	0.0699	0.10672	1.99039	0.21242	T	b2+;b7+;y3+;y4+;y5+;y6+;y7+;y9+;y9++;Y0+;Y1+;	y5+;	sp|P19827|ITIH1_HUMAN	H	NV	280	0.01	285	-0.00013	-0.090173	8.05e-14	sp|P19827|ITIH1_HUMAN	1	-0.03535	-9.69947
PGP_01.17937.17937.3.1.dta	4443	4417.81	2066.94	3	DIVEYYJDSNGSHVLQGR	10,Deamidated[N];	2350.87	2350.83	5-4-2-0-1	7	NXS	956	2	0.00438	12	0.1259	0.16518	3.03913	0.50199	T	b3+;b4+;b5+;b9+;y3+;y4+;y5+;y7+;y8+;y9+;y10+;y11+;Y0++;Y1++;	y4+;y8+;	sp|P25311|ZA2G_HUMAN	K	FG	103	0	109	0.01959	9.47317	2.68e-46	sp|P25311|ZA2G_HUMAN/tr|C9JEV0|C9JEV0_HUMAN	6	-0.04012	-9.08341
PGP_01.17938.17938.3.0.dta	4443	4417.81	2066.94	3	DIVEYYJDSNGSHVLQGR	10,Deamidated[N];	2350.87	2350.83	5-4-2-0-1	7	NXS	956	3	0.01161	11	0.16111	0.22115	3.03913	0.67211	T	b2+;b3+;b4+;b5+;y3+;y5+;y6+;y7+;y8+;y9+;y10+;Y0++;Y0++;Y1++;	b2+;y8+;	sp|P25311|ZA2G_HUMAN	K	FG	103	0	109	0.01959	9.47317	2.68e-46	sp|P25311|ZA2G_HUMAN/tr|C9JEV0|C9JEV0_HUMAN	6	-0.04012	-9.08341
PGP_01.17944.17944.4.0.dta	3761	4735.92	1363.71	4	YJHTGQVIIYR	-	3372.21	3372.19	7-6-3-0-1	2	NXT	1106	0	0	4	0.05566	0.11646	2.00312	0.23329	T	b4+;y1+;y2+;y3+;	b4+;	sp|P56199|ITA1_HUMAN	R	ME	459	0.01	460	0.00072	0.52759	4.14e-06	sp|P56199|ITA1_HUMAN	3	-0.01837	-3.87968
PGP_01.17952.17952.3.0.dta	4443	4417.81	2066.94	3	DIVEYYJDSNGSHVLQGR	10,Deamidated[N];	2350.87	2350.83	5-4-2-0-1	7	NXS	956	0	0	12	0.26502	0.28662	3.83944	1.10047	T	b2+;b3+;b4+;b5+;y1+;y3+;y4+;y5+;y6+;y8+;y9+;y10+;	b2+;y4+;y8+;	sp|P25311|ZA2G_HUMAN	K	FG	103	0	109	0.01959	9.47317	2.68e-46	sp|P25311|ZA2G_HUMAN/tr|C9JEV0|C9JEV0_HUMAN	6	-0.04012	-9.08341
PGP_01.17965.17965.4.2.dta	4084	4417.82	2065.96	4	DIVEYYNDSJGSHVLQGR	0,Carbamyl[AnyN-term];	2351.87	2351.85	5-4-1-0-3	10	NXS	846	0	0	6	0.07934	0.09561	1.94716	0.18617	T	b3+;b4+;y3+;y4+;y5+;y8+;	y8+;	sp|P25311|ZA2G_HUMAN	K	FG	103	0.01	112	0.00485	2.29863	2.5e-40	sp|P25311|ZA2G_HUMAN/tr|C9JEV0|C9JEV0_HUMAN	2	-0.01661	-3.76061
PGP_01.17981.17981.3.0.dta	2473	3664.6	1604.85	3	KCGLVPVLAENYJK	2,Carbamidomethyl[C];	2059.76	2059.73	5-4-1-0-1	13	NXS	280	1	0.00655	5	0.05972	0.12413	3.03379	0.37657	T	b1+;b4+;b5+;y7+;y9+;Y0+;	b1+;b5+;	sp|P02787|TRFE_HUMAN	G	SD	420	0	432	0.00175	1.08978	2.89e-24	sp|P02787|TRFE_HUMAN	2	-0.02303	-6.28613
PGP_01.17982.17982.3.2.dta	3789	3627.5	1404.67	3	SWPAVGJCSSALR	8,Carbamidomethyl[C];	2222.84	2222.81	6-4-0-0-3	7	NXS	620	4	0.06443	8	0.05322	0.15022	1.9782	0.29716	T	y1+;y3+;y4+;y5+;y6+;y8+;y11+;y11++;Y0+;Y1+;Y2+;Y4+;	Y1+;	sp|P02790|HEMO_HUMAN	R	WL	181	0	187	-0.00027	-0.192082	4.68e-18	sp|P02790|HEMO_HUMAN/tr|Q9BS19|Q9BS19_HUMAN	9	-0.02759	-7.60784
PGP_01.17983.17983.3.0.dta	4443	4417.81	2066.94	3	DIVEYYJDSNGSHVLQGR	10,Deamidated[N];	2350.87	2350.83	5-4-2-0-1	7	NXS	952	2	0.00574	11	0.18454	0.22539	3.03913	0.68499	T	b2+;b3+;b4+;b5+;b9+;y3+;y5+;y6+;y8+;y9+;y10+;Y0++;Y0++;	b2+;y8+;	sp|P25311|ZA2G_HUMAN	K	FG	103	0	109	0.01959	9.47317	2.68e-46	sp|P25311|ZA2G_HUMAN/tr|C9JEV0|C9JEV0_HUMAN	6	-0.03962	-8.97021
PGP_01.17993.17993.3.0.dta	4443	4271.75	2066.94	3	DIVEYYJDSNGSHVLQGR	10,Deamidated[N];	2204.81	2204.77	5-4-2-0-0	7	NXS	972	2	0.00249	12	0.27461	0.28702	4.543	1.30393	T	b2+;b3+;b5+;y3+;y4+;y5+;y6+;y7+;y8+;y9+;y10+;y11+;Y0++;Y0++;	b2+;b3+;y4+;y8+;	sp|P25311|ZA2G_HUMAN	K	FG	103	0	109	0.01959	9.47317	2.68e-46	sp|P25311|ZA2G_HUMAN/tr|C9JEV0|C9JEV0_HUMAN	6	-0.03911	-9.15757
PGP_01.17999.17999.3.0.dta	4443	4271.75	2066.94	3	DIVEYYJDSNGSHVLQGR	10,Deamidated[N];	2204.81	2204.77	5-4-2-0-0	7	NXS	968	3	0.01048	13	0.33404	0.32368	4.543	1.47047	T	b2+;b3+;b5+;y1+;y3+;y4+;y5+;y6+;y7+;y8+;y9+;y10+;y11+;Y1+;Y0++;Y0++;	b2+;y4+;y8+;y10+;	sp|P25311|ZA2G_HUMAN	K	FG	103	0	109	0.01959	9.47317	2.68e-46	sp|P25311|ZA2G_HUMAN/tr|C9JEV0|C9JEV0_HUMAN	6	-0.03943	-9.2325
PGP_01.18001.18001.3.0.dta	3761	4080.68	1363.71	3	YJHTGQVIIYR	-	2716.97	2716.98	6-5-1-0-3	2	NXT	890	0	0	4	0.09517	0.14321	2.00312	0.28687	T	b4+;y1+;y2+;y3+;	b4+;	sp|P56199|ITA1_HUMAN	R	ME	459	0.01	460	0.00072	0.52759	4.14e-06	sp|P56199|ITA1_HUMAN	3	0.01656	4.05917
PGP_01.18007.18007.3.1.dta	3026	4403.92	2254.12	3	ADGTVNQIEGEATPVJLTEPAK	-	2149.8	2149.77	7-5-0-0-0	16	NXT	268	0	0	9	0.14192	0.17257	2.03776	0.35165	T	b4+;b7+;b9+;y1+;y2+;y3+;y5+;y6+;y9+;	y3+;	sp|P05090|APOD_HUMAN	R	LE	83	0	98	-0.00071	-0.314841	2.48e-28	sp|P05090|APOD_HUMAN/tr|C9JF17|C9JF17_HUMAN/tr|C9JX71|C9JX71_HUMAN	14	-0.03708	-8.42162
PGP_01.18026.18026.3.1.dta	337	4288.79	1837.85	3	VEYYNDSJGSHVLQGR	-	2450.94	2450.92	4-6-0-0-4	8	NXS	752	0	0	7	0.17359	0.18302	3.04454	0.5572	T	b2+;y1+;y3+;y5+;y6+;y7+;y8+;	b2+;y8+;	sp|P25311|ZA2G_HUMAN	I	FG	105	0	112	-0.00295	-1.60428	3.47e-40	sp|P25311|ZA2G_HUMAN/tr|C9JEV0|C9JEV0_HUMAN	1	-0.02338	-5.45267
PGP_01.18026.18026.4.2.dta	2319	5725.44	3415.62	4	AREDIFMETLKDIVEYYNDSJGSHVLQGR	7,Oxidation[M];	2309.82	2309.8	6-3-2-0-1	21	NXS	326	0	0	6	0.13779	0.08587	1.76462	0.15152	T	y1+;y3+;y5+;y6+;y7+;y8+;	y8+;	sp|P25311|ZA2G_HUMAN	K	FG	92	0.01	112	-0.01878	-5.49671	2.56e-71	sp|P25311|ZA2G_HUMAN/tr|C9JEV0|C9JEV0_HUMAN	7	-0.01943	-3.39421
PGP_01.18032.18032.3.1.dta	3026	4387.92	2254.12	3	ADGTVNQIEGEATPVJLTEPAK	-	2133.8	2133.77	6-5-0-0-1	16	NXT	194	0	0	4	0.10443	0.11038	2.03776	0.22492	T	b7+;y1+;y3+;y5+;	y3+;	sp|P05090|APOD_HUMAN	R	LE	83	0.01	98	-0.00071	-0.314841	2.48e-28	sp|P05090|APOD_HUMAN/tr|C9JF17|C9JF17_HUMAN/tr|C9JX71|C9JX71_HUMAN	14	-0.03318	-7.56334
PGP_01.18033.18033.3.1.dta	2764	4098.71	1875.86	3	YNSQJQSNNQFVLYR	9,Deamidated[N];	2222.85	2222.81	6-4-0-0-3	5	NXS	930	1	0.00584	5	0.16414	0.22205	3.70328	0.8223	T	y1+;y2+;y3+;y4+;y5+;Y0++;	y1+;y2+;y3+;	sp|P01042|KNG1_HUMAN	K	IT	44	0	48	0.00089	0.4742	2.52e-19	sp|P01042|KNG1_HUMAN	7	-0.03817	-9.31489
PGP_01.18034.18034.3.0.dta	337	4288.79	1837.85	3	VEYYNDSJGSHVLQGR	-	2450.94	2450.92	4-6-0-0-4	8	NXS	752	0	0	9	0.19933	0.24041	3.84588	0.92459	T	b2+;b3+;y1+;y3+;y4+;y5+;y6+;y7+;y8+;	b2+;y4+;y8+;	sp|P25311|ZA2G_HUMAN	I	FG	105	0	112	-0.00295	-1.60428	3.47e-40	sp|P25311|ZA2G_HUMAN/tr|C9JEV0|C9JEV0_HUMAN	1	-0.02338	-5.45267
PGP_01.18034.18034.4.1.dta	4033	5713.48	3456.65	4	AREDIFMETLKDIVEYYNDSJGSHVLQGR	0,Amidine[AnyN-term];7,Oxidation[M];	2256.83	2256.85	3-8-0-0-1	21	NXS	260	0	0	7	0.14948	0.08759	2.82407	0.24736	T	y1+;y3+;y4+;y5+;y6+;y7+;y8+;	y4+;y8+;	sp|P25311|ZA2G_HUMAN	K	FG	92	0	112	-0.00852	-2.46412	4.76e-07	sp|P25311|ZA2G_HUMAN/tr|C9JEV0|C9JEV0_HUMAN	1	0.01631	2.85516
PGP_01.18041.18041.3.0.dta	4443	4417.81	2066.94	3	DIVEYYJDSNGSHVLQGR	10,Deamidated[N];	2350.87	2350.83	5-4-2-0-1	7	NXS	956	0	0	14	0.2177	0.24913	3.03913	0.75715	T	b2+;b3+;b4+;b5+;b9+;y1+;y3+;y5+;y6+;y7+;y8+;y9+;y10+;y11+;	b2+;y8+;	sp|P25311|ZA2G_HUMAN	K	FG	103	0	109	0.01959	9.47317	2.68e-46	sp|P25311|ZA2G_HUMAN/tr|C9JEV0|C9JEV0_HUMAN	6	-0.04012	-9.08341
PGP_01.18043.18043.3.0.dta	4443	4417.81	2066.94	3	DIVEYYJDSNGSHVLQGR	10,Deamidated[N];	2350.87	2350.83	5-4-2-0-1	7	NXS	956	0	0	13	0.27498	0.30512	3.83944	1.17148	T	b2+;b3+;b4+;y2+;y3+;y4+;y5+;y6+;y7+;y8+;y9+;y10+;y11+;	b2+;y4+;y8+;	sp|P25311|ZA2G_HUMAN	K	FG	103	0	109	0.01959	9.47317	2.68e-46	sp|P25311|ZA2G_HUMAN/tr|C9JEV0|C9JEV0_HUMAN	6	-0.04012	-9.08341
PGP_01.18044.18044.3.3.dta	4443	4417.81	2066.94	3	DIVEYYJDSNGSHVLQGR	10,Deamidated[N];	2350.87	2350.83	5-4-2-0-1	7	NXS	956	2	0.01571	10	0.07381	0.12227	2.05687	0.25149	T	b4+;b5+;y1+;y3+;y4+;y5+;y8+;y9+;y10+;y11+;Y0++;Y1++;	y8+;	sp|P25311|ZA2G_HUMAN	K	FG	103	0	109	0.01959	9.47317	2.68e-46	sp|P25311|ZA2G_HUMAN/tr|C9JEV0|C9JEV0_HUMAN	6	-0.04012	-9.08341
PGP_01.18045.18045.3.1.dta	2843	4403.93	2254.12	3	ADGTVNQIEGEATPVJLTEPAK	-	2149.81	2149.77	7-5-0-0-0	16	NXT	148	0	0	12	0.23853	0.25696	3.61025	0.92767	T	b4+;b5+;b6+;b7+;b8+;y1+;y2+;y3+;y5+;y6+;y7+;y9+;	y1+;y2+;y3+;	sp|P05090|APOD_HUMAN	R	LE	83	0	98	-0.00071	-0.314841	2.48e-28	sp|P05090|APOD_HUMAN/tr|C9JF17|C9JF17_HUMAN/tr|C9JX71|C9JX71_HUMAN	14	-0.04174	-9.47998
PGP_01.18046.18046.3.0.dta	4443	4417.81	2066.94	3	DIVEYYJDSNGSHVLQGR	10,Deamidated[N];	2350.87	2350.83	5-4-2-0-1	7	NXS	956	2	0.0102	14	0.22969	0.28374	3.83944	1.08942	T	b2+;b3+;b4+;b5+;b9+;y1+;y3+;y4+;y5+;y6+;y8+;y9+;y10+;y11+;Y0++;Y1++;	b2+;y4+;y8+;	sp|P25311|ZA2G_HUMAN	K	FG	103	0	109	0.01959	9.47317	2.68e-46	sp|P25311|ZA2G_HUMAN/tr|C9JEV0|C9JEV0_HUMAN	6	-0.04012	-9.08341
PGP_01.18047.18047.3.0.dta	4443	4417.81	2066.94	3	DIVEYYJDSNGSHVLQGR	10,Deamidated[N];	2350.87	2350.83	5-4-2-0-1	7	NXS	956	0	0	11	0.24806	0.2728	3.83944	1.0474	T	b2+;b3+;b4+;y1+;y3+;y4+;y5+;y6+;y8+;y9+;y10+;	b2+;y4+;y8+;	sp|P25311|ZA2G_HUMAN	K	FG	103	0	109	0.01959	9.47317	2.68e-46	sp|P25311|ZA2G_HUMAN/tr|C9JEV0|C9JEV0_HUMAN	6	-0.04012	-9.08341
PGP_01.18048.18048.3.0.dta	337	4288.79	1837.85	3	VEYYNDSJGSHVLQGR	-	2450.94	2450.92	4-6-0-0-4	8	NXS	752	0	0	9	0.24231	0.2643	3.84588	1.01645	T	b2+;b3+;y1+;y3+;y4+;y5+;y6+;y7+;y8+;	b2+;y4+;y8+;	sp|P25311|ZA2G_HUMAN	I	FG	105	0	112	-0.00295	-1.60428	3.47e-40	sp|P25311|ZA2G_HUMAN/tr|C9JEV0|C9JEV0_HUMAN	1	-0.02255	-5.2591
PGP_01.18049.18049.3.1.dta	4443	4417.81	2066.94	3	DIVEYYJDSNGSHVLQGR	10,Deamidated[N];	2350.87	2350.83	5-4-2-0-1	7	NXS	956	1	0.00291	14	0.20926	0.26205	3.83944	1.00615	T	b2+;b3+;b4+;b5+;b9+;y1+;y3+;y4+;y5+;y7+;y8+;y9+;y10+;y11+;Y0++;	b2+;y4+;y8+;	sp|P25311|ZA2G_HUMAN	K	FG	103	0	109	0.01959	9.47317	2.68e-46	sp|P25311|ZA2G_HUMAN/tr|C9JEV0|C9JEV0_HUMAN	6	-0.04012	-9.08341
PGP_01.18055.18055.3.0.dta	337	4288.79	1837.85	3	VEYYNDSJGSHVLQGR	-	2450.94	2450.92	4-6-0-0-4	8	NXS	752	0	0	8	0.22072	0.25715	3.84588	0.98897	T	b2+;b3+;y3+;y4+;y5+;y6+;y7+;y8+;	b2+;y4+;y8+;	sp|P25311|ZA2G_HUMAN	I	FG	105	0	112	-0.00295	-1.60428	3.47e-40	sp|P25311|ZA2G_HUMAN/tr|C9JEV0|C9JEV0_HUMAN	1	-0.02255	-5.2591
PGP_01.18055.18055.4.2.dta	4033	5713.49	3456.65	4	AREDIFMETLKDIVEYYNDSJGSHVLQGR	0,Amidine[AnyN-term];7,Oxidation[M];	2256.85	2256.85	3-8-0-0-1	21	NXS	190	0	0	7	0.16866	0.09208	2.82407	0.26003	T	y3+;y4+;y5+;y6+;y7+;y8+;y18++;	y4+;y8+;	sp|P25311|ZA2G_HUMAN	K	FG	92	0	112	-0.00852	-2.46412	4.76e-07	sp|P25311|ZA2G_HUMAN/tr|C9JEV0|C9JEV0_HUMAN	1	0.00415	0.726479
PGP_01.18056.18056.3.0.dta	4443	4417.81	2066.94	3	DIVEYYJDSNGSHVLQGR	10,Deamidated[N];	2350.87	2350.83	5-4-2-0-1	7	NXS	956	1	0.00382	14	0.24231	0.28649	3.83944	1.09995	T	b2+;b3+;b4+;b5+;y1+;y3+;y4+;y5+;y6+;y7+;y8+;y9+;y10+;y11+;Y1+;	b2+;y4+;y8+;	sp|P25311|ZA2G_HUMAN	K	FG	103	0	109	0.01959	9.47317	2.68e-46	sp|P25311|ZA2G_HUMAN/tr|C9JEV0|C9JEV0_HUMAN	6	-0.04012	-9.08341
PGP_01.18060.18060.3.2.dta	4994	4309.7	1610.72	3	YYJDSNGSHVLQGR	6,Deamidated[N];	2698.98	2698.95	5-5-3-0-0	3	NXS	816	0	0	4	0.05538	0.06908	2.05687	0.14208	T	y1+;y3+;y8+;y10+;	y8+;	sp|P25311|ZA2G_HUMAN	E	FG	107	0.01	109	-0.00975	-6.04954	7.6e-33	sp|P25311|ZA2G_HUMAN/tr|C9JEV0|C9JEV0_HUMAN	1	-0.02982	-6.92085
PGP_01.18066.18066.3.0.dta	337	4288.79	1837.85	3	VEYYNDSJGSHVLQGR	-	2450.94	2450.92	4-6-0-0-4	8	NXS	752	0	0	9	0.24936	0.26663	3.84588	1.02541	T	b2+;b3+;y1+;y3+;y4+;y5+;y6+;y7+;y8+;	b2+;y4+;y8+;	sp|P25311|ZA2G_HUMAN	I	FG	105	0	112	-0.00295	-1.60428	3.47e-40	sp|P25311|ZA2G_HUMAN/tr|C9JEV0|C9JEV0_HUMAN	1	-0.02255	-5.2591
PGP_01.18073.18073.4.0.dta	571	4417.82	2065.96	4	DIVEYYNDSJGSHVLQGR	-	2351.86	2351.85	5-4-1-0-3	10	NXS	888	0	0	6	0.09018	0.11517	2.89047	0.33291	T	b2+;b3+;b4+;y3+;y5+;y8+;	b2+;y8+;	sp|P25311|ZA2G_HUMAN	K	FG	103	0	112	0.01016	4.91545	5.68e-28	sp|P25311|ZA2G_HUMAN/tr|C9JEV0|C9JEV0_HUMAN	13	-0.01382	-3.12894
PGP_01.18074.18074.4.3.dta	2936	4293.75	1283.61	4	NDSJGSHVLQGR	-	3010.15	3010.12	6-5-0-0-7	4	NXS	1116	0	0	6	0.12571	0.16074	2.06901	0.33258	T	y1+;y3+;y4+;y6+;y7+;y8+;	y8+;	sp|P25311|ZA2G_HUMAN	Y	FG	109	0	112	-0.00132	-1.02756	7.06e-29	sp|P25311|ZA2G_HUMAN/tr|C9JEV0|C9JEV0_HUMAN	1	-0.02588	-6.02874
PGP_01.18075.18075.3.0.dta	337	4288.79	1837.85	3	VEYYNDSJGSHVLQGR	-	2450.94	2450.92	4-6-0-0-4	8	NXS	752	0	0	9	0.23268	0.27617	4.55026	1.25664	T	b2+;b3+;y2+;y3+;y4+;y5+;y6+;y7+;y8+;	b2+;y2+;y4+;y8+;	sp|P25311|ZA2G_HUMAN	I	FG	105	0	112	-0.00295	-1.60428	3.47e-40	sp|P25311|ZA2G_HUMAN/tr|C9JEV0|C9JEV0_HUMAN	1	-0.02255	-5.2591
PGP_01.18076.18076.3.1.dta	4443	4581.88	2066.94	3	DIVEYYJDSNGSHVLQGR	10,Deamidated[N];	2514.94	2514.9	8-6-0-0-0	7	NXS	1032	0	0	10	0.24649	0.25746	3.03913	0.78244	T	b2+;b3+;b4+;y1+;y3+;y4+;y8+;y9+;y10+;y11+;	b2+;y8+;	sp|P25311|ZA2G_HUMAN	K	FG	103	0	109	0.01959	9.47317	2.68e-46	sp|P25311|ZA2G_HUMAN/tr|C9JEV0|C9JEV0_HUMAN	6	-0.03909	-8.53324
PGP_01.18077.18077.3.0.dta	4998	4960.12	2452.13	3	HKPEIJSTTHPGADLQENFCR	18,Deamidated[N];20,Carbamidomethyl[C];	2507.98	2507.94	4-7-0-0-3	6	NXT	480	0	0	5	0.19316	0.10787	2.708	0.2921	T	b2+;b3+;y1+;y7+;y11+;	b2+;y11+;	sp|P00734|THRB_HUMAN	P	NP	138	0.01	143	0.00186	0.758219	1.71e-12	sp|P00734|THRB_HUMAN/tr|C9JV37|C9JV37_HUMAN/tr|E9PIT3|E9PIT3_HUMAN	1	-0.04402	-8.87652
PGP_01.18079.18079.4.1.dta	4994	4309.71	1610.72	4	YYJDSNGSHVLQGR	6,Deamidated[N];	2698.99	2698.95	5-5-3-0-0	3	NXS	896	0	0	4	0.10276	0.09296	2.05687	0.1912	T	y1+;y8+;y9+;y10+;	y8+;	sp|P25311|ZA2G_HUMAN	E	FG	107	0.01	109	-0.00975	-6.04954	7.6e-33	sp|P25311|ZA2G_HUMAN/tr|C9JEV0|C9JEV0_HUMAN	1	-0.04147	-9.62462
PGP_01.18080.18080.3.1.dta	4992	4308.64	1447.66	3	YJDSNGSHVLQGR	5,Deamidated[N];	2860.98	2861	6-5-3-0-0	2	NXS	292	0	0	4	0.08302	0.09341	2.06085	0.19251	T	y1+;y4+;y8+;y10+;	y8+;	sp|P25311|ZA2G_HUMAN	Y	FG	108	0.01	109	0.00036	0.248509	7.14e-36	sp|P25311|ZA2G_HUMAN/tr|C9JEV0|C9JEV0_HUMAN	1	0.01716	3.98364
PGP_01.18087.18087.4.0.dta	4999	4960.08	2452.13	4	HKPEINSTTHPGADLQEJFCR	6,Deamidated[N];20,Carbamidomethyl[C];	2507.95	2507.94	4-7-0-0-3	18	NXC	660	0	0	5	0.11875	0.11515	2.708	0.31183	T	b2+;b3+;y4+;y5+;y17+++;	b2+;b3+;	sp|P00734|THRB_HUMAN	P	NP	138	0	155	0.00186	0.758219	1.71e-12	sp|P00734|THRB_HUMAN/tr|C9JV37|C9JV37_HUMAN/tr|E9PIT3|E9PIT3_HUMAN	1	-0.00985	-1.98625
PGP_01.18104.18104.4.0.dta	571	4271.76	2065.96	4	DIVEYYNDSJGSHVLQGR	-	2205.8	2205.79	5-4-1-0-2	10	NXS	892	0	0	12	0.28729	0.23887	4.3441	1.03767	T	b2+;b3+;b4+;b5+;b6+;b6++;y3+;y4+;y5+;y6+;y7+;y8+;	b2+;b4+;y4+;y8+;	sp|P25311|ZA2G_HUMAN	K	FG	103	0	112	0.01016	4.91545	5.68e-28	sp|P25311|ZA2G_HUMAN/tr|C9JEV0|C9JEV0_HUMAN	13	-0.00902	-2.11204
PGP_01.18106.18106.3.0.dta	337	4288.79	1837.85	3	VEYYNDSJGSHVLQGR	-	2450.94	2450.92	4-6-0-0-4	8	NXS	752	0	0	8	0.22501	0.25805	3.84588	0.99243	T	b2+;b3+;y3+;y4+;y5+;y6+;y7+;y8+;	b2+;y4+;y8+;	sp|P25311|ZA2G_HUMAN	I	FG	105	0	112	-0.00295	-1.60428	3.47e-40	sp|P25311|ZA2G_HUMAN/tr|C9JEV0|C9JEV0_HUMAN	1	-0.02277	-5.31041
PGP_01.18107.18107.3.0.dta	4443	4271.75	2066.94	3	DIVEYYJDSNGSHVLQGR	10,Deamidated[N];	2204.81	2204.77	5-4-2-0-0	7	NXS	968	3	0.00499	15	0.26939	0.30021	4.543	1.36387	T	b2+;b3+;b5+;b6+;b15+;y2+;y3+;y4+;y5+;y6+;y7+;y8+;y9+;y10+;y11+;Y0++;Y0++;Y1++;	b2+;y2+;y4+;y8+;	sp|P25311|ZA2G_HUMAN	K	FG	103	0	109	0.01959	9.47317	2.68e-46	sp|P25311|ZA2G_HUMAN/tr|C9JEV0|C9JEV0_HUMAN	6	-0.03945	-9.23718
PGP_01.18119.18119.3.0.dta	337	4288.79	1837.85	3	VEYYNDSJGSHVLQGR	-	2450.94	2450.92	4-6-0-0-4	8	NXS	752	0	0	9	0.23271	0.26194	4.55026	1.19192	T	b2+;y1+;y2+;y3+;y4+;y5+;y6+;y7+;y8+;	b2+;y2+;y4+;y8+;	sp|P25311|ZA2G_HUMAN	I	FG	105	0	112	-0.00295	-1.60428	3.47e-40	sp|P25311|ZA2G_HUMAN/tr|C9JEV0|C9JEV0_HUMAN	1	-0.02277	-5.31041
PGP_01.18143.18143.4.0.dta	571	4271.76	2065.96	4	DIVEYYNDSJGSHVLQGR	-	2205.8	2205.79	5-4-1-0-2	10	NXS	890	0	0	11	0.22429	0.21545	3.66291	0.78918	T	b2+;b3+;b4+;b5+;b6++;y3+;y4+;y5+;y6+;y7+;y8+;	b2+;y4+;y8+;	sp|P25311|ZA2G_HUMAN	K	FG	103	0	112	0.01016	4.91545	5.68e-28	sp|P25311|ZA2G_HUMAN/tr|C9JEV0|C9JEV0_HUMAN	13	-0.00889	-2.0816
PGP_01.18144.18144.3.2.dta	4942	4435.84	1838.83	3	VEYYJDSNGSHVLQGR	8,Deamidated[N];	2597.01	2596.98	4-6-0-0-5	5	NXS	960	0	0	6	0.16552	0.15372	2.909	0.44718	T	b2+;y1+;y2+;y3+;y4+;y8+;	b2+;y8+;	sp|P25311|ZA2G_HUMAN	I	FG	105	0	109	-0.00193	-1.04902	2.43e-14	sp|P25311|ZA2G_HUMAN/tr|C9JEV0|C9JEV0_HUMAN	1	-0.02839	-6.40156
PGP_01.18144.18144.4.0.dta	2319	5913.53	3415.62	4	AREDIFMETLKDIVEYYNDSJGSHVLQGR	7,Oxidation[M];	2497.9	2497.91	5-4-1-0-4	21	NXS	346	0	0	5	0.13078	0.07018	1.76462	0.12383	T	y1+;y2+;y3+;y4+;y8+;	y8+;	sp|P25311|ZA2G_HUMAN	K	FG	92	0.01	112	-0.01878	-5.49671	2.56e-71	sp|P25311|ZA2G_HUMAN/tr|C9JEV0|C9JEV0_HUMAN	7	0.00368	0.622408
PGP_01.18163.18163.3.2.dta	337	4288.79	1837.85	3	VEYYNDSJGSHVLQGR	-	2450.94	2450.92	4-6-0-0-4	8	NXS	758	0	0	4	0.04455	0.09306	2.06085	0.19179	T	y3+;y4+;y5+;y8+;	y8+;	sp|P25311|ZA2G_HUMAN	I	FG	105	0.01	112	-0.00295	-1.60428	3.47e-40	sp|P25311|ZA2G_HUMAN/tr|C9JEV0|C9JEV0_HUMAN	1	-0.02237	-5.21712
PGP_01.18170.18170.3.1.dta	4443	4271.75	2066.94	3	DIVEYYJDSNGSHVLQGR	10,Deamidated[N];	2204.81	2204.77	5-4-2-0-0	7	NXS	968	1	0.00178	11	0.12859	0.1928	3.03913	0.58595	T	b2+;b3+;b4+;b5+;y1+;y3+;y5+;y7+;y8+;y9+;y10+;Y0++;	b2+;y8+;	sp|P25311|ZA2G_HUMAN	K	FG	103	0	109	0.01959	9.47317	2.68e-46	sp|P25311|ZA2G_HUMAN/tr|C9JEV0|C9JEV0_HUMAN	6	-0.03943	-9.2325
PGP_01.18173.18173.4.2.dta	571	4271.76	2065.96	4	DIVEYYNDSJGSHVLQGR	-	2205.8	2205.79	5-4-1-0-2	10	NXS	890	0	0	8	0.14016	0.16121	2.89047	0.46597	T	b2+;b3+;b4+;y1+;y3+;y4+;y5+;y8+;	b2+;y8+;	sp|P25311|ZA2G_HUMAN	K	FG	103	0	112	0.01016	4.91545	5.68e-28	sp|P25311|ZA2G_HUMAN/tr|C9JEV0|C9JEV0_HUMAN	13	-0.00888	-2.07926
PGP_01.18174.18174.3.0.dta	4443	4271.75	2066.94	3	DIVEYYJDSNGSHVLQGR	10,Deamidated[N];	2204.81	2204.77	5-4-2-0-0	7	NXS	968	4	0.01179	16	0.32277	0.35374	4.543	1.60702	T	b2+;b3+;b4+;b5+;b6+;y1+;y2+;y3+;y4+;y5+;y6+;y7+;y8+;y9+;y10+;y11+;Y1+;Y0++;Y0++;Y1++;	b2+;b3+;y4+;y8+;	sp|P25311|ZA2G_HUMAN	K	FG	103	0	109	0.01959	9.47317	2.68e-46	sp|P25311|ZA2G_HUMAN/tr|C9JEV0|C9JEV0_HUMAN	6	-0.03943	-9.2325
PGP_01.18212.18212.3.1.dta	4443	4271.75	2066.94	3	DIVEYYJDSNGSHVLQGR	10,Deamidated[N];	2204.81	2204.77	5-4-2-0-0	7	NXS	948	1	0.00115	10	0.11332	0.17098	3.03913	0.51963	T	b2+;b3+;b4+;b5+;b9+;y3+;y7+;y8+;y9+;y10+;Y0+;	b2+;y8+;	sp|P25311|ZA2G_HUMAN	K	FG	103	0	109	0.01959	9.47317	2.68e-46	sp|P25311|ZA2G_HUMAN/tr|C9JEV0|C9JEV0_HUMAN	6	-0.03705	-8.67523
PGP_01.18319.18319.3.0.dta	3259	5000	2632.11	3	CTSGAYSJASSTDSASYYPLTGDTR	1,Carbamidomethyl[C];	2367.89	2367.85	6-4-1-0-2	8	NXS	1180	0	0	6	0.34318	0.32806	3.80863	1.24945	T	b10+;y1+;y2+;y5+;y7+;y8+;	y2+;y7+;y8+;	sp|P04114|APOB_HUMAN	Y	LE	976	0	983	0.00043	0.163306	3.35e-27	sp|P04114|APOB_HUMAN	2	-0.04762	-9.52582
PGP_01.18325.18325.4.0.dta	805	5000	2632.11	4	CTSGAYSJASSTDSASYYPLTGDTR	1,Carbamidomethyl[C];	2367.89	2367.85	6-4-1-0-2	8	NXS	1178	0	0	9	0.24252	0.30722	3.58783	1.10226	T	b4+;y1+;y2+;y4+;y5+;y6+;y7+;y8+;y9+;	y2+;y7+;y8+;	sp|P04114|APOB_HUMAN	Y	LE	976	0	983	0.00043	0.163306	3.35e-27	sp|P04114|APOB_HUMAN	2	-0.04833	-9.66785
PGP_01.18352.18352.3.0.dta	1523	5020.03	1621.82	3	TVAVJYSQPISEASR	-	3398.21	3398.24	5-7-2-0-4	5	NXS	1150	0	0	4	0.1931	0.19837	1.95806	0.38843	T	y1+;y5+;y6+;y7+;	y7+;	sp|Q9NZP8|C1RL_HUMAN	Q	GS	162	0	166	0.00448	2.76065	1.18e-16	sp|Q9NZP8|C1RL_HUMAN/tr|F5GWF3|F5GWF3_HUMAN	2	0.03401	6.77627
PGP_01.18379.18379.3.0.dta	571	4417.83	2065.96	3	DIVEYYNDSJGSHVLQGR	-	2351.87	2351.85	5-4-1-0-3	10	NXS	834	0	0	6	0.14233	0.14632	2.89047	0.42292	T	b2+;b3+;b4+;y1+;y4+;y8+;	b2+;y8+;	sp|P25311|ZA2G_HUMAN	K	FG	103	0	112	0.01016	4.91545	5.68e-28	sp|P25311|ZA2G_HUMAN/tr|C9JEV0|C9JEV0_HUMAN	13	-0.0199	-4.50548
PGP_01.18380.18380.3.0.dta	571	4417.83	2065.96	3	DIVEYYNDSJGSHVLQGR	-	2351.87	2351.85	5-4-1-0-3	10	NXS	834	0	0	6	0.14233	0.14645	1.94716	0.28516	T	b2+;b3+;b4+;y1+;y4+;y8+;	b2+;	sp|P25311|ZA2G_HUMAN	K	FG	103	0	112	0.01016	4.91545	5.68e-28	sp|P25311|ZA2G_HUMAN/tr|C9JEV0|C9JEV0_HUMAN	13	-0.0199	-4.50548
PGP_01.18382.18382.3.0.dta	571	4417.83	2065.96	3	DIVEYYNDSJGSHVLQGR	-	2351.87	2351.85	5-4-1-0-3	10	NXS	834	0	0	6	0.14836	0.15037	3.66291	0.55078	T	b2+;b3+;y1+;y3+;y4+;y8+;	b2+;y4+;y8+;	sp|P25311|ZA2G_HUMAN	K	FG	103	0	112	0.01016	4.91545	5.68e-28	sp|P25311|ZA2G_HUMAN/tr|C9JEV0|C9JEV0_HUMAN	13	-0.0199	-4.50548
PGP_01.18433.18433.3.0.dta	571	4417.82	2065.96	3	DIVEYYNDSJGSHVLQGR	-	2351.87	2351.85	5-4-1-0-3	10	NXS	846	0	0	11	0.1872	0.20426	3.66291	0.7482	T	b2+;b3+;b4+;b5+;y1+;y2+;y3+;y4+;y5+;y6+;y8+;	b2+;y4+;y8+;	sp|P25311|ZA2G_HUMAN	K	FG	103	0	112	0.01016	4.91545	5.68e-28	sp|P25311|ZA2G_HUMAN/tr|C9JEV0|C9JEV0_HUMAN	13	-0.01732	-3.92136
PGP_01.18449.18449.3.0.dta	2857	4320.62	2081.84	3	QQQHLFGSJVTDCSGNFC	0,Gln->pyro-Glu[AnyN-termQ];13,Carbamidomethyl[C];18,Carbamidomethyl[C];	2238.78	2238.8	7-4-0-0-2	9	NXT	166	0	0	4	0.08039	0.11299	2.05687	0.2324	T	b4+;b5+;b6+;y2+;	y2+;	sp|P02787|TRFE_HUMAN	R	LF	622	0.01	630	-0.00146	-0.700971	9.86e-15	sp|P02787|TRFE_HUMAN	2	0.02363	5.47042
PGP_01.18452.18452.3.1.dta	3020	4302.66	1356.62	3	QQQHLFGSJVTD	0,Gln->pyro-Glu[AnyN-termQ];	2946.05	2946.09	6-9-0-0-1	9	NXT	466	0	0	5	0.04277	0.1015	2.06901	0.21001	T	b4+;b7+;b9+;b10+;y11+;	b4+;	sp|P02787|TRFE_HUMAN	R	CS	622	0.01	630	-0.00238	-1.75309	4.17e-17	sp|P02787|TRFE_HUMAN	1	0.04249	9.87769
PGP_01.18462.18462.4.1.dta	803	5017.02	2472.08	4	TSGAYSJASSTDSASYYPLTGDTR	-	2544.94	2544.91	N(NH(HNHNH(NON|a|keto|d&amino))(HN(F)(H)))(F)	7	NXS	1184	0	0	11	0.37132	0.41807	3.80272	1.58981	T	y1+;y2+;y4+;y5+;y6+;y7+;y8+;y9+;y10+;y12+;y16+;	y2+;y7+;y8+;	sp|P04114|APOB_HUMAN	C	LE	977	0	983	-0.00069	-0.279006	4.36e-21	sp|P04114|APOB_HUMAN	2	-0.03296	-6.57091
PGP_01.18466.18466.4.0.dta	2473	3518.56	1604.85	4	KCGLVPVLAENYJK	2,Carbamidomethyl[C];	1913.71	1913.68	5-4-1-0-0	13	NXS	196	3	0.04035	9	0.28982	0.27648	3.8331	1.05976	T	b1+;b2+;b4+;b5+;b7+;b9+;b10+;y6+;y9+;Y0+;Y0++;Y1++;	b1+;b5+;y9+;	sp|P02787|TRFE_HUMAN	G	SD	420	0	432	0.00175	1.08978	2.89e-24	sp|P02787|TRFE_HUMAN	2	-0.03351	-9.52643
PGP_01.18467.18467.3.0.dta	571	4417.82	2065.96	3	DIVEYYNDSJGSHVLQGR	-	2351.87	2351.85	5-4-1-0-3	10	NXS	872	0	0	4	0.11835	0.12157	2.89047	0.35139	T	b2+;y1+;y4+;y8+;	b2+;y8+;	sp|P25311|ZA2G_HUMAN	K	FG	103	0	112	0.01016	4.91545	5.68e-28	sp|P25311|ZA2G_HUMAN/tr|C9JEV0|C9JEV0_HUMAN	13	-0.01524	-3.45044
PGP_01.18505.18505.3.1.dta	799	5018.03	2226.98	3	AYSJASSTDSASYYPLTGDTR	-	2791.06	2791.02	7-6-0-0-3	4	NXS	1042	0	0	4	0.2998	0.28877	3.62582	1.04702	T	y1+;y2+;y7+;y8+;	y2+;y7+;y8+;	sp|P04114|APOB_HUMAN	G	LE	980	0	983	0.00214	0.960518	7.48e-07	sp|P04114|APOB_HUMAN	2	-0.03695	-7.36486
PGP_01.18528.18528.3.1.dta	578	3258.4	1343.68	3	LVYESGSLJFSK	-	1914.72	1914.7	5-4-0-0-2	9	NXS	246	3	0.06376	6	0.05231	0.13483	2.06901	0.27897	T	b10+;y2+;y3+;y4+;y8+;y10+;Y0+;Y1+;Y4+;	Y0+;	sp|P04114|APOB_HUMAN	N	LE	2974	0	2982	-0.00031	-0.23054	1.6e-35	sp|P04114|APOB_HUMAN	1	-0.02053	-6.30254
PGP_01.18533.18533.3.2.dta	1793	3223.28	1137.48	3	GJWSAMPSCK	9,Carbamidomethyl[C];	2085.8	2085.79	3-5-0-0-4	2	NXS	166	0	0	4	0.03838	0.08765	2.0861	0.18284	T	b4+;b5+;y2+;y4+;	y4+;	sp|P02749|APOH_HUMAN	L	AS	252	0.01	253	-0.00034	-0.298648	2.98e-18	sp|P02749|APOH_HUMAN/tr|J3KS17|J3KS17_HUMAN	1	-0.01048	-3.25235
PGP_01.18616.18616.3.3.dta	4443	4271.75	2066.94	3	DIVEYYJDSNGSHVLQGR	10,Deamidated[N];	2204.81	2204.77	5-4-2-0-0	7	NXS	948	0	0	8	0.12982	0.18942	3.83944	0.72726	T	b2+;b3+;y3+;y4+;y5+;y8+;y9+;y10+;	b2+;y4+;y8+;	sp|P25311|ZA2G_HUMAN	K	FG	103	0	109	0.01959	9.47317	2.68e-46	sp|P25311|ZA2G_HUMAN/tr|C9JEV0|C9JEV0_HUMAN	6	-0.03644	-8.5324
PGP_01.18622.18622.4.3.dta	60	4456.98	2251.15	4	KEGYSJISYIVVNHQGISSR	-	2205.84	2205.79	5-4-1-0-2	6	NXS	178	1	0.01073	8	0.16255	0.22509	3.64194	0.81978	T	y1+;y5+;y6+;y7+;y8+;y9+;y10+;y13+;Y0++;	y5+;y10+;y13+;	sp|P49908|SEPP1_HUMAN	K	LK	78	0	83	-0.00118	-0.523949	2.38e-16	sp|P49908|SEPP1_HUMAN/tr|A0A182DWH7|A0A182DWH7_HUMAN/tr|A0A182DWH8|A0A182DWH8_HUMAN	7	-0.04418	-9.91468
PGP_01.18625.18625.4.3.dta	60	4456.98	2251.15	4	KEGYSJISYIVVNHQGISSR	-	2205.84	2205.79	5-4-1-0-2	6	NXS	178	0	0	6	0.12419	0.19132	2.87278	0.54963	T	y1+;y5+;y6+;y7+;y8+;y9+;	y1+;y8+;	sp|P49908|SEPP1_HUMAN	K	LK	78	0	83	-0.00118	-0.523949	2.38e-16	sp|P49908|SEPP1_HUMAN/tr|A0A182DWH7|A0A182DWH7_HUMAN/tr|A0A182DWH8|A0A182DWH8_HUMAN	7	-0.04418	-9.91468
PGP_01.18640.18640.4.0.dta	621	4271.77	1483.77	4	LDPTVLDAGELAJR	-	2787.99	2787.98	5-4-3-0-2	13	NXT	868	0	0	4	0.12685	0.18138	3.69399	0.67001	T	b2+;y1+;y3+;y4+;	b2+;y3+;y4+;	sp|Q6UVK1|CSPG4_HUMAN	R	TG	2063	0	2075	-2e-05	-0.01347	2.84e-11	sp|Q6UVK1|CSPG4_HUMAN	14	-0.01036	-2.42579
PGP_01.18644.18644.3.1.dta	1683	3793.59	1904	3	VLDYLJETQQLTPEIK	-	1889.59	1889.62	N(NH(HN(HEX&n-acetyl&sulfate))(HNH))(F)	6	NXT	616	0	0	5	0.0847	0.1251	1.96085	0.24531	T	y2+;y4+;y5+;y6+;y13+;	y4+;	sp|P01023|A2MG_HUMAN	Y	SK	986	0.01	991	-0.00011	-0.057743	2.33e-21	sp|P01023|A2MG_HUMAN	2	0.03625	9.55823
PGP_01.18650.18650.4.3.dta	803	5001	2472.08	4	TSGAYSJASSTDSASYYPLTGDTR	-	2528.92	2528.88	7-4-2-0-0	7	NXS	1052	1	0.01183	4	0.13072	0.22743	3.00823	0.68415	T	y1+;y2+;y7+;y8+;Y2++;	y2+;y7+;	sp|P04114|APOB_HUMAN	C	LE	977	0	983	-0.00069	-0.279006	4.36e-21	sp|P04114|APOB_HUMAN	2	-0.04348	-8.69594
PGP_01.18671.18671.3.0.dta	4443	4271.75	2066.94	3	DIVEYYJDSNGSHVLQGR	10,Deamidated[N];	2204.81	2204.77	5-4-2-0-0	7	NXS	942	2	0.0124	14	0.29255	0.32648	3.83944	1.25348	T	b2+;b3+;b4+;b5+;y1+;y3+;y4+;y5+;y6+;y7+;y8+;y9+;y10+;y11+;Y0++;Y0++;	b2+;y4+;y8+;	sp|P25311|ZA2G_HUMAN	K	FG	103	0	109	0.01959	9.47317	2.68e-46	sp|P25311|ZA2G_HUMAN/tr|C9JEV0|C9JEV0_HUMAN	6	-0.03555	-8.32401
PGP_01.18683.18683.3.2.dta	2341	3869.55	1663.75	3	HYTJSSQDVTVPCR	13,Carbamidomethyl[C];	2205.8	2205.79	5-4-1-0-2	4	NXS	600	0	0	4	0.08184	0.0882	2.92847	0.2583	T	b2+;b4+;y1+;y12++;	b2+;b4+;	sp|P01877|IGHA2_HUMAN	K	VP	89	0	92	0.0037	2.22257	1.18e-20	sp|P01877|IGHA2_HUMAN/tr|A0A286YEY5|A0A286YEY5_HUMAN	14	-0.01156	-2.98819
PGP_01.18707.18707.3.1.dta	3039	3793.59	1691.85	3	DYLJETQQLTPEIK	-	2101.75	2101.78	4-5-0-0-3	4	NXT	598	0	0	4	0.0354	0.08515	2.0649	0.17584	T	y4+;y5+;y6+;y13+;	y4+;	sp|P01023|A2MG_HUMAN	L	SK	988	0.01	991	-0.00101	-0.596633	1.42e-12	sp|P01023|A2MG_HUMAN	2	0.03529	9.30508
PGP_01.18770.18770.3.0.dta	4443	4271.75	2066.94	3	DIVEYYJDSNGSHVLQGR	10,Deamidated[N];	2204.81	2204.77	5-4-2-0-0	7	NXS	952	0	0	5	0.10456	0.14616	3.03913	0.4442	T	b2+;b4+;y4+;y8+;y10+;	b2+;y8+;	sp|P25311|ZA2G_HUMAN	K	FG	103	0	109	0.01959	9.47317	2.68e-46	sp|P25311|ZA2G_HUMAN/tr|C9JEV0|C9JEV0_HUMAN	6	-0.0383	-8.96791
PGP_01.18774.18774.3.2.dta	2475	4957.03	1672.81	3	QCIYJTTYLNVQR	2,Carbamidomethyl[C];	3284.22	3284.17	7-7-2-0-1	5	NXT	1020	0	0	4	0.0844	0.11095	1.98729	0.22049	T	y1+;y3+;y4+;y6+;	y4+;	sp|P02763|A1AG1_HUMAN	D	EN	89	0.01	93	-0.00046	-0.274825	4.44e-16	sp|P02763|A1AG1_HUMAN	2	-0.04578	-9.23716
PGP_01.18781.18781.3.1.dta	3566	3508.47	1506.79	3	IJTTNVMGTSLTVR	-	2001.68	2001.69	5-3-2-0-0	2	NXT	566	0	0	5	0.14682	0.21248	3.03379	0.64463	T	y1+;y7+;y8+;y9+;y10+;	y1+;y8+;	sp|P01023|A2MG_HUMAN	S	VN	409	0	410	0.00077	0.510685	6.98e-24	sp|P01023|A2MG_HUMAN	1	0.01207	3.44124
PGP_01.18790.18790.4.0.dta	2016	4791.96	1384.72	4	IYJTTYLNVQR	-	3407.24	3407.24	9-6-0-0-5	3	NXT	892	0	0	4	0.05183	0.05844	2.00312	0.11706	T	y1+;y4+;y5+;y7+;	y4+;	sp|P02763|A1AG1_HUMAN	C	EN	91	0.01	93	0.00031	0.223713	1.34e-11	sp|P02763|A1AG1_HUMAN	1	-0.00173	-0.361097
PGP_01.18797.18797.3.0.dta	1271	3852.56	1241.59	3	QQQHLFGSJVT	0,Gln->pyro-Glu[AnyN-termQ];	2610.97	2610.93	5-6-2-0-0	9	NXT	672	0	0	6	0.06497	0.06387	2.07742	0.13269	T	b2+;b3+;b7+;b8+;b9+;b10+;	b3+;	sp|P02787|TRFE_HUMAN	R	DC	622	0.01	630	0.00151	1.21522	1.28e-13	sp|P02787|TRFE_HUMAN	1	-0.03816	-9.9076
PGP_01.18805.18805.3.0.dta	1271	3869.56	1241.59	3	QQQHLFGSJVT	0,Gln->pyro-Glu[AnyN-termQ];	2627.97	2627.95	6-6-1-0-1	9	NXT	622	1	0.00501	4	0.05782	0.0819	2.07742	0.17014	T	b3+;b6+;b7+;b9+;Y0+;	b6+;	sp|P02787|TRFE_HUMAN	R	DC	622	0.01	630	0.00151	1.21522	1.28e-13	sp|P02787|TRFE_HUMAN	1	-0.0228	-5.89364
PGP_01.18814.18814.3.0.dta	2475	4809.96	1672.81	3	QCIYJTTYLNVQR	2,Carbamidomethyl[C];	3137.15	3137.12	5-5-3-0-3	5	NXT	1162	0	0	4	0.06571	0.12093	1.98729	0.24032	T	y1+;y2+;y4+;y5+;	y1+;	sp|P02763|A1AG1_HUMAN	D	EN	89	0.01	93	-0.00046	-0.274825	4.44e-16	sp|P02763|A1AG1_HUMAN	2	-0.02658	-5.52716
PGP_01.18818.18818.3.1.dta	39	3727.58	1609.82	3	SIJTTNVMGTSLTVR	8,Oxidation[M];	2117.76	2117.78	5-5-0-0-2	3	NXT	374	0	0	9	0.17763	0.18477	3.02854	0.55959	T	b2+;b4+;b7+;y1+;y3+;y4+;y5+;y6+;y7+;	y1+;y7+;	sp|P01023|A2MG_HUMAN	F	VN	408	0	410	-0.00114	-0.707721	8.43e-63	sp|P01023|A2MG_HUMAN	1	0.0135	3.62264
PGP_01.18842.18842.3.1.dta	39	3524.53	1609.82	3	SIJTTNVMGTSLTVR	8,Oxidation[M];	1914.71	1914.7	5-4-0-0-2	3	NXT	258	0	0	10	0.19146	0.20251	3.02854	0.6133	T	b2+;b3+;b4+;b7+;y1+;y3+;y4+;y5+;y6+;y7+;	y1+;y7+;	sp|P01023|A2MG_HUMAN	F	VN	408	0	410	-0.00114	-0.707721	8.43e-63	sp|P01023|A2MG_HUMAN	1	-0.00814	-2.31019
PGP_01.18854.18854.3.1.dta	337	4270.73	1837.85	3	VEYYNDSJGSHVLQGR	-	2432.88	2432.88	3-6-2-0-1	8	NXS	994	0	0	4	0.05449	0.08414	2.06085	0.1734	T	y1+;y3+;y4+;y8+;	y8+;	sp|P25311|ZA2G_HUMAN	I	FG	105	0.01	112	-0.00295	-1.60428	3.47e-40	sp|P25311|ZA2G_HUMAN/tr|C9JEV0|C9JEV0_HUMAN	1	0.00019	0.0444994
PGP_01.18870.18870.3.0.dta	2341	3869.55	1663.75	3	HYTJSSQDVTVPCR	13,Carbamidomethyl[C];	2205.8	2205.79	5-4-1-0-2	4	NXS	570	0	0	4	0.0848	0.09027	2.92847	0.26434	T	b2+;b4+;y1+;y12++;	b2+;b4+;	sp|P01877|IGHA2_HUMAN	K	VP	89	0	92	0.0037	2.22257	1.18e-20	sp|P01877|IGHA2_HUMAN/tr|A0A286YEY5|A0A286YEY5_HUMAN	14	-0.00475	-1.22785
PGP_01.18892.18892.3.0.dta	4651	3711.65	2413.18	3	MNISQCDLPEISVSHVJLTVR	2,Deamidated[N];6,Carbamidomethyl[C];	1298.46	1298.48	3-4-0-0-0	17	NXT	124	0	0	5	0.0979	0.06206	1.93154	0.11987	T	b2++;b6++;y1+;y3+;y4+;	y1+;	sp|Q16288|NTRK3_HUMAN	R	EG	202	0.01	218	0.00027	0.11184	4.69e-16	sp|Q16288|NTRK3_HUMAN/tr|A0A0D9SFP6|A0A0D9SFP6_HUMAN/tr|B7Z7U4|B7Z7U4_HUMAN/tr|H0YM90|H0YM90_HUMAN	7	0.01297	3.49537
PGP_01.18903.18903.3.0.dta	1993	3318.38	1038.57	3	GLPGGJASLPR	-	2279.81	2279.83	6-5-0-0-2	6	NXS	358	0	0	4	0.08525	0.04423	3.06703	0.13566	T	b3+;y1+;y2+;y4+;	y1+;y4+;	sp|Q9NPC4|A4GAT_HUMAN	K	HL	116	0.01	121	0.00101	0.97157	3.59e-15	sp|Q9NPC4|A4GAT_HUMAN	7	0.01865	5.62195
PGP_01.18945.18945.3.0.dta	1196	3645.51	1293.63	3	FAPQJLTNMNK	9,Oxidation[M];	2351.88	2351.85	5-4-1-0-3	5	NXT	658	0	0	6	0.05463	0.0958	2.07742	0.19902	T	y3+;y4+;y5+;y6+;y7+;y9+;	y5+;	sp|P19827|ITIH1_HUMAN	F	NV	281	0.01	285	-0.00124	-0.957819	3.84e-27	sp|P19827|ITIH1_HUMAN	1	-0.02972	-8.15469
PGP_01.18947.18947.4.1.dta	1680	4791.92	1800.82	4	PTHIJVSVVMAEADGTC	17,Carbamidomethyl[C];	2991.1	2991.06	5-5-3-0-2	5	NXS	1080	0	0	4	0.22805	0.18579	3.8331	0.71214	T	b8+;y1+;y2+;y3+;	y1+;y2+;y3+;	sp|P01877|IGHA2_HUMAN	K	Y-	323	0	327	0.00057	0.316349	3.59e-33	sp|P01877|IGHA2_HUMAN	1	-0.03259	-6.80241
PGP_01.18969.18969.4.4.dta	2959	5025.99	1108.57	4	JTTYLNVQR	-	3917.41	3917.41	10-7-1-0-4	1	NXT	988	0	0	6	0.07887	0.17151	2.09508	0.35933	T	y1+;y4+;y5+;y6+;y7+;y8+;	y5+;	sp|P02763|A1AG1_HUMAN	Y	EN	93	0	93	-0.00059	-0.531743	1.15e-23	sp|P02763|A1AG1_HUMAN	1	-0.00384	-0.764181
PGP_01.18973.18973.4.0.dta	584	5207.13	1920.87	4	QNQCFYJSSYLNVQR	4,Carbamidomethyl[C];	3286.26	3286.21	7-7-0-0-5	7	NXS	916	0	0	5	0.08636	0.10409	2.77523	0.28888	T	y1+;y2+;y4+;y5+;y6+;	y4+;y5+;	sp|P19652|A1AG2_HUMAN	R	EN	87	0	93	-0.0004	-0.208133	5.66e-14	sp|P19652|A1AG2_HUMAN	7	-0.04491	-8.62632
PGP_01.18974.18974.4.2.dta	2752	5026.99	1903.84	4	QNQCFYJSSYLNVQR	0,Gln->pyro-Glu[AnyN-termQ];4,Carbamidomethyl[C];	3123.15	3123.14	6-7-1-0-3	7	NXS	1042	0	0	5	0.05683	0.10801	1.9723	0.21303	T	y1+;y2+;y4+;y5+;y6+;	y1+;	sp|P19652|A1AG2_HUMAN	R	EN	87	0	93	0.00247	1.29671	1.9e-28	sp|P19652|A1AG2_HUMAN	14	-0.01006	-2.00159
PGP_01.18978.18978.3.0.dta	2752	3777.49	1903.84	3	QNQCFYJSSYLNVQR	0,Gln->pyro-Glu[AnyN-termQ];4,Carbamidomethyl[C];	1873.65	1873.67	6-3-0-0-2	7	NXS	476	0	0	6	0.07069	0.1252	2.9245	0.36614	T	y1+;y2+;y3+;y4+;y5+;y6+;	y1+;y4+;	sp|P19652|A1AG2_HUMAN	R	EN	87	0	93	0.00247	1.29671	1.9e-28	sp|P19652|A1AG2_HUMAN	14	0.01708	4.52274
PGP_01.18978.18978.4.3.dta	2752	5026.99	1903.84	4	QNQCFYJSSYLNVQR	0,Gln->pyro-Glu[AnyN-termQ];4,Carbamidomethyl[C];	3123.15	3123.14	6-7-1-0-3	7	NXS	1042	0	0	6	0.07069	0.1252	2.9245	0.36614	T	y1+;y2+;y3+;y4+;y5+;y6+;	y1+;y4+;	sp|P19652|A1AG2_HUMAN	R	EN	87	0	93	0.00247	1.29671	1.9e-28	sp|P19652|A1AG2_HUMAN	14	-0.01006	-2.00159
PGP_01.18989.18989.4.0.dta	584	5190.11	1920.87	4	QNQCFYJSSYLNVQR	4,Carbamidomethyl[C];	3269.25	3269.2	6-7-1-0-4	7	NXS	974	0	0	5	0.09	0.11181	1.86187	0.20818	T	y1+;y2+;y3+;y4+;y5+;	y5+;	sp|P19652|A1AG2_HUMAN	R	EN	87	0	93	-0.0004	-0.208133	5.66e-14	sp|P19652|A1AG2_HUMAN	7	-0.04929	-9.49865
PGP_01.18992.18992.4.3.dta	2959	5026.02	1108.57	4	JTTYLNVQR	-	3917.44	3917.41	10-7-1-0-4	1	NXT	1072	0	0	6	0.11607	0.16314	3.09101	0.50426	T	y1+;y2+;y4+;y5+;y7+;y8+;	y4+;y8+;	sp|P02763|A1AG1_HUMAN	Y	EN	93	0	93	-0.00059	-0.531743	1.15e-23	sp|P02763|A1AG1_HUMAN	1	-0.03034	-6.03776
PGP_01.18993.18993.4.3.dta	2959	5026.02	1108.57	4	JTTYLNVQR	-	3917.44	3917.41	10-7-1-0-4	1	NXT	1072	0	0	8	0.1194	0.19739	3.90115	0.77004	T	y1+;y2+;y3+;y4+;y5+;y6+;y7+;y8+;	y1+;y4+;y8+;	sp|P02763|A1AG1_HUMAN	Y	EN	93	0	93	-0.00059	-0.531743	1.15e-23	sp|P02763|A1AG1_HUMAN	1	-0.03034	-6.03776
PGP_01.18995.18995.4.2.dta	2959	5026.02	1108.57	4	JTTYLNVQR	-	3917.44	3917.41	10-7-1-0-4	1	NXT	1072	0	0	7	0.10444	0.19067	3.90115	0.74384	T	y1+;y2+;y4+;y5+;y6+;y7+;y8+;	y4+;y6+;y8+;	sp|P02763|A1AG1_HUMAN	Y	EN	93	0	93	-0.00059	-0.531743	1.15e-23	sp|P02763|A1AG1_HUMAN	1	-0.03034	-6.03776
PGP_01.19001.19001.4.5.dta	2959	5026.02	1108.57	4	JTTYLNVQR	-	3917.44	3917.41	10-7-1-0-4	1	NXT	1072	0	0	8	0.11621	0.20622	3.09101	0.63743	T	y1+;y2+;y3+;y4+;y5+;y6+;y7+;y8+;	y1+;y4+;	sp|P02763|A1AG1_HUMAN	Y	EN	93	0	93	-0.00059	-0.531743	1.15e-23	sp|P02763|A1AG1_HUMAN	1	-0.03034	-6.03776
PGP_01.19003.19003.3.1.dta	1848	3794.52	1271.64	3	YJTTYLNVQR	-	2522.88	2522.92	5-7-1-0-0	2	NXT	542	0	0	4	0.14126	0.0845	3.07882	0.26018	T	y1+;y4+;y7+;y8+;	y1+;y8+;	sp|P02763|A1AG1_HUMAN	I	EN	92	0.01	93	0.00166	1.30439	3.19e-35	sp|P02763|A1AG1_HUMAN	1	0.03381	8.91267
PGP_01.19003.19003.4.0.dta	2747	5061.08	2173.04	4	TRQDQCIYJTTYLNVQR	6,Carbamidomethyl[C];	2888.04	2888.07	4-6-1-0-5	9	NXT	908	0	0	4	0.14126	0.10527	2.91667	0.30704	T	y1+;y4+;y7+;y8+;	y1+;y8+;	sp|P02763|A1AG1_HUMAN	Q	EN	85	0.01	93	0.00986	4.53534	6.96e-28	sp|P02763|A1AG1_HUMAN	1	0.03705	7.32208
PGP_01.19010.19010.4.0.dta	2752	5044.05	1903.84	4	QNQCFYJSSYLNVQR	0,Gln->pyro-Glu[AnyN-termQ];4,Carbamidomethyl[C];	3140.21	3140.16	7-7-0-0-4	7	NXS	1092	0	0	4	0.04987	0.09612	1.9723	0.18958	T	y2+;y4+;y5+;y6+;	y5+;	sp|P19652|A1AG2_HUMAN	R	EN	87	0.01	93	0.00247	1.29671	1.9e-28	sp|P19652|A1AG2_HUMAN	14	-0.05018	-9.95025
PGP_01.19016.19016.3.0.dta	2475	4868.01	1672.81	3	QCIYJTTYLNVQR	2,Carbamidomethyl[C];	3195.2	3195.16	5-6-2-0-4	5	NXT	978	0	0	4	0.06185	0.10898	1.98729	0.21658	T	y1+;y3+;y4+;y5+;	y5+;	sp|P02763|A1AG1_HUMAN	D	EN	89	0.01	93	-0.00046	-0.274825	4.44e-16	sp|P02763|A1AG1_HUMAN	2	-0.03764	-7.73365
PGP_01.19018.19018.3.0.dta	1085	4099.74	2202.04	3	STGKPTLYJVSLVMSDTAGTC	21,Carbamidomethyl[C];	1897.7	1897.68	4-4-1-0-1	9	NXS	690	0	0	6	0.28656	0.23171	3.62582	0.84015	T	b8+;y1+;y2+;y3+;y4+;y5+;	y1+;y2+;y3+;	sp|P01871|IGHM_HUMAN	K	Y-	432	0	440	-0.00035	-0.158872	2e-18	sp|P01871|IGHM_HUMAN	1	-0.01414	-3.44984
PGP_01.19019.19019.3.0.dta	2752	5027.02	1903.84	3	QNQCFYJSSYLNVQR	0,Gln->pyro-Glu[AnyN-termQ];4,Carbamidomethyl[C];	3123.18	3123.14	6-7-1-0-3	7	NXS	1150	0	0	4	0.08067	0.11885	1.9723	0.23441	T	y1+;y4+;y5+;y6+;	y4+;	sp|P19652|A1AG2_HUMAN	R	EN	87	0	93	0.00247	1.29671	1.9e-28	sp|P19652|A1AG2_HUMAN	14	-0.0404	-8.03812
PGP_01.19021.19021.3.0.dta	1848	5044.05	1271.64	3	YJTTYLNVQR	-	3772.41	3772.37	10-7-0-0-5	2	NXT	1054	0	0	8	0.18276	0.1402	3.88665	0.54493	T	y1+;y2+;y3+;y4+;y5+;y6+;y7+;y8+;	y1+;y4+;y5+;	sp|P02763|A1AG1_HUMAN	I	EN	92	0	93	0.00166	1.30439	3.19e-35	sp|P02763|A1AG1_HUMAN	1	-0.03704	-7.34472
PGP_01.19024.19024.4.1.dta	2747	5061.08	2173.04	4	TRQDQCIYJTTYLNVQR	6,Carbamidomethyl[C];	2888.03	2888.07	4-6-1-0-5	9	NXT	930	1	0.01267	7	0.14076	0.1533	2.91667	0.44713	T	y1+;y2+;y4+;y5+;y6+;y7+;y8+;Y0++;	y1+;y8+;	sp|P02763|A1AG1_HUMAN	Q	EN	85	0	93	0.00986	4.53534	6.96e-28	sp|P02763|A1AG1_HUMAN	1	0.0387	7.64817
PGP_01.19029.19029.3.0.dta	328	4147.7	1559.78	3	KLNAENJATFYFK	-	2587.91	2587.94	7-5-0-0-3	7	NXT	992	0	0	6	0.07166	0.10437	1.9782	0.20647	T	y1+;y2+;y3+;y4+;y5+;y12+;	y12+;	sp|P01042|KNG1_HUMAN	T	ID	288	0.01	294	0.00056	0.358797	9.11e-17	sp|P01042|KNG1_HUMAN	2	0.02982	7.19133
PGP_01.19036.19036.4.0.dta	2747	5061.08	2173.04	4	TRQDQCIYJTTYLNVQR	6,Carbamidomethyl[C];	2888.03	2888.07	4-6-1-0-5	9	NXT	956	1	0.00463	7	0.12952	0.14961	3.69399	0.55267	T	y1+;y2+;y3+;y4+;y6+;y7+;y8+;Y0++;	y1+;y4+;y8+;	sp|P02763|A1AG1_HUMAN	Q	EN	85	0	93	0.00986	4.53534	6.96e-28	sp|P02763|A1AG1_HUMAN	1	0.04187	8.27466
PGP_01.19047.19047.3.0.dta	1085	3937.68	2202.04	3	STGKPTLYJVSLVMSDTAGTC	21,Carbamidomethyl[C];	1735.64	1735.63	3-4-1-0-1	9	NXS	554	0	0	6	0.2807	0.23728	3.62582	0.86034	T	b7+;b8+;y1+;y2+;y3+;y4+;	y1+;y2+;y3+;	sp|P01871|IGHM_HUMAN	K	Y-	432	0	440	-0.00035	-0.158872	2e-18	sp|P01871|IGHM_HUMAN	1	-0.01244	-3.16002
PGP_01.19052.19052.4.0.dta	2475	4868.01	1672.81	4	QCIYJTTYLNVQR	2,Carbamidomethyl[C];	3195.2	3195.16	5-6-2-0-4	5	NXT	990	0	0	7	0.12112	0.17516	2.94479	0.51581	T	y1+;y2+;y4+;y5+;y6+;y7+;y8+;	y4+;y5+;	sp|P02763|A1AG1_HUMAN	D	EN	89	0	93	-0.00046	-0.274825	4.44e-16	sp|P02763|A1AG1_HUMAN	2	-0.03742	-7.68845
PGP_01.19058.19058.4.1.dta	2747	5061.08	2173.04	4	TRQDQCIYJTTYLNVQR	6,Carbamidomethyl[C];	2888.03	2888.07	4-6-1-0-5	9	NXT	956	0	0	8	0.15755	0.14828	2.91667	0.43249	T	y1+;y2+;y3+;y4+;y5+;y6+;y7+;y8+;	y1+;y8+;	sp|P02763|A1AG1_HUMAN	Q	EN	85	0	93	0.00986	4.53534	6.96e-28	sp|P02763|A1AG1_HUMAN	1	0.0413	8.16201
PGP_01.19059.19059.4.1.dta	2747	5061.08	2173.04	4	TRQDQCIYJTTYLNVQR	6,Carbamidomethyl[C];	2888.03	2888.07	4-6-1-0-5	9	NXT	956	0	0	8	0.16557	0.14689	2.91667	0.42843	T	y1+;y2+;y3+;y4+;y5+;y6+;y7+;y8+;	y1+;y8+;	sp|P02763|A1AG1_HUMAN	Q	EN	85	0	93	0.00986	4.53534	6.96e-28	sp|P02763|A1AG1_HUMAN	1	0.0413	8.16201
PGP_01.19065.19065.4.0.dta	2747	5061.08	2173.04	4	TRQDQCIYJTTYLNVQR	6,Carbamidomethyl[C];	2888.03	2888.07	4-6-1-0-5	9	NXT	956	0	0	8	0.10453	0.13269	2.91667	0.38701	T	y1+;y2+;y3+;y4+;y5+;y6+;y7+;y10+;	y4+;y5+;	sp|P02763|A1AG1_HUMAN	Q	EN	85	0	93	0.00986	4.53534	6.96e-28	sp|P02763|A1AG1_HUMAN	1	0.0413	8.16201
PGP_01.19070.19070.2.1.dta	749	2443.02	1080.54	2	JSSYLNVQR	-	1362.48	1362.48	5-2-0-0-1	1	NXS	38	0	0	4	0.07264	0.16698	3.90115	0.65141	T	y2+;y4+;y5+;y6+;	y4+;y5+;y6+;	sp|P19652|A1AG2_HUMAN	Y	EN	93	0	93	0.00042	0.38834	1.02e-24	sp|P19652|A1AG2_HUMAN	1	0.0035	1.43325
PGP_01.19070.19070.3.3.dta	331	3662.58	2072	3	RQDQCIYJTTYLNVQR	5,Carbamidomethyl[C];	1590.58	1590.59	3-4-0-0-2	8	NXT	380	0	0	8	0.09889	0.12504	3.69861	0.46246	T	b15++;y2+;y4+;y5+;y6+;y7+;y8+;y15+;	y4+;y5+;y6+;	sp|P02763|A1AG1_HUMAN	T	EN	86	0	93	0.00156	0.752539	2.24e-24	sp|P02763|A1AG1_HUMAN	1	0.01084	2.96049
PGP_01.19070.19070.4.0.dta	2475	4885.03	1672.81	4	QCIYJTTYLNVQR	2,Carbamidomethyl[C];	3212.22	3212.18	6-6-1-0-5	5	NXT	830	0	0	6	0.09081	0.14341	3.72737	0.53453	T	y2+;y4+;y5+;y6+;y7+;y8+;	y4+;y5+;y6+;	sp|P02763|A1AG1_HUMAN	D	EN	89	0	93	-0.00046	-0.274825	4.44e-16	sp|P02763|A1AG1_HUMAN	2	-0.0439	-8.98841
PGP_01.19072.19072.2.1.dta	749	2443.02	1080.54	2	JSSYLNVQR	-	1362.48	1362.48	5-2-0-0-1	1	NXS	38	0	0	5	0.05533	0.16308	2.09508	0.34166	T	y2+;y3+;y4+;y5+;y6+;	y5+;	sp|P19652|A1AG2_HUMAN	Y	EN	93	0	93	0.00042	0.38834	1.02e-24	sp|P19652|A1AG2_HUMAN	1	0.0035	1.43325
PGP_01.19072.19072.3.3.dta	331	3662.58	2072	3	RQDQCIYJTTYLNVQR	5,Carbamidomethyl[C];	1590.58	1590.59	3-4-0-0-2	8	NXT	380	0	0	6	0.07133	0.11681	1.9694	0.23005	T	y2+;y3+;y4+;y5+;y6+;y7+;	y5+;	sp|P02763|A1AG1_HUMAN	T	EN	86	0.01	93	0.00156	0.752539	2.24e-24	sp|P02763|A1AG1_HUMAN	1	0.01084	2.96049
PGP_01.19072.19072.4.0.dta	2475	4885.03	1672.81	4	QCIYJTTYLNVQR	2,Carbamidomethyl[C];	3212.22	3212.18	6-6-1-0-5	5	NXT	830	0	0	6	0.07133	0.12814	1.98729	0.25466	T	y2+;y3+;y4+;y5+;y6+;y7+;	y5+;	sp|P02763|A1AG1_HUMAN	D	EN	89	0.01	93	-0.00046	-0.274825	4.44e-16	sp|P02763|A1AG1_HUMAN	2	-0.0439	-8.98841
PGP_01.19073.19073.4.1.dta	2747	5061.08	2173.04	4	TRQDQCIYJTTYLNVQR	6,Carbamidomethyl[C];	2888.03	2888.07	4-6-1-0-5	9	NXT	966	0	0	8	0.16008	0.14987	2.91667	0.43713	T	y1+;y2+;y3+;y4+;y5+;y6+;y7+;y8+;	y1+;y8+;	sp|P02763|A1AG1_HUMAN	Q	EN	85	0	93	0.00986	4.53534	6.96e-28	sp|P02763|A1AG1_HUMAN	1	0.04219	8.3379
PGP_01.19076.19076.4.1.dta	2747	5061.08	2173.04	4	TRQDQCIYJTTYLNVQR	6,Carbamidomethyl[C];	2888.03	2888.07	4-6-1-0-5	9	NXT	966	1	0.00542	9	0.15186	0.16353	2.91667	0.47697	T	y1+;y2+;y3+;y4+;y5+;y6+;y7+;y8+;y10+;Y0++;	y1+;y8+;	sp|P02763|A1AG1_HUMAN	Q	EN	85	0	93	0.00986	4.53534	6.96e-28	sp|P02763|A1AG1_HUMAN	1	0.04219	8.3379
PGP_01.19093.19093.3.1.dta	2482	4793.95	1898.87	3	QDQCIYJTTYLNVQR	0,Gln->pyro-Glu[AnyN-termQ];4,Carbamidomethyl[C];	2895.08	2895.03	8-5-1-0-2	7	NXT	1026	0	0	4	0.08585	0.12048	2.9245	0.35233	T	y2+;y3+;y4+;y5+;	y3+;y4+;	sp|P02763|A1AG1_HUMAN	R	EN	87	0	93	0.0022	1.15798	2.85e-31	sp|P02763|A1AG1_HUMAN	13	-0.0457	-9.53477
PGP_01.19101.19101.2.2.dta	749	2443.02	1080.54	2	JSSYLNVQR	-	1362.48	1362.48	5-2-0-0-1	1	NXS	38	0	0	6	0.08523	0.17582	3.09101	0.54346	T	y1+;y2+;y3+;y4+;y5+;y6+;	y1+;y4+;	sp|P19652|A1AG2_HUMAN	Y	EN	93	0	93	0.00042	0.38834	1.02e-24	sp|P19652|A1AG2_HUMAN	1	0.00381	1.56019
PGP_01.19101.19101.4.0.dta	1015	4885.03	1672.81	4	QCIYJTTYLNVQR	2,Carbamidomethyl[C];	3212.22	3212.18	6-6-1-0-5	5	NXT	836	0	0	9	0.10629	0.16973	3.06127	0.51958	T	y1+;y2+;y3+;y4+;y5+;y6+;y7+;y8+;y9+;	y1+;y4+;	sp|P02763|A1AG1_HUMAN	D	EN	89	0	93	-0.00046	-0.274825	4.44e-16	sp|P02763|A1AG1_HUMAN	2	-0.04329	-8.86351
PGP_01.19125.19125.3.0.dta	2747	4648.94	2173.04	3	TRQDQCIYJTTYLNVQR	6,Carbamidomethyl[C];	2475.89	2475.92	4-9-0-0-0	9	NXT	868	0	0	4	0.09505	0.08786	2.91667	0.25627	T	y1+;y2+;y4+;y5+;	y2+;y4+;	sp|P02763|A1AG1_HUMAN	Q	EN	85	0.01	93	0.00986	4.53534	6.96e-28	sp|P02763|A1AG1_HUMAN	1	0.02883	6.2028
PGP_01.19136.19136.4.0.dta	316	5173.06	1817.85	4	CATPHGDJASLEATFVK	1,Carbamidomethyl[C];	3355.22	3355.17	6-6-4-0-0	8	NXS	1086	2	0.0292	4	0.04376	0.09804	1.94985	0.19116	T	y1+;y2+;y3+;y5+;Y0++;Y1++;	y1+;	sp|P23142|FBLN1_HUMAN	R	RC	91	0.01	98	0	0	5.01e-26	sp|P23142|FBLN1_HUMAN/tr|B1AHL2|B1AHL2_HUMAN/tr|B1AHM6|B1AHM6_HUMAN/tr|B1AHM7|B1AHM7_HUMAN/tr|B1AHM8|B1AHM8_HUMAN/tr|B1AHM9|B1AHM9_HUMAN/tr|B1AHN3|B1AHN3_HUMAN	14	-0.04016	-7.76474
PGP_01.19144.19144.3.0.dta	328	4147.7	1559.78	3	KLNAENJATFYFK	-	2587.91	2587.94	7-5-0-0-3	7	NXT	992	0	0	5	0.08721	0.09706	2.93248	0.28464	T	y2+;y3+;y4+;y5+;y12+;	y5+;y12+;	sp|P01042|KNG1_HUMAN	T	ID	288	0.01	294	0.00056	0.358797	9.11e-17	sp|P01042|KNG1_HUMAN	2	0.02974	7.17204
PGP_01.19157.19157.4.1.dta	316	5173.06	1817.85	4	CATPHGDJASLEATFVK	1,Carbamidomethyl[C];	3355.21	3355.17	6-6-4-0-0	8	NXS	1080	3	0.0334	7	0.06999	0.13249	2.89411	0.38344	T	y1+;y2+;y3+;y4+;y5+;y6+;y8+;Y1+;Y0++;Y1++;	y1+;Y1++;	sp|P23142|FBLN1_HUMAN	R	RC	91	0	98	0	0	5.01e-26	sp|P23142|FBLN1_HUMAN/tr|B1AHL2|B1AHL2_HUMAN/tr|B1AHM6|B1AHM6_HUMAN/tr|B1AHM7|B1AHM7_HUMAN/tr|B1AHM8|B1AHM8_HUMAN/tr|B1AHM9|B1AHM9_HUMAN/tr|B1AHN3|B1AHN3_HUMAN	14	-0.03952	-7.641
PGP_01.19160.19160.5.1.dta	5116	6779.88	3730.79	5	NEEYNKSVQEIQATFFYFTPJKTEDTIFLR	5,Deamidated[N];6,Carbamidomethyl[K];	3049.09	3049.1	5-6-2-0-3	21	NXT	164	0	0	4	0.11935	0.06875	1.89579	0.13033	T	b11+;b11++;y1+;y8+;	y8+;	sp|P02763|A1AG1_HUMAN	R	EY	52	0.01	72	0.0026	0.696719	9.5e-44	sp|P02763|A1AG1_HUMAN/sp|P19652|A1AG2_HUMAN	2	0.01826	2.69367
PGP_01.19169.19169.4.0.dta	1814	4792.94	1385.71	4	IYJTTYLNVQR	8,Deamidated[N];	3407.24	3407.24	9-6-0-0-5	3	NXT	1128	0	0	4	0.05022	0.09692	2.07742	0.20135	T	y1+;y2+;y3+;y10+;	y1+;	sp|P02763|A1AG1_HUMAN	C	EN	91	0.01	93	0.00115	0.829312	3.95e-43	sp|P02763|A1AG1_HUMAN	1	0.00355	0.740829
PGP_01.19170.19170.3.1.dta	2475	4957.03	1672.81	3	QCIYJTTYLNVQR	2,Carbamidomethyl[C];	3284.22	3284.17	7-7-2-0-1	5	NXT	1064	0	0	4	0.07943	0.12008	2.94479	0.35361	T	y1+;y3+;y4+;y5+;	y4+;y5+;	sp|P02763|A1AG1_HUMAN	D	EN	89	0	93	-0.00046	-0.274825	4.44e-16	sp|P02763|A1AG1_HUMAN	2	-0.04162	-8.3978
PGP_01.19175.19175.3.0.dta	39	3565.58	1609.82	3	SIJTTNVMGTSLTVR	8,Oxidation[M];	1955.76	1955.72	4-5-0-0-2	3	NXT	208	0	0	4	0.09822	0.09439	2.04906	0.19341	T	b2+;y1+;y3+;y5+;	y1+;	sp|P01023|A2MG_HUMAN	F	VN	408	0.01	410	-0.00114	-0.707721	8.43e-63	sp|P01023|A2MG_HUMAN	1	-0.03222	-9.03888
PGP_01.19187.19187.4.3.dta	4215	5688.32	1915.9	4	QDQCIYJTTYLNVQR	0,Carbamyl[AnyN-term];4,Carbamidomethyl[C];	3772.42	3772.37	10-7-0-0-5	7	NXT	764	0	0	4	0.05167	0.07723	2.06901	0.1598	T	b3+;y4+;y5+;y6+;	y4+;	sp|P02763|A1AG1_HUMAN	R	EN	87	0.01	93	-0.00156	-0.795965	4.84e-72	sp|P02763|A1AG1_HUMAN	1	-0.048	-8.43977
PGP_01.19190.19190.4.2.dta	2747	4648.93	2173.04	4	TRQDQCIYJTTYLNVQR	6,Carbamidomethyl[C];	2475.89	2475.92	4-9-0-0-0	9	NXT	920	0	0	4	0.06512	0.07126	1.96652	0.14013	T	y1+;y2+;y4+;y5+;	y1+;	sp|P02763|A1AG1_HUMAN	Q	EN	85	0.01	93	0.00986	4.53534	6.96e-28	sp|P02763|A1AG1_HUMAN	1	0.03482	7.49157
PGP_01.19192.19192.4.2.dta	2747	4648.93	2173.04	4	TRQDQCIYJTTYLNVQR	6,Carbamidomethyl[C];	2475.89	2475.92	4-9-0-0-0	9	NXT	920	0	0	7	0.10664	0.12559	2.91667	0.36631	T	y1+;y2+;y3+;y4+;y5+;y6+;y7+;	y1+;y4+;	sp|P02763|A1AG1_HUMAN	Q	EN	85	0	93	0.00986	4.53534	6.96e-28	sp|P02763|A1AG1_HUMAN	1	0.03482	7.49157
PGP_01.19205.19205.2.2.dta	749	2443.02	1080.54	2	JSSYLNVQR	-	1362.48	1362.48	5-2-0-0-1	1	NXS	38	0	0	6	0.08592	0.1778	3.09101	0.54957	T	y1+;y2+;y3+;y4+;y5+;y6+;	y4+;y5+;	sp|P19652|A1AG2_HUMAN	Y	EN	93	0	93	0.00042	0.38834	1.02e-24	sp|P19652|A1AG2_HUMAN	1	0.0042	1.7199
PGP_01.19205.19205.4.3.dta	2480	4883.96	1898.87	4	QDQCIYJTTYLNVQR	0,Gln->pyro-Glu[AnyN-termQ];4,Carbamidomethyl[C];	2985.09	2985.06	10-6-0-0-1	7	NXT	1232	1	0.00309	10	0.12726	0.23102	3.05561	0.7059	T	b3+;b4+;y1+;y2+;y3+;y4+;y5+;y6+;y7+;y8+;Y0++;	y4+;y5+;	sp|P02763|A1AG1_HUMAN	R	EN	87	0	93	0.0022	1.15798	2.85e-31	sp|P02763|A1AG1_HUMAN	13	-0.02983	-6.10897
PGP_01.19210.19210.3.0.dta	328	4147.7	1559.78	3	KLNAENJATFYFK	-	2587.91	2587.94	7-5-0-0-3	7	NXT	984	0	0	5	0.06836	0.08506	1.9782	0.16827	T	y2+;y3+;y4+;y5+;y12+;	y12+;	sp|P01042|KNG1_HUMAN	T	ID	288	0.01	294	0.00056	0.358797	9.11e-17	sp|P01042|KNG1_HUMAN	2	0.02971	7.16481
PGP_01.19217.19217.4.0.dta	1670	5027.02	1814.84	4	PTHVJVSVVMAEVDGTC	17,Carbamidomethyl[C];	3212.18	3212.18	6-6-1-0-5	5	NXS	1172	0	0	4	0.13488	0.14163	3.03379	0.42968	T	y1+;y2+;y3+;y6+;	y1+;y2+;	sp|P01876|IGHA1_HUMAN	K	Y-	336	0	340	0.00556	3.06196	3.44e-20	sp|P01876|IGHA1_HUMAN/tr|A0A0G2JMB2|A0A0G2JMB2_HUMAN	2	0.00294	0.584958
PGP_01.19220.19220.5.1.dta	5116	6779.89	3730.79	5	NEEYNKSVQEIQATFFYFTPJKTEDTIFLR	5,Deamidated[N];6,Carbamidomethyl[K];	3049.1	3049.1	5-6-2-0-3	21	NXT	140	0	0	4	0.09392	0.06174	1.89579	0.11706	T	b11+;b11++;y1+;y8+;	y8+;	sp|P02763|A1AG1_HUMAN	R	EY	52	0.01	72	0.0026	0.696719	9.5e-44	sp|P02763|A1AG1_HUMAN/sp|P19652|A1AG2_HUMAN	2	0.00649	0.957386
PGP_01.19221.19221.3.0.dta	328	4147.7	1559.78	3	KLNAENJATFYFK	-	2587.91	2587.94	7-5-0-0-3	7	NXT	992	0	0	7	0.08561	0.09925	1.9782	0.19634	T	y2+;y3+;y4+;y5+;y6+;y8+;y12+;	y12+;	sp|P01042|KNG1_HUMAN	T	ID	288	0.01	294	0.00056	0.358797	9.11e-17	sp|P01042|KNG1_HUMAN	2	0.0298	7.18651
PGP_01.19224.19224.3.0.dta	328	4147.7	1559.78	3	KLNAENJATFYFK	-	2587.91	2587.94	7-5-0-0-3	7	NXT	992	0	0	6	0.09329	0.10459	1.9782	0.20691	T	y2+;y3+;y4+;y5+;y6+;y12+;	y12+;	sp|P01042|KNG1_HUMAN	T	ID	288	0.01	294	0.00056	0.358797	9.11e-17	sp|P01042|KNG1_HUMAN	2	0.0298	7.18651
PGP_01.19226.19226.3.0.dta	1085	3937.68	2202.04	3	STGKPTLYJVSLVMSDTAGTC	21,Carbamidomethyl[C];	1735.64	1735.63	3-4-1-0-1	9	NXS	562	0	0	15	0.38026	0.3218	6.04667	1.94584	T	b4+;b5+;b7+;b8+;b9+;b10+;b11+;b12+;b13+;y1+;y2+;y3+;y4+;y5+;y7+;	b7+;b8+;b10+;y1+;y2+;y3+;y4+;	sp|P01871|IGHM_HUMAN	K	Y-	432	0	440	-0.00035	-0.158872	2e-18	sp|P01871|IGHM_HUMAN	1	-0.01385	-3.51818
PGP_01.19228.19228.3.0.dta	2752	4824.96	1903.84	3	QNQCFYJSSYLNVQR	0,Gln->pyro-Glu[AnyN-termQ];4,Carbamidomethyl[C];	2921.13	2921.08	6-6-0-0-5	7	NXS	1048	0	0	6	0.13267	0.1621	3.70328	0.6003	T	y1+;y2+;y3+;y4+;y5+;y6+;	y1+;y4+;y5+;	sp|P19652|A1AG2_HUMAN	R	EN	87	0	93	0.00247	1.29671	1.9e-28	sp|P19652|A1AG2_HUMAN	14	-0.04283	-8.87852
PGP_01.19231.19231.3.0.dta	328	4147.7	1559.78	3	KLNAENJATFYFK	-	2587.91	2587.94	7-5-0-0-3	7	NXT	992	0	0	6	0.10423	0.11138	2.93248	0.32662	T	y2+;y3+;y4+;y5+;y6+;y12+;	y5+;y12+;	sp|P01042|KNG1_HUMAN	T	ID	288	0.01	294	0.00056	0.358797	9.11e-17	sp|P01042|KNG1_HUMAN	2	0.0298	7.18651
PGP_01.19241.19241.3.2.dta	2928	3774.58	1203.63	3	KKEDALJETR	-	2570.95	2570.93	6-5-1-0-2	7	NXT	726	0	0	4	0.06032	0.08806	2.0861	0.18369	T	b1+;b5+;b6+;y1+;	b1+;	sp|P10909|CLUS_HUMAN	K	ES	80	0.01	86	-0.00045	-0.373563	2.12e-13	sp|P10909|CLUS_HUMAN/tr|E5RGB0|E5RGB0_HUMAN/tr|E5RH61|E5RH61_HUMAN/tr|E5RJZ5|E5RJZ5_HUMAN/tr|E7ERK6|E7ERK6_HUMAN/tr|E7ETB4|E7ETB4_HUMAN/tr|H0YLK8|H0YLK8_HUMAN	14	-0.0261	-6.91647
PGP_01.19242.19242.4.0.dta	2747	4648.93	2173.04	4	TRQDQCIYJTTYLNVQR	6,Carbamidomethyl[C];	2475.88	2475.92	4-9-0-0-0	9	NXT	936	0	0	8	0.13897	0.14505	3.69399	0.5358	T	y1+;y2+;y3+;y4+;y5+;y6+;y7+;y10+;	y1+;y4+;y5+;	sp|P02763|A1AG1_HUMAN	Q	EN	85	0	93	0.00986	4.53534	6.96e-28	sp|P02763|A1AG1_HUMAN	1	0.03671	7.89822
PGP_01.19243.19243.4.1.dta	2959	4807.94	1108.57	4	JTTYLNVQR	-	3699.37	3699.33	11-8-0-0-2	1	NXT	1056	0	0	7	0.10685	0.18884	3.90115	0.7367	T	y2+;y3+;y4+;y5+;y6+;y7+;y8+;	y4+;y5+;y6+;	sp|P02763|A1AG1_HUMAN	Y	EN	93	0	93	-0.00059	-0.531743	1.15e-23	sp|P02763|A1AG1_HUMAN	1	-0.03407	-7.08763
PGP_01.19244.19244.4.1.dta	2959	5026.02	1108.57	4	JTTYLNVQR	-	3917.44	3917.41	10-7-1-0-4	1	NXT	1078	0	0	7	0.10034	0.17782	2.09508	0.37254	T	y1+;y2+;y3+;y4+;y5+;y6+;y8+;	y4+;	sp|P02763|A1AG1_HUMAN	Y	EN	93	0	93	-0.00059	-0.531743	1.15e-23	sp|P02763|A1AG1_HUMAN	1	-0.03134	-6.23677
PGP_01.19250.19250.4.3.dta	2480	4630.84	1898.87	4	QDQCIYJTTYLNVQR	0,Gln->pyro-Glu[AnyN-termQ];4,Carbamidomethyl[C];	2731.97	2731.96	7-5-2-0-0	7	NXT	1010	0	0	7	0.09983	0.18318	3.05561	0.55971	T	b3+;b4+;y1+;y2+;y4+;y5+;y8+;	y1+;y4+;	sp|P02763|A1AG1_HUMAN	R	EN	87	0	93	0.0022	1.15798	2.85e-31	sp|P02763|A1AG1_HUMAN	13	-0.01017	-2.19662
PGP_01.19252.19252.4.1.dta	1723	5044.04	1814.84	4	PTHVJVSVVMAEVDGTC	17,Carbamidomethyl[C];	3229.2	3229.19	7-6-0-0-6	5	NXS	1098	0	0	4	0.19491	0.1632	3.66722	0.5985	T	y1+;y2+;y3+;y9++;	y1+;y2+;y3+;	sp|P01876|IGHA1_HUMAN	K	Y-	336	0	340	0.00556	3.06196	3.44e-20	sp|P01876|IGHA1_HUMAN/tr|A0A0G2JMB2|A0A0G2JMB2_HUMAN	2	-0.00828	-1.64187
PGP_01.19259.19259.3.0.dta	316	3860.6	1817.85	3	CATPHGDJASLEATFVK	1,Carbamidomethyl[C];	2042.75	2042.72	4-4-2-0-0	8	NXS	702	3	0.03423	8	0.09939	0.15128	3.66722	0.55478	T	y1+;y2+;y3+;y4+;y5+;y6+;y8+;y14++;Y1+;Y0++;Y1++;	y1+;y2+;Y1++;	sp|P23142|FBLN1_HUMAN	R	RC	91	0	98	0	0	5.01e-26	sp|P23142|FBLN1_HUMAN/tr|B1AHL2|B1AHL2_HUMAN/tr|B1AHM6|B1AHM6_HUMAN/tr|B1AHM7|B1AHM7_HUMAN/tr|B1AHM8|B1AHM8_HUMAN/tr|B1AHM9|B1AHM9_HUMAN/tr|B1AHN3|B1AHN3_HUMAN	14	-0.02781	-7.20538
PGP_01.19265.19265.2.3.dta	2016	2763.13	1384.72	2	IYJTTYLNVQR	-	1378.41	1378.43	NNH(HN(HEX&n-acetyl&sulfate))(H)	3	NXT	84	0	0	6	0.07544	0.07768	2.00312	0.15561	T	y1+;y2+;y4+;y5+;y6+;y8+;	y1+;	sp|P02763|A1AG1_HUMAN	C	EN	91	0.01	93	0.00031	0.223713	1.34e-11	sp|P02763|A1AG1_HUMAN	1	0.02725	9.86571
PGP_01.19265.19265.4.0.dta	2475	5524.24	1672.81	4	QCIYJTTYLNVQR	2,Carbamidomethyl[C];	3851.42	3851.39	6-7-3-0-4	5	NXT	1004	0	0	6	0.07544	0.14357	1.98729	0.28533	T	y1+;y2+;y4+;y5+;y6+;y8+;	y1+;	sp|P02763|A1AG1_HUMAN	D	EN	89	0.01	93	-0.00046	-0.274825	4.44e-16	sp|P02763|A1AG1_HUMAN	2	-0.03425	-6.20105
PGP_01.19272.19272.4.3.dta	584	4825.98	1920.87	4	QNQCFYJSSYLNVQR	4,Carbamidomethyl[C];	2905.11	2905.06	7-8-0-0-1	7	NXS	1056	0	0	4	0.07486	0.09413	2.77523	0.26125	T	y1+;y3+;y4+;y5+;	y4+;y5+;	sp|P19652|A1AG2_HUMAN	R	EN	87	0	93	-0.0004	-0.208133	5.66e-14	sp|P19652|A1AG2_HUMAN	7	-0.04757	-9.85904
PGP_01.19276.19276.3.0.dta	1085	3929.64	2202.04	3	STGKPTLYJVSLVMSDTAGTC	21,Carbamidomethyl[C];	1727.6	1727.61	6-3-0-0-1	9	NXS	800	0	0	8	0.14912	0.1588	2.85919	0.45404	T	b5+;b7+;b8+;b10+;y1+;y2+;y3+;y19++;	b5+;y1+;	sp|P01871|IGHM_HUMAN	K	Y-	432	0	440	-0.00035	-0.158872	2e-18	sp|P01871|IGHM_HUMAN	1	0.01126	2.86614
PGP_01.19280.19280.4.1.dta	2480	4997.03	1898.87	4	QDQCIYJTTYLNVQR	0,Gln->pyro-Glu[AnyN-termQ];4,Carbamidomethyl[C];	3098.16	3098.11	8-6-1-0-2	7	NXT	1128	0	0	10	0.11407	0.21332	3.05561	0.65181	T	b3+;b4+;y1+;y2+;y3+;y4+;y5+;y6+;y7+;y8+;	y4+;y5+;	sp|P02763|A1AG1_HUMAN	R	EN	87	0	93	0.0022	1.15798	2.85e-31	sp|P02763|A1AG1_HUMAN	13	-0.04761	-9.52949
PGP_01.19291.19291.4.0.dta	2837	5014.08	2200.07	4	LAGKPTHVJVSVVMAEVDGTC	14,Oxidation[M];21,Carbamidomethyl[C];	2814.01	2814.01	5-7-2-0-0	9	NXS	784	0	0	4	0.14748	0.16138	2.85919	0.46142	T	y1+;y2+;y3+;y5+;	y1+;y2+;	sp|P01876|IGHA1_HUMAN	R	Y-	332	0	340	-0.00168	-0.76327	1.98e-34	sp|P01876|IGHA1_HUMAN/tr|A0A0G2JMB2|A0A0G2JMB2_HUMAN	1	-0.00066	-0.131656
PGP_01.19293.19293.3.0.dta	3043	3929.64	2218.04	3	STGKPTLYJVSLVMSDTAGTC	14,Oxidation[M];21,Carbamidomethyl[C];	1711.61	1711.62	5-3-0-0-2	9	NXS	794	0	0	6	0.10212	0.08019	3.02335	0.24244	T	b5+;b7+;y2+;y3+;y4+;y5+;	b5+;y2+;	sp|P01871|IGHM_HUMAN	K	Y-	432	0	440	0.00115	0.518246	8.64e-32	sp|P01871|IGHM_HUMAN	1	0.01026	2.6116
PGP_01.19297.19297.3.0.dta	328	4147.7	1559.78	3	KLNAENJATFYFK	-	2587.91	2587.94	7-5-0-0-3	7	NXT	988	0	0	6	0.08343	0.10135	2.93248	0.29722	T	y2+;y3+;y4+;y5+;y6+;y12+;	y2+;y12+;	sp|P01042|KNG1_HUMAN	T	ID	288	0.01	294	0.00056	0.358797	9.11e-17	sp|P01042|KNG1_HUMAN	2	0.02936	7.0804
PGP_01.19299.19299.3.0.dta	3043	3929.64	2218.04	3	STGKPTLYJVSLVMSDTAGTC	14,Oxidation[M];21,Carbamidomethyl[C];	1711.61	1711.62	5-3-0-0-2	9	NXS	794	0	0	14	0.2409	0.20845	3.82069	0.79641	T	b4+;b5+;b7+;b8+;b10+;b12+;b13+;y1+;y2+;y3+;y5+;y8+;y9+;y11+;	b5+;y1+;y2+;	sp|P01871|IGHM_HUMAN	K	Y-	432	0	440	0.00115	0.518246	8.64e-32	sp|P01871|IGHM_HUMAN	1	0.01026	2.6116
PGP_01.19301.19301.4.1.dta	1670	5027.02	1814.84	4	PTHVJVSVVMAEVDGTC	17,Carbamidomethyl[C];	3212.18	3212.18	6-6-1-0-5	5	NXS	1150	0	0	4	0.19504	0.17048	3.8331	0.65345	T	y1+;y2+;y3+;y6+;	y1+;y2+;y3+;	sp|P01876|IGHA1_HUMAN	K	Y-	336	0	340	0.00556	3.06196	3.44e-20	sp|P01876|IGHA1_HUMAN/tr|A0A0G2JMB2|A0A0G2JMB2_HUMAN	2	-0.00208	-0.413847
PGP_01.19304.19304.4.0.dta	1723	5044.04	1814.84	4	PTHVJVSVVMAEVDGTC	17,Carbamidomethyl[C];	3229.2	3229.19	7-6-0-0-6	5	NXS	1116	0	0	4	0.20112	0.16729	3.66722	0.6135	T	y1+;y2+;y3+;y9++;	y1+;y2+;y3+;	sp|P01876|IGHA1_HUMAN	K	Y-	336	0	340	0.00556	3.06196	3.44e-20	sp|P01876|IGHA1_HUMAN/tr|A0A0G2JMB2|A0A0G2JMB2_HUMAN	2	-0.00226	-0.448143
PGP_01.19306.19306.3.0.dta	1085	3937.68	2202.04	3	STGKPTLYJVSLVMSDTAGTC	21,Carbamidomethyl[C];	1735.64	1735.63	3-4-1-0-1	9	NXS	558	0	0	16	0.31744	0.29036	4.92082	1.4288	T	b4+;b5+;b7+;b8+;b9+;b10+;b11+;b12+;b13+;y1+;y2+;y3+;y4+;y5+;y7+;y19++;	b5+;b8+;y1+;y2+;y3+;	sp|P01871|IGHM_HUMAN	K	Y-	432	0	440	-0.00035	-0.158872	2e-18	sp|P01871|IGHM_HUMAN	1	-0.0132	-3.35307
PGP_01.19307.19307.4.0.dta	4215	4502.84	1915.9	4	QDQCIYJTTYLNVQR	0,Carbamyl[AnyN-term];4,Carbamidomethyl[C];	2586.95	2586.92	7-5-1-0-1	7	NXT	1096	1	0.00762	10	0.17717	0.22784	3.85904	0.87926	T	b2+;b3+;y1+;y2+;y4+;y5+;y6+;y7+;y8+;y9+;Y1+;	y1+;y4+;y5+;	sp|P02763|A1AG1_HUMAN	R	EN	87	0	93	-0.00156	-0.795965	4.84e-72	sp|P02763|A1AG1_HUMAN	1	-0.02669	-5.92866
PGP_01.19312.19312.3.1.dta	2959	4677.87	1108.57	3	JTTYLNVQR	-	3569.3	3569.29	10-6-0-0-5	1	NXT	1022	0	0	7	0.15509	0.22935	3.90115	0.89474	T	y1+;y2+;y3+;y4+;y5+;y6+;y7+;	y1+;y3+;y4+;	sp|P02763|A1AG1_HUMAN	Y	EN	93	0	93	-0.00059	-0.531743	1.15e-23	sp|P02763|A1AG1_HUMAN	1	-0.0054	-1.15462
PGP_01.19320.19320.4.0.dta	4215	4502.84	1915.9	4	QDQCIYJTTYLNVQR	0,Carbamyl[AnyN-term];4,Carbamidomethyl[C];	2586.95	2586.92	7-5-1-0-1	7	NXT	1096	0	0	11	0.16643	0.24287	3.85904	0.93726	T	b2+;b3+;b4+;y1+;y4+;y5+;y6+;y7+;y8+;y9+;y10+;	y1+;y4+;y5+;	sp|P02763|A1AG1_HUMAN	R	EN	87	0	93	-0.00156	-0.795965	4.84e-72	sp|P02763|A1AG1_HUMAN	1	-0.02669	-5.92866
PGP_01.19322.19322.3.0.dta	328	4147.7	1559.78	3	KLNAENJATFYFK	-	2587.91	2587.94	7-5-0-0-3	7	NXT	988	0	0	7	0.08425	0.10353	2.93248	0.3036	T	y2+;y3+;y4+;y5+;y6+;y7+;y12+;	y2+;y12+;	sp|P01042|KNG1_HUMAN	T	ID	288	0.01	294	0.00056	0.358797	9.11e-17	sp|P01042|KNG1_HUMAN	2	0.02931	7.06834
PGP_01.19323.19323.4.0.dta	4215	4850.98	1915.9	4	QDQCIYJTTYLNVQR	0,Carbamyl[AnyN-term];4,Carbamidomethyl[C];	2935.08	2935.04	7-6-2-0-0	7	NXT	1172	3	0.01758	14	0.16352	0.2659	3.85904	1.02613	T	b2+;b3+;b4+;b5+;y1+;y2+;y3+;y4+;y5+;y6+;y7+;y8+;y9+;y10+;Y1+;Y0++;Y1++;	b3+;y4+;y5+;	sp|P02763|A1AG1_HUMAN	R	EN	87	0	93	-0.00156	-0.795965	4.84e-72	sp|P02763|A1AG1_HUMAN	1	-0.04617	-9.51955
PGP_01.19327.19327.3.1.dta	749	4657.89	1080.54	3	JSSYLNVQR	-	3577.35	3577.31	7-7-1-0-5	1	NXS	1152	0	0	4	0.06873	0.13348	2.09508	0.27966	T	y1+;y2+;y4+;y5+;	y4+;	sp|P19652|A1AG2_HUMAN	Y	EN	93	0	93	0.00042	0.38834	1.02e-24	sp|P19652|A1AG2_HUMAN	1	-0.03781	-8.1191
PGP_01.19328.19328.3.3.dta	2928	3774.57	1203.63	3	KKEDALJETR	-	2570.94	2570.93	6-5-1-0-2	7	NXT	794	0	0	4	0.0672	0.09057	2.0861	0.18893	T	b1+;b5+;b6+;y1+;	b1+;	sp|P10909|CLUS_HUMAN	K	ES	80	0.01	86	-0.00045	-0.373563	2.12e-13	sp|P10909|CLUS_HUMAN/tr|E5RGB0|E5RGB0_HUMAN/tr|E5RH61|E5RH61_HUMAN/tr|E5RJZ5|E5RJZ5_HUMAN/tr|E7ERK6|E7ERK6_HUMAN/tr|E7ETB4|E7ETB4_HUMAN/tr|H0YLK8|H0YLK8_HUMAN	14	-0.0132	-3.49801
PGP_01.19328.19328.4.1.dta	1723	5027.03	1814.84	4	PTHVJVSVVMAEVDGTC	17,Carbamidomethyl[C];	3212.19	3212.18	6-6-1-0-5	5	NXS	1116	0	0	4	0.1913	0.16073	3.66722	0.58942	T	y1+;y2+;y3+;y9++;	y1+;y2+;y3+;	sp|P01876|IGHA1_HUMAN	K	Y-	336	0	340	0.00556	3.06196	3.44e-20	sp|P01876|IGHA1_HUMAN/tr|A0A0G2JMB2|A0A0G2JMB2_HUMAN	2	-0.0075	-1.49223
PGP_01.19329.19329.4.0.dta	2959	4661.88	1108.57	4	JTTYLNVQR	-	3553.31	3553.27	11-8-0-0-1	1	NXT	984	0	0	8	0.13705	0.21522	3.90115	0.83961	T	y1+;y2+;y3+;y4+;y5+;y6+;y7+;y8+;	y4+;y5+;y8+;	sp|P02763|A1AG1_HUMAN	Y	EN	93	0	93	-0.00059	-0.531743	1.15e-23	sp|P02763|A1AG1_HUMAN	1	-0.0325	-6.97289
PGP_01.19330.19330.3.1.dta	331	4658.9	2072	3	RQDQCIYJTTYLNVQR	5,Carbamidomethyl[C];	2586.9	2586.92	7-5-1-0-1	8	NXT	1114	0	0	4	0.06271	0.07556	1.9694	0.1488	T	y1+;y2+;y4+;y6++;	y1+;	sp|P02763|A1AG1_HUMAN	T	EN	86	0.01	93	0.00156	0.752539	2.24e-24	sp|P02763|A1AG1_HUMAN	1	0.01506	3.23323
PGP_01.19332.19332.3.3.dta	1848	3373.41	1271.64	3	YJTTYLNVQR	-	2101.77	2101.78	4-5-0-0-3	2	NXT	402	1	0.01269	7	0.13842	0.12721	3.07882	0.39164	T	y1+;y2+;y4+;y5+;y6+;y7+;y8+;Y0+;	y1+;y4+;	sp|P02763|A1AG1_HUMAN	I	EN	92	0	93	0.00166	1.30439	3.19e-35	sp|P02763|A1AG1_HUMAN	1	0.01254	3.71843
PGP_01.19332.19332.4.0.dta	4215	4502.86	1915.9	4	QDQCIYJTTYLNVQR	0,Carbamyl[AnyN-term];4,Carbamidomethyl[C];	2586.96	2586.92	7-5-1-0-1	7	NXT	1022	0	0	9	0.17164	0.19863	3.05561	0.60694	T	b2+;b3+;y1+;y2+;y4+;y5+;y6+;y7+;y8+;	y1+;y4+;	sp|P02763|A1AG1_HUMAN	R	EN	87	0	93	-0.00156	-0.795965	4.84e-72	sp|P02763|A1AG1_HUMAN	1	-0.04254	-9.44936
PGP_01.19333.19333.3.1.dta	2475	3384.44	1672.81	3	QCIYJTTYLNVQR	2,Carbamidomethyl[C];	1711.63	1711.62	5-3-0-0-2	5	NXT	398	0	0	7	0.08724	0.15203	1.98729	0.30212	T	y1+;y2+;y3+;y4+;y5+;y6+;y7+;	y1+;	sp|P02763|A1AG1_HUMAN	D	EN	89	0.01	93	-0.00046	-0.274825	4.44e-16	sp|P02763|A1AG1_HUMAN	2	-0.01259	-3.72106
PGP_01.19333.19333.4.2.dta	4215	4502.86	1915.9	4	QDQCIYJTTYLNVQR	0,Carbamyl[AnyN-term];4,Carbamidomethyl[C];	2586.96	2586.92	7-5-1-0-1	7	NXT	1022	0	0	10	0.10094	0.14718	2.06901	0.30451	T	b2+;b3+;b4+;y1+;y2+;y3+;y4+;y5+;y6+;y7+;	y1+;	sp|P02763|A1AG1_HUMAN	R	EN	87	0.01	93	-0.00156	-0.795965	4.84e-72	sp|P02763|A1AG1_HUMAN	1	-0.04254	-9.44936
PGP_01.19335.19335.4.1.dta	4215	4502.86	1915.9	4	QDQCIYJTTYLNVQR	0,Carbamyl[AnyN-term];4,Carbamidomethyl[C];	2586.96	2586.92	7-5-1-0-1	7	NXT	1022	0	0	12	0.15355	0.24453	3.05561	0.7472	T	b3+;b4+;y1+;y2+;y3+;y4+;y5+;y6+;y7+;y8+;y9+;y10+;	y1+;y4+;	sp|P02763|A1AG1_HUMAN	R	EN	87	0	93	-0.00156	-0.795965	4.84e-72	sp|P02763|A1AG1_HUMAN	1	-0.04254	-9.44936
PGP_01.19338.19338.4.3.dta	2480	4630.83	1898.87	4	QDQCIYJTTYLNVQR	0,Gln->pyro-Glu[AnyN-termQ];4,Carbamidomethyl[C];	2731.96	2731.96	7-5-2-0-0	7	NXT	908	0	0	12	0.14368	0.28073	3.85904	1.08335	T	b3+;b4+;y1+;y2+;y3+;y4+;y5+;y6+;y7+;y8+;y9+;y10+;	y1+;y4+;y5+;	sp|P02763|A1AG1_HUMAN	R	EN	87	0	93	0.0022	1.15798	2.85e-31	sp|P02763|A1AG1_HUMAN	13	-0.00223	-0.48166
PGP_01.19343.19343.3.1.dta	2847	4163.66	1431.69	3	LNAENJATFYFK	-	2731.97	2731.96	7-5-2-0-0	6	NXT	852	5	0.071	13	0.10478	0.19984	3.73235	0.74586	T	b2+;b3+;b4+;b5+;b7+;b8+;y2+;y3+;y4+;y5+;y7+;y8+;y10+;Y0+;Y0+;Y1+;Y1+;Y2+;	y5+;Y0+;Y1+;	sp|P01042|KNG1_HUMAN	K	ID	289	0	294	-0.00077	-0.537457	7.37e-11	sp|P01042|KNG1_HUMAN	7	-0.01373	-3.29837
PGP_01.19344.19344.3.0.dta	4215	4850.98	1915.9	3	QDQCIYJTTYLNVQR	0,Carbamyl[AnyN-term];4,Carbamidomethyl[C];	2935.09	2935.04	7-6-2-0-0	7	NXT	1158	0	0	10	0.14713	0.19267	3.05561	0.58872	T	b2+;b3+;y1+;y2+;y3+;y4+;y5+;y6+;y7+;y8+;	y4+;y5+;	sp|P02763|A1AG1_HUMAN	R	EN	87	0	93	-0.00156	-0.795965	4.84e-72	sp|P02763|A1AG1_HUMAN	1	-0.0482	-9.9381
PGP_01.19345.19345.3.0.dta	1015	4868.01	1672.81	3	QCIYJTTYLNVQR	2,Carbamidomethyl[C];	3195.2	3195.16	5-6-2-0-4	5	NXT	978	0	0	9	0.16343	0.19874	3.86578	0.7683	T	y1+;y2+;y3+;y4+;y5+;y6+;y7+;y8+;y9+;	y1+;y4+;y5+;	sp|P02763|A1AG1_HUMAN	D	EN	89	0	93	-0.00046	-0.274825	4.44e-16	sp|P02763|A1AG1_HUMAN	2	-0.03769	-7.74392
PGP_01.19351.19351.4.0.dta	4215	4502.86	1915.9	4	QDQCIYJTTYLNVQR	0,Carbamyl[AnyN-term];4,Carbamidomethyl[C];	2586.96	2586.92	7-5-1-0-1	7	NXT	1024	0	0	10	0.16274	0.21142	3.85904	0.81588	T	b2+;b3+;b4+;y1+;y2+;y5+;y6+;y7+;y8+;y10+;	y1+;y5+;y6+;	sp|P02763|A1AG1_HUMAN	R	EN	87	0	93	-0.00156	-0.795965	4.84e-72	sp|P02763|A1AG1_HUMAN	1	-0.04249	-9.43825
PGP_01.19364.19364.3.2.dta	4215	5015.08	1915.9	3	QDQCIYJTTYLNVQR	0,Carbamyl[AnyN-term];4,Carbamidomethyl[C];	3099.18	3099.13	8-6-0-0-4	7	NXT	934	1	0.01274	7	0.13238	0.16138	3.05561	0.49313	T	b2+;b3+;y1+;y2+;y4+;y5+;y8+;Y1+;	y4+;y5+;	sp|P02763|A1AG1_HUMAN	R	EN	87	0	93	-0.00156	-0.795965	4.84e-72	sp|P02763|A1AG1_HUMAN	1	-0.05002	-9.97583
PGP_01.19368.19368.4.3.dta	1680	4792.95	1800.82	4	PTHIJVSVVMAEADGTC	17,Carbamidomethyl[C];	2992.12	2992.08	5-5-2-0-4	5	NXS	1098	0	0	4	0.24363	0.19261	3.8331	0.73827	T	b8+;y1+;y2+;y3+;	y1+;y2+;y3+;	sp|P01877|IGHA2_HUMAN	K	Y-	323	0	327	0.00057	0.316349	3.59e-33	sp|P01877|IGHA2_HUMAN	1	-0.0385	-8.03426
PGP_01.19371.19371.4.1.dta	2752	4678.89	1903.84	4	QNQCFYJSSYLNVQR	0,Gln->pyro-Glu[AnyN-termQ];4,Carbamidomethyl[C];	2775.05	2775.02	6-6-0-0-4	7	NXS	1026	0	0	5	0.0705	0.11904	1.9723	0.23478	T	y1+;y2+;y4+;y5+;y6+;	y5+;	sp|P19652|A1AG2_HUMAN	R	EN	87	0	93	0.00247	1.29671	1.9e-28	sp|P19652|A1AG2_HUMAN	14	-0.02877	-6.15018
PGP_01.19385.19385.4.5.dta	2480	4865.96	1898.87	4	QDQCIYJTTYLNVQR	0,Gln->pyro-Glu[AnyN-termQ];4,Carbamidomethyl[C];	2967.1	2967.05	7-4-2-0-3	7	NXT	1108	1	0.0043	12	0.14726	0.26743	3.85904	1.03204	T	b3+;b4+;b5+;y1+;y2+;y3+;y4+;y5+;y6+;y7+;y8+;y10+;Y0++;	y4+;y5+;y7+;	sp|P02763|A1AG1_HUMAN	R	EN	87	0	93	0.0022	1.15798	2.85e-31	sp|P02763|A1AG1_HUMAN	13	-0.04334	-8.90853
PGP_01.19386.19386.3.0.dta	1085	3937.68	2202.04	3	STGKPTLYJVSLVMSDTAGTC	21,Carbamidomethyl[C];	1735.64	1735.63	3-4-1-0-1	9	NXS	548	0	0	10	0.32673	0.25874	4.92082	1.27322	T	b5+;b6+;b9+;b10+;b13+;y1+;y2+;y3+;y4+;y5+;	b5+;b10+;y1+;y2+;y3+;	sp|P01871|IGHM_HUMAN	K	Y-	432	0	440	-0.00035	-0.158872	2e-18	sp|P01871|IGHM_HUMAN	1	-0.01075	-2.73072
PGP_01.19390.19390.3.0.dta	1670	3890.6	1814.84	3	PTHVJVSVVMAEVDGTC	17,Carbamidomethyl[C];	2075.76	2075.73	6-4-1-0-0	5	NXS	658	0	0	4	0.16288	0.17325	3.8331	0.66408	T	b6+;y1+;y2+;y3+;	y1+;y2+;y3+;	sp|P01876|IGHA1_HUMAN	K	Y-	336	0	340	0.00556	3.06196	3.44e-20	sp|P01876|IGHA1_HUMAN/tr|A0A0G2JMB2|A0A0G2JMB2_HUMAN	2	-0.03237	-8.32213
PGP_01.19407.19407.2.2.dta	749	2443.02	1080.54	2	JSSYLNVQR	-	1362.47	1362.48	5-2-0-0-1	1	NXS	30	0	0	6	0.09741	0.18482	3.09101	0.5713	T	y1+;y2+;y3+;y4+;y5+;y6+;	y4+;y5+;	sp|P19652|A1AG2_HUMAN	Y	EN	93	0	93	0.00042	0.38834	1.02e-24	sp|P19652|A1AG2_HUMAN	1	0.0078	3.1941
PGP_01.19407.19407.4.0.dta	1015	4885.02	1672.81	4	QCIYJTTYLNVQR	2,Carbamidomethyl[C];	3212.21	3212.18	6-6-1-0-5	5	NXT	932	0	0	9	0.11568	0.17162	3.06127	0.52537	T	y1+;y2+;y3+;y4+;y5+;y6+;y7+;y8+;y9+;	y4+;y5+;	sp|P02763|A1AG1_HUMAN	D	EN	89	0	93	-0.00046	-0.274825	4.44e-16	sp|P02763|A1AG1_HUMAN	2	-0.0353	-7.22761
PGP_01.19409.19409.2.0.dta	3043	3596.52	2218.04	2	STGKPTLYJVSLVMSDTAGTC	14,Oxidation[M];21,Carbamidomethyl[C];	1378.48	1378.48	6-2-0-0-0	9	NXS	594	0	0	7	0.32643	0.23515	4.52186	1.0633	T	b7+;b10+;y1+;y2+;y3+;y4+;y5+;	b10+;y1+;y2+;y3+;	sp|P01871|IGHM_HUMAN	K	Y-	432	0	440	0.00115	0.518246	8.64e-32	sp|P01871|IGHM_HUMAN	1	-0.00379	-1.05409
PGP_01.19413.19413.2.0.dta	3043	3596.52	2218.04	2	STGKPTLYJVSLVMSDTAGTC	14,Oxidation[M];21,Carbamidomethyl[C];	1378.48	1378.48	6-2-0-0-0	9	NXS	594	0	0	8	0.30322	0.22732	4.52186	1.02789	T	b8+;b10+;y1+;y2+;y3+;y4+;y5+;y7+;	b8+;y1+;y2+;y3+;	sp|P01871|IGHM_HUMAN	K	Y-	432	0	440	0.00115	0.518246	8.64e-32	sp|P01871|IGHM_HUMAN	1	-0.00379	-1.05409
PGP_01.19419.19419.4.0.dta	4215	4850.98	1915.9	4	QDQCIYJTTYLNVQR	0,Carbamyl[AnyN-term];4,Carbamidomethyl[C];	2935.08	2935.04	7-6-2-0-0	7	NXT	1154	0	0	8	0.10372	0.15396	2.06901	0.31855	T	b3+;y1+;y2+;y4+;y5+;y6+;y7+;y8+;	y4+;	sp|P02763|A1AG1_HUMAN	R	EN	87	0.01	93	-0.00156	-0.795965	4.84e-72	sp|P02763|A1AG1_HUMAN	1	-0.04738	-9.76903
PGP_01.19427.19427.3.0.dta	2847	4001.63	1431.69	3	LNAENJATFYFK	-	2569.94	2569.9	6-5-2-0-0	6	NXT	850	3	0.05566	10	0.10877	0.19034	4.4223	0.84172	T	b2+;b3+;b5+;b7+;b9+;y2+;y3+;y4+;y5+;y8+;Y0+;Y0+;Y1+;	y2+;y5+;Y0+;Y1+;	sp|P01042|KNG1_HUMAN	K	ID	289	0	294	-0.00077	-0.537457	7.37e-11	sp|P01042|KNG1_HUMAN	7	-0.03981	-9.95084
PGP_01.19431.19431.2.0.dta	3043	3596.54	2218.04	2	STGKPTLYJVSLVMSDTAGTC	14,Oxidation[M];21,Carbamidomethyl[C];	1378.51	1378.48	6-2-0-0-0	9	NXS	486	0	0	10	0.37637	0.26724	5.16114	1.37924	T	b7+;b8+;b10+;y1+;y2+;y3+;y4+;y5+;y7+;y8+;	b7+;y1+;y2+;y3+;y5+;	sp|P01871|IGHM_HUMAN	K	Y-	432	0	440	0.00115	0.518246	8.64e-32	sp|P01871|IGHM_HUMAN	1	-0.03004	-8.35474
PGP_01.19433.19433.3.1.dta	1821	4013.56	1004.48	3	NJATFYFK	-	3009.08	3009.07	8-7-1-0-0	2	NXT	446	1	0.00663	5	0.08051	0.14153	3.10363	0.43925	T	y2+;y3+;y4+;y5+;y6+;Y5++;	y2+;y5+;	sp|P01042|KNG1_HUMAN	E	ID	293	0	294	0.00045	0.447553	8.16e-13	sp|P01042|KNG1_HUMAN	1	-0.00601	-1.4978
PGP_01.19439.19439.3.1.dta	3601	3597.56	2381.1	3	STGKPTLYJVSLVMSDTAGTCY	14,Oxidation[M];21,Carbamidomethyl[C];	1216.46	1216.42	5-2-0-0-0	9	NXS	336	0	0	9	0.09379	0.09735	3.02854	0.29483	T	b4+;b6+;b7+;b8+;b9+;b10+;b11+;b12+;b13+;	b8+;b10+;	sp|P01871|IGHM_HUMAN	K	--	432	0	440	-0.00651	-2.73291	5.46e-21	sp|P01871|IGHM_HUMAN	7	-0.03553	-9.87881
PGP_01.19440.19440.2.0.dta	3043	3596.54	2218.04	2	STGKPTLYJVSLVMSDTAGTC	14,Oxidation[M];21,Carbamidomethyl[C];	1378.51	1378.48	6-2-0-0-0	9	NXS	486	0	0	10	0.34518	0.25895	4.52186	1.17092	T	b4+;b7+;b8+;b9+;b10+;y1+;y2+;y3+;y4+;y5+;	b7+;y1+;y2+;y3+;	sp|P01871|IGHM_HUMAN	K	Y-	432	0	440	0.00115	0.518246	8.64e-32	sp|P01871|IGHM_HUMAN	1	-0.03004	-8.35474
PGP_01.19445.19445.4.0.dta	4215	4850.98	1915.9	4	QDQCIYJTTYLNVQR	0,Carbamyl[AnyN-term];4,Carbamidomethyl[C];	2935.08	2935.04	7-6-2-0-0	7	NXT	1172	1	0.00569	6	0.05667	0.09999	2.06901	0.20688	T	b2+;y2+;y3+;y4+;y5+;y7+;Y0++;	y5+;	sp|P02763|A1AG1_HUMAN	R	EN	87	0.01	93	-0.00156	-0.795965	4.84e-72	sp|P02763|A1AG1_HUMAN	1	-0.04637	-9.56079
PGP_01.19448.19448.3.0.dta	4215	4631.9	1915.9	3	QDQCIYJTTYLNVQR	0,Carbamyl[AnyN-term];4,Carbamidomethyl[C];	2716.01	2715.96	6-5-2-0-1	7	NXT	1058	1	0.0044	12	0.2068	0.24746	4.56511	1.12967	T	b2+;b3+;b4+;b5+;y1+;y2+;y3+;y4+;y6+;y7+;y8+;y10+;Y1+;	b3+;y2+;y4+;y6+;	sp|P02763|A1AG1_HUMAN	R	EN	87	0	93	-0.00156	-0.795965	4.84e-72	sp|P02763|A1AG1_HUMAN	1	-0.04533	-9.78851
PGP_01.19449.19449.3.0.dta	2747	4648.94	2173.04	3	TRQDQCIYJTTYLNVQR	6,Carbamidomethyl[C];	2475.89	2475.92	4-9-0-0-0	9	NXT	810	0	0	8	0.14478	0.1433	3.69399	0.52934	T	y1+;y2+;y5+;y6+;y7+;y8+;y9+;y10+;	y1+;y2+;y5+;	sp|P02763|A1AG1_HUMAN	Q	EN	85	0	93	0.00986	4.53534	6.96e-28	sp|P02763|A1AG1_HUMAN	1	0.02713	5.83704
PGP_01.19452.19452.3.0.dta	3043	3434.49	2218.04	3	STGKPTLYJVSLVMSDTAGTC	14,Oxidation[M];21,Carbamidomethyl[C];	1216.45	1216.42	5-2-0-0-0	9	NXS	376	0	0	4	0.23497	0.17941	3.82069	0.68546	T	b7+;y1+;y2+;y3+;	y1+;y2+;y3+;	sp|P01871|IGHM_HUMAN	K	Y-	432	0	440	0.00115	0.518246	8.64e-32	sp|P01871|IGHM_HUMAN	1	-0.02843	-8.28016
PGP_01.19454.19454.4.0.dta	4215	4850.98	1915.9	4	QDQCIYJTTYLNVQR	0,Carbamyl[AnyN-term];4,Carbamidomethyl[C];	2935.08	2935.04	7-6-2-0-0	7	NXT	1158	0	0	8	0.07256	0.13145	2.06901	0.27197	T	b2+;b3+;y1+;y4+;y5+;y6+;y7+;y8+;	y1+;	sp|P02763|A1AG1_HUMAN	R	EN	87	0.01	93	-0.00156	-0.795965	4.84e-72	sp|P02763|A1AG1_HUMAN	1	-0.04783	-9.86181
PGP_01.19456.19456.3.0.dta	316	3877.62	1817.85	3	CATPHGDJASLEATFVK	1,Carbamidomethyl[C];	2059.77	2059.73	5-4-1-0-1	8	NXS	786	2	0.06238	5	0.08645	0.14557	3.66722	0.53382	T	y1+;y2+;y3+;y4+;y5+;Y0++;Y1++;	y1+;Y0++;Y1++;	sp|P23142|FBLN1_HUMAN	R	RC	91	0	98	0	0	5.01e-26	sp|P23142|FBLN1_HUMAN/tr|B1AHL2|B1AHL2_HUMAN/tr|B1AHM6|B1AHM6_HUMAN/tr|B1AHM7|B1AHM7_HUMAN/tr|B1AHM8|B1AHM8_HUMAN/tr|B1AHM9|B1AHM9_HUMAN/tr|B1AHN3|B1AHN3_HUMAN	14	-0.03794	-9.7868
PGP_01.19462.19462.2.0.dta	3043	3596.54	2218.04	2	STGKPTLYJVSLVMSDTAGTC	14,Oxidation[M];21,Carbamidomethyl[C];	1378.5	1378.48	6-2-0-0-0	9	NXS	484	0	0	12	0.36804	0.27105	6.32118	1.71337	T	b4+;b6+;b7+;b8+;b10+;b13+;y1+;y2+;y3+;y5+;y7+;y8+;	b7+;b8+;b10+;y1+;y2+;y3+;y5+;	sp|P01871|IGHM_HUMAN	K	Y-	432	0	440	0.00115	0.518246	8.64e-32	sp|P01871|IGHM_HUMAN	1	-0.02851	-7.92922
PGP_01.19469.19469.4.2.dta	2480	4630.84	1898.87	4	QDQCIYJTTYLNVQR	0,Gln->pyro-Glu[AnyN-termQ];4,Carbamidomethyl[C];	2731.97	2731.96	7-5-2-0-0	7	NXT	1008	0	0	12	0.14509	0.26859	3.85904	1.03649	T	b3+;b4+;b5+;y1+;y2+;y3+;y4+;y5+;y6+;y7+;y8+;y10+;	y1+;y4+;y5+;	sp|P02763|A1AG1_HUMAN	R	EN	87	0	93	0.0022	1.15798	2.85e-31	sp|P02763|A1AG1_HUMAN	13	-0.00998	-2.15558
PGP_01.19470.19470.4.0.dta	2482	5507.2	1898.87	4	QDQCIYJTTYLNVQR	0,Gln->pyro-Glu[AnyN-termQ];4,Carbamidomethyl[C];	3608.33	3608.28	9-7-2-0-1	7	NXT	1034	0	0	6	0.06788	0.11323	1.9723	0.22333	T	b1+;y2+;y3+;y4+;y5+;y7+;	y4+;	sp|P02763|A1AG1_HUMAN	R	EN	87	0.01	93	0.0022	1.15798	2.85e-31	sp|P02763|A1AG1_HUMAN	13	-0.05341	-9.69989
PGP_01.19471.19471.3.0.dta	328	4147.69	1559.78	3	KLNAENJATFYFK	-	2587.91	2587.94	7-5-0-0-3	7	NXT	974	0	0	6	0.06243	0.08421	1.9782	0.16659	T	y2+;y3+;y4+;y5+;y8+;y12+;	y12+;	sp|P01042|KNG1_HUMAN	T	ID	288	0.01	294	0.00056	0.358797	9.11e-17	sp|P01042|KNG1_HUMAN	2	0.03126	7.53861
PGP_01.19473.19473.2.0.dta	3043	3596.54	2218.04	2	STGKPTLYJVSLVMSDTAGTC	14,Oxidation[M];21,Carbamidomethyl[C];	1378.51	1378.48	6-2-0-0-0	9	NXS	476	0	0	9	0.30813	0.23203	3.82069	0.88652	T	b6+;b7+;b10+;y1+;y2+;y3+;y4+;y5+;y8+;	y1+;y2+;y3+;	sp|P01871|IGHM_HUMAN	K	Y-	432	0	440	0.00115	0.518246	8.64e-32	sp|P01871|IGHM_HUMAN	1	-0.03266	-9.0834
PGP_01.19474.19474.4.0.dta	4215	4502.86	1915.9	4	QDQCIYJTTYLNVQR	0,Carbamyl[AnyN-term];4,Carbamidomethyl[C];	2586.96	2586.92	7-5-1-0-1	7	NXT	1040	0	0	6	0.07058	0.11439	2.06901	0.23667	T	b3+;y1+;y4+;y5+;y7+;y8+;	y4+;	sp|P02763|A1AG1_HUMAN	R	EN	87	0.01	93	-0.00156	-0.795965	4.84e-72	sp|P02763|A1AG1_HUMAN	1	-0.03949	-8.77188
PGP_01.19476.19476.3.1.dta	749	3374.36	1080.54	3	JSSYLNVQR	-	2293.82	2293.81	5-3-2-0-2	1	NXS	354	0	0	4	0.05809	0.10112	3.09101	0.31258	T	y1+;y2+;y4+;y6+;	y4+;y6+;	sp|P19652|A1AG2_HUMAN	Y	EN	93	0	93	0.00042	0.38834	1.02e-24	sp|P19652|A1AG2_HUMAN	1	-0.00927	-2.748
PGP_01.19476.19476.4.0.dta	4215	4502.86	1915.9	4	QDQCIYJTTYLNVQR	0,Carbamyl[AnyN-term];4,Carbamidomethyl[C];	2586.96	2586.92	7-5-1-0-1	7	NXT	1040	1	0.01148	11	0.1097	0.2113	3.05561	0.64565	T	b2+;b3+;b4+;y1+;y2+;y4+;y6+;y7+;y8+;y9+;y10+;Y1+;	y4+;y6+;	sp|P02763|A1AG1_HUMAN	R	EN	87	0	93	-0.00156	-0.795965	4.84e-72	sp|P02763|A1AG1_HUMAN	1	-0.03949	-8.77188
PGP_01.19483.19483.3.0.dta	1026	4850.99	1573.81	3	JMSNQLGLLAVNQR	2,Oxidation[M];	3277.18	3277.18	10-6-0-0-3	1	NXS	1118	0	0	4	0.0841	0.06745	3.03379	0.20462	T	b8+;y1+;y2+;y4+;	y2+;y4+;	sp|P05164|PERM_HUMAN	R	FQ	355	0	355	0.00135	0.857253	1.98e-26	sp|P05164|PERM_HUMAN	6	0.00093	0.191753
PGP_01.19512.19512.4.0.dta	2475	5541.27	1672.81	4	QCIYJTTYLNVQR	2,Carbamidomethyl[C];	3868.46	3868.41	7-7-2-0-5	5	NXT	808	0	0	5	0.07318	0.11724	2.94479	0.34526	T	y2+;y4+;y5+;y7+;y8+;	y4+;y5+;	sp|P02763|A1AG1_HUMAN	D	EN	89	0.01	93	-0.00046	-0.274825	4.44e-16	sp|P02763|A1AG1_HUMAN	2	-0.05137	-9.27204
PGP_01.19513.19513.3.2.dta	328	4146.68	1559.78	3	KLNAENJATFYFK	-	2586.9	2586.92	7-5-1-0-1	7	NXT	916	0	0	4	0.03946	0.05766	1.9782	0.11405	T	y2+;y4+;y6+;y12+;	y12+;	sp|P01042|KNG1_HUMAN	T	ID	288	0.01	294	0.00056	0.358797	9.11e-17	sp|P01042|KNG1_HUMAN	2	0.02443	5.89293
PGP_01.19532.19532.3.0.dta	328	4147.69	1559.78	3	KLNAENJATFYFK	-	2587.91	2587.94	7-5-0-0-3	7	NXT	980	0	0	5	0.0941	0.09768	2.93248	0.28644	T	y2+;y3+;y4+;y5+;y12+;	y5+;y12+;	sp|P01042|KNG1_HUMAN	T	ID	288	0.01	294	0.00056	0.358797	9.11e-17	sp|P01042|KNG1_HUMAN	2	0.03069	7.40114
PGP_01.19561.19561.3.1.dta	3519	3775.6	1220.64	3	TLQQLNAYJR	-	2554.96	2554.93	5-5-1-0-3	9	NXT	616	0	0	4	0.10655	0.09564	3.07882	0.29447	T	b4+;y1+;y4+;y6+;	b4+;y6+;	sp|Q9UNN8|EPCR_HUMAN	F	TR	164	0.01	172	-0.00081	-0.663053	1.06e-22	sp|Q9UNN8|EPCR_HUMAN/tr|A0A0U1RQQ4|A0A0U1RQQ4_HUMAN	1	-0.03148	-8.3399
PGP_01.19574.19574.4.0.dta	2747	4648.93	2173.04	4	TRQDQCIYJTTYLNVQR	6,Carbamidomethyl[C];	2475.89	2475.92	4-9-0-0-0	9	NXT	906	0	0	8	0.10825	0.12656	2.91667	0.36913	T	y2+;y3+;y4+;y5+;y6+;y7+;y8+;y10+;	y4+;y5+;	sp|P02763|A1AG1_HUMAN	Q	EN	85	0	93	0.00986	4.53534	6.96e-28	sp|P02763|A1AG1_HUMAN	1	0.03199	6.88269
PGP_01.19589.19589.3.0.dta	1531	4270.8	1642.82	3	HLQEQJVSNAFLDK	-	2627.99	2627.95	6-6-1-0-1	6	NXS	794	0	0	4	0.04468	0.07434	1.97524	0.14683	T	y2+;y3+;y4+;y5+;	y5+;	sp|P00450|CERU_HUMAN	H	GE	757	0.01	762	-0.00076	-0.462343	1.12e-19	sp|P00450|CERU_HUMAN/tr|E9PFZ2|E9PFZ2_HUMAN/tr|H7C5R1|H7C5R1_HUMAN	2	-0.03855	-9.02845
PGP_01.19590.19590.3.1.dta	749	3374.36	1080.54	3	JSSYLNVQR	-	2293.82	2293.81	5-3-2-0-2	1	NXS	352	0	0	5	0.09395	0.17472	3.09101	0.54005	T	y1+;y2+;y4+;y5+;y6+;	y4+;y5+;	sp|P19652|A1AG2_HUMAN	Y	EN	93	0	93	0.00042	0.38834	1.02e-24	sp|P19652|A1AG2_HUMAN	1	-0.00746	-2.21145
PGP_01.19590.19590.4.3.dta	4215	4502.85	1915.9	4	QDQCIYJTTYLNVQR	0,Carbamyl[AnyN-term];4,Carbamidomethyl[C];	2586.95	2586.92	7-5-1-0-1	7	NXT	1072	0	0	10	0.137	0.20754	3.05561	0.63416	T	b3+;b4+;y1+;y2+;y4+;y5+;y6+;y7+;y8+;y10+;	y4+;y5+;	sp|P02763|A1AG1_HUMAN	R	EN	87	0	93	-0.00156	-0.795965	4.84e-72	sp|P02763|A1AG1_HUMAN	1	-0.03166	-7.03263
PGP_01.19609.19609.3.0.dta	2747	4648.94	2173.04	3	TRQDQCIYJTTYLNVQR	6,Carbamidomethyl[C];	2475.89	2475.92	4-9-0-0-0	9	NXT	892	0	0	8	0.12505	0.14301	2.91667	0.4171	T	y1+;y2+;y3+;y4+;y5+;y6+;y7+;y8+;	y1+;y4+;	sp|P02763|A1AG1_HUMAN	Q	EN	85	0	93	0.00986	4.53534	6.96e-28	sp|P02763|A1AG1_HUMAN	1	0.02959	6.36632
PGP_01.19622.19622.3.1.dta	749	3636.5	1080.54	3	JSSYLNVQR	-	2555.96	2555.95	5-5-0-0-5	1	NXS	634	0	0	4	0.05667	0.1393	2.09508	0.29184	T	y1+;y4+;y5+;y6+;	y1+;	sp|P19652|A1AG2_HUMAN	Y	EN	93	0	93	0.00042	0.38834	1.02e-24	sp|P19652|A1AG2_HUMAN	1	-0.0105	-2.88818
PGP_01.19626.19626.3.0.dta	2747	4648.93	2173.04	3	TRQDQCIYJTTYLNVQR	6,Carbamidomethyl[C];	2475.89	2475.92	4-9-0-0-0	9	NXT	902	0	0	10	0.16258	0.18254	3.69399	0.6743	T	y1+;y2+;y3+;y4+;y5+;y6+;y7+;y8+;y9+;y10+;	y1+;y4+;y5+;	sp|P02763|A1AG1_HUMAN	Q	EN	85	0	93	0.00986	4.53534	6.96e-28	sp|P02763|A1AG1_HUMAN	1	0.03057	6.57717
PGP_01.19630.19630.4.1.dta	2270	4524.79	1678.76	4	QCFYJSSYLNVQR	2,Carbamidomethyl[C];	2846.03	2846.03	5-5-2-0-3	5	NXS	934	0	0	4	0.05751	0.11745	1.98729	0.23342	T	y1+;y4+;y5+;y6+;	y4+;	sp|P19652|A1AG2_HUMAN	N	EN	89	0	93	0.00046	0.27385	7.28e-18	sp|P19652|A1AG2_HUMAN	2	-0.00444	-0.981478
PGP_01.19637.19637.3.2.dta	749	3374.36	1080.54	3	JSSYLNVQR	-	2293.82	2293.81	5-3-2-0-2	1	NXS	340	0	0	5	0.07969	0.1831	3.09101	0.56598	T	y2+;y3+;y4+;y5+;y6+;	y4+;y5+;	sp|P19652|A1AG2_HUMAN	Y	EN	93	0	93	0.00042	0.38834	1.02e-24	sp|P19652|A1AG2_HUMAN	1	-0.00625	-1.85275
PGP_01.19637.19637.4.3.dta	4215	4502.84	1915.9	4	QDQCIYJTTYLNVQR	0,Carbamyl[AnyN-term];4,Carbamidomethyl[C];	2586.95	2586.92	7-5-1-0-1	7	NXT	1088	1	0.00446	9	0.12179	0.17095	3.05561	0.52236	T	b2+;b3+;y2+;y3+;y4+;y5+;y6+;y7+;y8+;Y1++;	y4+;y5+;	sp|P02763|A1AG1_HUMAN	R	EN	87	0	93	-0.00156	-0.795965	4.84e-72	sp|P02763|A1AG1_HUMAN	1	-0.02624	-5.8287
PGP_01.19645.19645.3.0.dta	2077	3220.33	1265.62	3	VHJGSEILFSY	-	1954.72	1954.7	4-5-1-0-0	3	NXS	314	0	0	4	0.05668	0.09642	3.06703	0.29572	T	b2+;b4+;b6+;b7+;	b2+;b7+;	sp|P04114|APOB_HUMAN	K	FQ	4235	0	4237	-0.00773	-6.10299	1.48e-17	sp|P04114|APOB_HUMAN	1	-0.01323	-4.10954
PGP_01.19658.19658.3.0.dta	328	4147.7	1559.78	3	KLNAENJATFYFK	-	2587.91	2587.94	7-5-0-0-3	7	NXT	988	0	0	8	0.09465	0.10699	2.93248	0.31374	T	y2+;y3+;y4+;y5+;y6+;y7+;y8+;y12+;	y5+;y12+;	sp|P01042|KNG1_HUMAN	T	ID	288	0.01	294	0.00056	0.358797	9.11e-17	sp|P01042|KNG1_HUMAN	2	0.02874	6.93088
PGP_01.19662.19662.3.0.dta	2648	4189.78	1594.82	3	RDJYTKAEEILSR	-	2594.96	2594.94	4-6-2-0-1	3	NXT	598	0	0	4	0.07388	0.06801	1.9782	0.13453	T	y1+;y2+;y3+;y6+;	y2+;	sp|P06276|CHLE_HUMAN	R	SI	481	0.01	483	-0.00149	-0.9337	4.31e-10	sp|P06276|CHLE_HUMAN/tr|F8WEX7|F8WEX7_HUMAN/tr|F8WF14|F8WF14_HUMAN	7	-0.02178	-5.19959
PGP_01.19662.19662.4.1.dta	4000	5583.46	3013.51	4	VVHAAKAALAAFNAQNJGSNFQLEEISR	0,Amidine[AnyN-term];13,Deamidated[N];16,Deamidated[N];	2569.94	2569.9	6-5-2-0-0	17	NXS	186	0	0	8	0.11432	0.14816	1.89134	0.28022	T	y1+;y2+;y3+;y4+;y5+;y6+;y7+;y11+;	y2+;	sp|P02765|FETUA_HUMAN	R	AQ	160	0	176	0.01578	5.23468	9.12e-15	sp|P02765|FETUA_HUMAN/tr|C9JV77|C9JV77_HUMAN	2	-0.0387	-6.93239
PGP_01.19665.19665.3.0.dta	2648	4189.78	1594.82	3	RDJYTKAEEILSR	-	2594.96	2594.94	4-6-2-0-1	3	NXT	598	0	0	4	0.08752	0.07674	1.9782	0.1518	T	y1+;y2+;y3+;y6+;	y2+;	sp|P06276|CHLE_HUMAN	R	SI	481	0.01	483	-0.00149	-0.9337	4.31e-10	sp|P06276|CHLE_HUMAN/tr|F8WEX7|F8WEX7_HUMAN/tr|F8WF14|F8WF14_HUMAN	7	-0.02178	-5.19959
PGP_01.19668.19668.3.0.dta	2648	4189.78	1594.82	3	RDJYTKAEEILSR	-	2594.96	2594.94	4-6-2-0-1	3	NXT	598	0	0	4	0.0869	0.07783	2.93248	0.22822	T	y1+;y2+;y3+;y6+;	y2+;y6+;	sp|P06276|CHLE_HUMAN	R	SI	481	0.01	483	-0.00149	-0.9337	4.31e-10	sp|P06276|CHLE_HUMAN/tr|F8WEX7|F8WEX7_HUMAN/tr|F8WF14|F8WF14_HUMAN	7	-0.02178	-5.19959
PGP_01.19671.19671.4.2.dta	3031	4317.89	2184.08	4	LAGKPTHVJVSVVMAEVDGTC	21,Carbamidomethyl[C];	2133.81	2133.77	6-5-0-0-1	9	NXS	354	0	0	4	0.15137	0.15845	3.82069	0.60538	T	y1+;y2+;y4+;y5+;	y1+;y2+;y4+;	sp|P01876|IGHA1_HUMAN	R	Y-	332	0	340	0.00263	1.20362	6.93e-22	sp|P01876|IGHA1_HUMAN/tr|A0A0G2JMB2|A0A0G2JMB2_HUMAN	2	-0.0431	-9.98395
PGP_01.19680.19680.3.0.dta	4215	4850.98	1915.9	3	QDQCIYJTTYLNVQR	0,Carbamyl[AnyN-term];4,Carbamidomethyl[C];	2935.08	2935.04	7-6-2-0-0	7	NXT	1154	0	0	4	0.05879	0.07838	3.05561	0.23949	T	b3+;y1+;y4+;y5+;	y1+;y4+;	sp|P02763|A1AG1_HUMAN	R	EN	87	0.01	93	-0.00156	-0.795965	4.84e-72	sp|P02763|A1AG1_HUMAN	1	-0.04753	-9.79996
PGP_01.19681.19681.3.0.dta	2475	4868.01	1672.81	3	QCIYJTTYLNVQR	2,Carbamidomethyl[C];	3195.2	3195.16	5-6-2-0-4	5	NXT	986	0	0	7	0.11687	0.17116	2.94479	0.50402	T	y1+;y2+;y3+;y4+;y5+;y6+;y7+;	y4+;y5+;	sp|P02763|A1AG1_HUMAN	D	EN	89	0	93	-0.00046	-0.274825	4.44e-16	sp|P02763|A1AG1_HUMAN	2	-0.0352	-7.23233
PGP_01.19694.19694.3.0.dta	2648	4189.78	1594.82	3	RDJYTKAEEILSR	-	2594.96	2594.94	4-6-2-0-1	3	NXT	598	0	0	4	0.06819	0.066	1.9782	0.13056	T	y1+;y2+;y3+;y6+;	y2+;	sp|P06276|CHLE_HUMAN	R	SI	481	0.01	483	-0.00149	-0.9337	4.31e-10	sp|P06276|CHLE_HUMAN/tr|F8WEX7|F8WEX7_HUMAN/tr|F8WF14|F8WF14_HUMAN	7	-0.02178	-5.19959
PGP_01.19694.19694.4.1.dta	4000	5583.46	3013.51	4	VVHAAKAALAAFNAQNJGSNFQLEEISR	0,Amidine[AnyN-term];13,Deamidated[N];16,Deamidated[N];	2569.94	2569.9	6-5-2-0-0	17	NXS	186	0	0	9	0.13077	0.15574	2.81501	0.4384	T	y1+;y2+;y3+;y4+;y5+;y6+;y7+;y8+;y9+;	y2+;y4+;	sp|P02765|FETUA_HUMAN	R	AQ	160	0	176	0.01578	5.23468	9.12e-15	sp|P02765|FETUA_HUMAN/tr|C9JV77|C9JV77_HUMAN	2	-0.0387	-6.93239
PGP_01.19710.19710.2.1.dta	749	2662.09	1080.54	2	JSSYLNVQR	-	1581.55	1581.56	6-3-0-0-0	1	NXS	106	0	0	6	0.07676	0.16903	2.09508	0.35412	T	y1+;y2+;y3+;y4+;y5+;y6+;	y4+;	sp|P19652|A1AG2_HUMAN	Y	EN	93	0	93	0.00042	0.38834	1.02e-24	sp|P19652|A1AG2_HUMAN	1	0.00308	1.15742
PGP_01.19710.19710.3.2.dta	4215	3992.64	1915.9	3	QDQCIYJTTYLNVQR	0,Carbamyl[AnyN-term];4,Carbamidomethyl[C];	2076.74	2076.75	6-4-0-0-2	7	NXT	940	1	0.0039	9	0.08966	0.15611	2.06901	0.32298	T	b3+;y1+;y2+;y3+;y4+;y5+;y6+;y7+;y8+;Y1++;	y4+;	sp|P02763|A1AG1_HUMAN	R	EN	87	0.01	93	-0.00156	-0.795965	4.84e-72	sp|P02763|A1AG1_HUMAN	1	0.008	2.0042
PGP_01.19725.19725.2.1.dta	749	2662.1	1080.54	2	JSSYLNVQR	-	1581.56	1581.56	6-3-0-0-0	1	NXS	108	0	0	5	0.06294	0.16786	2.09508	0.35167	T	y2+;y3+;y4+;y5+;y6+;	y4+;	sp|P19652|A1AG2_HUMAN	Y	EN	93	0	93	0.00042	0.38834	1.02e-24	sp|P19652|A1AG2_HUMAN	1	-0.00087	-0.326933
PGP_01.19727.19727.2.1.dta	749	2662.1	1080.54	2	JSSYLNVQR	-	1581.56	1581.56	6-3-0-0-0	1	NXS	108	0	0	6	0.06357	0.16057	2.09508	0.33641	T	y1+;y2+;y3+;y4+;y5+;y6+;	y4+;	sp|P19652|A1AG2_HUMAN	Y	EN	93	0	93	0.00042	0.38834	1.02e-24	sp|P19652|A1AG2_HUMAN	1	-0.00087	-0.326933
PGP_01.19728.19728.2.1.dta	749	2589.07	1080.54	2	JSSYLNVQR	-	1508.53	1508.54	5-2-0-0-2	1	NXS	52	0	0	5	0.06182	0.16582	2.09508	0.3474	T	y2+;y3+;y4+;y5+;y6+;	y4+;	sp|P19652|A1AG2_HUMAN	Y	EN	93	0	93	0.00042	0.38834	1.02e-24	sp|P19652|A1AG2_HUMAN	1	0.00979	3.78276
PGP_01.19728.19728.4.0.dta	2475	5176.13	1672.81	4	QCIYJTTYLNVQR	2,Carbamidomethyl[C];	3503.32	3503.27	6-6-2-0-5	5	NXT	868	0	0	6	0.06704	0.12394	1.98729	0.2463	T	y2+;y3+;y4+;y5+;y6+;y8+;	y4+;	sp|P02763|A1AG1_HUMAN	D	EN	89	0.01	93	-0.00046	-0.274825	4.44e-16	sp|P02763|A1AG1_HUMAN	2	-0.05046	-9.75039
PGP_01.19732.19732.2.2.dta	749	2662.1	1080.54	2	JSSYLNVQR	-	1581.56	1581.56	6-3-0-0-0	1	NXS	108	0	0	5	0.06649	0.17025	2.09508	0.35669	T	y2+;y3+;y4+;y5+;y6+;	y4+;	sp|P19652|A1AG2_HUMAN	Y	EN	93	0	93	0.00042	0.38834	1.02e-24	sp|P19652|A1AG2_HUMAN	1	-0.00087	-0.326933
PGP_01.19744.19744.2.2.dta	749	2443.02	1080.54	2	JSSYLNVQR	-	1362.48	1362.48	5-2-0-0-1	1	NXS	34	0	0	5	0.06581	0.1608	2.09508	0.33688	T	y1+;y3+;y4+;y5+;y6+;	y4+;	sp|P19652|A1AG2_HUMAN	Y	EN	93	0	93	0.00042	0.38834	1.02e-24	sp|P19652|A1AG2_HUMAN	1	0.00099	0.405403
PGP_01.19746.19746.3.0.dta	3031	4155.84	2184.08	3	LAGKPTHVJVSVVMAEVDGTC	21,Carbamidomethyl[C];	1971.76	1971.72	5-5-0-0-1	9	NXS	286	0	0	4	0.19003	0.17473	4.52186	0.79012	T	y1+;y2+;y4+;y5+;	y1+;y2+;y4+;y5+;	sp|P01876|IGHA1_HUMAN	R	Y-	332	0	340	0.00263	1.20362	6.93e-22	sp|P01876|IGHA1_HUMAN/tr|A0A0G2JMB2|A0A0G2JMB2_HUMAN	2	-0.03852	-9.27106
PGP_01.19763.19763.3.0.dta	2847	4001.63	1431.69	3	LNAENJATFYFK	-	2569.94	2569.9	6-5-2-0-0	6	NXT	840	3	0.05806	9	0.10375	0.17517	3.73235	0.65381	T	b2+;b7+;b9+;y2+;y3+;y4+;y5+;y6+;y8+;Y0+;Y0+;Y1+;	y5+;Y0+;Y1+;	sp|P01042|KNG1_HUMAN	K	ID	289	0	294	-0.00077	-0.537457	7.37e-11	sp|P01042|KNG1_HUMAN	7	-0.03546	-8.86354
PGP_01.19764.19764.4.2.dta	4215	5597.27	1915.9	4	QDQCIYJTTYLNVQR	0,Carbamyl[AnyN-term];4,Carbamidomethyl[C];	3681.37	3681.32	8-6-2-0-4	7	NXT	942	0	0	6	0.06591	0.1173	2.06901	0.24269	T	y2+;y3+;y4+;y5+;y6+;y8+;	y4+;	sp|P02763|A1AG1_HUMAN	R	EN	87	0.01	93	-0.00156	-0.795965	4.84e-72	sp|P02763|A1AG1_HUMAN	1	-0.04852	-8.67
PGP_01.19766.19766.3.0.dta	2480	5434.18	1898.87	3	QDQCIYJTTYLNVQR	0,Gln->pyro-Glu[AnyN-termQ];4,Carbamidomethyl[C];	3535.31	3535.26	8-6-2-0-3	7	NXT	1088	0	0	4	0.04687	0.08085	2.06901	0.16728	T	b1+;b3+;y2+;y4+;	y4+;	sp|P02763|A1AG1_HUMAN	R	EN	87	0.01	93	0.0022	1.15798	2.85e-31	sp|P02763|A1AG1_HUMAN	13	-0.04323	-7.95662
PGP_01.19768.19768.4.0.dta	3031	4155.84	2184.08	4	LAGKPTHVJVSVVMAEVDGTC	21,Carbamidomethyl[C];	1971.76	1971.72	5-5-0-0-1	9	NXS	176	0	0	4	0.40526	0.26522	4.52186	1.19928	T	y1+;y2+;y4+;y5+;	y1+;y2+;y4+;y5+;	sp|P01876|IGHA1_HUMAN	R	Y-	332	0	340	0.00263	1.20362	6.93e-22	sp|P01876|IGHA1_HUMAN/tr|A0A0G2JMB2|A0A0G2JMB2_HUMAN	2	-0.04045	-9.73556
PGP_01.19772.19772.3.0.dta	2847	4001.63	1431.69	3	LNAENJATFYFK	-	2569.94	2569.9	6-5-2-0-0	6	NXT	840	3	0.0402	8	0.05395	0.14031	2.94899	0.41376	T	b2+;b7+;y2+;y3+;y4+;y5+;y6+;y7+;Y0+;Y0+;Y1+;	Y0+;Y1+;	sp|P01042|KNG1_HUMAN	K	ID	289	0	294	-0.00077	-0.537457	7.37e-11	sp|P01042|KNG1_HUMAN	7	-0.03546	-8.86354
PGP_01.19785.19785.3.0.dta	2747	4648.93	2173.04	3	TRQDQCIYJTTYLNVQR	6,Carbamidomethyl[C];	2475.89	2475.92	4-9-0-0-0	9	NXT	898	0	0	8	0.1581	0.1764	3.69399	0.65163	T	y1+;y2+;y4+;y5+;y6+;y7+;y8+;y9+;	y1+;y4+;y5+;	sp|P02763|A1AG1_HUMAN	Q	EN	85	0	93	0.00986	4.53534	6.96e-28	sp|P02763|A1AG1_HUMAN	1	0.03021	6.49971
PGP_01.19788.19788.4.1.dta	3031	3952.76	2184.08	4	LAGKPTHVJVSVVMAEVDGTC	21,Carbamidomethyl[C];	1768.68	1768.64	5-4-0-0-1	9	NXS	168	0	0	5	0.51369	0.31202	4.52186	1.41089	T	y1+;y2+;y3+;y4+;y5+;	y1+;y2+;y4+;y5+;	sp|P01876|IGHA1_HUMAN	R	Y-	332	0	340	0.00263	1.20362	6.93e-22	sp|P01876|IGHA1_HUMAN/tr|A0A0G2JMB2|A0A0G2JMB2_HUMAN	2	-0.03816	-9.65639
PGP_01.19816.19816.3.0.dta	1304	3374.35	1169.55	3	DLDMFIJASK	4,Oxidation[M];	2204.8	2204.77	5-4-2-0-0	7	NXS	296	2	0.06017	5	0.07788	0.09278	4.59625	0.42645	T	b3+;b4+;b5+;b6+;y4+;Y0+;Y1+;	b4+;b5+;Y0+;Y1+;	sp|O75882|ATRN_HUMAN	R	NF	1192	0	1198	0.00173	1.47795	1.19e-21	sp|O75882|ATRN_HUMAN	6	-0.0289	-8.56709
PGP_01.19817.19817.3.0.dta	1304	3374.35	1169.55	3	DLDMFIJASK	4,Oxidation[M];	2204.8	2204.77	5-4-2-0-0	7	NXS	296	2	0.04269	4	0.03724	0.06469	2.0861	0.13494	T	b3+;b4+;b5+;y2+;Y0+;Y1+;	Y0+;	sp|O75882|ATRN_HUMAN	R	NF	1192	0.01	1198	0.00173	1.47795	1.19e-21	sp|O75882|ATRN_HUMAN	6	-0.0289	-8.56709
PGP_01.19822.19822.3.0.dta	2847	4001.63	1431.69	3	LNAENJATFYFK	-	2569.94	2569.9	6-5-2-0-0	6	NXT	824	3	0.04562	9	0.07387	0.15565	2.94899	0.45901	T	b2+;b4+;b7+;b9+;y2+;y3+;y4+;y5+;y6+;Y0+;Y0+;Y1+;	Y0+;Y1+;	sp|P01042|KNG1_HUMAN	K	ID	289	0	294	-0.00077	-0.537457	7.37e-11	sp|P01042|KNG1_HUMAN	7	-0.03111	-7.77624
PGP_01.19824.19824.3.0.dta	2482	4793.92	1898.87	3	QDQCIYJTTYLNVQR	0,Gln->pyro-Glu[AnyN-termQ];4,Carbamidomethyl[C];	2895.05	2895.03	8-5-1-0-2	7	NXT	1054	0	0	4	0.08332	0.13181	2.9245	0.38547	T	y2+;y4+;y5+;y6+;	y2+;y4+;	sp|P02763|A1AG1_HUMAN	R	EN	87	0	93	0.0022	1.15798	2.85e-31	sp|P02763|A1AG1_HUMAN	13	-0.0151	-3.15048
PGP_01.19850.19850.3.0.dta	328	4601.87	1559.78	3	KLNAENJATFYFK	-	3042.09	3042.08	10-7-0-0-0	7	NXT	1186	0	0	5	0.06942	0.0831	1.9782	0.16438	T	y2+;y3+;y4+;y5+;y12+;	y12+;	sp|P01042|KNG1_HUMAN	T	ID	288	0.01	294	0.00056	0.358797	9.11e-17	sp|P01042|KNG1_HUMAN	2	-0.0037	-0.804196
[truncated: 58,819 more rows]

## Sheet: GPSM of APOB
QuerySpecName	LibSpecName	QueryPrecursorMH	LibPrecursorMH	Charge	Sequence	Modification	MassShift	GlycanMass	GlycanName	GlycoLoc	Motif	LibCandidateNum	MatchedYIonNum	MatchedYIonIntSum	MatchedPepIonNum	MatchedPepIonIntSum	DPS	PS	pMatchGlyco_Score	TargetDecoyHit	DPSIon	PSIon	ProteinAC	PreviousAminoAcid	LastTwoAminoAcid	StartPositions	FDR	GlycositeInProtein	DeltaM_pep	DeltaM_pep_ppm	pFindScore	AllProtein	PepCandidateNum	DeltaM_GlycoPep	DeltaM_GlycoPep_ppm
[truncated: 836 more rows]

[truncated: 14 more sheets: Glycosites of APOB, Glycopeptides of APOB, GPSM of MMRN1, Glycosites of MMRN1, Glycopeptides of MMRN1, GPSM of LRP1, Glycosites of LRP1, Glycopeptides of LRP1, GPSM of TRFE, GPSM of CFH, Glycoproteins, Glycosites, Glycopeptides, N-Glycans]
