# Supplementary material for: Large-scale Identification of N-linked Intact Glycopeptides in Human Serum using HILIC Enrichment and Spectral Library Search
Source: Mol Cell Proteomics. 2020 Feb 26;19(4):672–89. doi: 10.1074/mcp.RA119.001791 (PMC7124471; doi:10.1074/mcp.RA119.001791)
Supplement: Supplementary Table S12 [file 156056_1_supp_471933_q5c98x.xlsx]

## Sheet: All GPSM from UGP using 739N
	All GPSM from UGP using 739N
QuerySpecName	LibSpecName	QueryPrecursorMH	LibPrecursorMH	Charge	Sequence	Modification	MassShift	GlycanMass	GlycanName	GlycoLoc	Motif	LibCandidateNum	MatchedYIonNum	MatchedYIonIntSum	MatchedPepIonNum	MatchedPepIonIntSum	DPS	PS	pMatchGlyco_Score	TargetDecoyHit	DPSIon	PSIon	ProteinAC	PreviousAminoAcid	LastTwoAminoAcid	StartPositions	FDR	GlycositeInProtein	DeltaM_pep	DeltaM_pep_ppm	pFindScore	AllProtein	PepCandidateNum	DeltaM_GlycoPep	DeltaM_GlycoPep_ppm
UGP_01.10002.10002.3.0.dta	1444	3211.35	1791.84	3	KHYTJSSQDVTVPCR	14,Carbamidomethyl[C];	1419.5	1419.5	5-3-0-0-0	5	NXS	288	2	0.07853	3	0.04474	0.09058	3.70328	0.33545	T	b1+;y1+;y11+;Y0++;Y5++;	y1+;Y0++;Y5++;	sp|P01877|IGHA2_HUMAN	V	VP	88	0	92	-0.0063	-3.51401	4e-10	sp|P01877|IGHA2_HUMAN/tr|A0A286YEY5|A0A286YEY5_HUMAN	1	0.00046	0.143287
UGP_01.10003.10003.4.1.dta	4229	3528.49	1468.75	4	VYKPSAGJNSLYR	0,Carbamyl[AnyN-term];	2059.73	2059.73	5-4-1-0-1	8	NXS	486	5	0.06257	6	0.0515	0.10786	2.93248	0.31629	T	b2+;b6++;y1+;y4+;y7+;y10+;Y0+;Y1+;Y1++;Y2++;Y4++;	y1+;Y1+;	sp|P02749|APOH_HUMAN	R	DT	155	0	162	0.00068	0.449514	1.91e-19	sp|P02749|APOH_HUMAN/tr|J3QLI0|J3QLI0_HUMAN/tr|J3QRN2|J3QRN2_HUMAN	1	0.00123	0.348691
UGP_01.10006.10006.4.0.dta	3888	3528.49	1468.72	4	KMTGSGIYAPJSSR	-	2059.77	2059.73	5-4-1-0-1	11	NXS	486	7	0.07864	3	0.06155	0.10994	2.91667	0.32065	T	b1+;b7++;y1+;Y0+;Y1+;Y1++;Y2++;Y4++;Y5++;Y5++;	b1+;Y1+;	sp|O95497|VNN1_HUMAN	K	AF	273	0	283	-0.00092	-0.625976	3.58e-07	sp|O95497|VNN1_HUMAN	5	-0.03178	-9.00918
UGP_01.10008.10008.4.0.dta	3721	3794.5	1589.73	4	LQNNENJISCVER	10,Carbamidomethyl[C];	2204.77	2204.77	5-4-2-0-0	7	NXS	482	4	0.06359	6	0.12097	0.24249	3.71276	0.90031	T	b2+;y1+;y2+;y4+;y5+;y6+;Y0+;Y1+;Y2++;Y3++;	y5+;y6+;Y1+;	sp|P36980|FHR2_HUMAN	R	GW	120	0	126	-0.0018	-1.13157	3.22e-19	sp|P36980|FHR2_HUMAN/sp|Q03591|FHR1_HUMAN/tr|B1AKG0|B1AKG0_HUMAN/tr|V9GYE7|V9GYE7_HUMAN	14	0.0046	1.2126
UGP_01.10014.10014.2.0.dta	2347	2727.19	958.556	2	TPLTAJITK	-	1768.64	1768.64	5-4-0-0-1	6	NXT	58	8	0.46703	3	0.07845	0.22031	5.86412	1.29194	T	b3+;b6+;b7+;Y0+;Y0+;Y1+;Y1+;Y2+;Y3+;Y4+;Y5+;	b7+;Y0+;Y0+;Y1+;Y2+;Y4+;	sp|P01877|IGHA2_HUMAN	K	SG	200	0	205	-0.00028	-0.291806	9.48e-23	sp|P01877|IGHA2_HUMAN/tr|A0A0G2JMB2|A0A0G2JMB2_HUMAN/tr|A0A286YEY5|A0A286YEY5_HUMAN	6	0.00372	1.36455
UGP_01.10017.10017.4.0.dta	2955	3400.33	1195.56	4	DIENFJSTQK	-	2204.77	2204.77	5-4-2-0-0	6	NXT	192	3	0.05297	7	0.0199	0.09898	3.07882	0.30476	T	b2+;b5+;y3+;y4+;y5+;y7+;y8+;Y0+;Y0+;Y1+;	Y0+;Y1+;	sp|P43652|AFAM_HUMAN	R	FI	28	0.01	33	-0.00265	-2.21472	1.32e-13	sp|P43652|AFAM_HUMAN	7	0.00354	1.04139
UGP_01.10021.10021.5.0.dta	265	4509.74	2304.97	5	SHEIWTHSCPQSPGJGTDASH	9,Carbamidomethyl[C];	2204.77	2204.77	5-4-2-0-0	15	NXT	560	5	0.15339	13	0.15575	0.33544	3.82685	1.28369	T	b2+;b3+;b4+;b5+;b6+;b7+;b8+;b9+;b11+;y1+;y2+;y3+;y6+;Y0++;Y1++;Y1++;Y2++;Y3++;	b2+;Y0++;Y1++;	sp|P04278|SHBG_HUMAN	R	--	382	0	396	-0.00033	-0.143108	1.08e-21	sp|P04278|SHBG_HUMAN/tr|A0A0C4DGN2|A0A0C4DGN2_HUMAN/tr|B0FWH6|B0FWH6_HUMAN/tr|I3L145|I3L145_HUMAN/tr|I3L1J1|I3L1J1_HUMAN/tr|I3L2X4|I3L2X4_HUMAN/tr|I3L4B9|I3L4B9_HUMAN	21	0.00029	0.0643196
UGP_01.10033.10033.2.0.dta	2347	2362.06	958.556	2	TPLTAJITK	-	1403.5	1403.51	4-3-0-0-1	6	NXT	28	8	0.33801	3	0.04737	0.15909	5.26063	0.83691	T	b4+;b6+;b7+;Y0+;Y0+;Y1+;Y1+;Y2+;Y4+;Y4+;Y5+;	b7+;Y0+;Y0+;Y1+;Y4+;	sp|P01877|IGHA2_HUMAN	K	SG	200	0	205	-0.00028	-0.291806	9.48e-23	sp|P01877|IGHA2_HUMAN/tr|A0A0G2JMB2|A0A0G2JMB2_HUMAN/tr|A0A286YEY5|A0A286YEY5_HUMAN	6	0.00476	2.01605
UGP_01.10043.10043.3.0.dta	2955	3400.33	1195.56	3	DIENFJSTQK	-	2204.77	2204.77	5-4-2-0-0	6	NXT	170	7	0.2603	6	0.038	0.17514	3.07882	0.53923	T	b4+;b5+;b7+;y3+;y4+;y5+;Y0+;Y0+;Y1+;Y1+;Y2+;Y3+;Y5+;	Y0+;Y1+;	sp|P43652|AFAM_HUMAN	R	FI	28	0	33	-0.00265	-2.21472	1.32e-13	sp|P43652|AFAM_HUMAN	7	0.00526	1.54737
UGP_01.10050.10050.2.0.dta	2347	2362.06	958.556	2	TPLTAJITK	-	1403.5	1403.51	4-3-0-0-1	6	NXT	28	9	0.32594	7	0.07407	0.18068	4.61262	0.83339	T	b3+;b4+;b5+;b6+;b7+;b8+;y4+;Y0+;Y0+;Y1+;Y1+;Y2+;Y4+;Y4+;Y5+;Y1++;	b7+;Y0+;Y1+;Y4+;	sp|P01877|IGHA2_HUMAN	K	SG	200	0	205	-0.00028	-0.291806	9.48e-23	sp|P01877|IGHA2_HUMAN/tr|A0A0G2JMB2|A0A0G2JMB2_HUMAN/tr|A0A286YEY5|A0A286YEY5_HUMAN	6	0.00442	1.87205
UGP_01.10052.10052.3.0.dta	4229	3382.43	1468.75	3	VYKPSAGJNSLYR	0,Carbamyl[AnyN-term];	1913.68	1913.68	5-4-1-0-0	8	NXS	388	16	0.08709	12	0.02733	0.1599	1.9782	0.31632	T	b2+;b3+;b4+;b10+;y2+;y3+;y4+;y5+;y7+;y10+;y10++;y11++;Y0+;Y0+;Y1+;Y1+;Y2+;Y3+;Y4+;Y4+;Y0++;Y0++;Y1++;Y1++;Y2++;Y2++;Y3++;Y4++;	Y1+;	sp|P02749|APOH_HUMAN	R	DT	155	0	162	0.00068	0.449514	1.91e-19	sp|P02749|APOH_HUMAN/tr|J3QLI0|J3QLI0_HUMAN/tr|J3QRN2|J3QRN2_HUMAN	1	0.00033	0.0975921
UGP_01.10055.10055.3.0.dta	2955	3400.33	1195.56	3	DIENFJSTQK	-	2204.77	2204.77	5-4-2-0-0	6	NXT	170	5	0.25867	3	0.01975	0.15193	3.88665	0.5905	T	b4+;y3+;y4+;Y0+;Y0+;Y1+;Y1+;Y2+;	Y0+;Y0+;Y1+;	sp|P43652|AFAM_HUMAN	R	FI	28	0	33	-0.00265	-2.21472	1.32e-13	sp|P43652|AFAM_HUMAN	7	0.00526	1.54737
UGP_01.10061.10061.2.0.dta	2347	2362.06	958.556	2	TPLTAJITK	-	1403.5	1403.51	4-3-0-0-1	6	NXT	28	6	0.2114	5	0.06165	0.1246	3.90115	0.48608	T	b4+;b6+;b7+;b8+;y4+;Y0+;Y0+;Y1+;Y1+;Y2+;Y4+;	b7+;Y0+;Y1+;	sp|P01877|IGHA2_HUMAN	K	SG	200	0	205	-0.00028	-0.291806	9.48e-23	sp|P01877|IGHA2_HUMAN/tr|A0A0G2JMB2|A0A0G2JMB2_HUMAN/tr|A0A286YEY5|A0A286YEY5_HUMAN	6	0.00417	1.76616
UGP_01.10063.10063.3.0.dta	265	4509.74	2304.97	3	SHEIWTHSCPQSPGJGTDASH	9,Carbamidomethyl[C];	2204.77	2204.77	5-4-2-0-0	15	NXT	518	1	0.11676	5	0.16209	0.25254	4.52881	1.14369	T	b2+;b3+;b4+;b9+;y1+;Y1++;	b2+;b9+;y1+;Y1++;	sp|P04278|SHBG_HUMAN	R	--	382	0	396	-0.00033	-0.143108	1.08e-21	sp|P04278|SHBG_HUMAN/tr|A0A0C4DGN2|A0A0C4DGN2_HUMAN/tr|B0FWH6|B0FWH6_HUMAN/tr|I3L145|I3L145_HUMAN/tr|I3L1J1|I3L1J1_HUMAN/tr|I3L2X4|I3L2X4_HUMAN/tr|I3L4B9|I3L4B9_HUMAN	21	0.00286	0.634325
UGP_01.10064.10064.3.0.dta	2693	3776.48	1571.7	3	JHSCEPCQTLAVR	4,Carbamidomethyl[C];7,Carbamidomethyl[C];	2204.77	2204.77	5-4-2-0-0	1	NXS	352	10	0.26738	7	0.07276	0.31256	4.55026	1.42225	T	b2+;b5+;y1+;y3+;y9+;y10+;y11+;Y0+;Y0+;Y1+;Y1+;Y0++;Y0++;Y1++;Y2++;Y2++;Y3++;	Y0+;Y1+;Y0++;Y1++;	sp|P00748|FA12_HUMAN	R	SY	433	0	433	0.00125	0.794816	1.63e-20	sp|P00748|FA12_HUMAN	21	0.00132	0.349626
UGP_01.10065.10065.4.0.dta	2693	3776.48	1571.7	4	JHSCEPCQTLAVR	4,Carbamidomethyl[C];7,Carbamidomethyl[C];	2204.78	2204.77	5-4-2-0-0	1	NXS	402	9	0.20069	11	0.1167	0.36995	5.19226	1.92088	T	b2+;b3+;b5+;y1+;y3+;y4+;y5+;y8+;y9+;y10+;y11+;Y0+;Y0+;Y1+;Y1+;Y0++;Y0++;Y1++;Y2++;Y4++;	y8+;Y0+;Y1+;Y0++;Y1++;	sp|P00748|FA12_HUMAN	R	SY	433	0	433	0.00125	0.794816	1.63e-20	sp|P00748|FA12_HUMAN	21	-0.00314	-0.831683
UGP_01.10070.10070.3.0.dta	3200	3338.3	1424.63	3	MDGASJVTCINSR	9,Carbamidomethyl[C];	1913.68	1913.68	5-4-1-0-0	6	NXT	166	4	0.04456	5	0.13344	0.11709	2.93248	0.34335	T	b3+;b7+;y1+;y2+;y6+;Y0+;Y1+;Y1+;Y4+;	y2+;Y1+;	sp|P08603|CFAH_HUMAN	K	WT	1024	0.01	1029	0.0013	0.91189	4.7e-13	sp|P08603|CFAH_HUMAN	6	-0.00235	-0.704162
UGP_01.10074.10074.3.0.dta	4078	3338.3	1424.63	3	MDGASJVTCINSR	0,Carbamyl[AnyN-term];9,Carbamidomethyl[C];	1913.68	1913.68	5-4-1-0-0	6	NXT	166	1	0.02397	4	0.12461	0.09172	2.93248	0.26897	T	b7+;y1+;y2+;y6+;Y1+;	y2+;Y1+;	sp|P08603|CFAH_HUMAN	K	WT	1024	0.01	1029	0.00029	0.197465	2.5e-17	sp|P08603|CFAH_HUMAN	1	-0.00235	-0.704162
UGP_01.10085.10085.4.0.dta	2950	4785.94	1778.88	4	HLVIHJESTCEQLAK	10,Carbamidomethyl[C];	3007.05	3007.06	6-5-3-0-1	6	NXS	1180	9	0.18338	6	0.0657	0.2058	3.84588	0.7915	T	b2+;b3+;b4+;b5+;y4+;y8+;Y0+;Y1+;Y0++;Y0++;Y1++;Y1++;Y2++;Y3++;Y4++;	Y1+;Y1++;Y4++;	sp|P01019|ANGT_HUMAN	F	AN	42	0	47	0.00078	0.438234	1.53e-34	sp|P01019|ANGT_HUMAN	2	0.00459	0.959262
UGP_01.10086.10086.3.0.dta	3200	3338.3	1424.63	3	MDGASJVTCINSR	9,Carbamidomethyl[C];	1913.68	1913.68	5-4-1-0-0	6	NXT	164	2	0.03219	5	0.11113	0.14502	2.93248	0.42527	T	y1+;y2+;y4+;y5+;y6+;Y0+;Y1+;	y2+;Y1+;	sp|P08603|CFAH_HUMAN	K	WT	1024	0	1029	0.0013	0.91189	4.7e-13	sp|P08603|CFAH_HUMAN	6	-0.0006	-0.179786
UGP_01.10089.10089.4.0.dta	2087	4392.91	2567.24	4	AKAALAAFNAQNJGSNFQLEEISR	9,Deamidated[N];12,Deamidated[N];16,Deamidated[N];	1825.68	1825.66	5-5-0-0-0	13	NXS	350	0	0	3	0.1681	0.07442	2.83965	0.21132	T	b15++;y1+;y4+;	b15++;y4+;	sp|P02765|FETUA_HUMAN	A	AQ	164	0.01	176	0.01853	7.21506	3.92e-08	sp|P02765|FETUA_HUMAN/tr|C9JV77|C9JV77_HUMAN	2	-0.01486	-3.38349
UGP_01.10099.10099.3.0.dta	2693	3120.25	1571.7	3	JHSCEPCQTLAVR	4,Carbamidomethyl[C];7,Carbamidomethyl[C];	1548.55	1548.54	4-3-1-0-0	1	NXS	224	5	0.22271	7	0.19875	0.37841	5.19226	1.9648	T	b2+;b11+;y1+;y3+;y8+;y10+;y11+;Y0+;Y1+;Y0++;Y0++;Y1++;	b2+;y8+;y11+;Y1+;Y0++;	sp|P00748|FA12_HUMAN	R	SY	433	0	433	0.00125	0.794816	1.63e-20	sp|P00748|FA12_HUMAN	21	-0.00098	-0.314179
UGP_01.10101.10101.3.0.dta	4229	3382.43	1468.75	3	VYKPSAGJNSLYR	0,Carbamyl[AnyN-term];	1913.68	1913.68	5-4-1-0-0	8	NXS	384	8	0.26184	4	0.02841	0.17175	2.93248	0.50364	T	b2+;y1+;y2+;y10+;Y0+;Y1+;Y4+;Y0++;Y1++;Y2++;Y3++;Y4++;	Y1+;Y1++;	sp|P02749|APOH_HUMAN	R	DT	155	0	162	0.00068	0.449514	1.91e-19	sp|P02749|APOH_HUMAN/tr|J3QLI0|J3QLI0_HUMAN/tr|J3QRN2|J3QRN2_HUMAN	1	-0.00084	-0.248416
UGP_01.10103.10103.3.0.dta	2693	3794.5	1571.7	3	JHSCEPCQTLAVR	4,Carbamidomethyl[C];7,Carbamidomethyl[C];	2222.8	2222.81	6-4-0-0-3	1	NXS	474	4	0.03168	8	0.06663	0.22081	2.06085	0.45505	T	b2+;y1+;y3+;y5+;y8+;y9+;y10+;y11+;Y0+;Y1+;Y1+;Y0++;	y8+;	sp|P00748|FA12_HUMAN	R	SY	433	0	433	0.00125	0.794816	1.63e-20	sp|P00748|FA12_HUMAN	21	0.01133	2.9867
UGP_01.10104.10104.3.0.dta	4078	3338.3	1424.63	3	MDGASJVTCINSR	0,Carbamyl[AnyN-term];9,Carbamidomethyl[C];	1913.67	1913.68	5-4-1-0-0	6	NXT	138	2	0.04556	4	0.06367	0.10526	2.93248	0.30867	T	y1+;y2+;y5+;y6+;Y1+;Y4+;	y2+;Y1+;	sp|P08603|CFAH_HUMAN	K	WT	1024	0.01	1029	0.00029	0.197465	2.5e-17	sp|P08603|CFAH_HUMAN	1	0.00223	0.668207
UGP_01.10105.10105.3.0.dta	3200	3338.3	1424.63	3	MDGASJVTCINSR	9,Carbamidomethyl[C];	1913.67	1913.68	5-4-1-0-0	6	NXT	138	3	0.04737	8	0.06707	0.13008	2.93248	0.38145	T	y1+;y2+;y3+;y4+;y6+;y7+;y8+;y9+;Y1+;Y4+;Y0++;	y2+;Y1+;	sp|P08603|CFAH_HUMAN	K	WT	1024	0.01	1029	0.0013	0.91189	4.7e-13	sp|P08603|CFAH_HUMAN	6	0.00223	0.668207
UGP_01.10107.10107.3.0.dta	2347	2930.28	958.556	3	TPLTAJITK	-	1971.72	1971.72	5-5-0-0-1	6	NXT	112	7	0.33636	5	0.04344	0.15015	4.61262	0.69258	T	b4+;b5+;b6+;b7+;b8+;Y0+;Y0+;Y1+;Y1+;Y2+;Y4+;Y1++;	b7+;Y0+;Y1+;Y2+;	sp|P01877|IGHA2_HUMAN	K	SG	200	0	205	-0.00028	-0.291806	9.48e-23	sp|P01877|IGHA2_HUMAN/tr|A0A0G2JMB2|A0A0G2JMB2_HUMAN/tr|A0A286YEY5|A0A286YEY5_HUMAN	6	-0.0007	-0.238967
UGP_01.10109.10109.3.0.dta	3200	3338.3	1424.63	3	MDGASJVTCINSR	9,Carbamidomethyl[C];	1913.67	1913.68	5-4-1-0-0	6	NXT	138	4	0.07567	6	0.05897	0.16931	2.93248	0.4965	T	y1+;y2+;y3+;y4+;y5+;y6+;Y0+;Y0+;Y1+;Y4+;	y2+;Y1+;	sp|P08603|CFAH_HUMAN	K	WT	1024	0	1029	0.0013	0.91189	4.7e-13	sp|P08603|CFAH_HUMAN	6	0.00223	0.668207
UGP_01.10110.10110.3.0.dta	3200	3338.3	1424.63	3	MDGASJVTCINSR	9,Carbamidomethyl[C];	1913.67	1913.68	5-4-1-0-0	6	NXT	138	4	0.07219	5	0.04839	0.14063	2.93248	0.4124	T	b7+;y1+;y2+;y3+;y5+;Y0+;Y0+;Y1+;Y2+;	y2+;Y1+;	sp|P08603|CFAH_HUMAN	K	WT	1024	0	1029	0.0013	0.91189	4.7e-13	sp|P08603|CFAH_HUMAN	6	0.00223	0.668207
UGP_01.10112.10112.3.1.dta	2347	2930.28	958.556	3	TPLTAJITK	-	1971.72	1971.72	5-5-0-0-1	6	NXT	112	5	0.30746	8	0.08582	0.19714	5.26063	1.03707	T	b1+;b3+;b4+;b5+;b6+;b7+;b8+;y6+;Y0+;Y0+;Y1+;Y1+;Y2+;	b7+;Y0+;Y0+;Y1+;Y2+;	sp|P01877|IGHA2_HUMAN	K	SG	200	0	205	-0.00028	-0.291806	9.48e-23	sp|P01877|IGHA2_HUMAN/tr|A0A0G2JMB2|A0A0G2JMB2_HUMAN/tr|A0A286YEY5|A0A286YEY5_HUMAN	6	-0.0007	-0.238967
UGP_01.10115.10115.3.0.dta	2693	3794.5	1571.7	3	JHSCEPCQTLAVR	4,Carbamidomethyl[C];7,Carbamidomethyl[C];	2222.8	2222.81	6-4-0-0-3	1	NXS	474	3	0.04331	5	0.09282	0.2277	3.04454	0.69325	T	b2+;y1+;y8+;y10+;y11+;Y0+;Y1+;Y0++;	y1+;y8+;	sp|P00748|FA12_HUMAN	R	SY	433	0	433	0.00125	0.794816	1.63e-20	sp|P00748|FA12_HUMAN	21	0.01133	2.9867
UGP_01.10116.10116.3.0.dta	3200	3338.3	1424.63	3	MDGASJVTCINSR	9,Carbamidomethyl[C];	1913.67	1913.68	5-4-1-0-0	6	NXT	138	2	0.0528	7	0.07042	0.16612	2.93248	0.48714	T	b7+;y1+;y2+;y3+;y4+;y5+;y6+;Y0+;Y1+;	y2+;Y1+;	sp|P08603|CFAH_HUMAN	K	WT	1024	0	1029	0.0013	0.91189	4.7e-13	sp|P08603|CFAH_HUMAN	6	0.00223	0.668207
UGP_01.10129.10129.3.0.dta	2693	3922.53	1571.7	3	JHSCEPCQTLAVR	4,Carbamidomethyl[C];7,Carbamidomethyl[C];	2350.82	2350.83	5-4-2-0-1	1	NXS	412	3	0.14806	3	0.0561	0.17534	3.04454	0.53384	T	y1+;y8+;y11+;Y0+;Y0++;Y1++;	Y0++;Y1++;	sp|P00748|FA12_HUMAN	R	SY	433	0	433	0.00125	0.794816	1.63e-20	sp|P00748|FA12_HUMAN	21	0.00781	1.99158
UGP_01.10130.10130.2.1.dta	2347	2930.28	958.556	2	TPLTAJITK	-	1971.72	1971.72	5-5-0-0-1	6	NXT	144	5	0.22086	3	0.07149	0.15141	5.26063	0.79651	T	b2+;b3+;b7+;Y0+;Y0+;Y1+;Y1+;Y2+;	b3+;b7+;Y0+;Y1+;Y2+;	sp|P01877|IGHA2_HUMAN	K	SG	200	0	205	-0.00028	-0.291806	9.48e-23	sp|P01877|IGHA2_HUMAN/tr|A0A0G2JMB2|A0A0G2JMB2_HUMAN/tr|A0A286YEY5|A0A286YEY5_HUMAN	6	8e-05	0.0273106
UGP_01.10130.10130.3.0.dta	2087	4392.9	2567.24	3	AKAALAAFNAQNJGSNFQLEEISR	9,Deamidated[N];12,Deamidated[N];16,Deamidated[N];	1825.67	1825.66	5-5-0-0-0	13	NXS	380	0	0	3	0.19887	0.08509	2.83965	0.24164	T	b15++;y1+;y4+;	b15++;y4+;	sp|P02765|FETUA_HUMAN	A	AQ	164	0.01	176	0.01853	7.21506	3.92e-08	sp|P02765|FETUA_HUMAN/tr|C9JV77|C9JV77_HUMAN	2	-0.00512	-1.16578
UGP_01.10131.10131.2.0.dta	2347	2930.28	958.556	2	TPLTAJITK	-	1971.72	1971.72	5-5-0-0-1	6	NXT	144	5	0.25142	4	0.05379	0.1577	3.90115	0.6152	T	b2+;b3+;b7+;y4+;Y0+;Y0+;Y1+;Y1+;Y2+;	Y0+;Y1+;Y2+;	sp|P01877|IGHA2_HUMAN	K	SG	200	0	205	-0.00028	-0.291806	9.48e-23	sp|P01877|IGHA2_HUMAN/tr|A0A0G2JMB2|A0A0G2JMB2_HUMAN/tr|A0A286YEY5|A0A286YEY5_HUMAN	6	8e-05	0.0273106
UGP_01.10131.10131.3.1.dta	2087	4392.9	2567.24	3	AKAALAAFNAQNJGSNFQLEEISR	9,Deamidated[N];12,Deamidated[N];16,Deamidated[N];	1825.67	1825.66	5-5-0-0-0	13	NXS	380	0	0	3	0.18059	0.0807	2.83965	0.22916	T	b15++;y1+;y4+;	b15++;y4+;	sp|P02765|FETUA_HUMAN	A	AQ	164	0.01	176	0.01853	7.21506	3.92e-08	sp|P02765|FETUA_HUMAN/tr|C9JV77|C9JV77_HUMAN	2	-0.00512	-1.16578
UGP_01.10133.10133.5.0.dta	2693	3776.48	1571.7	5	JHSCEPCQTLAVR	4,Carbamidomethyl[C];7,Carbamidomethyl[C];	2204.77	2204.77	5-4-2-0-0	1	NXS	386	9	0.18745	12	0.15371	0.39129	5.79052	2.26577	T	b2+;b3+;b5+;y1+;y3+;y4+;y5+;y6+;y8+;y9+;y10+;y11+;Y0+;Y0+;Y1+;Y0++;Y0++;Y1++;Y2++;Y3++;Y4++;	b2+;y8+;y11+;Y1+;Y0++;Y1++;	sp|P00748|FA12_HUMAN	R	SY	433	0	433	0.00125	0.794816	1.63e-20	sp|P00748|FA12_HUMAN	21	-0.00197	-0.521789
UGP_01.10137.10137.3.0.dta	2347	2930.28	958.556	3	TPLTAJITK	-	1971.72	1971.72	5-5-0-0-1	6	NXT	110	7	0.36483	12	0.1177	0.2889	5.26063	1.51982	T	b2+;b3+;b4+;b5+;b6+;b7+;b8+;y2+;y3+;y4+;y5+;y6+;Y0+;Y0+;Y1+;Y1+;Y2+;Y3+;Y4+;	b6+;b7+;Y0+;Y1+;Y2+;	sp|P01877|IGHA2_HUMAN	K	SG	200	0	205	-0.00028	-0.291806	9.48e-23	sp|P01877|IGHA2_HUMAN/tr|A0A0G2JMB2|A0A0G2JMB2_HUMAN/tr|A0A286YEY5|A0A286YEY5_HUMAN	6	-0.00206	-0.703246
UGP_01.10138.10138.4.0.dta	2693	3922.53	1571.7	4	JHSCEPCQTLAVR	4,Carbamidomethyl[C];7,Carbamidomethyl[C];	2350.83	2350.83	5-4-2-0-1	1	NXS	434	5	0.14148	5	0.09796	0.27238	4.55026	1.23938	T	b2+;y1+;y3+;y8+;y11+;Y0+;Y1+;Y0++;Y1++;Y1++;	y11+;Y0+;Y0++;Y1++;	sp|P00748|FA12_HUMAN	R	SY	433	0	433	0.00125	0.794816	1.63e-20	sp|P00748|FA12_HUMAN	21	0.00371	0.946062
UGP_01.10145.10145.3.0.dta	2693	3485.37	1571.7	3	JHSCEPCQTLAVR	4,Carbamidomethyl[C];7,Carbamidomethyl[C];	1913.67	1913.68	5-4-1-0-0	1	NXS	310	5	0.20646	5	0.07915	0.2801	4.55026	1.27454	T	b2+;y1+;y3+;y8+;y11+;Y0+;Y1+;Y1+;Y0++;Y1++;	y8+;Y1+;Y0++;Y1++;	sp|P00748|FA12_HUMAN	R	SY	433	0	433	0.00125	0.794816	1.63e-20	sp|P00748|FA12_HUMAN	21	0.00946	2.71499
UGP_01.10147.10147.2.0.dta	2347	2565.14	958.556	2	TPLTAJITK	-	1606.59	1606.59	4-4-0-0-1	6	NXT	52	4	0.38458	3	0.05729	0.17338	5.26063	0.91211	T	b3+;b6+;b7+;Y0+;Y0+;Y1+;Y2+;	b7+;Y0+;Y0+;Y1+;Y2+;	sp|P01877|IGHA2_HUMAN	K	SG	200	0	205	-0.00028	-0.291806	9.48e-23	sp|P01877|IGHA2_HUMAN/tr|A0A0G2JMB2|A0A0G2JMB2_HUMAN/tr|A0A286YEY5|A0A286YEY5_HUMAN	6	0.00115	0.448495
UGP_01.10148.10148.2.0.dta	2347	2565.14	958.556	2	TPLTAJITK	-	1606.59	1606.59	4-4-0-0-1	6	NXT	52	4	0.31286	3	0.05524	0.13872	4.61262	0.63988	T	b6+;b7+;b8+;Y0+;Y0+;Y1+;Y2+;	b7+;Y0+;Y1+;Y2+;	sp|P01877|IGHA2_HUMAN	K	SG	200	0	205	-0.00028	-0.291806	9.48e-23	sp|P01877|IGHA2_HUMAN/tr|A0A0G2JMB2|A0A0G2JMB2_HUMAN/tr|A0A286YEY5|A0A286YEY5_HUMAN	6	0.00115	0.448495
UGP_01.10151.10151.2.0.dta	2347	2565.14	958.556	2	TPLTAJITK	-	1606.59	1606.59	4-4-0-0-1	6	NXT	52	4	0.22272	5	0.04388	0.10743	4.61262	0.49551	T	b4+;b5+;b6+;b7+;b8+;Y0+;Y0+;Y1+;Y2+;	Y0+;Y0+;Y1+;Y2+;	sp|P01877|IGHA2_HUMAN	K	SG	200	0	205	-0.00028	-0.291806	9.48e-23	sp|P01877|IGHA2_HUMAN/tr|A0A0G2JMB2|A0A0G2JMB2_HUMAN/tr|A0A286YEY5|A0A286YEY5_HUMAN	6	0.00115	0.448495
UGP_01.10157.10157.4.6.dta	4185	3795.49	1727.81	4	RJHSCEPCQTLAVR	0,Carbamyl[AnyN-term];5,Carbamidomethyl[C];8,Carbamidomethyl[C];	2067.68	2067.71	9-3-0-0-0	2	NXS	430	0	0	12	0.09945	0.15269	1.97524	0.30161	T	y1+;y3+;y4+;y5+;y6+;y7+;y8+;y10+;y11+;y13+;y12++;y13++;	y8+;	sp|P00748|FA12_HUMAN	R	SY	432	0	433	-0.00033	-0.186252	1.89e-37	sp|P00748|FA12_HUMAN	1	0.03169	8.35167
UGP_01.10160.10160.3.1.dta	2693	3794.49	1571.7	3	JHSCEPCQTLAVR	4,Carbamidomethyl[C];7,Carbamidomethyl[C];	2222.78	2222.81	6-4-0-0-3	1	NXS	466	1	0.00409	4	0.05669	0.16576	2.06085	0.34162	T	b2+;y1+;y8+;y11+;Y0++;	y8+;	sp|P00748|FA12_HUMAN	R	SY	433	0	433	0.00125	0.794816	1.63e-20	sp|P00748|FA12_HUMAN	21	0.02351	6.19751
UGP_01.10162.10162.4.0.dta	2693	3120.25	1571.7	4	JHSCEPCQTLAVR	4,Carbamidomethyl[C];7,Carbamidomethyl[C];	1548.55	1548.54	4-3-1-0-0	1	NXS	210	2	0.23883	3	0.15095	0.31426	5.19226	1.63171	T	b2+;y8+;y11+;Y0++;Y1++;	b2+;y8+;y11+;Y0++;Y1++;	sp|P00748|FA12_HUMAN	R	SY	433	0	433	0.00125	0.794816	1.63e-20	sp|P00748|FA12_HUMAN	21	-0.00021	-0.067324
UGP_01.10167.10167.4.0.dta	2950	4639.89	1778.88	4	HLVIHJESTCEQLAK	10,Carbamidomethyl[C];	2861	2861	6-5-3-0-0	6	NXS	1124	9	0.10399	9	0.08657	0.20695	3.84588	0.79591	T	b2+;b3+;b5+;b7+;y2+;y4+;y8+;y9+;y11+;Y0+;Y0+;Y1+;Y0++;Y0++;Y1++;Y1++;Y2++;Y3++;	b2+;b3+;Y1++;	sp|P01019|ANGT_HUMAN	F	AN	42	0	47	0.00078	0.438234	1.53e-34	sp|P01019|ANGT_HUMAN	2	-0.00141	-0.303953
UGP_01.10180.10180.2.1.dta	3963	2136.96	936.551	2	KLFVJTSK	-	1200.41	1200.43	4-2-0-0-1	5	NXS	10	0	0	3	0.05747	0.10059	2.10436	0.21167	T	b1+;y1+;y2+;	y2+;	sp|Q5VZ19|TDR10_HUMAN	R	RP	99	0.01	103	-0.00074	-0.789304	3.39e-13	sp|Q5VZ19|TDR10_HUMAN	5	0.01536	7.19121
UGP_01.10187.10187.4.0.dta	2087	4392.91	2567.24	4	AKAALAAFNAQNJGSNFQLEEISR	9,Deamidated[N];12,Deamidated[N];16,Deamidated[N];	1825.68	1825.66	5-5-0-0-0	13	NXS	358	0	0	3	0.1635	0.07443	2.83965	0.21136	T	b15++;y1+;y4+;	b15++;y4+;	sp|P02765|FETUA_HUMAN	A	AQ	164	0.01	176	0.01853	7.21506	3.92e-08	sp|P02765|FETUA_HUMAN/tr|C9JV77|C9JV77_HUMAN	2	-0.01509	-3.43585
UGP_01.10196.10196.4.0.dta	1769	4002.56	2088.89	4	RHEEGHMLJCTCFGQGR	10,Carbamidomethyl[C];12,Carbamidomethyl[C];	1913.67	1913.68	5-4-1-0-0	9	NXT	514	10	0.29982	3	0.02028	0.21109	4.55763	0.96206	T	b4+;y4+;y7+;Y0++;Y0++;Y1++;Y1++;Y2++;Y2++;Y3++;Y4++;Y4++;Y5++;	Y1++;Y3++;Y4++;Y5++;	sp|P02751|FINC_HUMAN	K	GR	534	0	542	0.00141	0.674681	8.56e-24	sp|P02751|FINC_HUMAN	7	0.00356	0.889655
UGP_01.10197.10197.3.0.dta	2955	3400.32	1195.56	3	DIENFJSTQK	-	2204.76	2204.77	5-4-2-0-0	6	NXT	134	5	0.19958	3	0.02024	0.13158	3.07882	0.4051	T	b5+;y4+;y5+;Y0+;Y0+;Y1+;Y3+;Y4+;	Y0+;Y1+;	sp|P43652|AFAM_HUMAN	R	FI	28	0	33	-0.00265	-2.21472	1.32e-13	sp|P43652|AFAM_HUMAN	7	0.01563	4.59802
UGP_01.10211.10211.5.0.dta	1769	4002.57	2088.89	5	RHEEGHMLJCTCFGQGR	10,Carbamidomethyl[C];12,Carbamidomethyl[C];	1913.68	1913.68	5-4-1-0-0	9	NXT	538	7	0.25072	8	0.03532	0.19633	5.20034	1.02096	T	b2+;b3+;b6+;y4+;y5+;y6+;y7+;y8+;Y0++;Y1++;Y1++;Y2++;Y3++;Y4++;Y5++;	Y1++;Y2++;Y3++;Y4++;Y5++;	sp|P02751|FINC_HUMAN	K	GR	534	0	542	0.00141	0.674681	8.56e-24	sp|P02751|FINC_HUMAN	7	-0.00164	-0.40984
UGP_01.10215.10215.5.0.dta	2950	4639.9	1778.88	5	HLVIHJESTCEQLAK	10,Carbamidomethyl[C];	2861.02	2861	6-5-3-0-0	6	NXS	1058	7	0.13845	4	0.02454	0.15117	2.06085	0.31154	T	b2+;b3+;b4+;b5+;Y1+;Y0++;Y1++;Y1++;Y2++;Y3++;Y4++;	Y1++;	sp|P01019|ANGT_HUMAN	F	AN	42	0	47	0.00078	0.438234	1.53e-34	sp|P01019|ANGT_HUMAN	2	-0.01907	-4.11087
UGP_01.10224.10224.5.0.dta	2950	4639.9	1778.88	5	HLVIHJESTCEQLAK	10,Carbamidomethyl[C];	2861.02	2861	6-5-3-0-0	6	NXS	1058	4	0.03944	5	0.05696	0.13928	3.04454	0.42403	T	b2+;b3+;b4+;b5+;y2+;Y0+;Y0++;Y1++;Y1++;	b2+;Y1++;	sp|P01019|ANGT_HUMAN	F	AN	42	0	47	0.00078	0.438234	1.53e-34	sp|P01019|ANGT_HUMAN	2	-0.01907	-4.11087
UGP_01.10231.10231.2.1.dta	3963	2136.97	936.551	2	KLFVJTSK	-	1200.41	1200.43	4-2-0-0-1	5	NXS	8	0	0	3	0.06135	0.10466	2.10436	0.22025	T	b1+;y1+;y2+;	y2+;	sp|Q5VZ19|TDR10_HUMAN	R	RP	99	0.01	103	-0.00074	-0.789304	3.39e-13	sp|Q5VZ19|TDR10_HUMAN	5	0.01311	6.1378
UGP_01.10232.10232.4.0.dta	2950	4639.89	1778.88	4	HLVIHJESTCEQLAK	10,Carbamidomethyl[C];	2861	2861	6-5-3-0-0	6	NXS	1124	6	0.17746	4	0.0451	0.17881	4.55026	0.81364	T	b2+;b3+;b4+;b5+;Y1+;Y0++;Y1++;Y2++;Y3++;Y4++;	Y1+;Y1++;Y2++;Y4++;	sp|P01019|ANGT_HUMAN	F	AN	42	0	47	0.00078	0.438234	1.53e-34	sp|P01019|ANGT_HUMAN	2	-0.00163	-0.351378
UGP_01.10235.10235.4.0.dta	2950	4639.89	1778.88	4	HLVIHJESTCEQLAK	10,Carbamidomethyl[C];	2861	2861	6-5-3-0-0	6	NXS	1124	7	0.09695	7	0.08931	0.18936	4.55026	0.86165	T	b2+;b3+;b4+;b5+;y2+;y6+;y8+;Y1+;Y0++;Y0++;Y1++;Y1++;Y2++;Y4++;	b2+;b3+;Y1+;Y1++;	sp|P01019|ANGT_HUMAN	F	AN	42	0	47	0.00078	0.438234	1.53e-34	sp|P01019|ANGT_HUMAN	2	-0.00163	-0.351378
UGP_01.10236.10236.4.0.dta	4078	3994.51	1424.63	4	MDGASJVTCINSR	0,Carbamyl[AnyN-term];9,Carbamidomethyl[C];	2569.89	2569.9	6-5-2-0-0	6	NXT	184	4	0.1413	4	0.05345	0.16767	2.93248	0.49168	T	y2+;y3+;y5+;y6+;Y0+;Y1+;Y1+;Y2+;	y6+;Y1+;	sp|P08603|CFAH_HUMAN	K	WT	1024	0	1029	0.00029	0.197465	2.5e-17	sp|P08603|CFAH_HUMAN	1	0.01674	4.19182
UGP_01.10237.10237.4.0.dta	2950	4639.89	1778.88	4	HLVIHJESTCEQLAK	10,Carbamidomethyl[C];	2861	2861	6-5-3-0-0	6	NXS	1124	2	0.08754	4	0.08849	0.16685	3.84588	0.64167	T	b2+;b3+;b4+;y2+;Y1++;Y2++;	b2+;b3+;Y1++;	sp|P01019|ANGT_HUMAN	F	AN	42	0	47	0.00078	0.438234	1.53e-34	sp|P01019|ANGT_HUMAN	2	-0.00163	-0.351378
UGP_01.10238.10238.4.0.dta	2950	4639.89	1778.88	4	HLVIHJESTCEQLAK	10,Carbamidomethyl[C];	2861	2861	6-5-3-0-0	6	NXS	1124	7	0.09836	9	0.09424	0.20188	3.84588	0.77639	T	b2+;b3+;b4+;b5+;y2+;y4+;y7+;y8+;y9+;Y0+;Y0++;Y0++;Y1++;Y1++;Y2++;Y3++;	b2+;b3+;Y1++;	sp|P01019|ANGT_HUMAN	F	AN	42	0	47	0.00078	0.438234	1.53e-34	sp|P01019|ANGT_HUMAN	2	-0.00163	-0.351378
UGP_01.10239.10239.4.0.dta	4078	3994.51	1424.63	4	MDGASJVTCINSR	0,Carbamyl[AnyN-term];9,Carbamidomethyl[C];	2569.89	2569.9	6-5-2-0-0	6	NXT	184	2	0.09948	4	0.04484	0.12311	1.9782	0.24354	T	b3+;y3+;y6+;y7+;Y0+;Y1+;	Y1+;	sp|P08603|CFAH_HUMAN	K	WT	1024	0.01	1029	0.00029	0.197465	2.5e-17	sp|P08603|CFAH_HUMAN	1	0.01674	4.19182
UGP_01.10253.10253.3.1.dta	4229	3382.43	1468.75	3	VYKPSAGJNSLYR	0,Carbamyl[AnyN-term];	1913.68	1913.68	5-4-1-0-0	8	NXS	392	6	0.13722	3	0.05099	0.11329	2.93248	0.33224	T	b2+;y1+;y7+;Y1+;Y4+;Y1++;Y2++;Y3++;Y4++;	Y1+;Y1++;	sp|P02749|APOH_HUMAN	R	DT	155	0	162	0.00068	0.449514	1.91e-19	sp|P02749|APOH_HUMAN/tr|J3QLI0|J3QLI0_HUMAN/tr|J3QRN2|J3QRN2_HUMAN	1	-0.0022	-0.650613
UGP_01.10255.10255.4.0.dta	2693	4578.76	1571.7	4	JHSCEPCQTLAVR	4,Carbamidomethyl[C];7,Carbamidomethyl[C];	3007.05	3007.06	6-5-3-0-1	1	NXS	490	8	0.16716	5	0.06704	0.27363	3.84588	1.05233	T	b2+;y1+;y3+;y8+;y11+;Y0+;Y1+;Y1+;Y0++;Y1++;Y2++;Y3++;Y4++;	y8+;Y1+;Y0++;	sp|P00748|FA12_HUMAN	R	SY	433	0	433	0.00125	0.794816	1.63e-20	sp|P00748|FA12_HUMAN	21	0.00389	0.849763
UGP_01.10259.10259.4.0.dta	2950	4639.89	1778.88	4	HLVIHJESTCEQLAK	10,Carbamidomethyl[C];	2861	2861	6-5-3-0-0	6	NXS	1124	5	0.06627	3	0.0458	0.13366	3.04454	0.40693	T	b2+;b3+;b4+;Y1+;Y0++;Y1++;Y2++;Y3++;	b2+;Y1++;	sp|P01019|ANGT_HUMAN	F	AN	42	0	47	0.00078	0.438234	1.53e-34	sp|P01019|ANGT_HUMAN	2	-0.0018	-0.388025
UGP_01.10266.10266.4.0.dta	2950	4639.89	1778.88	4	HLVIHJESTCEQLAK	10,Carbamidomethyl[C];	2861	2861	6-5-3-0-0	6	NXS	1124	1	0.01984	3	0.02454	0.08778	2.06085	0.18091	T	b2+;b3+;b4+;Y1++;	Y1++;	sp|P01019|ANGT_HUMAN	F	AN	42	0.01	47	0.00078	0.438234	1.53e-34	sp|P01019|ANGT_HUMAN	2	-0.0018	-0.388025
UGP_01.10281.10281.3.0.dta	3200	3629.4	1424.63	3	MDGASJVTCINSR	9,Carbamidomethyl[C];	2204.78	2204.77	5-4-2-0-0	6	NXT	186	5	0.11011	6	0.05884	0.17222	2.93248	0.50502	T	b7+;y2+;y3+;y4+;y5+;y6+;Y0+;Y1+;Y3+;Y0++;Y1++;	y2+;Y1+;	sp|P08603|CFAH_HUMAN	K	WT	1024	0	1029	0.0013	0.91189	4.7e-13	sp|P08603|CFAH_HUMAN	6	-0.00273	-0.752399
UGP_01.10285.10285.4.0.dta	951	3559.46	1206.62	4	KPSAGJNSLYR	-	2352.84	2352.85	7-6-0-0-0	6	NXS	528	0	0	3	0.08024	0.09573	2.07742	0.19888	T	b1+;y1+;y7+;	y7+;	sp|P02749|APOH_HUMAN	Y	DT	157	0.01	162	0.00018	0.149055	4.85e-09	sp|P02749|APOH_HUMAN/tr|J3QLI0|J3QLI0_HUMAN/tr|J3QRN2|J3QRN2_HUMAN	2	0.00824	2.31562
UGP_01.10295.10295.4.0.dta	3200	3629.4	1424.63	4	MDGASJVTCINSR	9,Carbamidomethyl[C];	2204.78	2204.77	5-4-2-0-0	6	NXT	196	6	0.17205	9	0.09725	0.22864	3.71276	0.8489	T	b3+;b7+;y2+;y3+;y4+;y5+;y6+;y7+;y9+;Y0+;Y0+;Y1+;Y3+;Y0++;Y1++;	y6+;Y0+;Y1+;	sp|P08603|CFAH_HUMAN	K	WT	1024	0	1029	0.0013	0.91189	4.7e-13	sp|P08603|CFAH_HUMAN	6	-0.00398	-1.0969
UGP_01.10298.10298.3.0.dta	2347	2768.22	958.556	3	TPLTAJITK	-	1809.66	1809.67	4-5-0-0-1	6	NXT	84	7	0.36062	4	0.05796	0.16341	5.26063	0.85964	T	b5+;b6+;b7+;b8+;Y0+;Y0+;Y1+;Y1+;Y2+;Y3+;Y1++;	b7+;Y0+;Y0+;Y1+;Y2+;	sp|P01877|IGHA2_HUMAN	K	SG	200	0	205	-0.00028	-0.291806	9.48e-23	sp|P01877|IGHA2_HUMAN/tr|A0A0G2JMB2|A0A0G2JMB2_HUMAN/tr|A0A286YEY5|A0A286YEY5_HUMAN	6	0.00246	0.888982
UGP_01.10300.10300.4.1.dta	2693	4432.7	1571.7	4	JHSCEPCQTLAVR	4,Carbamidomethyl[C];7,Carbamidomethyl[C];	2861	2861	6-5-3-0-0	1	NXS	452	7	0.13171	6	0.06109	0.26214	3.84588	1.00816	T	b2+;b3+;y1+;y3+;y8+;y11+;Y0+;Y1+;Y0++;Y1++;Y2++;Y3++;Y3++;	Y1+;Y0++;Y1++;	sp|P00748|FA12_HUMAN	R	SY	433	0	433	0.00125	0.794816	1.63e-20	sp|P00748|FA12_HUMAN	21	0.00177	0.399396
UGP_01.10301.10301.4.0.dta	2950	3984.64	1778.88	4	HLVIHJESTCEQLAK	10,Carbamidomethyl[C];	2205.76	2205.79	5-4-1-0-2	6	NXS	810	2	0.0108	5	0.0756	0.13438	2.06085	0.27693	T	b2+;b3+;b4+;b5+;y2+;Y1++;Y1++;	b3+;	sp|P01019|ANGT_HUMAN	F	AN	42	0.01	47	0.00078	0.438234	1.53e-34	sp|P01019|ANGT_HUMAN	2	0.03557	8.92911
UGP_01.10314.10314.3.1.dta	2434	3529.49	1469.74	3	VYKPSAGJNSLYR	9,Deamidated[N];	2059.75	2059.73	5-4-1-0-1	8	NXS	474	6	0.05289	4	0.08325	0.15557	3.04454	0.47362	T	b2+;y1+;y4+;y5+;Y0+;Y0+;Y0++;Y2++;Y3++;Y5++;	y4+;Y3++;	sp|P02749|APOH_HUMAN	R	DT	155	0	162	0.00145	0.985909	7.79e-14	sp|P02749|APOH_HUMAN/tr|J3QLI0|J3QLI0_HUMAN/tr|J3QRN2|J3QRN2_HUMAN	9	-0.01579	-4.47499
UGP_01.10317.10317.3.0.dta	1978	3520.48	1606.81	3	FVEGSHJSTVSLTTK	-	1913.68	1913.68	5-4-1-0-0	7	NXT	478	11	0.30287	6	0.05152	0.21638	4.52186	0.97844	T	b8+;b10+;y2+;y3+;y4+;y5+;Y0+;Y0+;Y1+;Y0++;Y0++;Y1++;Y1++;Y2++;Y2++;Y3++;Y4++;	Y1+;Y0++;Y1++;Y2++;	sp|P04114|APOB_HUMAN	K	NM	3405	0	3411	-0.0006	-0.373183	6.79e-09	sp|P04114|APOB_HUMAN	14	-0.00126	-0.358008
UGP_01.10321.10321.4.0.dta	1978	3520.48	1606.81	4	FVEGSHJSTVSLTTK	-	1913.68	1913.68	5-4-1-0-0	7	NXT	454	6	0.11134	7	0.07067	0.14197	3.02335	0.42924	T	b7+;b13+;y2+;y3+;y5+;y6+;y7+;Y0+;Y0+;Y1+;Y1+;Y0++;Y1++;	Y1+;Y1++;	sp|P04114|APOB_HUMAN	K	NM	3405	0	3411	-0.0006	-0.373183	6.79e-09	sp|P04114|APOB_HUMAN	14	0.0003	0.08524
UGP_01.10322.10322.4.0.dta	1978	3520.48	1606.81	4	FVEGSHJSTVSLTTK	-	1913.68	1913.68	5-4-1-0-0	7	NXT	454	6	0.18199	7	0.0655	0.16556	4.52186	0.74865	T	b6+;b10+;b12+;b13+;y2+;y3+;y5+;Y0+;Y1+;Y0++;Y1++;Y1++;Y2++;	Y0+;Y1+;Y0++;Y1++;	sp|P04114|APOB_HUMAN	K	NM	3405	0	3411	-0.0006	-0.373183	6.79e-09	sp|P04114|APOB_HUMAN	14	0.0003	0.08524
UGP_01.10327.10327.3.0.dta	2556	3305.41	1391.73	3	KANQQLJFTEAK	-	1913.68	1913.68	5-4-1-0-0	7	NXT	404	5	0.07988	5	0.02232	0.16821	3.05561	0.51398	T	b1+;b4+;b8+;y1+;y2+;Y0+;Y1+;Y1+;Y0++;Y1++;	Y0+;Y1+;	sp|Q9Y5Y7|LYVE1_HUMAN	K	EA	47	0	53	0.00016	0.114884	1.54e-16	sp|Q9Y5Y7|LYVE1_HUMAN	13	-0.00295	-0.892748
UGP_01.10329.10329.3.0.dta	2556	3305.41	1391.73	3	KANQQLJFTEAK	-	1913.68	1913.68	5-4-1-0-0	7	NXT	404	7	0.09534	3	0.01184	0.14984	3.85904	0.57825	T	b1+;b10+;y2+;Y0+;Y0+;Y1+;Y0++;Y1++;Y2++;Y3++;	Y0+;Y1+;Y1++;	sp|Q9Y5Y7|LYVE1_HUMAN	K	EA	47	0	53	0.00016	0.114884	1.54e-16	sp|Q9Y5Y7|LYVE1_HUMAN	13	-0.00295	-0.892748
UGP_01.10341.10341.4.0.dta	4229	4184.72	1468.75	4	VYKPSAGJNSLYR	0,Carbamyl[AnyN-term];	2715.96	2715.96	6-5-2-0-1	8	NXS	948	8	0.1613	3	0.01126	0.09646	2.93248	0.28288	T	b2+;b3+;y11++;Y0+;Y1+;Y2+;Y4+;Y1++;Y2++;Y3++;Y4++;	Y1+;Y3++;	sp|P02749|APOH_HUMAN	R	DT	155	0	162	0.00068	0.449514	1.91e-19	sp|P02749|APOH_HUMAN/tr|J3QLI0|J3QLI0_HUMAN/tr|J3QRN2|J3QRN2_HUMAN	1	0.0008	0.191218
UGP_01.10343.10343.3.1.dta	3200	2973.19	1424.63	3	MDGASJVTCINSR	9,Carbamidomethyl[C];	1548.56	1548.54	4-3-1-0-0	6	NXT	130	3	0.12966	3	0.02835	0.13219	2.93248	0.38764	T	y3+;y5+;y11+;Y0+;Y1+;Y1+;	Y0+;Y1+;	sp|P08603|CFAH_HUMAN	K	WT	1024	0	1029	0.0013	0.91189	4.7e-13	sp|P08603|CFAH_HUMAN	6	-0.01534	-5.16117
UGP_01.10344.10344.3.0.dta	2347	2768.22	958.556	3	TPLTAJITK	-	1809.66	1809.67	4-5-0-0-1	6	NXT	84	7	0.12923	7	0.03399	0.09758	4.61262	0.45009	T	b3+;b4+;b5+;b6+;b7+;b8+;y4+;Y0+;Y0+;Y1+;Y1+;Y2+;Y3+;Y1++;	b7+;Y0+;Y0+;Y1+;	sp|P01877|IGHA2_HUMAN	K	SG	200	0	205	-0.00028	-0.291806	9.48e-23	sp|P01877|IGHA2_HUMAN/tr|A0A0G2JMB2|A0A0G2JMB2_HUMAN/tr|A0A286YEY5|A0A286YEY5_HUMAN	6	0.00309	1.11665
UGP_01.10355.10355.3.0.dta	3200	2973.19	1424.63	3	MDGASJVTCINSR	9,Carbamidomethyl[C];	1548.56	1548.54	4-3-1-0-0	6	NXT	130	5	0.19537	10	0.08958	0.2396	3.71276	0.88956	T	b2+;b3+;b7+;y2+;y3+;y4+;y5+;y7+;y9+;y11+;Y0+;Y1+;Y1+;Y4+;Y0++;	y3+;Y0+;Y1+;	sp|P08603|CFAH_HUMAN	K	WT	1024	0	1029	0.0013	0.91189	4.7e-13	sp|P08603|CFAH_HUMAN	6	-0.01583	-5.32603
UGP_01.10358.10358.2.2.dta	3156	2899.14	1050.5	2	SJVTCINSR	5,Carbamidomethyl[C];	1848.64	1848.64	8-2-0-0-1	2	NXT	72	0	0	5	0.07127	0.17133	2.09508	0.35895	T	y1+;y3+;y4+;y5+;y6+;	y6+;	sp|P08603|CFAH_HUMAN	A	WT	1028	0.01	1029	0.00051	0.485029	3.34e-24	sp|P08603|CFAH_HUMAN	1	-0.00091	-0.313995
UGP_01.10359.10359.2.0.dta	3200	3629.39	1424.63	2	MDGASJVTCINSR	9,Carbamidomethyl[C];	2204.77	2204.77	5-4-2-0-0	6	NXT	186	6	0.24918	5	0.08109	0.23921	3.71276	0.88811	T	y2+;y3+;y4+;y5+;y6+;Y0+;Y1+;Y1+;Y2+;Y3+;Y1++;	y6+;Y1+;Y2+;	sp|P08603|CFAH_HUMAN	K	WT	1024	0	1029	0.0013	0.91189	4.7e-13	sp|P08603|CFAH_HUMAN	6	0.00316	0.870911
UGP_01.10360.10360.2.0.dta	3200	3629.39	1424.63	2	MDGASJVTCINSR	9,Carbamidomethyl[C];	2204.77	2204.77	5-4-2-0-0	6	NXT	186	7	0.27686	6	0.08909	0.26909	3.71276	0.99907	T	y1+;y2+;y3+;y4+;y5+;y6+;Y0+;Y0+;Y1+;Y1+;Y3+;Y0++;Y1++;	y6+;Y0+;Y1+;	sp|P08603|CFAH_HUMAN	K	WT	1024	0	1029	0.0013	0.91189	4.7e-13	sp|P08603|CFAH_HUMAN	6	0.00316	0.870911
UGP_01.10361.10361.3.0.dta	4229	4184.71	1468.75	3	VYKPSAGJNSLYR	0,Carbamyl[AnyN-term];	2715.96	2715.96	6-5-2-0-1	8	NXS	940	8	0.23239	4	0.01842	0.15631	4.40023	0.68781	T	b2+;y2+;y4+;y10+;Y0+;Y1+;Y0++;Y1++;Y2++;Y3++;Y4++;Y5++;	Y1+;Y1++;Y2++;Y3++;	sp|P02749|APOH_HUMAN	R	DT	155	0	162	0.00068	0.449514	1.91e-19	sp|P02749|APOH_HUMAN/tr|J3QLI0|J3QLI0_HUMAN/tr|J3QRN2|J3QRN2_HUMAN	1	0.00688	1.64448
UGP_01.10365.10365.3.0.dta	4078	3629.4	1424.63	3	MDGASJVTCINSR	0,Carbamyl[AnyN-term];9,Carbamidomethyl[C];	2204.77	2204.77	5-4-2-0-0	6	NXT	186	6	0.2265	6	0.07499	0.22087	4.40023	0.97187	T	y2+;y3+;y5+;y6+;y7+;y12++;Y0+;Y0+;Y1+;Y1+;Y4+;Y0++;	y6+;Y0+;Y1+;Y4+;	sp|P08603|CFAH_HUMAN	K	WT	1024	0	1029	0.00029	0.197465	2.5e-17	sp|P08603|CFAH_HUMAN	1	-0.00074	-0.203947
UGP_01.10367.10367.3.1.dta	3200	2965.13	1424.63	3	MDGASJVTCINSR	9,Carbamidomethyl[C];	1540.51	1540.49	NNH(HN(HEX&n-acetyl&sulfate))(HH)	6	NXT	52	2	0.09486	5	0.01562	0.14198	1.9782	0.28086	T	b3+;y3+;y4+;y5+;y9+;Y0+;Y1+;	Y1+;	sp|P08603|CFAH_HUMAN	K	WT	1024	0.01	1029	0.0013	0.91189	4.7e-13	sp|P08603|CFAH_HUMAN	6	-0.01966	-6.63261
UGP_01.10368.10368.3.0.dta	3200	2973.19	1424.63	3	MDGASJVTCINSR	9,Carbamidomethyl[C];	1548.56	1548.54	4-3-1-0-0	6	NXT	130	4	0.11958	6	0.07474	0.18992	3.71276	0.70512	T	b3+;y3+;y4+;y5+;y6+;y7+;Y0+;Y1+;Y1+;Y2+;	y6+;Y0+;Y1+;	sp|P08603|CFAH_HUMAN	K	WT	1024	0	1029	0.0013	0.91189	4.7e-13	sp|P08603|CFAH_HUMAN	6	-0.01583	-5.32603
UGP_01.10373.10373.2.0.dta	4078	3629.39	1424.63	2	MDGASJVTCINSR	0,Carbamyl[AnyN-term];9,Carbamidomethyl[C];	2204.77	2204.77	5-4-2-0-0	6	NXT	186	4	0.29695	4	0.06261	0.21732	2.93248	0.63729	T	y2+;y3+;y5+;y6+;Y1+;Y1+;Y0++;Y1++;	y6+;Y1+;	sp|P08603|CFAH_HUMAN	K	WT	1024	0	1029	0.00029	0.197465	2.5e-17	sp|P08603|CFAH_HUMAN	1	0.00316	0.870911
UGP_01.10377.10377.5.0.dta	2087	4684	2567.24	5	AKAALAAFNAQNJGSNFQLEEISR	9,Deamidated[N];12,Deamidated[N];16,Deamidated[N];	2116.76	2116.76	5-5-1-0-0	13	NXS	512	0	0	4	0.16889	0.07457	2.83965	0.21176	T	b15++;y1+;y4+;y23++;	b15++;y4+;	sp|P02765|FETUA_HUMAN	A	AQ	164	0.01	176	0.01853	7.21506	3.92e-08	sp|P02765|FETUA_HUMAN/tr|C9JV77|C9JV77_HUMAN	2	-0.00471	-1.00577
UGP_01.10389.10389.4.0.dta	951	4184.72	1206.62	4	KPSAGJNSLYR	-	2978.09	2978.1	6-7-0-0-4	6	NXS	964	2	0.00764	3	0.07997	0.12271	2.07742	0.25492	T	b1+;y4+;y10+;Y1++;Y2++;	b1+;	sp|P02749|APOH_HUMAN	Y	DT	157	0.01	162	0.00018	0.149055	4.85e-09	sp|P02749|APOH_HUMAN/tr|J3QLI0|J3QLI0_HUMAN/tr|J3QRN2|J3QRN2_HUMAN	2	0.01024	2.4476
UGP_01.10390.10390.5.0.dta	2087	4684	2567.24	5	AKAALAAFNAQNJGSNFQLEEISR	9,Deamidated[N];12,Deamidated[N];16,Deamidated[N];	2116.76	2116.76	5-5-1-0-0	13	NXS	512	0	0	3	0.15536	0.07233	2.83965	0.20539	T	b15++;y1+;y4+;	b15++;y4+;	sp|P02765|FETUA_HUMAN	A	AQ	164	0.01	176	0.01853	7.21506	3.92e-08	sp|P02765|FETUA_HUMAN/tr|C9JV77|C9JV77_HUMAN	2	-0.00471	-1.00577
UGP_01.10391.10391.2.2.dta	3156	2899.14	1050.5	2	SJVTCINSR	5,Carbamidomethyl[C];	1848.64	1848.64	8-2-0-0-1	2	NXT	72	1	0.00282	6	0.0775	0.19296	2.09508	0.40426	T	y2+;y3+;y4+;y5+;y6+;y7+;Y1+;	y6+;	sp|P08603|CFAH_HUMAN	A	WT	1028	0	1029	0.00051	0.485029	3.34e-24	sp|P08603|CFAH_HUMAN	1	-0.00066	-0.227733
UGP_01.10394.10394.3.0.dta	3200	3629.4	1424.63	3	MDGASJVTCINSR	9,Carbamidomethyl[C];	2204.77	2204.77	5-4-2-0-0	6	NXT	186	3	0.25614	5	0.0866	0.23205	4.40023	1.02105	T	y2+;y3+;y4+;y5+;y6+;Y0+;Y1+;Y4+;	y6+;Y0+;Y1+;Y4+;	sp|P08603|CFAH_HUMAN	K	WT	1024	0	1029	0.0013	0.91189	4.7e-13	sp|P08603|CFAH_HUMAN	6	-0.00071	-0.195679
UGP_01.10395.10395.2.0.dta	3200	3629.39	1424.63	2	MDGASJVTCINSR	9,Carbamidomethyl[C];	2204.77	2204.77	5-4-2-0-0	6	NXT	186	7	0.16925	9	0.09521	0.24908	3.71276	0.92478	T	b3+;b7+;y1+;y2+;y3+;y4+;y5+;y6+;y7+;Y0+;Y0+;Y1+;Y2+;Y5+;Y0++;Y1++;	y3+;y6+;Y1+;	sp|P08603|CFAH_HUMAN	K	WT	1024	0	1029	0.0013	0.91189	4.7e-13	sp|P08603|CFAH_HUMAN	6	0.00323	0.890204
UGP_01.10397.10397.3.0.dta	2434	3383.42	1469.74	3	VYKPSAGJNSLYR	9,Deamidated[N];	1913.68	1913.68	5-4-1-0-0	8	NXS	432	4	0.09058	4	0.15468	0.19908	3.84588	0.76563	T	b2+;y1+;y4+;y5+;Y0+;Y1++;Y2++;Y3++;	y4+;Y0+;Y1++;	sp|P02749|APOH_HUMAN	R	DT	155	0	162	0.00145	0.985909	7.79e-14	sp|P02749|APOH_HUMAN/tr|J3QLI0|J3QLI0_HUMAN/tr|J3QRN2|J3QRN2_HUMAN	9	-0.00279	-0.824855
UGP_01.10398.10398.4.0.dta	2435	3383.42	1469.74	4	VYKPSAGJNSLYR	9,Deamidated[N];	1913.68	1913.68	5-4-1-0-0	8	NXS	424	7	0.07818	6	0.09568	0.18327	2.93248	0.53744	T	b2+;b3+;y1+;y4+;y5+;y10+;Y0+;Y0+;Y1+;Y2+;Y2++;Y3++;Y5++;	y4+;Y2++;	sp|P02749|APOH_HUMAN	R	DT	155	0	162	0.00145	0.985909	7.79e-14	sp|P02749|APOH_HUMAN/tr|J3QLI0|J3QLI0_HUMAN/tr|J3QRN2|J3QRN2_HUMAN	9	-0.00179	-0.529208
UGP_01.10406.10406.4.0.dta	3200	3629.4	1424.63	4	MDGASJVTCINSR	9,Carbamidomethyl[C];	2204.78	2204.77	5-4-2-0-0	6	NXT	188	8	0.17961	11	0.12774	0.24868	3.71276	0.92328	T	b2+;b3+;b7+;y2+;y3+;y4+;y5+;y6+;y7+;y9+;y11+;Y0+;Y0+;Y1+;Y1+;Y2+;Y0++;Y0++;Y1++;	y6+;Y0+;Y1+;	sp|P08603|CFAH_HUMAN	K	WT	1024	0	1029	0.0013	0.91189	4.7e-13	sp|P08603|CFAH_HUMAN	6	-0.00257	-0.708302
UGP_01.10407.10407.3.1.dta	2434	3529.48	1469.74	3	VYKPSAGJNSLYR	9,Deamidated[N];	2059.74	2059.73	5-4-1-0-1	8	NXS	490	6	0.0416	4	0.1127	0.16423	3.04454	0.49999	T	b2+;y1+;y4+;y5+;Y0+;Y1+;Y4+;Y0++;Y1++;Y4++;	y1+;y4+;	sp|P02749|APOH_HUMAN	R	DT	155	0	162	0.00145	0.985909	7.79e-14	sp|P02749|APOH_HUMAN/tr|J3QLI0|J3QLI0_HUMAN/tr|J3QRN2|J3QRN2_HUMAN	9	-0.00571	-1.61826
UGP_01.10416.10416.3.1.dta	2434	3529.48	1469.74	3	VYKPSAGJNSLYR	9,Deamidated[N];	2059.74	2059.73	5-4-1-0-1	8	NXS	490	6	0.04083	3	0.10089	0.15538	2.06085	0.32021	T	y1+;y4+;y5+;Y0+;Y2+;Y0++;Y1++;Y2++;Y3++;	y4+;	sp|P02749|APOH_HUMAN	R	DT	155	0	162	0.00145	0.985909	7.79e-14	sp|P02749|APOH_HUMAN/tr|J3QLI0|J3QLI0_HUMAN/tr|J3QRN2|J3QRN2_HUMAN	9	-0.00571	-1.61826
UGP_01.10431.10431.5.0.dta	3482	4695.97	2782.3	5	GNVAVTVSGHTCQHWSAQTPHTHJR	12,Carbamidomethyl[C];	1913.67	1913.68	5-4-1-0-0	24	NXT	686	1	0.02547	5	0.20278	0.2418	4.2763	1.03402	T	b2+;b3+;b4+;b5+;y1+;Y1++;	b2+;b3+;b4+;Y1++;	sp|P00747|PLMN_HUMAN	R	TP	285	0	308	-0.00052	-0.18683	4.81e-20	sp|P00747|PLMN_HUMAN	28	0.0039	0.830678
UGP_01.10448.10448.5.0.dta	2962	4695.97	2782.3	5	GNVAVTVSGHTCQHWSAQTPHTHJR	12,Carbamidomethyl[C];	1913.67	1913.68	5-4-1-0-0	24	NXT	740	6	0.14734	5	0.12347	0.22088	4.64677	1.02639	T	b2+;b3+;b4+;b5+;y1+;Y1++;Y1+++;Y2+++;Y3+++;Y4+++;Y5+++;	b2+;b3+;b4+;Y1++;Y2+++;	sp|P00747|PLMN_HUMAN	R	TP	285	0	308	-0.00052	-0.18683	4.81e-20	sp|P00747|PLMN_HUMAN	28	0.0071	1.51226
UGP_01.10454.10454.3.0.dta	2087	4684	2567.24	3	AKAALAAFNAQNJGSNFQLEEISR	9,Deamidated[N];12,Deamidated[N];16,Deamidated[N];	2116.77	2116.76	5-5-1-0-0	13	NXS	514	0	0	3	0.2684	0.10631	2.83965	0.30188	T	b15++;y1+;y4+;	b15++;y4+;	sp|P02765|FETUA_HUMAN	A	AQ	164	0	176	0.01853	7.21506	3.92e-08	sp|P02765|FETUA_HUMAN/tr|C9JV77|C9JV77_HUMAN	2	-0.00911	-1.94533
UGP_01.10455.10455.4.0.dta	4229	4038.66	1468.75	4	VYKPSAGJNSLYR	0,Carbamyl[AnyN-term];	2569.91	2569.9	6-5-2-0-0	8	NXS	834	7	0.13166	4	0.01616	0.10698	2.93248	0.31372	T	b2+;b6+;y2+;y10+;Y0+;Y0+;Y1+;Y2+;Y1++;Y2++;Y3++;	Y1+;Y1++;	sp|P02749|APOH_HUMAN	R	DT	155	0	162	0.00068	0.449514	1.91e-19	sp|P02749|APOH_HUMAN/tr|J3QLI0|J3QLI0_HUMAN/tr|J3QRN2|J3QRN2_HUMAN	1	-0.00054	-0.133741
UGP_01.10457.10457.4.0.dta	951	4038.66	1206.62	4	KPSAGJNSLYR	-	2832.04	2832.05	6-7-0-0-3	6	NXS	834	2	0.00786	3	0.07751	0.12472	2.07742	0.2591	T	b1+;y4+;y10+;Y1++;Y1++;	b1+;	sp|P02749|APOH_HUMAN	Y	DT	157	0.01	162	0.00018	0.149055	4.85e-09	sp|P02749|APOH_HUMAN/tr|J3QLI0|J3QLI0_HUMAN/tr|J3QRN2|J3QRN2_HUMAN	2	0.00936	2.31818
UGP_01.10471.10471.3.0.dta	1450	4060.63	1552.72	3	KMDGASJVTCINSR	10,Carbamidomethyl[C];	2507.91	2507.94	4-7-0-0-3	7	NXT	740	0	0	3	0.1312	0.15679	3.03379	0.47565	T	b1+;y1+;y12+;	b1+;y12+;	sp|P08603|CFAH_HUMAN	Y	WT	1023	0	1029	0.00096	0.617878	2.06e-15	sp|P08603|CFAH_HUMAN	2	0.02836	6.98592
UGP_01.10478.10478.4.0.dta	1792	5286.06	1458.73	4	NLFLNHSEJATAK	-	3827.33	3827.35	10-8-2-0-0	9	NXT	908	7	0.06799	6	0.02324	0.12831	2.06085	0.26444	T	b2+;b3+;b6+;y3+;y4+;y8+;Y0+;Y1+;Y1+;Y2+;Y1++;Y1++;Y2++;	Y2++;	sp|P00738|HPT_HUMAN	K	DI	203	0.01	211	-0.00571	-3.91173	6.15e-34	sp|P00738|HPT_HUMAN/sp|P00739|HPTR_HUMAN/tr|A0A087WU08|A0A087WU08_HUMAN/tr|A0A0A0MRD9|A0A0A0MRD9_HUMAN/tr|A0A0C4DGL8|A0A0C4DGL8_HUMAN/tr|H0Y300|H0Y300_HUMAN/tr|H3BS21|H3BS21_HUMAN/tr|J3QLC9|J3QLC9_HUMAN/tr|J3QR68|J3QR68_HUMAN	6	0.02319	4.38786
UGP_01.10479.10479.3.0.dta	1978	3520.48	1606.81	3	FVEGSHJSTVSLTTK	-	1913.68	1913.68	5-4-1-0-0	7	NXT	456	10	0.18377	12	0.09517	0.22659	3.82069	0.86574	T	b2+;b6+;b8+;b10+;b11+;y1+;y2+;y3+;y4+;y5+;y6+;y8+;Y0+;Y0+;Y1+;Y1+;Y0++;Y0++;Y1++;Y1++;Y2++;Y3++;	Y0+;Y1+;Y1++;	sp|P04114|APOB_HUMAN	K	NM	3405	0	3411	-0.0006	-0.373183	6.79e-09	sp|P04114|APOB_HUMAN	14	0.00102	0.289816
UGP_01.10482.10482.3.0.dta	1978	3520.48	1606.81	3	FVEGSHJSTVSLTTK	-	1913.68	1913.68	5-4-1-0-0	7	NXT	470	8	0.17367	10	0.08162	0.18785	3.82069	0.7177	T	b2+;b8+;b10+;y2+;y3+;y4+;y5+;y7+;y8+;y13+;Y0+;Y0+;Y1+;Y1+;Y1++;Y1++;Y2++;Y3++;	Y0+;Y1+;Y1++;	sp|P04114|APOB_HUMAN	K	NM	3405	0	3411	-0.0006	-0.373183	6.79e-09	sp|P04114|APOB_HUMAN	14	0.00177	0.502916
UGP_01.10488.10488.4.0.dta	1450	4082.61	1552.72	4	KMDGASJVTCINSR	10,Carbamidomethyl[C];	2529.89	2529.9	7-4-1-0-2	7	NXT	644	0	0	3	0.07181	0.12295	3.03379	0.373	T	b1+;y1+;y12+;	b1+;y12+;	sp|P08603|CFAH_HUMAN	Y	WT	1023	0.01	1029	0.00096	0.617878	2.06e-15	sp|P08603|CFAH_HUMAN	2	0.00455	1.11476
UGP_01.10489.10489.3.0.dta	3888	3673.52	1468.72	3	KMTGSGIYAPJSSR	-	2204.8	2204.77	5-4-2-0-0	11	NXS	586	2	0.05363	3	0.11045	0.08676	4.3791	0.37994	T	b1+;y1+;y2+;Y1+;Y1++;	b1+;y1+;y2+;Y1+;	sp|O95497|VNN1_HUMAN	K	AF	273	0	283	-0.00092	-0.625976	3.58e-07	sp|O95497|VNN1_HUMAN	5	-0.0299	-8.14149
UGP_01.10490.10490.4.0.dta	4078	3775.46	1424.63	4	MDGASJVTCINSR	0,Carbamyl[AnyN-term];9,Carbamidomethyl[C];	2350.83	2350.83	5-4-2-0-1	6	NXT	212	2	0.06891	4	0.03838	0.12854	1.9782	0.25428	T	y2+;y3+;y5+;y6+;Y0+;Y1+;	Y1+;	sp|P08603|CFAH_HUMAN	K	WT	1024	0.01	1029	0.00029	0.197465	2.5e-17	sp|P08603|CFAH_HUMAN	1	-0.00128	-0.339122
UGP_01.10494.10494.4.1.dta	4229	4038.66	1468.75	4	VYKPSAGJNSLYR	0,Carbamyl[AnyN-term];	2569.9	2569.9	6-5-2-0-0	8	NXS	840	9	0.19143	3	0.01133	0.12966	2.93248	0.38023	T	b2+;y4+;y10+;Y0+;Y0+;Y1+;Y1+;Y2+;Y1++;Y1++;Y2++;Y3++;	Y1+;Y1++;	sp|P02749|APOH_HUMAN	R	DT	155	0	162	0.00068	0.449514	1.91e-19	sp|P02749|APOH_HUMAN/tr|J3QLI0|J3QLI0_HUMAN/tr|J3QRN2|J3QRN2_HUMAN	1	0.00016	0.039627
UGP_01.10498.10498.3.0.dta	1978	3520.48	1606.81	3	FVEGSHJSTVSLTTK	-	1913.68	1913.68	5-4-1-0-0	7	NXT	470	7	0.10278	4	0.05032	0.13077	3.02335	0.39537	T	b6+;y2+;y3+;y5+;Y0+;Y1+;Y1+;Y0++;Y0++;Y1++;Y2++;	Y1+;Y1++;	sp|P04114|APOB_HUMAN	K	NM	3405	0	3411	-0.0006	-0.373183	6.79e-09	sp|P04114|APOB_HUMAN	14	0.00177	0.502916
UGP_01.10502.10502.3.0.dta	4078	3775.45	1424.63	3	MDGASJVTCINSR	0,Carbamyl[AnyN-term];9,Carbamidomethyl[C];	2350.82	2350.83	5-4-2-0-1	6	NXT	172	3	0.09849	6	0.07855	0.17673	2.93248	0.51825	T	b3+;y2+;y3+;y5+;y6+;y7+;Y1+;Y0++;Y1++;	y6+;Y1+;	sp|P08603|CFAH_HUMAN	K	WT	1024	0	1029	0.00029	0.197465	2.5e-17	sp|P08603|CFAH_HUMAN	1	0.00672	1.7804
UGP_01.10504.10504.4.0.dta	4229	4184.72	1468.75	4	VYKPSAGJNSLYR	0,Carbamyl[AnyN-term];	2715.96	2715.96	6-5-2-0-1	8	NXS	966	6	0.11095	4	0.01221	0.09159	2.93248	0.26859	T	b2+;b3+;y4+;y10+;Y0+;Y0+;Y1+;Y2+;Y1++;Y2++;	Y1+;Y1++;	sp|P02749|APOH_HUMAN	R	DT	155	0.01	162	0.00068	0.449514	1.91e-19	sp|P02749|APOH_HUMAN/tr|J3QLI0|J3QLI0_HUMAN/tr|J3QRN2|J3QRN2_HUMAN	1	0.0005	0.119511
UGP_01.10526.10526.4.0.dta	1750	3670.44	994.463	4	VJMSNHHR	-	2675.98	2675.96	7-4-1-0-3	2	NXS	332	1	0.00423	5	0.05679	0.13267	2.10436	0.27918	T	y1+;y2+;y3+;y5+;y6+;Y1+;	y1+;	sp|P08185|CBG_HUMAN	Y	GL	30	0.01	31	-0.00017	-0.170777	3.23e-16	sp|P08185|CBG_HUMAN/tr|G3V4V7|G3V4V7_HUMAN/tr|G3V350|G3V350_HUMAN	1	-0.02295	-6.25433
UGP_01.10534.10534.3.0.dta	751	3190.24	1341.66	3	VAGEJASLPCPAR	10,Carbamidomethyl[C];	1848.59	1848.6	N(NH(HN(HEX&n-acetyl&sulfate))(HHH))(F)	5	NXS	124	0	0	3	0.05356	0.05311	3.22651	0.17135	T	b9+;y1+;y9+;	b9+;y9+;	sp|Q8NDA2|HMCN2_HUMAN	R	GT	1263	0.01	1267	-0.00155	-1.15444	1.04e-21	sp|Q8NDA2|HMCN2_HUMAN	7	0.00902	2.82827
UGP_01.10547.10547.3.0.dta	4229	3673.52	1468.75	3	VYKPSAGJNSLYR	0,Carbamyl[AnyN-term];	2204.77	2204.77	5-4-2-0-0	8	NXS	590	9	0.12044	6	0.03207	0.13375	2.93248	0.39222	T	b3+;b11++;y1+;y2+;y4+;y10+;Y0+;Y1+;Y1+;Y2+;Y4+;Y0++;Y1++;Y2++;Y3++;	Y1+;Y1++;	sp|P02749|APOH_HUMAN	R	DT	155	0	162	0.00068	0.449514	1.91e-19	sp|P02749|APOH_HUMAN/tr|J3QLI0|J3QLI0_HUMAN/tr|J3QRN2|J3QRN2_HUMAN	1	0.00287	0.781481
UGP_01.10548.10548.3.1.dta	4229	3674.52	1468.75	3	VYKPSAGJNSLYR	0,Carbamyl[AnyN-term];	2205.77	2205.79	5-4-1-0-2	8	NXS	638	11	0.14082	4	0.01304	0.11988	2.93248	0.35156	T	b6+;b7++;y4+;y10+;Y0+;Y0+;Y1+;Y1+;Y2+;Y0++;Y1++;Y2++;Y3++;Y4++;Y5++;	Y1+;Y1++;	sp|P02749|APOH_HUMAN	R	DT	155	0	162	0.00068	0.449514	1.91e-19	sp|P02749|APOH_HUMAN/tr|J3QLI0|J3QLI0_HUMAN/tr|J3QRN2|J3QRN2_HUMAN	1	0.02179	5.93168
UGP_01.10549.10549.4.0.dta	4229	3819.58	1468.75	4	VYKPSAGJNSLYR	0,Carbamyl[AnyN-term];	2350.83	2350.83	5-4-2-0-1	8	NXS	724	9	0.12172	4	0.01005	0.105	2.93248	0.3079	T	b2+;b3+;y4+;y10+;Y0+;Y0+;Y1+;Y0++;Y1++;Y2++;Y3++;Y4++;Y5++;	Y1+;Y1++;	sp|P02749|APOH_HUMAN	R	DT	155	0	162	0.00068	0.449514	1.91e-19	sp|P02749|APOH_HUMAN/tr|J3QLI0|J3QLI0_HUMAN/tr|J3QRN2|J3QRN2_HUMAN	1	0.00456	1.19417
UGP_01.10555.10555.4.0.dta	533	3555.36	1948.78	4	HEEGHMLJCTCFGQGR	6,Oxidation[M];9,Carbamidomethyl[C];11,Carbamidomethyl[C];	1606.58	1606.59	4-4-0-0-1	8	NXT	126	0	0	10	0.11641	0.16191	2.0649	0.33433	T	b2+;b3+;b4+;b5+;y1+;y2+;y4+;y5+;y6+;y8+;	b2+;	sp|P02751|FINC_HUMAN	R	GR	535	0.01	542	-8e-05	-0.041031	8.47e-28	sp|P02751|FINC_HUMAN	21	0.00747	2.10165
UGP_01.10571.10571.3.0.dta	951	3673.52	1206.62	3	KPSAGJNSLYR	-	2466.9	2466.91	5-6-0-0-3	6	NXS	582	1	0.0038	3	0.09738	0.13743	2.07742	0.28551	T	b1+;y1+;y10+;Y1++;	b1+;	sp|P02749|APOH_HUMAN	Y	DT	157	0	162	0.00018	0.149055	4.85e-09	sp|P02749|APOH_HUMAN/tr|J3QLI0|J3QLI0_HUMAN/tr|J3QRN2|J3QRN2_HUMAN	2	0.01186	3.2294
UGP_01.10574.10574.4.3.dta	280	3675.53	1055.56	4	KGFJASYIR	-	2619.96	2619.93	9-5-0-0-1	4	NXS	628	0	0	3	0.08447	0.08061	2.09508	0.16889	T	b1+;y3+;y4+;	b1+;	sp|Q86SQ4|AGRG6_HUMAN	K	VA	140	0.01	143	0.00032	0.302873	1.04e-12	sp|Q86SQ4|AGRG6_HUMAN/tr|F5H2L1|F5H2L1_HUMAN	6	-0.03319	-9.03239
UGP_01.10575.10575.3.0.dta	1450	3695.5	1552.72	3	KMDGASJVTCINSR	10,Carbamidomethyl[C];	2142.78	2142.81	3-6-0-0-3	7	NXT	572	1	0.00313	3	0.15182	0.17124	3.03379	0.51951	T	b1+;y1+;y12+;Y5++;	b1+;y12+;	sp|P08603|CFAH_HUMAN	Y	WT	1023	0	1029	0.00096	0.617878	2.06e-15	sp|P08603|CFAH_HUMAN	2	0.02886	7.81169
UGP_01.10578.10578.4.0.dta	1450	3695.5	1552.72	4	KMDGASJVTCINSR	10,Carbamidomethyl[C];	2142.78	2142.81	3-6-0-0-3	7	NXT	572	0	0	3	0.09463	0.13749	3.03379	0.41712	T	b1+;y1+;y12+;	b1+;y12+;	sp|P08603|CFAH_HUMAN	Y	WT	1023	0	1029	0.00096	0.617878	2.06e-15	sp|P08603|CFAH_HUMAN	2	0.02965	8.02553
UGP_01.10581.10581.3.0.dta	2347	3180.34	958.556	3	TPLTAJITK	-	2221.78	2221.79	6-4-1-0-1	6	NXT	336	5	0.23936	3	0.04251	0.12404	3.90115	0.48391	T	b3+;b6+;b7+;Y0+;Y0+;Y1+;Y2+;Y4+;	b7+;Y0+;Y1+;	sp|P01877|IGHA2_HUMAN	K	SG	200	0	205	-0.00028	-0.291806	9.48e-23	sp|P01877|IGHA2_HUMAN/tr|A0A0G2JMB2|A0A0G2JMB2_HUMAN/tr|A0A286YEY5|A0A286YEY5_HUMAN	6	0.00282	0.886979
UGP_01.10583.10583.3.0.dta	3159	3835.57	1206.62	3	KPSAGJNSLYR	-	2628.95	2628.97	6-6-0-0-3	6	NXS	702	1	0.00471	3	0.0832	0.09067	2.00312	0.18163	T	b1+;b7++;y1+;Y1++;	b1+;	sp|P02749|APOH_HUMAN	Y	DT	157	0.01	162	0.00018	0.149055	4.85e-09	sp|P02749|APOH_HUMAN/tr|J3QLI0|J3QLI0_HUMAN/tr|J3QRN2|J3QRN2_HUMAN	2	0.02039	5.31746
UGP_01.10591.10591.3.0.dta	3888	3018.29	1468.72	3	KMTGSGIYAPJSSR	-	1549.57	1549.57	4-3-0-0-2	11	NXS	252	3	0.11768	3	0.14303	0.13962	2.91667	0.40722	T	b1+;b7++;y1+;Y1+;Y2+;Y2++;	b1+;Y1+;	sp|O95497|VNN1_HUMAN	K	AF	273	0	283	-0.00092	-0.625976	3.58e-07	sp|O95497|VNN1_HUMAN	5	-0.00284	-0.941244
UGP_01.10592.10592.4.0.dta	1450	3717.48	1552.72	4	KMDGASJVTCINSR	10,Carbamidomethyl[C];	2164.76	2164.77	6-3-1-0-2	7	NXT	526	0	0	3	0.09331	0.13635	3.03379	0.41367	T	b1+;y1+;y12+;	b1+;y12+;	sp|P08603|CFAH_HUMAN	Y	WT	1023	0	1029	0.00096	0.617878	2.06e-15	sp|P08603|CFAH_HUMAN	2	0.00719	1.93463
UGP_01.10599.10599.3.0.dta	1450	3694.51	1552.72	3	KMDGASJVTCINSR	10,Carbamidomethyl[C];	2141.79	2141.79	3-6-1-0-1	7	NXT	584	0	0	3	0.16811	0.17437	3.03379	0.529	T	b1+;y1+;y12+;	b1+;y12+;	sp|P08603|CFAH_HUMAN	Y	WT	1023	0	1029	0.00096	0.617878	2.06e-15	sp|P08603|CFAH_HUMAN	2	-0.0004	-0.108298
UGP_01.10607.10607.4.1.dta	2087	4392.9	2567.24	4	AKAALAAFNAQNJGSNFQLEEISR	9,Deamidated[N];12,Deamidated[N];16,Deamidated[N];	1825.66	1825.66	5-5-0-0-0	13	NXS	404	0	0	3	0.20121	0.08497	2.83965	0.24128	T	b15++;y1+;y4+;	b15++;y4+;	sp|P02765|FETUA_HUMAN	A	AQ	164	0.01	176	0.01853	7.21506	3.92e-08	sp|P02765|FETUA_HUMAN/tr|C9JV77|C9JV77_HUMAN	2	-0.00152	-0.346092
UGP_01.10610.10610.3.0.dta	1450	3841.57	1552.72	3	KMDGASJVTCINSR	10,Carbamidomethyl[C];	2288.85	2288.87	3-6-0-0-4	7	NXT	712	0	0	3	0.10735	0.14426	3.03379	0.43767	T	b1+;y1+;y12+;	b1+;y12+;	sp|P08603|CFAH_HUMAN	Y	WT	1023	0	1029	0.00096	0.617878	2.06e-15	sp|P08603|CFAH_HUMAN	2	0.01801	4.68944
UGP_01.10630.10630.3.0.dta	2347	3221.37	958.556	3	TPLTAJITK	-	2262.81	2262.81	5-5-1-0-1	6	NXT	334	7	0.2657	9	0.05609	0.18232	4.61262	0.84099	T	b3+;b4+;b6+;b7+;b8+;y2+;y3+;y4+;y5+;Y0+;Y0+;Y1+;Y1+;Y2+;Y4+;Y2++;	b7+;Y0+;Y1+;Y2+;	sp|P01877|IGHA2_HUMAN	K	SG	200	0	205	-0.00028	-0.291806	9.48e-23	sp|P01877|IGHA2_HUMAN/tr|A0A0G2JMB2|A0A0G2JMB2_HUMAN/tr|A0A286YEY5|A0A286YEY5_HUMAN	6	0.00485	1.50605
UGP_01.10631.10631.2.0.dta	2347	3018.28	958.556	2	TPLTAJITK	-	2059.73	2059.73	5-4-1-0-1	6	NXT	228	6	0.35531	6	0.06647	0.17229	5.26063	0.90637	T	b3+;b4+;b5+;b6+;b7+;b8+;Y0+;Y1+;Y1+;Y2+;Y3+;Y4+;	b7+;Y0+;Y1+;Y2+;Y4+;	sp|P01877|IGHA2_HUMAN	K	SG	200	0	205	-0.00028	-0.291806	9.48e-23	sp|P01877|IGHA2_HUMAN/tr|A0A0G2JMB2|A0A0G2JMB2_HUMAN/tr|A0A286YEY5|A0A286YEY5_HUMAN	6	0.00757	2.50889
UGP_01.10636.10636.4.0.dta	2347	3221.37	958.556	4	TPLTAJITK	-	2262.81	2262.81	5-5-1-0-1	6	NXT	334	9	0.27045	4	0.02599	0.13318	3.90115	0.51955	T	b5+;b6+;b7+;b8+;Y0+;Y0+;Y1+;Y1+;Y2+;Y3+;Y4+;Y1++;Y2++;	Y0+;Y1+;Y2+;	sp|P01877|IGHA2_HUMAN	K	SG	200	0	205	-0.00028	-0.291806	9.48e-23	sp|P01877|IGHA2_HUMAN/tr|A0A0G2JMB2|A0A0G2JMB2_HUMAN/tr|A0A286YEY5|A0A286YEY5_HUMAN	6	0.00531	1.64889
UGP_01.10644.10644.4.3.dta	951	3688.51	1206.62	4	KPSAGJNSLYR	-	2481.88	2481.89	6-6-1-0-0	6	NXS	614	1	0.00311	4	0.06843	0.12306	2.07742	0.25565	T	b1+;y1+;y4+;y10+;Y1++;	b1+;	sp|P02749|APOH_HUMAN	Y	DT	157	0.01	162	0.00018	0.149055	4.85e-09	sp|P02749|APOH_HUMAN/tr|J3QLI0|J3QLI0_HUMAN/tr|J3QRN2|J3QRN2_HUMAN	2	0.00521	1.41288
UGP_01.10650.10650.3.0.dta	4229	3673.52	1468.75	3	VYKPSAGJNSLYR	0,Carbamyl[AnyN-term];	2204.77	2204.77	5-4-2-0-0	8	NXS	598	11	0.24998	4	0.02427	0.17629	3.71276	0.65452	T	b2+;y1+;y4+;y10+;Y0+;Y0+;Y1+;Y1+;Y2+;Y4+;Y5+;Y1++;Y2++;Y3++;Y4++;	Y1+;Y4+;Y1++;	sp|P02749|APOH_HUMAN	R	DT	155	0	162	0.00068	0.449514	1.91e-19	sp|P02749|APOH_HUMAN/tr|J3QLI0|J3QLI0_HUMAN/tr|J3QRN2|J3QRN2_HUMAN	1	0.00395	1.07556
UGP_01.10658.10658.3.0.dta	4164	2487.03	864.457	3	GVNFJVSK	0,Carbamyl[AnyN-term];	1622.58	1622.58	5-4-0-0-0	5	NXS	28	8	0.55917	5	0.06005	0.24198	7.00436	1.69494	T	b3+;b4+;b6+;b7+;y4+;Y0+;Y0+;Y1+;Y1+;Y2+;Y3+;Y4+;Y5+;	b6+;Y0+;Y0+;Y1+;Y2+;Y3+;Y4+;Y5+;	sp|P03952|KLKB1_HUMAN	R	VS	123	0	127	0.00027	0.29721	1.47e-15	sp|P03952|KLKB1_HUMAN/tr|C9JCT1|C9JCT1_HUMAN/tr|H0YAC1|H0YAC1_HUMAN/tr|E9PBC5|E9PBC5_HUMAN/tr|C9J075|C9J075_HUMAN	1	0.0044	1.7699
UGP_01.10659.10659.2.0.dta	2347	2362.06	958.556	2	TPLTAJITK	-	1403.5	1403.51	4-3-0-0-1	6	NXT	28	6	0.5687	4	0.06716	0.22554	5.86412	1.3226	T	b5+;b6+;b7+;b8+;Y0+;Y0+;Y1+;Y2+;Y4+;Y5+;	b7+;Y0+;Y0+;Y1+;Y2+;Y4+;	sp|P01877|IGHA2_HUMAN	K	SG	200	0	205	-0.00028	-0.291806	9.48e-23	sp|P01877|IGHA2_HUMAN/tr|A0A0G2JMB2|A0A0G2JMB2_HUMAN/tr|A0A286YEY5|A0A286YEY5_HUMAN	6	0.0063	2.66831
UGP_01.10660.10660.4.1.dta	2347	3018.29	958.556	4	TPLTAJITK	-	2059.73	2059.73	5-4-1-0-1	6	NXT	238	10	0.24844	5	0.02317	0.13525	3.09101	0.41805	T	b3+;b4+;b6+;b7+;b8+;Y0+;Y1+;Y1+;Y2+;Y3+;Y4+;Y4+;Y1++;Y2++;Y4++;	Y0+;Y1+;	sp|P01877|IGHA2_HUMAN	K	SG	200	0	205	-0.00028	-0.291806	9.48e-23	sp|P01877|IGHA2_HUMAN/tr|A0A0G2JMB2|A0A0G2JMB2_HUMAN/tr|A0A286YEY5|A0A286YEY5_HUMAN	6	0.00414	1.3721
UGP_01.10663.10663.3.0.dta	951	3673.52	1206.62	3	KPSAGJNSLYR	-	2466.9	2466.91	5-6-0-0-3	6	NXS	598	6	0.00587	8	0.09297	0.19086	2.07742	0.3965	T	b1+;y2+;y3+;y4+;y5+;y7+;y9+;y10+;Y0+;Y1+;Y1+;Y0++;Y1++;Y2++;	b1+;	sp|P02749|APOH_HUMAN	Y	DT	157	0	162	0.00018	0.149055	4.85e-09	sp|P02749|APOH_HUMAN/tr|J3QLI0|J3QLI0_HUMAN/tr|J3QRN2|J3QRN2_HUMAN	2	0.01385	3.77127
UGP_01.10671.10671.4.0.dta	1450	3695.5	1552.72	4	KMDGASJVTCINSR	10,Carbamidomethyl[C];	2142.78	2142.81	3-6-0-0-3	7	NXT	572	1	0.00148	3	0.10689	0.14772	3.03379	0.44814	T	b1+;y1+;y12+;Y2++;	b1+;y12+;	sp|P08603|CFAH_HUMAN	Y	WT	1023	0	1029	0.00096	0.617878	2.06e-15	sp|P08603|CFAH_HUMAN	2	0.02941	7.96056
UGP_01.10681.10681.2.0.dta	2347	2200	958.556	2	TPLTAJITK	-	1241.45	1241.45	3-3-0-0-1	6	NXT	16	6	0.37362	6	0.09263	0.2121	5.86412	1.24379	T	b2+;b3+;b4+;b5+;b6+;b7+;Y0+;Y0+;Y1+;Y1+;Y3+;Y4+;	b7+;Y0+;Y0+;Y1+;Y3+;Y4+;	sp|P01877|IGHA2_HUMAN	K	SG	200	0	205	-0.00028	-0.291806	9.48e-23	sp|P01877|IGHA2_HUMAN/tr|A0A0G2JMB2|A0A0G2JMB2_HUMAN/tr|A0A286YEY5|A0A286YEY5_HUMAN	6	0.00774	3.5198
UGP_01.10684.10684.2.0.dta	2347	3018.28	958.556	2	TPLTAJITK	-	2059.73	2059.73	5-4-1-0-1	6	NXT	230	9	0.35969	11	0.09363	0.27804	5.26063	1.46265	T	b3+;b4+;b5+;b6+;b7+;b8+;y2+;y4+;y5+;y6+;y7+;Y0+;Y0+;Y1+;Y1+;Y2+;Y3+;Y4+;Y5+;Y2++;	b7+;Y0+;Y1+;Y2+;Y4+;	sp|P01877|IGHA2_HUMAN	K	SG	200	0	205	-0.00028	-0.291806	9.48e-23	sp|P01877|IGHA2_HUMAN/tr|A0A0G2JMB2|A0A0G2JMB2_HUMAN/tr|A0A286YEY5|A0A286YEY5_HUMAN	6	0.00698	2.31335
UGP_01.10686.10686.3.0.dta	2347	3018.29	958.556	3	TPLTAJITK	-	2059.73	2059.73	5-4-1-0-1	6	NXT	238	9	0.3196	9	0.07599	0.19408	4.61262	0.89523	T	b3+;b4+;b5+;b6+;b7+;b8+;y4+;y5+;y8+;Y0+;Y0+;Y1+;Y1+;Y2+;Y3+;Y4+;Y5+;Y2++;	b7+;Y0+;Y1+;Y2+;	sp|P01877|IGHA2_HUMAN	K	SG	200	0	205	-0.00028	-0.291806	9.48e-23	sp|P01877|IGHA2_HUMAN/tr|A0A0G2JMB2|A0A0G2JMB2_HUMAN/tr|A0A286YEY5|A0A286YEY5_HUMAN	6	0.00093	0.308224
UGP_01.10694.10694.3.0.dta	2347	2856.24	958.556	3	TPLTAJITK	-	1897.68	1897.68	4-4-1-0-1	6	NXT	152	7	0.3806	3	0.04793	0.16905	4.61262	0.77975	T	b6+;b7+;b8+;Y0+;Y0+;Y1+;Y2+;Y3+;Y4+;Y1++;	b7+;Y0+;Y1+;Y2+;	sp|P01877|IGHA2_HUMAN	K	SG	200	0	205	-0.00028	-0.291806	9.48e-23	sp|P01877|IGHA2_HUMAN/tr|A0A0G2JMB2|A0A0G2JMB2_HUMAN/tr|A0A286YEY5|A0A286YEY5_HUMAN	6	0.0016	0.560376
UGP_01.10697.10697.2.0.dta	2347	3018.28	958.556	2	TPLTAJITK	-	2059.73	2059.73	5-4-1-0-1	6	NXT	230	11	0.25961	9	0.06114	0.21577	3.90115	0.84174	T	b3+;b4+;b7+;b8+;y2+;y3+;y4+;y6+;y8+;Y0+;Y0+;Y1+;Y1+;Y2+;Y2+;Y3+;Y4+;Y4+;Y5+;Y2++;	b7+;Y0+;Y1+;	sp|P01877|IGHA2_HUMAN	K	SG	200	0	205	-0.00028	-0.291806	9.48e-23	sp|P01877|IGHA2_HUMAN/tr|A0A0G2JMB2|A0A0G2JMB2_HUMAN/tr|A0A286YEY5|A0A286YEY5_HUMAN	6	0.00711	2.35644
UGP_01.10699.10699.2.0.dta	2347	2653.16	958.556	2	TPLTAJITK	-	1694.6	1694.6	4-3-1-0-1	6	NXT	70	6	0.24086	4	0.04382	0.11977	3.90115	0.46723	T	b4+;b5+;b6+;b7+;Y0+;Y0+;Y1+;Y2+;Y3+;Y4+;	b7+;Y0+;Y1+;	sp|P01877|IGHA2_HUMAN	K	SG	200	0	205	-0.00028	-0.291806	9.48e-23	sp|P01877|IGHA2_HUMAN/tr|A0A0G2JMB2|A0A0G2JMB2_HUMAN/tr|A0A286YEY5|A0A286YEY5_HUMAN	6	0.00082	0.309183
UGP_01.10701.10701.4.1.dta	951	3688.51	1206.62	4	KPSAGJNSLYR	-	2481.88	2481.89	6-6-1-0-0	6	NXS	618	0	0	5	0.07316	0.13295	2.07742	0.27619	T	b1+;y1+;y2+;y5+;y10+;	b1+;	sp|P02749|APOH_HUMAN	Y	DT	157	0.01	162	0.00018	0.149055	4.85e-09	sp|P02749|APOH_HUMAN/tr|J3QLI0|J3QLI0_HUMAN/tr|J3QRN2|J3QRN2_HUMAN	2	0.00559	1.51594
UGP_01.10702.10702.3.0.dta	2347	3221.37	958.556	3	TPLTAJITK	-	2262.81	2262.81	5-5-1-0-1	6	NXT	338	6	0.3403	4	0.06073	0.15347	4.61262	0.7079	T	b4+;b6+;b7+;b8+;Y0+;Y0+;Y1+;Y1+;Y2+;Y3+;	b7+;Y0+;Y1+;Y2+;	sp|P01877|IGHA2_HUMAN	K	SG	200	0	205	-0.00028	-0.291806	9.48e-23	sp|P01877|IGHA2_HUMAN/tr|A0A0G2JMB2|A0A0G2JMB2_HUMAN/tr|A0A286YEY5|A0A286YEY5_HUMAN	6	0.0041	1.27315
UGP_01.10707.10707.3.2.dta	2347	3034.27	958.556	3	TPLTAJITK	-	2075.72	2075.73	6-4-1-0-0	6	NXT	246	3	0.15054	5	0.0461	0.09807	3.09101	0.30315	T	b3+;b4+;b6+;b7+;y4+;Y0+;Y0+;Y1+;	Y0+;Y1+;	sp|P01877|IGHA2_HUMAN	K	SG	200	0.01	205	-0.00028	-0.291806	9.48e-23	sp|P01877|IGHA2_HUMAN/tr|A0A0G2JMB2|A0A0G2JMB2_HUMAN/tr|A0A286YEY5|A0A286YEY5_HUMAN	6	0.0147	4.84629
UGP_01.10709.10709.2.0.dta	2347	3018.28	958.556	2	TPLTAJITK	-	2059.73	2059.73	5-4-1-0-1	6	NXT	230	7	0.3943	8	0.07816	0.2441	5.86412	1.43144	T	b3+;b4+;b5+;b7+;b8+;y2+;y4+;y6+;Y0+;Y0+;Y1+;Y1+;Y2+;Y3+;Y4+;	b7+;Y0+;Y1+;Y2+;Y3+;Y4+;	sp|P01877|IGHA2_HUMAN	K	SG	200	0	205	-0.00028	-0.291806	9.48e-23	sp|P01877|IGHA2_HUMAN/tr|A0A0G2JMB2|A0A0G2JMB2_HUMAN/tr|A0A286YEY5|A0A286YEY5_HUMAN	6	0.00711	2.35644
UGP_01.10715.10715.2.0.dta	2347	3221.36	958.556	2	TPLTAJITK	-	2262.81	2262.81	5-5-1-0-1	6	NXT	328	5	0.47322	6	0.09169	0.25195	5.26063	1.32543	T	b5+;b6+;b7+;b8+;y5+;y6+;Y0+;Y0+;Y1+;Y1+;Y2+;	b7+;Y0+;Y0+;Y1+;Y2+;	sp|P01877|IGHA2_HUMAN	K	SG	200	0	205	-0.00028	-0.291806	9.48e-23	sp|P01877|IGHA2_HUMAN/tr|A0A0G2JMB2|A0A0G2JMB2_HUMAN/tr|A0A286YEY5|A0A286YEY5_HUMAN	6	0.0077	2.39105
UGP_01.10716.10716.2.0.dta	2347	2653.16	958.556	2	TPLTAJITK	-	1694.6	1694.6	4-3-1-0-1	6	NXT	70	6	0.31937	3	0.04867	0.14671	4.61262	0.67672	T	b6+;b7+;b8+;Y0+;Y0+;Y1+;Y1+;Y2+;Y3+;	b7+;Y0+;Y0+;Y1+;	sp|P01877|IGHA2_HUMAN	K	SG	200	0	205	-0.00028	-0.291806	9.48e-23	sp|P01877|IGHA2_HUMAN/tr|A0A0G2JMB2|A0A0G2JMB2_HUMAN/tr|A0A286YEY5|A0A286YEY5_HUMAN	6	0.00125	0.471316
UGP_01.10721.10721.3.0.dta	2347	3018.29	958.556	3	TPLTAJITK	-	2059.73	2059.73	5-4-1-0-1	6	NXT	238	8	0.35279	7	0.06986	0.18659	4.61262	0.86066	T	b3+;b4+;b5+;b6+;b7+;b8+;y4+;Y0+;Y0+;Y1+;Y1+;Y2+;Y3+;Y4+;Y5+;	b7+;Y0+;Y1+;Y4+;	sp|P01877|IGHA2_HUMAN	K	SG	200	0	205	-0.00028	-0.291806	9.48e-23	sp|P01877|IGHA2_HUMAN/tr|A0A0G2JMB2|A0A0G2JMB2_HUMAN/tr|A0A286YEY5|A0A286YEY5_HUMAN	6	0.00128	0.424223
UGP_01.10740.10740.2.0.dta	2347	3221.36	958.556	2	TPLTAJITK	-	2262.81	2262.81	5-5-1-0-1	6	NXT	328	7	0.34752	9	0.09397	0.21437	4.61262	0.98879	T	b3+;b4+;b5+;b6+;b7+;b8+;y4+;y7+;y8+;Y0+;Y0+;Y1+;Y1+;Y2+;Y3+;Y4+;	b7+;Y0+;Y1+;Y2+;	sp|P01877|IGHA2_HUMAN	K	SG	200	0	205	-0.00028	-0.291806	9.48e-23	sp|P01877|IGHA2_HUMAN/tr|A0A0G2JMB2|A0A0G2JMB2_HUMAN/tr|A0A286YEY5|A0A286YEY5_HUMAN	6	0.00763	2.36931
UGP_01.10745.10745.3.0.dta	2347	3221.37	958.556	3	TPLTAJITK	-	2262.81	2262.81	5-5-1-0-1	6	NXT	338	6	0.34921	5	0.07145	0.17996	4.61262	0.83008	T	b3+;b5+;b6+;b7+;y4+;Y0+;Y0+;Y1+;Y1+;Y2+;Y3+;	b7+;Y0+;Y1+;Y2+;	sp|P01877|IGHA2_HUMAN	K	SG	200	0	205	-0.00028	-0.291806	9.48e-23	sp|P01877|IGHA2_HUMAN/tr|A0A0G2JMB2|A0A0G2JMB2_HUMAN/tr|A0A286YEY5|A0A286YEY5_HUMAN	6	0.00365	1.13342
UGP_01.10756.10756.3.0.dta	2347	3221.37	958.556	3	TPLTAJITK	-	2262.81	2262.81	5-5-1-0-1	6	NXT	338	6	0.32321	7	0.07465	0.16645	5.26063	0.87564	T	b4+;b5+;b6+;b7+;b8+;y4+;y8+;Y0+;Y0+;Y1+;Y1+;Y2+;Y3+;	b7+;Y0+;Y0+;Y1+;Y2+;	sp|P01877|IGHA2_HUMAN	K	SG	200	0	205	-0.00028	-0.291806	9.48e-23	sp|P01877|IGHA2_HUMAN/tr|A0A0G2JMB2|A0A0G2JMB2_HUMAN/tr|A0A286YEY5|A0A286YEY5_HUMAN	6	0.00355	1.10236
UGP_01.10757.10757.2.0.dta	2347	3018.28	958.556	2	TPLTAJITK	-	2059.73	2059.73	5-4-1-0-1	6	NXT	230	9	0.11399	10	0.06891	0.17097	3.09101	0.52848	T	b3+;b4+;b6+;b7+;b8+;y2+;y4+;y5+;y6+;y8+;Y0+;Y0+;Y1+;Y2+;Y2+;Y3+;Y4+;Y4+;Y5+;	b7+;Y0+;	sp|P01877|IGHA2_HUMAN	K	SG	200	0	205	-0.00028	-0.291806	9.48e-23	sp|P01877|IGHA2_HUMAN/tr|A0A0G2JMB2|A0A0G2JMB2_HUMAN/tr|A0A286YEY5|A0A286YEY5_HUMAN	6	0.00692	2.29346
UGP_01.10763.10763.2.0.dta	2347	3221.36	958.556	2	TPLTAJITK	-	2262.81	2262.81	5-5-1-0-1	6	NXT	328	7	0.27285	11	0.08055	0.2318	4.61262	1.0692	T	b3+;b4+;b6+;b7+;b8+;y2+;y3+;y4+;y5+;y6+;y8+;Y0+;Y0+;Y1+;Y1+;Y2+;Y2+;Y3+;	b7+;Y0+;Y1+;Y2+;	sp|P01877|IGHA2_HUMAN	K	SG	200	0	205	-0.00028	-0.291806	9.48e-23	sp|P01877|IGHA2_HUMAN/tr|A0A0G2JMB2|A0A0G2JMB2_HUMAN/tr|A0A286YEY5|A0A286YEY5_HUMAN	6	0.00767	2.38173
UGP_01.10775.10775.2.0.dta	2347	3221.36	958.556	2	TPLTAJITK	-	2262.81	2262.81	5-5-1-0-1	6	NXT	328	4	0.47604	3	0.068	0.18917	4.61262	0.87258	T	b4+;b6+;b7+;Y0+;Y0+;Y1+;Y2+;	b7+;Y0+;Y1+;Y2+;	sp|P01877|IGHA2_HUMAN	K	SG	200	0	205	-0.00028	-0.291806	9.48e-23	sp|P01877|IGHA2_HUMAN/tr|A0A0G2JMB2|A0A0G2JMB2_HUMAN/tr|A0A286YEY5|A0A286YEY5_HUMAN	6	0.00772	2.39726
UGP_01.10776.10776.5.0.dta	4229	3673.52	1468.75	5	VYKPSAGJNSLYR	0,Carbamyl[AnyN-term];	2204.76	2204.77	5-4-2-0-0	8	NXS	592	11	0.2002	3	0.01054	0.13727	2.93248	0.40256	T	b2+;y10+;y11++;Y0+;Y0+;Y1+;Y2+;Y4+;Y0++;Y1++;Y2++;Y3++;Y4++;Y5++;	Y1+;Y1++;	sp|P02749|APOH_HUMAN	R	DT	155	0	162	0.00068	0.449514	1.91e-19	sp|P02749|APOH_HUMAN/tr|J3QLI0|J3QLI0_HUMAN/tr|J3QRN2|J3QRN2_HUMAN	1	0.00973	2.64942
UGP_01.10777.10777.3.0.dta	2347	3221.37	958.556	3	TPLTAJITK	-	2262.81	2262.81	5-5-1-0-1	6	NXT	338	4	0.27685	8	0.08124	0.16407	4.61262	0.75679	T	b3+;b4+;b5+;b6+;b7+;b8+;y4+;y5+;Y0+;Y1+;Y1+;Y2+;	b7+;Y0+;Y1+;Y2+;	sp|P01877|IGHA2_HUMAN	K	SG	200	0	205	-0.00028	-0.291806	9.48e-23	sp|P01877|IGHA2_HUMAN/tr|A0A0G2JMB2|A0A0G2JMB2_HUMAN/tr|A0A286YEY5|A0A286YEY5_HUMAN	6	0.00346	1.07442
UGP_01.10780.10780.3.0.dta	2347	2872.23	958.556	3	TPLTAJITK	-	1913.67	1913.68	5-4-1-0-0	6	NXT	168	10	0.32742	5	0.03644	0.16691	5.26063	0.87807	T	b5+;b6+;b7+;b8+;y4+;Y0+;Y0+;Y1+;Y1+;Y2+;Y3+;Y4+;Y4+;Y5+;Y1++;	Y0+;Y0+;Y1+;Y2+;Y4+;	sp|P01877|IGHA2_HUMAN	K	SG	200	0	205	-0.00028	-0.291806	9.48e-23	sp|P01877|IGHA2_HUMAN/tr|A0A0G2JMB2|A0A0G2JMB2_HUMAN/tr|A0A286YEY5|A0A286YEY5_HUMAN	6	0.00506	1.76232
UGP_01.10793.10793.3.0.dta	2347	3075.31	958.556	3	TPLTAJITK	-	2116.75	2116.76	5-5-1-0-0	6	NXT	264	6	0.30671	6	0.05241	0.17158	5.26063	0.9026	T	b3+;b4+;b6+;b7+;y3+;y4+;Y0+;Y0+;Y1+;Y1+;Y2+;Y3+;	b7+;Y0+;Y0+;Y1+;Y2+;	sp|P01877|IGHA2_HUMAN	K	SG	200	0	205	-0.00028	-0.291806	9.48e-23	sp|P01877|IGHA2_HUMAN/tr|A0A0G2JMB2|A0A0G2JMB2_HUMAN/tr|A0A286YEY5|A0A286YEY5_HUMAN	6	0.00365	1.18726
UGP_01.10794.10794.2.0.dta	2347	3221.36	958.556	2	TPLTAJITK	-	2262.81	2262.81	5-5-1-0-1	6	NXT	328	7	0.42066	6	0.07526	0.19728	5.26063	1.0378	T	b3+;b4+;b5+;b6+;b7+;b8+;Y0+;Y0+;Y1+;Y1+;Y2+;Y3+;Y4+;	b7+;Y0+;Y0+;Y1+;Y2+;	sp|P01877|IGHA2_HUMAN	K	SG	200	0	205	-0.00028	-0.291806	9.48e-23	sp|P01877|IGHA2_HUMAN/tr|A0A0G2JMB2|A0A0G2JMB2_HUMAN/tr|A0A286YEY5|A0A286YEY5_HUMAN	6	0.00772	2.39726
UGP_01.10818.10818.4.0.dta	2455	3382.42	2003.96	4	KYNSQJQSNNQFVLYR	3,Deamidated[N];	1378.46	1378.48	6-2-0-0-0	6	NXS	448	0	0	3	0.0727	0.09992	2.07318	0.20715	T	b1+;y1+;y12+;	b1+;	sp|P01042|KNG1_HUMAN	K	IT	43	0.01	48	0.00215	1.07235	2.89e-43	sp|P01042|KNG1_HUMAN	6	0.01131	3.34477
UGP_01.10833.10833.2.0.dta	2347	3018.28	958.556	2	TPLTAJITK	-	2059.73	2059.73	5-4-1-0-1	6	NXT	230	8	0.48788	4	0.06117	0.2195	6.43504	1.41251	T	b3+;b6+;b7+;b8+;Y0+;Y0+;Y1+;Y1+;Y2+;Y3+;Y4+;Y5+;	b7+;Y0+;Y0+;Y1+;Y2+;Y3+;Y4+;	sp|P01877|IGHA2_HUMAN	K	SG	200	0	205	-0.00028	-0.291806	9.48e-23	sp|P01877|IGHA2_HUMAN/tr|A0A0G2JMB2|A0A0G2JMB2_HUMAN/tr|A0A286YEY5|A0A286YEY5_HUMAN	6	0.00652	2.16089
UGP_01.10875.10875.2.0.dta	2347	3221.36	958.556	2	TPLTAJITK	-	2262.81	2262.81	5-5-1-0-1	6	NXT	332	6	0.41118	5	0.06012	0.19139	5.26063	1.00683	T	b4+;b6+;b7+;b8+;y2+;Y0+;Y0+;Y1+;Y1+;Y2+;Y4+;	b7+;Y0+;Y0+;Y1+;Y2+;	sp|P01877|IGHA2_HUMAN	K	SG	200	0	205	-0.00028	-0.291806	9.48e-23	sp|P01877|IGHA2_HUMAN/tr|A0A0G2JMB2|A0A0G2JMB2_HUMAN/tr|A0A286YEY5|A0A286YEY5_HUMAN	6	0.00654	2.03084
UGP_01.10882.10882.5.0.dta	3482	4695.97	2782.3	5	GNVAVTVSGHTCQHWSAQTPHTHJR	12,Carbamidomethyl[C];	1913.67	1913.68	5-4-1-0-0	24	NXT	746	2	0.06747	5	0.11011	0.20373	4.2763	0.87122	T	b2+;b3+;b4+;b5+;y1+;Y1++;Y1++;	b2+;b3+;b4+;Y1++;	sp|P00747|PLMN_HUMAN	R	TP	285	0	308	-0.00052	-0.18683	4.81e-20	sp|P00747|PLMN_HUMAN	28	0.00843	1.79555
UGP_01.10888.10888.4.0.dta	4839	4185.7	1824.88	4	NSSYLNVQREJGTVSR	1,Deamidated[N];	2360.82	2360.86	4-7-1-0-0	11	NXT	932	0	0	3	0.52055	0.14676	2.12902	0.31245	T	y1+;y9+;y13++;	y9+;	sp|P19652|A1AG2_HUMAN	Y	YE	93	0.01	103	-0.00154	-0.843435	7.2e-12	sp|P19652|A1AG2_HUMAN	1	0.04116	9.83593
UGP_01.10897.10897.3.0.dta	2347	3059.32	958.556	3	TPLTAJITK	-	2100.76	2100.76	4-5-1-0-1	6	NXT	242	4	0.18772	3	0.02898	0.09038	3.09101	0.27937	T	b4+;b6+;b7+;Y0+;Y0+;Y1+;Y3+;	Y0+;Y1+;	sp|P01877|IGHA2_HUMAN	K	SG	200	0.01	205	-0.00028	-0.291806	9.48e-23	sp|P01877|IGHA2_HUMAN/tr|A0A0G2JMB2|A0A0G2JMB2_HUMAN/tr|A0A286YEY5|A0A286YEY5_HUMAN	6	0.00145	0.474118
UGP_01.10908.10908.5.0.dta	3482	4695.97	2782.3	5	GNVAVTVSGHTCQHWSAQTPHTHJR	12,Carbamidomethyl[C];	1913.67	1913.68	5-4-1-0-0	24	NXT	746	1	0.02217	5	0.20776	0.24353	4.2763	1.04142	T	b2+;b3+;b4+;b5+;y1+;Y1++;	b2+;b3+;b4+;y1+;	sp|P00747|PLMN_HUMAN	R	TP	285	0	308	-0.00052	-0.18683	4.81e-20	sp|P00747|PLMN_HUMAN	28	0.00852	1.81472
UGP_01.10909.10909.5.0.dta	2087	4683.99	2567.24	5	AKAALAAFNAQNJGSNFQLEEISR	9,Deamidated[N];12,Deamidated[N];16,Deamidated[N];	2116.76	2116.76	5-5-1-0-0	13	NXS	560	0	0	3	0.14775	0.06948	2.83965	0.19731	T	b15++;y1+;y4+;	b15++;y4+;	sp|P02765|FETUA_HUMAN	A	AQ	164	0.01	176	0.01853	7.21506	3.92e-08	sp|P02765|FETUA_HUMAN/tr|C9JV77|C9JV77_HUMAN	2	-0.00076	-0.16229
UGP_01.10917.10917.4.0.dta	1173	3778.62	1573.84	4	AAINKWVSJKTEGR	-	2204.77	2204.77	5-4-2-0-0	9	NXT	502	7	0.18162	3	0.02502	0.15981	2.91667	0.46612	T	y1+;y4+;y8+;Y1+;Y0++;Y1++;Y2++;Y3++;Y4++;Y5++;	Y1+;Y1++;	sp|P01008|ANT3_HUMAN	R	IT	216	0	224	0.00045	0.285745	2.45e-12	sp|P01008|ANT3_HUMAN	11	0.00136	0.360016
UGP_01.10929.10929.2.0.dta	2347	3018.28	958.556	2	TPLTAJITK	-	2059.73	2059.73	5-4-1-0-1	6	NXT	242	6	0.23952	3	0.04953	0.11918	3.90115	0.46493	T	b6+;b7+;b8+;Y0+;Y0+;Y1+;Y1+;Y2+;Y3+;	b7+;Y0+;Y1+;	sp|P01877|IGHA2_HUMAN	K	SG	200	0	205	-0.00028	-0.291806	9.48e-23	sp|P01877|IGHA2_HUMAN/tr|A0A0G2JMB2|A0A0G2JMB2_HUMAN/tr|A0A286YEY5|A0A286YEY5_HUMAN	6	0.00622	2.06147
UGP_01.10943.10943.4.0.dta	951	3673.53	1206.62	4	KPSAGJNSLYR	-	2466.9	2466.91	5-6-0-0-3	6	NXS	582	3	0.01268	5	0.09774	0.15477	2.07742	0.32152	T	b1+;y2+;y4+;y5+;y10+;Y0++;Y1++;Y2++;	b1+;	sp|P02749|APOH_HUMAN	Y	DT	157	0	162	0.00018	0.149055	4.85e-09	sp|P02749|APOH_HUMAN/tr|J3QLI0|J3QLI0_HUMAN/tr|J3QRN2|J3QRN2_HUMAN	2	0.00996	2.71204
UGP_01.10944.10944.4.0.dta	4229	3673.53	1468.75	4	VYKPSAGJNSLYR	0,Carbamyl[AnyN-term];	2204.77	2204.77	5-4-2-0-0	8	NXS	582	8	0.12761	6	0.02311	0.12574	2.93248	0.36873	T	b2+;b3+;y2+;y4+;y5+;y10+;Y0+;Y0+;Y1+;Y0++;Y1++;Y1++;Y2++;Y4++;	Y1+;Y1++;	sp|P02749|APOH_HUMAN	R	DT	155	0	162	0.00068	0.449514	1.91e-19	sp|P02749|APOH_HUMAN/tr|J3QLI0|J3QLI0_HUMAN/tr|J3QRN2|J3QRN2_HUMAN	1	6e-05	0.0163376
UGP_01.10947.10947.2.0.dta	2347	3018.29	958.556	2	TPLTAJITK	-	2059.73	2059.73	5-4-1-0-1	6	NXT	242	4	0.23303	3	0.03063	0.10608	3.90115	0.41384	T	b5+;b6+;b7+;Y0+;Y0+;Y1+;Y4+;	Y0+;Y0+;Y1+;	sp|P01877|IGHA2_HUMAN	K	SG	200	0	205	-0.00028	-0.291806	9.48e-23	sp|P01877|IGHA2_HUMAN/tr|A0A0G2JMB2|A0A0G2JMB2_HUMAN/tr|A0A286YEY5|A0A286YEY5_HUMAN	6	0.00519	1.7201
UGP_01.10954.10954.3.0.dta	951	3673.52	1206.62	3	KPSAGJNSLYR	-	2466.9	2466.91	5-6-0-0-3	6	NXS	606	1	0.00408	3	0.09968	0.12972	2.07742	0.26949	T	b1+;y4+;y10+;Y1++;	b1+;	sp|P02749|APOH_HUMAN	Y	DT	157	0.01	162	0.00018	0.149055	4.85e-09	sp|P02749|APOH_HUMAN/tr|J3QLI0|J3QLI0_HUMAN/tr|J3QRN2|J3QRN2_HUMAN	2	0.01421	3.8693
UGP_01.10968.10968.3.0.dta	2347	3221.37	958.556	3	TPLTAJITK	-	2262.81	2262.81	5-5-1-0-1	6	NXT	330	6	0.24031	5	0.04461	0.1374	4.61262	0.63377	T	b3+;b4+;b6+;b7+;y4+;Y0+;Y0+;Y1+;Y1+;Y2+;Y3+;	Y0+;Y0+;Y1+;Y2+;	sp|P01877|IGHA2_HUMAN	K	SG	200	0	205	-0.00028	-0.291806	9.48e-23	sp|P01877|IGHA2_HUMAN/tr|A0A0G2JMB2|A0A0G2JMB2_HUMAN/tr|A0A286YEY5|A0A286YEY5_HUMAN	6	0.00245	0.760785
UGP_01.10972.10972.2.0.dta	2347	3059.32	958.556	2	TPLTAJITK	-	2100.76	2100.76	4-5-1-0-1	6	NXT	226	4	0.22115	3	0.05056	0.11154	4.61262	0.51449	T	b3+;b7+;b8+;Y0+;Y0+;Y1+;Y2+;	b7+;Y0+;Y1+;Y2+;	sp|P01877|IGHA2_HUMAN	K	SG	200	0	205	-0.00028	-0.291806	9.48e-23	sp|P01877|IGHA2_HUMAN/tr|A0A0G2JMB2|A0A0G2JMB2_HUMAN/tr|A0A286YEY5|A0A286YEY5_HUMAN	6	-0.0023	-0.752048
UGP_01.10973.10973.2.0.dta	2347	3059.32	958.556	2	TPLTAJITK	-	2100.76	2100.76	4-5-1-0-1	6	NXT	226	3	0.20393	3	0.04885	0.09841	3.90115	0.38393	T	b5+;b6+;b7+;Y0+;Y0+;Y1+;	b7+;Y0+;Y1+;	sp|P01877|IGHA2_HUMAN	K	SG	200	0.01	205	-0.00028	-0.291806	9.48e-23	sp|P01877|IGHA2_HUMAN/tr|A0A0G2JMB2|A0A0G2JMB2_HUMAN/tr|A0A286YEY5|A0A286YEY5_HUMAN	6	-0.0023	-0.752048
UGP_01.10987.10987.4.1.dta	951	3819.58	1206.62	4	KPSAGJNSLYR	-	2612.96	2612.97	5-6-0-0-4	6	NXS	686	0	0	3	0.09613	0.12495	2.07742	0.25957	T	b1+;y4+;y10+;	b1+;	sp|P02749|APOH_HUMAN	Y	DT	157	0.01	162	0.00018	0.149055	4.85e-09	sp|P02749|APOH_HUMAN/tr|J3QLI0|J3QLI0_HUMAN/tr|J3QRN2|J3QRN2_HUMAN	2	0.00914	2.39357
UGP_01.10988.10988.4.0.dta	4229	3673.53	1468.75	4	VYKPSAGJNSLYR	0,Carbamyl[AnyN-term];	2204.78	2204.77	5-4-2-0-0	8	NXS	554	9	0.14212	3	0.02531	0.10251	2.93248	0.30061	T	b2+;b3+;y4+;Y0+;Y1+;Y3+;Y4+;Y0++;Y1++;Y2++;Y3++;Y4++;	Y1+;Y1++;	sp|P02749|APOH_HUMAN	R	DT	155	0	162	0.00068	0.449514	1.91e-19	sp|P02749|APOH_HUMAN/tr|J3QLI0|J3QLI0_HUMAN/tr|J3QRN2|J3QRN2_HUMAN	1	-0.00292	-0.795093
UGP_01.11001.11001.3.0.dta	4229	3673.52	1468.75	3	VYKPSAGJNSLYR	0,Carbamyl[AnyN-term];	2204.77	2204.77	5-4-2-0-0	8	NXS	586	11	0.19074	3	0.02398	0.14624	3.71276	0.54294	T	y2+;y4+;y5+;Y0+;Y0+;Y1+;Y1+;Y2+;Y5+;Y0++;Y1++;Y2++;Y3++;Y4++;	y4+;Y1+;Y1++;	sp|P02749|APOH_HUMAN	R	DT	155	0	162	0.00068	0.449514	1.91e-19	sp|P02749|APOH_HUMAN/tr|J3QLI0|J3QLI0_HUMAN/tr|J3QRN2|J3QRN2_HUMAN	1	0.00344	0.936689
UGP_01.11006.11006.3.0.dta	2347	3018.29	958.556	3	TPLTAJITK	-	2059.74	2059.73	5-4-1-0-1	6	NXT	234	9	0.38319	5	0.06041	0.19823	4.61262	0.91438	T	b3+;b6+;b7+;b8+;y4+;Y0+;Y0+;Y1+;Y1+;Y2+;Y3+;Y4+;Y5+;Y1++;	b7+;Y0+;Y1+;Y4+;	sp|P01877|IGHA2_HUMAN	K	SG	200	0	205	-0.00028	-0.291806	9.48e-23	sp|P01877|IGHA2_HUMAN/tr|A0A0G2JMB2|A0A0G2JMB2_HUMAN/tr|A0A286YEY5|A0A286YEY5_HUMAN	6	-0.00237	-0.785473
UGP_01.11007.11007.3.0.dta	1450	3695.51	1552.72	3	KMDGASJVTCINSR	10,Carbamidomethyl[C];	2142.79	2142.81	3-6-0-0-3	7	NXT	612	0	0	3	0.11859	0.1509	3.03379	0.45781	T	b1+;y1+;y12+;	b1+;y12+;	sp|P08603|CFAH_HUMAN	Y	WT	1023	0	1029	0.00096	0.617878	2.06e-15	sp|P08603|CFAH_HUMAN	2	0.01875	5.07513
UGP_01.11021.11021.2.0.dta	2347	3018.29	958.556	2	TPLTAJITK	-	2059.73	2059.73	5-4-1-0-1	6	NXT	244	7	0.26922	8	0.05389	0.16577	3.90115	0.64668	T	b3+;b4+;b5+;b6+;b7+;b8+;y2+;y4+;Y0+;Y0+;Y1+;Y1+;Y2+;Y4+;Y5+;	b7+;Y0+;Y1+;	sp|P01877|IGHA2_HUMAN	K	SG	200	0	205	-0.00028	-0.291806	9.48e-23	sp|P01877|IGHA2_HUMAN/tr|A0A0G2JMB2|A0A0G2JMB2_HUMAN/tr|A0A286YEY5|A0A286YEY5_HUMAN	6	0.00325	1.07713
UGP_01.11034.11034.4.3.dta	3721	3794.53	1589.73	4	LQNNENJISCVER	10,Carbamidomethyl[C];	2204.8	2204.77	5-4-2-0-0	7	NXS	580	1	0.01675	5	0.06026	0.1657	2.93248	0.4859	T	y1+;y2+;y4+;y5+;y6+;Y5++;	y5+;Y5++;	sp|P36980|FHR2_HUMAN	R	GW	120	0	126	-0.0018	-1.13157	3.22e-19	sp|P36980|FHR2_HUMAN/sp|Q03591|FHR1_HUMAN/tr|B1AKG0|B1AKG0_HUMAN/tr|V9GYE7|V9GYE7_HUMAN	14	-0.02731	-7.19906
UGP_01.11037.11037.3.0.dta	2347	3018.29	958.556	3	TPLTAJITK	-	2059.74	2059.73	5-4-1-0-1	6	NXT	230	8	0.36009	10	0.08933	0.25469	4.61262	1.17481	T	b3+;b4+;b5+;b6+;b7+;b8+;y2+;y4+;y6+;y8+;Y0+;Y0+;Y1+;Y1+;Y2+;Y3+;Y4+;Y5+;	b7+;Y0+;Y1+;Y4+;	sp|P01877|IGHA2_HUMAN	K	SG	200	0	205	-0.00028	-0.291806	9.48e-23	sp|P01877|IGHA2_HUMAN/tr|A0A0G2JMB2|A0A0G2JMB2_HUMAN/tr|A0A286YEY5|A0A286YEY5_HUMAN	6	-0.00273	-0.904786
UGP_01.11050.11050.2.0.dta	2347	3018.29	958.556	2	TPLTAJITK	-	2059.73	2059.73	5-4-1-0-1	6	NXT	244	5	0.26342	3	0.03713	0.1192	3.90115	0.46504	T	b6+;b7+;b8+;Y0+;Y0+;Y1+;Y1+;Y3+;	b7+;Y0+;Y1+;	sp|P01877|IGHA2_HUMAN	K	SG	200	0	205	-0.00028	-0.291806	9.48e-23	sp|P01877|IGHA2_HUMAN/tr|A0A0G2JMB2|A0A0G2JMB2_HUMAN/tr|A0A286YEY5|A0A286YEY5_HUMAN	6	0.00344	1.1401
UGP_01.11054.11054.3.0.dta	2347	3059.32	958.556	3	TPLTAJITK	-	2100.76	2100.76	4-5-1-0-1	6	NXT	226	6	0.29269	9	0.07151	0.1779	4.61262	0.82057	T	b3+;b4+;b5+;b6+;b7+;b8+;y2+;y4+;y8+;Y0+;Y0+;Y1+;Y1+;Y2+;Y4+;	b7+;Y0+;Y1+;Y2+;	sp|P01877|IGHA2_HUMAN	K	SG	200	0	205	-0.00028	-0.291806	9.48e-23	sp|P01877|IGHA2_HUMAN/tr|A0A0G2JMB2|A0A0G2JMB2_HUMAN/tr|A0A286YEY5|A0A286YEY5_HUMAN	6	-0.00065	-0.212536
UGP_01.11059.11059.4.1.dta	2435	3820.57	1469.74	4	VYKPSAGJNSLYR	9,Deamidated[N];	2350.84	2350.83	5-4-2-0-1	8	NXS	758	4	0.02945	3	0.06771	0.11346	1.9782	0.22446	T	b2+;y4+;y10+;Y0+;Y0++;Y2++;Y3++;	y4+;	sp|P02749|APOH_HUMAN	R	DT	155	0.01	162	0.00145	0.985909	7.79e-14	sp|P02749|APOH_HUMAN/tr|J3QLI0|J3QLI0_HUMAN/tr|J3QRN2|J3QRN2_HUMAN	9	-0.00659	-1.72532
UGP_01.11083.11083.5.0.dta	3482	4987.08	2782.3	5	GNVAVTVSGHTCQHWSAQTPHTHJR	12,Carbamidomethyl[C];	2204.78	2204.77	5-4-2-0-0	24	NXT	844	1	0.06855	5	0.08405	0.17426	1.90957	0.33277	T	b2+;b3+;b4+;b5+;y20++;Y1++;	Y1++;	sp|P00747|PLMN_HUMAN	R	TP	285	0.01	308	-0.00052	-0.18683	4.81e-20	sp|P00747|PLMN_HUMAN	28	-0.0072	-1.44402
UGP_01.11101.11101.6.0.dta	3482	4987.07	2782.3	6	GNVAVTVSGHTCQHWSAQTPHTHJR	12,Carbamidomethyl[C];	2204.78	2204.77	5-4-2-0-0	24	NXT	826	0	0	4	0.07948	0.14131	2.83965	0.40126	T	b2+;b3+;b4+;b5+;	b2+;b3+;	sp|P00747|PLMN_HUMAN	R	TP	285	0	308	-0.00052	-0.18683	4.81e-20	sp|P00747|PLMN_HUMAN	28	-0.00344	-0.689922
UGP_01.11108.11108.6.0.dta	3482	4987.07	2782.3	6	GNVAVTVSGHTCQHWSAQTPHTHJR	12,Carbamidomethyl[C];	2204.78	2204.77	5-4-2-0-0	24	NXT	826	0	0	3	0.07363	0.13232	2.83965	0.37574	T	b2+;b3+;b4+;	b2+;b3+;	sp|P00747|PLMN_HUMAN	R	TP	285	0.01	308	-0.00052	-0.18683	4.81e-20	sp|P00747|PLMN_HUMAN	28	-0.00344	-0.689922
UGP_01.11111.11111.3.0.dta	2347	2856.24	958.556	3	TPLTAJITK	-	1897.68	1897.68	4-4-1-0-1	6	NXT	158	9	0.30832	5	0.04406	0.15957	4.61262	0.73604	T	b3+;b5+;b6+;b7+;b8+;Y0+;Y0+;Y1+;Y1+;Y2+;Y4+;Y4+;Y5+;Y2++;	b7+;Y0+;Y1+;Y2+;	sp|P01877|IGHA2_HUMAN	K	SG	200	0	205	-0.00028	-0.291806	9.48e-23	sp|P01877|IGHA2_HUMAN/tr|A0A0G2JMB2|A0A0G2JMB2_HUMAN/tr|A0A286YEY5|A0A286YEY5_HUMAN	6	-0.00076	-0.266178
UGP_01.11113.11113.3.1.dta	2347	3059.32	958.556	3	TPLTAJITK	-	2100.76	2100.76	4-5-1-0-1	6	NXT	226	6	0.22906	5	0.0368	0.12232	3.90115	0.47718	T	b3+;b4+;b6+;b7+;b8+;Y0+;Y0+;Y1+;Y2+;Y3+;Y2++;	Y0+;Y1+;Y2+;	sp|P01877|IGHA2_HUMAN	K	SG	200	0	205	-0.00028	-0.291806	9.48e-23	sp|P01877|IGHA2_HUMAN/tr|A0A0G2JMB2|A0A0G2JMB2_HUMAN/tr|A0A286YEY5|A0A286YEY5_HUMAN	6	-0.00165	-0.539513
UGP_01.11120.11120.6.0.dta	3482	4987.07	2782.3	6	GNVAVTVSGHTCQHWSAQTPHTHJR	12,Carbamidomethyl[C];	2204.77	2204.77	5-4-2-0-0	24	NXT	846	1	0.00801	5	0.09411	0.17134	2.83965	0.48655	T	b2+;b3+;b4+;b5+;y1+;Y1++;	b2+;b3+;	sp|P00747|PLMN_HUMAN	R	TP	285	0	308	-0.00052	-0.18683	4.81e-20	sp|P00747|PLMN_HUMAN	28	-0.00111	-0.22262
UGP_01.11124.11124.3.1.dta	3159	3719.48	1206.62	3	KPSAGJNSLYR	-	2512.86	2512.85	13-2-0-0-0	6	NXS	456	0	0	3	0.11882	0.11473	2.00312	0.22982	T	b1+;y1+;y4+;	y4+;	sp|P02749|APOH_HUMAN	Y	DT	157	0.01	162	0.00018	0.149055	4.85e-09	sp|P02749|APOH_HUMAN/tr|J3QLI0|J3QLI0_HUMAN/tr|J3QRN2|J3QRN2_HUMAN	2	-0.01139	-3.06308
UGP_01.11137.11137.4.0.dta	3482	4987.07	2782.3	4	GNVAVTVSGHTCQHWSAQTPHTHJR	12,Carbamidomethyl[C];	2204.77	2204.77	5-4-2-0-0	24	NXT	884	4	0.14873	3	0.03713	0.16613	1.90957	0.31723	T	b2+;b3+;b4+;Y1++;Y1++;Y3++;Y4++;	Y1++;	sp|P00747|PLMN_HUMAN	R	TP	285	0.01	308	-0.00052	-0.18683	4.81e-20	sp|P00747|PLMN_HUMAN	28	0.00328	0.657835
UGP_01.11139.11139.6.0.dta	3482	4987.07	2782.3	6	GNVAVTVSGHTCQHWSAQTPHTHJR	12,Carbamidomethyl[C];	2204.77	2204.77	5-4-2-0-0	24	NXT	856	1	0.00727	5	0.10774	0.17998	3.60265	0.6484	T	b2+;b3+;b4+;b5+;y1+;Y1++;	b2+;b3+;b4+;	sp|P00747|PLMN_HUMAN	R	TP	285	0	308	-0.00052	-0.18683	4.81e-20	sp|P00747|PLMN_HUMAN	28	0.00112	0.224626
UGP_01.11143.11143.4.0.dta	4229	4475.81	1468.75	4	VYKPSAGJNSLYR	0,Carbamyl[AnyN-term];	3007.06	3007.06	6-5-3-0-1	8	NXS	998	10	0.12862	5	0.01575	0.13307	2.93248	0.39023	T	b2+;y5+;y10+;y10++;y11++;Y0+;Y1+;Y2+;Y4+;Y0++;Y0++;Y1++;Y2++;Y3++;Y4++;	Y1+;Y1++;	sp|P02749|APOH_HUMAN	R	DT	155	0	162	0.00068	0.449514	1.91e-19	sp|P02749|APOH_HUMAN/tr|J3QLI0|J3QLI0_HUMAN/tr|J3QRN2|J3QRN2_HUMAN	1	-0.00234	-0.522927
UGP_01.11154.11154.6.0.dta	3482	4987.07	2782.3	6	GNVAVTVSGHTCQHWSAQTPHTHJR	12,Carbamidomethyl[C];	2204.77	2204.77	5-4-2-0-0	24	NXT	854	2	0.01035	5	0.13168	0.19724	3.60265	0.71058	T	b2+;b3+;b4+;b5+;y6+;Y1++;Y1++;	b2+;b3+;b4+;	sp|P00747|PLMN_HUMAN	R	TP	285	0	308	-0.00052	-0.18683	4.81e-20	sp|P00747|PLMN_HUMAN	28	0.00049	0.098274
UGP_01.11156.11156.3.0.dta	2347	2856.24	958.556	3	TPLTAJITK	-	1897.68	1897.68	4-4-1-0-1	6	NXT	160	4	0.08506	3	0.02854	0.07718	3.09101	0.23855	T	b6+;b7+;y2+;Y0+;Y0+;Y1+;Y2+;	Y0+;Y1+;	sp|P01877|IGHA2_HUMAN	K	SG	200	0.01	205	-0.00028	-0.291806	9.48e-23	sp|P01877|IGHA2_HUMAN/tr|A0A0G2JMB2|A0A0G2JMB2_HUMAN/tr|A0A286YEY5|A0A286YEY5_HUMAN	6	-0.00152	-0.532356
UGP_01.11156.11156.4.2.dta	1978	3811.58	1606.81	4	FVEGSHJSTVSLTTK	-	2204.77	2204.77	5-4-2-0-0	7	NXT	660	7	0.09165	3	0.02428	0.10903	2.04524	0.223	T	y2+;y3+;y5+;Y0+;Y0+;Y1+;Y0++;Y0++;Y1++;Y2++;	Y1++;	sp|P04114|APOB_HUMAN	K	NM	3405	0.01	3411	-0.0006	-0.373183	6.79e-09	sp|P04114|APOB_HUMAN	14	-0.00202	-0.530104
UGP_01.11159.11159.3.0.dta	2347	2856.24	958.556	3	TPLTAJITK	-	1897.68	1897.68	4-4-1-0-1	6	NXT	160	4	0.14045	3	0.02636	0.0883	3.09101	0.27294	T	b4+;b7+;y2+;Y0+;Y0+;Y1+;Y3+;	Y0+;Y1+;	sp|P01877|IGHA2_HUMAN	K	SG	200	0.01	205	-0.00028	-0.291806	9.48e-23	sp|P01877|IGHA2_HUMAN/tr|A0A0G2JMB2|A0A0G2JMB2_HUMAN/tr|A0A286YEY5|A0A286YEY5_HUMAN	6	-0.00152	-0.532356
UGP_01.11160.11160.6.0.dta	3482	4987.07	2782.3	6	GNVAVTVSGHTCQHWSAQTPHTHJR	12,Carbamidomethyl[C];	2204.77	2204.77	5-4-2-0-0	24	NXT	854	2	0.00911	5	0.13405	0.19833	3.60265	0.7145	T	b2+;b3+;b4+;b5+;y6+;Y1++;Y1++;	b2+;b3+;b4+;	sp|P00747|PLMN_HUMAN	R	TP	285	0	308	-0.00052	-0.18683	4.81e-20	sp|P00747|PLMN_HUMAN	28	0.00049	0.098274
UGP_01.11162.11162.4.0.dta	2435	3674.51	1469.74	4	VYKPSAGJNSLYR	9,Deamidated[N];	2204.78	2204.77	5-4-2-0-0	8	NXS	638	8	0.05786	5	0.10211	0.19123	2.93248	0.56077	T	y2+;y3+;y4+;y5+;y10+;Y0+;Y0+;Y1+;Y0++;Y0++;Y1++;Y2++;Y3++;	y4+;Y1++;	sp|P02749|APOH_HUMAN	R	DT	155	0	162	0.00145	0.985909	7.79e-14	sp|P02749|APOH_HUMAN/tr|J3QLI0|J3QLI0_HUMAN/tr|J3QRN2|J3QRN2_HUMAN	9	-0.00413	-1.12426
UGP_01.11163.11163.4.0.dta	951	4475.81	1206.62	4	KPSAGJNSLYR	-	3269.19	3269.2	6-7-1-0-4	6	NXS	990	1	0.00509	3	0.0609	0.1224	2.07742	0.25427	T	b1+;y5+;y10+;Y1++;	b1+;	sp|P02749|APOH_HUMAN	Y	DT	157	0.01	162	0.00018	0.149055	4.85e-09	sp|P02749|APOH_HUMAN/tr|J3QLI0|J3QLI0_HUMAN/tr|J3QRN2|J3QRN2_HUMAN	2	0.00854	1.90847
UGP_01.11170.11170.6.0.dta	3482	4987.07	2782.3	6	GNVAVTVSGHTCQHWSAQTPHTHJR	12,Carbamidomethyl[C];	2204.77	2204.77	5-4-2-0-0	24	NXT	854	1	0.00349	7	0.16992	0.22247	3.60265	0.80148	T	b2+;b3+;b4+;b5+;b6+;y1+;y11+;Y1++;	b2+;b3+;b4+;	sp|P00747|PLMN_HUMAN	R	TP	285	0	308	-0.00052	-0.18683	4.81e-20	sp|P00747|PLMN_HUMAN	28	0.00049	0.098274
UGP_01.11171.11171.4.0.dta	3482	4987.07	2782.3	4	GNVAVTVSGHTCQHWSAQTPHTHJR	12,Carbamidomethyl[C];	2204.77	2204.77	5-4-2-0-0	24	NXT	852	2	0.03297	5	0.15171	0.21864	3.60265	0.78768	T	b2+;b3+;b4+;b5+;y1+;Y1++;Y1++;	b2+;b3+;b4+;	sp|P00747|PLMN_HUMAN	R	TP	285	0	308	-0.00052	-0.18683	4.81e-20	sp|P00747|PLMN_HUMAN	28	0.00018	0.0361006
UGP_01.11172.11172.4.1.dta	4536	4318.88	2770.34	4	TLHEVLTMCHJASTSVSELNATIPK	8,Oxidation[M];9,Carbamidomethyl[C];20,Deamidated[N];	1548.54	1548.54	4-3-1-0-0	11	NXS	338	0	0	3	0.07066	0.09244	1.78429	0.16493	T	b12+++;y1+;y2+;	y2+;	sp|Q13201|MMRN1_HUMAN	K	WI	923	0.01	933	0.00146	0.526824	5.67e-09	sp|Q13201|MMRN1_HUMAN/tr|E7EPG1|E7EPG1_HUMAN	14	0.00173	0.40066
UGP_01.11176.11176.5.0.dta	3242	5008.08	1674.88	5	JGVAQEPVHLDSPAIK	-	3333.2	3333.18	10-7-1-0-0	1	NXV	820	0	0	3	0.17734	0.12382	3.82685	0.47385	T	b2+;b3+;b4+;	b2+;b3+;b4+;	sp|P04217|A1BG_HUMAN	K	HQ	63	0	63	0.00201	1.19938	2.9e-20	sp|P04217|A1BG_HUMAN/tr|M0R009|M0R009_HUMAN	14	-0.0238	-4.75325
UGP_01.11178.11178.3.0.dta	2347	2856.24	958.556	3	TPLTAJITK	-	1897.68	1897.68	4-4-1-0-1	6	NXT	160	5	0.0784	3	0.02286	0.07431	3.09101	0.22968	T	b6+;b7+;y2+;Y0+;Y0+;Y1+;Y2+;Y3+;	Y0+;Y1+;	sp|P01877|IGHA2_HUMAN	K	SG	200	0.01	205	-0.00028	-0.291806	9.48e-23	sp|P01877|IGHA2_HUMAN/tr|A0A0G2JMB2|A0A0G2JMB2_HUMAN/tr|A0A286YEY5|A0A286YEY5_HUMAN	6	-0.00165	-0.577886
UGP_01.11178.11178.4.1.dta	1978	3811.58	1606.81	4	FVEGSHJSTVSLTTK	-	2204.77	2204.77	5-4-2-0-0	7	NXT	660	6	0.11075	4	0.03325	0.1279	3.02335	0.38668	T	y2+;y3+;y5+;y9+;Y0+;Y1+;Y0++;Y0++;Y1++;Y1++;	Y1+;Y1++;	sp|P04114|APOB_HUMAN	K	NM	3405	0	3411	-0.0006	-0.373183	6.79e-09	sp|P04114|APOB_HUMAN	14	-0.00122	-0.320162
UGP_01.11179.11179.4.1.dta	2347	3221.37	958.556	4	TPLTAJITK	-	2262.81	2262.81	5-5-1-0-1	6	NXT	332	8	0.32948	3	0.03964	0.16526	5.26063	0.86936	T	b3+;b6+;b7+;Y0+;Y0+;Y1+;Y1+;Y2+;Y3+;Y1++;Y2++;	b7+;Y0+;Y0+;Y1+;Y2+;	sp|P01877|IGHA2_HUMAN	K	SG	200	0	205	-0.00028	-0.291806	9.48e-23	sp|P01877|IGHA2_HUMAN/tr|A0A0G2JMB2|A0A0G2JMB2_HUMAN/tr|A0A286YEY5|A0A286YEY5_HUMAN	6	0.0005	0.155262
UGP_01.11181.11181.4.0.dta	951	4475.81	1206.62	4	KPSAGJNSLYR	-	3269.19	3269.2	6-7-1-0-4	6	NXS	978	10	0.00948	7	0.05937	0.15647	2.07742	0.32506	T	b1+;y2+;y3+;y4+;y5+;y7+;y10+;Y1+;Y2+;Y0++;Y1++;Y1++;Y2++;Y2++;Y3++;Y4++;Y4++;	b1+;	sp|P02749|APOH_HUMAN	Y	DT	157	0	162	0.00018	0.149055	4.85e-09	sp|P02749|APOH_HUMAN/tr|J3QLI0|J3QLI0_HUMAN/tr|J3QRN2|J3QRN2_HUMAN	2	0.00904	2.0202
UGP_01.11183.11183.4.1.dta	1978	3811.58	1606.81	4	FVEGSHJSTVSLTTK	-	2204.77	2204.77	5-4-2-0-0	7	NXT	660	5	0.1106	8	0.05429	0.14101	3.02335	0.42634	T	b2+;b7+;b10+;y2+;y3+;y5+;y7+;y8+;Y0+;Y1+;Y0++;Y1++;Y1++;	Y1+;Y1++;	sp|P04114|APOB_HUMAN	K	NM	3405	0	3411	-0.0006	-0.373183	6.79e-09	sp|P04114|APOB_HUMAN	14	-0.00122	-0.320162
UGP_01.11184.11184.4.0.dta	4229	4329.76	1468.75	4	VYKPSAGJNSLYR	0,Carbamyl[AnyN-term];	2861	2861	6-5-3-0-0	8	NXS	912	8	0.11552	5	0.01672	0.11198	2.93248	0.32838	T	b2+;b6+;y4+;y5+;y10+;Y0+;Y0+;Y1+;Y1+;Y0++;Y1++;Y2++;Y3++;	Y1+;Y1++;	sp|P02749|APOH_HUMAN	R	DT	155	0	162	0.00068	0.449514	1.91e-19	sp|P02749|APOH_HUMAN/tr|J3QLI0|J3QLI0_HUMAN/tr|J3QRN2|J3QRN2_HUMAN	1	-0.00257	-0.593705
UGP_01.11187.11187.4.0.dta	4229	4475.81	1468.75	4	VYKPSAGJNSLYR	0,Carbamyl[AnyN-term];	3007.06	3007.06	6-5-3-0-1	8	NXS	978	8	0.1377	3	0.01027	0.10742	2.93248	0.31502	T	b2+;y2+;y10+;Y0+;Y1+;Y3+;Y0++;Y1++;Y2++;Y3++;Y4++;	Y1+;Y1++;	sp|P02749|APOH_HUMAN	R	DT	155	0	162	0.00068	0.449514	1.91e-19	sp|P02749|APOH_HUMAN/tr|J3QLI0|J3QLI0_HUMAN/tr|J3QRN2|J3QRN2_HUMAN	1	-0.00086	-0.192187
UGP_01.11188.11188.4.0.dta	2796	3611.45	1697.77	4	QEPERJECFLQHK	0,Gln->pyro-Glu[AnyN-termQ];8,Carbamidomethyl[C];	1913.68	1913.68	5-4-1-0-0	6	NXC	442	10	0.16546	3	0.03733	0.12639	2.94479	0.37219	T	y2+;y3+;y4+;Y0+;Y0++;Y0++;Y1++;Y1++;Y2++;Y2++;Y3++;Y4++;Y5++;	y2+;Y1++;	sp|P02768|ALBU_HUMAN	K	DD	118	0	123	0.00393	2.31345	2.29e-13	sp|P02768|ALBU_HUMAN/tr|A0A087WWT3|A0A087WWT3_HUMAN/tr|A0A0C4DGB6|A0A0C4DGB6_HUMAN/tr|H7C013|H7C013_HUMAN	7	0.0014	0.387765
UGP_01.11198.11198.4.0.dta	4229	4329.76	1468.75	4	VYKPSAGJNSLYR	0,Carbamyl[AnyN-term];	2861	2861	6-5-3-0-0	8	NXS	900	7	0.10118	3	0.01077	0.10111	2.93248	0.2965	T	y2+;y4+;y10+;Y0+;Y1+;Y1+;Y0++;Y1++;Y2++;Y3++;	Y1+;Y1++;	sp|P02749|APOH_HUMAN	R	DT	155	0	162	0.00068	0.449514	1.91e-19	sp|P02749|APOH_HUMAN/tr|J3QLI0|J3QLI0_HUMAN/tr|J3QRN2|J3QRN2_HUMAN	1	-0.0029	-0.669939
UGP_01.11199.11199.4.0.dta	951	4329.76	1206.62	4	KPSAGJNSLYR	-	3123.13	3123.14	6-7-1-0-3	6	NXS	900	1	0.00283	3	0.06982	0.11553	2.07742	0.24001	T	b1+;y2+;y10+;Y1++;	b1+;	sp|P02749|APOH_HUMAN	Y	DT	157	0.01	162	0.00018	0.149055	4.85e-09	sp|P02749|APOH_HUMAN/tr|J3QLI0|J3QLI0_HUMAN/tr|J3QRN2|J3QRN2_HUMAN	2	0.007	1.6171
UGP_01.11200.11200.4.0.dta	951	4329.76	1206.62	4	KPSAGJNSLYR	-	3123.13	3123.14	6-7-1-0-3	6	NXS	900	1	0.00527	3	0.07392	0.1297	2.07742	0.26944	T	b1+;y5+;y10+;Y1++;	b1+;	sp|P02749|APOH_HUMAN	Y	DT	157	0.01	162	0.00018	0.149055	4.85e-09	sp|P02749|APOH_HUMAN/tr|J3QLI0|J3QLI0_HUMAN/tr|J3QRN2|J3QRN2_HUMAN	2	0.007	1.6171
UGP_01.11213.11213.4.0.dta	1750	4108.58	994.463	4	VJMSNHHR	-	3114.12	3114.1	9-6-1-0-1	2	NXS	304	0	0	3	0.09024	0.08846	2.10436	0.18614	T	y1+;y2+;y3+;	y3+;	sp|P08185|CBG_HUMAN	Y	GL	30	0.01	31	-0.00017	-0.170777	3.23e-16	sp|P08185|CBG_HUMAN/tr|G3V4V7|G3V4V7_HUMAN/tr|G3V350|G3V350_HUMAN	1	-0.01482	-3.60795
UGP_01.11214.11214.4.1.dta	2087	4027.78	2567.24	4	AKAALAAFNAQNJGSNFQLEEISR	9,Deamidated[N];12,Deamidated[N];16,Deamidated[N];	1460.54	1460.53	4-4-0-0-0	13	NXS	262	0	0	3	0.20994	0.09009	3.60265	0.32456	T	b15++;y1+;y4+;	b15++;y1+;y4+;	sp|P02765|FETUA_HUMAN	A	AQ	164	0	176	0.01853	7.21506	3.92e-08	sp|P02765|FETUA_HUMAN/tr|C9JV77|C9JV77_HUMAN	2	-0.01501	-3.72754
UGP_01.11219.11219.3.0.dta	2347	3221.38	958.556	3	TPLTAJITK	-	2262.83	2262.81	5-5-1-0-1	6	NXT	298	5	0.31159	10	0.09054	0.22957	5.26063	1.20771	T	b3+;b4+;b5+;b6+;b7+;b8+;y2+;y4+;y5+;y6+;Y0+;Y0+;Y1+;Y1+;Y2+;	b7+;Y0+;Y0+;Y1+;Y2+;	sp|P01877|IGHA2_HUMAN	K	SG	200	0	205	-0.00028	-0.291806	9.48e-23	sp|P01877|IGHA2_HUMAN/tr|A0A0G2JMB2|A0A0G2JMB2_HUMAN/tr|A0A286YEY5|A0A286YEY5_HUMAN	6	-0.01072	-3.32879
UGP_01.11222.11222.5.0.dta	1769	4293.66	2088.89	5	RHEEGHMLJCTCFGQGR	10,Carbamidomethyl[C];12,Carbamidomethyl[C];	2204.77	2204.77	5-4-2-0-0	9	NXT	456	8	0.22328	3	0.0136	0.16659	3.85241	0.64176	T	b4+;b6+;y4+;Y0++;Y0++;Y1++;Y1++;Y2++;Y3++;Y4++;Y5++;	Y1++;Y4++;Y5++;	sp|P02751|FINC_HUMAN	K	GR	534	0	542	0.00141	0.674681	8.56e-24	sp|P02751|FINC_HUMAN	7	0.00364	0.847961
UGP_01.11223.11223.3.0.dta	2347	3221.38	958.556	3	TPLTAJITK	-	2262.83	2262.81	5-5-1-0-1	6	NXT	298	7	0.26188	9	0.07904	0.20485	4.61262	0.94489	T	b3+;b4+;b5+;b6+;b7+;b8+;y2+;y4+;y6+;Y0+;Y0+;Y1+;Y1+;Y2+;Y3+;Y4+;	b7+;Y0+;Y1+;Y2+;	sp|P01877|IGHA2_HUMAN	K	SG	200	0	205	-0.00028	-0.291806	9.48e-23	sp|P01877|IGHA2_HUMAN/tr|A0A0G2JMB2|A0A0G2JMB2_HUMAN/tr|A0A286YEY5|A0A286YEY5_HUMAN	6	-0.01072	-3.32879
UGP_01.11224.11224.4.3.dta	3904	3246.35	1664.79	4	QYLSYETLYAJGSR	-	1581.56	1581.56	6-3-0-0-0	11	NXS	334	0	0	3	0.23475	0.09361	1.97524	0.1849	T	b4+;y6+;y13+;	y13+;	sp|O95084|PRS23_HUMAN	K	TE	83	0.01	93	-0.00016	-0.096051	7.07e-06	sp|O95084|PRS23_HUMAN/tr|E9PRR2|E9PRR2_HUMAN	1	-0.00623	-1.91967
UGP_01.11232.11232.4.0.dta	1450	4373.71	1552.72	4	KMDGASJVTCINSR	10,Carbamidomethyl[C];	2820.99	2820.99	7-4-2-0-2	7	NXT	614	0	0	3	0.08517	0.13086	3.03379	0.397	T	b1+;y1+;y12+;	b1+;y12+;	sp|P08603|CFAH_HUMAN	Y	WT	1023	0	1029	0.00096	0.617878	2.06e-15	sp|P08603|CFAH_HUMAN	2	0.00657	1.50251
UGP_01.11239.11239.3.0.dta	2347	3221.38	958.556	3	TPLTAJITK	-	2262.83	2262.81	5-5-1-0-1	6	NXT	296	6	0.28942	6	0.07021	0.16056	5.26063	0.84462	T	b3+;b4+;b6+;b7+;b8+;y4+;Y0+;Y0+;Y1+;Y1+;Y2+;Y3+;	b7+;Y0+;Y0+;Y1+;Y2+;	sp|P01877|IGHA2_HUMAN	K	SG	200	0	205	-0.00028	-0.291806	9.48e-23	sp|P01877|IGHA2_HUMAN/tr|A0A0G2JMB2|A0A0G2JMB2_HUMAN/tr|A0A286YEY5|A0A286YEY5_HUMAN	6	-0.01132	-3.51511
UGP_01.11241.11241.4.0.dta	951	4329.76	1206.62	4	KPSAGJNSLYR	-	3123.13	3123.14	6-7-1-0-3	6	NXS	912	4	0.00524	8	0.05749	0.16842	2.07742	0.34987	T	b1+;y2+;y3+;y4+;y5+;y7+;y9+;y10+;Y1+;Y0++;Y1++;Y1++;	b1+;	sp|P02749|APOH_HUMAN	Y	DT	157	0	162	0.00018	0.149055	4.85e-09	sp|P02749|APOH_HUMAN/tr|J3QLI0|J3QLI0_HUMAN/tr|J3QRN2|J3QRN2_HUMAN	2	0.00709	1.63789
UGP_01.11242.11242.6.0.dta	3482	4987.07	2782.3	6	GNVAVTVSGHTCQHWSAQTPHTHJR	12,Carbamidomethyl[C];	2204.77	2204.77	5-4-2-0-0	24	NXT	852	2	0.0139	9	0.22343	0.27607	3.60265	0.99457	T	b2+;b3+;b4+;b5+;b10+;y1+;y6+;y12+;y18++;Y1++;Y1++;	b2+;b3+;b4+;	sp|P00747|PLMN_HUMAN	R	TP	285	0	308	-0.00052	-0.18683	4.81e-20	sp|P00747|PLMN_HUMAN	28	0.00026	0.0521454
UGP_01.11253.11253.4.1.dta	3888	4475.81	1468.72	4	KMTGSGIYAPJSSR	-	3007.09	3007.06	6-5-3-0-1	11	NXS	982	12	0.13224	3	0.04624	0.14729	3.69399	0.5441	T	b1+;b9+;b7++;Y0+;Y1+;Y1+;Y2+;Y4+;Y0++;Y1++;Y2++;Y2++;Y3++;Y4++;Y5++;	b1+;Y1+;Y1++;	sp|O95497|VNN1_HUMAN	K	AF	273	0	283	-0.00092	-0.625976	3.58e-07	sp|O95497|VNN1_HUMAN	5	-0.03237	-7.23378
UGP_01.11258.11258.3.0.dta	2347	3221.38	958.556	3	TPLTAJITK	-	2262.83	2262.81	5-5-1-0-1	6	NXT	296	6	0.15718	9	0.06015	0.15585	3.90115	0.60798	T	b3+;b4+;b5+;b6+;b7+;b8+;y4+;y5+;y6+;Y0+;Y0+;Y1+;Y1+;Y2+;Y3+;	b7+;Y0+;Y1+;	sp|P01877|IGHA2_HUMAN	K	SG	200	0	205	-0.00028	-0.291806	9.48e-23	sp|P01877|IGHA2_HUMAN/tr|A0A0G2JMB2|A0A0G2JMB2_HUMAN/tr|A0A286YEY5|A0A286YEY5_HUMAN	6	-0.01117	-3.46853
UGP_01.11261.11261.3.0.dta	2347	3221.38	958.556	3	TPLTAJITK	-	2262.83	2262.81	5-5-1-0-1	6	NXT	296	3	0.11975	5	0.04066	0.08337	3.90115	0.32525	T	b3+;b4+;b6+;b7+;y4+;Y0+;Y1+;Y2+;	b7+;Y1+;Y2+;	sp|P01877|IGHA2_HUMAN	K	SG	200	0.01	205	-0.00028	-0.291806	9.48e-23	sp|P01877|IGHA2_HUMAN/tr|A0A0G2JMB2|A0A0G2JMB2_HUMAN/tr|A0A286YEY5|A0A286YEY5_HUMAN	6	-0.01117	-3.46853
UGP_01.11263.11263.3.0.dta	2347	3221.38	958.556	3	TPLTAJITK	-	2262.83	2262.81	5-5-1-0-1	6	NXT	296	4	0.17038	5	0.0394	0.09658	3.09101	0.29854	T	b4+;b5+;b6+;b7+;y4+;Y0+;Y0+;Y1+;Y2+;	Y0+;Y1+;	sp|P01877|IGHA2_HUMAN	K	SG	200	0.01	205	-0.00028	-0.291806	9.48e-23	sp|P01877|IGHA2_HUMAN/tr|A0A0G2JMB2|A0A0G2JMB2_HUMAN/tr|A0A286YEY5|A0A286YEY5_HUMAN	6	-0.01117	-3.46853
UGP_01.11265.11265.3.0.dta	4141	3088.21	1157.52	3	EEQFJSTFR	0,Carbamyl[AnyN-term];	1930.69	1930.69	6-4-0-0-1	5	NXT	88	7	0.39274	3	0.04889	0.23274	5.26063	1.22434	T	y1+;y2+;y4+;Y0+;Y0+;Y1+;Y1+;Y2+;Y3+;Y5+;	y1+;Y0+;Y1+;Y2+;Y3+;	sp|P01859|IGHG2_HUMAN	R	VV	172	0	176	-0.00142	-1.18185	2.22e-31	sp|P01859|IGHG2_HUMAN/tr|A0A286YEY4|A0A286YEY4_HUMAN	1	0.00167	0.540943
UGP_01.11266.11266.3.0.dta	3001	3088.21	1157.52	3	EEQFJSTFR	-	1930.69	1930.69	6-4-0-0-1	5	NXT	88	4	0.3211	4	0.04515	0.20529	4.61262	0.94694	T	y1+;y2+;y3+;y4+;Y0+;Y0+;Y1+;Y4+;	y1+;Y0+;Y1+;Y4+;	sp|P01859|IGHG2_HUMAN	R	VV	172	0	176	-0.00045	-0.388431	2.94e-19	sp|P01859|IGHG2_HUMAN/tr|A0A286YEY4|A0A286YEY4_HUMAN	6	0.00167	0.540943
UGP_01.11268.11268.3.0.dta	2347	3221.38	958.556	3	TPLTAJITK	-	2262.83	2262.81	5-5-1-0-1	6	NXT	296	4	0.15117	6	0.04231	0.10057	3.09101	0.31086	T	b3+;b4+;b6+;b7+;b8+;y4+;Y0+;Y0+;Y1+;Y2+;	Y0+;Y1+;	sp|P01877|IGHA2_HUMAN	K	SG	200	0.01	205	-0.00028	-0.291806	9.48e-23	sp|P01877|IGHA2_HUMAN/tr|A0A0G2JMB2|A0A0G2JMB2_HUMAN/tr|A0A286YEY5|A0A286YEY5_HUMAN	6	-0.01117	-3.46853
UGP_01.11271.11271.3.0.dta	1450	4351.73	1552.72	3	KMDGASJVTCINSR	10,Carbamidomethyl[C];	2799.01	2799.04	4-7-1-0-3	7	NXT	908	0	0	3	0.11596	0.14761	3.03379	0.44783	T	b1+;y1+;y12+;	b1+;y12+;	sp|P08603|CFAH_HUMAN	Y	WT	1023	0	1029	0.00096	0.617878	2.06e-15	sp|P08603|CFAH_HUMAN	2	0.02463	5.66116
UGP_01.11277.11277.4.0.dta	3730	3542.4	1337.63	4	SHJMTTTLNYR	-	2204.77	2204.77	5-4-2-0-0	3	NXT	342	12	0.25152	5	0.07324	0.25594	3.87262	0.99115	T	b2+;b8+;y3+;y7+;y8+;Y0+;Y0+;Y1+;Y1+;Y2+;Y3+;Y4+;Y0++;Y1++;Y1++;Y2++;Y3++;	b2+;Y1+;Y1++;	sp|P08603|CFAH_HUMAN	N	DG	820	0	822	-0.00168	-1.25503	2.65e-30	sp|P08603|CFAH_HUMAN	1	0.00202	0.570398
UGP_01.11306.11306.5.0.dta	3482	4695.96	2782.3	5	GNVAVTVSGHTCQHWSAQTPHTHJR	12,Carbamidomethyl[C];	1913.66	1913.68	5-4-1-0-0	24	NXT	816	1	0.01452	3	0.07291	0.14078	2.83965	0.39976	T	b2+;b3+;b4+;Y1++;	b2+;b3+;	sp|P00747|PLMN_HUMAN	R	TP	285	0	308	-0.00052	-0.18683	4.81e-20	sp|P00747|PLMN_HUMAN	28	0.01391	2.96276
UGP_01.11308.11308.4.1.dta	1450	4350.72	1552.72	4	KMDGASJVTCINSR	10,Carbamidomethyl[C];	2798	2798.02	4-7-2-0-1	7	NXT	766	0	0	3	0.11258	0.14731	3.03379	0.44691	T	b1+;y1+;y12+;	b1+;y12+;	sp|P08603|CFAH_HUMAN	Y	WT	1023	0	1029	0.00096	0.617878	2.06e-15	sp|P08603|CFAH_HUMAN	2	0.01864	4.28536
UGP_01.11322.11322.3.0.dta	2347	3059.32	958.556	3	TPLTAJITK	-	2100.76	2100.76	4-5-1-0-1	6	NXT	226	5	0.33086	3	0.04623	0.16221	4.61262	0.74822	T	b2+;b6+;b7+;Y0+;Y0+;Y1+;Y2+;Y3+;	b7+;Y0+;Y1+;Y2+;	sp|P01877|IGHA2_HUMAN	K	SG	200	0	205	-0.00028	-0.291806	9.48e-23	sp|P01877|IGHA2_HUMAN/tr|A0A0G2JMB2|A0A0G2JMB2_HUMAN/tr|A0A286YEY5|A0A286YEY5_HUMAN	6	2e-05	0.00653956
UGP_01.11331.11331.5.0.dta	3482	4987.07	2782.3	5	GNVAVTVSGHTCQHWSAQTPHTHJR	12,Carbamidomethyl[C];	2204.77	2204.77	5-4-2-0-0	24	NXT	860	3	0.07687	4	0.13247	0.21983	4.2763	0.94006	T	b2+;b3+;b4+;y1+;Y0++;Y1++;Y1++;	b2+;b3+;b4+;Y1++;	sp|P00747|PLMN_HUMAN	R	TP	285	0	308	-0.00052	-0.18683	4.81e-20	sp|P00747|PLMN_HUMAN	28	0.00242	0.485353
UGP_01.11332.11332.3.0.dta	4141	3275.3	1157.52	3	EEQFJSTFR	0,Carbamyl[AnyN-term];	2117.77	2117.78	5-5-0-0-2	5	NXT	238	4	0.16697	3	0.02767	0.13957	3.09101	0.43142	T	y1+;y2+;y4+;Y0+;Y0+;Y1+;Y2+;	Y1+;Y2+;	sp|P01859|IGHG2_HUMAN	R	VV	172	0	176	-0.00142	-1.18185	2.22e-31	sp|P01859|IGHG2_HUMAN/tr|A0A286YEY4|A0A286YEY4_HUMAN	1	0.00231	0.705497
UGP_01.11361.11361.4.1.dta	2809	3811.58	2075.92	4	KCGJCSLTTLKDEDFCK	2,Carbamidomethyl[C];5,Carbamidomethyl[C];16,Carbamidomethyl[C];	1735.66	1735.63	3-4-1-0-1	4	NXS	666	0	0	3	0.08589	0.12	2.90522	0.34862	T	b1+;y9+;y6++;	b1+;y9+;	sp|P49908|SEPP1_HUMAN	K	RV	171	0	174	0.00226	1.08816	6.88e-26	sp|P49908|SEPP1_HUMAN/tr|A0A182DWH7|A0A182DWH7_HUMAN/tr|A0A182DWH8|A0A182DWH8_HUMAN	21	-0.02861	-7.50801
UGP_01.11367.11367.4.1.dta	280	3820.56	1055.56	4	KGFJASYIR	-	2765	2764.97	9-5-1-0-0	4	NXS	760	0	0	3	0.06801	0.09777	2.09508	0.20484	T	b1+;y1+;y4+;	b1+;	sp|Q86SQ4|AGRG6_HUMAN	K	VA	140	0.01	143	0.00032	0.302873	1.04e-12	sp|Q86SQ4|AGRG6_HUMAN/tr|F5H2L1|F5H2L1_HUMAN	6	-0.03213	-8.4119
UGP_01.11369.11369.4.1.dta	4229	4329.76	1468.75	4	VYKPSAGJNSLYR	0,Carbamyl[AnyN-term];	2861	2861	6-5-3-0-0	8	NXS	904	13	0.12069	5	0.01128	0.13336	1.9782	0.26381	T	b3+;y2+;y4+;y5+;y10+;Y0+;Y1+;Y1+;Y2+;Y3+;Y4+;Y0++;Y1++;Y1++;Y2++;Y2++;Y3++;Y4++;	Y1+;	sp|P02749|APOH_HUMAN	R	DT	155	0.01	162	0.00068	0.449514	1.91e-19	sp|P02749|APOH_HUMAN/tr|J3QLI0|J3QLI0_HUMAN/tr|J3QRN2|J3QRN2_HUMAN	1	-0.0015	-0.34652
UGP_01.11378.11378.4.5.dta	1413	4315.67	1000.54	4	PITJATLDR	-	3315.13	3315.17	7-5-3-0-2	4	NXT	452	0	0	4	0.08608	0.09626	3.90115	0.37554	T	b2+;b3+;y1+;y4+;	b3+;y1+;y4+;	sp|P19652|A1AG2_HUMAN	V	IT	30	0.01	33	-0.00078	-0.778812	4.57e-16	sp|P19652|A1AG2_HUMAN	1	0.03939	9.12942
UGP_01.11386.11386.4.3.dta	2809	3819.54	2075.92	4	KCGJCSLTTLKDEDFCK	2,Carbamidomethyl[C];5,Carbamidomethyl[C];16,Carbamidomethyl[C];	1743.62	1743.61	7-3-0-0-0	4	NXS	680	0	0	3	0.12554	0.13443	2.90522	0.39054	T	b1+;y9+;y6++;	b1+;y9+;	sp|P49908|SEPP1_HUMAN	K	RV	171	0	174	0.00226	1.08816	6.88e-26	sp|P49908|SEPP1_HUMAN/tr|A0A182DWH7|A0A182DWH7_HUMAN/tr|A0A182DWH8|A0A182DWH8_HUMAN	21	-0.01405	-3.67941
UGP_01.11405.11405.4.0.dta	2434	3674.51	1469.74	4	VYKPSAGJNSLYR	9,Deamidated[N];	2204.78	2204.77	5-4-2-0-0	8	NXS	638	10	0.17655	3	0.02454	0.17069	3.04454	0.51967	T	b2+;b3+;y4+;Y0+;Y0+;Y1+;Y3+;Y0++;Y1++;Y2++;Y3++;Y4++;Y5++;	Y1+;Y1++;	sp|P02749|APOH_HUMAN	R	DT	155	0	162	0.00145	0.985909	7.79e-14	sp|P02749|APOH_HUMAN/tr|J3QLI0|J3QLI0_HUMAN/tr|J3QRN2|J3QRN2_HUMAN	9	-0.00454	-1.23587
UGP_01.11406.11406.4.1.dta	2809	3819.54	2075.92	4	KCGJCSLTTLKDEDFCK	2,Carbamidomethyl[C];5,Carbamidomethyl[C];16,Carbamidomethyl[C];	1743.62	1743.61	7-3-0-0-0	4	NXS	682	0	0	3	0.12059	0.12856	2.90522	0.37349	T	b1+;y9+;y6++;	b1+;y9+;	sp|P49908|SEPP1_HUMAN	K	RV	171	0	174	0.00226	1.08816	6.88e-26	sp|P49908|SEPP1_HUMAN/tr|A0A182DWH7|A0A182DWH7_HUMAN/tr|A0A182DWH8|A0A182DWH8_HUMAN	21	-0.01129	-2.95663
UGP_01.11407.11407.4.1.dta	2809	3819.54	2075.92	4	KCGJCSLTTLKDEDFCK	2,Carbamidomethyl[C];5,Carbamidomethyl[C];16,Carbamidomethyl[C];	1743.62	1743.61	7-3-0-0-0	4	NXS	682	0	0	3	0.12888	0.13114	2.90522	0.38098	T	b1+;y9+;y6++;	b1+;y9+;	sp|P49908|SEPP1_HUMAN	K	RV	171	0	174	0.00226	1.08816	6.88e-26	sp|P49908|SEPP1_HUMAN/tr|A0A182DWH7|A0A182DWH7_HUMAN/tr|A0A182DWH8|A0A182DWH8_HUMAN	21	-0.01129	-2.95663
UGP_01.11412.11412.4.1.dta	1769	4293.66	2088.89	4	RHEEGHMLJCTCFGQGR	10,Carbamidomethyl[C];12,Carbamidomethyl[C];	2204.77	2204.77	5-4-2-0-0	9	NXT	498	6	0.13046	5	0.03474	0.13197	3.05003	0.40253	T	b2+;b4+;b5+;b6+;y4+;Y0++;Y1++;Y1++;Y3++;Y4++;Y5++;	Y1++;Y4++;	sp|P02751|FINC_HUMAN	K	GR	534	0	542	0.00141	0.674681	8.56e-24	sp|P02751|FINC_HUMAN	7	-0.00034	-0.079205
UGP_01.11413.11413.2.0.dta	3001	2561.03	1157.52	2	EEQFJSTFR	-	1403.51	1403.51	4-3-0-0-1	5	NXT	34	7	0.17112	5	0.03297	0.15357	2.09508	0.32175	T	b5+;y1+;y2+;y3+;y4+;Y0+;Y0+;Y1+;Y1+;Y2+;Y4+;Y5+;	Y1+;	sp|P01859|IGHG2_HUMAN	R	VV	172	0.01	176	-0.00045	-0.388431	2.94e-19	sp|P01859|IGHG2_HUMAN/tr|A0A286YEY4|A0A286YEY4_HUMAN	6	0.00122	0.476559
UGP_01.11417.11417.2.0.dta	4141	2561.03	1157.52	2	EEQFJSTFR	0,Carbamyl[AnyN-term];	1403.51	1403.51	4-3-0-0-1	5	NXT	34	7	0.17093	3	0.02054	0.12346	2.09508	0.25866	T	b5+;y2+;y4+;Y0+;Y0+;Y1+;Y1+;Y2+;Y4+;Y5+;	Y1+;	sp|P01859|IGHG2_HUMAN	R	VV	172	0.01	176	-0.00142	-1.18185	2.22e-31	sp|P01859|IGHG2_HUMAN/tr|A0A286YEY4|A0A286YEY4_HUMAN	1	0.00122	0.476559
UGP_01.11419.11419.4.1.dta	1769	4293.66	2088.89	4	RHEEGHMLJCTCFGQGR	10,Carbamidomethyl[C];12,Carbamidomethyl[C];	2204.77	2204.77	5-4-2-0-0	9	NXT	498	5	0.10951	3	0.02424	0.10863	3.05003	0.33134	T	b4+;y1+;y5+;Y1++;Y1++;Y2++;Y3++;Y4++;	Y1++;Y4++;	sp|P02751|FINC_HUMAN	K	GR	534	0.01	542	0.00141	0.674681	8.56e-24	sp|P02751|FINC_HUMAN	7	-0.00034	-0.079205
UGP_01.11431.11431.4.1.dta	1769	4293.66	2088.89	4	RHEEGHMLJCTCFGQGR	10,Carbamidomethyl[C];12,Carbamidomethyl[C];	2204.77	2204.77	5-4-2-0-0	9	NXT	476	8	0.07947	7	0.02465	0.11729	2.0649	0.2422	T	b2+;b3+;b4+;b6+;y4+;y7+;y11+;Y0++;Y0++;Y1++;Y1++;Y2++;Y4++;Y4++;Y5++;	Y1++;	sp|P02751|FINC_HUMAN	K	GR	534	0.01	542	0.00141	0.674681	8.56e-24	sp|P02751|FINC_HUMAN	7	0.00123	0.286536
UGP_01.11434.11434.4.0.dta	1750	3962.52	994.463	4	VJMSNHHR	-	2968.05	2968.05	9-6-1-0-0	2	NXS	190	0	0	3	0.14673	0.10547	3.10363	0.32735	T	y1+;y2+;y3+;	y1+;y3+;	sp|P08185|CBG_HUMAN	Y	GL	30	0	31	-0.00017	-0.170777	3.23e-16	sp|P08185|CBG_HUMAN/tr|G3V4V7|G3V4V7_HUMAN/tr|G3V350|G3V350_HUMAN	1	-0.00567	-1.43127
UGP_01.11436.11436.2.0.dta	3001	2926.16	1157.52	2	EEQFJSTFR	-	1768.64	1768.64	5-4-0-0-1	5	NXT	90	8	0.19852	7	0.03479	0.14246	4.61262	0.65712	T	b2+;b3+;b4+;b6+;y1+;y2+;y3+;Y0+;Y0+;Y1+;Y1+;Y2+;Y3+;Y3+;Y4+;	Y0+;Y1+;Y2+;Y3+;	sp|P01859|IGHG2_HUMAN	R	VV	172	0	176	-0.00045	-0.388431	2.94e-19	sp|P01859|IGHG2_HUMAN/tr|A0A286YEY4|A0A286YEY4_HUMAN	6	0.00228	0.779447
UGP_01.11439.11439.3.0.dta	3001	2926.16	1157.52	3	EEQFJSTFR	-	1768.64	1768.64	5-4-0-0-1	5	NXT	96	7	0.55529	5	0.05898	0.2997	6.98194	2.09246	T	b3+;y1+;y2+;y3+;y4+;Y0+;Y0+;Y1+;Y1+;Y2+;Y3+;Y4+;	y1+;y4+;Y0+;Y1+;Y1+;Y2+;Y3+;Y4+;	sp|P01859|IGHG2_HUMAN	R	VV	172	0	176	-0.00045	-0.388431	2.94e-19	sp|P01859|IGHG2_HUMAN/tr|A0A286YEY4|A0A286YEY4_HUMAN	6	-0.00273	-0.933283
UGP_01.11440.11440.4.0.dta	1750	3962.52	994.463	4	VJMSNHHR	-	2968.05	2968.05	9-6-1-0-0	2	NXS	190	0	0	3	0.1535	0.11118	3.10363	0.34507	T	y1+;y2+;y3+;	y1+;y3+;	sp|P08185|CBG_HUMAN	Y	GL	30	0	31	-0.00017	-0.170777	3.23e-16	sp|P08185|CBG_HUMAN/tr|G3V4V7|G3V4V7_HUMAN/tr|G3V350|G3V350_HUMAN	1	-0.00567	-1.43127
UGP_01.11441.11441.3.0.dta	2557	3180.23	1266.56	3	LGJWSAMPSCK	7,Oxidation[M];10,Carbamidomethyl[C];	1913.67	1913.68	5-4-1-0-0	3	NXS	100	6	0.24373	4	0.07447	0.22313	3.87262	0.86409	T	b7+;y4+;y5+;y6+;Y0+;Y0+;Y1+;Y2+;Y4+;Y0++;	y4+;Y0+;Y1+;	sp|P02749|APOH_HUMAN	K	AS	251	0	253	0.00075	0.591695	1.68e-17	sp|P02749|APOH_HUMAN/tr|J3KS17|J3KS17_HUMAN	13	0.00326	1.02541
UGP_01.11453.11453.3.2.dta	3159	4476.8	1206.62	3	KPSAGJNSLYR	-	3270.18	3270.19	8-9-0-0-1	6	NXS	1060	0	0	3	0.13495	0.14668	2.96624	0.4351	T	b1+;y2+;y4+;	b1+;y4+;	sp|P02749|APOH_HUMAN	Y	DT	157	0	162	0.00018	0.149055	4.85e-09	sp|P02749|APOH_HUMAN/tr|J3QLI0|J3QLI0_HUMAN/tr|J3QRN2|J3QRN2_HUMAN	2	0.01532	3.42287
UGP_01.11457.11457.4.0.dta	4141	3129.24	1157.52	4	EEQFJSTFR	0,Carbamyl[AnyN-term];	1971.72	1971.72	5-5-0-0-1	5	NXT	122	7	0.42433	4	0.02091	0.24864	5.26063	1.308	T	y1+;y3+;y4+;y6+;Y0+;Y0+;Y1+;Y1+;Y2+;Y3+;Y4+;	Y0+;Y1+;Y1+;Y2+;Y3+;	sp|P01859|IGHG2_HUMAN	R	VV	172	0	176	-0.00142	-1.18185	2.22e-31	sp|P01859|IGHG2_HUMAN/tr|A0A286YEY4|A0A286YEY4_HUMAN	1	0.00092	0.294096
UGP_01.11460.11460.3.2.dta	3159	4476.8	1206.62	3	KPSAGJNSLYR	-	3270.18	3270.19	8-9-0-0-1	6	NXS	1060	0	0	3	0.11432	0.11584	2.96624	0.3436	T	b1+;y1+;y4+;	b1+;y4+;	sp|P02749|APOH_HUMAN	Y	DT	157	0	162	0.00018	0.149055	4.85e-09	sp|P02749|APOH_HUMAN/tr|J3QLI0|J3QLI0_HUMAN/tr|J3QRN2|J3QRN2_HUMAN	2	0.01532	3.42287
UGP_01.11463.11463.3.0.dta	1750	3963.52	994.463	3	VJMSNHHR	-	2969.06	2969.07	9-6-0-0-2	2	NXS	272	0	0	3	0.15408	0.10838	3.91617	0.42445	T	y1+;y2+;y3+;	y1+;y2+;y3+;	sp|P08185|CBG_HUMAN	Y	GL	30	0	31	-0.00017	-0.170777	3.23e-16	sp|P08185|CBG_HUMAN/tr|G3V4V7|G3V4V7_HUMAN/tr|G3V350|G3V350_HUMAN	1	0.00738	1.86246
UGP_01.11470.11470.3.2.dta	3159	4476.8	1206.62	3	KPSAGJNSLYR	-	3270.18	3270.19	8-9-0-0-1	6	NXS	1066	0	0	3	0.08941	0.09924	2.96624	0.29437	T	b1+;y1+;y4+;	b1+;y4+;	sp|P02749|APOH_HUMAN	Y	DT	157	0	162	0.00018	0.149055	4.85e-09	sp|P02749|APOH_HUMAN/tr|J3QLI0|J3QLI0_HUMAN/tr|J3QRN2|J3QRN2_HUMAN	2	0.01657	3.70215
UGP_01.11474.11474.3.0.dta	4816	4107.59	1918.84	3	NICJLSSICNDSAFFR	3,Carbamidomethyl[C];9,Carbamidomethyl[C];10,Deamidated[N];	2188.75	2188.74	11-2-0-0-0	4	NXS	382	2	0.04801	3	0.06699	0.0928	3.04454	0.28253	T	b2+;y1+;y7+;Y2++;Y3++;	y7+;Y3++;	sp|Q8IZP9|AGRG2_HUMAN	R	GE	108	0	111	-0.0026	-1.35429	1.01e-45	sp|Q8IZP9|AGRG2_HUMAN	7	-0.00609	-1.48298
UGP_01.11482.11482.4.1.dta	2087	4684	2567.24	4	AKAALAAFNAQNJGSNFQLEEISR	9,Deamidated[N];12,Deamidated[N];16,Deamidated[N];	2116.76	2116.76	5-5-1-0-0	13	NXS	520	0	0	3	0.18708	0.08001	2.83965	0.22719	T	b15++;y1+;y4+;	b15++;y4+;	sp|P02765|FETUA_HUMAN	A	AQ	164	0.01	176	0.01853	7.21506	3.92e-08	sp|P02765|FETUA_HUMAN/tr|C9JV77|C9JV77_HUMAN	2	-0.00545	-1.16378
UGP_01.11483.11483.4.2.dta	494	4144.82	2643.23	4	JLSGSLAAIQEEMGAYGYEDLQQR	-	1501.59	1501.56	3-5-0-0-0	1	NXS	240	0	0	3	0.74127	0.19663	2.47557	0.48677	T	b6++;b18++;y1+;	b6++;	sp|O95897|NOE2_HUMAN	R	VM	155	0	155	-0.00203	-0.767713	1.15e-20	sp|O95897|NOE2_HUMAN/tr|K7EIS8|K7EIS8_HUMAN/tr|K7EKW2|K7EKW2_HUMAN	7	-0.03217	-7.76332
UGP_01.11502.11502.3.1.dta	1750	3963.53	994.463	3	VJMSNHHR	-	2969.06	2969.07	9-6-0-0-2	2	NXS	302	0	0	3	0.16148	0.10935	3.10363	0.33937	T	y1+;y2+;y3+;	y1+;y3+;	sp|P08185|CBG_HUMAN	Y	GL	30	0	31	-0.00017	-0.170777	3.23e-16	sp|P08185|CBG_HUMAN/tr|G3V4V7|G3V4V7_HUMAN/tr|G3V350|G3V350_HUMAN	1	0.00322	0.812615
UGP_01.11503.11503.3.2.dta	3159	4476.8	1206.62	3	KPSAGJNSLYR	-	3270.18	3270.19	8-9-0-0-1	6	NXS	1066	0	0	3	0.09147	0.1043	2.96624	0.30938	T	b1+;y1+;y4+;	b1+;y4+;	sp|P02749|APOH_HUMAN	Y	DT	157	0	162	0.00018	0.149055	4.85e-09	sp|P02749|APOH_HUMAN/tr|J3QLI0|J3QLI0_HUMAN/tr|J3QRN2|J3QRN2_HUMAN	2	0.01632	3.64629
UGP_01.11511.11511.4.0.dta	1750	3961.53	994.463	4	VJMSNHHR	-	2967.07	2967.05	7-4-2-0-3	2	NXS	340	0	0	3	0.11254	0.09454	2.10436	0.19895	T	y1+;y2+;y3+;	y3+;	sp|P08185|CBG_HUMAN	Y	GL	30	0.01	31	-0.00017	-0.170777	3.23e-16	sp|P08185|CBG_HUMAN/tr|G3V4V7|G3V4V7_HUMAN/tr|G3V350|G3V350_HUMAN	1	-0.01888	-4.76702
UGP_01.11514.11514.5.0.dta	2962	4987.06	2782.3	5	GNVAVTVSGHTCQHWSAQTPHTHJR	12,Carbamidomethyl[C];	2204.76	2204.77	5-4-2-0-0	24	NXT	928	8	0.13574	6	0.09442	0.21183	4.05156	0.85826	T	b2+;b3+;b4+;b5+;y1+;y8+;Y1++;Y1++;Y3++;Y4++;Y1+++;Y2+++;Y3+++;Y4+++;	b2+;b3+;Y1++;Y3+++;	sp|P00747|PLMN_HUMAN	R	TP	285	0	308	-0.00052	-0.18683	4.81e-20	sp|P00747|PLMN_HUMAN	28	0.00955	1.91535
UGP_01.11517.11517.3.0.dta	2347	3309.39	958.556	3	TPLTAJITK	-	2350.83	2350.83	5-4-2-0-1	6	NXT	398	8	0.25155	4	0.03811	0.14508	3.90115	0.56599	T	b3+;b6+;b7+;y4+;Y0+;Y0+;Y1+;Y1+;Y2+;Y3+;Y4+;Y1++;	b7+;Y0+;Y1+;	sp|P01877|IGHA2_HUMAN	K	SG	200	0	205	-0.00028	-0.291806	9.48e-23	sp|P01877|IGHA2_HUMAN/tr|A0A0G2JMB2|A0A0G2JMB2_HUMAN/tr|A0A286YEY5|A0A286YEY5_HUMAN	6	-0.0007	-0.211584
UGP_01.11532.11532.5.0.dta	3482	4987.06	2782.3	5	GNVAVTVSGHTCQHWSAQTPHTHJR	12,Carbamidomethyl[C];	2204.76	2204.77	5-4-2-0-0	24	NXT	924	2	0.02344	6	0.1486	0.21395	3.60265	0.7708	T	b2+;b3+;b4+;b5+;y1+;y16++;Y1++;Y1++;	b2+;b3+;b4+;	sp|P00747|PLMN_HUMAN	R	TP	285	0	308	-0.00052	-0.18683	4.81e-20	sp|P00747|PLMN_HUMAN	28	0.01	2.0056
UGP_01.11545.11545.3.3.dta	3450	2823.11	1232.49	3	EJETTCYMGK	6,Carbamidomethyl[C];	1590.62	1590.59	3-4-0-0-2	2	NXT	82	0	0	6	0.08243	0.08476	3.07882	0.26097	T	y3+;y4+;y6+;y7+;y8+;y9+;	y6+;y7+;	sp|P08603|CFAH_HUMAN	E	WS	910	0.01	911	0.00037	0.299965	2.48e-15	sp|P08603|CFAH_HUMAN	1	-0.0263	-9.31921
UGP_01.11578.11578.3.0.dta	2347	3018.29	958.556	3	TPLTAJITK	-	2059.73	2059.73	5-4-1-0-1	6	NXT	252	3	0.11507	3	0.0515	0.10078	3.09101	0.3115	T	b2+;b3+;b7+;Y0+;Y0+;Y1+;	Y0+;Y1+;	sp|P01877|IGHA2_HUMAN	K	SG	200	0.01	205	-0.00028	-0.291806	9.48e-23	sp|P01877|IGHA2_HUMAN/tr|A0A0G2JMB2|A0A0G2JMB2_HUMAN/tr|A0A286YEY5|A0A286YEY5_HUMAN	6	0.00197	0.652906
UGP_01.11603.11603.4.1.dta	533	3846.48	1948.78	4	HEEGHMLJCTCFGQGR	6,Oxidation[M];9,Carbamidomethyl[C];11,Carbamidomethyl[C];	1897.69	1897.68	4-4-1-0-1	8	NXT	240	0	0	10	0.12794	0.16999	2.0649	0.35102	T	b2+;b3+;b4+;b5+;y1+;y4+;y5+;y6+;y7+;y8+;	b2+;	sp|P02751|FINC_HUMAN	R	GR	535	0.01	542	-8e-05	-0.041031	8.47e-28	sp|P02751|FINC_HUMAN	21	-0.00906	-2.35601
UGP_01.11604.11604.4.1.dta	533	3846.48	1948.78	4	HEEGHMLJCTCFGQGR	6,Oxidation[M];9,Carbamidomethyl[C];11,Carbamidomethyl[C];	1897.69	1897.68	4-4-1-0-1	8	NXT	240	0	0	11	0.1253	0.17067	2.0649	0.35242	T	b2+;b3+;b4+;b5+;y1+;y3+;y4+;y5+;y6+;y7+;y8+;	b2+;	sp|P02751|FINC_HUMAN	R	GR	535	0.01	542	-8e-05	-0.041031	8.47e-28	sp|P02751|FINC_HUMAN	21	-0.00906	-2.35601
UGP_01.11605.11605.6.3.dta	3482	4987.06	2782.3	6	GNVAVTVSGHTCQHWSAQTPHTHJR	12,Carbamidomethyl[C];	2204.76	2204.77	5-4-2-0-0	24	NXT	928	0	0	3	0.09721	0.14854	2.83965	0.4218	T	b2+;b3+;b4+;	b2+;b3+;	sp|P00747|PLMN_HUMAN	R	TP	285	0	308	-0.00052	-0.18683	4.81e-20	sp|P00747|PLMN_HUMAN	28	0.00957	1.91936
UGP_01.11610.11610.6.2.dta	385	4987.06	1798.9	6	VNQNLVYESGSLJFSK	-	3188.16	3188.14	10-7-0-0-1	13	NXS	928	0	0	5	0.33705	0.13919	3.68489	0.5129	T	b3+;b7+;y1+;y2+;y6++;	b7+;y2+;y6++;	sp|P04114|APOB_HUMAN	R	LE	2970	0	2982	0.00328	1.82234	3.92e-22	sp|P04114|APOB_HUMAN	13	-0.02161	-4.33407
UGP_01.11613.11613.3.0.dta	2557	3180.23	1266.56	3	LGJWSAMPSCK	7,Oxidation[M];10,Carbamidomethyl[C];	1913.67	1913.68	5-4-1-0-0	3	NXS	110	2	0.08232	4	0.11412	0.18183	3.87262	0.70415	T	b7+;y4+;y5+;y7+;Y0+;Y1+;	y4+;Y0+;Y1+;	sp|P02749|APOH_HUMAN	K	AS	251	0	253	0.00075	0.591695	1.68e-17	sp|P02749|APOH_HUMAN/tr|J3KS17|J3KS17_HUMAN	13	0.00234	0.736028
UGP_01.11615.11615.2.0.dta	2347	2653.16	958.556	2	TPLTAJITK	-	1694.6	1694.6	4-3-1-0-1	6	NXT	70	3	0.27999	3	0.05447	0.1349	4.61262	0.62225	T	b3+;b6+;b7+;Y0+;Y0+;Y1+;	b7+;Y0+;Y0+;Y1+;	sp|P01877|IGHA2_HUMAN	K	SG	200	0	205	-0.00028	-0.291806	9.48e-23	sp|P01877|IGHA2_HUMAN/tr|A0A0G2JMB2|A0A0G2JMB2_HUMAN/tr|A0A286YEY5|A0A286YEY5_HUMAN	6	0.00172	0.648531
UGP_01.11619.11619.3.0.dta	2347	3512.47	958.556	3	TPLTAJITK	-	2553.91	2553.91	5-5-2-0-1	6	NXT	524	4	0.18129	4	0.056	0.13158	4.61262	0.60694	T	b2+;b3+;b6+;b7+;Y0+;Y0+;Y1+;Y2+;	b7+;Y0+;Y1+;Y2+;	sp|P01877|IGHA2_HUMAN	K	SG	200	0	205	-0.00028	-0.291806	9.48e-23	sp|P01877|IGHA2_HUMAN/tr|A0A0G2JMB2|A0A0G2JMB2_HUMAN/tr|A0A286YEY5|A0A286YEY5_HUMAN	6	-0.00035	-0.0996737
UGP_01.11625.11625.2.0.dta	2347	3309.38	958.556	2	TPLTAJITK	-	2350.83	2350.83	5-4-2-0-1	6	NXT	402	9	0.36389	9	0.07663	0.2441	5.26063	1.28411	T	b3+;b4+;b5+;b6+;b7+;b8+;y2+;y4+;y6+;Y0+;Y0+;Y1+;Y1+;Y2+;Y3+;Y4+;Y5+;Y2++;	b7+;Y0+;Y1+;Y2+;Y4+;	sp|P01877|IGHA2_HUMAN	K	SG	200	0	205	-0.00028	-0.291806	9.48e-23	sp|P01877|IGHA2_HUMAN/tr|A0A0G2JMB2|A0A0G2JMB2_HUMAN/tr|A0A286YEY5|A0A286YEY5_HUMAN	6	0.00171	0.51687
UGP_01.11631.11631.3.0.dta	3493	3197.29	1283.61	3	FGJSSTVLEDSK	-	1913.68	1913.68	5-4-1-0-0	3	NXS	292	5	0.33937	3	0.06513	0.16525	3.85904	0.63772	T	b10+;y5+;y7+;Y0+;Y0+;Y1+;Y2+;Y4+;	y5+;Y0+;Y1+;	sp|P35542|SAA4_HUMAN	L	SN	92	0	94	-0.00022	-0.17126	1.05e-14	sp|P35542|SAA4_HUMAN/tr|A0A096LPE2|A0A096LPE2_HUMAN	1	-0.00044	-0.13766
UGP_01.11671.11671.3.0.dta	2347	3309.39	958.556	3	TPLTAJITK	-	2350.83	2350.83	5-4-2-0-1	6	NXT	376	8	0.28307	7	0.06407	0.15955	4.61262	0.73596	T	b3+;b4+;b5+;b6+;b7+;b8+;y4+;Y0+;Y0+;Y1+;Y1+;Y2+;Y3+;Y4+;Y4+;	b7+;Y0+;Y1+;Y4+;	sp|P01877|IGHA2_HUMAN	K	SG	200	0	205	-0.00028	-0.291806	9.48e-23	sp|P01877|IGHA2_HUMAN/tr|A0A0G2JMB2|A0A0G2JMB2_HUMAN/tr|A0A286YEY5|A0A286YEY5_HUMAN	6	-0.00237	-0.716362
UGP_01.11678.11678.3.0.dta	1756	2967.19	1157.53	3	YVJMSNHHR	-	1809.67	1809.67	4-5-0-0-1	3	NXS	126	5	0.0619	6	0.05504	0.13921	2.09508	0.29166	T	y1+;y2+;y3+;y4+;y5+;y6+;Y0+;Y0+;Y1+;Y1+;Y2+;	Y1+;	sp|P08185|CBG_HUMAN	A	GL	29	0	31	0.00012	0.103581	4.63e-11	sp|P08185|CBG_HUMAN/tr|G3V350|G3V350_HUMAN/tr|G3V4V7|G3V4V7_HUMAN	2	-0.00027	-0.091026
UGP_01.11687.11687.3.0.dta	3001	2764.11	1157.52	3	EEQFJSTFR	-	1606.59	1606.59	4-4-0-0-1	5	NXT	54	8	0.42646	4	0.0475	0.25311	6.43504	1.62875	T	y1+;y2+;y3+;y4+;Y0+;Y0+;Y1+;Y1+;Y2+;Y3+;Y4+;Y4+;	y1+;Y0+;Y1+;Y1+;Y2+;Y3+;Y4+;	sp|P01859|IGHG2_HUMAN	R	VV	172	0	176	-0.00045	-0.388431	2.94e-19	sp|P01859|IGHG2_HUMAN/tr|A0A286YEY4|A0A286YEY4_HUMAN	6	-0.00086	-0.311244
UGP_01.11696.11696.3.0.dta	533	3846.46	1948.78	3	HEEGHMLJCTCFGQGR	6,Oxidation[M];9,Carbamidomethyl[C];11,Carbamidomethyl[C];	1897.68	1897.68	4-4-1-0-1	8	NXT	162	0	0	7	0.09445	0.12949	2.0649	0.26738	T	b2+;b3+;b5+;y4+;y5+;y6+;y8+;	b2+;	sp|P02751|FINC_HUMAN	R	GR	535	0.01	542	-8e-05	-0.041031	8.47e-28	sp|P02751|FINC_HUMAN	21	0.00475	1.23523
UGP_01.11710.11710.3.0.dta	3001	2723.08	1157.52	3	EEQFJSTFR	-	1565.56	1565.56	5-3-0-0-1	5	NXT	50	5	0.51759	3	0.03612	0.25082	4.07236	1.02143	T	y1+;y3+;y4+;Y0+;Y0+;Y1+;Y1+;Y2+;	Y0+;Y1+;Y1+;	sp|P01859|IGHG2_HUMAN	R	VV	172	0	176	-0.00045	-0.388431	2.94e-19	sp|P01859|IGHG2_HUMAN/tr|A0A286YEY4|A0A286YEY4_HUMAN	6	-2e-05	-0.00734734
UGP_01.11731.11731.4.3.dta	328	4026.72	1559.78	4	KLNAENJATFYFK	-	2466.94	2466.91	5-6-0-0-3	7	NXT	554	0	0	4	0.19356	0.11939	2.93248	0.35011	T	b1+;y2+;y10+;y12++;	y2+;y12++;	sp|P01042|KNG1_HUMAN	T	ID	288	0.01	294	0.00056	0.358797	9.11e-17	sp|P01042|KNG1_HUMAN	2	-0.02447	-6.07838
UGP_01.11733.11733.4.0.dta	1788	3961.54	1827.8	4	AMDPNAAYVJMSNHHR	-	2133.74	2133.77	6-5-0-0-1	10	NXS	354	0	0	11	0.12303	0.09423	1.85007	0.17433	T	b6+;y1+;y2+;y3+;y4+;y5+;y6+;y13+;y15+;y13++;y15++;	y13++;	sp|P08185|CBG_HUMAN	Q	GL	22	0.01	31	0.00146	0.798343	1.35e-15	sp|P08185|CBG_HUMAN/tr|G3V350|G3V350_HUMAN/tr|G3V4V7|G3V4V7_HUMAN	2	0.03596	9.07968
UGP_01.11773.11773.3.0.dta	3497	3643.57	2020.99	3	IPCSQPPQIEHGTIJSSR	3,Carbamidomethyl[C];	1622.58	1622.58	5-4-0-0-0	15	NXS	384	3	0.19741	3	0.06618	0.12121	3.83944	0.46539	T	b4+;b5+;y2+;Y0++;Y0++;Y1++;	b5+;Y0++;Y1++;	sp|P08603|CFAH_HUMAN	K	SS	868	0	882	8e-05	0.039565	4.68e-24	sp|P08603|CFAH_HUMAN	21	0.00109	0.29924
UGP_01.11779.11779.5.0.dta	5082	4696.04	2083.06	5	GNVJGTFIIHPDSGNLTVAR	0,Carbamyl[AnyN-term];15,Deamidated[N];	2612.98	2612.97	5-6-0-0-4	4	NXT	336	0	0	4	0.11452	0.07857	2.86255	0.2249	T	b2+;b3+;b3++;y1+;	b2+;b3+;	sp|Q9HBB8|CDHR5_HUMAN	R	SV	294	0.01	297	0.00091	0.427823	2.26e-11	sp|Q9HBB8|CDHR5_HUMAN/tr|A0A0G2JP44|A0A0G2JP44_HUMAN/tr|A0A0G2JMW3|A0A0G2JMW3_HUMAN	1	-0.00803	-1.71032
UGP_01.11789.11789.4.0.dta	2441	3643.57	2020.99	4	IPCSQPPQIEHGTIJSSR	3,Carbamidomethyl[C];	1622.58	1622.58	5-4-0-0-0	15	NXS	256	7	0.2946	6	0.11072	0.22553	4.3441	0.97971	T	b4+;b5+;b6+;b9+;y1+;y13++;Y0++;Y1++;Y1++;Y2++;Y3++;Y3++;Y4++;	b5+;Y1++;Y3++;Y4++;	sp|P08603|CFAH_HUMAN	K	SS	868	0	882	8e-05	0.039565	4.68e-24	sp|P08603|CFAH_HUMAN	21	-0.00168	-0.461214
UGP_01.11793.11793.3.1.dta	3196	3200.32	1319.64	3	IDSTGJVTNELR	9,Deamidated[N];	1880.67	1880.67	3-4-2-0-0	6	NXT	290	1	0.02385	3	0.04805	0.10135	3.1174	0.31595	T	y1+;y2+;y3+;Y0+;	y1+;Y0+;	sp|O75882|ATRN_HUMAN	K	VF	411	0.01	416	0.00016	0.121154	2.88e-27	sp|O75882|ATRN_HUMAN	7	-0.00758	-2.36926
UGP_01.11810.11810.4.0.dta	3730	4198.62	1337.63	4	SHJMTTTLNYR	-	2860.99	2861	6-5-3-0-0	3	NXT	368	8	0.17522	3	0.03176	0.18589	3.87262	0.71988	T	b2+;y7+;y8+;Y0+;Y1+;Y2+;Y0++;Y1++;Y2++;Y3++;Y4++;	b2+;Y1+;Y1++;	sp|P08603|CFAH_HUMAN	N	DG	820	0	822	-0.00168	-1.25503	2.65e-30	sp|P08603|CFAH_HUMAN	1	0.01018	2.4252
UGP_01.11811.11811.4.0.dta	3497	3789.63	2020.99	4	IPCSQPPQIEHGTIJSSR	3,Carbamidomethyl[C];	1768.65	1768.64	5-4-0-0-1	15	NXS	420	4	0.09473	5	0.05783	0.10494	3.03913	0.31892	T	b2+;b3+;b5+;b11+;y1+;Y1++;Y2++;Y3++;Y4++;	b5+;Y1++;	sp|P08603|CFAH_HUMAN	K	SS	868	0	882	8e-05	0.039565	4.68e-24	sp|P08603|CFAH_HUMAN	21	-0.00799	-2.10894
UGP_01.11812.11812.3.2.dta	4331	3018.29	1477.81	3	KLINDYVKJGTR	8,Carbamidomethyl[K];	1540.48	1540.49	NNH(HN(HEX&n-acetyl&sulfate))(HH)	9	NXT	244	1	0.0057	3	0.08259	0.12213	3.05561	0.37318	T	b1+;y1+;y5+;Y3+;	y1+;y5+;	sp|P01011|AACT_HUMAN	K	GK	178	0.01	186	-0.00086	-0.581554	3.82e-31	sp|P01011|AACT_HUMAN/tr|G3V595|G3V595_HUMAN	1	0.00881	2.91986
UGP_01.11814.11814.4.2.dta	3497	3789.63	2020.99	4	IPCSQPPQIEHGTIJSSR	3,Carbamidomethyl[C];	1768.65	1768.64	5-4-0-0-1	15	NXS	420	5	0.06409	4	0.07445	0.13195	3.83944	0.50662	T	b2+;b5+;y1+;y13+;Y0++;Y0++;Y1++;Y1++;Y3++;	b5+;y1+;Y1++;	sp|P08603|CFAH_HUMAN	K	SS	868	0	882	8e-05	0.039565	4.68e-24	sp|P08603|CFAH_HUMAN	21	-0.00799	-2.10894
UGP_01.11815.11815.4.1.dta	3497	3789.63	2020.99	4	IPCSQPPQIEHGTIJSSR	3,Carbamidomethyl[C];	1768.65	1768.64	5-4-0-0-1	15	NXS	420	6	0.0859	5	0.06388	0.11076	3.03913	0.33661	T	b2+;b3+;b5+;b11+;y1+;Y0++;Y0++;Y1++;Y1++;Y2++;Y3++;	b5+;Y1++;	sp|P08603|CFAH_HUMAN	K	SS	868	0	882	8e-05	0.039565	4.68e-24	sp|P08603|CFAH_HUMAN	21	-0.00799	-2.10894
UGP_01.11817.11817.5.0.dta	3482	4696	2782.3	5	GNVAVTVSGHTCQHWSAQTPHTHJR	12,Carbamidomethyl[C];	1913.7	1913.68	5-4-1-0-0	24	NXT	550	0	0	4	0.11916	0.17773	2.83965	0.50469	T	b2+;b3+;b4+;y1+;	b3+;y1+;	sp|P00747|PLMN_HUMAN	R	TP	285	0	308	-0.00052	-0.18683	4.81e-20	sp|P00747|PLMN_HUMAN	28	-0.02339	-4.98188
UGP_01.11820.11820.6.3.dta	3482	4987.07	2782.3	6	GNVAVTVSGHTCQHWSAQTPHTHJR	12,Carbamidomethyl[C];	2204.77	2204.77	5-4-2-0-0	24	NXT	852	1	0.00638	6	0.2212	0.24443	3.60265	0.88061	T	b2+;b3+;b4+;b5+;b6+;y1+;Y1++;	b2+;b3+;b4+;	sp|P00747|PLMN_HUMAN	R	TP	285	0	308	-0.00052	-0.18683	4.81e-20	sp|P00747|PLMN_HUMAN	28	-0.0004	-0.0802236
UGP_01.11848.11848.5.0.dta	60	4693.05	2251.15	5	KEGYSJISYIVVNHQGISSR	-	2441.91	2441.88	7-5-0-0-2	6	NXS	336	0	0	3	0.05823	0.09026	1.93409	0.17457	T	b1+;b10+;y1+;	b1+;	sp|P49908|SEPP1_HUMAN	K	LK	78	0.01	83	-0.00118	-0.523949	2.38e-16	sp|P49908|SEPP1_HUMAN/tr|A0A182DWH7|A0A182DWH7_HUMAN/tr|A0A182DWH8|A0A182DWH8_HUMAN	7	-0.02302	-4.90615
UGP_01.11872.11872.5.3.dta	3533	4696.04	2012.09	5	KLHINHNJLTESVGPLPK	7,Deamidated[N];	2683.95	2683.97	4-5-2-0-3	8	NXT	316	0	0	3	0.06093	0.1393	1.94716	0.27124	T	b1+;y2+;y9+;	b1+;	sp|P51884|LUM_HUMAN	K	SL	120	0.01	127	-0.00146	-0.725259	3.23e-32	sp|P51884|LUM_HUMAN	7	0.02663	5.67199
UGP_01.11891.11891.4.0.dta	1473	3538.4	1333.62	4	GGSSGWSGGLAQJR	-	2204.77	2204.77	5-4-2-0-0	13	NXS	314	4	0.18269	4	0.01315	0.11376	3.03379	0.34514	T	b3+;b5+;b6+;y9+;Y0+;Y1+;Y1+;Y1++;	Y0+;Y1+;	sp|P07357|CO8A_HUMAN	R	ST	425	0	437	0.0026	1.94813	1.24e-12	sp|P07357|CO8A_HUMAN	12	-3e-05	-0.00848083
UGP_01.11900.11900.4.0.dta	4097	3424.38	1219.61	4	EVFVHPJYSK	0,Carbamyl[AnyN-term];	2204.77	2204.77	5-4-2-0-0	7	NXS	394	9	0.19882	3	0.02521	0.14531	3.88665	0.56477	T	b3+;b5+;y5+;Y0+;Y0+;Y1+;Y1+;Y2+;Y0++;Y1++;Y1++;Y2++;	Y0+;Y1+;Y1++;	sp|P04070|PROC_HUMAN	K	ST	284	0	290	-0.00221	-1.74897	5.93e-34	sp|P04070|PROC_HUMAN/tr|H7BYX9|H7BYX9_HUMAN/tr|E7END6|E7END6_HUMAN	1	-0.00098	-0.286267
UGP_01.11912.11912.4.0.dta	1473	3538.4	1333.62	4	GGSSGWSGGLAQJR	-	2204.77	2204.77	5-4-2-0-0	13	NXS	308	3	0.15103	4	0.00791	0.15143	3.03379	0.45941	T	b6+;b7+;y7+;y8+;Y0+;Y0+;Y1+;	Y0+;Y1+;	sp|P07357|CO8A_HUMAN	R	ST	425	0	437	0.0026	1.94813	1.24e-12	sp|P07357|CO8A_HUMAN	12	0.00045	0.127213
UGP_01.11913.11913.4.0.dta	1477	3538.4	1333.62	4	GGSSGWSGGLAQJR	-	2204.77	2204.77	5-4-2-0-0	13	NXS	308	6	0.20598	5	0.0343	0.15012	3.69399	0.55455	T	b5+;b6+;b9++;y4+;y8+;Y0+;Y0+;Y1+;Y2+;Y0++;Y1++;	b9++;Y0+;Y1+;	sp|P07357|CO8A_HUMAN	R	ST	425	0	437	0.0026	1.94813	1.24e-12	sp|P07357|CO8A_HUMAN	12	0.00045	0.127213
UGP_01.11917.11917.4.0.dta	1473	3538.4	1333.62	4	GGSSGWSGGLAQJR	-	2204.77	2204.77	5-4-2-0-0	13	NXS	308	6	0.13433	9	0.0253	0.19979	2.05294	0.41016	T	b5+;b6+;b8+;b10+;b11+;y1+;y7+;y8+;y10+;Y0+;Y0+;Y1+;Y1+;Y2+;Y1++;	Y1+;	sp|P07357|CO8A_HUMAN	R	ST	425	0	437	0.0026	1.94813	1.24e-12	sp|P07357|CO8A_HUMAN	12	0.00045	0.127213
UGP_01.11925.11925.3.4.dta	3706	3683.41	1818.81	3	PJATSSSSQDPESLQDR	-	1864.6	1864.63	9-2-0-0-0	2	NXT	160	0	0	4	0.07174	0.07688	3.03379	0.23323	T	b2+;b14+;y1+;y14+;	y1+;y14+;	sp|P05155|IC1_HUMAN	N	GE	24	0.01	25	0.0017	0.934171	7.98e-21	sp|P05155|IC1_HUMAN/tr|A0A087WUD9|A0A087WUD9_HUMAN/tr|B5MCB9|B5MCB9_HUMAN/tr|C9JZJ9|C9JZJ9_HUMAN/tr|E9PGN7|E9PGN7_HUMAN/tr|H9KV48|H9KV48_HUMAN	2	0.03456	9.38527
UGP_01.11930.11930.4.0.dta	1750	3962.53	994.463	4	VJMSNHHR	-	2968.07	2968.05	9-6-1-0-0	2	NXS	298	0	0	5	0.05749	0.12712	2.10436	0.2675	T	y1+;y2+;y3+;y5+;y6+;	y3+;	sp|P08185|CBG_HUMAN	Y	GL	30	0.01	31	-0.00017	-0.170777	3.23e-16	sp|P08185|CBG_HUMAN/tr|G3V4V7|G3V4V7_HUMAN/tr|G3V350|G3V350_HUMAN	1	-0.02314	-5.84115
UGP_01.11931.11931.5.0.dta	3482	4987.06	2782.3	5	GNVAVTVSGHTCQHWSAQTPHTHJR	12,Carbamidomethyl[C];	2204.76	2204.77	5-4-2-0-0	24	NXT	894	3	0.06337	5	0.10162	0.19172	4.2763	0.81984	T	b2+;b3+;b4+;b5+;y20++;Y1++;Y3++;Y4++;	b2+;b3+;b4+;Y1++;	sp|P00747|PLMN_HUMAN	R	TP	285	0	308	-0.00052	-0.18683	4.81e-20	sp|P00747|PLMN_HUMAN	28	0.00758	1.52024
UGP_01.11941.11941.4.1.dta	1473	3538.4	1333.62	4	GGSSGWSGGLAQJR	-	2204.77	2204.77	5-4-2-0-0	13	NXS	308	5	0.14862	5	0.01762	0.17003	3.03379	0.51583	T	b6+;b7+;y1+;y8+;y10+;Y0+;Y0+;Y1+;Y1+;Y2+;	Y0+;Y1+;	sp|P07357|CO8A_HUMAN	R	ST	425	0	437	0.0026	1.94813	1.24e-12	sp|P07357|CO8A_HUMAN	12	0.00048	0.135693
UGP_01.11945.11945.3.0.dta	2350	2902.21	1133.57	3	GLCVJASAVSR	3,Carbamidomethyl[C];	1768.64	1768.64	5-4-0-0-1	5	NXS	118	7	0.26613	4	0.04425	0.20158	3.75283	0.75651	T	y1+;y2+;y5+;y6+;Y0+;Y1+;Y1+;Y2+;Y3+;Y5+;Y2++;	y1+;Y1+;Y2+;	sp|P17936|IBP3_HUMAN	R	LR	112	0	116	0.00011	0.096954	1.44e-09	sp|P17936|IBP3_HUMAN/tr|A6XND0|A6XND0_HUMAN/tr|A6XND1|A6XND1_HUMAN/tr|B3KWK7|B3KWK7_HUMAN	13	-0.00085	-0.292982
UGP_01.11951.11951.3.0.dta	2347	3309.38	958.556	3	TPLTAJITK	-	2350.83	2350.83	5-4-2-0-1	6	NXT	414	6	0.23707	4	0.04663	0.12543	3.90115	0.48931	T	b4+;b6+;b7+;y4+;Y0+;Y0+;Y1+;Y2+;Y4+;Y1++;	b7+;Y0+;Y1+;	sp|P01877|IGHA2_HUMAN	K	SG	200	0	205	-0.00028	-0.291806	9.48e-23	sp|P01877|IGHA2_HUMAN/tr|A0A0G2JMB2|A0A0G2JMB2_HUMAN/tr|A0A286YEY5|A0A286YEY5_HUMAN	6	0.00529	1.59898
UGP_01.11952.11952.3.0.dta	2347	3309.38	958.556	3	TPLTAJITK	-	2350.83	2350.83	5-4-2-0-1	6	NXT	414	7	0.26444	3	0.02924	0.13412	3.09101	0.41458	T	b6+;b7+;y4+;Y0+;Y0+;Y1+;Y1+;Y2+;Y3+;Y4+;	Y0+;Y1+;	sp|P01877|IGHA2_HUMAN	K	SG	200	0	205	-0.00028	-0.291806	9.48e-23	sp|P01877|IGHA2_HUMAN/tr|A0A0G2JMB2|A0A0G2JMB2_HUMAN/tr|A0A286YEY5|A0A286YEY5_HUMAN	6	0.00529	1.59898
UGP_01.11963.11963.3.0.dta	2347	3098.25	958.556	3	TPLTAJITK	-	2139.69	2139.69	N(NH(HN(HEX&sulfate))(HNHS))(F)	6	NXT	192	7	0.32818	3	0.03523	0.15381	3.90115	0.60005	T	b3+;b7+;b8+;Y0+;Y0+;Y1+;Y3+;Y4+;Y5+;Y1++;	Y0+;Y1+;Y4+;	sp|P01877|IGHA2_HUMAN	K	SG	200	0	205	-0.00028	-0.291806	9.48e-23	sp|P01877|IGHA2_HUMAN/tr|A0A0G2JMB2|A0A0G2JMB2_HUMAN/tr|A0A286YEY5|A0A286YEY5_HUMAN	6	0.00171	0.552105
UGP_01.11967.11967.4.0.dta	533	3846.46	1948.78	4	HEEGHMLJCTCFGQGR	6,Oxidation[M];9,Carbamidomethyl[C];11,Carbamidomethyl[C];	1897.67	1897.68	4-4-1-0-1	8	NXT	146	0	0	7	0.109	0.14838	2.0649	0.30639	T	b2+;b4+;b5+;y1+;y4+;y7+;y8+;	b2+;	sp|P02751|FINC_HUMAN	R	GR	535	0.01	542	-8e-05	-0.041031	8.47e-28	sp|P02751|FINC_HUMAN	21	0.00827	2.1506
UGP_01.11972.11972.3.0.dta	2796	3902.55	1697.77	3	QEPERJECFLQHK	0,Gln->pyro-Glu[AnyN-termQ];8,Carbamidomethyl[C];	2204.78	2204.77	5-4-2-0-0	6	NXC	560	14	0.29225	7	0.04672	0.18719	5.63308	1.05447	T	b5+;y1+;y2+;y3+;y4+;y6+;y9++;Y0+;Y0+;Y1+;Y1+;Y4+;Y0++;Y0++;Y1++;Y1++;Y2++;Y2++;Y3++;Y4++;Y5++;	y2+;Y1+;Y1++;Y2++;Y3++;Y4++;	sp|P02768|ALBU_HUMAN	K	DD	118	0	123	0.00393	2.31345	2.29e-13	sp|P02768|ALBU_HUMAN/tr|A0A087WWT3|A0A087WWT3_HUMAN/tr|A0A0C4DGB6|A0A0C4DGB6_HUMAN/tr|H7C013|H7C013_HUMAN	7	-0.00395	-1.01242
UGP_01.12019.12019.3.2.dta	3804	3319.36	1259.64	3	LHEITJETFR	-	2059.72	2059.73	5-4-1-0-1	6	NXT	394	3	0.03104	4	0.02312	0.1341	2.01646	0.27041	T	b2+;b3+;y1+;y4+;Y1+;Y4+;Y1++;	Y1+;	sp|Q6EMK4|VASN_HUMAN	R	GL	112	0.01	117	0.0002	0.158652	5.07e-12	sp|Q6EMK4|VASN_HUMAN	11	0.01499	4.51733
UGP_01.12044.12044.4.0.dta	975	3424.38	1219.61	4	EVFVHPJYSK	-	2204.77	2204.77	5-4-2-0-0	7	NXS	396	5	0.09523	5	0.03933	0.08645	3.07882	0.26617	T	b2+;b3+;b4+;b5+;y4+;Y0+;Y0+;Y1+;Y2+;Y1++;	Y0+;Y1+;	sp|P04070|PROC_HUMAN	K	ST	284	0.01	290	0.00065	0.532527	5.3e-07	sp|P04070|PROC_HUMAN/tr|E7END6|E7END6_HUMAN/tr|H7BYX9|H7BYX9_HUMAN	12	0.00013	0.0379742
UGP_01.12046.12046.3.1.dta	3804	3319.35	1259.64	3	LHEITJETFR	-	2059.71	2059.73	5-4-1-0-1	6	NXT	346	4	0.04964	3	0.02634	0.13601	2.01646	0.27427	T	b2+;b3+;y1+;Y0+;Y1+;Y1++;Y2++;	Y1+;	sp|Q6EMK4|VASN_HUMAN	R	GL	112	0.01	117	0.0002	0.158652	5.07e-12	sp|Q6EMK4|VASN_HUMAN	11	0.02494	7.51586
UGP_01.12047.12047.3.2.dta	3804	3319.35	1259.64	3	LHEITJETFR	-	2059.71	2059.73	5-4-1-0-1	6	NXT	346	4	0.03853	3	0.0238	0.129	2.01646	0.26013	T	b2+;b3+;y1+;Y0+;Y1+;Y1++;Y2++;	Y1+;	sp|Q6EMK4|VASN_HUMAN	R	GL	112	0.01	117	0.0002	0.158652	5.07e-12	sp|Q6EMK4|VASN_HUMAN	11	0.02494	7.51586
UGP_01.12062.12062.3.0.dta	1473	3538.4	1333.62	3	GGSSGWSGGLAQJR	-	2204.77	2204.77	5-4-2-0-0	13	NXS	320	12	0.21105	7	0.01	0.21969	3.03379	0.66649	T	b6+;b10+;b11+;b12+;y4+;y7+;y8+;Y0+;Y0+;Y1+;Y1+;Y2+;Y2+;Y3+;Y4+;Y5+;Y0++;Y1++;Y1++;	Y1+;Y4+;	sp|P07357|CO8A_HUMAN	R	ST	425	0	437	0.0026	1.94813	1.24e-12	sp|P07357|CO8A_HUMAN	12	-0.00098	-0.27704
UGP_01.12067.12067.3.1.dta	3963	2136.97	936.551	3	KLFVJTSK	-	1200.42	1200.43	4-2-0-0-1	5	NXS	8	0	0	3	0.07626	0.10734	2.10436	0.22588	T	b1+;y1+;y2+;	y2+;	sp|Q5VZ19|TDR10_HUMAN	R	RP	99	0.01	103	-0.00074	-0.789304	3.39e-13	sp|Q5VZ19|TDR10_HUMAN	5	0.00935	4.37744
UGP_01.12124.12124.4.0.dta	2557	3471.34	1266.56	4	LGJWSAMPSCK	7,Oxidation[M];10,Carbamidomethyl[C];	2204.78	2204.77	5-4-2-0-0	3	NXS	164	3	0.151	3	0.0856	0.19208	3.87262	0.74385	T	y4+;y7+;y8+;Y0+;Y1+;Y1++;	y4+;Y0+;Y1+;	sp|P02749|APOH_HUMAN	K	AS	251	0	253	0.00075	0.591695	1.68e-17	sp|P02749|APOH_HUMAN/tr|J3KS17|J3KS17_HUMAN	13	-0.00379	-1.09211
UGP_01.12136.12136.4.0.dta	2087	4318.88	2567.24	4	AKAALAAFNAQNJGSNFQLEEISR	9,Deamidated[N];12,Deamidated[N];16,Deamidated[N];	1751.64	1751.62	4-4-1-0-0	13	NXS	374	0	0	3	0.14361	0.07	2.83965	0.19878	T	b15++;y1+;y4+;	b15++;y1+;	sp|P02765|FETUA_HUMAN	A	AQ	164	0.01	176	0.01853	7.21506	3.92e-08	sp|P02765|FETUA_HUMAN/tr|C9JV77|C9JV77_HUMAN	2	-0.01601	-3.70783
UGP_01.12140.12140.4.2.dta	2087	4318.88	2567.24	4	AKAALAAFNAQNJGSNFQLEEISR	9,Deamidated[N];12,Deamidated[N];16,Deamidated[N];	1751.64	1751.62	4-4-1-0-0	13	NXS	378	0	0	3	0.14612	0.07011	2.83965	0.1991	T	b15++;y1+;y4+;	b15++;y1+;	sp|P02765|FETUA_HUMAN	A	AQ	164	0.01	176	0.01853	7.21506	3.92e-08	sp|P02765|FETUA_HUMAN/tr|C9JV77|C9JV77_HUMAN	2	-0.01547	-3.58277
UGP_01.12145.12145.4.0.dta	1788	4763.82	1827.8	4	AMDPNAAYVJMSNHHR	-	2936.02	2936.06	7-6-1-0-2	10	NXS	500	0	0	7	0.12025	0.07863	2.75931	0.21696	T	b6+;b4+++;y1+;y2+;y3+;y5+;y13++;	b4+++;y1+;	sp|P08185|CBG_HUMAN	Q	GL	22	0.01	31	0.00146	0.798343	1.35e-15	sp|P08185|CBG_HUMAN/tr|G3V350|G3V350_HUMAN/tr|G3V4V7|G3V4V7_HUMAN	2	0.038	7.97854
UGP_01.12151.12151.4.4.dta	1750	3961.52	994.463	4	VJMSNHHR	-	2967.06	2967.05	7-4-2-0-3	2	NXS	276	0	0	3	0.07257	0.08338	3.10363	0.25877	T	y1+;y2+;y3+;	y1+;y3+;	sp|P08185|CBG_HUMAN	Y	GL	30	0.01	31	-0.00017	-0.170777	3.23e-16	sp|P08185|CBG_HUMAN/tr|G3V4V7|G3V4V7_HUMAN/tr|G3V350|G3V350_HUMAN	1	-0.00679	-1.71442
UGP_01.12156.12156.4.0.dta	3497	3934.67	2020.99	4	IPCSQPPQIEHGTIJSSR	3,Carbamidomethyl[C];	1913.68	1913.68	5-4-1-0-0	15	NXS	600	5	0.05821	6	0.04701	0.12051	3.03913	0.36625	T	b2+;b3+;b5+;b11+;y1+;y13+;Y0++;Y1++;Y1++;Y2++;Y4++;	b5+;Y1++;	sp|P08603|CFAH_HUMAN	K	SS	868	0	882	8e-05	0.039565	4.68e-24	sp|P08603|CFAH_HUMAN	21	-0.00567	-1.4414
UGP_01.12158.12158.3.0.dta	506	2616.04	1050.5	3	PGSFGJATGSR	-	1565.54	1565.56	5-3-0-0-1	6	NXT	42	0	0	3	0.04705	0.11388	2.07742	0.23658	T	b2+;b3+;y1+;	y1+;	sp|Q7Z7M0|MEGF8_HUMAN	R	GC	1196	0.01	1201	0.00141	1.34096	2.27e-21	sp|Q7Z7M0|MEGF8_HUMAN	7	0.01933	7.39194
UGP_01.12159.12159.4.0.dta	2441	3643.57	2020.99	4	IPCSQPPQIEHGTIJSSR	3,Carbamidomethyl[C];	1622.58	1622.58	5-4-0-0-0	15	NXS	380	1	0.07017	4	0.07839	0.12293	2.89047	0.35533	T	b5+;y1+;y2+;y13++;Y1++;	b5+;Y1++;	sp|P08603|CFAH_HUMAN	K	SS	868	0	882	8e-05	0.039565	4.68e-24	sp|P08603|CFAH_HUMAN	21	-0.00148	-0.406307
UGP_01.12159.12159.5.5.dta	2441	4549.91	2020.99	5	IPCSQPPQIEHGTIJSSR	3,Carbamidomethyl[C];	2528.92	2528.88	7-4-2-0-0	15	NXS	726	1	0.07017	4	0.07839	0.12293	2.89047	0.35533	T	b5+;y1+;y2+;y13++;Y1++;	b5+;Y1++;	sp|P08603|CFAH_HUMAN	K	SS	868	0	882	8e-05	0.039565	4.68e-24	sp|P08603|CFAH_HUMAN	21	-0.04331	-9.52089
UGP_01.12168.12168.4.0.dta	287	3493.45	1521.73	4	SVTWSESGQJVTAR	-	1971.72	1971.72	5-5-0-0-1	10	NXT	454	2	0.12659	3	0.09016	0.14079	3.69399	0.52009	T	b3+;y1+;y3+;Y0+;Y1+;	y1+;y3+;Y1+;	sp|P01877|IGHA2_HUMAN	L	NF	38	0	47	-0.00036	-0.23642	1.21e-12	sp|P01877|IGHA2_HUMAN/tr|A0A0G2JMB2|A0A0G2JMB2_HUMAN/tr|A0A286YEY5|A0A286YEY5_HUMAN	2	0.00024	0.0687199
UGP_01.12169.12169.3.0.dta	287	3493.46	1521.73	3	SVTWSESGQJVTAR	-	1971.74	1971.72	5-5-0-0-1	10	NXT	480	4	0.06807	6	0.04311	0.13144	1.96652	0.25848	T	b3+;y1+;y2+;y3+;y4+;y5++;Y0+;Y0+;Y1+;Y2+;	Y1+;	sp|P01877|IGHA2_HUMAN	L	NF	38	0.01	47	-0.00036	-0.23642	1.21e-12	sp|P01877|IGHA2_HUMAN/tr|A0A0G2JMB2|A0A0G2JMB2_HUMAN/tr|A0A286YEY5|A0A286YEY5_HUMAN	2	-0.01681	-4.81321
UGP_01.12170.12170.3.0.dta	287	3493.46	1521.73	3	SVTWSESGQJVTAR	-	1971.74	1971.72	5-5-0-0-1	10	NXT	480	2	0.05872	4	0.03836	0.11339	1.96652	0.22298	T	b3+;y1+;y3+;y4+;Y1+;Y2+;	Y1+;	sp|P01877|IGHA2_HUMAN	L	NF	38	0.01	47	-0.00036	-0.23642	1.21e-12	sp|P01877|IGHA2_HUMAN/tr|A0A0G2JMB2|A0A0G2JMB2_HUMAN/tr|A0A286YEY5|A0A286YEY5_HUMAN	2	-0.01681	-4.81321
UGP_01.12171.12171.4.0.dta	287	3493.45	1521.73	4	SVTWSESGQJVTAR	-	1971.72	1971.72	5-5-0-0-1	10	NXT	454	1	0.06384	3	0.07472	0.10985	2.91667	0.32038	T	b3+;y1+;y3+;Y1+;	y1+;Y1+;	sp|P01877|IGHA2_HUMAN	L	NF	38	0.01	47	-0.00036	-0.23642	1.21e-12	sp|P01877|IGHA2_HUMAN/tr|A0A0G2JMB2|A0A0G2JMB2_HUMAN/tr|A0A286YEY5|A0A286YEY5_HUMAN	2	0.00024	0.0687199
UGP_01.12175.12175.3.2.dta	3224	3128.24	1425.69	3	GLESJSSTQFEVK	-	1702.56	1702.58	8-2-0-0-0	5	NXS	152	1	0.03498	4	0.02756	0.08032	2.06085	0.16554	T	b2+;y1+;y2+;y4+;Y1+;	Y1+;	sp|P0C0L4|CO4A_HUMAN	D	KY	222	0.01	226	-0.00023	-0.161215	1.93e-29	sp|P0C0L4|CO4A_HUMAN/sp|P0C0L5|CO4B_HUMAN/tr|A0A140TA49|A0A140TA49_HUMAN/tr|A0A140TA44|A0A140TA44_HUMAN/tr|A0A140TA29|A0A140TA29_HUMAN/tr|A0A0G2JPR0|A0A0G2JPR0_HUMAN/tr|A0A140TA32|A0A140TA32_HUMAN/tr|F5GXS0|F5GXS0_HUMAN/tr|A0A0G2JL54|A0A0G2JL54_HUMAN	1	0.02161	6.9103
UGP_01.12178.12178.3.0.dta	2841	3307.34	1774.81	3	FSDGLESJSSTQFEVK	-	1532.53	1532.55	3-3-1-0-1	8	NXS	330	0	0	5	0.16174	0.09777	3.03379	0.2966	T	y1+;y3+;y5+;y6+;y13+;	y1+;y13+;	sp|P0C0L4|CO4A_HUMAN	R	KY	219	0	226	0.00158	0.889741	5.11e-10	sp|P0C0L4|CO4A_HUMAN/sp|P0C0L5|CO4B_HUMAN/tr|A0A0G2JL54|A0A0G2JL54_HUMAN/tr|A0A0G2JPR0|A0A0G2JPR0_HUMAN/tr|A0A140TA29|A0A140TA29_HUMAN/tr|A0A140TA32|A0A140TA32_HUMAN/tr|A0A140TA44|A0A140TA44_HUMAN/tr|A0A140TA49|A0A140TA49_HUMAN/tr|F5GXS0|F5GXS0_HUMAN	14	0.02446	7.39798
UGP_01.12185.12185.2.0.dta	4141	3217.26	1157.52	2	EEQFJSTFR	0,Carbamyl[AnyN-term];	2059.74	2059.73	5-4-1-0-1	5	NXT	146	8	0.25034	3	0.02807	0.17774	3.90115	0.69338	T	y1+;y2+;y4+;Y0+;Y0+;Y1+;Y1+;Y2+;Y3+;Y4+;Y5+;	Y1+;Y2+;Y4+;	sp|P01859|IGHG2_HUMAN	R	VV	172	0	176	-0.00142	-1.18185	2.22e-31	sp|P01859|IGHG2_HUMAN/tr|A0A286YEY4|A0A286YEY4_HUMAN	1	-0.0014	-0.435289
UGP_01.12188.12188.2.0.dta	3001	3217.26	1157.52	2	EEQFJSTFR	-	2059.74	2059.73	5-4-1-0-1	5	NXT	146	8	0.18713	4	0.02149	0.13331	3.09101	0.41205	T	b3+;y1+;y2+;y3+;Y0+;Y0+;Y1+;Y1+;Y2+;Y3+;Y4+;Y1++;	Y1+;Y2+;	sp|P01859|IGHG2_HUMAN	R	VV	172	0	176	-0.00045	-0.388431	2.94e-19	sp|P01859|IGHG2_HUMAN/tr|A0A286YEY4|A0A286YEY4_HUMAN	6	-0.0014	-0.435289
UGP_01.12199.12199.3.0.dta	3001	3338.27	1157.52	3	EEQFJSTFR	-	2180.75	2180.72	N(NH(HN(HEX&n-acetyl&sulfate))(HNHS))(F)	5	NXT	74	5	0.24318	3	0.01692	0.13539	3.09101	0.41848	T	y1+;y2+;y3+;Y0+;Y0+;Y1+;Y1+;Y2+;	Y0+;Y1+;	sp|P01859|IGHG2_HUMAN	R	VV	172	0	176	-0.00045	-0.388431	2.94e-19	sp|P01859|IGHG2_HUMAN/tr|A0A286YEY4|A0A286YEY4_HUMAN	6	-0.03134	-9.39084
UGP_01.12201.12201.3.0.dta	1185	3188.35	1274.66	3	AAIPSALDTJSSK	-	1913.69	1913.68	5-4-1-0-0	10	NXS	308	3	0.24658	4	0.03748	0.17823	3.84588	0.68545	T	b6+;b7+;y5+;y10+;Y0+;Y1+;Y2+;	y10+;Y0+;Y1+;	sp|Q08380|LG3BP_HUMAN	K	ST	542	0	551	-0.00054	-0.423316	9.13e-13	sp|Q08380|LG3BP_HUMAN	13	-0.01685	-5.2865
UGP_01.12206.12206.2.0.dta	3001	3217.26	1157.52	2	EEQFJSTFR	-	2059.74	2059.73	5-4-1-0-1	5	NXT	146	10	0.12167	6	0.02698	0.11596	2.09508	0.24296	T	b3+;b4+;b6+;y1+;y2+;y3+;Y0+;Y0+;Y1+;Y1+;Y2+;Y2+;Y3+;Y4+;Y5+;Y1++;	Y1+;	sp|P01859|IGHG2_HUMAN	R	VV	172	0.01	176	-0.00045	-0.388431	2.94e-19	sp|P01859|IGHG2_HUMAN/tr|A0A286YEY4|A0A286YEY4_HUMAN	6	-0.00139	-0.43218
UGP_01.12209.12209.3.3.dta	4141	2561.04	1157.52	3	EEQFJSTFR	0,Carbamyl[AnyN-term];	1403.52	1403.51	4-3-0-0-1	5	NXT	32	5	0.24914	3	0.02401	0.16442	3.90115	0.64141	T	y1+;y2+;y4+;Y0+;Y0+;Y1+;Y1+;Y2+;	Y0+;Y1+;Y2+;	sp|P01859|IGHG2_HUMAN	R	VV	172	0	176	-0.00142	-1.18185	2.22e-31	sp|P01859|IGHG2_HUMAN/tr|A0A286YEY4|A0A286YEY4_HUMAN	1	-0.00955	-3.73041
UGP_01.12211.12211.3.0.dta	3001	3233.23	1157.52	3	EEQFJSTFR	-	2075.71	2075.73	6-4-1-0-0	5	NXT	82	5	0.08708	4	0.02027	0.11456	2.09508	0.24	T	y1+;y2+;y3+;y4+;Y0+;Y0+;Y1+;Y1+;Y5+;	Y1+;	sp|P01859|IGHG2_HUMAN	R	VV	172	0.01	176	-0.00045	-0.388431	2.94e-19	sp|P01859|IGHG2_HUMAN/tr|A0A286YEY4|A0A286YEY4_HUMAN	6	0.02134	6.60231
UGP_01.12213.12213.3.0.dta	287	3493.46	1521.73	3	SVTWSESGQJVTAR	-	1971.74	1971.72	5-5-0-0-1	10	NXT	480	4	0.11152	5	0.05648	0.15819	1.96652	0.31109	T	b3+;y1+;y2+;y3+;y4+;Y0+;Y0+;Y1+;Y2+;	Y1+;	sp|P01877|IGHA2_HUMAN	L	NF	38	0.01	47	-0.00036	-0.23642	1.21e-12	sp|P01877|IGHA2_HUMAN/tr|A0A0G2JMB2|A0A0G2JMB2_HUMAN/tr|A0A286YEY5|A0A286YEY5_HUMAN	2	-0.01716	-4.91342
UGP_01.12215.12215.3.0.dta	4141	2561.04	1157.52	3	EEQFJSTFR	0,Carbamyl[AnyN-term];	1403.52	1403.51	4-3-0-0-1	5	NXT	32	5	0.35146	3	0.04845	0.21182	5.26063	1.11432	T	y1+;y2+;y4+;Y0+;Y0+;Y1+;Y1+;Y2+;	y1+;Y0+;Y1+;Y1+;Y2+;	sp|P01859|IGHG2_HUMAN	R	VV	172	0	176	-0.00142	-1.18185	2.22e-31	sp|P01859|IGHG2_HUMAN/tr|A0A286YEY4|A0A286YEY4_HUMAN	1	-0.00955	-3.73041
UGP_01.12227.12227.2.0.dta	3001	3217.26	1157.52	2	EEQFJSTFR	-	2059.74	2059.73	5-4-1-0-1	5	NXT	146	7	0.11567	4	0.02656	0.13629	2.09508	0.28554	T	y1+;y2+;y3+;y4+;Y0+;Y0+;Y1+;Y1+;Y2+;Y3+;Y1++;	Y1+;	sp|P01859|IGHG2_HUMAN	R	VV	172	0.01	176	-0.00045	-0.388431	2.94e-19	sp|P01859|IGHG2_HUMAN/tr|A0A286YEY4|A0A286YEY4_HUMAN	6	-0.00123	-0.382433
UGP_01.12231.12231.2.0.dta	3001	3217.26	1157.52	2	EEQFJSTFR	-	2059.74	2059.73	5-4-1-0-1	5	NXT	146	9	0.10947	6	0.02655	0.11042	2.09508	0.23133	T	b3+;b4+;b6+;y1+;y2+;y3+;Y0+;Y0+;Y1+;Y1+;Y2+;Y2+;Y3+;Y4+;Y1++;	Y1+;	sp|P01859|IGHG2_HUMAN	R	VV	172	0.01	176	-0.00045	-0.388431	2.94e-19	sp|P01859|IGHG2_HUMAN/tr|A0A286YEY4|A0A286YEY4_HUMAN	6	-0.00123	-0.382433
UGP_01.12251.12251.3.0.dta	3001	3217.27	1157.52	3	EEQFJSTFR	-	2059.74	2059.73	5-4-1-0-1	5	NXT	164	10	0.04766	9	0.01195	0.10983	2.09508	0.23011	T	b3+;b4+;b5+;b6+;y2+;y3+;y5+;y6+;y7+;Y0+;Y0+;Y1+;Y1+;Y2+;Y2+;Y3+;Y3+;Y4+;Y4+;	Y1+;	sp|P01859|IGHG2_HUMAN	R	VV	172	0.01	176	-0.00045	-0.388431	2.94e-19	sp|P01859|IGHG2_HUMAN/tr|A0A286YEY4|A0A286YEY4_HUMAN	6	-0.00947	-2.94441
UGP_01.12252.12252.2.0.dta	3001	3217.26	1157.52	2	EEQFJSTFR	-	2059.74	2059.73	5-4-1-0-1	5	NXT	146	8	0.10181	6	0.02918	0.10846	2.09508	0.22723	T	b3+;b4+;b6+;y1+;y2+;y3+;Y0+;Y0+;Y1+;Y1+;Y2+;Y3+;Y4+;Y1++;	Y1+;	sp|P01859|IGHG2_HUMAN	R	VV	172	0.01	176	-0.00045	-0.388431	2.94e-19	sp|P01859|IGHG2_HUMAN/tr|A0A286YEY4|A0A286YEY4_HUMAN	6	-0.00105	-0.326467
UGP_01.12253.12253.3.0.dta	3001	3217.27	1157.52	3	EEQFJSTFR	-	2059.74	2059.73	5-4-1-0-1	5	NXT	164	6	0.24115	3	0.0089	0.11545	3.09101	0.35685	T	b2+;y2+;y3+;Y0+;Y0+;Y1+;Y1+;Y2+;Y4+;	Y1+;Y4+;	sp|P01859|IGHG2_HUMAN	R	VV	172	0.01	176	-0.00045	-0.388431	2.94e-19	sp|P01859|IGHG2_HUMAN/tr|A0A286YEY4|A0A286YEY4_HUMAN	6	-0.00947	-2.94441
UGP_01.12290.12290.4.1.dta	1282	3956.63	2367.06	4	EDNAVQPJSSYTYVWHATER	-	1589.56	1589.57	3-4-1-0-0	8	NXS	760	3	0.12885	3	0.04293	0.07213	3.6544	0.26361	T	b13+;b2++;y1+;Y2++;Y3++;Y3++;	b13+;Y2++;Y3++;	sp|P12259|FA5_HUMAN	K	SG	1696	0.01	1703	-0.00128	-0.54053	2.32e-31	sp|P12259|FA5_HUMAN/tr|A0A0A0MRJ7|A0A0A0MRJ7_HUMAN	14	0.00889	2.24744
UGP_01.12291.12291.4.0.dta	2441	3934.66	2020.99	4	IPCSQPPQIEHGTIJSSR	3,Carbamidomethyl[C];	1913.68	1913.68	5-4-1-0-0	15	NXS	588	6	0.07542	15	0.10076	0.18366	2.89047	0.53086	T	b2+;b3+;b5+;b6+;b8+;b9+;b11+;b16++;y1+;y2+;y3+;y13+;y13++;y15++;y17++;Y0++;Y0++;Y1++;Y1++;Y2++;Y3++;	b5+;Y1++;	sp|P08603|CFAH_HUMAN	K	SS	868	0	882	8e-05	0.039565	4.68e-24	sp|P08603|CFAH_HUMAN	21	-0.00156	-0.396577
UGP_01.12295.12295.4.0.dta	2441	3934.66	2020.99	4	IPCSQPPQIEHGTIJSSR	3,Carbamidomethyl[C];	1913.68	1913.68	5-4-1-0-0	15	NXS	588	8	0.10125	14	0.11317	0.21107	2.89047	0.6101	T	b2+;b3+;b5+;b6+;b8+;b9+;b10+;y1+;y2+;y3+;y13+;y13++;y15++;y17++;Y0+;Y0++;Y0++;Y1++;Y1++;Y2++;Y2++;Y3++;	b5+;Y1++;	sp|P08603|CFAH_HUMAN	K	SS	868	0	882	8e-05	0.039565	4.68e-24	sp|P08603|CFAH_HUMAN	21	-0.00156	-0.396577
UGP_01.12314.12314.3.0.dta	287	3331.38	1521.73	3	SVTWSESGQJVTAR	-	1809.65	1809.67	4-5-0-0-1	10	NXT	368	2	0.16241	3	0.059	0.14992	2.91667	0.43726	T	y1+;y2+;y3+;Y0+;Y1+;	y3+;Y1+;	sp|P01877|IGHA2_HUMAN	L	NF	38	0	47	-0.00036	-0.23642	1.21e-12	sp|P01877|IGHA2_HUMAN/tr|A0A0G2JMB2|A0A0G2JMB2_HUMAN/tr|A0A286YEY5|A0A286YEY5_HUMAN	2	0.01454	4.3659
UGP_01.12317.12317.4.3.dta	3497	4445.83	2020.99	4	IPCSQPPQIEHGTIJSSR	3,Carbamidomethyl[C];	2424.84	2424.87	6-5-1-0-1	15	NXS	1062	3	0.09022	3	0.05284	0.09285	3.03913	0.28219	T	b2+;b5+;y1+;Y0++;Y1++;Y1++;	b5+;Y1++;	sp|P08603|CFAH_HUMAN	K	SS	868	0	882	8e-05	0.039565	4.68e-24	sp|P08603|CFAH_HUMAN	21	0.02781	6.25676
UGP_01.12331.12331.3.0.dta	4164	3069.23	864.457	3	GVNFJVSK	0,Carbamyl[AnyN-term];	2204.77	2204.77	5-4-2-0-0	5	NXS	232	7	0.27836	5	0.0355	0.13969	3.91617	0.54706	T	b3+;b5+;b6+;b7+;y4+;Y0+;Y0+;Y1+;Y1+;Y2+;Y3+;Y4+;	Y0+;Y1+;Y4+;	sp|P03952|KLKB1_HUMAN	R	VS	123	0	127	0.00027	0.29721	1.47e-15	sp|P03952|KLKB1_HUMAN/tr|C9JCT1|C9JCT1_HUMAN/tr|H0YAC1|H0YAC1_HUMAN/tr|E9PBC5|E9PBC5_HUMAN/tr|C9J075|C9J075_HUMAN	1	-0.00132	-0.430216
UGP_01.12360.12360.4.0.dta	2441	3934.67	2020.99	4	IPCSQPPQIEHGTIJSSR	3,Carbamidomethyl[C];	1913.68	1913.68	5-4-1-0-0	15	NXS	588	7	0.08053	15	0.12837	0.20302	2.89047	0.58684	T	b2+;b3+;b4+;b5+;b6+;b8+;b9+;b10+;b11+;y1+;y2+;y3+;y13+;y13++;y17++;Y0++;Y0++;Y1++;Y1++;Y2++;Y2++;Y3++;	b5+;Y1++;	sp|P08603|CFAH_HUMAN	K	SS	868	0	882	8e-05	0.039565	4.68e-24	sp|P08603|CFAH_HUMAN	21	-0.00165	-0.419457
UGP_01.12372.12372.5.0.dta	1985	3935.67	2020.99	5	IPCSQPPQIEHGTIJSSR	3,Carbamidomethyl[C];	1914.68	1914.7	5-4-0-0-2	15	NXS	624	6	0.18879	3	0.0603	0.13783	3.48056	0.47972	T	b3+;b5+;y1+;Y0++;Y1++;Y1++;Y2++;Y3++;Y1+++;	b5+;Y1++;Y1+++;	sp|P08603|CFAH_HUMAN	K	SS	868	0	882	8e-05	0.039565	4.68e-24	sp|P08603|CFAH_HUMAN	21	0.01288	3.27348
UGP_01.12388.12388.3.0.dta	4164	3069.23	864.457	3	GVNFJVSK	0,Carbamyl[AnyN-term];	2204.77	2204.77	5-4-2-0-0	5	NXS	232	8	0.14437	8	0.05282	0.15874	3.10363	0.49267	T	b3+;b5+;b6+;b7+;y2+;y3+;y4+;y6+;Y0+;Y0+;Y1+;Y1+;Y2+;Y3+;Y4+;Y5+;	Y0+;Y1+;	sp|P03952|KLKB1_HUMAN	R	VS	123	0	127	0.00027	0.29721	1.47e-15	sp|P03952|KLKB1_HUMAN/tr|C9JCT1|C9JCT1_HUMAN/tr|H0YAC1|H0YAC1_HUMAN/tr|E9PBC5|E9PBC5_HUMAN/tr|C9J075|C9J075_HUMAN	1	-0.00103	-0.335699
UGP_01.12401.12401.3.0.dta	4164	3069.23	864.457	3	GVNFJVSK	0,Carbamyl[AnyN-term];	2204.77	2204.77	5-4-2-0-0	5	NXS	232	11	0.18966	9	0.05985	0.19742	3.91617	0.77314	T	b3+;b5+;b6+;b7+;y2+;y3+;y4+;y5+;y6+;Y0+;Y0+;Y1+;Y1+;Y2+;Y2+;Y3+;Y3+;Y4+;Y4+;Y5+;	b6+;Y0+;Y1+;	sp|P03952|KLKB1_HUMAN	R	VS	123	0	127	0.00027	0.29721	1.47e-15	sp|P03952|KLKB1_HUMAN/tr|C9JCT1|C9JCT1_HUMAN/tr|H0YAC1|H0YAC1_HUMAN/tr|E9PBC5|E9PBC5_HUMAN/tr|C9J075|C9J075_HUMAN	1	-0.00076	-0.2477
UGP_01.12415.12415.4.1.dta	4164	3069.23	864.457	4	GVNFJVSK	0,Carbamyl[AnyN-term];	2204.77	2204.77	5-4-2-0-0	5	NXS	216	8	0.2846	9	0.03549	0.20103	3.91617	0.78726	T	b3+;b4+;b5+;b6+;b7+;y2+;y3+;y4+;y6+;Y0+;Y0+;Y1+;Y1+;Y2+;Y3+;Y4+;Y5+;	Y0+;Y1+;Y4+;	sp|P03952|KLKB1_HUMAN	R	VS	123	0	127	0.00027	0.29721	1.47e-15	sp|P03952|KLKB1_HUMAN/tr|C9JCT1|C9JCT1_HUMAN/tr|H0YAC1|H0YAC1_HUMAN/tr|E9PBC5|E9PBC5_HUMAN/tr|C9J075|C9J075_HUMAN	1	0.00262	0.853916
UGP_01.12418.12418.3.0.dta	2801	2851.2	1228.62	3	EJISDPTSPLR	-	1622.58	1622.58	5-4-0-0-0	2	NXS	146	6	0.24196	5	0.2266	0.27035	4.44537	1.20179	T	y1+;y3+;y4+;y6+;y8+;Y0+;Y1+;Y1+;Y2+;Y4+;Y1++;	y6+;Y1+;Y4+;Y1++;	sp|P01591|IGJ_HUMAN	R	TR	70	0	71	0.00078	0.634352	6.09e-07	sp|P01591|IGJ_HUMAN/tr|D6RD17|D6RD17_HUMAN/tr|D6RHJ6|D6RHJ6_HUMAN	14	-0.00148	-0.519263
UGP_01.12423.12423.4.2.dta	3497	4299.78	2020.99	4	IPCSQPPQIEHGTIJSSR	3,Carbamidomethyl[C];	2278.79	2278.81	6-5-1-0-0	15	NXS	908	2	0.03723	4	0.06719	0.08428	3.03913	0.25613	T	b3+;b5+;y1+;y2+;Y1++;Y1++;	b5+;Y1++;	sp|P08603|CFAH_HUMAN	K	SS	868	0.01	882	8e-05	0.039565	4.68e-24	sp|P08603|CFAH_HUMAN	21	0.01557	3.62198
UGP_01.12437.12437.3.0.dta	3497	4080.73	2020.99	3	IPCSQPPQIEHGTIJSSR	3,Carbamidomethyl[C];	2059.74	2059.73	5-4-1-0-1	15	NXS	650	9	0.24205	5	0.07853	0.19159	5.18431	0.99329	T	b2+;b3+;b5+;b10+;y3+;Y0+;Y1+;Y1++;Y1++;Y2++;Y2++;Y3++;Y3++;Y4++;	b5+;Y1++;Y1++;Y2++;Y3++;	sp|P08603|CFAH_HUMAN	K	SS	868	0	882	8e-05	0.039565	4.68e-24	sp|P08603|CFAH_HUMAN	21	-0.00665	-1.63001
UGP_01.12438.12438.3.0.dta	2801	2851.2	1228.62	3	EJISDPTSPLR	-	1622.58	1622.58	5-4-0-0-0	2	NXS	148	7	0.2893	5	0.23296	0.25592	6.22538	1.59322	T	y1+;y3+;y6+;y8+;y10++;Y0+;Y1+;Y3+;Y4+;Y5+;Y1++;Y2++;	y6+;y10++;Y1+;Y3+;Y4+;Y5+;Y1++;	sp|P01591|IGJ_HUMAN	R	TR	70	0	71	0.00078	0.634352	6.09e-07	sp|P01591|IGJ_HUMAN/tr|D6RD17|D6RD17_HUMAN/tr|D6RHJ6|D6RHJ6_HUMAN	14	-0.00205	-0.719249
UGP_01.12439.12439.3.0.dta	4164	3069.23	864.457	3	GVNFJVSK	0,Carbamyl[AnyN-term];	2204.77	2204.77	5-4-2-0-0	5	NXS	228	11	0.21088	9	0.06509	0.20825	3.91617	0.81555	T	b3+;b5+;b6+;b7+;y2+;y3+;y4+;y5+;y6+;Y0+;Y0+;Y1+;Y1+;Y2+;Y2+;Y3+;Y3+;Y4+;Y4+;Y5+;	b6+;Y0+;Y1+;	sp|P03952|KLKB1_HUMAN	R	VS	123	0	127	0.00027	0.29721	1.47e-15	sp|P03952|KLKB1_HUMAN/tr|C9JCT1|C9JCT1_HUMAN/tr|H0YAC1|H0YAC1_HUMAN/tr|E9PBC5|E9PBC5_HUMAN/tr|C9J075|C9J075_HUMAN	1	-0.00019	-0.0619251
UGP_01.12442.12442.4.0.dta	2441	4080.72	2020.99	4	IPCSQPPQIEHGTIJSSR	3,Carbamidomethyl[C];	2059.73	2059.73	5-4-1-0-1	15	NXS	652	6	0.06502	10	0.07385	0.16179	2.89047	0.46765	T	b2+;b3+;b5+;b8+;b9+;b10+;y1+;y2+;y3+;y13++;Y0++;Y0++;Y1++;Y1++;Y2++;Y3++;	b5+;Y1++;	sp|P08603|CFAH_HUMAN	K	SS	868	0	882	8e-05	0.039565	4.68e-24	sp|P08603|CFAH_HUMAN	21	0	0
UGP_01.12444.12444.3.0.dta	3001	3176.23	1157.52	3	EEQFJSTFR	-	2018.71	2018.71	6-3-1-0-1	5	NXT	118	6	0.12096	4	0.02463	0.13308	2.09508	0.27881	T	y1+;y2+;y3+;y4+;Y0+;Y0+;Y1+;Y1+;Y2+;Y3+;	Y1+;	sp|P01859|IGHG2_HUMAN	R	VV	172	0.01	176	-0.00045	-0.388431	2.94e-19	sp|P01859|IGHG2_HUMAN/tr|A0A286YEY4|A0A286YEY4_HUMAN	6	-0.00368	-1.15897
UGP_01.12455.12455.4.0.dta	2441	3934.67	2020.99	4	IPCSQPPQIEHGTIJSSR	3,Carbamidomethyl[C];	1913.68	1913.68	5-4-1-0-0	15	NXS	606	8	0.22872	6	0.08167	0.20618	4.3441	0.89567	T	b3+;b5+;b10+;b11+;y1+;y13++;Y0++;Y0++;Y1++;Y1++;Y2++;Y3++;Y4++;Y5++;	b5+;Y1++;Y3++;Y4++;	sp|P08603|CFAH_HUMAN	K	SS	868	0	882	8e-05	0.039565	4.68e-24	sp|P08603|CFAH_HUMAN	21	-0.00617	-1.56851
UGP_01.12461.12461.2.0.dta	4164	3069.23	864.457	2	GVNFJVSK	0,Carbamyl[AnyN-term];	2204.77	2204.77	5-4-2-0-0	5	NXS	218	8	0.56686	4	0.07182	0.24604	5.88413	1.44772	T	b3+;b4+;b6+;b7+;Y0+;Y0+;Y1+;Y1+;Y2+;Y3+;Y4+;Y5+;	b6+;Y0+;Y1+;Y2+;Y3+;Y4+;	sp|P03952|KLKB1_HUMAN	R	VS	123	0	127	0.00027	0.29721	1.47e-15	sp|P03952|KLKB1_HUMAN/tr|C9JCT1|C9JCT1_HUMAN/tr|H0YAC1|H0YAC1_HUMAN/tr|E9PBC5|E9PBC5_HUMAN/tr|C9J075|C9J075_HUMAN	1	0.00088	0.286811
UGP_01.12462.12462.2.0.dta	4164	3069.23	864.457	2	GVNFJVSK	0,Carbamyl[AnyN-term];	2204.77	2204.77	5-4-2-0-0	5	NXS	218	8	0.50126	8	0.07608	0.27185	5.88413	1.5996	T	b3+;b4+;b5+;b6+;b7+;y2+;y3+;y4+;Y0+;Y0+;Y1+;Y1+;Y2+;Y3+;Y4+;Y5+;	b6+;Y0+;Y0+;Y1+;Y2+;Y4+;	sp|P03952|KLKB1_HUMAN	R	VS	123	0	127	0.00027	0.29721	1.47e-15	sp|P03952|KLKB1_HUMAN/tr|C9JCT1|C9JCT1_HUMAN/tr|H0YAC1|H0YAC1_HUMAN/tr|E9PBC5|E9PBC5_HUMAN/tr|C9J075|C9J075_HUMAN	1	0.00088	0.286811
UGP_01.12466.12466.2.0.dta	4164	3069.23	864.457	2	GVNFJVSK	0,Carbamyl[AnyN-term];	2204.77	2204.77	5-4-2-0-0	5	NXS	218	9	0.40983	9	0.08367	0.24899	5.27921	1.31449	T	b2+;b3+;b4+;b5+;b6+;b7+;y2+;y3+;y4+;Y0+;Y0+;Y1+;Y1+;Y2+;Y3+;Y3+;Y4+;Y5+;	b6+;Y0+;Y1+;Y2+;Y4+;	sp|P03952|KLKB1_HUMAN	R	VS	123	0	127	0.00027	0.29721	1.47e-15	sp|P03952|KLKB1_HUMAN/tr|C9JCT1|C9JCT1_HUMAN/tr|H0YAC1|H0YAC1_HUMAN/tr|E9PBC5|E9PBC5_HUMAN/tr|C9J075|C9J075_HUMAN	1	0.00088	0.286811
UGP_01.12478.12478.3.0.dta	3001	3176.23	1157.52	3	EEQFJSTFR	-	2018.71	2018.71	6-3-1-0-1	5	NXT	124	6	0.3331	4	0.02257	0.19742	3.90115	0.77015	T	y1+;y2+;y3+;y4+;Y0+;Y0+;Y1+;Y1+;Y2+;Y3+;	Y0+;Y1+;Y1+;	sp|P01859|IGHG2_HUMAN	R	VV	172	0	176	-0.00045	-0.388431	2.94e-19	sp|P01859|IGHG2_HUMAN/tr|A0A286YEY4|A0A286YEY4_HUMAN	6	-0.00251	-0.790494
UGP_01.12509.12509.4.0.dta	3001	3055.21	1157.52	4	EEQFJSTFR	-	1897.69	1897.68	4-4-1-0-1	5	NXT	134	6	0.26334	4	0.01966	0.17443	3.09101	0.53918	T	y1+;y2+;y3+;y4+;Y0+;Y0+;Y1+;Y1+;Y2+;Y4+;	Y0+;Y1+;	sp|P01859|IGHG2_HUMAN	R	VV	172	0	176	-0.00045	-0.388431	2.94e-19	sp|P01859|IGHG2_HUMAN/tr|A0A286YEY4|A0A286YEY4_HUMAN	6	-0.0032	-1.04774
UGP_01.12511.12511.4.0.dta	1750	4764.8	994.463	4	VJMSNHHR	-	3770.34	3770.33	10-7-2-0-1	2	NXS	314	0	0	3	0.06699	0.08035	2.10436	0.16909	T	y1+;y2+;y3+;	y3+;	sp|P08185|CBG_HUMAN	Y	GL	30	0.01	31	-0.00017	-0.170777	3.23e-16	sp|P08185|CBG_HUMAN/tr|G3V4V7|G3V4V7_HUMAN/tr|G3V350|G3V350_HUMAN	1	-0.00567	-1.19023
UGP_01.12518.12518.4.0.dta	3497	4080.72	2020.99	4	IPCSQPPQIEHGTIJSSR	3,Carbamidomethyl[C];	2059.74	2059.73	5-4-1-0-1	15	NXS	650	6	0.03987	8	0.05054	0.10534	2.05687	0.21667	T	b2+;b3+;b4+;b5+;b8+;b14+;y1+;y3+;Y0++;Y0++;Y1++;Y1++;Y2++;Y3++;	Y1++;	sp|P08603|CFAH_HUMAN	K	SS	868	0.01	882	8e-05	0.039565	4.68e-24	sp|P08603|CFAH_HUMAN	21	-0.00064	-0.156874
UGP_01.12520.12520.4.0.dta	3497	4080.72	2020.99	4	IPCSQPPQIEHGTIJSSR	3,Carbamidomethyl[C];	2059.74	2059.73	5-4-1-0-1	15	NXS	650	7	0.05014	9	0.06555	0.15459	2.05687	0.31796	T	b2+;b3+;b5+;b6+;b8+;y1+;y2+;y3+;y13+;Y0++;Y0++;Y1++;Y1++;Y2++;Y3++;Y4++;	Y1++;	sp|P08603|CFAH_HUMAN	K	SS	868	0	882	8e-05	0.039565	4.68e-24	sp|P08603|CFAH_HUMAN	21	-0.00064	-0.156874
UGP_01.12521.12521.3.0.dta	3001	3055.21	1157.52	3	EEQFJSTFR	-	1897.69	1897.68	4-4-1-0-1	5	NXT	136	8	0.07849	9	0.03055	0.17123	2.09508	0.35874	T	b3+;b4+;b6+;y1+;y2+;y3+;y4+;y5+;y6+;Y0+;Y0+;Y1+;Y1+;Y2+;Y3+;Y4+;Y5+;	Y1+;	sp|P01859|IGHG2_HUMAN	R	VV	172	0.01	176	-0.00045	-0.388431	2.94e-19	sp|P01859|IGHG2_HUMAN/tr|A0A286YEY4|A0A286YEY4_HUMAN	6	-0.00699	-2.28864
UGP_01.12522.12522.4.0.dta	3497	4080.72	2020.99	4	IPCSQPPQIEHGTIJSSR	3,Carbamidomethyl[C];	2059.74	2059.73	5-4-1-0-1	15	NXS	650	5	0.05408	9	0.06849	0.14744	3.03913	0.44808	T	b2+;b3+;b5+;b8+;b9+;b12+;y2+;y3+;y13+;Y0++;Y0++;Y1++;Y1++;Y2++;	b5+;Y1++;	sp|P08603|CFAH_HUMAN	K	SS	868	0	882	8e-05	0.039565	4.68e-24	sp|P08603|CFAH_HUMAN	21	-0.00064	-0.156874
UGP_01.12523.12523.4.0.dta	2441	4080.72	2020.99	4	IPCSQPPQIEHGTIJSSR	3,Carbamidomethyl[C];	2059.74	2059.73	5-4-1-0-1	15	NXS	650	8	0.05872	12	0.08136	0.15907	2.89047	0.45979	T	b2+;b3+;b5+;b6+;b8+;b9+;b10+;b11+;y2+;y3+;y13++;y17++;Y0++;Y0++;Y1++;Y1++;Y2++;Y2++;Y3++;Y4++;	b5+;Y1++;	sp|P08603|CFAH_HUMAN	K	SS	868	0	882	8e-05	0.039565	4.68e-24	sp|P08603|CFAH_HUMAN	21	-0.00064	-0.156874
UGP_01.12527.12527.4.0.dta	2441	3934.67	2020.99	4	IPCSQPPQIEHGTIJSSR	3,Carbamidomethyl[C];	1913.69	1913.68	5-4-1-0-0	15	NXS	598	9	0.12119	10	0.10289	0.20676	2.89047	0.59763	T	b2+;b3+;b5+;b6+;b10+;b16++;y1+;y2+;y3+;y13++;Y0+;Y0++;Y0++;Y1++;Y1++;Y2++;Y2++;Y3++;Y4++;	b5+;Y1++;	sp|P08603|CFAH_HUMAN	K	SS	868	0	882	8e-05	0.039565	4.68e-24	sp|P08603|CFAH_HUMAN	21	-0.00945	-2.40233
UGP_01.12531.12531.2.0.dta	3001	3055.21	1157.52	2	EEQFJSTFR	-	1897.68	1897.68	4-4-1-0-1	5	NXT	134	10	0.25526	4	0.02266	0.18064	4.61262	0.83322	T	b3+;y1+;y2+;y4+;Y0+;Y0+;Y1+;Y1+;Y2+;Y2+;Y3+;Y4+;Y5+;Y1++;	Y0+;Y1+;Y2+;Y4+;	sp|P01859|IGHG2_HUMAN	R	VV	172	0	176	-0.00045	-0.388431	2.94e-19	sp|P01859|IGHG2_HUMAN/tr|A0A286YEY4|A0A286YEY4_HUMAN	6	-0.00233	-0.762884
UGP_01.12533.12533.4.1.dta	960	4110.69	1435.73	4	PPQIEHGTIJSSR	-	2674.97	2674.94	7-4-2-0-1	10	NXS	796	3	0.04353	4	0.04463	0.10463	1.9782	0.20697	T	b5+;b6+;y1+;y3+;Y1+;Y1++;Y3++;	Y1++;	sp|P08603|CFAH_HUMAN	Q	SS	873	0.01	882	0.00114	0.793477	1.75e-22	sp|P08603|CFAH_HUMAN	1	-0.0296	-7.20244
UGP_01.12540.12540.3.0.dta	3001	3176.23	1157.52	3	EEQFJSTFR	-	2018.71	2018.71	6-3-1-0-1	5	NXT	124	5	0.2702	4	0.02857	0.17062	3.90115	0.66561	T	b2+;y1+;y3+;y4+;Y0+;Y0+;Y1+;Y1+;Y1++;	Y0+;Y1+;Y1+;	sp|P01859|IGHG2_HUMAN	R	VV	172	0	176	-0.00045	-0.388431	2.94e-19	sp|P01859|IGHG2_HUMAN/tr|A0A286YEY4|A0A286YEY4_HUMAN	6	-0.00067	-0.211009
UGP_01.12542.12542.2.0.dta	3001	3055.21	1157.52	2	EEQFJSTFR	-	1897.68	1897.68	4-4-1-0-1	5	NXT	136	10	0.19657	5	0.03177	0.14601	3.09101	0.45133	T	b3+;b4+;y1+;y2+;y3+;Y0+;Y0+;Y1+;Y1+;Y2+;Y2+;Y3+;Y4+;Y5+;Y1++;	Y1+;Y2+;	sp|P01859|IGHG2_HUMAN	R	VV	172	0	176	-0.00045	-0.388431	2.94e-19	sp|P01859|IGHG2_HUMAN/tr|A0A286YEY4|A0A286YEY4_HUMAN	6	-0.00212	-0.694126
UGP_01.12556.12556.2.0.dta	3001	3055.21	1157.52	2	EEQFJSTFR	-	1897.68	1897.68	4-4-1-0-1	5	NXT	136	10	0.15063	7	0.03753	0.16289	2.09508	0.34127	T	b3+;b4+;b6+;y1+;y2+;y3+;y4+;Y0+;Y0+;Y1+;Y1+;Y2+;Y2+;Y3+;Y3+;Y4+;Y1++;	Y1+;	sp|P01859|IGHG2_HUMAN	R	VV	172	0.01	176	-0.00045	-0.388431	2.94e-19	sp|P01859|IGHG2_HUMAN/tr|A0A286YEY4|A0A286YEY4_HUMAN	6	-0.00212	-0.694126
UGP_01.12561.12561.4.0.dta	2441	4299.78	2020.99	4	IPCSQPPQIEHGTIJSSR	3,Carbamidomethyl[C];	2278.8	2278.81	6-5-1-0-0	15	NXS	912	1	0.05186	5	0.08946	0.14032	2.89047	0.4056	T	b5+;y1+;y2+;y3+;y13++;Y1++;	b5+;Y1++;	sp|P08603|CFAH_HUMAN	K	SS	868	0	882	8e-05	0.039565	4.68e-24	sp|P08603|CFAH_HUMAN	21	0.01139	2.6496
UGP_01.12570.12570.3.0.dta	3001	3055.21	1157.52	3	EEQFJSTFR	-	1897.69	1897.68	4-4-1-0-1	5	NXT	136	8	0.29817	4	0.02221	0.19266	3.90115	0.75161	T	y1+;y2+;y3+;y4+;Y0+;Y0+;Y1+;Y1+;Y2+;Y3+;Y4+;Y1++;	Y0+;Y1+;Y2+;	sp|P01859|IGHG2_HUMAN	R	VV	172	0	176	-0.00045	-0.388431	2.94e-19	sp|P01859|IGHG2_HUMAN/tr|A0A286YEY4|A0A286YEY4_HUMAN	6	-0.00668	-2.18715
UGP_01.12590.12590.4.0.dta	3497	4299.78	2020.99	4	IPCSQPPQIEHGTIJSSR	3,Carbamidomethyl[C];	2278.8	2278.81	6-5-1-0-0	15	NXS	916	3	0.15021	3	0.05004	0.1305	3.03913	0.39662	T	b5+;b11+;y13+;Y1++;Y2++;Y3++;	Y1++;Y2++;	sp|P08603|CFAH_HUMAN	K	SS	868	0	882	8e-05	0.039565	4.68e-24	sp|P08603|CFAH_HUMAN	21	0.01069	2.48676
UGP_01.12597.12597.5.3.dta	3482	4987.08	2782.3	5	GNVAVTVSGHTCQHWSAQTPHTHJR	12,Carbamidomethyl[C];	2204.79	2204.77	5-4-2-0-0	24	NXT	796	4	0.08556	4	0.08067	0.19298	2.83965	0.54799	T	b2+;b3+;b4+;y1+;Y0++;Y1++;Y1++;Y2++;	b3+;Y1++;	sp|P00747|PLMN_HUMAN	R	TP	285	0	308	-0.00052	-0.18683	4.81e-20	sp|P00747|PLMN_HUMAN	28	-0.01265	-2.53706
UGP_01.12599.12599.3.0.dta	3001	3055.21	1157.52	3	EEQFJSTFR	-	1897.69	1897.68	4-4-1-0-1	5	NXT	136	13	0.09506	10	0.03066	0.16466	2.09508	0.34498	T	b3+;b4+;b5+;b6+;y1+;y2+;y3+;y5+;y6+;y7+;Y0+;Y0+;Y1+;Y1+;Y2+;Y2+;Y3+;Y3+;Y4+;Y4+;Y5+;Y0++;Y1++;	Y1+;	sp|P01859|IGHG2_HUMAN	R	VV	172	0.01	176	-0.00045	-0.388431	2.94e-19	sp|P01859|IGHG2_HUMAN/tr|A0A286YEY4|A0A286YEY4_HUMAN	6	-0.00675	-2.21006
UGP_01.12602.12602.3.0.dta	2801	2851.2	1228.62	3	EJISDPTSPLR	-	1622.59	1622.58	5-4-0-0-0	2	NXS	122	9	0.25586	6	0.27873	0.29414	5.07736	1.49344	T	y1+;y3+;y4+;y6+;y7+;y8+;Y0+;Y0+;Y1+;Y1+;Y2+;Y3+;Y3+;Y4+;Y1++;	y6+;Y1+;Y2+;Y3+;Y4+;	sp|P01591|IGJ_HUMAN	R	TR	70	0	71	0.00078	0.634352	6.09e-07	sp|P01591|IGJ_HUMAN/tr|D6RD17|D6RD17_HUMAN/tr|D6RHJ6|D6RHJ6_HUMAN	14	-0.00452	-1.58585
UGP_01.12603.12603.3.0.dta	2801	2851.2	1228.62	3	EJISDPTSPLR	-	1622.59	1622.58	5-4-0-0-0	2	NXS	148	10	0.22706	8	0.24741	0.28558	3.75283	1.07175	T	b2+;b5+;y1+;y3+;y4+;y6+;y7+;y8+;Y0+;Y0+;Y1+;Y1+;Y2+;Y3+;Y4+;Y4+;Y0++;Y1++;	y6+;Y1+;Y4+;	sp|P01591|IGJ_HUMAN	R	TR	70	0	71	0.00078	0.634352	6.09e-07	sp|P01591|IGJ_HUMAN/tr|D6RD17|D6RD17_HUMAN/tr|D6RHJ6|D6RHJ6_HUMAN	14	-0.00452	-1.58585
UGP_01.12604.12604.4.5.dta	4427	3972.62	1918.84	4	JICNLSSICNDSAFFR	3,Carbamidomethyl[C];4,Deamidated[N];9,Carbamidomethyl[C];	2053.77	2053.77	3-7-0-0-1	1	NXC	680	0	0	4	0.05421	0.069	1.96085	0.1353	T	b7++;b8++;y1+;y8+;	b8++;	sp|Q8IZP9|AGRG2_HUMAN	R	GE	108	0.01	108	0.01911	9.95393	2.17e-12	sp|Q8IZP9|AGRG2_HUMAN	7	-0.00169	-0.42552
UGP_01.12610.12610.4.2.dta	1195	3583.57	1669.89	4	PVTPIAQJQTTLGSSR	-	1913.68	1913.68	5-4-1-0-0	8	NXT	244	4	0.16196	6	0.11211	0.23617	4.35386	1.02827	T	b3+;b5+;y4+;y5+;y7+;y14++;Y0+;Y1+;Y0++;Y1++;	b3+;y4+;Y1+;Y1++;	sp|Q9NZP8|C1RL_HUMAN	R	AK	235	0	242	0.00046	0.275305	1.54e-24	sp|Q9NZP8|C1RL_HUMAN/tr|H0YFL7|H0YFL7_HUMAN	13	-0.00386	-1.07744
UGP_01.12625.12625.3.1.dta	2801	2851.2	1228.62	3	EJISDPTSPLR	-	1622.59	1622.58	5-4-0-0-0	2	NXS	148	7	0.14583	6	0.21664	0.22643	3.75283	0.84975	T	y1+;y3+;y4+;y6+;y7+;y8+;Y0+;Y0+;Y1+;Y1+;Y2+;Y4+;Y1++;	y6+;Y1+;Y4+;	sp|P01591|IGJ_HUMAN	R	TR	70	0	71	0.00078	0.634352	6.09e-07	sp|P01591|IGJ_HUMAN/tr|D6RD17|D6RD17_HUMAN/tr|D6RHJ6|D6RHJ6_HUMAN	14	-0.00454	-1.59287
UGP_01.12626.12626.3.1.dta	2801	2851.2	1228.62	3	EJISDPTSPLR	-	1622.59	1622.58	5-4-0-0-0	2	NXS	148	9	0.24685	7	0.25584	0.2944	5.07736	1.49479	T	b2+;y1+;y3+;y4+;y6+;y7+;y8+;Y0+;Y0+;Y1+;Y1+;Y2+;Y2+;Y3+;Y4+;Y1++;	y6+;Y1+;Y2+;Y3+;Y4+;	sp|P01591|IGJ_HUMAN	R	TR	70	0	71	0.00078	0.634352	6.09e-07	sp|P01591|IGJ_HUMAN/tr|D6RD17|D6RD17_HUMAN/tr|D6RHJ6|D6RHJ6_HUMAN	14	-0.00454	-1.59287
UGP_01.12627.12627.3.0.dta	1195	3583.57	1669.89	3	PVTPIAQJQTTLGSSR	-	1913.68	1913.68	5-4-1-0-0	8	NXT	248	6	0.22787	5	0.13777	0.26861	4.35386	1.16948	T	b3+;y4+;y6+;y8+;y13++;Y0+;Y1+;Y0++;Y0++;Y1++;Y2++;	b3+;y4+;Y1+;Y1++;	sp|Q9NZP8|C1RL_HUMAN	R	AK	235	0	242	0.00046	0.275305	1.54e-24	sp|Q9NZP8|C1RL_HUMAN/tr|H0YFL7|H0YFL7_HUMAN	13	-0.00233	-0.650373
UGP_01.12634.12634.3.0.dta	4141	3055.21	1157.52	3	EEQFJSTFR	0,Carbamyl[AnyN-term];	1897.69	1897.68	4-4-1-0-1	5	NXT	136	11	0.09418	12	0.02968	0.16089	2.09508	0.33708	T	b3+;b4+;b5+;b6+;b7+;y1+;y2+;y3+;y5+;y6+;y7+;y8+;Y0+;Y0+;Y1+;Y1+;Y2+;Y3+;Y4+;Y4+;Y5+;Y5+;Y1++;	Y1+;	sp|P01859|IGHG2_HUMAN	R	VV	172	0.01	176	-0.00142	-1.18185	2.22e-31	sp|P01859|IGHG2_HUMAN/tr|A0A286YEY4|A0A286YEY4_HUMAN	1	-0.00688	-2.25263
UGP_01.12644.12644.3.0.dta	3497	4080.73	2020.99	3	IPCSQPPQIEHGTIJSSR	3,Carbamidomethyl[C];	2059.75	2059.73	5-4-1-0-1	15	NXS	596	5	0.16266	3	0.06395	0.11837	3.83944	0.45446	T	b5+;b10+;y1+;Y1+;Y1++;Y1++;Y2++;Y3++;	b5+;Y1++;Y3++;	sp|P08603|CFAH_HUMAN	K	SS	868	0	882	8e-05	0.039565	4.68e-24	sp|P08603|CFAH_HUMAN	21	-0.01266	-3.10314
UGP_01.12646.12646.3.1.dta	2801	2851.2	1228.62	3	EJISDPTSPLR	-	1622.59	1622.58	5-4-0-0-0	2	NXS	146	7	0.08921	3	0.17948	0.17637	2.96624	0.52317	T	y1+;y3+;y6+;Y0+;Y0+;Y1+;Y1+;Y4+;Y4+;Y1++;	y6+;Y1+;	sp|P01591|IGJ_HUMAN	R	TR	70	0	71	0.00078	0.634352	6.09e-07	sp|P01591|IGJ_HUMAN/tr|D6RD17|D6RD17_HUMAN/tr|D6RHJ6|D6RHJ6_HUMAN	14	-0.00493	-1.7297
UGP_01.12666.12666.4.1.dta	1195	3729.63	1669.89	4	PVTPIAQJQTTLGSSR	-	2059.74	2059.73	5-4-1-0-1	8	NXT	246	0	0	3	0.06965	0.10646	2.89778	0.30848	T	b3+;y2+;y4+;	b3+;y4+;	sp|Q9NZP8|C1RL_HUMAN	R	AK	235	0.01	242	0.00046	0.275305	1.54e-24	sp|Q9NZP8|C1RL_HUMAN/tr|H0YFL7|H0YFL7_HUMAN	13	-0.00966	-2.59076
UGP_01.12675.12675.5.1.dta	3482	4987.08	2782.3	5	GNVAVTVSGHTCQHWSAQTPHTHJR	12,Carbamidomethyl[C];	2204.78	2204.77	5-4-2-0-0	24	NXT	836	0	0	4	0.07795	0.15037	1.90957	0.28714	T	b2+;b3+;b4+;y1+;	b2+;	sp|P00747|PLMN_HUMAN	R	TP	285	0.01	308	-0.00052	-0.18683	4.81e-20	sp|P00747|PLMN_HUMAN	28	-0.00814	-1.63255
UGP_01.12679.12679.4.1.dta	533	4137.55	1948.78	4	HEEGHMLJCTCFGQGR	6,Oxidation[M];9,Carbamidomethyl[C];11,Carbamidomethyl[C];	2188.77	2188.78	4-4-2-0-1	8	NXT	124	0	0	12	0.08567	0.15293	2.0649	0.31578	T	b2+;b3+;b4+;b5+;y1+;y3+;y4+;y5+;y6+;y7+;y8+;y9+;	y1+;	sp|P02751|FINC_HUMAN	R	GR	535	0.01	542	-8e-05	-0.041031	8.47e-28	sp|P02751|FINC_HUMAN	21	0.0119	2.87681
UGP_01.12682.12682.5.2.dta	3482	4987.08	2782.3	5	GNVAVTVSGHTCQHWSAQTPHTHJR	12,Carbamidomethyl[C];	2204.78	2204.77	5-4-2-0-0	24	NXT	836	1	0.01828	4	0.07672	0.1597	3.60265	0.57534	T	b2+;b3+;b4+;y1+;Y1++;	b2+;b3+;Y1++;	sp|P00747|PLMN_HUMAN	R	TP	285	0	308	-0.00052	-0.18683	4.81e-20	sp|P00747|PLMN_HUMAN	28	-0.00814	-1.63255
UGP_01.12686.12686.3.0.dta	2557	3180.24	1266.56	3	LGJWSAMPSCK	7,Oxidation[M];10,Carbamidomethyl[C];	1913.68	1913.68	5-4-1-0-0	3	NXS	112	2	0.06565	4	0.08005	0.15774	3.87262	0.61086	T	b7+;y4+;y5+;y7+;Y0+;Y1+;	y4+;Y0+;Y1+;	sp|P02749|APOH_HUMAN	K	AS	251	0	253	0.00075	0.591695	1.68e-17	sp|P02749|APOH_HUMAN/tr|J3KS17|J3KS17_HUMAN	13	0.00188	0.591339
UGP_01.12690.12690.3.0.dta	533	4137.56	1948.78	3	HEEGHMLJCTCFGQGR	6,Oxidation[M];9,Carbamidomethyl[C];11,Carbamidomethyl[C];	2188.77	2188.78	4-4-2-0-1	8	NXT	162	0	0	6	0.07266	0.12142	2.0649	0.25072	T	b2+;b3+;b4+;b5+;y4+;y8+;	b2+;	sp|P02751|FINC_HUMAN	R	GR	535	0.01	542	-8e-05	-0.041031	8.47e-28	sp|P02751|FINC_HUMAN	21	0.0029	0.701068
UGP_01.12715.12715.3.1.dta	2441	3569.53	2020.99	3	IPCSQPPQIEHGTIJSSR	3,Carbamidomethyl[C];	1548.55	1548.54	4-3-1-0-0	15	NXS	412	4	0.10042	6	0.06612	0.16712	2.89047	0.48305	T	b3+;b5+;y1+;y2+;y3+;y13++;Y0++;Y1++;Y2++;Y3++;	b5+;Y1++;	sp|P08603|CFAH_HUMAN	K	SS	868	0	882	8e-05	0.039565	4.68e-24	sp|P08603|CFAH_HUMAN	21	-0.00236	-0.661337
UGP_01.12750.12750.3.1.dta	4164	3070.23	864.457	3	GVNFJVSK	0,Carbamyl[AnyN-term];	2205.77	2205.79	5-4-1-0-2	5	NXS	138	6	0.12452	3	0.02063	0.0779	3.10363	0.24176	T	b3+;b6+;y4+;Y0+;Y0+;Y1+;Y1+;Y2+;Y4+;	Y0+;Y1+;	sp|P03952|KLKB1_HUMAN	R	VS	123	0.01	127	0.00027	0.29721	1.47e-15	sp|P03952|KLKB1_HUMAN/tr|C9JCT1|C9JCT1_HUMAN/tr|H0YAC1|H0YAC1_HUMAN/tr|E9PBC5|E9PBC5_HUMAN/tr|C9J075|C9J075_HUMAN	1	0.02118	6.90082
UGP_01.12752.12752.3.0.dta	3001	3071.2	1157.52	3	EEQFJSTFR	-	1913.68	1913.68	5-4-1-0-0	5	NXT	98	5	0.14637	3	0.02149	0.10958	3.09101	0.3387	T	y1+;y2+;y3+;Y0+;Y0+;Y1+;Y1+;Y4+;	Y1+;Y4+;	sp|P01859|IGHG2_HUMAN	R	VV	172	0.01	176	-0.00045	-0.388431	2.94e-19	sp|P01859|IGHG2_HUMAN/tr|A0A286YEY4|A0A286YEY4_HUMAN	6	-0.00466	-1.51782
UGP_01.12753.12753.3.1.dta	4164	3070.23	864.457	3	GVNFJVSK	0,Carbamyl[AnyN-term];	2205.77	2205.79	5-4-1-0-2	5	NXS	138	7	0.1421	4	0.01959	0.08723	3.10363	0.27073	T	b3+;b5+;b6+;y4+;Y0+;Y0+;Y1+;Y1+;Y2+;Y3+;Y4+;	Y0+;Y1+;	sp|P03952|KLKB1_HUMAN	R	VS	123	0.01	127	0.00027	0.29721	1.47e-15	sp|P03952|KLKB1_HUMAN/tr|C9JCT1|C9JCT1_HUMAN/tr|H0YAC1|H0YAC1_HUMAN/tr|E9PBC5|E9PBC5_HUMAN/tr|C9J075|C9J075_HUMAN	1	0.02118	6.90082
UGP_01.12755.12755.3.1.dta	4164	3070.23	864.457	3	GVNFJVSK	0,Carbamyl[AnyN-term];	2205.77	2205.79	5-4-1-0-2	5	NXS	138	5	0.15464	5	0.01878	0.0839	3.10363	0.2604	T	b3+;b5+;b6+;b7+;y4+;Y0+;Y0+;Y1+;Y1+;Y2+;	Y0+;Y1+;	sp|P03952|KLKB1_HUMAN	R	VS	123	0.01	127	0.00027	0.29721	1.47e-15	sp|P03952|KLKB1_HUMAN/tr|C9JCT1|C9JCT1_HUMAN/tr|H0YAC1|H0YAC1_HUMAN/tr|E9PBC5|E9PBC5_HUMAN/tr|C9J075|C9J075_HUMAN	1	0.02118	6.90082
UGP_01.12756.12756.3.1.dta	3001	3071.2	1157.52	3	EEQFJSTFR	-	1913.68	1913.68	5-4-1-0-0	5	NXT	98	6	0.12956	5	0.02452	0.1361	2.09508	0.28514	T	b6+;y1+;y2+;y3+;y4+;Y0+;Y0+;Y1+;Y1+;Y2+;Y4+;	Y1+;	sp|P01859|IGHG2_HUMAN	R	VV	172	0.01	176	-0.00045	-0.388431	2.94e-19	sp|P01859|IGHG2_HUMAN/tr|A0A286YEY4|A0A286YEY4_HUMAN	6	-0.00466	-1.51782
UGP_01.12784.12784.3.0.dta	3001	3055.21	1157.52	3	EEQFJSTFR	-	1897.69	1897.68	4-4-1-0-1	5	NXT	144	7	0.2696	5	0.0282	0.18794	3.09101	0.58092	T	b3+;y1+;y2+;y3+;y4+;Y0+;Y0+;Y1+;Y1+;Y2+;Y4+;Y1++;	Y0+;Y1+;	sp|P01859|IGHG2_HUMAN	R	VV	172	0	176	-0.00045	-0.388431	2.94e-19	sp|P01859|IGHG2_HUMAN/tr|A0A286YEY4|A0A286YEY4_HUMAN	6	-0.00516	-1.68947
UGP_01.12791.12791.5.0.dta	2441	3934.66	2020.99	5	IPCSQPPQIEHGTIJSSR	3,Carbamidomethyl[C];	1913.68	1913.68	5-4-1-0-0	15	NXS	600	9	0.21994	7	0.08384	0.228	4.96649	1.13234	T	b2+;b3+;b5+;y1+;y2+;y3+;y13++;Y0++;Y0++;Y1++;Y1++;Y2++;Y2++;Y3++;Y3++;Y4++;	b5+;Y1++;Y2++;Y3++;Y4++;	sp|P08603|CFAH_HUMAN	K	SS	868	0	882	8e-05	0.039565	4.68e-24	sp|P08603|CFAH_HUMAN	21	-0.00029	-0.0737228
UGP_01.12792.12792.3.0.dta	2557	3180.23	1266.56	3	LGJWSAMPSCK	7,Oxidation[M];10,Carbamidomethyl[C];	1913.67	1913.68	5-4-1-0-0	3	NXS	100	4	0.1254	6	0.10105	0.21985	3.87262	0.85141	T	b7+;y2+;y4+;y5+;y6+;y7+;Y0+;Y0+;Y1+;Y0++;	y4+;Y0+;Y1+;	sp|P02749|APOH_HUMAN	K	AS	251	0	253	0.00075	0.591695	1.68e-17	sp|P02749|APOH_HUMAN/tr|J3KS17|J3KS17_HUMAN	13	0.00325	1.02226
UGP_01.12793.12793.5.1.dta	3482	4987.06	2782.3	5	GNVAVTVSGHTCQHWSAQTPHTHJR	12,Carbamidomethyl[C];	2204.77	2204.77	5-4-2-0-0	24	NXT	878	1	0.01613	4	0.14544	0.20204	3.60265	0.72789	T	b2+;b3+;b4+;y1+;Y1++;	b2+;b3+;b4+;	sp|P00747|PLMN_HUMAN	R	TP	285	0	308	-0.00052	-0.18683	4.81e-20	sp|P00747|PLMN_HUMAN	28	0.00442	0.886473
UGP_01.12794.12794.5.1.dta	3482	4987.06	2782.3	5	GNVAVTVSGHTCQHWSAQTPHTHJR	12,Carbamidomethyl[C];	2204.77	2204.77	5-4-2-0-0	24	NXT	878	1	0.01758	4	0.12966	0.19056	3.60265	0.68651	T	b2+;b3+;b4+;y1+;Y1++;	b3+;b4+;Y1++;	sp|P00747|PLMN_HUMAN	R	TP	285	0	308	-0.00052	-0.18683	4.81e-20	sp|P00747|PLMN_HUMAN	28	0.00442	0.886473
UGP_01.12795.12795.3.0.dta	1195	3583.56	1669.89	3	PVTPIAQJQTTLGSSR	-	1913.67	1913.68	5-4-1-0-0	8	NXT	274	2	0.14216	6	0.15049	0.2795	3.67158	1.02622	T	b3+;y4+;y5+;y6+;y7+;y8+;Y1+;Y1++;	b3+;y4+;Y1+;	sp|Q9NZP8|C1RL_HUMAN	R	AK	235	0	242	0.00046	0.275305	1.54e-24	sp|Q9NZP8|C1RL_HUMAN/tr|H0YFL7|H0YFL7_HUMAN	13	0.00222	0.61967
UGP_01.12815.12815.3.1.dta	1195	3583.56	1669.89	3	PVTPIAQJQTTLGSSR	-	1913.67	1913.68	5-4-1-0-0	8	NXT	274	3	0.13746	4	0.09116	0.18022	3.67158	0.6617	T	b3+;y1+;y4+;y13+;Y1+;Y3+;Y1++;	b3+;y4+;Y1+;	sp|Q9NZP8|C1RL_HUMAN	R	AK	235	0	242	0.00046	0.275305	1.54e-24	sp|Q9NZP8|C1RL_HUMAN/tr|H0YFL7|H0YFL7_HUMAN	13	0.00333	0.929506
UGP_01.12822.12822.4.0.dta	3001	3055.2	1157.52	4	EEQFJSTFR	-	1897.68	1897.68	4-4-1-0-1	5	NXT	134	5	0.16644	3	0.02661	0.1395	3.09101	0.43119	T	y1+;y2+;y4+;Y0+;Y0+;Y1+;Y1+;Y2+;	Y0+;Y1+;	sp|P01859|IGHG2_HUMAN	R	VV	172	0	176	-0.00045	-0.388431	2.94e-19	sp|P01859|IGHG2_HUMAN/tr|A0A286YEY4|A0A286YEY4_HUMAN	6	0.00071	0.232467
UGP_01.12824.12824.3.0.dta	1195	3729.61	1669.89	3	PVTPIAQJQTTLGSSR	-	2059.72	2059.73	5-4-1-0-1	8	NXT	368	1	0.04808	3	0.11622	0.17547	3.67158	0.64426	T	b3+;y4+;y7+;Y1+;	b3+;y4+;Y1+;	sp|Q9NZP8|C1RL_HUMAN	R	AK	235	0	242	0.00046	0.275305	1.54e-24	sp|Q9NZP8|C1RL_HUMAN/tr|H0YFL7|H0YFL7_HUMAN	13	0.01484	3.98006
UGP_01.12825.12825.3.0.dta	3325	3779.69	1718.91	3	LLGSEAJLTCTLTGLR	10,Carbamidomethyl[C];	2060.78	2060.76	5-4-0-0-3	7	NXT	158	0	0	3	0.21531	0.08305	2.89778	0.24066	T	b14++;y1+;y13++;	b14++;y1+;	sp|P01877|IGHA2_HUMAN	L	DA	125	0.01	131	0.00192	1.11635	1.9e-19	sp|P01876|IGHA1_HUMAN/sp|P01877|IGHA2_HUMAN/tr|A0A0G2JMB2|A0A0G2JMB2_HUMAN/tr|A0A286YEY1|A0A286YEY1_HUMAN/tr|A0A286YEY5|A0A286YEY5_HUMAN	2	-0.02028	-5.36693
UGP_01.12827.12827.3.0.dta	3001	3055.21	1157.52	3	EEQFJSTFR	-	1897.69	1897.68	4-4-1-0-1	5	NXT	134	7	0.34976	4	0.0234	0.20716	4.61262	0.95556	T	y1+;y2+;y3+;y4+;Y0+;Y0+;Y1+;Y1+;Y2+;Y3+;Y4+;	Y0+;Y1+;Y2+;Y4+;	sp|P01859|IGHG2_HUMAN	R	VV	172	0	176	-0.00045	-0.388431	2.94e-19	sp|P01859|IGHG2_HUMAN/tr|A0A286YEY4|A0A286YEY4_HUMAN	6	-0.00347	-1.13614
UGP_01.12830.12830.5.1.dta	3482	4987.06	2782.3	5	GNVAVTVSGHTCQHWSAQTPHTHJR	12,Carbamidomethyl[C];	2204.77	2204.77	5-4-2-0-0	24	NXT	878	1	0.02478	3	0.13022	0.17699	4.2763	0.75688	T	b2+;b3+;b4+;Y1++;	b2+;b3+;b4+;Y1++;	sp|P00747|PLMN_HUMAN	R	TP	285	0	308	-0.00052	-0.18683	4.81e-20	sp|P00747|PLMN_HUMAN	28	0.00489	0.980736
UGP_01.12833.12833.3.0.dta	2557	3180.23	1266.56	3	LGJWSAMPSCK	7,Oxidation[M];10,Carbamidomethyl[C];	1913.67	1913.68	5-4-1-0-0	3	NXS	100	2	0.08811	7	0.11305	0.20679	3.87262	0.80083	T	b4+;b7+;y2+;y4+;y5+;y6+;y7+;Y0+;Y1+;	y4+;Y0+;Y1+;	sp|P02749|APOH_HUMAN	K	AS	251	0	253	0.00075	0.591695	1.68e-17	sp|P02749|APOH_HUMAN/tr|J3KS17|J3KS17_HUMAN	13	0.0033	1.03799
UGP_01.12836.12836.4.0.dta	1195	3583.59	1669.89	4	PVTPIAQJQTTLGSSR	-	1913.7	1913.68	5-4-1-0-0	8	NXT	172	5	0.04367	15	0.18763	0.29987	2.89778	0.86896	T	b3+;b5+;b6+;y1+;y2+;y3+;y4+;y5+;y6+;y7+;y8+;y9+;y13+;y13++;y14++;Y0+;Y0++;Y0++;Y1++;Y1++;	b3+;y4+;	sp|Q9NZP8|C1RL_HUMAN	R	AK	235	0	242	0.00046	0.275305	1.54e-24	sp|Q9NZP8|C1RL_HUMAN/tr|H0YFL7|H0YFL7_HUMAN	13	-0.02242	-6.25802
UGP_01.12842.12842.4.0.dta	3433	3784.54	1433.68	4	GTAJTTTAGVPCQR	12,Carbamidomethyl[C];	2350.86	2350.83	5-4-2-0-1	4	NXT	666	0	0	3	0.14049	0.12295	3.03379	0.37301	T	y1+;y6+;y11+;	y1+;y6+;	sp|P26927|HGFL_HUMAN	R	WD	293	0.01	296	-0.00386	-2.69053	9.41e-30	sp|P26927|HGFL_HUMAN/tr|G3XAK1|G3XAK1_HUMAN	7	-0.0329	-8.69549
UGP_01.12846.12846.4.0.dta	1195	3583.59	1669.89	4	PVTPIAQJQTTLGSSR	-	1913.7	1913.68	5-4-1-0-0	8	NXT	172	5	0.05967	13	0.16805	0.27961	3.67158	1.02659	T	b3+;b5+;y1+;y2+;y3+;y4+;y5+;y6+;y7+;y8+;y11+;y13+;y13++;Y0+;Y0++;Y0++;Y1++;Y1++;	b3+;y4+;Y0+;	sp|Q9NZP8|C1RL_HUMAN	R	AK	235	0	242	0.00046	0.275305	1.54e-24	sp|Q9NZP8|C1RL_HUMAN/tr|H0YFL7|H0YFL7_HUMAN	13	-0.02242	-6.25802
UGP_01.12851.12851.4.0.dta	287	3784.54	1521.73	4	SVTWSESGQJVTAR	-	2262.81	2262.81	5-5-1-0-1	10	NXT	666	1	0.06255	3	0.05313	0.10938	2.91667	0.31903	T	y1+;y2+;y3+;Y1+;	y1+;Y1+;	sp|P01877|IGHA2_HUMAN	L	NF	38	0.01	47	-0.00036	-0.23642	1.21e-12	sp|P01877|IGHA2_HUMAN/tr|A0A0G2JMB2|A0A0G2JMB2_HUMAN/tr|A0A286YEY5|A0A286YEY5_HUMAN	2	0.00011	0.0290733
UGP_01.12852.12852.4.0.dta	1357	3779.69	1522.86	4	NLVPVPITJATLDR	-	2256.83	2256.85	3-8-0-0-1	9	NXT	144	0	0	3	0.06015	0.09256	2.91667	0.26996	T	b3+;y1+;y4+;	y1+;y4+;	sp|P19652|A1AG2_HUMAN	A	IT	25	0.01	33	0.00173	1.13529	1.17e-22	sp|P19652|A1AG2_HUMAN	2	0.01638	4.33486
UGP_01.12856.12856.4.0.dta	1195	3583.57	1669.89	4	PVTPIAQJQTTLGSSR	-	1913.69	1913.68	5-4-1-0-0	8	NXT	220	3	0.02642	13	0.14995	0.24354	1.95256	0.47554	T	b3+;b5+;y1+;y4+;y5+;y6+;y7+;y8+;y10+;y11+;y13+;y13++;y14++;Y0++;Y0++;Y1++;	b3+;	sp|Q9NZP8|C1RL_HUMAN	R	AK	235	0	242	0.00046	0.275305	1.54e-24	sp|Q9NZP8|C1RL_HUMAN/tr|H0YFL7|H0YFL7_HUMAN	13	-0.01163	-3.24626
UGP_01.12871.12871.4.4.dta	2950	3734.63	1778.88	4	HLVIHJESTCEQLAK	10,Carbamidomethyl[C];	1955.75	1955.72	4-5-0-0-2	6	NXS	320	3	0.05839	4	0.03089	0.10207	2.06085	0.21035	T	b2+;b3+;y3+;y9+;Y0++;Y1++;Y1++;	Y1++;	sp|P01019|ANGT_HUMAN	F	AN	42	0.01	47	0.00078	0.438234	1.53e-34	sp|P01019|ANGT_HUMAN	2	-0.02608	-6.98511
UGP_01.12875.12875.4.0.dta	3497	3934.67	2020.99	4	IPCSQPPQIEHGTIJSSR	3,Carbamidomethyl[C];	1913.68	1913.68	5-4-1-0-0	15	NXS	606	9	0.25155	8	0.09104	0.20881	5.18431	1.08254	T	b2+;b3+;b5+;b10+;b11+;y1+;y2+;y3+;Y1+;Y0++;Y0++;Y1++;Y1++;Y2++;Y2++;Y3++;Y4++;	b5+;Y1++;Y2++;Y3++;Y4++;	sp|P08603|CFAH_HUMAN	K	SS	868	0	882	8e-05	0.039565	4.68e-24	sp|P08603|CFAH_HUMAN	21	-0.00583	-1.48208
UGP_01.12878.12878.3.0.dta	287	3784.54	1521.73	3	SVTWSESGQJVTAR	-	2262.81	2262.81	5-5-1-0-1	10	NXT	666	3	0.10269	5	0.08429	0.1679	2.91667	0.48972	T	b3+;y1+;y2+;y3+;y4+;Y1+;Y1+;Y0++;	y3+;Y1+;	sp|P01877|IGHA2_HUMAN	L	NF	38	0	47	-0.00036	-0.23642	1.21e-12	sp|P01877|IGHA2_HUMAN/tr|A0A0G2JMB2|A0A0G2JMB2_HUMAN/tr|A0A286YEY5|A0A286YEY5_HUMAN	2	0.0039	1.03078
UGP_01.12879.12879.3.0.dta	2557	3180.23	1266.56	3	LGJWSAMPSCK	7,Oxidation[M];10,Carbamidomethyl[C];	1913.67	1913.68	5-4-1-0-0	3	NXS	110	3	0.15554	6	0.09978	0.2194	3.87262	0.84964	T	b7+;y3+;y4+;y5+;y6+;y7+;Y0+;Y0+;Y1+;	y4+;Y0+;Y1+;	sp|P02749|APOH_HUMAN	K	AS	251	0	253	0.00075	0.591695	1.68e-17	sp|P02749|APOH_HUMAN/tr|J3KS17|J3KS17_HUMAN	13	0.00265	0.833537
UGP_01.12881.12881.5.0.dta	3497	4225.76	2020.99	5	IPCSQPPQIEHGTIJSSR	3,Carbamidomethyl[C];	2204.77	2204.77	5-4-2-0-0	15	NXS	812	5	0.22148	3	0.03276	0.13296	3.83944	0.51049	T	b2+;b3+;b5+;Y0++;Y1++;Y2++;Y3++;Y5++;	Y1++;Y2++;Y3++;	sp|P08603|CFAH_HUMAN	K	SS	868	0	882	8e-05	0.039565	4.68e-24	sp|P08603|CFAH_HUMAN	21	-0.00023	-0.0544411
UGP_01.12888.12888.4.1.dta	3497	4371.82	2020.99	4	IPCSQPPQIEHGTIJSSR	3,Carbamidomethyl[C];	2350.83	2350.83	5-4-2-0-1	15	NXS	864	3	0.06083	3	0.06228	0.08874	3.03913	0.26969	T	b2+;b5+;y1+;Y1++;Y1++;Y2++;	b5+;Y1++;	sp|P08603|CFAH_HUMAN	K	SS	868	0.01	882	8e-05	0.039565	4.68e-24	sp|P08603|CFAH_HUMAN	21	-0.00076	-0.173881
UGP_01.12890.12890.4.2.dta	1195	3584.57	1669.89	4	PVTPIAQJQTTLGSSR	-	1914.68	1914.7	5-4-0-0-2	8	NXT	284	3	0.01915	8	0.08569	0.19561	1.95256	0.38195	T	b3+;b5+;y4+;y5+;y6+;y7+;y9+;y13++;Y0+;Y0++;Y1++;	b3+;	sp|Q9NZP8|C1RL_HUMAN	R	AK	235	0.01	242	0.00046	0.275305	1.54e-24	sp|Q9NZP8|C1RL_HUMAN/tr|H0YFL7|H0YFL7_HUMAN	13	0.01429	3.98767
UGP_01.12899.12899.3.0.dta	3001	2852.12	1157.52	3	EEQFJSTFR	-	1694.6	1694.6	4-3-1-0-1	5	NXT	76	4	0.14265	4	0.02875	0.13737	2.09508	0.28779	T	y1+;y2+;y3+;y4+;Y0+;Y0+;Y1+;Y1+;	Y1+;	sp|P01859|IGHG2_HUMAN	R	VV	172	0.01	176	-0.00045	-0.388431	2.94e-19	sp|P01859|IGHG2_HUMAN/tr|A0A286YEY4|A0A286YEY4_HUMAN	6	0.00104	0.36477
UGP_01.12900.12900.5.0.dta	3482	4987.07	2782.3	5	GNVAVTVSGHTCQHWSAQTPHTHJR	12,Carbamidomethyl[C];	2204.77	2204.77	5-4-2-0-0	24	NXT	876	1	0.01188	3	0.11792	0.16748	3.60265	0.60338	T	b2+;b3+;b4+;Y1++;	b2+;b3+;b4+;	sp|P00747|PLMN_HUMAN	R	TP	285	0	308	-0.00052	-0.18683	4.81e-20	sp|P00747|PLMN_HUMAN	28	0.00407	0.816277
UGP_01.12908.12908.3.0.dta	4141	2852.12	1157.52	3	EEQFJSTFR	0,Carbamyl[AnyN-term];	1694.6	1694.6	4-3-1-0-1	5	NXT	76	6	0.21274	6	0.03569	0.19416	2.09508	0.40677	T	b2+;y1+;y2+;y3+;y4+;y6+;Y0+;Y0+;Y1+;Y1+;Y2+;Y3+;	Y1+;	sp|P01859|IGHG2_HUMAN	R	VV	172	0	176	-0.00142	-1.18185	2.22e-31	sp|P01859|IGHG2_HUMAN/tr|A0A286YEY4|A0A286YEY4_HUMAN	1	0.00104	0.36477
UGP_01.12917.12917.3.0.dta	3497	3934.66	2020.99	3	IPCSQPPQIEHGTIJSSR	3,Carbamidomethyl[C];	1913.67	1913.68	5-4-1-0-0	15	NXS	614	9	0.33441	5	0.0871	0.2369	5.78195	1.36974	T	b2+;b3+;b5+;y1+;y3+;Y1+;Y0++;Y0++;Y1++;Y1++;Y2++;Y3++;Y4++;Y4++;	b5+;Y1+;Y0++;Y1++;Y2++;Y3++;	sp|P08603|CFAH_HUMAN	K	SS	868	0	882	8e-05	0.039565	4.68e-24	sp|P08603|CFAH_HUMAN	21	0.0022	0.559277
UGP_01.12929.12929.4.0.dta	3497	4371.82	2020.99	4	IPCSQPPQIEHGTIJSSR	3,Carbamidomethyl[C];	2350.83	2350.83	5-4-2-0-1	15	NXS	814	3	0.07056	5	0.05879	0.10458	3.03913	0.31782	T	b3+;b5+;b11+;y2+;y3+;Y1++;Y2++;Y3++;	b5+;Y1++;	sp|P08603|CFAH_HUMAN	K	SS	868	0	882	8e-05	0.039565	4.68e-24	sp|P08603|CFAH_HUMAN	21	-0.00257	-0.587991
UGP_01.12938.12938.4.0.dta	3497	4080.72	2020.99	4	IPCSQPPQIEHGTIJSSR	3,Carbamidomethyl[C];	2059.74	2059.73	5-4-1-0-1	15	NXS	644	4	0.13892	5	0.05435	0.1041	4.543	0.47293	T	b2+;b5+;b8+;b10+;b11+;Y1++;Y1++;Y2++;Y3++;	b5+;Y1++;Y2++;Y3++;	sp|P08603|CFAH_HUMAN	K	SS	868	0	882	8e-05	0.039565	4.68e-24	sp|P08603|CFAH_HUMAN	21	-0.00206	-0.504937
UGP_01.12939.12939.3.0.dta	2441	3569.55	2020.99	3	IPCSQPPQIEHGTIJSSR	3,Carbamidomethyl[C];	1548.56	1548.54	4-3-1-0-0	15	NXS	342	5	0.15738	3	0.03864	0.14789	3.66291	0.5417	T	b5+;y1+;y13++;Y1++;Y1++;Y2++;Y3++;Y4++;	b5+;Y1++;Y2++;	sp|P08603|CFAH_HUMAN	K	SS	868	0	882	8e-05	0.039565	4.68e-24	sp|P08603|CFAH_HUMAN	21	-0.01682	-4.71339
UGP_01.12941.12941.3.0.dta	3001	3055.2	1157.52	3	EEQFJSTFR	-	1897.68	1897.68	4-4-1-0-1	5	NXT	136	5	0.14227	4	0.02419	0.13499	2.09508	0.28282	T	y1+;y2+;y3+;y4+;Y0+;Y0+;Y1+;Y1+;Y5+;	Y1+;	sp|P01859|IGHG2_HUMAN	R	VV	172	0.01	176	-0.00045	-0.388431	2.94e-19	sp|P01859|IGHG2_HUMAN/tr|A0A286YEY4|A0A286YEY4_HUMAN	6	-0.00055	-0.18008
UGP_01.12949.12949.4.0.dta	2441	4080.72	2020.99	4	IPCSQPPQIEHGTIJSSR	3,Carbamidomethyl[C];	2059.74	2059.73	5-4-1-0-1	15	NXS	644	1	0.0232	4	0.04882	0.0958	2.89047	0.2769	T	b3+;b5+;y1+;y13++;Y1++;	b5+;Y1++;	sp|P08603|CFAH_HUMAN	K	SS	868	0.01	882	8e-05	0.039565	4.68e-24	sp|P08603|CFAH_HUMAN	21	-0.00206	-0.504937
UGP_01.12952.12952.5.0.dta	2962	4695.97	2782.3	5	GNVAVTVSGHTCQHWSAQTPHTHJR	12,Carbamidomethyl[C];	1913.68	1913.68	5-4-1-0-0	24	NXT	686	3	0.11799	3	0.10028	0.17617	4.05156	0.71374	T	b2+;b3+;b4+;Y1++;Y1+++;Y3+++;	b2+;b3+;Y1++;Y1+++;	sp|P00747|PLMN_HUMAN	R	TP	285	0	308	-0.00052	-0.18683	4.81e-20	sp|P00747|PLMN_HUMAN	28	0.00057	0.121407
UGP_01.12969.12969.4.0.dta	2441	4736.95	2020.99	4	IPCSQPPQIEHGTIJSSR	3,Carbamidomethyl[C];	2715.96	2715.96	6-5-2-0-1	15	NXS	998	4	0.10956	8	0.08541	0.17359	2.89047	0.50175	T	b2+;b3+;b4+;b5+;y1+;y2+;y3+;y13++;Y1+;Y1++;Y2++;Y3++;	b5+;Y1++;	sp|P08603|CFAH_HUMAN	K	SS	868	0	882	8e-05	0.039565	4.68e-24	sp|P08603|CFAH_HUMAN	21	0.00045	0.0950181
UGP_01.12976.12976.3.0.dta	2801	2794.18	1228.62	3	EJISDPTSPLR	-	1565.56	1565.56	5-3-0-0-1	2	NXS	116	4	0.31015	3	0.20134	0.18241	4.44537	0.81088	T	b7++;y6+;y8+;Y0+;Y0+;Y1+;Y1+;	y6+;Y0+;Y1+;Y1+;	sp|P01591|IGJ_HUMAN	R	TR	70	0	71	0.00078	0.634352	6.09e-07	sp|P01591|IGJ_HUMAN/tr|D6RD17|D6RD17_HUMAN/tr|D6RHJ6|D6RHJ6_HUMAN	14	-0.00358	-1.28169
UGP_01.13001.13001.5.0.dta	3482	4987.07	2782.3	5	GNVAVTVSGHTCQHWSAQTPHTHJR	12,Carbamidomethyl[C];	2204.77	2204.77	5-4-2-0-0	24	NXT	862	6	0.03408	7	0.12332	0.19991	3.60265	0.72022	T	b2+;b3+;b4+;b5+;b6+;b10+;y20++;Y0++;Y0++;Y1++;Y2++;Y3++;Y5++;	b2+;b3+;b4+;	sp|P00747|PLMN_HUMAN	R	TP	285	0	308	-0.00052	-0.18683	4.81e-20	sp|P00747|PLMN_HUMAN	28	0.00183	0.367023
UGP_01.13004.13004.4.0.dta	3497	4371.81	2020.99	4	IPCSQPPQIEHGTIJSSR	3,Carbamidomethyl[C];	2350.83	2350.83	5-4-2-0-1	15	NXS	870	8	0.19213	5	0.04933	0.13087	4.543	0.59456	T	b3+;b4+;b5+;b9+;b10+;Y0++;Y0++;Y1++;Y2++;Y3++;Y3++;Y4++;Y5++;	b5+;Y1++;Y3++;Y4++;	sp|P08603|CFAH_HUMAN	K	SS	868	0	882	8e-05	0.039565	4.68e-24	sp|P08603|CFAH_HUMAN	21	0.00309	0.706964
UGP_01.13010.13010.5.0.dta	2354	4841	2619.2	5	QEPERJECFLQHKDDNPNLPR	0,Gln->pyro-Glu[AnyN-termQ];8,Carbamidomethyl[C];	2221.8	2221.79	6-4-1-0-1	6	NXC	844	1	0.00986	6	0.09087	0.10769	1.94186	0.20912	T	b1+;y2+;y6+;y7+;y8+;y10++;Y1++;	y6+;	sp|P02768|ALBU_HUMAN	K	LV	118	0.01	123	0.00011	0.041982	4.07e-13	sp|P02768|ALBU_HUMAN/tr|A0A087WWT3|A0A087WWT3_HUMAN/tr|A0A0C4DGB6|A0A0C4DGB6_HUMAN/tr|H7C013|H7C013_HUMAN	7	-0.01407	-2.90702
UGP_01.13011.13011.4.1.dta	3525	4753.85	1892.84	4	EHEGAIYPDJTTDFQR	-	2861.01	2861	6-5-3-0-0	10	NXT	750	0	0	5	0.08566	0.1477	3.04454	0.44969	T	b2+;b3+;b5+;b6+;y3+;	b5+;b6+;	sp|P00450|CERU_HUMAN	K	AD	129	0	138	0.00016	0.084485	1.58e-26	sp|P00450|CERU_HUMAN/tr|E9PFZ2|E9PFZ2_HUMAN	11	-0.01209	-2.54373
UGP_01.13014.13014.3.0.dta	4141	2909.15	1157.52	3	EEQFJSTFR	0,Carbamyl[AnyN-term];	1751.62	1751.62	4-4-1-0-0	5	NXT	70	6	0.26988	3	0.01667	0.16806	3.90115	0.65564	T	y1+;y2+;y4+;Y0+;Y0+;Y1+;Y1+;Y2+;Y4+;	Y1+;Y2+;Y4+;	sp|P01859|IGHG2_HUMAN	R	VV	172	0	176	-0.00142	-1.18185	2.22e-31	sp|P01859|IGHG2_HUMAN/tr|A0A286YEY4|A0A286YEY4_HUMAN	1	0.00064	0.220072
UGP_01.13014.13014.5.1.dta	2354	4841	2619.2	5	QEPERJECFLQHKDDNPNLPR	0,Gln->pyro-Glu[AnyN-termQ];8,Carbamidomethyl[C];	2221.8	2221.79	6-4-1-0-1	6	NXC	844	2	0.00939	6	0.06005	0.08713	1.94186	0.16919	T	y1+;y2+;y6+;y7+;y9+;y10++;Y0++;Y1++;	y6+;	sp|P02768|ALBU_HUMAN	K	LV	118	0.01	123	0.00011	0.041982	4.07e-13	sp|P02768|ALBU_HUMAN/tr|A0A087WWT3|A0A087WWT3_HUMAN/tr|A0A0C4DGB6|A0A0C4DGB6_HUMAN/tr|H7C013|H7C013_HUMAN	7	-0.01407	-2.90702
UGP_01.13017.13017.5.0.dta	2354	4841	2619.2	5	QEPERJECFLQHKDDNPNLPR	0,Gln->pyro-Glu[AnyN-termQ];8,Carbamidomethyl[C];	2221.8	2221.79	6-4-1-0-1	6	NXC	844	0	0	4	0.11467	0.10736	2.8833	0.30955	T	y2+;y6+;y7+;y8+;	y6+;y7+;	sp|P02768|ALBU_HUMAN	K	LV	118	0	123	0.00011	0.041982	4.07e-13	sp|P02768|ALBU_HUMAN/tr|A0A087WWT3|A0A087WWT3_HUMAN/tr|A0A0C4DGB6|A0A0C4DGB6_HUMAN/tr|H7C013|H7C013_HUMAN	7	-0.01407	-2.90702
UGP_01.13019.13019.6.0.dta	3482	4987.07	2782.3	6	GNVAVTVSGHTCQHWSAQTPHTHJR	12,Carbamidomethyl[C];	2204.77	2204.77	5-4-2-0-0	24	NXT	854	1	0.0133	7	0.22203	0.2521	3.60265	0.90822	T	b2+;b3+;b4+;b5+;b6+;y1+;y22++;Y1++;	b2+;b3+;b4+;	sp|P00747|PLMN_HUMAN	R	TP	285	0	308	-0.00052	-0.18683	4.81e-20	sp|P00747|PLMN_HUMAN	28	-0.00166	-0.332928
UGP_01.13026.13026.3.0.dta	4141	2909.14	1157.52	3	EEQFJSTFR	0,Carbamyl[AnyN-term];	1751.62	1751.62	4-4-1-0-0	5	NXT	70	7	0.25758	3	0.01424	0.16365	3.09101	0.50583	T	y1+;y2+;y4+;Y0+;Y0+;Y1+;Y1+;Y2+;Y3+;Y4+;	Y1+;Y4+;	sp|P01859|IGHG2_HUMAN	R	VV	172	0	176	-0.00142	-1.18185	2.22e-31	sp|P01859|IGHG2_HUMAN/tr|A0A286YEY4|A0A286YEY4_HUMAN	1	0.00095	0.32667
UGP_01.13026.13026.5.1.dta	2354	4841	2619.2	5	QEPERJECFLQHKDDNPNLPR	0,Gln->pyro-Glu[AnyN-termQ];8,Carbamidomethyl[C];	2221.8	2221.79	6-4-1-0-1	6	NXC	848	1	0.00772	8	0.0799	0.11613	1.94186	0.2255	T	y1+;y2+;y5+;y6+;y7+;y8+;y9+;y10+;Y1++;	y6+;	sp|P02768|ALBU_HUMAN	K	LV	118	0.01	123	0.00011	0.041982	4.07e-13	sp|P02768|ALBU_HUMAN/tr|A0A087WWT3|A0A087WWT3_HUMAN/tr|A0A0C4DGB6|A0A0C4DGB6_HUMAN/tr|H7C013|H7C013_HUMAN	7	-0.01363	-2.81611
UGP_01.13040.13040.5.0.dta	2354	4841	2619.2	5	QEPERJECFLQHKDDNPNLPR	0,Gln->pyro-Glu[AnyN-termQ];8,Carbamidomethyl[C];	2221.8	2221.79	6-4-1-0-1	6	NXC	848	2	0.00433	9	0.17475	0.17858	2.8833	0.51491	T	y2+;y3+;y5+;y6+;y7+;y8+;y9+;y10+;y10++;Y0++;Y1++;	y6+;y7+;	sp|P02768|ALBU_HUMAN	K	LV	118	0	123	0.00011	0.041982	4.07e-13	sp|P02768|ALBU_HUMAN/tr|A0A087WWT3|A0A087WWT3_HUMAN/tr|A0A0C4DGB6|A0A0C4DGB6_HUMAN/tr|H7C013|H7C013_HUMAN	7	-0.01363	-2.81611
UGP_01.13043.13043.3.0.dta	4141	2909.14	1157.52	3	EEQFJSTFR	0,Carbamyl[AnyN-term];	1751.62	1751.62	4-4-1-0-0	5	NXT	70	8	0.27786	3	0.0074	0.15625	3.90115	0.60956	T	b3+;y2+;y4+;Y0+;Y0+;Y1+;Y1+;Y2+;Y3+;Y4+;Y5+;	Y1+;Y2+;Y4+;	sp|P01859|IGHG2_HUMAN	R	VV	172	0	176	-0.00142	-1.18185	2.22e-31	sp|P01859|IGHG2_HUMAN/tr|A0A286YEY4|A0A286YEY4_HUMAN	1	0.00135	0.464215
UGP_01.13047.13047.4.0.dta	2354	4840.99	2619.2	4	QEPERJECFLQHKDDNPNLPR	0,Gln->pyro-Glu[AnyN-termQ];8,Carbamidomethyl[C];	2221.79	2221.79	6-4-1-0-1	6	NXC	874	1	0.01203	3	0.14249	0.09418	2.8833	0.27155	T	y3+;y6+;y7+;Y4++;	y6+;y7+;	sp|P02768|ALBU_HUMAN	K	LV	118	0	123	0.00011	0.041982	4.07e-13	sp|P02768|ALBU_HUMAN/tr|A0A087WWT3|A0A087WWT3_HUMAN/tr|A0A0C4DGB6|A0A0C4DGB6_HUMAN/tr|H7C013|H7C013_HUMAN	7	-0.0072	-1.4876
UGP_01.13051.13051.3.0.dta	4141	2909.14	1157.52	3	EEQFJSTFR	0,Carbamyl[AnyN-term];	1751.62	1751.62	4-4-1-0-0	5	NXT	70	7	0.22134	4	0.00736	0.13973	3.09101	0.43192	T	b3+;y2+;y3+;y4+;Y0+;Y0+;Y1+;Y1+;Y2+;Y3+;Y4+;	Y1+;Y4+;	sp|P01859|IGHG2_HUMAN	R	VV	172	0	176	-0.00142	-1.18185	2.22e-31	sp|P01859|IGHG2_HUMAN/tr|A0A286YEY4|A0A286YEY4_HUMAN	1	0.00135	0.464215
UGP_01.13051.13051.5.1.dta	2354	4841	2619.2	5	QEPERJECFLQHKDDNPNLPR	0,Gln->pyro-Glu[AnyN-termQ];8,Carbamidomethyl[C];	2221.8	2221.79	6-4-1-0-1	6	NXC	848	3	0.00899	8	0.08716	0.12695	1.94186	0.24651	T	y2+;y3+;y5+;y6+;y7+;y8+;y9+;y10+;Y1++;Y1++;Y4++;	y6+;	sp|P02768|ALBU_HUMAN	K	LV	118	0.01	123	0.00011	0.041982	4.07e-13	sp|P02768|ALBU_HUMAN/tr|A0A087WWT3|A0A087WWT3_HUMAN/tr|A0A0C4DGB6|A0A0C4DGB6_HUMAN/tr|H7C013|H7C013_HUMAN	7	-0.01359	-2.80785
UGP_01.13062.13062.3.2.dta	1792	3663.5	1458.73	3	NLFLNHSEJATAK	-	2204.76	2204.77	5-4-2-0-0	9	NXT	632	8	0.21489	10	0.06717	0.22368	4.55026	1.0178	T	b2+;b3+;b4+;b6+;y1+;y2+;y3+;y5+;y7+;y8+;Y0+;Y0+;Y1+;Y2+;Y0++;Y1++;Y1++;Y2++;	Y0+;Y1+;Y0++;Y1++;	sp|P00738|HPT_HUMAN	K	DI	203	0	211	-0.00571	-3.91173	6.15e-34	sp|P00738|HPT_HUMAN/sp|P00739|HPTR_HUMAN/tr|A0A087WU08|A0A087WU08_HUMAN/tr|A0A0A0MRD9|A0A0A0MRD9_HUMAN/tr|A0A0C4DGL8|A0A0C4DGL8_HUMAN/tr|H0Y300|H0Y300_HUMAN/tr|H3BS21|H3BS21_HUMAN/tr|J3QLC9|J3QLC9_HUMAN/tr|J3QR68|J3QR68_HUMAN	6	0.00873	2.38363
UGP_01.13064.13064.3.0.dta	3325	3779.69	1718.91	3	LLGSEAJLTCTLTGLR	10,Carbamidomethyl[C];	2060.78	2060.76	5-4-0-0-3	7	NXT	144	0	0	3	0.2221	0.08387	2.89778	0.24303	T	b14++;y1+;y13++;	b14++;y1+;	sp|P01877|IGHA2_HUMAN	L	DA	125	0.01	131	0.00192	1.11635	1.9e-19	sp|P01876|IGHA1_HUMAN/sp|P01877|IGHA2_HUMAN/tr|A0A0G2JMB2|A0A0G2JMB2_HUMAN/tr|A0A286YEY1|A0A286YEY1_HUMAN/tr|A0A286YEY5|A0A286YEY5_HUMAN	2	-0.02648	-7.00768
UGP_01.13068.13068.4.2.dta	1199	4462.74	1892.84	4	EHEGAIYPDJTTDFQR	-	2569.9	2569.9	6-5-2-0-0	10	NXT	594	3	0.05806	7	0.15922	0.21689	3.68489	0.79921	T	b2+;b5+;b6+;b7+;b2++;y1+;y3+;Y1++;Y1++;Y2++;	b6+;b7+;Y1++;	sp|P00450|CERU_HUMAN	K	AD	129	0	138	0.00016	0.084485	1.58e-26	sp|P00450|CERU_HUMAN/tr|E9PFZ2|E9PFZ2_HUMAN	11	0.00418	0.936856
UGP_01.13072.13072.3.0.dta	2557	3180.23	1266.56	3	LGJWSAMPSCK	7,Oxidation[M];10,Carbamidomethyl[C];	1913.67	1913.68	5-4-1-0-0	3	NXS	96	2	0.08756	4	0.06816	0.16437	3.87262	0.63653	T	b7+;y2+;y4+;y7+;Y0+;Y1+;	y4+;Y0+;Y1+;	sp|P02749|APOH_HUMAN	K	AS	251	0	253	0.00075	0.591695	1.68e-17	sp|P02749|APOH_HUMAN/tr|J3KS17|J3KS17_HUMAN	13	0.0043	1.35253
UGP_01.13073.13073.4.0.dta	3497	4225.77	2020.99	4	IPCSQPPQIEHGTIJSSR	3,Carbamidomethyl[C];	2204.78	2204.77	5-4-2-0-0	15	NXS	760	9	0.09993	10	0.08262	0.18125	3.03913	0.55084	T	b2+;b3+;b5+;b6+;b8+;b9+;b10+;y2+;y3+;y13+;Y0++;Y0++;Y1++;Y1++;Y2++;Y2++;Y3++;Y3++;Y4++;	b5+;Y1++;	sp|P08603|CFAH_HUMAN	K	SS	868	0	882	8e-05	0.039565	4.68e-24	sp|P08603|CFAH_HUMAN	21	-0.01067	-2.52558
UGP_01.13078.13078.4.1.dta	3497	3407.47	2020.99	4	IPCSQPPQIEHGTIJSSR	3,Carbamidomethyl[C];	1386.49	1386.49	3-3-1-0-0	15	NXS	292	0	0	4	0.0972	0.08417	3.03913	0.25579	T	b2+;b3+;b5+;y1+;	b2+;b5+;	sp|P08603|CFAH_HUMAN	K	SS	868	0.01	882	8e-05	0.039565	4.68e-24	sp|P08603|CFAH_HUMAN	21	0.005	1.4678
UGP_01.13081.13081.3.0.dta	3497	3569.54	2020.99	3	IPCSQPPQIEHGTIJSSR	3,Carbamidomethyl[C];	1548.56	1548.54	4-3-1-0-0	15	NXS	358	6	0.09401	5	0.08266	0.13051	3.03913	0.39663	T	b2+;b3+;b5+;y1+;y2+;Y1+;Y0++;Y1++;Y2++;Y3++;Y4++;	b5+;Y1++;	sp|P08603|CFAH_HUMAN	K	SS	868	0	882	8e-05	0.039565	4.68e-24	sp|P08603|CFAH_HUMAN	21	-0.01307	-3.66255
UGP_01.13086.13086.3.0.dta	3497	3407.48	2020.99	3	IPCSQPPQIEHGTIJSSR	3,Carbamidomethyl[C];	1386.5	1386.49	3-3-1-0-0	15	NXS	256	1	0.09022	3	0.07163	0.08564	3.03913	0.26027	T	b2+;b4+;b5+;Y1++;	b5+;Y1++;	sp|P08603|CFAH_HUMAN	K	SS	868	0.01	882	8e-05	0.039565	4.68e-24	sp|P08603|CFAH_HUMAN	21	-0.00466	-1.36798
UGP_01.13088.13088.4.2.dta	3497	3407.47	2020.99	4	IPCSQPPQIEHGTIJSSR	3,Carbamidomethyl[C];	1386.49	1386.49	3-3-1-0-0	15	NXS	282	1	0.03017	3	0.05258	0.06737	3.03913	0.20474	T	b2+;b5+;y1+;Y1++;	b5+;Y1++;	sp|P08603|CFAH_HUMAN	K	SS	868	0.01	882	8e-05	0.039565	4.68e-24	sp|P08603|CFAH_HUMAN	21	0.0051	1.49716
UGP_01.13089.13089.4.2.dta	1792	3663.5	1458.73	4	NLFLNHSEJATAK	-	2204.77	2204.77	5-4-2-0-0	9	NXT	662	9	0.15115	7	0.06456	0.18943	3.84588	0.72854	T	b2+;b3+;b6+;y3+;y6+;y7+;y8+;Y0+;Y0+;Y1+;Y1+;Y2+;Y0++;Y1++;Y1++;Y2++;	Y0+;Y1+;Y1++;	sp|P00738|HPT_HUMAN	K	DI	203	0	211	-0.00571	-3.91173	6.15e-34	sp|P00738|HPT_HUMAN/sp|P00739|HPTR_HUMAN/tr|A0A087WU08|A0A087WU08_HUMAN/tr|A0A0A0MRD9|A0A0A0MRD9_HUMAN/tr|A0A0C4DGL8|A0A0C4DGL8_HUMAN/tr|H0Y300|H0Y300_HUMAN/tr|H3BS21|H3BS21_HUMAN/tr|J3QLC9|J3QLC9_HUMAN/tr|J3QR68|J3QR68_HUMAN	6	0.00236	0.64437
UGP_01.13099.13099.3.0.dta	2557	3180.23	1266.56	3	LGJWSAMPSCK	7,Oxidation[M];10,Carbamidomethyl[C];	1913.67	1913.68	5-4-1-0-0	3	NXS	98	2	0.09866	3	0.04622	0.1307	3.87262	0.50613	T	b7+;y4+;y5+;Y0+;Y1+;	y4+;Y0+;Y1+;	sp|P02749|APOH_HUMAN	K	AS	251	0	253	0.00075	0.591695	1.68e-17	sp|P02749|APOH_HUMAN/tr|J3KS17|J3KS17_HUMAN	13	0.00474	1.49093
UGP_01.13101.13101.4.0.dta	2441	4225.77	2020.99	4	IPCSQPPQIEHGTIJSSR	3,Carbamidomethyl[C];	2204.78	2204.77	5-4-2-0-0	15	NXS	750	6	0.09368	12	0.10048	0.17485	2.89047	0.5054	T	b2+;b3+;b5+;b6+;b8+;b9+;b10+;b11+;y2+;y3+;y13++;y17++;Y0++;Y0++;Y1++;Y2++;Y3++;Y4++;	b5+;Y1++;	sp|P08603|CFAH_HUMAN	K	SS	868	0	882	8e-05	0.039565	4.68e-24	sp|P08603|CFAH_HUMAN	21	-0.01011	-2.39303
UGP_01.13111.13111.4.2.dta	3496	4193.66	1988.88	4	WJNTGCQALPSQDEGPSK	6,Carbamidomethyl[C];	2204.79	2204.77	5-4-2-0-0	2	NXT	712	2	0.01499	8	0.25994	0.2766	2.05687	0.56893	T	b9+;y3+;y4+;y5+;y6+;y9+;y10+;y11+;Y0++;Y1++;	y9+;	sp|P01833|PIGR_HUMAN	K	AF	498	0	499	0.00318	1.5981	1.35e-18	sp|P01833|PIGR_HUMAN	14	-0.01421	-3.38925
UGP_01.13116.13116.4.1.dta	3496	4193.66	1988.88	4	WJNTGCQALPSQDEGPSK	6,Carbamidomethyl[C];	2204.79	2204.77	5-4-2-0-0	2	NXT	712	0	0	4	0.23384	0.21638	3.03913	0.65761	T	y4+;y5+;y7+;y9+;	y4+;y9+;	sp|P01833|PIGR_HUMAN	K	AF	498	0	499	0.00318	1.5981	1.35e-18	sp|P01833|PIGR_HUMAN	14	-0.01421	-3.38925
UGP_01.13120.13120.4.1.dta	1763	4080.76	1864.92	4	TTJLTTCGRPVETASTR	7,Carbamidomethyl[C];	2215.84	2215.82	4-7-0-0-1	3	NXT	406	0	0	3	0.09214	0.07649	2.89411	0.22136	T	b13++;y1+;y13++;	b13++;y13++;	sp|O95498|VNN2_HUMAN	K	FE	409	0.01	411	-0.00081	-0.434107	1.81e-12	sp|O95498|VNN2_HUMAN	7	-0.0182	-4.46103
UGP_01.13127.13127.4.0.dta	3497	4225.77	2020.99	4	IPCSQPPQIEHGTIJSSR	3,Carbamidomethyl[C];	2204.78	2204.77	5-4-2-0-0	15	NXS	764	12	0.24173	7	0.05359	0.17864	5.18431	0.92613	T	b3+;b4+;b5+;b8+;b10+;b14+;y3+;Y1+;Y0++;Y0++;Y1++;Y1++;Y2++;Y2++;Y3++;Y3++;Y4++;Y4++;Y5++;	b5+;Y1++;Y2++;Y3++;Y4++;	sp|P08603|CFAH_HUMAN	K	SS	868	0	882	8e-05	0.039565	4.68e-24	sp|P08603|CFAH_HUMAN	21	-0.00986	-2.33385
UGP_01.13131.13131.3.0.dta	3497	4225.76	2020.99	3	IPCSQPPQIEHGTIJSSR	3,Carbamidomethyl[C];	2204.77	2204.77	5-4-2-0-0	15	NXS	870	9	0.13726	10	0.10675	0.18056	3.03913	0.54876	T	b2+;b3+;b4+;b5+;b8+;b10+;b11+;y1+;y2+;y3+;Y1+;Y0++;Y0++;Y1++;Y1++;Y2++;Y2++;Y3++;Y4++;	b5+;Y1++;	sp|P08603|CFAH_HUMAN	K	SS	868	0	882	8e-05	0.039565	4.68e-24	sp|P08603|CFAH_HUMAN	21	0.0034	0.804782
UGP_01.13133.13133.3.0.dta	2557	3180.23	1266.56	3	LGJWSAMPSCK	7,Oxidation[M];10,Carbamidomethyl[C];	1913.67	1913.68	5-4-1-0-0	3	NXS	98	3	0.04291	5	0.03593	0.12862	2.07742	0.26719	T	b7+;y3+;y4+;y5+;y7+;Y0+;Y0+;Y1+;	Y1+;	sp|P02749|APOH_HUMAN	K	AS	251	0.01	253	0.00075	0.591695	1.68e-17	sp|P02749|APOH_HUMAN/tr|J3KS17|J3KS17_HUMAN	13	0.00655	2.06026
UGP_01.13137.13137.4.0.dta	2441	4225.77	2020.99	4	IPCSQPPQIEHGTIJSSR	3,Carbamidomethyl[C];	2204.78	2204.77	5-4-2-0-0	15	NXS	764	8	0.1031	9	0.08482	0.17945	2.89047	0.5187	T	b2+;b3+;b5+;b6+;b8+;b9+;y2+;y3+;y13++;Y0++;Y0++;Y1++;Y1++;Y2++;Y2++;Y3++;Y4++;	b5+;Y1++;	sp|P08603|CFAH_HUMAN	K	SS	868	0	882	8e-05	0.039565	4.68e-24	sp|P08603|CFAH_HUMAN	21	-0.00986	-2.33385
UGP_01.13138.13138.3.1.dta	2350	3193.3	1133.57	3	GLCVJASAVSR	3,Carbamidomethyl[C];	2059.73	2059.73	5-4-1-0-1	5	NXS	260	1	0.03177	3	0.03694	0.09017	2.00312	0.18063	T	y1+;y2+;y6+;Y1+;	Y1+;	sp|P17936|IBP3_HUMAN	R	LR	112	0.01	116	0.00011	0.096954	1.44e-09	sp|P17936|IBP3_HUMAN/tr|A6XND0|A6XND0_HUMAN/tr|A6XND1|A6XND1_HUMAN/tr|B3KWK7|B3KWK7_HUMAN	13	0.00612	1.91712
UGP_01.13138.13138.4.0.dta	2350	4263.7	1133.57	4	GLCVJASAVSR	3,Carbamidomethyl[C];	3130.13	3130.1	10-6-1-0-0	5	NXS	824	1	0.03177	3	0.03694	0.09017	2.00312	0.18063	T	y1+;y2+;y6+;Y1+;	Y1+;	sp|P17936|IBP3_HUMAN	R	LR	112	0.01	116	0.00011	0.096954	1.44e-09	sp|P17936|IBP3_HUMAN/tr|A6XND0|A6XND0_HUMAN/tr|A6XND1|A6XND1_HUMAN/tr|B3KWK7|B3KWK7_HUMAN	13	-0.0273	-6.40436
UGP_01.13140.13140.4.0.dta	2441	4225.77	2020.99	4	IPCSQPPQIEHGTIJSSR	3,Carbamidomethyl[C];	2204.78	2204.77	5-4-2-0-0	15	NXS	764	6	0.1078	9	0.08828	0.17895	2.89047	0.51725	T	b2+;b3+;b5+;b8+;b10+;b11+;y2+;y3+;y13++;Y0++;Y0++;Y1++;Y1++;Y2++;Y3++;	b5+;Y1++;	sp|P08603|CFAH_HUMAN	K	SS	868	0	882	8e-05	0.039565	4.68e-24	sp|P08603|CFAH_HUMAN	21	-0.00986	-2.33385
UGP_01.13141.13141.3.0.dta	3497	3569.54	2020.99	3	IPCSQPPQIEHGTIJSSR	3,Carbamidomethyl[C];	1548.55	1548.54	4-3-1-0-0	15	NXS	396	6	0.08254	7	0.08143	0.17494	3.03913	0.53166	T	b2+;b3+;b5+;y1+;y2+;y3+;y13+;Y1+;Y0++;Y1++;Y1++;Y2++;Y3++;	b5+;Y1++;	sp|P08603|CFAH_HUMAN	K	SS	868	0	882	8e-05	0.039565	4.68e-24	sp|P08603|CFAH_HUMAN	21	-0.006	-1.68136
UGP_01.13151.13151.3.0.dta	3497	4225.76	2020.99	3	IPCSQPPQIEHGTIJSSR	3,Carbamidomethyl[C];	2204.77	2204.77	5-4-2-0-0	15	NXS	870	8	0.15116	10	0.09311	0.15577	3.83944	0.59806	T	b2+;b3+;b4+;b5+;b6+;b9+;b10+;b11+;y1+;y2+;Y1+;Y0++;Y0++;Y1++;Y1++;Y2++;Y3++;Y4++;	b5+;Y1+;Y1++;	sp|P08603|CFAH_HUMAN	K	SS	868	0	882	8e-05	0.039565	4.68e-24	sp|P08603|CFAH_HUMAN	21	0.00339	0.802415
UGP_01.13152.13152.3.0.dta	3497	4225.76	2020.99	3	IPCSQPPQIEHGTIJSSR	3,Carbamidomethyl[C];	2204.77	2204.77	5-4-2-0-0	15	NXS	870	9	0.19051	9	0.10147	0.1966	3.83944	0.75484	T	b2+;b3+;b5+;b6+;b8+;b11+;y1+;y2+;y3+;Y0+;Y1+;Y0++;Y0++;Y1++;Y1++;Y2++;Y3++;Y4++;	b5+;Y1++;Y2++;	sp|P08603|CFAH_HUMAN	K	SS	868	0	882	8e-05	0.039565	4.68e-24	sp|P08603|CFAH_HUMAN	21	0.00339	0.802415
UGP_01.13162.13162.3.0.dta	2350	3193.3	1133.57	3	GLCVJASAVSR	3,Carbamidomethyl[C];	2059.73	2059.73	5-4-1-0-1	5	NXS	260	3	0.03508	4	0.03749	0.10191	2.00312	0.20413	T	b9++;y1+;y2+;y5+;Y0+;Y0+;Y1+;	Y1+;	sp|P17936|IBP3_HUMAN	R	LR	112	0.01	116	0.00011	0.096954	1.44e-09	sp|P17936|IBP3_HUMAN/tr|A6XND0|A6XND0_HUMAN/tr|A6XND1|A6XND1_HUMAN/tr|B3KWK7|B3KWK7_HUMAN	13	0.00674	2.11134
UGP_01.13169.13169.3.0.dta	3497	4225.75	2020.99	3	IPCSQPPQIEHGTIJSSR	3,Carbamidomethyl[C];	2204.77	2204.77	5-4-2-0-0	15	NXS	870	8	0.27555	8	0.06988	0.20225	5.18431	1.04852	T	b2+;b3+;b4+;b5+;b11+;y1+;y2+;y3+;Y0++;Y1++;Y1++;Y2++;Y2++;Y3++;Y4++;Y4++;	b5+;Y1++;Y2++;Y3++;Y4++;	sp|P08603|CFAH_HUMAN	K	SS	868	0	882	8e-05	0.039565	4.68e-24	sp|P08603|CFAH_HUMAN	21	0.00384	0.908931
UGP_01.13171.13171.4.2.dta	3497	3407.47	2020.99	4	IPCSQPPQIEHGTIJSSR	3,Carbamidomethyl[C];	1386.49	1386.49	3-3-1-0-0	15	NXS	288	0	0	4	0.08288	0.08848	2.05687	0.18199	T	b2+;b3+;b5+;y3+;	b5+;	sp|P08603|CFAH_HUMAN	K	SS	868	0.01	882	8e-05	0.039565	4.68e-24	sp|P08603|CFAH_HUMAN	21	0.00634	1.86117
UGP_01.13174.13174.3.0.dta	3525	3515.42	1892.84	3	EHEGAIYPDJTTDFQR	-	1622.58	1622.58	5-4-0-0-0	10	NXT	446	8	0.14914	8	0.2364	0.32723	6.89951	2.25775	T	b2+;b3+;b5+;b6+;b7+;y1+;y3+;y6+;Y1+;Y1+;Y0++;Y0++;Y1++;Y1++;Y2++;Y4++;	b2+;b5+;b6+;b7+;y3+;Y1+;Y1++;Y1++;	sp|P00450|CERU_HUMAN	K	AD	129	0	138	0.00016	0.084485	1.58e-26	sp|P00450|CERU_HUMAN/tr|E9PFZ2|E9PFZ2_HUMAN	11	-0.00202	-0.574775
UGP_01.13197.13197.4.1.dta	3525	3515.42	1892.84	4	EHEGAIYPDJTTDFQR	-	1622.58	1622.58	5-4-0-0-0	10	NXT	438	4	0.09706	11	0.30905	0.33901	6.35679	2.15502	T	b1+;b2+;b3+;b4+;b5+;b6+;b7+;b9+;y1+;y3+;y6+;Y1+;Y0++;Y1++;Y1++;	b2+;b3+;b5+;b6+;b7+;Y1+;Y1++;	sp|P00450|CERU_HUMAN	K	AD	129	0	138	0.00016	0.084485	1.58e-26	sp|P00450|CERU_HUMAN/tr|E9PFZ2|E9PFZ2_HUMAN	11	0.00358	1.01866
UGP_01.13199.13199.4.0.dta	3804	3464.4	1259.64	4	LHEITJETFR	-	2204.77	2204.77	5-4-2-0-0	6	NXT	380	5	0.17368	3	0.04389	0.19665	3.77431	0.74222	T	b2+;b3+;y1+;Y1+;Y0++;Y0++;Y1++;Y2++;	b2+;Y1+;Y1++;	sp|Q6EMK4|VASN_HUMAN	R	GL	112	0	117	0.0002	0.158652	5.07e-12	sp|Q6EMK4|VASN_HUMAN	11	0.00595	1.71797
UGP_01.13204.13204.4.0.dta	2441	4225.77	2020.99	4	IPCSQPPQIEHGTIJSSR	3,Carbamidomethyl[C];	2204.78	2204.77	5-4-2-0-0	15	NXS	774	7	0.10143	8	0.08358	0.17724	2.89047	0.51229	T	b2+;b3+;b5+;b8+;b9+;y2+;y3+;y13++;Y0++;Y0++;Y1++;Y1++;Y2++;Y3++;Y4++;	b5+;Y1++;	sp|P08603|CFAH_HUMAN	K	SS	868	0	882	8e-05	0.039565	4.68e-24	sp|P08603|CFAH_HUMAN	21	-0.00938	-2.22024
UGP_01.13214.13214.3.0.dta	2441	4225.75	2020.99	3	IPCSQPPQIEHGTIJSSR	3,Carbamidomethyl[C];	2204.77	2204.77	5-4-2-0-0	15	NXS	870	12	0.07517	20	0.12166	0.2259	2.89047	0.65296	T	b2+;b3+;b4+;b5+;b6+;b8+;b9+;b10+;b11+;b12+;b13+;b16++;y1+;y2+;y3+;y7+;y13+;y12++;y13++;y17++;Y0+;Y0+;Y1+;Y0++;Y0++;Y1++;Y1++;Y2++;Y3++;Y4++;Y4++;Y5++;	b5+;Y1++;	sp|P08603|CFAH_HUMAN	K	SS	868	0	882	8e-05	0.039565	4.68e-24	sp|P08603|CFAH_HUMAN	21	0.00386	0.913665
UGP_01.13224.13224.4.2.dta	2570	4268.7	1269.66	4	CPLLAPLJDTR	1,Carbamidomethyl[C];	2999.04	2999	16-2-0-0-0	8	NXT	880	0	0	3	0.0505	0.08025	3.06703	0.24613	T	b2+;b3+;y1+;	b2+;y1+;	sp|P02765|FETUA_HUMAN	D	VV	149	0.01	156	0.00097	0.763391	2.81e-12	sp|P02765|FETUA_HUMAN/tr|C9JV77|C9JV77_HUMAN	2	-0.03735	-8.75172
UGP_01.13226.13226.3.0.dta	2350	3193.3	1133.57	3	GLCVJASAVSR	3,Carbamidomethyl[C];	2059.73	2059.73	5-4-1-0-1	5	NXS	260	4	0.08942	3	0.02342	0.11482	2.00312	0.23	T	y1+;y2+;y5+;Y0+;Y1+;Y1+;Y2+;	Y1+;	sp|P17936|IBP3_HUMAN	R	LR	112	0.01	116	0.00011	0.096954	1.44e-09	sp|P17936|IBP3_HUMAN/tr|A6XND0|A6XND0_HUMAN/tr|A6XND1|A6XND1_HUMAN/tr|B3KWK7|B3KWK7_HUMAN	13	0.00818	2.56243
UGP_01.13226.13226.4.1.dta	2350	4263.7	1133.57	4	GLCVJASAVSR	3,Carbamidomethyl[C];	3130.13	3130.1	10-6-1-0-0	5	NXS	804	4	0.08942	3	0.02342	0.11482	2.00312	0.23	T	y1+;y2+;y5+;Y0+;Y1+;Y1+;Y2+;	Y1+;	sp|P17936|IBP3_HUMAN	R	LR	112	0.01	116	0.00011	0.096954	1.44e-09	sp|P17936|IBP3_HUMAN/tr|A6XND0|A6XND0_HUMAN/tr|A6XND1|A6XND1_HUMAN/tr|B3KWK7|B3KWK7_HUMAN	13	-0.02535	-5.94691
UGP_01.13227.13227.3.0.dta	2350	3193.3	1133.57	3	GLCVJASAVSR	3,Carbamidomethyl[C];	2059.73	2059.73	5-4-1-0-1	5	NXS	260	5	0.08835	3	0.02499	0.11953	2.00312	0.23943	T	y1+;y2+;y5+;Y0+;Y1+;Y3+;Y4+;Y0++;	Y1+;	sp|P17936|IBP3_HUMAN	R	LR	112	0.01	116	0.00011	0.096954	1.44e-09	sp|P17936|IBP3_HUMAN/tr|A6XND0|A6XND0_HUMAN/tr|A6XND1|A6XND1_HUMAN/tr|B3KWK7|B3KWK7_HUMAN	13	0.00818	2.56243
UGP_01.13234.13234.3.0.dta	3497	4371.81	2020.99	3	IPCSQPPQIEHGTIJSSR	3,Carbamidomethyl[C];	2350.82	2350.83	5-4-2-0-1	15	NXS	900	4	0.1872	5	0.09347	0.1659	4.543	0.75367	T	b3+;b4+;b5+;y1+;y3+;Y0++;Y1++;Y2++;Y3++;	b5+;Y1++;Y2++;Y3++;	sp|P08603|CFAH_HUMAN	K	SS	868	0	882	8e-05	0.039565	4.68e-24	sp|P08603|CFAH_HUMAN	21	0.00699	1.59925
UGP_01.13240.13240.3.0.dta	2350	3193.3	1133.57	3	GLCVJASAVSR	3,Carbamidomethyl[C];	2059.73	2059.73	5-4-1-0-1	5	NXS	250	3	0.07723	3	0.0293	0.11022	2.00312	0.22079	T	b3+;y1+;y2+;Y0+;Y1+;Y2+;	Y1+;	sp|P17936|IBP3_HUMAN	R	LR	112	0.01	116	0.00011	0.096954	1.44e-09	sp|P17936|IBP3_HUMAN/tr|A6XND0|A6XND0_HUMAN/tr|A6XND1|A6XND1_HUMAN/tr|B3KWK7|B3KWK7_HUMAN	13	0.00772	2.41833
UGP_01.13242.13242.5.2.dta	1195	4840.99	1669.89	5	PVTPIAQJQTTLGSSR	-	3171.11	3171.13	9-7-1-0-0	8	NXT	876	1	0.02367	6	0.05702	0.14664	2.89778	0.42492	T	b3+;b5+;y4+;y6+;y7+;y13++;Y1+;	b3+;Y1+;	sp|Q9NZP8|C1RL_HUMAN	R	AK	235	0	242	0.00046	0.275305	1.54e-24	sp|Q9NZP8|C1RL_HUMAN/tr|H0YFL7|H0YFL7_HUMAN	13	0.01997	4.12606
UGP_01.13253.13253.3.0.dta	1792	3663.49	1458.73	3	NLFLNHSEJATAK	-	2204.76	2204.77	5-4-2-0-0	9	NXT	628	7	0.26881	3	0.02612	0.19092	4.55026	0.86873	T	b2+;b3+;y8+;Y0+;Y0+;Y1+;Y0++;Y0++;Y1++;Y2++;	Y0+;Y1+;Y0++;Y1++;	sp|P00738|HPT_HUMAN	K	DI	203	0	211	-0.00571	-3.91173	6.15e-34	sp|P00738|HPT_HUMAN/sp|P00739|HPTR_HUMAN/tr|A0A087WU08|A0A087WU08_HUMAN/tr|A0A0A0MRD9|A0A0A0MRD9_HUMAN/tr|A0A0C4DGL8|A0A0C4DGL8_HUMAN/tr|H0Y300|H0Y300_HUMAN/tr|H3BS21|H3BS21_HUMAN/tr|J3QLC9|J3QLC9_HUMAN/tr|J3QR68|J3QR68_HUMAN	6	0.01104	3.01435
UGP_01.13256.13256.4.0.dta	1195	3874.66	1669.89	4	PVTPIAQJQTTLGSSR	-	2204.77	2204.77	5-4-2-0-0	8	NXT	496	6	0.1166	9	0.08713	0.23849	3.67158	0.87565	T	b3+;b5+;b7+;y4+;y5+;y6+;y7+;y11+;y13++;Y0+;Y1+;Y0++;Y0++;Y1++;Y2++;	b3+;Y1+;Y1++;	sp|Q9NZP8|C1RL_HUMAN	R	AK	235	0	242	0.00046	0.275305	1.54e-24	sp|Q9NZP8|C1RL_HUMAN/tr|H0YFL7|H0YFL7_HUMAN	13	-0.00033	-0.0851909
UGP_01.13257.13257.3.0.dta	1195	3874.66	1669.89	3	PVTPIAQJQTTLGSSR	-	2204.77	2204.77	5-4-2-0-0	8	NXT	486	5	0.13188	5	0.09088	0.19976	4.35386	0.86973	T	b3+;y2+;y4+;y5+;y13++;Y0+;Y1+;Y0++;Y1++;Y1++;	b3+;y4+;Y1+;Y1++;	sp|Q9NZP8|C1RL_HUMAN	R	AK	235	0	242	0.00046	0.275305	1.54e-24	sp|Q9NZP8|C1RL_HUMAN/tr|H0YFL7|H0YFL7_HUMAN	13	-0.00019	-0.0490493
UGP_01.13264.13264.3.0.dta	3525	3515.42	1892.84	3	EHEGAIYPDJTTDFQR	-	1622.58	1622.58	5-4-0-0-0	10	NXT	440	5	0.07736	10	0.28904	0.35532	6.35679	2.25867	T	b2+;b3+;b4+;b5+;b6+;b7+;y1+;y3+;y6+;y9+;Y0+;Y1+;Y0++;Y1++;Y1++;	b2+;b3+;b5+;b6+;b7+;y3+;Y1++;	sp|P00450|CERU_HUMAN	K	AD	129	0	138	0.00016	0.084485	1.58e-26	sp|P00450|CERU_HUMAN/tr|E9PFZ2|E9PFZ2_HUMAN	11	-0.00264	-0.751191
UGP_01.13278.13278.3.0.dta	2801	3142.3	1228.62	3	EJISDPTSPLR	-	1913.68	1913.68	5-4-1-0-0	2	NXS	274	6	0.25655	3	0.17347	0.19827	4.44537	0.88137	T	y3+;y6+;y8+;Y0+;Y1+;Y1+;Y3+;Y4+;Y5+;	y6+;Y1+;Y4+;Y5+;	sp|P01591|IGJ_HUMAN	R	TR	70	0	71	0.00078	0.634352	6.09e-07	sp|P01591|IGJ_HUMAN/tr|D6RD17|D6RD17_HUMAN/tr|D6RHJ6|D6RHJ6_HUMAN	14	-0.00582	-1.85274
UGP_01.13279.13279.4.0.dta	1195	4020.72	1669.89	4	PVTPIAQJQTTLGSSR	-	2350.83	2350.83	5-4-2-0-1	8	NXT	534	7	0.16163	9	0.09526	0.26794	4.35386	1.16659	T	b3+;b5+;b6+;b7+;y4+;y5+;y6+;y7+;y13++;Y1+;Y0++;Y1++;Y1++;Y2++;Y3++;Y4++;	b3+;y4+;Y1+;Y1++;	sp|Q9NZP8|C1RL_HUMAN	R	AK	235	0	242	0.00046	0.275305	1.54e-24	sp|Q9NZP8|C1RL_HUMAN/tr|H0YFL7|H0YFL7_HUMAN	13	-0.00234	-0.582131
UGP_01.13281.13281.3.0.dta	1195	4020.73	1669.89	3	PVTPIAQJQTTLGSSR	-	2350.84	2350.83	5-4-2-0-1	8	NXT	454	2	0.04349	5	0.08944	0.17967	4.35386	0.78227	T	b3+;b5+;y4+;y6+;y7+;Y1+;Y1++;	b3+;y4+;Y1+;Y1++;	sp|Q9NZP8|C1RL_HUMAN	R	AK	235	0	242	0.00046	0.275305	1.54e-24	sp|Q9NZP8|C1RL_HUMAN/tr|H0YFL7|H0YFL7_HUMAN	13	-0.01159	-2.88328
UGP_01.13295.13295.5.0.dta	3497	4225.76	2020.99	5	IPCSQPPQIEHGTIJSSR	3,Carbamidomethyl[C];	2204.77	2204.77	5-4-2-0-0	15	NXS	812	9	0.2476	6	0.04382	0.16646	5.18431	0.86297	T	b2+;b4+;b5+;b9+;b10+;y3+;Y0++;Y0++;Y1++;Y1++;Y2++;Y2++;Y3++;Y4++;Y5++;	b5+;Y1++;Y2++;Y3++;Y4++;	sp|P08603|CFAH_HUMAN	K	SS	868	0	882	8e-05	0.039565	4.68e-24	sp|P08603|CFAH_HUMAN	21	-0.00018	-0.0426061
UGP_01.13297.13297.4.0.dta	3497	3934.66	2020.99	4	IPCSQPPQIEHGTIJSSR	3,Carbamidomethyl[C];	1913.68	1913.68	5-4-1-0-0	15	NXS	594	3	0.06383	7	0.13867	0.15818	3.83944	0.60734	T	b2+;b3+;b4+;b5+;y1+;y2+;y3+;Y0++;Y1++;Y1++;	b3+;b5+;Y1++;	sp|P08603|CFAH_HUMAN	K	SS	868	0	882	8e-05	0.039565	4.68e-24	sp|P08603|CFAH_HUMAN	21	-0.0003	-0.0762649
UGP_01.13303.13303.4.0.dta	1792	3663.5	1458.73	4	NLFLNHSEJATAK	-	2204.77	2204.77	5-4-2-0-0	9	NXT	662	5	0.23629	3	0.03183	0.15023	3.84588	0.57777	T	b3+;y7+;y8+;Y0+;Y1+;Y1++;Y2++;Y3++;	Y1+;Y1++;Y2++;	sp|P00738|HPT_HUMAN	K	DI	203	0	211	-0.00571	-3.91173	6.15e-34	sp|P00738|HPT_HUMAN/sp|P00739|HPTR_HUMAN/tr|A0A087WU08|A0A087WU08_HUMAN/tr|A0A0A0MRD9|A0A0A0MRD9_HUMAN/tr|A0A0C4DGL8|A0A0C4DGL8_HUMAN/tr|H0Y300|H0Y300_HUMAN/tr|H3BS21|H3BS21_HUMAN/tr|J3QLC9|J3QLC9_HUMAN/tr|J3QR68|J3QR68_HUMAN	6	0.00516	1.40888
UGP_01.13308.13308.3.0.dta	2557	3180.23	1266.56	3	LGJWSAMPSCK	7,Oxidation[M];10,Carbamidomethyl[C];	1913.67	1913.68	5-4-1-0-0	3	NXS	98	2	0.07832	3	0.04706	0.12614	3.06703	0.38689	T	b7+;y4+;y6+;Y0+;Y1+;	y4+;Y1+;	sp|P02749|APOH_HUMAN	K	AS	251	0	253	0.00075	0.591695	1.68e-17	sp|P02749|APOH_HUMAN/tr|J3KS17|J3KS17_HUMAN	13	0.00727	2.28673
UGP_01.13320.13320.4.0.dta	1803	3142.29	1228.62	4	EJISDPTSPLR	-	1913.68	1913.68	5-4-1-0-0	2	NXS	246	8	0.26769	7	0.17549	0.26342	4.58043	1.20659	T	b2+;y3+;y4+;y6+;y7+;y8+;y9+;Y0+;Y1+;Y1+;Y2+;Y3+;Y4+;Y0++;Y1++;	y6+;Y0+;Y1+;Y1+;	sp|P01591|IGJ_HUMAN	R	TR	70	0	71	0.00078	0.634352	6.09e-07	sp|P01591|IGJ_HUMAN/tr|D6RD17|D6RD17_HUMAN/tr|D6RHJ6|D6RHJ6_HUMAN	14	-0.00016	-0.0509345
UGP_01.13323.13323.3.0.dta	2557	3180.23	1266.56	3	LGJWSAMPSCK	7,Oxidation[M];10,Carbamidomethyl[C];	1913.67	1913.68	5-4-1-0-0	3	NXS	98	3	0.03637	3	0.01911	0.10924	2.07742	0.22694	T	y4+;y6+;y7+;Y0+;Y0+;Y1+;	Y1+;	sp|P02749|APOH_HUMAN	K	AS	251	0.01	253	0.00075	0.591695	1.68e-17	sp|P02749|APOH_HUMAN/tr|J3KS17|J3KS17_HUMAN	13	0.00701	2.20495
UGP_01.13337.13337.3.0.dta	3497	3934.65	2020.99	3	IPCSQPPQIEHGTIJSSR	3,Carbamidomethyl[C];	1913.66	1913.68	5-4-1-0-0	15	NXS	710	3	0.11711	3	0.06995	0.09147	3.83944	0.35118	T	b4+;b5+;b11+;Y1++;Y2++;Y3++;	b5+;Y1++;Y2++;	sp|P08603|CFAH_HUMAN	K	SS	868	0	882	8e-05	0.039565	4.68e-24	sp|P08603|CFAH_HUMAN	21	0.01337	3.3989
UGP_01.13340.13340.4.0.dta	3497	4225.76	2020.99	4	IPCSQPPQIEHGTIJSSR	3,Carbamidomethyl[C];	2204.78	2204.77	5-4-2-0-0	15	NXS	772	6	0.13567	8	0.08382	0.19289	3.03913	0.58622	T	b2+;b3+;b4+;b5+;y1+;y2+;y3+;y13+;Y0++;Y0++;Y1++;Y1++;Y2++;Y3++;	b5+;Y1++;	sp|P08603|CFAH_HUMAN	K	SS	868	0	882	8e-05	0.039565	4.68e-24	sp|P08603|CFAH_HUMAN	21	-0.00594	-1.406
UGP_01.13346.13346.4.1.dta	1803	3288.35	1228.62	4	EJISDPTSPLR	-	2059.74	2059.73	5-4-1-0-1	2	NXS	340	5	0.18259	4	0.14116	0.16239	3.06703	0.49806	T	y3+;y6+;y8+;y9+;Y0+;Y0+;Y1+;Y1+;Y1++;	y6+;Y1+;	sp|P01591|IGJ_HUMAN	R	TR	70	0	71	0.00078	0.634352	6.09e-07	sp|P01591|IGJ_HUMAN/tr|D6RD17|D6RD17_HUMAN/tr|D6RHJ6|D6RHJ6_HUMAN	14	-0.00051	-0.15514
UGP_01.13347.13347.3.0.dta	2801	3345.37	1228.62	3	EJISDPTSPLR	-	2116.75	2116.76	5-5-1-0-0	2	NXS	380	4	0.10198	4	0.12534	0.15017	2.96624	0.44543	T	y1+;y3+;y6+;y8+;Y0+;Y1+;Y1+;Y2+;	y6+;Y1+;	sp|P01591|IGJ_HUMAN	R	TR	70	0	71	0.00078	0.634352	6.09e-07	sp|P01591|IGJ_HUMAN/tr|D6RD17|D6RD17_HUMAN/tr|D6RHJ6|D6RHJ6_HUMAN	14	0.00296	0.885072
UGP_01.13350.13350.3.0.dta	2801	3345.37	1228.62	3	EJISDPTSPLR	-	2116.75	2116.76	5-5-1-0-0	2	NXS	380	4	0.10111	5	0.14036	0.18043	3.75283	0.67714	T	y1+;y3+;y4+;y6+;y8+;Y0+;Y1+;Y1+;Y2+;	y6+;Y1+;Y2+;	sp|P01591|IGJ_HUMAN	R	TR	70	0	71	0.00078	0.634352	6.09e-07	sp|P01591|IGJ_HUMAN/tr|D6RD17|D6RD17_HUMAN/tr|D6RHJ6|D6RHJ6_HUMAN	14	0.00296	0.885072
UGP_01.13358.13358.3.0.dta	2801	3288.35	1228.62	3	EJISDPTSPLR	-	2059.73	2059.73	5-4-1-0-1	2	NXS	342	6	0.1596	4	0.18812	0.19512	2.96624	0.57878	T	y1+;y3+;y6+;y8+;Y0+;Y1+;Y1+;Y2+;Y3+;Y4+;	y6+;Y1+;	sp|P01591|IGJ_HUMAN	R	TR	70	0	71	0.00078	0.634352	6.09e-07	sp|P01591|IGJ_HUMAN/tr|D6RD17|D6RD17_HUMAN/tr|D6RHJ6|D6RHJ6_HUMAN	14	0.0007	0.212938
UGP_01.13359.13359.3.0.dta	3497	3569.53	2020.99	3	IPCSQPPQIEHGTIJSSR	3,Carbamidomethyl[C];	1548.54	1548.54	4-3-1-0-0	15	NXS	418	8	0.28036	5	0.0834	0.21238	4.543	0.96483	T	b2+;b3+;b5+;y1+;y3+;Y0++;Y0++;Y1++;Y1++;Y2++;Y3++;Y4++;Y5++;	b5+;Y1++;Y2++;Y4++;	sp|P08603|CFAH_HUMAN	K	SS	868	0	882	8e-05	0.039565	4.68e-24	sp|P08603|CFAH_HUMAN	21	0.0019	0.532434
UGP_01.13362.13362.3.0.dta	2801	3345.37	1228.62	3	EJISDPTSPLR	-	2116.75	2116.76	5-5-1-0-0	2	NXS	380	6	0.07857	5	0.09915	0.16107	3.75283	0.60446	T	y1+;y3+;y4+;y6+;y8+;Y0+;Y1+;Y1+;Y2+;Y3+;Y4+;	y6+;Y1+;Y2+;	sp|P01591|IGJ_HUMAN	R	TR	70	0	71	0.00078	0.634352	6.09e-07	sp|P01591|IGJ_HUMAN/tr|D6RD17|D6RD17_HUMAN/tr|D6RHJ6|D6RHJ6_HUMAN	14	0.00275	0.82228
UGP_01.13363.13363.3.0.dta	2801	3345.37	1228.62	3	EJISDPTSPLR	-	2116.75	2116.76	5-5-1-0-0	2	NXS	380	5	0.06839	4	0.07833	0.14816	2.96624	0.43948	T	y1+;y3+;y4+;y6+;Y0+;Y1+;Y1+;Y2+;Y3+;	y6+;Y1+;	sp|P01591|IGJ_HUMAN	R	TR	70	0	71	0.00078	0.634352	6.09e-07	sp|P01591|IGJ_HUMAN/tr|D6RD17|D6RD17_HUMAN/tr|D6RHJ6|D6RHJ6_HUMAN	14	0.00275	0.82228
UGP_01.13367.13367.3.0.dta	2801	3345.37	1228.62	3	EJISDPTSPLR	-	2116.75	2116.76	5-5-1-0-0	2	NXS	380	4	0.07637	5	0.1077	0.15541	2.96624	0.46098	T	y1+;y3+;y4+;y6+;y8+;Y1+;Y1+;Y2+;Y3+;	y6+;Y1+;	sp|P01591|IGJ_HUMAN	R	TR	70	0	71	0.00078	0.634352	6.09e-07	sp|P01591|IGJ_HUMAN/tr|D6RD17|D6RD17_HUMAN/tr|D6RHJ6|D6RHJ6_HUMAN	14	0.00275	0.82228
UGP_01.13368.13368.5.0.dta	4384	4263.7	1132.6	5	GLJVTLSSTGR	0,Formyl[AnyN-term];	3131.11	3131.12	10-6-0-0-2	3	NXT	828	0	0	4	0.08047	0.1143	3.06703	0.35057	T	b2+;b3+;b10+;y1+;	b2+;y1+;	sp|P0C0L4|CO4A_HUMAN	R	NG	1326	0.01	1328	0.00115	1.01448	2.76e-28	sp|P0C0L4|CO4A_HUMAN/sp|P0C0L5|CO4B_HUMAN/tr|A0A140TA49|A0A140TA49_HUMAN/tr|A0A140TA44|A0A140TA44_HUMAN/tr|A0A140TA29|A0A140TA29_HUMAN/tr|A0A0G2JPR0|A0A0G2JPR0_HUMAN/tr|A0A140TA32|A0A140TA32_HUMAN/tr|F5GXS0|F5GXS0_HUMAN/tr|A0A0G2JL54|A0A0G2JL54_HUMAN	1	0.01499	3.51657
UGP_01.13382.13382.3.0.dta	2801	3288.35	1228.62	3	EJISDPTSPLR	-	2059.73	2059.73	5-4-1-0-1	2	NXS	342	5	0.04203	3	0.0665	0.10922	2.96624	0.32398	T	y1+;y3+;y6+;Y0+;Y1+;Y1+;Y3+;Y4+;	y6+;Y1+;	sp|P01591|IGJ_HUMAN	R	TR	70	0	71	0.00078	0.634352	6.09e-07	sp|P01591|IGJ_HUMAN/tr|D6RD17|D6RD17_HUMAN/tr|D6RHJ6|D6RHJ6_HUMAN	14	0.00069	0.209896
UGP_01.13383.13383.3.0.dta	2801	3288.35	1228.62	3	EJISDPTSPLR	-	2059.73	2059.73	5-4-1-0-1	2	NXS	342	2	0.02192	3	0.0671	0.0706	2.96624	0.20942	T	y1+;y6+;y8+;Y0+;Y1+;	y6+;Y1+;	sp|P01591|IGJ_HUMAN	R	TR	70	0.01	71	0.00078	0.634352	6.09e-07	sp|P01591|IGJ_HUMAN/tr|D6RD17|D6RD17_HUMAN/tr|D6RHJ6|D6RHJ6_HUMAN	14	0.00069	0.209896
UGP_01.13384.13384.3.0.dta	2801	3288.35	1228.62	3	EJISDPTSPLR	-	2059.73	2059.73	5-4-1-0-1	2	NXS	342	5	0.04222	3	0.06885	0.08546	2.96624	0.25349	T	y1+;y6+;y8+;Y0+;Y0+;Y1+;Y1+;Y3+;	y6+;Y1+;	sp|P01591|IGJ_HUMAN	R	TR	70	0.01	71	0.00078	0.634352	6.09e-07	sp|P01591|IGJ_HUMAN/tr|D6RD17|D6RD17_HUMAN/tr|D6RHJ6|D6RHJ6_HUMAN	14	0.00069	0.209896
UGP_01.13387.13387.3.0.dta	2801	3288.35	1228.62	3	EJISDPTSPLR	-	2059.73	2059.73	5-4-1-0-1	2	NXS	342	6	0.05017	3	0.07843	0.11791	2.96624	0.34974	T	y1+;y4+;y6+;Y0+;Y1+;Y1+;Y2+;Y3+;Y4+;	y6+;Y1+;	sp|P01591|IGJ_HUMAN	R	TR	70	0	71	0.00078	0.634352	6.09e-07	sp|P01591|IGJ_HUMAN/tr|D6RD17|D6RD17_HUMAN/tr|D6RHJ6|D6RHJ6_HUMAN	14	0.00069	0.209896
UGP_01.13388.13388.3.0.dta	2801	3288.35	1228.62	3	EJISDPTSPLR	-	2059.73	2059.73	5-4-1-0-1	2	NXS	342	5	0.0305	3	0.0522	0.07536	2.96624	0.22352	T	y1+;y6+;y8+;Y0+;Y1+;Y1+;Y2+;Y5+;	y6+;Y1+;	sp|P01591|IGJ_HUMAN	R	TR	70	0.01	71	0.00078	0.634352	6.09e-07	sp|P01591|IGJ_HUMAN/tr|D6RD17|D6RD17_HUMAN/tr|D6RHJ6|D6RHJ6_HUMAN	14	0.00069	0.209896
UGP_01.13390.13390.4.0.dta	2441	4225.76	2020.99	4	IPCSQPPQIEHGTIJSSR	3,Carbamidomethyl[C];	2204.78	2204.77	5-4-2-0-0	15	NXS	778	7	0.0855	11	0.09695	0.17451	2.89047	0.50441	T	b2+;b3+;b4+;b5+;b8+;b9+;b11+;y2+;y3+;y13++;y17++;Y0++;Y0++;Y1++;Y1++;Y2++;Y3++;Y4++;	b5+;Y1++;	sp|P08603|CFAH_HUMAN	K	SS	868	0	882	8e-05	0.039565	4.68e-24	sp|P08603|CFAH_HUMAN	21	-0.00445	-1.05331
UGP_01.13391.13391.3.0.dta	2801	3288.35	1228.62	3	EJISDPTSPLR	-	2059.73	2059.73	5-4-1-0-1	2	NXS	342	8	0.04907	6	0.08647	0.12775	2.96624	0.37894	T	y1+;y3+;y6+;y7+;y8+;y9+;Y0+;Y0+;Y1+;Y1+;Y2+;Y3+;Y4+;Y5+;	y6+;Y1+;	sp|P01591|IGJ_HUMAN	R	TR	70	0	71	0.00078	0.634352	6.09e-07	sp|P01591|IGJ_HUMAN/tr|D6RD17|D6RD17_HUMAN/tr|D6RHJ6|D6RHJ6_HUMAN	14	0.00069	0.209896
UGP_01.13392.13392.3.0.dta	2801	2851.19	1228.62	3	EJISDPTSPLR	-	1622.58	1622.58	5-4-0-0-0	2	NXS	142	7	0.32393	3	0.21934	0.23568	5.07736	1.19664	T	y1+;y6+;y8+;Y0+;Y1+;Y1+;Y2+;Y3+;Y4+;Y1++;	y6+;Y1+;Y1+;Y4+;Y1++;	sp|P01591|IGJ_HUMAN	R	TR	70	0	71	0.00078	0.634352	6.09e-07	sp|P01591|IGJ_HUMAN/tr|D6RD17|D6RD17_HUMAN/tr|D6RHJ6|D6RHJ6_HUMAN	14	0.00302	1.05958
UGP_01.13394.13394.3.0.dta	2801	3345.37	1228.62	3	EJISDPTSPLR	-	2116.75	2116.76	5-5-1-0-0	2	NXS	380	7	0.22515	6	0.2292	0.23294	3.75283	0.87417	T	y1+;y3+;y6+;y7+;y8+;y9+;Y0+;Y0+;Y1+;Y1+;Y2+;Y3+;Y4+;	y6+;Y1+;Y2+;	sp|P01591|IGJ_HUMAN	R	TR	70	0	71	0.00078	0.634352	6.09e-07	sp|P01591|IGJ_HUMAN/tr|D6RD17|D6RD17_HUMAN/tr|D6RHJ6|D6RHJ6_HUMAN	14	0.00278	0.83125
UGP_01.13397.13397.3.0.dta	2801	3142.3	1228.62	3	EJISDPTSPLR	-	1913.68	1913.68	5-4-1-0-0	2	NXS	274	10	0.30746	8	0.24934	0.30428	5.07736	1.54491	T	b3+;y1+;y3+;y4+;y6+;y7+;y8+;y9+;Y0+;Y0+;Y1+;Y1+;Y2+;Y3+;Y3+;Y4+;Y4+;Y5+;	y6+;Y1+;Y1+;Y4+;Y5+;	sp|P01591|IGJ_HUMAN	R	TR	70	0	71	0.00078	0.634352	6.09e-07	sp|P01591|IGJ_HUMAN/tr|D6RD17|D6RD17_HUMAN/tr|D6RHJ6|D6RHJ6_HUMAN	14	-0.00597	-1.90049
UGP_01.13404.13404.4.0.dta	1803	3345.37	1228.62	4	EJISDPTSPLR	-	2116.76	2116.76	5-5-1-0-0	2	NXS	376	7	0.27864	6	0.19788	0.23659	4.58043	1.0837	T	b3+;y1+;y3+;y6+;y7+;y8+;Y0+;Y0+;Y1+;Y1+;Y2+;Y3+;Y4+;	y6+;Y0+;Y1+;Y2+;	sp|P01591|IGJ_HUMAN	R	TR	70	0	71	0.00078	0.634352	6.09e-07	sp|P01591|IGJ_HUMAN/tr|D6RD17|D6RD17_HUMAN/tr|D6RHJ6|D6RHJ6_HUMAN	14	-0.00067	-0.200337
UGP_01.13406.13406.4.0.dta	277	4247.73	1384.72	4	REJISDPTSPLR	-	2863.01	2863.04	6-5-1-0-4	3	NXS	972	0	0	3	0.11321	0.1717	3.05561	0.52465	T	y1+;y3+;y6+;	y1+;y6+;	sp|P01591|IGJ_HUMAN	N	TR	69	0	71	0.00011	0.079382	8.32e-18	sp|P01591|IGJ_HUMAN/tr|D6RD17|D6RD17_HUMAN/tr|D6RHJ6|D6RHJ6_HUMAN	2	0.02699	6.35553
UGP_01.13413.13413.3.0.dta	1803	2486.07	1228.62	3	EJISDPTSPLR	-	1257.45	1257.45	4-3-0-0-0	2	NXS	62	3	0.25388	3	0.22831	0.19511	5.22533	1.01951	T	y1+;y6+;y8+;Y0+;Y0+;Y1+;	y6+;y8+;Y0+;Y0+;Y1+;	sp|P01591|IGJ_HUMAN	R	TR	70	0	71	0.00078	0.634352	6.09e-07	sp|P01591|IGJ_HUMAN/tr|D6RD17|D6RD17_HUMAN/tr|D6RHJ6|D6RHJ6_HUMAN	14	-0.00393	-1.58145
UGP_01.13418.13418.3.0.dta	783	3036.29	1413.7	3	ITYSIVQTJCSK	10,Carbamidomethyl[C];	1622.58	1622.58	5-4-0-0-0	9	NXS	224	3	0.07651	5	0.02564	0.09749	3.05561	0.29789	T	b4+;b5+;y3+;y4+;y6+;Y0+;Y0+;Y1+;	Y0+;Y1+;	sp|P01042|KNG1_HUMAN	R	EN	197	0	205	6e-05	0.042412	1.13e-15	sp|P01042|KNG1_HUMAN	13	-0.00245	-0.807174
UGP_01.13421.13421.4.0.dta	3497	4371.81	2020.99	4	IPCSQPPQIEHGTIJSSR	3,Carbamidomethyl[C];	2350.83	2350.83	5-4-2-0-1	15	NXS	864	7	0.09582	8	0.06412	0.13293	3.03913	0.404	T	b2+;b3+;b4+;b5+;b6+;b11+;y2+;y3+;Y0++;Y0++;Y1++;Y1++;Y2++;Y3++;Y4++;	b5+;Y1++;	sp|P08603|CFAH_HUMAN	K	SS	868	0	882	8e-05	0.039565	4.68e-24	sp|P08603|CFAH_HUMAN	21	0.00503	1.15082
UGP_01.13422.13422.4.0.dta	3497	4371.81	2020.99	4	IPCSQPPQIEHGTIJSSR	3,Carbamidomethyl[C];	2350.83	2350.83	5-4-2-0-1	15	NXS	864	7	0.09865	7	0.06035	0.12894	3.03913	0.39186	T	b2+;b3+;b4+;b5+;b8+;b11+;y3+;Y0++;Y0++;Y1++;Y1++;Y2++;Y2++;Y3++;	b5+;Y1++;	sp|P08603|CFAH_HUMAN	K	SS	868	0	882	8e-05	0.039565	4.68e-24	sp|P08603|CFAH_HUMAN	21	0.00503	1.15082
UGP_01.13423.13423.4.0.dta	3497	4371.81	2020.99	4	IPCSQPPQIEHGTIJSSR	3,Carbamidomethyl[C];	2350.83	2350.83	5-4-2-0-1	15	NXS	864	7	0.10885	8	0.05918	0.13306	3.03913	0.40439	T	b2+;b3+;b4+;b5+;b10+;b11+;y2+;y3+;Y0++;Y0++;Y1++;Y1++;Y2++;Y3++;Y4++;	b5+;Y1++;	sp|P08603|CFAH_HUMAN	K	SS	868	0	882	8e-05	0.039565	4.68e-24	sp|P08603|CFAH_HUMAN	21	0.00503	1.15082
UGP_01.13425.13425.3.0.dta	1193	3255.38	1341.7	3	SPDVIJGSPISQK	-	1913.68	1913.68	5-4-1-0-0	6	NXS	346	3	0.17766	4	0.06509	0.20126	3.84588	0.77401	T	b3+;y3+;y5+;y6+;Y0+;Y0+;Y1+;	y5+;Y0+;Y1+;	sp|P08603|CFAH_HUMAN	K	II	212	0	217	-0.00014	-0.104269	1.15e-14	sp|P08603|CFAH_HUMAN/tr|A0A0D9SG88|A0A0D9SG88_HUMAN/tr|Q5TFM2|Q5TFM2_HUMAN	14	0.00193	0.593049
UGP_01.13429.13429.4.0.dta	3525	5044.95	1892.84	4	EHEGAIYPDJTTDFQR	-	3152.11	3152.1	6-5-4-0-0	10	NXT	680	5	0.09105	6	0.09371	0.20997	4.55026	0.95543	T	b2+;b3+;b5+;b6+;b7+;y9+;Y1++;Y1++;Y2++;Y2++;Y3++;	b6+;b7+;Y1++;Y2++;	sp|P00450|CERU_HUMAN	K	AD	129	0	138	0.00016	0.084485	1.58e-26	sp|P00450|CERU_HUMAN/tr|E9PFZ2|E9PFZ2_HUMAN	11	-0.01075	-2.13127
UGP_01.13430.13430.4.0.dta	1195	3874.66	1669.89	4	PVTPIAQJQTTLGSSR	-	2204.77	2204.77	5-4-2-0-0	8	NXT	496	4	0.05402	10	0.06924	0.20035	3.67158	0.73559	T	b3+;b5+;y3+;y4+;y5+;y6+;y7+;y8+;y13++;y14++;Y0+;Y1+;Y0++;Y1++;	b3+;y4+;Y1+;	sp|Q9NZP8|C1RL_HUMAN	R	AK	235	0	242	0.00046	0.275305	1.54e-24	sp|Q9NZP8|C1RL_HUMAN/tr|H0YFL7|H0YFL7_HUMAN	13	-0.00089	-0.229757
UGP_01.13437.13437.3.0.dta	783	3036.29	1413.7	3	ITYSIVQTJCSK	10,Carbamidomethyl[C];	1622.58	1622.58	5-4-0-0-0	9	NXS	224	3	0.20238	5	0.04459	0.18339	3.05561	0.56036	T	b4+;y4+;y5+;y6+;y7+;Y0+;Y0+;Y1+;	Y0+;Y1+;	sp|P01042|KNG1_HUMAN	R	EN	197	0	205	6e-05	0.042412	1.13e-15	sp|P01042|KNG1_HUMAN	13	-0.00227	-0.747871
UGP_01.13438.13438.4.0.dta	3497	5028.05	2020.99	4	IPCSQPPQIEHGTIJSSR	3,Carbamidomethyl[C];	3007.06	3007.06	6-5-3-0-1	15	NXS	1106	7	0.08109	5	0.05434	0.11899	3.03913	0.36162	T	b2+;b3+;b4+;b5+;y3+;Y0++;Y0++;Y1++;Y1++;Y2++;Y3++;Y4++;	b5+;Y1++;	sp|P08603|CFAH_HUMAN	K	SS	868	0	882	8e-05	0.039565	4.68e-24	sp|P08603|CFAH_HUMAN	21	-0.00323	-0.642525
UGP_01.13442.13442.3.0.dta	2801	3101.27	1228.62	3	EJISDPTSPLR	-	1872.66	1872.65	6-3-1-0-0	2	NXS	242	5	0.26211	4	0.14065	0.20891	3.75283	0.78401	T	y1+;y3+;y6+;y8+;Y0+;Y0+;Y1+;Y1+;Y2+;	y6+;Y1+;Y1+;	sp|P01591|IGJ_HUMAN	R	TR	70	0	71	0.00078	0.634352	6.09e-07	sp|P01591|IGJ_HUMAN/tr|D6RD17|D6RD17_HUMAN/tr|D6RHJ6|D6RHJ6_HUMAN	14	-0.00827	-2.6675
UGP_01.13446.13446.2.0.dta	2801	3142.29	1228.62	2	EJISDPTSPLR	-	1913.68	1913.68	5-4-1-0-0	2	NXS	250	7	0.29659	4	0.32481	0.27914	5.13004	1.43197	T	y1+;y3+;y6+;y7+;Y0+;Y0+;Y1+;Y1+;Y2+;Y3+;Y4+;	y6+;Y1+;Y2+;Y3+;Y4+;	sp|P01591|IGJ_HUMAN	R	TR	70	0	71	0.00078	0.634352	6.09e-07	sp|P01591|IGJ_HUMAN/tr|D6RD17|D6RD17_HUMAN/tr|D6RHJ6|D6RHJ6_HUMAN	14	0.00158	0.502979
UGP_01.13452.13452.4.3.dta	577	3186.26	1337.67	4	TVEIJLTNDYR	-	1848.59	1848.6	N(NH(HN(HEX&n-acetyl&sulfate))(HHH))(F)	5	NXT	166	0	0	3	0.29667	0.09648	3.06703	0.2959	T	b1+;b6+;y1+;	b6+;y1+;	sp|P23471|PTPRZ_HUMAN	K	VS	101	0.01	105	0.0012	0.896422	3.25e-19	sp|P23471|PTPRZ_HUMAN	7	0.00983	3.08611
UGP_01.13464.13464.4.0.dta	277	4247.73	1384.72	4	REJISDPTSPLR	-	2863.01	2863.04	6-5-1-0-4	3	NXS	972	0	0	3	0.12728	0.18103	3.05561	0.55315	T	y1+;y3+;y6+;	y1+;y6+;	sp|P01591|IGJ_HUMAN	N	TR	69	0	71	0.00011	0.079382	8.32e-18	sp|P01591|IGJ_HUMAN/tr|D6RD17|D6RD17_HUMAN/tr|D6RHJ6|D6RHJ6_HUMAN	2	0.02637	6.20953
UGP_01.13466.13466.4.0.dta	287	3872.56	1521.73	4	SVTWSESGQJVTAR	-	2350.83	2350.83	5-4-2-0-1	10	NXT	702	3	0.10323	3	0.04302	0.11588	2.91667	0.33798	T	b3+;y1+;y3+;Y0+;Y1+;Y0++;	y3+;Y1+;	sp|P01877|IGHA2_HUMAN	L	NF	38	0.01	47	-0.00036	-0.23642	1.21e-12	sp|P01877|IGHA2_HUMAN/tr|A0A0G2JMB2|A0A0G2JMB2_HUMAN/tr|A0A286YEY5|A0A286YEY5_HUMAN	2	-0.002	-0.516588
UGP_01.13467.13467.4.0.dta	3497	4881.99	2020.99	4	IPCSQPPQIEHGTIJSSR	3,Carbamidomethyl[C];	2861	2861	6-5-3-0-0	15	NXS	1134	8	0.12653	6	0.06144	0.12977	3.03913	0.39438	T	b2+;b3+;b5+;b6+;b10+;y2+;Y1+;Y0++;Y1++;Y1++;Y2++;Y2++;Y3++;Y4++;	b5+;Y1++;	sp|P08603|CFAH_HUMAN	K	SS	868	0	882	8e-05	0.039565	4.68e-24	sp|P08603|CFAH_HUMAN	21	0.00092	0.188487
UGP_01.13476.13476.4.0.dta	287	4075.62	1521.73	4	SVTWSESGQJVTAR	-	2553.89	2553.91	5-5-2-0-1	10	NXT	666	2	0.05537	4	0.05105	0.12932	2.91667	0.37717	T	y1+;y2+;y3+;y4+;Y0+;Y1+;	y1+;Y1+;	sp|P01877|IGHA2_HUMAN	L	NF	38	0.01	47	-0.00036	-0.23642	1.21e-12	sp|P01877|IGHA2_HUMAN/tr|A0A0G2JMB2|A0A0G2JMB2_HUMAN/tr|A0A286YEY5|A0A286YEY5_HUMAN	2	0.01769	4.34154
UGP_01.13487.13487.3.0.dta	3805	2736.15	822.471	3	VLJFTTK	-	1913.68	1913.68	5-4-1-0-0	3	NXT	78	8	0.38706	3	0.0178	0.19116	5.29848	1.01287	T	b4+;b5+;y3+;Y0+;Y0+;Y1+;Y1+;Y2+;Y3+;Y4+;Y5+;	Y0+;Y1+;Y2+;Y4+;Y5+;	sp|P13671|CO6_HUMAN	K	AK	322	0	324	1e-05	0.012144	1.35e-12	sp|P13671|CO6_HUMAN	5	-0.00127	-0.464327
UGP_01.13491.13491.4.0.dta	277	4247.73	1384.72	4	REJISDPTSPLR	-	2863.01	2863.04	6-5-1-0-4	3	NXS	970	0	0	3	0.12678	0.18067	3.05561	0.55205	T	y1+;y3+;y6+;	y1+;y6+;	sp|P01591|IGJ_HUMAN	N	TR	69	0	71	0.00011	0.079382	8.32e-18	sp|P01591|IGJ_HUMAN/tr|D6RD17|D6RD17_HUMAN/tr|D6RHJ6|D6RHJ6_HUMAN	2	0.02589	6.0965
UGP_01.13493.13493.3.1.dta	1193	3255.38	1341.7	3	SPDVIJGSPISQK	-	1913.68	1913.68	5-4-1-0-0	6	NXS	346	4	0.16584	6	0.08589	0.24617	3.84588	0.94673	T	b3+;b4+;y3+;y5+;y6+;y7+;Y0+;Y0+;Y1+;Y0++;	y5+;Y0+;Y1+;	sp|P08603|CFAH_HUMAN	K	II	212	0	217	-0.00014	-0.104269	1.15e-14	sp|P08603|CFAH_HUMAN/tr|A0A0D9SG88|A0A0D9SG88_HUMAN/tr|Q5TFM2|Q5TFM2_HUMAN	14	0.00067	0.205877
UGP_01.13495.13495.4.0.dta	3497	4371.81	2020.99	4	IPCSQPPQIEHGTIJSSR	3,Carbamidomethyl[C];	2350.83	2350.83	5-4-2-0-1	15	NXS	862	7	0.07306	8	0.06422	0.12478	3.03913	0.37923	T	b2+;b3+;b5+;b8+;b10+;b11+;y2+;y3+;Y0++;Y1++;Y1++;Y2++;Y2++;Y3++;Y4++;	b5+;Y1++;	sp|P08603|CFAH_HUMAN	K	SS	868	0	882	8e-05	0.039565	4.68e-24	sp|P08603|CFAH_HUMAN	21	0.00454	1.03871
UGP_01.13496.13496.4.0.dta	294	4075.62	1521.73	4	SVTWSESGQJVTAR	-	2553.89	2553.91	5-5-2-0-1	10	NXT	666	5	0.09189	8	0.06081	0.16131	3.03379	0.48938	T	b3+;b9+;b11+;y1+;y2+;y3+;y4+;y10+;Y0+;Y1+;Y0++;Y0++;Y1++;	y3+;Y1+;	sp|P01877|IGHA2_HUMAN	L	NF	38	0	47	-0.00036	-0.23642	1.21e-12	sp|P01877|IGHA2_HUMAN/tr|A0A0G2JMB2|A0A0G2JMB2_HUMAN/tr|A0A286YEY5|A0A286YEY5_HUMAN	2	0.01786	4.38326
UGP_01.13499.13499.3.0.dta	2557	3180.23	1266.56	3	LGJWSAMPSCK	7,Oxidation[M];10,Carbamidomethyl[C];	1913.67	1913.68	5-4-1-0-0	3	NXS	90	5	0.08055	3	0.03612	0.14531	2.07742	0.30187	T	y4+;y5+;y7+;Y0+;Y0+;Y1+;Y1+;Y0++;	Y1+;	sp|P02749|APOH_HUMAN	K	AS	251	0	253	0.00075	0.591695	1.68e-17	sp|P02749|APOH_HUMAN/tr|J3KS17|J3KS17_HUMAN	13	0.01183	3.72105
UGP_01.13501.13501.3.0.dta	1193	3255.38	1341.7	3	SPDVIJGSPISQK	-	1913.68	1913.68	5-4-1-0-0	6	NXS	346	4	0.14925	5	0.08112	0.23437	3.84588	0.90137	T	b3+;b4+;y3+;y5+;y7+;Y0+;Y0+;Y1+;Y0++;	y5+;Y0+;Y1+;	sp|P08603|CFAH_HUMAN	K	II	212	0	217	-0.00014	-0.104269	1.15e-14	sp|P08603|CFAH_HUMAN/tr|A0A0D9SG88|A0A0D9SG88_HUMAN/tr|Q5TFM2|Q5TFM2_HUMAN	14	0.00067	0.205877
UGP_01.13502.13502.3.1.dta	1193	3255.38	1341.7	3	SPDVIJGSPISQK	-	1913.68	1913.68	5-4-1-0-0	6	NXS	346	3	0.14479	4	0.0699	0.20688	3.84588	0.79564	T	b3+;y3+;y5+;y7+;Y0+;Y0+;Y1+;	y5+;Y0+;Y1+;	sp|P08603|CFAH_HUMAN	K	II	212	0	217	-0.00014	-0.104269	1.15e-14	sp|P08603|CFAH_HUMAN/tr|A0A0D9SG88|A0A0D9SG88_HUMAN/tr|Q5TFM2|Q5TFM2_HUMAN	14	0.00067	0.205877
UGP_01.13509.13509.3.0.dta	783	3036.29	1413.7	3	ITYSIVQTJCSK	10,Carbamidomethyl[C];	1622.58	1622.58	5-4-0-0-0	9	NXS	224	4	0.06337	8	0.02978	0.1396	3.05561	0.42657	T	b4+;b6+;b10+;y3+;y4+;y5+;y6+;y7+;Y0+;Y0+;Y1+;Y2+;	Y0+;Y1+;	sp|P01042|KNG1_HUMAN	R	EN	197	0	205	6e-05	0.042412	1.13e-15	sp|P01042|KNG1_HUMAN	13	-0.00222	-0.731398
UGP_01.13509.13509.4.1.dta	3385	4052.78	2358.19	4	IVGGTJSSWGEWPWQVSLQVK	-	1694.59	1694.6	4-3-1-0-1	6	NXS	300	1	0.03323	4	0.1239	0.05514	3.03913	0.16759	T	b4+;b6+;b8+;b13+;Y5++;	b8+;Y5++;	sp|P03952|KLKB1_HUMAN	R	LT	391	0.01	396	0.00687	2.91203	5.03e-11	sp|P03952|KLKB1_HUMAN/tr|E9PBC5|E9PBC5_HUMAN/tr|H0YAC1|H0YAC1_HUMAN	13	0.01182	2.91725
UGP_01.13511.13511.3.0.dta	2801	2939.21	1228.62	3	EJISDPTSPLR	-	1710.6	1710.6	5-3-1-0-0	2	NXS	154	5	0.28657	6	0.15139	0.24412	4.44537	1.08521	T	y1+;y3+;y4+;y6+;y7+;y8+;Y0+;Y0+;Y1+;Y1+;Y2+;	y6+;Y0+;Y1+;Y1+;	sp|P01591|IGJ_HUMAN	R	TR	70	0	71	0.00078	0.634352	6.09e-07	sp|P01591|IGJ_HUMAN/tr|D6RD17|D6RD17_HUMAN/tr|D6RHJ6|D6RHJ6_HUMAN	14	-0.00054	-0.183786
UGP_01.13512.13512.3.0.dta	783	3036.29	1413.7	3	ITYSIVQTJCSK	10,Carbamidomethyl[C];	1622.58	1622.58	5-4-0-0-0	9	NXS	224	3	0.17703	7	0.06514	0.208	3.05561	0.63557	T	b4+;b6+;y3+;y4+;y5+;y6+;y7+;Y0+;Y1+;Y1+;	Y0+;Y1+;	sp|P01042|KNG1_HUMAN	R	EN	197	0	205	6e-05	0.042412	1.13e-15	sp|P01042|KNG1_HUMAN	13	-0.00222	-0.731398
UGP_01.13513.13513.3.0.dta	783	3036.29	1413.7	3	ITYSIVQTJCSK	10,Carbamidomethyl[C];	1622.58	1622.58	5-4-0-0-0	9	NXS	224	3	0.04905	5	0.01737	0.09977	2.06901	0.20642	T	b4+;b6+;y5+;y6+;y7+;Y0+;Y0+;Y1+;	Y1+;	sp|P01042|KNG1_HUMAN	R	EN	197	0.01	205	6e-05	0.042412	1.13e-15	sp|P01042|KNG1_HUMAN	13	-0.00222	-0.731398
UGP_01.13517.13517.2.0.dta	3805	2736.15	822.471	2	VLJFTTK	-	1913.68	1913.68	5-4-1-0-0	3	NXT	72	8	0.47999	4	0.04556	0.2766	5.90489	1.6333	T	b4+;y1+;y4+;y5+;Y0+;Y0+;Y1+;Y1+;Y2+;Y3+;Y4+;Y5+;	b4+;Y0+;Y1+;Y2+;Y4+;Y5+;	sp|P13671|CO6_HUMAN	K	AK	322	0	324	1e-05	0.012144	1.35e-12	sp|P13671|CO6_HUMAN	5	0.00131	0.478952
UGP_01.13521.13521.3.0.dta	2801	3345.37	1228.62	3	EJISDPTSPLR	-	2116.75	2116.76	5-5-1-0-0	2	NXS	368	3	0.08564	3	0.1472	0.14503	2.96624	0.43018	T	y1+;y3+;y6+;Y0+;Y1+;Y2+;	y6+;Y1+;	sp|P01591|IGJ_HUMAN	R	TR	70	0	71	0.00078	0.634352	6.09e-07	sp|P01591|IGJ_HUMAN/tr|D6RD17|D6RD17_HUMAN/tr|D6RHJ6|D6RHJ6_HUMAN	14	0.00499	1.49207
UGP_01.13529.13529.3.0.dta	1803	3085.27	1228.62	3	EJISDPTSPLR	-	1856.66	1856.66	5-3-1-0-1	2	NXS	248	6	0.24442	5	0.17997	0.22144	4.58043	1.01428	T	y1+;y3+;y6+;y7+;y8+;Y0+;Y0+;Y1+;Y1+;Y2+;Y1++;	y6+;y8+;Y1+;Y1+;	sp|P01591|IGJ_HUMAN	R	TR	70	0	71	0.00078	0.634352	6.09e-07	sp|P01591|IGJ_HUMAN/tr|D6RD17|D6RD17_HUMAN/tr|D6RHJ6|D6RHJ6_HUMAN	14	-0.00024	-0.0778143
UGP_01.13532.13532.4.0.dta	1195	4530.89	1669.89	4	PVTPIAQJQTTLGSSR	-	2861.01	2861	6-5-3-0-0	8	NXT	840	2	0.08811	3	0.03867	0.1182	3.67158	0.43398	T	b3+;y4+;y14++;Y1+;Y1++;	y4+;Y1+;Y1++;	sp|Q9NZP8|C1RL_HUMAN	R	AK	235	0	242	0.00046	0.275305	1.54e-24	sp|Q9NZP8|C1RL_HUMAN/tr|H0YFL7|H0YFL7_HUMAN	13	-0.00757	-1.67112
UGP_01.13535.13535.3.0.dta	2801	2939.21	1228.62	3	EJISDPTSPLR	-	1710.6	1710.6	5-3-1-0-0	2	NXS	154	3	0.1251	8	0.1886	0.20006	2.96624	0.59342	T	b3+;y1+;y3+;y4+;y6+;y7+;y8+;y9+;Y0+;Y0+;Y1+;	y6+;Y1+;	sp|P01591|IGJ_HUMAN	R	TR	70	0	71	0.00078	0.634352	6.09e-07	sp|P01591|IGJ_HUMAN/tr|D6RD17|D6RD17_HUMAN/tr|D6RHJ6|D6RHJ6_HUMAN	14	-0.00096	-0.32673
UGP_01.13544.13544.3.0.dta	2983	3340.32	1426.64	3	DGSDSIGASJFTGAK	-	1913.68	1913.68	5-4-1-0-0	10	NXT	234	4	0.15407	5	0.02827	0.14547	3.02335	0.43981	T	b11+;y4+;y5+;y6+;y9+;Y0+;Y0+;Y1+;Y0++;	Y0+;Y1+;	sp|P00751|CFAB_HUMAN	L	KC	276	0	285	-0.00263	-1.84222	3.36e-23	sp|P00751|CFAB_HUMAN/tr|E7ETN3|E7ETN3_HUMAN/tr|A0A0G2JH38|A0A0G2JH38_HUMAN/tr|B4E1Z4|B4E1Z4_HUMAN	1	0.00118	0.353366
UGP_01.13547.13547.4.0.dta	2441	4225.76	2020.99	4	IPCSQPPQIEHGTIJSSR	3,Carbamidomethyl[C];	2204.77	2204.77	5-4-2-0-0	15	NXS	820	9	0.22213	7	0.0672	0.21584	4.3441	0.93762	T	b2+;b3+;b5+;b6+;y2+;y3+;y13++;Y0++;Y0++;Y1++;Y1++;Y2++;Y2++;Y3++;Y4++;Y5++;	b5+;Y1++;Y3++;Y4++;	sp|P08603|CFAH_HUMAN	K	SS	868	0	882	8e-05	0.039565	4.68e-24	sp|P08603|CFAH_HUMAN	21	0.00133	0.314812
UGP_01.13550.13550.3.1.dta	2985	3345.36	1763.8	3	HEGAIYPDJTTDFQR	-	1581.57	1581.56	6-3-0-0-0	9	NXT	346	0	0	4	0.06946	0.11515	2.05687	0.23684	T	b2+;y1+;y3+;y9+;	b2+;	sp|P00450|CERU_HUMAN	E	AD	130	0.01	138	-0.00346	-1.96059	5.98e-27	sp|P00450|CERU_HUMAN/tr|E9PFZ2|E9PFZ2_HUMAN	1	-0.01111	-3.322
UGP_01.13550.13550.4.2.dta	3525	4463.77	1892.84	4	EHEGAIYPDJTTDFQR	-	2570.93	2570.93	6-5-1-0-2	10	NXT	822	4	0.05016	8	0.15983	0.25857	3.84588	0.99444	T	b2+;b3+;b5+;b6+;b7+;y1+;y3+;y9+;Y0+;Y1+;Y0++;Y1++;	b2+;b6+;Y1++;	sp|P00450|CERU_HUMAN	K	AD	129	0	138	0.00016	0.084485	1.58e-26	sp|P00450|CERU_HUMAN/tr|E9PFZ2|E9PFZ2_HUMAN	11	-0.00118	-0.26441
UGP_01.13554.13554.3.3.dta	2985	3345.36	1763.8	3	HEGAIYPDJTTDFQR	-	1581.57	1581.56	6-3-0-0-0	9	NXT	346	0	0	3	0.08504	0.10348	3.03913	0.3145	T	b2+;y1+;y3+;	b2+;y3+;	sp|P00450|CERU_HUMAN	E	AD	130	0.01	138	-0.00346	-1.96059	5.98e-27	sp|P00450|CERU_HUMAN/tr|E9PFZ2|E9PFZ2_HUMAN	1	-0.01111	-3.322
UGP_01.13554.13554.4.1.dta	3525	4463.77	1892.84	4	EHEGAIYPDJTTDFQR	-	2570.93	2570.93	6-5-1-0-2	10	NXT	822	0	0	7	0.19989	0.22432	4.55026	1.02072	T	b2+;b3+;b5+;b6+;b7+;y1+;y3+;	b2+;b5+;b6+;y3+;	sp|P00450|CERU_HUMAN	K	AD	129	0	138	0.00016	0.084485	1.58e-26	sp|P00450|CERU_HUMAN/tr|E9PFZ2|E9PFZ2_HUMAN	11	-0.00118	-0.26441
UGP_01.13555.13555.4.1.dta	3525	4463.77	1892.84	4	EHEGAIYPDJTTDFQR	-	2570.93	2570.93	6-5-1-0-2	10	NXT	822	2	0.0338	7	0.16813	0.22514	3.04454	0.68544	T	b2+;b3+;b5+;b6+;b7+;y1+;y3+;Y1+;Y1++;	b2+;b7+;	sp|P00450|CERU_HUMAN	K	AD	129	0	138	0.00016	0.084485	1.58e-26	sp|P00450|CERU_HUMAN/tr|E9PFZ2|E9PFZ2_HUMAN	11	-0.00118	-0.26441
UGP_01.13563.13563.4.1.dta	1199	4899.93	1892.84	4	EHEGAIYPDJTTDFQR	-	3007.09	3007.06	6-5-3-0-1	10	NXT	960	0	0	6	0.07567	0.13115	1.96085	0.25717	T	b3+;b5+;b6+;b7+;y1+;y3+;	b5+;	sp|P00450|CERU_HUMAN	K	AD	129	0.01	138	0.00016	0.084485	1.58e-26	sp|P00450|CERU_HUMAN/tr|E9PFZ2|E9PFZ2_HUMAN	11	-0.02894	-5.90739
UGP_01.13585.13585.4.1.dta	3525	4899.92	1892.84	4	EHEGAIYPDJTTDFQR	-	3007.08	3007.06	6-5-3-0-1	10	NXT	880	0	0	5	0.07636	0.12892	2.06085	0.26568	T	b2+;b3+;b5+;b6+;b7+;	b7+;	sp|P00450|CERU_HUMAN	K	AD	129	0.01	138	0.00016	0.084485	1.58e-26	sp|P00450|CERU_HUMAN/tr|E9PFZ2|E9PFZ2_HUMAN	11	-0.01912	-3.90289
UGP_01.13589.13589.3.0.dta	3497	4225.75	2020.99	3	IPCSQPPQIEHGTIJSSR	3,Carbamidomethyl[C];	2204.77	2204.77	5-4-2-0-0	15	NXS	864	6	0.20422	3	0.04532	0.14722	4.543	0.6688	T	b5+;y2+;y3+;Y0++;Y1++;Y2++;Y2++;Y3++;Y4++;	b5+;Y1++;Y2++;Y3++;	sp|P08603|CFAH_HUMAN	K	SS	868	0	882	8e-05	0.039565	4.68e-24	sp|P08603|CFAH_HUMAN	21	0.00579	1.3705
UGP_01.13600.13600.4.0.dta	3525	4098.62	1892.84	4	EHEGAIYPDJTTDFQR	-	2205.78	2205.79	5-4-1-0-2	10	NXT	682	3	0.07801	6	0.09842	0.18887	3.84588	0.72638	T	b2+;b5+;b6+;b7+;y1+;y3+;Y1++;Y2++;Y4++;	b2+;Y1++;Y2++;	sp|P00450|CERU_HUMAN	K	AD	129	0	138	0.00016	0.084485	1.58e-26	sp|P00450|CERU_HUMAN/tr|E9PFZ2|E9PFZ2_HUMAN	11	0.0086	2.09879
UGP_01.13604.13604.3.0.dta	3525	4318.7	1892.84	3	EHEGAIYPDJTTDFQR	-	2425.86	2425.89	6-5-0-0-3	10	NXT	728	0	0	3	0.15894	0.12592	3.84588	0.48429	T	b3+;b6+;y3+;	b3+;b6+;y3+;	sp|P00450|CERU_HUMAN	K	AD	129	0	138	0.00016	0.084485	1.58e-26	sp|P00450|CERU_HUMAN/tr|E9PFZ2|E9PFZ2_HUMAN	11	0.02307	5.34315
UGP_01.13612.13612.4.0.dta	3525	4317.7	1892.84	4	EHEGAIYPDJTTDFQR	-	2424.86	2424.87	6-5-1-0-1	10	NXT	660	4	0.08481	7	0.19873	0.26212	4.55026	1.19273	T	b2+;b3+;b4+;b5+;b6+;b7+;y3+;Y1++;Y1++;Y2++;Y2++;	b3+;b6+;b7+;Y1++;	sp|P00450|CERU_HUMAN	K	AD	129	0	138	0.00016	0.084485	1.58e-26	sp|P00450|CERU_HUMAN/tr|E9PFZ2|E9PFZ2_HUMAN	11	0.00316	0.732042
UGP_01.13618.13618.4.0.dta	2441	4881.98	2020.99	4	IPCSQPPQIEHGTIJSSR	3,Carbamidomethyl[C];	2861	2861	6-5-3-0-0	15	NXS	1152	5	0.09506	6	0.05126	0.14534	2.89047	0.42009	T	b3+;b4+;b5+;y2+;y3+;y13++;Y1+;Y0++;Y1++;Y1++;Y2++;	b5+;Y1++;	sp|P08603|CFAH_HUMAN	K	SS	868	0	882	8e-05	0.039565	4.68e-24	sp|P08603|CFAH_HUMAN	21	0.00267	0.547022
UGP_01.13622.13622.3.0.dta	295	3322.38	1117.6	3	VQPFJVTQGK	-	2204.78	2204.77	5-4-2-0-0	5	NXT	330	5	0.18517	5	0.07394	0.19666	3.88665	0.76436	T	b2+;b6+;b8+;y4+;y8+;Y0+;Y0+;Y1+;Y1+;Y2+;	y8+;Y0+;Y1+;	sp|P13473|LAMP2_HUMAN	R	YS	352	0	356	-0.00033	-0.295016	9.92e-21	sp|P13473|LAMP2_HUMAN/tr|H0YCG2|H0YCG2_HUMAN	6	-0.0107	-3.22155
UGP_01.13632.13632.3.0.dta	3525	4098.61	1892.84	3	EHEGAIYPDJTTDFQR	-	2205.77	2205.79	5-4-1-0-2	10	NXT	580	0	0	3	0.09232	0.1161	3.04454	0.35348	T	b2+;b6+;y3+;	b2+;b6+;	sp|P00450|CERU_HUMAN	K	AD	129	0.01	138	0.00016	0.084485	1.58e-26	sp|P00450|CERU_HUMAN/tr|E9PFZ2|E9PFZ2_HUMAN	11	0.02561	6.25004
UGP_01.13634.13634.4.0.dta	3497	4881.98	2020.99	4	IPCSQPPQIEHGTIJSSR	3,Carbamidomethyl[C];	2861	2861	6-5-3-0-0	15	NXS	1152	9	0.23153	3	0.04517	0.13921	5.78195	0.80488	T	b5+;b9+;b11+;Y1+;Y0++;Y0++;Y1++;Y1++;Y2++;Y3++;Y4++;Y5++;	b5+;Y1+;Y1++;Y2++;Y3++;Y4++;	sp|P08603|CFAH_HUMAN	K	SS	868	0	882	8e-05	0.039565	4.68e-24	sp|P08603|CFAH_HUMAN	21	0.00276	0.565461
UGP_01.13638.13638.3.0.dta	3525	4098.61	1892.84	3	EHEGAIYPDJTTDFQR	-	2205.77	2205.79	5-4-1-0-2	10	NXT	580	1	0.00844	5	0.1042	0.15606	3.04454	0.47513	T	b2+;b5+;b6+;b7+;y3+;Y1++;	b2+;b6+;	sp|P00450|CERU_HUMAN	K	AD	129	0	138	0.00016	0.084485	1.58e-26	sp|P00450|CERU_HUMAN/tr|E9PFZ2|E9PFZ2_HUMAN	11	0.02561	6.25004
UGP_01.13643.13643.3.0.dta	2002	3484.41	1133.57	3	GLCVJASAVSR	3,Carbamidomethyl[C];	2350.83	2350.83	5-4-2-0-1	5	NXS	342	6	0.16473	5	0.01993	0.15118	2.07742	0.31407	T	b3+;y2+;y4+;y5+;y6+;Y0+;Y0+;Y1+;Y2+;Y3+;Y4+;	Y1+;	sp|P17936|IBP3_HUMAN	R	LR	112	0	116	0.00011	0.096954	1.44e-09	sp|P17936|IBP3_HUMAN/tr|A6XND0|A6XND0_HUMAN/tr|A6XND1|A6XND1_HUMAN/tr|B3KWK7|B3KWK7_HUMAN	13	-0.00305	-0.875581
UGP_01.13652.13652.3.0.dta	3263	3345.34	1608.68	3	EHEGAIYPDJTTDF	-	1736.66	1736.65	3-4-0-0-3	10	NXT	278	0	0	6	0.10118	0.12932	2.05687	0.26598	T	b2+;b3+;b4+;b5+;b6+;b7+;	b6+;	sp|P00450|CERU_HUMAN	K	QR	129	0.01	138	0.00185	1.14931	9.47e-13	sp|P00450|CERU_HUMAN/tr|E9PFZ2|E9PFZ2_HUMAN	1	-0.01266	-3.78549
UGP_01.13652.13652.4.1.dta	3525	4463.77	1892.84	4	EHEGAIYPDJTTDFQR	-	2570.93	2570.93	6-5-1-0-2	10	NXT	822	2	0.02747	7	0.11238	0.19108	2.06085	0.39379	T	b2+;b3+;b4+;b5+;b6+;b7+;y3+;Y0++;Y1++;	b6+;	sp|P00450|CERU_HUMAN	K	AD	129	0	138	0.00016	0.084485	1.58e-26	sp|P00450|CERU_HUMAN/tr|E9PFZ2|E9PFZ2_HUMAN	11	-0.00127	-0.284577
UGP_01.13653.13653.3.0.dta	3525	4317.7	1892.84	3	EHEGAIYPDJTTDFQR	-	2424.86	2424.87	6-5-1-0-1	10	NXT	640	1	0.01892	5	0.22081	0.21014	4.55026	0.95621	T	b2+;b3+;b6+;b7+;y3+;Y1++;	b2+;b6+;b7+;y3+;	sp|P00450|CERU_HUMAN	K	AD	129	0	138	0.00016	0.084485	1.58e-26	sp|P00450|CERU_HUMAN/tr|E9PFZ2|E9PFZ2_HUMAN	11	0.00795	1.84169
UGP_01.13664.13664.3.0.dta	3525	4317.7	1892.84	3	EHEGAIYPDJTTDFQR	-	2424.86	2424.87	6-5-1-0-1	10	NXT	640	0	0	6	0.20679	0.20776	4.55026	0.94536	T	b2+;b5+;b6+;b7+;y1+;y3+;	b2+;b5+;b6+;b7+;	sp|P00450|CERU_HUMAN	K	AD	129	0	138	0.00016	0.084485	1.58e-26	sp|P00450|CERU_HUMAN/tr|E9PFZ2|E9PFZ2_HUMAN	11	0.00795	1.84169
UGP_01.13677.13677.3.0.dta	3263	3345.34	1608.68	3	EHEGAIYPDJTTDF	-	1736.66	1736.65	3-4-0-0-3	10	NXT	278	0	0	5	0.10173	0.12651	2.05687	0.2602	T	b2+;b3+;b5+;b6+;b7+;	b2+;	sp|P00450|CERU_HUMAN	K	QR	129	0.01	138	0.00185	1.14931	9.47e-13	sp|P00450|CERU_HUMAN/tr|E9PFZ2|E9PFZ2_HUMAN	1	-0.01181	-3.53133
UGP_01.13677.13677.4.1.dta	3525	4463.77	1892.84	4	EHEGAIYPDJTTDFQR	-	2570.93	2570.93	6-5-1-0-2	10	NXT	768	2	0.01383	6	0.11876	0.18604	2.06085	0.38341	T	b2+;b3+;b5+;b6+;b7+;y3+;Y1++;Y1++;	b2+;	sp|P00450|CERU_HUMAN	K	AD	129	0.01	138	0.00016	0.084485	1.58e-26	sp|P00450|CERU_HUMAN/tr|E9PFZ2|E9PFZ2_HUMAN	11	-0.00022	-0.0492969
UGP_01.13690.13690.3.0.dta	3525	3952.57	1892.84	3	EHEGAIYPDJTTDFQR	-	2059.73	2059.73	5-4-1-0-1	10	NXT	618	0	0	3	0.12459	0.12573	2.06085	0.25912	T	b2+;b3+;b7+;	b2+;	sp|P00450|CERU_HUMAN	K	AD	129	0.01	138	0.00016	0.084485	1.58e-26	sp|P00450|CERU_HUMAN/tr|E9PFZ2|E9PFZ2_HUMAN	11	0.00154	0.389719
UGP_01.13699.13699.4.0.dta	3525	3952.58	1892.84	4	EHEGAIYPDJTTDFQR	-	2059.74	2059.73	5-4-1-0-1	10	NXT	626	3	0.06972	7	0.18336	0.24383	5.19226	1.26605	T	b2+;b3+;b5+;b6+;b7+;y1+;y3+;Y1+;Y1++;Y1++;	b2+;b6+;b7+;y3+;Y1++;	sp|P00450|CERU_HUMAN	K	AD	129	0	138	0.00016	0.084485	1.58e-26	sp|P00450|CERU_HUMAN/tr|E9PFZ2|E9PFZ2_HUMAN	11	-0.00398	-1.00719
UGP_01.13706.13706.3.0.dta	2002	3484.4	1133.57	3	GLCVJASAVSR	3,Carbamidomethyl[C];	2350.83	2350.83	5-4-2-0-1	5	NXS	344	8	0.1903	5	0.0199	0.16492	2.07742	0.3426	T	b3+;y2+;y4+;y5+;y6+;Y0+;Y0+;Y1+;Y1+;Y2+;Y4+;Y5+;Y1++;	Y1+;	sp|P17936|IBP3_HUMAN	R	LR	112	0	116	0.00011	0.096954	1.44e-09	sp|P17936|IBP3_HUMAN/tr|A6XND0|A6XND0_HUMAN/tr|A6XND1|A6XND1_HUMAN/tr|B3KWK7|B3KWK7_HUMAN	13	-0.00175	-0.502383
UGP_01.13710.13710.4.1.dta	3525	4463.77	1892.84	4	EHEGAIYPDJTTDFQR	-	2570.93	2570.93	6-5-1-0-2	10	NXT	878	1	0.00916	3	0.07502	0.1197	3.04454	0.36442	T	b2+;b5+;b6+;Y1++;	b2+;b6+;	sp|P00450|CERU_HUMAN	K	AD	129	0.01	138	0.00016	0.084485	1.58e-26	sp|P00450|CERU_HUMAN/tr|E9PFZ2|E9PFZ2_HUMAN	11	-0.00679	-1.52148
UGP_01.13715.13715.3.0.dta	2557	3471.33	1266.56	3	LGJWSAMPSCK	7,Oxidation[M];10,Carbamidomethyl[C];	2204.77	2204.77	5-4-2-0-0	3	NXS	126	8	0.20933	5	0.095	0.24285	3.87262	0.94047	T	b7+;y4+;y5+;y6+;y7+;Y0+;Y0+;Y1+;Y1+;Y2+;Y5+;Y0++;Y1++;	y4+;Y0+;Y1+;	sp|P02749|APOH_HUMAN	K	AS	251	0	253	0.00075	0.591695	1.68e-17	sp|P02749|APOH_HUMAN/tr|J3KS17|J3KS17_HUMAN	13	0.00132	0.380368
UGP_01.13716.13716.3.0.dta	2557	3180.23	1266.56	3	LGJWSAMPSCK	7,Oxidation[M];10,Carbamidomethyl[C];	1913.67	1913.68	5-4-1-0-0	3	NXS	112	2	0.15716	3	0.07047	0.16345	3.87262	0.63297	T	b7+;y4+;y6+;Y0+;Y1+;	y4+;Y0+;Y1+;	sp|P02749|APOH_HUMAN	K	AS	251	0	253	0.00075	0.591695	1.68e-17	sp|P02749|APOH_HUMAN/tr|J3KS17|J3KS17_HUMAN	13	0.00205	0.644811
UGP_01.13721.13721.4.0.dta	3501	4364.86	2451.15	4	HKPEIJSTTHPGADLQENFCR	20,Carbamidomethyl[C];	1913.71	1913.68	5-4-1-0-0	6	NXT	660	1	0.01388	4	0.11448	0.14372	3.83944	0.55179	T	b2+;y1+;y7+;y11+;Y1++;	b2+;y7+;y11+;	sp|P00734|THRB_HUMAN	P	NP	138	0	143	0.00446	1.81882	8.06e-14	sp|P00734|THRB_HUMAN/tr|C9JV37|C9JV37_HUMAN/tr|E9PIT3|E9PIT3_HUMAN	2	-0.03682	-8.43743
UGP_01.13766.13766.4.7.dta	277	3897.53	1384.72	4	REJISDPTSPLR	-	2512.82	2512.85	13-2-0-0-0	3	NXS	472	0	0	3	0.15232	0.16889	2.06901	0.34944	T	y6+;y7+;y11+;	y6+;	sp|P01591|IGJ_HUMAN	N	TR	69	0	71	0.00011	0.079382	8.32e-18	sp|P01591|IGJ_HUMAN/tr|D6RD17|D6RD17_HUMAN/tr|D6RHJ6|D6RHJ6_HUMAN	2	0.0303	7.77622
UGP_01.13773.13773.4.0.dta	3501	4364.86	2451.15	4	HKPEIJSTTHPGADLQENFCR	20,Carbamidomethyl[C];	1913.71	1913.68	5-4-1-0-0	6	NXT	660	0	0	3	0.09	0.11466	2.05687	0.23584	T	b2+;y7+;y11+;	y11+;	sp|P00734|THRB_HUMAN	P	NP	138	0.01	143	0.00446	1.81882	8.06e-14	sp|P00734|THRB_HUMAN/tr|C9JV37|C9JV37_HUMAN/tr|E9PIT3|E9PIT3_HUMAN	2	-0.03759	-8.61387
UGP_01.13778.13778.4.0.dta	2557	3471.33	1266.56	4	LGJWSAMPSCK	7,Oxidation[M];10,Carbamidomethyl[C];	2204.77	2204.77	5-4-2-0-0	3	NXS	130	4	0.20507	3	0.05892	0.20023	3.87262	0.77541	T	y4+;y5+;y7+;Y0+;Y1+;Y0++;Y1++;	y4+;Y0+;Y1+;	sp|P02749|APOH_HUMAN	K	AS	251	0	253	0.00075	0.591695	1.68e-17	sp|P02749|APOH_HUMAN/tr|J3KS17|J3KS17_HUMAN	13	0.0023	0.662763
UGP_01.13782.13782.3.0.dta	2801	2923.22	1228.62	3	EJISDPTSPLR	-	1694.61	1694.6	4-3-1-0-1	2	NXS	204	3	0.12384	3	0.13961	0.12723	2.96624	0.3774	T	y1+;y6+;y7+;Y0+;Y1+;Y1+;	y6+;Y1+;	sp|P01591|IGJ_HUMAN	R	TR	70	0	71	0.00078	0.634352	6.09e-07	sp|P01591|IGJ_HUMAN/tr|D6RD17|D6RD17_HUMAN/tr|D6RHJ6|D6RHJ6_HUMAN	14	-0.00351	-1.20114
UGP_01.13782.13782.4.3.dta	2801	3897.58	1228.62	4	EJISDPTSPLR	-	2668.96	2668.97	5-7-1-0-1	2	NXS	718	3	0.12384	3	0.13961	0.12723	2.96624	0.3774	T	y1+;y6+;y7+;Y0+;Y1+;Y1+;	y6+;Y1+;	sp|P01591|IGJ_HUMAN	R	TR	70	0	71	0.00078	0.634352	6.09e-07	sp|P01591|IGJ_HUMAN/tr|D6RD17|D6RD17_HUMAN/tr|D6RHJ6|D6RHJ6_HUMAN	14	0.01119	2.87176
UGP_01.13790.13790.3.0.dta	3805	2736.15	822.471	3	VLJFTTK	-	1913.68	1913.68	5-4-1-0-0	3	NXT	78	8	0.35386	9	0.08268	0.29515	5.29848	1.56382	T	b2+;b3+;b4+;b5+;b6+;y2+;y3+;y4+;y5+;Y0+;Y0+;Y1+;Y1+;Y2+;Y3+;Y4+;Y5+;	Y0+;Y1+;Y2+;Y3+;Y4+;	sp|P13671|CO6_HUMAN	K	AK	322	0	324	1e-05	0.012144	1.35e-12	sp|P13671|CO6_HUMAN	5	-0.00161	-0.588634
UGP_01.13794.13794.3.0.dta	3805	2736.15	822.471	3	VLJFTTK	-	1913.68	1913.68	5-4-1-0-0	3	NXT	78	9	0.38341	7	0.06144	0.26089	5.29848	1.3823	T	b3+;b4+;b5+;b6+;y3+;y4+;y5+;Y0+;Y0+;Y1+;Y1+;Y2+;Y2+;Y3+;Y4+;Y5+;	Y0+;Y1+;Y2+;Y3+;Y4+;	sp|P13671|CO6_HUMAN	K	AK	322	0	324	1e-05	0.012144	1.35e-12	sp|P13671|CO6_HUMAN	5	-0.00161	-0.588634
UGP_01.13801.13801.3.1.dta	1803	2923.22	1228.62	3	EJISDPTSPLR	-	1694.61	1694.6	4-3-1-0-1	2	NXS	204	3	0.09065	3	0.1395	0.11495	3.06703	0.35257	T	y6+;y7+;y8+;Y0+;Y1+;Y1+;	y6+;Y1+;	sp|P01591|IGJ_HUMAN	R	TR	70	0	71	0.00078	0.634352	6.09e-07	sp|P01591|IGJ_HUMAN/tr|D6RD17|D6RD17_HUMAN/tr|D6RHJ6|D6RHJ6_HUMAN	14	-0.0032	-1.09506
UGP_01.13802.13802.3.1.dta	2801	2923.22	1228.62	3	EJISDPTSPLR	-	1694.61	1694.6	4-3-1-0-1	2	NXS	204	2	0.0755	4	0.13458	0.138	2.96624	0.40935	T	y1+;y3+;y6+;y8+;Y0+;Y1+;	y6+;Y1+;	sp|P01591|IGJ_HUMAN	R	TR	70	0	71	0.00078	0.634352	6.09e-07	sp|P01591|IGJ_HUMAN/tr|D6RD17|D6RD17_HUMAN/tr|D6RHJ6|D6RHJ6_HUMAN	14	-0.0032	-1.09506
UGP_01.13816.13816.5.0.dta	3482	4987.07	2782.3	5	GNVAVTVSGHTCQHWSAQTPHTHJR	12,Carbamidomethyl[C];	2204.77	2204.77	5-4-2-0-0	24	NXT	856	2	0.04477	5	0.17218	0.2346	4.2763	1.00323	T	b2+;b3+;b4+;b5+;y1+;Y0++;Y1++;	b2+;b3+;b4+;Y1++;	sp|P00747|PLMN_HUMAN	R	TP	285	0	308	-0.00052	-0.18683	4.81e-20	sp|P00747|PLMN_HUMAN	28	0.00128	0.256716
UGP_01.13822.13822.4.0.dta	3547	3996.54	1774.74	4	QQQHLFGSJVTDCSGN	0,Gln->pyro-Glu[AnyN-termQ];13,Carbamidomethyl[C];	2221.8	2221.79	6-4-1-0-1	9	NXT	354	4	0.02761	7	0.07373	0.14753	3.03379	0.44759	T	b4+;b6+;b10+;y3+;y4+;y5+;y6+;Y0+;Y0+;Y0++;Y0++;	y6+;Y0+;	sp|P02787|TRFE_HUMAN	R	FC	622	0	630	-0.00041	-0.230891	3.66e-13	sp|P02787|TRFE_HUMAN	2	-0.00877	-2.19495
UGP_01.13833.13833.3.0.dta	3525	3296.35	1892.84	3	EHEGAIYPDJTTDFQR	-	1403.51	1403.51	4-3-0-0-1	10	NXT	434	0	0	3	0.16925	0.16061	3.04454	0.48899	T	b2+;b5+;b6+;	b5+;b6+;	sp|P00450|CERU_HUMAN	K	AD	129	0	138	0.00016	0.084485	1.58e-26	sp|P00450|CERU_HUMAN/tr|E9PFZ2|E9PFZ2_HUMAN	11	-0.00343	-1.04086
UGP_01.13834.13834.4.0.dta	2972	4851.92	2135.96	4	HPNSPLDEEJLTQENQDR	-	2715.96	2715.96	6-5-2-0-1	10	NXT	1052	0	0	3	0.09793	0.09879	2.90148	0.28664	T	b2+;y1+;y5++;	b2+;y1+;	sp|P01011|AACT_HUMAN	C	GT	24	0.01	33	0.00175	0.818926	3.88e-29	sp|P01011|AACT_HUMAN/tr|G3V595|G3V595_HUMAN	2	0.00379	0.781297
UGP_01.13839.13839.3.0.dta	3805	2736.15	822.471	3	VLJFTTK	-	1913.68	1913.68	5-4-1-0-0	3	NXT	78	8	0.31682	9	0.08191	0.29347	3.93174	1.15386	T	b3+;b4+;b5+;b6+;y2+;y3+;y4+;y5+;y6+;Y0+;Y0+;Y1+;Y1+;Y2+;Y3+;Y4+;Y5+;	Y0+;Y1+;Y4+;	sp|P13671|CO6_HUMAN	K	AK	322	0	324	1e-05	0.012144	1.35e-12	sp|P13671|CO6_HUMAN	5	-0.00184	-0.672725
UGP_01.13859.13859.6.3.dta	3482	4987.07	2782.3	6	GNVAVTVSGHTCQHWSAQTPHTHJR	12,Carbamidomethyl[C];	2204.78	2204.77	5-4-2-0-0	24	NXT	824	1	0.01143	5	0.2273	0.24264	3.60265	0.87416	T	b2+;b3+;b4+;b19++;y1+;Y1++;	b2+;b3+;b4+;	sp|P00747|PLMN_HUMAN	R	TP	285	0	308	-0.00052	-0.18683	4.81e-20	sp|P00747|PLMN_HUMAN	28	-0.00374	-0.75009
UGP_01.13864.13864.4.0.dta	783	3838.57	1413.7	4	ITYSIVQTJCSK	10,Carbamidomethyl[C];	2424.86	2424.87	6-5-1-0-1	9	NXS	692	3	0.10598	5	0.02222	0.12227	3.05561	0.3736	T	b4+;b8+;y4+;y7+;y9+;Y0+;Y0+;Y1+;	Y0+;Y1+;	sp|P01042|KNG1_HUMAN	R	EN	197	0	205	6e-05	0.042412	1.13e-15	sp|P01042|KNG1_HUMAN	13	0.00256	0.667091
UGP_01.13867.13867.4.0.dta	2837	4009.73	2200.07	4	LAGKPTHVJVSVVMAEVDGTC	14,Oxidation[M];21,Carbamidomethyl[C];	1809.66	1809.67	4-5-0-0-1	9	NXS	536	0	0	3	0.17744	0.14327	3.62582	0.51946	T	y1+;y4+;y5+;	y1+;y4+;y5+;	sp|P01876|IGHA1_HUMAN	R	Y-	332	0	340	-0.00168	-0.76327	1.98e-34	sp|P01876|IGHA1_HUMAN/tr|A0A0G2JMB2|A0A0G2JMB2_HUMAN	1	0.01066	2.65921
UGP_01.13868.13868.4.0.dta	783	3838.57	1413.7	4	ITYSIVQTJCSK	10,Carbamidomethyl[C];	2424.86	2424.87	6-5-1-0-1	9	NXS	692	4	0.11822	3	0.02271	0.10216	3.05561	0.31217	T	b4+;y4+;y5+;Y0+;Y0+;Y1+;Y1+;	Y0+;Y1+;	sp|P01042|KNG1_HUMAN	R	EN	197	0	205	6e-05	0.042412	1.13e-15	sp|P01042|KNG1_HUMAN	13	0.00256	0.667091
UGP_01.13871.13871.4.0.dta	783	3838.57	1413.7	4	ITYSIVQTJCSK	10,Carbamidomethyl[C];	2424.86	2424.87	6-5-1-0-1	9	NXS	692	2	0.09024	4	0.01711	0.09499	3.05561	0.29024	T	b6+;y3+;y5+;y6+;Y0+;Y1+;	Y0+;Y1+;	sp|P01042|KNG1_HUMAN	R	EN	197	0	205	6e-05	0.042412	1.13e-15	sp|P01042|KNG1_HUMAN	13	0.00256	0.667091
UGP_01.13872.13872.4.0.dta	783	3838.57	1413.7	4	ITYSIVQTJCSK	10,Carbamidomethyl[C];	2424.86	2424.87	6-5-1-0-1	9	NXS	692	4	0.09851	6	0.02831	0.15632	3.05561	0.47766	T	b4+;y3+;y4+;y5+;y6+;y7+;Y0+;Y0+;Y1+;Y1+;	Y0+;Y1+;	sp|P01042|KNG1_HUMAN	R	EN	197	0	205	6e-05	0.042412	1.13e-15	sp|P01042|KNG1_HUMAN	13	0.00256	0.667091
UGP_01.13881.13881.4.0.dta	2972	4851.92	2135.96	4	HPNSPLDEEJLTQENQDR	-	2715.96	2715.96	6-5-2-0-1	10	NXT	1062	0	0	3	0.16191	0.12683	3.67597	0.46622	T	b2+;y1+;y5++;	b2+;y1+;y5++;	sp|P01011|AACT_HUMAN	C	GT	24	0	33	0.00175	0.818926	3.88e-29	sp|P01011|AACT_HUMAN/tr|G3V595|G3V595_HUMAN	2	0.00109	0.2247
UGP_01.13883.13883.3.0.dta	3805	2736.15	822.471	3	VLJFTTK	-	1913.68	1913.68	5-4-1-0-0	3	NXT	78	8	0.50724	7	0.04768	0.29269	6.4784	1.89614	T	b3+;b4+;b5+;b6+;y3+;y4+;y5+;Y0+;Y0+;Y1+;Y1+;Y2+;Y3+;Y4+;Y5+;	Y0+;Y1+;Y1+;Y2+;Y3+;Y4+;Y5+;	sp|P13671|CO6_HUMAN	K	AK	322	0	324	1e-05	0.012144	1.35e-12	sp|P13671|CO6_HUMAN	5	-0.00194	-0.709286
UGP_01.13884.13884.3.0.dta	3525	4171.65	1892.84	3	EHEGAIYPDJTTDFQR	-	2278.8	2278.81	6-5-1-0-0	10	NXT	576	2	0.05508	7	0.16944	0.2272	4.55026	1.03381	T	b2+;b3+;b5+;b6+;b7+;y1+;y3+;Y1++;Y1++;	b5+;b6+;b7+;Y1++;	sp|P00450|CERU_HUMAN	K	AD	129	0	138	0.00016	0.084485	1.58e-26	sp|P00450|CERU_HUMAN/tr|E9PFZ2|E9PFZ2_HUMAN	11	0.00433	1.03821
UGP_01.13890.13890.5.1.dta	2804	4576.97	2954.4	5	SRYPHKPEIJSTTHPGADLQENFCR	24,Carbamidomethyl[C];	1622.58	1622.58	5-4-0-0-0	10	NXT	210	0	0	7	0.08811	0.14091	1.91194	0.2694	T	b5+;b6+;y1+;y3+;y4+;y7+;y11+;	y11+;	sp|P00734|THRB_HUMAN	R	NP	134	0.01	143	0.00292	0.988028	2.26e-21	sp|P00734|THRB_HUMAN/tr|C9JV37|C9JV37_HUMAN/tr|E9PIT3|E9PIT3_HUMAN	21	0.00298	0.651229
UGP_01.13892.13892.5.0.dta	2804	4576.97	2954.4	5	SRYPHKPEIJSTTHPGADLQENFCR	24,Carbamidomethyl[C];	1622.58	1622.58	5-4-0-0-0	10	NXT	210	1	0.00645	7	0.07359	0.14354	1.91194	0.27444	T	b6+;b6++;y1+;y4+;y7+;y11+;y11++;Y1++;	y11+;	sp|P00734|THRB_HUMAN	R	NP	134	0.01	143	0.00292	0.988028	2.26e-21	sp|P00734|THRB_HUMAN/tr|C9JV37|C9JV37_HUMAN/tr|E9PIT3|E9PIT3_HUMAN	21	0.00298	0.651229
UGP_01.13899.13899.3.0.dta	2801	3579.45	1228.62	3	EJISDPTSPLR	-	2350.83	2350.83	5-4-2-0-1	2	NXS	530	5	0.0564	5	0.1734	0.17683	2.96624	0.52451	T	y1+;y3+;y4+;y6+;y8+;Y0+;Y0+;Y1+;Y1+;Y4+;	y6+;Y1+;	sp|P01591|IGJ_HUMAN	R	TR	70	0	71	0.00078	0.634352	6.09e-07	sp|P01591|IGJ_HUMAN/tr|D6RD17|D6RD17_HUMAN/tr|D6RHJ6|D6RHJ6_HUMAN	14	-0.00091	-0.254301
UGP_01.13901.13901.4.1.dta	2972	4851.92	2135.96	4	HPNSPLDEEJLTQENQDR	-	2715.96	2715.96	6-5-2-0-1	10	NXT	1062	0	0	3	0.14091	0.11547	2.90148	0.33504	T	b2+;y1+;y5++;	b2+;y5++;	sp|P01011|AACT_HUMAN	C	GT	24	0.01	33	0.00175	0.818926	3.88e-29	sp|P01011|AACT_HUMAN/tr|G3V595|G3V595_HUMAN	2	0.00095	0.195839
UGP_01.13908.13908.4.0.dta	783	3838.57	1413.7	4	ITYSIVQTJCSK	10,Carbamidomethyl[C];	2424.86	2424.87	6-5-1-0-1	9	NXS	696	3	0.09831	5	0.02268	0.14477	3.05561	0.44237	T	y3+;y4+;y5+;y6+;y7+;Y0+;Y0+;Y1+;	Y0+;Y1+;	sp|P01042|KNG1_HUMAN	R	EN	197	0	205	6e-05	0.042412	1.13e-15	sp|P01042|KNG1_HUMAN	13	0.00358	0.932885
UGP_01.13915.13915.4.0.dta	3525	3952.58	1892.84	4	EHEGAIYPDJTTDFQR	-	2059.74	2059.73	5-4-1-0-1	10	NXT	622	5	0.02234	15	0.26374	0.35139	5.79052	2.03473	T	b2+;b3+;b4+;b5+;b6+;b7+;b13+;y1+;y2+;y3+;y4+;y5+;y6+;y9+;y10+;Y0+;Y0++;Y0++;Y1++;Y1++;	b2+;b3+;b5+;b6+;b7+;y3+;	sp|P00450|CERU_HUMAN	K	AD	129	0	138	0.00016	0.084485	1.58e-26	sp|P00450|CERU_HUMAN/tr|E9PFZ2|E9PFZ2_HUMAN	11	-0.0032	-0.809804
UGP_01.13917.13917.5.0.dta	2804	4576.97	2954.4	5	SRYPHKPEIJSTTHPGADLQENFCR	24,Carbamidomethyl[C];	1622.58	1622.58	5-4-0-0-0	10	NXT	214	0	0	10	0.12076	0.18693	1.91194	0.35741	T	b2+;b5+;b6+;y1+;y4+;y5+;y6+;y7+;y11+;y11++;	y11+;	sp|P00734|THRB_HUMAN	R	NP	134	0.01	143	0.00292	0.988028	2.26e-21	sp|P00734|THRB_HUMAN/tr|C9JV37|C9JV37_HUMAN/tr|E9PIT3|E9PIT3_HUMAN	21	0.00267	0.583484
UGP_01.13919.13919.4.1.dta	2801	3579.45	1228.62	4	EJISDPTSPLR	-	2350.83	2350.83	5-4-2-0-1	2	NXS	554	4	0.10133	5	0.18318	0.16853	2.96624	0.49989	T	y3+;y4+;y6+;y7+;y8+;Y0+;Y0+;Y1+;Y1+;	y6+;Y1+;	sp|P01591|IGJ_HUMAN	R	TR	70	0	71	0.00078	0.634352	6.09e-07	sp|P01591|IGJ_HUMAN/tr|D6RD17|D6RD17_HUMAN/tr|D6RHJ6|D6RHJ6_HUMAN	14	-0.00374	-1.04515
UGP_01.13925.13925.4.2.dta	3525	4171.65	1892.84	4	EHEGAIYPDJTTDFQR	-	2278.81	2278.81	6-5-1-0-0	10	NXT	572	3	0.03788	7	0.11664	0.19646	3.84588	0.75554	T	b2+;b3+;b5+;b6+;b7+;y1+;y3+;Y0++;Y1++;Y1++;	b6+;b7+;Y1++;	sp|P00450|CERU_HUMAN	K	AD	129	0	138	0.00016	0.084485	1.58e-26	sp|P00450|CERU_HUMAN/tr|E9PFZ2|E9PFZ2_HUMAN	11	0.00265	0.635395
UGP_01.13929.13929.5.0.dta	2804	4576.98	2954.4	5	SRYPHKPEIJSTTHPGADLQENFCR	24,Carbamidomethyl[C];	1622.58	1622.58	5-4-0-0-0	10	NXT	212	1	0.00936	12	0.15953	0.23158	2.84284	0.65835	T	b2+;b5+;b6+;y1+;y4+;y5+;y6+;y7+;y8+;y10+;y11+;y11++;Y1++;	y7+;y11+;	sp|P00734|THRB_HUMAN	R	NP	134	0	143	0.00292	0.988028	2.26e-21	sp|P00734|THRB_HUMAN/tr|C9JV37|C9JV37_HUMAN/tr|E9PIT3|E9PIT3_HUMAN	21	0.00206	0.450178
UGP_01.13934.13934.5.0.dta	3518	4576.98	2954.4	5	SRYPHKPEIJSTTHPGADLQENFCR	24,Carbamidomethyl[C];	1622.58	1622.58	5-4-0-0-0	10	NXT	212	6	0.05426	13	0.18739	0.27206	4.05436	1.10303	T	b2+;b5+;b6+;b6++;b14++;y1+;y4+;y5+;y6+;y7+;y10+;y11+;y11++;Y1++;Y1++;Y0+++;Y0+++;Y1+++;Y2+++;	b6+;y7+;y11+;Y1+++;	sp|P00734|THRB_HUMAN	R	NP	134	0	143	0.00292	0.988028	2.26e-21	sp|P00734|THRB_HUMAN/tr|C9JV37|C9JV37_HUMAN/tr|E9PIT3|E9PIT3_HUMAN	21	0.00206	0.450178
UGP_01.13940.13940.4.0.dta	3525	3952.58	1892.84	4	EHEGAIYPDJTTDFQR	-	2059.74	2059.73	5-4-1-0-1	10	NXT	626	3	0.01556	14	0.24997	0.32517	5.19226	1.68836	T	b2+;b3+;b5+;b6+;b7+;b9+;y1+;y2+;y4+;y5+;y6+;y7+;y9+;y10+;Y0++;Y1++;Y1++;	b2+;b3+;b5+;b6+;b7+;	sp|P00450|CERU_HUMAN	K	AD	129	0	138	0.00016	0.084485	1.58e-26	sp|P00450|CERU_HUMAN/tr|E9PFZ2|E9PFZ2_HUMAN	11	-0.00254	-0.642782
UGP_01.13949.13949.4.0.dta	3525	3806.51	1892.84	4	EHEGAIYPDJTTDFQR	-	1913.67	1913.68	5-4-1-0-0	10	NXT	502	5	0.07625	8	0.17553	0.25013	5.19226	1.29877	T	b2+;b3+;b5+;b6+;b7+;b9+;y1+;y3+;Y1+;Y0++;Y1++;Y1++;Y2++;	b2+;b5+;b6+;b7+;Y1++;	sp|P00450|CERU_HUMAN	K	AD	129	0	138	0.00016	0.084485	1.58e-26	sp|P00450|CERU_HUMAN/tr|E9PFZ2|E9PFZ2_HUMAN	11	0.00311	0.817237
UGP_01.13951.13951.4.0.dta	3525	4317.71	1892.84	4	EHEGAIYPDJTTDFQR	-	2424.87	2424.87	6-5-1-0-1	10	NXT	676	3	0.02748	11	0.22283	0.29269	4.55026	1.33183	T	b2+;b3+;b5+;b6+;b7+;b9+;y1+;y3+;y4+;y7+;y9+;Y1+;Y1++;Y5++;	b2+;b5+;b6+;y3+;	sp|P00450|CERU_HUMAN	K	AD	129	0	138	0.00016	0.084485	1.58e-26	sp|P00450|CERU_HUMAN/tr|E9PFZ2|E9PFZ2_HUMAN	11	-0.00055	-0.127412
UGP_01.13958.13958.5.1.dta	2804	4576.98	2954.4	5	SRYPHKPEIJSTTHPGADLQENFCR	24,Carbamidomethyl[C];	1622.58	1622.58	5-4-0-0-0	10	NXT	422	0	0	11	0.12326	0.18114	2.84284	0.51495	T	b2+;b5+;b6+;y1+;y3+;y5+;y6+;y7+;y11+;y11++;y17++;	y1+;y11+;	sp|P00734|THRB_HUMAN	R	NP	134	0	143	0.00292	0.988028	2.26e-21	sp|P00734|THRB_HUMAN/tr|C9JV37|C9JV37_HUMAN/tr|E9PIT3|E9PIT3_HUMAN	21	0.00171	0.373692
UGP_01.13962.13962.3.2.dta	3220	3599.33	1394.55	3	LJDTLDYECHD	9,Carbamidomethyl[C];	2204.77	2204.77	5-4-2-0-0	2	NXT	30	2	0.10393	3	0.04129	0.08237	3.06703	0.25264	T	y2+;y5+;y6+;Y0+;Y1+;	Y0+;Y1+;	sp|P08603|CFAH_HUMAN	K	GY	528	0.01	529	0.00027	0.193474	3.61e-14	sp|P08603|CFAH_HUMAN	1	-0.0005	-0.138954
UGP_01.13964.13964.3.0.dta	1803	3579.45	1228.62	3	EJISDPTSPLR	-	2350.83	2350.83	5-4-2-0-1	2	NXS	530	3	0.03395	4	0.1552	0.10688	3.06703	0.32782	T	y3+;y6+;y7+;y8+;Y0+;Y1+;Y1+;	y6+;Y1+;	sp|P01591|IGJ_HUMAN	R	TR	70	0	71	0.00078	0.634352	6.09e-07	sp|P01591|IGJ_HUMAN/tr|D6RD17|D6RD17_HUMAN/tr|D6RHJ6|D6RHJ6_HUMAN	14	-0.00093	-0.25989
UGP_01.13968.13968.4.0.dta	3525	4317.71	1892.84	4	EHEGAIYPDJTTDFQR	-	2424.87	2424.87	6-5-1-0-1	10	NXT	680	1	0.0168	8	0.21979	0.27436	5.19226	1.42455	T	b2+;b3+;b5+;b6+;b7+;y1+;y3+;y9+;Y1+;	b2+;b5+;b6+;b7+;y3+;	sp|P00450|CERU_HUMAN	K	AD	129	0	138	0.00016	0.084485	1.58e-26	sp|P00450|CERU_HUMAN/tr|E9PFZ2|E9PFZ2_HUMAN	11	-0.0006	-0.138995
UGP_01.13971.13971.3.0.dta	3525	3587.43	1892.84	3	EHEGAIYPDJTTDFQR	-	1694.59	1694.6	4-3-1-0-1	10	NXT	406	4	0.11005	6	0.23297	0.28307	5.79052	1.63912	T	b2+;b3+;b5+;b6+;b7+;y3+;Y0++;Y0++;Y1++;Y1++;	b2+;b5+;b6+;b7+;y3+;Y1++;	sp|P00450|CERU_HUMAN	K	AD	129	0	138	0.00016	0.084485	1.58e-26	sp|P00450|CERU_HUMAN/tr|E9PFZ2|E9PFZ2_HUMAN	11	0.01436	4.00401
UGP_01.13979.13979.3.0.dta	2801	3433.39	1228.62	3	EJISDPTSPLR	-	2204.77	2204.77	5-4-2-0-0	2	NXS	408	8	0.24489	6	0.19217	0.23343	4.44537	1.03767	T	y3+;y4+;y6+;y7+;y8+;y9+;Y0+;Y0+;Y1+;Y1+;Y2+;Y3+;Y4+;Y5+;	y6+;Y1+;Y4+;Y5+;	sp|P01591|IGJ_HUMAN	R	TR	70	0	71	0.00078	0.634352	6.09e-07	sp|P01591|IGJ_HUMAN/tr|D6RD17|D6RD17_HUMAN/tr|D6RHJ6|D6RHJ6_HUMAN	14	-0.00025	-0.0728357
UGP_01.13982.13982.4.0.dta	2455	4436.8	2003.96	4	KYNSQJQSNNQFVLYR	3,Deamidated[N];	2432.84	2432.88	3-6-2-0-1	6	NXS	1100	0	0	3	0.04552	0.08958	2.07318	0.18571	T	b1+;y1+;y10+;	y1+;	sp|P01042|KNG1_HUMAN	K	IT	43	0.01	48	0.00215	1.07235	2.89e-43	sp|P01042|KNG1_HUMAN	6	0.03587	8.08656
UGP_01.13983.13983.3.0.dta	2801	3433.39	1228.62	3	EJISDPTSPLR	-	2204.77	2204.77	5-4-2-0-0	2	NXS	408	8	0.19878	7	0.20865	0.24911	4.44537	1.10738	T	y1+;y3+;y4+;y6+;y7+;y8+;y9+;Y0+;Y0+;Y1+;Y1+;Y2+;Y3+;Y4+;Y5+;	y6+;Y1+;Y4+;Y5+;	sp|P01591|IGJ_HUMAN	R	TR	70	0	71	0.00078	0.634352	6.09e-07	sp|P01591|IGJ_HUMAN/tr|D6RD17|D6RD17_HUMAN/tr|D6RHJ6|D6RHJ6_HUMAN	14	-0.00025	-0.0728357
UGP_01.13988.13988.3.0.dta	2002	3484.4	1133.57	3	GLCVJASAVSR	3,Carbamidomethyl[C];	2350.83	2350.83	5-4-2-0-1	5	NXS	334	4	0.15935	4	0.02191	0.13421	2.07742	0.27881	T	b3+;y2+;y5+;y6+;Y0+;Y0+;Y1+;Y4+;	Y1+;	sp|P17936|IBP3_HUMAN	R	LR	112	0.01	116	0.00011	0.096954	1.44e-09	sp|P17936|IBP3_HUMAN/tr|A6XND0|A6XND0_HUMAN/tr|A6XND1|A6XND1_HUMAN/tr|B3KWK7|B3KWK7_HUMAN	13	-0.00027	-0.0775106
UGP_01.13992.13992.3.0.dta	1199	3515.43	1892.84	3	EHEGAIYPDJTTDFQR	-	1622.59	1622.58	5-4-0-0-0	10	NXT	472	3	0.0754	6	0.1961	0.21886	4.36885	0.95616	T	b2+;b5+;b6+;b7+;y3+;y7++;Y1+;Y1++;Y1++;	b7+;y3+;y7++;Y1++;	sp|P00450|CERU_HUMAN	K	AD	129	0	138	0.00016	0.084485	1.58e-26	sp|P00450|CERU_HUMAN/tr|E9PFZ2|E9PFZ2_HUMAN	11	-0.01176	-3.3462
UGP_01.14001.14001.3.0.dta	2801	3433.39	1228.62	3	EJISDPTSPLR	-	2204.77	2204.77	5-4-2-0-0	2	NXS	420	9	0.18512	8	0.21422	0.24836	3.75283	0.93207	T	b3+;y1+;y3+;y4+;y6+;y7+;y8+;y9+;Y0+;Y0+;Y1+;Y1+;Y2+;Y3+;Y4+;Y4+;Y5+;	y6+;Y1+;Y4+;	sp|P01591|IGJ_HUMAN	R	TR	70	0	71	0.00078	0.634352	6.09e-07	sp|P01591|IGJ_HUMAN/tr|D6RD17|D6RD17_HUMAN/tr|D6RHJ6|D6RHJ6_HUMAN	14	-0.0014	-0.40788
UGP_01.14002.14002.4.0.dta	783	3692.51	1413.7	4	ITYSIVQTJCSK	10,Carbamidomethyl[C];	2278.81	2278.81	6-5-1-0-0	9	NXS	688	2	0.05474	6	0.02124	0.09851	3.05561	0.30101	T	b4+;b7+;b10+;y4+;y5+;y7+;Y0+;Y1+;	Y0+;Y1+;	sp|P01042|KNG1_HUMAN	R	EN	197	0	205	6e-05	0.042412	1.13e-15	sp|P01042|KNG1_HUMAN	13	-0.00199	-0.539075
UGP_01.14003.14003.4.0.dta	783	3692.51	1413.7	4	ITYSIVQTJCSK	10,Carbamidomethyl[C];	2278.81	2278.81	6-5-1-0-0	9	NXS	688	2	0.05176	5	0.01971	0.12329	3.05561	0.37672	T	y3+;y4+;y5+;y6+;y7+;Y0+;Y1+;	Y0+;Y1+;	sp|P01042|KNG1_HUMAN	R	EN	197	0	205	6e-05	0.042412	1.13e-15	sp|P01042|KNG1_HUMAN	13	-0.00199	-0.539075
UGP_01.14015.14015.4.0.dta	783	3692.52	1413.7	4	ITYSIVQTJCSK	10,Carbamidomethyl[C];	2278.81	2278.81	6-5-1-0-0	9	NXS	690	3	0.0509	4	0.01652	0.11356	3.05561	0.347	T	y3+;y5+;y6+;y7+;Y0+;Y0+;Y1+;	Y0+;Y1+;	sp|P01042|KNG1_HUMAN	R	EN	197	0	205	6e-05	0.042412	1.13e-15	sp|P01042|KNG1_HUMAN	13	-0.00219	-0.593253
UGP_01.14021.14021.4.0.dta	783	3692.52	1413.7	4	ITYSIVQTJCSK	10,Carbamidomethyl[C];	2278.81	2278.81	6-5-1-0-0	9	NXS	690	2	0.06067	5	0.01769	0.12349	3.05561	0.37733	T	y3+;y4+;y5+;y6+;y7+;Y0+;Y1+;	Y0+;Y1+;	sp|P01042|KNG1_HUMAN	R	EN	197	0	205	6e-05	0.042412	1.13e-15	sp|P01042|KNG1_HUMAN	13	-0.00219	-0.593253
UGP_01.14025.14025.4.0.dta	783	3692.52	1413.7	4	ITYSIVQTJCSK	10,Carbamidomethyl[C];	2278.81	2278.81	6-5-1-0-0	9	NXS	690	2	0.10352	5	0.02393	0.14453	3.05561	0.44164	T	y3+;y4+;y5+;y6+;y7+;Y0+;Y1+;	Y0+;Y1+;	sp|P01042|KNG1_HUMAN	R	EN	197	0	205	6e-05	0.042412	1.13e-15	sp|P01042|KNG1_HUMAN	13	-0.00219	-0.593253
UGP_01.14031.14031.3.0.dta	3525	4098.61	1892.84	3	EHEGAIYPDJTTDFQR	-	2205.77	2205.79	5-4-1-0-2	10	NXT	630	1	0.03356	6	0.21918	0.23609	5.19226	1.22584	T	b2+;b3+;b5+;b6+;b7+;y3+;Y1++;	b5+;b6+;b7+;y3+;Y1++;	sp|P00450|CERU_HUMAN	K	AD	129	0	138	0.00016	0.084485	1.58e-26	sp|P00450|CERU_HUMAN/tr|E9PFZ2|E9PFZ2_HUMAN	11	0.02244	5.4764
UGP_01.14038.14038.2.0.dta	1199	3806.51	1892.84	2	EHEGAIYPDJTTDFQR	-	1913.67	1913.68	5-4-1-0-0	10	NXT	480	1	0.09481	3	0.39555	0.29065	4.36885	1.26982	T	b5+;b6+;y3+;Y1+;	b5+;b6+;y3+;Y1+;	sp|P00450|CERU_HUMAN	K	AD	129	0	138	0.00016	0.084485	1.58e-26	sp|P00450|CERU_HUMAN/tr|E9PFZ2|E9PFZ2_HUMAN	11	0.00527	1.38484
UGP_01.14056.14056.3.0.dta	2957	3477.34	1612.8	3	NNREJISDPTSPLR	-	1864.53	1864.55	NNH(HN(HEX&n-acetyl&sulfate))(HN(HEX&n-acetyl&sulfate))	5	NXS	186	0	0	3	0.16762	0.15322	2.92056	0.44749	T	y1+;y3+;y6+;	y1+;y6+;	sp|P01591|IGJ_HUMAN	L	TR	67	0	71	0.00093	0.576284	3.15e-22	sp|P01591|IGJ_HUMAN/tr|D6RD17|D6RD17_HUMAN/tr|D6RHJ6|D6RHJ6_HUMAN	1	0.01446	4.15958
UGP_01.14059.14059.3.0.dta	2957	3477.34	1612.8	3	NNREJISDPTSPLR	-	1864.53	1864.55	NNH(HN(HEX&n-acetyl&sulfate))(HN(HEX&n-acetyl&sulfate))	5	NXS	186	0	0	3	0.14033	0.14064	2.92056	0.41074	T	y1+;y3+;y6+;	y1+;y6+;	sp|P01591|IGJ_HUMAN	L	TR	67	0	71	0.00093	0.576284	3.15e-22	sp|P01591|IGJ_HUMAN/tr|D6RD17|D6RD17_HUMAN/tr|D6RHJ6|D6RHJ6_HUMAN	1	0.01446	4.15958
UGP_01.14063.14063.4.2.dta	2957	3477.35	1612.8	4	NNREJISDPTSPLR	-	1864.54	1864.55	NNH(HN(HEX&n-acetyl&sulfate))(HN(HEX&n-acetyl&sulfate))	5	NXS	210	0	0	4	0.19877	0.19532	2.92056	0.57043	T	y1+;y4+;y5+;y6+;	y1+;y6+;	sp|P01591|IGJ_HUMAN	L	TR	67	0	71	0.00093	0.576284	3.15e-22	sp|P01591|IGJ_HUMAN/tr|D6RD17|D6RD17_HUMAN/tr|D6RHJ6|D6RHJ6_HUMAN	1	0.00637	1.83239
UGP_01.14080.14080.3.0.dta	3525	3150.29	1892.84	3	EHEGAIYPDJTTDFQR	-	1257.45	1257.45	4-3-0-0-0	10	NXT	300	0	0	7	0.24835	0.25012	5.19226	1.29867	T	b2+;b3+;b5+;b6+;b7+;y1+;y3+;	b2+;b3+;b5+;b6+;y3+;	sp|P00450|CERU_HUMAN	K	AD	129	0	138	0.00016	0.084485	1.58e-26	sp|P00450|CERU_HUMAN/tr|E9PFZ2|E9PFZ2_HUMAN	11	-0.00363	-1.15264
UGP_01.14083.14083.3.0.dta	2957	3477.34	1612.8	3	NNREJISDPTSPLR	-	1864.53	1864.55	NNH(HN(HEX&n-acetyl&sulfate))(HN(HEX&n-acetyl&sulfate))	5	NXS	188	0	0	5	0.18808	0.17851	2.92056	0.52136	T	y1+;y3+;y4+;y6+;y2++;	y1+;y6+;	sp|P01591|IGJ_HUMAN	L	TR	67	0	71	0.00093	0.576284	3.15e-22	sp|P01591|IGJ_HUMAN/tr|D6RD17|D6RD17_HUMAN/tr|D6RHJ6|D6RHJ6_HUMAN	1	0.01415	4.0704
UGP_01.14093.14093.3.0.dta	1199	3952.57	1892.84	3	EHEGAIYPDJTTDFQR	-	2059.73	2059.73	5-4-1-0-1	10	NXT	612	3	0.08146	6	0.28984	0.29626	5.57677	1.65216	T	b2+;b5+;b6+;b7+;y1+;y3+;Y1++;Y2++;Y4++;	b2+;b5+;b6+;b7+;y3+;Y1++;	sp|P00450|CERU_HUMAN	K	AD	129	0	138	0.00016	0.084485	1.58e-26	sp|P00450|CERU_HUMAN/tr|E9PFZ2|E9PFZ2_HUMAN	11	0.00409	1.03503
UGP_01.14096.14096.4.2.dta	4496	3705.68	2302.19	4	TPEIJNSSGLSLSYGPVSPIIR	6,Deamidated[N];	1403.49	1403.51	4-3-0-0-1	5	NXS	78	0	0	3	0.07336	0.05942	3.01824	0.17935	T	b1+;b2+;y1+;	b2+;y1+;	tr|D6RGV2|D6RGV2_HUMAN	R	RL	228	0.01	232	0.01578	6.85136	1.24e-30	tr|D6RGV2|D6RGV2_HUMAN/tr|H0YA41|H0YA41_HUMAN	7	0.02073	5.59567
UGP_01.14100.14100.3.0.dta	2557	3471.33	1266.56	3	LGJWSAMPSCK	7,Oxidation[M];10,Carbamidomethyl[C];	2204.77	2204.77	5-4-2-0-0	3	NXS	130	2	0.03125	6	0.05072	0.14126	2.07742	0.29346	T	b7+;y2+;y4+;y5+;y6+;y7+;Y1+;Y2+;	Y1+;	sp|P02749|APOH_HUMAN	K	AS	251	0	253	0.00075	0.591695	1.68e-17	sp|P02749|APOH_HUMAN/tr|J3KS17|J3KS17_HUMAN	13	0.00326	0.939395
UGP_01.14105.14105.3.2.dta	2801	2777.17	1228.62	3	EJISDPTSPLR	-	1548.55	1548.54	4-3-1-0-0	2	NXS	118	1	0.03289	3	0.07598	0.07393	2.96624	0.21928	T	y1+;y6+;y2++;Y1+;	y6+;Y1+;	sp|P01591|IGJ_HUMAN	R	TR	70	0.01	71	0.00078	0.634352	6.09e-07	sp|P01591|IGJ_HUMAN/tr|D6RD17|D6RD17_HUMAN/tr|D6RHJ6|D6RHJ6_HUMAN	14	-0.00476	-1.7146
UGP_01.14110.14110.3.0.dta	2801	3433.39	1228.62	3	EJISDPTSPLR	-	2204.77	2204.77	5-4-2-0-0	2	NXS	420	8	0.29253	6	0.21883	0.28552	5.07736	1.4497	T	y1+;y3+;y4+;y6+;y8+;y9+;Y0+;Y0+;Y1+;Y1+;Y2+;Y3+;Y4+;Y5+;	y6+;Y1+;Y3+;Y4+;Y5+;	sp|P01591|IGJ_HUMAN	R	TR	70	0	71	0.00078	0.634352	6.09e-07	sp|P01591|IGJ_HUMAN/tr|D6RD17|D6RD17_HUMAN/tr|D6RHJ6|D6RHJ6_HUMAN	14	-0.00143	-0.41662
UGP_01.14114.14114.4.1.dta	3525	3952.57	1892.84	4	EHEGAIYPDJTTDFQR	-	2059.73	2059.73	5-4-1-0-1	10	NXT	616	4	0.07101	7	0.25407	0.3075	5.19226	1.5966	T	b2+;b3+;b5+;b6+;b7+;y3+;y10+;Y1+;Y1++;Y1++;Y2++;	b2+;b5+;b6+;y10+;Y1++;	sp|P00450|CERU_HUMAN	K	AD	129	0	138	0.00016	0.084485	1.58e-26	sp|P00450|CERU_HUMAN/tr|E9PFZ2|E9PFZ2_HUMAN	11	0.00282	0.713642
UGP_01.14122.14122.3.0.dta	2801	3433.39	1228.62	3	EJISDPTSPLR	-	2204.77	2204.77	5-4-2-0-0	2	NXS	420	8	0.29924	3	0.22525	0.23343	5.66687	1.32283	T	y3+;y6+;y9+;Y0+;Y0+;Y1+;Y1+;Y2+;Y3+;Y4+;Y5+;	y6+;Y1+;Y2+;Y3+;Y4+;Y5+;	sp|P01591|IGJ_HUMAN	R	TR	70	0	71	0.00078	0.634352	6.09e-07	sp|P01591|IGJ_HUMAN/tr|D6RD17|D6RD17_HUMAN/tr|D6RHJ6|D6RHJ6_HUMAN	14	-0.0014	-0.40788
UGP_01.14135.14135.3.0.dta	3525	3806.52	1892.84	3	EHEGAIYPDJTTDFQR	-	1913.68	1913.68	5-4-1-0-0	10	NXT	512	7	0.15018	9	0.33789	0.37053	6.89951	2.55646	T	b2+;b3+;b5+;b6+;b7+;b9+;y1+;y3+;y6+;Y1+;Y0++;Y0++;Y1++;Y1++;Y2++;Y3++;	b2+;b3+;b5+;b6+;b7+;y3+;Y1+;Y1++;	sp|P00450|CERU_HUMAN	K	AD	129	0	138	0.00016	0.084485	1.58e-26	sp|P00450|CERU_HUMAN/tr|E9PFZ2|E9PFZ2_HUMAN	11	0.00112	0.29431
UGP_01.14136.14136.3.0.dta	2557	3471.33	1266.56	3	LGJWSAMPSCK	7,Oxidation[M];10,Carbamidomethyl[C];	2204.77	2204.77	5-4-2-0-0	3	NXS	130	4	0.14223	6	0.07988	0.19912	3.87262	0.7711	T	b4+;b7+;y4+;y5+;y6+;y7+;Y0+;Y1+;Y1+;Y1++;	y4+;Y0+;Y1+;	sp|P02749|APOH_HUMAN	K	AS	251	0	253	0.00075	0.591695	1.68e-17	sp|P02749|APOH_HUMAN/tr|J3KS17|J3KS17_HUMAN	13	0.00327	0.942277
UGP_01.14137.14137.3.0.dta	1193	3546.47	1341.7	3	SPDVIJGSPISQK	-	2204.77	2204.77	5-4-2-0-0	6	NXS	546	3	0.19154	4	0.06765	0.1874	3.84588	0.72073	T	b4+;y3+;y5+;y7+;Y0+;Y0+;Y1+;	y5+;Y0+;Y1+;	sp|P08603|CFAH_HUMAN	K	II	212	0	217	-0.00014	-0.104269	1.15e-14	sp|P08603|CFAH_HUMAN/tr|A0A0D9SG88|A0A0D9SG88_HUMAN/tr|Q5TFM2|Q5TFM2_HUMAN	14	0.00038	0.107179
UGP_01.14138.14138.4.0.dta	783	3327.38	1413.7	4	ITYSIVQTJCSK	10,Carbamidomethyl[C];	1913.68	1913.68	5-4-1-0-0	9	NXS	410	3	0.20655	4	0.02764	0.17239	3.05561	0.52675	T	y3+;y4+;y5+;y7+;Y0+;Y1+;Y1+;	Y0+;Y1+;	sp|P01042|KNG1_HUMAN	R	EN	197	0	205	6e-05	0.042412	1.13e-15	sp|P01042|KNG1_HUMAN	13	-0.00152	-0.456954
UGP_01.14147.14147.3.0.dta	2557	3180.24	1266.56	3	LGJWSAMPSCK	7,Oxidation[M];10,Carbamidomethyl[C];	1913.68	1913.68	5-4-1-0-0	3	NXS	116	2	0.16764	3	0.07587	0.15586	3.87262	0.60357	T	b7+;b9+;y4+;Y0+;Y1+;	y4+;Y0+;Y1+;	sp|P02749|APOH_HUMAN	K	AS	251	0	253	0.00075	0.591695	1.68e-17	sp|P02749|APOH_HUMAN/tr|J3KS17|J3KS17_HUMAN	13	0.00044	0.138398
UGP_01.14159.14159.3.0.dta	4353	3425.44	1511.76	3	VYKPSAGJNSLYR	3,Carbamyl[K];	1913.68	1913.68	5-4-1-0-0	8	NXS	438	2	0.09697	3	0.06733	0.11572	3.04454	0.3523	T	b2+;b3+;y1+;Y1+;Y1+;	b3+;Y1+;	sp|P02749|APOH_HUMAN	R	DT	155	0	162	0.00089	0.588334	2.78e-30	sp|P02749|APOH_HUMAN/tr|J3QLI0|J3QLI0_HUMAN/tr|J3QRN2|J3QRN2_HUMAN	1	-0.00242	-0.706686
UGP_01.14160.14160.3.0.dta	4353	3425.44	1511.76	3	VYKPSAGJNSLYR	3,Carbamyl[K];	1913.68	1913.68	5-4-1-0-0	8	NXS	438	2	0.08049	4	0.05635	0.16453	3.04454	0.50091	T	b2+;b3+;y1+;y10+;Y1+;Y1+;	b3+;Y1+;	sp|P02749|APOH_HUMAN	R	DT	155	0	162	0.00089	0.588334	2.78e-30	sp|P02749|APOH_HUMAN/tr|J3QLI0|J3QLI0_HUMAN/tr|J3QRN2|J3QRN2_HUMAN	1	-0.00242	-0.706686
UGP_01.14161.14161.4.0.dta	3525	3952.57	1892.84	4	EHEGAIYPDJTTDFQR	-	2059.73	2059.73	5-4-1-0-1	10	NXT	618	1	0.00664	8	0.21295	0.26269	4.55026	1.19532	T	b2+;b3+;b5+;b6+;b7+;y1+;y3+;y10+;Y1++;	b2+;b5+;b6+;y3+;	sp|P00450|CERU_HUMAN	K	AD	129	0	138	0.00016	0.084485	1.58e-26	sp|P00450|CERU_HUMAN/tr|E9PFZ2|E9PFZ2_HUMAN	11	0.00216	0.546619
UGP_01.14162.14162.3.0.dta	4353	3425.44	1511.76	3	VYKPSAGJNSLYR	3,Carbamyl[K];	1913.68	1913.68	5-4-1-0-0	8	NXS	438	2	0.1088	4	0.07764	0.12786	3.04454	0.38926	T	b2+;b3+;y1+;y2+;Y1+;Y1+;	b3+;Y1+;	sp|P02749|APOH_HUMAN	R	DT	155	0	162	0.00089	0.588334	2.78e-30	sp|P02749|APOH_HUMAN/tr|J3QLI0|J3QLI0_HUMAN/tr|J3QRN2|J3QRN2_HUMAN	1	-0.00242	-0.706686
UGP_01.14164.14164.4.0.dta	3525	3952.57	1892.84	4	EHEGAIYPDJTTDFQR	-	2059.73	2059.73	5-4-1-0-1	10	NXT	618	4	0.03898	9	0.21997	0.28693	5.19226	1.48982	T	b2+;b3+;b5+;b6+;b7+;y1+;y3+;y4+;y10+;Y0+;Y0++;Y1++;Y1++;	b2+;b3+;b5+;b7+;y10+;	sp|P00450|CERU_HUMAN	K	AD	129	0	138	0.00016	0.084485	1.58e-26	sp|P00450|CERU_HUMAN/tr|E9PFZ2|E9PFZ2_HUMAN	11	0.00216	0.546619
UGP_01.14170.14170.4.1.dta	1193	3546.47	1341.7	4	SPDVIJGSPISQK	-	2204.77	2204.77	5-4-2-0-0	6	NXS	542	5	0.19738	5	0.06439	0.24579	3.84588	0.94529	T	b3+;b4+;y3+;y5+;y7+;Y0+;Y0+;Y1+;Y0++;Y1++;	y5+;Y0+;Y1+;	sp|P08603|CFAH_HUMAN	K	II	212	0	217	-0.00014	-0.104269	1.15e-14	sp|P08603|CFAH_HUMAN/tr|A0A0D9SG88|A0A0D9SG88_HUMAN/tr|Q5TFM2|Q5TFM2_HUMAN	14	-0.0009	-0.253845
UGP_01.14173.14173.3.0.dta	1222	2833.25	1454.77	3	QSVPAHFVALJGSK	-	1378.48	1378.48	6-2-0-0-0	11	NXS	100	7	0.26161	4	0.07186	0.14964	4.3791	0.6553	T	b2+;b3+;b10+;y11++;Y0+;Y1+;Y0++;Y0++;Y1++;Y1++;Y2++;	b2+;Y1+;Y1++;Y1++;	sp|P06681|CO2_HUMAN	K	LN	611	0	621	-0.00055	-0.37781	3.37e-08	sp|P06681|CO2_HUMAN/tr|A0A0G2JIE7|A0A0G2JIE7_HUMAN/tr|A0A0G2JL69|A0A0G2JL69_HUMAN/tr|B4DQI1|B4DQI1_HUMAN/tr|B4E1Z4|B4E1Z4_HUMAN/tr|E7ETN3|E7ETN3_HUMAN/tr|E9PDZ0|E9PDZ0_HUMAN/tr|H0Y3H6|H0Y3H6_HUMAN	7	-0.00457	-1.61356
UGP_01.14184.14184.2.0.dta	3241	2536.05	1497.7	2	GAIYPDJTTDFQR	-	1038.36	1038.38	3-2-0-0-1	7	NXT	38	1	0.00666	10	0.11438	0.1746	3.04454	0.53157	T	b10+;y1+;y2+;y3+;y4+;y5+;y6+;y7+;y9+;y10+;Y1+;	b10+;y3+;	sp|P00450|CERU_HUMAN	E	AD	132	0	138	-0.00448	-2.9893	1.54e-22	sp|P00450|CERU_HUMAN/tr|E9PFZ2|E9PFZ2_HUMAN	1	0.01869	7.3727
UGP_01.14198.14198.4.1.dta	2557	3471.33	1266.56	4	LGJWSAMPSCK	7,Oxidation[M];10,Carbamidomethyl[C];	2204.77	2204.77	5-4-2-0-0	3	NXS	130	2	0.12155	4	0.05919	0.17331	3.06703	0.53154	T	y4+;y5+;y6+;y7+;Y0+;Y1+;	y4+;Y1+;	sp|P02749|APOH_HUMAN	K	AS	251	0	253	0.00075	0.591695	1.68e-17	sp|P02749|APOH_HUMAN/tr|J3KS17|J3KS17_HUMAN	13	0.00235	0.677171
UGP_01.14221.14221.3.0.dta	3525	3441.38	1892.84	3	EHEGAIYPDJTTDFQR	-	1548.54	1548.54	4-3-1-0-0	10	NXT	386	3	0.05766	8	0.28979	0.30523	5.79052	1.76745	T	b2+;b3+;b4+;b5+;b6+;b7+;y1+;y3+;Y0++;Y1++;Y1++;	b2+;b5+;b6+;b7+;y3+;Y1++;	sp|P00450|CERU_HUMAN	K	AD	129	0	138	0.00016	0.084485	1.58e-26	sp|P00450|CERU_HUMAN/tr|E9PFZ2|E9PFZ2_HUMAN	11	0.00039	0.11336
UGP_01.14226.14226.4.1.dta	3517	3934.73	1729.95	4	ALSHLALGAQJHTLQR	-	2204.79	2204.77	5-4-2-0-0	11	NXT	230	3	0.06105	4	0.05551	0.09645	3.02854	0.29212	T	b4+;b5+;b6+;b7+;Y0++;Y1++;Y3++;	b6+;Y1++;	sp|P08697|A2AP_HUMAN	L	LQ	116	0.01	126	0.00044	0.254199	1.03e-11	sp|P08697|A2AP_HUMAN/tr|A0A0J9YY65|A0A0J9YY65_HUMAN/tr|C9JMH6|C9JMH6_HUMAN	3	-0.01722	-4.37751
UGP_01.14227.14227.4.0.dta	960	4226.74	1435.73	4	PPQIEHGTIJSSR	-	2791.02	2791.02	7-6-0-0-3	10	NXS	1022	2	0.0423	3	0.02876	0.09219	1.9782	0.18237	T	b5+;y1+;y3+;Y1+;Y1++;	Y1++;	sp|P08603|CFAH_HUMAN	Q	SS	873	0.01	882	0.00114	0.793477	1.75e-22	sp|P08603|CFAH_HUMAN	1	0.00434	1.02704
UGP_01.14244.14244.4.1.dta	3517	3934.73	1729.95	4	ALSHLALGAQJHTLQR	-	2204.79	2204.77	5-4-2-0-0	11	NXT	230	4	0.06185	4	0.05111	0.09472	3.02854	0.28686	T	b4+;b5+;b6+;b7+;Y1+;Y1+;Y1++;Y1++;	Y1+;Y1++;	sp|P08697|A2AP_HUMAN	L	LQ	116	0.01	126	0.00044	0.254199	1.03e-11	sp|P08697|A2AP_HUMAN/tr|A0A0J9YY65|A0A0J9YY65_HUMAN/tr|C9JMH6|C9JMH6_HUMAN	3	-0.01722	-4.37751
UGP_01.14251.14251.2.3.dta	260	2572.09	1355.69	2	PLEGJSTVTGQPR	-	1216.4	1216.42	5-2-0-0-0	5	NXT	56	0	0	3	0.15873	0.10824	3.04454	0.32953	T	y1+;y2+;y8+;	y2+;y8+;	sp|P58166|INHBE_HUMAN	R	RL	194	0.01	198	0.0014	1.03193	1.27e-12	sp|P58166|INHBE_HUMAN/tr|F8VNP4|F8VNP4_HUMAN	14	0.02566	9.98034
UGP_01.14263.14263.4.0.dta	53	5142.18	2020.04	4	LQGVPHVGAJVTLSCQSPR	15,Carbamidomethyl[C];	3122.14	3122.12	6-7-2-0-1	10	NXT	470	0	0	3	0.1238	0.0772	2.87626	0.22205	T	y1+;y2+;y3+;	y1+;y2+;	sp|Q96AP7|ESAM_HUMAN	R	SK	160	0.01	169	0.002	0.989597	1.07e-16	sp|Q96AP7|ESAM_HUMAN/tr|C9JIE7|C9JIE7_HUMAN/tr|F8WDW9|F8WDW9_HUMAN	7	-0.02262	-4.39975
UGP_01.14266.14266.4.0.dta	3525	4754.86	1892.84	4	EHEGAIYPDJTTDFQR	-	2862.02	2862.02	6-5-2-0-2	10	NXT	822	2	0.01209	6	0.1447	0.19847	4.55026	0.90311	T	b2+;b3+;b5+;b6+;b7+;y3+;Y1+;Y1++;	b2+;b5+;b6+;y3+;	sp|P00450|CERU_HUMAN	K	AD	129	0	138	0.00016	0.084485	1.58e-26	sp|P00450|CERU_HUMAN/tr|E9PFZ2|E9PFZ2_HUMAN	11	0.00207	0.435437
UGP_01.14267.14267.4.0.dta	3525	4754.86	1892.84	4	EHEGAIYPDJTTDFQR	-	2862.02	2862.02	6-5-2-0-2	10	NXT	822	4	0.01911	8	0.15284	0.24132	4.55026	1.09807	T	b2+;b3+;b5+;b6+;b7+;y1+;y3+;y9+;Y1+;Y0++;Y1++;Y1++;	b2+;b5+;b6+;b7+;	sp|P00450|CERU_HUMAN	K	AD	129	0	138	0.00016	0.084485	1.58e-26	sp|P00450|CERU_HUMAN/tr|E9PFZ2|E9PFZ2_HUMAN	11	0.00207	0.435437
UGP_01.14270.14270.4.0.dta	3525	4754.86	1892.84	4	EHEGAIYPDJTTDFQR	-	2862.02	2862.02	6-5-2-0-2	10	NXT	822	2	0.01369	6	0.16163	0.20853	4.55026	0.94886	T	b2+;b3+;b5+;b6+;b7+;y3+;Y1+;Y1++;	b2+;b6+;b7+;y3+;	sp|P00450|CERU_HUMAN	K	AD	129	0	138	0.00016	0.084485	1.58e-26	sp|P00450|CERU_HUMAN/tr|E9PFZ2|E9PFZ2_HUMAN	11	0.00207	0.435437
UGP_01.14285.14285.3.0.dta	3525	4754.86	1892.84	3	EHEGAIYPDJTTDFQR	-	2862.02	2862.02	6-5-2-0-2	10	NXT	828	1	0.03971	5	0.2763	0.24978	5.19226	1.29694	T	b2+;b5+;b6+;b7+;y3+;Y1++;	b5+;b6+;b7+;y3+;Y1++;	sp|P00450|CERU_HUMAN	K	AD	129	0	138	0.00016	0.084485	1.58e-26	sp|P00450|CERU_HUMAN/tr|E9PFZ2|E9PFZ2_HUMAN	11	0.0011	0.231391
UGP_01.14315.14315.5.0.dta	2804	5014.13	2954.4	5	SRYPHKPEIJSTTHPGADLQENFCR	24,Carbamidomethyl[C];	2059.73	2059.73	5-4-1-0-1	10	NXT	496	0	0	7	0.0933	0.1563	1.91194	0.29884	T	b2+;b6+;b14++;y1+;y5+;y7+;y11+;	y11+;	sp|P00734|THRB_HUMAN	R	NP	134	0.01	143	0.00292	0.988028	2.26e-21	sp|P00734|THRB_HUMAN/tr|C9JV37|C9JV37_HUMAN/tr|E9PIT3|E9PIT3_HUMAN	21	0.00469	0.935546
UGP_01.14318.14318.4.3.dta	1240	4185.68	2067.92	4	FQQJASSMCVPDQDTAIR	9,Carbamidomethyl[C];	2117.75	2117.78	5-5-0-0-2	4	NXS	866	0	0	7	0.27297	0.2918	3.83944	1.12035	T	y1+;y4+;y6+;y8+;y9+;y10+;y13+;	y4+;y6+;y8+;	sp|P01871|IGHM_HUMAN	T	VF	206	0	209	-0.00201	-0.971529	2.51e-17	sp|P01871|IGHM_HUMAN/tr|A0A1B0GUU9|A0A1B0GUU9_HUMAN	2	0.02255	5.38875
UGP_01.14320.14320.3.0.dta	261	4243.66	2304.97	3	SHEIWTHSCPQSPGJGTDASH	9,Carbamidomethyl[C];	1938.7	1938.71	3-5-1-0-1	15	NXT	598	0	0	3	0.12576	0.07119	3.4414	0.24501	T	y7+;y14+;y9++;	y7+;y14+;y9++;	sp|P04278|SHBG_HUMAN	R	--	382	0.01	396	-0.00033	-0.143108	1.08e-21	sp|P04278|SHBG_HUMAN/tr|A0A0C4DGN2|A0A0C4DGN2_HUMAN/tr|B0FWH6|B0FWH6_HUMAN/tr|I3L145|I3L145_HUMAN/tr|I3L1J1|I3L1J1_HUMAN/tr|I3L2X4|I3L2X4_HUMAN/tr|I3L4B9|I3L4B9_HUMAN	21	0.01315	3.09948
UGP_01.14330.14330.5.0.dta	2804	4868.07	2954.4	5	SRYPHKPEIJSTTHPGADLQENFCR	24,Carbamidomethyl[C];	1913.68	1913.68	5-4-1-0-0	10	NXT	472	2	0.02931	14	0.266	0.30779	4.89697	1.50722	T	b2+;b5+;b6+;y1+;y3+;y4+;y5+;y6+;y7+;y8+;y10+;y11+;y11++;y12++;Y0++;Y1++;	b6+;y7+;y11+;y11++;Y1++;	sp|P00734|THRB_HUMAN	R	NP	134	0	143	0.00292	0.988028	2.26e-21	sp|P00734|THRB_HUMAN/tr|C9JV37|C9JV37_HUMAN/tr|E9PIT3|E9PIT3_HUMAN	21	-0.00204	-0.419143
UGP_01.14335.14335.4.1.dta	2804	4869.07	2954.4	4	SRYPHKPEIJSTTHPGADLQENFCR	24,Carbamidomethyl[C];	1914.68	1914.7	5-4-0-0-2	10	NXT	526	0	0	3	0.19963	0.18588	3.60644	0.67037	T	b6+;y7+;y11+;	b6+;y7+;y11+;	sp|P00734|THRB_HUMAN	R	NP	134	0	143	0.00292	0.988028	2.26e-21	sp|P00734|THRB_HUMAN/tr|C9JV37|C9JV37_HUMAN/tr|E9PIT3|E9PIT3_HUMAN	21	0.02227	4.57474
UGP_01.14336.14336.4.1.dta	2804	4869.07	2954.4	4	SRYPHKPEIJSTTHPGADLQENFCR	24,Carbamidomethyl[C];	1914.68	1914.7	5-4-0-0-2	10	NXT	526	0	0	5	0.12228	0.15125	3.60644	0.54547	T	b6+;y1+;y4+;y7+;y11+;	b6+;y7+;y11+;	sp|P00734|THRB_HUMAN	R	NP	134	0	143	0.00292	0.988028	2.26e-21	sp|P00734|THRB_HUMAN/tr|C9JV37|C9JV37_HUMAN/tr|E9PIT3|E9PIT3_HUMAN	21	0.02227	4.57474
UGP_01.14342.14342.5.0.dta	2804	5014.12	2954.4	5	SRYPHKPEIJSTTHPGADLQENFCR	24,Carbamidomethyl[C];	2059.73	2059.73	5-4-1-0-1	10	NXT	504	1	0.00904	8	0.15497	0.20476	2.84284	0.58211	T	b3+;b5+;b6+;y1+;y4+;y7+;y11+;y11++;Y1++;	b6+;y11+;	sp|P00734|THRB_HUMAN	R	NP	134	0	143	0.00292	0.988028	2.26e-21	sp|P00734|THRB_HUMAN/tr|C9JV37|C9JV37_HUMAN/tr|E9PIT3|E9PIT3_HUMAN	21	0.00562	1.12106
UGP_01.14352.14352.4.0.dta	2804	4868.06	2954.4	4	SRYPHKPEIJSTTHPGADLQENFCR	24,Carbamidomethyl[C];	1913.66	1913.68	5-4-1-0-0	10	NXT	560	0	0	5	0.17786	0.19888	2.84284	0.5654	T	b2+;b6+;y7+;y11+;y11++;	y7+;y11+;	sp|P00734|THRB_HUMAN	R	NP	134	0	143	0.00292	0.988028	2.26e-21	sp|P00734|THRB_HUMAN/tr|C9JV37|C9JV37_HUMAN/tr|E9PIT3|E9PIT3_HUMAN	21	0.01563	3.2114
UGP_01.14353.14353.4.0.dta	2804	4868.06	2954.4	4	SRYPHKPEIJSTTHPGADLQENFCR	24,Carbamidomethyl[C];	1913.66	1913.68	5-4-1-0-0	10	NXT	560	1	0.01484	4	0.09749	0.14616	1.91194	0.27944	T	b6+;y1+;y7+;y11+;Y1++;	y11+;	sp|P00734|THRB_HUMAN	R	NP	134	0.01	143	0.00292	0.988028	2.26e-21	sp|P00734|THRB_HUMAN/tr|C9JV37|C9JV37_HUMAN/tr|E9PIT3|E9PIT3_HUMAN	21	0.01563	3.2114
UGP_01.14362.14362.4.1.dta	783	3327.38	1413.7	4	ITYSIVQTJCSK	10,Carbamidomethyl[C];	1913.68	1913.68	5-4-1-0-0	9	NXS	410	3	0.13603	6	0.07381	0.20081	3.05561	0.61358	T	b4+;y3+;y4+;y5+;y6+;y7+;Y0+;Y0+;Y1+;	Y0+;Y1+;	sp|P01042|KNG1_HUMAN	R	EN	197	0	205	6e-05	0.042412	1.13e-15	sp|P01042|KNG1_HUMAN	13	-0.00184	-0.553154
UGP_01.14367.14367.4.1.dta	3525	3806.51	1892.84	4	EHEGAIYPDJTTDFQR	-	1913.67	1913.68	5-4-1-0-0	10	NXT	460	0	0	7	0.2289	0.23842	4.55026	1.08489	T	b2+;b3+;b5+;b6+;b7+;y1+;y3+;	b2+;b5+;b6+;b7+;	sp|P00450|CERU_HUMAN	K	AD	129	0	138	0.00016	0.084485	1.58e-26	sp|P00450|CERU_HUMAN/tr|E9PFZ2|E9PFZ2_HUMAN	11	0.00863	2.26777
UGP_01.14377.14377.3.0.dta	3525	4608.79	1892.84	3	EHEGAIYPDJTTDFQR	-	2715.95	2715.96	6-5-2-0-1	10	NXT	630	1	0.03386	4	0.13941	0.1649	4.55026	0.75036	T	b2+;b5+;b6+;b7+;Y1++;	b5+;b6+;b7+;Y1++;	sp|P00450|CERU_HUMAN	K	AD	129	0	138	0.00016	0.084485	1.58e-26	sp|P00450|CERU_HUMAN/tr|E9PFZ2|E9PFZ2_HUMAN	11	0.00992	2.15288
UGP_01.14379.14379.4.1.dta	783	3327.38	1413.7	4	ITYSIVQTJCSK	10,Carbamidomethyl[C];	1913.68	1913.68	5-4-1-0-0	9	NXS	410	4	0.15615	6	0.05834	0.181	3.05561	0.55305	T	b4+;b8+;y4+;y5+;y6+;y7+;Y0+;Y0+;Y1+;Y1+;	Y0+;Y1+;	sp|P01042|KNG1_HUMAN	R	EN	197	0	205	6e-05	0.042412	1.13e-15	sp|P01042|KNG1_HUMAN	13	-0.00135	-0.405847
UGP_01.14379.14379.6.5.dta	3482	4987.07	2782.3	6	GNVAVTVSGHTCQHWSAQTPHTHJR	12,Carbamidomethyl[C];	2204.78	2204.77	5-4-2-0-0	24	NXT	838	0	0	4	0.076	0.12176	1.90957	0.23251	T	b2+;b3+;b4+;b3++;	b3++;	sp|P00747|PLMN_HUMAN	R	TP	285	0.01	308	-0.00052	-0.18683	4.81e-20	sp|P00747|PLMN_HUMAN	28	-0.0047	-0.942626
UGP_01.14387.14387.3.0.dta	783	3327.38	1413.7	3	ITYSIVQTJCSK	10,Carbamidomethyl[C];	1913.68	1913.68	5-4-1-0-0	9	NXS	406	4	0.31943	6	0.04644	0.21472	3.05561	0.6561	T	b6+;b10+;y4+;y5+;y6+;y7+;Y0+;Y0+;Y1+;Y2+;	Y0+;Y1+;	sp|P01042|KNG1_HUMAN	R	EN	197	0	205	6e-05	0.042412	1.13e-15	sp|P01042|KNG1_HUMAN	13	-0.00233	-0.700462
UGP_01.14389.14389.3.0.dta	2983	3631.42	1426.64	3	DGSDSIGASJFTGAK	-	2204.77	2204.77	5-4-2-0-0	10	NXT	328	3	0.14015	5	0.03072	0.13841	3.02335	0.41847	T	y4+;y5+;y9+;y10+;y11+;Y0+;Y0+;Y1+;	Y0+;Y1+;	sp|P00751|CFAB_HUMAN	L	KC	276	0	285	-0.00263	-1.84222	3.36e-23	sp|P00751|CFAB_HUMAN/tr|E7ETN3|E7ETN3_HUMAN/tr|A0A0G2JH38|A0A0G2JH38_HUMAN/tr|B4E1Z4|B4E1Z4_HUMAN	1	-0.00059	-0.162516
UGP_01.14398.14398.6.0.dta	2804	4868.07	2954.4	6	SRYPHKPEIJSTTHPGADLQENFCR	24,Carbamidomethyl[C];	1913.68	1913.68	5-4-1-0-0	10	NXT	490	1	0.00618	19	0.38501	0.3515	4.89697	1.72128	T	b2+;b3+;b4+;b5+;b6+;b8+;b6++;y1+;y2+;y3+;y4+;y5+;y6+;y7+;y8+;y10+;y11+;y3++;y11++;Y1++;	b5+;b6+;y4+;y7+;y11+;	sp|P00734|THRB_HUMAN	R	NP	134	0	143	0.00292	0.988028	2.26e-21	sp|P00734|THRB_HUMAN/tr|C9JV37|C9JV37_HUMAN/tr|E9PIT3|E9PIT3_HUMAN	21	0.00118	0.242446
UGP_01.14400.14400.4.0.dta	783	3983.61	1413.7	4	ITYSIVQTJCSK	10,Carbamidomethyl[C];	2569.9	2569.9	6-5-2-0-0	9	NXS	752	2	0.11253	4	0.02021	0.09283	3.05561	0.28366	T	b4+;b6+;y5+;y6+;Y0+;Y1+;	Y0+;Y1+;	sp|P01042|KNG1_HUMAN	R	EN	197	0	205	6e-05	0.042412	1.13e-15	sp|P01042|KNG1_HUMAN	13	0.00318	0.798474
UGP_01.14409.14409.4.0.dta	2972	5143	2135.96	4	HPNSPLDEEJLTQENQDR	-	3007.04	3007.06	6-5-3-0-1	10	NXT	872	2	0.1103	3	0.13774	0.15666	4.98258	0.78059	T	b2+;y1+;y5++;Y1++;Y1++;	b2+;y1+;y5++;Y1++;Y1++;	sp|P01011|AACT_HUMAN	C	GT	24	0	33	0.00175	0.818926	3.88e-29	sp|P01011|AACT_HUMAN/tr|G3V595|G3V595_HUMAN	2	0.01417	2.75575
UGP_01.14424.14424.5.0.dta	3031	4503.92	2184.08	5	LAGKPTHVJVSVVMAEVDGTC	21,Carbamidomethyl[C];	2319.84	2319.84	5-6-1-0-0	9	NXS	540	0	0	3	0.11045	0.14021	2.04524	0.28677	T	y1+;y2+;y4+;	y1+;	sp|P01876|IGHA1_HUMAN	R	Y-	332	0	340	0.00263	1.20362	6.93e-22	sp|P01876|IGHA1_HUMAN/tr|A0A0G2JMB2|A0A0G2JMB2_HUMAN	2	-0.0043	-0.954937
UGP_01.14434.14434.3.0.dta	2801	3222.25	1228.62	3	EJISDPTSPLR	-	1993.64	1993.63	NNH(HN(HEX&sulfate))(HNHS)	2	NXS	90	6	0.09381	3	0.13661	0.13133	2.96624	0.38955	T	y1+;y6+;y7+;Y0+;Y0+;Y1+;Y1+;Y2+;Y2+;	y6+;Y1+;	sp|P01591|IGJ_HUMAN	R	TR	70	0	71	0.00078	0.634352	6.09e-07	sp|P01591|IGJ_HUMAN/tr|D6RD17|D6RD17_HUMAN/tr|D6RHJ6|D6RHJ6_HUMAN	14	-0.00322	-0.999612
UGP_01.14435.14435.4.0.dta	2804	4868.06	2954.4	4	SRYPHKPEIJSTTHPGADLQENFCR	24,Carbamidomethyl[C];	1913.66	1913.68	5-4-1-0-0	10	NXT	550	0	0	14	0.19346	0.24177	2.84284	0.6873	T	b2+;b3+;b5+;b6+;b8+;b6++;y1+;y4+;y5+;y6+;y7+;y10+;y11+;y11++;	y7+;y11+;	sp|P00734|THRB_HUMAN	R	NP	134	0	143	0.00292	0.988028	2.26e-21	sp|P00734|THRB_HUMAN/tr|C9JV37|C9JV37_HUMAN/tr|E9PIT3|E9PIT3_HUMAN	21	0.01291	2.65254
UGP_01.14439.14439.4.0.dta	2804	4868.06	2954.4	4	SRYPHKPEIJSTTHPGADLQENFCR	24,Carbamidomethyl[C];	1913.66	1913.68	5-4-1-0-0	10	NXT	550	1	0.0043	11	0.15464	0.22059	2.84284	0.62709	T	b2+;b3+;b5+;b6+;b8+;b14++;y1+;y4+;y7+;y10+;y11+;Y1++;	y7+;y11+;	sp|P00734|THRB_HUMAN	R	NP	134	0	143	0.00292	0.988028	2.26e-21	sp|P00734|THRB_HUMAN/tr|C9JV37|C9JV37_HUMAN/tr|E9PIT3|E9PIT3_HUMAN	21	0.01291	2.65254
UGP_01.14443.14443.4.2.dta	2804	5014.11	2954.4	4	SRYPHKPEIJSTTHPGADLQENFCR	24,Carbamidomethyl[C];	2059.71	2059.73	5-4-1-0-1	10	NXT	596	1	0.01594	5	0.08941	0.1452	2.84284	0.41277	T	b2+;b6+;y4+;y7+;y11+;Y1++;	y7+;y11+;	sp|P00734|THRB_HUMAN	R	NP	134	0	143	0.00292	0.988028	2.26e-21	sp|P00734|THRB_HUMAN/tr|C9JV37|C9JV37_HUMAN/tr|E9PIT3|E9PIT3_HUMAN	21	0.024	4.78748
UGP_01.14446.14446.4.0.dta	783	3983.61	1413.7	4	ITYSIVQTJCSK	10,Carbamidomethyl[C];	2569.9	2569.9	6-5-2-0-0	9	NXS	770	4	0.14481	7	0.0505	0.16799	3.05561	0.5133	T	b4+;b7+;b10+;y4+;y5+;y6+;y7+;Y0+;Y0+;Y1+;Y1+;	Y0+;Y1+;	sp|P01042|KNG1_HUMAN	R	EN	197	0	205	6e-05	0.042412	1.13e-15	sp|P01042|KNG1_HUMAN	13	0.00133	0.333953
UGP_01.14453.14453.4.0.dta	3031	4300.84	2184.08	4	LAGKPTHVJVSVVMAEVDGTC	21,Carbamidomethyl[C];	2116.76	2116.76	5-5-1-0-0	9	NXS	566	0	0	5	0.08987	0.0852	2.04524	0.17426	T	b7+;y2+;y4+;y5+;y15+;	y5+;	sp|P01876|IGHA1_HUMAN	R	Y-	332	0.01	340	0.00263	1.20362	6.93e-22	sp|P01876|IGHA1_HUMAN/tr|A0A0G2JMB2|A0A0G2JMB2_HUMAN	2	-0.00154	-0.358154
UGP_01.14456.14456.3.0.dta	2801	3222.25	1228.62	3	EJISDPTSPLR	-	1993.64	1993.63	NNH(HN(HEX&sulfate))(HNHS)	2	NXS	90	3	0.07103	3	0.1064	0.10302	2.96624	0.30557	T	y3+;y6+;y8+;Y0+;Y0+;Y1+;	y6+;Y1+;	sp|P01591|IGJ_HUMAN	R	TR	70	0	71	0.00078	0.634352	6.09e-07	sp|P01591|IGJ_HUMAN/tr|D6RD17|D6RD17_HUMAN/tr|D6RHJ6|D6RHJ6_HUMAN	14	-0.00221	-0.68607
UGP_01.14466.14466.4.0.dta	2804	4868.06	2954.4	4	SRYPHKPEIJSTTHPGADLQENFCR	24,Carbamidomethyl[C];	1913.66	1913.68	5-4-1-0-0	10	NXT	540	6	0.05069	18	0.27113	0.32688	4.28055	1.39921	T	b2+;b3+;b5+;b8+;y1+;y2+;y3+;y4+;y5+;y6+;y7+;y8+;y9+;y10+;y11+;y11++;y12++;y24++;Y0++;Y1++;Y1++;Y3++;Y4++;Y5++;	y4+;y7+;y11+;Y1++;	sp|P00734|THRB_HUMAN	R	NP	134	0	143	0.00292	0.988028	2.26e-21	sp|P00734|THRB_HUMAN/tr|C9JV37|C9JV37_HUMAN/tr|E9PIT3|E9PIT3_HUMAN	21	0.01259	2.58679
UGP_01.14469.14469.4.0.dta	3031	4300.84	2184.08	4	LAGKPTHVJVSVVMAEVDGTC	21,Carbamidomethyl[C];	2116.76	2116.76	5-5-1-0-0	9	NXS	566	0	0	9	0.10803	0.11695	3.02335	0.35359	T	b4+;b6+;b7+;b8+;b13+;y2+;y4+;y5+;y15+;	y4+;y5+;	sp|P01876|IGHA1_HUMAN	R	Y-	332	0	340	0.00263	1.20362	6.93e-22	sp|P01876|IGHA1_HUMAN/tr|A0A0G2JMB2|A0A0G2JMB2_HUMAN	2	-0.00154	-0.358154
UGP_01.14474.14474.3.0.dta	2557	3471.33	1266.56	3	LGJWSAMPSCK	7,Oxidation[M];10,Carbamidomethyl[C];	2204.77	2204.77	5-4-2-0-0	3	NXS	130	2	0.06214	3	0.0439	0.12596	3.06703	0.38633	T	b7+;y4+;y7+;Y0+;Y1+;	y4+;Y1+;	sp|P02749|APOH_HUMAN	K	AS	251	0	253	0.00075	0.591695	1.68e-17	sp|P02749|APOH_HUMAN/tr|J3KS17|J3KS17_HUMAN	13	0.00212	0.610895
UGP_01.14475.14475.3.0.dta	2557	3471.33	1266.56	3	LGJWSAMPSCK	7,Oxidation[M];10,Carbamidomethyl[C];	2204.77	2204.77	5-4-2-0-0	3	NXS	130	2	0.05626	3	0.04043	0.12226	3.06703	0.37498	T	b7+;y4+;y7+;Y0+;Y1+;	y4+;Y1+;	sp|P02749|APOH_HUMAN	K	AS	251	0	253	0.00075	0.591695	1.68e-17	sp|P02749|APOH_HUMAN/tr|J3KS17|J3KS17_HUMAN	13	0.00212	0.610895
UGP_01.14487.14487.4.3.dta	2804	5014.11	2954.4	4	SRYPHKPEIJSTTHPGADLQENFCR	24,Carbamidomethyl[C];	2059.71	2059.73	5-4-1-0-1	10	NXT	596	0	0	3	0.10002	0.1235	3.60644	0.44539	T	y1+;y7+;y11+;	y1+;y7+;y11+;	sp|P00734|THRB_HUMAN	R	NP	134	0	143	0.00292	0.988028	2.26e-21	sp|P00734|THRB_HUMAN/tr|C9JV37|C9JV37_HUMAN/tr|E9PIT3|E9PIT3_HUMAN	21	0.02535	5.05678
UGP_01.14494.14494.4.0.dta	3525	4243.68	1892.84	4	EHEGAIYPDJTTDFQR	-	2350.84	2350.83	5-4-2-0-1	10	NXT	682	8	0.09356	8	0.14547	0.24529	4.55026	1.11615	T	b2+;b3+;b4+;b5+;b6+;b7+;y3+;y5+;Y1+;Y0++;Y0++;Y1++;Y1++;Y2++;Y3++;Y3++;	b5+;b6+;b7+;Y1++;	sp|P00450|CERU_HUMAN	K	AD	129	0	138	0.00016	0.084485	1.58e-26	sp|P00450|CERU_HUMAN/tr|E9PFZ2|E9PFZ2_HUMAN	11	-0.00484	-1.14079
UGP_01.14495.14495.3.2.dta	3263	3345.34	1608.68	3	EHEGAIYPDJTTDF	-	1736.66	1736.65	3-4-0-0-3	10	NXT	246	0	0	5	0.10657	0.13112	3.03913	0.39848	T	b2+;b3+;b5+;b6+;b7+;	b6+;b7+;	sp|P00450|CERU_HUMAN	K	QR	129	0	138	0.00185	1.14931	9.47e-13	sp|P00450|CERU_HUMAN/tr|E9PFZ2|E9PFZ2_HUMAN	1	-0.0059	-1.76418
UGP_01.14495.14495.4.1.dta	3525	4462.75	1892.84	4	EHEGAIYPDJTTDFQR	-	2569.91	2569.9	6-5-2-0-0	10	NXT	658	5	0.09296	6	0.13016	0.2255	4.55026	1.02609	T	b2+;b3+;b5+;b6+;b7+;y3+;Y1+;Y1++;Y1++;Y2++;Y4++;	b6+;b7+;Y1+;Y1++;	sp|P00450|CERU_HUMAN	K	AD	129	0	138	0.00016	0.084485	1.58e-26	sp|P00450|CERU_HUMAN/tr|E9PFZ2|E9PFZ2_HUMAN	11	-0.00094	-0.21068
UGP_01.14499.14499.3.0.dta	1199	4097.61	1892.84	3	EHEGAIYPDJTTDFQR	-	2204.77	2204.77	5-4-2-0-0	10	NXT	542	1	0.04644	4	0.13628	0.16937	3.68489	0.62412	T	b5+;b6+;b7+;y3+;Y1+;	b6+;b7+;Y1+;	sp|P00450|CERU_HUMAN	K	AD	129	0	138	0.00016	0.084485	1.58e-26	sp|P00450|CERU_HUMAN/tr|E9PFZ2|E9PFZ2_HUMAN	11	0.001	0.244105
UGP_01.14505.14505.3.0.dta	783	3327.38	1413.7	3	ITYSIVQTJCSK	10,Carbamidomethyl[C];	1913.68	1913.68	5-4-1-0-0	9	NXS	410	2	0.04732	4	0.02486	0.11117	2.06901	0.23002	T	y4+;y5+;y6+;y7+;Y1+;Y1+;	Y1+;	sp|P01042|KNG1_HUMAN	R	EN	197	0.01	205	6e-05	0.042412	1.13e-15	sp|P01042|KNG1_HUMAN	13	-0.00206	-0.619292
UGP_01.14511.14511.3.0.dta	783	3327.38	1413.7	3	ITYSIVQTJCSK	10,Carbamidomethyl[C];	1913.68	1913.68	5-4-1-0-0	9	NXS	410	3	0.07122	3	0.01774	0.10737	3.05561	0.32809	T	y5+;y6+;y7+;Y0+;Y0+;Y1+;	Y0+;Y1+;	sp|P01042|KNG1_HUMAN	R	EN	197	0	205	6e-05	0.042412	1.13e-15	sp|P01042|KNG1_HUMAN	13	-0.00206	-0.619292
UGP_01.14523.14523.3.2.dta	783	3327.38	1413.7	3	ITYSIVQTJCSK	10,Carbamidomethyl[C];	1913.68	1913.68	5-4-1-0-0	9	NXS	410	2	0.04259	5	0.03231	0.1309	3.05561	0.39998	T	y3+;y4+;y5+;y6+;y7+;Y0+;Y1+;	Y0+;Y1+;	sp|P01042|KNG1_HUMAN	R	EN	197	0	205	6e-05	0.042412	1.13e-15	sp|P01042|KNG1_HUMAN	13	-0.0018	-0.541129
UGP_01.14530.14530.3.0.dta	3525	3587.43	1892.84	3	EHEGAIYPDJTTDFQR	-	1694.59	1694.6	4-3-1-0-1	10	NXT	404	2	0.03763	5	0.13111	0.17113	3.84588	0.65815	T	b2+;b3+;b6+;b7+;y3+;Y1++;Y2++;	b6+;b7+;Y1++;	sp|P00450|CERU_HUMAN	K	AD	129	0	138	0.00016	0.084485	1.58e-26	sp|P00450|CERU_HUMAN/tr|E9PFZ2|E9PFZ2_HUMAN	11	0.01542	4.29957
UGP_01.14532.14532.3.0.dta	3525	3952.57	1892.84	3	EHEGAIYPDJTTDFQR	-	2059.73	2059.73	5-4-1-0-1	10	NXT	620	1	0.03332	4	0.27437	0.22504	4.55026	1.02401	T	b2+;b5+;b6+;b7+;Y1+;	b2+;b5+;b6+;b7+;	sp|P00450|CERU_HUMAN	K	AD	129	0	138	0.00016	0.084485	1.58e-26	sp|P00450|CERU_HUMAN/tr|E9PFZ2|E9PFZ2_HUMAN	11	0.00227	0.574456
UGP_01.14535.14535.3.2.dta	3525	3807.51	1892.84	3	EHEGAIYPDJTTDFQR	-	1914.67	1914.7	5-4-0-0-2	10	NXT	524	0	0	3	0.09686	0.09811	3.04454	0.29869	T	b2+;b7+;y1+;	b2+;y1+;	sp|P00450|CERU_HUMAN	K	AD	129	0.01	138	0.00016	0.084485	1.58e-26	sp|P00450|CERU_HUMAN/tr|E9PFZ2|E9PFZ2_HUMAN	11	0.02534	6.65707
UGP_01.14536.14536.3.0.dta	765	3035.24	1121.56	3	FJDTEVLQR	-	1913.68	1913.68	5-4-1-0-0	2	NXT	206	7	0.08698	4	0.02029	0.1308	2.1379	0.27965	T	y1+;y3+;y4+;y6+;Y0+;Y1+;Y1+;Y2+;Y3+;Y4+;Y5+;	Y1+;	sp|P43251|BTD_HUMAN	R	LS	149	0.01	150	-0.00209	-1.86185	7.13e-15	sp|P43251|BTD_HUMAN/tr|C9JSN9|C9JSN9_HUMAN	7	-0.00282	-0.929395
UGP_01.14540.14540.5.0.dta	1444	4655.92	1791.84	5	KHYTJSSQDVTVPCR	14,Carbamidomethyl[C];	2864.07	2864.04	8-7-0-0-1	5	NXS	1028	0	0	3	0.09261	0.06691	2.9245	0.19569	T	b1+;b2+;b9+;	b1+;b2+;	sp|P01877|IGHA2_HUMAN	V	VP	88	0.01	92	-0.0063	-3.51401	4e-10	sp|P01877|IGHA2_HUMAN/tr|A0A286YEY5|A0A286YEY5_HUMAN	1	-0.03837	-8.24284
UGP_01.14542.14542.3.0.dta	3525	4462.72	1892.84	3	EHEGAIYPDJTTDFQR	-	2569.88	2569.9	6-5-2-0-0	10	NXT	470	2	0.0922	5	0.12179	0.19628	4.55026	0.89314	T	b2+;b5+;b6+;b7+;y3+;Y1++;Y1++;	b6+;b7+;y3+;Y1++;	sp|P00450|CERU_HUMAN	K	AD	129	0	138	0.00016	0.084485	1.58e-26	sp|P00450|CERU_HUMAN/tr|E9PFZ2|E9PFZ2_HUMAN	11	0.02338	5.24017
UGP_01.14548.14548.4.2.dta	3	4144.89	2011.11	4	KLHINHNJLTESVGPLPK	-	2133.78	2133.77	6-5-0-0-1	8	NXT	114	2	0.03175	4	0.06639	0.14659	3.48056	0.51022	T	b4+;y2+;y5+;y7+;Y0++;Y1++;	y2+;y5+;Y1++;	sp|P51884|LUM_HUMAN	K	SL	120	0	127	0.00109	0.541724	4.66e-25	sp|P51884|LUM_HUMAN	14	-0.01329	-3.20712
UGP_01.14550.14550.4.0.dta	3525	4243.67	1892.84	4	EHEGAIYPDJTTDFQR	-	2350.83	2350.83	5-4-2-0-1	10	NXT	686	8	0.04158	14	0.21025	0.33382	5.19226	1.73328	T	b2+;b3+;b4+;b5+;b6+;b7+;y2+;y3+;y4+;y5+;y6+;y7+;y9+;y10+;Y0+;Y0+;Y1+;Y1+;Y0++;Y0++;Y1++;Y1++;	b2+;b5+;b6+;b7+;y3+;	sp|P00450|CERU_HUMAN	K	AD	129	0	138	0.00016	0.084485	1.58e-26	sp|P00450|CERU_HUMAN/tr|E9PFZ2|E9PFZ2_HUMAN	11	-0.00417	-0.982871
UGP_01.14556.14556.4.0.dta	2983	3631.42	1426.64	4	DGSDSIGASJFTGAK	-	2204.77	2204.77	5-4-2-0-0	10	NXT	334	3	0.05353	14	0.03626	0.14106	2.04524	0.2885	T	b4+;b5+;b7+;b8+;b11+;b12+;y4+;y5+;y6+;y7+;y8+;y9+;y11+;y14+;Y0+;Y0+;Y1+;	Y1+;	sp|P00751|CFAB_HUMAN	L	KC	276	0.01	285	-0.00263	-1.84222	3.36e-23	sp|P00751|CFAB_HUMAN/tr|E7ETN3|E7ETN3_HUMAN/tr|A0A0G2JH38|A0A0G2JH38_HUMAN/tr|B4E1Z4|B4E1Z4_HUMAN	1	-0.00194	-0.534374
UGP_01.14557.14557.3.0.dta	2557	3471.33	1266.56	3	LGJWSAMPSCK	7,Oxidation[M];10,Carbamidomethyl[C];	2204.77	2204.77	5-4-2-0-0	3	NXS	130	2	0.06782	3	0.04421	0.12868	3.06703	0.39466	T	b7+;y4+;y7+;Y0+;Y1+;	y4+;Y1+;	sp|P02749|APOH_HUMAN	K	AS	251	0	253	0.00075	0.591695	1.68e-17	sp|P02749|APOH_HUMAN/tr|J3KS17|J3KS17_HUMAN	13	0.00459	1.32265
UGP_01.14559.14559.4.0.dta	3500	4655.93	2451.15	4	HKPEIJSTTHPGADLQENFCR	20,Carbamidomethyl[C];	2204.79	2204.77	5-4-2-0-0	6	NXT	908	5	0.07721	5	0.09891	0.17606	3.63785	0.64046	T	b2+;y4+;y6+;y7+;y11+;Y0++;Y1++;Y3++;Y4++;Y5++;	b2+;y11+;Y1++;	sp|P00734|THRB_HUMAN	P	NP	138	0	143	0.00446	1.81882	8.06e-14	sp|P00734|THRB_HUMAN/tr|C9JV37|C9JV37_HUMAN/tr|E9PIT3|E9PIT3_HUMAN	2	-0.01566	-3.36417
UGP_01.14562.14562.4.3.dta	1936	4486.95	2241.14	4	LADVEDLIQQQISJDTVSPR	-	2245.82	2245.8	4-5-2-0-0	14	NXT	290	0	0	4	0.18892	0.10354	2.87278	0.29746	T	b11++;y1+;y2+;y3+;	b11++;y2+;	sp|Q96IY4|CBPB2_HUMAN	L	AS	95	0.01	108	0.00161	0.71807	1.78e-24	sp|Q96IY4|CBPB2_HUMAN/tr|A0A087WSY5|A0A087WSY5_HUMAN	1	-0.01801	-4.01475
UGP_01.14564.14564.3.0.dta	3525	3587.44	1892.84	3	EHEGAIYPDJTTDFQR	-	1694.6	1694.6	4-3-1-0-1	10	NXT	468	3	0.06089	9	0.23927	0.30441	5.79052	1.76268	T	b2+;b3+;b5+;b6+;b7+;y1+;y3+;y5+;y9+;Y0++;Y1++;Y1++;	b2+;b5+;b6+;b7+;y3+;Y1++;	sp|P00450|CERU_HUMAN	K	AD	129	0	138	0.00016	0.084485	1.58e-26	sp|P00450|CERU_HUMAN/tr|E9PFZ2|E9PFZ2_HUMAN	11	0.00264	0.736108
UGP_01.14569.14569.3.2.dta	783	4001.63	1413.7	3	ITYSIVQTJCSK	10,Carbamidomethyl[C];	2587.92	2587.94	7-5-0-0-3	9	NXS	824	2	0.18658	4	0.03779	0.15416	3.05561	0.47104	T	y3+;y4+;y5+;y6+;Y0+;Y1+;	Y0+;Y1+;	sp|P01042|KNG1_HUMAN	R	EN	197	0	205	6e-05	0.042412	1.13e-15	sp|P01042|KNG1_HUMAN	13	0.01819	4.54682
UGP_01.14576.14576.5.0.dta	3518	4868.08	2954.4	5	SRYPHKPEIJSTTHPGADLQENFCR	24,Carbamidomethyl[C];	1913.68	1913.68	5-4-1-0-0	10	NXT	450	8	0.19465	6	0.12447	0.24611	4.64982	1.14435	T	b6+;b6++;y4+;y7+;y11+;y11++;Y1++;Y3++;Y4++;Y1+++;Y2+++;Y3+++;Y4+++;Y5+++;	y11+;Y1++;Y1+++;Y2+++;Y3+++;	sp|P00734|THRB_HUMAN	R	NP	134	0	143	0.00292	0.988028	2.26e-21	sp|P00734|THRB_HUMAN/tr|C9JV37|C9JV37_HUMAN/tr|E9PIT3|E9PIT3_HUMAN	21	-0.00446	-0.916362
UGP_01.14579.14579.4.1.dta	3525	4389.73	1892.84	4	EHEGAIYPDJTTDFQR	-	2496.89	2496.89	5-4-2-0-2	10	NXT	758	3	0.06342	7	0.15512	0.22739	4.55026	1.03468	T	b2+;b3+;b5+;b6+;b7+;y1+;y3+;Y0++;Y1++;Y1++;	b2+;b6+;b7+;Y1++;	sp|P00450|CERU_HUMAN	K	AD	129	0	138	0.00016	0.084485	1.58e-26	sp|P00450|CERU_HUMAN/tr|E9PFZ2|E9PFZ2_HUMAN	11	-0.00086	-0.195957
UGP_01.14580.14580.5.0.dta	3525	4243.67	1892.84	5	EHEGAIYPDJTTDFQR	-	2350.83	2350.83	5-4-2-0-1	10	NXT	616	9	0.14175	8	0.15359	0.27123	4.55026	1.23418	T	b2+;b3+;b4+;b5+;b6+;b7+;y3+;y5+;Y1+;Y0++;Y0++;Y1++;Y1++;Y2++;Y2++;Y3++;Y4++;	b2+;b6+;b7+;Y1++;	sp|P00450|CERU_HUMAN	K	AD	129	0	138	0.00016	0.084485	1.58e-26	sp|P00450|CERU_HUMAN/tr|E9PFZ2|E9PFZ2_HUMAN	11	0.00216	0.509115
UGP_01.14588.14588.4.0.dta	3525	4243.67	1892.84	4	EHEGAIYPDJTTDFQR	-	2350.83	2350.83	5-4-2-0-1	10	NXT	686	5	0.02262	12	0.22461	0.31649	5.19226	1.64329	T	b2+;b3+;b4+;b5+;b6+;b7+;b9+;y3+;y5+;y6+;y9+;y10+;Y0++;Y0++;Y1++;Y1++;Y4++;	b2+;b5+;b6+;b7+;y3+;	sp|P00450|CERU_HUMAN	K	AD	129	0	138	0.00016	0.084485	1.58e-26	sp|P00450|CERU_HUMAN/tr|E9PFZ2|E9PFZ2_HUMAN	11	-0.00401	-0.945159
UGP_01.14592.14592.4.0.dta	2837	4212.82	2200.07	4	LAGKPTHVJVSVVMAEVDGTC	14,Oxidation[M];21,Carbamidomethyl[C];	2012.75	2012.75	4-6-0-0-1	9	NXS	464	0	0	3	0.07947	0.12083	1.92403	0.23248	T	b8+;y1+;y2+;	y1+;	sp|P01876|IGHA1_HUMAN	R	Y-	332	0.01	340	-0.00168	-0.76327	1.98e-34	sp|P01876|IGHA1_HUMAN/tr|A0A0G2JMB2|A0A0G2JMB2_HUMAN	1	-0.00466	-1.10641
UGP_01.14598.14598.4.0.dta	3	4144.89	2011.11	4	KLHINHNJLTESVGPLPK	-	2133.78	2133.77	6-5-0-0-1	8	NXT	114	1	0.02181	3	0.05585	0.14427	3.48056	0.50215	T	b1+;y2+;y5+;Y1++;	y2+;y5+;Y1++;	sp|P51884|LUM_HUMAN	K	SL	120	0	127	0.00109	0.541724	4.66e-25	sp|P51884|LUM_HUMAN	14	-0.00995	-2.40112
UGP_01.14600.14600.6.0.dta	2804	4868.07	2954.4	6	SRYPHKPEIJSTTHPGADLQENFCR	24,Carbamidomethyl[C];	1913.68	1913.68	5-4-1-0-0	10	NXT	480	1	0.00726	15	0.37786	0.33769	5.47294	1.84816	T	b2+;b3+;b5+;b6+;b6++;y1+;y2+;y3+;y4+;y5+;y6+;y7+;y10+;y11+;y11++;Y1++;	b6+;y1+;y3+;y4+;y7+;y11+;	sp|P00734|THRB_HUMAN	R	NP	134	0	143	0.00292	0.988028	2.26e-21	sp|P00734|THRB_HUMAN/tr|C9JV37|C9JV37_HUMAN/tr|E9PIT3|E9PIT3_HUMAN	21	-0.00074	-0.152042
UGP_01.14601.14601.6.0.dta	2804	4868.07	2954.4	6	SRYPHKPEIJSTTHPGADLQENFCR	24,Carbamidomethyl[C];	1913.68	1913.68	5-4-1-0-0	10	NXT	480	1	0.00735	18	0.38658	0.34732	5.47294	1.90084	T	b2+;b3+;b5+;b6+;b6++;y1+;y2+;y3+;y4+;y5+;y7+;y8+;y9+;y10+;y11+;y12+;y11++;y17++;Y1++;	b5+;b6+;y1+;y4+;y7+;y11+;	sp|P00734|THRB_HUMAN	R	NP	134	0	143	0.00292	0.988028	2.26e-21	sp|P00734|THRB_HUMAN/tr|C9JV37|C9JV37_HUMAN/tr|E9PIT3|E9PIT3_HUMAN	21	-0.00074	-0.152042
UGP_01.14602.14602.3.0.dta	3805	3027.24	822.471	3	VLJFTTK	-	2204.77	2204.77	5-4-2-0-0	3	NXT	220	9	0.39834	3	0.0195	0.1936	4.64714	0.89969	T	b3+;b4+;y4+;Y0+;Y0+;Y1+;Y1+;Y2+;Y3+;Y4+;Y4+;Y5+;	Y0+;Y1+;Y4+;Y5+;	sp|P13671|CO6_HUMAN	K	AK	322	0	324	1e-05	0.012144	1.35e-12	sp|P13671|CO6_HUMAN	5	0.00054	0.17844
UGP_01.14604.14604.6.0.dta	2804	4868.07	2954.4	6	SRYPHKPEIJSTTHPGADLQENFCR	24,Carbamidomethyl[C];	1913.68	1913.68	5-4-1-0-0	10	NXT	480	0	0	17	0.27636	0.30589	4.28055	1.30939	T	b2+;b3+;b5+;b6+;b6++;b14++;y1+;y2+;y3+;y4+;y6+;y7+;y8+;y9+;y10+;y11+;y11++;	b6+;y4+;y7+;y11+;	sp|P00734|THRB_HUMAN	R	NP	134	0	143	0.00292	0.988028	2.26e-21	sp|P00734|THRB_HUMAN/tr|C9JV37|C9JV37_HUMAN/tr|E9PIT3|E9PIT3_HUMAN	21	-0.00074	-0.152042
UGP_01.14605.14605.6.0.dta	2804	4868.07	2954.4	6	SRYPHKPEIJSTTHPGADLQENFCR	24,Carbamidomethyl[C];	1913.68	1913.68	5-4-1-0-0	10	NXT	480	0	0	16	0.35834	0.33007	5.47294	1.80644	T	b2+;b3+;b5+;b6+;b6++;y1+;y2+;y3+;y4+;y5+;y6+;y7+;y9+;y10+;y11+;y11++;	b5+;b6+;y4+;y7+;y11+;y11++;	sp|P00734|THRB_HUMAN	R	NP	134	0	143	0.00292	0.988028	2.26e-21	sp|P00734|THRB_HUMAN/tr|C9JV37|C9JV37_HUMAN/tr|E9PIT3|E9PIT3_HUMAN	21	-0.00074	-0.152042
UGP_01.14606.14606.3.0.dta	3525	4389.72	1892.84	3	EHEGAIYPDJTTDFQR	-	2496.88	2496.89	5-4-2-0-2	10	NXT	712	3	0.07468	6	0.27004	0.28622	5.79052	1.65736	T	b2+;b3+;b5+;b6+;b7+;y3+;Y1+;Y1++;Y1++;	b2+;b5+;b6+;b7+;y3+;Y1++;	sp|P00450|CERU_HUMAN	K	AD	129	0	138	0.00016	0.084485	1.58e-26	sp|P00450|CERU_HUMAN/tr|E9PFZ2|E9PFZ2_HUMAN	11	0.00457	1.04131
UGP_01.14609.14609.4.2.dta	3525	4462.73	1892.84	4	EHEGAIYPDJTTDFQR	-	2569.89	2569.9	6-5-2-0-0	10	NXT	494	4	0.03866	13	0.1553	0.26437	4.55026	1.20295	T	b2+;b3+;b4+;b5+;b6+;b7+;b9+;y2+;y3+;y4+;y5+;y6+;y9+;Y1+;Y0++;Y1++;Y1++;	b2+;b5+;b6+;y3+;	sp|P00450|CERU_HUMAN	K	AD	129	0	138	0.00016	0.084485	1.58e-26	sp|P00450|CERU_HUMAN/tr|E9PFZ2|E9PFZ2_HUMAN	11	0.01747	3.91555
UGP_01.14611.14611.3.0.dta	3525	4462.72	1892.84	3	EHEGAIYPDJTTDFQR	-	2569.88	2569.9	6-5-2-0-0	10	NXT	454	1	0.01158	6	0.14305	0.19445	3.04454	0.59203	T	b2+;b3+;b5+;b6+;b7+;y3+;Y1++;	b2+;b6+;	sp|P00450|CERU_HUMAN	K	AD	129	0	138	0.00016	0.084485	1.58e-26	sp|P00450|CERU_HUMAN/tr|E9PFZ2|E9PFZ2_HUMAN	11	0.02555	5.72653
UGP_01.14612.14612.4.0.dta	2837	4212.82	2200.07	4	LAGKPTHVJVSVVMAEVDGTC	14,Oxidation[M];21,Carbamidomethyl[C];	2012.75	2012.75	4-6-0-0-1	9	NXS	472	0	0	3	0.08432	0.12319	1.92403	0.23702	T	b4+;y1+;y2+;	y1+;	sp|P01876|IGHA1_HUMAN	R	Y-	332	0.01	340	-0.00168	-0.76327	1.98e-34	sp|P01876|IGHA1_HUMAN/tr|A0A0G2JMB2|A0A0G2JMB2_HUMAN	1	-0.00277	-0.657673
UGP_01.14613.14613.4.0.dta	3525	4243.67	1892.84	4	EHEGAIYPDJTTDFQR	-	2350.83	2350.83	5-4-2-0-1	10	NXT	686	6	0.01442	17	0.17724	0.30607	4.55026	1.39269	T	b2+;b3+;b5+;b6+;b7+;b9+;b13+;y2+;y3+;y4+;y5+;y6+;y7+;y9+;y10+;y11+;y13+;Y0+;Y1+;Y0++;Y0++;Y1++;Y1++;	b2+;b5+;b6+;y3+;	sp|P00450|CERU_HUMAN	K	AD	129	0	138	0.00016	0.084485	1.58e-26	sp|P00450|CERU_HUMAN/tr|E9PFZ2|E9PFZ2_HUMAN	11	-0.00395	-0.931017
UGP_01.14624.14624.4.1.dta	3525	4462.73	1892.84	4	EHEGAIYPDJTTDFQR	-	2569.89	2569.9	6-5-2-0-0	10	NXT	490	8	0.04469	11	0.13626	0.23509	4.55026	1.06971	T	b2+;b3+;b4+;b5+;b6+;b7+;b9+;y2+;y3+;y5+;y6+;Y0+;Y1+;Y1+;Y0++;Y0++;Y1++;Y1++;Y2++;	b2+;b5+;b6+;y3+;	sp|P00450|CERU_HUMAN	K	AD	129	0	138	0.00016	0.084485	1.58e-26	sp|P00450|CERU_HUMAN/tr|E9PFZ2|E9PFZ2_HUMAN	11	0.01841	4.12623
UGP_01.14629.14629.4.3.dta	2354	4532.9	2619.2	4	QEPERJECFLQHKDDNPNLPR	0,Gln->pyro-Glu[AnyN-termQ];8,Carbamidomethyl[C];	1913.7	1913.68	5-4-1-0-0	6	NXC	700	1	0.02366	3	0.09353	0.07869	2.8833	0.22688	T	y1+;y2+;y6+;Y1++;	y6+;Y1++;	sp|P02768|ALBU_HUMAN	K	LV	118	0.01	123	0.00011	0.041982	4.07e-13	sp|P02768|ALBU_HUMAN/tr|A0A087WWT3|A0A087WWT3_HUMAN/tr|A0A0C4DGB6|A0A0C4DGB6_HUMAN/tr|H7C013|H7C013_HUMAN	7	-0.02287	-5.04643
UGP_01.14632.14632.4.3.dta	3236	3518.38	1604.68	4	CLNGJWTEPPQCK	1,Carbamidomethyl[C];3,Deamidated[N];12,Carbamidomethyl[C];	1913.7	1913.68	5-4-1-0-0	5	NXT	282	1	0.01829	3	0.30393	0.25272	3.84588	0.97194	T	y1+;y5+;y6+;Y0+;	y5+;y6+;Y0+;	sp|Q03591|FHR1_HUMAN	M	DS	190	0	194	-0.00139	-0.865684	1.85e-19	sp|Q03591|FHR1_HUMAN/sp|P08603|CFAH_HUMAN	1	-0.02062	-5.8623
UGP_01.14642.14642.4.0.dta	3169	4265.65	1093.49	4	PDJTTDFQR	-	3172.16	3172.15	9-7-0-0-2	3	NXT	394	1	0.00266	3	0.08393	0.10352	3.09101	0.31999	T	y1+;y3+;y4+;Y0+;	y1+;y3+;	sp|P00450|CERU_HUMAN	Y	AD	136	0.01	138	-0.00079	-0.721808	4.21e-23	sp|P00450|CERU_HUMAN/tr|E9PFZ2|E9PFZ2_HUMAN	1	-0.0095	-2.22762
UGP_01.14643.14643.3.0.dta	301	3018.28	1104.6	3	GLJVTLSSTGR	-	1913.68	1913.68	5-4-1-0-0	3	NXT	228	7	0.32257	4	0.01616	0.24464	4.58043	1.12054	T	y4+;y5+;y6+;y7+;Y0+;Y0+;Y1+;Y2+;Y3+;Y4+;Y5+;	Y1+;Y3+;Y4+;Y5+;	sp|P0C0L4|CO4A_HUMAN	R	NG	1326	0	1328	-0.00169	-1.5286	2e-09	sp|P0C0L4|CO4A_HUMAN/sp|P0C0L5|CO4B_HUMAN/tr|A0A0G2JL54|A0A0G2JL54_HUMAN/tr|A0A0G2JPR0|A0A0G2JPR0_HUMAN/tr|A0A140TA29|A0A140TA29_HUMAN/tr|A0A140TA32|A0A140TA32_HUMAN/tr|A0A140TA44|A0A140TA44_HUMAN/tr|A0A140TA49|A0A140TA49_HUMAN/tr|F5GXS0|F5GXS0_HUMAN	12	-0.00391	-1.29587
UGP_01.14648.14648.4.0.dta	3525	3952.59	1892.84	4	EHEGAIYPDJTTDFQR	-	2059.75	2059.73	5-4-1-0-1	10	NXT	716	0	0	3	0.11423	0.1355	3.84588	0.52111	T	b2+;b5+;b6+;	b2+;b5+;b6+;	sp|P00450|CERU_HUMAN	K	AD	129	0	138	0.00016	0.084485	1.58e-26	sp|P00450|CERU_HUMAN/tr|E9PFZ2|E9PFZ2_HUMAN	11	-0.01112	-2.81406
UGP_01.14654.14654.3.0.dta	301	3164.34	1104.6	3	GLJVTLSSTGR	-	2059.74	2059.73	5-4-1-0-1	3	NXT	294	8	0.29242	5	0.03919	0.26302	3.87262	1.01857	T	b4+;y4+;y5+;y6+;y7+;Y0+;Y0+;Y1+;Y1+;Y2+;Y3+;Y4+;Y5+;	Y1+;Y4+;Y5+;	sp|P0C0L4|CO4A_HUMAN	R	NG	1326	0	1328	-0.00169	-1.5286	2e-09	sp|P0C0L4|CO4A_HUMAN/sp|P0C0L5|CO4B_HUMAN/tr|A0A0G2JL54|A0A0G2JL54_HUMAN/tr|A0A0G2JPR0|A0A0G2JPR0_HUMAN/tr|A0A140TA29|A0A140TA29_HUMAN/tr|A0A140TA32|A0A140TA32_HUMAN/tr|A0A140TA44|A0A140TA44_HUMAN/tr|A0A140TA49|A0A140TA49_HUMAN/tr|F5GXS0|F5GXS0_HUMAN	12	-0.00461	-1.45732
UGP_01.14656.14656.3.0.dta	301	3018.28	1104.6	3	GLJVTLSSTGR	-	1913.68	1913.68	5-4-1-0-0	3	NXT	228	7	0.37932	5	0.03681	0.28463	5.22533	1.48729	T	b4+;y4+;y5+;y6+;y7+;Y0+;Y0+;Y1+;Y2+;Y3+;Y4+;Y5+;	Y1+;Y2+;Y3+;Y4+;Y5+;	sp|P0C0L4|CO4A_HUMAN	R	NG	1326	0	1328	-0.00169	-1.5286	2e-09	sp|P0C0L4|CO4A_HUMAN/sp|P0C0L5|CO4B_HUMAN/tr|A0A0G2JL54|A0A0G2JL54_HUMAN/tr|A0A0G2JPR0|A0A0G2JPR0_HUMAN/tr|A0A140TA29|A0A140TA29_HUMAN/tr|A0A140TA32|A0A140TA32_HUMAN/tr|A0A140TA44|A0A140TA44_HUMAN/tr|A0A140TA49|A0A140TA49_HUMAN/tr|F5GXS0|F5GXS0_HUMAN	12	-0.00391	-1.29587
UGP_01.14661.14661.2.0.dta	3805	3027.24	822.471	2	VLJFTTK	-	2204.77	2204.77	5-4-2-0-0	3	NXT	228	8	0.58778	5	0.02986	0.28326	5.90489	1.6726	T	b3+;b4+;b5+;y4+;y5+;Y0+;Y0+;Y1+;Y1+;Y2+;Y3+;Y4+;Y5+;	Y0+;Y1+;Y2+;Y3+;Y4+;Y5+;	sp|P13671|CO6_HUMAN	K	AK	322	0	324	1e-05	0.012144	1.35e-12	sp|P13671|CO6_HUMAN	5	0.00277	0.91533
UGP_01.14690.14690.4.4.dta	1670	4005.59	1814.84	4	PTHVJVSVVMAEVDGTC	17,Carbamidomethyl[C];	2190.75	2190.79	6-6-0-0-0	5	NXS	578	0	0	3	0.08657	0.11516	2.05294	0.23643	T	y1+;y2+;y3+;	y1+;	sp|P01876|IGHA1_HUMAN	K	Y-	336	0.01	340	0.00556	3.06196	3.44e-20	sp|P01876|IGHA1_HUMAN/tr|A0A0G2JMB2|A0A0G2JMB2_HUMAN	2	0.03958	9.88376
UGP_01.14691.14691.4.0.dta	3805	3027.24	822.471	4	VLJFTTK	-	2204.77	2204.77	5-4-2-0-0	3	NXT	220	8	0.30801	5	0.02394	0.21444	4.64714	0.99656	T	b3+;b4+;y3+;y4+;y5+;Y0+;Y0+;Y1+;Y1+;Y2+;Y3+;Y4+;Y5+;	Y0+;Y1+;Y2+;Y4+;	sp|P13671|CO6_HUMAN	K	AK	322	0	324	1e-05	0.012144	1.35e-12	sp|P13671|CO6_HUMAN	5	0.00067	0.221397
UGP_01.14693.14693.3.0.dta	3805	3027.24	822.471	3	VLJFTTK	-	2204.77	2204.77	5-4-2-0-0	3	NXT	224	8	0.34679	7	0.05279	0.24347	3.93174	0.95725	T	b3+;b4+;b5+;b6+;y3+;y4+;y5+;Y0+;Y0+;Y1+;Y1+;Y2+;Y3+;Y4+;Y5+;	Y0+;Y1+;Y4+;	sp|P13671|CO6_HUMAN	K	AK	322	0	324	1e-05	0.012144	1.35e-12	sp|P13671|CO6_HUMAN	5	0.0004	0.132177
UGP_01.14699.14699.4.2.dta	2557	3471.33	1266.56	4	LGJWSAMPSCK	7,Oxidation[M];10,Carbamidomethyl[C];	2204.77	2204.77	5-4-2-0-0	3	NXS	128	2	0.15629	3	0.0727	0.18444	3.87262	0.71427	T	y4+;y6+;y7+;Y1+;Y1+;	y4+;y7+;Y1+;	sp|P02749|APOH_HUMAN	K	AS	251	0	253	0.00075	0.591695	1.68e-17	sp|P02749|APOH_HUMAN/tr|J3KS17|J3KS17_HUMAN	13	0.00084	0.242052
UGP_01.14700.14700.5.1.dta	3482	4987.07	2782.3	5	GNVAVTVSGHTCQHWSAQTPHTHJR	12,Carbamidomethyl[C];	2204.78	2204.77	5-4-2-0-0	24	NXT	838	1	0.00793	5	0.08921	0.15245	2.83965	0.43289	T	b2+;b3+;b4+;b5+;b6+;Y1++;	b3+;b4+;	sp|P00747|PLMN_HUMAN	R	TP	285	0	308	-0.00052	-0.18683	4.81e-20	sp|P00747|PLMN_HUMAN	28	-0.00287	-0.575604
UGP_01.14704.14704.4.0.dta	3518	4868.06	2954.4	4	SRYPHKPEIJSTTHPGADLQENFCR	24,Carbamidomethyl[C];	1913.67	1913.68	5-4-1-0-0	10	NXT	532	7	0.17222	8	0.21308	0.26661	4.64982	1.23971	T	b2+;b6+;y1+;y4+;y7+;y11+;y12+;y11++;Y1++;Y3++;Y4++;Y5++;Y1+++;Y3+++;Y4+++;	b6+;y7+;y11+;Y1++;Y1+++;	sp|P00734|THRB_HUMAN	R	NP	134	0	143	0.00292	0.988028	2.26e-21	sp|P00734|THRB_HUMAN/tr|C9JV37|C9JV37_HUMAN/tr|E9PIT3|E9PIT3_HUMAN	21	0.00872	1.79164
UGP_01.14705.14705.4.0.dta	301	3018.28	1104.6	4	GLJVTLSSTGR	-	1913.68	1913.68	5-4-1-0-0	3	NXT	226	9	0.41234	8	0.09295	0.39654	6.39463	2.53572	T	b3+;b4+;y4+;y5+;y6+;y7+;y8+;y9+;Y0+;Y0+;Y1+;Y1+;Y2+;Y3+;Y4+;Y5+;Y0++;	y7+;Y0+;Y1+;Y2+;Y3+;Y4+;Y5+;	sp|P0C0L4|CO4A_HUMAN	R	NG	1326	0	1328	-0.00169	-1.5286	2e-09	sp|P0C0L4|CO4A_HUMAN/sp|P0C0L5|CO4B_HUMAN/tr|A0A0G2JL54|A0A0G2JL54_HUMAN/tr|A0A0G2JPR0|A0A0G2JPR0_HUMAN/tr|A0A140TA29|A0A140TA29_HUMAN/tr|A0A140TA32|A0A140TA32_HUMAN/tr|A0A140TA44|A0A140TA44_HUMAN/tr|A0A140TA49|A0A140TA49_HUMAN/tr|F5GXS0|F5GXS0_HUMAN	12	-0.00129	-0.427538
UGP_01.14713.14713.4.0.dta	3518	4868.06	2954.4	4	SRYPHKPEIJSTTHPGADLQENFCR	24,Carbamidomethyl[C];	1913.67	1913.68	5-4-1-0-0	10	NXT	532	4	0.10925	12	0.26922	0.27338	5.20762	1.42365	T	b2+;b3+;b5+;b6+;b8+;b24+++;y1+;y4+;y5+;y6+;y7+;y11++;Y1++;Y3++;Y0+++;Y1+++;	b6+;y4+;y7+;y11++;Y1++;Y1+++;	sp|P00734|THRB_HUMAN	R	NP	134	0	143	0.00292	0.988028	2.26e-21	sp|P00734|THRB_HUMAN/tr|C9JV37|C9JV37_HUMAN/tr|E9PIT3|E9PIT3_HUMAN	21	0.00872	1.79164
UGP_01.14715.14715.4.1.dta	383	4009.77	2184.08	4	LAGKPTHVJVSVVMAEVDGTC	21,Carbamidomethyl[C];	1825.69	1825.66	5-5-0-0-0	9	NXS	288	1	0.02126	3	0.1107	0.11703	2.70117	0.31611	T	b8+;b12+;y1+;Y4+++;	y1+;Y4+++;	sp|P01876|IGHA1_HUMAN	R	Y-	332	0	340	0.00263	1.20362	6.93e-22	sp|P01876|IGHA1_HUMAN/tr|A0A0G2JMB2|A0A0G2JMB2_HUMAN	2	-0.02702	-6.7402
UGP_01.14717.14717.4.1.dta	2837	4009.77	2200.07	4	LAGKPTHVJVSVVMAEVDGTC	14,Oxidation[M];21,Carbamidomethyl[C];	1809.69	1809.67	4-5-0-0-1	9	NXS	288	0	0	3	0.09869	0.13272	1.92403	0.25535	T	b8+;y1+;y2+;	y1+;	sp|P01876|IGHA1_HUMAN	R	Y-	332	0.01	340	-0.00168	-0.76327	1.98e-34	sp|P01876|IGHA1_HUMAN/tr|A0A0G2JMB2|A0A0G2JMB2_HUMAN	1	-0.02702	-6.7402
UGP_01.14723.14723.3.0.dta	3525	4243.67	1892.84	3	EHEGAIYPDJTTDFQR	-	2350.83	2350.83	5-4-2-0-1	10	NXT	620	5	0.15617	7	0.21441	0.28788	5.79052	1.667	T	b2+;b3+;b5+;b6+;b7+;b9+;y3+;Y1+;Y0++;Y1++;Y1++;Y2++;	b5+;b6+;b7+;y3+;Y1+;Y1++;	sp|P00450|CERU_HUMAN	K	AD	129	0	138	0.00016	0.084485	1.58e-26	sp|P00450|CERU_HUMAN/tr|E9PFZ2|E9PFZ2_HUMAN	11	0.00196	0.461974
UGP_01.14724.14724.4.0.dta	3525	4608.8	1892.84	4	EHEGAIYPDJTTDFQR	-	2715.96	2715.96	6-5-2-0-1	10	NXT	674	7	0.09414	6	0.15146	0.24156	5.19226	1.25425	T	b2+;b3+;b5+;b6+;b7+;y3+;Y1+;Y0++;Y1++;Y1++;Y2++;Y2++;Y4++;	b2+;b6+;b7+;Y1+;Y1++;	sp|P00450|CERU_HUMAN	K	AD	129	0	138	0.00016	0.084485	1.58e-26	sp|P00450|CERU_HUMAN/tr|E9PFZ2|E9PFZ2_HUMAN	11	0.00454	0.985289
UGP_01.14729.14729.4.1.dta	4353	3716.53	1511.76	4	VYKPSAGJNSLYR	3,Carbamyl[K];	2204.77	2204.77	5-4-2-0-0	8	NXS	702	1	0.06293	3	0.06326	0.15238	3.04454	0.46393	T	b2+;b3+;y10+;Y1+;	b3+;Y1+;	sp|P02749|APOH_HUMAN	R	DT	155	0	162	0.00089	0.588334	2.78e-30	sp|P02749|APOH_HUMAN/tr|J3QLI0|J3QLI0_HUMAN/tr|J3QRN2|J3QRN2_HUMAN	1	0.00066	0.177633
UGP_01.14734.14734.4.1.dta	4353	3716.53	1511.76	4	VYKPSAGJNSLYR	3,Carbamyl[K];	2204.77	2204.77	5-4-2-0-0	8	NXS	702	2	0.05539	3	0.07079	0.105	3.04454	0.31968	T	b2+;b3+;y1+;Y1+;Y1+;	b3+;Y1+;	sp|P02749|APOH_HUMAN	R	DT	155	0	162	0.00089	0.588334	2.78e-30	sp|P02749|APOH_HUMAN/tr|J3QLI0|J3QLI0_HUMAN/tr|J3QRN2|J3QRN2_HUMAN	1	0.00066	0.177633
UGP_01.14745.14745.4.1.dta	4353	3716.53	1511.76	4	VYKPSAGJNSLYR	3,Carbamyl[K];	2204.77	2204.77	5-4-2-0-0	8	NXS	702	3	0.07523	4	0.07356	0.17656	3.04454	0.53754	T	b2+;b3+;y4+;y10+;Y0+;Y1+;Y1+;	b3+;Y1+;	sp|P02749|APOH_HUMAN	R	DT	155	0	162	0.00089	0.588334	2.78e-30	sp|P02749|APOH_HUMAN/tr|J3QLI0|J3QLI0_HUMAN/tr|J3QRN2|J3QRN2_HUMAN	1	0.00066	0.177633
UGP_01.14746.14746.5.0.dta	2804	4868.08	2954.4	5	SRYPHKPEIJSTTHPGADLQENFCR	24,Carbamidomethyl[C];	1913.68	1913.68	5-4-1-0-0	10	NXT	450	3	0.03387	20	0.36962	0.38919	4.89697	1.90586	T	b2+;b3+;b5+;b6+;b8+;b6++;b14++;y1+;y2+;y3+;y4+;y5+;y6+;y7+;y8+;y10+;y11+;y15+;y11++;y12++;Y0++;Y1++;Y1++;	b6+;y7+;y11+;y11++;Y1++;	sp|P00734|THRB_HUMAN	R	NP	134	0	143	0.00292	0.988028	2.26e-21	sp|P00734|THRB_HUMAN/tr|C9JV37|C9JV37_HUMAN/tr|E9PIT3|E9PIT3_HUMAN	21	-0.00448	-0.920471
UGP_01.14748.14748.5.1.dta	3518	5014.14	2954.4	5	SRYPHKPEIJSTTHPGADLQENFCR	24,Carbamidomethyl[C];	2059.75	2059.73	5-4-1-0-1	10	NXT	400	5	0.06248	8	0.15963	0.21402	3.40514	0.72879	T	b6+;b6++;y1+;y7+;y10+;y11+;y11++;y24++;Y0+++;Y1+++;Y1+++;Y2+++;Y4+++;	y7+;y11+;y11++;	sp|P00734|THRB_HUMAN	R	NP	134	0	143	0.00292	0.988028	2.26e-21	sp|P00734|THRB_HUMAN/tr|C9JV37|C9JV37_HUMAN/tr|E9PIT3|E9PIT3_HUMAN	21	-0.01045	-2.08452
UGP_01.14749.14749.6.0.dta	2804	4868.07	2954.4	6	SRYPHKPEIJSTTHPGADLQENFCR	24,Carbamidomethyl[C];	1913.67	1913.68	5-4-1-0-0	10	NXT	504	1	0.00155	18	0.16504	0.23865	2.94678	0.70326	T	b2+;b3+;b5+;b6+;b8+;b6++;y1+;y2+;y3+;y4+;y6+;y7+;y8+;y9+;y10+;y11+;y12+;y11++;Y1++;	b6+;y11+;	sp|P00734|THRB_HUMAN	R	NP	134	0	143	0.00292	0.988028	2.26e-21	sp|P00734|THRB_HUMAN/tr|C9JV37|C9JV37_HUMAN/tr|E9PIT3|E9PIT3_HUMAN	21	0.00416	0.854726
UGP_01.14752.14752.4.1.dta	3525	4097.61	1892.84	4	EHEGAIYPDJTTDFQR	-	2204.77	2204.77	5-4-2-0-0	10	NXT	526	2	0.00676	8	0.14308	0.22832	3.84588	0.87808	T	b2+;b3+;b4+;b5+;b6+;b7+;y3+;y9+;Y1+;Y1++;	b2+;b5+;y3+;	sp|P00450|CERU_HUMAN	K	AD	129	0	138	0.00016	0.084485	1.58e-26	sp|P00450|CERU_HUMAN/tr|E9PFZ2|E9PFZ2_HUMAN	11	0.00303	0.739638
UGP_01.14758.14758.5.0.dta	3	4144.88	2011.11	5	KLHINHNJLTESVGPLPK	-	2133.77	2133.77	6-5-0-0-1	8	NXT	84	7	0.39977	5	0.07175	0.31449	5.30684	1.66892	T	b1+;b4+;y2+;y5+;y7+;Y0++;Y1++;Y1++;Y2++;Y3++;Y4++;Y5++;	y5+;Y0++;Y1++;Y2++;Y3++;Y4++;	sp|P51884|LUM_HUMAN	K	SL	120	0	127	0.00109	0.541724	4.66e-25	sp|P51884|LUM_HUMAN	14	-0.0025	-0.6033
UGP_01.14763.14763.3.0.dta	301	3018.28	1104.6	3	GLJVTLSSTGR	-	1913.68	1913.68	5-4-1-0-0	3	NXT	228	10	0.44668	7	0.04026	0.33026	5.22533	1.72573	T	b4+;y3+;y4+;y5+;y6+;y7+;y8+;Y0+;Y0+;Y1+;Y1+;Y2+;Y3+;Y4+;Y4+;Y5+;Y0++;	Y1+;Y2+;Y3+;Y4+;Y5+;	sp|P0C0L4|CO4A_HUMAN	R	NG	1326	0	1328	-0.00169	-1.5286	2e-09	sp|P0C0L4|CO4A_HUMAN/sp|P0C0L5|CO4B_HUMAN/tr|A0A0G2JL54|A0A0G2JL54_HUMAN/tr|A0A0G2JPR0|A0A0G2JPR0_HUMAN/tr|A0A140TA29|A0A140TA29_HUMAN/tr|A0A140TA32|A0A140TA32_HUMAN/tr|A0A140TA44|A0A140TA44_HUMAN/tr|A0A140TA49|A0A140TA49_HUMAN/tr|F5GXS0|F5GXS0_HUMAN	12	-0.00434	-1.43838
UGP_01.14771.14771.3.3.dta	2324	3367.41	870.515	3	KVJASVPR	-	2496.9	2496.89	5-4-2-0-2	3	NXS	418	0	0	3	0.12541	0.14119	3.10363	0.43819	T	b1+;y1+;y2+;	y1+;y2+;	sp|P51693|APLP1_HUMAN	R	GF	549	0	551	0.00021	0.240964	2.86e-16	sp|P51693|APLP1_HUMAN/tr|B7Z4G8|B7Z4G8_HUMAN/tr|F5GZ08|F5GZ08_HUMAN/tr|K7EMN4|K7EMN4_HUMAN/tr|S4R3U6|S4R3U6_HUMAN	7	-0.01092	-3.2438
UGP_01.14775.14775.3.4.dta	2324	3367.41	870.515	3	KVJASVPR	-	2496.9	2496.89	5-4-2-0-2	3	NXS	418	0	0	3	0.12468	0.14052	3.10363	0.43612	T	b1+;y1+;y2+;	y1+;y2+;	sp|P51693|APLP1_HUMAN	R	GF	549	0	551	0.00021	0.240964	2.86e-16	sp|P51693|APLP1_HUMAN/tr|B7Z4G8|B7Z4G8_HUMAN/tr|F5GZ08|F5GZ08_HUMAN/tr|K7EMN4|K7EMN4_HUMAN/tr|S4R3U6|S4R3U6_HUMAN	7	-0.01092	-3.2438
UGP_01.14781.14781.5.0.dta	1936	4486.95	2241.14	5	LADVEDLIQQQISJDTVSPR	-	2245.82	2245.8	4-5-2-0-0	14	NXT	288	0	0	3	0.17606	0.08498	2.87278	0.24414	T	b11++;y1+;y2+;	b11++;y2+;	sp|Q96IY4|CBPB2_HUMAN	L	AS	95	0.01	108	0.00161	0.71807	1.78e-24	sp|Q96IY4|CBPB2_HUMAN/tr|A0A087WSY5|A0A087WSY5_HUMAN	1	-0.01845	-4.11283
UGP_01.14782.14782.3.0.dta	4231	3018.28	1104.6	3	GLJVTLSSTGR	0,Carbamyl[AnyN-term];	1913.68	1913.68	5-4-1-0-0	3	NXT	228	8	0.5019	7	0.04908	0.35656	5.82611	2.07736	T	y1+;y3+;y4+;y5+;y6+;y7+;y8+;Y0+;Y0+;Y1+;Y1+;Y2+;Y3+;Y4+;Y5+;	Y0+;Y1+;Y2+;Y3+;Y4+;Y5+;	sp|P0C0L4|CO4A_HUMAN	R	NG	1326	0	1328	0.0006	0.522379	1.21e-29	sp|P0C0L4|CO4A_HUMAN/sp|P0C0L5|CO4B_HUMAN/tr|A0A140TA49|A0A140TA49_HUMAN/tr|A0A140TA44|A0A140TA44_HUMAN/tr|A0A140TA29|A0A140TA29_HUMAN/tr|A0A0G2JPR0|A0A0G2JPR0_HUMAN/tr|A0A140TA32|A0A140TA32_HUMAN/tr|F5GXS0|F5GXS0_HUMAN/tr|A0A0G2JL54|A0A0G2JL54_HUMAN	1	-0.00482	-1.59747
UGP_01.14783.14783.2.0.dta	4231	3018.28	1104.6	2	GLJVTLSSTGR	0,Carbamyl[AnyN-term];	1913.68	1913.68	5-4-1-0-0	3	NXT	226	7	0.16359	4	0.01753	0.17557	3.06703	0.53849	T	y1+;y4+;y5+;y7+;Y0+;Y1+;Y1+;Y2+;Y3+;Y4+;Y5+;	Y1+;Y2+;	sp|P0C0L4|CO4A_HUMAN	R	NG	1326	0	1328	0.0006	0.522379	1.21e-29	sp|P0C0L4|CO4A_HUMAN/sp|P0C0L5|CO4B_HUMAN/tr|A0A140TA49|A0A140TA49_HUMAN/tr|A0A140TA44|A0A140TA44_HUMAN/tr|A0A140TA29|A0A140TA29_HUMAN/tr|A0A0G2JPR0|A0A0G2JPR0_HUMAN/tr|A0A140TA32|A0A140TA32_HUMAN/tr|F5GXS0|F5GXS0_HUMAN/tr|A0A0G2JL54|A0A0G2JL54_HUMAN	1	0.00142	0.470625
UGP_01.14786.14786.3.0.dta	3525	4608.8	1892.84	3	EHEGAIYPDJTTDFQR	-	2715.96	2715.96	6-5-2-0-1	10	NXT	676	4	0.08213	5	0.18208	0.2331	5.79052	1.34975	T	b2+;b5+;b6+;b7+;y3+;Y1+;Y0++;Y1++;Y1++;	b2+;b5+;b6+;b7+;y3+;Y1++;	sp|P00450|CERU_HUMAN	K	AD	129	0	138	0.00016	0.084485	1.58e-26	sp|P00450|CERU_HUMAN/tr|E9PFZ2|E9PFZ2_HUMAN	11	0.00216	0.468771
UGP_01.14790.14790.2.0.dta	3805	3027.24	822.471	2	VLJFTTK	-	2204.77	2204.77	5-4-2-0-0	3	NXT	220	8	0.46932	6	0.03659	0.27156	5.90489	1.60352	T	b3+;b4+;b5+;y3+;y4+;y5+;Y0+;Y0+;Y1+;Y1+;Y2+;Y3+;Y4+;Y5+;	Y0+;Y1+;Y2+;Y3+;Y4+;Y5+;	sp|P13671|CO6_HUMAN	K	AK	322	0	324	1e-05	0.012144	1.35e-12	sp|P13671|CO6_HUMAN	5	0.00395	1.30525
UGP_01.14791.14791.2.0.dta	301	3018.28	1104.6	2	GLJVTLSSTGR	-	1913.68	1913.68	5-4-1-0-0	3	NXT	226	9	0.4734	4	0.02976	0.31174	5.22533	1.62897	T	y1+;y5+;y6+;y7+;Y0+;Y0+;Y1+;Y1+;Y2+;Y3+;Y4+;Y5+;Y1++;	Y1+;Y2+;Y3+;Y4+;Y5+;	sp|P0C0L4|CO4A_HUMAN	R	NG	1326	0	1328	-0.00169	-1.5286	2e-09	sp|P0C0L4|CO4A_HUMAN/sp|P0C0L5|CO4B_HUMAN/tr|A0A0G2JL54|A0A0G2JL54_HUMAN/tr|A0A0G2JPR0|A0A0G2JPR0_HUMAN/tr|A0A140TA29|A0A140TA29_HUMAN/tr|A0A140TA32|A0A140TA32_HUMAN/tr|A0A140TA44|A0A140TA44_HUMAN/tr|A0A140TA49|A0A140TA49_HUMAN/tr|F5GXS0|F5GXS0_HUMAN	12	0.00166	0.550167
UGP_01.14803.14803.2.0.dta	3805	3027.24	822.471	2	VLJFTTK	-	2204.77	2204.77	5-4-2-0-0	3	NXT	220	8	0.55074	4	0.03252	0.27521	5.29848	1.4582	T	b4+;b5+;y4+;y5+;Y0+;Y0+;Y1+;Y1+;Y2+;Y3+;Y4+;Y5+;	Y0+;Y1+;Y2+;Y4+;Y5+;	sp|P13671|CO6_HUMAN	K	AK	322	0	324	1e-05	0.012144	1.35e-12	sp|P13671|CO6_HUMAN	5	0.00395	1.30525
UGP_01.14809.14809.2.0.dta	3805	3027.24	822.471	2	VLJFTTK	-	2204.77	2204.77	5-4-2-0-0	3	NXT	220	8	0.59906	5	0.01893	0.30536	5.90489	1.80312	T	b3+;b4+;y2+;y4+;y5+;Y0+;Y0+;Y1+;Y1+;Y2+;Y3+;Y4+;Y5+;	Y0+;Y1+;Y2+;Y3+;Y4+;Y5+;	sp|P13671|CO6_HUMAN	K	AK	322	0	324	1e-05	0.012144	1.35e-12	sp|P13671|CO6_HUMAN	5	0.0043	1.42091
UGP_01.14811.14811.6.0.dta	2804	4868.07	2954.4	6	SRYPHKPEIJSTTHPGADLQENFCR	24,Carbamidomethyl[C];	1913.67	1913.68	5-4-1-0-0	10	NXT	508	3	0.0175	22	0.42464	0.40368	6.01947	2.42994	T	b2+;b3+;b5+;b6+;b6++;b9++;b14++;y1+;y2+;y3+;y4+;y5+;y6+;y7+;y8+;y9+;y10+;y11+;y12+;y11++;y12++;y19++;Y0++;Y1++;Y1++;	b2+;b6+;y4+;y5+;y7+;y11+;y11++;	sp|P00734|THRB_HUMAN	R	NP	134	0	143	0.00292	0.988028	2.26e-21	sp|P00734|THRB_HUMAN/tr|C9JV37|C9JV37_HUMAN/tr|E9PIT3|E9PIT3_HUMAN	21	0.00467	0.959512
UGP_01.14812.14812.4.0.dta	3	5166.25	2011.11	4	KLHINHNJLTESVGPLPK	-	3155.14	3155.13	8-7-1-0-1	8	NXT	330	4	0.09003	3	0.05263	0.15156	2.73654	0.41474	T	y2+;y5+;y9+;Y1++;Y1++;Y2++;Y3++;	y5+;Y1++;	sp|P51884|LUM_HUMAN	K	SL	120	0	127	0.00109	0.541724	4.66e-25	sp|P51884|LUM_HUMAN	14	-0.01	-1.93601
UGP_01.14813.14813.3.0.dta	3525	3441.39	1892.84	3	EHEGAIYPDJTTDFQR	-	1548.55	1548.54	4-3-1-0-0	10	NXT	390	2	0.03325	7	0.23803	0.2608	5.19226	1.35415	T	b2+;b3+;b5+;b6+;b7+;y1+;y3+;Y1++;Y1++;	b2+;b5+;b6+;b7+;y3+;	sp|P00450|CERU_HUMAN	K	AD	129	0	138	0.00016	0.084485	1.58e-26	sp|P00450|CERU_HUMAN/tr|E9PFZ2|E9PFZ2_HUMAN	11	-0.00143	-0.415652
UGP_01.14815.14815.2.0.dta	3525	4097.61	1892.84	2	EHEGAIYPDJTTDFQR	-	2204.77	2204.77	5-4-2-0-0	10	NXT	546	0	0	3	0.20531	0.17433	3.84588	0.67045	T	b2+;b6+;y3+;	b2+;b6+;y3+;	sp|P00450|CERU_HUMAN	K	AD	129	0	138	0.00016	0.084485	1.58e-26	sp|P00450|CERU_HUMAN/tr|E9PFZ2|E9PFZ2_HUMAN	11	-0.00106	-0.258751
UGP_01.14818.14818.3.0.dta	783	3618.47	1413.7	3	ITYSIVQTJCSK	10,Carbamidomethyl[C];	2204.77	2204.77	5-4-2-0-0	9	NXS	556	3	0.20306	3	0.02622	0.13242	3.05561	0.40462	T	b4+;y5+;y6+;Y0+;Y0+;Y1+;	Y0+;Y1+;	sp|P01042|KNG1_HUMAN	R	EN	197	0	205	6e-05	0.042412	1.13e-15	sp|P01042|KNG1_HUMAN	13	0.00218	0.602632
UGP_01.14819.14819.3.0.dta	783	3618.47	1413.7	3	ITYSIVQTJCSK	10,Carbamidomethyl[C];	2204.77	2204.77	5-4-2-0-0	9	NXS	556	2	0.15953	4	0.03941	0.13378	3.05561	0.40879	T	b4+;y3+;y4+;y6+;Y0+;Y1+;	Y0+;Y1+;	sp|P01042|KNG1_HUMAN	R	EN	197	0	205	6e-05	0.042412	1.13e-15	sp|P01042|KNG1_HUMAN	13	0.00218	0.602632
UGP_01.14836.14836.4.0.dta	3	3779.76	2011.11	4	KLHINHNJLTESVGPLPK	-	1768.65	1768.64	5-4-0-0-1	8	NXT	58	6	0.32219	4	0.10162	0.29217	5.30684	1.55051	T	b1+;y2+;y4+;y5+;Y0++;Y1++;Y1++;Y2++;Y3++;Y4++;	y2+;y5+;Y0++;Y1++;Y1++;Y4++;	sp|P51884|LUM_HUMAN	K	SL	120	0	127	0.00109	0.541724	4.66e-25	sp|P51884|LUM_HUMAN	14	-0.01148	-3.03803
UGP_01.14840.14840.5.0.dta	3525	4097.61	1892.84	5	EHEGAIYPDJTTDFQR	-	2204.77	2204.77	5-4-2-0-0	10	NXT	546	1	0.00614	11	0.19722	0.27158	3.84588	1.04445	T	b2+;b3+;b4+;b5+;b6+;b7+;y2+;y3+;y4+;y6+;y9+;Y1++;	b2+;b5+;b6+;	sp|P00450|CERU_HUMAN	K	AD	129	0	138	0.00016	0.084485	1.58e-26	sp|P00450|CERU_HUMAN/tr|E9PFZ2|E9PFZ2_HUMAN	11	-0.00156	-0.380803
UGP_01.14842.14842.3.0.dta	3525	3279.31	1892.84	3	EHEGAIYPDJTTDFQR	-	1386.47	1386.49	3-3-1-0-0	10	NXT	272	2	0.064	7	0.31218	0.32775	5.79052	1.89783	T	b2+;b3+;b5+;b6+;b7+;y3+;y10+;Y1+;Y1++;	b2+;b5+;b6+;b7+;y3+;Y1++;	sp|P00450|CERU_HUMAN	K	AD	129	0	138	0.00016	0.084485	1.58e-26	sp|P00450|CERU_HUMAN/tr|E9PFZ2|E9PFZ2_HUMAN	11	0.0181	5.52117
UGP_01.14850.14850.5.0.dta	3525	4097.61	1892.84	5	EHEGAIYPDJTTDFQR	-	2204.77	2204.77	5-4-2-0-0	10	NXT	546	1	0.00573	15	0.22353	0.31909	4.55026	1.45194	T	b2+;b3+;b4+;b5+;b6+;b7+;y1+;y2+;y3+;y4+;y5+;y6+;y7+;y9+;y10+;Y1++;	b2+;b5+;b6+;y3+;	sp|P00450|CERU_HUMAN	K	AD	129	0	138	0.00016	0.084485	1.58e-26	sp|P00450|CERU_HUMAN/tr|E9PFZ2|E9PFZ2_HUMAN	11	-0.00182	-0.44427
UGP_01.14851.14851.4.0.dta	783	3618.48	1413.7	4	ITYSIVQTJCSK	10,Carbamidomethyl[C];	2204.77	2204.77	5-4-2-0-0	9	NXS	556	4	0.16435	8	0.03431	0.17349	3.05561	0.53012	T	b4+;b6+;b7+;y3+;y4+;y5+;y6+;y7+;Y0+;Y1+;Y2+;Y3+;	Y0+;Y1+;	sp|P01042|KNG1_HUMAN	R	EN	197	0	205	6e-05	0.042412	1.13e-15	sp|P01042|KNG1_HUMAN	13	-0.00028	-0.0774022
UGP_01.14853.14853.5.0.dta	3169	4135.57	1093.49	5	PDJTTDFQR	-	3042.07	3042.08	10-7-0-0-0	3	NXT	174	0	0	5	0.09299	0.14217	2.09508	0.29787	T	y1+;y3+;y4+;y5+;y6+;	y3+;	sp|P00450|CERU_HUMAN	Y	AD	136	0.01	138	-0.00079	-0.721808	4.21e-23	sp|P00450|CERU_HUMAN/tr|E9PFZ2|E9PFZ2_HUMAN	1	0.009	2.17678
UGP_01.14856.14856.5.0.dta	3	5166.24	2011.11	5	KLHINHNJLTESVGPLPK	-	3155.14	3155.13	8-7-1-0-1	8	NXT	388	2	0.02869	6	0.05028	0.13306	2.73654	0.36413	T	b6+;y2+;y4+;y5+;y7+;y16++;Y0++;Y1++;	y2+;Y1++;	sp|P51884|LUM_HUMAN	K	SL	120	0.01	127	0.00109	0.541724	4.66e-25	sp|P51884|LUM_HUMAN	14	-0.00373	-0.722135
UGP_01.14858.14858.4.0.dta	3	5166.25	2011.11	4	KLHINHNJLTESVGPLPK	-	3155.14	3155.13	8-7-1-0-1	8	NXT	324	6	0.13887	4	0.10152	0.23135	3.48056	0.80521	T	b1+;y2+;y4+;y5+;Y0++;Y1++;Y1++;Y2++;Y3++;Y4++;	y2+;y5+;Y1++;	sp|P51884|LUM_HUMAN	K	SL	120	0	127	0.00109	0.541724	4.66e-25	sp|P51884|LUM_HUMAN	14	-0.00976	-1.88955
UGP_01.14860.14860.3.0.dta	3194	4113.6	1461.61	3	EHEGAIYPDJTTD	-	2651.99	2651.96	4-7-2-0-0	10	NXT	370	0	0	3	0.13617	0.14196	3.84588	0.54596	T	b2+;b5+;b6+;	b2+;b5+;b6+;	sp|P00450|CERU_HUMAN	K	FQ	129	0	138	-0.00298	-2.03748	4.8e-15	sp|P00450|CERU_HUMAN/tr|E9PFZ2|E9PFZ2_HUMAN	1	-0.02878	-6.99797
UGP_01.14866.14866.4.0.dta	3169	4141.56	1093.49	4	PDJTTDFQR	-	3048.07	3048.08	5-6-3-0-1	3	NXT	154	0	0	3	0.07972	0.08969	3.09101	0.27725	T	y1+;y2+;y3+;	y1+;y3+;	sp|P00450|CERU_HUMAN	Y	AD	136	0.01	138	-0.00079	-0.721808	4.21e-23	sp|P00450|CERU_HUMAN/tr|E9PFZ2|E9PFZ2_HUMAN	1	0.00902	2.17846
UGP_01.14873.14873.4.0.dta	3169	4141.56	1093.49	4	PDJTTDFQR	-	3048.07	3048.08	5-6-3-0-1	3	NXT	156	0	0	4	0.06084	0.10858	2.09508	0.22748	T	y1+;y3+;y5+;y6+;	y3+;	sp|P00450|CERU_HUMAN	Y	AD	136	0.01	138	-0.00079	-0.721808	4.21e-23	sp|P00450|CERU_HUMAN/tr|E9PFZ2|E9PFZ2_HUMAN	1	0.00797	1.92487
UGP_01.14874.14874.5.0.dta	3525	4097.61	1892.84	5	EHEGAIYPDJTTDFQR	-	2204.77	2204.77	5-4-2-0-0	10	NXT	546	9	0.10065	9	0.17146	0.29921	5.19226	1.55358	T	b2+;b3+;b5+;b6+;b7+;y3+;y5+;y6+;y9+;Y1+;Y0++;Y0++;Y1++;Y1++;Y2++;Y2++;Y3++;Y4++;	b2+;b5+;b6+;b7+;Y1++;	sp|P00450|CERU_HUMAN	K	AD	129	0	138	0.00016	0.084485	1.58e-26	sp|P00450|CERU_HUMAN/tr|E9PFZ2|E9PFZ2_HUMAN	11	-0.00159	-0.388126
UGP_01.14879.14879.4.1.dta	3525	3806.51	1892.84	4	EHEGAIYPDJTTDFQR	-	1913.67	1913.68	5-4-1-0-0	10	NXT	460	1	0.00944	5	0.08739	0.14593	3.04454	0.44428	T	b2+;b5+;b6+;b7+;y3+;Y1++;	b2+;b7+;	sp|P00450|CERU_HUMAN	K	AD	129	0	138	0.00016	0.084485	1.58e-26	sp|P00450|CERU_HUMAN/tr|E9PFZ2|E9PFZ2_HUMAN	11	0.00944	2.48063
UGP_01.14882.14882.5.0.dta	3525	4097.61	1892.84	5	EHEGAIYPDJTTDFQR	-	2204.77	2204.77	5-4-2-0-0	10	NXT	546	1	0.00365	13	0.22669	0.30876	4.55026	1.40492	T	b2+;b3+;b4+;b5+;b6+;b7+;y1+;y3+;y4+;y5+;y6+;y9+;y10+;Y1++;	b2+;b5+;b6+;y3+;	sp|P00450|CERU_HUMAN	K	AD	129	0	138	0.00016	0.084485	1.58e-26	sp|P00450|CERU_HUMAN/tr|E9PFZ2|E9PFZ2_HUMAN	11	-0.00159	-0.388126
UGP_01.14898.14898.4.0.dta	3525	4097.61	1892.84	4	EHEGAIYPDJTTDFQR	-	2204.77	2204.77	5-4-2-0-0	10	NXT	544	5	0.03644	12	0.2218	0.30714	4.55026	1.39755	T	b2+;b3+;b4+;b5+;b6+;b7+;y2+;y3+;y4+;y5+;y6+;y9+;Y1+;Y1+;Y0++;Y1++;Y1++;	b2+;b5+;b6+;y3+;	sp|P00450|CERU_HUMAN	K	AD	129	0	138	0.00016	0.084485	1.58e-26	sp|P00450|CERU_HUMAN/tr|E9PFZ2|E9PFZ2_HUMAN	11	0.00121	0.295367
UGP_01.14904.14904.3.0.dta	3525	4097.61	1892.84	3	EHEGAIYPDJTTDFQR	-	2204.77	2204.77	5-4-2-0-0	10	NXT	526	4	0.1103	9	0.28404	0.35544	6.35679	2.25947	T	b2+;b3+;b5+;b6+;b7+;y1+;y3+;y6+;y9+;Y1+;Y1++;Y1++;Y2++;	b2+;b3+;b5+;b6+;b7+;y3+;Y1+;	sp|P00450|CERU_HUMAN	K	AD	129	0	138	0.00016	0.084485	1.58e-26	sp|P00450|CERU_HUMAN/tr|E9PFZ2|E9PFZ2_HUMAN	11	0.00292	0.712786
UGP_01.14906.14906.3.0.dta	3194	4113.6	1461.61	3	EHEGAIYPDJTTD	-	2651.99	2651.96	4-7-2-0-0	10	NXT	376	0	0	5	0.11058	0.1604	3.04454	0.48833	T	b2+;b3+;b5+;b6+;b7+;	b5+;b6+;	sp|P00450|CERU_HUMAN	K	FQ	129	0	138	-0.00298	-2.03748	4.8e-15	sp|P00450|CERU_HUMAN/tr|E9PFZ2|E9PFZ2_HUMAN	1	-0.02906	-7.06605
UGP_01.14912.14912.3.0.dta	3525	4097.61	1892.84	3	EHEGAIYPDJTTDFQR	-	2204.77	2204.77	5-4-2-0-0	10	NXT	526	3	0.06956	6	0.25203	0.27549	5.19226	1.43042	T	b2+;b3+;b5+;b6+;b7+;y3+;Y1++;Y1++;Y2++;	b2+;b5+;b6+;b7+;Y1++;	sp|P00450|CERU_HUMAN	K	AD	129	0	138	0.00016	0.084485	1.58e-26	sp|P00450|CERU_HUMAN/tr|E9PFZ2|E9PFZ2_HUMAN	11	0.00305	0.74452
UGP_01.14913.14913.4.0.dta	3525	4243.66	1892.84	4	EHEGAIYPDJTTDFQR	-	2350.82	2350.83	5-4-2-0-1	10	NXT	544	9	0.10786	8	0.15656	0.27205	5.19226	1.41253	T	b2+;b3+;b4+;b5+;b6+;b7+;y3+;y6+;Y1+;Y1+;Y0++;Y1++;Y1++;Y2++;Y2++;Y3++;Y4++;	b2+;b5+;b6+;b7+;Y1++;	sp|P00450|CERU_HUMAN	K	AD	129	0	138	0.00016	0.084485	1.58e-26	sp|P00450|CERU_HUMAN/tr|E9PFZ2|E9PFZ2_HUMAN	11	0.01446	3.40826
UGP_01.14914.14914.4.1.dta	3525	4462.75	1892.84	4	EHEGAIYPDJTTDFQR	-	2569.91	2569.9	6-5-2-0-0	10	NXT	658	5	0.07704	7	0.16525	0.26554	3.84588	1.02125	T	b2+;b3+;b5+;b6+;b7+;y3+;y9+;Y1+;Y1++;Y1++;Y3++;Y3++;	b2+;b6+;b7+;	sp|P00450|CERU_HUMAN	K	AD	129	0	138	0.00016	0.084485	1.58e-26	sp|P00450|CERU_HUMAN/tr|E9PFZ2|E9PFZ2_HUMAN	11	-0.00123	-0.275677
UGP_01.14915.14915.4.5.dta	4134	4485.95	2401.2	4	SQILEGLGFJLTELSESDVHR	20,Carbamidomethyl[H];	2084.75	2084.77	3-5-1-0-2	10	NXT	306	0	0	3	0.06496	0.06568	3.63785	0.23893	T	y1+;y8+;y9+;	y1+;y8+;y9+;	sp|P29622|KAIN_HUMAN	R	GF	99	0.01	108	-0.00285	-1.18642	7.41e-26	sp|P29622|KAIN_HUMAN	1	0.01672	3.72804
UGP_01.14918.14918.3.0.dta	783	2962.26	1413.7	3	ITYSIVQTJCSK	10,Carbamidomethyl[C];	1548.55	1548.54	4-3-1-0-0	9	NXS	196	2	0.22786	3	0.04083	0.14037	3.05561	0.42893	T	b4+;y4+;y5+;Y0+;Y1+;	Y0+;Y1+;	sp|P01042|KNG1_HUMAN	R	EN	197	0	205	6e-05	0.042412	1.13e-15	sp|P01042|KNG1_HUMAN	13	-0.00688	-2.32334
UGP_01.14926.14926.4.5.dta	4134	4485.95	2401.2	4	SQILEGLGFJLTELSESDVHR	20,Carbamidomethyl[H];	2084.75	2084.77	3-5-1-0-2	10	NXT	306	0	0	4	0.06328	0.06589	3.71982	0.2451	T	y1+;y8+;y9+;y15++;	y1+;y8+;y9+;	sp|P29622|KAIN_HUMAN	R	GF	99	0.01	108	-0.00285	-1.18642	7.41e-26	sp|P29622|KAIN_HUMAN	1	0.01672	3.72804
UGP_01.14926.14926.6.6.dta	1153	6732.94	3049.56	6	JLSSLESVQLDHNQLETLPGDVFGALPR	-	3683.38	3683.34	10-8-0-0-3	1	NXS	50	0	0	3	0.34314	0.13562	2.88757	0.39161	T	y1+;y2+;y5+;	y1+;y5+;	sp|P40197|GPV_HUMAN	R	LT	385	0	385	0.00182	0.596615	7.81e-21	sp|P40197|GPV_HUMAN	7	-0.0464	-6.89247
UGP_01.14931.14931.4.2.dta	3194	4113.6	1461.61	4	EHEGAIYPDJTTD	-	2651.99	2651.96	4-7-2-0-0	10	NXT	410	0	0	5	0.1003	0.15217	3.04454	0.46329	T	b2+;b3+;b5+;b6+;b7+;	b2+;b6+;	sp|P00450|CERU_HUMAN	K	FQ	129	0	138	-0.00298	-2.03748	4.8e-15	sp|P00450|CERU_HUMAN/tr|E9PFZ2|E9PFZ2_HUMAN	1	-0.03154	-7.66907
UGP_01.14936.14936.5.0.dta	2811	4333.84	2711.26	5	YPHKPEIJSTTHPGADLQENFCR	22,Carbamidomethyl[C];	1622.57	1622.58	5-4-0-0-0	8	NXT	730	5	0.10895	7	0.16243	0.17726	4.67801	0.8292	T	b3+;b4+;y3+;y4+;y7+;y11+;y11++;Y1++;Y1+++;Y2+++;Y3+++;Y4+++;	y7+;y11+;y11++;Y1++;Y3+++;	sp|P00734|THRB_HUMAN	R	NP	136	0	143	-0.0038	-1.40105	6.75e-18	sp|P00734|THRB_HUMAN/tr|C9JV37|C9JV37_HUMAN/tr|E9PIT3|E9PIT3_HUMAN	20	0.00743	1.71482
UGP_01.14949.14949.5.0.dta	3500	4479.9	2451.15	5	HKPEIJSTTHPGADLQENFCR	20,Carbamidomethyl[C];	2028.76	2028.74	5-6-0-0-0	6	NXT	716	0	0	4	0.14763	0.15014	2.86934	0.43081	T	b2+;y7+;y11+;y11++;	b2+;y11+;	sp|P00734|THRB_HUMAN	P	NP	138	0	143	0.00446	1.81882	8.06e-14	sp|P00734|THRB_HUMAN/tr|C9JV37|C9JV37_HUMAN/tr|E9PIT3|E9PIT3_HUMAN	2	-0.01516	-3.38475
UGP_01.14952.14952.3.0.dta	3021	3738.44	1516.65	3	QQQHLFGSJVTDC	0,Gln->pyro-Glu[AnyN-termQ];13,Carbamidomethyl[C];	2221.79	2221.79	6-4-1-0-1	9	NXT	220	2	0.08137	4	0.04583	0.13163	3.04454	0.40074	T	b4+;b5+;b6+;y3+;Y0+;Y1+;	Y0+;Y1+;	sp|P02787|TRFE_HUMAN	R	SG	622	0	630	-0.00377	-2.48414	1.97e-22	sp|P02787|TRFE_HUMAN	1	-0.00567	-1.51708
UGP_01.14955.14955.3.0.dta	3525	3806.51	1892.84	3	EHEGAIYPDJTTDFQR	-	1913.67	1913.68	5-4-1-0-0	10	NXT	460	3	0.06949	6	0.3024	0.30254	6.35679	1.92321	T	b2+;b3+;b5+;b6+;b7+;y3+;Y1+;Y0++;Y1++;	b2+;b3+;b5+;b6+;b7+;y3+;Y1++;	sp|P00450|CERU_HUMAN	K	AD	129	0	138	0.00016	0.084485	1.58e-26	sp|P00450|CERU_HUMAN/tr|E9PFZ2|E9PFZ2_HUMAN	11	0.0089	2.33873
UGP_01.14958.14958.4.1.dta	2997	4333.85	2711.26	4	YPHKPEIJSTTHPGADLQENFCR	22,Carbamidomethyl[C];	1622.58	1622.58	5-4-0-0-0	8	NXT	646	0	0	10	0.13446	0.16423	1.92403	0.31598	T	b3+;b4+;y1+;y4+;y7+;y11+;y13+;y6++;y11++;y19++;	y11+;	sp|P00734|THRB_HUMAN	R	NP	136	0.01	143	-0.0038	-1.40105	6.75e-18	sp|P00734|THRB_HUMAN/tr|C9JV37|C9JV37_HUMAN/tr|E9PIT3|E9PIT3_HUMAN	20	-0.00101	-0.233104
UGP_01.14959.14959.3.0.dta	3020	3578.41	1356.62	3	QQQHLFGSJVTD	0,Gln->pyro-Glu[AnyN-termQ];	2221.8	2221.79	6-4-1-0-1	9	NXT	336	3	0.06194	3	0.03365	0.13547	2.06901	0.28028	T	b4+;b5+;b6+;Y0+;Y0+;Y1+;	Y0+;	sp|P02787|TRFE_HUMAN	R	CS	622	0.01	630	-0.00238	-1.75309	4.17e-17	sp|P02787|TRFE_HUMAN	1	-0.00833	-2.3285
UGP_01.14961.14961.3.0.dta	3021	3738.44	1516.65	3	QQQHLFGSJVTDC	0,Gln->pyro-Glu[AnyN-termQ];13,Carbamidomethyl[C];	2221.79	2221.79	6-4-1-0-1	9	NXT	220	2	0.0672	5	0.04908	0.12668	2.06085	0.26107	T	b1+;b5+;b6+;y2+;y3+;Y0+;Y1+;	Y1+;	sp|P02787|TRFE_HUMAN	R	SG	622	0.01	630	-0.00377	-2.48414	1.97e-22	sp|P02787|TRFE_HUMAN	1	-0.00603	-1.6134
UGP_01.14962.14962.3.0.dta	2815	3253.28	1193.54	3	VELEDFNGJR	7,Deamidated[N];	2059.74	2059.73	5-4-1-0-1	9	NXT	168	5	0.12581	3	0.02601	0.13282	2.0861	0.27709	T	b2+;b4+;y1+;Y0+;Y0+;Y1+;Y3+;Y4+;	Y1+;	sp|O75636|FCN3_HUMAN	R	TF	181	0.01	189	-0.00167	-1.39804	2.09e-29	sp|O75636|FCN3_HUMAN	7	-0.00288	-0.885534
UGP_01.14962.14962.4.1.dta	2997	4333.85	2711.26	4	YPHKPEIJSTTHPGADLQENFCR	22,Carbamidomethyl[C];	1622.58	1622.58	5-4-0-0-0	8	NXT	646	1	0.00368	13	0.15715	0.18941	2.85919	0.54156	T	b3+;b4+;y1+;y2+;y4+;y6+;y7+;y10+;y11+;y12+;y6++;y11++;y19++;Y1++;	y7+;y11+;	sp|P00734|THRB_HUMAN	R	NP	136	0	143	-0.0038	-1.40105	6.75e-18	sp|P00734|THRB_HUMAN/tr|C9JV37|C9JV37_HUMAN/tr|E9PIT3|E9PIT3_HUMAN	20	-0.00101	-0.233104
UGP_01.14963.14963.4.1.dta	2997	4333.85	2711.26	4	YPHKPEIJSTTHPGADLQENFCR	22,Carbamidomethyl[C];	1622.58	1622.58	5-4-0-0-0	8	NXT	646	0	0	14	0.1673	0.19059	2.85919	0.54494	T	b2+;b3+;b4+;y1+;y2+;y4+;y5+;y6+;y7+;y10+;y11+;y6++;y11++;y19++;	y7+;y11+;	sp|P00734|THRB_HUMAN	R	NP	136	0	143	-0.0038	-1.40105	6.75e-18	sp|P00734|THRB_HUMAN/tr|C9JV37|C9JV37_HUMAN/tr|E9PIT3|E9PIT3_HUMAN	20	-0.00101	-0.233104
UGP_01.14964.14964.3.0.dta	2815	3253.28	1193.54	3	VELEDFNGJR	7,Deamidated[N];	2059.74	2059.73	5-4-1-0-1	9	NXT	168	5	0.09916	4	0.02913	0.15915	2.0861	0.33201	T	b2+;y1+;y3+;y9+;Y0+;Y0+;Y1+;Y1+;Y3+;	Y1+;	sp|O75636|FCN3_HUMAN	R	TF	181	0.01	189	-0.00167	-1.39804	2.09e-29	sp|O75636|FCN3_HUMAN	7	-0.00288	-0.885534
UGP_01.14964.14964.4.1.dta	2997	4333.85	2711.26	4	YPHKPEIJSTTHPGADLQENFCR	22,Carbamidomethyl[C];	1622.58	1622.58	5-4-0-0-0	8	NXT	646	0	0	9	0.12189	0.14411	2.85919	0.41203	T	b3+;b4+;y1+;y3+;y4+;y7+;y10+;y11+;y12+;	y7+;y11+;	sp|P00734|THRB_HUMAN	R	NP	136	0	143	-0.0038	-1.40105	6.75e-18	sp|P00734|THRB_HUMAN/tr|C9JV37|C9JV37_HUMAN/tr|E9PIT3|E9PIT3_HUMAN	20	-0.00101	-0.233104
UGP_01.14969.14969.3.0.dta	783	3327.39	1413.7	3	ITYSIVQTJCSK	10,Carbamidomethyl[C];	1913.69	1913.68	5-4-1-0-0	9	NXS	382	2	0.11703	4	0.03352	0.14225	3.05561	0.43465	T	y4+;y5+;y6+;y7+;Y0+;Y1+;	Y0+;Y1+;	sp|P01042|KNG1_HUMAN	R	EN	197	0	205	6e-05	0.042412	1.13e-15	sp|P01042|KNG1_HUMAN	13	-0.01411	-4.24182
UGP_01.14971.14971.5.0.dta	2997	4333.84	2711.26	5	YPHKPEIJSTTHPGADLQENFCR	22,Carbamidomethyl[C];	1622.57	1622.58	5-4-0-0-0	8	NXT	390	0	0	17	0.31913	0.27924	4.30236	1.20138	T	b2+;b3+;b4+;y1+;y2+;y3+;y4+;y5+;y6+;y7+;y8+;y9+;y10+;y11+;y12+;y11++;y19++;	b3+;y4+;y7+;y11+;	sp|P00734|THRB_HUMAN	R	NP	136	0	143	-0.0038	-1.40105	6.75e-18	sp|P00734|THRB_HUMAN/tr|C9JV37|C9JV37_HUMAN/tr|E9PIT3|E9PIT3_HUMAN	20	0.00768	1.77252
UGP_01.14975.14975.3.0.dta	2557	3471.33	1266.56	3	LGJWSAMPSCK	7,Oxidation[M];10,Carbamidomethyl[C];	2204.77	2204.77	5-4-2-0-0	3	NXS	130	3	0.11799	4	0.0445	0.15458	3.06703	0.47411	T	b7+;y4+;y5+;y7+;Y0+;Y1+;Y2+;	Y0+;Y1+;	sp|P02749|APOH_HUMAN	K	AS	251	0	253	0.00075	0.591695	1.68e-17	sp|P02749|APOH_HUMAN/tr|J3KS17|J3KS17_HUMAN	13	0.00413	1.19009
UGP_01.14977.14977.4.0.dta	3525	4243.66	1892.84	4	EHEGAIYPDJTTDFQR	-	2350.82	2350.83	5-4-2-0-1	10	NXT	542	3	0.01013	8	0.16845	0.24668	4.55026	1.12245	T	b2+;b3+;b4+;b5+;b6+;b7+;y3+;y9+;Y0+;Y1+;Y1++;	b2+;b5+;b6+;y3+;	sp|P00450|CERU_HUMAN	K	AD	129	0	138	0.00016	0.084485	1.58e-26	sp|P00450|CERU_HUMAN/tr|E9PFZ2|E9PFZ2_HUMAN	11	0.01398	3.29512
UGP_01.14984.14984.4.1.dta	3021	3738.44	1516.65	4	QQQHLFGSJVTDC	0,Gln->pyro-Glu[AnyN-termQ];13,Carbamidomethyl[C];	2221.79	2221.79	6-4-1-0-1	9	NXT	220	2	0.049	5	0.06036	0.14967	3.04454	0.45568	T	b4+;b5+;b6+;y2+;y3+;Y0+;Y1+;	y3+;Y1+;	sp|P02787|TRFE_HUMAN	R	SG	622	0	630	-0.00377	-2.48414	1.97e-22	sp|P02787|TRFE_HUMAN	1	-0.00638	-1.70705
UGP_01.14991.14991.6.1.dta	5000	5161.16	2712.25	6	YPHKPEIJSTTHPGADLQENFCR	20,Deamidated[N];22,Carbamidomethyl[C];	2448.91	2448.88	4-6-2-0-0	8	NXT	686	0	0	8	0.2327	0.19622	3.28762	0.64509	T	y1+;y2+;y4+;y7+;y10+;y11+;y7++;y12+++;	y4+;y11+;y12+++;	sp|P00734|THRB_HUMAN	R	NP	136	0	143	-0.00231	-0.851384	1.29e-10	sp|P00734|THRB_HUMAN/tr|C9JV37|C9JV37_HUMAN/tr|E9PIT3|E9PIT3_HUMAN	7	-0.03457	-6.69937
UGP_01.14998.14998.5.0.dta	2530	5160.14	2954.4	5	SRYPHKPEIJSTTHPGADLQENFCR	24,Carbamidomethyl[C];	2205.75	2205.79	5-4-1-0-2	10	NXT	748	0	0	8	0.18403	0.16518	1.69603	0.28015	T	b2+;b3+;b5+;b6+;b8+;b6++;y1+;y3+;	y3+;	sp|P00734|THRB_HUMAN	R	NP	134	0.01	143	0.00292	0.988028	2.26e-21	sp|P00734|THRB_HUMAN/tr|C9JV37|C9JV37_HUMAN/tr|E9PIT3|E9PIT3_HUMAN	21	0.04402	8.53251
UGP_01.15000.15000.4.1.dta	3020	3578.42	1356.62	4	QQQHLFGSJVTD	0,Gln->pyro-Glu[AnyN-termQ];	2221.8	2221.79	6-4-1-0-1	9	NXT	364	2	0.0518	3	0.02189	0.11873	2.06901	0.24565	T	b4+;b6+;y2+;Y0+;Y0+;	Y0+;	sp|P02787|TRFE_HUMAN	R	CS	622	0.01	630	-0.00238	-1.75309	4.17e-17	sp|P02787|TRFE_HUMAN	1	-0.01224	-3.42146
UGP_01.15012.15012.3.0.dta	3525	3441.39	1892.84	3	EHEGAIYPDJTTDFQR	-	1548.55	1548.54	4-3-1-0-0	10	NXT	400	0	0	6	0.10734	0.16925	3.04454	0.51528	T	b2+;b3+;b5+;b6+;b7+;y3+;	b2+;b5+;	sp|P00450|CERU_HUMAN	K	AD	129	0	138	0.00016	0.084485	1.58e-26	sp|P00450|CERU_HUMAN/tr|E9PFZ2|E9PFZ2_HUMAN	11	-0.00298	-0.866182
UGP_01.15017.15017.3.0.dta	3805	3027.24	822.471	3	VLJFTTK	-	2204.77	2204.77	5-4-2-0-0	3	NXT	220	8	0.33262	5	0.01829	0.21902	4.64714	1.0178	T	b3+;b4+;y3+;y4+;y5+;Y0+;Y0+;Y1+;Y1+;Y2+;Y3+;Y4+;Y5+;	Y0+;Y1+;Y4+;Y5+;	sp|P13671|CO6_HUMAN	K	AK	322	0	324	1e-05	0.012144	1.35e-12	sp|P13671|CO6_HUMAN	5	0.00055	0.181744
UGP_01.15020.15020.4.3.dta	1221	3664.53	1458.75	4	SQEQLAQVAAJATK	-	2205.78	2205.79	5-4-1-0-2	11	NXT	582	2	0.16822	3	0.0286	0.11109	2.91667	0.324	T	b2+;b7+;y5+;Y0+;Y1+;	Y0+;Y1+;	sp|Q96PD5|PGRP2_HUMAN	M	EF	357	0.01	367	-0.00107	-0.733008	7.44e-22	sp|Q96PD5|PGRP2_HUMAN	2	0.01323	3.61129
UGP_01.15024.15024.6.1.dta	5000	5161.16	2712.25	6	YPHKPEIJSTTHPGADLQENFCR	20,Deamidated[N];22,Carbamidomethyl[C];	2448.91	2448.88	4-6-2-0-0	8	NXT	692	0	0	10	0.28092	0.21074	3.92255	0.82665	T	y1+;y2+;y4+;y5+;y7+;y10+;y11+;y7++;y11++;y12+++;	y1+;y4+;y11+;y12+++;	sp|P00734|THRB_HUMAN	R	NP	136	0	143	-0.00231	-0.851384	1.29e-10	sp|P00734|THRB_HUMAN/tr|C9JV37|C9JV37_HUMAN/tr|E9PIT3|E9PIT3_HUMAN	7	-0.03262	-6.32148
UGP_01.15029.15029.4.1.dta	3966	4585.9	2381.17	4	NJATVHEQVGGPSLTSDLQAQSK	-	2204.74	2204.77	5-4-2-0-0	2	NXT	1052	1	0.00972	5	0.08833	0.1053	3.01824	0.31782	T	b6+;y2+;y4+;y6+;y7+;Y1++;	y6+;y7+;	sp|P04004|VTNC_HUMAN	K	GN	85	0.01	86	0.01275	5.35227	4.14e-28	sp|P04004|VTNC_HUMAN/tr|F5GX75|F5GX75_HUMAN	8	0.03705	8.08095
UGP_01.15033.15033.3.0.dta	3525	3806.5	1892.84	3	EHEGAIYPDJTTDFQR	-	1913.66	1913.68	5-4-1-0-0	10	NXT	434	0	0	3	0.08397	0.12321	3.04454	0.37511	T	b2+;b3+;b5+;	b2+;b5+;	sp|P00450|CERU_HUMAN	K	AD	129	0.01	138	0.00016	0.084485	1.58e-26	sp|P00450|CERU_HUMAN/tr|E9PFZ2|E9PFZ2_HUMAN	11	0.01306	3.43189
UGP_01.15039.15039.3.1.dta	2324	3571.48	870.515	3	KVJASVPR	-	2700.96	2700.99	5-5-1-0-4	3	NXS	600	0	0	3	0.09127	0.12956	2.10436	0.27264	T	b1+;y1+;y2+;	y2+;	sp|P51693|APLP1_HUMAN	R	GF	549	0.01	551	0.00021	0.240964	2.86e-16	sp|P51693|APLP1_HUMAN/tr|B7Z4G8|B7Z4G8_HUMAN/tr|F5GZ08|F5GZ08_HUMAN/tr|K7EMN4|K7EMN4_HUMAN/tr|S4R3U6|S4R3U6_HUMAN	7	0.02348	6.5762
UGP_01.15041.15041.3.0.dta	1221	3663.52	1458.75	3	SQEQLAQVAAJATK	-	2204.77	2204.77	5-4-2-0-0	11	NXT	644	4	0.17052	7	0.06601	0.17177	2.91667	0.50099	T	b2+;b4+;b5+;b7+;b8+;b9+;y6+;Y0+;Y0+;Y1+;Y2+;	Y0+;Y1+;	sp|Q96PD5|PGRP2_HUMAN	M	EF	357	0	367	-0.00107	-0.733008	7.44e-22	sp|Q96PD5|PGRP2_HUMAN	2	0.00337	0.920133
UGP_01.15042.15042.5.0.dta	2530	5160.15	2954.4	5	SRYPHKPEIJSTTHPGADLQENFCR	24,Carbamidomethyl[C];	2205.75	2205.79	5-4-1-0-2	10	NXT	728	0	0	8	0.20892	0.16286	2.55195	0.4156	T	b2+;b3+;b5+;b6+;b8+;y1+;y3+;y17++;	b6+;y3+;	sp|P00734|THRB_HUMAN	R	NP	134	0	143	0.00292	0.988028	2.26e-21	sp|P00734|THRB_HUMAN/tr|C9JV37|C9JV37_HUMAN/tr|E9PIT3|E9PIT3_HUMAN	21	0.04254	8.24563
UGP_01.15045.15045.3.1.dta	2324	3571.48	870.515	3	KVJASVPR	-	2700.96	2700.99	5-5-1-0-4	3	NXS	600	0	0	3	0.0967	0.13656	3.10363	0.42384	T	b1+;y1+;y2+;	b1+;y2+;	sp|P51693|APLP1_HUMAN	R	GF	549	0	551	0.00021	0.240964	2.86e-16	sp|P51693|APLP1_HUMAN/tr|B7Z4G8|B7Z4G8_HUMAN/tr|F5GZ08|F5GZ08_HUMAN/tr|K7EMN4|K7EMN4_HUMAN/tr|S4R3U6|S4R3U6_HUMAN	7	0.02348	6.5762
UGP_01.15046.15046.4.0.dta	3525	5045.95	1892.84	4	EHEGAIYPDJTTDFQR	-	3153.11	3153.12	6-5-3-0-2	10	NXT	684	3	0.04647	6	0.08832	0.17614	4.55026	0.80148	T	b2+;b3+;b5+;b6+;b7+;y3+;Y1++;Y1++;Y2++;	b5+;b6+;y3+;Y1++;	sp|P00450|CERU_HUMAN	K	AD	129	0	138	0.00016	0.084485	1.58e-26	sp|P00450|CERU_HUMAN/tr|E9PFZ2|E9PFZ2_HUMAN	11	0.00345	0.683853
UGP_01.15047.15047.6.3.dta	5000	5161.16	2712.25	6	YPHKPEIJSTTHPGADLQENFCR	20,Deamidated[N];22,Carbamidomethyl[C];	2448.91	2448.88	4-6-2-0-0	8	NXT	696	0	0	9	0.24143	0.19428	3.28762	0.63872	T	y1+;y2+;y4+;y5+;y7+;y11+;y7++;y11++;y12+++;	y4+;y11+;y12+++;	sp|P00734|THRB_HUMAN	R	NP	136	0	143	-0.00231	-0.851384	1.29e-10	sp|P00734|THRB_HUMAN/tr|C9JV37|C9JV37_HUMAN/tr|E9PIT3|E9PIT3_HUMAN	7	-0.0331	-6.4145
UGP_01.15050.15050.3.0.dta	783	4437.77	1413.7	3	ITYSIVQTJCSK	10,Carbamidomethyl[C];	3024.07	3024.07	7-5-2-0-2	9	NXS	1006	3	0.14802	3	0.02057	0.10524	3.05561	0.32157	T	b10+;y3+;y5+;Y0+;Y1+;Y4+;	Y0+;Y1+;	sp|P01042|KNG1_HUMAN	R	EN	197	0	205	6e-05	0.042412	1.13e-15	sp|P01042|KNG1_HUMAN	13	0.00348	0.784356
UGP_01.15053.15053.4.0.dta	3	4801.1	2011.11	4	KLHINHNJLTESVGPLPK	-	2789.99	2790	7-6-1-0-1	8	NXT	304	4	0.07045	3	0.07679	0.17597	3.48056	0.61248	T	y2+;y5+;y7+;Y0++;Y1++;Y1++;Y2++;	y2+;y5+;Y1++;	sp|P51884|LUM_HUMAN	K	SL	120	0	127	0.00109	0.541724	4.66e-25	sp|P51884|LUM_HUMAN	14	0.0051	1.06248
UGP_01.15054.15054.4.0.dta	878	5321.2	2387.19	4	LQEQJVSNAFLDKGEFYIGSK	-	2934.02	2934.04	5-4-3-0-3	5	NXS	718	0	0	3	0.41613	0.11852	2.90071	0.34379	T	y4+;y5+;y8+;	y4+;y8+;	sp|P00450|CERU_HUMAN	H	YK	758	0	762	0.01047	4.38409	1.13e-11	sp|P00450|CERU_HUMAN/tr|E9PFZ2|E9PFZ2_HUMAN/tr|H7C5R1|H7C5R1_HUMAN	1	0.02588	4.86451
UGP_01.15056.15056.4.0.dta	3	4801.1	2011.11	4	KLHINHNJLTESVGPLPK	-	2789.99	2790	7-6-1-0-1	8	NXT	304	6	0.09496	5	0.07689	0.18844	2.73654	0.51566	T	b4+;y2+;y4+;y5+;y7+;Y0++;Y1++;Y1++;Y2++;Y2++;Y3++;	y5+;Y1++;	sp|P51884|LUM_HUMAN	K	SL	120	0	127	0.00109	0.541724	4.66e-25	sp|P51884|LUM_HUMAN	14	0.0051	1.06248
UGP_01.15059.15059.3.0.dta	301	3018.28	1104.6	3	GLJVTLSSTGR	-	1913.68	1913.68	5-4-1-0-0	3	NXT	226	8	0.50908	5	0.03399	0.33365	5.22533	1.74342	T	y1+;y5+;y6+;y7+;y8+;Y0+;Y0+;Y1+;Y1+;Y2+;Y3+;Y4+;Y5+;	Y1+;Y2+;Y3+;Y4+;Y5+;	sp|P0C0L4|CO4A_HUMAN	R	NG	1326	0	1328	-0.00169	-1.5286	2e-09	sp|P0C0L4|CO4A_HUMAN/sp|P0C0L5|CO4B_HUMAN/tr|A0A0G2JL54|A0A0G2JL54_HUMAN/tr|A0A0G2JPR0|A0A0G2JPR0_HUMAN/tr|A0A140TA29|A0A140TA29_HUMAN/tr|A0A140TA32|A0A140TA32_HUMAN/tr|A0A140TA44|A0A140TA44_HUMAN/tr|A0A140TA49|A0A140TA49_HUMAN/tr|F5GXS0|F5GXS0_HUMAN	12	-0.00176	-0.583308
UGP_01.15060.15060.3.1.dta	743	3179.27	1394.65	3	KLGJWSAMPSCK	8,Oxidation[M];11,Carbamidomethyl[C];	1784.61	1784.63	6-4-0-0-0	4	NXS	224	0	0	3	0.06467	0.10289	1.99039	0.2048	T	y2+;y4+;y11+;	y4+;	sp|P02749|APOH_HUMAN	T	AS	250	0.01	253	0.00032	0.229286	9.94e-15	sp|P02749|APOH_HUMAN/tr|J3KS17|J3KS17_HUMAN	1	0.02156	6.78363
UGP_01.15061.15061.3.0.dta	2324	3367.42	870.515	3	KVJASVPR	-	2496.9	2496.89	5-4-2-0-2	3	NXS	396	0	0	3	0.0506	0.10329	2.10436	0.21737	T	b1+;y1+;y2+;	y2+;	sp|P51693|APLP1_HUMAN	R	GF	549	0.01	551	0.00021	0.240964	2.86e-16	sp|P51693|APLP1_HUMAN/tr|B7Z4G8|B7Z4G8_HUMAN/tr|F5GZ08|F5GZ08_HUMAN/tr|K7EMN4|K7EMN4_HUMAN/tr|S4R3U6|S4R3U6_HUMAN	7	-0.01498	-4.44982
UGP_01.15062.15062.3.0.dta	783	4274.7	1413.7	3	ITYSIVQTJCSK	10,Carbamidomethyl[C];	2861	2861	6-5-3-0-0	9	NXS	802	3	0.21867	3	0.03331	0.15093	3.05561	0.46118	T	y3+;y4+;y5+;Y0+;Y0+;Y1+;	Y0+;Y1+;	sp|P01042|KNG1_HUMAN	R	EN	197	0	205	6e-05	0.042412	1.13e-15	sp|P01042|KNG1_HUMAN	13	0.00075	0.175492
UGP_01.15069.15069.4.0.dta	3525	4097.61	1892.84	4	EHEGAIYPDJTTDFQR	-	2204.77	2204.77	5-4-2-0-0	10	NXT	542	1	0.00265	11	0.16665	0.2466	4.55026	1.12209	T	b2+;b3+;b4+;b5+;b6+;b7+;b9+;y2+;y3+;y7+;y9+;Y1++;	b2+;b5+;b6+;y3+;	sp|P00450|CERU_HUMAN	K	AD	129	0	138	0.00016	0.084485	1.58e-26	sp|P00450|CERU_HUMAN/tr|E9PFZ2|E9PFZ2_HUMAN	11	0.00084	0.205048
UGP_01.15076.15076.4.0.dta	3525	5045.96	1892.84	4	EHEGAIYPDJTTDFQR	-	3153.12	3153.12	6-5-3-0-2	10	NXT	776	3	0.03322	6	0.13688	0.20281	4.55026	0.92285	T	b2+;b3+;b5+;b6+;b7+;y3+;Y0++;Y1++;Y1++;	b2+;b5+;b6+;y3+;	sp|P00450|CERU_HUMAN	K	AD	129	0	138	0.00016	0.084485	1.58e-26	sp|P00450|CERU_HUMAN/tr|E9PFZ2|E9PFZ2_HUMAN	11	-0.00409	-0.810711
UGP_01.15083.15083.3.0.dta	783	4274.7	1413.7	3	ITYSIVQTJCSK	10,Carbamidomethyl[C];	2861	2861	6-5-3-0-0	9	NXS	836	6	0.2278	3	0.01676	0.15005	3.05561	0.45851	T	b7+;y5+;y7+;Y0+;Y0+;Y1+;Y2+;Y3+;Y4+;	Y0+;Y1+;	sp|P01042|KNG1_HUMAN	R	EN	197	0	205	6e-05	0.042412	1.13e-15	sp|P01042|KNG1_HUMAN	13	-0.00044	-0.102955
UGP_01.15084.15084.3.0.dta	1199	5045.96	1892.84	3	EHEGAIYPDJTTDFQR	-	3153.12	3153.12	6-5-3-0-2	10	NXT	750	1	0.06011	4	0.15941	0.18432	4.36885	0.80525	T	b5+;b6+;b7+;y3+;Y1++;	b5+;b6+;b7+;Y1++;	sp|P00450|CERU_HUMAN	K	AD	129	0	138	0.00016	0.084485	1.58e-26	sp|P00450|CERU_HUMAN/tr|E9PFZ2|E9PFZ2_HUMAN	11	-0.00139	-0.275523
UGP_01.15090.15090.3.0.dta	783	4437.78	1413.7	3	ITYSIVQTJCSK	10,Carbamidomethyl[C];	3024.07	3024.07	7-5-2-0-2	9	NXS	1018	4	0.17671	3	0.01424	0.10999	3.05561	0.3361	T	b6+;y5+;y6+;Y0+;Y0+;Y1+;Y2+;	Y0+;Y1+;	sp|P01042|KNG1_HUMAN	R	EN	197	0	205	6e-05	0.042412	1.13e-15	sp|P01042|KNG1_HUMAN	13	-0.00062	-0.139741
UGP_01.15096.15096.3.0.dta	783	4437.78	1413.7	3	ITYSIVQTJCSK	10,Carbamidomethyl[C];	3024.07	3024.07	7-5-2-0-2	9	NXS	1018	5	0.14342	8	0.03433	0.17527	3.05561	0.53555	T	b4+;b6+;b7+;y3+;y4+;y5+;y6+;y7+;Y0+;Y1+;Y1+;Y2+;Y4+;	Y0+;Y1+;	sp|P01042|KNG1_HUMAN	R	EN	197	0	205	6e-05	0.042412	1.13e-15	sp|P01042|KNG1_HUMAN	13	-0.00062	-0.139741
UGP_01.15103.15103.4.0.dta	3525	5045.96	1892.84	4	EHEGAIYPDJTTDFQR	-	3153.12	3153.12	6-5-3-0-2	10	NXT	740	2	0.01791	7	0.16314	0.21692	4.55026	0.98703	T	b2+;b3+;b4+;b5+;b6+;b7+;y3+;Y0++;Y1++;	b2+;b5+;b6+;b7+;	sp|P00450|CERU_HUMAN	K	AD	129	0	138	0.00016	0.084485	1.58e-26	sp|P00450|CERU_HUMAN/tr|E9PFZ2|E9PFZ2_HUMAN	11	-0.00114	-0.225968
UGP_01.15105.15105.5.0.dta	3	4801.11	2011.11	5	KLHINHNJLTESVGPLPK	-	2790	2790	7-6-1-0-1	8	NXT	318	5	0.08937	11	0.13917	0.2268	3.48056	0.7894	T	b3+;b4+;b5+;b6+;y2+;y4+;y5+;y6+;y7+;y9+;y16++;Y0++;Y0++;Y1++;Y2++;Y3++;	y2+;y5+;Y1++;	sp|P51884|LUM_HUMAN	K	SL	120	0	127	0.00109	0.541724	4.66e-25	sp|P51884|LUM_HUMAN	14	-0.00067	-0.13958
UGP_01.15109.15109.3.0.dta	783	3327.41	1413.7	3	ITYSIVQTJCSK	10,Carbamidomethyl[C];	1913.71	1913.68	5-4-1-0-0	9	NXS	400	4	0.0891	9	0.02967	0.14788	3.05561	0.45188	T	b4+;b6+;b7+;b11+;y3+;y4+;y5+;y6+;y7+;Y0+;Y0+;Y1+;Y3+;	Y0+;Y1+;	sp|P01042|KNG1_HUMAN	R	EN	197	0	205	6e-05	0.042412	1.13e-15	sp|P01042|KNG1_HUMAN	13	-0.03288	-9.88444
UGP_01.15109.15109.4.1.dta	783	4437.77	1413.7	4	ITYSIVQTJCSK	10,Carbamidomethyl[C];	3024.06	3024.07	7-5-2-0-2	9	NXS	968	4	0.0891	9	0.02967	0.14788	3.05561	0.45188	T	b4+;b6+;b7+;b11+;y3+;y4+;y5+;y6+;y7+;Y0+;Y0+;Y1+;Y3+;	Y0+;Y1+;	sp|P01042|KNG1_HUMAN	R	EN	197	0	205	6e-05	0.042412	1.13e-15	sp|P01042|KNG1_HUMAN	13	0.00889	2.00372
UGP_01.15112.15112.4.0.dta	1199	5265.01	1892.84	4	EHEGAIYPDJTTDFQR	-	3372.17	3372.19	7-6-3-0-1	10	NXT	476	1	0.02125	4	0.08568	0.12953	3.68489	0.4773	T	b5+;b6+;b7+;y3+;Y1++;	b6+;b7+;Y1++;	sp|P00450|CERU_HUMAN	K	AD	129	0	138	0.00016	0.084485	1.58e-26	sp|P00450|CERU_HUMAN/tr|E9PFZ2|E9PFZ2_HUMAN	11	0.02047	3.88869
UGP_01.15117.15117.3.0.dta	3525	5045.95	1892.84	3	EHEGAIYPDJTTDFQR	-	3153.11	3153.12	6-5-3-0-2	10	NXT	698	1	0.071	7	0.24649	0.26564	5.19226	1.37925	T	b2+;b3+;b5+;b6+;b7+;y1+;y3+;Y1++;	b5+;b6+;b7+;y3+;Y1++;	sp|P00450|CERU_HUMAN	K	AD	129	0	138	0.00016	0.084485	1.58e-26	sp|P00450|CERU_HUMAN/tr|E9PFZ2|E9PFZ2_HUMAN	11	0.00199	0.394454
UGP_01.15129.15129.4.5.dta	783	4437.77	1413.7	4	ITYSIVQTJCSK	10,Carbamidomethyl[C];	3024.07	3024.07	7-5-2-0-2	9	NXS	966	2	0.06635	5	0.0171	0.11966	3.05561	0.36562	T	b4+;y3+;y5+;y6+;y7+;Y0+;Y1+;	Y0+;Y1+;	sp|P01042|KNG1_HUMAN	R	EN	197	0	205	6e-05	0.042412	1.13e-15	sp|P01042|KNG1_HUMAN	13	0.00729	1.64309
UGP_01.15132.15132.4.0.dta	1199	5192	1892.84	4	EHEGAIYPDJTTDFQR	-	3299.16	3299.17	6-5-3-0-3	10	NXT	578	0	0	3	0.08251	0.09337	2.909	0.2716	T	b6+;b7+;y3+;	b6+;b7+;	sp|P00450|CERU_HUMAN	K	AD	129	0.01	138	0.00016	0.084485	1.58e-26	sp|P00450|CERU_HUMAN/tr|E9PFZ2|E9PFZ2_HUMAN	11	0.01685	3.24602
UGP_01.15144.15144.4.0.dta	3525	4097.61	1892.84	4	EHEGAIYPDJTTDFQR	-	2204.77	2204.77	5-4-2-0-0	10	NXT	546	7	0.11496	6	0.16111	0.25665	5.19226	1.33259	T	b2+;b3+;b5+;b6+;b7+;y3+;Y1+;Y0++;Y0++;Y1++;Y1++;Y2++;Y2++;	b2+;b5+;b6+;b7+;Y1++;	sp|P00450|CERU_HUMAN	K	AD	129	0	138	0.00016	0.084485	1.58e-26	sp|P00450|CERU_HUMAN/tr|E9PFZ2|E9PFZ2_HUMAN	11	-0.00034	-0.0829955
UGP_01.15145.15145.3.3.dta	2324	3425.43	870.515	3	KVJASVPR	-	2554.91	2554.93	5-5-1-0-3	3	NXS	490	0	0	3	0.10296	0.14954	3.10363	0.46412	T	b1+;y1+;y2+;	b1+;y2+;	sp|P51693|APLP1_HUMAN	R	GF	549	0	551	0.00021	0.240964	2.86e-16	sp|P51693|APLP1_HUMAN/tr|B7Z4G8|B7Z4G8_HUMAN/tr|F5GZ08|F5GZ08_HUMAN/tr|K7EMN4|K7EMN4_HUMAN/tr|S4R3U6|S4R3U6_HUMAN	7	0.0175	5.11038
UGP_01.15146.15146.4.0.dta	3	4801.1	2011.11	4	KLHINHNJLTESVGPLPK	-	2789.99	2790	7-6-1-0-1	8	NXT	304	5	0.10137	6	0.07841	0.19168	2.73654	0.52453	T	b4+;y2+;y4+;y5+;y6+;y7+;Y1+;Y0++;Y1++;Y2++;Y4++;	y2+;Y1++;	sp|P51884|LUM_HUMAN	K	SL	120	0	127	0.00109	0.541724	4.66e-25	sp|P51884|LUM_HUMAN	14	0.0052	1.08331
UGP_01.15151.15151.4.0.dta	3525	4899.9	1892.84	4	EHEGAIYPDJTTDFQR	-	3007.06	3007.06	6-5-3-0-1	10	NXT	644	6	0.04312	10	0.16287	0.26227	4.55026	1.19341	T	b2+;b3+;b4+;b5+;b6+;b7+;y2+;y3+;y4+;y9+;Y0+;Y1+;Y0++;Y1++;Y1++;Y2++;	b2+;b5+;b6+;y3+;	sp|P00450|CERU_HUMAN	K	AD	129	0	138	0.00016	0.084485	1.58e-26	sp|P00450|CERU_HUMAN/tr|E9PFZ2|E9PFZ2_HUMAN	11	-0.00053	-0.108188
UGP_01.15157.15157.4.0.dta	3	4801.1	2011.11	4	KLHINHNJLTESVGPLPK	-	2789.99	2790	7-6-1-0-1	8	NXT	304	2	0.08383	5	0.13926	0.23266	3.48056	0.8098	T	b1+;b4+;y2+;y5+;y7+;Y0++;Y1++;	y2+;y5+;Y1++;	sp|P51884|LUM_HUMAN	K	SL	120	0	127	0.00109	0.541724	4.66e-25	sp|P51884|LUM_HUMAN	14	0.0052	1.08331
UGP_01.15166.15166.3.0.dta	3525	4899.9	1892.84	3	EHEGAIYPDJTTDFQR	-	3007.06	3007.06	6-5-3-0-1	10	NXT	618	5	0.15958	5	0.21765	0.26978	5.79052	1.56215	T	b2+;b5+;b6+;b7+;y3+;Y1++;Y1++;Y2++;Y3++;Y4++;	b5+;b6+;b7+;y3+;Y1++;Y3++;	sp|P00450|CERU_HUMAN	K	AD	129	0	138	0.00016	0.084485	1.58e-26	sp|P00450|CERU_HUMAN/tr|E9PFZ2|E9PFZ2_HUMAN	11	0.00098	0.200045
UGP_01.15174.15174.3.1.dta	2324	3425.42	870.515	3	KVJASVPR	-	2554.91	2554.93	5-5-1-0-3	3	NXS	462	0	0	3	0.11702	0.15865	3.10363	0.49241	T	b1+;y1+;y2+;	b1+;y2+;	sp|P51693|APLP1_HUMAN	R	GF	549	0	551	0.00021	0.240964	2.86e-16	sp|P51693|APLP1_HUMAN/tr|B7Z4G8|B7Z4G8_HUMAN/tr|F5GZ08|F5GZ08_HUMAN/tr|K7EMN4|K7EMN4_HUMAN/tr|S4R3U6|S4R3U6_HUMAN	7	0.02498	7.29473
UGP_01.15176.15176.4.1.dta	3225	4232.77	2027.99	4	VASVININPJTTHSTGSCR	18,Carbamidomethyl[C];	2204.78	2204.77	5-4-2-0-0	10	NXT	786	4	0.09191	5	0.07457	0.15342	3.02854	0.46463	T	b3+;b4+;b7+;b8+;y11+;Y0++;Y1++;Y1++;Y4++;	y11+;Y1++;	sp|P13473|LAMP2_HUMAN	K	SH	248	0	257	0.00087	0.428787	4.68e-20	sp|P13473|LAMP2_HUMAN/tr|H0YCG2|H0YCG2_HUMAN	12	-0.00459	-1.08465
UGP_01.15189.15189.4.0.dta	783	4420.76	1413.7	4	ITYSIVQTJCSK	10,Carbamidomethyl[C];	3007.06	3007.06	6-5-3-0-1	9	NXS	926	4	0.11991	8	0.04341	0.17292	3.05561	0.52838	T	b4+;b5+;b10+;y3+;y4+;y5+;y6+;y7+;Y0+;Y0+;Y1+;Y1+;	Y0+;Y1+;	sp|P01042|KNG1_HUMAN	R	EN	197	0	205	6e-05	0.042412	1.13e-15	sp|P01042|KNG1_HUMAN	13	-0.00143	-0.323547
UGP_01.15195.15195.5.0.dta	1199	4899.88	1892.84	5	EHEGAIYPDJTTDFQR	-	3007.04	3007.06	6-5-3-0-1	10	NXT	534	3	0.03229	5	0.06463	0.13464	2.909	0.39168	T	b3+;b5+;b6+;b7+;y3+;Y1++;Y1++;Y2++;	b6+;b7+;	sp|P00450|CERU_HUMAN	K	AD	129	0	138	0.00016	0.084485	1.58e-26	sp|P00450|CERU_HUMAN/tr|E9PFZ2|E9PFZ2_HUMAN	11	0.01478	3.01703
UGP_01.15200.15200.4.0.dta	1484	3804.57	1443.67	4	LNGJWTEPPQCK	11,Carbamidomethyl[C];	2360.9	2360.86	4-7-1-0-0	4	NXT	748	0	0	4	0.19781	0.24499	2.06901	0.50688	T	y2+;y4+;y5+;y6+;	y5+;	sp|Q03591|FHR1_HUMAN	C	DS	191	0	194	0.00091	0.629909	3.57e-20	sp|Q03591|FHR1_HUMAN/sp|P08603|CFAH_HUMAN	1	-0.03752	-9.86434
UGP_01.15203.15203.4.0.dta	783	4420.76	1413.7	4	ITYSIVQTJCSK	10,Carbamidomethyl[C];	3007.06	3007.06	6-5-3-0-1	9	NXS	926	5	0.13175	5	0.0207	0.16072	3.05561	0.49108	T	y3+;y4+;y5+;y6+;y7+;Y0+;Y0+;Y1+;Y1+;Y2+;	Y0+;Y1+;	sp|P01042|KNG1_HUMAN	R	EN	197	0	205	6e-05	0.042412	1.13e-15	sp|P01042|KNG1_HUMAN	13	-0.00143	-0.323547
UGP_01.15207.15207.4.0.dta	783	4420.76	1413.7	4	ITYSIVQTJCSK	10,Carbamidomethyl[C];	3007.06	3007.06	6-5-3-0-1	9	NXS	932	4	0.10089	8	0.03876	0.16427	3.05561	0.50194	T	b4+;b5+;b6+;y3+;y4+;y5+;y6+;y7+;Y0+;Y0+;Y1+;Y1+;	Y0+;Y1+;	sp|P01042|KNG1_HUMAN	R	EN	197	0	205	6e-05	0.042412	1.13e-15	sp|P01042|KNG1_HUMAN	13	-0.00249	-0.563379
UGP_01.15210.15210.5.0.dta	3518	5305.22	2954.4	5	SRYPHKPEIJSTTHPGADLQENFCR	24,Carbamidomethyl[C];	2350.82	2350.83	5-4-2-0-1	10	NXT	606	7	0.09493	11	0.11863	0.24049	4.05436	0.97505	T	b5+;b6+;b6++;y4+;y5+;y6+;y7+;y10+;y11+;y11++;y17++;Y1++;Y1+++;Y1+++;Y2+++;Y3+++;Y4+++;Y5+++;	y11+;y11++;Y1+++;Y4+++;	sp|P00734|THRB_HUMAN	R	NP	134	0	143	0.00292	0.988028	2.26e-21	sp|P00734|THRB_HUMAN/tr|C9JV37|C9JV37_HUMAN/tr|E9PIT3|E9PIT3_HUMAN	21	0.00639	1.2047
UGP_01.15211.15211.3.1.dta	2324	3425.47	870.515	3	KVJASVPR	-	2554.95	2554.93	5-5-1-0-3	3	NXS	370	0	0	3	0.11736	0.15037	3.10363	0.46668	T	b1+;y1+;y2+;	b1+;y2+;	sp|P51693|APLP1_HUMAN	R	GF	549	0	551	0.00021	0.240964	2.86e-16	sp|P51693|APLP1_HUMAN/tr|B7Z4G8|B7Z4G8_HUMAN/tr|F5GZ08|F5GZ08_HUMAN/tr|K7EMN4|K7EMN4_HUMAN/tr|S4R3U6|S4R3U6_HUMAN	7	-0.02332	-6.80978
UGP_01.15212.15212.3.1.dta	2324	3425.47	870.515	3	KVJASVPR	-	2554.95	2554.93	5-5-1-0-3	3	NXS	370	0	0	3	0.12105	0.15231	3.91617	0.59649	T	b1+;y1+;y2+;	b1+;y1+;y2+;	sp|P51693|APLP1_HUMAN	R	GF	549	0	551	0.00021	0.240964	2.86e-16	sp|P51693|APLP1_HUMAN/tr|B7Z4G8|B7Z4G8_HUMAN/tr|F5GZ08|F5GZ08_HUMAN/tr|K7EMN4|K7EMN4_HUMAN/tr|S4R3U6|S4R3U6_HUMAN	7	-0.02332	-6.80978
UGP_01.15214.15214.6.6.dta	1153	7445.11	3049.56	6	JLSSLESVQLDHNQLETLPGDVFGALPR	-	4395.56	4395.59	9-8-2-0-5	1	NXS	88	0	0	3	0.36726	0.13299	2.85289	0.37939	T	y1+;y5+;y5++;	y1+;y5+;	sp|P40197|GPV_HUMAN	R	LT	385	0	385	0.00182	0.596615	7.81e-21	sp|P40197|GPV_HUMAN	7	0.03503	4.70576
UGP_01.15215.15215.3.0.dta	2324	3425.47	870.515	3	KVJASVPR	-	2554.95	2554.93	5-5-1-0-3	3	NXS	370	0	0	3	0.12307	0.15257	3.91617	0.59749	T	b1+;y1+;y2+;	b1+;y1+;y2+;	sp|P51693|APLP1_HUMAN	R	GF	549	0	551	0.00021	0.240964	2.86e-16	sp|P51693|APLP1_HUMAN/tr|B7Z4G8|B7Z4G8_HUMAN/tr|F5GZ08|F5GZ08_HUMAN/tr|K7EMN4|K7EMN4_HUMAN/tr|S4R3U6|S4R3U6_HUMAN	7	-0.02332	-6.80978
UGP_01.15217.15217.5.0.dta	4408	5181.14	2739.26	5	YPHKPEIJSTTHPGADLQENFCR	0,Formyl[AnyN-term];22,Carbamidomethyl[C];	2441.88	2441.88	7-5-0-0-2	8	NXT	892	0	0	8	0.10197	0.11223	3.42814	0.38472	T	b9++;y1+;y4+;y5+;y7+;y9+;y11+;y11++;	y7+;y11+;y11++;	sp|P00734|THRB_HUMAN	R	NP	136	0.01	143	0.0018	0.656876	8.63e-19	sp|P00734|THRB_HUMAN/tr|C9JV37|C9JV37_HUMAN/tr|E9PIT3|E9PIT3_HUMAN	1	0.00449	0.866775
UGP_01.15220.15220.5.0.dta	3518	4868.06	2954.4	5	SRYPHKPEIJSTTHPGADLQENFCR	24,Carbamidomethyl[C];	1913.67	1913.68	5-4-1-0-0	10	NXT	532	5	0.15021	4	0.08935	0.17684	4.05436	0.71698	T	b6+;y7+;y11+;y11++;Y1++;Y1+++;Y2+++;Y3+++;Y4+++;	y11+;Y1++;Y1+++;Y4+++;	sp|P00734|THRB_HUMAN	R	NP	134	0	143	0.00292	0.988028	2.26e-21	sp|P00734|THRB_HUMAN/tr|C9JV37|C9JV37_HUMAN/tr|E9PIT3|E9PIT3_HUMAN	21	0.00853	1.7526
UGP_01.15221.15221.3.0.dta	2324	3425.47	870.515	3	KVJASVPR	-	2554.95	2554.93	5-5-1-0-3	3	NXS	370	0	0	3	0.09533	0.13412	3.10363	0.41626	T	b1+;y1+;y2+;	b1+;y2+;	sp|P51693|APLP1_HUMAN	R	GF	549	0	551	0.00021	0.240964	2.86e-16	sp|P51693|APLP1_HUMAN/tr|B7Z4G8|B7Z4G8_HUMAN/tr|F5GZ08|F5GZ08_HUMAN/tr|K7EMN4|K7EMN4_HUMAN/tr|S4R3U6|S4R3U6_HUMAN	7	-0.02332	-6.80978
UGP_01.15230.15230.3.0.dta	2804	5159.17	2954.4	3	SRYPHKPEIJSTTHPGADLQENFCR	24,Carbamidomethyl[C];	2204.78	2204.77	5-4-2-0-0	10	NXT	624	2	0.05975	6	0.20262	0.21941	4.28055	0.93917	T	b2+;b3+;b6+;y4+;y7+;y11+;Y1++;Y2++;	b6+;y7+;y11+;Y1++;	sp|P00734|THRB_HUMAN	R	NP	134	0	143	0.00292	0.988028	2.26e-21	sp|P00734|THRB_HUMAN/tr|C9JV37|C9JV37_HUMAN/tr|E9PIT3|E9PIT3_HUMAN	21	-0.00279	-0.54089
UGP_01.15232.15232.4.0.dta	3	4435.97	2011.11	4	KLHINHNJLTESVGPLPK	-	2424.86	2424.87	6-5-1-0-1	8	NXT	222	10	0.13057	8	0.06378	0.21061	2.73654	0.57635	T	b4+;b6+;b16++;y2+;y4+;y5+;y6+;y7+;Y0+;Y0++;Y0++;Y1++;Y1++;Y2++;Y3++;Y4++;Y4++;Y5++;	y5+;Y1++;	sp|P51884|LUM_HUMAN	K	SL	120	0	127	0.00109	0.541724	4.66e-25	sp|P51884|LUM_HUMAN	14	0.00522	1.17701
UGP_01.15233.15233.4.0.dta	2804	5305.23	2954.4	4	SRYPHKPEIJSTTHPGADLQENFCR	24,Carbamidomethyl[C];	2350.83	2350.83	5-4-2-0-1	10	NXT	540	4	0.03688	13	0.19633	0.27191	4.28055	1.16393	T	b2+;b3+;b5+;b6+;b8+;y3+;y4+;y5+;y6+;y7+;y10+;y11+;y11++;Y0++;Y1++;Y1++;Y2++;	b6+;y7+;y11+;Y1++;	sp|P00734|THRB_HUMAN	R	NP	134	0	143	0.00292	0.988028	2.26e-21	sp|P00734|THRB_HUMAN/tr|C9JV37|C9JV37_HUMAN/tr|E9PIT3|E9PIT3_HUMAN	21	-0.00324	-0.610834
UGP_01.15234.15234.4.1.dta	2354	4823.93	2619.2	4	QEPERJECFLQHKDDNPNLPR	0,Gln->pyro-Glu[AnyN-termQ];8,Carbamidomethyl[C];	2204.73	2204.77	5-4-2-0-0	6	NXC	994	1	0.00542	4	0.08202	0.0949	1.94186	0.18429	T	y5+;y6+;y7+;y8+;Y1++;	y6+;	sp|P02768|ALBU_HUMAN	K	LV	118	0	123	0.00011	0.041982	4.07e-13	sp|P02768|ALBU_HUMAN/tr|A0A087WWT3|A0A087WWT3_HUMAN/tr|A0A0C4DGB6|A0A0C4DGB6_HUMAN/tr|H7C013|H7C013_HUMAN	7	0.04702	9.74938
UGP_01.15235.15235.3.0.dta	3525	4899.9	1892.84	3	EHEGAIYPDJTTDFQR	-	3007.06	3007.06	6-5-3-0-1	10	NXT	642	3	0.0706	9	0.2283	0.27728	5.19226	1.43973	T	b2+;b3+;b4+;b5+;b6+;b7+;y1+;y3+;y5+;Y1+;Y1++;Y2++;	b5+;b6+;b7+;y3+;Y1+;	sp|P00450|CERU_HUMAN	K	AD	129	0	138	0.00016	0.084485	1.58e-26	sp|P00450|CERU_HUMAN/tr|E9PFZ2|E9PFZ2_HUMAN	11	-9e-05	-0.0183715
UGP_01.15239.15239.4.3.dta	2354	4823.93	2619.2	4	QEPERJECFLQHKDDNPNLPR	0,Gln->pyro-Glu[AnyN-termQ];8,Carbamidomethyl[C];	2204.73	2204.77	5-4-2-0-0	6	NXC	994	3	0.02137	3	0.07126	0.08173	1.94186	0.15871	T	y5+;y6+;y7+;Y1++;Y4++;Y5++;	y6+;	sp|P02768|ALBU_HUMAN	K	LV	118	0.01	123	0.00011	0.041982	4.07e-13	sp|P02768|ALBU_HUMAN/tr|A0A087WWT3|A0A087WWT3_HUMAN/tr|A0A0C4DGB6|A0A0C4DGB6_HUMAN/tr|H7C013|H7C013_HUMAN	7	0.04702	9.74938
UGP_01.15240.15240.4.0.dta	3518	5305.23	2954.4	4	SRYPHKPEIJSTTHPGADLQENFCR	24,Carbamidomethyl[C];	2350.83	2350.83	5-4-2-0-1	10	NXT	540	8	0.09675	18	0.2647	0.31736	5.20762	1.65269	T	b2+;b3+;b5+;b6+;b8+;b21+++;y1+;y3+;y4+;y5+;y6+;y7+;y8+;y10+;y11+;y11++;y12++;y23+++;Y0++;Y1++;Y3++;Y0+++;Y0+++;Y1+++;Y1+++;Y2+++;	b6+;y7+;y11+;y11++;Y1++;Y1+++;	sp|P00734|THRB_HUMAN	R	NP	134	0	143	0.00292	0.988028	2.26e-21	sp|P00734|THRB_HUMAN/tr|C9JV37|C9JV37_HUMAN/tr|E9PIT3|E9PIT3_HUMAN	21	-0.00324	-0.610834
UGP_01.15241.15241.4.1.dta	2354	4823.93	2619.2	4	QEPERJECFLQHKDDNPNLPR	0,Gln->pyro-Glu[AnyN-termQ];8,Carbamidomethyl[C];	2204.73	2204.77	5-4-2-0-0	6	NXC	994	2	0.01624	7	0.12991	0.11292	2.8833	0.32559	T	b1+;y2+;y3+;y5+;y6+;y7+;y10+;Y1++;Y4++;	y6+;y7+;	sp|P02768|ALBU_HUMAN	K	LV	118	0	123	0.00011	0.041982	4.07e-13	sp|P02768|ALBU_HUMAN/tr|A0A087WWT3|A0A087WWT3_HUMAN/tr|A0A0C4DGB6|A0A0C4DGB6_HUMAN/tr|H7C013|H7C013_HUMAN	7	0.04702	9.74938
UGP_01.15243.15243.4.1.dta	2354	4823.93	2619.2	4	QEPERJECFLQHKDDNPNLPR	0,Gln->pyro-Glu[AnyN-termQ];8,Carbamidomethyl[C];	2204.73	2204.77	5-4-2-0-0	6	NXC	994	2	0.0244	4	0.09903	0.09245	1.94186	0.17953	T	b1+;y5+;y6+;y7+;Y1++;Y4++;	y6+;	sp|P02768|ALBU_HUMAN	K	LV	118	0	123	0.00011	0.041982	4.07e-13	sp|P02768|ALBU_HUMAN/tr|A0A087WWT3|A0A087WWT3_HUMAN/tr|A0A0C4DGB6|A0A0C4DGB6_HUMAN/tr|H7C013|H7C013_HUMAN	7	0.04702	9.74938
UGP_01.15244.15244.4.0.dta	2804	5305.23	2954.4	4	SRYPHKPEIJSTTHPGADLQENFCR	24,Carbamidomethyl[C];	2350.83	2350.83	5-4-2-0-1	10	NXT	540	3	0.0439	14	0.19336	0.26317	3.60644	0.9491	T	b2+;b3+;b5+;b6+;b8+;b6++;y1+;y3+;y4+;y5+;y7+;y8+;y11+;y11++;Y0++;Y1++;Y1++;	y7+;y11+;Y1++;	sp|P00734|THRB_HUMAN	R	NP	134	0	143	0.00292	0.988028	2.26e-21	sp|P00734|THRB_HUMAN/tr|C9JV37|C9JV37_HUMAN/tr|E9PIT3|E9PIT3_HUMAN	21	-0.00324	-0.610834
UGP_01.15245.15245.5.0.dta	3518	5435.27	2954.4	5	SRYPHKPEIJSTTHPGADLQENFCR	24,Carbamidomethyl[C];	2480.87	2480.89	4-4-2-0-3	10	NXT	628	7	0.17999	6	0.05638	0.16337	4.05436	0.66236	T	y1+;y4+;y7+;y11+;y11++;y17++;Y1++;Y1+++;Y2+++;Y3+++;Y4+++;Y4+++;Y5+++;	y11++;Y1++;Y1+++;Y4+++;	sp|P00734|THRB_HUMAN	R	NP	134	0	143	0.00292	0.988028	2.26e-21	sp|P00734|THRB_HUMAN/tr|C9JV37|C9JV37_HUMAN/tr|E9PIT3|E9PIT3_HUMAN	21	0.02259	4.15698
UGP_01.15248.15248.4.0.dta	3518	5305.23	2954.4	4	SRYPHKPEIJSTTHPGADLQENFCR	24,Carbamidomethyl[C];	2350.83	2350.83	5-4-2-0-1	10	NXT	564	7	0.11061	14	0.24136	0.30611	4.64982	1.42335	T	b2+;b3+;b5+;b6+;b8+;y1+;y4+;y5+;y6+;y7+;y8+;y10+;y11+;y11++;Y0++;Y1++;Y3++;Y0+++;Y1+++;Y1+++;Y2+++;	y7+;y11+;y11++;Y1++;Y1+++;	sp|P00734|THRB_HUMAN	R	NP	134	0	143	0.00292	0.988028	2.26e-21	sp|P00734|THRB_HUMAN/tr|C9JV37|C9JV37_HUMAN/tr|E9PIT3|E9PIT3_HUMAN	21	0.00024	0.045247
UGP_01.15249.15249.4.0.dta	2354	4823.96	2619.2	4	QEPERJECFLQHKDDNPNLPR	0,Gln->pyro-Glu[AnyN-termQ];8,Carbamidomethyl[C];	2204.76	2204.77	5-4-2-0-0	6	NXC	932	5	0.04716	7	0.13857	0.16959	3.6544	0.61974	T	y2+;y5+;y6+;y7+;y8+;y9+;y10+;Y0++;Y1++;Y3++;Y4++;Y5++;	y6+;y7+;Y1++;	sp|P02768|ALBU_HUMAN	K	LV	118	0	123	0.00011	0.041982	4.07e-13	sp|P02768|ALBU_HUMAN/tr|A0A087WWT3|A0A087WWT3_HUMAN/tr|A0A0C4DGB6|A0A0C4DGB6_HUMAN/tr|H7C013|H7C013_HUMAN	7	0.01648	3.41701
UGP_01.15250.15250.3.0.dta	2804	5159.17	2954.4	3	SRYPHKPEIJSTTHPGADLQENFCR	24,Carbamidomethyl[C];	2204.78	2204.77	5-4-2-0-0	10	NXT	624	4	0.19951	6	0.23558	0.29929	5.47294	1.63797	T	b2+;b6+;y1+;y4+;y7+;y11+;Y0++;Y1++;Y2++;Y3++;	b2+;b6+;y4+;y7+;y11+;Y1++;	sp|P00734|THRB_HUMAN	R	NP	134	0	143	0.00292	0.988028	2.26e-21	sp|P00734|THRB_HUMAN/tr|C9JV37|C9JV37_HUMAN/tr|E9PIT3|E9PIT3_HUMAN	21	-0.00279	-0.54089
UGP_01.15251.15251.6.0.dta	2804	5159.18	2954.4	6	SRYPHKPEIJSTTHPGADLQENFCR	24,Carbamidomethyl[C];	2204.78	2204.77	5-4-2-0-0	10	NXT	600	2	0.00697	22	0.29738	0.33974	3.60644	1.22527	T	b2+;b3+;b5+;b6+;b8+;b6++;b9++;b14++;y1+;y2+;y3+;y4+;y5+;y6+;y7+;y8+;y9+;y10+;y11+;y12+;y11++;y12++;Y0++;Y1++;	b6+;y7+;y11+;	sp|P00734|THRB_HUMAN	R	NP	134	0	143	0.00292	0.988028	2.26e-21	sp|P00734|THRB_HUMAN/tr|C9JV37|C9JV37_HUMAN/tr|E9PIT3|E9PIT3_HUMAN	21	-0.0074	-1.43462
UGP_01.15252.15252.5.0.dta	3	4435.98	2011.11	5	KLHINHNJLTESVGPLPK	-	2424.87	2424.87	6-5-1-0-1	8	NXT	194	8	0.15179	8	0.05388	0.2063	2.73654	0.56456	T	b4+;b6+;y2+;y4+;y5+;y6+;y7+;y10+;Y0++;Y0++;Y1++;Y1++;Y2++;Y3++;Y4++;Y5++;	Y1++;Y4++;	sp|P51884|LUM_HUMAN	K	SL	120	0	127	0.00109	0.541724	4.66e-25	sp|P51884|LUM_HUMAN	14	-0.00044	-0.0992115
UGP_01.15253.15253.5.0.dta	3031	4591.93	2184.08	5	LAGKPTHVJVSVVMAEVDGTC	21,Carbamidomethyl[C];	2407.85	2407.85	5-5-2-0-0	9	NXS	700	0	0	5	0.11142	0.14244	2.04524	0.29133	T	b8+;y1+;y2+;y4+;y5+;	y1+;	sp|P01876|IGHA1_HUMAN	R	Y-	332	0	340	0.00263	1.20362	6.93e-22	sp|P01876|IGHA1_HUMAN/tr|A0A0G2JMB2|A0A0G2JMB2_HUMAN	2	-0.0025	-0.544552
UGP_01.15255.15255.4.0.dta	3525	4753.85	1892.84	4	EHEGAIYPDJTTDFQR	-	2861.01	2861	6-5-3-0-0	10	NXT	728	1	0.00393	9	0.15281	0.20378	3.84588	0.78372	T	b2+;b3+;b4+;b5+;b6+;b7+;b9+;y2+;y3+;Y1++;	b2+;b5+;b7+;	sp|P00450|CERU_HUMAN	K	AD	129	0	138	0.00016	0.084485	1.58e-26	sp|P00450|CERU_HUMAN/tr|E9PFZ2|E9PFZ2_HUMAN	11	-0.00973	-2.04719
UGP_01.15256.15256.5.0.dta	4408	5181.14	2739.26	5	YPHKPEIJSTTHPGADLQENFCR	0,Formyl[AnyN-term];22,Carbamidomethyl[C];	2441.88	2441.88	7-5-0-0-2	8	NXT	888	0	0	9	0.1481	0.1309	2.69222	0.35241	T	y1+;y3+;y4+;y6+;y7+;y8+;y10+;y11+;y11++;	y7+;y11+;	sp|P00734|THRB_HUMAN	R	NP	136	0.01	143	0.0018	0.656876	8.63e-19	sp|P00734|THRB_HUMAN/tr|C9JV37|C9JV37_HUMAN/tr|E9PIT3|E9PIT3_HUMAN	1	0.00328	0.633189
UGP_01.15257.15257.3.0.dta	3501	4420.76	2451.15	3	HKPEIJSTTHPGADLQENFCR	20,Carbamidomethyl[C];	1969.62	1969.58	N(NH(HN(HEX&n-acetyl&sulfate))(HN(HEX&sulfate)))(F)	6	NXT	934	0	0	5	0.13729	0.14121	3.03913	0.42915	T	y1+;y4+;y7+;y10+;y11+;	y7+;y11+;	sp|P00734|THRB_HUMAN	P	NP	138	0	143	0.00446	1.81882	8.06e-14	sp|P00734|THRB_HUMAN/tr|C9JV37|C9JV37_HUMAN/tr|E9PIT3|E9PIT3_HUMAN	2	-0.03789	-8.5728
UGP_01.15258.15258.3.0.dta	3	4435.99	2011.11	3	KLHINHNJLTESVGPLPK	-	2424.88	2424.87	6-5-1-0-1	8	NXT	168	5	0.13849	6	0.11251	0.24337	3.48056	0.84708	T	b1+;b4+;y2+;y4+;y5+;y7+;Y0+;Y0++;Y1++;Y2++;Y4++;	y2+;y5+;Y1++;	sp|P51884|LUM_HUMAN	K	SL	120	0	127	0.00109	0.541724	4.66e-25	sp|P51884|LUM_HUMAN	14	-0.01525	-3.43856
UGP_01.15259.15259.3.0.dta	3031	4591.92	2184.08	3	LAGKPTHVJVSVVMAEVDGTC	21,Carbamidomethyl[C];	2407.85	2407.85	5-5-2-0-0	9	NXS	780	0	0	6	0.09439	0.08794	2.04524	0.17987	T	b7+;b8+;y2+;y4+;y5+;y7+;	y5+;	sp|P01876|IGHA1_HUMAN	R	Y-	332	0.01	340	0.00263	1.20362	6.93e-22	sp|P01876|IGHA1_HUMAN/tr|A0A0G2JMB2|A0A0G2JMB2_HUMAN	2	0.00503	1.09564
UGP_01.15261.15261.3.0.dta	3501	4420.76	2451.15	3	HKPEIJSTTHPGADLQENFCR	20,Carbamidomethyl[C];	1969.62	1969.58	N(NH(HN(HEX&n-acetyl&sulfate))(HN(HEX&sulfate)))(F)	6	NXT	934	0	0	3	0.118	0.1179	3.03913	0.35832	T	y4+;y7+;y11+;	y7+;y11+;	sp|P00734|THRB_HUMAN	P	NP	138	0.01	143	0.00446	1.81882	8.06e-14	sp|P00734|THRB_HUMAN/tr|C9JV37|C9JV37_HUMAN/tr|E9PIT3|E9PIT3_HUMAN	2	-0.03789	-8.5728
UGP_01.15262.15262.5.2.dta	2354	4824.98	2619.2	5	QEPERJECFLQHKDDNPNLPR	0,Gln->pyro-Glu[AnyN-termQ];8,Carbamidomethyl[C];	2205.78	2205.79	5-4-1-0-2	6	NXC	968	5	0.06128	6	0.07853	0.14445	2.8833	0.4165	T	y2+;y5+;y6+;y7+;y8+;y9+;Y0++;Y1++;Y1++;Y2++;Y3++;	y6+;Y1++;	sp|P02768|ALBU_HUMAN	K	LV	118	0	123	0.00011	0.041982	4.07e-13	sp|P02768|ALBU_HUMAN/tr|A0A087WWT3|A0A087WWT3_HUMAN/tr|A0A0C4DGB6|A0A0C4DGB6_HUMAN/tr|H7C013|H7C013_HUMAN	7	0.01425	2.95401
UGP_01.15263.15263.4.0.dta	3525	4753.85	1892.84	4	EHEGAIYPDJTTDFQR	-	2861.01	2861	6-5-3-0-0	10	NXT	728	3	0.01676	7	0.14116	0.20734	4.55026	0.94346	T	b2+;b3+;b4+;b5+;b6+;b7+;y3+;Y1+;Y1++;Y1++;	b2+;b5+;b6+;y3+;	sp|P00450|CERU_HUMAN	K	AD	129	0	138	0.00016	0.084485	1.58e-26	sp|P00450|CERU_HUMAN/tr|E9PFZ2|E9PFZ2_HUMAN	11	-0.00973	-2.04719
UGP_01.15264.15264.3.0.dta	3501	4420.76	2451.15	3	HKPEIJSTTHPGADLQENFCR	20,Carbamidomethyl[C];	1969.62	1969.58	N(NH(HN(HEX&n-acetyl&sulfate))(HN(HEX&sulfate)))(F)	6	NXT	934	0	0	3	0.11409	0.11635	3.03913	0.3536	T	y4+;y7+;y11+;	y7+;y11+;	sp|P00734|THRB_HUMAN	P	NP	138	0.01	143	0.00446	1.81882	8.06e-14	sp|P00734|THRB_HUMAN/tr|C9JV37|C9JV37_HUMAN/tr|E9PIT3|E9PIT3_HUMAN	2	-0.03789	-8.5728
UGP_01.15265.15265.5.0.dta	2804	5159.19	2954.4	5	SRYPHKPEIJSTTHPGADLQENFCR	24,Carbamidomethyl[C];	2204.79	2204.77	5-4-2-0-0	10	NXT	522	2	0.03382	15	0.27864	0.33104	4.89697	1.62109	T	b2+;b3+;b5+;b6+;b8+;b14++;y4+;y5+;y6+;y7+;y8+;y9+;y10+;y11+;y11++;Y1++;Y1++;	b6+;y7+;y11+;y11++;Y1++;	sp|P00734|THRB_HUMAN	R	NP	134	0	143	0.00292	0.988028	2.26e-21	sp|P00734|THRB_HUMAN/tr|C9JV37|C9JV37_HUMAN/tr|E9PIT3|E9PIT3_HUMAN	21	-0.01817	-3.52255
UGP_01.15266.15266.3.0.dta	3501	4420.76	2451.15	3	HKPEIJSTTHPGADLQENFCR	20,Carbamidomethyl[C];	1969.62	1969.58	N(NH(HN(HEX&n-acetyl&sulfate))(HN(HEX&sulfate)))(F)	6	NXT	934	0	0	5	0.13813	0.1408	3.03913	0.42791	T	y1+;y4+;y7+;y10+;y11+;	y7+;y11+;	sp|P00734|THRB_HUMAN	P	NP	138	0	143	0.00446	1.81882	8.06e-14	sp|P00734|THRB_HUMAN/tr|C9JV37|C9JV37_HUMAN/tr|E9PIT3|E9PIT3_HUMAN	2	-0.03789	-8.5728
UGP_01.15270.15270.3.0.dta	3501	4420.76	2451.15	3	HKPEIJSTTHPGADLQENFCR	20,Carbamidomethyl[C];	1969.62	1969.58	N(NH(HN(HEX&n-acetyl&sulfate))(HN(HEX&sulfate)))(F)	6	NXT	916	0	0	6	0.13522	0.13871	3.03913	0.42156	T	b2+;y2+;y3+;y4+;y7+;y11+;	y7+;y11+;	sp|P00734|THRB_HUMAN	P	NP	138	0	143	0.00446	1.81882	8.06e-14	sp|P00734|THRB_HUMAN/tr|C9JV37|C9JV37_HUMAN/tr|E9PIT3|E9PIT3_HUMAN	2	-0.03671	-8.30582
UGP_01.15271.15271.4.0.dta	2354	4823.96	2619.2	4	QEPERJECFLQHKDDNPNLPR	0,Gln->pyro-Glu[AnyN-termQ];8,Carbamidomethyl[C];	2204.76	2204.77	5-4-2-0-0	6	NXC	952	3	0.06015	4	0.1445	0.13871	3.6544	0.50689	T	y2+;y5+;y6+;y7+;Y1++;Y3++;Y4++;	y6+;y7+;Y1++;	sp|P02768|ALBU_HUMAN	K	LV	118	0	123	0.00011	0.041982	4.07e-13	sp|P02768|ALBU_HUMAN/tr|A0A087WWT3|A0A087WWT3_HUMAN/tr|A0A0C4DGB6|A0A0C4DGB6_HUMAN/tr|H7C013|H7C013_HUMAN	7	0.01121	2.32431
UGP_01.15275.15275.4.0.dta	3525	4753.85	1892.84	4	EHEGAIYPDJTTDFQR	-	2861.01	2861	6-5-3-0-0	10	NXT	720	2	0.01184	8	0.13022	0.20254	3.84588	0.77895	T	b2+;b3+;b5+;b6+;b7+;y3+;y4+;y6+;Y1++;Y1++;	b2+;b5+;b6+;	sp|P00450|CERU_HUMAN	K	AD	129	0	138	0.00016	0.084485	1.58e-26	sp|P00450|CERU_HUMAN/tr|E9PFZ2|E9PFZ2_HUMAN	11	-0.00912	-1.91885
UGP_01.15277.15277.4.0.dta	3031	4795	2184.08	4	LAGKPTHVJVSVVMAEVDGTC	21,Carbamidomethyl[C];	2610.93	2610.93	5-6-2-0-0	9	NXS	762	0	0	5	0.07845	0.08489	2.04524	0.17362	T	b4+;b8+;y2+;y4+;y5+;	y5+;	sp|P01876|IGHA1_HUMAN	R	Y-	332	0.01	340	0.00263	1.20362	6.93e-22	sp|P01876|IGHA1_HUMAN/tr|A0A0G2JMB2|A0A0G2JMB2_HUMAN	2	0.00517	1.07843
UGP_01.15279.15279.3.0.dta	1199	4243.68	1892.84	3	EHEGAIYPDJTTDFQR	-	2350.84	2350.83	5-4-2-0-1	10	NXT	768	3	0.07507	4	0.13032	0.1855	4.36885	0.81044	T	b5+;b6+;b7+;y3+;Y0++;Y1++;Y1++;	b5+;b6+;b7+;Y1++;	sp|P00450|CERU_HUMAN	K	AD	129	0	138	0.00016	0.084485	1.58e-26	sp|P00450|CERU_HUMAN/tr|E9PFZ2|E9PFZ2_HUMAN	11	-0.01319	-3.10888
UGP_01.15286.15286.3.0.dta	3501	4420.76	2451.15	3	HKPEIJSTTHPGADLQENFCR	20,Carbamidomethyl[C];	1969.62	1969.58	N(NH(HN(HEX&n-acetyl&sulfate))(HN(HEX&sulfate)))(F)	6	NXT	916	0	0	3	0.09626	0.10654	3.03913	0.3238	T	y4+;y7+;y11+;	y7+;y11+;	sp|P00734|THRB_HUMAN	P	NP	138	0.01	143	0.00446	1.81882	8.06e-14	sp|P00734|THRB_HUMAN/tr|C9JV37|C9JV37_HUMAN/tr|E9PIT3|E9PIT3_HUMAN	2	-0.03671	-8.30582
UGP_01.15290.15290.4.0.dta	3525	4753.85	1892.84	4	EHEGAIYPDJTTDFQR	-	2861.01	2861	6-5-3-0-0	10	NXT	728	2	0.01304	8	0.12179	0.19294	3.84588	0.74201	T	b2+;b3+;b4+;b5+;b6+;b7+;y3+;y4+;Y0++;Y1++;	b2+;b5+;y3+;	sp|P00450|CERU_HUMAN	K	AD	129	0	138	0.00016	0.084485	1.58e-26	sp|P00450|CERU_HUMAN/tr|E9PFZ2|E9PFZ2_HUMAN	11	-0.00997	-2.09769
UGP_01.15291.15291.4.0.dta	3525	4753.85	1892.84	4	EHEGAIYPDJTTDFQR	-	2861.01	2861	6-5-3-0-0	10	NXT	728	3	0.00904	10	0.12344	0.20006	3.84588	0.76939	T	b2+;b3+;b5+;b6+;b7+;y2+;y3+;y4+;y5+;y6+;Y0++;Y1++;Y1++;	b2+;b6+;y3+;	sp|P00450|CERU_HUMAN	K	AD	129	0	138	0.00016	0.084485	1.58e-26	sp|P00450|CERU_HUMAN/tr|E9PFZ2|E9PFZ2_HUMAN	11	-0.00997	-2.09769
UGP_01.15293.15293.4.0.dta	3525	4753.85	1892.84	4	EHEGAIYPDJTTDFQR	-	2861.01	2861	6-5-3-0-0	10	NXT	728	1	0.00615	9	0.13229	0.21896	3.04454	0.66664	T	b2+;b3+;b4+;b5+;b6+;b7+;y2+;y3+;y9+;Y1++;	b2+;b6+;	sp|P00450|CERU_HUMAN	K	AD	129	0	138	0.00016	0.084485	1.58e-26	sp|P00450|CERU_HUMAN/tr|E9PFZ2|E9PFZ2_HUMAN	11	-0.00997	-2.09769
UGP_01.15294.15294.4.0.dta	3525	4753.85	1892.84	4	EHEGAIYPDJTTDFQR	-	2861.01	2861	6-5-3-0-0	10	NXT	728	3	0.01386	7	0.12545	0.19687	3.04454	0.59937	T	b2+;b3+;b4+;b5+;b6+;b7+;y3+;Y0++;Y0++;Y1++;	b2+;b5+;	sp|P00450|CERU_HUMAN	K	AD	129	0	138	0.00016	0.084485	1.58e-26	sp|P00450|CERU_HUMAN/tr|E9PFZ2|E9PFZ2_HUMAN	11	-0.00997	-2.09769
UGP_01.15295.15295.4.0.dta	3525	4753.85	1892.84	4	EHEGAIYPDJTTDFQR	-	2861.01	2861	6-5-3-0-0	10	NXT	728	2	0.01415	10	0.1313	0.23378	3.04454	0.71174	T	b2+;b3+;b4+;b5+;b6+;b7+;y3+;y5+;y6+;y9+;Y1++;Y1++;	b2+;b6+;	sp|P00450|CERU_HUMAN	K	AD	129	0	138	0.00016	0.084485	1.58e-26	sp|P00450|CERU_HUMAN/tr|E9PFZ2|E9PFZ2_HUMAN	11	-0.00997	-2.09769
UGP_01.15296.15296.4.0.dta	3525	4753.85	1892.84	4	EHEGAIYPDJTTDFQR	-	2861.01	2861	6-5-3-0-0	10	NXT	728	6	0.02683	7	0.12063	0.20421	3.04454	0.62171	T	b2+;b3+;b4+;b5+;b6+;b7+;y3+;Y1+;Y1+;Y0++;Y1++;Y1++;Y2++;	b2+;b5+;	sp|P00450|CERU_HUMAN	K	AD	129	0	138	0.00016	0.084485	1.58e-26	sp|P00450|CERU_HUMAN/tr|E9PFZ2|E9PFZ2_HUMAN	11	-0.00997	-2.09769
UGP_01.15299.15299.5.0.dta	4408	5181.14	2739.26	5	YPHKPEIJSTTHPGADLQENFCR	0,Formyl[AnyN-term];22,Carbamidomethyl[C];	2441.88	2441.88	7-5-0-0-2	8	NXT	888	0	0	7	0.15738	0.1403	2.69222	0.37773	T	y1+;y4+;y5+;y7+;y10+;y11+;y11++;	y7+;y11+;	sp|P00734|THRB_HUMAN	R	NP	136	0.01	143	0.0018	0.656876	8.63e-19	sp|P00734|THRB_HUMAN/tr|C9JV37|C9JV37_HUMAN/tr|E9PIT3|E9PIT3_HUMAN	1	0.00329	0.63512
UGP_01.15300.15300.3.0.dta	3525	4753.84	1892.84	3	EHEGAIYPDJTTDFQR	-	2861	2861	6-5-3-0-0	10	NXT	552	5	0.15677	6	0.27782	0.32173	6.35679	2.04519	T	b2+;b3+;b5+;b6+;b7+;y3+;Y1+;Y1++;Y2++;Y3++;Y4++;	b2+;b5+;b6+;b7+;y3+;Y1+;Y1++;	sp|P00450|CERU_HUMAN	K	AD	129	0	138	0.00016	0.084485	1.58e-26	sp|P00450|CERU_HUMAN/tr|E9PFZ2|E9PFZ2_HUMAN	11	0.00307	0.645931
UGP_01.15306.15306.4.0.dta	3169	4921.88	1093.49	4	PDJTTDFQR	-	3828.39	3828.37	10-8-1-0-2	3	NXT	504	1	0.00604	4	0.06864	0.11856	2.09508	0.24839	T	y1+;y3+;y5+;y6+;Y1+;	y3+;	sp|P00450|CERU_HUMAN	Y	AD	136	0.01	138	-0.00079	-0.721808	4.21e-23	sp|P00450|CERU_HUMAN/tr|E9PFZ2|E9PFZ2_HUMAN	1	-0.01573	-3.19658
UGP_01.15307.15307.3.0.dta	3194	4006.53	1461.61	3	EHEGAIYPDJTTD	-	2544.92	2544.91	N(NH(HNHNH(NON|a|keto|d&amino))(HN(F)(H)))(F)	10	NXT	234	0	0	5	0.12068	0.16464	3.04454	0.50124	T	b2+;b3+;b5+;b6+;b7+;	b3+;b6+;	sp|P00450|CERU_HUMAN	K	FQ	129	0	138	-0.00298	-2.03748	4.8e-15	sp|P00450|CERU_HUMAN/tr|E9PFZ2|E9PFZ2_HUMAN	1	-0.00836	-2.08711
UGP_01.15311.15311.4.4.dta	3236	3809.48	1604.68	4	CLNGJWTEPPQCK	1,Carbamidomethyl[C];3,Deamidated[N];12,Carbamidomethyl[C];	2204.79	2204.77	5-4-2-0-0	5	NXT	312	2	0.00852	6	0.22915	0.24434	2.06085	0.50356	T	y2+;y3+;y4+;y5+;y6+;y7+;Y0+;Y0++;	y5+;	sp|Q03591|FHR1_HUMAN	M	DS	190	0	194	-0.00139	-0.865684	1.85e-19	sp|Q03591|FHR1_HUMAN/sp|P08603|CFAH_HUMAN	1	-0.02037	-5.34858
UGP_01.15313.15313.3.2.dta	765	3326.33	1121.56	3	FJDTEVLQR	-	2204.78	2204.77	5-4-2-0-0	2	NXT	292	6	0.13836	4	0.02631	0.14741	3.09101	0.45564	T	y2+;y4+;y6+;y7+;Y0+;Y1+;Y2+;Y3+;Y4+;Y5+;	Y1+;Y4+;	sp|P43251|BTD_HUMAN	R	LS	149	0	150	-0.00209	-1.86185	7.13e-15	sp|P43251|BTD_HUMAN/tr|C9JSN9|C9JSN9_HUMAN	7	-0.0035	-1.05253
UGP_01.15313.15313.4.0.dta	3	4435.96	2011.11	4	KLHINHNJLTESVGPLPK	-	2424.85	2424.87	6-5-1-0-1	8	NXT	258	9	0.09395	6	0.06099	0.19621	2.73654	0.53694	T	b4+;b5+;y2+;y5+;y6+;y7+;Y0++;Y0++;Y1++;Y1++;Y2++;Y3++;Y3++;Y4++;Y3+++;	y2+;Y1++;	sp|P51884|LUM_HUMAN	K	SL	120	0	127	0.00109	0.541724	4.66e-25	sp|P51884|LUM_HUMAN	14	0.01776	4.00457
UGP_01.15314.15314.4.2.dta	3525	4753.85	1892.84	4	EHEGAIYPDJTTDFQR	-	2861.01	2861	6-5-3-0-0	10	NXT	726	6	0.01821	14	0.11843	0.26316	3.04454	0.80119	T	b2+;b3+;b4+;b5+;b6+;b7+;y2+;y3+;y4+;y5+;y6+;y7+;y9+;y10+;Y1+;Y1+;Y0++;Y1++;Y1++;Y2++;	b2+;b5+;	sp|P00450|CERU_HUMAN	K	AD	129	0	138	0.00016	0.084485	1.58e-26	sp|P00450|CERU_HUMAN/tr|E9PFZ2|E9PFZ2_HUMAN	11	-0.00967	-2.03457
UGP_01.15315.15315.4.2.dta	3525	4753.85	1892.84	4	EHEGAIYPDJTTDFQR	-	2861.01	2861	6-5-3-0-0	10	NXT	726	5	0.01201	12	0.12347	0.23603	3.04454	0.7186	T	b2+;b3+;b4+;b5+;b6+;b7+;y2+;y3+;y4+;y5+;y6+;y9+;Y1+;Y1+;Y0++;Y1++;Y1++;	b2+;b5+;	sp|P00450|CERU_HUMAN	K	AD	129	0	138	0.00016	0.084485	1.58e-26	sp|P00450|CERU_HUMAN/tr|E9PFZ2|E9PFZ2_HUMAN	11	-0.00967	-2.03457
UGP_01.15316.15316.4.0.dta	3	4435.96	2011.11	4	KLHINHNJLTESVGPLPK	-	2424.85	2424.87	6-5-1-0-1	8	NXT	258	4	0.08823	5	0.05393	0.16524	2.73654	0.45217	T	b4+;y2+;y4+;y5+;y7+;Y0++;Y1++;Y1++;Y2++;	y5+;Y1++;	sp|P51884|LUM_HUMAN	K	SL	120	0	127	0.00109	0.541724	4.66e-25	sp|P51884|LUM_HUMAN	14	0.01776	4.00457
UGP_01.15317.15317.3.1.dta	765	3326.33	1121.56	3	FJDTEVLQR	-	2204.78	2204.77	5-4-2-0-0	2	NXT	292	6	0.17491	4	0.03272	0.17951	3.09101	0.55485	T	y1+;y4+;y6+;y7+;Y0+;Y1+;Y2+;Y3+;Y4+;Y5+;	Y1+;Y4+;	sp|P43251|BTD_HUMAN	R	LS	149	0	150	-0.00209	-1.86185	7.13e-15	sp|P43251|BTD_HUMAN/tr|C9JSN9|C9JSN9_HUMAN	7	-0.0035	-1.05253
UGP_01.15317.15317.4.0.dta	3	4435.96	2011.11	4	KLHINHNJLTESVGPLPK	-	2424.85	2424.87	6-5-1-0-1	8	NXT	258	8	0.10679	8	0.06347	0.1942	2.73654	0.53145	T	b3+;b4+;y2+;y4+;y5+;y7+;y8+;y6++;Y0++;Y0++;Y1++;Y1++;Y2++;Y3++;Y4++;Y3+++;	y5+;Y1++;	sp|P51884|LUM_HUMAN	K	SL	120	0	127	0.00109	0.541724	4.66e-25	sp|P51884|LUM_HUMAN	14	0.01776	4.00457
UGP_01.15318.15318.4.0.dta	4408	5181.15	2739.26	4	YPHKPEIJSTTHPGADLQENFCR	0,Formyl[AnyN-term];22,Carbamidomethyl[C];	2441.89	2441.88	7-5-0-0-2	8	NXT	856	0	0	4	0.11956	0.08986	2.69222	0.24191	T	y1+;y4+;y7+;y11+;	y7+;y11+;	sp|P00734|THRB_HUMAN	R	NP	136	0.01	143	0.0018	0.656876	8.63e-19	sp|P00734|THRB_HUMAN/tr|C9JV37|C9JV37_HUMAN/tr|E9PIT3|E9PIT3_HUMAN	1	-0.00572	-1.10422
UGP_01.15319.15319.5.0.dta	2354	4823.97	2619.2	5	QEPERJECFLQHKDDNPNLPR	0,Gln->pyro-Glu[AnyN-termQ];8,Carbamidomethyl[C];	2204.77	2204.77	5-4-2-0-0	6	NXC	892	2	0.02696	10	0.13702	0.16086	2.8833	0.46381	T	y1+;y2+;y3+;y5+;y6+;y7+;y8+;y9+;y10+;y10++;Y1++;Y1++;	y6+;Y1++;	sp|P02768|ALBU_HUMAN	K	LV	118	0	123	0.00011	0.041982	4.07e-13	sp|P02768|ALBU_HUMAN/tr|A0A087WWT3|A0A087WWT3_HUMAN/tr|A0A0C4DGB6|A0A0C4DGB6_HUMAN/tr|H7C013|H7C013_HUMAN	7	0.00277	0.574336
UGP_01.15320.15320.4.0.dta	3525	4899.9	1892.84	4	EHEGAIYPDJTTDFQR	-	3007.06	3007.06	6-5-3-0-1	10	NXT	642	5	0.04009	6	0.16346	0.22765	4.55026	1.03588	T	b2+;b3+;b5+;b6+;b7+;y3+;Y1+;Y1+;Y0++;Y1++;Y2++;	b2+;b5+;b6+;y3+;	sp|P00450|CERU_HUMAN	K	AD	129	0	138	0.00016	0.084485	1.58e-26	sp|P00450|CERU_HUMAN/tr|E9PFZ2|E9PFZ2_HUMAN	11	-0.00018	-0.036743
UGP_01.15323.15323.3.0.dta	3525	4608.8	1892.84	3	EHEGAIYPDJTTDFQR	-	2715.96	2715.96	6-5-2-0-1	10	NXT	676	1	0.03379	5	0.23836	0.2315	5.79052	1.34051	T	b2+;b5+;b6+;b7+;y3+;Y1++;	b2+;b5+;b6+;b7+;y3+;Y1++;	sp|P00450|CERU_HUMAN	K	AD	129	0	138	0.00016	0.084485	1.58e-26	sp|P00450|CERU_HUMAN/tr|E9PFZ2|E9PFZ2_HUMAN	11	0.00177	0.384132
UGP_01.15324.15324.5.0.dta	2354	4823.97	2619.2	5	QEPERJECFLQHKDDNPNLPR	0,Gln->pyro-Glu[AnyN-termQ];8,Carbamidomethyl[C];	2204.77	2204.77	5-4-2-0-0	6	NXC	892	4	0.04302	7	0.14386	0.1642	3.6544	0.60004	T	y1+;y2+;y5+;y6+;y7+;y8+;y9+;Y1++;Y2++;Y3++;Y4++;	y6+;y7+;Y1++;	sp|P02768|ALBU_HUMAN	K	LV	118	0	123	0.00011	0.041982	4.07e-13	sp|P02768|ALBU_HUMAN/tr|A0A087WWT3|A0A087WWT3_HUMAN/tr|A0A0C4DGB6|A0A0C4DGB6_HUMAN/tr|H7C013|H7C013_HUMAN	7	0.00277	0.574336
UGP_01.15332.15332.4.0.dta	1237	4003.75	2381.17	4	NJATVHEQVGGPSLTSDLQAQSK	-	1622.58	1622.58	5-4-0-0-0	2	NXT	342	6	0.21502	9	0.11616	0.22026	4.66219	1.02689	T	b6+;y2+;y3+;y4+;y6+;y8+;y9+;y13+;y14+;Y0++;Y0++;Y1++;Y1++;Y2++;Y4++;	y4+;y6+;y14+;Y0++;Y1++;	sp|P04004|VTNC_HUMAN	K	GN	85	0	86	0.01275	5.35227	4.14e-28	sp|P04004|VTNC_HUMAN/tr|F5GX75|F5GX75_HUMAN	8	-0.00199	-0.497159
UGP_01.15337.15337.4.3.dta	3525	4753.85	1892.84	4	EHEGAIYPDJTTDFQR	-	2861.01	2861	6-5-3-0-0	10	NXT	726	5	0.00866	14	0.10903	0.24343	3.04454	0.74114	T	b2+;b3+;b5+;b6+;b7+;b9+;y2+;y3+;y4+;y5+;y6+;y7+;y9+;y10+;Y1+;Y0++;Y0++;Y1++;Y1++;	b2+;b5+;	sp|P00450|CERU_HUMAN	K	AD	129	0	138	0.00016	0.084485	1.58e-26	sp|P00450|CERU_HUMAN/tr|E9PFZ2|E9PFZ2_HUMAN	11	-0.00956	-2.01142
UGP_01.15338.15338.5.0.dta	3581	4753.84	2092.88	5	EEVMCLNGJWTEPPQCK	5,Carbamidomethyl[C];7,Deamidated[N];16,Carbamidomethyl[C];	2660.96	2660.96	8-6-0-0-1	9	NXT	578	0	0	5	0.14115	0.20948	2.0649	0.43256	T	y2+;y4+;y5+;y6+;y7+;	y5+;	sp|Q03591|FHR1_HUMAN	D	DS	186	0	194	-0.00214	-1.02204	2.68e-23	sp|Q03591|FHR1_HUMAN/sp|P08603|CFAH_HUMAN	1	-0.00486	-1.02255
UGP_01.15339.15339.5.2.dta	3581	4753.84	2092.88	5	EEVMCLNGJWTEPPQCK	5,Carbamidomethyl[C];7,Deamidated[N];16,Carbamidomethyl[C];	2660.96	2660.96	8-6-0-0-1	9	NXT	578	0	0	5	0.15898	0.22051	2.0649	0.45533	T	y2+;y4+;y5+;y7+;y8+;	y5+;	sp|Q03591|FHR1_HUMAN	D	DS	186	0	194	-0.00214	-1.02204	2.68e-23	sp|Q03591|FHR1_HUMAN/sp|P08603|CFAH_HUMAN	1	-0.00486	-1.02255
UGP_01.15342.15342.4.0.dta	2354	4823.99	2619.2	4	QEPERJECFLQHKDDNPNLPR	0,Gln->pyro-Glu[AnyN-termQ];8,Carbamidomethyl[C];	2204.79	2204.77	5-4-2-0-0	6	NXC	874	6	0.05499	6	0.07114	0.09561	1.94186	0.18567	T	y1+;y2+;y3+;y5+;y7+;y10+;Y0++;Y0++;Y1++;Y1++;Y4++;Y5++;	y7+;	sp|P02768|ALBU_HUMAN	K	LV	118	0	123	0.00011	0.041982	4.07e-13	sp|P02768|ALBU_HUMAN/tr|A0A087WWT3|A0A087WWT3_HUMAN/tr|A0A0C4DGB6|A0A0C4DGB6_HUMAN/tr|H7C013|H7C013_HUMAN	7	-0.01644	-3.40867
UGP_01.15343.15343.3.0.dta	3525	4097.6	1892.84	3	EHEGAIYPDJTTDFQR	-	2204.76	2204.77	5-4-2-0-0	10	NXT	470	1	0.02986	5	0.15046	0.18867	4.55026	0.8585	T	b2+;b4+;b5+;b6+;y3+;Y1+;	b2+;b6+;y3+;Y1+;	sp|P00450|CERU_HUMAN	K	AD	129	0	138	0.00016	0.084485	1.58e-26	sp|P00450|CERU_HUMAN/tr|E9PFZ2|E9PFZ2_HUMAN	11	0.01081	2.63878
UGP_01.15344.15344.3.0.dta	765	3326.33	1121.56	3	FJDTEVLQR	-	2204.78	2204.77	5-4-2-0-0	2	NXT	292	8	0.17849	7	0.067	0.23264	3.90115	0.90758	T	y1+;y2+;y3+;y4+;y5+;y6+;y7+;Y0+;Y0+;Y1+;Y1+;Y2+;Y3+;Y4+;Y5+;	y6+;Y1+;Y4+;	sp|P43251|BTD_HUMAN	R	LS	149	0	150	-0.00209	-1.86185	7.13e-15	sp|P43251|BTD_HUMAN/tr|C9JSN9|C9JSN9_HUMAN	7	-0.00336	-1.01043
UGP_01.15350.15350.4.0.dta	765	3326.33	1121.56	4	FJDTEVLQR	-	2204.77	2204.77	5-4-2-0-0	2	NXT	264	6	0.21443	5	0.07966	0.23226	3.90115	0.90607	T	y1+;y4+;y5+;y6+;y7+;Y0+;Y0+;Y1+;Y1+;Y2+;Y3+;	y6+;Y0+;Y1+;	sp|P43251|BTD_HUMAN	R	LS	149	0	150	-0.00209	-1.86185	7.13e-15	sp|P43251|BTD_HUMAN/tr|C9JSN9|C9JSN9_HUMAN	7	-0.00119	-0.35786
UGP_01.15351.15351.5.0.dta	3525	4753.84	1892.84	5	EHEGAIYPDJTTDFQR	-	2861	2861	6-5-3-0-0	10	NXT	578	0	0	7	0.11069	0.19066	3.04454	0.58047	T	b2+;b3+;b5+;b6+;b7+;y3+;y10+;	b2+;b6+;	sp|P00450|CERU_HUMAN	K	AD	129	0	138	0.00016	0.084485	1.58e-26	sp|P00450|CERU_HUMAN/tr|E9PFZ2|E9PFZ2_HUMAN	11	0.00212	0.44605
UGP_01.15354.15354.4.0.dta	3525	4899.9	1892.84	4	EHEGAIYPDJTTDFQR	-	3007.06	3007.06	6-5-3-0-1	10	NXT	642	4	0.03827	9	0.16629	0.23749	4.55026	1.08066	T	b2+;b3+;b4+;b5+;b6+;b7+;y1+;y2+;y3+;Y1+;Y1+;Y1++;Y1++;	b2+;b5+;b6+;y3+;	sp|P00450|CERU_HUMAN	K	AD	129	0	138	0.00016	0.084485	1.58e-26	sp|P00450|CERU_HUMAN/tr|E9PFZ2|E9PFZ2_HUMAN	11	-0.0002	-0.0408256
UGP_01.15359.15359.4.0.dta	783	4274.7	1413.7	4	ITYSIVQTJCSK	10,Carbamidomethyl[C];	2861	2861	6-5-3-0-0	9	NXS	812	4	0.09321	4	0.01376	0.10173	3.05561	0.31085	T	b4+;b6+;y5+;y7+;Y0+;Y0+;Y1+;Y2+;	Y0+;Y1+;	sp|P01042|KNG1_HUMAN	R	EN	197	0	205	6e-05	0.042412	1.13e-15	sp|P01042|KNG1_HUMAN	13	0.00432	1.01084
UGP_01.15360.15360.4.0.dta	3	4232.9	2011.11	4	KLHINHNJLTESVGPLPK	-	2221.8	2221.79	6-4-1-0-1	8	NXT	160	1	0.04108	4	0.05792	0.16029	2.73654	0.43864	T	b1+;y2+;y5+;y7+;Y1++;	y2+;Y1++;	sp|P51884|LUM_HUMAN	K	SL	120	0	127	0.00109	0.541724	4.66e-25	sp|P51884|LUM_HUMAN	14	-0.00912	-2.15506
UGP_01.15362.15362.5.1.dta	2324	4770.96	870.515	5	KVJASVPR	-	3900.44	3900.4	9-7-2-0-3	3	NXS	1190	0	0	3	0.11934	0.14518	3.10363	0.45058	T	b1+;y1+;y2+;	b1+;y2+;	sp|P51693|APLP1_HUMAN	R	GF	549	0	551	0.00021	0.240964	2.86e-16	sp|P51693|APLP1_HUMAN/tr|B7Z4G8|B7Z4G8_HUMAN/tr|F5GZ08|F5GZ08_HUMAN/tr|K7EMN4|K7EMN4_HUMAN/tr|S4R3U6|S4R3U6_HUMAN	7	-0.04619	-9.68345
UGP_01.15364.15364.4.2.dta	2354	4823.99	2619.2	4	QEPERJECFLQHKDDNPNLPR	0,Gln->pyro-Glu[AnyN-termQ];8,Carbamidomethyl[C];	2204.79	2204.77	5-4-2-0-0	6	NXC	860	1	0.01386	4	0.08982	0.09281	1.94186	0.18023	T	y2+;y5+;y6+;y7+;Y4++;	y6+;	sp|P02768|ALBU_HUMAN	K	LV	118	0	123	0.00011	0.041982	4.07e-13	sp|P02768|ALBU_HUMAN/tr|A0A087WWT3|A0A087WWT3_HUMAN/tr|A0A0C4DGB6|A0A0C4DGB6_HUMAN/tr|H7C013|H7C013_HUMAN	7	-0.01821	-3.77566
UGP_01.15366.15366.3.0.dta	4168	4003.75	2381.17	3	NJATVHEQVGGPSLTSDLQAQSK	0,Carbamyl[AnyN-term];	1622.58	1622.58	5-4-0-0-0	2	NXT	342	4	0.15648	4	0.10375	0.15469	4.28055	0.66215	T	y3+;y4+;y6+;y14+;Y0++;Y0++;Y1++;Y1++;	y4+;Y0++;Y1++;Y1++;	sp|P04004|VTNC_HUMAN	K	GN	85	0	86	-0.00334	-1.37723	3.55e-42	sp|P04004|VTNC_HUMAN/tr|F5GX75|F5GX75_HUMAN	1	-0.00205	-0.512148
UGP_01.15367.15367.5.0.dta	2324	4770.96	870.515	5	KVJASVPR	-	3900.44	3900.4	9-7-2-0-3	3	NXS	1190	0	0	3	0.08396	0.13413	3.10363	0.41628	T	b1+;y1+;y2+;	b1+;y2+;	sp|P51693|APLP1_HUMAN	R	GF	549	0	551	0.00021	0.240964	2.86e-16	sp|P51693|APLP1_HUMAN/tr|B7Z4G8|B7Z4G8_HUMAN/tr|F5GZ08|F5GZ08_HUMAN/tr|K7EMN4|K7EMN4_HUMAN/tr|S4R3U6|S4R3U6_HUMAN	7	-0.04619	-9.68345
UGP_01.15370.15370.4.0.dta	3990	4794.92	1996.93	4	JECFLQHKDDNPNLPR	3,Carbamidomethyl[C];	2797.99	2798.02	4-7-2-0-1	1	NXC	1148	0	0	4	0.07846	0.13037	1.85592	0.24195	T	b11+;b4++;y1+;y2+;	y2+;	sp|P02768|ALBU_HUMAN	R	LV	123	0.01	123	-0.00155	-0.77581	3.88e-05	sp|P02768|ALBU_HUMAN/tr|A0A087WWT3|A0A087WWT3_HUMAN/tr|A0A0C4DGB6|A0A0C4DGB6_HUMAN/tr|H7C013|H7C013_HUMAN	2	0.02559	5.33805
UGP_01.15376.15376.5.0.dta	3500	4771	2451.15	5	HKPEIJSTTHPGADLQENFCR	20,Carbamidomethyl[C];	2319.85	2319.84	5-6-1-0-0	6	NXT	816	0	0	8	0.13004	0.14876	2.86934	0.42685	T	b2+;b3+;b16++;y6+;y7+;y10+;y11+;y19++;	b2+;y11+;	sp|P00734|THRB_HUMAN	P	NP	138	0	143	0.00446	1.81882	8.06e-14	sp|P00734|THRB_HUMAN/tr|C9JV37|C9JV37_HUMAN/tr|E9PIT3|E9PIT3_HUMAN	2	-0.01919	-4.02305
UGP_01.15378.15378.4.0.dta	2804	5159.17	2954.4	4	SRYPHKPEIJSTTHPGADLQENFCR	24,Carbamidomethyl[C];	2204.77	2204.77	5-4-2-0-0	10	NXT	638	3	0.05355	14	0.33592	0.35413	5.47294	1.93814	T	b2+;b5+;b6+;y1+;y4+;y5+;y6+;y7+;y8+;y9+;y10+;y11+;y11++;y12++;Y1++;Y1++;Y4++;	b6+;y4+;y7+;y11+;y11++;Y1++;	sp|P00734|THRB_HUMAN	R	NP	134	0	143	0.00292	0.988028	2.26e-21	sp|P00734|THRB_HUMAN/tr|C9JV37|C9JV37_HUMAN/tr|E9PIT3|E9PIT3_HUMAN	21	0.00043	0.0833631
UGP_01.15379.15379.4.1.dta	3990	4794.92	1996.93	4	JECFLQHKDDNPNLPR	3,Carbamidomethyl[C];	2797.99	2798.02	4-7-2-0-1	1	NXC	1148	1	0.00492	3	0.0682	0.12897	1.85592	0.23935	T	b11+;y1+;y2+;Y1+++;	y2+;	sp|P02768|ALBU_HUMAN	R	LV	123	0.01	123	-0.00155	-0.77581	3.88e-05	sp|P02768|ALBU_HUMAN/tr|A0A087WWT3|A0A087WWT3_HUMAN/tr|A0A0C4DGB6|A0A0C4DGB6_HUMAN/tr|H7C013|H7C013_HUMAN	2	0.02559	5.33805
UGP_01.15380.15380.5.0.dta	3500	4771	2451.15	5	HKPEIJSTTHPGADLQENFCR	20,Carbamidomethyl[C];	2319.85	2319.84	5-6-1-0-0	6	NXT	816	1	0.00636	8	0.1293	0.16803	2.86934	0.48212	T	b2+;b3+;y1+;y4+;y7+;y10+;y11+;y19++;Y1++;	b2+;y11+;	sp|P00734|THRB_HUMAN	P	NP	138	0	143	0.00446	1.81882	8.06e-14	sp|P00734|THRB_HUMAN/tr|C9JV37|C9JV37_HUMAN/tr|E9PIT3|E9PIT3_HUMAN	2	-0.01919	-4.02305
UGP_01.15384.15384.4.3.dta	541	4776.01	1270.71	4	KIJSSLQLPDR	-	3505.3	3505.29	8-8-0-0-4	3	NXS	574	0	0	3	0.04665	0.09409	2.00312	0.18847	T	b1+;y1+;y9++;	y1+;	sp|Q9NPR2|SEM4B_HUMAN	R	VL	403	0.01	405	-0.00015	-0.117953	1.79e-08	sp|Q9NPR2|SEM4B_HUMAN/tr|H0YMZ3|H0YMZ3_HUMAN/tr|J3KNP4|J3KNP4_HUMAN	12	-0.01274	-2.66805
UGP_01.15385.15385.3.0.dta	2557	3471.36	1266.56	3	LGJWSAMPSCK	7,Oxidation[M];10,Carbamidomethyl[C];	2204.8	2204.77	5-4-2-0-0	3	NXS	250	3	0.08202	3	0.03979	0.12428	3.06703	0.38118	T	b7+;y4+;y5+;Y0+;Y1+;Y3+;	y4+;Y1+;	sp|P02749|APOH_HUMAN	K	AS	251	0	253	0.00075	0.591695	1.68e-17	sp|P02749|APOH_HUMAN/tr|J3KS17|J3KS17_HUMAN	13	-0.02789	-8.03658
UGP_01.15385.15385.4.3.dta	743	4623.87	1394.65	4	KLGJWSAMPSCK	8,Oxidation[M];11,Carbamidomethyl[C];	3229.22	3229.19	7-6-0-0-6	4	NXS	1076	0	0	4	0.07355	0.08526	1.99039	0.16969	T	b1+;y4+;y5+;y11+;	y4+;	sp|P02749|APOH_HUMAN	T	AS	250	0.01	253	0.00032	0.229286	9.94e-15	sp|P02749|APOH_HUMAN/tr|J3KS17|J3KS17_HUMAN	1	-0.02259	-4.88656
UGP_01.15387.15387.5.0.dta	3501	4771	2451.15	5	HKPEIJSTTHPGADLQENFCR	20,Carbamidomethyl[C];	2319.85	2319.84	5-6-1-0-0	6	NXT	816	1	0.00371	7	0.112	0.14305	3.03913	0.43474	T	b2+;b3+;y1+;y4+;y5+;y7+;y11+;Y1++;	b2+;y11+;	sp|P00734|THRB_HUMAN	P	NP	138	0	143	0.00446	1.81882	8.06e-14	sp|P00734|THRB_HUMAN/tr|C9JV37|C9JV37_HUMAN/tr|E9PIT3|E9PIT3_HUMAN	2	-0.01919	-4.02305
UGP_01.15389.15389.4.0.dta	3263	3808.48	1608.68	4	EHEGAIYPDJTTDF	-	2199.8	2199.83	3-7-0-0-2	10	NXT	300	0	0	6	0.06858	0.10968	3.03913	0.33332	T	b2+;b3+;b4+;b5+;b6+;b7+;	b2+;b5+;	sp|P00450|CERU_HUMAN	K	QR	129	0.01	138	0.00185	1.14931	9.47e-13	sp|P00450|CERU_HUMAN/tr|E9PFZ2|E9PFZ2_HUMAN	1	0.03397	8.92202
UGP_01.15389.15389.5.1.dta	3525	4753.84	1892.84	5	EHEGAIYPDJTTDFQR	-	2861	2861	6-5-3-0-0	10	NXT	610	0	0	7	0.08317	0.15862	3.04454	0.48292	T	b2+;b3+;b4+;b5+;b6+;b7+;y3+;	b2+;b5+;	sp|P00450|CERU_HUMAN	K	AD	129	0	138	0.00016	0.084485	1.58e-26	sp|P00450|CERU_HUMAN/tr|E9PFZ2|E9PFZ2_HUMAN	11	-0.00174	-0.366097
UGP_01.15390.15390.4.0.dta	783	4274.7	1413.7	4	ITYSIVQTJCSK	10,Carbamidomethyl[C];	2861	2861	6-5-3-0-0	9	NXS	808	2	0.06589	3	0.01483	0.09696	3.05561	0.29626	T	y4+;y5+;y7+;Y0+;Y1+;	Y0+;Y1+;	sp|P01042|KNG1_HUMAN	R	EN	197	0	205	6e-05	0.042412	1.13e-15	sp|P01042|KNG1_HUMAN	13	0.00318	0.744088
UGP_01.15392.15392.4.0.dta	1433	4794.92	1421.72	4	KVSJVSCQASVSR	7,Carbamidomethyl[C];	3373.2	3373.21	7-6-2-0-3	4	NXS	1148	0	0	3	0.05035	0.0703	2.93248	0.20616	T	b1+;b12++;y1+;	b1+;y1+;	sp|P55058|PLTP_HUMAN	M	MH	140	0.01	143	-4e-05	-0.028116	1.07e-13	sp|P55058|PLTP_HUMAN	1	0.00768	1.60203
UGP_01.15395.15395.3.0.dta	2557	3471.36	1266.56	3	LGJWSAMPSCK	7,Oxidation[M];10,Carbamidomethyl[C];	2204.8	2204.77	5-4-2-0-0	3	NXS	266	4	0.09021	3	0.03786	0.1288	3.06703	0.39504	T	b7+;y4+;y5+;Y0+;Y1+;Y3+;Y5+;	y4+;Y1+;	sp|P02749|APOH_HUMAN	K	AS	251	0	253	0.00075	0.591695	1.68e-17	sp|P02749|APOH_HUMAN/tr|J3KS17|J3KS17_HUMAN	13	-0.03047	-8.78
UGP_01.15401.15401.4.0.dta	1237	4003.75	2381.17	4	NJATVHEQVGGPSLTSDLQAQSK	-	1622.58	1622.58	5-4-0-0-0	2	NXT	344	4	0.07972	18	0.25941	0.31857	5.22088	1.66322	T	b2+;b3+;b4+;b7+;b8+;b9+;b11+;y2+;y3+;y5+;y6+;y7+;y8+;y9+;y12+;y13+;y14+;y18++;Y0++;Y0++;Y1++;Y1++;	y2+;y5+;y6+;y9+;y14+;Y1++;	sp|P04004|VTNC_HUMAN	K	GN	85	0	86	0.01275	5.35227	4.14e-28	sp|P04004|VTNC_HUMAN/tr|F5GX75|F5GX75_HUMAN	8	-0.00243	-0.607083
UGP_01.15405.15405.4.0.dta	3966	4003.75	2381.17	4	NJATVHEQVGGPSLTSDLQAQSK	-	1622.58	1622.58	5-4-0-0-0	2	NXT	344	3	0.06919	16	0.25887	0.27163	6.3126	1.71472	T	b3+;b6+;b7+;b8+;b9+;b11+;y2+;y3+;y5+;y6+;y8+;y9+;y12+;y13+;y14+;y16+;Y0++;Y1++;Y1++;	y2+;y3+;y6+;y8+;y9+;y14+;Y1++;	sp|P04004|VTNC_HUMAN	K	GN	85	0	86	0.01275	5.35227	4.14e-28	sp|P04004|VTNC_HUMAN/tr|F5GX75|F5GX75_HUMAN	8	-0.00243	-0.607083
UGP_01.15406.15406.4.0.dta	3500	4770.99	2451.15	4	HKPEIJSTTHPGADLQENFCR	20,Carbamidomethyl[C];	2319.84	2319.84	5-6-1-0-0	6	NXT	950	1	0.00319	7	0.09571	0.13843	2.86934	0.3972	T	b2+;b14++;y1+;y7+;y9+;y11+;y19++;Y0++;	b2+;y11+;	sp|P00734|THRB_HUMAN	P	NP	138	0	143	0.00446	1.81882	8.06e-14	sp|P00734|THRB_HUMAN/tr|C9JV37|C9JV37_HUMAN/tr|E9PIT3|E9PIT3_HUMAN	2	-0.00479	-1.0042
UGP_01.15408.15408.4.1.dta	1936	4770.99	2241.14	4	LADVEDLIQQQISJDTVSPR	-	2529.85	2529.9	7-4-1-0-2	14	NXT	950	0	0	4	0.12116	0.07918	3.64194	0.28837	T	b11++;y1+;y2+;y3+;	b11++;y1+;y2+;	sp|Q96IY4|CBPB2_HUMAN	L	AS	95	0.01	108	0.00161	0.71807	1.78e-24	sp|Q96IY4|CBPB2_HUMAN/tr|A0A087WSY5|A0A087WSY5_HUMAN	1	0.04668	9.7863
UGP_01.15410.15410.4.0.dta	2997	4624.94	2711.26	4	YPHKPEIJSTTHPGADLQENFCR	22,Carbamidomethyl[C];	1913.68	1913.68	5-4-1-0-0	8	NXT	834	2	0.02501	8	0.11964	0.15493	2.85919	0.44296	T	b3+;b4+;y3+;y4+;y7+;y10+;y11+;y21++;Y0++;Y1++;	y7+;y11+;	sp|P00734|THRB_HUMAN	R	NP	136	0	143	-0.0038	-1.40105	6.75e-18	sp|P00734|THRB_HUMAN/tr|C9JV37|C9JV37_HUMAN/tr|E9PIT3|E9PIT3_HUMAN	20	-0.00162	-0.350351
UGP_01.15413.15413.3.0.dta	1199	4462.73	1892.84	3	EHEGAIYPDJTTDFQR	-	2569.89	2569.9	6-5-2-0-0	10	NXT	504	1	0.05056	3	0.11979	0.13579	2.909	0.395	T	b6+;b7+;y3+;Y1++;	b7+;Y1++;	sp|P00450|CERU_HUMAN	K	AD	129	0	138	0.00016	0.084485	1.58e-26	sp|P00450|CERU_HUMAN/tr|E9PFZ2|E9PFZ2_HUMAN	11	0.01633	3.66004
UGP_01.15416.15416.5.0.dta	3518	5159.18	2954.4	5	SRYPHKPEIJSTTHPGADLQENFCR	24,Carbamidomethyl[C];	2204.78	2204.77	5-4-2-0-0	10	NXT	584	5	0.12848	10	0.15894	0.24381	4.05436	0.98848	T	b6+;b8+;b6++;y4+;y5+;y6+;y7+;y11+;y11++;y14++;Y4++;Y1+++;Y3+++;Y4+++;Y5+++;	y7+;y11+;Y1+++;Y4+++;	sp|P00734|THRB_HUMAN	R	NP	134	0	143	0.00292	0.988028	2.26e-21	sp|P00734|THRB_HUMAN/tr|C9JV37|C9JV37_HUMAN/tr|E9PIT3|E9PIT3_HUMAN	21	-0.0099	-1.91928
UGP_01.15417.15417.4.0.dta	2979	4624.94	2548.2	4	PHKPEIJSTTHPGADLQENFCR	21,Carbamidomethyl[C];	2076.74	2076.75	6-4-0-0-2	7	NXT	832	1	0.00377	9	0.15292	0.15331	2.70117	0.4141	T	b2+;b3+;b13+++;y1+;y3+;y4+;y7+;y8+;y11+;Y4+++;	b13+++;y11+;	sp|P00734|THRB_HUMAN	Y	NP	137	0	143	-0.0036	-1.41222	1.86e-13	sp|P00734|THRB_HUMAN/tr|C9JV37|C9JV37_HUMAN/tr|E9PIT3|E9PIT3_HUMAN	1	0.00844	1.82529
UGP_01.15418.15418.4.0.dta	3501	4770.99	2451.15	4	HKPEIJSTTHPGADLQENFCR	20,Carbamidomethyl[C];	2319.84	2319.84	5-6-1-0-0	6	NXT	896	1	0.0026	7	0.07084	0.11734	3.03913	0.35662	T	b2+;b3+;y1+;y4+;y7+;y9+;y11+;Y1++;	b2+;y1+;	sp|P00734|THRB_HUMAN	P	NP	138	0.01	143	0.00446	1.81882	8.06e-14	sp|P00734|THRB_HUMAN/tr|C9JV37|C9JV37_HUMAN/tr|E9PIT3|E9PIT3_HUMAN	2	-0.00763	-1.59958
UGP_01.15420.15420.6.0.dta	2804	5159.17	2954.4	6	SRYPHKPEIJSTTHPGADLQENFCR	24,Carbamidomethyl[C];	2204.78	2204.77	5-4-2-0-0	10	NXT	612	1	0.00316	16	0.21556	0.26081	3.60644	0.9406	T	b2+;b3+;b5+;b6+;b8+;b6++;y1+;y2+;y3+;y4+;y5+;y6+;y7+;y10+;y11+;y11++;Y1++;	b6+;y4+;y11+;	sp|P00734|THRB_HUMAN	R	NP	134	0	143	0.00292	0.988028	2.26e-21	sp|P00734|THRB_HUMAN/tr|C9JV37|C9JV37_HUMAN/tr|E9PIT3|E9PIT3_HUMAN	21	-0.00496	-0.961581
UGP_01.15421.15421.3.1.dta	4168	4003.75	2381.17	3	NJATVHEQVGGPSLTSDLQAQSK	0,Carbamyl[AnyN-term];	1622.58	1622.58	5-4-0-0-0	2	NXT	344	3	0.07342	6	0.09432	0.17735	2.84284	0.50418	T	y2+;y3+;y4+;y5+;y6+;y9+;Y0++;Y1++;Y1++;	y4+;Y1++;	sp|P04004|VTNC_HUMAN	K	GN	85	0	86	-0.00334	-1.37723	3.55e-42	sp|P04004|VTNC_HUMAN/tr|F5GX75|F5GX75_HUMAN	1	-0.00244	-0.609581
UGP_01.15422.15422.4.0.dta	1237	4003.75	2381.17	4	NJATVHEQVGGPSLTSDLQAQSK	-	1622.58	1622.58	5-4-0-0-0	2	NXT	334	3	0.05141	13	0.22635	0.24525	4.06569	0.99711	T	b3+;b6+;y2+;y3+;y4+;y5+;y6+;y7+;y8+;y13+;y14+;y15+;y18++;Y0++;Y0++;Y1++;	y2+;y4+;y6+;y14+;	sp|P04004|VTNC_HUMAN	K	GN	85	0	86	0.01275	5.35227	4.14e-28	sp|P04004|VTNC_HUMAN/tr|F5GX75|F5GX75_HUMAN	8	-0.00305	-0.761976
UGP_01.15423.15423.4.0.dta	3	4070.85	2011.11	4	KLHINHNJLTESVGPLPK	-	2059.74	2059.73	5-4-1-0-1	8	NXT	98	8	0.25707	6	0.06365	0.24851	4.74229	1.17851	T	b4+;y2+;y4+;y5+;y7+;y8+;Y0++;Y0++;Y1++;Y1++;Y2++;Y3++;Y4++;Y5++;	y5+;Y0++;Y1++;Y2++;Y3++;	sp|P51884|LUM_HUMAN	K	SL	120	0	127	0.00109	0.541724	4.66e-25	sp|P51884|LUM_HUMAN	14	-0.00513	-1.26049
UGP_01.15425.15425.6.0.dta	2804	5159.17	2954.4	6	SRYPHKPEIJSTTHPGADLQENFCR	24,Carbamidomethyl[C];	2204.78	2204.77	5-4-2-0-0	10	NXT	612	0	0	14	0.13435	0.19974	1.91194	0.38189	T	b2+;b3+;b5+;b6+;b8+;b6++;y2+;y3+;y4+;y5+;y6+;y7+;y11+;y11++;	y11+;	sp|P00734|THRB_HUMAN	R	NP	134	0.01	143	0.00292	0.988028	2.26e-21	sp|P00734|THRB_HUMAN/tr|C9JV37|C9JV37_HUMAN/tr|E9PIT3|E9PIT3_HUMAN	21	-0.00496	-0.961581
UGP_01.15427.15427.4.0.dta	3501	4770.99	2451.15	4	HKPEIJSTTHPGADLQENFCR	20,Carbamidomethyl[C];	2319.84	2319.84	5-6-1-0-0	6	NXT	896	1	0.00499	7	0.15947	0.1668	3.03913	0.50694	T	b2+;b3+;y1+;y3+;y4+;y7+;y11+;Y0++;	b2+;y11+;	sp|P00734|THRB_HUMAN	P	NP	138	0	143	0.00446	1.81882	8.06e-14	sp|P00734|THRB_HUMAN/tr|C9JV37|C9JV37_HUMAN/tr|E9PIT3|E9PIT3_HUMAN	2	-0.00763	-1.59958
UGP_01.15437.15437.3.1.dta	4168	4003.75	2381.17	3	NJATVHEQVGGPSLTSDLQAQSK	0,Carbamyl[AnyN-term];	1622.58	1622.58	5-4-0-0-0	2	NXT	346	1	0.03281	7	0.07798	0.15926	1.91194	0.3045	T	b2+;y2+;y4+;y5+;y6+;y8+;y9+;Y1++;	Y1++;	sp|P04004|VTNC_HUMAN	K	GN	85	0.01	86	-0.00334	-1.37723	3.55e-42	sp|P04004|VTNC_HUMAN/tr|F5GX75|F5GX75_HUMAN	1	-0.00096	-0.239835
UGP_01.15440.15440.6.0.dta	2804	5159.17	2954.4	6	SRYPHKPEIJSTTHPGADLQENFCR	24,Carbamidomethyl[C];	2204.77	2204.77	5-4-2-0-0	10	NXT	626	0	0	8	0.07617	0.14604	1.91194	0.27922	T	b3+;b5+;b6+;y2+;y5+;y7+;y11+;y11++;	y11+;	sp|P00734|THRB_HUMAN	R	NP	134	0.01	143	0.00292	0.988028	2.26e-21	sp|P00734|THRB_HUMAN/tr|C9JV37|C9JV37_HUMAN/tr|E9PIT3|E9PIT3_HUMAN	21	-0.00154	-0.298556
UGP_01.15441.15441.5.4.dta	2979	4300.84	2548.2	5	PHKPEIJSTTHPGADLQENFCR	21,Carbamidomethyl[C];	1752.64	1752.64	4-4-0-0-2	7	NXT	544	0	0	9	0.09652	0.13026	1.80695	0.23537	T	b2+;y3+;y4+;y5+;y7+;y10+;y11+;y11++;y15++;	y11+;	sp|P00734|THRB_HUMAN	Y	NP	137	0.01	143	-0.0036	-1.41222	1.86e-13	sp|P00734|THRB_HUMAN/tr|C9JV37|C9JV37_HUMAN/tr|E9PIT3|E9PIT3_HUMAN	1	0.00452	1.0512
UGP_01.15441.15441.6.0.dta	2804	5159.17	2954.4	6	SRYPHKPEIJSTTHPGADLQENFCR	24,Carbamidomethyl[C];	2204.77	2204.77	5-4-2-0-0	10	NXT	626	0	0	13	0.13716	0.20361	1.91194	0.38929	T	b2+;b3+;b5+;b6+;b6++;y3+;y4+;y5+;y7+;y10+;y11+;y11++;y15++;	y11+;	sp|P00734|THRB_HUMAN	R	NP	134	0	143	0.00292	0.988028	2.26e-21	sp|P00734|THRB_HUMAN/tr|C9JV37|C9JV37_HUMAN/tr|E9PIT3|E9PIT3_HUMAN	21	-0.00154	-0.298556
UGP_01.15443.15443.5.0.dta	3	4070.84	2011.11	5	KLHINHNJLTESVGPLPK	-	2059.74	2059.73	5-4-1-0-1	8	NXT	100	7	0.20668	6	0.06092	0.2459	3.48056	0.85588	T	b1+;b4+;y2+;y5+;y6+;y7+;Y0++;Y1++;Y1++;Y2++;Y3++;Y4++;Y5++;	y5+;Y1++;Y3++;	sp|P51884|LUM_HUMAN	K	SL	120	0	127	0.00109	0.541724	4.66e-25	sp|P51884|LUM_HUMAN	14	-0.00194	-0.476677
UGP_01.15445.15445.4.4.dta	1936	4770.99	2241.14	4	LADVEDLIQQQISJDTVSPR	-	2529.86	2529.9	7-4-1-0-2	14	NXT	894	0	0	4	0.13609	0.08553	3.64194	0.31148	T	b11++;y1+;y2+;y3+;	b11++;y1+;y2+;	sp|Q96IY4|CBPB2_HUMAN	L	AS	95	0.01	108	0.00161	0.71807	1.78e-24	sp|Q96IY4|CBPB2_HUMAN/tr|A0A087WSY5|A0A087WSY5_HUMAN	1	0.04252	8.91416
UGP_01.15446.15446.2.3.dta	2324	2411.02	870.515	2	KVJASVPR	-	1540.5	1540.49	NNH(HN(HEX&n-acetyl&sulfate))(HH)	3	NXS	42	0	0	3	0.10344	0.14943	2.10436	0.31445	T	b1+;y1+;y2+;	b1+;	sp|P51693|APLP1_HUMAN	R	GF	549	0	551	0.00021	0.240964	2.86e-16	sp|P51693|APLP1_HUMAN/tr|B7Z4G8|B7Z4G8_HUMAN/tr|F5GZ08|F5GZ08_HUMAN/tr|K7EMN4|K7EMN4_HUMAN/tr|S4R3U6|S4R3U6_HUMAN	7	-0.01492	-6.19081
UGP_01.15449.15449.4.1.dta	1237	4003.75	2381.17	4	NJATVHEQVGGPSLTSDLQAQSK	-	1622.58	1622.58	5-4-0-0-0	2	NXT	334	3	0.02064	15	0.16662	0.23589	3.41523	0.80561	T	b2+;b3+;b9+;y2+;y3+;y4+;y5+;y6+;y7+;y8+;y14+;y17+;y18+;y18++;y6+++;Y0++;Y0++;Y1++;	y4+;y6+;y14+;	sp|P04004|VTNC_HUMAN	K	GN	85	0	86	0.01275	5.35227	4.14e-28	sp|P04004|VTNC_HUMAN/tr|F5GX75|F5GX75_HUMAN	8	-0.00318	-0.794454
UGP_01.15451.15451.4.1.dta	1237	4003.75	2381.17	4	NJATVHEQVGGPSLTSDLQAQSK	-	1622.58	1622.58	5-4-0-0-0	2	NXT	334	3	0.03511	6	0.08778	0.14451	2.6813	0.38747	T	b4+;y2+;y3+;y4+;y5+;y6+;Y0++;Y0++;Y1++;	y4+;Y1++;	sp|P04004|VTNC_HUMAN	K	GN	85	0	86	0.01275	5.35227	4.14e-28	sp|P04004|VTNC_HUMAN/tr|F5GX75|F5GX75_HUMAN	8	-0.00318	-0.794454
UGP_01.15454.15454.4.2.dta	4213	3958.55	1753.78	4	LGJWSAMPSCKASCK	0,Carbamyl[AnyN-term];10,Carbamidomethyl[C];11,Carbamidomethyl[K];14,Carbamidomethyl[C];	2204.77	2204.77	5-4-2-0-0	3	NXS	468	3	0.05275	3	0.10623	0.18353	3.03913	0.55776	T	y4+;y8+;y9+;Y0+;Y0++;Y1++;	y8+;Y1++;	sp|P02749|APOH_HUMAN	K	VP	251	0	253	-0.0001	-0.055624	9.45e-31	sp|P02749|APOH_HUMAN	1	0.00011	0.027795
UGP_01.15455.15455.3.0.dta	3159	2585.12	1206.62	3	KPSAGJNSLYR	-	1378.5	1378.48	6-2-0-0-0	6	NXS	58	0	0	3	0.04066	0.0954	2.00312	0.1911	T	b1+;b9++;y2+;	b1+;	sp|P02749|APOH_HUMAN	Y	DT	157	0.01	162	0.00018	0.149055	4.85e-09	sp|P02749|APOH_HUMAN/tr|J3QLI0|J3QLI0_HUMAN/tr|J3QRN2|J3QRN2_HUMAN	2	-0.02183	-8.4477
UGP_01.15458.15458.3.1.dta	3236	3809.46	1604.68	3	CLNGJWTEPPQCK	1,Carbamidomethyl[C];3,Deamidated[N];12,Carbamidomethyl[C];	2204.78	2204.77	5-4-2-0-0	5	NXT	268	2	0.01026	5	0.29748	0.27424	2.06085	0.56516	T	y2+;y4+;y5+;y6+;y7+;Y1+;Y0++;	y5+;	sp|Q03591|FHR1_HUMAN	M	DS	190	0	194	-0.00139	-0.865684	1.85e-19	sp|Q03591|FHR1_HUMAN/sp|P08603|CFAH_HUMAN	1	-0.00974	-2.55746
UGP_01.15459.15459.4.0.dta	3518	5159.17	2954.4	4	SRYPHKPEIJSTTHPGADLQENFCR	24,Carbamidomethyl[C];	2204.78	2204.77	5-4-2-0-0	10	NXT	612	5	0.09754	5	0.14867	0.19439	4.05436	0.78812	T	b6+;y4+;y7+;y11+;y11++;Y1++;Y1+++;Y1+++;Y3+++;Y4+++;	y7+;y11+;y11++;Y1+++;	sp|P00734|THRB_HUMAN	R	NP	134	0	143	0.00292	0.988028	2.26e-21	sp|P00734|THRB_HUMAN/tr|C9JV37|C9JV37_HUMAN/tr|E9PIT3|E9PIT3_HUMAN	21	-0.00398	-0.771592
UGP_01.15462.15462.6.0.dta	2804	5159.17	2954.4	6	SRYPHKPEIJSTTHPGADLQENFCR	24,Carbamidomethyl[C];	2204.77	2204.77	5-4-2-0-0	10	NXT	628	1	0.00623	11	0.09808	0.18309	1.91194	0.35005	T	b2+;b5+;b6+;y2+;y4+;y5+;y6+;y7+;y10+;y11+;y11++;Y1++;	y11+;	sp|P00734|THRB_HUMAN	R	NP	134	0.01	143	0.00292	0.988028	2.26e-21	sp|P00734|THRB_HUMAN/tr|C9JV37|C9JV37_HUMAN/tr|E9PIT3|E9PIT3_HUMAN	21	-0.00097	-0.188051
UGP_01.15468.15468.3.0.dta	3	4070.85	2011.11	3	KLHINHNJLTESVGPLPK	-	2059.74	2059.73	5-4-1-0-1	8	NXT	98	4	0.16061	4	0.13064	0.22685	4.13904	0.93895	T	b4+;y2+;y4+;y5+;Y0++;Y1++;Y2++;Y4++;	y2+;y5+;Y0++;Y1++;	sp|P51884|LUM_HUMAN	K	SL	120	0	127	0.00109	0.541724	4.66e-25	sp|P51884|LUM_HUMAN	14	-0.00269	-0.66096
UGP_01.15485.15485.4.0.dta	3	3779.74	2011.11	4	KLHINHNJLTESVGPLPK	-	1768.64	1768.64	5-4-0-0-1	8	NXT	74	3	0.22483	3	0.1446	0.25418	4.74229	1.20538	T	b6+;y2+;y5+;Y1++;Y1++;Y2++;	b6+;y2+;y5+;Y1++;Y2++;	sp|P51884|LUM_HUMAN	K	SL	120	0	127	0.00109	0.541724	4.66e-25	sp|P51884|LUM_HUMAN	14	0.00248	0.656304
UGP_01.15486.15486.4.0.dta	301	3309.37	1104.6	4	GLJVTLSSTGR	-	2204.77	2204.77	5-4-2-0-0	3	NXT	412	7	0.33134	7	0.07024	0.3336	5.22533	1.74318	T	b3+;b4+;y4+;y5+;y6+;y7+;y8+;Y0+;Y0+;Y1+;Y2+;Y3+;Y4+;Y5+;	y7+;Y0+;Y1+;Y4+;Y5+;	sp|P0C0L4|CO4A_HUMAN	R	NG	1326	0	1328	-0.00169	-1.5286	2e-09	sp|P0C0L4|CO4A_HUMAN/sp|P0C0L5|CO4B_HUMAN/tr|A0A0G2JL54|A0A0G2JL54_HUMAN/tr|A0A0G2JPR0|A0A0G2JPR0_HUMAN/tr|A0A140TA29|A0A140TA29_HUMAN/tr|A0A140TA32|A0A140TA32_HUMAN/tr|A0A140TA44|A0A140TA44_HUMAN/tr|A0A140TA49|A0A140TA49_HUMAN/tr|F5GXS0|F5GXS0_HUMAN	12	-0.00127	-0.383875
UGP_01.15510.15510.3.6.dta	3740	3579.45	1997.91	3	AENQAJVTCQVSNFYPR	9,Carbamidomethyl[C];	1581.54	1581.56	6-3-0-0-0	6	NXT	526	0	0	3	0.0992	0.08665	3.05003	0.26429	T	b13+;y1+;y2+;	y1+;y2+;	sp|O00241|SIRB1_HUMAN	R	GL	264	0.01	269	-0.00295	-1.47582	9.1e-10	sp|O00241|SIRB1_HUMAN/tr|H3BUW0|H3BUW0_HUMAN	12	0.01953	5.45771
UGP_01.15510.15510.4.2.dta	1936	4771	2241.14	4	LADVEDLIQQQISJDTVSPR	-	2529.86	2529.9	7-4-1-0-2	14	NXT	828	0	0	4	0.13633	0.08458	3.64194	0.30803	T	b11++;y1+;y2+;y3+;	b11++;y1+;y2+;	sp|Q96IY4|CBPB2_HUMAN	L	AS	95	0.01	108	0.00161	0.71807	1.78e-24	sp|Q96IY4|CBPB2_HUMAN/tr|A0A087WSY5|A0A087WSY5_HUMAN	1	0.03444	7.22019
UGP_01.15516.15516.4.1.dta	2817	4810.01	2094.01	4	NPVGLIGAEJATGETDPSHSK	-	2716	2715.96	6-5-2-0-1	10	NXT	704	1	0.01468	8	0.15037	0.19521	3.80863	0.74347	T	b2+;b3+;b4+;b5+;b6+;y5+;y6+;y9+;Y1++;	b4+;b5+;y5+;	sp|P43251|BTD_HUMAN	K	FL	340	0	349	0.00487	2.32458	1.82e-28	sp|P43251|BTD_HUMAN	14	-0.03935	-8.1825
UGP_01.15521.15521.4.2.dta	3525	4899.89	1892.84	4	EHEGAIYPDJTTDFQR	-	3007.05	3007.06	6-5-3-0-1	10	NXT	570	3	0.05134	6	0.09526	0.18327	3.04454	0.55796	T	b2+;b3+;b5+;b6+;b7+;y3+;Y1+;Y1++;Y2++;	b7+;Y1++;	sp|P00450|CERU_HUMAN	K	AD	129	0	138	0.00016	0.084485	1.58e-26	sp|P00450|CERU_HUMAN/tr|E9PFZ2|E9PFZ2_HUMAN	11	0.00991	2.02291
UGP_01.15524.15524.4.0.dta	3009	4227.76	2022	4	ELHHLQEQJVSNAFLDK	-	2205.76	2205.79	5-4-1-0-2	9	NXS	894	1	0.01098	9	0.11281	0.14928	2.0649	0.30824	T	b3+;b4+;b5+;b6+;b8+;y2+;y3+;y4+;y5+;Y1++;	y5+;	sp|P00450|CERU_HUMAN	K	GE	754	0	762	0.00138	0.682159	1.52e-20	sp|P00450|CERU_HUMAN/tr|E9PFZ2|E9PFZ2_HUMAN/tr|H7C5R1|H7C5R1_HUMAN	18	0.03154	7.46204
UGP_01.15526.15526.4.0.dta	2837	4503.91	2200.07	4	LAGKPTHVJVSVVMAEVDGTC	14,Oxidation[M];21,Carbamidomethyl[C];	2303.84	2303.84	4-6-1-0-1	9	NXS	558	0	0	5	0.0846	0.12158	2.85919	0.34762	T	b7+;b8+;b5++;y1+;y2+;	b8+;y1+;	sp|P01876|IGHA1_HUMAN	R	Y-	332	0	340	-0.00168	-0.76327	1.98e-34	sp|P01876|IGHA1_HUMAN/tr|A0A0G2JMB2|A0A0G2JMB2_HUMAN	1	0.00033	0.073286
UGP_01.15527.15527.4.0.dta	3009	4227.76	2022	4	ELHHLQEQJVSNAFLDK	-	2205.76	2205.79	5-4-1-0-2	9	NXS	894	1	0.01147	11	0.15133	0.18378	2.0649	0.37948	T	b3+;b4+;b5+;b6+;b7+;b9+;b10+;y2+;y3+;y4+;y5+;Y1++;	y5+;	sp|P00450|CERU_HUMAN	K	GE	754	0	762	0.00138	0.682159	1.52e-20	sp|P00450|CERU_HUMAN/tr|E9PFZ2|E9PFZ2_HUMAN/tr|H7C5R1|H7C5R1_HUMAN	18	0.03154	7.46204
UGP_01.15530.15530.4.5.dta	2837	4504.92	2200.07	4	LAGKPTHVJVSVVMAEVDGTC	14,Oxidation[M];21,Carbamidomethyl[C];	2304.84	2304.86	4-6-0-0-3	9	NXS	580	0	0	6	0.08291	0.12054	1.92403	0.23193	T	b4+;b7+;b5++;y1+;y2+;y5+;	y1+;	sp|P01876|IGHA1_HUMAN	R	Y-	332	0.01	340	-0.00168	-0.76327	1.98e-34	sp|P01876|IGHA1_HUMAN/tr|A0A0G2JMB2|A0A0G2JMB2_HUMAN	1	0.01749	3.88331
UGP_01.15534.15534.4.3.dta	2849	4366.81	2339.07	4	GLTFQQJASSMCVPDQDTAIR	12,Carbamidomethyl[C];	2027.73	2027.75	3-4-1-0-3	7	NXS	1008	0	0	5	0.45168	0.38883	4.3159	1.67815	T	y1+;y3+;y4+;y6+;y8+;	y1+;y4+;y6+;y8+;	sp|P01871|IGHM_HUMAN	R	VF	203	0	209	0.00136	0.581181	6.41e-16	sp|P01871|IGHM_HUMAN/tr|A0A1B0GUU9|A0A1B0GUU9_HUMAN	21	0.01416	3.2434
UGP_01.15539.15539.4.2.dta	2849	4366.81	2339.07	4	GLTFQQJASSMCVPDQDTAIR	12,Carbamidomethyl[C];	2027.73	2027.75	3-4-1-0-3	7	NXS	1008	0	0	4	0.47879	0.3987	4.36244	1.73932	T	y1+;y4+;y6+;y8+;	y1+;y4+;y6+;y8+;	sp|P01871|IGHM_HUMAN	R	VF	203	0	209	0.00136	0.581181	6.41e-16	sp|P01871|IGHM_HUMAN/tr|A0A1B0GUU9|A0A1B0GUU9_HUMAN	21	0.01416	3.2434
UGP_01.15540.15540.3.6.dta	3740	3579.44	1997.91	3	AENQAJVTCQVSNFYPR	9,Carbamidomethyl[C];	1581.53	1581.51	NNH(HN(HEX&n-acetyl&sulfate))(HN)	6	NXT	510	0	0	4	0.08702	0.08214	3.05003	0.25052	T	b4+;b13+;y1+;y2+;	y1+;y2+;	sp|O00241|SIRB1_HUMAN	R	GL	264	0.01	269	-0.00295	-1.47582	9.1e-10	sp|O00241|SIRB1_HUMAN/tr|H3BUW0|H3BUW0_HUMAN	12	-0.01931	-5.39618
UGP_01.15540.15540.4.3.dta	1936	4771	2241.14	4	LADVEDLIQQQISJDTVSPR	-	2529.87	2529.9	7-4-1-0-2	14	NXT	778	0	0	4	0.12723	0.08202	3.64194	0.2987	T	b11++;y1+;y2+;y3+;	b11++;y1+;y2+;	sp|Q96IY4|CBPB2_HUMAN	L	AS	95	0.01	108	0.00161	0.71807	1.78e-24	sp|Q96IY4|CBPB2_HUMAN/tr|A0A087WSY5|A0A087WSY5_HUMAN	1	0.03116	6.53254
UGP_01.15546.15546.4.0.dta	2997	4624.94	2711.26	4	YPHKPEIJSTTHPGADLQENFCR	22,Carbamidomethyl[C];	1913.67	1913.68	5-4-1-0-0	8	NXT	882	2	0.02912	9	0.16751	0.19219	3.62582	0.69685	T	b3+;b4+;y1+;y4+;y7+;y8+;y11+;y12+;y11++;Y1++;Y1++;	y7+;y11+;Y1++;	sp|P00734|THRB_HUMAN	R	NP	136	0	143	-0.0038	-1.40105	6.75e-18	sp|P00734|THRB_HUMAN/tr|C9JV37|C9JV37_HUMAN/tr|E9PIT3|E9PIT3_HUMAN	20	0.00236	0.510389
UGP_01.15547.15547.4.0.dta	2997	4624.94	2711.26	4	YPHKPEIJSTTHPGADLQENFCR	22,Carbamidomethyl[C];	1913.67	1913.68	5-4-1-0-0	8	NXT	882	3	0.02183	15	0.25335	0.26456	3.62582	0.95926	T	b3+;b4+;y1+;y2+;y3+;y4+;y5+;y7+;y8+;y10+;y11+;y12+;y11++;y19++;y21++;Y0++;Y1++;Y1++;	b3+;y7+;y11+;	sp|P00734|THRB_HUMAN	R	NP	136	0	143	-0.0038	-1.40105	6.75e-18	sp|P00734|THRB_HUMAN/tr|C9JV37|C9JV37_HUMAN/tr|E9PIT3|E9PIT3_HUMAN	20	0.00236	0.510389
UGP_01.15548.15548.3.0.dta	301	2653.14	1104.6	3	GLJVTLSSTGR	-	1548.54	1548.54	4-3-1-0-0	3	NXT	68	6	0.30517	4	0.06849	0.27776	3.87262	1.07565	T	y4+;y5+;y6+;y7+;Y0+;Y0+;Y1+;Y1+;Y2+;Y5+;	y7+;Y0+;Y1+;	sp|P0C0L4|CO4A_HUMAN	R	NG	1326	0	1328	-0.00169	-1.5286	2e-09	sp|P0C0L4|CO4A_HUMAN/sp|P0C0L5|CO4B_HUMAN/tr|A0A0G2JL54|A0A0G2JL54_HUMAN/tr|A0A0G2JPR0|A0A0G2JPR0_HUMAN/tr|A0A140TA29|A0A140TA29_HUMAN/tr|A0A140TA32|A0A140TA32_HUMAN/tr|A0A140TA44|A0A140TA44_HUMAN/tr|A0A140TA49|A0A140TA49_HUMAN/tr|F5GXS0|F5GXS0_HUMAN	12	0.00036	0.13574
UGP_01.15549.15549.2.0.dta	301	3309.37	1104.6	2	GLJVTLSSTGR	-	2204.77	2204.77	5-4-2-0-0	3	NXT	414	8	0.41592	4	0.03354	0.2926	4.58043	1.34021	T	y4+;y5+;y6+;y7+;Y0+;Y0+;Y1+;Y1+;Y2+;Y3+;Y4+;Y5+;	Y1+;Y2+;Y3+;Y4+;	sp|P0C0L4|CO4A_HUMAN	R	NG	1326	0	1328	-0.00169	-1.5286	2e-09	sp|P0C0L4|CO4A_HUMAN/sp|P0C0L5|CO4B_HUMAN/tr|A0A0G2JL54|A0A0G2JL54_HUMAN/tr|A0A0G2JPR0|A0A0G2JPR0_HUMAN/tr|A0A140TA29|A0A140TA29_HUMAN/tr|A0A140TA32|A0A140TA32_HUMAN/tr|A0A140TA44|A0A140TA44_HUMAN/tr|A0A140TA49|A0A140TA49_HUMAN/tr|F5GXS0|F5GXS0_HUMAN	12	0.00254	0.767752
UGP_01.15550.15550.4.0.dta	3501	4771	2451.15	4	HKPEIJSTTHPGADLQENFCR	20,Carbamidomethyl[C];	2319.86	2319.84	5-6-1-0-0	6	NXT	780	0	0	6	0.13884	0.15206	3.03913	0.46213	T	b2+;b3+;y1+;y4+;y7+;y11+;	b2+;y11+;	sp|P00734|THRB_HUMAN	P	NP	138	0	143	0.00446	1.81882	8.06e-14	sp|P00734|THRB_HUMAN/tr|C9JV37|C9JV37_HUMAN/tr|E9PIT3|E9PIT3_HUMAN	2	-0.0224	-4.696
UGP_01.15554.15554.2.0.dta	301	3309.37	1104.6	2	GLJVTLSSTGR	-	2204.77	2204.77	5-4-2-0-0	3	NXT	414	8	0.34768	5	0.0426	0.28093	3.87262	1.08795	T	y1+;y4+;y5+;y6+;y7+;Y0+;Y0+;Y1+;Y1+;Y2+;Y3+;Y4+;Y5+;	Y1+;Y2+;Y4+;	sp|P0C0L4|CO4A_HUMAN	R	NG	1326	0	1328	-0.00169	-1.5286	2e-09	sp|P0C0L4|CO4A_HUMAN/sp|P0C0L5|CO4B_HUMAN/tr|A0A0G2JL54|A0A0G2JL54_HUMAN/tr|A0A0G2JPR0|A0A0G2JPR0_HUMAN/tr|A0A140TA29|A0A140TA29_HUMAN/tr|A0A140TA32|A0A140TA32_HUMAN/tr|A0A140TA44|A0A140TA44_HUMAN/tr|A0A140TA49|A0A140TA49_HUMAN/tr|F5GXS0|F5GXS0_HUMAN	12	0.00254	0.767752
UGP_01.15555.15555.2.0.dta	4231	3309.37	1104.6	2	GLJVTLSSTGR	0,Carbamyl[AnyN-term];	2204.77	2204.77	5-4-2-0-0	3	NXT	414	8	0.4286	7	0.045	0.32512	4.58043	1.48919	T	y1+;y3+;y4+;y5+;y6+;y7+;y8+;Y0+;Y0+;Y1+;Y1+;Y2+;Y3+;Y4+;Y5+;	Y1+;Y2+;Y3+;Y4+;	sp|P0C0L4|CO4A_HUMAN	R	NG	1326	0	1328	0.0006	0.522379	1.21e-29	sp|P0C0L4|CO4A_HUMAN/sp|P0C0L5|CO4B_HUMAN/tr|A0A140TA49|A0A140TA49_HUMAN/tr|A0A140TA44|A0A140TA44_HUMAN/tr|A0A140TA29|A0A140TA29_HUMAN/tr|A0A0G2JPR0|A0A0G2JPR0_HUMAN/tr|A0A140TA32|A0A140TA32_HUMAN/tr|F5GXS0|F5GXS0_HUMAN/tr|A0A0G2JL54|A0A0G2JL54_HUMAN	1	0.00254	0.767752
UGP_01.15557.15557.3.0.dta	2849	4164.73	2339.07	3	GLTFQQJASSMCVPDQDTAIR	12,Carbamidomethyl[C];	1825.66	1825.66	5-5-0-0-0	7	NXS	926	0	0	5	0.52853	0.43139	4.41375	1.90407	T	y1+;y4+;y5+;y6+;y8+;	y1+;y4+;y6+;y8+;	sp|P01871|IGHM_HUMAN	R	VF	203	0	209	0.00136	0.581181	6.41e-16	sp|P01871|IGHM_HUMAN/tr|A0A1B0GUU9|A0A1B0GUU9_HUMAN	21	0.00405	0.972688
UGP_01.15561.15561.4.0.dta	3501	4771	2451.15	4	HKPEIJSTTHPGADLQENFCR	20,Carbamidomethyl[C];	2319.86	2319.84	5-6-1-0-0	6	NXT	780	2	0.02238	5	0.13024	0.15392	3.03913	0.46779	T	b2+;b3+;y4+;y7+;y11+;Y1++;Y3++;	b2+;y11+;	sp|P00734|THRB_HUMAN	P	NP	138	0	143	0.00446	1.81882	8.06e-14	sp|P00734|THRB_HUMAN/tr|C9JV37|C9JV37_HUMAN/tr|E9PIT3|E9PIT3_HUMAN	2	-0.0224	-4.696
UGP_01.15565.15565.2.0.dta	301	3309.37	1104.6	2	GLJVTLSSTGR	-	2204.77	2204.77	5-4-2-0-0	3	NXT	414	8	0.26876	7	0.04553	0.26211	3.06703	0.80389	T	b4+;y1+;y3+;y4+;y5+;y6+;y7+;Y0+;Y0+;Y1+;Y1+;Y2+;Y3+;Y4+;Y5+;	Y1+;Y2+;	sp|P0C0L4|CO4A_HUMAN	R	NG	1326	0	1328	-0.00169	-1.5286	2e-09	sp|P0C0L4|CO4A_HUMAN/sp|P0C0L5|CO4B_HUMAN/tr|A0A0G2JL54|A0A0G2JL54_HUMAN/tr|A0A0G2JPR0|A0A0G2JPR0_HUMAN/tr|A0A140TA29|A0A140TA29_HUMAN/tr|A0A140TA32|A0A140TA32_HUMAN/tr|A0A140TA44|A0A140TA44_HUMAN/tr|A0A140TA49|A0A140TA49_HUMAN/tr|F5GXS0|F5GXS0_HUMAN	12	0.00161	0.486646
UGP_01.15566.15566.3.0.dta	301	3309.38	1104.6	3	GLJVTLSSTGR	-	2204.78	2204.77	5-4-2-0-0	3	NXT	410	6	0.42837	4	0.0364	0.29421	4.58043	1.34761	T	y4+;y5+;y6+;y7+;Y0+;Y1+;Y1+;Y2+;Y3+;Y4+;	Y1+;Y2+;Y3+;Y4+;	sp|P0C0L4|CO4A_HUMAN	R	NG	1326	0	1328	-0.00169	-1.5286	2e-09	sp|P0C0L4|CO4A_HUMAN/sp|P0C0L5|CO4B_HUMAN/tr|A0A0G2JL54|A0A0G2JL54_HUMAN/tr|A0A0G2JPR0|A0A0G2JPR0_HUMAN/tr|A0A140TA29|A0A140TA29_HUMAN/tr|A0A140TA32|A0A140TA32_HUMAN/tr|A0A140TA44|A0A140TA44_HUMAN/tr|A0A140TA49|A0A140TA49_HUMAN/tr|F5GXS0|F5GXS0_HUMAN	12	-0.00546	-1.65036
UGP_01.15569.15569.4.2.dta	2849	4367.83	2339.07	4	GLTFQQJASSMCVPDQDTAIR	12,Carbamidomethyl[C];	2028.76	2028.74	5-6-0-0-0	7	NXS	800	0	0	9	0.43933	0.403	4.3159	1.73929	T	b3+;b9+;y1+;y3+;y4+;y5+;y6+;y8+;y10+;	y1+;y4+;y6+;y8+;	sp|P01871|IGHM_HUMAN	R	VF	203	0	209	0.00136	0.581181	6.41e-16	sp|P01871|IGHM_HUMAN/tr|A0A1B0GUU9|A0A1B0GUU9_HUMAN	21	-0.01854	-4.24563
UGP_01.15571.15571.4.1.dta	2817	4809.97	2094.01	4	NPVGLIGAEJATGETDPSHSK	-	2715.96	2715.96	6-5-2-0-1	10	NXT	1062	3	0.06234	3	0.08849	0.13749	3.80863	0.52363	T	b5+;b6+;y5+;Y0++;Y1++;Y2++;	b5+;y5+;Y1++;	sp|P43251|BTD_HUMAN	K	FL	340	0	349	0.00487	2.32458	1.82e-28	sp|P43251|BTD_HUMAN	14	0.00163	0.338951
UGP_01.15577.15577.3.3.dta	301	3967.66	1104.6	3	GLJVTLSSTGR	-	2863.06	2863.04	6-5-1-0-4	3	NXT	732	6	0.14901	4	0.0237	0.18685	3.06703	0.57306	T	y1+;y5+;y6+;y7+;Y0+;Y0+;Y1+;Y2+;Y4+;Y5+;	Y4+;Y5+;	sp|P0C0L4|CO4A_HUMAN	R	NG	1326	0	1328	-0.00169	-1.5286	2e-09	sp|P0C0L4|CO4A_HUMAN/sp|P0C0L5|CO4B_HUMAN/tr|A0A0G2JL54|A0A0G2JL54_HUMAN/tr|A0A0G2JPR0|A0A0G2JPR0_HUMAN/tr|A0A140TA29|A0A140TA29_HUMAN/tr|A0A140TA32|A0A140TA32_HUMAN/tr|A0A140TA44|A0A140TA44_HUMAN/tr|A0A140TA49|A0A140TA49_HUMAN/tr|F5GXS0|F5GXS0_HUMAN	12	-0.0144	-3.63026
UGP_01.15582.15582.3.0.dta	92	4367.82	2495.18	3	RGLTFQQJASSMCVPDQDTAIR	13,Carbamidomethyl[C];	1872.64	1872.65	6-3-1-0-0	8	NXS	918	1	0.05462	5	0.5246	0.38999	5.03075	1.96194	T	b6+;b11++;y1+;y4+;y8+;Y0++;	b6+;y1+;y4+;y8+;Y0++;	sp|P01871|IGHM_HUMAN	H	VF	202	0	209	-0.00593	-2.37565	9.32e-27	sp|P01871|IGHM_HUMAN/tr|A0A1B0GUU9|A0A1B0GUU9_HUMAN	1	0.0108	2.47321
UGP_01.15584.15584.5.0.dta	2997	4624.94	2711.26	5	YPHKPEIJSTTHPGADLQENFCR	22,Carbamidomethyl[C];	1913.68	1913.68	5-4-1-0-0	8	NXT	834	4	0.06056	7	0.11955	0.17569	2.85919	0.50233	T	b3+;b4+;b11++;y4+;y7+;y11+;y11++;Y1++;Y1++;Y3++;Y4++;	y11+;Y1++;	sp|P00734|THRB_HUMAN	R	NP	136	0	143	-0.0038	-1.40105	6.75e-18	sp|P00734|THRB_HUMAN/tr|C9JV37|C9JV37_HUMAN/tr|E9PIT3|E9PIT3_HUMAN	20	-0.00238	-0.514713
UGP_01.15586.15586.4.1.dta	2817	4810.99	2094.01	4	NPVGLIGAEJATGETDPSHSK	-	2716.98	2716.98	6-5-1-0-3	10	NXT	938	2	0.02301	6	0.15867	0.19947	3.80863	0.75971	T	b2+;b3+;b4+;b5+;b6+;y5+;Y0++;Y1++;	b4+;b5+;y5+;	sp|P43251|BTD_HUMAN	K	FL	340	0	349	0.00487	2.32458	1.82e-28	sp|P43251|BTD_HUMAN	14	0.00158	0.328484
UGP_01.15588.15588.4.0.dta	2849	4164.74	2339.07	4	GLTFQQJASSMCVPDQDTAIR	12,Carbamidomethyl[C];	1825.66	1825.66	5-5-0-0-0	7	NXS	414	0	0	9	0.49831	0.43158	4.3159	1.86265	T	b3+;b8+;b9+;y1+;y3+;y4+;y5+;y6+;y8+;	y1+;y4+;y6+;y8+;	sp|P01871|IGHM_HUMAN	R	VF	203	0	209	0.00136	0.581181	6.41e-16	sp|P01871|IGHM_HUMAN/tr|A0A1B0GUU9|A0A1B0GUU9_HUMAN	21	-0.00169	-0.405886
UGP_01.15589.15589.4.0.dta	2837	4503.9	2200.07	4	LAGKPTHVJVSVVMAEVDGTC	14,Oxidation[M];21,Carbamidomethyl[C];	2303.83	2303.84	4-6-1-0-1	9	NXS	626	0	0	5	0.05928	0.10399	1.92403	0.20008	T	b8+;b5++;y1+;y2+;y5+;	y1+;	sp|P01876|IGHA1_HUMAN	R	Y-	332	0.01	340	-0.00168	-0.76327	1.98e-34	sp|P01876|IGHA1_HUMAN/tr|A0A0G2JMB2|A0A0G2JMB2_HUMAN	1	0.01232	2.73603
UGP_01.15593.15593.4.0.dta	1201	4308.68	2103.93	4	CGJCSLTTLKDEDFCKR	1,Carbamidomethyl[C];4,Carbamidomethyl[C];15,Carbamidomethyl[C];	2204.76	2204.77	5-4-2-0-0	3	NXS	668	3	0.03751	11	0.08033	0.25564	3.05561	0.78115	T	b3+;b4+;y3+;y4+;y5+;y6+;y7+;y8+;y9+;y10+;y11+;Y0++;Y1++;Y1++;	y4+;Y1++;	sp|P49908|SEPP1_HUMAN	K	VS	172	0	174	0.00862	4.09517	1.07e-29	sp|P49908|SEPP1_HUMAN/tr|A0A182DWH7|A0A182DWH7_HUMAN/tr|A0A182DWH8|A0A182DWH8_HUMAN	20	0.01263	2.93198
UGP_01.15594.15594.3.0.dta	301	2491.09	1104.6	3	GLJVTLSSTGR	-	1386.49	1386.49	3-3-1-0-0	3	NXT	40	6	0.34977	4	0.06382	0.29435	4.58043	1.34825	T	y5+;y6+;y7+;y8+;Y0+;Y1+;Y1+;Y2+;Y3+;Y4+;	y7+;Y0+;Y1+;Y3+;	sp|P0C0L4|CO4A_HUMAN	R	NG	1326	0	1328	-0.00169	-1.5286	2e-09	sp|P0C0L4|CO4A_HUMAN/sp|P0C0L5|CO4B_HUMAN/tr|A0A0G2JL54|A0A0G2JL54_HUMAN/tr|A0A0G2JPR0|A0A0G2JPR0_HUMAN/tr|A0A140TA29|A0A140TA29_HUMAN/tr|A0A140TA32|A0A140TA32_HUMAN/tr|A0A140TA44|A0A140TA44_HUMAN/tr|A0A140TA49|A0A140TA49_HUMAN/tr|F5GXS0|F5GXS0_HUMAN	12	0.00248	0.995952
UGP_01.15596.15596.4.0.dta	2988	4393.86	2189.08	4	KFVQGJSTEVACHPGYGLPK	12,Carbamidomethyl[C];	2204.78	2204.77	5-4-2-0-0	6	NXT	644	6	0.12641	14	0.18058	0.26086	4.53585	1.18324	T	b1+;b3+;b4+;b10+;b13+;y2+;y4+;y5+;y6+;y7+;y8+;y9+;y10+;y18+;Y0++;Y0++;Y1++;Y1++;Y2++;Y4++;	y2+;y7+;Y0++;Y1++;	sp|Q02985|FHR3_HUMAN	R	AQ	103	0	108	0.00426	1.94514	2.67e-17	sp|Q02985|FHR3_HUMAN/tr|A0A087WYK9|A0A087WYK9_HUMAN/tr|Q6NSD3|Q6NSD3_HUMAN	21	-0.00964	-2.19447
UGP_01.15597.15597.3.0.dta	3227	3340.35	1920.85	3	QQJASSMCVPDQDTAIR	8,Carbamidomethyl[C];	1419.49	1419.5	5-3-0-0-0	3	NXS	304	0	0	3	0.04832	0.0985	2.05294	0.20222	T	y4+;y6+;y8+;	y8+;	sp|P01871|IGHM_HUMAN	F	VF	207	0.01	209	2e-05	0.010407	3.33e-13	sp|P01871|IGHM_HUMAN/tr|A0A1B0GUU9|A0A1B0GUU9_HUMAN	2	0.01038	3.10841
UGP_01.15606.15606.3.0.dta	301	3309.38	1104.6	3	GLJVTLSSTGR	-	2204.78	2204.77	5-4-2-0-0	3	NXT	408	8	0.4754	6	0.03532	0.32661	5.22533	1.70665	T	b4+;y4+;y5+;y6+;y7+;y8+;Y0+;Y0+;Y1+;Y1+;Y2+;Y3+;Y4+;Y5+;	Y1+;Y2+;Y3+;Y4+;Y5+;	sp|P0C0L4|CO4A_HUMAN	R	NG	1326	0	1328	-0.00169	-1.5286	2e-09	sp|P0C0L4|CO4A_HUMAN/sp|P0C0L5|CO4B_HUMAN/tr|A0A0G2JL54|A0A0G2JL54_HUMAN/tr|A0A0G2JPR0|A0A0G2JPR0_HUMAN/tr|A0A140TA29|A0A140TA29_HUMAN/tr|A0A140TA32|A0A140TA32_HUMAN/tr|A0A140TA44|A0A140TA44_HUMAN/tr|A0A140TA49|A0A140TA49_HUMAN/tr|F5GXS0|F5GXS0_HUMAN	12	-0.00606	-1.83171
UGP_01.15607.15607.4.0.dta	3031	4300.84	2184.08	4	LAGKPTHVJVSVVMAEVDGTC	21,Carbamidomethyl[C];	2116.76	2116.76	5-5-1-0-0	9	NXS	528	0	0	7	0.13611	0.17174	2.04524	0.35124	T	b4+;b7+;b8+;b12+;y1+;y2+;y4+;	y1+;	sp|P01876|IGHA1_HUMAN	R	Y-	332	0	340	0.00263	1.20362	6.93e-22	sp|P01876|IGHA1_HUMAN/tr|A0A0G2JMB2|A0A0G2JMB2_HUMAN	2	-0.00718	-1.66983
UGP_01.15608.15608.4.0.dta	1201	4308.69	2103.93	4	CGJCSLTTLKDEDFCKR	1,Carbamidomethyl[C];4,Carbamidomethyl[C];15,Carbamidomethyl[C];	2204.77	2204.77	5-4-2-0-0	3	NXS	704	3	0.03746	12	0.16943	0.34865	4.56511	1.59163	T	b3+;b4+;y1+;y3+;y4+;y5+;y6+;y7+;y8+;y9+;y10+;y11+;Y0++;Y1++;Y1++;	y1+;y4+;y6+;Y1++;	sp|P49908|SEPP1_HUMAN	K	VS	172	0	174	0.00862	4.09517	1.07e-29	sp|P49908|SEPP1_HUMAN/tr|A0A182DWH7|A0A182DWH7_HUMAN/tr|A0A182DWH8|A0A182DWH8_HUMAN	20	0.00693	1.60876
UGP_01.15611.15611.4.0.dta	1496	3291.38	977.505	4	JATWSASLK	-	2313.87	2313.87	3-9-0-0-0	1	NXT	388	0	0	3	0.11241	0.14094	3.09101	0.43564	T	y1+;y4+;y5+;	y4+;y5+;	sp|P04114|APOB_HUMAN	Y	NK	3895	0	3895	-0.00038	-0.388354	2.82e-12	sp|P04114|APOB_HUMAN	1	-0.00158	-0.480189
UGP_01.15617.15617.4.0.dta	3295	4367.84	2339.07	4	GLTFQQJASSMCVPDQDTAIR	12,Carbamidomethyl[C];	2028.76	2028.74	5-6-0-0-0	7	NXS	788	0	0	12	0.50133	0.41887	4.5873	1.92148	T	b3+;b8+;b12+;y1+;y2+;y3+;y4+;y6+;y7+;y8+;y9+;y10+;	y1+;y4+;y6+;y8+;	sp|P01871|IGHM_HUMAN	R	VF	203	0	209	0.00136	0.581181	6.41e-16	sp|P01871|IGHM_HUMAN/tr|A0A1B0GUU9|A0A1B0GUU9_HUMAN	21	-0.02082	-4.76774
UGP_01.15632.15632.3.0.dta	1538	3157.26	1534.71	3	JHSCSEGQISIFR	4,Carbamidomethyl[C];	1622.56	1622.58	5-4-0-0-0	1	NXS	230	4	0.26145	3	0.06566	0.20978	3.84588	0.80681	T	y1+;y10+;y11+;Y0+;Y0+;Y1+;Y0++;	Y0+;Y1+;Y0++;	sp|O75882|ATRN_HUMAN	R	YE	731	0	731	-1e-05	-0.006512	8.92e-26	sp|O75882|ATRN_HUMAN	14	0.02331	7.38538
UGP_01.15639.15639.5.0.dta	2997	4624.94	2711.26	5	YPHKPEIJSTTHPGADLQENFCR	22,Carbamidomethyl[C];	1913.68	1913.68	5-4-1-0-0	8	NXT	834	2	0.02439	15	0.25916	0.26293	2.85919	0.75178	T	b3+;y1+;y2+;y4+;y5+;y6+;y7+;y10+;y11+;y12+;y11++;y12++;y19++;y20++;y21++;Y1++;Y1++;	y7+;y11+;	sp|P00734|THRB_HUMAN	R	NP	136	0	143	-0.0038	-1.40105	6.75e-18	sp|P00734|THRB_HUMAN/tr|C9JV37|C9JV37_HUMAN/tr|E9PIT3|E9PIT3_HUMAN	20	-0.00162	-0.350351
UGP_01.15640.15640.3.0.dta	301	3309.38	1104.6	3	GLJVTLSSTGR	-	2204.78	2204.77	5-4-2-0-0	3	NXT	408	8	0.49739	5	0.02743	0.32699	5.22533	1.70862	T	y4+;y5+;y6+;y7+;y8+;Y0+;Y0+;Y1+;Y1+;Y2+;Y3+;Y4+;Y5+;	Y1+;Y2+;Y3+;Y4+;Y5+;	sp|P0C0L4|CO4A_HUMAN	R	NG	1326	0	1328	-0.00169	-1.5286	2e-09	sp|P0C0L4|CO4A_HUMAN/sp|P0C0L5|CO4B_HUMAN/tr|A0A0G2JL54|A0A0G2JL54_HUMAN/tr|A0A0G2JPR0|A0A0G2JPR0_HUMAN/tr|A0A140TA29|A0A140TA29_HUMAN/tr|A0A140TA32|A0A140TA32_HUMAN/tr|A0A140TA44|A0A140TA44_HUMAN/tr|A0A140TA49|A0A140TA49_HUMAN/tr|F5GXS0|F5GXS0_HUMAN	12	-0.00608	-1.83776
UGP_01.15649.15649.4.0.dta	2817	4663.91	2094.01	4	NPVGLIGAEJATGETDPSHSK	-	2569.9	2569.9	6-5-2-0-0	10	NXT	1086	1	0.0349	3	0.06971	0.11173	3.80863	0.42555	T	b5+;b6+;y5+;Y1++;	b6+;y5+;Y1++;	sp|P43251|BTD_HUMAN	K	FL	340	0	349	0.00487	2.32458	1.82e-28	sp|P43251|BTD_HUMAN	14	0.00719	1.54196
UGP_01.15650.15650.4.1.dta	2849	4367.84	2339.07	4	GLTFQQJASSMCVPDQDTAIR	12,Carbamidomethyl[C];	2028.76	2028.74	5-6-0-0-0	7	NXS	792	0	0	6	0.34712	0.3454	4.3159	1.49069	T	b3+;y1+;y3+;y4+;y6+;y8+;	y1+;y4+;y6+;y8+;	sp|P01871|IGHM_HUMAN	R	VF	203	0	209	0.00136	0.581181	6.41e-16	sp|P01871|IGHM_HUMAN/tr|A0A1B0GUU9|A0A1B0GUU9_HUMAN	21	-0.0215	-4.92346
UGP_01.15652.15652.3.0.dta	3227	3340.36	1920.85	3	QQJASSMCVPDQDTAIR	8,Carbamidomethyl[C];	1419.5	1419.5	5-3-0-0-0	3	NXS	380	0	0	3	0.04764	0.1107	2.05294	0.22726	T	y1+;y4+;y8+;	y8+;	sp|P01871|IGHM_HUMAN	F	VF	207	0.01	209	2e-05	0.010407	3.33e-13	sp|P01871|IGHM_HUMAN/tr|A0A1B0GUU9|A0A1B0GUU9_HUMAN	2	0.00035	0.104811
UGP_01.15654.15654.4.0.dta	3295	4367.84	2339.07	4	GLTFQQJASSMCVPDQDTAIR	12,Carbamidomethyl[C];	2028.76	2028.74	5-6-0-0-0	7	NXS	792	0	0	7	0.28399	0.29721	4.543	1.35022	T	b9+;y1+;y4+;y6+;y8+;y9+;y10+;	y1+;y4+;y6+;y8+;	sp|P01871|IGHM_HUMAN	R	VF	203	0	209	0.00136	0.581181	6.41e-16	sp|P01871|IGHM_HUMAN/tr|A0A1B0GUU9|A0A1B0GUU9_HUMAN	21	-0.0215	-4.92346
UGP_01.15661.15661.4.0.dta	2988	4393.86	2189.08	4	KFVQGJSTEVACHPGYGLPK	12,Carbamidomethyl[C];	2204.78	2204.77	5-4-2-0-0	6	NXT	644	6	0.14717	13	0.15135	0.24426	4.53585	1.10791	T	b1+;b3+;b13+;b18+;y2+;y4+;y5+;y6+;y7+;y8+;y9+;y13+;y14+;Y0++;Y0++;Y1++;Y1++;Y2++;Y3++;	y2+;y7+;Y0++;Y1++;	sp|Q02985|FHR3_HUMAN	R	AQ	103	0	108	0.00426	1.94514	2.67e-17	sp|Q02985|FHR3_HUMAN/tr|A0A087WYK9|A0A087WYK9_HUMAN/tr|Q6NSD3|Q6NSD3_HUMAN	21	-0.00969	-2.20585
UGP_01.15676.15676.2.0.dta	301	3309.37	1104.6	2	GLJVTLSSTGR	-	2204.77	2204.77	5-4-2-0-0	3	NXT	416	8	0.20424	6	0.03115	0.2324	2.07742	0.48279	T	y3+;y4+;y5+;y6+;y7+;y8+;Y0+;Y0+;Y1+;Y1+;Y2+;Y3+;Y4+;Y5+;	Y1+;	sp|P0C0L4|CO4A_HUMAN	R	NG	1326	0	1328	-0.00169	-1.5286	2e-09	sp|P0C0L4|CO4A_HUMAN/sp|P0C0L5|CO4B_HUMAN/tr|A0A0G2JL54|A0A0G2JL54_HUMAN/tr|A0A0G2JPR0|A0A0G2JPR0_HUMAN/tr|A0A140TA29|A0A140TA29_HUMAN/tr|A0A140TA32|A0A140TA32_HUMAN/tr|A0A140TA44|A0A140TA44_HUMAN/tr|A0A140TA49|A0A140TA49_HUMAN/tr|F5GXS0|F5GXS0_HUMAN	12	0.00078	0.235766
UGP_01.15687.15687.4.0.dta	2988	4393.86	2189.08	4	KFVQGJSTEVACHPGYGLPK	12,Carbamidomethyl[C];	2204.78	2204.77	5-4-2-0-0	6	NXT	644	5	0.10934	11	0.15088	0.23582	4.53585	1.06963	T	b1+;b3+;b13+;y2+;y6+;y7+;y8+;y9+;y10+;y12+;y13+;Y0++;Y0++;Y1++;Y1++;Y2++;	y2+;y7+;Y0++;Y1++;	sp|Q02985|FHR3_HUMAN	R	AQ	103	0	108	0.00426	1.94514	2.67e-17	sp|Q02985|FHR3_HUMAN/tr|A0A087WYK9|A0A087WYK9_HUMAN/tr|Q6NSD3|Q6NSD3_HUMAN	21	-0.00997	-2.26959
UGP_01.15699.15699.4.0.dta	4377	3291.38	1223.68	4	VMKVLJFTTK	3,Carbamyl[K];	2067.7	2067.71	9-3-0-0-0	6	NXT	372	0	0	3	0.44728	0.21159	3.14017	0.66443	T	y1+;y2+;y7+;	y1+;y7+;	sp|P13671|CO6_HUMAN	K	AK	319	0	324	-0.00213	-1.73925	2.55e-20	sp|P13671|CO6_HUMAN	1	0.01679	5.10279
UGP_01.15708.15708.5.0.dta	2997	4624.95	2711.26	5	YPHKPEIJSTTHPGADLQENFCR	22,Carbamidomethyl[C];	1913.68	1913.68	5-4-1-0-0	8	NXT	788	0	0	12	0.17018	0.18541	2.85919	0.53011	T	b3+;b4+;b7+;y4+;y5+;y6+;y8+;y10+;y11+;y12+;y11++;y19++;	b3+;y11+;	sp|P00734|THRB_HUMAN	R	NP	136	0	143	-0.0038	-1.40105	6.75e-18	sp|P00734|THRB_HUMAN/tr|C9JV37|C9JV37_HUMAN/tr|E9PIT3|E9PIT3_HUMAN	20	-0.00683	-1.47709
UGP_01.15734.15734.3.0.dta	2482	3738.52	1898.87	3	QDQCIYJTTYLNVQR	0,Gln->pyro-Glu[AnyN-termQ];4,Carbamidomethyl[C];	1839.65	1839.64	4-3-2-0-0	7	NXT	516	3	0.17723	3	0.09227	0.1138	3.70328	0.42144	T	y1+;y13+;y6++;Y4++;Y4++;Y5++;	y6++;Y4++;Y5++;	sp|P02763|A1AG1_HUMAN	R	EN	87	0	93	0.0022	1.15798	2.85e-31	sp|P02763|A1AG1_HUMAN	13	-0.00774	-2.07089
UGP_01.15741.15741.5.0.dta	3501	4947.02	2451.15	5	HKPEIJSTTHPGADLQENFCR	20,Carbamidomethyl[C];	2495.87	2495.87	5-4-3-0-0	6	NXT	1084	0	0	4	0.08959	0.12044	3.03913	0.36603	T	b2+;y1+;y7+;y11+;	b2+;y11+;	sp|P00734|THRB_HUMAN	P	NP	138	0.01	143	0.00446	1.81882	8.06e-14	sp|P00734|THRB_HUMAN/tr|C9JV37|C9JV37_HUMAN/tr|E9PIT3|E9PIT3_HUMAN	2	-0.00319	-0.644964
UGP_01.15742.15742.5.0.dta	3500	4947.02	2451.15	5	HKPEIJSTTHPGADLQENFCR	20,Carbamidomethyl[C];	2495.87	2495.87	5-4-3-0-0	6	NXT	1084	0	0	5	0.12242	0.13923	2.86934	0.3995	T	b2+;y1+;y7+;y11+;y11++;	b2+;y7+;	sp|P00734|THRB_HUMAN	P	NP	138	0	143	0.00446	1.81882	8.06e-14	sp|P00734|THRB_HUMAN/tr|C9JV37|C9JV37_HUMAN/tr|E9PIT3|E9PIT3_HUMAN	2	-0.00319	-0.644964
UGP_01.15754.15754.4.0.dta	3	5092.2	2011.11	4	KLHINHNJLTESVGPLPK	-	3081.09	3081.09	7-6-2-0-1	8	NXT	408	5	0.09001	6	0.05668	0.15784	2.73654	0.43193	T	y2+;y4+;y5+;y6+;y7+;y2+++;Y0++;Y1++;Y3++;Y4++;Y5++;	y2+++;Y1++;	sp|P51884|LUM_HUMAN	K	SL	120	0	127	0.00109	0.541724	4.66e-25	sp|P51884|LUM_HUMAN	14	0.00155	0.304447
UGP_01.15755.15755.4.0.dta	3	5092.2	2011.11	4	KLHINHNJLTESVGPLPK	-	3081.09	3081.09	7-6-2-0-1	8	NXT	408	2	0.06132	5	0.09767	0.19474	3.48056	0.67779	T	b1+;y2+;y5+;y7+;y2+++;Y0++;Y1++;	y2+;y5+;Y1++;	sp|P51884|LUM_HUMAN	K	SL	120	0	127	0.00109	0.541724	4.66e-25	sp|P51884|LUM_HUMAN	14	0.00155	0.304447
UGP_01.15769.15769.4.1.dta	1444	4932.03	1791.84	4	KHYTJSSQDVTVPCR	14,Carbamidomethyl[C];	3140.19	3140.16	7-7-0-0-4	5	NXS	984	0	0	3	0.09945	0.08326	2.9245	0.24349	T	b1+;b2+;y1+;	b1+;b2+;	sp|P01877|IGHA2_HUMAN	V	VP	88	0.01	92	-0.0063	-3.51401	4e-10	sp|P01877|IGHA2_HUMAN/tr|A0A286YEY5|A0A286YEY5_HUMAN	1	-0.02999	-6.08186
UGP_01.15770.15770.5.0.dta	3501	4947.03	2451.15	5	HKPEIJSTTHPGADLQENFCR	20,Carbamidomethyl[C];	2495.88	2495.87	5-4-3-0-0	6	NXT	1008	0	0	5	0.07397	0.11605	3.03913	0.3527	T	b2+;y1+;y4+;y7+;y11+;	b2+;y11+;	sp|P00734|THRB_HUMAN	P	NP	138	0.01	143	0.00446	1.81882	8.06e-14	sp|P00734|THRB_HUMAN/tr|C9JV37|C9JV37_HUMAN/tr|E9PIT3|E9PIT3_HUMAN	2	-0.01621	-3.27737
UGP_01.15775.15775.5.0.dta	2997	4771	2711.26	5	YPHKPEIJSTTHPGADLQENFCR	22,Carbamidomethyl[C];	2059.74	2059.73	5-4-1-0-1	8	NXT	840	4	0.05478	8	0.14115	0.19172	3.62582	0.69513	T	b3+;b4+;y4+;y7+;y11+;y12+;y11++;y12++;Y0++;Y1++;Y4++;Y5++;	y7+;y11+;Y1++;	sp|P00734|THRB_HUMAN	R	NP	136	0	143	-0.0038	-1.40105	6.75e-18	sp|P00734|THRB_HUMAN/tr|C9JV37|C9JV37_HUMAN/tr|E9PIT3|E9PIT3_HUMAN	20	-0.00122	-0.255766
UGP_01.15779.15779.4.1.dta	3501	4771.02	2451.15	4	HKPEIJSTTHPGADLQENFCR	20,Carbamidomethyl[C];	2319.87	2319.84	5-6-1-0-0	6	NXT	658	1	0.00846	7	0.23117	0.20047	3.83944	0.76968	T	b2+;b3+;y1+;y4+;y6+;y7+;y11+;Y1++;	b2+;y7+;y11+;	sp|P00734|THRB_HUMAN	P	NP	138	0	143	0.00446	1.81882	8.06e-14	sp|P00734|THRB_HUMAN/tr|C9JV37|C9JV37_HUMAN/tr|E9PIT3|E9PIT3_HUMAN	2	-0.03797	-7.96008
UGP_01.15782.15782.4.3.dta	1444	3738.53	1791.84	4	KHYTJSSQDVTVPCR	14,Carbamidomethyl[C];	1946.69	1946.69	7-4-0-0-0	5	NXS	558	0	0	4	0.10954	0.08833	2.9245	0.25831	T	b1+;b2+;y1+;y7++;	b1+;b2+;	sp|P01877|IGHA2_HUMAN	V	VP	88	0.01	92	-0.0063	-3.51401	4e-10	sp|P01877|IGHA2_HUMAN/tr|A0A286YEY5|A0A286YEY5_HUMAN	1	-0.00291	-0.778589
UGP_01.15785.15785.5.0.dta	3482	4988.09	2782.3	5	GNVAVTVSGHTCQHWSAQTPHTHJR	12,Carbamidomethyl[C];	2205.8	2205.79	5-4-1-0-2	24	NXT	636	1	0.02514	4	0.04114	0.1341	1.90957	0.25606	T	b2+;b3+;b4+;y1+;Y1++;	Y1++;	sp|P00747|PLMN_HUMAN	R	TP	285	0.01	308	-0.00052	-0.18683	4.81e-20	sp|P00747|PLMN_HUMAN	28	-0.00482	-0.966495
UGP_01.15786.15786.5.3.dta	2804	5800.46	2954.4	5	SRYPHKPEIJSTTHPGADLQENFCR	24,Carbamidomethyl[C];	2846.07	2846.03	5-5-2-0-3	10	NXT	352	0	0	4	0.06939	0.12013	2.84284	0.34151	T	y1+;y7+;y11+;y11++;	y7+;y11+;	sp|P00734|THRB_HUMAN	R	NP	134	0.01	143	0.00292	0.988028	2.26e-21	sp|P00734|THRB_HUMAN/tr|C9JV37|C9JV37_HUMAN/tr|E9PIT3|E9PIT3_HUMAN	21	-0.0438	-7.55237
UGP_01.15787.15787.4.0.dta	4353	3716.53	1511.76	4	VYKPSAGJNSLYR	3,Carbamyl[K];	2204.77	2204.77	5-4-2-0-0	8	NXS	706	9	0.06899	5	0.01404	0.14149	2.06085	0.29159	T	b4+;y2+;y4+;y5+;y10+;Y0+;Y1+;Y1+;Y2+;Y0++;Y1++;Y1++;Y2++;Y4++;	Y1+;	sp|P02749|APOH_HUMAN	R	DT	155	0	162	0.00089	0.588334	2.78e-30	sp|P02749|APOH_HUMAN/tr|J3QLI0|J3QLI0_HUMAN/tr|J3QRN2|J3QRN2_HUMAN	1	-0.00084	-0.226078
UGP_01.15790.15790.4.0.dta	3194	4323.63	1461.61	4	EHEGAIYPDJTTD	-	2862.01	2862.02	6-5-2-0-2	10	NXT	126	0	0	5	0.1082	0.15922	3.04454	0.48475	T	b2+;b3+;b5+;b6+;b7+;	b2+;b5+;	sp|P00450|CERU_HUMAN	K	FQ	129	0	138	-0.00298	-2.03748	4.8e-15	sp|P00450|CERU_HUMAN/tr|E9PFZ2|E9PFZ2_HUMAN	1	0.0066	1.52685
UGP_01.15799.15799.3.1.dta	2347	2969.17	958.556	3	TPLTAJITK	-	2010.61	2010.61	N(NH(HN(HEX&n-acetyl&sulfate))(HN(HEX&n-acetyl&sulfate)))(F)	6	NXT	84	3	0.06645	5	0.06308	0.11499	3.90115	0.44858	T	b3+;b7+;y4+;y6+;y8+;Y0+;Y0+;Y1+;	y8+;Y0+;Y1+;	sp|P01877|IGHA2_HUMAN	K	SG	200	0	205	-0.00028	-0.291806	9.48e-23	sp|P01877|IGHA2_HUMAN/tr|A0A0G2JMB2|A0A0G2JMB2_HUMAN/tr|A0A286YEY5|A0A286YEY5_HUMAN	6	-0.00429	-1.44534
UGP_01.15801.15801.3.0.dta	39	3523.5	1609.82	3	SIJTTNVMGTSLTVR	8,Oxidation[M];	1913.68	1913.68	5-4-1-0-0	3	NXT	530	2	0.10652	4	0.05694	0.13784	3.02854	0.41746	T	b4+;y3+;y7+;y8+;Y0+;Y1+;	y8+;Y1+;	sp|P01023|A2MG_HUMAN	F	VN	408	0	410	-0.00114	-0.707721	8.43e-63	sp|P01023|A2MG_HUMAN	1	0.00179	0.508164
UGP_01.15804.15804.4.2.dta	2007	4747.05	1883.01	4	LHINHNJLTESVGPLPK	-	2864.04	2864.04	8-7-0-0-1	7	NXT	406	4	0.26818	4	0.08436	0.20614	4.9718	1.02491	T	b2+;b6+;y5+;y7+;Y1+;Y1++;Y3++;Y4++;	y5+;Y1+;Y1++;Y3++;Y4++;	sp|P51884|LUM_HUMAN	K	SL	121	0	127	0.00027	0.143312	4.56e-15	sp|P51884|LUM_HUMAN	24	-0.00312	-0.657389
UGP_01.15805.15805.4.1.dta	3501	4771.01	2451.15	4	HKPEIJSTTHPGADLQENFCR	20,Carbamidomethyl[C];	2319.86	2319.84	5-6-1-0-0	6	NXT	714	1	0.00618	9	0.25254	0.21554	3.83944	0.82754	T	b2+;b3+;y1+;y3+;y4+;y5+;y7+;y10+;y11+;Y1++;	b2+;y7+;y11+;	sp|P00734|THRB_HUMAN	P	NP	138	0	143	0.00446	1.81882	8.06e-14	sp|P00734|THRB_HUMAN/tr|C9JV37|C9JV37_HUMAN/tr|E9PIT3|E9PIT3_HUMAN	2	-0.02854	-5.98319
UGP_01.15810.15810.4.0.dta	4353	3716.53	1511.76	4	VYKPSAGJNSLYR	3,Carbamyl[K];	2204.77	2204.77	5-4-2-0-0	8	NXS	706	10	0.07418	5	0.01857	0.15008	2.06085	0.30929	T	b4+;y2+;y3+;y5+;y10+;Y0+;Y1+;Y1+;Y2+;Y1++;Y1++;Y2++;Y2++;Y3++;Y4++;	Y1+;	sp|P02749|APOH_HUMAN	R	DT	155	0	162	0.00089	0.588334	2.78e-30	sp|P02749|APOH_HUMAN/tr|J3QLI0|J3QLI0_HUMAN/tr|J3QRN2|J3QRN2_HUMAN	1	-0.00108	-0.290672
[truncated: 36,609 more rows]

## Sheet: Glycoproteins
	Glycoproteins identified from UGP using 739N
[truncated: 378 more rows]

[truncated: 3 more sheets: Glycosites, Glycopeptides, N-Glycans]
