# Supplementary material for: Large-scale Identification of N-linked Intact Glycopeptides in Human Serum using HILIC Enrichment and Spectral Library Search
Source: Mol Cell Proteomics. 2020 Feb 26;19(4):672–89. doi: 10.1074/mcp.RA119.001791 (PMC7124471; doi:10.1074/mcp.RA119.001791)
Supplement: Supplementary Table S13 [file 156056_1_supp_471934_q5hz49.xlsx]

## Sheet: Glycoproteins
	Glycoproteins identified from UGP using 739N	Glycoproteins identified from FGP using 739N	Glycoproteins identified from UGP and FGP using 739N
	sp|P01877|IGHA2_HUMAN	sp|P08185|CBG_HUMAN	sp|P08185|CBG_HUMAN
	sp|P02749|APOH_HUMAN	sp|P01871|IGHM_HUMAN	sp|P01871|IGHM_HUMAN
	sp|O95497|VNN1_HUMAN	sp|P02749|APOH_HUMAN	sp|P02749|APOH_HUMAN
	sp|P36980|FHR2_HUMAN	sp|P01591|IGJ_HUMAN	sp|P01591|IGJ_HUMAN
	sp|P43652|AFAM_HUMAN	sp|Q01814|AT2B2_HUMAN	sp|Q01814|AT2B2_HUMAN
	sp|P04278|SHBG_HUMAN	sp|P05543|THBG_HUMAN	sp|P05543|THBG_HUMAN
	sp|P00748|FA12_HUMAN	sp|P08603|CFAH_HUMAN	sp|P08603|CFAH_HUMAN
	sp|P08603|CFAH_HUMAN	sp|P08697|A2AP_HUMAN	sp|P08697|A2AP_HUMAN
	sp|P01019|ANGT_HUMAN	sp|P01877|IGHA2_HUMAN	sp|P01877|IGHA2_HUMAN
	sp|P02765|FETUA_HUMAN	sp|P12821|ACE_HUMAN	sp|P12821|ACE_HUMAN
	sp|Q5VZ19|TDR10_HUMAN	sp|P01042|KNG1_HUMAN	sp|P01042|KNG1_HUMAN
	sp|P02751|FINC_HUMAN	sp|P55058|PLTP_HUMAN	sp|P55058|PLTP_HUMAN
	sp|P04114|APOB_HUMAN	sp|Q9NZP8|C1RL_HUMAN	sp|Q9NZP8|C1RL_HUMAN
	sp|Q9Y5Y7|LYVE1_HUMAN	sp|P01019|ANGT_HUMAN	sp|P01019|ANGT_HUMAN
	sp|P00747|PLMN_HUMAN	sp|P04003|C4BPA_HUMAN	sp|P04003|C4BPA_HUMAN
	sp|P00738|HPT_HUMAN	sp|P16112|PGCA_HUMAN	sp|P16112|PGCA_HUMAN
	sp|P08185|CBG_HUMAN	sp|P51884|LUM_HUMAN	sp|P51884|LUM_HUMAN
	sp|Q8NDA2|HMCN2_HUMAN	sp|P02787|TRFE_HUMAN	sp|P02787|TRFE_HUMAN
	sp|Q86SQ4|AGRG6_HUMAN	sp|P13671|CO6_HUMAN	sp|P13671|CO6_HUMAN
	sp|P03952|KLKB1_HUMAN	sp|P00738|HPT_HUMAN	sp|P00738|HPT_HUMAN
	sp|P01042|KNG1_HUMAN	sp|P00450|CERU_HUMAN	sp|P00450|CERU_HUMAN
	sp|P19652|A1AG2_HUMAN	sp|Q07954|LRP1_HUMAN	sp|Q07954|LRP1_HUMAN
	sp|P01008|ANT3_HUMAN	sp|P0C0L4|CO4A_HUMAN	sp|P0C0L4|CO4A_HUMAN
	sp|Q13201|MMRN1_HUMAN	sp|P49908|SEPP1_HUMAN	sp|P49908|SEPP1_HUMAN
	sp|P04217|A1BG_HUMAN	sp|P00734|THRB_HUMAN	sp|P00734|THRB_HUMAN
	sp|P02768|ALBU_HUMAN	sp|Q4LDE5|SVEP1_HUMAN	sp|Q4LDE5|SVEP1_HUMAN
	sp|O95084|PRS23_HUMAN	sp|P00751|CFAB_HUMAN	sp|P00751|CFAB_HUMAN
	sp|P01859|IGHG2_HUMAN	sp|Q12860|CNTN1_HUMAN	sp|Q12860|CNTN1_HUMAN
	sp|P49908|SEPP1_HUMAN	sp|Q14112|NID2_HUMAN	sp|Q14112|NID2_HUMAN
	sp|Q8IZP9|AGRG2_HUMAN	sp|P24043|LAMA2_HUMAN	sp|P24043|LAMA2_HUMAN
	sp|O95897|NOE2_HUMAN	sp|P17936|IBP3_HUMAN	sp|P17936|IBP3_HUMAN
	sp|P35542|SAA4_HUMAN	sp|Q8IWV2|CNTN4_HUMAN	sp|Q8IWV2|CNTN4_HUMAN
	sp|Q9HBB8|CDHR5_HUMAN	sp|A0A1B0GWG4|SRTM2_HUMAN	sp|A0A1B0GWG4|SRTM2_HUMAN
	sp|O75882|ATRN_HUMAN	sp|P00747|PLMN_HUMAN	sp|P00747|PLMN_HUMAN
	sp|P01011|AACT_HUMAN	sp|P01876|IGHA1_HUMAN	sp|P01876|IGHA1_HUMAN
	sp|P51884|LUM_HUMAN	sp|P01859|IGHG2_HUMAN	sp|P01859|IGHG2_HUMAN
	sp|P07357|CO8A_HUMAN	sp|P19652|A1AG2_HUMAN	sp|P19652|A1AG2_HUMAN
	sp|P04070|PROC_HUMAN	sp|P01860|IGHG3_HUMAN	sp|P01860|IGHG3_HUMAN
	sp|P05155|IC1_HUMAN	sp|Q8IZF2|AGRF5_HUMAN	sp|Q8IZF2|AGRF5_HUMAN
	sp|P17936|IBP3_HUMAN	sp|P11279|LAMP1_HUMAN	sp|P11279|LAMP1_HUMAN
	sp|Q6EMK4|VASN_HUMAN	sp|P35968|VGFR2_HUMAN	sp|P35968|VGFR2_HUMAN
	sp|Q7Z7M0|MEGF8_HUMAN	sp|O75509|TNR21_HUMAN	sp|O75509|TNR21_HUMAN
	sp|P0C0L4|CO4A_HUMAN	sp|Q9BQ51|PD1L2_HUMAN	sp|Q9BQ51|PD1L2_HUMAN
	sp|Q08380|LG3BP_HUMAN	sp|P04004|VTNC_HUMAN	sp|P04004|VTNC_HUMAN
	sp|P12259|FA5_HUMAN	sp|O95084|PRS23_HUMAN	sp|O95084|PRS23_HUMAN
	sp|P01591|IGJ_HUMAN	sp|O75882|ATRN_HUMAN	sp|O75882|ATRN_HUMAN
	sp|Q9NZP8|C1RL_HUMAN	sp|P07306|ASGR1_HUMAN	sp|P07306|ASGR1_HUMAN
	sp|P26927|HGFL_HUMAN	sp|P01033|TIMP1_HUMAN	sp|P01033|TIMP1_HUMAN
	sp|P00450|CERU_HUMAN	sp|P02786|TFR1_HUMAN	sp|P02786|TFR1_HUMAN
	sp|P01833|PIGR_HUMAN	sp|P02750|A2GL_HUMAN	sp|P02750|A2GL_HUMAN
	sp|O95498|VNN2_HUMAN	sp|P04278|SHBG_HUMAN	sp|P04278|SHBG_HUMAN
	sp|P23471|PTPRZ_HUMAN	sp|Q02985|FHR3_HUMAN	sp|Q02985|FHR3_HUMAN
	sp|P13671|CO6_HUMAN	sp|P01011|AACT_HUMAN	sp|P01011|AACT_HUMAN
	sp|P00751|CFAB_HUMAN	sp|Q96PD5|PGRP2_HUMAN	sp|Q96PD5|PGRP2_HUMAN
	sp|P13473|LAMP2_HUMAN	sp|P04114|APOB_HUMAN	sp|P04114|APOB_HUMAN
	sp|P00734|THRB_HUMAN	sp|P05160|F13B_HUMAN	sp|P05160|F13B_HUMAN
	sp|P02787|TRFE_HUMAN	sp|P01857|IGHG1_HUMAN	sp|P01857|IGHG1_HUMAN
	sp|P01876|IGHA1_HUMAN	sp|O00533|NCHL1_HUMAN	sp|O00533|NCHL1_HUMAN
	tr|D6RGV2|D6RGV2_HUMAN	sp|P25311|ZA2G_HUMAN	sp|P25311|ZA2G_HUMAN
	sp|P06681|CO2_HUMAN	sp|P02790|HEMO_HUMAN	sp|P02790|HEMO_HUMAN
	sp|P08697|A2AP_HUMAN	sp|P01008|ANT3_HUMAN	sp|P01008|ANT3_HUMAN
	sp|P58166|INHBE_HUMAN	sp|P07996|TSP1_HUMAN	sp|P07996|TSP1_HUMAN
	sp|Q96AP7|ESAM_HUMAN	sp|P98161|PKD1_HUMAN	sp|P98161|PKD1_HUMAN
	sp|P01871|IGHM_HUMAN	sp|P29622|KAIN_HUMAN	sp|P29622|KAIN_HUMAN
	sp|P43251|BTD_HUMAN	sp|P03951|FA11_HUMAN	sp|P03951|FA11_HUMAN
	sp|Q96IY4|CBPB2_HUMAN	sp|P02763|A1AG1_HUMAN	sp|P02763|A1AG1_HUMAN
	sp|Q03591|FHR1_HUMAN	sp|Q15223|NECT1_HUMAN	sp|Q15223|NECT1_HUMAN
	sp|P51693|APLP1_HUMAN	sp|Q96IY4|CBPB2_HUMAN	sp|Q96IY4|CBPB2_HUMAN
	sp|P29622|KAIN_HUMAN	sp|Q16769|QPCT_HUMAN	sp|Q16769|QPCT_HUMAN
	sp|P40197|GPV_HUMAN	sp|Q7Z7G0|TARSH_HUMAN	sp|Q7Z7G0|TARSH_HUMAN
	sp|O75636|FCN3_HUMAN	sp|Q96AP7|ESAM_HUMAN	sp|Q96AP7|ESAM_HUMAN
	sp|Q96PD5|PGRP2_HUMAN	sp|P05090|APOD_HUMAN	sp|P05090|APOD_HUMAN
	sp|P04004|VTNC_HUMAN	sp|P02765|FETUA_HUMAN	sp|P02765|FETUA_HUMAN
	sp|Q9NPR2|SEM4B_HUMAN	sp|P16671|CD36_HUMAN	sp|P16671|CD36_HUMAN
	sp|P55058|PLTP_HUMAN	sp|P05155|IC1_HUMAN	sp|P05155|IC1_HUMAN
	sp|O00241|SIRB1_HUMAN	sp|Q14314|FGL2_HUMAN	sp|Q14314|FGL2_HUMAN
	sp|Q02985|FHR3_HUMAN	sp|P27169|PON1_HUMAN	sp|P27169|PON1_HUMAN
	sp|P02763|A1AG1_HUMAN	sp|O95897|NOE2_HUMAN	sp|O95897|NOE2_HUMAN
	sp|P01023|A2MG_HUMAN	sp|Q02413|DSG1_HUMAN	sp|Q02413|DSG1_HUMAN
	sp|A0A1B0GWG4|SRTM2_HUMAN	sp|P41222|PTGDS_HUMAN	sp|P41222|PTGDS_HUMAN
	sp|P05160|F13B_HUMAN	sp|P04275|VWF_HUMAN	sp|P04275|VWF_HUMAN
	sp|P02790|HEMO_HUMAN	sp|P35542|SAA4_HUMAN	sp|P35542|SAA4_HUMAN
	sp|Q02763|TIE2_HUMAN	sp|P56199|ITA1_HUMAN	sp|P56199|ITA1_HUMAN
	sp|Q14515|SPRL1_HUMAN	sp|P19827|ITIH1_HUMAN	sp|P19827|ITIH1_HUMAN
	sp|P11117|PPAL_HUMAN	sp|Q6UVK1|CSPG4_HUMAN	sp|Q6UVK1|CSPG4_HUMAN
	sp|Q4LDE5|SVEP1_HUMAN	sp|P01023|A2MG_HUMAN	sp|P01023|A2MG_HUMAN
	sp|Q06033|ITIH3_HUMAN	sp|Q16288|NTRK3_HUMAN	sp|Q16288|NTRK3_HUMAN
	sp|Q14314|FGL2_HUMAN	sp|Q9NPC4|A4GAT_HUMAN	sp|Q9NPC4|A4GAT_HUMAN
	sp|Q16610|ECM1_HUMAN	sp|P23142|FBLN1_HUMAN	sp|P23142|FBLN1_HUMAN
	sp|P23142|FBLN1_HUMAN	sp|P10909|CLUS_HUMAN	sp|P10909|CLUS_HUMAN
	sp|P01861|IGHG4_HUMAN	sp|P05164|PERM_HUMAN	sp|P05164|PERM_HUMAN
	sp|Q14624|ITIH4_HUMAN	sp|Q9UNN8|EPCR_HUMAN	sp|Q9UNN8|EPCR_HUMAN
	sp|P04233|HG2A_HUMAN	sp|P06276|CHLE_HUMAN	sp|P06276|CHLE_HUMAN
	sp|P05156|CFAI_HUMAN	tr|A0A087WYE2|A0A087WYE2_HUMAN	tr|A0A087WYE2|A0A087WYE2_HUMAN
	sp|P10909|CLUS_HUMAN	sp|P05546|HEP2_HUMAN	sp|P05546|HEP2_HUMAN
	sp|P43121|MUC18_HUMAN	sp|Q96BZ4|PLD4_HUMAN	sp|Q96BZ4|PLD4_HUMAN
	sp|P27169|PON1_HUMAN	sp|P26927|HGFL_HUMAN	sp|P26927|HGFL_HUMAN
	sp|Q12913|PTPRJ_HUMAN	sp|Q13332|PTPRS_HUMAN	sp|Q13332|PTPRS_HUMAN
	sp|P25311|ZA2G_HUMAN	sp|A0A075B6J6|LV322_HUMAN	sp|A0A075B6J6|LV322_HUMAN
	sp|Q07954|LRP1_HUMAN	sp|P80108|PHLD_HUMAN	sp|P80108|PHLD_HUMAN
	sp|P02745|C1QA_HUMAN	sp|P40197|GPV_HUMAN	sp|P40197|GPV_HUMAN
	sp|O94851|MICA2_HUMAN	sp|Q15166|PON3_HUMAN	sp|Q15166|PON3_HUMAN
	sp|O95866|G6B_HUMAN	sp|P12259|FA5_HUMAN	sp|P12259|FA5_HUMAN
	sp|O00533|NCHL1_HUMAN	sp|P06315|KV502_HUMAN	sp|P06315|KV502_HUMAN
	sp|P02750|A2GL_HUMAN	sp|P01009|A1AT_HUMAN	sp|P01009|A1AT_HUMAN
	sp|P19827|ITIH1_HUMAN	sp|P02760|AMBP_HUMAN	sp|P02760|AMBP_HUMAN
	sp|O95445|APOM_HUMAN	sp|P20851|C4BPB_HUMAN	sp|P20851|C4BPB_HUMAN
	sp|P02786|TFR1_HUMAN	sp|O95445|APOM_HUMAN	sp|O95445|APOM_HUMAN
	sp|Q6UVK1|CSPG4_HUMAN	sp|P48740|MASP1_HUMAN	sp|P48740|MASP1_HUMAN
	sp|P03951|FA11_HUMAN	sp|Q9Y6R7|FCGBP_HUMAN	sp|Q9Y6R7|FCGBP_HUMAN
	sp|P05154|IPSP_HUMAN	sp|O95477|ABCA1_HUMAN	sp|O95477|ABCA1_HUMAN
	sp|P80108|PHLD_HUMAN	sp|Q9P232|CNTN3_HUMAN	sp|Q9P232|CNTN3_HUMAN
	sp|P32004|L1CAM_HUMAN	sp|P02751|FINC_HUMAN	sp|P02751|FINC_HUMAN
	sp|P49747|COMP_HUMAN	sp|Q9UK05|GDF2_HUMAN	sp|Q9UK05|GDF2_HUMAN
	sp|Q13510|ASAH1_HUMAN	sp|Q9NZK5|ADA2_HUMAN	sp|Q9NZK5|ADA2_HUMAN
	sp|Q9Y6R7|FCGBP_HUMAN	sp|Q86SQ4|AGRG6_HUMAN	sp|Q86SQ4|AGRG6_HUMAN
	sp|P56199|ITA1_HUMAN	sp|P02745|C1QA_HUMAN	sp|P02745|C1QA_HUMAN
	sp|Q8IWV2|CNTN4_HUMAN	sp|Q14624|ITIH4_HUMAN	sp|Q14624|ITIH4_HUMAN
	sp|P02675|FIBB_HUMAN	sp|P04196|HRG_HUMAN	sp|P04196|HRG_HUMAN
	sp|P07225|PROS_HUMAN	sp|P19823|ITIH2_HUMAN	sp|P19823|ITIH2_HUMAN
	sp|Q9UMS4|PRP19_HUMAN	sp|Q8NDA2|HMCN2_HUMAN	sp|Q8NDA2|HMCN2_HUMAN
	sp|Q14571|ITPR2_HUMAN	sp|P11047|LAMC1_HUMAN	sp|P11047|LAMC1_HUMAN
	sp|Q8TAG5|VTM2A_HUMAN	sp|P13645|K1C10_HUMAN	sp|P13645|K1C10_HUMAN
	sp|Q16769|QPCT_HUMAN	sp|P04180|LCAT_HUMAN	sp|P04180|LCAT_HUMAN
	sp|Q14623|IHH_HUMAN	sp|P22897|MRC1_HUMAN	sp|P22897|MRC1_HUMAN
	sp|P05090|APOD_HUMAN	sp|P80188|NGAL_HUMAN	sp|P80188|NGAL_HUMAN
	sp|P13598|ICAM2_HUMAN	sp|Q13797|ITA9_HUMAN	sp|Q13797|ITA9_HUMAN
	sp|P54802|ANAG_HUMAN	sp|Q76LX8|ATS13_HUMAN	sp|Q76LX8|ATS13_HUMAN
	sp|Q9BY67|CADM1_HUMAN	sp|P04217|A1BG_HUMAN	sp|P04217|A1BG_HUMAN
	sp|Q9UQP3|TENN_HUMAN	sp|Q10588|BST1_HUMAN	sp|Q10588|BST1_HUMAN
	sp|Q9UK55|ZPI_HUMAN	sp|Q9H741|CL049_HUMAN	sp|Q9H741|CL049_HUMAN
	sp|P07306|ASGR1_HUMAN	sp|Q12913|PTPRJ_HUMAN	sp|Q12913|PTPRJ_HUMAN
	sp|P00736|C1R_HUMAN	sp|Q9NY97|B3GN2_HUMAN	sp|Q9NY97|B3GN2_HUMAN
	sp|P55268|LAMB2_HUMAN	sp|Q9UHG3|PCYOX_HUMAN	sp|Q9UHG3|PCYOX_HUMAN
	sp|P09172|DOPO_HUMAN	sp|Q8WWZ8|OIT3_HUMAN	sp|Q8WWZ8|OIT3_HUMAN
	sp|P04196|HRG_HUMAN	sp|Q92496|FHR4_HUMAN	sp|Q92496|FHR4_HUMAN
	sp|P01009|A1AT_HUMAN	sp|P07333|CSF1R_HUMAN	sp|P07333|CSF1R_HUMAN
	sp|P06276|CHLE_HUMAN	sp|P48357|LEPR_HUMAN	sp|P48357|LEPR_HUMAN
	sp|O75509|TNR21_HUMAN	sp|O75144|ICOSL_HUMAN	sp|O75144|ICOSL_HUMAN
	sp|P05546|HEP2_HUMAN	sp|Q58EX2|SDK2_HUMAN	sp|Q58EX2|SDK2_HUMAN
	sp|P00451|FA8_HUMAN	sp|P01833|PIGR_HUMAN	sp|P01833|PIGR_HUMAN
	sp|P20851|C4BPB_HUMAN	sp|P07225|PROS_HUMAN	sp|P07225|PROS_HUMAN
	sp|Q86WI1|PKHL1_HUMAN	sp|P54802|ANAG_HUMAN	sp|P54802|ANAG_HUMAN
	sp|Q04756|HGFA_HUMAN	sp|Q99523|SORT_HUMAN	sp|Q99523|SORT_HUMAN
	sp|Q9HDC9|APMAP_HUMAN	sp|P20023|CR2_HUMAN	sp|P20023|CR2_HUMAN
	sp|Q9BYH1|SE6L1_HUMAN	sp|Q9HDC9|APMAP_HUMAN	sp|Q9HDC9|APMAP_HUMAN
	sp|Q13332|PTPRS_HUMAN	sp|Q03591|FHR1_HUMAN	sp|Q03591|FHR1_HUMAN
	sp|Q9Y4D7|PLXD1_HUMAN	sp|P03952|KLKB1_HUMAN	sp|P03952|KLKB1_HUMAN
	sp|Q9Y646|CBPQ_HUMAN	sp|A8MVW5|HECA2_HUMAN	sp|A8MVW5|HECA2_HUMAN
	sp|Q6UY14|ATL4_HUMAN	sp|Q01459|DIAC_HUMAN	sp|Q01459|DIAC_HUMAN
	sp|Q6UXD5|SE6L2_HUMAN	sp|Q99784|NOE1_HUMAN	sp|Q99784|NOE1_HUMAN
	sp|Q99784|NOE1_HUMAN	sp|Q6UWL2|SUSD1_HUMAN	sp|Q6UWL2|SUSD1_HUMAN
	sp|P06315|KV502_HUMAN	sp|P32942|ICAM3_HUMAN	sp|P32942|ICAM3_HUMAN
	sp|O95967|FBLN4_HUMAN	sp|P43251|BTD_HUMAN	sp|P43251|BTD_HUMAN
	sp|Q13740|CD166_HUMAN	sp|Q9UIW2|PLXA1_HUMAN	sp|Q9UIW2|PLXA1_HUMAN
	sp|P55291|CAD15_HUMAN	sp|P05156|CFAI_HUMAN	sp|P05156|CFAI_HUMAN
	sp|Q9UGM5|FETUB_HUMAN	sp|P13598|ICAM2_HUMAN	sp|P13598|ICAM2_HUMAN
	sp|O43897|TLL1_HUMAN	sp|Q9ULI3|HEG1_HUMAN	sp|Q9ULI3|HEG1_HUMAN
	sp|P01024|CO3_HUMAN	sp|Q6EMK4|VASN_HUMAN	sp|Q6EMK4|VASN_HUMAN
	sp|Q9H0X4|F234A_HUMAN	sp|P14151|LYAM1_HUMAN	sp|P14151|LYAM1_HUMAN
	sp|P04003|C4BPA_HUMAN	sp|P06681|CO2_HUMAN	sp|P06681|CO2_HUMAN
	tr|H0YDE5|H0YDE5_HUMAN	sp|O00592|PODXL_HUMAN	sp|O00592|PODXL_HUMAN
	sp|P19823|ITIH2_HUMAN	sp|Q9UBX1|CATF_HUMAN	sp|Q9UBX1|CATF_HUMAN
	sp|P48740|MASP1_HUMAN	sp|P35858|ALS_HUMAN	sp|P35858|ALS_HUMAN
	sp|P22792|CPN2_HUMAN	sp|P55290|CAD13_HUMAN	sp|P55290|CAD13_HUMAN
	sp|P02671|FIBA_HUMAN	sp|Q9HBB8|CDHR5_HUMAN	sp|Q9HBB8|CDHR5_HUMAN
	sp|P01033|TIMP1_HUMAN	sp|Q13201|MMRN1_HUMAN	sp|Q13201|MMRN1_HUMAN
	sp|Q12860|CNTN1_HUMAN	sp|P02743|SAMP_HUMAN	sp|P02743|SAMP_HUMAN
	sp|P19320|VCAM1_HUMAN	sp|P20742|PZP_HUMAN	sp|P20742|PZP_HUMAN
	sp|P04180|LCAT_HUMAN	sp|Q96RW7|HMCN1_HUMAN	sp|Q96RW7|HMCN1_HUMAN
	sp|P08195|4F2_HUMAN	sp|P78509|RELN_HUMAN	sp|P78509|RELN_HUMAN
	sp|A0A0J9YXX1|HV5X1_HUMAN	sp|P11717|MPRI_HUMAN	sp|P11717|MPRI_HUMAN
	sp|Q9NY97|B3GN2_HUMAN	sp|P08519|APOA_HUMAN	sp|P08519|APOA_HUMAN
	sp|Q96JP9|CDHR1_HUMAN	sp|P07357|CO8A_HUMAN	sp|P07357|CO8A_HUMAN
	sp|P02760|AMBP_HUMAN	sp|P01861|IGHG4_HUMAN	sp|P01861|IGHG4_HUMAN
	sp|P08246|ELNE_HUMAN	sp|Q12879|NMDE1_HUMAN	sp|Q12879|NMDE1_HUMAN
	sp|P22897|MRC1_HUMAN	sp|P08195|4F2_HUMAN	sp|P08195|4F2_HUMAN
	sp|Q13275|SEM3F_HUMAN	sp|P13688|CEAM1_HUMAN	sp|P13688|CEAM1_HUMAN
	sp|P14679|TYRO_HUMAN	sp|P08246|ELNE_HUMAN	sp|P08246|ELNE_HUMAN
	sp|Q9NR71|ASAH2_HUMAN	sp|P01024|CO3_HUMAN	sp|P01024|CO3_HUMAN
	sp|Q9H741|CL049_HUMAN	sp|P13942|COBA2_HUMAN	sp|P13942|COBA2_HUMAN
	sp|P11215|ITAM_HUMAN	sp|P00748|FA12_HUMAN	sp|P00748|FA12_HUMAN
	sp|Q13433|S39A6_HUMAN	sp|Q08380|LG3BP_HUMAN	sp|Q08380|LG3BP_HUMAN
	sp|Q16363|LAMA4_HUMAN	sp|Q9Y251|HPSE_HUMAN	sp|Q9Y251|HPSE_HUMAN
	sp|P05164|PERM_HUMAN	sp|P02748|CO9_HUMAN	sp|P02748|CO9_HUMAN
	sp|Q96BZ4|PLD4_HUMAN	sp|Q96HD1|CREL1_HUMAN	sp|Q96HD1|CREL1_HUMAN
	sp|Q13797|ITA9_HUMAN	sp|P08581|MET_HUMAN	sp|P08581|MET_HUMAN
	sp|P02788|TRFL_HUMAN	sp|Q15389|ANGP1_HUMAN	sp|Q15389|ANGP1_HUMAN
	sp|Q9UK05|GDF2_HUMAN	sp|P02675|FIBB_HUMAN	sp|P02675|FIBB_HUMAN
	sp|P46531|NOTC1_HUMAN	sp|P11215|ITAM_HUMAN	sp|P11215|ITAM_HUMAN
	sp|Q12884|SEPR_HUMAN	sp|Q9Y287|ITM2B_HUMAN	sp|Q9Y287|ITM2B_HUMAN
	sp|P27930|IL1R2_HUMAN	sp|Q9Y5Y7|LYVE1_HUMAN	sp|Q9Y5Y7|LYVE1_HUMAN
	sp|Q15389|ANGP1_HUMAN	sp|P02768|ALBU_HUMAN	sp|P02768|ALBU_HUMAN
	sp|P35968|VGFR2_HUMAN	sp|P02679|FIBG_HUMAN	sp|P02679|FIBG_HUMAN
	sp|A6NKP2|D42E2_HUMAN	sp|O14786|NRP1_HUMAN	sp|O14786|NRP1_HUMAN
	sp|P55290|CAD13_HUMAN	sp|Q13740|CD166_HUMAN	sp|Q13740|CD166_HUMAN
	sp|Q9UNN8|EPCR_HUMAN	sp|P49747|COMP_HUMAN	sp|P49747|COMP_HUMAN
	sp|P07358|CO8B_HUMAN	sp|P40189|IL6RB_HUMAN	sp|P40189|IL6RB_HUMAN
	sp|P05543|THBG_HUMAN	sp|Q04756|HGFA_HUMAN	sp|Q04756|HGFA_HUMAN
	sp|P02679|FIBG_HUMAN	sp|P00451|FA8_HUMAN	sp|P00451|FA8_HUMAN
	sp|Q9UHG3|PCYOX_HUMAN	sp|P78325|ADAM8_HUMAN	sp|P78325|ADAM8_HUMAN
	sp|P10721|KIT_HUMAN	sp|O14498|ISLR_HUMAN	sp|O14498|ISLR_HUMAN
	sp|P35858|ALS_HUMAN	sp|Q8N436|CPXM2_HUMAN	sp|Q8N436|CPXM2_HUMAN
	sp|O15354|GPR37_HUMAN	sp|Q16853|AOC3_HUMAN	sp|Q16853|AOC3_HUMAN
	sp|P09871|C1S_HUMAN	sp|Q9BRN9|TM2D3_HUMAN	sp|Q9BRN9|TM2D3_HUMAN
	sp|Q15223|NECT1_HUMAN	sp|Q96JP9|CDHR1_HUMAN	sp|Q96JP9|CDHR1_HUMAN
	sp|P20742|PZP_HUMAN	sp|Q7Z4R8|CF120_HUMAN	sp|Q7Z4R8|CF120_HUMAN
	sp|P11597|CETP_HUMAN	sp|Q6UX27|VSTM1_HUMAN	sp|Q6UX27|VSTM1_HUMAN
	sp|Q86TD4|SRCA_HUMAN	sp|Q7Z7M0|MEGF8_HUMAN	sp|Q7Z7M0|MEGF8_HUMAN
	sp|Q9Y490|TLN1_HUMAN	sp|Q9NR71|ASAH2_HUMAN	sp|Q9NR71|ASAH2_HUMAN
	sp|Q2TV78|MST1L_HUMAN	sp|Q9UK55|ZPI_HUMAN	sp|Q9UK55|ZPI_HUMAN
	sp|O43240|KLK10_HUMAN	sp|O15394|NCAM2_HUMAN	sp|O15394|NCAM2_HUMAN
	sp|P02747|C1QC_HUMAN	sp|P10586|PTPRF_HUMAN	sp|P10586|PTPRF_HUMAN
	sp|Q9P232|CNTN3_HUMAN	sp|Q13421|MSLN_HUMAN	sp|Q13421|MSLN_HUMAN
	sp|Q9Y6Q6|TNR11_HUMAN	sp|Q16363|LAMA4_HUMAN	sp|Q16363|LAMA4_HUMAN
	sp|Q9UJ14|GGT7_HUMAN	sp|Q8WZ75|ROBO4_HUMAN	sp|Q8WZ75|ROBO4_HUMAN
	sp|Q96EE4|CC126_HUMAN	sp|Q5T2D2|TRML2_HUMAN	sp|Q5T2D2|TRML2_HUMAN
	sp|Q9UNW1|MINP1_HUMAN	sp|Q9H6X2|ANTR1_HUMAN	sp|Q9H6X2|ANTR1_HUMAN
	sp|P31997|CEAM8_HUMAN	sp|P08236|BGLR_HUMAN	sp|P08236|BGLR_HUMAN
	sp|O14672|ADA10_HUMAN	sp|Q14517|FAT1_HUMAN	sp|Q14517|FAT1_HUMAN
	sp|Q12841|FSTL1_HUMAN	sp|P13497|BMP1_HUMAN	sp|P13497|BMP1_HUMAN
	sp|P01857|IGHG1_HUMAN	sp|A6NKP2|D42E2_HUMAN	sp|A6NKP2|D42E2_HUMAN
	sp|Q86VB7|C163A_HUMAN	sp|Q9UBR2|CATZ_HUMAN	sp|Q9UBR2|CATZ_HUMAN
	sp|P04264|K2C1_HUMAN	sp|Q9BY67|CADM1_HUMAN	sp|Q9BY67|CADM1_HUMAN
	sp|O60609|GFRA3_HUMAN	sp|Q7KYR7|BT2A1_HUMAN	sp|Q7KYR7|BT2A1_HUMAN
	sp|P98161|PKD1_HUMAN	sp|Q5VZ19|TDR10_HUMAN	sp|Q5VZ19|TDR10_HUMAN
	sp|Q6UX06|OLFM4_HUMAN	sp|P22792|CPN2_HUMAN	sp|P22792|CPN2_HUMAN
	sp|Q6UXB8|PI16_HUMAN	sp|P02788|TRFL_HUMAN	sp|P02788|TRFL_HUMAN
	sp|P07998|RNAS1_HUMAN	sp|Q6UX71|PXDC2_HUMAN	sp|Q6UX71|PXDC2_HUMAN
	sp|P02774|VTDB_HUMAN	sp|Q9Y4L1|HYOU1_HUMAN	sp|Q9Y4L1|HYOU1_HUMAN
	sp|Q16853|AOC3_HUMAN	sp|Q6FHJ7|SFRP4_HUMAN	sp|Q6FHJ7|SFRP4_HUMAN
	sp|P54289|CA2D1_HUMAN	sp|Q6ZRP7|QSOX2_HUMAN	sp|Q6ZRP7|QSOX2_HUMAN
	sp|P40189|IL6RB_HUMAN	sp|P07359|GP1BA_HUMAN	sp|P07359|GP1BA_HUMAN
	sp|Q9ULL4|PLXB3_HUMAN	sp|P05106|ITB3_HUMAN	sp|P05106|ITB3_HUMAN
	sp|Q9Y2G3|AT11B_HUMAN	sp|P12111|CO6A3_HUMAN	sp|P12111|CO6A3_HUMAN
	sp|Q8IZF2|AGRF5_HUMAN	sp|P02747|C1QC_HUMAN	sp|P02747|C1QC_HUMAN
	sp|P08571|CD14_HUMAN	sp|P11117|PPAL_HUMAN	sp|P11117|PPAL_HUMAN
	tr|E9PJT9|E9PJT9_HUMAN	sp|Q9UQP3|TENN_HUMAN	sp|Q9UQP3|TENN_HUMAN
	sp|P01854|IGHE_HUMAN	sp|P00736|C1R_HUMAN	sp|P00736|C1R_HUMAN
	sp|O75144|ICOSL_HUMAN	sp|Q9NY15|STAB1_HUMAN	sp|Q9NY15|STAB1_HUMAN
	sp|P41222|PTGDS_HUMAN	sp|Q96PE1|AGRA2_HUMAN	sp|Q96PE1|AGRA2_HUMAN
	sp|P07996|TSP1_HUMAN	sp|Q9UGM5|FETUB_HUMAN	sp|Q9UGM5|FETUB_HUMAN
	sp|P52823|STC1_HUMAN	sp|P22891|PROZ_HUMAN	sp|P22891|PROZ_HUMAN
	sp|P12821|ACE_HUMAN	sp|Q92626|PXDN_HUMAN	sp|Q92626|PXDN_HUMAN
	sp|P24821|TENA_HUMAN	sp|P15144|AMPN_HUMAN	sp|P15144|AMPN_HUMAN
	sp|Q92954|PRG4_HUMAN	sp|P07911|UROM_HUMAN	sp|P07911|UROM_HUMAN
	sp|P22105|TENX_HUMAN	sp|Q6UY14|ATL4_HUMAN	sp|Q6UY14|ATL4_HUMAN
	sp|P01137|TGFB1_HUMAN	sp|Q96PD2|DCBD2_HUMAN	sp|Q96PD2|DCBD2_HUMAN
	sp|Q07075|AMPE_HUMAN	sp|O15031|PLXB2_HUMAN	sp|O15031|PLXB2_HUMAN
	sp|Q99650|OSMR_HUMAN	sp|Q86T13|CLC14_HUMAN	sp|Q86T13|CLC14_HUMAN
	sp|P08581|MET_HUMAN	sp|P13473|LAMP2_HUMAN	sp|P13473|LAMP2_HUMAN
	sp|P78325|ADAM8_HUMAN	sp|O43157|PLXB1_HUMAN	sp|O43157|PLXB1_HUMAN
	sp|P41439|FOLR3_HUMAN	sp|P22105|TENX_HUMAN	sp|P22105|TENX_HUMAN
	sp|Q13308|PTK7_HUMAN	sp|P20160|CAP7_HUMAN	sp|P20160|CAP7_HUMAN
	sp|P13688|CEAM1_HUMAN	sp|Q86VB7|C163A_HUMAN	sp|Q86VB7|C163A_HUMAN
	sp|P05106|ITB3_HUMAN	sp|Q06033|ITIH3_HUMAN	sp|Q06033|ITIH3_HUMAN
	tr|H0Y4Y9|H0Y4Y9_HUMAN	sp|P09871|C1S_HUMAN	sp|P09871|C1S_HUMAN
	sp|Q14390|GGTL2_HUMAN	sp|O43505|B4GA1_HUMAN	sp|O43505|B4GA1_HUMAN
	sp|P08294|SODE_HUMAN	sp|P04070|PROC_HUMAN	sp|P04070|PROC_HUMAN
	sp|P13645|K1C10_HUMAN	sp|P58166|INHBE_HUMAN	sp|P58166|INHBE_HUMAN
	sp|Q01459|DIAC_HUMAN	sp|Q86UN3|R4RL2_HUMAN	sp|Q86UN3|R4RL2_HUMAN
	sp|P15151|PVR_HUMAN	sp|P24821|TENA_HUMAN	sp|P24821|TENA_HUMAN
	sp|Q14766|LTBP1_HUMAN	sp|Q16620|NTRK2_HUMAN	sp|Q16620|NTRK2_HUMAN
	sp|Q12879|NMDE1_HUMAN	sp|P55291|CAD15_HUMAN	sp|P55291|CAD15_HUMAN
	sp|P42695|CNDD3_HUMAN	sp|Q9HAT2|SIAE_HUMAN	sp|Q9HAT2|SIAE_HUMAN
	sp|P13591|NCAM1_HUMAN	sp|O43240|KLK10_HUMAN	sp|O43240|KLK10_HUMAN
	sp|P19022|CADH2_HUMAN	sp|Q13510|ASAH1_HUMAN	sp|Q13510|ASAH1_HUMAN
	sp|O95502|NPTXR_HUMAN	sp|Q8TDY8|IGDC4_HUMAN	sp|Q8TDY8|IGDC4_HUMAN
	sp|Q96HC4|PDLI5_HUMAN	sp|Q9Y6H6|KCNE3_HUMAN	sp|Q9Y6H6|KCNE3_HUMAN
	sp|P56202|CATW_HUMAN	sp|P09172|DOPO_HUMAN	sp|P09172|DOPO_HUMAN
	sp|P27487|DPP4_HUMAN	sp|Q14390|GGTL2_HUMAN	sp|Q14390|GGTL2_HUMAN
	sp|P11047|LAMC1_HUMAN	sp|Q15113|PCOC1_HUMAN	sp|Q15113|PCOC1_HUMAN
	sp|P16109|LYAM3_HUMAN	sp|Q9HCL0|PCD18_HUMAN	sp|Q9HCL0|PCD18_HUMAN
	sp|Q9HBW1|LRRC4_HUMAN	sp|P27930|IL1R2_HUMAN	sp|P27930|IL1R2_HUMAN
	sp|P15144|AMPN_HUMAN	sp|O15354|GPR37_HUMAN	sp|O15354|GPR37_HUMAN
	sp|Q9Y274|SIA10_HUMAN	sp|P35555|FBN1_HUMAN	sp|P35555|FBN1_HUMAN
	sp|P09326|CD48_HUMAN	sp|Q06418|TYRO3_HUMAN	sp|Q06418|TYRO3_HUMAN
	sp|P05981|HEPS_HUMAN	sp|Q6YHK3|CD109_HUMAN	sp|Q6YHK3|CD109_HUMAN
	sp|Q99523|SORT_HUMAN	sp|O00187|MASP2_HUMAN	sp|O00187|MASP2_HUMAN
	sp|Q8TDY8|IGDC4_HUMAN	sp|P14384|CBPM_HUMAN	sp|P14384|CBPM_HUMAN
	sp|Q92854|SEM4D_HUMAN	sp|Q02763|TIE2_HUMAN	sp|Q02763|TIE2_HUMAN
	sp|P02743|SAMP_HUMAN	sp|O94851|MICA2_HUMAN	sp|O94851|MICA2_HUMAN
	sp|Q9UBP4|DKK3_HUMAN	sp|P11597|CETP_HUMAN	sp|P11597|CETP_HUMAN
	sp|Q12866|MERTK_HUMAN	sp|P05154|IPSP_HUMAN	sp|P05154|IPSP_HUMAN
	sp|Q15166|PON3_HUMAN	sp|Q9UJ14|GGT7_HUMAN	sp|Q9UJ14|GGT7_HUMAN
	sp|P16112|PGCA_HUMAN	sp|Q8IW45|NNRD_HUMAN	sp|Q8IW45|NNRD_HUMAN
	sp|O43505|B4GA1_HUMAN	sp|O95497|VNN1_HUMAN	sp|O95497|VNN1_HUMAN
	sp|Q16620|NTRK2_HUMAN	sp|Q5T5P2|SKT_HUMAN	sp|Q5T5P2|SKT_HUMAN
	sp|P13497|BMP1_HUMAN	sp|Q92954|PRG4_HUMAN	sp|Q92954|PRG4_HUMAN
	sp|P08887|IL6RA_HUMAN	sp|P06331|HV434_HUMAN	sp|P06331|HV434_HUMAN
	sp|Q86T13|CLC14_HUMAN	tr|A0A2R8Y7U2|A0A2R8Y7U2_HUMAN	tr|A0A2R8Y7U2|A0A2R8Y7U2_HUMAN
	sp|O43866|CD5L_HUMAN	sp|Q8IWK6|AGRA3_HUMAN	sp|Q8IWK6|AGRA3_HUMAN
	sp|Q9NPH3|IL1AP_HUMAN	sp|Q8IYS5|OSCAR_HUMAN	sp|Q8IYS5|OSCAR_HUMAN
	sp|P22607|FGFR3_HUMAN	sp|P23467|PTPRB_HUMAN	sp|P23467|PTPRB_HUMAN
	sp|Q9Y216|MTMR7_HUMAN	sp|P28300|LYOX_HUMAN	sp|P28300|LYOX_HUMAN
	sp|P08709|FA7_HUMAN	sp|P05362|ICAM1_HUMAN	sp|P05362|ICAM1_HUMAN
	sp|P07333|CSF1R_HUMAN	sp|Q4G148|GXLT1_HUMAN	sp|Q4G148|GXLT1_HUMAN
	sp|Q9NT68|TEN2_HUMAN	sp|Q6UXB8|PI16_HUMAN	sp|Q6UXB8|PI16_HUMAN
	sp|Q92626|PXDN_HUMAN	sp|P10153|RNAS2_HUMAN	sp|P10153|RNAS2_HUMAN
	sp|O95980|RECK_HUMAN	sp|P12110|CO6A2_HUMAN	sp|P12110|CO6A2_HUMAN
	sp|Q15155|NOMO1_HUMAN	sp|P27918|PROP_HUMAN	sp|P27918|PROP_HUMAN
	sp|Q6UWL2|SUSD1_HUMAN	sp|Q16610|ECM1_HUMAN	sp|Q16610|ECM1_HUMAN
	sp|P35613|BASI_HUMAN	sp|Q9UBG0|MRC2_HUMAN	sp|Q9UBG0|MRC2_HUMAN
	sp|O00587|MFNG_HUMAN	sp|Q14766|LTBP1_HUMAN	sp|Q14766|LTBP1_HUMAN
	sp|Q29718|1B82_HUMAN	sp|P28906|CD34_HUMAN	sp|P28906|CD34_HUMAN
	sp|Q15465|SHH_HUMAN	sp|P28845|DHI1_HUMAN	sp|P28845|DHI1_HUMAN
	sp|Q13421|MSLN_HUMAN	sp|P15151|PVR_HUMAN	sp|P15151|PVR_HUMAN
	sp|Q96F46|I17RA_HUMAN	sp|Q9UJJ9|GNPTG_HUMAN	sp|Q9UJJ9|GNPTG_HUMAN
	sp|Q96RW7|HMCN1_HUMAN	sp|Q9BXN1|ASPN_HUMAN	sp|Q9BXN1|ASPN_HUMAN
	sp|P11279|LAMP1_HUMAN	sp|P35916|VGFR3_HUMAN	sp|P35916|VGFR3_HUMAN
	sp|Q4G148|GXLT1_HUMAN	sp|P05186|PPBT_HUMAN	sp|P05186|PPBT_HUMAN
	sp|Q95604|1C17_HUMAN	sp|P0DP01|HV108_HUMAN	sp|P0DP01|HV108_HUMAN
	sp|O00391|QSOX1_HUMAN	sp|P16871|IL7RA_HUMAN	sp|P16871|IL7RA_HUMAN
	sp|P30530|UFO_HUMAN	tr|H0YDE5|H0YDE5_HUMAN	tr|H0YDE5|H0YDE5_HUMAN
	sp|Q5D862|FILA2_HUMAN	sp|Q8IUK5|PLDX1_HUMAN	sp|Q8IUK5|PLDX1_HUMAN
	sp|Q86UD1|OAF_HUMAN	sp|P07093|GDN_HUMAN	sp|P07093|GDN_HUMAN
	sp|P55103|INHBC_HUMAN	sp|Q01638|ILRL1_HUMAN	sp|Q01638|ILRL1_HUMAN
	tr|A0A087WYE2|A0A087WYE2_HUMAN	sp|P11362|FGFR1_HUMAN	sp|P11362|FGFR1_HUMAN
	sp|O15031|PLXB2_HUMAN	sp|O00241|SIRB1_HUMAN	sp|O00241|SIRB1_HUMAN
	sp|P16581|LYAM2_HUMAN	sp|P43121|MUC18_HUMAN	sp|P43121|MUC18_HUMAN
	sp|Q92823|NRCAM_HUMAN	sp|P30530|UFO_HUMAN	sp|P30530|UFO_HUMAN
	sp|P01031|CO5_HUMAN	sp|Q13790|APOF_HUMAN	sp|Q13790|APOF_HUMAN
	sp|Q14118|DAG1_HUMAN	sp|Q9Y2G3|AT11B_HUMAN	sp|Q9Y2G3|AT11B_HUMAN
	sp|P21757|MSRE_HUMAN	sp|P53634|CATC_HUMAN	sp|P53634|CATC_HUMAN
	sp|P20160|CAP7_HUMAN	sp|Q86UD1|OAF_HUMAN	sp|Q86UD1|OAF_HUMAN
	sp|Q5ZPR3|CD276_HUMAN	sp|P52799|EFNB2_HUMAN	sp|P52799|EFNB2_HUMAN
	sp|Q9ULI3|HEG1_HUMAN	sp|Q2TV78|MST1L_HUMAN	sp|Q2TV78|MST1L_HUMAN
	sp|P35916|VGFR3_HUMAN	sp|P19320|VCAM1_HUMAN	sp|P19320|VCAM1_HUMAN
	sp|Q92187|SIA8D_HUMAN	sp|Q14126|DSG2_HUMAN	sp|Q14126|DSG2_HUMAN
	sp|Q86TH1|ATL2_HUMAN	sp|Q9ULL4|PLXB3_HUMAN	sp|Q9ULL4|PLXB3_HUMAN
	sp|Q8WW52|F151A_HUMAN	sp|P08571|CD14_HUMAN	sp|P08571|CD14_HUMAN
	sp|P48960|CD97_HUMAN	sp|Q9Y2E5|MA2B2_HUMAN	sp|Q9Y2E5|MA2B2_HUMAN
	sp|Q9Y6H6|KCNE3_HUMAN	sp|Q7Z478|DHX29_HUMAN	sp|Q7Z478|DHX29_HUMAN
	sp|A8MVW5|HECA2_HUMAN	sp|Q6UX06|OLFM4_HUMAN	sp|Q6UX06|OLFM4_HUMAN
	sp|Q9BWV1|BOC_HUMAN	sp|Q07075|AMPE_HUMAN	sp|Q07075|AMPE_HUMAN
	sp|Q9Y4L1|HYOU1_HUMAN	sp|Q06828|FMOD_HUMAN	sp|Q06828|FMOD_HUMAN
	sp|P01860|IGHG3_HUMAN	sp|Q68CJ9|CR3L3_HUMAN	sp|Q68CJ9|CR3L3_HUMAN
	sp|Q9NRB3|CHSTC_HUMAN	sp|Q02487|DSC2_HUMAN	sp|Q02487|DSC2_HUMAN
	sp|P32942|ICAM3_HUMAN	sp|O00391|QSOX1_HUMAN	sp|O00391|QSOX1_HUMAN
	sp|P54108|CRIS3_HUMAN	sp|Q9Y4D7|PLXD1_HUMAN	sp|Q9Y4D7|PLXD1_HUMAN
	sp|Q14520|HABP2_HUMAN	tr|D6RGV2|D6RGV2_HUMAN	tr|D6RGV2|D6RGV2_HUMAN
	sp|Q96HD1|CREL1_HUMAN	sp|Q86TH1|ATL2_HUMAN	sp|Q86TH1|ATL2_HUMAN
	sp|Q9UHX3|AGRE2_HUMAN	sp|Q86WI1|PKHL1_HUMAN	sp|Q86WI1|PKHL1_HUMAN
	sp|Q9NY15|STAB1_HUMAN	sp|Q15043|S39AE_HUMAN	sp|Q15043|S39AE_HUMAN
	sp|Q8TDL5|BPIB1_HUMAN	sp|Q8NBJ4|GOLM1_HUMAN	sp|Q8NBJ4|GOLM1_HUMAN
	sp|P07359|GP1BA_HUMAN	sp|O95405|ZFYV9_HUMAN	sp|O95405|ZFYV9_HUMAN
	sp|P02766|TTHY_HUMAN	sp|O43493|TGON2_HUMAN	sp|O43493|TGON2_HUMAN
	sp|Q9UHD4|CIDEB_HUMAN	sp|P16070|CD44_HUMAN	sp|P16070|CD44_HUMAN
	sp|Q9NRA1|PDGFC_HUMAN	sp|Q8IXL6|FA20C_HUMAN	sp|Q8IXL6|FA20C_HUMAN
	sp|P08575|PTPRC_HUMAN	sp|Q8NBP7|PCSK9_HUMAN	sp|Q8NBP7|PCSK9_HUMAN
	sp|Q93070|NAR4_HUMAN	sp|Q9UM47|NOTC3_HUMAN	sp|Q9UM47|NOTC3_HUMAN
	sp|Q12907|LMAN2_HUMAN	sp|Q8IZP9|AGRG2_HUMAN	sp|Q8IZP9|AGRG2_HUMAN
	sp|Q9C0C4|SEM4C_HUMAN	sp|P42892|ECE1_HUMAN	sp|P42892|ECE1_HUMAN
	sp|P07093|GDN_HUMAN	sp|Q9BXR6|FHR5_HUMAN	sp|Q9BXR6|FHR5_HUMAN
	sp|O94933|SLIK3_HUMAN	sp|O95866|G6B_HUMAN	sp|O95866|G6B_HUMAN
	sp|Q9BXR6|FHR5_HUMAN	sp|Q9H0X4|F234A_HUMAN	sp|Q9H0X4|F234A_HUMAN
	sp|A0A075B6J6|LV322_HUMAN	sp|P04066|FUCO_HUMAN	sp|P04066|FUCO_HUMAN
	sp|P06731|CEAM5_HUMAN	sp|Q9NX62|IMPA3_HUMAN	sp|Q9NX62|IMPA3_HUMAN
	sp|O00451|GFRA2_HUMAN	sp|P50895|BCAM_HUMAN	sp|P50895|BCAM_HUMAN
	sp|P23284|PPIB_HUMAN	sp|Q9UBP4|DKK3_HUMAN	sp|Q9UBP4|DKK3_HUMAN
	sp|Q92496|FHR4_HUMAN	sp|Q92854|SEM4D_HUMAN	sp|Q92854|SEM4D_HUMAN
	sp|P55056|APOC4_HUMAN	sp|Q9H4A9|DPEP2_HUMAN	sp|Q9H4A9|DPEP2_HUMAN
	sp|P14384|CBPM_HUMAN	sp|P05107|ITB2_HUMAN	sp|P05107|ITB2_HUMAN
	sp|P49641|MA2A2_HUMAN	sp|Q9HBW9|AGRL4_HUMAN	sp|Q9HBW9|AGRL4_HUMAN
	sp|P07911|UROM_HUMAN	sp|O95498|VNN2_HUMAN	sp|O95498|VNN2_HUMAN
	sp|P34910|EVI2B_HUMAN	sp|P28827|PTPRM_HUMAN	sp|P28827|PTPRM_HUMAN
	sp|Q9Y2E5|MA2B2_HUMAN	sp|Q9H756|LRC19_HUMAN	sp|Q9H756|LRC19_HUMAN
	sp|Q8IUK5|PLDX1_HUMAN	sp|Q9NPH3|IL1AP_HUMAN	sp|Q9NPH3|IL1AP_HUMAN
	sp|Q7Z478|DHX29_HUMAN	sp|Q8NI99|ANGL6_HUMAN	sp|Q8NI99|ANGL6_HUMAN
	sp|Q9H9K5|MER34_HUMAN	sp|P08887|IL6RA_HUMAN	sp|P08887|IL6RA_HUMAN
	sp|Q8WXI7|MUC16_HUMAN	sp|Q8N6Q3|CD177_HUMAN	sp|Q8N6Q3|CD177_HUMAN
	sp|P05556|ITB1_HUMAN	sp|P55103|INHBC_HUMAN	sp|P55103|INHBC_HUMAN
	sp|Q9UM47|NOTC3_HUMAN	sp|Q7Z7M9|GALT5_HUMAN	sp|Q7Z7M9|GALT5_HUMAN
	sp|P05362|ICAM1_HUMAN	sp|P10721|KIT_HUMAN	sp|P10721|KIT_HUMAN
	sp|O60896|RAMP3_HUMAN	sp|A6NMZ7|CO6A6_HUMAN	sp|A6NMZ7|CO6A6_HUMAN
	sp|P28799|GRN_HUMAN	sp|Q9HC56|PCDH9_HUMAN	sp|Q9HC56|PCDH9_HUMAN
	sp|P20848|A1ATR_HUMAN	sp|Q13449|LSAMP_HUMAN	sp|Q13449|LSAMP_HUMAN
	sp|P14151|LYAM1_HUMAN	sp|P51693|APLP1_HUMAN	sp|P51693|APLP1_HUMAN
		sp|Q9Y216|MTMR7_HUMAN	sp|Q9Y216|MTMR7_HUMAN
		sp|Q8WXI7|MUC16_HUMAN	sp|Q8WXI7|MUC16_HUMAN
		sp|Q14118|DAG1_HUMAN	sp|Q14118|DAG1_HUMAN
		sp|P33151|CADH5_HUMAN	sp|P33151|CADH5_HUMAN
		sp|Q96J42|TXD15_HUMAN	sp|Q96J42|TXD15_HUMAN
		sp|P35613|BASI_HUMAN	sp|P35613|BASI_HUMAN
		sp|P01127|PDGFB_HUMAN	sp|P01127|PDGFB_HUMAN
		sp|P02771|FETA_HUMAN	sp|P02771|FETA_HUMAN
		sp|Q13275|SEM3F_HUMAN	sp|Q13275|SEM3F_HUMAN
		sp|Q3T906|GNPTA_HUMAN	sp|Q3T906|GNPTA_HUMAN
		sp|Q12866|MERTK_HUMAN	sp|Q12866|MERTK_HUMAN
		sp|P09486|SPRC_HUMAN	sp|P09486|SPRC_HUMAN
		sp|P01031|CO5_HUMAN	sp|P01031|CO5_HUMAN
		sp|Q8TAG5|VTM2A_HUMAN	sp|Q8TAG5|VTM2A_HUMAN
		sp|P06731|CEAM5_HUMAN	sp|P06731|CEAM5_HUMAN
		sp|O60486|PLXC1_HUMAN	sp|O60486|PLXC1_HUMAN
		sp|P31997|CEAM8_HUMAN	sp|P31997|CEAM8_HUMAN
		sp|P09326|CD48_HUMAN	sp|P09326|CD48_HUMAN
		sp|P24387|CRHBP_HUMAN	sp|P24387|CRHBP_HUMAN
		sp|P55056|APOC4_HUMAN	sp|P55056|APOC4_HUMAN
		sp|P54289|CA2D1_HUMAN	sp|P54289|CA2D1_HUMAN
		sp|Q14515|SPRL1_HUMAN	sp|Q14515|SPRL1_HUMAN
		sp|P27487|DPP4_HUMAN	sp|P27487|DPP4_HUMAN
		sp|P05556|ITB1_HUMAN	sp|P05556|ITB1_HUMAN
		sp|Q7Z3B1|NEGR1_HUMAN	sp|Q7Z3B1|NEGR1_HUMAN
		sp|Q9BXS4|TMM59_HUMAN	sp|Q9BXS4|TMM59_HUMAN
		sp|O95998|I18BP_HUMAN	sp|O95998|I18BP_HUMAN
		sp|P98160|PGBM_HUMAN	sp|P98160|PGBM_HUMAN
		sp|O95274|LYPD3_HUMAN	sp|O95274|LYPD3_HUMAN
		sp|Q13308|PTK7_HUMAN	sp|Q13308|PTK7_HUMAN
		sp|O43451|MGA_HUMAN	sp|O43451|MGA_HUMAN
		sp|P04264|K2C1_HUMAN	sp|P04264|K2C1_HUMAN
		sp|Q96KG7|MEG10_HUMAN	sp|Q96KG7|MEG10_HUMAN
		sp|P43652|AFAM_HUMAN	sp|P43652|AFAM_HUMAN
		sp|P36980|FHR2_HUMAN	sp|P36980|FHR2_HUMAN
		sp|Q8WW52|F151A_HUMAN	sp|Q8WW52|F151A_HUMAN
		sp|P01854|IGHE_HUMAN	sp|P01854|IGHE_HUMAN
		sp|P07602|SAP_HUMAN	sp|P07602|SAP_HUMAN
		sp|Q07000|1C15_HUMAN	sp|Q07000|1C15_HUMAN
		sp|P41271|NBL1_HUMAN	sp|P41271|NBL1_HUMAN
		sp|O43897|TLL1_HUMAN	sp|O43897|TLL1_HUMAN
		sp|Q96F46|I17RA_HUMAN	sp|Q96F46|I17RA_HUMAN
		sp|O60704|TPST2_HUMAN	sp|O60704|TPST2_HUMAN
		sp|O00584|RNT2_HUMAN	sp|O00584|RNT2_HUMAN
		sp|Q9NT68|TEN2_HUMAN	sp|Q9NT68|TEN2_HUMAN
		sp|P22304|IDS_HUMAN	sp|P22304|IDS_HUMAN
		sp|O95450|ATS2_HUMAN	sp|O95450|ATS2_HUMAN
		sp|P07358|CO8B_HUMAN	sp|P07358|CO8B_HUMAN
		sp|P28799|GRN_HUMAN	sp|P28799|GRN_HUMAN
		sp|Q6P179|ERAP2_HUMAN	sp|Q6P179|ERAP2_HUMAN
		sp|Q99941|ATF6B_HUMAN	sp|Q99941|ATF6B_HUMAN
		sp|P23470|PTPRG_HUMAN	sp|P23470|PTPRG_HUMAN
		sp|Q24JP5|T132A_HUMAN	sp|Q24JP5|T132A_HUMAN
		sp|Q9NPR2|SEM4B_HUMAN	sp|Q9NPR2|SEM4B_HUMAN
		sp|Q9UQ52|CNTN6_HUMAN	sp|Q9UQ52|CNTN6_HUMAN
		sp|Q14623|IHH_HUMAN	sp|Q14623|IHH_HUMAN
		sp|Q9BQE3|TBA1C_HUMAN	sp|Q9BQE3|TBA1C_HUMAN
		sp|P55899|FCGRN_HUMAN	sp|P55899|FCGRN_HUMAN
		sp|Q86TD4|SRCA_HUMAN	sp|Q86TD4|SRCA_HUMAN
		sp|Q13885|TBB2A_HUMAN	sp|Q13885|TBB2A_HUMAN
		sp|Q8N6C8|LIRA3_HUMAN	sp|Q8N6C8|LIRA3_HUMAN
		tr|H0YD63|H0YD63_HUMAN	tr|H0YD63|H0YD63_HUMAN
		sp|Q8WVQ1|CANT1_HUMAN	sp|Q8WVQ1|CANT1_HUMAN
		sp|P06280|AGAL_HUMAN	sp|P06280|AGAL_HUMAN
		tr|F8VSD5|F8VSD5_HUMAN	tr|F8VSD5|F8VSD5_HUMAN
		sp|Q99435|NELL2_HUMAN	sp|Q99435|NELL2_HUMAN
		sp|Q9UFP1|F198A_HUMAN	sp|Q9UFP1|F198A_HUMAN
		sp|P07307|ASGR2_HUMAN	sp|P07307|ASGR2_HUMAN
			sp|P23471|PTPRZ_HUMAN
			sp|O75636|FCN3_HUMAN
			sp|P04233|HG2A_HUMAN
			sp|P32004|L1CAM_HUMAN
			sp|Q9UMS4|PRP19_HUMAN
			sp|Q14571|ITPR2_HUMAN
			sp|P55268|LAMB2_HUMAN
			sp|Q9BYH1|SE6L1_HUMAN
			sp|Q9Y646|CBPQ_HUMAN
			sp|Q6UXD5|SE6L2_HUMAN
			sp|O95967|FBLN4_HUMAN
			sp|P02671|FIBA_HUMAN
			sp|A0A0J9YXX1|HV5X1_HUMAN
			sp|P14679|TYRO_HUMAN
			sp|Q13433|S39A6_HUMAN
			sp|P46531|NOTC1_HUMAN
			sp|Q12884|SEPR_HUMAN
			sp|Q9Y490|TLN1_HUMAN
			sp|Q9Y6Q6|TNR11_HUMAN
			sp|Q96EE4|CC126_HUMAN
			sp|Q9UNW1|MINP1_HUMAN
			sp|O14672|ADA10_HUMAN
			sp|Q12841|FSTL1_HUMAN
			sp|O60609|GFRA3_HUMAN
			sp|P07998|RNAS1_HUMAN
			sp|P02774|VTDB_HUMAN
			tr|E9PJT9|E9PJT9_HUMAN
			sp|P52823|STC1_HUMAN
			sp|P01137|TGFB1_HUMAN
			sp|Q99650|OSMR_HUMAN
			sp|P41439|FOLR3_HUMAN
			tr|H0Y4Y9|H0Y4Y9_HUMAN
			sp|P08294|SODE_HUMAN
			sp|P42695|CNDD3_HUMAN
			sp|P13591|NCAM1_HUMAN
			sp|P19022|CADH2_HUMAN
			sp|O95502|NPTXR_HUMAN
			sp|Q96HC4|PDLI5_HUMAN
			sp|P56202|CATW_HUMAN
			sp|P16109|LYAM3_HUMAN
			sp|Q9HBW1|LRRC4_HUMAN
			sp|Q9Y274|SIA10_HUMAN
			sp|P05981|HEPS_HUMAN
			sp|O43866|CD5L_HUMAN
			sp|P22607|FGFR3_HUMAN
			sp|P08709|FA7_HUMAN
			sp|O95980|RECK_HUMAN
			sp|Q15155|NOMO1_HUMAN
			sp|O00587|MFNG_HUMAN
			sp|Q29718|1B82_HUMAN
			sp|Q15465|SHH_HUMAN
			sp|Q95604|1C17_HUMAN
			sp|Q5D862|FILA2_HUMAN
			sp|P16581|LYAM2_HUMAN
			sp|Q92823|NRCAM_HUMAN
			sp|P21757|MSRE_HUMAN
			sp|Q5ZPR3|CD276_HUMAN
			sp|Q92187|SIA8D_HUMAN
			sp|P48960|CD97_HUMAN
			sp|Q9BWV1|BOC_HUMAN
			sp|Q9NRB3|CHSTC_HUMAN
			sp|P54108|CRIS3_HUMAN
			sp|Q14520|HABP2_HUMAN
			sp|Q9UHX3|AGRE2_HUMAN
			sp|Q8TDL5|BPIB1_HUMAN
			sp|P02766|TTHY_HUMAN
			sp|Q9UHD4|CIDEB_HUMAN
			sp|Q9NRA1|PDGFC_HUMAN
			sp|P08575|PTPRC_HUMAN
			sp|Q93070|NAR4_HUMAN
			sp|Q12907|LMAN2_HUMAN
			sp|Q9C0C4|SEM4C_HUMAN
			sp|O94933|SLIK3_HUMAN
			sp|O00451|GFRA2_HUMAN
			sp|P23284|PPIB_HUMAN
			sp|P49641|MA2A2_HUMAN
			sp|P34910|EVI2B_HUMAN
			sp|Q9H9K5|MER34_HUMAN
			sp|O60896|RAMP3_HUMAN
			sp|P20848|A1ATR_HUMAN

## Sheet: Glycosites
	Glycosites identified from UGP using 739N	Glycosites identified from FGP using 739N	Glycosites identified from UGP and FGP using 739N
	sp|P01877|IGHA2_HUMAN_Site_92	sp|P08185|CBG_HUMAN_Site_31	sp|P08185|CBG_HUMAN_Site_31
	sp|P02749|APOH_HUMAN_Site_162	sp|P01871|IGHM_HUMAN_Site_209	sp|P01871|IGHM_HUMAN_Site_209
	sp|O95497|VNN1_HUMAN_Site_283	sp|P02749|APOH_HUMAN_Site_253	sp|P02749|APOH_HUMAN_Site_253
	sp|P36980|FHR2_HUMAN_Site_126	sp|P01591|IGJ_HUMAN_Site_71	sp|P01591|IGJ_HUMAN_Site_71
	sp|P01877|IGHA2_HUMAN_Site_205	sp|Q01814|AT2B2_HUMAN_Site_1218	sp|Q01814|AT2B2_HUMAN_Site_1218
	sp|P43652|AFAM_HUMAN_Site_33	sp|P05543|THBG_HUMAN_Site_36	sp|P05543|THBG_HUMAN_Site_36
	sp|P04278|SHBG_HUMAN_Site_396	sp|P08603|CFAH_HUMAN_Site_882	sp|P08603|CFAH_HUMAN_Site_882
	sp|P00748|FA12_HUMAN_Site_433	sp|P08697|A2AP_HUMAN_Site_126	sp|P08697|A2AP_HUMAN_Site_126
	sp|P08603|CFAH_HUMAN_Site_1029	sp|P01877|IGHA2_HUMAN_Site_47	sp|P01877|IGHA2_HUMAN_Site_47
	sp|P01019|ANGT_HUMAN_Site_47	sp|P12821|ACE_HUMAN_Site_714	sp|P12821|ACE_HUMAN_Site_714
	sp|P02765|FETUA_HUMAN_Site_176	sp|P01042|KNG1_HUMAN_Site_294	sp|P01042|KNG1_HUMAN_Site_294
	sp|Q5VZ19|TDR10_HUMAN_Site_103	sp|P55058|PLTP_HUMAN_Site_117	sp|P55058|PLTP_HUMAN_Site_117
	sp|P02751|FINC_HUMAN_Site_542	sp|Q9NZP8|C1RL_HUMAN_Site_296	sp|Q9NZP8|C1RL_HUMAN_Site_296
	sp|P04114|APOB_HUMAN_Site_3411	sp|P01019|ANGT_HUMAN_Site_47	sp|P01019|ANGT_HUMAN_Site_47
	sp|Q9Y5Y7|LYVE1_HUMAN_Site_53	sp|Q9NZP8|C1RL_HUMAN_Site_242	sp|Q9NZP8|C1RL_HUMAN_Site_242
	sp|P00747|PLMN_HUMAN_Site_308	sp|P04003|C4BPA_HUMAN_Site_528	sp|P04003|C4BPA_HUMAN_Site_528
	sp|P00738|HPT_HUMAN_Site_211	sp|P16112|PGCA_HUMAN_Site_658	sp|P16112|PGCA_HUMAN_Site_658
	sp|P08185|CBG_HUMAN_Site_31	sp|P51884|LUM_HUMAN_Site_127	sp|P51884|LUM_HUMAN_Site_127
	sp|Q8NDA2|HMCN2_HUMAN_Site_1267	sp|P02787|TRFE_HUMAN_Site_630	sp|P02787|TRFE_HUMAN_Site_630
	sp|Q86SQ4|AGRG6_HUMAN_Site_143	sp|P13671|CO6_HUMAN_Site_324	sp|P13671|CO6_HUMAN_Site_324
	sp|P03952|KLKB1_HUMAN_Site_127	sp|P00738|HPT_HUMAN_Site_207	sp|P00738|HPT_HUMAN_Site_207
	sp|P01042|KNG1_HUMAN_Site_48	sp|P00450|CERU_HUMAN_Site_138	sp|P00450|CERU_HUMAN_Site_138
	sp|P19652|A1AG2_HUMAN_Site_103	sp|Q07954|LRP1_HUMAN_Site_3048	sp|Q07954|LRP1_HUMAN_Site_3048
	sp|P01008|ANT3_HUMAN_Site_224	sp|P0C0L4|CO4A_HUMAN_Site_1328	sp|P0C0L4|CO4A_HUMAN_Site_1328
	sp|Q13201|MMRN1_HUMAN_Site_933	sp|P49908|SEPP1_HUMAN_Site_174	sp|P49908|SEPP1_HUMAN_Site_174
	sp|P04217|A1BG_HUMAN_Site_63	sp|P00734|THRB_HUMAN_Site_143	sp|P00734|THRB_HUMAN_Site_143
	sp|P02768|ALBU_HUMAN_Site_123	sp|Q4LDE5|SVEP1_HUMAN_Site_2876	sp|Q4LDE5|SVEP1_HUMAN_Site_2876
	sp|O95084|PRS23_HUMAN_Site_93	sp|P00751|CFAB_HUMAN_Site_285	sp|P00751|CFAB_HUMAN_Site_285
	sp|P01859|IGHG2_HUMAN_Site_176	sp|Q12860|CNTN1_HUMAN_Site_494	sp|Q12860|CNTN1_HUMAN_Site_494
	sp|P08603|CFAH_HUMAN_Site_822	sp|Q14112|NID2_HUMAN_Site_703	sp|Q14112|NID2_HUMAN_Site_703
	sp|P49908|SEPP1_HUMAN_Site_174	sp|P00738|HPT_HUMAN_Site_211	sp|P00738|HPT_HUMAN_Site_211
	sp|P19652|A1AG2_HUMAN_Site_33	sp|P24043|LAMA2_HUMAN_Site_2648	sp|P24043|LAMA2_HUMAN_Site_2648
	sp|P02749|APOH_HUMAN_Site_253	sp|P17936|IBP3_HUMAN_Site_116	sp|P17936|IBP3_HUMAN_Site_116
	sp|Q8IZP9|AGRG2_HUMAN_Site_111	sp|Q8IWV2|CNTN4_HUMAN_Site_764	sp|Q8IWV2|CNTN4_HUMAN_Site_764
	sp|O95897|NOE2_HUMAN_Site_155	sp|P0C0L4|CO4A_HUMAN_Site_226	sp|P0C0L4|CO4A_HUMAN_Site_226
	sp|P08603|CFAH_HUMAN_Site_911	sp|A0A1B0GWG4|SRTM2_HUMAN_Site_11	sp|A0A1B0GWG4|SRTM2_HUMAN_Site_11
	sp|P04114|APOB_HUMAN_Site_2982	sp|P00747|PLMN_HUMAN_Site_308	sp|P00747|PLMN_HUMAN_Site_308
	sp|P35542|SAA4_HUMAN_Site_94	sp|P00450|CERU_HUMAN_Site_762	sp|P00450|CERU_HUMAN_Site_762
	sp|P01042|KNG1_HUMAN_Site_294	sp|P01876|IGHA1_HUMAN_Site_340	sp|P01876|IGHA1_HUMAN_Site_340
	sp|P08603|CFAH_HUMAN_Site_882	sp|P01859|IGHG2_HUMAN_Site_176	sp|P01859|IGHG2_HUMAN_Site_176
	sp|Q9HBB8|CDHR5_HUMAN_Site_297	sp|P19652|A1AG2_HUMAN_Site_93	sp|P19652|A1AG2_HUMAN_Site_93
	sp|O75882|ATRN_HUMAN_Site_416	sp|P01860|IGHG3_HUMAN_Site_227	sp|P01860|IGHG3_HUMAN_Site_227
	sp|P01011|AACT_HUMAN_Site_186	sp|Q8IZF2|AGRF5_HUMAN_Site_540	sp|Q8IZF2|AGRF5_HUMAN_Site_540
	sp|P49908|SEPP1_HUMAN_Site_83	sp|P11279|LAMP1_HUMAN_Site_103	sp|P11279|LAMP1_HUMAN_Site_103
	sp|P51884|LUM_HUMAN_Site_127	sp|P35968|VGFR2_HUMAN_Site_245	sp|P35968|VGFR2_HUMAN_Site_245
	sp|P07357|CO8A_HUMAN_Site_437	sp|O75509|TNR21_HUMAN_Site_278	sp|O75509|TNR21_HUMAN_Site_278
	sp|P04070|PROC_HUMAN_Site_290	sp|Q9BQ51|PD1L2_HUMAN_Site_189	sp|Q9BQ51|PD1L2_HUMAN_Site_189
	sp|P05155|IC1_HUMAN_Site_25	sp|P04004|VTNC_HUMAN_Site_86	sp|P04004|VTNC_HUMAN_Site_86
	sp|P17936|IBP3_HUMAN_Site_116	sp|O95084|PRS23_HUMAN_Site_93	sp|O95084|PRS23_HUMAN_Site_93
	sp|Q6EMK4|VASN_HUMAN_Site_117	sp|O75882|ATRN_HUMAN_Site_731	sp|O75882|ATRN_HUMAN_Site_731
	sp|Q7Z7M0|MEGF8_HUMAN_Site_1201	sp|P07306|ASGR1_HUMAN_Site_147	sp|P07306|ASGR1_HUMAN_Site_147
	sp|P01877|IGHA2_HUMAN_Site_47	sp|P01033|TIMP1_HUMAN_Site_53	sp|P01033|TIMP1_HUMAN_Site_53
	sp|P0C0L4|CO4A_HUMAN_Site_226	sp|P02749|APOH_HUMAN_Site_162	sp|P02749|APOH_HUMAN_Site_162
	sp|Q08380|LG3BP_HUMAN_Site_551	sp|P02786|TFR1_HUMAN_Site_727	sp|P02786|TFR1_HUMAN_Site_727
	sp|P12259|FA5_HUMAN_Site_1703	sp|P01042|KNG1_HUMAN_Site_48	sp|P01042|KNG1_HUMAN_Site_48
	sp|P01591|IGJ_HUMAN_Site_71	sp|P02750|A2GL_HUMAN_Site_306	sp|P02750|A2GL_HUMAN_Site_306
	sp|Q8IZP9|AGRG2_HUMAN_Site_108	sp|P01042|KNG1_HUMAN_Site_205	sp|P01042|KNG1_HUMAN_Site_205
	sp|Q9NZP8|C1RL_HUMAN_Site_242	sp|P04278|SHBG_HUMAN_Site_380	sp|P04278|SHBG_HUMAN_Site_380
	sp|P01877|IGHA2_HUMAN_Site_131	sp|Q02985|FHR3_HUMAN_Site_108	sp|Q02985|FHR3_HUMAN_Site_108
	sp|P26927|HGFL_HUMAN_Site_296	sp|P01011|AACT_HUMAN_Site_93	sp|P01011|AACT_HUMAN_Site_93
	sp|P00450|CERU_HUMAN_Site_138	sp|Q96PD5|PGRP2_HUMAN_Site_367	sp|Q96PD5|PGRP2_HUMAN_Site_367
	sp|P01833|PIGR_HUMAN_Site_499	sp|P04114|APOB_HUMAN_Site_3101	sp|P04114|APOB_HUMAN_Site_3101
	sp|O95498|VNN2_HUMAN_Site_411	sp|P04004|VTNC_HUMAN_Site_169	sp|P04004|VTNC_HUMAN_Site_169
	sp|P02765|FETUA_HUMAN_Site_156	sp|P05160|F13B_HUMAN_Site_162	sp|P05160|F13B_HUMAN_Site_162
	sp|P0C0L4|CO4A_HUMAN_Site_1328	sp|P01857|IGHG1_HUMAN_Site_180	sp|P01857|IGHG1_HUMAN_Site_180
	sp|P01042|KNG1_HUMAN_Site_205	sp|P55058|PLTP_HUMAN_Site_245	sp|P55058|PLTP_HUMAN_Site_245
	sp|P08603|CFAH_HUMAN_Site_217	sp|P04114|APOB_HUMAN_Site_983	sp|P04114|APOB_HUMAN_Site_983
	sp|P23471|PTPRZ_HUMAN_Site_105	sp|P01877|IGHA2_HUMAN_Site_205	sp|P01877|IGHA2_HUMAN_Site_205
	sp|P13671|CO6_HUMAN_Site_324	sp|P00738|HPT_HUMAN_Site_184	sp|P00738|HPT_HUMAN_Site_184
	sp|P03952|KLKB1_HUMAN_Site_396	sp|O00533|NCHL1_HUMAN_Site_476	sp|O00533|NCHL1_HUMAN_Site_476
	sp|P00751|CFAB_HUMAN_Site_285	sp|P25311|ZA2G_HUMAN_Site_112	sp|P25311|ZA2G_HUMAN_Site_112
	sp|P13473|LAMP2_HUMAN_Site_356	sp|P01877|IGHA2_HUMAN_Site_92	sp|P01877|IGHA2_HUMAN_Site_92
	sp|P00734|THRB_HUMAN_Site_143	sp|P02790|HEMO_HUMAN_Site_187	sp|P02790|HEMO_HUMAN_Site_187
	sp|P02787|TRFE_HUMAN_Site_630	sp|P01008|ANT3_HUMAN_Site_128	sp|P01008|ANT3_HUMAN_Site_128
	sp|P01011|AACT_HUMAN_Site_33	sp|P01042|KNG1_HUMAN_Site_169	sp|P01042|KNG1_HUMAN_Site_169
	sp|P01876|IGHA1_HUMAN_Site_340	sp|P04114|APOB_HUMAN_Site_1523	sp|P04114|APOB_HUMAN_Site_1523
	sp|P08603|CFAH_HUMAN_Site_529	sp|P55058|PLTP_HUMAN_Site_64	sp|P55058|PLTP_HUMAN_Site_64
	tr|D6RGV2|D6RGV2_HUMAN_Site_232	sp|P25311|ZA2G_HUMAN_Site_109	sp|P25311|ZA2G_HUMAN_Site_109
	sp|P06681|CO2_HUMAN_Site_621	sp|P07996|TSP1_HUMAN_Site_360	sp|P07996|TSP1_HUMAN_Site_360
	sp|P08697|A2AP_HUMAN_Site_126	sp|P98161|PKD1_HUMAN_Site_2050	sp|P98161|PKD1_HUMAN_Site_2050
	sp|P58166|INHBE_HUMAN_Site_198	sp|P29622|KAIN_HUMAN_Site_33	sp|P29622|KAIN_HUMAN_Site_33
	sp|Q96AP7|ESAM_HUMAN_Site_169	sp|P03951|FA11_HUMAN_Site_450	sp|P03951|FA11_HUMAN_Site_450
	sp|P01871|IGHM_HUMAN_Site_209	sp|P02763|A1AG1_HUMAN_Site_72	sp|P02763|A1AG1_HUMAN_Site_72
	sp|P43251|BTD_HUMAN_Site_150	sp|Q15223|NECT1_HUMAN_Site_286	sp|Q15223|NECT1_HUMAN_Site_286
	sp|Q96IY4|CBPB2_HUMAN_Site_108	sp|Q96IY4|CBPB2_HUMAN_Site_85	sp|Q96IY4|CBPB2_HUMAN_Site_85
	sp|Q03591|FHR1_HUMAN_Site_194	sp|Q16769|QPCT_HUMAN_Site_49	sp|Q16769|QPCT_HUMAN_Site_49
	sp|P51693|APLP1_HUMAN_Site_551	sp|Q7Z7G0|TARSH_HUMAN_Site_892	sp|Q7Z7G0|TARSH_HUMAN_Site_892
	sp|P29622|KAIN_HUMAN_Site_108	sp|Q96AP7|ESAM_HUMAN_Site_169	sp|Q96AP7|ESAM_HUMAN_Site_169
	sp|P40197|GPV_HUMAN_Site_385	sp|P05090|APOD_HUMAN_Site_65	sp|P05090|APOD_HUMAN_Site_65
	sp|O75636|FCN3_HUMAN_Site_189	sp|P02765|FETUA_HUMAN_Site_176	sp|P02765|FETUA_HUMAN_Site_176
	sp|Q96PD5|PGRP2_HUMAN_Site_367	sp|P16671|CD36_HUMAN_Site_321	sp|P16671|CD36_HUMAN_Site_321
	sp|P04004|VTNC_HUMAN_Site_86	sp|P05155|IC1_HUMAN_Site_238	sp|P05155|IC1_HUMAN_Site_238
	sp|P00450|CERU_HUMAN_Site_762	sp|O75882|ATRN_HUMAN_Site_914	sp|O75882|ATRN_HUMAN_Site_914
	sp|P13473|LAMP2_HUMAN_Site_257	sp|P49908|SEPP1_HUMAN_Site_83	sp|P49908|SEPP1_HUMAN_Site_83
	sp|Q9NPR2|SEM4B_HUMAN_Site_405	sp|Q14314|FGL2_HUMAN_Site_336	sp|Q14314|FGL2_HUMAN_Site_336
	sp|P55058|PLTP_HUMAN_Site_143	sp|P27169|PON1_HUMAN_Site_253	sp|P27169|PON1_HUMAN_Site_253
	sp|O00241|SIRB1_HUMAN_Site_269	sp|O95897|NOE2_HUMAN_Site_74	sp|O95897|NOE2_HUMAN_Site_74
	sp|P43251|BTD_HUMAN_Site_349	sp|Q02413|DSG1_HUMAN_Site_180	sp|Q02413|DSG1_HUMAN_Site_180
	sp|Q02985|FHR3_HUMAN_Site_108	sp|P01011|AACT_HUMAN_Site_186	sp|P01011|AACT_HUMAN_Site_186
	sp|P04114|APOB_HUMAN_Site_3895	sp|P41222|PTGDS_HUMAN_Site_51	sp|P41222|PTGDS_HUMAN_Site_51
	sp|O75882|ATRN_HUMAN_Site_731	sp|P04275|VWF_HUMAN_Site_2357	sp|P04275|VWF_HUMAN_Site_2357
	sp|P02763|A1AG1_HUMAN_Site_93	sp|P35542|SAA4_HUMAN_Site_94	sp|P35542|SAA4_HUMAN_Site_94
	sp|P01023|A2MG_HUMAN_Site_410	sp|P56199|ITA1_HUMAN_Site_460	sp|P56199|ITA1_HUMAN_Site_460
	sp|P01011|AACT_HUMAN_Site_106	sp|P04114|APOB_HUMAN_Site_2779	sp|P04114|APOB_HUMAN_Site_2779
	sp|P55058|PLTP_HUMAN_Site_245	sp|P02787|TRFE_HUMAN_Site_432	sp|P02787|TRFE_HUMAN_Site_432
	sp|P17936|IBP3_HUMAN_Site_199	sp|P19827|ITIH1_HUMAN_Site_285	sp|P19827|ITIH1_HUMAN_Site_285
	sp|O75882|ATRN_HUMAN_Site_1073	sp|P05090|APOD_HUMAN_Site_98	sp|P05090|APOD_HUMAN_Site_98
	sp|A0A1B0GWG4|SRTM2_HUMAN_Site_11	sp|P00734|THRB_HUMAN_Site_155	sp|P00734|THRB_HUMAN_Site_155
	sp|P05160|F13B_HUMAN_Site_162	sp|Q9NZP8|C1RL_HUMAN_Site_166	sp|Q9NZP8|C1RL_HUMAN_Site_166
	sp|P02768|ALBU_HUMAN_Site_68	sp|P04114|APOB_HUMAN_Site_2982	sp|P04114|APOB_HUMAN_Site_2982
	sp|P04004|VTNC_HUMAN_Site_169	sp|Q6UVK1|CSPG4_HUMAN_Site_2075	sp|Q6UVK1|CSPG4_HUMAN_Site_2075
	sp|P02790|HEMO_HUMAN_Site_187	sp|P01023|A2MG_HUMAN_Site_991	sp|P01023|A2MG_HUMAN_Site_991
	sp|Q02763|TIE2_HUMAN_Site_596	sp|P02763|A1AG1_HUMAN_Site_93	sp|P02763|A1AG1_HUMAN_Site_93
	sp|Q14515|SPRL1_HUMAN_Site_412	sp|P01023|A2MG_HUMAN_Site_410	sp|P01023|A2MG_HUMAN_Site_410
	sp|P11117|PPAL_HUMAN_Site_92	sp|Q16288|NTRK3_HUMAN_Site_218	sp|Q16288|NTRK3_HUMAN_Site_218
	sp|Q13201|MMRN1_HUMAN_Site_783	sp|Q9NPC4|A4GAT_HUMAN_Site_121	sp|Q9NPC4|A4GAT_HUMAN_Site_121
	sp|P00734|THRB_HUMAN_Site_155	sp|P01877|IGHA2_HUMAN_Site_327	sp|P01877|IGHA2_HUMAN_Site_327
	sp|Q4LDE5|SVEP1_HUMAN_Site_2876	sp|P01871|IGHM_HUMAN_Site_440	sp|P01871|IGHM_HUMAN_Site_440
	sp|Q06033|ITIH3_HUMAN_Site_580	sp|P23142|FBLN1_HUMAN_Site_98	sp|P23142|FBLN1_HUMAN_Site_98
	sp|Q14314|FGL2_HUMAN_Site_336	sp|P10909|CLUS_HUMAN_Site_86	sp|P10909|CLUS_HUMAN_Site_86
	sp|Q16610|ECM1_HUMAN_Site_444	sp|P05164|PERM_HUMAN_Site_355	sp|P05164|PERM_HUMAN_Site_355
	sp|P29622|KAIN_HUMAN_Site_33	sp|Q9UNN8|EPCR_HUMAN_Site_172	sp|Q9UNN8|EPCR_HUMAN_Site_172
	sp|P23142|FBLN1_HUMAN_Site_98	sp|P04114|APOB_HUMAN_Site_4237	sp|P04114|APOB_HUMAN_Site_4237
	sp|P01861|IGHG4_HUMAN_Site_177	sp|P06276|CHLE_HUMAN_Site_483	sp|P06276|CHLE_HUMAN_Site_483
	sp|Q14624|ITIH4_HUMAN_Site_81	sp|O75882|ATRN_HUMAN_Site_1198	sp|O75882|ATRN_HUMAN_Site_1198
	sp|P04233|HG2A_HUMAN_Site_130	tr|A0A087WYE2|A0A087WYE2_HUMAN_Site_282	tr|A0A087WYE2|A0A087WYE2_HUMAN_Site_282
	sp|P05156|CFAI_HUMAN_Site_177	sp|P01011|AACT_HUMAN_Site_127	sp|P01011|AACT_HUMAN_Site_127
	sp|P10909|CLUS_HUMAN_Site_354	sp|P05546|HEP2_HUMAN_Site_49	sp|P05546|HEP2_HUMAN_Site_49
	sp|P43121|MUC18_HUMAN_Site_449	sp|Q96BZ4|PLD4_HUMAN_Site_171	sp|Q96BZ4|PLD4_HUMAN_Site_171
	sp|P27169|PON1_HUMAN_Site_253	sp|O75882|ATRN_HUMAN_Site_923	sp|O75882|ATRN_HUMAN_Site_923
	sp|Q12913|PTPRJ_HUMAN_Site_192	sp|P26927|HGFL_HUMAN_Site_72	sp|P26927|HGFL_HUMAN_Site_72
	sp|P25311|ZA2G_HUMAN_Site_112	sp|Q13332|PTPRS_HUMAN_Site_733	sp|Q13332|PTPRS_HUMAN_Site_733
	sp|Q07954|LRP1_HUMAN_Site_2502	sp|A0A075B6J6|LV322_HUMAN_Site_87	sp|A0A075B6J6|LV322_HUMAN_Site_87
	sp|P00450|CERU_HUMAN_Site_397	sp|P80108|PHLD_HUMAN_Site_591	sp|P80108|PHLD_HUMAN_Site_591
	sp|P04114|APOB_HUMAN_Site_983	sp|P40197|GPV_HUMAN_Site_243	sp|P40197|GPV_HUMAN_Site_243
	sp|P02745|C1QA_HUMAN_Site_146	sp|Q15166|PON3_HUMAN_Site_323	sp|Q15166|PON3_HUMAN_Site_323
	sp|O94851|MICA2_HUMAN_Site_509	sp|P29622|KAIN_HUMAN_Site_157	sp|P29622|KAIN_HUMAN_Site_157
	sp|O95866|G6B_HUMAN_Site_32	sp|O75882|ATRN_HUMAN_Site_1054	sp|O75882|ATRN_HUMAN_Site_1054
	sp|O00533|NCHL1_HUMAN_Site_476	sp|P12259|FA5_HUMAN_Site_821	sp|P12259|FA5_HUMAN_Site_821
	sp|P01023|A2MG_HUMAN_Site_991	sp|P04114|APOB_HUMAN_Site_1377	sp|P04114|APOB_HUMAN_Site_1377
	sp|P02750|A2GL_HUMAN_Site_186	sp|P06315|KV502_HUMAN_Site_40	sp|P06315|KV502_HUMAN_Site_40
	sp|P19827|ITIH1_HUMAN_Site_588	sp|P04114|APOB_HUMAN_Site_1368	sp|P04114|APOB_HUMAN_Site_1368
	sp|O95445|APOM_HUMAN_Site_135	sp|P27169|PON1_HUMAN_Site_324	sp|P27169|PON1_HUMAN_Site_324
	sp|P02786|TFR1_HUMAN_Site_251	sp|P01023|A2MG_HUMAN_Site_55	sp|P01023|A2MG_HUMAN_Site_55
	sp|Q6UVK1|CSPG4_HUMAN_Site_2075	sp|P00450|CERU_HUMAN_Site_397	sp|P00450|CERU_HUMAN_Site_397
	sp|P03951|FA11_HUMAN_Site_491	sp|P01009|A1AT_HUMAN_Site_271	sp|P01009|A1AT_HUMAN_Site_271
	sp|P05154|IPSP_HUMAN_Site_249	sp|P02760|AMBP_HUMAN_Site_36	sp|P02760|AMBP_HUMAN_Site_36
	sp|P19652|A1AG2_HUMAN_Site_93	sp|P20851|C4BPB_HUMAN_Site_98	sp|P20851|C4BPB_HUMAN_Site_98
	sp|P01042|KNG1_HUMAN_Site_169	sp|O95445|APOM_HUMAN_Site_135	sp|O95445|APOM_HUMAN_Site_135
	sp|P80108|PHLD_HUMAN_Site_307	sp|P48740|MASP1_HUMAN_Site_407	sp|P48740|MASP1_HUMAN_Site_407
	sp|P32004|L1CAM_HUMAN_Site_100	sp|P02765|FETUA_HUMAN_Site_156	sp|P02765|FETUA_HUMAN_Site_156
	sp|P49747|COMP_HUMAN_Site_129	sp|Q9Y6R7|FCGBP_HUMAN_Site_1063	sp|Q9Y6R7|FCGBP_HUMAN_Site_1063
	sp|P04114|APOB_HUMAN_Site_1523	sp|P01009|A1AT_HUMAN_Site_70	sp|P01009|A1AT_HUMAN_Site_70
	sp|P04278|SHBG_HUMAN_Site_380	sp|O95477|ABCA1_HUMAN_Site_244	sp|O95477|ABCA1_HUMAN_Site_244
	sp|Q12913|PTPRJ_HUMAN_Site_413	sp|Q9P232|CNTN3_HUMAN_Site_913	sp|Q9P232|CNTN3_HUMAN_Site_913
	sp|Q7Z7M0|MEGF8_HUMAN_Site_1271	sp|P05164|PERM_HUMAN_Site_323	sp|P05164|PERM_HUMAN_Site_323
	sp|Q13510|ASAH1_HUMAN_Site_286	sp|P02751|FINC_HUMAN_Site_430	sp|P02751|FINC_HUMAN_Site_430
	sp|Q9Y6R7|FCGBP_HUMAN_Site_1830	sp|Q9UK05|GDF2_HUMAN_Site_71	sp|Q9UK05|GDF2_HUMAN_Site_71
	sp|P25311|ZA2G_HUMAN_Site_109	sp|Q9NZK5|ADA2_HUMAN_Site_174	sp|Q9NZK5|ADA2_HUMAN_Site_174
	sp|P80108|PHLD_HUMAN_Site_659	sp|Q86SQ4|AGRG6_HUMAN_Site_324	sp|Q86SQ4|AGRG6_HUMAN_Site_324
	sp|P56199|ITA1_HUMAN_Site_460	sp|P02790|HEMO_HUMAN_Site_453	sp|P02790|HEMO_HUMAN_Site_453
	sp|P02787|TRFE_HUMAN_Site_432	sp|P19652|A1AG2_HUMAN_Site_33	sp|P19652|A1AG2_HUMAN_Site_33
	sp|P02751|FINC_HUMAN_Site_139	sp|P02745|C1QA_HUMAN_Site_146	sp|P02745|C1QA_HUMAN_Site_146
	sp|Q8IWV2|CNTN4_HUMAN_Site_764	sp|Q14624|ITIH4_HUMAN_Site_517	sp|Q14624|ITIH4_HUMAN_Site_517
	sp|P02675|FIBB_HUMAN_Site_394	sp|P04196|HRG_HUMAN_Site_125	sp|P04196|HRG_HUMAN_Site_125
	sp|P80108|PHLD_HUMAN_Site_591	sp|P19823|ITIH2_HUMAN_Site_118	sp|P19823|ITIH2_HUMAN_Site_118
	sp|P07225|PROS_HUMAN_Site_530	sp|P00738|HPT_HUMAN_Site_241	sp|P00738|HPT_HUMAN_Site_241
	sp|Q9UMS4|PRP19_HUMAN_Site_295	sp|Q14624|ITIH4_HUMAN_Site_81	sp|Q14624|ITIH4_HUMAN_Site_81
	sp|Q14571|ITPR2_HUMAN_Site_1244	sp|Q96IY4|CBPB2_HUMAN_Site_73	sp|Q96IY4|CBPB2_HUMAN_Site_73
	sp|Q12913|PTPRJ_HUMAN_Site_231	sp|Q8NDA2|HMCN2_HUMAN_Site_1267	sp|Q8NDA2|HMCN2_HUMAN_Site_1267
	sp|P04217|A1BG_HUMAN_Site_371	sp|P02763|A1AG1_HUMAN_Site_103	sp|P02763|A1AG1_HUMAN_Site_103
	sp|Q8TAG5|VTM2A_HUMAN_Site_175	sp|P11047|LAMC1_HUMAN_Site_1395	sp|P11047|LAMC1_HUMAN_Site_1395
	sp|Q16769|QPCT_HUMAN_Site_49	sp|P13645|K1C10_HUMAN_Site_240	sp|P13645|K1C10_HUMAN_Site_240
	sp|P02750|A2GL_HUMAN_Site_325	sp|P04180|LCAT_HUMAN_Site_296	sp|P04180|LCAT_HUMAN_Site_296
	sp|P06681|CO2_HUMAN_Site_471	sp|P02760|AMBP_HUMAN_Site_250	sp|P02760|AMBP_HUMAN_Site_250
	sp|O75882|ATRN_HUMAN_Site_264	sp|P02760|AMBP_HUMAN_Site_270	sp|P02760|AMBP_HUMAN_Site_270
	sp|Q14623|IHH_HUMAN_Site_282	sp|P80108|PHLD_HUMAN_Site_568	sp|P80108|PHLD_HUMAN_Site_568
	sp|P05090|APOD_HUMAN_Site_98	sp|P19652|A1AG2_HUMAN_Site_103	sp|P19652|A1AG2_HUMAN_Site_103
	sp|P02790|HEMO_HUMAN_Site_106	sp|P22897|MRC1_HUMAN_Site_104	sp|P22897|MRC1_HUMAN_Site_104
	sp|P0C0L4|CO4A_HUMAN_Site_1391	sp|P80188|NGAL_HUMAN_Site_85	sp|P80188|NGAL_HUMAN_Site_85
	sp|P13598|ICAM2_HUMAN_Site_105	sp|O00533|NCHL1_HUMAN_Site_482	sp|O00533|NCHL1_HUMAN_Site_482
	sp|P54802|ANAG_HUMAN_Site_532	sp|P04196|HRG_HUMAN_Site_63	sp|P04196|HRG_HUMAN_Site_63
	sp|Q9BY67|CADM1_HUMAN_Site_113	sp|Q13797|ITA9_HUMAN_Site_225	sp|Q13797|ITA9_HUMAN_Site_225
	sp|P05160|F13B_HUMAN_Site_545	sp|Q76LX8|ATS13_HUMAN_Site_579	sp|Q76LX8|ATS13_HUMAN_Site_579
	sp|P01871|IGHM_HUMAN_Site_272	sp|P04217|A1BG_HUMAN_Site_179	sp|P04217|A1BG_HUMAN_Site_179
	sp|P01871|IGHM_HUMAN_Site_279	sp|P02751|FINC_HUMAN_Site_528	sp|P02751|FINC_HUMAN_Site_528
	sp|P03951|FA11_HUMAN_Site_450	sp|P08603|CFAH_HUMAN_Site_822	sp|P08603|CFAH_HUMAN_Site_822
	sp|P10909|CLUS_HUMAN_Site_374	sp|P04114|APOB_HUMAN_Site_3895	sp|P04114|APOB_HUMAN_Site_3895
	sp|Q07954|LRP1_HUMAN_Site_729	sp|P01023|A2MG_HUMAN_Site_81	sp|P01023|A2MG_HUMAN_Site_81
	sp|P05155|IC1_HUMAN_Site_253	sp|Q10588|BST1_HUMAN_Site_95	sp|Q10588|BST1_HUMAN_Site_95
	sp|Q9UQP3|TENN_HUMAN_Site_1149	sp|Q9H741|CL049_HUMAN_Site_67	sp|Q9H741|CL049_HUMAN_Site_67
	sp|Q9UK55|ZPI_HUMAN_Site_180	sp|Q12913|PTPRJ_HUMAN_Site_342	sp|Q12913|PTPRJ_HUMAN_Site_342
	sp|P07306|ASGR1_HUMAN_Site_147	sp|P01011|AACT_HUMAN_Site_271	sp|P01011|AACT_HUMAN_Site_271
	sp|P00736|C1R_HUMAN_Site_221	sp|P00450|CERU_HUMAN_Site_358	sp|P00450|CERU_HUMAN_Site_358
	sp|P01591|IGJ_HUMAN_Site_112	sp|Q9NY97|B3GN2_HUMAN_Site_127	sp|Q9NY97|B3GN2_HUMAN_Site_127
	sp|P55268|LAMB2_HUMAN_Site_1348	sp|Q9UHG3|PCYOX_HUMAN_Site_353	sp|Q9UHG3|PCYOX_HUMAN_Site_353
	sp|P10909|CLUS_HUMAN_Site_86	sp|P00751|CFAB_HUMAN_Site_122	sp|P00751|CFAB_HUMAN_Site_122
	sp|P09172|DOPO_HUMAN_Site_184	sp|Q8WWZ8|OIT3_HUMAN_Site_259	sp|Q8WWZ8|OIT3_HUMAN_Site_259
	sp|P01871|IGHM_HUMAN_Site_440	sp|P02763|A1AG1_HUMAN_Site_33	sp|P02763|A1AG1_HUMAN_Site_33
	sp|P04196|HRG_HUMAN_Site_344	sp|Q92496|FHR4_HUMAN_Site_557	sp|Q92496|FHR4_HUMAN_Site_557
	sp|P07225|PROS_HUMAN_Site_531	sp|P25311|ZA2G_HUMAN_Site_259	sp|P25311|ZA2G_HUMAN_Site_259
	sp|P02751|FINC_HUMAN_Site_430	sp|P07333|CSF1R_HUMAN_Site_335	sp|P07333|CSF1R_HUMAN_Site_335
	sp|P06681|CO2_HUMAN_Site_467	sp|P48357|LEPR_HUMAN_Site_347	sp|P48357|LEPR_HUMAN_Site_347
	sp|P17936|IBP3_HUMAN_Site_136	sp|P02763|A1AG1_HUMAN_Site_25	sp|P02763|A1AG1_HUMAN_Site_25
	sp|P80108|PHLD_HUMAN_Site_568	sp|Q14624|ITIH4_HUMAN_Site_207	sp|Q14624|ITIH4_HUMAN_Site_207
	sp|P01009|A1AT_HUMAN_Site_271	sp|Q8NDA2|HMCN2_HUMAN_Site_4264	sp|Q8NDA2|HMCN2_HUMAN_Site_4264
	sp|P06276|CHLE_HUMAN_Site_85	sp|O75144|ICOSL_HUMAN_Site_70	sp|O75144|ICOSL_HUMAN_Site_70
	sp|P29622|KAIN_HUMAN_Site_157	sp|P00734|THRB_HUMAN_Site_416	sp|P00734|THRB_HUMAN_Site_416
	sp|P02763|A1AG1_HUMAN_Site_72	sp|P02749|APOH_HUMAN_Site_183	sp|P02749|APOH_HUMAN_Site_183
	sp|P02787|TRFE_HUMAN_Site_523	sp|Q58EX2|SDK2_HUMAN_Site_1341	sp|Q58EX2|SDK2_HUMAN_Site_1341
	sp|P00734|THRB_HUMAN_Site_416	sp|P01833|PIGR_HUMAN_Site_83	sp|P01833|PIGR_HUMAN_Site_83
	sp|O75509|TNR21_HUMAN_Site_278	sp|P10909|CLUS_HUMAN_Site_103	sp|P10909|CLUS_HUMAN_Site_103
	sp|Q13201|MMRN1_HUMAN_Site_344	sp|P01871|IGHM_HUMAN_Site_279	sp|P01871|IGHM_HUMAN_Site_279
	sp|P43251|BTD_HUMAN_Site_203	sp|P07225|PROS_HUMAN_Site_530	sp|P07225|PROS_HUMAN_Site_530
	sp|P05546|HEP2_HUMAN_Site_49	sp|P02787|TRFE_HUMAN_Site_637	sp|P02787|TRFE_HUMAN_Site_637
	sp|P00451|FA8_HUMAN_Site_1431	sp|P54802|ANAG_HUMAN_Site_526	sp|P54802|ANAG_HUMAN_Site_526
	sp|P00734|THRB_HUMAN_Site_205	sp|P04275|VWF_HUMAN_Site_2546	sp|P04275|VWF_HUMAN_Site_2546
	sp|P20851|C4BPB_HUMAN_Site_98	sp|P01871|IGHM_HUMAN_Site_272	sp|P01871|IGHM_HUMAN_Site_272
	sp|Q86WI1|PKHL1_HUMAN_Site_348	sp|P12259|FA5_HUMAN_Site_460	sp|P12259|FA5_HUMAN_Site_460
	sp|P27169|PON1_HUMAN_Site_324	sp|Q99523|SORT_HUMAN_Site_162	sp|Q99523|SORT_HUMAN_Site_162
	sp|Q04756|HGFA_HUMAN_Site_468	sp|P20023|CR2_HUMAN_Site_492	sp|P20023|CR2_HUMAN_Site_492
	sp|P04114|APOB_HUMAN_Site_3465	sp|Q9HDC9|APMAP_HUMAN_Site_160	sp|Q9HDC9|APMAP_HUMAN_Site_160
	sp|Q9HDC9|APMAP_HUMAN_Site_160	sp|Q03591|FHR1_HUMAN_Site_194	sp|Q03591|FHR1_HUMAN_Site_194
	sp|Q9BYH1|SE6L1_HUMAN_Site_328	sp|P03952|KLKB1_HUMAN_Site_494	sp|P03952|KLKB1_HUMAN_Site_494
	sp|Q13332|PTPRS_HUMAN_Site_733	sp|P04003|C4BPA_HUMAN_Site_221	sp|P04003|C4BPA_HUMAN_Site_221
	sp|Q9Y4D7|PLXD1_HUMAN_Site_500	sp|A8MVW5|HECA2_HUMAN_Site_288	sp|A8MVW5|HECA2_HUMAN_Site_288
	sp|Q9Y646|CBPQ_HUMAN_Site_179	sp|Q01459|DIAC_HUMAN_Site_299	sp|Q01459|DIAC_HUMAN_Site_299
	sp|P43652|AFAM_HUMAN_Site_488	sp|Q99784|NOE1_HUMAN_Site_103	sp|Q99784|NOE1_HUMAN_Site_103
	sp|P02787|TRFE_HUMAN_Site_637	sp|P01023|A2MG_HUMAN_Site_869	sp|P01023|A2MG_HUMAN_Site_869
	sp|Q6UY14|ATL4_HUMAN_Site_490	sp|Q6UWL2|SUSD1_HUMAN_Site_308	sp|Q6UWL2|SUSD1_HUMAN_Site_308
	sp|Q6UXD5|SE6L2_HUMAN_Site_373	sp|P32942|ICAM3_HUMAN_Site_295	sp|P32942|ICAM3_HUMAN_Site_295
	sp|Q99784|NOE1_HUMAN_Site_103	sp|P43251|BTD_HUMAN_Site_119	sp|P43251|BTD_HUMAN_Site_119
	sp|P06315|KV502_HUMAN_Site_40	sp|Q9UIW2|PLXA1_HUMAN_Site_77	sp|Q9UIW2|PLXA1_HUMAN_Site_77
	sp|P01009|A1AT_HUMAN_Site_70	sp|P05156|CFAI_HUMAN_Site_464	sp|P05156|CFAI_HUMAN_Site_464
	sp|O95967|FBLN4_HUMAN_Site_198	sp|P13598|ICAM2_HUMAN_Site_187	sp|P13598|ICAM2_HUMAN_Site_187
	sp|P01877|IGHA2_HUMAN_Site_327	sp|Q9ULI3|HEG1_HUMAN_Site_1080	sp|Q9ULI3|HEG1_HUMAN_Site_1080
	sp|Q14624|ITIH4_HUMAN_Site_207	sp|O00533|NCHL1_HUMAN_Site_767	sp|O00533|NCHL1_HUMAN_Site_767
	sp|Q13740|CD166_HUMAN_Site_95	sp|P04004|VTNC_HUMAN_Site_242	sp|P04004|VTNC_HUMAN_Site_242
	sp|P55291|CAD15_HUMAN_Site_576	sp|O75882|ATRN_HUMAN_Site_325	sp|O75882|ATRN_HUMAN_Site_325
	sp|P19827|ITIH1_HUMAN_Site_285	sp|P05155|IC1_HUMAN_Site_253	sp|P05155|IC1_HUMAN_Site_253
	sp|P43121|MUC18_HUMAN_Site_56	sp|Q6EMK4|VASN_HUMAN_Site_117	sp|Q6EMK4|VASN_HUMAN_Site_117
	sp|P00451|FA8_HUMAN_Site_1074	sp|P49908|SEPP1_HUMAN_Site_119	sp|P49908|SEPP1_HUMAN_Site_119
	sp|Q9UGM5|FETUB_HUMAN_Site_136	sp|P00751|CFAB_HUMAN_Site_378	sp|P00751|CFAB_HUMAN_Site_378
	sp|O00533|NCHL1_HUMAN_Site_482	sp|P02751|FINC_HUMAN_Site_1244	sp|P02751|FINC_HUMAN_Site_1244
	sp|O43897|TLL1_HUMAN_Site_169	sp|P14151|LYAM1_HUMAN_Site_104	sp|P14151|LYAM1_HUMAN_Site_104
	sp|P01024|CO3_HUMAN_Site_85	sp|P06681|CO2_HUMAN_Site_112	sp|P06681|CO2_HUMAN_Site_112
	sp|Q9H0X4|F234A_HUMAN_Site_314	sp|P08603|CFAH_HUMAN_Site_802	sp|P08603|CFAH_HUMAN_Site_802
	sp|P00751|CFAB_HUMAN_Site_122	sp|P01011|AACT_HUMAN_Site_106	sp|P01011|AACT_HUMAN_Site_106
	sp|Q02985|FHR3_HUMAN_Site_205	sp|P01833|PIGR_HUMAN_Site_186	sp|P01833|PIGR_HUMAN_Site_186
	sp|P01833|PIGR_HUMAN_Site_135	sp|O00592|PODXL_HUMAN_Site_360	sp|O00592|PODXL_HUMAN_Site_360
	sp|P04003|C4BPA_HUMAN_Site_506	sp|P02751|FINC_HUMAN_Site_1007	sp|P02751|FINC_HUMAN_Site_1007
	sp|P04114|APOB_HUMAN_Site_34	sp|Q9UBX1|CATF_HUMAN_Site_195	sp|Q9UBX1|CATF_HUMAN_Site_195
	tr|H0YDE5|H0YDE5_HUMAN_Site_87	sp|P35858|ALS_HUMAN_Site_580	sp|P35858|ALS_HUMAN_Site_580
	sp|P04196|HRG_HUMAN_Site_125	sp|P55290|CAD13_HUMAN_Site_500	sp|P55290|CAD13_HUMAN_Site_500
	sp|P19823|ITIH2_HUMAN_Site_118	sp|Q99523|SORT_HUMAN_Site_98	sp|Q99523|SORT_HUMAN_Site_98
	sp|P00738|HPT_HUMAN_Site_241	sp|P41222|PTGDS_HUMAN_Site_78	sp|P41222|PTGDS_HUMAN_Site_78
	sp|P48740|MASP1_HUMAN_Site_407	sp|P02750|A2GL_HUMAN_Site_186	sp|P02750|A2GL_HUMAN_Site_186
	sp|P22792|CPN2_HUMAN_Site_359	sp|Q9HBB8|CDHR5_HUMAN_Site_81	sp|Q9HBB8|CDHR5_HUMAN_Site_81
	sp|P01023|A2MG_HUMAN_Site_396	sp|P08185|CBG_HUMAN_Site_260	sp|P08185|CBG_HUMAN_Site_260
	sp|P02671|FIBA_HUMAN_Site_419	sp|P01009|A1AT_HUMAN_Site_107	sp|P01009|A1AT_HUMAN_Site_107
	sp|P04003|C4BPA_HUMAN_Site_528	sp|P04180|LCAT_HUMAN_Site_44	sp|P04180|LCAT_HUMAN_Site_44
	sp|P01033|TIMP1_HUMAN_Site_53	sp|Q13201|MMRN1_HUMAN_Site_136	sp|Q13201|MMRN1_HUMAN_Site_136
	sp|P02763|A1AG1_HUMAN_Site_56	sp|P02790|HEMO_HUMAN_Site_64	sp|P02790|HEMO_HUMAN_Site_64
	sp|Q12860|CNTN1_HUMAN_Site_494	sp|P02743|SAMP_HUMAN_Site_51	sp|P02743|SAMP_HUMAN_Site_51
	sp|P01023|A2MG_HUMAN_Site_1424	sp|P20742|PZP_HUMAN_Site_997	sp|P20742|PZP_HUMAN_Site_997
	sp|P19320|VCAM1_HUMAN_Site_561	sp|P29622|KAIN_HUMAN_Site_108	sp|P29622|KAIN_HUMAN_Site_108
	sp|P04180|LCAT_HUMAN_Site_44	sp|Q96RW7|HMCN1_HUMAN_Site_3727	sp|Q96RW7|HMCN1_HUMAN_Site_3727
	sp|P01011|AACT_HUMAN_Site_93	sp|P78509|RELN_HUMAN_Site_305	sp|P78509|RELN_HUMAN_Site_305
	sp|P02790|HEMO_HUMAN_Site_453	sp|P05155|IC1_HUMAN_Site_69	sp|P05155|IC1_HUMAN_Site_69
	sp|P02751|FINC_HUMAN_Site_1007	sp|P08185|CBG_HUMAN_Site_96	sp|P08185|CBG_HUMAN_Site_96
	sp|P08195|4F2_HUMAN_Site_365	sp|P01877|IGHA2_HUMAN_Site_131	sp|P01877|IGHA2_HUMAN_Site_131
	sp|A0A0J9YXX1|HV5X1_HUMAN_Site_78	sp|Q96PD5|PGRP2_HUMAN_Site_77	sp|Q96PD5|PGRP2_HUMAN_Site_77
	sp|P10909|CLUS_HUMAN_Site_103	sp|P05156|CFAI_HUMAN_Site_177	sp|P05156|CFAI_HUMAN_Site_177
	sp|Q9NY97|B3GN2_HUMAN_Site_127	sp|P05156|CFAI_HUMAN_Site_494	sp|P05156|CFAI_HUMAN_Site_494
	sp|Q96JP9|CDHR1_HUMAN_Site_643	sp|P01008|ANT3_HUMAN_Site_187	sp|P01008|ANT3_HUMAN_Site_187
	sp|P02760|AMBP_HUMAN_Site_36	sp|P11717|MPRI_HUMAN_Site_2136	sp|P11717|MPRI_HUMAN_Site_2136
	sp|P08246|ELNE_HUMAN_Site_88	sp|P00734|THRB_HUMAN_Site_121	sp|P00734|THRB_HUMAN_Site_121
	sp|P00450|CERU_HUMAN_Site_358	sp|Q8IWV2|CNTN4_HUMAN_Site_911	sp|Q8IWV2|CNTN4_HUMAN_Site_911
	sp|P02760|AMBP_HUMAN_Site_250	sp|P08519|APOA_HUMAN_Site_3521	sp|P08519|APOA_HUMAN_Site_3521
	sp|P02763|A1AG1_HUMAN_Site_25	sp|P07357|CO8A_HUMAN_Site_437	sp|P07357|CO8A_HUMAN_Site_437
	sp|P19652|A1AG2_HUMAN_Site_25	sp|P01861|IGHG4_HUMAN_Site_177	sp|P01861|IGHG4_HUMAN_Site_177
	sp|P22897|MRC1_HUMAN_Site_104	sp|P01871|IGHM_HUMAN_Site_46	sp|P01871|IGHM_HUMAN_Site_46
	sp|P01011|AACT_HUMAN_Site_271	sp|P08603|CFAH_HUMAN_Site_1029	sp|P08603|CFAH_HUMAN_Site_1029
	sp|P04003|C4BPA_HUMAN_Site_221	sp|P07996|TSP1_HUMAN_Site_1067	sp|P07996|TSP1_HUMAN_Site_1067
	sp|P02751|FINC_HUMAN_Site_528	sp|P02751|FINC_HUMAN_Site_542	sp|P02751|FINC_HUMAN_Site_542
	sp|P02790|HEMO_HUMAN_Site_246	sp|Q12879|NMDE1_HUMAN_Site_1446	sp|Q12879|NMDE1_HUMAN_Site_1446
	sp|P04196|HRG_HUMAN_Site_63	sp|P08195|4F2_HUMAN_Site_424	sp|P08195|4F2_HUMAN_Site_424
	sp|P04217|A1BG_HUMAN_Site_179	sp|P13688|CEAM1_HUMAN_Site_197	sp|P13688|CEAM1_HUMAN_Site_197
	sp|Q13275|SEM3F_HUMAN_Site_53	sp|P05156|CFAI_HUMAN_Site_103	sp|P05156|CFAI_HUMAN_Site_103
	sp|Q9NZP8|C1RL_HUMAN_Site_166	sp|P08246|ELNE_HUMAN_Site_88	sp|P08246|ELNE_HUMAN_Site_88
	sp|P00738|HPT_HUMAN_Site_184	sp|P01024|CO3_HUMAN_Site_939	sp|P01024|CO3_HUMAN_Site_939
	sp|P14679|TYRO_HUMAN_Site_337	sp|P13942|COBA2_HUMAN_Site_1604	sp|P13942|COBA2_HUMAN_Site_1604
	sp|P04114|APOB_HUMAN_Site_2871	sp|P00748|FA12_HUMAN_Site_433	sp|P00748|FA12_HUMAN_Site_433
	sp|Q14624|ITIH4_HUMAN_Site_517	sp|P03951|FA11_HUMAN_Site_126	sp|P03951|FA11_HUMAN_Site_126
	sp|Q9NR71|ASAH2_HUMAN_Site_624	sp|P20851|C4BPB_HUMAN_Site_64	sp|P20851|C4BPB_HUMAN_Site_64
	sp|P25311|ZA2G_HUMAN_Site_259	sp|Q08380|LG3BP_HUMAN_Site_551	sp|Q08380|LG3BP_HUMAN_Site_551
	sp|P02675|FIBB_HUMAN_Site_314	sp|Q9Y251|HPSE_HUMAN_Site_200	sp|Q9Y251|HPSE_HUMAN_Site_200
	sp|Q9H741|CL049_HUMAN_Site_67	sp|P02748|CO9_HUMAN_Site_277	sp|P02748|CO9_HUMAN_Site_277
	sp|P03952|KLKB1_HUMAN_Site_494	sp|P02790|HEMO_HUMAN_Site_246	sp|P02790|HEMO_HUMAN_Site_246
	sp|P11215|ITAM_HUMAN_Site_1021	sp|Q96HD1|CREL1_HUMAN_Site_205	sp|Q96HD1|CREL1_HUMAN_Site_205
	sp|P02763|A1AG1_HUMAN_Site_33	sp|P08581|MET_HUMAN_Site_785	sp|P08581|MET_HUMAN_Site_785
	sp|O75882|ATRN_HUMAN_Site_1043	sp|P55058|PLTP_HUMAN_Site_143	sp|P55058|PLTP_HUMAN_Site_143
	sp|P05156|CFAI_HUMAN_Site_464	sp|Q15389|ANGP1_HUMAN_Site_154	sp|Q15389|ANGP1_HUMAN_Site_154
	sp|Q13433|S39A6_HUMAN_Site_67	sp|P02675|FIBB_HUMAN_Site_394	sp|P02675|FIBB_HUMAN_Site_394
	sp|Q16363|LAMA4_HUMAN_Site_1418	sp|P11215|ITAM_HUMAN_Site_1021	sp|P11215|ITAM_HUMAN_Site_1021
	sp|P05164|PERM_HUMAN_Site_355	sp|Q9Y287|ITM2B_HUMAN_Site_170	sp|Q9Y287|ITM2B_HUMAN_Site_170
	sp|P12259|FA5_HUMAN_Site_821	sp|Q9Y5Y7|LYVE1_HUMAN_Site_53	sp|Q9Y5Y7|LYVE1_HUMAN_Site_53
	sp|P04114|APOB_HUMAN_Site_3358	sp|P05155|IC1_HUMAN_Site_25	sp|P05155|IC1_HUMAN_Site_25
	sp|Q96BZ4|PLD4_HUMAN_Site_249	sp|P03952|KLKB1_HUMAN_Site_127	sp|P03952|KLKB1_HUMAN_Site_127
	sp|P01023|A2MG_HUMAN_Site_869	sp|P02768|ALBU_HUMAN_Site_123	sp|P02768|ALBU_HUMAN_Site_123
	sp|P12259|FA5_HUMAN_Site_1698	sp|P02679|FIBG_HUMAN_Site_78	sp|P02679|FIBG_HUMAN_Site_78
	sp|Q13797|ITA9_HUMAN_Site_225	sp|O14786|NRP1_HUMAN_Site_150	sp|O14786|NRP1_HUMAN_Site_150
	sp|Q04756|HGFA_HUMAN_Site_636	sp|P04275|VWF_HUMAN_Site_2790	sp|P04275|VWF_HUMAN_Site_2790
	sp|P02788|TRFL_HUMAN_Site_497	sp|P04278|SHBG_HUMAN_Site_396	sp|P04278|SHBG_HUMAN_Site_396
	sp|P02749|APOH_HUMAN_Site_183	sp|Q13740|CD166_HUMAN_Site_95	sp|Q13740|CD166_HUMAN_Site_95
	sp|Q96BZ4|PLD4_HUMAN_Site_403	sp|P49747|COMP_HUMAN_Site_121	sp|P49747|COMP_HUMAN_Site_121
	sp|Q9UK05|GDF2_HUMAN_Site_71	sp|P49747|COMP_HUMAN_Site_129	sp|P49747|COMP_HUMAN_Site_129
	sp|Q9NZP8|C1RL_HUMAN_Site_296	sp|P02768|ALBU_HUMAN_Site_68	sp|P02768|ALBU_HUMAN_Site_68
	sp|P46531|NOTC1_HUMAN_Site_1587	sp|P04217|A1BG_HUMAN_Site_63	sp|P04217|A1BG_HUMAN_Site_63
	sp|P12259|FA5_HUMAN_Site_460	sp|Q13201|MMRN1_HUMAN_Site_120	sp|Q13201|MMRN1_HUMAN_Site_120
	sp|Q12884|SEPR_HUMAN_Site_314	sp|P40189|IL6RB_HUMAN_Site_131	sp|P40189|IL6RB_HUMAN_Site_131
	sp|P01011|AACT_HUMAN_Site_127	sp|Q04756|HGFA_HUMAN_Site_636	sp|Q04756|HGFA_HUMAN_Site_636
	sp|P27930|IL1R2_HUMAN_Site_219	sp|P19827|ITIH1_HUMAN_Site_588	sp|P19827|ITIH1_HUMAN_Site_588
	sp|Q15389|ANGP1_HUMAN_Site_154	sp|P00451|FA8_HUMAN_Site_1074	sp|P00451|FA8_HUMAN_Site_1074
	sp|P01023|A2MG_HUMAN_Site_247	sp|P10909|CLUS_HUMAN_Site_145	sp|P10909|CLUS_HUMAN_Site_145
	sp|P35968|VGFR2_HUMAN_Site_245	sp|P78325|ADAM8_HUMAN_Site_91	sp|P78325|ADAM8_HUMAN_Site_91
	sp|Q86WI1|PKHL1_HUMAN_Site_1190	sp|O14498|ISLR_HUMAN_Site_51	sp|O14498|ISLR_HUMAN_Site_51
	sp|A6NKP2|D42E2_HUMAN_Site_244	sp|Q8N436|CPXM2_HUMAN_Site_337	sp|Q8N436|CPXM2_HUMAN_Site_337
	sp|P55290|CAD13_HUMAN_Site_638	sp|Q16853|AOC3_HUMAN_Site_666	sp|Q16853|AOC3_HUMAN_Site_666
	sp|P00736|C1R_HUMAN_Site_514	sp|P04114|APOB_HUMAN_Site_3411	sp|P04114|APOB_HUMAN_Site_3411
	sp|Q9UNN8|EPCR_HUMAN_Site_172	sp|P10909|CLUS_HUMAN_Site_374	sp|P10909|CLUS_HUMAN_Site_374
	sp|P07358|CO8B_HUMAN_Site_243	sp|P06681|CO2_HUMAN_Site_621	sp|P06681|CO2_HUMAN_Site_621
	sp|P05543|THBG_HUMAN_Site_165	sp|P80108|PHLD_HUMAN_Site_94	sp|P80108|PHLD_HUMAN_Site_94
	sp|O00533|NCHL1_HUMAN_Site_767	sp|Q9BRN9|TM2D3_HUMAN_Site_157	sp|Q9BRN9|TM2D3_HUMAN_Site_157
	sp|Q13201|MMRN1_HUMAN_Site_136	sp|P17936|IBP3_HUMAN_Site_136	sp|P17936|IBP3_HUMAN_Site_136
	sp|P02679|FIBG_HUMAN_Site_78	sp|Q96JP9|CDHR1_HUMAN_Site_643	sp|Q96JP9|CDHR1_HUMAN_Site_643
	sp|P04004|VTNC_HUMAN_Site_242	sp|Q7Z4R8|CF120_HUMAN_Site_53	sp|Q7Z4R8|CF120_HUMAN_Site_53
	sp|P08185|CBG_HUMAN_Site_96	sp|Q6UX27|VSTM1_HUMAN_Site_55	sp|Q6UX27|VSTM1_HUMAN_Site_55
	sp|Q9UHG3|PCYOX_HUMAN_Site_196	sp|Q7Z7M0|MEGF8_HUMAN_Site_1271	sp|Q7Z7M0|MEGF8_HUMAN_Site_1271
	sp|Q9UGM5|FETUB_HUMAN_Site_37	sp|Q12913|PTPRJ_HUMAN_Site_413	sp|Q12913|PTPRJ_HUMAN_Site_413
	sp|P10721|KIT_HUMAN_Site_463	sp|Q13201|MMRN1_HUMAN_Site_344	sp|Q13201|MMRN1_HUMAN_Site_344
	sp|P35858|ALS_HUMAN_Site_580	sp|Q9NR71|ASAH2_HUMAN_Site_624	sp|Q9NR71|ASAH2_HUMAN_Site_624
	sp|P03952|KLKB1_HUMAN_Site_453	sp|Q9UK55|ZPI_HUMAN_Site_180	sp|Q9UK55|ZPI_HUMAN_Site_180
	sp|O15354|GPR37_HUMAN_Site_36	sp|P01023|A2MG_HUMAN_Site_396	sp|P01023|A2MG_HUMAN_Site_396
	sp|O95897|NOE2_HUMAN_Site_74	sp|P04003|C4BPA_HUMAN_Site_506	sp|P04003|C4BPA_HUMAN_Site_506
	sp|P05154|IPSP_HUMAN_Site_262	sp|O15394|NCAM2_HUMAN_Site_474	sp|O15394|NCAM2_HUMAN_Site_474
	sp|P03952|KLKB1_HUMAN_Site_308	sp|A8MVW5|HECA2_HUMAN_Site_129	sp|A8MVW5|HECA2_HUMAN_Site_129
	sp|P08185|CBG_HUMAN_Site_369	sp|P10586|PTPRF_HUMAN_Site_966	sp|P10586|PTPRF_HUMAN_Site_966
	sp|P05155|IC1_HUMAN_Site_352	sp|Q13421|MSLN_HUMAN_Site_388	sp|Q13421|MSLN_HUMAN_Site_388
	sp|P08185|CBG_HUMAN_Site_260	sp|P07996|TSP1_HUMAN_Site_248	sp|P07996|TSP1_HUMAN_Site_248
	sp|Q96PD5|PGRP2_HUMAN_Site_485	sp|Q16363|LAMA4_HUMAN_Site_1418	sp|Q16363|LAMA4_HUMAN_Site_1418
	sp|P09871|C1S_HUMAN_Site_406	sp|Q8WZ75|ROBO4_HUMAN_Site_246	sp|Q8WZ75|ROBO4_HUMAN_Site_246
	sp|P55058|PLTP_HUMAN_Site_398	sp|P01023|A2MG_HUMAN_Site_1424	sp|P01023|A2MG_HUMAN_Site_1424
	sp|Q15223|NECT1_HUMAN_Site_286	sp|Q5T2D2|TRML2_HUMAN_Site_89	sp|Q5T2D2|TRML2_HUMAN_Site_89
	sp|P05155|IC1_HUMAN_Site_69	sp|Q13201|MMRN1_HUMAN_Site_114	sp|Q13201|MMRN1_HUMAN_Site_114
	sp|P20742|PZP_HUMAN_Site_997	sp|P51884|LUM_HUMAN_Site_88	sp|P51884|LUM_HUMAN_Site_88
	sp|P11597|CETP_HUMAN_Site_257	sp|P12821|ACE_HUMAN_Site_445	sp|P12821|ACE_HUMAN_Site_445
	sp|P04217|A1BG_HUMAN_Site_363	sp|Q9H6X2|ANTR1_HUMAN_Site_262	sp|Q9H6X2|ANTR1_HUMAN_Site_262
	sp|P00751|CFAB_HUMAN_Site_378	sp|P08236|BGLR_HUMAN_Site_272	sp|P08236|BGLR_HUMAN_Site_272
	sp|P06681|CO2_HUMAN_Site_29	sp|Q14517|FAT1_HUMAN_Site_1940	sp|Q14517|FAT1_HUMAN_Site_1940
	sp|Q86TD4|SRCA_HUMAN_Site_848	sp|P13497|BMP1_HUMAN_Site_91	sp|P13497|BMP1_HUMAN_Site_91
	sp|Q96PD5|PGRP2_HUMAN_Site_77	sp|Q9Y6R7|FCGBP_HUMAN_Site_1830	sp|Q9Y6R7|FCGBP_HUMAN_Site_1830
	sp|P01008|ANT3_HUMAN_Site_128	sp|A6NKP2|D42E2_HUMAN_Site_244	sp|A6NKP2|D42E2_HUMAN_Site_244
	sp|O75882|ATRN_HUMAN_Site_1259	sp|P08185|CBG_HUMAN_Site_330	sp|P08185|CBG_HUMAN_Site_330
	sp|Q07954|LRP1_HUMAN_Site_3048	sp|Q9UBR2|CATZ_HUMAN_Site_184	sp|Q9UBR2|CATZ_HUMAN_Site_184
	sp|Q9Y490|TLN1_HUMAN_Site_2124	sp|Q9UHG3|PCYOX_HUMAN_Site_196	sp|Q9UHG3|PCYOX_HUMAN_Site_196
	sp|P01009|A1AT_HUMAN_Site_107	sp|P04114|APOB_HUMAN_Site_2239	sp|P04114|APOB_HUMAN_Site_2239
	sp|P12259|FA5_HUMAN_Site_1559	sp|Q9BY67|CADM1_HUMAN_Site_308	sp|Q9BY67|CADM1_HUMAN_Site_308
	sp|P02790|HEMO_HUMAN_Site_64	sp|P07225|PROS_HUMAN_Site_531	sp|P07225|PROS_HUMAN_Site_531
	sp|Q2TV78|MST1L_HUMAN_Site_619	sp|Q7KYR7|BT2A1_HUMAN_Site_120	sp|Q7KYR7|BT2A1_HUMAN_Site_120
	sp|P51884|LUM_HUMAN_Site_88	sp|Q5VZ19|TDR10_HUMAN_Site_103	sp|Q5VZ19|TDR10_HUMAN_Site_103
	sp|P19320|VCAM1_HUMAN_Site_531	sp|P13598|ICAM2_HUMAN_Site_176	sp|P13598|ICAM2_HUMAN_Site_176
	sp|Q15223|NECT1_HUMAN_Site_202	sp|P22792|CPN2_HUMAN_Site_518	sp|P22792|CPN2_HUMAN_Site_518
	sp|O43240|KLK10_HUMAN_Site_39	sp|P05155|IC1_HUMAN_Site_352	sp|P05155|IC1_HUMAN_Site_352
	sp|P02747|C1QC_HUMAN_Site_141	sp|P12259|FA5_HUMAN_Site_55	sp|P12259|FA5_HUMAN_Site_55
	sp|Q14624|ITIH4_HUMAN_Site_577	sp|P02788|TRFL_HUMAN_Site_497	sp|P02788|TRFL_HUMAN_Site_497
	sp|P01008|ANT3_HUMAN_Site_187	sp|Q6UX71|PXDC2_HUMAN_Site_160	sp|Q6UX71|PXDC2_HUMAN_Site_160
	sp|P09871|C1S_HUMAN_Site_174	sp|Q96BZ4|PLD4_HUMAN_Site_403	sp|Q96BZ4|PLD4_HUMAN_Site_403
	sp|Q9P232|CNTN3_HUMAN_Site_913	sp|Q9Y4L1|HYOU1_HUMAN_Site_830	sp|Q9Y4L1|HYOU1_HUMAN_Site_830
	sp|Q9Y6Q6|TNR11_HUMAN_Site_105	sp|P48740|MASP1_HUMAN_Site_385	sp|P48740|MASP1_HUMAN_Site_385
	sp|Q9UJ14|GGT7_HUMAN_Site_523	sp|Q6FHJ7|SFRP4_HUMAN_Site_116	sp|Q6FHJ7|SFRP4_HUMAN_Site_116
	sp|Q96EE4|CC126_HUMAN_Site_134	sp|P08519|APOA_HUMAN_Site_61	sp|P08519|APOA_HUMAN_Site_61
	sp|Q9UNW1|MINP1_HUMAN_Site_242	sp|Q6ZRP7|QSOX2_HUMAN_Site_178	sp|Q6ZRP7|QSOX2_HUMAN_Site_178
	sp|P31997|CEAM8_HUMAN_Site_104	sp|P07359|GP1BA_HUMAN_Site_37	sp|P07359|GP1BA_HUMAN_Site_37
	sp|P02675|FIBB_HUMAN_Site_125	sp|Q13201|MMRN1_HUMAN_Site_942	sp|Q13201|MMRN1_HUMAN_Site_942
	sp|P01023|A2MG_HUMAN_Site_55	sp|P02749|APOH_HUMAN_Site_193	sp|P02749|APOH_HUMAN_Site_193
	sp|P04003|C4BPA_HUMAN_Site_385	sp|P05106|ITB3_HUMAN_Site_782	sp|P05106|ITB3_HUMAN_Site_782
	sp|O14672|ADA10_HUMAN_Site_551	sp|Q9Y6R7|FCGBP_HUMAN_Site_2138	sp|Q9Y6R7|FCGBP_HUMAN_Site_2138
	sp|P02790|HEMO_HUMAN_Site_240	sp|P12111|CO6A3_HUMAN_Site_2677	sp|P12111|CO6A3_HUMAN_Site_2677
	sp|P01871|IGHM_HUMAN_Site_46	sp|Q9NZP8|C1RL_HUMAN_Site_335	sp|Q9NZP8|C1RL_HUMAN_Site_335
	sp|P05156|CFAI_HUMAN_Site_70	sp|P01833|PIGR_HUMAN_Site_469	sp|P01833|PIGR_HUMAN_Site_469
	sp|P05156|CFAI_HUMAN_Site_494	sp|P02747|C1QC_HUMAN_Site_141	sp|P02747|C1QC_HUMAN_Site_141
	sp|Q12841|FSTL1_HUMAN_Site_75	sp|A8MVW5|HECA2_HUMAN_Site_216	sp|A8MVW5|HECA2_HUMAN_Site_216
	sp|P00734|THRB_HUMAN_Site_121	sp|P80108|PHLD_HUMAN_Site_659	sp|P80108|PHLD_HUMAN_Site_659
	sp|P01857|IGHG1_HUMAN_Site_180	sp|P11117|PPAL_HUMAN_Site_92	sp|P11117|PPAL_HUMAN_Site_92
	sp|Q86VB7|C163A_HUMAN_Site_123	sp|P02763|A1AG1_HUMAN_Site_56	sp|P02763|A1AG1_HUMAN_Site_56
	sp|P04264|K2C1_HUMAN_Site_500	sp|P12821|ACE_HUMAN_Site_111	sp|P12821|ACE_HUMAN_Site_111
	sp|O60609|GFRA3_HUMAN_Site_95	sp|P04114|APOB_HUMAN_Site_3465	sp|P04114|APOB_HUMAN_Site_3465
	sp|P20851|C4BPB_HUMAN_Site_64	sp|Q9UQP3|TENN_HUMAN_Site_1149	sp|Q9UQP3|TENN_HUMAN_Site_1149
	sp|P98161|PKD1_HUMAN_Site_2050	sp|P06276|CHLE_HUMAN_Site_85	sp|P06276|CHLE_HUMAN_Site_85
	sp|P43652|AFAM_HUMAN_Site_383	sp|P00736|C1R_HUMAN_Site_514	sp|P00736|C1R_HUMAN_Site_514
	sp|P05155|IC1_HUMAN_Site_238	sp|P06681|CO2_HUMAN_Site_651	sp|P06681|CO2_HUMAN_Site_651
	sp|P05156|CFAI_HUMAN_Site_103	sp|Q9NY15|STAB1_HUMAN_Site_1170	sp|Q9NY15|STAB1_HUMAN_Site_1170
	sp|Q6UX06|OLFM4_HUMAN_Site_72	sp|P12821|ACE_HUMAN_Site_146	sp|P12821|ACE_HUMAN_Site_146
	sp|Q6UXB8|PI16_HUMAN_Site_114	sp|Q96PE1|AGRA2_HUMAN_Site_275	sp|Q96PE1|AGRA2_HUMAN_Site_275
	sp|P48740|MASP1_HUMAN_Site_385	sp|Q9UGM5|FETUB_HUMAN_Site_136	sp|Q9UGM5|FETUB_HUMAN_Site_136
	sp|P07998|RNAS1_HUMAN_Site_104	sp|P01024|CO3_HUMAN_Site_85	sp|P01024|CO3_HUMAN_Site_85
	sp|P43652|AFAM_HUMAN_Site_402	sp|O75882|ATRN_HUMAN_Site_1259	sp|O75882|ATRN_HUMAN_Site_1259
	sp|P20851|C4BPB_HUMAN_Site_71	sp|P22891|PROZ_HUMAN_Site_332	sp|P22891|PROZ_HUMAN_Site_332
	sp|P02774|VTDB_HUMAN_Site_288	sp|Q92626|PXDN_HUMAN_Site_1368	sp|Q92626|PXDN_HUMAN_Site_1368
	sp|Q16853|AOC3_HUMAN_Site_618	sp|P35968|VGFR2_HUMAN_Site_395	sp|P35968|VGFR2_HUMAN_Site_395
	sp|P01024|CO3_HUMAN_Site_939	sp|P26927|HGFL_HUMAN_Site_296	sp|P26927|HGFL_HUMAN_Site_296
	sp|P10909|CLUS_HUMAN_Site_367	sp|P15144|AMPN_HUMAN_Site_234	sp|P15144|AMPN_HUMAN_Site_234
	sp|P05543|THBG_HUMAN_Site_36	sp|P40197|GPV_HUMAN_Site_181	sp|P40197|GPV_HUMAN_Site_181
	sp|P03952|KLKB1_HUMAN_Site_316	sp|P02760|AMBP_HUMAN_Site_115	sp|P02760|AMBP_HUMAN_Site_115
	sp|P54289|CA2D1_HUMAN_Site_998	sp|P11717|MPRI_HUMAN_Site_1656	sp|P11717|MPRI_HUMAN_Site_1656
	sp|P40189|IL6RB_HUMAN_Site_390	sp|P12259|FA5_HUMAN_Site_1703	sp|P12259|FA5_HUMAN_Site_1703
	sp|Q9ULL4|PLXB3_HUMAN_Site_900	sp|Q4LDE5|SVEP1_HUMAN_Site_585	sp|Q4LDE5|SVEP1_HUMAN_Site_585
	sp|P12259|FA5_HUMAN_Site_382	sp|P04114|APOB_HUMAN_Site_3358	sp|P04114|APOB_HUMAN_Site_3358
	sp|P03951|FA11_HUMAN_Site_126	sp|P07911|UROM_HUMAN_Site_322	sp|P07911|UROM_HUMAN_Site_322
	sp|Q9Y2G3|AT11B_HUMAN_Site_477	sp|Q6UY14|ATL4_HUMAN_Site_1001	sp|Q6UY14|ATL4_HUMAN_Site_1001
	sp|Q07954|LRP1_HUMAN_Site_1723	sp|P20742|PZP_HUMAN_Site_932	sp|P20742|PZP_HUMAN_Site_932
	sp|Q07954|LRP1_HUMAN_Site_1733	sp|Q96PD2|DCBD2_HUMAN_Site_155	sp|Q96PD2|DCBD2_HUMAN_Site_155
	sp|Q8IZF2|AGRF5_HUMAN_Site_627	sp|P03952|KLKB1_HUMAN_Site_308	sp|P03952|KLKB1_HUMAN_Site_308
	sp|P08571|CD14_HUMAN_Site_151	sp|Q13201|MMRN1_HUMAN_Site_996	sp|Q13201|MMRN1_HUMAN_Site_996
	tr|E9PJT9|E9PJT9_HUMAN_Site_8	sp|O15031|PLXB2_HUMAN_Site_1049	sp|O15031|PLXB2_HUMAN_Site_1049
	sp|Q86SQ4|AGRG6_HUMAN_Site_818	sp|Q96RW7|HMCN1_HUMAN_Site_2155	sp|Q96RW7|HMCN1_HUMAN_Site_2155
	sp|P01854|IGHE_HUMAN_Site_99	sp|Q86T13|CLC14_HUMAN_Site_189	sp|Q86T13|CLC14_HUMAN_Site_189
	sp|Q8IZP9|AGRG2_HUMAN_Site_194	sp|Q8IZF2|AGRF5_HUMAN_Site_256	sp|Q8IZF2|AGRF5_HUMAN_Site_256
	sp|O75144|ICOSL_HUMAN_Site_70	sp|P13473|LAMP2_HUMAN_Site_32	sp|P13473|LAMP2_HUMAN_Site_32
	sp|P41222|PTGDS_HUMAN_Site_51	sp|O43157|PLXB1_HUMAN_Site_31	sp|O43157|PLXB1_HUMAN_Site_31
	sp|P07996|TSP1_HUMAN_Site_248	sp|Q9UGM5|FETUB_HUMAN_Site_37	sp|Q9UGM5|FETUB_HUMAN_Site_37
	sp|P52823|STC1_HUMAN_Site_133	sp|P22105|TENX_HUMAN_Site_3918	sp|P22105|TENX_HUMAN_Site_3918
	sp|P12821|ACE_HUMAN_Site_111	sp|P20160|CAP7_HUMAN_Site_126	sp|P20160|CAP7_HUMAN_Site_126
	sp|P24821|TENA_HUMAN_Site_1018	sp|Q96PD5|PGRP2_HUMAN_Site_485	sp|Q96PD5|PGRP2_HUMAN_Site_485
	sp|Q13201|MMRN1_HUMAN_Site_981	sp|Q86VB7|C163A_HUMAN_Site_105	sp|Q86VB7|C163A_HUMAN_Site_105
	sp|Q6UY14|ATL4_HUMAN_Site_773	sp|Q7Z7M0|MEGF8_HUMAN_Site_1201	sp|Q7Z7M0|MEGF8_HUMAN_Site_1201
	sp|Q14314|FGL2_HUMAN_Site_179	sp|P01857|IGHG1_HUMAN_Site_244	sp|P01857|IGHG1_HUMAN_Site_244
	sp|Q9Y6R7|FCGBP_HUMAN_Site_1063	sp|Q06033|ITIH3_HUMAN_Site_91	sp|Q06033|ITIH3_HUMAN_Site_91
	sp|Q92954|PRG4_HUMAN_Site_1159	sp|P09871|C1S_HUMAN_Site_174	sp|P09871|C1S_HUMAN_Site_174
	sp|P22105|TENX_HUMAN_Site_3918	sp|P55058|PLTP_HUMAN_Site_398	sp|P55058|PLTP_HUMAN_Site_398
	sp|P48740|MASP1_HUMAN_Site_178	sp|Q14624|ITIH4_HUMAN_Site_577	sp|Q14624|ITIH4_HUMAN_Site_577
	sp|Q86VB7|C163A_HUMAN_Site_105	sp|O43505|B4GA1_HUMAN_Site_204	sp|O43505|B4GA1_HUMAN_Site_204
	sp|P08603|CFAH_HUMAN_Site_802	sp|P04070|PROC_HUMAN_Site_371	sp|P04070|PROC_HUMAN_Site_371
	sp|P13598|ICAM2_HUMAN_Site_187	sp|P58166|INHBE_HUMAN_Site_198	sp|P58166|INHBE_HUMAN_Site_198
	sp|P01137|TGFB1_HUMAN_Site_136	sp|Q86UN3|R4RL2_HUMAN_Site_325	sp|Q86UN3|R4RL2_HUMAN_Site_325
	sp|Q07075|AMPE_HUMAN_Site_607	sp|Q8NDA2|HMCN2_HUMAN_Site_1562	sp|Q8NDA2|HMCN2_HUMAN_Site_1562
	sp|Q99650|OSMR_HUMAN_Site_176	sp|P00736|C1R_HUMAN_Site_221	sp|P00736|C1R_HUMAN_Site_221
	sp|O75509|TNR21_HUMAN_Site_82	sp|P04070|PROC_HUMAN_Site_290	sp|P04070|PROC_HUMAN_Site_290
	sp|P08581|MET_HUMAN_Site_785	sp|P01008|ANT3_HUMAN_Site_224	sp|P01008|ANT3_HUMAN_Site_224
	sp|P78325|ADAM8_HUMAN_Site_91	sp|P04275|VWF_HUMAN_Site_1147	sp|P04275|VWF_HUMAN_Site_1147
	sp|P55058|PLTP_HUMAN_Site_64	sp|O75882|ATRN_HUMAN_Site_264	sp|O75882|ATRN_HUMAN_Site_264
	sp|P24821|TENA_HUMAN_Site_184	sp|P24821|TENA_HUMAN_Site_1018	sp|P24821|TENA_HUMAN_Site_1018
	sp|P08195|4F2_HUMAN_Site_424	sp|Q16620|NTRK2_HUMAN_Site_95	sp|Q16620|NTRK2_HUMAN_Site_95
	sp|P41439|FOLR3_HUMAN_Site_119	sp|Q96IY4|CBPB2_HUMAN_Site_108	sp|Q96IY4|CBPB2_HUMAN_Site_108
	sp|O75882|ATRN_HUMAN_Site_383	sp|Q07954|LRP1_HUMAN_Site_1511	sp|Q07954|LRP1_HUMAN_Site_1511
	sp|Q13308|PTK7_HUMAN_Site_268	sp|P55291|CAD15_HUMAN_Site_538	sp|P55291|CAD15_HUMAN_Site_538
	sp|Q86WI1|PKHL1_HUMAN_Site_1002	sp|P04275|VWF_HUMAN_Site_2290	sp|P04275|VWF_HUMAN_Site_2290
	sp|P13688|CEAM1_HUMAN_Site_197	sp|Q9HAT2|SIAE_HUMAN_Site_401	sp|Q9HAT2|SIAE_HUMAN_Site_401
	sp|P01019|ANGT_HUMAN_Site_170	sp|O43240|KLK10_HUMAN_Site_39	sp|O43240|KLK10_HUMAN_Site_39
	sp|P05106|ITB3_HUMAN_Site_782	sp|Q13510|ASAH1_HUMAN_Site_286	sp|Q13510|ASAH1_HUMAN_Site_286
	sp|Q13332|PTPRS_HUMAN_Site_940	sp|Q8TDY8|IGDC4_HUMAN_Site_157	sp|Q8TDY8|IGDC4_HUMAN_Site_157
	tr|H0Y4Y9|H0Y4Y9_HUMAN_Site_79	sp|Q9Y6H6|KCNE3_HUMAN_Site_22	sp|Q9Y6H6|KCNE3_HUMAN_Site_22
	sp|Q14390|GGTL2_HUMAN_Site_160	sp|P09172|DOPO_HUMAN_Site_184	sp|P09172|DOPO_HUMAN_Site_184
	sp|P08294|SODE_HUMAN_Site_107	sp|Q14390|GGTL2_HUMAN_Site_160	sp|Q14390|GGTL2_HUMAN_Site_160
	sp|P13645|K1C10_HUMAN_Site_240	sp|P08603|CFAH_HUMAN_Site_529	sp|P08603|CFAH_HUMAN_Site_529
	sp|Q01459|DIAC_HUMAN_Site_299	sp|Q15113|PCOC1_HUMAN_Site_29	sp|Q15113|PCOC1_HUMAN_Site_29
	sp|P23471|PTPRZ_HUMAN_Site_677	sp|Q9HCL0|PCD18_HUMAN_Site_420	sp|Q9HCL0|PCD18_HUMAN_Site_420
	sp|P15151|PVR_HUMAN_Site_120	sp|P02750|A2GL_HUMAN_Site_325	sp|P02750|A2GL_HUMAN_Site_325
	sp|Q14766|LTBP1_HUMAN_Site_347	sp|P27930|IL1R2_HUMAN_Site_219	sp|P27930|IL1R2_HUMAN_Site_219
	sp|Q96BZ4|PLD4_HUMAN_Site_417	sp|Q9NY15|STAB1_HUMAN_Site_2347	sp|Q9NY15|STAB1_HUMAN_Site_2347
	sp|Q8IZF2|AGRF5_HUMAN_Site_540	sp|P07333|CSF1R_HUMAN_Site_480	sp|P07333|CSF1R_HUMAN_Site_480
	sp|Q12879|NMDE1_HUMAN_Site_1446	sp|O15354|GPR37_HUMAN_Site_36	sp|O15354|GPR37_HUMAN_Site_36
	sp|P42695|CNDD3_HUMAN_Site_1114	sp|P35555|FBN1_HUMAN_Site_448	sp|P35555|FBN1_HUMAN_Site_448
	sp|P13591|NCAM1_HUMAN_Site_459	sp|Q06418|TYRO3_HUMAN_Site_293	sp|Q06418|TYRO3_HUMAN_Site_293
	sp|P19022|CADH2_HUMAN_Site_692	sp|P19823|ITIH2_HUMAN_Site_103	sp|P19823|ITIH2_HUMAN_Site_103
	sp|P06681|CO2_HUMAN_Site_112	sp|Q6YHK3|CD109_HUMAN_Site_118	sp|Q6YHK3|CD109_HUMAN_Site_118
	sp|P06276|CHLE_HUMAN_Site_483	sp|O00187|MASP2_HUMAN_Site_547	sp|O00187|MASP2_HUMAN_Site_547
	sp|O95502|NPTXR_HUMAN_Site_42	sp|Q92496|FHR4_HUMAN_Site_374	sp|Q92496|FHR4_HUMAN_Site_374
	sp|P06681|CO2_HUMAN_Site_651	sp|O75882|ATRN_HUMAN_Site_1043	sp|O75882|ATRN_HUMAN_Site_1043
	sp|Q96HC4|PDLI5_HUMAN_Site_78	sp|Q02985|FHR3_HUMAN_Site_309	sp|Q02985|FHR3_HUMAN_Site_309
	sp|P56202|CATW_HUMAN_Site_50	sp|P03951|FA11_HUMAN_Site_491	sp|P03951|FA11_HUMAN_Site_491
	sp|P27487|DPP4_HUMAN_Site_520	sp|P14384|CBPM_HUMAN_Site_115	sp|P14384|CBPM_HUMAN_Site_115
	sp|P11047|LAMC1_HUMAN_Site_1395	sp|Q02763|TIE2_HUMAN_Site_596	sp|Q02763|TIE2_HUMAN_Site_596
	sp|P16109|LYAM3_HUMAN_Site_54	sp|P08581|MET_HUMAN_Site_106	sp|P08581|MET_HUMAN_Site_106
	sp|Q9HBW1|LRRC4_HUMAN_Site_388	sp|Q15223|NECT1_HUMAN_Site_202	sp|Q15223|NECT1_HUMAN_Site_202
	sp|P15144|AMPN_HUMAN_Site_265	sp|O94851|MICA2_HUMAN_Site_509	sp|O94851|MICA2_HUMAN_Site_509
	sp|Q9Y274|SIA10_HUMAN_Site_308	sp|P01019|ANGT_HUMAN_Site_170	sp|P01019|ANGT_HUMAN_Site_170
	sp|P09326|CD48_HUMAN_Site_189	sp|P11597|CETP_HUMAN_Site_257	sp|P11597|CETP_HUMAN_Site_257
	sp|P02751|FINC_HUMAN_Site_1244	sp|Q08380|LG3BP_HUMAN_Site_398	sp|Q08380|LG3BP_HUMAN_Site_398
	sp|Q13201|MMRN1_HUMAN_Site_120	sp|P23142|FBLN1_HUMAN_Site_539	sp|P23142|FBLN1_HUMAN_Site_539
	sp|P55058|PLTP_HUMAN_Site_94	sp|P35968|VGFR2_HUMAN_Site_374	sp|P35968|VGFR2_HUMAN_Site_374
	sp|P05981|HEPS_HUMAN_Site_112	sp|P08185|CBG_HUMAN_Site_369	sp|P08185|CBG_HUMAN_Site_369
	sp|Q99523|SORT_HUMAN_Site_162	sp|P05154|IPSP_HUMAN_Site_262	sp|P05154|IPSP_HUMAN_Site_262
	sp|Q8TDY8|IGDC4_HUMAN_Site_157	sp|P02748|CO9_HUMAN_Site_415	sp|P02748|CO9_HUMAN_Site_415
	sp|P22792|CPN2_HUMAN_Site_348	sp|Q9UJ14|GGT7_HUMAN_Site_267	sp|Q9UJ14|GGT7_HUMAN_Site_267
	sp|P02763|A1AG1_HUMAN_Site_103	sp|P04217|A1BG_HUMAN_Site_363	sp|P04217|A1BG_HUMAN_Site_363
	sp|Q92854|SEM4D_HUMAN_Site_77	sp|P04217|A1BG_HUMAN_Site_371	sp|P04217|A1BG_HUMAN_Site_371
	sp|P02743|SAMP_HUMAN_Site_51	sp|Q8IW45|NNRD_HUMAN_Site_240	sp|Q8IW45|NNRD_HUMAN_Site_240
	sp|Q9UBP4|DKK3_HUMAN_Site_106	sp|P01023|A2MG_HUMAN_Site_247	sp|P01023|A2MG_HUMAN_Site_247
	sp|Q12866|MERTK_HUMAN_Site_454	sp|Q16620|NTRK2_HUMAN_Site_121	sp|Q16620|NTRK2_HUMAN_Site_121
	sp|Q15166|PON3_HUMAN_Site_323	sp|O95497|VNN1_HUMAN_Site_283	sp|O95497|VNN1_HUMAN_Site_283
	sp|P43251|BTD_HUMAN_Site_119	sp|Q5T5P2|SKT_HUMAN_Site_343	sp|Q5T5P2|SKT_HUMAN_Site_343
	sp|P16112|PGCA_HUMAN_Site_658	sp|O00533|NCHL1_HUMAN_Site_87	sp|O00533|NCHL1_HUMAN_Site_87
	sp|O43505|B4GA1_HUMAN_Site_204	sp|Q86SQ4|AGRG6_HUMAN_Site_143	sp|Q86SQ4|AGRG6_HUMAN_Site_143
	sp|Q9HBB8|CDHR5_HUMAN_Site_405	sp|Q6UVK1|CSPG4_HUMAN_Site_1202	sp|Q6UVK1|CSPG4_HUMAN_Site_1202
	sp|Q16620|NTRK2_HUMAN_Site_121	sp|Q6UWL2|SUSD1_HUMAN_Site_253	sp|Q6UWL2|SUSD1_HUMAN_Site_253
	sp|P35858|ALS_HUMAN_Site_368	sp|Q92954|PRG4_HUMAN_Site_1159	sp|Q92954|PRG4_HUMAN_Site_1159
	sp|Q8IZF2|AGRF5_HUMAN_Site_256	sp|P20851|C4BPB_HUMAN_Site_71	sp|P20851|C4BPB_HUMAN_Site_71
	sp|P10909|CLUS_HUMAN_Site_145	sp|Q9NY15|STAB1_HUMAN_Site_413	sp|Q9NY15|STAB1_HUMAN_Site_413
	sp|P12259|FA5_HUMAN_Site_51	sp|P06331|HV434_HUMAN_Site_78	sp|P06331|HV434_HUMAN_Site_78
	sp|P13497|BMP1_HUMAN_Site_599	sp|Q12913|PTPRJ_HUMAN_Site_231	sp|Q12913|PTPRJ_HUMAN_Site_231
	sp|P08887|IL6RA_HUMAN_Site_221	sp|P80108|PHLD_HUMAN_Site_307	sp|P80108|PHLD_HUMAN_Site_307
	sp|Q86T13|CLC14_HUMAN_Site_189	tr|A0A2R8Y7U2|A0A2R8Y7U2_HUMAN_Site_168	tr|A0A2R8Y7U2|A0A2R8Y7U2_HUMAN_Site_168
	sp|O43866|CD5L_HUMAN_Site_226	sp|Q8IWK6|AGRA3_HUMAN_Site_98	sp|Q8IWK6|AGRA3_HUMAN_Site_98
	sp|Q9NPH3|IL1AP_HUMAN_Site_111	sp|Q8IYS5|OSCAR_HUMAN_Site_156	sp|Q8IYS5|OSCAR_HUMAN_Site_156
	sp|P07996|TSP1_HUMAN_Site_1067	sp|P23467|PTPRB_HUMAN_Site_75	sp|P23467|PTPRB_HUMAN_Site_75
	sp|P22607|FGFR3_HUMAN_Site_98	sp|P28300|LYOX_HUMAN_Site_81	sp|P28300|LYOX_HUMAN_Site_81
	sp|P01023|A2MG_HUMAN_Site_1179	sp|P05362|ICAM1_HUMAN_Site_267	sp|P05362|ICAM1_HUMAN_Site_267
	sp|Q9Y216|MTMR7_HUMAN_Site_262	sp|P0C0L4|CO4A_HUMAN_Site_1391	sp|P0C0L4|CO4A_HUMAN_Site_1391
	sp|P06276|CHLE_HUMAN_Site_369	sp|P05160|F13B_HUMAN_Site_545	sp|P05160|F13B_HUMAN_Site_545
	sp|P08709|FA7_HUMAN_Site_382	sp|Q9UQP3|TENN_HUMAN_Site_1052	sp|Q9UQP3|TENN_HUMAN_Site_1052
	sp|P07333|CSF1R_HUMAN_Site_480	sp|P00734|THRB_HUMAN_Site_205	sp|P00734|THRB_HUMAN_Site_205
	sp|P25311|ZA2G_HUMAN_Site_128	sp|Q4G148|GXLT1_HUMAN_Site_237	sp|Q4G148|GXLT1_HUMAN_Site_237
	sp|Q9Y6R7|FCGBP_HUMAN_Site_770	sp|Q6UXB8|PI16_HUMAN_Site_114	sp|Q6UXB8|PI16_HUMAN_Site_114
	sp|P08603|CFAH_HUMAN_Site_718	sp|P10153|RNAS2_HUMAN_Site_111	sp|P10153|RNAS2_HUMAN_Site_111
	sp|P06276|CHLE_HUMAN_Site_284	sp|Q9P232|CNTN3_HUMAN_Site_489	sp|Q9P232|CNTN3_HUMAN_Site_489
	sp|Q9NT68|TEN2_HUMAN_Site_2197	sp|P12110|CO6A2_HUMAN_Site_140	sp|P12110|CO6A2_HUMAN_Site_140
	sp|Q92626|PXDN_HUMAN_Site_1368	sp|Q04756|HGFA_HUMAN_Site_290	sp|Q04756|HGFA_HUMAN_Site_290
	sp|O95980|RECK_HUMAN_Site_39	sp|P27918|PROP_HUMAN_Site_428	sp|P27918|PROP_HUMAN_Site_428
	sp|P22897|MRC1_HUMAN_Site_1205	sp|P09871|C1S_HUMAN_Site_406	sp|P09871|C1S_HUMAN_Site_406
	sp|O75882|ATRN_HUMAN_Site_914	sp|O15031|PLXB2_HUMAN_Site_402	sp|O15031|PLXB2_HUMAN_Site_402
	sp|Q15155|NOMO1_HUMAN_Site_618	sp|Q16610|ECM1_HUMAN_Site_444	sp|Q16610|ECM1_HUMAN_Site_444
	sp|P12259|FA5_HUMAN_Site_55	sp|P22792|CPN2_HUMAN_Site_359	sp|P22792|CPN2_HUMAN_Site_359
	sp|Q6UWL2|SUSD1_HUMAN_Site_253	sp|P02675|FIBB_HUMAN_Site_125	sp|P02675|FIBB_HUMAN_Site_125
	sp|Q13201|MMRN1_HUMAN_Site_1020	sp|Q9UBG0|MRC2_HUMAN_Site_69	sp|Q9UBG0|MRC2_HUMAN_Site_69
	sp|P35613|BASI_HUMAN_Site_160	sp|P04114|APOB_HUMAN_Site_974	sp|P04114|APOB_HUMAN_Site_974
	sp|O00587|MFNG_HUMAN_Site_109	sp|Q14766|LTBP1_HUMAN_Site_378	sp|Q14766|LTBP1_HUMAN_Site_378
	sp|P01024|CO3_HUMAN_Site_1423	sp|P08603|CFAH_HUMAN_Site_718	sp|P08603|CFAH_HUMAN_Site_718
	sp|Q29718|1B82_HUMAN_Site_110	sp|P51884|LUM_HUMAN_Site_160	sp|P51884|LUM_HUMAN_Site_160
	tr|D6RGV2|D6RGV2_HUMAN_Site_233	sp|P55290|CAD13_HUMAN_Site_530	sp|P55290|CAD13_HUMAN_Site_530
	sp|Q15465|SHH_HUMAN_Site_278	sp|P0C0L4|CO4A_HUMAN_Site_862	sp|P0C0L4|CO4A_HUMAN_Site_862
	sp|Q13421|MSLN_HUMAN_Site_496	sp|P28906|CD34_HUMAN_Site_194	sp|P28906|CD34_HUMAN_Site_194
	sp|Q96F46|I17RA_HUMAN_Site_54	sp|P28845|DHI1_HUMAN_Site_162	sp|P28845|DHI1_HUMAN_Site_162
	sp|Q96RW7|HMCN1_HUMAN_Site_2155	sp|P06681|CO2_HUMAN_Site_29	sp|P06681|CO2_HUMAN_Site_29
	sp|P11279|LAMP1_HUMAN_Site_84	sp|Q10588|BST1_HUMAN_Site_66	sp|Q10588|BST1_HUMAN_Site_66
	sp|P07333|CSF1R_HUMAN_Site_153	sp|P17936|IBP3_HUMAN_Site_199	sp|P17936|IBP3_HUMAN_Site_199
	sp|O75882|ATRN_HUMAN_Site_923	sp|P56199|ITA1_HUMAN_Site_100	sp|P56199|ITA1_HUMAN_Site_100
	sp|Q96IY4|CBPB2_HUMAN_Site_85	sp|P15151|PVR_HUMAN_Site_313	sp|P15151|PVR_HUMAN_Site_313
	sp|Q4G148|GXLT1_HUMAN_Site_237	sp|Q9UJJ9|GNPTG_HUMAN_Site_88	sp|Q9UJJ9|GNPTG_HUMAN_Site_88
	sp|Q14766|LTBP1_HUMAN_Site_1366	sp|Q9BXN1|ASPN_HUMAN_Site_282	sp|Q9BXN1|ASPN_HUMAN_Site_282
	sp|P11279|LAMP1_HUMAN_Site_130	sp|O75882|ATRN_HUMAN_Site_623	sp|O75882|ATRN_HUMAN_Site_623
	sp|Q95604|1C17_HUMAN_Site_110	sp|P48740|MASP1_HUMAN_Site_178	sp|P48740|MASP1_HUMAN_Site_178
	sp|O00391|QSOX1_HUMAN_Site_575	sp|P35916|VGFR3_HUMAN_Site_299	sp|P35916|VGFR3_HUMAN_Site_299
	sp|P30530|UFO_HUMAN_Site_345	sp|P05186|PPBT_HUMAN_Site_140	sp|P05186|PPBT_HUMAN_Site_140
	sp|P55290|CAD13_HUMAN_Site_598	sp|P0DP01|HV108_HUMAN_Site_92	sp|P0DP01|HV108_HUMAN_Site_92
	sp|P12259|FA5_HUMAN_Site_2209	sp|P16871|IL7RA_HUMAN_Site_182	sp|P16871|IL7RA_HUMAN_Site_182
	sp|Q5D862|FILA2_HUMAN_Site_167	sp|Q07954|LRP1_HUMAN_Site_1733	sp|Q07954|LRP1_HUMAN_Site_1733
	sp|Q86UD1|OAF_HUMAN_Site_160	sp|P08603|CFAH_HUMAN_Site_217	sp|P08603|CFAH_HUMAN_Site_217
	sp|P55103|INHBC_HUMAN_Site_110	sp|P12259|FA5_HUMAN_Site_2209	sp|P12259|FA5_HUMAN_Site_2209
	sp|P04114|APOB_HUMAN_Site_1368	sp|P10909|CLUS_HUMAN_Site_291	sp|P10909|CLUS_HUMAN_Site_291
	tr|A0A087WYE2|A0A087WYE2_HUMAN_Site_282	sp|P13598|ICAM2_HUMAN_Site_105	sp|P13598|ICAM2_HUMAN_Site_105
	sp|P01857|IGHG1_HUMAN_Site_244	sp|P02790|HEMO_HUMAN_Site_106	sp|P02790|HEMO_HUMAN_Site_106
	sp|P24821|TENA_HUMAN_Site_1392	tr|H0YDE5|H0YDE5_HUMAN_Site_131	tr|H0YDE5|H0YDE5_HUMAN_Site_131
	sp|O15031|PLXB2_HUMAN_Site_528	sp|P43251|BTD_HUMAN_Site_203	sp|P43251|BTD_HUMAN_Site_203
	sp|P12259|FA5_HUMAN_Site_977	sp|P02788|TRFL_HUMAN_Site_156	sp|P02788|TRFL_HUMAN_Site_156
	sp|Q99523|SORT_HUMAN_Site_98	sp|Q8IUK5|PLDX1_HUMAN_Site_80	sp|Q8IUK5|PLDX1_HUMAN_Site_80
	sp|P16581|LYAM2_HUMAN_Site_145	sp|P12821|ACE_HUMAN_Site_160	sp|P12821|ACE_HUMAN_Site_160
	sp|Q7Z7M0|MEGF8_HUMAN_Site_2066	sp|P43251|BTD_HUMAN_Site_150	sp|P43251|BTD_HUMAN_Site_150
	sp|P16109|LYAM3_HUMAN_Site_411	sp|P07093|GDN_HUMAN_Site_118	sp|P07093|GDN_HUMAN_Site_118
	sp|Q92823|NRCAM_HUMAN_Site_716	sp|Q01638|ILRL1_HUMAN_Site_191	sp|Q01638|ILRL1_HUMAN_Site_191
	sp|P01854|IGHE_HUMAN_Site_275	sp|P11362|FGFR1_HUMAN_Site_317	sp|P11362|FGFR1_HUMAN_Site_317
	sp|P22792|CPN2_HUMAN_Site_518	sp|O00241|SIRB1_HUMAN_Site_109	sp|O00241|SIRB1_HUMAN_Site_109
	sp|P01031|CO5_HUMAN_Site_741	sp|P43121|MUC18_HUMAN_Site_56	sp|P43121|MUC18_HUMAN_Site_56
	sp|Q14118|DAG1_HUMAN_Site_141	sp|Q99784|NOE1_HUMAN_Site_288	sp|Q99784|NOE1_HUMAN_Site_288
	sp|P21757|MSRE_HUMAN_Site_249	sp|P30530|UFO_HUMAN_Site_339	sp|P30530|UFO_HUMAN_Site_339
	sp|P20160|CAP7_HUMAN_Site_140	sp|Q13790|APOF_HUMAN_Site_118	sp|Q13790|APOF_HUMAN_Site_118
	sp|Q08380|LG3BP_HUMAN_Site_125	sp|Q9NZK5|ADA2_HUMAN_Site_378	sp|Q9NZK5|ADA2_HUMAN_Site_378
	sp|P00451|FA8_HUMAN_Site_1319	sp|Q9Y2G3|AT11B_HUMAN_Site_477	sp|Q9Y2G3|AT11B_HUMAN_Site_477
	sp|Q13201|MMRN1_HUMAN_Site_996	sp|P55290|CAD13_HUMAN_Site_671	sp|P55290|CAD13_HUMAN_Site_671
	sp|O75882|ATRN_HUMAN_Site_325	sp|Q13201|MMRN1_HUMAN_Site_783	sp|Q13201|MMRN1_HUMAN_Site_783
	sp|Q5ZPR3|CD276_HUMAN_Site_215	sp|P02786|TFR1_HUMAN_Site_251	sp|P02786|TFR1_HUMAN_Site_251
	sp|P13473|LAMP2_HUMAN_Site_179	sp|P53634|CATC_HUMAN_Site_276	sp|P53634|CATC_HUMAN_Site_276
	sp|P12821|ACE_HUMAN_Site_714	sp|P06681|CO2_HUMAN_Site_471	sp|P06681|CO2_HUMAN_Site_471
	sp|Q9Y6R7|FCGBP_HUMAN_Site_1317	sp|Q86UD1|OAF_HUMAN_Site_160	sp|Q86UD1|OAF_HUMAN_Site_160
	sp|P01833|PIGR_HUMAN_Site_469	sp|P52799|EFNB2_HUMAN_Site_139	sp|P52799|EFNB2_HUMAN_Site_139
	sp|Q9ULI3|HEG1_HUMAN_Site_1080	sp|Q12860|CNTN1_HUMAN_Site_258	sp|Q12860|CNTN1_HUMAN_Site_258
	sp|P35916|VGFR3_HUMAN_Site_527	sp|Q86SQ4|AGRG6_HUMAN_Site_673	sp|Q86SQ4|AGRG6_HUMAN_Site_673
	sp|P00738|HPT_HUMAN_Site_207	sp|P22891|PROZ_HUMAN_Site_306	sp|P22891|PROZ_HUMAN_Site_306
	sp|P10909|CLUS_HUMAN_Site_291	sp|Q2TV78|MST1L_HUMAN_Site_619	sp|Q2TV78|MST1L_HUMAN_Site_619
	sp|Q92187|SIA8D_HUMAN_Site_74	sp|P19320|VCAM1_HUMAN_Site_531	sp|P19320|VCAM1_HUMAN_Site_531
	sp|Q86TH1|ATL2_HUMAN_Site_544	sp|Q14126|DSG2_HUMAN_Site_462	sp|Q14126|DSG2_HUMAN_Site_462
	sp|P05154|IPSP_HUMAN_Site_338	sp|Q76LX8|ATS13_HUMAN_Site_1235	sp|Q76LX8|ATS13_HUMAN_Site_1235
	sp|Q86WI1|PKHL1_HUMAN_Site_3825	sp|P10909|CLUS_HUMAN_Site_354	sp|P10909|CLUS_HUMAN_Site_354
	sp|Q8WW52|F151A_HUMAN_Site_315	sp|P35968|VGFR2_HUMAN_Site_46	sp|P35968|VGFR2_HUMAN_Site_46
	sp|P48960|CD97_HUMAN_Site_453	sp|Q9UNN8|EPCR_HUMAN_Site_64	sp|Q9UNN8|EPCR_HUMAN_Site_64
	sp|Q9Y6H6|KCNE3_HUMAN_Site_22	sp|Q9ULL4|PLXB3_HUMAN_Site_900	sp|Q9ULL4|PLXB3_HUMAN_Site_900
	sp|Q6UXB8|PI16_HUMAN_Site_409	sp|P32942|ICAM3_HUMAN_Site_101	sp|P32942|ICAM3_HUMAN_Site_101
	sp|A8MVW5|HECA2_HUMAN_Site_288	sp|P08571|CD14_HUMAN_Site_151	sp|P08571|CD14_HUMAN_Site_151
	sp|P00451|FA8_HUMAN_Site_1829	sp|Q9Y2E5|MA2B2_HUMAN_Site_748	sp|Q9Y2E5|MA2B2_HUMAN_Site_748
	tr|H0YDE5|H0YDE5_HUMAN_Site_131	sp|Q9NY97|B3GN2_HUMAN_Site_89	sp|Q9NY97|B3GN2_HUMAN_Site_89
	sp|P80108|PHLD_HUMAN_Site_604	sp|Q7Z478|DHX29_HUMAN_Site_640	sp|Q7Z478|DHX29_HUMAN_Site_640
	sp|Q9BWV1|BOC_HUMAN_Site_189	sp|P02751|FINC_HUMAN_Site_139	sp|P02751|FINC_HUMAN_Site_139
	sp|P31997|CEAM8_HUMAN_Site_115	sp|Q6UX06|OLFM4_HUMAN_Site_72	sp|Q6UX06|OLFM4_HUMAN_Site_72
	sp|Q9Y4L1|HYOU1_HUMAN_Site_830	sp|P00736|C1R_HUMAN_Site_125	sp|P00736|C1R_HUMAN_Site_125
	sp|P15144|AMPN_HUMAN_Site_296	sp|P02787|TRFE_HUMAN_Site_523	sp|P02787|TRFE_HUMAN_Site_523
	sp|P04114|APOB_HUMAN_Site_2779	sp|Q07075|AMPE_HUMAN_Site_607	sp|Q07075|AMPE_HUMAN_Site_607
	sp|P01860|IGHG3_HUMAN_Site_227	sp|Q06828|FMOD_HUMAN_Site_166	sp|Q06828|FMOD_HUMAN_Site_166
	sp|P54289|CA2D1_HUMAN_Site_136	sp|Q68CJ9|CR3L3_HUMAN_Site_345	sp|Q68CJ9|CR3L3_HUMAN_Site_345
	sp|Q9NRB3|CHSTC_HUMAN_Site_209	sp|Q02487|DSC2_HUMAN_Site_34	sp|Q02487|DSC2_HUMAN_Site_34
	sp|P32942|ICAM3_HUMAN_Site_110	sp|Q9P232|CNTN3_HUMAN_Site_895	sp|Q9P232|CNTN3_HUMAN_Site_895
	sp|P54108|CRIS3_HUMAN_Site_78	sp|O00391|QSOX1_HUMAN_Site_130	sp|O00391|QSOX1_HUMAN_Site_130
	sp|Q14520|HABP2_HUMAN_Site_106	sp|O00391|QSOX1_HUMAN_Site_575	sp|O00391|QSOX1_HUMAN_Site_575
	sp|Q96HD1|CREL1_HUMAN_Site_205	sp|P35916|VGFR3_HUMAN_Site_594	sp|P35916|VGFR3_HUMAN_Site_594
	sp|P02749|APOH_HUMAN_Site_193	sp|Q9Y4D7|PLXD1_HUMAN_Site_500	sp|Q9Y4D7|PLXD1_HUMAN_Site_500
	sp|Q9UHX3|AGRE2_HUMAN_Site_41	sp|O15031|PLXB2_HUMAN_Site_391	sp|O15031|PLXB2_HUMAN_Site_391
	sp|P07358|CO8B_HUMAN_Site_44	sp|Q9NPC4|A4GAT_HUMAN_Site_203	sp|Q9NPC4|A4GAT_HUMAN_Site_203
	sp|Q9NY15|STAB1_HUMAN_Site_1170	sp|Q9Y6R7|FCGBP_HUMAN_Site_75	sp|Q9Y6R7|FCGBP_HUMAN_Site_75
	sp|Q5D862|FILA2_HUMAN_Site_406	tr|D6RGV2|D6RGV2_HUMAN_Site_233	tr|D6RGV2|D6RGV2_HUMAN_Site_233
	sp|Q8TDL5|BPIB1_HUMAN_Site_401	sp|Q86TH1|ATL2_HUMAN_Site_524	sp|Q86TH1|ATL2_HUMAN_Site_524
	sp|P08185|CBG_HUMAN_Site_330	sp|P35858|ALS_HUMAN_Site_368	sp|P35858|ALS_HUMAN_Site_368
	sp|P27169|PON1_HUMAN_Site_43	sp|P55290|CAD13_HUMAN_Site_638	sp|P55290|CAD13_HUMAN_Site_638
	sp|P07359|GP1BA_HUMAN_Site_37	sp|Q86WI1|PKHL1_HUMAN_Site_1288	sp|Q86WI1|PKHL1_HUMAN_Site_1288
	sp|P11279|LAMP1_HUMAN_Site_181	sp|Q15043|S39AE_HUMAN_Site_77	sp|Q15043|S39AE_HUMAN_Site_77
	sp|Q86VB7|C163A_HUMAN_Site_1027	sp|Q8NBJ4|GOLM1_HUMAN_Site_144	sp|Q8NBJ4|GOLM1_HUMAN_Site_144
	sp|P02766|TTHY_HUMAN_Site_118	sp|Q86SQ4|AGRG6_HUMAN_Site_776	sp|Q86SQ4|AGRG6_HUMAN_Site_776
	sp|Q9UHD4|CIDEB_HUMAN_Site_18	sp|Q86WI1|PKHL1_HUMAN_Site_1002	sp|Q86WI1|PKHL1_HUMAN_Site_1002
	sp|Q9ULI3|HEG1_HUMAN_Site_159	sp|Q6EMK4|VASN_HUMAN_Site_528	sp|Q6EMK4|VASN_HUMAN_Site_528
	sp|Q9NRA1|PDGFC_HUMAN_Site_55	sp|P15144|AMPN_HUMAN_Site_128	sp|P15144|AMPN_HUMAN_Site_128
	sp|P15144|AMPN_HUMAN_Site_128	sp|O95405|ZFYV9_HUMAN_Site_956	sp|O95405|ZFYV9_HUMAN_Site_956
	sp|P01031|CO5_HUMAN_Site_1115	sp|O43493|TGON2_HUMAN_Site_39	sp|O43493|TGON2_HUMAN_Site_39
	sp|P08575|PTPRC_HUMAN_Site_337	sp|Q86WI1|PKHL1_HUMAN_Site_3545	sp|Q86WI1|PKHL1_HUMAN_Site_3545
	sp|Q93070|NAR4_HUMAN_Site_257	sp|P16070|CD44_HUMAN_Site_25	sp|P16070|CD44_HUMAN_Site_25
	sp|P01833|PIGR_HUMAN_Site_186	sp|Q8IXL6|FA20C_HUMAN_Site_470	sp|Q8IXL6|FA20C_HUMAN_Site_470
	sp|Q12907|LMAN2_HUMAN_Site_183	sp|P05543|THBG_HUMAN_Site_253	sp|P05543|THBG_HUMAN_Site_253
	sp|P16581|LYAM2_HUMAN_Site_527	sp|P01859|IGHG2_HUMAN_Site_240	sp|P01859|IGHG2_HUMAN_Site_240
	sp|Q9HDC9|APMAP_HUMAN_Site_196	sp|Q04756|HGFA_HUMAN_Site_468	sp|Q04756|HGFA_HUMAN_Site_468
	sp|Q9C0C4|SEM4C_HUMAN_Site_522	sp|P22897|MRC1_HUMAN_Site_1205	sp|P22897|MRC1_HUMAN_Site_1205
	sp|P05164|PERM_HUMAN_Site_323	sp|Q8NBP7|PCSK9_HUMAN_Site_533	sp|Q8NBP7|PCSK9_HUMAN_Site_533
	sp|P13473|LAMP2_HUMAN_Site_101	sp|P13598|ICAM2_HUMAN_Site_82	sp|P13598|ICAM2_HUMAN_Site_82
	sp|P12821|ACE_HUMAN_Site_146	sp|P07996|TSP1_HUMAN_Site_244	sp|P07996|TSP1_HUMAN_Site_244
	sp|P07093|GDN_HUMAN_Site_118	sp|P32942|ICAM3_HUMAN_Site_110	sp|P32942|ICAM3_HUMAN_Site_110
	sp|P55291|CAD15_HUMAN_Site_538	sp|Q9UM47|NOTC3_HUMAN_Site_1179	sp|Q9UM47|NOTC3_HUMAN_Site_1179
	sp|Q08380|LG3BP_HUMAN_Site_398	sp|Q8IZP9|AGRG2_HUMAN_Site_111	sp|Q8IZP9|AGRG2_HUMAN_Site_111
	sp|P19823|ITIH2_HUMAN_Site_103	sp|P09871|C1S_HUMAN_Site_411	sp|P09871|C1S_HUMAN_Site_411
	sp|Q08380|LG3BP_HUMAN_Site_69	sp|P42892|ECE1_HUMAN_Site_210	sp|P42892|ECE1_HUMAN_Site_210
	sp|P11279|LAMP1_HUMAN_Site_62	sp|Q06033|ITIH3_HUMAN_Site_580	sp|Q06033|ITIH3_HUMAN_Site_580
	sp|O94933|SLIK3_HUMAN_Site_68	sp|Q06418|TYRO3_HUMAN_Site_230	sp|Q06418|TYRO3_HUMAN_Site_230
	sp|Q9BXR6|FHR5_HUMAN_Site_400	sp|Q08380|LG3BP_HUMAN_Site_192	sp|Q08380|LG3BP_HUMAN_Site_192
	sp|Q9UHG3|PCYOX_HUMAN_Site_353	sp|Q9BXR6|FHR5_HUMAN_Site_400	sp|Q9BXR6|FHR5_HUMAN_Site_400
	sp|A0A075B6J6|LV322_HUMAN_Site_87	sp|P78325|ADAM8_HUMAN_Site_67	sp|P78325|ADAM8_HUMAN_Site_67
	sp|P13598|ICAM2_HUMAN_Site_82	sp|O95866|G6B_HUMAN_Site_32	sp|O95866|G6B_HUMAN_Site_32
	sp|P06731|CEAM5_HUMAN_Site_204	sp|Q9H0X4|F234A_HUMAN_Site_389	sp|Q9H0X4|F234A_HUMAN_Site_389
	sp|O00451|GFRA2_HUMAN_Site_357	sp|Q8IZF2|AGRF5_HUMAN_Site_666	sp|Q8IZF2|AGRF5_HUMAN_Site_666
	sp|P23284|PPIB_HUMAN_Site_148	sp|P05543|THBG_HUMAN_Site_165	sp|P05543|THBG_HUMAN_Site_165
	sp|Q92496|FHR4_HUMAN_Site_374	sp|P04066|FUCO_HUMAN_Site_382	sp|P04066|FUCO_HUMAN_Site_382
	sp|P07333|CSF1R_HUMAN_Site_275	sp|P04070|PROC_HUMAN_Site_139	sp|P04070|PROC_HUMAN_Site_139
	sp|Q6UXB8|PI16_HUMAN_Site_403	sp|Q9NX62|IMPA3_HUMAN_Site_259	sp|Q9NX62|IMPA3_HUMAN_Site_259
	sp|O00533|NCHL1_HUMAN_Site_984	sp|P50895|BCAM_HUMAN_Site_377	sp|P50895|BCAM_HUMAN_Site_377
	sp|P55056|APOC4_HUMAN_Site_63	sp|Q8WZ75|ROBO4_HUMAN_Site_360	sp|Q8WZ75|ROBO4_HUMAN_Site_360
	sp|P14384|CBPM_HUMAN_Site_384	sp|Q9UBP4|DKK3_HUMAN_Site_106	sp|Q9UBP4|DKK3_HUMAN_Site_106
	sp|Q9UQP3|TENN_HUMAN_Site_1052	sp|O00533|NCHL1_HUMAN_Site_984	sp|O00533|NCHL1_HUMAN_Site_984
	sp|P49641|MA2A2_HUMAN_Site_305	sp|Q92854|SEM4D_HUMAN_Site_77	sp|Q92854|SEM4D_HUMAN_Site_77
	sp|P07911|UROM_HUMAN_Site_322	sp|P13473|LAMP2_HUMAN_Site_356	sp|P13473|LAMP2_HUMAN_Site_356
	sp|P34910|EVI2B_HUMAN_Site_16	sp|P02747|C1QC_HUMAN_Site_200	sp|P02747|C1QC_HUMAN_Site_200
	sp|P11279|LAMP1_HUMAN_Site_76	sp|P06681|CO2_HUMAN_Site_467	sp|P06681|CO2_HUMAN_Site_467
	sp|Q9Y2E5|MA2B2_HUMAN_Site_675	sp|Q9H4A9|DPEP2_HUMAN_Site_111	sp|Q9H4A9|DPEP2_HUMAN_Site_111
	sp|P01023|A2MG_HUMAN_Site_1233	sp|P05107|ITB2_HUMAN_Site_501	sp|P05107|ITB2_HUMAN_Site_501
	sp|Q8IUK5|PLDX1_HUMAN_Site_80	sp|Q9HBW9|AGRL4_HUMAN_Site_188	sp|Q9HBW9|AGRL4_HUMAN_Site_188
	sp|O15031|PLXB2_HUMAN_Site_127	sp|O15031|PLXB2_HUMAN_Site_733	sp|O15031|PLXB2_HUMAN_Site_733
	sp|Q7Z478|DHX29_HUMAN_Site_640	sp|Q4LDE5|SVEP1_HUMAN_Site_1890	sp|Q4LDE5|SVEP1_HUMAN_Site_1890
	sp|P14384|CBPM_HUMAN_Site_38	sp|P01833|PIGR_HUMAN_Site_90	sp|P01833|PIGR_HUMAN_Site_90
	sp|Q9H9K5|MER34_HUMAN_Site_89	sp|O95498|VNN2_HUMAN_Site_411	sp|O95498|VNN2_HUMAN_Site_411
	sp|Q8WXI7|MUC16_HUMAN_Site_14423	sp|P01591|IGJ_HUMAN_Site_112	sp|P01591|IGJ_HUMAN_Site_112
	sp|P05556|ITB1_HUMAN_Site_669	sp|Q12913|PTPRJ_HUMAN_Site_192	sp|Q12913|PTPRJ_HUMAN_Site_192
	sp|Q9UM47|NOTC3_HUMAN_Site_1179	sp|P28827|PTPRM_HUMAN_Site_534	sp|P28827|PTPRM_HUMAN_Site_534
	sp|P05362|ICAM1_HUMAN_Site_183	sp|Q9P232|CNTN3_HUMAN_Site_765	sp|Q9P232|CNTN3_HUMAN_Site_765
	sp|P08581|MET_HUMAN_Site_399	sp|Q9H756|LRC19_HUMAN_Site_37	sp|Q9H756|LRC19_HUMAN_Site_37
	sp|O00533|NCHL1_HUMAN_Site_1026	sp|Q14766|LTBP1_HUMAN_Site_1366	sp|Q14766|LTBP1_HUMAN_Site_1366
	sp|O60896|RAMP3_HUMAN_Site_103	sp|P07225|PROS_HUMAN_Site_509	sp|P07225|PROS_HUMAN_Site_509
	sp|P28799|GRN_HUMAN_Site_265	sp|P01011|AACT_HUMAN_Site_33	sp|P01011|AACT_HUMAN_Site_33
	sp|P20848|A1ATR_HUMAN_Site_185	sp|Q9NPH3|IL1AP_HUMAN_Site_111	sp|Q9NPH3|IL1AP_HUMAN_Site_111
	sp|P04114|APOB_HUMAN_Site_4237	sp|Q8NI99|ANGL6_HUMAN_Site_58	sp|Q8NI99|ANGL6_HUMAN_Site_58
	sp|P43652|AFAM_HUMAN_Site_109	sp|P08887|IL6RA_HUMAN_Site_55	sp|P08887|IL6RA_HUMAN_Site_55
	sp|P14151|LYAM1_HUMAN_Site_104	sp|P35916|VGFR3_HUMAN_Site_527	sp|P35916|VGFR3_HUMAN_Site_527
		sp|Q8N6Q3|CD177_HUMAN_Site_382	sp|Q8N6Q3|CD177_HUMAN_Site_382
		sp|P55103|INHBC_HUMAN_Site_110	sp|P55103|INHBC_HUMAN_Site_110
		sp|Q7Z7M9|GALT5_HUMAN_Site_776	sp|Q7Z7M9|GALT5_HUMAN_Site_776
		sp|P10721|KIT_HUMAN_Site_145	sp|P10721|KIT_HUMAN_Site_145
		sp|A6NMZ7|CO6A6_HUMAN_Site_400	sp|A6NMZ7|CO6A6_HUMAN_Site_400
		sp|P03952|KLKB1_HUMAN_Site_453	sp|P03952|KLKB1_HUMAN_Site_453
		sp|P12259|FA5_HUMAN_Site_51	sp|P12259|FA5_HUMAN_Site_51
		sp|Q9HC56|PCDH9_HUMAN_Site_306	sp|Q9HC56|PCDH9_HUMAN_Site_306
		sp|P13473|LAMP2_HUMAN_Site_257	sp|P13473|LAMP2_HUMAN_Site_257
		sp|Q86SQ4|AGRG6_HUMAN_Site_667	sp|Q86SQ4|AGRG6_HUMAN_Site_667
		sp|Q92854|SEM4D_HUMAN_Site_139	sp|Q92854|SEM4D_HUMAN_Site_139
		sp|P43251|BTD_HUMAN_Site_402	sp|P43251|BTD_HUMAN_Site_402
		sp|P15151|PVR_HUMAN_Site_307	sp|P15151|PVR_HUMAN_Site_307
		sp|P19320|VCAM1_HUMAN_Site_365	sp|P19320|VCAM1_HUMAN_Site_365
		sp|Q13449|LSAMP_HUMAN_Site_40	sp|Q13449|LSAMP_HUMAN_Site_40
		sp|Q9Y4L1|HYOU1_HUMAN_Site_862	sp|Q9Y4L1|HYOU1_HUMAN_Site_862
		sp|Q86WI1|PKHL1_HUMAN_Site_1190	sp|Q86WI1|PKHL1_HUMAN_Site_1190
		sp|P51693|APLP1_HUMAN_Site_551	sp|P51693|APLP1_HUMAN_Site_551
		sp|P04275|VWF_HUMAN_Site_2585	sp|P04275|VWF_HUMAN_Site_2585
		sp|P43121|MUC18_HUMAN_Site_449	sp|P43121|MUC18_HUMAN_Site_449
		sp|Q9Y216|MTMR7_HUMAN_Site_262	sp|Q9Y216|MTMR7_HUMAN_Site_262
		sp|Q9HDC9|APMAP_HUMAN_Site_196	sp|Q9HDC9|APMAP_HUMAN_Site_196
		sp|Q9NPH3|IL1AP_HUMAN_Site_107	sp|Q9NPH3|IL1AP_HUMAN_Site_107
		sp|Q8WXI7|MUC16_HUMAN_Site_14417	sp|Q8WXI7|MUC16_HUMAN_Site_14417
		sp|Q9NZP8|C1RL_HUMAN_Site_363	sp|Q9NZP8|C1RL_HUMAN_Site_363
		sp|Q14118|DAG1_HUMAN_Site_141	sp|Q14118|DAG1_HUMAN_Site_141
		sp|P33151|CADH5_HUMAN_Site_442	sp|P33151|CADH5_HUMAN_Site_442
		sp|Q96J42|TXD15_HUMAN_Site_293	sp|Q96J42|TXD15_HUMAN_Site_293
		sp|P20851|C4BPB_HUMAN_Site_154	sp|P20851|C4BPB_HUMAN_Site_154
		sp|Q9NPH3|IL1AP_HUMAN_Site_209	sp|Q9NPH3|IL1AP_HUMAN_Site_209
		sp|P35613|BASI_HUMAN_Site_160	sp|P35613|BASI_HUMAN_Site_160
		sp|P01127|PDGFB_HUMAN_Site_63	sp|P01127|PDGFB_HUMAN_Site_63
		sp|P02771|FETA_HUMAN_Site_251	sp|P02771|FETA_HUMAN_Site_251
		sp|Q13275|SEM3F_HUMAN_Site_53	sp|Q13275|SEM3F_HUMAN_Site_53
		sp|Q99784|NOE1_HUMAN_Site_394	sp|Q99784|NOE1_HUMAN_Site_394
		sp|Q3T906|GNPTA_HUMAN_Site_699	sp|Q3T906|GNPTA_HUMAN_Site_699
		sp|Q12866|MERTK_HUMAN_Site_329	sp|Q12866|MERTK_HUMAN_Site_329
		sp|Q07954|LRP1_HUMAN_Site_2472	sp|Q07954|LRP1_HUMAN_Site_2472
		sp|P09486|SPRC_HUMAN_Site_116	sp|P09486|SPRC_HUMAN_Site_116
		sp|P55103|INHBC_HUMAN_Site_143	sp|P55103|INHBC_HUMAN_Site_143
		sp|P01031|CO5_HUMAN_Site_741	sp|P01031|CO5_HUMAN_Site_741
		sp|Q8TAG5|VTM2A_HUMAN_Site_175	sp|Q8TAG5|VTM2A_HUMAN_Site_175
		sp|P20160|CAP7_HUMAN_Site_140	sp|P20160|CAP7_HUMAN_Site_140
		sp|P06731|CEAM5_HUMAN_Site_204	sp|P06731|CEAM5_HUMAN_Site_204
		sp|O60486|PLXC1_HUMAN_Site_149	sp|O60486|PLXC1_HUMAN_Site_149
		sp|Q12913|PTPRJ_HUMAN_Site_351	sp|Q12913|PTPRJ_HUMAN_Site_351
		sp|P31997|CEAM8_HUMAN_Site_104	sp|P31997|CEAM8_HUMAN_Site_104
		sp|Q6YHK3|CD109_HUMAN_Site_68	sp|Q6YHK3|CD109_HUMAN_Site_68
		sp|P19652|A1AG2_HUMAN_Site_25	sp|P19652|A1AG2_HUMAN_Site_25
		sp|P09326|CD48_HUMAN_Site_189	sp|P09326|CD48_HUMAN_Site_189
		sp|Q86TH1|ATL2_HUMAN_Site_475	sp|Q86TH1|ATL2_HUMAN_Site_475
		sp|O00241|SIRB1_HUMAN_Site_291	sp|O00241|SIRB1_HUMAN_Site_291
		sp|P56199|ITA1_HUMAN_Site_105	sp|P56199|ITA1_HUMAN_Site_105
		sp|P24387|CRHBP_HUMAN_Site_204	sp|P24387|CRHBP_HUMAN_Site_204
		sp|P55056|APOC4_HUMAN_Site_63	sp|P55056|APOC4_HUMAN_Site_63
		sp|Q6UY14|ATL4_HUMAN_Site_490	sp|Q6UY14|ATL4_HUMAN_Site_490
		sp|P54289|CA2D1_HUMAN_Site_781	sp|P54289|CA2D1_HUMAN_Site_781
		sp|Q14515|SPRL1_HUMAN_Site_412	sp|Q14515|SPRL1_HUMAN_Site_412
		sp|P27487|DPP4_HUMAN_Site_520	sp|P27487|DPP4_HUMAN_Site_520
		sp|P05556|ITB1_HUMAN_Site_669	sp|P05556|ITB1_HUMAN_Site_669
		sp|Q7Z3B1|NEGR1_HUMAN_Site_275	sp|Q7Z3B1|NEGR1_HUMAN_Site_275
		sp|Q9BXS4|TMM59_HUMAN_Site_90	sp|Q9BXS4|TMM59_HUMAN_Site_90
		sp|P28300|LYOX_HUMAN_Site_144	sp|P28300|LYOX_HUMAN_Site_144
		sp|O95998|I18BP_HUMAN_Site_147	sp|O95998|I18BP_HUMAN_Site_147
		sp|P98160|PGBM_HUMAN_Site_89	sp|P98160|PGBM_HUMAN_Site_89
		sp|O95274|LYPD3_HUMAN_Site_118	sp|O95274|LYPD3_HUMAN_Site_118
		sp|Q8IWV2|CNTN4_HUMAN_Site_893	sp|Q8IWV2|CNTN4_HUMAN_Site_893
		sp|O15031|PLXB2_HUMAN_Site_528	sp|O15031|PLXB2_HUMAN_Site_528
		sp|Q9Y6H6|KCNE3_HUMAN_Site_41	sp|Q9Y6H6|KCNE3_HUMAN_Site_41
		sp|O95498|VNN2_HUMAN_Site_273	sp|O95498|VNN2_HUMAN_Site_273
		sp|Q86TH1|ATL2_HUMAN_Site_544	sp|Q86TH1|ATL2_HUMAN_Site_544
		sp|Q13308|PTK7_HUMAN_Site_268	sp|Q13308|PTK7_HUMAN_Site_268
		sp|Q9H0X4|F234A_HUMAN_Site_144	sp|Q9H0X4|F234A_HUMAN_Site_144
		sp|P04196|HRG_HUMAN_Site_344	sp|P04196|HRG_HUMAN_Site_344
		sp|P04196|HRG_HUMAN_Site_345	sp|P04196|HRG_HUMAN_Site_345
		sp|O43451|MGA_HUMAN_Site_1323	sp|O43451|MGA_HUMAN_Site_1323
		sp|P43121|MUC18_HUMAN_Site_418	sp|P43121|MUC18_HUMAN_Site_418
		sp|Q13201|MMRN1_HUMAN_Site_431	sp|Q13201|MMRN1_HUMAN_Site_431
		sp|P11047|LAMC1_HUMAN_Site_1107	sp|P11047|LAMC1_HUMAN_Site_1107
		sp|P04264|K2C1_HUMAN_Site_500	sp|P04264|K2C1_HUMAN_Site_500
		sp|O60486|PLXC1_HUMAN_Site_141	sp|O60486|PLXC1_HUMAN_Site_141
		sp|P02790|HEMO_HUMAN_Site_240	sp|P02790|HEMO_HUMAN_Site_240
		sp|Q96KG7|MEG10_HUMAN_Site_678	sp|Q96KG7|MEG10_HUMAN_Site_678
		sp|Q8WXI7|MUC16_HUMAN_Site_14423	sp|Q8WXI7|MUC16_HUMAN_Site_14423
		sp|P31997|CEAM8_HUMAN_Site_111	sp|P31997|CEAM8_HUMAN_Site_111
		sp|P43652|AFAM_HUMAN_Site_402	sp|P43652|AFAM_HUMAN_Site_402
		sp|P04275|VWF_HUMAN_Site_1515	sp|P04275|VWF_HUMAN_Site_1515
		sp|P25311|ZA2G_HUMAN_Site_128	sp|P25311|ZA2G_HUMAN_Site_128
		sp|P36980|FHR2_HUMAN_Site_126	sp|P36980|FHR2_HUMAN_Site_126
		sp|P43652|AFAM_HUMAN_Site_33	sp|P43652|AFAM_HUMAN_Site_33
		sp|Q8WW52|F151A_HUMAN_Site_315	sp|Q8WW52|F151A_HUMAN_Site_315
		sp|P01854|IGHE_HUMAN_Site_275	sp|P01854|IGHE_HUMAN_Site_275
		sp|Q14118|DAG1_HUMAN_Site_641	sp|Q14118|DAG1_HUMAN_Site_641
		sp|Q9HC56|PCDH9_HUMAN_Site_450	sp|Q9HC56|PCDH9_HUMAN_Site_450
		sp|Q07954|LRP1_HUMAN_Site_729	sp|Q07954|LRP1_HUMAN_Site_729
		sp|Q8TDY8|IGDC4_HUMAN_Site_782	sp|Q8TDY8|IGDC4_HUMAN_Site_782
		sp|P07602|SAP_HUMAN_Site_215	sp|P07602|SAP_HUMAN_Site_215
		sp|Q07000|1C15_HUMAN_Site_110	sp|Q07000|1C15_HUMAN_Site_110
		sp|P41271|NBL1_HUMAN_Site_39	sp|P41271|NBL1_HUMAN_Site_39
		sp|O43897|TLL1_HUMAN_Site_169	sp|O43897|TLL1_HUMAN_Site_169
		sp|Q96F46|I17RA_HUMAN_Site_54	sp|Q96F46|I17RA_HUMAN_Site_54
		sp|O60704|TPST2_HUMAN_Site_343	sp|O60704|TPST2_HUMAN_Site_343
		sp|O00584|RNT2_HUMAN_Site_106	sp|O00584|RNT2_HUMAN_Site_106
		sp|Q96BZ4|PLD4_HUMAN_Site_281	sp|Q96BZ4|PLD4_HUMAN_Site_281
		sp|P28827|PTPRM_HUMAN_Site_72	sp|P28827|PTPRM_HUMAN_Site_72
		sp|Q8IZF2|AGRF5_HUMAN_Site_328	sp|Q8IZF2|AGRF5_HUMAN_Site_328
		sp|Q13332|PTPRS_HUMAN_Site_940	sp|Q13332|PTPRS_HUMAN_Site_940
		sp|Q9NT68|TEN2_HUMAN_Site_2197	sp|Q9NT68|TEN2_HUMAN_Site_2197
		sp|P11362|FGFR1_HUMAN_Site_264	sp|P11362|FGFR1_HUMAN_Site_264
		sp|P22304|IDS_HUMAN_Site_280	sp|P22304|IDS_HUMAN_Site_280
		sp|O95450|ATS2_HUMAN_Site_251	sp|O95450|ATS2_HUMAN_Site_251
		sp|Q16610|ECM1_HUMAN_Site_354	sp|Q16610|ECM1_HUMAN_Site_354
		sp|P07358|CO8B_HUMAN_Site_44	sp|P07358|CO8B_HUMAN_Site_44
		sp|P11279|LAMP1_HUMAN_Site_76	sp|P11279|LAMP1_HUMAN_Site_76
		sp|P28799|GRN_HUMAN_Site_265	sp|P28799|GRN_HUMAN_Site_265
		sp|Q14766|LTBP1_HUMAN_Site_347	sp|Q14766|LTBP1_HUMAN_Site_347
		sp|Q6P179|ERAP2_HUMAN_Site_294	sp|Q6P179|ERAP2_HUMAN_Site_294
		sp|Q99941|ATF6B_HUMAN_Site_610	sp|Q99941|ATF6B_HUMAN_Site_610
		sp|Q13201|MMRN1_HUMAN_Site_981	sp|Q13201|MMRN1_HUMAN_Site_981
		sp|Q6FHJ7|SFRP4_HUMAN_Site_38	sp|Q6FHJ7|SFRP4_HUMAN_Site_38
		sp|Q08380|LG3BP_HUMAN_Site_125	sp|Q08380|LG3BP_HUMAN_Site_125
		sp|P23470|PTPRG_HUMAN_Site_444	sp|P23470|PTPRG_HUMAN_Site_444
		sp|Q8NI99|ANGL6_HUMAN_Site_145	sp|Q8NI99|ANGL6_HUMAN_Site_145
		sp|Q24JP5|T132A_HUMAN_Site_71	sp|Q24JP5|T132A_HUMAN_Site_71
		sp|P13645|K1C10_HUMAN_Site_212	sp|P13645|K1C10_HUMAN_Site_212
		sp|P32942|ICAM3_HUMAN_Site_134	sp|P32942|ICAM3_HUMAN_Site_134
		sp|Q9NPR2|SEM4B_HUMAN_Site_405	sp|Q9NPR2|SEM4B_HUMAN_Site_405
		sp|P04114|APOB_HUMAN_Site_185	sp|P04114|APOB_HUMAN_Site_185
		sp|P00451|FA8_HUMAN_Site_1829	sp|P00451|FA8_HUMAN_Site_1829
		sp|Q9P232|CNTN3_HUMAN_Site_193	sp|Q9P232|CNTN3_HUMAN_Site_193
		sp|P20742|PZP_HUMAN_Site_24	sp|P20742|PZP_HUMAN_Site_24
		sp|Q13449|LSAMP_HUMAN_Site_300	sp|Q13449|LSAMP_HUMAN_Site_300
		sp|Q13740|CD166_HUMAN_Site_480	sp|Q13740|CD166_HUMAN_Site_480
		sp|Q9UQ52|CNTN6_HUMAN_Site_468	sp|Q9UQ52|CNTN6_HUMAN_Site_468
		sp|Q14623|IHH_HUMAN_Site_282	sp|Q14623|IHH_HUMAN_Site_282
		sp|P07602|SAP_HUMAN_Site_101	sp|P07602|SAP_HUMAN_Site_101
		sp|Q9BQE3|TBA1C_HUMAN_Site_380	sp|Q9BQE3|TBA1C_HUMAN_Site_380
		sp|P55899|FCGRN_HUMAN_Site_125	sp|P55899|FCGRN_HUMAN_Site_125
		sp|P02750|A2GL_HUMAN_Site_79	sp|P02750|A2GL_HUMAN_Site_79
		sp|P15144|AMPN_HUMAN_Site_818	sp|P15144|AMPN_HUMAN_Site_818
		sp|Q86TD4|SRCA_HUMAN_Site_848	sp|Q86TD4|SRCA_HUMAN_Site_848
		sp|Q13885|TBB2A_HUMAN_Site_184	sp|Q13885|TBB2A_HUMAN_Site_184
		sp|P24821|TENA_HUMAN_Site_1301	sp|P24821|TENA_HUMAN_Site_1301
		sp|P20023|CR2_HUMAN_Site_823	sp|P20023|CR2_HUMAN_Site_823
		sp|Q13790|APOF_HUMAN_Site_267	sp|Q13790|APOF_HUMAN_Site_267
		sp|Q8N6C8|LIRA3_HUMAN_Site_281	sp|Q8N6C8|LIRA3_HUMAN_Site_281
		tr|H0YD63|H0YD63_HUMAN_Site_89	tr|H0YD63|H0YD63_HUMAN_Site_89
		sp|Q76LX8|ATS13_HUMAN_Site_1354	sp|Q76LX8|ATS13_HUMAN_Site_1354
		sp|Q8WVQ1|CANT1_HUMAN_Site_88	sp|Q8WVQ1|CANT1_HUMAN_Site_88
		sp|P43652|AFAM_HUMAN_Site_109	sp|P43652|AFAM_HUMAN_Site_109
		sp|P06280|AGAL_HUMAN_Site_139	sp|P06280|AGAL_HUMAN_Site_139
		tr|F8VSD5|F8VSD5_HUMAN_Site_142	tr|F8VSD5|F8VSD5_HUMAN_Site_142
		sp|Q08380|LG3BP_HUMAN_Site_69	sp|Q08380|LG3BP_HUMAN_Site_69
		sp|Q99435|NELL2_HUMAN_Site_53	sp|Q99435|NELL2_HUMAN_Site_53
		sp|P01042|KNG1_HUMAN_Site_180	sp|P01042|KNG1_HUMAN_Site_180
		sp|P24821|TENA_HUMAN_Site_1392	sp|P24821|TENA_HUMAN_Site_1392
		sp|O15031|PLXB2_HUMAN_Site_127	sp|O15031|PLXB2_HUMAN_Site_127
		sp|Q9UFP1|F198A_HUMAN_Site_566	sp|Q9UFP1|F198A_HUMAN_Site_566
		sp|P08185|CBG_HUMAN_Site_274	sp|P08185|CBG_HUMAN_Site_274
		sp|P11362|FGFR1_HUMAN_Site_296	sp|P11362|FGFR1_HUMAN_Site_296
		sp|P07307|ASGR2_HUMAN_Site_102	sp|P07307|ASGR2_HUMAN_Site_102
		sp|Q8IZP9|AGRG2_HUMAN_Site_144	sp|Q8IZP9|AGRG2_HUMAN_Site_144
			sp|Q13201|MMRN1_HUMAN_Site_933
			sp|O95897|NOE2_HUMAN_Site_155
			sp|P08603|CFAH_HUMAN_Site_911
			sp|Q9HBB8|CDHR5_HUMAN_Site_297
			sp|O75882|ATRN_HUMAN_Site_416
			sp|Q8IZP9|AGRG2_HUMAN_Site_108
			sp|P01833|PIGR_HUMAN_Site_499
			sp|P23471|PTPRZ_HUMAN_Site_105
			sp|P03952|KLKB1_HUMAN_Site_396
			tr|D6RGV2|D6RGV2_HUMAN_Site_232
			sp|P40197|GPV_HUMAN_Site_385
			sp|O75636|FCN3_HUMAN_Site_189
			sp|O00241|SIRB1_HUMAN_Site_269
			sp|P43251|BTD_HUMAN_Site_349
			sp|O75882|ATRN_HUMAN_Site_1073
			sp|P04233|HG2A_HUMAN_Site_130
			sp|Q07954|LRP1_HUMAN_Site_2502
			sp|P05154|IPSP_HUMAN_Site_249
			sp|P32004|L1CAM_HUMAN_Site_100
			sp|Q9UMS4|PRP19_HUMAN_Site_295
			sp|Q14571|ITPR2_HUMAN_Site_1244
			sp|P54802|ANAG_HUMAN_Site_532
			sp|Q9BY67|CADM1_HUMAN_Site_113
			sp|P55268|LAMB2_HUMAN_Site_1348
			sp|P00451|FA8_HUMAN_Site_1431
			sp|Q86WI1|PKHL1_HUMAN_Site_348
			sp|Q9BYH1|SE6L1_HUMAN_Site_328
			sp|Q9Y646|CBPQ_HUMAN_Site_179
			sp|P43652|AFAM_HUMAN_Site_488
			sp|Q6UXD5|SE6L2_HUMAN_Site_373
			sp|O95967|FBLN4_HUMAN_Site_198
			sp|P55291|CAD15_HUMAN_Site_576
			sp|Q9H0X4|F234A_HUMAN_Site_314
			sp|Q02985|FHR3_HUMAN_Site_205
			sp|P01833|PIGR_HUMAN_Site_135
			sp|P04114|APOB_HUMAN_Site_34
			tr|H0YDE5|H0YDE5_HUMAN_Site_87
			sp|P02671|FIBA_HUMAN_Site_419
			sp|P19320|VCAM1_HUMAN_Site_561
			sp|P08195|4F2_HUMAN_Site_365
			sp|A0A0J9YXX1|HV5X1_HUMAN_Site_78
			sp|P14679|TYRO_HUMAN_Site_337
			sp|P04114|APOB_HUMAN_Site_2871
			sp|P02675|FIBB_HUMAN_Site_314
			sp|Q13433|S39A6_HUMAN_Site_67
			sp|Q96BZ4|PLD4_HUMAN_Site_249
			sp|P12259|FA5_HUMAN_Site_1698
			sp|P46531|NOTC1_HUMAN_Site_1587
			sp|Q12884|SEPR_HUMAN_Site_314
			sp|P07358|CO8B_HUMAN_Site_243
			sp|P10721|KIT_HUMAN_Site_463
			sp|Q9Y490|TLN1_HUMAN_Site_2124
			sp|P12259|FA5_HUMAN_Site_1559
			sp|Q9Y6Q6|TNR11_HUMAN_Site_105
			sp|Q9UJ14|GGT7_HUMAN_Site_523
			sp|Q96EE4|CC126_HUMAN_Site_134
			sp|Q9UNW1|MINP1_HUMAN_Site_242
			sp|P04003|C4BPA_HUMAN_Site_385
			sp|O14672|ADA10_HUMAN_Site_551
			sp|P05156|CFAI_HUMAN_Site_70
			sp|Q12841|FSTL1_HUMAN_Site_75
			sp|Q86VB7|C163A_HUMAN_Site_123
			sp|O60609|GFRA3_HUMAN_Site_95
			sp|P43652|AFAM_HUMAN_Site_383
			sp|P07998|RNAS1_HUMAN_Site_104
			sp|P02774|VTDB_HUMAN_Site_288
			sp|Q16853|AOC3_HUMAN_Site_618
			sp|P10909|CLUS_HUMAN_Site_367
			sp|P03952|KLKB1_HUMAN_Site_316
			sp|P54289|CA2D1_HUMAN_Site_998
			sp|P40189|IL6RB_HUMAN_Site_390
			sp|P12259|FA5_HUMAN_Site_382
			sp|Q07954|LRP1_HUMAN_Site_1723
			sp|Q8IZF2|AGRF5_HUMAN_Site_627
			tr|E9PJT9|E9PJT9_HUMAN_Site_8
			sp|Q86SQ4|AGRG6_HUMAN_Site_818
			sp|P01854|IGHE_HUMAN_Site_99
			sp|Q8IZP9|AGRG2_HUMAN_Site_194
			sp|P52823|STC1_HUMAN_Site_133
			sp|Q6UY14|ATL4_HUMAN_Site_773
			sp|Q14314|FGL2_HUMAN_Site_179
			sp|P01137|TGFB1_HUMAN_Site_136
			sp|Q99650|OSMR_HUMAN_Site_176
			sp|O75509|TNR21_HUMAN_Site_82
			sp|P24821|TENA_HUMAN_Site_184
			sp|P41439|FOLR3_HUMAN_Site_119
			sp|O75882|ATRN_HUMAN_Site_383
			tr|H0Y4Y9|H0Y4Y9_HUMAN_Site_79
			sp|P08294|SODE_HUMAN_Site_107
			sp|P23471|PTPRZ_HUMAN_Site_677
			sp|P15151|PVR_HUMAN_Site_120
			sp|Q96BZ4|PLD4_HUMAN_Site_417
			sp|P42695|CNDD3_HUMAN_Site_1114
			sp|P13591|NCAM1_HUMAN_Site_459
			sp|P19022|CADH2_HUMAN_Site_692
			sp|O95502|NPTXR_HUMAN_Site_42
			sp|Q96HC4|PDLI5_HUMAN_Site_78
			sp|P56202|CATW_HUMAN_Site_50
			sp|P16109|LYAM3_HUMAN_Site_54
			sp|Q9HBW1|LRRC4_HUMAN_Site_388
			sp|P15144|AMPN_HUMAN_Site_265
			sp|Q9Y274|SIA10_HUMAN_Site_308
			sp|P55058|PLTP_HUMAN_Site_94
			sp|P05981|HEPS_HUMAN_Site_112
			sp|P22792|CPN2_HUMAN_Site_348
			sp|Q12866|MERTK_HUMAN_Site_454
			sp|Q9HBB8|CDHR5_HUMAN_Site_405
			sp|P13497|BMP1_HUMAN_Site_599
			sp|P08887|IL6RA_HUMAN_Site_221
			sp|O43866|CD5L_HUMAN_Site_226
			sp|P22607|FGFR3_HUMAN_Site_98
			sp|P01023|A2MG_HUMAN_Site_1179
			sp|P06276|CHLE_HUMAN_Site_369
			sp|P08709|FA7_HUMAN_Site_382
			sp|Q9Y6R7|FCGBP_HUMAN_Site_770
			sp|P06276|CHLE_HUMAN_Site_284
			sp|O95980|RECK_HUMAN_Site_39
			sp|Q15155|NOMO1_HUMAN_Site_618
			sp|Q13201|MMRN1_HUMAN_Site_1020
			sp|O00587|MFNG_HUMAN_Site_109
			sp|P01024|CO3_HUMAN_Site_1423
			sp|Q29718|1B82_HUMAN_Site_110
			sp|Q15465|SHH_HUMAN_Site_278
			sp|Q13421|MSLN_HUMAN_Site_496
			sp|P11279|LAMP1_HUMAN_Site_84
			sp|P07333|CSF1R_HUMAN_Site_153
			sp|P11279|LAMP1_HUMAN_Site_130
			sp|Q95604|1C17_HUMAN_Site_110
			sp|P30530|UFO_HUMAN_Site_345
			sp|P55290|CAD13_HUMAN_Site_598
			sp|Q5D862|FILA2_HUMAN_Site_167
			sp|P12259|FA5_HUMAN_Site_977
			sp|P16581|LYAM2_HUMAN_Site_145
			sp|Q7Z7M0|MEGF8_HUMAN_Site_2066
			sp|P16109|LYAM3_HUMAN_Site_411
			sp|Q92823|NRCAM_HUMAN_Site_716
			sp|P21757|MSRE_HUMAN_Site_249
			sp|P00451|FA8_HUMAN_Site_1319
			sp|Q5ZPR3|CD276_HUMAN_Site_215
			sp|P13473|LAMP2_HUMAN_Site_179
			sp|Q9Y6R7|FCGBP_HUMAN_Site_1317
			sp|Q92187|SIA8D_HUMAN_Site_74
			sp|P05154|IPSP_HUMAN_Site_338
			sp|Q86WI1|PKHL1_HUMAN_Site_3825
			sp|P48960|CD97_HUMAN_Site_453
			sp|Q6UXB8|PI16_HUMAN_Site_409
			sp|P80108|PHLD_HUMAN_Site_604
			sp|Q9BWV1|BOC_HUMAN_Site_189
			sp|P31997|CEAM8_HUMAN_Site_115
			sp|P15144|AMPN_HUMAN_Site_296
			sp|P54289|CA2D1_HUMAN_Site_136
			sp|Q9NRB3|CHSTC_HUMAN_Site_209
			sp|P54108|CRIS3_HUMAN_Site_78
			sp|Q14520|HABP2_HUMAN_Site_106
			sp|Q9UHX3|AGRE2_HUMAN_Site_41
			sp|Q5D862|FILA2_HUMAN_Site_406
			sp|Q8TDL5|BPIB1_HUMAN_Site_401
			sp|P27169|PON1_HUMAN_Site_43
			sp|P11279|LAMP1_HUMAN_Site_181
			sp|Q86VB7|C163A_HUMAN_Site_1027
			sp|P02766|TTHY_HUMAN_Site_118
			sp|Q9UHD4|CIDEB_HUMAN_Site_18
			sp|Q9ULI3|HEG1_HUMAN_Site_159
			sp|Q9NRA1|PDGFC_HUMAN_Site_55
			sp|P01031|CO5_HUMAN_Site_1115
			sp|P08575|PTPRC_HUMAN_Site_337
			sp|Q93070|NAR4_HUMAN_Site_257
			sp|Q12907|LMAN2_HUMAN_Site_183
			sp|P16581|LYAM2_HUMAN_Site_527
			sp|Q9C0C4|SEM4C_HUMAN_Site_522
			sp|P13473|LAMP2_HUMAN_Site_101
			sp|P11279|LAMP1_HUMAN_Site_62
			sp|O94933|SLIK3_HUMAN_Site_68
			sp|O00451|GFRA2_HUMAN_Site_357
			sp|P23284|PPIB_HUMAN_Site_148
			sp|P07333|CSF1R_HUMAN_Site_275
			sp|Q6UXB8|PI16_HUMAN_Site_403
			sp|P14384|CBPM_HUMAN_Site_384
			sp|P49641|MA2A2_HUMAN_Site_305
			sp|P34910|EVI2B_HUMAN_Site_16
			sp|Q9Y2E5|MA2B2_HUMAN_Site_675
			sp|P01023|A2MG_HUMAN_Site_1233
			sp|P14384|CBPM_HUMAN_Site_38
			sp|Q9H9K5|MER34_HUMAN_Site_89
			sp|P05362|ICAM1_HUMAN_Site_183
			sp|P08581|MET_HUMAN_Site_399
			sp|O00533|NCHL1_HUMAN_Site_1026
			sp|O60896|RAMP3_HUMAN_Site_103
			sp|P20848|A1ATR_HUMAN_Site_185

## Sheet: Glycopeptides
	Glycopeptides identified from UGP using 739N	Glycopeptides identified from FGP using 739N	Glycopeptides identified from UGP and FGP using 739N
	KHYTJSSQDVTVPCR_Glycan_5-3-0-0-0	PNAAYVJMSNHHR_Glycan_4-6-0-0-4	PNAAYVJMSNHHR_Glycan_4-6-0-0-4
	VYKPSAGJNSLYR_Glycan_5-4-1-0-1	GLTFQQJASSM_Glycan_6-4-0-0-2	GLTFQQJASSM_Glycan_6-4-0-0-2
	KMTGSGIYAPJSSR_Glycan_5-4-1-0-1	KLGJWSAMPSCK_Glycan_6-4-0-0-2	KLGJWSAMPSCK_Glycan_6-4-0-0-2
	LQNNENJISCVER_Glycan_5-4-2-0-0	LGJWSAMPSCK_Glycan_5-4-1-0-0	LGJWSAMPSCK_Glycan_5-4-1-0-0
	TPLTAJITK_Glycan_5-4-0-0-1	LGJWSAMPSCK_Glycan_5-4-1-0-1	LGJWSAMPSCK_Glycan_5-4-1-0-1
	DIENFJSTQK_Glycan_5-4-2-0-0	AMDPNAAYVJMSNHHR_Glycan_7-6-0-0-3	AMDPNAAYVJMSNHHR_Glycan_7-6-0-0-3
	SHEIWTHSCPQSPGJGTDASH_Glycan_5-4-2-0-0	KLGJWSAMPSCK_Glycan_6-4-1-0-0	KLGJWSAMPSCK_Glycan_6-4-1-0-0
	TPLTAJITK_Glycan_4-3-0-0-1	KLGJWSAMPSCK_Glycan_3-5-1-0-0	KLGJWSAMPSCK_Glycan_3-5-1-0-0
	VYKPSAGJNSLYR_Glycan_5-4-1-0-0	EJISDPTSPLR_Glycan_5-4-0-0-0	EJISDPTSPLR_Glycan_5-4-0-0-0
	JHSCEPCQTLAVR_Glycan_5-4-2-0-0	IJLTTDTSK_Glycan_4-4-1-0-2	IJLTTDTSK_Glycan_4-4-1-0-2
	MDGASJVTCINSR_Glycan_5-4-1-0-0	CHSSQPJATLYK_Glycan_6-4-0-0-3	CHSSQPJATLYK_Glycan_6-4-0-0-3
	HLVIHJESTCEQLAK_Glycan_6-5-3-0-1	PCSQPPQIEHGTIJSSR_Glycan_3-4-1-0-3	PCSQPPQIEHGTIJSSR_Glycan_3-4-1-0-3
	AKAALAAFNAQNJGSNFQLEEISR_Glycan_5-5-0-0-0	GLTFQQJASSM_Glycan_5-5-0-0-3	GLTFQQJASSM_Glycan_5-5-0-0-3
	JHSCEPCQTLAVR_Glycan_4-3-1-0-0	ALSHLALGAQJHTLQR_Glycan_5-4-0-0-2	ALSHLALGAQJHTLQR_Glycan_5-4-0-0-2
	JHSCEPCQTLAVR_Glycan_6-4-0-0-3	ALSHLALGAQJHTLQR_Glycan_5-4-1-0-0	ALSHLALGAQJHTLQR_Glycan_5-4-1-0-0
	TPLTAJITK_Glycan_5-5-0-0-1	IPCSQPPQIEHGTIJSSR_Glycan_5-4-0-0-2	IPCSQPPQIEHGTIJSSR_Glycan_5-4-0-0-2
	JHSCEPCQTLAVR_Glycan_5-4-2-0-1	SVTWSESGQJVTAR_Glycan_6-5-0-0-4	SVTWSESGQJVTAR_Glycan_6-5-0-0-4
	JHSCEPCQTLAVR_Glycan_5-4-1-0-0	WSESGQJVTAR_Glycan_6-4-1-0-4	WSESGQJVTAR_Glycan_6-4-1-0-4
	TPLTAJITK_Glycan_4-4-0-0-1	GLTFQQJASSM_Glycan_5-5-1-0-1	GLTFQQJASSM_Glycan_5-5-1-0-1
	RJHSCEPCQTLAVR_Glycan_9-3-0-0-0	KFDVNQLQJTTIK_Glycan_7-7-0-0-4	KFDVNQLQJTTIK_Glycan_7-7-0-0-4
	HLVIHJESTCEQLAK_Glycan_6-5-3-0-0	DIPTNSPELEETLTHTITKLNAENJATFYFK_Glycan_4-2-0-0-1	DIPTNSPELEETLTHTITKLNAENJATFYFK_Glycan_4-2-0-0-1
	KLFVJTSK_Glycan_4-2-0-0-1	DGGYIJASAEGVSIR_Glycan_N(NH(HNH)((HEX&phosphate)))(F)	DGGYIJASAEGVSIR_Glycan_N(NH(HNH)((HEX&phosphate)))(F)
	RHEEGHMLJCTCFGQGR_Glycan_5-4-1-0-0	KJQSVNVFLGHTAIDEMLK_Glycan_4-4-0-0-0	KJQSVNVFLGHTAIDEMLK_Glycan_4-4-0-0-0
	MDGASJVTCINSR_Glycan_6-5-2-0-0	HLVIHJESTCEQLAK_Glycan_4-5-0-0-4	HLVIHJESTCEQLAK_Glycan_4-5-0-0-4
	JHSCEPCQTLAVR_Glycan_6-5-3-0-1	NNREJISDPTSPLR_Glycan_5-6-0-0-4	NNREJISDPTSPLR_Glycan_5-6-0-0-4
	MDGASJVTCINSR_Glycan_5-4-2-0-0	EJISDPTSPLR_Glycan_5-4-1-0-0	EJISDPTSPLR_Glycan_5-4-1-0-0
	KPSAGJNSLYR_Glycan_7-6-0-0-0	EJISDPTSPLR_Glycan_5-4-1-0-1	EJISDPTSPLR_Glycan_5-4-1-0-1
	TPLTAJITK_Glycan_4-5-0-0-1	PVTPIAQJQTTLGSSR_Glycan_5-4-1-0-1	PVTPIAQJQTTLGSSR_Glycan_5-4-1-0-1
	JHSCEPCQTLAVR_Glycan_6-5-3-0-0	REJISDPTSPLR_Glycan_5-4-0-0-1	REJISDPTSPLR_Glycan_5-4-0-0-1
	HLVIHJESTCEQLAK_Glycan_5-4-1-0-2	EJISDPTSPLR_Glycan_5-5-1-0-0	EJISDPTSPLR_Glycan_5-5-1-0-0
	FVEGSHJSTVSLTTK_Glycan_5-4-1-0-0	REJISDPTSPLR_Glycan_4-3-2-0-0	REJISDPTSPLR_Glycan_4-3-2-0-0
	KANQQLJFTEAK_Glycan_5-4-1-0-0	IIVPLNNREJISDPTSPLR_Glycan_7-7-5-0-2	IIVPLNNREJISDPTSPLR_Glycan_7-7-5-0-2
	VYKPSAGJNSLYR_Glycan_6-5-2-0-1	IIVPLNNREJISDPTSPLR_Glycan_11-8-2-0-1	IIVPLNNREJISDPTSPLR_Glycan_11-8-2-0-1
	MDGASJVTCINSR_Glycan_4-3-1-0-0	IIVPLNNREJISDPTSPLR_Glycan_8-7-5-0-0	IIVPLNNREJISDPTSPLR_Glycan_8-7-5-0-0
	SJVTCINSR_Glycan_8-2-0-0-1	SGYGVVGPQSITCSGJR_Glycan_4-4-0-0-1	SGYGVVGPQSITCSGJR_Glycan_4-4-0-0-1
	MDGASJVTCINSR_Glycan_NNH(HN(HEX&n-acetyl&sulfate))(HH)	EJISDPTSPLR_Glycan_6-5-1-0-0	EJISDPTSPLR_Glycan_6-5-1-0-0
	AKAALAAFNAQNJGSNFQLEEISR_Glycan_5-5-1-0-0	TVYLYPJQTGLPDPLSR_Glycan_4-4-2-0-0	TVYLYPJQTGLPDPLSR_Glycan_4-4-2-0-0
	KPSAGJNSLYR_Glycan_6-7-0-0-4	EJISDPTSPLR_Glycan_5-5-1-0-1	EJISDPTSPLR_Glycan_5-5-1-0-1
	GNVAVTVSGHTCQHWSAQTPHTHJR_Glycan_5-4-1-0-0	KLHINHNJLTESVGPLPK_Glycan_8-7-0-0-1	KLHINHNJLTESVGPLPK_Glycan_8-7-0-0-1
	VYKPSAGJNSLYR_Glycan_6-5-2-0-0	QQQHLFGSJVTDCSG_Glycan_5-4-0-0-5	QQQHLFGSJVTDCSG_Glycan_5-4-0-0-5
	KPSAGJNSLYR_Glycan_6-7-0-0-3	VLJFTTK_Glycan_5-4-1-0-1	VLJFTTK_Glycan_5-4-1-0-1
	KMDGASJVTCINSR_Glycan_4-7-0-0-3	NLFLJHSENATAK_Glycan_5-4-2-0-0	NLFLJHSENATAK_Glycan_5-4-2-0-0
	NLFLNHSEJATAK_Glycan_10-8-2-0-0	EJISDPTSPLR_Glycan_6-4-1-0-0	EJISDPTSPLR_Glycan_6-4-1-0-0
	KMDGASJVTCINSR_Glycan_7-4-1-0-2	EHEGAIYPDJTTDFQR_Glycan_5-4-1-0-0	EHEGAIYPDJTTDFQR_Glycan_5-4-1-0-0
	KMTGSGIYAPJSSR_Glycan_5-4-2-0-0	KLNLDGSJYTLLK_Glycan_4-3-0-0-1	KLNLDGSJYTLLK_Glycan_4-3-0-0-1
	MDGASJVTCINSR_Glycan_5-4-2-0-1	QQQHLFGSJVTDCS_Glycan_4-5-1-0-3	QQQHLFGSJVTDCS_Glycan_4-5-1-0-3
	VJMSNHHR_Glycan_7-4-1-0-3	EJISDPTSPLR_Glycan_5-3-1-0-0	EJISDPTSPLR_Glycan_5-3-1-0-0
	VAGEJASLPCPAR_Glycan_N(NH(HN(HEX&n-acetyl&sulfate))(HHH))(F)	EJISDPTSPLR_Glycan_3-6-0-0-0	EJISDPTSPLR_Glycan_3-6-0-0-0
	VYKPSAGJNSLYR_Glycan_5-4-2-0-0	VLJFTTK_Glycan_5-4-1-0-0	VLJFTTK_Glycan_5-4-1-0-0
	VYKPSAGJNSLYR_Glycan_5-4-1-0-2	EJISDPTSPLR_Glycan_5-3-1-0-1	EJISDPTSPLR_Glycan_5-3-1-0-1
	VYKPSAGJNSLYR_Glycan_5-4-2-0-1	REJISDPTSPLR_Glycan_8-2-0-0-0	REJISDPTSPLR_Glycan_8-2-0-0-0
	HEEGHMLJCTCFGQGR_Glycan_4-4-0-0-1	EJISDPTSPLR_Glycan_3-4-2-0-0	EJISDPTSPLR_Glycan_3-4-2-0-0
	KPSAGJNSLYR_Glycan_5-6-0-0-3	IIVPLNNREJISDPTSPLR_Glycan_7-7-3-0-4	IIVPLNNREJISDPTSPLR_Glycan_7-7-3-0-4
	KGFJASYIR_Glycan_9-5-0-0-1	IIVPLNNREJISDPTSPLR_Glycan_7-6-4-0-1	IIVPLNNREJISDPTSPLR_Glycan_7-6-4-0-1
	KMDGASJVTCINSR_Glycan_3-6-0-0-3	GLJVTLSSTGR_Glycan_5-4-0-0-0	GLJVTLSSTGR_Glycan_5-4-0-0-0
	TPLTAJITK_Glycan_6-4-1-0-1	VMKVLJFTTK_Glycan_N(NH(HN(HEX&n-acetyl&sulfate))(H))(F)	VMKVLJFTTK_Glycan_N(NH(HN(HEX&n-acetyl&sulfate))(H))(F)
	KPSAGJNSLYR_Glycan_6-6-0-0-3	CGJCSLTTLKDEDFCKR_Glycan_5-4-1-0-0	CGJCSLTTLKDEDFCKR_Glycan_5-4-1-0-0
	KMTGSGIYAPJSSR_Glycan_4-3-0-0-2	IIVPLNNREJISDPTSPLR_Glycan_3-6-0-0-2	IIVPLNNREJISDPTSPLR_Glycan_3-6-0-0-2
	KMDGASJVTCINSR_Glycan_6-3-1-0-2	QQQHLFGSJ_Glycan_5-4-2-0-0	QQQHLFGSJ_Glycan_5-4-2-0-0
	KMDGASJVTCINSR_Glycan_3-6-1-0-1	HKPEIJSTTHPGADLQENFCR_Glycan_5-4-2-0-0	HKPEIJSTTHPGADLQENFCR_Glycan_5-4-2-0-0
	KMDGASJVTCINSR_Glycan_3-6-0-0-4	YPHKPEIJSTTHPGADLQENFCR_Glycan_3-5-1-0-1	YPHKPEIJSTTHPGADLQENFCR_Glycan_3-5-1-0-1
	TPLTAJITK_Glycan_5-5-1-0-1	VCLAJGSWSGATPDCVPVR_Glycan_5-5-0-0-2	VCLAJGSWSGATPDCVPVR_Glycan_5-5-0-0-2
	TPLTAJITK_Glycan_5-4-1-0-1	IPCSQPPQIEHGTIJSSR_Glycan_6-5-3-0-0	IPCSQPPQIEHGTIJSSR_Glycan_6-5-3-0-0
	KPSAGJNSLYR_Glycan_6-6-1-0-0	KLHINHNJLTESVGPLPK_Glycan_6-5-0-0-1	KLHINHNJLTESVGPLPK_Glycan_6-5-0-0-1
	GVNFJVSK_Glycan_5-4-0-0-0	SIGASJFTGAK_Glycan_4-4-2-0-3	SIGASJFTGAK_Glycan_4-4-2-0-3
	TPLTAJITK_Glycan_3-3-0-0-1	HKPEIJSTTHPGADLQENFCR_Glycan_5-4-2-0-1	HKPEIJSTTHPGADLQENFCR_Glycan_5-4-2-0-1
	TPLTAJITK_Glycan_4-4-1-0-1	JASSMCVPDQDTAIR_Glycan_5-5-1-0-1	JASSMCVPDQDTAIR_Glycan_5-5-1-0-1
	TPLTAJITK_Glycan_4-3-1-0-1	VLJFTTK_Glycan_4-3-1-0-0	VLJFTTK_Glycan_4-3-1-0-0
	TPLTAJITK_Glycan_6-4-1-0-0	VLJFTTK_Glycan_7-5-2-0-0	VLJFTTK_Glycan_7-5-2-0-0
	TPLTAJITK_Glycan_5-4-1-0-0	JASSMCVPDQDTAIR_Glycan_5-4-1-0-1	JASSMCVPDQDTAIR_Glycan_5-4-1-0-1
	TPLTAJITK_Glycan_5-5-1-0-0	KLGJWSAMPSCK_Glycan_6-4-0-0-0	KLGJWSAMPSCK_Glycan_6-4-0-0-0
	KYNSQJQSNNQFVLYR_Glycan_6-2-0-0-0	SRYPHKPEIJSTTHPGADLQENFCR_Glycan_5-4-1-0-2	SRYPHKPEIJSTTHPGADLQENFCR_Glycan_5-4-1-0-2
	NSSYLNVQREJGTVSR_Glycan_4-7-1-0-0	SRYPHKPEIJSTTHPGADLQENFCR_Glycan_5-4-2-0-0	SRYPHKPEIJSTTHPGADLQENFCR_Glycan_5-4-2-0-0
	TPLTAJITK_Glycan_4-5-1-0-1	GKAJSTGTLVITDPTR_Glycan_5-4-2-0-1	GKAJSTGTLVITDPTR_Glycan_5-4-2-0-1
	AAINKWVSJKTEGR_Glycan_5-4-2-0-0	IHQJITYQVCR_Glycan_5-8-0-0-0	IHQJITYQVCR_Glycan_5-8-0-0-0
	KPSAGJNSLYR_Glycan_5-6-0-0-4	NLFLNHSEJATAK_Glycan_5-4-1-0-2	NLFLNHSEJATAK_Glycan_5-4-1-0-2
	GNVAVTVSGHTCQHWSAQTPHTHJR_Glycan_5-4-2-0-0	GPQSITCSGJR_Glycan_3-8-0-0-1	GPQSITCSGJR_Glycan_3-8-0-0-1
	KPSAGJNSLYR_Glycan_13-2-0-0-0	YMQJLTVEQPIEVK_Glycan_6-4-1-0-0	YMQJLTVEQPIEVK_Glycan_6-4-1-0-0
	VYKPSAGJNSLYR_Glycan_6-5-3-0-1	KNLFLNHSEJATAK_Glycan_6-4-0-0-2	KNLFLNHSEJATAK_Glycan_6-4-0-0-2
	FVEGSHJSTVSLTTK_Glycan_5-4-2-0-0	EHEGAIYPDJTTDFQR_Glycan_5-4-2-0-1	EHEGAIYPDJTTDFQR_Glycan_5-4-2-0-1
	KPSAGJNSLYR_Glycan_6-7-1-0-4	GLCVJASAVSR_Glycan_4-6-1-0-0	GLCVJASAVSR_Glycan_4-6-1-0-0
	TLHEVLTMCHJASTSVSELNATIPK_Glycan_4-3-1-0-0	GLCVJASAVSR_Glycan_5-6-0-0-1	GLCVJASAVSR_Glycan_5-6-0-0-1
	JGVAQEPVHLDSPAIK_Glycan_10-7-1-0-0	LGJWSAMPSCK_Glycan_6-4-0-0-1	LGJWSAMPSCK_Glycan_6-4-0-0-1
	VYKPSAGJNSLYR_Glycan_6-5-3-0-0	KLGJWSAMPSCK_Glycan_7-3-0-0-0	KLGJWSAMPSCK_Glycan_7-3-0-0-0
	QEPERJECFLQHK_Glycan_5-4-1-0-0	YVFRJESVHPFSPFEVK_Glycan_9-2-0-0-0	YVFRJESVHPFSPFEVK_Glycan_9-2-0-0-0
	KPSAGJNSLYR_Glycan_6-7-1-0-3	YMQJLTVEQPIEVK_Glycan_7-4-0-0-1	YMQJLTVEQPIEVK_Glycan_7-4-0-0-1
	VJMSNHHR_Glycan_9-6-1-0-1	FSDGLESJSSTQFEVKK_Glycan_9-2-0-0-0	FSDGLESJSSTQFEVKK_Glycan_9-2-0-0-0
	AKAALAAFNAQNJGSNFQLEEISR_Glycan_4-4-0-0-0	FSDGLESJSSTQFEVK_Glycan_4-6-0-0-3	FSDGLESJSSTQFEVK_Glycan_4-6-0-0-3
	RHEEGHMLJCTCFGQGR_Glycan_5-4-2-0-0	YHGJLTGR_Glycan_3-5-0-0-4	YHGJLTGR_Glycan_3-5-0-0-4
	QYLSYETLYAJGSR_Glycan_6-3-0-0-0	JESVHPFSPFEVK_Glycan_4-8-0-0-0	JESVHPFSPFEVK_Glycan_4-8-0-0-0
	KMDGASJVTCINSR_Glycan_7-4-2-0-2	JWSAMPSCK_Glycan_3-5-1-0-1	JWSAMPSCK_Glycan_3-5-1-0-1
	KMTGSGIYAPJSSR_Glycan_6-5-3-0-1	KNLFLJHSENATAK_Glycan_6-4-0-0-2	KNLFLJHSENATAK_Glycan_6-4-0-0-2
	EEQFJSTFR_Glycan_6-4-0-0-1	QHWSAQTPHTHJR_Glycan_4-3-0-0-1	QHWSAQTPHTHJR_Glycan_4-3-0-0-1
	KMDGASJVTCINSR_Glycan_4-7-1-0-3	VJMSNHHR_Glycan_6-5-0-0-7	VJMSNHHR_Glycan_6-5-0-0-7
	SHJMTTTLNYR_Glycan_5-4-2-0-0	ELHHLQEQJVSNAFLDK_Glycan_5-4-1-0-2	ELHHLQEQJVSNAFLDK_Glycan_5-4-1-0-2
	KMDGASJVTCINSR_Glycan_4-7-2-0-1	ELHHLQEQJVSNAFLDK_Glycan_9-7-2-0-1	ELHHLQEQJVSNAFLDK_Glycan_9-7-2-0-1
	EEQFJSTFR_Glycan_5-5-0-0-2	PTHVJVSVVMAEVDGT_Glycan_3-6-0-0-1	PTHVJVSVVMAEVDGT_Glycan_3-6-0-0-1
	KCGJCSLTTLKDEDFCK_Glycan_3-4-1-0-1	QHWSAQTPHTHJR_Glycan_3-3-0-0-1	QHWSAQTPHTHJR_Glycan_3-3-0-0-1
	KGFJASYIR_Glycan_9-5-1-0-0	TKPREEQFJSTFR_Glycan_NNH(HN(HEX&n-acetyl&sulfate))(H)	TKPREEQFJSTFR_Glycan_NNH(HN(HEX&n-acetyl&sulfate))(H)
	PITJATLDR_Glycan_7-5-3-0-2	QNQCFYJSSYLNVQR_Glycan_3-3-0-0-0	QNQCFYJSSYLNVQR_Glycan_3-3-0-0-0
	KCGJCSLTTLKDEDFCK_Glycan_7-3-0-0-0	EEQYJSTFR_Glycan_4-6-0-0-0	EEQYJSTFR_Glycan_4-6-0-0-0
	EEQFJSTFR_Glycan_4-3-0-0-1	EWJGTYHCIFR_Glycan_4-3-0-0-2	EWJGTYHCIFR_Glycan_4-3-0-0-2
	VJMSNHHR_Glycan_9-6-1-0-0	LGJWSAMPSCK_Glycan_4-4-0-0-1	LGJWSAMPSCK_Glycan_4-4-0-0-1
	EEQFJSTFR_Glycan_5-4-0-0-1	HKPEIJSTTHPGADLQENFCR_Glycan_9-3-0-0-0	HKPEIJSTTHPGADLQENFCR_Glycan_9-3-0-0-0
	LGJWSAMPSCK_Glycan_5-4-1-0-0	GHTLTLJFTR_Glycan_9-6-0-0-1	GHTLTLJFTR_Glycan_9-6-0-0-1
	KPSAGJNSLYR_Glycan_8-9-0-0-1	LVLJCTAR_Glycan_8-2-0-0-0	LVLJCTAR_Glycan_8-2-0-0-0
	EEQFJSTFR_Glycan_5-5-0-0-1	VLSSIQEGTVPDJTSSAR_Glycan_6-5-3-0-4	VLSSIQEGTVPDJTSSAR_Glycan_6-5-3-0-4
	VJMSNHHR_Glycan_9-6-0-0-2	TKPREEQFJSTFR_Glycan_7-6-2-0-5	TKPREEQFJSTFR_Glycan_7-6-2-0-5
	NICJLSSICNDSAFFR_Glycan_11-2-0-0-0	JFSCVFWNTHVR_Glycan_3-3-0-0-0	JFSCVFWNTHVR_Glycan_3-3-0-0-0
	JLSGSLAAIQEEMGAYGYEDLQQR_Glycan_3-5-0-0-0	LGJWSAMPSCKASCK_Glycan_3-2-0-0-0	LGJWSAMPSCKASCK_Glycan_3-2-0-0-0
	VJMSNHHR_Glycan_7-4-2-0-3	JATVHEQVGGPSLTSDLQAQSK_Glycan_5-5-0-0-5	JATVHEQVGGPSLTSDLQAQSK_Glycan_5-5-0-0-5
	TPLTAJITK_Glycan_5-4-2-0-1	HLQEQJVSNAFLDK_Glycan_5-4-1-0-0	HLQEQJVSNAFLDK_Glycan_5-4-1-0-0
	EJETTCYMGK_Glycan_3-4-0-0-2	QYLSYETLYAJGSR_Glycan_5-2-0-0-1	QYLSYETLYAJGSR_Glycan_5-2-0-0-1
	HEEGHMLJCTCFGQGR_Glycan_4-4-1-0-1	JHSCSEGQISIFR_Glycan_5-2-0-0-2	JHSCSEGQISIFR_Glycan_5-2-0-0-2
	VNQNLVYESGSLJFSK_Glycan_10-7-0-0-1	SLSCQMAALQGJGSER_Glycan_4-2-0-0-0	SLSCQMAALQGJGSER_Glycan_4-2-0-0-0
	TPLTAJITK_Glycan_5-5-2-0-1	NJATVHEQVGGPSLTSDLQAQSK_Glycan_5-4-1-0-0	NJATVHEQVGGPSLTSDLQAQSK_Glycan_5-4-1-0-0
	FGJSSTVLEDSK_Glycan_5-4-1-0-0	FVGTPEVJQTTLYQR_Glycan_3-7-0-0-0	FVGTPEVJQTTLYQR_Glycan_3-7-0-0-0
	YVJMSNHHR_Glycan_4-5-0-0-1	VYKPSAGJNSLYR_Glycan_6-7-0-0-0	VYKPSAGJNSLYR_Glycan_6-7-0-0-0
	EEQFJSTFR_Glycan_4-4-0-0-1	NGAFJETLFR_Glycan_4-3-0-0-3	NGAFJETLFR_Glycan_4-3-0-0-3
	EEQFJSTFR_Glycan_5-3-0-0-1	LGJWSAMPSCK_Glycan_3-4-0-0-2	LGJWSAMPSCK_Glycan_3-4-0-0-2
	KLNAENJATFYFK_Glycan_5-6-0-0-3	YPHKPEIJSTTHPGADLQENFCR_Glycan_5-4-2-0-0	YPHKPEIJSTTHPGADLQENFCR_Glycan_5-4-2-0-0
	AMDPNAAYVJMSNHHR_Glycan_6-5-0-0-1	TPEVJQTTLYQR_Glycan_3-7-0-0-0	TPEVJQTTLYQR_Glycan_3-7-0-0-0
	IPCSQPPQIEHGTIJSSR_Glycan_5-4-0-0-0	GDVFTMPEDEYTVYDDGEEKNJATVHEQVGGPSLTSDLQAQSK_Glycan_7-5-0-0-2	GDVFTMPEDEYTVYDDGEEKNJATVHEQVGGPSLTSDLQAQSK_Glycan_7-5-0-0-2
	GNVJGTFIIHPDSGNLTVAR_Glycan_5-6-0-0-4	KYNSQJQSNNQFVLYR_Glycan_3-2-0-0-0	KYNSQJQSNNQFVLYR_Glycan_3-2-0-0-0
	IDSTGJVTNELR_Glycan_3-4-2-0-0	DGFDISGNPWICDQJLSDLYR_Glycan_7-6-0-0-6	DGFDISGNPWICDQJLSDLYR_Glycan_7-6-0-0-6
	SHJMTTTLNYR_Glycan_6-5-3-0-0	HKPEIJSTTHPGADLQENFCR_Glycan_5-6-1-0-1	HKPEIJSTTHPGADLQENFCR_Glycan_5-6-1-0-1
	IPCSQPPQIEHGTIJSSR_Glycan_5-4-0-0-1	EEQFJSTFR_Glycan_3-4-1-0-1	EEQFJSTFR_Glycan_3-4-1-0-1
	KLINDYVKJGTR_Glycan_NNH(HN(HEX&n-acetyl&sulfate))(HH)	JATVHEQVGGPSLTSDLQAQSK_Glycan_4-4-0-0-4	JATVHEQVGGPSLTSDLQAQSK_Glycan_4-4-0-0-4
	KEGYSJISYIVVNHQGISSR_Glycan_7-5-0-0-2	ITYSIVQTJCSK_Glycan_6-5-3-0-1	ITYSIVQTJCSK_Glycan_6-5-3-0-1
	KLHINHNJLTESVGPLPK_Glycan_4-5-2-0-3	LDVDQALJR_Glycan_5-4-2-0-0	LDVDQALJR_Glycan_5-4-2-0-0
	GGSSGWSGGLAQJR_Glycan_5-4-2-0-0	NGAFJETLFR_Glycan_3-3-1-0-2	NGAFJETLFR_Glycan_3-3-1-0-2
	EVFVHPJYSK_Glycan_5-4-2-0-0	ITYSIVQTJCSK_Glycan_6-5-2-0-2	ITYSIVQTJCSK_Glycan_6-5-2-0-2
	PJATSSSSQDPESLQDR_Glycan_9-2-0-0-0	FVQGJSTEVACHPGYGLPK_Glycan_5-4-1-0-0	FVQGJSTEVACHPGYGLPK_Glycan_5-4-1-0-0
	GLCVJASAVSR_Glycan_5-4-0-0-1	LSLGAHJTTLTEILK_Glycan_10-8-1-0-2	LSLGAHJTTLTEILK_Glycan_10-8-1-0-2
	TPLTAJITK_Glycan_N(NH(HN(HEX&sulfate))(HNHS))(F)	JATVHEQVGGPSLTSDLQAQSK_Glycan_5-4-1-0-0	JATVHEQVGGPSLTSDLQAQSK_Glycan_5-4-1-0-0
	QEPERJECFLQHK_Glycan_5-4-2-0-0	FVQGJSTEVACHPGYGLPK_Glycan_5-4-0-0-2	FVQGJSTEVACHPGYGLPK_Glycan_5-4-0-0-2
	LHEITJETFR_Glycan_5-4-1-0-1	EEQYJSTFR_Glycan_3-6-0-0-0	EEQYJSTFR_Glycan_3-6-0-0-0
	LGJWSAMPSCK_Glycan_5-4-2-0-0	LHINHNJLTESVGPLPK_Glycan_5-4-0-0-1	LHINHNJLTESVGPLPK_Glycan_5-4-0-0-1
	AKAALAAFNAQNJGSNFQLEEISR_Glycan_4-4-1-0-0	KLGJWSAMPSCK_Glycan_3-5-0-0-0	KLGJWSAMPSCK_Glycan_3-5-0-0-0
	AMDPNAAYVJMSNHHR_Glycan_7-6-1-0-2	JATVHEQVGGPSLTSDLQAQSK_Glycan_3-4-1-0-3	JATVHEQVGGPSLTSDLQAQSK_Glycan_3-4-1-0-3
	IPCSQPPQIEHGTIJSSR_Glycan_5-4-1-0-0	HLQEQJVSNAFLDK_Glycan_5-4-0-0-2	HLQEQJVSNAFLDK_Glycan_5-4-0-0-2
	PGSFGJATGSR_Glycan_5-3-0-0-1	JHSCSEGQISIFR_Glycan_5-4-0-0-2	JHSCSEGQISIFR_Glycan_5-4-0-0-2
	IPCSQPPQIEHGTIJSSR_Glycan_7-4-2-0-0	NJATVHEQVGGPSLTSDLQAQSK_Glycan_6-4-0-0-1	NJATVHEQVGGPSLTSDLQAQSK_Glycan_6-4-0-0-1
	SVTWSESGQJVTAR_Glycan_5-5-0-0-1	MSQEQLAQVAAJATK_Glycan_5-6-0-0-2	MSQEQLAQVAAJATK_Glycan_5-6-0-0-2
	GLESJSSTQFEVK_Glycan_8-2-0-0-0	YNQJFSAGNNENIMEAH_Glycan_6-4-1-0-0	YNQJFSAGNNENIMEAH_Glycan_6-4-1-0-0
	FSDGLESJSSTQFEVK_Glycan_3-3-1-0-1	INHNJLTESVGPLPK_Glycan_N(NH(HN(HEX&n-acetyl&sulfate))(HN(HEX&sulfate)))(F)	INHNJLTESVGPLPK_Glycan_N(NH(HN(HEX&n-acetyl&sulfate))(HN(HEX&sulfate)))(F)
	EEQFJSTFR_Glycan_5-4-1-0-1	KLHINHNJLTESVGPLPK_Glycan_7-6-0-0-3	KLHINHNJLTESVGPLPK_Glycan_7-6-0-0-3
	EEQFJSTFR_Glycan_N(NH(HN(HEX&n-acetyl&sulfate))(HNHS))(F)	JATVHEQVGGPSLTSDLQAQSK_Glycan_NNH(HN(HEX&n-acetyl&sulfate))(HN(HEX&n-acetyl&sulfate))	JATVHEQVGGPSLTSDLQAQSK_Glycan_NNH(HN(HEX&n-acetyl&sulfate))(HN(HEX&n-acetyl&sulfate))
	AAIPSALDTJSSK_Glycan_5-4-1-0-0	NJATVHEQVGGPSLTSDLQAQSK_Glycan_5-4-1-0-1	NJATVHEQVGGPSLTSDLQAQSK_Glycan_5-4-1-0-1
	EEQFJSTFR_Glycan_6-4-1-0-0	JGSLFAFR_Glycan_NNH(HN(HEX&n-acetyl&sulfate))(HH)	JGSLFAFR_Glycan_NNH(HN(HEX&n-acetyl&sulfate))(HH)
	EDNAVQPJSSYTYVWHATER_Glycan_3-4-1-0-0	KLHINHNJLTESVGPLPK_Glycan_9-7-0-0-1	KLHINHNJLTESVGPLPK_Glycan_9-7-0-0-1
	SVTWSESGQJVTAR_Glycan_4-5-0-0-1	KCGJCSLTTLK_Glycan_N(NH(HN(HEX&n-acetyl&sulfate))(HN))(F)	KCGJCSLTTLK_Glycan_N(NH(HN(HEX&n-acetyl&sulfate))(HN))(F)
	IPCSQPPQIEHGTIJSSR_Glycan_6-5-1-0-1	YSIVQTJCSK_Glycan_8-6-0-0-4	YSIVQTJCSK_Glycan_8-6-0-0-4
	GVNFJVSK_Glycan_5-4-2-0-0	PHKPEIJSTTHPGADLQENFCR_Glycan_6-4-1-0-2	PHKPEIJSTTHPGADLQENFCR_Glycan_6-4-1-0-2
	IPCSQPPQIEHGTIJSSR_Glycan_5-4-0-0-2	HKPEIJSTTHPGADLQENFCR_Glycan_4-5-0-0-4	HKPEIJSTTHPGADLQENFCR_Glycan_4-5-0-0-4
	EJISDPTSPLR_Glycan_5-4-0-0-0	GJCSLTTLK_Glycan_6-4-1-0-0	GJCSLTTLK_Glycan_6-4-1-0-0
	IPCSQPPQIEHGTIJSSR_Glycan_6-5-1-0-0	PHKPEIJSTTHPGADLQENFCR_Glycan_6-4-2-0-0	PHKPEIJSTTHPGADLQENFCR_Glycan_6-4-2-0-0
	IPCSQPPQIEHGTIJSSR_Glycan_5-4-1-0-1	YNQJFSAGNNENIMEAH_Glycan_5-4-1-0-0	YNQJFSAGNNENIMEAH_Glycan_5-4-1-0-0
	EEQFJSTFR_Glycan_6-3-1-0-1	KLGJWSAMPSCK_Glycan_3-9-0-0-0	KLGJWSAMPSCK_Glycan_3-9-0-0-0
	EEQFJSTFR_Glycan_4-4-1-0-1	KLHINHNJLTESVGPLPK_Glycan_5-6-3-0-1	KLHINHNJLTESVGPLPK_Glycan_5-6-3-0-1
	VJMSNHHR_Glycan_10-7-2-0-1	LHINHNJLTESVGPLPK_Glycan_9-7-0-0-2	LHINHNJLTESVGPLPK_Glycan_9-7-0-0-2
	PPQIEHGTIJSSR_Glycan_7-4-2-0-1	NJATVHEQVGGPSLTSDLQAQSK_Glycan_4-3-1-0-0	NJATVHEQVGGPSLTSDLQAQSK_Glycan_4-3-1-0-0
	JICNLSSICNDSAFFR_Glycan_3-7-0-0-1	ELHHLQEQJVSNAFLDK_Glycan_6-5-0-0-3	ELHHLQEQJVSNAFLDK_Glycan_6-5-0-0-3
	PVTPIAQJQTTLGSSR_Glycan_5-4-1-0-0	ELHHLQEQJVSNAFLDK_Glycan_5-4-1-0-1	ELHHLQEQJVSNAFLDK_Glycan_5-4-1-0-1
	PVTPIAQJQTTLGSSR_Glycan_5-4-1-0-1	ELHHLQEQJVSNAFLDK_Glycan_6-5-1-0-1	ELHHLQEQJVSNAFLDK_Glycan_6-5-1-0-1
	HEEGHMLJCTCFGQGR_Glycan_4-4-2-0-1	ELHHLQEQJVSNAFLDKG_Glycan_5-3-2-0-0	ELHHLQEQJVSNAFLDKG_Glycan_5-3-2-0-0
	IPCSQPPQIEHGTIJSSR_Glycan_4-3-1-0-0	KEHETCLAPELYNGJYSTTQK_Glycan_3-6-0-0-3	KEHETCLAPELYNGJYSTTQK_Glycan_3-6-0-0-3
	GVNFJVSK_Glycan_5-4-1-0-2	KYNSQJQSNNQFVLYR_Glycan_4-9-0-0-1	KYNSQJQSNNQFVLYR_Glycan_4-9-0-0-1
	EEQFJSTFR_Glycan_5-4-1-0-0	KLHINHNJLTESVGPLPK_Glycan_6-5-0-0-3	KLHINHNJLTESVGPLPK_Glycan_6-5-0-0-3
	LLGSEAJLTCTLTGLR_Glycan_5-4-0-0-3	EWEKELHHLQEQJVSNAFLDK_Glycan_4-5-0-0-0	EWEKELHHLQEQJVSNAFLDK_Glycan_4-5-0-0-0
	GTAJTTTAGVPCQR_Glycan_5-4-2-0-1	EEQYJSTYR_Glycan_8-3-0-0-0	EEQYJSTYR_Glycan_8-3-0-0-0
	SVTWSESGQJVTAR_Glycan_5-5-1-0-1	HKPEIJSTTHPGADLQENFCR_Glycan_5-6-0-0-1	HKPEIJSTTHPGADLQENFCR_Glycan_5-6-0-0-1
	NLVPVPITJATLDR_Glycan_3-8-0-0-1	LGJWSAMPSCK_Glycan_4-4-1-0-2	LGJWSAMPSCK_Glycan_4-4-1-0-2
	HLVIHJESTCEQLAK_Glycan_4-5-0-0-2	YNQJFSAGNNENIMEAH_Glycan_5-3-1-0-0	YNQJFSAGNNENIMEAH_Glycan_5-3-1-0-0
	IPCSQPPQIEHGTIJSSR_Glycan_5-4-2-0-0	LGJWSAMPSCK_Glycan_3-4-1-0-3	LGJWSAMPSCK_Glycan_3-4-1-0-3
	IPCSQPPQIEHGTIJSSR_Glycan_5-4-2-0-1	ELHHLQEQJVSNAFLDK_Glycan_5-4-1-0-0	ELHHLQEQJVSNAFLDK_Glycan_5-4-1-0-0
	PVTPIAQJQTTLGSSR_Glycan_5-4-0-0-2	ATFGCHDGYSLDGPEEIECTKLGJWSAMPSCK_Glycan_5-4-4-0-0	ATFGCHDGYSLDGPEEIECTKLGJWSAMPSCK_Glycan_5-4-4-0-0
	EEQFJSTFR_Glycan_4-3-1-0-1	ATFGCHDGYSLDGPEEIECTKLGJWSAMPSCK_Glycan_6-7-2-0-0	ATFGCHDGYSLDGPEEIECTKLGJWSAMPSCK_Glycan_6-7-2-0-0
	IPCSQPPQIEHGTIJSSR_Glycan_6-5-2-0-1	LGJWSAMPSCK_Glycan_5-5-1-0-2	LGJWSAMPSCK_Glycan_5-5-1-0-2
	EJISDPTSPLR_Glycan_5-3-0-0-1	YNQJFSAGNNENIMEAH_Glycan_4-4-0-0-2	YNQJFSAGNNENIMEAH_Glycan_4-4-0-0-2
	QEPERJECFLQHKDDNPNLPR_Glycan_6-4-1-0-1	LGJWSAMPSCK_Glycan_4-4-1-0-1	LGJWSAMPSCK_Glycan_4-4-1-0-1
	EHEGAIYPDJTTDFQR_Glycan_6-5-3-0-0	LHINHNJLTESVGPLPK_Glycan_7-6-1-0-1	LHINHNJLTESVGPLPK_Glycan_7-6-1-0-1
	EEQFJSTFR_Glycan_4-4-1-0-0	ATFGCHDGYSLDGPEEIECTKLGJWSAMPSCK_Glycan_6-7-0-0-3	ATFGCHDGYSLDGPEEIECTKLGJWSAMPSCK_Glycan_6-7-0-0-3
	NLFLNHSEJATAK_Glycan_5-4-2-0-0	ATFGCHDGYSLDGPEEIECTKLGJWSAMPSCK_Glycan_6-4-2-0-2	ATFGCHDGYSLDGPEEIECTKLGJWSAMPSCK_Glycan_6-4-2-0-2
	EHEGAIYPDJTTDFQR_Glycan_6-5-2-0-0	JWSLPNR_Glycan_5-4-2-0-1	JWSLPNR_Glycan_5-4-2-0-1
	IPCSQPPQIEHGTIJSSR_Glycan_3-3-1-0-0	ELHHLQEQJVSNAFLDK_Glycan_6-5-1-0-0	ELHHLQEQJVSNAFLDK_Glycan_6-5-1-0-0
	WJNTGCQALPSQDEGPSK_Glycan_5-4-2-0-0	ATFGCHDGYSLDGPEEIECTKLGJWSAMPSCK_Glycan_5-7-1-0-2	ATFGCHDGYSLDGPEEIECTKLGJWSAMPSCK_Glycan_5-7-1-0-2
	TTJLTTCGRPVETASTR_Glycan_4-7-0-0-1	KLGJWSAMPSCK_Glycan_7-5-0-0-0	KLGJWSAMPSCK_Glycan_7-5-0-0-0
	GLCVJASAVSR_Glycan_5-4-1-0-1	ATFGCHDGYSLDGPEEIECTKLGJWSAMPSCK_Glycan_5-7-1-0-1	ATFGCHDGYSLDGPEEIECTKLGJWSAMPSCK_Glycan_5-7-1-0-1
	GLCVJASAVSR_Glycan_10-6-1-0-0	ATFGCHDGYSLDGPEEIECTKLGJWSAMPSCK_Glycan_4-6-2-0-2	ATFGCHDGYSLDGPEEIECTKLGJWSAMPSCK_Glycan_4-6-2-0-2
	EHEGAIYPDJTTDFQR_Glycan_5-4-0-0-0	ATFGCHDGYSLDGPEEIECTKLGJWSAMPSCK_Glycan_4-5-2-0-3	ATFGCHDGYSLDGPEEIECTKLGJWSAMPSCK_Glycan_4-5-2-0-3
	LHEITJETFR_Glycan_5-4-2-0-0	ATFGCHDGYSLDGPEEIECTKLGJWSAMPSCK_Glycan_8-5-1-0-1	ATFGCHDGYSLDGPEEIECTKLGJWSAMPSCK_Glycan_8-5-1-0-1
	CPLLAPLJDTR_Glycan_16-2-0-0-0	LGJWSAMPSCK_Glycan_3-4-1-0-2	LGJWSAMPSCK_Glycan_3-4-1-0-2
	PVTPIAQJQTTLGSSR_Glycan_9-7-1-0-0	JWSAMPSCK_Glycan_4-5-0-0-3	JWSAMPSCK_Glycan_4-5-0-0-3
	PVTPIAQJQTTLGSSR_Glycan_5-4-2-0-0	KLGJWSAMPSCK_Glycan_3-9-0-0-1	KLGJWSAMPSCK_Glycan_3-9-0-0-1
	EJISDPTSPLR_Glycan_5-4-1-0-0	LGJWSAMPSCK_Glycan_3-5-0-0-3	LGJWSAMPSCK_Glycan_3-5-0-0-3
	PVTPIAQJQTTLGSSR_Glycan_5-4-2-0-1	ATFGCHDGYSLDGPEEIECTKLGJWSAMPSCK_Glycan_4-4-0-0-1	ATFGCHDGYSLDGPEEIECTKLGJWSAMPSCK_Glycan_4-4-0-0-1
	EJISDPTSPLR_Glycan_5-4-1-0-1	LGJWSAMPSCK_Glycan_7-7-4-0-3	LGJWSAMPSCK_Glycan_7-7-4-0-3
	EJISDPTSPLR_Glycan_5-5-1-0-0	ATFGCHDGYSLDGPEEIECTKLGJWSAMPSCK_Glycan_3-4-1-0-0	ATFGCHDGYSLDGPEEIECTKLGJWSAMPSCK_Glycan_3-4-1-0-0
	GLJVTLSSTGR_Glycan_10-6-0-0-2	ATFGCHDGYSLDGPEEIECTKLGJWSAMPSCK_Glycan_4-5-0-0-1	ATFGCHDGYSLDGPEEIECTKLGJWSAMPSCK_Glycan_4-5-0-0-1
	REJISDPTSPLR_Glycan_6-5-1-0-4	GJWSAMPSCK_Glycan_8-8-5-0-1	GJWSAMPSCK_Glycan_8-8-5-0-1
	EJISDPTSPLR_Glycan_4-3-0-0-0	ELHHLQEQJVSNAFLDK_Glycan_5-4-0-0-3	ELHHLQEQJVSNAFLDK_Glycan_5-4-0-0-3
	ITYSIVQTJCSK_Glycan_5-4-0-0-0	LGJWSAMPSCK_Glycan_4-4-0-0-3	LGJWSAMPSCK_Glycan_4-4-0-0-3
	SPDVIJGSPISQK_Glycan_5-4-1-0-0	JWSAMPSCK_Glycan_4-5-1-0-3	JWSAMPSCK_Glycan_4-5-1-0-3
	EHEGAIYPDJTTDFQR_Glycan_6-5-4-0-0	KLHINHNJLTESVGPLPK_Glycan_5-4-1-0-1	KLHINHNJLTESVGPLPK_Glycan_5-4-1-0-1
	IPCSQPPQIEHGTIJSSR_Glycan_6-5-3-0-1	KLHINHNJLTESVGPLPK_Glycan_5-4-0-0-3	KLHINHNJLTESVGPLPK_Glycan_5-4-0-0-3
	EJISDPTSPLR_Glycan_6-3-1-0-0	LGJWSAMPSCK_Glycan_5-4-0-0-3	LGJWSAMPSCK_Glycan_5-4-0-0-3
	TVEIJLTNDYR_Glycan_N(NH(HN(HEX&n-acetyl&sulfate))(HHH))(F)	LGJWSAMPSCK_Glycan_4-4-0-0-4	LGJWSAMPSCK_Glycan_4-4-0-0-4
	SVTWSESGQJVTAR_Glycan_5-4-2-0-1	JWSLPNR_Glycan_6-4-1-0-2	JWSLPNR_Glycan_6-4-1-0-2
	IPCSQPPQIEHGTIJSSR_Glycan_6-5-3-0-0	TSGAYSJASSTDSASYYPLTGDTR_Glycan_5-4-0-0-0	TSGAYSJASSTDSASYYPLTGDTR_Glycan_5-4-0-0-0
	SVTWSESGQJVTAR_Glycan_5-5-2-0-1	KLGJWSAMPSCK_Glycan_NNH(HN(HEX&n-acetyl&sulfate))(HNH)	KLGJWSAMPSCK_Glycan_NNH(HN(HEX&n-acetyl&sulfate))(HNH)
	VLJFTTK_Glycan_5-4-1-0-0	KEHETCLAPELYNGJYSTTQK_Glycan_8-7-4-0-0	KEHETCLAPELYNGJYSTTQK_Glycan_8-7-4-0-0
	IVGGTJSSWGEWPWQVSLQVK_Glycan_4-3-1-0-1	EWEKELHHLQEQJVSNAFLDK_Glycan_3-4-0-0-0	EWEKELHHLQEQJVSNAFLDK_Glycan_3-4-0-0-0
	EJISDPTSPLR_Glycan_5-3-1-0-0	KLGJWSAMPSCK_Glycan_5-3-1-0-1	KLGJWSAMPSCK_Glycan_5-3-1-0-1
	EJISDPTSPLR_Glycan_5-3-1-0-1	LHINHNJLTESVGPLPK_Glycan_6-5-1-0-1	LHINHNJLTESVGPLPK_Glycan_6-5-1-0-1
	PVTPIAQJQTTLGSSR_Glycan_6-5-3-0-0	LHINHNJLTESVGPLPK_Glycan_6-5-0-0-3	LHINHNJLTESVGPLPK_Glycan_6-5-0-0-3
	DGSDSIGASJFTGAK_Glycan_5-4-1-0-0	GJWSAMPSCK_Glycan_3-7-0-0-1	GJWSAMPSCK_Glycan_3-7-0-0-1
	HEGAIYPDJTTDFQR_Glycan_6-3-0-0-0	ATFGCHDGYSLDGPEEIECTKLGJWSAMPSCK_Glycan_5-7-0-0-3	ATFGCHDGYSLDGPEEIECTKLGJWSAMPSCK_Glycan_5-7-0-0-3
	EHEGAIYPDJTTDFQR_Glycan_6-5-1-0-2	ATFGCHDGYSLDGPEEIECTKLGJWSAMPSCK_Glycan_6-7-1-0-0	ATFGCHDGYSLDGPEEIECTKLGJWSAMPSCK_Glycan_6-7-1-0-0
	EHEGAIYPDJTTDFQR_Glycan_6-5-3-0-1	NJATVHEQVGGPSLTSDLQAQSK_Glycan_5-4-2-0-0	NJATVHEQVGGPSLTSDLQAQSK_Glycan_5-4-2-0-0
	EHEGAIYPDJTTDFQR_Glycan_5-4-1-0-2	TPLTAJITK_Glycan_4-5-0-0-3	TPLTAJITK_Glycan_4-5-0-0-3
	EHEGAIYPDJTTDFQR_Glycan_6-5-0-0-3	LGJWSAMPSCK_Glycan_3-4-1-0-1	LGJWSAMPSCK_Glycan_3-4-1-0-1
	EHEGAIYPDJTTDFQR_Glycan_6-5-1-0-1	TPLTAJITK_Glycan_9-4-0-0-0	TPLTAJITK_Glycan_9-4-0-0-0
	VQPFJVTQGK_Glycan_5-4-2-0-0	MVSHHJLTTGATLIN_Glycan_5-4-2-0-0	MVSHHJLTTGATLIN_Glycan_5-4-2-0-0
	GLCVJASAVSR_Glycan_5-4-2-0-1	YHIYEJGTLQINR_Glycan_5-3-1-0-2	YHIYEJGTLQINR_Glycan_5-3-1-0-2
	EHEGAIYPDJTTDF_Glycan_3-4-0-0-3	QHWSAQTPHTHJR_Glycan_5-3-0-0-0	QHWSAQTPHTHJR_Glycan_5-3-0-0-0
	EHEGAIYPDJTTDFQR_Glycan_5-4-1-0-1	CGJCSLTTLK_Glycan_4-4-2-0-1	CGJCSLTTLK_Glycan_4-4-2-0-1
	HKPEIJSTTHPGADLQENFCR_Glycan_5-4-1-0-0	KCGJCSLTTLKDEDFCK_Glycan_6-4-0-0-2	KCGJCSLTTLKDEDFCK_Glycan_6-4-0-0-2
	REJISDPTSPLR_Glycan_13-2-0-0-0	VEYYNDSJGSHVLQGR_Glycan_3-6-0-0-1	VEYYNDSJGSHVLQGR_Glycan_3-6-0-0-1
	EJISDPTSPLR_Glycan_4-3-1-0-1	FQQJASSMCVPDQDTAIR_Glycan_6-5-0-0-1	FQQJASSMCVPDQDTAIR_Glycan_6-5-0-0-1
	EJISDPTSPLR_Glycan_5-7-1-0-1	LHINHNJLTESVGPLPK_Glycan_5-4-1-0-1	LHINHNJLTESVGPLPK_Glycan_5-4-1-0-1
	QQQHLFGSJVTDCSGN_Glycan_6-4-1-0-1	LHINHNJLTESVGPLPK_Glycan_8-7-2-0-1	LHINHNJLTESVGPLPK_Glycan_8-7-2-0-1
	EHEGAIYPDJTTDFQR_Glycan_4-3-0-0-1	HNJLTESVGPLPK_Glycan_5-5-2-0-1	HNJLTESVGPLPK_Glycan_5-5-2-0-1
	HPNSPLDEEJLTQENQDR_Glycan_6-5-2-0-1	FQQJASSMCVPDQDTAIR_Glycan_5-4-1-0-0	FQQJASSMCVPDQDTAIR_Glycan_5-4-1-0-0
	ITYSIVQTJCSK_Glycan_6-5-1-0-1	GLTFQQJASSMCVPDQDTAIR_Glycan_5-5-2-0-0	GLTFQQJASSMCVPDQDTAIR_Glycan_5-5-2-0-0
	LAGKPTHVJVSVVMAEVDGTC_Glycan_4-5-0-0-1	HYTJSSQDVTVPCR_Glycan_4-7-1-0-3	HYTJSSQDVTVPCR_Glycan_4-7-1-0-3
	EHEGAIYPDJTTDFQR_Glycan_6-5-1-0-0	LHINHNJLTESVGPLPK_Glycan_6-4-1-0-0	LHINHNJLTESVGPLPK_Glycan_6-4-1-0-0
	SRYPHKPEIJSTTHPGADLQENFCR_Glycan_5-4-0-0-0	GLJVTLSSTGR_Glycan_7-5-2-0-1	GLJVTLSSTGR_Glycan_7-5-2-0-1
	EJISDPTSPLR_Glycan_5-4-2-0-1	SWPAVGJCSSALR_Glycan_5-4-0-0-1	SWPAVGJCSSALR_Glycan_5-4-0-0-1
	EHEGAIYPDJTTDFQR_Glycan_5-4-1-0-0	ELHHLQEQJVSNAFLDK_Glycan_6-5-2-0-2	ELHHLQEQJVSNAFLDK_Glycan_6-5-2-0-2
	LJDTLDYECHD_Glycan_5-4-2-0-0	GLTFQQJASSMCVPDQDTAIR_Glycan_5-6-1-0-2	GLTFQQJASSMCVPDQDTAIR_Glycan_5-6-1-0-2
	EHEGAIYPDJTTDFQR_Glycan_4-3-1-0-1	GLTFQQJASSMCVPDQDTAIR_Glycan_5-6-2-0-0	GLTFQQJASSMCVPDQDTAIR_Glycan_5-6-2-0-0
	EJISDPTSPLR_Glycan_5-4-2-0-0	ELHHLQEQJVSNAFLDK_Glycan_6-5-2-0-1	ELHHLQEQJVSNAFLDK_Glycan_6-5-2-0-1
	KYNSQJQSNNQFVLYR_Glycan_3-6-2-0-1	SWPAVGJCSSALR_Glycan_5-4-0-0-0	SWPAVGJCSSALR_Glycan_5-4-0-0-0
	ITYSIVQTJCSK_Glycan_6-5-1-0-0	YHIYEJGTLQINR_Glycan_3-4-0-0-0	YHIYEJGTLQINR_Glycan_3-4-0-0-0
	NNREJISDPTSPLR_Glycan_NNH(HN(HEX&n-acetyl&sulfate))(HN(HEX&n-acetyl&sulfate))	JHSCSEGQISIFR_Glycan_5-4-2-0-1	JHSCSEGQISIFR_Glycan_5-4-2-0-1
	EHEGAIYPDJTTDFQR_Glycan_4-3-0-0-0	JHSCSEGQISIFR_Glycan_5-4-1-0-2	JHSCSEGQISIFR_Glycan_5-4-1-0-2
	TPEIJNSSGLSLSYGPVSPIIR_Glycan_4-3-0-0-1	EWEKELHHLQEQJVSNAFLDK_Glycan_3-4-1-0-1	EWEKELHHLQEQJVSNAFLDK_Glycan_3-4-1-0-1
	EJISDPTSPLR_Glycan_4-3-1-0-0	ELHHLQEQJVSNAFLDK_Glycan_6-5-1-0-2	ELHHLQEQJVSNAFLDK_Glycan_6-5-1-0-2
	SPDVIJGSPISQK_Glycan_5-4-2-0-0	JHSCSEGQISIFR_Glycan_6-4-1-0-1	JHSCSEGQISIFR_Glycan_6-4-1-0-1
	ITYSIVQTJCSK_Glycan_5-4-1-0-0	JHSCSEGQISIFR_Glycan_5-4-2-0-0	JHSCSEGQISIFR_Glycan_5-4-2-0-0
	QSVPAHFVALJGSK_Glycan_6-2-0-0-0	NJATVHEQVGGPSLTSDLQAQSK_Glycan_5-4-1-0-2	NJATVHEQVGGPSLTSDLQAQSK_Glycan_5-4-1-0-2
	GAIYPDJTTDFQR_Glycan_3-2-0-0-1	JATVHEQVGGPSLTSDLQAQSK_Glycan_5-6-1-0-0	JATVHEQVGGPSLTSDLQAQSK_Glycan_5-6-1-0-0
	EHEGAIYPDJTTDFQR_Glycan_4-3-1-0-0	LGACJDTLQQLMEVFK_Glycan_3-2-0-0-1	LGACJDTLQQLMEVFK_Glycan_3-2-0-0-1
	ALSHLALGAQJHTLQR_Glycan_5-4-2-0-0	EWEKELHHLQEQJVSNAFLDK_Glycan_4-6-1-0-2	EWEKELHHLQEQJVSNAFLDK_Glycan_4-6-1-0-2
	PPQIEHGTIJSSR_Glycan_7-6-0-0-3	SDGLESJSSTQFEVK_Glycan_5-6-0-0-0	SDGLESJSSTQFEVK_Glycan_5-6-0-0-0
	PLEGJSTVTGQPR_Glycan_5-2-0-0-0	SDGLESJSSTQFEVK_Glycan_4-6-0-0-1	SDGLESJSSTQFEVK_Glycan_4-6-0-0-1
	LQGVPHVGAJVTLSCQSPR_Glycan_6-7-2-0-1	NJNTQHSSLFMLNEVK_Glycan_4-2-0-0-0	NJNTQHSSLFMLNEVK_Glycan_4-2-0-0-0
	EHEGAIYPDJTTDFQR_Glycan_6-5-2-0-2	EWEKELHHLQEQJVSNAFLDK_Glycan_6-11-0-0-0	EWEKELHHLQEQJVSNAFLDK_Glycan_6-11-0-0-0
	SRYPHKPEIJSTTHPGADLQENFCR_Glycan_5-4-1-0-1	ELHHLQEQJVSNAFLDKGEFYIGSK_Glycan_8-6-0-0-3	ELHHLQEQJVSNAFLDKGEFYIGSK_Glycan_8-6-0-0-3
	FQQJASSMCVPDQDTAIR_Glycan_5-5-0-0-2	ELHHLQEQJVSNAFLDK_Glycan_6-4-1-0-4	ELHHLQEQJVSNAFLDK_Glycan_6-4-1-0-4
	SHEIWTHSCPQSPGJGTDASH_Glycan_3-5-1-0-1	ELHHLQEQJVSNAFLDK_Glycan_7-5-1-0-1	ELHHLQEQJVSNAFLDK_Glycan_7-5-1-0-1
	SRYPHKPEIJSTTHPGADLQENFCR_Glycan_5-4-1-0-0	LHINHNJLTESVGPLPK_Glycan_7-6-2-0-1	LHINHNJLTESVGPLPK_Glycan_7-6-2-0-1
	SRYPHKPEIJSTTHPGADLQENFCR_Glycan_5-4-0-0-2	ELHHLQEQJVSNAFLDK_Glycan_6-4-1-0-2	ELHHLQEQJVSNAFLDK_Glycan_6-4-1-0-2
	EHEGAIYPDJTTDFQR_Glycan_6-5-2-0-1	EWEKELHHLQEQJVSNAFLDK_Glycan_4-6-0-0-0	EWEKELHHLQEQJVSNAFLDK_Glycan_4-6-0-0-0
	DGSDSIGASJFTGAK_Glycan_5-4-2-0-0	KEHETCLAPELYNGJYSTTQK_Glycan_5-4-1-0-2	KEHETCLAPELYNGJYSTTQK_Glycan_5-4-1-0-2
	ITYSIVQTJCSK_Glycan_6-5-2-0-0	EWEKELHHLQEQJVSNAFLDK_Glycan_4-5-1-0-0	EWEKELHHLQEQJVSNAFLDK_Glycan_4-5-1-0-0
	HPNSPLDEEJLTQENQDR_Glycan_6-5-3-0-1	EWEKELHHLQEQJVSNAFLDK_Glycan_3-6-0-0-2	EWEKELHHLQEQJVSNAFLDK_Glycan_3-6-0-0-2
	LAGKPTHVJVSVVMAEVDGTC_Glycan_5-6-1-0-0	ELHHLQEQJVSNAFLDK_Glycan_5-4-2-0-0	ELHHLQEQJVSNAFLDK_Glycan_5-4-2-0-0
	EJISDPTSPLR_Glycan_NNH(HN(HEX&sulfate))(HNHS)	FJSSYLQGTNQITGR_Glycan_5-4-1-0-0	FJSSYLQGTNQITGR_Glycan_5-4-1-0-0
	LAGKPTHVJVSVVMAEVDGTC_Glycan_5-5-1-0-0	ELHHLQEQJVSNAFLDK_Glycan_6-4-1-0-3	ELHHLQEQJVSNAFLDK_Glycan_6-4-1-0-3
	EHEGAIYPDJTTDFQR_Glycan_5-4-2-0-1	LQEQJVSNAFLDK_Glycan_5-2-0-0-1	LQEQJVSNAFLDK_Glycan_5-2-0-0-1
	EHEGAIYPDJTTDFQR_Glycan_5-4-2-0-0	ELHHLQEQJVSNAFLDK_Glycan_6-5-0-0-2	ELHHLQEQJVSNAFLDK_Glycan_6-5-0-0-2
	EHEGAIYPDJTTDFQR_Glycan_5-4-0-0-2	ELHHLQEQJVSNAFLDK_Glycan_7-5-1-0-2	ELHHLQEQJVSNAFLDK_Glycan_7-5-1-0-2
	FJDTEVLQR_Glycan_5-4-1-0-0	EWEKELHHLQEQJVSNAFLDK_Glycan_3-4-1-0-0	EWEKELHHLQEQJVSNAFLDK_Glycan_3-4-1-0-0
	KHYTJSSQDVTVPCR_Glycan_8-7-0-0-1	EGHFYYJISEVK_Glycan_6-5-1-0-1	EGHFYYJISEVK_Glycan_6-5-1-0-1
	KLHINHNJLTESVGPLPK_Glycan_6-5-0-0-1	DIVEYYJDSNGSHVLQGR_Glycan_5-4-1-0-0	DIVEYYJDSNGSHVLQGR_Glycan_5-4-1-0-0
	HKPEIJSTTHPGADLQENFCR_Glycan_5-4-2-0-0	FJSSYLQGTNQITGR_Glycan_5-4-0-0-0	FJSSYLQGTNQITGR_Glycan_5-4-0-0-0
	LADVEDLIQQQISJDTVSPR_Glycan_4-5-2-0-0	HHLQEQJVSNAFLDK_Glycan_3-5-0-0-0	HHLQEQJVSNAFLDK_Glycan_3-5-0-0-0
	ITYSIVQTJCSK_Glycan_7-5-0-0-3	ELHHLQEQJVSNAFLDKGEFYIGSK_Glycan_8-5-1-0-1	ELHHLQEQJVSNAFLDKGEFYIGSK_Glycan_8-5-1-0-1
	EHEGAIYPDJTTDFQR_Glycan_5-4-2-0-2	ELHHLQEQJVSNAFLDK_Glycan_5-4-2-0-1	ELHHLQEQJVSNAFLDK_Glycan_5-4-2-0-1
	LAGKPTHVJVSVVMAEVDGTC_Glycan_4-6-0-0-1	ELHHLQEQJVSNAFLDK_Glycan_6-5-2-0-0	ELHHLQEQJVSNAFLDK_Glycan_6-5-2-0-0
	VLJFTTK_Glycan_5-4-2-0-0	ELHHLQEQJVSNAFLDKGEFY_Glycan_6-4-0-0-0	ELHHLQEQJVSNAFLDKGEFY_Glycan_6-4-0-0-0
	QEPERJECFLQHKDDNPNLPR_Glycan_5-4-1-0-0	KVSCPIMPCSJATVPDGECCPR_Glycan_5-4-2-0-1	KVSCPIMPCSJATVPDGECCPR_Glycan_5-4-2-0-1
	CLNGJWTEPPQCK_Glycan_5-4-1-0-0	LGJWSAMPSCK_Glycan_4-4-2-0-1	LGJWSAMPSCK_Glycan_4-4-2-0-1
	PDJTTDFQR_Glycan_9-7-0-0-2	AFNALGSEJR_Glycan_7-4-0-0-3	AFNALGSEJR_Glycan_7-4-0-0-3
	GLJVTLSSTGR_Glycan_5-4-1-0-0	ELHHLQEQJVSNAFLDKGEFYIGSK_Glycan_7-5-1-0-2	ELHHLQEQJVSNAFLDKGEFYIGSK_Glycan_7-5-1-0-2
	GLJVTLSSTGR_Glycan_5-4-1-0-1	QLHVEHDGESCSJSSHQQILETGEGSPSLK_Glycan_6-5-2-0-3	QLHVEHDGESCSJSSHQQILETGEGSPSLK_Glycan_6-5-2-0-3
	PTHVJVSVVMAEVDGTC_Glycan_6-6-0-0-0	QLHVEHDGESCSJSSHQQILETGEGSPSLK_Glycan_6-5-2-0-2	QLHVEHDGESCSJSSHQQILETGEGSPSLK_Glycan_6-5-2-0-2
	LAGKPTHVJVSVVMAEVDGTC_Glycan_5-5-0-0-0	QLHVEHDGESCSJSSHQQILETGEGSPSLK_Glycan_6-5-3-0-1	QLHVEHDGESCSJSSHQQILETGEGSPSLK_Glycan_6-5-3-0-1
	KVJASVPR_Glycan_5-4-2-0-2	QLHVEHDGESCSJSSHQQILETGEGSPSLK_Glycan_9-7-0-0-1	QLHVEHDGESCSJSSHQQILETGEGSPSLK_Glycan_9-7-0-0-1
	KLHINHNJLTESVGPLPK_Glycan_8-7-1-0-1	QLHVEHDGESCSJSSHQQILETGEGSPSLK_Glycan_9-7-0-0-0	QLHVEHDGESCSJSSHQQILETGEGSPSLK_Glycan_9-7-0-0-0
	ITYSIVQTJCSK_Glycan_5-4-2-0-0	QLHVEHDGESCSJSSHQQILETGEGSPSLK_Glycan_7-5-2-0-1	QLHVEHDGESCSJSSHQQILETGEGSPSLK_Glycan_7-5-2-0-1
	KLHINHNJLTESVGPLPK_Glycan_5-4-0-0-1	AFNALGSEJR_Glycan_6-4-1-0-2	AFNALGSEJR_Glycan_6-4-1-0-2
	EHEGAIYPDJTTDFQR_Glycan_3-3-1-0-0	ELHHLQEQJVSNAFLDKGEFYIGSKYK_Glycan_8-4-1-0-0	ELHHLQEQJVSNAFLDKGEFYIGSKYK_Glycan_8-4-1-0-0
	PDJTTDFQR_Glycan_10-7-0-0-0	GLTFQQJASSM_Glycan_4-5-0-0-4	GLTFQQJASSM_Glycan_4-5-0-0-4
	EHEGAIYPDJTTD_Glycan_4-7-2-0-0	QLHVEHDGESCSJSSHQQILETGEGSPSLK_Glycan_6-5-2-0-4	QLHVEHDGESCSJSSHQQILETGEGSPSLK_Glycan_6-5-2-0-4
	PDJTTDFQR_Glycan_5-6-3-0-1	TFQQJASSMCVPDQDTAIR_Glycan_5-5-1-0-1	TFQQJASSMCVPDQDTAIR_Glycan_5-5-1-0-1
	SQILEGLGFJLTELSESDVHR_Glycan_3-5-1-0-2	VYSGILJQSEIK_Glycan_5-4-0-0-0	VYSGILJQSEIK_Glycan_5-4-0-0-0
	ITYSIVQTJCSK_Glycan_4-3-1-0-0	GLTFQQJASSM_Glycan_4-5-1-0-2	GLTFQQJASSM_Glycan_4-5-1-0-2
	JLSSLESVQLDHNQLETLPGDVFGALPR_Glycan_10-8-0-0-3	TPJKTEDTIFLR_Glycan_6-5-3-0-0	TPJKTEDTIFLR_Glycan_6-5-3-0-0
	YPHKPEIJSTTHPGADLQENFCR_Glycan_5-4-0-0-0	ADANPPATEYHWTTLJGSLPK_Glycan_6-7-3-0-4	ADANPPATEYHWTTLJGSLPK_Glycan_6-7-3-0-4
	HKPEIJSTTHPGADLQENFCR_Glycan_5-6-0-0-0	ELHHLQEQJVSNAFLDK_Glycan_3-5-1-0-3	ELHHLQEQJVSNAFLDK_Glycan_3-5-1-0-3
	QQQHLFGSJVTDC_Glycan_6-4-1-0-1	QLHVEHDGESCSJSSHQQILETGEGSPSLK_Glycan_6-5-3-0-0	QLHVEHDGESCSJSSHQQILETGEGSPSLK_Glycan_6-5-3-0-0
	QQQHLFGSJVTD_Glycan_6-4-1-0-1	AHLJVSGIPC_Glycan_5-4-2-0-0	AHLJVSGIPC_Glycan_5-4-2-0-0
	VELEDFNGJR_Glycan_5-4-1-0-1	LHINHNJLTESVGPLPK_Glycan_6-5-2-0-1	LHINHNJLTESVGPLPK_Glycan_6-5-2-0-1
	YPHKPEIJSTTHPGADLQENFCR_Glycan_4-6-2-0-0	QQQHLFGSJVTDCS_Glycan_5-4-1-0-2	QQQHLFGSJVTDCS_Glycan_5-4-1-0-2
	SRYPHKPEIJSTTHPGADLQENFCR_Glycan_5-4-1-0-2	NYHQPAILJSSALR_Glycan_5-4-0-0-3	NYHQPAILJSSALR_Glycan_5-4-0-0-3
	SQEQLAQVAAJATK_Glycan_5-4-1-0-2	SIQMTJQTFSTVENLKPNTSYEFQVKPK_Glycan_3-6-0-0-5	SIQMTJQTFSTVENLKPNTSYEFQVKPK_Glycan_3-6-0-0-5
	NJATVHEQVGGPSLTSDLQAQSK_Glycan_5-4-2-0-0	QQQHLFGSJVTDCSG_Glycan_5-3-2-0-1	QQQHLFGSJVTDCSG_Glycan_5-3-2-0-1
	KVJASVPR_Glycan_5-5-1-0-4	QLHVEHDGESCSJSSHQQILETGEGSPSLK_Glycan_7-5-1-0-3	QLHVEHDGESCSJSSHQQILETGEGSPSLK_Glycan_7-5-1-0-3
	SQEQLAQVAAJATK_Glycan_5-4-2-0-0	KLHINHNJLTESVGPLPK_Glycan_7-5-1-0-1	KLHINHNJLTESVGPLPK_Glycan_7-5-1-0-1
	EHEGAIYPDJTTDFQR_Glycan_6-5-3-0-2	GLTFQQJASSMCVPDQDTAIR_Glycan_6-4-0-0-0	GLTFQQJASSMCVPDQDTAIR_Glycan_6-4-0-0-0
	ITYSIVQTJCSK_Glycan_7-5-2-0-2	RGLTFQQJASSMCVPDQDTAIR_Glycan_8-2-0-0-1	RGLTFQQJASSMCVPDQDTAIR_Glycan_8-2-0-0-1
	KLHINHNJLTESVGPLPK_Glycan_7-6-1-0-1	GLESJSSTQFEVK_Glycan_5-7-0-0-0	GLESJSSTQFEVK_Glycan_5-7-0-0-0
	LQEQJVSNAFLDKGEFYIGSK_Glycan_5-4-3-0-3	GLTFQQJASSMCVPDQDTAIR_Glycan_7-5-0-0-1	GLTFQQJASSMCVPDQDTAIR_Glycan_7-5-0-0-1
	KLGJWSAMPSCK_Glycan_6-4-0-0-0	FQQJASSMCVPDQDTAIR_Glycan_5-4-0-0-5	FQQJASSMCVPDQDTAIR_Glycan_5-4-0-0-5
	ITYSIVQTJCSK_Glycan_6-5-3-0-0	GLTFQQJASSMCVPDQDTAIR_Glycan_6-4-1-0-0	GLTFQQJASSMCVPDQDTAIR_Glycan_6-4-1-0-0
	EHEGAIYPDJTTDFQR_Glycan_7-6-3-0-1	GLTFQQJASSMCVPDQDTAIR_Glycan_8-5-0-0-0	GLTFQQJASSMCVPDQDTAIR_Glycan_8-5-0-0-0
	EHEGAIYPDJTTDFQR_Glycan_6-5-3-0-3	GLTFQQJASSMCVPDQDTAIR_Glycan_6-4-0-0-2	GLTFQQJASSMCVPDQDTAIR_Glycan_6-4-0-0-2
	KVJASVPR_Glycan_5-5-1-0-3	GLTFQQJASSMCVPDQDTAIR_Glycan_7-4-0-0-1	GLTFQQJASSMCVPDQDTAIR_Glycan_7-4-0-0-1
	VASVININPJTTHSTGSCR_Glycan_5-4-2-0-0	LTFQQJASSMCVPDQDTAIR_Glycan_6-3-1-0-2	LTFQQJASSMCVPDQDTAIR_Glycan_6-3-1-0-2
	ITYSIVQTJCSK_Glycan_6-5-3-0-1	SDGLESJSSTQFEVK_Glycan_4-6-0-0-0	SDGLESJSSTQFEVK_Glycan_4-6-0-0-0
	LNGJWTEPPQCK_Glycan_4-7-1-0-0	FQQJASSMCVPDQDTAIR_Glycan_4-7-0-0-2	FQQJASSMCVPDQDTAIR_Glycan_4-7-0-0-2
	SRYPHKPEIJSTTHPGADLQENFCR_Glycan_5-4-2-0-1	TFQQJASSMCVPDQDTAIR_Glycan_4-5-1-0-2	TFQQJASSMCVPDQDTAIR_Glycan_4-5-1-0-2
	JLSSLESVQLDHNQLETLPGDVFGALPR_Glycan_9-8-2-0-5	JATVHEQVGGPSLTSDLQAQSK_Glycan_4-7-0-0-0	JATVHEQVGGPSLTSDLQAQSK_Glycan_4-7-0-0-0
	YPHKPEIJSTTHPGADLQENFCR_Glycan_7-5-0-0-2	FQQJASSMCVPDQDTAIR_Glycan_5-7-0-0-1	FQQJASSMCVPDQDTAIR_Glycan_5-7-0-0-1
	SRYPHKPEIJSTTHPGADLQENFCR_Glycan_5-4-2-0-0	LHINHNJLTESVGPLPK_Glycan_7-5-1-0-2	LHINHNJLTESVGPLPK_Glycan_7-5-1-0-2
	KLHINHNJLTESVGPLPK_Glycan_6-5-1-0-1	LHINHNJLTESVGPLPK_Glycan_5-4-2-0-1	LHINHNJLTESVGPLPK_Glycan_5-4-2-0-1
	QEPERJECFLQHKDDNPNLPR_Glycan_5-4-2-0-0	QQQHLFGSJVTDC_Glycan_6-4-0-0-3	QQQHLFGSJVTDC_Glycan_6-4-0-0-3
	SRYPHKPEIJSTTHPGADLQENFCR_Glycan_4-4-2-0-3	NJATVHEQVGGPSLTSDLQAQSK_Glycan_4-5-0-0-2	NJATVHEQVGGPSLTSDLQAQSK_Glycan_4-5-0-0-2
	LAGKPTHVJVSVVMAEVDGTC_Glycan_5-5-2-0-0	LQGVPHVGAJVTLSCQSPR_Glycan_4-4-2-0-2	LQGVPHVGAJVTLSCQSPR_Glycan_4-4-2-0-2
	HKPEIJSTTHPGADLQENFCR_Glycan_N(NH(HN(HEX&n-acetyl&sulfate))(HN(HEX&sulfate)))(F)	QQQHLFGSJVTDCSGN_Glycan_7-4-0-0-0	QQQHLFGSJVTDCSGN_Glycan_7-4-0-0-0
	QEPERJECFLQHKDDNPNLPR_Glycan_5-4-1-0-2	LTFQQJASSMCVPDQDTAIR_Glycan_5-4-1-0-3	LTFQQJASSMCVPDQDTAIR_Glycan_5-4-1-0-3
	LAGKPTHVJVSVVMAEVDGTC_Glycan_5-6-2-0-0	QQQHLFGSJVT_Glycan_6-4-1-0-3	QQQHLFGSJVT_Glycan_6-4-1-0-3
	PDJTTDFQR_Glycan_10-8-1-0-2	VYKPSAGJNSLYR_Glycan_6-7-0-0-4	VYKPSAGJNSLYR_Glycan_6-7-0-0-4
	EHEGAIYPDJTTD_Glycan_N(NH(HNHNH(NON|a|keto|d&amino))(HN(F)(H)))(F)	VYKPSAGJNSLYR_Glycan_5-7-0-0-5	VYKPSAGJNSLYR_Glycan_5-7-0-0-5
	CLNGJWTEPPQCK_Glycan_5-4-2-0-0	QQQHLFGSJVTD_Glycan_5-4-2-0-0	QQQHLFGSJVTD_Glycan_5-4-2-0-0
	FJDTEVLQR_Glycan_5-4-2-0-0	QQQHLFGSJVT_Glycan_6-6-0-0-1	QQQHLFGSJVT_Glycan_6-6-0-0-1
	NJATVHEQVGGPSLTSDLQAQSK_Glycan_5-4-0-0-0	CIQAJYSLMENGK_Glycan_6-5-2-0-2	CIQAJYSLMENGK_Glycan_6-5-2-0-2
	EEVMCLNGJWTEPPQCK_Glycan_8-6-0-0-1	AQNJGSNFQLEEISR_Glycan_5-4-2-0-0	AQNJGSNFQLEEISR_Glycan_5-4-2-0-0
	KLHINHNJLTESVGPLPK_Glycan_6-4-1-0-1	HYTJSSQDVTVPCR_Glycan_3-4-1-0-1	HYTJSSQDVTVPCR_Glycan_3-4-1-0-1
	KVJASVPR_Glycan_9-7-2-0-3	AFNAQNJGSNFQLEEISR_Glycan_7-3-0-0-1	AFNAQNJGSNFQLEEISR_Glycan_7-3-0-0-1
	JECFLQHKDDNPNLPR_Glycan_4-7-2-0-1	VVHAAKAALAAFNAQNJGSNFQLEEISR_Glycan_5-4-2-0-0	VVHAAKAALAAFNAQNJGSNFQLEEISR_Glycan_5-4-2-0-0
	HKPEIJSTTHPGADLQENFCR_Glycan_5-6-1-0-0	AAFNAQNJGSNFQLEEISR_Glycan_5-4-0-0-2	AAFNAQNJGSNFQLEEISR_Glycan_5-4-0-0-2
	KIJSSLQLPDR_Glycan_8-8-0-0-4	JCTSYGVLDISK_Glycan_4-6-2-0-4	JCTSYGVLDISK_Glycan_4-6-2-0-4
	KLGJWSAMPSCK_Glycan_7-6-0-0-6	QQQHLFGSJVTDCSG_Glycan_6-4-0-0-2	QQQHLFGSJVTDCSG_Glycan_6-4-0-0-2
	EHEGAIYPDJTTDF_Glycan_3-7-0-0-2	IRDTFVJASR_Glycan_8-7-0-0-1	IRDTFVJASR_Glycan_8-7-0-0-1
	KVSJVSCQASVSR_Glycan_7-6-2-0-3	AATCINPLJGSVCER_Glycan_6-4-0-0-3	AATCINPLJGSVCER_Glycan_6-4-0-0-3
	LADVEDLIQQQISJDTVSPR_Glycan_7-4-1-0-2	KLHINHNJLTESVGPLPK_Glycan_7-4-0-0-2	KLHINHNJLTESVGPLPK_Glycan_7-4-0-0-2
	YPHKPEIJSTTHPGADLQENFCR_Glycan_5-4-1-0-0	LHINHNJLTESVGPLPK_Glycan_6-4-1-0-2	LHINHNJLTESVGPLPK_Glycan_6-4-1-0-2
	PHKPEIJSTTHPGADLQENFCR_Glycan_6-4-0-0-2	HKPEIJSTTHPGADLQENFCR_Glycan_4-7-0-0-3	HKPEIJSTTHPGADLQENFCR_Glycan_4-7-0-0-3
	KLHINHNJLTESVGPLPK_Glycan_5-4-1-0-1	KLHINHNJLTESVGPLPK_Glycan_6-4-1-0-1	KLHINHNJLTESVGPLPK_Glycan_6-4-1-0-1
	PHKPEIJSTTHPGADLQENFCR_Glycan_4-4-0-0-2	LTFQQJASSMCVPDQDTAIR_Glycan_5-4-0-0-5	LTFQQJASSMCVPDQDTAIR_Glycan_5-4-0-0-5
	KVJASVPR_Glycan_NNH(HN(HEX&n-acetyl&sulfate))(HH)	KEGYSJISYIVVNHQGISSR_Glycan_6-3-0-0-1	KEGYSJISYIVVNHQGISSR_Glycan_6-3-0-0-1
	LGJWSAMPSCKASCK_Glycan_5-4-2-0-0	LHVGNYJGTAGDALR_Glycan_8-3-0-0-0	LHVGNYJGTAGDALR_Glycan_8-3-0-0-0
	KPSAGJNSLYR_Glycan_6-2-0-0-0	SDGLESJSSTQFEVK_Glycan_3-7-0-0-2	SDGLESJSSTQFEVK_Glycan_3-7-0-0-2
	GLJVTLSSTGR_Glycan_5-4-2-0-0	VEYYNDSJGSHVLQGR_Glycan_3-6-0-0-4	VEYYNDSJGSHVLQGR_Glycan_3-6-0-0-4
	AENQAJVTCQVSNFYPR_Glycan_6-3-0-0-0	FQQJASSMCVPDQDTAIR_Glycan_5-4-1-1-1	FQQJASSMCVPDQDTAIR_Glycan_5-4-1-1-1
	NPVGLIGAEJATGETDPSHSK_Glycan_6-5-2-0-1	KJQSVNVFLGH_Glycan_6-4-1-0-0	KJQSVNVFLGH_Glycan_6-4-1-0-0
	ELHHLQEQJVSNAFLDK_Glycan_5-4-1-0-2	LTFQQJASSMCVPDQDTAIR_Glycan_5-4-1-0-4	LTFQQJASSMCVPDQDTAIR_Glycan_5-4-1-0-4
	LAGKPTHVJVSVVMAEVDGTC_Glycan_4-6-1-0-1	GLTFQQJASSMCVPDQDTAIR_Glycan_6-5-0-0-3	GLTFQQJASSMCVPDQDTAIR_Glycan_6-5-0-0-3
	LAGKPTHVJVSVVMAEVDGTC_Glycan_4-6-0-0-3	FJSSYLQGTNQITGR_Glycan_3-7-0-0-0	FJSSYLQGTNQITGR_Glycan_3-7-0-0-0
	GLTFQQJASSMCVPDQDTAIR_Glycan_3-4-1-0-3	AATCINPLJGSVCER_Glycan_5-4-2-0-0	AATCINPLJGSVCER_Glycan_5-4-2-0-0
	AENQAJVTCQVSNFYPR_Glycan_NNH(HN(HEX&n-acetyl&sulfate))(HN)	DIVEYYNDSJGSHVLQGR_Glycan_5-4-1-0-0	DIVEYYNDSJGSHVLQGR_Glycan_5-4-1-0-0
	GLJVTLSSTGR_Glycan_4-3-1-0-0	GLTFQQJASSMCVPDQDTAIR_Glycan_7-4-0-0-2	GLTFQQJASSMCVPDQDTAIR_Glycan_7-4-0-0-2
	GLTFQQJASSMCVPDQDTAIR_Glycan_5-5-0-0-0	FJSSYLQGTNQITGR_Glycan_5-4-0-0-2	FJSSYLQGTNQITGR_Glycan_5-4-0-0-2
	GLTFQQJASSMCVPDQDTAIR_Glycan_5-6-0-0-0	LTFQQJASSMCVPDQDTAIR_Glycan_8-5-0-0-0	LTFQQJASSMCVPDQDTAIR_Glycan_8-5-0-0-0
	GLJVTLSSTGR_Glycan_6-5-1-0-4	FQQJASSMCVPDQDTAIR_Glycan_6-2-0-0-0	FQQJASSMCVPDQDTAIR_Glycan_6-2-0-0-0
	RGLTFQQJASSMCVPDQDTAIR_Glycan_6-3-1-0-0	LHINHNJLTESVGPLPK_Glycan_5-4-0-0-3	LHINHNJLTESVGPLPK_Glycan_5-4-0-0-3
	NPVGLIGAEJATGETDPSHSK_Glycan_6-5-1-0-3	GLTFQQJASSMCVPDQDTAIR_Glycan_7-5-0-0-2	GLTFQQJASSMCVPDQDTAIR_Glycan_7-5-0-0-2
	CGJCSLTTLKDEDFCKR_Glycan_5-4-2-0-0	RGLTFQQJASSMCVPDQDTAIR_Glycan_7-4-0-0-1	RGLTFQQJASSMCVPDQDTAIR_Glycan_7-4-0-0-1
	GLJVTLSSTGR_Glycan_3-3-1-0-0	RGLTFQQJASSMCVPDQDTAIR_Glycan_5-6-0-0-2	RGLTFQQJASSMCVPDQDTAIR_Glycan_5-6-0-0-2
	KFVQGJSTEVACHPGYGLPK_Glycan_5-4-2-0-0	FQQJASSMCVPDQDTAIR_Glycan_7-5-0-0-3	FQQJASSMCVPDQDTAIR_Glycan_7-5-0-0-3
	QQJASSMCVPDQDTAIR_Glycan_5-3-0-0-0	HAJWTLTPLK_Glycan_5-4-0-0-2	HAJWTLTPLK_Glycan_5-4-0-0-2
	JATWSASLK_Glycan_3-9-0-0-0	DIVEYYNDSJGSHVLQGR_Glycan_5-4-0-0-3	DIVEYYNDSJGSHVLQGR_Glycan_5-4-0-0-3
	JHSCSEGQISIFR_Glycan_5-4-0-0-0	GLTFQQJASSMCVPDQDTAIR_Glycan_3-6-1-0-2	GLTFQQJASSMCVPDQDTAIR_Glycan_3-6-1-0-2
	NPVGLIGAEJATGETDPSHSK_Glycan_6-5-2-0-0	VQJVSQSMEVLELR_Glycan_6-9-0-0-0	VQJVSQSMEVLELR_Glycan_6-9-0-0-0
	VMKVLJFTTK_Glycan_9-3-0-0-0	ILJATDADEPNNLNSK_Glycan_6-7-0-0-2	ILJATDADEPNNLNSK_Glycan_6-7-0-0-2
	QDQCIYJTTYLNVQR_Glycan_4-3-2-0-0	GLTFQQJASSMCVPDQDTAIR_Glycan_6-4-0-0-1	GLTFQQJASSMCVPDQDTAIR_Glycan_6-4-0-0-1
	HKPEIJSTTHPGADLQENFCR_Glycan_5-4-3-0-0	LINDYVKJGTR_Glycan_6-7-2-0-1	LINDYVKJGTR_Glycan_6-7-2-0-1
	KLHINHNJLTESVGPLPK_Glycan_7-6-2-0-1	GLTFQQJASSMCVPDQDTAIR_Glycan_6-5-1-0-0	GLTFQQJASSMCVPDQDTAIR_Glycan_6-5-1-0-0
	KHYTJSSQDVTVPCR_Glycan_7-7-0-0-4	SQJQSNNQFVLYR_Glycan_6-6-0-0-2	SQJQSNNQFVLYR_Glycan_6-6-0-0-2
	YPHKPEIJSTTHPGADLQENFCR_Glycan_5-4-1-0-1	DIVEYYNDSJGSHVLQGR_Glycan_6-5-3-0-2	DIVEYYNDSJGSHVLQGR_Glycan_6-5-3-0-2
	KHYTJSSQDVTVPCR_Glycan_7-4-0-0-0	VYKPSAGJNSLYR_Glycan_4-7-1-0-4	VYKPSAGJNSLYR_Glycan_4-7-1-0-4
	GNVAVTVSGHTCQHWSAQTPHTHJR_Glycan_5-4-1-0-2	SQJQSNNQFVLYR_Glycan_6-6-1-0-0	SQJQSNNQFVLYR_Glycan_6-6-1-0-0
	SRYPHKPEIJSTTHPGADLQENFCR_Glycan_5-5-2-0-3	LHVGNYJGTAGDALR_Glycan_3-3-1-0-1	LHVGNYJGTAGDALR_Glycan_3-3-1-0-1
	EHEGAIYPDJTTD_Glycan_6-5-2-0-2	FJSSYLQGTNQITGR_Glycan_5-3-0-0-2	FJSSYLQGTNQITGR_Glycan_5-3-0-0-2
	TPLTAJITK_Glycan_N(NH(HN(HEX&n-acetyl&sulfate))(HN(HEX&n-acetyl&sulfate)))(F)	ALGAQJHTLQR_Glycan_6-11-0-0-0	ALGAQJHTLQR_Glycan_6-11-0-0-0
	SIJTTNVMGTSLTVR_Glycan_5-4-1-0-0	SAGLASJSSWLR_Glycan_7-3-0-0-0	SAGLASJSSWLR_Glycan_7-3-0-0-0
	LHINHNJLTESVGPLPK_Glycan_8-7-0-0-1	GLTFQQJASSMCVPDQDTAIR_Glycan_5-5-1-0-0	GLTFQQJASSMCVPDQDTAIR_Glycan_5-5-1-0-0
	LHINHNJLTESVGPLPK_Glycan_8-7-1-0-6	HYTJSSQDVTVPCR_Glycan_4-4-0-0-3	HYTJSSQDVTVPCR_Glycan_4-4-0-0-3
	YPHKPEIJSTTHPGADLQENFCR_Glycan_5-4-0-0-3	NEEYNKSVQEIQATFFYFTPJKTEDTIFLR_Glycan_5-7-2-0-4	NEEYNKSVQEIQATFFYFTPJKTEDTIFLR_Glycan_5-7-2-0-4
	FJLTETSEAEIHQSFQHL_Glycan_5-2-0-0-0	RGLTFQQJASSMCVPDQDTAIR_Glycan_4-6-0-0-2	RGLTFQQJASSMCVPDQDTAIR_Glycan_4-6-0-0-2
	NJATVHEQVGGPSLTSDLQAQSK_Glycan_6-5-1-0-1	DIVEYYNDSJGSHVLQGR_Glycan_5-4-0-0-2	DIVEYYNDSJGSHVLQGR_Glycan_5-4-0-0-2
	TPLTAJITK_Glycan_6-3-2-0-1	GLQPTLTNPGECRPJFTCACR_Glycan_5-4-1-0-1	GLQPTLTNPGECRPJFTCACR_Glycan_5-4-1-0-1
	ELHHLQEQJVSNAFLDK_Glycan_5-4-0-0-1	YLFGJSSTVLEDSK_Glycan_5-4-1-0-1	YLFGJSSTVLEDSK_Glycan_5-4-1-0-1
	JWSLPNR_Glycan_5-4-1-0-1	YHIYEJGTLQINR_Glycan_6-3-0-0-0	YHIYEJGTLQINR_Glycan_6-3-0-0-0
	JWSAMPSCK_Glycan_3-5-0-0-3	VEYYNDSJGSHVLQGR_Glycan_4-7-2-0-3	VEYYNDSJGSHVLQGR_Glycan_4-7-2-0-3
	GEEKNJATVHEQVGGPSLTSDLQAQSK_Glycan_4-6-2-0-5	DIVEYYJDSNGSHVLQGR_Glycan_6-5-2-0-1	DIVEYYJDSNGSHVLQGR_Glycan_6-5-2-0-1
	NPVGLIGAEJATGETDPSHSK_Glycan_3-4-2-0-0	HYTJSSQDVTVPCR_Glycan_4-3-2-0-1	HYTJSSQDVTVPCR_Glycan_4-3-2-0-1
	NPVGLIGAEJATGETDPSHSK_Glycan_5-4-2-0-0	DIVEYYNDSJGSHVLQGR_Glycan_6-5-3-0-1	DIVEYYNDSJGSHVLQGR_Glycan_6-5-3-0-1
	KVDYESQSTDTQJFSSESKR_Glycan_4-7-1-0-1	HYTJSSQDVTVPCR_Glycan_6-6-1-0-1	HYTJSSQDVTVPCR_Glycan_6-6-1-0-1
	LGJWSAMPSCK_Glycan_4-4-0-0-1	GLTFQQJASSMCVPDQDTAIR_Glycan_4-5-0-0-4	GLTFQQJASSMCVPDQDTAIR_Glycan_4-5-0-0-4
	CIJQSICEK_Glycan_4-4-2-0-2	YJHTGQVIIYR_Glycan_6-5-1-0-3	YJHTGQVIIYR_Glycan_6-5-1-0-3
	NJATVHEQVGGPSLTSDLQAQSK_Glycan_5-4-1-0-1	VEYYNDSJGSHVLQGR_Glycan_4-7-2-0-4	VEYYNDSJGSHVLQGR_Glycan_4-7-2-0-4
	NJATVHEQVGGPSLTSDLQAQSK_Glycan_5-4-1-0-0	DIVEYYNDSJGSHVLQGR_Glycan_5-4-1-0-2	DIVEYYNDSJGSHVLQGR_Glycan_5-4-1-0-2
	SRYPHKPEIJSTTHPGADLQENFCR_Glycan_6-5-3-0-0	DIVEYYJDSNGSHVLQGR_Glycan_5-4-1-0-2	DIVEYYJDSNGSHVLQGR_Glycan_5-4-1-0-2
	SJSSTQFEVK_Glycan_8-2-0-0-0	DIVEYYNDSJGSHVLQGR_Glycan_5-4-1-0-3	DIVEYYNDSJGSHVLQGR_Glycan_5-4-1-0-3
	YHGJLTGR_Glycan_6-2-0-0-1	VEYYNDSJGSHVLQGR_Glycan_5-7-0-0-5	VEYYNDSJGSHVLQGR_Glycan_5-7-0-0-5
	YPHKPEIJSTTHPGADLQENFCR_Glycan_5-4-2-0-0	VEYYNDSJGSHVLQGR_Glycan_4-7-1-0-4	VEYYNDSJGSHVLQGR_Glycan_4-7-1-0-4
	LGJWSAMPSCK_Glycan_3-3-0-0-1	ADIGJGTTSANEAGIAASITAK_Glycan_5-4-1-0-0	ADIGJGTTSANEAGIAASITAK_Glycan_5-4-1-0-0
	LHINHNJLTESVGPLPK_Glycan_9-8-1-0-1	DIVEYYJDSNGSHVLQGR_Glycan_5-4-2-0-1	DIVEYYJDSNGSHVLQGR_Glycan_5-4-2-0-1
	KEHETCLAPELYNGJYSTTQK_Glycan_5-4-1-0-0	DIVEYYNDSJGSHVLQGR_Glycan_6-5-1-0-3	DIVEYYNDSJGSHVLQGR_Glycan_6-5-1-0-3
	LVJEVTEFAK_Glycan_5-4-0-0-0	VEYYNDSJGSHVLQGR_Glycan_3-6-0-0-3	VEYYNDSJGSHVLQGR_Glycan_3-6-0-0-3
	JGVAQEPVHLDSPAIK_Glycan_5-4-1-0-0	DIVEYYJDSNGSHVLQGR_Glycan_6-5-2-0-0	DIVEYYJDSNGSHVLQGR_Glycan_6-5-2-0-0
	JGSLFAFR_Glycan_9-6-2-0-0	NDSJGSHVLQGR_Glycan_8-7-0-0-3	NDSJGSHVLQGR_Glycan_8-7-0-0-3
	SWPAVGJCSSALR_Glycan_5-4-2-0-1	KYNSQJQSNNQFVLYR_Glycan_7-5-2-0-0	KYNSQJQSNNQFVLYR_Glycan_7-5-2-0-0
	ELHHLQEQJVSNAFLDK_Glycan_5-4-0-0-0	VEYYNDSJGSHVLQGR_Glycan_4-7-1-0-3	VEYYNDSJGSHVLQGR_Glycan_4-7-1-0-3
	EHEGAIYPDJTTD_Glycan_6-5-2-0-1	VEYYJDSNGSHVLQGR_Glycan_4-6-0-0-5	VEYYJDSNGSHVLQGR_Glycan_4-6-0-0-5
	VPGJLTSVLLNNLHPR_Glycan_4-6-2-0-4	SQJQSNNQFVLYR_Glycan_8-7-1-0-2	SQJQSNNQFVLYR_Glycan_8-7-1-0-2
	HYTJSSQDVTVPCR_Glycan_3-7-0-0-3	VEYYNDSJGSHVLQGR_Glycan_8-5-1-0-0	VEYYNDSJGSHVLQGR_Glycan_8-5-1-0-0
	JATVHEQVGGPSLTSDLQAQSK_Glycan_5-4-2-0-0	KYNSQJQSNNQFVLYR_Glycan_8-5-1-0-2	KYNSQJQSNNQFVLYR_Glycan_8-5-1-0-2
	KLHINHNJLTESVGPLPK_Glycan_6-5-2-0-1	YJHTGQVIIYR_Glycan_8-6-2-0-2	YJHTGQVIIYR_Glycan_8-6-2-0-2
	KAEJSSNEEETSSEGNMR_Glycan_5-4-1-0-0	KYNSQJQSNNQFVLYR_Glycan_8-5-1-0-1	KYNSQJQSNNQFVLYR_Glycan_8-5-1-0-1
	YHGFLJTSYHR_Glycan_5-5-1-0-0	DIVEYYNDSJGSHVLQGR_Glycan_7-5-0-0-3	DIVEYYNDSJGSHVLQGR_Glycan_7-5-0-0-3
	GLTFQQJASSMCVPDQDTAIR_Glycan_5-6-1-0-0	YJHTGQVIIYR_Glycan_7-6-3-0-1	YJHTGQVIIYR_Glycan_7-6-3-0-1
	JGSLFAFR_Glycan_4-6-1-0-4	KCGLVPVLAENYJK_Glycan_6-5-1-0-0	KCGLVPVLAENYJK_Glycan_6-5-1-0-0
	RLJDSIQTLVNDNQR_Glycan_7-4-0-0-0	DIVEYYJDSNGSHVLQGR_Glycan_7-5-1-0-2	DIVEYYJDSNGSHVLQGR_Glycan_7-5-1-0-2
	YPHKPEINSTTHPGADLQEJFCR_Glycan_7-4-0-0-0	FFAPQJLTNMNK_Glycan_5-4-2-0-0	FFAPQJLTNMNK_Glycan_5-4-2-0-0
	GLTFQQJASSMCVPDQDTAIR_Glycan_5-5-1-0-0	KCGLVPVLAENYJK_Glycan_5-4-1-0-1	KCGLVPVLAENYJK_Glycan_5-4-1-0-1
	VCLAJGSWSGATPDCVPVR_Glycan_5-6-0-0-4	SWPAVGJCSSALR_Glycan_6-4-0-0-3	SWPAVGJCSSALR_Glycan_6-4-0-0-3
	NAHGEEKEJLTAR_Glycan_4-4-2-0-0	DIVEYYJDSNGSHVLQGR_Glycan_5-4-2-0-0	DIVEYYJDSNGSHVLQGR_Glycan_5-4-2-0-0
	NAHGEEKEJLTAR_Glycan_6-6-1-0-5	ADGTVNQIEGEATPVJLTEPAK_Glycan_7-5-0-0-0	ADGTVNQIEGEATPVJLTEPAK_Glycan_7-5-0-0-0
	LHINHNJLTESVGPLPK_Glycan_6-5-0-0-1	VEYYNDSJGSHVLQGR_Glycan_4-6-0-0-4	VEYYNDSJGSHVLQGR_Glycan_4-6-0-0-4
	QQJASSMCVPDQDTAIR_Glycan_3-4-1-0-0	AREDIFMETLKDIVEYYNDSJGSHVLQGR_Glycan_6-3-2-0-1	AREDIFMETLKDIVEYYNDSJGSHVLQGR_Glycan_6-3-2-0-1
	FQQJASSMCVPDQDTAIR_Glycan_5-6-0-0-4	ADGTVNQIEGEATPVJLTEPAK_Glycan_6-5-0-0-1	ADGTVNQIEGEATPVJLTEPAK_Glycan_6-5-0-0-1
	LHVGNYJGTAGDALR_Glycan_6-7-1-0-3	YNSQJQSNNQFVLYR_Glycan_6-4-0-0-3	YNSQJQSNNQFVLYR_Glycan_6-4-0-0-3
	HYTJSSQDVTVPCR_Glycan_3-7-0-0-2	AREDIFMETLKDIVEYYNDSJGSHVLQGR_Glycan_3-8-0-0-1	AREDIFMETLKDIVEYYNDSJGSHVLQGR_Glycan_3-8-0-0-1
	HIPGLIHJMTAR_Glycan_7-5-1-0-1	YYJDSNGSHVLQGR_Glycan_5-5-3-0-0	YYJDSNGSHVLQGR_Glycan_5-5-3-0-0
	HKPEIJSTTHPGADLQENFCR_Glycan_5-6-1-0-1	NDSJGSHVLQGR_Glycan_6-5-0-0-7	NDSJGSHVLQGR_Glycan_6-5-0-0-7
	LAGKPTHVJVSVVMAEVDGTC_Glycan_4-6-2-0-1	DIVEYYJDSNGSHVLQGR_Glycan_8-6-0-0-0	DIVEYYJDSNGSHVLQGR_Glycan_8-6-0-0-0
	NAHGEEKEJLTAR_Glycan_8-7-1-0-0	YJDSNGSHVLQGR_Glycan_6-5-3-0-0	YJDSNGSHVLQGR_Glycan_6-5-3-0-0
	HKPEIJSTTHPGADLQENFCR_Glycan_5-6-2-0-0	HKPEINSTTHPGADLQEJFCR_Glycan_4-7-0-0-3	HKPEINSTTHPGADLQEJFCR_Glycan_4-7-0-0-3
	NPVGLIGAEJATGETDPSHSK_Glycan_6-5-3-0-1	AREDIFMETLKDIVEYYNDSJGSHVLQGR_Glycan_5-4-1-0-4	AREDIFMETLKDIVEYYNDSJGSHVLQGR_Glycan_5-4-1-0-4
	YPHKPEIJSTTHPGADLQENFCR_Glycan_5-4-2-0-1	CTSGAYSJASSTDSASYYPLTGDTR_Glycan_6-4-1-0-2	CTSGAYSJASSTDSASYYPLTGDTR_Glycan_6-4-1-0-2
	SRYPHKPEIJSTTHPGADLQENFCR_Glycan_5-4-3-0-3	TVAVJYSQPISEASR_Glycan_5-7-2-0-4	TVAVJYSQPISEASR_Glycan_5-7-2-0-4
	IJSTTHPGADLQENFCR_Glycan_6-7-0-0-4	QQQHLFGSJVTDCSGNFC_Glycan_7-4-0-0-2	QQQHLFGSJVTDCSGNFC_Glycan_7-4-0-0-2
	SRYPHKPEIJSTTHPGADLQENFCR_Glycan_6-5-2-0-3	QQQHLFGSJVTD_Glycan_6-9-0-0-1	QQQHLFGSJVTD_Glycan_6-9-0-0-1
	HKPEIJSTTHPGADLQENFCR_Glycan_3-6-1-0-1	TSGAYSJASSTDSASYYPLTGDTR_Glycan_N(NH(HNHNH(NON|a|keto|d&amino))(HN(F)(H)))(F)	TSGAYSJASSTDSASYYPLTGDTR_Glycan_N(NH(HNHNH(NON|a|keto|d&amino))(HN(F)(H)))(F)
	GLTFQQJASSMCVPDQDTAIR_Glycan_4-6-0-0-2	KCGLVPVLAENYJK_Glycan_5-4-1-0-0	KCGLVPVLAENYJK_Glycan_5-4-1-0-0
	LHINHNJLTESVGPLPK_Glycan_5-4-0-0-1	AYSJASSTDSASYYPLTGDTR_Glycan_7-6-0-0-3	AYSJASSTDSASYYPLTGDTR_Glycan_7-6-0-0-3
	IJSTTHPGADLQENFCR_Glycan_5-3-1-0-2	LVYESGSLJFSK_Glycan_5-4-0-0-2	LVYESGSLJFSK_Glycan_5-4-0-0-2
	KVJASVPR_Glycan_9-5-1-0-1	GJWSAMPSCK_Glycan_3-5-0-0-4	GJWSAMPSCK_Glycan_3-5-0-0-4
	HKPEIJSTTHPGADLQENFCR_Glycan_4-4-2-0-3	KEGYSJISYIVVNHQGISSR_Glycan_5-4-1-0-2	KEGYSJISYIVVNHQGISSR_Glycan_5-4-1-0-2
	JWSLPNR_Glycan_5-4-2-0-1	LDPTVLDAGELAJR_Glycan_5-4-3-0-2	LDPTVLDAGELAJR_Glycan_5-4-3-0-2
	GLTFQQJASSMCVPDQDTAIR_Glycan_5-5-0-0-1	VLDYLJETQQLTPEIK_Glycan_N(NH(HN(HEX&n-acetyl&sulfate))(HNH))(F)	VLDYLJETQQLTPEIK_Glycan_N(NH(HN(HEX&n-acetyl&sulfate))(HNH))(F)
	HKPEIJSTTHPGADLQENFCR_Glycan_5-6-0-0-4	TSGAYSJASSTDSASYYPLTGDTR_Glycan_7-4-2-0-0	TSGAYSJASSTDSASYYPLTGDTR_Glycan_7-4-2-0-0
	HKPEIJSTTHPGADLQENFCR_Glycan_7-6-0-0-1	HYTJSSQDVTVPCR_Glycan_5-4-1-0-2	HYTJSSQDVTVPCR_Glycan_5-4-1-0-2
	NJATVHEQVGGPSLTSDLQAQSK_Glycan_6-5-2-0-1	DYLJETQQLTPEIK_Glycan_4-5-0-0-3	DYLJETQQLTPEIK_Glycan_4-5-0-0-3
	PHKPEIJSTTHPGADLQENFCR_Glycan_6-4-1-0-2	QCIYJTTYLNVQR_Glycan_7-7-2-0-1	QCIYJTTYLNVQR_Glycan_7-7-2-0-1
	HKPEIJSTTHPGADLQENFCR_Glycan_6-4-2-0-1	IJTTNVMGTSLTVR_Glycan_5-3-2-0-0	IJTTNVMGTSLTVR_Glycan_5-3-2-0-0
	QLHVEHDGESCSJSSHQQILETGEGSPSLK_Glycan_5-4-1-0-0	IYJTTYLNVQR_Glycan_9-6-0-0-5	IYJTTYLNVQR_Glycan_9-6-0-0-5
	NJATVHEQVGGPSLTSDLQAQSK_Glycan_6-5-2-0-0	QQQHLFGSJVT_Glycan_5-6-2-0-0	QQQHLFGSJVT_Glycan_5-6-2-0-0
	CATPHGDJASLEATFVKR_Glycan_6-6-1-0-4	QQQHLFGSJVT_Glycan_6-6-1-0-1	QQQHLFGSJVT_Glycan_6-6-1-0-1
	LHINHNJLTESVGPLPK_Glycan_7-6-1-0-1	QCIYJTTYLNVQR_Glycan_5-5-3-0-3	QCIYJTTYLNVQR_Glycan_5-5-3-0-3
	LHINHNJLTESVGPLPK_Glycan_5-4-2-0-4	SIJTTNVMGTSLTVR_Glycan_5-5-0-0-2	SIJTTNVMGTSLTVR_Glycan_5-5-0-0-2
	JHSCSEGQISIFR_Glycan_5-4-1-0-0	SIJTTNVMGTSLTVR_Glycan_5-4-0-0-2	SIJTTNVMGTSLTVR_Glycan_5-4-0-0-2
	EEQFJSTYR_Glycan_3-4-1-0-2	VEYYNDSJGSHVLQGR_Glycan_3-6-2-0-1	VEYYNDSJGSHVLQGR_Glycan_3-6-2-0-1
	JWSAMPSCK_Glycan_4-6-2-0-0	MNISQCDLPEISVSHVJLTVR_Glycan_3-4-0-0-0	MNISQCDLPEISVSHVJLTVR_Glycan_3-4-0-0-0
	JWSAMPSCK_Glycan_4-6-2-0-1	GLPGGJASLPR_Glycan_6-5-0-0-2	GLPGGJASLPR_Glycan_6-5-0-0-2
	GJWSAMPSCK_Glycan_4-5-2-0-2	FAPQJLTNMNK_Glycan_5-4-1-0-3	FAPQJLTNMNK_Glycan_5-4-1-0-3
	KLHINHNJLTESVGPLPK_Glycan_5-4-2-0-1	PTHIJVSVVMAEADGTC_Glycan_5-5-3-0-2	PTHIJVSVVMAEADGTC_Glycan_5-5-3-0-2
	LGJWSAMPSCK_Glycan_4-5-1-0-2	JTTYLNVQR_Glycan_10-7-1-0-4	JTTYLNVQR_Glycan_10-7-1-0-4
	GJWSAMPSCK_Glycan_4-5-2-0-1	QNQCFYJSSYLNVQR_Glycan_7-7-0-0-5	QNQCFYJSSYLNVQR_Glycan_7-7-0-0-5
	KLHINHNJLTESVGPLPK_Glycan_12-2-0-0-0	QNQCFYJSSYLNVQR_Glycan_6-7-1-0-3	QNQCFYJSSYLNVQR_Glycan_6-7-1-0-3
	KEHETCLAPELYNGJYSTTQK_Glycan_5-4-2-0-0	QNQCFYJSSYLNVQR_Glycan_6-3-0-0-2	QNQCFYJSSYLNVQR_Glycan_6-3-0-0-2
	NJATVHEQVGGPSLTSDLQAQSK_Glycan_5-4-2-0-1	QNQCFYJSSYLNVQR_Glycan_6-7-1-0-4	QNQCFYJSSYLNVQR_Glycan_6-7-1-0-4
	KAFITJFSMIIDGMTYPGIIK_Glycan_5-4-1-0-0	YJTTYLNVQR_Glycan_5-7-1-0-0	YJTTYLNVQR_Glycan_5-7-1-0-0
	FVQGJSTEVACHPGYGLPK_Glycan_5-4-2-0-0	TRQDQCIYJTTYLNVQR_Glycan_4-6-1-0-5	TRQDQCIYJTTYLNVQR_Glycan_4-6-1-0-5
	ELHHLQEQJVSNAFLDK_Glycan_6-5-1-0-1	QNQCFYJSSYLNVQR_Glycan_7-7-0-0-4	QNQCFYJSSYLNVQR_Glycan_7-7-0-0-4
	ELHHLQEQJVSNAFLDK_Glycan_5-4-1-0-1	QCIYJTTYLNVQR_Glycan_5-6-2-0-4	QCIYJTTYLNVQR_Glycan_5-6-2-0-4
	HYTJSSQDVTVPCR_Glycan_4-3-0-0-1	STGKPTLYJVSLVMSDTAGTC_Glycan_4-4-1-0-1	STGKPTLYJVSLVMSDTAGTC_Glycan_4-4-1-0-1
	HYTJSSQDVTVPCR_Glycan_6-4-2-0-1	YJTTYLNVQR_Glycan_10-7-0-0-5	YJTTYLNVQR_Glycan_10-7-0-0-5
	ELHHLQEQJVSNAFLDK_Glycan_6-5-1-0-0	KLNAENJATFYFK_Glycan_7-5-0-0-3	KLNAENJATFYFK_Glycan_7-5-0-0-3
	NJATVHEQVGGPSLTSDLQAQSK_Glycan_4-5-2-0-0	STGKPTLYJVSLVMSDTAGTC_Glycan_3-4-1-0-1	STGKPTLYJVSLVMSDTAGTC_Glycan_3-4-1-0-1
	JWSAMPSCK_Glycan_3-5-1-0-3	JSSYLNVQR_Glycan_5-2-0-0-1	JSSYLNVQR_Glycan_5-2-0-0-1
	LHINHNJLTESVGPLPK_Glycan_6-5-1-0-1	RQDQCIYJTTYLNVQR_Glycan_3-4-0-0-2	RQDQCIYJTTYLNVQR_Glycan_3-4-0-0-2
	JGVAQEPVHLDSPAIK_Glycan_5-4-2-0-0	QCIYJTTYLNVQR_Glycan_6-6-1-0-5	QCIYJTTYLNVQR_Glycan_6-6-1-0-5
	LPQGPMQJATK_Glycan_3-4-1-0-0	QDQCIYJTTYLNVQR_Glycan_8-5-1-0-2	QDQCIYJTTYLNVQR_Glycan_8-5-1-0-2
	KLGJWSAMPSCK_Glycan_6-4-0-0-1	TRQDQCIYJTTYLNVQR_Glycan_4-9-0-0-0	TRQDQCIYJTTYLNVQR_Glycan_4-9-0-0-0
	ELHHLQEQJVSNAFLDK_Glycan_5-4-1-0-0	CATPHGDJASLEATFVK_Glycan_6-6-4-0-0	CATPHGDJASLEATFVK_Glycan_6-6-4-0-0
	LGJWSAMPSCK_Glycan_4-4-1-0-1	NEEYNKSVQEIQATFFYFTPJKTEDTIFLR_Glycan_5-6-2-0-3	NEEYNKSVQEIQATFFYFTPJKTEDTIFLR_Glycan_5-6-2-0-3
	NJATVHEQVGGPSLTSDLQAQSK_Glycan_5-4-0-0-4	SIJTTNVMGTSLTVR_Glycan_4-5-0-0-2	SIJTTNVMGTSLTVR_Glycan_4-5-0-0-2
	LSDLSIJSTECLHVHCR_Glycan_5-4-0-0-2	QDQCIYJTTYLNVQR_Glycan_10-7-0-0-5	QDQCIYJTTYLNVQR_Glycan_10-7-0-0-5
	MLJTSSLLEQLNEQFNWVSR_Glycan_5-7-1-0-5	QDQCIYJTTYLNVQR_Glycan_10-6-0-0-1	QDQCIYJTTYLNVQR_Glycan_10-6-0-0-1
	HYTJSSQDVTVPCR_Glycan_13-2-0-0-0	PTHVJVSVVMAEVDGTC_Glycan_6-6-1-0-5	PTHVJVSVVMAEVDGTC_Glycan_6-6-1-0-5
	QLHVEHDGESCSJSSHQQILETGEGSPSLK_Glycan_6-5-1-0-3	QNQCFYJSSYLNVQR_Glycan_6-6-0-0-5	QNQCFYJSSYLNVQR_Glycan_6-6-0-0-5
	LVJEVTEFAK_Glycan_5-4-1-0-0	KKEDALJETR_Glycan_6-5-1-0-2	KKEDALJETR_Glycan_6-5-1-0-2
	FSDGLESJSSTQFEVK_Glycan_9-2-0-0-0	JTTYLNVQR_Glycan_11-8-0-0-2	JTTYLNVQR_Glycan_11-8-0-0-2
	JASSMCVPDQDTAIR_Glycan_4-4-0-0-3	QDQCIYJTTYLNVQR_Glycan_7-5-2-0-0	QDQCIYJTTYLNVQR_Glycan_7-5-2-0-0
	QQJASSMCVPDQDTAIR_Glycan_3-4-2-0-0	PTHVJVSVVMAEVDGTC_Glycan_7-6-0-0-6	PTHVJVSVVMAEVDGTC_Glycan_7-6-0-0-6
	QLHVEHDGESCSJSSHQQILETGEGSPSLK_Glycan_6-5-2-0-0	CATPHGDJASLEATFVK_Glycan_4-4-2-0-0	CATPHGDJASLEATFVK_Glycan_4-4-2-0-0
	NJATVHEQVGGPSLTSDLQAQSK_Glycan_6-5-3-0-1	IYJTTYLNVQR_Glycan_NNH(HN(HEX&n-acetyl&sulfate))(H)	IYJTTYLNVQR_Glycan_NNH(HN(HEX&n-acetyl&sulfate))(H)
	LHINHNJLTESVGPLPK_Glycan_5-4-1-0-1	QCIYJTTYLNVQR_Glycan_6-7-3-0-4	QCIYJTTYLNVQR_Glycan_6-7-3-0-4
	LHINHNJLTESVGPLPK_Glycan_5-4-0-0-3	QNQCFYJSSYLNVQR_Glycan_7-8-0-0-1	QNQCFYJSSYLNVQR_Glycan_7-8-0-0-1
	NJATVHEQVGGPSLTSDLQAQSK_Glycan_6-5-1-0-4	STGKPTLYJVSLVMSDTAGTC_Glycan_6-3-0-0-1	STGKPTLYJVSLVMSDTAGTC_Glycan_6-3-0-0-1
	NJATVHEQVGGPSLTSDLQAQSK_Glycan_6-5-3-0-0	QDQCIYJTTYLNVQR_Glycan_8-6-1-0-2	QDQCIYJTTYLNVQR_Glycan_8-6-1-0-2
	QLHVEHDGESCSJSSHQQILETGEGSPSLK_Glycan_5-4-2-0-0	LAGKPTHVJVSVVMAEVDGTC_Glycan_5-7-2-0-0	LAGKPTHVJVSVVMAEVDGTC_Glycan_5-7-2-0-0
	NJATVHEQVGGPSLTSDLQAQSK_Glycan_8-7-1-0-0	STGKPTLYJVSLVMSDTAGTC_Glycan_5-3-0-0-2	STGKPTLYJVSLVMSDTAGTC_Glycan_5-3-0-0-2
	ENMVLJLSCEASGHPR_Glycan_4-3-1-0-1	QDQCIYJTTYLNVQR_Glycan_7-5-1-0-1	QDQCIYJTTYLNVQR_Glycan_7-5-1-0-1
	PCSQPPQIEHGTIJSSR_Glycan_4-7-0-0-0	JTTYLNVQR_Glycan_10-6-0-0-5	JTTYLNVQR_Glycan_10-6-0-0-5
	ELHHLQEQJVSNAFLDK_Glycan_6-5-2-0-2	QDQCIYJTTYLNVQR_Glycan_7-6-2-0-0	QDQCIYJTTYLNVQR_Glycan_7-6-2-0-0
	HYTJSSQDVTVPCR_Glycan_4-4-0-0-0	JSSYLNVQR_Glycan_7-7-1-0-5	JSSYLNVQR_Glycan_7-7-1-0-5
	SWPAVGJCSSALR_Glycan_5-4-0-0-1	JTTYLNVQR_Glycan_11-8-0-0-1	JTTYLNVQR_Glycan_11-8-0-0-1
	JHSCSEGQISIFR_Glycan_5-4-2-0-0	RQDQCIYJTTYLNVQR_Glycan_7-5-1-0-1	RQDQCIYJTTYLNVQR_Glycan_7-5-1-0-1
	HYTJSSQDVTVPCR_Glycan_6-4-1-0-0	YJTTYLNVQR_Glycan_4-5-0-0-3	YJTTYLNVQR_Glycan_4-5-0-0-3
	ELHHLQEQJVSNAFLDK_Glycan_6-5-2-0-1	QCIYJTTYLNVQR_Glycan_5-3-0-0-2	QCIYJTTYLNVQR_Glycan_5-3-0-0-2
	LGJWSAMPSCK_Glycan_5-5-2-0-1	LNAENJATFYFK_Glycan_7-5-2-0-0	LNAENJATFYFK_Glycan_7-5-2-0-0
	SWPAVGJCSSALR_Glycan_5-4-0-0-0	QDQCIYJTTYLNVQR_Glycan_8-6-0-0-4	QDQCIYJTTYLNVQR_Glycan_8-6-0-0-4
	LGJWSAMPSCK_Glycan_4-4-2-0-2	PTHIJVSVVMAEADGTC_Glycan_5-5-2-0-4	PTHIJVSVVMAEADGTC_Glycan_5-5-2-0-4
	ELHHLQEQJVSNAFLDK_Glycan_5-4-2-0-1	QNQCFYJSSYLNVQR_Glycan_6-6-0-0-4	QNQCFYJSSYLNVQR_Glycan_6-6-0-0-4
	LAGKPTHVJVSVVMAEVDGTC_Glycan_6-4-2-0-0	QDQCIYJTTYLNVQR_Glycan_7-4-2-0-3	QDQCIYJTTYLNVQR_Glycan_7-4-2-0-3
	QLHVEHDGESCSJSSHQQILETGEGSPSLK_Glycan_6-5-3-0-1	PTHVJVSVVMAEVDGTC_Glycan_6-4-1-0-0	PTHVJVSVVMAEVDGTC_Glycan_6-4-1-0-0
	ELHHLQEQJVSNAFLDK_Glycan_6-5-2-0-0	STGKPTLYJVSLVMSDTAGTC_Glycan_6-2-0-0-0	STGKPTLYJVSLVMSDTAGTC_Glycan_6-2-0-0-0
	QLHVEHDGESCSJSSHQQILETGEGSPSLK_Glycan_6-5-2-0-2	LNAENJATFYFK_Glycan_6-5-2-0-0	LNAENJATFYFK_Glycan_6-5-2-0-0
	LGJWSAMPSCK_Glycan_4-4-2-0-1	NJATFYFK_Glycan_8-7-1-0-0	NJATFYFK_Glycan_8-7-1-0-0
	QLHVEHDGESCSJSSHQQILETGEGSPSLK_Glycan_6-5-3-0-0	STGKPTLYJVSLVMSDTAGTCY_Glycan_5-2-0-0-0	STGKPTLYJVSLVMSDTAGTCY_Glycan_5-2-0-0-0
	HAJWTLTPLK_Glycan_5-4-0-0-0	QDQCIYJTTYLNVQR_Glycan_6-5-2-0-1	QDQCIYJTTYLNVQR_Glycan_6-5-2-0-1
	PATSYVFSITPGIGJETWGDPR_Glycan_4-6-2-0-2	STGKPTLYJVSLVMSDTAGTC_Glycan_5-2-0-0-0	STGKPTLYJVSLVMSDTAGTC_Glycan_5-2-0-0-0
	ATFGCHDGYSLDGPEEIECTKLGJWSAMPSCK_Glycan_4-2-0-0-1	CATPHGDJASLEATFVK_Glycan_5-4-1-0-1	CATPHGDJASLEATFVK_Glycan_5-4-1-0-1
	FSDGLESJSSTQFEVK_Glycan_10-2-0-0-0	QDQCIYJTTYLNVQR_Glycan_9-7-2-0-1	QDQCIYJTTYLNVQR_Glycan_9-7-2-0-1
	ELHHLQEQJVSNAFLDK_Glycan_5-4-2-0-0	JSSYLNVQR_Glycan_5-3-2-0-2	JSSYLNVQR_Glycan_5-3-2-0-2
	LSDLSIJSTECLHVHCR_Glycan_5-4-2-0-0	JMSNQLGLLAVNQR_Glycan_10-6-0-0-3	JMSNQLGLLAVNQR_Glycan_10-6-0-0-3
	FSDGLESJSSTQFEVK_Glycan_3-4-1-0-2	QCIYJTTYLNVQR_Glycan_7-7-2-0-5	QCIYJTTYLNVQR_Glycan_7-7-2-0-5
	LVJEVTEFAK_Glycan_5-4-2-0-0	KLNAENJATFYFK_Glycan_7-5-1-0-1	KLNAENJATFYFK_Glycan_7-5-1-0-1
	PCSQPPQIEHGTIJSSR_Glycan_4-7-1-0-0	TLQQLNAYJR_Glycan_5-5-1-0-3	TLQQLNAYJR_Glycan_5-5-1-0-3
	FSDGLESJSSTQFEVK_Glycan_8-2-0-0-0	HLQEQJVSNAFLDK_Glycan_6-6-1-0-1	HLQEQJVSNAFLDK_Glycan_6-6-1-0-1
	NAQNJGSNFQLEEISR_Glycan_5-4-1-0-0	JSSYLNVQR_Glycan_5-5-0-0-5	JSSYLNVQR_Glycan_5-5-0-0-5
	ELHHLQEQJVSNAFLDK_Glycan_5-4-1-0-3	QCFYJSSYLNVQR_Glycan_5-5-2-0-3	QCFYJSSYLNVQR_Glycan_5-5-2-0-3
	HYTJSSQDVTVPCR_Glycan_8-7-2-0-4	VHJGSEILFSY_Glycan_4-5-1-0-0	VHJGSEILFSY_Glycan_4-5-1-0-0
	VEYYNDSJGSHVLQGR_Glycan_3-6-1-0-1	RDJYTKAEEILSR_Glycan_4-6-2-0-1	RDJYTKAEEILSR_Glycan_4-6-2-0-1
	DIVEYYNDSJGSHVLQGR_Glycan_5-4-1-0-0	VVHAAKAALAAFNAQNJGSNFQLEEISR_Glycan_6-5-2-0-0	VVHAAKAALAAFNAQNJGSNFQLEEISR_Glycan_6-5-2-0-0
	INNGGCQDLCLLTHQGHVJCSCR_Glycan_6-2-0-0-0	LAGKPTHVJVSVVMAEVDGTC_Glycan_6-5-0-0-1	LAGKPTHVJVSVVMAEVDGTC_Glycan_6-5-0-0-1
	DIVEYYNDSJGSHVLQGR_Glycan_5-4-1-0-1	JSSYLNVQR_Glycan_6-3-0-0-0	JSSYLNVQR_Glycan_6-3-0-0-0
	LHINHNJLTESVGPLPK_Glycan_5-4-2-0-1	QDQCIYJTTYLNVQR_Glycan_6-4-0-0-2	QDQCIYJTTYLNVQR_Glycan_6-4-0-0-2
	HYTJSSQDVTVPCR_Glycan_6-3-0-0-3	JSSYLNVQR_Glycan_5-2-0-0-2	JSSYLNVQR_Glycan_5-2-0-0-2
	LGJWSAMPSCK_Glycan_5-5-3-0-2	QCIYJTTYLNVQR_Glycan_6-6-2-0-5	QCIYJTTYLNVQR_Glycan_6-6-2-0-5
	JWSAMPSCK_Glycan_4-6-2-0-4	LAGKPTHVJVSVVMAEVDGTC_Glycan_5-5-0-0-1	LAGKPTHVJVSVVMAEVDGTC_Glycan_5-5-0-0-1
	SWPAVGJCSSALR_Glycan_5-4-1-0-1	QDQCIYJTTYLNVQR_Glycan_8-6-2-0-4	QDQCIYJTTYLNVQR_Glycan_8-6-2-0-4
	SWPAVGJCSSALR_Glycan_6-5-1-0-1	QDQCIYJTTYLNVQR_Glycan_8-6-2-0-3	QDQCIYJTTYLNVQR_Glycan_8-6-2-0-3
	ELHHLQEQJVSNAFLDK_Glycan_6-5-3-0-2	LAGKPTHVJVSVVMAEVDGTC_Glycan_5-4-0-0-1	LAGKPTHVJVSVVMAEVDGTC_Glycan_5-4-0-0-1
	SJSSTQFEVK_Glycan_6-4-1-0-3	DLDMFIJASK_Glycan_5-4-2-0-0	DLDMFIJASK_Glycan_5-4-2-0-0
	EHETCLAPELYNGJYSTTQK_Glycan_5-4-1-0-2	KLNAENJATFYFK_Glycan_10-7-0-0-0	KLNAENJATFYFK_Glycan_10-7-0-0-0
	ELHHLQEQJVSNAFLDK_Glycan_6-5-3-0-1	QDQCIYJTTYLNVQR_Glycan_5-7-2-0-4	QDQCIYJTTYLNVQR_Glycan_5-7-2-0-4
	SQJQSNNQFVLYR_Glycan_6-6-0-0-0	FYJSSYLNVQR_Glycan_7-4-0-0-1	FYJSSYLNVQR_Glycan_7-4-0-0-1
	LGJWSAMPSCK_Glycan_5-5-3-0-1	QCIYJTTYLNVQR_Glycan_9-6-1-0-4	QCIYJTTYLNVQR_Glycan_9-6-1-0-4
	LAGKPTHVJVSVVM_Glycan_5-4-2-0-1	QDQCIYJTTYLNVQR_Glycan_7-6-0-0-6	QDQCIYJTTYLNVQR_Glycan_7-6-0-0-6
	LAGKPTHVJVSVVM_Glycan_5-5-2-0-1	QDQCIYJTTYLNVQR_Glycan_7-6-3-0-1	QDQCIYJTTYLNVQR_Glycan_7-6-3-0-1
	SWPAVGJCSSALR_Glycan_5-4-1-0-0	DAVDAGMLJSSAIR_Glycan_5-6-0-0-1	DAVDAGMLJSSAIR_Glycan_5-6-0-0-1
	QSVPAHFVALJGSK_Glycan_8-2-0-0-0	YJSSYLNVQR_Glycan_6-6-0-0-0	YJSSYLNVQR_Glycan_6-6-0-0-0
	NAQNJGSNFQLEEISR_Glycan_5-4-2-0-1	SWPAVGJCSSALR_Glycan_5-4-1-0-2	SWPAVGJCSSALR_Glycan_5-4-1-0-2
	SWPAVGJCSSALR_Glycan_3-3-0-0-0	TRQDQCIYJTTYLNVQR_Glycan_9-6-0-0-3	TRQDQCIYJTTYLNVQR_Glycan_9-6-0-0-3
	NYAPSGIDIFTKEJLTAPGSDSAVFFEQGTTR_Glycan_6-6-1-0-2	TRQDQCIYJTTYLNVQR_Glycan_9-6-0-0-2	TRQDQCIYJTTYLNVQR_Glycan_9-6-0-0-2
	HYTJSSQDVTVPCR_Glycan_5-2-0-0-1	QDQCIYJTTYLNVQR_Glycan_7-5-0-0-3	QDQCIYJTTYLNVQR_Glycan_7-5-0-0-3
	QQQHLFGSJVTDCSGN_Glycan_7-4-0-0-0	NQCFYJSSYLNVQR_Glycan_7-7-0-0-6	NQCFYJSSYLNVQR_Glycan_7-7-0-0-6
	ELHHLQEQJVSNAFLDK_Glycan_6-5-2-0-3	TLJQSSDELQLSMGN_Glycan_7-5-0-0-3	TLJQSSDELQLSMGN_Glycan_7-5-0-0-3
	PATSYVFSITPGIGJETWGDPR_Glycan_8-8-2-0-6	QDQCIYJTTYLNVQR_Glycan_8-5-0-0-4	QDQCIYJTTYLNVQR_Glycan_8-5-0-0-4
	HYTJSSQDVTVPCR_Glycan_4-7-0-0-3	KLNAENJATFYFK_Glycan_8-5-0-0-4	KLNAENJATFYFK_Glycan_8-5-0-0-4
	QQQHLFGSJVTD_Glycan_5-4-2-0-0	QDQCIYJTTYLNVQR_Glycan_6-5-2-0-4	QDQCIYJTTYLNVQR_Glycan_6-5-2-0-4
	NAQNJGSNFQLEEISR_Glycan_5-4-2-0-0	LNAENJATFYFK_Glycan_6-5-3-0-0	LNAENJATFYFK_Glycan_6-5-3-0-0
	ELHHLQEQJVSNA_Glycan_4-7-1-0-1	TRQDQCIYJTTYLNVQR_Glycan_9-5-0-0-1	TRQDQCIYJTTYLNVQR_Glycan_9-5-0-0-1
	HYTJSSQDVTVPCR_Glycan_4-6-0-0-0	KLNAENJATFYFK_Glycan_7-5-1-0-2	KLNAENJATFYFK_Glycan_7-5-1-0-2
	GLTFQQJASSMCVPDQDTAIR_Glycan_6-4-1-0-0	QDQCIYJTTYLNVQR_Glycan_9-6-0-0-5	QDQCIYJTTYLNVQR_Glycan_9-6-0-0-5
	SWPAVGJCSSALR_Glycan_6-5-0-0-7	RQDQCIYJTTYLNVQR_Glycan_7-6-1-0-1	RQDQCIYJTTYLNVQR_Glycan_7-6-1-0-1
	AAFNAQNJGSNFQLEEISR_Glycan_6-6-2-0-1	CFYJSSYLNVQR_Glycan_3-2-0-0-1	CFYJSSYLNVQR_Glycan_3-2-0-0-1
	PATSYVFSITPGIGJETWGDPR_Glycan_3-9-0-0-0	QDQCIYJTTYLNVQR_Glycan_5-3-0-0-2	QDQCIYJTTYLNVQR_Glycan_5-3-0-0-2
	TSGAYSJASSTDSASYYPLTGDTR_Glycan_5-4-1-0-2	QDQCIYJTTYLNVQR_Glycan_6-5-3-0-1	QDQCIYJTTYLNVQR_Glycan_6-5-3-0-1
	ELHHLQEQJVSNAFLDK_Glycan_6-5-3-0-0	QDQCIYJTTYLNVQR_Glycan_6-5-2-0-0	QDQCIYJTTYLNVQR_Glycan_6-5-2-0-0
	TFQQJASSMCVPDQDTAIR_Glycan_4-5-2-0-0	RQDQCIYJTTYLNVQR_Glycan_4-7-1-0-3	RQDQCIYJTTYLNVQR_Glycan_4-7-1-0-3
	VEYYNDSJGSHVLQGR_Glycan_4-7-2-0-2	JSSYLNVQR_Glycan_5-7-0-0-4	JSSYLNVQR_Glycan_5-7-0-0-4
	FQQJASSMCVPDQDTAIR_Glycan_3-3-0-0-1	JTTYLNVQR_Glycan_7-14-0-0-0	JTTYLNVQR_Glycan_7-14-0-0-0
	DIVEYYNDSJGSHVLQGR_Glycan_6-5-2-0-1	JGSLFAFR_Glycan_5-4-1-0-1	JGSLFAFR_Glycan_5-4-1-0-1
	PATSYVFSITPGIGJETWGDPR_Glycan_6-7-1-0-4	JGSLFAFR_Glycan_6-4-1-0-0	JGSLFAFR_Glycan_6-4-1-0-0
	GLTFQQJASSMCVPDQDTAIR_Glycan_6-5-1-0-0	TRQDQCIYJTTYLNVQR_Glycan_8-5-0-0-4	TRQDQCIYJTTYLNVQR_Glycan_8-5-0-0-4
	GLTFQQJASSMCVPDQDTAIR_Glycan_6-5-0-0-0	QDQCIYJTTYLNVQR_Glycan_9-5-1-0-1	QDQCIYJTTYLNVQR_Glycan_9-5-1-0-1
	GLTFQQJASSMCVPDQDTAIR_Glycan_6-4-0-0-2	JTTYLNVQR_Glycan_6-7-2-0-5	JTTYLNVQR_Glycan_6-7-2-0-5
	AREDIFMETLKDIVEYYNDSJGSHVLQGR_Glycan_5-7-0-0-2	JGSLFAFR_Glycan_5-4-1-0-0	JGSLFAFR_Glycan_5-4-1-0-0
	TFQQJASSMCVPDQDTAIR_Glycan_5-2-0-0-1	LNAENJATFYFK_Glycan_7-5-2-0-1	LNAENJATFYFK_Glycan_7-5-2-0-1
	VVIFDTVITNQEEPYQJHSGR_Glycan_5-7-0-0-0	QDQCIYJTTYLNVQR_Glycan_6-5-3-0-0	QDQCIYJTTYLNVQR_Glycan_6-5-3-0-0
	FQQJASSMCVPDQDTAIR_Glycan_5-4-1-0-1	LNAENJATFYFK_Glycan_6-5-3-0-2	LNAENJATFYFK_Glycan_6-5-3-0-2
	GLTFQQJASSMCVPDQDTAIR_Glycan_6-4-0-0-0	TEDTIFLREYQTRQDQCIYJTTYLNVQR_Glycan_11-8-2-0-1	TEDTIFLREYQTRQDQCIYJTTYLNVQR_Glycan_11-8-2-0-1
	RSVJLSR_Glycan_3-6-0-0-1	JLSMPLLPADFHK_Glycan_5-4-1-0-0	JLSMPLLPADFHK_Glycan_5-4-1-0-0
	TFQQJASSMCVPDQDTAIR_Glycan_9-4-0-0-0	LNAENJATFYFK_Glycan_6-5-3-0-1	LNAENJATFYFK_Glycan_6-5-3-0-1
	NPGASLDGRPGDRVJLSCGGVSHPIR_Glycan_6-6-2-0-5	LNAENJATFYFK_Glycan_7-5-2-0-3	LNAENJATFYFK_Glycan_7-5-2-0-3
	YHIYEJGTLQINR_Glycan_4-7-1-0-5	JTTYLNVQR_Glycan_10-8-1-0-2	JTTYLNVQR_Glycan_10-8-1-0-2
	KHYTJSSQDVTVPCR_Glycan_6-2-0-0-0	DQCIYJTTYLNVQR_Glycan_6-10-0-0-0	DQCIYJTTYLNVQR_Glycan_6-10-0-0-0
	SVTCHVKHYTJSSQDVTVPCR_Glycan_6-4-0-0-3	TEDTIFLREYQTRQDQCIYJTTYLNVQR_Glycan_10-8-2-0-1	TEDTIFLREYQTRQDQCIYJTTYLNVQR_Glycan_10-8-2-0-1
	SWPAVGJCSSALR_Glycan_6-3-1-0-0	TEDTIFLREYQTRQDQCIYJTTYLNVQR_Glycan_11-8-1-0-2	TEDTIFLREYQTRQDQCIYJTTYLNVQR_Glycan_11-8-1-0-2
	YLJETQQLTPEIK_Glycan_5-4-1-0-0	EGYSJISYIVVNHQGISSR_Glycan_5-4-1-0-0	EGYSJISYIVVNHQGISSR_Glycan_5-4-1-0-0
	EHETCLAPELYNGJYSTTQK_Glycan_5-4-2-0-0	JTTYLNVQR_Glycan_5-5-1-0-4	JTTYLNVQR_Glycan_5-5-1-0-4
	KLPPGLLAJFTLLR_Glycan_8-7-3-0-3	CIYJTTYLNVQR_Glycan_3-8-0-0-1	CIYJTTYLNVQR_Glycan_3-8-0-0-1
	AJLSSQALQM_Glycan_4-4-1-0-1	IYJTTYLNVQR_Glycan_9-6-0-0-1	IYJTTYLNVQR_Glycan_9-6-0-0-1
	DIVEYYNDSJGSHVLQGR_Glycan_6-5-2-0-0	DQCIYJTTYLNVQR_Glycan_4-6-0-0-1	DQCIYJTTYLNVQR_Glycan_4-6-0-0-1
	HAJWTLTPLK_Glycan_5-4-1-0-0	QCIYJTTYLNVQR_Glycan_6-7-2-0-2	QCIYJTTYLNVQR_Glycan_6-7-2-0-2
	PGGIMLJETGQGYQR_Glycan_5-2-0-0-2	QDQCIYJTTYLNVQR_Glycan_7-6-3-0-0	QDQCIYJTTYLNVQR_Glycan_7-6-3-0-0
	KDFEDLYTPVJGSIVIVR_Glycan_9-7-3-0-3	TEDTIFLREYQTRQDQCIYJTTYLNVQR_Glycan_11-7-1-0-3	TEDTIFLREYQTRQDQCIYJTTYLNVQR_Glycan_11-7-1-0-3
	LDPTVLDAGELAJR_Glycan_NNH(HN(HEX&sulfate))(HNHS)	TLJQSSDELQLSMGN_Glycan_8-8-0-0-4	TLJQSSDELQLSMGN_Glycan_8-8-0-0-4
	VLDGSDSIGASJFTGAK_Glycan_5-4-2-0-0	TLJQSSDELQLSMGNAM_Glycan_5-3-1-0-2	TLJQSSDELQLSMGNAM_Glycan_5-3-1-0-2
	GLJVTLSSTGRNGFK_Glycan_5-4-2-0-0	LNAENJATFYFK_Glycan_7-5-2-0-2	LNAENJATFYFK_Glycan_7-5-2-0-2
	NJATVHEQVGGPSLTSDLQAQ_Glycan_5-4-2-0-0	TFQQJASSMCVPDQDTAIR_Glycan_3-7-0-0-4	TFQQJASSMCVPDQDTAIR_Glycan_3-7-0-0-4
	LETTVJYTDSQRPICLPSK_Glycan_5-4-1-0-0	YJTTYLNVQR_Glycan_N(NH(HNHNH(NON|a|keto|d))(HN(F)(H)))(F)	YJTTYLNVQR_Glycan_N(NH(HNHNH(NON|a|keto|d))(HN(F)(H)))(F)
	EDQYHYLLDRJLSCR_Glycan_5-4-2-0-0	JGSLFAFR_Glycan_5-4-0-0-2	JGSLFAFR_Glycan_5-4-0-0-2
	SRYPHKPEIJSTTHPGADLQENFCR_Glycan_5-7-2-0-3	RGLTFQQJASSMCVPDQDTAIR_Glycan_3-7-0-0-2	RGLTFQQJASSMCVPDQDTAIR_Glycan_3-7-0-0-2
	EDQYHYLLDRJLSCR_Glycan_5-4-1-0-2	JISLAVATSSPTLAR_Glycan_5-6-2-0-4	JISLAVATSSPTLAR_Glycan_5-6-2-0-4
	HKPEIJSTTHPGADLQENFCR_Glycan_4-7-0-0-3	VQEIQATFFYFTPJKTEDTIFLR_Glycan_8-7-1-0-3	VQEIQATFFYFTPJKTEDTIFLR_Glycan_8-7-1-0-3
	YJSSYLNVQR_Glycan_4-5-0-0-2	TLJQSSDELQLSMGN_Glycan_7-4-0-0-2	TLJQSSDELQLSMGN_Glycan_7-4-0-0-2
	DQCIYJTTYLNVQR_Glycan_4-4-2-0-3	AATCINPLNGSVCERPAJHSAKQCR_Glycan_7-6-4-0-5	AATCINPLNGSVCERPAJHSAKQCR_Glycan_7-6-4-0-5
	SQJQSNNQFVLYR_Glycan_7-7-1-0-1	VQEIQATFFYFTPJKTEDTIFLR_Glycan_11-11-1-0-0	VQEIQATFFYFTPJKTEDTIFLR_Glycan_11-11-1-0-0
	VIHJESTCEQLAK_Glycan_6-5-1-0-3	RGLTFQQJASSMCVPDQDTAIR_Glycan_3-6-0-0-2	RGLTFQQJASSMCVPDQDTAIR_Glycan_3-6-0-0-2
	YYNDSJGSHVLQGR_Glycan_4-6-0-0-0	JGSLFAFR_Glycan_3-4-1-0-2	JGSLFAFR_Glycan_3-4-1-0-2
	RHGIQYFNJNTQHSSLFMLNEVK_Glycan_7-10-0-0-1	AFHYJVSSHGCQLLPWTQHSPHTR_Glycan_8-6-1-0-0	AFHYJVSSHGCQLLPWTQHSPHTR_Glycan_8-6-1-0-0
	JLTTSLTESVDR_Glycan_6-5-2-0-0	TFQQJASSMCVPDQDTAIR_Glycan_4-6-0-0-3	TFQQJASSMCVPDQDTAIR_Glycan_4-6-0-0-3
	SQJQSNNQFVLYR_Glycan_5-5-2-0-3	KVEAEALJATAIR_Glycan_7-3-0-0-0	KVEAEALJATAIR_Glycan_7-3-0-0-0
	SGSFTITGJNSNFAQR_Glycan_5-4-2-0-0	FSGSTSGJTTTLTISR_Glycan_7-5-0-0-0	FSGSTSGJTTTLTISR_Glycan_7-5-0-0-0
	DIVEYYNDSJGSHVLQGR_Glycan_5-4-2-0-1	YJTTYLNVQR_Glycan_8-8-0-0-5	YJTTYLNVQR_Glycan_8-8-0-0-5
	PATSYVFSITPGIGJETWGDPR_Glycan_NNH(HN(HEX&n-acetyl&sulfate))(HH)	TRQDQCIYJTTYLNVQR_Glycan_8-5-1-0-1	TRQDQCIYJTTYLNVQR_Glycan_8-5-1-0-1
	CGPCPAGFTGNGSHCTDVJECNAHPCFPR_Glycan_4-4-1-0-0	QDQCIYJTTYLNVQR_Glycan_7-5-2-0-2	QDQCIYJTTYLNVQR_Glycan_7-5-2-0-2
	QNJGSNFQLEEISR_Glycan_4-3-2-0-1	FGYSLHGVTVDJR_Glycan_3-2-0-0-0	FGYSLHGVTVDJR_Glycan_3-2-0-0-0
	NAQNJGSNFQLEEISR_Glycan_6-5-3-0-1	LHVGNYJGTAGDALR_Glycan_5-4-3-0-3	LHVGNYJGTAGDALR_Glycan_5-4-3-0-3
	NDSJGSHVLQGR_Glycan_8-7-1-0-1	QDQCIYJTTYLNVQR_Glycan_5-3-1-0-0	QDQCIYJTTYLNVQR_Glycan_5-3-1-0-0
	VEYYNDSJGSHVLQGR_Glycan_4-7-2-0-1	LPJLSSLTLSR_Glycan_NNH(H(NHS)(N(HEX&sulfate)))(HNH)	LPJLSSLTLSR_Glycan_NNH(H(NHS)(N(HEX&sulfate)))(HNH)
	FJSSYLQGTNQITGR_Glycan_5-4-1-0-0	VYIHPFHLVIHJESTCEQLAK_Glycan_6-5-2-0-0	VYIHPFHLVIHJESTCEQLAK_Glycan_6-5-2-0-0
	FAPNIYVLDYLJETQQLTPEIK_Glycan_11-7-0-0-0	SVQEIQATFFYFTPJKTEDTIFLR_Glycan_8-6-1-0-2	SVQEIQATFFYFTPJKTEDTIFLR_Glycan_8-6-1-0-2
	DIVEYYNDSJGSHVLQGR_Glycan_5-4-2-0-0	FSGSTSGJTTTLTISR_Glycan_7-4-0-0-0	FSGSTSGJTTTLTISR_Glycan_7-4-0-0-0
	YNDSJGSHVLQGR_Glycan_4-4-0-0-2	TEDTIFLREYQTRQDQCIYJTTYLNVQR_Glycan_5-6-2-0-1	TEDTIFLREYQTRQDQCIYJTTYLNVQR_Glycan_5-6-2-0-1
	VEYYNDSJGSHVLQGR_Glycan_3-6-2-0-1	YJTTYLNVQR_Glycan_4-6-0-0-3	YJTTYLNVQR_Glycan_4-6-0-0-3
	SWPAVGJCSSALR_Glycan_4-3-1-0-0	YJTTYLNVQR_Glycan_8-8-0-0-4	YJTTYLNVQR_Glycan_8-8-0-0-4
	PHKPEIJSTTHPGADLQENFCR_Glycan_4-7-0-0-4	JGSLFAFR_Glycan_6-3-0-0-2	JGSLFAFR_Glycan_6-3-0-0-2
	LNAENJATFYFK_Glycan_5-4-0-0-0	SJISYIVVNHQGISSR_Glycan_5-5-1-0-1	SJISYIVVNHQGISSR_Glycan_5-5-1-0-1
	SJGSHVLQGR_Glycan_6-6-1-0-3	JGSLFAFR_Glycan_6-4-0-0-1	JGSLFAFR_Glycan_6-4-0-0-1
	SJGSHVLQGR_Glycan_8-8-1-0-0	TLJQSSDELQLSMGN_Glycan_5-4-2-0-0	TLJQSSDELQLSMGN_Glycan_5-4-2-0-0
	LDVDQALJR_Glycan_7-6-1-0-2	IYJTTYLNVQR_Glycan_6-7-2-0-3	IYJTTYLNVQR_Glycan_6-7-2-0-3
	SWPAVGJCSSALR_Glycan_7-5-1-0-2	VSTVYANJGSVLQGTSVASVYHGK_Glycan_6-5-2-0-2	VSTVYANJGSVLQGTSVASVYHGK_Glycan_6-5-2-0-2
	IHVAGETDSSNLJVSEPR_Glycan_4-5-2-0-2	DQCIYJTTYLNVQR_Glycan_4-2-0-0-0	DQCIYJTTYLNVQR_Glycan_4-2-0-0-0
	NIYVLDYLJETQQLTPEIK_Glycan_9-8-1-0-1	JSSYLNVQR_Glycan_6-7-4-0-1	JSSYLNVQR_Glycan_6-7-4-0-1
	KVSJVSCQASVSR_Glycan_9-6-1-0-3	QDQCIYJTTYLNVQR_Glycan_3-5-1-0-0	QDQCIYJTTYLNVQR_Glycan_3-5-1-0-0
	VYKPSAGJNSLYR_Glycan_4-3-1-0-0	JGSLFAFR_Glycan_4-3-0-0-2	JGSLFAFR_Glycan_4-3-0-0-2
	YNSQJQSNNQFVLYR_Glycan_5-4-2-0-0	VYIHPFHLVIHJESTCEQLAK_Glycan_5-4-1-0-2	VYIHPFHLVIHJESTCEQLAK_Glycan_5-4-1-0-2
	HAJWTLTPLK_Glycan_4-3-1-0-0	QCIYJTTYLNVQR_Glycan_6-7-3-0-0	QCIYJTTYLNVQR_Glycan_6-7-3-0-0
	LDVDQALJR_Glycan_6-5-2-0-0	NQCFYJSSYLNVQR_Glycan_11-6-0-0-1	NQCFYJSSYLNVQR_Glycan_11-6-0-0-1
	ALLTJVSSVALGSR_Glycan_4-7-0-0-0	FYFTPJKTEDTIFLR_Glycan_5-4-2-0-2	FYFTPJKTEDTIFLR_Glycan_5-4-2-0-2
	QJVSNAFLDK_Glycan_9-7-1-0-1	JTTYLNVQR_Glycan_3-7-0-0-4	JTTYLNVQR_Glycan_3-7-0-0-4
	ILAPAYFILGGJQSGEGCVITR_Glycan_3-3-0-0-0	TRQDQCIYJTTYLNVQR_Glycan_8-5-1-0-0	TRQDQCIYJTTYLNVQR_Glycan_8-5-1-0-0
	NPNNDQVFPJGTLAPSIPIWGGSWR_Glycan_8-6-3-0-1	ELHHLQEQJVSNAFLDK_Glycan_4-5-0-0-2	ELHHLQEQJVSNAFLDK_Glycan_4-5-0-0-2
	DIVEYYJDSNGSHVLQGR_Glycan_4-3-0-0-2	FLJDTMAVYEAK_Glycan_6-5-3-0-1	FLJDTMAVYEAK_Glycan_6-5-3-0-1
	DIVEYYNDSJGSHVLQGR_Glycan_3-3-0-0-1	YJWSFIHCPACQCNGH_Glycan_6-3-1-0-0	YJWSFIHCPACQCNGH_Glycan_6-3-1-0-0
	LGTSLSSGHVLMJGTLK_Glycan_5-4-1-0-0	PJKTEDTIFLR_Glycan_8-8-0-0-1	PJKTEDTIFLR_Glycan_8-8-0-0-1
	SWPAVGJCSSALR_Glycan_6-5-2-0-1	FFYFTPJKTEDTIFLR_Glycan_4-7-0-0-2	FFYFTPJKTEDTIFLR_Glycan_4-7-0-0-2
	YJHTGQVIIYR_Glycan_6-5-2-0-2	JKTEDTIFLR_Glycan_9-7-0-0-2	JKTEDTIFLR_Glycan_9-7-0-0-2
	DIVEYYNDSJGSHVLQGR_Glycan_6-5-3-0-2	HLQEQJVSNAFLDK_Glycan_4-4-2-0-2	HLQEQJVSNAFLDK_Glycan_4-4-2-0-2
	KYNSQJQSNNQFVLYR_Glycan_6-4-1-0-1	YFTPJKTEDTIFLR_Glycan_7-6-0-0-3	YFTPJKTEDTIFLR_Glycan_7-6-0-0-3
	HLVIHJESTCEQLAK_Glycan_4-5-2-0-3	NSVLJSSTAEHSSPYSEDPIEDPLQPDVTGIR_Glycan_5-4-0-0-4	NSVLJSSTAEHSSPYSEDPIEDPLQPDVTGIR_Glycan_5-4-0-0-4
	JLTTSLTESVDR_Glycan_5-4-2-0-0	SASYSGGJTSTDHFSLR_Glycan_3-2-0-0-1	SASYSGGJTSTDHFSLR_Glycan_3-2-0-0-1
	HLVIHJESTCEQLAK_Glycan_5-6-1-0-5	YJWSFIHCPACQCNGH_Glycan_5-4-1-0-0	YJWSFIHCPACQCNGH_Glycan_5-4-1-0-0
	KCGLVPVLAENYJK_Glycan_6-5-1-0-0	QDQCIYJTTYLNVQR_Glycan_6-5-2-0-2	QDQCIYJTTYLNVQR_Glycan_6-5-2-0-2
	ISCTIAJR_Glycan_5-7-0-0-1	ETTLTQSPAFMSATPGDKVJISCK_Glycan_5-4-1-0-1	ETTLTQSPAFMSATPGDKVJISCK_Glycan_5-4-1-0-1
	SWPAVGJCSSALR_Glycan_7-5-1-0-1	FYFTPJKTEDTIFLR_Glycan_7-4-0-0-3	FYFTPJKTEDTIFLR_Glycan_7-4-0-0-3
	ALLTJVSSVALGSR_Glycan_5-6-0-0-2	SNLYJWSASYSGGNTSTDHFSLR_Glycan_8-6-2-0-0	SNLYJWSASYSGGNTSTDHFSLR_Glycan_8-6-2-0-0
	LAGKPTHVJVSVVMAEVDGTCY_Glycan_5-5-1-0-0	TLJQSSDELQLSMGNAMFVK_Glycan_6-4-1-0-1	TLJQSSDELQLSMGNAMFVK_Glycan_6-4-1-0-1
	TFQQJASSMCVPDQDTAIR_Glycan_4-5-0-0-4	VTQVYAEJGTVLQGSTVASVYK_Glycan_7-5-0-0-2	VTQVYAEJGTVLQGSTVASVYK_Glycan_7-5-0-0-2
	YVFRJESVHPFSPFEVK_Glycan_7-14-0-0-0	YFTPJKTEDTIFLR_Glycan_5-4-2-0-3	YFTPJKTEDTIFLR_Glycan_5-4-2-0-3
	PSAGJNSLYR_Glycan_5-7-0-0-1	LHHLQEQJVSNAFLDK_Glycan_4-7-0-0-2	LHHLQEQJVSNAFLDK_Glycan_4-7-0-0-2
	LHVGNYJGTAGDALR_Glycan_8-3-0-0-0	VTQVYAEJGTVLQGSTVASVYK_Glycan_6-5-1-0-1	VTQVYAEJGTVLQGSTVASVYK_Glycan_6-5-1-0-1
	SWPAVGJCSSALR_Glycan_5-4-2-0-0	GCVLLSYLJETVTVSASLESVR_Glycan_4-5-2-0-0	GCVLLSYLJETVTVSASLESVR_Glycan_4-5-2-0-0
	SWPAVGJCSSALR_Glycan_3-7-0-0-0	HHLQEQJVSNAFLDK_Glycan_4-2-0-0-0	HHLQEQJVSNAFLDK_Glycan_4-2-0-0-0
	SWPAVGJCSSALR_Glycan_4-7-2-0-4	QQQHLFGSJVTD_Glycan_6-4-2-0-3	QQQHLFGSJVTD_Glycan_6-4-2-0-3
	JECFLQHKDDNPNLPR_Glycan_5-3-0-0-1	TKEJLTAPGSDSAVFFEQGTTR_Glycan_5-4-1-0-2	TKEJLTAPGSDSAVFFEQGTTR_Glycan_5-4-1-0-2
	GTAGNALMDGASQLMGEJR_Glycan_5-4-1-0-0	YLGJATAIFFLPDEGK_Glycan_7-6-0-0-1	YLGJATAIFFLPDEGK_Glycan_7-6-0-0-1
	YYJDSNGSHVLQGR_Glycan_11-2-0-0-0	FTPJKTEDTIFLR_Glycan_7-5-0-0-2	FTPJKTEDTIFLR_Glycan_7-5-0-0-2
	LDVDQALJR_Glycan_8-7-3-0-3	EJLTAPGSDSAVFFEQGTTR_Glycan_3-6-2-0-1	EJLTAPGSDSAVFFEQGTTR_Glycan_3-6-2-0-1
	SWPAVGJCSSALR_Glycan_6-4-2-0-0	YFTPJKTEDTIFLR_Glycan_6-5-0-0-2	YFTPJKTEDTIFLR_Glycan_6-5-0-0-2
	SLHGVTVDJR_Glycan_5-3-2-0-0	ETTLTQSPAFMSATPGDKVJISCK_Glycan_5-5-1-0-1	ETTLTQSPAFMSATPGDKVJISCK_Glycan_5-5-1-0-1
	SWPAVGJCSSALR_Glycan_3-4-0-0-0	JGSLFAFR_Glycan_5-3-1-0-0	JGSLFAFR_Glycan_5-3-1-0-0
	KCGLVPVLAENYJK_Glycan_5-4-1-0-0	VTQVYAEJGTVLQGSTVASVYK_Glycan_7-5-0-0-1	VTQVYAEJGTVLQGSTVASVYK_Glycan_7-5-0-0-1
	QJVSNAFLDK_Glycan_9-7-0-0-2	KLNAENJATFYFK_Glycan_7-5-1-0-3	KLNAENJATFYFK_Glycan_7-5-1-0-3
	ILAPAYFILGGJQSGEGCVITR_Glycan_8-8-0-0-1	LHHLQEQJVSNAFLDK_Glycan_3-5-0-0-4	LHHLQEQJVSNAFLDK_Glycan_3-5-0-0-4
	LVPVLAENYJK_Glycan_5-4-2-0-0	GPVPTPPDNIQVQENFJISR_Glycan_N(NH(HN(HEX&n-acetyl&sulfate))(HH))(F)	GPVPTPPDNIQVQENFJISR_Glycan_N(NH(HN(HEX&n-acetyl&sulfate))(HH))(F)
	LALVSGJNTVPFAVSLVDSTSEK_Glycan_NNH(HN(HEX&n-acetyl&sulfate))(H)	FYFTPJKTEDTIFLR_Glycan_4-3-2-0-2	FYFTPJKTEDTIFLR_Glycan_4-3-2-0-2
	KVSJVSCQASVSR_Glycan_6-3-1-0-0	KEGYSJISYIVVNHQGISSR_Glycan_7-5-0-0-2	KEGYSJISYIVVNHQGISSR_Glycan_7-5-0-0-2
	KVSJVSCQASVSR_Glycan_7-6-2-0-4	VNQNLVYESGSLJFSK_Glycan_5-4-1-0-0	VNQNLVYESGSLJFSK_Glycan_5-4-1-0-0
	GLTFQQJASSMCVPDQDTAIR_Glycan_6-4-1-0-2	FSGSTSGJTTTLTISR_Glycan_6-4-1-0-0	FSGSTSGJTTTLTISR_Glycan_6-4-1-0-0
	LHVGNYJGTAGDALR_Glycan_9-3-0-0-0	LAAFNAQNJGSNFQLEEISR_Glycan_8-2-0-0-0	LAAFNAQNJGSNFQLEEISR_Glycan_8-2-0-0-0
	PJASCVQVVR_Glycan_3-3-1-0-2	FSGSTSGJTTTLTISR_Glycan_7-4-0-0-1	FSGSTSGJTTTLTISR_Glycan_7-4-0-0-1
	SQJQSNNQFVLYR_Glycan_6-6-0-0-2	AHFFAPQJLTNMNK_Glycan_3-6-0-0-0	AHFFAPQJLTNMNK_Glycan_3-6-0-0-0
	KNDEKMNEVMNLAHTFLQJFCR_Glycan_5-3-1-0-1	QCIYJTTYLNVQR_Glycan_6-7-2-0-1	QCIYJTTYLNVQR_Glycan_6-7-2-0-1
	QJASSMCVPDQDTAIR_Glycan_5-3-0-0-0	ELHHLQEQJVSNAFLDK_Glycan_5-5-1-0-1	ELHHLQEQJVSNAFLDK_Glycan_5-5-1-0-1
	KAALSWSNGJGTASCR_Glycan_7-7-2-0-0	EGYSJISYIVVNHQGISSR_Glycan_5-4-2-0-1	EGYSJISYIVVNHQGISSR_Glycan_5-4-2-0-1
	PGGIMLJETGQGYQR_Glycan_3-4-1-0-0	KEGYSJISYIVVNHQGISSR_Glycan_6-4-0-0-3	KEGYSJISYIVVNHQGISSR_Glycan_6-4-0-0-3
	GLTFQQJASSMCVPDQDTAIR_Glycan_4-9-0-0-0	LAAFNAQNJGSNFQLEEISR_Glycan_7-2-0-0-0	LAAFNAQNJGSNFQLEEISR_Glycan_7-2-0-0-0
	KDFEDLYTPVJGSIVIVR_Glycan_8-7-1-0-4	GLTFQQJASSMCVPDQDTAIR_Glycan_6-5-0-0-2	GLTFQQJASSMCVPDQDTAIR_Glycan_6-5-0-0-2
	FELHNISVADSAJYSCVYVDLKPPFGGSAPSER_Glycan_6-5-0-0-0	GLTFQQJASSMCVPDQDTAIR_Glycan_5-5-0-0-3	GLTFQQJASSMCVPDQDTAIR_Glycan_5-5-0-0-3
	KDFEDLYTPVJGSIVIVR_Glycan_9-8-1-0-5	HGIQYFNJNTQHSS_Glycan_4-4-2-0-3	HGIQYFNJNTQHSS_Glycan_4-4-2-0-3
	JASSMCVPDQDTAIR_Glycan_6-5-4-0-0	VTQVYAEJGTVLQGSTVASVYK_Glycan_7-5-3-0-2	VTQVYAEJGTVLQGSTVASVYK_Glycan_7-5-3-0-2
	DIVEYYJDSNGSHVLQGR_Glycan_6-5-3-0-1	TFQQJASSMCVPDQDTAIR_Glycan_4-6-1-0-2	TFQQJASSMCVPDQDTAIR_Glycan_4-6-1-0-2
	KVCQDCPLLAPLJDTR_Glycan_7-6-2-0-5	LGHCPDPVLVNGEFSSSGPVJVSDK_Glycan_5-4-1-0-0	LGHCPDPVLVNGEFSSSGPVJVSDK_Glycan_5-4-1-0-0
	PJATSSSSQDPESLQDR_Glycan_5-3-0-0-3	GLTFQQJASSMCVPDQDTAIR_Glycan_5-4-1-0-1	GLTFQQJASSMCVPDQDTAIR_Glycan_5-4-1-0-1
	KJVSAAIPSSIHGSANQR_Glycan_5-4-1-0-0	TELFSSSCPGGIMLJETGQGYQR_Glycan_5-4-0-0-0	TELFSSSCPGGIMLJETGQGYQR_Glycan_5-4-0-0-0
	DIVEYYJDSNGSHVLQGR_Glycan_5-4-1-0-2	YFTPJKTEDTIFLR_Glycan_5-4-0-0-2	YFTPJKTEDTIFLR_Glycan_5-4-0-0-2
	KAALSWSNGJGTASCR_Glycan_4-3-0-0-1	SCPGGIMLJETGQGYQR_Glycan_4-6-1-0-1	SCPGGIMLJETGQGYQR_Glycan_4-6-1-0-1
	NYHQPAILJSSALR_Glycan_5-4-0-1-1	EGYSJISYIVVNHQGISSR_Glycan_6-4-2-0-1	EGYSJISYIVVNHQGISSR_Glycan_6-4-2-0-1
	DIVEYYNDSJGSHVLQGR_Glycan_6-5-3-0-0	LJETGQGYQR_Glycan_10-6-0-0-1	LJETGQGYQR_Glycan_10-6-0-0-1
	DIVEYYNDSJGSHVLQGR_Glycan_6-5-3-0-1	LHHLQEQJVSNAFLDK_Glycan_6-7-0-0-1	LHHLQEQJVSNAFLDK_Glycan_6-7-0-0-1
	AJLSSQALQMSLD_Glycan_N(NH(HN(HEX&n-acetyl&sulfate))(HNH))(F)	MLNJNTGIYTCSAQGVWMNK_Glycan_6-4-1-0-1	MLNJNTGIYTCSAQGVWMNK_Glycan_6-4-1-0-1
	LNAENJATFYFK_Glycan_6-5-1-0-1	CPGGIMLJETGQGYQR_Glycan_5-4-1-1-1	CPGGIMLJETGQGYQR_Glycan_5-4-1-1-1
	KMFSQJDTR_Glycan_6-5-0-0-2	HLQEQJVSNAFLDK_Glycan_5-4-2-0-4	HLQEQJVSNAFLDK_Glycan_5-4-2-0-4
	HLVIHJESTCEQLAK_Glycan_9-5-2-0-0	HLQEQJVSNAFLDK_Glycan_5-5-3-0-3	HLQEQJVSNAFLDK_Glycan_5-5-3-0-3
	JETQQLTPEIK_Glycan_4-4-2-0-3	LHINHNJLTESVGPLPK_Glycan_7-8-0-0-0	LHINHNJLTESVGPLPK_Glycan_7-8-0-0-0
	LHVGNYJGTAGDALR_Glycan_10-6-0-0-3	GGIMLJETGQGYQR_Glycan_3-9-0-0-1	GGIMLJETGQGYQR_Glycan_3-9-0-0-1
	VGNMSAJASDQER_Glycan_3-2-0-0-1	HGIQYFNJNTQ_Glycan_6-6-0-0-4	HGIQYFNJNTQ_Glycan_6-6-0-0-4
	SJGSHVLQGR_Glycan_5-5-0-0-3	LHHLQEQJVSNAFLDK_Glycan_N(NH(HNHNH(NON|a|keto|d&amino))(HN(F)(H)))(F)	LHHLQEQJVSNAFLDK_Glycan_N(NH(HNHNH(NON|a|keto|d&amino))(HN(F)(H)))(F)
	KDFEDLYTPVJGSIVIVR_Glycan_10-9-0-0-1	KEGYSJISYIVVNHQGISSR_Glycan_6-4-0-0-2	KEGYSJISYIVVNHQGISSR_Glycan_6-4-0-0-2
	YLJETQQLTPEIK_Glycan_5-4-2-0-0	LHHLQEQJVSNAFLDK_Glycan_5-7-1-0-0	LHHLQEQJVSNAFLDK_Glycan_5-7-1-0-0
	DIVEYYJDSNGSHVLQGR_Glycan_6-5-2-0-0	QQQHLFGSJVTDCSGN_Glycan_7-4-2-0-0	QQQHLFGSJVTDCSGN_Glycan_7-4-2-0-0
	ISJSSDTVECECSENWKGEACDIPHCTDNCGFPHR_Glycan_6-5-1-0-4	ELHHLQEQJVSNAFLDK_Glycan_4-5-0-0-4	ELHHLQEQJVSNAFLDK_Glycan_4-5-0-0-4
	DIVEYYNDSJGSHVLQGR_Glycan_11-2-0-0-0	LHHLQEQJVSNAFLDK_Glycan_4-6-1-0-4	LHHLQEQJVSNAFLDK_Glycan_4-6-1-0-4
	CGLVPVLAENYJK_Glycan_N(NH(HN(HEX&n-acetyl&sulfate))(HN(HEX&n-acetyl&sulfate)))(F)	KVCQDCPLLAPLJDTR_Glycan_5-4-2-0-0	KVCQDCPLLAPLJDTR_Glycan_5-4-2-0-0
	SQJQSNNQFVLYR_Glycan_7-7-2-0-1	ELHHLQEQJVSNAFLDK_Glycan_6-6-0-0-4	ELHHLQEQJVSNAFLDK_Glycan_6-6-0-0-4
	SQJQSNNQFVLYR_Glycan_7-7-2-0-0	LDSLVAQQLQSKJECGILADPK_Glycan_5-5-0-0-3	LDSLVAQQLQSKJECGILADPK_Glycan_5-5-0-0-3
	KNDEKMNEVMNLAHTFLQJFCR_Glycan_5-3-0-0-3	LDSLVAQQLQSKJECGILADPK_Glycan_5-5-1-0-1	LDSLVAQQLQSKJECGILADPK_Glycan_5-5-1-0-1
	ALLTJVSSVALGSR_Glycan_4-7-1-0-0	KLHINHNJLTESVGPLPK_Glycan_4-9-0-0-0	KLHINHNJLTESVGPLPK_Glycan_4-9-0-0-0
	KJVSAAIPSSIHGSANQR_Glycan_11-8-1-0-1	LDSLVAQQLQSKJECGILADPK_Glycan_5-4-1-0-1	LDSLVAQQLQSKJECGILADPK_Glycan_5-4-1-0-1
	LNAENJATFYFK_Glycan_6-5-1-0-0	FTPJKTEDTIFLR_Glycan_6-4-0-0-2	FTPJKTEDTIFLR_Glycan_6-4-0-0-2
	LETTVJYTDSQRPICLPSK_Glycan_5-4-2-0-0	ELHHLQEQJVSNAFLDK_Glycan_5-5-0-0-3	ELHHLQEQJVSNAFLDK_Glycan_5-5-0-0-3
	LAGKPTHVJVSVVMAEVDGTC_Glycan_5-5-1-0-1	HLQEQJVSNAFLDK_Glycan_7-6-1-0-2	HLQEQJVSNAFLDK_Glycan_7-6-1-0-2
	CGPCPAGFTGNGSHCTDVJECNAHPCFPR_Glycan_4-4-1-0-2	LHHLQEQJVSNAFLDK_Glycan_6-7-0-0-0	LHHLQEQJVSNAFLDK_Glycan_6-7-0-0-0
	CGJCSLTTLKDEDFCKR_Glycan_11-2-0-0-0	QLAHQSJSTNIFFSPV_Glycan_3-5-0-0-3	QLAHQSJSTNIFFSPV_Glycan_3-5-0-0-3
	LALTPAHLLFTADJHTEPAAR_Glycan_6-6-3-0-2	QLAHQSJSTNIF_Glycan_5-4-1-0-2	QLAHQSJSTNIF_Glycan_5-4-1-0-2
	KYNSQJQSNNQFVLYR_Glycan_7-5-1-0-3	ACHSSQPJATLYK_Glycan_6-7-1-0-1	ACHSSQPJATLYK_Glycan_6-7-1-0-1
	DIVEYYJDSNGSHVLQGR_Glycan_5-4-2-0-0	QLAHQSJSTNIFFSPV_Glycan_3-5-1-0-1	QLAHQSJSTNIFFSPV_Glycan_3-5-1-0-1
	ADGTVNQIEGEATPVJLTEPAK_Glycan_6-5-0-0-1	QLAHQSJSTNIFFSPVS_Glycan_7-2-0-0-1	QLAHQSJSTNIFFSPVS_Glycan_7-2-0-0-1
	QGHJSVFLIK_Glycan_5-4-2-0-0	TLJSTSPFPSK_Glycan_3-7-0-0-0	TLJSTSPFPSK_Glycan_3-7-0-0-0
	LAGKPTHVJVSVVMAEVDGTC_Glycan_5-4-1-0-1	MVSHHJLTTGATLINEQWLLTTAK_Glycan_6-5-0-0-1	MVSHHJLTTGATLINEQWLLTTAK_Glycan_6-5-0-0-1
	JTTCQDLQIEVTVK_Glycan_5-4-1-0-0	TLJQSSDELQLSMGNAMFVK_Glycan_5-4-0-1-1	TLJQSSDELQLSMGNAMFVK_Glycan_5-4-0-1-1
	QESMNSJVSVYQPPR_Glycan_9-2-0-0-0	HLQEQJVSNAFLDK_Glycan_7-6-1-0-1	HLQEQJVSNAFLDK_Glycan_7-6-1-0-1
	QDQCIYJTTYLNVQR_Glycan_7-6-1-0-1	LHHLQEQJVSNAFLDK_Glycan_5-7-0-0-2	LHHLQEQJVSNAFLDK_Glycan_5-7-0-0-2
	SWPAVGJCSSALR_Glycan_6-5-3-0-1	AHFFAPQJLTNMNK_Glycan_4-6-0-0-2	AHFFAPQJLTNMNK_Glycan_4-6-0-0-2
	TSIWYJR_Glycan_6-5-2-0-1	HLVIHJESTCEQLAK_Glycan_3-7-0-0-5	HLVIHJESTCEQLAK_Glycan_3-7-0-0-5
	QCIYJTTYLNVQR_Glycan_4-6-2-0-4	AHFFAPQJLTNMNK_Glycan_3-6-1-0-1	AHFFAPQJLTNMNK_Glycan_3-6-1-0-1
	PVJLTEPAK_Glycan_7-4-1-0-1	IJTTNVMGTSLTVR_Glycan_3-6-0-0-4	IJTTNVMGTSLTVR_Glycan_3-6-0-0-4
	KDFEDLYTPVJGSIVIVR_Glycan_9-6-2-0-2	STGKPTLYJVSLVMSDTAGTCY_Glycan_3-4-1-0-2	STGKPTLYJVSLVMSDTAGTCY_Glycan_3-4-1-0-2
	JASSMCVPDQDTAIR_Glycan_8-5-1-0-1	FAHFFAPQJLTNMNK_Glycan_4-6-0-0-1	FAHFFAPQJLTNMNK_Glycan_4-6-0-0-1
	SJGSHVLQGR_Glycan_6-6-2-0-3	QLAHQSJSTNIFFSPVSI_Glycan_3-4-0-0-2	QLAHQSJSTNIFFSPVSI_Glycan_3-4-0-0-2
	LNAENJATFYFK_Glycan_5-4-1-0-1	LAGKPTHVJVSVVMAEVDGTCY_Glycan_3-4-1-0-1	LAGKPTHVJVSVVMAEVDGTCY_Glycan_3-4-1-0-1
	HLQEQJVSNAFLDK_Glycan_N(NH(HN(HEX&n-acetyl&sulfate))(HN(HEX&n-acetyl&sulfate)))(F)	KTPPSQPPGNVVWJATDTK_Glycan_9-3-0-0-0	KTPPSQPPGNVVWJATDTK_Glycan_9-3-0-0-0
	FSDGLESJSSTQFEVK_Glycan_5-7-1-0-4	QCIYJTTYLNVQR_Glycan_3-8-0-0-1	QCIYJTTYLNVQR_Glycan_3-8-0-0-1
	LJETQQLTPEIK_Glycan_6-4-1-0-2	SCPACPGSJITIR_Glycan_NNH(HN(HEX&n-acetyl&sulfate))(HNHS)	SCPACPGSJITIR_Glycan_NNH(HN(HEX&n-acetyl&sulfate))(HNHS)
	JASSMCVPDQDTAIR_Glycan_7-4-3-0-1	AHFFAPQJLTNMNK_Glycan_4-6-0-0-1	AHFFAPQJLTNMNK_Glycan_4-6-0-0-1
	SJSSTQFEVK_Glycan_7-4-2-0-0	RGGNSNGALCHFPFLYNNHJYTDCTSEGR_Glycan_5-4-1-0-0	RGGNSNGALCHFPFLYNNHJYTDCTSEGR_Glycan_5-4-1-0-0
	VSLTJVSISDEGR_Glycan_6-4-1-0-3	SLJLSGVPSQDKTR_Glycan_3-9-0-0-0	SLJLSGVPSQDKTR_Glycan_3-9-0-0-0
	GTVNQIEGEATPVJLTEPAK_Glycan_4-5-1-0-0	RGGNSNGALCHFPFLYNNHJYTDCTSEGR_Glycan_5-4-0-0-2	RGGNSNGALCHFPFLYNNHJYTDCTSEGR_Glycan_5-4-0-0-2
	FJSSYLQGTNQITGR_Glycan_5-4-2-0-0	VQJVTEFDDSLLR_Glycan_7-5-1-0-0	VQJVTEFDDSLLR_Glycan_7-5-1-0-0
	LALVSGJNTVPFAVSLVDSTSEK_Glycan_6-2-0-0-0	GLTFQQJASSMCVPDQDTAIR_Glycan_5-4-2-0-1	GLTFQQJASSMCVPDQDTAIR_Glycan_5-4-2-0-1
	FSDGLESJSSTQFEVK_Glycan_7-6-1-0-3	ILSJLSCNVK_Glycan_6-6-1-0-0	ILSJLSCNVK_Glycan_6-6-1-0-0
	SWPAVGJCSSALR_Glycan_7-5-2-0-2	LHINHNJLTESVGPLPK_Glycan_6-7-0-0-0	LHINHNJLTESVGPLPK_Glycan_6-7-0-0-0
	SDGLESJSSTQFEVK_Glycan_7-6-0-0-6	DQCIYJTTYLNVQR_Glycan_6-6-1-0-5	DQCIYJTTYLNVQR_Glycan_6-6-1-0-5
	YJDSNGSHVLQGR_Glycan_10-7-0-0-5	FAHFFAPQJLTNMNK_Glycan_4-6-0-0-0	FAHFFAPQJLTNMNK_Glycan_4-6-0-0-0
	QNQCFYJSSYLNVQR_Glycan_7-6-1-0-1	DKICDLLVANNHFAHFFAPQJLTNMNK_Glycan_7-6-3-0-6	DKICDLLVANNHFAHFFAPQJLTNMNK_Glycan_7-6-3-0-6
	EATPVJLTEPAK_Glycan_5-4-1-0-0	GLTFQQJASSMCVPDQDTAIR_Glycan_5-4-0-0-5	GLTFQQJASSMCVPDQDTAIR_Glycan_5-4-0-0-5
	ADGTVNQIEGEATPVJLTEPAK_Glycan_6-5-0-0-0	LTFQQJASSMCVPDQDTAIR_Glycan_6-5-0-0-3	LTFQQJASSMCVPDQDTAIR_Glycan_6-5-0-0-3
	GLTFQQJASSMCVPDQDTAIR_Glycan_5-5-1-0-1	PQJLTNMNK_Glycan_5-8-0-0-1	PQJLTNMNK_Glycan_5-8-0-0-1
	GTAGNALMDGASQLMGEJR_Glycan_5-4-2-0-0	QQQHLFGSJVTDCSGNFCLFR_Glycan_6-4-2-0-2	QQQHLFGSJVTDCSGNFCLFR_Glycan_6-4-2-0-2
	QNQCFYJSSYLNVQR_Glycan_8-6-0-0-2	NHFAHFFAPQJLTNMNK_Glycan_9-6-0-0-1	NHFAHFFAPQJLTNMNK_Glycan_9-6-0-0-1
	GTVNQIEGEATPVJLTEPAK_Glycan_5-5-0-0-1	STGKPTLYJVSLVMSDTAGTCY_Glycan_NNH(HN(HEX&n-acetyl&sulfate))(H)	STGKPTLYJVSLVMSDTAGTCY_Glycan_NNH(HN(HEX&n-acetyl&sulfate))(H)
	GTVNQIEGEATPVJLTEPAK_Glycan_3-4-1-0-0	STGKPTLYJVSLVMSDTAGTC_Glycan_4-4-0-0-3	STGKPTLYJVSLVMSDTAGTC_Glycan_4-4-0-0-3
	HGVIISSTVDTYEJGSSVEYR_Glycan_5-4-2-0-0	PTLYJVSLVMSDTAGTCY_Glycan_4-4-1-0-0	PTLYJVSLVMSDTAGTCY_Glycan_4-4-1-0-0
	CPLLAPLJDTR_Glycan_5-4-1-0-0	SIJTTNVMGTSLTVR_Glycan_4-4-2-0-1	SIJTTNVMGTSLTVR_Glycan_4-4-2-0-1
	FYJSSYLNVQR_Glycan_4-6-0-0-0	AHFFAPQJLTNMNK_Glycan_3-6-0-0-2	AHFFAPQJLTNMNK_Glycan_3-6-0-0-2
	QDQCIYJTTYLNVQR_Glycan_7-5-0-0-2	QDQCIYJTTYLNVQR_Glycan_7-5-1-0-3	QDQCIYJTTYLNVQR_Glycan_7-5-1-0-3
	LNAENJATFYFK_Glycan_5-4-1-0-0	STGKPTLYJVSLVMSDTAGTCY_Glycan_8-2-0-0-0	STGKPTLYJVSLVMSDTAGTCY_Glycan_8-2-0-0-0
	YJTTYLNVQR_Glycan_4-3-2-0-1	GTVNQIEGEATPVJLTEPAKLEVK_Glycan_5-5-0-0-1	GTVNQIEGEATPVJLTEPAKLEVK_Glycan_5-5-0-0-1
	QDQCIYJTTYLNVQR_Glycan_6-5-1-0-1	QCIYJTTYLNVQR_Glycan_4-6-2-0-5	QCIYJTTYLNVQR_Glycan_4-6-2-0-5
	THTJISESHPNATFSAVGEASICEDDWNSGER_Glycan_10-8-0-0-2	DQCIYJTTYLNVQR_Glycan_6-6-2-0-2	DQCIYJTTYLNVQR_Glycan_6-6-2-0-2
	FYJSSYLNVQR_Glycan_11-7-0-0-2	LGHCPDPVLVNGEFSSSGPVJVSDK_Glycan_5-4-2-0-0	LGHCPDPVLVNGEFSSSGPVJVSDK_Glycan_5-4-2-0-0
	LAGKPTHVJVSVVMAEVDGTCY_Glycan_5-5-2-0-0	LGHCPDPVLVNGEFSSSGPVJVSDK_Glycan_6-4-1-0-1	LGHCPDPVLVNGEFSSSGPVJVSDK_Glycan_6-4-1-0-1
	QNQCFYJSSYLNVQR_Glycan_8-6-0-0-1	TELFSSSCPGGIMLJETGQGYQR_Glycan_5-4-1-0-0	TELFSSSCPGGIMLJETGQGYQR_Glycan_5-4-1-0-0
	FYJSSYLNVQR_Glycan_11-7-0-0-1	QDQCIYJTTYLNVQR_Glycan_8-6-0-0-3	QDQCIYJTTYLNVQR_Glycan_8-6-0-0-3
	THTJISESHPNATFSAVGEASICEDDWNSGER_Glycan_11-7-0-0-1	QDQCIYJTTYLNVQR_Glycan_8-5-1-0-0	QDQCIYJTTYLNVQR_Glycan_8-5-1-0-0
	GLTFQQJASSMCVPDQDTAIR_Glycan_6-4-2-0-0	YJSSYLNVQR_Glycan_4-3-0-0-0	YJSSYLNVQR_Glycan_4-3-0-0-0
	SWPAVGJCSSALR_Glycan_6-5-3-0-0	STGKPTLYJVSLVMSDTAGTC_Glycan_3-4-0-0-3	STGKPTLYJVSLVMSDTAGTC_Glycan_3-4-0-0-3
	LAGKPTHVJVSVVMAEVDGTCY_Glycan_5-6-2-0-0	STGKPTLYJVSLVMSDTAGTCY_Glycan_7-2-0-0-0	STGKPTLYJVSLVMSDTAGTCY_Glycan_7-2-0-0-0
	THTNISESHPJATFSAVGEASICEDDWNSGER_Glycan_7-10-0-0-1	QQQHLFGSJVTDCS_Glycan_4-5-0-0-4	QQQHLFGSJVTDCS_Glycan_4-5-0-0-4
	THTJISESHPNATFSAVGEASICEDDWNSGER_Glycan_10-8-0-0-1	HLQEQJVSNAFLDK_Glycan_3-6-2-0-1	HLQEQJVSNAFLDK_Glycan_3-6-2-0-1
	HAJWTLTPLK_Glycan_5-4-2-0-0	FSSSCPGGIMLJETGQGYQR_Glycan_4-5-0-0-4	FSSSCPGGIMLJETGQGYQR_Glycan_4-5-0-0-4
	THTNISESHPJATFSAVGEASICEDDWNSGER_Glycan_11-7-0-0-1	PGGIMLJETGQGYQR_Glycan_4-7-0-0-5	PGGIMLJETGQGYQR_Glycan_4-7-0-0-5
	SJGSHVLQGR_Glycan_N(NH(HNH)((HEX&phosphate)))(F)	DQCIYJTTYLNVQR_Glycan_6-6-1-0-4	DQCIYJTTYLNVQR_Glycan_6-6-1-0-4
	NDSJGSHVLQGR_Glycan_5-7-1-0-0	ALPQPQJVTSLLGCTH_Glycan_10-8-0-0-2	ALPQPQJVTSLLGCTH_Glycan_10-8-0-0-2
	VYSGILJQSEIK_Glycan_5-4-2-0-0	QCIYJTTYLNVQR_Glycan_11-6-0-0-1	QCIYJTTYLNVQR_Glycan_11-6-0-0-1
	QNQCFYJSSYLNVQR_Glycan_6-7-0-0-3	QDQCIYJTTYLNVQR_Glycan_7-6-0-0-4	QDQCIYJTTYLNVQR_Glycan_7-6-0-0-4
	ADGTVNQIEGEATPVJLTEPAK_Glycan_5-4-0-0-0	PGGIMLJETGQGYQR_Glycan_3-7-0-0-5	PGGIMLJETGQGYQR_Glycan_3-7-0-0-5
	THTJISESHPNATFSAVGEASICEDDWNSGER_Glycan_10-7-0-0-1	QQQHLFGSJVTDCSGN_Glycan_5-4-0-0-3	QQQHLFGSJVTDCSGN_Glycan_5-4-0-0-3
	THTNISESHPJATFSAVGEASICEDDWNSGER_Glycan_9-8-1-0-0	JLTAPGSDSAVFFEQGTTR_Glycan_6-5-0-0-4	JLTAPGSDSAVFFEQGTTR_Glycan_6-5-0-0-4
	DIVEYYJDSNGSHVLQGR_Glycan_6-5-3-0-0	ADGTVNQIEGEATPVJLTEPAKLEVK_Glycan_7-6-0-0-3	ADGTVNQIEGEATPVJLTEPAKLEVK_Glycan_7-6-0-0-3
	THTNISESHPJATFSAVGEASICEDDWNSGER_Glycan_11-6-0-0-1	GTVNQIEGEATPVJLTEPAKLEVK_Glycan_4-5-0-0-1	GTVNQIEGEATPVJLTEPAKLEVK_Glycan_4-5-0-0-1
	LAJLTQGEDQYYLR_Glycan_5-4-0-0-0	NQCFYJSSYLNVQR_Glycan_6-11-0-0-0	NQCFYJSSYLNVQR_Glycan_6-11-0-0-0
	QDQCIYJTTYLNVQR_Glycan_6-5-1-0-0	TELFSSSCPGGIMLJETGQGYQR_Glycan_3-4-0-0-3	TELFSSSCPGGIMLJETGQGYQR_Glycan_3-4-0-0-3
	THTJISESHPNATFSAVGEASICEDDWNSGER_Glycan_8-6-1-0-4	JLTEPAKLEVK_Glycan_6-2-0-0-1	JLTEPAKLEVK_Glycan_6-2-0-0-1
	ALLTJVSSVALGSR_Glycan_4-7-2-0-0	ELHHLQEQJVSNAFLDKGEFYIGSK_Glycan_5-4-1-0-1	ELHHLQEQJVSNAFLDKGEFYIGSK_Glycan_5-4-1-0-1
	LAJLTQGEDQYYLR_Glycan_5-5-2-0-2	STGKPTLYJVSLVMSDTAGTCY_Glycan_3-4-1-0-1	STGKPTLYJVSLVMSDTAGTCY_Glycan_3-4-1-0-1
	THTJISESHPNATFSAVGEASICEDDWNSGER_Glycan_10-6-0-0-1	ELHHLQEQJVSNAF_Glycan_5-4-1-0-1	ELHHLQEQJVSNAF_Glycan_5-4-1-0-1
	QNQCFYJSSYLNVQR_Glycan_7-5-0-0-2	CANLVPVPITJATLDR_Glycan_3-4-0-0-2	CANLVPVPITJATLDR_Glycan_3-4-0-0-2
	JSSYLNVQR_Glycan_11-8-2-0-1	QQQHLFGSJVTDC_Glycan_5-4-0-0-5	QQQHLFGSJVTDC_Glycan_5-4-0-0-5
	THTJISESHPNATFSAVGEASICEDDWNSGER_Glycan_9-7-0-0-1	QQQHLFGSJVTDCSGNF_Glycan_7-4-0-0-0	QQQHLFGSJVTDCSGNF_Glycan_7-4-0-0-0
	THTNISESHPJATFSAVGEASICEDDWNSGER_Glycan_10-7-0-0-1	TELFSSSCPGGIMLJETGQGYQR_Glycan_4-4-1-0-0	TELFSSSCPGGIMLJETGQGYQR_Glycan_4-4-1-0-0
	THTNISESHPJATFSAVGEASICEDDWNSGER_Glycan_10-6-0-0-1	GGIMLJETGQGYQR_Glycan_6-6-0-0-4	GGIMLJETGQGYQR_Glycan_6-6-0-0-4
	THTJISESHPNATFSAVGEASICEDDWNSGER_Glycan_7-6-1-0-4	ELHHLQEQJVSNAFLDKGEFYIGSK_Glycan_6-5-1-0-1	ELHHLQEQJVSNAFLDKGEFYIGSK_Glycan_6-5-1-0-1
	QDQCIYJTTYLNVQR_Glycan_7-5-0-0-1	GKCGLVPVLAENYJK_Glycan_N(NH(HN(HEX&n-acetyl&sulfate))(HN))(F)	GKCGLVPVLAENYJK_Glycan_N(NH(HN(HEX&n-acetyl&sulfate))(HN))(F)
	EWEKELHHLQEQJVSNAFLDK_Glycan_10-6-0-0-4	MLJETGQGYQR_Glycan_6-3-0-0-0	MLJETGQGYQR_Glycan_6-3-0-0-0
	THTNISESHPJATFSAVGEASICEDDWNSGER_Glycan_9-7-0-0-1	TELFSSSCPGGIMLJETGQGYQR_Glycan_5-4-0-0-1	TELFSSSCPGGIMLJETGQGYQR_Glycan_5-4-0-0-1
	THTJISESHPNATFSAVGEASICEDDWNSGER_Glycan_6-6-3-0-1	CANLVPVPITJATLDR_Glycan_5-7-1-0-1	CANLVPVPITJATLDR_Glycan_5-7-1-0-1
	IHVAGETDSSNLJVSEPR_Glycan_9-4-0-0-0	TELFSSSCPGGIMLJETGQGYQR_Glycan_4-3-0-0-2	TELFSSSCPGGIMLJETGQGYQR_Glycan_4-3-0-0-2
	IETILLJGTDR_Glycan_4-7-0-0-4	EJLTAPGSDSAVFFEQGTTR_Glycan_6-4-0-0-2	EJLTAPGSDSAVFFEQGTTR_Glycan_6-4-0-0-2
	THTNISESHPJATFSAVGEASICEDDWNSGER_Glycan_7-6-1-0-4	KVCQDCPLLAPLJDTR_Glycan_5-4-1-0-2	KVCQDCPLLAPLJDTR_Glycan_5-4-1-0-2
	VLSJNSDANLEL_Glycan_5-4-2-0-0	STGKPTLYJVSLVMSDTAGTCY_Glycan_4-7-1-0-5	STGKPTLYJVSLVMSDTAGTCY_Glycan_4-7-1-0-5
	LHJLTTGTPAR_Glycan_12-2-0-0-0	CANLVPVPITJATLDR_Glycan_3-4-1-0-0	CANLVPVPITJATLDR_Glycan_3-4-1-0-0
	LJDSIQTLVNDNQR_Glycan_8-7-3-0-0	EJLTAPGSDSAVFFEQGTTR_Glycan_5-4-1-0-1	EJLTAPGSDSAVFFEQGTTR_Glycan_5-4-1-0-1
	LGTSLSSGHVLMJGTLK_Glycan_5-4-2-0-0	EGYSJISYIVVNHQGISSR_Glycan_3-5-1-0-3	EGYSJISYIVVNHQGISSR_Glycan_3-5-1-0-3
	JTTCQDLQIEVTVK_Glycan_6-4-3-0-3	PGGIMLJETGQGYQR_Glycan_3-7-0-0-4	PGGIMLJETGQGYQR_Glycan_3-7-0-0-4
	ADGTVNQIEGEATPVJLTEPAK_Glycan_6-5-1-0-1	TEGRPDMKTELFSSSCPGGIMLJETGQGYQR_Glycan_4-4-2-0-0	TEGRPDMKTELFSSSCPGGIMLJETGQGYQR_Glycan_4-4-2-0-0
	LAGKPTHVJVSVVMAEVDGTC_Glycan_6-4-1-0-0	VEYYNDSJGSHVLQGR_Glycan_7-6-0-0-1	VEYYNDSJGSHVLQGR_Glycan_7-6-0-0-1
	ETFFJLSKR_Glycan_6-7-0-0-3	VEYYNDSJGSHVLQGR_Glycan_4-9-0-0-0	VEYYNDSJGSHVLQGR_Glycan_4-9-0-0-0
	GLTFQQJASSMCVPDQDTAIR_Glycan_6-5-2-0-0	LGHCPDPVLVNGEFSSSGPVJVSDK_Glycan_3-5-0-0-0	LGHCPDPVLVNGEFSSSGPVJVSDK_Glycan_3-5-0-0-0
	SLSCQMAALQGJGSER_Glycan_4-4-0-0-1	TELFSSSCPGGIMLJETGQGYQR_Glycan_4-4-0-0-2	TELFSSSCPGGIMLJETGQGYQR_Glycan_4-4-0-0-2
	ADGTVNQIEGEATPVJLTEPAK_Glycan_7-6-1-0-1	VEYYJDSNGSHVLQGR_Glycan_6-6-1-0-0	VEYYJDSNGSHVLQGR_Glycan_6-6-1-0-0
	CJYSIR_Glycan_5-7-0-0-3	PGGIMLJETGQGYQR_Glycan_4-9-0-0-0	PGGIMLJETGQGYQR_Glycan_4-9-0-0-0
	KCDPTEVELDNQIVTATQSJICDEDSATETCYTYDR_Glycan_10-6-1-0-3	QQQHLFGSJVTDCSGNF_Glycan_5-4-1-0-0	QQQHLFGSJVTDCSGNF_Glycan_5-4-1-0-0
	QDQCIYJTTYLNVQR_Glycan_5-4-1-0-0	GLCVJASAVSR_Glycan_4-8-0-0-0	GLCVJASAVSR_Glycan_4-8-0-0-0
	KCDPTEVELDNQIVTATQSJICDEDSATETCYTYDR_Glycan_9-6-2-0-1	VVIFDTVITNQEEPYQJHSGR_Glycan_5-4-0-0-1	VVIFDTVITNQEEPYQJHSGR_Glycan_5-4-0-0-1
	KCDPTEVELDNQIVTATQSJICDEDSATETCYTYDR_Glycan_8-6-1-0-1	VVIFDTVITNQEEPYQJHSGR_Glycan_9-7-0-0-2	VVIFDTVITNQEEPYQJHSGR_Glycan_9-7-0-0-2
	CJYSIR_Glycan_8-4-1-0-2	IVEYYJDSNGSHVLQGR_Glycan_7-4-0-0-3	IVEYYJDSNGSHVLQGR_Glycan_7-4-0-0-3
	THTNISESHPJATFSAVGEASICEDDWNSGER_Glycan_8-8-4-0-0	EJLTAPGSDSAVFFEQGTTR_Glycan_3-5-1-0-2	EJLTAPGSDSAVFFEQGTTR_Glycan_3-5-1-0-2
	IJTTNVMGTSLTVR_Glycan_5-3-1-0-1	PGGIMLJETGQGYQR_Glycan_4-7-0-0-4	PGGIMLJETGQGYQR_Glycan_4-7-0-0-4
	AJTSALAVPSPVSNSASAR_Glycan_7-5-1-0-3	EJLTAPGSDSAVFFEQGTTR_Glycan_6-4-1-0-0	EJLTAPGSDSAVFFEQGTTR_Glycan_6-4-1-0-0
	LAGKPTHVJVSVVMAEVDGTC_Glycan_5-5-2-0-1	HKPEIJSTTHPGADLQENFCR_Glycan_4-4-0-0-1	HKPEIJSTTHPGADLQENFCR_Glycan_4-4-0-0-1
	KEDALJETR_Glycan_4-3-0-0-0	TELFSSSCPGGIMLJETGQGYQR_Glycan_5-3-0-0-2	TELFSSSCPGGIMLJETGQGYQR_Glycan_5-3-0-0-2
	THTJISESHPNATFSAVGEASICEDDWNSGER_Glycan_8-8-4-0-0	EJLTAPGSDSAVFFEQGTTR_Glycan_5-4-1-0-0	EJLTAPGSDSAVFFEQGTTR_Glycan_5-4-1-0-0
	LSDLSIJSTECLHVH_Glycan_5-4-2-0-0	TQJITFQTESSVAEQEAEFQSPK_Glycan_5-4-1-0-2	TQJITFQTESSVAEQEAEFQSPK_Glycan_5-4-1-0-2
	LSDLSIJSTECLHVHCR_Glycan_5-4-1-0-2	CGLVPVLAENYJK_Glycan_5-4-1-0-0	CGLVPVLAENYJK_Glycan_5-4-1-0-0
	LTFQQJASSMCVPDQDTAIR_Glycan_4-4-2-0-2	LAGKPTHVJVSVVMAEVDG_Glycan_5-6-0-0-0	LAGKPTHVJVSVVMAEVDG_Glycan_5-6-0-0-0
	QNQCFYJSSYLNVQR_Glycan_6-7-1-0-4	VIDFJCTTSSVSSALANTK_Glycan_6-4-0-0-3	VIDFJCTTSSVSSALANTK_Glycan_6-4-0-0-3
	SLEAIJGSGLQMGLQR_Glycan_4-5-2-0-0	ADGTVNQIEGEATPVJLTEPAKLEVK_Glycan_8-6-0-0-2	ADGTVNQIEGEATPVJLTEPAKLEVK_Glycan_8-6-0-0-2
	CPGGIMLJETGQGYQR_Glycan_10-6-1-0-2	QDQCIYJTTYLNVQR_Glycan_5-4-0-1-1	QDQCIYJTTYLNVQR_Glycan_5-4-0-1-1
	KCDPTEVELDNQIVTATQSJICDEDSATETCYTYDR_Glycan_7-6-2-0-1	FJSSYLQGTNQITGR_Glycan_4-5-0-0-2	FJSSYLQGTNQITGR_Glycan_4-5-0-0-2
	THTNISESHPJATFSAVGEASICEDDWNSGER_Glycan_9-6-3-0-3	LAGKPTHVJVSVVMAEVDGTC_Glycan_4-5-0-0-1	LAGKPTHVJVSVVMAEVDGTC_Glycan_4-5-0-0-1
	JSSYLNVQR_Glycan_5-7-1-0-1	PVJLTEPAKLEVK_Glycan_6-5-1-0-3	PVJLTEPAKLEVK_Glycan_6-5-1-0-3
	KEDALJETR_Glycan_6-6-2-0-3	GLTFQQJASSMCVPDQDTAIR_Glycan_5-4-1-0-3	GLTFQQJASSMCVPDQDTAIR_Glycan_5-4-1-0-3
	THTJISESHPNATFSAVGEASICEDDWNSGER_Glycan_10-7-1-0-2	QQQHLFGSJVT_Glycan_6-6-2-0-1	QQQHLFGSJVT_Glycan_6-6-2-0-1
	STGKPTLYJVSLVMSDTAGTCY_Glycan_8-3-0-0-0	TELFSSSCPGGIMLJETGQGYQR_Glycan_5-3-0-0-1	TELFSSSCPGGIMLJETGQGYQR_Glycan_5-3-0-0-1
	THTNISESHPJATFSAVGEASICEDDWNSGER_Glycan_10-7-1-0-2	GTVNQIEGEATPVJLTEPAKLEVK_Glycan_7-7-0-0-3	GTVNQIEGEATPVJLTEPAKLEVK_Glycan_7-7-0-0-3
	KCDPTEVELDNQIVTATQSJICDEDSATETCYTYDR_Glycan_8-6-2-0-1	DQCIYJTTYLNVQR_Glycan_7-6-2-0-4	DQCIYJTTYLNVQR_Glycan_7-6-2-0-4
	KCDPTEVELDNQIVTATQSJICDEDSATETCYTYDR_Glycan_7-5-2-0-1	KTPPSQPPGNVVWJATDTK_Glycan_5-4-2-0-0	KTPPSQPPGNVVWJATDTK_Glycan_5-4-2-0-0
	QDQCIYJTTYLNVQR_Glycan_7-6-2-0-2	GAFISJFSMTVDGK_Glycan_5-4-0-0-0	GAFISJFSMTVDGK_Glycan_5-4-0-0-0
	KCGLVPVLAENYJK_Glycan_5-4-2-0-0	GLTFQQJASSMCVPDQDTAIR_Glycan_5-5-1-0-3	GLTFQQJASSMCVPDQDTAIR_Glycan_5-5-1-0-3
	LVPVPITJATLDR_Glycan_6-5-0-0-1	QQQHLFGSJVTDCSGN_Glycan_5-4-1-0-3	QQQHLFGSJVTDCSGN_Glycan_5-4-1-0-3
	QDQCIYJTTYLNVQR_Glycan_7-6-2-0-1	VVLHPJYSQVDIGLIKLK_Glycan_NNH(HN(HEX&n-acetyl&sulfate))(HN(HEX&n-acetyl&sulfate))	VVLHPJYSQVDIGLIKLK_Glycan_NNH(HN(HEX&n-acetyl&sulfate))(HN(HEX&n-acetyl&sulfate))
	QNQCFYJSSYLNVQR_Glycan_6-7-1-0-3	KAFITJFSMIIDGMTYPGIIK_Glycan_6-3-0-0-0	KAFITJFSMIIDGMTYPGIIK_Glycan_6-3-0-0-0
	LNAENJATFYFK_Glycan_6-5-2-0-1	QQQHLFGSJVTDCSGN_Glycan_5-4-1-0-4	QQQHLFGSJVTDCSGN_Glycan_5-4-1-0-4
	THTNISESHPJATFSAVGEASICEDDWNSGER_Glycan_8-6-3-0-2	LTFQQJASSMCVPDQDTAIR_Glycan_4-3-0-0-1	LTFQQJASSMCVPDQDTAIR_Glycan_4-3-0-0-1
	JESVHPFSPFEVK_Glycan_10-7-0-0-2	QQQHLFGSJVTDCSG_Glycan_6-6-0-0-2	QQQHLFGSJVTDCSG_Glycan_6-6-0-0-2
	ADGTVNQIEGEATPVJLTEPAK_Glycan_5-4-1-0-1	VLHPJYSQVDIGLIK_Glycan_3-8-0-0-1	VLHPJYSQVDIGLIK_Glycan_3-8-0-0-1
	THTNISESHPJATFSAVGEASICEDDWNSGER_Glycan_7-6-3-0-3	GLTFQQJASSMCVPDQDTAIR_Glycan_5-5-0-0-5	GLTFQQJASSMCVPDQDTAIR_Glycan_5-5-0-0-5
	THTNISESHPJATFSAVGEASICEDDWNSGER_Glycan_8-6-2-0-4	GLTFQQJASSMCVPDQDTAIR_Glycan_6-5-0-0-4	GLTFQQJASSMCVPDQDTAIR_Glycan_6-5-0-0-4
	THTJISESHPNATFSAVGEASICEDDWNSGER_Glycan_11-8-1-0-1	ADGTVNQIEGEATPVJLTEPAKLEVK_Glycan_6-5-0-0-3	ADGTVNQIEGEATPVJLTEPAKLEVK_Glycan_6-5-0-0-3
	SJSSTQFEVK_Glycan_6-4-2-0-1	TKEJLTAPGSDSAVFFEQGTTR_Glycan_9-2-0-0-1	TKEJLTAPGSDSAVFFEQGTTR_Glycan_9-2-0-0-1
	QDQCIYJTTYLNVQR_Glycan_7-6-2-0-0	VIDFJCTTSSVSSALANTK_Glycan_5-4-1-0-2	VIDFJCTTSSVSSALANTK_Glycan_5-4-1-0-2
	YJTTYLNVQR_Glycan_6-4-1-0-2	EJLTAPGSDSAVFFEQGTTR_Glycan_4-3-0-0-2	EJLTAPGSDSAVFFEQGTTR_Glycan_4-3-0-0-2
	QDQCIYJTTYLNVQR_Glycan_8-6-1-0-1	HKPEIJSTTHPGADLQENFCR_Glycan_3-4-1-0-0	HKPEIJSTTHPGADLQENFCR_Glycan_3-4-1-0-0
	THTJISESHPNATFSAVGEASICEDDWNSGER_Glycan_11-7-1-0-1	PVJLTEPAKLEVK_Glycan_6-7-4-0-1	PVJLTEPAKLEVK_Glycan_6-7-4-0-1
	KCDPTEVELDNQIVTATQSJICDEDSATETCYTYDR_Glycan_6-5-2-0-1	QQQHLFGSJVTDCSGNFCLFR_Glycan_4-5-0-0-1	QQQHLFGSJVTDCSGNFCLFR_Glycan_4-5-0-0-1
	QNQCFYJSSYLNVQR_Glycan_3-4-1-0-1	QDQCIYJTTYLNVQR_Glycan_7-5-2-0-1	QDQCIYJTTYLNVQR_Glycan_7-5-2-0-1
	THTJISESHPNATFSAVGEASICEDDWNSGER_Glycan_10-7-1-0-1	TPPSQPPGNVVWJATDTK_Glycan_8-5-0-0-0	TPPSQPPGNVVWJATDTK_Glycan_8-5-0-0-0
	HSHNJNSSDLHPHK_Glycan_5-4-2-0-0	JTTYLNVQR_Glycan_10-10-0-0-1	JTTYLNVQR_Glycan_10-10-0-0-1
	JSSYLNVQR_Glycan_9-6-2-0-2	QVHFFVJASDVDNVK_Glycan_6-5-3-0-0	QVHFFVJASDVDNVK_Glycan_6-5-3-0-0
	NQCFYJSSYLNVQR_Glycan_7-6-3-0-0	JLTEPAKLEVK_Glycan_10-7-1-0-4	JLTEPAKLEVK_Glycan_10-7-1-0-4
	LALVSGNJTVPFAVSLVDSTSEK_Glycan_N(NH(HN(HEX&n-acetyl&sulfate))(HH))(F)	KYNSQJQSNNQFVLYR_Glycan_3-7-0-0-1	KYNSQJQSNNQFVLYR_Glycan_3-7-0-0-1
	THTJISESHPNATFSAVGEASICEDDWNSGER_Glycan_10-7-2-0-0	QQQHLFGSJVTDCSGNF_Glycan_5-4-2-0-0	QQQHLFGSJVTDCSGNF_Glycan_5-4-2-0-0
	DQCIYJTTYLNVQR_Glycan_4-5-0-0-2	TVNQIEGEATPVJLTEPAKLEVK_Glycan_4-5-1-0-4	TVNQIEGEATPVJLTEPAKLEVK_Glycan_4-5-1-0-4
	QDQCIYJTTYLNVQR_Glycan_6-5-2-0-0	EJLTAPGSDSAVFFEQGTTR_Glycan_4-4-0-0-2	EJLTAPGSDSAVFFEQGTTR_Glycan_4-4-0-0-2
	QDQCIYJTTYLNVQR_Glycan_8-6-1-0-2	EJLTAPGSDSAVFFEQGTTR_Glycan_5-6-2-0-3	EJLTAPGSDSAVFFEQGTTR_Glycan_5-6-2-0-3
	QDQCIYJTTYLNVQR_Glycan_8-6-2-0-0	FFVJASDVDNVK_Glycan_3-7-0-0-1	FFVJASDVDNVK_Glycan_3-7-0-0-1
	THTJISESHPNATFSAVGEASICEDDWNSGER_Glycan_7-6-3-0-3	TVNQIEGEATPVJLTEPAKLEVK_Glycan_4-6-2-0-4	TVNQIEGEATPVJLTEPAKLEVK_Glycan_4-6-2-0-4
	LALVSGJNTVPFAVSLVDSTSEK_Glycan_7-2-0-0-1	CGLVPVLAENYJK_Glycan_5-4-0-0-2	CGLVPVLAENYJK_Glycan_5-4-0-0-2
	LAJLTQGEDQYYLR_Glycan_6-5-1-0-1	QQQHLFGSJVTDCSGNFCLFR_Glycan_4-5-0-0-0	QQQHLFGSJVTDCSGNFCLFR_Glycan_4-5-0-0-0
	LNAENJATFYFK_Glycan_7-5-1-0-2	VAGEJASLPCPAR_Glycan_5-4-3-0-0	VAGEJASLPCPAR_Glycan_5-4-3-0-0
	LAJLTQGEDQYYLR_Glycan_5-4-1-0-1	HGIQYFNJNTQHSSLFMLNEVK_Glycan_6-5-2-0-0	HGIQYFNJNTQHSSLFMLNEVK_Glycan_6-5-2-0-0
	JSSYLNVQR_Glycan_9-6-1-0-1	EJLTAPGSDSAVFFEQGTTR_Glycan_4-4-1-0-0	EJLTAPGSDSAVFFEQGTTR_Glycan_4-4-1-0-0
	THTNISESHPJATFSAVGEASICEDDWNSGER_Glycan_10-6-1-0-1	ALPQPQJVTSLLGCTH_Glycan_6-4-1-0-1	ALPQPQJVTSLLGCTH_Glycan_6-4-1-0-1
	JSSYLNVQR_Glycan_9-6-2-0-1	JLTEPAKLEVK_Glycan_8-6-2-0-3	JLTEPAKLEVK_Glycan_8-6-2-0-3
	LYNNHJYTDCTSEGR_Glycan_5-4-2-0-1	PQJLTNMNK_Glycan_5-2-0-0-1	PQJLTNMNK_Glycan_5-2-0-0-1
	QQQHLFGSJVTDCSGNF_Glycan_6-4-0-0-1	QDQCIYNTTYLNVQREJGTISR_Glycan_4-5-1-0-1	QDQCIYNTTYLNVQREJGTISR_Glycan_4-5-1-0-1
	YJSSYLNVQR_Glycan_8-6-4-0-4	TRQDQCIYJTTYLNVQR_Glycan_8-6-1-0-1	TRQDQCIYJTTYLNVQR_Glycan_8-6-1-0-1
	VGJMSANASDQER_Glycan_5-7-1-0-2	JLTEPAKLEVK_Glycan_9-7-2-0-3	JLTEPAKLEVK_Glycan_9-7-2-0-3
	NQCFYJSSYLNVQR_Glycan_5-4-1-0-1	HGIQYFNJNTQHSSLFMLNEVKR_Glycan_3-5-1-0-2	HGIQYFNJNTQHSSLFMLNEVKR_Glycan_3-5-1-0-2
	YJSSYLNVQR_Glycan_6-4-2-0-4	GGNSNGALCHFPFLYNNHJYTDCTSEGR_Glycan_5-4-0-0-2	GGNSNGALCHFPFLYNNHJYTDCTSEGR_Glycan_5-4-0-0-2
	SLSCQMAALQGJGSER_Glycan_6-6-1-0-0	PITJATLDR_Glycan_5-5-2-0-4	PITJATLDR_Glycan_5-5-2-0-4
	KCGLVPVLAENYJK_Glycan_4-3-1-0-0	IJTTNVMGTSLTVR_Glycan_5-4-0-0-1	IJTTNVMGTSLTVR_Glycan_5-4-0-0-1
	QDQCIYJTTYLNVQR_Glycan_8-6-1-0-3	ELHHLQEQJVSNAFLDKGEFYIGSK_Glycan_6-5-2-0-2	ELHHLQEQJVSNAFLDKGEFYIGSK_Glycan_6-5-2-0-2
	THTJISESHPNATFSAVGEASICEDDWNSGER_Glycan_6-6-3-0-3	VVLHPJYSQVDIGLIK_Glycan_5-4-0-0-0	VVLHPJYSQVDIGLIK_Glycan_5-4-0-0-0
	LVPVPITJATLDR_Glycan_6-5-0-0-0	LAGKPTHVJVSVVMAEVDGTCY_Glycan_5-4-0-0-3	LAGKPTHVJVSVVMAEVDGTCY_Glycan_5-4-0-0-3
	THTNISESHPJATFSAVGEASICEDDWNSGER_Glycan_11-7-1-0-1	LAGKPTHVJVSVVMAEVDGTCY_Glycan_5-4-1-0-1	LAGKPTHVJVSVVMAEVDGTCY_Glycan_5-4-1-0-1
	KCGLVPVLAENYJK_Glycan_5-4-2-0-1	ELHHLQEQJVSNAFLDKGEFYIGSK_Glycan_6-5-2-0-1	ELHHLQEQJVSNAFLDKGEFYIGSK_Glycan_6-5-2-0-1
	SLSCQMAALQGJGSER_Glycan_3-9-0-0-1	GJWSAMPSCK_Glycan_4-7-0-0-0	GJWSAMPSCK_Glycan_4-7-0-0-0
	NQCFYJSSYLNVQR_Glycan_7-2-0-0-1	GTVNQIEGEATPVJLTEPAKLEVK_Glycan_6-6-0-0-2	GTVNQIEGEATPVJLTEPAKLEVK_Glycan_6-6-0-0-2
	QDQCIYJTTYLNVQR_Glycan_7-4-2-0-3	GGNSNGALCHFPFLYNNHJYTDCTSEGR_Glycan_5-4-1-0-0	GGNSNGALCHFPFLYNNHJYTDCTSEGR_Glycan_5-4-1-0-0
	THTJISESHPNATFSAVGEASICEDDWNSGER_Glycan_7-6-4-0-1	ADGTVNQIEGEATPVJLTEPAKLEVK_Glycan_5-4-1-0-0	ADGTVNQIEGEATPVJLTEPAKLEVK_Glycan_5-4-1-0-0
	QDQCIYJTTYLNVQR_Glycan_6-4-2-0-4	EJLTAPGSDSAVFFEQGTTR_Glycan_3-3-1-0-0	EJLTAPGSDSAVFFEQGTTR_Glycan_3-3-1-0-0
	QDQCIYJTTYLNVQR_Glycan_6-5-2-0-1	LVPVPITJATLDR_Glycan_6-5-2-0-1	LVPVPITJATLDR_Glycan_6-5-2-0-1
	THTNISESHPJATFSAVGEASICEDDWNSGER_Glycan_10-7-1-0-1	ELHHLQEQJVSNAFLDKGEFYIGSK_Glycan_6-5-2-0-0	ELHHLQEQJVSNAFLDKGEFYIGSK_Glycan_6-5-2-0-0
	JTTYLNVQR_Glycan_10-7-1-0-4	LAGKPTHVJVSVVMAEVDGTCY_Glycan_5-5-1-0-0	LAGKPTHVJVSVVMAEVDGTCY_Glycan_5-5-1-0-0
	QNQCFYJSSYLNVQR_Glycan_6-7-2-0-1	LNAAKALPQPQJVTSLLGCTH_Glycan_6-7-0-0-4	LNAAKALPQPQJVTSLLGCTH_Glycan_6-7-0-0-4
	LNAENJATFYFK_Glycan_6-5-2-0-0	LVPVPITJATLDR_Glycan_6-5-2-0-0	LVPVPITJATLDR_Glycan_6-5-2-0-0
	QDQCIYJTTYLNVQR_Glycan_9-6-1-0-0	ADGTVNQIEGEATPVJLTEPAKLEVK_Glycan_5-4-1-0-1	ADGTVNQIEGEATPVJLTEPAKLEVK_Glycan_5-4-1-0-1
	LVPVPITJATLDR_Glycan_8-9-0-0-0	ADGTVNQIEGEATPVJLTEPAKLEVK_Glycan_6-3-0-0-2	ADGTVNQIEGEATPVJLTEPAKLEVK_Glycan_6-3-0-0-2
	QDQCIYJTTYLNVQR_Glycan_9-7-1-0-5	IEGEATPVJLTEPAKLEVK_Glycan_5-6-0-0-5	IEGEATPVJLTEPAKLEVK_Glycan_5-6-0-0-5
	ADGTVNQIEGEATPVJLTEPAK_Glycan_6-5-1-0-0	GTVNQIEGEATPVJLTEPAKLEVK_Glycan_5-5-0-0-3	GTVNQIEGEATPVJLTEPAKLEVK_Glycan_5-5-0-0-3
	QDQCIYJTTYLNVQR_Glycan_9-6-0-0-2	PVJLTEPAKLEVK_Glycan_6-6-3-0-2	PVJLTEPAKLEVK_Glycan_6-6-3-0-2
	QNQCFYJSSYLNVQR_Glycan_6-5-1-0-1	VNQIEGEATPVJLTEPAKLEVK_Glycan_6-5-0-0-3	VNQIEGEATPVJLTEPAKLEVK_Glycan_6-5-0-0-3
	QCFYJSSYLNVQR_Glycan_10-8-1-0-2	ELHHLQEQJVSNAFLDKGEFYIGSK_Glycan_5-4-1-0-3	ELHHLQEQJVSNAFLDKGEFYIGSK_Glycan_5-4-1-0-3
	QNQCFYJSSYLNVQR_Glycan_8-6-1-0-2	NJNTQHSSLFMLNEVK_Glycan_5-4-1-0-3	NJNTQHSSLFMLNEVK_Glycan_5-4-1-0-3
	THTJISESHPNATFSAVGEASICEDDWNSGER_Glycan_10-6-1-0-1	ADGTVNQIEGEATPVJLTEPAKLEVK_Glycan_7-5-0-0-1	ADGTVNQIEGEATPVJLTEPAKLEVK_Glycan_7-5-0-0-1
	THTNISESHPJATFSAVGEASICEDDWNSGER_Glycan_6-5-4-0-1	AJWTLTPLK_Glycan_NNH(HN(HEX&n-acetyl&sulfate))(H)	AJWTLTPLK_Glycan_NNH(HN(HEX&n-acetyl&sulfate))(H)
	STGKPTLYJVSLVMSDTAGTC_Glycan_6-2-0-0-0	HAJWTLTPLK_Glycan_6-3-2-0-2	HAJWTLTPLK_Glycan_6-3-2-0-2
	ADGTVNQIEGEATPVJLTEPAK_Glycan_6-4-0-0-2	ELHHLQEQJVSNAFLDKGEFYIGSK_Glycan_5-4-2-0-1	ELHHLQEQJVSNAFLDKGEFYIGSK_Glycan_5-4-2-0-1
	LAJLTQGEDQYYLR_Glycan_6-5-1-0-0	ADGTVNQIEGEATPVJLTEPAKLEVK_Glycan_6-4-0-0-2	ADGTVNQIEGEATPVJLTEPAKLEVK_Glycan_6-4-0-0-2
	JSSYLNVQR_Glycan_9-6-1-0-3	ELHHLQEQJVSNAFLDKGEFYIGSK_Glycan_5-4-1-0-4	ELHHLQEQJVSNAFLDKGEFYIGSK_Glycan_5-4-1-0-4
	THTJISESHPNATFSAVGEASICEDDWNSGER_Glycan_9-8-1-0-1	ELHHLQEQJVSNAFLDKGEFYIGSK_Glycan_6-4-1-0-4	ELHHLQEQJVSNAFLDKGEFYIGSK_Glycan_6-4-1-0-4
	KAALSWSNGJGTASCR_Glycan_7-5-0-0-0	PVJLTEPAKLEVK_Glycan_8-8-1-0-1	PVJLTEPAKLEVK_Glycan_8-8-1-0-1
	THTJISESHPNATFSAVGEASICEDDWNSGER_Glycan_6-5-4-0-1	CGLVPVLAENYJK_Glycan_5-4-1-0-2	CGLVPVLAENYJK_Glycan_5-4-1-0-2
	QNQCFYJSSYLNVQR_Glycan_7-5-0-0-3	IIVPLNNREJISDPTSPLR_Glycan_5-4-1-0-3	IIVPLNNREJISDPTSPLR_Glycan_5-4-1-0-3
	QNQCFYJSSYLNVQR_Glycan_8-6-1-0-1	TELFSSSCPGGIMLJETGQGYQR_Glycan_4-4-0-0-1	TELFSSSCPGGIMLJETGQGYQR_Glycan_4-4-0-0-1
	IJTTNVMGTSLTVR_Glycan_5-3-1-0-0	HGIQYFNJNTQHSSLFMLNEVK_Glycan_4-6-0-0-2	HGIQYFNJNTQHSSLFMLNEVK_Glycan_4-6-0-0-2
	QDQCIYJTTYLNVQR_Glycan_7-5-1-0-1	CQDCPLLAPLJDTR_Glycan_6-7-0-0-3	CQDCPLLAPLJDTR_Glycan_6-7-0-0-3
	ADGTVNQIEGEATPVJLTEPAK_Glycan_5-4-1-0-0	VCQDCPLLAPLJDTR_Glycan_7-5-0-0-3	VCQDCPLLAPLJDTR_Glycan_7-5-0-0-3
	AYLLPAPPAPGJASESEEDR_Glycan_5-4-1-0-1	ELHHLQEQJVSNAFLDKGEFYIGSK_Glycan_5-4-2-0-0	ELHHLQEQJVSNAFLDKGEFYIGSK_Glycan_5-4-2-0-0
	KLNAENJATFYFK_Glycan_6-4-0-0-0	VNQIEGEATPVJLTEPAKLEVK_Glycan_6-5-0-0-2	VNQIEGEATPVJLTEPAKLEVK_Glycan_6-5-0-0-2
	SIJTTNVMGTSLTVR_Glycan_4-4-0-0-1	ELHHLQEQJVSNAFLDKGEFYIGSK_Glycan_5-4-1-0-2	ELHHLQEQJVSNAFLDKGEFYIGSK_Glycan_5-4-1-0-2
	NQCFYJSSYLNVQR_Glycan_6-5-2-0-1	CGLVPVLAENYJK_Glycan_6-4-0-0-3	CGLVPVLAENYJK_Glycan_6-4-0-0-3
	QNQCFYJSSYLNVQR_Glycan_9-7-2-0-2	LVPVPITJATLDR_Glycan_5-4-2-0-0	LVPVPITJATLDR_Glycan_5-4-2-0-0
	JSSYLNVQR_Glycan_8-8-1-0-4	QJVSNAFLDK_Glycan_5-5-0-0-1	QJVSNAFLDK_Glycan_5-5-0-0-1
	KCDPTEVELDNQIVTATQSJICDEDSATETCYTYDR_Glycan_6-5-2-0-0	ADGTVNQIEGEATPVJLTEPAKLEVK_Glycan_6-4-0-0-1	ADGTVNQIEGEATPVJLTEPAKLEVK_Glycan_6-4-0-0-1
	THTJISESHPNATFSAVGEASICEDDWNSGER_Glycan_7-6-3-0-2	EJLTAPGSDSAVFFEQGTTR_Glycan_5-4-2-0-0	EJLTAPGSDSAVFFEQGTTR_Glycan_5-4-2-0-0
	LNAENJATFYFK_Glycan_5-4-2-0-1	ALPQPQJVTSLLGCTH_Glycan_4-7-1-0-0	ALPQPQJVTSLLGCTH_Glycan_4-7-1-0-0
	QNQCFYJSSYLNVQR_Glycan_8-6-0-0-5	AFLSLGAHJTTLTEILK_Glycan_4-3-0-0-3	AFLSLGAHJTTLTEILK_Glycan_4-3-0-0-3
	QNQCFYJSSYLNVQR_Glycan_6-4-2-0-4	CQDCPLLAPLJDTR_Glycan_5-7-1-0-2	CQDCPLLAPLJDTR_Glycan_5-7-1-0-2
	LNVEAAJWTVR_Glycan_5-4-1-0-0	ADGTVNQIEGEATPVJLTEPAKLEVK_Glycan_5-4-0-0-3	ADGTVNQIEGEATPVJLTEPAKLEVK_Glycan_5-4-0-0-3
	QCIYJTTYLNVQR_Glycan_8-6-1-0-1	CGLVPVLAENYJK_Glycan_5-4-2-0-0	CGLVPVLAENYJK_Glycan_5-4-2-0-0
	JTTYLNVQR_Glycan_7-4-1-0-2	IIVPLNNREJISDPTSPLR_Glycan_5-4-1-0-2	IIVPLNNREJISDPTSPLR_Glycan_5-4-1-0-2
	LAGKPTHVJVSVVMAEVDGTC_Glycan_5-4-2-0-1	TELFSSSCPGGIMLJETGQGYQR_Glycan_4-3-0-0-1	TELFSSSCPGGIMLJETGQGYQR_Glycan_4-3-0-0-1
	QNQCFYJSSYLNVQR_Glycan_9-7-2-0-1	CQDCPLLAPLJDTR_Glycan_6-7-0-0-2	CQDCPLLAPLJDTR_Glycan_6-7-0-0-2
	QNQCFYJSSYLNVQR_Glycan_7-5-1-0-2	ELHHLQEQJVSNAFLDKGEFYIGSK_Glycan_6-4-2-0-0	ELHHLQEQJVSNAFLDKGEFYIGSK_Glycan_6-4-2-0-0
	QDQCIYJTTYLNVQR_Glycan_7-5-1-0-2	CGLVPVLAENYJK_Glycan_12-2-0-0-0	CGLVPVLAENYJK_Glycan_12-2-0-0-0
	LAJLTQGEDQYYLR_Glycan_5-4-1-0-0	IIVPLNNREJISDPTSPLR_Glycan_5-4-0-0-3	IIVPLNNREJISDPTSPLR_Glycan_5-4-0-0-3
	JSSYLNVQR_Glycan_9-4-0-0-1	JTTYLNVQR_Glycan_8-8-0-0-5	JTTYLNVQR_Glycan_8-8-0-0-5
	LAGKPTHVJVSVVMAEVDGTC_Glycan_NNH(HN(HEX&n-acetyl&sulfate))(H)	VVLHPJYSQVDIGLIK_Glycan_5-4-1-0-2	VVLHPJYSQVDIGLIK_Glycan_5-4-1-0-2
	LAGKPTHVJVSVVMAEVDGTC_Glycan_6-5-2-0-0	LVPVLAENYJK_Glycan_4-3-2-0-2	LVPVLAENYJK_Glycan_4-3-2-0-2
	LGJATAIFFLPDEGK_Glycan_6-8-0-0-0	VVLHPJYSQVDIGLIK_Glycan_6-4-1-0-1	VVLHPJYSQVDIGLIK_Glycan_6-4-1-0-1
	GTVNQIEGEATPVJLTEPAK_Glycan_5-5-0-0-2	KVCQDCPLLAPLJDTR_Glycan_6-4-0-0-2	KVCQDCPLLAPLJDTR_Glycan_6-4-0-0-2
	JSSYLNVQR_Glycan_7-7-1-0-5	KIPAIJQTITEANEK_Glycan_4-7-1-0-2	KIPAIJQTITEANEK_Glycan_4-7-1-0-2
	KVCQDCPLLAPLJDTR_Glycan_5-4-1-0-0	LKYEJEVALR_Glycan_5-7-1-0-4	LKYEJEVALR_Glycan_5-7-1-0-4
	LJETGQGYQR_Glycan_7-6-1-0-4	TELFSSSCPGGIMLJETGQGYQR_Glycan_3-3-0-0-1	TELFSSSCPGGIMLJETGQGYQR_Glycan_3-3-0-0-1
	PGGIMLJETGQGYQR_Glycan_6-6-2-0-0	TEGRPDMKTELFSSSCPGGIMLJETGQGYQR_Glycan_3-4-0-0-2	TEGRPDMKTELFSSSCPGGIMLJETGQGYQR_Glycan_3-4-0-0-2
	JSSYLNVQR_Glycan_6-7-0-0-0	CQDCPLLAPLJDTR_Glycan_4-6-0-0-3	CQDCPLLAPLJDTR_Glycan_4-6-0-0-3
	LNAENJATFYFK_Glycan_5-4-2-0-0	TELFSSSCPGGIMLJETGQGYQR_Glycan_6-3-0-0-1	TELFSSSCPGGIMLJETGQGYQR_Glycan_6-3-0-0-1
	KDFEDLYTPVJGSIVIVR_Glycan_8-7-2-0-2	LVPVLAENYJK_Glycan_5-3-2-0-1	LVPVLAENYJK_Glycan_5-3-2-0-1
	WSDIWJATK_Glycan_5-4-1-0-0	QQQHLFGSJVTDCSGNFCLFR_Glycan_4-3-2-0-1	QQQHLFGSJVTDCSGNFCLFR_Glycan_4-3-2-0-1
	CPLLAPLJDTR_Glycan_5-4-2-0-0	MAWPEDHVFISTPSFJYTGR_Glycan_4-3-0-0-2	MAWPEDHVFISTPSFJYTGR_Glycan_4-3-0-0-2
	QNQCFYJSSYLNVQR_Glycan_7-5-1-0-1	LVPVLAENYJK_Glycan_7-6-4-0-0	LVPVLAENYJK_Glycan_7-6-4-0-0
	SIJTTNVMGTSLTVR_Glycan_3-4-0-0-1	YFYJGTSMACETFQYGGCMGNGNNFVTEK_Glycan_3-5-1-0-3	YFYJGTSMACETFQYGGCMGNGNNFVTEK_Glycan_3-5-1-0-3
	THTNISESHPJATFSAVGEASICEDDWNSGER_Glycan_9-7-1-0-1	CGLVPVLAENYJKSDNCEDTPEAGYFAIAVVK_Glycan_5-2-0-0-1	CGLVPVLAENYJKSDNCEDTPEAGYFAIAVVK_Glycan_5-2-0-0-1
	FLJDTMAVYEAK_Glycan_5-4-2-0-1	STGKPTLYJVSLVMSDTAGTC_Glycan_8-2-0-0-0	STGKPTLYJVSLVMSDTAGTC_Glycan_8-2-0-0-0
	LVPVPITJATLDR_Glycan_5-4-0-0-0	YFYJGTSMACETFQYGGCMGNGNNFVTEK_Glycan_4-5-0-0-4	YFYJGTSMACETFQYGGCMGNGNNFVTEK_Glycan_4-5-0-0-4
	CPLLAPLJDTR_Glycan_12-7-0-0-0	QQQHLFGSJVTDCSGNFCLFR_Glycan_6-5-0-0-1	QQQHLFGSJVTDCSGNFCLFR_Glycan_6-5-0-0-1
	KEDALJETR_Glycan_7-8-0-0-0	YFYJGTSMACETFQYGGCMGNGNNFVTEK_Glycan_5-7-0-0-0	YFYJGTSMACETFQYGGCMGNGNNFVTEK_Glycan_5-7-0-0-0
	KVCQDCPLLAPLJDTR_Glycan_5-4-1-0-1	QYGGCMGNGNJFVTEK_Glycan_3-2-0-0-1	QYGGCMGNGNJFVTEK_Glycan_3-2-0-0-1
	TFQQJASSMCVPDQDTAIR_Glycan_3-5-0-0-3	STGKPTLYJVSLVMSDTAGTC_Glycan_3-6-0-0-0	STGKPTLYJVSLVMSDTAGTC_Glycan_3-6-0-0-0
	KVCQDCPLLAPLJDTR_Glycan_7-5-2-0-0	LVPVPITJATLDR_Glycan_4-3-2-0-2	LVPVPITJATLDR_Glycan_4-3-2-0-2
	DKMFSQJDTR_Glycan_3-8-0-0-1	KVCQDCPLLAPLJDTR_Glycan_7-4-0-0-1	KVCQDCPLLAPLJDTR_Glycan_7-4-0-0-1
	THTNISESHPJATFSAVGEASICEDDWNSGER_Glycan_11-7-1-0-0	CGLVPVLAENYJK_Glycan_6-4-1-0-1	CGLVPVLAENYJK_Glycan_6-4-1-0-1
	AAFNAQNJGSNFQLEEISR_Glycan_5-4-0-0-0	HGIQYFNJNTQHSSLFMLNEVK_Glycan_4-4-1-0-1	HGIQYFNJNTQHSSLFMLNEVK_Glycan_4-4-1-0-1
	LAJLTQGEDQYYLR_Glycan_4-3-1-0-0	VVLHPJYSQVDIGLIK_Glycan_5-4-2-0-3	VVLHPJYSQVDIGLIK_Glycan_5-4-2-0-3
	VIHJESTCEQLAK_Glycan_5-3-1-0-2	LVPVPITJATLDR_Glycan_9-7-1-0-1	LVPVPITJATLDR_Glycan_9-7-1-0-1
	LAPLJDTR_Glycan_7-6-0-0-4	LNVEAAJWTVR_Glycan_3-3-0-0-2	LNVEAAJWTVR_Glycan_3-3-0-0-2
	LHJLTTGTPAR_Glycan_4-3-2-0-2	QCFYNSSYLNVQREJGTVSR_Glycan_4-3-0-1-0	QCFYNSSYLNVQREJGTVSR_Glycan_4-3-0-1-0
	LAGKPTHVJVSVVMAEVDGTC_Glycan_6-5-1-0-0	RNPPMGGNVVIFDTVITNQEEPYQJHSGR_Glycan_5-4-2-0-1	RNPPMGGNVVIFDTVITNQEEPYQJHSGR_Glycan_5-4-2-0-1
	KEDALJETR_Glycan_5-6-0-0-5	VCQDCPLLAPLJDTR_Glycan_5-4-2-0-0	VCQDCPLLAPLJDTR_Glycan_5-4-2-0-0
	ADGTVNQIEGEATPVJLTEPAK_Glycan_4-3-1-0-0	KAFITJFSMIIDGMTYPGIIK_Glycan_6-2-0-0-1	KAFITJFSMIIDGMTYPGIIK_Glycan_6-2-0-0-1
	LAJLTQGEDQYYLR_Glycan_6-5-2-0-1	ELHHLQEQJVSNAFLDKGEFY_Glycan_5-7-0-0-1	ELHHLQEQJVSNAFLDKGEFY_Glycan_5-7-0-0-1
	QCFYJSSYLNVQR_Glycan_8-6-0-0-2	VVLHPJYSQVDIGLIK_Glycan_6-5-1-0-1	VVLHPJYSQVDIGLIK_Glycan_6-5-1-0-1
	ADGTVNQIEGEATPVJLTEPAK_Glycan_6-5-2-0-1	LNVQREJGTVSR_Glycan_4-7-0-0-4	LNVQREJGTVSR_Glycan_4-7-0-0-4
	KKEDALJETR_Glycan_4-7-1-0-2	LVPVLAENYJK_Glycan_6-3-2-0-2	LVPVLAENYJK_Glycan_6-3-2-0-2
	QDQCIYJTTYLNVQR_Glycan_5-4-2-0-0	PDMKTELFSSSCPGGIMLJETGQGYQR_Glycan_5-4-0-0-1	PDMKTELFSSSCPGGIMLJETGQGYQR_Glycan_5-4-0-0-1
	EDNAVQPJSSYTYVWHATER_Glycan_5-4-2-0-0	PTHVJVSVVMAEVDGTC_Glycan_6-4-0-0-0	PTHVJVSVVMAEVDGTC_Glycan_6-4-0-0-0
	KCDPTEVELDNQIVTATQSJICDEDSATETCYTYDR_Glycan_8-6-3-0-1	VVLHPJYSQVDIGLIK_Glycan_6-5-0-0-3	VVLHPJYSQVDIGLIK_Glycan_6-5-0-0-3
	KCDPTEVELDNQIVTATQSJICDEDSATETCYTYDR_Glycan_5-4-4-0-0	TELFSSSCPGGIMLJETGQGYQR_Glycan_5-5-0-0-3	TELFSSSCPGGIMLJETGQGYQR_Glycan_5-5-0-0-3
	THTJISESHPNATFSAVGEASICEDDWNSGER_Glycan_8-6-2-0-4	PVLAENYJK_Glycan_4-7-0-0-4	PVLAENYJK_Glycan_4-7-0-0-4
	LAGKPTHVJVSVVMAEVDGTC_Glycan_5-5-0-0-1	VIDFJCTTSSVSSALANTK_Glycan_5-4-2-0-0	VIDFJCTTSSVSSALANTK_Glycan_5-4-2-0-0
	LAGKPTHVJVSVVMAEVDGTC_Glycan_6-5-0-0-1	WECKJDTLLGIK_Glycan_6-8-0-0-1	WECKJDTLLGIK_Glycan_6-8-0-0-1
	KLNAENJATFYFK_Glycan_5-6-2-0-2	VSHHJLTTGATLINEQWLLTTAK_Glycan_7-4-1-0-1	VSHHJLTTGATLINEQWLLTTAK_Glycan_7-4-1-0-1
	QDQCIYJTTYLNVQR_Glycan_6-4-1-0-1	VLHPJYSQVDIGLIK_Glycan_7-6-1-0-2	VLHPJYSQVDIGLIK_Glycan_7-6-1-0-2
	LAGKPTHVJVSVVMAEVDGTC_Glycan_5-4-0-0-1	EJLTAPGSDSAVFFEQGTTR_Glycan_5-4-1-0-2	EJLTAPGSDSAVFFEQGTTR_Glycan_5-4-1-0-2
	KCDPTEVELDNQIVTATQSJICDEDSATETCYTYDR_Glycan_7-6-3-0-1	EJLTAPGSDSAVFFEQGTTR_Glycan_6-4-0-0-3	EJLTAPGSDSAVFFEQGTTR_Glycan_6-4-0-0-3
	SLSCQMAALQGJGSER_Glycan_6-5-1-0-4	TELFSSSCPGGIMLJETGQGYQR_Glycan_6-5-1-0-0	TELFSSSCPGGIMLJETGQGYQR_Glycan_6-5-1-0-0
	FTPJKTEDTIFLR_Glycan_6-5-3-0-0	AFLSLGAHJTTLTEILK_Glycan_6-5-1-0-4	AFLSLGAHJTTLTEILK_Glycan_6-5-1-0-4
	QNQCFYJSSYLNVQR_Glycan_6-7-2-0-4	VVLHPJYSQVDIGLIK_Glycan_5-4-1-0-0	VVLHPJYSQVDIGLIK_Glycan_5-4-1-0-0
	LCMGSGLJLCEPNNK_Glycan_5-4-2-0-0	KAFITJFSMIIDGMTYPGIIK_Glycan_6-3-0-0-2	KAFITJFSMIIDGMTYPGIIK_Glycan_6-3-0-0-2
	THTNISESHPJATFSAVGEASICEDDWNSGER_Glycan_5-4-0-0-2	JLTTGATLINEQWLLTTAK_Glycan_6-7-0-0-4	JLTTGATLINEQWLLTTAK_Glycan_6-7-0-0-4
	KCDPTEVELDNQIVTATQSJICDEDSATETCYTYDR_Glycan_6-5-3-0-1	SYJVTSVLFR_Glycan_6-4-1-0-1	SYJVTSVLFR_Glycan_6-4-1-0-1
	THTNISESHPJATFSAVGEASICEDDWNSGER_Glycan_10-7-2-0-1	VVLHPJYSQVDIGLIK_Glycan_6-4-0-0-1	VVLHPJYSQVDIGLIK_Glycan_6-4-0-0-1
	LAGKPTHVJVSVVMAEVDGTC_Glycan_4-4-0-0-1	HGIQYFNJNTQHSSLFMLNEVK_Glycan_4-4-0-0-3	HGIQYFNJNTQHSSLFMLNEVK_Glycan_4-4-0-0-3
	ADGTVNQIEGEATPVJLTEPAK_Glycan_12-2-0-0-0	VIDFJCTTSSVSSALANTK_Glycan_5-4-0-0-2	VIDFJCTTSSVSSALANTK_Glycan_5-4-0-0-2
	QDQCIYJTTYLNVQR_Glycan_8-6-2-0-3	TELFSSSCPGGIMLJETGQGYQR_Glycan_4-4-1-0-1	TELFSSSCPGGIMLJETGQGYQR_Glycan_4-4-1-0-1
	FLJDTMAVYEAK_Glycan_5-4-2-0-0	RNPPMGGNVVIFDTVITNQEEPYQJHSGR_Glycan_5-4-1-0-3	RNPPMGGNVVIFDTVITNQEEPYQJHSGR_Glycan_5-4-1-0-3
	KCDPTEVELDNQIVTATQSJICDEDSATETCYTYDR_Glycan_5-5-3-0-1	RYHIYENGTLQIJR_Glycan_6-7-1-0-0	RYHIYENGTLQIJR_Glycan_6-7-1-0-0
	QCFYJSSYLNVQR_Glycan_9-7-1-0-5	VVLHPJYSQVDIGLIKLK_Glycan_9-7-0-0-0	VVLHPJYSQVDIGLIKLK_Glycan_9-7-0-0-0
	GLTFQQJASSMCVPDQDTAIR_Glycan_6-4-1-0-1	TELFSSSCPGGIMLJETGQGYQR_Glycan_4-4-1-0-2	TELFSSSCPGGIMLJETGQGYQR_Glycan_4-4-1-0-2
	QDQCIYJTTYLNVQR_Glycan_7-6-3-0-1	VLHPJYSQVDIGLIK_Glycan_3-4-1-0-3	VLHPJYSQVDIGLIK_Glycan_3-4-1-0-3
	QDQCIYJTTYLNVQR_Glycan_7-6-3-0-0	TELFSSSCPGGIMLJETGQGYQR_Glycan_5-5-0-0-2	TELFSSSCPGGIMLJETGQGYQR_Glycan_5-5-0-0-2
	LAGKPTHVJVSVVMAEVDGTC_Glycan_4-3-0-0-1	PDMKTELFSSSCPGGIMLJETGQGYQR_Glycan_4-3-1-0-0	PDMKTELFSSSCPGGIMLJETGQGYQR_Glycan_4-3-1-0-0
	ADGTVNQIEGEATPVJLTEPAK_Glycan_5-4-2-0-1	VEJTTVYYLVLDVQESDCSVLSR_Glycan_3-4-0-0-0	VEJTTVYYLVLDVQESDCSVLSR_Glycan_3-4-0-0-0
	DQCIYJTTYLNVQR_Glycan_9-8-0-0-3	IIVPLNNREJISDPTSPLR_Glycan_5-4-0-0-5	IIVPLNNREJISDPTSPLR_Glycan_5-4-0-0-5
	THTJISESHPNATFSAVGEASICEDDWNSGER_Glycan_5-4-0-0-2	MVSHHJLTTGATLINEQWLLTTAK_Glycan_7-4-1-0-0	MVSHHJLTTGATLINEQWLLTTAK_Glycan_7-4-1-0-0
	THTJISESHPNATFSAVGEASICEDDWNSGER_Glycan_10-7-2-0-1	KVCQDCPLLAPLJDTR_Glycan_8-5-0-0-4	KVCQDCPLLAPLJDTR_Glycan_8-5-0-0-4
	LAJLTQGEDQYYLR_Glycan_5-4-2-0-1	CGLVPVLAENYJKSDNCEDTPEAGYFAIAVVK_Glycan_3-3-1-0-0	CGLVPVLAENYJKSDNCEDTPEAGYFAIAVVK_Glycan_3-3-1-0-0
	QDQCIYJTTYLNVQR_Glycan_9-6-1-0-3	TELFSSSCPGGIMLJETGQGYQR_Glycan_6-4-0-0-3	TELFSSSCPGGIMLJETGQGYQR_Glycan_6-4-0-0-3
	QDQCIYJTTYLNVQR_Glycan_8-6-2-0-1	LHPJYSQVDIGLIK_Glycan_3-6-2-0-1	LHPJYSQVDIGLIK_Glycan_3-6-2-0-1
	QDQCIYJTTYLNVQR_Glycan_7-5-2-0-2	VVLHPJYSQVDIGLIK_Glycan_5-4-0-0-2	VVLHPJYSQVDIGLIK_Glycan_5-4-0-0-2
	LAJLTQGEDQYYLR_Glycan_6-5-1-0-4	CQDCPLLAPLJDTR_Glycan_5-7-2-0-1	CQDCPLLAPLJDTR_Glycan_5-7-2-0-1
	QDQCIYJTTYLNVQR_Glycan_6-5-3-0-0	TELFSSSCPGGIMLJETGQGYQR_Glycan_5-3-1-0-1	TELFSSSCPGGIMLJETGQGYQR_Glycan_5-3-1-0-1
	QDQCIYJTTYLNVQR_Glycan_9-8-0-0-3	PJYSQVDIGLIK_Glycan_3-7-0-0-1	PJYSQVDIGLIK_Glycan_3-7-0-0-1
	NQCFYJSSYLNVQR_Glycan_7-6-3-0-1	LSLGAHJTTLTEILK_Glycan_5-4-0-0-2	LSLGAHJTTLTEILK_Glycan_5-4-0-0-2
	KCDPTEVELDNQIVTATQSJICDEDSATETCYTYDR_Glycan_6-6-2-0-1	LVPVLAENYJK_Glycan_5-4-3-0-2	LVPVLAENYJK_Glycan_5-4-3-0-2
	LNAENJATFYFK_Glycan_6-5-3-0-1	TELFSSSCPGGIMLJETGQGYQR_Glycan_4-3-1-0-1	TELFSSSCPGGIMLJETGQGYQR_Glycan_4-3-1-0-1
	THTNISESHPJATFSAVGEASICEDDWNSGER_Glycan_11-7-2-0-1	EGYSJISYIVVNHQGISSR_Glycan_4-5-0-0-4	EGYSJISYIVVNHQGISSR_Glycan_4-5-0-0-4
	QDQCIYJTTYLNVQR_Glycan_8-6-2-0-2	ELFSSSCPGGIMLJETGQGYQR_Glycan_3-6-0-0-2	ELFSSSCPGGIMLJETGQGYQR_Glycan_3-6-0-0-2
	ADGTVNQIEGEATPVJLTEPAK_Glycan_6-5-2-0-0	VLJLTDNTYLK_Glycan_4-3-1-0-1	VLJLTDNTYLK_Glycan_4-3-1-0-1
	NQCFYJSSYLNVQR_Glycan_7-6-4-0-0	PJYSQVDIGLIK_Glycan_7-6-0-0-0	PJYSQVDIGLIK_Glycan_7-6-0-0-0
	QNQCFYJSSYLNVQR_Glycan_11-8-0-0-0	TELFSSSCPGGIMLJETGQGYQR_Glycan_3-4-1-0-1	TELFSSSCPGGIMLJETGQGYQR_Glycan_3-4-1-0-1
	LAJLTQGEDQYYLR_Glycan_6-5-2-0-0	CQDCPLLAPLJDTR_Glycan_5-7-2-0-2	CQDCPLLAPLJDTR_Glycan_5-7-2-0-2
	DQCIYJTTYLNVQR_Glycan_9-8-0-0-2	PVLAENYJK_Glycan_5-2-0-0-0	PVLAENYJK_Glycan_5-2-0-0-0
	QDQCIYJTTYLNVQR_Glycan_6-5-3-0-1	LSLGAHJTTLTEILK_Glycan_9-6-3-0-3	LSLGAHJTTLTEILK_Glycan_9-6-3-0-3
	IJTTNVMGTSLTVR_Glycan_5-3-2-0-1	SLGAHJTTLTEILK_Glycan_7-6-4-0-4	SLGAHJTTLTEILK_Glycan_7-6-4-0-4
	LAJLTQGEDQYYLR_Glycan_5-4-1-0-3	VLJLTDNTYLK_Glycan_8-2-0-0-0	VLJLTDNTYLK_Glycan_8-2-0-0-0
	LNAENJATFYFK_Glycan_6-5-3-0-0	CGLVPVLAENYJK_Glycan_7-5-0-0-3	CGLVPVLAENYJK_Glycan_7-5-0-0-3
	QNQCFYJSSYLNVQR_Glycan_6-7-3-0-2	EYVTFLTVTPJLTSVYIANHR_Glycan_11-6-0-0-0	EYVTFLTVTPJLTSVYIANHR_Glycan_11-6-0-0-0
	QNQCFYJSSYLNVQR_Glycan_9-6-1-0-3	VVLHPJYSQVDIGLIK_Glycan_7-6-1-0-2	VVLHPJYSQVDIGLIK_Glycan_7-6-1-0-2
	QDQCIYJTTYLNVQR_Glycan_9-6-1-0-2	FSSSCPGGIMLJETGQGYQR_Glycan_7-4-0-0-1	FSSSCPGGIMLJETGQGYQR_Glycan_7-4-0-0-1
	ADGTVNQIEGEATPVJLTEPAK_Glycan_6-4-1-0-2	KVCQDCPLLAPLJDTR_Glycan_7-5-1-0-2	KVCQDCPLLAPLJDTR_Glycan_7-5-1-0-2
	QNQCFYJSSYLNVQR_Glycan_8-6-2-0-2	KVCQDCPLLAPLJDTR_Glycan_8-5-1-0-1	KVCQDCPLLAPLJDTR_Glycan_8-5-1-0-1
	SLSCQMAALQGJGSER_Glycan_N(NH(HNHNH(NON|a|keto|d&amino))(HN(F)(H)))(F)	QQQHLFGSJVTDCSGNFCLFR_Glycan_5-4-0-0-0	QQQHLFGSJVTDCSGNFCLFR_Glycan_5-4-0-0-0
	QDQCIYJTTYLNVQR_Glycan_7-5-2-0-1	REGDHEFLEVPEAQEDVEATFPVHQPGJYSCSYR_Glycan_5-4-1-0-0	REGDHEFLEVPEAQEDVEATFPVHQPGJYSCSYR_Glycan_5-4-1-0-0
	QCFYJSSYLNVQR_Glycan_8-6-2-0-1	DQCIVDDITYNVJDTFHK_Glycan_5-4-1-0-0	DQCIVDDITYNVJDTFHK_Glycan_5-4-1-0-0
	LAJLTQGEDQYYLR_Glycan_5-4-2-0-0	LSLGAHJTTLTEILK_Glycan_5-4-2-0-1	LSLGAHJTTLTEILK_Glycan_5-4-2-0-1
	QNQCFYJSSYLNVQR_Glycan_8-6-2-0-3	TELFSSSCPGGIMLJETGQGYQR_Glycan_5-4-0-0-2	TELFSSSCPGGIMLJETGQGYQR_Glycan_5-4-0-0-2
	IHVAGETDSSNLJVSEPR_Glycan_5-4-2-0-2	VVLHPJYSQVDIGLIK_Glycan_7-6-2-0-0	VVLHPJYSQVDIGLIK_Glycan_7-6-2-0-0
	QNQCFYJSSYLNVQR_Glycan_5-4-0-1-1	LSLGAHJTTLTEILK_Glycan_6-5-2-0-0	LSLGAHJTTLTEILK_Glycan_6-5-2-0-0
	LAJLTQGEDQYYLR_Glycan_6-5-1-0-2	REGDHEFLEVPEAQEDVEATFPVHQPGJYSCSYR_Glycan_5-4-1-0-1	REGDHEFLEVPEAQEDVEATFPVHQPGJYSCSYR_Glycan_5-4-1-0-1
	JFTENDLLVR_Glycan_5-4-2-0-0	TELFSSSCPGGIMLJETGQGYQR_Glycan_4-3-1-0-0	TELFSSSCPGGIMLJETGQGYQR_Glycan_4-3-1-0-0
	JSSYLNVQR_Glycan_9-6-2-0-5	QCIYJTTYLNVQRENGTISR_Glycan_5-7-0-0-1	QCIYJTTYLNVQRENGTISR_Glycan_5-7-0-0-1
	VCQDCPLLAPLJDTR_Glycan_5-4-2-0-0	AKAALAAFNAQNJGSNFQLEEISR_Glycan_6-4-0-0-3	AKAALAAFNAQNJGSNFQLEEISR_Glycan_6-4-0-0-3
	NQCFYJSSYLNVQR_Glycan_6-5-3-0-1	IQLCPPPPQIPNSHJMTTTLNYR_Glycan_5-4-1-0-2	IQLCPPPPQIPNSHJMTTTLNYR_Glycan_5-4-1-0-2
	ADGTVNQIEGEATPVJLTEPAK_Glycan_5-4-2-0-0	REGDHEFLEVPEAQEDVEATFPVHQPGJYSCSYR_Glycan_5-4-0-0-2	REGDHEFLEVPEAQEDVEATFPVHQPGJYSCSYR_Glycan_5-4-0-0-2
	LVPVPITJATLDR_Glycan_6-5-1-0-1	LSLGAHJTTLTEILK_Glycan_9-6-2-0-5	LSLGAHJTTLTEILK_Glycan_9-6-2-0-5
	CGJCSLTTLKDEDFCK_Glycan_11-2-0-0-0	QCIYNTTYLNVQREJGTISR_Glycan_5-7-0-0-0	QCIYNTTYLNVQREJGTISR_Glycan_5-7-0-0-0
	LVPVPITJATLDR_Glycan_6-5-1-0-0	LSLGAHJTTLTEILK_Glycan_6-5-2-0-1	LSLGAHJTTLTEILK_Glycan_6-5-2-0-1
	LVPVPITJATLDR_Glycan_7-5-0-0-2	DQCIVDDITYNVJDTFHKR_Glycan_6-4-0-0-1	DQCIVDDITYNVJDTFHKR_Glycan_6-4-0-0-1
	VLSSIQEGTVPDJTSSAR_Glycan_NNH(HN(HEX&sulfate))(HNHS)	PGGIMLJETGQGYQR_Glycan_3-9-0-0-1	PGGIMLJETGQGYQR_Glycan_3-9-0-0-1
	QNQCFYJSSYLNVQR_Glycan_8-6-2-0-1	VVLHPJYSQVDIGLIK_Glycan_3-3-1-0-0	VVLHPJYSQVDIGLIK_Glycan_3-3-1-0-0
	GLTFQQJASSMCVPDQDTAIR_Glycan_5-4-0-0-1	PJYSQVDIGLIK_Glycan_8-5-0-0-4	PJYSQVDIGLIK_Glycan_8-5-0-0-4
	QNQCFYJSSYLNVQR_Glycan_9-6-1-0-2	HPJYSQVDIGLIK_Glycan_7-8-0-0-0	HPJYSQVDIGLIK_Glycan_7-8-0-0-0
	QNQCFYJSSYLNVQR_Glycan_6-5-3-0-1	QNJGSNFQLEEISR_Glycan_10-7-0-0-0	QNJGSNFQLEEISR_Glycan_10-7-0-0-0
	NAHGEEKEJLTAR_Glycan_8-6-0-0-1	LVPVLAENYJK_Glycan_4-9-0-0-1	LVPVLAENYJK_Glycan_4-9-0-0-1
	HCLLYPPWDKJFTENDLLVR_Glycan_NNH(HN(HEX&n-acetyl&sulfate))(HNHS)	LSLGAHJTTLTEILK_Glycan_5-4-2-0-0	LSLGAHJTTLTEILK_Glycan_5-4-2-0-0
	GLTFQQJASSMCVPDQDTAIR_Glycan_6-5-0-0-1	VVLHPJYSQVDIGLIK_Glycan_6-5-1-0-2	VVLHPJYSQVDIGLIK_Glycan_6-5-1-0-2
	LVPVPITJATLDR_Glycan_7-5-1-0-0	AKAALAAFNAQNJGSNFQLEEISR_Glycan_6-4-0-0-2	AKAALAAFNAQNJGSNFQLEEISR_Glycan_6-4-0-0-2
	GLTFQQJASSMCVPDQDTAIR_Glycan_6-4-0-0-1	TELFSSSCPGGIMLJETGQGYQR_Glycan_3-3-1-0-1	TELFSSSCPGGIMLJETGQGYQR_Glycan_3-3-1-0-1
	TFQQJASSMCVPDQDTAIR_Glycan_4-5-0-0-2	IMNGEADAMSLDGGFVYIAGKCGLVPVLAENYJK_Glycan_4-5-1-0-2	IMNGEADAMSLDGGFVYIAGKCGLVPVLAENYJK_Glycan_4-5-1-0-2
	QNQCFYJSSYLNVQR_Glycan_7-5-2-0-2	LJETGQGYQR_Glycan_11-7-1-0-0	LJETGQGYQR_Glycan_11-7-1-0-0
	GLTFQQJASSMCVPDQDTAIR_Glycan_4-3-0-0-1	KLNLDGSJYTLLK_Glycan_4-4-0-0-2	KLNLDGSJYTLLK_Glycan_4-4-0-0-2
	NAHGEEKEJLTAR_Glycan_8-7-0-0-1	SPVYJATWSASLK_Glycan_4-9-0-0-0	SPVYJATWSASLK_Glycan_4-9-0-0-0
	AJLTQGEDQYYLR_Glycan_7-4-1-0-3	NLVPVPITJATLDR_Glycan_6-6-2-0-1	NLVPVPITJATLDR_Glycan_6-6-2-0-1
	GLTFQQJASSMCVPDQDTAIR_Glycan_4-4-0-0-1	IMNGEADAMSLDGGFVYIAGKCGLVPVLAENYJK_Glycan_7-7-1-0-6	IMNGEADAMSLDGGFVYIAGKCGLVPVLAENYJK_Glycan_7-7-1-0-6
	AYLLPAPPAPGJASESEEDR_Glycan_12-2-0-0-0	AKAALAAFNAQNJGSNFQLEEISR_Glycan_5-3-0-0-3	AKAALAAFNAQNJGSNFQLEEISR_Glycan_5-3-0-0-3
	GLTFQQJASSMCVPDQDTAIR_Glycan_5-4-1-0-1	VVLHPJYSQVDIGLIK_Glycan_5-4-2-0-0	VVLHPJYSQVDIGLIK_Glycan_5-4-2-0-0
	LVPVPITJATLDR_Glycan_5-4-1-0-0	VLHPJYSQVDIGLIK_Glycan_11-7-1-0-1	VLHPJYSQVDIGLIK_Glycan_11-7-1-0-1
	KLNAENJATFYFK_Glycan_7-7-0-0-5	KCGLVPVLAENYJK_Glycan_6-4-0-0-3	KCGLVPVLAENYJK_Glycan_6-4-0-0-3
	IDJISLTVNDVR_Glycan_7-5-0-0-3	AKAALAAFNAQNJGSNFQLEEISR_Glycan_6-3-0-0-2	AKAALAAFNAQNJGSNFQLEEISR_Glycan_6-3-0-0-2
	NAHGEEKEJLTAR_Glycan_4-6-2-0-3	AKAALAAFNAQNJGSNFQLEEISR_Glycan_5-3-1-0-0	AKAALAAFNAQNJGSNFQLEEISR_Glycan_5-3-1-0-0
	QJASSMCVPDQDTAIR_Glycan_12-2-0-0-0	LPTQJITFQTESSVAEQEAEFQSPK_Glycan_5-4-1-0-0	LPTQJITFQTESSVAEQEAEFQSPK_Glycan_5-4-1-0-0
	AYLLPAPPAPGJASESEEDR_Glycan_5-4-2-0-1	VEJTTVYYLVLDVQESDCSVLSR_Glycan_4-4-0-0-1	VEJTTVYYLVLDVQESDCSVLSR_Glycan_4-4-0-0-1
	IHVAGETDSSNLJVSEPR_Glycan_6-4-0-0-0	LVPVLAENYJK_Glycan_5-4-2-0-2	LVPVLAENYJK_Glycan_5-4-2-0-2
	LNVEAAJWTVR_Glycan_6-5-2-0-0	AKAALAAFNAQNJGSNFQLEEISR_Glycan_5-3-0-0-2	AKAALAAFNAQNJGSNFQLEEISR_Glycan_5-3-0-0-2
	QDQCIYJTTYLNVQR_Glycan_3-5-0-0-3	LPTQJITFQTESSVAEQEAEFQSPK_Glycan_8-6-2-0-0	LPTQJITFQTESSVAEQEAEFQSPK_Glycan_8-6-2-0-0
	YQFNTNVVFSNJGTLVDR_Glycan_5-3-0-0-0	HGIQYFNJNTQ_Glycan_5-5-1-0-3	HGIQYFNJNTQ_Glycan_5-5-1-0-3
	QNQCFYJSSYLNVQR_Glycan_7-5-2-0-1	HGIQYFNJNTQHSSLFMLNEVK_Glycan_5-5-1-0-3	HGIQYFNJNTQHSSLFMLNEVK_Glycan_5-5-1-0-3
	SIJTTNVMGTSLTVR_Glycan_4-4-1-0-1	LVPVLAENYJK_Glycan_6-6-1-0-1	LVPVLAENYJK_Glycan_6-6-1-0-1
	LAJLTQGEDQYYLR_Glycan_6-5-3-0-2	HGIQYFNJNTQHSSLFMLNEVK_Glycan_5-5-2-0-2	HGIQYFNJNTQHSSLFMLNEVK_Glycan_5-5-2-0-2
	JLSMPLLPADFHK_Glycan_5-4-1-0-2	MVSHHNLTTGATLINEQWLLTTAKNLFLNHSEJATAK_Glycan_8-8-2-0-6	MVSHHNLTTGATLINEQWLLTTAKNLFLNHSEJATAK_Glycan_8-8-2-0-6
	LVPVPITJATLDR_Glycan_3-3-0-0-0	NAQNJGSNFQLEEISR_Glycan_5-6-1-0-5	NAQNJGSNFQLEEISR_Glycan_5-6-1-0-5
	GLTFQQJASSMCVPDQDTAIR_Glycan_5-4-0-0-0	AQNJGSNFQLEEISR_Glycan_NNH(HN(HEX&n-acetyl&sulfate))(HH)	AQNJGSNFQLEEISR_Glycan_NNH(HN(HEX&n-acetyl&sulfate))(HH)
	JSSYLNVQR_Glycan_7-7-2-0-5	VEJTTVYYLVLDVQESDCSVLSR_Glycan_5-4-0-0-0	VEJTTVYYLVLDVQESDCSVLSR_Glycan_5-4-0-0-0
	AAFNAQNJGSNFQLEEISR_Glycan_5-4-1-0-1	JDTLLGIK_Glycan_5-3-0-0-1	JDTLLGIK_Glycan_5-3-0-0-1
	LVPVPITJATLDR_Glycan_5-2-0-0-1	VVLHPJYSQVDIGLIK_Glycan_7-6-1-0-3	VVLHPJYSQVDIGLIK_Glycan_7-6-1-0-3
	JSSYLNVQR_Glycan_9-6-3-0-1	LNVQREJGTVSR_Glycan_3-4-1-0-2	LNVQREJGTVSR_Glycan_3-4-1-0-2
	JLTQGEDQYYLR_Glycan_5-5-0-0-4	AKAALAAFNAQNJGSNFQLEEISR_Glycan_3-9-0-0-0	AKAALAAFNAQNJGSNFQLEEISR_Glycan_3-9-0-0-0
	JGSLFAFR_Glycan_6-4-1-0-0	VVHAAKAALAAFNAQNJGSNFQLEEISR_Glycan_5-3-0-0-3	VVHAAKAALAAFNAQNJGSNFQLEEISR_Glycan_5-3-0-0-3
	AAFNAQNJGSNFQLEEISR_Glycan_5-4-1-0-0	SLFTDLEAEJDVLHCVAFAVPK_Glycan_4-5-0-0-4	SLFTDLEAEJDVLHCVAFAVPK_Glycan_4-5-0-0-4
	JLTQGEDQYYLR_Glycan_3-6-2-0-1	NAQNJGSNFQLEEISR_Glycan_5-2-0-0-2	NAQNJGSNFQLEEISR_Glycan_5-2-0-0-2
	ITJATLDR_Glycan_4-7-0-0-5	VVLHPJYSQVDIGLIK_Glycan_6-4-2-0-4	VVLHPJYSQVDIGLIK_Glycan_6-4-2-0-4
	VLFQDJSSHLPAASYR_Glycan_3-3-0-0-0	AAFNAQNJGSNFQLEEISR_Glycan_5-4-0-0-4	AAFNAQNJGSNFQLEEISR_Glycan_5-4-0-0-4
	SEGSSVJLSPPLEQCVPDR_Glycan_3-5-1-0-0	VVLHPJYSQVDIGLIK_Glycan_8-6-0-0-4	VVLHPJYSQVDIGLIK_Glycan_8-6-0-0-4
	GLTFQQJASSMCVPDQDTAIR_Glycan_4-5-0-0-1	FNAQNJGSNFQLEEISR_Glycan_3-2-0-0-0	FNAQNJGSNFQLEEISR_Glycan_3-2-0-0-0
	LAGKPTHVJVSVVMAEVDGTC_Glycan_6-6-1-0-1	LSLGAHJTTLTEILK_Glycan_6-4-1-0-2	LSLGAHJTTLTEILK_Glycan_6-4-1-0-2
	GSJVTDCSGNFCLFR_Glycan_3-7-0-0-2	VVHAAKAALAAFNAQNJGSNFQLEEISR_Glycan_9-8-1-0-0	VVHAAKAALAAFNAQNJGSNFQLEEISR_Glycan_9-8-1-0-0
	CGLVPVLAENYJK_Glycan_6-5-0-0-0	LPTQJITFQTESSVAEQEAEFQSPK_Glycan_5-4-0-0-2	LPTQJITFQTESSVAEQEAEFQSPK_Glycan_5-4-0-0-2
	KLINDYVKJGTR_Glycan_9-6-0-0-4	FEVDSPVYJATWSASLK_Glycan_5-4-0-0-2	FEVDSPVYJATWSASLK_Glycan_5-4-0-0-2
	JLTQGEDQYYLR_Glycan_6-5-0-0-3	AALAAFNAQNJGSNFQLEEISR_Glycan_4-5-0-0-2	AALAAFNAQNJGSNFQLEEISR_Glycan_4-5-0-0-2
	VYIHPFHLVIHJESTCEQLAK_Glycan_6-5-2-0-0	HGIQYFNJNTQHSSLFMLNEVK_Glycan_6-6-0-0-0	HGIQYFNJNTQHSSLFMLNEVK_Glycan_6-6-0-0-0
	LGHCPDPVLVNGEFSSSGPVJVSDK_Glycan_6-5-1-0-0	HGIQYFNJNTQHSSLFMLNEVK_Glycan_4-4-2-0-1	HGIQYFNJNTQHSSLFMLNEVK_Glycan_4-4-2-0-1
	LAJLTQGEDQYYLR_Glycan_6-5-3-0-1	VVLHPJYSQVDIGLIK_Glycan_8-6-0-0-3	VVLHPJYSQVDIGLIK_Glycan_8-6-0-0-3
	QCFYJSSYLNVQR_Glycan_8-6-1-0-2	JGSNFQLEEISR_Glycan_10-7-1-0-3	JGSNFQLEEISR_Glycan_10-7-1-0-3
	JGSLFAFR_Glycan_5-4-1-0-0	AALAAFNAQNJGSNFQLEEISR_Glycan_3-4-0-0-0	AALAAFNAQNJGSNFQLEEISR_Glycan_3-4-0-0-0
	CGLVPVLAENYJK_Glycan_7-7-1-0-2	VVHAAKAALAAFNAQNJGSNFQLEEISR_Glycan_6-6-0-0-2	VVHAAKAALAAFNAQNJGSNFQLEEISR_Glycan_6-6-0-0-2
	LNVEAAJWTVR_Glycan_5-4-2-0-0	VVLHPJYSQVDIGLIK_Glycan_6-4-3-0-2	VVLHPJYSQVDIGLIK_Glycan_6-4-3-0-2
	LEVWJNSR_Glycan_5-4-2-0-4	VVHAAKAALAAFNAQNJGSNFQLEEISR_Glycan_8-4-1-0-1	VVHAAKAALAAFNAQNJGSNFQLEEISR_Glycan_8-4-1-0-1
	SEAJLTCTLTGLR_Glycan_5-4-1-0-0	VVLHPJYSQVDIGLIK_Glycan_6-5-2-0-1	VVLHPJYSQVDIGLIK_Glycan_6-5-2-0-1
	VTQVYAEJGTVLQGSTVASVYK_Glycan_6-5-1-0-0	VVLHPJYSQVDIGLIK_Glycan_5-4-2-0-1	VVLHPJYSQVDIGLIK_Glycan_5-4-2-0-1
	CGLVPVLAENYJK_Glycan_7-7-0-0-4	GLVPVLAENYJK_Glycan_6-4-2-0-0	GLVPVLAENYJK_Glycan_6-4-2-0-0
	GNALMDGASQLMGEJR_Glycan_4-6-0-0-2	VALDKDPCSVLPSDYDLFIJLSR_Glycan_4-5-0-0-0	VALDKDPCSVLPSDYDLFIJLSR_Glycan_4-5-0-0-0
	DYLJETQQLTPEIK_Glycan_5-4-1-0-0	VVLHPJYSQVDIGLIK_Glycan_6-5-2-0-0	VVLHPJYSQVDIGLIK_Glycan_6-5-2-0-0
	ADGTVNQIEGEATPVJLTEPAK_Glycan_6-5-3-0-1	QNJGSNFQLEEISR_Glycan_5-3-0-0-0	QNJGSNFQLEEISR_Glycan_5-3-0-0-0
	PVLAENYJK_Glycan_4-3-0-0-0	VQFNLGJSSR_Glycan_3-2-0-0-1	VQFNLGJSSR_Glycan_3-2-0-0-1
	JGSLFAFR_Glycan_6-3-1-0-0	VVLHPJYSQVDIGLIKLK_Glycan_4-6-2-0-0	VVLHPJYSQVDIGLIKLK_Glycan_4-6-2-0-0
	KVCQDCPLLAPLJDTR_Glycan_4-5-0-0-1	VVLHPJYSQVDIGLIKLK_Glycan_NNH(HN(HEX&sulfate))(HNHS)	VVLHPJYSQVDIGLIKLK_Glycan_NNH(HN(HEX&sulfate))(HNHS)
	YQFNTNVVFSNJGTLVDR_Glycan_4-3-0-0-0	VVLHPJYSQVDIGLIK_Glycan_7-5-1-0-2	VVLHPJYSQVDIGLIK_Glycan_7-5-1-0-2
	FQQJASSMCVPDQDTAIR_Glycan_4-5-0-0-3	CANLVPVPITJATLDR_Glycan_5-4-1-0-0	CANLVPVPITJATLDR_Glycan_5-4-1-0-0
	SIJTTNVMGTSLTVR_Glycan_3-4-1-0-1	VEJTTVYYLVLDVQESDCSVLSR_Glycan_4-4-0-0-2	VEJTTVYYLVLDVQESDCSVLSR_Glycan_4-4-0-0-2
	YQFNTNVVFSNJGTLVDR_Glycan_5-2-0-0-0	AKAALAAFNAQNJGSNFQLEEISR_Glycan_5-3-1-0-1	AKAALAAFNAQNJGSNFQLEEISR_Glycan_5-3-1-0-1
	JTTCQDLQIEVTVK_Glycan_5-4-2-0-0	VLHPJYSQVDIGLIK_Glycan_4-5-2-0-3	VLHPJYSQVDIGLIK_Glycan_4-5-2-0-3
	VYKPSAGJNSLYR_Glycan_6-7-1-0-1	AALAAFNAQNJGSNFQLEEISR_Glycan_6-4-1-0-1	AALAAFNAQNJGSNFQLEEISR_Glycan_6-4-1-0-1
	LAGKPTHVJVSVVMAEVDGTC_Glycan_6-5-1-0-1	AKAALAAFNAQNJGSNFQLEEISR_Glycan_4-3-0-0-2	AKAALAAFNAQNJGSNFQLEEISR_Glycan_4-3-0-0-2
	PITJATLDR_Glycan_5-6-0-0-2	VLDYLJETQQLTPEIK_Glycan_6-4-1-0-4	VLDYLJETQQLTPEIK_Glycan_6-4-1-0-4
	GLTFQQJASSMCVPDQDTAIR_Glycan_6-5-0-0-3	VLDYLJETQQLTPEIK_Glycan_7-6-1-0-0	VLDYLJETQQLTPEIK_Glycan_7-6-1-0-0
	VYIHPFHLVIHJESTCEQLAK_Glycan_5-4-2-0-0	VVLHPJYSQVDIGLIKLK_Glycan_4-7-2-0-4	VVLHPJYSQVDIGLIKLK_Glycan_4-7-2-0-4
	SIJTTNVMGTSLTVR_Glycan_4-3-1-0-1	VVLHPJYSQVDIGLIK_Glycan_6-5-2-0-2	VVLHPJYSQVDIGLIK_Glycan_6-5-2-0-2
	DSVSVVLGQHFFJR_Glycan_6-6-1-0-3	LHPJYSQVDIGLIK_Glycan_8-6-1-0-0	LHPJYSQVDIGLIK_Glycan_8-6-1-0-0
	LAGKPTHVJVSVVMAEVDGTC_Glycan_4-3-0-0-3	VEJTTVYYLVLDVQESDCSVLSR_Glycan_3-4-0-0-1	VEJTTVYYLVLDVQESDCSVLSR_Glycan_3-4-0-0-1
	QDQCIYJTTYLNVQR_Glycan_7-6-4-0-1	VVHAAKAALAAFNAQNJGSNFQLEEISR_Glycan_6-5-2-0-1	VVHAAKAALAAFNAQNJGSNFQLEEISR_Glycan_6-5-2-0-1
	VYIHPFHLVIHJESTCEQLAK_Glycan_5-4-2-0-1	SJVTDCSGNFCLFR_Glycan_5-5-0-0-2	SJVTDCSGNFCLFR_Glycan_5-5-0-0-2
	EDNAVQPJSSYTYVWHATER_Glycan_4-4-0-0-3	QLAHQSJSTNIFFSPVS_Glycan_6-4-1-0-1	QLAHQSJSTNIFFSPVS_Glycan_6-4-1-0-1
	VYIHPFHLVIHJESTCEQLAK_Glycan_12-2-0-0-0	VVLHPJYSQVDIGLIK_Glycan_7-5-1-0-3	VVLHPJYSQVDIGLIK_Glycan_7-5-1-0-3
	KVCQDCPLLAPLJDTR_Glycan_6-5-2-0-0	NIYVLDYLJETQQLTPEIK_Glycan_9-4-0-0-0	NIYVLDYLJETQQLTPEIK_Glycan_9-4-0-0-0
	JSSYLNVQR_Glycan_8-8-1-0-0	AALAAFNAQNJGSNFQLEEISR_Glycan_3-5-0-0-3	AALAAFNAQNJGSNFQLEEISR_Glycan_3-5-0-0-3
	THTJISESHPNATFSAVGEASICEDDWNSGER_Glycan_5-4-1-0-2	VVLHPJYSQVDIGLIK_Glycan_6-4-2-0-0	VVLHPJYSQVDIGLIK_Glycan_6-4-2-0-0
	LAGKPTHVJVSVVMAEVDGTC_Glycan_4-4-0-0-3	NIYVLDYLJETQQLTPEIK_Glycan_8-3-0-0-0	NIYVLDYLJETQQLTPEIK_Glycan_8-3-0-0-0
	VTQVYAEJGTVLQGSTVASVYK_Glycan_5-4-1-0-0	VEJTTVYYLVLDVQESDCSVLSR_Glycan_3-3-0-0-1	VEJTTVYYLVLDVQESDCSVLSR_Glycan_3-3-0-0-1
	YFTPJKTEDTIFLR_Glycan_7-6-1-0-1	VVLHPJYSQVDIGLIK_Glycan_6-4-1-0-3	VVLHPJYSQVDIGLIK_Glycan_6-4-1-0-3
	LAGKPTHVJVSVVMAEVDGTC_Glycan_5-4-1-0-2	VLDYLJETQQLTPEIK_Glycan_6-4-1-0-1	VLDYLJETQQLTPEIK_Glycan_6-4-1-0-1
	QJASSMCVPDQDTAIR_Glycan_3-6-0-0-0	NPPMGGNVVIFDTVITNQEEPYQJHSGR_Glycan_5-4-1-0-1	NPPMGGNVVIFDTVITNQEEPYQJHSGR_Glycan_5-4-1-0-1
	LAJLTQGEDQYYLR_Glycan_6-5-3-0-0	VLHPJYSQVDIGLIK_Glycan_5-3-1-0-0	VLHPJYSQVDIGLIK_Glycan_5-3-1-0-0
	QDQCIYJTTYLNVQR_Glycan_8-6-3-0-1	VLHPJYSQVDIGLIK_Glycan_5-6-1-0-0	VLHPJYSQVDIGLIK_Glycan_5-6-1-0-0
	JTTYLNVQR_Glycan_12-11-0-0-1	VLDYLJETQQLTPEIK_Glycan_6-5-1-0-0	VLDYLJETQQLTPEIK_Glycan_6-5-1-0-0
	CGLVPVLAENYJK_Glycan_5-4-0-0-1	DYLJETQQLTPEIK_Glycan_3-6-0-0-5	DYLJETQQLTPEIK_Glycan_3-6-0-0-5
	LAJLTQGEDQYYLR_Glycan_6-5-2-0-4	WECKJDTLLGIK_Glycan_4-3-2-0-0	WECKJDTLLGIK_Glycan_4-3-2-0-0
	JLTQGEDQYYLR_Glycan_8-8-0-0-2	NIYVLDYLJETQQLTPEIK_Glycan_6-3-1-0-0	NIYVLDYLJETQQLTPEIK_Glycan_6-3-1-0-0
	GLTFQQJASSMCVPDQDTAIR_Glycan_5-4-0-0-3	PJYSQVDIGLIK_Glycan_10-10-0-0-1	PJYSQVDIGLIK_Glycan_10-10-0-0-1
	WSDIWJATK_Glycan_5-4-2-0-0	VLDYLJETQQLTPEIK_Glycan_6-5-0-0-2	VLDYLJETQQLTPEIK_Glycan_6-5-0-0-2
	GLTFQQJASSMCVPDQDTAIR_Glycan_5-4-1-0-2	LHPJYSQVDIGLIK_Glycan_7-5-1-0-0	LHPJYSQVDIGLIK_Glycan_7-5-1-0-0
	CGLVPVLAENYJK_Glycan_5-4-0-0-0	VVLHPJYSQVDIGL_Glycan_8-7-2-0-2	VVLHPJYSQVDIGL_Glycan_8-7-2-0-2
	GLTFQQJASSMCVPDQDTAIR_Glycan_5-5-1-0-2	VVLHPJYSQVDIGLIK_Glycan_5-7-1-0-4	VVLHPJYSQVDIGLIK_Glycan_5-7-1-0-4
	GLTFQQJASSMCVPDQDTAIR_Glycan_6-5-1-0-1	NPPMGGNVVIFDTVITNQEEPYQJHSGR_Glycan_6-4-0-0-2	NPPMGGNVVIFDTVITNQEEPYQJHSGR_Glycan_6-4-0-0-2
	GLTFQQJASSMCVPDQDTAIR_Glycan_6-5-0-0-2	EGDHEFLEVPEAQEDVEATFPVHQPGJYSCSYR_Glycan_5-4-0-0-0	EGDHEFLEVPEAQEDVEATFPVHQPGJYSCSYR_Glycan_5-4-0-0-0
	YFTPJKTEDTIFLR_Glycan_7-6-1-0-0	YJATVYSQAANGTEGQPQAIEFR_Glycan_6-4-0-0-1	YJATVYSQAANGTEGQPQAIEFR_Glycan_6-4-0-0-1
	LHVGNYJGTAGDALR_Glycan_6-6-1-0-4	KYTGJASALFILPDQDK_Glycan_3-9-0-0-0	KYTGJASALFILPDQDK_Glycan_3-9-0-0-0
	LAGKPTHVJVSVVMAEVDGTC_Glycan_4-5-0-0-3	LQAFFQVQECJK_Glycan_4-4-0-0-4	LQAFFQVQECJK_Glycan_4-4-0-0-4
	FQQJASSMCVPDQDTAIR_Glycan_5-4-0-0-5	ALPQPQJVTSLLGCTH_Glycan_5-4-1-0-0	ALPQPQJVTSLLGCTH_Glycan_5-4-1-0-0
	YDFJSSMLYSTAK_Glycan_4-4-0-0-1	GGNSNGALCHFPFLYNNHJYTDCTSEGR_Glycan_4-5-0-0-2	GGNSNGALCHFPFLYNNHJYTDCTSEGR_Glycan_4-5-0-0-2
	TFQQJASSMCVPDQDTAIR_Glycan_5-8-0-0-0	PJYSQVDIGLIK_Glycan_6-3-0-0-2	PJYSQVDIGLIK_Glycan_6-3-0-0-2
	LAGKPTHVJVSVVMAEVDGTC_Glycan_5-4-1-0-0	YTGJASALFILPDQDK_Glycan_6-5-1-0-1	YTGJASALFILPDQDK_Glycan_6-5-1-0-1
	YKPSAGJNSLYR_Glycan_10-6-1-0-1	LAGKPTHVJVSVVMAEVDGTCY_Glycan_6-5-1-0-1	LAGKPTHVJVSVVMAEVDGTCY_Glycan_6-5-1-0-1
	KVCQDCPLLAPLJDTR_Glycan_5-4-2-0-0	QQQHLFGSJVTDCSGNFCLFR_Glycan_5-4-1-0-1	QQQHLFGSJVTDCSGNFCLFR_Glycan_5-4-1-0-1
	LTFQQJASSMCVPDQDTAIR_Glycan_NNH(H(NHS)(N(HEX&sulfate)))(HNH)	JDTLLGIK_Glycan_7-7-0-0-0	JDTLLGIK_Glycan_7-7-0-0-0
	GLTFQQJASSMCVPDQDTAIR_Glycan_4-4-1-0-1	DQCIVDDITYNVJDTFHK_Glycan_5-4-2-0-0	DQCIVDDITYNVJDTFHK_Glycan_5-4-2-0-0
	CGLVPVLAENYJK_Glycan_4-3-0-0-0	QQQHLFGSJVTDCSGNFCLFR_Glycan_6-3-2-0-0	QQQHLFGSJVTDCSGNFCLFR_Glycan_6-3-2-0-0
	LTFQQJASSMCVPDQDTAIR_Glycan_6-3-1-0-2	HPJYSQVDIGLIK_Glycan_3-4-2-0-0	HPJYSQVDIGLIK_Glycan_3-4-2-0-0
	AGPJGTLFVADAYK_Glycan_5-4-2-0-0	KAFITJFSMIIDGMTYPGIIK_Glycan_5-7-0-0-3	KAFITJFSMIIDGMTYPGIIK_Glycan_5-7-0-0-3
	AGPJGTLFVADAYK_Glycan_6-7-3-0-1	LHPJYSQVDIGLIK_Glycan_4-7-2-0-5	LHPJYSQVDIGLIK_Glycan_4-7-2-0-5
	GLTFQQJASSMCVPDQDTAIR_Glycan_4-3-1-0-1	QQQHLFGSJVTDCSGNFCLFR_Glycan_5-4-0-0-3	QQQHLFGSJVTDCSGNFCLFR_Glycan_5-4-0-0-3
	AAFNAQNJGSNFQLEEISR_Glycan_6-5-2-0-1	LAGKPTHVJVSVVMAEVDGTCY_Glycan_5-5-1-0-2	LAGKPTHVJVSVVMAEVDGTCY_Glycan_5-5-1-0-2
	GLTFQQJASSMCVPDQDTAIR_Glycan_3-3-0-0-1	YTGJASALFILPDQDK_Glycan_6-5-1-0-0	YTGJASALFILPDQDK_Glycan_6-5-1-0-0
	LAAFNAQNJGSNFQLEEISR_Glycan_N(NH(HN(HEX&n-acetyl&sulfate))(HH))(F)	VVLHPJYSQVDIGLIK_Glycan_16-2-0-0-0	VVLHPJYSQVDIGLIK_Glycan_16-2-0-0-0
	TFQQJASSMCVPDQDTAIR_Glycan_4-3-0-0-2	PJYSQVDIGLIK_Glycan_3-5-0-0-4	PJYSQVDIGLIK_Glycan_3-5-0-0-4
	RGLTFQQJASSMCVPDQDTAIR_Glycan_7-6-1-0-3	FLSLGAHJTTLTEILK_Glycan_8-6-1-0-4	FLSLGAHJTTLTEILK_Glycan_8-6-1-0-4
	GLTFQQJASSMCVPDQDTAIR_Glycan_8-6-1-0-2	HPJYSQVDIGLIK_Glycan_7-6-4-0-1	HPJYSQVDIGLIK_Glycan_7-6-4-0-1
	AAFNAQNJGSNFQLEEISR_Glycan_5-4-0-0-2	LAGKPTHVJVSVVMAEVDGTCY_Glycan_5-5-1-0-1	LAGKPTHVJVSVVMAEVDGTCY_Glycan_5-5-1-0-1
	JTTYLNVQR_Glycan_7-10-4-0-1	LFGSJVTDCSGNFCLFR_Glycan_3-6-0-0-5	LFGSJVTDCSGNFCLFR_Glycan_3-6-0-0-5
	GLTFQQJASSMCVPDQDTAIR_Glycan_5-4-1-0-0	YLGJATAIFFLPDEGKLQHLENELTHDIITK_Glycan_5-6-2-0-5	YLGJATAIFFLPDEGKLQHLENELTHDIITK_Glycan_5-6-2-0-5
	SVJLSDGELLSIR_Glycan_8-6-1-0-2	DQCIVDDITYNVJDTFHK_Glycan_6-4-1-0-1	DQCIVDDITYNVJDTFHK_Glycan_6-4-1-0-1
	TFQQJASSMCVPDQDTAIR_Glycan_7-6-3-0-3	YLGJATAIFFLPDEGK_Glycan_4-3-1-0-1	YLGJATAIFFLPDEGK_Glycan_4-3-1-0-1
	GLCVJASAVSR_Glycan_4-6-0-0-0	QQHLFGSJVTDCSGNFCLFR_Glycan_3-7-0-0-1	QQHLFGSJVTDCSGNFCLFR_Glycan_3-7-0-0-1
	FQQJASSMCVPDQDTAIR_Glycan_3-6-2-0-1	JYSLLIDQPDK_Glycan_8-6-4-0-4	JYSLLIDQPDK_Glycan_8-6-4-0-4
	FQQJASSMCVPDQDTAIR_Glycan_7-6-4-0-0	VVLHPJYSQVDIGLIKLK_Glycan_12-7-0-0-0	VVLHPJYSQVDIGLIKLK_Glycan_12-7-0-0-0
	KVEAEALJATAIR_Glycan_9-6-0-0-3	DQCIVDDITYNVJDTFHK_Glycan_5-7-0-0-0	DQCIVDDITYNVJDTFHK_Glycan_5-7-0-0-0
	INLJESMQVVSR_Glycan_3-4-0-0-0	SJVTDCSGNFCLFR_Glycan_11-7-1-0-1	SJVTDCSGNFCLFR_Glycan_11-7-1-0-1
	JASSMCVPDQDTAIR_Glycan_6-6-2-0-0	LAGKPTHVJVSVVMAEVDGTCY_Glycan_5-4-1-0-0	LAGKPTHVJVSVVMAEVDGTCY_Glycan_5-4-1-0-0
	EGYSJISYIVVNHQGISSR_Glycan_5-4-2-0-0	QQQHLFGSJVTDCSGNFCLFR_Glycan_5-4-1-0-0	QQQHLFGSJVTDCSGNFCLFR_Glycan_5-4-1-0-0
	GLCVJASAVSR_Glycan_6-5-0-0-0	VLHPJYSQVDIGLIK_Glycan_5-6-2-0-0	VLHPJYSQVDIGLIK_Glycan_5-6-2-0-0
	CGLVPVLAENYJK_Glycan_6-7-0-0-2	YTGJASALFILPDQDK_Glycan_3-8-0-0-1	YTGJASALFILPDQDK_Glycan_3-8-0-0-1
	LVPVPITJATLDR_Glycan_8-7-0-0-0	HGIQYFNJNTQHSSLFMLNEVK_Glycan_5-7-0-0-5	HGIQYFNJNTQHSSLFMLNEVK_Glycan_5-7-0-0-5
	LVPVPITJATLDR_Glycan_6-5-2-0-1	VLHPJYSQVDIGLIK_Glycan_7-4-2-0-0	VLHPJYSQVDIGLIK_Glycan_7-4-2-0-0
	VCQDCPLLAPLJDTR_Glycan_5-4-0-0-0	HGIQYFNJNTQHSSLF_Glycan_3-2-0-0-0	HGIQYFNJNTQHSSLF_Glycan_3-2-0-0-0
	JTTCQDLQIEVTVK_Glycan_5-7-2-0-2	GELJTSIFSSRPIDK_Glycan_7-4-0-0-3	GELJTSIFSSRPIDK_Glycan_7-4-0-0-3
	LTFQQJASSMCVPDQDTAIR_Glycan_6-5-4-0-1	LPTQJITFQTESSVAEQEAEFQSPK_Glycan_7-5-1-0-1	LPTQJITFQTESSVAEQEAEFQSPK_Glycan_7-5-1-0-1
	GLTFQQJASSMCVPDQDTAIR_Glycan_4-4-0-0-3	YTGJASALFILPDQDK_Glycan_5-4-0-0-3	YTGJASALFILPDQDK_Glycan_5-4-0-0-3
	LVPVPITJATLDR_Glycan_6-5-2-0-0	JDTLLGIK_Glycan_4-4-0-0-3	JDTLLGIK_Glycan_4-4-0-0-3
	LVPVPITJATLDR_Glycan_7-5-1-0-2	VVLHPJYSQVDIGLIKLK_Glycan_9-7-1-0-2	VVLHPJYSQVDIGLIKLK_Glycan_9-7-1-0-2
	IIVPLNNREJISDPTSPLR_Glycan_5-4-1-0-1	VVLHPJYSQVDIGLIK_Glycan_6-5-1-0-3	VVLHPJYSQVDIGLIK_Glycan_6-5-1-0-3
	FQQJASSMCVPDQDTAIR_Glycan_8-6-2-0-2	KFVQGJSTEVACHPGYGLPK_Glycan_6-3-1-0-0	KFVQGJSTEVACHPGYGLPK_Glycan_6-3-1-0-0
	DQCIYJTTYLNVQR_Glycan_8-8-2-0-1	YTGJASALFILPDQDK_Glycan_7-5-0-0-1	YTGJASALFILPDQDK_Glycan_7-5-0-0-1
	LVPVPITJATLDR_Glycan_5-4-2-0-0	VVIFDTVITNQEEPYQJHSGR_Glycan_6-8-0-0-1	VVIFDTVITNQEEPYQJHSGR_Glycan_6-8-0-0-1
	QCFYJSSYLNVQR_Glycan_9-7-1-0-4	TGJASALFILPDQDK_Glycan_7-5-0-0-3	TGJASALFILPDQDK_Glycan_7-5-0-0-3
	IVVYNQPYIJYSR_Glycan_6-7-0-0-1	HPJYSQVDIGLIK_Glycan_8-8-4-0-0	HPJYSQVDIGLIK_Glycan_8-8-4-0-0
	LVPVPITJATLDR_Glycan_7-5-2-0-0	NIYVLDYLJETQQLTPEIK_Glycan_7-2-0-0-1	NIYVLDYLJETQQLTPEIK_Glycan_7-2-0-0-1
	CQDCPLLAPLJDTR_Glycan_7-3-0-0-0	PPMGGNVVIFDTVITNQEEPYQJHSGR_Glycan_5-4-0-0-4	PPMGGNVVIFDTVITNQEEPYQJHSGR_Glycan_5-4-0-0-4
	FQQJASSMCVPDQDTAIR_Glycan_4-5-1-0-3	VLDYLJETQQLTPEIK_Glycan_5-4-1-0-0	VLDYLJETQQLTPEIK_Glycan_5-4-1-0-0
	ADLVFGELCGVNEJR_Glycan_4-9-0-0-0	LDYLJETQQLTPEIK_Glycan_5-6-0-0-0	LDYLJETQQLTPEIK_Glycan_5-6-0-0-0
	DKMFSQJDTR_Glycan_3-2-0-0-1	YFYJGTSMACETFQYGGCMGNGNNFVTEK_Glycan_4-4-1-0-3	YFYJGTSMACETFQYGGCMGNGNNFVTEK_Glycan_4-4-1-0-3
	LAGKPTHVJVSVVMAEVDGTC_Glycan_5-4-0-0-3	SPYYJVSDEISFHCY_Glycan_5-4-2-0-0	SPYYJVSDEISFHCY_Glycan_5-4-2-0-0
	GLTFQQJASSMCVPDQDTAIR_Glycan_4-5-1-0-1	NIYVLDYLJETQQLTPEIK_Glycan_7-2-0-0-0	NIYVLDYLJETQQLTPEIK_Glycan_7-2-0-0-0
	LVLDGSDSIGASJFTGAK_Glycan_5-4-1-0-0	HLFGSJVTDCSGNFCLFR_Glycan_3-9-0-0-0	HLFGSJVTDCSGNFCLFR_Glycan_3-9-0-0-0
	FQQJASSMCVPDQDTAIR_Glycan_7-7-0-0-0	REGDHEFLEVPEAQEDVEATFPVHQPGJYSCSYR_Glycan_5-4-2-0-0	REGDHEFLEVPEAQEDVEATFPVHQPGJYSCSYR_Glycan_5-4-2-0-0
	LVPVPITJATLDR_Glycan_3-3-1-0-0	REGDHEFLEVPEAQEDVEATFPVHQPGJYSCSYR_Glycan_5-4-1-0-2	REGDHEFLEVPEAQEDVEATFPVHQPGJYSCSYR_Glycan_5-4-1-0-2
	LVPVPITJATLDR_Glycan_5-4-1-0-1	SLFTDLEAEJDVLHCVAFAVPK_Glycan_4-5-1-0-4	SLFTDLEAEJDVLHCVAFAVPK_Glycan_4-5-1-0-4
	LVPVPITJATLDR_Glycan_5-4-2-0-1	PTHVJVSVVMAEVDGTCY_Glycan_4-6-0-0-4	PTHVJVSVVMAEVDGTCY_Glycan_4-6-0-0-4
	TFQQJASSMCVPDQDTAIR_Glycan_3-9-0-0-0	YTGJASALFILPDQDK_Glycan_5-4-0-0-2	YTGJASALFILPDQDK_Glycan_5-4-0-0-2
	CANLVPVPITJATLDR_Glycan_4-5-2-0-1	QQQHLFGSJVTDCSGNFCLFR_Glycan_5-4-0-1-1	QQQHLFGSJVTDCSGNFCLFR_Glycan_5-4-0-1-1
	LVPVPITJATLDR_Glycan_7-5-0-0-3	GLVLSEDJHTCQVPVLCK_Glycan_5-4-0-1-1	GLVLSEDJHTCQVPVLCK_Glycan_5-4-0-1-1
	LTFQQJASSMCVPDQDTAIR_Glycan_9-2-0-0-1	PTHVJVSVVMAEVDGTCY_Glycan_5-6-0-0-3	PTHVJVSVVMAEVDGTCY_Glycan_5-6-0-0-3
	QNQCFYJSSYLNVQR_Glycan_8-6-3-0-2	HGIQYFNJNTQHSSLFMLNEVK_Glycan_5-7-0-0-4	HGIQYFNJNTQHSSLFMLNEVK_Glycan_5-7-0-0-4
	JASSMCVPDQDTAIR_Glycan_4-6-1-0-3	LAGKPTHVJVSVVMAEVDGTCY_Glycan_6-4-1-0-0	LAGKPTHVJVSVVMAEVDGTCY_Glycan_6-4-1-0-0
	LVPVPITJATLDR_Glycan_7-5-1-0-1	LPTQJITFQTESSVAEQEAEFQSPK_Glycan_5-4-1-0-2	LPTQJITFQTESSVAEQEAEFQSPK_Glycan_5-4-1-0-2
	LVLDGSDSIGASJFTGAK_Glycan_5-4-0-0-2	VVLHPJYSQVDIGLIK_Glycan_6-4-2-0-1	VVLHPJYSQVDIGLIK_Glycan_6-4-2-0-1
	VTQVYAEJGTVLQGSTVASVYK_Glycan_6-5-2-0-1	LPTQJITFQTESSVAEQEAEFQSPK_Glycan_6-5-2-0-0	LPTQJITFQTESSVAEQEAEFQSPK_Glycan_6-5-2-0-0
	AAFNAQNJGSNFQLEEISR_Glycan_5-4-2-0-0	LAGKPTHVJVSVVMAEVDGTCY_Glycan_4-5-1-0-1	LAGKPTHVJVSVVMAEVDGTCY_Glycan_4-5-1-0-1
	FQQJASSMCVPDQDTAIR_Glycan_5-4-0-0-4	KAFITJFSMIIDGMTYPGIIK_Glycan_4-3-2-0-2	KAFITJFSMIIDGMTYPGIIK_Glycan_4-3-2-0-2
	RGLTFQQJASSMCVPDQDTAIR_Glycan_6-7-0-0-3	DYLJETQQLTPEIK_Glycan_6-3-1-0-2	DYLJETQQLTPEIK_Glycan_6-3-1-0-2
	JASSMCVPDQDTAIR_Glycan_5-6-2-0-0	IYVLDYLJETQQLTPEIK_Glycan_3-5-0-0-1	IYVLDYLJETQQLTPEIK_Glycan_3-5-0-0-1
	QQQHLFGSNVTDCSGJFCLFR_Glycan_3-5-0-0-0	LPTQJITFQTESSVAEQEAEFQSPK_Glycan_5-4-2-0-1	LPTQJITFQTESSVAEQEAEFQSPK_Glycan_5-4-2-0-1
	LVSGJLTDR_Glycan_10-7-0-0-0	LAGKPTHVJVSVVMAEVDGTCY_Glycan_5-5-0-0-2	LAGKPTHVJVSVVMAEVDGTCY_Glycan_5-5-0-0-2
	IVSPEPGGAVGPJLTCR_Glycan_5-3-2-0-2	LPTQJITFQTESSVAEQEAEFQSPK_Glycan_5-4-2-0-0	LPTQJITFQTESSVAEQEAEFQSPK_Glycan_5-4-2-0-0
	LGHCPDPVLVNGEFSSSGPVJVSDK_Glycan_6-5-2-0-1	LPTQJITFQTESSVAEQEAEFQSPK_Glycan_6-4-1-0-2	LPTQJITFQTESSVAEQEAEFQSPK_Glycan_6-4-1-0-2
	TELFSSSCPGGIMLJETGQGYQR_Glycan_4-5-1-0-2	LVPVPITJATLDQITGK_Glycan_6-5-2-0-0	LVPVPITJATLDQITGK_Glycan_6-5-2-0-0
	IIVPLNNREJISDPTSPLR_Glycan_5-4-1-0-0	QQQHLFGSJVTDCSGNFCLFR_Glycan_7-5-0-0-1	QQQHLFGSJVTDCSGNFCLFR_Glycan_7-5-0-0-1
	FQQJASSMCVPDQDTAIR_Glycan_5-5-0-0-4	YFYJGTSMACETFQYGGCMGNGNNFVTEK_Glycan_6-6-0-0-0	YFYJGTSMACETFQYGGCMGNGNNFVTEK_Glycan_6-6-0-0-0
	LGHCPDPVLVNGEFSSSGPVJVSDK_Glycan_6-5-2-0-0	VLDYLJETQQLTPEIK_Glycan_5-4-1-0-1	VLDYLJETQQLTPEIK_Glycan_5-4-1-0-1
	VQJMSQSIEVLDR_Glycan_6-6-1-0-1	LGYNAJTSVLSFQAVCR_Glycan_5-4-2-0-0	LGYNAJTSVLSFQAVCR_Glycan_5-4-2-0-0
	YFTPJKTEDTIFLR_Glycan_6-5-1-0-0	LAGKPTHVJVSVVMAEVDGTCY_Glycan_6-3-1-0-0	LAGKPTHVJVSVVMAEVDGTCY_Glycan_6-3-1-0-0
	IJTTNVMGTSLTVR_Glycan_5-3-2-0-0	GDVLHNGJGTYQSWVVVAVPPQDTAPYSCHVQH_Glycan_5-4-1-0-0	GDVLHNGJGTYQSWVVVAVPPQDTAPYSCHVQH_Glycan_5-4-1-0-0
	IVVYNQPYIJYSR_Glycan_6-7-0-0-0	VMVEAYPGLQGFJWTYLGPFSDHQPEPK_Glycan_4-3-1-0-2	VMVEAYPGLQGFJWTYLGPFSDHQPEPK_Glycan_4-3-1-0-2
	KVTQVYAEJGTVLQGSTVASVYK_Glycan_7-5-0-0-3	NIYVLDYLJETQQLTPEIK_Glycan_7-3-0-0-0	NIYVLDYLJETQQLTPEIK_Glycan_7-3-0-0-0
	ETTLTQSPAFMSATPGDKVJISCK_Glycan_5-4-2-0-1	LFGSJVTDCSGNFCLFR_Glycan_5-6-1-0-3	LFGSJVTDCSGNFCLFR_Glycan_5-6-1-0-3
	JGTVLQGSTVASVYK_Glycan_3-6-1-0-1	QQQHLFGSJVTDCSGNFCLFR_Glycan_6-4-0-0-2	QQQHLFGSJVTDCSGNFCLFR_Glycan_6-4-0-0-2
	VTQVYAEJGTVLQGSTVASVYK_Glycan_6-5-1-0-2	ILTSVGSJVSFH_Glycan_9-4-0-0-0	ILTSVGSJVSFH_Glycan_9-4-0-0-0
	ITJATLDR_Glycan_7-7-1-0-2	VLDYLJETQQLTPEIK_Glycan_5-5-1-0-1	VLDYLJETQQLTPEIK_Glycan_5-5-1-0-1
	KLNAENJATFYFK_Glycan_4-6-2-0-3	KLHINHNJLTESVGPLPK_Glycan_8-7-0-0-0	KLHINHNJLTESVGPLPK_Glycan_8-7-0-0-0
	LVSGJLTDR_Glycan_8-8-0-0-1	VLDYLJETQQLTPEIK_Glycan_5-5-0-0-2	VLDYLJETQQLTPEIK_Glycan_5-5-0-0-2
	PITJATLDR_Glycan_10-6-1-0-2	LAGKPTHVJVSVVMAEVDGTCY_Glycan_6-3-0-0-2	LAGKPTHVJVSVVMAEVDGTCY_Glycan_6-3-0-0-2
	VYAEJGTVLQGSTVASVYK_Glycan_8-8-0-0-1	HGIQYFNJNTQHSSLFMLNEVK_Glycan_5-5-2-0-3	HGIQYFNJNTQHSSLFMLNEVK_Glycan_5-5-2-0-3
	GLTFQQJASSMCVPDQDTAIR_Glycan_3-6-1-0-2	CAJLVPVPITNATLDQITGK_Glycan_4-7-1-0-0	CAJLVPVPITNATLDQITGK_Glycan_4-7-1-0-0
	JECFLQHKDDNPNLPR_Glycan_6-3-1-0-1	STGKPTLYJVSLVMSDTAGTCY_Glycan_7-2-0-0-1	STGKPTLYJVSLVMSDTAGTCY_Glycan_7-2-0-0-1
	GLCVJASAVSRL_Glycan_4-5-1-0-3	ANLVPVPITJATLDQITGK_Glycan_6-3-0-0-3	ANLVPVPITJATLDQITGK_Glycan_6-3-0-0-3
	HGIQYFNJNTQHSSLFMLNEVKR_Glycan_5-6-0-0-1	LAGKPTHVJVSVVMAEVDGTCY_Glycan_5-3-0-0-2	LAGKPTHVJVSVVMAEVDGTCY_Glycan_5-3-0-0-2
	ETFFJLSK_Glycan_5-4-2-0-0	CANLVPVPITJATLDR_Glycan_6-5-2-0-1	CANLVPVPITJATLDR_Glycan_6-5-2-0-1
	VTQVYAEJGTVLQGSTVASVYK_Glycan_6-5-2-0-0	TNQLVDALTTWQJK_Glycan_5-4-1-0-0	TNQLVDALTTWQJK_Glycan_5-4-1-0-0
	YQFNTNVVFSNJGTLVDR_Glycan_5-3-1-0-0	YTGJASALFILPDQDK_Glycan_6-4-0-0-1	YTGJASALFILPDQDK_Glycan_6-4-0-0-1
	DYLJETQQLTPEIK_Glycan_5-4-2-0-0	QQQHLFGSJVTDCSGNFCLFR_Glycan_6-4-0-0-1	QQQHLFGSJVTDCSGNFCLFR_Glycan_6-4-0-0-1
	QNQCFYJSSYLNVQR_Glycan_7-4-2-0-2	VPVPITJATLDQITGK_Glycan_3-9-0-0-0	VPVPITJATLDQITGK_Glycan_3-9-0-0-0
	VEAAJWTVR_Glycan_6-7-0-0-4	CANLVPVPITJATLDR_Glycan_7-5-1-0-2	CANLVPVPITJATLDR_Glycan_7-5-1-0-2
	QNQCFYJSSYLNVQR_Glycan_7-6-1-0-0	AKAALAAFNAQNJGSNFQLEEISR_Glycan_5-3-1-0-2	AKAALAAFNAQNJGSNFQLEEISR_Glycan_5-3-1-0-2
	VYIHPFHLVIHJESTCEQLAK_Glycan_6-5-2-0-2	SJVTDCSGNFCLFR_Glycan_6-3-1-0-1	SJVTDCSGNFCLFR_Glycan_6-3-1-0-1
	KCDPTEVELDNQIVTATQSJICDEDSATETCYTYDR_Glycan_5-6-2-0-1	JGSNFQLEEISR_Glycan_3-2-0-0-0	JGSNFQLEEISR_Glycan_3-2-0-0-0
	JGTVLQGSTVASVYK_Glycan_4-7-2-0-5	AAFNAQNJGSNFQLEEISR_Glycan_3-9-0-0-1	AAFNAQNJGSNFQLEEISR_Glycan_3-9-0-0-1
	QNQCFYJSSYLNVQR_Glycan_6-5-0-0-2	LDYLJETQQLTPEIK_Glycan_5-4-3-0-3	LDYLJETQQLTPEIK_Glycan_5-4-3-0-3
	EGYSJISYIVVNHQGISSR_Glycan_5-4-1-0-2	STGKPTLYJVSLVMSDTAGTCY_Glycan_6-2-0-0-1	STGKPTLYJVSLVMSDTAGTCY_Glycan_6-2-0-0-1
	CGLVPVLAENYJK_Glycan_6-5-1-0-0	AGLQAFFQVQECJK_Glycan_5-4-2-0-0	AGLQAFFQVQECJK_Glycan_5-4-2-0-0
	QLAHQSJSTNIF_Glycan_5-4-2-0-0	AAFNAQNJGSNFQLEEISR_Glycan_4-4-2-0-3	AAFNAQNJGSNFQLEEISR_Glycan_4-4-2-0-3
	YLFGJSSTVLEDSK_Glycan_5-4-1-0-0	AKAALAAFNAQNJGSNFQLEEISR_Glycan_6-3-0-0-3	AKAALAAFNAQNJGSNFQLEEISR_Glycan_6-3-0-0-3
	KVTQVYAEJGTVLQGSTVASVYK_Glycan_7-5-1-0-0	HQLQJGSLTIR_Glycan_4-6-2-0-5	HQLQJGSLTIR_Glycan_4-6-2-0-5
	CGLVPVLAENYJK_Glycan_5-4-1-0-0	AGLQAFFQVQECJK_Glycan_5-4-1-0-2	AGLQAFFQVQECJK_Glycan_5-4-1-0-2
	LAGKPTHVJVSVVMAEVDGTC_Glycan_6-5-2-0-1	JGSNFQLEEISR_Glycan_6-6-2-0-3	JGSNFQLEEISR_Glycan_6-6-2-0-3
	CQCEPGFQLGPNJR_Glycan_8-2-0-0-1	HIPQJSSLENVDSR_Glycan_8-7-1-0-0	HIPQJSSLENVDSR_Glycan_8-7-1-0-0
	QNQCFYJSSYLNVQR_Glycan_4-9-0-0-1	LLYPPWDKJFTENDLLVR_Glycan_5-4-0-0-0	LLYPPWDKJFTENDLLVR_Glycan_5-4-0-0-0
	JTTYLNVQR_Glycan_11-9-0-0-0	ALPQPQJVTSLLGCTH_Glycan_5-4-0-0-2	ALPQPQJVTSLLGCTH_Glycan_5-4-0-0-2
	LGHCPDPVLVNGEFSSSGPVJVSDK_Glycan_5-4-1-0-2	QQQHLFGSJVTDCSGNFCLFR_Glycan_4-4-1-0-0	QQQHLFGSJVTDCSGNFCLFR_Glycan_4-4-1-0-0
	AAFNAQNJGSNFQLEEISR_Glycan_5-4-2-0-1	QEIQATFFYFTPJK_Glycan_4-7-0-0-2	QEIQATFFYFTPJK_Glycan_4-7-0-0-2
	LNAENJATFYFK_Glycan_6-10-0-0-0	EIQATFFYFTPJK_Glycan_4-7-1-0-1	EIQATFFYFTPJK_Glycan_4-7-1-0-1
	GLCVJASAVSR_Glycan_7-6-1-0-0	DTAVFECLPQHAMFGJDTITCTTH_Glycan_5-4-0-0-2	DTAVFECLPQHAMFGJDTITCTTH_Glycan_5-4-0-0-2
	QDQCIYJTTYLNVQR_Glycan_7-4-2-0-2	LJTTTANTATVEVLAPSAR_Glycan_4-5-2-0-1	LJTTTANTATVEVLAPSAR_Glycan_4-5-2-0-1
	CGLVPVLAENYJK_Glycan_6-3-2-0-2	KVCQDCPLLAPLJDTR_Glycan_4-4-1-0-3	KVCQDCPLLAPLJDTR_Glycan_4-4-1-0-3
	VTQVYAEJGTVLQGSTVASVYK_Glycan_5-4-2-0-1	FEVDSPVYJATWSASLK_Glycan_6-5-0-0-2	FEVDSPVYJATWSASLK_Glycan_6-5-0-0-2
	VTQVYAEJGTVLQGSTVASVYK_Glycan_5-4-2-0-0	JLTTGATLINEQWLLTTAK_Glycan_5-7-0-0-4	JLTTGATLINEQWLLTTAK_Glycan_5-7-0-0-4
	LGHCPDPVLVNGEFSSSGPVJVSDKITF_Glycan_NNH(HN(HEX&n-acetyl&sulfate))(HN(HEX&n-acetyl&sulfate))	FEVDSPVYJATWSASLK_Glycan_7-5-0-0-1	FEVDSPVYJATWSASLK_Glycan_7-5-0-0-1
	DQCIYJTTYLNVQR_Glycan_6-7-0-0-1	CANLVPVPITJATLDR_Glycan_5-4-2-0-0	CANLVPVPITJATLDR_Glycan_5-4-2-0-0
	LVPVPITJATLDR_Glycan_11-8-0-0-0	ALPQPQJVTSLLGCTH_Glycan_7-4-0-0-1	ALPQPQJVTSLLGCTH_Glycan_7-4-0-0-1
	LAGKPTHVJVSVVMAEVDGTC_Glycan_4-3-1-0-1	VDSPVYJATWSASLK_Glycan_6-5-0-0-4	VDSPVYJATWSASLK_Glycan_6-5-0-0-4
	PTHIJVSVVMAEADGTC_Glycan_6-8-0-0-1	LFGSJVTDCSGNFCLFR_Glycan_4-6-1-0-2	LFGSJVTDCSGNFCLFR_Glycan_4-6-1-0-2
	VQJMSQSIEVLDR_Glycan_5-5-1-0-0	RNPPMGGNVVIFDTVITNQEEPYQJHSGR_Glycan_5-4-0-0-5	RNPPMGGNVVIFDTVITNQEEPYQJHSGR_Glycan_5-4-0-0-5
	JETQQLTPEIK_Glycan_9-7-3-0-1	RNPPMGGNVVIFDTVITNQEEPYQJHSGR_Glycan_6-4-1-0-2	RNPPMGGNVVIFDTVITNQEEPYQJHSGR_Glycan_6-4-1-0-2
	LVPVPITJATLDR_Glycan_4-3-1-0-0	AJLTNFPENGTFVVNIAQLSQDDSGR_Glycan_4-7-0-0-1	AJLTNFPENGTFVVNIAQLSQDDSGR_Glycan_4-7-0-0-1
	AAFNAQNJGSNFQLEEISR_Glycan_6-5-3-0-1	CANLVPVPITJATLDR_Glycan_3-5-1-0-3	CANLVPVPITJATLDR_Glycan_3-5-1-0-3
	TSIWYJR_Glycan_5-5-2-0-2	LJTTTANTATVEVLAPSAR_Glycan_5-5-0-0-4	LJTTTANTATVEVLAPSAR_Glycan_5-5-0-0-4
	AAFNAQNJGSNFQLEEISR_Glycan_6-5-2-0-2	ELPGVCJETMMALWEECKPCLK_Glycan_5-4-2-0-0	ELPGVCJETMMALWEECKPCLK_Glycan_5-4-2-0-0
	TPJKTEDTIFLR_Glycan_6-4-0-0-3	QQQHLFGSJVTDCSGNFCLFR_Glycan_4-3-1-0-0	QQQHLFGSJVTDCSGNFCLFR_Glycan_4-3-1-0-0
	ADGTVNQIEGEATPVJLTEPAKLEVK_Glycan_6-5-0-0-1	VVLHPJYSQVDIGLIK_Glycan_6-5-3-0-0	VVLHPJYSQVDIGLIK_Glycan_6-5-3-0-0
	CGLVPVLAENYJK_Glycan_5-4-1-0-1	FEVDSPVYJATWSASLK_Glycan_6-4-0-0-1	FEVDSPVYJATWSASLK_Glycan_6-4-0-0-1
	LAGKPTHVJVSVVMAEVDGTC_Glycan_4-4-1-0-1	JLTTGATLINEQWLLTTAK_Glycan_4-6-2-0-3	JLTTGATLINEQWLLTTAK_Glycan_4-6-2-0-3
	LAGKPTHVJVSVVMAEVDGTC_Glycan_5-8-0-0-0	LNAAKALPQPQJVTSLLGCTH_Glycan_NNH(HN(HEX&n-acetyl&sulfate))(H)	LNAAKALPQPQJVTSLLGCTH_Glycan_NNH(HN(HEX&n-acetyl&sulfate))(H)
	QLVDALTTWQJK_Glycan_5-4-1-0-0	ALAAFNAQNJGSNFQLEEISR_Glycan_6-5-0-0-2	ALAAFNAQNJGSNFQLEEISR_Glycan_6-5-0-0-2
	FYJSSYLNVQR_Glycan_8-7-1-0-1	VDSPVYJATWSASLK_Glycan_4-4-2-0-1	VDSPVYJATWSASLK_Glycan_4-4-2-0-1
	LAGKPTHVJVSVVMAEVDGTC_Glycan_5-5-1-0-3	QQQHLFGSJVTDCSGNFCLFR_Glycan_7-4-0-0-2	QQQHLFGSJVTDCSGNFCLFR_Glycan_7-4-0-0-2
	VCQDCPLLAPLJDTR_Glycan_6-5-1-0-1	HIPQJSSLENVDSR_Glycan_4-6-0-0-3	HIPQJSSLENVDSR_Glycan_4-6-0-0-3
	LNLSEJYTLSISNAR_Glycan_5-6-1-0-0	KLGACJDTLQQLMEVFK_Glycan_5-7-0-0-2	KLGACJDTLQQLMEVFK_Glycan_5-7-0-0-2
	JGSLFAFR_Glycan_5-4-1-0-2	FGSJVTDCSGNFCLFR_Glycan_5-4-1-1-1	FGSJVTDCSGNFCLFR_Glycan_5-4-1-1-1
	LAGKPTHVJVSVVMAEVDGTCY_Glycan_6-4-1-0-0	LPTQJITFQTESSVAEQEAEFQSPK_Glycan_5-4-0-0-4	LPTQJITFQTESSVAEQEAEFQSPK_Glycan_5-4-0-0-4
	AAFNAQNJGSNFQLEEISR_Glycan_6-5-3-0-0	LFGSJVTDCSGNFCLFR_Glycan_4-6-0-0-4	LFGSJVTDCSGNFCLFR_Glycan_4-6-0-0-4
	EQPLJVTVCR_Glycan_6-9-0-0-0	HLFGSJVTDCSGNFCLFR_Glycan_4-9-0-0-1	HLFGSJVTDCSGNFCLFR_Glycan_4-9-0-0-1
	PQJLTNMNK_Glycan_6-5-2-0-0	KCGLVPVLAENYJK_Glycan_6-4-0-0-0	KCGLVPVLAENYJK_Glycan_6-4-0-0-0
	GLTFQQJASSMCVPDQDTAIR_Glycan_5-5-2-0-1	VDSPVYJATWSASLK_Glycan_4-4-1-0-3	VDSPVYJATWSASLK_Glycan_4-4-1-0-3
	RSVJLSR_Glycan_N(NH(HN(HEX&n-acetyl&sulfate))(HN))(F)	QQQHLFGSJVTDCSGNFCLFR_Glycan_6-4-0-0-3	QQQHLFGSJVTDCSGNFCLFR_Glycan_6-4-0-0-3
	FNAQNJGSNFQLEEISR_Glycan_NNH(HN(HEX&n-acetyl&sulfate))(HN(HEX&n-acetyl&sulfate))	KJQSVNVFLGHTAIDEMLK_Glycan_5-4-2-0-0	KJQSVNVFLGHTAIDEMLK_Glycan_5-4-2-0-0
	YFTPJKTEDTIFLR_Glycan_7-6-2-0-0	LFGSJVTDCSGNFCLFR_Glycan_4-6-1-0-4	LFGSJVTDCSGNFCLFR_Glycan_4-6-1-0-4
	CGLVPVLAENYJ_Glycan_5-6-2-0-4	LFGSJVTDCSGNFCLFR_Glycan_4-7-1-0-5	LFGSJVTDCSGNFCLFR_Glycan_4-7-1-0-5
	CGLVPVLAENYJK_Glycan_6-4-1-0-0	LFGSJVTDCSGNFCLFR_Glycan_5-6-2-0-1	LFGSJVTDCSGNFCLFR_Glycan_5-6-2-0-1
	YFTPJKTEDTIFLR_Glycan_7-6-2-0-1	QQQHLFGSJVTDCSGNFCLFR_Glycan_7-5-1-0-2	QQQHLFGSJVTDCSGNFCLFR_Glycan_7-5-1-0-2
	LAGKPTHVJVSVVMAEVDGTCY_Glycan_6-5-1-0-0	VVLHPJYSQVDIGL_Glycan_5-4-1-0-2	VVLHPJYSQVDIGL_Glycan_5-4-1-0-2
	CGLVPVLAENYJKSDN_Glycan_5-7-1-0-3	QQQHLFGSJVTDCSGNFCLFR_Glycan_5-4-2-0-1	QQQHLFGSJVTDCSGNFCLFR_Glycan_5-4-2-0-1
	VGNMSAJASDQER_Glycan_3-4-0-0-3	SJVTDCSGNFCLFR_Glycan_8-6-0-0-4	SJVTDCSGNFCLFR_Glycan_8-6-0-0-4
	JGSLFAFR_Glycan_5-4-2-0-0	QQQHLFGSJVTDCSGNFCLFR_Glycan_3-5-1-0-3	QQQHLFGSJVTDCSGNFCLFR_Glycan_3-5-1-0-3
	JGSLFAFR_Glycan_6-7-0-0-6	QQQHLFGSJVTDCSGNFCLFR_Glycan_7-5-1-0-3	QQQHLFGSJVTDCSGNFCLFR_Glycan_7-5-1-0-3
	EJLTAPGSDSAVFFEQGTTR_Glycan_5-4-0-0-0	QQQHLFGSJVTDCSGNFCLFR_Glycan_5-3-2-0-2	QQQHLFGSJVTDCSGNFCLFR_Glycan_5-3-2-0-2
	QNQCFYJSSYLNVQR_Glycan_6-5-1-0-0	LFGSJVTDCSGNFCLFR_Glycan_4-7-1-0-3	LFGSJVTDCSGNFCLFR_Glycan_4-7-1-0-3
	CGLVPVLAENYJKSDN_Glycan_6-6-2-0-1	VVLHPJYSQVDIGL_Glycan_6-4-1-0-1	VVLHPJYSQVDIGL_Glycan_6-4-1-0-1
	FQQJASSMCVPDQDTAIR_Glycan_7-6-1-0-0	QQHLFGSJVTDCSGNFCLFR_Glycan_4-7-0-0-3	QQHLFGSJVTDCSGNFCLFR_Glycan_4-7-0-0-3
	JLTAPGSDSAVFFEQGTTR_Glycan_8-4-1-0-2	QQQHLFGSJVTDCSGNFCLFR_Glycan_6-4-1-0-3	QQQHLFGSJVTDCSGNFCLFR_Glycan_6-4-1-0-3
	GLCVJASAVSR_Glycan_6-5-1-0-0	QQQHLFGSJVTDCSGNFCLFR_Glycan_6-7-0-0-0	QQQHLFGSJVTDCSGNFCLFR_Glycan_6-7-0-0-0
	GLTFQQJASSMCVPDQDTAIR_Glycan_5-4-2-0-1	VVLHPJYSQVDIGL_Glycan_5-4-2-0-0	VVLHPJYSQVDIGL_Glycan_5-4-2-0-0
	GLCVJASAVSR_Glycan_7-7-1-0-5	QQQHLFGSJVTDCSGNFCLFR_Glycan_7-5-0-0-3	QQQHLFGSJVTDCSGNFCLFR_Glycan_7-5-0-0-3
	JGSLFAFR_Glycan_4-3-1-0-0	QQQHLFGSJVTDCSGNFCLFR_Glycan_6-5-0-0-2	QQQHLFGSJVTDCSGNFCLFR_Glycan_6-5-0-0-2
	JGSLFAFR_Glycan_5-4-2-0-1	THTNISESHPJATFSAVGEASI_Glycan_4-6-2-0-1	THTNISESHPJATFSAVGEASI_Glycan_4-6-2-0-1
	CGLSQSQGJLSHVDWFSVHK_Glycan_9-4-0-0-0	QQQHLFGSJVTDCSGNFCLFR_Glycan_6-5-1-0-0	QQQHLFGSJVTDCSGNFCLFR_Glycan_6-5-1-0-0
	PJKTEDTIFLR_Glycan_6-6-4-0-0	LFGSJVTDCSGNFCLFR_Glycan_9-5-1-0-1	LFGSJVTDCSGNFCLFR_Glycan_9-5-1-0-1
	GLTFQQJASSMCVPDQDTAIR_Glycan_5-5-0-0-3	QQQHLFGSJVTDCSGNFCLFR_Glycan_5-4-2-0-0	QQQHLFGSJVTDCSGNFCLFR_Glycan_5-4-2-0-0
	MLMDKJATALR_Glycan_8-8-1-0-3	VSGJNTVPFAVSLVDSTSEK_Glycan_5-4-1-0-0	VSGJNTVPFAVSLVDSTSEK_Glycan_5-4-1-0-0
	LVPVPITJATLDR_Glycan_6-5-3-0-0	QQHLFGSJVTDCSGNFCLFR_Glycan_5-7-0-0-1	QQHLFGSJVTDCSGNFCLFR_Glycan_5-7-0-0-1
	QQJASSMCVPDQDTAIR_Glycan_5-6-0-0-5	LFGSJVTDCSGNFCLFR_Glycan_7-6-3-0-1	LFGSJVTDCSGNFCLFR_Glycan_7-6-3-0-1
	CGLVPVLAENYJK_Glycan_4-8-0-0-0	QQQHLFGSNVTDCSGJFCLFR_Glycan_4-3-0-0-2	QQQHLFGSNVTDCSGJFCLFR_Glycan_4-3-0-0-2
	GLTFQQJASSMCVPDQDTAIR_Glycan_4-3-0-0-3	CSGJFCLFR_Glycan_7-7-3-0-5	CSGJFCLFR_Glycan_7-7-3-0-5
	NAHGEEKEJLTAR_Glycan_8-6-2-0-1	SJVTDCSGNFCLFR_Glycan_7-6-0-0-5	SJVTDCSGNFCLFR_Glycan_7-6-0-0-5
	QJASSMCVPDQDTAIR_Glycan_3-8-0-0-0	QQQHLFGSJVTDCSGNFCLFR_Glycan_8-6-1-0-1	QQQHLFGSJVTDCSGNFCLFR_Glycan_8-6-1-0-1
	LVPVPITJATLDR_Glycan_7-5-2-0-2	QQQHLFGSJVTDCSGNFCLFR_Glycan_4-7-0-0-1	QQQHLFGSJVTDCSGNFCLFR_Glycan_4-7-0-0-1
	QDQCIYJTTYLNVQR_Glycan_6-5-0-0-2	LFGSJVTDCSGNFCLFR_Glycan_4-7-0-0-0	LFGSJVTDCSGNFCLFR_Glycan_4-7-0-0-0
	IETILLJGTDR_Glycan_8-6-1-0-1	QQQHLFGSJVTDCSGNFCLFR_Glycan_5-5-3-0-2	QQQHLFGSJVTDCSGNFCLFR_Glycan_5-5-3-0-2
	LVPVPITJATLDR_Glycan_7-5-2-0-1	FGSJVTDCSGNFCLFR_Glycan_5-6-0-0-1	FGSJVTDCSGNFCLFR_Glycan_5-6-0-0-1
	VLYLAAYJCTLRPVSK_Glycan_5-4-1-0-0	QQQHLFGSJVTDCSGNFCLFR_Glycan_4-3-0-0-2	QQQHLFGSJVTDCSGNFCLFR_Glycan_4-3-0-0-2
	GLCVJASAVSR_Glycan_6-4-1-0-0	QQQHLFGSJVTDCSGNFCLFR_Glycan_3-7-0-0-2	QQQHLFGSJVTDCSGNFCLFR_Glycan_3-7-0-0-2
	GWSGGLAQJR_Glycan_6-7-0-0-6	QQQHLFGSJVTDCSGNFCLFR_Glycan_6-4-1-0-1	QQQHLFGSJVTDCSGNFCLFR_Glycan_6-4-1-0-1
	CGLVPVLAENYJK_Glycan_8-8-0-0-2	RPSLQMJTSIWYNR_Glycan_5-2-0-0-1	RPSLQMJTSIWYNR_Glycan_5-2-0-0-1
	VTQVYAEJGTVLQGSTVASVYK_Glycan_6-5-3-0-1	ALPQPQJVTSLLGCTH_Glycan_6-3-2-0-0	ALPQPQJVTSLLGCTH_Glycan_6-3-2-0-0
	YDFJSSMLYSTAK_Glycan_4-4-1-0-1	SJVTDCSGNFCLFR_Glycan_7-6-1-0-3	SJVTDCSGNFCLFR_Glycan_7-6-1-0-3
	PITJATLDR_Glycan_5-2-0-0-0	QQHLFGSJVTDCSGNFCLFR_Glycan_3-6-0-0-5	QQHLFGSJVTDCSGNFCLFR_Glycan_3-6-0-0-5
	CGLVPVLAENYJK_Glycan_6-6-1-0-4	QQQHLFGSJVTDCSGNFCLFR_Glycan_5-4-0-0-2	QQQHLFGSJVTDCSGNFCLFR_Glycan_5-4-0-0-2
	GLTFQQJASSMCVPDQDTAIR_Glycan_5-4-2-0-0	QQHLFGSJVTDCSGNFCLFR_Glycan_16-2-0-0-0	QQHLFGSJVTDCSGNFCLFR_Glycan_16-2-0-0-0
	VCQDCPLLAPLJDTR_Glycan_6-5-1-0-0	QQQHLFGSJVTDCSGNFCLFR_Glycan_6-4-1-0-2	QQQHLFGSJVTDCSGNFCLFR_Glycan_6-4-1-0-2
	AAFNAQNJGSNFQLEEISR_Glycan_5-4-1-0-2	QQQHLFGSJVTDCSGNFCLFR_Glycan_7-5-1-0-1	QQQHLFGSJVTDCSGNFCLFR_Glycan_7-5-1-0-1
	LVFGELCGVNEJR_Glycan_8-6-0-0-3	QQQHLFGSJVTDCSGNFCLFR_Glycan_5-5-1-0-1	QQQHLFGSJVTDCSGNFCLFR_Glycan_5-5-1-0-1
	VTQVYAEJGTVLQGSTVASVYK_Glycan_6-5-2-0-2	LFGSJVTDCSGNFCLFR_Glycan_3-6-0-0-1	LFGSJVTDCSGNFCLFR_Glycan_3-6-0-0-1
	LVPVPITJATLDR_Glycan_6-5-3-0-1	QQQHLFGSJVTDCSGNFCLFR_Glycan_8-8-1-0-0	QQQHLFGSJVTDCSGNFCLFR_Glycan_8-8-1-0-0
	DRQDGEEVLQCMPVCGRPVTPIAQJQTTLGSSR_Glycan_5-4-1-0-2	CSGJFCLFR_Glycan_8-5-0-0-4	CSGJFCLFR_Glycan_8-5-0-0-4
	QNQCFYJSSYLNVQR_Glycan_7-6-2-0-0	QQHLFGSJVTDCSGNFCLFR_Glycan_10-8-0-0-1	QQHLFGSJVTDCSGNFCLFR_Glycan_10-8-0-0-1
	KEDALJETR_Glycan_7-5-1-0-0	QQQHLFGSJVTDCSGNFCLFR_Glycan_4-6-1-0-1	QQQHLFGSJVTDCSGNFCLFR_Glycan_4-6-1-0-1
	LGHCPDPVLVNGEFSSSGPVJVSDK_Glycan_6-5-3-0-0	JVTDCSGNFCLFR_Glycan_3-9-0-0-1	JVTDCSGNFCLFR_Glycan_3-9-0-0-1
	VCQDCPLLAPLJDTR_Glycan_6-5-0-0-2	HIPQJSSLENVDSR_Glycan_6-7-0-0-5	HIPQJSSLENVDSR_Glycan_6-7-0-0-5
	QNQCFYJSSYLNVQR_Glycan_7-6-2-0-1	LFGSJVTDCSGNFCLFR_Glycan_4-6-1-0-5	LFGSJVTDCSGNFCLFR_Glycan_4-6-1-0-5
	IIVPLNNREJISDPTSPLR_Glycan_5-4-2-0-1	HLFGSJVTDCSGNFCLFR_Glycan_5-6-2-0-0	HLFGSJVTDCSGNFCLFR_Glycan_5-6-2-0-0
	YHIYENGTLQIJR_Glycan_6-7-1-0-0	LFGSJVTDCSGNFCLFR_Glycan_6-8-0-0-1	LFGSJVTDCSGNFCLFR_Glycan_6-8-0-0-1
	VIGGJFTGSQR_Glycan_9-7-0-0-3	QQQHLFGSJVTDCSGNFCLFR_Glycan_3-9-0-0-0	QQQHLFGSJVTDCSGNFCLFR_Glycan_3-9-0-0-0
	LAGKPTHVJVSVVMAEVDGTC_Glycan_5-4-1-0-3	QQQHLFGSJ_Glycan_8-8-4-0-4	QQQHLFGSJ_Glycan_8-8-4-0-4
	KVCQDCPLLAPLJDTR_Glycan_6-5-3-0-1	QQQHLFGSJVTDCSGNFCLFR_Glycan_7-4-0-0-3	QQQHLFGSJVTDCSGNFCLFR_Glycan_7-4-0-0-3
	VLYLAAYJCTLR_Glycan_6-10-0-0-0	CSGJFCLFR_Glycan_4-6-2-0-3	CSGJFCLFR_Glycan_4-6-2-0-3
	ADGTVNQIEGEATPVJLTEPAKLEVK_Glycan_5-4-0-0-1	QQQHLFGSJVTDCSGNFCLFR_Glycan_3-4-0-0-0	QQQHLFGSJVTDCSGNFCLFR_Glycan_3-4-0-0-0
	CGLVPVLAENYJK_Glycan_8-8-0-0-1	QQQHLFGSJVTDCSGNFCLFR_Glycan_4-6-2-0-5	QQQHLFGSJVTDCSGNFCLFR_Glycan_4-6-2-0-5
	YHIYENGTLQIJR_Glycan_6-7-0-0-2	QQHLFGSJVTDCSGNFCLFR_Glycan_4-3-0-0-3	QQHLFGSJVTDCSGNFCLFR_Glycan_4-3-0-0-3
	VCQDCPLLAPLJDTR_Glycan_5-4-1-0-1	QQQHLFGSJVTDCSGNFCLFR_Glycan_4-5-1-0-2	QQQHLFGSJVTDCSGNFCLFR_Glycan_4-5-1-0-2
	KVCQDCPLLAPLJDTR_Glycan_6-5-3-0-0	QQQHLFGSJVTDCSGNFCLFR_Glycan_7-4-1-0-0	QQQHLFGSJVTDCSGNFCLFR_Glycan_7-4-1-0-0
	YHIYENGTLQIJR_Glycan_8-4-1-0-2	ALPQPQJVTSLLGCTH_Glycan_6-3-1-0-2	ALPQPQJVTSLLGCTH_Glycan_6-3-1-0-2
	CGLVPVLAENYJK_Glycan_4-3-1-0-0	QQHLFGSJVTDCSGNFCLFR_Glycan_10-7-1-0-1	QQHLFGSJVTDCSGNFCLFR_Glycan_10-7-1-0-1
	QQJASSMCVPDQDTAIR_Glycan_4-5-1-0-4	QQQHLFGSJVTDCSGNFCLFR_Glycan_5-7-0-0-1	QQQHLFGSJVTDCSGNFCLFR_Glycan_5-7-0-0-1
	GLTFQQJASSMCVPDQDTAIR_Glycan_6-7-1-0-5	GSJVTDCSGNFCLFR_Glycan_5-6-2-0-3	GSJVTDCSGNFCLFR_Glycan_5-6-2-0-3
	VTQVYAEJGTVLQGSTVASVYK_Glycan_6-5-3-0-0	QQHLFGSJVTDCSGNFCLFR_Glycan_6-4-2-0-4	QQHLFGSJVTDCSGNFCLFR_Glycan_6-4-2-0-4
	CGLVPVLAENYJKSDN_Glycan_4-6-1-0-4	HIPQJSSLENVDSR_Glycan_7-7-1-0-6	HIPQJSSLENVDSR_Glycan_7-7-1-0-6
	HGIQYFNJNTQHSSLFMLNEVKR_Glycan_6-7-1-0-1	IHQJITYQVCR_Glycan_7-7-1-0-3	IHQJITYQVCR_Glycan_7-7-1-0-3
	VCQDCPLLAPLJDTR_Glycan_5-4-1-0-0	GDVLHNGJGTYQSWVVVAVPPQDTAPYSCHVQH_Glycan_5-4-1-0-2	GDVLHNGJGTYQSWVVVAVPPQDTAPYSCHVQH_Glycan_5-4-1-0-2
	IMNGEADAMSLDGGFVYIAGKCGLVPVLAENYJK_Glycan_5-7-1-0-4	QQQHLFGSJVTDCSGNFCLFR_Glycan_7-2-0-0-0	QQQHLFGSJVTDCSGNFCLFR_Glycan_7-2-0-0-0
	CGLVPVLAENYJK_Glycan_3-3-1-0-0	LFGSJVTDCSGNFCLFR_Glycan_9-5-1-0-0	LFGSJVTDCSGNFCLFR_Glycan_9-5-1-0-0
	CGLVPVLAENYJKSDN_Glycan_6-6-0-0-5	JVSCPQLEVPVCPSGFQLSCK_Glycan_5-4-1-0-1	JVSCPQLEVPVCPSGFQLSCK_Glycan_5-4-1-0-1
	LVLDGSDSIGASJFTGAK_Glycan_5-4-2-0-0	QQQHLFGSJVTDCSGNFCLFR_Glycan_4-6-0-0-3	QQQHLFGSJVTDCSGNFCLFR_Glycan_4-6-0-0-3
	IVVYNQPYIJYSR_Glycan_9-6-0-0-0	FGSNVTDCSGJFCLFR_Glycan_5-4-0-0-2	FGSNVTDCSGJFCLFR_Glycan_5-4-0-0-2
	IVVYNQPYIJYSR_Glycan_6-7-1-0-0	LFGSJVTDCSGNFCLFR_Glycan_9-8-1-0-2	LFGSJVTDCSGNFCLFR_Glycan_9-8-1-0-2
	VCQDCPLLAPLJDTR_Glycan_6-4-1-0-0	QQQHLFGSJVTDCSGNFCLFR_Glycan_6-5-0-0-4	QQQHLFGSJVTDCSGNFCLFR_Glycan_6-5-0-0-4
	VCQDCPLLAPLJDTR_Glycan_8-8-1-0-1	JVTDCSGNFCLFR_Glycan_6-4-1-0-1	JVTDCSGNFCLFR_Glycan_6-4-1-0-1
	THTNISESHPJATFSAVGEASICEDDWNSGER_Glycan_10-6-0-0-5	ELHHLQEQJVSNAFLDKGEFYIGSK_Glycan_4-5-0-0-4	ELHHLQEQJVSNAFLDKGEFYIGSK_Glycan_4-5-0-0-4
	CGLVPVLAENYJK_Glycan_5-4-0-0-3	QQQHLFGSJVT_Glycan_3-4-1-0-3	QQQHLFGSJVT_Glycan_3-4-1-0-3
	IIVPLNNREJISDPTSPLR_Glycan_5-4-2-0-0	VVLHPJYSQVDIGLIK_Glycan_6-5-1-0-4	VVLHPJYSQVDIGLIK_Glycan_6-5-1-0-4
	QNQCFYJSSYLNVQR_Glycan_5-4-3-0-3	QQQHLFGSJVTDCSGNFCLFR_Glycan_5-5-2-0-0	QQQHLFGSJVTDCSGNFCLFR_Glycan_5-5-2-0-0
	VCQDCPLLAPLJDTR_Glycan_6-4-0-0-1	SJVTDCSGNFCLFR_Glycan_6-2-0-0-1	SJVTDCSGNFCLFR_Glycan_6-2-0-0-1
	QNQCFYJSSYLNVQR_Glycan_6-5-2-0-0	QQQHLFGSJVT_Glycan_4-5-1-0-0	QQQHLFGSJVT_Glycan_4-5-1-0-0
	GTVNQIEGEATPVJLTEPAKLEVK_Glycan_4-5-0-0-1	ALPQPQJVTSLLGCTH_Glycan_5-4-1-0-2	ALPQPQJVTSLLGCTH_Glycan_5-4-1-0-2
	ADGTVNQIEGEATPVJLTEPAKLEVK_Glycan_5-4-0-0-0	SJVTDCSGNFCLFR_Glycan_8-8-4-0-0	SJVTDCSGNFCLFR_Glycan_8-8-4-0-0
	KCGLVPVLAENYJK_Glycan_5-7-0-0-2	THTJISESHPNATFSAVGEASICEDDWNSGER_Glycan_4-2-0-0-1	THTJISESHPNATFSAVGEASICEDDWNSGER_Glycan_4-2-0-0-1
	JSSYLNVQR_Glycan_4-7-2-0-0	ALPQPQJVTSLLGCTH_Glycan_6-4-0-0-3	ALPQPQJVTSLLGCTH_Glycan_6-4-0-0-3
	FYJSSYLNVQR_Glycan_6-5-5-0-0	THTJISESHPNATFSAVGEASI_Glycan_4-6-2-0-0	THTJISESHPNATFSAVGEASI_Glycan_4-6-2-0-0
	YFTPJKTEDTIFLR_Glycan_6-5-2-0-0	LFGSJVTDCSGNFCLFR_Glycan_4-3-0-0-2	LFGSJVTDCSGNFCLFR_Glycan_4-3-0-0-2
	JTTYLNVQR_Glycan_9-7-1-0-5	JVTDCSGNFCLFR_Glycan_8-5-0-0-1	JVTDCSGNFCLFR_Glycan_8-5-0-0-1
	QDCPLLAPLJDTR_Glycan_N(NH(HN(HEX&n-acetyl&sulfate))(HN(HEX&sulfate)))(F)	JGSNFQLEEISR_Glycan_3-7-0-0-1	JGSNFQLEEISR_Glycan_3-7-0-0-1
	FYJSSYLNVQR_Glycan_8-7-1-0-3	AALAAFNAQNJGSNFQLEEISR_Glycan_3-5-1-0-3	AALAAFNAQNJGSNFQLEEISR_Glycan_3-5-1-0-3
	LAPLJDTR_Glycan_8-6-0-0-2	QQHLFGSJVTDCSGNFCLFR_Glycan_4-5-1-0-3	QQHLFGSJVTDCSGNFCLFR_Glycan_4-5-1-0-3
	JSSYLNVQR_Glycan_8-6-3-0-1	LNAAKALPQPQJVTSLLGCTH_Glycan_10-7-0-0-4	LNAAKALPQPQJVTSLLGCTH_Glycan_10-7-0-0-4
	MFSQJDTR_Glycan_4-3-0-0-2	ALPQPQJVTSLLGCTH_Glycan_5-4-0-0-4	ALPQPQJVTSLLGCTH_Glycan_5-4-0-0-4
	LAGKPTHVJVSVVMAEVD_Glycan_5-4-1-0-1	GSJVTDCSGNFCLFR_Glycan_5-6-3-0-1	GSJVTDCSGNFCLFR_Glycan_5-6-3-0-1
	VCQDCPLLAPLJDTR_Glycan_4-3-1-0-0	PYSIYPHGVTFSPYEDEVJSSFTSGR_Glycan_5-4-2-0-0	PYSIYPHGVTFSPYEDEVJSSFTSGR_Glycan_5-4-2-0-0
	SJASSTDSASYYPLTGDTR_Glycan_3-4-1-0-1	LVPVLAENYJK_Glycan_4-4-2-0-1	LVPVLAENYJK_Glycan_4-4-2-0-1
	VCQDCPLLAPLJDTR_Glycan_4-3-0-0-0	PYSIYPHGVTFSPYEDEVJSSFTSGR_Glycan_5-4-1-0-2	PYSIYPHGVTFSPYEDEVJSSFTSGR_Glycan_5-4-1-0-2
	LAGKPTHVJVSVVMAEVDGTC_Glycan_N(NH(HN(HEX&sulfate))(HNHS))(F)	LFGSJVTDCSGNFCLFR_Glycan_4-6-2-0-2	LFGSJVTDCSGNFCLFR_Glycan_4-6-2-0-2
	YFTPJKTEDTIFLR_Glycan_6-5-1-0-3	ALPQPQJVTSLLGCTH_Glycan_5-4-1-0-3	ALPQPQJVTSLLGCTH_Glycan_5-4-1-0-3
	KEDALJETR_Glycan_4-7-1-0-2	ALPQPQJVTSLLGCTH_Glycan_7-5-1-0-3	ALPQPQJVTSLLGCTH_Glycan_7-5-1-0-3
	QNQCFYJSSYLNVQR_Glycan_6-5-2-0-1	HIPQJSSLENVDSR_Glycan_6-7-0-0-3	HIPQJSSLENVDSR_Glycan_6-7-0-0-3
	TVLTPATNHMGJVTFTIPANR_Glycan_6-2-0-0-0	AGJNSLYR_Glycan_3-8-0-0-1	AGJNSLYR_Glycan_3-8-0-0-1
	YFTPJKTEDTIFLR_Glycan_6-5-2-0-1	VVLHPJYSQVDIGLIK_Glycan_8-7-0-0-1	VVLHPJYSQVDIGLIK_Glycan_8-7-0-0-1
	LAGKPTHVJVSVVMAEVDGTCY_Glycan_6-4-2-0-0	GELJTSIFSSR_Glycan_4-7-1-0-0	GELJTSIFSSR_Glycan_4-7-1-0-0
	EJLTAPGSDSAVFFEQGTTR_Glycan_6-5-1-0-1	QQQHLFGSJVTDCSGNFCLFR_Glycan_7-4-1-0-1	QQQHLFGSJVTDCSGNFCLFR_Glycan_7-4-1-0-1
	CQDCPLLAPLJDTR_Glycan_4-6-0-0-1	DITDLIJNTFIR_Glycan_7-7-1-0-3	DITDLIJNTFIR_Glycan_7-7-1-0-3
	SDPHWESMLJATTR_Glycan_3-5-1-0-2	PQHQFVRPDVJSSCGEGYK_Glycan_7-6-0-0-1	PQHQFVRPDVJSSCGEGYK_Glycan_7-6-0-0-1
	CQDCPLLAPLJDTR_Glycan_3-5-0-0-1	TPJKTEDTIFLR_Glycan_7-7-1-0-3	TPJKTEDTIFLR_Glycan_7-7-1-0-3
	ADGTVNQIEGEATPVJLTEPAKLEVK_Glycan_6-5-1-0-1	CGLVPVLAENYJK_Glycan_5-4-0-0-1	CGLVPVLAENYJK_Glycan_5-4-0-0-1
	NQCFYJSSYLNVQR_Glycan_7-4-1-0-3	CGLVPVLAENYJK_Glycan_6-4-0-0-0	CGLVPVLAENYJK_Glycan_6-4-0-0-0
	ISJSSDTVECECSENWK_Glycan_3-3-1-0-2	YFYJGTSMACETFQYGGCMGNGNNFVTEK_Glycan_5-6-0-0-1	YFYJGTSMACETFQYGGCMGNGNNFVTEK_Glycan_5-6-0-0-1
	VCQDCPLLAPLJDTR_Glycan_3-3-1-0-0	QQQHLFGSJVTDCSGNFCLFR_Glycan_5-4-1-1-1	QQQHLFGSJVTDCSGNFCLFR_Glycan_5-4-1-1-1
	IIVPLNNREJISDPTSPLR_Glycan_N(NH(HN(HEX&sulfate))(HNHS))(F)	FEVDSPVYJATWSASLK_Glycan_5-4-2-0-0	FEVDSPVYJATWSASLK_Glycan_5-4-2-0-0
	KLFVJTSK_Glycan_6-7-1-0-0	JLTAPGSDSAVFFEQGTTR_Glycan_5-4-1-0-1	JLTAPGSDSAVFFEQGTTR_Glycan_5-4-1-0-1
	EJLTAPGSDSAVFFEQGTTR_Glycan_6-5-1-0-0	AGPJGTLFVADAYK_Glycan_4-3-2-0-1	AGPJGTLFVADAYK_Glycan_4-3-2-0-1
	SPYYJVSDEISFH_Glycan_5-4-1-0-0	PVLAENYJK_Glycan_7-7-1-0-5	PVLAENYJK_Glycan_7-7-1-0-5
	CGLVPVLAENYJK_Glycan_6-5-2-0-0	QQQHLFGSJVTDCSGNFCLFR_Glycan_8-5-1-0-1	QQQHLFGSJVTDCSGNFCLFR_Glycan_8-5-1-0-1
	QCFYJSSYLNVQR_Glycan_8-6-0-0-3	GDVLHNGJGTYQSWVVVAVPPQDTAPYSCH_Glycan_5-4-0-0-2	GDVLHNGJGTYQSWVVVAVPPQDTAPYSCH_Glycan_5-4-0-0-2
	RGLTFQQJASSMCVPDQDTAIR_Glycan_9-6-0-0-4	LVPVLAENYJK_Glycan_4-3-2-0-0	LVPVLAENYJK_Glycan_4-3-2-0-0
	QLVDALTTWQJK_Glycan_5-4-2-0-0	PVLAENYJK_Glycan_4-4-0-0-4	PVLAENYJK_Glycan_4-4-0-0-4
	GLTFQQJASSMCVPDQDTAIR_Glycan_5-4-1-0-3	JLSMPLLPADFHK_Glycan_5-5-3-0-1	JLSMPLLPADFHK_Glycan_5-5-3-0-1
	GSJVTDCSGNFCLFR_Glycan_5-4-1-0-0	ALPQPQJVTSLLGCTH_Glycan_5-4-2-0-0	ALPQPQJVTSLLGCTH_Glycan_5-4-2-0-0
	LVJEVTEFAK_Glycan_4-5-0-0-0	JLSMPLLPADFHK_Glycan_5-5-2-0-4	JLSMPLLPADFHK_Glycan_5-5-2-0-4
	THTNISESHPJATFSAVGEASICEDDWNSGER_Glycan_11-7-0-0-3	HLFGSJVTDCSGNFCLFR_Glycan_6-5-2-0-0	HLFGSJVTDCSGNFCLFR_Glycan_6-5-2-0-0
	NHFAHFFAPQJLTNMNK_Glycan_5-4-2-0-0	SPYEMFGDEEVMCLNGJWTEPPQCK_Glycan_7-4-1-0-0	SPYEMFGDEEVMCLNGJWTEPPQCK_Glycan_7-4-1-0-0
	LTFQQJASSMCVPDQDTAIR_Glycan_3-3-0-0-1	AKAALAAFNAQNJGSNFQLEEISR_Glycan_5-6-0-0-0	AKAALAAFNAQNJGSNFQLEEISR_Glycan_5-6-0-0-0
	LAGKPTHVJVSVVMAEVDGTC_Glycan_6-5-3-0-1	SPYEMFGDEEVMCLNGJWTEPPQCK_Glycan_6-4-1-0-1	SPYEMFGDEEVMCLNGJWTEPPQCK_Glycan_6-4-1-0-1
	YRGTAGNALMDGASQLMGEJR_Glycan_5-4-0-0-0	PPMGGNVVIFDTVITNQEEPYQJHSGR_Glycan_4-5-1-0-4	PPMGGNVVIFDTVITNQEEPYQJHSGR_Glycan_4-5-1-0-4
	ADGTVNQIEGEATPVJLTEPAKLEVK_Glycan_7-6-1-0-1	GDEEVMCLNGJWTEPPQCK_Glycan_6-5-0-0-7	GDEEVMCLNGJWTEPPQCK_Glycan_6-5-0-0-7
	CGLVPVLAENYJK_Glycan_6-5-2-0-1	NGJWTEPPQCK_Glycan_3-4-0-0-0	NGJWTEPPQCK_Glycan_3-4-0-0-0
	YFTPJKTEDTIFLR_Glycan_5-4-2-0-0	VMCLNGJWTEPPQCK_Glycan_10-6-0-0-4	VMCLNGJWTEPPQCK_Glycan_10-6-0-0-4
	EJLTAPGSDSAVFFEQGTTR_Glycan_5-4-1-0-1	HLFGSJVTDCSGNFCLFR_Glycan_6-6-1-0-1	HLFGSJVTDCSGNFCLFR_Glycan_6-6-1-0-1
	ADGTVNQIEGEATPVJLTEPAKLEVK_Glycan_6-5-1-0-0	AKAALAAFNAQNJGSNFQLEEISR_Glycan_4-4-0-0-4	AKAALAAFNAQNJGSNFQLEEISR_Glycan_4-4-0-0-4
	QNQCFYJSSYLNVQR_Glycan_7-6-3-0-1	FGDEEVMCLNGJWTEPPQCK_Glycan_7-7-0-0-2	FGDEEVMCLNGJWTEPPQCK_Glycan_7-7-0-0-2
	CGLVPVLAENYJK_Glycan_5-4-2-0-0	SPYEMFGDEEVMCLNGJWTEPPQCK_Glycan_7-4-0-0-2	SPYEMFGDEEVMCLNGJWTEPPQCK_Glycan_7-4-0-0-2
	GWSAQPICIJSSEK_Glycan_7-6-0-0-2	TLJQSSDELQLSMGNAMFVK_Glycan_5-4-1-0-0	TLJQSSDELQLSMGNAMFVK_Glycan_5-4-1-0-0
	QNQCFYJSSYLNVQR_Glycan_7-6-3-0-0	LNGJWTEPPQCK_Glycan_9-8-1-0-3	LNGJWTEPPQCK_Glycan_9-8-1-0-3
	ELHHLQEQJVSNAFLDKGEF_Glycan_5-4-2-0-0	QQHLFGSJVTDCSGNFCLFR_Glycan_4-7-0-0-2	QQHLFGSJVTDCSGNFCLFR_Glycan_4-7-0-0-2
	EJLTAPGSDSAVFFEQGTTR_Glycan_6-4-0-0-2	JWTEPPQCK_Glycan_4-4-0-0-0	JWTEPPQCK_Glycan_4-4-0-0-0
	STGKPTLYJVSLVMSDTAGTC_Glycan_8-2-0-0-0	LNGJWTEPPQCK_Glycan_8-8-2-0-2	LNGJWTEPPQCK_Glycan_8-8-2-0-2
	EJLTAPGSDSAVFFEQGTTR_Glycan_5-4-1-0-0	LNGJWTEPPQCK_Glycan_10-8-0-0-4	LNGJWTEPPQCK_Glycan_10-8-0-0-4
	EVSQGPGLLJDTK_Glycan_6-5-1-0-4	MVSHHJLTTGATLINEQWLLTTAK_Glycan_5-4-2-0-0	MVSHHJLTTGATLINEQWLLTTAK_Glycan_5-4-2-0-0
	ADGTVNQIEGEATPVJLTEPAKLEVK_Glycan_5-4-1-0-1	QQQHLFGSJVTDCSGNFCLFR_Glycan_7-5-2-0-1	QQQHLFGSJVTDCSGNFCLFR_Glycan_7-5-2-0-1
	LSVDKDQYVEPEJVTIQCDSGYGVVGPQ_Glycan_5-4-1-0-0	NPPMGGNVVIFDTVITNQEEPYQJHSGR_Glycan_5-4-0-1-1	NPPMGGNVVIFDTVITNQEEPYQJHSGR_Glycan_5-4-0-1-1
	VCQDCPLLAPLJDTR_Glycan_8-7-0-0-0	QLAHQSJSTNIFFSPV_Glycan_3-5-0-0-1	QLAHQSJSTNIFFSPV_Glycan_3-5-0-0-1
	FYJSSYLNVQR_Glycan_8-6-2-0-0	QQQHLFGSJVTDCSGNFCLFR_Glycan_3-7-0-0-4	QQQHLFGSJVTDCSGNFCLFR_Glycan_3-7-0-0-4
	EJLTAPGSDSAVFFEQGTTR_Glycan_6-4-0-0-1	ELPGVCJETMMALWEECKPCLK_Glycan_6-5-2-0-1	ELPGVCJETMMALWEECKPCLK_Glycan_6-5-2-0-1
	LAGKPTHVJVSVVMAEVDGTCY_Glycan_5-4-0-0-1	VSHHJLTTGATLINEQWLLTTAK_Glycan_5-4-1-0-3	VSHHJLTTGATLINEQWLLTTAK_Glycan_5-4-1-0-3
	EEEMLEJVSLVCPK_Glycan_4-4-2-0-1	HLFGSJVTDCSGNFCLFR_Glycan_6-5-0-0-4	HLFGSJVTDCSGNFCLFR_Glycan_6-5-0-0-4
	CGLVPVLAENYJKSDN_Glycan_5-4-1-0-0	PPMGGNVVIFDTVITNQEEPYQJHSGR_Glycan_6-6-0-0-1	PPMGGNVVIFDTVITNQEEPYQJHSGR_Glycan_6-6-0-0-1
	YFTPJKTEDTIFLR_Glycan_7-6-3-0-2	LVPVLAENYJK_Glycan_10-8-0-0-1	LVPVLAENYJK_Glycan_10-8-0-0-1
	GTDNLQMJVTR_Glycan_4-6-2-0-3	LQAPLJYTEFQKPICLPSK_Glycan_5-4-1-0-2	LQAPLJYTEFQKPICLPSK_Glycan_5-4-1-0-2
	GLCVJASAVSR_Glycan_6-5-2-0-0	FSLLGHASISCTVEJETIGVWRPSPPTCEK_Glycan_9-7-1-0-3	FSLLGHASISCTVEJETIGVWRPSPPTCEK_Glycan_9-7-1-0-3
	CGLVPVLAENYJK_Glycan_6-4-2-0-0	YFYJGTSMACETFQYGGCMGNGNNFVTEK_Glycan_5-4-0-0-4	YFYJGTSMACETFQYGGCMGNGNNFVTEK_Glycan_5-4-0-0-4
	PVLAENYJK_Glycan_6-6-0-0-3	RTDJTTYIIK_Glycan_3-2-0-0-1	RTDJTTYIIK_Glycan_3-2-0-0-1
	CGLVPVLAENYJK_Glycan_3-7-0-0-2	VMCLNGJWTEPPQCK_Glycan_8-7-2-0-1	VMCLNGJWTEPPQCK_Glycan_8-7-2-0-1
	CGLVPVLAENYJK_Glycan_5-4-2-0-1	QQQHLFGSJVTDCSGNFCLFR_Glycan_10-7-0-0-0	QQQHLFGSJVTDCSGNFCLFR_Glycan_10-7-0-0-0
	VIDFJCTTSSVSSALANTK_Glycan_5-4-0-0-0	QLAHQSJSTNIF_Glycan_5-4-0-0-3	QLAHQSJSTNIF_Glycan_5-4-0-0-3
	CGLVPVLAENYJKSDNCED_Glycan_NNH(HN(HEX&n-acetyl&sulfate))(HH)	QQQHLFGSJVTDCSGNFCLFR_Glycan_5-4-0-0-5	QQQHLFGSJVTDCSGNFCLFR_Glycan_5-4-0-0-5
	CGLVPVLAENYJ_Glycan_10-6-0-0-2	PPMGGNVVIFDTVITNQEEPYQJHSGR_Glycan_4-4-0-0-4	PPMGGNVVIFDTVITNQEEPYQJHSGR_Glycan_4-4-0-0-4
	HGIQYFNJNTQHSSLFMLNEVKR_Glycan_N(NH(HN(HEX&n-acetyl&sulfate))(HN))(F)	PPMGGNVVIFDTVITNQEEPYQJHSGR_Glycan_3-4-1-0-3	PPMGGNVVIFDTVITNQEEPYQJHSGR_Glycan_3-4-1-0-3
	IMNGEADAMSLDGGFVYIAGKCGLVPVLAENYJK_Glycan_7-7-1-0-6	PDMKTELFSSSCPGGIMLJETGQGYQR_Glycan_3-4-0-0-1	PDMKTELFSSSCPGGIMLJETGQGYQR_Glycan_3-4-0-0-1
	CGLVPVLAENYJK_Glycan_5-4-4-0-1	QQQHLFGSJVTDCSGNFCLFR_Glycan_8-5-0-0-4	QQQHLFGSJVTDCSGNFCLFR_Glycan_8-5-0-0-4
	YFTPJKTEDTIFLR_Glycan_7-6-3-0-0	NPPMGGNVVIFDTVITNQEEPYQJHSGR_Glycan_4-7-0-0-0	NPPMGGNVVIFDTVITNQEEPYQJHSGR_Glycan_4-7-0-0-0
	JSSYLNVQR_Glycan_9-7-4-0-0	GGETAQSADPQWEQLNNKJLSMPLLPADFHK_Glycan_5-4-0-0-2	GGETAQSADPQWEQLNNKJLSMPLLPADFHK_Glycan_5-4-0-0-2
	QNQCFYJSSYLNVQR_Glycan_6-5-3-0-0	SCPGGIMLJETGQGYQR_Glycan_3-7-0-0-5	SCPGGIMLJETGQGYQR_Glycan_3-7-0-0-5
	ELHHLQEQJVSNAFLDKGEFYIGSK_Glycan_6-5-1-0-1	TELFSSSCPGGIMLJETGQGYQR_Glycan_3-5-0-0-3	TELFSSSCPGGIMLJETGQGYQR_Glycan_3-5-0-0-3
	PVLAENYJK_Glycan_5-5-1-0-0	QQQHLFGSJVTDCSGNFCLFR_Glycan_5-4-1-0-2	QQQHLFGSJVTDCSGNFCLFR_Glycan_5-4-1-0-2
	CGLVPVLAENYJK_Glycan_6-7-1-0-4	PVLAENYJK_Glycan_5-6-2-0-0	PVLAENYJK_Glycan_5-6-2-0-0
	GAFISJFSMTVDGK_Glycan_5-4-0-0-0	ELPGVCJETMMALWEECKPCLK_Glycan_6-4-1-0-1	ELPGVCJETMMALWEECKPCLK_Glycan_6-4-1-0-1
	QDQCIYJTTYLNVQR_Glycan_7-6-3-0-2	ELPGVCJETMMALWEECKPCLK_Glycan_6-4-0-0-3	ELPGVCJETMMALWEECKPCLK_Glycan_6-4-0-0-3
	IMNGEADAMSLDGGFVYIAGKCGLVPVLAENYJK_Glycan_7-7-4-0-0	ALVSGJNTVPFAVSLVDSTSEK_Glycan_5-7-2-0-2	ALVSGJNTVPFAVSLVDSTSEK_Glycan_5-7-2-0-2
	CGLVPVLAENYJ_Glycan_8-9-0-0-0	EGDHEFLEVPEAQEDVEATFPVHQPGJYSC_Glycan_5-4-1-0-2	EGDHEFLEVPEAQEDVEATFPVHQPGJYSC_Glycan_5-4-1-0-2
	YFTPJKTEDTIFLR_Glycan_7-6-3-0-1	QIJSSISGNLWDKDQR_Glycan_4-4-0-0-3	QIJSSISGNLWDKDQR_Glycan_4-4-0-0-3
	ADGTVNQIEGEATPVJLTEPAKLEVK_Glycan_5-4-1-0-0	VQJMSQSIEVLDRR_Glycan_9-3-0-0-0	VQJMSQSIEVLDRR_Glycan_9-3-0-0-0
	FYJSSYLNVQR_Glycan_9-8-1-0-1	SLGNVJFTVSAEALESQELCGTEVPSVPEHGR_Glycan_5-4-0-0-0	SLGNVJFTVSAEALESQELCGTEVPSVPEHGR_Glycan_5-4-0-0-0
	JCTTSSVSSALANTK_Glycan_4-8-0-0-0	TLQQLNAYJR_Glycan_3-4-0-0-0	TLQQLNAYJR_Glycan_3-4-0-0-0
	VVLHPJYSQVDIGLIK_Glycan_6-5-0-0-0	INDVSLFJDTCVR_Glycan_4-4-1-0-3	INDVSLFJDTCVR_Glycan_4-4-1-0-3
	VLYLAAYJCTLRPVSK_Glycan_5-4-2-0-0	VCJVTLGGER_Glycan_3-7-0-0-5	VCJVTLGGER_Glycan_3-7-0-0-5
	CGLVPVLAENYJ_Glycan_4-5-0-0-1	QVFPGLNYCTSGAYSJASSTDSASYYPLTGDTR_Glycan_6-4-0-0-3	QVFPGLNYCTSGAYSJASSTDSASYYPLTGDTR_Glycan_6-4-0-0-3
	CGLVPVLAENYJKSDN_Glycan_4-7-2-0-2	DVQIIVFPEDGIHGFJFTR_Glycan_7-6-0-0-3	DVQIIVFPEDGIHGFJFTR_Glycan_7-6-0-0-3
	MLNJNTGIYTCSAQGVWMNK_Glycan_5-4-2-0-0	LSGJLTLLR_Glycan_7-2-0-0-0	LSGJLTLLR_Glycan_7-2-0-0-0
	LGSNNLTALHPALFQJLSK_Glycan_7-3-0-0-0	SIPACVPWSPYLFQPJDTCIVSGWGR_Glycan_4-4-0-0-4	SIPACVPWSPYLFQPJDTCIVSGWGR_Glycan_4-4-0-0-4
	YFTPJKTEDTIFLR_Glycan_6-5-3-0-1	DQYVEPENVTIQCDSGYGVVGPQSITCSGJR_Glycan_4-3-0-1-0	DQYVEPENVTIQCDSGYGVVGPQSITCSGJR_Glycan_4-3-0-1-0
	JSSYLNVQR_Glycan_8-5-0-0-4	SCPGGIMLJETGQGYQR_Glycan_3-6-0-0-5	SCPGGIMLJETGQGYQR_Glycan_3-6-0-0-5
	CGLVPVLAENYJK_Glycan_6-9-0-0-1	QVFPGLNYCTSGAYSJASSTDSASYYPLTGDTR_Glycan_5-4-1-0-2	QVFPGLNYCTSGAYSJASSTDSASYYPLTGDTR_Glycan_5-4-1-0-2
	GNEANYYSJATTDEHGLVQF_Glycan_5-4-1-0-0	PGGIMLJETGQGYQR_Glycan_4-3-0-0-0	PGGIMLJETGQGYQR_Glycan_4-3-0-0-0
	VCQDCPLLAPLJDTR_Glycan_5-4-2-0-1	ELPGVCJETMMALWEECKPCLK_Glycan_6-5-2-0-0	ELPGVCJETMMALWEECKPCLK_Glycan_6-5-2-0-0
	VCQDCPLLAPLJDTR_Glycan_6-5-2-0-1	PPMGGNVVIFDTVITNQEEPYQJHSGR_Glycan_9-8-2-0-0	PPMGGNVVIFDTVITNQEEPYQJHSGR_Glycan_9-8-2-0-0
	YFTPJKTEDTIFLR_Glycan_6-5-3-0-0	KTELFSSSCPGGIMLJETGQGYQR_Glycan_4-5-0-0-0	KTELFSSSCPGGIMLJETGQGYQR_Glycan_4-5-0-0-0
	VVLHPJYSQVDIGLIK_Glycan_5-4-0-0-0	EDGHRJFSCLAVLDLMSR_Glycan_7-7-0-0-1	EDGHRJFSCLAVLDLMSR_Glycan_7-7-0-0-1
	FQQJASSMCVPDQDTAIR_Glycan_6-4-1-0-0	SLGNVJFTVSAEALESQELCGTEVPSVPEHGR_Glycan_7-2-0-0-0	SLGNVJFTVSAEALESQELCGTEVPSVPEHGR_Glycan_7-2-0-0-0
	PNNPDWGTFEEVSGJVSPGTR_Glycan_6-4-1-0-3	HIPQJSSLENVDSR_Glycan_6-7-0-0-6	HIPQJSSLENVDSR_Glycan_6-7-0-0-6
	LAPLJDTR_Glycan_9-7-0-0-4	TFLJTTVEK_Glycan_6-6-0-0-1	TFLJTTVEK_Glycan_6-6-0-0-1
	VVGPQSITCSGJR_Glycan_5-7-0-0-1	VTWKPQGAPVEWEEETVTJHTLR_Glycan_3-5-1-0-2	VTWKPQGAPVEWEEETVTJHTLR_Glycan_3-5-1-0-2
	KVEAEALJATAIR_Glycan_9-5-1-0-0	HCLLYPPWDKJFTENDLLVR_Glycan_9-6-3-0-4	HCLLYPPWDKJFTENDLLVR_Glycan_9-6-3-0-4
	EJLTAPGSDSAVFFEQGTTR_Glycan_6-5-2-0-1	LVPVLAENYJK_Glycan_8-8-1-0-1	LVPVLAENYJK_Glycan_8-8-1-0-1
	REJISDPTSPLR_Glycan_9-6-0-0-2	ELPGVCJETMMALWEECKPCLK_Glycan_5-4-0-0-5	ELPGVCJETMMALWEECKPCLK_Glycan_5-4-0-0-5
	GLTFQQJASSMCVPDQDTAIR_Glycan_6-3-1-0-1	QQQHLFGSJVTDCSGNFCLFR_Glycan_6-5-3-0-1	QQQHLFGSJVTDCSGNFCLFR_Glycan_6-5-3-0-1
	CGLVPVLAENYJK_Glycan_7-7-3-0-0	MVSHHJLTTGATLINEQWLLTTAK_Glycan_5-4-1-0-2	MVSHHJLTTGATLINEQWLLTTAK_Glycan_5-4-1-0-2
	LSVDKDQYVEPEJVTIQCDSGYGVVGPQSITCSGNR_Glycan_5-4-0-0-2	LVPVLAENYJK_Glycan_5-4-3-0-1	LVPVLAENYJK_Glycan_5-4-3-0-1
	EJLTAPGSDSAVFFEQGTTR_Glycan_6-5-2-0-0	QQQHLFGSJVTDCSGNFCLFR_Glycan_4-5-0-0-2	QQQHLFGSJVTDCSGNFCLFR_Glycan_4-5-0-0-2
	LSVDKDQYVEPEJVTIQCDSGYGVVGPQSITCSGNR_Glycan_5-4-1-0-0	SLGNVJFTVSAEALESQELCGTEVPSVPEHGR_Glycan_4-4-0-0-0	SLGNVJFTVSAEALESQELCGTEVPSVPEHGR_Glycan_4-4-0-0-0
	LSVDKDQYVEPEJVTIQCDSGYGVVGPQSITCSGNR_Glycan_8-6-1-0-4	CGLVPVLAENYJK_Glycan_5-5-1-0-2	CGLVPVLAENYJK_Glycan_5-5-1-0-2
	VCQDCPLLAPLJDTR_Glycan_6-5-2-0-0	TLQQLNAYJR_Glycan_6-7-2-0-3	TLQQLNAYJR_Glycan_6-7-2-0-3
	GGNSNGALCHFPFLYNNHJYTDCTSEGR_Glycan_5-4-1-0-0	QQQHLFGSJVTDCSGNFCLFR_Glycan_9-7-0-0-1	QQQHLFGSJVTDCSGNFCLFR_Glycan_9-7-0-0-1
	CGLVPVLAENYJK_Glycan_5-4-0-0-2	LVPVLAENYJK_Glycan_5-4-3-0-0	LVPVLAENYJK_Glycan_5-4-3-0-0
	QQQHLFGSJVTDCSGN_Glycan_7-6-0-0-0	QQHLFGSJVTDCSGNFCLFR_Glycan_4-5-0-0-3	QQHLFGSJVTDCSGNFCLFR_Glycan_4-5-0-0-3
	JKTEDTIFLR_Glycan_10-8-0-0-1	MVSHHJLTTGATLINEQWLLTTAK_Glycan_5-5-2-0-4	MVSHHJLTTGATLINEQWLLTTAK_Glycan_5-5-2-0-4
	TPEVJQTTLYQR_Glycan_9-6-0-0-1	QQQHLFGSJVTDCSGNFCLFR_Glycan_8-7-0-0-1	QQQHLFGSJVTDCSGNFCLFR_Glycan_8-7-0-0-1
	CQDCPLLAPLJDTR_Glycan_4-6-1-0-1	LSGJLTLLR_Glycan_4-4-0-0-0	LSGJLTLLR_Glycan_4-4-0-0-0
	EJLTAPGSDSAVFFEQGTTR_Glycan_7-5-1-0-2	CGLVPVLAENYJK_Glycan_3-2-0-0-1	CGLVPVLAENYJK_Glycan_3-2-0-0-1
	EJLTAPGSDSAVFFEQGTTR_Glycan_7-5-1-0-1	CGLVPVLAENYJK_Glycan_4-4-0-0-1	CGLVPVLAENYJK_Glycan_4-4-0-0-1
	LAPLJDTR_Glycan_7-6-1-0-1	LVPVLAENYJK_Glycan_4-3-0-0-0	LVPVLAENYJK_Glycan_4-3-0-0-0
	EEYJKSVQEIQATFFYFTPNKTEDTIFLR_Glycan_9-8-4-0-1	KYLGJATAIFFLPDEGK_Glycan_7-4-0-0-1	KYLGJATAIFFLPDEGK_Glycan_7-4-0-0-1
	YRGTAGNALMDGASQLMGEJR_Glycan_5-4-1-0-0	CGLVPVLAENYJK_Glycan_5-5-1-0-1	CGLVPVLAENYJK_Glycan_5-5-1-0-1
	PALFQJLSK_Glycan_5-7-2-0-1	QQHLFGSJVTDCSGNFCLFR_Glycan_5-5-0-0-2	QQHLFGSJVTDCSGNFCLFR_Glycan_5-5-0-0-2
	RNPPMGGNVVIFDTVITNQEEPYQJHSGR_Glycan_5-4-0-0-3	CGLVPVLAENYJK_Glycan_6-5-0-0-2	CGLVPVLAENYJK_Glycan_6-5-0-0-2
	CQDCPLLAPLJDTR_Glycan_5-4-1-0-3	MVSHHJLTTGATLINEQWLLTTAK_Glycan_6-5-1-0-4	MVSHHJLTTGATLINEQWLLTTAK_Glycan_6-5-1-0-4
	LAPLJDTR_Glycan_6-7-2-0-1	LVPVLAENYJK_Glycan_9-8-0-0-1	LVPVLAENYJK_Glycan_9-8-0-0-1
	VCQDCPLLAPLJDTR_Glycan_6-4-1-0-1	MAWPEDHVFISTPSFJYTGR_Glycan_5-5-0-0-2	MAWPEDHVFISTPSFJYTGR_Glycan_5-5-0-0-2
	CQDCPLLAPLJDTR_Glycan_6-5-5-0-0	LVPVLAENYJK_Glycan_8-6-3-0-0	LVPVLAENYJK_Glycan_8-6-3-0-0
	CQDCPLLAPLJDTR_Glycan_5-7-1-0-1	CGLVPVLAENYJK_Glycan_9-7-1-0-0	CGLVPVLAENYJK_Glycan_9-7-1-0-0
	SPYYJVSDEISFH_Glycan_5-4-2-0-0	TLJQSSDELQLSMGNAMFVK_Glycan_6-5-2-0-0	TLJQSSDELQLSMGNAMFVK_Glycan_6-5-2-0-0
	VCQDCPLLAPLJDTR_Glycan_6-9-0-0-0	TLJQSSDELQLSMGNAMFVK_Glycan_7-5-1-0-1	TLJQSSDELQLSMGNAMFVK_Glycan_7-5-1-0-1
	GSJVTDCSGNFCLFR_Glycan_5-4-2-0-0	PVLAENYJK_Glycan_6-5-1-0-3	PVLAENYJK_Glycan_6-5-1-0-3
	AJSTGTLVITDPTR_Glycan_5-4-0-0-4	LVPVLAENYJK_Glycan_7-6-1-0-4	LVPVLAENYJK_Glycan_7-6-1-0-4
	VSJQTLSLFFTVLQDVPVR_Glycan_7-5-3-0-2	YJATVYSQAANGTEGQPQAIEFR_Glycan_5-5-0-0-1	YJATVYSQAANGTEGQPQAIEFR_Glycan_5-5-0-0-1
	EJLTAPGSDSAVFFEQGTTR_Glycan_5-4-2-0-0	CGLVPVLAENYJK_Glycan_5-4-0-0-0	CGLVPVLAENYJK_Glycan_5-4-0-0-0
	QDCPLLAPLJDTR_Glycan_5-4-0-0-3	CGLVPVLAENYJK_Glycan_6-5-1-0-0	CGLVPVLAENYJK_Glycan_6-5-1-0-0
	QDCPLLAPLJDTR_Glycan_9-11-0-0-1	QQQHLFGSJVT_Glycan_3-2-0-0-1	QQQHLFGSJVT_Glycan_3-2-0-0-1
	LAPLJDTR_Glycan_4-7-2-0-3	GGETAQSADPQWEQLNNKJLSMPLLPADFHK_Glycan_5-4-1-0-2	GGETAQSADPQWEQLNNKJLSMPLLPADFHK_Glycan_5-4-1-0-2
	EJLTAPGSDSAVFFEQGTTR_Glycan_5-4-2-0-1	LEPVHLQLQCMSQEQLAQVAAJATK_Glycan_5-4-1-0-2	LEPVHLQLQCMSQEQLAQVAAJATK_Glycan_5-4-1-0-2
	LAGKPTHVJVSVVMAEVDGTCY_Glycan_5-5-1-0-1	GGETAQSADPQWEQLNNKJLSMPLLPADFHK_Glycan_5-4-0-0-4	GGETAQSADPQWEQLNNKJLSMPLLPADFHK_Glycan_5-4-0-0-4
	VCQDCPLLAPLJDTR_Glycan_5-4-1-0-3	LVPVLAENYJK_Glycan_9-6-0-0-4	LVPVLAENYJK_Glycan_9-6-0-0-4
	LAGKPTHVJVSVVMAEVDGTCY_Glycan_5-4-1-0-1	QQQHLFGSJVTDCSGNFCLFR_Glycan_4-5-0-0-3	QQQHLFGSJVTDCSGNFCLFR_Glycan_4-5-0-0-3
	VVIFDTVITNQEEPYQJHSGR_Glycan_5-4-1-0-1	GGETAQSADPQWEQLNNKJLSMPLLPADFHK_Glycan_5-4-2-0-1	GGETAQSADPQWEQLNNKJLSMPLLPADFHK_Glycan_5-4-2-0-1
	DKMFSQJDTR_Glycan_5-4-3-0-2	HLFGSJVTDCSGNFCLFR_Glycan_6-5-0-0-2	HLFGSJVTDCSGNFCLFR_Glycan_6-5-0-0-2
	EJLTAPGSDSAVFFEQGTTR_Glycan_4-3-0-0-2	QQHLFGSJVTDCSGNFCLFR_Glycan_6-5-0-0-3	QQHLFGSJVTDCSGNFCLFR_Glycan_6-5-0-0-3
	QLPNGELQPLSEJATLTLISTK_Glycan_N(NH(HN(HEX&sulfate))(HNHS))(F)	CGLVPVLAENYJK_Glycan_5-4-1-0-1	CGLVPVLAENYJK_Glycan_5-4-1-0-1
	VIDFJCTTSSVSSALANTK_Glycan_5-4-1-0-1	CGLVPVLAENYJK_Glycan_4-4-2-0-0	CGLVPVLAENYJK_Glycan_4-4-2-0-0
	EJLTAPGSDSAVFFEQGTTR_Glycan_4-3-1-0-0	CGLVPVLAENYJK_Glycan_9-6-2-0-0	CGLVPVLAENYJK_Glycan_9-6-2-0-0
	FJCTTSSVSSALANTK_Glycan_9-4-0-0-1	QQQHLFGSJVTDCSGNFCL_Glycan_5-5-1-0-3	QQQHLFGSJVTDCSGNFCL_Glycan_5-5-1-0-3
	CGLVPVLAENYJ_Glycan_6-6-0-0-1	LKELPGVCJETMMALWEECKPCLK_Glycan_6-5-1-0-2	LKELPGVCJETMMALWEECKPCLK_Glycan_6-5-1-0-2
	TKEJLTAPGSDSAVFFEQGTTR_Glycan_4-3-0-0-0	HLFGSJVTDCSGNFCLFR_Glycan_8-5-0-0-1	HLFGSJVTDCSGNFCLFR_Glycan_8-5-0-0-1
	VIDFJCTTSSVSSALANTK_Glycan_5-4-1-0-0	QQQHLFGSJVTDCSGNFCL_Glycan_5-5-1-0-2	QQQHLFGSJVTDCSGNFCL_Glycan_5-5-1-0-2
	DFJCTTSSVSSALANTK_Glycan_7-5-0-0-1	TLJQSSDELQLSMGNAMFVK_Glycan_5-4-2-0-0	TLJQSSDELQLSMGNAMFVK_Glycan_5-4-2-0-0
	LAGKPTHVJVSVVMAEVDGTCY_Glycan_5-4-1-0-0	PVLAENYJK_Glycan_7-6-0-4-1	PVLAENYJK_Glycan_7-6-0-4-1
	AELSJHTRPVILVPGCLGNQLEAK_Glycan_6-5-2-0-0	GKCGLVPVLAENYJK_Glycan_3-7-0-0-0	GKCGLVPVLAENYJK_Glycan_3-7-0-0-0
	HGIQYFNJNTQHSSLFMLNEVK_Glycan_4-6-0-0-2	YJATVYSQAANGTEGQPQAIEFR_Glycan_5-5-1-0-1	YJATVYSQAANGTEGQPQAIEFR_Glycan_5-5-1-0-1
	VIDFJCTTSSVSSALANTK_Glycan_6-4-0-0-1	LGJATAIFFLPDEGK_Glycan_7-4-1-0-1	LGJATAIFFLPDEGK_Glycan_7-4-1-0-1
	JCTTSSVSSALANTK_Glycan_5-5-0-0-4	QQQHLFGSJVTDCSGN_Glycan_6-10-0-0-0	QQQHLFGSJVTDCSGN_Glycan_6-10-0-0-0
	VVLHPJYSQVDIGLIK_Glycan_7-6-1-0-0	KCGLVPVLAENYJK_Glycan_7-5-0-0-1	KCGLVPVLAENYJK_Glycan_7-5-0-0-1
	EJLTAPGSDSAVFFEQGTTR_Glycan_6-4-1-0-1	YJATVYSQAANGTEGQPQAIEFR_Glycan_6-5-1-0-0	YJATVYSQAANGTEGQPQAIEFR_Glycan_6-5-1-0-0
	HGIQYFNJNTQHSSLFMLNEVK_Glycan_N(NH(HN(HEX&n-acetyl&sulfate))(HNHS))(F)	SYJVTSVLFR_Glycan_8-7-1-0-4	SYJVTSVLFR_Glycan_8-7-1-0-4
	ADGTVNQIEGEATPVJLTEPAKLEVK_Glycan_5-4-2-0-1	PVLAENYJK_Glycan_5-5-3-0-1	PVLAENYJK_Glycan_5-5-3-0-1
	DFJCTTSSVSSALANTK_Glycan_5-6-1-0-0	KCGLVPVLAENYJK_Glycan_4-6-1-0-1	KCGLVPVLAENYJK_Glycan_4-6-1-0-1
	VIDFJCTTSSVSSALANTK_Glycan_4-3-0-0-0	PVLAENYJK_Glycan_5-7-2-0-0	PVLAENYJK_Glycan_5-7-2-0-0
	LAPLJDTR_Glycan_8-6-0-0-4	PVLVNGEFSSSGPVJVSDK_Glycan_6-4-0-0-1	PVLVNGEFSSSGPVJVSDK_Glycan_6-4-0-0-1
	LSLGAHJTTLTEILK_Glycan_5-4-1-0-0	CGLVPVLAENYJK_Glycan_5-4-2-0-1	CGLVPVLAENYJK_Glycan_5-4-2-0-1
	TFQQJASSMCVPDQDTAIR_Glycan_4-9-0-0-0	QQHLFGSJVTDCSGNFCLFR_Glycan_4-5-1-0-4	QQHLFGSJVTDCSGNFCLFR_Glycan_4-5-1-0-4
	ELHHLQEQJVSNAFLDKGEFYIGSK_Glycan_6-5-2-0-2	QQQHLFGSJVTDCSGNFCLFR_Glycan_5-5-0-0-4	QQQHLFGSJVTDCSGNFCLFR_Glycan_5-5-0-0-4
	ALPQPQJVTSLLGCTH_Glycan_6-3-0-0-0	KYLGJATAIFFLPDEGK_Glycan_5-4-2-0-0	KYLGJATAIFFLPDEGK_Glycan_5-4-2-0-0
	GJWSAMPSCK_Glycan_4-7-0-0-0	PVLAENYJK_Glycan_5-4-0-0-5	PVLAENYJK_Glycan_5-4-0-0-5
	CGLVPVLAENYJK_Glycan_6-5-3-0-0	KCGLVPVLAENYJK_Glycan_3-6-1-0-2	KCGLVPVLAENYJK_Glycan_3-6-1-0-2
	VIDFJCTTSSVSSALANTK_Glycan_4-3-1-0-0	VPVLAENYJK_Glycan_8-7-0-0-0	VPVLAENYJK_Glycan_8-7-0-0-0
	ELHHLQEQJVSNAFLDKGEFYIGSK_Glycan_6-5-2-0-1	LVPVPITJATLDQITGK_Glycan_6-5-2-0-1	LVPVPITJATLDQITGK_Glycan_6-5-2-0-1
	ALPQPQJVTSLLGCTH_Glycan_5-4-0-0-0	PVLAENYJK_Glycan_6-6-0-0-4	PVLAENYJK_Glycan_6-6-0-0-4
	VVLHPJYSQVDIGLIK_Glycan_6-5-1-0-1	ANLVPVPITJATLDQITGK_Glycan_7-4-0-0-3	ANLVPVPITJATLDQITGK_Glycan_7-4-0-0-3
	APTNLQFVJETDSTVLVR_Glycan_3-6-0-0-5	PTLYJVSLVMSDTAGTCY_Glycan_3-5-0-0-2	PTLYJVSLVMSDTAGTCY_Glycan_3-5-0-0-2
	YFTPJKTEDTIFLR_Glycan_7-6-4-0-1	JISDGFDGIPDNVDAALALPAHSYSGR_Glycan_5-4-0-0-0	JISDGFDGIPDNVDAALALPAHSYSGR_Glycan_5-4-0-0-0
	VIDFJCTTSSVSSALANTK_Glycan_6-3-1-0-0	LVPVPITJATLDQITGK_Glycan_7-5-0-0-3	LVPVPITJATLDQITGK_Glycan_7-5-0-0-3
	VVLHPJYSQVDIGLIK_Glycan_6-5-1-0-0	QQQHLFGSJVTDCSGNFCLFR_Glycan_6-6-0-0-1	QQQHLFGSJVTDCSGNFCLFR_Glycan_6-6-0-0-1
	TFQQJASSMCVPDQDTAIR_Glycan_4-8-0-0-0	KCGLVPVLAENYJK_Glycan_5-5-0-0-3	KCGLVPVLAENYJK_Glycan_5-5-0-0-3
	DASSFLAEWQJITK_Glycan_4-5-2-0-2	VPVLAENYJK_Glycan_7-5-0-0-2	VPVLAENYJK_Glycan_7-5-0-0-2
	TFQQJASSMCVPDQDTAIR_Glycan_5-4-1-0-4	LVPVPITJATLDQITGK_Glycan_9-5-1-0-1	LVPVPITJATLDQITGK_Glycan_9-5-1-0-1
	AELSJHTRPVILVPGCLGNQLEAK_Glycan_5-4-1-0-2	QQQHLFGSJVTDCSGNFCLFR_Glycan_6-5-2-0-1	QQQHLFGSJVTDCSGNFCLFR_Glycan_6-5-2-0-1
	ALPQPQJVTSLLGCTH_Glycan_5-4-0-0-1	LVPVLAENYJK_Glycan_5-6-0-0-4	LVPVLAENYJK_Glycan_5-6-0-0-4
	IQLCPPPPQIPNSHJMTTTLNYR_Glycan_5-4-2-0-0	LKELPGVCJETMMALWEECKPCLK_Glycan_5-4-1-0-2	LKELPGVCJETMMALWEECKPCLK_Glycan_5-4-1-0-2
	DGASQLMGEJR_Glycan_5-4-0-0-5	QQHLFGSJVTDCSGNFCLFR_Glycan_5-5-0-0-4	QQHLFGSJVTDCSGNFCLFR_Glycan_5-5-0-0-4
	AQNJGSNFQLEEISR_Glycan_5-5-0-0-0	GGETAQSADPQWEQLNNKJLSMPLLPADFHK_Glycan_5-4-2-0-0	GGETAQSADPQWEQLNNKJLSMPLLPADFHK_Glycan_5-4-2-0-0
	GNALMDGASQLMGEJR_Glycan_4-6-0-0-0	QQQHLFGSJVTDCSGNFCLFR_Glycan_3-8-0-0-1	QQQHLFGSJVTDCSGNFCLFR_Glycan_3-8-0-0-1
	AMDPNAAYVJMSNHHR_Glycan_3-6-0-0-0	QQQHLFGSJVTDCSGNFCLFR_Glycan_5-4-1-0-3	QQQHLFGSJVTDCSGNFCLFR_Glycan_5-4-1-0-3
	IDPSDSYTJYSPSFQGH_Glycan_5-4-0-0-0	ELPGVCJETMMALWEECKPCLK_Glycan_5-4-1-0-0	ELPGVCJETMMALWEECKPCLK_Glycan_5-4-1-0-0
	VCQDCPLLAPLJDTR_Glycan_6-5-3-0-1	QQHLFGSJVTDCSGNFCLFR_Glycan_5-5-0-0-5	QQHLFGSJVTDCSGNFCLFR_Glycan_5-5-0-0-5
	TFQQJASSMCVPDQDTAIR_Glycan_7-5-0-0-1	QQQHLFGSJVTDCSGNFCLFR_Glycan_6-5-2-0-0	QQQHLFGSJVTDCSGNFCLFR_Glycan_6-5-2-0-0
	ELHHLQEQJVSNAFLDKGEFYIGSK_Glycan_6-5-2-0-0	CGLVPVLAENYJK_Glycan_8-3-0-0-0	CGLVPVLAENYJK_Glycan_8-3-0-0-0
	ELHHLQEQJVSNAFLDKGEFYIGSK_Glycan_5-4-2-0-1	GCSCFSDWQGPGCSVPVPAJQSFWTR_Glycan_5-4-2-0-0	GCSCFSDWQGPGCSVPVPAJQSFWTR_Glycan_5-4-2-0-0
	KVEAEALJATAIR_Glycan_10-6-1-0-1	QQQHLFGSJ_Glycan_3-5-0-0-0	QQQHLFGSJ_Glycan_3-5-0-0-0
	YFTPJKTEDTIFLR_Glycan_7-6-4-0-0	SVPVPAJQSFWTR_Glycan_7-7-4-0-0	SVPVPAJQSFWTR_Glycan_7-7-4-0-0
	HLQEQJVSNAFLDKGEFYIGSK_Glycan_4-3-1-0-1	GCSCFSDWQGPGCSVPVPAJQSFWTR_Glycan_5-4-1-0-2	GCSCFSDWQGPGCSVPVPAJQSFWTR_Glycan_5-4-1-0-2
	HLQEQJVSNAFLDKGEFYIGSK_Glycan_4-3-0-0-3	QQQHLFGSJVT_Glycan_4-2-0-0-1	QQQHLFGSJVT_Glycan_4-2-0-0-1
	VCQDCPLLAPLJDTR_Glycan_5-2-0-0-0	LVPVLAENYJK_Glycan_7-6-5-0-0	LVPVLAENYJK_Glycan_7-6-5-0-0
	GAFISJFSMTVDGK_Glycan_5-4-1-0-0	CGLVPVLAENYJK_Glycan_4-4-1-0-0	CGLVPVLAENYJK_Glycan_4-4-1-0-0
	LKELPGVCJETMMALWEECKPCLK_Glycan_6-6-3-0-0	CGLVPVLAENYJK_Glycan_4-3-1-0-1	CGLVPVLAENYJK_Glycan_4-3-1-0-1
	LKELPGVCJETMMALWEECKPCLK_Glycan_6-6-2-0-2	JISDGFDGIPDNVDAALALPAHSYSGR_Glycan_5-4-0-0-2	JISDGFDGIPDNVDAALALPAHSYSGR_Glycan_5-4-0-0-2
	ALPQPQJVTSLLGCTH_Glycan_9-7-1-0-5	HLFGSJVTDCSGNFCLFR_Glycan_6-6-0-0-3	HLFGSJVTDCSGNFCLFR_Glycan_6-6-0-0-3
	EJLTAPGSDSAVFFEQGTTR_Glycan_6-5-3-0-1	JVTDCSGNFCLFR_Glycan_8-8-4-0-0	JVTDCSGNFCLFR_Glycan_8-8-4-0-0
	CRJYSLLIDQPDK_Glycan_6-10-0-0-0	VLSJNSDANLELINTWVAK_Glycan_5-4-1-0-0	VLSJNSDANLELINTWVAK_Glycan_5-4-1-0-0
	ALPQPQJVTSLLGCTH_Glycan_4-3-0-0-0	QQQHLFGSJVTDCSG_Glycan_7-7-5-0-0	QQQHLFGSJVTDCSG_Glycan_7-7-5-0-0
	LSVDKDQYVEPEJVTIQCDSGYGVVGPQSITCSGNR_Glycan_5-4-2-0-0	QQQHLFGSJVTDC_Glycan_3-5-0-0-1	QQQHLFGSJVTDC_Glycan_3-5-0-0-1
	EJLTAPGSDSAVFFEQGTTR_Glycan_6-5-3-0-0	QQQHLFGSJVTDCSGNFCLFR_Glycan_4-5-0-0-4	QQQHLFGSJVTDCSGNFCLFR_Glycan_4-5-0-0-4
	VIDFJCTTSSVSSALANTK_Glycan_5-3-1-0-0	LHEITJETFR_Glycan_3-4-1-0-2	LHEITJETFR_Glycan_3-4-1-0-2
	EJLTAPGSDSAVFFEQGTTR_Glycan_6-5-3-0-2	QQQHLFGSJVTDCS_Glycan_4-3-0-0-2	QQQHLFGSJVTDCS_Glycan_4-3-0-0-2
	IQCDSGYGVVGPQSITCSGJR_Glycan_5-7-0-0-1	HLFGSJVTDCSGNFCLFR_Glycan_7-5-0-0-3	HLFGSJVTDCSGNFCLFR_Glycan_7-5-0-0-3
	LSVDKDQYVEPEJVTIQCDSGYGVVGPQSITCSGNR_Glycan_5-4-1-0-2	LVPVPITJATLDQITGK_Glycan_7-5-2-0-0	LVPVPITJATLDQITGK_Glycan_7-5-2-0-0
	VVLHPJYSQVDIGLIK_Glycan_6-3-2-0-2	JISDGFDGIPDNVDAALALPAHSYSGR_Glycan_6-5-1-0-1	JISDGFDGIPDNVDAALALPAHSYSGR_Glycan_6-5-1-0-1
	EJLTAPGSDSAVFFEQGTTR_Glycan_7-5-2-0-2	QQQHLFGSJVTDCSGN_Glycan_10-6-0-0-1	QQQHLFGSJVTDCSGN_Glycan_10-6-0-0-1
	ELHHLQEQJVSNAFLDKGEFYIGSK_Glycan_5-4-2-0-2	QLVDALTTWQJK_Glycan_5-4-2-0-0	QLVDALTTWQJK_Glycan_5-4-2-0-0
	VCQDCPLLAPLJDTR_Glycan_6-5-3-0-0	JISDGFDGIPDNVDAALALPAHSYSGR_Glycan_6-5-0-0-3	JISDGFDGIPDNVDAALALPAHSYSGR_Glycan_6-5-0-0-3
	TVLTPATNHMGJVTFTIPANR_Glycan_5-4-1-0-2	VSEHIPVYQQEEJQTDVWTLLNGSK_Glycan_6-5-2-0-3	VSEHIPVYQQEEJQTDVWTLLNGSK_Glycan_6-5-2-0-3
	ELHHLQEQJVSNAFLDKGEFY_Glycan_5-4-1-0-2	JISDGFDGIPDNVDAALALPAHSYSGR_Glycan_6-5-1-0-0	JISDGFDGIPDNVDAALALPAHSYSGR_Glycan_6-5-1-0-0
	ELHHLQEQJVSNAFLDKGEFY_Glycan_5-4-2-0-0	QQQHLFGSJVTDCSGNFCLFR_Glycan_5-5-0-0-3	QQQHLFGSJVTDCSGNFCLFR_Glycan_5-5-0-0-3
	VIDFJCTTSSVSSALANTK_Glycan_5-4-0-0-2	VSEHIPVYQQEEJQTDVWTLLNGSK_Glycan_6-5-2-0-2	VSEHIPVYQQEEJQTDVWTLLNGSK_Glycan_6-5-2-0-2
	ELHHLQEQJVSNAFLDKGEFYIGSK_Glycan_5-4-2-0-0	VLHPJYSQVDIGLIK_Glycan_5-7-0-0-0	VLHPJYSQVDIGLIK_Glycan_5-7-0-0-0
	SLDALHJITPGR_Glycan_4-3-0-0-3	FGDEEVMCLNGJWTEPPQCK_Glycan_4-5-1-0-4	FGDEEVMCLNGJWTEPPQCK_Glycan_4-5-1-0-4
	VVLHPJYSQVDIGLIK_Glycan_5-4-1-0-0	CGLVPVLAENYJK_Glycan_4-3-1-0-0	CGLVPVLAENYJK_Glycan_4-3-1-0-0
	VVLHPJYSQVDIGLIK_Glycan_5-4-0-0-3	LGACJDTLQQLMEVFK_Glycan_5-4-1-0-0	LGACJDTLQQLMEVFK_Glycan_5-4-1-0-0
	YVFRJESVHPFSPFEVK_Glycan_4-3-0-0-3	JISDGFDGIPDNVDAALALPAHSYSGR_Glycan_5-4-1-0-1	JISDGFDGIPDNVDAALALPAHSYSGR_Glycan_5-4-1-0-1
	VVLHPJYSQVDIGLIK_Glycan_5-4-1-0-1	ALQAVYSMMSWPDDVPPEGWJR_Glycan_7-4-1-0-0	ALQAVYSMMSWPDDVPPEGWJR_Glycan_7-4-1-0-0
	GPVPTPPDNIQVQENFJISR_Glycan_6-5-2-0-0	VSEHIPVYQQEEJQTDVWTLLNGSK_Glycan_7-5-2-0-1	VSEHIPVYQQEEJQTDVWTLLNGSK_Glycan_7-5-2-0-1
	LHPJYSQVDIGLIK_Glycan_6-5-0-0-1	JISDGFDGIPDNVDAALALPAHSYSGR_Glycan_5-4-1-0-0	JISDGFDGIPDNVDAALALPAHSYSGR_Glycan_5-4-1-0-0
	VVLHPJYSQVDIGLIK_Glycan_4-3-0-0-0	KLNLDGSJYTLLK_Glycan_3-6-0-0-4	KLNLDGSJYTLLK_Glycan_3-6-0-0-4
	STGKPTLYJVSLVMSDTAGTC_Glycan_9-2-0-0-0	ELPGVCJETMMALWEECKPCLK_Glycan_7-5-1-0-3	ELPGVCJETMMALWEECKPCLK_Glycan_7-5-1-0-3
	STGKPTLYJVSLVMSDTAGTC_Glycan_N(NH(HN(HEX&n-acetyl&sulfate))(HHH))(F)	ANLVPVPITJATLDQITGK_Glycan_7-4-1-0-3	ANLVPVPITJATLDQITGK_Glycan_7-4-1-0-3
	AALAAFNAQNJGSNFQLEEISR_Glycan_5-4-0-0-1	LVPVPITJATLDQITGK_Glycan_6-5-3-0-1	LVPVPITJATLDQITGK_Glycan_6-5-3-0-1
	LGAHJLSR_Glycan_4-2-0-0-1	AFLSLGAHJTTLTEILK_Glycan_3-5-0-0-3	AFLSLGAHJTTLTEILK_Glycan_3-5-0-0-3
	VVLHPJYSQVDIGLIK_Glycan_4-3-1-0-0	JISDGFDGIPDNVDAALALPAHSYSGR_Glycan_3-4-1-0-2	JISDGFDGIPDNVDAALALPAHSYSGR_Glycan_3-4-1-0-2
	ANLVPVPITJATLDR_Glycan_6-7-0-0-0	ELPGVCJETMMALWEECKPCLK_Glycan_5-5-2-0-2	ELPGVCJETMMALWEECKPCLK_Glycan_5-5-2-0-2
	AALAAFNAQNJGS_Glycan_8-7-2-0-3	ELPGVCJETMMALWEECKPCLK_Glycan_7-5-0-0-3	ELPGVCJETMMALWEECKPCLK_Glycan_7-5-0-0-3
	STGKPTLYJVSLVMSDTAGTC_Glycan_3-6-0-0-0	ELPGVCJETMMALWEECKPCLK_Glycan_6-5-2-0-2	ELPGVCJETMMALWEECKPCLK_Glycan_6-5-2-0-2
	STGKPTLYJVSLVMSDTAGTC_Glycan_7-2-0-0-0	ELPGVCJETMMALWEECKPCLK_Glycan_5-5-1-0-3	ELPGVCJETMMALWEECKPCLK_Glycan_5-5-1-0-3
	YRGTAGNALMDGASQLMGEJR_Glycan_5-4-2-0-0	JISDGFDGIPDNVDAALALPAHSYSGR_Glycan_3-7-0-0-0	JISDGFDGIPDNVDAALALPAHSYSGR_Glycan_3-7-0-0-0
	PVLAENYJK_Glycan_4-3-0-0-1	ITTTPTNGQQGNSLEEVVHADQSSCTFDNLSPGLEYJVSVYTVK_Glycan_5-4-0-0-2	ITTTPTNGQQGNSLEEVVHADQSSCTFDNLSPGLEYJVSVYTVK_Glycan_5-4-0-0-2
	LAGKPTHVJVSVVMAEVDGTC_Glycan_5-5-1-0-2	ANLVPVPITJATLDQITGK_Glycan_6-7-1-0-1	ANLVPVPITJATLDQITGK_Glycan_6-7-1-0-1
	VVLHPJYSQVDIGLIK_Glycan_4-4-1-0-0	ITTTPTNGQQGNSLEEVVHADQSSCTFDNLSPGLEYJVSVYTVK_Glycan_6-4-0-0-1	ITTTPTNGQQGNSLEEVVHADQSSCTFDNLSPGLEYJVSVYTVK_Glycan_6-4-0-0-1
	LAGKPTHVJVSVVMAEVDGTC_Glycan_5-5-1-0-4	KIGGIWTWVGTJK_Glycan_4-4-1-0-1	KIGGIWTWVGTJK_Glycan_4-4-1-0-1
	AALAAFNAQNJGSNFQLEEISR_Glycan_4-3-0-0-0	PITJATLDQITGK_Glycan_4-3-2-0-1	PITJATLDQITGK_Glycan_4-3-2-0-1
	ALAAFNAQNJGSNFQLEEISR_Glycan_5-3-1-0-0	PVPITJATLDQITGK_Glycan_3-3-1-0-1	PVPITJATLDQITGK_Glycan_3-3-1-0-1
	AELSJHTRPVILVPGCLGNQLEAK_Glycan_6-5-3-0-0	ALAAFNAQNJGSNFQLEEISR_Glycan_4-4-0-0-4	ALAAFNAQNJGSNFQLEEISR_Glycan_4-4-0-0-4
	LAGKPTHVJVSVVMAEVDGTCY_Glycan_5-5-2-0-1	LVPVPITJATLDR_Glycan_7-8-0-0-0	LVPVPITJATLDR_Glycan_7-8-0-0-0
	LAGKPTHVJVSVVMAEVDGTCY_Glycan_5-4-2-0-1	ELPGVCJETMMALWEECKPCLK_Glycan_5-4-1-0-2	ELPGVCJETMMALWEECKPCLK_Glycan_5-4-1-0-2
	QDCPLLAPLJDTR_Glycan_6-6-1-0-0	PLCANLVPVPITJATLDR_Glycan_7-4-1-0-0	PLCANLVPVPITJATLDR_Glycan_7-4-1-0-0
	EJISDPTSPLR_Glycan_10-7-0-0-1	ELPGVCJETMMALWEECKPCLK_Glycan_5-4-2-0-1	ELPGVCJETMMALWEECKPCLK_Glycan_5-4-2-0-1
	AGLQAFFQVQECJK_Glycan_5-4-0-0-0	VVLHPJYSQVDIGLIK_Glycan_5-6-1-0-0	VVLHPJYSQVDIGLIK_Glycan_5-6-1-0-0
	YFYJGTSMACETFQYGGCMGNGNNFVTEK_Glycan_3-5-1-0-3	ELPGVCJETMMALWEECKPCLK_Glycan_4-4-2-0-2	ELPGVCJETMMALWEECKPCLK_Glycan_4-4-2-0-2
	CQDCPLLAPLJDTR_Glycan_4-6-0-0-3	SPYEMFGDEEVMCLNGJWTEPPQCK_Glycan_5-4-1-0-2	SPYEMFGDEEVMCLNGJWTEPPQCK_Glycan_5-4-1-0-2
	CAJLVPVPITNATLDQITGK_Glycan_NNH(H(NHS)(N(HEX&sulfate)))(HNH)	VVLHPJYSQVDIGLIK_Glycan_6-6-0-0-1	VVLHPJYSQVDIGLIK_Glycan_6-6-0-0-1
	VCQDCPLLAPLJDTR_Glycan_5-4-1-0-2	ALQAVYSMMSWPDDVPPEGWJR_Glycan_6-4-1-0-1	ALQAVYSMMSWPDDVPPEGWJR_Glycan_6-4-1-0-1
	LAGKPTHVJVSVVMAEVDGTC_Glycan_4-5-1-0-1	PGVCJETMMALWEECKPCLK_Glycan_3-9-0-0-1	PGVCJETMMALWEECKPCLK_Glycan_3-9-0-0-1
	LAGKPTHVJVSVVMAEVDGTC_Glycan_6-4-1-0-1	LNGJWTEPPQCK_Glycan_10-10-0-0-1	LNGJWTEPPQCK_Glycan_10-10-0-0-1
	LSLHRPALEDLLLGSEAJLTC_Glycan_11-7-1-0-1	VLSJNSDANLELINTWVAK_Glycan_5-4-2-0-1	VLSJNSDANLELINTWVAK_Glycan_5-4-2-0-1
	CAJLVPVPITNATLDR_Glycan_6-5-2-0-0	VVLHPJYSQVDIGLIK_Glycan_5-6-0-0-4	VVLHPJYSQVDIGLIK_Glycan_5-6-0-0-4
	GNEANYYSJATTDEHGLVQF_Glycan_5-4-2-0-0	VLSJNSDANLELINTWVAK_Glycan_6-4-1-0-2	VLSJNSDANLELINTWVAK_Glycan_6-4-1-0-2
	LSLGAHJTTLTEILK_Glycan_6-5-2-0-0	LGSYPVGGJVSFECEDGFILR_Glycan_5-4-2-0-0	LGSYPVGGJVSFECEDGFILR_Glycan_5-4-2-0-0
	PTHVJVSVVMAEVDGTC_Glycan_4-7-0-0-4	EEVMCLNGJWTEPPQCK_Glycan_7-10-0-0-0	EEVMCLNGJWTEPPQCK_Glycan_7-10-0-0-0
	LAGKPTHVJVSVVMAEVDGTC_Glycan_5-5-0-0-4	WDPEVJCSMAQIQLCPPPPQIPN_Glycan_6-4-0-0-3	WDPEVJCSMAQIQLCPPPPQIPN_Glycan_6-4-0-0-3
	MAGKPTHIJVSVVMAEADGTC_Glycan_3-6-1-0-1	LKELPGVCJETMMALWEECKPCLK_Glycan_8-3-0-0-0	LKELPGVCJETMMALWEECKPCLK_Glycan_8-3-0-0-0
	VIDFJCTTSSVSSALANTK_Glycan_5-4-2-0-0	LGJATAIFFLPDEGK_Glycan_5-4-2-0-0	LGJATAIFFLPDEGK_Glycan_5-4-2-0-0
	ALPQPQJVTSLLGCTH_Glycan_6-3-2-0-0	KYLGJATAIFFLPDEGK_Glycan_4-6-2-0-5	KYLGJATAIFFLPDEGK_Glycan_4-6-2-0-5
	GLTFQQJASSMCVPDQDTAIR_Glycan_6-7-0-0-0	LGAHJTTLTEILK_Glycan_3-7-0-0-0	LGAHJTTLTEILK_Glycan_3-7-0-0-0
	PTHIJVSVVMAEADGTC_Glycan_6-6-0-0-2	WDPEVJCSMAQIQLCPPPPQIPN_Glycan_5-4-2-0-0	WDPEVJCSMAQIQLCPPPPQIPN_Glycan_5-4-2-0-0
	PTHVJVSVVMAEVDGTC_Glycan_4-6-0-0-4	JISDGFDGIPDNVDAALALPAHSYSGR_Glycan_3-3-1-0-0	JISDGFDGIPDNVDAALALPAHSYSGR_Glycan_3-3-1-0-0
	ALPQPQJVTSLLGCTH_Glycan_5-4-1-0-1	CANLVPVPITJATLDQITGK_Glycan_6-4-1-0-3	CANLVPVPITJATLDQITGK_Glycan_6-4-1-0-3
	ADGTVNQIEGEATPVJLTEPAKLEVK_Glycan_6-5-3-0-1	ANLVPVPITJATLDQITGK_Glycan_8-4-1-0-2	ANLVPVPITJATLDQITGK_Glycan_8-4-1-0-2
	LAGKPTHVJVSVVMAEVDGTC_Glycan_3-3-0-0-1	IYVLDYLJETQQLTPEIK_Glycan_5-4-2-0-0	IYVLDYLJETQQLTPEIK_Glycan_5-4-2-0-0
	GLTFQQJASSMCVPDQDTAIR_Glycan_6-8-0-0-0	MCLNGJWTEPPQCK_Glycan_4-4-1-0-0	MCLNGJWTEPPQCK_Glycan_4-4-1-0-0
	VIDFJCTTSSVSSALANTK_Glycan_6-4-1-0-1	VVLHPJYSQVDIGLIK_Glycan_6-5-1-0-0	VVLHPJYSQVDIGLIK_Glycan_6-5-1-0-0
	LSLGAHJTTLTEILK_Glycan_5-4-2-0-0	PJYSQVDIGLIK_Glycan_5-5-0-0-1	PJYSQVDIGLIK_Glycan_5-5-0-0-1
	JDTLLGIK_Glycan_5-3-0-0-1	VVLHPJYSQVDIGLIK_Glycan_4-5-0-0-4	VVLHPJYSQVDIGLIK_Glycan_4-5-0-0-4
	VVLHPJYSQVDIGLIK_Glycan_7-6-2-0-1	VVLHPJYSQVDIGLIK_Glycan_5-5-0-0-3	VVLHPJYSQVDIGLIK_Glycan_5-5-0-0-3
	AQNJGSNFQLEEISR_Glycan_4-5-2-0-0	LGAHJTTLTEILK_Glycan_4-7-0-0-4	LGAHJTTLTEILK_Glycan_4-7-0-0-4
	GPVPTPPDNIQVQENFJISR_Glycan_5-4-2-0-0	AALAAFNAQNJGSNFQLEEISR_Glycan_4-5-1-0-2	AALAAFNAQNJGSNFQLEEISR_Glycan_4-5-1-0-2
	VVLHPJYSQVDIGLIK_Glycan_7-6-2-0-0	AALAAFNAQNJGSNFQLEEISR_Glycan_4-5-1-0-3	AALAAFNAQNJGSNFQLEEISR_Glycan_4-5-1-0-3
	ALPQPQJVTSLLGCTH_Glycan_5-4-1-0-0	VVLHPJYSQVDIGLIK_Glycan_5-5-0-0-4	VVLHPJYSQVDIGLIK_Glycan_5-5-0-0-4
	RNPPMGGNVVIFDTVITNQEEPYQJHSGR_Glycan_5-4-0-0-1	AALAAFNAQNJGSNFQLEEISR_Glycan_5-5-0-0-3	AALAAFNAQNJGSNFQLEEISR_Glycan_5-5-0-0-3
	HGIQYFNJNT_Glycan_6-6-0-0-0	PVPITJATLDR_Glycan_3-9-0-0-1	PVPITJATLDR_Glycan_3-9-0-0-1
	HGIQYFNJNTQHSSLFMLNEVK_Glycan_4-4-1-0-1	HPJYSQVDIGLIK_Glycan_4-6-0-0-5	HPJYSQVDIGLIK_Glycan_4-6-0-0-5
	ALPQPQJVTSLLGCTH_Glycan_6-5-1-0-0	VLHPJYSQVDIGLIK_Glycan_7-4-0-0-3	VLHPJYSQVDIGLIK_Glycan_7-4-0-0-3
	VVLHPJYSQVDIGLIK_Glycan_6-5-2-0-1	VVLHPJYSQVDIGLIK_Glycan_9-6-2-0-1	VVLHPJYSQVDIGLIK_Glycan_9-6-2-0-1
	VVLHPJYSQVDIGLIK_Glycan_5-4-2-0-1	AALAAFNAQNJGSNFQLEEISR_Glycan_5-5-0-0-4	AALAAFNAQNJGSNFQLEEISR_Glycan_5-5-0-0-4
	ELHHLQEQJVSNAFLDKGEFYIGSK_Glycan_6-5-2-0-4	VVLHPJYSQVDIGLIK_Glycan_6-7-0-0-0	VVLHPJYSQVDIGLIK_Glycan_6-7-0-0-0
	CGJCSLTTLKDEDFCK_Glycan_4-4-1-0-1	FNAQNJGSNFQLEEISR_Glycan_4-7-0-0-4	FNAQNJGSNFQLEEISR_Glycan_4-7-0-0-4
	VVLHPJYSQVDIGLIK_Glycan_6-5-2-0-0	AGLQAFFQVQECJKSSSK_Glycan_7-4-3-0-2	AGLQAFFQVQECJKSSSK_Glycan_7-4-3-0-2
	VVLHPJYSQVDIGLIK_Glycan_12-7-1-0-0	ALAAFNAQNJGSNFQLEEISR_Glycan_5-4-0-0-5	ALAAFNAQNJGSNFQLEEISR_Glycan_5-4-0-0-5
	IDPSDSYTJYSPSFQGH_Glycan_3-3-0-0-0	JISDGFDGIPDNVDAALALPAHSYSGR_Glycan_5-4-2-0-0	JISDGFDGIPDNVDAALALPAHSYSGR_Glycan_5-4-2-0-0
	ELHHLQEQJVSNAFLDKGEFYIGSK_Glycan_6-5-2-0-3	JLTETSEAEIHQSFQHLLR_Glycan_7-6-2-0-3	JLTETSEAEIHQSFQHLLR_Glycan_7-6-2-0-3
	DGASQLMGEJR_Glycan_6-4-2-0-3	FJLTETSEAEIHQSFQHLLR_Glycan_7-6-2-0-3	FJLTETSEAEIHQSFQHLLR_Glycan_7-6-2-0-3
	ALPQPQJVTSLLGCTH_Glycan_6-5-1-0-1	LFGSJVTDCSGNFCLFR_Glycan_5-4-1-0-2	LFGSJVTDCSGNFCLFR_Glycan_5-4-1-0-2
	GJWSAMPSCK_Glycan_4-7-1-0-0	AALAAFNAQNJGSNFQLEEISR_Glycan_5-5-1-0-1	AALAAFNAQNJGSNFQLEEISR_Glycan_5-5-1-0-1
	TELFSSSCPGGIMLJETGQGYQR_Glycan_3-4-1-0-1	VVLHPJYSQVDIGLIK_Glycan_4-3-2-0-0	VVLHPJYSQVDIGLIK_Glycan_4-3-2-0-0
	ALPQPQJVTSLLGCTH_Glycan_6-3-1-0-0	QIGLYPVLVIDSSGYVNPJYTGR_Glycan_10-6-0-0-3	QIGLYPVLVIDSSGYVNPJYTGR_Glycan_10-6-0-0-3
	GPVPTPPDNIQVQENFJISR_Glycan_5-5-1-0-2	JFSCLAVLDLMSR_Glycan_3-2-0-0-0	JFSCLAVLDLMSR_Glycan_3-2-0-0-0
	ALPQPQJVTSLLGCTH_Glycan_6-5-0-0-3	QQQHLFGSJVTDCSGNFCLFR_Glycan_6-5-1-0-4	QQQHLFGSJVTDCSGNFCLFR_Glycan_6-5-1-0-4
	VVLHPJYSQVDIGLIK_Glycan_6-5-1-0-2	QQQHLFGSJVTDCSGNFCLFR_Glycan_6-5-2-0-2	QQQHLFGSJVTDCSGNFCLFR_Glycan_6-5-2-0-2
	ALPQPQJVTSLLGCTH_Glycan_7-10-0-0-0	QQQHLFGSJVTDCSGNFCLFR_Glycan_8-7-1-0-0	QQQHLFGSJVTDCSGNFCLFR_Glycan_8-7-1-0-0
	ALPQPQJVTSLLGCTH_Glycan_6-3-1-0-1	FJLTETSEAEIHQSFQHLLR_Glycan_7-6-3-0-2	FJLTETSEAEIHQSFQHLLR_Glycan_7-6-3-0-2
	CANLVPVPITJATLDR_Glycan_5-4-2-0-0	LVPVPITJATLDR_Glycan_4-5-0-0-4	LVPVPITJATLDR_Glycan_4-5-0-0-4
	ELHHLQEQJVSNAFLDKGEFYIGSK_Glycan_6-5-3-0-1	LGJATAIFFLPDEGK_Glycan_6-4-1-0-2	LGJATAIFFLPDEGK_Glycan_6-4-1-0-2
	VVHAAKAALAAFNAQNJGSNFQLEEISR_Glycan_5-4-1-0-2	QLVLJLTGNTLCAGGASDEK_Glycan_6-3-0-0-3	QLVLJLTGNTLCAGGASDEK_Glycan_6-3-0-0-3
	ELHHLQEQJVSNAFLDKGEFYIGSK_Glycan_6-5-3-0-0	CGLVPVLAENYJKSDNCEDTPEAGYFAIAVVK_Glycan_4-4-1-0-1	CGLVPVLAENYJKSDNCEDTPEAGYFAIAVVK_Glycan_4-4-1-0-1
	ALPQPQJVTSLLGCTH_Glycan_6-4-0-0-1	LQAPLJYTEFQKPICLPSK_Glycan_4-6-0-0-0	LQAPLJYTEFQKPICLPSK_Glycan_4-6-0-0-0
	CANLVPVPITJATLDR_Glycan_5-4-0-0-4	SPYEMFGDEEVMCLNGJWTEPPQCK_Glycan_5-4-2-0-0	SPYEMFGDEEVMCLNGJWTEPPQCK_Glycan_5-4-2-0-0
	SCPGGIMLJETGQGYQR_Glycan_6-9-0-0-1	SPYEMFGDEEVMCLNGJWTEPPQCK_Glycan_6-4-0-0-3	SPYEMFGDEEVMCLNGJWTEPPQCK_Glycan_6-4-0-0-3
	ALPQPQJVTSLLGCTH_Glycan_4-3-1-0-0	CGLVPVLAENYJKSDNCEDTPEAGYFAIAVVK_Glycan_4-4-0-0-3	CGLVPVLAENYJKSDNCEDTPEAGYFAIAVVK_Glycan_4-4-0-0-3
	ALPQPQJVTSLLGCTH_Glycan_4-3-0-0-2	NPPMGGNVVIFDTVITNQEEPYQJHSGR_Glycan_4-5-0-0-3	NPPMGGNVVIFDTVITNQEEPYQJHSGR_Glycan_4-5-0-0-3
	VVLHPJYSQVDIGLIK_Glycan_5-5-1-0-1	APTNLQFVJETDSTVLVR_Glycan_4-5-0-0-0	APTNLQFVJETDSTVLVR_Glycan_4-5-0-0-0
	EEVMCLNGJWTEPPQCK_Glycan_8-5-0-0-4	PLCANLVPVPITJATLDR_Glycan_N(NH(HN(HEX&n-acetyl&sulfate))(HH))(F)	PLCANLVPVPITJATLDR_Glycan_N(NH(HN(HEX&n-acetyl&sulfate))(HH))(F)
	AALAAFNAQNJGSNFQLEEISR_Glycan_6-5-1-0-1	CANLVPVPITJATLDR_Glycan_6-4-0-0-1	CANLVPVPITJATLDR_Glycan_6-4-0-0-1
	SSCPGGIMLJETGQGYQR_Glycan_3-8-0-0-0	AKAALAAFNAQNJGSNFQLEEISR_Glycan_5-5-1-0-0	AKAALAAFNAQNJGSNFQLEEISR_Glycan_5-5-1-0-0
	IDPSDSYTJYSPSFQGH_Glycan_5-4-1-0-0	SPYEMFGDEEVMCLNGJWTEPPQCK_Glycan_4-7-0-0-1	SPYEMFGDEEVMCLNGJWTEPPQCK_Glycan_4-7-0-0-1
	JASALFILPDQDK_Glycan_N(NH((HEX&phosphate))(H(NH)(NH)))(F)	VLHPJYSQVDIGLIK_Glycan_3-7-0-0-3	VLHPJYSQVDIGLIK_Glycan_3-7-0-0-3
	GJASALFILPDQDK_Glycan_7-7-1-0-4	NFVITYJR_Glycan_3-7-0-0-5	NFVITYJR_Glycan_3-7-0-0-5
	TELFSSSCPGGIMLJETGQGYQR_Glycan_3-3-1-0-1	VVHAAKAALAAFNAQNJGSNFQLEEISR_Glycan_N(NH(HN(HEX&n-acetyl&sulfate))(HH))(F)	VVHAAKAALAAFNAQNJGSNFQLEEISR_Glycan_N(NH(HN(HEX&n-acetyl&sulfate))(HH))(F)
	STGKPTLYJVSLVMSDTAGTC_Glycan_5-4-4-0-0	LNVEAAJWTVR_Glycan_4-5-2-0-1	LNVEAAJWTVR_Glycan_4-5-2-0-1
	VVLHPJYSQVDIGLIK_Glycan_5-4-0-0-4	SVQEIQATFFYFTPJK_Glycan_7-4-3-0-2	SVQEIQATFFYFTPJK_Glycan_7-4-3-0-2
	VVLHPJYSQVDIGLIK_Glycan_6-5-0-0-2	LDYLJETQQLTPEIK_Glycan_9-6-1-0-2	LDYLJETQQLTPEIK_Glycan_9-6-1-0-2
	LAGKPTHVJVSVVM_Glycan_7-7-1-0-2	FVQAICEGDDCQPPAYTYNJITCASPPEVVGLDLR_Glycan_6-5-2-0-3	FVQAICEGDDCQPPAYTYNJITCASPPEVVGLDLR_Glycan_6-5-2-0-3
	VVLHPJYSQVDIGLIK_Glycan_5-4-2-0-0	TVJATDPDSLQHQTIR_Glycan_5-3-1-0-0	TVJATDPDSLQHQTIR_Glycan_5-3-1-0-0
	VLHPJYSQVDIGLIK_Glycan_5-5-3-0-1	LAJNTHQHVFDDLR_Glycan_4-5-0-0-1	LAJNTHQHVFDDLR_Glycan_4-5-0-0-1
	AALAAFNAQNJGSNFQLEEISR_Glycan_6-5-1-0-0	FVQAICEGDDCQPPAYTYNJITCASPPEVVGLDLR_Glycan_6-5-3-0-1	FVQAICEGDDCQPPAYTYNJITCASPPEVVGLDLR_Glycan_6-5-3-0-1
	ASISCTVEJETIGVWRPSPPTCEK_Glycan_6-5-1-0-2	JISDGFDGIPDNVDAALALPAHSYSGR_Glycan_4-4-1-0-1	JISDGFDGIPDNVDAALALPAHSYSGR_Glycan_4-4-1-0-1
	LHPJYSQVDIGLIK_Glycan_6-5-1-0-1	FJLTETSEAEIHQSFQHLLR_Glycan_7-6-4-0-1	FJLTETSEAEIHQSFQHLLR_Glycan_7-6-4-0-1
	AKAALAAFNAQNJGSNFQLEEISR_Glycan_6-4-0-0-2	FJLTETSEAEIHQSFQHLLR_Glycan_7-6-3-0-0	FJLTETSEAEIHQSFQHLLR_Glycan_7-6-3-0-0
	VLHPJYSQVDIGLIK_Glycan_5-6-1-0-0	JLTETSEAEIHQSFQHLLR_Glycan_7-6-3-0-3	JLTETSEAEIHQSFQHLLR_Glycan_7-6-3-0-3
	RSVJLSR_Glycan_6-2-0-0-0	SVVAPATDGGLJLTSTFLR_Glycan_6-4-2-0-0	SVVAPATDGGLJLTSTFLR_Glycan_6-4-2-0-0
	AAFNAQNJGSNFQLEEISR_Glycan_3-9-0-0-0	PLCANLVPVPITJATLDR_Glycan_5-7-1-0-0	PLCANLVPVPITJATLDR_Glycan_5-7-1-0-0
	LHPJYSQVDIGLIK_Glycan_7-5-1-0-0	FVQAICEGDDCQPPAYTYNJITCASPPEVVGLDLR_Glycan_7-4-0-0-2	FVQAICEGDDCQPPAYTYNJITCASPPEVVGLDLR_Glycan_7-4-0-0-2
	ASISCTVEJETIGVWRPSPPTCEK_Glycan_5-4-2-0-0	FJLTETSEAEIHQSFQHLLR_Glycan_8-8-0-0-4	FJLTETSEAEIHQSFQHLLR_Glycan_8-8-0-0-4
	AALAAFNAQNJGSNFQLEEISR_Glycan_5-4-1-0-1	IYVLDYLJETQQLTPEIK_Glycan_8-5-1-0-2	IYVLDYLJETQQLTPEIK_Glycan_8-5-1-0-2
	VVLHPJYSQVDIGLIK_Glycan_3-3-1-0-0	GLKFJLTETSEAEIHQSFQHLLR_Glycan_4-7-2-0-5	GLKFJLTETSEAEIHQSFQHLLR_Glycan_4-7-2-0-5
	DQCIVDDITYNVJDTFHK_Glycan_5-4-1-0-0	LAJFTLLR_Glycan_4-6-1-0-0	LAJFTLLR_Glycan_4-6-1-0-0
	JDTLLGIK_Glycan_4-2-0-0-1	FJLTETSEAEIHQSFQHLLR_Glycan_8-6-3-0-2	FJLTETSEAEIHQSFQHLLR_Glycan_8-6-3-0-2
	AALAAFNAQNJGSNFQLEEISR_Glycan_5-4-1-0-0	JLTETSEAEIHQSFQHLLR_Glycan_3-7-0-0-2	JLTETSEAEIHQSFQHLLR_Glycan_3-7-0-0-2
	YTGJASALFILPDQDK_Glycan_6-5-1-0-1	IQGNQLFLJVTPDYEEK_Glycan_5-4-1-0-0	IQGNQLFLJVTPDYEEK_Glycan_5-4-1-0-0
	AQNJGSNFQLEEISR_Glycan_6-5-1-0-2	FJLTETSEAEIHQSFQHLLR_Glycan_7-6-3-0-4	FJLTETSEAEIHQSFQHLLR_Glycan_7-6-3-0-4
	AAFNAQNJGSNFQLEEISR_Glycan_6-6-0-0-1	YLGJATAIFFLPDEGK_Glycan_5-4-1-0-1	YLGJATAIFFLPDEGK_Glycan_5-4-1-0-1
	GAFISJFSMTVDGK_Glycan_5-4-2-0-0	FJLTETSEAEIHQSFQHLLR_Glycan_7-6-4-0-3	FJLTETSEAEIHQSFQHLLR_Glycan_7-6-4-0-3
	LSLGAHJTTLTEILK_Glycan_6-5-3-0-1	VGJGTVFFILPDK_Glycan_6-4-1-0-2	VGJGTVFFILPDK_Glycan_6-4-1-0-2
	JLSMPLLPADFHK_Glycan_4-4-1-0-1	FJLTEIPEAQIHEGFQELLR_Glycan_9-6-3-0-0	FJLTEIPEAQIHEGFQELLR_Glycan_9-6-3-0-0
	AGLQAFFQVQECJK_Glycan_5-4-1-0-1	GFLALYQTVAVJYSQPISEASR_Glycan_8-8-0-0-1	GFLALYQTVAVJYSQPISEASR_Glycan_8-8-0-0-1
	GHGHRNGTGHGJSTHHGPEYMR_Glycan_5-4-0-0-0	ALYQTVAVJYSQPISEASR_Glycan_11-7-0-0-1	ALYQTVAVJYSQPISEASR_Glycan_11-7-0-0-1
	ASISCTVEJETIGVWRPSPPTCEK_Glycan_5-4-1-0-2	IPLCANLVPVPITJATLDR_Glycan_6-7-2-0-5	IPLCANLVPVPITJATLDR_Glycan_6-7-2-0-5
	JLSMPLLPADFHK_Glycan_4-4-0-0-4	QVFPGLNYCTSGAYSJASSTDSASYYPLTGDTR_Glycan_5-4-1-0-0	QVFPGLNYCTSGAYSJASSTDSASYYPLTGDTR_Glycan_5-4-1-0-0
	AALAAFNAQNJGSNFQLEEISR_Glycan_6-4-0-0-2	SJHTRPVILVPGCLGNQLEAK_Glycan_5-6-2-0-4	SJHTRPVILVPGCLGNQLEAK_Glycan_5-6-2-0-4
	AAFNAQNJGSNFQLEEISR_Glycan_6-6-0-0-0	FJLTETSEAEIHQSFQHLLR_Glycan_7-6-4-0-0	FJLTETSEAEIHQSFQHLLR_Glycan_7-6-4-0-0
	AALAAFNAQNJGSNFQLEEISR_Glycan_5-4-0-0-2	QVFPGLNYCTSGAYSJASSTDSASYYPLTGDTR_Glycan_4-4-0-0-3	QVFPGLNYCTSGAYSJASSTDSASYYPLTGDTR_Glycan_4-4-0-0-3
	ALPQPQJVTSLLGCTH_Glycan_4-4-1-0-0	FJLTETSEAEIHQSFQHLLR_Glycan_8-6-2-0-4	FJLTETSEAEIHQSFQHLLR_Glycan_8-6-2-0-4
	AKAALAAFNAQNJGSNFQLEEISR_Glycan_5-3-0-0-2	IYVLDYLJETQQLTPEIK_Glycan_7-6-0-0-2	IYVLDYLJETQQLTPEIK_Glycan_7-6-0-0-2
	VEJTTVYYLVLDVQESDCSVLSR_Glycan_4-4-0-0-1	FJLTETSEAEIHQSFQHLLR_Glycan_8-7-0-0-1	FJLTETSEAEIHQSFQHLLR_Glycan_8-7-0-0-1
	KYTGJASALFILPDQDK_Glycan_7-5-0-0-0	APNIYVLDYLJETQQLTPEIK_Glycan_4-7-0-0-2	APNIYVLDYLJETQQLTPEIK_Glycan_4-7-0-0-2
	CANLVPVPITJATLDR_Glycan_6-5-2-0-2	FAPNIYVLDYLJETQQLTPEIK_Glycan_4-6-1-0-0	FAPNIYVLDYLJETQQLTPEIK_Glycan_4-6-1-0-0
	NLVPVPITJATLDR_Glycan_6-6-2-0-0	IYVLDYLJETQQLTPEIK_Glycan_6-6-0-0-3	IYVLDYLJETQQLTPEIK_Glycan_6-6-0-0-3
	AGLQAFFQVQECJK_Glycan_5-4-1-0-0	FAPNIYVLDYLJETQQLTPEIK_Glycan_5-7-0-0-0	FAPNIYVLDYLJETQQLTPEIK_Glycan_5-7-0-0-0
	YTGJASALFILPDQDK_Glycan_6-5-1-0-0	CGLVPVLAENYJKSDNCEDTPEAGYFAIAVVK_Glycan_5-5-1-0-3	CGLVPVLAENYJKSDNCEDTPEAGYFAIAVVK_Glycan_5-5-1-0-3
	ANLVPVPITJATLDR_Glycan_5-6-1-0-0	CGLVPVLAENYJKSDNCEDTPEAGYFAIAVVK_Glycan_5-4-2-0-0	CGLVPVLAENYJKSDNCEDTPEAGYFAIAVVK_Glycan_5-4-2-0-0
	STGKPTLYJVSLVMSDTAGTCY_Glycan_8-2-0-0-0	CGLVPVLAENYJKSDNCEDTPEAGYFAIAVVK_Glycan_4-4-1-0-3	CGLVPVLAENYJKSDNCEDTPEAGYFAIAVVK_Glycan_4-4-1-0-3
	AGLQAFFQVQECJKSSSK_Glycan_4-7-2-0-0	IYVLDYLJETQQLTPEIK_Glycan_6-6-1-0-1	IYVLDYLJETQQLTPEIK_Glycan_6-6-1-0-1
	CANLVPVPITJATLDR_Glycan_6-5-3-0-1	IYVLDYLJETQQLTPEIK_Glycan_7-5-0-0-3	IYVLDYLJETQQLTPEIK_Glycan_7-5-0-0-3
	AAFNAQNJGSNFQLEEISR_Glycan_NNH(HN(HEX&n-acetyl&sulfate))(HNH)	IYVLDYLJETQQLTPEIK_Glycan_6-5-1-0-2	IYVLDYLJETQQLTPEIK_Glycan_6-5-1-0-2
	REGDHEFLEVPEAQEDVEATFPVHQPGJYSCSYR_Glycan_5-4-0-0-2	VPVPITJATLDR_Glycan_8-7-0-0-4	VPVPITJATLDR_Glycan_8-7-0-0-4
	LAAFNAQNJGSNFQLEEISR_Glycan_9-6-1-0-1	FVQAICEGDDCQPPAYTYNJITCASPPEVVGLDLR_Glycan_7-4-0-0-0	FVQAICEGDDCQPPAYTYNJITCASPPEVVGLDLR_Glycan_7-4-0-0-0
	AKAALAAFNAQNJGSNFQLEEISR_Glycan_5-3-0-0-0	SVQEIQATFFYFTPJK_Glycan_7-5-1-0-2	SVQEIQATFFYFTPJK_Glycan_7-5-1-0-2
	CANLVPVPITJATLDR_Glycan_6-5-3-0-0	LGJATAIFFLPDEGK_Glycan_7-4-0-0-1	LGJATAIFFLPDEGK_Glycan_7-4-0-0-1
	LAGKPTHVJVSVVMAEVDGTC_Glycan_6-5-1-0-3	YLGJATAIFFLPDEGK_Glycan_5-4-1-0-0	YLGJATAIFFLPDEGK_Glycan_5-4-1-0-0
	AAFNAQNJGSNFQLEEISR_Glycan_6-4-1-0-1	CANLVPVPITJATLDR_Glycan_6-5-3-0-1	CANLVPVPITJATLDR_Glycan_6-5-3-0-1
	AALAAFNAQNJGSNFQLEEISR_Glycan_5-7-0-0-2	PLCANLVPVPITJATLDR_Glycan_5-7-2-0-0	PLCANLVPVPITJATLDR_Glycan_5-7-2-0-0
	HGIQYFNJNTQHSSLFMLNEVK_Glycan_5-5-2-0-2	IYVLDYLJETQQLTPEIK_Glycan_6-5-1-0-0	IYVLDYLJETQQLTPEIK_Glycan_6-5-1-0-0
	VVLHPJYSQVDIGLIK_Glycan_6-4-1-0-1	HCLLYPPWDKJFTENDLLVR_Glycan_3-6-2-0-1	HCLLYPPWDKJFTENDLLVR_Glycan_3-6-2-0-1
	ATGTAHFFNFLLJTTDYR_Glycan_4-4-1-0-3	FAPNIYVLDYLJETQQLTPEIK_Glycan_4-6-0-0-0	FAPNIYVLDYLJETQQLTPEIK_Glycan_4-6-0-0-0
	PTHIJVSVVMAEADGTC_Glycan_4-4-0-0-2	IYVLDYLJETQQLTPEIK_Glycan_6-4-1-0-1	IYVLDYLJETQQLTPEIK_Glycan_6-4-1-0-1
	ALPQPQJVTSLLGCTH_Glycan_7-4-2-0-2	FAPNIYVLDYLJETQQLTPEIK_Glycan_4-5-0-0-1	FAPNIYVLDYLJETQQLTPEIK_Glycan_4-5-0-0-1
	REGDHEFLEVPEAQEDVEATFPVHQPGJYSCSYR_Glycan_5-4-1-0-0	APNIYVLDYLJETQQLTPEIK_Glycan_3-6-0-0-2	APNIYVLDYLJETQQLTPEIK_Glycan_3-6-0-0-2
	VVLHPJYSQVDIGLIK_Glycan_9-7-3-0-1	IYVLDYLJETQQLTPEIK_Glycan_7-6-1-0-0	IYVLDYLJETQQLTPEIK_Glycan_7-6-1-0-0
	AVJYSQPISEASR_Glycan_3-3-1-0-1	TAAHCLLYPPWDKJFTENDLLVR_Glycan_6-6-0-0-0	TAAHCLLYPPWDKJFTENDLLVR_Glycan_6-6-0-0-0
	MVSHHJLTTGATLINEQWLLTTAK_Glycan_4-5-1-0-0	TAAHCLLYPPWDKJFTENDLLVR_Glycan_4-4-1-0-3	TAAHCLLYPPWDKJFTENDLLVR_Glycan_4-4-1-0-3
	STGKPTLYJVSLVMSDTAGTCY_Glycan_6-2-0-0-1	SVQEIQATFFYFTPJK_Glycan_7-6-3-0-1	SVQEIQATFFYFTPJK_Glycan_7-6-3-0-1
	STGKPTLYJVSLVMSDTAGTC_Glycan_5-8-0-0-0	SVQEIQATFFYFTPJK_Glycan_7-6-3-0-0	SVQEIQATFFYFTPJK_Glycan_7-6-3-0-0
	LAGKPTHVJVSVVMAEVDGTC_Glycan_3-4-1-0-2	SVQEIQATFFYFTPJK_Glycan_8-6-2-0-1	SVQEIQATFFYFTPJK_Glycan_8-6-2-0-1
	QQQHLFGSJVTDCSGNFCLFR_Glycan_5-4-0-0-0	GLCVJASAVSRL_Glycan_4-3-1-0-1	GLCVJASAVSRL_Glycan_4-3-1-0-1
	ASISCTVEJETIGVWRPSPPTCEK_Glycan_5-4-2-0-1	SVQEIQATFFYFTPJK_Glycan_8-6-1-0-3	SVQEIQATFFYFTPJK_Glycan_8-6-1-0-3
	GPVPTPPDNIQVQENFJISR_Glycan_6-5-3-0-0	SVQEIQATFFYFTPJK_Glycan_9-6-1-0-4	SVQEIQATFFYFTPJK_Glycan_9-6-1-0-4
	VLHPJYSQVDIGLIK_Glycan_11-7-1-0-1	IYVLDYLJETQQLTPEIK_Glycan_5-4-1-0-1	IYVLDYLJETQQLTPEIK_Glycan_5-4-1-0-1
	AAJFSFR_Glycan_4-3-0-0-0	LVSGJNTVPFAVSLVDSTSEK_Glycan_4-6-1-0-2	LVSGJNTVPFAVSLVDSTSEK_Glycan_4-6-1-0-2
	LAGKPTHVJVSVVMAEVDGTC_Glycan_5-4-2-0-0	VLSJNSDANLELINTWVAK_Glycan_6-4-0-0-3	VLSJNSDANLELINTWVAK_Glycan_6-4-0-0-3
	STGKPTLYJVSLVMSDTAGTC_Glycan_3-6-0-0-5	APNIYVLDYLJETQQLTPEIK_Glycan_3-5-0-0-2	APNIYVLDYLJETQQLTPEIK_Glycan_3-5-0-0-2
	ALPQPQJVTSLLGCTH_Glycan_5-4-2-0-1	LDYLJETQQLTPEIK_Glycan_6-7-1-0-0	LDYLJETQQLTPEIK_Glycan_6-7-1-0-0
	ALAAFNAQNJGSNFQLEEISR_Glycan_6-5-0-0-1	FAPNIYVLDYLJETQQLTPEIK_Glycan_5-4-0-0-1	FAPNIYVLDYLJETQQLTPEIK_Glycan_5-4-0-0-1
	ALPQPQJVTSLLGCTH_Glycan_6-3-2-0-1	FAPNIYVLDYLJETQQLTPEIK_Glycan_7-7-0-0-2	FAPNIYVLDYLJETQQLTPEIK_Glycan_7-7-0-0-2
	NTLELSJGVIVK_Glycan_5-4-3-0-3	LDYLJETQQLTPEIK_Glycan_8-8-1-0-3	LDYLJETQQLTPEIK_Glycan_8-8-1-0-3
	LAGKPTHVJVSVVMAEVDGTCY_Glycan_5-5-0-0-1	FAPNIYVLDYLJETQQLTPEIK_Glycan_3-5-0-0-0	FAPNIYVLDYLJETQQLTPEIK_Glycan_3-5-0-0-0
	RNPPMGGNVVIFDTVITNQEEPYQJHSGR_Glycan_5-4-1-0-1	IYVLDYLJETQQLTPEIK_Glycan_5-5-1-0-0	IYVLDYLJETQQLTPEIK_Glycan_5-5-1-0-0
	THTJISESHPNATFSAVGEASICEDDWNSGER_Glycan_10-7-0-0-3	FAPNIYVLDYLJETQQLTPEIK_Glycan_4-5-0-0-0	FAPNIYVLDYLJETQQLTPEIK_Glycan_4-5-0-0-0
	LDYLJETQQLTPEIK_Glycan_4-6-0-0-1	PVLAENYJK_Glycan_4-7-2-0-0	PVLAENYJK_Glycan_4-7-2-0-0
	LPTQJITFQTESSVAEQEAEFQSPK_Glycan_5-4-1-0-0	SVQEIQATFFYFTPJK_Glycan_7-6-2-0-3	SVQEIQATFFYFTPJK_Glycan_7-6-2-0-3
	VLDYLJETQQLTPEIK_Glycan_5-4-1-0-0	IYVLDYLJETQQLTPEIK_Glycan_6-5-0-0-1	IYVLDYLJETQQLTPEIK_Glycan_6-5-0-0-1
	DYLJETQQLTPEIK_Glycan_10-8-0-0-1	IYVLDYLJETQQLTPEIK_Glycan_11-8-0-0-1	IYVLDYLJETQQLTPEIK_Glycan_11-8-0-0-1
	VVLHPJYSQVDIGLIK_Glycan_7-6-3-0-1	SVQEIQATFFYFTPJK_Glycan_7-5-2-0-1	SVQEIQATFFYFTPJK_Glycan_7-5-2-0-1
	HGIQYFNJNTQHSSLFMLNEVK_Glycan_4-4-2-0-1	SVQEIQATFFYFTPJK_Glycan_7-5-1-0-3	SVQEIQATFFYFTPJK_Glycan_7-5-1-0-3
	AIATDTVAJLSR_Glycan_6-2-0-0-0	YLJETQQLTPEIK_Glycan_5-5-0-0-5	YLJETQQLTPEIK_Glycan_5-5-0-0-5
	AALAAFNAQNJGSNFQLEEISR_Glycan_4-3-1-0-0	KLNLDGSJYTLLK_Glycan_4-7-1-0-2	KLNLDGSJYTLLK_Glycan_4-7-1-0-2
	LAGKPTHVJVSVVMAEVDGTCY_Glycan_4-4-0-0-1	IYVLDYLJETQQLTPEIK_Glycan_6-5-0-0-2	IYVLDYLJETQQLTPEIK_Glycan_6-5-0-0-2
	RNPPMGGNVVIFDTVITNQEEPYQJHSGR_Glycan_5-4-0-0-4	SVQEIQATFFYFTPJKTE_Glycan_4-3-1-0-0	SVQEIQATFFYFTPJKTE_Glycan_4-3-1-0-0
	IDPSDSYTJYSPSFQGH_Glycan_5-4-2-0-0	NEEYNKSVQEIQATFFYFTPJK_Glycan_4-5-2-0-0	NEEYNKSVQEIQATFFYFTPJK_Glycan_4-5-2-0-0
	VVLHPJYSQVDIGLIK_Glycan_7-6-3-0-0	IYVLDYLJETQQLTPEIK_Glycan_8-7-2-0-3	IYVLDYLJETQQLTPEIK_Glycan_8-7-2-0-3
	ALPQPQJVTSLLGCTH_Glycan_7-4-2-0-1	LDYLJETQQLTPEIK_Glycan_6-7-2-0-1	LDYLJETQQLTPEIK_Glycan_6-7-2-0-1
	ALPQPQJVTSLLGCTH_Glycan_5-4-2-0-0	IYVLDYLJETQQLTPEIK_Glycan_5-5-0-0-3	IYVLDYLJETQQLTPEIK_Glycan_5-5-0-0-3
	ALPQPQJVTSLLGCTH_Glycan_6-3-0-0-2	CANLVPVPITJATLDQITGK_Glycan_6-5-3-0-0	CANLVPVPITJATLDQITGK_Glycan_6-5-3-0-0
	GDVLHNGJGTYQSWVVVAVPPQDTAPYSCHVQH_Glycan_5-4-0-0-4	GAESVVLSJSTLK_Glycan_4-6-1-0-1	GAESVVLSJSTLK_Glycan_4-6-1-0-1
	JYCGLPGEYWLGNDK_Glycan_5-4-1-0-0	IYVLDYLJETQQLTPEIK_Glycan_8-7-3-0-1	IYVLDYLJETQQLTPEIK_Glycan_8-7-3-0-1
	VVLHPJYSQVDIGLIK_Glycan_7-6-2-0-2	CANLVPVPITJATLDQITGK_Glycan_7-5-1-0-3	CANLVPVPITJATLDQITGK_Glycan_7-5-1-0-3
	ALPQPQJVTSLLGCTH_Glycan_6-5-2-0-0	FEDGVLDPDYPRJISDGFDGIPDNVDAALALPAHSYSGR_Glycan_5-4-2-0-1	FEDGVLDPDYPRJISDGFDGIPDNVDAALALPAHSYSGR_Glycan_5-4-2-0-1
	ALPQPQJVTSLLGCTH_Glycan_7-4-2-0-0	FEDGVLDPDYPRJISDGFDGIPDNVDAALALPAHSYSGR_Glycan_5-4-1-0-3	FEDGVLDPDYPRJISDGFDGIPDNVDAALALPAHSYSGR_Glycan_5-4-1-0-3
	ALPQPQJVTSLLGCTH_Glycan_6-5-2-0-1	FAPNIYVLDYLJETQQLTPEIK_Glycan_3-6-0-0-1	FAPNIYVLDYLJETQQLTPEIK_Glycan_3-6-0-0-1
	VVLHPJYSQVDIGLIK_Glycan_8-7-1-0-0	IYVLDYLJETQQLTPEIK_Glycan_4-4-1-0-0	IYVLDYLJETQQLTPEIK_Glycan_4-4-1-0-0
	VQFNLGJSSR_Glycan_5-3-0-0-0	SVQEIQATFFYFTPJKT_Glycan_7-8-0-0-0	SVQEIQATFFYFTPJKT_Glycan_7-8-0-0-0
	AALAAFNAQNJGSNFQLEEISR_Glycan_6-5-2-0-1	LDYLJETQQLTPEIK_Glycan_5-6-1-0-0	LDYLJETQQLTPEIK_Glycan_5-6-1-0-0
	RNPPMGGNVVIFDTVITNQEEPYQJHSGR_Glycan_5-4-0-0-2	CSDGWSFDATTLDDJGTMLFFK_Glycan_5-4-1-0-0	CSDGWSFDATTLDDJGTMLFFK_Glycan_5-4-1-0-0
	VVLHPJYSQVDIGLIK_Glycan_6-5-3-0-0	DYLJETQQLTPEIK_Glycan_3-6-2-0-1	DYLJETQQLTPEIK_Glycan_3-6-2-0-1
	LAGKPTHVJVSVVMAEVDGTCY_Glycan_4-5-0-0-1	YLGJATAIFFLPDEGK_Glycan_6-4-1-0-1	YLGJATAIFFLPDEGK_Glycan_6-4-1-0-1
	ALPQPQJVTSLLGCTH_Glycan_12-2-0-0-0	LGJATAIFFLPDEGK_Glycan_7-4-0-0-3	LGJATAIFFLPDEGK_Glycan_7-4-0-0-3
	VVLHPJYSQVDIGLIK_Glycan_6-5-3-0-1	FEDGVLDPDYPRJISDGFDGIPDNVDAALALPAHSYSGR_Glycan_6-4-1-0-2	FEDGVLDPDYPRJISDGFDGIPDNVDAALALPAHSYSGR_Glycan_6-4-1-0-2
	ALPQPQJVTSLLGCTH_Glycan_5-4-1-0-2	HCLLYPPWDKJFTENDLLVR_Glycan_9-3-0-0-0	HCLLYPPWDKJFTENDLLVR_Glycan_9-3-0-0-0
	ALAAFNAQNJGSNFQLEEISR_Glycan_5-4-4-0-0	CSDGWSFDATTLDDJGTMLFFK_Glycan_5-4-0-0-2	CSDGWSFDATTLDDJGTMLFFK_Glycan_5-4-0-0-2
	ALPQPQJVTSLLGCTH_Glycan_5-6-2-0-3	IYVLDYLJETQQLTPEIK_Glycan_8-7-0-0-1	IYVLDYLJETQQLTPEIK_Glycan_8-7-0-0-1
	ALPQPQJVTSLLGCTH_Glycan_4-7-2-0-3	LGJATAIFFLPDEGK_Glycan_6-4-0-0-2	LGJATAIFFLPDEGK_Glycan_6-4-0-0-2
	AALAAFNAQNJGSNFQLEEISR_Glycan_6-5-2-0-0	QQHLFGSJVTDCSGNFCLFR_Glycan_5-4-0-0-5	QQHLFGSJVTDCSGNFCLFR_Glycan_5-4-0-0-5
	EVMCLNGJWTEPPQCK_Glycan_8-7-2-0-0	YLGJATAIFFLPDEGK_Glycan_5-4-2-0-1	YLGJATAIFFLPDEGK_Glycan_5-4-2-0-1
	AALAAFNAQNJGSNFQLEEISR_Glycan_6-5-3-0-0	IYVLDYLJETQQLTPEIK_Glycan_3-5-0-0-3	IYVLDYLJETQQLTPEIK_Glycan_3-5-0-0-3
	AQNJGSNFQLEEISR_Glycan_7-6-1-0-6	LGJATAIFFLPDEGK_Glycan_4-3-0-0-2	LGJATAIFFLPDEGK_Glycan_4-3-0-0-2
	REGDHEFLEVPEAQEDVEATFPVHQPGJYSCSYR_Glycan_8-7-0-0-0	LGJATAIFFLPDEGK_Glycan_6-4-1-0-3	LGJATAIFFLPDEGK_Glycan_6-4-1-0-3
	KIVLDPSGSMNIYLVLDGSDSIGASJFTGAK_Glycan_6-7-2-0-5	IYVLDYLJETQQLTPEIK_Glycan_3-3-1-0-0	IYVLDYLJETQQLTPEIK_Glycan_3-3-1-0-0
	LNAAKALPQPQJVTSLLGCTH_Glycan_5-4-2-0-0	LGJATAIFFLPDEGK_Glycan_4-5-2-0-1	LGJATAIFFLPDEGK_Glycan_4-5-2-0-1
	PJYSQVDIGLIK_Glycan_4-7-0-0-4	LDYLJETQQLTPEIK_Glycan_8-8-2-0-1	LDYLJETQQLTPEIK_Glycan_8-8-2-0-1
	LAGKPTHVJVSVVMAEVDGTCY_Glycan_5-2-0-0-0	ELPGVCJETMMALWEECKPCLK_Glycan_6-8-0-0-1	ELPGVCJETMMALWEECKPCLK_Glycan_6-8-0-0-1
	LNAAKALPQPQJVTSLLGCTH_Glycan_4-7-1-0-2	ELPGVCJETMMALWEECKPCLK_Glycan_5-6-0-0-5	ELPGVCJETMMALWEECKPCLK_Glycan_5-6-0-0-5
	GAFISJFSMTVDGK_Glycan_5-4-0-0-2	ESVTDHVNLITPLEKPLQJFTLC_Glycan_5-4-2-0-0	ESVTDHVNLITPLEKPLQJFTLC_Glycan_5-4-2-0-0
	ALPQPQJVTSLLGCTH_Glycan_7-6-0-0-0	GJATAIFFLPDEGK_Glycan_4-5-2-0-2	GJATAIFFLPDEGK_Glycan_4-5-2-0-2
	CGLVPVLAENYJKSDNCEDTPEAGYFAIAVVK_Glycan_5-6-1-0-1	YLGJATAIFFLPDEGK_Glycan_10-6-0-0-5	YLGJATAIFFLPDEGK_Glycan_10-6-0-0-5
	AKAALAAFNAQNJGSNFQLEEISR_Glycan_5-3-2-0-1	KYLGJATAIFFLPDEGK_Glycan_3-5-0-0-4	KYLGJATAIFFLPDEGK_Glycan_3-5-0-0-4
	YTGJASALFILPDQDK_Glycan_7-6-2-0-1	LGJATAIFFLPDEGK_Glycan_10-7-0-0-1	LGJATAIFFLPDEGK_Glycan_10-7-0-0-1
	YTGJASALFILPDQDK_Glycan_7-6-2-0-2	KYLGJATAIFFLPDEGK_Glycan_6-4-0-0-2	KYLGJATAIFFLPDEGK_Glycan_6-4-0-0-2
	AALAAFNAQNJGSNFQLEEISR_Glycan_5-4-1-0-3	GJATAIFFLPDEGK_Glycan_8-7-1-0-2	GJATAIFFLPDEGK_Glycan_8-7-1-0-2
	REGDHEFLEVPEAQEDVEATFPVHQPGJYSCSYR_Glycan_5-4-2-0-0	LGJATAIFFLPDEGK_Glycan_4-5-0-0-1	LGJATAIFFLPDEGK_Glycan_4-5-0-0-1
	ALPQPQJVTSLLGCTH_Glycan_6-4-1-0-1	YLGJATAIFFLPDEGK_Glycan_4-3-0-0-2	YLGJATAIFFLPDEGK_Glycan_4-3-0-0-2
	DQCIVDDITYNVJDTFHK_Glycan_5-4-0-0-4	SVQEIQATFFYFTPJK_Glycan_6-5-2-0-2	SVQEIQATFFYFTPJK_Glycan_6-5-2-0-2
	QGFGNVATNTDGKJYCGLPGEYWLGNDK_Glycan_6-4-0-0-1	FEDGVLDPDYPRJISDGFDGIPDNVDAALALPAHSYSGR_Glycan_8-7-0-0-3	FEDGVLDPDYPRJISDGFDGIPDNVDAALALPAHSYSGR_Glycan_8-7-0-0-3
	DQCIVDDITYNVJDTFHK_Glycan_5-4-2-0-0	KYLGJATAIFFLPDEGK_Glycan_4-6-0-0-2	KYLGJATAIFFLPDEGK_Glycan_4-6-0-0-2
	REGDHEFLEVPEAQEDVEATFPVHQPGJYSCSYR_Glycan_5-4-1-0-2	GJATAIFFLPDEGK_Glycan_10-7-2-0-0	GJATAIFFLPDEGK_Glycan_10-7-2-0-0
	JGSNFQLEEISR_Glycan_3-2-0-0-0	YLGJATAIFFLPDEGK_Glycan_10-7-0-0-0	YLGJATAIFFLPDEGK_Glycan_10-7-0-0-0
	AAFNAQNJGSNFQLEEISR_Glycan_3-9-0-0-1	KLGACJDTLQQLMEVFK_Glycan_3-6-0-0-0	KLGACJDTLQQLMEVFK_Glycan_3-6-0-0-0
	ALPQPQJVTSLLGCTH_Glycan_3-3-1-0-0	ELPGVCJETMMALWEECKPCLK_Glycan_4-5-0-0-4	ELPGVCJETMMALWEECKPCLK_Glycan_4-5-0-0-4
	VEJTTVYYLVLDVQESDCSVLSR_Glycan_10-2-0-0-0	ALQAVYSMMSWPDDVPPEGWJR_Glycan_6-4-0-0-1	ALQAVYSMMSWPDDVPPEGWJR_Glycan_6-4-0-0-1
	ALPQPQJVTSLLGCTH_Glycan_5-4-0-0-2	AALAAFNAQNJGSNFQLEEISR_Glycan_5-4-2-0-0	AALAAFNAQNJGSNFQLEEISR_Glycan_5-4-2-0-0
	YTGJASALFILPDQDK_Glycan_7-6-2-0-0	PGVCJETMMALWEECKPCLK_Glycan_4-7-0-0-3	PGVCJETMMALWEECKPCLK_Glycan_4-7-0-0-3
	LNAAKALPQPQJVTSLLGCTH_Glycan_3-5-0-0-1	GJATAIFFLPDEGK_Glycan_7-5-2-0-0	GJATAIFFLPDEGK_Glycan_7-5-2-0-0
	AALAAFNAQNJGSNFQLEEISR_Glycan_5-4-1-0-2	YLGJATAIFFLPDEGK_Glycan_6-4-1-0-2	YLGJATAIFFLPDEGK_Glycan_6-4-1-0-2
	ALPQPQJVTSLLGCTH_Glycan_5-7-1-0-3	IYVLNYLJETQQLTQEIK_Glycan_5-6-0-0-1	IYVLNYLJETQQLTQEIK_Glycan_5-6-0-0-1
	LNAAKALPQPQJVTSLLGCTH_Glycan_7-6-4-0-3	LGJATAIFFLPDEGK_Glycan_5-5-0-0-4	LGJATAIFFLPDEGK_Glycan_5-5-0-0-4
	ATFPVHQPGJYSCSYR_Glycan_5-2-0-0-0	APNIYVLDYLJETQQLTPEIK_Glycan_3-5-0-0-3	APNIYVLDYLJETQQLTPEIK_Glycan_3-5-0-0-3
	LQAPLJYTEFQKPICLPSK_Glycan_5-4-1-0-0	ELPGVCJETMMALWEECKPCLK_Glycan_9-4-0-0-0	ELPGVCJETMMALWEECKPCLK_Glycan_9-4-0-0-0
	LNDTRVVHAAKAALAAFNAQNJGSNFQLEEISR_Glycan_8-8-5-0-4	SQILEGLGFJLTELSESDVHR_Glycan_6-5-2-0-0	SQILEGLGFJLTELSESDVHR_Glycan_6-5-2-0-0
	ALPQPQJVTSLLGCTH_Glycan_9-4-0-0-1	FAPNIYVLDYLJETQQLTPEIK_Glycan_3-5-1-0-0	FAPNIYVLDYLJETQQLTPEIK_Glycan_3-5-1-0-0
	LNAAKALPQPQJVTSLLGCTH_Glycan_7-6-5-0-1	QQQHLFGSJVTDCSGNFCL_Glycan_5-4-0-0-3	QQQHLFGSJVTDCSGNFCL_Glycan_5-4-0-0-3
	YTGJASALFILPDQDK_Glycan_6-5-3-0-0	ELPGVCJETMMALWEECKPCLK_Glycan_5-7-0-0-1	ELPGVCJETMMALWEECKPCLK_Glycan_5-7-0-0-1
	NAQNJGSNFQLEEISR_Glycan_11-7-1-0-2	CSDGWSFDATTLDDJGTMLFFK_Glycan_6-4-0-0-1	CSDGWSFDATTLDDJGTMLFFK_Glycan_6-4-0-0-1
	LPTQJITFQTESSVAEQEAEFQSPK_Glycan_6-5-1-0-2	IYVLDYLJETQQLTPEIK_Glycan_5-4-1-0-2	IYVLDYLJETQQLTPEIK_Glycan_5-4-1-0-2
	AALAAFNAQNJGSNFQLEEISR_Glycan_7-3-0-0-1	ILEGLGFJLTELSESDVHR_Glycan_4-7-2-0-1	ILEGLGFJLTELSESDVHR_Glycan_4-7-2-0-1
	AAFNAQNJGSNFQLEEISR_Glycan_6-6-1-0-0	GGPQSLVILLJK_Glycan_4-6-1-0-0	GGPQSLVILLJK_Glycan_4-6-1-0-0
	JLSMPLLPADFHK_Glycan_5-5-2-0-1	APSJVSTIIHILYLPEDAK_Glycan_5-4-2-0-1	APSJVSTIIHILYLPEDAK_Glycan_5-4-2-0-1
	VJCSIAVCQR_Glycan_N(NH(HNHNH(NON|a|keto|d))(HN(F)(H)))(F)	MLFVEPILEVSSLPTTJSTTNSATK_Glycan_8-6-0-0-3	MLFVEPILEVSSLPTTJSTTNSATK_Glycan_8-6-0-0-3
	TGJASALFILPDQDK_Glycan_8-6-1-0-2	AQLLQGLGFJLTER_Glycan_7-6-0-0-4	AQLLQGLGFJLTER_Glycan_7-6-0-0-4
	YTGJASALFILPDQDK_Glycan_6-5-2-0-1	CSDGWSFDATTLDDJGTMLFFK_Glycan_6-4-1-0-2	CSDGWSFDATTLDDJGTMLFFK_Glycan_6-4-1-0-2
	YTGJASALFILPDQDK_Glycan_6-5-1-0-3	LGJATAIFFLPDEGK_Glycan_5-4-3-0-2	LGJATAIFFLPDEGK_Glycan_5-4-3-0-2
	AFNAQNJGSNFQLEEISR_Glycan_8-9-0-0-0	PALEDLLLGSEAJLTC_Glycan_3-5-0-0-0	PALEDLLLGSEAJLTC_Glycan_3-5-0-0-0
	AALAAFNAQNJGSNFQLEEISR_Glycan_4-3-0-0-2	MLFVEPILEVSSLPTTJSTTNSATK_Glycan_7-6-3-0-0	MLFVEPILEVSSLPTTJSTTNSATK_Glycan_7-6-3-0-0
	LPTQJITFQTESSVAEQEAEFQSPK_Glycan_6-5-1-0-3	MLFVEPILEVSSLPTTJSTTNSATK_Glycan_8-7-3-0-2	MLFVEPILEVSSLPTTJSTTNSATK_Glycan_8-7-3-0-2
	ALPQPQJVTSLLGCTH_Glycan_8-7-0-0-2	SLJATELDPCPLSPELLGLTK_Glycan_12-2-0-0-0	SLJATELDPCPLSPELLGLTK_Glycan_12-2-0-0-0
	LAAFNAQNJGSNFQLEEISR_Glycan_6-5-1-0-3	MLFVEPILEVSSLPTTJSTTNSATK_Glycan_10-7-1-0-4	MLFVEPILEVSSLPTTJSTTNSATK_Glycan_10-7-1-0-4
	AQNJGSNFQLEEISR_Glycan_6-5-2-0-2	WSLJATELDPCPLSPELLGLTK_Glycan_6-3-2-0-0	WSLJATELDPCPLSPELLGLTK_Glycan_6-3-2-0-0
	ALPQPQJVTSLLGCTH_Glycan_6-10-0-0-0	IYVLDYLJETQQLTPEIK_Glycan_6-5-2-0-2	IYVLDYLJETQQLTPEIK_Glycan_6-5-2-0-2
	QQQHLFGSJVTDCSGNFCLFR_Glycan_6-4-0-0-1	LKELPGVCJETMMALWEECKPCLK_Glycan_N(NH(HN(HEX&n-acetyl&sulfate))(HNH))(F)	LKELPGVCJETMMALWEECKPCLK_Glycan_N(NH(HN(HEX&n-acetyl&sulfate))(HNH))(F)
	LAAFNAQNJGSNFQLEEISR_Glycan_6-4-1-0-2	CLNGJWTEPPQCK_Glycan_3-2-0-0-1	CLNGJWTEPPQCK_Glycan_3-2-0-0-1
	QQQHLFGSJVTDCSGNFCLFR_Glycan_6-5-1-0-1	GJATAIFFLPDEGK_Glycan_9-4-0-0-0	GJATAIFFLPDEGK_Glycan_9-4-0-0-0
	LAGKPTHVJVSVVMAEVDGTCY_Glycan_6-5-1-0-1	SPYEMFGDEEVMCLNGJWTEPPQCK_Glycan_4-5-0-0-4	SPYEMFGDEEVMCLNGJWTEPPQCK_Glycan_4-5-0-0-4
	REGDHEFLEVPEAQEDVEATFPVHQPGJYSC_Glycan_5-4-1-0-0	LSLHRPALEDLLLGSEAJLTCTLTGLR_Glycan_9-6-1-0-1	LSLHRPALEDLLLGSEAJLTCTLTGLR_Glycan_9-6-1-0-1
	LVPVPITJATLDQITGK_Glycan_6-5-0-0-1	LNGJWTEPPQCK_Glycan_8-6-3-0-3	LNGJWTEPPQCK_Glycan_8-6-3-0-3
	AGLQAFFQVQECJK_Glycan_5-4-2-0-1	WSLJATELDPCPLSPELLGLTK_Glycan_6-3-1-0-1	WSLJATELDPCPLSPELLGLTK_Glycan_6-3-1-0-1
	MVSHHJLTTGATLINEQWLLTTAK_Glycan_4-4-0-0-1	LGJATAIFFLPDEGK_Glycan_5-6-0-0-1	LGJATAIFFLPDEGK_Glycan_5-6-0-0-1
	LFGSJVTDCSGNFCLFR_Glycan_4-7-0-0-5	HRPALEDLLLGSEAJLTCTLTGLR_Glycan_9-6-2-0-1	HRPALEDLLLGSEAJLTCTLTGLR_Glycan_9-6-2-0-1
	KGFJASYIR_Glycan_8-6-1-0-4	GAWSLJATELDPCPLSPELLGLTK_Glycan_3-7-0-0-0	GAWSLJATELDPCPLSPELLGLTK_Glycan_3-7-0-0-0
	MVSHHJLTTGATLINEQWLLTTAK_Glycan_4-5-1-0-2	ALQAVYSMMSWPDDVPPEGWJR_Glycan_6-4-2-0-0	ALQAVYSMMSWPDDVPPEGWJR_Glycan_6-4-2-0-0
	MVSHHJLTTGATLINEQWLLTTAK_Glycan_4-5-2-0-0	IADAHLDRVEJTTVYYLVLDVQESDCSVLSR_Glycan_5-4-2-0-0	IADAHLDRVEJTTVYYLVLDVQESDCSVLSR_Glycan_5-4-2-0-0
	QQQHLFGSJVTDCSGNFCLFR_Glycan_7-5-0-0-1	IADAHLDRVEJTTVYYLVLDVQESDCSVLSR_Glycan_5-4-2-0-1	IADAHLDRVEJTTVYYLVLDVQESDCSVLSR_Glycan_5-4-2-0-1
	LAGKPTHVJVSVVMAEVDGTCY_Glycan_6-6-1-0-1	LSDLSIJSTECLHVHCR_Glycan_9-2-0-0-0	LSDLSIJSTECLHVHCR_Glycan_9-2-0-0-0
	LPTQJITFQTESSVAEQEAEFQSPK_Glycan_5-4-2-0-0	ALQAVYSMMSWPDDVPPEGWJR_Glycan_5-4-2-0-0	ALQAVYSMMSWPDDVPPEGWJR_Glycan_5-4-2-0-0
	JLSMPLLPADFHK_Glycan_4-4-2-0-2	VVHAAKAALAAFNAQNJGSNFQLEEISR_Glycan_6-6-0-0-4	VVHAAKAALAAFNAQNJGSNFQLEEISR_Glycan_6-6-0-0-4
	LAGKPTHVJVSVVM_Glycan_10-6-1-0-1	ALQAVYSMMSWPDDVPPEGWJR_Glycan_4-7-0-0-1	ALQAVYSMMSWPDDVPPEGWJR_Glycan_4-7-0-0-1
	QQQHLFGSJVTDCSGNFCLFR_Glycan_6-5-0-0-2	MLFVEPILEVSSLPTTJSTTNSATK_Glycan_8-6-2-0-3	MLFVEPILEVSSLPTTJSTTNSATK_Glycan_8-6-2-0-3
	LPTQJITFQTESSVAEQEAEFQSPK_Glycan_5-4-2-0-1	LVPVLAENYJK_Glycan_3-6-1-0-2	LVPVLAENYJK_Glycan_3-6-1-0-2
	YTGJASALFILPDQDK_Glycan_7-5-1-0-2	MLFVEPILEVSSLPTTJSTTNSATK_Glycan_9-6-2-0-3	MLFVEPILEVSSLPTTJSTTNSATK_Glycan_9-6-2-0-3
	JLSMPLLPADFHK_Glycan_4-4-2-0-1	ALQAVYSMMSWPDDVPPEGWJR_Glycan_5-4-2-0-1	ALQAVYSMMSWPDDVPPEGWJR_Glycan_5-4-2-0-1
	QQQHLFGSJVTDCSGNFCLFR_Glycan_5-4-1-0-0	KYLGJATAIFFLPDEGK_Glycan_6-4-0-0-3	KYLGJATAIFFLPDEGK_Glycan_6-4-0-0-3
	QQQHLFGSJVTDCSGNFCLFR_Glycan_7-5-0-0-2	ESVTDHVNLITPLEKPLQJFTLC_Glycan_4-4-0-0-4	ESVTDHVNLITPLEKPLQJFTLC_Glycan_4-4-0-0-4
	AGLQAFFQVQECJK_Glycan_5-4-2-0-0	LISJCSK_Glycan_5-4-2-0-0	LISJCSK_Glycan_5-4-2-0-0
	AALAAFNAQNJGSNFQLEEISR_Glycan_5-4-2-0-1	LISJCSK_Glycan_5-4-2-0-1	LISJCSK_Glycan_5-4-2-0-1
	AALAAFNAQNJGSNFQLEEISR_Glycan_5-4-2-0-0	SLTFJETYQDISELVYGAK_Glycan_5-4-0-0-1	SLTFJETYQDISELVYGAK_Glycan_5-4-0-0-1
	LVPVPITJATLDQITGK_Glycan_6-5-0-0-0	CSDGWSFDATTLDDJGTMLFFK_Glycan_6-4-1-0-1	CSDGWSFDATTLDDJGTMLFFK_Glycan_6-4-1-0-1
	QQQHLFGSJVTDCSGNFCLFR_Glycan_5-3-2-0-0	JETYQDISELVYGAK_Glycan_4-7-0-0-0	JETYQDISELVYGAK_Glycan_4-7-0-0-0
	AAFNAQNJGSNFQLEEISR_Glycan_5-6-1-0-1	GAFFPLTERJWSLPNR_Glycan_6-4-2-0-2	GAFFPLTERJWSLPNR_Glycan_6-4-2-0-2
	SJVTDCSGNFCLFR_Glycan_6-6-1-0-2	CSDGWSFDATTLDDJGTMLFFK_Glycan_5-5-0-0-3	CSDGWSFDATTLDDJGTMLFFK_Glycan_5-5-0-0-3
	RNPPMGGNVVIFDTVITNQEEPYQJHSGR_Glycan_5-4-2-0-1	AACAVKPQEVQMVJGTITNPINGK_Glycan_5-7-1-0-5	AACAVKPQEVQMVJGTITNPINGK_Glycan_5-7-1-0-5
	FYPQPLLJSSMCLEDSR_Glycan_5-7-0-0-2	IYVLDYLJETQQLTPEIK_Glycan_5-4-2-0-4	IYVLDYLJETQQLTPEIK_Glycan_5-4-2-0-4
	LAGKPTHVJVSVVMAEVDGTCY_Glycan_5-5-1-0-2	CGLVPVLAENYJKSDNCEDTPEAGYFAIAVVK_Glycan_5-7-0-0-0	CGLVPVLAENYJKSDNCEDTPEAGYFAIAVVK_Glycan_5-7-0-0-0
	AALAAFNAQNJGSNFQLEEISR_Glycan_6-5-3-0-1	CSDGWSFDATTLDDJGTMLFFK_Glycan_5-4-0-0-3	CSDGWSFDATTLDDJGTMLFFK_Glycan_5-4-0-0-3
	LFGSJVTDCSGNFCLFR_Glycan_5-8-0-0-0	ADTHDEILEGLNFJLTEIPEAQ_Glycan_7-5-2-0-2	ADTHDEILEGLNFJLTEIPEAQ_Glycan_7-5-2-0-2
	VLDYLJETQQLTPEIK_Glycan_5-4-2-0-0	ADTHDEILEGLNFJLTEIPEAQ_Glycan_6-5-3-0-1	ADTHDEILEGLNFJLTEIPEAQ_Glycan_6-5-3-0-1
	JLSMPLLPADFHK_Glycan_3-3-1-0-1	QEIQATFFYFTPJK_Glycan_6-6-2-0-2	QEIQATFFYFTPJK_Glycan_6-6-2-0-2
	SJVTDCSGNFCLFR_Glycan_6-6-0-0-4	ADTHDEILEGLNFJLTEIPEAQ_Glycan_6-5-2-0-3	ADTHDEILEGLNFJLTEIPEAQ_Glycan_6-5-2-0-3
	EEVMCLNGJWTEPPQCK_Glycan_10-7-0-0-1	CSDGWSFDATTLDDJGTMLFFK_Glycan_4-4-1-0-2	CSDGWSFDATTLDDJGTMLFFK_Glycan_4-4-1-0-2
	QQQHLFGSJVTDCSGNFCLFR_Glycan_4-3-0-0-0	CSDGWSFDATTLDDJGTMLFFK_Glycan_4-4-0-0-3	CSDGWSFDATTLDDJGTMLFFK_Glycan_4-4-0-0-3
	AAFNAQNJGSNFQLEEISR_Glycan_9-6-0-0-3	IYVLDYLJETQQLTPEIK_Glycan_4-5-0-0-4	IYVLDYLJETQQLTPEIK_Glycan_4-5-0-0-4
	JLSMPLLPADFHK_Glycan_7-6-2-0-3	AGLQAFFQVQECJKSSSK_Glycan_8-4-1-0-2	AGLQAFFQVQECJKSSSK_Glycan_8-4-1-0-2
	LFQPJDTCIVSGWGR_Glycan_5-4-2-0-0	CSDGWSFDATTLDDJGTMLFFK_Glycan_4-7-0-0-1	CSDGWSFDATTLDDJGTMLFFK_Glycan_4-7-0-0-1
	QQQHLFGSJ_Glycan_9-8-0-0-2	NIYVLDYLJETQQLTPEIK_Glycan_6-5-0-0-1	NIYVLDYLJETQQLTPEIK_Glycan_6-5-0-0-1
	YTGJASALFILPDQDK_Glycan_6-5-2-0-0	CSDGWSFDATTLDDJGTMLFFK_Glycan_5-4-2-0-0	CSDGWSFDATTLDDJGTMLFFK_Glycan_5-4-2-0-0
	KYTGJASALFILPDQDK_Glycan_7-5-0-0-3	IISKJCTSYGVLDISK_Glycan_8-8-0-0-5	IISKJCTSYGVLDISK_Glycan_8-8-0-0-5
	VQFNLGJSSR_Glycan_5-3-0-0-1	CGLVPVLAENYJKSDNCEDTPEAGYFAIAVVK_Glycan_3-4-1-0-2	CGLVPVLAENYJKSDNCEDTPEAGYFAIAVVK_Glycan_3-4-1-0-2
	LAGKPTHVJVSVVMAEVDGTCY_Glycan_5-4-2-0-0	GHVJITR_Glycan_5-4-1-0-0	GHVJITR_Glycan_5-4-1-0-0
	LAGKPTHVJVSVVMAEVDGTCY_Glycan_5-4-1-0-2	AAYVJMSNHHR_Glycan_5-8-0-0-0	AAYVJMSNHHR_Glycan_5-8-0-0-0
	QQQHLFGSJVTDCSG_Glycan_4-7-1-0-5	CSDGWSFDATTLDDJGTMLFFK_Glycan_6-5-1-0-2	CSDGWSFDATTLDDJGTMLFFK_Glycan_6-5-1-0-2
	LFGSJVTDCSGNFCLFR_Glycan_5-6-2-0-1	SLTFJETYQDISELVYGAK_Glycan_5-4-1-0-0	SLTFJETYQDISELVYGAK_Glycan_5-4-1-0-0
	VVLHPJYSQVDIGLIK_Glycan_7-6-4-0-0	LCANLVPVPITJATLDQITGK_Glycan_4-4-2-0-1	LCANLVPVPITJATLDQITGK_Glycan_4-4-2-0-1
	YGEJNSLSVEGFR_Glycan_N(NH(HNHNH(NON|a|keto|d&amino))(HN(F)(H)))(F)	CSDGWSFDATTLDDJGTMLFFK_Glycan_5-4-1-0-2	CSDGWSFDATTLDDJGTMLFFK_Glycan_5-4-1-0-2
	AALAAFNAQNJGSNFQLEEISR_Glycan_6-5-2-0-2	CSDGWSFDATTLDDJGTMLFFK_Glycan_3-7-0-0-0	CSDGWSFDATTLDDJGTMLFFK_Glycan_3-7-0-0-0
	LAGKPTHVJVSVVMAEVDGTCY_Glycan_4-5-1-0-1	NLVPVPITJATLDQITGK_Glycan_6-5-0-0-1	NLVPVPITJATLDQITGK_Glycan_6-5-0-0-1
	STGKPTLYJVSLVMSDTAGTCY_Glycan_8-2-0-0-1	TJATLDQITGK_Glycan_6-7-4-0-0	TJATLDQITGK_Glycan_6-7-4-0-0
	ALPQPQJVTSLLGCTH_Glycan_7-4-3-0-1	MLFVEPILEVSSLPTTJSTTNSATK_Glycan_9-6-1-0-4	MLFVEPILEVSSLPTTJSTTNSATK_Glycan_9-6-1-0-4
	VVLHPJYSQVDIGLIK_Glycan_7-6-3-0-2	LVPVPITJATLDQITGK_Glycan_8-8-0-0-1	LVPVPITJATLDQITGK_Glycan_8-8-0-0-1
	REGDHEFLEVPEAQEDVEATFPVHQPGJYSC_Glycan_6-7-3-0-1	LLYPPWDKJFTENDLLVR_Glycan_6-5-1-0-1	LLYPPWDKJFTENDLLVR_Glycan_6-5-1-0-1
	PTLYJVSLVMSDTAGTCY_Glycan_7-4-0-0-3	LLYPPWDKJFTENDLLVR_Glycan_5-5-2-0-0	LLYPPWDKJFTENDLLVR_Glycan_5-5-2-0-0
	KYTGJASALFILPDQDK_Glycan_7-5-0-0-2	CSDGWSFDATTLDDJGTMLFFK_Glycan_5-4-0-0-5	CSDGWSFDATTLDDJGTMLFFK_Glycan_5-4-0-0-5
	STGKPTLYJVSLVMSDTAGTCY_Glycan_7-2-0-0-1	CSDGWSFDATTLDDJGTMLFFK_Glycan_6-4-0-0-3	CSDGWSFDATTLDDJGTMLFFK_Glycan_6-4-0-0-3
	QQQHLFGSJVTDCSGNFCLFR_Glycan_5-3-0-0-1	QIPLCANLVPVPITJATLDQITGK_Glycan_4-6-0-0-2	QIPLCANLVPVPITJATLDQITGK_Glycan_4-6-0-0-2
	STGKPTLYJVSLVMSDTAGTC_Glycan_4-6-0-0-0	QIPLCANLVPVPITJATLDQITGK_Glycan_4-6-1-0-0	QIPLCANLVPVPITJATLDQITGK_Glycan_4-6-1-0-0
	LFGSJVTDCSGNFCLFR_Glycan_8-5-0-0-1	CSDGWSFDATTLDDJGTMLFFK_Glycan_4-4-1-0-1	CSDGWSFDATTLDDJGTMLFFK_Glycan_4-4-1-0-1
	ALPQPQJVTSLLGCTH_Glycan_6-5-3-0-0	QIEGEATPVJLTEPAKLEVK_Glycan_10-6-0-0-5	QIEGEATPVJLTEPAKLEVK_Glycan_10-6-0-0-5
	LFGSJVTDCSGNFCLFR_Glycan_5-6-2-0-0	CSDGWSFDATTLDDJGTMLFFK_Glycan_4-4-2-0-1	CSDGWSFDATTLDDJGTMLFFK_Glycan_4-4-2-0-1
	LVPVPITJATLDQITGK_Glycan_5-4-0-0-0	CGLVPVLAENYJKSDNCEDTPEAGYFAIAVVK_Glycan_4-4-2-0-1	CGLVPVLAENYJKSDNCEDTPEAGYFAIAVVK_Glycan_4-4-2-0-1
	KGKJLSK_Glycan_7-4-2-0-2	QLAHQSJSTNIFFSPVSI_Glycan_6-4-0-0-3	QLAHQSJSTNIFFSPVSI_Glycan_6-4-0-0-3
	QQHLFGSJVTDCSGNFCLFR_Glycan_6-4-1-0-0	CSDGWSFDATTLDDJGTMLFFK_Glycan_4-4-2-0-2	CSDGWSFDATTLDDJGTMLFFK_Glycan_4-4-2-0-2
	STGKPTLYJVSLVMSDTAGTCY_Glycan_N(NH(HN(HEX&n-acetyl&sulfate))(H))(F)	CGLVPVLAENYJKSDNCEDTPEAGYFAIAVVK_Glycan_5-4-0-0-4	CGLVPVLAENYJKSDNCEDTPEAGYFAIAVVK_Glycan_5-4-0-0-4
	RSVJLSR_Glycan_5-3-1-0-0	SLJATELDPCPLSPELLGLTK_Glycan_4-5-0-0-4	SLJATELDPCPLSPELLGLTK_Glycan_4-5-0-0-4
	AALAAFNAQNJGSNFQLEEISR_Glycan_6-5-1-0-3	LGAWSLJATELDPCPLSPELLGLTK_Glycan_5-3-1-0-1	LGAWSLJATELDPCPLSPELLGLTK_Glycan_5-3-1-0-1
	QQHLFGSJVTDCSGNFCLFR_Glycan_6-4-0-0-2	KPPPSQPPGNIIWJSSDSK_Glycan_3-7-0-0-2	KPPPSQPPGNIIWJSSDSK_Glycan_3-7-0-0-2
[truncated: 20,678 more rows]

## Sheet: N-Glycans
	N-Glycans identified from UGP using 739N	N-Glycans identified from FGP using 739N	N-Glycans identified from UGP and FGP using 739N
	5-3-0-0-0	4-6-0-0-4	4-6-0-0-4
	5-4-1-0-1	6-4-0-0-2	6-4-0-0-2
	5-4-2-0-0	5-4-1-0-0	5-4-1-0-0
	5-4-0-0-1	5-4-1-0-1	5-4-1-0-1
	4-3-0-0-1	7-6-0-0-3	7-6-0-0-3
	5-4-1-0-0	6-4-1-0-0	6-4-1-0-0
	6-5-3-0-1	3-5-1-0-0	3-5-1-0-0
	5-5-0-0-0	5-4-0-0-0	5-4-0-0-0
	4-3-1-0-0	4-4-1-0-2	4-4-1-0-2
	6-4-0-0-3	6-4-0-0-3	6-4-0-0-3
	5-5-0-0-1	3-4-1-0-3	3-4-1-0-3
	5-4-2-0-1	5-5-0-0-3	5-5-0-0-3
	4-4-0-0-1	5-4-0-0-2	5-4-0-0-2
	9-3-0-0-0	6-5-0-0-4	6-5-0-0-4
	6-5-3-0-0	6-4-1-0-4	6-4-1-0-4
	4-2-0-0-1	5-5-1-0-1	5-5-1-0-1
	6-5-2-0-0	7-7-0-0-4	7-7-0-0-4
	7-6-0-0-0	4-2-0-0-1	4-2-0-0-1
	4-5-0-0-1	N(NH(HNH)((HEX&phosphate)))(F)	N(NH(HNH)((HEX&phosphate)))(F)
	5-4-1-0-2	4-4-0-0-0	4-4-0-0-0
	6-5-2-0-1	4-5-0-0-4	4-5-0-0-4
	8-2-0-0-1	5-6-0-0-4	5-6-0-0-4
	NNH(HN(HEX&n-acetyl&sulfate))(HH)	5-4-0-0-1	5-4-0-0-1
	5-5-1-0-0	5-5-1-0-0	5-5-1-0-0
	6-7-0-0-4	4-3-2-0-0	4-3-2-0-0
	6-7-0-0-3	7-7-5-0-2	7-7-5-0-2
	4-7-0-0-3	11-8-2-0-1	11-8-2-0-1
	10-8-2-0-0	8-7-5-0-0	8-7-5-0-0
	7-4-1-0-2	4-4-0-0-1	4-4-0-0-1
	7-4-1-0-3	6-5-1-0-0	6-5-1-0-0
	N(NH(HN(HEX&n-acetyl&sulfate))(HHH))(F)	4-4-2-0-0	4-4-2-0-0
	5-6-0-0-3	8-7-0-0-1	8-7-0-0-1
	9-5-0-0-1	5-4-0-0-5	5-4-0-0-5
	3-6-0-0-3	5-4-2-0-0	5-4-2-0-0
	6-4-1-0-1	4-3-0-0-1	4-3-0-0-1
	6-6-0-0-3	4-5-1-0-3	4-5-1-0-3
	4-3-0-0-2	5-3-1-0-0	5-3-1-0-0
	6-3-1-0-2	3-6-0-0-0	3-6-0-0-0
	3-6-1-0-1	5-3-1-0-1	5-3-1-0-1
	3-6-0-0-4	8-2-0-0-0	8-2-0-0-0
	5-5-1-0-1	3-4-2-0-0	3-4-2-0-0
	6-6-1-0-0	7-7-3-0-4	7-7-3-0-4
	5-4-0-0-0	7-6-4-0-1	7-6-4-0-1
	3-3-0-0-1	N(NH(HN(HEX&n-acetyl&sulfate))(H))(F)	N(NH(HN(HEX&n-acetyl&sulfate))(H))(F)
	4-4-1-0-1	3-6-0-0-2	3-6-0-0-2
	4-3-1-0-1	3-5-1-0-1	3-5-1-0-1
	6-4-1-0-0	5-5-0-0-2	5-5-0-0-2
	6-2-0-0-0	6-5-3-0-0	6-5-3-0-0
	4-7-1-0-0	6-5-0-0-1	6-5-0-0-1
	4-5-1-0-1	4-4-2-0-3	4-4-2-0-3
	5-6-0-0-4	5-4-2-0-1	5-4-2-0-1
	13-2-0-0-0	4-3-1-0-0	4-3-1-0-0
	6-7-1-0-4	7-5-2-0-0	7-5-2-0-0
	10-7-1-0-0	6-4-0-0-0	6-4-0-0-0
	6-7-1-0-3	5-4-1-0-2	5-4-1-0-2
	9-6-1-0-1	5-8-0-0-0	5-8-0-0-0
	4-4-0-0-0	3-8-0-0-1	3-8-0-0-1
	6-3-0-0-0	4-6-1-0-0	4-6-1-0-0
	7-4-2-0-2	5-6-0-0-1	5-6-0-0-1
	6-4-0-0-1	6-4-0-0-1	6-4-0-0-1
	4-7-1-0-3	7-3-0-0-0	7-3-0-0-0
	4-7-2-0-1	9-2-0-0-0	9-2-0-0-0
	5-5-0-0-2	7-4-0-0-1	7-4-0-0-1
	3-4-1-0-1	4-6-0-0-3	4-6-0-0-3
	9-5-1-0-0	3-5-0-0-4	3-5-0-0-4
	7-5-3-0-2	4-8-0-0-0	4-8-0-0-0
	7-3-0-0-0	6-5-0-0-7	6-5-0-0-7
	9-6-1-0-0	9-7-2-0-1	9-7-2-0-1
	8-9-0-0-1	3-6-0-0-1	3-6-0-0-1
	9-6-0-0-2	3-3-0-0-1	3-3-0-0-1
	11-2-0-0-0	NNH(HN(HEX&n-acetyl&sulfate))(H)	NNH(HN(HEX&n-acetyl&sulfate))(H)
	3-5-0-0-0	3-3-0-0-0	3-3-0-0-0
	7-4-2-0-3	4-6-0-0-0	4-6-0-0-0
	3-4-0-0-2	4-3-0-0-2	4-3-0-0-2
	10-7-0-0-1	9-3-0-0-0	9-3-0-0-0
	5-5-2-0-1	9-6-0-0-1	9-6-0-0-1
	5-3-0-0-1	6-5-3-0-4	6-5-3-0-4
	6-5-0-0-1	7-6-2-0-5	7-6-2-0-5
	3-4-2-0-0	3-2-0-0-0	3-2-0-0-0
	7-5-0-0-2	5-5-0-0-5	5-5-0-0-5
	4-5-2-0-3	5-2-0-0-1	5-2-0-0-1
	9-2-0-0-0	5-2-0-0-2	5-2-0-0-2
	N(NH(HN(HEX&sulfate))(HNHS))(F)	4-2-0-0-0	4-2-0-0-0
	4-4-1-0-0	3-7-0-0-0	3-7-0-0-0
	7-6-1-0-2	6-7-0-0-0	6-7-0-0-0
	7-4-2-0-0	4-3-0-0-3	4-3-0-0-3
	8-2-0-0-0	3-4-0-0-2	3-4-0-0-2
	3-3-1-0-1	7-5-0-0-2	7-5-0-0-2
	N(NH(HN(HEX&n-acetyl&sulfate))(HNHS))(F)	7-6-0-0-6	7-6-0-0-6
	3-4-1-0-0	5-6-1-0-1	5-6-1-0-1
	6-5-1-0-1	3-4-1-0-1	3-4-1-0-1
	5-4-0-0-2	4-4-0-0-4	4-4-0-0-4
	6-5-1-0-0	6-5-3-0-1	6-5-3-0-1
	6-3-1-0-1	3-3-1-0-2	3-3-1-0-2
	10-7-2-0-1	6-5-2-0-2	6-5-2-0-2
	7-4-2-0-1	10-8-1-0-2	10-8-1-0-2
	3-7-0-0-1	3-5-0-0-0	3-5-0-0-0
	4-4-2-0-1	5-6-0-0-2	5-6-0-0-2
	5-4-0-0-3	N(NH(HN(HEX&n-acetyl&sulfate))(HN(HEX&sulfate)))(F)	N(NH(HN(HEX&n-acetyl&sulfate))(HN(HEX&sulfate)))(F)
	3-8-0-0-1	NNH(HN(HEX&n-acetyl&sulfate))(HN(HEX&n-acetyl&sulfate))	NNH(HN(HEX&n-acetyl&sulfate))(HN(HEX&n-acetyl&sulfate))
	4-5-0-0-2	NNH(HN(HEX&n-acetyl&sulfate))(HH)	NNH(HN(HEX&n-acetyl&sulfate))(HH)
	3-3-1-0-0	9-7-0-0-1	9-7-0-0-1
	4-7-0-0-1	N(NH(HN(HEX&n-acetyl&sulfate))(HN))(F)	N(NH(HN(HEX&n-acetyl&sulfate))(HN))(F)
	10-6-1-0-0	8-6-0-0-4	8-6-0-0-4
	16-2-0-0-0	6-4-1-0-2	6-4-1-0-2
	9-7-1-0-0	6-4-2-0-0	6-4-2-0-0
	10-6-0-0-2	3-9-0-0-0	3-9-0-0-0
	6-5-1-0-4	5-6-3-0-1	5-6-3-0-1
	4-3-0-0-0	9-7-0-0-2	9-7-0-0-2
	6-5-4-0-0	6-5-0-0-3	6-5-0-0-3
	6-3-1-0-0	6-5-1-0-1	6-5-1-0-1
	5-3-1-0-0	5-3-2-0-0	5-3-2-0-0
	5-3-1-0-1	3-6-0-0-3	3-6-0-0-3
	6-5-1-0-2	4-9-0-0-1	4-9-0-0-1
	6-5-0-0-3	4-5-0-0-0	4-5-0-0-0
	3-4-0-0-3	8-3-0-0-0	8-3-0-0-0
	5-7-1-0-1	5-4-4-0-0	5-4-4-0-0
	3-6-2-0-1	6-7-2-0-0	6-7-2-0-0
	NNH(HN(HEX&n-acetyl&sulfate))(HN(HEX&n-acetyl&sulfate))	5-5-1-0-2	5-5-1-0-2
	3-2-0-0-1	4-4-0-0-2	4-4-0-0-2
	7-6-0-0-3	4-4-1-0-1	4-4-1-0-1
	5-2-0-0-0	7-6-1-0-1	7-6-1-0-1
	6-7-2-0-1	6-7-0-0-3	6-7-0-0-3
	6-5-2-0-2	6-4-2-0-2	6-4-2-0-2
	3-5-1-0-1	5-7-1-0-2	5-7-1-0-2
	5-6-1-0-0	7-5-0-0-0	7-5-0-0-0
	NNH(HN(HEX&sulfate))(HNHS)	5-7-1-0-1	5-7-1-0-1
	8-7-0-0-1	4-6-2-0-2	4-6-2-0-2
	4-5-2-0-0	4-5-2-0-3	4-5-2-0-3
	7-5-0-0-3	8-5-1-0-1	8-5-1-0-1
	5-4-2-0-2	3-4-1-0-2	3-4-1-0-2
	4-6-0-0-1	4-5-0-0-3	4-5-0-0-3
	9-7-0-0-2	3-9-0-0-1	3-9-0-0-1
	6-6-0-0-0	3-5-0-0-3	3-5-0-0-3
	8-7-1-0-1	7-7-4-0-3	7-7-4-0-3
	10-7-0-0-0	3-4-1-0-0	3-4-1-0-0
	4-7-2-0-0	4-5-0-0-1	4-5-0-0-1
	5-6-3-0-1	8-8-5-0-1	8-8-5-0-1
	3-5-1-0-2	5-4-0-0-3	5-4-0-0-3
	10-8-0-0-3	4-4-0-0-3	4-4-0-0-3
	5-6-0-0-0	NNH(HN(HEX&n-acetyl&sulfate))(HNH)	NNH(HN(HEX&n-acetyl&sulfate))(HNH)
	4-6-2-0-0	8-7-4-0-0	8-7-4-0-0
	5-5-1-0-4	3-4-0-0-0	3-4-0-0-0
	6-5-3-0-2	3-7-0-0-1	3-7-0-0-1
	7-5-2-0-2	5-7-0-0-3	5-7-0-0-3
	7-6-1-0-1	6-7-1-0-0	6-7-1-0-0
	5-4-3-0-3	9-4-0-0-0	9-4-0-0-0
	6-4-0-0-0	5-3-1-0-2	5-3-1-0-2
	7-6-3-0-1	5-3-0-0-0	5-3-0-0-0
	6-5-3-0-3	4-4-2-0-1	4-4-2-0-1
	5-5-1-0-3	8-7-2-0-1	8-7-2-0-1
	9-8-2-0-5	5-5-2-0-1	5-5-2-0-1
	4-4-2-0-3	5-5-2-0-0	5-5-2-0-0
	5-5-2-0-0	4-7-1-0-3	4-7-1-0-3
	N(NH(HN(HEX&n-acetyl&sulfate))(HN(HEX&sulfate)))(F)	7-5-2-0-1	7-5-2-0-1
	5-6-2-0-0	5-6-1-0-2	5-6-1-0-2
	10-8-1-0-2	5-6-2-0-0	5-6-2-0-0
	N(NH(HNHNH(NON|a|keto|d&amino))(HN(F)(H)))(F)	6-5-2-0-1	6-5-2-0-1
	8-6-0-0-1	6-5-1-0-2	6-5-1-0-2
	9-7-2-0-3	6-4-1-0-1	6-4-1-0-1
	8-8-0-0-4	5-6-1-0-0	5-6-1-0-0
	7-6-0-0-6	3-2-0-0-1	3-2-0-0-1
	3-7-0-0-2	4-6-1-0-2	4-6-1-0-2
	7-6-2-0-3	5-6-0-0-0	5-6-0-0-0
	6-4-0-0-2	4-6-0-0-1	4-6-0-0-1
	4-4-0-0-2	6-11-0-0-0	6-11-0-0-0
	4-6-1-0-1	8-6-0-0-3	8-6-0-0-3
	4-6-0-0-3	7-5-1-0-1	7-5-1-0-1
	3-4-1-0-3	7-6-2-0-1	7-6-2-0-1
	NNH(HN(HEX&n-acetyl&sulfate))(HN)	4-5-1-0-0	4-5-1-0-0
	6-5-1-0-3	6-4-1-0-3	6-4-1-0-3
	3-9-0-0-0	6-5-0-0-2	6-5-0-0-2
	4-3-2-0-0	7-5-1-0-2	7-5-1-0-2
	5-4-3-0-0	6-5-2-0-0	6-5-2-0-0
	7-6-2-0-1	7-4-0-0-3	7-4-0-0-3
	7-7-0-0-4	6-5-2-0-3	6-5-2-0-3
	7-4-0-0-0	9-7-0-0-0	9-7-0-0-0
	5-5-2-0-3	8-4-1-0-0	8-4-1-0-0
	N(NH(HN(HEX&n-acetyl&sulfate))(HN(HEX&n-acetyl&sulfate)))(F)	6-5-2-0-4	6-5-2-0-4
	8-7-1-0-6	4-5-1-0-2	4-5-1-0-2
	6-3-2-0-1	6-7-3-0-4	6-7-3-0-4
	3-5-0-0-3	3-5-1-0-3	3-5-1-0-3
	4-6-2-0-5	3-6-0-0-5	3-6-0-0-5
	4-7-1-0-1	5-3-2-0-1	5-3-2-0-1
	4-4-2-0-2	7-5-1-0-3	7-5-1-0-3
	6-2-0-0-1	8-2-0-0-1	8-2-0-0-1
	9-8-1-0-1	5-7-0-0-0	5-7-0-0-0
	9-6-2-0-0	7-5-0-0-1	7-5-0-0-1
	4-6-2-0-4	8-5-0-0-0	8-5-0-0-0
	3-7-0-0-3	6-3-1-0-2	6-3-1-0-2
	4-6-1-0-4	4-7-0-0-2	4-7-0-0-2
	4-4-2-0-0	4-7-0-0-0	4-7-0-0-0
	6-6-1-0-5	5-7-0-0-1	5-7-0-0-1
	7-5-1-0-1	4-5-0-0-2	4-5-0-0-2
	5-6-1-0-1	4-4-2-0-2	4-4-2-0-2
	4-6-2-0-1	7-4-0-0-0	7-4-0-0-0
	8-7-1-0-0	5-4-1-0-3	5-4-1-0-3
	6-5-2-0-3	6-7-0-0-4	6-7-0-0-4
	4-6-0-0-2	5-7-0-0-5	5-7-0-0-5
	5-3-1-0-2	6-6-0-0-1	6-6-0-0-1
	9-5-1-0-1	7-3-0-0-1	7-3-0-0-1
	7-6-0-0-1	4-6-2-0-4	4-6-2-0-4
	6-4-1-0-2	7-4-0-0-2	7-4-0-0-2
	6-4-2-0-1	4-7-0-0-3	4-7-0-0-3
	6-6-1-0-4	6-3-0-0-1	6-3-0-0-1
	5-4-2-0-4	3-7-0-0-2	3-7-0-0-2
	3-4-1-0-2	3-6-0-0-4	3-6-0-0-4
	4-5-2-0-2	5-4-1-1-1	5-4-1-1-1
	4-5-1-0-2	5-4-1-0-4	5-4-1-0-4
	4-5-2-0-1	6-2-0-0-0	6-2-0-0-0
	12-2-0-0-0	7-5-0-0-3	7-5-0-0-3
	3-5-1-0-3	3-6-1-0-2	3-6-1-0-2
	5-4-0-0-4	6-9-0-0-0	6-9-0-0-0
	5-7-1-0-5	6-7-0-0-2	6-7-0-0-2
	4-4-0-0-3	6-7-2-0-1	6-7-2-0-1
	4-7-0-0-0	6-6-0-0-2	6-6-0-0-2
	6-4-2-0-0	6-5-3-0-2	6-5-3-0-2
	4-6-2-0-2	4-7-1-0-4	4-7-1-0-4
	10-2-0-0-0	6-6-1-0-0	6-6-1-0-0
	5-4-1-0-3	3-3-1-0-1	3-3-1-0-1
	8-7-2-0-4	5-3-0-0-2	5-3-0-0-2
	6-3-0-0-3	5-7-2-0-4	5-7-2-0-4
	5-5-3-0-2	4-6-0-0-2	4-6-0-0-2
	6-4-1-0-3	6-3-0-0-0	6-3-0-0-0
	5-5-3-0-1	4-7-2-0-3	4-7-2-0-3
	3-3-0-0-0	4-3-2-0-1	4-3-2-0-1
	6-6-1-0-2	6-6-1-0-1	6-6-1-0-1
	5-2-0-0-1	6-5-1-0-3	6-5-1-0-3
	8-8-2-0-6	4-7-2-0-4	4-7-2-0-4
	4-6-0-0-0	8-7-0-0-3	8-7-0-0-3
	6-5-0-0-7	4-6-0-0-5	4-6-0-0-5
	6-6-2-0-1	8-7-1-0-2	8-7-1-0-2
	4-7-2-0-2	8-5-1-0-0	8-5-1-0-0
	6-5-0-0-0	8-5-1-0-2	8-5-1-0-2
	5-7-0-0-2	8-6-2-0-2	8-6-2-0-2
	5-7-0-0-0	7-6-3-0-1	7-6-3-0-1
	3-6-0-0-1	6-3-2-0-1	6-3-2-0-1
	9-4-0-0-0	5-5-3-0-0	5-5-3-0-0
	6-6-2-0-5	8-6-0-0-0	8-6-0-0-0
	4-7-1-0-5	6-9-0-0-1	6-9-0-0-1
	8-7-3-0-3	N(NH(HNHNH(NON|a|keto|d&amino))(HN(F)(H)))(F)	N(NH(HNHNH(NON|a|keto|d&amino))(HN(F)(H)))(F)
	5-2-0-0-2	5-4-3-0-2	5-4-3-0-2
	9-7-3-0-3	N(NH(HN(HEX&n-acetyl&sulfate))(HNH))(F)	N(NH(HN(HEX&n-acetyl&sulfate))(HNH))(F)
	5-7-2-0-3	7-4-2-0-0	7-4-2-0-0
	7-7-1-0-1	7-7-2-0-1	7-7-2-0-1
	7-10-0-0-1	9-6-0-0-5	9-6-0-0-5
	4-3-2-0-1	5-5-3-0-3	5-5-3-0-3
	11-7-0-0-0	3-6-2-0-1	3-6-2-0-1
	4-7-0-0-4	5-5-3-0-2	5-5-3-0-2
	6-6-1-0-3	10-7-1-0-4	10-7-1-0-4
	8-8-1-0-0	7-7-0-0-5	7-7-0-0-5
	7-5-1-0-2	6-7-1-0-3	6-7-1-0-3
	9-6-1-0-3	6-3-0-0-2	6-3-0-0-2
	9-7-1-0-1	6-7-1-0-4	6-7-1-0-4
	8-6-3-0-1	5-7-1-0-0	5-7-1-0-0
	5-6-1-0-5	4-6-1-0-5	4-6-1-0-5
	5-7-0-0-1	5-6-2-0-4	5-6-2-0-4
	5-6-0-0-2	10-7-0-0-5	10-7-0-0-5
	4-5-0-0-4	6-6-1-0-5	6-6-1-0-5
	7-14-0-0-0	4-9-0-0-0	4-9-0-0-0
	8-3-0-0-0	6-6-4-0-0	6-6-4-0-0
	3-7-0-0-0	5-6-2-0-3	5-6-2-0-3
	4-7-2-0-4	10-6-0-0-1	10-6-0-0-1
	5-3-2-0-0	6-6-0-0-5	6-6-0-0-5
	3-4-0-0-0	11-8-0-0-2	11-8-0-0-2
	8-8-0-0-1	7-8-0-0-1	7-8-0-0-1
	NNH(HN(HEX&n-acetyl&sulfate))(H)	8-6-1-0-2	8-6-1-0-2
	7-6-2-0-4	5-7-2-0-0	5-7-2-0-0
	3-3-1-0-2	10-6-0-0-5	10-6-0-0-5
	6-6-0-0-2	7-6-2-0-0	7-6-2-0-0
	7-7-2-0-0	7-7-1-0-5	7-7-1-0-5
	4-9-0-0-0	11-8-0-0-1	11-8-0-0-1
	8-7-1-0-4	5-5-2-0-4	5-5-2-0-4
	9-8-1-0-5	6-6-0-0-4	6-6-0-0-4
	7-6-2-0-5	7-4-2-0-3	7-4-2-0-3
	5-3-0-0-3	8-7-1-0-0	8-7-1-0-0
	5-4-0-1-1	5-2-0-0-0	5-2-0-0-0
	N(NH(HN(HEX&n-acetyl&sulfate))(HNH))(F)	5-3-2-0-2	5-3-2-0-2
	6-5-0-0-2	10-6-0-0-3	10-6-0-0-3
	9-5-2-0-0	7-7-2-0-5	7-7-2-0-5
	10-6-0-0-3	5-5-1-0-3	5-5-1-0-3
	5-5-0-0-3	5-5-2-0-3	5-5-2-0-3
	10-9-0-0-1	4-6-2-0-1	4-6-2-0-1
	7-7-2-0-1	6-6-2-0-5	6-6-2-0-5
	11-8-1-0-1	5-5-0-0-1	5-5-0-0-1
	4-4-1-0-2	8-6-2-0-4	8-6-2-0-4
	6-6-3-0-2	8-6-2-0-3	8-6-2-0-3
	7-5-1-0-3	10-7-0-0-0	10-7-0-0-0
	7-4-1-0-1	9-6-1-0-4	9-6-1-0-4
	9-6-2-0-2	6-6-0-0-0	6-6-0-0-0
	8-5-1-0-1	9-6-0-0-3	9-6-0-0-3
	6-6-2-0-3	9-6-0-0-2	9-6-0-0-2
	5-7-1-0-4	7-7-0-0-6	7-7-0-0-6
	7-4-3-0-1	8-5-0-0-4	8-5-0-0-4
	4-5-1-0-0	9-5-0-0-1	9-5-0-0-1
	7-6-1-0-3	5-7-0-0-4	5-7-0-0-4
	10-7-0-0-5	7-14-0-0-0	7-14-0-0-0
	8-6-0-0-2	9-5-1-0-1	9-5-1-0-1
	10-8-0-0-2	6-7-2-0-5	6-7-2-0-5
	11-7-0-0-2	7-5-2-0-3	7-5-2-0-3
	11-7-0-0-1	6-10-0-0-0	6-10-0-0-0
	10-8-0-0-1	10-8-2-0-1	10-8-2-0-1
	N(NH(HNH)((HEX&phosphate)))(F)	11-8-1-0-2	11-8-1-0-2
	5-7-1-0-0	5-5-1-0-4	5-5-1-0-4
	9-8-1-0-0	6-7-2-0-2	6-7-2-0-2
	11-6-0-0-1	7-6-3-0-0	7-6-3-0-0
	8-6-1-0-4	11-7-1-0-3	11-7-1-0-3
	5-5-2-0-2	8-8-0-0-4	8-8-0-0-4
	10-6-0-0-1	7-5-2-0-2	7-5-2-0-2
	11-8-2-0-1	3-7-0-0-4	3-7-0-0-4
	9-7-0-0-1	N(NH(HNHNH(NON|a|keto|d))(HN(F)(H)))(F)	N(NH(HNHNH(NON|a|keto|d))(HN(F)(H)))(F)
	7-6-1-0-4	8-7-1-0-3	8-7-1-0-3
	7-5-0-0-1	7-6-4-0-5	7-6-4-0-5
	10-6-0-0-4	11-11-1-0-0	11-11-1-0-0
	6-6-3-0-1	8-6-1-0-0	8-6-1-0-0
	8-7-3-0-0	8-8-0-0-5	8-8-0-0-5
	6-4-3-0-3	5-4-3-0-3	5-4-3-0-3
	5-7-0-0-3	NNH(H(NHS)(N(HEX&sulfate)))(HNH)	NNH(H(NHS)(N(HEX&sulfate)))(HNH)
	10-6-1-0-3	5-6-2-0-1	5-6-2-0-1
	9-6-2-0-1	6-7-2-0-3	6-7-2-0-3
	8-6-1-0-1	6-7-4-0-1	6-7-4-0-1
	8-4-1-0-2	6-7-3-0-0	6-7-3-0-0
	8-8-4-0-0	11-6-0-0-1	11-6-0-0-1
	10-6-1-0-2	5-4-2-0-2	5-4-2-0-2
	9-6-3-0-3	6-3-1-0-0	6-3-1-0-0
	10-7-1-0-2	8-8-0-0-1	8-8-0-0-1
	8-6-2-0-1	5-4-0-0-4	5-4-0-0-4
	7-5-2-0-1	8-6-2-0-0	8-6-2-0-0
	7-6-2-0-2	5-4-2-0-3	5-4-2-0-3
	8-6-3-0-2	4-5-2-0-0	4-5-2-0-0
	10-7-0-0-2	6-4-2-0-3	6-4-2-0-3
	7-6-3-0-3	7-6-0-0-1	7-6-0-0-1
	8-6-2-0-4	N(NH(HN(HEX&n-acetyl&sulfate))(HH))(F)	N(NH(HN(HEX&n-acetyl&sulfate))(HH))(F)
	7-6-2-0-0	4-3-2-0-2	4-3-2-0-2
	11-7-1-0-1	7-2-0-0-0	7-2-0-0-0
	10-7-1-0-1	7-5-3-0-2	7-5-3-0-2
	7-6-3-0-0	4-6-1-0-1	4-6-1-0-1
	N(NH(HN(HEX&n-acetyl&sulfate))(HH))(F)	6-4-2-0-1	6-4-2-0-1
	10-7-2-0-0	6-7-0-0-1	6-7-0-0-1
	8-6-1-0-2	5-4-2-0-4	5-4-2-0-4
	8-6-2-0-0	7-8-0-0-0	7-8-0-0-0
	7-2-0-0-1	4-6-1-0-4	4-6-1-0-4
	10-6-1-0-1	7-6-1-0-2	7-6-1-0-2
	8-6-4-0-4	6-7-1-0-1	6-7-1-0-1
	5-7-1-0-2	7-2-0-0-1	7-2-0-0-1
	6-4-2-0-4	5-4-0-1-1	5-4-0-1-1
	8-6-1-0-3	5-7-0-0-2	5-7-0-0-2
	6-6-3-0-3	3-7-0-0-5	3-7-0-0-5
	3-9-0-0-1	3-6-1-0-1	3-6-1-0-1
	7-6-4-0-1	NNH(HN(HEX&n-acetyl&sulfate))(HNHS)	NNH(HN(HEX&n-acetyl&sulfate))(HNHS)
	10-7-1-0-4	7-5-1-0-0	7-5-1-0-0
	8-9-0-0-0	7-6-3-0-6	7-6-3-0-6
	9-7-1-0-5	5-8-0-0-1	5-8-0-0-1
	6-5-4-0-1	4-4-1-0-0	4-4-1-0-0
	7-5-0-0-0	4-6-2-0-5	4-6-2-0-5
	9-7-2-0-2	6-6-2-0-2	6-6-2-0-2
	8-8-1-0-4	4-3-0-0-0	4-3-0-0-0
	7-6-3-0-2	3-4-0-0-3	3-4-0-0-3
	8-6-0-0-5	4-7-0-0-5	4-7-0-0-5
	9-7-2-0-1	6-6-1-0-4	6-6-1-0-4
	9-4-0-0-1	10-8-0-0-2	10-8-0-0-2
	6-8-0-0-0	7-6-0-0-4	7-6-0-0-4
	7-7-1-0-5	6-2-0-0-1	6-2-0-0-1
	6-6-2-0-0	4-7-1-0-5	4-7-1-0-5
	6-7-0-0-0	3-5-1-0-2	3-5-1-0-2
	8-7-2-0-2	4-7-0-0-4	4-7-0-0-4
	3-4-0-0-1	8-6-0-0-2	8-6-0-0-2
	12-7-0-0-0	6-6-2-0-1	6-6-2-0-1
	7-8-0-0-0	5-3-0-0-1	5-3-0-0-1
	7-5-2-0-0	7-7-0-0-3	7-7-0-0-3
	11-7-1-0-0	7-6-2-0-4	7-6-2-0-4
	7-6-0-0-4	9-2-0-0-1	9-2-0-0-1
	4-3-2-0-2	10-10-0-0-1	10-10-0-0-1
	5-6-0-0-5	4-5-1-0-4	4-5-1-0-4
	4-7-1-0-2	5-4-3-0-0	5-4-3-0-0
	5-4-4-0-0	4-5-1-0-1	4-5-1-0-1
	5-6-2-0-2	8-6-1-0-1	8-6-1-0-1
	6-7-2-0-4	9-7-2-0-3	9-7-2-0-3
	8-6-2-0-3	3-3-1-0-0	3-3-1-0-0
	9-8-0-0-3	5-6-0-0-5	5-6-0-0-5
	11-7-2-0-1	6-6-3-0-2	6-6-3-0-2
	8-6-2-0-2	6-3-2-0-2	6-3-2-0-2
	7-6-4-0-0	8-8-1-0-1	8-8-1-0-1
	11-8-0-0-0	4-7-1-0-0	4-7-1-0-0
	9-8-0-0-2	12-2-0-0-0	12-2-0-0-0
	5-3-2-0-1	4-7-1-0-2	4-7-1-0-2
	6-7-3-0-2	5-7-1-0-4	5-7-1-0-4
	9-6-1-0-2	7-6-4-0-0	7-6-4-0-0
	9-6-2-0-5	9-7-1-0-1	9-7-1-0-1
	NNH(HN(HEX&n-acetyl&sulfate))(HNHS)	3-3-0-0-2	3-3-0-0-2
	7-5-1-0-0	4-3-0-1-0	4-3-0-1-0
	7-7-0-0-5	6-8-0-0-1	6-8-0-0-1
	4-6-2-0-3	7-4-1-0-1	7-4-1-0-1
	7-7-2-0-5	6-5-1-0-4	6-5-1-0-4
	9-6-3-0-1	7-4-1-0-0	7-4-1-0-0
	5-5-0-0-4	5-7-2-0-1	5-7-2-0-1
	4-7-0-0-5	4-3-1-0-1	4-3-1-0-1
	3-5-1-0-0	7-6-0-0-0	7-6-0-0-0
	6-6-1-0-1	5-7-2-0-2	5-7-2-0-2
	9-6-0-0-4	9-6-3-0-3	9-6-3-0-3
	7-7-1-0-2	7-6-4-0-4	7-6-4-0-4
	4-5-0-0-3	11-6-0-0-0	11-6-0-0-0
	6-7-1-0-1	9-6-2-0-5	9-6-2-0-5
	4-3-0-0-3	11-7-1-0-0	11-7-1-0-0
	3-6-0-0-0	7-7-1-0-6	7-7-1-0-6
	12-11-0-0-1	5-3-0-0-3	5-3-0-0-3
	6-5-2-0-4	11-7-1-0-1	11-7-1-0-1
	8-8-0-0-2	5-5-2-0-2	5-5-2-0-2
	5-5-1-0-2	8-8-2-0-6	8-8-2-0-6
	7-6-1-0-0	5-6-1-0-5	5-6-1-0-5
	5-4-0-0-5	7-6-1-0-3	7-6-1-0-3
	5-8-0-0-0	6-4-2-0-4	6-4-2-0-4
	NNH(H(NHS)(N(HEX&sulfate)))(HNH)	9-8-1-0-0	9-8-1-0-0
	6-7-3-0-1	10-7-1-0-3	10-7-1-0-3
	7-10-4-0-1	6-4-3-0-2	6-4-3-0-2
	9-6-0-0-3	8-4-1-0-1	8-4-1-0-1
	6-7-0-0-2	4-6-2-0-0	4-6-2-0-0
	8-7-0-0-0	NNH(HN(HEX&sulfate))(HNHS)	NNH(HN(HEX&sulfate))(HNHS)
	5-7-2-0-2	7-6-1-0-0	7-6-1-0-0
	8-8-2-0-1	3-4-0-0-1	3-4-0-0-1
	9-7-1-0-4	8-7-2-0-2	8-7-2-0-2
	6-7-0-0-1	7-7-0-0-0	7-7-0-0-0
	4-5-1-0-3	6-3-2-0-0	6-3-2-0-0
	7-7-0-0-0	4-7-2-0-5	4-7-2-0-5
	9-2-0-0-1	16-2-0-0-0	16-2-0-0-0
	4-6-1-0-3	8-6-1-0-4	8-6-1-0-4
	5-3-2-0-2	5-6-2-0-5	5-6-2-0-5
	3-6-1-0-2	8-6-4-0-4	8-6-4-0-4
	5-6-0-0-1	12-7-0-0-0	12-7-0-0-0
	5-6-2-0-1	9-7-1-0-2	9-7-1-0-2
	4-7-2-0-5	8-8-4-0-0	8-8-4-0-0
	4-9-0-0-1	4-4-1-0-3	4-4-1-0-3
	11-9-0-0-0	5-6-0-0-3	5-6-0-0-3
	6-10-0-0-0	3-5-0-0-1	3-5-0-0-1
	6-3-2-0-2	4-3-1-0-2	4-3-1-0-2
	6-8-0-0-1	5-6-1-0-3	5-6-1-0-3
	9-7-3-0-1	8-7-0-0-0	8-7-0-0-0
	6-9-0-0-0	6-3-0-0-3	6-3-0-0-3
	N(NH(HN(HEX&n-acetyl&sulfate))(HN))(F)	6-3-1-0-1	6-3-1-0-1
	5-6-2-0-4	6-6-2-0-3	6-6-2-0-3
	5-7-1-0-3	4-7-1-0-1	4-7-1-0-1
	6-7-0-0-6	4-5-2-0-1	4-5-2-0-1
	6-6-4-0-0	4-7-0-0-1	4-7-0-0-1
	8-8-1-0-3	5-5-0-0-4	5-5-0-0-4
	4-8-0-0-0	4-6-2-0-3	4-6-2-0-3
	3-8-0-0-0	7-7-3-0-5	7-7-3-0-5
	8-6-0-0-3	7-6-0-0-5	7-6-0-0-5
	6-7-1-0-0	8-8-1-0-0	8-8-1-0-0
	9-7-0-0-3	10-8-0-0-1	10-8-0-0-1
	4-5-1-0-4	6-7-0-0-5	6-7-0-0-5
	6-7-1-0-5	8-8-4-0-4	8-8-4-0-4
	6-6-0-0-5	10-7-1-0-1	10-7-1-0-1
	9-6-0-0-0	7-7-1-0-3	7-7-1-0-3
	8-8-1-0-1	9-5-1-0-0	9-5-1-0-0
	10-6-0-0-5	9-8-1-0-2	9-8-1-0-2
	6-5-5-0-0	8-5-0-0-1	8-5-0-0-1
	8-7-1-0-3	10-7-0-0-4	10-7-0-0-4
	3-5-0-0-1	5-5-3-0-1	5-5-3-0-1
	4-5-0-0-0	10-6-0-0-4	10-6-0-0-4
	11-7-0-0-3	7-7-0-0-2	7-7-0-0-2
	7-6-0-0-2	9-8-1-0-3	9-8-1-0-3
	7-7-1-0-6	8-8-2-0-2	8-8-2-0-2
	5-4-4-0-1	10-8-0-0-4	10-8-0-0-4
	9-7-4-0-0	9-7-1-0-3	9-7-1-0-3
	7-7-4-0-0	9-8-2-0-0	9-8-2-0-0
	8-5-0-0-4	7-7-0-0-1	7-7-0-0-1
	6-9-0-0-1	6-7-0-0-6	6-7-0-0-6
	9-7-0-0-4	9-6-3-0-4	9-6-3-0-4
	7-7-3-0-0	5-4-3-0-1	5-4-3-0-1
	9-6-0-0-1	9-8-0-0-1	9-8-0-0-1
	9-8-4-0-1	8-6-3-0-0	8-6-3-0-0
	5-7-2-0-1	9-7-1-0-0	9-7-1-0-0
	9-11-0-0-1	7-6-1-0-4	7-6-1-0-4
	4-7-2-0-3	9-6-0-0-4	9-6-0-0-4
	5-4-3-0-2	9-6-2-0-0	9-6-2-0-0
	6-6-0-0-1	7-6-0-4-1	7-6-0-4-1
	8-6-0-0-4	8-7-1-0-4	8-7-1-0-4
	3-6-0-0-5	3-5-0-0-2	3-5-0-0-2
	5-4-1-0-4	7-7-4-0-0	7-7-4-0-0
	6-6-3-0-0	7-6-5-0-0	7-6-5-0-0
	6-6-2-0-2	6-6-0-0-3	6-6-0-0-3
	8-7-2-0-3	7-7-5-0-0	7-7-5-0-0
	7-2-0-0-0	7-4-1-0-3	7-4-1-0-3
	6-3-2-0-0	7-10-0-0-0	7-10-0-0-0
	4-6-0-0-4	8-4-1-0-2	8-4-1-0-2
	12-7-1-0-0	9-6-2-0-1	9-6-2-0-1
	6-4-2-0-3	7-4-3-0-2	7-4-3-0-2
	7-10-0-0-0	7-6-2-0-3	7-6-2-0-3
	N(NH((HEX&phosphate))(H(NH)(NH)))(F)	7-6-3-0-2	7-6-3-0-2
	7-7-1-0-4	3-7-0-0-3	3-7-0-0-3
	4-4-0-0-4	9-6-1-0-2	9-6-1-0-2
	5-3-0-0-2	7-6-3-0-3	7-6-3-0-3
	NNH(HN(HEX&n-acetyl&sulfate))(HNH)	8-6-3-0-2	8-6-3-0-2
	4-4-1-0-3	7-6-3-0-4	7-6-3-0-4
	10-7-0-0-3	7-6-4-0-3	7-6-4-0-3
	6-3-0-0-2	9-6-3-0-0	9-6-3-0-0
	5-6-2-0-3	11-7-0-0-1	11-7-0-0-1
	8-7-2-0-0	7-6-0-0-2	7-6-0-0-2
	7-6-1-0-6	8-7-0-0-4	8-7-0-0-4
	6-7-2-0-5	8-6-2-0-1	8-6-2-0-1
	3-2-0-0-0	8-6-1-0-3	8-6-1-0-3
	7-6-4-0-3	8-8-1-0-3	8-8-1-0-3
	8-8-5-0-4	4-7-2-0-0	4-7-2-0-0
	7-6-5-0-1	8-7-2-0-3	8-7-2-0-3
	11-7-1-0-2	8-7-3-0-1	8-7-3-0-1
	7-3-0-0-1	8-8-2-0-1	8-8-2-0-1
	N(NH(HNHNH(NON|a|keto|d))(HN(F)(H)))(F)	4-5-2-0-2	4-5-2-0-2
	8-7-0-0-2	10-7-0-0-1	10-7-0-0-1
	6-6-0-0-4	10-7-2-0-0	10-7-2-0-0
	7-4-0-0-3	4-7-2-0-1	4-7-2-0-1
	8-5-0-0-1	8-7-3-0-2	8-7-3-0-2
	N(NH(HN(HEX&n-acetyl&sulfate))(H))(F)	9-6-1-0-1	9-6-1-0-1
	6-7-2-0-2	8-6-3-0-3	8-6-3-0-3
	6-7-3-0-0	9-6-2-0-3	9-6-2-0-3
	5-7-2-0-4	5-7-1-0-5	5-7-1-0-5
	6-7-1-0-2	6-7-4-0-0	6-7-4-0-0
	9-7-0-0-0	N(NH(HN(HEX&sulfate))(HNHS))(F)	N(NH(HN(HEX&sulfate))(HNHS))(F)
	7-5-2-0-3	4-7-2-0-2	4-7-2-0-2
	9-8-0-0-0	5-5-0-0-0	5-5-0-0-0
	7-4-1-0-0	7-4-2-0-1	7-4-2-0-1
	7-7-0-0-2	6-5-0-0-0	6-5-0-0-0
	6-7-2-0-0	6-8-0-0-0	6-8-0-0-0
	6-4-1-0-4	8-9-0-0-1	8-9-0-0-1
	6-7-4-0-1	11-8-0-0-3	11-8-0-0-3
	9-8-2-0-1	6-5-3-0-3	6-5-3-0-3
	6-5-0-0-4	7-7-1-0-0	7-7-1-0-0
	7-7-1-0-0	7-7-1-0-1	7-7-1-0-1
	8-7-0-0-3	N(NH((HEX&phosphate))(H(NH)(NH)))(F)	N(NH((HEX&phosphate))(H(NH)(NH)))(F)
	7-7-2-0-4	8-6-5-0-2	8-6-5-0-2
	9-5-0-0-0	7-7-1-0-2	7-7-1-0-2
	7-6-4-0-2	11-2-0-0-0	11-2-0-0-0
	7-4-0-0-2	7-6-2-0-2	7-6-2-0-2
	6-7-2-0-3	11-8-1-0-3	11-8-1-0-3
	5-6-1-0-2	9-8-0-0-3	9-8-0-0-3
	11-7-2-0-0	3-8-0-0-0	3-8-0-0-0
	8-8-1-0-2	5-7-2-0-5	5-7-2-0-5
	8-4-1-0-0	10-6-0-0-2	10-6-0-0-2
	8-5-1-0-0	10-6-1-0-0	10-6-1-0-0
	5-6-2-0-5	9-8-2-0-5	9-8-2-0-5
	9-6-0-0-5	8-8-3-0-3	8-8-3-0-3
	15-2-0-0-0	8-8-4-0-1	8-8-4-0-1
	4-3-0-1-0	8-6-1-0-5	8-6-1-0-5
	8-7-2-0-5	7-5-3-0-1	7-5-3-0-1
	10-8-0-0-5	9-8-1-0-5	9-8-1-0-5
	10-8-0-0-4	5-7-1-0-3	5-7-1-0-3
	11-8-0-0-1	11-10-0-0-1	11-10-0-0-1
	9-6-3-0-0	7-7-3-0-0	7-7-3-0-0
	5-4-3-0-1	8-6-0-0-5	8-6-0-0-5
	5-7-2-0-5	6-6-1-0-3	6-6-1-0-3
	9-7-3-0-4	5-4-4-0-1	5-4-4-0-1
	5-7-2-0-0	7-4-2-0-2	7-4-2-0-2
	5-5-3-0-3	8-7-1-0-5	8-7-1-0-5
	10-6-0-0-0	7-4-3-0-1	7-4-3-0-1
	9-8-0-0-1	7-7-2-0-4	7-7-2-0-4
	8-6-2-0-5	5-7-2-0-3	5-7-2-0-3
	8-4-1-0-1	9-4-0-0-1	9-4-0-0-1
	6-3-0-0-1	6-6-3-0-0	6-6-3-0-0
	10-8-1-0-4	9-7-3-0-1	9-7-3-0-1
	8-6-4-0-3	12-7-1-0-0	12-7-1-0-0
	11-8-1-0-3	10-6-1-0-1	10-6-1-0-1
	3-5-0-0-4	6-7-3-0-1	6-7-3-0-1
	8-6-3-0-3	9-6-1-0-0	9-6-1-0-0
	3-5-0-0-2	10-8-0-0-5	10-8-0-0-5
	5-7-0-0-4	8-7-0-0-5	8-7-0-0-5
	8-7-1-0-2	8-6-0-0-1	8-6-0-0-1
	8-7-2-0-1	11-8-2-0-0	11-8-2-0-0
	8-8-2-0-2	6-6-2-0-4	6-6-2-0-4
	3-3-0-0-2	8-8-3-0-0	8-8-3-0-0
	7-4-3-0-2	9-7-2-0-5	9-7-2-0-5
	4-3-1-0-2	9-8-3-0-1	9-8-3-0-1
	8-8-5-0-1	9-7-0-0-4	9-7-0-0-4
	3-7-0-0-5	8-7-2-0-0	8-7-2-0-0
	8-7-5-0-4	9-8-1-0-1	9-8-1-0-1
	6-6-2-0-4	9-5-0-0-0	9-5-0-0-0
	7-7-5-0-2	8-8-5-0-0	8-8-5-0-0
	7-7-4-0-1	8-7-2-0-5	8-7-2-0-5
	8-8-5-0-0	7-7-4-0-1	7-7-4-0-1
	7-7-5-0-1	9-6-1-0-3	9-6-1-0-3
	4-6-0-0-5	11-8-0-0-0	11-8-0-0-0
	4-7-0-0-2	6-7-3-0-3	6-7-3-0-3
	4-2-0-0-0	9-8-3-0-0	9-8-3-0-0
	6-4-2-0-2	N(NH(HN(HEX&n-acetyl&sulfate))(HN(HEX&n-acetyl&sulfate)))(F)	N(NH(HN(HEX&n-acetyl&sulfate))(HN(HEX&n-acetyl&sulfate)))(F)
	7-4-0-0-1	11-7-0-0-2	11-7-0-0-2
	5-6-1-0-3	8-8-2-0-3	8-8-2-0-3
	9-7-4-0-1	6-6-2-0-0	6-6-2-0-0
	5-4-2-0-3	4-3-0-1-1	4-3-0-1-1
	6-7-3-0-3	8-8-1-0-4	8-8-1-0-4
	10-8-1-0-1	6-7-3-0-5	6-7-3-0-5
	11-6-0-0-0	9-6-0-0-0	9-6-0-0-0
	9-7-2-0-0	6-6-1-0-2	6-6-1-0-2
	4-3-0-1-1	7-7-2-0-0	7-7-2-0-0
	11-14-0-0-1	7-7-2-0-3	7-7-2-0-3
	4-6-1-0-0	10-7-1-0-0	10-7-1-0-0
	9-8-1-0-4	NNH(HN(HEX&n-acetyl&sulfate))(HN)	NNH(HN(HEX&n-acetyl&sulfate))(HN)
	9-7-3-0-2	8-6-4-0-2	8-6-4-0-2
	7-7-0-0-3	10-6-0-0-0	10-6-0-0-0
	8-8-3-0-4	8-6-3-0-1	8-6-3-0-1
	8-8-1-0-5	10-2-0-0-0	10-2-0-0-0
	8-8-3-0-2	8-9-0-0-0	8-9-0-0-0
	6-7-0-0-5	9-7-4-0-0	9-7-4-0-0
	4-7-1-0-4	N(NH(HN(HEX&n-acetyl&sulfate))(HNHS))(F)	N(NH(HN(HEX&n-acetyl&sulfate))(HNHS))(F)
	7-7-2-0-2	8-7-1-0-1	8-7-1-0-1
	7-7-1-0-3	11-9-0-0-0	11-9-0-0-0
	7-6-0-0-5	6-5-5-0-0	6-5-5-0-0
	9-8-2-0-0	5-6-2-0-2	5-6-2-0-2
	6-6-4-0-1	8-7-3-0-0	8-7-3-0-0
	8-8-0-0-0	6-7-1-0-2	6-7-1-0-2
	6-4-3-0-2	10-8-0-0-3	10-8-0-0-3
	9-8-1-0-3	9-6-2-0-4	9-6-2-0-4
	7-7-0-0-1	11-8-1-0-1	11-8-1-0-1
	6-11-0-0-0	8-8-2-0-0	8-8-2-0-0
	5-5-3-0-0	N(NH(HN(HEX&n-acetyl&sulfate))(HHH))(F)	N(NH(HN(HEX&n-acetyl&sulfate))(HHH))(F)
	9-6-3-0-2	7-10-0-0-1	7-10-0-0-1
	5-4-1-1-1	6-6-3-0-1	6-6-3-0-1
	5-5-0-0-5	8-8-0-0-3	8-8-0-0-3
	4-6-1-0-2	6-6-3-0-5	6-6-3-0-5
	9-6-2-0-4	14-2-0-0-0	14-2-0-0-0
	9-7-4-0-2	9-8-4-0-3	9-8-4-0-3
	11-8-0-0-2	7-6-1-0-6	7-6-1-0-6
	8-7-4-0-0	6-6-3-0-3	6-6-3-0-3
	9-7-1-0-2	8-8-1-0-2	8-8-1-0-2
	8-7-3-0-1	9-8-0-0-2	9-8-0-0-2
	8-8-2-0-5	9-6-1-0-5	9-6-1-0-5
	7-6-3-0-4	10-6-1-0-3	10-6-1-0-3
	8-8-5-0-5	9-6-3-0-2	9-6-3-0-2
	8-8-0-0-5	9-6-2-0-2	9-6-2-0-2
	11-8-0-0-3	7-6-4-0-2	7-6-4-0-2
	8-7-1-0-5	8-6-2-0-5	8-6-2-0-5
	8-5-0-0-0	7-7-3-0-6	7-7-3-0-6
	8-7-0-0-4	9-7-2-0-0	9-7-2-0-0
	7-6-1-0-5	9-11-0-0-1	9-11-0-0-1
	9-8-4-0-0	7-7-2-0-2	7-7-2-0-2
	8-7-2-0-6	11-7-1-0-2	11-7-1-0-2
	5-8-0-0-1	4-6-1-0-3	4-6-1-0-3
	7-8-0-0-1	6-5-4-0-1	6-5-4-0-1
	8-8-4-0-2	9-7-2-0-2	9-7-2-0-2
	9-6-2-0-3	5-6-1-0-4	5-6-1-0-4
	8-6-4-0-2	8-8-1-0-6	8-8-1-0-6
	6-5-3-0-4	8-8-5-0-4	8-8-5-0-4
	5-7-0-0-5	8-7-5-0-1	8-7-5-0-1
	8-5-1-0-2	9-7-4-0-2	9-7-4-0-2
	8-6-0-0-0	9-7-3-0-4	9-7-3-0-4
	8-8-2-0-3	10-7-0-0-3	10-7-0-0-3
	8-8-2-0-0	7-7-1-0-4	7-7-1-0-4
	8-8-0-0-3	11-8-1-0-0	11-8-1-0-0
	3-7-0-0-4	11-7-0-0-3	11-7-0-0-3
	10-8-2-0-1	9-6-3-0-1	9-6-3-0-1
	8-7-4-0-4	8-7-0-0-2	8-7-0-0-2
	8-8-3-0-0	10-7-0-0-2	10-7-0-0-2
	6-6-3-0-4	6-4-3-0-3	6-4-3-0-3
	7-7-5-0-3	9-5-2-0-0	9-5-2-0-0
	7-7-5-0-0	7-6-5-0-2	7-6-5-0-2
	6-7-3-0-5	7-7-4-0-2	7-7-4-0-2
	10-7-0-0-4	10-8-1-0-0	10-8-1-0-0
	10-8-1-0-3	7-4-1-0-2	7-4-1-0-2
	9-6-1-0-4	8-7-2-0-4	8-7-2-0-4
	8-8-3-0-1	6-5-4-0-0	6-5-4-0-0
	9-8-2-0-4	9-8-0-0-0	9-8-0-0-0
	6-7-4-0-0	10-6-1-0-2	10-6-1-0-2
	7-7-4-0-2	9-8-1-0-4	9-8-1-0-4
	10-9-0-0-0	10-8-1-0-4	10-8-1-0-4
	10-10-0-0-1	8-7-4-0-3	8-7-4-0-3
	5-5-2-0-4	8-8-3-0-1	8-8-3-0-1
	15-14-0-0-1	6-7-3-0-2	6-7-3-0-2
	8-8-4-0-1	7-7-3-0-1	7-7-3-0-1
	7-7-0-0-6	8-8-1-0-5	8-8-1-0-5
	11-7-1-0-3	6-7-2-0-4	6-7-2-0-4
	8-6-1-0-5	8-7-1-0-6	8-7-1-0-6
	7-9-4-0-1	8-8-0-0-0	8-8-0-0-0
	8-8-4-0-3	6-6-3-0-4	6-6-3-0-4
	8-7-0-0-5	11-7-0-0-0	11-7-0-0-0
	9-7-2-0-5	10-8-1-0-1	10-8-1-0-1
	8-6-3-0-0	15-14-2-0-6	15-14-2-0-6
	8-7-4-0-1	13-2-0-0-0	13-2-0-0-0
	4-6-1-0-5	6-7-1-0-5	6-7-1-0-5
	3-6-0-0-2	15-2-0-0-0	15-2-0-0-0
	6-7-3-0-4	7-6-5-0-1	7-6-5-0-1
	5-6-1-0-4	9-7-4-0-1	9-7-4-0-1
	8-7-5-0-5	7-7-3-0-2	7-7-3-0-2
	8-6-1-0-0	9-7-4-0-3	9-7-4-0-3
	11-8-2-0-0	6-6-4-0-1	6-6-4-0-1
	9-8-2-0-2	11-7-2-0-0	11-7-2-0-0
	7-6-0-4-1	9-7-1-0-4	9-7-1-0-4
	11-10-0-0-1	9-8-2-0-4	9-8-2-0-4
	7-5-3-0-1	11-9-0-0-1	11-9-0-0-1
	8-7-3-0-2	11-7-2-0-1	11-7-2-0-1
	9-7-1-0-3	9-8-4-0-1	9-8-4-0-1
	7-6-3-0-6	9-7-3-0-0	9-7-3-0-0
	8-7-3-0-4	8-6-5-0-1	8-6-5-0-1
	10-8-1-0-0	8-8-5-0-5	8-8-5-0-5
	11-8-1-0-2	8-8-0-0-2	8-8-0-0-2
	7-6-5-0-0	7-6-1-0-5	7-6-1-0-5
		9-7-0-0-3	9-7-0-0-3
		7-7-5-0-3	7-7-5-0-3
		9-8-2-0-2	9-8-2-0-2
		8-8-3-0-4	8-8-3-0-4
		7-7-4-0-4	7-7-4-0-4
		10-8-1-0-3	10-8-1-0-3
		9-9-0-0-1	9-9-0-0-1
		8-7-4-0-1	8-7-4-0-1
		5-4-0-2-1	5-4-0-2-1
		8-7-3-0-4	8-7-3-0-4
		8-7-5-0-5	8-7-5-0-5
		9-8-4-0-2	9-8-4-0-2
		8-7-5-0-4	8-7-5-0-4
		12-11-0-0-1	12-11-0-0-1
		7-6-3-0-5	7-6-3-0-5
		10-9-0-0-0	10-9-0-0-0
		9-7-3-0-2	9-7-3-0-2
		9-7-2-0-4	9-7-2-0-4
		8-8-2-0-5	8-8-2-0-5
		8-7-4-0-2	8-7-4-0-2
		9-7-3-0-3	9-7-3-0-3
		8-8-4-0-3	8-8-4-0-3
		8-7-5-0-2	8-7-5-0-2
		7-7-5-0-1	7-7-5-0-1
		10-9-0-0-1	10-9-0-0-1
		7-7-4-0-5	7-7-4-0-5
		10-9-4-0-1	10-9-4-0-1
		8-8-3-0-2	8-8-3-0-2
		7-6-5-0-3	7-6-5-0-3
		15-14-1-0-6	15-14-1-0-6
		7-10-4-0-1	7-10-4-0-1
		10-7-2-0-1	10-7-2-0-1
		8-7-2-0-6	8-7-2-0-6
		7-7-3-0-3	7-7-3-0-3
		8-6-4-0-3	8-6-4-0-3
		10-7-1-0-2	10-7-1-0-2
		10-8-2-0-0	10-8-2-0-0
		8-8-4-0-2	8-8-4-0-2
		9-8-4-0-0	9-8-4-0-0
			8-7-3-0-3
			9-7-1-0-5
			9-8-2-0-1
			11-14-0-0-1
			8-7-4-0-4
			15-14-0-0-1
			7-9-4-0-1

## Sheet: All GPSM of UGP and FGP
QuerySpecName	LibSpecName	QueryPrecursorMH	LibPrecursorMH	Charge	Sequence	Modification	MassShift	GlycanMass	GlycanName	GlycoLoc	Motif	LibCandidateNum	MatchedYIonNum	MatchedYIonIntSum	MatchedPepIonNum	MatchedPepIonIntSum	DPS	PS	pMatchGlyco_Score	TargetDecoyHit	DPSIon	PSIon	ProteinAC	PreviousAminoAcid	LastTwoAminoAcid	StartPositions	FDR	GlycositeInProtein	DeltaM_pep	DeltaM_pep_ppm	pFindScore	AllProtein	PepCandidateNum	DeltaM_GlycoPep	DeltaM_GlycoPep_ppm
PGP_01.16702.16702.3.0.dta	2265	3911.62	1706.81	3	AQNJGSNFQLEEISR	-	2204.81	2204.77	5-4-2-0-0	4	NXS	846	0	0	4	0.06592	0.10724	3.03913	0.32591	T	y2+;y4+;y6+;y8+;	y2+;y4+;	sp|P02765|FETUA_HUMAN	N	AQ	173	0	176	-0.001	-0.585551	3.5e-16	sp|P02765|FETUA_HUMAN/tr|C9JV77|C9JV77_HUMAN	2	-0.03646	-9.32327
PGP_01.16722.16722.3.1.dta	1619	3928.65	2038.96	3	AFNAQNJGSNFQLEEISR	-	1889.69	1889.67	7-3-0-0-1	7	NXS	796	0	0	5	0.07688	0.08542	2.05687	0.17571	T	y1+;y2+;y4+;y6+;y7+;	y1+;	sp|P02765|FETUA_HUMAN	A	AQ	170	0.01	176	-0.00253	-1.24023	1.13e-33	sp|P02765|FETUA_HUMAN/tr|C9JV77|C9JV77_HUMAN	1	-0.02322	-5.91191
PGP_01.16722.16722.4.0.dta	4282	5232.33	3027.54	4	VVHAAKAALAAFNAQNJGSNFQLEEISR	6,Carbamidomethyl[K];	2204.79	2204.77	5-4-2-0-0	17	NXS	138	0	0	5	0.07688	0.08263	1.89355	0.15646	T	y1+;y2+;y4+;y6+;y7+;	y1+;	sp|P02765|FETUA_HUMAN	R	AQ	160	0.01	176	-0.0039	-1.28776	5.35e-50	sp|P02765|FETUA_HUMAN/tr|C9JV77|C9JV77_HUMAN	3	-0.0203	-3.88046
PGP_01.16725.16725.4.0.dta	849	4025.67	2110.98	4	AAFNAQNJGSNFQLEEISR	11,Deamidated[N];	1914.69	1914.7	5-4-0-0-2	8	NXS	960	0	0	8	0.2149	0.26531	4.33453	1.15001	T	y1+;y2+;y3+;y4+;y5+;y6+;y7+;y8+;	y2+;y4+;y5+;y7+;	sp|P02765|FETUA_HUMAN	L	AQ	169	0	176	-0.00157	-0.743385	1.32e-13	sp|P02765|FETUA_HUMAN/tr|C9JV77|C9JV77_HUMAN	1	0.00931	2.31324
PGP_01.16794.16794.3.2.dta	1619	3928.65	2038.96	3	AFNAQNJGSNFQLEEISR	-	1889.69	1889.67	7-3-0-0-1	7	NXS	730	0	0	9	0.11074	0.15302	3.03913	0.46506	T	y1+;y2+;y3+;y4+;y5+;y6+;y7+;y8+;y11+;	y2+;y4+;	sp|P02765|FETUA_HUMAN	A	AQ	170	0	176	-0.00253	-1.24023	1.13e-33	sp|P02765|FETUA_HUMAN/tr|C9JV77|C9JV77_HUMAN	1	-0.02811	-7.15691
PGP_01.16970.16970.3.0.dta	849	4025.67	2110.98	3	AAFNAQNJGSNFQLEEISR	11,Deamidated[N];	1914.69	1914.7	5-4-0-0-2	8	NXS	996	0	0	7	0.12835	0.20483	3.6544	0.74852	T	y1+;y2+;y3+;y4+;y5+;y6+;y7+;	y1+;y2+;y4+;	sp|P02765|FETUA_HUMAN	L	AQ	169	0	176	-0.00157	-0.743385	1.32e-13	sp|P02765|FETUA_HUMAN/tr|C9JV77|C9JV77_HUMAN	1	0.01054	2.61886
PGP_01.19662.19662.4.1.dta	4000	5583.46	3013.51	4	VVHAAKAALAAFNAQNJGSNFQLEEISR	0,Amidine[AnyN-term];13,Deamidated[N];16,Deamidated[N];	2569.94	2569.9	6-5-2-0-0	17	NXS	186	0	0	8	0.11432	0.14816	1.89134	0.28022	T	y1+;y2+;y3+;y4+;y5+;y6+;y7+;y11+;	y2+;	sp|P02765|FETUA_HUMAN	R	AQ	160	0	176	0.01578	5.23468	9.12e-15	sp|P02765|FETUA_HUMAN/tr|C9JV77|C9JV77_HUMAN	2	-0.0387	-6.93239
PGP_01.19694.19694.4.1.dta	4000	5583.46	3013.51	4	VVHAAKAALAAFNAQNJGSNFQLEEISR	0,Amidine[AnyN-term];13,Deamidated[N];16,Deamidated[N];	2569.94	2569.9	6-5-2-0-0	17	NXS	186	0	0	9	0.13077	0.15574	2.81501	0.4384	T	y1+;y2+;y3+;y4+;y5+;y6+;y7+;y8+;y9+;	y2+;y4+;	sp|P02765|FETUA_HUMAN	R	AQ	160	0	176	0.01578	5.23468	9.12e-15	sp|P02765|FETUA_HUMAN/tr|C9JV77|C9JV77_HUMAN	2	-0.0387	-6.93239
PGP_01.20804.20804.3.1.dta	849	4025.71	2110.98	3	AAFNAQNJGSNFQLEEISR	11,Deamidated[N];	1914.73	1914.7	5-4-0-0-2	8	NXS	706	0	0	4	0.1268	0.14813	4.33453	0.64207	T	y1+;y2+;y6+;y7+;	y1+;y2+;y6+;y7+;	sp|P02765|FETUA_HUMAN	L	AQ	169	0	176	-0.00157	-0.743385	1.32e-13	sp|P02765|FETUA_HUMAN/tr|C9JV77|C9JV77_HUMAN	1	-0.03534	-8.78069
PGP_01.21297.21297.3.0.dta	2403	3925.66	2223.08	3	LAAFNAQNJGSNFQLEEISR	-	1702.59	1702.58	8-2-0-0-0	9	NXS	654	0	0	4	0.09937	0.06263	3.8331	0.24006	T	b17+;y1+;y2+;y3+;	b17+;y2+;y3+;	sp|P02765|FETUA_HUMAN	A	AQ	168	0	176	0.00047	0.211325	2.37e-48	sp|P02765|FETUA_HUMAN/tr|C9JV77|C9JV77_HUMAN	1	-0.00403	-1.02684
PGP_01.21383.21383.3.1.dta	2403	3763.59	2223.08	3	LAAFNAQNJGSNFQLEEISR	-	1540.52	1540.53	7-2-0-0-0	9	NXS	570	0	0	4	0.07645	0.05393	3.03379	0.16362	T	b17+;y1+;y2+;y3+;	b17+;y2+;	sp|P02765|FETUA_HUMAN	A	AQ	168	0.01	176	0.00047	0.211325	2.37e-48	sp|P02765|FETUA_HUMAN/tr|C9JV77|C9JV77_HUMAN	1	0.01291	3.43116
PGP_01.21784.21784.3.1.dta	3034	4104.75	1899.94	3	KVCQDCPLLAPLJDTR	3,Carbamidomethyl[C];6,Carbamidomethyl[C];	2204.81	2204.77	5-4-2-0-0	13	NXT	614	1	0.01534	4	0.09553	0.13403	3.84588	0.51545	T	b1+;b5+;y1+;y2+;Y1++;	b1+;y2+;Y1++;	sp|P02765|FETUA_HUMAN	R	VV	144	0	156	0.00115	0.604968	2.31e-09	sp|P02765|FETUA_HUMAN/tr|C9JV77|C9JV77_HUMAN	20	-0.03527	-8.59452
PGP_01.21819.21819.3.1.dta	3034	4104.75	1899.94	3	KVCQDCPLLAPLJDTR	3,Carbamidomethyl[C];6,Carbamidomethyl[C];	2204.81	2204.77	5-4-2-0-0	13	NXT	612	1	0.01414	4	0.11226	0.14881	3.84588	0.57231	T	b1+;b5+;b10+;y2+;Y1++;	b1+;y2+;Y1++;	sp|P02765|FETUA_HUMAN	R	VV	144	0	156	0.00115	0.604968	2.31e-09	sp|P02765|FETUA_HUMAN/tr|C9JV77|C9JV77_HUMAN	20	-0.03606	-8.78702
PGP_01.22888.22888.3.0.dta	2275	4105.74	1899.94	3	KVCQDCPLLAPLJDTR	3,Carbamidomethyl[C];6,Carbamidomethyl[C];	2205.8	2205.79	5-4-1-0-2	13	NXT	670	0	0	4	0.06916	0.12846	1.96085	0.2519	T	b1+;y2+;y6+;y14++;	b1+;	sp|P02765|FETUA_HUMAN	R	VV	144	0.01	156	0.00115	0.604968	2.31e-09	sp|P02765|FETUA_HUMAN/tr|C9JV77|C9JV77_HUMAN	20	-0.00967	-2.35581
PGP_01.23971.23971.3.0.dta	2756	4504.83	1672.78	3	CQDCPLLAPLJDTR	1,Carbamidomethyl[C];4,Carbamidomethyl[C];	2832.05	2832.05	6-7-0-0-3	11	NXT	1150	0	0	6	0.08231	0.18711	3.05003	0.57068	T	b2+;b3+;y1+;y2+;y6+;y7+;	y1+;y2+;	sp|P02765|FETUA_HUMAN	V	VV	146	0	156	0.00436	2.6049	1.35e-20	sp|P02765|FETUA_HUMAN/tr|C9JV77|C9JV77_HUMAN	2	-0.00462	-1.02579
PGP_01.23978.23978.3.1.dta	1734	4359.83	1771.85	3	VCQDCPLLAPLJDTR	2,Carbamidomethyl[C];5,Carbamidomethyl[C];	2587.98	2587.94	7-5-0-0-3	12	NXT	822	1	0.01424	4	0.10456	0.17516	1.96652	0.34445	T	b2+;y1+;y2+;y6+;Y1+;	y2+;	sp|P02765|FETUA_HUMAN	K	VV	145	0.01	156	0.00022	0.124095	1.63e-25	sp|P02765|FETUA_HUMAN/tr|C9JV77|C9JV77_HUMAN	14	-0.04048	-9.28683
PGP_01.24116.24116.3.0.dta	2756	4487.85	1672.78	3	CQDCPLLAPLJDTR	1,Carbamidomethyl[C];4,Carbamidomethyl[C];	2815.07	2815.03	5-7-1-0-2	11	NXT	1030	0	0	4	0.08291	0.1366	3.05003	0.41664	T	b2+;b3+;y1+;y2+;	b2+;y2+;	sp|P02765|FETUA_HUMAN	V	VV	146	0	156	0.00436	2.6049	1.35e-20	sp|P02765|FETUA_HUMAN/tr|C9JV77|C9JV77_HUMAN	2	-0.04282	-9.54337
PGP_01.24158.24158.3.0.dta	2756	4358.79	1672.78	3	CQDCPLLAPLJDTR	1,Carbamidomethyl[C];4,Carbamidomethyl[C];	2686.01	2685.99	6-7-0-0-2	11	NXT	1076	0	0	6	0.11798	0.21225	2.0649	0.43828	T	b2+;b3+;y1+;y2+;y6+;y7+;	y2+;	sp|P02765|FETUA_HUMAN	V	VV	146	0	156	0.00436	2.6049	1.35e-20	sp|P02765|FETUA_HUMAN/tr|C9JV77|C9JV77_HUMAN	2	-0.02376	-5.45228
PGP_01.24365.24365.3.0.dta	3034	3976.66	1899.94	3	KVCQDCPLLAPLJDTR	3,Carbamidomethyl[C];6,Carbamidomethyl[C];	2076.72	2076.75	6-4-0-0-2	13	NXT	794	0	0	6	0.08759	0.18509	2.06085	0.38144	T	y1+;y2+;y3+;y6+;y7+;y10+;	y2+;	sp|P02765|FETUA_HUMAN	R	VV	144	0	156	0.00115	0.604968	2.31e-09	sp|P02765|FETUA_HUMAN/tr|C9JV77|C9JV77_HUMAN	20	0.02966	7.46046
PGP_01.24399.24399.4.3.dta	1944	3977.67	1672.78	4	CQDCPLLAPLJDTR	1,Carbamidomethyl[C];4,Carbamidomethyl[C];	2304.89	2304.86	4-6-0-0-3	11	NXT	792	0	0	5	0.1019	0.20526	2.92847	0.6011	T	b2+;b3+;b4+;y2+;y6+;	b3+;y2+;	sp|P02765|FETUA_HUMAN	V	VV	146	0	156	0.00436	2.6049	1.35e-20	sp|P02765|FETUA_HUMAN/tr|C9JV77|C9JV77_HUMAN	2	-0.02714	-6.82478
PGP_01.24523.24523.3.0.dta	2275	3976.66	1899.94	3	KVCQDCPLLAPLJDTR	3,Carbamidomethyl[C];6,Carbamidomethyl[C];	2076.72	2076.75	6-4-0-0-2	13	NXT	796	0	0	4	0.08091	0.13849	1.96085	0.27156	T	b12++;y1+;y2+;y6+;	y2+;	sp|P02765|FETUA_HUMAN	R	VV	144	0.01	156	0.00115	0.604968	2.31e-09	sp|P02765|FETUA_HUMAN/tr|C9JV77|C9JV77_HUMAN	20	0.0286	7.19383
PGP_01.24578.24578.3.1.dta	2275	3992.68	1899.94	3	KVCQDCPLLAPLJDTR	3,Carbamidomethyl[C];6,Carbamidomethyl[C];	2092.74	2092.75	7-4-0-0-1	13	NXT	736	0	0	4	0.06559	0.09219	1.96085	0.18078	T	b12++;y2+;y3+;y11+;	y2+;	sp|P02765|FETUA_HUMAN	R	VV	144	0.01	156	0.00115	0.604968	2.31e-09	sp|P02765|FETUA_HUMAN/tr|C9JV77|C9JV77_HUMAN	20	0.0031	0.776617
PGP_01.24656.24656.3.0.dta	2756	4358.8	1672.78	3	CQDCPLLAPLJDTR	1,Carbamidomethyl[C];4,Carbamidomethyl[C];	2686.02	2685.99	6-7-0-0-2	11	NXT	1016	0	0	6	0.09993	0.19289	3.05003	0.58832	T	b3+;y1+;y2+;y3+;y6+;y10+;	y1+;y2+;	sp|P02765|FETUA_HUMAN	V	VV	146	0	156	0.00436	2.6049	1.35e-20	sp|P02765|FETUA_HUMAN/tr|C9JV77|C9JV77_HUMAN	2	-0.03613	-8.29082
PGP_01.24672.24672.3.1.dta	849	4025.7	2110.98	3	AAFNAQNJGSNFQLEEISR	11,Deamidated[N];	1914.72	1914.7	5-4-0-0-2	8	NXS	726	0	0	6	0.23657	0.24765	4.95602	1.22733	T	y1+;y2+;y3+;y4+;y5+;y6+;	y1+;y2+;y3+;y5+;y6+;	sp|P02765|FETUA_HUMAN	L	AQ	169	0	176	-0.00157	-0.743385	1.32e-13	sp|P02765|FETUA_HUMAN/tr|C9JV77|C9JV77_HUMAN	1	-0.02742	-6.81289
PGP_01.24698.24698.3.0.dta	1899	3976.65	1771.85	3	VCQDCPLLAPLJDTR	2,Carbamidomethyl[C];5,Carbamidomethyl[C];	2204.8	2204.77	5-4-2-0-0	12	NXT	834	1	0.00891	4	0.06776	0.1392	2.06085	0.28687	T	b2+;b4+;y2+;y6+;Y1+;	y2+;	sp|P02765|FETUA_HUMAN	K	VV	145	0.01	156	0.00022	0.124095	1.63e-25	sp|P02765|FETUA_HUMAN/tr|C9JV77|C9JV77_HUMAN	14	-0.03227	-8.11686
PGP_01.25013.25013.4.0.dta	2275	4795.98	1899.94	4	KVCQDCPLLAPLJDTR	3,Carbamidomethyl[C];6,Carbamidomethyl[C];	2896.04	2896.05	8-5-0-0-4	13	NXT	1110	0	0	4	0.05664	0.12333	1.96085	0.24183	T	b12++;y2+;y3+;y6+;	y2+;	sp|P02765|FETUA_HUMAN	R	VV	144	0.01	156	0.00115	0.604968	2.31e-09	sp|P02765|FETUA_HUMAN/tr|C9JV77|C9JV77_HUMAN	20	0.0134	2.7946
PGP_01.25014.25014.4.0.dta	3034	4795.98	1899.94	4	KVCQDCPLLAPLJDTR	3,Carbamidomethyl[C];6,Carbamidomethyl[C];	2896.04	2896.05	8-5-0-0-4	13	NXT	1110	0	0	6	0.04572	0.15732	2.06085	0.32421	T	y2+;y3+;y6+;y7+;y8+;y10+;	y2+;	sp|P02765|FETUA_HUMAN	R	VV	144	0.01	156	0.00115	0.604968	2.31e-09	sp|P02765|FETUA_HUMAN/tr|C9JV77|C9JV77_HUMAN	20	0.0134	2.7946
PGP_01.25058.25058.3.0.dta	1944	4632.89	1672.78	3	CQDCPLLAPLJDTR	1,Carbamidomethyl[C];4,Carbamidomethyl[C];	2960.11	2960.07	5-7-2-0-1	11	NXT	1182	0	0	6	0.10185	0.20395	1.97524	0.40286	T	b2+;b3+;b4+;y2+;y3+;y6+;	y2+;	sp|P02765|FETUA_HUMAN	V	VV	146	0	156	0.00436	2.6049	1.35e-20	sp|P02765|FETUA_HUMAN/tr|C9JV77|C9JV77_HUMAN	2	-0.04098	-8.8473
PGP_01.25076.25076.3.0.dta	3034	4795.98	1899.94	3	KVCQDCPLLAPLJDTR	3,Carbamidomethyl[C];6,Carbamidomethyl[C];	2896.04	2896.05	8-5-0-0-4	13	NXT	1112	0	0	4	0.05866	0.13864	2.06085	0.28571	T	y2+;y3+;y6+;y7+;	y2+;	sp|P02765|FETUA_HUMAN	R	VV	144	0.01	156	0.00115	0.604968	2.31e-09	sp|P02765|FETUA_HUMAN/tr|C9JV77|C9JV77_HUMAN	20	0.01591	3.31807
PGP_01.25174.25174.4.0.dta	1944	4778.95	1672.78	4	CQDCPLLAPLJDTR	1,Carbamidomethyl[C];4,Carbamidomethyl[C];	3106.17	3106.13	5-7-2-0-2	11	NXT	1154	0	0	9	0.06808	0.20668	1.97524	0.40824	T	b2+;b3+;b4+;b6+;b7+;y2+;y6+;y7+;y8+;	y2+;	sp|P02765|FETUA_HUMAN	V	VV	146	0	156	0.00436	2.6049	1.35e-20	sp|P02765|FETUA_HUMAN/tr|C9JV77|C9JV77_HUMAN	2	-0.04565	-9.55423
PGP_01.25202.25202.4.0.dta	1944	4778.95	1672.78	4	CQDCPLLAPLJDTR	1,Carbamidomethyl[C];4,Carbamidomethyl[C];	3106.17	3106.13	5-7-2-0-2	11	NXT	1154	0	0	6	0.05365	0.17023	1.97524	0.33624	T	b2+;b3+;b4+;y2+;y3+;y6+;	y2+;	sp|P02765|FETUA_HUMAN	V	VV	146	0.01	156	0.00436	2.6049	1.35e-20	sp|P02765|FETUA_HUMAN/tr|C9JV77|C9JV77_HUMAN	2	-0.0458	-9.58562
PGP_01.25244.25244.3.0.dta	1944	4778.95	1672.78	3	CQDCPLLAPLJDTR	1,Carbamidomethyl[C];4,Carbamidomethyl[C];	3106.17	3106.13	5-7-2-0-2	11	NXT	1174	0	0	4	0.07848	0.15113	1.97524	0.29852	T	b2+;b3+;b4+;y2+;	y2+;	sp|P02765|FETUA_HUMAN	V	VV	146	0.01	156	0.00436	2.6049	1.35e-20	sp|P02765|FETUA_HUMAN/tr|C9JV77|C9JV77_HUMAN	2	-0.04146	-8.67731
PGP_01.25265.25265.4.0.dta	3034	4632.89	1899.94	4	KVCQDCPLLAPLJDTR	3,Carbamidomethyl[C];6,Carbamidomethyl[C];	2732.95	2732.98	7-5-1-0-2	13	NXT	1156	0	0	5	0.04999	0.13638	2.06085	0.28105	T	y2+;y3+;y6+;y7+;y15+;	y2+;	sp|P02765|FETUA_HUMAN	R	VV	144	0.01	156	0.00115	0.604968	2.31e-09	sp|P02765|FETUA_HUMAN/tr|C9JV77|C9JV77_HUMAN	20	0.02611	5.63705
PGP_01.25266.25266.4.0.dta	3034	4795.98	1899.94	4	KVCQDCPLLAPLJDTR	3,Carbamidomethyl[C];6,Carbamidomethyl[C];	2896.03	2896.05	8-5-0-0-4	13	NXT	1112	0	0	5	0.04679	0.13595	2.06085	0.28017	T	y2+;y3+;y6+;y7+;y15+;	y2+;	sp|P02765|FETUA_HUMAN	R	VV	144	0.01	156	0.00115	0.604968	2.31e-09	sp|P02765|FETUA_HUMAN/tr|C9JV77|C9JV77_HUMAN	20	0.01622	3.38272
PGP_01.25267.25267.4.2.dta	3034	4648.93	1899.94	4	KVCQDCPLLAPLJDTR	3,Carbamidomethyl[C];6,Carbamidomethyl[C];	2748.99	2748.97	8-5-1-0-1	13	NXT	902	0	0	5	0.04475	0.13417	2.06085	0.2765	T	y2+;y3+;y6+;y7+;y15+;	y2+;	sp|P02765|FETUA_HUMAN	R	VV	144	0.01	156	0.00115	0.604968	2.31e-09	sp|P02765|FETUA_HUMAN/tr|C9JV77|C9JV77_HUMAN	20	-0.01841	-3.96089
PGP_01.25320.25320.3.0.dta	2756	4632.89	1672.78	3	CQDCPLLAPLJDTR	1,Carbamidomethyl[C];4,Carbamidomethyl[C];	2960.11	2960.07	5-7-2-0-1	11	NXT	1174	0	0	11	0.11492	0.25692	3.05003	0.78362	T	b2+;b3+;b4+;b6+;y1+;y2+;y3+;y6+;y7+;y10+;y11+;	b3+;y2+;	sp|P02765|FETUA_HUMAN	V	VV	146	0	156	0.00436	2.6049	1.35e-20	sp|P02765|FETUA_HUMAN/tr|C9JV77|C9JV77_HUMAN	2	-0.04356	-9.4043
PGP_01.25350.25350.3.0.dta	2089	4790.05	2567.24	3	AKAALAAFNAQNJGSNFQLEEISR	9,Deamidated[N];12,Deamidated[N];16,Deamidated[N];	2222.82	2222.81	6-4-0-0-3	13	NXS	452	0	0	5	0.0889	0.10516	2.04524	0.21509	T	y1+;y2+;y3+;y4+;y6+;	y6+;	sp|P02765|FETUA_HUMAN	A	AQ	164	0	176	0.01853	7.21506	3.92e-08	sp|P02765|FETUA_HUMAN/tr|C9JV77|C9JV77_HUMAN	2	-0.01014	-2.11733
PGP_01.25366.25366.4.2.dta	2089	4790.07	2567.24	4	AKAALAAFNAQNJGSNFQLEEISR	9,Deamidated[N];12,Deamidated[N];16,Deamidated[N];	2222.83	2222.81	6-4-0-0-3	13	NXS	408	0	0	8	0.15715	0.16526	3.02335	0.49964	T	y1+;y2+;y3+;y4+;y5+;y6+;y7+;y8+;	y2+;y4+;	sp|P02765|FETUA_HUMAN	A	AQ	164	0	176	0.01853	7.21506	3.92e-08	sp|P02765|FETUA_HUMAN/tr|C9JV77|C9JV77_HUMAN	2	-0.02205	-4.60422
PGP_01.25383.25383.3.0.dta	2089	4790.05	2567.24	3	AKAALAAFNAQNJGSNFQLEEISR	9,Deamidated[N];12,Deamidated[N];16,Deamidated[N];	2222.82	2222.81	6-4-0-0-3	13	NXS	452	0	0	4	0.09849	0.09895	3.02335	0.29916	T	y1+;y2+;y3+;y4+;	y2+;y4+;	sp|P02765|FETUA_HUMAN	A	AQ	164	0	176	0.01853	7.21506	3.92e-08	sp|P02765|FETUA_HUMAN/tr|C9JV77|C9JV77_HUMAN	2	-0.01014	-2.11733
PGP_01.25391.25391.3.0.dta	1944	4632.89	1672.78	3	CQDCPLLAPLJDTR	1,Carbamidomethyl[C];4,Carbamidomethyl[C];	2960.11	2960.07	5-7-2-0-1	11	NXT	1168	0	0	4	0.09524	0.16249	2.92847	0.47585	T	b2+;b3+;b4+;y2+;	b3+;y2+;	sp|P02765|FETUA_HUMAN	V	VV	146	0	156	0.00436	2.6049	1.35e-20	sp|P02765|FETUA_HUMAN/tr|C9JV77|C9JV77_HUMAN	2	-0.04497	-9.7087
PGP_01.25406.25406.4.1.dta	2463	4677.9	1635.77	4	QNJGSNFQLEEISR	-	3042.13	3042.08	10-7-0-0-0	3	NXS	1072	0	0	9	0.13426	0.19229	3.05003	0.5865	T	y1+;y2+;y3+;y4+;y5+;y6+;y7+;y8+;y11+;	y2+;y4+;	sp|P02765|FETUA_HUMAN	A	AQ	174	0	176	-0.00219	-1.33801	3.45e-27	sp|P02765|FETUA_HUMAN/tr|C9JV77|C9JV77_HUMAN	1	-0.0413	-8.83058
PGP_01.25427.25427.4.0.dta	2089	4644	2567.24	4	AKAALAAFNAQNJGSNFQLEEISR	9,Deamidated[N];12,Deamidated[N];16,Deamidated[N];	2076.77	2076.75	6-4-0-0-2	13	NXS	434	0	0	7	0.13596	0.14739	3.82069	0.56315	T	y1+;y2+;y3+;y4+;y5+;y6+;y7+;	y1+;y2+;y5+;	sp|P02765|FETUA_HUMAN	A	AQ	164	0	176	0.01853	7.21506	3.92e-08	sp|P02765|FETUA_HUMAN/tr|C9JV77|C9JV77_HUMAN	2	-0.0158	-3.40296
PGP_01.25445.25445.4.0.dta	2089	4644	2567.24	4	AKAALAAFNAQNJGSNFQLEEISR	9,Deamidated[N];12,Deamidated[N];16,Deamidated[N];	2076.76	2076.75	6-4-0-0-2	13	NXS	444	0	0	7	0.19468	0.17743	4.52186	0.80231	T	y1+;y2+;y3+;y4+;y5+;y6+;y7+;	y2+;y4+;y5+;y6+;	sp|P02765|FETUA_HUMAN	A	AQ	164	0	176	0.01853	7.21506	3.92e-08	sp|P02765|FETUA_HUMAN/tr|C9JV77|C9JV77_HUMAN	2	-0.01189	-2.56084
PGP_01.25460.25460.4.1.dta	2087	4424.93	2567.24	4	AKAALAAFNAQNJGSNFQLEEISR	9,Deamidated[N];12,Deamidated[N];16,Deamidated[N];	1857.69	1857.68	5-3-0-0-3	13	NXS	366	0	0	8	0.25516	0.22508	4.89232	1.10116	T	y1+;y2+;y3+;y4+;y5+;y6+;y7+;y8+;	y2+;y3+;y4+;y5+;y6+;	sp|P02765|FETUA_HUMAN	A	AQ	164	0	176	0.01853	7.21506	3.92e-08	sp|P02765|FETUA_HUMAN/tr|C9JV77|C9JV77_HUMAN	2	-0.01778	-4.01904
PGP_01.25493.25493.4.1.dta	2087	4440.91	2567.24	4	AKAALAAFNAQNJGSNFQLEEISR	9,Deamidated[N];12,Deamidated[N];16,Deamidated[N];	1873.67	1873.67	6-3-0-0-2	13	NXS	514	0	0	8	0.25638	0.22636	4.89232	1.10743	T	y1+;y2+;y3+;y4+;y5+;y6+;y7+;y8+;	y2+;y3+;y4+;y5+;y6+;	sp|P02765|FETUA_HUMAN	A	AQ	164	0	176	0.01853	7.21506	3.92e-08	sp|P02765|FETUA_HUMAN/tr|C9JV77|C9JV77_HUMAN	2	-0.00279	-0.628392
PGP_01.25500.25500.3.1.dta	2087	4277.84	2567.24	3	AKAALAAFNAQNJGSNFQLEEISR	9,Deamidated[N];12,Deamidated[N];16,Deamidated[N];	1710.6	1710.6	5-3-1-0-0	13	NXS	482	0	0	9	0.25852	0.22551	5.46794	1.23307	T	b9+;y1+;y2+;y3+;y4+;y5+;y6+;y7+;y8+;	y1+;y2+;y3+;y4+;y5+;y6+;	sp|P02765|FETUA_HUMAN	A	AQ	164	0	176	0.01853	7.21506	3.92e-08	sp|P02765|FETUA_HUMAN/tr|C9JV77|C9JV77_HUMAN	2	-0.00448	-1.0475
PGP_01.25521.25521.4.0.dta	2087	4278.87	2567.24	4	AKAALAAFNAQNJGSNFQLEEISR	9,Deamidated[N];12,Deamidated[N];16,Deamidated[N];	1711.63	1711.62	5-3-0-0-2	13	NXS	398	0	0	8	0.23175	0.21498	4.2763	0.91931	T	y1+;y2+;y3+;y4+;y5+;y6+;y7+;y8+;	y2+;y4+;y5+;y6+;	sp|P02765|FETUA_HUMAN	A	AQ	164	0	176	0.01853	7.21506	3.92e-08	sp|P02765|FETUA_HUMAN/tr|C9JV77|C9JV77_HUMAN	2	-0.01541	-3.60225
PGP_01.25590.25590.3.1.dta	2830	4870.97	1820.85	3	NAQNJGSNFQLEEISR	-	3050.12	3050.13	5-6-1-0-5	5	NXS	1164	0	0	8	0.09178	0.17647	2.06085	0.36368	T	y2+;y3+;y4+;y5+;y6+;y7+;y8+;y9+;	y2+;	sp|P02765|FETUA_HUMAN	F	AQ	172	0	176	-0.00164	-0.900192	2.23e-18	sp|P02765|FETUA_HUMAN/tr|C9JV77|C9JV77_HUMAN	2	0.00899	1.84601
PGP_01.25591.25591.2.0.dta	2265	3247.26	1706.81	2	AQNJGSNFQLEEISR	-	1540.46	1540.49	NNH(HN(HEX&n-acetyl&sulfate))(HH)	4	NXS	156	0	0	9	0.10797	0.20221	3.03913	0.61455	T	y1+;y2+;y3+;y4+;y5+;y6+;y7+;y8+;y11+;	y2+;y4+;	sp|P02765|FETUA_HUMAN	N	AQ	173	0	176	-0.001	-0.585551	3.5e-16	sp|P02765|FETUA_HUMAN/tr|C9JV77|C9JV77_HUMAN	2	0.0306	9.42633
PGP_01.25604.25604.3.0.dta	2087	4424.92	2567.24	3	AKAALAAFNAQNJGSNFQLEEISR	9,Deamidated[N];12,Deamidated[N];16,Deamidated[N];	1857.68	1857.68	5-3-0-0-3	13	NXS	392	0	0	8	0.22371	0.21076	4.89232	1.03111	T	y1+;y2+;y3+;y4+;y5+;y6+;y7+;y8+;	y1+;y2+;y4+;y5+;y6+;	sp|P02765|FETUA_HUMAN	A	AQ	164	0	176	0.01853	7.21506	3.92e-08	sp|P02765|FETUA_HUMAN/tr|C9JV77|C9JV77_HUMAN	2	-0.00837	-1.89199
PGP_01.25618.25618.3.1.dta	2089	4881.11	2567.24	3	AKAALAAFNAQNJGSNFQLEEISR	9,Deamidated[N];12,Deamidated[N];16,Deamidated[N];	2313.88	2313.87	3-9-0-0-0	13	NXS	404	0	0	7	0.09044	0.12238	2.04524	0.25031	T	y1+;y2+;y3+;y4+;y5+;y6+;y7+;	y2+;	sp|P02765|FETUA_HUMAN	A	AQ	164	0	176	0.01853	7.21506	3.92e-08	sp|P02765|FETUA_HUMAN/tr|C9JV77|C9JV77_HUMAN	2	-0.00549	-1.12497
PGP_01.25624.25624.3.0.dta	2089	4424.92	2567.24	3	AKAALAAFNAQNJGSNFQLEEISR	9,Deamidated[N];12,Deamidated[N];16,Deamidated[N];	1857.68	1857.68	5-3-0-0-3	13	NXS	392	0	0	8	0.15762	0.16581	3.02335	0.50131	T	y1+;y2+;y3+;y4+;y5+;y6+;y7+;y8+;	y2+;y4+;	sp|P02765|FETUA_HUMAN	A	AQ	164	0	176	0.01853	7.21506	3.92e-08	sp|P02765|FETUA_HUMAN/tr|C9JV77|C9JV77_HUMAN	2	-0.00828	-1.87164
PGP_01.25629.25629.3.1.dta	4355	4872.16	3014.51	3	VVHAAKAALAAFNAQNJGSNFQLEEISR	6,Carbamyl[K];16,Deamidated[N];	1857.65	1857.68	5-3-0-0-3	17	NXS	224	0	0	7	0.1136	0.10554	2.81801	0.29742	T	y1+;y2+;y3+;y4+;y5+;y6+;y8+;	y2+;y4+;	sp|P02765|FETUA_HUMAN	R	AQ	160	0	176	0.01984	6.57932	1.09e-24	sp|P02765|FETUA_HUMAN/tr|C9JV77|C9JV77_HUMAN	2	0.02789	5.72558
PGP_01.25640.25640.3.3.dta	2462	3329.42	1820.85	3	NAQNJGSNFQLEEISR	-	1508.57	1508.54	5-2-0-0-2	5	NXS	370	0	0	6	0.08488	0.15806	1.96085	0.30993	T	y1+;y2+;y3+;y4+;y5+;y6+;	y1+;	sp|P02765|FETUA_HUMAN	F	AQ	172	0	176	-0.00164	-0.900192	2.23e-18	sp|P02765|FETUA_HUMAN/tr|C9JV77|C9JV77_HUMAN	2	-0.03132	-9.4098
PGP_01.25647.25647.3.0.dta	1623	4316.84	2109.99	3	AAFNAQNJGSNFQLEEISR	-	2206.84	2206.81	5-4-0-0-4	8	NXS	590	0	0	13	0.27849	0.33407	5.77352	1.92876	T	b2+;b4+;y1+;y2+;y3+;y4+;y5+;y6+;y7+;y8+;y9+;y10+;y11+;	y1+;y2+;y3+;y4+;y5+;y6+;	sp|P02765|FETUA_HUMAN	L	AQ	169	0	176	-0.00169	-0.800577	8.29e-11	sp|P02765|FETUA_HUMAN/tr|C9JV77|C9JV77_HUMAN	2	-0.03123	-7.2361
PGP_01.25666.25666.2.0.dta	1603	2860.26	1967.92	2	FNAQNJGSNFQLEEISR	-	892.341	892.317	3-2-0-0-0	6	NXS	80	0	0	7	0.12834	0.123	2.0649	0.25398	T	b3+;y1+;y2+;y3+;y4+;y5+;y6+;	y1+;	sp|P02765|FETUA_HUMAN	A	AQ	171	0	176	-0.0018	-0.914215	1.15e-45	sp|P02765|FETUA_HUMAN/tr|C9JV77|C9JV77_HUMAN	1	-0.02426	-8.48466
PGP_01.25672.25672.4.0.dta	4282	6401.69	3027.54	4	VVHAAKAALAAFNAQNJGSNFQLEEISR	6,Carbamidomethyl[K];	3374.16	3374.21	9-8-1-0-0	17	NXS	286	0	0	5	0.08804	0.10633	1.89355	0.20134	T	y1+;y2+;y3+;y4+;y5+;	y2+;	sp|P02765|FETUA_HUMAN	R	AQ	160	0.01	176	-0.0039	-1.28776	5.35e-50	sp|P02765|FETUA_HUMAN/tr|C9JV77|C9JV77_HUMAN	3	0.05053	7.89453
PGP_01.25689.25689.3.1.dta	2114	4321.85	2366.14	3	AALAAFNAQNJGSNFQLEEISR	14,Deamidated[N];	1955.71	1955.72	4-5-0-0-2	11	NXS	506	0	0	9	0.21595	0.28145	4.91597	1.3836	T	b3+;b4+;y1+;y2+;y3+;y4+;y5+;y6+;y11+;	b3+;y1+;y2+;y3+;y4+;	sp|P02765|FETUA_HUMAN	K	AQ	166	0	176	0.0019	0.802662	4.63e-31	sp|P02765|FETUA_HUMAN/tr|C9JV77|C9JV77_HUMAN	7	0.00935	2.16393
PGP_01.25712.25712.3.1.dta	2543	5165.06	1393.67	3	JGSNFQLEEISR	-	3771.39	3771.35	10-7-1-0-3	1	NXS	1076	0	0	10	0.28608	0.23128	5.80803	1.34329	T	y1+;y2+;y3+;y4+;y5+;y6+;y7+;y8+;y9+;y11+;	y1+;y2+;y3+;y4+;y5+;y6+;	sp|P02765|FETUA_HUMAN	N	AQ	176	0	176	-0.00122	-0.874769	1.02e-29	sp|P02765|FETUA_HUMAN/tr|C9JV77|C9JV77_HUMAN	1	-0.03609	-6.98865
PGP_01.25714.25714.2.0.dta	2114	3664.6	2366.14	2	AALAAFNAQNJGSNFQLEEISR	14,Deamidated[N];	1298.46	1298.48	3-4-0-0-0	11	NXS	322	0	0	4	0.08997	0.10942	1.92157	0.21026	T	y1+;y2+;y3+;y4+;	y1+;	sp|P02765|FETUA_HUMAN	K	AQ	166	0	176	0.0019	0.802662	4.63e-31	sp|P02765|FETUA_HUMAN/tr|C9JV77|C9JV77_HUMAN	7	0.015	4.09436
PGP_01.25714.25714.3.1.dta	4000	5496.39	3013.51	3	VVHAAKAALAAFNAQNJGSNFQLEEISR	0,Amidine[AnyN-term];13,Deamidated[N];16,Deamidated[N];	2482.88	2482.91	6-6-0-0-2	17	NXS	282	0	0	4	0.08997	0.09762	1.89134	0.18463	T	y1+;y2+;y3+;y4+;	y1+;	sp|P02765|FETUA_HUMAN	R	AQ	160	0.01	176	0.01578	5.23468	9.12e-15	sp|P02765|FETUA_HUMAN/tr|C9JV77|C9JV77_HUMAN	2	0.02837	5.16254
PGP_01.25721.25721.3.1.dta	4325	5517.4	2971.5	3	VVHAAKAALAAFNAQNJGSNFQLEEISR	0,Carbamyl[AnyN-term];16,Deamidated[N];	2545.89	2545.89	8-4-1-0-1	17	NXS	290	0	0	7	0.29787	0.18628	4.96831	0.92552	T	y1+;y2+;y3+;y4+;y5+;y6+;y7+;	y1+;y2+;y3+;y4+;y5+;y6+;	sp|P02765|FETUA_HUMAN	R	AQ	160	0	176	0.01984	6.57932	5.44e-19	sp|P02765|FETUA_HUMAN/tr|C9JV77|C9JV77_HUMAN	1	-0.00138	-0.250164
PGP_01.25729.25729.3.0.dta	1944	4632.88	1672.78	3	CQDCPLLAPLJDTR	1,Carbamidomethyl[C];4,Carbamidomethyl[C];	2960.1	2960.07	5-7-2-0-1	11	NXT	1148	0	0	4	0.08376	0.16405	1.97524	0.32404	T	b3+;b4+;y1+;y2+;	y2+;	sp|P02765|FETUA_HUMAN	V	VV	146	0.01	156	0.00436	2.6049	1.35e-20	sp|P02765|FETUA_HUMAN/tr|C9JV77|C9JV77_HUMAN	2	-0.03602	-7.77649
PGP_01.25767.25767.2.1.dta	2463	3055.27	1635.77	2	QNJGSNFQLEEISR	-	1419.5	1419.5	5-3-0-0-0	3	NXS	234	0	0	8	0.12516	0.1744	2.0649	0.36012	T	y1+;y2+;y3+;y4+;y5+;y6+;y7+;y11+;	y2+;	sp|P02765|FETUA_HUMAN	A	AQ	174	0	176	-0.00219	-1.33801	3.45e-27	sp|P02765|FETUA_HUMAN/tr|C9JV77|C9JV77_HUMAN	1	0.00089	0.291396
PGP_01.25791.25791.4.0.dta	2087	4423.91	2567.24	4	AKAALAAFNAQNJGSNFQLEEISR	9,Deamidated[N];12,Deamidated[N];16,Deamidated[N];	1856.68	1856.66	5-3-1-0-1	13	NXS	468	0	0	8	0.23546	0.21534	4.2763	0.92085	T	y1+;y2+;y3+;y4+;y5+;y6+;y7+;y8+;	y2+;y4+;y5+;y6+;	sp|P02765|FETUA_HUMAN	A	AQ	164	0	176	0.01853	7.21506	3.92e-08	sp|P02765|FETUA_HUMAN/tr|C9JV77|C9JV77_HUMAN	2	-0.02035	-4.60103
PGP_01.25802.25802.3.1.dta	2114	4587.94	2366.14	3	AALAAFNAQNJGSNFQLEEISR	14,Deamidated[N];	2221.8	2221.79	6-4-1-0-1	11	NXS	664	0	0	8	0.13435	0.20331	3.62188	0.73636	T	b4+;b5+;y1+;y2+;y3+;y4+;y5+;y7+;	y1+;y2+;y4+;	sp|P02765|FETUA_HUMAN	K	AQ	166	0	176	0.0019	0.802662	4.63e-31	sp|P02765|FETUA_HUMAN/tr|C9JV77|C9JV77_HUMAN	7	-0.01702	-3.71053
PGP_01.25806.25806.3.0.dta	2089	4116.82	2567.24	3	AKAALAAFNAQNJGSNFQLEEISR	9,Deamidated[N];12,Deamidated[N];16,Deamidated[N];	1549.58	1549.57	4-3-0-0-2	13	NXS	314	0	0	6	0.2028	0.17175	5.16114	0.88643	T	y1+;y2+;y3+;y4+;y5+;y6+;	y1+;y2+;y4+;y5+;y6+;	sp|P02765|FETUA_HUMAN	A	AQ	164	0	176	0.01853	7.21506	3.92e-08	sp|P02765|FETUA_HUMAN/tr|C9JV77|C9JV77_HUMAN	2	-0.01551	-3.76838
PGP_01.25832.25832.3.0.dta	2087	4278.87	2567.24	3	AKAALAAFNAQNJGSNFQLEEISR	9,Deamidated[N];12,Deamidated[N];16,Deamidated[N];	1711.63	1711.62	5-3-0-0-2	13	NXS	396	0	0	8	0.29054	0.24097	5.46794	1.31759	T	y1+;y2+;y3+;y4+;y5+;y6+;y7+;y8+;	y1+;y2+;y3+;y4+;y5+;y6+;	sp|P02765|FETUA_HUMAN	A	AQ	164	0	176	0.01853	7.21506	3.92e-08	sp|P02765|FETUA_HUMAN/tr|C9JV77|C9JV77_HUMAN	2	-0.01647	-3.85004
PGP_01.25834.25834.4.1.dta	2087	4440.92	2567.24	4	AKAALAAFNAQNJGSNFQLEEISR	9,Deamidated[N];12,Deamidated[N];16,Deamidated[N];	1873.68	1873.67	6-3-0-0-2	13	NXS	428	0	0	8	0.22852	0.2128	4.89232	1.04109	T	y1+;y2+;y3+;y4+;y5+;y6+;y7+;y8+;	y2+;y3+;y4+;y5+;y6+;	sp|P02765|FETUA_HUMAN	A	AQ	164	0	176	0.01853	7.21506	3.92e-08	sp|P02765|FETUA_HUMAN/tr|C9JV77|C9JV77_HUMAN	2	-0.01219	-2.74554
PGP_01.25846.25846.4.0.dta	4282	5743.49	3027.54	4	VVHAAKAALAAFNAQNJGSNFQLEEISR	6,Carbamidomethyl[K];	2715.95	2715.96	6-5-2-0-1	17	NXS	260	0	0	6	0.1371	0.12686	3.57701	0.45379	T	y1+;y2+;y3+;y4+;y5+;y6+;	y1+;y2+;y4+;	sp|P02765|FETUA_HUMAN	R	AQ	160	0	176	-0.0039	-1.28776	5.35e-50	sp|P02765|FETUA_HUMAN/tr|C9JV77|C9JV77_HUMAN	3	0.0106	1.84589
PGP_01.25854.25854.4.0.dta	2087	4278.87	2567.24	4	AKAALAAFNAQNJGSNFQLEEISR	9,Deamidated[N];12,Deamidated[N];16,Deamidated[N];	1711.64	1711.62	5-3-0-0-2	13	NXS	388	0	0	8	0.24878	0.22265	4.89232	1.08927	T	y1+;y2+;y3+;y4+;y5+;y6+;y7+;y8+;	y2+;y3+;y4+;y5+;y6+;	sp|P02765|FETUA_HUMAN	A	AQ	164	0	176	0.01853	7.21506	3.92e-08	sp|P02765|FETUA_HUMAN/tr|C9JV77|C9JV77_HUMAN	2	-0.02019	-4.71962
PGP_01.25882.25882.4.2.dta	2087	4116.82	2567.24	4	AKAALAAFNAQNJGSNFQLEEISR	9,Deamidated[N];12,Deamidated[N];16,Deamidated[N];	1549.59	1549.57	4-3-0-0-2	13	NXS	298	0	0	8	0.23913	0.21773	5.46794	1.19053	T	y1+;y2+;y3+;y4+;y5+;y6+;y7+;y8+;	y1+;y2+;y3+;y4+;y5+;y6+;	sp|P02765|FETUA_HUMAN	A	AQ	164	0	176	0.01853	7.21506	3.92e-08	sp|P02765|FETUA_HUMAN/tr|C9JV77|C9JV77_HUMAN	2	-0.02296	-5.57845
PGP_01.25892.25892.3.1.dta	2114	4305.86	2366.14	3	AALAAFNAQNJGSNFQLEEISR	14,Deamidated[N];	1939.73	1939.73	3-5-0-0-3	11	NXS	348	0	0	8	0.15308	0.19398	3.62188	0.70256	T	b4+;b5+;y1+;y2+;y3+;y4+;y6+;y9+;	y1+;y3+;y4+;	sp|P02765|FETUA_HUMAN	K	AQ	166	0	176	0.0019	0.802662	4.63e-31	sp|P02765|FETUA_HUMAN/tr|C9JV77|C9JV77_HUMAN	7	0.00107	0.248557
PGP_01.26170.26170.3.0.dta	2089	4278.87	2567.24	3	AKAALAAFNAQNJGSNFQLEEISR	9,Deamidated[N];12,Deamidated[N];16,Deamidated[N];	1711.64	1711.62	5-3-0-0-2	13	NXS	396	0	0	6	0.21561	0.1759	4.52186	0.79542	T	y1+;y2+;y3+;y4+;y5+;y6+;	y1+;y2+;y4+;y5+;	sp|P02765|FETUA_HUMAN	A	AQ	164	0	176	0.01853	7.21506	3.92e-08	sp|P02765|FETUA_HUMAN/tr|C9JV77|C9JV77_HUMAN	2	-0.01752	-4.09548
PGP_01.26511.26511.3.0.dta	2089	4278.86	2567.24	3	AKAALAAFNAQNJGSNFQLEEISR	9,Deamidated[N];12,Deamidated[N];16,Deamidated[N];	1711.62	1711.62	5-3-0-0-2	13	NXS	428	0	0	4	0.07248	0.08751	3.02335	0.26458	T	y2+;y3+;y4+;y5+;	y4+;y5+;	sp|P02765|FETUA_HUMAN	A	AQ	164	0	176	0.01853	7.21506	3.92e-08	sp|P02765|FETUA_HUMAN/tr|C9JV77|C9JV77_HUMAN	2	-0.00457	-1.06829
PGP_01.26664.26664.3.0.dta	2089	4569.97	2567.24	3	AKAALAAFNAQNJGSNFQLEEISR	9,Deamidated[N];12,Deamidated[N];16,Deamidated[N];	2002.73	2002.71	5-3-1-0-2	13	NXS	476	0	0	7	0.11624	0.13738	3.02335	0.41534	T	y1+;y2+;y3+;y4+;y5+;y6+;y7+;	y2+;y4+;	sp|P02765|FETUA_HUMAN	A	AQ	164	0	176	0.01853	7.21506	3.92e-08	sp|P02765|FETUA_HUMAN/tr|C9JV77|C9JV77_HUMAN	2	-0.02008	-4.39485
PGP_01.26678.26678.2.2.dta	2543	2285.99	1393.67	2	JGSNFQLEEISR	-	892.316	892.317	3-2-0-0-0	1	NXS	14	0	0	10	0.19516	0.18795	4.56511	0.85803	T	y1+;y2+;y3+;y4+;y5+;y6+;y7+;y8+;y9+;y11+;	y1+;y2+;y4+;y5+;	sp|P02765|FETUA_HUMAN	N	AQ	176	0	176	-0.00122	-0.874769	1.02e-29	sp|P02765|FETUA_HUMAN/tr|C9JV77|C9JV77_HUMAN	1	0.00114	0.498911
PGP_01.26678.26678.4.0.dta	1623	4569.96	2109.99	4	AAFNAQNJGSNFQLEEISR	-	2459.97	2459.93	3-9-0-0-1	8	NXS	496	0	0	10	0.19516	0.27192	4.53585	1.23339	T	y1+;y2+;y3+;y4+;y5+;y6+;y7+;y8+;y9+;y11+;	y1+;y2+;y4+;y5+;	sp|P02765|FETUA_HUMAN	L	AQ	169	0	176	-0.00169	-0.800577	8.29e-11	sp|P02765|FETUA_HUMAN/tr|C9JV77|C9JV77_HUMAN	2	-0.04036	-8.83345
PGP_01.26682.26682.3.0.dta	2087	4569.97	2567.24	3	AKAALAAFNAQNJGSNFQLEEISR	9,Deamidated[N];12,Deamidated[N];16,Deamidated[N];	2002.73	2002.71	5-3-1-0-2	13	NXS	472	0	0	8	0.16235	0.18012	3.60265	0.64892	T	y1+;y2+;y3+;y4+;y5+;y6+;y7+;y8+;	y2+;y4+;y6+;	sp|P02765|FETUA_HUMAN	A	AQ	164	0	176	0.01853	7.21506	3.92e-08	sp|P02765|FETUA_HUMAN/tr|C9JV77|C9JV77_HUMAN	2	-0.02052	-4.49115
PGP_01.26698.26698.3.0.dta	1623	4569.97	2109.99	3	AAFNAQNJGSNFQLEEISR	-	2459.97	2459.93	3-9-0-0-1	8	NXS	490	1	0.00443	11	0.12704	0.21794	3.8331	0.83538	T	b4+;y1+;y2+;y3+;y5+;y6+;y7+;y8+;y9+;y11+;y15+;Y2++;	y1+;y2+;y5+;	sp|P02765|FETUA_HUMAN	L	AQ	169	0	176	-0.00169	-0.800577	8.29e-11	sp|P02765|FETUA_HUMAN/tr|C9JV77|C9JV77_HUMAN	2	-0.04486	-9.81833
PGP_01.26708.26708.3.0.dta	1623	4569.97	2109.99	3	AAFNAQNJGSNFQLEEISR	-	2459.97	2459.93	3-9-0-0-1	8	NXS	490	0	0	10	0.18963	0.26839	3.8331	1.02878	T	b4+;y1+;y2+;y3+;y4+;y5+;y6+;y7+;y8+;y11+;	y2+;y4+;y6+;	sp|P02765|FETUA_HUMAN	L	AQ	169	0	176	-0.00169	-0.800577	8.29e-11	sp|P02765|FETUA_HUMAN/tr|C9JV77|C9JV77_HUMAN	2	-0.04486	-9.81833
PGP_01.26709.26709.3.1.dta	1623	4590.86	2109.99	3	AAFNAQNJGSNFQLEEISR	-	2480.86	2480.89	4-4-2-0-3	8	NXS	1048	0	0	10	0.22938	0.27185	4.53585	1.23306	T	y1+;y2+;y3+;y4+;y5+;y6+;y7+;y8+;y9+;y10+;	y2+;y3+;y4+;y5+;	sp|P02765|FETUA_HUMAN	L	AQ	169	0	176	-0.00169	-0.800577	8.29e-11	sp|P02765|FETUA_HUMAN/tr|C9JV77|C9JV77_HUMAN	2	0.03199	6.96978
PGP_01.26725.26725.3.0.dta	2087	4586.99	2567.24	3	AKAALAAFNAQNJGSNFQLEEISR	9,Deamidated[N];12,Deamidated[N];16,Deamidated[N];	2019.75	2019.73	6-3-0-0-3	13	NXS	378	0	0	8	0.19027	0.19438	4.2763	0.83122	T	y1+;y2+;y3+;y4+;y5+;y6+;y7+;y8+;	y1+;y2+;y5+;y6+;	sp|P02765|FETUA_HUMAN	A	AQ	164	0	176	0.01853	7.21506	3.92e-08	sp|P02765|FETUA_HUMAN/tr|C9JV77|C9JV77_HUMAN	2	-0.02405	-5.24421
PGP_01.26743.26743.4.0.dta	2543	4604.87	1393.67	4	JGSNFQLEEISR	-	3211.2	3211.16	6-6-2-0-3	1	NXS	988	0	0	6	0.04341	0.0952	2.06901	0.19696	T	y1+;y2+;y3+;y5+;y6+;y8+;	y1+;	sp|P02765|FETUA_HUMAN	N	AQ	176	0.01	176	-0.00122	-0.874769	1.02e-29	sp|P02765|FETUA_HUMAN/tr|C9JV77|C9JV77_HUMAN	1	-0.04139	-8.9902
PGP_01.26750.26750.3.0.dta	1623	4569.97	2109.99	3	AAFNAQNJGSNFQLEEISR	-	2459.98	2459.93	3-9-0-0-1	8	NXS	482	1	0.00451	10	0.1527	0.24858	3.8331	0.95282	T	y1+;y2+;y3+;y4+;y5+;y6+;y7+;y8+;y9+;y11+;Y2++;	y2+;y4+;y6+;	sp|P02765|FETUA_HUMAN	L	AQ	169	0	176	-0.00169	-0.800577	8.29e-11	sp|P02765|FETUA_HUMAN/tr|C9JV77|C9JV77_HUMAN	2	-0.04533	-9.92119
PGP_01.26864.26864.3.0.dta	3034	4089.75	1899.94	3	KVCQDCPLLAPLJDTR	3,Carbamidomethyl[C];6,Carbamidomethyl[C];	2189.81	2189.8	4-4-1-0-3	13	NXT	608	0	0	4	0.09053	0.16093	3.04454	0.48995	T	b1+;y2+;y6+;y7+;	b1+;y2+;	sp|P02765|FETUA_HUMAN	R	VV	144	0	156	0.00115	0.604968	2.31e-09	sp|P02765|FETUA_HUMAN/tr|C9JV77|C9JV77_HUMAN	20	-0.01583	-3.87159
PGP_01.27010.27010.3.0.dta	2408	4573.96	2294.12	3	ALAAFNAQNJGSNFQLEEISR	-	2279.84	2279.83	6-5-0-0-2	10	NXS	440	0	0	7	0.12197	0.14214	4.30236	0.61154	T	b4+;y1+;y2+;y3+;y4+;y6+;y9+;	b4+;y1+;y2+;y3+;	sp|P02765|FETUA_HUMAN	A	AQ	167	0	176	0.00072	0.313712	2.02e-18	sp|P02765|FETUA_HUMAN/tr|C9JV77|C9JV77_HUMAN	1	-0.01259	-2.75314
PGP_01.28272.28272.3.0.dta	2543	3447.47	1393.67	3	JGSNFQLEEISR	-	2053.8	2053.77	3-7-0-0-1	1	NXS	394	0	0	6	0.09232	0.10722	2.06901	0.22183	T	y1+;y2+;y3+;y4+;y5+;y6+;	y2+;	sp|P02765|FETUA_HUMAN	N	AQ	176	0	176	-0.00122	-0.874769	1.02e-29	sp|P02765|FETUA_HUMAN/tr|C9JV77|C9JV77_HUMAN	1	-0.02768	-8.03136
PGP_01.28272.28272.4.3.dta	2114	4596.98	2366.14	4	AALAAFNAQNJGSNFQLEEISR	14,Deamidated[N];	2230.85	2230.82	3-5-1-0-3	11	NXS	408	0	0	6	0.09232	0.1687	1.92157	0.32417	T	y1+;y2+;y3+;y4+;y5+;y6+;	y2+;	sp|P02765|FETUA_HUMAN	K	AQ	166	0	176	0.0019	0.802662	4.63e-31	sp|P02765|FETUA_HUMAN/tr|C9JV77|C9JV77_HUMAN	7	-0.02335	-5.0805
PGP_01.28307.28307.3.0.dta	2114	4596.98	2366.14	3	AALAAFNAQNJGSNFQLEEISR	14,Deamidated[N];	2230.85	2230.82	3-5-1-0-3	11	NXS	424	0	0	5	0.09565	0.14441	1.92157	0.27749	T	y1+;y2+;y3+;y4+;y6+;	y2+;	sp|P02765|FETUA_HUMAN	K	AQ	166	0	176	0.0019	0.802662	4.63e-31	sp|P02765|FETUA_HUMAN/tr|C9JV77|C9JV77_HUMAN	7	-0.02089	-4.54526
PGP_01.29028.29028.3.3.dta	2543	3447.44	1393.67	3	JGSNFQLEEISR	-	2053.77	2053.77	3-7-0-0-1	1	NXS	410	0	0	5	0.06898	0.06341	2.06901	0.13119	T	y1+;y2+;y3+;y4+;y5+;	y2+;	sp|P02765|FETUA_HUMAN	N	AQ	176	0.01	176	-0.00122	-0.874769	1.02e-29	sp|P02765|FETUA_HUMAN/tr|C9JV77|C9JV77_HUMAN	1	0.0013	0.377202
PGP_01.29028.29028.4.0.dta	2089	4595.98	2567.24	4	AKAALAAFNAQNJGSNFQLEEISR	9,Deamidated[N];12,Deamidated[N];16,Deamidated[N];	2028.75	2028.74	5-6-0-0-0	13	NXS	448	0	0	5	0.06898	0.09263	2.04524	0.18945	T	y1+;y2+;y3+;y4+;y5+;	y2+;	sp|P02765|FETUA_HUMAN	A	AQ	164	0.01	176	0.01853	7.21506	3.92e-08	sp|P02765|FETUA_HUMAN/tr|C9JV77|C9JV77_HUMAN	2	-0.0069	-1.50164
PGP_01.29088.29088.3.1.dta	2089	4612.01	2567.24	3	AKAALAAFNAQNJGSNFQLEEISR	9,Deamidated[N];12,Deamidated[N];16,Deamidated[N];	2044.77	2044.76	4-4-0-0-4	13	NXS	306	0	0	6	0.0914	0.11479	2.04524	0.23477	T	y1+;y2+;y3+;y4+;y5+;y6+;	y2+;	sp|P02765|FETUA_HUMAN	A	AQ	164	0	176	0.01853	7.21506	3.92e-08	sp|P02765|FETUA_HUMAN/tr|C9JV77|C9JV77_HUMAN	2	-0.01306	-2.83235
PGP_01.30981.30981.3.0.dta	2114	4321.89	2366.14	3	AALAAFNAQNJGSNFQLEEISR	14,Deamidated[N];	1955.75	1955.72	4-5-0-0-2	11	NXS	308	0	0	7	0.18683	0.23687	3.62188	0.85792	T	y1+;y2+;y3+;y4+;y5+;y6+;y8+;	y2+;y4+;y6+;	sp|P02765|FETUA_HUMAN	K	AQ	166	0	176	0.0019	0.802662	4.63e-31	sp|P02765|FETUA_HUMAN/tr|C9JV77|C9JV77_HUMAN	7	-0.02611	-6.04271
PGP_01.30983.30983.3.0.dta	2408	4338.9	2294.12	3	ALAAFNAQNJGSNFQLEEISR	-	2044.78	2044.76	4-4-0-0-4	10	NXS	282	0	0	13	0.24522	0.26226	4.30236	1.12833	T	b4+;b6+;y1+;y2+;y3+;y4+;y5+;y6+;y7+;y8+;y9+;y10+;y11+;	y2+;y4+;y5+;y6+;	sp|P02765|FETUA_HUMAN	A	AQ	167	0	176	0.00072	0.313712	2.02e-18	sp|P02765|FETUA_HUMAN/tr|C9JV77|C9JV77_HUMAN	1	-0.02429	-5.59946
PGP_01.30988.30988.4.0.dta	2114	4321.89	2366.14	4	AALAAFNAQNJGSNFQLEEISR	14,Deamidated[N];	1955.75	1955.72	4-5-0-0-2	11	NXS	286	0	0	9	0.22386	0.28413	4.91597	1.3968	T	y1+;y2+;y3+;y4+;y5+;y6+;y7+;y8+;y10+;	y2+;y3+;y4+;y5+;y6+;	sp|P02765|FETUA_HUMAN	K	AQ	166	0	176	0.0019	0.802662	4.63e-31	sp|P02765|FETUA_HUMAN/tr|C9JV77|C9JV77_HUMAN	7	-0.03043	-7.04249
PGP_01.31012.31012.4.2.dta	2408	4338.9	2294.12	4	ALAAFNAQNJGSNFQLEEISR	-	2044.79	2044.76	4-4-0-0-4	10	NXS	278	0	0	10	0.22538	0.2317	4.30236	0.99687	T	b6+;y1+;y2+;y3+;y4+;y5+;y6+;y8+;y9+;y11+;	y2+;y4+;y5+;y6+;	sp|P02765|FETUA_HUMAN	A	AQ	167	0	176	0.00072	0.313712	2.02e-18	sp|P02765|FETUA_HUMAN/tr|C9JV77|C9JV77_HUMAN	1	-0.02579	-5.94525
PGP_01.31237.31237.4.0.dta	2114	4612.98	2366.14	4	AALAAFNAQNJGSNFQLEEISR	14,Deamidated[N];	2246.84	2246.82	4-5-1-0-2	11	NXS	526	0	0	9	0.15636	0.25088	1.92157	0.48209	T	b4+;y1+;y2+;y3+;y4+;y5+;y6+;y7+;y8+;	y2+;	sp|P02765|FETUA_HUMAN	K	AQ	166	0	176	0.0019	0.802662	4.63e-31	sp|P02765|FETUA_HUMAN/tr|C9JV77|C9JV77_HUMAN	7	-0.01916	-4.15439
PGP_01.31241.31241.4.0.dta	2114	4759.04	2366.14	4	AALAAFNAQNJGSNFQLEEISR	14,Deamidated[N];	2392.9	2392.88	4-5-1-0-3	11	NXS	470	0	0	8	0.14998	0.23619	1.92157	0.45386	T	y1+;y2+;y3+;y4+;y5+;y6+;y7+;y8+;	y2+;	sp|P02765|FETUA_HUMAN	K	AQ	166	0	176	0.0019	0.802662	4.63e-31	sp|P02765|FETUA_HUMAN/tr|C9JV77|C9JV77_HUMAN	7	-0.02573	-5.40767
PGP_01.31250.31250.4.0.dta	2114	4612.98	2366.14	4	AALAAFNAQNJGSNFQLEEISR	14,Deamidated[N];	2246.84	2246.82	4-5-1-0-2	11	NXS	520	0	0	9	0.1179	0.2263	1.92157	0.43486	T	b4+;y1+;y2+;y3+;y4+;y5+;y6+;y7+;y8+;	y2+;	sp|P02765|FETUA_HUMAN	K	AQ	166	0	176	0.0019	0.802662	4.63e-31	sp|P02765|FETUA_HUMAN/tr|C9JV77|C9JV77_HUMAN	7	-0.0202	-4.37989
PGP_01.31254.31254.4.0.dta	2114	4630.01	2366.14	4	AALAAFNAQNJGSNFQLEEISR	14,Deamidated[N];	2263.87	2263.83	5-5-0-0-3	11	NXS	358	0	0	10	0.16699	0.26002	1.92157	0.49964	T	b4+;b8+;y1+;y2+;y3+;y4+;y5+;y6+;y7+;y8+;	y2+;	sp|P02765|FETUA_HUMAN	K	AQ	166	0	176	0.0019	0.802662	4.63e-31	sp|P02765|FETUA_HUMAN/tr|C9JV77|C9JV77_HUMAN	7	-0.03474	-7.50481
PGP_01.31255.31255.3.0.dta	2114	4630	2366.14	3	AALAAFNAQNJGSNFQLEEISR	14,Deamidated[N];	2263.86	2263.83	5-5-0-0-3	11	NXS	382	0	0	8	0.1788	0.25447	2.85587	0.72673	T	y1+;y2+;y3+;y4+;y5+;y6+;y7+;y8+;	y2+;y4+;	sp|P02765|FETUA_HUMAN	K	AQ	166	0	176	0.0019	0.802662	4.63e-31	sp|P02765|FETUA_HUMAN/tr|C9JV77|C9JV77_HUMAN	7	-0.02463	-5.32079
PGP_01.31288.31288.4.1.dta	2114	4776.05	2366.14	4	AALAAFNAQNJGSNFQLEEISR	14,Deamidated[N];	2409.91	2409.89	5-5-0-0-4	11	NXS	454	0	0	10	0.14465	0.23867	2.85587	0.6816	T	y1+;y2+;y3+;y4+;y5+;y6+;y7+;y8+;y9+;y11+;	y2+;y4+;	sp|P02765|FETUA_HUMAN	K	AQ	166	0	176	0.0019	0.802662	4.63e-31	sp|P02765|FETUA_HUMAN/tr|C9JV77|C9JV77_HUMAN	7	-0.01827	-3.82613
PGP_01.31300.31300.3.1.dta	1603	4621.89	1967.92	3	FNAQNJGSNFQLEEISR	-	2653.97	2654	4-7-0-0-4	6	NXS	908	0	0	5	0.07235	0.07961	2.0649	0.16438	T	y1+;y2+;y3+;y4+;y8+;	y1+;	sp|P02765|FETUA_HUMAN	A	AQ	171	0.01	176	-0.0018	-0.914215	1.15e-45	sp|P02765|FETUA_HUMAN/tr|C9JV77|C9JV77_HUMAN	1	0.02773	6.00105
PGP_01.31315.31315.3.0.dta	2408	4647.03	2294.12	3	ALAAFNAQNJGSNFQLEEISR	-	2352.91	2352.87	5-4-0-0-5	10	NXS	342	0	0	14	0.23208	0.25705	3.62582	0.932	T	b4+;b6+;b7+;y1+;y2+;y3+;y4+;y5+;y6+;y7+;y8+;y9+;y10+;y11+;	y2+;y4+;y6+;	sp|P02765|FETUA_HUMAN	A	AQ	167	0	176	0.00072	0.313712	2.02e-18	sp|P02765|FETUA_HUMAN/tr|C9JV77|C9JV77_HUMAN	1	-0.03996	-8.60084
PGP_01.31321.31321.3.0.dta	2114	4630	2366.14	3	AALAAFNAQNJGSNFQLEEISR	14,Deamidated[N];	2263.86	2263.83	5-5-0-0-3	11	NXS	386	0	0	10	0.17632	0.26422	2.85587	0.75457	T	b4+;b7+;y1+;y2+;y3+;y4+;y5+;y6+;y7+;y8+;	y2+;y4+;	sp|P02765|FETUA_HUMAN	K	AQ	166	0	176	0.0019	0.802662	4.63e-31	sp|P02765|FETUA_HUMAN/tr|C9JV77|C9JV77_HUMAN	7	-0.02602	-5.62107
PGP_01.31330.31330.3.0.dta	2114	4630	2366.14	3	AALAAFNAQNJGSNFQLEEISR	14,Deamidated[N];	2263.86	2263.83	5-5-0-0-3	11	NXS	386	0	0	9	0.1691	0.24921	2.85587	0.71172	T	b4+;b7+;y1+;y2+;y3+;y4+;y5+;y6+;y7+;	y2+;y4+;	sp|P02765|FETUA_HUMAN	K	AQ	166	0	176	0.0019	0.802662	4.63e-31	sp|P02765|FETUA_HUMAN/tr|C9JV77|C9JV77_HUMAN	7	-0.02602	-5.62107
PGP_01.31344.31344.3.1.dta	2114	4628.96	2366.14	3	AALAAFNAQNJGSNFQLEEISR	14,Deamidated[N];	2262.83	2262.81	5-5-1-0-1	11	NXS	654	0	0	9	0.1629	0.24397	2.85587	0.69674	T	b4+;b15++;y1+;y2+;y3+;y4+;y5+;y6+;y7+;	y1+;y2+;	sp|P02765|FETUA_HUMAN	K	AQ	166	0	176	0.0019	0.802662	4.63e-31	sp|P02765|FETUA_HUMAN/tr|C9JV77|C9JV77_HUMAN	7	-0.01141	-2.46545
PGP_01.31361.31361.3.0.dta	2114	4612.97	2366.14	3	AALAAFNAQNJGSNFQLEEISR	14,Deamidated[N];	2246.84	2246.82	4-5-1-0-2	11	NXS	528	0	0	8	0.1793	0.25401	2.85587	0.72541	T	b4+;y1+;y2+;y3+;y4+;y5+;y6+;y7+;	y2+;y4+;	sp|P02765|FETUA_HUMAN	K	AQ	166	0	176	0.0019	0.802662	4.63e-31	sp|P02765|FETUA_HUMAN/tr|C9JV77|C9JV77_HUMAN	7	-0.01839	-3.98744
PGP_01.31550.31550.4.0.dta	2089	4684.02	2567.24	4	AKAALAAFNAQNJGSNFQLEEISR	9,Deamidated[N];12,Deamidated[N];16,Deamidated[N];	2116.78	2116.76	5-5-1-0-0	13	NXS	424	0	0	9	0.16756	0.16935	2.04524	0.34636	T	b3+;y1+;y2+;y3+;y4+;y5+;y6+;y7+;y8+;	y2+;	sp|P02765|FETUA_HUMAN	A	AQ	164	0	176	0.01853	7.21506	3.92e-08	sp|P02765|FETUA_HUMAN/tr|C9JV77|C9JV77_HUMAN	2	-0.0256	-5.46654
PGP_01.31573.31573.3.0.dta	2089	4684.01	2567.24	3	AKAALAAFNAQNJGSNFQLEEISR	9,Deamidated[N];12,Deamidated[N];16,Deamidated[N];	2116.77	2116.76	5-5-1-0-0	13	NXS	492	0	0	6	0.09255	0.10259	2.04524	0.20983	T	b3+;y1+;y2+;y4+;y5+;y6+;	y1+;	sp|P02765|FETUA_HUMAN	A	AQ	164	0	176	0.01853	7.21506	3.92e-08	sp|P02765|FETUA_HUMAN/tr|C9JV77|C9JV77_HUMAN	2	-0.0128	-2.73328
PGP_01.31575.31575.4.1.dta	4379	4701.05	3014.51	4	VVHAAKAALAAFNAQNJGSNFQLEEISR	6,Carbamyl[K];16,Deamidated[N];	1686.54	1686.54	N(NH(HN(HEX&n-acetyl&sulfate))(HH))(F)	17	NXS	336	0	0	10	0.18204	0.13208	2.52104	0.33297	T	b12++++;y1+;y2+;y3+;y4+;y5+;y6+;y7+;y8+;y11+;	b12++++;y2+;	sp|P02765|FETUA_HUMAN	R	AQ	160	0	176	0.01984	6.57932	1.09e-24	sp|P02765|FETUA_HUMAN/tr|C9JV77|C9JV77_HUMAN	2	0.00146	0.310636
PGP_01.31586.31586.4.0.dta	2114	4612.98	2366.14	4	AALAAFNAQNJGSNFQLEEISR	14,Deamidated[N];	2246.84	2246.82	4-5-1-0-2	11	NXS	506	0	0	7	0.13519	0.21514	2.85587	0.61441	T	y1+;y2+;y3+;y4+;y5+;y6+;y7+;	y2+;y4+;	sp|P02765|FETUA_HUMAN	K	AQ	166	0	176	0.0019	0.802662	4.63e-31	sp|P02765|FETUA_HUMAN/tr|C9JV77|C9JV77_HUMAN	7	-0.02188	-4.74415
PGP_01.32439.32439.4.3.dta	2114	4570.95	2366.14	4	AALAAFNAQNJGSNFQLEEISR	14,Deamidated[N];	2204.81	2204.77	5-4-2-0-0	11	NXS	594	0	0	6	0.11096	0.18187	2.85587	0.51938	T	y1+;y2+;y3+;y4+;y5+;y6+;	y2+;y6+;	sp|P02765|FETUA_HUMAN	K	AQ	166	0	176	0.0019	0.802662	4.63e-31	sp|P02765|FETUA_HUMAN/tr|C9JV77|C9JV77_HUMAN	7	-0.03873	-8.47487
PGP_01.32811.32811.5.0.dta	4000	5788.58	3013.51	5	VVHAAKAALAAFNAQNJGSNFQLEEISR	0,Amidine[AnyN-term];13,Deamidated[N];16,Deamidated[N];	2775.07	2775.02	6-6-0-0-4	17	NXS	70	0	0	4	0.10654	0.09956	1.89134	0.18831	T	y1+;y2+;y3+;y8+;	y3+;	sp|P02765|FETUA_HUMAN	R	AQ	160	0.01	176	0.01578	5.23468	9.12e-15	sp|P02765|FETUA_HUMAN/tr|C9JV77|C9JV77_HUMAN	2	-0.04155	-7.17913
PGP_02.17622.17622.3.2.dta	2463	3663.5	1635.77	3	QNJGSNFQLEEISR	-	2027.73	2027.75	3-4-1-0-3	3	NXS	662	0	0	4	0.32557	0.17211	3.05003	0.52495	T	y1+;y3+;y4+;y10+;	y1+;y10+;	sp|P02765|FETUA_HUMAN	A	AQ	174	0	176	-0.00219	-1.33801	3.45e-27	sp|P02765|FETUA_HUMAN/tr|C9JV77|C9JV77_HUMAN	1	0.01454	3.96999
PGP_02.17622.17622.4.1.dta	2403	4881.98	2223.08	4	LAAFNAQNJGSNFQLEEISR	-	2658.91	2658.94	6-4-2-0-2	9	NXS	1146	0	0	4	0.32557	0.13382	3.03379	0.40597	T	y1+;y3+;y4+;y10+;	y1+;y10+;	sp|P02765|FETUA_HUMAN	A	AQ	168	0	176	0.00047	0.211325	2.37e-48	sp|P02765|FETUA_HUMAN/tr|C9JV77|C9JV77_HUMAN	1	0.03517	7.20558
PGP_02.19353.19353.3.0.dta	2462	4172.73	1820.85	3	NAQNJGSNFQLEEISR	-	2351.88	2351.85	5-4-1-0-3	5	NXS	928	0	0	4	0.0602	0.1076	2.909	0.313	T	y1+;y2+;y4+;y6+;	y1+;y4+;	sp|P02765|FETUA_HUMAN	F	AQ	172	0	176	-0.00164	-0.900192	2.23e-18	sp|P02765|FETUA_HUMAN/tr|C9JV77|C9JV77_HUMAN	2	-0.02676	-6.41458
PGP_02.19430.19430.3.0.dta	2265	4189.76	1706.81	3	AQNJGSNFQLEEISR	-	2482.95	2482.91	6-6-0-0-2	4	NXS	722	0	0	7	0.13251	0.18618	3.83944	0.71482	T	y1+;y2+;y3+;y4+;y5+;y6+;y7+;	y2+;y4+;y6+;	sp|P02765|FETUA_HUMAN	N	AQ	173	0	176	-0.001	-0.585551	3.5e-16	sp|P02765|FETUA_HUMAN/tr|C9JV77|C9JV77_HUMAN	2	-0.03817	-9.11242
PGP_02.20302.20302.3.1.dta	2463	4045.7	1635.77	3	QNJGSNFQLEEISR	-	2409.93	2409.89	5-5-0-0-4	3	NXS	708	0	0	4	0.11861	0.12519	3.85241	0.48228	T	y1+;y2+;y3+;y4+;	y1+;y2+;y3+;	sp|P02765|FETUA_HUMAN	A	AQ	174	0	176	-0.00219	-1.33801	3.45e-27	sp|P02765|FETUA_HUMAN/tr|C9JV77|C9JV77_HUMAN	1	-0.03337	-8.25025
PGP_02.20310.20310.3.1.dta	2463	4045.7	1635.77	3	QNJGSNFQLEEISR	-	2409.93	2409.89	5-5-0-0-4	3	NXS	708	1	0.01381	4	0.09162	0.1148	3.05003	0.35013	T	y1+;y2+;y3+;y4+;Y3+;	y1+;y3+;	sp|P02765|FETUA_HUMAN	A	AQ	174	0	176	-0.00219	-1.33801	3.45e-27	sp|P02765|FETUA_HUMAN/tr|C9JV77|C9JV77_HUMAN	1	-0.03337	-8.25025
PGP_02.20331.20331.3.1.dta	1623	4040.72	2109.99	3	AAFNAQNJGSNFQLEEISR	-	1930.73	1930.69	6-4-0-0-1	8	NXS	640	0	0	8	0.20443	0.25382	3.8331	0.9729	T	y1+;y2+;y3+;y4+;y5+;y6+;y7+;y11+;	y1+;y2+;y4+;	sp|P02765|FETUA_HUMAN	L	AQ	169	0	176	-0.00169	-0.800577	8.29e-11	sp|P02765|FETUA_HUMAN/tr|C9JV77|C9JV77_HUMAN	2	-0.03722	-9.21343
PGP_02.20392.20392.4.0.dta	1623	4243.79	2109.99	4	AAFNAQNJGSNFQLEEISR	-	2133.79	2133.77	6-5-0-0-1	8	NXS	768	0	0	6	0.12133	0.16585	3.03379	0.50317	T	y1+;y2+;y3+;y4+;y5+;y7+;	y2+;y5+;	sp|P02765|FETUA_HUMAN	L	AQ	169	0	176	-0.00169	-0.800577	8.29e-11	sp|P02765|FETUA_HUMAN/tr|C9JV77|C9JV77_HUMAN	2	-0.02084	-4.91185
PGP_02.20961.20961.4.2.dta	2403	4460.88	2223.08	4	LAAFNAQNJGSNFQLEEISR	-	2237.8	2237.78	7-4-1-0-0	9	NXS	676	0	0	6	0.07962	0.07546	3.03379	0.22893	T	y1+;y2+;y3+;y4+;y5+;y6+;	y1+;y2+;	sp|P02765|FETUA_HUMAN	A	AQ	168	0	176	0.00047	0.211325	2.37e-48	sp|P02765|FETUA_HUMAN/tr|C9JV77|C9JV77_HUMAN	1	-0.01504	-3.37229
PGP_02.20993.20993.4.1.dta	2403	4460.87	2223.08	4	LAAFNAQNJGSNFQLEEISR	-	2237.8	2237.78	7-4-1-0-0	9	NXS	674	0	0	8	0.1646	0.13069	3.8331	0.50095	T	y1+;y2+;y3+;y4+;y5+;y6+;y7+;y11+;	y1+;y2+;y5+;	sp|P02765|FETUA_HUMAN	A	AQ	168	0	176	0.00047	0.211325	2.37e-48	sp|P02765|FETUA_HUMAN/tr|C9JV77|C9JV77_HUMAN	1	-0.01248	-2.79828
[truncated: 97,596 more rows]

## Sheet: Glycosites of MMRN1,LRP1,APOB
	Glycosites of MMRN1	Glycosites of LRP1	Glycosites of APOB
	sp|Q13201|MMRN1_HUMAN_Site_136	sp|Q07954|LRP1_HUMAN_Site_3048	sp|P04114|APOB_HUMAN_Site_3101
[truncated: 16 more rows]

## Sheet: GPSM of MMRN1
QuerySpecName	LibSpecName	QueryPrecursorMH	LibPrecursorMH	Charge	Sequence	Modification	MassShift	GlycanMass	GlycanName	GlycoLoc	Motif	LibCandidateNum	MatchedYIonNum	MatchedYIonIntSum	MatchedPepIonNum	MatchedPepIonIntSum	DPS	PS	pMatchGlyco_Score	TargetDecoyHit	DPSIon	PSIon	ProteinAC	PreviousAminoAcid	LastTwoAminoAcid	StartPositions	FDR	GlycositeInProtein	DeltaM_pep	DeltaM_pep_ppm	pFindScore	AllProtein	PepCandidateNum	DeltaM_GlycoPep	DeltaM_GlycoPep_ppm
[truncated: 68 more rows]

[truncated: 8 more sheets: Glycopeptides of MMRN1, GPSM of LRP1, Glycopeptides of LRP1, GPSM of APOB, Glycopeptides of APOB, Glycopeptide of MMRN1,LRP1,APOB, N-Glycans on MMRN1,LRP1,APOB, CD44]
