# Supplementary material for: Large-scale Identification of N-linked Intact Glycopeptides in Human Serum using HILIC Enrichment and Spectral Library Search
Source: Mol Cell Proteomics. 2020 Feb 26;19(4):672–89. doi: 10.1074/mcp.RA119.001791 (PMC7124471; doi:10.1074/mcp.RA119.001791)
Supplement: Supplementary Table S14 [file 156056_1_supp_471935_q5c98y.xlsx]

## Sheet: Sheet1
FGP dataset						UGP dataset						Shared N-glycan	Ratio of shared N-glycan
GlycanName	GlycanMass	NumGPSM	MedianScore	MeanScore		GlycanName	GlycanMass	NumGPSM	MedianScore	MeanScore		685	0.928
5-4-2-0-0	2204.77	3782	0.613365	0.682335		5-4-2-0-0	2204.77	5642	0.739045	0.85205
5-4-1-0-0	1913.68	2990	0.82511	0.925086		5-4-1-0-0	1913.68	3752	0.821015	0.973718
6-4-1-0-1	2221.79	1150	0.668485	0.720483		5-4-1-0-1	2059.73	1451	0.65811	0.844516
5-4-1-0-2	2205.79	1133	0.51098	0.615339		5-4-2-0-1	2350.83	1371	0.59456	0.742076
6-4-0-0-2	2076.75	1047	0.49915	0.649042		6-5-3-0-0	2861	1040	0.58295	0.665076
5-4-1-0-1	2059.73	1005	0.66113	0.780555		6-5-2-0-0	2569.9	995	0.65957	0.791895
5-4-2-0-1	2350.83	875	0.52416	0.617882		5-4-0-0-0	1622.58	884	0.97797	1.10205
5-4-0-0-2	1914.7	845	0.53192	0.652901		6-5-2-0-1	2715.96	833	0.61948	0.78079
6-4-0-0-3	2222.81	745	0.52866	0.615362		6-5-3-0-1	3007.06	808	0.60135	0.702498
6-5-2-0-0	2569.9	666	0.48453	0.559253		6-5-1-0-0	2278.81	604	0.780625	0.897047
6-4-1-0-2	2367.85	665	0.56994	0.63118		5-4-1-0-2	2205.79	509	0.66286	0.81579
5-4-0-0-0	1622.58	657	0.87186	1.05395		5-4-0-0-1	1768.64	490	0.93889	1.13957
6-4-0-0-1	1930.69	632	0.679965	0.758484		5-5-1-0-1	2262.81	486	0.740005	1.01451
6-5-3-0-0	2861	545	0.43878	0.503388		6-5-1-0-1	2424.87	482	0.596535	0.818339
4-5-0-0-4	2247.84	502	0.378865	0.45383		4-3-1-0-0	1548.54	454	0.79546	0.959176
4-4-2-0-1	2188.78	462	0.477025	0.589698		5-5-2-0-1	2553.91	409	0.40844	0.544961
4-4-1-0-1	1897.68	454	0.504	0.630879		4-4-1-0-1	1897.68	404	0.45834	0.631529
6-5-2-0-1	2715.96	448	0.42969	0.522062		6-3-1-0-0	1872.65	329	0.84602	0.983215
6-5-3-0-1	3007.06	427	0.43419	0.49288		6-4-1-0-1	2221.79	293	0.64712	0.725714
6-4-1-0-0	2075.73	422	0.580835	0.748579		9-2-0-0-0	1864.63	274	1.36331	1.4073
6-5-1-0-0	2278.81	402	0.595505	0.696302		5-4-0-0-2	1914.7	269	0.7015	0.848959
5-5-1-0-1	2262.81	400	0.784575	0.931194		4-4-2-0-1	2188.78	259	0.44819	0.500934
7-4-0-0-1	2092.75	395	0.40017	0.518507		6-4-0-0-1	1930.69	235	0.78622	0.89334
5-4-0-0-3	2060.76	362	0.518895	0.670752		5-5-0-0-1	1971.72	216	0.99979	1.26376
5-4-0-0-1	1768.64	353	0.81482	0.998931		5-5-1-0-0	2116.76	209	0.71595	0.976903
5-4-1-0-3	2351.85	346	0.46759	0.534963		7-6-2-0-0	2935.04	203	0.61029	0.670405
7-4-0-0-2	2238.8	318	0.508055	0.600352		6-4-1-0-0	2075.73	193	0.5791	0.869038
6-3-0-0-3	2019.73	308	0.53824	0.595415		6-5-2-0-2	2862.02	193	0.533	0.668862
6-5-1-0-1	2424.87	302	0.52161	0.652738		4-4-0-0-1	1606.59	187	0.50545	0.811047
6-5-0-0-2	2279.83	300	0.75661	0.95412		4-3-0-0-0	1257.45	177	0.73257	0.853603
4-4-1-0-3	2189.8	283	0.33136	0.415617		7-6-3-0-0	3226.13	169	0.5022	0.56214
5-4-0-0-4	2206.81	280	0.49244	0.595871		3-3-1-0-0	1386.49	162	0.58791	0.791666
5-3-0-0-2	1711.62	277	0.7453	0.772505		4-4-1-0-0	1751.62	155	0.66808	0.709357
7-5-1-0-1	2586.92	276	0.45383	0.531404		3-9-0-0-1	2459.93	146	1.12303	1.10309
7-5-0-0-3	2587.94	275	0.40964	0.503826		7-6-2-0-1	3081.09	146	0.64565	0.681675
5-4-0-0-5	2352.87	261	0.82081	0.878225		5-6-1-0-0	2319.84	145	0.53043	0.730459
4-4-1-0-0	1751.62	252	0.65357	0.778998		7-5-1-0-1	2586.92	142	0.5508	0.638487
4-4-0-0-4	2044.76	249	0.5125	0.63756		7-5-2-0-2	3024.07	141	0.49756	0.622636
5-5-0-0-3	2263.83	249	0.44949	0.600525		4-3-1-0-1	1694.6	139	0.64919	0.867307
5-6-1-0-0	2319.84	247	0.46003	0.545858		4-3-0-0-1	1403.51	135	0.62301	0.917716
7-4-0-0-3	2384.86	239	0.4625	0.552011		7-6-3-0-1	3372.19	132	0.50547	0.574378
6-4-2-0-0	2366.83	234	0.461905	0.54897		6-5-2-0-3	3008.08	129	0.5279	0.625811
7-5-1-0-2	2732.98	234	0.38948	0.474716		5-4-1-0-3	2351.85	123	0.51364	0.614344
6-5-1-0-2	2570.93	222	0.427215	0.50889		6-5-0-0-1	2133.77	116	0.801275	0.958302
6-4-0-0-0	1784.63	217	0.4752	0.698616		7-5-2-0-1	2878.02	110	0.452015	0.543108
3-9-0-0-1	2459.93	216	0.714355	0.815901		4-5-1-0-1	2100.76	109	0.41377	0.62637
5-6-0-0-0	2028.74	214	0.5966	0.789813		7-5-1-0-2	2732.98	108	0.56851	0.646737
7-4-1-0-0	2237.78	214	0.64971	0.742988		6-5-1-0-2	2570.93	107	0.57211	0.777671
3-6-0-0-5	2434.92	211	0.58322	0.558745		5-2-0-0-0	1216.42	106	0.60178	0.972029
4-4-0-0-3	1898.7	210	0.303865	0.447096		7-6-1-0-0	2643.94	103	0.6901	0.743723
7-5-2-0-2	3024.07	210	0.44448	0.489352		5-3-1-0-0	1710.6	102	0.75383	0.862972
4-3-1-0-0	1548.54	209	0.61088	0.718723		5-5-2-0-0	2407.85	102	0.45641	0.612506
5-5-0-0-1	1971.72	209	0.94357	1.10996		7-6-1-0-1	2790	100	0.611485	0.648682
3-2-0-0-0	892.317	207	0.50307	0.529338		3-2-0-0-0	892.317	92	0.562725	0.604233
4-6-1-0-1	2303.84	207	0.53539	0.543267		5-5-0-0-0	1825.66	92	0.268185	0.87033
7-5-2-0-1	2878.02	207	0.42355	0.473017		10-7-1-0-1	3479.24	91	1.28092	1.1618
4-9-0-0-0	2475.92	198	0.495795	0.547395		4-5-0-0-1	1809.67	91	0.5441	0.854422
6-5-0-0-3	2425.89	195	0.35359	0.519512		6-5-0-0-2	2279.83	91	1.10177	1.37978
5-5-2-0-1	2553.91	192	0.467965	0.5605		5-6-2-0-0	2610.93	90	0.37951	0.526714
7-5-1-0-3	2879.04	192	0.4691	0.505389		5-4-0-0-3	2060.76	88	0.558575	0.698446
6-5-2-0-2	2862.02	189	0.43706	0.499267		8-2-0-0-0	1702.58	87	0.8232	0.982474
5-3-1-0-0	1710.6	187	0.86032	0.984337		6-4-0-0-2	2076.75	85	0.80342	1.04524
6-6-0-0-0	2190.79	185	0.36873	0.504422		3-3-0-0-0	1095.4	82	0.340685	0.453784
5-6-0-0-1	2174.8	184	0.413885	0.485056		4-5-2-0-0	2245.8	81	0.35637	0.425353
5-5-1-0-0	2116.76	183	0.51875	0.750758		4-2-0-0-1	1200.43	79	0.25523	0.283912
4-4-0-0-1	1606.59	181	0.3766	0.607478		3-4-1-0-3	2027.75	78	0.78132	0.859255
6-3-1-0-0	1872.65	179	0.69189	0.774133		7-6-4-0-0	3517.23	76	0.60795	0.631548
4-6-0-0-3	2304.86	178	0.430295	0.519651		6-5-1-0-3	2716.98	75	0.43041	0.562064
3-8-0-0-0	2110.79	172	0.301845	0.457699		6-2-0-0-0	1378.48	74	0.34096	0.562704
5-6-0-0-2	2320.86	171	0.4499	0.538624		6-5-0-0-0	1987.71	73	0.7162	0.927712
3-4-1-0-2	1881.69	169	0.44505	0.687813		3-3-1-0-1	1532.55	72	0.403175	0.513615
6-5-2-0-3	3008.08	168	0.4654	0.51295		9-4-0-0-0	2270.79	72	0.559275	0.647195
4-6-0-0-1	2012.75	167	0.67553	0.665425		3-3-0-0-1	1241.45	71	0.40648	0.559855
7-4-0-0-0	1946.69	167	0.45444	0.645533		6-4-2-0-0	2366.83	71	0.38502	0.530577
7-5-0-0-2	2441.88	166	0.49141	0.606358		5-3-0-0-1	1565.56	70	0.34382	0.447983
3-9-0-0-0	2313.87	164	0.522265	0.637497		12-2-0-0-0	2350.79	69	0.40817	0.557832
4-3-2-0-2	2131.76	161	0.47762	0.555844		5-4-0-0-4	2206.81	68	0.66204	0.744963
6-5-1-0-3	2716.98	161	0.41793	0.48776		10-6-1-0-1	3276.16	67	0.60359	0.855859
6-6-0-0-1	2336.85	161	0.37118	0.461987		7-6-4-0-1	3663.29	67	0.63534	0.634702
7-5-0-0-1	2295.82	158	0.537675	0.675445		7-2-0-0-1	1686.59	66	0.56961	0.709504
5-6-0-0-3	2466.91	157	0.3742	0.471409		10-7-0-0-1	3188.14	65	1.08498	1.31299
3-3-1-0-0	1386.49	155	0.45242	0.607136		6-4-1-0-2	2367.85	64	0.58701	0.653915
8-5-0-0-4	2896.05	154	0.36743	0.459926		4-4-2-0-2	2334.84	60	0.391455	0.423542
4-5-0-0-2	1955.72	153	0.45471	0.590558		7-5-0-0-2	2441.88	58	0.570095	0.663237
6-5-0-0-0	1987.71	153	0.78569	0.957084		4-5-0-0-2	1955.72	56	0.42532	0.689021
4-7-0-0-1	2215.82	152	0.425565	0.522232		4-7-0-0-3	2507.94	56	0.63722	0.59422
3-4-1-0-1	1735.63	148	0.35281	0.623294		7-6-2-0-2	3227.15	56	0.381575	0.465974
3-7-0-0-4	2491.95	148	0.465545	0.652484		7-6-3-0-2	3518.25	56	0.54143	0.60585
4-5-1-0-2	2246.82	148	0.43477	0.500769		5-5-3-0-1	2845.01	55	0.42716	0.405454
6-4-1-0-3	2513.9	148	0.53537	0.559586		6-4-0-0-3	2222.81	55	0.47495	0.575952
6-5-0-0-1	2133.77	148	0.51793	0.72371		5-2-0-0-1	1362.48	54	0.38929	0.516215
4-4-2-0-2	2334.84	147	0.44625	0.532304		6-5-3-0-2	3153.12	54	0.48331	0.591977
6-3-0-0-1	1727.61	146	0.5628	0.700605		6-5-0-0-3	2425.89	53	0.50719	0.733092
3-4-1-0-3	2027.75	143	0.48975	0.593949		6-6-1-0-1	2627.95	53	0.36351	0.507581
3-8-0-0-1	2256.85	143	0.24988	0.32659		4-7-1-0-0	2360.86	52	0.261245	0.34575
4-6-0-0-0	1866.69	143	0.45157	0.720991		5-4-0-1-1	2075.9	52	0.293155	0.299962
5-7-0-0-0	2231.82	139	0.38082	0.450911		11-7-1-0-1	3641.29	51	0.81033	0.88582
5-3-1-0-2	2002.71	137	0.64643	0.64649		6-5-1-0-4	2863.04	51	0.51301	0.523223
4-4-0-0-2	1752.64	135	0.35766	0.505384		5-6-0-0-0	2028.74	49	0.63641	0.828713
4-3-0-0-1	1403.51	134	0.37364	0.571285		6-3-0-0-2	1873.67	49	0.48071	0.620439
7-4-1-0-1	2383.84	134	0.46156	0.537565		7-6-0-0-0	2352.85	49	0.53553	0.637324
3-4-0-0-0	1298.48	133	0.433	0.502939		4-3-0-0-2	1549.57	48	0.45874	0.611074
3-6-0-0-4	2288.87	130	0.50284	0.564962		4-4-2-0-0	2042.72	48	0.3625	0.426406
3-6-2-0-1	2432.88	130	0.427085	0.459488		4-5-2-0-3	2683.97	48	0.4475	0.550065
3-7-0-0-0	1907.71	130	0.36314	0.528671		4-6-0-0-2	2158.8	48	0.479365	1.19461
4-3-0-0-2	1549.57	129	0.61814	0.722019		5-5-0-0-2	2117.78	48	0.705885	0.834714
3-7-0-0-2	2199.83	128	0.368365	0.542824		5-3-0-0-2	1711.62	47	0.67796	0.779407
3-5-1-0-0	1792.65	126	0.55876	0.546207		5-5-3-0-2	2991.06	47	0.41594	0.419598
3-7-0-0-5	2638	126	0.55991	0.627499		7-2-0-0-0	1540.53	47	0.86661	0.890863
5-3-0-0-0	1419.5	126	0.500235	0.719028		8-6-2-0-1	3243.15	47	0.47365	0.472132
5-5-0-0-2	2117.78	125	0.55959	0.767524		5-3-0-0-0	1419.5	46	0.33244	0.548545
7-6-2-0-0	2935.04	123	0.44292	0.50302		5-4-0-0-5	2352.87	46	0.76741	0.867103
4-4-1-0-2	2043.74	122	0.454825	0.537141		5-5-0-0-3	2263.83	46	0.6138	0.858381
5-7-0-0-2	2523.94	122	0.31671	0.373617		8-3-0-0-0	1905.66	46	0.293075	0.33173
4-5-0-0-3	2101.78	121	0.47414	0.545193		8-6-1-0-1	2952.05	46	0.659075	0.660283
4-6-0-0-4	2450.92	121	0.49002	0.537951		6-2-0-0-1	1524.53	45	0.30906	0.51875
4-7-0-0-0	2069.77	121	0.29907	0.412327		6-4-0-0-0	1784.63	45	0.4287	0.602918
5-5-0-0-4	2409.89	120	0.479935	0.595292		11-2-0-0-0	2188.74	44	0.40947	0.642062
6-7-0-0-0	2393.87	119	0.31919	0.461236		4-5-1-0-3	2392.88	44	0.51885	0.637867
3-7-0-0-1	2053.77	118	0.449015	0.549343		4-5-0-0-3	2101.78	43	0.33179	0.464901
6-2-0-0-0	1378.48	117	0.37425	0.536574		6-6-0-0-0	2190.79	43	0.45921	0.652113
4-9-0-0-1	2621.98	116	0.408125	0.513522		4-4-0-0-2	1752.64	42	0.42934	0.468866
5-3-0-0-3	1857.68	116	0.57188	0.633004		5-3-2-0-0	2001.69	42	0.351365	0.521239
4-2-0-0-1	1200.43	115	0.26463	0.511665		5-5-1-0-2	2408.87	42	0.39672	0.875427
4-3-0-0-0	1257.45	115	0.54501	0.655332		5-5-1-0-3	2554.93	41	0.34603	0.382761
5-6-0-0-4	2612.97	115	0.33847	0.429646		NNH(HN(HEX&sulfate))(HNHS)	1993.63	41	0.48134	0.586275
3-5-1-0-3	2230.82	114	0.36303	0.455413		3-4-2-0-0	1880.67	40	0.26863	0.321469
6-3-0-0-2	1873.67	114	0.5158	0.638371		4-4-1-0-3	2189.8	40	0.280705	0.406631
4-6-0-0-2	2158.8	112	0.442145	0.464851		6-3-1-0-1	2018.71	40	0.524915	0.538531
4-7-0-0-5	2800.06	112	0.37347	0.42894		8-7-1-0-1	3155.13	40	0.388205	0.432901
7-6-0-0-1	2498.9	111	0.58727	0.63451		3-4-1-0-2	1881.69	39	0.45325	0.731795
6-3-2-0-2	2455.86	110	0.39347	0.415178		6-3-0-0-0	1581.56	39	0.64915	0.958069
6-5-0-0-4	2571.95	110	0.393165	0.526763		6-7-1-0-3	3123.14	39	0.27986	0.407859
3-7-0-0-3	2345.89	109	0.50761	0.57932		11-7-0-0-1	3350.19	38	1.24069	1.18629
6-6-0-0-2	2482.91	108	0.37783	0.451542		7-5-0-0-1	2295.82	38	0.688145	0.699417
4-5-0-0-1	1809.67	107	0.38249	0.620949		8-6-0-0-1	2660.96	38	0.443945	0.496256
5-5-2-0-0	2407.85	106	0.298835	0.407929		3-4-0-0-1	1444.53	37	0.34297	0.521677
6-3-2-0-0	2163.75	104	0.468905	0.528211		5-7-0-0-2	2523.94	37	0.3274	0.536984
7-5-1-0-0	2440.86	104	0.383655	0.530921		6-6-1-0-0	2481.89	37	0.30517	0.429569
7-5-0-0-0	2149.77	102	0.39765	0.550544		8-6-2-0-2	3389.21	37	0.5105	0.549489
3-5-0-0-4	2085.79	101	0.34808	0.455327		8-7-0-0-1	2864.04	37	0.56448	0.644475
4-4-2-0-3	2480.89	101	0.38539	0.465759		N(NH(HN(HEX&n-acetyl&sulfate))(HH))(F)	1686.54	37	0.28649	0.303734
3-4-0-0-2	1590.59	100	0.26346	0.359613		N(NH(HN(HEX&sulfate))(HNHS))(F)	2139.69	37	0.38377	0.572851
5-2-0-0-1	1362.48	100	0.32467	0.404694		3-4-1-0-1	1735.63	36	0.43391	0.590458
5-3-2-0-1	2147.75	100	0.4616	0.48882		8-6-4-0-3	4117.45	36	1.23541	1.05324
3-3-1-0-1	1532.55	99	0.29648	0.385603		4-5-1-0-4	2538.94	35	0.44204	0.500061
3-5-0-0-0	1501.56	99	0.47166	0.501628		5-3-1-0-1	1856.66	35	0.6273	0.604203
3-4-0-0-3	1736.65	98	0.410255	0.5683		7-5-2-0-0	2731.96	35	0.34308	0.422148
4-5-1-0-1	2100.76	98	0.73718	1.0049		NNH(HN(HEX&n-acetyl&sulfate))(H)	1378.43	35	0.25228	0.275283
5-7-0-0-4	2816.05	97	0.30101	0.343154		10-6-0-0-1	2985.06	34	0.442345	0.727543
8-5-1-0-1	2748.97	97	0.52129	0.540438		4-5-1-0-2	2246.82	34	0.53708	0.574374
3-3-0-0-1	1241.45	96	0.40201	0.534484		6-7-3-0-0	3267.16	34	0.61217	0.664501
4-7-0-0-3	2507.94	96	0.398965	0.465083		9-4-0-0-1	2416.85	34	0.421265	0.481013
5-2-0-0-0	1216.42	95	0.36665	0.51901		10-2-0-0-0	2026.69	33	0.35813	0.493175
3-5-0-0-1	1647.61	94	0.39551	0.526633		6-4-2-0-4	2951.06	33	0.72486	0.681554
4-6-1-0-4	2742.01	94	0.42678	0.452302		3-7-0-0-2	2199.83	32	0.29304	0.413976
5-6-2-0-4	3195.16	94	0.442705	0.475878		4-4-0-0-3	1898.7	32	0.460475	0.709047
4-3-1-0-1	1694.6	93	0.35904	0.53743		5-6-1-0-1	2465.89	32	0.34404	0.418714
4-7-0-0-2	2361.88	93	0.32332	0.462262		9-6-0-0-4	3261.18	32	0.901615	0.722838
7-6-1-0-0	2643.94	93	0.41794	0.475172		4-6-0-0-4	2450.92	31	0.42164	0.49994
8-5-1-0-0	2602.91	93	0.40273	0.48067		5-6-0-0-3	2466.91	31	0.30295	0.383947
8-6-3-0-0	3388.19	93	0.25828	0.27023		6-3-2-0-1	2309.8	31	0.26178	0.321791
3-5-1-0-2	2084.77	92	0.475585	0.692168		4-5-1-0-0	1954.7	30	0.565625	0.640919
6-7-0-0-1	2539.93	92	0.305665	0.378458		4-5-2-0-1	2391.86	30	0.28597	0.397461
7-6-3-0-0	3226.13	92	0.364055	0.406925		5-4-2-0-4	2789	30	0.338205	0.468459
9-2-0-0-0	1864.63	91	0.5671	0.900348		7-5-1-0-0	2440.86	30	0.42862	0.571031
6-3-0-0-0	1581.56	90	0.348675	0.691238		N(NH(HNH)((HEX&phosphate)))(F)	1483.47	30	0.1973	0.258141
3-6-0-0-2	1996.75	89	0.31732	0.464599		3-6-2-0-1	2432.88	29	1.28784	1.45742
3-6-1-0-2	2287.84	89	0.38569	0.588821		4-6-1-0-1	2303.84	29	0.29875	0.341447
4-2-0-0-0	1054.37	89	0.41187	0.517885		5-4-2-0-2	2496.89	29	0.43612	0.641613
8-5-0-0-0	2311.82	89	0.48649	0.664827		5-6-0-0-1	2174.8	29	0.50826	0.50342
4-4-0-0-0	1460.53	88	0.664405	0.783426		7-4-1-0-3	2675.96	29	0.34137	0.561897
7-3-0-0-1	1889.67	88	0.566265	0.653859		8-6-1-0-2	3098.11	29	0.72411	0.637967
8-5-0-0-1	2457.88	88	0.38543	0.508002		9-6-1-0-1	3114.1	29	0.37308	0.432164
4-5-1-0-0	1954.7	87	0.37778	0.484926		3-6-1-0-1	2141.79	28	0.405515	0.551493
5-4-1-0-4	2497.91	87	0.59676	0.68964		4-7-2-0-0	2651.96	28	0.2366	0.360071
8-2-0-0-0	1702.58	87	0.47301	0.716596		6-3-2-0-2	2455.86	28	0.313935	0.422429
5-5-1-0-4	2700.99	86	0.3455	0.454544		9-7-0-0-1	3026.09	28	0.65116	0.813494
4-3-2-0-1	1985.7	85	0.28991	0.392232		NNH(HN(HEX&n-acetyl&sulfate))(HH)	1540.49	28	0.2644	0.276381
4-6-2-0-0	2448.88	85	0.37474	0.478899		3-4-1-0-0	1589.57	27	0.31183	0.336785
4-7-0-0-4	2654	85	0.35456	0.415703		4-2-0-0-0	1054.37	27	0.30561	0.447988
7-2-0-0-0	1540.53	85	0.314	0.515712		4-6-2-0-0	2448.88	27	0.53676	0.557252
3-4-1-0-0	1589.57	84	0.293615	0.352491		6-7-3-0-1	3413.22	27	0.59784	0.581971
5-3-0-0-1	1565.56	84	0.585565	0.733238		7-7-4-0-0	3720.31	27	0.37623	0.410299
5-5-0-0-0	1825.66	84	0.5881	0.909611		10-8-1-0-4	4120.49	26	0.977165	0.949944
6-2-0-0-1	1524.53	84	0.25232	0.391661		5-3-2-0-2	2293.81	26	0.59545	0.653082
4-5-2-0-0	2245.8	83	0.28748	0.396858		6-3-2-0-0	2163.75	26	0.53772	0.552529
9-4-0-0-0	2270.79	83	0.26908	0.375527		6-5-2-0-4	3154.14	26	0.444285	0.451003
5-5-1-0-2	2408.87	82	0.39178	0.59523		4-3-2-0-1	1985.7	25	0.41702	0.485643
6-6-1-0-0	2481.89	82	0.379995	0.538985		4-4-1-0-2	2043.74	25	0.3276	0.373958
7-5-2-0-0	2731.96	82	0.429275	0.493662		5-2-0-0-2	1508.54	25	0.32743	0.369983
8-5-1-0-2	2895.03	81	0.44489	0.466987		6-4-1-0-3	2513.9	25	0.44381	0.473205
8-6-2-0-1	3243.15	81	0.29804	0.34607		6-7-0-0-2	2685.99	25	0.31846	0.420574
8-8-0-0-4	3505.29	81	0.39018	0.467548		6-7-0-0-4	2978.1	25	0.31559	0.330281
4-5-1-0-3	2392.88	80	0.37055	0.443376		8-7-0-0-0	2717.98	25	0.63971	0.755005
5-6-2-0-0	2610.93	80	0.452795	0.453813		9-6-0-0-3	3115.13	25	0.64056	0.647932
6-5-0-0-7	3010.12	80	0.308675	0.396982		3-6-0-0-0	1704.63	24	0.2618	0.714919
7-6-2-0-1	3081.09	80	0.38272	0.465116		3-9-0-0-0	2313.87	24	0.449975	0.821862
4-4-2-0-0	2042.72	79	0.37729	0.457306		6-6-0-0-2	2482.91	24	0.30024	0.427007
8-2-0-0-1	1848.64	79	0.46572	0.658357		6-7-0-0-0	2393.87	24	0.40557	0.515471
5-8-0-0-1	2580.96	78	0.33653	0.414232		6-7-0-0-1	2539.93	24	0.353765	0.435563
3-3-0-0-0	1095.4	77	0.30728	0.37277		7-5-0-0-3	2587.94	24	0.3812	0.450667
3-4-0-0-1	1444.53	77	0.29038	0.43292		3-3-1-0-2	1678.61	23	0.37088	0.385061
4-7-1-0-1	2506.92	77	0.16592	0.278453		3-4-0-0-0	1298.48	23	0.39015	0.383362
4-8-0-0-0	2272.85	77	0.33231	0.483261		4-4-2-0-3	2480.89	23	0.41859	0.476655
5-3-2-0-0	2001.69	77	0.46843	0.783124		4-6-0-0-0	1866.69	23	0.27194	0.329961
6-3-1-0-1	2018.71	77	0.47595	0.617948		5-3-2-0-1	2147.75	23	0.6261	0.580286
7-7-0-0-3	2994.1	77	0.36302	0.385798		5-5-2-0-2	2699.97	23	0.32783	0.333573
5-2-0-0-2	1508.54	76	0.31417	0.344705		6-3-0-0-3	2019.73	23	0.24796	0.299385
3-6-1-0-1	2141.79	75	0.49914	0.61762		6-5-4-0-0	3152.1	23	0.40578	0.521144
6-5-1-0-4	2863.04	74	0.30647	0.386016		7-4-1-0-2	2529.9	23	0.32136	0.381007
3-5-0-0-3	1939.73	73	0.45387	0.52258		8-2-0-0-1	1848.64	23	0.40426	0.699248
4-5-0-0-0	1663.61	73	0.28692	0.48514		8-7-1-0-0	3009.07	23	0.36448	0.514866
4-7-1-0-0	2360.86	73	0.4574	0.545933		9-3-0-0-0	2067.71	23	0.45959	0.525157
5-4-3-0-0	2495.87	73	0.38038	0.460932		NNH(H(NHS)(N(HEX&sulfate)))(HNH)	2358.77	23	0.53757	0.612015
3-5-0-0-2	1793.67	72	0.428665	0.514885		NNH(HN(HEX&n-acetyl&sulfate))(HN(HEX&n-acetyl&sulfate))	1864.55	23	0.42277	0.506258
4-3-0-0-3	1695.62	72	0.382885	0.562022		3-3-0-0-2	1387.51	22	0.28188	0.347975
5-3-1-0-1	1856.66	72	0.512485	0.675044		3-4-0-0-3	1736.65	22	0.451685	0.633045
5-4-2-0-2	2496.89	72	0.433205	0.489244		3-6-0-0-3	2142.81	22	0.46373	0.604897
5-6-1-0-1	2465.89	72	0.51362	0.545863		5-5-0-0-4	2409.89	22	0.43465	0.482075
4-5-1-0-4	2538.94	71	0.38362	0.476459		6-6-0-0-3	2628.97	22	0.263375	0.29269
4-6-2-0-4	3033.11	71	0.23863	0.326507		6-6-2-0-1	2919.04	22	0.33685	0.371921
5-6-1-0-5	3050.13	71	0.28773	0.354787		6-7-1-0-1	2831.03	22	0.364635	0.400145
8-3-0-0-0	1905.66	71	0.29603	0.35835		8-6-0-0-4	3099.13	22	0.391915	0.441556
3-2-0-0-1	1038.38	70	0.248045	0.359435		8-6-3-0-1	3534.24	22	0.50304	0.690177
3-6-0-0-1	1850.69	70	0.27224	0.475534		9-7-0-0-3	3318.2	22	0.391615	0.583306
4-6-1-0-0	2157.78	70	0.58354	0.644441		10-8-0-0-1	3391.22	21	0.30998	0.556381
8-8-0-0-1	3067.12	70	0.36035	0.403511		4-3-0-0-3	1695.62	21	0.25659	0.54444
5-5-2-0-4	2992.08	69	0.47244	0.442052		4-9-0-0-0	2475.92	21	0.54337	1.00267
9-5-0-0-1	2619.93	68	0.3841	0.438317		6-10-0-0-0	3003.11	21	0.35609	0.476171
6-6-1-0-1	2627.95	67	0.30255	0.372238		6-3-1-0-2	2164.77	21	0.41367	0.46135
7-4-1-0-3	2675.96	67	0.27779	0.375828		6-7-2-0-1	3122.12	21	0.29504	0.326384
9-2-0-0-1	2010.69	67	0.55815	0.785763		4-4-0-0-0	1460.53	20	0.30279	0.507698
9-6-0-0-2	2969.07	67	0.39523	0.514552		4-7-0-0-0	2069.77	20	0.25574	0.324158
5-4-1-1-1	2366.99	66	0.54523	0.657198		6-5-0-0-4	2571.95	20	0.853595	0.879486
7-3-0-0-0	1743.61	66	0.4183	0.633937		7-4-0-0-2	2238.8	20	0.38627	0.533818
9-6-0-0-3	3115.13	66	0.3944	0.43163		3-5-0-0-3	1939.73	19	0.50004	0.490399
7-6-0-0-2	2644.96	65	0.31628	0.494074		3-5-1-0-2	2084.77	19	0.3699	0.572459
4-5-2-0-1	2391.86	64	0.390555	0.474403		3-5-1-0-3	2230.82	19	0.43716	0.625034
5-5-1-0-3	2554.93	64	0.31023	0.463127		4-7-0-0-4	2654	19	0.29787	0.322193
3-3-1-0-2	1678.61	63	0.24393	0.324287		5-6-0-0-2	2320.86	19	0.29889	0.433806
4-6-0-0-5	2596.98	63	0.43991	0.520981		5-6-1-0-2	2611.95	19	0.57691	0.627715
3-6-0-0-3	2142.81	62	0.414765	0.512102		6-6-2-0-2	3065.1	19	0.35848	0.358147
4-5-2-0-3	2683.97	62	0.427925	0.493577		6-7-1-0-4	3269.2	19	0.29896	0.427715
4-6-1-0-2	2449.9	62	0.39393	0.491655		7-4-2-0-2	2820.99	19	0.3639	0.403302
4-6-1-0-5	2888.07	62	0.382605	0.422872		7-6-3-0-3	3664.31	19	0.49651	0.698552
5-6-1-0-4	2904.07	62	0.37358	0.436185		7-7-2-0-0	3138.12	19	0.42655	0.498652
6-7-0-0-3	2832.05	62	0.254755	0.339073		8-7-0-0-2	3010.09	19	0.3976	0.504193
9-5-0-0-0	2473.87	62	0.27899	0.344282		8-8-0-0-1	3067.12	19	0.65245	0.634413
5-7-0-0-1	2377.88	61	0.31069	0.422162		3-2-0-0-1	1038.38	18	0.312045	0.404266
3-5-1-0-1	1938.71	60	0.3643	0.532836		3-8-0-0-0	2110.79	18	0.271935	0.329136
3-6-0-0-0	1704.63	60	0.296985	0.458398		4-5-2-0-2	2537.91	18	0.42845	0.446701
5-5-0-0-5	2555.95	60	0.39989	0.527597		4-6-0-0-3	2304.86	18	0.29346	0.376998
5-5-3-0-1	2845.01	60	0.478165	0.49811		4-6-1-0-4	2742.01	18	0.25832	0.290821
6-4-2-0-1	2512.88	60	0.350275	0.492271		4-6-2-0-1	2594.94	18	0.25743	0.359328
9-3-0-0-0	2067.71	60	0.406075	0.438568		4-7-2-0-2	2944.07	18	0.453755	0.45827
6-4-1-0-4	2659.96	59	0.37386	0.449456		4-8-0-0-0	2272.85	18	1.20955	1.13677
6-6-0-0-3	2628.97	59	0.33855	0.450412		5-4-3-0-3	2934.04	18	0.50709	0.598867
6-6-0-0-5	2921.08	59	0.28532	0.477711		5-7-0-0-1	2377.88	18	0.259705	0.293993
7-6-0-0-3	2791.02	59	0.39539	0.47988		5-7-1-0-3	2961.09	18	0.60139	0.561201
5-3-2-0-2	2293.81	58	0.35374	0.410808		6-6-0-0-1	2336.85	18	0.363685	0.645448
7-6-1-0-1	2790	58	0.36935	0.477215		6-7-2-0-3	3414.24	18	0.61738	0.625648
8-6-0-0-3	2953.07	58	0.526435	0.522258		7-3-0-0-0	1743.61	18	0.349535	0.382059
5-7-2-0-2	3106.13	56	0.378955	0.409781		8-5-0-0-4	2896.05	18	0.544345	0.609429
10-2-0-0-0	2026.69	55	0.27398	0.567923		N(NH(HN(HEX&n-acetyl&sulfate))(HN(HEX&sulfate)))(F)	1969.58	18	0.33706	0.336801
4-3-1-0-2	1840.66	55	0.35873	0.445331		10-7-1-0-4	3917.41	17	0.45597	0.471792
4-3-2-0-0	1839.64	55	0.34969	0.465833		3-4-0-0-2	1590.59	17	0.37934	0.391527
5-7-0-0-3	2669.99	55	0.28704	0.328381		4-6-2-0-3	2887.05	17	0.4349	0.471471
4-7-1-0-2	2652.98	54	0.382485	0.442146		5-3-1-0-2	2002.71	17	0.26934	0.284109
6-4-2-0-3	2805	54	0.42145	0.415448		5-6-2-0-1	2756.99	17	0.28624	0.288906
6-6-0-0-4	2775.02	54	0.27573	0.377832		N(NH(HNHNH(NON|a|keto|d&amino))(HN(F)(H)))(F)	2544.91	17	0.30298	0.40244
6-7-0-0-4	2978.1	54	0.291975	0.325131		3-7-0-0-0	1907.71	16	0.288835	0.379199
7-2-0-0-1	1686.59	54	0.371015	0.501573		4-5-0-0-4	2247.84	16	0.26401	0.302177
9-4-0-0-1	2416.85	54	0.421585	0.471479		5-4-3-0-1	2641.93	16	0.612145	0.613308
3-3-0-0-2	1387.51	53	0.26588	0.406669		5-6-2-0-4	3195.16	16	0.4062	0.447358
4-6-2-0-5	3179.17	53	0.26148	0.345745		5-8-0-0-0	2434.9	16	0.569705	0.616774
5-7-1-0-0	2522.92	53	0.36334	0.388605		6-3-0-0-1	1727.61	16	0.43411	0.468149
6-3-1-0-2	2164.77	53	0.52863	0.561898		6-4-2-0-1	2512.88	16	0.30662	0.30387
8-6-0-0-0	2514.9	53	0.54934	0.58272		6-4-3-0-2	2950.04	16	0.394905	0.415918
4-7-2-0-2	2944.07	52	0.375185	0.481549		6-6-2-0-0	2772.98	16	0.811925	0.778413
5-5-2-0-2	2699.97	52	0.38177	0.499898		6-7-0-0-3	2832.05	16	0.264935	0.319578
11-2-0-0-0	2188.74	51	0.29866	0.385111		8-6-0-0-2	2807.01	16	0.68228	0.632454
6-4-2-0-2	2658.94	51	0.44271	0.415894		9-6-1-0-0	2968.05	16	0.263565	0.27044
6-7-1-0-4	3269.2	51	0.36416	0.434986		N(NH(HN(HEX&n-acetyl&sulfate))(HN(HEX&n-acetyl&sulfate)))(F)	2010.61	16	0.25882	0.296061
8-6-2-0-3	3535.26	51	0.27802	0.341677		N(NH(HN(HEX&n-acetyl&sulfate))(HN))(F)	1727.57	16	0.24273	0.279789
8-7-0-0-0	2717.98	51	0.41917	0.433724		N(NH(HN(HEX&n-acetyl&sulfate))(HNH))(F)	1889.62	16	0.361055	0.363868
6-5-2-0-4	3154.14	50	0.373555	0.457895		NNH(HN(HEX&n-acetyl&sulfate))(HNH)	1743.57	16	0.26359	0.286141
8-6-0-0-5	3245.19	50	0.416155	0.470519		10-7-2-0-1	3770.33	15	1.03984	0.928437
6-7-1-0-3	3123.14	49	0.27204	0.294248		3-8-0-0-1	2256.85	15	0.28298	0.317525
3-4-2-0-0	1880.67	48	0.259815	0.347384		4-6-0-0-1	2012.75	15	0.23702	0.329213
4-7-2-0-4	3236.19	48	0.241115	0.313146		5-4-4-0-0	2786.96	15	0.48982	0.571453
4-7-2-0-5	3382.25	48	0.41085	0.48556		5-6-0-0-4	2612.97	15	0.43048	0.497974
5-6-1-0-2	2611.95	48	0.426595	0.535222		5-7-1-0-0	2522.92	15	0.3149	0.400389
5-8-0-0-0	2434.9	48	0.27564	0.373638		5-7-1-0-4	3107.15	15	0.36302	0.516413
6-8-0-0-0	2596.95	48	0.558435	0.660447		6-6-1-0-4	3066.12	15	0.33234	0.413783
N(NH(HNHNH(NON|a|keto|d&amino))(HN(F)(H)))(F)	2544.91	48	0.403	0.457457		7-4-2-0-3	2967.05	15	0.31596	0.33601
5-6-0-0-5	2759.03	47	0.23454	0.295859		7-6-0-0-3	2791.02	15	0.30418	0.531658
6-7-0-0-5	3124.16	47	0.17656	0.249352		7-6-1-0-3	3082.12	15	0.49063	0.580863
6-8-0-0-1	2743.01	47	0.33501	0.408886		7-7-0-0-0	2555.93	15	0.40879	0.475441
5-4-3-0-2	2787.98	46	0.449365	0.542292		9-6-1-0-3	3406.22	15	0.48989	0.521641
6-4-2-0-4	2951.06	46	0.537175	0.571879		NNH(HN(HEX&n-acetyl&sulfate))(HN)	1581.51	15	0.29535	0.415784
7-6-0-0-6	3229.19	46	0.507775	0.504108		NNH(HN(HEX&n-acetyl&sulfate))(HNHS)	2034.66	15	0.25211	0.276993
8-4-1-0-0	2399.84	46	0.36169	0.365533		10-8-1-0-2	3828.37	14	1.0555	0.901164
9-6-1-0-4	3552.28	46	0.29238	0.406171		3-5-0-0-2	1793.67	14	0.507765	0.562954
5-4-2-0-4	2789	45	0.374	0.397605		4-7-1-0-1	2506.92	14	0.33008	0.402079
8-6-0-0-1	2660.96	45	0.42344	0.612285		5-7-0-0-4	2816.05	14	0.640875	0.589401
9-7-0-0-0	2880.03	45	0.41908	0.453866		6-6-1-0-3	2920.06	14	0.32583	0.360156
6-6-1-0-3	2920.06	44	0.39074	0.430464		6-9-0-0-0	2800.03	14	0.3185	0.330504
8-6-0-0-4	3099.13	44	0.33307	0.385315		7-3-0-0-1	1889.67	14	0.33755	0.447517
8-7-0-0-1	2864.04	44	0.2906	0.374915		7-6-0-0-1	2498.9	14	0.5036	0.627039
N(NH(HN(HEX&n-acetyl&sulfate))(HH))(F)	1686.54	44	0.308755	0.378653		7-6-1-0-4	3228.17	14	0.693005	0.657466
4-5-2-0-2	2537.91	43	0.39377	0.437844		7-6-2-0-3	3373.21	14	0.34804	0.41758
5-6-2-0-5	3341.22	43	0.39688	0.468068		7-7-0-0-4	3140.16	14	0.44062	0.548141
6-3-2-0-1	2309.8	43	0.38418	0.454473		7-7-1-0-0	2847.02	14	0.660745	0.843614
7-6-3-0-1	3372.19	43	0.44821	0.465476		8-4-1-0-2	2691.95	14	0.433675	0.641864
9-5-1-0-0	2764.97	43	0.26919	0.305782		8-5-0-0-1	2457.88	14	0.53408	0.494254
N(NH(HN(HEX&n-acetyl&sulfate))(HN))(F)	1727.57	43	0.24699	0.291628		8-6-3-0-2	3680.3	14	0.534055	0.582038
NNH(HN(HEX&n-acetyl&sulfate))(H)	1378.43	43	0.22838	0.366062		8-7-2-0-0	3300.17	14	0.396765	0.542541
NNH(HN(HEX&n-acetyl&sulfate))(HH)	1540.49	43	0.25206	0.295969		8-7-2-0-1	3446.23	14	0.383665	0.430686
6-5-3-0-2	3153.12	42	0.3375	0.438558		4-7-1-0-3	2799.04	13	0.4512	0.443497
6-7-1-0-1	2831.03	42	0.232625	0.276605		5-6-2-0-2	2903.05	13	0.35771	0.435832
5-6-1-0-3	2758.01	41	0.31902	0.398252		5-7-2-0-2	3106.13	13	0.29997	0.485643
6-7-1-0-0	2684.97	41	0.42014	0.524349		6-6-0-0-4	2775.02	13	0.34386	0.370893
7-6-0-0-0	2352.85	41	0.33255	0.395442		6-6-1-0-2	2774	13	0.29056	0.4599
8-6-1-0-3	3244.17	41	0.41667	0.445067		6-7-2-0-4	3560.3	13	0.26024	0.319218
9-5-1-0-1	2911.03	41	0.30785	0.380926		7-4-1-0-0	2237.78	13	0.27624	0.315448
4-6-2-0-1	2594.94	40	0.282745	0.303398		7-7-0-0-2	2848.04	13	0.32767	0.506952
4-6-2-0-3	2887.05	40	0.35802	0.425681		7-7-1-0-2	3139.14	13	0.27021	0.490902
4-7-1-0-5	3091.15	40	0.355475	0.461692		8-5-1-0-0	2602.91	13	0.45901	0.610002
5-5-2-0-3	2846.03	40	0.284685	0.351335		8-6-1-0-3	3244.17	13	0.29052	0.343161
7-6-0-0-4	2937.08	40	0.366705	0.417033		9-7-0-0-0	2880.03	13	0.89925	0.94272
8-4-1-0-2	2691.95	40	0.255445	0.287217		10-7-0-0-0	3042.08	12	0.327245	0.354863
8-6-1-0-4	3390.23	40	0.42044	0.47096		3-6-0-0-5	2434.92	12	0.407805	0.568289
9-6-1-0-2	3260.16	40	0.383425	0.428627		3-7-0-0-1	2053.77	12	0.25247	0.299969
4-7-1-0-4	2945.09	39	0.43305	0.545839		3-7-0-0-5	2638	12	0.404785	0.471388
5-7-2-0-1	2960.07	39	0.34839	0.421613		4-3-2-0-0	1839.64	12	0.432695	0.681052
7-7-0-0-4	3140.16	39	0.3042	0.394226		4-4-0-0-4	2044.76	12	0.39126	0.460181
NNH(HN(HEX&sulfate))(HNHS)	1993.63	39	0.29379	0.394854		4-6-2-0-2	2740.99	12	0.27384	0.376167
10-6-0-0-2	3131.12	38	0.30975	0.377421		5-3-0-0-3	1857.68	12	0.251635	0.400377
4-7-2-0-0	2651.96	38	0.365165	0.383194		5-6-1-0-3	2758.01	12	0.31728	0.434985
5-7-1-0-4	3107.15	38	0.506465	0.516518		5-7-2-0-5	3544.3	12	0.339275	0.472348
6-7-0-0-2	2685.99	38	0.32721	0.38878		6-4-1-0-4	2659.96	12	0.334955	0.52976
7-4-2-0-0	2528.88	38	0.321255	0.345996		6-5-0-0-7	3010.12	12	0.83465	0.906943
7-4-2-0-2	2820.99	38	0.363975	0.383626		6-6-0-0-5	2921.08	12	0.29795	0.320412
7-6-1-0-2	2936.06	38	0.3602	0.42316		7-4-2-0-0	2528.88	12	0.407205	0.479362
7-6-4-0-0	3517.23	38	0.430665	0.471257		7-4-3-0-1	2966.03	12	0.262925	0.294247
8-6-1-0-1	2952.05	38	0.299535	0.377268		7-4-3-0-2	3112.09	12	0.47217	0.455373
8-6-1-0-2	3098.11	38	0.494525	0.522095		7-6-0-0-6	3229.19	12	0.46789	0.556009
N(NH(HNHNH(NON|a|keto|d))(HN(F)(H)))(F)	2529.9	38	0.35865	0.413417		7-7-5-0-0	4011.4	12	0.236825	0.300072
NNH(HN(HEX&n-acetyl&sulfate))(HN)	1581.51	38	0.32794	0.392224		8-8-4-0-0	4085.44	12	0.91816	0.846643
4-6-1-0-3	2595.96	37	0.31919	0.413546		8-9-0-0-0	3124.14	12	0.326975	0.439501
4-7-1-0-3	2799.04	37	0.35351	0.389692		9-5-1-0-0	2764.97	12	0.3184	0.326131
6-6-1-0-5	3212.18	37	0.37755	0.448814		10-6-0-0-4	3423.24	11	0.21706	0.234415
8-7-0-0-3	3156.15	37	0.40209	0.444029		10-8-2-0-0	3827.35	11	0.41267	0.633226
8-7-1-0-1	3155.13	37	0.33757	0.571015		12-7-1-0-0	3657.28	11	0.27739	0.286259
9-6-0-0-0	2676.95	37	0.29137	0.36278		3-5-0-0-4	2085.79	11	0.84153	0.734464
9-8-0-0-3	3521.28	37	0.55444	0.784256		3-6-1-0-2	2287.84	11	0.37387	0.421325
NNH(HN(HEX&n-acetyl&sulfate))(HNH)	1743.57	37	0.30144	0.392449		4-6-1-0-0	2157.78	11	1.2443	1.21245
4-3-0-1-1	1710.76	36	0.46626	0.570796		4-7-0-0-5	2800.06	11	0.59082	0.493989
5-4-2-0-3	2642.95	36	0.34713	0.369176		4-7-2-0-1	2798.02	11	0.36592	0.411067
5-4-3-0-1	2641.93	36	0.368425	0.416039		5-4-1-0-4	2497.91	11	0.35095	0.78105
6-6-1-0-2	2774	36	0.35923	0.467952		5-4-3-0-0	2495.87	11	0.36603	0.409225
7-6-1-0-3	3082.12	36	0.326425	0.355942		5-7-1-0-1	2668.97	11	0.3774	0.377015
8-4-1-0-1	2545.89	36	0.329265	0.403173		5-7-2-0-0	2814.01	11	0.26735	0.379088
8-6-3-0-1	3534.24	36	0.25233	0.313649		5-7-2-0-4	3398.24	11	0.60225	0.561825
5-7-0-0-5	2962.11	35	0.2138	0.327704		6-4-2-0-2	2658.94	11	0.27943	0.293623
9-6-0-0-1	2823.01	35	0.35378	0.399259		6-4-3-0-3	3096.09	11	0.43404	0.521977
NNH(HN(HEX&n-acetyl&sulfate))(HNHS)	2034.66	35	0.24669	0.36408		6-5-4-0-1	3298.15	11	0.72088	0.730142
5-4-0-1-1	2075.9	34	0.3286	0.444939		6-6-2-0-3	3211.16	11	0.35428	0.408026
5-4-3-0-3	2934.04	34	0.40736	0.504142		6-7-1-0-2	2977.08	11	0.54376	0.569109
5-7-1-0-1	2668.97	34	0.389545	0.44275		7-4-1-0-1	2383.84	11	0.36096	0.397729
5-7-1-0-3	2961.09	34	0.27948	0.332304		7-5-2-0-3	3170.13	11	0.38911	0.410014
6-7-0-0-6	3270.22	34	0.52574	0.571746		7-6-2-0-4	3519.27	11	0.35844	0.392695
7-6-0-0-5	3083.14	34	0.30757	0.416431		7-7-3-0-0	3429.21	11	0.55254	0.57971
9-6-2-0-1	3405.2	34	0.273075	0.34362		8-6-2-0-4	3681.32	11	0.77564	0.954647
N(NH(HN(HEX&sulfate))(HNHS))(F)	2139.69	34	0.29736	0.41231		9-6-0-0-0	2676.95	11	0.24582	0.390173
5-7-1-0-5	3253.2	33	0.44172	0.536247		9-6-0-0-2	2969.07	11	0.38553	0.436437
7-6-2-0-3	3373.21	33	0.39471	0.467478		10-7-0-0-4	3626.32	10	0.352455	0.424543
9-6-0-0-4	3261.18	33	0.32298	0.370781		10-7-1-0-2	3625.3	10	0.46003	0.415083
N(NH(HN(HEX&n-acetyl&sulfate))(HN(HEX&sulfate)))(F)	1969.58	33	0.21658	0.371615		3-5-0-0-0	1501.56	10	0.336515	0.462127
N(NH(HNH)((HEX&phosphate)))(F)	1483.47	33	0.21663	0.295574		3-5-1-0-1	1938.71	10	0.35167	0.370012
10-8-0-0-1	3391.22	32	0.44894	0.448032		3-6-0-0-4	2288.87	10	0.446235	0.465097
4-6-2-0-2	2740.99	32	0.283905	0.396229		4-3-2-0-2	2131.76	10	0.487655	0.486823
9-7-0-0-1	3026.09	32	0.481855	0.480522		5-5-1-0-4	2700.99	10	0.329085	0.377269
9-7-0-0-2	3172.15	32	0.364235	0.417804		5-5-3-0-0	2698.95	10	0.33249	0.31557
10-6-0-0-0	2839	31	0.2522	0.279379		5-6-2-0-3	3049.1	10	0.378835	0.392822
10-6-0-0-4	3423.24	31	0.49762	0.526778		6-6-3-0-0	3064.08	10	0.31317	0.364718
5-5-3-0-2	2991.06	31	0.34465	0.417055		6-7-2-0-0	2976.06	10	0.523115	0.592501
5-5-3-0-3	3137.12	31	0.33339	0.437163		7-4-0-0-0	1946.69	10	0.24413	0.259763
7-6-3-0-2	3518.25	31	0.34795	0.354907		7-5-1-0-3	2879.04	10	0.332655	0.33644
9-8-1-0-3	3812.38	31	0.9248	0.985358		7-6-4-0-2	3809.34	10	0.49498	0.546767
10-6-0-0-3	3277.18	30	0.21094	0.248188		7-7-1-0-1	2993.08	10	0.530055	0.525756
10-6-0-0-5	3569.29	30	0.44155	0.441219		8-6-0-0-3	2953.07	10	0.28234	0.388469
6-6-1-0-4	3066.12	30	0.230305	0.352221		8-6-2-0-3	3535.26	10	0.474405	0.530351
6-9-0-0-0	2800.03	30	0.322915	0.364954		8-7-1-0-6	3885.42	10	0.34925	0.423264
7-10-0-0-1	3311.22	30	0.3213	0.419404		8-7-3-0-0	3591.26	10	0.32632	0.326714
7-6-4-0-1	3663.29	30	0.387385	0.429743		8-8-2-0-1	3649.31	10	0.33181	0.387804
5-7-2-0-5	3544.3	29	0.39963	0.482322		9-5-0-0-0	2473.87	10	0.490895	0.516469
6-10-0-0-0	3003.11	29	0.28575	0.362574		9-8-0-0-2	3375.23	10	0.36383	0.486838
6-7-2-0-3	3414.24	29	0.28043	0.411228		9-8-1-0-1	3520.26	10	0.3447	0.505583
7-10-0-0-0	3165.16	29	0.25675	0.349914		10-6-0-0-0	2839	9	0.39496	0.508458
7-7-0-0-1	2701.98	29	0.38365	0.493395		10-6-1-0-0	3130.1	9	0.23	0.250651
7-7-0-0-2	2848.04	29	0.39728	0.529957		10-7-0-0-2	3334.2	9	0.43445	0.42542
10-6-0-0-1	2985.06	28	0.3455	0.453856		10-8-0-0-4	3829.39	9	0.3732	0.433111
4-3-0-1-0	1564.71	28	0.17573	0.416113		10-8-1-0-3	3974.43	9	0.31078	0.359283
5-4-4-0-1	2933.02	28	0.452	0.419179		11-8-0-0-0	3407.22	9	0.30237	0.319591
7-5-2-0-3	3170.13	28	0.470485	0.459449		4-5-0-0-0	1663.61	9	0.71791	0.843521
8-6-0-0-2	2807.01	28	0.337875	0.412932		4-7-0-0-1	2215.82	9	0.22136	0.351369
8-8-0-0-5	3651.35	28	0.3587	0.40808		5-4-2-0-3	2642.95	9	0.36158	0.378058
N(NH(HN(HEX&n-acetyl&sulfate))(H))(F)	1524.49	28	0.375485	0.422565		5-6-3-0-1	3048.08	9	0.32117	0.323623
10-10-0-0-1	3797.38	27	0.57705	0.652135		5-7-0-0-5	2962.11	9	0.46929	0.507083
6-6-2-0-1	2919.04	27	0.2603	0.339409		6-5-5-0-0	3443.19	9	0.29429	0.32177
7-7-0-0-5	3286.21	27	0.3353	0.437299		6-7-1-0-0	2684.97	9	0.33967	0.344513
5-4-4-0-0	2786.96	26	0.32406	0.398148		7-5-0-0-0	2149.77	9	0.29249	0.409676
5-7-1-0-2	2815.03	26	0.44678	0.475801		7-6-0-0-2	2644.96	9	0.28728	0.392152
5-7-2-0-4	3398.24	26	0.42697	0.51174		7-6-1-0-2	2936.06	9	0.3796	0.46182
6-7-1-0-2	2977.08	26	0.22945	0.32956		7-7-0-0-3	2994.1	9	0.26905	0.526076
6-7-3-0-0	3267.16	26	0.39722	0.457957		7-7-1-0-6	3723.37	9	0.25269	0.306826
7-8-0-0-1	2905.06	26	0.400635	0.39736		7-7-2-0-1	3284.17	9	0.61075	0.519051
8-6-2-0-4	3681.32	26	0.396175	0.459582		8-5-0-0-0	2311.82	9	0.39251	0.518748
5-6-3-0-1	3048.08	25	0.37596	0.44808		8-5-1-0-1	2748.97	9	0.3205	0.400288
5-7-2-0-3	3252.18	25	0.26519	0.321038		8-7-0-0-4	3302.21	9	0.40621	0.39099
6-6-2-0-2	3065.1	25	0.3279	0.313696		8-8-0-0-3	3359.23	9	0.26362	0.476458
7-7-3-0-0	3429.21	25	0.36876	0.412521		9-6-2-0-1	3405.2	9	0.28455	0.312217
8-6-2-0-2	3389.21	25	0.40508	0.53831		9-7-2-0-0	3462.22	9	0.25509	0.2762
8-8-0-0-3	3359.23	25	0.32378	0.522024		9-8-0-0-3	3521.28	9	0.28387	0.295019
8-8-1-0-1	3358.21	25	0.34456	0.462746		N(NH(HN(HEX&n-acetyl&sulfate))(H))(F)	1524.49	9	0.30361	0.340488
8-9-0-0-0	3124.14	25	0.31684	0.464681		10-7-0-0-3	3480.26	8	0.33236	0.52322
9-6-0-0-5	3407.24	25	0.2823	0.338342		11-6-0-0-0	3001.06	8	0.287765	0.345731
9-6-1-0-3	3406.22	25	0.38481	0.523152		12-7-0-0-0	3366.19	8	0.833305	0.770186
10-7-0-0-0	3042.08	24	0.302565	0.362389		4-7-2-0-4	3236.19	8	0.325925	0.531424
10-8-0-0-2	3537.28	24	0.27914	0.31629		5-5-0-0-5	2555.95	8	1.44683	1.33831
11-8-0-0-1	3553.27	24	0.222385	0.334303		5-5-2-0-3	2846.03	8	0.33324	0.45854
6-11-0-0-0	3206.19	24	0.259415	0.379351		5-7-0-0-0	2231.82	8	0.4205	0.509719
6-4-3-0-2	2950.04	24	0.309725	0.337081		5-7-2-0-3	3252.18	8	0.30813	0.418494
6-9-0-0-1	2946.09	24	0.36546	0.513535		6-4-2-0-3	2805	8	0.29616	0.298745
7-7-1-0-2	3139.14	24	0.220985	0.317206		6-5-3-0-3	3299.17	8	0.328295	0.39116
8-6-1-0-0	2805.99	24	0.27418	0.327664		6-6-1-0-5	3212.18	8	0.53455	0.523103
8-6-3-0-2	3680.3	24	0.52951	0.522193		6-6-4-0-1	3501.23	8	0.891975	0.832466
8-7-1-0-0	3009.07	24	0.391135	0.390958		6-7-1-0-5	3415.26	8	0.547545	0.753153
9-6-1-0-1	3114.1	24	0.2991	0.362994		7-10-0-0-0	3165.16	8	0.26656	0.37993
9-7-1-0-0	3171.13	24	0.398155	0.493779		7-14-0-0-0	3977.48	8	0.31141	0.308731
5-6-2-0-1	2756.99	23	0.32887	0.403172		7-4-0-0-1	2092.75	8	0.384705	0.489451
5-6-2-0-2	2903.05	23	0.2665	0.303221		7-4-0-0-3	2384.86	8	0.34844	0.446669
5-7-2-0-0	2814.01	23	0.25571	0.33215		7-6-0-0-4	2937.08	8	0.38784	0.409901
7-7-1-0-0	2847.02	23	0.32545	0.398856		7-7-2-0-4	3722.35	8	0.524825	0.44125
8-8-2-0-2	3795.36	23	1.19303	1.0085		8-4-1-0-1	2545.89	8	0.453745	0.582043
10-7-1-0-4	3917.41	22	0.30385	0.397849		8-8-1-0-0	3212.15	8	0.38986	0.436465
11-7-1-0-1	3641.29	22	0.37383	0.435251		8-8-1-0-1	3358.21	8	0.30632	0.384565
15-2-0-0-0	2836.95	22	0.2692	0.306551		9-2-0-0-1	2010.69	8	0.26321	0.38417
6-6-2-0-0	2772.98	22	0.353985	0.443387		9-8-0-0-1	3229.17	8	0.460275	0.482532
6-7-2-0-0	2976.06	22	0.45541	0.485483		10-6-0-0-3	3277.18	7	0.33465	0.315594
9-6-2-0-0	3259.14	22	0.27971	0.365371		10-6-0-0-5	3569.29	7	0.25378	0.331407
10-6-1-0-2	3422.22	21	0.44547	0.685792		3-5-0-0-1	1647.61	7	0.48256	0.542557
11-7-0-0-1	3350.19	21	0.53405	0.573618		3-6-0-0-1	1850.69	7	0.41772	0.410191
6-4-3-0-3	3096.09	21	0.31029	0.34254		4-3-0-1-0	1564.71	7	0.24447	0.325196
6-7-2-0-1	3122.12	21	0.34161	0.371107		4-3-1-0-2	1840.66	7	0.34707	0.689726
7-8-0-0-0	2759	21	0.19767	0.363642		4-6-1-0-3	2595.96	7	0.46946	0.512791
9-6-1-0-0	2968.05	21	0.46718	0.494486		4-6-2-0-4	3033.11	7	0.29612	0.356441
N(NH(HN(HEX&n-acetyl&sulfate))(HNH))(F)	1889.62	21	0.22635	0.322763		4-7-1-0-2	2652.98	7	0.36033	0.36516
12-2-0-0-0	2350.79	20	0.362575	0.410461		4-7-1-0-4	2945.09	7	0.43982	0.366056
4-7-2-0-3	3090.13	20	0.36763	0.454159		4-7-1-0-5	3091.15	7	0.30974	0.356709
5-5-3-0-0	2698.95	20	0.21216	0.289658		5-4-4-0-1	2933.02	7	0.24738	0.315654
6-6-3-0-0	3064.08	20	0.34744	0.443424		5-6-0-0-5	2759.03	7	0.32721	0.435134
6-6-3-0-1	3210.14	20	0.3068	0.475939		5-7-0-0-3	2669.99	7	0.23487	0.26067
7-6-2-0-2	3227.15	20	0.328955	0.370002		5-7-1-0-5	3253.2	7	0.48652	0.514386
9-6-2-0-3	3697.32	20	0.29918	0.423715		6-6-2-0-5	3503.27	7	0.22196	0.257069
11-6-0-0-0	3001.06	19	0.39433	0.421101		6-6-3-0-1	3210.14	7	0.6006	0.734909
6-7-1-0-5	3415.26	19	0.30487	0.439649		6-6-4-0-0	3355.17	7	0.26171	0.267339
7-7-1-0-4	3431.25	19	0.29222	0.538558		6-7-2-0-2	3268.18	7	0.60333	0.545317
10-6-1-0-0	3130.1	18	0.33257	0.411486		6-8-0-0-1	2743.01	7	0.36005	0.532943
6-5-3-0-3	3299.17	18	0.22132	0.413396		6-9-0-0-1	2946.09	7	0.31462	0.449233
6-6-2-0-5	3503.27	18	0.324575	0.353991		7-4-2-0-1	2674.94	7	0.25498	0.354031
6-7-2-0-2	3268.18	18	0.40375	0.489112		7-6-1-0-6	3520.29	7	0.31233	0.371904
7-4-3-0-2	3112.09	18	0.24292	0.291599		8-6-1-0-4	3390.23	7	0.62598	0.841777
7-7-1-0-1	2993.08	18	0.34563	0.415716		8-6-2-0-0	3097.09	7	0.38647	0.640889
N(NH(HN(HEX&n-acetyl&sulfate))(HHH))(F)	1848.6	18	0.437595	0.535556		8-7-0-0-3	3156.15	7	0.28704	0.305373
10-6-1-0-1	3276.16	17	0.27218	0.322261		8-7-1-0-2	3301.19	7	0.20027	0.29849
7-6-1-0-4	3228.17	17	0.30364	0.465576		8-7-3-0-1	3737.32	7	0.48015	0.437326
7-7-1-0-3	3285.19	17	0.32282	0.338214		8-8-0-0-2	3213.17	7	0.40331	0.41716
7-7-1-0-5	3577.31	17	0.32397	0.389471		8-8-1-0-2	3504.27	7	0.36308	0.350429
9-7-0-0-4	3464.26	17	0.39143	0.412812		9-6-2-0-0	3259.14	7	0.38265	0.384387
9-7-1-0-3	3609.3	17	0.19656	0.233181		9-6-3-0-0	3550.24	7	0.35635	0.647243
NNH(HN(HEX&n-acetyl&sulfate))(HN(HEX&n-acetyl&sulfate))	1864.55	17	0.17622	0.209693		9-7-1-0-5	3901.42	7	0.38705	0.353403
10-7-0-0-4	3626.32	16	0.52707	0.467654		10-10-0-0-1	3797.38	6	0.316745	0.363688
10-7-1-0-1	3479.24	16	0.32172	0.325299		10-8-0-0-3	3683.34	6	0.27743	0.288633
11-6-0-0-1	3147.12	16	0.31344	0.364616		10-9-0-0-1	3594.3	6	0.288915	0.358125
6-6-2-0-3	3211.16	16	0.274615	0.321288		11-6-0-0-1	3147.12	6	0.54231	0.721743
7-4-2-0-1	2674.94	16	0.27077	0.300296		12-11-0-0-1	4324.56	6	0.34132	0.384418
8-6-2-0-0	3097.09	16	0.296595	0.524247		13-2-0-0-0	2512.85	6	0.273875	0.32631
9-6-2-0-2	3551.26	16	0.233	0.274183		3-5-1-0-0	1792.65	6	0.314635	0.408523
9-6-3-0-1	3696.3	16	0.39888	0.50901		3-7-0-0-3	2345.89	6	0.283355	0.322193
N(NH(HN(HEX&n-acetyl&sulfate))(HN(HEX&n-acetyl&sulfate)))(F)	2010.61	16	0.347195	0.453964		4-6-2-0-5	3179.17	6	0.61221	0.531607
NNH(H(NHS)(N(HEX&sulfate)))(HNH)	2358.77	16	0.265455	0.356046		4-7-0-0-2	2361.88	6	0.28991	0.346783
10-7-0-0-2	3334.2	15	0.4414	0.489621		4-7-2-0-5	3382.25	6	0.41572	0.43271
4-7-2-0-1	2798.02	15	0.44402	0.523448		5-6-2-0-5	3341.22	6	0.241795	0.298482
7-7-1-0-6	3723.37	15	0.30478	0.400941		5-7-1-0-2	2815.03	6	0.311105	0.433785
9-8-0-0-1	3229.17	15	0.53087	0.535058		6-6-2-0-4	3357.22	6	0.995165	0.939055
6-6-3-0-2	3356.2	14	0.41374	0.436239		6-6-3-0-2	3356.2	6	0.24044	0.243195
6-6-3-0-4	3648.31	14	0.376065	0.388224		6-7-4-0-1	3704.31	6	0.43958	0.444097
6-7-2-0-5	3706.35	14	0.309685	0.345912		7-6-3-0-4	3810.36	6	0.393005	0.43066
6-7-3-0-4	3851.39	14	0.3108	0.494882		7-7-0-0-5	3286.21	6	0.23499	0.501692
7-4-2-0-3	2967.05	14	0.25761	0.325048		7-7-2-0-5	3868.41	6	0.2689	0.282008
7-6-4-0-2	3809.34	14	0.38922	0.513684		8-4-1-0-0	2399.84	6	0.34664	0.653463
7-7-2-0-3	3576.29	14	0.30017	0.325071		8-5-1-0-2	2895.03	6	0.279655	0.296137
8-6-1-0-5	3536.28	14	0.216495	0.408881		8-6-0-0-0	2514.9	6	0.35065	0.353912
8-7-1-0-5	3739.36	14	0.2156	0.331852		8-8-1-0-3	3650.33	6	0.31013	0.328287
8-8-0-0-0	2921.06	14	0.394285	0.351801		8-8-5-0-0	4376.53	6	0.23275	0.255322
9-6-3-0-4	4134.47	14	0.386415	0.412314		8-8-5-0-1	4522.59	6	0.373365	0.403838
9-7-2-0-1	3608.28	14	0.25569	0.329405		9-6-0-0-1	2823.01	6	0.335315	0.396263
10-7-1-0-0	3333.18	13	0.38435	0.433383		9-7-0-0-4	3464.26	6	0.29536	0.33636
10-8-1-0-4	4120.49	13	0.46023	0.448355		9-7-3-0-1	3899.38	6	0.374895	0.371278
11-7-0-0-0	3204.14	13	0.61954	0.555281		9-8-0-0-0	3083.11	6	0.28436	0.352502
13-2-0-0-0	2512.85	13	0.34724	0.398444		N(NH(HN(HEX&n-acetyl&sulfate))(HHH))(F)	1848.6	6	0.272295	0.337715
6-7-3-0-1	3413.22	13	0.48095	0.541998		N(NH(HNHNH(NON|a|keto|d))(HN(F)(H)))(F)	2529.9	6	0.436305	0.557953
6-7-4-0-1	3704.31	13	0.24886	0.488955		10-6-0-0-2	3131.12	5	0.35057	0.359424
7-7-0-0-6	3432.27	13	0.25583	0.275805		10-6-1-0-2	3422.22	5	0.31242	0.388318
7-7-2-0-0	3138.12	13	0.36693	0.46236		10-8-0-0-2	3537.28	5	0.26968	0.505656
8-6-2-0-5	3827.38	13	0.27644	0.293743		10-8-1-0-1	3682.32	5	0.42968	0.529208
8-6-3-0-3	3826.36	13	0.35054	0.408608		11-7-1-0-2	3787.35	5	0.38342	0.404914
8-7-0-0-5	3448.27	13	0.37644	0.465856		3-6-0-0-2	1996.75	5	0.30144	0.91994
8-7-2-0-3	3738.34	13	0.39567	0.474612		4-7-2-0-3	3090.13	5	0.37222	0.365634
8-8-0-0-2	3213.17	13	0.434	0.535817		5-5-2-0-4	2992.08	5	0.36106	0.335908
9-6-1-0-5	3698.34	13	0.36052	0.436249		5-6-1-0-4	2904.07	5	0.38231	0.485628
9-8-1-0-5	4104.5	13	0.2146	0.328195		5-6-1-0-5	3050.13	5	0.35704	0.347378
10-7-0-0-3	3480.26	12	0.31915	0.407257		5-8-0-0-1	2580.96	5	0.39058	0.529928
11-7-1-0-2	3787.35	12	0.311135	0.347685		6-7-2-0-5	3706.35	5	0.30683	0.276196
7-6-3-0-3	3664.31	12	0.39486	0.562702		6-8-0-0-0	2596.95	5	0.32526	0.431008
8-7-0-0-2	3010.09	12	0.36976	0.408961		7-7-2-0-2	3430.23	5	0.21271	0.288912
8-8-1-0-3	3650.33	12	0.23143	0.331906		8-6-0-0-5	3245.19	5	0.22931	0.248088
8-8-2-0-1	3649.31	12	0.365585	0.448077		8-6-3-0-3	3826.36	5	0.31683	0.550402
8-8-2-0-3	3941.42	12	0.51453	0.520901		8-7-1-0-3	3447.25	5	0.48092	0.453614
9-11-0-0-1	3838.41	12	0.25177	0.344096		8-7-2-0-3	3738.34	5	0.4189	0.40449
9-5-2-0-0	3056.06	12	0.172955	0.332661		8-7-3-0-2	3883.38	5	0.26464	0.268092
N(NH(HN(HEX&n-acetyl&sulfate))(HNHS))(F)	2180.72	12	0.341255	0.404158		8-8-0-0-0	2921.06	5	0.4149	0.468024
10-8-2-0-1	3973.41	11	0.35688	0.395214		8-8-0-0-4	3505.29	5	0.26282	0.281326
11-7-1-0-3	3933.41	11	0.27474	0.322255		8-9-0-0-1	3270.19	5	0.30938	0.335226
12-11-0-0-1	4324.56	11	0.3235	0.307299		9-5-0-0-1	2619.93	5	0.26095	0.357364
12-7-0-0-0	3366.19	11	0.38985	0.507336		9-5-1-0-1	2911.03	5	0.29027	0.356596
16-2-0-0-0	2999	11	0.45769	0.473931		9-6-0-0-5	3407.24	5	0.77376	0.868052
6-6-3-0-5	3794.37	11	0.33006	0.466987		9-6-1-0-2	3260.16	5	0.53447	0.611384
6-7-4-0-0	3558.25	11	0.46957	0.640024		9-7-1-0-1	3317.18	5	0.2662	0.472636
7-4-1-0-2	2529.9	11	0.29219	0.303723		9-7-2-0-1	3608.28	5	0.3035	0.374334
7-5-3-0-1	3169.11	11	0.40415	0.399315		9-7-2-0-2	3754.34	5	0.20463	0.234752
7-5-3-0-2	3315.17	11	0.34885	0.421854		9-8-4-0-1	4393.55	5	0.75483	0.62293
7-6-1-0-5	3374.23	11	0.31015	0.371362		10-7-2-0-0	3624.27	4	0.28925	0.36248
7-6-2-0-5	3665.33	11	0.28538	0.311944		10-8-2-0-1	3973.41	4	0.33731	0.34983
7-7-0-0-0	2555.93	11	0.38792	0.376899		11-7-1-0-0	3495.23	4	0.636815	0.69007
7-7-2-0-1	3284.17	11	0.30002	0.347214		11-7-2-0-1	3932.39	4	0.25249	0.40547
7-7-2-0-2	3430.23	11	0.36924	0.376197		11-8-1-0-1	3844.37	4	0.26259	0.395153
7-7-3-0-1	3575.27	11	0.50333	0.595323		11-8-1-0-3	4136.49	4	0.52966	0.543168
8-7-0-0-4	3302.21	11	0.22252	0.33323		16-2-0-0-0	2999	4	0.568775	0.55853
8-7-2-0-0	3300.17	11	0.28048	0.366528		4-6-0-0-5	2596.98	4	0.29564	0.312318
8-7-2-0-1	3446.23	11	0.38084	0.365734		4-9-0-0-1	2621.98	4	0.212555	0.223365
8-7-2-0-4	3884.4	11	0.25984	0.287359		6-11-0-0-0	3206.19	4	0.38806	0.388295
8-8-1-0-2	3504.27	11	0.97133	0.84755		6-7-0-0-5	3124.16	4	0.50803	0.528745
9-7-1-0-1	3317.18	11	0.309	0.36181		6-7-3-0-3	3705.33	4	0.312735	0.315773
9-7-1-0-4	3755.36	11	0.23818	0.436774		7-10-0-0-1	3311.22	4	0.269835	0.419475
9-7-2-0-5	4192.51	11	0.2669	0.418767		7-10-4-0-1	4475.6	4	0.347085	0.339507
9-7-4-0-0	4044.41	11	0.86248	0.808851		7-5-3-0-2	3315.17	4	0.384165	0.516182
10-6-1-0-3	3568.27	10	0.48303	0.520729		7-6-0-0-5	3083.14	4	0.334535	0.39901
10-8-1-0-1	3682.32	10	0.68981	0.806845		7-6-2-0-5	3665.33	4	0.27614	0.335048
11-7-0-0-2	3496.25	10	0.316675	0.609874		7-7-0-0-1	2701.98	4	0.40535	0.40271
11-7-1-0-0	3495.23	10	0.220865	0.256733		7-7-1-0-3	3285.19	4	0.275415	0.342847
11-7-2-0-1	3932.39	10	0.81965	0.842306		7-7-4-0-1	3866.36	4	0.279675	0.281762
11-8-0-0-0	3407.22	10	0.3656	0.713297		7-7-5-0-1	4157.46	4	0.36593	0.34323
6-5-3-0-4	3445.23	10	0.3584	0.418758		7-7-5-0-2	4303.52	4	0.37086	0.35351
6-5-4-0-0	3152.1	10	0.40383	0.758771		7-8-0-0-0	2759	4	0.332625	0.3518
6-6-2-0-4	3357.22	10	0.371235	0.614515		7-8-0-0-1	2905.06	4	0.35741	0.39229
6-6-3-0-3	3502.25	10	0.285545	0.392343		8-7-2-0-2	3592.28	4	0.315995	0.328955
7-14-0-0-0	3977.48	10	0.235285	0.293152		8-7-2-0-4	3884.4	4	0.525795	0.547723
9-6-3-0-0	3550.24	10	0.240045	0.389917		8-7-5-0-4	4757.69	4	0.39808	0.685613
9-7-2-0-2	3754.34	10	0.23166	0.303325		8-8-2-0-2	3795.36	4	0.49305	0.672297
9-7-2-0-3	3900.4	10	0.229305	0.296379		8-8-2-0-5	4233.54	4	0.43452	0.384512
10-7-0-0-1	3188.14	9	0.30882	0.492444		8-8-2-0-6	4379.6	4	0.24302	0.272242
10-7-1-0-2	3625.3	9	0.2567	0.363172		9-6-3-0-1	3696.3	4	0.56189	0.513983
11-7-0-0-3	3642.31	9	0.37667	0.448087		9-7-4-0-1	4190.47	4	0.36762	0.385663
11-8-0-0-3	3845.39	9	0.33736	0.406537		9-8-1-0-0	3374.21	4	0.269695	0.296635
5-6-2-0-3	3049.1	9	0.32064	0.394104		9-8-1-0-5	4104.5	4	0.270625	0.301538
6-5-5-0-0	3443.19	9	0.51724	0.620082		10-7-0-0-5	3772.37	3	0.3286	0.288993
6-6-4-0-0	3355.17	9	0.29379	0.403951		10-7-1-0-0	3333.18	3	0.25867	0.319767
6-7-3-0-2	3559.27	9	0.24535	0.407499		10-8-0-0-5	3975.45	3	0.3122	0.366233
7-7-2-0-5	3868.41	9	0.25406	0.282527		11-7-0-0-0	3204.14	3	0.23142	0.257167
8-7-5-0-0	4173.46	9	0.46222	0.525989		11-7-1-0-3	3933.41	3	0.6068	0.673673
8-8-1-0-6	4088.5	9	0.25109	0.352349		11-8-0-0-1	3553.27	3	0.31528	0.454297
8-8-4-0-1	4231.5	9	0.55919	0.506658		11-8-0-0-2	3699.33	3	0.29247	0.307373
9-8-0-0-2	3375.23	9	0.3585	0.368116		11-8-0-0-3	3845.39	3	0.47573	0.47721
9-8-2-0-4	4249.53	9	0.28066	0.437002		15-14-0-0-1	5419.96	3	0.17043	0.184683
N(NH((HEX&phosphate))(H(NH)(NH)))(F)	1848.61	9	0.28577	0.317081		15-2-0-0-0	2836.95	3	0.40295	0.489163
10-8-0-0-4	3829.39	8	0.427975	0.608571		5-4-3-0-2	2787.98	3	0.26258	0.268033
10-8-1-0-0	3536.26	8	1.15849	1.03063		5-5-3-0-3	3137.12	3	0.31904	0.398843
11-8-0-0-2	3699.33	8	0.64913	0.617683		5-7-2-0-1	2960.07	3	0.22442	0.209047
11-9-0-0-0	3610.3	8	0.25422	0.239845		6-6-3-0-3	3502.25	3	0.75781	0.877547
6-7-2-0-4	3560.3	8	0.325695	0.297401		6-6-3-0-4	3648.31	3	0.35589	0.36162
7-4-3-0-1	2966.03	8	0.339405	0.438199		6-7-0-0-6	3270.22	3	0.25625	0.27279
7-6-2-0-4	3519.27	8	0.347335	0.423015		6-7-3-0-2	3559.27	3	0.45882	0.41551
7-6-3-0-4	3810.36	8	0.49131	0.482702		6-7-4-0-0	3558.25	3	0.22996	0.22196
7-6-4-0-4	4101.46	8	0.41639	0.391503		7-5-3-0-1	3169.11	3	0.20484	0.27675
7-7-3-0-4	4013.44	8	0.327405	0.389008		7-7-1-0-4	3431.25	3	0.35204	0.39761
8-6-5-0-2	4262.49	8	0.55643	0.988603		7-7-1-0-5	3577.31	3	0.28786	0.302367
8-7-1-0-2	3301.19	8	0.41147	0.448252		7-7-5-0-3	4449.58	3	0.31474	0.322053
8-7-3-0-1	3737.32	8	0.47285	0.580448		8-6-2-0-5	3827.38	3	0.32767	0.611457
8-8-1-0-0	3212.15	8	0.389955	0.385491		8-6-4-0-4	4263.51	3	0.31121	0.341783
8-8-1-0-4	3796.38	8	0.962555	0.791403		8-7-0-0-5	3448.27	3	0.23152	0.23122
9-7-1-0-2	3463.24	8	0.276285	0.314599		8-7-1-0-4	3593.31	3	0.26795	0.246043
9-7-3-0-1	3899.38	8	0.291785	0.427059		8-7-1-0-5	3739.36	3	0.28804	0.356747
10-7-0-0-5	3772.37	7	0.42995	0.386694		8-7-3-0-3	4029.44	3	0.26963	0.27446
11-9-0-0-1	3756.35	7	0.3204	0.383483		8-7-4-0-0	3882.36	3	0.3016	0.31116
12-7-1-0-0	3657.28	7	0.32005	0.46755		8-8-1-0-4	3796.38	3	0.29048	0.276983
7-6-0-4-1	3727.93	7	0.20042	0.227067		8-8-3-0-0	3794.34	3	0.31936	0.312953
7-6-4-0-3	3955.4	7	0.40475	0.373887		8-8-3-0-4	4378.58	3	1.0313	0.83105
7-6-5-0-0	3808.32	7	0.21304	0.222543		8-8-5-0-4	4960.77	3	0.25179	0.294627
7-7-3-0-2	3721.33	7	0.24731	0.49366		9-11-0-0-1	3838.41	3	0.93699	0.70529
7-7-4-0-0	3720.31	7	0.21874	0.472404		9-5-2-0-0	3056.06	3	0.22205	0.278927
7-7-5-0-0	4011.4	7	0.60821	0.620434		9-6-2-0-2	3551.26	3	0.50559	0.56504
8-6-4-0-4	4263.51	7	0.41812	0.538984		9-6-2-0-3	3697.32	3	0.2482	0.24039
8-7-1-0-6	3885.42	7	0.34317	0.364349		9-7-0-0-2	3172.15	3	0.31999	0.449907
8-7-2-0-2	3592.28	7	0.22037	0.287466		9-7-1-0-0	3171.13	3	0.42492	0.742187
8-7-4-0-0	3882.36	7	0.26484	0.29699		9-7-1-0-2	3463.24	3	0.2436	0.278697
8-8-1-0-5	3942.44	7	0.54165	0.565626		9-7-1-0-4	3755.36	3	0.46945	0.396717
8-8-3-0-3	4232.52	7	0.2736	0.383481		9-7-2-0-3	3900.4	3	0.41628	0.37691
8-8-4-0-0	4085.44	7	0.3663	0.435631		9-7-4-0-2	4336.53	3	0.21689	0.357473
8-9-0-0-1	3270.19	7	0.27515	0.344984		9-8-1-0-3	3812.38	3	0.23139	0.454763
9-6-3-0-2	3842.35	7	0.3068	0.386514		9-8-2-0-0	3665.3	3	0.51002	0.590033
9-7-0-0-3	3318.2	7	0.35732	0.405156		9-8-2-0-4	4249.53	3	0.25534	0.235113
9-8-1-0-0	3374.21	7	0.20134	0.282256		N(NH((HEX&phosphate))(H(NH)(NH)))(F)	1848.61	3	0.27364	0.315787
9-8-1-0-4	3958.44	7	0.20561	0.398026		N(NH(HN(HEX&n-acetyl&sulfate))(HNHS))(F)	2180.72	3	0.32058	0.328753
9-8-4-0-2	4539.61	7	0.26027	0.348651		10-6-1-0-3	3568.27	2	0.260355	0.260355
10-7-1-0-3	3771.35	6	0.36561	0.534873		11-14-0-0-1	4771.75	2	0.40351	0.40351
10-7-2-0-1	3770.33	6	0.366665	0.614675		11-7-0-0-3	3642.31	2	0.314635	0.314635
10-8-0-0-3	3683.34	6	0.339445	0.391177		11-7-2-0-0	3786.33	2	0.39522	0.39522
11-7-2-0-0	3786.33	6	0.47807	0.617488		11-8-2-0-1	4135.46	2	0.279215	0.279215
11-8-1-0-0	3698.31	6	0.38377	0.733603		11-9-0-0-0	3610.3	2	0.287495	0.287495
11-8-1-0-1	3844.37	6	0.34248	0.403007		3-7-0-0-4	2491.95	2	0.81676	0.81676
5-4-0-2-1	2383.15	6	0.287945	0.255887		4-3-0-1-1	1710.76	2	0.259115	0.259115
6-6-4-0-1	3501.23	6	0.3894	0.366065		4-6-1-0-2	2449.9	2	0.43295	0.43295
7-7-3-0-6	4305.56	6	0.327795	0.382547		5-4-1-1-1	2366.99	2	0.145315	0.145315
7-7-5-0-3	4449.58	6	0.284135	0.387103		6-5-3-0-4	3445.23	2	0.41324	0.41324
8-7-3-0-4	4175.5	6	0.5584	0.555938		6-7-3-0-4	3851.39	2	0.27401	0.27401
9-6-2-0-4	3843.37	6	0.576415	0.635677		7-6-1-0-5	3374.23	2	0.955265	0.955265
9-7-2-0-0	3462.22	6	0.29777	0.372972		7-6-3-0-6	4102.48	2	0.197235	0.197235
9-8-2-0-5	4395.59	6	0.2047	0.210803		7-6-4-0-3	3955.4	2	0.49135	0.49135
9-9-0-0-1	3432.25	6	0.27447	0.269917		7-7-0-0-6	3432.27	2	0.214805	0.214805
10-7-2-0-0	3624.27	5	0.64169	0.682774		8-6-1-0-5	3536.28	2	0.45671	0.45671
10-8-0-0-5	3975.45	5	0.31287	0.449174		8-6-3-0-0	3388.19	2	0.27863	0.27863
10-8-1-0-2	3828.37	5	0.34283	0.390784		8-7-4-0-4	4466.59	2	0.65676	0.65676
10-8-1-0-3	3974.43	5	0.3278	0.281274		8-8-0-0-5	3651.35	2	0.644285	0.644285
10-9-0-0-1	3594.3	5	0.22633	0.265184		9-6-2-0-4	3843.37	2	0.3675	0.3675
11-8-1-0-3	4136.49	5	0.24947	0.337958		9-6-3-0-3	3988.41	2	0.45993	0.45993
14-2-0-0-0	2674.9	5	0.15972	0.202184		9-7-1-0-3	3609.3	2	0.26958	0.26958
6-7-3-0-3	3705.33	5	0.40202	0.364982		9-7-3-0-2	4045.43	2	0.39281	0.39281
6-7-3-0-5	3997.45	5	0.60079	0.49537		9-7-4-0-0	4044.41	2	0.27068	0.27068
7-6-1-0-6	3520.29	5	0.45918	0.551584		9-8-1-0-4	3958.44	2	0.27099	0.27099
8-6-5-0-1	4116.43	5	1.20926	0.916348		9-8-2-0-1	3811.36	2	0.298845	0.298845
8-7-1-0-4	3593.31	5	0.28495	0.341488		9-8-2-0-2	3957.42	2	0.255085	0.255085
8-7-4-0-1	4028.42	5	0.27843	0.372296		9-8-4-0-0	4247.49	2	0.17215	0.17215
8-8-3-0-1	3940.4	5	0.26406	0.249894		10-8-1-0-0	3536.26	1	0.23265	0.23265
9-6-3-0-3	3988.41	5	0.23054	0.405166		10-9-0-0-0	3448.24	1	0.21962	0.21962
9-7-2-0-4	4046.45	5	0.47206	0.434204		11-10-0-0-1	3959.43	1	0.39345	0.39345
9-7-3-0-0	3753.32	5	0.44958	0.62966		11-7-0-0-2	3496.25	1	0.22888	0.22888
9-7-3-0-2	4045.43	5	0.30146	0.386878		11-8-1-0-2	3990.43	1	0.23607	0.23607
9-7-3-0-4	4337.55	5	0.25125	0.268042		11-8-2-0-0	3989.41	1	0.45643	0.45643
9-7-4-0-1	4190.47	5	1.00517	0.98761		4-6-1-0-5	2888.07	1	0.27405	0.27405
9-7-4-0-3	4482.59	5	0.39671	0.39359		6-7-3-0-5	3997.45	1	0.29423	0.29423
9-8-0-0-0	3083.11	5	0.72626	0.753998		7-6-0-4-1	3727.93	1	0.23438	0.23438
9-8-1-0-2	3666.32	5	0.27645	0.32642		7-6-5-0-0	3808.32	1	0.31058	0.31058
9-8-4-0-1	4393.55	5	0.32376	0.335844		7-6-5-0-1	3954.38	1	0.68935	0.68935
11-11-1-0-0	4307.55	4	0.29884	0.299488		7-7-4-0-2	4012.42	1	0.19662	0.19662
11-8-1-0-2	3990.43	4	0.293705	0.349095		7-9-4-0-1	4272.52	1	0.32825	0.32825
15-14-2-0-6	6732.44	4	0.29283	0.292565		8-6-1-0-0	2805.99	1	0.72819	0.72819
7-7-3-0-5	4159.5	4	0.312935	0.33177		8-6-4-0-2	3971.4	1	0.49395	0.49395
7-7-4-0-1	3866.36	4	0.34137	0.59221		8-7-2-0-5	4030.46	1	0.40193	0.40193
7-7-4-0-5	4450.6	4	0.344765	0.361255		8-7-2-0-6	4176.52	1	0.18444	0.18444
7-7-5-0-2	4303.52	4	0.29482	0.453192		8-7-3-0-4	4175.5	1	0.19243	0.19243
8-7-1-0-3	3447.25	4	0.25477	0.274083		8-7-4-0-1	4028.42	1	0.25016	0.25016
8-7-2-0-5	4030.46	4	0.16042	0.302605		8-7-5-0-5	4903.74	1	0.3393	0.3393
8-7-4-0-3	4320.53	4	0.391355	0.402078		8-8-1-0-5	3942.44	1	0.28693	0.28693
8-7-5-0-1	4319.51	4	0.17661	0.178292		8-8-2-0-0	3503.25	1	0.22571	0.22571
8-8-3-0-4	4378.58	4	0.21554	0.277487		8-8-2-0-3	3941.42	1	0.56184	0.56184
8-8-5-0-1	4522.59	4	0.59526	0.530933		8-8-3-0-1	3940.4	1	0.38011	0.38011
9-7-4-0-2	4336.53	4	0.317825	0.364727		8-8-3-0-2	4086.46	1	0.34701	0.34701
9-8-1-0-1	3520.26	4	0.325685	0.32115		8-8-4-0-1	4231.5	1	0.16896	0.16896
9-8-2-0-2	3957.42	4	0.2593	0.23904		8-8-4-0-2	4377.56	1	0.19413	0.19413
10-9-4-0-1	4758.68	3	0.39687	0.432497		8-8-4-0-3	4523.61	1	0.3069	0.3069
11-10-0-0-1	3959.43	3	0.15669	0.143037		8-8-5-0-5	5106.82	1	0.2842	0.2842
11-8-2-0-0	3989.41	3	0.83631	0.762103		9-6-1-0-4	3552.28	1	0.23543	0.23543
7-6-3-0-6	4102.48	3	0.25657	0.435133		9-6-2-0-5	3989.43	1	0.42031	0.42031
7-6-5-0-1	3954.38	3	1.20503	0.933087		9-6-3-0-2	3842.35	1	0.18662	0.18662
8-6-4-0-2	3971.4	3	0.50172	0.583697		9-7-2-0-5	4192.51	1	0.25273	0.25273
8-7-3-0-0	3591.26	3	0.24482	0.674073		9-7-3-0-3	4191.49	1	0.36061	0.36061
8-8-2-0-0	3503.25	3	0.95777	0.721		9-7-3-0-4	4337.55	1	0.89415	0.89415
8-8-4-0-3	4523.61	3	0.17614	0.209017		9-8-2-0-5	4395.59	1	0.37939	0.37939
8-8-5-0-4	4960.77	3	0.15108	0.141587
9-6-2-0-5	3989.43	3	0.40753	0.41786
9-7-3-0-3	4191.49	3	0.60127	0.592973
9-8-3-0-1	4102.45	3	0.27003	0.481103
10-9-0-0-0	3448.24	2	0.669285	0.669285
11-8-2-0-1	4135.46	2	0.342605	0.342605
15-14-1-0-6	6441.35	2	0.256675	0.256675
6-5-4-0-1	3298.15	2	0.20035	0.20035
7-10-4-0-1	4475.6	2	0.56822	0.56822
7-6-3-0-5	3956.42	2	0.853085	0.853085
7-6-4-0-5	4247.52	2	0.254055	0.254055
7-6-5-0-2	4100.44	2	0.984335	0.984335
7-7-2-0-4	3722.35	2	0.34624	0.34624
7-7-3-0-3	3867.39	2	0.64358	0.64358
7-7-4-0-2	4012.42	2	0.266105	0.266105
7-7-4-0-3	4158.48	2	0.554355	0.554355
7-7-4-0-4	4304.54	2	0.23828	0.23828
7-7-5-0-1	4157.46	2	0.21651	0.21651
8-6-4-0-3	4117.45	2	0.25758	0.25758
8-7-3-0-2	3883.38	2	0.632445	0.632445
8-7-4-0-2	4174.48	2	0.40405	0.40405
8-8-2-0-5	4233.54	2	0.362415	0.362415
8-8-2-0-6	4379.6	2	0.67877	0.67877
8-8-3-0-0	3794.34	2	0.291625	0.291625
8-8-5-0-5	5106.82	2	0.189735	0.189735
9-8-2-0-0	3665.3	2	0.89374	0.89374
9-8-3-0-0	3956.4	2	0.53158	0.53158
9-8-4-0-3	4685.67	2	0.21205	0.21205
10-8-2-0-0	3827.35	1	0.54338	0.54338
7-6-5-0-3	4246.5	1	0.72729	0.72729
8-7-2-0-6	4176.52	1	0.27984	0.27984
8-7-5-0-2	4465.57	1	0.31958	0.31958
8-7-5-0-4	4757.69	1	0.20619	0.20619
8-7-5-0-5	4903.74	1	0.30748	0.30748
8-8-3-0-2	4086.46	1	1.40309	1.40309
8-8-4-0-2	4377.56	1	0.45777	0.45777
8-8-4-0-4	4669.67	1	0.31166	0.31166
8-8-5-0-0	4376.53	1	0.27494	0.27494
9-8-4-0-0	4247.49	1	0.27047	0.27047

## Sheet: UGP dataset
UGP dataset						N-Glycan with NumGPSM less then 10 in UGP	Total N-glycans in UGP	Ratio
GlycanName	GlycanMass	NumGPSM	MedianScore	MeanScore		265	692	38.2948
10-10-0-0-1	3797.38	6	0.316745	0.363688				0.3829
10-2-0-0-0	2026.69	33	0.35813	0.493175
10-6-0-0-0	2839	9	0.39496	0.508458
10-6-0-0-1	2985.06	34	0.442345	0.727543
10-6-0-0-2	3131.12	5	0.35057	0.359424
10-6-0-0-3	3277.18	7	0.33465	0.315594
10-6-0-0-4	3423.24	11	0.21706	0.234415
10-6-0-0-5	3569.29	7	0.25378	0.331407
10-6-1-0-0	3130.1	9	0.23	0.250651
10-6-1-0-1	3276.16	67	0.60359	0.855859
10-6-1-0-2	3422.22	5	0.31242	0.388318
10-6-1-0-3	3568.27	2	0.260355	0.260355
10-7-0-0-0	3042.08	12	0.327245	0.354863
10-7-0-0-1	3188.14	65	1.08498	1.31299
10-7-0-0-2	3334.2	9	0.43445	0.42542
10-7-0-0-3	3480.26	8	0.33236	0.52322
10-7-0-0-4	3626.32	10	0.352455	0.424543
10-7-0-0-5	3772.37	3	0.3286	0.288993
10-7-1-0-0	3333.18	3	0.25867	0.319767
10-7-1-0-1	3479.24	91	1.28092	1.1618
10-7-1-0-2	3625.3	10	0.46003	0.415083
10-7-1-0-4	3917.41	17	0.45597	0.471792
10-7-2-0-0	3624.27	4	0.28925	0.36248
10-7-2-0-1	3770.33	15	1.03984	0.928437
10-8-0-0-1	3391.22	21	0.30998	0.556381
10-8-0-0-2	3537.28	5	0.26968	0.505656
10-8-0-0-3	3683.34	6	0.27743	0.288633
10-8-0-0-4	3829.39	9	0.3732	0.433111
10-8-0-0-5	3975.45	3	0.3122	0.366233
10-8-1-0-0	3536.26	1	0.23265	0.23265
10-8-1-0-1	3682.32	5	0.42968	0.529208
10-8-1-0-2	3828.37	14	1.0555	0.901164
10-8-1-0-3	3974.43	9	0.31078	0.359283
10-8-1-0-4	4120.49	26	0.977165	0.949944
10-8-2-0-0	3827.35	11	0.41267	0.633226
10-8-2-0-1	3973.41	4	0.33731	0.34983
10-9-0-0-0	3448.24	1	0.21962	0.21962
10-9-0-0-1	3594.3	6	0.288915	0.358125
11-10-0-0-1	3959.43	1	0.39345	0.39345
11-14-0-0-1	4771.75	2	0.40351	0.40351
11-2-0-0-0	2188.74	44	0.40947	0.642062
11-6-0-0-0	3001.06	8	0.287765	0.345731
11-6-0-0-1	3147.12	6	0.54231	0.721743
11-7-0-0-0	3204.14	3	0.23142	0.257167
11-7-0-0-1	3350.19	38	1.24069	1.18629
11-7-0-0-2	3496.25	1	0.22888	0.22888
11-7-0-0-3	3642.31	2	0.314635	0.314635
11-7-1-0-0	3495.23	4	0.636815	0.69007
11-7-1-0-1	3641.29	51	0.81033	0.88582
11-7-1-0-2	3787.35	5	0.38342	0.404914
11-7-1-0-3	3933.41	3	0.6068	0.673673
11-7-2-0-0	3786.33	2	0.39522	0.39522
11-7-2-0-1	3932.39	4	0.25249	0.40547
11-8-0-0-0	3407.22	9	0.30237	0.319591
11-8-0-0-1	3553.27	3	0.31528	0.454297
11-8-0-0-2	3699.33	3	0.29247	0.307373
11-8-0-0-3	3845.39	3	0.47573	0.47721
11-8-1-0-1	3844.37	4	0.26259	0.395153
11-8-1-0-2	3990.43	1	0.23607	0.23607
11-8-1-0-3	4136.49	4	0.52966	0.543168
11-8-2-0-0	3989.41	1	0.45643	0.45643
11-8-2-0-1	4135.46	2	0.279215	0.279215
11-9-0-0-0	3610.3	2	0.287495	0.287495
12-11-0-0-1	4324.56	6	0.34132	0.384418
12-2-0-0-0	2350.79	69	0.40817	0.557832
12-7-0-0-0	3366.19	8	0.833305	0.770186
12-7-1-0-0	3657.28	11	0.27739	0.286259
13-2-0-0-0	2512.85	6	0.273875	0.32631
15-14-0-0-1	5419.96	3	0.17043	0.184683
15-2-0-0-0	2836.95	3	0.40295	0.489163
16-2-0-0-0	2999	4	0.568775	0.55853
3-2-0-0-0	892.317	92	0.562725	0.604233
3-2-0-0-1	1038.38	18	0.312045	0.404266
3-3-0-0-0	1095.4	82	0.340685	0.453784
3-3-0-0-1	1241.45	71	0.40648	0.559855
3-3-0-0-2	1387.51	22	0.28188	0.347975
3-3-1-0-0	1386.49	162	0.58791	0.791666
3-3-1-0-1	1532.55	72	0.403175	0.513615
3-3-1-0-2	1678.61	23	0.37088	0.385061
3-4-0-0-0	1298.48	23	0.39015	0.383362
3-4-0-0-1	1444.53	37	0.34297	0.521677
3-4-0-0-2	1590.59	17	0.37934	0.391527
3-4-0-0-3	1736.65	22	0.451685	0.633045
3-4-1-0-0	1589.57	27	0.31183	0.336785
3-4-1-0-1	1735.63	36	0.43391	0.590458
3-4-1-0-2	1881.69	39	0.45325	0.731795
3-4-1-0-3	2027.75	78	0.78132	0.859255
3-4-2-0-0	1880.67	40	0.26863	0.321469
3-5-0-0-0	1501.56	10	0.336515	0.462127
3-5-0-0-1	1647.61	7	0.48256	0.542557
3-5-0-0-2	1793.67	14	0.507765	0.562954
3-5-0-0-3	1939.73	19	0.50004	0.490399
3-5-0-0-4	2085.79	11	0.84153	0.734464
3-5-1-0-0	1792.65	6	0.314635	0.408523
3-5-1-0-1	1938.71	10	0.35167	0.370012
3-5-1-0-2	2084.77	19	0.3699	0.572459
3-5-1-0-3	2230.82	19	0.43716	0.625034
3-6-0-0-0	1704.63	24	0.2618	0.714919
3-6-0-0-1	1850.69	7	0.41772	0.410191
3-6-0-0-2	1996.75	5	0.30144	0.91994
3-6-0-0-3	2142.81	22	0.46373	0.604897
3-6-0-0-4	2288.87	10	0.446235	0.465097
3-6-0-0-5	2434.92	12	0.407805	0.568289
3-6-1-0-1	2141.79	28	0.405515	0.551493
3-6-1-0-2	2287.84	11	0.37387	0.421325
3-6-2-0-1	2432.88	29	1.28784	1.45742
3-7-0-0-0	1907.71	16	0.288835	0.379199
3-7-0-0-1	2053.77	12	0.25247	0.299969
3-7-0-0-2	2199.83	32	0.29304	0.413976
3-7-0-0-3	2345.89	6	0.283355	0.322193
3-7-0-0-4	2491.95	2	0.81676	0.81676
3-7-0-0-5	2638	12	0.404785	0.471388
3-8-0-0-0	2110.79	18	0.271935	0.329136
3-8-0-0-1	2256.85	15	0.28298	0.317525
3-9-0-0-0	2313.87	24	0.449975	0.821862
3-9-0-0-1	2459.93	146	1.12303	1.10309
4-2-0-0-0	1054.37	27	0.30561	0.447988
4-2-0-0-1	1200.43	79	0.25523	0.283912
4-3-0-0-0	1257.45	177	0.73257	0.853603
4-3-0-0-1	1403.51	135	0.62301	0.917716
4-3-0-0-2	1549.57	48	0.45874	0.611074
4-3-0-0-3	1695.62	21	0.25659	0.54444
4-3-0-1-0	1564.71	7	0.24447	0.325196
4-3-0-1-1	1710.76	2	0.259115	0.259115
4-3-1-0-0	1548.54	454	0.79546	0.959176
4-3-1-0-1	1694.6	139	0.64919	0.867307
4-3-1-0-2	1840.66	7	0.34707	0.689726
4-3-2-0-0	1839.64	12	0.432695	0.681052
4-3-2-0-1	1985.7	25	0.41702	0.485643
4-3-2-0-2	2131.76	10	0.487655	0.486823
4-4-0-0-0	1460.53	20	0.30279	0.507698
4-4-0-0-1	1606.59	187	0.50545	0.811047
4-4-0-0-2	1752.64	42	0.42934	0.468866
4-4-0-0-3	1898.7	32	0.460475	0.709047
4-4-0-0-4	2044.76	12	0.39126	0.460181
4-4-1-0-0	1751.62	155	0.66808	0.709357
4-4-1-0-1	1897.68	404	0.45834	0.631529
4-4-1-0-2	2043.74	25	0.3276	0.373958
4-4-1-0-3	2189.8	40	0.280705	0.406631
4-4-2-0-0	2042.72	48	0.3625	0.426406
4-4-2-0-1	2188.78	259	0.44819	0.500934
4-4-2-0-2	2334.84	60	0.391455	0.423542
4-4-2-0-3	2480.89	23	0.41859	0.476655
4-5-0-0-0	1663.61	9	0.71791	0.843521
4-5-0-0-1	1809.67	91	0.5441	0.854422
4-5-0-0-2	1955.72	56	0.42532	0.689021
4-5-0-0-3	2101.78	43	0.33179	0.464901
4-5-0-0-4	2247.84	16	0.26401	0.302177
4-5-1-0-0	1954.7	30	0.565625	0.640919
4-5-1-0-1	2100.76	109	0.41377	0.62637
4-5-1-0-2	2246.82	34	0.53708	0.574374
4-5-1-0-3	2392.88	44	0.51885	0.637867
4-5-1-0-4	2538.94	35	0.44204	0.500061
4-5-2-0-0	2245.8	81	0.35637	0.425353
4-5-2-0-1	2391.86	30	0.28597	0.397461
4-5-2-0-2	2537.91	18	0.42845	0.446701
4-5-2-0-3	2683.97	48	0.4475	0.550065
4-6-0-0-0	1866.69	23	0.27194	0.329961
4-6-0-0-1	2012.75	15	0.23702	0.329213
4-6-0-0-2	2158.8	48	0.479365	1.19461
4-6-0-0-3	2304.86	18	0.29346	0.376998
4-6-0-0-4	2450.92	31	0.42164	0.49994
4-6-0-0-5	2596.98	4	0.29564	0.312318
4-6-1-0-0	2157.78	11	1.2443	1.21245
4-6-1-0-1	2303.84	29	0.29875	0.341447
4-6-1-0-2	2449.9	2	0.43295	0.43295
4-6-1-0-3	2595.96	7	0.46946	0.512791
4-6-1-0-4	2742.01	18	0.25832	0.290821
4-6-1-0-5	2888.07	1	0.27405	0.27405
4-6-2-0-0	2448.88	27	0.53676	0.557252
4-6-2-0-1	2594.94	18	0.25743	0.359328
4-6-2-0-2	2740.99	12	0.27384	0.376167
4-6-2-0-3	2887.05	17	0.4349	0.471471
4-6-2-0-4	3033.11	7	0.29612	0.356441
4-6-2-0-5	3179.17	6	0.61221	0.531607
4-7-0-0-0	2069.77	20	0.25574	0.324158
4-7-0-0-1	2215.82	9	0.22136	0.351369
4-7-0-0-2	2361.88	6	0.28991	0.346783
4-7-0-0-3	2507.94	56	0.63722	0.59422
4-7-0-0-4	2654	19	0.29787	0.322193
4-7-0-0-5	2800.06	11	0.59082	0.493989
4-7-1-0-0	2360.86	52	0.261245	0.34575
4-7-1-0-1	2506.92	14	0.33008	0.402079
4-7-1-0-2	2652.98	7	0.36033	0.36516
4-7-1-0-3	2799.04	13	0.4512	0.443497
4-7-1-0-4	2945.09	7	0.43982	0.366056
4-7-1-0-5	3091.15	7	0.30974	0.356709
4-7-2-0-0	2651.96	28	0.2366	0.360071
4-7-2-0-1	2798.02	11	0.36592	0.411067
4-7-2-0-2	2944.07	18	0.453755	0.45827
4-7-2-0-3	3090.13	5	0.37222	0.365634
4-7-2-0-4	3236.19	8	0.325925	0.531424
4-7-2-0-5	3382.25	6	0.41572	0.43271
4-8-0-0-0	2272.85	18	1.20955	1.13677
4-9-0-0-0	2475.92	21	0.54337	1.00267
4-9-0-0-1	2621.98	4	0.212555	0.223365
5-2-0-0-0	1216.42	106	0.60178	0.972029
5-2-0-0-1	1362.48	54	0.38929	0.516215
5-2-0-0-2	1508.54	25	0.32743	0.369983
5-3-0-0-0	1419.5	46	0.33244	0.548545
5-3-0-0-1	1565.56	70	0.34382	0.447983
5-3-0-0-2	1711.62	47	0.67796	0.779407
5-3-0-0-3	1857.68	12	0.251635	0.400377
5-3-1-0-0	1710.6	102	0.75383	0.862972
5-3-1-0-1	1856.66	35	0.6273	0.604203
5-3-1-0-2	2002.71	17	0.26934	0.284109
5-3-2-0-0	2001.69	42	0.351365	0.521239
5-3-2-0-1	2147.75	23	0.6261	0.580286
5-3-2-0-2	2293.81	26	0.59545	0.653082
5-4-0-0-0	1622.58	884	0.97797	1.10205
5-4-0-0-1	1768.64	490	0.93889	1.13957
5-4-0-0-2	1914.7	269	0.7015	0.848959
5-4-0-0-3	2060.76	88	0.558575	0.698446
5-4-0-0-4	2206.81	68	0.66204	0.744963
5-4-0-0-5	2352.87	46	0.76741	0.867103
5-4-0-1-1	2075.9	52	0.293155	0.299962
5-4-1-0-0	1913.68	3752	0.821015	0.973718
5-4-1-0-1	2059.73	1451	0.65811	0.844516
5-4-1-0-2	2205.79	509	0.66286	0.81579
5-4-1-0-3	2351.85	123	0.51364	0.614344
5-4-1-0-4	2497.91	11	0.35095	0.78105
5-4-1-1-1	2366.99	2	0.145315	0.145315
5-4-2-0-0	2204.77	5642	0.739045	0.85205
5-4-2-0-1	2350.83	1371	0.59456	0.742076
5-4-2-0-2	2496.89	29	0.43612	0.641613
5-4-2-0-3	2642.95	9	0.36158	0.378058
5-4-2-0-4	2789	30	0.338205	0.468459
5-4-3-0-0	2495.87	11	0.36603	0.409225
5-4-3-0-1	2641.93	16	0.612145	0.613308
5-4-3-0-2	2787.98	3	0.26258	0.268033
5-4-3-0-3	2934.04	18	0.50709	0.598867
5-4-4-0-0	2786.96	15	0.48982	0.571453
5-4-4-0-1	2933.02	7	0.24738	0.315654
5-5-0-0-0	1825.66	92	0.268185	0.87033
5-5-0-0-1	1971.72	216	0.99979	1.26376
5-5-0-0-2	2117.78	48	0.705885	0.834714
5-5-0-0-3	2263.83	46	0.6138	0.858381
5-5-0-0-4	2409.89	22	0.43465	0.482075
5-5-0-0-5	2555.95	8	1.44683	1.33831
5-5-1-0-0	2116.76	209	0.71595	0.976903
5-5-1-0-1	2262.81	486	0.740005	1.01451
5-5-1-0-2	2408.87	42	0.39672	0.875427
5-5-1-0-3	2554.93	41	0.34603	0.382761
5-5-1-0-4	2700.99	10	0.329085	0.377269
5-5-2-0-0	2407.85	102	0.45641	0.612506
5-5-2-0-1	2553.91	409	0.40844	0.544961
5-5-2-0-2	2699.97	23	0.32783	0.333573
5-5-2-0-3	2846.03	8	0.33324	0.45854
5-5-2-0-4	2992.08	5	0.36106	0.335908
5-5-3-0-0	2698.95	10	0.33249	0.31557
5-5-3-0-1	2845.01	55	0.42716	0.405454
5-5-3-0-2	2991.06	47	0.41594	0.419598
5-5-3-0-3	3137.12	3	0.31904	0.398843
5-6-0-0-0	2028.74	49	0.63641	0.828713
5-6-0-0-1	2174.8	29	0.50826	0.50342
5-6-0-0-2	2320.86	19	0.29889	0.433806
5-6-0-0-3	2466.91	31	0.30295	0.383947
5-6-0-0-4	2612.97	15	0.43048	0.497974
5-6-0-0-5	2759.03	7	0.32721	0.435134
5-6-1-0-0	2319.84	145	0.53043	0.730459
5-6-1-0-1	2465.89	32	0.34404	0.418714
5-6-1-0-2	2611.95	19	0.57691	0.627715
5-6-1-0-3	2758.01	12	0.31728	0.434985
5-6-1-0-4	2904.07	5	0.38231	0.485628
5-6-1-0-5	3050.13	5	0.35704	0.347378
5-6-2-0-0	2610.93	90	0.37951	0.526714
5-6-2-0-1	2756.99	17	0.28624	0.288906
5-6-2-0-2	2903.05	13	0.35771	0.435832
5-6-2-0-3	3049.1	10	0.378835	0.392822
5-6-2-0-4	3195.16	16	0.4062	0.447358
5-6-2-0-5	3341.22	6	0.241795	0.298482
5-6-3-0-1	3048.08	9	0.32117	0.323623
5-7-0-0-0	2231.82	8	0.4205	0.509719
5-7-0-0-1	2377.88	18	0.259705	0.293993
5-7-0-0-2	2523.94	37	0.3274	0.536984
5-7-0-0-3	2669.99	7	0.23487	0.26067
5-7-0-0-4	2816.05	14	0.640875	0.589401
5-7-0-0-5	2962.11	9	0.46929	0.507083
5-7-1-0-0	2522.92	15	0.3149	0.400389
5-7-1-0-1	2668.97	11	0.3774	0.377015
5-7-1-0-2	2815.03	6	0.311105	0.433785
5-7-1-0-3	2961.09	18	0.60139	0.561201
5-7-1-0-4	3107.15	15	0.36302	0.516413
5-7-1-0-5	3253.2	7	0.48652	0.514386
5-7-2-0-0	2814.01	11	0.26735	0.379088
5-7-2-0-1	2960.07	3	0.22442	0.209047
5-7-2-0-2	3106.13	13	0.29997	0.485643
5-7-2-0-3	3252.18	8	0.30813	0.418494
5-7-2-0-4	3398.24	11	0.60225	0.561825
5-7-2-0-5	3544.3	12	0.339275	0.472348
5-8-0-0-0	2434.9	16	0.569705	0.616774
5-8-0-0-1	2580.96	5	0.39058	0.529928
6-10-0-0-0	3003.11	21	0.35609	0.476171
6-11-0-0-0	3206.19	4	0.38806	0.388295
6-2-0-0-0	1378.48	74	0.34096	0.562704
6-2-0-0-1	1524.53	45	0.30906	0.51875
6-3-0-0-0	1581.56	39	0.64915	0.958069
6-3-0-0-1	1727.61	16	0.43411	0.468149
6-3-0-0-2	1873.67	49	0.48071	0.620439
6-3-0-0-3	2019.73	23	0.24796	0.299385
6-3-1-0-0	1872.65	329	0.84602	0.983215
6-3-1-0-1	2018.71	40	0.524915	0.538531
6-3-1-0-2	2164.77	21	0.41367	0.46135
6-3-2-0-0	2163.75	26	0.53772	0.552529
6-3-2-0-1	2309.8	31	0.26178	0.321791
6-3-2-0-2	2455.86	28	0.313935	0.422429
6-4-0-0-0	1784.63	45	0.4287	0.602918
6-4-0-0-1	1930.69	235	0.78622	0.89334
6-4-0-0-2	2076.75	85	0.80342	1.04524
6-4-0-0-3	2222.81	55	0.47495	0.575952
6-4-1-0-0	2075.73	193	0.5791	0.869038
6-4-1-0-1	2221.79	293	0.64712	0.725714
6-4-1-0-2	2367.85	64	0.58701	0.653915
6-4-1-0-3	2513.9	25	0.44381	0.473205
6-4-1-0-4	2659.96	12	0.334955	0.52976
6-4-2-0-0	2366.83	71	0.38502	0.530577
6-4-2-0-1	2512.88	16	0.30662	0.30387
6-4-2-0-2	2658.94	11	0.27943	0.293623
6-4-2-0-3	2805	8	0.29616	0.298745
6-4-2-0-4	2951.06	33	0.72486	0.681554
6-4-3-0-2	2950.04	16	0.394905	0.415918
6-4-3-0-3	3096.09	11	0.43404	0.521977
6-5-0-0-0	1987.71	73	0.7162	0.927712
6-5-0-0-1	2133.77	116	0.801275	0.958302
6-5-0-0-2	2279.83	91	1.10177	1.37978
6-5-0-0-3	2425.89	53	0.50719	0.733092
6-5-0-0-4	2571.95	20	0.853595	0.879486
6-5-0-0-7	3010.12	12	0.83465	0.906943
6-5-1-0-0	2278.81	604	0.780625	0.897047
6-5-1-0-1	2424.87	482	0.596535	0.818339
6-5-1-0-2	2570.93	107	0.57211	0.777671
6-5-1-0-3	2716.98	75	0.43041	0.562064
6-5-1-0-4	2863.04	51	0.51301	0.523223
6-5-2-0-0	2569.9	995	0.65957	0.791895
6-5-2-0-1	2715.96	833	0.61948	0.78079
6-5-2-0-2	2862.02	193	0.533	0.668862
6-5-2-0-3	3008.08	129	0.5279	0.625811
6-5-2-0-4	3154.14	26	0.444285	0.451003
6-5-3-0-0	2861	1040	0.58295	0.665076
6-5-3-0-1	3007.06	808	0.60135	0.702498
6-5-3-0-2	3153.12	54	0.48331	0.591977
6-5-3-0-3	3299.17	8	0.328295	0.39116
6-5-3-0-4	3445.23	2	0.41324	0.41324
6-5-4-0-0	3152.1	23	0.40578	0.521144
6-5-4-0-1	3298.15	11	0.72088	0.730142
6-5-5-0-0	3443.19	9	0.29429	0.32177
6-6-0-0-0	2190.79	43	0.45921	0.652113
6-6-0-0-1	2336.85	18	0.363685	0.645448
6-6-0-0-2	2482.91	24	0.30024	0.427007
6-6-0-0-3	2628.97	22	0.263375	0.29269
6-6-0-0-4	2775.02	13	0.34386	0.370893
6-6-0-0-5	2921.08	12	0.29795	0.320412
6-6-1-0-0	2481.89	37	0.30517	0.429569
6-6-1-0-1	2627.95	53	0.36351	0.507581
6-6-1-0-2	2774	13	0.29056	0.4599
6-6-1-0-3	2920.06	14	0.32583	0.360156
6-6-1-0-4	3066.12	15	0.33234	0.413783
6-6-1-0-5	3212.18	8	0.53455	0.523103
6-6-2-0-0	2772.98	16	0.811925	0.778413
6-6-2-0-1	2919.04	22	0.33685	0.371921
6-6-2-0-2	3065.1	19	0.35848	0.358147
6-6-2-0-3	3211.16	11	0.35428	0.408026
6-6-2-0-4	3357.22	6	0.995165	0.939055
6-6-2-0-5	3503.27	7	0.22196	0.257069
6-6-3-0-0	3064.08	10	0.31317	0.364718
6-6-3-0-1	3210.14	7	0.6006	0.734909
6-6-3-0-2	3356.2	6	0.24044	0.243195
6-6-3-0-3	3502.25	3	0.75781	0.877547
6-6-3-0-4	3648.31	3	0.35589	0.36162
6-6-4-0-0	3355.17	7	0.26171	0.267339
6-6-4-0-1	3501.23	8	0.891975	0.832466
6-7-0-0-0	2393.87	24	0.40557	0.515471
6-7-0-0-1	2539.93	24	0.353765	0.435563
6-7-0-0-2	2685.99	25	0.31846	0.420574
6-7-0-0-3	2832.05	16	0.264935	0.319578
6-7-0-0-4	2978.1	25	0.31559	0.330281
6-7-0-0-5	3124.16	4	0.50803	0.528745
6-7-0-0-6	3270.22	3	0.25625	0.27279
6-7-1-0-0	2684.97	9	0.33967	0.344513
6-7-1-0-1	2831.03	22	0.364635	0.400145
6-7-1-0-2	2977.08	11	0.54376	0.569109
6-7-1-0-3	3123.14	39	0.27986	0.407859
6-7-1-0-4	3269.2	19	0.29896	0.427715
6-7-1-0-5	3415.26	8	0.547545	0.753153
6-7-2-0-0	2976.06	10	0.523115	0.592501
6-7-2-0-1	3122.12	21	0.29504	0.326384
6-7-2-0-2	3268.18	7	0.60333	0.545317
6-7-2-0-3	3414.24	18	0.61738	0.625648
6-7-2-0-4	3560.3	13	0.26024	0.319218
6-7-2-0-5	3706.35	5	0.30683	0.276196
6-7-3-0-0	3267.16	34	0.61217	0.664501
6-7-3-0-1	3413.22	27	0.59784	0.581971
6-7-3-0-2	3559.27	3	0.45882	0.41551
6-7-3-0-3	3705.33	4	0.312735	0.315773
6-7-3-0-4	3851.39	2	0.27401	0.27401
6-7-3-0-5	3997.45	1	0.29423	0.29423
6-7-4-0-0	3558.25	3	0.22996	0.22196
6-7-4-0-1	3704.31	6	0.43958	0.444097
6-8-0-0-0	2596.95	5	0.32526	0.431008
6-8-0-0-1	2743.01	7	0.36005	0.532943
6-9-0-0-0	2800.03	14	0.3185	0.330504
6-9-0-0-1	2946.09	7	0.31462	0.449233
7-10-0-0-0	3165.16	8	0.26656	0.37993
7-10-0-0-1	3311.22	4	0.269835	0.419475
7-10-4-0-1	4475.6	4	0.347085	0.339507
7-14-0-0-0	3977.48	8	0.31141	0.308731
7-2-0-0-0	1540.53	47	0.86661	0.890863
7-2-0-0-1	1686.59	66	0.56961	0.709504
7-3-0-0-0	1743.61	18	0.349535	0.382059
7-3-0-0-1	1889.67	14	0.33755	0.447517
7-4-0-0-0	1946.69	10	0.24413	0.259763
7-4-0-0-1	2092.75	8	0.384705	0.489451
7-4-0-0-2	2238.8	20	0.38627	0.533818
7-4-0-0-3	2384.86	8	0.34844	0.446669
7-4-1-0-0	2237.78	13	0.27624	0.315448
7-4-1-0-1	2383.84	11	0.36096	0.397729
7-4-1-0-2	2529.9	23	0.32136	0.381007
7-4-1-0-3	2675.96	29	0.34137	0.561897
7-4-2-0-0	2528.88	12	0.407205	0.479362
7-4-2-0-1	2674.94	7	0.25498	0.354031
7-4-2-0-2	2820.99	19	0.3639	0.403302
7-4-2-0-3	2967.05	15	0.31596	0.33601
7-4-3-0-1	2966.03	12	0.262925	0.294247
7-4-3-0-2	3112.09	12	0.47217	0.455373
7-5-0-0-0	2149.77	9	0.29249	0.409676
7-5-0-0-1	2295.82	38	0.688145	0.699417
7-5-0-0-2	2441.88	58	0.570095	0.663237
7-5-0-0-3	2587.94	24	0.3812	0.450667
7-5-1-0-0	2440.86	30	0.42862	0.571031
7-5-1-0-1	2586.92	142	0.5508	0.638487
7-5-1-0-2	2732.98	108	0.56851	0.646737
7-5-1-0-3	2879.04	10	0.332655	0.33644
7-5-2-0-0	2731.96	35	0.34308	0.422148
7-5-2-0-1	2878.02	110	0.452015	0.543108
7-5-2-0-2	3024.07	141	0.49756	0.622636
7-5-2-0-3	3170.13	11	0.38911	0.410014
7-5-3-0-1	3169.11	3	0.20484	0.27675
7-5-3-0-2	3315.17	4	0.384165	0.516182
7-6-0-0-0	2352.85	49	0.53553	0.637324
7-6-0-0-1	2498.9	14	0.5036	0.627039
7-6-0-0-2	2644.96	9	0.28728	0.392152
7-6-0-0-3	2791.02	15	0.30418	0.531658
7-6-0-0-4	2937.08	8	0.38784	0.409901
7-6-0-0-5	3083.14	4	0.334535	0.39901
7-6-0-0-6	3229.19	12	0.46789	0.556009
7-6-0-4-1	3727.93	1	0.23438	0.23438
7-6-1-0-0	2643.94	103	0.6901	0.743723
7-6-1-0-1	2790	100	0.611485	0.648682
7-6-1-0-2	2936.06	9	0.3796	0.46182
7-6-1-0-3	3082.12	15	0.49063	0.580863
7-6-1-0-4	3228.17	14	0.693005	0.657466
7-6-1-0-5	3374.23	2	0.955265	0.955265
7-6-1-0-6	3520.29	7	0.31233	0.371904
7-6-2-0-0	2935.04	203	0.61029	0.670405
7-6-2-0-1	3081.09	146	0.64565	0.681675
7-6-2-0-2	3227.15	56	0.381575	0.465974
7-6-2-0-3	3373.21	14	0.34804	0.41758
7-6-2-0-4	3519.27	11	0.35844	0.392695
7-6-2-0-5	3665.33	4	0.27614	0.335048
7-6-3-0-0	3226.13	169	0.5022	0.56214
7-6-3-0-1	3372.19	132	0.50547	0.574378
7-6-3-0-2	3518.25	56	0.54143	0.60585
7-6-3-0-3	3664.31	19	0.49651	0.698552
7-6-3-0-4	3810.36	6	0.393005	0.43066
7-6-3-0-6	4102.48	2	0.197235	0.197235
7-6-4-0-0	3517.23	76	0.60795	0.631548
7-6-4-0-1	3663.29	67	0.63534	0.634702
7-6-4-0-2	3809.34	10	0.49498	0.546767
7-6-4-0-3	3955.4	2	0.49135	0.49135
7-6-5-0-0	3808.32	1	0.31058	0.31058
7-6-5-0-1	3954.38	1	0.68935	0.68935
7-7-0-0-0	2555.93	15	0.40879	0.475441
7-7-0-0-1	2701.98	4	0.40535	0.40271
7-7-0-0-2	2848.04	13	0.32767	0.506952
7-7-0-0-3	2994.1	9	0.26905	0.526076
7-7-0-0-4	3140.16	14	0.44062	0.548141
7-7-0-0-5	3286.21	6	0.23499	0.501692
7-7-0-0-6	3432.27	2	0.214805	0.214805
7-7-1-0-0	2847.02	14	0.660745	0.843614
7-7-1-0-1	2993.08	10	0.530055	0.525756
7-7-1-0-2	3139.14	13	0.27021	0.490902
7-7-1-0-3	3285.19	4	0.275415	0.342847
7-7-1-0-4	3431.25	3	0.35204	0.39761
7-7-1-0-5	3577.31	3	0.28786	0.302367
7-7-1-0-6	3723.37	9	0.25269	0.306826
7-7-2-0-0	3138.12	19	0.42655	0.498652
7-7-2-0-1	3284.17	9	0.61075	0.519051
7-7-2-0-2	3430.23	5	0.21271	0.288912
7-7-2-0-4	3722.35	8	0.524825	0.44125
7-7-2-0-5	3868.41	6	0.2689	0.282008
7-7-3-0-0	3429.21	11	0.55254	0.57971
7-7-4-0-0	3720.31	27	0.37623	0.410299
7-7-4-0-1	3866.36	4	0.279675	0.281762
7-7-4-0-2	4012.42	1	0.19662	0.19662
7-7-5-0-0	4011.4	12	0.236825	0.300072
7-7-5-0-1	4157.46	4	0.36593	0.34323
7-7-5-0-2	4303.52	4	0.37086	0.35351
7-7-5-0-3	4449.58	3	0.31474	0.322053
7-8-0-0-0	2759	4	0.332625	0.3518
7-8-0-0-1	2905.06	4	0.35741	0.39229
7-9-4-0-1	4272.52	1	0.32825	0.32825
8-2-0-0-0	1702.58	87	0.8232	0.982474
8-2-0-0-1	1848.64	23	0.40426	0.699248
8-3-0-0-0	1905.66	46	0.293075	0.33173
8-4-1-0-0	2399.84	6	0.34664	0.653463
8-4-1-0-1	2545.89	8	0.453745	0.582043
8-4-1-0-2	2691.95	14	0.433675	0.641864
8-5-0-0-0	2311.82	9	0.39251	0.518748
8-5-0-0-1	2457.88	14	0.53408	0.494254
8-5-0-0-4	2896.05	18	0.544345	0.609429
8-5-1-0-0	2602.91	13	0.45901	0.610002
8-5-1-0-1	2748.97	9	0.3205	0.400288
8-5-1-0-2	2895.03	6	0.279655	0.296137
8-6-0-0-0	2514.9	6	0.35065	0.353912
8-6-0-0-1	2660.96	38	0.443945	0.496256
8-6-0-0-2	2807.01	16	0.68228	0.632454
8-6-0-0-3	2953.07	10	0.28234	0.388469
8-6-0-0-4	3099.13	22	0.391915	0.441556
8-6-0-0-5	3245.19	5	0.22931	0.248088
8-6-1-0-0	2805.99	1	0.72819	0.72819
8-6-1-0-1	2952.05	46	0.659075	0.660283
8-6-1-0-2	3098.11	29	0.72411	0.637967
8-6-1-0-3	3244.17	13	0.29052	0.343161
8-6-1-0-4	3390.23	7	0.62598	0.841777
8-6-1-0-5	3536.28	2	0.45671	0.45671
8-6-2-0-0	3097.09	7	0.38647	0.640889
8-6-2-0-1	3243.15	47	0.47365	0.472132
8-6-2-0-2	3389.21	37	0.5105	0.549489
8-6-2-0-3	3535.26	10	0.474405	0.530351
8-6-2-0-4	3681.32	11	0.77564	0.954647
8-6-2-0-5	3827.38	3	0.32767	0.611457
8-6-3-0-0	3388.19	2	0.27863	0.27863
8-6-3-0-1	3534.24	22	0.50304	0.690177
8-6-3-0-2	3680.3	14	0.534055	0.582038
8-6-3-0-3	3826.36	5	0.31683	0.550402
8-6-4-0-2	3971.4	1	0.49395	0.49395
8-6-4-0-3	4117.45	36	1.23541	1.05324
8-6-4-0-4	4263.51	3	0.31121	0.341783
8-7-0-0-0	2717.98	25	0.63971	0.755005
8-7-0-0-1	2864.04	37	0.56448	0.644475
8-7-0-0-2	3010.09	19	0.3976	0.504193
8-7-0-0-3	3156.15	7	0.28704	0.305373
8-7-0-0-4	3302.21	9	0.40621	0.39099
8-7-0-0-5	3448.27	3	0.23152	0.23122
8-7-1-0-0	3009.07	23	0.36448	0.514866
8-7-1-0-1	3155.13	40	0.388205	0.432901
8-7-1-0-2	3301.19	7	0.20027	0.29849
8-7-1-0-3	3447.25	5	0.48092	0.453614
8-7-1-0-4	3593.31	3	0.26795	0.246043
8-7-1-0-5	3739.36	3	0.28804	0.356747
8-7-1-0-6	3885.42	10	0.34925	0.423264
8-7-2-0-0	3300.17	14	0.396765	0.542541
8-7-2-0-1	3446.23	14	0.383665	0.430686
8-7-2-0-2	3592.28	4	0.315995	0.328955
8-7-2-0-3	3738.34	5	0.4189	0.40449
8-7-2-0-4	3884.4	4	0.525795	0.547723
8-7-2-0-5	4030.46	1	0.40193	0.40193
8-7-2-0-6	4176.52	1	0.18444	0.18444
8-7-3-0-0	3591.26	10	0.32632	0.326714
8-7-3-0-1	3737.32	7	0.48015	0.437326
8-7-3-0-2	3883.38	5	0.26464	0.268092
8-7-3-0-3	4029.44	3	0.26963	0.27446
8-7-3-0-4	4175.5	1	0.19243	0.19243
8-7-4-0-0	3882.36	3	0.3016	0.31116
8-7-4-0-1	4028.42	1	0.25016	0.25016
8-7-4-0-4	4466.59	2	0.65676	0.65676
8-7-5-0-4	4757.69	4	0.39808	0.685613
8-7-5-0-5	4903.74	1	0.3393	0.3393
8-8-0-0-0	2921.06	5	0.4149	0.468024
8-8-0-0-1	3067.12	19	0.65245	0.634413
8-8-0-0-2	3213.17	7	0.40331	0.41716
8-8-0-0-3	3359.23	9	0.26362	0.476458
8-8-0-0-4	3505.29	5	0.26282	0.281326
8-8-0-0-5	3651.35	2	0.644285	0.644285
8-8-1-0-0	3212.15	8	0.38986	0.436465
8-8-1-0-1	3358.21	8	0.30632	0.384565
8-8-1-0-2	3504.27	7	0.36308	0.350429
8-8-1-0-3	3650.33	6	0.31013	0.328287
8-8-1-0-4	3796.38	3	0.29048	0.276983
8-8-1-0-5	3942.44	1	0.28693	0.28693
8-8-2-0-0	3503.25	1	0.22571	0.22571
8-8-2-0-1	3649.31	10	0.33181	0.387804
8-8-2-0-2	3795.36	4	0.49305	0.672297
8-8-2-0-3	3941.42	1	0.56184	0.56184
8-8-2-0-5	4233.54	4	0.43452	0.384512
8-8-2-0-6	4379.6	4	0.24302	0.272242
8-8-3-0-0	3794.34	3	0.31936	0.312953
8-8-3-0-1	3940.4	1	0.38011	0.38011
8-8-3-0-2	4086.46	1	0.34701	0.34701
8-8-3-0-4	4378.58	3	1.0313	0.83105
8-8-4-0-0	4085.44	12	0.91816	0.846643
8-8-4-0-1	4231.5	1	0.16896	0.16896
8-8-4-0-2	4377.56	1	0.19413	0.19413
8-8-4-0-3	4523.61	1	0.3069	0.3069
8-8-5-0-0	4376.53	6	0.23275	0.255322
8-8-5-0-1	4522.59	6	0.373365	0.403838
8-8-5-0-4	4960.77	3	0.25179	0.294627
8-8-5-0-5	5106.82	1	0.2842	0.2842
8-9-0-0-0	3124.14	12	0.326975	0.439501
8-9-0-0-1	3270.19	5	0.30938	0.335226
9-11-0-0-1	3838.41	3	0.93699	0.70529
9-2-0-0-0	1864.63	274	1.36331	1.4073
9-2-0-0-1	2010.69	8	0.26321	0.38417
9-3-0-0-0	2067.71	23	0.45959	0.525157
9-4-0-0-0	2270.79	72	0.559275	0.647195
9-4-0-0-1	2416.85	34	0.421265	0.481013
9-5-0-0-0	2473.87	10	0.490895	0.516469
9-5-0-0-1	2619.93	5	0.26095	0.357364
9-5-1-0-0	2764.97	12	0.3184	0.326131
9-5-1-0-1	2911.03	5	0.29027	0.356596
9-5-2-0-0	3056.06	3	0.22205	0.278927
9-6-0-0-0	2676.95	11	0.24582	0.390173
9-6-0-0-1	2823.01	6	0.335315	0.396263
9-6-0-0-2	2969.07	11	0.38553	0.436437
9-6-0-0-3	3115.13	25	0.64056	0.647932
9-6-0-0-4	3261.18	32	0.901615	0.722838
9-6-0-0-5	3407.24	5	0.77376	0.868052
9-6-1-0-0	2968.05	16	0.263565	0.27044
9-6-1-0-1	3114.1	29	0.37308	0.432164
9-6-1-0-2	3260.16	5	0.53447	0.611384
9-6-1-0-3	3406.22	15	0.48989	0.521641
9-6-1-0-4	3552.28	1	0.23543	0.23543
9-6-2-0-0	3259.14	7	0.38265	0.384387
9-6-2-0-1	3405.2	9	0.28455	0.312217
9-6-2-0-2	3551.26	3	0.50559	0.56504
9-6-2-0-3	3697.32	3	0.2482	0.24039
9-6-2-0-4	3843.37	2	0.3675	0.3675
9-6-2-0-5	3989.43	1	0.42031	0.42031
9-6-3-0-0	3550.24	7	0.35635	0.647243
9-6-3-0-1	3696.3	4	0.56189	0.513983
9-6-3-0-2	3842.35	1	0.18662	0.18662
9-6-3-0-3	3988.41	2	0.45993	0.45993
9-7-0-0-0	2880.03	13	0.89925	0.94272
9-7-0-0-1	3026.09	28	0.65116	0.813494
9-7-0-0-2	3172.15	3	0.31999	0.449907
9-7-0-0-3	3318.2	22	0.391615	0.583306
9-7-0-0-4	3464.26	6	0.29536	0.33636
9-7-1-0-0	3171.13	3	0.42492	0.742187
9-7-1-0-1	3317.18	5	0.2662	0.472636
9-7-1-0-2	3463.24	3	0.2436	0.278697
9-7-1-0-3	3609.3	2	0.26958	0.26958
9-7-1-0-4	3755.36	3	0.46945	0.396717
9-7-1-0-5	3901.42	7	0.38705	0.353403
9-7-2-0-0	3462.22	9	0.25509	0.2762
9-7-2-0-1	3608.28	5	0.3035	0.374334
9-7-2-0-2	3754.34	5	0.20463	0.234752
9-7-2-0-3	3900.4	3	0.41628	0.37691
9-7-2-0-5	4192.51	1	0.25273	0.25273
9-7-3-0-1	3899.38	6	0.374895	0.371278
9-7-3-0-2	4045.43	2	0.39281	0.39281
9-7-3-0-3	4191.49	1	0.36061	0.36061
9-7-3-0-4	4337.55	1	0.89415	0.89415
9-7-4-0-0	4044.41	2	0.27068	0.27068
9-7-4-0-1	4190.47	4	0.36762	0.385663
9-7-4-0-2	4336.53	3	0.21689	0.357473
9-8-0-0-0	3083.11	6	0.28436	0.352502
9-8-0-0-1	3229.17	8	0.460275	0.482532
9-8-0-0-2	3375.23	10	0.36383	0.486838
9-8-0-0-3	3521.28	9	0.28387	0.295019
9-8-1-0-0	3374.21	4	0.269695	0.296635
9-8-1-0-1	3520.26	10	0.3447	0.505583
9-8-1-0-3	3812.38	3	0.23139	0.454763
9-8-1-0-4	3958.44	2	0.27099	0.27099
9-8-1-0-5	4104.5	4	0.270625	0.301538
9-8-2-0-0	3665.3	3	0.51002	0.590033
9-8-2-0-1	3811.36	2	0.298845	0.298845
9-8-2-0-2	3957.42	2	0.255085	0.255085
9-8-2-0-4	4249.53	3	0.25534	0.235113
9-8-2-0-5	4395.59	1	0.37939	0.37939
9-8-4-0-0	4247.49	2	0.17215	0.17215
9-8-4-0-1	4393.55	5	0.75483	0.62293
N(NH((HEX&phosphate))(H(NH)(NH)))(F)	1848.61	3	0.27364	0.315787
N(NH(HN(HEX&n-acetyl&sulfate))(H))(F)	1524.49	9	0.30361	0.340488
N(NH(HN(HEX&n-acetyl&sulfate))(HH))(F)	1686.54	37	0.28649	0.303734
N(NH(HN(HEX&n-acetyl&sulfate))(HHH))(F)	1848.6	6	0.272295	0.337715
N(NH(HN(HEX&n-acetyl&sulfate))(HN(HEX&n-acetyl&sulfate)))(F)	2010.61	16	0.25882	0.296061
N(NH(HN(HEX&n-acetyl&sulfate))(HN(HEX&sulfate)))(F)	1969.58	18	0.33706	0.336801
N(NH(HN(HEX&n-acetyl&sulfate))(HN))(F)	1727.57	16	0.24273	0.279789
N(NH(HN(HEX&n-acetyl&sulfate))(HNH))(F)	1889.62	16	0.361055	0.363868
N(NH(HN(HEX&n-acetyl&sulfate))(HNHS))(F)	2180.72	3	0.32058	0.328753
N(NH(HN(HEX&sulfate))(HNHS))(F)	2139.69	37	0.38377	0.572851
N(NH(HNH)((HEX&phosphate)))(F)	1483.47	30	0.1973	0.258141
N(NH(HNHNH(NON|a|keto|d&amino))(HN(F)(H)))(F)	2544.91	17	0.30298	0.40244
N(NH(HNHNH(NON|a|keto|d))(HN(F)(H)))(F)	2529.9	6	0.436305	0.557953
NNH(H(NHS)(N(HEX&sulfate)))(HNH)	2358.77	23	0.53757	0.612015
NNH(HN(HEX&n-acetyl&sulfate))(H)	1378.43	35	0.25228	0.275283
NNH(HN(HEX&n-acetyl&sulfate))(HH)	1540.49	28	0.2644	0.276381
NNH(HN(HEX&n-acetyl&sulfate))(HN(HEX&n-acetyl&sulfate))	1864.55	23	0.42277	0.506258
NNH(HN(HEX&n-acetyl&sulfate))(HN)	1581.51	15	0.29535	0.415784
NNH(HN(HEX&n-acetyl&sulfate))(HNH)	1743.57	16	0.26359	0.286141
NNH(HN(HEX&n-acetyl&sulfate))(HNHS)	2034.66	15	0.25211	0.276993
NNH(HN(HEX&sulfate))(HNHS)	1993.63	41	0.48134	0.586275

## Sheet: FGP dataset
FGP dataset						N-Glycan with NumGPSM less then 10 in FGP	Total N-glycans in FGP	Ratio
GlycanName	GlycanMass	NumGPSM	MedianScore	MeanScore		142	731	19.4254
10-10-0-0-1	3797.38	27	0.57705	0.652135				0.1943
10-2-0-0-0	2026.69	55	0.27398	0.567923
10-6-0-0-0	2839	31	0.2522	0.279379
10-6-0-0-1	2985.06	28	0.3455	0.453856
10-6-0-0-2	3131.12	38	0.30975	0.377421
10-6-0-0-3	3277.18	30	0.21094	0.248188
10-6-0-0-4	3423.24	31	0.49762	0.526778
10-6-0-0-5	3569.29	30	0.44155	0.441219
10-6-1-0-0	3130.1	18	0.33257	0.411486
10-6-1-0-1	3276.16	17	0.27218	0.322261
10-6-1-0-2	3422.22	21	0.44547	0.685792
10-6-1-0-3	3568.27	10	0.48303	0.520729
10-7-0-0-0	3042.08	24	0.302565	0.362389
10-7-0-0-1	3188.14	9	0.30882	0.492444
10-7-0-0-2	3334.2	15	0.4414	0.489621
10-7-0-0-3	3480.26	12	0.31915	0.407257
10-7-0-0-4	3626.32	16	0.52707	0.467654
10-7-0-0-5	3772.37	7	0.42995	0.386694
10-7-1-0-0	3333.18	13	0.38435	0.433383
10-7-1-0-1	3479.24	16	0.32172	0.325299
10-7-1-0-2	3625.3	9	0.2567	0.363172
10-7-1-0-3	3771.35	6	0.36561	0.534873
10-7-1-0-4	3917.41	22	0.30385	0.397849
10-7-2-0-0	3624.27	5	0.64169	0.682774
10-7-2-0-1	3770.33	6	0.366665	0.614675
10-8-0-0-1	3391.22	32	0.44894	0.448032
10-8-0-0-2	3537.28	24	0.27914	0.31629
10-8-0-0-3	3683.34	6	0.339445	0.391177
10-8-0-0-4	3829.39	8	0.427975	0.608571
10-8-0-0-5	3975.45	5	0.31287	0.449174
10-8-1-0-0	3536.26	8	1.15849	1.03063
10-8-1-0-1	3682.32	10	0.68981	0.806845
10-8-1-0-2	3828.37	5	0.34283	0.390784
10-8-1-0-3	3974.43	5	0.3278	0.281274
10-8-1-0-4	4120.49	13	0.46023	0.448355
10-8-2-0-0	3827.35	1	0.54338	0.54338
10-8-2-0-1	3973.41	11	0.35688	0.395214
10-9-0-0-0	3448.24	2	0.669285	0.669285
10-9-0-0-1	3594.3	5	0.22633	0.265184
10-9-4-0-1	4758.68	3	0.39687	0.432497
11-10-0-0-1	3959.43	3	0.15669	0.143037
11-11-1-0-0	4307.55	4	0.29884	0.299488
11-2-0-0-0	2188.74	51	0.29866	0.385111
11-6-0-0-0	3001.06	19	0.39433	0.421101
11-6-0-0-1	3147.12	16	0.31344	0.364616
11-7-0-0-0	3204.14	13	0.61954	0.555281
11-7-0-0-1	3350.19	21	0.53405	0.573618
11-7-0-0-2	3496.25	10	0.316675	0.609874
11-7-0-0-3	3642.31	9	0.37667	0.448087
11-7-1-0-0	3495.23	10	0.220865	0.256733
11-7-1-0-1	3641.29	22	0.37383	0.435251
11-7-1-0-2	3787.35	12	0.311135	0.347685
11-7-1-0-3	3933.41	11	0.27474	0.322255
11-7-2-0-0	3786.33	6	0.47807	0.617488
11-7-2-0-1	3932.39	10	0.81965	0.842306
11-8-0-0-0	3407.22	10	0.3656	0.713297
11-8-0-0-1	3553.27	24	0.222385	0.334303
11-8-0-0-2	3699.33	8	0.64913	0.617683
11-8-0-0-3	3845.39	9	0.33736	0.406537
11-8-1-0-0	3698.31	6	0.38377	0.733603
11-8-1-0-1	3844.37	6	0.34248	0.403007
11-8-1-0-2	3990.43	4	0.293705	0.349095
11-8-1-0-3	4136.49	5	0.24947	0.337958
11-8-2-0-0	3989.41	3	0.83631	0.762103
11-8-2-0-1	4135.46	2	0.342605	0.342605
11-9-0-0-0	3610.3	8	0.25422	0.239845
11-9-0-0-1	3756.35	7	0.3204	0.383483
12-11-0-0-1	4324.56	11	0.3235	0.307299
12-2-0-0-0	2350.79	20	0.362575	0.410461
12-7-0-0-0	3366.19	11	0.38985	0.507336
12-7-1-0-0	3657.28	7	0.32005	0.46755
13-2-0-0-0	2512.85	13	0.34724	0.398444
14-2-0-0-0	2674.9	5	0.15972	0.202184
15-14-1-0-6	6441.35	2	0.256675	0.256675
15-14-2-0-6	6732.44	4	0.29283	0.292565
15-2-0-0-0	2836.95	22	0.2692	0.306551
16-2-0-0-0	2999	11	0.45769	0.473931
3-2-0-0-0	892.317	207	0.50307	0.529338
3-2-0-0-1	1038.38	70	0.248045	0.359435
3-3-0-0-0	1095.4	77	0.30728	0.37277
3-3-0-0-1	1241.45	96	0.40201	0.534484
3-3-0-0-2	1387.51	53	0.26588	0.406669
3-3-1-0-0	1386.49	155	0.45242	0.607136
3-3-1-0-1	1532.55	99	0.29648	0.385603
3-3-1-0-2	1678.61	63	0.24393	0.324287
3-4-0-0-0	1298.48	133	0.433	0.502939
3-4-0-0-1	1444.53	77	0.29038	0.43292
3-4-0-0-2	1590.59	100	0.26346	0.359613
3-4-0-0-3	1736.65	98	0.410255	0.5683
3-4-1-0-0	1589.57	84	0.293615	0.352491
3-4-1-0-1	1735.63	148	0.35281	0.623294
3-4-1-0-2	1881.69	169	0.44505	0.687813
3-4-1-0-3	2027.75	143	0.48975	0.593949
3-4-2-0-0	1880.67	48	0.259815	0.347384
3-5-0-0-0	1501.56	99	0.47166	0.501628
3-5-0-0-1	1647.61	94	0.39551	0.526633
3-5-0-0-2	1793.67	72	0.428665	0.514885
3-5-0-0-3	1939.73	73	0.45387	0.52258
3-5-0-0-4	2085.79	101	0.34808	0.455327
3-5-1-0-0	1792.65	126	0.55876	0.546207
3-5-1-0-1	1938.71	60	0.3643	0.532836
3-5-1-0-2	2084.77	92	0.475585	0.692168
3-5-1-0-3	2230.82	114	0.36303	0.455413
3-6-0-0-0	1704.63	60	0.296985	0.458398
3-6-0-0-1	1850.69	70	0.27224	0.475534
3-6-0-0-2	1996.75	89	0.31732	0.464599
3-6-0-0-3	2142.81	62	0.414765	0.512102
3-6-0-0-4	2288.87	130	0.50284	0.564962
3-6-0-0-5	2434.92	211	0.58322	0.558745
3-6-1-0-1	2141.79	75	0.49914	0.61762
3-6-1-0-2	2287.84	89	0.38569	0.588821
3-6-2-0-1	2432.88	130	0.427085	0.459488
3-7-0-0-0	1907.71	130	0.36314	0.528671
3-7-0-0-1	2053.77	118	0.449015	0.549343
3-7-0-0-2	2199.83	128	0.368365	0.542824
3-7-0-0-3	2345.89	109	0.50761	0.57932
3-7-0-0-4	2491.95	148	0.465545	0.652484
3-7-0-0-5	2638	126	0.55991	0.627499
3-8-0-0-0	2110.79	172	0.301845	0.457699
3-8-0-0-1	2256.85	143	0.24988	0.32659
3-9-0-0-0	2313.87	164	0.522265	0.637497
3-9-0-0-1	2459.93	216	0.714355	0.815901
4-2-0-0-0	1054.37	89	0.41187	0.517885
4-2-0-0-1	1200.43	115	0.26463	0.511665
4-3-0-0-0	1257.45	115	0.54501	0.655332
4-3-0-0-1	1403.51	134	0.37364	0.571285
4-3-0-0-2	1549.57	129	0.61814	0.722019
4-3-0-0-3	1695.62	72	0.382885	0.562022
4-3-0-1-0	1564.71	28	0.17573	0.416113
4-3-0-1-1	1710.76	36	0.46626	0.570796
4-3-1-0-0	1548.54	209	0.61088	0.718723
4-3-1-0-1	1694.6	93	0.35904	0.53743
4-3-1-0-2	1840.66	55	0.35873	0.445331
4-3-2-0-0	1839.64	55	0.34969	0.465833
4-3-2-0-1	1985.7	85	0.28991	0.392232
4-3-2-0-2	2131.76	161	0.47762	0.555844
4-4-0-0-0	1460.53	88	0.664405	0.783426
4-4-0-0-1	1606.59	181	0.3766	0.607478
4-4-0-0-2	1752.64	135	0.35766	0.505384
4-4-0-0-3	1898.7	210	0.303865	0.447096
4-4-0-0-4	2044.76	249	0.5125	0.63756
4-4-1-0-0	1751.62	252	0.65357	0.778998
4-4-1-0-1	1897.68	454	0.504	0.630879
4-4-1-0-2	2043.74	122	0.454825	0.537141
4-4-1-0-3	2189.8	283	0.33136	0.415617
4-4-2-0-0	2042.72	79	0.37729	0.457306
4-4-2-0-1	2188.78	462	0.477025	0.589698
4-4-2-0-2	2334.84	147	0.44625	0.532304
4-4-2-0-3	2480.89	101	0.38539	0.465759
4-5-0-0-0	1663.61	73	0.28692	0.48514
4-5-0-0-1	1809.67	107	0.38249	0.620949
4-5-0-0-2	1955.72	153	0.45471	0.590558
4-5-0-0-3	2101.78	121	0.47414	0.545193
4-5-0-0-4	2247.84	502	0.378865	0.45383
4-5-1-0-0	1954.7	87	0.37778	0.484926
4-5-1-0-1	2100.76	98	0.73718	1.0049
4-5-1-0-2	2246.82	148	0.43477	0.500769
4-5-1-0-3	2392.88	80	0.37055	0.443376
4-5-1-0-4	2538.94	71	0.38362	0.476459
4-5-2-0-0	2245.8	83	0.28748	0.396858
4-5-2-0-1	2391.86	64	0.390555	0.474403
4-5-2-0-2	2537.91	43	0.39377	0.437844
4-5-2-0-3	2683.97	62	0.427925	0.493577
4-6-0-0-0	1866.69	143	0.45157	0.720991
4-6-0-0-1	2012.75	167	0.67553	0.665425
4-6-0-0-2	2158.8	112	0.442145	0.464851
4-6-0-0-3	2304.86	178	0.430295	0.519651
4-6-0-0-4	2450.92	121	0.49002	0.537951
4-6-0-0-5	2596.98	63	0.43991	0.520981
4-6-1-0-0	2157.78	70	0.58354	0.644441
4-6-1-0-1	2303.84	207	0.53539	0.543267
4-6-1-0-2	2449.9	62	0.39393	0.491655
4-6-1-0-3	2595.96	37	0.31919	0.413546
4-6-1-0-4	2742.01	94	0.42678	0.452302
4-6-1-0-5	2888.07	62	0.382605	0.422872
4-6-2-0-0	2448.88	85	0.37474	0.478899
4-6-2-0-1	2594.94	40	0.282745	0.303398
4-6-2-0-2	2740.99	32	0.283905	0.396229
4-6-2-0-3	2887.05	40	0.35802	0.425681
4-6-2-0-4	3033.11	71	0.23863	0.326507
4-6-2-0-5	3179.17	53	0.26148	0.345745
4-7-0-0-0	2069.77	121	0.29907	0.412327
4-7-0-0-1	2215.82	152	0.425565	0.522232
4-7-0-0-2	2361.88	93	0.32332	0.462262
4-7-0-0-3	2507.94	96	0.398965	0.465083
4-7-0-0-4	2654	85	0.35456	0.415703
4-7-0-0-5	2800.06	112	0.37347	0.42894
4-7-1-0-0	2360.86	73	0.4574	0.545933
4-7-1-0-1	2506.92	77	0.16592	0.278453
4-7-1-0-2	2652.98	54	0.382485	0.442146
4-7-1-0-3	2799.04	37	0.35351	0.389692
4-7-1-0-4	2945.09	39	0.43305	0.545839
4-7-1-0-5	3091.15	40	0.355475	0.461692
4-7-2-0-0	2651.96	38	0.365165	0.383194
4-7-2-0-1	2798.02	15	0.44402	0.523448
4-7-2-0-2	2944.07	52	0.375185	0.481549
4-7-2-0-3	3090.13	20	0.36763	0.454159
4-7-2-0-4	3236.19	48	0.241115	0.313146
4-7-2-0-5	3382.25	48	0.41085	0.48556
4-8-0-0-0	2272.85	77	0.33231	0.483261
4-9-0-0-0	2475.92	198	0.495795	0.547395
4-9-0-0-1	2621.98	116	0.408125	0.513522
5-2-0-0-0	1216.42	95	0.36665	0.51901
5-2-0-0-1	1362.48	100	0.32467	0.404694
5-2-0-0-2	1508.54	76	0.31417	0.344705
5-3-0-0-0	1419.5	126	0.500235	0.719028
5-3-0-0-1	1565.56	84	0.585565	0.733238
5-3-0-0-2	1711.62	277	0.7453	0.772505
5-3-0-0-3	1857.68	116	0.57188	0.633004
5-3-1-0-0	1710.6	187	0.86032	0.984337
5-3-1-0-1	1856.66	72	0.512485	0.675044
5-3-1-0-2	2002.71	137	0.64643	0.64649
5-3-2-0-0	2001.69	77	0.46843	0.783124
5-3-2-0-1	2147.75	100	0.4616	0.48882
5-3-2-0-2	2293.81	58	0.35374	0.410808
5-4-0-0-0	1622.58	657	0.87186	1.05395
5-4-0-0-1	1768.64	353	0.81482	0.998931
5-4-0-0-2	1914.7	845	0.53192	0.652901
5-4-0-0-3	2060.76	362	0.518895	0.670752
5-4-0-0-4	2206.81	280	0.49244	0.595871
5-4-0-0-5	2352.87	261	0.82081	0.878225
5-4-0-1-1	2075.9	34	0.3286	0.444939
5-4-0-2-1	2383.15	6	0.287945	0.255887
5-4-1-0-0	1913.68	2990	0.82511	0.925086
5-4-1-0-1	2059.73	1005	0.66113	0.780555
5-4-1-0-2	2205.79	1133	0.51098	0.615339
5-4-1-0-3	2351.85	346	0.46759	0.534963
5-4-1-0-4	2497.91	87	0.59676	0.68964
5-4-1-1-1	2366.99	66	0.54523	0.657198
5-4-2-0-0	2204.77	3782	0.613365	0.682335
5-4-2-0-1	2350.83	875	0.52416	0.617882
5-4-2-0-2	2496.89	72	0.433205	0.489244
5-4-2-0-3	2642.95	36	0.34713	0.369176
5-4-2-0-4	2789	45	0.374	0.397605
5-4-3-0-0	2495.87	73	0.38038	0.460932
5-4-3-0-1	2641.93	36	0.368425	0.416039
5-4-3-0-2	2787.98	46	0.449365	0.542292
5-4-3-0-3	2934.04	34	0.40736	0.504142
5-4-4-0-0	2786.96	26	0.32406	0.398148
5-4-4-0-1	2933.02	28	0.452	0.419179
5-5-0-0-0	1825.66	84	0.5881	0.909611
5-5-0-0-1	1971.72	209	0.94357	1.10996
5-5-0-0-2	2117.78	125	0.55959	0.767524
5-5-0-0-3	2263.83	249	0.44949	0.600525
5-5-0-0-4	2409.89	120	0.479935	0.595292
5-5-0-0-5	2555.95	60	0.39989	0.527597
5-5-1-0-0	2116.76	183	0.51875	0.750758
5-5-1-0-1	2262.81	400	0.784575	0.931194
5-5-1-0-2	2408.87	82	0.39178	0.59523
5-5-1-0-3	2554.93	64	0.31023	0.463127
5-5-1-0-4	2700.99	86	0.3455	0.454544
5-5-2-0-0	2407.85	106	0.298835	0.407929
5-5-2-0-1	2553.91	192	0.467965	0.5605
5-5-2-0-2	2699.97	52	0.38177	0.499898
5-5-2-0-3	2846.03	40	0.284685	0.351335
5-5-2-0-4	2992.08	69	0.47244	0.442052
5-5-3-0-0	2698.95	20	0.21216	0.289658
5-5-3-0-1	2845.01	60	0.478165	0.49811
5-5-3-0-2	2991.06	31	0.34465	0.417055
5-5-3-0-3	3137.12	31	0.33339	0.437163
5-6-0-0-0	2028.74	214	0.5966	0.789813
5-6-0-0-1	2174.8	184	0.413885	0.485056
5-6-0-0-2	2320.86	171	0.4499	0.538624
5-6-0-0-3	2466.91	157	0.3742	0.471409
5-6-0-0-4	2612.97	115	0.33847	0.429646
5-6-0-0-5	2759.03	47	0.23454	0.295859
5-6-1-0-0	2319.84	247	0.46003	0.545858
5-6-1-0-1	2465.89	72	0.51362	0.545863
5-6-1-0-2	2611.95	48	0.426595	0.535222
5-6-1-0-3	2758.01	41	0.31902	0.398252
5-6-1-0-4	2904.07	62	0.37358	0.436185
5-6-1-0-5	3050.13	71	0.28773	0.354787
5-6-2-0-0	2610.93	80	0.452795	0.453813
5-6-2-0-1	2756.99	23	0.32887	0.403172
5-6-2-0-2	2903.05	23	0.2665	0.303221
5-6-2-0-3	3049.1	9	0.32064	0.394104
5-6-2-0-4	3195.16	94	0.442705	0.475878
5-6-2-0-5	3341.22	43	0.39688	0.468068
5-6-3-0-1	3048.08	25	0.37596	0.44808
5-7-0-0-0	2231.82	139	0.38082	0.450911
5-7-0-0-1	2377.88	61	0.31069	0.422162
5-7-0-0-2	2523.94	122	0.31671	0.373617
5-7-0-0-3	2669.99	55	0.28704	0.328381
5-7-0-0-4	2816.05	97	0.30101	0.343154
5-7-0-0-5	2962.11	35	0.2138	0.327704
5-7-1-0-0	2522.92	53	0.36334	0.388605
5-7-1-0-1	2668.97	34	0.389545	0.44275
5-7-1-0-2	2815.03	26	0.44678	0.475801
5-7-1-0-3	2961.09	34	0.27948	0.332304
5-7-1-0-4	3107.15	38	0.506465	0.516518
5-7-1-0-5	3253.2	33	0.44172	0.536247
5-7-2-0-0	2814.01	23	0.25571	0.33215
5-7-2-0-1	2960.07	39	0.34839	0.421613
5-7-2-0-2	3106.13	56	0.378955	0.409781
5-7-2-0-3	3252.18	25	0.26519	0.321038
5-7-2-0-4	3398.24	26	0.42697	0.51174
5-7-2-0-5	3544.3	29	0.39963	0.482322
5-8-0-0-0	2434.9	48	0.27564	0.373638
5-8-0-0-1	2580.96	78	0.33653	0.414232
6-10-0-0-0	3003.11	29	0.28575	0.362574
6-11-0-0-0	3206.19	24	0.259415	0.379351
6-2-0-0-0	1378.48	117	0.37425	0.536574
6-2-0-0-1	1524.53	84	0.25232	0.391661
6-3-0-0-0	1581.56	90	0.348675	0.691238
6-3-0-0-1	1727.61	146	0.5628	0.700605
6-3-0-0-2	1873.67	114	0.5158	0.638371
6-3-0-0-3	2019.73	308	0.53824	0.595415
6-3-1-0-0	1872.65	179	0.69189	0.774133
6-3-1-0-1	2018.71	77	0.47595	0.617948
6-3-1-0-2	2164.77	53	0.52863	0.561898
6-3-2-0-0	2163.75	104	0.468905	0.528211
6-3-2-0-1	2309.8	43	0.38418	0.454473
6-3-2-0-2	2455.86	110	0.39347	0.415178
6-4-0-0-0	1784.63	217	0.4752	0.698616
6-4-0-0-1	1930.69	632	0.679965	0.758484
6-4-0-0-2	2076.75	1047	0.49915	0.649042
6-4-0-0-3	2222.81	745	0.52866	0.615362
6-4-1-0-0	2075.73	422	0.580835	0.748579
6-4-1-0-1	2221.79	1150	0.668485	0.720483
6-4-1-0-2	2367.85	665	0.56994	0.63118
6-4-1-0-3	2513.9	148	0.53537	0.559586
6-4-1-0-4	2659.96	59	0.37386	0.449456
6-4-2-0-0	2366.83	234	0.461905	0.54897
6-4-2-0-1	2512.88	60	0.350275	0.492271
6-4-2-0-2	2658.94	51	0.44271	0.415894
6-4-2-0-3	2805	54	0.42145	0.415448
6-4-2-0-4	2951.06	46	0.537175	0.571879
6-4-3-0-2	2950.04	24	0.309725	0.337081
6-4-3-0-3	3096.09	21	0.31029	0.34254
6-5-0-0-0	1987.71	153	0.78569	0.957084
6-5-0-0-1	2133.77	148	0.51793	0.72371
6-5-0-0-2	2279.83	300	0.75661	0.95412
6-5-0-0-3	2425.89	195	0.35359	0.519512
6-5-0-0-4	2571.95	110	0.393165	0.526763
6-5-0-0-7	3010.12	80	0.308675	0.396982
6-5-1-0-0	2278.81	402	0.595505	0.696302
6-5-1-0-1	2424.87	302	0.52161	0.652738
6-5-1-0-2	2570.93	222	0.427215	0.50889
6-5-1-0-3	2716.98	161	0.41793	0.48776
6-5-1-0-4	2863.04	74	0.30647	0.386016
6-5-2-0-0	2569.9	666	0.48453	0.559253
6-5-2-0-1	2715.96	448	0.42969	0.522062
6-5-2-0-2	2862.02	189	0.43706	0.499267
6-5-2-0-3	3008.08	168	0.4654	0.51295
6-5-2-0-4	3154.14	50	0.373555	0.457895
6-5-3-0-0	2861	545	0.43878	0.503388
6-5-3-0-1	3007.06	427	0.43419	0.49288
6-5-3-0-2	3153.12	42	0.3375	0.438558
6-5-3-0-3	3299.17	18	0.22132	0.413396
6-5-3-0-4	3445.23	10	0.3584	0.418758
6-5-4-0-0	3152.1	10	0.40383	0.758771
6-5-4-0-1	3298.15	2	0.20035	0.20035
6-5-5-0-0	3443.19	9	0.51724	0.620082
6-6-0-0-0	2190.79	185	0.36873	0.504422
6-6-0-0-1	2336.85	161	0.37118	0.461987
6-6-0-0-2	2482.91	108	0.37783	0.451542
6-6-0-0-3	2628.97	59	0.33855	0.450412
6-6-0-0-4	2775.02	54	0.27573	0.377832
6-6-0-0-5	2921.08	59	0.28532	0.477711
6-6-1-0-0	2481.89	82	0.379995	0.538985
6-6-1-0-1	2627.95	67	0.30255	0.372238
6-6-1-0-2	2774	36	0.35923	0.467952
6-6-1-0-3	2920.06	44	0.39074	0.430464
6-6-1-0-4	3066.12	30	0.230305	0.352221
6-6-1-0-5	3212.18	37	0.37755	0.448814
6-6-2-0-0	2772.98	22	0.353985	0.443387
6-6-2-0-1	2919.04	27	0.2603	0.339409
6-6-2-0-2	3065.1	25	0.3279	0.313696
6-6-2-0-3	3211.16	16	0.274615	0.321288
6-6-2-0-4	3357.22	10	0.371235	0.614515
6-6-2-0-5	3503.27	18	0.324575	0.353991
6-6-3-0-0	3064.08	20	0.34744	0.443424
6-6-3-0-1	3210.14	20	0.3068	0.475939
6-6-3-0-2	3356.2	14	0.41374	0.436239
6-6-3-0-3	3502.25	10	0.285545	0.392343
6-6-3-0-4	3648.31	14	0.376065	0.388224
6-6-3-0-5	3794.37	11	0.33006	0.466987
6-6-4-0-0	3355.17	9	0.29379	0.403951
6-6-4-0-1	3501.23	6	0.3894	0.366065
6-7-0-0-0	2393.87	119	0.31919	0.461236
6-7-0-0-1	2539.93	92	0.305665	0.378458
6-7-0-0-2	2685.99	38	0.32721	0.38878
6-7-0-0-3	2832.05	62	0.254755	0.339073
6-7-0-0-4	2978.1	54	0.291975	0.325131
6-7-0-0-5	3124.16	47	0.17656	0.249352
6-7-0-0-6	3270.22	34	0.52574	0.571746
6-7-1-0-0	2684.97	41	0.42014	0.524349
6-7-1-0-1	2831.03	42	0.232625	0.276605
6-7-1-0-2	2977.08	26	0.22945	0.32956
6-7-1-0-3	3123.14	49	0.27204	0.294248
6-7-1-0-4	3269.2	51	0.36416	0.434986
6-7-1-0-5	3415.26	19	0.30487	0.439649
6-7-2-0-0	2976.06	22	0.45541	0.485483
6-7-2-0-1	3122.12	21	0.34161	0.371107
6-7-2-0-2	3268.18	18	0.40375	0.489112
6-7-2-0-3	3414.24	29	0.28043	0.411228
6-7-2-0-4	3560.3	8	0.325695	0.297401
6-7-2-0-5	3706.35	14	0.309685	0.345912
6-7-3-0-0	3267.16	26	0.39722	0.457957
6-7-3-0-1	3413.22	13	0.48095	0.541998
6-7-3-0-2	3559.27	9	0.24535	0.407499
6-7-3-0-3	3705.33	5	0.40202	0.364982
6-7-3-0-4	3851.39	14	0.3108	0.494882
6-7-3-0-5	3997.45	5	0.60079	0.49537
6-7-4-0-0	3558.25	11	0.46957	0.640024
6-7-4-0-1	3704.31	13	0.24886	0.488955
6-8-0-0-0	2596.95	48	0.558435	0.660447
6-8-0-0-1	2743.01	47	0.33501	0.408886
6-9-0-0-0	2800.03	30	0.322915	0.364954
6-9-0-0-1	2946.09	24	0.36546	0.513535
7-10-0-0-0	3165.16	29	0.25675	0.349914
7-10-0-0-1	3311.22	30	0.3213	0.419404
7-10-4-0-1	4475.6	2	0.56822	0.56822
7-14-0-0-0	3977.48	10	0.235285	0.293152
7-2-0-0-0	1540.53	85	0.314	0.515712
7-2-0-0-1	1686.59	54	0.371015	0.501573
7-3-0-0-0	1743.61	66	0.4183	0.633937
7-3-0-0-1	1889.67	88	0.566265	0.653859
7-4-0-0-0	1946.69	167	0.45444	0.645533
7-4-0-0-1	2092.75	395	0.40017	0.518507
7-4-0-0-2	2238.8	318	0.508055	0.600352
7-4-0-0-3	2384.86	239	0.4625	0.552011
7-4-1-0-0	2237.78	214	0.64971	0.742988
7-4-1-0-1	2383.84	134	0.46156	0.537565
7-4-1-0-2	2529.9	11	0.29219	0.303723
7-4-1-0-3	2675.96	67	0.27779	0.375828
7-4-2-0-0	2528.88	38	0.321255	0.345996
7-4-2-0-1	2674.94	16	0.27077	0.300296
7-4-2-0-2	2820.99	38	0.363975	0.383626
7-4-2-0-3	2967.05	14	0.25761	0.325048
7-4-3-0-1	2966.03	8	0.339405	0.438199
7-4-3-0-2	3112.09	18	0.24292	0.291599
7-5-0-0-0	2149.77	102	0.39765	0.550544
7-5-0-0-1	2295.82	158	0.537675	0.675445
7-5-0-0-2	2441.88	166	0.49141	0.606358
7-5-0-0-3	2587.94	275	0.40964	0.503826
7-5-1-0-0	2440.86	104	0.383655	0.530921
7-5-1-0-1	2586.92	276	0.45383	0.531404
7-5-1-0-2	2732.98	234	0.38948	0.474716
7-5-1-0-3	2879.04	192	0.4691	0.505389
7-5-2-0-0	2731.96	82	0.429275	0.493662
7-5-2-0-1	2878.02	207	0.42355	0.473017
7-5-2-0-2	3024.07	210	0.44448	0.489352
7-5-2-0-3	3170.13	28	0.470485	0.459449
7-5-3-0-1	3169.11	11	0.40415	0.399315
7-5-3-0-2	3315.17	11	0.34885	0.421854
7-6-0-0-0	2352.85	41	0.33255	0.395442
7-6-0-0-1	2498.9	111	0.58727	0.63451
7-6-0-0-2	2644.96	65	0.31628	0.494074
7-6-0-0-3	2791.02	59	0.39539	0.47988
7-6-0-0-4	2937.08	40	0.366705	0.417033
7-6-0-0-5	3083.14	34	0.30757	0.416431
7-6-0-0-6	3229.19	46	0.507775	0.504108
7-6-0-4-1	3727.93	7	0.20042	0.227067
7-6-1-0-0	2643.94	93	0.41794	0.475172
7-6-1-0-1	2790	58	0.36935	0.477215
7-6-1-0-2	2936.06	38	0.3602	0.42316
7-6-1-0-3	3082.12	36	0.326425	0.355942
7-6-1-0-4	3228.17	17	0.30364	0.465576
7-6-1-0-5	3374.23	11	0.31015	0.371362
7-6-1-0-6	3520.29	5	0.45918	0.551584
7-6-2-0-0	2935.04	123	0.44292	0.50302
7-6-2-0-1	3081.09	80	0.38272	0.465116
7-6-2-0-2	3227.15	20	0.328955	0.370002
7-6-2-0-3	3373.21	33	0.39471	0.467478
7-6-2-0-4	3519.27	8	0.347335	0.423015
7-6-2-0-5	3665.33	11	0.28538	0.311944
7-6-3-0-0	3226.13	92	0.364055	0.406925
7-6-3-0-1	3372.19	43	0.44821	0.465476
7-6-3-0-2	3518.25	31	0.34795	0.354907
7-6-3-0-3	3664.31	12	0.39486	0.562702
7-6-3-0-4	3810.36	8	0.49131	0.482702
7-6-3-0-5	3956.42	2	0.853085	0.853085
7-6-3-0-6	4102.48	3	0.25657	0.435133
7-6-4-0-0	3517.23	38	0.430665	0.471257
7-6-4-0-1	3663.29	30	0.387385	0.429743
7-6-4-0-2	3809.34	14	0.38922	0.513684
7-6-4-0-3	3955.4	7	0.40475	0.373887
7-6-4-0-4	4101.46	8	0.41639	0.391503
7-6-4-0-5	4247.52	2	0.254055	0.254055
7-6-5-0-0	3808.32	7	0.21304	0.222543
7-6-5-0-1	3954.38	3	1.20503	0.933087
7-6-5-0-2	4100.44	2	0.984335	0.984335
7-6-5-0-3	4246.5	1	0.72729	0.72729
7-7-0-0-0	2555.93	11	0.38792	0.376899
7-7-0-0-1	2701.98	29	0.38365	0.493395
7-7-0-0-2	2848.04	29	0.39728	0.529957
7-7-0-0-3	2994.1	77	0.36302	0.385798
7-7-0-0-4	3140.16	39	0.3042	0.394226
7-7-0-0-5	3286.21	27	0.3353	0.437299
7-7-0-0-6	3432.27	13	0.25583	0.275805
7-7-1-0-0	2847.02	23	0.32545	0.398856
7-7-1-0-1	2993.08	18	0.34563	0.415716
7-7-1-0-2	3139.14	24	0.220985	0.317206
7-7-1-0-3	3285.19	17	0.32282	0.338214
7-7-1-0-4	3431.25	19	0.29222	0.538558
7-7-1-0-5	3577.31	17	0.32397	0.389471
7-7-1-0-6	3723.37	15	0.30478	0.400941
7-7-2-0-0	3138.12	13	0.36693	0.46236
7-7-2-0-1	3284.17	11	0.30002	0.347214
7-7-2-0-2	3430.23	11	0.36924	0.376197
7-7-2-0-3	3576.29	14	0.30017	0.325071
7-7-2-0-4	3722.35	2	0.34624	0.34624
7-7-2-0-5	3868.41	9	0.25406	0.282527
7-7-3-0-0	3429.21	25	0.36876	0.412521
7-7-3-0-1	3575.27	11	0.50333	0.595323
7-7-3-0-2	3721.33	7	0.24731	0.49366
7-7-3-0-3	3867.39	2	0.64358	0.64358
7-7-3-0-4	4013.44	8	0.327405	0.389008
7-7-3-0-5	4159.5	4	0.312935	0.33177
7-7-3-0-6	4305.56	6	0.327795	0.382547
7-7-4-0-0	3720.31	7	0.21874	0.472404
7-7-4-0-1	3866.36	4	0.34137	0.59221
7-7-4-0-2	4012.42	2	0.266105	0.266105
7-7-4-0-3	4158.48	2	0.554355	0.554355
7-7-4-0-4	4304.54	2	0.23828	0.23828
7-7-4-0-5	4450.6	4	0.344765	0.361255
7-7-5-0-0	4011.4	7	0.60821	0.620434
7-7-5-0-1	4157.46	2	0.21651	0.21651
7-7-5-0-2	4303.52	4	0.29482	0.453192
7-7-5-0-3	4449.58	6	0.284135	0.387103
7-8-0-0-0	2759	21	0.19767	0.363642
7-8-0-0-1	2905.06	26	0.400635	0.39736
8-2-0-0-0	1702.58	87	0.47301	0.716596
8-2-0-0-1	1848.64	79	0.46572	0.658357
8-3-0-0-0	1905.66	71	0.29603	0.35835
8-4-1-0-0	2399.84	46	0.36169	0.365533
8-4-1-0-1	2545.89	36	0.329265	0.403173
8-4-1-0-2	2691.95	40	0.255445	0.287217
8-5-0-0-0	2311.82	89	0.48649	0.664827
8-5-0-0-1	2457.88	88	0.38543	0.508002
8-5-0-0-4	2896.05	154	0.36743	0.459926
8-5-1-0-0	2602.91	93	0.40273	0.48067
8-5-1-0-1	2748.97	97	0.52129	0.540438
8-5-1-0-2	2895.03	81	0.44489	0.466987
8-6-0-0-0	2514.9	53	0.54934	0.58272
8-6-0-0-1	2660.96	45	0.42344	0.612285
8-6-0-0-2	2807.01	28	0.337875	0.412932
8-6-0-0-3	2953.07	58	0.526435	0.522258
8-6-0-0-4	3099.13	44	0.33307	0.385315
8-6-0-0-5	3245.19	50	0.416155	0.470519
8-6-1-0-0	2805.99	24	0.27418	0.327664
8-6-1-0-1	2952.05	38	0.299535	0.377268
8-6-1-0-2	3098.11	38	0.494525	0.522095
8-6-1-0-3	3244.17	41	0.41667	0.445067
8-6-1-0-4	3390.23	40	0.42044	0.47096
8-6-1-0-5	3536.28	14	0.216495	0.408881
8-6-2-0-0	3097.09	16	0.296595	0.524247
8-6-2-0-1	3243.15	81	0.29804	0.34607
8-6-2-0-2	3389.21	25	0.40508	0.53831
8-6-2-0-3	3535.26	51	0.27802	0.341677
8-6-2-0-4	3681.32	26	0.396175	0.459582
8-6-2-0-5	3827.38	13	0.27644	0.293743
8-6-3-0-0	3388.19	93	0.25828	0.27023
8-6-3-0-1	3534.24	36	0.25233	0.313649
8-6-3-0-2	3680.3	24	0.52951	0.522193
8-6-3-0-3	3826.36	13	0.35054	0.408608
8-6-4-0-2	3971.4	3	0.50172	0.583697
8-6-4-0-3	4117.45	2	0.25758	0.25758
8-6-4-0-4	4263.51	7	0.41812	0.538984
8-6-5-0-1	4116.43	5	1.20926	0.916348
8-6-5-0-2	4262.49	8	0.55643	0.988603
8-7-0-0-0	2717.98	51	0.41917	0.433724
8-7-0-0-1	2864.04	44	0.2906	0.374915
8-7-0-0-2	3010.09	12	0.36976	0.408961
8-7-0-0-3	3156.15	37	0.40209	0.444029
8-7-0-0-4	3302.21	11	0.22252	0.33323
8-7-0-0-5	3448.27	13	0.37644	0.465856
8-7-1-0-0	3009.07	24	0.391135	0.390958
8-7-1-0-1	3155.13	37	0.33757	0.571015
8-7-1-0-2	3301.19	8	0.41147	0.448252
8-7-1-0-3	3447.25	4	0.25477	0.274083
8-7-1-0-4	3593.31	5	0.28495	0.341488
8-7-1-0-5	3739.36	14	0.2156	0.331852
8-7-1-0-6	3885.42	7	0.34317	0.364349
8-7-2-0-0	3300.17	11	0.28048	0.366528
8-7-2-0-1	3446.23	11	0.38084	0.365734
8-7-2-0-2	3592.28	7	0.22037	0.287466
8-7-2-0-3	3738.34	13	0.39567	0.474612
8-7-2-0-4	3884.4	11	0.25984	0.287359
8-7-2-0-5	4030.46	4	0.16042	0.302605
8-7-2-0-6	4176.52	1	0.27984	0.27984
8-7-3-0-0	3591.26	3	0.24482	0.674073
8-7-3-0-1	3737.32	8	0.47285	0.580448
8-7-3-0-2	3883.38	2	0.632445	0.632445
8-7-3-0-4	4175.5	6	0.5584	0.555938
8-7-4-0-0	3882.36	7	0.26484	0.29699
8-7-4-0-1	4028.42	5	0.27843	0.372296
8-7-4-0-2	4174.48	2	0.40405	0.40405
8-7-4-0-3	4320.53	4	0.391355	0.402078
8-7-5-0-0	4173.46	9	0.46222	0.525989
8-7-5-0-1	4319.51	4	0.17661	0.178292
8-7-5-0-2	4465.57	1	0.31958	0.31958
8-7-5-0-4	4757.69	1	0.20619	0.20619
8-7-5-0-5	4903.74	1	0.30748	0.30748
8-8-0-0-0	2921.06	14	0.394285	0.351801
8-8-0-0-1	3067.12	70	0.36035	0.403511
8-8-0-0-2	3213.17	13	0.434	0.535817
8-8-0-0-3	3359.23	25	0.32378	0.522024
8-8-0-0-4	3505.29	81	0.39018	0.467548
8-8-0-0-5	3651.35	28	0.3587	0.40808
8-8-1-0-0	3212.15	8	0.389955	0.385491
8-8-1-0-1	3358.21	25	0.34456	0.462746
8-8-1-0-2	3504.27	11	0.97133	0.84755
8-8-1-0-3	3650.33	12	0.23143	0.331906
8-8-1-0-4	3796.38	8	0.962555	0.791403
8-8-1-0-5	3942.44	7	0.54165	0.565626
8-8-1-0-6	4088.5	9	0.25109	0.352349
8-8-2-0-0	3503.25	3	0.95777	0.721
8-8-2-0-1	3649.31	12	0.365585	0.448077
8-8-2-0-2	3795.36	23	1.19303	1.0085
8-8-2-0-3	3941.42	12	0.51453	0.520901
8-8-2-0-5	4233.54	2	0.362415	0.362415
8-8-2-0-6	4379.6	2	0.67877	0.67877
8-8-3-0-0	3794.34	2	0.291625	0.291625
8-8-3-0-1	3940.4	5	0.26406	0.249894
8-8-3-0-2	4086.46	1	1.40309	1.40309
8-8-3-0-3	4232.52	7	0.2736	0.383481
8-8-3-0-4	4378.58	4	0.21554	0.277487
8-8-4-0-0	4085.44	7	0.3663	0.435631
8-8-4-0-1	4231.5	9	0.55919	0.506658
8-8-4-0-2	4377.56	1	0.45777	0.45777
8-8-4-0-3	4523.61	3	0.17614	0.209017
8-8-4-0-4	4669.67	1	0.31166	0.31166
8-8-5-0-0	4376.53	1	0.27494	0.27494
8-8-5-0-1	4522.59	4	0.59526	0.530933
8-8-5-0-4	4960.77	3	0.15108	0.141587
8-8-5-0-5	5106.82	2	0.189735	0.189735
8-9-0-0-0	3124.14	25	0.31684	0.464681
8-9-0-0-1	3270.19	7	0.27515	0.344984
9-11-0-0-1	3838.41	12	0.25177	0.344096
9-2-0-0-0	1864.63	91	0.5671	0.900348
9-2-0-0-1	2010.69	67	0.55815	0.785763
9-3-0-0-0	2067.71	60	0.406075	0.438568
9-4-0-0-0	2270.79	83	0.26908	0.375527
9-4-0-0-1	2416.85	54	0.421585	0.471479
9-5-0-0-0	2473.87	62	0.27899	0.344282
9-5-0-0-1	2619.93	68	0.3841	0.438317
9-5-1-0-0	2764.97	43	0.26919	0.305782
9-5-1-0-1	2911.03	41	0.30785	0.380926
9-5-2-0-0	3056.06	12	0.172955	0.332661
9-6-0-0-0	2676.95	37	0.29137	0.36278
9-6-0-0-1	2823.01	35	0.35378	0.399259
9-6-0-0-2	2969.07	67	0.39523	0.514552
9-6-0-0-3	3115.13	66	0.3944	0.43163
9-6-0-0-4	3261.18	33	0.32298	0.370781
9-6-0-0-5	3407.24	25	0.2823	0.338342
9-6-1-0-0	2968.05	21	0.46718	0.494486
9-6-1-0-1	3114.1	24	0.2991	0.362994
9-6-1-0-2	3260.16	40	0.383425	0.428627
9-6-1-0-3	3406.22	25	0.38481	0.523152
9-6-1-0-4	3552.28	46	0.29238	0.406171
9-6-1-0-5	3698.34	13	0.36052	0.436249
9-6-2-0-0	3259.14	22	0.27971	0.365371
9-6-2-0-1	3405.2	34	0.273075	0.34362
9-6-2-0-2	3551.26	16	0.233	0.274183
9-6-2-0-3	3697.32	20	0.29918	0.423715
9-6-2-0-4	3843.37	6	0.576415	0.635677
9-6-2-0-5	3989.43	3	0.40753	0.41786
9-6-3-0-0	3550.24	10	0.240045	0.389917
9-6-3-0-1	3696.3	16	0.39888	0.50901
9-6-3-0-2	3842.35	7	0.3068	0.386514
9-6-3-0-3	3988.41	5	0.23054	0.405166
9-6-3-0-4	4134.47	14	0.386415	0.412314
9-7-0-0-0	2880.03	45	0.41908	0.453866
9-7-0-0-1	3026.09	32	0.481855	0.480522
9-7-0-0-2	3172.15	32	0.364235	0.417804
9-7-0-0-3	3318.2	7	0.35732	0.405156
9-7-0-0-4	3464.26	17	0.39143	0.412812
9-7-1-0-0	3171.13	24	0.398155	0.493779
9-7-1-0-1	3317.18	11	0.309	0.36181
9-7-1-0-2	3463.24	8	0.276285	0.314599
9-7-1-0-3	3609.3	17	0.19656	0.233181
9-7-1-0-4	3755.36	11	0.23818	0.436774
9-7-2-0-0	3462.22	6	0.29777	0.372972
9-7-2-0-1	3608.28	14	0.25569	0.329405
9-7-2-0-2	3754.34	10	0.23166	0.303325
9-7-2-0-3	3900.4	10	0.229305	0.296379
9-7-2-0-4	4046.45	5	0.47206	0.434204
9-7-2-0-5	4192.51	11	0.2669	0.418767
9-7-3-0-0	3753.32	5	0.44958	0.62966
9-7-3-0-1	3899.38	8	0.291785	0.427059
9-7-3-0-2	4045.43	5	0.30146	0.386878
9-7-3-0-3	4191.49	3	0.60127	0.592973
9-7-3-0-4	4337.55	5	0.25125	0.268042
9-7-4-0-0	4044.41	11	0.86248	0.808851
9-7-4-0-1	4190.47	5	1.00517	0.98761
9-7-4-0-2	4336.53	4	0.317825	0.364727
9-7-4-0-3	4482.59	5	0.39671	0.39359
9-8-0-0-0	3083.11	5	0.72626	0.753998
9-8-0-0-1	3229.17	15	0.53087	0.535058
9-8-0-0-2	3375.23	9	0.3585	0.368116
9-8-0-0-3	3521.28	37	0.55444	0.784256
9-8-1-0-0	3374.21	7	0.20134	0.282256
9-8-1-0-1	3520.26	4	0.325685	0.32115
9-8-1-0-2	3666.32	5	0.27645	0.32642
9-8-1-0-3	3812.38	31	0.9248	0.985358
9-8-1-0-4	3958.44	7	0.20561	0.398026
9-8-1-0-5	4104.5	13	0.2146	0.328195
9-8-2-0-0	3665.3	2	0.89374	0.89374
9-8-2-0-2	3957.42	4	0.2593	0.23904
9-8-2-0-4	4249.53	9	0.28066	0.437002
9-8-2-0-5	4395.59	6	0.2047	0.210803
9-8-3-0-0	3956.4	2	0.53158	0.53158
9-8-3-0-1	4102.45	3	0.27003	0.481103
9-8-4-0-0	4247.49	1	0.27047	0.27047
9-8-4-0-1	4393.55	5	0.32376	0.335844
9-8-4-0-2	4539.61	7	0.26027	0.348651
9-8-4-0-3	4685.67	2	0.21205	0.21205
9-9-0-0-1	3432.25	6	0.27447	0.269917
N(NH((HEX&phosphate))(H(NH)(NH)))(F)	1848.61	9	0.28577	0.317081
N(NH(HN(HEX&n-acetyl&sulfate))(H))(F)	1524.49	28	0.375485	0.422565
N(NH(HN(HEX&n-acetyl&sulfate))(HH))(F)	1686.54	44	0.308755	0.378653
N(NH(HN(HEX&n-acetyl&sulfate))(HHH))(F)	1848.6	18	0.437595	0.535556
N(NH(HN(HEX&n-acetyl&sulfate))(HN(HEX&n-acetyl&sulfate)))(F)	2010.61	16	0.347195	0.453964
N(NH(HN(HEX&n-acetyl&sulfate))(HN(HEX&sulfate)))(F)	1969.58	33	0.21658	0.371615
N(NH(HN(HEX&n-acetyl&sulfate))(HN))(F)	1727.57	43	0.24699	0.291628
N(NH(HN(HEX&n-acetyl&sulfate))(HNH))(F)	1889.62	21	0.22635	0.322763
N(NH(HN(HEX&n-acetyl&sulfate))(HNHS))(F)	2180.72	12	0.341255	0.404158
N(NH(HN(HEX&sulfate))(HNHS))(F)	2139.69	34	0.29736	0.41231
N(NH(HNH)((HEX&phosphate)))(F)	1483.47	33	0.21663	0.295574
N(NH(HNHNH(NON|a|keto|d&amino))(HN(F)(H)))(F)	2544.91	48	0.403	0.457457
N(NH(HNHNH(NON|a|keto|d))(HN(F)(H)))(F)	2529.9	38	0.35865	0.413417
NNH(H(NHS)(N(HEX&sulfate)))(HNH)	2358.77	16	0.265455	0.356046
NNH(HN(HEX&n-acetyl&sulfate))(H)	1378.43	43	0.22838	0.366062
NNH(HN(HEX&n-acetyl&sulfate))(HH)	1540.49	43	0.25206	0.295969
NNH(HN(HEX&n-acetyl&sulfate))(HN(HEX&n-acetyl&sulfate))	1864.55	17	0.17622	0.209693
NNH(HN(HEX&n-acetyl&sulfate))(HN)	1581.51	38	0.32794	0.392224
NNH(HN(HEX&n-acetyl&sulfate))(HNH)	1743.57	37	0.30144	0.392449
NNH(HN(HEX&n-acetyl&sulfate))(HNHS)	2034.66	35	0.24669	0.36408
NNH(HN(HEX&sulfate))(HNHS)	1993.63	39	0.29379	0.394854

## Sheet: Ordered UGP with NumGPSM
GlycanName	GlycanMass	NumGPSM	MedianScore	MeanScore
5-4-2-0-0	2204.77	5642	0.739045	0.85205
5-4-1-0-0	1913.68	3752	0.821015	0.973718
5-4-1-0-1	2059.73	1451	0.65811	0.844516
5-4-2-0-1	2350.83	1371	0.59456	0.742076
6-5-3-0-0	2861	1040	0.58295	0.665076
6-5-2-0-0	2569.9	995	0.65957	0.791895
5-4-0-0-0	1622.58	884	0.97797	1.10205
6-5-2-0-1	2715.96	833	0.61948	0.78079
6-5-3-0-1	3007.06	808	0.60135	0.702498
6-5-1-0-0	2278.81	604	0.780625	0.897047
5-4-1-0-2	2205.79	509	0.66286	0.81579
5-4-0-0-1	1768.64	490	0.93889	1.13957
5-5-1-0-1	2262.81	486	0.740005	1.01451
6-5-1-0-1	2424.87	482	0.596535	0.818339
4-3-1-0-0	1548.54	454	0.79546	0.959176
5-5-2-0-1	2553.91	409	0.40844	0.544961
4-4-1-0-1	1897.68	404	0.45834	0.631529
6-3-1-0-0	1872.65	329	0.84602	0.983215
6-4-1-0-1	2221.79	293	0.64712	0.725714
9-2-0-0-0	1864.63	274	1.36331	1.4073
5-4-0-0-2	1914.7	269	0.7015	0.848959
4-4-2-0-1	2188.78	259	0.44819	0.500934
6-4-0-0-1	1930.69	235	0.78622	0.89334
5-5-0-0-1	1971.72	216	0.99979	1.26376
5-5-1-0-0	2116.76	209	0.71595	0.976903
7-6-2-0-0	2935.04	203	0.61029	0.670405
6-4-1-0-0	2075.73	193	0.5791	0.869038
6-5-2-0-2	2862.02	193	0.533	0.668862
4-4-0-0-1	1606.59	187	0.50545	0.811047
4-3-0-0-0	1257.45	177	0.73257	0.853603
7-6-3-0-0	3226.13	169	0.5022	0.56214
3-3-1-0-0	1386.49	162	0.58791	0.791666
4-4-1-0-0	1751.62	155	0.66808	0.709357
3-9-0-0-1	2459.93	146	1.12303	1.10309
7-6-2-0-1	3081.09	146	0.64565	0.681675
5-6-1-0-0	2319.84	145	0.53043	0.730459
7-5-1-0-1	2586.92	142	0.5508	0.638487
7-5-2-0-2	3024.07	141	0.49756	0.622636
4-3-1-0-1	1694.6	139	0.64919	0.867307
4-3-0-0-1	1403.51	135	0.62301	0.917716
7-6-3-0-1	3372.19	132	0.50547	0.574378
6-5-2-0-3	3008.08	129	0.5279	0.625811
5-4-1-0-3	2351.85	123	0.51364	0.614344
6-5-0-0-1	2133.77	116	0.801275	0.958302
7-5-2-0-1	2878.02	110	0.452015	0.543108
4-5-1-0-1	2100.76	109	0.41377	0.62637
7-5-1-0-2	2732.98	108	0.56851	0.646737
6-5-1-0-2	2570.93	107	0.57211	0.777671
5-2-0-0-0	1216.42	106	0.60178	0.972029
7-6-1-0-0	2643.94	103	0.6901	0.743723
5-3-1-0-0	1710.6	102	0.75383	0.862972
5-5-2-0-0	2407.85	102	0.45641	0.612506
7-6-1-0-1	2790	100	0.611485	0.648682
3-2-0-0-0	892.317	92	0.562725	0.604233
5-5-0-0-0	1825.66	92	0.268185	0.87033
10-7-1-0-1	3479.24	91	1.28092	1.1618
4-5-0-0-1	1809.67	91	0.5441	0.854422
6-5-0-0-2	2279.83	91	1.10177	1.37978
5-6-2-0-0	2610.93	90	0.37951	0.526714
5-4-0-0-3	2060.76	88	0.558575	0.698446
8-2-0-0-0	1702.58	87	0.8232	0.982474
6-4-0-0-2	2076.75	85	0.80342	1.04524
3-3-0-0-0	1095.4	82	0.340685	0.453784
4-5-2-0-0	2245.8	81	0.35637	0.425353
4-2-0-0-1	1200.43	79	0.25523	0.283912
3-4-1-0-3	2027.75	78	0.78132	0.859255
7-6-4-0-0	3517.23	76	0.60795	0.631548
6-5-1-0-3	2716.98	75	0.43041	0.562064
6-2-0-0-0	1378.48	74	0.34096	0.562704
6-5-0-0-0	1987.71	73	0.7162	0.927712
3-3-1-0-1	1532.55	72	0.403175	0.513615
9-4-0-0-0	2270.79	72	0.559275	0.647195
3-3-0-0-1	1241.45	71	0.40648	0.559855
6-4-2-0-0	2366.83	71	0.38502	0.530577
5-3-0-0-1	1565.56	70	0.34382	0.447983
12-2-0-0-0	2350.79	69	0.40817	0.557832
5-4-0-0-4	2206.81	68	0.66204	0.744963
10-6-1-0-1	3276.16	67	0.60359	0.855859
7-6-4-0-1	3663.29	67	0.63534	0.634702
7-2-0-0-1	1686.59	66	0.56961	0.709504
10-7-0-0-1	3188.14	65	1.08498	1.31299
6-4-1-0-2	2367.85	64	0.58701	0.653915
4-4-2-0-2	2334.84	60	0.391455	0.423542
7-5-0-0-2	2441.88	58	0.570095	0.663237
4-5-0-0-2	1955.72	56	0.42532	0.689021
4-7-0-0-3	2507.94	56	0.63722	0.59422
7-6-2-0-2	3227.15	56	0.381575	0.465974
7-6-3-0-2	3518.25	56	0.54143	0.60585
5-5-3-0-1	2845.01	55	0.42716	0.405454
6-4-0-0-3	2222.81	55	0.47495	0.575952
5-2-0-0-1	1362.48	54	0.38929	0.516215
6-5-3-0-2	3153.12	54	0.48331	0.591977
6-5-0-0-3	2425.89	53	0.50719	0.733092
6-6-1-0-1	2627.95	53	0.36351	0.507581
4-7-1-0-0	2360.86	52	0.261245	0.34575
5-4-0-1-1	2075.9	52	0.293155	0.299962
11-7-1-0-1	3641.29	51	0.81033	0.88582
6-5-1-0-4	2863.04	51	0.51301	0.523223
5-6-0-0-0	2028.74	49	0.63641	0.828713
6-3-0-0-2	1873.67	49	0.48071	0.620439
7-6-0-0-0	2352.85	49	0.53553	0.637324
4-3-0-0-2	1549.57	48	0.45874	0.611074
4-4-2-0-0	2042.72	48	0.3625	0.426406
4-5-2-0-3	2683.97	48	0.4475	0.550065
4-6-0-0-2	2158.8	48	0.479365	1.19461
5-5-0-0-2	2117.78	48	0.705885	0.834714
5-3-0-0-2	1711.62	47	0.67796	0.779407
5-5-3-0-2	2991.06	47	0.41594	0.419598
7-2-0-0-0	1540.53	47	0.86661	0.890863
8-6-2-0-1	3243.15	47	0.47365	0.472132
5-3-0-0-0	1419.5	46	0.33244	0.548545
5-4-0-0-5	2352.87	46	0.76741	0.867103
5-5-0-0-3	2263.83	46	0.6138	0.858381
8-3-0-0-0	1905.66	46	0.293075	0.33173
8-6-1-0-1	2952.05	46	0.659075	0.660283
6-2-0-0-1	1524.53	45	0.30906	0.51875
6-4-0-0-0	1784.63	45	0.4287	0.602918
11-2-0-0-0	2188.74	44	0.40947	0.642062
4-5-1-0-3	2392.88	44	0.51885	0.637867
4-5-0-0-3	2101.78	43	0.33179	0.464901
6-6-0-0-0	2190.79	43	0.45921	0.652113
4-4-0-0-2	1752.64	42	0.42934	0.468866
5-3-2-0-0	2001.69	42	0.351365	0.521239
5-5-1-0-2	2408.87	42	0.39672	0.875427
5-5-1-0-3	2554.93	41	0.34603	0.382761
NNH(HN(HEX&sulfate))(HNHS)	1993.63	41	0.48134	0.586275
3-4-2-0-0	1880.67	40	0.26863	0.321469
4-4-1-0-3	2189.8	40	0.280705	0.406631
6-3-1-0-1	2018.71	40	0.524915	0.538531
8-7-1-0-1	3155.13	40	0.388205	0.432901
3-4-1-0-2	1881.69	39	0.45325	0.731795
6-3-0-0-0	1581.56	39	0.64915	0.958069
6-7-1-0-3	3123.14	39	0.27986	0.407859
11-7-0-0-1	3350.19	38	1.24069	1.18629
7-5-0-0-1	2295.82	38	0.688145	0.699417
8-6-0-0-1	2660.96	38	0.443945	0.496256
3-4-0-0-1	1444.53	37	0.34297	0.521677
5-7-0-0-2	2523.94	37	0.3274	0.536984
6-6-1-0-0	2481.89	37	0.30517	0.429569
8-6-2-0-2	3389.21	37	0.5105	0.549489
8-7-0-0-1	2864.04	37	0.56448	0.644475
N(NH(HN(HEX&n-acetyl&sulfate))(HH))(F)	1686.54	37	0.28649	0.303734
N(NH(HN(HEX&sulfate))(HNHS))(F)	2139.69	37	0.38377	0.572851
3-4-1-0-1	1735.63	36	0.43391	0.590458
8-6-4-0-3	4117.45	36	1.23541	1.05324
4-5-1-0-4	2538.94	35	0.44204	0.500061
5-3-1-0-1	1856.66	35	0.6273	0.604203
7-5-2-0-0	2731.96	35	0.34308	0.422148
NNH(HN(HEX&n-acetyl&sulfate))(H)	1378.43	35	0.25228	0.275283
10-6-0-0-1	2985.06	34	0.442345	0.727543
4-5-1-0-2	2246.82	34	0.53708	0.574374
6-7-3-0-0	3267.16	34	0.61217	0.664501
9-4-0-0-1	2416.85	34	0.421265	0.481013
10-2-0-0-0	2026.69	33	0.35813	0.493175
6-4-2-0-4	2951.06	33	0.72486	0.681554
3-7-0-0-2	2199.83	32	0.29304	0.413976
4-4-0-0-3	1898.7	32	0.460475	0.709047
5-6-1-0-1	2465.89	32	0.34404	0.418714
9-6-0-0-4	3261.18	32	0.901615	0.722838
4-6-0-0-4	2450.92	31	0.42164	0.49994
5-6-0-0-3	2466.91	31	0.30295	0.383947
6-3-2-0-1	2309.8	31	0.26178	0.321791
4-5-1-0-0	1954.7	30	0.565625	0.640919
4-5-2-0-1	2391.86	30	0.28597	0.397461
5-4-2-0-4	2789	30	0.338205	0.468459
7-5-1-0-0	2440.86	30	0.42862	0.571031
N(NH(HNH)((HEX&phosphate)))(F)	1483.47	30	0.1973	0.258141
3-6-2-0-1	2432.88	29	1.28784	1.45742
4-6-1-0-1	2303.84	29	0.29875	0.341447
5-4-2-0-2	2496.89	29	0.43612	0.641613
5-6-0-0-1	2174.8	29	0.50826	0.50342
7-4-1-0-3	2675.96	29	0.34137	0.561897
8-6-1-0-2	3098.11	29	0.72411	0.637967
9-6-1-0-1	3114.1	29	0.37308	0.432164
3-6-1-0-1	2141.79	28	0.405515	0.551493
4-7-2-0-0	2651.96	28	0.2366	0.360071
6-3-2-0-2	2455.86	28	0.313935	0.422429
9-7-0-0-1	3026.09	28	0.65116	0.813494
NNH(HN(HEX&n-acetyl&sulfate))(HH)	1540.49	28	0.2644	0.276381
3-4-1-0-0	1589.57	27	0.31183	0.336785
4-2-0-0-0	1054.37	27	0.30561	0.447988
4-6-2-0-0	2448.88	27	0.53676	0.557252
6-7-3-0-1	3413.22	27	0.59784	0.581971
7-7-4-0-0	3720.31	27	0.37623	0.410299
10-8-1-0-4	4120.49	26	0.977165	0.949944
5-3-2-0-2	2293.81	26	0.59545	0.653082
6-3-2-0-0	2163.75	26	0.53772	0.552529
6-5-2-0-4	3154.14	26	0.444285	0.451003
4-3-2-0-1	1985.7	25	0.41702	0.485643
4-4-1-0-2	2043.74	25	0.3276	0.373958
5-2-0-0-2	1508.54	25	0.32743	0.369983
6-4-1-0-3	2513.9	25	0.44381	0.473205
6-7-0-0-2	2685.99	25	0.31846	0.420574
6-7-0-0-4	2978.1	25	0.31559	0.330281
8-7-0-0-0	2717.98	25	0.63971	0.755005
9-6-0-0-3	3115.13	25	0.64056	0.647932
3-6-0-0-0	1704.63	24	0.2618	0.714919
3-9-0-0-0	2313.87	24	0.449975	0.821862
6-6-0-0-2	2482.91	24	0.30024	0.427007
6-7-0-0-0	2393.87	24	0.40557	0.515471
6-7-0-0-1	2539.93	24	0.353765	0.435563
7-5-0-0-3	2587.94	24	0.3812	0.450667
3-3-1-0-2	1678.61	23	0.37088	0.385061
3-4-0-0-0	1298.48	23	0.39015	0.383362
4-4-2-0-3	2480.89	23	0.41859	0.476655
4-6-0-0-0	1866.69	23	0.27194	0.329961
5-3-2-0-1	2147.75	23	0.6261	0.580286
5-5-2-0-2	2699.97	23	0.32783	0.333573
6-3-0-0-3	2019.73	23	0.24796	0.299385
6-5-4-0-0	3152.1	23	0.40578	0.521144
7-4-1-0-2	2529.9	23	0.32136	0.381007
8-2-0-0-1	1848.64	23	0.40426	0.699248
8-7-1-0-0	3009.07	23	0.36448	0.514866
9-3-0-0-0	2067.71	23	0.45959	0.525157
NNH(H(NHS)(N(HEX&sulfate)))(HNH)	2358.77	23	0.53757	0.612015
NNH(HN(HEX&n-acetyl&sulfate))(HN(HEX&n-acetyl&sulfate))	1864.55	23	0.42277	0.506258
3-3-0-0-2	1387.51	22	0.28188	0.347975
3-4-0-0-3	1736.65	22	0.451685	0.633045
3-6-0-0-3	2142.81	22	0.46373	0.604897
5-5-0-0-4	2409.89	22	0.43465	0.482075
6-6-0-0-3	2628.97	22	0.263375	0.29269
6-6-2-0-1	2919.04	22	0.33685	0.371921
6-7-1-0-1	2831.03	22	0.364635	0.400145
8-6-0-0-4	3099.13	22	0.391915	0.441556
8-6-3-0-1	3534.24	22	0.50304	0.690177
9-7-0-0-3	3318.2	22	0.391615	0.583306
10-8-0-0-1	3391.22	21	0.30998	0.556381
4-3-0-0-3	1695.62	21	0.25659	0.54444
4-9-0-0-0	2475.92	21	0.54337	1.00267
6-10-0-0-0	3003.11	21	0.35609	0.476171
6-3-1-0-2	2164.77	21	0.41367	0.46135
6-7-2-0-1	3122.12	21	0.29504	0.326384
4-4-0-0-0	1460.53	20	0.30279	0.507698
4-7-0-0-0	2069.77	20	0.25574	0.324158
6-5-0-0-4	2571.95	20	0.853595	0.879486
7-4-0-0-2	2238.8	20	0.38627	0.533818
3-5-0-0-3	1939.73	19	0.50004	0.490399
3-5-1-0-2	2084.77	19	0.3699	0.572459
3-5-1-0-3	2230.82	19	0.43716	0.625034
4-7-0-0-4	2654	19	0.29787	0.322193
5-6-0-0-2	2320.86	19	0.29889	0.433806
5-6-1-0-2	2611.95	19	0.57691	0.627715
6-6-2-0-2	3065.1	19	0.35848	0.358147
6-7-1-0-4	3269.2	19	0.29896	0.427715
7-4-2-0-2	2820.99	19	0.3639	0.403302
7-6-3-0-3	3664.31	19	0.49651	0.698552
7-7-2-0-0	3138.12	19	0.42655	0.498652
8-7-0-0-2	3010.09	19	0.3976	0.504193
8-8-0-0-1	3067.12	19	0.65245	0.634413
3-2-0-0-1	1038.38	18	0.312045	0.404266
3-8-0-0-0	2110.79	18	0.271935	0.329136
4-5-2-0-2	2537.91	18	0.42845	0.446701
4-6-0-0-3	2304.86	18	0.29346	0.376998
4-6-1-0-4	2742.01	18	0.25832	0.290821
4-6-2-0-1	2594.94	18	0.25743	0.359328
4-7-2-0-2	2944.07	18	0.453755	0.45827
4-8-0-0-0	2272.85	18	1.20955	1.13677
5-4-3-0-3	2934.04	18	0.50709	0.598867
5-7-0-0-1	2377.88	18	0.259705	0.293993
5-7-1-0-3	2961.09	18	0.60139	0.561201
6-6-0-0-1	2336.85	18	0.363685	0.645448
6-7-2-0-3	3414.24	18	0.61738	0.625648
7-3-0-0-0	1743.61	18	0.349535	0.382059
8-5-0-0-4	2896.05	18	0.544345	0.609429
N(NH(HN(HEX&n-acetyl&sulfate))(HN(HEX&sulfate)))(F)	1969.58	18	0.33706	0.336801
10-7-1-0-4	3917.41	17	0.45597	0.471792
3-4-0-0-2	1590.59	17	0.37934	0.391527
4-6-2-0-3	2887.05	17	0.4349	0.471471
5-3-1-0-2	2002.71	17	0.26934	0.284109
5-6-2-0-1	2756.99	17	0.28624	0.288906
N(NH(HNHNH(NON|a|keto|d&amino))(HN(F)(H)))(F)	2544.91	17	0.30298	0.40244
3-7-0-0-0	1907.71	16	0.288835	0.379199
4-5-0-0-4	2247.84	16	0.26401	0.302177
5-4-3-0-1	2641.93	16	0.612145	0.613308
5-6-2-0-4	3195.16	16	0.4062	0.447358
5-8-0-0-0	2434.9	16	0.569705	0.616774
6-3-0-0-1	1727.61	16	0.43411	0.468149
6-4-2-0-1	2512.88	16	0.30662	0.30387
6-4-3-0-2	2950.04	16	0.394905	0.415918
6-6-2-0-0	2772.98	16	0.811925	0.778413
6-7-0-0-3	2832.05	16	0.264935	0.319578
8-6-0-0-2	2807.01	16	0.68228	0.632454
9-6-1-0-0	2968.05	16	0.263565	0.27044
N(NH(HN(HEX&n-acetyl&sulfate))(HN(HEX&n-acetyl&sulfate)))(F)	2010.61	16	0.25882	0.296061
N(NH(HN(HEX&n-acetyl&sulfate))(HN))(F)	1727.57	16	0.24273	0.279789
N(NH(HN(HEX&n-acetyl&sulfate))(HNH))(F)	1889.62	16	0.361055	0.363868
NNH(HN(HEX&n-acetyl&sulfate))(HNH)	1743.57	16	0.26359	0.286141
10-7-2-0-1	3770.33	15	1.03984	0.928437
3-8-0-0-1	2256.85	15	0.28298	0.317525
4-6-0-0-1	2012.75	15	0.23702	0.329213
5-4-4-0-0	2786.96	15	0.48982	0.571453
5-6-0-0-4	2612.97	15	0.43048	0.497974
5-7-1-0-0	2522.92	15	0.3149	0.400389
5-7-1-0-4	3107.15	15	0.36302	0.516413
6-6-1-0-4	3066.12	15	0.33234	0.413783
7-4-2-0-3	2967.05	15	0.31596	0.33601
7-6-0-0-3	2791.02	15	0.30418	0.531658
7-6-1-0-3	3082.12	15	0.49063	0.580863
7-7-0-0-0	2555.93	15	0.40879	0.475441
9-6-1-0-3	3406.22	15	0.48989	0.521641
NNH(HN(HEX&n-acetyl&sulfate))(HN)	1581.51	15	0.29535	0.415784
NNH(HN(HEX&n-acetyl&sulfate))(HNHS)	2034.66	15	0.25211	0.276993
10-8-1-0-2	3828.37	14	1.0555	0.901164
3-5-0-0-2	1793.67	14	0.507765	0.562954
4-7-1-0-1	2506.92	14	0.33008	0.402079
5-7-0-0-4	2816.05	14	0.640875	0.589401
6-6-1-0-3	2920.06	14	0.32583	0.360156
6-9-0-0-0	2800.03	14	0.3185	0.330504
7-3-0-0-1	1889.67	14	0.33755	0.447517
7-6-0-0-1	2498.9	14	0.5036	0.627039
7-6-1-0-4	3228.17	14	0.693005	0.657466
7-6-2-0-3	3373.21	14	0.34804	0.41758
7-7-0-0-4	3140.16	14	0.44062	0.548141
7-7-1-0-0	2847.02	14	0.660745	0.843614
8-4-1-0-2	2691.95	14	0.433675	0.641864
8-5-0-0-1	2457.88	14	0.53408	0.494254
8-6-3-0-2	3680.3	14	0.534055	0.582038
8-7-2-0-0	3300.17	14	0.396765	0.542541
8-7-2-0-1	3446.23	14	0.383665	0.430686
4-7-1-0-3	2799.04	13	0.4512	0.443497
5-6-2-0-2	2903.05	13	0.35771	0.435832
5-7-2-0-2	3106.13	13	0.29997	0.485643
6-6-0-0-4	2775.02	13	0.34386	0.370893
6-6-1-0-2	2774	13	0.29056	0.4599
6-7-2-0-4	3560.3	13	0.26024	0.319218
7-4-1-0-0	2237.78	13	0.27624	0.315448
7-7-0-0-2	2848.04	13	0.32767	0.506952
7-7-1-0-2	3139.14	13	0.27021	0.490902
8-5-1-0-0	2602.91	13	0.45901	0.610002
8-6-1-0-3	3244.17	13	0.29052	0.343161
9-7-0-0-0	2880.03	13	0.89925	0.94272
10-7-0-0-0	3042.08	12	0.327245	0.354863
3-6-0-0-5	2434.92	12	0.407805	0.568289
3-7-0-0-1	2053.77	12	0.25247	0.299969
3-7-0-0-5	2638	12	0.404785	0.471388
4-3-2-0-0	1839.64	12	0.432695	0.681052
4-4-0-0-4	2044.76	12	0.39126	0.460181
4-6-2-0-2	2740.99	12	0.27384	0.376167
5-3-0-0-3	1857.68	12	0.251635	0.400377
5-6-1-0-3	2758.01	12	0.31728	0.434985
5-7-2-0-5	3544.3	12	0.339275	0.472348
6-4-1-0-4	2659.96	12	0.334955	0.52976
6-5-0-0-7	3010.12	12	0.83465	0.906943
6-6-0-0-5	2921.08	12	0.29795	0.320412
7-4-2-0-0	2528.88	12	0.407205	0.479362
7-4-3-0-1	2966.03	12	0.262925	0.294247
7-4-3-0-2	3112.09	12	0.47217	0.455373
7-6-0-0-6	3229.19	12	0.46789	0.556009
7-7-5-0-0	4011.4	12	0.236825	0.300072
8-8-4-0-0	4085.44	12	0.91816	0.846643
8-9-0-0-0	3124.14	12	0.326975	0.439501
9-5-1-0-0	2764.97	12	0.3184	0.326131
10-6-0-0-4	3423.24	11	0.21706	0.234415
10-8-2-0-0	3827.35	11	0.41267	0.633226
12-7-1-0-0	3657.28	11	0.27739	0.286259
3-5-0-0-4	2085.79	11	0.84153	0.734464
3-6-1-0-2	2287.84	11	0.37387	0.421325
4-6-1-0-0	2157.78	11	1.2443	1.21245
4-7-0-0-5	2800.06	11	0.59082	0.493989
4-7-2-0-1	2798.02	11	0.36592	0.411067
5-4-1-0-4	2497.91	11	0.35095	0.78105
5-4-3-0-0	2495.87	11	0.36603	0.409225
5-7-1-0-1	2668.97	11	0.3774	0.377015
5-7-2-0-0	2814.01	11	0.26735	0.379088
5-7-2-0-4	3398.24	11	0.60225	0.561825
6-4-2-0-2	2658.94	11	0.27943	0.293623
6-4-3-0-3	3096.09	11	0.43404	0.521977
6-5-4-0-1	3298.15	11	0.72088	0.730142
6-6-2-0-3	3211.16	11	0.35428	0.408026
6-7-1-0-2	2977.08	11	0.54376	0.569109
7-4-1-0-1	2383.84	11	0.36096	0.397729
7-5-2-0-3	3170.13	11	0.38911	0.410014
7-6-2-0-4	3519.27	11	0.35844	0.392695
7-7-3-0-0	3429.21	11	0.55254	0.57971
8-6-2-0-4	3681.32	11	0.77564	0.954647
9-6-0-0-0	2676.95	11	0.24582	0.390173
9-6-0-0-2	2969.07	11	0.38553	0.436437
10-7-0-0-4	3626.32	10	0.352455	0.424543
10-7-1-0-2	3625.3	10	0.46003	0.415083
3-5-0-0-0	1501.56	10	0.336515	0.462127
3-5-1-0-1	1938.71	10	0.35167	0.370012
3-6-0-0-4	2288.87	10	0.446235	0.465097
4-3-2-0-2	2131.76	10	0.487655	0.486823
5-5-1-0-4	2700.99	10	0.329085	0.377269
5-5-3-0-0	2698.95	10	0.33249	0.31557
5-6-2-0-3	3049.1	10	0.378835	0.392822
6-6-3-0-0	3064.08	10	0.31317	0.364718
6-7-2-0-0	2976.06	10	0.523115	0.592501
7-4-0-0-0	1946.69	10	0.24413	0.259763
7-5-1-0-3	2879.04	10	0.332655	0.33644
7-6-4-0-2	3809.34	10	0.49498	0.546767
7-7-1-0-1	2993.08	10	0.530055	0.525756
8-6-0-0-3	2953.07	10	0.28234	0.388469
8-6-2-0-3	3535.26	10	0.474405	0.530351
8-7-1-0-6	3885.42	10	0.34925	0.423264
8-7-3-0-0	3591.26	10	0.32632	0.326714
8-8-2-0-1	3649.31	10	0.33181	0.387804
9-5-0-0-0	2473.87	10	0.490895	0.516469
9-8-0-0-2	3375.23	10	0.36383	0.486838
9-8-1-0-1	3520.26	10	0.3447	0.505583
10-6-0-0-0	2839	9	0.39496	0.508458
10-6-1-0-0	3130.1	9	0.23	0.250651
10-7-0-0-2	3334.2	9	0.43445	0.42542
10-8-0-0-4	3829.39	9	0.3732	0.433111
10-8-1-0-3	3974.43	9	0.31078	0.359283
11-8-0-0-0	3407.22	9	0.30237	0.319591
4-5-0-0-0	1663.61	9	0.71791	0.843521
4-7-0-0-1	2215.82	9	0.22136	0.351369
5-4-2-0-3	2642.95	9	0.36158	0.378058
5-6-3-0-1	3048.08	9	0.32117	0.323623
5-7-0-0-5	2962.11	9	0.46929	0.507083
6-5-5-0-0	3443.19	9	0.29429	0.32177
6-7-1-0-0	2684.97	9	0.33967	0.344513
7-5-0-0-0	2149.77	9	0.29249	0.409676
7-6-0-0-2	2644.96	9	0.28728	0.392152
7-6-1-0-2	2936.06	9	0.3796	0.46182
7-7-0-0-3	2994.1	9	0.26905	0.526076
7-7-1-0-6	3723.37	9	0.25269	0.306826
7-7-2-0-1	3284.17	9	0.61075	0.519051
8-5-0-0-0	2311.82	9	0.39251	0.518748
8-5-1-0-1	2748.97	9	0.3205	0.400288
8-7-0-0-4	3302.21	9	0.40621	0.39099
8-8-0-0-3	3359.23	9	0.26362	0.476458
9-6-2-0-1	3405.2	9	0.28455	0.312217
9-7-2-0-0	3462.22	9	0.25509	0.2762
9-8-0-0-3	3521.28	9	0.28387	0.295019
N(NH(HN(HEX&n-acetyl&sulfate))(H))(F)	1524.49	9	0.30361	0.340488
10-7-0-0-3	3480.26	8	0.33236	0.52322
11-6-0-0-0	3001.06	8	0.287765	0.345731
12-7-0-0-0	3366.19	8	0.833305	0.770186
4-7-2-0-4	3236.19	8	0.325925	0.531424
5-5-0-0-5	2555.95	8	1.44683	1.33831
5-5-2-0-3	2846.03	8	0.33324	0.45854
5-7-0-0-0	2231.82	8	0.4205	0.509719
5-7-2-0-3	3252.18	8	0.30813	0.418494
6-4-2-0-3	2805	8	0.29616	0.298745
6-5-3-0-3	3299.17	8	0.328295	0.39116
6-6-1-0-5	3212.18	8	0.53455	0.523103
6-6-4-0-1	3501.23	8	0.891975	0.832466
6-7-1-0-5	3415.26	8	0.547545	0.753153
7-10-0-0-0	3165.16	8	0.26656	0.37993
7-14-0-0-0	3977.48	8	0.31141	0.308731
7-4-0-0-1	2092.75	8	0.384705	0.489451
7-4-0-0-3	2384.86	8	0.34844	0.446669
7-6-0-0-4	2937.08	8	0.38784	0.409901
7-7-2-0-4	3722.35	8	0.524825	0.44125
8-4-1-0-1	2545.89	8	0.453745	0.582043
8-8-1-0-0	3212.15	8	0.38986	0.436465
8-8-1-0-1	3358.21	8	0.30632	0.384565
9-2-0-0-1	2010.69	8	0.26321	0.38417
9-8-0-0-1	3229.17	8	0.460275	0.482532
10-6-0-0-3	3277.18	7	0.33465	0.315594
10-6-0-0-5	3569.29	7	0.25378	0.331407
3-5-0-0-1	1647.61	7	0.48256	0.542557
3-6-0-0-1	1850.69	7	0.41772	0.410191
4-3-0-1-0	1564.71	7	0.24447	0.325196
4-3-1-0-2	1840.66	7	0.34707	0.689726
4-6-1-0-3	2595.96	7	0.46946	0.512791
4-6-2-0-4	3033.11	7	0.29612	0.356441
4-7-1-0-2	2652.98	7	0.36033	0.36516
4-7-1-0-4	2945.09	7	0.43982	0.366056
4-7-1-0-5	3091.15	7	0.30974	0.356709
5-4-4-0-1	2933.02	7	0.24738	0.315654
5-6-0-0-5	2759.03	7	0.32721	0.435134
5-7-0-0-3	2669.99	7	0.23487	0.26067
5-7-1-0-5	3253.2	7	0.48652	0.514386
6-6-2-0-5	3503.27	7	0.22196	0.257069
6-6-3-0-1	3210.14	7	0.6006	0.734909
6-6-4-0-0	3355.17	7	0.26171	0.267339
6-7-2-0-2	3268.18	7	0.60333	0.545317
6-8-0-0-1	2743.01	7	0.36005	0.532943
6-9-0-0-1	2946.09	7	0.31462	0.449233
7-4-2-0-1	2674.94	7	0.25498	0.354031
7-6-1-0-6	3520.29	7	0.31233	0.371904
8-6-1-0-4	3390.23	7	0.62598	0.841777
8-6-2-0-0	3097.09	7	0.38647	0.640889
8-7-0-0-3	3156.15	7	0.28704	0.305373
8-7-1-0-2	3301.19	7	0.20027	0.29849
8-7-3-0-1	3737.32	7	0.48015	0.437326
8-8-0-0-2	3213.17	7	0.40331	0.41716
8-8-1-0-2	3504.27	7	0.36308	0.350429
9-6-2-0-0	3259.14	7	0.38265	0.384387
9-6-3-0-0	3550.24	7	0.35635	0.647243
9-7-1-0-5	3901.42	7	0.38705	0.353403
10-10-0-0-1	3797.38	6	0.316745	0.363688
10-8-0-0-3	3683.34	6	0.27743	0.288633
10-9-0-0-1	3594.3	6	0.288915	0.358125
11-6-0-0-1	3147.12	6	0.54231	0.721743
12-11-0-0-1	4324.56	6	0.34132	0.384418
13-2-0-0-0	2512.85	6	0.273875	0.32631
3-5-1-0-0	1792.65	6	0.314635	0.408523
3-7-0-0-3	2345.89	6	0.283355	0.322193
4-6-2-0-5	3179.17	6	0.61221	0.531607
4-7-0-0-2	2361.88	6	0.28991	0.346783
4-7-2-0-5	3382.25	6	0.41572	0.43271
5-6-2-0-5	3341.22	6	0.241795	0.298482
5-7-1-0-2	2815.03	6	0.311105	0.433785
6-6-2-0-4	3357.22	6	0.995165	0.939055
6-6-3-0-2	3356.2	6	0.24044	0.243195
6-7-4-0-1	3704.31	6	0.43958	0.444097
7-6-3-0-4	3810.36	6	0.393005	0.43066
7-7-0-0-5	3286.21	6	0.23499	0.501692
7-7-2-0-5	3868.41	6	0.2689	0.282008
8-4-1-0-0	2399.84	6	0.34664	0.653463
8-5-1-0-2	2895.03	6	0.279655	0.296137
8-6-0-0-0	2514.9	6	0.35065	0.353912
8-8-1-0-3	3650.33	6	0.31013	0.328287
8-8-5-0-0	4376.53	6	0.23275	0.255322
8-8-5-0-1	4522.59	6	0.373365	0.403838
9-6-0-0-1	2823.01	6	0.335315	0.396263
9-7-0-0-4	3464.26	6	0.29536	0.33636
9-7-3-0-1	3899.38	6	0.374895	0.371278
9-8-0-0-0	3083.11	6	0.28436	0.352502
N(NH(HN(HEX&n-acetyl&sulfate))(HHH))(F)	1848.6	6	0.272295	0.337715
N(NH(HNHNH(NON|a|keto|d))(HN(F)(H)))(F)	2529.9	6	0.436305	0.557953
10-6-0-0-2	3131.12	5	0.35057	0.359424
10-6-1-0-2	3422.22	5	0.31242	0.388318
10-8-0-0-2	3537.28	5	0.26968	0.505656
10-8-1-0-1	3682.32	5	0.42968	0.529208
11-7-1-0-2	3787.35	5	0.38342	0.404914
3-6-0-0-2	1996.75	5	0.30144	0.91994
4-7-2-0-3	3090.13	5	0.37222	0.365634
5-5-2-0-4	2992.08	5	0.36106	0.335908
5-6-1-0-4	2904.07	5	0.38231	0.485628
5-6-1-0-5	3050.13	5	0.35704	0.347378
5-8-0-0-1	2580.96	5	0.39058	0.529928
6-7-2-0-5	3706.35	5	0.30683	0.276196
6-8-0-0-0	2596.95	5	0.32526	0.431008
7-7-2-0-2	3430.23	5	0.21271	0.288912
8-6-0-0-5	3245.19	5	0.22931	0.248088
8-6-3-0-3	3826.36	5	0.31683	0.550402
8-7-1-0-3	3447.25	5	0.48092	0.453614
8-7-2-0-3	3738.34	5	0.4189	0.40449
8-7-3-0-2	3883.38	5	0.26464	0.268092
8-8-0-0-0	2921.06	5	0.4149	0.468024
8-8-0-0-4	3505.29	5	0.26282	0.281326
8-9-0-0-1	3270.19	5	0.30938	0.335226
9-5-0-0-1	2619.93	5	0.26095	0.357364
9-5-1-0-1	2911.03	5	0.29027	0.356596
9-6-0-0-5	3407.24	5	0.77376	0.868052
9-6-1-0-2	3260.16	5	0.53447	0.611384
9-7-1-0-1	3317.18	5	0.2662	0.472636
9-7-2-0-1	3608.28	5	0.3035	0.374334
9-7-2-0-2	3754.34	5	0.20463	0.234752
9-8-4-0-1	4393.55	5	0.75483	0.62293
10-7-2-0-0	3624.27	4	0.28925	0.36248
10-8-2-0-1	3973.41	4	0.33731	0.34983
11-7-1-0-0	3495.23	4	0.636815	0.69007
11-7-2-0-1	3932.39	4	0.25249	0.40547
11-8-1-0-1	3844.37	4	0.26259	0.395153
11-8-1-0-3	4136.49	4	0.52966	0.543168
16-2-0-0-0	2999	4	0.568775	0.55853
4-6-0-0-5	2596.98	4	0.29564	0.312318
4-9-0-0-1	2621.98	4	0.212555	0.223365
6-11-0-0-0	3206.19	4	0.38806	0.388295
6-7-0-0-5	3124.16	4	0.50803	0.528745
6-7-3-0-3	3705.33	4	0.312735	0.315773
7-10-0-0-1	3311.22	4	0.269835	0.419475
7-10-4-0-1	4475.6	4	0.347085	0.339507
7-5-3-0-2	3315.17	4	0.384165	0.516182
7-6-0-0-5	3083.14	4	0.334535	0.39901
7-6-2-0-5	3665.33	4	0.27614	0.335048
7-7-0-0-1	2701.98	4	0.40535	0.40271
7-7-1-0-3	3285.19	4	0.275415	0.342847
7-7-4-0-1	3866.36	4	0.279675	0.281762
7-7-5-0-1	4157.46	4	0.36593	0.34323
7-7-5-0-2	4303.52	4	0.37086	0.35351
7-8-0-0-0	2759	4	0.332625	0.3518
7-8-0-0-1	2905.06	4	0.35741	0.39229
8-7-2-0-2	3592.28	4	0.315995	0.328955
8-7-2-0-4	3884.4	4	0.525795	0.547723
8-7-5-0-4	4757.69	4	0.39808	0.685613
8-8-2-0-2	3795.36	4	0.49305	0.672297
8-8-2-0-5	4233.54	4	0.43452	0.384512
8-8-2-0-6	4379.6	4	0.24302	0.272242
9-6-3-0-1	3696.3	4	0.56189	0.513983
9-7-4-0-1	4190.47	4	0.36762	0.385663
9-8-1-0-0	3374.21	4	0.269695	0.296635
9-8-1-0-5	4104.5	4	0.270625	0.301538
10-7-0-0-5	3772.37	3	0.3286	0.288993
10-7-1-0-0	3333.18	3	0.25867	0.319767
10-8-0-0-5	3975.45	3	0.3122	0.366233
11-7-0-0-0	3204.14	3	0.23142	0.257167
11-7-1-0-3	3933.41	3	0.6068	0.673673
11-8-0-0-1	3553.27	3	0.31528	0.454297
11-8-0-0-2	3699.33	3	0.29247	0.307373
11-8-0-0-3	3845.39	3	0.47573	0.47721
15-14-0-0-1	5419.96	3	0.17043	0.184683
15-2-0-0-0	2836.95	3	0.40295	0.489163
5-4-3-0-2	2787.98	3	0.26258	0.268033
5-5-3-0-3	3137.12	3	0.31904	0.398843
5-7-2-0-1	2960.07	3	0.22442	0.209047
6-6-3-0-3	3502.25	3	0.75781	0.877547
6-6-3-0-4	3648.31	3	0.35589	0.36162
6-7-0-0-6	3270.22	3	0.25625	0.27279
6-7-3-0-2	3559.27	3	0.45882	0.41551
6-7-4-0-0	3558.25	3	0.22996	0.22196
7-5-3-0-1	3169.11	3	0.20484	0.27675
7-7-1-0-4	3431.25	3	0.35204	0.39761
7-7-1-0-5	3577.31	3	0.28786	0.302367
7-7-5-0-3	4449.58	3	0.31474	0.322053
8-6-2-0-5	3827.38	3	0.32767	0.611457
8-6-4-0-4	4263.51	3	0.31121	0.341783
8-7-0-0-5	3448.27	3	0.23152	0.23122
8-7-1-0-4	3593.31	3	0.26795	0.246043
8-7-1-0-5	3739.36	3	0.28804	0.356747
8-7-3-0-3	4029.44	3	0.26963	0.27446
8-7-4-0-0	3882.36	3	0.3016	0.31116
8-8-1-0-4	3796.38	3	0.29048	0.276983
8-8-3-0-0	3794.34	3	0.31936	0.312953
8-8-3-0-4	4378.58	3	1.0313	0.83105
8-8-5-0-4	4960.77	3	0.25179	0.294627
9-11-0-0-1	3838.41	3	0.93699	0.70529
9-5-2-0-0	3056.06	3	0.22205	0.278927
9-6-2-0-2	3551.26	3	0.50559	0.56504
9-6-2-0-3	3697.32	3	0.2482	0.24039
9-7-0-0-2	3172.15	3	0.31999	0.449907
9-7-1-0-0	3171.13	3	0.42492	0.742187
9-7-1-0-2	3463.24	3	0.2436	0.278697
9-7-1-0-4	3755.36	3	0.46945	0.396717
9-7-2-0-3	3900.4	3	0.41628	0.37691
9-7-4-0-2	4336.53	3	0.21689	0.357473
9-8-1-0-3	3812.38	3	0.23139	0.454763
9-8-2-0-0	3665.3	3	0.51002	0.590033
9-8-2-0-4	4249.53	3	0.25534	0.235113
N(NH((HEX&phosphate))(H(NH)(NH)))(F)	1848.61	3	0.27364	0.315787
N(NH(HN(HEX&n-acetyl&sulfate))(HNHS))(F)	2180.72	3	0.32058	0.328753
10-6-1-0-3	3568.27	2	0.260355	0.260355
11-14-0-0-1	4771.75	2	0.40351	0.40351
11-7-0-0-3	3642.31	2	0.314635	0.314635
11-7-2-0-0	3786.33	2	0.39522	0.39522
11-8-2-0-1	4135.46	2	0.279215	0.279215
11-9-0-0-0	3610.3	2	0.287495	0.287495
3-7-0-0-4	2491.95	2	0.81676	0.81676
4-3-0-1-1	1710.76	2	0.259115	0.259115
4-6-1-0-2	2449.9	2	0.43295	0.43295
5-4-1-1-1	2366.99	2	0.145315	0.145315
6-5-3-0-4	3445.23	2	0.41324	0.41324
6-7-3-0-4	3851.39	2	0.27401	0.27401
7-6-1-0-5	3374.23	2	0.955265	0.955265
7-6-3-0-6	4102.48	2	0.197235	0.197235
7-6-4-0-3	3955.4	2	0.49135	0.49135
7-7-0-0-6	3432.27	2	0.214805	0.214805
8-6-1-0-5	3536.28	2	0.45671	0.45671
8-6-3-0-0	3388.19	2	0.27863	0.27863
8-7-4-0-4	4466.59	2	0.65676	0.65676
8-8-0-0-5	3651.35	2	0.644285	0.644285
9-6-2-0-4	3843.37	2	0.3675	0.3675
9-6-3-0-3	3988.41	2	0.45993	0.45993
9-7-1-0-3	3609.3	2	0.26958	0.26958
9-7-3-0-2	4045.43	2	0.39281	0.39281
9-7-4-0-0	4044.41	2	0.27068	0.27068
9-8-1-0-4	3958.44	2	0.27099	0.27099
9-8-2-0-1	3811.36	2	0.298845	0.298845
9-8-2-0-2	3957.42	2	0.255085	0.255085
9-8-4-0-0	4247.49	2	0.17215	0.17215
10-8-1-0-0	3536.26	1	0.23265	0.23265
10-9-0-0-0	3448.24	1	0.21962	0.21962
11-10-0-0-1	3959.43	1	0.39345	0.39345
11-7-0-0-2	3496.25	1	0.22888	0.22888
11-8-1-0-2	3990.43	1	0.23607	0.23607
11-8-2-0-0	3989.41	1	0.45643	0.45643
4-6-1-0-5	2888.07	1	0.27405	0.27405
6-7-3-0-5	3997.45	1	0.29423	0.29423
7-6-0-4-1	3727.93	1	0.23438	0.23438
7-6-5-0-0	3808.32	1	0.31058	0.31058
7-6-5-0-1	3954.38	1	0.68935	0.68935
7-7-4-0-2	4012.42	1	0.19662	0.19662
7-9-4-0-1	4272.52	1	0.32825	0.32825
8-6-1-0-0	2805.99	1	0.72819	0.72819
8-6-4-0-2	3971.4	1	0.49395	0.49395
8-7-2-0-5	4030.46	1	0.40193	0.40193
8-7-2-0-6	4176.52	1	0.18444	0.18444
8-7-3-0-4	4175.5	1	0.19243	0.19243
8-7-4-0-1	4028.42	1	0.25016	0.25016
8-7-5-0-5	4903.74	1	0.3393	0.3393
8-8-1-0-5	3942.44	1	0.28693	0.28693
8-8-2-0-0	3503.25	1	0.22571	0.22571
8-8-2-0-3	3941.42	1	0.56184	0.56184
8-8-3-0-1	3940.4	1	0.38011	0.38011
8-8-3-0-2	4086.46	1	0.34701	0.34701
8-8-4-0-1	4231.5	1	0.16896	0.16896
8-8-4-0-2	4377.56	1	0.19413	0.19413
8-8-4-0-3	4523.61	1	0.3069	0.3069
8-8-5-0-5	5106.82	1	0.2842	0.2842
9-6-1-0-4	3552.28	1	0.23543	0.23543
9-6-2-0-5	3989.43	1	0.42031	0.42031
9-6-3-0-2	3842.35	1	0.18662	0.18662
9-7-2-0-5	4192.51	1	0.25273	0.25273
9-7-3-0-3	4191.49	1	0.36061	0.36061
9-7-3-0-4	4337.55	1	0.89415	0.89415
9-8-2-0-5	4395.59	1	0.37939	0.37939

## Sheet: Ordered FGP with NumGPSM
GlycanName	GlycanMass	NumGPSM	MedianScore	MeanScore
5-4-2-0-0	2204.77	3782	0.613365	0.682335
5-4-1-0-0	1913.68	2990	0.82511	0.925086
6-4-1-0-1	2221.79	1150	0.668485	0.720483
5-4-1-0-2	2205.79	1133	0.51098	0.615339
6-4-0-0-2	2076.75	1047	0.49915	0.649042
5-4-1-0-1	2059.73	1005	0.66113	0.780555
5-4-2-0-1	2350.83	875	0.52416	0.617882
5-4-0-0-2	1914.7	845	0.53192	0.652901
6-4-0-0-3	2222.81	745	0.52866	0.615362
6-5-2-0-0	2569.9	666	0.48453	0.559253
6-4-1-0-2	2367.85	665	0.56994	0.63118
5-4-0-0-0	1622.58	657	0.87186	1.05395
6-4-0-0-1	1930.69	632	0.679965	0.758484
6-5-3-0-0	2861	545	0.43878	0.503388
4-5-0-0-4	2247.84	502	0.378865	0.45383
4-4-2-0-1	2188.78	462	0.477025	0.589698
4-4-1-0-1	1897.68	454	0.504	0.630879
6-5-2-0-1	2715.96	448	0.42969	0.522062
6-5-3-0-1	3007.06	427	0.43419	0.49288
6-4-1-0-0	2075.73	422	0.580835	0.748579
6-5-1-0-0	2278.81	402	0.595505	0.696302
5-5-1-0-1	2262.81	400	0.784575	0.931194
7-4-0-0-1	2092.75	395	0.40017	0.518507
5-4-0-0-3	2060.76	362	0.518895	0.670752
5-4-0-0-1	1768.64	353	0.81482	0.998931
5-4-1-0-3	2351.85	346	0.46759	0.534963
7-4-0-0-2	2238.8	318	0.508055	0.600352
6-3-0-0-3	2019.73	308	0.53824	0.595415
6-5-1-0-1	2424.87	302	0.52161	0.652738
6-5-0-0-2	2279.83	300	0.75661	0.95412
4-4-1-0-3	2189.8	283	0.33136	0.415617
5-4-0-0-4	2206.81	280	0.49244	0.595871
5-3-0-0-2	1711.62	277	0.7453	0.772505
7-5-1-0-1	2586.92	276	0.45383	0.531404
7-5-0-0-3	2587.94	275	0.40964	0.503826
5-4-0-0-5	2352.87	261	0.82081	0.878225
4-4-1-0-0	1751.62	252	0.65357	0.778998
4-4-0-0-4	2044.76	249	0.5125	0.63756
5-5-0-0-3	2263.83	249	0.44949	0.600525
5-6-1-0-0	2319.84	247	0.46003	0.545858
7-4-0-0-3	2384.86	239	0.4625	0.552011
6-4-2-0-0	2366.83	234	0.461905	0.54897
7-5-1-0-2	2732.98	234	0.38948	0.474716
6-5-1-0-2	2570.93	222	0.427215	0.50889
6-4-0-0-0	1784.63	217	0.4752	0.698616
3-9-0-0-1	2459.93	216	0.714355	0.815901
5-6-0-0-0	2028.74	214	0.5966	0.789813
7-4-1-0-0	2237.78	214	0.64971	0.742988
3-6-0-0-5	2434.92	211	0.58322	0.558745
4-4-0-0-3	1898.7	210	0.303865	0.447096
7-5-2-0-2	3024.07	210	0.44448	0.489352
4-3-1-0-0	1548.54	209	0.61088	0.718723
5-5-0-0-1	1971.72	209	0.94357	1.10996
3-2-0-0-0	892.317	207	0.50307	0.529338
4-6-1-0-1	2303.84	207	0.53539	0.543267
7-5-2-0-1	2878.02	207	0.42355	0.473017
4-9-0-0-0	2475.92	198	0.495795	0.547395
6-5-0-0-3	2425.89	195	0.35359	0.519512
5-5-2-0-1	2553.91	192	0.467965	0.5605
7-5-1-0-3	2879.04	192	0.4691	0.505389
6-5-2-0-2	2862.02	189	0.43706	0.499267
5-3-1-0-0	1710.6	187	0.86032	0.984337
6-6-0-0-0	2190.79	185	0.36873	0.504422
5-6-0-0-1	2174.8	184	0.413885	0.485056
5-5-1-0-0	2116.76	183	0.51875	0.750758
4-4-0-0-1	1606.59	181	0.3766	0.607478
6-3-1-0-0	1872.65	179	0.69189	0.774133
4-6-0-0-3	2304.86	178	0.430295	0.519651
3-8-0-0-0	2110.79	172	0.301845	0.457699
5-6-0-0-2	2320.86	171	0.4499	0.538624
3-4-1-0-2	1881.69	169	0.44505	0.687813
6-5-2-0-3	3008.08	168	0.4654	0.51295
4-6-0-0-1	2012.75	167	0.67553	0.665425
7-4-0-0-0	1946.69	167	0.45444	0.645533
7-5-0-0-2	2441.88	166	0.49141	0.606358
3-9-0-0-0	2313.87	164	0.522265	0.637497
4-3-2-0-2	2131.76	161	0.47762	0.555844
6-5-1-0-3	2716.98	161	0.41793	0.48776
6-6-0-0-1	2336.85	161	0.37118	0.461987
7-5-0-0-1	2295.82	158	0.537675	0.675445
5-6-0-0-3	2466.91	157	0.3742	0.471409
3-3-1-0-0	1386.49	155	0.45242	0.607136
8-5-0-0-4	2896.05	154	0.36743	0.459926
4-5-0-0-2	1955.72	153	0.45471	0.590558
6-5-0-0-0	1987.71	153	0.78569	0.957084
4-7-0-0-1	2215.82	152	0.425565	0.522232
3-4-1-0-1	1735.63	148	0.35281	0.623294
3-7-0-0-4	2491.95	148	0.465545	0.652484
4-5-1-0-2	2246.82	148	0.43477	0.500769
6-4-1-0-3	2513.9	148	0.53537	0.559586
6-5-0-0-1	2133.77	148	0.51793	0.72371
4-4-2-0-2	2334.84	147	0.44625	0.532304
6-3-0-0-1	1727.61	146	0.5628	0.700605
3-4-1-0-3	2027.75	143	0.48975	0.593949
3-8-0-0-1	2256.85	143	0.24988	0.32659
4-6-0-0-0	1866.69	143	0.45157	0.720991
5-7-0-0-0	2231.82	139	0.38082	0.450911
5-3-1-0-2	2002.71	137	0.64643	0.64649
4-4-0-0-2	1752.64	135	0.35766	0.505384
4-3-0-0-1	1403.51	134	0.37364	0.571285
7-4-1-0-1	2383.84	134	0.46156	0.537565
3-4-0-0-0	1298.48	133	0.433	0.502939
3-6-0-0-4	2288.87	130	0.50284	0.564962
3-6-2-0-1	2432.88	130	0.427085	0.459488
3-7-0-0-0	1907.71	130	0.36314	0.528671
4-3-0-0-2	1549.57	129	0.61814	0.722019
3-7-0-0-2	2199.83	128	0.368365	0.542824
3-5-1-0-0	1792.65	126	0.55876	0.546207
3-7-0-0-5	2638	126	0.55991	0.627499
5-3-0-0-0	1419.5	126	0.500235	0.719028
5-5-0-0-2	2117.78	125	0.55959	0.767524
7-6-2-0-0	2935.04	123	0.44292	0.50302
4-4-1-0-2	2043.74	122	0.454825	0.537141
5-7-0-0-2	2523.94	122	0.31671	0.373617
4-5-0-0-3	2101.78	121	0.47414	0.545193
4-6-0-0-4	2450.92	121	0.49002	0.537951
4-7-0-0-0	2069.77	121	0.29907	0.412327
5-5-0-0-4	2409.89	120	0.479935	0.595292
6-7-0-0-0	2393.87	119	0.31919	0.461236
3-7-0-0-1	2053.77	118	0.449015	0.549343
6-2-0-0-0	1378.48	117	0.37425	0.536574
4-9-0-0-1	2621.98	116	0.408125	0.513522
5-3-0-0-3	1857.68	116	0.57188	0.633004
4-2-0-0-1	1200.43	115	0.26463	0.511665
4-3-0-0-0	1257.45	115	0.54501	0.655332
5-6-0-0-4	2612.97	115	0.33847	0.429646
3-5-1-0-3	2230.82	114	0.36303	0.455413
6-3-0-0-2	1873.67	114	0.5158	0.638371
4-6-0-0-2	2158.8	112	0.442145	0.464851
4-7-0-0-5	2800.06	112	0.37347	0.42894
7-6-0-0-1	2498.9	111	0.58727	0.63451
6-3-2-0-2	2455.86	110	0.39347	0.415178
6-5-0-0-4	2571.95	110	0.393165	0.526763
3-7-0-0-3	2345.89	109	0.50761	0.57932
6-6-0-0-2	2482.91	108	0.37783	0.451542
4-5-0-0-1	1809.67	107	0.38249	0.620949
5-5-2-0-0	2407.85	106	0.298835	0.407929
6-3-2-0-0	2163.75	104	0.468905	0.528211
7-5-1-0-0	2440.86	104	0.383655	0.530921
7-5-0-0-0	2149.77	102	0.39765	0.550544
3-5-0-0-4	2085.79	101	0.34808	0.455327
4-4-2-0-3	2480.89	101	0.38539	0.465759
3-4-0-0-2	1590.59	100	0.26346	0.359613
5-2-0-0-1	1362.48	100	0.32467	0.404694
5-3-2-0-1	2147.75	100	0.4616	0.48882
3-3-1-0-1	1532.55	99	0.29648	0.385603
3-5-0-0-0	1501.56	99	0.47166	0.501628
3-4-0-0-3	1736.65	98	0.410255	0.5683
4-5-1-0-1	2100.76	98	0.73718	1.0049
5-7-0-0-4	2816.05	97	0.30101	0.343154
8-5-1-0-1	2748.97	97	0.52129	0.540438
3-3-0-0-1	1241.45	96	0.40201	0.534484
4-7-0-0-3	2507.94	96	0.398965	0.465083
5-2-0-0-0	1216.42	95	0.36665	0.51901
3-5-0-0-1	1647.61	94	0.39551	0.526633
4-6-1-0-4	2742.01	94	0.42678	0.452302
5-6-2-0-4	3195.16	94	0.442705	0.475878
4-3-1-0-1	1694.6	93	0.35904	0.53743
4-7-0-0-2	2361.88	93	0.32332	0.462262
7-6-1-0-0	2643.94	93	0.41794	0.475172
8-5-1-0-0	2602.91	93	0.40273	0.48067
8-6-3-0-0	3388.19	93	0.25828	0.27023
3-5-1-0-2	2084.77	92	0.475585	0.692168
6-7-0-0-1	2539.93	92	0.305665	0.378458
7-6-3-0-0	3226.13	92	0.364055	0.406925
9-2-0-0-0	1864.63	91	0.5671	0.900348
6-3-0-0-0	1581.56	90	0.348675	0.691238
3-6-0-0-2	1996.75	89	0.31732	0.464599
3-6-1-0-2	2287.84	89	0.38569	0.588821
4-2-0-0-0	1054.37	89	0.41187	0.517885
8-5-0-0-0	2311.82	89	0.48649	0.664827
4-4-0-0-0	1460.53	88	0.664405	0.783426
7-3-0-0-1	1889.67	88	0.566265	0.653859
8-5-0-0-1	2457.88	88	0.38543	0.508002
4-5-1-0-0	1954.7	87	0.37778	0.484926
5-4-1-0-4	2497.91	87	0.59676	0.68964
8-2-0-0-0	1702.58	87	0.47301	0.716596
5-5-1-0-4	2700.99	86	0.3455	0.454544
4-3-2-0-1	1985.7	85	0.28991	0.392232
4-6-2-0-0	2448.88	85	0.37474	0.478899
4-7-0-0-4	2654	85	0.35456	0.415703
7-2-0-0-0	1540.53	85	0.314	0.515712
3-4-1-0-0	1589.57	84	0.293615	0.352491
5-3-0-0-1	1565.56	84	0.585565	0.733238
5-5-0-0-0	1825.66	84	0.5881	0.909611
6-2-0-0-1	1524.53	84	0.25232	0.391661
4-5-2-0-0	2245.8	83	0.28748	0.396858
9-4-0-0-0	2270.79	83	0.26908	0.375527
5-5-1-0-2	2408.87	82	0.39178	0.59523
6-6-1-0-0	2481.89	82	0.379995	0.538985
7-5-2-0-0	2731.96	82	0.429275	0.493662
8-5-1-0-2	2895.03	81	0.44489	0.466987
8-6-2-0-1	3243.15	81	0.29804	0.34607
8-8-0-0-4	3505.29	81	0.39018	0.467548
4-5-1-0-3	2392.88	80	0.37055	0.443376
5-6-2-0-0	2610.93	80	0.452795	0.453813
6-5-0-0-7	3010.12	80	0.308675	0.396982
7-6-2-0-1	3081.09	80	0.38272	0.465116
4-4-2-0-0	2042.72	79	0.37729	0.457306
8-2-0-0-1	1848.64	79	0.46572	0.658357
5-8-0-0-1	2580.96	78	0.33653	0.414232
3-3-0-0-0	1095.4	77	0.30728	0.37277
3-4-0-0-1	1444.53	77	0.29038	0.43292
4-7-1-0-1	2506.92	77	0.16592	0.278453
4-8-0-0-0	2272.85	77	0.33231	0.483261
5-3-2-0-0	2001.69	77	0.46843	0.783124
6-3-1-0-1	2018.71	77	0.47595	0.617948
7-7-0-0-3	2994.1	77	0.36302	0.385798
5-2-0-0-2	1508.54	76	0.31417	0.344705
3-6-1-0-1	2141.79	75	0.49914	0.61762
6-5-1-0-4	2863.04	74	0.30647	0.386016
3-5-0-0-3	1939.73	73	0.45387	0.52258
4-5-0-0-0	1663.61	73	0.28692	0.48514
4-7-1-0-0	2360.86	73	0.4574	0.545933
5-4-3-0-0	2495.87	73	0.38038	0.460932
3-5-0-0-2	1793.67	72	0.428665	0.514885
4-3-0-0-3	1695.62	72	0.382885	0.562022
5-3-1-0-1	1856.66	72	0.512485	0.675044
5-4-2-0-2	2496.89	72	0.433205	0.489244
5-6-1-0-1	2465.89	72	0.51362	0.545863
4-5-1-0-4	2538.94	71	0.38362	0.476459
4-6-2-0-4	3033.11	71	0.23863	0.326507
5-6-1-0-5	3050.13	71	0.28773	0.354787
8-3-0-0-0	1905.66	71	0.29603	0.35835
3-2-0-0-1	1038.38	70	0.248045	0.359435
3-6-0-0-1	1850.69	70	0.27224	0.475534
4-6-1-0-0	2157.78	70	0.58354	0.644441
8-8-0-0-1	3067.12	70	0.36035	0.403511
5-5-2-0-4	2992.08	69	0.47244	0.442052
9-5-0-0-1	2619.93	68	0.3841	0.438317
6-6-1-0-1	2627.95	67	0.30255	0.372238
7-4-1-0-3	2675.96	67	0.27779	0.375828
9-2-0-0-1	2010.69	67	0.55815	0.785763
9-6-0-0-2	2969.07	67	0.39523	0.514552
5-4-1-1-1	2366.99	66	0.54523	0.657198
7-3-0-0-0	1743.61	66	0.4183	0.633937
9-6-0-0-3	3115.13	66	0.3944	0.43163
7-6-0-0-2	2644.96	65	0.31628	0.494074
4-5-2-0-1	2391.86	64	0.390555	0.474403
5-5-1-0-3	2554.93	64	0.31023	0.463127
3-3-1-0-2	1678.61	63	0.24393	0.324287
4-6-0-0-5	2596.98	63	0.43991	0.520981
3-6-0-0-3	2142.81	62	0.414765	0.512102
4-5-2-0-3	2683.97	62	0.427925	0.493577
4-6-1-0-2	2449.9	62	0.39393	0.491655
4-6-1-0-5	2888.07	62	0.382605	0.422872
5-6-1-0-4	2904.07	62	0.37358	0.436185
6-7-0-0-3	2832.05	62	0.254755	0.339073
9-5-0-0-0	2473.87	62	0.27899	0.344282
5-7-0-0-1	2377.88	61	0.31069	0.422162
3-5-1-0-1	1938.71	60	0.3643	0.532836
3-6-0-0-0	1704.63	60	0.296985	0.458398
5-5-0-0-5	2555.95	60	0.39989	0.527597
5-5-3-0-1	2845.01	60	0.478165	0.49811
6-4-2-0-1	2512.88	60	0.350275	0.492271
9-3-0-0-0	2067.71	60	0.406075	0.438568
6-4-1-0-4	2659.96	59	0.37386	0.449456
6-6-0-0-3	2628.97	59	0.33855	0.450412
6-6-0-0-5	2921.08	59	0.28532	0.477711
7-6-0-0-3	2791.02	59	0.39539	0.47988
5-3-2-0-2	2293.81	58	0.35374	0.410808
7-6-1-0-1	2790	58	0.36935	0.477215
8-6-0-0-3	2953.07	58	0.526435	0.522258
5-7-2-0-2	3106.13	56	0.378955	0.409781
10-2-0-0-0	2026.69	55	0.27398	0.567923
4-3-1-0-2	1840.66	55	0.35873	0.445331
4-3-2-0-0	1839.64	55	0.34969	0.465833
5-7-0-0-3	2669.99	55	0.28704	0.328381
4-7-1-0-2	2652.98	54	0.382485	0.442146
6-4-2-0-3	2805	54	0.42145	0.415448
6-6-0-0-4	2775.02	54	0.27573	0.377832
6-7-0-0-4	2978.1	54	0.291975	0.325131
7-2-0-0-1	1686.59	54	0.371015	0.501573
9-4-0-0-1	2416.85	54	0.421585	0.471479
3-3-0-0-2	1387.51	53	0.26588	0.406669
4-6-2-0-5	3179.17	53	0.26148	0.345745
5-7-1-0-0	2522.92	53	0.36334	0.388605
6-3-1-0-2	2164.77	53	0.52863	0.561898
8-6-0-0-0	2514.9	53	0.54934	0.58272
4-7-2-0-2	2944.07	52	0.375185	0.481549
5-5-2-0-2	2699.97	52	0.38177	0.499898
11-2-0-0-0	2188.74	51	0.29866	0.385111
6-4-2-0-2	2658.94	51	0.44271	0.415894
6-7-1-0-4	3269.2	51	0.36416	0.434986
8-6-2-0-3	3535.26	51	0.27802	0.341677
8-7-0-0-0	2717.98	51	0.41917	0.433724
6-5-2-0-4	3154.14	50	0.373555	0.457895
8-6-0-0-5	3245.19	50	0.416155	0.470519
6-7-1-0-3	3123.14	49	0.27204	0.294248
3-4-2-0-0	1880.67	48	0.259815	0.347384
4-7-2-0-4	3236.19	48	0.241115	0.313146
4-7-2-0-5	3382.25	48	0.41085	0.48556
5-6-1-0-2	2611.95	48	0.426595	0.535222
5-8-0-0-0	2434.9	48	0.27564	0.373638
6-8-0-0-0	2596.95	48	0.558435	0.660447
N(NH(HNHNH(NON|a|keto|d&amino))(HN(F)(H)))(F)	2544.91	48	0.403	0.457457
5-6-0-0-5	2759.03	47	0.23454	0.295859
6-7-0-0-5	3124.16	47	0.17656	0.249352
6-8-0-0-1	2743.01	47	0.33501	0.408886
5-4-3-0-2	2787.98	46	0.449365	0.542292
6-4-2-0-4	2951.06	46	0.537175	0.571879
7-6-0-0-6	3229.19	46	0.507775	0.504108
8-4-1-0-0	2399.84	46	0.36169	0.365533
9-6-1-0-4	3552.28	46	0.29238	0.406171
5-4-2-0-4	2789	45	0.374	0.397605
8-6-0-0-1	2660.96	45	0.42344	0.612285
9-7-0-0-0	2880.03	45	0.41908	0.453866
6-6-1-0-3	2920.06	44	0.39074	0.430464
8-6-0-0-4	3099.13	44	0.33307	0.385315
8-7-0-0-1	2864.04	44	0.2906	0.374915
N(NH(HN(HEX&n-acetyl&sulfate))(HH))(F)	1686.54	44	0.308755	0.378653
4-5-2-0-2	2537.91	43	0.39377	0.437844
5-6-2-0-5	3341.22	43	0.39688	0.468068
6-3-2-0-1	2309.8	43	0.38418	0.454473
7-6-3-0-1	3372.19	43	0.44821	0.465476
9-5-1-0-0	2764.97	43	0.26919	0.305782
N(NH(HN(HEX&n-acetyl&sulfate))(HN))(F)	1727.57	43	0.24699	0.291628
NNH(HN(HEX&n-acetyl&sulfate))(H)	1378.43	43	0.22838	0.366062
NNH(HN(HEX&n-acetyl&sulfate))(HH)	1540.49	43	0.25206	0.295969
6-5-3-0-2	3153.12	42	0.3375	0.438558
6-7-1-0-1	2831.03	42	0.232625	0.276605
5-6-1-0-3	2758.01	41	0.31902	0.398252
6-7-1-0-0	2684.97	41	0.42014	0.524349
7-6-0-0-0	2352.85	41	0.33255	0.395442
8-6-1-0-3	3244.17	41	0.41667	0.445067
9-5-1-0-1	2911.03	41	0.30785	0.380926
4-6-2-0-1	2594.94	40	0.282745	0.303398
4-6-2-0-3	2887.05	40	0.35802	0.425681
4-7-1-0-5	3091.15	40	0.355475	0.461692
5-5-2-0-3	2846.03	40	0.284685	0.351335
7-6-0-0-4	2937.08	40	0.366705	0.417033
8-4-1-0-2	2691.95	40	0.255445	0.287217
8-6-1-0-4	3390.23	40	0.42044	0.47096
9-6-1-0-2	3260.16	40	0.383425	0.428627
4-7-1-0-4	2945.09	39	0.43305	0.545839
5-7-2-0-1	2960.07	39	0.34839	0.421613
7-7-0-0-4	3140.16	39	0.3042	0.394226
NNH(HN(HEX&sulfate))(HNHS)	1993.63	39	0.29379	0.394854
10-6-0-0-2	3131.12	38	0.30975	0.377421
4-7-2-0-0	2651.96	38	0.365165	0.383194
5-7-1-0-4	3107.15	38	0.506465	0.516518
6-7-0-0-2	2685.99	38	0.32721	0.38878
7-4-2-0-0	2528.88	38	0.321255	0.345996
7-4-2-0-2	2820.99	38	0.363975	0.383626
7-6-1-0-2	2936.06	38	0.3602	0.42316
7-6-4-0-0	3517.23	38	0.430665	0.471257
8-6-1-0-1	2952.05	38	0.299535	0.377268
8-6-1-0-2	3098.11	38	0.494525	0.522095
N(NH(HNHNH(NON|a|keto|d))(HN(F)(H)))(F)	2529.9	38	0.35865	0.413417
NNH(HN(HEX&n-acetyl&sulfate))(HN)	1581.51	38	0.32794	0.392224
4-6-1-0-3	2595.96	37	0.31919	0.413546
4-7-1-0-3	2799.04	37	0.35351	0.389692
6-6-1-0-5	3212.18	37	0.37755	0.448814
8-7-0-0-3	3156.15	37	0.40209	0.444029
8-7-1-0-1	3155.13	37	0.33757	0.571015
9-6-0-0-0	2676.95	37	0.29137	0.36278
9-8-0-0-3	3521.28	37	0.55444	0.784256
NNH(HN(HEX&n-acetyl&sulfate))(HNH)	1743.57	37	0.30144	0.392449
4-3-0-1-1	1710.76	36	0.46626	0.570796
5-4-2-0-3	2642.95	36	0.34713	0.369176
5-4-3-0-1	2641.93	36	0.368425	0.416039
6-6-1-0-2	2774	36	0.35923	0.467952
7-6-1-0-3	3082.12	36	0.326425	0.355942
8-4-1-0-1	2545.89	36	0.329265	0.403173
8-6-3-0-1	3534.24	36	0.25233	0.313649
5-7-0-0-5	2962.11	35	0.2138	0.327704
9-6-0-0-1	2823.01	35	0.35378	0.399259
NNH(HN(HEX&n-acetyl&sulfate))(HNHS)	2034.66	35	0.24669	0.36408
5-4-0-1-1	2075.9	34	0.3286	0.444939
5-4-3-0-3	2934.04	34	0.40736	0.504142
5-7-1-0-1	2668.97	34	0.389545	0.44275
5-7-1-0-3	2961.09	34	0.27948	0.332304
6-7-0-0-6	3270.22	34	0.52574	0.571746
7-6-0-0-5	3083.14	34	0.30757	0.416431
9-6-2-0-1	3405.2	34	0.273075	0.34362
N(NH(HN(HEX&sulfate))(HNHS))(F)	2139.69	34	0.29736	0.41231
5-7-1-0-5	3253.2	33	0.44172	0.536247
7-6-2-0-3	3373.21	33	0.39471	0.467478
9-6-0-0-4	3261.18	33	0.32298	0.370781
N(NH(HN(HEX&n-acetyl&sulfate))(HN(HEX&sulfate)))(F)	1969.58	33	0.21658	0.371615
N(NH(HNH)((HEX&phosphate)))(F)	1483.47	33	0.21663	0.295574
10-8-0-0-1	3391.22	32	0.44894	0.448032
4-6-2-0-2	2740.99	32	0.283905	0.396229
9-7-0-0-1	3026.09	32	0.481855	0.480522
9-7-0-0-2	3172.15	32	0.364235	0.417804
10-6-0-0-0	2839	31	0.2522	0.279379
10-6-0-0-4	3423.24	31	0.49762	0.526778
5-5-3-0-2	2991.06	31	0.34465	0.417055
5-5-3-0-3	3137.12	31	0.33339	0.437163
7-6-3-0-2	3518.25	31	0.34795	0.354907
9-8-1-0-3	3812.38	31	0.9248	0.985358
10-6-0-0-3	3277.18	30	0.21094	0.248188
10-6-0-0-5	3569.29	30	0.44155	0.441219
6-6-1-0-4	3066.12	30	0.230305	0.352221
6-9-0-0-0	2800.03	30	0.322915	0.364954
7-10-0-0-1	3311.22	30	0.3213	0.419404
7-6-4-0-1	3663.29	30	0.387385	0.429743
5-7-2-0-5	3544.3	29	0.39963	0.482322
6-10-0-0-0	3003.11	29	0.28575	0.362574
6-7-2-0-3	3414.24	29	0.28043	0.411228
7-10-0-0-0	3165.16	29	0.25675	0.349914
7-7-0-0-1	2701.98	29	0.38365	0.493395
7-7-0-0-2	2848.04	29	0.39728	0.529957
10-6-0-0-1	2985.06	28	0.3455	0.453856
4-3-0-1-0	1564.71	28	0.17573	0.416113
5-4-4-0-1	2933.02	28	0.452	0.419179
7-5-2-0-3	3170.13	28	0.470485	0.459449
8-6-0-0-2	2807.01	28	0.337875	0.412932
8-8-0-0-5	3651.35	28	0.3587	0.40808
N(NH(HN(HEX&n-acetyl&sulfate))(H))(F)	1524.49	28	0.375485	0.422565
10-10-0-0-1	3797.38	27	0.57705	0.652135
6-6-2-0-1	2919.04	27	0.2603	0.339409
7-7-0-0-5	3286.21	27	0.3353	0.437299
5-4-4-0-0	2786.96	26	0.32406	0.398148
5-7-1-0-2	2815.03	26	0.44678	0.475801
5-7-2-0-4	3398.24	26	0.42697	0.51174
6-7-1-0-2	2977.08	26	0.22945	0.32956
6-7-3-0-0	3267.16	26	0.39722	0.457957
7-8-0-0-1	2905.06	26	0.400635	0.39736
8-6-2-0-4	3681.32	26	0.396175	0.459582
5-6-3-0-1	3048.08	25	0.37596	0.44808
5-7-2-0-3	3252.18	25	0.26519	0.321038
6-6-2-0-2	3065.1	25	0.3279	0.313696
7-7-3-0-0	3429.21	25	0.36876	0.412521
8-6-2-0-2	3389.21	25	0.40508	0.53831
8-8-0-0-3	3359.23	25	0.32378	0.522024
8-8-1-0-1	3358.21	25	0.34456	0.462746
8-9-0-0-0	3124.14	25	0.31684	0.464681
9-6-0-0-5	3407.24	25	0.2823	0.338342
9-6-1-0-3	3406.22	25	0.38481	0.523152
10-7-0-0-0	3042.08	24	0.302565	0.362389
10-8-0-0-2	3537.28	24	0.27914	0.31629
11-8-0-0-1	3553.27	24	0.222385	0.334303
6-11-0-0-0	3206.19	24	0.259415	0.379351
6-4-3-0-2	2950.04	24	0.309725	0.337081
6-9-0-0-1	2946.09	24	0.36546	0.513535
7-7-1-0-2	3139.14	24	0.220985	0.317206
8-6-1-0-0	2805.99	24	0.27418	0.327664
8-6-3-0-2	3680.3	24	0.52951	0.522193
8-7-1-0-0	3009.07	24	0.391135	0.390958
9-6-1-0-1	3114.1	24	0.2991	0.362994
9-7-1-0-0	3171.13	24	0.398155	0.493779
5-6-2-0-1	2756.99	23	0.32887	0.403172
5-6-2-0-2	2903.05	23	0.2665	0.303221
5-7-2-0-0	2814.01	23	0.25571	0.33215
7-7-1-0-0	2847.02	23	0.32545	0.398856
8-8-2-0-2	3795.36	23	1.19303	1.0085
10-7-1-0-4	3917.41	22	0.30385	0.397849
11-7-1-0-1	3641.29	22	0.37383	0.435251
15-2-0-0-0	2836.95	22	0.2692	0.306551
6-6-2-0-0	2772.98	22	0.353985	0.443387
6-7-2-0-0	2976.06	22	0.45541	0.485483
9-6-2-0-0	3259.14	22	0.27971	0.365371
10-6-1-0-2	3422.22	21	0.44547	0.685792
11-7-0-0-1	3350.19	21	0.53405	0.573618
6-4-3-0-3	3096.09	21	0.31029	0.34254
6-7-2-0-1	3122.12	21	0.34161	0.371107
7-8-0-0-0	2759	21	0.19767	0.363642
9-6-1-0-0	2968.05	21	0.46718	0.494486
N(NH(HN(HEX&n-acetyl&sulfate))(HNH))(F)	1889.62	21	0.22635	0.322763
12-2-0-0-0	2350.79	20	0.362575	0.410461
4-7-2-0-3	3090.13	20	0.36763	0.454159
5-5-3-0-0	2698.95	20	0.21216	0.289658
6-6-3-0-0	3064.08	20	0.34744	0.443424
6-6-3-0-1	3210.14	20	0.3068	0.475939
7-6-2-0-2	3227.15	20	0.328955	0.370002
9-6-2-0-3	3697.32	20	0.29918	0.423715
11-6-0-0-0	3001.06	19	0.39433	0.421101
6-7-1-0-5	3415.26	19	0.30487	0.439649
7-7-1-0-4	3431.25	19	0.29222	0.538558
10-6-1-0-0	3130.1	18	0.33257	0.411486
6-5-3-0-3	3299.17	18	0.22132	0.413396
6-6-2-0-5	3503.27	18	0.324575	0.353991
6-7-2-0-2	3268.18	18	0.40375	0.489112
7-4-3-0-2	3112.09	18	0.24292	0.291599
7-7-1-0-1	2993.08	18	0.34563	0.415716
N(NH(HN(HEX&n-acetyl&sulfate))(HHH))(F)	1848.6	18	0.437595	0.535556
10-6-1-0-1	3276.16	17	0.27218	0.322261
7-6-1-0-4	3228.17	17	0.30364	0.465576
7-7-1-0-3	3285.19	17	0.32282	0.338214
7-7-1-0-5	3577.31	17	0.32397	0.389471
9-7-0-0-4	3464.26	17	0.39143	0.412812
9-7-1-0-3	3609.3	17	0.19656	0.233181
NNH(HN(HEX&n-acetyl&sulfate))(HN(HEX&n-acetyl&sulfate))	1864.55	17	0.17622	0.209693
10-7-0-0-4	3626.32	16	0.52707	0.467654
10-7-1-0-1	3479.24	16	0.32172	0.325299
11-6-0-0-1	3147.12	16	0.31344	0.364616
6-6-2-0-3	3211.16	16	0.274615	0.321288
7-4-2-0-1	2674.94	16	0.27077	0.300296
8-6-2-0-0	3097.09	16	0.296595	0.524247
9-6-2-0-2	3551.26	16	0.233	0.274183
9-6-3-0-1	3696.3	16	0.39888	0.50901
N(NH(HN(HEX&n-acetyl&sulfate))(HN(HEX&n-acetyl&sulfate)))(F)	2010.61	16	0.347195	0.453964
NNH(H(NHS)(N(HEX&sulfate)))(HNH)	2358.77	16	0.265455	0.356046
10-7-0-0-2	3334.2	15	0.4414	0.489621
4-7-2-0-1	2798.02	15	0.44402	0.523448
7-7-1-0-6	3723.37	15	0.30478	0.400941
9-8-0-0-1	3229.17	15	0.53087	0.535058
6-6-3-0-2	3356.2	14	0.41374	0.436239
6-6-3-0-4	3648.31	14	0.376065	0.388224
6-7-2-0-5	3706.35	14	0.309685	0.345912
6-7-3-0-4	3851.39	14	0.3108	0.494882
7-4-2-0-3	2967.05	14	0.25761	0.325048
7-6-4-0-2	3809.34	14	0.38922	0.513684
7-7-2-0-3	3576.29	14	0.30017	0.325071
8-6-1-0-5	3536.28	14	0.216495	0.408881
8-7-1-0-5	3739.36	14	0.2156	0.331852
8-8-0-0-0	2921.06	14	0.394285	0.351801
9-6-3-0-4	4134.47	14	0.386415	0.412314
9-7-2-0-1	3608.28	14	0.25569	0.329405
10-7-1-0-0	3333.18	13	0.38435	0.433383
10-8-1-0-4	4120.49	13	0.46023	0.448355
11-7-0-0-0	3204.14	13	0.61954	0.555281
13-2-0-0-0	2512.85	13	0.34724	0.398444
6-7-3-0-1	3413.22	13	0.48095	0.541998
6-7-4-0-1	3704.31	13	0.24886	0.488955
7-7-0-0-6	3432.27	13	0.25583	0.275805
7-7-2-0-0	3138.12	13	0.36693	0.46236
8-6-2-0-5	3827.38	13	0.27644	0.293743
8-6-3-0-3	3826.36	13	0.35054	0.408608
8-7-0-0-5	3448.27	13	0.37644	0.465856
8-7-2-0-3	3738.34	13	0.39567	0.474612
8-8-0-0-2	3213.17	13	0.434	0.535817
9-6-1-0-5	3698.34	13	0.36052	0.436249
9-8-1-0-5	4104.5	13	0.2146	0.328195
10-7-0-0-3	3480.26	12	0.31915	0.407257
11-7-1-0-2	3787.35	12	0.311135	0.347685
7-6-3-0-3	3664.31	12	0.39486	0.562702
8-7-0-0-2	3010.09	12	0.36976	0.408961
8-8-1-0-3	3650.33	12	0.23143	0.331906
8-8-2-0-1	3649.31	12	0.365585	0.448077
8-8-2-0-3	3941.42	12	0.51453	0.520901
9-11-0-0-1	3838.41	12	0.25177	0.344096
9-5-2-0-0	3056.06	12	0.172955	0.332661
N(NH(HN(HEX&n-acetyl&sulfate))(HNHS))(F)	2180.72	12	0.341255	0.404158
10-8-2-0-1	3973.41	11	0.35688	0.395214
11-7-1-0-3	3933.41	11	0.27474	0.322255
12-11-0-0-1	4324.56	11	0.3235	0.307299
12-7-0-0-0	3366.19	11	0.38985	0.507336
16-2-0-0-0	2999	11	0.45769	0.473931
6-6-3-0-5	3794.37	11	0.33006	0.466987
6-7-4-0-0	3558.25	11	0.46957	0.640024
7-4-1-0-2	2529.9	11	0.29219	0.303723
7-5-3-0-1	3169.11	11	0.40415	0.399315
7-5-3-0-2	3315.17	11	0.34885	0.421854
7-6-1-0-5	3374.23	11	0.31015	0.371362
7-6-2-0-5	3665.33	11	0.28538	0.311944
7-7-0-0-0	2555.93	11	0.38792	0.376899
7-7-2-0-1	3284.17	11	0.30002	0.347214
7-7-2-0-2	3430.23	11	0.36924	0.376197
7-7-3-0-1	3575.27	11	0.50333	0.595323
8-7-0-0-4	3302.21	11	0.22252	0.33323
8-7-2-0-0	3300.17	11	0.28048	0.366528
8-7-2-0-1	3446.23	11	0.38084	0.365734
8-7-2-0-4	3884.4	11	0.25984	0.287359
8-8-1-0-2	3504.27	11	0.97133	0.84755
9-7-1-0-1	3317.18	11	0.309	0.36181
9-7-1-0-4	3755.36	11	0.23818	0.436774
9-7-2-0-5	4192.51	11	0.2669	0.418767
9-7-4-0-0	4044.41	11	0.86248	0.808851
10-6-1-0-3	3568.27	10	0.48303	0.520729
10-8-1-0-1	3682.32	10	0.68981	0.806845
11-7-0-0-2	3496.25	10	0.316675	0.609874
11-7-1-0-0	3495.23	10	0.220865	0.256733
11-7-2-0-1	3932.39	10	0.81965	0.842306
11-8-0-0-0	3407.22	10	0.3656	0.713297
6-5-3-0-4	3445.23	10	0.3584	0.418758
6-5-4-0-0	3152.1	10	0.40383	0.758771
6-6-2-0-4	3357.22	10	0.371235	0.614515
6-6-3-0-3	3502.25	10	0.285545	0.392343
7-14-0-0-0	3977.48	10	0.235285	0.293152
9-6-3-0-0	3550.24	10	0.240045	0.389917
9-7-2-0-2	3754.34	10	0.23166	0.303325
9-7-2-0-3	3900.4	10	0.229305	0.296379
10-7-0-0-1	3188.14	9	0.30882	0.492444
10-7-1-0-2	3625.3	9	0.2567	0.363172
11-7-0-0-3	3642.31	9	0.37667	0.448087
11-8-0-0-3	3845.39	9	0.33736	0.406537
5-6-2-0-3	3049.1	9	0.32064	0.394104
6-5-5-0-0	3443.19	9	0.51724	0.620082
6-6-4-0-0	3355.17	9	0.29379	0.403951
6-7-3-0-2	3559.27	9	0.24535	0.407499
7-7-2-0-5	3868.41	9	0.25406	0.282527
8-7-5-0-0	4173.46	9	0.46222	0.525989
8-8-1-0-6	4088.5	9	0.25109	0.352349
8-8-4-0-1	4231.5	9	0.55919	0.506658
9-8-0-0-2	3375.23	9	0.3585	0.368116
9-8-2-0-4	4249.53	9	0.28066	0.437002
N(NH((HEX&phosphate))(H(NH)(NH)))(F)	1848.61	9	0.28577	0.317081
10-8-0-0-4	3829.39	8	0.427975	0.608571
10-8-1-0-0	3536.26	8	1.15849	1.03063
11-8-0-0-2	3699.33	8	0.64913	0.617683
11-9-0-0-0	3610.3	8	0.25422	0.239845
6-7-2-0-4	3560.3	8	0.325695	0.297401
7-4-3-0-1	2966.03	8	0.339405	0.438199
7-6-2-0-4	3519.27	8	0.347335	0.423015
7-6-3-0-4	3810.36	8	0.49131	0.482702
7-6-4-0-4	4101.46	8	0.41639	0.391503
7-7-3-0-4	4013.44	8	0.327405	0.389008
8-6-5-0-2	4262.49	8	0.55643	0.988603
8-7-1-0-2	3301.19	8	0.41147	0.448252
8-7-3-0-1	3737.32	8	0.47285	0.580448
8-8-1-0-0	3212.15	8	0.389955	0.385491
8-8-1-0-4	3796.38	8	0.962555	0.791403
9-7-1-0-2	3463.24	8	0.276285	0.314599
9-7-3-0-1	3899.38	8	0.291785	0.427059
10-7-0-0-5	3772.37	7	0.42995	0.386694
11-9-0-0-1	3756.35	7	0.3204	0.383483
12-7-1-0-0	3657.28	7	0.32005	0.46755
7-6-0-4-1	3727.93	7	0.20042	0.227067
7-6-4-0-3	3955.4	7	0.40475	0.373887
7-6-5-0-0	3808.32	7	0.21304	0.222543
7-7-3-0-2	3721.33	7	0.24731	0.49366
7-7-4-0-0	3720.31	7	0.21874	0.472404
7-7-5-0-0	4011.4	7	0.60821	0.620434
8-6-4-0-4	4263.51	7	0.41812	0.538984
8-7-1-0-6	3885.42	7	0.34317	0.364349
8-7-2-0-2	3592.28	7	0.22037	0.287466
8-7-4-0-0	3882.36	7	0.26484	0.29699
8-8-1-0-5	3942.44	7	0.54165	0.565626
8-8-3-0-3	4232.52	7	0.2736	0.383481
8-8-4-0-0	4085.44	7	0.3663	0.435631
8-9-0-0-1	3270.19	7	0.27515	0.344984
9-6-3-0-2	3842.35	7	0.3068	0.386514
9-7-0-0-3	3318.2	7	0.35732	0.405156
9-8-1-0-0	3374.21	7	0.20134	0.282256
9-8-1-0-4	3958.44	7	0.20561	0.398026
9-8-4-0-2	4539.61	7	0.26027	0.348651
10-7-1-0-3	3771.35	6	0.36561	0.534873
10-7-2-0-1	3770.33	6	0.366665	0.614675
10-8-0-0-3	3683.34	6	0.339445	0.391177
11-7-2-0-0	3786.33	6	0.47807	0.617488
11-8-1-0-0	3698.31	6	0.38377	0.733603
11-8-1-0-1	3844.37	6	0.34248	0.403007
5-4-0-2-1	2383.15	6	0.287945	0.255887
6-6-4-0-1	3501.23	6	0.3894	0.366065
7-7-3-0-6	4305.56	6	0.327795	0.382547
7-7-5-0-3	4449.58	6	0.284135	0.387103
8-7-3-0-4	4175.5	6	0.5584	0.555938
9-6-2-0-4	3843.37	6	0.576415	0.635677
9-7-2-0-0	3462.22	6	0.29777	0.372972
9-8-2-0-5	4395.59	6	0.2047	0.210803
9-9-0-0-1	3432.25	6	0.27447	0.269917
10-7-2-0-0	3624.27	5	0.64169	0.682774
10-8-0-0-5	3975.45	5	0.31287	0.449174
10-8-1-0-2	3828.37	5	0.34283	0.390784
10-8-1-0-3	3974.43	5	0.3278	0.281274
10-9-0-0-1	3594.3	5	0.22633	0.265184
11-8-1-0-3	4136.49	5	0.24947	0.337958
14-2-0-0-0	2674.9	5	0.15972	0.202184
6-7-3-0-3	3705.33	5	0.40202	0.364982
6-7-3-0-5	3997.45	5	0.60079	0.49537
7-6-1-0-6	3520.29	5	0.45918	0.551584
8-6-5-0-1	4116.43	5	1.20926	0.916348
8-7-1-0-4	3593.31	5	0.28495	0.341488
8-7-4-0-1	4028.42	5	0.27843	0.372296
8-8-3-0-1	3940.4	5	0.26406	0.249894
9-6-3-0-3	3988.41	5	0.23054	0.405166
9-7-2-0-4	4046.45	5	0.47206	0.434204
9-7-3-0-0	3753.32	5	0.44958	0.62966
9-7-3-0-2	4045.43	5	0.30146	0.386878
9-7-3-0-4	4337.55	5	0.25125	0.268042
9-7-4-0-1	4190.47	5	1.00517	0.98761
9-7-4-0-3	4482.59	5	0.39671	0.39359
9-8-0-0-0	3083.11	5	0.72626	0.753998
9-8-1-0-2	3666.32	5	0.27645	0.32642
9-8-4-0-1	4393.55	5	0.32376	0.335844
11-11-1-0-0	4307.55	4	0.29884	0.299488
11-8-1-0-2	3990.43	4	0.293705	0.349095
15-14-2-0-6	6732.44	4	0.29283	0.292565
7-7-3-0-5	4159.5	4	0.312935	0.33177
7-7-4-0-1	3866.36	4	0.34137	0.59221
7-7-4-0-5	4450.6	4	0.344765	0.361255
7-7-5-0-2	4303.52	4	0.29482	0.453192
8-7-1-0-3	3447.25	4	0.25477	0.274083
8-7-2-0-5	4030.46	4	0.16042	0.302605
8-7-4-0-3	4320.53	4	0.391355	0.402078
8-7-5-0-1	4319.51	4	0.17661	0.178292
8-8-3-0-4	4378.58	4	0.21554	0.277487
8-8-5-0-1	4522.59	4	0.59526	0.530933
9-7-4-0-2	4336.53	4	0.317825	0.364727
9-8-1-0-1	3520.26	4	0.325685	0.32115
9-8-2-0-2	3957.42	4	0.2593	0.23904
10-9-4-0-1	4758.68	3	0.39687	0.432497
11-10-0-0-1	3959.43	3	0.15669	0.143037
11-8-2-0-0	3989.41	3	0.83631	0.762103
7-6-3-0-6	4102.48	3	0.25657	0.435133
7-6-5-0-1	3954.38	3	1.20503	0.933087
8-6-4-0-2	3971.4	3	0.50172	0.583697
8-7-3-0-0	3591.26	3	0.24482	0.674073
8-8-2-0-0	3503.25	3	0.95777	0.721
8-8-4-0-3	4523.61	3	0.17614	0.209017
8-8-5-0-4	4960.77	3	0.15108	0.141587
9-6-2-0-5	3989.43	3	0.40753	0.41786
9-7-3-0-3	4191.49	3	0.60127	0.592973
9-8-3-0-1	4102.45	3	0.27003	0.481103
10-9-0-0-0	3448.24	2	0.669285	0.669285
11-8-2-0-1	4135.46	2	0.342605	0.342605
15-14-1-0-6	6441.35	2	0.256675	0.256675
6-5-4-0-1	3298.15	2	0.20035	0.20035
7-10-4-0-1	4475.6	2	0.56822	0.56822
7-6-3-0-5	3956.42	2	0.853085	0.853085
7-6-4-0-5	4247.52	2	0.254055	0.254055
7-6-5-0-2	4100.44	2	0.984335	0.984335
7-7-2-0-4	3722.35	2	0.34624	0.34624
7-7-3-0-3	3867.39	2	0.64358	0.64358
7-7-4-0-2	4012.42	2	0.266105	0.266105
7-7-4-0-3	4158.48	2	0.554355	0.554355
7-7-4-0-4	4304.54	2	0.23828	0.23828
7-7-5-0-1	4157.46	2	0.21651	0.21651
8-6-4-0-3	4117.45	2	0.25758	0.25758
8-7-3-0-2	3883.38	2	0.632445	0.632445
8-7-4-0-2	4174.48	2	0.40405	0.40405
8-8-2-0-5	4233.54	2	0.362415	0.362415
8-8-2-0-6	4379.6	2	0.67877	0.67877
8-8-3-0-0	3794.34	2	0.291625	0.291625
8-8-5-0-5	5106.82	2	0.189735	0.189735
9-8-2-0-0	3665.3	2	0.89374	0.89374
9-8-3-0-0	3956.4	2	0.53158	0.53158
9-8-4-0-3	4685.67	2	0.21205	0.21205
10-8-2-0-0	3827.35	1	0.54338	0.54338
7-6-5-0-3	4246.5	1	0.72729	0.72729
8-7-2-0-6	4176.52	1	0.27984	0.27984
8-7-5-0-2	4465.57	1	0.31958	0.31958
8-7-5-0-4	4757.69	1	0.20619	0.20619
8-7-5-0-5	4903.74	1	0.30748	0.30748
8-8-3-0-2	4086.46	1	1.40309	1.40309
8-8-4-0-2	4377.56	1	0.45777	0.45777
8-8-4-0-4	4669.67	1	0.31166	0.31166
8-8-5-0-0	4376.53	1	0.27494	0.27494
9-8-4-0-0	4247.49	1	0.27047	0.27047
