# Supplementary material for: Large-scale Identification of N-linked Intact Glycopeptides in Human Serum using HILIC Enrichment and Spectral Library Search
Source: Mol Cell Proteomics. 2020 Feb 26;19(4):672–89. doi: 10.1074/mcp.RA119.001791 (PMC7124471; doi:10.1074/mcp.RA119.001791)
Supplement: Supplementary Table S15 [file 156056_1_supp_471936_q5c98y.xlsx]

## Sheet: UGP 
GPSM and scores of glycan after introducing entrapment glycan in UGP based on 739N
GlycanName	GlycanMass	NumGPSM	MedianScore	MeanScore		GPSM from Decoy in UGP	All GPSM in UGP	Ratio of Decoy GPSM(%) in UGP
10-10-0-0-1	3797.38	5	0.4387	0.402504		969	37087	2.61278
10-2-0-0-0	2026.69	31	0.37553	0.50987
10-6-0-0-0	2839	9	0.39496	0.508458
10-6-0-0-1	2985.06	34	0.442345	0.727543
10-6-0-0-2	3131.12	4	0.356225	0.390948
10-6-0-0-3	3277.18	6	0.340895	0.339035
10-6-0-0-4	3423.24	11	0.21706	0.234415
10-6-0-0-5	3569.29	6	0.289995	0.347045
10-6-1-0-0	3130.1	8	0.23128	0.253754
10-6-1-0-1	3276.16	64	0.618595	0.886062
10-6-1-0-2	3422.22	5	0.31242	0.388318
10-6-1-0-3	3568.27	2	0.260355	0.260355
10-7-0-0-0	3042.08	12	0.327245	0.354863
10-7-0-0-1	3188.14	65	1.08498	1.31299
10-7-0-0-2	3334.2	9	0.43445	0.42542
10-7-0-0-3	3480.26	8	0.33236	0.52322
10-7-0-0-4	3626.32	10	0.352455	0.424543
10-7-0-0-5	3772.37	3	0.3286	0.288993
10-7-1-0-0	3333.18	3	0.25867	0.319767
10-7-1-0-1	3479.24	89	1.29258	1.18407
10-7-1-0-2	3625.3	8	0.47182	0.469735
10-7-1-0-4	3917.41	16	0.457325	0.487107
10-7-2-0-0	3624.27	4	0.28925	0.36248
10-7-2-0-1	3770.33	12	1.17103	1.11861
10-8-0-0-1	3391.22	17	0.34844	0.643016
10-8-0-0-2	3537.28	3	0.33239	0.685197
10-8-0-0-3	3683.34	4	0.32895	0.327603
10-8-0-0-4	3829.39	6	0.426555	0.53055
10-8-0-0-5	3975.45	3	0.3122	0.366233
10-8-1-0-1	3682.32	5	0.42968	0.529208
10-8-1-0-2	3828.37	14	1.0555	0.901164
10-8-1-0-3	3974.43	9	0.31078	0.359283
10-8-1-0-4	4120.49	25	0.94376	0.938191
10-8-2-0-0	3827.35	11	0.41267	0.633226
10-8-2-0-1	3973.41	3	0.36766	0.387573
10-9-0-0-0	3448.24	1	0.21962	0.21962
10-9-0-0-1	3594.3	6	0.288915	0.358125
11-10-0-0-1	3959.43	1	0.39345	0.39345
11-14-0-0-1	4771.75	2	0.40351	0.40351
11-2-0-0-0	2188.74	42	0.429185	0.6634
11-6-0-0-0	3001.06	7	0.28937	0.362714
11-6-0-0-1	3147.12	6	0.54231	0.721743
11-7-0-0-0	3204.14	2	0.27004	0.27004
11-7-0-0-1	3350.19	38	1.24069	1.18629
11-7-0-0-2	3496.25	1	0.22888	0.22888
11-7-0-0-3	3642.31	2	0.314635	0.314635
11-7-1-0-0	3495.23	4	0.636815	0.69007
11-7-1-0-1	3641.29	50	0.824415	0.898831
11-7-1-0-2	3787.35	5	0.38342	0.404914
11-7-1-0-3	3933.41	3	0.6068	0.673673
11-7-2-0-0	3786.33	2	0.39522	0.39522
11-7-2-0-1	3932.39	3	0.27959	0.484857
11-8-0-0-0	3407.22	6	0.381555	0.365098
11-8-0-0-1	3553.27	3	0.31528	0.454297
11-8-0-0-2	3699.33	3	0.29247	0.307373
11-8-0-0-3	3845.39	3	0.47573	0.47721
11-8-1-0-1	3844.37	3	0.27761	0.46164
11-8-1-0-2	3990.43	1	0.23607	0.23607
11-8-1-0-3	4136.49	4	0.52966	0.543168
11-8-2-0-0	3989.41	1	0.45643	0.45643
11-8-2-0-1	4135.46	2	0.279215	0.279215
11-9-0-0-0	3610.3	1	0.33387	0.33387
12-11-0-0-1	4324.56	6	0.34132	0.384418
12-2-0-0-0	2350.79	67	0.41868	0.569267
12-7-0-0-0	3366.19	8	0.833305	0.770186
12-7-1-0-0	3657.28	9	0.29123	0.295656
13-2-0-0-0	2512.85	6	0.273875	0.32631
15-14-0-0-1	5419.96	1	0.21579	0.21579
15-2-0-0-0	2836.95	2	0.620675	0.620675
16-2-0-0-0	2999	3	0.74324	0.662663
3-2-0-0-0	892.317	88	0.58587	0.622471
3-2-0-0-1	1038.38	12	0.45265	0.50332
3-3-0-0-0	1095.4	64	0.391325	0.519127
3-3-0-0-1	1241.45	69	0.40739	0.57011
3-3-0-0-2	1387.51	22	0.28188	0.347975
3-3-1-0-0	1386.49	157	0.61343	0.809794
3-3-1-0-1	1532.55	68	0.42121	0.530374
3-3-1-0-2	1678.61	22	0.37323	0.394601
3-4-0-0-0	1298.48	20	0.41833	0.409793
3-4-0-0-1	1444.53	27	0.45133	0.627402
3-4-0-0-2	1590.59	14	0.429115	0.422361
3-4-0-0-3	1736.65	21	0.49138	0.654684
3-4-1-0-0	1589.57	23	0.31789	0.35485
3-4-1-0-1	1735.63	36	0.43391	0.590458
3-4-1-0-2	1881.69	33	0.49186	0.825605
3-4-1-0-3	2027.75	76	0.78564	0.876402
3-4-2-0-0	1880.67	38	0.281115	0.327218
3-5-0-0-0	1501.56	10	0.336515	0.462127
3-5-0-0-1	1647.61	7	0.48256	0.542557
3-5-0-0-2	1793.67	14	0.507765	0.562954
3-5-0-0-3	1939.73	19	0.50004	0.490399
3-5-0-0-4	2085.79	11	0.84153	0.734464
3-5-1-0-0	1792.65	6	0.314635	0.408523
3-5-1-0-1	1938.71	8	0.38176	0.403986
3-5-1-0-2	2084.77	16	0.41623	0.635209
3-5-1-0-3	2230.82	17	0.4573	0.674893
3-6-0-0-0	1704.63	24	0.2618	0.716623
3-6-0-0-1	1850.69	5	0.46239	0.494496
3-6-0-0-2	1996.75	4	0.772615	1.08813
3-6-0-0-3	2142.81	20	0.485175	0.640146
3-6-0-0-4	2288.87	10	0.446235	0.465097
3-6-0-0-5	2434.92	11	0.41243	0.598506
3-6-1-0-1	2141.79	27	0.40624	0.563378
3-6-1-0-2	2287.84	10	0.377665	0.438714
3-6-2-0-1	2432.88	28	1.33171	1.50332
3-7-0-0-0	1907.71	14	0.30189	0.405125
3-7-0-0-1	2053.77	12	0.25247	0.299969
3-7-0-0-2	2199.83	28	0.298985	0.442321
3-7-0-0-3	2345.89	4	0.39173	0.3828
3-7-0-0-4	2491.95	2	0.81676	0.81676
3-7-0-0-5	2638	11	0.43835	0.497974
3-8-0-0-0	2110.79	15	0.29055	0.351781
3-8-0-0-1	2256.85	14	0.28654	0.322792
3-9-0-0-0	2313.87	21	0.57067	0.90874
3-9-0-0-1	2459.93	146	1.12303	1.10309
4-2-0-0-0	1054.37	23	0.32675	0.489404
4-2-0-0-1	1200.43	73	0.26174	0.288681
4-3-0-0-0	1257.45	166	0.771665	0.896088
4-3-0-0-1	1403.51	132	0.642135	0.934088
4-3-0-0-2	1549.57	42	0.5134	0.667662
4-3-0-0-3	1695.62	16	0.37363	0.649334
4-3-0-1-0	1564.71	4	0.30613	0.389432
4-3-0-1-1	1710.76	2	0.259115	0.259115
4-3-1-0-0	1548.54	445	0.81399	0.974122
4-3-1-0-1	1694.6	132	0.67715	0.902367
4-3-1-0-2	1840.66	6	0.44461	0.76442
4-3-2-0-0	1839.64	11	0.44395	0.722647
4-3-2-0-1	1985.7	23	0.42906	0.507434
4-3-2-0-2	2131.76	9	0.49358	0.514477
4-4-0-0-0	1460.53	18	0.317295	0.544683
4-4-0-0-1	1606.59	173	0.59266	0.859119
4-4-0-0-2	1752.64	37	0.49414	0.503181
4-4-0-0-3	1898.7	28	0.473745	0.780405
4-4-0-0-4	2044.76	11	0.45682	0.486215
4-4-1-0-0	1751.62	151	0.67402	0.721977
4-4-1-0-1	1897.68	382	0.473325	0.654548
4-4-1-0-2	2043.74	23	0.33987	0.388926
4-4-1-0-3	2189.8	35	0.30121	0.436395
4-4-2-0-0	2042.72	44	0.37468	0.447883
4-4-2-0-1	2188.78	230	0.501325	0.529407
4-4-2-0-2	2334.84	54	0.433015	0.446436
4-4-2-0-3	2480.89	22	0.44232	0.487785
4-5-0-0-0	1663.61	8	0.76983	0.927967
4-5-0-0-1	1809.67	88	0.55763	0.876335
4-5-0-0-2	1955.72	51	0.46492	0.735426
4-5-0-0-3	2101.78	40	0.348235	0.485609
4-5-0-0-4	2247.84	16	0.26401	0.302177
4-5-1-0-0	1954.7	26	0.604705	0.703545
4-5-1-0-1	2100.76	105	0.42595	0.64273
4-5-1-0-2	2246.82	32	0.56814	0.597336
4-5-1-0-3	2392.88	44	0.51885	0.637867
4-5-1-0-4	2538.94	33	0.44644	0.518128
4-5-2-0-0	2245.8	70	0.3913	0.457438
4-5-2-0-1	2391.86	22	0.312265	0.456068
4-5-2-0-2	2537.91	17	0.45228	0.462563
4-5-2-0-3	2683.97	46	0.45859	0.563574
4-6-0-0-0	1866.69	22	0.293895	0.334798
4-6-0-0-1	2012.75	14	0.23475	0.335377
4-6-0-0-2	2158.8	45	0.49297	1.26005
4-6-0-0-3	2304.86	18	0.29346	0.376998
4-6-0-0-4	2450.92	28	0.517925	0.532985
4-6-0-0-5	2596.98	4	0.29564	0.312318
4-6-1-0-0	2157.78	11	1.2443	1.21245
4-6-1-0-1	2303.84	27	0.30669	0.349573
4-6-1-0-2	2449.9	2	0.43295	0.43295
4-6-1-0-3	2595.96	7	0.46946	0.512791
4-6-1-0-4	2742.01	15	0.26362	0.315074
4-6-1-0-5	2888.07	1	0.27405	0.27405
4-6-2-0-0	2448.88	26	0.550165	0.569383
4-6-2-0-1	2594.94	15	0.27167	0.366182
4-6-2-0-2	2740.99	8	0.483025	0.45926
4-6-2-0-3	2887.05	17	0.4349	0.471471
4-6-2-0-4	3033.11	6	0.306775	0.378482
4-6-2-0-5	3179.17	4	0.670825	0.682185
4-7-0-0-0	2069.77	15	0.28232	0.372488
4-7-0-0-1	2215.82	7	0.19796	0.38474
4-7-0-0-2	2361.88	5	0.29903	0.370016
4-7-0-0-3	2507.94	55	0.64218	0.600722
4-7-0-0-4	2654	18	0.314585	0.330546
4-7-0-0-5	2800.06	10	0.592795	0.518841
4-7-1-0-0	2360.86	38	0.30984	0.409413
4-7-1-0-1	2506.92	14	0.33008	0.402079
4-7-1-0-2	2652.98	7	0.36033	0.36516
4-7-1-0-3	2799.04	13	0.4512	0.443497
4-7-1-0-4	2945.09	7	0.43982	0.366056
4-7-1-0-5	3091.15	6	0.328995	0.378803
4-7-2-0-0	2651.96	23	0.29112	0.401093
4-7-2-0-1	2798.02	10	0.40253	0.428846
4-7-2-0-2	2944.07	16	0.492275	0.48611
4-7-2-0-3	3090.13	5	0.37222	0.365634
4-7-2-0-4	3236.19	6	0.437905	0.6277
4-7-2-0-5	3382.25	5	0.56816	0.485136
4-8-0-0-0	2272.85	18	1.20955	1.13677
4-9-0-0-0	2475.92	19	0.82655	1.0904
4-9-0-0-1	2621.98	3	0.2224	0.240447
5-2-0-0-0	1216.42	94	0.72988	1.06762
5-2-0-0-1	1362.48	45	0.48654	0.576977
5-2-0-0-2	1508.54	24	0.330275	0.376003
5-3-0-0-0	1419.5	41	0.34048	0.591577
5-3-0-0-1	1565.56	60	0.381035	0.484825
5-3-0-0-2	1711.62	47	0.67796	0.779407
5-3-0-0-3	1857.68	10	0.25843	0.432301
5-3-1-0-0	1710.6	91	0.81949	0.943267
5-3-1-0-1	1856.66	29	0.71408	0.683978
5-3-1-0-2	2002.71	14	0.27739	0.303331
5-3-2-0-0	2001.69	35	0.42467	0.580379
5-3-2-0-1	2147.75	22	0.641445	0.59607
5-3-2-0-2	2293.81	26	0.59545	0.653082
5-4-0-0-0	1622.58	864	0.995295	1.12228
5-4-0-0-1	1768.64	483	0.96173	1.15294
5-4-0-0-2	1914.7	261	0.73285	0.868343
5-4-0-0-3	2060.76	84	0.591415	0.721042
5-4-0-0-4	2206.81	65	0.67647	0.770276
5-4-0-0-5	2352.87	46	0.76741	0.867103
5-4-0-1-1	2075.9	46	0.29502	0.308806
5-4-1-0-0	1913.68	3681	0.83552	0.988166
5-4-1-0-1	2059.73	1424	0.670635	0.856408
5-4-1-0-2	2205.79	500	0.68261	0.826857
5-4-1-0-3	2351.85	117	0.54393	0.635446
5-4-1-0-4	2497.91	11	0.35095	0.78105
5-4-1-1-1	2366.99	2	0.145315	0.145315
5-4-2-0-0	2204.77	5560	0.74794	0.861252
5-4-2-0-1	2350.83	1349	0.60197	0.750911
5-4-2-0-2	2496.89	28	0.437155	0.658545
5-4-2-0-3	2642.95	8	0.3794	0.395061
5-4-2-0-4	2789	29	0.34048	0.476154
5-4-3-0-0	2495.87	11	0.36603	0.409225
5-4-3-0-1	2641.93	16	0.612145	0.613308
5-4-3-0-2	2787.98	2	0.28135	0.28135
5-4-3-0-3	2934.04	17	0.53566	0.619905
5-4-4-0-0	2786.96	15	0.48982	0.571453
5-4-4-0-1	2933.02	4	0.36949	0.38967
5-5-0-0-0	1825.66	90	0.27103	0.885125
5-5-0-0-1	1971.72	213	1.00595	1.27828
5-5-0-0-2	2117.78	47	0.72276	0.848698
5-5-0-0-3	2263.83	45	0.6139	0.872442
5-5-0-0-4	2409.89	21	0.44069	0.496763
5-5-0-0-5	2555.95	8	1.44683	1.33831
5-5-1-0-0	2116.76	198	0.75377	1.02089
5-5-1-0-1	2262.81	473	0.75109	1.03674
5-5-1-0-2	2408.87	39	0.45619	0.927932
5-5-1-0-3	2554.93	38	0.390825	0.398234
5-5-1-0-4	2700.99	7	0.42384	0.442456
5-5-2-0-0	2407.85	97	0.47858	0.635442
5-5-2-0-1	2553.91	383	0.43391	0.568964
5-5-2-0-2	2699.97	18	0.36587	0.364236
5-5-2-0-3	2846.03	8	0.33324	0.45854
5-5-2-0-4	2992.08	5	0.36106	0.335908
5-5-3-0-0	2698.95	9	0.33335	0.331688
5-5-3-0-1	2845.01	51	0.43674	0.419557
5-5-3-0-2	2991.06	44	0.43671	0.433081
5-5-3-0-3	3137.12	2	0.475325	0.475325
5-6-0-0-0	2028.74	48	0.67656	0.841031
5-6-0-0-1	2174.8	25	0.53735	0.549113
5-6-0-0-2	2320.86	16	0.32646	0.482369
5-6-0-0-3	2466.91	29	0.3118	0.396018
5-6-0-0-4	2612.97	14	0.45145	0.517479
5-6-0-0-5	2759.03	7	0.32721	0.435134
5-6-1-0-0	2319.84	142	0.555305	0.741465
5-6-1-0-1	2465.89	30	0.350475	0.430459
5-6-1-0-2	2611.95	15	0.71278	0.750445
5-6-1-0-3	2758.01	9	0.3349	0.472384
5-6-1-0-4	2904.07	4	0.40711	0.511458
5-6-1-0-5	3050.13	5	0.35704	0.347378
5-6-2-0-0	2610.93	81	0.41326	0.56258
5-6-2-0-1	2756.99	16	0.286475	0.292137
5-6-2-0-2	2903.05	10	0.37109	0.504087
5-6-2-0-3	3049.1	9	0.38331	0.410299
5-6-2-0-4	3195.16	15	0.4241	0.465935
5-6-2-0-5	3341.22	6	0.241795	0.298482
5-6-3-0-1	3048.08	8	0.347515	0.335641
5-7-0-0-0	2231.82	8	0.4205	0.509719
5-7-0-0-1	2377.88	18	0.259705	0.293993
5-7-0-0-2	2523.94	34	0.334325	0.567326
5-7-0-0-3	2669.99	6	0.249835	0.266227
5-7-0-0-4	2816.05	14	0.640875	0.589401
5-7-0-0-5	2962.11	8	0.489115	0.548904
5-7-1-0-0	2522.92	14	0.32651	0.412589
5-7-1-0-1	2668.97	11	0.3774	0.377015
5-7-1-0-2	2815.03	5	0.33626	0.475954
5-7-1-0-3	2961.09	17	0.60871	0.581186
5-7-1-0-4	3107.15	15	0.36302	0.516413
5-7-1-0-5	3253.2	7	0.48652	0.514386
5-7-2-0-0	2814.01	7	0.33777	0.460167
5-7-2-0-2	3106.13	13	0.29997	0.485643
5-7-2-0-3	3252.18	8	0.30813	0.418494
5-7-2-0-4	3398.24	11	0.60225	0.561825
5-7-2-0-5	3544.3	8	0.39968	0.590511
5-8-0-0-0	2434.9	15	0.57083	0.641496
5-8-0-0-1	2580.96	5	0.39058	0.529928
6-10-0-0-0	3003.11	19	0.43162	0.501946
6-11-0-0-0	3206.19	4	0.38806	0.388295
6-2-0-0-0	1378.48	64	0.41929	0.613897
6-2-0-0-1	1524.53	39	0.32946	0.563608
6-3-0-0-0	1581.56	35	0.78029	1.04614
6-3-0-0-1	1727.61	15	0.47208	0.484191
6-3-0-0-2	1873.67	47	0.48071	0.621591
6-3-0-0-3	2019.73	19	0.27357	0.315122
6-3-1-0-0	1872.65	322	0.85721	0.993128
6-3-1-0-1	2018.71	39	0.5356	0.546636
6-3-1-0-2	2164.77	21	0.41367	0.46135
6-3-2-0-0	2163.75	25	0.54269	0.56776
6-3-2-0-1	2309.8	24	0.28594	0.358081
6-3-2-0-2	2455.86	25	0.32924	0.446482
6-4-0-0-0	1784.63	41	0.51109	0.641179
6-4-0-0-1	1930.69	227	0.80607	0.916797
6-4-0-0-2	2076.75	80	0.810855	1.09725
6-4-0-0-3	2222.81	53	0.48949	0.58889
6-4-1-0-0	2075.73	185	0.62665	0.898261
6-4-1-0-1	2221.79	286	0.65443	0.73737
6-4-1-0-2	2367.85	58	0.65933	0.696465
6-4-1-0-3	2513.9	23	0.52515	0.49653
6-4-1-0-4	2659.96	10	0.398435	0.586857
6-4-2-0-0	2366.83	64	0.41326	0.567763
6-4-2-0-1	2512.88	15	0.30771	0.308885
6-4-2-0-2	2658.94	9	0.28423	0.30449
6-4-2-0-3	2805	5	0.38614	0.367178
6-4-2-0-4	2951.06	32	0.748905	0.697561
6-4-3-0-2	2950.04	15	0.39522	0.427834
6-4-3-0-3	3096.09	10	0.448285	0.557545
6-5-0-0-0	1987.71	71	0.75885	0.947274
6-5-0-0-1	2133.77	113	0.81704	0.979139
6-5-0-0-2	2279.83	88	1.18382	1.4186
6-5-0-0-3	2425.89	52	0.53075	0.754023
6-5-0-0-4	2571.95	20	0.853595	0.879486
6-5-0-0-7	3010.12	11	1.14069	0.968736
6-5-1-0-0	2278.81	588	0.78705	0.915346
6-5-1-0-1	2424.87	470	0.623165	0.83294
6-5-1-0-2	2570.93	106	0.600615	0.782739
6-5-1-0-3	2716.98	70	0.458045	0.586044
6-5-1-0-4	2863.04	50	0.513375	0.530126
6-5-2-0-0	2569.9	970	0.678425	0.806769
6-5-2-0-1	2715.96	808	0.64445	0.798029
6-5-2-0-2	2862.02	181	0.56665	0.698171
6-5-2-0-3	3008.08	126	0.53163	0.634878
6-5-2-0-4	3154.14	25	0.45693	0.461965
6-5-3-0-0	2861	1015	0.58959	0.675832
6-5-3-0-1	3007.06	792	0.610405	0.712159
6-5-3-0-2	3153.12	54	0.48331	0.591977
6-5-3-0-3	3299.17	8	0.328295	0.39116
6-5-3-0-4	3445.23	2	0.41324	0.41324
6-5-4-0-0	3152.1	20	0.433505	0.554578
6-5-4-0-1	3298.15	11	0.72088	0.730142
6-5-5-0-0	3443.19	9	0.29429	0.32177
6-6-0-0-0	2190.79	33	0.58174	0.784178
6-6-0-0-1	2336.85	17	0.3794	0.670072
6-6-0-0-2	2482.91	22	0.33521	0.44527
6-6-0-0-3	2628.97	19	0.27037	0.311441
6-6-0-0-4	2775.02	13	0.34386	0.370893
6-6-0-0-5	2921.08	10	0.305285	0.336377
6-6-1-0-0	2481.89	34	0.336515	0.447043
6-6-1-0-1	2627.95	47	0.4355	0.549331
6-6-1-0-2	2774	12	0.311465	0.477772
6-6-1-0-3	2920.06	14	0.32583	0.360156
6-6-1-0-4	3066.12	15	0.33234	0.415421
6-6-1-0-5	3212.18	7	0.58577	0.56602
6-6-2-0-0	2772.98	16	0.811925	0.776118
6-6-2-0-1	2919.04	22	0.33685	0.371921
6-6-2-0-2	3065.1	17	0.40009	0.372563
6-6-2-0-3	3211.16	11	0.35428	0.408026
6-6-2-0-4	3357.22	6	0.995165	0.939055
6-6-2-0-5	3503.27	5	0.25805	0.289456
6-6-3-0-0	3064.08	9	0.31328	0.379728
6-6-3-0-1	3210.14	7	0.6006	0.734909
6-6-3-0-2	3356.2	1	0.27033	0.27033
6-6-3-0-3	3502.25	3	0.75781	0.877547
6-6-3-0-4	3648.31	3	0.35589	0.36162
6-6-4-0-0	3355.17	4	0.2891	0.292458
6-6-4-0-1	3501.23	8	0.891975	0.832466
6-7-0-0-0	2393.87	22	0.452385	0.540653
6-7-0-0-1	2539.93	21	0.40915	0.468011
6-7-0-0-2	2685.99	24	0.32139	0.428384
6-7-0-0-3	2832.05	12	0.36674	0.35528
6-7-0-0-4	2978.1	21	0.37717	0.348213
6-7-0-0-5	3124.16	4	0.50803	0.528745
6-7-0-0-6	3270.22	2	0.295805	0.295805
6-7-1-0-0	2684.97	9	0.33967	0.344513
6-7-1-0-1	2831.03	18	0.364635	0.406247
6-7-1-0-2	2977.08	10	0.596775	0.603715
6-7-1-0-3	3123.14	35	0.28677	0.427232
6-7-1-0-4	3269.2	17	0.3026	0.454502
6-7-1-0-5	3415.26	8	0.547545	0.753153
6-7-2-0-0	2976.06	10	0.523115	0.592501
6-7-2-0-1	3122.12	18	0.29965	0.349341
6-7-2-0-2	3268.18	7	0.60333	0.545317
6-7-2-0-3	3414.24	18	0.61738	0.625648
6-7-2-0-4	3560.3	11	0.3068	0.335923
6-7-2-0-5	3706.35	4	0.308455	0.2895
6-7-3-0-0	3267.16	34	0.61217	0.664501
6-7-3-0-1	3413.22	27	0.59784	0.581971
6-7-3-0-2	3559.27	3	0.45882	0.41551
6-7-3-0-3	3705.33	4	0.312735	0.315773
6-7-3-0-4	3851.39	2	0.27401	0.27401
6-7-3-0-5	3997.45	1	0.29423	0.29423
6-7-4-0-0	3558.25	1	0.26956	0.26956
6-7-4-0-1	3704.31	5	0.50946	0.4606
6-8-0-0-0	2596.95	5	0.32526	0.431008
6-8-0-0-1	2743.01	7	0.36005	0.532943
6-9-0-0-0	2800.03	13	0.32507	0.342766
6-9-0-0-1	2946.09	5	0.4148	0.538618
7-10-0-0-0	3165.16	5	0.39893	0.465314
7-10-0-0-1	3311.22	3	0.30366	0.48063
7-10-4-0-1	4475.6	4	0.347085	0.339507
7-14-0-0-0	3977.48	8	0.31141	0.308731
7-2-0-0-0	1540.53	47	0.86661	0.890863
7-2-0-0-1	1686.59	65	0.57518	0.716867
7-3-0-0-0	1743.61	17	0.37349	0.391431
7-3-0-0-1	1889.67	11	0.37583	0.500214
7-4-0-0-0	1946.69	7	0.25831	0.279673
7-4-0-0-1	2092.75	7	0.39905	0.524256
7-4-0-0-2	2238.8	18	0.399465	0.567556
7-4-0-0-3	2384.86	7	0.39252	0.476457
7-4-1-0-0	2237.78	10	0.288125	0.353477
7-4-1-0-1	2383.84	9	0.41561	0.440063
7-4-1-0-2	2529.9	20	0.3276	0.404158
7-4-1-0-3	2675.96	26	0.36382	0.602212
7-4-2-0-0	2528.88	12	0.407205	0.479362
7-4-2-0-1	2674.94	6	0.273475	0.3747
7-4-2-0-2	2820.99	19	0.3639	0.403302
7-4-2-0-3	2967.05	12	0.32708	0.372596
7-4-3-0-1	2966.03	8	0.32754	0.329269
7-4-3-0-2	3112.09	12	0.47217	0.455373
7-5-0-0-0	2149.77	7	0.32363	0.478289
7-5-0-0-1	2295.82	37	0.70943	0.712097
7-5-0-0-2	2441.88	55	0.57887	0.687616
7-5-0-0-3	2587.94	22	0.42356	0.470623
7-5-1-0-0	2440.86	27	0.44135	0.612694
7-5-1-0-1	2586.92	135	0.56418	0.660692
7-5-1-0-2	2732.98	108	0.56851	0.646737
7-5-1-0-3	2879.04	8	0.376185	0.369541
7-5-2-0-0	2731.96	30	0.351265	0.456198
7-5-2-0-1	2878.02	104	0.46185	0.560707
7-5-2-0-2	3024.07	137	0.50643	0.633953
7-5-2-0-3	3170.13	12	0.418955	0.414533
7-5-3-0-1	3169.11	2	0.183005	0.183005
7-5-3-0-2	3315.17	3	0.39279	0.611987
7-6-0-0-0	2352.85	44	0.54881	0.684667
7-6-0-0-1	2498.9	13	0.51024	0.657184
7-6-0-0-2	2644.96	7	0.32344	0.443856
7-6-0-0-3	2791.02	13	0.33987	0.574895
7-6-0-0-4	2937.08	8	0.38784	0.409901
7-6-0-0-5	3083.14	4	0.334535	0.39901
7-6-0-0-6	3229.19	10	0.542305	0.632834
7-6-1-0-0	2643.94	103	0.6901	0.743723
7-6-1-0-1	2790	96	0.6299	0.664862
7-6-1-0-2	2936.06	9	0.3796	0.46182
7-6-1-0-3	3082.12	15	0.49063	0.580863
7-6-1-0-4	3228.17	13	0.6967	0.690602
7-6-1-0-5	3374.23	2	0.955265	0.955265
7-6-1-0-6	3520.29	6	0.314305	0.395852
7-6-2-0-0	2935.04	200	0.613765	0.677235
7-6-2-0-1	3081.09	140	0.658415	0.700948
7-6-2-0-2	3227.15	50	0.419285	0.494337
7-6-2-0-3	3373.21	14	0.34804	0.41758
7-6-2-0-4	3519.27	10	0.367605	0.407248
7-6-2-0-5	3665.33	3	0.29591	0.372227
7-6-3-0-0	3226.13	161	0.5138	0.578259
7-6-3-0-1	3372.19	129	0.50975	0.58218
7-6-3-0-2	3518.25	55	0.55691	0.612721
7-6-3-0-3	3664.31	18	0.514715	0.724364
7-6-3-0-4	3810.36	6	0.393005	0.43066
7-6-3-0-6	4102.48	1	0.22946	0.22946
7-6-4-0-0	3517.23	74	0.6149	0.641976
7-6-4-0-1	3663.29	65	0.63807	0.646846
7-6-4-0-2	3809.34	10	0.49498	0.546767
7-6-4-0-3	3955.4	2	0.49135	0.49135
7-6-5-0-0	3808.32	1	0.31058	0.31058
7-6-5-0-1	3954.38	1	0.68935	0.68935
7-7-0-0-0	2555.93	15	0.40879	0.475441
7-7-0-0-1	2701.98	4	0.40535	0.410873
7-7-0-0-2	2848.04	10	0.33799	0.599396
7-7-0-0-3	2994.1	8	0.394595	0.561454
7-7-0-0-4	3140.16	12	0.462655	0.605806
7-7-0-0-5	3286.21	3	0.21629	0.766063
7-7-1-0-0	2847.02	12	0.96047	0.955427
7-7-1-0-1	2993.08	10	0.530055	0.525756
7-7-1-0-2	3139.14	11	0.28287	0.54975
7-7-1-0-3	3285.19	3	0.33496	0.39807
7-7-1-0-4	3431.25	2	0.47241	0.47241
7-7-1-0-5	3577.31	3	0.28786	0.302367
7-7-1-0-6	3723.37	9	0.25269	0.306826
7-7-2-0-0	3138.12	19	0.42655	0.498652
7-7-2-0-1	3284.17	8	0.614205	0.554726
7-7-2-0-2	3430.23	3	0.21271	0.343443
7-7-2-0-4	3722.35	6	0.551005	0.512558
7-7-2-0-5	3868.41	5	0.30703	0.292256
7-7-3-0-0	3429.21	11	0.55254	0.57971
7-7-4-0-0	3720.31	22	0.455075	0.450248
7-7-4-0-1	3866.36	2	0.32255	0.32255
7-7-4-0-2	4012.42	1	0.19662	0.19662
7-7-5-0-0	4011.4	4	0.36261	0.431833
7-7-5-0-1	4157.46	3	0.36813	0.381797
7-7-5-0-2	4303.52	4	0.37086	0.35351
7-7-5-0-3	4449.58	3	0.31474	0.322053
7-8-0-0-0	2759	3	0.49964	0.413863
7-8-0-0-1	2905.06	4	0.35741	0.39229
7-9-4-0-1	4272.52	1	0.32825	0.32825
8-2-0-0-0	1702.58	86	0.824115	0.991973
8-2-0-0-1	1848.64	22	0.49665	0.723513
8-3-0-0-0	1905.66	39	0.3025	0.350718
8-4-1-0-0	2399.84	3	1.3276	1.08043
8-4-1-0-1	2545.89	8	0.453745	0.582043
8-4-1-0-2	2691.95	13	0.44374	0.673776
8-5-0-0-0	2311.82	8	0.393875	0.562186
8-5-0-0-1	2457.88	13	0.55104	0.513806
8-5-0-0-4	2896.05	18	0.544345	0.609429
8-5-1-0-0	2602.91	12	0.46589	0.641657
8-5-1-0-1	2748.97	9	0.3205	0.400288
8-5-1-0-2	2895.03	5	0.29378	0.309816
8-6-0-0-0	2514.9	6	0.35065	0.353912
8-6-0-0-1	2660.96	31	0.53346	0.554333
8-6-0-0-2	2807.01	15	0.70834	0.663537
8-6-0-0-3	2953.07	7	0.44743	0.462681
8-6-0-0-4	3099.13	21	0.40055	0.451855
8-6-0-0-5	3245.19	3	0.19631	0.257053
8-6-1-0-0	2805.99	1	0.72819	0.72819
8-6-1-0-1	2952.05	43	0.69055	0.69054
8-6-1-0-2	3098.11	28	0.72719	0.652702
8-6-1-0-3	3244.17	13	0.29052	0.343161
8-6-1-0-4	3390.23	6	0.63974	0.954095
8-6-2-0-0	3097.09	7	0.38647	0.640889
8-6-2-0-1	3243.15	47	0.47365	0.472132
8-6-2-0-2	3389.21	37	0.5105	0.549489
8-6-2-0-3	3535.26	10	0.474405	0.530351
8-6-2-0-4	3681.32	10	0.756455	0.917564
8-6-2-0-5	3827.38	3	0.32767	0.611457
8-6-3-0-0	3388.19	1	0.31095	0.31095
8-6-3-0-1	3534.24	22	0.50304	0.690177
8-6-3-0-2	3680.3	15	0.55026	0.631601
8-6-3-0-3	3826.36	4	0.32841	0.632518
8-6-4-0-2	3971.4	1	0.49395	0.49395
8-6-4-0-3	4117.45	36	1.24034	1.08284
8-6-4-0-4	4263.51	3	0.31121	0.341783
8-7-0-0-0	2717.98	23	0.71752	0.800224
8-7-0-0-1	2864.04	35	0.58631	0.664626
8-7-0-0-2	3010.09	17	0.47126	0.535111
8-7-0-0-3	3156.15	6	0.314735	0.327327
8-7-0-0-4	3302.21	8	0.448135	0.418866
8-7-0-0-5	3448.27	1	0.23152	0.23152
8-7-1-0-0	3009.07	23	0.36448	0.514866
8-7-1-0-1	3155.13	35	0.41474	0.461252
8-7-1-0-2	3301.19	6	0.29759	0.319743
8-7-1-0-3	3447.25	5	0.48092	0.453614
8-7-1-0-4	3593.31	2	0.284255	0.284255
8-7-1-0-5	3739.36	3	0.28804	0.356747
8-7-1-0-6	3885.42	10	0.34925	0.423264
8-7-2-0-0	3300.17	13	0.41531	0.566825
8-7-2-0-1	3446.23	11	0.44923	0.483333
8-7-2-0-2	3592.28	3	0.36806	0.362783
8-7-2-0-3	3738.34	4	0.467595	0.450103
8-7-2-0-4	3884.4	4	0.525795	0.547723
8-7-2-0-5	4030.46	1	0.40193	0.40193
8-7-2-0-6	4176.52	1	0.18444	0.18444
8-7-3-0-0	3591.26	9	0.34636	0.343941
8-7-3-0-1	3737.32	7	0.48015	0.437326
8-7-3-0-2	3883.38	3	0.29898	0.290187
8-7-3-0-3	4029.44	3	0.26963	0.27446
8-7-3-0-4	4175.5	1	0.19243	0.19243
8-7-4-0-0	3882.36	3	0.3016	0.31116
8-7-4-0-1	4028.42	1	0.25016	0.25016
8-7-4-0-4	4466.59	1	1.08616	1.08616
8-7-5-0-4	4757.69	3	0.57343	0.839907
8-7-5-0-5	4903.74	1	0.3393	0.3393
8-8-0-0-0	2921.06	5	0.4149	0.468024
8-8-0-0-1	3067.12	18	0.653865	0.65989
8-8-0-0-2	3213.17	7	0.40331	0.41716
8-8-0-0-3	3359.23	9	0.26362	0.476458
8-8-0-0-4	3505.29	3	0.26282	0.27846
8-8-0-0-5	3651.35	2	0.644285	0.644285
8-8-1-0-0	3212.15	8	0.38986	0.436465
8-8-1-0-1	3358.21	8	0.30632	0.384565
8-8-1-0-2	3504.27	8	0.36358	0.355783
8-8-1-0-3	3650.33	4	0.398915	0.378468
8-8-1-0-4	3796.38	2	0.304335	0.304335
8-8-1-0-5	3942.44	1	0.28693	0.28693
8-8-2-0-1	3649.31	8	0.38553	0.425707
8-8-2-0-2	3795.36	4	0.49305	0.672297
8-8-2-0-3	3941.42	1	0.56184	0.56184
8-8-2-0-5	4233.54	4	0.43452	0.384512
8-8-2-0-6	4379.6	2	0.315305	0.315305
8-8-3-0-0	3794.34	3	0.31936	0.312953
8-8-3-0-1	3940.4	1	0.38011	0.38011
8-8-3-0-2	4086.46	1	0.34701	0.34701
8-8-3-0-4	4378.58	2	1.13345	1.13345
8-8-4-0-0	4085.44	12	0.91816	0.846643
8-8-4-0-2	4377.56	1	0.19413	0.19413
8-8-4-0-3	4523.61	1	0.3069	0.3069
8-8-5-0-0	4376.53	2	0.308955	0.308955
8-8-5-0-1	4522.59	6	0.373365	0.403838
8-8-5-0-4	4960.77	3	0.25179	0.294627
8-8-5-0-5	5106.82	1	0.2842	0.2842
8-9-0-0-0	3124.14	12	0.326975	0.439501
8-9-0-0-1	3270.19	5	0.30938	0.335226
9-11-0-0-1	3838.41	2	0.94007	0.94007
9-2-0-0-0	1864.63	268	1.3972	1.43449
9-2-0-0-1	2010.69	7	0.28426	0.415529
9-3-0-0-0	2067.71	21	0.5377	0.556082
9-4-0-0-0	2270.79	68	0.572605	0.672264
9-4-0-0-1	2416.85	34	0.421265	0.481013
9-5-0-0-0	2473.87	9	0.54842	0.554574
9-5-0-0-1	2619.93	4	0.3512	0.404482
9-5-1-0-0	2764.97	11	0.32686	0.334733
9-5-1-0-1	2911.03	5	0.29027	0.356596
9-5-2-0-0	3056.06	1	0.43858	0.43858
9-6-0-0-0	2676.95	10	0.25078	0.404695
9-6-0-0-1	2823.01	6	0.335315	0.396263
9-6-0-0-2	2969.07	10	0.385575	0.457627
9-6-0-0-3	3115.13	25	0.64056	0.647932
9-6-0-0-4	3261.18	29	0.95153	0.775387
9-6-0-0-5	3407.24	5	0.77376	0.868052
9-6-1-0-0	2968.05	15	0.2675	0.277329
9-6-1-0-1	3114.1	27	0.37814	0.449456
9-6-1-0-2	3260.16	5	0.53447	0.611384
9-6-1-0-3	3406.22	14	0.493535	0.546979
9-6-2-0-0	3259.14	7	0.38265	0.384387
9-6-2-0-1	3405.2	9	0.28455	0.312217
9-6-2-0-2	3551.26	3	0.50559	0.56504
9-6-2-0-3	3697.32	2	0.274465	0.274465
9-6-2-0-4	3843.37	3	0.27819	0.317597
9-6-2-0-5	3989.43	1	0.42031	0.42031
9-6-3-0-0	3550.24	7	0.35635	0.647243
9-6-3-0-1	3696.3	4	0.56189	0.513983
9-6-3-0-2	3842.35	1	0.18662	0.18662
9-6-3-0-3	3988.41	2	0.45993	0.45993
9-7-0-0-0	2880.03	13	0.89925	0.94272
9-7-0-0-1	3026.09	25	0.74638	0.885501
9-7-0-0-2	3172.15	3	0.31999	0.449907
9-7-0-0-3	3318.2	20	0.44902	0.621085
9-7-0-0-4	3464.26	6	0.29536	0.33636
9-7-1-0-0	3171.13	3	0.42492	0.742187
9-7-1-0-1	3317.18	5	0.2662	0.472636
9-7-1-0-2	3463.24	3	0.2436	0.278697
9-7-1-0-3	3609.3	2	0.26958	0.26958
9-7-1-0-4	3755.36	3	0.46945	0.396717
9-7-1-0-5	3901.42	6	0.394075	0.384097
9-7-2-0-0	3462.22	9	0.25509	0.2762
9-7-2-0-1	3608.28	5	0.3035	0.374334
9-7-2-0-2	3754.34	5	0.20463	0.234752
9-7-2-0-3	3900.4	3	0.41628	0.37691
9-7-2-0-5	4192.51	1	0.25273	0.25273
9-7-3-0-1	3899.38	6	0.374895	0.371278
9-7-3-0-2	4045.43	1	0.54339	0.54339
9-7-3-0-3	4191.49	1	0.36061	0.36061
9-7-3-0-4	4337.55	1	0.89415	0.89415
9-7-4-0-0	4044.41	1	0.29745	0.29745
9-7-4-0-1	4190.47	4	0.36762	0.385663
9-7-4-0-2	4336.53	3	0.21689	0.357473
9-8-0-0-0	3083.11	5	0.31296	0.38995
9-8-0-0-1	3229.17	6	0.634325	0.586513
9-8-0-0-2	3375.23	9	0.37149	0.513691
9-8-0-0-3	3521.28	7	0.28717	0.304496
9-8-1-0-0	3374.21	4	0.269695	0.296635
9-8-1-0-1	3520.26	7	0.4039	0.627316
9-8-1-0-3	3812.38	2	0.56645	0.56645
9-8-1-0-4	3958.44	2	0.27099	0.27099
9-8-1-0-5	4104.5	3	0.27617	0.323777
9-8-2-0-0	3665.3	3	0.51002	0.590033
9-8-2-0-1	3811.36	2	0.298845	0.298845
9-8-2-0-2	3957.42	2	0.255085	0.255085
9-8-2-0-4	4249.53	2	0.26516	0.26516
9-8-2-0-5	4395.59	1	0.37939	0.37939
9-8-4-0-1	4393.55	5	0.75483	0.62293
Decoy1	901.817	17	0.22721	0.271935
Decoy10	1363.98	9	0.25139	0.243642
Decoy101	2022.19	2	0.32995	0.32995
Decoy103	2030.21	6	0.606775	0.612925
Decoy104	2025.23	1	0.289	0.289
Decoy105	2037.19	3	0.93028	1.29061
Decoy108	2041.16	1	0.46772	0.46772
Decoy110	2050.24	2	0.28344	0.28344
Decoy111	2048.26	3	0.43008	0.415913
Decoy112	2065.27	1	0.42167	0.42167
Decoy114	2072.26	1	0.39084	0.39084
Decoy115	2081.21	1	0.39333	0.39333
Decoy117	2080.23	2	0.255905	0.255905
Decoy118	2088.4	3	0.42261	0.414803
Decoy119	2081.25	1	0.24495	0.24495
Decoy12	1381.98	13	0.31371	0.340478
Decoy120	2096.27	11	0.26322	0.261705
Decoy122	2096.25	2	0.56388	0.56388
Decoy123	2109.26	1	1.12955	1.12955
Decoy125	2120.29	1	0.259	0.259
Decoy126	2120.26	2	0.234285	0.234285
Decoy127	2130.28	2	0.34833	0.34833
Decoy129	2146.27	3	0.43451	0.442897
Decoy13	1390.99	11	0.32412	0.474158
Decoy130	2146.19	7	0.26977	0.282186
Decoy132	2145.31	6	0.30348	0.322273
Decoy133	2161.25	7	0.96262	0.719019
Decoy134	2156.27	2	0.583005	0.583005
Decoy135	2161.28	6	0.8569	0.805005
Decoy137	2170.25	1	0.48862	0.48862
Decoy138	2169.27	2	0.361305	0.361305
Decoy139	2182.3	1	0.1776	0.1776
Decoy14	1399.01	4	0.23101	0.222425
Decoy142	2202.28	2	1.38065	1.38065
Decoy143	2196.3	1	0.39593	0.39593
Decoy144	2198.29	3	0.42487	0.54299
Decoy146	2218.27	4	0.514925	0.868145
Decoy147	2217.29	1	0.71226	0.71226
Decoy148	2208.31	2	0.48545	0.48545
Decoy149	2228.32	7	0.34641	0.454794
Decoy15	1416.01	5	0.32691	0.480208
Decoy150	2224.29	2	0.24821	0.24821
Decoy152	2244.32	1	0.20175	0.20175
Decoy157	2259.32	1	0.98981	0.98981
Decoy16	1431	1	0.23213	0.23213
Decoy160	2274.31	3	0.5119	0.50561
Decoy161	2276.33	2	0.264325	0.264325
Decoy162	2277.29	2	0.375285	0.375285
Decoy163	2286.35	2	0.404095	0.404095
Decoy164	2281.31	1	0.31534	0.31534
Decoy165	2284.33	1	0.26845	0.26845
Decoy166	2290.34	1	0.76412	0.76412
Decoy167	2299.37	1	0.47025	0.47025
Decoy169	2302.32	1	0.19722	0.19722
Decoy17	1451.03	4	0.27703	0.298755
Decoy170	2318.34	7	0.8085	0.78602
Decoy171	2307.36	2	0.354625	0.354625
Decoy174	2318.37	9	0.9355	0.94502
Decoy176	2330.36	3	0.39174	0.40862
Decoy177	2341.34	2	0.5968	0.5968
Decoy178	2339.35	6	0.356535	0.402532
Decoy18	1465.03	3	0.3663	0.52974
Decoy180	2354.29	1	0.25594	0.25594
Decoy181	2357.33	2	0.235815	0.235815
Decoy182	2354.35	4	0.219065	0.239673
Decoy183	2356.35	1	0.48066	0.48066
Decoy187	2369.38	7	0.40648	0.398049
Decoy188	2375.33	1	0.35588	0.35588
Decoy189	2373.49	1	0.2675	0.2675
Decoy19	1485.97	1	0.37328	0.37328
Decoy193	2395.34	1	0.30452	0.30452
Decoy194	2386.36	1	0.44774	0.44774
Decoy2	1042.88	8	0.29727	0.30503
Decoy20	1506.06	1	0.28994	0.28994
Decoy201	2412.39	1	0.33297	0.33297
Decoy202	2419.35	2	0.67312	0.67312
Decoy203	2438.37	2	0.216925	0.216925
Decoy204	2428.39	3	0.53763	0.57013
Decoy206	2447.4	1	0.29946	0.29946
Decoy208	2447.36	1	0.39537	0.39537
Decoy21	1511.04	3	0.27434	0.28957
Decoy210	2452.38	5	1.79887	1.31584
Decoy217	2470.41	1	0.215	0.215
Decoy22	1530.99	6	0.323375	0.296908
Decoy220	2489.39	3	0.51865	0.587923
Decoy229	2519.44	14	0.60605	0.633751
Decoy23	1527.03	25	0.25438	0.247452
Decoy230	2525.35	2	0.21576	0.21576
Decoy233	2518.4	1	1.30675	1.30675
Decoy236	2534.38	2	0.29761	0.29761
Decoy238	2533.4	3	0.28536	0.275577
Decoy24	1545.05	17	0.25205	0.366549
Decoy243	2548.39	1	0.25765	0.25765
Decoy245	2562.43	1	0.28761	0.28761
Decoy248	2577.4	1	0.51309	0.51309
Decoy249	2576.43	7	0.46406	0.43796
Decoy25	1550.99	4	0.350235	0.356635
Decoy250	2579.45	3	0.28917	0.285293
Decoy251	2589.46	1	0.38961	0.38961
Decoy26	1552.03	8	0.29981	0.293246
Decoy261	2617.47	11	0.52311	0.48844
Decoy266	2639.5	2	0.42094	0.42094
Decoy268	2655.45	1	0.33414	0.33414
Decoy27	1556.04	3	0.32819	0.35625
Decoy275	2666.46	1	0.64622	0.64622
Decoy276	2671.46	1	0.51863	0.51863
Decoy28	1562.07	4	0.4814	0.534765
Decoy285	2696.49	2	0.283305	0.283305
Decoy286	2695.45	1	0.3279	0.3279
Decoy288	2707.47	1	0.29595	0.29595
Decoy29	1569.21	1	0.19512	0.19512
Decoy290	2713.48	2	0.301355	0.301355
Decoy291	2719.46	2	0.42023	0.42023
Decoy295	2737.48	1	0.33152	0.33152
Decoy296	2751.49	3	0.5676	0.750253
Decoy297	2746.51	1	0.29204	0.29204
Decoy3	1067.87	2	0.46712	0.46712
Decoy305	2781.48	1	0.58152	0.58152
Decoy306	2779.5	9	0.79414	0.74768
Decoy310	2794.5	1	0.33322	0.33322
Decoy314	2809.54	6	0.49578	0.550885
Decoy316	2803.56	1	0.28782	0.28782
Decoy32	1586.06	1	0.21609	0.21609
Decoy322	2818.55	1	0.20375	0.20375
Decoy326	2835.55	1	0.37427	0.37427
Decoy328	2840.5	1	0.25068	0.25068
Decoy33	1598.07	16	0.456015	0.439222
Decoy332	2858.54	1	0.32871	0.32871
Decoy335	2870.54	1	0.97322	0.97322
Decoy339	2883.53	9	0.65462	0.717932
Decoy34	1604.09	3	0.34566	0.293313
Decoy343	2906.55	1	0.26568	0.26568
Decoy346	2916.56	1	0.45843	0.45843
Decoy35	1619.09	1	0.4834	0.4834
Decoy352	2942.52	3	0.31675	0.343683
Decoy354	2941.54	1	0.74936	0.74936
Decoy356	2940.58	1	0.19042	0.19042
Decoy358	2958.59	1	0.57919	0.57919
Decoy36	1631.08	1	0.50985	0.50985
Decoy368	2970.55	1	0.2096	0.2096
Decoy369	2980.55	1	0.32311	0.32311
Decoy37	1653.11	2	0.248275	0.248275
Decoy372	2988.58	1	0.27775	0.27775
Decoy374	2987.56	2	0.34237	0.34237
Decoy378	2997.6	1	0.29753	0.29753
Decoy379	3004.5	1	0.27312	0.27312
Decoy38	1673.11	5	0.25543	0.256064
Decoy381	3017.61	1	0.25458	0.25458
Decoy39	1688.11	7	0.40343	0.628354
Decoy391	3061.58	1	1.28036	1.28036
Decoy393	3052.63	2	0.44672	0.44672
Decoy4	1096.9	5	0.5408	0.507968
Decoy40	1688.04	3	0.21572	0.220917
Decoy401	3092.61	1	0.34811	0.34811
Decoy41	1691.09	3	0.28895	0.292947
Decoy410	3117.65	1	0.30212	0.30212
Decoy412	3119.6	2	0.334255	0.334255
Decoy417	3127.66	2	1.07325	1.07325
Decoy418	3142.6	4	0.76428	0.737705
Decoy419	3134.62	1	0.18167	0.18167
Decoy42	1700.1	11	0.39135	0.417918
Decoy420	3149.62	1	0.19406	0.19406
Decoy423	3145.66	1	0.51598	0.51598
Decoy424	3161.62	4	0.241435	0.283545
Decoy425	3163.6	1	1.34657	1.34657
Decoy427	3158.64	2	0.222155	0.222155
Decoy43	1697.12	1	0.25949	0.25949
Decoy430	3176.66	3	0.26834	0.27038
Decoy431	3181.61	10	0.21111	0.217168
Decoy432	3173.63	2	0.217155	0.217155
Decoy434	3184.65	1	0.45658	0.45658
Decoy436	3200.64	1	0.81932	0.81932
Decoy438	3208.64	2	0.18241	0.18241
Decoy44	1707.08	2	0.267275	0.267275
Decoy441	3221.66	2	0.270115	0.270115
Decoy445	3238.63	1	0.35692	0.35692
Decoy446	3233.65	2	0.27474	0.27474
Decoy448	3241.67	2	0.414945	0.414945
Decoy451	3247.65	2	0.31935	0.31935
Decoy452	3256.67	1	0.65491	0.65491
Decoy455	3265.7	1	0.27114	0.27114
Decoy457	3274.66	1	0.23331	0.23331
Decoy458	3265.68	1	1.36778	1.36778
Decoy459	3280.66	1	0.27638	0.27638
Decoy46	1724.1	1	0.20098	0.20098
Decoy460	3280.68	1	1.77751	1.77751
Decoy463	3272.72	2	0.78136	0.78136
Decoy464	3278.66	1	0.20432	0.20432
Decoy466	3296.67	1	0.82947	0.82947
Decoy47	1717.26	2	0.354105	0.354105
Decoy471	3304.67	1	0.57636	0.57636
Decoy476	3331.68	1	0.54523	0.54523
Decoy478	3337.68	2	0.23998	0.23998
Decoy479	3348.7	1	0.43988	0.43988
Decoy48	1716.12	4	0.369305	0.634002
Decoy481	3352.69	1	1.03263	1.03263
Decoy482	3363.67	1	0.29113	0.29113
Decoy483	3360.7	3	0.58357	0.502817
Decoy486	3361.73	3	0.51743	0.586873
Decoy489	3385.71	5	0.37093	0.47137
Decoy49	1738.07	1	1.93484	1.93484
Decoy490	3379.71	2	0.942385	0.942385
Decoy492	3380.73	1	0.21696	0.21696
Decoy496	3394.73	13	0.50659	0.528609
Decoy498	3410.74	2	0.822325	0.822325
Decoy499	3409.7	1	0.36853	0.36853
Decoy5	1209.93	2	0.36535	0.36535
Decoy50	1730.11	1	0.26457	0.26457
Decoy503	3419.72	1	0.28562	0.28562
Decoy51	1740.13	3	0.24232	0.25169
Decoy510	3438.75	1	0.22612	0.22612
Decoy511	3441.75	3	0.28834	0.33503
Decoy512	3435.77	2	0.680585	0.680585
Decoy513	3456.69	1	0.61355	0.61355
Decoy517	3452.74	2	0.346175	0.346175
Decoy519	3475.72	2	0.49589	0.49589
Decoy52	1741.15	2	0.418005	0.418005
Decoy520	3468.74	1	0.31331	0.31331
Decoy522	3492.74	1	0.62091	0.62091
Decoy526	3509.73	1	0.28449	0.28449
Decoy528	3510.75	1	0.95894	0.95894
Decoy529	3512.77	2	1.17172	1.17172
Decoy53	1745.07	1	2.75181	2.75181
Decoy530	3511.77	1	0.25996	0.25996
Decoy531	3511.79	6	0.546405	0.623618
Decoy532	3530.73	1	0.42655	0.42655
Decoy534	3527.77	1	1.24171	1.24171
Decoy535	3528.76	1	0.52799	0.52799
Decoy536	3528.79	1	0.4419	0.4419
Decoy537	3532.78	3	0.4895	0.50941
Decoy54	1745.11	7	0.29601	0.29824
Decoy540	3541.76	1	0.98243	0.98243
Decoy541	3548.78	3	0.32338	0.296307
Decoy542	3546.78	1	0.34525	0.34525
Decoy543	3547.8	1	0.23048	0.23048
Decoy544	3556.74	2	0.5508	0.5508
Decoy545	3565.76	1	0.37292	0.37292
Decoy55	1757.12	21	0.76023	0.812065
Decoy551	3570.77	1	0.29225	0.29225
Decoy552	3573.79	1	0.23932	0.23932
Decoy553	3579.77	2	0.68597	0.68597
Decoy554	3579.79	1	0.18308	0.18308
Decoy555	3582.81	1	0.1965	0.1965
Decoy556	3604.76	2	0.93455	0.93455
Decoy557	3601.78	5	0.70704	0.680226
Decoy559	3606.8	1	0.40034	0.40034
Decoy56	1760.14	5	0.29901	0.353804
Decoy560	3618.78	2	0.196405	0.196405
Decoy565	3629.82	1	1.11279	1.11279
Decoy57	1778.14	2	0.35719	0.35719
Decoy572	3669.78	5	0.46987	0.440428
Decoy579	3688.82	1	0.49092	0.49092
Decoy58	1795.13	1	0.30152	0.30152
Decoy580	3685.82	4	0.52133	0.557245
Decoy581	3694.84	1	0.4812	0.4812
Decoy584	3701.81	1	0.43599	0.43599
Decoy586	3700.83	1	0.38018	0.38018
Decoy587	3710.81	1	0.21123	0.21123
Decoy59	1802.15	2	0.28527	0.28527
Decoy590	3730.81	2	0.3036	0.3036
Decoy592	3731.85	1	0.25547	0.25547
Decoy593	3730.87	2	0.25772	0.25772
Decoy594	3733.43	6	0.286635	0.285785
Decoy598	3762.82	1	0.69961	0.69961
Decoy6	1228.92	7	0.28302	0.344623
Decoy61	1821.17	5	0.31261	0.307508
Decoy610	3804.88	1	0.68938	0.68938
Decoy613	3817.84	2	0.499875	0.499875
Decoy617	3834.86	3	0.31411	0.31321
Decoy623	3853.85	2	0.3737	0.3737
Decoy627	3853.89	3	0.36985	0.392107
Decoy628	3869.86	1	0.26348	0.26348
Decoy630	3873.91	1	0.3237	0.3237
Decoy635	3902.88	1	0.25563	0.25563
Decoy638	3930.91	2	0.37789	0.37789
Decoy64	1855.16	8	0.32499	0.373397
Decoy641	3950.9	2	0.2884	0.2884
Decoy642	3950.92	1	0.7575	0.7575
Decoy643	3951.94	2	0.77279	0.77279
Decoy646	3960.9	8	0.49636	0.500394
Decoy65	1863.1	2	0.262235	0.262235
Decoy658	4002.93	1	0.30031	0.30031
Decoy66	1860.11	3	0.60461	0.72311
Decoy661	4019.9	2	0.32216	0.32216
Decoy67	1859.14	4	0.288025	0.27817
Decoy670	4089.94	2	0.47735	0.47735
Decoy674	4110.96	1	0.3262	0.3262
Decoy675	4108.95	1	1.32869	1.32869
Decoy677	4108	1	0.31568	0.31568
Decoy679	4129.95	1	0.58508	0.58508
Decoy68	1854.19	2	0.34058	0.34058
Decoy682	4143.96	1	0.25843	0.25843
Decoy685	4165.98	1	2.64048	2.64048
Decoy69	1868.16	3	0.62924	0.58098
Decoy690	4180.02	2	0.27329	0.27329
Decoy695	4241.02	4	0.271315	0.301957
Decoy697	4260	3	0.29381	0.29624
Decoy698	4260.99	1	0.62215	0.62215
Decoy7	1253.95	6	0.29149	0.349747
Decoy70	1860.18	1	0.29949	0.29949
Decoy703	4284.02	1	0.75266	0.75266
Decoy704	4318.02	1	1.04026	1.04026
Decoy706	4317.06	1	0.18404	0.18404
Decoy707	4312.05	2	0.35258	0.35258
Decoy709	4322.03	1	0.23031	0.23031
Decoy71	1877.05	1	0.2437	0.2437
Decoy711	4347.03	1	0.52147	0.52147
Decoy715	4386.08	1	0.26163	0.26163
Decoy718	4406.09	2	0.662505	0.662505
Decoy720	4461.1	1	0.26549	0.26549
Decoy729	4692.17	4	0.976395	0.988432
Decoy73	1876.19	2	0.29614	0.29614
Decoy731	4773.18	16	0.543865	0.549848
Decoy733	4916.24	16	0.281165	0.277824
Decoy734	4970.27	1	0.45736	0.45736
Decoy75	1878.17	3	0.32641	0.426813
Decoy77	1885.19	2	0.247665	0.247665
Decoy8	1258.95	6	0.2965	0.400242
Decoy80	1902.18	3	0.3947	0.389547
Decoy81	1901.2	25	0.26823	0.269494
Decoy82	1911.16	1	0.3512	0.3512
Decoy83	1916.21	6	0.563935	0.510995
Decoy84	1921.18	1	0.62906	0.62906
Decoy85	1917.2	1	0.27333	0.27333
Decoy87	1951.21	15	0.45958	0.4791
Decoy9	1311.98	4	0.34502	0.32353
Decoy90	1964.2	1	0.41601	0.41601
Decoy92	1980.08	3	0.41631	0.42042
Decoy93	1979.22	2	0.26847	0.26847
Decoy94	2000.2	4	0.28931	0.292645
Decoy96	2005.13	1	0.23018	0.23018
Decoy99	2007.21	2	1.3884	1.3884
N(NH((HEX&phosphate))(H(NH)(NH)))(F)	1848.61	3	0.27364	0.315787
N(NH(HN(HEX&n-acetyl&sulfate))(H))(F)	1524.49	9	0.30361	0.340488
N(NH(HN(HEX&n-acetyl&sulfate))(HH))(F)	1686.54	36	0.288635	0.305298
N(NH(HN(HEX&n-acetyl&sulfate))(HHH))(F)	1848.6	5	0.2959	0.370988
N(NH(HN(HEX&n-acetyl&sulfate))(HN(HEX&n-acetyl&sulfate)))(F)	2010.61	11	0.33939	0.33566
N(NH(HN(HEX&n-acetyl&sulfate))(HN(HEX&sulfate)))(F)	1969.58	17	0.34956	0.3427
N(NH(HN(HEX&n-acetyl&sulfate))(HN))(F)	1727.57	11	0.2746	0.3054
N(NH(HN(HEX&n-acetyl&sulfate))(HNH))(F)	1889.62	13	0.38883	0.399488
N(NH(HN(HEX&n-acetyl&sulfate))(HNHS))(F)	2180.72	2	0.36953	0.36953
N(NH(HN(HEX&sulfate))(HNHS))(F)	2139.69	33	0.4142	0.619539
N(NH(HNH)((HEX&phosphate)))(F)	1483.47	22	0.23541	0.289246
N(NH(HNHNH(NON|a|keto|d&amino))(HN(F)(H)))(F)	2544.91	15	0.31228	0.428569
N(NH(HNHNH(NON|a|keto|d))(HN(F)(H)))(F)	2529.9	6	0.436305	0.557953
NNH(H(NHS)(N(HEX&sulfate)))(HNH)	2358.77	23	0.53757	0.612015
NNH(HN(HEX&n-acetyl&sulfate))(H)	1378.43	22	0.269105	0.306241
NNH(HN(HEX&n-acetyl&sulfate))(HH)	1540.49	23	0.28255	0.291452
NNH(HN(HEX&n-acetyl&sulfate))(HN(HEX&n-acetyl&sulfate))	1864.55	23	0.42277	0.506258
NNH(HN(HEX&n-acetyl&sulfate))(HN)	1581.51	13	0.30115	0.448156
NNH(HN(HEX&n-acetyl&sulfate))(HNH)	1743.57	16	0.26359	0.286141
NNH(HN(HEX&n-acetyl&sulfate))(HNHS)	2034.66	12	0.28666	0.299975
NNH(HN(HEX&sulfate))(HNHS)	1993.63	36	0.555585	0.639844

## Sheet: FGP
GPSM and scores of glycan after introducing entrapment glycan in FGP based on 739N
GlycanName	GlycanMass	NumGPSM	MedianScore	MeanScore		GPSM from Decoy in FGP	All GPSM in FGP	Ratio of Decoy GPSM(%) in FGP
10-10-0-0-1	3797.38	27	0.57705	0.652135		5512	64454	8.55184
10-2-0-0-0	2026.69	51	0.28269	0.601596
10-6-0-0-0	2839	31	0.2522	0.279379
10-6-0-0-1	2985.06	27	0.39263	0.465986
10-6-0-0-2	3131.12	37	0.31035	0.379887
10-6-0-0-3	3277.18	25	0.23788	0.275442
10-6-0-0-4	3423.24	28	0.52738	0.570013
10-6-0-0-5	3569.29	30	0.44155	0.441219
10-6-1-0-0	3130.1	18	0.33257	0.411486
10-6-1-0-1	3276.16	17	0.27218	0.322261
10-6-1-0-2	3422.22	21	0.44547	0.685792
10-6-1-0-3	3568.27	10	0.48303	0.520729
10-7-0-0-0	3042.08	24	0.302565	0.362389
10-7-0-0-1	3188.14	9	0.30882	0.492444
10-7-0-0-2	3334.2	15	0.4414	0.489621
10-7-0-0-3	3480.26	11	0.33244	0.447615
10-7-0-0-4	3626.32	9	0.24069	0.354961
10-7-0-0-5	3772.37	7	0.42995	0.386694
10-7-1-0-0	3333.18	13	0.38435	0.433383
10-7-1-0-1	3479.24	16	0.32172	0.325299
10-7-1-0-2	3625.3	10	0.25999	0.402844
10-7-1-0-3	3771.35	6	0.36561	0.534873
10-7-1-0-4	3917.41	22	0.30385	0.397849
10-7-2-0-0	3624.27	5	0.64169	0.682774
10-7-2-0-1	3770.33	6	0.366665	0.614675
10-8-0-0-1	3391.22	29	0.46948	0.481639
10-8-0-0-2	3537.28	23	0.28381	0.32452
10-8-0-0-3	3683.34	6	0.339445	0.391177
10-8-0-0-4	3829.39	7	0.34103	0.51926
10-8-0-0-5	3975.45	5	0.31287	0.449174
10-8-1-0-0	3536.26	8	1.15849	1.03063
10-8-1-0-1	3682.32	10	0.68981	0.806845
10-8-1-0-2	3828.37	6	0.487405	0.531278
10-8-1-0-3	3974.43	4	0.33378	0.32423
10-8-1-0-4	4120.49	13	0.46023	0.448355
10-8-2-0-0	3827.35	1	0.54338	0.54338
10-8-2-0-1	3973.41	10	0.357405	0.42224
10-9-0-0-0	3448.24	2	0.669285	0.669285
10-9-0-0-1	3594.3	5	0.22633	0.265184
10-9-4-0-1	4758.68	3	0.39687	0.432497
11-10-0-0-1	3959.43	2	0.1607	0.1607
11-11-1-0-0	4307.55	4	0.29884	0.299488
11-2-0-0-0	2188.74	49	0.30273	0.395926
11-6-0-0-0	3001.06	18	0.40426	0.438462
11-6-0-0-1	3147.12	15	0.33412	0.380671
11-7-0-0-0	3204.14	13	0.61954	0.555281
11-7-0-0-1	3350.19	13	0.62841	0.653945
11-7-0-0-2	3496.25	10	0.316675	0.609874
11-7-0-0-3	3642.31	9	0.37667	0.448087
11-7-1-0-0	3495.23	9	0.22576	0.272261
11-7-1-0-1	3641.29	22	0.37383	0.435251
11-7-1-0-2	3787.35	12	0.311135	0.347685
11-7-1-0-3	3933.41	11	0.27474	0.322255
11-7-2-0-0	3786.33	6	0.47807	0.617488
11-7-2-0-1	3932.39	10	0.81965	0.842306
11-8-0-0-0	3407.22	10	0.3656	0.713297
11-8-0-0-1	3553.27	23	0.22365	0.344098
11-8-0-0-2	3699.33	8	0.64913	0.617683
11-8-0-0-3	3845.39	9	0.33736	0.406537
11-8-1-0-0	3698.31	6	0.38377	0.733603
11-8-1-0-1	3844.37	5	0.46697	0.460592
11-8-1-0-2	3990.43	4	0.293705	0.349095
11-8-1-0-3	4136.49	5	0.24947	0.337958
11-8-2-0-0	3989.41	3	0.83631	0.762103
11-8-2-0-1	4135.46	2	0.342605	0.342605
11-9-0-0-0	3610.3	8	0.25422	0.239845
11-9-0-0-1	3756.35	5	0.56928	0.484608
12-11-0-0-1	4324.56	11	0.3235	0.307299
12-2-0-0-0	2350.79	20	0.362575	0.410461
12-7-0-0-0	3366.19	9	0.46079	0.56215
12-7-1-0-0	3657.28	7	0.32005	0.46755
13-2-0-0-0	2512.85	13	0.34724	0.398444
14-2-0-0-0	2674.9	4	0.16385	0.225235
15-14-1-0-6	6441.35	1	0.40505	0.40505
15-14-2-0-6	6732.44	4	0.29283	0.292565
15-2-0-0-0	2836.95	22	0.2692	0.306551
16-2-0-0-0	2999	11	0.45769	0.473931
3-2-0-0-0	892.317	204	0.512745	0.535323
3-2-0-0-1	1038.38	66	0.25549	0.366109
3-3-0-0-0	1095.4	72	0.32415	0.386077
3-3-0-0-1	1241.45	94	0.40514	0.543389
3-3-0-0-2	1387.51	49	0.29468	0.4306
3-3-1-0-0	1386.49	150	0.461165	0.621086
3-3-1-0-1	1532.55	99	0.29547	0.384462
3-3-1-0-2	1678.61	64	0.23994	0.322139
3-4-0-0-0	1298.48	130	0.43363	0.511772
3-4-0-0-1	1444.53	73	0.31506	0.449532
3-4-0-0-2	1590.59	96	0.26354	0.364099
3-4-0-0-3	1736.65	98	0.410255	0.568585
3-4-1-0-0	1589.57	84	0.293615	0.353709
3-4-1-0-1	1735.63	143	0.38819	0.640758
3-4-1-0-2	1881.69	167	0.45939	0.69461
3-4-1-0-3	2027.75	142	0.4987	0.597339
3-4-2-0-0	1880.67	44	0.26625	0.363048
3-5-0-0-0	1501.56	91	0.48309	0.531055
3-5-0-0-1	1647.61	92	0.406055	0.534387
3-5-0-0-2	1793.67	72	0.428665	0.514815
3-5-0-0-3	1939.73	69	0.48519	0.546294
3-5-0-0-4	2085.79	95	0.32544	0.445305
3-5-1-0-0	1792.65	122	0.56297	0.552069
3-5-1-0-1	1938.71	57	0.39206	0.553587
3-5-1-0-2	2084.77	89	0.47132	0.687438
3-5-1-0-3	2230.82	113	0.36349	0.458473
3-6-0-0-0	1704.63	60	0.296985	0.458398
3-6-0-0-1	1850.69	67	0.27401	0.485813
3-6-0-0-2	1996.75	86	0.322615	0.476617
3-6-0-0-3	2142.81	61	0.41517	0.518636
3-6-0-0-4	2288.87	131	0.49598	0.562167
3-6-0-0-5	2434.92	209	0.58675	0.563024
3-6-1-0-1	2141.79	72	0.55364	0.63816
3-6-1-0-2	2287.84	87	0.41099	0.599817
3-6-2-0-1	2432.88	128	0.43112	0.464901
3-7-0-0-0	1907.71	129	0.3671	0.532163
3-7-0-0-1	2053.77	109	0.46607	0.575098
3-7-0-0-2	2199.83	125	0.37181	0.552867
3-7-0-0-3	2345.89	101	0.49976	0.587286
3-7-0-0-4	2491.95	147	0.46552	0.649033
3-7-0-0-5	2638	124	0.561755	0.635695
3-8-0-0-0	2110.79	171	0.30421	0.459635
3-8-0-0-1	2256.85	131	0.25741	0.338232
3-9-0-0-0	2313.87	154	0.504175	0.611338
3-9-0-0-1	2459.93	207	0.75816	0.829748
4-2-0-0-0	1054.37	84	0.422855	0.541215
4-2-0-0-1	1200.43	111	0.28751	0.524958
4-3-0-0-0	1257.45	119	0.50804	0.637386
4-3-0-0-1	1403.51	133	0.37498	0.574662
4-3-0-0-2	1549.57	127	0.66786	0.729936
4-3-0-0-3	1695.62	69	0.38837	0.581676
4-3-0-1-0	1564.71	28	0.17573	0.416113
4-3-0-1-1	1710.76	36	0.46626	0.570796
4-3-1-0-0	1548.54	206	0.63454	0.725962
4-3-1-0-1	1694.6	93	0.35904	0.538131
4-3-1-0-2	1840.66	53	0.36323	0.457766
4-3-2-0-0	1839.64	53	0.35281	0.479055
4-3-2-0-1	1985.7	83	0.30684	0.398307
4-3-2-0-2	2131.76	161	0.47762	0.556113
4-4-0-0-0	1460.53	84	0.74523	0.814917
4-4-0-0-1	1606.59	179	0.37928	0.612917
4-4-0-0-2	1752.64	136	0.35716	0.502664
4-4-0-0-3	1898.7	208	0.310285	0.450221
4-4-0-0-4	2044.76	249	0.5125	0.637584
4-4-1-0-0	1751.62	250	0.65758	0.784452
4-4-1-0-1	1897.68	448	0.504635	0.635595
4-4-1-0-2	2043.74	120	0.47975	0.541066
4-4-1-0-3	2189.8	279	0.33414	0.418739
4-4-2-0-0	2042.72	74	0.38385	0.478694
4-4-2-0-1	2188.78	445	0.47096	0.591261
4-4-2-0-2	2334.84	147	0.44625	0.532304
4-4-2-0-3	2480.89	95	0.44247	0.482563
4-5-0-0-0	1663.61	69	0.31506	0.506688
4-5-0-0-1	1809.67	95	0.39497	0.65873
4-5-0-0-2	1955.72	153	0.45471	0.591419
4-5-0-0-3	2101.78	115	0.48021	0.553166
4-5-0-0-4	2247.84	508	0.377235	0.451063
4-5-1-0-0	1954.7	83	0.40689	0.502336
4-5-1-0-1	2100.76	99	0.70801	0.997883
4-5-1-0-2	2246.82	145	0.43524	0.508702
4-5-1-0-3	2392.88	79	0.37121	0.449825
4-5-1-0-4	2538.94	71	0.38362	0.476459
4-5-2-0-0	2245.8	81	0.28759	0.403418
4-5-2-0-1	2391.86	63	0.40393	0.480232
4-5-2-0-2	2537.91	43	0.39377	0.437844
4-5-2-0-3	2683.97	64	0.427925	0.505555
4-6-0-0-0	1866.69	139	0.46129	0.737593
4-6-0-0-1	2012.75	155	0.63417	0.658336
4-6-0-0-2	2158.8	110	0.44348	0.471234
4-6-0-0-3	2304.86	174	0.43717	0.529035
4-6-0-0-4	2450.92	120	0.49549	0.541382
4-6-0-0-5	2596.98	63	0.43991	0.520981
4-6-1-0-0	2157.78	68	0.60553	0.659877
4-6-1-0-1	2303.84	203	0.53895	0.548816
4-6-1-0-2	2449.9	61	0.40463	0.4979
4-6-1-0-3	2595.96	32	0.368785	0.444174
4-6-1-0-4	2742.01	90	0.42678	0.45493
4-6-1-0-5	2888.07	59	0.38694	0.427167
4-6-2-0-0	2448.88	83	0.37688	0.486897
4-6-2-0-1	2594.94	40	0.282745	0.303398
4-6-2-0-2	2740.99	31	0.29328	0.404944
4-6-2-0-3	2887.05	40	0.35802	0.425681
4-6-2-0-4	3033.11	67	0.24585	0.33926
4-6-2-0-5	3179.17	49	0.25426	0.327739
4-7-0-0-0	2069.77	108	0.32652	0.433756
4-7-0-0-1	2215.82	148	0.429535	0.535732
4-7-0-0-2	2361.88	91	0.32203	0.442441
4-7-0-0-3	2507.94	94	0.404485	0.472451
4-7-0-0-4	2654	82	0.356925	0.425777
4-7-0-0-5	2800.06	110	0.37347	0.430751
4-7-1-0-0	2360.86	73	0.4574	0.545933
4-7-1-0-1	2506.92	73	0.16927	0.287628
4-7-1-0-2	2652.98	53	0.38262	0.448108
4-7-1-0-3	2799.04	35	0.35351	0.391962
4-7-1-0-4	2945.09	39	0.43305	0.545839
4-7-1-0-5	3091.15	40	0.355475	0.461692
4-7-2-0-0	2651.96	38	0.365165	0.383194
4-7-2-0-1	2798.02	14	0.48262	0.553182
4-7-2-0-2	2944.07	51	0.36015	0.482686
4-7-2-0-3	3090.13	20	0.36763	0.454159
4-7-2-0-4	3236.19	47	0.2417	0.317163
4-7-2-0-5	3382.25	48	0.41085	0.48556
4-8-0-0-0	2272.85	74	0.366025	0.498238
4-9-0-0-0	2475.92	195	0.49453	0.541329
4-9-0-0-1	2621.98	115	0.41113	0.51684
5-2-0-0-0	1216.42	87	0.41408	0.553526
5-2-0-0-1	1362.48	94	0.33521	0.422707
5-2-0-0-2	1508.54	73	0.32716	0.353908
5-3-0-0-0	1419.5	125	0.50473	0.723134
5-3-0-0-1	1565.56	80	0.660335	0.761345
5-3-0-0-2	1711.62	276	0.75063	0.774625
5-3-0-0-3	1857.68	114	0.578825	0.642004
5-3-1-0-0	1710.6	186	0.8611	0.988027
5-3-1-0-1	1856.66	72	0.512485	0.675044
5-3-1-0-2	2002.71	137	0.64643	0.64649
5-3-2-0-0	2001.69	76	0.499005	0.791718
5-3-2-0-1	2147.75	101	0.45025	0.485551
5-3-2-0-2	2293.81	57	0.35405	0.417405
5-4-0-0-0	1622.58	643	0.88996	1.06826
5-4-0-0-1	1768.64	351	0.81853	1.00396
5-4-0-0-2	1914.7	840	0.52968	0.654231
5-4-0-0-3	2060.76	362	0.518895	0.670934
5-4-0-0-4	2206.81	278	0.49429	0.599271
5-4-0-0-5	2352.87	257	0.83508	0.885484
5-4-0-1-1	2075.9	32	0.345735	0.465688
5-4-0-2-1	2383.15	6	0.287945	0.255887
5-4-1-0-0	1913.68	2973	0.82843	0.928783
5-4-1-0-1	2059.73	1001	0.66162	0.783193
5-4-1-0-2	2205.79	1126	0.514245	0.618133
5-4-1-0-3	2351.85	342	0.47353	0.543291
5-4-1-0-4	2497.91	84	0.606255	0.710018
5-4-1-1-1	2366.99	64	0.559025	0.677015
5-4-2-0-0	2204.77	3771	0.61523	0.683295
5-4-2-0-1	2350.83	869	0.52922	0.621054
5-4-2-0-2	2496.89	69	0.42947	0.486937
5-4-2-0-3	2642.95	37	0.34485	0.363503
5-4-2-0-4	2789	46	0.35907	0.393244
5-4-3-0-0	2495.87	72	0.381095	0.465559
5-4-3-0-1	2641.93	36	0.368425	0.416039
5-4-3-0-2	2787.98	37	0.47291	0.578905
5-4-3-0-3	2934.04	34	0.40736	0.504142
5-4-4-0-0	2786.96	26	0.32406	0.398148
5-4-4-0-1	2933.02	28	0.452	0.419179
5-5-0-0-0	1825.66	76	0.71975	0.990797
5-5-0-0-1	1971.72	208	0.94359	1.11476
5-5-0-0-2	2117.78	123	0.57321	0.774322
5-5-0-0-3	2263.83	247	0.46034	0.604417
5-5-0-0-4	2409.89	117	0.48729	0.607714
5-5-0-0-5	2555.95	61	0.3899	0.522282
5-5-1-0-0	2116.76	183	0.51875	0.750758
5-5-1-0-1	2262.81	401	0.77788	0.927051
5-5-1-0-2	2408.87	79	0.42169	0.613231
5-5-1-0-3	2554.93	64	0.329685	0.465223
5-5-1-0-4	2700.99	82	0.35135	0.46782
5-5-2-0-0	2407.85	105	0.29987	0.41112
5-5-2-0-1	2553.91	191	0.47261	0.562788
5-5-2-0-2	2699.97	52	0.38177	0.499898
5-5-2-0-3	2846.03	38	0.28657	0.363701
5-5-2-0-4	2992.08	65	0.45504	0.441195
5-5-3-0-0	2698.95	19	0.21665	0.298831
5-5-3-0-1	2845.01	58	0.478165	0.496484
5-5-3-0-2	2991.06	31	0.34465	0.417055
5-5-3-0-3	3137.12	30	0.33851	0.448152
5-6-0-0-0	2028.74	207	0.65807	0.811229
5-6-0-0-1	2174.8	182	0.418455	0.489106
5-6-0-0-2	2320.86	170	0.45056	0.541148
5-6-0-0-3	2466.91	154	0.37728	0.478306
5-6-0-0-4	2612.97	114	0.3409	0.432094
5-6-0-0-5	2759.03	36	0.295225	0.348356
5-6-1-0-0	2319.84	245	0.46079	0.549358
5-6-1-0-1	2465.89	71	0.51779	0.552036
5-6-1-0-2	2611.95	47	0.42709	0.544916
5-6-1-0-3	2758.01	39	0.33483	0.411636
5-6-1-0-4	2904.07	57	0.39434	0.461833
5-6-1-0-5	3050.13	68	0.293805	0.364649
5-6-2-0-0	2610.93	75	0.47129	0.470411
5-6-2-0-1	2756.99	22	0.33247	0.416165
5-6-2-0-2	2903.05	23	0.2665	0.303221
5-6-2-0-3	3049.1	8	0.333835	0.428735
5-6-2-0-4	3195.16	93	0.45043	0.479755
5-6-2-0-5	3341.22	42	0.40434	0.476274
5-6-3-0-1	3048.08	25	0.37596	0.44808
5-7-0-0-0	2231.82	135	0.39412	0.459955
5-7-0-0-1	2377.88	61	0.31069	0.422162
5-7-0-0-2	2523.94	117	0.30527	0.358566
5-7-0-0-3	2669.99	55	0.28704	0.328381
5-7-0-0-4	2816.05	91	0.33819	0.357534
5-7-0-0-5	2962.11	33	0.21943	0.340902
5-7-1-0-0	2522.92	51	0.36453	0.39954
5-7-1-0-1	2668.97	33	0.40559	0.452693
5-7-1-0-2	2815.03	25	0.45705	0.490187
5-7-1-0-3	2961.09	31	0.26722	0.341412
5-7-1-0-4	3107.15	38	0.506465	0.516518
5-7-1-0-5	3253.2	33	0.44172	0.536247
5-7-2-0-0	2814.01	22	0.26147	0.342236
5-7-2-0-1	2960.07	34	0.36152	0.428555
5-7-2-0-2	3106.13	55	0.3764	0.404545
5-7-2-0-3	3252.18	25	0.26519	0.321038
5-7-2-0-4	3398.24	25	0.44444	0.527883
5-7-2-0-5	3544.3	29	0.39963	0.482322
5-8-0-0-0	2434.9	46	0.280075	0.384995
5-8-0-0-1	2580.96	77	0.34053	0.418392
6-10-0-0-0	3003.11	29	0.28575	0.362574
6-11-0-0-0	3206.19	23	0.26405	0.390873
6-2-0-0-0	1378.48	113	0.39199	0.544684
6-2-0-0-1	1524.53	80	0.267395	0.405214
6-3-0-0-0	1581.56	86	0.352895	0.717074
6-3-0-0-1	1727.61	144	0.56598	0.708805
6-3-0-0-2	1873.67	110	0.550525	0.654311
6-3-0-0-3	2019.73	304	0.54123	0.597764
6-3-1-0-0	1872.65	182	0.676085	0.763577
6-3-1-0-1	2018.71	76	0.48456	0.624574
6-3-1-0-2	2164.77	53	0.52863	0.561898
6-3-2-0-0	2163.75	101	0.47711	0.540315
6-3-2-0-1	2309.8	42	0.38453	0.462601
6-3-2-0-2	2455.86	109	0.39761	0.41781
6-4-0-0-0	1784.63	211	0.49841	0.712367
6-4-0-0-1	1930.69	628	0.68086	0.762813
6-4-0-0-2	2076.75	1033	0.49771	0.650538
6-4-0-0-3	2222.81	737	0.5222	0.613087
6-4-1-0-0	2075.73	421	0.58027	0.74804
6-4-1-0-1	2221.79	1154	0.668485	0.720245
6-4-1-0-2	2367.85	662	0.576075	0.633525
6-4-1-0-3	2513.9	148	0.53537	0.559586
6-4-1-0-4	2659.96	56	0.356995	0.447487
6-4-2-0-0	2366.83	233	0.46421	0.551208
6-4-2-0-1	2512.88	60	0.350275	0.492271
6-4-2-0-2	2658.94	48	0.461745	0.43483
6-4-2-0-3	2805	53	0.42796	0.421266
6-4-2-0-4	2951.06	46	0.537175	0.571879
6-4-3-0-2	2950.04	24	0.309725	0.337081
6-4-3-0-3	3096.09	21	0.31029	0.34254
6-5-0-0-0	1987.71	148	0.804755	0.985061
6-5-0-0-1	2133.77	145	0.54861	0.736284
6-5-0-0-2	2279.83	297	0.76368	0.961492
6-5-0-0-3	2425.89	192	0.3547	0.52589
6-5-0-0-4	2571.95	107	0.40066	0.537875
6-5-0-0-7	3010.12	78	0.31089	0.404023
6-5-1-0-0	2278.81	397	0.59843	0.703643
6-5-1-0-1	2424.87	299	0.52811	0.658121
6-5-1-0-2	2570.93	220	0.43193	0.512844
6-5-1-0-3	2716.98	161	0.41793	0.48776
6-5-1-0-4	2863.04	75	0.30278	0.382678
6-5-2-0-0	2569.9	664	0.485035	0.56054
6-5-2-0-1	2715.96	444	0.42969	0.523757
6-5-2-0-2	2862.02	188	0.441955	0.501508
6-5-2-0-3	3008.08	166	0.467995	0.516681
6-5-2-0-4	3154.14	50	0.373555	0.457895
6-5-3-0-0	2861	544	0.43915	0.504088
6-5-3-0-1	3007.06	426	0.43453	0.493765
6-5-3-0-2	3153.12	42	0.3375	0.438558
6-5-3-0-3	3299.17	18	0.22132	0.413396
6-5-3-0-4	3445.23	10	0.3584	0.418758
6-5-4-0-0	3152.1	10	0.40383	0.758771
6-5-4-0-1	3298.15	2	0.20035	0.20035
6-5-5-0-0	3443.19	9	0.51724	0.620082
6-6-0-0-0	2190.79	184	0.369595	0.509463
6-6-0-0-1	2336.85	159	0.36972	0.45821
6-6-0-0-2	2482.91	107	0.37825	0.454168
6-6-0-0-3	2628.97	58	0.34103	0.456332
6-6-0-0-4	2775.02	47	0.33302	0.41611
6-6-0-0-5	2921.08	57	0.30215	0.490094
6-6-1-0-0	2481.89	81	0.38154	0.544103
6-6-1-0-1	2627.95	66	0.303015	0.376133
6-6-1-0-2	2774	34	0.379865	0.488234
6-6-1-0-3	2920.06	44	0.39074	0.430464
6-6-1-0-4	3066.12	29	0.2449	0.360003
6-6-1-0-5	3212.18	37	0.37755	0.448814
6-6-2-0-0	2772.98	22	0.353985	0.443387
6-6-2-0-1	2919.04	26	0.26758	0.345114
6-6-2-0-2	3065.1	25	0.3279	0.313696
6-6-2-0-3	3211.16	15	0.27731	0.335565
6-6-2-0-4	3357.22	11	0.35459	0.587187
6-6-2-0-5	3503.27	18	0.324575	0.353991
6-6-3-0-0	3064.08	20	0.34744	0.443424
6-6-3-0-1	3210.14	20	0.3068	0.475939
6-6-3-0-2	3356.2	14	0.41374	0.436239
6-6-3-0-3	3502.25	10	0.285545	0.392343
6-6-3-0-4	3648.31	12	0.41531	0.433246
6-6-3-0-5	3794.37	11	0.33006	0.466987
6-6-4-0-0	3355.17	8	0.338615	0.438204
6-6-4-0-1	3501.23	6	0.3894	0.366065
6-7-0-0-0	2393.87	109	0.33723	0.486145
6-7-0-0-1	2539.93	88	0.31102	0.388951
6-7-0-0-2	2685.99	37	0.30983	0.382324
6-7-0-0-3	2832.05	56	0.292585	0.362168
6-7-0-0-4	2978.1	50	0.29523	0.336247
6-7-0-0-5	3124.16	37	0.2166	0.282247
6-7-0-0-6	3270.22	33	0.53371	0.585265
6-7-1-0-0	2684.97	35	0.47221	0.544526
6-7-1-0-1	2831.03	41	0.2369	0.280386
6-7-1-0-2	2977.08	26	0.22945	0.32956
6-7-1-0-3	3123.14	46	0.27532	0.305163
6-7-1-0-4	3269.2	51	0.36416	0.434986
6-7-1-0-5	3415.26	18	0.366655	0.457604
6-7-2-0-0	2976.06	22	0.45541	0.485483
6-7-2-0-1	3122.12	20	0.34915	0.381412
6-7-2-0-2	3268.18	18	0.40375	0.489112
6-7-2-0-3	3414.24	29	0.28043	0.411228
6-7-2-0-4	3560.3	8	0.325695	0.297401
6-7-2-0-5	3706.35	13	0.31227	0.363638
6-7-3-0-0	3267.16	24	0.42058	0.484505
6-7-3-0-1	3413.22	13	0.48095	0.541998
6-7-3-0-2	3559.27	8	0.250955	0.444351
6-7-3-0-3	3705.33	5	0.40202	0.364982
6-7-3-0-4	3851.39	15	0.28533	0.470425
6-7-3-0-5	3997.45	5	0.60079	0.49537
6-7-4-0-0	3558.25	13	0.34165	0.581443
6-7-4-0-1	3704.31	13	0.24886	0.488955
6-8-0-0-0	2596.95	48	0.558435	0.660447
6-8-0-0-1	2743.01	45	0.35969	0.421691
6-9-0-0-0	2800.03	28	0.30785	0.354907
6-9-0-0-1	2946.09	23	0.38513	0.53099
7-10-0-0-0	3165.16	27	0.25744	0.367753
7-10-0-0-1	3311.22	30	0.3213	0.419404
7-10-4-0-1	4475.6	2	0.56822	0.56822
7-14-0-0-0	3977.48	10	0.235285	0.293152
7-2-0-0-0	1540.53	79	0.34087	0.545916
7-2-0-0-1	1686.59	52	0.37857	0.516257
7-3-0-0-0	1743.61	65	0.41952	0.64178
7-3-0-0-1	1889.67	87	0.56902	0.660041
7-4-0-0-0	1946.69	164	0.47399	0.655032
7-4-0-0-1	2092.75	388	0.40274	0.52364
7-4-0-0-2	2238.8	312	0.51348	0.607486
7-4-0-0-3	2384.86	239	0.4625	0.552011
7-4-1-0-0	2237.78	214	0.64971	0.742984
7-4-1-0-1	2383.84	133	0.46286	0.540625
7-4-1-0-2	2529.9	10	0.294925	0.322774
7-4-1-0-3	2675.96	70	0.28303	0.379461
7-4-2-0-0	2528.88	38	0.321255	0.345996
7-4-2-0-1	2674.94	15	0.27963	0.311551
7-4-2-0-2	2820.99	38	0.363975	0.383626
7-4-2-0-3	2967.05	14	0.25761	0.325048
7-4-3-0-1	2966.03	9	0.26913	0.411919
7-4-3-0-2	3112.09	19	0.24269	0.283557
7-5-0-0-0	2149.77	99	0.41506	0.562344
7-5-0-0-1	2295.82	158	0.537675	0.675827
7-5-0-0-2	2441.88	166	0.49141	0.606358
7-5-0-0-3	2587.94	272	0.411815	0.508009
7-5-1-0-0	2440.86	103	0.38456	0.534938
7-5-1-0-1	2586.92	275	0.45466	0.532921
7-5-1-0-2	2732.98	222	0.405025	0.485414
7-5-1-0-3	2879.04	191	0.46989	0.507418
7-5-2-0-0	2731.96	81	0.43101	0.497642
7-5-2-0-1	2878.02	206	0.4258	0.474751
7-5-2-0-2	3024.07	210	0.44448	0.489352
7-5-2-0-3	3170.13	28	0.470485	0.459449
7-5-3-0-1	3169.11	11	0.40415	0.399315
7-5-3-0-2	3315.17	11	0.34885	0.421854
7-6-0-0-0	2352.85	40	0.33467	0.402544
7-6-0-0-1	2498.9	111	0.58727	0.636065
7-6-0-0-2	2644.96	61	0.3447	0.519062
7-6-0-0-3	2791.02	58	0.395825	0.486202
7-6-0-0-4	2937.08	39	0.36671	0.424534
7-6-0-0-5	3083.14	34	0.30757	0.416431
7-6-0-0-6	3229.19	44	0.507775	0.502285
7-6-0-4-1	3727.93	3	0.20389	0.26639
7-6-1-0-0	2643.94	91	0.42676	0.483039
7-6-1-0-1	2790	55	0.37288	0.495195
7-6-1-0-2	2936.06	37	0.36831	0.431487
7-6-1-0-3	3082.12	36	0.326425	0.355942
7-6-1-0-4	3228.17	16	0.341085	0.487214
7-6-1-0-5	3374.23	11	0.31015	0.37691
7-6-1-0-6	3520.29	5	0.45918	0.551584
7-6-2-0-0	2935.04	122	0.44615	0.505103
7-6-2-0-1	3081.09	78	0.38713	0.474167
7-6-2-0-2	3227.15	20	0.328955	0.370002
7-6-2-0-3	3373.21	32	0.410415	0.478588
7-6-2-0-4	3519.27	8	0.347335	0.423015
7-6-2-0-5	3665.33	10	0.285495	0.329829
7-6-3-0-0	3226.13	91	0.36459	0.410122
7-6-3-0-1	3372.19	43	0.44821	0.465476
7-6-3-0-2	3518.25	31	0.34795	0.354907
7-6-3-0-3	3664.31	11	0.39808	0.602225
7-6-3-0-4	3810.36	7	0.66384	0.536289
7-6-3-0-5	3956.42	2	0.853085	0.853085
7-6-3-0-6	4102.48	3	0.25657	0.435133
7-6-4-0-0	3517.23	38	0.430665	0.471257
7-6-4-0-1	3663.29	30	0.387385	0.429743
7-6-4-0-2	3809.34	14	0.38922	0.513684
7-6-4-0-3	3955.4	7	0.40475	0.373887
7-6-4-0-4	4101.46	8	0.41639	0.391503
7-6-4-0-5	4247.52	2	0.254055	0.254055
7-6-5-0-0	3808.32	7	0.21304	0.222543
7-6-5-0-1	3954.38	3	1.20503	0.933087
7-6-5-0-2	4100.44	2	0.984335	0.984335
7-6-5-0-3	4246.5	1	0.72729	0.72729
7-7-0-0-0	2555.93	11	0.38792	0.376899
7-7-0-0-1	2701.98	28	0.3847	0.50701
7-7-0-0-2	2848.04	27	0.4028	0.560244
7-7-0-0-3	2994.1	77	0.36302	0.385798
7-7-0-0-4	3140.16	38	0.30717	0.405566
7-7-0-0-5	3286.21	26	0.34895	0.449897
7-7-0-0-6	3432.27	12	0.26229	0.289542
7-7-1-0-0	2847.02	23	0.32545	0.398856
7-7-1-0-1	2993.08	19	0.34027	0.411745
7-7-1-0-2	3139.14	23	0.22544	0.32535
7-7-1-0-3	3285.19	17	0.32282	0.338214
7-7-1-0-4	3431.25	18	0.3287	0.562348
7-7-1-0-5	3577.31	17	0.32397	0.389471
7-7-1-0-6	3723.37	15	0.30478	0.400941
7-7-2-0-0	3138.12	12	0.400595	0.490614
7-7-2-0-1	3284.17	11	0.30002	0.347214
7-7-2-0-2	3430.23	11	0.36924	0.376197
7-7-2-0-3	3576.29	13	0.30072	0.341522
7-7-2-0-4	3722.35	2	0.34624	0.34624
7-7-2-0-5	3868.41	9	0.25406	0.282527
7-7-3-0-0	3429.21	25	0.36876	0.412521
7-7-3-0-1	3575.27	11	0.50333	0.595323
7-7-3-0-2	3721.33	7	0.24731	0.49366
7-7-3-0-3	3867.39	2	0.64358	0.64358
7-7-3-0-4	4013.44	7	0.39524	0.428144
7-7-3-0-5	4159.5	5	0.30068	0.325552
7-7-3-0-6	4305.56	6	0.327795	0.382547
7-7-4-0-0	3720.31	7	0.21874	0.472404
7-7-4-0-1	3866.36	4	0.34137	0.59221
7-7-4-0-2	4012.42	2	0.266105	0.266105
7-7-4-0-3	4158.48	2	0.554355	0.554355
7-7-4-0-4	4304.54	2	0.23828	0.23828
7-7-4-0-5	4450.6	4	0.344765	0.361255
7-7-5-0-0	4011.4	7	0.60821	0.620434
7-7-5-0-1	4157.46	2	0.21651	0.21651
7-7-5-0-2	4303.52	4	0.29482	0.453192
7-7-5-0-3	4449.58	4	0.284135	0.43045
7-8-0-0-0	2759	20	0.22752	0.37606
7-8-0-0-1	2905.06	26	0.400635	0.39736
8-2-0-0-0	1702.58	86	0.473585	0.721896
8-2-0-0-1	1848.64	78	0.47355	0.665288
8-3-0-0-0	1905.66	70	0.301025	0.361818
8-4-1-0-0	2399.84	45	0.36353	0.372214
8-4-1-0-1	2545.89	33	0.34286	0.42897
8-4-1-0-2	2691.95	40	0.255445	0.287217
8-5-0-0-0	2311.82	89	0.48649	0.664827
8-5-0-0-1	2457.88	80	0.426945	0.538487
8-5-0-0-4	2896.05	153	0.36874	0.462228
8-5-1-0-0	2602.91	91	0.42386	0.488464
8-5-1-0-1	2748.97	95	0.52829	0.545135
8-5-1-0-2	2895.03	80	0.44646	0.471381
8-6-0-0-0	2514.9	53	0.54934	0.58272
8-6-0-0-1	2660.96	45	0.42344	0.612285
8-6-0-0-2	2807.01	28	0.337875	0.412932
8-6-0-0-3	2953.07	57	0.52771	0.529163
8-6-0-0-4	3099.13	42	0.34216	0.39831
8-6-0-0-5	3245.19	48	0.40335	0.462467
8-6-1-0-0	2805.99	23	0.27429	0.336428
8-6-1-0-1	2952.05	37	0.30112	0.382287
8-6-1-0-2	3098.11	38	0.494525	0.522095
8-6-1-0-3	3244.17	41	0.41667	0.445067
8-6-1-0-4	3390.23	40	0.42044	0.47096
8-6-1-0-5	3536.28	9	0.28832	0.54091
8-6-2-0-0	3097.09	16	0.296595	0.524247
8-6-2-0-1	3243.15	81	0.29804	0.34607
8-6-2-0-2	3389.21	24	0.410665	0.548778
8-6-2-0-3	3535.26	41	0.31094	0.374922
8-6-2-0-4	3681.32	26	0.396175	0.459582
8-6-2-0-5	3827.38	13	0.27644	0.293743
8-6-3-0-0	3388.19	93	0.25828	0.27023
8-6-3-0-1	3534.24	32	0.25233	0.321609
8-6-3-0-2	3680.3	23	0.54336	0.540073
8-6-3-0-3	3826.36	13	0.35054	0.408608
8-6-4-0-2	3971.4	3	0.50172	0.583697
8-6-4-0-3	4117.45	2	0.25758	0.25758
8-6-4-0-4	4263.51	7	0.41812	0.538984
8-6-5-0-1	4116.43	5	1.20926	0.916348
8-6-5-0-2	4262.49	8	0.55643	0.988603
8-7-0-0-0	2717.98	50	0.424715	0.43714
8-7-0-0-1	2864.04	42	0.30518	0.38744
8-7-0-0-2	3010.09	12	0.36976	0.408961
8-7-0-0-3	3156.15	36	0.410495	0.453326
8-7-0-0-4	3302.21	10	0.256995	0.354961
8-7-0-0-5	3448.27	11	0.38087	0.526905
8-7-1-0-0	3009.07	23	0.40203	0.402344
8-7-1-0-1	3155.13	37	0.33757	0.571015
8-7-1-0-2	3301.19	8	0.41147	0.448252
8-7-1-0-3	3447.25	4	0.25477	0.274083
8-7-1-0-4	3593.31	5	0.28495	0.341488
8-7-1-0-5	3739.36	14	0.2156	0.331852
8-7-1-0-6	3885.42	7	0.34317	0.364349
8-7-2-0-0	3300.17	11	0.28048	0.366528
8-7-2-0-1	3446.23	10	0.40904	0.391485
8-7-2-0-2	3592.28	7	0.22037	0.287466
8-7-2-0-3	3738.34	13	0.39567	0.474612
8-7-2-0-4	3884.4	11	0.25984	0.287359
8-7-2-0-5	4030.46	3	0.17504	0.36743
8-7-2-0-6	4176.52	1	0.27984	0.27984
8-7-3-0-0	3591.26	3	0.24482	0.674073
8-7-3-0-1	3737.32	8	0.47285	0.580448
8-7-3-0-2	3883.38	2	0.632445	0.632445
8-7-3-0-4	4175.5	6	0.5584	0.555938
8-7-4-0-0	3882.36	6	0.26518	0.325715
8-7-4-0-1	4028.42	5	0.27843	0.372296
8-7-4-0-2	4174.48	2	0.40405	0.40405
8-7-4-0-3	4320.53	4	0.391355	0.402078
8-7-5-0-0	4173.46	8	0.4863	0.576041
8-7-5-0-1	4319.51	3	0.20583	0.19923
8-7-5-0-2	4465.57	1	0.31958	0.31958
8-7-5-0-4	4757.69	1	0.20619	0.20619
8-7-5-0-5	4903.74	1	0.30748	0.30748
8-8-0-0-0	2921.06	14	0.394285	0.351801
8-8-0-0-1	3067.12	70	0.36035	0.403511
8-8-0-0-2	3213.17	13	0.434	0.535817
8-8-0-0-3	3359.23	25	0.32378	0.522024
8-8-0-0-4	3505.29	79	0.39184	0.476496
8-8-0-0-5	3651.35	27	0.36055	0.418953
8-8-1-0-0	3212.15	8	0.389955	0.385491
8-8-1-0-1	3358.21	22	0.33984	0.469945
8-8-1-0-2	3504.27	11	0.97133	0.84755
8-8-1-0-3	3650.33	11	0.24212	0.352097
8-8-1-0-4	3796.38	8	0.962555	0.791403
8-8-1-0-5	3942.44	7	0.54165	0.565626
8-8-1-0-6	4088.5	9	0.25109	0.352349
8-8-2-0-0	3503.25	3	0.95777	0.721
8-8-2-0-1	3649.31	12	0.365585	0.449884
8-8-2-0-2	3795.36	23	1.19303	1.0085
8-8-2-0-3	3941.42	12	0.51453	0.520901
8-8-2-0-5	4233.54	2	0.362415	0.362415
8-8-2-0-6	4379.6	1	1.25036	1.25036
8-8-3-0-0	3794.34	2	0.291625	0.291625
8-8-3-0-1	3940.4	5	0.26406	0.249894
8-8-3-0-2	4086.46	1	1.40309	1.40309
8-8-3-0-3	4232.52	7	0.2736	0.383481
8-8-3-0-4	4378.58	4	0.21554	0.277487
8-8-4-0-0	4085.44	7	0.3663	0.435631
8-8-4-0-1	4231.5	9	0.55919	0.506658
8-8-4-0-2	4377.56	1	0.45777	0.45777
8-8-4-0-3	4523.61	2	0.258095	0.258095
8-8-4-0-4	4669.67	1	0.31166	0.31166
8-8-5-0-0	4376.53	1	0.27494	0.27494
8-8-5-0-1	4522.59	4	0.59526	0.530933
8-8-5-0-4	4960.77	2	0.15872	0.15872
8-8-5-0-5	5106.82	2	0.189735	0.189735
8-9-0-0-0	3124.14	25	0.31684	0.464681
8-9-0-0-1	3270.19	7	0.27515	0.344984
9-11-0-0-1	3838.41	12	0.25177	0.344096
9-2-0-0-0	1864.63	90	0.57055	0.909072
9-2-0-0-1	2010.69	65	0.56541	0.806058
9-3-0-0-0	2067.71	60	0.406075	0.438568
9-4-0-0-0	2270.79	82	0.26951	0.379625
9-4-0-0-1	2416.85	53	0.42762	0.477986
9-5-0-0-0	2473.87	62	0.27899	0.344282
9-5-0-0-1	2619.93	66	0.40277	0.447091
9-5-1-0-0	2764.97	42	0.27346	0.30993
9-5-1-0-1	2911.03	41	0.30785	0.380926
9-5-2-0-0	3056.06	11	0.18687	0.352382
9-6-0-0-0	2676.95	28	0.337545	0.400908
9-6-0-0-1	2823.01	34	0.356235	0.407701
9-6-0-0-2	2969.07	67	0.39523	0.514552
9-6-0-0-3	3115.13	66	0.3944	0.43163
9-6-0-0-4	3261.18	32	0.319345	0.362486
9-6-0-0-5	3407.24	23	0.33137	0.357206
9-6-1-0-0	2968.05	21	0.46718	0.494486
9-6-1-0-1	3114.1	24	0.2991	0.362994
9-6-1-0-2	3260.16	40	0.383425	0.428627
9-6-1-0-3	3406.22	25	0.38481	0.523152
9-6-1-0-4	3552.28	45	0.30237	0.412319
9-6-1-0-5	3698.34	13	0.36052	0.436249
9-6-2-0-0	3259.14	21	0.28322	0.376944
9-6-2-0-1	3405.2	32	0.28318	0.355123
9-6-2-0-2	3551.26	13	0.21627	0.282919
9-6-2-0-3	3697.32	19	0.30325	0.439814
9-6-2-0-4	3843.37	6	0.576415	0.635677
9-6-2-0-5	3989.43	3	0.40753	0.41786
9-6-3-0-0	3550.24	8	0.391985	0.458271
9-6-3-0-1	3696.3	16	0.39888	0.50901
9-6-3-0-2	3842.35	7	0.3068	0.386514
9-6-3-0-3	3988.41	5	0.23054	0.405166
9-6-3-0-4	4134.47	13	0.39902	0.435222
9-7-0-0-0	2880.03	44	0.420645	0.461606
9-7-0-0-1	3026.09	31	0.48513	0.49256
9-7-0-0-2	3172.15	32	0.364235	0.417804
9-7-0-0-3	3318.2	7	0.35732	0.405156
9-7-0-0-4	3464.26	14	0.477055	0.464961
9-7-1-0-0	3171.13	24	0.398155	0.493779
9-7-1-0-1	3317.18	10	0.345785	0.38477
9-7-1-0-2	3463.24	7	0.30937	0.336681
9-7-1-0-3	3609.3	16	0.19774	0.23948
9-7-1-0-4	3755.36	11	0.23818	0.436774
9-7-2-0-0	3462.22	6	0.29777	0.372972
9-7-2-0-1	3608.28	14	0.25569	0.329405
9-7-2-0-2	3754.34	10	0.23166	0.303325
9-7-2-0-3	3900.4	10	0.229305	0.296379
9-7-2-0-4	4046.45	5	0.47206	0.434204
9-7-2-0-5	4192.51	11	0.2669	0.418767
9-7-3-0-0	3753.32	5	0.44958	0.62966
9-7-3-0-1	3899.38	8	0.291785	0.427059
9-7-3-0-2	4045.43	5	0.30146	0.386878
9-7-3-0-3	4191.49	3	0.60127	0.592973
9-7-3-0-4	4337.55	4	0.28359	0.302507
9-7-4-0-0	4044.41	11	0.86248	0.808851
9-7-4-0-1	4190.47	5	1.00517	0.98761
9-7-4-0-2	4336.53	4	0.317825	0.364727
9-7-4-0-3	4482.59	4	0.471655	0.459573
9-8-0-0-0	3083.11	5	0.72626	0.753998
9-8-0-0-1	3229.17	15	0.53087	0.535058
9-8-0-0-2	3375.23	9	0.3585	0.368116
9-8-0-0-3	3521.28	37	0.55444	0.784256
9-8-1-0-0	3374.21	6	0.253875	0.308647
9-8-1-0-1	3520.26	4	0.325685	0.32115
9-8-1-0-2	3666.32	5	0.27645	0.32642
9-8-1-0-3	3812.38	30	0.936135	1.0143
9-8-1-0-4	3958.44	7	0.20561	0.398026
9-8-1-0-5	4104.5	12	0.233475	0.345139
9-8-2-0-0	3665.3	2	0.89374	0.89374
9-8-2-0-2	3957.42	3	0.27643	0.282333
9-8-2-0-4	4249.53	8	0.379305	0.477679
9-8-2-0-5	4395.59	5	0.24333	0.230196
9-8-3-0-0	3956.4	2	0.53158	0.53158
9-8-3-0-1	4102.45	3	0.27003	0.481103
9-8-4-0-0	4247.49	1	0.27047	0.27047
9-8-4-0-1	4393.55	5	0.32376	0.335844
9-8-4-0-2	4539.61	7	0.26027	0.348651
9-8-4-0-3	4685.67	2	0.21205	0.21205
9-9-0-0-1	3432.25	6	0.27447	0.269917
Decoy1	901.817	70	0.27091	0.393707
Decoy10	1363.98	21	0.29863	0.454579
Decoy100	2022.11	9	0.36286	0.545197
Decoy101	2022.19	13	0.25522	0.352528
Decoy102	2024.25	27	0.82899	0.788899
Decoy103	2030.21	27	0.49983	0.479192
Decoy104	2025.23	7	0.45346	0.573107
Decoy105	2037.19	11	0.41669	0.464909
Decoy106	2032.25	5	0.45979	0.431518
Decoy107	2033.24	2	0.187955	0.187955
Decoy108	2041.16	22	0.36717	0.457712
Decoy109	2046.22	4	0.33257	0.327078
Decoy11	1388.93	13	0.18837	0.321058
Decoy110	2050.24	26	0.29863	0.33073
Decoy111	2048.26	27	0.30262	0.528598
Decoy112	2065.27	29	0.66549	0.758821
Decoy113	2062.23	11	0.42694	0.482238
Decoy114	2072.26	32	0.534855	0.722779
Decoy115	2081.21	9	0.42171	0.35468
Decoy116	2082.27	10	0.292125	0.55484
Decoy117	2080.23	4	0.31105	0.33661
Decoy118	2088.4	14	0.521075	0.573735
Decoy119	2081.25	3	0.17767	0.176203
Decoy12	1381.98	45	0.27898	0.327237
Decoy120	2096.27	7	0.62157	0.628907
Decoy121	2088.29	9	0.39776	0.560007
Decoy122	2096.25	4	0.3124	0.50076
Decoy123	2109.26	21	0.29724	0.482082
Decoy124	2114.28	10	0.407495	0.445593
Decoy125	2120.29	7	0.6157	0.731919
Decoy126	2120.26	6	0.752445	1.0145
Decoy127	2130.28	6	0.50044	0.573055
Decoy128	2136.26	4	0.824545	0.760212
Decoy129	2146.27	11	0.21209	0.378589
Decoy13	1390.99	40	0.62274	0.544449
Decoy130	2146.19	7	0.28814	0.340787
Decoy131	2154.29	3	0.26009	0.523873
Decoy132	2145.31	8	0.447265	0.450529
Decoy133	2161.25	3	0.6396	0.664703
Decoy134	2156.27	9	0.3404	0.336778
Decoy135	2161.28	8	0.465525	0.544813
Decoy136	2169.3	5	0.28795	0.316066
Decoy137	2170.25	16	0.337295	0.386066
Decoy138	2169.27	5	0.76568	0.750572
Decoy139	2182.3	9	0.29899	0.418459
Decoy14	1399.01	35	0.25137	0.330221
Decoy140	2194.22	6	0.187045	0.411753
Decoy141	2201.24	10	0.27287	0.541476
Decoy142	2202.28	22	0.57747	0.58508
Decoy143	2196.3	22	0.265335	0.358038
Decoy144	2198.29	77	0.67044	0.744163
Decoy145	2209.33	26	0.46253	0.511542
Decoy146	2218.27	11	0.26712	0.399602
Decoy147	2217.29	15	0.51649	0.604317
Decoy148	2208.31	13	0.44286	0.513943
Decoy149	2228.32	15	0.35732	0.576009
Decoy15	1416.01	25	0.35386	0.479299
Decoy150	2224.29	30	0.686455	0.770192
Decoy151	2233.31	25	0.7118	0.776567
Decoy152	2244.32	17	0.49197	0.542625
Decoy153	2234.32	15	0.66852	0.733229
Decoy154	2249.28	4	0.32864	0.512707
Decoy155	2253.3	5	0.43927	0.627896
Decoy156	2251.3	13	0.36287	0.357554
Decoy157	2259.32	8	0.342705	0.318848
Decoy158	2255.34	69	0.29277	0.473321
Decoy159	2267.35	25	0.2634	0.368786
Decoy16	1431	9	0.2222	0.36514
Decoy160	2274.31	8	0.389125	0.45869
Decoy161	2276.33	18	0.42043	0.522982
Decoy162	2277.29	20	0.566235	0.91171
Decoy163	2286.35	58	1.23681	1.15529
Decoy164	2281.31	6	0.577545	0.576205
Decoy165	2284.33	36	1.31988	1.24253
Decoy166	2290.34	12	0.46323	0.609372
Decoy167	2299.37	6	0.634565	0.572868
Decoy168	2299.31	5	2.22348	2.2418
Decoy169	2302.32	13	1.1232	0.998701
Decoy17	1451.03	17	0.31591	0.422453
Decoy170	2318.34	3	0.43228	0.418763
Decoy171	2307.36	18	0.644545	0.682879
Decoy172	2324.3	2	0.399075	0.399075
Decoy173	2324.32	3	0.2419	0.282263
Decoy174	2318.37	42	0.928385	0.855891
Decoy175	2329.34	11	1.4544	0.996357
Decoy176	2330.36	11	0.52263	0.515839
Decoy177	2341.34	25	0.30215	0.349051
Decoy178	2339.35	17	0.60675	0.655024
Decoy179	2349.39	12	0.613935	0.633988
Decoy18	1465.03	18	0.286485	0.398718
Decoy180	2354.29	8	0.232085	0.307859
Decoy181	2357.33	10	0.269235	0.379478
Decoy182	2354.35	3	0.2649	0.319213
Decoy183	2356.35	13	0.24917	0.348022
Decoy184	2355.37	12	0.249035	0.263826
Decoy185	2369.27	4	0.571275	0.532183
Decoy186	2369.36	3	0.4669	0.393697
Decoy187	2369.38	2	0.752125	0.752125
Decoy188	2375.33	6	0.29345	0.279982
Decoy189	2373.49	11	0.50119	0.564168
Decoy19	1485.97	16	0.296385	0.341519
Decoy190	2380.35	3	0.25977	0.254037
Decoy191	2381.38	4	0.417665	0.461187
Decoy192	2397.65	18	0.25266	0.338934
Decoy193	2395.34	10	0.376855	0.472308
Decoy194	2386.36	2	0.547795	0.547795
Decoy195	2397.36	4	0.48929	0.51323
Decoy196	2396.38	19	0.29852	0.376659
Decoy197	2403.37	6	0.23573	0.277855
Decoy198	2401.34	10	0.387235	0.613147
Decoy199	2421.35	5	0.29282	0.268534
Decoy2	1042.88	25	0.26861	0.403399
Decoy20	1506.06	7	0.67199	0.737366
Decoy200	2418.37	1	0.28943	0.28943
Decoy201	2412.39	8	0.271865	0.305343
Decoy202	2419.35	5	0.2704	0.35758
Decoy203	2438.37	2	0.32224	0.32224
Decoy204	2428.39	5	0.31449	0.362544
Decoy205	2438.38	1	0.28582	0.28582
Decoy206	2447.4	8	0.31656	0.380214
Decoy207	2444.42	10	0.27454	0.303447
Decoy208	2447.36	3	0.41777	0.415413
Decoy209	2445.38	5	0.22179	0.393264
Decoy21	1511.04	17	0.20075	0.262029
Decoy210	2452.38	7	0.28557	0.384661
Decoy211	2464.4	3	0.33749	0.409777
Decoy212	2464.42	9	0.33231	0.326591
Decoy213	2462.36	4	0.543735	0.516842
Decoy214	2472.38	1	0.29526	0.29526
Decoy215	2470.43	23	1.47841	1.2621
Decoy216	2472.39	4	0.42692	0.58461
Decoy217	2470.41	2	0.3763	0.3763
Decoy218	2484.37	5	0.47458	0.608778
Decoy219	2484.42	4	0.40395	0.419268
Decoy22	1530.99	9	0.35021	0.525971
Decoy220	2489.39	6	0.427755	0.392872
Decoy221	2493.39	9	0.66978	0.683519
Decoy222	2484.41	4	0.598345	0.66984
Decoy223	2500.45	7	0.45985	0.515974
Decoy224	2502.37	6	0.2682	0.358902
Decoy225	2504.39	12	0.769685	0.749678
Decoy227	2511.4	4	0.32263	0.359113
Decoy228	2511.42	4	0.39643	0.41506
Decoy229	2519.44	15	0.57531	0.526875
Decoy23	1527.03	5	0.23124	0.261646
Decoy230	2525.35	8	0.29503	0.423206
Decoy231	2519.38	2	0.494335	0.494335
Decoy232	2519.4	3	0.58262	0.505507
Decoy233	2518.4	2	0.382705	0.382705
Decoy234	2535.42	11	0.47535	0.476168
Decoy235	2535.44	10	0.44746	0.429668
Decoy236	2534.38	7	0.30767	0.313419
Decoy237	2543.4	8	0.24443	0.292268
Decoy238	2533.4	3	0.60488	0.57179
Decoy239	2550.41	2	0.210025	0.210025
Decoy24	1545.05	25	0.30883	0.369471
Decoy240	2550.44	2	0.436875	0.436875
Decoy241	2541.43	4	0.35109	0.360038
Decoy242	2550.41	3	0.24275	0.30964
Decoy243	2548.39	3	0.23126	0.214923
Decoy244	2558.41	2	0.1926	0.1926
Decoy245	2562.43	5	0.24842	0.320098
Decoy246	2557.43	7	0.20966	0.357974
Decoy247	2558.45	17	0.23794	0.263354
Decoy248	2577.4	6	0.392035	0.373555
Decoy249	2576.43	82	0.85352	0.776452
Decoy25	1550.99	25	0.42953	0.618226
Decoy250	2579.45	43	0.37379	0.479883
Decoy251	2589.46	24	0.362685	0.400711
Decoy252	2593.42	8	0.204535	0.247989
Decoy253	2600.44	25	0.36888	0.428916
Decoy254	2599.44	2	0.285345	0.285345
Decoy255	2607.46	5	0.28457	0.271328
Decoy256	2609.45	9	0.30195	0.439071
Decoy257	2599.48	9	0.3668	0.37972
Decoy258	2608.41	4	0.244925	0.250103
Decoy259	2618.43	9	0.41182	0.383003
Decoy26	1552.03	14	0.230595	0.735854
Decoy260	2624.45	2	0.355815	0.355815
Decoy261	2617.47	30	0.80686	0.863339
Decoy262	2632.43	1	0.46825	0.46825
Decoy263	2626.48	11	0.5446	0.462696
Decoy266	2639.5	2	0.36963	0.36963
Decoy267	2655.43	2	1.08396	1.08396
Decoy268	2655.45	1	0.81612	0.81612
Decoy269	2657.44	2	0.5426	0.5426
Decoy27	1556.04	20	0.32383	0.334135
Decoy270	2649.46	2	0.43692	0.43692
Decoy271	2663.46	14	0.39316	0.412391
Decoy272	2666.48	4	0.43523	0.3997
Decoy273	2662.5	5	0.46455	0.537088
Decoy275	2666.46	1	0.39663	0.39663
Decoy276	2671.46	7	0.26156	0.459561
Decoy277	2672.47	2	0.34778	0.34778
Decoy278	2673.49	2	0.2217	0.2217
Decoy279	2679.4	4	0.66752	0.734878
Decoy28	1562.07	11	0.28572	0.4576
Decoy280	2687.44	14	0.32203	0.427381
Decoy281	2679.46	4	0.50663	0.546427
Decoy282	2689.45	4	0.33124	0.314032
Decoy283	2688.47	6	0.317785	0.28957
Decoy284	2687.47	6	0.568775	0.554583
Decoy285	2696.49	1	0.31338	0.31338
Decoy286	2695.45	4	0.4351	0.573003
Decoy287	2710.45	1	0.46582	0.46582
Decoy288	2707.47	5	0.20695	0.415336
Decoy289	2714.49	5	0.25416	0.254204
Decoy29	1569.21	17	0.48015	0.659666
Decoy290	2713.48	5	0.41996	0.43216
Decoy291	2719.46	5	0.55487	0.546576
Decoy292	2726.48	3	0.38646	0.84455
Decoy293	2720.48	1	0.22051	0.22051
Decoy294	2744.46	6	0.155775	0.16409
Decoy295	2737.48	1	0.22132	0.22132
Decoy296	2751.49	4	0.177485	0.282507
Decoy297	2746.51	7	0.35757	0.42914
Decoy298	2750.51	1	0.13201	0.13201
Decoy3	1067.87	28	0.41452	0.480268
Decoy30	1575.06	29	0.24973	0.287932
Decoy300	2762.49	1	0.37567	0.37567
Decoy301	2760.51	2	0.2922	0.2922
Decoy302	2760.5	1	0.27592	0.27592
Decoy303	2761.53	6	0.485325	0.458688
Decoy304	2769.47	5	0.14683	0.342344
Decoy305	2781.48	2	0.87733	0.87733
Decoy306	2779.5	11	0.38723	0.452445
Decoy307	2784.52	6	0.39046	0.421802
Decoy308	2792.46	2	1.04974	1.04974
Decoy309	2802.48	4	0.250945	0.281073
Decoy31	1593.01	5	0.25999	0.374432
Decoy310	2794.5	5	0.39765	0.39939
Decoy311	2795.5	5	0.50497	0.455986
Decoy312	2801.52	1	0.34125	0.34125
Decoy313	2801.52	3	0.66666	0.516947
Decoy314	2809.54	1	0.16686	0.16686
Decoy315	2801.53	7	0.48754	0.533521
Decoy316	2803.56	8	0.82515	0.799156
Decoy317	2812.5	11	0.51419	0.552193
Decoy318	2818.49	14	0.14712	0.408765
Decoy319	2810.51	1	0.79167	0.79167
Decoy32	1586.06	10	0.432955	0.48465
Decoy320	2828.51	4	0.427835	0.520522
Decoy321	2819.53	1	0.15998	0.15998
Decoy322	2818.55	8	0.585035	0.599219
Decoy323	2826.49	3	0.37031	0.448767
Decoy324	2824.51	9	0.30182	0.403843
Decoy325	2833.53	9	0.54285	0.565898
Decoy326	2835.55	4	0.281635	0.639285
Decoy327	2842.45	2	0.32474	0.32474
Decoy328	2840.5	4	0.379135	0.397128
Decoy329	2849.51	5	0.33404	0.420034
Decoy33	1598.07	25	0.30798	0.332019
Decoy330	2852.53	2	0.45757	0.45757
Decoy331	2856.52	3	0.33122	0.27764
Decoy332	2858.54	8	0.399875	0.554911
Decoy333	2871.5	6	0.434045	0.449202
Decoy334	2867.52	5	0.5223	0.414732
Decoy335	2870.54	93	0.38918	0.442711
Decoy336	2871.54	9	0.68194	0.877354
Decoy337	2882.52	7	0.18304	0.377714
Decoy338	2884.54	3	0.88637	0.902473
Decoy339	2883.53	4	0.33592	0.35645
Decoy34	1604.09	13	0.29063	0.380932
Decoy340	2899.55	2	0.640345	0.640345
Decoy341	2890.57	8	0.861835	0.69095
Decoy342	2909.53	1	2.08765	2.08765
Decoy343	2906.55	4	0.367685	0.388088
Decoy344	2914.55	1	1.01351	1.01351
Decoy345	2914.57	3	0.33375	0.32532
Decoy346	2916.56	3	0.16894	0.214887
Decoy347	2916.53	2	0.28433	0.28433
Decoy348	2927.54	1	0.92322	0.92322
Decoy349	2929.56	6	0.31281	0.340037
Decoy35	1619.09	8	0.305785	0.434549
Decoy351	2927.58	8	0.206245	0.528118
Decoy352	2942.52	2	0.954495	0.954495
Decoy353	2938.54	4	0.36695	0.53671
Decoy354	2941.54	2	0.316385	0.316385
Decoy355	2947.56	1	0.21695	0.21695
Decoy356	2940.58	2	0.41047	0.41047
Decoy357	2948.57	5	0.31546	0.489412
Decoy358	2958.59	34	0.23034	0.239776
Decoy359	2955.59	5	0.28843	0.32701
Decoy36	1631.08	12	0.50647	0.690754
Decoy360	2954.54	1	0.6764	0.6764
Decoy361	2954.56	2	0.438375	0.438375
Decoy363	2955.57	1	0.20937	0.20937
Decoy364	2964.57	1	2.69256	2.69256
Decoy365	2970.59	3	0.33696	0.32908
Decoy366	2974.61	4	0.205365	0.336405
Decoy367	2974.53	1	0.31051	0.31051
Decoy368	2970.55	4	0.28673	0.34602
Decoy37	1653.11	8	0.54292	0.762715
Decoy370	2981.57	4	0.21723	0.222395
Decoy371	2979.56	4	0.394225	0.372252
Decoy372	2988.58	4	0.273965	0.277825
Decoy373	2980.6	6	0.337135	0.449938
Decoy374	2987.56	5	0.28804	0.450102
Decoy375	2996.56	5	0.31989	0.70705
Decoy376	3005.58	8	0.51124	0.63945
Decoy377	2995.58	3	0.43816	0.38331
Decoy378	2997.6	1	0.12018	0.12018
Decoy379	3004.5	4	0.3164	0.40232
Decoy38	1673.11	8	0.3142	0.505519
Decoy381	3017.61	10	0.561015	0.525863
Decoy383	3014.58	1	0.47301	0.47301
Decoy384	3011.57	3	0.14829	0.677487
Decoy385	3014.59	5	0.52627	0.796874
Decoy386	3020.62	11	0.63932	0.771826
Decoy387	3030.57	3	0.30078	0.398437
Decoy388	3040.59	4	0.45714	0.521315
Decoy389	3036.61	2	0.30543	0.30543
Decoy39	1688.11	25	0.21584	0.313649
Decoy390	3045.58	3	1.08064	1.06329
Decoy391	3061.58	3	0.15485	0.38847
Decoy392	3057.6	4	0.583825	0.63522
Decoy393	3052.63	10	0.24538	0.369717
Decoy394	3059.56	8	0.418165	0.436505
Decoy395	3072.58	8	0.282985	0.31942
Decoy396	3075.6	8	0.433965	0.46767
Decoy397	3076.62	2	1.07869	1.07869
Decoy398	3076.62	1	0.83643	0.83643
Decoy399	3094.59	1	0.23628	0.23628
Decoy4	1096.9	51	0.46965	0.4686
Decoy40	1688.04	12	0.248655	0.470986
Decoy400	3085.62	3	0.34587	0.535683
Decoy401	3092.61	1	1.04088	1.04088
Decoy402	3088.64	3	0.27999	0.23462
Decoy403	3102.63	1	0.16728	0.16728
Decoy404	3092.65	3	0.19486	0.286677
Decoy405	3104.59	2	0.30031	0.30031
Decoy406	3108.59	6	0.494485	0.72545
Decoy407	3102.61	1	0.17781	0.17781
Decoy408	3104.63	2	0.345515	0.345515
Decoy409	3119.63	2	0.158955	0.158955
Decoy41	1691.09	20	0.305535	0.424989
Decoy410	3117.65	6	0.443615	0.508248
Decoy411	3117.59	8	0.53683	0.681048
Decoy412	3119.6	4	0.364495	0.373503
Decoy414	3134.62	3	0.62596	0.644413
Decoy415	3128.64	5	0.26021	0.380204
Decoy416	3132.64	13	0.30406	0.52823
Decoy417	3127.66	11	0.23257	0.400121
Decoy418	3142.6	2	0.375755	0.375755
Decoy419	3134.62	1	0.19695	0.19695
Decoy42	1700.1	15	0.21243	0.26889
Decoy420	3149.62	2	0.8695	0.8695
Decoy421	3145.62	2	0.213385	0.213385
Decoy422	3148.64	6	0.23782	0.230262
Decoy423	3145.66	5	0.73039	1.18693
Decoy424	3161.62	8	0.3599	0.653974
Decoy425	3163.6	2	0.434625	0.434625
Decoy426	3163.62	1	0.75041	0.75041
Decoy427	3158.64	8	0.653945	1.05291
Decoy428	3167.63	10	0.319725	0.482913
Decoy429	3163.65	4	1.35827	1.60934
Decoy43	1697.12	15	0.48463	0.542699
Decoy430	3176.66	5	0.37742	0.404192
Decoy431	3181.61	6	0.4676	0.62719
Decoy432	3173.63	1	0.77445	0.77445
Decoy433	3173.63	2	0.694195	0.694195
Decoy434	3184.65	3	0.63776	0.58932
Decoy435	3186.67	11	0.38534	0.514061
Decoy436	3200.64	10	0.2374	0.417267
Decoy437	3198.66	6	0.344715	0.329702
Decoy438	3208.64	7	0.32914	0.469881
Decoy439	3214.69	3	0.25865	0.516733
Decoy44	1707.08	19	0.21265	0.349851
Decoy441	3221.66	3	0.29994	0.30883
Decoy442	3218.65	6	0.42222	0.675445
Decoy443	3219.68	3	0.75626	0.716657
Decoy444	3220.67	2	1.64226	1.64226
Decoy445	3238.63	1	0.99465	0.99465
Decoy446	3233.65	8	0.26873	0.424865
Decoy447	3234.67	12	0.2688	0.354475
Decoy448	3241.67	3	0.42492	0.556273
Decoy449	3238.69	15	0.4955	0.525927
Decoy45	1708.13	12	0.41134	0.408067
Decoy450	3237.69	2	0.356735	0.356735
Decoy451	3247.65	4	0.317955	0.393418
Decoy452	3256.67	5	0.99465	0.888992
Decoy453	3257.69	9	1.15429	1.01964
Decoy454	3263.68	6	0.53287	0.593732
Decoy455	3265.7	6	0.82671	0.77472
Decoy456	3271.64	1	0.12774	0.12774
Decoy457	3274.66	2	1.23046	1.23046
Decoy458	3265.68	2	1.01923	1.01923
Decoy459	3280.66	1	0.61994	0.61994
Decoy46	1724.1	11	0.33595	0.344617
Decoy460	3280.68	2	0.93725	0.93725
Decoy461	3281.7	4	0.286875	0.306283
Decoy462	3278.69	2	0.56074	0.56074
Decoy463	3272.72	7	0.47842	0.632306
Decoy464	3278.66	4	0.734075	0.753245
Decoy465	3289.68	2	0.79321	0.79321
Decoy466	3296.67	3	0.78186	0.6808
Decoy467	3288.69	2	0.25023	0.25023
Decoy469	3312.65	1	0.8149	0.8149
Decoy47	1717.26	9	0.2459	0.383099
Decoy470	3305.67	3	0.41017	0.34883
Decoy471	3304.67	5	0.47155	0.545748
Decoy472	3312.69	2	0.18074	0.18074
Decoy473	3303.71	10	0.43141	0.662319
Decoy474	3322.72	4	0.642845	0.610158
Decoy475	3324.67	2	0.75716	0.75716
Decoy476	3331.68	6	0.390895	0.540222
Decoy477	3328.7	1	0.60812	0.60812
Decoy478	3337.68	6	0.942275	1.03619
Decoy479	3348.7	6	0.292415	0.344195
Decoy48	1716.12	12	0.19016	0.30082
Decoy480	3344.72	7	0.28841	0.451947
Decoy481	3352.69	10	0.63449	0.818062
Decoy482	3363.67	2	0.78409	0.78409
Decoy483	3360.7	6	0.19473	0.225368
Decoy484	3367.72	6	0.445845	0.429632
Decoy485	3370.71	5	0.21784	0.486976
Decoy486	3361.73	6	0.51325	0.686358
Decoy487	3370.69	3	0.29613	0.386773
Decoy488	3380.69	2	1.13902	1.13902
Decoy489	3385.71	3	0.28708	0.46508
Decoy49	1738.07	8	0.275575	0.428881
Decoy490	3379.71	26	0.26156	0.256388
Decoy491	3379.73	6	0.24043	0.292875
Decoy492	3380.73	6	0.35133	0.394165
Decoy493	3396.75	22	0.263725	0.422312
Decoy494	3393.69	6	0.550055	0.637328
Decoy495	3392.71	6	0.487985	0.652203
Decoy496	3394.73	1	0.8695	0.8695
Decoy497	3403.72	6	0.305885	0.529198
Decoy498	3410.74	5	0.37483	0.46718
Decoy499	3409.7	3	0.52929	0.849127
Decoy5	1209.93	33	0.28259	0.406313
Decoy50	1730.11	10	0.30393	0.368737
Decoy500	3418.72	1	0.87246	0.87246
Decoy501	3417.72	3	0.17329	0.275
Decoy502	3411.74	6	0.217465	0.387265
Decoy503	3419.72	2	0.53984	0.53984
Decoy504	3417.74	1	0.80692	0.80692
Decoy506	3434.72	1	0.60085	0.60085
Decoy507	3433.74	4	1.0151	1.09812
Decoy508	3435.71	2	0.3927	0.3927
Decoy51	1740.13	12	0.30367	0.373737
Decoy510	3438.75	4	0.207735	0.213805
Decoy511	3441.75	2	0.76266	0.76266
Decoy512	3435.77	11	0.24876	0.342043
Decoy513	3456.69	4	0.47644	0.435333
Decoy515	3460.73	9	0.27238	0.442373
Decoy516	3453.75	4	0.294985	0.283587
Decoy517	3452.74	6	0.62373	0.617455
Decoy518	3458.77	4	0.530945	0.554688
Decoy519	3475.72	9	0.56539	0.557213
Decoy52	1741.15	7	0.5937	0.549731
Decoy520	3468.74	3	0.22887	0.598393
Decoy521	3465.76	3	0.32976	0.860483
Decoy522	3492.74	4	0.19766	0.26068
Decoy523	3484.76	1	0.17933	0.17933
Decoy524	3506.73	3	0.36461	0.37604
Decoy525	3506.75	3	0.82653	1.04178
Decoy526	3509.73	3	0.59639	1.00113
Decoy527	3507.75	2	0.640995	0.640995
Decoy528	3510.75	10	0.365005	0.452034
Decoy529	3512.77	2	0.438325	0.438325
Decoy53	1745.07	10	0.38699	0.553246
Decoy530	3511.77	1	0.39319	0.39319
Decoy531	3511.79	8	0.626095	0.764816
Decoy532	3530.73	7	1.49189	1.12756
Decoy533	3526.75	4	0.549755	0.895317
Decoy534	3527.77	4	0.496195	0.65449
Decoy535	3528.76	1	0.20442	0.20442
Decoy537	3532.78	13	0.39754	0.389603
Decoy538	3546.74	6	0.27406	0.362515
Decoy539	3548.76	4	0.249815	0.357942
Decoy54	1745.11	10	0.393025	0.443771
Decoy540	3541.76	7	0.28725	0.759464
Decoy541	3548.78	4	0.373525	0.560755
Decoy542	3546.78	1	0.34814	0.34814
Decoy543	3547.8	15	0.3288	0.344514
Decoy544	3556.74	4	0.5154	0.545205
Decoy545	3565.76	5	0.26771	0.30328
Decoy546	3562.78	3	1.27913	1.0642
Decoy547	3562.77	3	0.31295	0.29828
Decoy55	1757.12	14	0.250575	0.277071
Decoy550	3573.8	1	0.73188	0.73188
Decoy551	3570.77	2	0.49992	0.49992
Decoy552	3573.79	1	0.2856	0.2856
Decoy553	3579.77	2	0.371965	0.371965
Decoy554	3579.79	2	1.01201	1.01201
Decoy555	3582.81	1	0.21747	0.21747
Decoy556	3604.76	5	0.50667	0.574558
Decoy557	3601.78	36	0.42611	0.672867
Decoy558	3596.81	7	0.29289	0.440869
Decoy559	3606.8	4	0.47584	0.552115
Decoy56	1760.14	8	0.383535	0.481259
Decoy560	3618.78	2	0.223645	0.223645
Decoy561	3615.8	4	0.624635	0.779238
Decoy562	3619.8	2	0.56044	0.56044
Decoy563	3632.77	11	0.3142	0.42813
Decoy564	3634.8	2	0.284545	0.284545
Decoy565	3629.82	15	0.52076	0.508081
Decoy566	3655.79	1	0.23019	0.23019
Decoy567	3652.81	6	0.609155	0.645008
Decoy568	3659.81	1	1.01355	1.01355
Decoy569	3652.81	1	0.18416	0.18416
Decoy57	1778.14	8	0.336215	0.371488
Decoy570	3655.83	2	0.26368	0.26368
Decoy571	3659.85	4	0.49744	0.515162
Decoy572	3669.78	1	0.64835	0.64835
Decoy573	3673.79	1	0.16045	0.16045
Decoy574	3676.81	8	0.499475	0.570841
Decoy576	3669.83	1	0.53609	0.53609
Decoy577	3667.82	16	0.48341	0.539654
Decoy578	3692.8	2	0.59245	0.59245
Decoy579	3688.82	4	0.562585	0.7264
Decoy58	1795.13	30	0.4435	0.698258
Decoy580	3685.82	3	0.36654	0.39704
Decoy582	3709.8	3	0.28892	0.50489
Decoy583	3700.82	2	1.15011	1.15011
Decoy584	3701.81	6	0.52052	0.567343
Decoy585	3701.84	1	0.28517	0.28517
Decoy587	3710.81	2	0.31046	0.31046
Decoy588	3708.83	7	0.22334	0.370949
Decoy59	1802.15	8	0.324475	0.37771
Decoy590	3730.81	8	0.27174	0.320117
Decoy591	3729.83	1	0.49849	0.49849
Decoy592	3731.85	4	0.274805	0.276778
Decoy593	3730.87	11	0.87765	0.782738
Decoy594	3733.43	33	0.30432	0.324161
Decoy595	3745.82	2	0.307385	0.307385
Decoy597	3743.86	4	0.47153	0.643737
Decoy598	3762.82	5	0.44405	0.726608
Decoy599	3758.84	1	0.22836	0.22836
Decoy6	1228.92	47	0.34212	0.333597
Decoy60	1798.17	7	0.3126	0.418394
Decoy600	3762.86	5	0.37761	0.419298
Decoy601	3767.85	4	0.71396	0.70492
Decoy602	3780.83	3	1.11832	0.872627
Decoy603	3783.85	12	0.535865	0.661657
Decoy604	3776.87	7	0.44641	0.576349
Decoy605	3798.83	6	0.358425	0.57854
Decoy606	3799.85	2	0.23906	0.23906
Decoy607	3805.84	5	1.26846	1.1052
Decoy608	3799.87	2	0.356795	0.356795
Decoy609	3801.86	2	0.668555	0.668555
Decoy61	1821.17	13	0.66437	0.6831
Decoy610	3804.88	4	0.209945	0.2136
Decoy611	3801.88	2	0.41676	0.41676
Decoy612	3819.82	4	0.298245	0.328695
Decoy613	3817.84	5	0.38341	0.448216
Decoy614	3823.86	9	0.20437	0.207023
Decoy616	3821.88	2	0.63398	0.63398
Decoy617	3834.86	4	0.744505	0.875688
Decoy618	3839.85	1	0.1826	0.1826
Decoy619	3839.88	2	0.27689	0.27689
Decoy62	1827.16	8	0.552615	0.639415
Decoy620	3835.87	9	0.26127	0.396247
Decoy621	3832.89	2	0.337905	0.337905
Decoy622	3847.91	1	0.13996	0.13996
Decoy623	3853.85	4	0.165135	0.39981
Decoy624	3856.87	4	0.18264	0.224072
Decoy625	3858.87	4	1.13453	1.05953
Decoy626	3848.89	10	0.5022	0.579395
Decoy627	3853.89	6	0.296455	0.293097
Decoy628	3869.86	3	0.27446	0.26508
Decoy629	3878.89	4	0.25038	0.27287
Decoy63	1845.14	8	0.3105	0.336235
Decoy630	3873.91	1	0.98191	0.98191
Decoy632	3892.88	4	0.309975	0.365532
Decoy633	3887.9	2	0.609565	0.609565
Decoy634	3892.92	3	0.2682	0.39048
Decoy635	3902.88	4	0.41515	0.447012
Decoy636	3912.9	1	1.05974	1.05974
Decoy638	3930.91	4	0.198475	0.192105
Decoy639	3943.89	1	0.45975	0.45975
Decoy64	1855.16	10	0.341535	0.54506
Decoy640	3934.91	9	0.64661	0.599223
Decoy641	3950.9	1	1.57282	1.57282
Decoy642	3950.92	3	0.93203	0.773307
Decoy643	3951.94	2	0.50301	0.50301
Decoy645	3960.9	3	0.59101	0.635687
Decoy646	3960.9	10	0.52578	0.533377
Decoy647	3960.92	4	0.522235	0.447682
Decoy648	3963.92	3	0.62479	0.955253
Decoy649	3964.94	4	0.269555	0.429147
Decoy65	1863.1	9	0.14512	0.322023
Decoy650	3966.93	2	0.630285	0.630285
Decoy651	3981.9	1	0.26354	0.26354
Decoy653	3986.93	5	0.43875	0.645648
Decoy654	3983.95	2	0.864395	0.864395
Decoy659	4004.93	6	0.347525	0.391363
Decoy66	1860.11	6	1.27637	1.19813
Decoy660	4005.95	18	0.3148	0.304431
Decoy661	4019.9	1	0.61762	0.61762
Decoy662	4020.92	8	0.522525	0.576685
Decoy663	4020.94	6	0.2895	0.390742
Decoy664	4036.92	4	0.32799	0.363918
Decoy665	4040.94	6	0.46523	0.771308
Decoy666	4034.96	4	0.418535	0.429672
Decoy667	4050.91	1	0.46878	0.46878
Decoy668	4056.93	1	0.31964	0.31964
Decoy67	1859.14	19	0.29766	0.558671
Decoy670	4089.94	2	0.366915	0.366915
Decoy671	4091.96	12	0.40516	0.48008
Decoy672	4096	4	0.49368	0.416312
Decoy673	4112.94	1	0.48077	0.48077
Decoy674	4110.96	3	0.24044	0.45928
Decoy675	4108.95	2	0.572065	0.572065
Decoy676	4109.98	1	0.1945	0.1945
Decoy677	4108	6	0.401005	0.480087
Decoy678	4121.93	14	0.67253	0.575003
Decoy679	4129.95	2	0.832865	0.832865
Decoy68	1854.19	23	0.34149	0.397143
Decoy680	4132.99	1	0.27195	0.27195
Decoy682	4143.96	1	0.6336	0.6336
Decoy683	4143.99	2	0.25228	0.25228
Decoy684	4162.96	4	0.272155	0.368032
Decoy685	4165.98	2	1.44232	1.44232
Decoy686	4162	3	0.56137	0.565267
Decoy687	4186.96	8	0.639795	0.637595
Decoy688	4183.98	7	0.4917	0.618401
Decoy69	1868.16	12	0.440675	0.618275
Decoy690	4180.02	5	0.5288	0.662196
Decoy691	4201.97	2	0.300215	0.300215
Decoy692	4205.99	2	0.28397	0.28397
Decoy693	4200.01	2	0.34863	0.34863
Decoy694	4235	3	1.32818	0.93471
Decoy695	4241.02	4	0.57904	0.620012
Decoy696	4236.04	3	0.54099	0.531753
Decoy697	4260	2	0.25286	0.25286
Decoy698	4260.99	5	0.35429	0.52576
Decoy699	4255.02	1	0.42746	0.42746
Decoy7	1253.95	30	0.27492	0.376859
Decoy70	1860.18	3	0.48831	0.541993
Decoy700	4256.03	3	1.51064	1.49588
Decoy701	4265.99	2	0.39734	0.39734
Decoy702	4269.01	5	0.45123	0.471366
Decoy703	4284.02	2	0.854955	0.854955
Decoy704	4318.02	4	0.29336	0.423488
Decoy705	4318.04	3	0.3284	0.33779
Decoy706	4317.06	4	0.30031	0.486485
Decoy707	4312.05	1	0.21957	0.21957
Decoy708	4331.01	4	0.296495	0.326753
Decoy709	4322.03	4	0.26609	0.296108
Decoy71	1877.05	4	0.260865	0.32152
Decoy710	4328.06	2	0.312265	0.312265
Decoy711	4347.03	2	0.506785	0.506785
Decoy712	4352.05	1	0.14033	0.14033
Decoy713	4387.03	4	0.312855	0.358165
Decoy716	4387.1	1	0.69999	0.69999
Decoy717	4404.05	4	0.63407	0.63194
Decoy718	4406.09	6	0.31548	0.351095
Decoy719	4463.08	1	0.38668	0.38668
Decoy72	1877.13	2	0.334425	0.334425
Decoy720	4461.1	5	0.59915	0.561976
Decoy721	4474.07	1	0.3245	0.3245
Decoy722	4474.09	1	0.66046	0.66046
Decoy723	4477.1	1	0.70891	0.70891
Decoy724	4488.09	4	0.571165	0.518583
Decoy725	4527.09	1	0.22153	0.22153
Decoy726	4536.11	1	1.07995	1.07995
Decoy727	4541.11	1	0.55012	0.55012
Decoy728	4673.17	2	0.24077	0.24077
Decoy729	4692.17	1	0.17086	0.17086
Decoy73	1876.19	6	0.59431	0.901328
Decoy730	4764.19	1	1.0546	1.0546
Decoy731	4773.18	2	0.80943	0.80943
Decoy733	4916.24	2	0.403215	0.403215
Decoy734	4970.27	2	0.1861	0.1861
Decoy735	5114.32	1	0.2303	0.2303
Decoy736	5431.46	1	0.22848	0.22848
Decoy737	6447.85	15	1.32505	1.23458
Decoy738	6593.88	17	0.72421	0.843521
Decoy739	6739.94	8	0.5406	0.718158
Decoy74	1877.15	1	0.1837	0.1837
Decoy75	1878.17	12	0.39008	0.626395
Decoy76	1893.17	10	0.438955	0.524255
Decoy77	1885.19	14	0.305285	0.339816
Decoy78	1903.12	14	0.20557	0.248793
Decoy79	1894.17	8	0.27266	0.507434
Decoy8	1258.95	30	0.332615	0.489134
Decoy80	1902.18	10	0.256685	0.323307
Decoy81	1901.2	14	0.553125	0.627785
Decoy82	1911.16	32	0.488775	0.672042
Decoy83	1916.21	9	0.21976	0.302648
Decoy84	1921.18	18	0.34873	0.478315
Decoy85	1917.2	22	0.292115	0.390904
Decoy86	1933.19	22	0.30158	0.507766
Decoy87	1951.21	9	0.28314	0.312098
Decoy88	1953.23	20	0.502795	0.577731
Decoy89	1960.19	5	0.69582	0.68421
Decoy9	1311.98	33	0.28475	0.35561
Decoy90	1964.2	9	0.23567	0.445611
Decoy91	1960.22	4	0.444905	0.700265
Decoy92	1980.08	7	1.28001	0.941727
Decoy93	1979.22	12	0.76491	0.761264
Decoy94	2000.2	9	0.20929	0.337379
Decoy95	1999.21	8	0.235565	0.242447
Decoy96	2005.13	14	0.221415	0.386227
Decoy97	2000.25	7	0.43825	0.461281
Decoy98	2009.19	6	0.31139	0.418482
Decoy99	2007.21	6	0.44652	0.499233
N(NH((HEX&phosphate))(H(NH)(NH)))(F)	1848.61	8	0.307395	0.334836
N(NH(HN(HEX&n-acetyl&sulfate))(H))(F)	1524.49	28	0.375485	0.422565
N(NH(HN(HEX&n-acetyl&sulfate))(HH))(F)	1686.54	43	0.31332	0.384741
N(NH(HN(HEX&n-acetyl&sulfate))(HHH))(F)	1848.6	17	0.45555	0.559841
N(NH(HN(HEX&n-acetyl&sulfate))(HN(HEX&n-acetyl&sulfate)))(F)	2010.61	11	0.46158	0.608145
N(NH(HN(HEX&n-acetyl&sulfate))(HN(HEX&sulfate)))(F)	1969.58	33	0.21993	0.377416
N(NH(HN(HEX&n-acetyl&sulfate))(HN))(F)	1727.57	40	0.25347	0.305097
N(NH(HN(HEX&n-acetyl&sulfate))(HNH))(F)	1889.62	20	0.23583	0.333092
N(NH(HN(HEX&n-acetyl&sulfate))(HNHS))(F)	2180.72	12	0.341255	0.404158
N(NH(HN(HEX&sulfate))(HNHS))(F)	2139.69	34	0.29736	0.41231
N(NH(HNH)((HEX&phosphate)))(F)	1483.47	27	0.26367	0.326166
N(NH(HNHNH(NON|a|keto|d&amino))(HN(F)(H)))(F)	2544.91	46	0.43382	0.472219
N(NH(HNHNH(NON|a|keto|d))(HN(F)(H)))(F)	2529.9	36	0.371855	0.430075
NNH(H(NHS)(N(HEX&sulfate)))(HNH)	2358.77	15	0.26246	0.361886
NNH(HN(HEX&n-acetyl&sulfate))(H)	1378.43	41	0.22838	0.373409
NNH(HN(HEX&n-acetyl&sulfate))(HH)	1540.49	43	0.25206	0.295969
NNH(HN(HEX&n-acetyl&sulfate))(HN(HEX&n-acetyl&sulfate))	1864.55	16	0.17716	0.215152
NNH(HN(HEX&n-acetyl&sulfate))(HN)	1581.51	37	0.33877	0.398185
NNH(HN(HEX&n-acetyl&sulfate))(HNH)	1743.57	34	0.344465	0.416731
NNH(HN(HEX&n-acetyl&sulfate))(HNHS)	2034.66	33	0.27544	0.378667
NNH(HN(HEX&sulfate))(HNHS)	1993.63	36	0.30024	0.417789
