# Supplementary material for: Large-scale Identification of N-linked Intact Glycopeptides in Human Serum using HILIC Enrichment and Spectral Library Search
Source: Mol Cell Proteomics. 2020 Feb 26;19(4):672–89. doi: 10.1074/mcp.RA119.001791 (PMC7124471; doi:10.1074/mcp.RA119.001791)
Supplement: Supplementary Table S16 [file 156056_1_supp_471937_q5c98y.xlsx]

## Sheet: all GPSM
QuerySpecName	LibSpecName	QueryPrecursorMH	LibPrecursorMH	Charge	Sequence	Modification	MassShift	GlycanMass	GlycanName	GlycoLoc	Motif	LibCandidateNum	MatchedYIonNum	MatchedYIonIntSum	MatchedPepIonNum	MatchedPepIonIntSum	DPS	PS	pMatchGlyco_Score	TargetDecoyHit	DPSIon	PSIon	ProteinAC	PreviousAminoAcid	LastTwoAminoAcid	StartPositions	FDR	GlycositeInProtein	DeltaM_pep	DeltaM_pep_ppm	pFindScore	AllProtein	PepCandidateNum	DeltaM_GlycoPep	DeltaM_GlycoPep_ppm
20190704_SL_Transferrin_GP.10176.10176.3.0.dta	169	3471.37	1266.56	3	LGJWSAMPSCK	7,Oxidation[M];10,Carbamidomethyl[C];	2204.81	2204.77	5-4-2-0-0	3	NXS	18	6	0.10094	11	0.15868	0.28298	3.87262	1.09587	T	b3+;b4+;b6+;b7+;y2+;y3+;y4+;y5+;y6+;y7+;y8+;Y0+;Y0+;Y1+;Y1+;Y2+;Y3+;	y4+;Y0+;Y1+;	sp|P02749|APOH_HUMAN	K	AS	251	0	253	-0.00052	-0.410242	6.67e-42	sp|P02749|APOH_HUMAN/tr|J3KS17|J3KS17_HUMAN	2	-0.03358	-9.67614
20190704_SL_Transferrin_GP.10324.10324.3.0.dta	43	3851.54	1603.68	3	QQQHLFGSJVTDCS	0,Gln->pyro-Glu[AnyN-termQ];13,Carbamidomethyl[C];	2247.86	2247.84	4-5-0-0-4	9	NXT	66	0	0	5	0.13608	0.1777	3.03379	0.53909	T	b4+;b6+;b7+;b9+;b10+;	b4+;b6+;	sp|P02787|TRFE_HUMAN	R	GN	622	0	630	-0.00436	-2.71709	1.99e-19	sp|P02787|TRFE_HUMAN	1	-0.02333	-6.05886
20190704_SL_Transferrin_GP.10325.10325.3.1.dta	39	3850.54	1660.7	3	QQQHLFGSJVTDCSG	0,Gln->pyro-Glu[AnyN-termQ];13,Carbamidomethyl[C];	2189.83	2189.8	4-4-1-0-3	9	NXT	64	0	0	5	0.0911	0.12523	2.05687	0.25759	T	b6+;b7+;b9+;b10+;b12+;	b6+;	sp|P02787|TRFE_HUMAN	R	NF	622	0	630	-0.00157	-0.944824	1.56e-15	sp|P02787|TRFE_HUMAN	1	-0.0358	-9.29976
20190704_SL_Transferrin_GP.10423.10423.3.0.dta	43	3867.55	1603.68	3	QQQHLFGSJVTDCS	0,Gln->pyro-Glu[AnyN-termQ];13,Carbamidomethyl[C];	2263.87	2263.83	5-5-0-0-3	9	NXT	58	0	0	4	0.12972	0.16272	3.8331	0.62373	T	b5+;b6+;b9+;b10+;	b5+;b6+;b10+;	sp|P02787|TRFE_HUMAN	R	GN	622	0	630	-0.00436	-2.71709	1.99e-19	sp|P02787|TRFE_HUMAN	1	-0.03478	-8.99504
20190704_SL_Transferrin_GP.10449.10449.3.0.dta	124	3721.47	2359.02	3	QQQHLFGSJVTDCSGNFCLF	13,Carbamidomethyl[C];18,Carbamidomethyl[C];	1362.45	1362.48	5-2-0-0-1	9	NXT	52	0	0	8	0.073	0.04662	2.0649	0.09628	T	b3+;b4+;b6+;b7+;b8+;b9+;b10+;b12+;	b6+;	sp|P02787|TRFE_HUMAN	R	RS	622	0	630	0.0024	1.01694	4.43e-14	sp|P02787|TRFE_HUMAN	2	0.03035	8.15765
20190704_SL_Transferrin_GP.10473.10473.3.1.dta	24	3713.49	1774.74	3	QQQHLFGSJVTDCSGN	0,Gln->pyro-Glu[AnyN-termQ];13,Carbamidomethyl[C];	1938.74	1938.71	3-5-1-0-1	9	NXT	24	0	0	7	0.10236	0.14617	2.05294	0.30008	T	b2+;b3+;b6+;b8+;b9+;b10+;y1+;	b3+;	sp|P02787|TRFE_HUMAN	R	FC	622	0	630	0.00072	0.405467	1.92e-18	sp|P02787|TRFE_HUMAN	2	-0.0327	-8.80805
20190704_SL_Transferrin_GP.10480.10480.3.0.dta	43	4028.56	1603.68	3	QQQHLFGSJVTDCS	0,Gln->pyro-Glu[AnyN-termQ];13,Carbamidomethyl[C];	2424.88	2424.87	6-5-1-0-1	9	NXT	30	0	0	4	0.12442	0.11526	3.8331	0.44181	T	b5+;b8+;b10+;b12+;	b5+;b10+;b12+;	sp|P02787|TRFE_HUMAN	R	GN	622	0	630	-0.00436	-2.71709	1.99e-19	sp|P02787|TRFE_HUMAN	1	-0.00896	-2.22467
20190704_SL_Transferrin_GP.10503.10503.3.1.dta	24	3714.49	1774.74	3	QQQHLFGSJVTDCSGN	0,Gln->pyro-Glu[AnyN-termQ];13,Carbamidomethyl[C];	1939.75	1939.73	3-5-0-0-3	9	NXT	30	0	0	4	0.15633	0.21207	3.03379	0.64337	T	b4+;b5+;b6+;y1+;	b4+;b5+;	sp|P02787|TRFE_HUMAN	R	FC	622	0	630	0.00072	0.405467	1.92e-18	sp|P02787|TRFE_HUMAN	2	-0.0164	-4.41632
20190704_SL_Transferrin_GP.10571.10571.3.0.dta	169	4127.59	1266.56	3	LGJWSAMPSCK	7,Oxidation[M];10,Carbamidomethyl[C];	2861.03	2861	6-5-3-0-0	3	NXS	36	2	0.16569	7	0.13714	0.25331	3.87262	0.98098	T	b7+;y2+;y4+;y5+;y6+;y7+;y8+;Y0+;Y1+;	y4+;Y0+;Y1+;	sp|P02749|APOH_HUMAN	K	AS	251	0	253	-0.00052	-0.410242	6.67e-42	sp|P02749|APOH_HUMAN/tr|J3KS17|J3KS17_HUMAN	2	-0.02495	-6.04614
20190704_SL_Transferrin_GP.10603.10603.3.0.dta	24	4012.56	1774.74	3	QQQHLFGSJVTDCSGN	0,Gln->pyro-Glu[AnyN-termQ];13,Carbamidomethyl[C];	2237.82	2237.78	7-4-1-0-0	9	NXT	44	0	0	4	0.18666	0.20057	4.53585	0.90976	T	b4+;b5+;b6+;b12+;	b4+;b5+;b6+;b12+;	sp|P02787|TRFE_HUMAN	R	FC	622	0	630	0.00072	0.405467	1.92e-18	sp|P02787|TRFE_HUMAN	2	-0.03666	-9.13851
20190704_SL_Transferrin_GP.10618.10618.3.0.dta	43	4029.59	1603.68	3	QQQHLFGSJVTDCS	0,Gln->pyro-Glu[AnyN-termQ];13,Carbamidomethyl[C];	2425.91	2425.89	6-5-0-0-3	9	NXT	52	0	0	5	0.1545	0.1872	3.8331	0.71756	T	b4+;b5+;b6+;b10+;b12+;	b4+;b5+;b10+;	sp|P02787|TRFE_HUMAN	R	GN	622	0	630	-0.00436	-2.71709	1.99e-19	sp|P02787|TRFE_HUMAN	1	-0.01802	-4.47302
20190704_SL_Transferrin_GP.10645.10645.3.0.dta	39	3705.48	1660.7	3	QQQHLFGSJVTDCSG	0,Gln->pyro-Glu[AnyN-termQ];13,Carbamidomethyl[C];	2044.78	2044.76	4-4-0-0-4	9	NXT	56	0	0	5	0.11228	0.10609	2.05687	0.21822	T	b2+;b6+;b7+;b10+;b12+;	b6+;	sp|P02787|TRFE_HUMAN	R	NF	622	0	630	-0.00157	-0.944824	1.56e-15	sp|P02787|TRFE_HUMAN	1	-0.01615	-4.35958
20190704_SL_Transferrin_GP.10785.10785.3.1.dta	125	3721.48	2359.02	3	QQQHLFGSJVTDCSGNFCLF	13,Carbamidomethyl[C];18,Carbamidomethyl[C];	1362.46	1362.48	5-2-0-0-1	9	NXT	52	0	0	8	0.10396	0.05375	2.8833	0.15498	T	b3+;b4+;b6+;b7+;b8+;b9+;b10+;b16+;	b4+;b6+;	sp|P02787|TRFE_HUMAN	R	RS	622	0	630	0.0024	1.01694	4.43e-14	sp|P02787|TRFE_HUMAN	2	0.02481	6.66855
20190704_SL_Transferrin_GP.10786.10786.3.1.dta	43	3721.48	1603.68	3	QQQHLFGSJVTDCS	0,Gln->pyro-Glu[AnyN-termQ];13,Carbamidomethyl[C];	2117.8	2117.78	5-5-0-0-2	9	NXT	52	0	0	4	0.06598	0.08819	3.03379	0.26756	T	b3+;b9+;b10+;b12+;	b9+;b10+;	sp|P02787|TRFE_HUMAN	R	GN	622	0	630	-0.00436	-2.71709	1.99e-19	sp|P02787|TRFE_HUMAN	1	-0.02163	-5.81375
20190704_SL_Transferrin_GP.10827.10827.3.0.dta	43	3705.48	1603.68	3	QQQHLFGSJVTDCS	0,Gln->pyro-Glu[AnyN-termQ];13,Carbamidomethyl[C];	2101.8	2101.78	4-5-0-0-3	9	NXT	66	0	0	4	0.04424	0.04064	2.05294	0.08344	T	b2+;b10+;b11+;b12+;	b10+;	sp|P02787|TRFE_HUMAN	R	GN	622	0	630	-0.00436	-2.71709	1.99e-19	sp|P02787|TRFE_HUMAN	1	-0.01956	-5.28007
20190704_SL_Transferrin_GP.10828.10828.3.0.dta	43	3705.48	1603.68	3	QQQHLFGSJVTDCS	0,Gln->pyro-Glu[AnyN-termQ];13,Carbamidomethyl[C];	2101.8	2101.78	4-5-0-0-3	9	NXT	66	1	0.00438	5	0.06815	0.09713	2.05294	0.1994	T	b2+;b7+;b9+;b10+;b12+;Y1+;	b10+;	sp|P02787|TRFE_HUMAN	R	GN	622	0	630	-0.00436	-2.71709	1.99e-19	sp|P02787|TRFE_HUMAN	1	-0.01956	-5.28007
20190704_SL_Transferrin_GP.10848.10848.3.0.dta	169	3471.36	1266.56	3	LGJWSAMPSCK	7,Oxidation[M];10,Carbamidomethyl[C];	2204.8	2204.77	5-4-2-0-0	3	NXS	18	5	0.10514	10	0.17066	0.27348	3.87262	1.05909	T	b4+;b5+;b7+;y2+;y3+;y4+;y5+;y6+;y7+;y8+;Y0+;Y0+;Y1+;Y1+;Y2+;	y4+;Y0+;Y1+;	sp|P02749|APOH_HUMAN	K	AS	251	0	253	-0.00052	-0.410242	6.67e-42	sp|P02749|APOH_HUMAN/tr|J3KS17|J3KS17_HUMAN	2	-0.03145	-9.06239
20190704_SL_Transferrin_GP.10873.10873.3.0.dta	4	2955.18	1041.47	3	QQQHLFGSJ	0,Gln->pyro-Glu[AnyN-termQ];	1913.7	1913.68	5-4-1-0-0	9	NXT	6	3	0.20136	4	0.31513	0.30404	6.43504	1.95649	T	b4+;b5+;b6+;b7+;Y0+;Y0+;Y1+;	b4+;b5+;b6+;b7+;Y0+;Y0+;Y1+;	sp|P02787|TRFE_HUMAN	R	VT	622	0	630	0.00038	0.364523	2.74e-12	sp|P02787|TRFE_HUMAN	1	-0.02687	-9.09553
20190704_SL_Transferrin_GP.10877.10877.3.0.dta	169	3471.36	1266.56	3	LGJWSAMPSCK	7,Oxidation[M];10,Carbamidomethyl[C];	2204.8	2204.77	5-4-2-0-0	3	NXS	18	4	0.12438	6	0.13326	0.26446	3.87262	1.02414	T	b3+;y2+;y4+;y5+;y6+;y7+;Y0+;Y0+;Y1+;Y2+;	y4+;Y0+;Y1+;	sp|P02749|APOH_HUMAN	K	AS	251	0	253	-0.00052	-0.410242	6.67e-42	sp|P02749|APOH_HUMAN/tr|J3KS17|J3KS17_HUMAN	2	-0.03183	-9.17188
20190704_SL_Transferrin_GP.10933.10933.3.0.dta	43	4012.58	1603.68	3	QQQHLFGSJVTDCS	0,Gln->pyro-Glu[AnyN-termQ];13,Carbamidomethyl[C];	2408.9	2408.87	5-5-1-0-2	9	NXT	60	0	0	4	0.11928	0.18488	3.8331	0.70865	T	b4+;b5+;b6+;b9+;	b4+;b5+;b6+;	sp|P02787|TRFE_HUMAN	R	GN	622	0	630	-0.00436	-2.71709	1.99e-19	sp|P02787|TRFE_HUMAN	1	-0.02527	-6.29924
20190704_SL_Transferrin_GP.11075.11075.3.1.dta	4	3994.56	1041.47	3	QQQHLFGSJ	0,Gln->pyro-Glu[AnyN-termQ];	2953.09	2953.07	8-6-0-0-3	9	NXT	22	1	0.00847	4	0.06885	0.05873	2.09508	0.12303	T	b2+;b6+;b7+;b8+;Y0+;	b6+;	sp|P02787|TRFE_HUMAN	R	VT	622	0	630	0.00038	0.364523	2.74e-12	sp|P02787|TRFE_HUMAN	1	-0.01571	-3.93382
20190704_SL_Transferrin_GP.11079.11079.3.2.dta	43	3899.52	1603.68	3	QQQHLFGSJVTDCS	0,Gln->pyro-Glu[AnyN-termQ];13,Carbamidomethyl[C];	2295.84	2295.82	7-5-0-0-1	9	NXT	32	1	0.01677	4	0.11754	0.16827	3.03379	0.51051	T	b4+;b5+;b6+;b10+;Y1+;	b4+;b5+;	sp|P02787|TRFE_HUMAN	R	GN	622	0	630	-0.00436	-2.71709	1.99e-19	sp|P02787|TRFE_HUMAN	1	-0.02026	-5.19682
20190704_SL_Transferrin_GP.11104.11104.4.3.dta	43	4378.72	1603.68	4	QQQHLFGSJVTDCS	0,Gln->pyro-Glu[AnyN-termQ];13,Carbamidomethyl[C];	2775.04	2775.02	6-6-0-0-4	9	NXT	76	0	0	4	0.12589	0.19116	3.8331	0.73275	T	b4+;b5+;b6+;b9+;	b4+;b6+;b9+;	sp|P02787|TRFE_HUMAN	R	GN	622	0	630	-0.00436	-2.71709	1.99e-19	sp|P02787|TRFE_HUMAN	1	-0.01187	-2.71146
20190704_SL_Transferrin_GP.11124.11124.3.1.dta	43	3721.47	1603.68	3	QQQHLFGSJVTDCS	0,Gln->pyro-Glu[AnyN-termQ];13,Carbamidomethyl[C];	2117.79	2117.78	5-5-0-0-2	9	NXT	52	0	0	4	0.11906	0.16218	3.03379	0.49201	T	b4+;b6+;b7+;b9+;	b4+;b6+;	sp|P02787|TRFE_HUMAN	R	GN	622	0	630	-0.00436	-2.71709	1.99e-19	sp|P02787|TRFE_HUMAN	1	-0.01645	-4.42147
20190704_SL_Transferrin_GP.11171.11171.3.1.dta	4	3533.42	1041.47	3	QQQHLFGSJ	0,Gln->pyro-Glu[AnyN-termQ];	2491.94	2491.95	3-7-0-0-4	9	NXT	18	1	0.01056	4	0.05869	0.05647	2.09508	0.11831	T	b1+;b2+;b6+;b7+;Y0+;	b6+;	sp|P02787|TRFE_HUMAN	R	VT	622	0	630	0.00038	0.364523	2.74e-12	sp|P02787|TRFE_HUMAN	1	0.00255	0.721887
20190704_SL_Transferrin_GP.11184.11184.4.0.dta	104	5070.08	2515.12	4	QQQHLFGSJVTDCSGNFCLFR	13,Carbamidomethyl[C];18,Carbamidomethyl[C];	2554.95	2554.93	5-5-1-0-3	9	NXT	62	0	0	4	0.04576	0.01144	1.72722	0.01976	T	b3+;b4+;b5+;b6+;	b5+;	sp|P02787|TRFE_HUMAN	R	SE	622	0.01	630	-0.00514	-2.04284	4.51e-12	sp|P02787|TRFE_HUMAN	2	-0.02256	-4.4505
20190704_SL_Transferrin_GP.11185.11185.3.0.dta	169	3471.36	1266.56	3	LGJWSAMPSCK	7,Oxidation[M];10,Carbamidomethyl[C];	2204.8	2204.77	5-4-2-0-0	3	NXS	16	2	0.07607	6	0.16921	0.23692	3.06703	0.72665	T	b7+;y2+;y4+;y5+;y6+;y7+;Y0+;Y1+;	y4+;Y1+;	sp|P02749|APOH_HUMAN	K	AS	251	0	253	-0.00052	-0.410242	6.67e-42	sp|P02749|APOH_HUMAN/tr|J3KS17|J3KS17_HUMAN	2	-0.02759	-7.95014
20190704_SL_Transferrin_GP.11187.11187.4.0.dta	24	4142.63	1774.74	4	QQQHLFGSJVTDCSGN	0,Gln->pyro-Glu[AnyN-termQ];13,Carbamidomethyl[C];	2367.89	2367.85	6-4-1-0-2	9	NXT	66	3	0.06312	8	0.11791	0.23886	3.03379	0.72464	T	b1+;b4+;b5+;b6+;b9+;b10+;b12+;y3+;Y0+;Y1+;Y1+;	b5+;Y1+;	sp|P02787|TRFE_HUMAN	R	FC	622	0	630	0.00072	0.405467	1.92e-18	sp|P02787|TRFE_HUMAN	2	-0.04015	-9.69417
20190704_SL_Transferrin_GP.11190.11190.3.1.dta	51	3244.27	1516.65	3	QQQHLFGSJVTDC	0,Gln->pyro-Glu[AnyN-termQ];13,Carbamidomethyl[C];	1727.62	1727.61	6-3-0-0-1	9	NXT	10	0	0	4	0.40396	0.28393	4.55026	1.29197	T	b4+;b5+;b6+;b9+;	b4+;b5+;b6+;b9+;	sp|P02787|TRFE_HUMAN	R	SG	622	0	630	-0.00112	-0.737992	2.15e-22	sp|P02787|TRFE_HUMAN	1	-0.0041	-1.26416
20190704_SL_Transferrin_GP.11205.11205.5.0.dta	139	5070.08	2498.1	5	QQQHLFGSJVTDCSGNFCLFR	0,Gln->pyro-Glu[AnyN-termQ];13,Carbamidomethyl[C];18,Carbamidomethyl[C];	2571.99	2571.95	6-5-0-0-4	9	NXT	54	1	0.00853	4	0.05238	0.07373	2.05687	0.15166	T	b1+;b3+;b5+;b6+;Y1++;	b5+;	sp|P02787|TRFE_HUMAN	R	SE	622	0	630	-0.0057	-2.28084	1.8e-79	sp|P02787|TRFE_HUMAN	2	-0.04013	-7.91657
20190704_SL_Transferrin_GP.11268.11268.3.0.dta	24	3996.57	1774.74	3	QQQHLFGSJVTDCSGN	0,Gln->pyro-Glu[AnyN-termQ];13,Carbamidomethyl[C];	2221.83	2221.79	6-4-1-0-1	9	NXT	58	2	0.01621	5	0.09822	0.13466	3.03379	0.40854	T	b3+;b5+;b6+;b7+;b8+;Y0+;Y1+;	b5+;b6+;	sp|P02787|TRFE_HUMAN	R	FC	622	0	630	0.00072	0.405467	1.92e-18	sp|P02787|TRFE_HUMAN	2	-0.03911	-9.78826
20190704_SL_Transferrin_GP.11352.11352.3.1.dta	43	3753.48	1603.68	3	QQQHLFGSJVTDCS	0,Gln->pyro-Glu[AnyN-termQ];13,Carbamidomethyl[C];	2149.8	2149.77	7-5-0-0-0	9	NXT	40	0	0	4	0.10899	0.15083	3.03379	0.4576	T	b5+;b6+;b9+;b12+;	b5+;b6+;	sp|P02787|TRFE_HUMAN	R	GN	622	0	630	-0.00436	-2.71709	1.99e-19	sp|P02787|TRFE_HUMAN	1	-0.03567	-9.50564
20190704_SL_Transferrin_GP.11402.11402.4.4.dta	24	4013.58	1774.74	4	QQQHLFGSJVTDCSGN	0,Gln->pyro-Glu[AnyN-termQ];13,Carbamidomethyl[C];	2238.83	2238.8	7-4-0-0-2	9	NXT	56	4	0.06404	4	0.0354	0.10628	2.05294	0.21819	T	b10+;b12+;y1+;y4+;Y0+;Y0+;Y1+;Y1+;	Y0+;	sp|P02787|TRFE_HUMAN	R	FC	622	0	630	0.00072	0.405467	1.92e-18	sp|P02787|TRFE_HUMAN	2	-0.02797	-6.97055
20190704_SL_Transferrin_GP.11407.11407.4.0.dta	24	4013.58	1774.74	4	QQQHLFGSJVTDCSGN	0,Gln->pyro-Glu[AnyN-termQ];13,Carbamidomethyl[C];	2238.83	2238.8	7-4-0-0-2	9	NXT	56	4	0.07374	6	0.12015	0.24256	3.8331	0.92975	T	b4+;b6+;b7+;b9+;b10+;y1+;Y0+;Y0+;Y1+;Y1+;	b4+;b6+;Y0+;	sp|P02787|TRFE_HUMAN	R	FC	622	0	630	0.00072	0.405467	1.92e-18	sp|P02787|TRFE_HUMAN	2	-0.02797	-6.97055
20190704_SL_Transferrin_GP.11415.11415.4.0.dta	24	3996.57	1774.74	4	QQQHLFGSJVTDCSGN	0,Gln->pyro-Glu[AnyN-termQ];13,Carbamidomethyl[C];	2221.82	2221.79	6-4-1-0-1	9	NXT	52	1	0.01081	15	0.10367	0.16875	2.05294	0.34643	T	b4+;b10+;b12+;b13+;b14+;b15+;y1+;y3+;y4+;y5+;y6+;y10+;y11+;y12+;y13+;Y1+;	b4+;	sp|P02787|TRFE_HUMAN	R	FC	622	0	630	0.00072	0.405467	1.92e-18	sp|P02787|TRFE_HUMAN	2	-0.03325	-8.32167
20190704_SL_Transferrin_GP.11459.11459.3.0.dta	187	3060.31	1146.61	3	VPVLAENYJK	-	1913.69	1913.68	5-4-1-0-0	9	NXS	16	3	0.24327	4	0.07788	0.13688	3.88665	0.53202	T	b3+;b6+;b8+;y2+;Y0+;Y0+;Y1+;	b6+;Y0+;Y1+;	sp|P02787|TRFE_HUMAN	L	SD	424	0	432	0.00143	1.24608	3.7e-28	sp|P02787|TRFE_HUMAN	1	-0.01346	-4.39968
20190704_SL_Transferrin_GP.11500.11500.3.0.dta	43	4028.56	1603.68	3	QQQHLFGSJVTDCS	0,Gln->pyro-Glu[AnyN-termQ];13,Carbamidomethyl[C];	2424.88	2424.87	6-5-1-0-1	9	NXT	32	0	0	4	0.08141	0.16122	3.03379	0.48909	T	b4+;b5+;b6+;b9+;	b5+;b6+;	sp|P02787|TRFE_HUMAN	R	GN	622	0	630	-0.00436	-2.71709	1.99e-19	sp|P02787|TRFE_HUMAN	1	-0.01286	-3.193
20190704_SL_Transferrin_GP.11521.11521.3.0.dta	4	3246.27	1041.47	3	QQQHLFGSJ	0,Gln->pyro-Glu[AnyN-termQ];	2204.79	2204.77	5-4-2-0-0	9	NXT	6	3	0.11123	8	0.32016	0.27734	5.26063	1.45896	T	b1+;b3+;b4+;b5+;b6+;b7+;b8+;y6+;Y0+;Y0+;Y1+;	b4+;b5+;b6+;Y0+;Y1+;	sp|P02787|TRFE_HUMAN	R	VT	622	0	630	0.00038	0.364523	2.74e-12	sp|P02787|TRFE_HUMAN	1	-0.01996	-6.15047
20190704_SL_Transferrin_GP.11555.11555.4.0.dta	24	3996.57	1774.74	4	QQQHLFGSJVTDCSGN	0,Gln->pyro-Glu[AnyN-termQ];13,Carbamidomethyl[C];	2221.82	2221.79	6-4-1-0-1	9	NXT	52	3	0.05723	10	0.06797	0.15732	3.03379	0.47728	T	b2+;b7+;b8+;b9+;b10+;b11+;y1+;y4+;y6+;y13+;Y0+;Y0+;Y1+;	Y0+;Y0+;	sp|P02787|TRFE_HUMAN	R	FC	622	0	630	0.00072	0.405467	1.92e-18	sp|P02787|TRFE_HUMAN	2	-0.03364	-8.41928
20190704_SL_Transferrin_GP.11565.11565.3.2.dta	102	4126.61	1921.81	3	QQQHLFGSJVTDCSGNF	0,Gln->pyro-Glu[AnyN-termQ];13,Carbamidomethyl[C];	2204.8	2204.77	5-4-2-0-0	9	NXT	64	0	0	4	0.17389	0.18623	3.8331	0.71383	T	b4+;b5+;b6+;b16+;	b4+;b5+;b16+;	sp|P02787|TRFE_HUMAN	R	CL	622	0	630	-0.00531	-2.76161	3.94e-14	sp|P02787|TRFE_HUMAN	2	-0.0291	-7.05346
20190704_SL_Transferrin_GP.11604.11604.3.0.dta	24	3996.57	1774.74	3	QQQHLFGSJVTDCSGN	0,Gln->pyro-Glu[AnyN-termQ];13,Carbamidomethyl[C];	2221.83	2221.79	6-4-1-0-1	9	NXT	58	2	0.02115	7	0.0832	0.12481	2.05294	0.25622	T	b4+;b10+;b12+;y4+;y6+;y11+;y13+;Y0+;Y1+;	b4+;	sp|P02787|TRFE_HUMAN	R	FC	622	0	630	0.00072	0.405467	1.92e-18	sp|P02787|TRFE_HUMAN	2	-0.03806	-9.52548
20190704_SL_Transferrin_GP.11610.11610.3.0.dta	24	4012.57	1774.74	3	QQQHLFGSJVTDCSGN	0,Gln->pyro-Glu[AnyN-termQ];13,Carbamidomethyl[C];	2237.82	2237.78	7-4-1-0-0	9	NXT	48	3	0.05832	7	0.05615	0.1112	2.05294	0.2283	T	b3+;b9+;b10+;y4+;y6+;y12+;y13+;Y0+;Y0+;Y1+;	Y0+;	sp|P02787|TRFE_HUMAN	R	FC	622	0	630	0.00072	0.405467	1.92e-18	sp|P02787|TRFE_HUMAN	2	-0.03873	-9.65451
20190704_SL_Transferrin_GP.11647.11647.3.0.dta	24	4142.62	1774.74	3	QQQHLFGSJVTDCSGN	0,Gln->pyro-Glu[AnyN-termQ];13,Carbamidomethyl[C];	2367.88	2367.85	6-4-1-0-2	9	NXT	64	3	0.05631	4	0.07337	0.15658	4.53585	0.71023	T	b4+;b5+;b6+;y13+;Y0+;Y0+;Y1+;	b4+;b5+;Y0+;Y1+;	sp|P02787|TRFE_HUMAN	R	FC	622	0	630	0.00072	0.405467	1.92e-18	sp|P02787|TRFE_HUMAN	2	-0.02958	-7.1421
20190704_SL_Transferrin_GP.11649.11649.3.0.dta	39	3599.43	1660.7	3	QQQHLFGSJVTDCSG	0,Gln->pyro-Glu[AnyN-termQ];13,Carbamidomethyl[C];	1938.73	1938.71	3-5-1-0-1	9	NXT	38	0	0	5	0.05223	0.09664	2.05687	0.19877	T	b4+;b6+;b8+;b10+;b12+;	b4+;	sp|P02787|TRFE_HUMAN	R	NF	622	0	630	-0.00157	-0.944824	1.56e-15	sp|P02787|TRFE_HUMAN	1	-0.0221	-6.14154
20190704_SL_Transferrin_GP.11738.11738.3.0.dta	273	3615.4	2195.91	3	QQQHLFGSNVTDCSGJFCL	0,Gln->pyro-Glu[AnyN-termQ];9,Deamidated[N];13,Carbamidomethyl[C];18,Carbamidomethyl[C];	1419.49	1419.5	5-3-0-0-0	16	NXC	30	0	0	4	0.06501	0.05788	3.04454	0.17622	T	b4+;b5+;b6+;y6+;	b4+;b5+;	sp|P02787|TRFE_HUMAN	R	FR	622	0	637	0.01286	5.85368	4.37e-32	sp|P02787|TRFE_HUMAN	1	0.01438	3.97855
20190704_SL_Transferrin_GP.11752.11752.4.0.dta	24	3996.57	1774.74	4	QQQHLFGSJVTDCSGN	0,Gln->pyro-Glu[AnyN-termQ];13,Carbamidomethyl[C];	2221.82	2221.79	6-4-1-0-1	9	NXT	52	3	0.08617	6	0.09985	0.20302	4.53585	0.92089	T	b5+;b6+;b10+;y1+;y4+;y6+;Y0+;Y0+;Y1+;	b6+;y1+;Y0+;Y1+;	sp|P02787|TRFE_HUMAN	R	FC	622	0	630	0.00072	0.405467	1.92e-18	sp|P02787|TRFE_HUMAN	2	-0.03637	-9.10252
20190704_SL_Transferrin_GP.11780.11780.4.0.dta	43	4815.89	1603.68	4	QQQHLFGSJVTDCS	0,Gln->pyro-Glu[AnyN-termQ];13,Carbamidomethyl[C];	3212.21	3212.18	6-6-1-0-5	9	NXT	92	0	0	4	0.08581	0.10807	3.03379	0.32786	T	b1+;b4+;b6+;b7+;	b4+;b6+;	sp|P02787|TRFE_HUMAN	R	GN	622	0	630	-0.00436	-2.71709	1.99e-19	sp|P02787|TRFE_HUMAN	1	-0.02829	-5.8755
20190704_SL_Transferrin_GP.11827.11827.4.2.dta	43	4832.9	1603.68	4	QQQHLFGSJVTDCS	0,Gln->pyro-Glu[AnyN-termQ];13,Carbamidomethyl[C];	3229.22	3229.19	7-6-0-0-6	9	NXT	88	0	0	4	0.0593	0.14443	2.05294	0.2965	T	b4+;b5+;b6+;b9+;	b6+;	sp|P02787|TRFE_HUMAN	R	GN	622	0	630	-0.00436	-2.71709	1.99e-19	sp|P02787|TRFE_HUMAN	1	-0.02873	-5.94587
20190704_SL_Transferrin_GP.11835.11835.3.0.dta	39	4027.57	1660.7	3	QQQHLFGSJVTDCSG	0,Gln->pyro-Glu[AnyN-termQ];13,Carbamidomethyl[C];	2366.86	2366.83	6-4-2-0-0	9	NXT	40	2	0.01152	8	0.08806	0.11115	2.05687	0.22862	T	b3+;b6+;b7+;b10+;b11+;b12+;y3+;y12+;Y0+;Y1+;	b6+;	sp|P02787|TRFE_HUMAN	R	NF	622	0	630	-0.00157	-0.944824	1.56e-15	sp|P02787|TRFE_HUMAN	1	-0.03875	-9.62351
20190704_SL_Transferrin_GP.11856.11856.3.2.dta	274	3594.45	2499.08	3	QQQHLFGSJVTDCSGNFCLFR	0,Gln->pyro-Glu[AnyN-termQ];13,Carbamidomethyl[C];16,Deamidated[N];18,Carbamidomethyl[C];	1095.37	1095.4	3-3-0-0-0	9	NXT	34	0	0	4	0.12277	0.11485	2.86934	0.32953	T	b5+;b7+;b10+;b12+;	b5+;b12+;	sp|P02787|TRFE_HUMAN	R	SE	622	0	630	0.01471	5.88381	4.88e-25	sp|P02787|TRFE_HUMAN	4	0.02341	6.51468
20190704_SL_Transferrin_GP.11858.11858.3.2.dta	275	3594.45	2499.08	3	QQQHLFGSNVTDCSGJFCLFR	0,Gln->pyro-Glu[AnyN-termQ];9,Deamidated[N];13,Carbamidomethyl[C];18,Carbamidomethyl[C];	1095.37	1095.4	3-3-0-0-0	16	NXC	34	0	0	4	0.09804	0.13983	2.86934	0.40121	T	b4+;b6+;b9+;b12+;	b4+;b6+;	sp|P02787|TRFE_HUMAN	R	SE	622	0	637	0.01471	5.88381	4.88e-25	sp|P02787|TRFE_HUMAN	4	0.02341	6.51468
20190704_SL_Transferrin_GP.11861.11861.2.3.dta	51	2408.95	1516.65	2	QQQHLFGSJVTDC	0,Gln->pyro-Glu[AnyN-termQ];13,Carbamidomethyl[C];	892.302	892.317	3-2-0-0-0	9	NXT	2	2	0.02095	4	0.06066	0.12897	2.06085	0.2658	T	b4+;b5+;b6+;b9+;Y0+;Y1+;	b5+;	sp|P02787|TRFE_HUMAN	R	SG	622	0	630	-0.00112	-0.737992	2.15e-22	sp|P02787|TRFE_HUMAN	1	0.01544	6.41215
20190704_SL_Transferrin_GP.11861.11861.4.0.dta	43	4815.89	1603.68	4	QQQHLFGSJVTDCS	0,Gln->pyro-Glu[AnyN-termQ];13,Carbamidomethyl[C];	3212.21	3212.18	6-6-1-0-5	9	NXT	92	0	0	4	0.06066	0.14553	2.05294	0.29876	T	b4+;b5+;b6+;b9+;	b5+;	sp|P02787|TRFE_HUMAN	R	GN	622	0	630	-0.00436	-2.71709	1.99e-19	sp|P02787|TRFE_HUMAN	1	-0.0307	-6.37602
20190704_SL_Transferrin_GP.11865.11865.2.2.dta	51	2408.95	1516.65	2	QQQHLFGSJVTDC	0,Gln->pyro-Glu[AnyN-termQ];13,Carbamidomethyl[C];	892.302	892.317	3-2-0-0-0	9	NXT	2	0	0	4	0.06363	0.07246	2.06085	0.14933	T	b1+;b5+;b6+;b10+;	b5+;	sp|P02787|TRFE_HUMAN	R	SG	622	0	630	-0.00112	-0.737992	2.15e-22	sp|P02787|TRFE_HUMAN	1	0.01544	6.41215
20190704_SL_Transferrin_GP.11867.11867.4.0.dta	43	4815.89	1603.68	4	QQQHLFGSJVTDCS	0,Gln->pyro-Glu[AnyN-termQ];13,Carbamidomethyl[C];	3212.21	3212.18	6-6-1-0-5	9	NXT	92	0	0	4	0.1295	0.16679	3.03379	0.50601	T	b4+;b5+;b6+;b10+;	b4+;b5+;	sp|P02787|TRFE_HUMAN	R	GN	622	0	630	-0.00436	-2.71709	1.99e-19	sp|P02787|TRFE_HUMAN	1	-0.0307	-6.37602
20190704_SL_Transferrin_GP.11874.11874.2.4.dta	51	2408.95	1516.65	2	QQQHLFGSJVTDC	0,Gln->pyro-Glu[AnyN-termQ];13,Carbamidomethyl[C];	892.302	892.317	3-2-0-0-0	9	NXT	2	0	0	4	0.09993	0.1003	3.04454	0.30537	T	b5+;b6+;b10+;b12+;	b5+;b6+;	sp|P02787|TRFE_HUMAN	R	SG	622	0	630	-0.00112	-0.737992	2.15e-22	sp|P02787|TRFE_HUMAN	1	0.01544	6.41215
20190704_SL_Transferrin_GP.11874.11874.4.0.dta	43	4815.89	1603.68	4	QQQHLFGSJVTDCS	0,Gln->pyro-Glu[AnyN-termQ];13,Carbamidomethyl[C];	3212.21	3212.18	6-6-1-0-5	9	NXT	92	0	0	4	0.09993	0.12293	3.03379	0.37293	T	b5+;b6+;b10+;b12+;	b5+;b6+;	sp|P02787|TRFE_HUMAN	R	GN	622	0	630	-0.00436	-2.71709	1.99e-19	sp|P02787|TRFE_HUMAN	1	-0.0307	-6.37602
20190704_SL_Transferrin_GP.11877.11877.3.0.dta	272	3882.53	2195.91	3	QQQHLFGSJVTDCSGNFCL	0,Gln->pyro-Glu[AnyN-termQ];13,Carbamidomethyl[C];16,Deamidated[N];18,Carbamidomethyl[C];	1686.62	1686.59	7-2-0-0-1	9	NXT	54	0	0	4	0.08397	0.10282	2.06085	0.21189	T	b4+;b7+;b12+;b13+;	b4+;	sp|P02787|TRFE_HUMAN	R	FR	622	0	630	0.01286	5.85368	4.37e-32	sp|P02787|TRFE_HUMAN	1	-0.03667	-9.44722
20190704_SL_Transferrin_GP.11982.11982.3.0.dta	174	3484.43	1133.57	3	GLCVJASAVSR	3,Carbamidomethyl[C];	2350.86	2350.83	5-4-2-0-1	5	NXS	14	7	0.22791	4	0.02273	0.14386	3.87262	0.55713	T	b3+;b6+;y1+;y3+;Y0+;Y0+;Y1+;Y2+;Y3+;Y4+;Y5+;	Y0+;Y1+;Y4+;	sp|P17936|IBP3_HUMAN	R	LR	112	0	116	7e-05	0.061698	3.53e-18	sp|P17936|IBP3_HUMAN/tr|A6XND0|A6XND0_HUMAN/tr|B3KWK7|B3KWK7_HUMAN/tr|A6XND1|A6XND1_HUMAN	1	-0.03029	-8.69539
20190704_SL_Transferrin_GP.12069.12069.3.0.dta	47	3978.56	1356.62	3	QQQHLFGSJVTD	0,Gln->pyro-Glu[AnyN-termQ];	2621.94	2621.98	4-9-0-0-1	9	NXT	24	0	0	4	0.09939	0.11355	3.05561	0.34695	T	b5+;b6+;b8+;b9+;	b5+;b6+;	sp|P02787|TRFE_HUMAN	R	CS	622	0	630	0.00079	0.581908	3.58e-17	sp|P02787|TRFE_HUMAN	1	0.03919	9.85289
20190704_SL_Transferrin_GP.12088.12088.3.0.dta	124	3899.55	2359.02	3	QQQHLFGSJVTDCSGNFCLF	13,Carbamidomethyl[C];18,Carbamidomethyl[C];	1540.52	1540.53	7-2-0-0-0	9	NXT	38	0	0	10	0.10409	0.05705	3.05003	0.174	T	b3+;b4+;b5+;b6+;b7+;b8+;b9+;b10+;b13+;b15+;	b5+;b6+;	sp|P02787|TRFE_HUMAN	R	RS	622	0	630	0.0024	1.01694	4.43e-14	sp|P02787|TRFE_HUMAN	2	0.00569	1.45952
20190704_SL_Transferrin_GP.12089.12089.3.0.dta	124	3899.55	2359.02	3	QQQHLFGSJVTDCSGNFCLF	13,Carbamidomethyl[C];18,Carbamidomethyl[C];	1540.52	1540.53	7-2-0-0-0	9	NXT	38	0	0	10	0.10553	0.05899	3.05003	0.17992	T	b3+;b4+;b5+;b6+;b7+;b8+;b9+;b10+;b12+;b15+;	b5+;b6+;	sp|P02787|TRFE_HUMAN	R	RS	622	0	630	0.0024	1.01694	4.43e-14	sp|P02787|TRFE_HUMAN	2	0.00569	1.45952
20190704_SL_Transferrin_GP.12090.12090.3.0.dta	124	3899.55	2359.02	3	QQQHLFGSJVTDCSGNFCLF	13,Carbamidomethyl[C];18,Carbamidomethyl[C];	1540.52	1540.53	7-2-0-0-0	9	NXT	38	0	0	9	0.10975	0.05789	3.05003	0.17656	T	b3+;b4+;b5+;b6+;b7+;b8+;b11+;b13+;b15+;	b5+;b6+;	sp|P02787|TRFE_HUMAN	R	RS	622	0	630	0.0024	1.01694	4.43e-14	sp|P02787|TRFE_HUMAN	2	0.00569	1.45952
20190704_SL_Transferrin_GP.12135.12135.3.0.dta	187	3368.43	1146.61	3	VPVLAENYJK	-	2221.82	2221.79	6-4-1-0-1	9	NXS	22	4	0.26283	9	0.12263	0.22702	4.59625	1.04346	T	b3+;b4+;b5+;b6+;b7+;b8+;y4+;y6+;y7+;Y0+;Y0+;Y1+;Y1+;	b7+;Y0+;Y0+;Y1+;	sp|P02787|TRFE_HUMAN	L	SD	424	0	432	0.00143	1.24608	3.7e-28	sp|P02787|TRFE_HUMAN	1	-0.03065	-9.10182
20190704_SL_Transferrin_GP.12141.12141.3.0.dta	124	3899.55	2359.02	3	QQQHLFGSJVTDCSGNFCLF	13,Carbamidomethyl[C];18,Carbamidomethyl[C];	1540.52	1540.53	7-2-0-0-0	9	NXT	38	0	0	11	0.12876	0.07052	3.05003	0.21508	T	b3+;b4+;b5+;b6+;b7+;b8+;b9+;b10+;b11+;b12+;b15+;	b5+;b6+;	sp|P02787|TRFE_HUMAN	R	RS	622	0	630	0.0024	1.01694	4.43e-14	sp|P02787|TRFE_HUMAN	2	0.00554	1.42105
20190704_SL_Transferrin_GP.12155.12155.3.4.dta	102	3795.5	1921.81	3	QQQHLFGSJVTDCSGNF	0,Gln->pyro-Glu[AnyN-termQ];13,Carbamidomethyl[C];	1873.69	1873.67	6-3-0-0-2	9	NXT	24	0	0	4	0.0679	0.14589	2.05294	0.29949	T	b4+;b5+;b6+;b7+;	b4+;	sp|P02787|TRFE_HUMAN	R	CL	622	0	630	-0.00531	-2.76161	3.94e-14	sp|P02787|TRFE_HUMAN	2	-0.02031	-5.35246
20190704_SL_Transferrin_GP.12155.12155.4.0.dta	139	5068.05	2498.1	4	QQQHLFGSJVTDCSGNFCLFR	0,Gln->pyro-Glu[AnyN-termQ];13,Carbamidomethyl[C];18,Carbamidomethyl[C];	2569.95	2569.9	6-5-2-0-0	9	NXT	66	1	0.01086	4	0.0679	0.12844	2.05687	0.26418	T	b4+;b5+;b6+;b7+;Y3++;	b4+;	sp|P02787|TRFE_HUMAN	R	SE	622	0	630	-0.0057	-2.28084	1.8e-79	sp|P02787|TRFE_HUMAN	2	-0.04775	-9.42355
20190704_SL_Transferrin_GP.12164.12164.3.0.dta	125	3737.49	2359.02	3	QQQHLFGSJVTDCSGNFCLF	13,Carbamidomethyl[C];18,Carbamidomethyl[C];	1378.47	1378.48	6-2-0-0-0	9	NXT	36	0	0	8	0.11024	0.05617	2.8833	0.16197	T	b3+;b4+;b5+;b6+;b7+;b9+;b10+;b10++;	b5+;b6+;	sp|P02787|TRFE_HUMAN	R	RS	622	0	630	0.0024	1.01694	4.43e-14	sp|P02787|TRFE_HUMAN	2	0.00739	1.9778
20190704_SL_Transferrin_GP.12213.12213.3.1.dta	125	3883.53	2359.02	3	QQQHLFGSJVTDCSGNFCLF	13,Carbamidomethyl[C];18,Carbamidomethyl[C];	1524.5	1524.49	N(NH(HN(HEX&n-acetyl&sulfate))(H))(F)	9	NXT	48	0	0	6	0.07358	0.03611	1.94186	0.07012	T	b3+;b5+;b6+;b7+;b8+;b10+;	b5+;	sp|P02787|TRFE_HUMAN	R	RS	622	0	630	0.0024	1.01694	4.43e-14	sp|P02787|TRFE_HUMAN	2	-0.01351	-3.47969
20190704_SL_Transferrin_GP.12234.12234.3.1.dta	47	3943.57	1356.62	3	QQQHLFGSJVTD	0,Gln->pyro-Glu[AnyN-termQ];	2586.95	2586.92	7-5-1-0-1	9	NXT	24	3	0.09617	5	0.10624	0.16882	3.05561	0.51585	T	b5+;b6+;b7+;b9+;b10+;Y0+;Y1+;Y0++;	b5+;Y1+;	sp|P02787|TRFE_HUMAN	R	CS	622	0	630	0.00079	0.581908	3.58e-17	sp|P02787|TRFE_HUMAN	1	-0.03042	-7.71574
20190704_SL_Transferrin_GP.12249.12249.3.0.dta	187	3351.41	1146.61	3	VPVLAENYJK	-	2204.8	2204.77	5-4-2-0-0	9	NXS	24	7	0.26116	14	0.17153	0.28805	4.59625	1.32393	T	b3+;b4+;b5+;b6+;b7+;b8+;b9+;y2+;y3+;y4+;y5+;y6+;y7+;y9+;Y0+;Y0+;Y1+;Y1+;Y2+;Y3+;Y4+;	b7+;b8+;Y0+;Y1+;	sp|P02787|TRFE_HUMAN	L	SD	424	0	432	0.00143	1.24608	3.7e-28	sp|P02787|TRFE_HUMAN	1	-0.02651	-7.91241
20190704_SL_Transferrin_GP.12255.12255.3.2.dta	43	3955.52	1603.68	3	QQQHLFGSJVTDCS	0,Gln->pyro-Glu[AnyN-termQ];13,Carbamidomethyl[C];	2351.84	2351.85	5-4-1-0-3	9	NXT	26	0	0	5	0.15892	0.18923	3.8331	0.72535	T	b4+;b5+;b6+;b7+;b12+;	b4+;b5+;b6+;	sp|P02787|TRFE_HUMAN	R	GN	622	0	630	-0.00436	-2.71709	1.99e-19	sp|P02787|TRFE_HUMAN	1	0.01526	3.8589
20190704_SL_Transferrin_GP.12276.12276.3.1.dta	258	3997.56	2082.83	3	QQQHLFGSJVTDCSGNFC	0,Gln->pyro-Glu[AnyN-termQ];13,Carbamidomethyl[C];16,Deamidated[N];18,Carbamidomethyl[C];	1914.73	1914.7	5-4-0-0-2	9	NXT	50	0	0	4	0.11376	0.03776	2.89047	0.10915	T	b5+;b6+;b7+;b16+;	b5+;b6+;	sp|P02787|TRFE_HUMAN	R	LF	622	0	630	0.01611	7.73096	5.86e-12	sp|P02787|TRFE_HUMAN	1	-0.03448	-8.62736
20190704_SL_Transferrin_GP.12301.12301.3.0.dta	124	3737.49	2359.02	3	QQQHLFGSJVTDCSGNFCLF	13,Carbamidomethyl[C];18,Carbamidomethyl[C];	1378.47	1378.48	6-2-0-0-0	9	NXT	36	0	0	4	0.08579	0.02686	2.0649	0.05547	T	b4+;b5+;b6+;b7+;	b5+;	sp|P02787|TRFE_HUMAN	R	RS	622	0.01	630	0.0024	1.01694	4.43e-14	sp|P02787|TRFE_HUMAN	2	0.0057	1.5255
20190704_SL_Transferrin_GP.12308.12308.3.0.dta	39	3882.53	1660.7	3	QQQHLFGSJVTDCSG	0,Gln->pyro-Glu[AnyN-termQ];13,Carbamidomethyl[C];	2221.82	2221.79	6-4-1-0-1	9	NXT	54	1	0.05889	5	0.13312	0.19132	4.543	0.86918	T	b4+;b5+;b6+;b7+;b10+;Y0+;	b4+;b5+;b6+;Y0+;	sp|P02787|TRFE_HUMAN	R	NF	622	0	630	-0.00157	-0.944824	1.56e-15	sp|P02787|TRFE_HUMAN	1	-0.037	-9.53226
20190704_SL_Transferrin_GP.12330.12330.3.1.dta	124	3883.53	2359.02	3	QQQHLFGSJVTDCSGNFCLF	13,Carbamidomethyl[C];18,Carbamidomethyl[C];	1524.51	1524.49	N(NH(HN(HEX&n-acetyl&sulfate))(H))(F)	9	NXT	48	0	0	7	0.10456	0.04115	3.05003	0.12551	T	b4+;b5+;b6+;b7+;b8+;b10+;b15+;	b5+;b6+;	sp|P02787|TRFE_HUMAN	R	RS	622	0	630	0.0024	1.01694	4.43e-14	sp|P02787|TRFE_HUMAN	2	-0.01528	-3.93557
20190704_SL_Transferrin_GP.12339.12339.3.0.dta	124	3842.53	2359.02	3	QQQHLFGSJVTDCSGNFCLF	13,Carbamidomethyl[C];18,Carbamidomethyl[C];	1483.51	1483.47	N(NH(HNH)((HEX&phosphate)))(F)	9	NXT	40	0	0	9	0.10114	0.05494	3.05003	0.16756	T	b3+;b4+;b5+;b6+;b7+;b8+;b9+;b10+;b12+;	b5+;b6+;	sp|P02787|TRFE_HUMAN	R	RS	622	0	630	0.0024	1.01694	4.43e-14	sp|P02787|TRFE_HUMAN	2	-0.03276	-8.5278
20190704_SL_Transferrin_GP.12341.12341.3.0.dta	124	3842.53	2359.02	3	QQQHLFGSJVTDCSGNFCLF	13,Carbamidomethyl[C];18,Carbamidomethyl[C];	1483.51	1483.47	N(NH(HNH)((HEX&phosphate)))(F)	9	NXT	40	0	0	10	0.10096	0.05138	2.0649	0.10609	T	b3+;b4+;b5+;b6+;b7+;b8+;b9+;b10+;b12+;b14+;	b5+;	sp|P02787|TRFE_HUMAN	R	RS	622	0	630	0.0024	1.01694	4.43e-14	sp|P02787|TRFE_HUMAN	2	-0.03276	-8.5278
20190704_SL_Transferrin_GP.12348.12348.3.1.dta	43	3841.5	1603.68	3	QQQHLFGSJVTDCS	0,Gln->pyro-Glu[AnyN-termQ];13,Carbamidomethyl[C];	2237.82	2237.78	7-4-1-0-0	9	NXT	30	2	0.04491	6	0.07946	0.14676	2.05294	0.3013	T	b7+;b9+;b10+;b12+;y2+;y11+;Y0+;Y1+;	Y0+;	sp|P02787|TRFE_HUMAN	R	GN	622	0	630	-0.00436	-2.71709	1.99e-19	sp|P02787|TRFE_HUMAN	1	-0.03714	-9.67054
20190704_SL_Transferrin_GP.12351.12351.3.0.dta	124	3842.53	2359.02	3	QQQHLFGSJVTDCSGNFCLF	13,Carbamidomethyl[C];18,Carbamidomethyl[C];	1483.51	1483.47	N(NH(HNH)((HEX&phosphate)))(F)	9	NXT	40	0	0	8	0.0857	0.04428	2.0649	0.09144	T	b4+;b5+;b6+;b7+;b8+;b9+;b12+;b14+;	b5+;	sp|P02787|TRFE_HUMAN	R	RS	622	0	630	0.0024	1.01694	4.43e-14	sp|P02787|TRFE_HUMAN	2	-0.03276	-8.5278
20190704_SL_Transferrin_GP.12402.12402.3.0.dta	187	3351.41	1146.61	3	VPVLAENYJK	-	2204.8	2204.77	5-4-2-0-0	9	NXS	24	3	0.21252	5	0.09565	0.1242	4.59625	0.57087	T	b3+;b4+;b6+;b7+;b8+;Y0+;Y0+;Y1+;	b6+;b7+;Y0+;Y1+;	sp|P02787|TRFE_HUMAN	L	SD	424	0	432	0.00143	1.24608	3.7e-28	sp|P02787|TRFE_HUMAN	1	-0.02485	-7.41696
20190704_SL_Transferrin_GP.12411.12411.3.0.dta	39	3882.52	1660.7	3	QQQHLFGSJVTDCSG	0,Gln->pyro-Glu[AnyN-termQ];13,Carbamidomethyl[C];	2221.82	2221.79	6-4-1-0-1	9	NXT	52	1	0.02077	9	0.07641	0.11494	2.05687	0.23642	T	b7+;b8+;b9+;b10+;b11+;b12+;y3+;y10+;y11+;Y0+;	Y0+;	sp|P02787|TRFE_HUMAN	R	NF	622	0	630	-0.00157	-0.944824	1.56e-15	sp|P02787|TRFE_HUMAN	1	-0.03541	-9.12264
20190704_SL_Transferrin_GP.12424.12424.3.1.dta	124	3899.55	2359.02	3	QQQHLFGSJVTDCSGNFCLF	13,Carbamidomethyl[C];18,Carbamidomethyl[C];	1540.52	1540.53	7-2-0-0-0	9	NXT	38	0	0	7	0.0917	0.04341	3.05003	0.13241	T	b4+;b5+;b6+;b7+;b8+;b9+;b15+;	b5+;b6+;	sp|P02787|TRFE_HUMAN	R	RS	622	0	630	0.0024	1.01694	4.43e-14	sp|P02787|TRFE_HUMAN	2	0.00524	1.3441
20190704_SL_Transferrin_GP.12425.12425.3.1.dta	125	3899.55	2359.02	3	QQQHLFGSJVTDCSGNFCLF	13,Carbamidomethyl[C];18,Carbamidomethyl[C];	1540.52	1540.53	7-2-0-0-0	9	NXT	38	0	0	5	0.06886	0.02808	2.8833	0.08097	T	b4+;b5+;b6+;b7+;b10+;	b5+;b6+;	sp|P02787|TRFE_HUMAN	R	RS	622	0	630	0.0024	1.01694	4.43e-14	sp|P02787|TRFE_HUMAN	2	0.00524	1.3441
20190704_SL_Transferrin_GP.12426.12426.3.1.dta	272	3900.55	2195.91	3	QQQHLFGSJVTDCSGNFCL	0,Gln->pyro-Glu[AnyN-termQ];13,Carbamidomethyl[C];16,Deamidated[N];18,Carbamidomethyl[C];	1704.64	1704.63	3-6-0-0-0	9	NXT	32	0	0	6	0.08993	0.05941	2.06085	0.12244	T	b5+;b7+;b8+;b10+;b11+;b12+;	b5+;	sp|P02787|TRFE_HUMAN	R	FR	622	0	630	0.01286	5.85368	4.37e-32	sp|P02787|TRFE_HUMAN	1	-0.00132	-0.338501
20190704_SL_Transferrin_GP.12427.12427.3.1.dta	272	3900.55	2195.91	3	QQQHLFGSJVTDCSGNFCL	0,Gln->pyro-Glu[AnyN-termQ];13,Carbamidomethyl[C];16,Deamidated[N];18,Carbamidomethyl[C];	1704.64	1704.63	3-6-0-0-0	9	NXT	32	0	0	7	0.08306	0.07188	2.06085	0.14814	T	b1+;b6+;b7+;b9+;b10+;b12+;b15+;	b6+;	sp|P02787|TRFE_HUMAN	R	FR	622	0	630	0.01286	5.85368	4.37e-32	sp|P02787|TRFE_HUMAN	1	-0.00132	-0.338501
20190704_SL_Transferrin_GP.12465.12465.3.0.dta	47	3724.49	1356.62	3	QQQHLFGSJVTD	0,Gln->pyro-Glu[AnyN-termQ];	2367.88	2367.85	6-4-1-0-2	9	NXT	24	2	0.04683	4	0.09503	0.14179	3.05561	0.43326	T	b4+;b6+;b10+;y7+;Y0+;Y1+;	b4+;Y0+;	sp|P02787|TRFE_HUMAN	R	CS	622	0	630	0.00079	0.581908	3.58e-17	sp|P02787|TRFE_HUMAN	1	-0.03123	-8.38723
20190704_SL_Transferrin_GP.12467.12467.3.3.dta	187	3369.44	1146.61	3	VPVLAENYJK	-	2222.83	2222.81	6-4-0-0-3	9	NXS	18	4	0.29565	5	0.08339	0.14516	4.59625	0.66719	T	b4+;b5+;b6+;b7+;b8+;Y0+;Y0+;Y1+;Y1+;	b7+;Y0+;Y0+;Y1+;	sp|P02787|TRFE_HUMAN	L	SD	424	0	432	0.00143	1.24608	3.7e-28	sp|P02787|TRFE_HUMAN	1	-0.02028	-6.02056
20190704_SL_Transferrin_GP.12471.12471.5.0.dta	287	7172.89	3652.62	5	QQQHLFGSNVTDCSGJFCLFRSETKDLLFR	0,Gln->pyro-Glu[AnyN-termQ];9,Deamidated[N];13,Carbamidomethyl[C];13,Sulfide[C];18,Carbamidomethyl[C];18,Dioxidation[C];	3520.26	3520.26	9-8-1-0-1	16	NXC	6	0	0	4	0.09374	0.05597	2.82407	0.15806	T	b4+;b5+;b6+;b12+;	b4+;b12+;	sp|P02787|TRFE_HUMAN	R	DD	622	0	637	0.03123	8.54764	3.35e-09	sp|P02787|TRFE_HUMAN	1	1e-05	0.00139433
20190704_SL_Transferrin_GP.12491.12491.4.0.dta	287	7173.85	3652.62	4	QQQHLFGSNVTDCSGJFCLFRSETKDLLFR	0,Gln->pyro-Glu[AnyN-termQ];9,Deamidated[N];13,Carbamidomethyl[C];13,Sulfide[C];18,Carbamidomethyl[C];18,Dioxidation[C];	3521.23	3521.28	9-8-0-0-3	16	NXC	4	0	0	4	0.15456	0.08451	3.58419	0.30288	T	b5+;b6+;b8+;b12+;	b5+;b6+;b12+;	sp|P02787|TRFE_HUMAN	R	DD	622	0	637	0.03123	8.54764	3.35e-09	sp|P02787|TRFE_HUMAN	1	0.05779	8.05684
20190704_SL_Transferrin_GP.12500.12500.2.3.dta	51	3586.43	1516.65	2	QQQHLFGSJVTDC	0,Gln->pyro-Glu[AnyN-termQ];13,Carbamidomethyl[C];	2069.78	2069.77	4-7-0-0-0	9	NXT	16	0	0	4	0.19009	0.16918	3.84588	0.65064	T	b4+;b5+;b6+;b12+;	b4+;b5+;b6+;	sp|P02787|TRFE_HUMAN	R	SG	622	0	630	-0.00112	-0.737992	2.15e-22	sp|P02787|TRFE_HUMAN	1	-0.01061	-2.9592
20190704_SL_Transferrin_GP.12500.12500.4.1.dta	99	7174.86	2943.31	4	QQQHLFGSJVTDCSGNFCLFRSETK	0,Gln->pyro-Glu[AnyN-termQ];13,Carbamidomethyl[C];18,Carbamidomethyl[C];	4231.55	4231.5	8-8-4-0-1	9	NXT	2	0	0	4	0.19009	0.19223	3.61025	0.69402	T	b4+;b5+;b6+;b12+;	b4+;b5+;b6+;	sp|P02787|TRFE_HUMAN	R	DL	622	0	630	-0.00271	-0.920424	5.22e-48	sp|P02787|TRFE_HUMAN	2	-0.0497	-6.92789
20190704_SL_Transferrin_GP.12507.12507.3.0.dta	43	3825.5	1603.68	3	QQQHLFGSJVTDCS	0,Gln->pyro-Glu[AnyN-termQ];13,Carbamidomethyl[C];	2221.82	2221.79	6-4-1-0-1	9	NXT	30	1	0.01292	5	0.13514	0.19976	3.03379	0.60604	T	b4+;b5+;b6+;b8+;y2+;Y0+;	b4+;b5+;	sp|P02787|TRFE_HUMAN	R	GN	622	0	630	-0.00436	-2.71709	1.99e-19	sp|P02787|TRFE_HUMAN	1	-0.03084	-8.06375
20190704_SL_Transferrin_GP.12534.12534.3.1.dta	102	4395.7	1921.81	3	QQQHLFGSJVTDCSGNF	0,Gln->pyro-Glu[AnyN-termQ];13,Carbamidomethyl[C];	2473.89	2473.87	9-5-0-0-0	9	NXT	34	0	0	4	0.10045	0.12846	3.8331	0.49238	T	b2+;b5+;b6+;b12+;	b5+;b6+;b12+;	sp|P02787|TRFE_HUMAN	R	CL	622	0	630	-0.00531	-2.76161	3.94e-14	sp|P02787|TRFE_HUMAN	2	-0.01718	-3.90924
20190704_SL_Transferrin_GP.12552.12552.3.1.dta	43	3882.52	1603.68	3	QQQHLFGSJVTDCS	0,Gln->pyro-Glu[AnyN-termQ];13,Carbamidomethyl[C];	2278.84	2278.81	6-5-1-0-0	9	NXT	50	0	0	5	0.06494	0.10014	2.05294	0.20558	T	b1+;b6+;b9+;b10+;b12+;	b6+;	sp|P02787|TRFE_HUMAN	R	GN	622	0	630	-0.00436	-2.71709	1.99e-19	sp|P02787|TRFE_HUMAN	1	-0.0334	-8.60481
20190704_SL_Transferrin_GP.12554.12554.2.0.dta	51	3738.47	1516.65	2	QQQHLFGSJVTDC	0,Gln->pyro-Glu[AnyN-termQ];13,Carbamidomethyl[C];	2221.82	2221.79	6-4-1-0-1	9	NXT	20	2	0.12507	5	0.22067	0.24581	5.79052	1.42339	T	b4+;b5+;b6+;b9+;y10+;Y0+;Y0+;	b4+;b5+;b6+;b9+;Y0+;Y0+;	sp|P02787|TRFE_HUMAN	R	SG	622	0	630	-0.00112	-0.737992	2.15e-22	sp|P02787|TRFE_HUMAN	1	-0.03402	-9.10235
20190704_SL_Transferrin_GP.12555.12555.3.1.dta	124	3737.47	2359.02	3	QQQHLFGSJVTDCSGNFCLF	13,Carbamidomethyl[C];18,Carbamidomethyl[C];	1378.45	1378.43	NNH(HN(HEX&n-acetyl&sulfate))(H)	9	NXT	30	0	0	10	0.12506	0.06742	3.05003	0.20563	T	b3+;b4+;b5+;b6+;b7+;b8+;b9+;b10+;b12+;b13+;	b5+;b6+;	sp|P02787|TRFE_HUMAN	R	RS	622	0	630	0.0024	1.01694	4.43e-14	sp|P02787|TRFE_HUMAN	2	-0.01941	-5.19472
20190704_SL_Transferrin_GP.12556.12556.3.0.dta	273	3882.52	2195.91	3	QQQHLFGSNVTDCSGJFCL	0,Gln->pyro-Glu[AnyN-termQ];9,Deamidated[N];13,Carbamidomethyl[C];18,Carbamidomethyl[C];	1686.61	1686.59	7-2-0-0-1	16	NXC	50	0	0	4	0.1611	0.09634	3.84588	0.3705	T	b4+;b5+;b6+;b13+;	b4+;b5+;b6+;	sp|P02787|TRFE_HUMAN	R	FR	622	0	637	0.01286	5.85368	4.37e-32	sp|P02787|TRFE_HUMAN	1	-0.02467	-6.35572
20190704_SL_Transferrin_GP.12557.12557.2.0.dta	51	3738.47	1516.65	2	QQQHLFGSJVTDC	0,Gln->pyro-Glu[AnyN-termQ];13,Carbamidomethyl[C];	2221.82	2221.79	6-4-1-0-1	9	NXT	20	1	0.07372	4	0.14003	0.1473	3.84588	0.56651	T	b2+;b4+;b6+;b7+;Y1+;	b4+;b6+;Y1+;	sp|P02787|TRFE_HUMAN	R	SG	622	0	630	-0.00112	-0.737992	2.15e-22	sp|P02787|TRFE_HUMAN	1	-0.03402	-9.10235
20190704_SL_Transferrin_GP.12561.12561.3.0.dta	273	3882.52	2195.91	3	QQQHLFGSNVTDCSGJFCL	0,Gln->pyro-Glu[AnyN-termQ];9,Deamidated[N];13,Carbamidomethyl[C];18,Carbamidomethyl[C];	1686.61	1686.59	7-2-0-0-1	16	NXC	50	0	0	4	0.0973	0.07332	3.84588	0.28199	T	b4+;b5+;b6+;b13+;	b4+;b5+;b6+;	sp|P02787|TRFE_HUMAN	R	FR	622	0	637	0.01286	5.85368	4.37e-32	sp|P02787|TRFE_HUMAN	1	-0.02467	-6.35572
20190704_SL_Transferrin_GP.12565.12565.3.1.dta	275	4396.75	2499.08	3	QQQHLFGSNVTDCSGJFCLFR	0,Gln->pyro-Glu[AnyN-termQ];9,Deamidated[N];13,Carbamidomethyl[C];18,Carbamidomethyl[C];	1897.67	1897.68	4-4-1-0-1	16	NXC	80	0	0	4	0.16108	0.17407	3.63785	0.63324	T	b4+;b5+;b6+;b10+;	b4+;b5+;b6+;	sp|P02787|TRFE_HUMAN	R	SE	622	0	637	0.01471	5.88381	4.88e-25	sp|P02787|TRFE_HUMAN	4	0.00821	1.86772
20190704_SL_Transferrin_GP.12577.12577.5.1.dta	287	7494.98	3652.62	5	QQQHLFGSNVTDCSGJFCLFRSETKDLLFR	0,Gln->pyro-Glu[AnyN-termQ];9,Deamidated[N];13,Carbamidomethyl[C];13,Sulfide[C];18,Carbamidomethyl[C];18,Dioxidation[C];	3842.36	3842.35	9-6-3-0-2	16	NXC	12	0	0	6	0.17175	0.09483	3.58419	0.33991	T	b3+;b4+;b5+;b6+;b7+;b9+;	b4+;b5+;b6+;	sp|P02787|TRFE_HUMAN	R	DD	622	0	637	0.03123	8.54764	3.35e-09	sp|P02787|TRFE_HUMAN	1	-0.00352	-0.46971
20190704_SL_Transferrin_GP.12591.12591.3.0.dta	35	3776.41	1774.74	3	QQQHLFGSJVTDCSGN	0,Gln->pyro-Glu[AnyN-termQ];13,Carbamidomethyl[C];	2001.66	2001.69	5-3-2-0-0	9	NXT	6	1	0.0055	4	0.10681	0.09249	1.9553	0.18085	T	b4+;b5+;y3++;y12++;Y1++;	y3++;	sp|P02787|TRFE_HUMAN	R	FC	622	0	630	0.00072	0.405467	1.92e-18	sp|P02787|TRFE_HUMAN	2	0.02978	7.88797
20190704_SL_Transferrin_GP.12616.12616.3.0.dta	102	4064.62	1921.81	3	QQQHLFGSJVTDCSGNF	0,Gln->pyro-Glu[AnyN-termQ];13,Carbamidomethyl[C];	2142.81	2142.81	3-6-0-0-3	9	NXT	38	0	0	5	0.09253	0.14663	2.05294	0.30101	T	b1+;b4+;b5+;b6+;b13+;	b6+;	sp|P02787|TRFE_HUMAN	R	CL	622	0	630	-0.00531	-2.76161	3.94e-14	sp|P02787|TRFE_HUMAN	2	-0.00231	-0.568459
20190704_SL_Transferrin_GP.12636.12636.3.0.dta	51	3795.49	1516.65	3	QQQHLFGSJVTDC	0,Gln->pyro-Glu[AnyN-termQ];13,Carbamidomethyl[C];	2278.84	2278.81	6-5-1-0-0	9	NXT	24	0	0	5	0.06038	0.06134	2.06085	0.12641	T	b7+;y2+;y3+;y8+;y9+;	b7+;	sp|P02787|TRFE_HUMAN	R	SG	622	0	630	-0.00112	-0.737992	2.15e-22	sp|P02787|TRFE_HUMAN	1	-0.03519	-9.2739
20190704_SL_Transferrin_GP.12656.12656.4.3.dta	101	4826.92	1921.81	4	QQQHLFGSJVTDCSGNF	0,Gln->pyro-Glu[AnyN-termQ];13,Carbamidomethyl[C];	2905.1	2905.06	7-8-0-0-1	9	NXT	76	0	0	4	0.07727	0.08407	1.94985	0.16393	T	b4+;b5+;b6+;b12++;	b4+;	sp|P02787|TRFE_HUMAN	R	CL	622	0	630	-0.00531	-2.76161	3.94e-14	sp|P02787|TRFE_HUMAN	2	-0.04123	-8.54339
20190704_SL_Transferrin_GP.12661.12661.3.1.dta	24	3625.46	1774.74	3	QQQHLFGSJVTDCSGN	0,Gln->pyro-Glu[AnyN-termQ];13,Carbamidomethyl[C];	1850.71	1850.69	3-6-0-0-1	9	NXT	18	0	0	4	0.09973	0.14633	3.03379	0.44394	T	b2+;b4+;b5+;b6+;	b4+;b5+;	sp|P02787|TRFE_HUMAN	R	FC	622	0	630	0.00072	0.405467	1.92e-18	sp|P02787|TRFE_HUMAN	2	-0.0219	-6.04226
20190704_SL_Transferrin_GP.12661.12661.4.3.dta	102	4826.92	1921.81	4	QQQHLFGSJVTDCSGNF	0,Gln->pyro-Glu[AnyN-termQ];13,Carbamidomethyl[C];	2905.1	2905.06	7-8-0-0-1	9	NXT	76	0	0	4	0.09973	0.15748	3.03379	0.47777	T	b2+;b4+;b5+;b6+;	b4+;b5+;	sp|P02787|TRFE_HUMAN	R	CL	622	0	630	-0.00531	-2.76161	3.94e-14	sp|P02787|TRFE_HUMAN	2	-0.04123	-8.54339
20190704_SL_Transferrin_GP.12738.12738.3.0.dta	102	3600.43	1921.81	3	QQQHLFGSJVTDCSGNF	0,Gln->pyro-Glu[AnyN-termQ];13,Carbamidomethyl[C];	1678.62	1678.61	3-3-1-0-2	9	NXT	42	1	0.00555	6	0.0715	0.17705	2.05294	0.36347	T	b4+;b5+;b6+;b7+;b10+;b12+;Y1+;	b5+;	sp|P02787|TRFE_HUMAN	R	CL	622	0	630	-0.00531	-2.76161	3.94e-14	sp|P02787|TRFE_HUMAN	2	-0.01183	-3.28663
20190704_SL_Transferrin_GP.12761.12761.3.1.dta	274	3594.45	2499.08	3	QQQHLFGSJVTDCSGNFCLFR	0,Gln->pyro-Glu[AnyN-termQ];13,Carbamidomethyl[C];16,Deamidated[N];18,Carbamidomethyl[C];	1095.37	1095.4	3-3-0-0-0	9	NXT	34	0	0	4	0.10983	0.14448	2.86934	0.41457	T	b5+;b6+;b9+;b12+;	b5+;b6+;	sp|P02787|TRFE_HUMAN	R	SE	622	0	630	0.01471	5.88381	4.88e-25	sp|P02787|TRFE_HUMAN	4	0.02536	7.05734
20190704_SL_Transferrin_GP.12763.12763.3.1.dta	102	3747.49	1921.81	3	QQQHLFGSJVTDCSGNF	0,Gln->pyro-Glu[AnyN-termQ];13,Carbamidomethyl[C];	1825.68	1825.66	5-5-0-0-0	9	NXT	24	0	0	4	0.13284	0.21443	3.8331	0.82195	T	b4+;b5+;b6+;b9+;	b4+;b5+;b6+;	sp|P02787|TRFE_HUMAN	R	CL	622	0	630	-0.00531	-2.76161	3.94e-14	sp|P02787|TRFE_HUMAN	2	-0.01427	-3.80889
20190704_SL_Transferrin_GP.12826.12826.3.0.dta	43	3751.46	1603.68	3	QQQHLFGSJVTDCS	0,Gln->pyro-Glu[AnyN-termQ];13,Carbamidomethyl[C];	2147.78	2147.75	5-3-2-0-1	9	NXT	20	0	0	4	0.088	0.11282	2.05294	0.23161	T	b5+;b9+;b10+;b13+;	b5+;	sp|P02787|TRFE_HUMAN	R	GN	622	0	630	-0.00436	-2.71709	1.99e-19	sp|P02787|TRFE_HUMAN	1	-0.0319	-8.50556
20190704_SL_Transferrin_GP.12971.12971.3.1.dta	39	3737.49	1660.7	3	QQQHLFGSJVTDCSG	0,Gln->pyro-Glu[AnyN-termQ];13,Carbamidomethyl[C];	2076.79	2076.75	6-4-0-0-2	9	NXT	42	0	0	4	0.0722	0.0982	2.05687	0.20198	T	b6+;b9+;b10+;b13+;	b6+;	sp|P02787|TRFE_HUMAN	R	NF	622	0	630	-0.00157	-0.944824	1.56e-15	sp|P02787|TRFE_HUMAN	1	-0.03714	-9.93973
20190704_SL_Transferrin_GP.13200.13200.3.0.dta	275	4234.7	2499.08	3	QQQHLFGSNVTDCSGJFCLFR	0,Gln->pyro-Glu[AnyN-termQ];9,Deamidated[N];13,Carbamidomethyl[C];18,Carbamidomethyl[C];	1735.62	1735.63	3-4-1-0-1	16	NXC	74	0	0	4	0.13706	0.15556	2.86934	0.44635	T	b4+;b5+;b6+;b12+;	b4+;b5+;	sp|P02787|TRFE_HUMAN	R	SE	622	0	637	0.01471	5.88381	4.88e-25	sp|P02787|TRFE_HUMAN	4	0.00899	2.12345
20190704_SL_Transferrin_GP.13221.13221.3.0.dta	102	3852.54	1921.81	3	QQQHLFGSJVTDCSGNF	0,Gln->pyro-Glu[AnyN-termQ];13,Carbamidomethyl[C];	1930.73	1930.69	6-4-0-0-1	9	NXT	26	0	0	4	0.07141	0.08213	2.05294	0.16861	T	b2+;b3+;b6+;b10+;	b6+;	sp|P02787|TRFE_HUMAN	R	CL	622	0	630	-0.00531	-2.76161	3.94e-14	sp|P02787|TRFE_HUMAN	2	-0.03674	-9.53896
20190704_SL_Transferrin_GP.13243.13243.3.1.dta	139	4250.77	2498.1	3	QQQHLFGSJVTDCSGNFCLFR	0,Gln->pyro-Glu[AnyN-termQ];13,Carbamidomethyl[C];18,Carbamidomethyl[C];	1752.68	1752.64	4-4-0-0-2	9	NXT	52	0	0	4	0.1179	0.15167	3.03913	0.46094	T	b4+;b5+;b6+;b7+;	b4+;b5+;	sp|P02787|TRFE_HUMAN	R	SE	622	0	630	-0.0057	-2.28084	1.8e-79	sp|P02787|TRFE_HUMAN	2	-0.03265	-7.68272
20190704_SL_Transferrin_GP.13263.13263.3.0.dta	43	3704.47	1603.68	3	QQQHLFGSJVTDCS	0,Gln->pyro-Glu[AnyN-termQ];13,Carbamidomethyl[C];	2100.79	2100.76	4-5-1-0-1	9	NXT	56	0	0	5	0.34865	0.28183	4.53585	1.27834	T	b4+;b5+;b6+;b7+;b12+;	b4+;b5+;b6+;b12+;	sp|P02787|TRFE_HUMAN	R	GN	622	0	630	-0.00436	-2.71709	1.99e-19	sp|P02787|TRFE_HUMAN	1	-0.02682	-7.24182
20190704_SL_Transferrin_GP.13467.13467.3.0.dta	43	3397.36	1603.68	3	QQQHLFGSJVTDCS	0,Gln->pyro-Glu[AnyN-termQ];13,Carbamidomethyl[C];	1793.68	1793.67	3-5-0-0-2	9	NXT	36	0	0	5	0.33812	0.27733	3.8331	1.06303	T	b4+;b5+;b6+;b7+;b10+;	b4+;b5+;b6+;	sp|P02787|TRFE_HUMAN	R	GN	622	0	630	-0.00436	-2.71709	1.99e-19	sp|P02787|TRFE_HUMAN	1	-0.01226	-3.60974
20190704_SL_Transferrin_GP.13476.13476.3.0.dta	43	3397.36	1603.68	3	QQQHLFGSJVTDCS	0,Gln->pyro-Glu[AnyN-termQ];13,Carbamidomethyl[C];	1793.68	1793.67	3-5-0-0-2	9	NXT	32	0	0	7	0.43269	0.35665	4.53585	1.61773	T	b4+;b5+;b6+;b7+;b8+;b9+;b10+;	b4+;b5+;b6+;b7+;	sp|P02787|TRFE_HUMAN	R	GN	622	0	630	-0.00436	-2.71709	1.99e-19	sp|P02787|TRFE_HUMAN	1	-0.01241	-3.6539
20190704_SL_Transferrin_GP.13578.13578.3.1.dta	51	3577.43	1516.65	3	QQQHLFGSJVTDC	0,Gln->pyro-Glu[AnyN-termQ];13,Carbamidomethyl[C];	2060.78	2060.76	5-4-0-0-3	9	NXT	22	0	0	4	0.10994	0.12777	3.04454	0.38899	T	b4+;b5+;b6+;b12+;	b4+;b5+;	sp|P02787|TRFE_HUMAN	R	SG	622	0	630	-0.00112	-0.737992	2.15e-22	sp|P02787|TRFE_HUMAN	1	-0.02482	-6.93985
20190704_SL_Transferrin_GP.13752.13752.3.0.dta	51	3577.42	1516.65	3	QQQHLFGSJVTDC	0,Gln->pyro-Glu[AnyN-termQ];13,Carbamidomethyl[C];	2060.77	2060.76	5-4-0-0-3	9	NXT	22	0	0	4	0.13909	0.13358	3.04454	0.40668	T	b5+;b6+;b9+;b12+;	b5+;b6+;	sp|P02787|TRFE_HUMAN	R	SG	622	0	630	-0.00112	-0.737992	2.15e-22	sp|P02787|TRFE_HUMAN	1	-0.01666	-4.65828
20190704_SL_Transferrin_GP.13772.13772.3.0.dta	193	3944.57	1722.76	3	LCMGSGLJLCEPNNK	2,Carbamidomethyl[C];3,Oxidation[M];10,Carbamidomethyl[C];	2221.81	2221.79	6-4-1-0-1	8	NXC	34	2	0.06131	4	0.16123	0.17535	3.68942	0.64695	T	y4+;y6+;y12+;y5++;Y0+;Y1+;	y4+;Y0+;Y1+;	sp|P02787|TRFE_HUMAN	K	EG	516	0	523	-0.00041	-0.237854	3.26e-17	sp|P02787|TRFE_HUMAN/tr|H7C5E8|H7C5E8_HUMAN	2	-0.0269	-6.82119
20190704_SL_Transferrin_GP.13785.13785.3.0.dta	193	3944.57	1722.76	3	LCMGSGLJLCEPNNK	2,Carbamidomethyl[C];3,Oxidation[M];10,Carbamidomethyl[C];	2221.81	2221.79	6-4-1-0-1	8	NXC	34	2	0.07416	7	0.18701	0.22359	4.37395	0.97797	T	b9+;y3+;y4+;y5+;y6+;y7+;y8+;Y0+;Y1+;	y4+;y6+;Y0+;Y1+;	sp|P02787|TRFE_HUMAN	K	EG	516	0	523	-0.00041	-0.237854	3.26e-17	sp|P02787|TRFE_HUMAN/tr|H7C5E8|H7C5E8_HUMAN	2	-0.0269	-6.82119
20190704_SL_Transferrin_GP.13792.13792.3.0.dta	193	3944.57	1722.76	3	LCMGSGLJLCEPNNK	2,Carbamidomethyl[C];3,Oxidation[M];10,Carbamidomethyl[C];	2221.81	2221.79	6-4-1-0-1	8	NXC	34	2	0.0269	4	0.17433	0.18452	3.68942	0.68078	T	b7+;y4+;y6+;y7+;Y0+;Y1+;	y4+;y6+;y7+;	sp|P02787|TRFE_HUMAN	K	EG	516	0	523	-0.00041	-0.237854	3.26e-17	sp|P02787|TRFE_HUMAN/tr|H7C5E8|H7C5E8_HUMAN	2	-0.02583	-6.54987
20190704_SL_Transferrin_GP.13846.13846.3.1.dta	157	3267.3	1311.6	3	FLNJGTCTAEGK	7,Carbamidomethyl[C];	1955.7	1955.72	4-5-0-0-2	4	NXT	20	3	0.09511	6	0.11026	0.15819	4.56511	0.72218	T	y3+;y4+;y6+;y8+;y9+;y11+;Y0+;Y0+;Y1+;	y6+;y8+;Y0+;Y1+;	sp|P05156|CFAI_HUMAN	K	FS	100	0	103	-0.00059	-0.449495	8.28e-12	sp|P05156|CFAI_HUMAN/tr|D6R9Z8|D6R9Z8_HUMAN/tr|A0A2R8Y3M9|A0A2R8Y3M9_HUMAN/tr|A0A087X0I2|A0A087X0I2_HUMAN/tr|E7ETH0|E7ETH0_HUMAN/tr|G3XAM2|G3XAM2_HUMAN	1	0.02203	6.74469
20190704_SL_Transferrin_GP.13849.13849.3.2.dta	157	3267.3	1311.6	3	FLNJGTCTAEGK	7,Carbamidomethyl[C];	1955.7	1955.72	4-5-0-0-2	4	NXT	20	4	0.07841	7	0.12575	0.18536	3.85904	0.7153	T	y4+;y5+;y6+;y7+;y8+;y9+;y10+;Y0+;Y0+;Y1+;Y0++;	y6+;y8+;Y0+;	sp|P05156|CFAI_HUMAN	K	FS	100	0	103	-0.00059	-0.449495	8.28e-12	sp|P05156|CFAI_HUMAN/tr|D6R9Z8|D6R9Z8_HUMAN/tr|A0A2R8Y3M9|A0A2R8Y3M9_HUMAN/tr|A0A087X0I2|A0A087X0I2_HUMAN/tr|E7ETH0|E7ETH0_HUMAN/tr|G3XAM2|G3XAM2_HUMAN	1	0.02203	6.74469
20190704_SL_Transferrin_GP.13858.13858.3.0.dta	193	3944.57	1722.76	3	LCMGSGLJLCEPNNK	2,Carbamidomethyl[C];3,Oxidation[M];10,Carbamidomethyl[C];	2221.81	2221.79	6-4-1-0-1	8	NXC	34	2	0.11051	4	0.17861	0.20794	4.37395	0.90951	T	y4+;y6+;y7+;y12+;Y0+;Y1+;	y4+;y6+;Y0+;Y1+;	sp|P02787|TRFE_HUMAN	K	EG	516	0	523	-0.00041	-0.237854	3.26e-17	sp|P02787|TRFE_HUMAN/tr|H7C5E8|H7C5E8_HUMAN	2	-0.02612	-6.6234
20190704_SL_Transferrin_GP.13860.13860.3.5.dta	43	3834.51	1603.68	3	QQQHLFGSJVTDCS	0,Gln->pyro-Glu[AnyN-termQ];13,Carbamidomethyl[C];	2230.83	2230.82	3-5-1-0-3	9	NXT	58	0	0	4	0.10627	0.14103	3.03379	0.42786	T	b4+;b5+;b6+;y12+;	b4+;b5+;	sp|P02787|TRFE_HUMAN	R	GN	622	0	630	-0.00436	-2.71709	1.99e-19	sp|P02787|TRFE_HUMAN	1	-0.00883	-2.30337
20190704_SL_Transferrin_GP.13894.13894.3.0.dta	43	3851.54	1603.68	3	QQQHLFGSJVTDCS	0,Gln->pyro-Glu[AnyN-termQ];13,Carbamidomethyl[C];	2247.86	2247.84	4-5-0-0-4	9	NXT	66	0	0	5	0.29781	0.2528	3.8331	0.969	T	b4+;b5+;b6+;b7+;b8+;	b4+;b5+;b6+;	sp|P02787|TRFE_HUMAN	R	GN	622	0	630	-0.00436	-2.71709	1.99e-19	sp|P02787|TRFE_HUMAN	1	-0.01701	-4.41755
20190704_SL_Transferrin_GP.13897.13897.4.0.dta	139	5199.1	2498.1	4	QQQHLFGSJVTDCSGNFCLFR	0,Gln->pyro-Glu[AnyN-termQ];13,Carbamidomethyl[C];18,Carbamidomethyl[C];	2701.01	2700.99	5-5-1-0-4	9	NXT	80	0	0	4	0.13887	0.15927	3.83944	0.61151	T	b4+;b5+;b6+;b8+;	b4+;b5+;b6+;	sp|P02787|TRFE_HUMAN	R	SE	622	0	630	-0.0057	-2.28084	1.8e-79	sp|P02787|TRFE_HUMAN	2	-0.01697	-3.26465
20190704_SL_Transferrin_GP.13935.13935.3.1.dta	157	3283.34	1311.6	3	FLNJGTCTAEGK	7,Carbamidomethyl[C];	1971.74	1971.72	5-5-0-0-1	4	NXT	24	2	0.04384	4	0.07228	0.10216	3.85904	0.39423	T	y3+;y5+;y6+;y8+;Y0+;Y1+;	y6+;y8+;Y0+;	sp|P05156|CFAI_HUMAN	K	FS	100	0	103	-0.00059	-0.449495	8.28e-12	sp|P05156|CFAI_HUMAN/tr|D6R9Z8|D6R9Z8_HUMAN/tr|A0A2R8Y3M9|A0A2R8Y3M9_HUMAN/tr|A0A087X0I2|A0A087X0I2_HUMAN/tr|E7ETH0|E7ETH0_HUMAN/tr|G3XAM2|G3XAM2_HUMAN	1	-0.02484	-7.56772
20190704_SL_Transferrin_GP.13956.13956.3.0.dta	43	4012.57	1603.68	3	QQQHLFGSJVTDCS	0,Gln->pyro-Glu[AnyN-termQ];13,Carbamidomethyl[C];	2408.89	2408.87	5-5-1-0-2	9	NXT	46	0	0	4	0.19926	0.20176	3.8331	0.77336	T	b4+;b5+;b6+;b7+;	b4+;b5+;b6+;	sp|P02787|TRFE_HUMAN	R	GN	622	0	630	-0.00436	-2.71709	1.99e-19	sp|P02787|TRFE_HUMAN	1	-0.01793	-4.46956
20190704_SL_Transferrin_GP.13959.13959.3.2.dta	35	3979.55	1774.74	3	QQQHLFGSJVTDCSGN	0,Gln->pyro-Glu[AnyN-termQ];13,Carbamidomethyl[C];	2204.81	2204.77	5-4-2-0-0	9	NXT	38	0	0	4	0.3373	0.22618	4.35881	0.98589	T	b4+;b5+;b6+;y3++;	b4+;b5+;b6+;y3++;	sp|P02787|TRFE_HUMAN	R	FC	622	0	630	0.00072	0.405467	1.92e-18	sp|P02787|TRFE_HUMAN	2	-0.03446	-8.66139
20190704_SL_Transferrin_GP.13975.13975.3.0.dta	24	3834.51	1774.74	3	QQQHLFGSJVTDCSGN	0,Gln->pyro-Glu[AnyN-termQ];13,Carbamidomethyl[C];	2059.77	2059.73	5-4-1-0-1	9	NXT	52	3	0.07388	4	0.24698	0.27892	5.17648	1.44383	T	b4+;b5+;b6+;b10+;Y0+;Y0+;Y1+;	b4+;b5+;b6+;Y0+;Y1+;	sp|P02787|TRFE_HUMAN	R	FC	622	0	630	0.00072	0.405467	1.92e-18	sp|P02787|TRFE_HUMAN	2	-0.03173	-8.27695
20190704_SL_Transferrin_GP.13975.13975.4.2.dta	139	5110.07	2498.1	4	QQQHLFGSJVTDCSGNFCLFR	0,Gln->pyro-Glu[AnyN-termQ];13,Carbamidomethyl[C];18,Carbamidomethyl[C];	2611.97	2611.95	5-6-1-0-2	9	NXT	74	0	0	4	0.24698	0.2066	3.83944	0.79323	T	b4+;b5+;b6+;b10+;	b4+;b5+;b6+;	sp|P02787|TRFE_HUMAN	R	SE	622	0	630	-0.0057	-2.28084	1.8e-79	sp|P02787|TRFE_HUMAN	2	-0.02334	-4.56833
20190704_SL_Transferrin_GP.13979.13979.3.0.dta	43	4029.59	1603.68	3	QQQHLFGSJVTDCS	0,Gln->pyro-Glu[AnyN-termQ];13,Carbamidomethyl[C];	2425.91	2425.89	6-5-0-0-3	9	NXT	52	0	0	5	0.23862	0.22855	4.53585	1.03665	T	b4+;b5+;b6+;b7+;b10+;	b4+;b5+;b6+;b7+;	sp|P02787|TRFE_HUMAN	R	GN	622	0	630	-0.00436	-2.71709	1.99e-19	sp|P02787|TRFE_HUMAN	1	-0.02411	-5.9847
20190704_SL_Transferrin_GP.13996.13996.4.0.dta	139	5053.06	2498.1	4	QQQHLFGSJVTDCSGNFCLFR	0,Gln->pyro-Glu[AnyN-termQ];13,Carbamidomethyl[C];18,Carbamidomethyl[C];	2554.96	2554.93	5-5-1-0-3	9	NXT	70	0	0	10	0.22135	0.22371	3.83944	0.8589	T	b2+;b3+;b4+;b5+;b6+;b7+;b8+;b9+;b10+;b12+;	b4+;b5+;b6+;	sp|P02787|TRFE_HUMAN	R	SE	622	0	630	-0.0057	-2.28084	1.8e-79	sp|P02787|TRFE_HUMAN	2	-0.02967	-5.87283
20190704_SL_Transferrin_GP.13998.13998.3.0.dta	43	3995.54	1603.68	3	QQQHLFGSJVTDCS	0,Gln->pyro-Glu[AnyN-termQ];13,Carbamidomethyl[C];	2391.86	2391.86	4-5-2-0-1	9	NXT	24	0	0	7	0.2851	0.28866	4.53585	1.30932	T	b3+;b4+;b5+;b6+;b7+;b9+;b12+;	b4+;b5+;b6+;b12+;	sp|P02787|TRFE_HUMAN	R	GN	622	0	630	-0.00436	-2.71709	1.99e-19	sp|P02787|TRFE_HUMAN	1	-0.00626	-1.56714
20190704_SL_Transferrin_GP.13999.13999.3.0.dta	24	3834.51	1774.74	3	QQQHLFGSJVTDCSGN	0,Gln->pyro-Glu[AnyN-termQ];13,Carbamidomethyl[C];	2059.77	2059.73	5-4-1-0-1	9	NXT	52	1	0.01326	5	0.26729	0.25806	4.53585	1.17054	T	b4+;b5+;b6+;b7+;b8+;Y0+;	b4+;b5+;b6+;b7+;	sp|P02787|TRFE_HUMAN	R	FC	622	0	630	0.00072	0.405467	1.92e-18	sp|P02787|TRFE_HUMAN	2	-0.03125	-8.15175
20190704_SL_Transferrin_GP.14000.14000.3.0.dta	24	3834.51	1774.74	3	QQQHLFGSJVTDCSGN	0,Gln->pyro-Glu[AnyN-termQ];13,Carbamidomethyl[C];	2059.77	2059.73	5-4-1-0-1	9	NXT	52	2	0.02868	7	0.30033	0.30193	4.53585	1.3695	T	b4+;b5+;b6+;b7+;b8+;b10+;b12+;Y0+;Y0+;	b4+;b5+;b6+;b7+;	sp|P02787|TRFE_HUMAN	R	FC	622	0	630	0.00072	0.405467	1.92e-18	sp|P02787|TRFE_HUMAN	2	-0.03125	-8.15175
20190704_SL_Transferrin_GP.14002.14002.3.1.dta	101	3827.51	1921.81	3	QQQHLFGSJVTDCSGNF	0,Gln->pyro-Glu[AnyN-termQ];13,Carbamidomethyl[C];	1905.69	1905.66	8-3-0-0-0	9	NXT	26	0	0	4	0.14747	0.10573	2.89411	0.30601	T	b4+;b5+;b7+;b15++;	b4+;b5+;	sp|P02787|TRFE_HUMAN	R	CL	622	0	630	-0.00531	-2.76161	3.94e-14	sp|P02787|TRFE_HUMAN	2	-0.03268	-8.54037
20190704_SL_Transferrin_GP.14003.14003.3.0.dta	24	3834.51	1774.74	3	QQQHLFGSJVTDCSGN	0,Gln->pyro-Glu[AnyN-termQ];13,Carbamidomethyl[C];	2059.77	2059.73	5-4-1-0-1	9	NXT	52	3	0.07256	6	0.30359	0.3178	4.53585	1.44147	T	b4+;b5+;b6+;b7+;b10+;y4+;Y0+;Y0+;Y1+;	b4+;b5+;b6+;Y0+;	sp|P02787|TRFE_HUMAN	R	FC	622	0	630	0.00072	0.405467	1.92e-18	sp|P02787|TRFE_HUMAN	2	-0.03125	-8.15175
20190704_SL_Transferrin_GP.14005.14005.3.0.dta	24	3834.51	1774.74	3	QQQHLFGSJVTDCSGN	0,Gln->pyro-Glu[AnyN-termQ];13,Carbamidomethyl[C];	2059.77	2059.73	5-4-1-0-1	9	NXT	52	2	0.02733	4	0.25848	0.2785	3.8331	1.06753	T	b4+;b5+;b6+;b9+;Y0+;Y1+;	b4+;b5+;b6+;	sp|P02787|TRFE_HUMAN	R	FC	622	0	630	0.00072	0.405467	1.92e-18	sp|P02787|TRFE_HUMAN	2	-0.03125	-8.15175
20190704_SL_Transferrin_GP.14061.14061.3.0.dta	24	3688.45	1774.74	3	QQQHLFGSJVTDCSGN	0,Gln->pyro-Glu[AnyN-termQ];13,Carbamidomethyl[C];	1913.71	1913.68	5-4-1-0-0	9	NXT	36	1	0.03397	4	0.35246	0.3017	4.53585	1.36844	T	b4+;b5+;b6+;b7+;Y0+;	b4+;b5+;b6+;Y0+;	sp|P02787|TRFE_HUMAN	R	FC	622	0	630	0.00072	0.405467	1.92e-18	sp|P02787|TRFE_HUMAN	2	-0.03166	-8.58582
20190704_SL_Transferrin_GP.14078.14078.3.0.dta	43	3705.48	1603.68	3	QQQHLFGSJVTDCS	0,Gln->pyro-Glu[AnyN-termQ];13,Carbamidomethyl[C];	2101.8	2101.78	4-5-0-0-3	9	NXT	54	0	0	6	0.258	0.24313	3.8331	0.93193	T	b4+;b5+;b6+;b7+;b8+;b10+;	b4+;b5+;b6+;	sp|P02787|TRFE_HUMAN	R	GN	622	0	630	-0.00436	-2.71709	1.99e-19	sp|P02787|TRFE_HUMAN	1	-0.01565	-4.22461
20190704_SL_Transferrin_GP.14082.14082.4.0.dta	139	5053.05	2498.1	4	QQQHLFGSJVTDCSGNFCLFR	0,Gln->pyro-Glu[AnyN-termQ];13,Carbamidomethyl[C];18,Carbamidomethyl[C];	2554.96	2554.93	5-5-1-0-3	9	NXT	70	1	0.00427	8	0.23783	0.23311	3.83944	0.89501	T	b2+;b4+;b5+;b6+;b7+;b8+;b9+;b12+;Y1++;	b4+;b5+;b6+;	sp|P02787|TRFE_HUMAN	R	SE	622	0	630	-0.0057	-2.28084	1.8e-79	sp|P02787|TRFE_HUMAN	2	-0.02567	-5.08108
20190704_SL_Transferrin_GP.14083.14083.4.0.dta	139	5053.05	2498.1	4	QQQHLFGSJVTDCSGNFCLFR	0,Gln->pyro-Glu[AnyN-termQ];13,Carbamidomethyl[C];18,Carbamidomethyl[C];	2554.96	2554.93	5-5-1-0-3	9	NXT	70	0	0	10	0.23447	0.23056	3.83944	0.88522	T	b2+;b3+;b4+;b5+;b6+;b7+;b8+;b9+;b10+;b12+;	b4+;b5+;b6+;	sp|P02787|TRFE_HUMAN	R	SE	622	0	630	-0.0057	-2.28084	1.8e-79	sp|P02787|TRFE_HUMAN	2	-0.02567	-5.08108
20190704_SL_Transferrin_GP.14103.14103.4.0.dta	139	5053.05	2498.1	4	QQQHLFGSJVTDCSGNFCLFR	0,Gln->pyro-Glu[AnyN-termQ];13,Carbamidomethyl[C];18,Carbamidomethyl[C];	2554.95	2554.93	5-5-1-0-3	9	NXT	70	0	0	10	0.20834	0.21611	3.83944	0.82976	T	b2+;b3+;b4+;b5+;b6+;b7+;b8+;b9+;b10+;b12+;	b4+;b5+;b6+;	sp|P02787|TRFE_HUMAN	R	SE	622	0	630	-0.0057	-2.28084	1.8e-79	sp|P02787|TRFE_HUMAN	2	-0.02457	-4.86335
20190704_SL_Transferrin_GP.14120.14120.3.0.dta	43	3705.48	1603.68	3	QQQHLFGSJVTDCS	0,Gln->pyro-Glu[AnyN-termQ];13,Carbamidomethyl[C];	2101.8	2101.78	4-5-0-0-3	9	NXT	54	0	0	7	0.35401	0.3296	3.8331	1.26337	T	b4+;b5+;b6+;b7+;b9+;b10+;b12+;	b4+;b5+;b6+;	sp|P02787|TRFE_HUMAN	R	GN	622	0	630	-0.00436	-2.71709	1.99e-19	sp|P02787|TRFE_HUMAN	1	-0.01411	-3.8089
20190704_SL_Transferrin_GP.14124.14124.3.0.dta	139	5053.05	2498.1	3	QQQHLFGSJVTDCSGNFCLFR	0,Gln->pyro-Glu[AnyN-termQ];13,Carbamidomethyl[C];18,Carbamidomethyl[C];	2554.95	2554.93	5-5-1-0-3	9	NXT	70	0	0	4	0.27319	0.23074	3.03913	0.70125	T	b4+;b5+;b6+;b7+;	b4+;b5+;	sp|P02787|TRFE_HUMAN	R	SE	622	0	630	-0.0057	-2.28084	1.8e-79	sp|P02787|TRFE_HUMAN	2	-0.02313	-4.57832
20190704_SL_Transferrin_GP.14125.14125.3.0.dta	24	3980.56	1774.74	3	QQQHLFGSJVTDCSGN	0,Gln->pyro-Glu[AnyN-termQ];13,Carbamidomethyl[C];	2205.82	2205.79	5-4-1-0-2	9	NXT	60	1	0.01938	5	0.30316	0.3134	4.53585	1.42154	T	b4+;b5+;b6+;b9+;b10+;Y1+;	b4+;b5+;b6+;b9+;	sp|P02787|TRFE_HUMAN	R	FC	622	0	630	0.00072	0.405467	1.92e-18	sp|P02787|TRFE_HUMAN	2	-0.02493	-6.26448
20190704_SL_Transferrin_GP.14127.14127.3.0.dta	272	3980.56	2195.91	3	QQQHLFGSJVTDCSGNFCL	0,Gln->pyro-Glu[AnyN-termQ];13,Carbamidomethyl[C];16,Deamidated[N];18,Carbamidomethyl[C];	1784.65	1784.63	6-4-0-0-0	9	NXT	60	0	0	4	0.21407	0.11551	3.04454	0.35168	T	b2+;b4+;b5+;b16+;	b4+;b5+;	sp|P02787|TRFE_HUMAN	R	FR	622	0	630	0.01286	5.85368	4.37e-32	sp|P02787|TRFE_HUMAN	1	-0.0162	-4.07079
20190704_SL_Transferrin_GP.14129.14129.4.2.dta	102	4039.58	1921.81	4	QQQHLFGSJVTDCSGNF	0,Gln->pyro-Glu[AnyN-termQ];13,Carbamidomethyl[C];	2117.76	2117.78	5-5-0-0-2	9	NXT	32	0	0	6	0.16426	0.19904	3.03379	0.60384	T	b2+;b3+;b4+;b5+;b6+;b8+;	b4+;b5+;	sp|P02787|TRFE_HUMAN	R	CL	622	0	630	-0.00531	-2.76161	3.94e-14	sp|P02787|TRFE_HUMAN	2	0.01289	3.19173
20190704_SL_Transferrin_GP.14129.14129.5.0.dta	139	5052.99	2498.1	5	QQQHLFGSJVTDCSGNFCLFR	0,Gln->pyro-Glu[AnyN-termQ];13,Carbamidomethyl[C];18,Carbamidomethyl[C];	2554.89	2554.93	5-5-1-0-3	9	NXT	68	0	0	6	0.16426	0.18128	3.03913	0.55094	T	b2+;b3+;b4+;b5+;b6+;b8+;	b4+;b5+;	sp|P02787|TRFE_HUMAN	R	SE	622	0	630	-0.0057	-2.28084	1.8e-79	sp|P02787|TRFE_HUMAN	2	0.03577	7.08044
20190704_SL_Transferrin_GP.14148.14148.3.2.dta	43	3721.47	1603.68	3	QQQHLFGSJVTDCS	0,Gln->pyro-Glu[AnyN-termQ];13,Carbamidomethyl[C];	2117.79	2117.78	5-5-0-0-2	9	NXT	52	0	0	7	0.24892	0.26884	3.8331	1.03049	T	b3+;b4+;b5+;b6+;b7+;b9+;b10+;	b4+;b5+;b6+;	sp|P02787|TRFE_HUMAN	R	GN	622	0	630	-0.00436	-2.71709	1.99e-19	sp|P02787|TRFE_HUMAN	1	-0.01693	-4.55048
20190704_SL_Transferrin_GP.14160.14160.5.0.dta	139	5052.99	2498.1	5	QQQHLFGSJVTDCSGNFCLFR	0,Gln->pyro-Glu[AnyN-termQ];13,Carbamidomethyl[C];18,Carbamidomethyl[C];	2554.89	2554.93	5-5-1-0-3	9	NXT	62	0	0	4	0.15815	0.17514	3.83944	0.67243	T	b4+;b5+;b6+;b7+;	b4+;b5+;b6+;	sp|P02787|TRFE_HUMAN	R	SE	622	0	630	-0.0057	-2.28084	1.8e-79	sp|P02787|TRFE_HUMAN	2	0.04194	8.30177
20190704_SL_Transferrin_GP.14166.14166.3.0.dta	43	3721.47	1603.68	3	QQQHLFGSJVTDCS	0,Gln->pyro-Glu[AnyN-termQ];13,Carbamidomethyl[C];	2117.79	2117.78	5-5-0-0-2	9	NXT	52	0	0	9	0.29283	0.30645	4.53585	1.38999	T	b3+;b4+;b5+;b6+;b7+;b8+;b9+;b10+;b12+;	b4+;b5+;b6+;b10+;	sp|P02787|TRFE_HUMAN	R	GN	622	0	630	-0.00436	-2.71709	1.99e-19	sp|P02787|TRFE_HUMAN	1	-0.01683	-4.52361
20190704_SL_Transferrin_GP.14167.14167.4.1.dta	102	4039.58	1921.81	4	QQQHLFGSJVTDCSGNF	0,Gln->pyro-Glu[AnyN-termQ];13,Carbamidomethyl[C];	2117.76	2117.78	5-5-0-0-2	9	NXT	30	0	0	6	0.11934	0.1865	2.05294	0.38286	T	b3+;b4+;b5+;b6+;b8+;b12+;	b4+;	sp|P02787|TRFE_HUMAN	R	CL	622	0	630	-0.00531	-2.76161	3.94e-14	sp|P02787|TRFE_HUMAN	2	0.01341	3.32049
20190704_SL_Transferrin_GP.14167.14167.5.4.dta	139	5052.98	2498.1	5	QQQHLFGSJVTDCSGNFCLFR	0,Gln->pyro-Glu[AnyN-termQ];13,Carbamidomethyl[C];18,Carbamidomethyl[C];	2554.89	2554.93	5-5-1-0-3	9	NXT	62	0	0	6	0.11934	0.15742	2.05687	0.32378	T	b3+;b4+;b5+;b6+;b8+;b12+;	b4+;	sp|P02787|TRFE_HUMAN	R	SE	622	0	630	-0.0057	-2.28084	1.8e-79	sp|P02787|TRFE_HUMAN	2	0.04247	8.40668
20190704_SL_Transferrin_GP.14168.14168.4.1.dta	102	4039.58	1921.81	4	QQQHLFGSJVTDCSGNF	0,Gln->pyro-Glu[AnyN-termQ];13,Carbamidomethyl[C];	2117.76	2117.78	5-5-0-0-2	9	NXT	30	0	0	5	0.13723	0.19166	3.8331	0.73465	T	b3+;b4+;b5+;b6+;b7+;	b4+;b5+;b6+;	sp|P02787|TRFE_HUMAN	R	CL	622	0	630	-0.00531	-2.76161	3.94e-14	sp|P02787|TRFE_HUMAN	2	0.01341	3.32049
20190704_SL_Transferrin_GP.14168.14168.5.2.dta	139	5052.98	2498.1	5	QQQHLFGSJVTDCSGNFCLFR	0,Gln->pyro-Glu[AnyN-termQ];13,Carbamidomethyl[C];18,Carbamidomethyl[C];	2554.89	2554.93	5-5-1-0-3	9	NXT	62	0	0	5	0.13723	0.16693	3.83944	0.64094	T	b3+;b4+;b5+;b6+;b7+;	b4+;b5+;b6+;	sp|P02787|TRFE_HUMAN	R	SE	622	0	630	-0.0057	-2.28084	1.8e-79	sp|P02787|TRFE_HUMAN	2	0.04247	8.40668
20190704_SL_Transferrin_GP.14170.14170.4.2.dta	102	4039.58	1921.81	4	QQQHLFGSJVTDCSGNF	0,Gln->pyro-Glu[AnyN-termQ];13,Carbamidomethyl[C];	2117.76	2117.78	5-5-0-0-2	9	NXT	30	0	0	4	0.11001	0.15794	3.03379	0.47917	T	b3+;b4+;b6+;b9+;	b4+;b6+;	sp|P02787|TRFE_HUMAN	R	CL	622	0	630	-0.00531	-2.76161	3.94e-14	sp|P02787|TRFE_HUMAN	2	0.01341	3.32049
20190704_SL_Transferrin_GP.14170.14170.5.3.dta	274	5052.98	2499.08	5	QQQHLFGSJVTDCSGNFCLFR	0,Gln->pyro-Glu[AnyN-termQ];13,Carbamidomethyl[C];16,Deamidated[N];18,Carbamidomethyl[C];	2553.9	2553.91	5-5-2-0-1	9	NXT	62	1	0.00628	4	0.11001	0.14153	2.86934	0.4061	T	b3+;b4+;b6+;b9+;Y2++;	b4+;b6+;	sp|P02787|TRFE_HUMAN	R	SE	622	0	630	0.01471	5.88381	4.88e-25	sp|P02787|TRFE_HUMAN	4	0.00609	1.20547
20190704_SL_Transferrin_GP.14172.14172.4.3.dta	102	4039.58	1921.81	4	QQQHLFGSJVTDCSGNF	0,Gln->pyro-Glu[AnyN-termQ];13,Carbamidomethyl[C];	2117.76	2117.78	5-5-0-0-2	9	NXT	30	0	0	7	0.12709	0.18972	3.03379	0.57556	T	b2+;b3+;b4+;b5+;b6+;b8+;b12+;	b4+;b5+;	sp|P02787|TRFE_HUMAN	R	CL	622	0	630	-0.00531	-2.76161	3.94e-14	sp|P02787|TRFE_HUMAN	2	0.01341	3.32049
20190704_SL_Transferrin_GP.14172.14172.5.0.dta	139	5052.98	2498.1	5	QQQHLFGSJVTDCSGNFCLFR	0,Gln->pyro-Glu[AnyN-termQ];13,Carbamidomethyl[C];18,Carbamidomethyl[C];	2554.89	2554.93	5-5-1-0-3	9	NXT	62	0	0	7	0.12709	0.16401	3.03913	0.49845	T	b2+;b3+;b4+;b5+;b6+;b8+;b12+;	b4+;b5+;	sp|P02787|TRFE_HUMAN	R	SE	622	0	630	-0.0057	-2.28084	1.8e-79	sp|P02787|TRFE_HUMAN	2	0.04247	8.40668
20190704_SL_Transferrin_GP.14175.14175.3.1.dta	43	3721.47	1603.68	3	QQQHLFGSJVTDCS	0,Gln->pyro-Glu[AnyN-termQ];13,Carbamidomethyl[C];	2117.79	2117.78	5-5-0-0-2	9	NXT	52	0	0	9	0.25678	0.28658	3.8331	1.09847	T	b3+;b4+;b5+;b6+;b7+;b8+;b9+;b10+;b12+;	b4+;b5+;b6+;	sp|P02787|TRFE_HUMAN	R	GN	622	0	630	-0.00436	-2.71709	1.99e-19	sp|P02787|TRFE_HUMAN	1	-0.01683	-4.52361
20190704_SL_Transferrin_GP.14176.14176.4.2.dta	102	4039.58	1921.81	4	QQQHLFGSJVTDCSGNF	0,Gln->pyro-Glu[AnyN-termQ];13,Carbamidomethyl[C];	2117.76	2117.78	5-5-0-0-2	9	NXT	30	0	0	8	0.12475	0.22035	3.03379	0.66849	T	b2+;b3+;b4+;b5+;b6+;b7+;b9+;b12+;	b4+;b5+;	sp|P02787|TRFE_HUMAN	R	CL	622	0	630	-0.00531	-2.76161	3.94e-14	sp|P02787|TRFE_HUMAN	2	0.01341	3.32049
20190704_SL_Transferrin_GP.14176.14176.5.4.dta	274	5052.98	2499.08	5	QQQHLFGSJVTDCSGNFCLFR	0,Gln->pyro-Glu[AnyN-termQ];13,Carbamidomethyl[C];16,Deamidated[N];18,Carbamidomethyl[C];	2553.9	2553.91	5-5-2-0-1	9	NXT	62	0	0	8	0.12475	0.18306	2.86934	0.52527	T	b2+;b3+;b4+;b5+;b6+;b7+;b9+;b12+;	b4+;b5+;	sp|P02787|TRFE_HUMAN	R	SE	622	0	630	0.01471	5.88381	4.88e-25	sp|P02787|TRFE_HUMAN	4	0.00609	1.20547
20190704_SL_Transferrin_GP.14187.14187.3.1.dta	104	4055.59	2515.12	3	QQQHLFGSJVTDCSGNFCLFR	13,Carbamidomethyl[C];18,Carbamidomethyl[C];	1540.47	1540.49	NNH(HN(HEX&n-acetyl&sulfate))(HH)	9	NXT	36	0	0	7	0.07377	0.01844	1.72722	0.03185	T	b3+;b4+;b5+;b6+;b14+;b16+;b12++;	b12++;	sp|P02787|TRFE_HUMAN	R	SE	622	0.01	630	-0.00514	-2.04284	4.51e-12	sp|P02787|TRFE_HUMAN	2	0.01432	3.53181
20190704_SL_Transferrin_GP.14190.14190.3.0.dta	24	3979.54	1774.74	3	QQQHLFGSJVTDCSGN	0,Gln->pyro-Glu[AnyN-termQ];13,Carbamidomethyl[C];	2204.8	2204.77	5-4-2-0-0	9	NXT	32	2	0.04049	5	0.32025	0.30932	3.8331	1.18564	T	b2+;b4+;b5+;b6+;b9+;Y0+;Y1+;	b4+;b5+;b6+;	sp|P02787|TRFE_HUMAN	R	FC	622	0	630	0.00072	0.405467	1.92e-18	sp|P02787|TRFE_HUMAN	2	-0.0277	-6.96231
20190704_SL_Transferrin_GP.14191.14191.3.2.dta	35	4125.61	1774.74	3	QQQHLFGSJVTDCSGN	0,Gln->pyro-Glu[AnyN-termQ];13,Carbamidomethyl[C];	2350.87	2350.83	5-4-2-0-1	9	NXT	54	0	0	4	0.2576	0.19123	4.35881	0.83356	T	b4+;b5+;b6+;y3++;	b4+;b5+;b6+;y3++;	sp|P02787|TRFE_HUMAN	R	FC	622	0	630	0.00072	0.405467	1.92e-18	sp|P02787|TRFE_HUMAN	2	-0.03498	-8.48075
20190704_SL_Transferrin_GP.14246.14246.3.0.dta	24	3688.45	1774.74	3	QQQHLFGSJVTDCSGN	0,Gln->pyro-Glu[AnyN-termQ];13,Carbamidomethyl[C];	1913.71	1913.68	5-4-1-0-0	9	NXT	36	4	0.08038	13	0.34746	0.37514	5.77352	2.1659	T	b5+;b6+;b7+;b8+;b9+;b10+;b11+;b12+;y1+;y4+;y6+;y11+;y13+;Y0+;Y0+;Y1+;Y3+;	b5+;b6+;b7+;b9+;b10+;Y0+;	sp|P02787|TRFE_HUMAN	R	FC	622	0	630	0.00072	0.405467	1.92e-18	sp|P02787|TRFE_HUMAN	2	-0.03209	-8.70242
20190704_SL_Transferrin_GP.14250.14250.4.0.dta	275	4039.58	2499.08	4	QQQHLFGSNVTDCSGJFCLFR	0,Gln->pyro-Glu[AnyN-termQ];9,Deamidated[N];13,Carbamidomethyl[C];18,Carbamidomethyl[C];	1540.5	1540.49	NNH(HN(HEX&n-acetyl&sulfate))(HH)	16	NXC	32	0	0	5	0.05177	0.09583	1.93154	0.18511	T	b4+;b5+;b6+;b16+;y18++;	b5+;	sp|P02787|TRFE_HUMAN	R	SE	622	0	637	0.01471	5.88381	4.88e-25	sp|P02787|TRFE_HUMAN	4	-0.01099	-2.72125
20190704_SL_Transferrin_GP.14252.14252.3.1.dta	51	3577.43	1516.65	3	QQQHLFGSJVTDC	0,Gln->pyro-Glu[AnyN-termQ];13,Carbamidomethyl[C];	2060.78	2060.76	5-4-0-0-3	9	NXT	22	0	0	4	0.16206	0.16323	3.04454	0.49695	T	b4+;b5+;b9+;b10+;	b4+;b5+;	sp|P02787|TRFE_HUMAN	R	SG	622	0	630	-0.00112	-0.737992	2.15e-22	sp|P02787|TRFE_HUMAN	1	-0.02687	-7.51304
20190704_SL_Transferrin_GP.14271.14271.3.0.dta	43	3705.48	1603.68	3	QQQHLFGSJVTDCS	0,Gln->pyro-Glu[AnyN-termQ];13,Carbamidomethyl[C];	2101.8	2101.78	4-5-0-0-3	9	NXT	54	0	0	10	0.32622	0.32235	4.53585	1.46215	T	b3+;b4+;b5+;b6+;b7+;b8+;b9+;b10+;b11+;b12+;	b4+;b5+;b6+;b10+;	sp|P02787|TRFE_HUMAN	R	GN	622	0	630	-0.00436	-2.71709	1.99e-19	sp|P02787|TRFE_HUMAN	1	-0.01507	-4.06804
20190704_SL_Transferrin_GP.14273.14273.3.0.dta	43	3705.48	1603.68	3	QQQHLFGSJVTDCS	0,Gln->pyro-Glu[AnyN-termQ];13,Carbamidomethyl[C];	2101.8	2101.78	4-5-0-0-3	9	NXT	54	0	0	11	0.35091	0.33676	3.8331	1.29083	T	b2+;b3+;b4+;b5+;b6+;b7+;b8+;b9+;b10+;b11+;b12+;	b4+;b5+;b6+;	sp|P02787|TRFE_HUMAN	R	GN	622	0	630	-0.00436	-2.71709	1.99e-19	sp|P02787|TRFE_HUMAN	1	-0.01507	-4.06804
20190704_SL_Transferrin_GP.14334.14334.3.0.dta	268	4039.58	2499.08	3	QQQHLFGSJVTDCSGNFCLFR	0,Gln->pyro-Glu[AnyN-termQ];13,Carbamidomethyl[C];16,Deamidated[N];18,Carbamidomethyl[C];	1540.5	1540.49	NNH(HN(HEX&n-acetyl&sulfate))(HH)	9	NXT	32	0	0	11	0.07152	0.06603	1.81202	0.11965	T	b3+;b5+;b6+;b7+;b8+;b9+;b10+;b14+;b16+;b15+++;y18++;	b15+++;	sp|P02787|TRFE_HUMAN	R	SE	622	0	630	0.01471	5.88381	4.88e-25	sp|P02787|TRFE_HUMAN	4	-0.01244	-3.08029
20190704_SL_Transferrin_GP.14337.14337.3.1.dta	43	3737.45	1603.68	3	QQQHLFGSJVTDCS	0,Gln->pyro-Glu[AnyN-termQ];13,Carbamidomethyl[C];	2133.77	2133.77	6-5-0-0-1	9	NXT	32	0	0	5	0.21295	0.24256	3.03379	0.73588	T	b4+;b5+;b6+;b9+;b10+;	b4+;b5+;	sp|P02787|TRFE_HUMAN	R	GN	622	0	630	-0.00436	-2.71709	1.99e-19	sp|P02787|TRFE_HUMAN	1	-0.00027	-0.0722612
20190704_SL_Transferrin_GP.14338.14338.3.2.dta	24	3996.57	1774.74	3	QQQHLFGSJVTDCSGN	0,Gln->pyro-Glu[AnyN-termQ];13,Carbamidomethyl[C];	2221.82	2221.79	6-4-1-0-1	9	NXT	50	1	0.01975	4	0.26955	0.25833	4.53585	1.17174	T	b4+;b5+;b6+;b7+;Y0+;	b4+;b5+;b6+;b7+;	sp|P02787|TRFE_HUMAN	R	FC	622	0	630	0.00072	0.405467	1.92e-18	sp|P02787|TRFE_HUMAN	2	-0.03502	-8.76465
20190704_SL_Transferrin_GP.14379.14379.3.0.dta	157	3559.41	1311.6	3	FLNJGTCTAEGK	7,Carbamidomethyl[C];	2247.81	2247.84	4-5-0-0-4	4	NXT	34	3	0.04199	8	0.10553	0.15836	3.05561	0.48387	T	y3+;y4+;y5+;y6+;y7+;y8+;y9+;y10+;Y0+;Y0+;Y1+;	y6+;y8+;	sp|P05156|CFAI_HUMAN	K	FS	100	0	103	-0.00059	-0.449495	8.28e-12	sp|P05156|CFAI_HUMAN/tr|D6R9Z8|D6R9Z8_HUMAN/tr|A0A2R8Y3M9|A0A2R8Y3M9_HUMAN/tr|A0A087X0I2|A0A087X0I2_HUMAN/tr|E7ETH0|E7ETH0_HUMAN/tr|G3XAM2|G3XAM2_HUMAN	1	0.02901	8.1526
20190704_SL_Transferrin_GP.14397.14397.3.0.dta	35	3688.46	1774.74	3	QQQHLFGSJVTDCSGN	0,Gln->pyro-Glu[AnyN-termQ];13,Carbamidomethyl[C];	1913.71	1913.68	5-4-1-0-0	9	NXT	42	4	0.08432	13	0.42973	0.40648	5.56495	2.26203	T	b3+;b4+;b5+;b6+;b7+;b8+;b9+;b10+;b12+;y1+;y4+;y11+;y3++;Y0+;Y0+;Y1+;Y1+;	b4+;b5+;b6+;y3++;Y0+;Y0+;	sp|P02787|TRFE_HUMAN	R	FC	622	0	630	0.00072	0.405467	1.92e-18	sp|P02787|TRFE_HUMAN	2	-0.03469	-9.4075
20190704_SL_Transferrin_GP.14406.14406.3.0.dta	24	3688.46	1774.74	3	QQQHLFGSJVTDCSGN	0,Gln->pyro-Glu[AnyN-termQ];13,Carbamidomethyl[C];	1913.71	1913.68	5-4-1-0-0	9	NXT	42	4	0.11938	9	0.36848	0.42915	5.77352	2.47773	T	b4+;b5+;b6+;b7+;b8+;b9+;b10+;b12+;y1+;Y0+;Y0+;Y1+;Y1+;	b4+;b5+;b6+;Y0+;Y0+;Y1+;	sp|P02787|TRFE_HUMAN	R	FC	622	0	630	0.00072	0.405467	1.92e-18	sp|P02787|TRFE_HUMAN	2	-0.03469	-9.4075
20190704_SL_Transferrin_GP.14447.14447.3.0.dta	24	3688.46	1774.74	3	QQQHLFGSJVTDCSGN	0,Gln->pyro-Glu[AnyN-termQ];13,Carbamidomethyl[C];	1913.71	1913.68	5-4-1-0-0	9	NXT	42	4	0.14768	10	0.36467	0.44156	5.77352	2.54935	T	b4+;b5+;b6+;b7+;b8+;b9+;b10+;b12+;y1+;y5+;Y0+;Y0+;Y1+;Y1+;	b4+;b5+;b6+;Y0+;Y0+;Y1+;	sp|P02787|TRFE_HUMAN	R	FC	622	0	630	0.00072	0.405467	1.92e-18	sp|P02787|TRFE_HUMAN	2	-0.03381	-9.16886
20190704_SL_Transferrin_GP.14449.14449.3.0.dta	24	3688.46	1774.74	3	QQQHLFGSJVTDCSGN	0,Gln->pyro-Glu[AnyN-termQ];13,Carbamidomethyl[C];	1913.71	1913.68	5-4-1-0-0	9	NXT	42	4	0.10371	12	0.37937	0.43875	5.77352	2.53315	T	b4+;b5+;b6+;b7+;b8+;b9+;b10+;b12+;y1+;y4+;y6+;y13+;Y0+;Y0+;Y1+;Y1+;	b4+;b5+;b6+;Y0+;Y0+;Y1+;	sp|P02787|TRFE_HUMAN	R	FC	622	0	630	0.00072	0.405467	1.92e-18	sp|P02787|TRFE_HUMAN	2	-0.03381	-9.16886
20190704_SL_Transferrin_GP.14460.14460.3.0.dta	43	4142.63	1603.68	3	QQQHLFGSJVTDCS	0,Gln->pyro-Glu[AnyN-termQ];13,Carbamidomethyl[C];	2538.95	2538.94	4-5-1-0-4	9	NXT	62	0	0	7	0.24232	0.26909	3.8331	1.03144	T	b4+;b5+;b6+;b7+;b8+;b9+;b10+;	b4+;b5+;b6+;	sp|P02787|TRFE_HUMAN	R	GN	622	0	630	-0.00436	-2.71709	1.99e-19	sp|P02787|TRFE_HUMAN	1	-0.01647	-3.97668
20190704_SL_Transferrin_GP.14464.14464.3.0.dta	24	3688.45	1774.74	3	QQQHLFGSJVTDCSGN	0,Gln->pyro-Glu[AnyN-termQ];13,Carbamidomethyl[C];	1913.71	1913.68	5-4-1-0-0	9	NXT	36	4	0.09905	13	0.38189	0.44593	5.77352	2.57459	T	b2+;b3+;b4+;b5+;b6+;b7+;b8+;b9+;b10+;b12+;y1+;y3+;y4+;Y0+;Y0+;Y1+;Y1+;	b4+;b5+;b6+;Y0+;Y0+;Y1+;	sp|P02787|TRFE_HUMAN	R	FC	622	0	630	0.00072	0.405467	1.92e-18	sp|P02787|TRFE_HUMAN	2	-0.03282	-8.90039
20190704_SL_Transferrin_GP.14468.14468.3.0.dta	157	3559.41	1311.6	3	FLNJGTCTAEGK	7,Carbamidomethyl[C];	2247.81	2247.84	4-5-0-0-4	4	NXT	34	3	0.07055	9	0.1441	0.18948	3.85904	0.73121	T	y3+;y4+;y5+;y6+;y7+;y8+;y9+;y10+;y11+;Y0+;Y0+;Y1+;	y6+;y8+;Y0+;	sp|P05156|CFAI_HUMAN	K	FS	100	0	103	-0.00059	-0.449495	8.28e-12	sp|P05156|CFAI_HUMAN/tr|D6R9Z8|D6R9Z8_HUMAN/tr|A0A2R8Y3M9|A0A2R8Y3M9_HUMAN/tr|A0A087X0I2|A0A087X0I2_HUMAN/tr|E7ETH0|E7ETH0_HUMAN/tr|G3XAM2|G3XAM2_HUMAN	1	0.02923	8.21443
20190704_SL_Transferrin_GP.14474.14474.3.0.dta	157	3559.41	1311.6	3	FLNJGTCTAEGK	7,Carbamidomethyl[C];	2247.81	2247.84	4-5-0-0-4	4	NXT	34	4	0.0802	10	0.13283	0.19592	4.56511	0.89441	T	b3+;y3+;y4+;y5+;y6+;y7+;y8+;y9+;y10+;y11+;Y0+;Y0+;Y1+;Y1+;	y6+;y8+;Y0+;Y1+;	sp|P05156|CFAI_HUMAN	K	FS	100	0	103	-0.00059	-0.449495	8.28e-12	sp|P05156|CFAI_HUMAN/tr|D6R9Z8|D6R9Z8_HUMAN/tr|A0A2R8Y3M9|A0A2R8Y3M9_HUMAN/tr|A0A087X0I2|A0A087X0I2_HUMAN/tr|E7ETH0|E7ETH0_HUMAN/tr|G3XAM2|G3XAM2_HUMAN	1	0.02923	8.21443
20190704_SL_Transferrin_GP.14479.14479.3.1.dta	43	3899.53	1603.68	3	QQQHLFGSJVTDCS	0,Gln->pyro-Glu[AnyN-termQ];13,Carbamidomethyl[C];	2295.85	2295.82	7-5-0-0-1	9	NXT	32	0	0	4	0.22326	0.2149	3.8331	0.82373	T	b4+;b5+;b6+;b12+;	b4+;b5+;b6+;	sp|P02787|TRFE_HUMAN	R	GN	622	0	630	-0.00436	-2.71709	1.99e-19	sp|P02787|TRFE_HUMAN	1	-0.02748	-7.04877
20190704_SL_Transferrin_GP.14484.14484.3.0.dta	24	4125.6	1774.74	3	QQQHLFGSJVTDCSGN	0,Gln->pyro-Glu[AnyN-termQ];13,Carbamidomethyl[C];	2350.86	2350.83	5-4-2-0-1	9	NXT	54	3	0.07165	9	0.29945	0.34778	5.17648	1.80025	T	b1+;b4+;b5+;b6+;b7+;b8+;b9+;b10+;y4+;Y0+;Y1+;Y1+;	b4+;b5+;b6+;Y0+;Y1+;	sp|P02787|TRFE_HUMAN	R	FC	622	0	630	0.00072	0.405467	1.92e-18	sp|P02787|TRFE_HUMAN	2	-0.02953	-7.15944
20190704_SL_Transferrin_GP.14502.14502.3.1.dta	24	3721.47	1774.74	3	QQQHLFGSJVTDCSGN	0,Gln->pyro-Glu[AnyN-termQ];13,Carbamidomethyl[C];	1946.72	1946.69	7-4-0-0-0	9	NXT	50	3	0.08287	8	0.31176	0.35794	5.17648	1.85285	T	b4+;b5+;b6+;b7+;b8+;b9+;b10+;b12+;Y0+;Y0+;Y1+;	b4+;b5+;b6+;Y0+;Y0+;	sp|P02787|TRFE_HUMAN	R	FC	622	0	630	0.00072	0.405467	1.92e-18	sp|P02787|TRFE_HUMAN	2	-0.03496	-9.3966
20190704_SL_Transferrin_GP.14523.14523.3.0.dta	47	3978.56	1356.62	3	QQQHLFGSJVTD	0,Gln->pyro-Glu[AnyN-termQ];	2621.94	2621.98	4-9-0-0-1	9	NXT	24	1	0.0092	7	0.27085	0.26208	3.85904	1.01137	T	b3+;b4+;b5+;b6+;b7+;b8+;b9+;Y1+;	b4+;b5+;b6+;	sp|P02787|TRFE_HUMAN	R	CS	622	0	630	0.00079	0.581908	3.58e-17	sp|P02787|TRFE_HUMAN	1	0.03962	9.961
20190704_SL_Transferrin_GP.14526.14526.3.1.dta	47	3515.41	1356.62	3	QQQHLFGSJVTD	0,Gln->pyro-Glu[AnyN-termQ];	2158.79	2158.8	4-6-0-0-2	9	NXT	24	0	0	5	0.31909	0.26776	3.85904	1.03329	T	b4+;b5+;b6+;b8+;b9+;	b4+;b5+;b6+;	sp|P02787|TRFE_HUMAN	R	CS	622	0	630	0.00079	0.581908	3.58e-17	sp|P02787|TRFE_HUMAN	1	0.014	3.98363
20190704_SL_Transferrin_GP.14530.14530.3.0.dta	24	4125.6	1774.74	3	QQQHLFGSJVTDCSGN	0,Gln->pyro-Glu[AnyN-termQ];13,Carbamidomethyl[C];	2350.86	2350.83	5-4-2-0-1	9	NXT	54	4	0.15178	8	0.28775	0.37495	5.77352	2.1648	T	b4+;b5+;b6+;b7+;b8+;b9+;b10+;b12+;Y0+;Y0+;Y1+;Y1+;	b4+;b5+;b6+;Y0+;Y0+;Y1+;	sp|P02787|TRFE_HUMAN	R	FC	622	0	630	0.00072	0.405467	1.92e-18	sp|P02787|TRFE_HUMAN	2	-0.02985	-7.23702
20190704_SL_Transferrin_GP.14534.14534.3.1.dta	24	3721.47	1774.74	3	QQQHLFGSJVTDCSGN	0,Gln->pyro-Glu[AnyN-termQ];13,Carbamidomethyl[C];	1946.72	1946.69	7-4-0-0-0	9	NXT	46	2	0.07738	4	0.31928	0.31198	5.17648	1.61497	T	b4+;b5+;b6+;b10+;Y0+;Y0+;	b4+;b5+;b6+;Y0+;Y0+;	sp|P02787|TRFE_HUMAN	R	FC	622	0	630	0.00072	0.405467	1.92e-18	sp|P02787|TRFE_HUMAN	2	-0.03436	-9.23534
20190704_SL_Transferrin_GP.14548.14548.3.2.dta	43	3882.51	1603.68	3	QQQHLFGSJVTDCS	0,Gln->pyro-Glu[AnyN-termQ];13,Carbamidomethyl[C];	2278.83	2278.81	6-5-1-0-0	9	NXT	34	0	0	4	0.24293	0.2257	3.8331	0.86514	T	b4+;b5+;b6+;b12+;	b4+;b5+;b6+;	sp|P02787|TRFE_HUMAN	R	GN	622	0	630	-0.00436	-2.71709	1.99e-19	sp|P02787|TRFE_HUMAN	1	-0.01848	-4.76102
20190704_SL_Transferrin_GP.14554.14554.3.0.dta	4	3978.56	1041.47	3	QQQHLFGSJ	0,Gln->pyro-Glu[AnyN-termQ];	2937.08	2937.08	7-6-0-0-4	9	NXT	22	1	0.02483	5	0.2495	0.20977	3.90115	0.81835	T	b1+;b4+;b5+;b6+;b7+;Y0+;	b4+;b5+;b6+;	sp|P02787|TRFE_HUMAN	R	VT	622	0	630	0.00038	0.364523	2.74e-12	sp|P02787|TRFE_HUMAN	1	-0.00474	-1.19169
20190704_SL_Transferrin_GP.14570.14570.3.1.dta	169	3180.25	1266.56	3	LGJWSAMPSCK	7,Oxidation[M];10,Carbamidomethyl[C];	1913.69	1913.68	5-4-1-0-0	3	NXS	10	0	0	4	0.22142	0.19876	3.06703	0.6096	T	b4+;y2+;y3+;y4+;	y2+;y4+;	sp|P02749|APOH_HUMAN	K	AS	251	0	253	-0.00052	-0.410242	6.67e-42	sp|P02749|APOH_HUMAN/tr|J3KS17|J3KS17_HUMAN	2	-0.00818	-2.57294
20190704_SL_Transferrin_GP.14607.14607.3.0.dta	43	3705.48	1603.68	3	QQQHLFGSJVTDCS	0,Gln->pyro-Glu[AnyN-termQ];13,Carbamidomethyl[C];	2101.8	2101.78	4-5-0-0-3	9	NXT	56	0	0	6	0.32199	0.30187	4.53585	1.36925	T	b4+;b5+;b6+;b7+;b9+;b10+;	b4+;b5+;b6+;b10+;	sp|P02787|TRFE_HUMAN	R	GN	622	0	630	-0.00436	-2.71709	1.99e-19	sp|P02787|TRFE_HUMAN	1	-0.01644	-4.43786
20190704_SL_Transferrin_GP.14610.14610.3.0.dta	24	3688.46	1774.74	3	QQQHLFGSJVTDCSGN	0,Gln->pyro-Glu[AnyN-termQ];13,Carbamidomethyl[C];	1913.71	1913.68	5-4-1-0-0	9	NXT	42	2	0.04949	4	0.29403	0.27086	4.53585	1.22858	T	b1+;b4+;b5+;b6+;Y0+;Y0+;	b4+;b5+;b6+;Y0+;	sp|P02787|TRFE_HUMAN	R	FC	622	0	630	0.00072	0.405467	1.92e-18	sp|P02787|TRFE_HUMAN	2	-0.03461	-9.38581
20190704_SL_Transferrin_GP.14631.14631.3.2.dta	169	3180.25	1266.56	3	LGJWSAMPSCK	7,Oxidation[M];10,Carbamidomethyl[C];	1913.69	1913.68	5-4-1-0-0	3	NXS	10	0	0	4	0.17469	0.17792	3.06703	0.54569	T	b6+;y2+;y3+;y4+;	y2+;y4+;	sp|P02749|APOH_HUMAN	K	AS	251	0	253	-0.00052	-0.410242	6.67e-42	sp|P02749|APOH_HUMAN/tr|J3KS17|J3KS17_HUMAN	2	-0.01422	-4.47274
20190704_SL_Transferrin_GP.14671.14671.3.0.dta	43	3737.45	1603.68	3	QQQHLFGSJVTDCS	0,Gln->pyro-Glu[AnyN-termQ];13,Carbamidomethyl[C];	2133.77	2133.77	6-5-0-0-1	9	NXT	32	0	0	8	0.30575	0.30642	3.8331	1.17454	T	b4+;b5+;b6+;b7+;b8+;b9+;b10+;b12+;	b4+;b5+;b6+;	sp|P02787|TRFE_HUMAN	R	GN	622	0	630	-0.00436	-2.71709	1.99e-19	sp|P02787|TRFE_HUMAN	1	0.00016	0.0428215
20190704_SL_Transferrin_GP.14672.14672.3.1.dta	24	3996.57	1774.74	3	QQQHLFGSJVTDCSGN	0,Gln->pyro-Glu[AnyN-termQ];13,Carbamidomethyl[C];	2221.82	2221.79	6-4-1-0-1	9	NXT	50	3	0.07745	7	0.223	0.28043	4.53585	1.27198	T	b4+;b6+;b7+;b9+;b10+;b12+;y6+;Y0+;Y0+;Y1+;	b4+;b6+;Y0+;Y1+;	sp|P02787|TRFE_HUMAN	R	FC	622	0	630	0.00072	0.405467	1.92e-18	sp|P02787|TRFE_HUMAN	2	-0.03543	-8.86726
20190704_SL_Transferrin_GP.14683.14683.3.0.dta	24	3721.47	1774.74	3	QQQHLFGSJVTDCSGN	0,Gln->pyro-Glu[AnyN-termQ];13,Carbamidomethyl[C];	1946.72	1946.69	7-4-0-0-0	9	NXT	50	0	0	4	0.26738	0.2551	4.53585	1.15708	T	b4+;b5+;b6+;b10+;	b4+;b5+;b6+;b10+;	sp|P02787|TRFE_HUMAN	R	FC	622	0	630	0.00072	0.405467	1.92e-18	sp|P02787|TRFE_HUMAN	2	-0.03476	-9.34285
20190704_SL_Transferrin_GP.14692.14692.3.1.dta	43	3753.48	1603.68	3	QQQHLFGSJVTDCS	0,Gln->pyro-Glu[AnyN-termQ];13,Carbamidomethyl[C];	2149.8	2149.77	7-5-0-0-0	9	NXT	40	0	0	5	0.25437	0.23784	3.8331	0.91166	T	b4+;b5+;b6+;b7+;b10+;	b4+;b5+;b6+;	sp|P02787|TRFE_HUMAN	R	GN	622	0	630	-0.00436	-2.71709	1.99e-19	sp|P02787|TRFE_HUMAN	1	-0.03526	-9.39638
20190704_SL_Transferrin_GP.14698.14698.3.1.dta	24	4013.58	1774.74	3	QQQHLFGSJVTDCSGN	0,Gln->pyro-Glu[AnyN-termQ];13,Carbamidomethyl[C];	2238.84	2238.8	7-4-0-0-2	9	NXT	62	2	0.04273	4	0.19155	0.23698	4.53585	1.0749	T	b4+;b5+;b6+;b10+;Y0+;Y1+;	b4+;b5+;b6+;Y0+;	sp|P02787|TRFE_HUMAN	R	FC	622	0	630	0.00072	0.405467	1.92e-18	sp|P02787|TRFE_HUMAN	2	-0.03575	-8.90941
20190704_SL_Transferrin_GP.14715.14715.3.0.dta	4	3670.44	1041.47	3	QQQHLFGSJ	0,Gln->pyro-Glu[AnyN-termQ];	2628.96	2628.97	6-6-0-0-3	9	NXT	10	1	0.01408	5	0.29196	0.22485	3.90115	0.87716	T	b1+;b4+;b5+;b6+;b7+;Y0+;	b4+;b5+;b6+;	sp|P02787|TRFE_HUMAN	R	VT	622	0	630	0.00038	0.364523	2.74e-12	sp|P02787|TRFE_HUMAN	1	0.00522	1.42257
20190704_SL_Transferrin_GP.14722.14722.3.0.dta	4	3978.54	1041.47	3	QQQHLFGSJ	0,Gln->pyro-Glu[AnyN-termQ];	2937.07	2937.08	7-6-0-0-4	9	NXT	20	2	0.02256	5	0.27765	0.22068	3.90115	0.86091	T	b4+;b5+;b6+;b7+;b8+;Y0+;Y1+;	b4+;b5+;b6+;	sp|P02787|TRFE_HUMAN	R	VT	622	0	630	0.00038	0.364523	2.74e-12	sp|P02787|TRFE_HUMAN	1	0.00786	1.9761
20190704_SL_Transferrin_GP.14729.14729.3.1.dta	24	3721.46	1774.74	3	QQQHLFGSJVTDCSGN	0,Gln->pyro-Glu[AnyN-termQ];13,Carbamidomethyl[C];	1946.72	1946.69	7-4-0-0-0	9	NXT	46	1	0.02373	4	0.2257	0.24508	3.8331	0.93943	T	b4+;b5+;b6+;b10+;Y0+;	b4+;b5+;b6+;	sp|P02787|TRFE_HUMAN	R	FC	622	0	630	0.00072	0.405467	1.92e-18	sp|P02787|TRFE_HUMAN	2	-0.03323	-8.93162
20190704_SL_Transferrin_GP.14730.14730.3.2.dta	43	3663.44	1603.68	3	QQQHLFGSJVTDCS	0,Gln->pyro-Glu[AnyN-termQ];13,Carbamidomethyl[C];	2059.76	2059.73	5-4-1-0-1	9	NXT	22	0	0	4	0.17472	0.19027	3.8331	0.72931	T	b4+;b5+;b6+;b12+;	b4+;b5+;b6+;	sp|P02787|TRFE_HUMAN	R	GN	622	0	630	-0.00436	-2.71709	1.99e-19	sp|P02787|TRFE_HUMAN	1	-0.02258	-6.16527
20190704_SL_Transferrin_GP.14733.14733.3.1.dta	24	3688.46	1774.74	3	QQQHLFGSJVTDCSGN	0,Gln->pyro-Glu[AnyN-termQ];13,Carbamidomethyl[C];	1913.71	1913.68	5-4-1-0-0	9	NXT	42	2	0.03047	9	0.34344	0.35812	5.17648	1.85382	T	b3+;b4+;b5+;b6+;b7+;b8+;b9+;b10+;b12+;Y0+;Y1+;	b4+;b5+;b6+;b7+;Y0+;	sp|P02787|TRFE_HUMAN	R	FC	622	0	630	0.00072	0.405467	1.92e-18	sp|P02787|TRFE_HUMAN	2	-0.03649	-9.89563
20190704_SL_Transferrin_GP.14757.14757.3.0.dta	24	3787.51	1774.74	3	QQQHLFGSJVTDCSGN	0,Gln->pyro-Glu[AnyN-termQ];13,Carbamidomethyl[C];	2012.77	2012.75	4-6-0-0-1	9	NXT	50	0	0	4	0.12315	0.16395	3.03379	0.49739	T	b3+;b4+;b5+;b6+;	b4+;b5+;	sp|P02787|TRFE_HUMAN	R	FC	622	0	630	0.00072	0.405467	1.92e-18	sp|P02787|TRFE_HUMAN	2	-0.02399	-6.33562
20190704_SL_Transferrin_GP.14760.14760.3.2.dta	102	4038.58	1921.81	3	QQQHLFGSJVTDCSGNF	0,Gln->pyro-Glu[AnyN-termQ];13,Carbamidomethyl[C];	2116.77	2116.76	5-5-1-0-0	9	NXT	48	0	0	4	0.13828	0.19167	3.03379	0.58149	T	b4+;b5+;b6+;b7+;	b4+;b5+;	sp|P02787|TRFE_HUMAN	R	CL	622	0	630	-0.00531	-2.76161	3.94e-14	sp|P02787|TRFE_HUMAN	2	-0.01078	-2.66991
20190704_SL_Transferrin_GP.14767.14767.3.1.dta	102	4038.58	1921.81	3	QQQHLFGSJVTDCSGNF	0,Gln->pyro-Glu[AnyN-termQ];13,Carbamidomethyl[C];	2116.77	2116.76	5-5-1-0-0	9	NXT	48	0	0	4	0.06601	0.13043	3.03379	0.39571	T	b4+;b5+;b6+;b16+;	b4+;b16+;	sp|P02787|TRFE_HUMAN	R	CL	622	0	630	-0.00531	-2.76161	3.94e-14	sp|P02787|TRFE_HUMAN	2	-0.01078	-2.66991
20190704_SL_Transferrin_GP.14775.14775.4.0.dta	24	3979.54	1774.74	4	QQQHLFGSJVTDCSGN	0,Gln->pyro-Glu[AnyN-termQ];13,Carbamidomethyl[C];	2204.8	2204.77	5-4-2-0-0	9	NXT	34	4	0.07608	12	0.25057	0.36898	5.17648	1.91002	T	b4+;b5+;b6+;b7+;b8+;b9+;b10+;b12+;b14+;y1+;y4+;y6+;Y0+;Y0+;Y1+;Y1+;	b4+;b5+;b6+;Y0+;Y1+;	sp|P02787|TRFE_HUMAN	R	FC	622	0	630	0.00072	0.405467	1.92e-18	sp|P02787|TRFE_HUMAN	2	-0.02518	-6.32892
20190704_SL_Transferrin_GP.14781.14781.3.0.dta	24	3787.51	1774.74	3	QQQHLFGSJVTDCSGN	0,Gln->pyro-Glu[AnyN-termQ];13,Carbamidomethyl[C];	2012.77	2012.75	4-6-0-0-1	9	NXT	48	0	0	4	0.12233	0.17628	3.03379	0.5348	T	b4+;b5+;b6+;b10+;	b4+;b5+;	sp|P02787|TRFE_HUMAN	R	FC	622	0	630	0.00072	0.405467	1.92e-18	sp|P02787|TRFE_HUMAN	2	-0.02264	-5.97909
20190704_SL_Transferrin_GP.14785.14785.3.0.dta	24	3787.51	1774.74	3	QQQHLFGSJVTDCSGN	0,Gln->pyro-Glu[AnyN-termQ];13,Carbamidomethyl[C];	2012.77	2012.75	4-6-0-0-1	9	NXT	48	0	0	4	0.12311	0.16483	3.03379	0.50007	T	b3+;b4+;b5+;b6+;	b4+;b5+;	sp|P02787|TRFE_HUMAN	R	FC	622	0	630	0.00072	0.405467	1.92e-18	sp|P02787|TRFE_HUMAN	2	-0.02264	-5.97909
20190704_SL_Transferrin_GP.14786.14786.3.0.dta	24	3787.51	1774.74	3	QQQHLFGSJVTDCSGN	0,Gln->pyro-Glu[AnyN-termQ];13,Carbamidomethyl[C];	2012.77	2012.75	4-6-0-0-1	9	NXT	48	0	0	4	0.14119	0.17949	3.8331	0.68802	T	b4+;b5+;b6+;b12+;	b4+;b5+;b6+;	sp|P02787|TRFE_HUMAN	R	FC	622	0	630	0.00072	0.405467	1.92e-18	sp|P02787|TRFE_HUMAN	2	-0.02264	-5.97909
20190704_SL_Transferrin_GP.14787.14787.3.0.dta	24	3787.51	1774.74	3	QQQHLFGSJVTDCSGN	0,Gln->pyro-Glu[AnyN-termQ];13,Carbamidomethyl[C];	2012.77	2012.75	4-6-0-0-1	9	NXT	48	0	0	4	0.10761	0.15093	3.03379	0.45789	T	b4+;b5+;b6+;y14+;	b4+;b5+;	sp|P02787|TRFE_HUMAN	R	FC	622	0	630	0.00072	0.405467	1.92e-18	sp|P02787|TRFE_HUMAN	2	-0.02264	-5.97909
20190704_SL_Transferrin_GP.14796.14796.3.0.dta	24	4159.63	1774.74	3	QQQHLFGSJVTDCSGN	0,Gln->pyro-Glu[AnyN-termQ];13,Carbamidomethyl[C];	2384.88	2384.86	7-4-0-0-3	9	NXT	72	3	0.04568	7	0.1448	0.24541	3.8331	0.94069	T	b3+;b4+;b5+;b6+;b9+;b10+;b12+;Y0+;Y0+;Y1+;	b4+;b5+;b6+;	sp|P02787|TRFE_HUMAN	R	FC	622	0	630	0.00072	0.405467	1.92e-18	sp|P02787|TRFE_HUMAN	2	-0.02301	-5.53305
20190704_SL_Transferrin_GP.14797.14797.3.0.dta	24	4142.62	1774.74	3	QQQHLFGSJVTDCSGN	0,Gln->pyro-Glu[AnyN-termQ];13,Carbamidomethyl[C];	2367.87	2367.85	6-4-1-0-2	9	NXT	66	3	0.09181	10	0.24522	0.36016	5.17648	1.86434	T	b4+;b5+;b6+;b7+;b8+;b9+;b10+;y1+;y4+;y6+;Y0+;Y0+;Y1+;	b4+;b5+;b6+;Y0+;Y1+;	sp|P02787|TRFE_HUMAN	R	FC	622	0	630	0.00072	0.405467	1.92e-18	sp|P02787|TRFE_HUMAN	2	-0.02706	-6.53365
20190704_SL_Transferrin_GP.14802.14802.3.0.dta	102	4038.58	1921.81	3	QQQHLFGSJVTDCSGNF	0,Gln->pyro-Glu[AnyN-termQ];13,Carbamidomethyl[C];	2116.77	2116.76	5-5-1-0-0	9	NXT	50	0	0	4	0.06334	0.13127	2.05294	0.2695	T	b1+;b4+;b5+;b6+;	b4+;	sp|P02787|TRFE_HUMAN	R	CL	622	0	630	-0.00531	-2.76161	3.94e-14	sp|P02787|TRFE_HUMAN	2	-0.01238	-3.06619
20190704_SL_Transferrin_GP.14817.14817.3.0.dta	24	4125.59	1774.74	3	QQQHLFGSJVTDCSGN	0,Gln->pyro-Glu[AnyN-termQ];13,Carbamidomethyl[C];	2350.85	2350.83	5-4-2-0-1	9	NXT	48	2	0.03572	9	0.27814	0.35603	3.8331	1.36471	T	b4+;b5+;b6+;b7+;b8+;b9+;b10+;y1+;y6+;Y0+;Y0+;	b4+;b5+;b6+;	sp|P02787|TRFE_HUMAN	R	FC	622	0	630	0.00072	0.405467	1.92e-18	sp|P02787|TRFE_HUMAN	2	-0.01791	-4.34224
20190704_SL_Transferrin_GP.14838.14838.3.0.dta	169	3164.26	1266.56	3	LGJWSAMPSCK	7,Oxidation[M];10,Carbamidomethyl[C];	1897.7	1897.68	4-4-1-0-1	3	NXS	8	0	0	5	0.21782	0.21447	3.06703	0.65779	T	b3+;b6+;y2+;y3+;y4+;	y2+;y4+;	sp|P02749|APOH_HUMAN	K	AS	251	0	253	-0.00052	-0.410242	6.67e-42	sp|P02749|APOH_HUMAN/tr|J3KS17|J3KS17_HUMAN	2	-0.02008	-6.34785
20190704_SL_Transferrin_GP.14859.14859.3.0.dta	24	3979.55	1774.74	3	QQQHLFGSJVTDCSGN	0,Gln->pyro-Glu[AnyN-termQ];13,Carbamidomethyl[C];	2204.81	2204.77	5-4-2-0-0	9	NXT	38	4	0.07507	14	0.3103	0.3994	4.53585	1.81162	T	b2+;b3+;b4+;b5+;b6+;b7+;b8+;b9+;b10+;b11+;b12+;y1+;y6+;y11+;Y0+;Y0+;Y1+;Y1+;	b4+;b5+;b6+;Y0+;	sp|P02787|TRFE_HUMAN	R	FC	622	0	630	0.00072	0.405467	1.92e-18	sp|P02787|TRFE_HUMAN	2	-0.03428	-8.61614
20190704_SL_Transferrin_GP.14861.14861.3.0.dta	24	3979.55	1774.74	3	QQQHLFGSJVTDCSGN	0,Gln->pyro-Glu[AnyN-termQ];13,Carbamidomethyl[C];	2204.81	2204.77	5-4-2-0-0	9	NXT	38	4	0.10457	22	0.33768	0.43623	5.77352	2.51859	T	b2+;b3+;b4+;b5+;b6+;b7+;b8+;b9+;b10+;b11+;b12+;b13+;b15+;y1+;y3+;y4+;y5+;y6+;y7+;y11+;y12+;y13+;Y0+;Y0+;Y1+;Y1+;	b4+;b5+;b6+;Y0+;Y0+;Y1+;	sp|P02787|TRFE_HUMAN	R	FC	622	0	630	0.00072	0.405467	1.92e-18	sp|P02787|TRFE_HUMAN	2	-0.03428	-8.61614
20190704_SL_Transferrin_GP.14882.14882.3.0.dta	24	3979.55	1774.74	3	QQQHLFGSJVTDCSGN	0,Gln->pyro-Glu[AnyN-termQ];13,Carbamidomethyl[C];	2204.81	2204.77	5-4-2-0-0	9	NXT	38	4	0.13294	12	0.31616	0.40781	5.77352	2.35448	T	b4+;b5+;b6+;b7+;b8+;b9+;b12+;y1+;y3+;y6+;y8+;y11+;Y0+;Y0+;Y1+;Y1+;	b4+;b5+;b6+;Y0+;Y0+;Y1+;	sp|P02787|TRFE_HUMAN	R	FC	622	0	630	0.00072	0.405467	1.92e-18	sp|P02787|TRFE_HUMAN	2	-0.03375	-8.48293
20190704_SL_Transferrin_GP.14885.14885.3.1.dta	47	3863.53	1356.62	3	QQQHLFGSJVTD	0,Gln->pyro-Glu[AnyN-termQ];	2506.91	2506.92	4-7-1-0-1	9	NXT	8	0	0	4	0.23197	0.23086	3.85904	0.8909	T	b4+;b5+;b6+;b7+;	b4+;b5+;b6+;	sp|P02787|TRFE_HUMAN	R	CS	622	0	630	0.00079	0.581908	3.58e-17	sp|P02787|TRFE_HUMAN	1	0.01002	2.59417
20190704_SL_Transferrin_GP.14898.14898.3.1.dta	51	3992.57	1516.65	3	QQQHLFGSJVTDC	0,Gln->pyro-Glu[AnyN-termQ];13,Carbamidomethyl[C];	2475.92	2475.92	4-9-0-0-0	9	NXT	24	0	0	6	0.28656	0.24372	3.84588	0.9373	T	b4+;b5+;b6+;b7+;b9+;b10+;	b4+;b5+;b6+;	sp|P02787|TRFE_HUMAN	R	SG	622	0	630	-0.00112	-0.737992	2.15e-22	sp|P02787|TRFE_HUMAN	1	-0.00358	-0.896891
20190704_SL_Transferrin_GP.14904.14904.3.0.dta	39	3574.4	1660.7	3	QQQHLFGSJVTDCSG	0,Gln->pyro-Glu[AnyN-termQ];13,Carbamidomethyl[C];	1913.7	1913.68	5-4-1-0-0	9	NXT	44	3	0.08745	8	0.32889	0.32852	4.543	1.49247	T	b1+;b3+;b4+;b5+;b6+;b7+;b9+;b10+;Y0+;Y0+;Y1+;	b4+;b5+;b6+;Y0+;	sp|P02787|TRFE_HUMAN	R	NF	622	0	630	-0.00157	-0.944824	1.56e-15	sp|P02787|TRFE_HUMAN	1	-0.02439	-6.82539
20190704_SL_Transferrin_GP.14905.14905.3.0.dta	43	3792.42	1603.68	3	QQQHLFGSJVTDCS	0,Gln->pyro-Glu[AnyN-termQ];13,Carbamidomethyl[C];	2188.74	2188.74	11-2-0-0-0	9	NXT	6	0	0	5	0.16266	0.18483	3.8331	0.70847	T	b3+;b4+;b5+;b6+;b7+;	b4+;b5+;b6+;	sp|P02787|TRFE_HUMAN	R	GN	622	0	630	-0.00436	-2.71709	1.99e-19	sp|P02787|TRFE_HUMAN	1	0.00406	1.07084
20190704_SL_Transferrin_GP.14916.14916.3.1.dta	101	3991.59	1921.81	3	QQQHLFGSJVTDCSGNF	0,Gln->pyro-Glu[AnyN-termQ];13,Carbamidomethyl[C];	2069.78	2069.77	4-7-0-0-0	9	NXT	34	0	0	4	0.24175	0.15331	4.34896	0.66673	T	b4+;b5+;b6+;y16++;	b4+;b5+;b6+;y16++;	sp|P02787|TRFE_HUMAN	R	CL	622	0	630	-0.00531	-2.76161	3.94e-14	sp|P02787|TRFE_HUMAN	2	-0.01209	-3.02962
20190704_SL_Transferrin_GP.14922.14922.3.1.dta	4	3880.5	1041.47	3	QQQHLFGSJ	0,Gln->pyro-Glu[AnyN-termQ];	2839.03	2839	10-6-0-0-0	9	NXT	30	0	0	4	0.23255	0.18429	3.90115	0.71893	T	b4+;b5+;b6+;b8+;	b4+;b5+;b6+;	sp|P02787|TRFE_HUMAN	R	VT	622	0	630	0.00038	0.364523	2.74e-12	sp|P02787|TRFE_HUMAN	1	-0.0253	-6.52142
20190704_SL_Transferrin_GP.14937.14937.3.0.dta	39	3607.39	1660.7	3	QQQHLFGSJVTDCSG	0,Gln->pyro-Glu[AnyN-termQ];13,Carbamidomethyl[C];	1946.69	1946.69	7-4-0-0-0	9	NXT	30	0	0	4	0.28043	0.22179	3.83944	0.85154	T	b4+;b5+;b6+;b8+;	b4+;b5+;b6+;	sp|P02787|TRFE_HUMAN	R	NF	622	0	630	-0.00157	-0.944824	1.56e-15	sp|P02787|TRFE_HUMAN	1	-0.00285	-0.790265
20190704_SL_Transferrin_GP.14940.14940.3.0.dta	39	3591.43	1660.7	3	QQQHLFGSJVTDCSG	0,Gln->pyro-Glu[AnyN-termQ];13,Carbamidomethyl[C];	1930.73	1930.69	6-4-0-0-1	9	NXT	40	3	0.21497	5	0.27159	0.33789	5.78195	1.95368	T	b4+;b5+;b6+;b9+;b10+;Y0+;Y0+;Y1+;	b4+;b5+;b6+;Y0+;Y0+;Y1+;	sp|P02787|TRFE_HUMAN	R	NF	622	0	630	-0.00157	-0.944824	1.56e-15	sp|P02787|TRFE_HUMAN	1	-0.03369	-9.38321
20190704_SL_Transferrin_GP.14943.14943.3.0.dta	39	3591.43	1660.7	3	QQQHLFGSJVTDCSG	0,Gln->pyro-Glu[AnyN-termQ];13,Carbamidomethyl[C];	1930.73	1930.69	6-4-0-0-1	9	NXT	40	3	0.11849	14	0.3582	0.3787	5.78195	2.18965	T	b3+;b4+;b5+;b6+;b7+;b8+;b9+;b10+;b12+;y3+;y5+;y9+;y10+;y13+;Y0+;Y0+;Y1+;	b4+;b5+;b6+;Y0+;Y0+;Y1+;	sp|P02787|TRFE_HUMAN	R	NF	622	0	630	-0.00157	-0.944824	1.56e-15	sp|P02787|TRFE_HUMAN	1	-0.03396	-9.45841
20190704_SL_Transferrin_GP.14960.14960.3.0.dta	47	3968.55	1356.62	3	QQQHLFGSJVTD	0,Gln->pyro-Glu[AnyN-termQ];	2611.94	2611.95	5-6-1-0-2	9	NXT	26	0	0	4	0.18538	0.20062	4.56511	0.91584	T	b3+;b4+;b5+;b6+;	b3+;b4+;b5+;b6+;	sp|P02787|TRFE_HUMAN	R	CS	622	0	630	0.00079	0.581908	3.58e-17	sp|P02787|TRFE_HUMAN	1	0.0142	3.57905
20190704_SL_Transferrin_GP.14973.14973.3.1.dta	4	3587.4	1041.47	3	QQQHLFGSJ	0,Gln->pyro-Glu[AnyN-termQ];	2545.92	2545.89	8-4-1-0-1	9	NXT	18	0	0	4	0.25534	0.20146	3.90115	0.78592	T	b3+;b4+;b5+;b6+;	b4+;b5+;b6+;	sp|P02787|TRFE_HUMAN	R	VT	622	0	630	0.00038	0.364523	2.74e-12	sp|P02787|TRFE_HUMAN	1	-0.02837	-7.9104
20190704_SL_Transferrin_GP.14989.14989.3.1.dta	102	3770.48	1921.81	3	QQQHLFGSJVTDCSGNF	0,Gln->pyro-Glu[AnyN-termQ];13,Carbamidomethyl[C];	1848.67	1848.64	8-2-0-0-1	9	NXT	16	0	0	4	0.06887	0.1687	2.05294	0.34634	T	b4+;b5+;b6+;b9+;	b4+;	sp|P02787|TRFE_HUMAN	R	CL	622	0	630	-0.00531	-2.76161	3.94e-14	sp|P02787|TRFE_HUMAN	2	-0.03163	-8.39102
20190704_SL_Transferrin_GP.14989.14989.4.2.dta	139	5028.04	2498.1	4	QQQHLFGSJVTDCSGNFCLFR	0,Gln->pyro-Glu[AnyN-termQ];13,Carbamidomethyl[C];18,Carbamidomethyl[C];	2529.95	2529.9	N(NH(HNHNH(NON|a|keto|d))(HN(F)(H)))(F)	9	NXT	90	0	0	5	0.0834	0.1392	2.05687	0.28631	T	b4+;b5+;b6+;b9+;y1+;	b4+;	sp|P02787|TRFE_HUMAN	R	SE	622	0	630	-0.0057	-2.28084	1.8e-79	sp|P02787|TRFE_HUMAN	2	-0.04711	-9.37124
20190704_SL_Transferrin_GP.14993.14993.3.5.dta	43	3809.5	1603.68	3	QQQHLFGSJVTDCS	0,Gln->pyro-Glu[AnyN-termQ];13,Carbamidomethyl[C];	2205.82	2205.79	5-4-1-0-2	9	NXT	38	2	0.03286	4	0.18369	0.20514	3.8331	0.78632	T	b3+;b4+;b5+;b6+;Y0+;Y1+;	b4+;b5+;Y1+;	sp|P02787|TRFE_HUMAN	R	GN	622	0	630	-0.00436	-2.71709	1.99e-19	sp|P02787|TRFE_HUMAN	1	-0.02844	-7.46746
20190704_SL_Transferrin_GP.15006.15006.3.0.dta	24	3996.57	1774.74	3	QQQHLFGSJVTDCSGN	0,Gln->pyro-Glu[AnyN-termQ];13,Carbamidomethyl[C];	2221.82	2221.79	6-4-1-0-1	9	NXT	50	4	0.07629	13	0.25997	0.34293	5.17648	1.77516	T	b3+;b4+;b5+;b6+;b7+;b8+;b9+;b10+;b12+;y5+;y6+;y11+;y13+;Y0+;Y0+;Y1+;Y1+;	b4+;b5+;b6+;Y0+;Y0+;	sp|P02787|TRFE_HUMAN	R	FC	622	0	630	0.00072	0.405467	1.92e-18	sp|P02787|TRFE_HUMAN	2	-0.03474	-8.69458
20190704_SL_Transferrin_GP.15022.15022.3.4.dta	43	3809.5	1603.68	3	QQQHLFGSJVTDCS	0,Gln->pyro-Glu[AnyN-termQ];13,Carbamidomethyl[C];	2205.82	2205.79	5-4-1-0-2	9	NXT	38	1	0.02189	5	0.29651	0.25662	4.53585	1.16399	T	b1+;b4+;b5+;b6+;b7+;Y0+;	b4+;b5+;b6+;Y0+;	sp|P02787|TRFE_HUMAN	R	GN	622	0	630	-0.00436	-2.71709	1.99e-19	sp|P02787|TRFE_HUMAN	1	-0.02923	-7.67489
20190704_SL_Transferrin_GP.15027.15027.4.0.dta	43	3996.57	1603.68	4	QQQHLFGSJVTDCS	0,Gln->pyro-Glu[AnyN-termQ];13,Carbamidomethyl[C];	2392.89	2392.88	4-5-1-0-3	9	NXT	54	0	0	5	0.20048	0.21135	3.8331	0.81013	T	b4+;b5+;b6+;b7+;b10+;	b4+;b5+;b6+;	sp|P02787|TRFE_HUMAN	R	GN	622	0	630	-0.00436	-2.71709	1.99e-19	sp|P02787|TRFE_HUMAN	1	-0.01501	-3.75665
20190704_SL_Transferrin_GP.15029.15029.3.2.dta	102	3706.47	1921.81	3	QQQHLFGSJVTDCSGNF	0,Gln->pyro-Glu[AnyN-termQ];13,Carbamidomethyl[C];	1784.66	1784.63	6-4-0-0-0	9	NXT	28	0	0	4	0.25906	0.25575	3.8331	0.98031	T	b4+;b5+;b6+;b7+;	b4+;b5+;b6+;	sp|P02787|TRFE_HUMAN	R	CL	622	0	630	-0.00531	-2.76161	3.94e-14	sp|P02787|TRFE_HUMAN	2	-0.02418	-6.52546
20190704_SL_Transferrin_GP.15033.15033.3.0.dta	24	3771.52	1774.74	3	QQQHLFGSJVTDCSGN	0,Gln->pyro-Glu[AnyN-termQ];13,Carbamidomethyl[C];	1996.77	1996.75	3-6-0-0-2	9	NXT	34	0	0	4	0.05862	0.12301	2.05294	0.25254	T	b1+;b4+;b5+;b9+;	b4+;	sp|P02787|TRFE_HUMAN	R	FC	622	0	630	0.00072	0.405467	1.92e-18	sp|P02787|TRFE_HUMAN	2	-0.0209	-5.54299
20190704_SL_Transferrin_GP.15033.15033.4.4.dta	139	5027.01	2498.1	4	QQQHLFGSJVTDCSGNFCLFR	0,Gln->pyro-Glu[AnyN-termQ];13,Carbamidomethyl[C];18,Carbamidomethyl[C];	2528.91	2528.88	7-4-2-0-0	9	NXT	78	1	0.01134	5	0.06985	0.12162	2.05687	0.25016	T	b1+;b4+;b5+;b9+;y1+;Y1++;	b4+;	sp|P02787|TRFE_HUMAN	R	SE	622	0	630	-0.0057	-2.28084	1.8e-79	sp|P02787|TRFE_HUMAN	2	-0.03359	-6.6832
20190704_SL_Transferrin_GP.15034.15034.4.0.dta	139	4996	2498.1	4	QQQHLFGSJVTDCSGNFCLFR	0,Gln->pyro-Glu[AnyN-termQ];13,Carbamidomethyl[C];18,Carbamidomethyl[C];	2497.91	2497.91	5-4-1-0-4	9	NXT	68	0	0	4	0.21617	0.20078	4.543	0.91213	T	b4+;b5+;b6+;b7+;	b4+;b5+;b6+;b7+;	sp|P02787|TRFE_HUMAN	R	SE	622	0	630	-0.0057	-2.28084	1.8e-79	sp|P02787|TRFE_HUMAN	2	0.00078	0.156156
20190704_SL_Transferrin_GP.15036.15036.3.0.dta	24	3996.57	1774.74	3	QQQHLFGSJVTDCSGN	0,Gln->pyro-Glu[AnyN-termQ];13,Carbamidomethyl[C];	2221.82	2221.79	6-4-1-0-1	9	NXT	50	4	0.07941	16	0.2855	0.36473	5.17648	1.88799	T	b3+;b4+;b5+;b6+;b7+;b8+;b9+;b10+;b11+;b12+;b13+;y4+;y5+;y6+;y11+;y13+;Y0+;Y0+;Y1+;Y1+;	b4+;b5+;b6+;Y0+;Y1+;	sp|P02787|TRFE_HUMAN	R	FC	622	0	630	0.00072	0.405467	1.92e-18	sp|P02787|TRFE_HUMAN	2	-0.035	-8.75965
20190704_SL_Transferrin_GP.15037.15037.3.0.dta	51	3586.42	1516.65	3	QQQHLFGSJVTDC	0,Gln->pyro-Glu[AnyN-termQ];13,Carbamidomethyl[C];	2069.78	2069.77	4-7-0-0-0	9	NXT	14	0	0	4	0.21495	0.18324	3.84588	0.7047	T	b4+;b5+;b6+;b10+;	b4+;b5+;b6+;	sp|P02787|TRFE_HUMAN	R	SG	622	0	630	-0.00112	-0.737992	2.15e-22	sp|P02787|TRFE_HUMAN	1	-0.00973	-2.71376
20190704_SL_Transferrin_GP.15037.15037.4.1.dta	24	4781.83	1774.74	4	QQQHLFGSJVTDCSGN	0,Gln->pyro-Glu[AnyN-termQ];13,Carbamidomethyl[C];	3007.09	3007.06	6-5-3-0-1	9	NXT	40	0	0	4	0.21495	0.22879	3.8331	0.87697	T	b4+;b5+;b6+;b10+;	b4+;b5+;b6+;	sp|P02787|TRFE_HUMAN	R	FC	622	0	630	0.00072	0.405467	1.92e-18	sp|P02787|TRFE_HUMAN	2	-0.02986	-6.24575
20190704_SL_Transferrin_GP.15043.15043.3.1.dta	102	3731.45	1921.81	3	QQQHLFGSJVTDCSGNF	0,Gln->pyro-Glu[AnyN-termQ];13,Carbamidomethyl[C];	1809.63	1809.67	4-5-0-0-1	9	NXT	10	0	0	4	0.38972	0.31855	4.53585	1.44492	T	b4+;b5+;b6+;b7+;	b4+;b5+;b6+;b7+;	sp|P02787|TRFE_HUMAN	R	CL	622	0	630	-0.00531	-2.76161	3.94e-14	sp|P02787|TRFE_HUMAN	2	0.03374	9.0446
20190704_SL_Transferrin_GP.15114.15114.3.0.dta	47	3807.5	1356.62	3	QQQHLFGSJVTD	0,Gln->pyro-Glu[AnyN-termQ];	2450.88	2450.92	4-6-0-0-4	9	NXT	26	2	0.01717	8	0.26508	0.27229	3.85904	1.05077	T	b3+;b4+;b5+;b6+;b7+;b8+;b9+;b10+;Y0+;Y1+;	b4+;b5+;b6+;	sp|P02787|TRFE_HUMAN	R	CS	622	0	630	0.00079	0.581908	3.58e-17	sp|P02787|TRFE_HUMAN	1	0.03621	9.51278
20190704_SL_Transferrin_GP.15115.15115.3.0.dta	47	3807.5	1356.62	3	QQQHLFGSJVTD	0,Gln->pyro-Glu[AnyN-termQ];	2450.88	2450.92	4-6-0-0-4	9	NXT	26	2	0.02024	8	0.29585	0.28961	3.85904	1.11761	T	b2+;b4+;b5+;b6+;b7+;b8+;b9+;b10+;Y0+;Y1+;	b4+;b5+;b6+;	sp|P02787|TRFE_HUMAN	R	CS	622	0	630	0.00079	0.581908	3.58e-17	sp|P02787|TRFE_HUMAN	1	0.03621	9.51278
20190704_SL_Transferrin_GP.15117.15117.3.0.dta	4	3840.52	1041.47	3	QQQHLFGSJ	0,Gln->pyro-Glu[AnyN-termQ];	2799.04	2799.04	4-7-1-0-3	9	NXT	28	1	0.01796	4	0.26594	0.21349	3.90115	0.83287	T	b4+;b5+;b6+;b7+;Y0+;	b4+;b5+;b6+;	sp|P02787|TRFE_HUMAN	R	VT	622	0	630	0.00038	0.364523	2.74e-12	sp|P02787|TRFE_HUMAN	1	-0.00546	-1.42205
20190704_SL_Transferrin_GP.15124.15124.3.0.dta	47	3807.5	1356.62	3	QQQHLFGSJVTD	0,Gln->pyro-Glu[AnyN-termQ];	2450.88	2450.92	4-6-0-0-4	9	NXT	26	1	0.01148	7	0.29538	0.27763	3.85904	1.07139	T	b2+;b4+;b5+;b6+;b7+;b9+;b10+;Y1+;	b4+;b5+;b6+;	sp|P02787|TRFE_HUMAN	R	CS	622	0	630	0.00079	0.581908	3.58e-17	sp|P02787|TRFE_HUMAN	1	0.03621	9.51278
20190704_SL_Transferrin_GP.15126.15126.3.0.dta	4	3840.52	1041.47	3	QQQHLFGSJ	0,Gln->pyro-Glu[AnyN-termQ];	2799.04	2799.04	4-7-1-0-3	9	NXT	28	1	0.01135	4	0.22058	0.19289	3.90115	0.75251	T	b4+;b5+;b6+;b7+;Y0+;	b4+;b5+;b6+;	sp|P02787|TRFE_HUMAN	R	VT	622	0	630	0.00038	0.364523	2.74e-12	sp|P02787|TRFE_HUMAN	1	-0.00546	-1.42205
20190704_SL_Transferrin_GP.15132.15132.3.0.dta	43	3429.37	1603.68	3	QQQHLFGSJVTDCS	0,Gln->pyro-Glu[AnyN-termQ];13,Carbamidomethyl[C];	1825.69	1825.66	5-5-0-0-0	9	NXT	36	1	0.00673	10	0.43426	0.37038	4.53585	1.67998	T	b3+;b4+;b5+;b6+;b7+;b8+;b9+;b10+;b12+;b13+;Y2++;	b4+;b5+;b6+;b13+;	sp|P02787|TRFE_HUMAN	R	GN	622	0	630	-0.00436	-2.71709	1.99e-19	sp|P02787|TRFE_HUMAN	1	-0.03391	-9.89091
20190704_SL_Transferrin_GP.15156.15156.3.0.dta	4	3517.39	1041.47	3	QQQHLFGSJ	0,Gln->pyro-Glu[AnyN-termQ];	2475.92	2475.92	4-9-0-0-0	9	NXT	34	1	0.01071	4	0.31209	0.23359	3.90115	0.91128	T	b4+;b5+;b6+;b7+;Y0+;	b4+;b5+;b6+;	sp|P02787|TRFE_HUMAN	R	VT	622	0	630	0.00038	0.364523	2.74e-12	sp|P02787|TRFE_HUMAN	1	0.0002	0.0568766
20190704_SL_Transferrin_GP.15161.15161.3.0.dta	24	4013.57	1774.74	3	QQQHLFGSJVTDCSGN	0,Gln->pyro-Glu[AnyN-termQ];13,Carbamidomethyl[C];	2238.83	2238.8	7-4-0-0-2	9	NXT	56	1	0.02242	5	0.25164	0.26601	4.53585	1.20657	T	b4+;b5+;b6+;b7+;b10+;Y0+;	b4+;b5+;b6+;Y0+;	sp|P02787|TRFE_HUMAN	R	FC	622	0	630	0.00072	0.405467	1.92e-18	sp|P02787|TRFE_HUMAN	2	-0.02721	-6.78115
20190704_SL_Transferrin_GP.15167.15167.3.0.dta	4	3555.4	1041.47	3	QQQHLFGSJ	0,Gln->pyro-Glu[AnyN-termQ];	2513.93	2513.9	6-4-1-0-3	9	NXT	12	1	0.01484	4	0.20803	0.17946	3.90115	0.70009	T	b4+;b5+;b6+;b8+;Y0+;	b4+;b5+;b6+;	sp|P02787|TRFE_HUMAN	R	VT	622	0	630	0.00038	0.364523	2.74e-12	sp|P02787|TRFE_HUMAN	1	-0.0247	-6.94909
20190704_SL_Transferrin_GP.15177.15177.3.1.dta	200	3163.27	1378.66	3	KLGJWSAMPSCK	11,Carbamidomethyl[C];	1784.61	1784.63	6-4-0-0-0	4	NXS	14	0	0	4	0.28881	0.20806	4.56511	0.9498	T	y4+;y5+;y7+;y11+;	y4+;y5+;y7+;y11+;	sp|P02749|APOH_HUMAN	T	AS	250	0	253	-0.00202	-1.46415	5.34e-15	sp|P02749|APOH_HUMAN/tr|J3KS17|J3KS17_HUMAN	1	0.01956	6.18547
20190704_SL_Transferrin_GP.15195.15195.3.0.dta	24	3979.55	1774.74	3	QQQHLFGSJVTDCSGN	0,Gln->pyro-Glu[AnyN-termQ];13,Carbamidomethyl[C];	2204.81	2204.77	5-4-2-0-0	9	NXT	38	3	0.05874	9	0.2552	0.32701	4.53585	1.48328	T	b3+;b4+;b5+;b6+;b7+;b8+;b9+;b10+;b12+;Y0+;Y0+;Y1+;	b4+;b5+;b6+;Y0+;	sp|P02787|TRFE_HUMAN	R	FC	622	0	630	0.00072	0.405467	1.92e-18	sp|P02787|TRFE_HUMAN	2	-0.03415	-8.58347
20190704_SL_Transferrin_GP.15197.15197.3.0.dta	24	3979.55	1774.74	3	QQQHLFGSJVTDCSGN	0,Gln->pyro-Glu[AnyN-termQ];13,Carbamidomethyl[C];	2204.81	2204.77	5-4-2-0-0	9	NXT	38	4	0.07503	8	0.30343	0.34449	5.17648	1.78324	T	b4+;b5+;b6+;b7+;b8+;b9+;b12+;y4+;Y0+;Y0+;Y1+;Y1+;	b4+;b5+;b6+;b7+;Y0+;	sp|P02787|TRFE_HUMAN	R	FC	622	0	630	0.00072	0.405467	1.92e-18	sp|P02787|TRFE_HUMAN	2	-0.03415	-8.58347
20190704_SL_Transferrin_GP.15225.15225.3.2.dta	43	3575.42	1603.68	3	QQQHLFGSJVTDCS	0,Gln->pyro-Glu[AnyN-termQ];13,Carbamidomethyl[C];	1971.74	1971.72	5-5-0-0-1	9	NXT	34	0	0	4	0.26809	0.23543	3.8331	0.90243	T	b4+;b5+;b6+;b7+;	b4+;b5+;b6+;	sp|P02787|TRFE_HUMAN	R	GN	622	0	630	-0.00436	-2.71709	1.99e-19	sp|P02787|TRFE_HUMAN	1	-0.02033	-5.68762
20190704_SL_Transferrin_GP.15238.15238.3.2.dta	43	3575.42	1603.68	3	QQQHLFGSJVTDCS	0,Gln->pyro-Glu[AnyN-termQ];13,Carbamidomethyl[C];	1971.74	1971.72	5-5-0-0-1	9	NXT	38	0	0	6	0.26766	0.27597	3.8331	1.05782	T	b4+;b5+;b6+;b7+;b9+;b10+;	b4+;b5+;b6+;	sp|P02787|TRFE_HUMAN	R	GN	622	0	630	-0.00436	-2.71709	1.99e-19	sp|P02787|TRFE_HUMAN	1	-0.02132	-5.96458
20190704_SL_Transferrin_GP.15241.15241.4.1.dta	99	5028.05	2943.31	4	QQQHLFGSJVTDCSGNFCLFRSETK	0,Gln->pyro-Glu[AnyN-termQ];13,Carbamidomethyl[C];18,Carbamidomethyl[C];	2084.73	2084.77	3-5-1-0-2	9	NXT	80	0	0	4	0.07005	0.1108	1.91432	0.2121	T	b1+;b4+;b5+;b6+;	b4+;	sp|P02787|TRFE_HUMAN	R	DL	622	0	630	-0.00271	-0.920424	5.22e-48	sp|P02787|TRFE_HUMAN	2	0.03274	6.51282
20190704_SL_Transferrin_GP.15247.15247.3.2.dta	43	3575.42	1603.68	3	QQQHLFGSJVTDCS	0,Gln->pyro-Glu[AnyN-termQ];13,Carbamidomethyl[C];	1971.74	1971.72	5-5-0-0-1	9	NXT	38	0	0	5	0.25329	0.24003	3.8331	0.92005	T	b4+;b5+;b6+;b10+;b12+;	b4+;b5+;b6+;	sp|P02787|TRFE_HUMAN	R	GN	622	0	630	-0.00436	-2.71709	1.99e-19	sp|P02787|TRFE_HUMAN	1	-0.02132	-5.96458
20190704_SL_Transferrin_GP.15258.15258.3.0.dta	272	3890.48	2195.91	3	QQQHLFGSJVTDCSGNFCL	0,Gln->pyro-Glu[AnyN-termQ];13,Carbamidomethyl[C];16,Deamidated[N];18,Carbamidomethyl[C];	1694.57	1694.6	4-3-1-0-1	9	NXT	12	0	0	4	0.09105	0.06971	3.04454	0.21225	T	b4+;b5+;b6+;b7+;	b5+;b6+;	sp|P02787|TRFE_HUMAN	R	FR	622	0	630	0.01286	5.85368	4.37e-32	sp|P02787|TRFE_HUMAN	1	0.0342	8.79304
20190704_SL_Transferrin_GP.15279.15279.3.3.dta	274	3594.44	2499.08	3	QQQHLFGSJVTDCSGNFCLFR	0,Gln->pyro-Glu[AnyN-termQ];13,Carbamidomethyl[C];16,Deamidated[N];18,Carbamidomethyl[C];	1095.36	1095.4	3-3-0-0-0	9	NXT	32	0	0	7	0.33323	0.30214	3.63785	1.09915	T	b4+;b5+;b6+;b7+;b9+;b10+;b12+;	b4+;b5+;b6+;	sp|P02787|TRFE_HUMAN	R	SE	622	0	630	0.01471	5.88381	4.88e-25	sp|P02787|TRFE_HUMAN	4	0.03392	9.43952
20190704_SL_Transferrin_GP.15281.15281.3.0.dta	51	3722.46	1516.65	3	QQQHLFGSJVTDC	0,Gln->pyro-Glu[AnyN-termQ];13,Carbamidomethyl[C];	2205.81	2205.79	5-4-1-0-2	9	NXT	14	0	0	5	0.30187	0.22365	4.55026	1.01765	T	b4+;b5+;b6+;b7+;b12+;	b4+;b5+;b6+;b12+;	sp|P02787|TRFE_HUMAN	R	SG	622	0	630	-0.00112	-0.737992	2.15e-22	sp|P02787|TRFE_HUMAN	1	-0.02034	-5.46558
20190704_SL_Transferrin_GP.15282.15282.4.3.dta	139	4809.94	2498.1	4	QQQHLFGSJVTDCSGNFCLFR	0,Gln->pyro-Glu[AnyN-termQ];13,Carbamidomethyl[C];18,Carbamidomethyl[C];	2311.84	2311.82	8-5-0-0-0	9	NXT	78	0	0	5	0.22501	0.20602	3.83944	0.79099	T	b4+;b5+;b6+;b7+;b10+;	b4+;b5+;b6+;	sp|P02787|TRFE_HUMAN	R	SE	622	0	630	-0.0057	-2.28084	1.8e-79	sp|P02787|TRFE_HUMAN	2	-0.02528	-5.25685
20190704_SL_Transferrin_GP.15290.15290.3.0.dta	47	3807.5	1356.62	3	QQQHLFGSJVTD	0,Gln->pyro-Glu[AnyN-termQ];	2450.89	2450.92	4-6-0-0-4	9	NXT	32	0	0	4	0.21968	0.22283	3.85904	0.85989	T	b4+;b5+;b6+;b8+;	b4+;b5+;b6+;	sp|P02787|TRFE_HUMAN	R	CS	622	0	630	0.00079	0.581908	3.58e-17	sp|P02787|TRFE_HUMAN	1	0.03345	8.78769
20190704_SL_Transferrin_GP.15300.15300.3.0.dta	24	3828.52	1774.74	3	QQQHLFGSJVTDCSGN	0,Gln->pyro-Glu[AnyN-termQ];13,Carbamidomethyl[C];	2053.78	2053.77	3-7-0-0-1	9	NXT	24	0	0	4	0.19166	0.20731	4.53585	0.94031	T	b4+;b5+;b6+;b7+;	b4+;b5+;b6+;b7+;	sp|P02787|TRFE_HUMAN	R	FC	622	0	630	0.00072	0.405467	1.92e-18	sp|P02787|TRFE_HUMAN	2	-0.00536	-1.40038
20190704_SL_Transferrin_GP.15331.15331.3.2.dta	47	3490.4	1356.62	3	QQQHLFGSJVTD	0,Gln->pyro-Glu[AnyN-termQ];	2133.79	2133.77	6-5-0-0-1	9	NXT	10	0	0	4	0.30675	0.25983	4.56511	1.18615	T	b4+;b5+;b6+;b10+;	b4+;b5+;b6+;b10+;	sp|P02787|TRFE_HUMAN	R	CS	622	0	630	0.00079	0.581908	3.58e-17	sp|P02787|TRFE_HUMAN	1	-0.01389	-3.98062
20190704_SL_Transferrin_GP.15338.15338.3.1.dta	4	3549.43	1041.47	3	QQQHLFGSJ	0,Gln->pyro-Glu[AnyN-termQ];	2507.95	2507.94	4-7-0-0-3	9	NXT	24	0	0	4	0.17878	0.16688	3.90115	0.65103	T	b4+;b5+;b6+;b7+;	b4+;b5+;b6+;	sp|P02787|TRFE_HUMAN	R	VT	622	0	630	0.00038	0.364523	2.74e-12	sp|P02787|TRFE_HUMAN	1	-0.01296	-3.65232
20190704_SL_Transferrin_GP.15347.15347.3.0.dta	51	3576.41	1516.65	3	QQQHLFGSJVTDC	0,Gln->pyro-Glu[AnyN-termQ];13,Carbamidomethyl[C];	2059.77	2059.73	5-4-1-0-1	9	NXT	14	3	0.08846	7	0.38071	0.33107	5.79052	1.91706	T	b4+;b5+;b6+;b7+;b9+;b10+;b12+;Y0+;Y0+;Y1+;	b4+;b5+;b6+;b12+;Y0+;Y0+;	sp|P02787|TRFE_HUMAN	R	SG	622	0	630	-0.00112	-0.737992	2.15e-22	sp|P02787|TRFE_HUMAN	1	-0.0319	-8.92198
20190704_SL_Transferrin_GP.15351.15351.3.0.dta	4	3961.53	1041.47	3	QQQHLFGSJ	0,Gln->pyro-Glu[AnyN-termQ];	2920.06	2920.06	6-6-1-0-3	9	NXT	10	1	0.01987	6	0.26585	0.21834	3.90115	0.85179	T	b3+;b4+;b5+;b6+;b7+;b8+;Y0+;	b4+;b5+;b6+;	sp|P02787|TRFE_HUMAN	R	VT	622	0	630	0.00038	0.364523	2.74e-12	sp|P02787|TRFE_HUMAN	1	0.00371	0.936745
20190704_SL_Transferrin_GP.15358.15358.4.1.dta	139	4809.93	2498.1	4	QQQHLFGSJVTDCSGNFCLFR	0,Gln->pyro-Glu[AnyN-termQ];13,Carbamidomethyl[C];18,Carbamidomethyl[C];	2311.84	2311.82	8-5-0-0-0	9	NXT	78	0	0	5	0.23949	0.21484	3.83944	0.82487	T	b4+;b5+;b6+;b9+;b10+;	b4+;b5+;b6+;	sp|P02787|TRFE_HUMAN	R	SE	622	0	630	-0.0057	-2.28084	1.8e-79	sp|P02787|TRFE_HUMAN	2	-0.01841	-3.82828
20190704_SL_Transferrin_GP.15367.15367.3.1.dta	24	3559.4	1774.74	3	QQQHLFGSJVTDCSGN	0,Gln->pyro-Glu[AnyN-termQ];13,Carbamidomethyl[C];	1784.66	1784.63	6-4-0-0-0	9	NXT	34	0	0	4	0.2098	0.20568	3.8331	0.78839	T	b1+;b4+;b5+;b6+;	b4+;b5+;b6+;	sp|P02787|TRFE_HUMAN	R	FC	622	0	630	0.00072	0.405467	1.92e-18	sp|P02787|TRFE_HUMAN	2	-0.02514	-7.06493
20190704_SL_Transferrin_GP.15373.15373.3.0.dta	47	3432.36	1356.62	3	QQQHLFGSJVTD	0,Gln->pyro-Glu[AnyN-termQ];	2075.74	2075.73	6-4-1-0-0	9	NXT	8	0	0	4	0.2267	0.22595	3.85904	0.87196	T	b4+;b5+;b6+;b8+;	b4+;b5+;b6+;	sp|P02787|TRFE_HUMAN	R	CS	622	0	630	0.00079	0.581908	3.58e-17	sp|P02787|TRFE_HUMAN	1	-0.01387	-4.04212
20190704_SL_Transferrin_GP.15376.15376.3.0.dta	102	3868.52	1921.81	3	QQQHLFGSJVTDCSGNF	0,Gln->pyro-Glu[AnyN-termQ];13,Carbamidomethyl[C];	1946.71	1946.69	7-4-0-0-0	9	NXT	24	2	0.01804	4	0.10202	0.20375	3.03379	0.61813	T	b4+;b5+;b6+;b9+;Y0+;Y1+;	b4+;b5+;	sp|P02787|TRFE_HUMAN	R	CL	622	0	630	-0.00531	-2.76161	3.94e-14	sp|P02787|TRFE_HUMAN	2	-0.02074	-5.36259
20190704_SL_Transferrin_GP.15384.15384.3.0.dta	47	3270.32	1356.62	3	QQQHLFGSJVTD	0,Gln->pyro-Glu[AnyN-termQ];	1913.7	1913.68	5-4-1-0-0	9	NXT	14	3	0.12581	6	0.36849	0.35596	5.80803	2.06744	T	b4+;b5+;b6+;b7+;b9+;b10+;Y0+;Y0+;Y1+;	b4+;b5+;b6+;Y0+;Y0+;Y1+;	sp|P02787|TRFE_HUMAN	R	CS	622	0	630	0.00079	0.581908	3.58e-17	sp|P02787|TRFE_HUMAN	1	-0.02746	-8.39924
20190704_SL_Transferrin_GP.15385.15385.3.1.dta	275	4023.54	2499.08	3	QQQHLFGSNVTDCSGJFCLFR	0,Gln->pyro-Glu[AnyN-termQ];9,Deamidated[N];13,Carbamidomethyl[C];18,Carbamidomethyl[C];	1524.46	1524.49	N(NH(HN(HEX&n-acetyl&sulfate))(H))(F)	16	NXC	20	0	0	4	0.28032	0.20874	4.3159	0.90089	T	b4+;b5+;b6+;b15+;	b4+;b5+;b6+;b15+;	sp|P02787|TRFE_HUMAN	R	SE	622	0	637	0.01471	5.88381	4.88e-25	sp|P02787|TRFE_HUMAN	4	0.03377	8.39528
20190704_SL_Transferrin_GP.15391.15391.4.1.dta	47	4673.84	1356.62	4	QQQHLFGSJVTD	0,Gln->pyro-Glu[AnyN-termQ];	3317.22	3317.18	9-7-1-0-1	9	NXT	56	0	0	5	0.15221	0.19311	3.05561	0.59007	T	b4+;b5+;b6+;b7+;b10+;	b4+;b10+;	sp|P02787|TRFE_HUMAN	R	CS	622	0	630	0.00079	0.581908	3.58e-17	sp|P02787|TRFE_HUMAN	1	-0.03369	-7.20971
20190704_SL_Transferrin_GP.15411.15411.3.3.dta	102	3868.52	1921.81	3	QQQHLFGSJVTDCSGNF	0,Gln->pyro-Glu[AnyN-termQ];13,Carbamidomethyl[C];	1946.7	1946.69	7-4-0-0-0	9	NXT	24	1	0.01104	4	0.09967	0.13315	2.05294	0.27335	T	b4+;b6+;b8+;b13+;Y0+;	b4+;	sp|P02787|TRFE_HUMAN	R	CL	622	0	630	-0.00531	-2.76161	3.94e-14	sp|P02787|TRFE_HUMAN	2	-0.01647	-4.25854
20190704_SL_Transferrin_GP.15414.15414.3.2.dta	95	3979.56	2081.84	3	QQQHLFGSJVTDCSGNFC	0,Gln->pyro-Glu[AnyN-termQ];13,Carbamidomethyl[C];18,Carbamidomethyl[C];	1897.72	1897.68	4-4-1-0-1	9	NXT	42	0	0	10	0.32941	0.25871	4.543	1.17534	T	b3+;b4+;b5+;b6+;b7+;b8+;b9+;b10+;b12+;b16+;	b4+;b5+;b6+;b16+;	sp|P02787|TRFE_HUMAN	R	LF	622	0	630	-0.01188	-5.70382	1.07e-32	sp|P02787|TRFE_HUMAN	1	-0.03293	-8.27681
20190704_SL_Transferrin_GP.15417.15417.3.1.dta	43	3575.42	1603.68	3	QQQHLFGSJVTDCS	0,Gln->pyro-Glu[AnyN-termQ];13,Carbamidomethyl[C];	1971.74	1971.72	5-5-0-0-1	9	NXT	38	0	0	9	0.34725	0.33277	4.53585	1.50938	T	b3+;b4+;b5+;b6+;b7+;b8+;b9+;b10+;b12+;	b4+;b5+;b6+;b12+;	sp|P02787|TRFE_HUMAN	R	GN	622	0	630	-0.00436	-2.71709	1.99e-19	sp|P02787|TRFE_HUMAN	1	-0.02109	-5.90024
20190704_SL_Transferrin_GP.15426.15426.3.0.dta	4	3961.53	1041.47	3	QQQHLFGSJ	0,Gln->pyro-Glu[AnyN-termQ];	2920.06	2920.06	6-6-1-0-3	9	NXT	10	2	0.02015	7	0.24932	0.2218	3.90115	0.86526	T	b2+;b3+;b4+;b5+;b6+;b7+;b8+;Y0+;Y1+;	b4+;b5+;b6+;	sp|P02787|TRFE_HUMAN	R	VT	622	0	630	0.00038	0.364523	2.74e-12	sp|P02787|TRFE_HUMAN	1	0.00437	1.10339
20190704_SL_Transferrin_GP.15429.15429.3.0.dta	47	3490.41	1356.62	3	QQQHLFGSJVTD	0,Gln->pyro-Glu[AnyN-termQ];	2133.79	2133.77	6-5-0-0-1	9	NXT	10	0	0	5	0.34582	0.27555	4.56511	1.25791	T	b4+;b5+;b6+;b9+;b10+;	b4+;b5+;b6+;b10+;	sp|P02787|TRFE_HUMAN	R	CS	622	0	630	0.00079	0.581908	3.58e-17	sp|P02787|TRFE_HUMAN	1	-0.01646	-4.71712
20190704_SL_Transferrin_GP.15434.15434.3.2.dta	43	3559.43	1603.68	3	QQQHLFGSJVTDCS	0,Gln->pyro-Glu[AnyN-termQ];13,Carbamidomethyl[C];	1955.75	1955.72	4-5-0-0-2	9	NXT	50	0	0	7	0.32226	0.30919	4.53585	1.40246	T	b4+;b5+;b6+;b7+;b9+;b10+;b12+;	b4+;b5+;b6+;b12+;	sp|P02787|TRFE_HUMAN	R	GN	622	0	630	-0.00436	-2.71709	1.99e-19	sp|P02787|TRFE_HUMAN	1	-0.02839	-7.97819
20190704_SL_Transferrin_GP.15468.15468.3.0.dta	51	3430.35	1516.65	3	QQQHLFGSJVTDC	0,Gln->pyro-Glu[AnyN-termQ];13,Carbamidomethyl[C];	1913.71	1913.68	5-4-1-0-0	9	NXT	16	4	0.06907	12	0.35306	0.3387	5.79052	1.96125	T	b2+;b3+;b4+;b5+;b6+;b7+;b8+;b9+;b10+;b12+;y2+;y8+;Y0+;Y0+;Y1+;Y1+;	b4+;b5+;b6+;b7+;Y0+;Y1+;	sp|P02787|TRFE_HUMAN	R	SG	622	0	630	-0.00112	-0.737992	2.15e-22	sp|P02787|TRFE_HUMAN	1	-0.02838	-8.27556
20190704_SL_Transferrin_GP.15469.15469.3.3.dta	102	3868.51	1921.81	3	QQQHLFGSJVTDCSGNF	0,Gln->pyro-Glu[AnyN-termQ];13,Carbamidomethyl[C];	1946.69	1946.69	7-4-0-0-0	9	NXT	22	0	0	8	0.28028	0.31363	3.8331	1.20217	T	b3+;b4+;b5+;b6+;b7+;b9+;b12+;b13+;	b4+;b5+;b6+;	sp|P02787|TRFE_HUMAN	R	CL	622	0	630	-0.00531	-2.76161	3.94e-14	sp|P02787|TRFE_HUMAN	2	-0.00715	-1.84874
20190704_SL_Transferrin_GP.15477.15477.3.2.dta	43	3468.28	1603.68	3	QQQHLFGSJVTDCS	0,Gln->pyro-Glu[AnyN-termQ];13,Carbamidomethyl[C];	1864.6	1864.63	9-2-0-0-0	9	NXT	2	0	0	10	0.34049	0.31654	3.8331	1.21334	T	b1+;b3+;b4+;b5+;b6+;b7+;b8+;b9+;b10+;b13+;	b4+;b5+;b6+;	sp|P02787|TRFE_HUMAN	R	GN	622	0	630	-0.00436	-2.71709	1.99e-19	sp|P02787|TRFE_HUMAN	1	0.0317	9.14271
20190704_SL_Transferrin_GP.15482.15482.3.0.dta	43	3468.28	1603.68	3	QQQHLFGSJVTDCS	0,Gln->pyro-Glu[AnyN-termQ];13,Carbamidomethyl[C];	1864.6	1864.63	9-2-0-0-0	9	NXT	2	0	0	4	0.15899	0.20592	3.8331	0.7893	T	b4+;b5+;b6+;b9+;	b4+;b5+;b6+;	sp|P02787|TRFE_HUMAN	R	GN	622	0	630	-0.00436	-2.71709	1.99e-19	sp|P02787|TRFE_HUMAN	1	0.0317	9.14271
20190704_SL_Transferrin_GP.15490.15490.3.1.dta	24	3705.47	1774.74	3	QQQHLFGSJVTDCSGN	0,Gln->pyro-Glu[AnyN-termQ];13,Carbamidomethyl[C];	1930.72	1930.69	6-4-0-0-1	9	NXT	50	0	0	4	0.27096	0.24408	4.53585	1.10709	T	b4+;b5+;b6+;b12+;	b4+;b5+;b6+;b12+;	sp|P02787|TRFE_HUMAN	R	FC	622	0	630	0.00072	0.405467	1.92e-18	sp|P02787|TRFE_HUMAN	2	-0.02888	-7.79595
20190704_SL_Transferrin_GP.15504.15504.2.1.dta	47	2905.16	1356.62	2	QQQHLFGSJVTD	0,Gln->pyro-Glu[AnyN-termQ];	1548.55	1548.54	4-3-1-0-0	9	NXT	2	0	0	4	0.31629	0.26764	3.85904	1.03284	T	b2+;b4+;b5+;b6+;	b4+;b5+;b6+;	sp|P02787|TRFE_HUMAN	R	CS	622	0	630	0.00079	0.581908	3.58e-17	sp|P02787|TRFE_HUMAN	1	-0.0017	-0.585368
20190704_SL_Transferrin_GP.15504.15504.3.2.dta	102	4356.71	1921.81	3	QQQHLFGSJVTDCSGNF	0,Gln->pyro-Glu[AnyN-termQ];13,Carbamidomethyl[C];	2434.9	2434.9	5-8-0-0-0	9	NXT	32	0	0	4	0.31629	0.26844	3.8331	1.02897	T	b2+;b4+;b5+;b6+;	b4+;b5+;b6+;	sp|P02787|TRFE_HUMAN	R	CL	622	0	630	-0.00531	-2.76161	3.94e-14	sp|P02787|TRFE_HUMAN	2	0.00384	0.881604
20190704_SL_Transferrin_GP.15510.15510.3.0.dta	47	3344.35	1356.62	3	QQQHLFGSJVTD	0,Gln->pyro-Glu[AnyN-termQ];	1987.74	1987.71	6-5-0-0-0	9	NXT	8	0	0	7	0.36294	0.29958	4.56511	1.36759	T	b4+;b5+;b6+;b7+;b8+;b9+;b10+;	b4+;b5+;b6+;b10+;	sp|P02787|TRFE_HUMAN	R	CS	622	0	630	0.00079	0.581908	3.58e-17	sp|P02787|TRFE_HUMAN	1	-0.02383	-7.12754
20190704_SL_Transferrin_GP.15516.15516.2.0.dta	51	3560.42	1516.65	2	QQQHLFGSJVTDC	0,Gln->pyro-Glu[AnyN-termQ];13,Carbamidomethyl[C];	2043.77	2043.74	4-4-1-0-2	9	NXT	14	0	0	4	0.46553	0.278	4.55026	1.26497	T	b4+;b5+;b6+;b12+;	b4+;b5+;b6+;b12+;	sp|P02787|TRFE_HUMAN	R	SG	622	0	630	-0.00112	-0.737992	2.15e-22	sp|P02787|TRFE_HUMAN	1	-0.03118	-8.7598
20190704_SL_Transferrin_GP.15519.15519.3.1.dta	43	3988.55	1603.68	3	QQQHLFGSJVTDCS	0,Gln->pyro-Glu[AnyN-termQ];13,Carbamidomethyl[C];	2384.87	2384.86	7-4-0-0-3	9	NXT	30	0	0	4	0.11594	0.12548	3.03379	0.38068	T	b1+;b3+;b4+;b5+;	b4+;b5+;	sp|P02787|TRFE_HUMAN	R	GN	622	0	630	-0.00436	-2.71709	1.99e-19	sp|P02787|TRFE_HUMAN	1	-0.00427	-1.07084
20190704_SL_Transferrin_GP.15527.15527.3.0.dta	47	3344.35	1356.62	3	QQQHLFGSJVTD	0,Gln->pyro-Glu[AnyN-termQ];	1987.74	1987.71	6-5-0-0-0	9	NXT	8	0	0	6	0.24696	0.23778	4.56511	1.08551	T	b4+;b5+;b6+;b8+;b10+;b11+;	b4+;b5+;b6+;b10+;	sp|P02787|TRFE_HUMAN	R	CS	622	0	630	0.00079	0.581908	3.58e-17	sp|P02787|TRFE_HUMAN	1	-0.02383	-7.12754
20190704_SL_Transferrin_GP.15529.15529.3.0.dta	47	3344.35	1356.62	3	QQQHLFGSJVTD	0,Gln->pyro-Glu[AnyN-termQ];	1987.74	1987.71	6-5-0-0-0	9	NXT	8	0	0	8	0.33111	0.2823	4.56511	1.28874	T	b3+;b4+;b5+;b6+;b7+;b9+;b10+;b11+;	b4+;b5+;b6+;b10+;	sp|P02787|TRFE_HUMAN	R	CS	622	0	630	0.00079	0.581908	3.58e-17	sp|P02787|TRFE_HUMAN	1	-0.02383	-7.12754
20190704_SL_Transferrin_GP.15532.15532.3.1.dta	24	3979.56	1774.74	3	QQQHLFGSJVTDCSGN	0,Gln->pyro-Glu[AnyN-termQ];13,Carbamidomethyl[C];	2204.81	2204.77	5-4-2-0-0	9	NXT	42	3	0.03457	9	0.29615	0.33719	3.8331	1.29247	T	b3+;b4+;b5+;b6+;b7+;b8+;b9+;b10+;b12+;Y0+;Y1+;Y1+;	b4+;b5+;b6+;	sp|P02787|TRFE_HUMAN	R	FC	622	0	630	0.00072	0.405467	1.92e-18	sp|P02787|TRFE_HUMAN	2	-0.03971	-9.98093
20190704_SL_Transferrin_GP.15533.15533.3.1.dta	102	3997.56	1921.81	3	QQQHLFGSJVTDCSGNF	0,Gln->pyro-Glu[AnyN-termQ];13,Carbamidomethyl[C];	2075.75	2075.73	6-4-1-0-0	9	NXT	50	0	0	7	0.27144	0.31493	3.8331	1.20718	T	b3+;b4+;b5+;b6+;b7+;b9+;b10+;	b4+;b5+;b6+;	sp|P02787|TRFE_HUMAN	R	CL	622	0	630	-0.00531	-2.76161	3.94e-14	sp|P02787|TRFE_HUMAN	2	-0.0188	-4.70403
20190704_SL_Transferrin_GP.15536.15536.3.0.dta	102	3366.34	1921.81	3	QQQHLFGSJVTDCSGNF	0,Gln->pyro-Glu[AnyN-termQ];13,Carbamidomethyl[C];	1444.52	1444.53	3-4-0-0-1	9	NXT	10	0	0	4	0.15791	0.21245	3.8331	0.81435	T	b4+;b5+;b6+;b10+;	b4+;b5+;b6+;	sp|P02787|TRFE_HUMAN	R	CL	622	0	630	-0.00531	-2.76161	3.94e-14	sp|P02787|TRFE_HUMAN	2	0.00924	2.74565
20190704_SL_Transferrin_GP.15550.15550.3.1.dta	102	3975.57	1921.81	3	QQQHLFGSJVTDCSGNF	0,Gln->pyro-Glu[AnyN-termQ];13,Carbamidomethyl[C];	2053.75	2053.77	3-7-0-0-1	9	NXT	18	0	0	4	0.25333	0.25333	4.53585	1.14906	T	b4+;b5+;b6+;b7+;	b4+;b5+;b6+;b7+;	sp|P02787|TRFE_HUMAN	R	CL	622	0	630	-0.00531	-2.76161	3.94e-14	sp|P02787|TRFE_HUMAN	2	0.01904	4.79049
20190704_SL_Transferrin_GP.15553.15553.3.1.dta	4	4270.7	1041.47	3	QQQHLFGSJ	0,Gln->pyro-Glu[AnyN-termQ];	3229.23	3229.19	7-6-0-0-6	9	NXT	50	0	0	4	0.05151	0.04638	2.09508	0.09716	T	b1+;b2+;b6+;b7+;	b6+;	sp|P02787|TRFE_HUMAN	R	VT	622	0	630	0.00038	0.364523	2.74e-12	sp|P02787|TRFE_HUMAN	1	-0.03252	-7.61641
20190704_SL_Transferrin_GP.15558.15558.3.2.dta	43	3468.29	1603.68	3	QQQHLFGSJVTDCS	0,Gln->pyro-Glu[AnyN-termQ];13,Carbamidomethyl[C];	1864.61	1864.63	9-2-0-0-0	9	NXT	2	0	0	6	0.13609	0.17375	3.03379	0.52713	T	b3+;b4+;b5+;b6+;b7+;b8+;	b4+;b5+;	sp|P02787|TRFE_HUMAN	R	GN	622	0	630	-0.00436	-2.71709	1.99e-19	sp|P02787|TRFE_HUMAN	1	0.02386	6.88152
20190704_SL_Transferrin_GP.15559.15559.3.0.dta	39	3899.53	1660.7	3	QQQHLFGSJVTDCSG	0,Gln->pyro-Glu[AnyN-termQ];13,Carbamidomethyl[C];	2238.83	2238.8	7-4-0-0-2	9	NXT	32	4	0.1403	9	0.26388	0.32394	5.78195	1.87303	T	b4+;b5+;b6+;b8+;b9+;b10+;b11+;b12+;b13+;Y0+;Y0+;Y1+;Y1+;	b4+;b5+;b6+;Y0+;Y0+;Y1+;	sp|P02787|TRFE_HUMAN	R	NF	622	0	630	-0.00157	-0.944824	1.56e-15	sp|P02787|TRFE_HUMAN	1	-0.02836	-7.27449
20190704_SL_Transferrin_GP.15560.15560.3.1.dta	39	3899.53	1660.7	3	QQQHLFGSJVTDCSG	0,Gln->pyro-Glu[AnyN-termQ];13,Carbamidomethyl[C];	2238.83	2238.8	7-4-0-0-2	9	NXT	32	5	0.11483	8	0.23415	0.2998	5.18431	1.55427	T	b1+;b3+;b4+;b5+;b6+;b7+;b9+;b10+;Y0+;Y0+;Y1+;Y1+;Y2++;	b4+;b5+;b6+;Y0+;Y1+;	sp|P02787|TRFE_HUMAN	R	NF	622	0	630	-0.00157	-0.944824	1.56e-15	sp|P02787|TRFE_HUMAN	1	-0.02836	-7.27449
20190704_SL_Transferrin_GP.15561.15561.3.1.dta	39	3899.53	1660.7	3	QQQHLFGSJVTDCSG	0,Gln->pyro-Glu[AnyN-termQ];13,Carbamidomethyl[C];	2238.83	2238.8	7-4-0-0-2	9	NXT	32	3	0.11134	7	0.17385	0.23308	4.543	1.05888	T	b5+;b6+;b7+;b8+;b9+;b10+;y11+;Y0+;Y0+;Y1+;	b5+;b6+;Y0+;Y1+;	sp|P02787|TRFE_HUMAN	R	NF	622	0	630	-0.00157	-0.944824	1.56e-15	sp|P02787|TRFE_HUMAN	1	-0.02836	-7.27449
20190704_SL_Transferrin_GP.15574.15574.3.1.dta	51	3576.42	1516.65	3	QQQHLFGSJVTDC	0,Gln->pyro-Glu[AnyN-termQ];13,Carbamidomethyl[C];	2059.77	2059.73	5-4-1-0-1	9	NXT	14	0	0	8	0.28132	0.24031	3.84588	0.92421	T	b3+;b4+;b5+;b6+;b7+;b8+;b9+;b10+;	b4+;b5+;b6+;	sp|P02787|TRFE_HUMAN	R	SG	622	0	630	-0.00112	-0.737992	2.15e-22	sp|P02787|TRFE_HUMAN	1	-0.0338	-9.45337
20190704_SL_Transferrin_GP.15577.15577.3.1.dta	51	3780.47	1516.65	3	QQQHLFGSJVTDC	0,Gln->pyro-Glu[AnyN-termQ];13,Carbamidomethyl[C];	2263.83	2263.83	5-5-0-0-3	9	NXT	18	1	0.02763	7	0.07237	0.10417	2.06085	0.21468	T	b1+;b4+;b5+;b7+;y3+;y9+;y10+;Y0+;	Y0+;	sp|P02787|TRFE_HUMAN	R	SG	622	0	630	-0.00112	-0.737992	2.15e-22	sp|P02787|TRFE_HUMAN	1	0.00834	2.20667
20190704_SL_Transferrin_GP.15582.15582.3.0.dta	47	3416.37	1356.62	3	QQQHLFGSJVTD	0,Gln->pyro-Glu[AnyN-termQ];	2059.75	2059.73	5-4-1-0-1	9	NXT	8	0	0	4	0.24845	0.2218	4.56511	1.01253	T	b4+;b5+;b6+;y7+;	b4+;b5+;b6+;y7+;	sp|P02787|TRFE_HUMAN	R	CS	622	0	630	0.00079	0.581908	3.58e-17	sp|P02787|TRFE_HUMAN	1	-0.01846	-5.40496
20190704_SL_Transferrin_GP.15584.15584.3.0.dta	39	3899.54	1660.7	3	QQQHLFGSJVTDCSG	0,Gln->pyro-Glu[AnyN-termQ];13,Carbamidomethyl[C];	2238.84	2238.8	7-4-0-0-2	9	NXT	40	4	0.16635	10	0.29547	0.36569	5.78195	2.11438	T	b4+;b5+;b6+;b7+;b8+;b9+;b10+;b11+;b12+;y3+;Y0+;Y0+;Y1+;Y1+;	b4+;b5+;b6+;Y0+;Y0+;Y1+;	sp|P02787|TRFE_HUMAN	R	NF	622	0	630	-0.00157	-0.944824	1.56e-15	sp|P02787|TRFE_HUMAN	1	-0.03647	-9.35471
20190704_SL_Transferrin_GP.15585.15585.3.1.dta	95	3954.53	2081.84	3	QQQHLFGSJVTDCSGNFC	0,Gln->pyro-Glu[AnyN-termQ];13,Carbamidomethyl[C];18,Carbamidomethyl[C];	1872.68	1872.65	6-3-1-0-0	9	NXT	26	0	0	4	0.3543	0.20792	4.543	0.94456	T	b4+;b5+;b6+;b16+;	b4+;b5+;b6+;b16+;	sp|P02787|TRFE_HUMAN	R	LF	622	0	630	-0.01188	-5.70382	1.07e-32	sp|P02787|TRFE_HUMAN	1	-0.03377	-8.54168
20190704_SL_Transferrin_GP.15587.15587.3.2.dta	51	3958.55	1516.65	3	QQQHLFGSJVTDC	0,Gln->pyro-Glu[AnyN-termQ];13,Carbamidomethyl[C];	2441.9	2441.88	7-5-0-0-2	9	NXT	18	0	0	5	0.30122	0.22855	3.84588	0.87896	T	b4+;b5+;b6+;b7+;b10+;	b4+;b5+;b6+;	sp|P02787|TRFE_HUMAN	R	SG	622	0	630	-0.00112	-0.737992	2.15e-22	sp|P02787|TRFE_HUMAN	1	-0.01808	-4.56847
20190704_SL_Transferrin_GP.15591.15591.2.0.dta	47	3344.34	1356.62	2	QQQHLFGSJVTD	0,Gln->pyro-Glu[AnyN-termQ];	1987.72	1987.71	6-5-0-0-0	9	NXT	6	0	0	4	0.44038	0.32243	4.56511	1.47193	T	b4+;b5+;b6+;b10+;	b4+;b5+;b6+;b10+;	sp|P02787|TRFE_HUMAN	R	CS	622	0	630	0.00079	0.581908	3.58e-17	sp|P02787|TRFE_HUMAN	1	-0.00816	-2.44067
20190704_SL_Transferrin_GP.15592.15592.3.0.dta	47	3490.4	1356.62	3	QQQHLFGSJVTD	0,Gln->pyro-Glu[AnyN-termQ];	2133.78	2133.77	6-5-0-0-1	9	NXT	10	0	0	4	0.18059	0.20132	4.56511	0.91906	T	b4+;b5+;b6+;b10+;	b4+;b5+;b6+;b10+;	sp|P02787|TRFE_HUMAN	R	CS	622	0	630	0.00079	0.581908	3.58e-17	sp|P02787|TRFE_HUMAN	1	-0.00635	-1.8198
20190704_SL_Transferrin_GP.15598.15598.3.0.dta	102	4023.57	1921.81	3	QQQHLFGSJVTDCSGNF	0,Gln->pyro-Glu[AnyN-termQ];13,Carbamidomethyl[C];	2101.76	2101.78	4-5-0-0-3	9	NXT	34	0	0	5	0.30825	0.31556	4.53585	1.43134	T	b4+;b5+;b6+;b7+;b9+;	b4+;b5+;b6+;b7+;	sp|P02787|TRFE_HUMAN	R	CL	622	0	630	-0.00531	-2.76161	3.94e-14	sp|P02787|TRFE_HUMAN	2	0.02226	5.53381
20190704_SL_Transferrin_GP.15600.15600.3.2.dta	39	3898.52	1660.7	3	QQQHLFGSJVTDCSG	0,Gln->pyro-Glu[AnyN-termQ];13,Carbamidomethyl[C];	2237.82	2237.78	7-4-1-0-0	9	NXT	36	4	0.08015	10	0.22212	0.28442	5.18431	1.47452	T	b3+;b4+;b5+;b6+;b7+;b8+;b9+;b10+;b12+;y10+;Y0+;Y0+;Y1+;Y1+;	b4+;b5+;b6+;Y0+;Y1+;	sp|P02787|TRFE_HUMAN	R	NF	622	0	630	-0.00157	-0.944824	1.56e-15	sp|P02787|TRFE_HUMAN	1	-0.03265	-8.37707
20190704_SL_Transferrin_GP.15604.15604.3.0.dta	39	3882.52	1660.7	3	QQQHLFGSJVTDCSG	0,Gln->pyro-Glu[AnyN-termQ];13,Carbamidomethyl[C];	2221.82	2221.79	6-4-1-0-1	9	NXT	50	5	0.12406	16	0.30053	0.35533	5.18431	1.84212	T	b2+;b3+;b4+;b5+;b6+;b7+;b8+;b9+;b10+;b12+;y3+;y5+;y10+;y11+;y12+;y13+;Y0+;Y0+;Y1+;Y1+;Y2+;	b4+;b5+;b6+;Y0+;Y1+;	sp|P02787|TRFE_HUMAN	R	NF	622	0	630	-0.00157	-0.944824	1.56e-15	sp|P02787|TRFE_HUMAN	1	-0.03367	-8.67437
20190704_SL_Transferrin_GP.15616.15616.3.2.dta	200	3819.53	1378.66	3	KLGJWSAMPSCK	11,Carbamidomethyl[C];	2440.87	2440.86	7-5-1-0-0	4	NXS	76	0	0	5	0.1958	0.18535	3.85904	0.71528	T	y2+;y4+;y5+;y7+;y11+;	y4+;y5+;y11+;	sp|P02749|APOH_HUMAN	T	AS	250	0	253	-0.00202	-1.46415	5.34e-15	sp|P02749|APOH_HUMAN/tr|J3KS17|J3KS17_HUMAN	1	-0.0078	-2.04267
20190704_SL_Transferrin_GP.15617.15617.3.0.dta	43	3720.46	1603.68	3	QQQHLFGSJVTDCS	0,Gln->pyro-Glu[AnyN-termQ];13,Carbamidomethyl[C];	2116.78	2116.76	5-5-1-0-0	9	NXT	38	0	0	10	0.32208	0.3135	3.8331	1.20166	T	b3+;b4+;b5+;b6+;b7+;b8+;b9+;b10+;b12+;b13+;	b4+;b5+;b6+;	sp|P02787|TRFE_HUMAN	R	GN	622	0	630	-0.00436	-2.71709	1.99e-19	sp|P02787|TRFE_HUMAN	1	-0.02406	-6.46865
20190704_SL_Transferrin_GP.15618.15618.3.0.dta	47	3506.41	1356.62	3	QQQHLFGSJVTD	0,Gln->pyro-Glu[AnyN-termQ];	2149.79	2149.77	7-5-0-0-0	9	NXT	10	0	0	4	0.18829	0.20546	4.56511	0.93797	T	b4+;b5+;b6+;b10+;	b4+;b5+;b6+;b10+;	sp|P02787|TRFE_HUMAN	R	CS	622	0	630	0.00079	0.581908	3.58e-17	sp|P02787|TRFE_HUMAN	1	-0.02199	-6.27314
20190704_SL_Transferrin_GP.15623.15623.3.2.dta	39	3899.54	1660.7	3	QQQHLFGSJVTDCSG	0,Gln->pyro-Glu[AnyN-termQ];13,Carbamidomethyl[C];	2238.84	2238.8	7-4-0-0-2	9	NXT	40	4	0.08093	8	0.19241	0.26798	5.18431	1.38929	T	b2+;b4+;b5+;b6+;b7+;b8+;b9+;b10+;Y0+;Y0+;Y1+;Y1+;	b4+;b5+;b6+;Y0+;Y1+;	sp|P02787|TRFE_HUMAN	R	NF	622	0	630	-0.00157	-0.944824	1.56e-15	sp|P02787|TRFE_HUMAN	1	-0.03756	-9.6343
20190704_SL_Transferrin_GP.15625.15625.3.3.dta	47	3490.41	1356.62	3	QQQHLFGSJVTD	0,Gln->pyro-Glu[AnyN-termQ];	2133.8	2133.77	6-5-0-0-1	9	NXT	10	0	0	5	0.14253	0.17969	3.05561	0.54905	T	b4+;b5+;b6+;b10+;y3+;	b4+;b5+;	sp|P02787|TRFE_HUMAN	R	CS	622	0	630	0.00079	0.581908	3.58e-17	sp|P02787|TRFE_HUMAN	1	-0.02346	-6.72316
20190704_SL_Transferrin_GP.15629.15629.3.1.dta	43	4044.55	1603.68	3	QQQHLFGSJVTDCS	0,Gln->pyro-Glu[AnyN-termQ];13,Carbamidomethyl[C];	2440.87	2440.86	7-5-1-0-0	9	NXT	32	1	0.02832	4	0.2702	0.24858	4.53585	1.12753	T	b4+;b5+;b6+;b7+;Y2+;	b4+;b5+;b6+;Y2+;	sp|P02787|TRFE_HUMAN	R	GN	622	0	630	-0.00436	-2.71709	1.99e-19	sp|P02787|TRFE_HUMAN	1	-0.00587	-1.4517
20190704_SL_Transferrin_GP.15632.15632.4.2.dta	273	3882.53	2195.91	4	QQQHLFGSNVTDCSGJFCL	0,Gln->pyro-Glu[AnyN-termQ];9,Deamidated[N];13,Carbamidomethyl[C];18,Carbamidomethyl[C];	1686.62	1686.59	7-2-0-0-1	16	NXC	52	0	0	5	0.19859	0.13115	3.84588	0.50441	T	b4+;b5+;b6+;b9+;b15+;	b4+;b5+;b6+;	sp|P02787|TRFE_HUMAN	R	FR	622	0	637	0.01286	5.85368	4.37e-32	sp|P02787|TRFE_HUMAN	1	-0.03045	-7.8448
20190704_SL_Transferrin_GP.15639.15639.4.0.dta	102	4809.93	1921.81	4	QQQHLFGSJVTDCSGNF	0,Gln->pyro-Glu[AnyN-termQ];13,Carbamidomethyl[C];	2888.11	2888.07	4-6-1-0-5	9	NXT	78	0	0	7	0.13119	0.20447	3.03379	0.62033	T	b3+;b5+;b6+;b7+;b9+;b10+;b12+;	b5+;b6+;	sp|P02787|TRFE_HUMAN	R	CL	622	0	630	-0.00531	-2.76161	3.94e-14	sp|P02787|TRFE_HUMAN	2	-0.04078	-8.48
20190704_SL_Transferrin_GP.15640.15640.3.2.dta	102	3366.34	1921.81	3	QQQHLFGSJVTDCSGNF	0,Gln->pyro-Glu[AnyN-termQ];13,Carbamidomethyl[C];	1444.52	1444.53	3-4-0-0-1	9	NXT	10	0	0	7	0.26201	0.29658	3.8331	1.1368	T	b3+;b4+;b5+;b6+;b7+;b8+;b9+;	b4+;b5+;b6+;	sp|P02787|TRFE_HUMAN	R	CL	622	0	630	-0.00531	-2.76161	3.94e-14	sp|P02787|TRFE_HUMAN	2	0.00976	2.90017
20190704_SL_Transferrin_GP.15652.15652.3.1.dta	102	3366.34	1921.81	3	QQQHLFGSJVTDCSGNF	0,Gln->pyro-Glu[AnyN-termQ];13,Carbamidomethyl[C];	1444.52	1444.53	3-4-0-0-1	9	NXT	10	0	0	8	0.28166	0.32406	4.53585	1.4699	T	b3+;b4+;b5+;b6+;b7+;b8+;b9+;b10+;	b4+;b5+;b6+;b10+;	sp|P02787|TRFE_HUMAN	R	CL	622	0	630	-0.00531	-2.76161	3.94e-14	sp|P02787|TRFE_HUMAN	2	0.00976	2.90017
20190704_SL_Transferrin_GP.15654.15654.3.0.dta	39	3865.5	1660.7	3	QQQHLFGSJVTDCSG	0,Gln->pyro-Glu[AnyN-termQ];13,Carbamidomethyl[C];	2204.8	2204.77	5-4-2-0-0	9	NXT	34	2	0.01059	10	0.18138	0.22005	3.03913	0.66876	T	b2+;b3+;b4+;b6+;b7+;b8+;b9+;b10+;b12+;y3+;Y0+;Y1+;	b4+;b6+;	sp|P02787|TRFE_HUMAN	R	NF	622	0	630	-0.00157	-0.944824	1.56e-15	sp|P02787|TRFE_HUMAN	1	-0.02315	-5.99041
20190704_SL_Transferrin_GP.15660.15660.3.4.dta	169	3472.39	1266.56	3	LGJWSAMPSCK	7,Oxidation[M];10,Carbamidomethyl[C];	2205.83	2205.79	5-4-1-0-2	3	NXS	18	0	0	4	0.09837	0.13702	2.07742	0.28464	T	b6+;y2+;y3+;y4+;	y4+;	sp|P02749|APOH_HUMAN	K	AS	251	0	253	-0.00052	-0.410242	6.67e-42	sp|P02749|APOH_HUMAN/tr|J3KS17|J3KS17_HUMAN	2	-0.03345	-9.63585
20190704_SL_Transferrin_GP.15665.15665.3.0.dta	47	3613.46	1356.62	3	QQQHLFGSJVTD	0,Gln->pyro-Glu[AnyN-termQ];	2256.84	2256.85	3-8-0-0-1	9	NXT	14	0	0	4	0.13448	0.17933	3.05561	0.54797	T	b4+;b5+;b6+;b10+;	b4+;b5+;	sp|P02787|TRFE_HUMAN	R	CS	622	0	630	0.00079	0.581908	3.58e-17	sp|P02787|TRFE_HUMAN	1	0.00622	1.72182
20190704_SL_Transferrin_GP.15668.15668.3.0.dta	101	3820.49	1921.81	3	QQQHLFGSJVTDCSGNF	0,Gln->pyro-Glu[AnyN-termQ];13,Carbamidomethyl[C];	1898.68	1898.7	4-4-0-0-3	9	NXT	22	0	0	4	0.10098	0.10127	2.89411	0.2931	T	b4+;b5+;b6+;b11++;	b4+;b5+;	sp|P02787|TRFE_HUMAN	R	CL	622	0	630	-0.00531	-2.76161	3.94e-14	sp|P02787|TRFE_HUMAN	2	0.02518	6.59256
20190704_SL_Transferrin_GP.15669.15669.3.0.dta	102	3820.49	1921.81	3	QQQHLFGSJVTDCSGNF	0,Gln->pyro-Glu[AnyN-termQ];13,Carbamidomethyl[C];	1898.68	1898.7	4-4-0-0-3	9	NXT	22	0	0	4	0.08307	0.15641	3.03379	0.4745	T	b4+;b5+;b6+;b7+;	b4+;b5+;	sp|P02787|TRFE_HUMAN	R	CL	622	0	630	-0.00531	-2.76161	3.94e-14	sp|P02787|TRFE_HUMAN	2	0.02518	6.59256
20190704_SL_Transferrin_GP.15673.15673.3.0.dta	47	3383.31	1356.62	3	QQQHLFGSJVTD	0,Gln->pyro-Glu[AnyN-termQ];	2026.69	2026.69	10-2-0-0-0	9	NXT	14	0	0	4	0.11337	0.13749	3.85904	0.53058	T	b4+;b6+;b7+;b10+;	b4+;b6+;b10+;	sp|P02787|TRFE_HUMAN	R	CS	622	0	630	0.00079	0.581908	3.58e-17	sp|P02787|TRFE_HUMAN	1	-0.00504	-1.49011
20190704_SL_Transferrin_GP.15678.15678.3.0.dta	43	3737.49	1603.68	3	QQQHLFGSJVTDCS	0,Gln->pyro-Glu[AnyN-termQ];13,Carbamidomethyl[C];	2133.81	2133.77	6-5-0-0-1	9	NXT	42	0	0	10	0.26918	0.29232	3.8331	1.12051	T	b3+;b4+;b5+;b6+;b7+;b8+;b9+;b10+;b11+;b12+;	b4+;b5+;b6+;	sp|P02787|TRFE_HUMAN	R	GN	622	0	630	-0.00436	-2.71709	1.99e-19	sp|P02787|TRFE_HUMAN	1	-0.03542	-9.47942
20190704_SL_Transferrin_GP.15681.15681.3.2.dta	24	3979.55	1774.74	3	QQQHLFGSJVTDCSGN	0,Gln->pyro-Glu[AnyN-termQ];13,Carbamidomethyl[C];	2204.81	2204.77	5-4-2-0-0	9	NXT	38	1	0.01991	4	0.15399	0.19895	3.8331	0.76258	T	b4+;b5+;b6+;b7+;Y0+;	b4+;b5+;b6+;	sp|P02787|TRFE_HUMAN	R	FC	622	0	630	0.00072	0.405467	1.92e-18	sp|P02787|TRFE_HUMAN	2	-0.03424	-8.60609
20190704_SL_Transferrin_GP.15684.15684.3.1.dta	169	3472.39	1266.56	3	LGJWSAMPSCK	7,Oxidation[M];10,Carbamidomethyl[C];	2205.83	2205.79	5-4-1-0-2	3	NXS	18	0	0	5	0.13781	0.17132	2.07742	0.3559	T	b3+;b6+;y2+;y3+;y4+;	y4+;	sp|P02749|APOH_HUMAN	K	AS	251	0	253	-0.00052	-0.410242	6.67e-42	sp|P02749|APOH_HUMAN/tr|J3KS17|J3KS17_HUMAN	2	-0.03308	-9.52926
20190704_SL_Transferrin_GP.15687.15687.3.0.dta	102	3820.49	1921.81	3	QQQHLFGSJVTDCSGNF	0,Gln->pyro-Glu[AnyN-termQ];13,Carbamidomethyl[C];	1898.68	1898.7	4-4-0-0-3	9	NXT	22	0	0	4	0.17818	0.21498	3.8331	0.82405	T	b4+;b5+;b6+;b7+;	b4+;b5+;b6+;	sp|P02787|TRFE_HUMAN	R	CL	622	0	630	-0.00531	-2.76161	3.94e-14	sp|P02787|TRFE_HUMAN	2	0.025	6.54543
20190704_SL_Transferrin_GP.15687.15687.4.2.dta	275	5096.05	2499.08	4	QQQHLFGSNVTDCSGJFCLFR	0,Gln->pyro-Glu[AnyN-termQ];9,Deamidated[N];13,Carbamidomethyl[C];18,Carbamidomethyl[C];	2596.97	2596.98	4-6-0-0-5	16	NXC	44	0	0	5	0.18491	0.19316	3.63785	0.70267	T	b4+;b5+;b6+;b7+;b10+;	b4+;b5+;b6+;	sp|P02787|TRFE_HUMAN	R	SE	622	0	637	0.01471	5.88381	4.88e-25	sp|P02787|TRFE_HUMAN	4	0.01187	2.32972
20190704_SL_Transferrin_GP.15695.15695.3.1.dta	39	3819.47	1660.7	3	QQQHLFGSJVTDCSG	0,Gln->pyro-Glu[AnyN-termQ];13,Carbamidomethyl[C];	2158.77	2158.8	4-6-0-0-2	9	NXT	18	0	0	4	0.13551	0.14908	3.03913	0.45308	T	b1+;b4+;b5+;b6+;	b4+;b5+;	sp|P02787|TRFE_HUMAN	R	NF	622	0	630	-0.00157	-0.944824	1.56e-15	sp|P02787|TRFE_HUMAN	1	0.03776	9.8889
20190704_SL_Transferrin_GP.15697.15697.3.0.dta	43	3753.46	1603.68	3	QQQHLFGSJVTDCS	0,Gln->pyro-Glu[AnyN-termQ];13,Carbamidomethyl[C];	2149.78	2149.77	7-5-0-0-0	9	NXT	34	0	0	8	0.18847	0.20687	3.03379	0.6276	T	b4+;b6+;b7+;b8+;b9+;b10+;b12+;b13+;	b4+;b6+;	sp|P02787|TRFE_HUMAN	R	GN	622	0	630	-0.00436	-2.71709	1.99e-19	sp|P02787|TRFE_HUMAN	1	-0.01663	-4.43174
20190704_SL_Transferrin_GP.15699.15699.3.1.dta	24	3559.4	1774.74	3	QQQHLFGSJVTDCSGN	0,Gln->pyro-Glu[AnyN-termQ];13,Carbamidomethyl[C];	1784.66	1784.63	6-4-0-0-0	9	NXT	34	0	0	8	0.31982	0.32179	4.53585	1.45959	T	b4+;b5+;b6+;b7+;b8+;b9+;b10+;b12+;	b4+;b5+;b6+;b12+;	sp|P02787|TRFE_HUMAN	R	FC	622	0	630	0.00072	0.405467	1.92e-18	sp|P02787|TRFE_HUMAN	2	-0.0261	-7.33471
20190704_SL_Transferrin_GP.15702.15702.3.1.dta	169	3472.39	1266.56	3	LGJWSAMPSCK	7,Oxidation[M];10,Carbamidomethyl[C];	2205.83	2205.79	5-4-1-0-2	3	NXS	18	0	0	6	0.15006	0.17856	2.07742	0.37095	T	b3+;b4+;b6+;y2+;y3+;y4+;	y4+;	sp|P02749|APOH_HUMAN	K	AS	251	0	253	-0.00052	-0.410242	6.67e-42	sp|P02749|APOH_HUMAN/tr|J3KS17|J3KS17_HUMAN	2	-0.03259	-9.38811
20190704_SL_Transferrin_GP.15704.15704.3.1.dta	47	3978.56	1356.62	3	QQQHLFGSJVTD	0,Gln->pyro-Glu[AnyN-termQ];	2621.94	2621.98	4-9-0-0-1	9	NXT	24	1	0.00699	4	0.11404	0.16927	3.05561	0.51724	T	b3+;b4+;b5+;b6+;Y0+;	b4+;b5+;	sp|P02787|TRFE_HUMAN	R	CS	622	0	630	0.00079	0.581908	3.58e-17	sp|P02787|TRFE_HUMAN	1	0.03909	9.82775
20190704_SL_Transferrin_GP.15705.15705.3.1.dta	169	3472.39	1266.56	3	LGJWSAMPSCK	7,Oxidation[M];10,Carbamidomethyl[C];	2205.83	2205.79	5-4-1-0-2	3	NXS	18	0	0	5	0.13561	0.15602	2.07742	0.32413	T	b4+;b6+;y2+;y3+;y4+;	y4+;	sp|P02749|APOH_HUMAN	K	AS	251	0	253	-0.00052	-0.410242	6.67e-42	sp|P02749|APOH_HUMAN/tr|J3KS17|J3KS17_HUMAN	2	-0.03259	-9.38811
20190704_SL_Transferrin_GP.15706.15706.3.0.dta	39	3865.5	1660.7	3	QQQHLFGSJVTDCSG	0,Gln->pyro-Glu[AnyN-termQ];13,Carbamidomethyl[C];	2204.8	2204.77	5-4-2-0-0	9	NXT	34	4	0.06417	13	0.21365	0.26302	3.83944	1.00983	T	b2+;b3+;b4+;b6+;b7+;b8+;b9+;b10+;b11+;b12+;b13+;y3+;y10+;Y0+;Y0+;Y1+;Y1+;	b4+;b6+;Y0+;	sp|P02787|TRFE_HUMAN	R	NF	622	0	630	-0.00157	-0.944824	1.56e-15	sp|P02787|TRFE_HUMAN	1	-0.02383	-6.16636
20190704_SL_Transferrin_GP.15707.15707.3.1.dta	43	3753.45	1603.68	3	QQQHLFGSJVTDCS	0,Gln->pyro-Glu[AnyN-termQ];13,Carbamidomethyl[C];	2149.77	2149.77	7-5-0-0-0	9	NXT	28	0	0	7	0.18892	0.22295	3.8331	0.85457	T	b1+;b4+;b5+;b6+;b7+;b9+;b13+;	b4+;b5+;b6+;	sp|P02787|TRFE_HUMAN	R	GN	622	0	630	-0.00436	-2.71709	1.99e-19	sp|P02787|TRFE_HUMAN	1	-0.00413	-1.10061
20190704_SL_Transferrin_GP.15708.15708.3.0.dta	43	3825.5	1603.68	3	QQQHLFGSJVTDCS	0,Gln->pyro-Glu[AnyN-termQ];13,Carbamidomethyl[C];	2221.82	2221.79	6-4-1-0-1	9	NXT	32	3	0.06482	7	0.22504	0.29253	3.8331	1.1213	T	b4+;b5+;b6+;b7+;b9+;b10+;b12+;Y0+;Y0+;Y1+;	b4+;b5+;b6+;	sp|P02787|TRFE_HUMAN	R	GN	622	0	630	-0.00436	-2.71709	1.99e-19	sp|P02787|TRFE_HUMAN	1	-0.03347	-8.75141
20190704_SL_Transferrin_GP.15708.15708.4.3.dta	274	5096.05	2499.08	4	QQQHLFGSJVTDCSGNFCLFR	0,Gln->pyro-Glu[AnyN-termQ];13,Carbamidomethyl[C];16,Deamidated[N];18,Carbamidomethyl[C];	2596.97	2596.98	4-6-0-0-5	9	NXT	42	0	0	7	0.22504	0.24868	3.63785	0.90466	T	b4+;b5+;b6+;b7+;b9+;b10+;b12+;	b4+;b5+;b6+;	sp|P02787|TRFE_HUMAN	R	SE	622	0	630	0.01471	5.88381	4.88e-25	sp|P02787|TRFE_HUMAN	4	0.01093	2.14523
20190704_SL_Transferrin_GP.15715.15715.3.0.dta	39	3882.52	1660.7	3	QQQHLFGSJVTDCSG	0,Gln->pyro-Glu[AnyN-termQ];13,Carbamidomethyl[C];	2221.82	2221.79	6-4-1-0-1	9	NXT	50	3	0.04135	11	0.23408	0.28879	3.83944	1.10879	T	b2+;b3+;b4+;b5+;b6+;b7+;b8+;b9+;b10+;b12+;y3+;Y0+;Y1+;Y1+;	b4+;b5+;b6+;	sp|P02787|TRFE_HUMAN	R	NF	622	0	630	-0.00157	-0.944824	1.56e-15	sp|P02787|TRFE_HUMAN	1	-0.03278	-8.44509
20190704_SL_Transferrin_GP.15720.15720.3.0.dta	47	3270.32	1356.62	3	QQQHLFGSJVTD	0,Gln->pyro-Glu[AnyN-termQ];	1913.7	1913.68	5-4-1-0-0	9	NXT	14	2	0.09221	8	0.39961	0.36211	5.20854	1.88607	T	b3+;b4+;b5+;b6+;b7+;b8+;b9+;b10+;Y0+;Y0+;	b4+;b5+;b6+;Y0+;Y0+;	sp|P02787|TRFE_HUMAN	R	CS	622	0	630	0.00079	0.581908	3.58e-17	sp|P02787|TRFE_HUMAN	1	-0.02624	-8.02609
20190704_SL_Transferrin_GP.15733.15733.4.0.dta	139	5069.05	2498.1	4	QQQHLFGSJVTDCSGNFCLFR	0,Gln->pyro-Glu[AnyN-termQ];13,Carbamidomethyl[C];18,Carbamidomethyl[C];	2570.95	2570.93	6-5-1-0-2	9	NXT	74	0	0	6	0.16001	0.17155	3.83944	0.65866	T	b1+;b4+;b5+;b6+;b11+;b12+;	b4+;b5+;b6+;	sp|P02787|TRFE_HUMAN	R	SE	622	0	630	-0.0057	-2.28084	1.8e-79	sp|P02787|TRFE_HUMAN	2	-0.02825	-5.57411
20190704_SL_Transferrin_GP.15734.15734.3.0.dta	43	3753.46	1603.68	3	QQQHLFGSJVTDCS	0,Gln->pyro-Glu[AnyN-termQ];13,Carbamidomethyl[C];	2149.78	2149.77	7-5-0-0-0	9	NXT	34	0	0	8	0.29268	0.28514	4.53585	1.29336	T	b4+;b5+;b6+;b7+;b8+;b9+;b10+;b13+;	b4+;b5+;b6+;b13+;	sp|P02787|TRFE_HUMAN	R	GN	622	0	630	-0.00436	-2.71709	1.99e-19	sp|P02787|TRFE_HUMAN	1	-0.01562	-4.16259
20190704_SL_Transferrin_GP.15741.15741.3.0.dta	39	3865.5	1660.7	3	QQQHLFGSJVTDCSG	0,Gln->pyro-Glu[AnyN-termQ];13,Carbamidomethyl[C];	2204.8	2204.77	5-4-2-0-0	9	NXT	34	3	0.0292	10	0.15911	0.19482	3.03913	0.59208	T	b2+;b3+;b5+;b6+;b7+;b8+;b9+;b10+;b13+;y12+;Y0+;Y0+;Y1+;	b5+;b6+;	sp|P02787|TRFE_HUMAN	R	NF	622	0	630	-0.00157	-0.944824	1.56e-15	sp|P02787|TRFE_HUMAN	1	-0.02469	-6.3889
20190704_SL_Transferrin_GP.15753.15753.3.0.dta	43	3753.46	1603.68	3	QQQHLFGSJVTDCS	0,Gln->pyro-Glu[AnyN-termQ];13,Carbamidomethyl[C];	2149.78	2149.77	7-5-0-0-0	9	NXT	32	0	0	9	0.28243	0.28488	4.53585	1.29218	T	b4+;b5+;b6+;b7+;b8+;b9+;b10+;b12+;b13+;	b4+;b5+;b6+;b13+;	sp|P02787|TRFE_HUMAN	R	GN	622	0	630	-0.00436	-2.71709	1.99e-19	sp|P02787|TRFE_HUMAN	1	-0.01118	-2.97938
20190704_SL_Transferrin_GP.15767.15767.2.0.dta	169	3455.36	1266.56	2	LGJWSAMPSCK	7,Oxidation[M];10,Carbamidomethyl[C];	2188.8	2188.78	4-4-2-0-1	3	NXS	14	0	0	4	0.18382	0.18085	2.07742	0.3757	T	b4+;y2+;y3+;y4+;	y4+;	sp|P02749|APOH_HUMAN	K	AS	251	0	253	-0.00052	-0.410242	6.67e-42	sp|P02749|APOH_HUMAN/tr|J3KS17|J3KS17_HUMAN	2	-0.02299	-6.65533
20190704_SL_Transferrin_GP.15769.15769.2.0.dta	169	3455.36	1266.56	2	LGJWSAMPSCK	7,Oxidation[M];10,Carbamidomethyl[C];	2188.8	2188.78	4-4-2-0-1	3	NXS	14	0	0	4	0.19798	0.1874	2.07742	0.38931	T	b6+;y2+;y3+;y4+;	y4+;	sp|P02749|APOH_HUMAN	K	AS	251	0	253	-0.00052	-0.410242	6.67e-42	sp|P02749|APOH_HUMAN/tr|J3KS17|J3KS17_HUMAN	2	-0.02299	-6.65533
20190704_SL_Transferrin_GP.15793.15793.3.3.dta	51	3601.43	1516.65	3	QQQHLFGSJVTDC	0,Gln->pyro-Glu[AnyN-termQ];13,Carbamidomethyl[C];	2084.78	2084.77	3-5-1-0-2	9	NXT	16	0	0	7	0.1983	0.17385	3.84588	0.66859	T	b2+;b3+;b4+;b5+;b6+;b7+;b8+;	b4+;b5+;b6+;	sp|P02787|TRFE_HUMAN	R	SG	622	0	630	-0.00112	-0.737992	2.15e-22	sp|P02787|TRFE_HUMAN	1	-0.01127	-3.13018
20190704_SL_Transferrin_GP.15793.15793.4.0.dta	102	4809.93	1921.81	4	QQQHLFGSJVTDCSGNF	0,Gln->pyro-Glu[AnyN-termQ];13,Carbamidomethyl[C];	2888.12	2888.07	4-6-1-0-5	9	NXT	78	0	0	7	0.1983	0.22871	3.8331	0.87669	T	b2+;b3+;b4+;b5+;b6+;b7+;b8+;	b4+;b5+;b6+;	sp|P02787|TRFE_HUMAN	R	CL	622	0	630	-0.00531	-2.76161	3.94e-14	sp|P02787|TRFE_HUMAN	2	-0.04271	-8.88133
20190704_SL_Transferrin_GP.15797.15797.3.0.dta	43	3841.46	1603.68	3	QQQHLFGSJVTDCS	0,Gln->pyro-Glu[AnyN-termQ];13,Carbamidomethyl[C];	2237.78	2237.78	7-4-1-0-0	9	NXT	12	3	0.10972	6	0.24455	0.30544	5.17648	1.58109	T	b4+;b5+;b6+;b7+;b10+;y2+;Y0+;Y0+;Y1+;	b4+;b5+;b6+;Y0+;Y1+;	sp|P02787|TRFE_HUMAN	R	GN	622	0	630	-0.00436	-2.71709	1.99e-19	sp|P02787|TRFE_HUMAN	1	0.00704	1.83312
20190704_SL_Transferrin_GP.15802.15802.4.4.dta	43	3826.51	1603.68	4	QQQHLFGSJVTDCS	0,Gln->pyro-Glu[AnyN-termQ];13,Carbamidomethyl[C];	2222.83	2222.81	6-4-0-0-3	9	NXT	44	0	0	5	0.16447	0.2187	3.03379	0.6635	T	b4+;b5+;b6+;b9+;b10+;	b4+;b5+;	sp|P02787|TRFE_HUMAN	R	GN	622	0	630	-0.00436	-2.71709	1.99e-19	sp|P02787|TRFE_HUMAN	1	-0.02683	-7.0134
20190704_SL_Transferrin_GP.15804.15804.3.0.dta	39	3865.5	1660.7	3	QQQHLFGSJVTDCSG	0,Gln->pyro-Glu[AnyN-termQ];13,Carbamidomethyl[C];	2204.8	2204.77	5-4-2-0-0	9	NXT	34	4	0.09845	11	0.28486	0.32199	5.18431	1.66929	T	b3+;b4+;b5+;b6+;b7+;b8+;b9+;b10+;b11+;b12+;y10+;Y0+;Y0+;Y1+;Y1+;	b4+;b5+;b6+;Y0+;Y1+;	sp|P02787|TRFE_HUMAN	R	NF	622	0	630	-0.00157	-0.944824	1.56e-15	sp|P02787|TRFE_HUMAN	1	-0.02505	-6.48205
20190704_SL_Transferrin_GP.15805.15805.3.0.dta	39	3882.51	1660.7	3	QQQHLFGSJVTDCSG	0,Gln->pyro-Glu[AnyN-termQ];13,Carbamidomethyl[C];	2221.81	2221.79	6-4-1-0-1	9	NXT	34	4	0.0847	11	0.26177	0.32499	5.18431	1.68483	T	b3+;b4+;b5+;b6+;b7+;b8+;b9+;b10+;b12+;y3+;y5+;Y0+;Y0+;Y1+;Y1+;	b4+;b5+;b6+;Y0+;Y1+;	sp|P02787|TRFE_HUMAN	R	NF	622	0	630	-0.00157	-0.944824	1.56e-15	sp|P02787|TRFE_HUMAN	1	-0.02271	-5.85079
20190704_SL_Transferrin_GP.15806.15806.3.0.dta	51	3430.36	1516.65	3	QQQHLFGSJVTDC	0,Gln->pyro-Glu[AnyN-termQ];13,Carbamidomethyl[C];	1913.71	1913.68	5-4-1-0-0	9	NXT	18	3	0.10959	9	0.3902	0.34561	5.79052	2.00124	T	b2+;b4+;b5+;b6+;b7+;b8+;b9+;b10+;b12+;Y0+;Y0+;Y1+;	b4+;b5+;b6+;Y0+;Y0+;Y1+;	sp|P02787|TRFE_HUMAN	R	SG	622	0	630	-0.00112	-0.737992	2.15e-22	sp|P02787|TRFE_HUMAN	1	-0.03185	-9.28739
20190704_SL_Transferrin_GP.15807.15807.4.0.dta	139	5012.05	2498.1	4	QQQHLFGSJVTDCSGNFCLFR	0,Gln->pyro-Glu[AnyN-termQ];13,Carbamidomethyl[C];18,Carbamidomethyl[C];	2513.95	2513.9	6-4-1-0-3	9	NXT	60	1	0.01055	5	0.12866	0.17193	3.03913	0.52251	T	b3+;b4+;b5+;b6+;y1+;Y2++;	b4+;b5+;	sp|P02787|TRFE_HUMAN	R	SE	622	0	630	-0.0057	-2.28084	1.8e-79	sp|P02787|TRFE_HUMAN	2	-0.04816	-9.61068
20190704_SL_Transferrin_GP.15810.15810.4.0.dta	139	5012.05	2498.1	4	QQQHLFGSJVTDCSGNFCLFR	0,Gln->pyro-Glu[AnyN-termQ];13,Carbamidomethyl[C];18,Carbamidomethyl[C];	2513.95	2513.9	6-4-1-0-3	9	NXT	60	1	0.01091	6	0.13165	0.17522	3.03913	0.5325	T	b2+;b4+;b5+;b6+;b12+;y1+;Y2++;	b4+;b6+;	sp|P02787|TRFE_HUMAN	R	SE	622	0	630	-0.0057	-2.28084	1.8e-79	sp|P02787|TRFE_HUMAN	2	-0.04816	-9.61068
20190704_SL_Transferrin_GP.15811.15811.4.0.dta	139	5012.05	2498.1	4	QQQHLFGSJVTDCSGNFCLFR	0,Gln->pyro-Glu[AnyN-termQ];13,Carbamidomethyl[C];18,Carbamidomethyl[C];	2513.95	2513.9	6-4-1-0-3	9	NXT	60	0	0	4	0.11604	0.14033	3.03913	0.42648	T	b4+;b5+;b9+;b10+;	b4+;b5+;	sp|P02787|TRFE_HUMAN	R	SE	622	0	630	-0.0057	-2.28084	1.8e-79	sp|P02787|TRFE_HUMAN	2	-0.04816	-9.61068
20190704_SL_Transferrin_GP.15816.15816.3.0.dta	39	3882.51	1660.7	3	QQQHLFGSJVTDCSG	0,Gln->pyro-Glu[AnyN-termQ];13,Carbamidomethyl[C];	2221.81	2221.79	6-4-1-0-1	9	NXT	34	2	0.08691	7	0.22882	0.28254	5.18431	1.46479	T	b4+;b5+;b6+;b7+;b8+;b9+;b10+;Y0+;Y1+;	b4+;b5+;b6+;Y0+;Y1+;	sp|P02787|TRFE_HUMAN	R	NF	622	0	630	-0.00157	-0.944824	1.56e-15	sp|P02787|TRFE_HUMAN	1	-0.02271	-5.85079
20190704_SL_Transferrin_GP.15817.15817.3.0.dta	39	3882.51	1660.7	3	QQQHLFGSJVTDCSG	0,Gln->pyro-Glu[AnyN-termQ];13,Carbamidomethyl[C];	2221.81	2221.79	6-4-1-0-1	9	NXT	34	3	0.13266	4	0.17527	0.23516	5.18431	1.21915	T	b4+;b5+;b6+;b10+;Y0+;Y0+;Y1+;	b4+;b5+;b6+;Y0+;Y1+;	sp|P02787|TRFE_HUMAN	R	NF	622	0	630	-0.00157	-0.944824	1.56e-15	sp|P02787|TRFE_HUMAN	1	-0.02271	-5.85079
20190704_SL_Transferrin_GP.15822.15822.4.4.dta	139	4768.92	2498.1	4	QQQHLFGSJVTDCSGNFCLFR	0,Gln->pyro-Glu[AnyN-termQ];13,Carbamidomethyl[C];18,Carbamidomethyl[C];	2270.82	2270.79	9-4-0-0-0	9	NXT	90	0	0	6	0.24094	0.21435	4.543	0.97381	T	b4+;b5+;b6+;b7+;b10+;b12+;	b4+;b5+;b6+;b12+;	sp|P02787|TRFE_HUMAN	R	SE	622	0	630	-0.0057	-2.28084	1.8e-79	sp|P02787|TRFE_HUMAN	2	-0.02726	-5.71736
20190704_SL_Transferrin_GP.15825.15825.3.3.dta	200	3471.4	1378.66	3	KLGJWSAMPSCK	11,Carbamidomethyl[C];	2092.74	2092.75	7-4-0-0-1	4	NXS	28	0	0	8	0.25161	0.21996	4.56511	1.00412	T	y2+;y3+;y4+;y5+;y6+;y7+;y8+;y11+;	y2+;y4+;y5+;y11+;	sp|P02749|APOH_HUMAN	T	AS	250	0	253	-0.00202	-1.46415	5.34e-15	sp|P02749|APOH_HUMAN/tr|J3KS17|J3KS17_HUMAN	1	0.00407	1.17278
20190704_SL_Transferrin_GP.15826.15826.3.3.dta	200	3471.4	1378.66	3	KLGJWSAMPSCK	11,Carbamidomethyl[C];	2092.74	2092.75	7-4-0-0-1	4	NXS	28	0	0	8	0.22184	0.25393	3.05561	0.77592	T	b1+;y2+;y3+;y4+;y5+;y6+;y7+;y11+;	y4+;y11+;	sp|P02749|APOH_HUMAN	T	AS	250	0	253	-0.00202	-1.46415	5.34e-15	sp|P02749|APOH_HUMAN/tr|J3KS17|J3KS17_HUMAN	1	0.00407	1.17278
20190704_SL_Transferrin_GP.15835.15835.4.4.dta	139	4768.92	2498.1	4	QQQHLFGSJVTDCSGNFCLFR	0,Gln->pyro-Glu[AnyN-termQ];13,Carbamidomethyl[C];18,Carbamidomethyl[C];	2270.82	2270.79	9-4-0-0-0	9	NXT	90	0	0	7	0.20241	0.20366	3.83944	0.78193	T	b4+;b5+;b6+;b7+;b9+;b10+;b12+;	b4+;b5+;b6+;	sp|P02787|TRFE_HUMAN	R	SE	622	0	630	-0.0057	-2.28084	1.8e-79	sp|P02787|TRFE_HUMAN	2	-0.02906	-6.09487
20190704_SL_Transferrin_GP.15837.15837.4.3.dta	139	4768.92	2498.1	4	QQQHLFGSJVTDCSGNFCLFR	0,Gln->pyro-Glu[AnyN-termQ];13,Carbamidomethyl[C];18,Carbamidomethyl[C];	2270.82	2270.79	9-4-0-0-0	9	NXT	90	0	0	7	0.2601	0.22102	4.543	1.00411	T	b4+;b5+;b6+;b7+;b8+;b10+;b12+;	b4+;b5+;b6+;b12+;	sp|P02787|TRFE_HUMAN	R	SE	622	0	630	-0.0057	-2.28084	1.8e-79	sp|P02787|TRFE_HUMAN	2	-0.02906	-6.09487
20190704_SL_Transferrin_GP.15846.15846.3.1.dta	47	3344.35	1356.62	3	QQQHLFGSJVTD	0,Gln->pyro-Glu[AnyN-termQ];	1987.73	1987.71	6-5-0-0-0	9	NXT	6	0	0	4	0.22017	0.18086	3.05561	0.55264	T	b4+;b6+;b7+;b9+;	b4+;b6+;	sp|P02787|TRFE_HUMAN	R	CS	622	0	630	0.00079	0.581908	3.58e-17	sp|P02787|TRFE_HUMAN	1	-0.01694	-5.06676
20190704_SL_Transferrin_GP.15864.15864.3.1.dta	24	3771.52	1774.74	3	QQQHLFGSJVTDCSGN	0,Gln->pyro-Glu[AnyN-termQ];13,Carbamidomethyl[C];	1996.77	1996.75	3-6-0-0-2	9	NXT	36	0	0	4	0.04791	0.11022	2.05294	0.22627	T	b2+;b4+;b5+;b6+;	b4+;	sp|P02787|TRFE_HUMAN	R	FC	622	0	630	0.00072	0.405467	1.92e-18	sp|P02787|TRFE_HUMAN	2	-0.0233	-6.1795
20190704_SL_Transferrin_GP.15865.15865.3.0.dta	39	3882.51	1660.7	3	QQQHLFGSJVTDCSG	0,Gln->pyro-Glu[AnyN-termQ];13,Carbamidomethyl[C];	2221.81	2221.79	6-4-1-0-1	9	NXT	34	3	0.08802	8	0.26319	0.31239	5.18431	1.61954	T	b4+;b5+;b6+;b7+;b9+;b10+;b12+;y13+;Y0+;Y0+;Y1+;	b4+;b5+;b6+;Y0+;Y1+;	sp|P02787|TRFE_HUMAN	R	NF	622	0	630	-0.00157	-0.944824	1.56e-15	sp|P02787|TRFE_HUMAN	1	-0.01804	-4.64767
20190704_SL_Transferrin_GP.15870.15870.4.0.dta	139	5012.05	2498.1	4	QQQHLFGSJVTDCSGNFCLFR	0,Gln->pyro-Glu[AnyN-termQ];13,Carbamidomethyl[C];18,Carbamidomethyl[C];	2513.95	2513.9	6-4-1-0-3	9	NXT	60	1	0.02944	9	0.07961	0.12473	3.03913	0.37907	T	b2+;b3+;b4+;b7+;b8+;b9+;b10+;b12+;y1+;Y2++;	b4+;Y2++;	sp|P02787|TRFE_HUMAN	R	SE	622	0	630	-0.0057	-2.28084	1.8e-79	sp|P02787|TRFE_HUMAN	2	-0.04798	-9.57476
20190704_SL_Transferrin_GP.15894.15894.4.0.dta	139	5012.05	2498.1	4	QQQHLFGSJVTDCSGNFCLFR	0,Gln->pyro-Glu[AnyN-termQ];13,Carbamidomethyl[C];18,Carbamidomethyl[C];	2513.95	2513.9	6-4-1-0-3	9	NXT	60	1	0.02268	6	0.0781	0.1112	3.03913	0.33794	T	b2+;b3+;b4+;b10+;b12+;y1+;Y2++;	b4+;Y2++;	sp|P02787|TRFE_HUMAN	R	SE	622	0	630	-0.0057	-2.28084	1.8e-79	sp|P02787|TRFE_HUMAN	2	-0.04765	-9.50891
20190704_SL_Transferrin_GP.15900.15900.4.2.dta	200	4621.8	1378.66	4	KLGJWSAMPSCK	11,Carbamidomethyl[C];	3243.14	3243.15	8-6-2-0-1	4	NXS	72	0	0	4	0.21733	0.16971	3.85904	0.65491	T	y4+;y5+;y7+;y11+;	y4+;y5+;y11+;	sp|P02749|APOH_HUMAN	T	AS	250	0	253	-0.00202	-1.46415	5.34e-15	sp|P02749|APOH_HUMAN/tr|J3KS17|J3KS17_HUMAN	1	0.00933	2.01914
20190704_SL_Transferrin_GP.15901.15901.3.0.dta	43	3808.48	1603.68	3	QQQHLFGSJVTDCS	0,Gln->pyro-Glu[AnyN-termQ];13,Carbamidomethyl[C];	2204.8	2204.77	5-4-2-0-0	9	NXT	40	4	0.13721	8	0.31026	0.36415	5.77352	2.1024	T	b1+;b4+;b5+;b6+;b7+;b9+;b10+;b12+;Y0+;Y0+;Y1+;Y1+;	b4+;b5+;b6+;Y0+;Y0+;Y1+;	sp|P02787|TRFE_HUMAN	R	GN	622	0	630	-0.00436	-2.71709	1.99e-19	sp|P02787|TRFE_HUMAN	1	-0.02547	-6.68944
20190704_SL_Transferrin_GP.15910.15910.4.3.dta	104	5029.05	2515.12	4	QQQHLFGSJVTDCSGNFCLFR	13,Carbamidomethyl[C];18,Carbamidomethyl[C];	2513.93	2513.9	6-4-1-0-3	9	NXT	78	1	0.04164	5	0.04624	0.04965	1.72722	0.08576	T	b3+;b4+;b5+;b6+;y1+;Y2++;	Y2++;	sp|P02787|TRFE_HUMAN	R	SE	622	0	630	-0.00514	-2.04284	4.51e-12	sp|P02787|TRFE_HUMAN	2	-0.02463	-4.8985
20190704_SL_Transferrin_GP.15911.15911.3.1.dta	24	3771.52	1774.74	3	QQQHLFGSJVTDCSGN	0,Gln->pyro-Glu[AnyN-termQ];13,Carbamidomethyl[C];	1996.77	1996.75	3-6-0-0-2	9	NXT	36	0	0	5	0.08746	0.1414	3.03379	0.42899	T	b2+;b4+;b5+;b6+;b13+;	b4+;b5+;	sp|P02787|TRFE_HUMAN	R	FC	622	0	630	0.00072	0.405467	1.92e-18	sp|P02787|TRFE_HUMAN	2	-0.02379	-6.30945
20190704_SL_Transferrin_GP.15911.15911.4.3.dta	139	5028.05	2498.1	4	QQQHLFGSJVTDCSGNFCLFR	0,Gln->pyro-Glu[AnyN-termQ];13,Carbamidomethyl[C];18,Carbamidomethyl[C];	2529.95	2529.9	N(NH(HNHNH(NON|a|keto|d))(HN(F)(H)))(F)	9	NXT	92	1	0.03911	6	0.10275	0.16296	3.83944	0.62569	T	b2+;b4+;b5+;b6+;b13+;y1+;Y2++;	b4+;b5+;Y2++;	sp|P02787|TRFE_HUMAN	R	SE	622	0	630	-0.0057	-2.28084	1.8e-79	sp|P02787|TRFE_HUMAN	2	-0.04985	-9.91628
20190704_SL_Transferrin_GP.15916.15916.3.1.dta	24	3771.52	1774.74	3	QQQHLFGSJVTDCSGN	0,Gln->pyro-Glu[AnyN-termQ];13,Carbamidomethyl[C];	1996.77	1996.75	3-6-0-0-2	9	NXT	36	0	0	4	0.08824	0.14047	3.03379	0.42617	T	b2+;b4+;b5+;b6+;	b4+;b5+;	sp|P02787|TRFE_HUMAN	R	FC	622	0	630	0.00072	0.405467	1.92e-18	sp|P02787|TRFE_HUMAN	2	-0.02379	-6.30945
20190704_SL_Transferrin_GP.15916.15916.4.3.dta	139	5028.05	2498.1	4	QQQHLFGSJVTDCSGNFCLFR	0,Gln->pyro-Glu[AnyN-termQ];13,Carbamidomethyl[C];18,Carbamidomethyl[C];	2529.95	2529.9	N(NH(HNHNH(NON|a|keto|d))(HN(F)(H)))(F)	9	NXT	92	1	0.02419	5	0.09592	0.15675	3.03913	0.47639	T	b2+;b4+;b5+;b6+;y1+;Y2++;	b4+;b5+;	sp|P02787|TRFE_HUMAN	R	SE	622	0	630	-0.0057	-2.28084	1.8e-79	sp|P02787|TRFE_HUMAN	2	-0.04985	-9.91628
20190704_SL_Transferrin_GP.15933.15933.3.0.dta	43	3808.48	1603.68	3	QQQHLFGSJVTDCS	0,Gln->pyro-Glu[AnyN-termQ];13,Carbamidomethyl[C];	2204.8	2204.77	5-4-2-0-0	9	NXT	32	3	0.09467	10	0.3007	0.37463	5.17648	1.93924	T	b3+;b4+;b5+;b6+;b7+;b8+;b9+;b10+;b12+;y2+;Y0+;Y0+;Y1+;	b4+;b5+;b6+;Y0+;Y1+;	sp|P02787|TRFE_HUMAN	R	GN	622	0	630	-0.00436	-2.71709	1.99e-19	sp|P02787|TRFE_HUMAN	1	-0.02478	-6.50822
20190704_SL_Transferrin_GP.15934.15934.3.0.dta	43	3808.48	1603.68	3	QQQHLFGSJVTDCS	0,Gln->pyro-Glu[AnyN-termQ];13,Carbamidomethyl[C];	2204.8	2204.77	5-4-2-0-0	9	NXT	32	3	0.10077	5	0.15064	0.21663	4.53585	0.98258	T	b5+;b6+;b7+;b8+;b9+;Y0+;Y0+;Y1+;	b5+;b6+;Y0+;Y1+;	sp|P02787|TRFE_HUMAN	R	GN	622	0	630	-0.00436	-2.71709	1.99e-19	sp|P02787|TRFE_HUMAN	1	-0.02478	-6.50822
20190704_SL_Transferrin_GP.15937.15937.3.0.dta	43	3808.48	1603.68	3	QQQHLFGSJVTDCS	0,Gln->pyro-Glu[AnyN-termQ];13,Carbamidomethyl[C];	2204.8	2204.77	5-4-2-0-0	9	NXT	32	3	0.09976	9	0.27755	0.36295	5.17648	1.87883	T	b4+;b5+;b6+;b7+;b8+;b9+;b10+;b12+;y2+;Y0+;Y0+;Y1+;	b4+;b5+;b6+;Y0+;Y1+;	sp|P02787|TRFE_HUMAN	R	GN	622	0	630	-0.00436	-2.71709	1.99e-19	sp|P02787|TRFE_HUMAN	1	-0.02478	-6.50822
20190704_SL_Transferrin_GP.15940.15940.4.0.dta	139	5012.05	2498.1	4	QQQHLFGSJVTDCSGNFCLFR	0,Gln->pyro-Glu[AnyN-termQ];13,Carbamidomethyl[C];18,Carbamidomethyl[C];	2513.95	2513.9	6-4-1-0-3	9	NXT	58	1	0.04202	7	0.08523	0.12855	3.03913	0.39069	T	b2+;b3+;b4+;b9+;b10+;b12+;y1+;Y2++;	b4+;Y2++;	sp|P02787|TRFE_HUMAN	R	SE	622	0	630	-0.0057	-2.28084	1.8e-79	sp|P02787|TRFE_HUMAN	2	-0.04743	-9.46501
20190704_SL_Transferrin_GP.15951.15951.3.0.dta	169	3455.36	1266.56	3	LGJWSAMPSCK	7,Oxidation[M];10,Carbamidomethyl[C];	2188.8	2188.78	4-4-2-0-1	3	NXS	16	0	0	5	0.15806	0.16844	3.06703	0.5166	T	b4+;b6+;y2+;y3+;y4+;	y2+;y4+;	sp|P02749|APOH_HUMAN	K	AS	251	0	253	-0.00052	-0.410242	6.67e-42	sp|P02749|APOH_HUMAN/tr|J3KS17|J3KS17_HUMAN	2	-0.02718	-7.86826
20190704_SL_Transferrin_GP.15953.15953.3.1.dta	47	3723.47	1356.62	3	QQQHLFGSJVTD	0,Gln->pyro-Glu[AnyN-termQ];	2366.85	2366.83	6-4-2-0-0	9	NXT	24	5	0.1552	9	0.27356	0.36813	5.80803	2.13814	T	b3+;b4+;b5+;b6+;b7+;b8+;b9+;b10+;y2+;Y0+;Y0+;Y1+;Y1+;Y2+;	b4+;b5+;b6+;Y0+;Y0+;Y1+;	sp|P02787|TRFE_HUMAN	R	CS	622	0	630	0.00079	0.581908	3.58e-17	sp|P02787|TRFE_HUMAN	1	-0.0273	-7.3338
20190704_SL_Transferrin_GP.15955.15955.3.0.dta	43	3825.5	1603.68	3	QQQHLFGSJVTDCS	0,Gln->pyro-Glu[AnyN-termQ];13,Carbamidomethyl[C];	2221.82	2221.79	6-4-1-0-1	9	NXT	34	3	0.09899	7	0.24388	0.33704	5.17648	1.74466	T	b4+;b5+;b6+;b7+;b9+;b10+;y2+;Y0+;Y0+;Y1+;	b4+;b5+;b6+;Y0+;Y1+;	sp|P02787|TRFE_HUMAN	R	GN	622	0	630	-0.00436	-2.71709	1.99e-19	sp|P02787|TRFE_HUMAN	1	-0.03454	-9.03118
20190704_SL_Transferrin_GP.15965.15965.3.0.dta	43	3808.48	1603.68	3	QQQHLFGSJVTDCS	0,Gln->pyro-Glu[AnyN-termQ];13,Carbamidomethyl[C];	2204.8	2204.77	5-4-2-0-0	9	NXT	30	3	0.07199	8	0.25641	0.30973	4.53585	1.40487	T	b3+;b4+;b5+;b6+;b7+;b8+;b9+;b10+;Y0+;Y0+;Y1+;	b4+;b5+;b6+;Y0+;	sp|P02787|TRFE_HUMAN	R	GN	622	0	630	-0.00436	-2.71709	1.99e-19	sp|P02787|TRFE_HUMAN	1	-0.02416	-6.34538
20190704_SL_Transferrin_GP.15973.15973.4.6.dta	102	4809.93	1921.81	4	QQQHLFGSJVTDCSGNF	0,Gln->pyro-Glu[AnyN-termQ];13,Carbamidomethyl[C];	2888.12	2888.07	4-6-1-0-5	9	NXT	78	0	0	5	0.19315	0.23434	3.8331	0.89824	T	b4+;b5+;b6+;b7+;b12+;	b4+;b5+;b6+;	sp|P02787|TRFE_HUMAN	R	CL	622	0	630	-0.00531	-2.76161	3.94e-14	sp|P02787|TRFE_HUMAN	2	-0.04336	-9.01649
20190704_SL_Transferrin_GP.15982.15982.3.4.dta	200	3454.36	1378.66	3	KLGJWSAMPSCK	11,Carbamidomethyl[C];	2075.7	2075.73	6-4-1-0-0	4	NXS	14	0	0	8	0.19864	0.19874	3.05561	0.60727	T	y2+;y3+;y4+;y5+;y6+;y7+;y8+;y11+;	y4+;y5+;	sp|P02749|APOH_HUMAN	T	AS	250	0	253	-0.00202	-1.46415	5.34e-15	sp|P02749|APOH_HUMAN/tr|J3KS17|J3KS17_HUMAN	1	0.03405	9.86009
20190704_SL_Transferrin_GP.15985.15985.3.2.dta	200	3454.36	1378.66	3	KLGJWSAMPSCK	11,Carbamidomethyl[C];	2075.7	2075.73	6-4-1-0-0	4	NXS	14	0	0	8	0.23031	0.2126	3.85904	0.82043	T	y2+;y3+;y4+;y5+;y6+;y7+;y8+;y11+;	y4+;y5+;y11+;	sp|P02749|APOH_HUMAN	T	AS	250	0	253	-0.00202	-1.46415	5.34e-15	sp|P02749|APOH_HUMAN/tr|J3KS17|J3KS17_HUMAN	1	0.03405	9.86009
20190704_SL_Transferrin_GP.15986.15986.3.1.dta	200	3471.38	1378.66	3	KLGJWSAMPSCK	11,Carbamidomethyl[C];	2092.72	2092.75	7-4-0-0-1	4	NXS	22	0	0	6	0.24105	0.20635	3.05561	0.63051	T	y2+;y4+;y5+;y6+;y7+;y11+;	y4+;y11+;	sp|P02749|APOH_HUMAN	T	AS	250	0	253	-0.00202	-1.46415	5.34e-15	sp|P02749|APOH_HUMAN/tr|J3KS17|J3KS17_HUMAN	1	0.02549	7.34509
20190704_SL_Transferrin_GP.15989.15989.3.1.dta	200	3471.38	1378.66	3	KLGJWSAMPSCK	11,Carbamidomethyl[C];	2092.72	2092.75	7-4-0-0-1	4	NXS	22	0	0	5	0.25409	0.20681	3.85904	0.79808	T	y2+;y3+;y4+;y5+;y11+;	y4+;y5+;y11+;	sp|P02749|APOH_HUMAN	T	AS	250	0	253	-0.00202	-1.46415	5.34e-15	sp|P02749|APOH_HUMAN/tr|J3KS17|J3KS17_HUMAN	1	0.02549	7.34509
20190704_SL_Transferrin_GP.15993.15993.3.0.dta	24	3867.51	1774.74	3	QQQHLFGSJVTDCSGN	0,Gln->pyro-Glu[AnyN-termQ];13,Carbamidomethyl[C];	2092.76	2092.75	7-4-0-0-1	9	NXT	44	0	0	9	0.22102	0.2672	3.8331	1.0242	T	b2+;b3+;b4+;b5+;b6+;b7+;b8+;b9+;b10+;	b4+;b5+;b6+;	sp|P02787|TRFE_HUMAN	R	FC	622	0	630	0.00072	0.405467	1.92e-18	sp|P02787|TRFE_HUMAN	2	-0.01771	-4.58035
20190704_SL_Transferrin_GP.15994.15994.3.0.dta	24	3867.51	1774.74	3	QQQHLFGSJVTDCSGN	0,Gln->pyro-Glu[AnyN-termQ];13,Carbamidomethyl[C];	2092.76	2092.75	7-4-0-0-1	9	NXT	44	0	0	9	0.25584	0.28434	4.53585	1.28972	T	b2+;b3+;b4+;b5+;b6+;b7+;b9+;b10+;b13+;	b4+;b5+;b6+;b7+;	sp|P02787|TRFE_HUMAN	R	FC	622	0	630	0.00072	0.405467	1.92e-18	sp|P02787|TRFE_HUMAN	2	-0.01771	-4.58035
20190704_SL_Transferrin_GP.16005.16005.3.0.dta	24	3721.46	1774.74	3	QQQHLFGSJVTDCSGN	0,Gln->pyro-Glu[AnyN-termQ];13,Carbamidomethyl[C];	1946.71	1946.69	7-4-0-0-0	9	NXT	46	0	0	4	0.24674	0.25899	3.8331	0.99273	T	b4+;b5+;b6+;b9+;	b4+;b5+;b6+;	sp|P02787|TRFE_HUMAN	R	FC	622	0	630	0.00072	0.405467	1.92e-18	sp|P02787|TRFE_HUMAN	2	-0.02396	-6.44004
20190704_SL_Transferrin_GP.16006.16006.4.1.dta	139	5011.02	2498.1	4	QQQHLFGSJVTDCSGNFCLFR	0,Gln->pyro-Glu[AnyN-termQ];13,Carbamidomethyl[C];18,Carbamidomethyl[C];	2512.93	2512.88	6-4-2-0-1	9	NXT	68	0	0	5	0.15677	0.17363	3.83944	0.66666	T	b4+;b5+;b6+;b9+;b10+;	b4+;b5+;b6+;	sp|P02787|TRFE_HUMAN	R	SE	622	0	630	-0.0057	-2.28084	1.8e-79	sp|P02787|TRFE_HUMAN	2	-0.04295	-8.57275
20190704_SL_Transferrin_GP.16014.16014.4.0.dta	139	5069.05	2498.1	4	QQQHLFGSJVTDCSGNFCLFR	0,Gln->pyro-Glu[AnyN-termQ];13,Carbamidomethyl[C];18,Carbamidomethyl[C];	2570.96	2570.93	6-5-1-0-2	9	NXT	74	0	0	5	0.08045	0.11553	2.05687	0.23762	T	b1+;b4+;b5+;b7+;y1+;	y1+;	sp|P02787|TRFE_HUMAN	R	SE	622	0	630	-0.0057	-2.28084	1.8e-79	sp|P02787|TRFE_HUMAN	2	-0.03205	-6.3239
20190704_SL_Transferrin_GP.16019.16019.3.2.dta	200	4256.69	1378.66	3	KLGJWSAMPSCK	11,Carbamidomethyl[C];	2878.03	2878.02	7-5-2-0-1	4	NXS	86	0	0	4	0.07453	0.11928	2.06901	0.24679	T	y2+;y4+;y5+;y11+;	y4+;	sp|P02749|APOH_HUMAN	T	AS	250	0	253	-0.00202	-1.46415	5.34e-15	sp|P02749|APOH_HUMAN/tr|J3KS17|J3KS17_HUMAN	1	-0.01265	-2.97249
20190704_SL_Transferrin_GP.16022.16022.3.0.dta	275	3594.44	2499.08	3	QQQHLFGSNVTDCSGJFCLFR	0,Gln->pyro-Glu[AnyN-termQ];9,Deamidated[N];13,Carbamidomethyl[C];18,Carbamidomethyl[C];	1095.36	1095.4	3-3-0-0-0	16	NXC	32	0	0	6	0.25178	0.21598	4.3159	0.93216	T	b1+;b4+;b5+;b6+;b7+;b12+;	b4+;b5+;b6+;b12+;	sp|P02787|TRFE_HUMAN	R	SE	622	0	637	0.01471	5.88381	4.88e-25	sp|P02787|TRFE_HUMAN	4	0.03381	9.40891
20190704_SL_Transferrin_GP.16029.16029.3.0.dta	47	3707.48	1356.62	3	QQQHLFGSJVTD	0,Gln->pyro-Glu[AnyN-termQ];	2350.87	2350.83	5-4-2-0-1	9	NXT	22	3	0.07165	7	0.18326	0.23364	3.85904	0.90162	T	b3+;b4+;b5+;b7+;b8+;b9+;b10+;Y0+;Y0+;Y1+;	b4+;b5+;Y0+;	sp|P02787|TRFE_HUMAN	R	CS	622	0	630	0.00079	0.581908	3.58e-17	sp|P02787|TRFE_HUMAN	1	-0.03475	-9.3754
20190704_SL_Transferrin_GP.16035.16035.3.0.dta	43	3808.48	1603.68	3	QQQHLFGSJVTDCS	0,Gln->pyro-Glu[AnyN-termQ];13,Carbamidomethyl[C];	2204.8	2204.77	5-4-2-0-0	9	NXT	30	2	0.04679	6	0.23413	0.28516	3.8331	1.09305	T	b4+;b5+;b6+;b7+;b9+;b10+;Y0+;Y0+;	b4+;b5+;b6+;	sp|P02787|TRFE_HUMAN	R	GN	622	0	630	-0.00436	-2.71709	1.99e-19	sp|P02787|TRFE_HUMAN	1	-0.02334	-6.13002
20190704_SL_Transferrin_GP.16036.16036.3.0.dta	47	3561.42	1356.62	3	QQQHLFGSJVTD	0,Gln->pyro-Glu[AnyN-termQ];	2204.81	2204.77	5-4-2-0-0	9	NXT	22	4	0.07837	9	0.3305	0.33238	5.20854	1.73122	T	b3+;b4+;b5+;b6+;b7+;b8+;b9+;b10+;y9+;Y0+;Y0+;Y1+;Y1+;	b4+;b5+;b6+;Y0+;Y1+;	sp|P02787|TRFE_HUMAN	R	CS	622	0	630	0.00079	0.581908	3.58e-17	sp|P02787|TRFE_HUMAN	1	-0.03283	-9.22075
20190704_SL_Transferrin_GP.16057.16057.3.0.dta	47	3270.32	1356.62	3	QQQHLFGSJVTD	0,Gln->pyro-Glu[AnyN-termQ];	1913.7	1913.68	5-4-1-0-0	9	NXT	12	2	0.12928	6	0.39675	0.36072	5.20854	1.87882	T	b4+;b5+;b6+;b7+;b8+;b9+;Y0+;Y1+;	b4+;b5+;b6+;Y0+;Y1+;	sp|P02787|TRFE_HUMAN	R	CS	622	0	630	0.00079	0.581908	3.58e-17	sp|P02787|TRFE_HUMAN	1	-0.02188	-6.6925
20190704_SL_Transferrin_GP.16067.16067.3.4.dta	51	3755.48	1516.65	3	QQQHLFGSJVTDC	0,Gln->pyro-Glu[AnyN-termQ];13,Carbamidomethyl[C];	2238.83	2238.8	7-4-0-0-2	9	NXT	14	3	0.05147	7	0.13137	0.17433	3.84588	0.67044	T	b2+;b4+;b6+;b7+;b9+;b10+;b12+;Y0+;Y0+;Y1+;	b4+;b6+;Y1+;	sp|P02787|TRFE_HUMAN	R	SG	622	0	630	-0.00112	-0.737992	2.15e-22	sp|P02787|TRFE_HUMAN	1	-0.02407	-6.41099
20190704_SL_Transferrin_GP.16067.16067.4.2.dta	139	5011	2498.1	4	QQQHLFGSJVTDCSGNFCLFR	0,Gln->pyro-Glu[AnyN-termQ];13,Carbamidomethyl[C];18,Carbamidomethyl[C];	2512.9	2512.88	6-4-2-0-1	9	NXT	66	1	0.03233	7	0.13137	0.15506	3.83944	0.59536	T	b2+;b4+;b6+;b7+;b9+;b10+;b12+;Y2++;	b4+;b6+;Y2++;	sp|P02787|TRFE_HUMAN	R	SE	622	0	630	-0.0057	-2.28084	1.8e-79	sp|P02787|TRFE_HUMAN	2	-0.01906	-3.80438
20190704_SL_Transferrin_GP.16069.16069.3.0.dta	51	3755.48	1516.65	3	QQQHLFGSJVTDC	0,Gln->pyro-Glu[AnyN-termQ];13,Carbamidomethyl[C];	2238.83	2238.8	7-4-0-0-2	9	NXT	14	2	0.07771	4	0.19764	0.20118	4.55026	0.91543	T	b4+;b5+;b6+;y9+;Y0+;Y0+;	b4+;b5+;b6+;Y0+;	sp|P02787|TRFE_HUMAN	R	SG	622	0	630	-0.00112	-0.737992	2.15e-22	sp|P02787|TRFE_HUMAN	1	-0.02407	-6.41099
20190704_SL_Transferrin_GP.16073.16073.3.0.dta	47	3561.42	1356.62	3	QQQHLFGSJVTD	0,Gln->pyro-Glu[AnyN-termQ];	2204.81	2204.77	5-4-2-0-0	9	NXT	22	4	0.17852	12	0.32077	0.35757	5.80803	2.07677	T	b1+;b3+;b4+;b5+;b6+;b7+;b8+;b9+;b10+;b11+;y8+;y9+;Y0+;Y0+;Y1+;Y1+;	b4+;b5+;b6+;Y0+;Y0+;Y1+;	sp|P02787|TRFE_HUMAN	R	CS	622	0	630	0.00079	0.581908	3.58e-17	sp|P02787|TRFE_HUMAN	1	-0.03342	-9.38646
20190704_SL_Transferrin_GP.16086.16086.4.0.dta	139	5012.04	2498.1	4	QQQHLFGSJVTDCSGNFCLFR	0,Gln->pyro-Glu[AnyN-termQ];13,Carbamidomethyl[C];18,Carbamidomethyl[C];	2513.94	2513.9	6-4-1-0-3	9	NXT	72	1	0.02588	7	0.08056	0.1087	3.03913	0.33036	T	b1+;b2+;b3+;b4+;b8+;b9+;b10+;Y2++;	b4+;Y2++;	sp|P02787|TRFE_HUMAN	R	SE	622	0	630	-0.0057	-2.28084	1.8e-79	sp|P02787|TRFE_HUMAN	2	-0.03458	-6.90073
20190704_SL_Transferrin_GP.16089.16089.4.2.dta	200	4257.65	1378.66	4	KLGJWSAMPSCK	11,Carbamidomethyl[C];	2878.99	2879.04	7-5-1-0-3	4	NXS	48	0	0	4	0.09596	0.112	2.06901	0.23172	T	y4+;y5+;y6+;y11+;	y4+;	sp|P02749|APOH_HUMAN	T	AS	250	0	253	-0.00202	-1.46415	5.34e-15	sp|P02749|APOH_HUMAN/tr|J3KS17|J3KS17_HUMAN	1	0.04243	9.96804
20190704_SL_Transferrin_GP.16115.16115.2.0.dta	47	3561.42	1356.62	2	QQQHLFGSJVTD	0,Gln->pyro-Glu[AnyN-termQ];	2204.8	2204.77	5-4-2-0-0	9	NXT	22	4	0.27041	6	0.38883	0.41075	7.44604	3.05847	T	b4+;b5+;b6+;b7+;b9+;b10+;Y0+;Y0+;Y1+;Y1+;	b4+;b5+;b6+;b7+;b9+;b10+;Y0+;Y0+;Y1+;	sp|P02787|TRFE_HUMAN	R	CS	622	0	630	0.00079	0.581908	3.58e-17	sp|P02787|TRFE_HUMAN	1	-0.02559	-7.18733
20190704_SL_Transferrin_GP.16140.16140.3.0.dta	102	4143.64	1921.81	3	QQQHLFGSJVTDCSGNF	0,Gln->pyro-Glu[AnyN-termQ];13,Carbamidomethyl[C];	2221.83	2221.79	6-4-1-0-1	9	NXT	72	4	0.04036	4	0.05705	0.15675	2.05294	0.32179	T	b3+;b4+;b5+;b6+;Y0+;Y0+;Y1+;Y1+;	b5+;	sp|P02787|TRFE_HUMAN	R	CL	622	0	630	-0.00531	-2.76161	3.94e-14	sp|P02787|TRFE_HUMAN	2	-0.04108	-9.9163
20190704_SL_Transferrin_GP.16141.16141.3.0.dta	24	3867.5	1774.74	3	QQQHLFGSJVTDCSGN	0,Gln->pyro-Glu[AnyN-termQ];13,Carbamidomethyl[C];	2092.76	2092.75	7-4-0-0-1	9	NXT	38	0	0	7	0.25683	0.28638	3.8331	1.09771	T	b4+;b5+;b6+;b7+;b8+;b9+;b10+;	b4+;b5+;b6+;	sp|P02787|TRFE_HUMAN	R	FC	622	0	630	0.00072	0.405467	1.92e-18	sp|P02787|TRFE_HUMAN	2	-0.01502	-3.88464
20190704_SL_Transferrin_GP.16142.16142.3.1.dta	51	3884.53	1516.65	3	QQQHLFGSJVTDC	0,Gln->pyro-Glu[AnyN-termQ];13,Carbamidomethyl[C];	2367.88	2367.85	6-4-1-0-2	9	NXT	12	4	0.12656	7	0.24397	0.28301	5.79052	1.63876	T	b4+;b5+;b6+;b7+;b8+;b9+;b10+;Y0+;Y0+;Y1+;Y1+;	b4+;b5+;b6+;Y0+;Y0+;Y1+;	sp|P02787|TRFE_HUMAN	R	SG	622	0	630	-0.00112	-0.737992	2.15e-22	sp|P02787|TRFE_HUMAN	1	-0.03229	-8.31456
20190704_SL_Transferrin_GP.16144.16144.4.0.dta	139	5012.04	2498.1	4	QQQHLFGSJVTDCSGNFCLFR	0,Gln->pyro-Glu[AnyN-termQ];13,Carbamidomethyl[C];18,Carbamidomethyl[C];	2513.94	2513.9	6-4-1-0-3	9	NXT	70	1	0.01281	8	0.10328	0.13178	2.05687	0.27106	T	b2+;b3+;b4+;b6+;b7+;b9+;b10+;b13+;Y2++;	b4+;	sp|P02787|TRFE_HUMAN	R	SE	622	0	630	-0.0057	-2.28084	1.8e-79	sp|P02787|TRFE_HUMAN	2	-0.03544	-7.07235
20190704_SL_Transferrin_GP.16145.16145.4.0.dta	139	5012.04	2498.1	4	QQQHLFGSJVTDCSGNFCLFR	0,Gln->pyro-Glu[AnyN-termQ];13,Carbamidomethyl[C];18,Carbamidomethyl[C];	2513.94	2513.9	6-4-1-0-3	9	NXT	70	1	0.01154	5	0.07728	0.11015	2.05687	0.22657	T	b2+;b4+;b6+;b7+;b10+;Y2++;	b4+;	sp|P02787|TRFE_HUMAN	R	SE	622	0	630	-0.0057	-2.28084	1.8e-79	sp|P02787|TRFE_HUMAN	2	-0.03544	-7.07235
20190704_SL_Transferrin_GP.16157.16157.3.0.dta	24	4047.59	1774.74	3	QQQHLFGSJVTDCSGN	0,Gln->pyro-Glu[AnyN-termQ];13,Carbamidomethyl[C];	2272.84	2272.85	4-8-0-0-0	9	NXT	36	0	0	4	0.21334	0.21475	4.53585	0.97408	T	b4+;b5+;b6+;b12+;	b4+;b5+;b6+;b12+;	sp|P02787|TRFE_HUMAN	R	FC	622	0	630	0.00072	0.405467	1.92e-18	sp|P02787|TRFE_HUMAN	2	0.00159	0.392924
20190704_SL_Transferrin_GP.16159.16159.2.0.dta	51	3570.42	1516.65	2	QQQHLFGSJVTDC	0,Gln->pyro-Glu[AnyN-termQ];13,Carbamidomethyl[C];	2053.77	2053.77	3-7-0-0-1	9	NXT	10	0	0	4	0.2737	0.20811	4.55026	0.94695	T	b4+;b5+;b6+;b10+;	b4+;b5+;b6+;b10+;	sp|P02787|TRFE_HUMAN	R	SG	622	0	630	-0.00112	-0.737992	2.15e-22	sp|P02787|TRFE_HUMAN	1	0.00312	0.874095
20190704_SL_Transferrin_GP.16162.16162.3.0.dta	47	3707.47	1356.62	3	QQQHLFGSJVTD	0,Gln->pyro-Glu[AnyN-termQ];	2350.86	2350.83	5-4-2-0-1	9	NXT	18	4	0.14197	8	0.2438	0.3101	5.80803	1.80108	T	b1+;b4+;b5+;b6+;b7+;b8+;b9+;b10+;Y0+;Y0+;Y1+;Y1+;	b4+;b5+;b6+;Y0+;Y0+;Y1+;	sp|P02787|TRFE_HUMAN	R	CS	622	0	630	0.00079	0.581908	3.58e-17	sp|P02787|TRFE_HUMAN	1	-0.02558	-6.90141
20190704_SL_Transferrin_GP.16164.16164.5.2.dta	287	7300.89	3652.62	5	QQQHLFGSNVTDCSGJFCLFRSETKDLLFR	0,Gln->pyro-Glu[AnyN-termQ];9,Deamidated[N];13,Carbamidomethyl[C];13,Sulfide[C];18,Carbamidomethyl[C];18,Dioxidation[C];	3648.27	3648.31	6-6-3-0-4	16	NXC	8	0	0	4	0.21355	0.09748	4.25553	0.41484	T	b4+;b5+;b6+;b12+;	b4+;b5+;b6+;b12+;	sp|P02787|TRFE_HUMAN	R	DD	622	0	637	0.03123	8.54764	3.35e-09	sp|P02787|TRFE_HUMAN	1	0.04312	5.90698
20190704_SL_Transferrin_GP.16166.16166.2.0.dta	47	3578.44	1356.62	2	QQQHLFGSJVTD	0,Gln->pyro-Glu[AnyN-termQ];	2221.82	2221.79	6-4-1-0-1	9	NXT	12	5	0.40297	5	0.22391	0.38086	6.37541	2.42814	T	b4+;b5+;b6+;b7+;b10+;Y0+;Y0+;Y1+;Y1+;Y2+;	b4+;b5+;b6+;b10+;Y0+;Y0+;Y1+;	sp|P02787|TRFE_HUMAN	R	CS	622	0	630	0.00079	0.581908	3.58e-17	sp|P02787|TRFE_HUMAN	1	-0.03046	-8.51442
20190704_SL_Transferrin_GP.16176.16176.3.0.dta	275	4047.59	2499.08	3	QQQHLFGSNVTDCSGJFCLFR	0,Gln->pyro-Glu[AnyN-termQ];9,Deamidated[N];13,Carbamidomethyl[C];18,Carbamidomethyl[C];	1548.51	1548.54	4-3-1-0-0	16	NXC	36	0	0	5	0.24112	0.21337	4.3159	0.92087	T	b4+;b5+;b6+;b10+;b13+;	b4+;b5+;b6+;b13+;	sp|P02787|TRFE_HUMAN	R	SE	622	0	637	0.01471	5.88381	4.88e-25	sp|P02787|TRFE_HUMAN	4	0.03684	9.10406
20190704_SL_Transferrin_GP.16185.16185.3.1.dta	51	3754.44	1516.65	3	QQQHLFGSJVTDC	0,Gln->pyro-Glu[AnyN-termQ];13,Carbamidomethyl[C];	2237.79	2237.78	7-4-1-0-0	9	NXT	10	4	0.07379	13	0.23888	0.28439	5.19226	1.47662	T	b2+;b3+;b4+;b5+;b6+;b7+;b8+;b9+;b10+;b12+;y2+;y8+;y10+;Y0+;Y0+;Y1+;Y1+;	b4+;b5+;b6+;Y0+;Y1+;	sp|P02787|TRFE_HUMAN	R	SG	622	0	630	-0.00112	-0.737992	2.15e-22	sp|P02787|TRFE_HUMAN	1	-0.007	-1.86496
20190704_SL_Transferrin_GP.16188.16188.2.2.dta	47	3650.45	1356.62	2	QQQHLFGSJVTD	0,Gln->pyro-Glu[AnyN-termQ];	2293.83	2293.81	5-3-2-0-2	9	NXT	24	3	0.15739	5	0.36617	0.3647	5.80803	2.11817	T	b4+;b5+;b6+;b7+;b8+;Y0+;Y0+;Y1+;	b4+;b5+;b6+;Y0+;Y0+;Y1+;	sp|P02787|TRFE_HUMAN	R	CS	622	0	630	0.00079	0.581908	3.58e-17	sp|P02787|TRFE_HUMAN	1	-0.02609	-7.14898
20190704_SL_Transferrin_GP.16189.16189.3.1.dta	51	3754.44	1516.65	3	QQQHLFGSJVTDC	0,Gln->pyro-Glu[AnyN-termQ];13,Carbamidomethyl[C];	2237.79	2237.78	7-4-1-0-0	9	NXT	10	3	0.07238	14	0.21713	0.27455	5.19226	1.42553	T	b1+;b2+;b3+;b4+;b5+;b6+;b7+;b8+;b9+;b10+;b12+;y2+;y3+;y8+;Y0+;Y0+;Y1+;	b4+;b5+;b6+;Y0+;Y1+;	sp|P02787|TRFE_HUMAN	R	SG	622	0	630	-0.00112	-0.737992	2.15e-22	sp|P02787|TRFE_HUMAN	1	-0.007	-1.86496
20190704_SL_Transferrin_GP.16191.16191.2.1.dta	51	3659.46	1516.65	2	QQQHLFGSJVTDC	0,Gln->pyro-Glu[AnyN-termQ];13,Carbamidomethyl[C];	2142.81	2142.81	3-6-0-0-3	9	NXT	20	2	0.08588	4	0.38138	0.29131	5.79052	1.68686	T	b4+;b5+;b6+;b10+;Y0+;Y1+;	b4+;b5+;b6+;b10+;Y0+;Y1+;	sp|P02787|TRFE_HUMAN	R	SG	622	0	630	-0.00112	-0.737992	2.15e-22	sp|P02787|TRFE_HUMAN	1	-0.00282	-0.770817
20190704_SL_Transferrin_GP.16191.16191.4.3.dta	286	7316.86	3652.62	4	QQQHLFGSJVTDCSGNFCLFRSETKDLLFR	0,Gln->pyro-Glu[AnyN-termQ];13,Carbamidomethyl[C];13,Sulfide[C];16,Deamidated[N];18,Carbamidomethyl[C];18,Dioxidation[C];	3664.24	3664.31	7-6-3-0-3	9	NXT	14	0	0	4	0.38138	0.13738	4.25553	0.58461	T	b4+;b5+;b6+;b10+;	b4+;b5+;b6+;b10+;	sp|P02787|TRFE_HUMAN	R	DD	622	0	630	0.03123	8.54764	3.35e-09	sp|P02787|TRFE_HUMAN	1	0.07082	9.68044
20190704_SL_Transferrin_GP.16192.16192.2.1.dta	51	3659.46	1516.65	2	QQQHLFGSJVTDC	0,Gln->pyro-Glu[AnyN-termQ];13,Carbamidomethyl[C];	2142.81	2142.81	3-6-0-0-3	9	NXT	20	2	0.09004	6	0.368	0.31965	5.19226	1.6597	T	b4+;b5+;b6+;b7+;b9+;b10+;Y0+;Y1+;	b4+;b5+;b6+;Y0+;Y1+;	sp|P02787|TRFE_HUMAN	R	SG	622	0	630	-0.00112	-0.737992	2.15e-22	sp|P02787|TRFE_HUMAN	1	-0.00282	-0.770817
20190704_SL_Transferrin_GP.16192.16192.4.2.dta	287	7316.86	3652.62	4	QQQHLFGSNVTDCSGJFCLFRSETKDLLFR	0,Gln->pyro-Glu[AnyN-termQ];9,Deamidated[N];13,Carbamidomethyl[C];13,Sulfide[C];18,Carbamidomethyl[C];18,Dioxidation[C];	3664.24	3664.31	7-6-3-0-3	16	NXC	14	0	0	5	0.35719	0.14577	4.25553	0.62034	T	b4+;b5+;b6+;b7+;b12+;	b4+;b5+;b6+;b12+;	sp|P02787|TRFE_HUMAN	R	DD	622	0	637	0.03123	8.54764	3.35e-09	sp|P02787|TRFE_HUMAN	1	0.07082	9.68044
20190704_SL_Transferrin_GP.16199.16199.3.0.dta	51	3901.54	1516.65	3	QQQHLFGSJVTDC	0,Gln->pyro-Glu[AnyN-termQ];13,Carbamidomethyl[C];	2384.89	2384.86	7-4-0-0-3	9	NXT	22	3	0.05112	7	0.23424	0.2383	4.55026	1.08433	T	b1+;b4+;b5+;b6+;b7+;b9+;y8+;Y0+;Y0+;Y1+;	b4+;b5+;b6+;Y0+;	sp|P02787|TRFE_HUMAN	R	SG	622	0	630	-0.00112	-0.737992	2.15e-22	sp|P02787|TRFE_HUMAN	1	-0.0286	-7.33228
20190704_SL_Transferrin_GP.16207.16207.3.0.dta	274	3594.46	2499.08	3	QQQHLFGSJVTDCSGNFCLFR	0,Gln->pyro-Glu[AnyN-termQ];13,Carbamidomethyl[C];16,Deamidated[N];18,Carbamidomethyl[C];	1095.38	1095.4	3-3-0-0-0	9	NXT	36	1	0.00253	12	0.20077	0.24485	3.63785	0.89072	T	b3+;b4+;b5+;b6+;b7+;b8+;b9+;b10+;b11+;b12+;y11++;y15++;Y1++;	b4+;b5+;b6+;	sp|P02787|TRFE_HUMAN	R	SE	622	0	630	0.01471	5.88381	4.88e-25	sp|P02787|TRFE_HUMAN	4	0.02055	5.71877
20190704_SL_Transferrin_GP.16209.16209.2.2.dta	51	3659.46	1516.65	2	QQQHLFGSJVTDC	0,Gln->pyro-Glu[AnyN-termQ];13,Carbamidomethyl[C];	2142.81	2142.81	3-6-0-0-3	9	NXT	18	1	0.04406	4	0.3247	0.24993	5.19226	1.29772	T	b4+;b5+;b6+;b7+;Y1+;	b4+;b5+;b6+;b7+;Y1+;	sp|P02787|TRFE_HUMAN	R	SG	622	0	630	-0.00112	-0.737992	2.15e-22	sp|P02787|TRFE_HUMAN	1	0.00039	0.106603
20190704_SL_Transferrin_GP.16209.16209.4.1.dta	287	7316.89	3652.62	4	QQQHLFGSNVTDCSGJFCLFRSETKDLLFR	0,Gln->pyro-Glu[AnyN-termQ];9,Deamidated[N];13,Carbamidomethyl[C];13,Sulfide[C];18,Carbamidomethyl[C];18,Dioxidation[C];	3664.26	3664.31	7-6-3-0-3	16	NXC	14	0	0	5	0.3681	0.15539	4.86961	0.75668	T	b4+;b5+;b6+;b7+;b12+;	b4+;b5+;b6+;b7+;b12+;	sp|P02787|TRFE_HUMAN	R	DD	622	0	637	0.03123	8.54764	3.35e-09	sp|P02787|TRFE_HUMAN	1	0.0433	5.91867
20190704_SL_Transferrin_GP.16210.16210.2.0.dta	51	3721.45	1516.65	2	QQQHLFGSJVTDC	0,Gln->pyro-Glu[AnyN-termQ];13,Carbamidomethyl[C];	2204.8	2204.77	5-4-2-0-0	9	NXT	44	3	0.16837	5	0.30358	0.313	5.19226	1.62517	T	b4+;b5+;b6+;b7+;b9+;Y0+;Y0+;Y1+;	b4+;b5+;b6+;Y0+;Y1+;	sp|P02787|TRFE_HUMAN	R	SG	622	0	630	-0.00112	-0.737992	2.15e-22	sp|P02787|TRFE_HUMAN	1	-0.03096	-8.32152
20190704_SL_Transferrin_GP.16221.16221.2.0.dta	51	3738.46	1516.65	2	QQQHLFGSJVTDC	0,Gln->pyro-Glu[AnyN-termQ];13,Carbamidomethyl[C];	2221.81	2221.79	6-4-1-0-1	9	NXT	20	1	0.06976	4	0.4715	0.31525	5.19226	1.63684	T	b4+;b5+;b6+;b12+;Y0+;	b4+;b5+;b6+;b12+;Y0+;	sp|P02787|TRFE_HUMAN	R	SG	622	0	630	-0.00112	-0.737992	2.15e-22	sp|P02787|TRFE_HUMAN	1	-0.02478	-6.63014
20190704_SL_Transferrin_GP.16230.16230.3.0.dta	275	4047.59	2499.08	3	QQQHLFGSNVTDCSGJFCLFR	0,Gln->pyro-Glu[AnyN-termQ];9,Deamidated[N];13,Carbamidomethyl[C];18,Carbamidomethyl[C];	1548.51	1548.54	4-3-1-0-0	16	NXC	36	0	0	4	0.09391	0.13578	1.93154	0.26226	T	b2+;b4+;b5+;b9+;	b4+;	sp|P02787|TRFE_HUMAN	R	SE	622	0	637	0.01471	5.88381	4.88e-25	sp|P02787|TRFE_HUMAN	4	0.03555	8.78527
20190704_SL_Transferrin_GP.16240.16240.2.1.dta	47	3578.43	1356.62	2	QQQHLFGSJVTD	0,Gln->pyro-Glu[AnyN-termQ];	2221.82	2221.79	6-4-1-0-1	9	NXT	12	3	0.31497	4	0.31641	0.37141	6.37541	2.36787	T	b4+;b5+;b6+;b9+;Y0+;Y0+;Y1+;	b4+;b5+;b6+;b9+;Y0+;Y0+;Y1+;	sp|P02787|TRFE_HUMAN	R	CS	622	0	630	0.00079	0.581908	3.58e-17	sp|P02787|TRFE_HUMAN	1	-0.02967	-8.2936
20190704_SL_Transferrin_GP.16246.16246.3.1.dta	51	3754.45	1516.65	3	QQQHLFGSJVTDC	0,Gln->pyro-Glu[AnyN-termQ];13,Carbamidomethyl[C];	2237.8	2237.78	7-4-1-0-0	9	NXT	12	4	0.06722	12	0.20078	0.26801	3.84588	1.03072	T	b3+;b4+;b5+;b6+;b7+;b8+;b9+;b10+;b12+;y2+;y3+;y8+;Y0+;Y0+;Y1+;Y1+;	b4+;b5+;b6+;	sp|P02787|TRFE_HUMAN	R	SG	622	0	630	-0.00112	-0.737992	2.15e-22	sp|P02787|TRFE_HUMAN	1	-0.01578	-4.20413
20190704_SL_Transferrin_GP.16267.16267.4.0.dta	15	4391.83	2040.96	4	LSDLSIJSTECLHVHCR	11,Carbamidomethyl[C];16,Carbamidomethyl[C];	2350.87	2350.83	5-4-2-0-1	7	NXT	44	1	0.02665	5	0.1004	0.13069	2.90522	0.3797	T	b3+;b4+;y2+;y3+;y5+;Y1+;	b3+;Y1+;	sp|P05156|CFAI_HUMAN	K	GL	171	0	177	0.00248	1.21453	1.58e-22	sp|P05156|CFAI_HUMAN/tr|A0A087X0I2|A0A087X0I2_HUMAN/tr|A0A2R8Y3M9|A0A2R8Y3M9_HUMAN/tr|E7ETH0|E7ETH0_HUMAN/tr|G3XAM2|G3XAM2_HUMAN	6	-0.04102	-9.34213
20190704_SL_Transferrin_GP.16269.16269.4.1.dta	139	4720.95	2498.1	4	QQQHLFGSJVTDCSGNFCLFR	0,Gln->pyro-Glu[AnyN-termQ];13,Carbamidomethyl[C];18,Carbamidomethyl[C];	2222.85	2222.81	6-4-0-0-3	9	NXT	64	0	0	4	0.09761	0.11352	2.05687	0.2335	T	b1+;b4+;b6+;y1+;	b4+;	sp|P02787|TRFE_HUMAN	R	SE	622	0	630	-0.0057	-2.28084	1.8e-79	sp|P02787|TRFE_HUMAN	2	-0.04135	-8.76063
20190704_SL_Transferrin_GP.16271.16271.3.0.dta	47	3707.48	1356.62	3	QQQHLFGSJVTD	0,Gln->pyro-Glu[AnyN-termQ];	2350.86	2350.83	5-4-2-0-1	9	NXT	18	3	0.06308	4	0.18427	0.23982	4.56511	1.09479	T	b4+;b5+;b6+;b7+;Y0+;Y0+;Y1+;	b4+;b5+;b6+;Y0+;	sp|P02787|TRFE_HUMAN	R	CS	622	0	630	0.00079	0.581908	3.58e-17	sp|P02787|TRFE_HUMAN	1	-0.02749	-7.41671
20190704_SL_Transferrin_GP.16278.16278.3.0.dta	39	3599.38	1660.7	3	QQQHLFGSJVTDCSG	0,Gln->pyro-Glu[AnyN-termQ];13,Carbamidomethyl[C];	1938.68	1938.71	3-5-1-0-1	9	NXT	20	0	0	5	0.08429	0.13502	3.03913	0.41035	T	b5+;b6+;b7+;b9+;b10+;	b5+;b6+;	sp|P02787|TRFE_HUMAN	R	NF	622	0	630	-0.00157	-0.944824	1.56e-15	sp|P02787|TRFE_HUMAN	1	0.02518	6.99765
20190704_SL_Transferrin_GP.16287.16287.3.0.dta	51	3721.45	1516.65	3	QQQHLFGSJVTDC	0,Gln->pyro-Glu[AnyN-termQ];13,Carbamidomethyl[C];	2204.8	2204.77	5-4-2-0-0	9	NXT	44	3	0.06794	13	0.31081	0.32188	5.19226	1.6713	T	b3+;b4+;b5+;b6+;b7+;b8+;b9+;b10+;b12+;y2+;y3+;y8+;y10+;Y0+;Y0+;Y1+;	b4+;b5+;b6+;Y0+;Y1+;	sp|P02787|TRFE_HUMAN	R	SG	622	0	630	-0.00112	-0.737992	2.15e-22	sp|P02787|TRFE_HUMAN	1	-0.02803	-7.534
20190704_SL_Transferrin_GP.16288.16288.3.0.dta	51	3738.47	1516.65	3	QQQHLFGSJVTDC	0,Gln->pyro-Glu[AnyN-termQ];13,Carbamidomethyl[C];	2221.82	2221.79	6-4-1-0-1	9	NXT	20	5	0.08359	15	0.28909	0.3191	5.19226	1.65685	T	b3+;b4+;b5+;b6+;b7+;b8+;b9+;b10+;b11+;b12+;y2+;y3+;y8+;y9+;y10+;Y0+;Y0+;Y1+;Y1+;Y2+;	b4+;b5+;b6+;Y0+;Y1+;	sp|P02787|TRFE_HUMAN	R	SG	622	0	630	-0.00112	-0.737992	2.15e-22	sp|P02787|TRFE_HUMAN	1	-0.03409	-9.12108
20190704_SL_Transferrin_GP.16289.16289.3.1.dta	200	4256.64	1378.66	3	KLGJWSAMPSCK	11,Carbamidomethyl[C];	2877.98	2878.02	7-5-2-0-1	4	NXS	36	0	0	4	0.28039	0.21399	3.85904	0.82578	T	y2+;y4+;y5+;y11+;	y4+;y5+;y11+;	sp|P02749|APOH_HUMAN	T	AS	250	0	253	-0.00202	-1.46415	5.34e-15	sp|P02749|APOH_HUMAN/tr|J3KS17|J3KS17_HUMAN	1	0.03554	8.35135
20190704_SL_Transferrin_GP.16292.16292.3.0.dta	51	3738.47	1516.65	3	QQQHLFGSJVTDC	0,Gln->pyro-Glu[AnyN-termQ];13,Carbamidomethyl[C];	2221.82	2221.79	6-4-1-0-1	9	NXT	20	4	0.12653	15	0.29549	0.33667	5.19226	1.74808	T	b2+;b3+;b4+;b5+;b6+;b7+;b8+;b9+;b10+;b11+;b12+;y2+;y3+;y8+;y10+;Y0+;Y0+;Y1+;Y1+;	b4+;b5+;b6+;Y0+;Y1+;	sp|P02787|TRFE_HUMAN	R	SG	622	0	630	-0.00112	-0.737992	2.15e-22	sp|P02787|TRFE_HUMAN	1	-0.03409	-9.12108
20190704_SL_Transferrin_GP.16293.16293.3.3.dta	47	3707.48	1356.62	3	QQQHLFGSJVTD	0,Gln->pyro-Glu[AnyN-termQ];	2350.86	2350.83	5-4-2-0-1	9	NXT	20	1	0.01424	4	0.14578	0.19032	3.85904	0.73445	T	b3+;b4+;b5+;b6+;Y1+;	b4+;b5+;b6+;	sp|P02787|TRFE_HUMAN	R	CS	622	0	630	0.00079	0.581908	3.58e-17	sp|P02787|TRFE_HUMAN	1	-0.0284	-7.66222
20190704_SL_Transferrin_GP.16299.16299.3.0.dta	274	3594.46	2499.08	3	QQQHLFGSJVTDCSGNFCLFR	0,Gln->pyro-Glu[AnyN-termQ];13,Carbamidomethyl[C];16,Deamidated[N];18,Carbamidomethyl[C];	1095.38	1095.4	3-3-0-0-0	9	NXT	34	0	0	6	0.18876	0.18164	3.63785	0.66076	T	b2+;b4+;b7+;b8+;b9+;b10+;	b4+;b7+;b10+;	sp|P02787|TRFE_HUMAN	R	SE	622	0	630	0.01471	5.88381	4.88e-25	sp|P02787|TRFE_HUMAN	4	0.01956	5.44327
20190704_SL_Transferrin_GP.16303.16303.3.0.dta	39	3599.38	1660.7	3	QQQHLFGSJVTDCSG	0,Gln->pyro-Glu[AnyN-termQ];13,Carbamidomethyl[C];	1938.68	1938.71	3-5-1-0-1	9	NXT	20	0	0	5	0.0893	0.14804	3.03913	0.44993	T	b3+;b4+;b5+;b6+;b9+;	b4+;b5+;	sp|P02787|TRFE_HUMAN	R	NF	622	0	630	-0.00157	-0.944824	1.56e-15	sp|P02787|TRFE_HUMAN	1	0.02613	7.26166
20190704_SL_Transferrin_GP.16308.16308.4.0.dta	15	4610.9	2040.96	4	LSDLSIJSTECLHVHCR	11,Carbamidomethyl[C];16,Carbamidomethyl[C];	2569.94	2569.9	6-5-2-0-0	7	NXT	48	4	0.08498	5	0.10418	0.16708	3.68041	0.61491	T	y2+;y3+;y4+;y7+;y7++;Y0++;Y0++;Y1++;Y2++;	y2+;y3+;Y0++;	sp|P05156|CFAI_HUMAN	K	GL	171	0	177	0.00248	1.21453	1.58e-22	sp|P05156|CFAI_HUMAN/tr|A0A087X0I2|A0A087X0I2_HUMAN/tr|A0A2R8Y3M9|A0A2R8Y3M9_HUMAN/tr|E7ETH0|E7ETH0_HUMAN/tr|G3XAM2|G3XAM2_HUMAN	6	-0.03351	-7.2691
20190704_SL_Transferrin_GP.16309.16309.3.2.dta	43	3605.38	1603.68	3	QQQHLFGSJVTDCS	0,Gln->pyro-Glu[AnyN-termQ];13,Carbamidomethyl[C];	2001.7	2001.69	5-3-2-0-0	9	NXT	6	1	0.02611	7	0.17451	0.20903	3.8331	0.80122	T	b1+;b3+;b4+;b5+;b6+;b7+;b12+;Y5++;	b4+;b5+;Y5++;	sp|P02787|TRFE_HUMAN	R	GN	622	0	630	-0.00436	-2.71709	1.99e-19	sp|P02787|TRFE_HUMAN	1	-0.00953	-2.644
20190704_SL_Transferrin_GP.16309.16309.4.1.dta	139	4807.91	2498.1	4	QQQHLFGSJVTDCSGNFCLFR	0,Gln->pyro-Glu[AnyN-termQ];13,Carbamidomethyl[C];18,Carbamidomethyl[C];	2309.81	2309.8	6-3-2-0-1	9	NXT	62	0	0	7	0.17451	0.18849	3.03913	0.57285	T	b1+;b3+;b4+;b5+;b6+;b7+;b12+;	b4+;b5+;	sp|P02787|TRFE_HUMAN	R	SE	622	0	630	-0.0057	-2.28084	1.8e-79	sp|P02787|TRFE_HUMAN	2	-0.00715	-1.48744
20190704_SL_Transferrin_GP.16311.16311.3.0.dta	51	3754.45	1516.65	3	QQQHLFGSJVTDC	0,Gln->pyro-Glu[AnyN-termQ];13,Carbamidomethyl[C];	2237.81	2237.78	7-4-1-0-0	9	NXT	12	2	0.07377	11	0.2552	0.28764	4.55026	1.30885	T	b4+;b5+;b6+;b7+;b8+;b9+;b10+;b12+;y2+;y8+;y9+;Y0+;Y0+;	b4+;b5+;b6+;Y0+;	sp|P02787|TRFE_HUMAN	R	SG	622	0	630	-0.00112	-0.737992	2.15e-22	sp|P02787|TRFE_HUMAN	1	-0.02351	-6.26354
20190704_SL_Transferrin_GP.16321.16321.3.0.dta	51	3721.45	1516.65	3	QQQHLFGSJVTDC	0,Gln->pyro-Glu[AnyN-termQ];13,Carbamidomethyl[C];	2204.8	2204.77	5-4-2-0-0	9	NXT	44	4	0.1053	15	0.31126	0.33614	5.19226	1.74535	T	b2+;b3+;b4+;b5+;b6+;b7+;b8+;b9+;b10+;b12+;y2+;y3+;y8+;y9+;y10+;Y0+;Y0+;Y1+;Y1+;	b4+;b5+;b6+;Y0+;Y1+;	sp|P02787|TRFE_HUMAN	R	SG	622	0	630	-0.00112	-0.737992	2.15e-22	sp|P02787|TRFE_HUMAN	1	-0.02882	-7.74633
20190704_SL_Transferrin_GP.16334.16334.3.0.dta	51	3721.45	1516.65	3	QQQHLFGSJVTDC	0,Gln->pyro-Glu[AnyN-termQ];13,Carbamidomethyl[C];	2204.8	2204.77	5-4-2-0-0	9	NXT	44	4	0.06581	14	0.28389	0.30841	5.19226	1.60134	T	b3+;b4+;b5+;b6+;b7+;b8+;b9+;b10+;b12+;y2+;y3+;y8+;y9+;y10+;Y0+;Y0+;Y1+;Y1+;	b4+;b5+;b6+;Y0+;Y1+;	sp|P02787|TRFE_HUMAN	R	SG	622	0	630	-0.00112	-0.737992	2.15e-22	sp|P02787|TRFE_HUMAN	1	-0.02965	-7.96942
20190704_SL_Transferrin_GP.16336.16336.3.0.dta	51	3561.43	1516.65	3	QQQHLFGSJVTDC	0,Gln->pyro-Glu[AnyN-termQ];13,Carbamidomethyl[C];	2044.78	2044.76	4-4-0-0-4	9	NXT	20	0	0	8	0.21922	0.20946	3.84588	0.80554	T	b3+;b4+;b5+;b6+;b7+;b8+;b9+;b10+;	b4+;b5+;b6+;	sp|P02787|TRFE_HUMAN	R	SG	622	0	630	-0.00112	-0.737992	2.15e-22	sp|P02787|TRFE_HUMAN	1	-0.01816	-5.1005
20190704_SL_Transferrin_GP.16352.16352.3.0.dta	51	3721.45	1516.65	3	QQQHLFGSJVTDC	0,Gln->pyro-Glu[AnyN-termQ];13,Carbamidomethyl[C];	2204.8	2204.77	5-4-2-0-0	9	NXT	44	5	0.13088	12	0.33181	0.33584	5.19226	1.74378	T	b1+;b4+;b5+;b6+;b7+;b8+;b9+;b10+;b12+;y3+;y8+;y9+;Y0+;Y0+;Y1+;Y1+;Y2+;	b4+;b5+;b6+;Y0+;Y1+;	sp|P02787|TRFE_HUMAN	R	SG	622	0	630	-0.00112	-0.737992	2.15e-22	sp|P02787|TRFE_HUMAN	1	-0.03063	-8.23282
20190704_SL_Transferrin_GP.16365.16365.3.0.dta	51	3561.43	1516.65	3	QQQHLFGSJVTDC	0,Gln->pyro-Glu[AnyN-termQ];13,Carbamidomethyl[C];	2044.78	2044.76	4-4-0-0-4	9	NXT	20	0	0	10	0.25937	0.23271	3.84588	0.89497	T	b3+;b4+;b5+;b6+;b7+;b8+;b9+;b10+;b11+;b12+;	b4+;b5+;b6+;	sp|P02787|TRFE_HUMAN	R	SG	622	0	630	-0.00112	-0.737992	2.15e-22	sp|P02787|TRFE_HUMAN	1	-0.01913	-5.37293
20190704_SL_Transferrin_GP.16371.16371.3.0.dta	51	3561.43	1516.65	3	QQQHLFGSJVTDC	0,Gln->pyro-Glu[AnyN-termQ];13,Carbamidomethyl[C];	2044.78	2044.76	4-4-0-0-4	9	NXT	20	0	0	10	0.28845	0.24749	3.84588	0.95183	T	b3+;b4+;b5+;b6+;b7+;b8+;b9+;b10+;b11+;b12+;	b4+;b5+;b6+;	sp|P02787|TRFE_HUMAN	R	SG	622	0	630	-0.00112	-0.737992	2.15e-22	sp|P02787|TRFE_HUMAN	1	-0.01944	-5.46
20190704_SL_Transferrin_GP.16372.16372.3.0.dta	200	4111.6	1378.66	3	KLGJWSAMPSCK	11,Carbamidomethyl[C];	2732.94	2732.98	7-5-1-0-2	4	NXS	54	0	0	8	0.25169	0.2196	3.85904	0.84746	T	y2+;y3+;y4+;y5+;y6+;y7+;y8+;y11+;	y4+;y5+;y11+;	sp|P02749|APOH_HUMAN	T	AS	250	0	253	-0.00202	-1.46415	5.34e-15	sp|P02749|APOH_HUMAN/tr|J3KS17|J3KS17_HUMAN	1	0.03931	9.56319
20190704_SL_Transferrin_GP.16373.16373.3.0.dta	200	4127.6	1378.66	3	KLGJWSAMPSCK	11,Carbamidomethyl[C];	2748.94	2748.97	8-5-1-0-1	4	NXS	44	0	0	6	0.21338	0.18529	3.85904	0.71504	T	y2+;y4+;y5+;y6+;y8+;y11+;	y4+;y5+;y11+;	sp|P02749|APOH_HUMAN	T	AS	250	0	253	-0.00202	-1.46415	5.34e-15	sp|P02749|APOH_HUMAN/tr|J3KS17|J3KS17_HUMAN	1	0.03423	8.29505
20190704_SL_Transferrin_GP.16381.16381.3.0.dta	51	3561.43	1516.65	3	QQQHLFGSJVTDC	0,Gln->pyro-Glu[AnyN-termQ];13,Carbamidomethyl[C];	2044.78	2044.76	4-4-0-0-4	9	NXT	20	0	0	11	0.3197	0.26171	3.84588	1.00651	T	b2+;b3+;b4+;b5+;b6+;b7+;b8+;b9+;b10+;b11+;b12+;	b4+;b5+;b6+;	sp|P02787|TRFE_HUMAN	R	SG	622	0	630	-0.00112	-0.737992	2.15e-22	sp|P02787|TRFE_HUMAN	1	-0.01944	-5.46
20190704_SL_Transferrin_GP.16389.16389.3.0.dta	51	3754.47	1516.65	3	QQQHLFGSJVTDC	0,Gln->pyro-Glu[AnyN-termQ];13,Carbamidomethyl[C];	2237.82	2237.78	7-4-1-0-0	9	NXT	12	3	0.07629	7	0.19477	0.23838	4.55026	1.08467	T	b4+;b5+;b6+;b7+;b8+;b9+;b10+;Y0+;Y0+;Y1+;	b4+;b5+;b6+;Y0+;	sp|P02787|TRFE_HUMAN	R	SG	622	0	630	-0.00112	-0.737992	2.15e-22	sp|P02787|TRFE_HUMAN	1	-0.03641	-9.70029
20190704_SL_Transferrin_GP.16393.16393.3.1.dta	51	3755.49	1516.65	3	QQQHLFGSJVTDC	0,Gln->pyro-Glu[AnyN-termQ];13,Carbamidomethyl[C];	2238.84	2238.8	7-4-0-0-2	9	NXT	14	4	0.11095	10	0.24409	0.29952	5.19226	1.55517	T	b3+;b4+;b5+;b6+;b7+;b9+;b10+;b12+;y2+;y8+;Y0+;Y0+;Y1+;Y1+;	b4+;b5+;b6+;Y0+;Y1+;	sp|P02787|TRFE_HUMAN	R	SG	622	0	630	-0.00112	-0.737992	2.15e-22	sp|P02787|TRFE_HUMAN	1	-0.0347	-9.24221
20190704_SL_Transferrin_GP.16396.16396.3.1.dta	39	3599.38	1660.7	3	QQQHLFGSJVTDCSG	0,Gln->pyro-Glu[AnyN-termQ];13,Carbamidomethyl[C];	1938.68	1938.71	3-5-1-0-1	9	NXT	14	0	0	4	0.09176	0.10927	3.03913	0.33209	T	b3+;b4+;b6+;b7+;	b4+;b6+;	sp|P02787|TRFE_HUMAN	R	NF	622	0	630	-0.00157	-0.944824	1.56e-15	sp|P02787|TRFE_HUMAN	1	0.03241	9.00694
20190704_SL_Transferrin_GP.16396.16396.4.2.dta	39	4799.88	1660.7	4	QQQHLFGSJVTDCSG	0,Gln->pyro-Glu[AnyN-termQ];13,Carbamidomethyl[C];	3139.18	3139.14	7-7-1-0-2	9	NXT	92	0	0	4	0.09176	0.10927	3.03913	0.33209	T	b3+;b4+;b6+;b7+;	b4+;b6+;	sp|P02787|TRFE_HUMAN	R	NF	622	0	630	-0.00157	-0.944824	1.56e-15	sp|P02787|TRFE_HUMAN	1	-0.04607	-9.60007
20190704_SL_Transferrin_GP.16397.16397.3.3.dta	102	3600.39	1921.81	3	QQQHLFGSJVTDCSGNF	0,Gln->pyro-Glu[AnyN-termQ];13,Carbamidomethyl[C];	1678.58	1678.61	3-3-1-0-2	9	NXT	18	0	0	4	0.08681	0.15022	2.05294	0.30838	T	b1+;b4+;b5+;b6+;	b4+;	sp|P02787|TRFE_HUMAN	R	CL	622	0	630	-0.00531	-2.76161	3.94e-14	sp|P02787|TRFE_HUMAN	2	0.03087	8.57654
20190704_SL_Transferrin_GP.16397.16397.4.1.dta	39	4799.88	1660.7	4	QQQHLFGSJVTDCSG	0,Gln->pyro-Glu[AnyN-termQ];13,Carbamidomethyl[C];	3139.18	3139.14	7-7-1-0-2	9	NXT	92	0	0	4	0.08681	0.12161	2.05687	0.25013	T	b1+;b4+;b5+;b6+;	b4+;	sp|P02787|TRFE_HUMAN	R	NF	622	0	630	-0.00157	-0.944824	1.56e-15	sp|P02787|TRFE_HUMAN	1	-0.04607	-9.60007
20190704_SL_Transferrin_GP.16399.16399.3.1.dta	39	3599.38	1660.7	3	QQQHLFGSJVTDCSG	0,Gln->pyro-Glu[AnyN-termQ];13,Carbamidomethyl[C];	1938.68	1938.71	3-5-1-0-1	9	NXT	14	0	0	7	0.20326	0.23219	3.83944	0.89147	T	b3+;b4+;b5+;b6+;b7+;b9+;b10+;	b4+;b5+;b6+;	sp|P02787|TRFE_HUMAN	R	NF	622	0	630	-0.00157	-0.944824	1.56e-15	sp|P02787|TRFE_HUMAN	1	0.03241	9.00694
20190704_SL_Transferrin_GP.16413.16413.2.1.dta	47	3562.42	1356.62	2	QQQHLFGSJVTD	0,Gln->pyro-Glu[AnyN-termQ];	2205.81	2205.79	5-4-1-0-2	9	NXT	22	3	0.16814	4	0.35334	0.35594	5.80803	2.06733	T	b4+;b5+;b6+;b7+;Y0+;Y0+;Y1+;	b4+;b5+;b6+;b7+;Y0+;Y0+;	sp|P02787|TRFE_HUMAN	R	CS	622	0	630	0.00079	0.581908	3.58e-17	sp|P02787|TRFE_HUMAN	1	-0.01413	-3.96751
20190704_SL_Transferrin_GP.16425.16425.3.0.dta	51	3561.43	1516.65	3	QQQHLFGSJVTDC	0,Gln->pyro-Glu[AnyN-termQ];13,Carbamidomethyl[C];	2044.78	2044.76	4-4-0-0-4	9	NXT	20	0	0	8	0.21953	0.19976	3.04454	0.60819	T	b3+;b4+;b5+;b7+;b8+;b9+;b10+;b12+;	b4+;b5+;	sp|P02787|TRFE_HUMAN	R	SG	622	0	630	-0.00112	-0.737992	2.15e-22	sp|P02787|TRFE_HUMAN	1	-0.01949	-5.47404
20190704_SL_Transferrin_GP.16427.16427.3.0.dta	51	3561.43	1516.65	3	QQQHLFGSJVTDC	0,Gln->pyro-Glu[AnyN-termQ];13,Carbamidomethyl[C];	2044.78	2044.76	4-4-0-0-4	9	NXT	20	0	0	9	0.30458	0.25613	3.84588	0.98503	T	b3+;b4+;b5+;b6+;b7+;b8+;b9+;b10+;b12+;	b4+;b5+;b6+;	sp|P02787|TRFE_HUMAN	R	SG	622	0	630	-0.00112	-0.737992	2.15e-22	sp|P02787|TRFE_HUMAN	1	-0.01949	-5.47404
20190704_SL_Transferrin_GP.16429.16429.3.0.dta	275	3594.44	2499.08	3	QQQHLFGSNVTDCSGJFCLFR	0,Gln->pyro-Glu[AnyN-termQ];9,Deamidated[N];13,Carbamidomethyl[C];18,Carbamidomethyl[C];	1095.36	1095.4	3-3-0-0-0	16	NXC	32	0	0	6	0.27889	0.23646	4.3159	1.02056	T	b4+;b5+;b6+;b7+;b8+;b12+;	b4+;b5+;b6+;b12+;	sp|P02787|TRFE_HUMAN	R	SE	622	0	637	0.01471	5.88381	4.88e-25	sp|P02787|TRFE_HUMAN	4	0.03283	9.13618
20190704_SL_Transferrin_GP.16440.16440.3.1.dta	43	3591.42	1603.68	3	QQQHLFGSJVTDCS	0,Gln->pyro-Glu[AnyN-termQ];13,Carbamidomethyl[C];	1987.74	1987.71	6-5-0-0-0	9	NXT	36	0	0	4	0.21769	0.21335	3.8331	0.8178	T	b4+;b5+;b6+;b10+;	b4+;b5+;b6+;	sp|P02787|TRFE_HUMAN	R	GN	622	0	630	-0.00436	-2.71709	1.99e-19	sp|P02787|TRFE_HUMAN	1	-0.02615	-7.28323
20190704_SL_Transferrin_GP.16443.16443.3.1.dta	43	3720.46	1603.68	3	QQQHLFGSJVTDCS	0,Gln->pyro-Glu[AnyN-termQ];13,Carbamidomethyl[C];	2116.78	2116.76	5-5-1-0-0	9	NXT	36	0	0	6	0.25835	0.27189	3.8331	1.04219	T	b4+;b5+;b6+;b7+;b9+;b10+;	b4+;b5+;b6+;	sp|P02787|TRFE_HUMAN	R	GN	622	0	630	-0.00436	-2.71709	1.99e-19	sp|P02787|TRFE_HUMAN	1	-0.0195	-5.24269
20190704_SL_Transferrin_GP.16443.16443.4.0.dta	139	4954	2498.1	4	QQQHLFGSJVTDCSGNFCLFR	0,Gln->pyro-Glu[AnyN-termQ];13,Carbamidomethyl[C];18,Carbamidomethyl[C];	2455.9	2455.86	6-3-2-0-2	9	NXT	64	0	0	6	0.25835	0.22866	3.83944	0.87793	T	b4+;b5+;b6+;b7+;b9+;b10+;	b4+;b5+;b6+;	sp|P02787|TRFE_HUMAN	R	SE	622	0	630	-0.0057	-2.28084	1.8e-79	sp|P02787|TRFE_HUMAN	2	-0.03719	-7.50854
20190704_SL_Transferrin_GP.16444.16444.3.0.dta	275	3594.45	2499.08	3	QQQHLFGSNVTDCSGJFCLFR	0,Gln->pyro-Glu[AnyN-termQ];9,Deamidated[N];13,Carbamidomethyl[C];18,Carbamidomethyl[C];	1095.37	1095.4	3-3-0-0-0	16	NXC	32	0	0	6	0.24026	0.21261	4.3159	0.91761	T	b2+;b4+;b5+;b6+;b7+;b12+;	b4+;b5+;b6+;b12+;	sp|P02787|TRFE_HUMAN	R	SE	622	0	637	0.01471	5.88381	4.88e-25	sp|P02787|TRFE_HUMAN	4	0.02925	8.1399
20190704_SL_Transferrin_GP.16447.16447.3.0.dta	275	3594.45	2499.08	3	QQQHLFGSNVTDCSGJFCLFR	0,Gln->pyro-Glu[AnyN-termQ];9,Deamidated[N];13,Carbamidomethyl[C];18,Carbamidomethyl[C];	1095.37	1095.4	3-3-0-0-0	16	NXC	32	0	0	6	0.24349	0.24357	3.63785	0.88608	T	b4+;b5+;b6+;b8+;b9+;b12+;	b4+;b5+;b6+;	sp|P02787|TRFE_HUMAN	R	SE	622	0	637	0.01471	5.88381	4.88e-25	sp|P02787|TRFE_HUMAN	4	0.02925	8.1399
20190704_SL_Transferrin_GP.16448.16448.4.0.dta	139	4954	2498.1	4	QQQHLFGSJVTDCSGNFCLFR	0,Gln->pyro-Glu[AnyN-termQ];13,Carbamidomethyl[C];18,Carbamidomethyl[C];	2455.9	2455.86	6-3-2-0-2	9	NXT	64	0	0	4	0.17959	0.17813	3.03913	0.54137	T	b4+;b5+;b6+;b10+;	b4+;b5+;	sp|P02787|TRFE_HUMAN	R	SE	622	0	630	-0.0057	-2.28084	1.8e-79	sp|P02787|TRFE_HUMAN	2	-0.03719	-7.50854
20190704_SL_Transferrin_GP.16453.16453.3.2.dta	39	3599.38	1660.7	3	QQQHLFGSJVTDCSG	0,Gln->pyro-Glu[AnyN-termQ];13,Carbamidomethyl[C];	1938.68	1938.71	3-5-1-0-1	9	NXT	14	0	0	4	0.12508	0.15702	3.83944	0.60288	T	b4+;b5+;b6+;b10+;	b4+;b5+;b6+;	sp|P02787|TRFE_HUMAN	R	NF	622	0	630	-0.00157	-0.944824	1.56e-15	sp|P02787|TRFE_HUMAN	1	0.03294	9.15423
20190704_SL_Transferrin_GP.16453.16453.4.1.dta	39	4799.88	1660.7	4	QQQHLFGSJVTDCSG	0,Gln->pyro-Glu[AnyN-termQ];13,Carbamidomethyl[C];	3139.18	3139.14	7-7-1-0-2	9	NXT	90	0	0	4	0.12508	0.15702	3.83944	0.60288	T	b4+;b5+;b6+;b10+;	b4+;b5+;b6+;	sp|P02787|TRFE_HUMAN	R	NF	622	0	630	-0.00157	-0.944824	1.56e-15	sp|P02787|TRFE_HUMAN	1	-0.04417	-9.20416
20190704_SL_Transferrin_GP.16472.16472.4.1.dta	139	4719.92	2498.1	4	QQQHLFGSJVTDCSGNFCLFR	0,Gln->pyro-Glu[AnyN-termQ];13,Carbamidomethyl[C];18,Carbamidomethyl[C];	2221.83	2221.79	6-4-1-0-1	9	NXT	74	0	0	4	0.1276	0.15907	3.03913	0.48343	T	b4+;b5+;b6+;y1+;	b4+;b6+;	sp|P02787|TRFE_HUMAN	R	SE	622	0	630	-0.0057	-2.28084	1.8e-79	sp|P02787|TRFE_HUMAN	2	-0.04	-8.47645
20190704_SL_Transferrin_GP.16474.16474.3.0.dta	51	3721.46	1516.65	3	QQQHLFGSJVTDC	0,Gln->pyro-Glu[AnyN-termQ];13,Carbamidomethyl[C];	2204.81	2204.77	5-4-2-0-0	9	NXT	46	4	0.14511	8	0.28507	0.33175	5.79052	1.92103	T	b4+;b5+;b6+;b7+;b8+;b9+;b10+;y2+;Y0+;Y0+;Y1+;Y1+;	b4+;b5+;b6+;Y0+;Y0+;Y1+;	sp|P02787|TRFE_HUMAN	R	SG	622	0	630	-0.00112	-0.737992	2.15e-22	sp|P02787|TRFE_HUMAN	1	-0.03469	-9.32406
20190704_SL_Transferrin_GP.16479.16479.3.1.dta	51	3748.44	1516.65	3	QQQHLFGSJVTDC	0,Gln->pyro-Glu[AnyN-termQ];13,Carbamidomethyl[C];	2231.8	2231.82	5-7-0-0-0	9	NXT	14	1	0.02595	4	0.23637	0.2261	4.55026	1.02879	T	b4+;b5+;b6+;y2+;Y1+;	b4+;b5+;b6+;Y1+;	sp|P02787|TRFE_HUMAN	R	SG	622	0	630	-0.00112	-0.737992	2.15e-22	sp|P02787|TRFE_HUMAN	1	0.02417	6.44978
20190704_SL_Transferrin_GP.16480.16480.3.0.dta	275	4363.72	2499.08	3	QQQHLFGSNVTDCSGJFCLFR	0,Gln->pyro-Glu[AnyN-termQ];9,Deamidated[N];13,Carbamidomethyl[C];18,Carbamidomethyl[C];	1864.64	1864.63	9-2-0-0-0	16	NXC	52	0	0	4	0.25982	0.21586	4.3159	0.93164	T	b4+;b5+;b6+;b12+;	b4+;b5+;b6+;b12+;	sp|P02787|TRFE_HUMAN	R	SE	622	0	637	0.01471	5.88381	4.88e-25	sp|P02787|TRFE_HUMAN	4	-0.00412	-0.944366
20190704_SL_Transferrin_GP.16487.16487.3.0.dta	51	3561.43	1516.65	3	QQQHLFGSJVTDC	0,Gln->pyro-Glu[AnyN-termQ];13,Carbamidomethyl[C];	2044.78	2044.76	4-4-0-0-4	9	NXT	20	0	0	8	0.29571	0.24436	4.55026	1.11192	T	b3+;b4+;b5+;b6+;b7+;b8+;b9+;b12+;	b4+;b5+;b6+;b7+;	sp|P02787|TRFE_HUMAN	R	SG	622	0	630	-0.00112	-0.737992	2.15e-22	sp|P02787|TRFE_HUMAN	1	-0.02086	-5.85882
20190704_SL_Transferrin_GP.16492.16492.3.0.dta	51	3560.4	1516.65	3	QQQHLFGSJVTDC	0,Gln->pyro-Glu[AnyN-termQ];13,Carbamidomethyl[C];	2043.75	2043.74	4-4-1-0-2	9	NXT	16	0	0	7	0.26593	0.23818	3.84588	0.91602	T	b4+;b5+;b6+;b7+;b9+;b10+;b12+;	b4+;b5+;b6+;	sp|P02787|TRFE_HUMAN	R	SG	622	0	630	-0.00112	-0.737992	2.15e-22	sp|P02787|TRFE_HUMAN	1	-0.0116	-3.25897
20190704_SL_Transferrin_GP.16505.16505.3.0.dta	51	3561.43	1516.65	3	QQQHLFGSJVTDC	0,Gln->pyro-Glu[AnyN-termQ];13,Carbamidomethyl[C];	2044.78	2044.76	4-4-0-0-4	9	NXT	20	0	0	9	0.28649	0.24791	3.84588	0.95345	T	b4+;b5+;b6+;b7+;b8+;b9+;b10+;b11+;b12+;	b4+;b5+;b6+;	sp|P02787|TRFE_HUMAN	R	SG	622	0	630	-0.00112	-0.737992	2.15e-22	sp|P02787|TRFE_HUMAN	1	-0.02079	-5.83916
20190704_SL_Transferrin_GP.16506.16506.4.1.dta	8	4609.89	1689.81	4	ERSWPAVGJCSSALR	10,Carbamidomethyl[C];	2920.08	2920.06	6-6-1-0-3	9	NXS	48	0	0	5	0.08804	0.07953	3.03913	0.2417	T	y1+;y4+;y6+;y11+;y13+;	y11+;y13+;	sp|P02790|HEMO_HUMAN	K	WL	179	0	187	-0.00077	-0.455407	7.09e-18	sp|P02790|HEMO_HUMAN/tr|Q9BS19|Q9BS19_HUMAN	3	-0.01721	-3.73408
20190704_SL_Transferrin_GP.16508.16508.3.0.dta	51	3561.43	1516.65	3	QQQHLFGSJVTDC	0,Gln->pyro-Glu[AnyN-termQ];13,Carbamidomethyl[C];	2044.78	2044.76	4-4-0-0-4	9	NXT	20	0	0	9	0.30495	0.25668	3.84588	0.98717	T	b3+;b4+;b5+;b6+;b7+;b8+;b9+;b10+;b12+;	b4+;b5+;b6+;	sp|P02787|TRFE_HUMAN	R	SG	622	0	630	-0.00112	-0.737992	2.15e-22	sp|P02787|TRFE_HUMAN	1	-0.02079	-5.83916
20190704_SL_Transferrin_GP.16528.16528.3.0.dta	51	3721.46	1516.65	3	QQQHLFGSJVTDC	0,Gln->pyro-Glu[AnyN-termQ];13,Carbamidomethyl[C];	2204.81	2204.77	5-4-2-0-0	9	NXT	46	2	0.07654	4	0.28256	0.2486	5.19226	1.2908	T	b4+;b5+;b6+;b10+;Y0+;Y1+;	b4+;b5+;b6+;Y0+;Y1+;	sp|P02787|TRFE_HUMAN	R	SG	622	0	630	-0.00112	-0.737992	2.15e-22	sp|P02787|TRFE_HUMAN	1	-0.03465	-9.31331
20190704_SL_Transferrin_GP.16528.16528.4.2.dta	99	4954	2943.31	4	QQQHLFGSJVTDCSGNFCLFRSETK	0,Gln->pyro-Glu[AnyN-termQ];13,Carbamidomethyl[C];18,Carbamidomethyl[C];	2010.69	2010.69	9-2-0-0-1	9	NXT	64	0	0	5	0.29411	0.24336	3.61025	0.87861	T	b4+;b5+;b6+;b10+;b18+;	b4+;b5+;b6+;	sp|P02787|TRFE_HUMAN	R	DL	622	0	630	-0.00271	-0.920424	5.22e-48	sp|P02787|TRFE_HUMAN	2	0.00422	0.85201
20190704_SL_Transferrin_GP.16530.16530.4.0.dta	139	4719.92	2498.1	4	QQQHLFGSJVTDCSGNFCLFR	0,Gln->pyro-Glu[AnyN-termQ];13,Carbamidomethyl[C];18,Carbamidomethyl[C];	2221.83	2221.79	6-4-1-0-1	9	NXT	70	1	0.01419	5	0.12071	0.16724	3.03913	0.50827	T	b2+;b4+;b5+;b6+;y1+;Y2++;	b4+;b5+;	sp|P02787|TRFE_HUMAN	R	SE	622	0	630	-0.0057	-2.28084	1.8e-79	sp|P02787|TRFE_HUMAN	2	-0.03918	-8.30268
20190704_SL_Transferrin_GP.16532.16532.3.1.dta	200	4127.63	1378.66	3	KLGJWSAMPSCK	11,Carbamidomethyl[C];	2748.97	2748.97	8-5-1-0-1	4	NXS	68	0	0	4	0.19935	0.15636	3.85904	0.6034	T	y4+;y5+;y6+;y11+;	y4+;y5+;y11+;	sp|P02749|APOH_HUMAN	T	AS	250	0	253	-0.00202	-1.46415	5.34e-15	sp|P02749|APOH_HUMAN/tr|J3KS17|J3KS17_HUMAN	1	0.00777	1.8829
20190704_SL_Transferrin_GP.16536.16536.4.0.dta	139	4954	2498.1	4	QQQHLFGSJVTDCSGNFCLFR	0,Gln->pyro-Glu[AnyN-termQ];13,Carbamidomethyl[C];18,Carbamidomethyl[C];	2455.91	2455.86	6-3-2-0-2	9	NXT	64	0	0	4	0.22085	0.20581	3.83944	0.79018	T	b4+;b5+;b6+;b12+;	b4+;b5+;b6+;	sp|P02787|TRFE_HUMAN	R	SE	622	0	630	-0.0057	-2.28084	1.8e-79	sp|P02787|TRFE_HUMAN	2	-0.04339	-8.76028
20190704_SL_Transferrin_GP.16543.16543.3.0.dta	51	3561.43	1516.65	3	QQQHLFGSJVTDC	0,Gln->pyro-Glu[AnyN-termQ];13,Carbamidomethyl[C];	2044.78	2044.76	4-4-0-0-4	9	NXT	20	0	0	10	0.27711	0.24339	3.84588	0.93605	T	b2+;b4+;b5+;b6+;b7+;b8+;b9+;b10+;b11+;b12+;	b4+;b5+;b6+;	sp|P02787|TRFE_HUMAN	R	SG	622	0	630	-0.00112	-0.737992	2.15e-22	sp|P02787|TRFE_HUMAN	1	-0.01954	-5.48809
20190704_SL_Transferrin_GP.16570.16570.3.0.dta	41	3318.38	1404.67	3	SWPAVGJCSSALR	8,Carbamidomethyl[C];	1913.71	1913.68	5-4-1-0-0	7	NXS	10	8	0.41101	9	0.05574	0.27874	5.79052	1.61407	T	b4+;y1+;y2+;y3+;y4+;y5+;y6+;y9+;y11+;Y0+;Y0+;Y1+;Y1+;Y2+;Y3+;Y4+;Y5+;	Y0+;Y1+;Y2+;Y3+;Y4+;Y5+;	sp|P02790|HEMO_HUMAN	R	WL	181	0	187	0.00049	0.348592	9.86e-16	sp|P02790|HEMO_HUMAN/tr|Q9BS19|Q9BS19_HUMAN	4	-0.02986	-9.00103
20190704_SL_Transferrin_GP.16577.16577.3.0.dta	51	3561.43	1516.65	3	QQQHLFGSJVTDC	0,Gln->pyro-Glu[AnyN-termQ];13,Carbamidomethyl[C];	2044.78	2044.76	4-4-0-0-4	9	NXT	20	0	0	8	0.24507	0.22546	3.84588	0.86708	T	b4+;b5+;b6+;b7+;b8+;b9+;b10+;b11+;	b4+;b5+;b6+;	sp|P02787|TRFE_HUMAN	R	SG	622	0	630	-0.00112	-0.737992	2.15e-22	sp|P02787|TRFE_HUMAN	1	-0.0187	-5.25216
20190704_SL_Transferrin_GP.16578.16578.3.0.dta	200	4111.6	1378.66	3	KLGJWSAMPSCK	11,Carbamidomethyl[C];	2732.94	2732.98	7-5-1-0-2	4	NXS	54	0	0	4	0.14054	0.14309	2.06901	0.29605	T	y3+;y4+;y5+;y11+;	y4+;	sp|P02749|APOH_HUMAN	T	AS	250	0	253	-0.00202	-1.46415	5.34e-15	sp|P02749|APOH_HUMAN/tr|J3KS17|J3KS17_HUMAN	1	0.03615	8.79443
20190704_SL_Transferrin_GP.16587.16587.3.0.dta	40	3464.43	1404.67	3	SWPAVGJCSSALR	8,Carbamidomethyl[C];	2059.76	2059.73	5-4-1-0-1	7	NXS	18	6	0.21589	6	0.0572	0.18897	3.71276	0.70159	T	y1+;y4+;y5+;y6+;y11+;y11++;Y0+;Y0+;Y1+;Y1+;Y2+;Y4+;	y1+;Y1+;Y4+;	sp|P02790|HEMO_HUMAN	R	WL	181	0	187	0.00049	0.348592	9.86e-16	sp|P02790|HEMO_HUMAN/tr|Q9BS19|Q9BS19_HUMAN	4	-0.0288	-8.3154
20190704_SL_Transferrin_GP.16602.16602.3.0.dta	41	3318.38	1404.67	3	SWPAVGJCSSALR	8,Carbamidomethyl[C];	1913.71	1913.68	5-4-1-0-0	7	NXS	10	9	0.26677	14	0.07276	0.25763	4.55026	1.17226	T	b3+;b4+;b5+;b8+;b10+;y1+;y2+;y3+;y4+;y5+;y6+;y8+;y11+;y12+;Y0+;Y0+;Y1+;Y1+;Y2+;Y3+;Y4+;Y4+;Y5+;	y1+;Y1+;Y4+;Y5+;	sp|P02790|HEMO_HUMAN	R	WL	181	0	187	0.00049	0.348592	9.86e-16	sp|P02790|HEMO_HUMAN/tr|Q9BS19|Q9BS19_HUMAN	4	-0.02972	-8.95883
20190704_SL_Transferrin_GP.16603.16603.3.0.dta	41	3464.43	1404.67	3	SWPAVGJCSSALR	8,Carbamidomethyl[C];	2059.76	2059.73	5-4-1-0-1	7	NXS	20	6	0.16531	10	0.06704	0.20778	3.04454	0.63259	T	b3+;y1+;y2+;y3+;y4+;y5+;y6+;y8+;y11+;y12+;Y0+;Y0+;Y1+;Y1+;Y2+;Y4+;	y1+;Y1+;	sp|P02790|HEMO_HUMAN	R	WL	181	0	187	0.00049	0.348592	9.86e-16	sp|P02790|HEMO_HUMAN/tr|Q9BS19|Q9BS19_HUMAN	4	-0.02814	-8.12484
20190704_SL_Transferrin_GP.16605.16605.2.1.dta	4	2835.14	1041.47	2	QQQHLFGSJ	0,Gln->pyro-Glu[AnyN-termQ];	1793.67	1793.67	3-5-0-0-2	9	NXT	2	0	0	4	0.11007	0.13072	3.09101	0.40407	T	b3+;b4+;b5+;b6+;	b4+;b5+;	sp|P02787|TRFE_HUMAN	R	VT	622	0	630	0.00038	0.364523	2.74e-12	sp|P02787|TRFE_HUMAN	1	0.00279	0.984428
20190704_SL_Transferrin_GP.16605.16605.4.0.dta	139	5668.27	2498.1	4	QQQHLFGSJVTDCSGNFCLFR	0,Gln->pyro-Glu[AnyN-termQ];13,Carbamidomethyl[C];18,Carbamidomethyl[C];	3170.17	3170.13	7-5-2-0-3	9	NXT	40	1	0.01522	5	0.12282	0.16877	3.03913	0.51292	T	b3+;b4+;b5+;b6+;y1+;Y2++;	b4+;b5+;	sp|P02787|TRFE_HUMAN	R	SE	622	0	630	-0.0057	-2.28084	1.8e-79	sp|P02787|TRFE_HUMAN	2	-0.04126	-7.28036
20190704_SL_Transferrin_GP.16612.16612.3.0.dta	41	3318.38	1404.67	3	SWPAVGJCSSALR	8,Carbamidomethyl[C];	1913.71	1913.68	5-4-1-0-0	7	NXS	10	10	0.37094	12	0.06813	0.31159	5.79052	1.80428	T	b3+;b4+;b5+;y1+;y2+;y3+;y4+;y5+;y6+;y8+;y9+;y11+;Y0+;Y0+;Y1+;Y1+;Y2+;Y2+;Y3+;Y4+;Y4+;Y5+;	Y0+;Y1+;Y2+;Y3+;Y4+;Y5+;	sp|P02790|HEMO_HUMAN	R	WL	181	0	187	0.00049	0.348592	9.86e-16	sp|P02790|HEMO_HUMAN/tr|Q9BS19|Q9BS19_HUMAN	4	-0.02972	-8.95883
20190704_SL_Transferrin_GP.16623.16623.3.0.dta	35	3721.45	1774.74	3	QQQHLFGSJVTDCSGN	0,Gln->pyro-Glu[AnyN-termQ];13,Carbamidomethyl[C];	1946.71	1946.69	7-4-0-0-0	9	NXT	44	0	0	4	0.25051	0.204	4.35881	0.88918	T	b4+;b5+;b6+;y3++;	b4+;b5+;b6+;y3++;	sp|P02787|TRFE_HUMAN	R	FC	622	0	630	0.00072	0.405467	1.92e-18	sp|P02787|TRFE_HUMAN	2	-0.02233	-6.00193
20190704_SL_Transferrin_GP.16624.16624.3.2.dta	39	3736.44	1660.7	3	QQQHLFGSJVTDCSG	0,Gln->pyro-Glu[AnyN-termQ];13,Carbamidomethyl[C];	2075.74	2075.73	6-4-1-0-0	9	NXT	28	0	0	5	0.20969	0.22806	3.83944	0.87563	T	b4+;b5+;b6+;b7+;b9+;	b4+;b5+;b6+;	sp|P02787|TRFE_HUMAN	R	NF	622	0	630	-0.00157	-0.944824	1.56e-15	sp|P02787|TRFE_HUMAN	1	-0.01275	-3.41324
20190704_SL_Transferrin_GP.16629.16629.4.3.dta	99	4791.87	2943.31	4	QQQHLFGSJVTDCSGNFCLFRSETK	0,Gln->pyro-Glu[AnyN-termQ];13,Carbamidomethyl[C];18,Carbamidomethyl[C];	1848.56	1848.6	N(NH(HN(HEX&n-acetyl&sulfate))(HHH))(F)	9	NXT	76	0	0	4	0.14668	0.17279	3.61025	0.62381	T	b4+;b5+;b6+;b10+;	b4+;b5+;b6+;	sp|P02787|TRFE_HUMAN	R	DL	622	0	630	-0.00271	-0.920424	5.22e-48	sp|P02787|TRFE_HUMAN	2	0.03767	7.86294
20190704_SL_Transferrin_GP.16632.16632.3.0.dta	40	3464.43	1404.67	3	SWPAVGJCSSALR	8,Carbamidomethyl[C];	2059.76	2059.73	5-4-1-0-1	7	NXS	20	7	0.22761	9	0.07221	0.21979	3.71276	0.81603	T	b3+;y1+;y2+;y3+;y4+;y5+;y6+;y11+;y11++;Y0+;Y0+;Y1+;Y1+;Y3+;Y4+;Y5+;	Y0+;Y1+;Y4+;	sp|P02790|HEMO_HUMAN	R	WL	181	0	187	0.00049	0.348592	9.86e-16	sp|P02790|HEMO_HUMAN/tr|Q9BS19|Q9BS19_HUMAN	4	-0.02788	-8.04977
20190704_SL_Transferrin_GP.16634.16634.2.0.dta	40	3318.37	1404.67	2	SWPAVGJCSSALR	8,Carbamidomethyl[C];	1913.7	1913.68	5-4-1-0-0	7	NXS	10	7	0.40881	5	0.04533	0.24425	5.61371	1.37116	T	b4+;y1+;y4+;y5+;y6+;Y0+;Y0+;Y1+;Y1+;Y2+;Y3+;Y4+;	y1+;Y0+;Y1+;Y2+;Y3+;Y4+;	sp|P02790|HEMO_HUMAN	R	WL	181	0	187	0.00049	0.348592	9.86e-16	sp|P02790|HEMO_HUMAN/tr|Q9BS19|Q9BS19_HUMAN	4	-0.02296	-6.92112
20190704_SL_Transferrin_GP.16640.16640.3.2.dta	51	3764.45	1516.65	3	QQQHLFGSJVTDC	0,Gln->pyro-Glu[AnyN-termQ];13,Carbamidomethyl[C];	2247.81	2247.84	4-5-0-0-4	9	NXT	12	2	0.06973	4	0.27791	0.24395	5.19226	1.26664	T	b4+;b5+;b6+;b10+;Y0+;Y1+;	b4+;b5+;b6+;Y0+;Y1+;	sp|P02787|TRFE_HUMAN	R	SG	622	0	630	-0.00112	-0.737992	2.15e-22	sp|P02787|TRFE_HUMAN	1	0.03461	9.19644
20190704_SL_Transferrin_GP.16642.16642.4.0.dta	274	4792.91	2499.08	4	QQQHLFGSJVTDCSGNFCLFR	0,Gln->pyro-Glu[AnyN-termQ];13,Carbamidomethyl[C];16,Deamidated[N];18,Carbamidomethyl[C];	2293.83	2293.81	5-3-2-0-2	9	NXT	72	0	0	5	0.16385	0.20889	2.86934	0.59939	T	b4+;b5+;b6+;b9+;b10+;	b4+;b5+;	sp|P02787|TRFE_HUMAN	R	SE	622	0	630	0.01471	5.88381	4.88e-25	sp|P02787|TRFE_HUMAN	4	-0.0239	-4.98755
20190704_SL_Transferrin_GP.16648.16648.4.3.dta	43	4791.86	1603.68	4	QQQHLFGSJVTDCS	0,Gln->pyro-Glu[AnyN-termQ];13,Carbamidomethyl[C];	3188.18	3188.14	10-7-0-0-1	9	NXT	70	0	0	5	0.07118	0.10639	2.05294	0.21841	T	b3+;b6+;b7+;b9+;b10+;	b6+;	sp|P02787|TRFE_HUMAN	R	GN	622	0	630	-0.00436	-2.71709	1.99e-19	sp|P02787|TRFE_HUMAN	1	-0.03913	-8.16758
20190704_SL_Transferrin_GP.16655.16655.4.3.dta	43	4791.86	1603.68	4	QQQHLFGSJVTDCS	0,Gln->pyro-Glu[AnyN-termQ];13,Carbamidomethyl[C];	3188.18	3188.14	10-7-0-0-1	9	NXT	70	0	0	4	0.13815	0.17261	3.8331	0.66161	T	b4+;b5+;b6+;b12+;	b4+;b5+;b6+;	sp|P02787|TRFE_HUMAN	R	GN	622	0	630	-0.00436	-2.71709	1.99e-19	sp|P02787|TRFE_HUMAN	1	-0.03913	-8.16758
20190704_SL_Transferrin_GP.16692.16692.4.0.dta	139	5028.03	2498.1	4	QQQHLFGSJVTDCSGNFCLFR	0,Gln->pyro-Glu[AnyN-termQ];13,Carbamidomethyl[C];18,Carbamidomethyl[C];	2529.93	2529.9	N(NH(HNHNH(NON|a|keto|d))(HN(F)(H)))(F)	9	NXT	100	0	0	4	0.17926	0.18936	3.83944	0.72705	T	b4+;b5+;b6+;y1+;	b4+;b5+;b6+;	sp|P02787|TRFE_HUMAN	R	SE	622	0	630	-0.0057	-2.28084	1.8e-79	sp|P02787|TRFE_HUMAN	2	-0.03629	-7.21893
20190704_SL_Transferrin_GP.16704.16704.3.1.dta	259	3835.47	2082.83	3	QQQHLFGSNVTDCSGJFC	0,Gln->pyro-Glu[AnyN-termQ];9,Deamidated[N];13,Carbamidomethyl[C];18,Carbamidomethyl[C];	1752.65	1752.64	4-4-0-0-2	16	NXC	28	0	0	4	0.11126	0.05998	2.89047	0.17337	T	b4+;b5+;b6+;b11+;	b5+;b11+;	sp|P02787|TRFE_HUMAN	R	LF	622	0	637	0.01611	7.73096	5.86e-12	sp|P02787|TRFE_HUMAN	1	-0.00211	-0.550272
20190704_SL_Transferrin_GP.16708.16708.3.3.dta	272	4103.63	2195.91	3	QQQHLFGSJVTDCSGNFCL	0,Gln->pyro-Glu[AnyN-termQ];13,Carbamidomethyl[C];16,Deamidated[N];18,Carbamidomethyl[C];	1907.72	1907.71	3-7-0-0-0	9	NXT	38	0	0	4	0.06206	0.06005	2.06085	0.12375	T	b6+;b7+;b8+;b9+;	b6+;	sp|P02787|TRFE_HUMAN	R	FR	622	0	630	0.01286	5.85368	4.37e-32	sp|P02787|TRFE_HUMAN	1	-0.00295	-0.719052
20190704_SL_Transferrin_GP.16709.16709.3.0.dta	102	4143.64	1921.81	3	QQQHLFGSJVTDCSGNF	0,Gln->pyro-Glu[AnyN-termQ];13,Carbamidomethyl[C];	2221.83	2221.79	6-4-1-0-1	9	NXT	74	1	0.02166	4	0.09249	0.14095	3.8331	0.54029	T	b1+;b4+;b6+;b10+;Y0+;	b4+;b6+;Y0+;	sp|P02787|TRFE_HUMAN	R	CL	622	0	630	-0.00531	-2.76161	3.94e-14	sp|P02787|TRFE_HUMAN	2	-0.03837	-9.26214
20190704_SL_Transferrin_GP.16714.16714.3.0.dta	35	3835.48	1774.74	3	QQQHLFGSJVTDCSGN	0,Gln->pyro-Glu[AnyN-termQ];13,Carbamidomethyl[C];	2060.74	2060.76	5-4-0-0-3	9	NXT	42	0	0	5	0.22993	0.21007	3.67597	0.77222	T	b4+;b5+;b6+;b7+;y3++;	b4+;b5+;y3++;	sp|P02787|TRFE_HUMAN	R	FC	622	0	630	0.00072	0.405467	1.92e-18	sp|P02787|TRFE_HUMAN	2	0.01817	4.73861
20190704_SL_Transferrin_GP.16715.16715.3.1.dta	47	3561.42	1356.62	3	QQQHLFGSJVTD	0,Gln->pyro-Glu[AnyN-termQ];	2204.8	2204.77	5-4-2-0-0	9	NXT	20	3	0.0439	6	0.1269	0.20504	3.85904	0.79128	T	b1+;b4+;b5+;b6+;b7+;b10+;Y0+;Y1+;Y1+;	b4+;b5+;b6+;	sp|P02787|TRFE_HUMAN	R	CS	622	0	630	0.00079	0.581908	3.58e-17	sp|P02787|TRFE_HUMAN	1	-0.02859	-8.02991
20190704_SL_Transferrin_GP.16717.16717.3.0.dta	102	3835.48	1921.81	3	QQQHLFGSJVTDCSGNF	0,Gln->pyro-Glu[AnyN-termQ];13,Carbamidomethyl[C];	1913.67	1913.68	5-4-1-0-0	9	NXT	42	0	0	4	0.15972	0.22764	3.03379	0.69062	T	b4+;b5+;b6+;b9+;	b4+;b5+;	sp|P02787|TRFE_HUMAN	R	CL	622	0	630	-0.00531	-2.76161	3.94e-14	sp|P02787|TRFE_HUMAN	2	0.00827	2.15675
20190704_SL_Transferrin_GP.16724.16724.3.1.dta	259	3835.48	2082.83	3	QQQHLFGSNVTDCSGJFC	0,Gln->pyro-Glu[AnyN-termQ];9,Deamidated[N];13,Carbamidomethyl[C];18,Carbamidomethyl[C];	1752.65	1752.64	4-4-0-0-2	16	NXC	42	0	0	4	0.09988	0.06373	1.94716	0.12409	T	b4+;b5+;b6+;b11+;	b4+;	sp|P02787|TRFE_HUMAN	R	LF	622	0	637	0.01611	7.73096	5.86e-12	sp|P02787|TRFE_HUMAN	1	-0.00948	-2.4723
20190704_SL_Transferrin_GP.16734.16734.3.2.dta	102	3852.54	1921.81	3	QQQHLFGSJVTDCSGNF	0,Gln->pyro-Glu[AnyN-termQ];13,Carbamidomethyl[C];	1930.72	1930.69	6-4-0-0-1	9	NXT	26	0	0	5	0.13433	0.1938	3.03379	0.58796	T	b1+;b4+;b5+;b6+;b10+;	b4+;b5+;	sp|P02787|TRFE_HUMAN	R	CL	622	0	630	-0.00531	-2.76161	3.94e-14	sp|P02787|TRFE_HUMAN	2	-0.03029	-7.86435
20190704_SL_Transferrin_GP.16779.16779.3.1.dta	259	3835.49	2082.83	3	QQQHLFGSNVTDCSGJFC	0,Gln->pyro-Glu[AnyN-termQ];9,Deamidated[N];13,Carbamidomethyl[C];18,Carbamidomethyl[C];	1752.66	1752.64	4-4-0-0-2	16	NXC	42	0	0	4	0.08191	0.05971	1.94716	0.11626	T	b4+;b5+;b6+;b11+;	b4+;	sp|P02787|TRFE_HUMAN	R	LF	622	0	637	0.01611	7.73096	5.86e-12	sp|P02787|TRFE_HUMAN	1	-0.01391	-3.6276
20190704_SL_Transferrin_GP.16796.16796.4.0.dta	36	4744.98	2394.11	4	VAHTPSSTDWVDJKTFSVCSR	19,Carbamidomethyl[C];	2350.87	2350.83	5-4-2-0-1	13	NXT	40	0	0	6	0.11814	0.13652	2.86934	0.39173	T	b3+;b4+;b12+;y5+;y6+;y7+;	b3+;b4+;	sp|P01854|IGHE_HUMAN	R	DF	87	0	99	0.00303	1.26508	5.33e-35	sp|P01854|IGHE_HUMAN/tr|A0A286YES5|A0A286YES5_HUMAN	2	-0.03728	-7.85833
20190704_SL_Transferrin_GP.16797.16797.4.0.dta	36	4744.98	2394.11	4	VAHTPSSTDWVDJKTFSVCSR	19,Carbamidomethyl[C];	2350.87	2350.83	5-4-2-0-1	13	NXT	40	0	0	4	0.09811	0.09491	2.86934	0.27232	T	b3+;b4+;b12+;y3+;	b3+;b4+;	sp|P01854|IGHE_HUMAN	R	DF	87	0	99	0.00303	1.26508	5.33e-35	sp|P01854|IGHE_HUMAN/tr|A0A286YES5|A0A286YES5_HUMAN	2	-0.03728	-7.85833
20190704_SL_Transferrin_GP.16798.16798.3.0.dta	41	3464.43	1404.67	3	SWPAVGJCSSALR	8,Carbamidomethyl[C];	2059.77	2059.73	5-4-1-0-1	7	NXS	18	6	0.15628	5	0.0582	0.15755	3.04454	0.47966	T	y1+;y3+;y5+;y6+;y11+;Y0+;Y0+;Y1+;Y1+;Y3+;Y5+;	y1+;Y1+;	sp|P02790|HEMO_HUMAN	R	WL	181	0	187	0.00049	0.348592	9.86e-16	sp|P02790|HEMO_HUMAN/tr|Q9BS19|Q9BS19_HUMAN	4	-0.03025	-8.73405
20190704_SL_Transferrin_GP.16799.16799.3.0.dta	40	3464.43	1404.67	3	SWPAVGJCSSALR	8,Carbamidomethyl[C];	2059.77	2059.73	5-4-1-0-1	7	NXS	18	7	0.18963	5	0.05227	0.15892	1.9782	0.31437	T	b5+;y1+;y4+;y6+;y11++;Y0+;Y0+;Y1+;Y1+;Y2+;Y3+;Y5+;	Y1+;	sp|P02790|HEMO_HUMAN	R	WL	181	0	187	0.00049	0.348592	9.86e-16	sp|P02790|HEMO_HUMAN/tr|Q9BS19|Q9BS19_HUMAN	4	-0.03025	-8.73405
20190704_SL_Transferrin_GP.16800.16800.4.0.dta	36	4744.98	2394.11	4	VAHTPSSTDWVDJKTFSVCSR	19,Carbamidomethyl[C];	2350.87	2350.83	5-4-2-0-1	13	NXT	40	0	0	8	0.16821	0.16277	2.86934	0.46703	T	b3+;b4+;b12+;y1+;y3+;y5+;y6+;y7+;	b3+;b4+;	sp|P01854|IGHE_HUMAN	R	DF	87	0	99	0.00303	1.26508	5.33e-35	sp|P01854|IGHE_HUMAN/tr|A0A286YES5|A0A286YES5_HUMAN	2	-0.03728	-7.85833
20190704_SL_Transferrin_GP.16812.16812.3.0.dta	150	3335.4	1671.81	3	TKPREEQYJSTYR	-	1663.59	1663.61	4-5-0-0-0	9	NXT	20	1	0.00592	4	0.05618	0.04843	1.88048	0.09108	T	b11+;b11++;y1+;y3+;Y2+++;	b11+;	sp|P01857|IGHG1_HUMAN	K	VV	172	0	180	6e-05	0.035868	1.75e-06	sp|P01857|IGHG1_HUMAN/tr|A0A0A0MS08|A0A0A0MS08_HUMAN	2	0.01707	5.1194
20190704_SL_Transferrin_GP.16813.16813.3.1.dta	35	3867.52	1774.74	3	QQQHLFGSJVTDCSGN	0,Gln->pyro-Glu[AnyN-termQ];13,Carbamidomethyl[C];	2092.77	2092.75	7-4-0-0-1	9	NXT	44	0	0	4	0.2833	0.16903	3.67597	0.62133	T	b5+;b6+;b7+;y3++;	b5+;b6+;y3++;	sp|P02787|TRFE_HUMAN	R	FC	622	0	630	0.00072	0.405467	1.92e-18	sp|P02787|TRFE_HUMAN	2	-0.02901	-7.50283
20190704_SL_Transferrin_GP.16815.16815.4.0.dta	36	4744.98	2394.11	4	VAHTPSSTDWVDJKTFSVCSR	19,Carbamidomethyl[C];	2350.87	2350.83	5-4-2-0-1	13	NXT	40	3	0.02468	7	0.16966	0.18239	2.86934	0.52333	T	b3+;b4+;y1+;y3+;y5+;y6+;y7+;Y0++;Y1++;Y1++;	b3+;b4+;	sp|P01854|IGHE_HUMAN	R	DF	87	0	99	0.00303	1.26508	5.33e-35	sp|P01854|IGHE_HUMAN/tr|A0A286YES5|A0A286YES5_HUMAN	2	-0.0383	-8.07333
20190704_SL_Transferrin_GP.16819.16819.3.0.dta	274	3943.62	2499.08	3	QQQHLFGSJVTDCSGNFCLFR	0,Gln->pyro-Glu[AnyN-termQ];13,Carbamidomethyl[C];16,Deamidated[N];18,Carbamidomethyl[C];	1444.53	1444.53	3-4-0-0-1	9	NXT	24	0	0	4	0.32246	0.24268	4.3159	1.04738	T	b4+;b5+;b6+;b12+;	b4+;b5+;b6+;b12+;	sp|P02787|TRFE_HUMAN	R	SE	622	0	630	0.01471	5.88381	4.88e-25	sp|P02787|TRFE_HUMAN	4	-0.00094	-0.238421
20190704_SL_Transferrin_GP.16828.16828.4.0.dta	139	5668.25	2498.1	4	QQQHLFGSJVTDCSGNFCLFR	0,Gln->pyro-Glu[AnyN-termQ];13,Carbamidomethyl[C];18,Carbamidomethyl[C];	3170.15	3170.13	7-5-2-0-3	9	NXT	32	0	0	4	0.24856	0.19138	3.83944	0.73479	T	b4+;b5+;b8+;b10+;	b4+;b5+;b10+;	sp|P02787|TRFE_HUMAN	R	SE	622	0	630	-0.0057	-2.28084	1.8e-79	sp|P02787|TRFE_HUMAN	2	-0.02331	-4.11309
20190704_SL_Transferrin_GP.16862.16862.4.0.dta	15	5048.06	2040.96	4	LSDLSIJSTECLHVHCR	11,Carbamidomethyl[C];16,Carbamidomethyl[C];	3007.1	3007.06	6-5-3-0-1	7	NXT	46	0	0	4	0.08571	0.11362	1.95806	0.22248	T	y2+;y3+;y4+;y7+;	y2+;	sp|P05156|CFAI_HUMAN	K	GL	171	0	177	0.00248	1.21453	1.58e-22	sp|P05156|CFAI_HUMAN/tr|A0A087X0I2|A0A087X0I2_HUMAN/tr|A0A2R8Y3M9|A0A2R8Y3M9_HUMAN/tr|E7ETH0|E7ETH0_HUMAN/tr|G3XAM2|G3XAM2_HUMAN	6	-0.04118	-8.15915
20190704_SL_Transferrin_GP.16869.16869.3.0.dta	150	3335.4	1671.81	3	TKPREEQYJSTYR	-	1663.59	1663.61	4-5-0-0-0	9	NXT	20	0	0	4	0.05865	0.04312	1.88048	0.08109	T	b11+;b11++;y1+;y3+;	b11+;	sp|P01857|IGHG1_HUMAN	K	VV	172	0	180	6e-05	0.035868	1.75e-06	sp|P01857|IGHG1_HUMAN/tr|A0A0A0MS08|A0A0A0MS08_HUMAN	2	0.01692	5.07441
20190704_SL_Transferrin_GP.16933.16933.3.0.dta	43	3810.51	1603.68	3	QQQHLFGSJVTDCS	0,Gln->pyro-Glu[AnyN-termQ];13,Carbamidomethyl[C];	2206.83	2206.81	5-4-0-0-4	9	NXT	52	0	0	4	0.2152	0.20815	4.53585	0.94413	T	b4+;b5+;b6+;b7+;	b4+;b5+;b6+;b7+;	sp|P02787|TRFE_HUMAN	R	GN	622	0	630	-0.00436	-2.71709	1.99e-19	sp|P02787|TRFE_HUMAN	1	-0.01276	-3.34951
20190704_SL_Transferrin_GP.16939.16939.3.0.dta	41	3464.44	1404.67	3	SWPAVGJCSSALR	8,Carbamidomethyl[C];	2059.77	2059.73	5-4-1-0-1	7	NXS	18	5	0.19166	4	0.04614	0.15954	3.84588	0.61359	T	y1+;y5+;y6+;y11+;Y0+;Y0+;Y1+;Y1+;Y4+;	y1+;Y1+;Y4+;	sp|P02790|HEMO_HUMAN	R	WL	181	0	187	0.00049	0.348592	9.86e-16	sp|P02790|HEMO_HUMAN/tr|Q9BS19|Q9BS19_HUMAN	4	-0.03202	-9.24509
20190704_SL_Transferrin_GP.16977.16977.3.0.dta	273	3745.44	2195.91	3	QQQHLFGSNVTDCSGJFCL	0,Gln->pyro-Glu[AnyN-termQ];9,Deamidated[N];13,Carbamidomethyl[C];18,Carbamidomethyl[C];	1549.53	1549.57	4-3-0-0-2	16	NXC	20	0	0	4	0.07701	0.05609	2.06085	0.11559	T	b5+;b6+;b9+;b11+;	b6+;	sp|P02787|TRFE_HUMAN	R	FR	622	0	637	0.01286	5.85368	4.37e-32	sp|P02787|TRFE_HUMAN	1	0.03599	9.61169
20190704_SL_Transferrin_GP.16980.16980.3.0.dta	43	3851.55	1603.68	3	QQQHLFGSJVTDCS	0,Gln->pyro-Glu[AnyN-termQ];13,Carbamidomethyl[C];	2247.87	2247.84	4-5-0-0-4	9	NXT	66	0	0	5	0.24136	0.21539	3.8331	0.82562	T	b4+;b5+;b6+;b8+;b11+;	b4+;b5+;b6+;	sp|P02787|TRFE_HUMAN	R	GN	622	0	630	-0.00436	-2.71709	1.99e-19	sp|P02787|TRFE_HUMAN	1	-0.0255	-6.62241
20190704_SL_Transferrin_GP.16981.16981.3.2.dta	24	4141.61	1774.74	3	QQQHLFGSJVTDCSGN	0,Gln->pyro-Glu[AnyN-termQ];13,Carbamidomethyl[C];	2366.87	2366.83	6-4-2-0-0	9	NXT	54	0	0	4	0.23127	0.25116	3.8331	0.96271	T	b4+;b5+;b6+;b9+;	b4+;b5+;b6+;	sp|P02787|TRFE_HUMAN	R	FC	622	0	630	0.00072	0.405467	1.92e-18	sp|P02787|TRFE_HUMAN	2	-0.04032	-9.73762
20190704_SL_Transferrin_GP.16983.16983.4.0.dta	15	4901.99	2040.96	4	LSDLSIJSTECLHVHCR	11,Carbamidomethyl[C];16,Carbamidomethyl[C];	2861.03	2861	6-5-3-0-0	7	NXT	44	5	0.12309	9	0.15407	0.24395	4.3638	1.06455	T	b3+;b5+;y2+;y3+;y4+;y5+;y7+;y9+;y10+;Y1+;Y0++;Y0++;Y1++;Y1++;	y3+;Y1+;Y0++;Y1++;	sp|P05156|CFAI_HUMAN	K	GL	171	0	177	0.00248	1.21453	1.58e-22	sp|P05156|CFAI_HUMAN/tr|A0A087X0I2|A0A087X0I2_HUMAN/tr|A0A2R8Y3M9|A0A2R8Y3M9_HUMAN/tr|E7ETH0|E7ETH0_HUMAN/tr|G3XAM2|G3XAM2_HUMAN	6	-0.03445	-7.02915
20190704_SL_Transferrin_GP.17004.17004.3.0.dta	43	4029.6	1603.68	3	QQQHLFGSJVTDCS	0,Gln->pyro-Glu[AnyN-termQ];13,Carbamidomethyl[C];	2425.92	2425.89	6-5-0-0-3	9	NXT	54	0	0	4	0.0851	0.16402	2.05294	0.33672	T	b4+;b5+;b6+;b9+;	b4+;	sp|P02787|TRFE_HUMAN	R	GN	622	0	630	-0.00436	-2.71709	1.99e-19	sp|P02787|TRFE_HUMAN	1	-0.02977	-7.38963
20190704_SL_Transferrin_GP.17022.17022.3.0.dta	95	4158.63	2081.84	3	QQQHLFGSJVTDCSGNFC	0,Gln->pyro-Glu[AnyN-termQ];13,Carbamidomethyl[C];18,Carbamidomethyl[C];	2076.79	2076.75	6-4-0-0-2	9	NXT	66	0	0	6	0.09547	0.13573	2.05687	0.27917	T	b2+;b6+;b9+;b10+;b12+;y2+;	b6+;	sp|P02787|TRFE_HUMAN	R	LF	622	0	630	-0.01188	-5.70382	1.07e-32	sp|P02787|TRFE_HUMAN	1	-0.04035	-9.70496
20190704_SL_Transferrin_GP.17039.17039.3.1.dta	102	3868.54	1921.81	3	QQQHLFGSJVTDCSGNF	0,Gln->pyro-Glu[AnyN-termQ];13,Carbamidomethyl[C];	1946.72	1946.69	7-4-0-0-0	9	NXT	24	1	0.00803	5	0.14813	0.20454	3.8331	0.78403	T	b3+;b4+;b5+;b6+;b7+;Y1+;	b4+;b5+;b6+;	sp|P02787|TRFE_HUMAN	R	CL	622	0	630	-0.00531	-2.76161	3.94e-14	sp|P02787|TRFE_HUMAN	2	-0.03628	-9.38058
20190704_SL_Transferrin_GP.17047.17047.2.0.dta	51	3561.44	1516.65	2	QQQHLFGSJVTDC	0,Gln->pyro-Glu[AnyN-termQ];13,Carbamidomethyl[C];	2044.79	2044.76	4-4-0-0-4	9	NXT	8	0	0	5	0.30047	0.22261	4.55026	1.01296	T	b4+;b5+;b6+;b10+;b12+;	b4+;b5+;b10+;b12+;	sp|P02787|TRFE_HUMAN	R	SG	622	0	630	-0.00112	-0.737992	2.15e-22	sp|P02787|TRFE_HUMAN	1	-0.0343	-9.63356
20190704_SL_Transferrin_GP.17049.17049.3.0.dta	102	3868.54	1921.81	3	QQQHLFGSJVTDCSGNF	0,Gln->pyro-Glu[AnyN-termQ];13,Carbamidomethyl[C];	1946.72	1946.69	7-4-0-0-0	9	NXT	26	0	0	5	0.09418	0.11401	2.05294	0.23406	T	b2+;b4+;b7+;b8+;b10+;	b4+;	sp|P02787|TRFE_HUMAN	R	CL	622	0	630	-0.00531	-2.76161	3.94e-14	sp|P02787|TRFE_HUMAN	2	-0.03567	-9.22286
20190704_SL_Transferrin_GP.17049.17049.4.3.dta	139	5158.09	2498.1	4	QQQHLFGSJVTDCSGNFCLFR	0,Gln->pyro-Glu[AnyN-termQ];13,Carbamidomethyl[C];18,Carbamidomethyl[C];	2659.99	2659.96	6-4-1-0-4	9	NXT	72	1	0.02391	5	0.09418	0.10922	3.03913	0.33194	T	b2+;b4+;b7+;b8+;b10+;Y2++;	b4+;Y2++;	sp|P02787|TRFE_HUMAN	R	SE	622	0	630	-0.0057	-2.28084	1.8e-79	sp|P02787|TRFE_HUMAN	2	-0.03342	-6.48036
20190704_SL_Transferrin_GP.17050.17050.2.0.dta	51	3561.44	1516.65	2	QQQHLFGSJVTDC	0,Gln->pyro-Glu[AnyN-termQ];13,Carbamidomethyl[C];	2044.79	2044.76	4-4-0-0-4	9	NXT	8	1	0.02852	5	0.25463	0.1867	4.55026	0.84955	T	b4+;b6+;b10+;b11+;b12+;Y2+;	b4+;b6+;b10+;Y2+;	sp|P02787|TRFE_HUMAN	R	SG	622	0	630	-0.00112	-0.737992	2.15e-22	sp|P02787|TRFE_HUMAN	1	-0.0343	-9.63356
20190704_SL_Transferrin_GP.17054.17054.3.1.dta	274	3594.46	2499.08	3	QQQHLFGSJVTDCSGNFCLFR	0,Gln->pyro-Glu[AnyN-termQ];13,Carbamidomethyl[C];16,Deamidated[N];18,Carbamidomethyl[C];	1095.38	1095.4	3-3-0-0-0	9	NXT	20	0	0	4	0.11875	0.10928	2.86934	0.31356	T	b3+;b4+;b6+;y12++;	b4+;b6+;	sp|P02787|TRFE_HUMAN	R	SE	622	0	630	0.01471	5.88381	4.88e-25	sp|P02787|TRFE_HUMAN	4	0.01676	4.66406
20190704_SL_Transferrin_GP.17056.17056.3.0.dta	102	3868.54	1921.81	3	QQQHLFGSJVTDCSGNF	0,Gln->pyro-Glu[AnyN-termQ];13,Carbamidomethyl[C];	1946.72	1946.69	7-4-0-0-0	9	NXT	26	0	0	5	0.09491	0.17074	2.05294	0.35052	T	b4+;b6+;b7+;b9+;b10+;	b4+;	sp|P02787|TRFE_HUMAN	R	CL	622	0	630	-0.00531	-2.76161	3.94e-14	sp|P02787|TRFE_HUMAN	2	-0.03567	-9.22286
20190704_SL_Transferrin_GP.17056.17056.4.3.dta	139	5158.09	2498.1	4	QQQHLFGSJVTDCSGNFCLFR	0,Gln->pyro-Glu[AnyN-termQ];13,Carbamidomethyl[C];18,Carbamidomethyl[C];	2659.99	2659.96	6-4-1-0-4	9	NXT	72	0	0	6	0.10072	0.12622	2.05687	0.25962	T	b4+;b6+;b7+;b9+;b10+;y1+;	b4+;	sp|P02787|TRFE_HUMAN	R	SE	622	0	630	-0.0057	-2.28084	1.8e-79	sp|P02787|TRFE_HUMAN	2	-0.03342	-6.48036
20190704_SL_Transferrin_GP.17057.17057.2.0.dta	51	3561.44	1516.65	2	QQQHLFGSJVTDC	0,Gln->pyro-Glu[AnyN-termQ];13,Carbamidomethyl[C];	2044.79	2044.76	4-4-0-0-4	9	NXT	8	0	0	4	0.19046	0.13782	3.04454	0.41959	T	b4+;b7+;b10+;b12+;	b4+;b10+;	sp|P02787|TRFE_HUMAN	R	SG	622	0	630	-0.00112	-0.737992	2.15e-22	sp|P02787|TRFE_HUMAN	1	-0.0343	-9.63356
20190704_SL_Transferrin_GP.17061.17061.3.0.dta	102	4143.64	1921.81	3	QQQHLFGSJVTDCSGNF	0,Gln->pyro-Glu[AnyN-termQ];13,Carbamidomethyl[C];	2221.83	2221.79	6-4-1-0-1	9	NXT	74	0	0	4	0.2104	0.25626	3.8331	0.98225	T	b4+;b5+;b6+;b9+;	b4+;b5+;b6+;	sp|P02787|TRFE_HUMAN	R	CL	622	0	630	-0.00531	-2.76161	3.94e-14	sp|P02787|TRFE_HUMAN	2	-0.03781	-9.12697
20190704_SL_Transferrin_GP.17067.17067.3.0.dta	272	3599.38	2195.91	3	QQQHLFGSJVTDCSGNFCL	0,Gln->pyro-Glu[AnyN-termQ];13,Carbamidomethyl[C];16,Deamidated[N];18,Carbamidomethyl[C];	1403.47	1403.51	4-3-0-0-1	9	NXT	14	0	0	4	0.10361	0.07197	3.04454	0.2191	T	b2+;b4+;b5+;b6+;	b4+;b5+;	sp|P02787|TRFE_HUMAN	R	FR	622	0	630	0.01286	5.85368	4.37e-32	sp|P02787|TRFE_HUMAN	1	0.03556	9.88233
20190704_SL_Transferrin_GP.17071.17071.5.0.dta	31	4590.87	2386.07	5	IJHCRFDEFFSEGCAPGSKK	4,Carbamidomethyl[C];14,Carbamidomethyl[C];	2204.8	2204.77	5-4-2-0-0	2	NXC	84	4	0.11592	4	0.08447	0.1612	3.05003	0.49165	T	y5+;y6+;y8+;y10+;Y0++;Y1++;Y1++;Y2++;	y5+;Y1++;	sp|P02787|TRFE_HUMAN	K	DS	490	0	491	0.00057	0.238788	4.55e-13	sp|P02787|TRFE_HUMAN/tr|H7C5E8|H7C5E8_HUMAN	8	-0.02925	-6.3727
20190704_SL_Transferrin_GP.17095.17095.3.1.dta	102	3706.47	1921.81	3	QQQHLFGSJVTDCSGNF	0,Gln->pyro-Glu[AnyN-termQ];13,Carbamidomethyl[C];	1784.65	1784.63	6-4-0-0-0	9	NXT	28	2	0.02656	4	0.12144	0.21974	3.8331	0.8423	T	b4+;b5+;b6+;b9+;Y0+;Y1+;	b4+;b5+;b6+;	sp|P02787|TRFE_HUMAN	R	CL	622	0	630	-0.00531	-2.76161	3.94e-14	sp|P02787|TRFE_HUMAN	2	-0.01863	-5.02769
20190704_SL_Transferrin_GP.17109.17109.3.0.dta	43	4029.6	1603.68	3	QQQHLFGSJVTDCS	0,Gln->pyro-Glu[AnyN-termQ];13,Carbamidomethyl[C];	2425.92	2425.89	6-5-0-0-3	9	NXT	54	0	0	5	0.08073	0.11186	2.05294	0.22963	T	b2+;b3+;b6+;b9+;b12+;	b6+;	sp|P02787|TRFE_HUMAN	R	GN	622	0	630	-0.00436	-2.71709	1.99e-19	sp|P02787|TRFE_HUMAN	1	-0.03589	-8.90873
20190704_SL_Transferrin_GP.17148.17148.3.0.dta	102	3868.54	1921.81	3	QQQHLFGSJVTDCSGNF	0,Gln->pyro-Glu[AnyN-termQ];13,Carbamidomethyl[C];	1946.73	1946.69	7-4-0-0-0	9	NXT	22	1	0.00988	8	0.13803	0.21298	3.03379	0.64614	T	b1+;b4+;b6+;b7+;b9+;b10+;b12+;b13+;Y0+;	b4+;b6+;	sp|P02787|TRFE_HUMAN	R	CL	622	0	630	-0.00531	-2.76161	3.94e-14	sp|P02787|TRFE_HUMAN	2	-0.03781	-9.77617
20190704_SL_Transferrin_GP.17148.17148.4.3.dta	139	5158.09	2498.1	4	QQQHLFGSJVTDCSGNFCLFR	0,Gln->pyro-Glu[AnyN-termQ];13,Carbamidomethyl[C];18,Carbamidomethyl[C];	2659.99	2659.96	6-4-1-0-4	9	NXT	72	0	0	8	0.13803	0.13201	3.03913	0.40119	T	b1+;b4+;b6+;b7+;b9+;b10+;b12+;b13+;	b4+;b6+;	sp|P02787|TRFE_HUMAN	R	SE	622	0	630	-0.0057	-2.28084	1.8e-79	sp|P02787|TRFE_HUMAN	2	-0.03312	-6.42219
20190704_SL_Transferrin_GP.17149.17149.3.0.dta	102	3868.54	1921.81	3	QQQHLFGSJVTDCSGNF	0,Gln->pyro-Glu[AnyN-termQ];13,Carbamidomethyl[C];	1946.73	1946.69	7-4-0-0-0	9	NXT	22	2	0.01506	4	0.08198	0.11274	2.05294	0.23145	T	b2+;b4+;b7+;b12+;Y0+;Y1+;	b4+;	sp|P02787|TRFE_HUMAN	R	CL	622	0	630	-0.00531	-2.76161	3.94e-14	sp|P02787|TRFE_HUMAN	2	-0.03781	-9.77617
20190704_SL_Transferrin_GP.17150.17150.3.0.dta	102	3868.54	1921.81	3	QQQHLFGSJVTDCSGNF	0,Gln->pyro-Glu[AnyN-termQ];13,Carbamidomethyl[C];	1946.73	1946.69	7-4-0-0-0	9	NXT	22	1	0.00891	5	0.12901	0.15976	3.03379	0.48468	T	b2+;b3+;b4+;b6+;b10+;Y0+;	b4+;b6+;	sp|P02787|TRFE_HUMAN	R	CL	622	0	630	-0.00531	-2.76161	3.94e-14	sp|P02787|TRFE_HUMAN	2	-0.03781	-9.77617
20190704_SL_Transferrin_GP.17150.17150.4.3.dta	139	5158.09	2498.1	4	QQQHLFGSJVTDCSGNFCLFR	0,Gln->pyro-Glu[AnyN-termQ];13,Carbamidomethyl[C];18,Carbamidomethyl[C];	2659.99	2659.96	6-4-1-0-4	9	NXT	72	1	0.01964	5	0.12901	0.1363	3.03913	0.41424	T	b2+;b3+;b4+;b6+;b10+;Y2++;	b4+;b6+;	sp|P02787|TRFE_HUMAN	R	SE	622	0	630	-0.0057	-2.28084	1.8e-79	sp|P02787|TRFE_HUMAN	2	-0.03312	-6.42219
20190704_SL_Transferrin_GP.17151.17151.3.0.dta	102	3868.54	1921.81	3	QQQHLFGSJVTDCSGNF	0,Gln->pyro-Glu[AnyN-termQ];13,Carbamidomethyl[C];	1946.73	1946.69	7-4-0-0-0	9	NXT	22	1	0.00862	5	0.14305	0.20236	3.8331	0.77568	T	b3+;b4+;b5+;b6+;b7+;Y0+;	b4+;b5+;b6+;	sp|P02787|TRFE_HUMAN	R	CL	622	0	630	-0.00531	-2.76161	3.94e-14	sp|P02787|TRFE_HUMAN	2	-0.03781	-9.77617
20190704_SL_Transferrin_GP.17152.17152.4.2.dta	104	5158.09	2515.12	4	QQQHLFGSJVTDCSGNFCLFR	13,Carbamidomethyl[C];18,Carbamidomethyl[C];	2642.97	2642.95	5-4-2-0-3	9	NXT	72	1	0.02594	4	0.06654	0.02989	1.72722	0.05163	T	b4+;b5+;b6+;b7+;Y2++;	Y2++;	sp|P02787|TRFE_HUMAN	R	SE	622	0.01	630	-0.00514	-2.04284	4.51e-12	sp|P02787|TRFE_HUMAN	2	-0.02188	-4.24269
20190704_SL_Transferrin_GP.17155.17155.3.0.dta	102	3868.54	1921.81	3	QQQHLFGSJVTDCSGNF	0,Gln->pyro-Glu[AnyN-termQ];13,Carbamidomethyl[C];	1946.73	1946.69	7-4-0-0-0	9	NXT	22	0	0	6	0.15894	0.19662	3.03379	0.59649	T	b1+;b4+;b5+;b6+;b8+;b13+;	b4+;b5+;	sp|P02787|TRFE_HUMAN	R	CL	622	0	630	-0.00531	-2.76161	3.94e-14	sp|P02787|TRFE_HUMAN	2	-0.03781	-9.77617
20190704_SL_Transferrin_GP.17185.17185.4.4.dta	104	4763.01	2515.12	4	QQQHLFGSJVTDCSGNFCLFR	13,Carbamidomethyl[C];18,Carbamidomethyl[C];	2247.88	2247.84	4-5-0-0-4	9	NXT	26	0	0	7	0.1961	0.05706	3.94983	0.22538	T	b2+;b4+;b5+;b6+;b8+;b12+;b17+;	b2+;b4+;b5+;b6+;	sp|P02787|TRFE_HUMAN	R	SE	622	0	630	-0.00514	-2.04284	4.51e-12	sp|P02787|TRFE_HUMAN	2	-0.04217	-8.85545
20190704_SL_Transferrin_GP.17190.17190.3.0.dta	95	4012.57	2081.84	3	QQQHLFGSJVTDCSGNFC	0,Gln->pyro-Glu[AnyN-termQ];13,Carbamidomethyl[C];18,Carbamidomethyl[C];	1930.73	1930.69	6-4-0-0-1	9	NXT	48	1	0.00805	10	0.17709	0.214	3.03913	0.65037	T	b2+;b3+;b7+;b8+;b9+;b10+;b12+;y1+;y2+;y3+;Y0+;	y1+;y2+;	sp|P02787|TRFE_HUMAN	R	LF	622	0	630	-0.01188	-5.70382	1.07e-32	sp|P02787|TRFE_HUMAN	1	-0.03614	-9.00887
20190704_SL_Transferrin_GP.17217.17217.3.1.dta	104	3569.47	2515.12	3	QQQHLFGSJVTDCSGNFCLFR	13,Carbamidomethyl[C];18,Carbamidomethyl[C];	1054.35	1054.37	4-2-0-0-0	9	NXT	16	0	0	6	0.06306	0.01986	1.72722	0.0343	T	b2+;b3+;b4+;b5+;b6+;b7+;	b4+;	sp|P02787|TRFE_HUMAN	R	SE	622	0.01	630	-0.00514	-2.04284	4.51e-12	sp|P02787|TRFE_HUMAN	2	0.02257	6.32489
20190704_SL_Transferrin_GP.17220.17220.3.0.dta	272	3583.45	2195.91	3	QQQHLFGSJVTDCSGNFCL	0,Gln->pyro-Glu[AnyN-termQ];13,Carbamidomethyl[C];16,Deamidated[N];18,Carbamidomethyl[C];	1387.53	1387.51	3-3-0-0-2	9	NXT	16	0	0	5	0.05737	0.03918	2.06085	0.08075	T	b2+;b3+;b5+;b6+;b9+;	b5+;	sp|P02787|TRFE_HUMAN	R	FR	622	0	630	0.01286	5.85368	4.37e-32	sp|P02787|TRFE_HUMAN	1	-0.02154	-6.01263
20190704_SL_Transferrin_GP.17222.17222.3.0.dta	102	3868.54	1921.81	3	QQQHLFGSJVTDCSGNF	0,Gln->pyro-Glu[AnyN-termQ];13,Carbamidomethyl[C];	1946.72	1946.69	7-4-0-0-0	9	NXT	22	0	0	5	0.05028	0.06274	2.05294	0.12879	T	b3+;b7+;b8+;b10+;y2+;	b10+;	sp|P02787|TRFE_HUMAN	R	CL	622	0	630	-0.00531	-2.76161	3.94e-14	sp|P02787|TRFE_HUMAN	2	-0.0377	-9.74773
20190704_SL_Transferrin_GP.17244.17244.3.1.dta	47	3588.44	1356.62	3	QQQHLFGSJVTD	0,Gln->pyro-Glu[AnyN-termQ];	2231.82	2231.82	5-7-0-0-0	9	NXT	28	0	0	5	0.0703	0.14126	2.06901	0.29227	T	b3+;b4+;b5+;b6+;b7+;	b4+;	sp|P02787|TRFE_HUMAN	R	CS	622	0	630	0.00079	0.581908	3.58e-17	sp|P02787|TRFE_HUMAN	1	0.00099	0.275964
20190704_SL_Transferrin_GP.17247.17247.3.0.dta	139	5012.05	2498.1	3	QQQHLFGSJVTDCSGNFCLFR	0,Gln->pyro-Glu[AnyN-termQ];13,Carbamidomethyl[C];18,Carbamidomethyl[C];	2513.95	2513.9	6-4-1-0-3	9	NXT	54	0	0	4	0.17284	0.17211	3.03913	0.52305	T	b4+;b5+;b6+;b13+;	b4+;b5+;	sp|P02787|TRFE_HUMAN	R	SE	622	0	630	-0.0057	-2.28084	1.8e-79	sp|P02787|TRFE_HUMAN	2	-0.04528	-9.03597
20190704_SL_Transferrin_GP.17250.17250.3.1.dta	273	3583.45	2195.91	3	QQQHLFGSNVTDCSGJFCL	0,Gln->pyro-Glu[AnyN-termQ];9,Deamidated[N];13,Carbamidomethyl[C];18,Carbamidomethyl[C];	1387.53	1387.51	3-3-0-0-2	16	NXC	16	0	0	4	0.05022	0.01909	2.06085	0.03935	T	b3+;b5+;b6+;b15+;	b5+;	sp|P02787|TRFE_HUMAN	R	FR	622	0	637	0.01286	5.85368	4.37e-32	sp|P02787|TRFE_HUMAN	1	-0.02231	-6.22756
20190704_SL_Transferrin_GP.17256.17256.3.0.dta	95	4319.66	2081.84	3	QQQHLFGSJVTDCSGNFC	0,Gln->pyro-Glu[AnyN-termQ];13,Carbamidomethyl[C];18,Carbamidomethyl[C];	2237.81	2237.78	7-4-1-0-0	9	NXT	34	0	0	4	0.1108	0.12838	3.03913	0.39016	T	b6+;b10+;b12+;y2+;	b6+;y2+;	sp|P02787|TRFE_HUMAN	R	LF	622	0	630	-0.01188	-5.70382	1.07e-32	sp|P02787|TRFE_HUMAN	1	-0.03135	-7.25916
20190704_SL_Transferrin_GP.17267.17267.3.1.dta	47	3901.55	1356.62	3	QQQHLFGSJVTD	0,Gln->pyro-Glu[AnyN-termQ];	2544.93	2544.91	N(NH(HNHNH(NON|a|keto|d&amino))(HN(F)(H)))(F)	9	NXT	22	0	0	4	0.13356	0.16091	4.56511	0.73457	T	b4+;b5+;b7+;b10+;	b4+;b5+;b7+;b10+;	sp|P02787|TRFE_HUMAN	R	CS	622	0	630	0.00079	0.581908	3.58e-17	sp|P02787|TRFE_HUMAN	1	-0.01983	-5.08389
20190704_SL_Transferrin_GP.17272.17272.3.0.dta	102	3868.54	1921.81	3	QQQHLFGSJVTDCSGNF	0,Gln->pyro-Glu[AnyN-termQ];13,Carbamidomethyl[C];	1946.72	1946.69	7-4-0-0-0	9	NXT	22	0	0	4	0.03759	0.04474	2.05294	0.09185	T	b2+;b3+;b10+;y2+;	b10+;	sp|P02787|TRFE_HUMAN	R	CL	622	0	630	-0.00531	-2.76161	3.94e-14	sp|P02787|TRFE_HUMAN	2	-0.03754	-9.70636
20190704_SL_Transferrin_GP.17274.17274.3.0.dta	40	3318.37	1404.67	3	SWPAVGJCSSALR	8,Carbamidomethyl[C];	1913.7	1913.68	5-4-1-0-0	7	NXS	10	9	0.34876	4	0.05662	0.18307	6.16892	1.12934	T	b12++;y1+;y11+;y11++;Y0+;Y0+;Y1+;Y1+;Y2+;Y3+;Y4+;Y4+;Y5+;	y1+;Y0+;Y1+;Y2+;Y3+;Y4+;Y5+;	sp|P02790|HEMO_HUMAN	R	WL	181	0	187	0.00049	0.348592	9.86e-16	sp|P02790|HEMO_HUMAN/tr|Q9BS19|Q9BS19_HUMAN	4	-0.02494	-7.51796
20190704_SL_Transferrin_GP.17299.17299.5.0.dta	139	5012.05	2498.1	5	QQQHLFGSJVTDCSGNFCLFR	0,Gln->pyro-Glu[AnyN-termQ];13,Carbamidomethyl[C];18,Carbamidomethyl[C];	2513.95	2513.9	6-4-1-0-3	9	NXT	60	1	0.0256	4	0.06433	0.10657	2.05687	0.2192	T	b4+;b6+;b10+;y1+;Y2++;	b4+;	sp|P02787|TRFE_HUMAN	R	SE	622	0	630	-0.0057	-2.28084	1.8e-79	sp|P02787|TRFE_HUMAN	2	-0.0497	-9.918
20190704_SL_Transferrin_GP.17321.17321.4.1.dta	139	5321.16	2498.1	4	QQQHLFGSJVTDCSGNFCLFR	0,Gln->pyro-Glu[AnyN-termQ];13,Carbamidomethyl[C];18,Carbamidomethyl[C];	2823.06	2823.01	9-6-0-0-1	9	NXT	70	0	0	4	0.0587	0.1128	2.05687	0.23202	T	b4+;b5+;b6+;y1+;	y1+;	sp|P02787|TRFE_HUMAN	R	SE	622	0	630	-0.0057	-2.28084	1.8e-79	sp|P02787|TRFE_HUMAN	2	-0.04907	-9.22334
20190704_SL_Transferrin_GP.17322.17322.4.1.dta	139	5321.16	2498.1	4	QQQHLFGSJVTDCSGNFCLFR	0,Gln->pyro-Glu[AnyN-termQ];13,Carbamidomethyl[C];18,Carbamidomethyl[C];	2823.06	2823.01	9-6-0-0-1	9	NXT	70	1	0.01444	4	0.05346	0.11638	2.05687	0.23937	T	b4+;b5+;b6+;y1+;Y2++;	y1+;	sp|P02787|TRFE_HUMAN	R	SE	622	0	630	-0.0057	-2.28084	1.8e-79	sp|P02787|TRFE_HUMAN	2	-0.04907	-9.22334
20190704_SL_Transferrin_GP.17323.17323.4.1.dta	139	5321.16	2498.1	4	QQQHLFGSJVTDCSGNFCLFR	0,Gln->pyro-Glu[AnyN-termQ];13,Carbamidomethyl[C];18,Carbamidomethyl[C];	2823.06	2823.01	9-6-0-0-1	9	NXT	70	0	0	5	0.07739	0.12277	2.05687	0.25253	T	b4+;b5+;b6+;b13+;y1+;	b4+;	sp|P02787|TRFE_HUMAN	R	SE	622	0	630	-0.0057	-2.28084	1.8e-79	sp|P02787|TRFE_HUMAN	2	-0.04907	-9.22334
20190704_SL_Transferrin_GP.17329.17329.4.0.dta	139	5012.05	2498.1	4	QQQHLFGSJVTDCSGNFCLFR	0,Gln->pyro-Glu[AnyN-termQ];13,Carbamidomethyl[C];18,Carbamidomethyl[C];	2513.95	2513.9	6-4-1-0-3	9	NXT	60	1	0.04085	9	0.09345	0.13626	3.03913	0.41412	T	b2+;b3+;b4+;b7+;b8+;b9+;b10+;b12+;y1+;Y2++;	b4+;Y2++;	sp|P02787|TRFE_HUMAN	R	SE	622	0	630	-0.0057	-2.28084	1.8e-79	sp|P02787|TRFE_HUMAN	2	-0.0496	-9.89804
20190704_SL_Transferrin_GP.17334.17334.3.0.dta	95	4012.57	2081.84	3	QQQHLFGSJVTDCSGNFC	0,Gln->pyro-Glu[AnyN-termQ];13,Carbamidomethyl[C];18,Carbamidomethyl[C];	1930.73	1930.69	6-4-0-0-1	9	NXT	46	0	0	8	0.34668	0.31129	4.543	1.41417	T	b4+;b5+;b6+;b7+;b9+;b10+;y1+;y2+;	b4+;b5+;y1+;y2+;	sp|P02787|TRFE_HUMAN	R	LF	622	0	630	-0.01188	-5.70382	1.07e-32	sp|P02787|TRFE_HUMAN	1	-0.03443	-8.58262
20190704_SL_Transferrin_GP.17345.17345.3.1.dta	47	3901.55	1356.62	3	QQQHLFGSJVTD	0,Gln->pyro-Glu[AnyN-termQ];	2544.93	2544.91	N(NH(HNHNH(NON|a|keto|d&amino))(HN(F)(H)))(F)	9	NXT	22	0	0	4	0.16453	0.18089	3.85904	0.69805	T	b4+;b5+;b6+;b9+;	b4+;b5+;b6+;	sp|P02787|TRFE_HUMAN	R	CS	622	0	630	0.00079	0.581908	3.58e-17	sp|P02787|TRFE_HUMAN	1	-0.01878	-4.8147
20190704_SL_Transferrin_GP.17359.17359.3.0.dta	43	4175.64	1603.68	3	QQQHLFGSJVTDCS	0,Gln->pyro-Glu[AnyN-termQ];13,Carbamidomethyl[C];	2571.96	2571.95	6-5-0-0-4	9	NXT	40	0	0	4	0.11901	0.18631	4.53585	0.84506	T	b4+;b5+;b6+;b9+;	b4+;b5+;b6+;b9+;	sp|P02787|TRFE_HUMAN	R	GN	622	0	630	-0.00436	-2.71709	1.99e-19	sp|P02787|TRFE_HUMAN	1	-0.0096	-2.2996
20190704_SL_Transferrin_GP.17361.17361.4.1.dta	139	5321.16	2498.1	4	QQQHLFGSJVTDCSGNFCLFR	0,Gln->pyro-Glu[AnyN-termQ];13,Carbamidomethyl[C];18,Carbamidomethyl[C];	2823.06	2823.01	9-6-0-0-1	9	NXT	68	2	0.03642	4	0.04998	0.12632	2.05687	0.25982	T	b4+;b5+;b6+;y1+;Y1++;Y3++;	Y3++;	sp|P02787|TRFE_HUMAN	R	SE	622	0	630	-0.0057	-2.28084	1.8e-79	sp|P02787|TRFE_HUMAN	2	-0.04954	-9.31168
20190704_SL_Transferrin_GP.17364.17364.4.0.dta	104	5028.04	2515.12	4	QQQHLFGSJVTDCSGNFCLFR	13,Carbamidomethyl[C];18,Carbamidomethyl[C];	2512.91	2512.88	6-4-2-0-1	9	NXT	100	1	0.05455	5	0.05835	0.05538	1.72722	0.09566	T	b3+;b4+;b5+;b6+;y1+;Y2++;	Y2++;	sp|P02787|TRFE_HUMAN	R	SE	622	0	630	-0.00514	-2.04284	4.51e-12	sp|P02787|TRFE_HUMAN	2	-0.03042	-6.05125
20190704_SL_Transferrin_GP.17380.17380.3.0.dta	102	4143.64	1921.81	3	QQQHLFGSJVTDCSGNF	0,Gln->pyro-Glu[AnyN-termQ];13,Carbamidomethyl[C];	2221.83	2221.79	6-4-1-0-1	9	NXT	72	1	0.04089	4	0.09794	0.14301	3.8331	0.54818	T	b1+;b5+;b6+;b7+;Y0+;	b5+;b6+;Y0+;	sp|P02787|TRFE_HUMAN	R	CL	622	0	630	-0.00531	-2.76161	3.94e-14	sp|P02787|TRFE_HUMAN	2	-0.03981	-9.60974
20190704_SL_Transferrin_GP.17409.17409.4.0.dta	139	5028.04	2498.1	4	QQQHLFGSJVTDCSGNFCLFR	0,Gln->pyro-Glu[AnyN-termQ];13,Carbamidomethyl[C];18,Carbamidomethyl[C];	2529.94	2529.9	N(NH(HNHNH(NON|a|keto|d))(HN(F)(H)))(F)	9	NXT	100	1	0.02695	4	0.09381	0.14666	3.03913	0.44572	T	b2+;b4+;b5+;b6+;Y2++;	b4+;Y2++;	sp|P02787|TRFE_HUMAN	R	SE	622	0	630	-0.0057	-2.28084	1.8e-79	sp|P02787|TRFE_HUMAN	2	-0.04412	-8.77647
20190704_SL_Transferrin_GP.17414.17414.3.0.dta	35	3885.56	1774.74	3	QQQHLFGSJVTDCSGN	0,Gln->pyro-Glu[AnyN-termQ];13,Carbamidomethyl[C];	2110.82	2110.79	3-8-0-0-0	9	NXT	34	0	0	5	0.13388	0.07444	2.90148	0.21599	T	b2+;b8+;b9+;b12+;y3++;	b12+;y3++;	sp|P02787|TRFE_HUMAN	R	FC	622	0	630	0.00072	0.405467	1.92e-18	sp|P02787|TRFE_HUMAN	2	-0.02207	-5.68145
20190704_SL_Transferrin_GP.17417.17417.3.0.dta	47	3723.47	1356.62	3	QQQHLFGSJVTD	0,Gln->pyro-Glu[AnyN-termQ];	2366.85	2366.83	6-4-2-0-0	9	NXT	26	0	0	4	0.13581	0.17866	3.85904	0.68947	T	b4+;b5+;b6+;b7+;	b4+;b5+;b6+;	sp|P02787|TRFE_HUMAN	R	CS	622	0	630	0.00079	0.581908	3.58e-17	sp|P02787|TRFE_HUMAN	1	-0.02813	-7.55677
20190704_SL_Transferrin_GP.17424.17424.4.0.dta	139	4703.93	2498.1	4	QQQHLFGSJVTDCSGNFCLFR	0,Gln->pyro-Glu[AnyN-termQ];13,Carbamidomethyl[C];18,Carbamidomethyl[C];	2205.83	2205.79	5-4-1-0-2	9	NXT	68	0	0	4	0.25468	0.22625	3.83944	0.86869	T	b4+;b5+;b6+;y1+;	b4+;b5+;b6+;	sp|P02787|TRFE_HUMAN	R	SE	622	0	630	-0.0057	-2.28084	1.8e-79	sp|P02787|TRFE_HUMAN	2	-0.04198	-8.92628
20190704_SL_Transferrin_GP.17427.17427.4.0.dta	139	4703.93	2498.1	4	QQQHLFGSJVTDCSGNFCLFR	0,Gln->pyro-Glu[AnyN-termQ];13,Carbamidomethyl[C];18,Carbamidomethyl[C];	2205.83	2205.79	5-4-1-0-2	9	NXT	68	0	0	5	0.28241	0.23615	4.543	1.07285	T	b4+;b5+;b6+;b13+;y1+;	b4+;b5+;b6+;y1+;	sp|P02787|TRFE_HUMAN	R	SE	622	0	630	-0.0057	-2.28084	1.8e-79	sp|P02787|TRFE_HUMAN	2	-0.04198	-8.92628
20190704_SL_Transferrin_GP.17428.17428.4.0.dta	139	4703.93	2498.1	4	QQQHLFGSJVTDCSGNFCLFR	0,Gln->pyro-Glu[AnyN-termQ];13,Carbamidomethyl[C];18,Carbamidomethyl[C];	2205.83	2205.79	5-4-1-0-2	9	NXT	68	0	0	5	0.22818	0.21572	3.83944	0.82826	T	b4+;b5+;b6+;y1+;y4+;	b4+;b5+;b6+;	sp|P02787|TRFE_HUMAN	R	SE	622	0	630	-0.0057	-2.28084	1.8e-79	sp|P02787|TRFE_HUMAN	2	-0.04198	-8.92628
20190704_SL_Transferrin_GP.17432.17432.3.5.dta	139	3755.53	2498.1	3	QQQHLFGSJVTDCSGNFCLFR	0,Gln->pyro-Glu[AnyN-termQ];13,Carbamidomethyl[C];18,Carbamidomethyl[C];	1257.43	1257.45	4-3-0-0-0	9	NXT	30	1	0.04212	7	0.10313	0.13733	3.03913	0.41735	T	b2+;b4+;b7+;b9+;b10+;b12+;y1+;Y2++;	b4+;Y2++;	sp|P02787|TRFE_HUMAN	R	SE	622	0	630	-0.0057	-2.28084	1.8e-79	sp|P02787|TRFE_HUMAN	2	0.02035	5.42016
20190704_SL_Transferrin_GP.17432.17432.4.0.dta	139	5012.05	2498.1	4	QQQHLFGSJVTDCSGNFCLFR	0,Gln->pyro-Glu[AnyN-termQ];13,Carbamidomethyl[C];18,Carbamidomethyl[C];	2513.95	2513.9	6-4-1-0-3	9	NXT	58	1	0.04212	7	0.10313	0.13733	3.03913	0.41735	T	b2+;b4+;b7+;b9+;b10+;b12+;y1+;Y2++;	b4+;Y2++;	sp|P02787|TRFE_HUMAN	R	SE	622	0	630	-0.0057	-2.28084	1.8e-79	sp|P02787|TRFE_HUMAN	2	-0.05004	-9.98584
20190704_SL_Transferrin_GP.17436.17436.4.0.dta	139	4703.93	2498.1	4	QQQHLFGSJVTDCSGNFCLFR	0,Gln->pyro-Glu[AnyN-termQ];13,Carbamidomethyl[C];18,Carbamidomethyl[C];	2205.83	2205.79	5-4-1-0-2	9	NXT	68	1	0.04832	5	0.29976	0.27098	4.543	1.23107	T	b4+;b5+;b6+;b7+;y1+;Y2++;	b4+;b5+;b6+;Y2++;	sp|P02787|TRFE_HUMAN	R	SE	622	0	630	-0.0057	-2.28084	1.8e-79	sp|P02787|TRFE_HUMAN	2	-0.04198	-8.92628
20190704_SL_Transferrin_GP.17442.17442.3.1.dta	95	4028.57	2081.84	3	QQQHLFGSJVTDCSGNFC	0,Gln->pyro-Glu[AnyN-termQ];13,Carbamidomethyl[C];18,Carbamidomethyl[C];	1946.72	1946.69	7-4-0-0-0	9	NXT	36	2	0.03825	7	0.18623	0.24198	3.83944	0.92908	T	b6+;b7+;b9+;b10+;b12+;y1+;y2+;Y0+;Y0+;	b6+;y1+;y2+;	sp|P02787|TRFE_HUMAN	R	LF	622	0	630	-0.01188	-5.70382	1.07e-32	sp|P02787|TRFE_HUMAN	1	-0.0354	-8.78937
20190704_SL_Transferrin_GP.17459.17459.3.0.dta	24	3885.56	1774.74	3	QQQHLFGSJVTDCSGN	0,Gln->pyro-Glu[AnyN-termQ];13,Carbamidomethyl[C];	2110.82	2110.79	3-8-0-0-0	9	NXT	34	0	0	7	0.10828	0.14774	2.05294	0.30331	T	b1+;b3+;b5+;b7+;b8+;b9+;b10+;	b5+;	sp|P02787|TRFE_HUMAN	R	FC	622	0	630	0.00072	0.405467	1.92e-18	sp|P02787|TRFE_HUMAN	2	-0.024	-6.17828
20190704_SL_Transferrin_GP.17466.17466.3.0.dta	102	3706.47	1921.81	3	QQQHLFGSJVTDCSGNF	0,Gln->pyro-Glu[AnyN-termQ];13,Carbamidomethyl[C];	1784.66	1784.63	6-4-0-0-0	9	NXT	28	0	0	4	0.09619	0.16871	3.03379	0.51183	T	b4+;b5+;b6+;b12+;	b5+;b6+;	sp|P02787|TRFE_HUMAN	R	CL	622	0	630	-0.00531	-2.76161	3.94e-14	sp|P02787|TRFE_HUMAN	2	-0.02327	-6.27988
20190704_SL_Transferrin_GP.17468.17468.3.4.dta	139	3755.53	2498.1	3	QQQHLFGSJVTDCSGNFCLFR	0,Gln->pyro-Glu[AnyN-termQ];13,Carbamidomethyl[C];18,Carbamidomethyl[C];	1257.43	1257.45	4-3-0-0-0	9	NXT	34	1	0.03191	10	0.08802	0.12989	3.03913	0.39476	T	b2+;b3+;b4+;b7+;b8+;b9+;b10+;b12+;b13+;y1+;Y2++;	b4+;Y2++;	sp|P02787|TRFE_HUMAN	R	SE	622	0	630	-0.0057	-2.28084	1.8e-79	sp|P02787|TRFE_HUMAN	2	0.01861	4.95672
20190704_SL_Transferrin_GP.17468.17468.4.3.dta	99	5011.04	2943.31	4	QQQHLFGSJVTDCSGNFCLFRSETK	0,Gln->pyro-Glu[AnyN-termQ];13,Carbamidomethyl[C];18,Carbamidomethyl[C];	2067.73	2067.71	9-3-0-0-0	9	NXT	40	0	0	9	0.07386	0.1084	1.91432	0.20751	T	b2+;b3+;b4+;b7+;b8+;b9+;b10+;b12+;b13+;	b4+;	sp|P02787|TRFE_HUMAN	R	DL	622	0	630	-0.00271	-0.920424	5.22e-48	sp|P02787|TRFE_HUMAN	2	-0.01426	-2.84628
20190704_SL_Transferrin_GP.17472.17472.3.3.dta	35	3705.45	1774.74	3	QQQHLFGSJVTDCSGN	0,Gln->pyro-Glu[AnyN-termQ];13,Carbamidomethyl[C];	1930.7	1930.69	6-4-0-0-1	9	NXT	32	0	0	4	0.10845	0.14261	1.9553	0.27884	T	b4+;b5+;b6+;y14++;	b5+;	sp|P02787|TRFE_HUMAN	R	FC	622	0	630	0.00072	0.405467	1.92e-18	sp|P02787|TRFE_HUMAN	2	-0.01212	-3.27174
20190704_SL_Transferrin_GP.17477.17477.3.4.dta	139	3755.53	2498.1	3	QQQHLFGSJVTDCSGNFCLFR	0,Gln->pyro-Glu[AnyN-termQ];13,Carbamidomethyl[C];18,Carbamidomethyl[C];	1257.43	1257.45	4-3-0-0-0	9	NXT	34	1	0.03099	8	0.08212	0.12559	3.03913	0.38167	T	b2+;b3+;b4+;b7+;b9+;b10+;b12+;y1+;Y2++;	b4+;Y2++;	sp|P02787|TRFE_HUMAN	R	SE	622	0	630	-0.0057	-2.28084	1.8e-79	sp|P02787|TRFE_HUMAN	2	0.01861	4.95672
20190704_SL_Transferrin_GP.17477.17477.4.3.dta	99	5011.04	2943.31	4	QQQHLFGSJVTDCSGNFCLFRSETK	0,Gln->pyro-Glu[AnyN-termQ];13,Carbamidomethyl[C];18,Carbamidomethyl[C];	2067.73	2067.71	9-3-0-0-0	9	NXT	40	0	0	7	0.06917	0.10233	1.91432	0.19588	T	b2+;b3+;b4+;b7+;b9+;b10+;b12+;	b4+;	sp|P02787|TRFE_HUMAN	R	DL	622	0	630	-0.00271	-0.920424	5.22e-48	sp|P02787|TRFE_HUMAN	2	-0.01426	-2.84628
20190704_SL_Transferrin_GP.17484.17484.3.1.dta	124	3867.53	2359.02	3	QQQHLFGSJVTDCSGNFCLF	13,Carbamidomethyl[C];18,Carbamidomethyl[C];	1508.51	1508.54	5-2-0-0-2	9	NXT	62	0	0	9	0.14482	0.07007	3.85241	0.26995	T	b3+;b4+;b5+;b6+;b7+;b8+;b9+;b10+;b12+;	b4+;b5+;b6+;	sp|P02787|TRFE_HUMAN	R	RS	622	0	630	0.0024	1.01694	4.43e-14	sp|P02787|TRFE_HUMAN	2	0.0266	6.87961
20190704_SL_Transferrin_GP.17490.17490.3.1.dta	102	3772.54	1921.81	3	QQQHLFGSJVTDCSGNF	0,Gln->pyro-Glu[AnyN-termQ];13,Carbamidomethyl[C];	1850.73	1850.69	3-6-0-0-1	9	NXT	40	0	0	4	0.06129	0.09561	2.05294	0.19628	T	b1+;b3+;b4+;b6+;	b4+;	sp|P02787|TRFE_HUMAN	R	CL	622	0	630	-0.00531	-2.76161	3.94e-14	sp|P02787|TRFE_HUMAN	2	-0.03645	-9.66441
20190704_SL_Transferrin_GP.17510.17510.3.0.dta	40	3771.52	1404.67	3	SWPAVGJCSSALR	8,Carbamidomethyl[C];	2366.85	2366.83	6-4-2-0-0	7	NXS	36	5	0.07922	4	0.03545	0.11662	2.93248	0.34199	T	y1+;y3+;y4+;y6+;Y0+;Y0+;Y1+;Y1+;Y3+;	y1+;Y1+;	sp|P02790|HEMO_HUMAN	R	WL	181	0	187	0.00049	0.348592	9.86e-16	sp|P02790|HEMO_HUMAN/tr|Q9BS19|Q9BS19_HUMAN	4	-0.02784	-7.38355
20190704_SL_Transferrin_GP.17526.17526.3.0.dta	95	4012.57	2081.84	3	QQQHLFGSJVTDCSGNFC	0,Gln->pyro-Glu[AnyN-termQ];13,Carbamidomethyl[C];18,Carbamidomethyl[C];	1930.73	1930.69	6-4-0-0-1	9	NXT	48	0	0	4	0.12918	0.10307	4.543	0.46824	T	b5+;b6+;b7+;y2+;	b5+;b6+;b7+;y2+;	sp|P02787|TRFE_HUMAN	R	LF	622	0	630	-0.01188	-5.70382	1.07e-32	sp|P02787|TRFE_HUMAN	1	-0.03759	-9.37032
20190704_SL_Transferrin_GP.17531.17531.3.1.dta	51	3878.53	1516.65	3	QQQHLFGSJVTDC	0,Gln->pyro-Glu[AnyN-termQ];13,Carbamidomethyl[C];	2361.88	2361.88	4-7-0-0-2	9	NXT	30	0	0	4	0.13442	0.13299	3.04454	0.40489	T	b1+;b4+;b5+;b6+;	b4+;b6+;	sp|P02787|TRFE_HUMAN	R	SG	622	0	630	-0.00112	-0.737992	2.15e-22	sp|P02787|TRFE_HUMAN	1	-0.00066	-0.170212
20190704_SL_Transferrin_GP.17532.17532.4.0.dta	139	5012.05	2498.1	4	QQQHLFGSJVTDCSGNFCLFR	0,Gln->pyro-Glu[AnyN-termQ];13,Carbamidomethyl[C];18,Carbamidomethyl[C];	2513.95	2513.9	6-4-1-0-3	9	NXT	54	1	0.02044	4	0.06422	0.10839	3.03913	0.3294	T	b2+;b4+;b6+;y1+;Y2++;	b4+;Y2++;	sp|P02787|TRFE_HUMAN	R	SE	622	0	630	-0.0057	-2.28084	1.8e-79	sp|P02787|TRFE_HUMAN	2	-0.04616	-9.21158
20190704_SL_Transferrin_GP.17533.17533.4.0.dta	54	3883.68	1604.85	4	KCGLVPVLAENYJK	2,Carbamidomethyl[C];	2278.83	2278.81	6-5-1-0-0	13	NXS	12	2	0.08393	4	0.1094	0.19517	4.53585	0.88525	T	b1+;b5+;b9+;y9+;Y0+;Y1+;	b5+;y9+;Y0+;Y1+;	sp|P02787|TRFE_HUMAN	G	SD	420	0	432	0.00193	1.20187	3.31e-29	sp|P02787|TRFE_HUMAN	2	-0.0244	-6.28429
20190704_SL_Transferrin_GP.17534.17534.3.4.dta	24	4031.57	1774.74	3	QQQHLFGSJVTDCSGN	0,Gln->pyro-Glu[AnyN-termQ];13,Carbamidomethyl[C];	2256.83	2256.85	3-8-0-0-1	9	NXT	18	0	0	4	0.14112	0.17412	3.03379	0.52824	T	b4+;b5+;b7+;b10+;	b4+;b5+;	sp|P02787|TRFE_HUMAN	R	FC	622	0	630	0.00072	0.405467	1.92e-18	sp|P02787|TRFE_HUMAN	2	0.02097	5.20277
20190704_SL_Transferrin_GP.17547.17547.3.0.dta	41	3755.52	1404.67	3	SWPAVGJCSSALR	8,Carbamidomethyl[C];	2350.86	2350.83	5-4-2-0-1	7	NXS	30	7	0.06345	9	0.04542	0.16047	2.06085	0.33071	T	b3+;b4+;y1+;y3+;y4+;y5+;y6+;y8+;y11+;Y0+;Y0+;Y1+;Y1+;Y2+;Y3+;Y4+;	Y1+;	sp|P02790|HEMO_HUMAN	R	WL	181	0	187	0.00049	0.348592	9.86e-16	sp|P02790|HEMO_HUMAN/tr|Q9BS19|Q9BS19_HUMAN	4	-0.02576	-6.86102
20190704_SL_Transferrin_GP.17549.17549.3.0.dta	41	3755.52	1404.67	3	SWPAVGJCSSALR	8,Carbamidomethyl[C];	2350.86	2350.83	5-4-2-0-1	7	NXS	30	7	0.07339	11	0.04988	0.20193	2.06085	0.41614	T	b3+;b4+;y1+;y3+;y4+;y5+;y6+;y8+;y9+;y10+;y11+;Y0+;Y1+;Y1+;Y2+;Y3+;Y4+;Y5+;	Y1+;	sp|P02790|HEMO_HUMAN	R	WL	181	0	187	0.00049	0.348592	9.86e-16	sp|P02790|HEMO_HUMAN/tr|Q9BS19|Q9BS19_HUMAN	4	-0.02576	-6.86102
20190704_SL_Transferrin_GP.17552.17552.4.0.dta	102	3868.54	1921.81	4	QQQHLFGSJVTDCSGNF	0,Gln->pyro-Glu[AnyN-termQ];13,Carbamidomethyl[C];	1946.73	1946.69	7-4-0-0-0	9	NXT	22	0	0	6	0.13665	0.17342	3.03379	0.52613	T	b6+;b7+;b9+;b10+;b11+;b12+;	b6+;b12+;	sp|P02787|TRFE_HUMAN	R	CL	622	0	630	-0.00531	-2.76161	3.94e-14	sp|P02787|TRFE_HUMAN	2	-0.03856	-9.97008
20190704_SL_Transferrin_GP.17554.17554.3.0.dta	41	3755.52	1404.67	3	SWPAVGJCSSALR	8,Carbamidomethyl[C];	2350.86	2350.83	5-4-2-0-1	7	NXS	30	8	0.08561	15	0.06266	0.21756	2.06085	0.44837	T	b3+;b4+;b5+;b12+;y1+;y2+;y3+;y4+;y5+;y6+;y8+;y9+;y10+;y11+;y12+;Y0+;Y1+;Y1+;Y2+;Y3+;Y4+;Y4+;Y5+;	Y1+;	sp|P02790|HEMO_HUMAN	R	WL	181	0	187	0.00049	0.348592	9.86e-16	sp|P02790|HEMO_HUMAN/tr|Q9BS19|Q9BS19_HUMAN	4	-0.02576	-6.86102
20190704_SL_Transferrin_GP.17556.17556.4.1.dta	139	5012.05	2498.1	4	QQQHLFGSJVTDCSGNFCLFR	0,Gln->pyro-Glu[AnyN-termQ];13,Carbamidomethyl[C];18,Carbamidomethyl[C];	2513.95	2513.9	6-4-1-0-3	9	NXT	62	0	0	4	0.0838	0.1331	2.05687	0.27376	T	b4+;b5+;b6+;y1+;	b5+;	sp|P02787|TRFE_HUMAN	R	SE	622	0	630	-0.0057	-2.28084	1.8e-79	sp|P02787|TRFE_HUMAN	2	-0.04476	-8.9322
20190704_SL_Transferrin_GP.17574.17574.4.1.dta	54	3900.7	1604.85	4	KCGLVPVLAENYJK	2,Carbamidomethyl[C];	2295.86	2295.82	7-5-0-0-1	13	NXS	22	5	0.16285	5	0.15168	0.26032	4.53585	1.18078	T	b1+;b5+;b7+;b8+;y9+;Y0+;Y0+;Y1+;Y1+;Y2++;	b5+;y9+;Y0+;Y1+;	sp|P02787|TRFE_HUMAN	G	SD	420	0	432	0.00193	1.20187	3.31e-29	sp|P02787|TRFE_HUMAN	2	-0.03268	-8.38007
20190704_SL_Transferrin_GP.17582.17582.3.2.dta	54	3883.68	1604.85	3	KCGLVPVLAENYJK	2,Carbamidomethyl[C];	2278.83	2278.81	6-5-1-0-0	13	NXS	14	4	0.03246	13	0.05629	0.16692	3.03379	0.5064	T	b1+;b6+;b7+;b9+;b10+;b12+;b13+;y4+;y7+;y9+;y10+;y12+;y13+;Y0+;Y0+;Y1+;Y1+;	y9+;Y0+;	sp|P02787|TRFE_HUMAN	G	SD	420	0	432	0.00193	1.20187	3.31e-29	sp|P02787|TRFE_HUMAN	2	-0.02103	-5.41635
20190704_SL_Transferrin_GP.17591.17591.3.1.dta	41	3626.48	1404.67	3	SWPAVGJCSSALR	8,Carbamidomethyl[C];	2221.81	2221.79	6-4-1-0-1	7	NXS	24	9	0.21838	12	0.05759	0.23115	3.04454	0.70375	T	b3+;b4+;b5+;b8+;y1+;y2+;y3+;y4+;y5+;y6+;y8+;y11+;Y0+;Y0+;Y1+;Y1+;Y2+;Y3+;Y4+;Y4+;Y5+;	Y1+;Y4+;	sp|P02790|HEMO_HUMAN	R	WL	181	0	187	0.00049	0.348592	9.86e-16	sp|P02790|HEMO_HUMAN/tr|Q9BS19|Q9BS19_HUMAN	4	-0.0238	-6.56462
20190704_SL_Transferrin_GP.17592.17592.3.1.dta	41	3626.48	1404.67	3	SWPAVGJCSSALR	8,Carbamidomethyl[C];	2221.81	2221.79	6-4-1-0-1	7	NXS	24	9	0.29255	11	0.05086	0.25108	3.84588	0.9656	T	b3+;b4+;b5+;y1+;y3+;y4+;y5+;y6+;y8+;y11+;y12+;Y0+;Y0+;Y1+;Y1+;Y2+;Y3+;Y4+;Y4+;Y5+;	Y1+;Y4+;Y5+;	sp|P02790|HEMO_HUMAN	R	WL	181	0	187	0.00049	0.348592	9.86e-16	sp|P02790|HEMO_HUMAN/tr|Q9BS19|Q9BS19_HUMAN	4	-0.0238	-6.56462
20190704_SL_Transferrin_GP.17607.17607.3.1.dta	41	3626.48	1404.67	3	SWPAVGJCSSALR	8,Carbamidomethyl[C];	2221.81	2221.79	6-4-1-0-1	7	NXS	24	10	0.34388	11	0.04412	0.28706	4.55026	1.30619	T	b3+;b4+;y1+;y2+;y3+;y5+;y6+;y8+;y9+;y11+;y12+;Y0+;Y0+;Y1+;Y1+;Y2+;Y3+;Y4+;Y4+;Y5+;Y5+;	Y1+;Y3+;Y4+;Y5+;	sp|P02790|HEMO_HUMAN	R	WL	181	0	187	0.00049	0.348592	9.86e-16	sp|P02790|HEMO_HUMAN/tr|Q9BS19|Q9BS19_HUMAN	4	-0.0238	-6.56462
20190704_SL_Transferrin_GP.17626.17626.4.1.dta	41	3609.47	1404.67	4	SWPAVGJCSSALR	8,Carbamidomethyl[C];	2204.8	2204.77	5-4-2-0-0	7	NXS	28	7	0.20137	4	0.0242	0.18844	2.06085	0.38834	T	y5+;y6+;y8+;y11+;Y0+;Y1+;Y1+;Y2+;Y3+;Y4+;Y5+;	Y1+;	sp|P02790|HEMO_HUMAN	R	WL	181	0	187	0.00049	0.348592	9.86e-16	sp|P02790|HEMO_HUMAN/tr|Q9BS19|Q9BS19_HUMAN	4	-0.02573	-7.13042
20190704_SL_Transferrin_GP.17637.17637.2.0.dta	40	2953.22	1404.67	2	SWPAVGJCSSALR	8,Carbamidomethyl[C];	1548.55	1548.54	4-3-1-0-0	7	NXS	12	6	0.18435	4	0.04673	0.16373	2.93248	0.48014	T	y1+;y4+;y5+;y11++;Y0+;Y0+;Y1+;Y2+;Y4+;Y5+;	Y1+;Y4+;	sp|P02790|HEMO_HUMAN	R	WL	181	0	187	0.00049	0.348592	9.86e-16	sp|P02790|HEMO_HUMAN/tr|Q9BS19|Q9BS19_HUMAN	4	-0.00667	-2.25932
20190704_SL_Transferrin_GP.17648.17648.2.0.dta	40	2953.22	1404.67	2	SWPAVGJCSSALR	8,Carbamidomethyl[C];	1548.55	1548.54	4-3-1-0-0	7	NXS	12	7	0.26889	5	0.04236	0.19021	3.71276	0.70622	T	y1+;y3+;y5+;y6+;y12+;Y0+;Y0+;Y1+;Y1+;Y2+;Y4+;Y5+;	Y1+;Y4+;Y5+;	sp|P02790|HEMO_HUMAN	R	WL	181	0	187	0.00049	0.348592	9.86e-16	sp|P02790|HEMO_HUMAN/tr|Q9BS19|Q9BS19_HUMAN	4	-0.00667	-2.25932
20190704_SL_Transferrin_GP.17652.17652.3.0.dta	102	3852.54	1921.81	3	QQQHLFGSJVTDCSGNF	0,Gln->pyro-Glu[AnyN-termQ];13,Carbamidomethyl[C];	1930.73	1930.69	6-4-0-0-1	9	NXT	24	3	0.04957	8	0.15928	0.23019	3.8331	0.88234	T	b1+;b5+;b6+;b9+;b10+;b11+;y4+;y7+;Y0+;Y0+;Y1+;	b5+;b6+;Y0+;	sp|P02787|TRFE_HUMAN	R	CL	622	0	630	-0.00531	-2.76161	3.94e-14	sp|P02787|TRFE_HUMAN	2	-0.03289	-8.53939
20190704_SL_Transferrin_GP.17659.17659.2.0.dta	41	2953.22	1404.67	2	SWPAVGJCSSALR	8,Carbamidomethyl[C];	1548.55	1548.54	4-3-1-0-0	7	NXS	12	7	0.34019	4	0.04456	0.20085	4.55026	0.91392	T	b3+;y1+;y5+;y11+;Y0+;Y0+;Y1+;Y1+;Y3+;Y4+;Y5+;	Y0+;Y1+;Y4+;Y5+;	sp|P02790|HEMO_HUMAN	R	WL	181	0	187	0.00049	0.348592	9.86e-16	sp|P02790|HEMO_HUMAN/tr|Q9BS19|Q9BS19_HUMAN	4	-0.00901	-3.05194
20190704_SL_Transferrin_GP.17660.17660.2.2.dta	40	3620.46	1404.67	2	SWPAVGJCSSALR	8,Carbamidomethyl[C];	2215.79	2215.82	4-7-0-0-1	7	NXS	44	6	0.30842	5	0.07709	0.2297	5.02793	1.15494	T	b4+;y1+;y4+;y5+;y6+;Y0+;Y0+;Y1+;Y2+;Y4+;Y5+;	y1+;y4+;Y0+;Y1+;Y2+;	sp|P02790|HEMO_HUMAN	R	WL	181	0	187	0.00049	0.348592	9.86e-16	sp|P02790|HEMO_HUMAN/tr|Q9BS19|Q9BS19_HUMAN	4	0.0319	8.81356
20190704_SL_Transferrin_GP.17663.17663.3.0.dta	41	3609.47	1404.67	3	SWPAVGJCSSALR	8,Carbamidomethyl[C];	2204.8	2204.77	5-4-2-0-0	7	NXS	28	8	0.33331	10	0.04776	0.2494	5.19226	1.29495	T	b3+;b4+;y1+;y2+;y3+;y4+;y5+;y6+;y9+;y11+;Y0+;Y0+;Y1+;Y1+;Y2+;Y2+;Y3+;Y4+;	Y0+;Y1+;Y2+;Y3+;Y4+;	sp|P02790|HEMO_HUMAN	R	WL	181	0	187	0.00049	0.348592	9.86e-16	sp|P02790|HEMO_HUMAN/tr|Q9BS19|Q9BS19_HUMAN	4	-0.02936	-8.13636
20190704_SL_Transferrin_GP.17674.17674.3.0.dta	47	4302.68	1356.62	3	QQQHLFGSJVTD	0,Gln->pyro-Glu[AnyN-termQ];	2946.06	2946.09	6-9-0-0-1	9	NXT	48	0	0	4	0.16435	0.18404	3.85904	0.71023	T	b4+;b5+;b6+;b9+;	b4+;b5+;b6+;	sp|P02787|TRFE_HUMAN	R	CS	622	0	630	0.00079	0.581908	3.58e-17	sp|P02787|TRFE_HUMAN	1	0.0252	5.85822
20190704_SL_Transferrin_GP.17676.17676.3.0.dta	41	3626.48	1404.67	3	SWPAVGJCSSALR	8,Carbamidomethyl[C];	2221.81	2221.79	6-4-1-0-1	7	NXS	24	12	0.23918	12	0.05274	0.26144	3.84588	1.00545	T	b3+;b4+;b5+;y1+;y3+;y4+;y5+;y6+;y8+;y9+;y11+;y12+;Y0+;Y0+;Y1+;Y1+;Y2+;Y3+;Y3+;Y4+;Y4+;Y5+;Y5+;Y1++;	Y1+;Y4+;Y5+;	sp|P02790|HEMO_HUMAN	R	WL	181	0	187	0.00049	0.348592	9.86e-16	sp|P02790|HEMO_HUMAN/tr|Q9BS19|Q9BS19_HUMAN	4	-0.02458	-6.77976
20190704_SL_Transferrin_GP.17680.17680.3.1.dta	54	3664.59	1604.85	3	KCGLVPVLAENYJK	2,Carbamidomethyl[C];	2059.75	2059.73	5-4-1-0-1	13	NXS	10	2	0.04283	4	0.03687	0.1205	3.03379	0.36557	T	b2+;b4+;b5+;y9+;Y0+;Y1+;	Y0+;Y1+;	sp|P02787|TRFE_HUMAN	G	SD	420	0	432	0.00193	1.20187	3.31e-29	sp|P02787|TRFE_HUMAN	2	-0.01281	-3.49656
20190704_SL_Transferrin_GP.17682.17682.3.0.dta	54	3680.59	1604.85	3	KCGLVPVLAENYJK	2,Carbamidomethyl[C];	2075.75	2075.73	6-4-1-0-0	13	NXS	16	3	0.11443	5	0.14001	0.23463	4.53585	1.06425	T	b1+;b5+;b7+;b9+;y9+;Y0+;Y0+;Y1+;	b5+;y9+;Y0+;Y1+;	sp|P02787|TRFE_HUMAN	G	SD	420	0	432	0.00193	1.20187	3.31e-29	sp|P02787|TRFE_HUMAN	2	-0.01571	-4.26949
20190704_SL_Transferrin_GP.17684.17684.3.1.dta	54	3664.59	1604.85	3	KCGLVPVLAENYJK	2,Carbamidomethyl[C];	2059.75	2059.73	5-4-1-0-1	13	NXS	10	2	0.02708	5	0.07562	0.16458	3.03379	0.49929	T	b1+;b5+;b9+;y4+;y9+;Y0+;Y0+;	b5+;y9+;	sp|P02787|TRFE_HUMAN	G	SD	420	0	432	0.00193	1.20187	3.31e-29	sp|P02787|TRFE_HUMAN	2	-0.01281	-3.49656
20190704_SL_Transferrin_GP.17694.17694.3.0.dta	102	4159.63	1921.81	3	QQQHLFGSJVTDCSGNF	0,Gln->pyro-Glu[AnyN-termQ];13,Carbamidomethyl[C];	2237.82	2237.78	7-4-1-0-0	9	NXT	72	1	0.01067	4	0.13111	0.18203	3.03379	0.55224	T	b1+;b4+;b5+;b6+;Y0+;	b4+;b5+;	sp|P02787|TRFE_HUMAN	R	CL	622	0	630	-0.00531	-2.76161	3.94e-14	sp|P02787|TRFE_HUMAN	2	-0.03772	-9.07022
20190704_SL_Transferrin_GP.17697.17697.3.1.dta	54	3664.59	1604.85	3	KCGLVPVLAENYJK	2,Carbamidomethyl[C];	2059.75	2059.73	5-4-1-0-1	13	NXS	10	5	0.07014	7	0.07509	0.15998	3.03379	0.48534	T	b4+;b5+;b8+;b9+;b10+;b12+;y9+;Y0+;Y0+;Y1+;Y0++;Y1++;	y9+;Y0+;	sp|P02787|TRFE_HUMAN	G	SD	420	0	432	0.00193	1.20187	3.31e-29	sp|P02787|TRFE_HUMAN	2	-0.01391	-3.79681
20190704_SL_Transferrin_GP.17698.17698.3.0.dta	54	3518.55	1604.85	3	KCGLVPVLAENYJK	2,Carbamidomethyl[C];	1913.71	1913.68	5-4-1-0-0	13	NXS	12	3	0.10589	16	0.22244	0.31952	4.53585	1.44932	T	b1+;b2+;b4+;b5+;b6+;b7+;b8+;b9+;b10+;b11+;b12+;y6+;y7+;y9+;y10+;y12+;Y0+;Y0+;Y1+;	b5+;y9+;Y0+;Y1+;	sp|P02787|TRFE_HUMAN	G	SD	420	0	432	0.00193	1.20187	3.31e-29	sp|P02787|TRFE_HUMAN	2	-0.03159	-8.98061
20190704_SL_Transferrin_GP.17706.17706.3.0.dta	54	3883.68	1604.85	3	KCGLVPVLAENYJK	2,Carbamidomethyl[C];	2278.83	2278.81	6-5-1-0-0	13	NXS	12	6	0.13507	11	0.15238	0.25571	4.53585	1.15985	T	b1+;b4+;b5+;b6+;b7+;b8+;b9+;b10+;b11+;b12+;y9+;Y0+;Y0+;Y1+;Y0++;Y1++;Y2++;	b5+;y9+;Y0+;Y1+;	sp|P02787|TRFE_HUMAN	G	SD	420	0	432	0.00193	1.20187	3.31e-29	sp|P02787|TRFE_HUMAN	2	-0.02326	-5.99069
20190704_SL_Transferrin_GP.17707.17707.3.1.dta	54	3664.59	1604.85	3	KCGLVPVLAENYJK	2,Carbamidomethyl[C];	2059.75	2059.73	5-4-1-0-1	13	NXS	10	3	0.07392	8	0.08085	0.17325	4.53585	0.78582	T	b4+;b5+;b8+;b9+;b12+;y4+;y9+;y10+;Y0+;Y0+;Y1+;	b5+;y9+;Y0+;Y1+;	sp|P02787|TRFE_HUMAN	G	SD	420	0	432	0.00193	1.20187	3.31e-29	sp|P02787|TRFE_HUMAN	2	-0.01391	-3.79681
20190704_SL_Transferrin_GP.17711.17711.3.1.dta	41	4349.75	1404.67	3	SWPAVGJCSSALR	8,Carbamidomethyl[C];	2945.09	2945.09	4-7-1-0-4	7	NXS	58	6	0.14216	4	0.03717	0.15287	2.06085	0.31505	T	y1+;y4+;y6+;y8+;Y0+;Y0+;Y1+;Y3+;Y4+;Y5+;	Y1+;	sp|P02790|HEMO_HUMAN	R	WL	181	0	187	0.00049	0.348592	9.86e-16	sp|P02790|HEMO_HUMAN/tr|Q9BS19|Q9BS19_HUMAN	4	0.0086	1.97759
20190704_SL_Transferrin_GP.17721.17721.3.1.dta	54	3664.6	1604.85	3	KCGLVPVLAENYJK	2,Carbamidomethyl[C];	2059.75	2059.73	5-4-1-0-1	13	NXS	10	5	0.10029	19	0.15747	0.31047	4.53585	1.40825	T	b1+;b2+;b4+;b5+;b6+;b7+;b8+;b9+;b10+;b11+;b12+;y2+;y4+;y6+;y7+;y9+;y10+;y12+;y13+;Y0+;Y0+;Y1+;Y1+;Y0++;	b5+;y9+;Y0+;Y1+;	sp|P02787|TRFE_HUMAN	G	SD	420	0	432	0.00193	1.20187	3.31e-29	sp|P02787|TRFE_HUMAN	2	-0.01443	-3.93875
20190704_SL_Transferrin_GP.17722.17722.3.0.dta	54	3664.6	1604.85	3	KCGLVPVLAENYJK	2,Carbamidomethyl[C];	2059.75	2059.73	5-4-1-0-1	13	NXS	10	4	0.07719	17	0.14234	0.27029	4.53585	1.226	T	b1+;b2+;b4+;b5+;b6+;b7+;b8+;b9+;b10+;b12+;b13+;y3+;y6+;y7+;y9+;y10+;y12+;Y0+;Y0+;Y1+;Y0++;	b5+;y9+;Y0+;Y1+;	sp|P02787|TRFE_HUMAN	G	SD	420	0	432	0.00193	1.20187	3.31e-29	sp|P02787|TRFE_HUMAN	2	-0.01443	-3.93875
20190704_SL_Transferrin_GP.17736.17736.3.0.dta	40	3609.47	1404.67	3	SWPAVGJCSSALR	8,Carbamidomethyl[C];	2204.8	2204.77	5-4-2-0-0	7	NXS	28	8	0.23713	8	0.04601	0.20477	2.93248	0.60048	T	y1+;y3+;y4+;y5+;y6+;y11+;y12+;y11++;Y0+;Y0+;Y1+;Y1+;Y2+;Y3+;Y4+;Y5+;	Y1+;Y4+;	sp|P02790|HEMO_HUMAN	R	WL	181	0	187	0.00049	0.348592	9.86e-16	sp|P02790|HEMO_HUMAN/tr|Q9BS19|Q9BS19_HUMAN	4	-0.02928	-8.11419
20190704_SL_Transferrin_GP.17737.17737.3.0.dta	54	3883.69	1604.85	3	KCGLVPVLAENYJK	2,Carbamidomethyl[C];	2278.84	2278.81	6-5-1-0-0	13	NXS	12	5	0.09173	9	0.10103	0.19311	4.53585	0.87593	T	b4+;b5+;b7+;b8+;b9+;b10+;b12+;y5+;y9+;Y0+;Y0+;Y1+;Y1+;Y0++;	b5+;y9+;Y0+;Y1+;	sp|P02787|TRFE_HUMAN	G	SD	420	0	432	0.00193	1.20187	3.31e-29	sp|P02787|TRFE_HUMAN	2	-0.03009	-7.74975
20190704_SL_Transferrin_GP.17738.17738.3.0.dta	40	3609.47	1404.67	3	SWPAVGJCSSALR	8,Carbamidomethyl[C];	2204.8	2204.77	5-4-2-0-0	7	NXS	28	8	0.34729	10	0.05916	0.2456	5.02793	1.23486	T	b3+;b4+;y1+;y3+;y4+;y5+;y6+;y11+;y12+;y11++;Y0+;Y0+;Y1+;Y1+;Y2+;Y3+;Y4+;Y5+;	Y1+;Y2+;Y3+;Y4+;Y5+;	sp|P02790|HEMO_HUMAN	R	WL	181	0	187	0.00049	0.348592	9.86e-16	sp|P02790|HEMO_HUMAN/tr|Q9BS19|Q9BS19_HUMAN	4	-0.02928	-8.11419
20190704_SL_Transferrin_GP.17739.17739.3.0.dta	135	3765.65	1476.75	3	CGLVPVLAENYJK	1,Carbamidomethyl[C];	2288.9	2288.87	3-6-0-0-4	12	NXS	16	1	0.00282	6	0.08725	0.15302	3.04454	0.46588	T	b3+;b4+;y5+;y6+;y7+;y9+;Y0+;	b3+;y9+;	sp|P02787|TRFE_HUMAN	K	SD	421	0	432	-0.0016	-1.08274	4.45e-17	sp|P02787|TRFE_HUMAN	3	-0.03487	-9.26241
20190704_SL_Transferrin_GP.17740.17740.3.0.dta	94	3765.65	1476.75	3	CGLVPVLAENYJK	1,Carbamidomethyl[C];	2288.9	2288.87	3-6-0-0-4	12	NXS	16	0	0	8	0.09251	0.16937	2.93248	0.49669	T	b3+;b4+;y2+;y4+;y6+;y7+;y9+;y10+;	b3+;y9+;	sp|P02787|TRFE_HUMAN	K	SD	421	0	432	-0.0016	-1.08274	4.45e-17	sp|P02787|TRFE_HUMAN	3	-0.03487	-9.26241
20190704_SL_Transferrin_GP.17741.17741.3.0.dta	94	3765.65	1476.75	3	CGLVPVLAENYJK	1,Carbamidomethyl[C];	2288.9	2288.87	3-6-0-0-4	12	NXS	16	1	0.0049	5	0.07483	0.14344	1.9782	0.28374	T	b2+;b3+;b4+;y6+;y9+;Y0+;	y9+;	sp|P02787|TRFE_HUMAN	K	SD	421	0	432	-0.0016	-1.08274	4.45e-17	sp|P02787|TRFE_HUMAN	3	-0.03487	-9.26241
20190704_SL_Transferrin_GP.17746.17746.4.0.dta	54	3518.55	1604.85	4	KCGLVPVLAENYJK	2,Carbamidomethyl[C];	1913.7	1913.68	5-4-1-0-0	13	NXS	12	3	0.08849	5	0.16099	0.23536	5.17648	1.21834	T	b1+;b5+;b7+;b8+;y9+;Y0+;Y1+;Y0++;	b1+;b5+;y9+;Y0+;Y1+;	sp|P02787|TRFE_HUMAN	G	SD	420	0	432	0.00193	1.20187	3.31e-29	sp|P02787|TRFE_HUMAN	2	-0.02372	-6.7433
20190704_SL_Transferrin_GP.17750.17750.3.0.dta	41	3609.47	1404.67	3	SWPAVGJCSSALR	8,Carbamidomethyl[C];	2204.8	2204.77	5-4-2-0-0	7	NXS	28	8	0.394	8	0.04126	0.27527	5.19226	1.42929	T	b4+;y1+;y3+;y4+;y5+;y6+;y8+;y11+;Y0+;Y1+;Y1+;Y2+;Y3+;Y4+;Y4+;Y5+;	Y1+;Y2+;Y3+;Y4+;Y5+;	sp|P02790|HEMO_HUMAN	R	WL	181	0	187	0.00049	0.348592	9.86e-16	sp|P02790|HEMO_HUMAN/tr|Q9BS19|Q9BS19_HUMAN	4	-0.02928	-8.11419
20190704_SL_Transferrin_GP.17757.17757.3.0.dta	41	3755.52	1404.67	3	SWPAVGJCSSALR	8,Carbamidomethyl[C];	2350.85	2350.83	5-4-2-0-1	7	NXS	26	8	0.20741	8	0.0485	0.21794	3.04454	0.66352	T	b4+;y1+;y3+;y4+;y5+;y6+;y8+;y11+;Y0+;Y0+;Y1+;Y1+;Y2+;Y3+;Y4+;Y5+;	Y1+;Y4+;	sp|P02790|HEMO_HUMAN	R	WL	181	0	187	0.00049	0.348592	9.86e-16	sp|P02790|HEMO_HUMAN/tr|Q9BS19|Q9BS19_HUMAN	4	-0.0221	-5.88621
20190704_SL_Transferrin_GP.17758.17758.3.0.dta	43	4101.63	1603.68	3	QQQHLFGSJVTDCS	0,Gln->pyro-Glu[AnyN-termQ];13,Carbamidomethyl[C];	2497.95	2497.91	5-4-1-0-4	9	NXT	46	0	0	5	0.08464	0.10879	2.05294	0.22333	T	b1+;b6+;b9+;b10+;b12+;	b6+;	sp|P02787|TRFE_HUMAN	R	GN	622	0	630	-0.00436	-2.71709	1.99e-19	sp|P02787|TRFE_HUMAN	1	-0.03657	-8.91809
20190704_SL_Transferrin_GP.17760.17760.3.0.dta	54	3883.69	1604.85	3	KCGLVPVLAENYJK	2,Carbamidomethyl[C];	2278.84	2278.81	6-5-1-0-0	13	NXS	12	5	0.06388	10	0.09026	0.20647	4.53585	0.9365	T	b1+;b5+;b7+;b8+;b9+;b10+;b12+;y4+;y9+;y10+;Y0+;Y0+;Y1+;Y1+;Y1++;	b5+;y9+;Y0+;Y1+;	sp|P02787|TRFE_HUMAN	G	SD	420	0	432	0.00193	1.20187	3.31e-29	sp|P02787|TRFE_HUMAN	2	-0.03496	-9.004
20190704_SL_Transferrin_GP.17762.17762.3.0.dta	54	3883.69	1604.85	3	KCGLVPVLAENYJK	2,Carbamidomethyl[C];	2278.84	2278.81	6-5-1-0-0	13	NXS	12	4	0.07981	12	0.12099	0.23926	4.53585	1.08524	T	b1+;b4+;b5+;b7+;b8+;b9+;b10+;b12+;y4+;y7+;y9+;y12+;Y0+;Y0+;Y1+;Y1+;	b5+;y9+;Y0+;Y1+;	sp|P02787|TRFE_HUMAN	G	SD	420	0	432	0.00193	1.20187	3.31e-29	sp|P02787|TRFE_HUMAN	2	-0.03496	-9.004
20190704_SL_Transferrin_GP.17771.17771.3.1.dta	41	3771.49	1404.67	3	SWPAVGJCSSALR	8,Carbamidomethyl[C];	2366.82	2366.83	6-4-2-0-0	7	NXS	16	6	0.11849	6	0.0288	0.13323	2.06085	0.27457	T	b4+;y1+;y5+;y6+;y11+;y12+;Y0+;Y0+;Y1+;Y3+;Y4+;Y5+;	Y4+;	sp|P02790|HEMO_HUMAN	R	WL	181	0	187	0.00049	0.348592	9.86e-16	sp|P02790|HEMO_HUMAN/tr|Q9BS19|Q9BS19_HUMAN	4	0.00288	0.763828
20190704_SL_Transferrin_GP.17772.17772.3.1.dta	54	3535.55	1604.85	3	KCGLVPVLAENYJK	2,Carbamidomethyl[C];	1930.7	1930.69	6-4-0-0-1	13	NXS	12	4	0.13749	7	0.17399	0.26826	4.53585	1.21681	T	b1+;b5+;b7+;b9+;b10+;y9+;y13+;Y0+;Y0+;Y1+;Y0++;	b5+;y9+;Y0+;Y1+;	sp|P02787|TRFE_HUMAN	G	SD	420	0	432	0.00193	1.20187	3.31e-29	sp|P02787|TRFE_HUMAN	2	-0.01262	-3.57046
20190704_SL_Transferrin_GP.17774.17774.3.0.dta	54	3883.69	1604.85	3	KCGLVPVLAENYJK	2,Carbamidomethyl[C];	2278.84	2278.81	6-5-1-0-0	13	NXS	12	5	0.12325	7	0.10706	0.23077	4.53585	1.04675	T	b1+;b5+;b7+;b9+;b10+;y6+;y9+;Y0+;Y0+;Y1+;Y0++;Y1++;	b5+;y9+;Y0+;Y1+;	sp|P02787|TRFE_HUMAN	G	SD	420	0	432	0.00193	1.20187	3.31e-29	sp|P02787|TRFE_HUMAN	2	-0.03496	-9.004
20190704_SL_Transferrin_GP.17778.17778.3.0.dta	41	3771.5	1404.67	3	SWPAVGJCSSALR	8,Carbamidomethyl[C];	2366.84	2366.83	6-4-2-0-0	7	NXS	30	8	0.23883	7	0.03717	0.1883	3.84588	0.72418	T	b1+;b3+;b4+;y1+;y5+;y6+;y11+;Y0+;Y0+;Y1+;Y1+;Y2+;Y3+;Y4+;Y5+;	Y1+;Y4+;Y5+;	sp|P02790|HEMO_HUMAN	R	WL	181	0	187	0.00049	0.348592	9.86e-16	sp|P02790|HEMO_HUMAN/tr|Q9BS19|Q9BS19_HUMAN	4	-0.01141	-3.02612
20190704_SL_Transferrin_GP.17779.17779.3.0.dta	84	3695.52	1563.78	3	CGLVPVLAENYJKS	1,Carbamidomethyl[C];	2131.74	2131.76	4-3-2-0-2	12	NXS	22	0	0	6	0.27996	0.27103	4.53585	1.22934	T	b2+;b3+;b4+;b5+;b6+;b13+;	b2+;b3+;b4+;b5+;	sp|P02787|TRFE_HUMAN	K	DN	421	0	432	-0.00258	-1.64881	1.66e-14	sp|P02787|TRFE_HUMAN	1	0.01628	4.40655
20190704_SL_Transferrin_GP.17784.17784.3.0.dta	47	3578.43	1356.62	3	QQQHLFGSJVTD	0,Gln->pyro-Glu[AnyN-termQ];	2221.81	2221.79	6-4-1-0-1	9	NXT	10	2	0.03688	4	0.10205	0.13625	3.85904	0.52581	T	b5+;b6+;b9+;b10+;Y0+;Y1+;	b5+;b6+;Y0+;	sp|P02787|TRFE_HUMAN	R	CS	622	0	630	0.00079	0.581908	3.58e-17	sp|P02787|TRFE_HUMAN	1	-0.02496	-6.97704
20190704_SL_Transferrin_GP.17795.17795.4.2.dta	54	3535.57	1604.85	4	KCGLVPVLAENYJK	2,Carbamidomethyl[C];	1930.72	1930.69	6-4-0-0-1	13	NXS	12	4	0.09521	10	0.21165	0.2953	5.17648	1.52861	T	b1+;b2+;b5+;b7+;b8+;b9+;b10+;y2+;y9+;y12+;Y0+;Y1+;Y0++;Y1++;	b1+;b5+;y9+;Y0+;Y1+;	sp|P02787|TRFE_HUMAN	G	SD	420	0	432	0.00193	1.20187	3.31e-29	sp|P02787|TRFE_HUMAN	2	-0.03158	-8.93455
20190704_SL_Transferrin_GP.17797.17797.3.0.dta	56	3534.55	1661.87	3	GKCGLVPVLAENYJK	3,Carbamidomethyl[C];	1872.68	1872.65	6-3-1-0-0	14	NXS	10	0	0	4	0.07338	0.06928	1.96367	0.13604	T	y4+;y7+;y9+;y14++;	y9+;	sp|P02787|TRFE_HUMAN	A	SD	419	0.01	432	-0.00068	-0.408936	2.5e-26	sp|P02787|TRFE_HUMAN	2	-0.03016	-8.53528
20190704_SL_Transferrin_GP.17806.17806.3.0.dta	41	3609.47	1404.67	3	SWPAVGJCSSALR	8,Carbamidomethyl[C];	2204.8	2204.77	5-4-2-0-0	7	NXS	28	9	0.12232	12	0.04984	0.22547	2.06085	0.46467	T	b3+;b4+;b5+;y1+;y3+;y4+;y5+;y6+;y8+;y9+;y10+;y11+;Y0+;Y0+;Y1+;Y1+;Y2+;Y2+;Y4+;Y4+;Y5+;	Y1+;	sp|P02790|HEMO_HUMAN	R	WL	181	0	187	0.00049	0.348592	9.86e-16	sp|P02790|HEMO_HUMAN/tr|Q9BS19|Q9BS19_HUMAN	4	-0.02821	-7.81767
20190704_SL_Transferrin_GP.17815.17815.3.0.dta	43	3315.33	1603.68	3	QQQHLFGSJVTDCS	0,Gln->pyro-Glu[AnyN-termQ];13,Carbamidomethyl[C];	1711.65	1711.62	5-3-0-0-2	9	NXT	10	0	0	4	0.26785	0.26099	3.03379	0.79179	T	b4+;b5+;b6+;b9+;	b4+;b5+;	sp|P02787|TRFE_HUMAN	R	GN	622	0	630	-0.00436	-2.71709	1.99e-19	sp|P02787|TRFE_HUMAN	1	-0.03211	-9.68816
20190704_SL_Transferrin_GP.17820.17820.3.1.dta	124	3867.54	2359.02	3	QQQHLFGSJVTDCSGNFCLF	13,Carbamidomethyl[C];18,Carbamidomethyl[C];	1508.51	1508.54	5-2-0-0-2	9	NXT	62	0	0	9	0.12602	0.06182	3.85241	0.23814	T	b3+;b4+;b5+;b6+;b7+;b8+;b9+;b10+;b12+;	b4+;b5+;b6+;	sp|P02787|TRFE_HUMAN	R	RS	622	0	630	0.0024	1.01694	4.43e-14	sp|P02787|TRFE_HUMAN	2	0.02568	6.64166
20190704_SL_Transferrin_GP.17822.17822.3.2.dta	102	4235.7	1921.81	3	QQQHLFGSJVTDCSGNF	0,Gln->pyro-Glu[AnyN-termQ];13,Carbamidomethyl[C];	2313.89	2313.87	3-9-0-0-0	9	NXT	54	2	0.0738	5	0.07247	0.15051	3.03379	0.45663	T	b6+;b7+;b8+;b9+;b12+;Y0+;Y1+;	b7+;Y1+;	sp|P02787|TRFE_HUMAN	R	CL	622	0	630	-0.00531	-2.76161	3.94e-14	sp|P02787|TRFE_HUMAN	2	-0.01744	-4.11835
20190704_SL_Transferrin_GP.17823.17823.3.0.dta	4	3345.34	1041.47	3	QQQHLFGSJ	0,Gln->pyro-Glu[AnyN-termQ];	2303.87	2303.84	4-6-1-0-1	9	NXT	10	1	0.03523	5	0.25997	0.22309	4.61262	1.02903	T	b3+;b4+;b5+;b6+;b7+;Y0+;	b4+;b5+;b6+;Y0+;	sp|P02787|TRFE_HUMAN	R	VT	622	0	630	0.00038	0.364523	2.74e-12	sp|P02787|TRFE_HUMAN	1	-0.02528	-7.559
20190704_SL_Transferrin_GP.17824.17824.3.0.dta	41	3609.47	1404.67	3	SWPAVGJCSSALR	8,Carbamidomethyl[C];	2204.8	2204.77	5-4-2-0-0	7	NXS	28	8	0.18672	10	0.05232	0.23703	3.04454	0.72166	T	b3+;b4+;y1+;y3+;y4+;y5+;y6+;y8+;y9+;y11+;Y0+;Y0+;Y1+;Y1+;Y2+;Y2+;Y3+;Y4+;	Y1+;Y4+;	sp|P02790|HEMO_HUMAN	R	WL	181	0	187	0.00049	0.348592	9.86e-16	sp|P02790|HEMO_HUMAN/tr|Q9BS19|Q9BS19_HUMAN	4	-0.02811	-7.78996
20190704_SL_Transferrin_GP.17826.17826.3.1.dta	99	4467.78	2943.31	3	QQQHLFGSJVTDCSGNFCLFRSETK	0,Gln->pyro-Glu[AnyN-termQ];13,Carbamidomethyl[C];18,Carbamidomethyl[C];	1524.46	1524.49	N(NH(HN(HEX&n-acetyl&sulfate))(H))(F)	9	NXT	88	0	0	4	0.11584	0.12719	1.91432	0.24349	T	b4+;b5+;b9+;b12+;	b4+;	sp|P02787|TRFE_HUMAN	R	DL	622	0	630	-0.00271	-0.920424	5.22e-48	sp|P02787|TRFE_HUMAN	2	0.02908	6.51034
20190704_SL_Transferrin_GP.17841.17841.3.1.dta	137	3886.51	1047.55	3	PVLAENYJK	-	2838.97	2839	10-6-0-0-0	8	NXS	26	3	0.05116	5	0.03167	0.07724	2.09508	0.16183	T	b3+;b4+;b5+;b6+;y7+;Y0+;Y0+;Y1+;	Y0+;	sp|P02787|TRFE_HUMAN	V	SD	425	0	432	-0.0002	-0.190743	7.89e-19	sp|P02787|TRFE_HUMAN	1	0.03696	9.51236
20190704_SL_Transferrin_GP.17844.17844.3.0.dta	95	4449.73	2081.84	3	QQQHLFGSJVTDCSGNFC	0,Gln->pyro-Glu[AnyN-termQ];13,Carbamidomethyl[C];18,Carbamidomethyl[C];	2367.88	2367.85	6-4-1-0-2	9	NXT	70	1	0.01824	5	0.0757	0.12011	3.03913	0.36503	T	b2+;b6+;b7+;b9+;y2+;Y0+;	b6+;y2+;	sp|P02787|TRFE_HUMAN	R	LF	622	0	630	-0.01188	-5.70382	1.07e-32	sp|P02787|TRFE_HUMAN	1	-0.03598	-8.08766
20190704_SL_Transferrin_GP.17848.17848.3.1.dta	47	3886.51	1356.62	3	QQQHLFGSJVTD	0,Gln->pyro-Glu[AnyN-termQ];	2529.9	2529.9	7-4-1-0-2	9	NXT	26	2	0.02294	4	0.06973	0.09931	2.06901	0.20548	T	b3+;b4+;b9+;b10+;Y0+;Y1+;	b4+;	sp|P02787|TRFE_HUMAN	R	CS	622	0	630	0.00079	0.581908	3.58e-17	sp|P02787|TRFE_HUMAN	1	0.00192	0.494144
20190704_SL_Transferrin_GP.17852.17852.3.0.dta	47	3886.51	1356.62	3	QQQHLFGSJVTD	0,Gln->pyro-Glu[AnyN-termQ];	2529.9	2529.9	7-4-1-0-2	9	NXT	26	1	0.01525	5	0.12293	0.17805	3.05561	0.54405	T	b1+;b4+;b5+;b6+;b7+;Y0+;	b4+;b5+;	sp|P02787|TRFE_HUMAN	R	CS	622	0	630	0.00079	0.581908	3.58e-17	sp|P02787|TRFE_HUMAN	1	0.00192	0.494144
20190704_SL_Transferrin_GP.17860.17860.3.0.dta	41	3609.47	1404.67	3	SWPAVGJCSSALR	8,Carbamidomethyl[C];	2204.8	2204.77	5-4-2-0-0	7	NXS	28	8	0.16954	11	0.05006	0.20432	3.04454	0.62207	T	b3+;b4+;b5+;y1+;y3+;y4+;y5+;y6+;y8+;y11+;y12+;Y0+;Y0+;Y1+;Y1+;Y2+;Y4+;Y4+;Y5+;	Y1+;Y4+;	sp|P02790|HEMO_HUMAN	R	WL	181	0	187	0.00049	0.348592	9.86e-16	sp|P02790|HEMO_HUMAN/tr|Q9BS19|Q9BS19_HUMAN	4	-0.02756	-7.63755
20190704_SL_Transferrin_GP.17862.17862.3.0.dta	51	4014.59	1516.65	3	QQQHLFGSJVTDC	0,Gln->pyro-Glu[AnyN-termQ];13,Carbamidomethyl[C];	2497.94	2497.91	5-4-1-0-4	9	NXT	26	3	0.04988	4	0.02842	0.04296	2.06085	0.08854	T	b2+;b3+;b11+;b12+;Y0+;Y2+;Y2+;	Y2+;	sp|P02787|TRFE_HUMAN	R	SG	622	0	630	-0.00112	-0.737992	2.15e-22	sp|P02787|TRFE_HUMAN	1	-0.03469	-8.64307
20190704_SL_Transferrin_GP.17864.17864.4.0.dta	24	4234.7	1774.74	4	QQQHLFGSJVTDCSGN	0,Gln->pyro-Glu[AnyN-termQ];13,Carbamidomethyl[C];	2459.95	2459.93	3-9-0-0-1	9	NXT	68	0	0	9	0.17052	0.24038	3.8331	0.92138	T	b1+;b3+;b4+;b5+;b6+;b7+;b8+;b9+;b10+;	b4+;b5+;b6+;	sp|P02787|TRFE_HUMAN	R	FC	622	0	630	0.00072	0.405467	1.92e-18	sp|P02787|TRFE_HUMAN	2	-0.0214	-5.05467
20190704_SL_Transferrin_GP.17875.17875.3.0.dta	102	4217.67	1921.81	3	QQQHLFGSJVTDCSGNF	0,Gln->pyro-Glu[AnyN-termQ];13,Carbamidomethyl[C];	2295.86	2295.82	7-5-0-0-1	9	NXT	38	2	0.02406	10	0.08792	0.13521	2.05294	0.27759	T	b3+;b9+;b10+;b11+;b12+;b16+;y2+;y5+;y7+;y12+;Y0+;Y1+;	b9+;	sp|P02787|TRFE_HUMAN	R	CL	622	0	630	-0.00531	-2.76161	3.94e-14	sp|P02787|TRFE_HUMAN	2	-0.03221	-7.63868
20190704_SL_Transferrin_GP.17886.17886.3.0.dta	54	3356.49	1604.85	3	KCGLVPVLAENYJK	2,Carbamidomethyl[C];	1751.65	1751.62	4-4-1-0-0	13	NXS	12	1	0.03942	5	0.15274	0.21578	4.53585	0.97875	T	b1+;b5+;b7+;y9+;y12+;Y0+;	b1+;b5+;y9+;Y0+;	sp|P02787|TRFE_HUMAN	G	SD	420	0	432	0.00193	1.20187	3.31e-29	sp|P02787|TRFE_HUMAN	2	-0.02081	-6.20175
20190704_SL_Transferrin_GP.17888.17888.3.1.dta	47	3344.36	1356.62	3	QQQHLFGSJVTD	0,Gln->pyro-Glu[AnyN-termQ];	1987.74	1987.71	6-5-0-0-0	9	NXT	8	0	0	6	0.231	0.23448	3.85904	0.90485	T	b3+;b4+;b5+;b6+;b7+;b9+;	b4+;b5+;b6+;	sp|P02787|TRFE_HUMAN	R	CS	622	0	630	0.00079	0.581908	3.58e-17	sp|P02787|TRFE_HUMAN	1	-0.0251	-7.50739
20190704_SL_Transferrin_GP.17889.17889.4.0.dta	95	4020.59	2081.84	4	QQQHLFGSJVTDCSGNFC	0,Gln->pyro-Glu[AnyN-termQ];13,Carbamidomethyl[C];18,Carbamidomethyl[C];	1938.75	1938.71	3-5-1-0-1	9	NXT	50	0	0	4	0.09183	0.09766	3.03913	0.29681	T	b4+;b5+;b6+;b7+;	b4+;b5+;	sp|P02787|TRFE_HUMAN	R	LF	622	0	630	-0.01188	-5.70382	1.07e-32	sp|P02787|TRFE_HUMAN	1	-0.03865	-9.61533
20190704_SL_Transferrin_GP.17891.17891.3.0.dta	54	3356.49	1604.85	3	KCGLVPVLAENYJK	2,Carbamidomethyl[C];	1751.65	1751.62	4-4-1-0-0	13	NXS	12	1	0.05601	5	0.1945	0.23449	4.53585	1.06362	T	b1+;b4+;b5+;b8+;y9+;Y0+;	b1+;b5+;y9+;Y0+;	sp|P02787|TRFE_HUMAN	G	SD	420	0	432	0.00193	1.20187	3.31e-29	sp|P02787|TRFE_HUMAN	2	-0.02081	-6.20175
20190704_SL_Transferrin_GP.17895.17895.3.1.dta	47	3344.36	1356.62	3	QQQHLFGSJVTD	0,Gln->pyro-Glu[AnyN-termQ];	1987.74	1987.71	6-5-0-0-0	9	NXT	8	0	0	8	0.26247	0.25118	3.85904	0.96933	T	b3+;b4+;b5+;b6+;b7+;b8+;b9+;b11+;	b4+;b5+;b6+;	sp|P02787|TRFE_HUMAN	R	CS	622	0	630	0.00079	0.581908	3.58e-17	sp|P02787|TRFE_HUMAN	1	-0.0251	-7.50739
20190704_SL_Transferrin_GP.17904.17904.3.0.dta	102	4363.72	1921.81	3	QQQHLFGSJVTDCSGNF	0,Gln->pyro-Glu[AnyN-termQ];13,Carbamidomethyl[C];	2441.91	2441.88	7-5-0-0-2	9	NXT	52	3	0.0499	6	0.07582	0.12898	2.05294	0.26478	T	b2+;b3+;b9+;b10+;b12+;y5+;Y0+;Y0+;Y1+;	Y0+;	sp|P02787|TRFE_HUMAN	R	CL	622	0	630	-0.00531	-2.76161	3.94e-14	sp|P02787|TRFE_HUMAN	2	-0.02744	-6.28962
20190704_SL_Transferrin_GP.17905.17905.3.1.dta	40	3636.46	1404.67	3	SWPAVGJCSSALR	8,Carbamidomethyl[C];	2231.79	2231.82	5-7-0-0-0	7	NXS	32	7	0.17546	7	0.03625	0.17549	1.9782	0.34716	T	y1+;y4+;y5+;y6+;y8+;y12+;y11++;Y0+;Y0+;Y1+;Y1+;Y3+;Y4+;Y5+;	Y1+;	sp|P02790|HEMO_HUMAN	R	WL	181	0	187	0.00049	0.348592	9.86e-16	sp|P02790|HEMO_HUMAN/tr|Q9BS19|Q9BS19_HUMAN	4	0.03132	8.61524
20190704_SL_Transferrin_GP.17909.17909.3.1.dta	40	3626.48	1404.67	3	SWPAVGJCSSALR	8,Carbamidomethyl[C];	2221.81	2221.79	6-4-1-0-1	7	NXS	26	7	0.08591	7	0.04427	0.1457	2.93248	0.42727	T	y1+;y2+;y3+;y4+;y5+;y11+;y11++;Y0+;Y0+;Y1+;Y1+;Y2+;Y3+;Y5+;	y1+;Y1+;	sp|P02790|HEMO_HUMAN	R	WL	181	0	187	0.00049	0.348592	9.86e-16	sp|P02790|HEMO_HUMAN/tr|Q9BS19|Q9BS19_HUMAN	4	-0.02206	-6.08469
20190704_SL_Transferrin_GP.17910.17910.3.1.dta	40	3626.48	1404.67	3	SWPAVGJCSSALR	8,Carbamidomethyl[C];	2221.81	2221.79	6-4-1-0-1	7	NXS	26	8	0.17724	8	0.0434	0.18621	1.9782	0.36836	T	b3+;b4+;y1+;y3+;y4+;y5+;y6+;y11++;Y0+;Y0+;Y1+;Y1+;Y2+;Y3+;Y4+;Y5+;	Y1+;	sp|P02790|HEMO_HUMAN	R	WL	181	0	187	0.00049	0.348592	9.86e-16	sp|P02790|HEMO_HUMAN/tr|Q9BS19|Q9BS19_HUMAN	4	-0.02206	-6.08469
20190704_SL_Transferrin_GP.17913.17913.4.1.dta	68	4755.01	2363.14	4	LAGKPTHVJVSVVMAEVDGTCY	14,Oxidation[M];21,Carbamidomethyl[C];	2391.88	2391.86	4-5-2-0-1	9	NXS	22	0	0	5	0.08262	0.08811	2.04906	0.18054	T	b7+;b8+;b9+;y2+;y3+;	y2+;	sp|P01876|IGHA1_HUMAN	R	--	332	0	340	0.0043	1.81886	1.08e-22	sp|P01876|IGHA1_HUMAN/tr|A0A0G2JMB2|A0A0G2JMB2_HUMAN	2	-0.01965	-4.13334
20190704_SL_Transferrin_GP.17916.17916.3.1.dta	40	3626.48	1404.67	3	SWPAVGJCSSALR	8,Carbamidomethyl[C];	2221.81	2221.79	6-4-1-0-1	7	NXS	26	6	0.12179	9	0.04796	0.16215	2.93248	0.47551	T	b3+;b4+;y1+;y3+;y4+;y5+;y6+;y11+;y11++;Y0+;Y0+;Y1+;Y1+;Y3+;Y5+;	y1+;Y1+;	sp|P02790|HEMO_HUMAN	R	WL	181	0	187	0.00049	0.348592	9.86e-16	sp|P02790|HEMO_HUMAN/tr|Q9BS19|Q9BS19_HUMAN	4	-0.02206	-6.08469
20190704_SL_Transferrin_GP.17919.17919.3.4.dta	275	4509.78	2499.08	3	QQQHLFGSNVTDCSGJFCLFR	0,Gln->pyro-Glu[AnyN-termQ];9,Deamidated[N];13,Carbamidomethyl[C];18,Carbamidomethyl[C];	2010.7	2010.69	9-2-0-0-1	16	NXC	66	0	0	4	0.08205	0.1135	1.93154	0.21922	T	b4+;b5+;b6+;b11+;	b6+;	sp|P02787|TRFE_HUMAN	R	SE	622	0	637	0.01471	5.88381	4.88e-25	sp|P02787|TRFE_HUMAN	4	-0.0093	-2.06264
20190704_SL_Transferrin_GP.17920.17920.3.1.dta	47	3344.35	1356.62	3	QQQHLFGSJVTD	0,Gln->pyro-Glu[AnyN-termQ];	1987.74	1987.71	6-5-0-0-0	9	NXT	8	0	0	8	0.21276	0.23084	3.85904	0.89081	T	b1+;b4+;b5+;b6+;b7+;b8+;b10+;b11+;	b4+;b5+;b6+;	sp|P02787|TRFE_HUMAN	R	CS	622	0	630	0.00079	0.581908	3.58e-17	sp|P02787|TRFE_HUMAN	1	-0.0215	-6.43064
20190704_SL_Transferrin_GP.17927.17927.3.1.dta	40	3626.48	1404.67	3	SWPAVGJCSSALR	8,Carbamidomethyl[C];	2221.81	2221.79	6-4-1-0-1	7	NXS	24	7	0.28022	10	0.04934	0.21592	3.71276	0.80164	T	b3+;b4+;b5+;y1+;y3+;y4+;y5+;y6+;y11+;y11++;Y0+;Y1+;Y1+;Y2+;Y3+;Y4+;Y5+;	Y1+;Y4+;Y5+;	sp|P02790|HEMO_HUMAN	R	WL	181	0	187	0.00049	0.348592	9.86e-16	sp|P02790|HEMO_HUMAN/tr|Q9BS19|Q9BS19_HUMAN	4	-0.02371	-6.53979
20190704_SL_Transferrin_GP.17928.17928.3.1.dta	41	3626.48	1404.67	3	SWPAVGJCSSALR	8,Carbamidomethyl[C];	2221.81	2221.79	6-4-1-0-1	7	NXS	24	8	0.26433	9	0.04822	0.23447	3.04454	0.71386	T	y1+;y2+;y3+;y4+;y5+;y6+;y8+;y11+;y12+;Y0+;Y0+;Y1+;Y1+;Y2+;Y3+;Y4+;Y5+;	Y1+;Y4+;	sp|P02790|HEMO_HUMAN	R	WL	181	0	187	0.00049	0.348592	9.86e-16	sp|P02790|HEMO_HUMAN/tr|Q9BS19|Q9BS19_HUMAN	4	-0.02371	-6.53979
20190704_SL_Transferrin_GP.17932.17932.4.0.dta	24	4234.7	1774.74	4	QQQHLFGSJVTDCSGN	0,Gln->pyro-Glu[AnyN-termQ];13,Carbamidomethyl[C];	2459.95	2459.93	3-9-0-0-1	9	NXT	68	0	0	5	0.09978	0.11973	3.03379	0.36323	T	b2+;b3+;b4+;b6+;b7+;	b4+;b6+;	sp|P02787|TRFE_HUMAN	R	FC	622	0	630	0.00072	0.405467	1.92e-18	sp|P02787|TRFE_HUMAN	2	-0.02142	-5.05939
20190704_SL_Transferrin_GP.17933.17933.4.0.dta	274	4234.7	2499.08	4	QQQHLFGSJVTDCSGNFCLFR	0,Gln->pyro-Glu[AnyN-termQ];13,Carbamidomethyl[C];16,Deamidated[N];18,Carbamidomethyl[C];	1735.61	1735.63	3-4-1-0-1	9	NXT	68	0	0	4	0.0585	0.04479	1.93154	0.08651	T	b1+;b2+;b6+;b16+;	b6+;	sp|P02787|TRFE_HUMAN	R	SE	622	0	630	0.01471	5.88381	4.88e-25	sp|P02787|TRFE_HUMAN	4	0.01453	3.43201
20190704_SL_Transferrin_GP.17935.17935.4.0.dta	274	4234.7	2499.08	4	QQQHLFGSJVTDCSGNFCLFR	0,Gln->pyro-Glu[AnyN-termQ];13,Carbamidomethyl[C];16,Deamidated[N];18,Carbamidomethyl[C];	1735.61	1735.63	3-4-1-0-1	9	NXT	68	0	0	4	0.08036	0.09889	1.93154	0.19102	T	b6+;b9+;b12+;b16+;	b6+;	sp|P02787|TRFE_HUMAN	R	SE	622	0	630	0.01471	5.88381	4.88e-25	sp|P02787|TRFE_HUMAN	4	0.01453	3.43201
20190704_SL_Transferrin_GP.17938.17938.3.0.dta	24	4031.59	1774.74	3	QQQHLFGSJVTDCSGN	0,Gln->pyro-Glu[AnyN-termQ];13,Carbamidomethyl[C];	2256.85	2256.85	3-8-0-0-1	9	NXT	28	1	0.01032	5	0.12869	0.141	2.05294	0.28946	T	b5+;b7+;b8+;b10+;b12+;Y0+;	b5+;	sp|P02787|TRFE_HUMAN	R	FC	622	0	630	0.00072	0.405467	1.92e-18	sp|P02787|TRFE_HUMAN	2	0.00118	0.292761
20190704_SL_Transferrin_GP.17946.17946.3.0.dta	51	4217.67	1516.65	3	QQQHLFGSJVTDC	0,Gln->pyro-Glu[AnyN-termQ];13,Carbamidomethyl[C];	2701.02	2700.99	5-5-1-0-4	9	NXT	38	2	0.05346	7	0.08901	0.10515	3.04454	0.32012	T	b2+;b3+;b7+;b8+;b9+;b10+;b12+;Y2+;Y2+;	b7+;Y2+;	sp|P02787|TRFE_HUMAN	R	SG	622	0	630	-0.00112	-0.737992	2.15e-22	sp|P02787|TRFE_HUMAN	1	-0.03307	-7.84264
20190704_SL_Transferrin_GP.17950.17950.3.1.dta	4	4124.63	1041.47	3	QQQHLFGSJ	0,Gln->pyro-Glu[AnyN-termQ];	3083.15	3083.14	7-6-0-0-5	9	NXT	52	1	0.00474	4	0.0584	0.10424	2.09508	0.21838	T	b3+;b4+;b5+;b6+;Y0+;	b4+;	sp|P02787|TRFE_HUMAN	R	VT	622	0	630	0.00038	0.364523	2.74e-12	sp|P02787|TRFE_HUMAN	1	-0.01692	-4.10317
20190704_SL_Transferrin_GP.17951.17951.3.1.dta	43	4508.79	1603.68	3	QQQHLFGSJVTDCS	0,Gln->pyro-Glu[AnyN-termQ];13,Carbamidomethyl[C];	2905.11	2905.06	7-8-0-0-1	9	NXT	90	0	0	5	0.12962	0.19535	3.03379	0.59264	T	b4+;b5+;b6+;b7+;b9+;	b4+;b5+;	sp|P02787|TRFE_HUMAN	R	GN	622	0	630	-0.00436	-2.71709	1.99e-19	sp|P02787|TRFE_HUMAN	1	-0.04278	-9.49017
20190704_SL_Transferrin_GP.17953.17953.3.0.dta	139	4323.72	2498.1	3	QQQHLFGSJVTDCSGNFCLFR	0,Gln->pyro-Glu[AnyN-termQ];13,Carbamidomethyl[C];18,Carbamidomethyl[C];	1825.62	1825.66	5-5-0-0-0	9	NXT	42	0	0	4	0.07086	0.12112	2.05687	0.24913	T	b4+;b5+;b6+;b12+;	b4+;	sp|P02787|TRFE_HUMAN	R	SE	622	0	630	-0.0057	-2.28084	1.8e-79	sp|P02787|TRFE_HUMAN	2	0.03809	8.81167
20190704_SL_Transferrin_GP.17958.17958.3.0.dta	102	4055.62	1921.81	3	QQQHLFGSJVTDCSGNF	0,Gln->pyro-Glu[AnyN-termQ];13,Carbamidomethyl[C];	2133.81	2133.77	6-5-0-0-1	9	NXT	44	0	0	4	0.12434	0.17685	3.03379	0.53651	T	b4+;b5+;b6+;b7+;	b4+;b7+;	sp|P02787|TRFE_HUMAN	R	CL	622	0	630	-0.00531	-2.76161	3.94e-14	sp|P02787|TRFE_HUMAN	2	-0.03813	-9.40401
20190704_SL_Transferrin_GP.17962.17962.3.0.dta	102	4363.72	1921.81	3	QQQHLFGSJVTDCSGNF	0,Gln->pyro-Glu[AnyN-termQ];13,Carbamidomethyl[C];	2441.91	2441.88	7-5-0-0-2	9	NXT	52	2	0.03754	6	0.12988	0.22048	4.53585	1.00008	T	b3+;b4+;b5+;b6+;b10+;b11+;Y0+;Y0+;	b4+;b5+;b6+;Y0+;	sp|P02787|TRFE_HUMAN	R	CL	622	0	630	-0.00531	-2.76161	3.94e-14	sp|P02787|TRFE_HUMAN	2	-0.02613	-5.98936
20190704_SL_Transferrin_GP.17968.17968.3.0.dta	102	4363.72	1921.81	3	QQQHLFGSJVTDCSGNF	0,Gln->pyro-Glu[AnyN-termQ];13,Carbamidomethyl[C];	2441.91	2441.88	7-5-0-0-2	9	NXT	52	2	0.0459	9	0.12678	0.20703	3.03379	0.62809	T	b2+;b3+;b4+;b7+;b8+;b9+;b10+;b11+;b12+;Y0+;Y0+;	b4+;Y0+;	sp|P02787|TRFE_HUMAN	R	CL	622	0	630	-0.00531	-2.76161	3.94e-14	sp|P02787|TRFE_HUMAN	2	-0.02586	-5.92747
20190704_SL_Transferrin_GP.17969.17969.3.1.dta	102	4541.79	1921.81	3	QQQHLFGSJVTDCSGNF	0,Gln->pyro-Glu[AnyN-termQ];13,Carbamidomethyl[C];	2619.97	2619.93	9-5-0-0-1	9	NXT	62	0	0	4	0.1227	0.1914	3.8331	0.73366	T	b4+;b5+;b6+;b10+;	b4+;b5+;b6+;	sp|P02787|TRFE_HUMAN	R	CL	622	0	630	-0.00531	-2.76161	3.94e-14	sp|P02787|TRFE_HUMAN	2	-0.0439	-9.66785
20190704_SL_Transferrin_GP.17974.17974.3.0.dta	104	4363.72	2515.12	3	QQQHLFGSJVTDCSGNFCLFR	13,Carbamidomethyl[C];18,Carbamidomethyl[C];	1848.6	1848.6	N(NH(HN(HEX&n-acetyl&sulfate))(HHH))(F)	9	NXT	52	0	0	4	0.08478	0.02119	1.72722	0.03661	T	b4+;b5+;b6+;y17++;	y17++;	sp|P02787|TRFE_HUMAN	R	SE	622	0.01	630	-0.00514	-2.04284	4.51e-12	sp|P02787|TRFE_HUMAN	2	-0.0012	-0.275058
20190704_SL_Transferrin_GP.17982.17982.4.1.dta	102	3852.54	1921.81	4	QQQHLFGSJVTDCSGNF	0,Gln->pyro-Glu[AnyN-termQ];13,Carbamidomethyl[C];	1930.73	1930.69	6-4-0-0-1	9	NXT	28	4	0.05352	7	0.06655	0.12606	2.05294	0.25878	T	b2+;b3+;b8+;b9+;b10+;b12+;b16+;Y0+;Y0+;Y1+;Y1+;	Y0+;	sp|P02787|TRFE_HUMAN	R	CL	622	0	630	-0.00531	-2.76161	3.94e-14	sp|P02787|TRFE_HUMAN	2	-0.03469	-9.00672
20190704_SL_Transferrin_GP.17988.17988.3.1.dta	43	3851.54	1603.68	3	QQQHLFGSJVTDCS	0,Gln->pyro-Glu[AnyN-termQ];13,Carbamidomethyl[C];	2247.86	2247.84	4-5-0-0-4	9	NXT	66	0	0	6	0.09232	0.10289	2.05294	0.21122	T	b2+;b3+;b4+;b7+;b11+;b12+;	b4+;	sp|P02787|TRFE_HUMAN	R	GN	622	0	630	-0.00436	-2.71709	1.99e-19	sp|P02787|TRFE_HUMAN	1	-0.01679	-4.36042
20190704_SL_Transferrin_GP.17989.17989.3.0.dta	274	4363.72	2499.08	3	QQQHLFGSJVTDCSGNFCLFR	0,Gln->pyro-Glu[AnyN-termQ];13,Carbamidomethyl[C];16,Deamidated[N];18,Carbamidomethyl[C];	1864.64	1864.63	9-2-0-0-0	9	NXT	52	0	0	4	0.09731	0.09498	1.93154	0.18346	T	b4+;b7+;b10+;b17+;	b4+;	sp|P02787|TRFE_HUMAN	R	SE	622	0	630	0.01471	5.88381	4.88e-25	sp|P02787|TRFE_HUMAN	4	-0.00507	-1.16212
20190704_SL_Transferrin_GP.17990.17990.3.1.dta	102	4128.63	1921.81	3	QQQHLFGSJVTDCSGNF	0,Gln->pyro-Glu[AnyN-termQ];13,Carbamidomethyl[C];	2206.82	2206.81	5-4-0-0-4	9	NXT	32	1	0.01094	6	0.10494	0.21782	2.05294	0.44717	T	b4+;b5+;b6+;b7+;b9+;b12+;Y0+;	b4+;	sp|P02787|TRFE_HUMAN	R	CL	622	0	630	-0.00531	-2.76161	3.94e-14	sp|P02787|TRFE_HUMAN	2	-0.00864	-2.09321
20190704_SL_Transferrin_GP.17996.17996.3.1.dta	43	3851.54	1603.68	3	QQQHLFGSJVTDCS	0,Gln->pyro-Glu[AnyN-termQ];13,Carbamidomethyl[C];	2247.86	2247.84	4-5-0-0-4	9	NXT	66	0	0	6	0.07487	0.06546	3.03379	0.19861	T	b2+;b7+;b8+;b10+;b12+;b13+;	b7+;b10+;	sp|P02787|TRFE_HUMAN	R	GN	622	0	630	-0.00436	-2.71709	1.99e-19	sp|P02787|TRFE_HUMAN	1	-0.01679	-4.36042
20190704_SL_Transferrin_GP.17998.17998.5.5.dta	287	7989.23	3652.62	5	QQQHLFGSNVTDCSGJFCLFRSETKDLLFR	0,Gln->pyro-Glu[AnyN-termQ];9,Deamidated[N];13,Carbamidomethyl[C];13,Sulfide[C];18,Carbamidomethyl[C];18,Dioxidation[C];	4336.6	4336.53	9-7-4-0-2	16	NXC	4	0	0	5	0.0477	0.05284	1.89804	0.10029	T	b3+;b6+;b7+;b10+;b12+;	b6+;	sp|P02787|TRFE_HUMAN	R	DD	622	0	637	0.03123	8.54764	3.35e-09	sp|P02787|TRFE_HUMAN	1	-0.07171	-8.97689
20190704_SL_Transferrin_GP.18001.18001.5.5.dta	286	7989.23	3652.62	5	QQQHLFGSJVTDCSGNFCLFRSETKDLLFR	0,Gln->pyro-Glu[AnyN-termQ];13,Carbamidomethyl[C];13,Sulfide[C];16,Deamidated[N];18,Carbamidomethyl[C];18,Dioxidation[C];	4336.6	4336.53	9-7-4-0-2	9	NXT	4	0	0	5	0.0587	0.05702	1.89804	0.10823	T	b3+;b6+;b7+;b10+;b12+;	b6+;	sp|P02787|TRFE_HUMAN	R	DD	622	0	630	0.03123	8.54764	3.35e-09	sp|P02787|TRFE_HUMAN	1	-0.07171	-8.97689
20190704_SL_Transferrin_GP.18007.18007.5.4.dta	286	7989.23	3652.62	5	QQQHLFGSJVTDCSGNFCLFRSETKDLLFR	0,Gln->pyro-Glu[AnyN-termQ];13,Carbamidomethyl[C];13,Sulfide[C];16,Deamidated[N];18,Carbamidomethyl[C];18,Dioxidation[C];	4336.6	4336.53	9-7-4-0-2	9	NXT	4	0	0	6	0.06994	0.07378	1.89804	0.14004	T	b3+;b6+;b7+;b9+;b10+;b12+;	b6+;	sp|P02787|TRFE_HUMAN	R	DD	622	0	630	0.03123	8.54764	3.35e-09	sp|P02787|TRFE_HUMAN	1	-0.07171	-8.97689
20190704_SL_Transferrin_GP.18013.18013.3.1.dta	102	4272.68	1921.81	3	QQQHLFGSJVTDCSGNF	0,Gln->pyro-Glu[AnyN-termQ];13,Carbamidomethyl[C];	2350.87	2350.83	5-4-2-0-1	9	NXT	76	1	0.02159	4	0.06915	0.13899	3.03379	0.42167	T	b5+;b6+;b7+;b10+;Y0+;	b5+;Y0+;	sp|P02787|TRFE_HUMAN	R	CL	622	0	630	-0.00531	-2.76161	3.94e-14	sp|P02787|TRFE_HUMAN	2	-0.04005	-9.37562
20190704_SL_Transferrin_GP.18014.18014.5.0.dta	149	7371.08	3616.75	5	IMNGEADAMSLDGGFVYIAGKCGLVPVLAENYJK	22,Carbamidomethyl[C];	3754.33	3754.34	9-7-2-0-2	33	NXS	14	0	0	4	0.0998	0.0716	2.59563	0.18585	T	y6+;y9+;y14+;y18+++;	y9+;y14+;	sp|P02787|TRFE_HUMAN	K	SD	400	0	432	-0.02852	-7.88345	1.2e-07	sp|P02787|TRFE_HUMAN	1	0.00375	0.508815
20190704_SL_Transferrin_GP.18019.18019.2.0.dta	102	3934.57	1921.81	2	QQQHLFGSJVTDCSGNF	0,Gln->pyro-Glu[AnyN-termQ];13,Carbamidomethyl[C];	2012.75	2012.75	4-6-0-0-1	9	NXT	32	3	0.08654	4	0.07457	0.1265	3.8331	0.48489	T	b3+;b9+;b10+;y7+;Y0+;Y0+;Y1+;	b10+;Y0+;Y1+;	sp|P02787|TRFE_HUMAN	R	CL	622	0	630	-0.00531	-2.76161	3.94e-14	sp|P02787|TRFE_HUMAN	2	-0.00687	-1.74651
20190704_SL_Transferrin_GP.18020.18020.2.0.dta	47	3951.58	1356.62	2	QQQHLFGSJVTD	0,Gln->pyro-Glu[AnyN-termQ];	2594.97	2594.94	4-6-2-0-1	9	NXT	32	0	0	5	0.25242	0.23336	4.56511	1.06533	T	b2+;b4+;b5+;b6+;b9+;	b2+;b4+;b5+;b6+;	sp|P02787|TRFE_HUMAN	R	CS	622	0	630	0.00079	0.581908	3.58e-17	sp|P02787|TRFE_HUMAN	1	-0.02893	-7.32293
20190704_SL_Transferrin_GP.18025.18025.3.0.dta	24	3885.54	1774.74	3	QQQHLFGSJVTDCSGN	0,Gln->pyro-Glu[AnyN-termQ];13,Carbamidomethyl[C];	2110.8	2110.79	3-8-0-0-0	9	NXT	32	0	0	6	0.08387	0.11077	2.05294	0.2274	T	b2+;b3+;b4+;b7+;b10+;b12+;	b4+;	sp|P02787|TRFE_HUMAN	R	FC	622	0	630	0.00072	0.405467	1.92e-18	sp|P02787|TRFE_HUMAN	2	-0.0043	-1.10695
20190704_SL_Transferrin_GP.18026.18026.5.1.dta	286	8128.2	3652.62	5	QQQHLFGSJVTDCSGNFCLFRSETKDLLFR	0,Gln->pyro-Glu[AnyN-termQ];13,Carbamidomethyl[C];13,Sulfide[C];16,Deamidated[N];18,Carbamidomethyl[C];18,Dioxidation[C];	4475.58	4475.6	7-10-4-0-1	9	NXT	4	0	0	5	0.23165	0.10107	4.25553	0.4301	T	b2+;b4+;b5+;b6+;b9+;	b2+;b4+;b5+;b9+;	sp|P02787|TRFE_HUMAN	R	DD	622	0	630	0.03123	8.54764	3.35e-09	sp|P02787|TRFE_HUMAN	1	0.02009	2.47195
20190704_SL_Transferrin_GP.18027.18027.2.1.dta	102	3934.57	1921.81	2	QQQHLFGSJVTDCSGNF	0,Gln->pyro-Glu[AnyN-termQ];13,Carbamidomethyl[C];	2012.75	2012.75	4-6-0-0-1	9	NXT	32	3	0.08653	6	0.2464	0.30195	4.53585	1.36961	T	b3+;b4+;b5+;b6+;b10+;y3+;Y0+;Y0+;Y1+;	b4+;b5+;b6+;Y1+;	sp|P02787|TRFE_HUMAN	R	CL	622	0	630	-0.00531	-2.76161	3.94e-14	sp|P02787|TRFE_HUMAN	2	-0.00687	-1.74651
20190704_SL_Transferrin_GP.18030.18030.3.0.dta	54	3518.55	1604.85	3	KCGLVPVLAENYJK	2,Carbamidomethyl[C];	1913.7	1913.68	5-4-1-0-0	13	NXS	12	5	0.11979	22	0.28038	0.39724	5.17648	2.05632	T	b1+;b2+;b4+;b5+;b6+;b7+;b8+;b9+;b10+;b11+;b12+;b13+;y2+;y3+;y4+;y5+;y6+;y7+;y9+;y10+;y12+;y13+;Y0+;Y0+;Y1+;Y3+;Y0++;	b1+;b5+;y9+;Y0+;Y1+;	sp|P02787|TRFE_HUMAN	G	SD	420	0	432	0.00193	1.20187	3.31e-29	sp|P02787|TRFE_HUMAN	2	-0.02451	-6.96789
20190704_SL_Transferrin_GP.18036.18036.2.1.dta	51	3862.55	1516.65	2	QQQHLFGSJVTDC	0,Gln->pyro-Glu[AnyN-termQ];13,Carbamidomethyl[C];	2345.9	2345.89	3-7-0-0-3	9	NXT	28	2	0.05463	4	0.02414	0.04239	3.04454	0.12906	T	b2+;b3+;b10+;y8+;Y2+;Y2+;	Y2+;Y2+;	sp|P02787|TRFE_HUMAN	R	SG	622	0	630	-0.00112	-0.737992	2.15e-22	sp|P02787|TRFE_HUMAN	1	-0.01124	-2.91075
20190704_SL_Transferrin_GP.18039.18039.3.3.dta	99	5788.33	2943.31	3	QQQHLFGSJVTDCSGNFCLFRSETK	0,Gln->pyro-Glu[AnyN-termQ];13,Carbamidomethyl[C];18,Carbamidomethyl[C];	2845.02	2845.01	5-5-3-0-1	9	NXT	34	0	0	6	0.0617	0.06236	1.91432	0.11938	T	b9+;b10+;b11+;b12+;b17+;y8+;	b10+;	sp|P02787|TRFE_HUMAN	R	DL	622	0	630	-0.00271	-0.920424	5.22e-48	sp|P02787|TRFE_HUMAN	2	-0.01014	-1.7521
20190704_SL_Transferrin_GP.18047.18047.2.1.dta	51	3862.55	1516.65	2	QQQHLFGSJVTDC	0,Gln->pyro-Glu[AnyN-termQ];13,Carbamidomethyl[C];	2345.9	2345.89	3-7-0-0-3	9	NXT	28	2	0.04544	4	0.03782	0.04864	2.06085	0.10024	T	b2+;b3+;b10+;b12+;Y2+;Y2+;	Y2+;	sp|P02787|TRFE_HUMAN	R	SG	622	0	630	-0.00112	-0.737992	2.15e-22	sp|P02787|TRFE_HUMAN	1	-0.01124	-2.91075
20190704_SL_Transferrin_GP.18048.18048.2.0.dta	102	3934.57	1921.81	2	QQQHLFGSJVTDCSGNF	0,Gln->pyro-Glu[AnyN-termQ];13,Carbamidomethyl[C];	2012.75	2012.75	4-6-0-0-1	9	NXT	32	1	0.06518	4	0.1628	0.19075	3.8331	0.73118	T	b3+;b4+;b6+;b7+;Y1+;	b4+;b6+;Y1+;	sp|P02787|TRFE_HUMAN	R	CL	622	0	630	-0.00531	-2.76161	3.94e-14	sp|P02787|TRFE_HUMAN	2	-0.00687	-1.74651
20190704_SL_Transferrin_GP.18056.18056.4.0.dta	104	5055.06	2515.12	4	QQQHLFGSJVTDCSGNFCLFR	13,Carbamidomethyl[C];18,Carbamidomethyl[C];	2539.93	2539.93	6-7-0-0-1	9	NXT	58	1	0.02895	4	0.06036	0.0485	2.59387	0.1258	T	b5+;b12++;y1+;y17+++;Y2++;	b12++;Y2++;	sp|P02787|TRFE_HUMAN	R	SE	622	0	630	-0.00514	-2.04284	4.51e-12	sp|P02787|TRFE_HUMAN	2	-0.00277	-0.548075
20190704_SL_Transferrin_GP.18059.18059.2.0.dta	51	3869.52	1516.65	2	QQQHLFGSJVTDC	0,Gln->pyro-Glu[AnyN-termQ];13,Carbamidomethyl[C];	2352.88	2352.87	5-4-0-0-5	9	NXT	28	0	0	6	0.10291	0.08989	2.06085	0.18524	T	b2+;b3+;b6+;b7+;b9+;b12+;	b6+;	sp|P02787|TRFE_HUMAN	R	SG	622	0	630	-0.00112	-0.737992	2.15e-22	sp|P02787|TRFE_HUMAN	1	-0.0044	-1.13739
20190704_SL_Transferrin_GP.18064.18064.4.2.dta	102	4305.68	1921.81	4	QQQHLFGSJVTDCSGNF	0,Gln->pyro-Glu[AnyN-termQ];13,Carbamidomethyl[C];	2383.87	2383.84	7-4-1-0-1	9	NXT	66	0	0	5	0.09491	0.18232	3.03379	0.55311	T	b4+;b5+;b6+;b10+;b12+;	b4+;b5+;	sp|P02787|TRFE_HUMAN	R	CL	622	0	630	-0.00531	-2.76161	3.94e-14	sp|P02787|TRFE_HUMAN	2	-0.02692	-6.25363
20190704_SL_Transferrin_GP.18066.18066.2.0.dta	43	3308.35	1603.68	2	QQQHLFGSJVTDCS	0,Gln->pyro-Glu[AnyN-termQ];13,Carbamidomethyl[C];	1704.67	1704.63	3-6-0-0-0	9	NXT	32	0	0	5	0.09584	0.12184	2.05294	0.25014	T	b6+;b7+;b8+;b9+;b10+;	b6+;	sp|P02787|TRFE_HUMAN	R	GN	622	0	630	-0.00436	-2.71709	1.99e-19	sp|P02787|TRFE_HUMAN	1	-0.03082	-9.31859
20190704_SL_Transferrin_GP.18066.18066.3.1.dta	99	4962.01	2943.31	3	QQQHLFGSJVTDCSGNFCLFRSETK	0,Gln->pyro-Glu[AnyN-termQ];13,Carbamidomethyl[C];18,Carbamidomethyl[C];	2018.7	2018.71	6-3-1-0-1	9	NXT	60	0	0	4	0.08445	0.08566	1.91432	0.16399	T	b6+;b7+;b8+;b10+;	b6+;	sp|P02787|TRFE_HUMAN	R	DL	622	0	630	-0.00271	-0.920424	5.22e-48	sp|P02787|TRFE_HUMAN	2	0.00802	1.61661
20190704_SL_Transferrin_GP.18070.18070.3.1.dta	139	5809.36	2498.1	3	QQQHLFGSJVTDCSGNFCLFR	0,Gln->pyro-Glu[AnyN-termQ];13,Carbamidomethyl[C];18,Carbamidomethyl[C];	3311.26	3311.22	7-10-0-0-1	9	NXT	42	0	0	5	0.10074	0.08014	2.05687	0.16484	T	b2+;b3+;b6+;b7+;b9+;	b6+;	sp|P02787|TRFE_HUMAN	R	SE	622	0	630	-0.0057	-2.28084	1.8e-79	sp|P02787|TRFE_HUMAN	2	-0.03752	-6.45963
20190704_SL_Transferrin_GP.18074.18074.2.0.dta	4	3873.53	1041.47	2	QQQHLFGSJ	0,Gln->pyro-Glu[AnyN-termQ];	2832.06	2832.05	6-7-0-0-3	9	NXT	20	1	0.01433	4	0.1938	0.16437	3.09101	0.50808	T	b2+;b4+;b6+;b7+;Y0+;	b4+;b6+;	sp|P02787|TRFE_HUMAN	R	VT	622	0	630	0.00038	0.364523	2.74e-12	sp|P02787|TRFE_HUMAN	1	-0.01284	-3.31565
20190704_SL_Transferrin_GP.18093.18093.3.0.dta	47	4099.64	1356.62	3	QQQHLFGSJVTD	0,Gln->pyro-Glu[AnyN-termQ];	2743.02	2743.01	6-8-0-0-1	9	NXT	46	1	0.00991	4	0.12729	0.17109	3.85904	0.66023	T	b4+;b5+;b6+;b9+;Y0+;	b4+;b5+;b6+;	sp|P02787|TRFE_HUMAN	R	CS	622	0	630	0.00079	0.581908	3.58e-17	sp|P02787|TRFE_HUMAN	1	-0.01368	-3.33769
20190704_SL_Transferrin_GP.18095.18095.2.2.dta	47	3871.53	1356.62	2	QQQHLFGSJVTD	0,Gln->pyro-Glu[AnyN-termQ];	2514.91	2514.9	8-6-0-0-0	9	NXT	16	0	0	4	0.12192	0.12742	3.05561	0.38933	T	b5+;b6+;b9+;b10+;	b5+;b6+;	sp|P02787|TRFE_HUMAN	R	CS	622	0	630	0.00079	0.581908	3.58e-17	sp|P02787|TRFE_HUMAN	1	-0.00901	-2.32785
20190704_SL_Transferrin_GP.18097.18097.2.0.dta	102	3868.54	1921.81	2	QQQHLFGSJVTDCSGNF	0,Gln->pyro-Glu[AnyN-termQ];13,Carbamidomethyl[C];	1946.72	1946.69	7-4-0-0-0	9	NXT	24	3	0.05455	5	0.05429	0.11554	3.03379	0.35052	T	b3+;b8+;b9+;b10+;b12+;Y0+;Y0+;Y1+;	b3+;Y0+;	sp|P02787|TRFE_HUMAN	R	CL	622	0	630	-0.00531	-2.76161	3.94e-14	sp|P02787|TRFE_HUMAN	2	-0.03607	-9.32628
20190704_SL_Transferrin_GP.18102.18102.2.0.dta	51	3310.31	1516.65	2	QQQHLFGSJVTDC	0,Gln->pyro-Glu[AnyN-termQ];13,Carbamidomethyl[C];	1793.66	1793.67	3-5-0-0-2	9	NXT	10	1	0.01086	4	0.07102	0.08179	2.06085	0.16856	T	b2+;b6+;b9+;b10+;Y2+;	b6+;	sp|P02787|TRFE_HUMAN	R	SG	622	0	630	-0.00112	-0.737992	2.15e-22	sp|P02787|TRFE_HUMAN	1	0.009	2.71961
20190704_SL_Transferrin_GP.18102.18102.3.1.dta	274	4964.96	2499.08	3	QQQHLFGSJVTDCSGNFCLFR	0,Gln->pyro-Glu[AnyN-termQ];13,Carbamidomethyl[C];16,Deamidated[N];18,Carbamidomethyl[C];	2465.88	2465.89	5-6-1-0-1	9	NXT	80	0	0	4	0.07102	0.09972	1.93154	0.19261	T	b2+;b6+;b9+;b10+;	b6+;	sp|P02787|TRFE_HUMAN	R	SE	622	0	630	0.01471	5.88381	4.88e-25	sp|P02787|TRFE_HUMAN	4	0.01318	2.65515
20190704_SL_Transferrin_GP.18107.18107.3.0.dta	102	3909.56	1921.81	3	QQQHLFGSJVTDCSGNF	0,Gln->pyro-Glu[AnyN-termQ];13,Carbamidomethyl[C];	1987.74	1987.71	6-5-0-0-0	9	NXT	32	0	0	4	0.06455	0.13698	2.05294	0.28122	T	b4+;b5+;b6+;b7+;	b7+;	sp|P02787|TRFE_HUMAN	R	CL	622	0	630	-0.00531	-2.76161	3.94e-14	sp|P02787|TRFE_HUMAN	2	-0.03017	-7.71892
20190704_SL_Transferrin_GP.18114.18114.3.0.dta	102	3998.59	1921.81	3	QQQHLFGSJVTDCSGNF	0,Gln->pyro-Glu[AnyN-termQ];13,Carbamidomethyl[C];	2076.78	2076.75	6-4-0-0-2	9	NXT	32	2	0.03358	7	0.07857	0.12242	2.05294	0.25132	T	b7+;b9+;b10+;b12+;y4+;y7+;y13+;Y0+;Y1+;	Y0+;	sp|P02787|TRFE_HUMAN	R	CL	622	0	630	-0.00531	-2.76161	3.94e-14	sp|P02787|TRFE_HUMAN	2	-0.02946	-7.36939
20190704_SL_Transferrin_GP.18115.18115.3.3.dta	94	3698.57	1476.75	3	CGLVPVLAENYJK	1,Carbamidomethyl[C];	2221.82	2221.79	6-4-1-0-1	12	NXS	28	0	0	9	0.11571	0.20454	2.93248	0.59981	T	b2+;b3+;b4+;b6+;y2+;y4+;y6+;y7+;y9+;	b3+;y9+;	sp|P02787|TRFE_HUMAN	K	SD	421	0	432	-0.0016	-1.08274	4.45e-17	sp|P02787|TRFE_HUMAN	3	-0.02883	-7.79697
20190704_SL_Transferrin_GP.18116.18116.3.0.dta	55	3825.65	1661.87	3	GKCGLVPVLAENYJK	3,Carbamidomethyl[C];	2163.78	2163.75	6-3-2-0-0	14	NXS	26	0	0	5	0.06979	0.12546	2.05687	0.25805	T	y4+;y5+;y6+;y7+;y9+;	y9+;	sp|P02787|TRFE_HUMAN	A	SD	419	0	432	-0.00068	-0.408936	2.5e-26	sp|P02787|TRFE_HUMAN	2	-0.03449	-9.01776
20190704_SL_Transferrin_GP.18121.18121.5.0.dta	286	8030.2	3652.62	5	QQQHLFGSJVTDCSGNFCLFRSETKDLLFR	0,Gln->pyro-Glu[AnyN-termQ];13,Carbamidomethyl[C];13,Sulfide[C];16,Deamidated[N];18,Carbamidomethyl[C];18,Dioxidation[C];	4377.58	4377.56	8-8-4-0-2	9	NXT	4	0	0	5	0.06428	0.03792	1.89804	0.07197	T	b1+;b3+;b5+;b9+;b11+;	b5+;	sp|P02787|TRFE_HUMAN	R	DD	622	0	630	0.03123	8.54764	3.35e-09	sp|P02787|TRFE_HUMAN	1	-0.02032	-2.53076
20190704_SL_Transferrin_GP.18135.18135.3.0.dta	95	4303.67	2081.84	3	QQQHLFGSJVTDCSGNFC	0,Gln->pyro-Glu[AnyN-termQ];13,Carbamidomethyl[C];18,Carbamidomethyl[C];	2221.82	2221.79	6-4-1-0-1	9	NXT	48	2	0.01615	7	0.0601	0.09166	2.05687	0.18854	T	b2+;b7+;b10+;y2+;y3+;y5+;y6+;Y0+;Y1+;	y2+;	sp|P02787|TRFE_HUMAN	R	LF	622	0	630	-0.01188	-5.70382	1.07e-32	sp|P02787|TRFE_HUMAN	1	-0.03441	-7.99732
20190704_SL_Transferrin_GP.18142.18142.3.1.dta	259	4962.83	2082.83	3	QQQHLFGSNVTDCSGJFC	0,Gln->pyro-Glu[AnyN-termQ];9,Deamidated[N];13,Carbamidomethyl[C];18,Carbamidomethyl[C];	2880	2880.03	9-7-0-0-0	16	NXC	12	0	0	4	0.09895	0.03887	1.94716	0.07568	T	b3+;b6+;b10+;b17+;	b6+;	sp|P02787|TRFE_HUMAN	R	LF	622	0	637	0.01611	7.73096	5.86e-12	sp|P02787|TRFE_HUMAN	1	0.02604	5.2481
20190704_SL_Transferrin_GP.18144.18144.3.1.dta	104	5800.3	2515.12	3	QQQHLFGSJVTDCSGNFCLFR	13,Carbamidomethyl[C];18,Carbamidomethyl[C];	3285.18	3285.19	7-7-1-0-3	9	NXT	64	0	0	9	0.11926	0.03556	3.31196	0.11778	T	b1+;b2+;b3+;b4+;b5+;b6+;b7+;b10+;b17+;	b3+;b5+;b6+;	sp|P02787|TRFE_HUMAN	R	SE	622	0	630	-0.00514	-2.04284	4.51e-12	sp|P02787|TRFE_HUMAN	2	0.01735	2.99175
20190704_SL_Transferrin_GP.18172.18172.2.0.dta	4	3314.32	1041.47	2	QQQHLFGSJ	0,Gln->pyro-Glu[AnyN-termQ];	2272.85	2272.85	4-8-0-0-0	9	NXT	24	1	0.01656	4	0.14476	0.13793	3.09101	0.42634	T	b3+;b4+;b6+;b7+;Y0+;	b4+;b6+;	sp|P02787|TRFE_HUMAN	R	VT	622	0	630	0.00038	0.364523	2.74e-12	sp|P02787|TRFE_HUMAN	1	-0.00316	-0.953726
20190704_SL_Transferrin_GP.18172.18172.3.1.dta	272	4970.98	2195.91	3	QQQHLFGSJVTDCSGNFCL	0,Gln->pyro-Glu[AnyN-termQ];13,Carbamidomethyl[C];16,Deamidated[N];18,Carbamidomethyl[C];	2775.07	2775.02	6-6-0-0-4	9	NXT	76	0	0	5	0.16131	0.14205	3.04454	0.43248	T	b3+;b4+;b6+;b7+;b9+;	b4+;b6+;	sp|P02787|TRFE_HUMAN	R	FR	622	0	630	0.01286	5.85368	4.37e-32	sp|P02787|TRFE_HUMAN	1	-0.04561	-9.17702
20190704_SL_Transferrin_GP.18177.18177.3.0.dta	272	3890.48	2195.91	3	QQQHLFGSJVTDCSGNFCL	0,Gln->pyro-Glu[AnyN-termQ];13,Carbamidomethyl[C];16,Deamidated[N];18,Carbamidomethyl[C];	1694.57	1694.6	4-3-1-0-1	9	NXT	10	0	0	4	0.04042	0.04966	2.06085	0.10234	T	b2+;b3+;b4+;b6+;	b4+;	sp|P02787|TRFE_HUMAN	R	FR	622	0	630	0.01286	5.85368	4.37e-32	sp|P02787|TRFE_HUMAN	1	0.03599	9.25327
20190704_SL_Transferrin_GP.18180.18180.4.3.dta	274	4324.7	2499.08	4	QQQHLFGSJVTDCSGNFCLFR	0,Gln->pyro-Glu[AnyN-termQ];13,Carbamidomethyl[C];16,Deamidated[N];18,Carbamidomethyl[C];	1825.62	1825.66	5-5-0-0-0	9	NXT	44	0	0	5	0.07007	0.137	1.93154	0.26462	T	b1+;b4+;b5+;b6+;b9+;	b4+;	sp|P02787|TRFE_HUMAN	R	SE	622	0	630	0.01471	5.88381	4.88e-25	sp|P02787|TRFE_HUMAN	4	0.03889	8.9947
20190704_SL_Transferrin_GP.18184.18184.3.0.dta	272	4452.75	2195.91	3	QQQHLFGSJVTDCSGNFCL	0,Gln->pyro-Glu[AnyN-termQ];13,Carbamidomethyl[C];16,Deamidated[N];18,Carbamidomethyl[C];	2256.83	2256.85	3-8-0-0-1	9	NXT	48	0	0	4	0.13774	0.08188	3.84588	0.3149	T	b4+;b5+;b6+;b15+;	b4+;b5+;b6+;	sp|P02787|TRFE_HUMAN	R	FR	622	0	630	0.01286	5.85368	4.37e-32	sp|P02787|TRFE_HUMAN	1	0.01518	3.40991
20190704_SL_Transferrin_GP.18198.18198.3.1.dta	102	4014.59	1921.81	3	QQQHLFGSJVTDCSGNF	0,Gln->pyro-Glu[AnyN-termQ];13,Carbamidomethyl[C];	2092.78	2092.75	7-4-0-0-1	9	NXT	24	2	0.04581	9	0.0952	0.14719	2.05294	0.30217	T	b2+;b3+;b7+;b8+;b9+;b10+;b12+;y4+;y5+;Y0+;Y1+;	Y0+;	sp|P02787|TRFE_HUMAN	R	CL	622	0	630	-0.00531	-2.76161	3.94e-14	sp|P02787|TRFE_HUMAN	2	-0.03004	-7.48453
20190704_SL_Transferrin_GP.18221.18221.3.0.dta	102	4289.68	1921.81	3	QQQHLFGSJVTDCSGNF	0,Gln->pyro-Glu[AnyN-termQ];13,Carbamidomethyl[C];	2367.87	2367.85	6-4-1-0-2	9	NXT	76	0	0	4	0.07905	0.12628	3.03379	0.38312	T	b4+;b6+;b10+;y5+;	b4+;b6+;	sp|P02787|TRFE_HUMAN	R	CL	622	0	630	-0.00531	-2.76161	3.94e-14	sp|P02787|TRFE_HUMAN	2	-0.02388	-5.56812
20190704_SL_Transferrin_GP.18223.18223.2.2.dta	102	3860.55	1921.81	2	QQQHLFGSJVTDCSGNF	0,Gln->pyro-Glu[AnyN-termQ];13,Carbamidomethyl[C];	1938.74	1938.71	3-5-1-0-1	9	NXT	46	2	0.04001	12	0.11194	0.14946	3.03379	0.45342	T	b2+;b3+;b7+;b8+;b9+;b10+;b12+;b14+;y4+;y5+;y7+;y12+;Y0+;Y1+;	b9+;Y1+;	sp|P02787|TRFE_HUMAN	R	CL	622	0	630	-0.00531	-2.76161	3.94e-14	sp|P02787|TRFE_HUMAN	2	-0.02919	-7.56301
20190704_SL_Transferrin_GP.18238.18238.3.1.dta	275	4673.85	2499.08	3	QQQHLFGSNVTDCSGJFCLFR	0,Gln->pyro-Glu[AnyN-termQ];9,Deamidated[N];13,Carbamidomethyl[C];18,Carbamidomethyl[C];	2174.77	2174.8	5-6-0-0-1	16	NXC	56	0	0	5	0.12783	0.14904	4.3159	0.64324	T	b3+;b4+;b5+;b6+;b7+;	b4+;b5+;b6+;b7+;	sp|P02787|TRFE_HUMAN	R	SE	622	0	637	0.01471	5.88381	4.88e-25	sp|P02787|TRFE_HUMAN	4	0.02936	6.28315
20190704_SL_Transferrin_GP.18257.18257.3.0.dta	274	4380.74	2499.08	3	QQQHLFGSJVTDCSGNFCLFR	0,Gln->pyro-Glu[AnyN-termQ];13,Carbamidomethyl[C];16,Deamidated[N];18,Carbamidomethyl[C];	1881.66	1881.69	3-4-1-0-2	9	NXT	66	0	0	4	0.19232	0.19073	4.3159	0.82317	T	b4+;b5+;b6+;b10+;	b4+;b5+;b6+;b10+;	sp|P02787|TRFE_HUMAN	R	SE	622	0	630	0.01471	5.88381	4.88e-25	sp|P02787|TRFE_HUMAN	4	0.02732	6.23786
20190704_SL_Transferrin_GP.18282.18282.3.0.dta	102	4217.67	1921.81	3	QQQHLFGSJVTDCSGNF	0,Gln->pyro-Glu[AnyN-termQ];13,Carbamidomethyl[C];	2295.85	2295.82	7-5-0-0-1	9	NXT	34	2	0.04354	4	0.05164	0.10331	2.05294	0.2121	T	b7+;b9+;b10+;y11+;Y0+;Y0+;	Y0+;	sp|P02787|TRFE_HUMAN	R	CL	622	0	630	-0.00531	-2.76161	3.94e-14	sp|P02787|TRFE_HUMAN	2	-0.02827	-6.70432
20190704_SL_Transferrin_GP.18288.18288.3.1.dta	43	4028.58	1603.68	3	QQQHLFGSJVTDCS	0,Gln->pyro-Glu[AnyN-termQ];13,Carbamidomethyl[C];	2424.9	2424.87	6-5-1-0-1	9	NXT	50	0	0	6	0.17247	0.19714	3.8331	0.75566	T	b5+;b6+;b7+;b8+;b9+;b10+;	b5+;b6+;b9+;	sp|P02787|TRFE_HUMAN	R	GN	622	0	630	-0.00436	-2.71709	1.99e-19	sp|P02787|TRFE_HUMAN	1	-0.03095	-7.68447
20190704_SL_Transferrin_GP.18299.18299.3.1.dta	124	4652.84	2359.02	3	QQQHLFGSJVTDCSGNFCLF	13,Carbamidomethyl[C];18,Carbamidomethyl[C];	2293.82	2293.81	5-3-2-0-2	9	NXT	84	0	0	4	0.09922	0.02967	3.05003	0.09051	T	b4+;b5+;b6+;b7+;	b4+;b5+;	sp|P02787|TRFE_HUMAN	R	RS	622	0	630	0.0024	1.01694	4.43e-14	sp|P02787|TRFE_HUMAN	2	-0.0072	-1.54778
20190704_SL_Transferrin_GP.18305.18305.3.1.dta	139	5905.37	2498.1	3	QQQHLFGSJVTDCSGNFCLFR	0,Gln->pyro-Glu[AnyN-termQ];13,Carbamidomethyl[C];18,Carbamidomethyl[C];	3407.27	3407.24	9-6-0-0-5	9	NXT	50	0	0	4	0.21496	0.19933	3.03913	0.6058	T	b4+;b5+;b6+;b12+;	b4+;b6+;	sp|P02787|TRFE_HUMAN	R	SE	622	0	630	-0.0057	-2.28084	1.8e-79	sp|P02787|TRFE_HUMAN	2	-0.03213	-5.44171
20190704_SL_Transferrin_GP.18306.18306.3.0.dta	102	3690.49	1921.81	3	QQQHLFGSJVTDCSGNF	0,Gln->pyro-Glu[AnyN-termQ];13,Carbamidomethyl[C];	1768.68	1768.64	5-4-0-0-1	9	NXT	26	2	0.05066	9	0.17232	0.23308	3.8331	0.89341	T	b2+;b3+;b4+;b7+;b9+;b10+;b11+;b12+;y4+;Y0+;Y1+;	b4+;b10+;Y0+;	sp|P02787|TRFE_HUMAN	R	CL	622	0	630	-0.00531	-2.76161	3.94e-14	sp|P02787|TRFE_HUMAN	2	-0.0365	-9.89289
20190704_SL_Transferrin_GP.18314.18314.5.0.dta	99	8050.17	2943.31	5	QQQHLFGSJVTDCSGNFCLFRSETK	0,Gln->pyro-Glu[AnyN-termQ];13,Carbamidomethyl[C];18,Carbamidomethyl[C];	5106.86	5106.82	8-8-5-0-5	9	NXT	4	0	0	7	0.15757	0.18829	3.61025	0.67977	T	b4+;b5+;b6+;b8+;b10+;b12+;b12++;	b4+;b5+;b6+;	sp|P02787|TRFE_HUMAN	R	DL	622	0	630	-0.00271	-0.920424	5.22e-48	sp|P02787|TRFE_HUMAN	2	-0.03361	-4.17557
20190704_SL_Transferrin_GP.18326.18326.4.0.dta	102	3852.54	1921.81	4	QQQHLFGSJVTDCSGNF	0,Gln->pyro-Glu[AnyN-termQ];13,Carbamidomethyl[C];	1930.73	1930.69	6-4-0-0-1	9	NXT	26	2	0.0079	12	0.09403	0.12641	2.05294	0.25952	T	b2+;b3+;b9+;b10+;b12+;b13+;b16+;y2+;y4+;y5+;y6+;y7+;Y0+;Y1+;	b9+;	sp|P02787|TRFE_HUMAN	R	CL	622	0	630	-0.00531	-2.76161	3.94e-14	sp|P02787|TRFE_HUMAN	2	-0.03709	-9.62983
20190704_SL_Transferrin_GP.18329.18329.3.1.dta	43	3851.54	1603.68	3	QQQHLFGSJVTDCS	0,Gln->pyro-Glu[AnyN-termQ];13,Carbamidomethyl[C];	2247.86	2247.84	4-5-0-0-4	9	NXT	66	0	0	6	0.07105	0.08897	2.05294	0.18264	T	b1+;b2+;b3+;b7+;b9+;b12+;	b9+;	sp|P02787|TRFE_HUMAN	R	GN	622	0	630	-0.00436	-2.71709	1.99e-19	sp|P02787|TRFE_HUMAN	1	-0.02206	-5.72904
20190704_SL_Transferrin_GP.18350.18350.3.2.dta	139	5943.36	2498.1	3	QQQHLFGSJVTDCSGNFCLFR	0,Gln->pyro-Glu[AnyN-termQ];13,Carbamidomethyl[C];18,Carbamidomethyl[C];	3445.27	3445.23	6-5-3-0-4	9	NXT	30	0	0	5	0.14595	0.17083	3.83944	0.65589	T	b4+;b5+;b6+;b9+;b12+;	b4+;b5+;b6+;	sp|P02787|TRFE_HUMAN	R	SE	622	0	630	-0.0057	-2.28084	1.8e-79	sp|P02787|TRFE_HUMAN	2	-0.03626	-6.10192
20190704_SL_Transferrin_GP.18354.18354.2.2.dta	102	3860.55	1921.81	2	QQQHLFGSJVTDCSGNF	0,Gln->pyro-Glu[AnyN-termQ];13,Carbamidomethyl[C];	1938.74	1938.71	3-5-1-0-1	9	NXT	46	2	0.00702	9	0.08866	0.09438	2.05294	0.19375	T	b2+;b3+;b7+;b10+;b11+;b12+;y4+;y5+;y7+;Y0+;Y1+;	b10+;	sp|P02787|TRFE_HUMAN	R	CL	622	0	630	-0.00531	-2.76161	3.94e-14	sp|P02787|TRFE_HUMAN	2	-0.02922	-7.57079
20190704_SL_Transferrin_GP.18364.18364.5.0.dta	78	8067.15	2960.34	5	QQQHLFGSJVTDCSGNFCLFRSETK	13,Carbamidomethyl[C];18,Carbamidomethyl[C];	5106.81	5106.82	8-8-5-0-5	9	NXT	2	0	0	4	0.10474	0.03746	3.40765	0.12766	T	b4+;b5+;b6+;b22++;	b5+;b6+;b22++;	sp|P02787|TRFE_HUMAN	R	DL	622	0	630	-0.00418	-1.41153	1.39e-08	sp|P02787|TRFE_HUMAN	2	0.01197	1.48398
20190704_SL_Transferrin_GP.18367.18367.3.0.dta	54	3518.55	1604.85	3	KCGLVPVLAENYJK	2,Carbamidomethyl[C];	1913.7	1913.68	5-4-1-0-0	13	NXS	12	5	0.11582	21	0.25407	0.38291	5.17648	1.9821	T	b1+;b2+;b4+;b5+;b7+;b8+;b9+;b10+;b11+;b12+;b13+;y2+;y3+;y4+;y5+;y6+;y7+;y9+;y10+;y12+;y13+;Y0+;Y0+;Y1+;Y0++;Y1++;	b1+;b5+;y9+;Y0+;Y1+;	sp|P02787|TRFE_HUMAN	G	SD	420	0	432	0.00193	1.20187	3.31e-29	sp|P02787|TRFE_HUMAN	2	-0.0262	-7.44833
20190704_SL_Transferrin_GP.18371.18371.2.2.dta	124	3860.55	2359.02	2	QQQHLFGSJVTDCSGNFCLF	13,Carbamidomethyl[C];18,Carbamidomethyl[C];	1501.53	1501.56	3-5-0-0-0	9	NXT	46	0	0	8	0.09792	0.05235	3.05003	0.15967	T	b3+;b4+;b6+;b7+;b8+;b9+;b10+;b17+;	b4+;b6+;	sp|P02787|TRFE_HUMAN	R	RS	622	0	630	0.0024	1.01694	4.43e-14	sp|P02787|TRFE_HUMAN	2	0.02608	6.75732
20190704_SL_Transferrin_GP.18372.18372.2.2.dta	124	3860.55	2359.02	2	QQQHLFGSJVTDCSGNFCLF	13,Carbamidomethyl[C];18,Carbamidomethyl[C];	1501.53	1501.56	3-5-0-0-0	9	NXT	46	0	0	8	0.08948	0.05194	3.05003	0.15842	T	b2+;b3+;b4+;b6+;b7+;b8+;b9+;b10+;	b4+;b6+;	sp|P02787|TRFE_HUMAN	R	RS	622	0	630	0.0024	1.01694	4.43e-14	sp|P02787|TRFE_HUMAN	2	0.02608	6.75732
20190704_SL_Transferrin_GP.18374.18374.2.2.dta	124	3860.55	2359.02	2	QQQHLFGSJVTDCSGNFCLF	13,Carbamidomethyl[C];18,Carbamidomethyl[C];	1501.53	1501.56	3-5-0-0-0	9	NXT	46	0	0	9	0.12658	0.06057	3.85241	0.23333	T	b3+;b4+;b5+;b6+;b7+;b8+;b9+;b10+;b11+;	b4+;b5+;b6+;	sp|P02787|TRFE_HUMAN	R	RS	622	0	630	0.0024	1.01694	4.43e-14	sp|P02787|TRFE_HUMAN	2	0.02608	6.75732
20190704_SL_Transferrin_GP.18377.18377.4.0.dta	139	4995.02	2498.1	4	QQQHLFGSJVTDCSGNFCLFR	0,Gln->pyro-Glu[AnyN-termQ];13,Carbamidomethyl[C];18,Carbamidomethyl[C];	2496.92	2496.89	5-4-2-0-2	9	NXT	72	1	0.02833	11	0.22795	0.2334	5.18431	1.21001	T	b2+;b3+;b4+;b5+;b6+;b7+;b8+;b9+;b10+;b13+;y1+;Y2++;	b4+;b5+;b6+;b13+;Y2++;	sp|P02787|TRFE_HUMAN	R	SE	622	0	630	-0.0057	-2.28084	1.8e-79	sp|P02787|TRFE_HUMAN	2	-0.03381	-6.77006
20190704_SL_Transferrin_GP.18394.18394.2.0.dta	51	3869.55	1516.65	2	QQQHLFGSJVTDC	0,Gln->pyro-Glu[AnyN-termQ];13,Carbamidomethyl[C];	2352.9	2352.87	5-4-0-0-5	9	NXT	42	1	0.01726	4	0.11719	0.10341	2.06085	0.21312	T	b3+;b6+;b7+;b9+;Y2+;	b6+;	sp|P02787|TRFE_HUMAN	R	SG	622	0	630	-0.00112	-0.737992	2.15e-22	sp|P02787|TRFE_HUMAN	1	-0.0308	-7.96159
20190704_SL_Transferrin_GP.18405.18405.3.1.dta	104	5096.13	2515.12	3	QQQHLFGSJVTDCSGNFCLFR	13,Carbamidomethyl[C];18,Carbamidomethyl[C];	2581.01	2580.96	5-8-0-0-1	9	NXT	26	0	0	5	0.10021	0.02684	2.59387	0.06962	T	b4+;b5+;b6+;b7+;b8+;	b4+;b5+;	sp|P02787|TRFE_HUMAN	R	SE	622	0	630	-0.00514	-2.04284	4.51e-12	sp|P02787|TRFE_HUMAN	2	-0.05026	-9.86424
20190704_SL_Transferrin_GP.18412.18412.3.0.dta	102	4143.63	1921.81	3	QQQHLFGSJVTDCSGNF	0,Gln->pyro-Glu[AnyN-termQ];13,Carbamidomethyl[C];	2221.82	2221.79	6-4-1-0-1	9	NXT	72	1	0.02308	5	0.10587	0.19411	3.03379	0.58888	T	b4+;b5+;b6+;b7+;b12+;Y0+;	b4+;b6+;	sp|P02787|TRFE_HUMAN	R	CL	622	0	630	-0.00531	-2.76161	3.94e-14	sp|P02787|TRFE_HUMAN	2	-0.03186	-7.69072
20190704_SL_Transferrin_GP.18413.18413.2.0.dta	47	3863.54	1356.62	2	QQQHLFGSJVTD	0,Gln->pyro-Glu[AnyN-termQ];	2506.93	2506.92	4-7-1-0-1	9	NXT	10	0	0	5	0.09774	0.08792	2.06901	0.18191	T	b3+;b6+;b7+;b9+;b10+;	b6+;	sp|P02787|TRFE_HUMAN	R	CS	622	0	630	0.00079	0.581908	3.58e-17	sp|P02787|TRFE_HUMAN	1	-0.00711	-1.84076
20190704_SL_Transferrin_GP.18415.18415.5.0.dta	286	8175.27	3652.62	5	QQQHLFGSJVTDCSGNFCLFRSETKDLLFR	0,Gln->pyro-Glu[AnyN-termQ];13,Carbamidomethyl[C];13,Sulfide[C];16,Deamidated[N];18,Carbamidomethyl[C];18,Dioxidation[C];	4522.65	4522.59	8-8-5-0-1	9	NXT	4	0	0	6	0.12775	0.0927	2.82407	0.26178	T	b5+;b6+;b8+;b9+;b11+;b12+;	b5+;b6+;	sp|P02787|TRFE_HUMAN	R	DD	622	0	630	0.03123	8.54764	3.35e-09	sp|P02787|TRFE_HUMAN	1	-0.05438	-6.65254
20190704_SL_Transferrin_GP.18422.18422.3.0.dta	272	4046.59	2195.91	3	QQQHLFGSJVTDCSGNFCL	0,Gln->pyro-Glu[AnyN-termQ];13,Carbamidomethyl[C];16,Deamidated[N];18,Carbamidomethyl[C];	1850.68	1850.69	3-6-0-0-1	9	NXT	20	0	0	7	0.15334	0.14072	3.84588	0.54118	T	b1+;b4+;b6+;b8+;b9+;b10+;b12+;	b4+;b6+;b10+;	sp|P02787|TRFE_HUMAN	R	FR	622	0	630	0.01286	5.85368	4.37e-32	sp|P02787|TRFE_HUMAN	1	0.01639	4.05135
20190704_SL_Transferrin_GP.18433.18433.5.0.dta	287	8128.21	3652.62	5	QQQHLFGSNVTDCSGJFCLFRSETKDLLFR	0,Gln->pyro-Glu[AnyN-termQ];9,Deamidated[N];13,Carbamidomethyl[C];13,Sulfide[C];18,Carbamidomethyl[C];18,Dioxidation[C];	4475.59	4475.6	7-10-4-0-1	16	NXC	4	0	0	4	0.1449	0.06358	2.82407	0.17956	T	b3+;b4+;b5+;b6+;	b4+;b5+;	sp|P02787|TRFE_HUMAN	R	DD	622	0	637	0.03123	8.54764	3.35e-09	sp|P02787|TRFE_HUMAN	1	0.0149	1.83335
20190704_SL_Transferrin_GP.18434.18434.3.1.dta	139	4997.03	2498.1	3	QQQHLFGSJVTDCSGNFCLFR	0,Gln->pyro-Glu[AnyN-termQ];13,Carbamidomethyl[C];18,Carbamidomethyl[C];	2498.93	2498.9	7-6-0-0-1	9	NXT	92	1	0.0232	9	0.14625	0.15383	3.03913	0.4675	T	b2+;b3+;b4+;b7+;b9+;b10+;b12+;b13+;y1+;Y2++;	b4+;Y2++;	sp|P02787|TRFE_HUMAN	R	SE	622	0	630	-0.0057	-2.28084	1.8e-79	sp|P02787|TRFE_HUMAN	2	-0.02491	-4.98595
20190704_SL_Transferrin_GP.18435.18435.3.0.dta	52	3464.5	1259.7	3	LVPVLAENYJK	-	2204.8	2204.77	5-4-2-0-0	10	NXS	22	4	0.15246	7	0.11972	0.17928	4.58043	0.82116	T	b3+;b6+;y2+;y4+;y5+;y7+;y9+;Y0+;Y0+;Y1+;Y1+;	b3+;y9+;Y0+;Y1+;	sp|P02787|TRFE_HUMAN	G	SD	423	0	432	0.00021	0.166576	9.62e-13	sp|P02787|TRFE_HUMAN	1	-0.02585	-7.46351
20190704_SL_Transferrin_GP.18444.18444.3.1.dta	4	4270.69	1041.47	3	QQQHLFGSJ	0,Gln->pyro-Glu[AnyN-termQ];	3229.22	3229.19	7-6-0-0-6	9	NXT	52	1	0.00679	6	0.19742	0.19329	3.90115	0.75404	T	b2+;b3+;b4+;b5+;b6+;b7+;Y0+;	b4+;b5+;b6+;	sp|P02787|TRFE_HUMAN	R	VT	622	0	630	0.00038	0.364523	2.74e-12	sp|P02787|TRFE_HUMAN	1	-0.02309	-5.40787
20190704_SL_Transferrin_GP.18450.18450.3.0.dta	102	3998.6	1921.81	3	QQQHLFGSJVTDCSGNF	0,Gln->pyro-Glu[AnyN-termQ];13,Carbamidomethyl[C];	2076.78	2076.75	6-4-0-0-2	9	NXT	30	3	0.03441	9	0.07518	0.12406	2.05294	0.25468	T	b7+;b8+;b9+;b12+;y2+;y4+;y5+;y12+;y14+;Y0+;Y1+;Y1+;	Y1+;	sp|P02787|TRFE_HUMAN	R	CL	622	0	630	-0.00531	-2.76161	3.94e-14	sp|P02787|TRFE_HUMAN	2	-0.03247	-8.12233
20190704_SL_Transferrin_GP.18451.18451.3.0.dta	55	3825.65	1661.87	3	GKCGLVPVLAENYJK	3,Carbamidomethyl[C];	2163.78	2163.75	6-3-2-0-0	14	NXS	26	0	0	9	0.08182	0.16653	2.05687	0.34253	T	y2+;y3+;y4+;y5+;y6+;y7+;y9+;y10+;y12+;	y9+;	sp|P02787|TRFE_HUMAN	A	SD	419	0	432	-0.00068	-0.408936	2.5e-26	sp|P02787|TRFE_HUMAN	2	-0.03623	-9.47269
20190704_SL_Transferrin_GP.18456.18456.3.0.dta	47	4277.7	1356.62	3	QQQHLFGSJVTD	0,Gln->pyro-Glu[AnyN-termQ];	2921.08	2921.08	6-6-0-0-5	9	NXT	50	0	0	4	0.1336	0.16863	3.05561	0.51527	T	b1+;b4+;b5+;b6+;	b4+;b5+;	sp|P02787|TRFE_HUMAN	R	CS	622	0	630	0.00079	0.581908	3.58e-17	sp|P02787|TRFE_HUMAN	1	-0.00114	-0.266561
20190704_SL_Transferrin_GP.18458.18458.3.1.dta	152	3884.53	1078.53	3	PSAGJNSLYR	-	2806	2805.99	8-6-1-0-0	5	NXS	16	0	0	4	0.04742	0.07306	2.0861	0.15241	T	y1+;y6+;y7+;y8+;	y8+;	sp|P02749|APOH_HUMAN	K	DT	158	0.01	162	-0.00041	-0.379802	1.13e-12	sp|P02749|APOH_HUMAN/tr|J3QLI0|J3QLI0_HUMAN/tr|J3QRN2|J3QRN2_HUMAN	1	-0.00916	-2.35868
20190704_SL_Transferrin_GP.18471.18471.3.1.dta	125	4305.68	2359.02	3	QQQHLFGSJVTDCSGNFCLF	13,Carbamidomethyl[C];18,Carbamidomethyl[C];	1946.65	1946.69	7-4-0-0-0	9	NXT	66	0	0	6	0.06662	0.03576	1.94186	0.06944	T	b3+;b4+;b6+;b7+;b8+;b10+;	b6+;	sp|P02787|TRFE_HUMAN	R	RS	622	0	630	0.0024	1.01694	4.43e-14	sp|P02787|TRFE_HUMAN	2	0.03404	7.90776
20190704_SL_Transferrin_GP.18474.18474.3.0.dta	139	4996.03	2498.1	3	QQQHLFGSJVTDCSGNFCLFR	0,Gln->pyro-Glu[AnyN-termQ];13,Carbamidomethyl[C];18,Carbamidomethyl[C];	2497.93	2497.91	5-4-1-0-4	9	NXT	68	1	0.02076	11	0.20506	0.19626	3.83944	0.75354	T	b2+;b3+;b4+;b6+;b7+;b8+;b9+;b10+;b12+;b13+;y1+;Y2++;	b4+;b6+;Y2++;	sp|P02787|TRFE_HUMAN	R	SE	622	0	630	-0.0057	-2.28084	1.8e-79	sp|P02787|TRFE_HUMAN	2	-0.02013	-4.03
20190704_SL_Transferrin_GP.18479.18479.3.1.dta	52	3482.53	1259.7	3	LVPVLAENYJK	-	2222.83	2222.81	6-4-0-0-3	10	NXS	14	5	0.19742	14	0.14838	0.21164	4.58043	0.96942	T	b3+;b4+;b5+;b6+;b7+;b8+;b9+;b10+;y2+;y4+;y5+;y6+;y7+;y9+;Y0+;Y0+;Y1+;Y1+;Y3+;	b3+;y9+;Y0+;Y1+;	sp|P02787|TRFE_HUMAN	G	SD	423	0	432	0.00021	0.166576	9.62e-13	sp|P02787|TRFE_HUMAN	1	-0.01937	-5.56363
20190704_SL_Transferrin_GP.18515.18515.3.0.dta	102	3909.55	1921.81	3	QQQHLFGSJVTDCSGNF	0,Gln->pyro-Glu[AnyN-termQ];13,Carbamidomethyl[C];	1987.74	1987.71	6-5-0-0-0	9	NXT	30	0	0	6	0.07597	0.06674	2.05294	0.13702	T	b5+;b7+;y7+;y11+;y12+;y14+;	y14+;	sp|P02787|TRFE_HUMAN	R	CL	622	0	630	-0.00531	-2.76161	3.94e-14	sp|P02787|TRFE_HUMAN	2	-0.02493	-6.37829
20190704_SL_Transferrin_GP.18516.18516.4.1.dta	52	3464.49	1259.7	4	LVPVLAENYJK	-	2204.8	2204.77	5-4-2-0-0	10	NXS	22	5	0.11923	11	0.11236	0.16083	4.58043	0.73667	T	b3+;b4+;b5+;b6+;b7+;b9+;y2+;y4+;y5+;y7+;y9+;Y0+;Y0+;Y1+;Y1+;Y2+;	b3+;y9+;Y0+;Y1+;	sp|P02787|TRFE_HUMAN	G	SD	423	0	432	0.00021	0.166576	9.62e-13	sp|P02787|TRFE_HUMAN	1	-0.0233	-6.72728
20190704_SL_Transferrin_GP.18527.18527.3.0.dta	24	4240.65	1774.74	3	QQQHLFGSJVTDCSGN	0,Gln->pyro-Glu[AnyN-termQ];13,Carbamidomethyl[C];	2465.91	2465.89	5-6-1-0-1	9	NXT	48	0	0	4	0.06734	0.13349	2.05294	0.27404	T	b4+;b5+;b6+;b7+;	b4+;	sp|P02787|TRFE_HUMAN	R	FC	622	0	630	0.00072	0.405467	1.92e-18	sp|P02787|TRFE_HUMAN	2	-0.01488	-3.50971
20190704_SL_Transferrin_GP.18531.18531.4.2.dta	47	3999.6	1356.62	4	QQQHLFGSJVTD	0,Gln->pyro-Glu[AnyN-termQ];	2642.98	2642.95	5-4-2-0-3	9	NXT	36	0	0	4	0.16798	0.1983	3.85904	0.76526	T	b4+;b5+;b6+;b10+;	b4+;b5+;b6+;	sp|P02787|TRFE_HUMAN	R	CS	622	0	630	0.00079	0.581908	3.58e-17	sp|P02787|TRFE_HUMAN	1	-0.03859	-9.6508
20190704_SL_Transferrin_GP.18535.18535.3.2.dta	102	4126.63	1921.81	3	QQQHLFGSJVTDCSGNF	0,Gln->pyro-Glu[AnyN-termQ];13,Carbamidomethyl[C];	2204.81	2204.77	5-4-2-0-0	9	NXT	76	3	0.02073	5	0.05053	0.1164	2.05294	0.23896	T	b3+;b6+;b9+;b10+;y7+;Y0+;Y1+;Y1+;	b6+;	sp|P02787|TRFE_HUMAN	R	CL	622	0	630	-0.00531	-2.76161	3.94e-14	sp|P02787|TRFE_HUMAN	2	-0.04095	-9.92569
20190704_SL_Transferrin_GP.18540.18540.4.2.dta	99	5013.05	2943.31	4	QQQHLFGSJVTDCSGNFCLFRSETK	0,Gln->pyro-Glu[AnyN-termQ];13,Carbamidomethyl[C];18,Carbamidomethyl[C];	2069.74	2069.77	4-7-0-0-0	9	NXT	60	0	0	4	0.17903	0.18158	3.61025	0.65556	T	b4+;b5+;b6+;b7+;	b4+;b5+;b6+;	sp|P02787|TRFE_HUMAN	R	DL	622	0	630	-0.00271	-0.920424	5.22e-48	sp|P02787|TRFE_HUMAN	2	0.028	5.58657
20190704_SL_Transferrin_GP.18547.18547.2.2.dta	52	3465.49	1259.7	2	LVPVLAENYJK	-	2205.79	2205.79	5-4-1-0-2	10	NXS	18	2	0.13871	7	0.18694	0.15548	4.58043	0.71214	T	b3+;b5+;b7+;b9+;y2+;y4+;y9+;Y0+;Y1+;	b3+;y9+;Y0+;Y1+;	sp|P02787|TRFE_HUMAN	G	SD	423	0	432	0.00021	0.166576	9.62e-13	sp|P02787|TRFE_HUMAN	1	0.00324	0.935206
20190704_SL_Transferrin_GP.18550.18550.2.0.dta	52	3464.5	1259.7	2	LVPVLAENYJK	-	2204.81	2204.77	5-4-2-0-0	10	NXS	18	4	0.40667	5	0.09908	0.22156	5.22533	1.15772	T	b3+;b9+;y5+;y6+;y9+;Y0+;Y0+;Y1+;Y1+;	b3+;y9+;Y0+;Y0+;Y1+;	sp|P02787|TRFE_HUMAN	G	SD	423	0	432	0.00021	0.166576	9.62e-13	sp|P02787|TRFE_HUMAN	1	-0.03287	-9.49032
20190704_SL_Transferrin_GP.18551.18551.3.0.dta	64	3310.43	1437.75	3	QSVPAHFVALJGSK	0,Gln->pyro-Glu[AnyN-termQ];	1872.68	1872.65	6-3-1-0-0	11	NXS	20	4	0.22368	5	0.2967	0.27162	6.88048	1.86887	T	b6+;b7+;b8+;b9+;b10+;Y0+;Y0+;Y1+;Y1++;	b6+;b7+;b8+;b9+;b10+;Y0+;Y0+;Y1+;	sp|P06681|CO2_HUMAN	K	LN	611	0	621	-0.0012	-0.834068	2.86e-39	sp|P06681|CO2_HUMAN/tr|A0A0G2JIE7|A0A0G2JIE7_HUMAN/tr|A0A0G2JL69|A0A0G2JL69_HUMAN/tr|B4DQI1|B4DQI1_HUMAN/tr|B4E1Z4|B4E1Z4_HUMAN/tr|E7ETN3|E7ETN3_HUMAN/tr|E9PDZ0|E9PDZ0_HUMAN/tr|H0Y3H6|H0Y3H6_HUMAN	2	-0.0303	-9.1556
20190704_SL_Transferrin_GP.18553.18553.4.2.dta	99	5013.05	2943.31	4	QQQHLFGSJVTDCSGNFCLFRSETK	0,Gln->pyro-Glu[AnyN-termQ];13,Carbamidomethyl[C];18,Carbamidomethyl[C];	2069.74	2069.77	4-7-0-0-0	9	NXT	60	0	0	5	0.21293	0.20468	3.61025	0.73895	T	b3+;b4+;b5+;b6+;b7+;	b4+;b5+;b6+;	sp|P02787|TRFE_HUMAN	R	DL	622	0	630	-0.00271	-0.920424	5.22e-48	sp|P02787|TRFE_HUMAN	2	0.028	5.58657
20190704_SL_Transferrin_GP.18580.18580.5.2.dta	286	7739.12	3652.62	5	QQQHLFGSJVTDCSGNFCLFRSETKDLLFR	0,Gln->pyro-Glu[AnyN-termQ];13,Carbamidomethyl[C];13,Sulfide[C];16,Deamidated[N];18,Carbamidomethyl[C];18,Dioxidation[C];	4086.5	4086.46	8-8-3-0-2	9	NXT	16	0	0	8	0.10596	0.05865	1.89804	0.11131	T	b1+;b2+;b3+;b5+;b7+;b9+;b10+;b12+;	b5+;	sp|P02787|TRFE_HUMAN	R	DD	622	0	630	0.03123	8.54764	3.35e-09	sp|P02787|TRFE_HUMAN	1	-0.03663	-4.73369
20190704_SL_Transferrin_GP.18582.18582.3.0.dta	102	4233.64	1921.81	3	QQQHLFGSJVTDCSGNF	0,Gln->pyro-Glu[AnyN-termQ];13,Carbamidomethyl[C];	2311.83	2311.82	8-5-0-0-0	9	NXT	32	1	0.03345	5	0.09562	0.17849	3.8331	0.68416	T	b3+;b4+;b5+;b6+;b7+;Y0+;	b4+;b5+;Y0+;	sp|P02787|TRFE_HUMAN	R	CL	622	0	630	-0.00531	-2.76161	3.94e-14	sp|P02787|TRFE_HUMAN	2	-0.01125	-2.65791
20190704_SL_Transferrin_GP.18589.18589.4.1.dta	54	4603.86	1604.85	4	KCGLVPVLAENYJK	2,Carbamidomethyl[C];	2999.01	2999	16-2-0-0-0	13	NXS	56	0	0	6	0.08245	0.15537	2.05294	0.31897	T	b1+;y2+;y4+;y5+;y7+;y9+;	b1+;	sp|P02787|TRFE_HUMAN	G	SD	420	0	432	0.00193	1.20187	3.31e-29	sp|P02787|TRFE_HUMAN	2	-0.00923	-2.00527
20190704_SL_Transferrin_GP.18601.18601.4.1.dta	220	5748.41	3778.78	4	IMNGEADAMSLDGGFVYIAGKCGLVPVLAENYJK	0,Carbamidomethyl[AnyN-term];2,Oxidation[M];9,Dioxidation[M];21,Carbamidomethyl[K];22,Carbamidomethyl[C];	1969.63	1969.58	N(NH(HN(HEX&n-acetyl&sulfate))(HN(HEX&sulfate)))(F)	33	NXS	28	0	0	5	0.06327	0.11055	1.7325	0.19152	T	y4+;y5+;y6+;y7+;y9+;	y9+;	sp|P02787|TRFE_HUMAN	K	SD	400	0	432	0.02605	6.89192	9.03e-11	sp|P02787|TRFE_HUMAN	1	-0.05291	-9.20582
20190704_SL_Transferrin_GP.18605.18605.4.2.dta	54	4603.86	1604.85	4	KCGLVPVLAENYJK	2,Carbamidomethyl[C];	2999.01	2999	16-2-0-0-0	13	NXS	56	0	0	7	0.08599	0.16287	3.03379	0.49411	T	b1+;y1+;y2+;y4+;y6+;y7+;y9+;	b1+;y2+;	sp|P02787|TRFE_HUMAN	G	SD	420	0	432	0.00193	1.20187	3.31e-29	sp|P02787|TRFE_HUMAN	2	-0.00525	-1.1406
20190704_SL_Transferrin_GP.18618.18618.3.2.dta	102	4215.59	1921.81	3	QQQHLFGSJVTDCSGNF	0,Gln->pyro-Glu[AnyN-termQ];13,Carbamidomethyl[C];	2293.78	2293.81	5-3-2-0-2	9	NXT	22	1	0.01185	5	0.12978	0.18738	3.8331	0.71824	T	b4+;b5+;b6+;b7+;y12+;Y1+;	b4+;b5+;b7+;	sp|P02787|TRFE_HUMAN	R	CL	622	0	630	-0.00531	-2.76161	3.94e-14	sp|P02787|TRFE_HUMAN	2	0.03363	7.97951
20190704_SL_Transferrin_GP.18619.18619.5.0.dta	286	8029.2	3652.62	5	QQQHLFGSJVTDCSGNFCLFRSETKDLLFR	0,Gln->pyro-Glu[AnyN-termQ];13,Carbamidomethyl[C];13,Sulfide[C];16,Deamidated[N];18,Carbamidomethyl[C];18,Dioxidation[C];	4376.58	4376.53	8-8-5-0-0	9	NXT	14	0	0	5	0.07411	0.05395	1.89804	0.10241	T	b4+;b5+;b6+;b7+;b12+;	b4+;	sp|P02787|TRFE_HUMAN	R	DD	622	0	630	0.03123	8.54764	3.35e-09	sp|P02787|TRFE_HUMAN	1	-0.04049	-5.04345
20190704_SL_Transferrin_GP.18621.18621.3.0.dta	102	3909.55	1921.81	3	QQQHLFGSJVTDCSGNF	0,Gln->pyro-Glu[AnyN-termQ];13,Carbamidomethyl[C];	1987.74	1987.71	6-5-0-0-0	9	NXT	32	0	0	7	0.04627	0.07224	2.05294	0.1483	T	b4+;b6+;y5+;y7+;y12+;y13+;y14+;	y14+;	sp|P02787|TRFE_HUMAN	R	CL	622	0	630	-0.00531	-2.76161	3.94e-14	sp|P02787|TRFE_HUMAN	2	-0.0283	-7.24049
20190704_SL_Transferrin_GP.18622.18622.3.0.dta	124	4143.64	2359.02	3	QQQHLFGSJVTDCSGNFCLF	13,Carbamidomethyl[C];18,Carbamidomethyl[C];	1784.62	1784.63	6-4-0-0-0	9	NXT	74	0	0	11	0.10447	0.06079	2.0649	0.12553	T	b3+;b4+;b5+;b6+;b7+;b8+;b9+;b10+;b11+;b12+;b17+;	b5+;	sp|P02787|TRFE_HUMAN	R	RS	622	0	630	0.0024	1.01694	4.43e-14	sp|P02787|TRFE_HUMAN	2	0.01911	4.61303
20190704_SL_Transferrin_GP.18623.18623.3.1.dta	102	4192.64	1921.81	3	QQQHLFGSJVTDCSGNF	0,Gln->pyro-Glu[AnyN-termQ];13,Carbamidomethyl[C];	2270.83	2270.79	9-4-0-0-0	9	NXT	32	0	0	4	0.10509	0.15471	3.8331	0.59301	T	b5+;b6+;b10+;b12+;	b5+;b6+;b10+;	sp|P02787|TRFE_HUMAN	R	CL	622	0	630	-0.00531	-2.76161	3.94e-14	sp|P02787|TRFE_HUMAN	2	-0.03315	-7.90855
20190704_SL_Transferrin_GP.18632.18632.3.1.dta	47	3579.45	1356.62	3	QQQHLFGSJVTD	0,Gln->pyro-Glu[AnyN-termQ];	2222.83	2222.81	6-4-0-0-3	9	NXT	30	2	0.02477	4	0.07991	0.14857	3.85904	0.57332	T	b4+;b5+;b6+;b9+;Y0+;Y0+;	b4+;b5+;b6+;	sp|P02787|TRFE_HUMAN	R	CS	622	0	630	0.00079	0.581908	3.58e-17	sp|P02787|TRFE_HUMAN	1	-0.02185	-6.10598
20190704_SL_Transferrin_GP.18633.18633.4.0.dta	54	4603.86	1604.85	4	KCGLVPVLAENYJK	2,Carbamidomethyl[C];	2999.01	2999	16-2-0-0-0	13	NXS	54	0	0	4	0.06369	0.12261	2.05294	0.2517	T	b1+;y2+;y4+;y9+;	y2+;	sp|P02787|TRFE_HUMAN	G	SD	420	0	432	0.00193	1.20187	3.31e-29	sp|P02787|TRFE_HUMAN	2	-0.00709	-1.54035
20190704_SL_Transferrin_GP.18637.18637.3.1.dta	51	4193.63	1516.65	3	QQQHLFGSJVTDC	0,Gln->pyro-Glu[AnyN-termQ];13,Carbamidomethyl[C];	2676.99	2676.95	9-6-0-0-0	9	NXT	26	0	0	5	0.12161	0.09226	3.04454	0.2809	T	b1+;b3+;b5+;b6+;b11+;	b5+;b6+;	sp|P02787|TRFE_HUMAN	R	SG	622	0	630	-0.00112	-0.737992	2.15e-22	sp|P02787|TRFE_HUMAN	1	-0.03343	-7.97346
20190704_SL_Transferrin_GP.18642.18642.4.0.dta	102	4143.64	1921.81	4	QQQHLFGSJVTDCSGNF	0,Gln->pyro-Glu[AnyN-termQ];13,Carbamidomethyl[C];	2221.83	2221.79	6-4-1-0-1	9	NXT	72	2	0.01915	11	0.08001	0.10008	3.03379	0.30361	T	b3+;b7+;b8+;b10+;b12+;b13+;y2+;y4+;y5+;y6+;y7+;Y0+;Y0+;	y7+;Y0+;	sp|P02787|TRFE_HUMAN	R	CL	622	0	630	-0.00531	-2.76161	3.94e-14	sp|P02787|TRFE_HUMAN	2	-0.04097	-9.88974
20190704_SL_Transferrin_GP.18654.18654.3.1.dta	47	3717.48	1356.62	3	QQQHLFGSJVTD	0,Gln->pyro-Glu[AnyN-termQ];	2360.86	2360.86	4-7-1-0-0	9	NXT	16	0	0	4	0.14224	0.17269	3.85904	0.66643	T	b1+;b4+;b5+;b6+;	b4+;b5+;b6+;	sp|P02787|TRFE_HUMAN	R	CS	622	0	630	0.00079	0.581908	3.58e-17	sp|P02787|TRFE_HUMAN	1	0.00108	0.290598
20190704_SL_Transferrin_GP.18669.18669.3.1.dta	43	3851.54	1603.68	3	QQQHLFGSJVTDCS	0,Gln->pyro-Glu[AnyN-termQ];13,Carbamidomethyl[C];	2247.86	2247.84	4-5-0-0-4	9	NXT	66	0	0	4	0.06345	0.04916	2.05294	0.10091	T	b2+;b10+;b11+;b12+;	b10+;	sp|P02787|TRFE_HUMAN	R	GN	622	0	630	-0.00436	-2.71709	1.99e-19	sp|P02787|TRFE_HUMAN	1	-0.02154	-5.594
20190704_SL_Transferrin_GP.18673.18673.3.0.dta	44	4075.68	1724.83	3	LSDLSIJSTECLHVH	11,Carbamidomethyl[C];	2350.85	2350.83	5-4-2-0-1	7	NXT	28	2	0.09991	5	0.07937	0.14502	3.03913	0.44073	T	b3+;y1+;y3+;y5+;y6+;Y0+;Y1+;	y3+;Y1+;	sp|P05156|CFAI_HUMAN	K	CR	171	0	177	-0.00025	-0.144859	7.28e-20	sp|P05156|CFAI_HUMAN/tr|A0A087X0I2|A0A087X0I2_HUMAN/tr|A0A2R8Y3M9|A0A2R8Y3M9_HUMAN/tr|E7ETH0|E7ETH0_HUMAN/tr|G3XAM2|G3XAM2_HUMAN	2	-0.02349	-5.76485
20190704_SL_Transferrin_GP.18688.18688.3.0.dta	47	4468.73	1356.62	3	QQQHLFGSJVTD	0,Gln->pyro-Glu[AnyN-termQ];	3112.11	3112.09	7-4-3-0-2	9	NXT	40	0	0	4	0.08054	0.13204	3.05561	0.40348	T	b1+;b4+;b5+;b6+;	b4+;b5+;	sp|P02787|TRFE_HUMAN	R	CS	622	0	630	0.00079	0.581908	3.58e-17	sp|P02787|TRFE_HUMAN	1	-0.02511	-5.62028
20190704_SL_Transferrin_GP.18693.18693.3.1.dta	272	4134.64	2195.91	3	QQQHLFGSJVTDCSGNFCL	0,Gln->pyro-Glu[AnyN-termQ];13,Carbamidomethyl[C];16,Deamidated[N];18,Carbamidomethyl[C];	1938.73	1938.71	3-5-1-0-1	9	NXT	44	0	0	4	0.0642	0.03923	2.06085	0.08086	T	b5+;b6+;b9+;b10+;	b5+;	sp|P02787|TRFE_HUMAN	R	FR	622	0	630	0.01286	5.85368	4.37e-32	sp|P02787|TRFE_HUMAN	1	-0.02323	-5.61972
20190704_SL_Transferrin_GP.18698.18698.3.0.dta	4	4132.65	1041.47	3	QQQHLFGSJ	0,Gln->pyro-Glu[AnyN-termQ];	3091.17	3091.15	4-7-1-0-5	9	NXT	62	0	0	4	0.08511	0.11804	3.09101	0.36487	T	b4+;b5+;b6+;b7+;	b4+;b5+;	sp|P02787|TRFE_HUMAN	R	VT	622	0	630	0.00038	0.364523	2.74e-12	sp|P02787|TRFE_HUMAN	1	-0.02311	-5.59339
20190704_SL_Transferrin_GP.18700.18700.3.1.dta	4	4132.65	1041.47	3	QQQHLFGSJ	0,Gln->pyro-Glu[AnyN-termQ];	3091.17	3091.15	4-7-1-0-5	9	NXT	62	1	0.01227	4	0.07946	0.11555	3.90115	0.45078	T	b1+;b4+;b5+;b6+;Y0+;	b4+;b5+;b6+;	sp|P02787|TRFE_HUMAN	R	VT	622	0	630	0.00038	0.364523	2.74e-12	sp|P02787|TRFE_HUMAN	1	-0.02311	-5.59339
20190704_SL_Transferrin_GP.18702.18702.3.0.dta	102	4159.63	1921.81	3	QQQHLFGSJVTDCSGNF	0,Gln->pyro-Glu[AnyN-termQ];13,Carbamidomethyl[C];	2237.82	2237.78	7-4-1-0-0	9	NXT	70	2	0.0132	8	0.07208	0.11041	2.05294	0.22667	T	b2+;b7+;b8+;b9+;b10+;b16+;y2+;y7+;Y0+;Y0+;	b10+;	sp|P02787|TRFE_HUMAN	R	CL	622	0	630	-0.00531	-2.76161	3.94e-14	sp|P02787|TRFE_HUMAN	2	-0.03604	-8.66625
20190704_SL_Transferrin_GP.18703.18703.3.0.dta	54	3518.54	1604.85	3	KCGLVPVLAENYJK	2,Carbamidomethyl[C];	1913.7	1913.68	5-4-1-0-0	13	NXS	12	7	0.12862	16	0.16936	0.30766	5.77352	1.77628	T	b1+;b2+;b4+;b5+;b6+;b7+;b8+;b10+;b11+;b12+;b13+;y2+;y4+;y7+;y9+;y13+;Y0+;Y0+;Y1+;Y1+;Y3+;Y0++;Y1++;	b1+;b5+;y9+;Y0+;Y0+;Y1+;	sp|P02787|TRFE_HUMAN	G	SD	420	0	432	0.00193	1.20187	3.31e-29	sp|P02787|TRFE_HUMAN	2	-0.02043	-5.80801
20190704_SL_Transferrin_GP.18707.18707.4.2.dta	139	4995.03	2498.1	4	QQQHLFGSJVTDCSGNFCLFR	0,Gln->pyro-Glu[AnyN-termQ];13,Carbamidomethyl[C];18,Carbamidomethyl[C];	2496.93	2496.89	5-4-2-0-2	9	NXT	62	0	0	5	0.15226	0.16902	3.03913	0.51368	T	b4+;b5+;b6+;b7+;b13+;	b4+;b5+;	sp|P02787|TRFE_HUMAN	R	SE	622	0	630	-0.0057	-2.28084	1.8e-79	sp|P02787|TRFE_HUMAN	2	-0.04632	-9.275
20190704_SL_Transferrin_GP.18713.18713.3.1.dta	102	4152.66	1921.81	3	QQQHLFGSJVTDCSGNF	0,Gln->pyro-Glu[AnyN-termQ];13,Carbamidomethyl[C];	2230.84	2230.82	3-5-1-0-3	9	NXT	60	0	0	5	0.0802	0.13698	2.05294	0.2812	T	b1+;b2+;b5+;b6+;b9+;	b5+;	sp|P02787|TRFE_HUMAN	R	CL	622	0	630	-0.00531	-2.76161	3.94e-14	sp|P02787|TRFE_HUMAN	2	-0.01967	-4.73785
20190704_SL_Transferrin_GP.18715.18715.4.0.dta	102	4800.9	1921.81	4	QQQHLFGSJVTDCSGNF	0,Gln->pyro-Glu[AnyN-termQ];13,Carbamidomethyl[C];	2879.08	2879.04	7-5-1-0-3	9	NXT	104	1	0.02219	4	0.0945	0.17686	3.03379	0.53655	T	b4+;b5+;b6+;b12+;Y0+;	b5+;b12+;	sp|P02787|TRFE_HUMAN	R	CL	622	0	630	-0.00531	-2.76161	3.94e-14	sp|P02787|TRFE_HUMAN	2	-0.04644	-9.67513
20190704_SL_Transferrin_GP.18717.18717.3.1.dta	102	4153.64	1921.81	3	QQQHLFGSJVTDCSGNF	0,Gln->pyro-Glu[AnyN-termQ];13,Carbamidomethyl[C];	2231.83	2231.82	5-7-0-0-0	9	NXT	34	0	0	4	0.10724	0.18115	3.03379	0.54956	T	b4+;b5+;b6+;b10+;	b4+;b5+;	sp|P02787|TRFE_HUMAN	R	CL	622	0	630	-0.00531	-2.76161	3.94e-14	sp|P02787|TRFE_HUMAN	2	-0.00993	-2.39125
20190704_SL_Transferrin_GP.18718.18718.3.0.dta	102	4143.64	1921.81	3	QQQHLFGSJVTDCSGNF	0,Gln->pyro-Glu[AnyN-termQ];13,Carbamidomethyl[C];	2221.83	2221.79	6-4-1-0-1	9	NXT	74	3	0.05645	9	0.12736	0.16752	3.03379	0.50821	T	b7+;b8+;b9+;b10+;b11+;b12+;b13+;y6+;y7+;Y0+;Y0+;Y1+;	b10+;Y0+;	sp|P02787|TRFE_HUMAN	R	CL	622	0	630	-0.00531	-2.76161	3.94e-14	sp|P02787|TRFE_HUMAN	2	-0.03744	-9.03765
20190704_SL_Transferrin_GP.18735.18735.3.1.dta	274	4803.91	2499.08	3	QQQHLFGSJVTDCSGNFCLFR	0,Gln->pyro-Glu[AnyN-termQ];13,Carbamidomethyl[C];16,Deamidated[N];18,Carbamidomethyl[C];	2304.83	2304.86	4-6-0-0-3	9	NXT	76	0	0	4	0.09389	0.09524	1.93154	0.18397	T	b3+;b4+;b10+;b12+;	b4+;	sp|P02787|TRFE_HUMAN	R	SE	622	0	630	0.01471	5.88381	4.88e-25	sp|P02787|TRFE_HUMAN	4	0.03275	6.81884
20190704_SL_Transferrin_GP.18737.18737.3.0.dta	54	3518.54	1604.85	3	KCGLVPVLAENYJK	2,Carbamidomethyl[C];	1913.7	1913.68	5-4-1-0-0	13	NXS	12	6	0.16292	14	0.143	0.28637	5.17648	1.4824	T	b1+;b4+;b5+;b6+;b7+;b8+;b9+;b10+;b12+;b13+;y7+;y9+;y12+;y13+;Y0+;Y0+;Y1+;Y1+;Y0++;Y1++;	b5+;y9+;Y0+;Y0+;Y1+;	sp|P02787|TRFE_HUMAN	G	SD	420	0	432	0.00193	1.20187	3.31e-29	sp|P02787|TRFE_HUMAN	2	-0.01952	-5.54931
20190704_SL_Transferrin_GP.18738.18738.3.0.dta	54	3518.54	1604.85	3	KCGLVPVLAENYJK	2,Carbamidomethyl[C];	1913.7	1913.68	5-4-1-0-0	13	NXS	12	5	0.11789	18	0.14435	0.29924	5.17648	1.549	T	b1+;b2+;b4+;b5+;b6+;b7+;b9+;b10+;b11+;b12+;b13+;y2+;y4+;y7+;y9+;y10+;y12+;y13+;Y0+;Y0+;Y1+;Y1+;Y1++;	b5+;y9+;Y0+;Y0+;Y1+;	sp|P02787|TRFE_HUMAN	G	SD	420	0	432	0.00193	1.20187	3.31e-29	sp|P02787|TRFE_HUMAN	2	-0.01952	-5.54931
20190704_SL_Transferrin_GP.18744.18744.3.0.dta	102	4143.64	1921.81	3	QQQHLFGSJVTDCSGNF	0,Gln->pyro-Glu[AnyN-termQ];13,Carbamidomethyl[C];	2221.83	2221.79	6-4-1-0-1	9	NXT	74	0	0	9	0.0967	0.12645	2.05294	0.25959	T	b2+;b7+;b9+;b10+;b11+;b12+;y2+;y5+;y7+;	y7+;	sp|P02787|TRFE_HUMAN	R	CL	622	0	630	-0.00531	-2.76161	3.94e-14	sp|P02787|TRFE_HUMAN	2	-0.03732	-9.00869
20190704_SL_Transferrin_GP.18747.18747.3.0.dta	95	4352.66	2081.84	3	QQQHLFGSJVTDCSGNFC	0,Gln->pyro-Glu[AnyN-termQ];13,Carbamidomethyl[C];18,Carbamidomethyl[C];	2270.82	2270.79	9-4-0-0-0	9	NXT	24	0	0	5	0.06602	0.06749	2.05687	0.13883	T	b3+;b7+;b10+;b11+;b12+;	b12+;	sp|P02787|TRFE_HUMAN	R	LF	622	0	630	-0.01188	-5.70382	1.07e-32	sp|P02787|TRFE_HUMAN	1	-0.02415	-5.54958
20190704_SL_Transferrin_GP.18748.18748.3.0.dta	193	3620.47	1722.76	3	LCMGSGLJLCEPNNK	2,Carbamidomethyl[C];3,Oxidation[M];10,Carbamidomethyl[C];	1897.71	1897.68	4-4-1-0-1	8	NXC	42	0	0	5	0.09838	0.1424	1.96367	0.27962	T	y2+;y4+;y5+;y6+;y7+;	y4+;	sp|P02787|TRFE_HUMAN	K	EG	516	0	523	-0.00041	-0.237854	3.26e-17	sp|P02787|TRFE_HUMAN/tr|H7C5E8|H7C5E8_HUMAN	2	-0.02387	-6.59486
20190704_SL_Transferrin_GP.18749.18749.4.0.dta	43	4352.67	1603.68	4	QQQHLFGSJVTDCS	0,Gln->pyro-Glu[AnyN-termQ];13,Carbamidomethyl[C];	2748.99	2748.97	8-5-1-0-1	9	NXT	26	0	0	6	0.11934	0.20107	4.53585	0.91202	T	b4+;b5+;b6+;b9+;b10+;b12+;	b4+;b5+;b6+;b9+;	sp|P02787|TRFE_HUMAN	R	GN	622	0	630	-0.00436	-2.71709	1.99e-19	sp|P02787|TRFE_HUMAN	1	-0.0151	-3.46993
20190704_SL_Transferrin_GP.18750.18750.3.0.dta	207	3620.47	1763.79	3	LCMGSGLJLCEPNNK	0,Carbamidomethyl[AnyN-term];2,Carbamidomethyl[C];10,Carbamidomethyl[C];	1856.68	1856.66	5-3-1-0-1	8	NXC	42	0	0	5	0.13958	0.14851	3.03913	0.45135	T	b2+;y2+;y4+;y6+;y7+;	y4+;y6+;	sp|P02787|TRFE_HUMAN	K	EG	516	0	523	-0.00215	-1.21829	8.52e-34	sp|P02787|TRFE_HUMAN/tr|H7C5E8|H7C5E8_HUMAN	1	-0.02388	-6.59763
20190704_SL_Transferrin_GP.18751.18751.4.0.dta	44	4075.68	1724.83	4	LSDLSIJSTECLHVH	11,Carbamidomethyl[C];	2350.86	2350.83	5-4-2-0-1	7	NXT	30	4	0.13466	8	0.08266	0.16952	3.03913	0.51519	T	b3+;b5+;y3+;y4+;y5+;y6+;y7+;y8+;Y0+;Y1+;Y1+;Y1++;	Y0+;Y1+;	sp|P05156|CFAI_HUMAN	K	CR	171	0	177	-0.00025	-0.144859	7.28e-20	sp|P05156|CFAI_HUMAN/tr|A0A087X0I2|A0A087X0I2_HUMAN/tr|A0A2R8Y3M9|A0A2R8Y3M9_HUMAN/tr|E7ETH0|E7ETH0_HUMAN/tr|G3XAM2|G3XAM2_HUMAN	2	-0.02755	-6.76123
20190704_SL_Transferrin_GP.18758.18758.4.1.dta	43	4960.91	1603.68	4	QQQHLFGSJVTDCS	0,Gln->pyro-Glu[AnyN-termQ];13,Carbamidomethyl[C];	3357.23	3357.22	6-6-2-0-4	9	NXT	72	0	0	4	0.09116	0.11655	2.05294	0.23927	T	b3+;b4+;b6+;b12+;	b4+;	sp|P02787|TRFE_HUMAN	R	GN	622	0	630	-0.00436	-2.71709	1.99e-19	sp|P02787|TRFE_HUMAN	1	-0.01214	-2.44762
20190704_SL_Transferrin_GP.18762.18762.2.1.dta	4	2914.13	1041.47	2	QQQHLFGSJ	0,Gln->pyro-Glu[AnyN-termQ];	1872.66	1872.65	6-3-1-0-0	9	NXT	2	1	0.01167	4	0.089	0.12103	3.09101	0.3741	T	b1+;b4+;b5+;b6+;Y0+;	b4+;b5+;	sp|P02787|TRFE_HUMAN	R	VT	622	0	630	0.00038	0.364523	2.74e-12	sp|P02787|TRFE_HUMAN	1	-0.00846	-2.90409
20190704_SL_Transferrin_GP.18762.18762.3.2.dta	47	4364.73	1356.62	3	QQQHLFGSJVTD	0,Gln->pyro-Glu[AnyN-termQ];	3008.11	3008.08	6-5-2-0-3	9	NXT	44	1	0.01779	5	0.10067	0.15442	3.05561	0.47184	T	b1+;b4+;b5+;b6+;b9+;Y0+;	b4+;b5+;	sp|P02787|TRFE_HUMAN	R	CS	622	0	630	0.00079	0.581908	3.58e-17	sp|P02787|TRFE_HUMAN	1	-0.03185	-7.29876
20190704_SL_Transferrin_GP.18763.18763.3.1.dta	104	4648.92	2515.12	3	QQQHLFGSJVTDCSGNFCLFR	13,Carbamidomethyl[C];18,Carbamidomethyl[C];	2133.79	2133.77	6-5-0-0-1	9	NXT	48	0	0	7	0.11481	0.04768	3.31196	0.15791	T	b3+;b4+;b5+;b6+;b8+;b11+;y1+;	b4+;b5+;b6+;	sp|P02787|TRFE_HUMAN	R	SE	622	0	630	-0.00514	-2.04284	4.51e-12	sp|P02787|TRFE_HUMAN	2	-0.02076	-4.4665
20190704_SL_Transferrin_GP.18765.18765.3.0.dta	52	3464.5	1259.7	3	LVPVLAENYJK	-	2204.8	2204.77	5-4-2-0-0	10	NXS	22	3	0.0951	7	0.10232	0.11416	4.58043	0.52289	T	b3+;b6+;b7+;b9+;y4+;y5+;y9+;Y0+;Y0+;Y1+;	b3+;y9+;Y0+;Y1+;	sp|P02787|TRFE_HUMAN	G	SD	423	0	432	0.00021	0.166576	9.62e-13	sp|P02787|TRFE_HUMAN	1	-0.02657	-7.67139
20190704_SL_Transferrin_GP.18767.18767.3.1.dta	102	4346.71	1921.81	3	QQQHLFGSJVTDCSGNF	0,Gln->pyro-Glu[AnyN-termQ];13,Carbamidomethyl[C];	2424.9	2424.87	6-5-1-0-1	9	NXT	90	0	0	5	0.05761	0.12384	2.05294	0.25423	T	b3+;b4+;b9+;b10+;y2+;	b4+;	sp|P02787|TRFE_HUMAN	R	CL	622	0	630	-0.00531	-2.76161	3.94e-14	sp|P02787|TRFE_HUMAN	2	-0.03299	-7.59134
20190704_SL_Transferrin_GP.18768.18768.3.0.dta	102	4654.84	1921.81	3	QQQHLFGSJVTDCSGNF	0,Gln->pyro-Glu[AnyN-termQ];13,Carbamidomethyl[C];	2733.02	2732.98	7-5-1-0-2	9	NXT	100	2	0.03695	5	0.04002	0.08684	2.05294	0.17828	T	b2+;b3+;b9+;b10+;y5+;Y0+;Y0+;	Y0+;	sp|P02787|TRFE_HUMAN	R	CL	622	0	630	-0.00531	-2.76161	3.94e-14	sp|P02787|TRFE_HUMAN	2	-0.04549	-9.77465
20190704_SL_Transferrin_GP.18784.18784.2.0.dta	51	3862.56	1516.65	2	QQQHLFGSJVTDC	0,Gln->pyro-Glu[AnyN-termQ];13,Carbamidomethyl[C];	2345.91	2345.89	3-7-0-0-3	9	NXT	24	0	0	4	0.30899	0.21184	3.84588	0.8147	T	b3+;b4+;b5+;b6+;	b4+;b5+;b6+;	sp|P02787|TRFE_HUMAN	R	SG	622	0	630	-0.00112	-0.737992	2.15e-22	sp|P02787|TRFE_HUMAN	1	-0.02155	-5.58063
20190704_SL_Transferrin_GP.18787.18787.3.0.dta	102	3998.6	1921.81	3	QQQHLFGSJVTDCSGNF	0,Gln->pyro-Glu[AnyN-termQ];13,Carbamidomethyl[C];	2076.78	2076.75	6-4-0-0-2	9	NXT	34	1	0.02819	10	0.11557	0.18458	3.03379	0.55996	T	b3+;b6+;b7+;b9+;b10+;b11+;b12+;y2+;y4+;y7+;Y0+;	b6+;Y0+;	sp|P02787|TRFE_HUMAN	R	CL	622	0	630	-0.00531	-2.76161	3.94e-14	sp|P02787|TRFE_HUMAN	2	-0.03269	-8.17736
20190704_SL_Transferrin_GP.18798.18798.4.4.dta	43	4959.91	1603.68	4	QQQHLFGSJVTDCS	0,Gln->pyro-Glu[AnyN-termQ];13,Carbamidomethyl[C];	3356.23	3356.2	6-6-3-0-2	9	NXT	64	0	0	5	0.09485	0.14114	3.8331	0.541	T	b1+;b4+;b5+;b6+;b12+;	b4+;b5+;b12+;	sp|P02787|TRFE_HUMAN	R	GN	622	0	630	-0.00436	-2.71709	1.99e-19	sp|P02787|TRFE_HUMAN	1	-0.03553	-7.16484
20190704_SL_Transferrin_GP.18813.18813.3.1.dta	102	4283.71	1921.81	3	QQQHLFGSJVTDCSGNF	0,Gln->pyro-Glu[AnyN-termQ];13,Carbamidomethyl[C];	2361.9	2361.88	4-7-0-0-2	9	NXT	48	0	0	5	0.21013	0.2347	3.03379	0.71202	T	b3+;b4+;b5+;b6+;b12+;	b4+;b5+;	sp|P02787|TRFE_HUMAN	R	CL	622	0	630	-0.00531	-2.76161	3.94e-14	sp|P02787|TRFE_HUMAN	2	-0.01265	-2.95373
20190704_SL_Transferrin_GP.18815.18815.3.0.dta	39	4654.84	1660.7	3	QQQHLFGSJVTDCSG	0,Gln->pyro-Glu[AnyN-termQ];13,Carbamidomethyl[C];	2994.14	2994.1	7-7-0-0-3	9	NXT	100	0	0	5	0.06807	0.0944	2.05687	0.19417	T	b3+;b6+;b9+;b10+;b11+;	b6+;	sp|P02787|TRFE_HUMAN	R	NF	622	0	630	-0.00157	-0.944824	1.56e-15	sp|P02787|TRFE_HUMAN	1	-0.03672	-7.89021
20190704_SL_Transferrin_GP.18819.18819.2.0.dta	4	2914.13	1041.47	2	QQQHLFGSJ	0,Gln->pyro-Glu[AnyN-termQ];	1872.66	1872.65	6-3-1-0-0	9	NXT	2	1	0.00927	5	0.1642	0.16967	3.90115	0.66192	T	b3+;b4+;b5+;b6+;b7+;Y0+;	b4+;b5+;b6+;	sp|P02787|TRFE_HUMAN	R	VT	622	0	630	0.00038	0.364523	2.74e-12	sp|P02787|TRFE_HUMAN	1	-0.01021	-3.50481
20190704_SL_Transferrin_GP.18819.18819.3.4.dta	24	4369.7	1774.74	3	QQQHLFGSJVTDCSGN	0,Gln->pyro-Glu[AnyN-termQ];13,Carbamidomethyl[C];	2594.96	2594.94	4-6-2-0-1	9	NXT	30	0	0	7	0.19334	0.25329	3.8331	0.97088	T	b3+;b4+;b5+;b6+;b7+;b9+;b10+;	b4+;b5+;b6+;	sp|P02787|TRFE_HUMAN	R	FC	622	0	630	0.00072	0.405467	1.92e-18	sp|P02787|TRFE_HUMAN	2	-0.02011	-4.60319
20190704_SL_Transferrin_GP.18820.18820.3.0.dta	39	4654.84	1660.7	3	QQQHLFGSJVTDCSG	0,Gln->pyro-Glu[AnyN-termQ];13,Carbamidomethyl[C];	2994.14	2994.1	7-7-0-0-3	9	NXT	100	0	0	4	0.11779	0.11484	3.83944	0.44092	T	b1+;b5+;b6+;b7+;	b5+;b6+;b7+;	sp|P02787|TRFE_HUMAN	R	NF	622	0	630	-0.00157	-0.944824	1.56e-15	sp|P02787|TRFE_HUMAN	1	-0.03672	-7.89021
20190704_SL_Transferrin_GP.18825.18825.5.0.dta	286	8030.18	3652.62	5	QQQHLFGSJVTDCSGNFCLFRSETKDLLFR	0,Gln->pyro-Glu[AnyN-termQ];13,Carbamidomethyl[C];13,Sulfide[C];16,Deamidated[N];18,Carbamidomethyl[C];18,Dioxidation[C];	4377.55	4377.56	8-8-4-0-2	9	NXT	4	0	0	5	0.11334	0.07347	2.82407	0.2075	T	b5+;b6+;b7+;b10+;b12+;	b5+;b6+;	sp|P02787|TRFE_HUMAN	R	DD	622	0	630	0.03123	8.54764	3.35e-09	sp|P02787|TRFE_HUMAN	1	0.001	0.124546
20190704_SL_Transferrin_GP.18826.18826.3.0.dta	24	4282.72	1774.74	3	QQQHLFGSJVTDCSGN	0,Gln->pyro-Glu[AnyN-termQ];13,Carbamidomethyl[C];	2507.98	2507.94	4-7-0-0-3	9	NXT	70	0	0	4	0.22015	0.20775	3.03379	0.63026	T	b4+;b5+;b6+;y15+;	b4+;b5+;	sp|P02787|TRFE_HUMAN	R	FC	622	0	630	0.00072	0.405467	1.92e-18	sp|P02787|TRFE_HUMAN	2	-0.03678	-8.58994
20190704_SL_Transferrin_GP.18833.18833.3.1.dta	102	4283.71	1921.81	3	QQQHLFGSJVTDCSGNF	0,Gln->pyro-Glu[AnyN-termQ];13,Carbamidomethyl[C];	2361.9	2361.88	4-7-0-0-2	9	NXT	50	0	0	4	0.18633	0.20918	3.03379	0.6346	T	b1+;b4+;b5+;b6+;	b4+;b5+;	sp|P02787|TRFE_HUMAN	R	CL	622	0	630	-0.00531	-2.76161	3.94e-14	sp|P02787|TRFE_HUMAN	2	-0.0134	-3.12886
20190704_SL_Transferrin_GP.18834.18834.2.0.dta	4	2914.14	1041.47	2	QQQHLFGSJ	0,Gln->pyro-Glu[AnyN-termQ];	1872.66	1872.65	6-3-1-0-0	9	NXT	2	1	0.00714	4	0.1114	0.10622	3.09101	0.32833	T	b2+;b5+;b6+;b7+;Y0+;	b5+;b6+;	sp|P02787|TRFE_HUMAN	R	VT	622	0	630	0.00038	0.364523	2.74e-12	sp|P02787|TRFE_HUMAN	1	-0.01046	-3.59063
20190704_SL_Transferrin_GP.18835.18835.3.0.dta	47	4171.64	1356.62	3	QQQHLFGSJVTD	0,Gln->pyro-Glu[AnyN-termQ];	2815.02	2815.03	5-7-1-0-2	9	NXT	28	0	0	5	0.12033	0.15461	3.85904	0.59665	T	b1+;b4+;b5+;b6+;b11+;	b4+;b5+;b6+;	sp|P02787|TRFE_HUMAN	R	CS	622	0	630	0.00079	0.581908	3.58e-17	sp|P02787|TRFE_HUMAN	1	0.01122	2.69025
20190704_SL_Transferrin_GP.18839.18839.4.0.dta	49	4462.79	2257.97	4	IJHCRFDEFFSEGCAPGSK	4,Carbamidomethyl[C];14,Carbamidomethyl[C];	2204.81	2204.77	5-4-2-0-0	2	NXC	72	3	0.05961	5	0.22045	0.25181	3.04454	0.76665	T	y2+;y4+;y5+;y7+;y8+;Y0++;Y1++;Y2++;	y4+;Y1++;	sp|P02787|TRFE_HUMAN	K	KD	490	0	491	-0.00075	-0.332011	1.2e-24	sp|P02787|TRFE_HUMAN/tr|H7C5E8|H7C5E8_HUMAN	4	-0.03787	-8.48758
20190704_SL_Transferrin_GP.18841.18841.3.1.dta	99	4670.88	2943.31	3	QQQHLFGSJVTDCSGNFCLFRSETK	0,Gln->pyro-Glu[AnyN-termQ];13,Carbamidomethyl[C];18,Carbamidomethyl[C];	1727.57	1727.57	N(NH(HN(HEX&n-acetyl&sulfate))(HN))(F)	9	NXT	84	0	0	4	0.11108	0.14973	2.84606	0.42615	T	b4+;b5+;b6+;b10+;	b5+;b6+;	sp|P02787|TRFE_HUMAN	R	DL	622	0	630	-0.00271	-0.920424	5.22e-48	sp|P02787|TRFE_HUMAN	2	-0.00033	-0.0706657
20190704_SL_Transferrin_GP.18842.18842.3.0.dta	124	4143.64	2359.02	3	QQQHLFGSJVTDCSGNFCLF	13,Carbamidomethyl[C];18,Carbamidomethyl[C];	1784.61	1784.63	6-4-0-0-0	9	NXT	70	0	0	6	0.05433	0.02792	2.0649	0.05766	T	b3+;b4+;b5+;b6+;b7+;b8+;	b6+;	sp|P02787|TRFE_HUMAN	R	RS	622	0.01	630	0.0024	1.01694	4.43e-14	sp|P02787|TRFE_HUMAN	2	0.02174	5.2479
20190704_SL_Transferrin_GP.18850.18850.3.1.dta	35	3908.5	1774.74	3	QQQHLFGSJVTDCSGN	0,Gln->pyro-Glu[AnyN-termQ];13,Carbamidomethyl[C];	2133.76	2133.77	6-5-0-0-1	9	NXT	26	1	0.00517	4	0.17186	0.13288	1.9553	0.25982	T	b4+;b5+;b6+;y3++;Y2+;	y3++;	sp|P02787|TRFE_HUMAN	R	FC	622	0	630	0.00072	0.405467	1.92e-18	sp|P02787|TRFE_HUMAN	2	0.01658	4.24315
20190704_SL_Transferrin_GP.18855.18855.3.0.dta	49	4462.78	2257.97	3	IJHCRFDEFFSEGCAPGSK	4,Carbamidomethyl[C];14,Carbamidomethyl[C];	2204.8	2204.77	5-4-2-0-0	2	NXC	60	2	0.01896	7	0.28312	0.26609	3.04454	0.81011	T	y2+;y4+;y5+;y6+;y7+;y11+;y12+;Y0++;Y2++;	y4+;y5+;	sp|P02787|TRFE_HUMAN	K	KD	490	0	491	-0.00075	-0.332011	1.2e-24	sp|P02787|TRFE_HUMAN/tr|H7C5E8|H7C5E8_HUMAN	4	-0.02915	-6.53324
20190704_SL_Transferrin_GP.18859.18859.3.0.dta	137	4143.63	1047.55	3	PVLAENYJK	-	3096.09	3096.09	6-4-3-0-3	8	NXS	70	2	0.02425	5	0.03319	0.07617	2.09508	0.15958	T	b3+;b5+;y2+;y4+;y7+;Y0+;Y1+;	Y0+;	sp|P02787|TRFE_HUMAN	V	SD	425	0	432	-0.0002	-0.190743	7.89e-19	sp|P02787|TRFE_HUMAN	1	0.00651	1.57147
20190704_SL_Transferrin_GP.18860.18860.4.0.dta	44	3929.62	1724.83	4	LSDLSIJSTECLHVH	11,Carbamidomethyl[C];	2204.8	2204.77	5-4-2-0-0	7	NXT	34	1	0.02278	7	0.11286	0.16749	3.03913	0.50903	T	b3+;b4+;y1+;y3+;y5+;y8+;y9+;Y0+;	b3+;Y0+;	sp|P05156|CFAI_HUMAN	K	CR	171	0	177	-0.00025	-0.144859	7.28e-20	sp|P05156|CFAI_HUMAN/tr|A0A087X0I2|A0A087X0I2_HUMAN/tr|A0A2R8Y3M9|A0A2R8Y3M9_HUMAN/tr|E7ETH0|E7ETH0_HUMAN/tr|G3XAM2|G3XAM2_HUMAN	2	-0.02289	-5.82645
20190704_SL_Transferrin_GP.18872.18872.3.0.dta	137	4143.63	1047.55	3	PVLAENYJK	-	3096.09	3096.09	6-4-3-0-3	8	NXS	72	3	0.02974	6	0.01915	0.07379	2.09508	0.1546	T	b3+;b6+;y2+;y4+;y5+;y7+;Y0+;Y0+;Y5+;	Y5+;	sp|P02787|TRFE_HUMAN	V	SD	425	0.01	432	-0.0002	-0.190743	7.89e-19	sp|P02787|TRFE_HUMAN	1	0.00701	1.69217
20190704_SL_Transferrin_GP.18892.18892.3.1.dta	124	4670.86	2359.02	3	QQQHLFGSJVTDCSGNFCLF	13,Carbamidomethyl[C];18,Carbamidomethyl[C];	2311.83	2311.82	8-5-0-0-0	9	NXT	88	0	0	8	0.11366	0.05782	3.05003	0.17635	T	b3+;b4+;b5+;b6+;b8+;b9+;b12+;b17+;	b5+;b6+;	sp|P02787|TRFE_HUMAN	R	RS	622	0	630	0.0024	1.01694	4.43e-14	sp|P02787|TRFE_HUMAN	2	-0.01456	-3.11786
20190704_SL_Transferrin_GP.18899.18899.4.1.dta	43	4977.94	1603.68	4	QQQHLFGSJVTDCS	0,Gln->pyro-Glu[AnyN-termQ];13,Carbamidomethyl[C];	3374.26	3374.23	7-6-1-0-5	9	NXT	82	0	0	4	0.04467	0.1209	2.05294	0.2482	T	b4+;b5+;b9+;b12+;	b5+;	sp|P02787|TRFE_HUMAN	R	GN	622	0	630	-0.00436	-2.71709	1.99e-19	sp|P02787|TRFE_HUMAN	1	-0.0287	-5.76657
20190704_SL_Transferrin_GP.18902.18902.4.4.dta	99	4670.9	2943.31	4	QQQHLFGSJVTDCSGNFCLFRSETK	0,Gln->pyro-Glu[AnyN-termQ];13,Carbamidomethyl[C];18,Carbamidomethyl[C];	1727.58	1727.57	N(NH(HN(HEX&n-acetyl&sulfate))(HN))(F)	9	NXT	76	0	0	5	0.03405	0.03298	1.91432	0.06313	T	b3+;b10+;b16+;b12++;y7++;	b10+;	sp|P02787|TRFE_HUMAN	R	DL	622	0.01	630	-0.00271	-0.920424	5.22e-48	sp|P02787|TRFE_HUMAN	2	-0.01206	-2.5825
20190704_SL_Transferrin_GP.18903.18903.4.0.dta	273	4671.86	2195.91	4	QQQHLFGSNVTDCSGJFCL	0,Gln->pyro-Glu[AnyN-termQ];9,Deamidated[N];13,Carbamidomethyl[C];18,Carbamidomethyl[C];	2475.95	2475.92	4-9-0-0-0	16	NXC	72	0	0	4	0.07194	0.09328	2.06085	0.19223	T	b3+;b4+;b7+;b12+;	b4+;	sp|P02787|TRFE_HUMAN	R	FR	622	0	637	0.01286	5.85368	4.37e-32	sp|P02787|TRFE_HUMAN	1	-0.02946	-6.30716
20190704_SL_Transferrin_GP.18910.18910.3.2.dta	24	3689.45	1774.74	3	QQQHLFGSJVTDCSGN	0,Gln->pyro-Glu[AnyN-termQ];13,Carbamidomethyl[C];	1914.71	1914.7	5-4-0-0-2	9	NXT	30	0	0	5	0.09027	0.13755	2.05294	0.28238	T	b5+;b7+;b9+;b10+;b12+;	b5+;	sp|P02787|TRFE_HUMAN	R	FC	622	0	630	0.00072	0.405467	1.92e-18	sp|P02787|TRFE_HUMAN	2	-0.01224	-3.31846
20190704_SL_Transferrin_GP.18915.18915.3.1.dta	51	4170.64	1516.65	3	QQQHLFGSJVTDC	0,Gln->pyro-Glu[AnyN-termQ];13,Carbamidomethyl[C];	2654	2654	4-7-0-0-4	9	NXT	18	2	0.02762	6	0.03504	0.06807	2.06085	0.14028	T	b3+;b7+;b8+;b9+;b10+;b12+;Y2+;Y2+;	Y2+;	sp|P02787|TRFE_HUMAN	R	SG	622	0	630	-0.00112	-0.737992	2.15e-22	sp|P02787|TRFE_HUMAN	1	0.00231	0.554005
20190704_SL_Transferrin_GP.18920.18920.3.0.dta	96	3690.49	2652.15	3	CGLVPVLAENYJKSDNCEDTPEAG	1,Carbamidomethyl[C];17,Carbamidomethyl[C];	1038.34	1038.38	3-2-0-0-1	12	NXS	26	0	0	4	0.11376	0.18415	2.05294	0.37805	T	b2+;b3+;b4+;b5+;	b3+;	sp|P02787|TRFE_HUMAN	K	YF	421	0	432	-0.00538	-2.02779	1.19e-14	sp|P02787|TRFE_HUMAN	1	0.03576	9.6925
20190704_SL_Transferrin_GP.18923.18923.4.3.dta	102	4816.87	1921.81	4	QQQHLFGSJVTDCSGNF	0,Gln->pyro-Glu[AnyN-termQ];13,Carbamidomethyl[C];	2895.06	2895.03	8-5-1-0-2	9	NXT	76	1	0.01173	5	0.06397	0.15241	2.05294	0.31289	T	b1+;b4+;b5+;b6+;b10+;Y1+;	b5+;	sp|P02787|TRFE_HUMAN	R	CL	622	0	630	-0.00531	-2.76161	3.94e-14	sp|P02787|TRFE_HUMAN	2	-0.02456	-5.09979
20190704_SL_Transferrin_GP.18924.18924.3.0.dta	54	3809.61	1604.85	3	KCGLVPVLAENYJK	2,Carbamidomethyl[C];	2204.77	2204.77	5-4-2-0-0	13	NXS	40	5	0.14443	8	0.13691	0.26256	4.53585	1.19091	T	b1+;b4+;b5+;b7+;b8+;b10+;y6+;y9+;Y0+;Y0+;Y1+;Y1+;Y0++;	b5+;y9+;Y0+;Y1+;	sp|P02787|TRFE_HUMAN	G	SD	420	0	432	0.00193	1.20187	3.31e-29	sp|P02787|TRFE_HUMAN	2	0.00415	1.08964
20190704_SL_Transferrin_GP.18925.18925.3.0.dta	102	4508.74	1921.81	3	QQQHLFGSJVTDCSGNF	0,Gln->pyro-Glu[AnyN-termQ];13,Carbamidomethyl[C];	2586.93	2586.92	7-5-1-0-1	9	NXT	66	1	0.02401	7	0.10984	0.16059	3.03379	0.48719	T	b2+;b3+;b5+;b6+;b7+;b10+;y6+;Y0+;	b5+;b6+;	sp|P02787|TRFE_HUMAN	R	CL	622	0	630	-0.00531	-2.76161	3.94e-14	sp|P02787|TRFE_HUMAN	2	-0.01175	-2.60662
20190704_SL_Transferrin_GP.18933.18933.3.1.dta	44	3929.62	1724.83	3	LSDLSIJSTECLHVH	11,Carbamidomethyl[C];	2204.79	2204.77	5-4-2-0-0	7	NXT	32	5	0.10287	11	0.11777	0.19693	3.03913	0.59849	T	b3+;b4+;b5+;b13+;b14+;y1+;y3+;y5+;y6+;y7+;y8+;Y0+;Y0+;Y1+;Y1+;Y0++;	Y0+;Y1+;	sp|P05156|CFAI_HUMAN	K	CR	171	0	177	-0.00025	-0.144859	7.28e-20	sp|P05156|CFAI_HUMAN/tr|A0A087X0I2|A0A087X0I2_HUMAN/tr|A0A2R8Y3M9|A0A2R8Y3M9_HUMAN/tr|E7ETH0|E7ETH0_HUMAN/tr|G3XAM2|G3XAM2_HUMAN	2	-0.01622	-4.12867
20190704_SL_Transferrin_GP.18938.18938.3.1.dta	137	4170.65	1047.55	3	PVLAENYJK	-	3123.11	3123.14	6-7-1-0-3	8	NXS	24	3	0.04843	9	0.02962	0.09725	2.09508	0.20374	T	b3+;b4+;b5+;b6+;b7+;y4+;y5+;y6+;y7+;Y0+;Y0+;Y1+;	Y0+;	sp|P02787|TRFE_HUMAN	V	SD	425	0	432	-0.0002	-0.190743	7.89e-19	sp|P02787|TRFE_HUMAN	1	0.03647	8.74663
20190704_SL_Transferrin_GP.18942.18942.3.0.dta	47	4187.64	1356.62	3	QQQHLFGSJVTD	0,Gln->pyro-Glu[AnyN-termQ];	2831.02	2831.03	6-7-1-0-1	9	NXT	26	1	0.00751	6	0.07485	0.10168	2.06901	0.21038	T	b3+;b5+;b7+;b8+;b9+;b10+;Y0+;	b5+;	sp|P02787|TRFE_HUMAN	R	CS	622	0	630	0.00079	0.581908	3.58e-17	sp|P02787|TRFE_HUMAN	1	0.00763	1.82247
20190704_SL_Transferrin_GP.18943.18943.4.0.dta	54	4174.79	1604.85	4	KCGLVPVLAENYJK	2,Carbamidomethyl[C];	2569.95	2569.9	6-5-2-0-0	13	NXS	16	6	0.10992	11	0.1428	0.27302	4.53585	1.23838	T	b1+;b2+;b5+;b6+;b7+;b8+;b10+;y4+;y7+;y9+;y13+;Y0+;Y0+;Y1+;Y1+;Y0++;Y1++;	b5+;y9+;Y0+;Y1+;	sp|P02787|TRFE_HUMAN	G	SD	420	0	432	0.00193	1.20187	3.31e-29	sp|P02787|TRFE_HUMAN	2	-0.04163	-9.97406
20190704_SL_Transferrin_GP.18945.18945.3.1.dta	52	4178.78	1259.7	3	LVPVLAENYJK	-	2919.08	2919.04	6-6-2-0-1	10	NXS	20	0	0	6	0.05117	0.08407	2.07742	0.17465	T	b3+;y4+;y6+;y7+;y9+;y10+;	y9+;	sp|P02787|TRFE_HUMAN	G	SD	423	0	432	0.00021	0.166576	9.62e-13	sp|P02787|TRFE_HUMAN	1	-0.03838	-9.18663
20190704_SL_Transferrin_GP.18950.18950.4.0.dta	54	4174.79	1604.85	4	KCGLVPVLAENYJK	2,Carbamidomethyl[C];	2569.95	2569.9	6-5-2-0-0	13	NXS	16	5	0.06848	13	0.12652	0.24929	3.8331	0.95556	T	b1+;b4+;b5+;b7+;b8+;b9+;b10+;b11+;y5+;y7+;y9+;y12+;y13+;Y0+;Y0+;Y1+;Y0++;Y1++;	b5+;y9+;Y0+;	sp|P02787|TRFE_HUMAN	G	SD	420	0	432	0.00193	1.20187	3.31e-29	sp|P02787|TRFE_HUMAN	2	-0.04163	-9.97406
20190704_SL_Transferrin_GP.18957.18957.4.0.dta	125	4654.84	2359.02	4	QQQHLFGSJVTDCSGNFCLF	13,Carbamidomethyl[C];18,Carbamidomethyl[C];	2295.82	2295.82	7-5-0-0-1	9	NXT	100	0	0	6	0.04155	0.02673	1.94186	0.05191	T	b3+;b4+;b6+;b7+;b8+;b10+;	b6+;	sp|P02787|TRFE_HUMAN	R	RS	622	0.01	630	0.0024	1.01694	4.43e-14	sp|P02787|TRFE_HUMAN	2	0.00667	1.43323
20190704_SL_Transferrin_GP.18958.18958.4.0.dta	102	4289.7	1921.81	4	QQQHLFGSJVTDCSGNF	0,Gln->pyro-Glu[AnyN-termQ];13,Carbamidomethyl[C];	2367.88	2367.85	6-4-1-0-2	9	NXT	74	1	0.02028	4	0.0281	0.08694	2.05294	0.17848	T	b9+;b10+;b12+;y2+;Y0+;	Y0+;	sp|P02787|TRFE_HUMAN	R	CL	622	0	630	-0.00531	-2.76161	3.94e-14	sp|P02787|TRFE_HUMAN	2	-0.03892	-9.07495
20190704_SL_Transferrin_GP.18959.18959.3.0.dta	49	4479.76	2257.97	3	IJHCRFDEFFSEGCAPGSK	4,Carbamidomethyl[C];14,Carbamidomethyl[C];	2221.79	2221.79	6-4-1-0-1	2	NXC	44	4	0.07852	6	0.21805	0.26823	3.04454	0.81665	T	y2+;y4+;y5+;y7+;y9+;y12+;Y0++;Y1++;Y1++;Y3++;	y4+;Y1++;	sp|P02787|TRFE_HUMAN	K	KD	490	0	491	-0.00075	-0.332011	1.2e-24	sp|P02787|TRFE_HUMAN/tr|H7C5E8|H7C5E8_HUMAN	4	-0.00244	-0.544794
20190704_SL_Transferrin_GP.18978.18978.4.0.dta	54	3809.64	1604.85	4	KCGLVPVLAENYJK	2,Carbamidomethyl[C];	2204.8	2204.77	5-4-2-0-0	13	NXS	26	6	0.08386	23	0.22172	0.35996	4.53585	1.63275	T	b1+;b2+;b3+;b4+;b5+;b6+;b7+;b8+;b9+;b10+;b11+;b12+;b13+;y2+;y3+;y4+;y5+;y6+;y7+;y9+;y10+;y12+;y13+;Y0+;Y0+;Y1+;Y1+;Y0++;Y0++;	b1+;b5+;y9+;Y0+;	sp|P02787|TRFE_HUMAN	G	SD	420	0	432	0.00193	1.20187	3.31e-29	sp|P02787|TRFE_HUMAN	2	-0.02513	-6.59812
20190704_SL_Transferrin_GP.18980.18980.3.1.dta	137	3870.57	1047.55	3	PVLAENYJK	-	2823.02	2823.01	9-6-0-0-1	8	NXS	38	4	0.04708	4	0.00836	0.06904	2.09508	0.14465	T	b3+;b6+;b7+;y7+;Y0+;Y0+;Y1+;Y5+;	Y5+;	sp|P02787|TRFE_HUMAN	V	SD	425	0.01	432	-0.0002	-0.190743	7.89e-19	sp|P02787|TRFE_HUMAN	1	-0.01269	-3.27943
20190704_SL_Transferrin_GP.18982.18982.3.1.dta	55	3866.66	1661.87	3	GKCGLVPVLAENYJK	3,Carbamidomethyl[C];	2204.8	2204.77	5-4-2-0-0	14	NXS	26	4	0.05167	8	0.06286	0.14562	3.83944	0.55911	T	b5+;b6+;b7+;b8+;b9+;b12+;y7+;y9+;Y0+;Y0+;Y1+;Y0++;	b6+;Y0+;Y1+;	sp|P02787|TRFE_HUMAN	A	SD	419	0	432	-0.00068	-0.408936	2.5e-26	sp|P02787|TRFE_HUMAN	2	-0.02511	-6.49562
20190704_SL_Transferrin_GP.18987.18987.4.2.dta	54	4191.8	1604.85	4	KCGLVPVLAENYJK	2,Carbamidomethyl[C];	2586.95	2586.92	7-5-1-0-1	13	NXS	18	7	0.08367	20	0.17358	0.32642	4.53585	1.48057	T	b1+;b2+;b4+;b5+;b7+;b8+;b9+;b10+;b11+;b12+;b13+;y2+;y4+;y5+;y6+;y7+;y9+;y10+;y12+;y13+;Y0+;Y0+;Y1+;Y1+;Y0++;Y1++;Y2++;	b5+;y9+;Y0+;Y1+;	sp|P02787|TRFE_HUMAN	G	SD	420	0	432	0.00193	1.20187	3.31e-29	sp|P02787|TRFE_HUMAN	2	-0.03385	-8.07717
20190704_SL_Transferrin_GP.18993.18993.3.0.dta	54	3809.65	1604.85	3	KCGLVPVLAENYJK	2,Carbamidomethyl[C];	2204.8	2204.77	5-4-2-0-0	13	NXS	26	8	0.13413	22	0.23832	0.38126	4.53585	1.72934	T	b1+;b2+;b4+;b5+;b6+;b7+;b8+;b9+;b10+;b11+;b12+;b13+;y2+;y4+;y5+;y6+;y7+;y8+;y9+;y10+;y12+;y13+;Y0+;Y0+;Y1+;Y1+;Y2+;Y4+;Y0++;Y1++;	b5+;y9+;Y0+;Y1+;	sp|P02787|TRFE_HUMAN	G	SD	420	0	432	0.00193	1.20187	3.31e-29	sp|P02787|TRFE_HUMAN	2	-0.02742	-7.19937
20190704_SL_Transferrin_GP.18996.18996.3.0.dta	102	3852.54	1921.81	3	QQQHLFGSJVTDCSGNF	0,Gln->pyro-Glu[AnyN-termQ];13,Carbamidomethyl[C];	1930.73	1930.69	6-4-0-0-1	9	NXT	26	4	0.06044	14	0.09691	0.16709	3.03379	0.50693	T	b3+;b7+;b9+;b10+;b11+;b12+;b13+;y2+;y3+;y4+;y5+;y7+;y12+;y14+;Y0+;Y0+;Y1+;Y3++;	Y0+;Y1+;	sp|P02787|TRFE_HUMAN	R	CL	622	0	630	-0.00531	-2.76161	3.94e-14	sp|P02787|TRFE_HUMAN	2	-0.03596	-9.33645
20190704_SL_Transferrin_GP.19001.19001.5.0.dta	217	7618.18	3700.78	5	IMNGEADAMSLDGGFVYIAGKCGLVPVLAENYJK	0,Amidine[AnyN-term];21,Carbamyl[K];22,Carbamidomethyl[C];	3917.4	3917.41	10-7-1-0-4	33	NXS	2	0	0	6	0.03997	0.04116	1.63514	0.06731	T	y4+;y6+;y7+;y9+;y10+;y13+;	y9+;	sp|P02787|TRFE_HUMAN	K	SD	400	0.01	432	-0.03016	-8.14753	0.183	sp|P02787|TRFE_HUMAN	1	0.00696	0.913725
20190704_SL_Transferrin_GP.19003.19003.3.0.dta	55	3866.67	1661.87	3	GKCGLVPVLAENYJK	3,Carbamidomethyl[C];	2204.8	2204.77	5-4-2-0-0	14	NXS	26	5	0.03854	13	0.08103	0.18833	3.03913	0.57237	T	b3+;b5+;b6+;b8+;b9+;b10+;b11+;b12+;y2+;y6+;y7+;y9+;y10+;Y0+;Y0+;Y1+;Y1+;Y1++;	b6+;y9+;	sp|P02787|TRFE_HUMAN	A	SD	419	0	432	-0.00068	-0.408936	2.5e-26	sp|P02787|TRFE_HUMAN	2	-0.0253	-6.54477
20190704_SL_Transferrin_GP.19006.19006.3.0.dta	55	3866.67	1661.87	3	GKCGLVPVLAENYJK	3,Carbamidomethyl[C];	2204.8	2204.77	5-4-2-0-0	14	NXS	26	5	0.08986	19	0.17004	0.27842	4.543	1.26488	T	b3+;b5+;b6+;b7+;b8+;b9+;b10+;b11+;b12+;b13+;b14+;y2+;y4+;y5+;y6+;y7+;y9+;y10+;y12+;Y0+;Y1+;Y1+;Y0++;Y1++;	b6+;y9+;Y0+;Y1+;	sp|P02787|TRFE_HUMAN	A	SD	419	0	432	-0.00068	-0.408936	2.5e-26	sp|P02787|TRFE_HUMAN	2	-0.0253	-6.54477
20190704_SL_Transferrin_GP.19010.19010.4.0.dta	54	3826.66	1604.85	4	KCGLVPVLAENYJK	2,Carbamidomethyl[C];	2221.82	2221.79	6-4-1-0-1	13	NXS	12	6	0.03275	19	0.13426	0.27629	3.03379	0.8382	T	b1+;b2+;b4+;b5+;b6+;b7+;b8+;b9+;b10+;b11+;b12+;y2+;y4+;y5+;y6+;y7+;y9+;y10+;y12+;Y0+;Y0+;Y1+;Y1+;Y0++;Y1++;	b1+;b5+;	sp|P02787|TRFE_HUMAN	G	SD	420	0	432	0.00193	1.20187	3.31e-29	sp|P02787|TRFE_HUMAN	2	-0.03027	-7.9123
20190704_SL_Transferrin_GP.19013.19013.3.0.dta	102	4816.85	1921.81	3	QQQHLFGSJVTDCSGNF	0,Gln->pyro-Glu[AnyN-termQ];13,Carbamidomethyl[C];	2895.03	2895.03	8-5-1-0-2	9	NXT	50	1	0.00631	7	0.0783	0.16378	2.05294	0.33623	T	b3+;b4+;b6+;b7+;b9+;b10+;y12+;Y0+;	b4+;	sp|P02787|TRFE_HUMAN	R	CL	622	0	630	-0.00531	-2.76161	3.94e-14	sp|P02787|TRFE_HUMAN	2	-0.00428	-0.888733
20190704_SL_Transferrin_GP.19015.19015.4.2.dta	54	4191.8	1604.85	4	KCGLVPVLAENYJK	2,Carbamidomethyl[C];	2586.95	2586.92	7-5-1-0-1	13	NXS	18	4	0.07123	23	0.17948	0.32043	4.53585	1.45341	T	b1+;b2+;b3+;b4+;b5+;b6+;b7+;b8+;b9+;b10+;b11+;b12+;b13+;y2+;y3+;y4+;y5+;y6+;y7+;y9+;y10+;y12+;y13+;Y0+;Y0+;Y1+;Y1+;	b5+;y9+;Y0+;Y1+;	sp|P02787|TRFE_HUMAN	G	SD	420	0	432	0.00193	1.20187	3.31e-29	sp|P02787|TRFE_HUMAN	2	-0.03385	-8.07717
20190704_SL_Transferrin_GP.19017.19017.3.0.dta	104	4525.8	2515.12	3	QQQHLFGSJVTDCSGNFCLFR	13,Carbamidomethyl[C];18,Carbamidomethyl[C];	2010.68	2010.69	9-2-0-0-1	9	NXT	72	0	0	10	0.08413	0.02881	1.72722	0.04975	T	b3+;b4+;b6+;b7+;b8+;b9+;b10+;b12+;b17+;b12++;	b6+;	sp|P02787|TRFE_HUMAN	R	SE	622	0.01	630	-0.00514	-2.04284	4.51e-12	sp|P02787|TRFE_HUMAN	2	0.01647	3.63996
20190704_SL_Transferrin_GP.19019.19019.3.0.dta	54	4118.75	1604.85	3	KCGLVPVLAENYJK	2,Carbamidomethyl[C];	2513.91	2513.9	6-4-1-0-3	13	NXS	20	7	0.14259	18	0.18862	0.33941	4.53585	1.53949	T	b1+;b2+;b4+;b5+;b7+;b8+;b9+;b10+;b11+;b12+;b13+;y4+;y5+;y6+;y7+;y9+;y12+;y13+;Y0+;Y0+;Y1+;Y1+;Y0++;Y1++;Y2++;	b5+;y9+;Y0+;Y1+;	sp|P02787|TRFE_HUMAN	G	SD	420	0	432	0.00193	1.20187	3.31e-29	sp|P02787|TRFE_HUMAN	2	-0.00244	-0.592557
20190704_SL_Transferrin_GP.19020.19020.4.0.dta	51	4508.77	1516.65	4	QQQHLFGSJVTDC	0,Gln->pyro-Glu[AnyN-termQ];13,Carbamidomethyl[C];	2992.12	2992.08	5-5-2-0-4	9	NXT	84	2	0.03095	4	0.03462	0.07134	2.06085	0.14703	T	b7+;b9+;b10+;b12+;Y2+;Y2+;	Y2+;	sp|P02787|TRFE_HUMAN	R	SG	622	0	630	-0.00112	-0.737992	2.15e-22	sp|P02787|TRFE_HUMAN	1	-0.03962	-8.7892
20190704_SL_Transferrin_GP.19021.19021.2.0.dta	54	3809.58	1604.85	2	KCGLVPVLAENYJK	2,Carbamidomethyl[C];	2204.74	2204.77	5-4-2-0-0	13	NXS	58	11	0.26607	18	0.19073	0.3807	5.77352	2.198	T	b1+;b2+;b4+;b5+;b6+;b7+;b8+;b9+;b10+;b11+;b12+;b13+;y4+;y7+;y9+;y10+;y12+;y13+;Y0+;Y0+;Y1+;Y2+;Y3+;Y4+;Y0++;Y1++;Y2++;Y3++;Y4++;	b5+;y9+;Y0+;Y0+;Y1+;Y1++;	sp|P02787|TRFE_HUMAN	G	SD	420	0	432	0.00193	1.20187	3.31e-29	sp|P02787|TRFE_HUMAN	2	0.03547	9.31328
20190704_SL_Transferrin_GP.19025.19025.2.0.dta	54	3809.58	1604.85	2	KCGLVPVLAENYJK	2,Carbamidomethyl[C];	2204.74	2204.77	5-4-2-0-0	13	NXS	58	8	0.17614	21	0.24081	0.39508	4.53585	1.79203	T	b1+;b2+;b4+;b5+;b6+;b7+;b8+;b9+;b10+;b11+;b12+;b13+;y2+;y4+;y5+;y6+;y7+;y9+;y10+;y12+;y13+;Y0+;Y0+;Y1+;Y1+;Y2+;Y0++;Y1++;Y2++;	b5+;y9+;Y0+;Y1+;	sp|P02787|TRFE_HUMAN	G	SD	420	0	432	0.00193	1.20187	3.31e-29	sp|P02787|TRFE_HUMAN	2	0.03547	9.31328
20190704_SL_Transferrin_GP.19026.19026.4.0.dta	124	4289.7	2359.02	4	QQQHLFGSJVTDCSGNFCLF	13,Carbamidomethyl[C];18,Carbamidomethyl[C];	1930.67	1930.69	6-4-0-0-1	9	NXT	74	0	0	9	0.06123	0.05056	2.0649	0.1044	T	b3+;b6+;b7+;b8+;b9+;b10+;b11+;b12+;b17+;	b6+;	sp|P02787|TRFE_HUMAN	R	RS	622	0	630	0.0024	1.01694	4.43e-14	sp|P02787|TRFE_HUMAN	2	0.01757	4.09684
20190704_SL_Transferrin_GP.19031.19031.5.0.dta	149	8156.33	3616.75	5	IMNGEADAMSLDGGFVYIAGKCGLVPVLAENYJK	22,Carbamidomethyl[C];	4539.59	4539.61	9-8-4-0-2	33	NXS	8	0	0	4	0.05437	0.04275	1.72853	0.07389	T	b6+++;y9+;y14+;y15+;	y14+;	sp|P02787|TRFE_HUMAN	K	SD	400	0.01	432	-0.02852	-7.88345	1.2e-07	sp|P02787|TRFE_HUMAN	1	0.02142	2.62651
20190704_SL_Transferrin_GP.19039.19039.3.0.dta	102	4159.63	1921.81	3	QQQHLFGSJVTDCSGNF	0,Gln->pyro-Glu[AnyN-termQ];13,Carbamidomethyl[C];	2237.82	2237.78	7-4-1-0-0	9	NXT	72	1	0.01964	8	0.06742	0.13756	2.05294	0.28241	T	b3+;b6+;b7+;b9+;b10+;b12+;y5+;y14+;Y0+;	b6+;	sp|P02787|TRFE_HUMAN	R	CL	622	0	630	-0.00531	-2.76161	3.94e-14	sp|P02787|TRFE_HUMAN	2	-0.0389	-9.35396
20190704_SL_Transferrin_GP.19040.19040.2.0.dta	137	2758.15	1047.55	2	PVLAENYJK	-	1710.6	1710.6	5-3-1-0-0	8	NXS	6	3	0.052	5	0.03612	0.08758	2.09508	0.18349	T	b3+;b5+;b6+;y4+;y7+;Y0+;Y0+;Y1+;	Y0+;	sp|P02787|TRFE_HUMAN	V	SD	425	0	432	-0.0002	-0.190743	7.89e-19	sp|P02787|TRFE_HUMAN	1	-0.00136	-0.493265
20190704_SL_Transferrin_GP.19040.19040.3.1.dta	135	4136.71	1476.75	3	CGLVPVLAENYJK	1,Carbamidomethyl[C];	2659.96	2659.96	6-4-1-0-4	12	NXS	48	0	0	5	0.07864	0.13145	2.06085	0.2709	T	b3+;b4+;y4+;y7+;y9+;	y9+;	sp|P02787|TRFE_HUMAN	K	SD	421	0	432	-0.0016	-1.08274	4.45e-17	sp|P02787|TRFE_HUMAN	3	-0.00201	-0.486011
20190704_SL_Transferrin_GP.19046.19046.5.0.dta	54	3809.64	1604.85	5	KCGLVPVLAENYJK	2,Carbamidomethyl[C];	2204.8	2204.77	5-4-2-0-0	13	NXS	26	6	0.06332	22	0.19647	0.33648	3.8331	1.28976	T	b1+;b2+;b3+;b4+;b5+;b6+;b7+;b8+;b9+;b10+;b11+;b12+;y2+;y3+;y4+;y5+;y6+;y7+;y9+;y10+;y12+;y13+;Y0+;Y0+;Y1+;Y1+;Y0++;Y1++;	b1+;b5+;y9+;	sp|P02787|TRFE_HUMAN	G	SD	420	0	432	0.00193	1.20187	3.31e-29	sp|P02787|TRFE_HUMAN	2	-0.02424	-6.36444
20190704_SL_Transferrin_GP.19047.19047.3.0.dta	102	4346.66	1921.81	3	QQQHLFGSJVTDCSGNF	0,Gln->pyro-Glu[AnyN-termQ];13,Carbamidomethyl[C];	2424.85	2424.87	6-5-1-0-1	9	NXT	32	0	0	5	0.06159	0.10498	2.05294	0.21553	T	b1+;b4+;b5+;b7+;y4+;	b7+;	sp|P02787|TRFE_HUMAN	R	CL	622	0	630	-0.00531	-2.76161	3.94e-14	sp|P02787|TRFE_HUMAN	2	0.01862	4.28476
20190704_SL_Transferrin_GP.19049.19049.3.1.dta	94	5263.03	1476.75	3	CGLVPVLAENYJK	1,Carbamidomethyl[C];	3786.28	3786.33	11-7-2-0-0	12	NXS	58	0	0	6	0.09769	0.15743	2.93248	0.46167	T	b2+;b3+;b4+;y4+;y5+;y9+;	b3+;y9+;	sp|P02787|TRFE_HUMAN	K	SD	421	0	432	-0.0016	-1.08274	4.45e-17	sp|P02787|TRFE_HUMAN	3	0.04531	8.61083
20190704_SL_Transferrin_GP.19052.19052.5.0.dta	220	8116.35	3778.78	5	IMNGEADAMSLDGGFVYIAGKCGLVPVLAENYJK	0,Carbamidomethyl[AnyN-term];2,Oxidation[M];9,Dioxidation[M];21,Carbamidomethyl[K];22,Carbamidomethyl[C];	4337.58	4337.55	9-7-3-0-4	33	NXS	4	0	0	9	0.06195	0.11312	1.7325	0.19597	T	y2+;y4+;y5+;y7+;y9+;y10+;y12+;y13+;y29+++;	y9+;	sp|P02787|TRFE_HUMAN	K	SD	400	0	432	0.02605	6.89192	9.03e-11	sp|P02787|TRFE_HUMAN	1	-0.02616	-3.22351
20190704_SL_Transferrin_GP.19053.19053.5.3.dta	220	8318.41	3778.78	5	IMNGEADAMSLDGGFVYIAGKCGLVPVLAENYJK	0,Carbamidomethyl[AnyN-term];2,Oxidation[M];9,Dioxidation[M];21,Carbamidomethyl[K];22,Carbamidomethyl[C];	4539.64	4539.61	9-8-4-0-2	33	NXS	4	0	0	6	0.05161	0.1093	1.7325	0.18937	T	y4+;y6+;y7+;y9+;y13+;y29+++;	y9+;	sp|P02787|TRFE_HUMAN	K	SD	400	0	432	0.02605	6.89192	9.03e-11	sp|P02787|TRFE_HUMAN	1	-0.02881	-3.46381
20190704_SL_Transferrin_GP.19055.19055.6.0.dta	149	8099.34	3616.75	6	IMNGEADAMSLDGGFVYIAGKCGLVPVLAENYJK	22,Carbamidomethyl[C];	4482.59	4482.59	9-7-4-0-3	33	NXS	10	1	0.00581	4	0.07524	0.05543	2.59563	0.14387	T	b6+++;y9+;y14+;y14++;Y4++;	y9+;y14+;	sp|P02787|TRFE_HUMAN	K	SD	400	0.01	432	-0.02852	-7.88345	1.2e-07	sp|P02787|TRFE_HUMAN	1	-0.00333	-0.411196
20190704_SL_Transferrin_GP.19059.19059.3.0.dta	124	4654.83	2359.02	3	QQQHLFGSJVTDCSGNFCLF	13,Carbamidomethyl[C];18,Carbamidomethyl[C];	2295.81	2295.82	7-5-0-0-1	9	NXT	94	0	0	8	0.08815	0.04532	2.0649	0.09357	T	b3+;b4+;b5+;b6+;b7+;b8+;b9+;b17+;	b6+;	sp|P02787|TRFE_HUMAN	R	RS	622	0	630	0.0024	1.01694	4.43e-14	sp|P02787|TRFE_HUMAN	2	0.01646	3.53689
20190704_SL_Transferrin_GP.19062.19062.3.1.dta	217	4901.26	3700.78	3	IMNGEADAMSLDGGFVYIAGKCGLVPVLAENYJK	0,Amidine[AnyN-term];21,Carbamyl[K];22,Carbamidomethyl[C];	1200.48	1200.43	4-2-0-0-1	33	NXS	2	0	0	7	0.07557	0.05859	1.63514	0.0958	T	y2+;y4+;y5+;y6+;y7+;y9+;y10+;	y9+;	sp|P02787|TRFE_HUMAN	K	SD	400	0.01	432	-0.03016	-8.14753	0.183	sp|P02787|TRFE_HUMAN	1	-0.04841	-9.87899
20190704_SL_Transferrin_GP.19067.19067.3.1.dta	54	5415.17	1604.85	3	KCGLVPVLAENYJK	2,Carbamidomethyl[C];	3810.33	3810.36	7-6-3-0-4	13	NXS	60	2	0.0267	4	0.06493	0.12802	2.05294	0.26282	T	b5+;b7+;b9+;y9+;Y1+;Y1++;	y9+;	sp|P02787|TRFE_HUMAN	G	SD	420	0	432	0.00193	1.20187	3.31e-29	sp|P02787|TRFE_HUMAN	2	0.03885	7.17568
20190704_SL_Transferrin_GP.19073.19073.2.0.dta	54	3809.58	1604.85	2	KCGLVPVLAENYJK	2,Carbamidomethyl[C];	2204.74	2204.77	5-4-2-0-0	13	NXS	58	9	0.21784	18	0.24808	0.40241	5.17648	2.08305	T	b1+;b2+;b4+;b5+;b6+;b7+;b8+;b9+;b10+;b11+;b12+;y2+;y4+;y5+;y6+;y7+;y9+;y13+;Y0+;Y0+;Y1+;Y1+;Y2+;Y0++;Y1++;Y2++;Y3++;	b5+;y9+;Y0+;Y0+;Y1+;	sp|P02787|TRFE_HUMAN	G	SD	420	0	432	0.00193	1.20187	3.31e-29	sp|P02787|TRFE_HUMAN	2	0.03547	9.31328
20190704_SL_Transferrin_GP.19077.19077.3.1.dta	35	4434.74	1774.74	3	QQQHLFGSJVTDCSGN	0,Gln->pyro-Glu[AnyN-termQ];13,Carbamidomethyl[C];	2659.99	2659.96	6-4-1-0-4	9	NXT	96	1	0.00731	5	0.12707	0.08875	1.9553	0.17353	T	b7+;b9+;b10+;b12+;y3++;Y0+;	y3++;	sp|P02787|TRFE_HUMAN	R	FC	622	0	630	0.00072	0.405467	1.92e-18	sp|P02787|TRFE_HUMAN	2	-0.03317	-7.48123
20190704_SL_Transferrin_GP.19080.19080.3.0.dta	102	4143.64	1921.81	3	QQQHLFGSJVTDCSGNF	0,Gln->pyro-Glu[AnyN-termQ];13,Carbamidomethyl[C];	2221.83	2221.79	6-4-1-0-1	9	NXT	72	3	0.04774	7	0.05759	0.09322	2.05294	0.19138	T	b3+;b7+;b10+;b12+;b16+;y5+;y7+;Y0+;Y0+;Y1+;	Y1+;	sp|P02787|TRFE_HUMAN	R	CL	622	0	630	-0.00531	-2.76161	3.94e-14	sp|P02787|TRFE_HUMAN	2	-0.03903	-9.42146
20190704_SL_Transferrin_GP.19089.19089.5.2.dta	149	7953.28	3616.75	5	IMNGEADAMSLDGGFVYIAGKCGLVPVLAENYJK	22,Carbamidomethyl[C];	4336.53	4336.53	9-7-4-0-2	33	NXS	6	0	0	4	0.06508	0.04723	1.72853	0.08163	T	b6+++;y9+;y14+;y14++;	y14+;	sp|P02787|TRFE_HUMAN	K	SD	400	0.01	432	-0.02852	-7.88345	1.2e-07	sp|P02787|TRFE_HUMAN	1	0.00014	0.017605
20190704_SL_Transferrin_GP.19092.19092.5.2.dta	149	7953.28	3616.75	5	IMNGEADAMSLDGGFVYIAGKCGLVPVLAENYJK	22,Carbamidomethyl[C];	4336.53	4336.53	9-7-4-0-2	33	NXS	6	0	0	6	0.09384	0.08433	2.59563	0.21889	T	b6+++;y6+;y7+;y9+;y14+;y14++;	y9+;y14+;	sp|P02787|TRFE_HUMAN	K	SD	400	0	432	-0.02852	-7.88345	1.2e-07	sp|P02787|TRFE_HUMAN	1	0.00014	0.017605
20190704_SL_Transferrin_GP.19101.19101.3.0.dta	54	3955.7	1604.85	3	KCGLVPVLAENYJK	2,Carbamidomethyl[C];	2350.85	2350.83	5-4-2-0-1	13	NXS	20	7	0.12464	18	0.21495	0.35747	4.53585	1.62141	T	b1+;b2+;b4+;b5+;b7+;b8+;b9+;b10+;b11+;b12+;y4+;y5+;y6+;y7+;y9+;y10+;y12+;y13+;Y0+;Y0+;Y1+;Y1+;Y0++;Y1++;Y2++;	b5+;y9+;Y0+;Y1+;	sp|P02787|TRFE_HUMAN	G	SD	420	0	432	0.00193	1.20187	3.31e-29	sp|P02787|TRFE_HUMAN	2	-0.01934	-4.89037
20190704_SL_Transferrin_GP.19106.19106.3.1.dta	286	5405.32	3652.62	3	QQQHLFGSJVTDCSGNFCLFRSETKDLLFR	0,Gln->pyro-Glu[AnyN-termQ];13,Carbamidomethyl[C];13,Sulfide[C];16,Deamidated[N];18,Carbamidomethyl[C];18,Dioxidation[C];	1752.69	1752.64	4-4-0-0-2	9	NXT	26	0	0	6	0.13132	0.06187	2.82407	0.17472	T	b2+;b4+;b5+;b6+;b8+;b10+;	b4+;b6+;	sp|P02787|TRFE_HUMAN	R	DD	622	0	630	0.03123	8.54764	3.35e-09	sp|P02787|TRFE_HUMAN	1	-0.04896	-9.05935
20190704_SL_Transferrin_GP.19108.19108.4.0.dta	55	3866.66	1661.87	4	GKCGLVPVLAENYJK	3,Carbamidomethyl[C];	2204.79	2204.77	5-4-2-0-0	14	NXS	26	5	0.06766	16	0.14517	0.2615	4.543	1.188	T	b3+;b5+;b6+;b8+;b9+;b10+;b11+;b13+;y3+;y5+;y6+;y7+;y9+;y10+;y12+;y13+;Y0+;Y0+;Y1+;Y0++;Y1++;	b6+;y9+;Y0+;Y1+;	sp|P02787|TRFE_HUMAN	A	SD	419	0	432	-0.00068	-0.408936	2.5e-26	sp|P02787|TRFE_HUMAN	2	-0.02129	-5.50745
20190704_SL_Transferrin_GP.19109.19109.5.1.dta	149	7953.27	3616.75	5	IMNGEADAMSLDGGFVYIAGKCGLVPVLAENYJK	22,Carbamidomethyl[C];	4336.52	4336.53	9-7-4-0-2	33	NXS	6	0	0	4	0.06465	0.0456	1.72853	0.07882	T	b6+++;y9+;y14+;y14++;	y14+;	sp|P02787|TRFE_HUMAN	K	SD	400	0.01	432	-0.02852	-7.88345	1.2e-07	sp|P02787|TRFE_HUMAN	1	0.00721	0.906661
20190704_SL_Transferrin_GP.19111.19111.2.0.dta	102	3608.42	1921.81	2	QQQHLFGSJVTDCSGNF	0,Gln->pyro-Glu[AnyN-termQ];13,Carbamidomethyl[C];	1686.61	1686.59	7-2-0-0-1	9	NXT	12	2	0.03491	6	0.13549	0.2372	3.8331	0.90919	T	b3+;b4+;b5+;b6+;b7+;b9+;Y0+;Y1+;	b4+;b5+;Y1+;	sp|P02787|TRFE_HUMAN	R	CL	622	0	630	-0.00531	-2.76161	3.94e-14	sp|P02787|TRFE_HUMAN	2	-0.0187	-5.18375
20190704_SL_Transferrin_GP.19114.19114.3.1.dta	102	5320.03	1921.81	3	QQQHLFGSJVTDCSGNF	0,Gln->pyro-Glu[AnyN-termQ];13,Carbamidomethyl[C];	3398.22	3398.24	5-7-2-0-4	9	NXT	32	1	0.01104	5	0.10148	0.18201	3.03379	0.55219	T	b2+;b4+;b5+;b6+;b10+;Y1+;	b4+;b5+;	sp|P02787|TRFE_HUMAN	R	CL	622	0	630	-0.00531	-2.76161	3.94e-14	sp|P02787|TRFE_HUMAN	2	0.02364	4.44444
20190704_SL_Transferrin_GP.19115.19115.3.1.dta	187	4899.93	1146.61	3	VPVLAENYJK	-	3753.32	3753.32	9-7-3-0-0	9	NXS	74	0	0	5	0.05638	0.10548	2.0861	0.22005	T	y2+;y4+;y6+;y7+;y9+;	y9+;	sp|P02787|TRFE_HUMAN	L	SD	424	0	432	0.00143	1.24608	3.7e-28	sp|P02787|TRFE_HUMAN	1	0.00181	0.369469
20190704_SL_Transferrin_GP.19122.19122.3.2.dta	54	3826.64	1604.85	3	KCGLVPVLAENYJK	2,Carbamidomethyl[C];	2221.79	2221.79	6-4-1-0-1	13	NXS	16	7	0.10899	21	0.198	0.34493	5.17648	1.78554	T	b1+;b2+;b4+;b5+;b6+;b7+;b8+;b9+;b10+;b11+;b12+;b13+;y3+;y4+;y5+;y6+;y7+;y9+;y10+;y12+;y13+;Y0+;Y0+;Y1+;Y1+;Y2+;Y0++;Y2++;	b1+;b5+;y9+;Y0+;Y1+;	sp|P02787|TRFE_HUMAN	G	SD	420	0	432	0.00193	1.20187	3.31e-29	sp|P02787|TRFE_HUMAN	2	-0.00525	-1.37232
20190704_SL_Transferrin_GP.19123.19123.3.2.dta	54	3826.64	1604.85	3	KCGLVPVLAENYJK	2,Carbamidomethyl[C];	2221.79	2221.79	6-4-1-0-1	13	NXS	16	5	0.10444	21	0.23259	0.35984	5.17648	1.86273	T	b1+;b2+;b4+;b5+;b6+;b7+;b8+;b9+;b10+;b11+;b12+;b13+;y2+;y4+;y5+;y6+;y7+;y9+;y10+;y12+;y13+;Y0+;Y1+;Y1+;Y2+;Y0++;	b1+;b5+;y9+;Y0+;Y1+;	sp|P02787|TRFE_HUMAN	G	SD	420	0	432	0.00193	1.20187	3.31e-29	sp|P02787|TRFE_HUMAN	2	-0.00525	-1.37232
20190704_SL_Transferrin_GP.19124.19124.3.2.dta	54	3826.64	1604.85	3	KCGLVPVLAENYJK	2,Carbamidomethyl[C];	2221.79	2221.79	6-4-1-0-1	13	NXS	16	9	0.13411	21	0.22297	0.37668	4.53585	1.70856	T	b1+;b2+;b4+;b5+;b6+;b7+;b8+;b9+;b10+;b11+;b12+;b13+;y2+;y4+;y5+;y6+;y7+;y9+;y10+;y12+;y13+;Y0+;Y0+;Y1+;Y1+;Y2+;Y4+;Y0++;Y1++;Y2++;	b5+;y9+;Y0+;Y1+;	sp|P02787|TRFE_HUMAN	G	SD	420	0	432	0.00193	1.20187	3.31e-29	sp|P02787|TRFE_HUMAN	2	-0.00525	-1.37232
20190704_SL_Transferrin_GP.19125.19125.3.2.dta	54	3826.64	1604.85	3	KCGLVPVLAENYJK	2,Carbamidomethyl[C];	2221.79	2221.79	6-4-1-0-1	13	NXS	16	7	0.07851	21	0.19149	0.32933	5.17648	1.70478	T	b1+;b2+;b4+;b5+;b6+;b7+;b8+;b9+;b10+;b11+;b12+;b13+;y3+;y4+;y5+;y6+;y7+;y9+;y10+;y12+;y13+;Y0+;Y0+;Y1+;Y1+;Y2+;Y0++;Y1++;	b1+;b5+;y9+;Y0+;Y1+;	sp|P02787|TRFE_HUMAN	G	SD	420	0	432	0.00193	1.20187	3.31e-29	sp|P02787|TRFE_HUMAN	2	-0.00525	-1.37232
20190704_SL_Transferrin_GP.19126.19126.4.0.dta	102	4143.64	1921.81	4	QQQHLFGSJVTDCSGNF	0,Gln->pyro-Glu[AnyN-termQ];13,Carbamidomethyl[C];	2221.83	2221.79	6-4-1-0-1	9	NXT	72	2	0.03311	7	0.04515	0.09385	2.05294	0.19267	T	b7+;b10+;b11+;b12+;y2+;y4+;y5+;Y0+;Y0+;	Y0+;	sp|P02787|TRFE_HUMAN	R	CL	622	0	630	-0.00531	-2.76161	3.94e-14	sp|P02787|TRFE_HUMAN	2	-0.03935	-9.4987
20190704_SL_Transferrin_GP.19127.19127.5.0.dta	220	8115.31	3778.78	5	IMNGEADAMSLDGGFVYIAGKCGLVPVLAENYJK	0,Carbamidomethyl[AnyN-term];2,Oxidation[M];9,Dioxidation[M];21,Carbamidomethyl[K];22,Carbamidomethyl[C];	4336.54	4336.53	9-7-4-0-2	33	NXS	16	0	0	8	0.06156	0.11823	1.7325	0.20483	T	y4+;y5+;y6+;y7+;y9+;y10+;y13+;y16+;	y9+;	sp|P02787|TRFE_HUMAN	K	SD	400	0	432	0.02605	6.89192	9.03e-11	sp|P02787|TRFE_HUMAN	1	-0.0105	-1.29401
20190704_SL_Transferrin_GP.19134.19134.4.0.dta	124	4435.78	2359.02	4	QQQHLFGSJVTDCSGNFCLF	13,Carbamidomethyl[C];18,Carbamidomethyl[C];	2076.75	2076.75	6-4-0-0-2	9	NXT	90	0	0	4	0.04826	0.01654	2.0649	0.03416	T	b4+;b5+;b6+;b8+;	b6+;	sp|P02787|TRFE_HUMAN	R	RS	622	0.01	630	0.0024	1.01694	4.43e-14	sp|P02787|TRFE_HUMAN	2	-0.00462	-1.04177
20190704_SL_Transferrin_GP.19143.19143.3.1.dta	124	4305.69	2359.02	3	QQQHLFGSJVTDCSGNFCLF	13,Carbamidomethyl[C];18,Carbamidomethyl[C];	1946.66	1946.69	7-4-0-0-0	9	NXT	70	0	0	9	0.0768	0.05015	2.0649	0.10355	T	b3+;b4+;b6+;b7+;b8+;b9+;b10+;b12+;b17+;	b6+;	sp|P02787|TRFE_HUMAN	R	RS	622	0	630	0.0024	1.01694	4.43e-14	sp|P02787|TRFE_HUMAN	2	0.02413	5.60556
20190704_SL_Transferrin_GP.19144.19144.3.1.dta	54	5106.13	1604.85	3	KCGLVPVLAENYJK	2,Carbamidomethyl[C];	3501.28	3501.23	6-6-4-0-1	13	NXS	54	4	0.0863	5	0.08493	0.2025	3.8331	0.77622	T	b1+;b2+;b4+;b5+;y9+;Y0+;Y0+;Y1+;Y1++;	y9+;Y0+;Y1+;	sp|P02787|TRFE_HUMAN	G	SD	420	0	432	0.00193	1.20187	3.31e-29	sp|P02787|TRFE_HUMAN	2	-0.05028	-9.84884
20190704_SL_Transferrin_GP.19151.19151.3.0.dta	102	4111.62	1921.81	3	QQQHLFGSJVTDCSGNF	0,Gln->pyro-Glu[AnyN-termQ];13,Carbamidomethyl[C];	2189.81	2189.8	4-4-1-0-3	9	NXT	72	1	0.00804	5	0.07886	0.16682	3.03379	0.50608	T	b4+;b6+;b7+;b9+;b10+;Y1+;	b4+;b6+;	sp|P02787|TRFE_HUMAN	R	CL	622	0	630	-0.00531	-2.76161	3.94e-14	sp|P02787|TRFE_HUMAN	2	-0.00747	-1.81724
20190704_SL_Transferrin_GP.19164.19164.3.0.dta	102	4289.69	1921.81	3	QQQHLFGSJVTDCSGNF	0,Gln->pyro-Glu[AnyN-termQ];13,Carbamidomethyl[C];	2367.88	2367.85	6-4-1-0-2	9	NXT	74	3	0.06024	9	0.06718	0.13119	3.03379	0.398	T	b2+;b3+;b7+;b9+;b10+;b12+;b14+;y4+;y12+;Y0+;Y0+;Y1+;	Y0+;Y1+;	sp|P02787|TRFE_HUMAN	R	CL	622	0	630	-0.00531	-2.76161	3.94e-14	sp|P02787|TRFE_HUMAN	2	-0.03621	-8.44307
20190704_SL_Transferrin_GP.19169.19169.4.3.dta	102	4306.71	1921.81	4	QQQHLFGSJVTDCSGNF	0,Gln->pyro-Glu[AnyN-termQ];13,Carbamidomethyl[C];	2384.89	2384.86	7-4-0-0-3	9	NXT	52	5	0.04004	8	0.04618	0.12133	2.05294	0.24909	T	b7+;b9+;b10+;b12+;y2+;y5+;y6+;y7+;Y0+;Y0+;Y1+;Y0++;Y5++;	Y0+;	sp|P02787|TRFE_HUMAN	R	CL	622	0	630	-0.00531	-2.76161	3.94e-14	sp|P02787|TRFE_HUMAN	2	-0.03288	-7.63633
20190704_SL_Transferrin_GP.19170.19170.3.1.dta	47	4098.63	1356.62	3	QQQHLFGSJVTD	0,Gln->pyro-Glu[AnyN-termQ];	2742.02	2742.01	4-6-1-0-4	9	NXT	48	0	0	4	0.09495	0.12439	3.05561	0.38008	T	b3+;b4+;b6+;b10+;	b4+;b6+;	sp|P02787|TRFE_HUMAN	R	CS	622	0	630	0.00079	0.581908	3.58e-17	sp|P02787|TRFE_HUMAN	1	-0.00124	-0.302614
20190704_SL_Transferrin_GP.19171.19171.2.0.dta	47	3458.42	1356.62	2	QQQHLFGSJVTD	0,Gln->pyro-Glu[AnyN-termQ];	2101.8	2101.78	4-5-0-0-3	9	NXT	36	0	0	5	0.13701	0.1878	3.85904	0.72474	T	b4+;b5+;b6+;b7+;b10+;	b4+;b5+;b6+;	sp|P02787|TRFE_HUMAN	R	CS	622	0	630	0.00079	0.581908	3.58e-17	sp|P02787|TRFE_HUMAN	1	-0.02132	-6.16642
20190704_SL_Transferrin_GP.19175.19175.3.0.dta	51	4128.63	1516.65	3	QQQHLFGSJVTDC	0,Gln->pyro-Glu[AnyN-termQ];13,Carbamidomethyl[C];	2611.98	2611.95	5-6-1-0-2	9	NXT	22	1	0.03302	4	0.07122	0.10207	3.04454	0.31075	T	b4+;b6+;b8+;b10+;Y2+;	b4+;Y2+;	sp|P02787|TRFE_HUMAN	R	SG	622	0	630	-0.00112	-0.737992	2.15e-22	sp|P02787|TRFE_HUMAN	1	-0.02668	-6.46373
20190704_SL_Transferrin_GP.19181.19181.4.2.dta	54	3956.71	1604.85	4	KCGLVPVLAENYJK	2,Carbamidomethyl[C];	2351.86	2351.85	5-4-1-0-3	13	NXS	14	5	0.09131	9	0.17611	0.27042	4.53585	1.22658	T	b1+;b2+;b5+;b7+;b8+;b9+;b12+;y6+;y9+;Y0+;Y0+;Y1+;Y0++;Y1++;	b1+;b5+;y9+;Y0+;	sp|P02787|TRFE_HUMAN	G	SD	420	0	432	0.00193	1.20187	3.31e-29	sp|P02787|TRFE_HUMAN	2	-0.0089	-2.24991
20190704_SL_Transferrin_GP.19182.19182.3.1.dta	102	5344.05	1921.81	3	QQQHLFGSJVTDCSGNF	0,Gln->pyro-Glu[AnyN-termQ];13,Carbamidomethyl[C];	3422.24	3422.22	10-6-1-0-2	9	NXT	74	2	0.02954	5	0.03264	0.08589	2.05294	0.17633	T	b7+;b9+;b10+;y4+;y6+;Y0+;Y1+;	Y1+;	sp|P02787|TRFE_HUMAN	R	CL	622	0	630	-0.00531	-2.76161	3.94e-14	sp|P02787|TRFE_HUMAN	2	-0.02355	-4.40758
20190704_SL_Transferrin_GP.19194.19194.3.1.dta	124	5000.95	2359.02	3	QQQHLFGSJVTDCSGNFCLF	13,Carbamidomethyl[C];18,Carbamidomethyl[C];	2641.93	2641.93	5-4-3-0-1	9	NXT	84	0	0	7	0.0737	0.0396	2.0649	0.08177	T	b3+;b4+;b5+;b6+;b7+;b8+;b9+;	b5+;	sp|P02787|TRFE_HUMAN	R	RS	622	0	630	0.0024	1.01694	4.43e-14	sp|P02787|TRFE_HUMAN	2	-0.00491	-0.98201
20190704_SL_Transferrin_GP.19203.19203.3.0.dta	58	3637.48	1431.69	3	LNAENJATFYFK	-	2205.79	2205.79	5-4-1-0-2	6	NXT	20	2	0.09887	4	0.06004	0.12923	3.85904	0.49869	T	y2+;y3+;y5+;y6+;Y0+;Y1+;	y5+;Y0+;Y1+;	sp|P01042|KNG1_HUMAN	K	ID	289	0	294	-0.00179	-1.24941	5.86e-24	sp|P01042|KNG1_HUMAN	2	0.00373	1.02572
20190704_SL_Transferrin_GP.19218.19218.2.0.dta	104	3569.51	2515.12	2	QQQHLFGSJVTDCSGNFCLFR	13,Carbamidomethyl[C];18,Carbamidomethyl[C];	1054.39	1054.37	4-2-0-0-0	9	NXT	32	0	0	5	0.06374	0.01708	1.72722	0.0295	T	b3+;b4+;b6+;b8+;b17+;	b6+;	sp|P02787|TRFE_HUMAN	R	SE	622	0.01	630	-0.00514	-2.04284	4.51e-12	sp|P02787|TRFE_HUMAN	2	-0.0201	-5.63258
20190704_SL_Transferrin_GP.19219.19219.3.0.dta	47	4317.69	1356.62	3	QQQHLFGSJVTD	0,Gln->pyro-Glu[AnyN-termQ];	2961.07	2961.09	5-7-1-0-3	9	NXT	32	0	0	5	0.11766	0.16308	2.06901	0.33742	T	b4+;b5+;b6+;b7+;b9+;	b4+;	sp|P02787|TRFE_HUMAN	R	CS	622	0	630	0.00079	0.581908	3.58e-17	sp|P02787|TRFE_HUMAN	1	0.01772	4.10502
20190704_SL_Transferrin_GP.19223.19223.2.0.dta	47	3488.4	1356.62	2	QQQHLFGSJVTD	0,Gln->pyro-Glu[AnyN-termQ];	2131.78	2131.76	4-3-2-0-2	9	NXT	18	0	0	4	0.19641	0.17515	3.05561	0.53519	T	b5+;b6+;b7+;b10+;	b5+;b6+;	sp|P02787|TRFE_HUMAN	R	CS	622	0	630	0.00079	0.581908	3.58e-17	sp|P02787|TRFE_HUMAN	1	-0.02542	-7.28906
20190704_SL_Transferrin_GP.19227.19227.3.0.dta	102	4508.77	1921.81	3	QQQHLFGSJVTDCSGNF	0,Gln->pyro-Glu[AnyN-termQ];13,Carbamidomethyl[C];	2586.96	2586.92	7-5-1-0-1	9	NXT	80	3	0.09527	5	0.09588	0.19376	3.8331	0.74269	T	b3+;b4+;b9+;b10+;b12+;Y0+;Y0+;Y1+;	b4+;Y0+;Y1+;	sp|P02787|TRFE_HUMAN	R	CL	622	0	630	-0.00531	-2.76161	3.94e-14	sp|P02787|TRFE_HUMAN	2	-0.03679	-8.16141
20190704_SL_Transferrin_GP.19239.19239.3.1.dta	35	4159.63	1774.74	3	QQQHLFGSJVTDCSGN	0,Gln->pyro-Glu[AnyN-termQ];13,Carbamidomethyl[C];	2384.89	2384.86	7-4-0-0-3	9	NXT	70	5	0.0086	6	0.09922	0.04503	1.9553	0.08805	T	b2+;b13+;b14+;y11+;y13+;y3++;Y0+;Y0+;Y1+;Y2+;Y2++;	y3++;	sp|P02787|TRFE_HUMAN	R	FC	622	0	630	0.00072	0.405467	1.92e-18	sp|P02787|TRFE_HUMAN	2	-0.02592	-6.23279
20190704_SL_Transferrin_GP.19246.19246.3.1.dta	35	4159.63	1774.74	3	QQQHLFGSJVTDCSGN	0,Gln->pyro-Glu[AnyN-termQ];13,Carbamidomethyl[C];	2384.89	2384.86	7-4-0-0-3	9	NXT	70	3	0.00807	5	0.10107	0.04231	1.9553	0.08272	T	b2+;b13+;b15+;y11+;y3++;Y0+;Y2+;Y2++;	y3++;	sp|P02787|TRFE_HUMAN	R	FC	622	0	630	0.00072	0.405467	1.92e-18	sp|P02787|TRFE_HUMAN	2	-0.02592	-6.23279
20190704_SL_Transferrin_GP.19261.19261.3.0.dta	125	5531.2	2359.02	3	QQQHLFGSJVTDCSGNFCLF	13,Carbamidomethyl[C];18,Carbamidomethyl[C];	3172.18	3172.15	9-7-0-0-2	9	NXT	76	0	0	6	0.07441	0.0376	1.94186	0.07301	T	b3+;b4+;b6+;b7+;b8+;b10+;	b4+;	sp|P02787|TRFE_HUMAN	R	RS	622	0	630	0.0024	1.01694	4.43e-14	sp|P02787|TRFE_HUMAN	2	-0.03234	-5.84786
20190704_SL_Transferrin_GP.19265.19265.3.0.dta	124	5531.2	2359.02	3	QQQHLFGSJVTDCSGNFCLF	13,Carbamidomethyl[C];18,Carbamidomethyl[C];	3172.18	3172.15	9-7-0-0-2	9	NXT	76	0	0	7	0.10705	0.0416	3.85241	0.16026	T	b1+;b3+;b4+;b5+;b6+;b7+;b8+;	b4+;b5+;b6+;	sp|P02787|TRFE_HUMAN	R	RS	622	0	630	0.0024	1.01694	4.43e-14	sp|P02787|TRFE_HUMAN	2	-0.03234	-5.84786
20190704_SL_Transferrin_GP.19269.19269.3.0.dta	54	3809.64	1604.85	3	KCGLVPVLAENYJK	2,Carbamidomethyl[C];	2204.8	2204.77	5-4-2-0-0	13	NXS	26	5	0.12888	17	0.22005	0.34638	4.53585	1.57112	T	b1+;b2+;b4+;b5+;b7+;b8+;b9+;b10+;b11+;b12+;y4+;y5+;y6+;y7+;y9+;y10+;y13+;Y0+;Y0+;Y1+;Y1+;Y1++;	b5+;y9+;Y0+;Y1+;	sp|P02787|TRFE_HUMAN	G	SD	420	0	432	0.00193	1.20187	3.31e-29	sp|P02787|TRFE_HUMAN	2	-0.0231	-6.06513
20190704_SL_Transferrin_GP.19284.19284.3.1.dta	124	5538.15	2359.02	3	QQQHLFGSJVTDCSGNFCLF	13,Carbamidomethyl[C];18,Carbamidomethyl[C];	3179.13	3179.17	4-6-2-0-5	9	NXT	54	0	0	6	0.1056	0.03927	3.05003	0.11978	T	b3+;b4+;b5+;b6+;b8+;b17+;	b5+;b6+;	sp|P02787|TRFE_HUMAN	R	RS	622	0	630	0.0024	1.01694	4.43e-14	sp|P02787|TRFE_HUMAN	2	0.04253	7.68092
20190704_SL_Transferrin_GP.19291.19291.4.1.dta	102	4289.7	1921.81	4	QQQHLFGSJVTDCSGNF	0,Gln->pyro-Glu[AnyN-termQ];13,Carbamidomethyl[C];	2367.89	2367.85	6-4-1-0-2	9	NXT	80	3	0.05549	6	0.06733	0.16714	3.03379	0.50708	T	b6+;b7+;b9+;b10+;b12+;y2+;Y0+;Y0+;Y1+;	b6+;Y0+;	sp|P02787|TRFE_HUMAN	R	CL	622	0	630	-0.00531	-2.76161	3.94e-14	sp|P02787|TRFE_HUMAN	2	-0.04218	-9.83507
20190704_SL_Transferrin_GP.19308.19308.3.0.dta	273	4142.64	2195.91	3	QQQHLFGSNVTDCSGJFCL	0,Gln->pyro-Glu[AnyN-termQ];9,Deamidated[N];13,Carbamidomethyl[C];18,Carbamidomethyl[C];	1946.72	1946.69	7-4-0-0-0	16	NXC	60	0	0	8	0.05768	0.10547	2.06085	0.21737	T	b2+;b3+;b4+;b9+;b11+;b12+;b13+;b15+;	b4+;	sp|P02787|TRFE_HUMAN	R	FR	622	0	637	0.01286	5.85368	4.37e-32	sp|P02787|TRFE_HUMAN	1	-0.0373	-9.00604
20190704_SL_Transferrin_GP.19317.19317.4.0.dta	102	4200.66	1921.81	4	QQQHLFGSJVTDCSGNF	0,Gln->pyro-Glu[AnyN-termQ];13,Carbamidomethyl[C];	2278.85	2278.81	6-5-1-0-0	9	NXT	84	0	0	4	0.03618	0.09638	2.05294	0.19786	T	b4+;b5+;b7+;y2+;	b7+;	sp|P02787|TRFE_HUMAN	R	CL	622	0	630	-0.00531	-2.76161	3.94e-14	sp|P02787|TRFE_HUMAN	2	-0.0371	-8.83399
20190704_SL_Transferrin_GP.19332.19332.3.0.dta	102	3852.52	1921.81	3	QQQHLFGSJVTDCSGNF	0,Gln->pyro-Glu[AnyN-termQ];13,Carbamidomethyl[C];	1930.71	1930.69	6-4-0-0-1	9	NXT	30	3	0.09298	5	0.09345	0.17456	3.8331	0.66912	T	b6+;b7+;b9+;b10+;b16+;Y0+;Y1+;Y1+;	b6+;Y0+;Y1+;	sp|P02787|TRFE_HUMAN	R	CL	622	0	630	-0.00531	-2.76161	3.94e-14	sp|P02787|TRFE_HUMAN	2	-0.01483	-3.85042
20190704_SL_Transferrin_GP.19335.19335.2.0.dta	4	3684.46	1041.47	2	QQQHLFGSJ	0,Gln->pyro-Glu[AnyN-termQ];	2642.98	2642.95	5-4-2-0-3	9	NXT	8	0	0	4	0.2026	0.18432	3.90115	0.71906	T	b2+;b4+;b5+;b6+;	b4+;b5+;b6+;	sp|P02787|TRFE_HUMAN	R	VT	622	0	630	0.00038	0.364523	2.74e-12	sp|P02787|TRFE_HUMAN	1	-0.03486	-9.46387
20190704_SL_Transferrin_GP.19337.19337.2.0.dta	124	3600.47	2359.02	2	QQQHLFGSJVTDCSGNFCLF	13,Carbamidomethyl[C];18,Carbamidomethyl[C];	1241.45	1241.45	3-3-0-0-1	9	NXT	48	0	0	7	0.0993	0.03787	3.05003	0.1155	T	b3+;b4+;b5+;b6+;b7+;b10+;b17+;	b5+;b6+;	sp|P02787|TRFE_HUMAN	R	RS	622	0	630	0.0024	1.01694	4.43e-14	sp|P02787|TRFE_HUMAN	2	0.00425	1.18073
20190704_SL_Transferrin_GP.19354.19354.2.0.dta	102	3470.36	1921.81	2	QQQHLFGSJVTDCSGNF	0,Gln->pyro-Glu[AnyN-termQ];13,Carbamidomethyl[C];	1548.54	1548.54	4-3-1-0-0	9	NXT	48	2	0.04355	6	0.21108	0.26626	3.8331	1.0206	T	b1+;b4+;b5+;b6+;b7+;b10+;Y0+;Y1+;	b4+;b5+;b6+;	sp|P02787|TRFE_HUMAN	R	CL	622	0	630	-0.00531	-2.76161	3.94e-14	sp|P02787|TRFE_HUMAN	2	0.00231	0.665832
20190704_SL_Transferrin_GP.19354.19354.3.1.dta	39	5205.03	1660.7	3	QQQHLFGSJVTDCSG	0,Gln->pyro-Glu[AnyN-termQ];13,Carbamidomethyl[C];	3544.33	3544.3	5-7-2-0-5	9	NXT	66	0	0	6	0.21108	0.20627	3.83944	0.79196	T	b1+;b4+;b5+;b6+;b7+;b10+;	b4+;b5+;b6+;	sp|P02787|TRFE_HUMAN	R	NF	622	0	630	-0.00157	-0.944824	1.56e-15	sp|P02787|TRFE_HUMAN	1	-0.02779	-5.34007
20190704_SL_Transferrin_GP.19361.19361.3.1.dta	47	4218.67	1356.62	3	QQQHLFGSJVTD	0,Gln->pyro-Glu[AnyN-termQ];	2862.06	2862.02	6-5-2-0-2	9	NXT	54	0	0	4	0.06336	0.0927	2.06901	0.1918	T	b3+;b5+;b6+;b7+;	b7+;	sp|P02787|TRFE_HUMAN	R	CS	622	0	630	0.00079	0.581908	3.58e-17	sp|P02787|TRFE_HUMAN	1	-0.03674	-8.7109
20190704_SL_Transferrin_GP.19382.19382.3.0.dta	102	4217.67	1921.81	3	QQQHLFGSJVTDCSGNF	0,Gln->pyro-Glu[AnyN-termQ];13,Carbamidomethyl[C];	2295.86	2295.82	7-5-0-0-1	9	NXT	38	0	0	4	0.05634	0.1	2.05294	0.2053	T	b5+;b6+;b7+;y5+;	b7+;	sp|P02787|TRFE_HUMAN	R	CL	622	0	630	-0.00531	-2.76161	3.94e-14	sp|P02787|TRFE_HUMAN	2	-0.03104	-7.36122
20190704_SL_Transferrin_GP.19384.19384.3.1.dta	272	5537.17	2195.91	3	QQQHLFGSJVTDCSGNFCL	0,Gln->pyro-Glu[AnyN-termQ];13,Carbamidomethyl[C];16,Deamidated[N];18,Carbamidomethyl[C];	3341.26	3341.22	5-6-2-0-5	9	NXT	64	0	0	8	0.0959	0.0815	2.06085	0.16795	T	b2+;b3+;b6+;b7+;b8+;b9+;b10+;b12+;	b6+;	sp|P02787|TRFE_HUMAN	R	FR	622	0	630	0.01286	5.85368	4.37e-32	sp|P02787|TRFE_HUMAN	1	-0.03909	-7.0608
20190704_SL_Transferrin_GP.19389.19389.4.2.dta	274	4509.78	2499.08	4	QQQHLFGSJVTDCSGNFCLFR	0,Gln->pyro-Glu[AnyN-termQ];13,Carbamidomethyl[C];16,Deamidated[N];18,Carbamidomethyl[C];	2010.7	2010.69	9-2-0-0-1	9	NXT	64	0	0	4	0.09675	0.11049	2.86934	0.31703	T	b4+;b5+;b10+;b17+;	b4+;b17+;	sp|P02787|TRFE_HUMAN	R	SE	622	0	630	0.01471	5.88381	4.88e-25	sp|P02787|TRFE_HUMAN	4	-0.00751	-1.66564
20190704_SL_Transferrin_GP.19407.19407.3.1.dta	102	5368.01	1921.81	3	QQQHLFGSJVTDCSGNF	0,Gln->pyro-Glu[AnyN-termQ];13,Carbamidomethyl[C];	3446.19	3446.23	8-7-2-0-1	9	NXT	24	2	0.03071	4	0.07477	0.14863	2.05294	0.30512	T	b5+;b6+;b7+;b10+;Y0+;Y1+;	b5+;	sp|P02787|TRFE_HUMAN	R	CL	622	0	630	-0.00531	-2.76161	3.94e-14	sp|P02787|TRFE_HUMAN	2	0.03419	6.37045
20190704_SL_Transferrin_GP.19411.19411.3.1.dta	101	5370.13	1921.81	3	QQQHLFGSJVTDCSGNF	0,Gln->pyro-Glu[AnyN-termQ];13,Carbamidomethyl[C];	3448.31	3448.27	8-7-0-0-5	9	NXT	56	0	0	4	0.10708	0.07613	2.89411	0.22034	T	b2+;b6+;b7+;y7++;	b6+;y7++;	sp|P02787|TRFE_HUMAN	R	CL	622	0	630	-0.00531	-2.76161	3.94e-14	sp|P02787|TRFE_HUMAN	2	-0.04661	-8.68105
20190704_SL_Transferrin_GP.19416.19416.3.0.dta	124	4143.65	2359.02	3	QQQHLFGSJVTDCSGNFCLF	13,Carbamidomethyl[C];18,Carbamidomethyl[C];	1784.63	1784.63	6-4-0-0-0	9	NXT	74	0	0	8	0.11695	0.05504	3.05003	0.16787	T	b4+;b5+;b6+;b8+;b9+;b10+;b12+;b17+;	b5+;b6+;	sp|P02787|TRFE_HUMAN	R	RS	622	0	630	0.0024	1.01694	4.43e-14	sp|P02787|TRFE_HUMAN	2	0.00901	2.17495
20190704_SL_Transferrin_GP.19417.19417.3.0.dta	124	4143.65	2359.02	3	QQQHLFGSJVTDCSGNFCLF	13,Carbamidomethyl[C];18,Carbamidomethyl[C];	1784.63	1784.63	6-4-0-0-0	9	NXT	74	0	0	6	0.11903	0.04314	3.85241	0.16621	T	b4+;b5+;b6+;b7+;b8+;b17+;	b4+;b5+;b6+;	sp|P02787|TRFE_HUMAN	R	RS	622	0	630	0.0024	1.01694	4.43e-14	sp|P02787|TRFE_HUMAN	2	0.00901	2.17495
20190704_SL_Transferrin_GP.19418.19418.3.0.dta	39	4143.65	1660.7	3	QQQHLFGSJVTDCSG	0,Gln->pyro-Glu[AnyN-termQ];13,Carbamidomethyl[C];	2482.95	2482.91	6-6-0-0-2	9	NXT	74	1	0.00439	5	0.06784	0.09569	2.05687	0.19683	T	b2+;b7+;b9+;b10+;b12+;Y0+;	b10+;	sp|P02787|TRFE_HUMAN	R	NF	622	0	630	-0.00157	-0.944824	1.56e-15	sp|P02787|TRFE_HUMAN	1	-0.03744	-9.03763
20190704_SL_Transferrin_GP.19437.19437.5.0.dta	149	7953.26	3616.75	5	IMNGEADAMSLDGGFVYIAGKCGLVPVLAENYJK	22,Carbamidomethyl[C];	4336.51	4336.53	9-7-4-0-2	33	NXS	6	1	0.00444	5	0.09418	0.06835	1.72853	0.11815	T	b6+++;y6+;y9+;y14+;y14++;Y4++;	y14+;	sp|P02787|TRFE_HUMAN	K	SD	400	0.01	432	-0.02852	-7.88345	1.2e-07	sp|P02787|TRFE_HUMAN	1	0.01498	1.88375
20190704_SL_Transferrin_GP.19444.19444.4.1.dta	54	3809.64	1604.85	4	KCGLVPVLAENYJK	2,Carbamidomethyl[C];	2204.8	2204.77	5-4-2-0-0	13	NXS	26	5	0.07755	20	0.19161	0.3223	4.53585	1.46189	T	b1+;b2+;b3+;b4+;b5+;b6+;b7+;b8+;b9+;b10+;b11+;b12+;y2+;y3+;y5+;y6+;y7+;y9+;y10+;y12+;Y0+;Y0+;Y1+;Y0++;Y1++;	b1+;b5+;y9+;Y0+;	sp|P02787|TRFE_HUMAN	G	SD	420	0	432	0.00193	1.20187	3.31e-29	sp|P02787|TRFE_HUMAN	2	-0.02323	-6.09926
20190704_SL_Transferrin_GP.19458.19458.4.0.dta	124	4143.64	2359.02	4	QQQHLFGSJVTDCSGNFCLF	13,Carbamidomethyl[C];18,Carbamidomethyl[C];	1784.62	1784.63	6-4-0-0-0	9	NXT	72	0	0	9	0.05172	0.03809	2.0649	0.07865	T	b3+;b4+;b6+;b7+;b8+;b9+;b10+;b11+;b17+;	b6+;	sp|P02787|TRFE_HUMAN	R	RS	622	0	630	0.0024	1.01694	4.43e-14	sp|P02787|TRFE_HUMAN	2	0.01607	3.87919
20190704_SL_Transferrin_GP.19467.19467.3.1.dta	99	5409.16	2943.31	3	QQQHLFGSJVTDCSGNFCLFRSETK	0,Gln->pyro-Glu[AnyN-termQ];13,Carbamidomethyl[C];18,Carbamidomethyl[C];	2465.84	2465.89	5-6-1-0-1	9	NXT	74	0	0	6	0.07356	0.08758	1.91432	0.16765	T	b2+;b3+;b6+;b7+;b8+;b10+;	b6+;	sp|P02787|TRFE_HUMAN	R	DL	622	0	630	-0.00271	-0.920424	5.22e-48	sp|P02787|TRFE_HUMAN	2	0.05172	9.56344
20190704_SL_Transferrin_GP.19472.19472.2.0.dta	51	3602.43	1516.65	2	QQQHLFGSJVTDC	0,Gln->pyro-Glu[AnyN-termQ];13,Carbamidomethyl[C];	2085.79	2085.79	3-5-0-0-4	9	NXT	20	2	0.03776	5	0.04116	0.07076	2.06085	0.14583	T	b2+;b7+;b8+;b9+;b12+;Y2+;Y2+;	Y2+;	sp|P02787|TRFE_HUMAN	R	SG	622	0	630	-0.00112	-0.737992	2.15e-22	sp|P02787|TRFE_HUMAN	1	0.00042	0.11662
20190704_SL_Transferrin_GP.19472.19472.3.1.dta	104	5403.15	2515.12	3	QQQHLFGSJVTDCSGNFCLFR	13,Carbamidomethyl[C];18,Carbamidomethyl[C];	2888.02	2888.07	4-6-1-0-5	9	NXT	60	0	0	7	0.09303	0.02435	1.72722	0.04206	T	b3+;b4+;b5+;b6+;b7+;b8+;b17+;	b6+;	sp|P02787|TRFE_HUMAN	R	SE	622	0.01	630	-0.00514	-2.04284	4.51e-12	sp|P02787|TRFE_HUMAN	2	0.04792	8.87064
20190704_SL_Transferrin_GP.19474.19474.4.3.dta	24	4312.68	1774.74	4	QQQHLFGSJVTDCSGN	0,Gln->pyro-Glu[AnyN-termQ];13,Carbamidomethyl[C];	2537.93	2537.91	4-5-2-0-2	9	NXT	42	2	0.01494	4	0.04584	0.11294	2.05294	0.23186	T	b2+;b5+;b6+;b9+;Y2+;Y2++;	b5+;	sp|P02787|TRFE_HUMAN	R	FC	622	0	630	0.00072	0.405467	1.92e-18	sp|P02787|TRFE_HUMAN	2	-0.01664	-3.85928
20190704_SL_Transferrin_GP.19477.19477.3.0.dta	274	4525.75	2499.08	3	QQQHLFGSJVTDCSGNFCLFR	0,Gln->pyro-Glu[AnyN-termQ];13,Carbamidomethyl[C];16,Deamidated[N];18,Carbamidomethyl[C];	2026.67	2026.69	10-2-0-0-0	9	NXT	40	0	0	5	0.1205	0.11704	3.63785	0.42576	T	b3+;b5+;b6+;b10+;b17+;	b5+;b6+;b17+;	sp|P02787|TRFE_HUMAN	R	SE	622	0	630	0.01471	5.88381	4.88e-25	sp|P02787|TRFE_HUMAN	4	0.01728	3.81902
20190704_SL_Transferrin_GP.19481.19481.3.0.dta	124	4305.68	2359.02	3	QQQHLFGSJVTDCSGNFCLF	13,Carbamidomethyl[C];18,Carbamidomethyl[C];	1946.66	1946.69	7-4-0-0-0	9	NXT	66	0	0	10	0.06958	0.05119	2.0649	0.10569	T	b3+;b4+;b6+;b7+;b8+;b9+;b10+;b11+;b12+;b17+;	b6+;	sp|P02787|TRFE_HUMAN	R	RS	622	0	630	0.0024	1.01694	4.43e-14	sp|P02787|TRFE_HUMAN	2	0.02739	6.36289
20190704_SL_Transferrin_GP.19492.19492.3.0.dta	24	4234.67	1774.74	3	QQQHLFGSJVTDCSGN	0,Gln->pyro-Glu[AnyN-termQ];13,Carbamidomethyl[C];	2459.93	2459.93	3-9-0-0-1	9	NXT	54	0	0	5	0.06128	0.09235	2.05294	0.18958	T	b2+;b5+;b7+;b10+;b12+;	b5+;	sp|P02787|TRFE_HUMAN	R	FC	622	0	630	0.00072	0.405467	1.92e-18	sp|P02787|TRFE_HUMAN	2	-0.00055	-0.129911
20190704_SL_Transferrin_GP.19493.19493.3.1.dta	78	5402.27	2960.34	3	QQQHLFGSJVTDCSGNFCLFRSETK	13,Carbamidomethyl[C];18,Carbamidomethyl[C];	2441.93	2441.88	7-5-0-0-2	9	NXT	26	0	0	6	0.08211	0.03034	1.78743	0.05424	T	b3+;b4+;b5+;b6+;b8+;b17+;	b5+;	sp|P02787|TRFE_HUMAN	R	DL	622	0.01	630	-0.00418	-1.41153	1.39e-08	sp|P02787|TRFE_HUMAN	2	-0.04467	-8.27022
20190704_SL_Transferrin_GP.19495.19495.5.1.dta	146	7971.28	3778.8	5	KIMNGEADAMSLDGGFVYIAGKCGLVPVLAENYJK	3,Oxidation[M];4,Deamidated[N];10,Oxidation[M];23,Carbamidomethyl[C];32,Deamidated[N];	4192.48	4192.51	9-7-2-0-5	34	NXS	4	0	0	4	0.04146	0.01805	1.72461	0.03113	T	b1+;b19++;y14++;y29+++;	b1+;	sp|P02787|TRFE_HUMAN	A	SD	399	0.01	432	0.0009	0.238109	7.51e-06	sp|P02787|TRFE_HUMAN	1	0.03246	4.07265
20190704_SL_Transferrin_GP.19496.19496.2.0.dta	258	3647.57	2082.83	2	QQQHLFGSJVTDCSGNFC	0,Gln->pyro-Glu[AnyN-termQ];13,Carbamidomethyl[C];16,Deamidated[N];18,Carbamidomethyl[C];	1564.74	1564.71	4-3-0-1-0	9	NXT	28	0	0	4	0.17596	0.0971	1.94716	0.18906	T	b1+;b4+;b5+;b6+;	b4+;	sp|P02787|TRFE_HUMAN	R	LF	622	0	630	0.01611	7.73096	5.86e-12	sp|P02787|TRFE_HUMAN	1	-0.02845	-7.80182
20190704_SL_Transferrin_GP.19500.19500.3.0.dta	124	4289.69	2359.02	3	QQQHLFGSJVTDCSGNFCLF	13,Carbamidomethyl[C];18,Carbamidomethyl[C];	1930.67	1930.69	6-4-0-0-1	9	NXT	72	0	0	9	0.06932	0.04441	2.0649	0.09169	T	b3+;b4+;b6+;b7+;b8+;b9+;b10+;b11+;b17+;	b6+;	sp|P02787|TRFE_HUMAN	R	RS	622	0	630	0.0024	1.01694	4.43e-14	sp|P02787|TRFE_HUMAN	2	0.02598	6.05784
20190704_SL_Transferrin_GP.19505.19505.2.0.dta	47	3458.39	1356.62	2	QQQHLFGSJVTD	0,Gln->pyro-Glu[AnyN-termQ];	2101.77	2101.78	4-5-0-0-3	9	NXT	26	0	0	5	0.07401	0.07652	2.06901	0.15831	T	b2+;b6+;b7+;b9+;b10+;	b6+;	sp|P02787|TRFE_HUMAN	R	CS	622	0	630	0.00079	0.581908	3.58e-17	sp|P02787|TRFE_HUMAN	1	0.01128	3.2626
20190704_SL_Transferrin_GP.19522.19522.3.1.dta	54	3836.66	1604.85	3	KCGLVPVLAENYJK	2,Carbamidomethyl[C];	2231.81	2231.82	5-7-0-0-0	13	NXS	26	6	0.10688	14	0.18437	0.3092	5.17648	1.60057	T	b1+;b2+;b4+;b5+;b7+;b8+;b9+;b10+;b12+;y4+;y5+;y6+;y7+;y9+;Y0+;Y0+;Y1+;Y1+;Y0++;Y1++;	b1+;b5+;y9+;Y0+;Y1+;	sp|P02787|TRFE_HUMAN	G	SD	420	0	432	0.00193	1.20187	3.31e-29	sp|P02787|TRFE_HUMAN	2	0.00973	2.53674
20190704_SL_Transferrin_GP.19532.19532.2.0.dta	39	3574.41	1660.7	2	QQQHLFGSJVTDCSG	0,Gln->pyro-Glu[AnyN-termQ];13,Carbamidomethyl[C];	1913.71	1913.68	5-4-1-0-0	9	NXT	44	0	0	6	0.13058	0.16304	3.03913	0.49549	T	b3+;b5+;b6+;b7+;b9+;b10+;	b5+;b6+;	sp|P02787|TRFE_HUMAN	R	NF	622	0	630	-0.00157	-0.944824	1.56e-15	sp|P02787|TRFE_HUMAN	1	-0.03384	-9.46987
20190704_SL_Transferrin_GP.19532.19532.3.1.dta	274	5361.11	2499.08	3	QQQHLFGSJVTDCSGNFCLFR	0,Gln->pyro-Glu[AnyN-termQ];13,Carbamidomethyl[C];16,Deamidated[N];18,Carbamidomethyl[C];	2862.03	2862.02	6-5-2-0-2	9	NXT	80	0	0	6	0.13058	0.17007	2.86934	0.48799	T	b3+;b5+;b6+;b7+;b9+;b10+;	b5+;b6+;	sp|P02787|TRFE_HUMAN	R	SE	622	0	630	0.01471	5.88381	4.88e-25	sp|P02787|TRFE_HUMAN	4	-0.01335	-2.49062
20190704_SL_Transferrin_GP.19540.19540.4.0.dta	51	4305.68	1516.65	4	QQQHLFGSJVTDC	0,Gln->pyro-Glu[AnyN-termQ];13,Carbamidomethyl[C];	2789.03	2789	5-4-2-0-4	9	NXT	66	2	0.03122	5	0.03658	0.07077	2.06085	0.14586	T	b2+;b7+;b9+;b10+;b12+;Y2+;Y2+;	Y2+;	sp|P02787|TRFE_HUMAN	R	SG	622	0	630	-0.00112	-0.737992	2.15e-22	sp|P02787|TRFE_HUMAN	1	-0.02906	-6.75076
20190704_SL_Transferrin_GP.19547.19547.5.0.dta	149	8010.25	3616.75	5	IMNGEADAMSLDGGFVYIAGKCGLVPVLAENYJK	22,Carbamidomethyl[C];	4393.5	4393.55	9-8-4-0-1	33	NXS	10	0	0	4	0.08859	0.05697	1.72853	0.09847	T	b6+++;y9+;y14+;y15+;	y14+;	sp|P02787|TRFE_HUMAN	K	SD	400	0.01	432	-0.02852	-7.88345	1.2e-07	sp|P02787|TRFE_HUMAN	1	0.05193	6.4838
20190704_SL_Transferrin_GP.19554.19554.3.0.dta	55	3866.67	1661.87	3	GKCGLVPVLAENYJK	3,Carbamidomethyl[C];	2204.8	2204.77	5-4-2-0-0	14	NXS	26	4	0.09791	12	0.14705	0.23592	4.543	1.07181	T	b3+;b5+;b6+;b8+;b9+;b10+;b11+;b13+;y4+;y6+;y7+;y9+;Y0+;Y0+;Y1+;Y0++;	b6+;y9+;Y0+;Y1+;	sp|P02787|TRFE_HUMAN	A	SD	419	0	432	-0.00068	-0.408936	2.5e-26	sp|P02787|TRFE_HUMAN	2	-0.02679	-6.93021
20190704_SL_Transferrin_GP.19593.19593.4.1.dta	102	4160.65	1921.81	4	QQQHLFGSJVTDCSGNF	0,Gln->pyro-Glu[AnyN-termQ];13,Carbamidomethyl[C];	2238.84	2238.8	7-4-0-0-2	9	NXT	32	2	0.02502	9	0.03309	0.05711	2.05294	0.11725	T	b3+;b8+;b11+;b12+;y3+;y4+;y5+;y7+;y12+;Y0+;Y0+;	Y0+;	sp|P02787|TRFE_HUMAN	R	CL	622	0	630	-0.00531	-2.76161	3.94e-14	sp|P02787|TRFE_HUMAN	2	-0.03604	-8.66413
20190704_SL_Transferrin_GP.19605.19605.3.0.dta	54	3809.64	1604.85	3	KCGLVPVLAENYJK	2,Carbamidomethyl[C];	2204.8	2204.77	5-4-2-0-0	13	NXS	26	5	0.11929	21	0.23605	0.36364	4.53585	1.64941	T	b1+;b2+;b4+;b5+;b6+;b7+;b8+;b9+;b10+;b11+;b12+;b13+;y3+;y4+;y5+;y6+;y7+;y9+;y10+;y12+;y13+;Y0+;Y0+;Y1+;Y0++;Y1++;	b5+;y9+;Y0+;Y1+;	sp|P02787|TRFE_HUMAN	G	SD	420	0	432	0.00193	1.20187	3.31e-29	sp|P02787|TRFE_HUMAN	2	-0.02657	-6.9762
20190704_SL_Transferrin_GP.19615.19615.4.0.dta	102	4508.78	1921.81	4	QQQHLFGSJVTDCSGNF	0,Gln->pyro-Glu[AnyN-termQ];13,Carbamidomethyl[C];	2586.96	2586.92	7-5-1-0-1	9	NXT	86	3	0.06477	5	0.04207	0.13481	3.03379	0.409	T	b6+;b7+;b9+;b10+;y4+;Y0+;Y0+;Y1+;	Y0+;Y1+;	sp|P02787|TRFE_HUMAN	R	CL	622	0	630	-0.00531	-2.76161	3.94e-14	sp|P02787|TRFE_HUMAN	2	-0.04234	-9.39259
20190704_SL_Transferrin_GP.19624.19624.3.1.dta	43	5341	1603.68	3	QQQHLFGSJVTDCS	0,Gln->pyro-Glu[AnyN-termQ];13,Carbamidomethyl[C];	3737.32	3737.32	8-7-3-0-1	9	NXT	18	0	0	5	0.09153	0.1397	3.03379	0.42381	T	b3+;b5+;b6+;b7+;b9+;	b5+;b6+;	sp|P02787|TRFE_HUMAN	R	GN	622	0	630	-0.00436	-2.71709	1.99e-19	sp|P02787|TRFE_HUMAN	1	0.004	0.749065
20190704_SL_Transferrin_GP.19627.19627.4.1.dta	102	4289.7	1921.81	4	QQQHLFGSJVTDCSGNF	0,Gln->pyro-Glu[AnyN-termQ];13,Carbamidomethyl[C];	2367.88	2367.85	6-4-1-0-2	9	NXT	74	2	0.00608	11	0.06885	0.13553	2.05294	0.27823	T	b2+;b3+;b6+;b9+;b10+;b12+;y2+;y5+;y7+;y12+;y13+;Y0+;Y0++;	b6+;	sp|P02787|TRFE_HUMAN	R	CL	622	0	630	-0.00531	-2.76161	3.94e-14	sp|P02787|TRFE_HUMAN	2	-0.03735	-8.70888
20190704_SL_Transferrin_GP.19629.19629.4.3.dta	102	5092.98	1921.81	4	QQQHLFGSJVTDCSGNF	0,Gln->pyro-Glu[AnyN-termQ];13,Carbamidomethyl[C];	3171.17	3171.13	9-7-1-0-0	9	NXT	88	3	0.07104	4	0.05914	0.18102	3.8331	0.69387	T	b4+;b5+;b6+;b10+;Y0+;Y0+;Y1+;	b4+;Y0+;Y1+;	sp|P02787|TRFE_HUMAN	R	CL	622	0	630	-0.00531	-2.76161	3.94e-14	sp|P02787|TRFE_HUMAN	2	-0.04566	-8.96697
20190704_SL_Transferrin_GP.19643.19643.2.3.dta	51	2555.02	1516.65	2	QQQHLFGSJVTDC	0,Gln->pyro-Glu[AnyN-termQ];13,Carbamidomethyl[C];	1038.37	1038.38	3-2-0-0-1	9	NXT	2	0	0	4	0.04025	0.08545	2.06085	0.17611	T	b4+;b6+;b9+;b10+;	b4+;	sp|P02787|TRFE_HUMAN	R	SG	622	0	630	-0.00112	-0.737992	2.15e-22	sp|P02787|TRFE_HUMAN	1	0.00604	2.36491
20190704_SL_Transferrin_GP.19643.19643.4.2.dta	274	5110.04	2499.08	4	QQQHLFGSJVTDCSGNFCLFR	0,Gln->pyro-Glu[AnyN-termQ];13,Carbamidomethyl[C];16,Deamidated[N];18,Carbamidomethyl[C];	2610.96	2610.93	5-6-2-0-0	9	NXT	80	0	0	4	0.04025	0.10631	1.93154	0.20533	T	b4+;b6+;b9+;b10+;	b4+;	sp|P02787|TRFE_HUMAN	R	SE	622	0	630	0.01471	5.88381	4.88e-25	sp|P02787|TRFE_HUMAN	4	-0.03192	-6.24771
20190704_SL_Transferrin_GP.19654.19654.3.0.dta	47	4317.69	1356.62	3	QQQHLFGSJVTD	0,Gln->pyro-Glu[AnyN-termQ];	2961.07	2961.09	5-7-1-0-3	9	NXT	32	0	0	6	0.11315	0.14161	3.05561	0.43269	T	b4+;b6+;b7+;b8+;b9+;b10+;	b4+;b6+;	sp|P02787|TRFE_HUMAN	R	CS	622	0	630	0.00079	0.581908	3.58e-17	sp|P02787|TRFE_HUMAN	1	0.02112	4.89268
20190704_SL_Transferrin_GP.19668.19668.3.0.dta	102	3852.54	1921.81	3	QQQHLFGSJVTDCSGNF	0,Gln->pyro-Glu[AnyN-termQ];13,Carbamidomethyl[C];	1930.73	1930.69	6-4-0-0-1	9	NXT	28	3	0.06914	5	0.05515	0.1306	2.05294	0.26811	T	b3+;b9+;b10+;b11+;b12+;Y0+;Y0+;Y1+;	Y0+;	sp|P02787|TRFE_HUMAN	R	CL	622	0	630	-0.00531	-2.76161	3.94e-14	sp|P02787|TRFE_HUMAN	2	-0.03485	-9.04826
20190704_SL_Transferrin_GP.19686.19686.3.0.dta	102	4947.92	1921.81	3	QQQHLFGSJVTDCSGNF	0,Gln->pyro-Glu[AnyN-termQ];13,Carbamidomethyl[C];	3026.11	3026.09	9-7-0-0-1	9	NXT	46	1	0.04791	4	0.12826	0.20559	3.8331	0.78803	T	b4+;b5+;b6+;b7+;Y0+;	b4+;b5+;Y0+;	sp|P02787|TRFE_HUMAN	R	CL	622	0	630	-0.00531	-2.76161	3.94e-14	sp|P02787|TRFE_HUMAN	2	-0.01664	-3.3637
20190704_SL_Transferrin_GP.19693.19693.2.0.dta	43	3298.3	1603.68	2	QQQHLFGSJVTDCS	0,Gln->pyro-Glu[AnyN-termQ];13,Carbamidomethyl[C];	1694.62	1694.6	4-3-1-0-1	9	NXT	14	0	0	4	0.15635	0.20759	3.8331	0.79571	T	b4+;b5+;b6+;b9+;	b4+;b5+;b9+;	sp|P02787|TRFE_HUMAN	R	GN	622	0	630	-0.00436	-2.71709	1.99e-19	sp|P02787|TRFE_HUMAN	1	-0.01338	-4.05786
20190704_SL_Transferrin_GP.19693.19693.3.1.dta	24	4946.94	1774.74	3	QQQHLFGSJVTDCSGN	0,Gln->pyro-Glu[AnyN-termQ];13,Carbamidomethyl[C];	3172.2	3172.15	9-7-0-0-2	9	NXT	86	0	0	4	0.15635	0.212	3.8331	0.8126	T	b4+;b5+;b6+;b9+;	b4+;b5+;b9+;	sp|P02787|TRFE_HUMAN	R	FC	622	0	630	0.00072	0.405467	1.92e-18	sp|P02787|TRFE_HUMAN	2	-0.04932	-9.97173
20190704_SL_Transferrin_GP.19694.19694.3.2.dta	4	4473.77	1041.47	3	QQQHLFGSJ	0,Gln->pyro-Glu[AnyN-termQ];	3432.3	3432.27	7-7-0-0-6	9	NXT	58	2	0.01136	4	0.07242	0.07782	3.09101	0.24055	T	b1+;b5+;b6+;b7+;Y0+;Y0+;	b5+;b6+;	sp|P02787|TRFE_HUMAN	R	VT	622	0	630	0.00038	0.364523	2.74e-12	sp|P02787|TRFE_HUMAN	1	-0.02643	-5.90906
20190704_SL_Transferrin_GP.19710.19710.3.1.dta	35	4159.63	1774.74	3	QQQHLFGSJVTDCSGN	0,Gln->pyro-Glu[AnyN-termQ];13,Carbamidomethyl[C];	2384.88	2384.86	7-4-0-0-3	9	NXT	72	5	0.01114	5	0.0857	0.04296	1.9553	0.08399	T	b2+;b3+;b12+;b13+;y3++;Y0+;Y1+;Y2+;Y1++;Y2++;	y3++;	sp|P02787|TRFE_HUMAN	R	FC	622	0	630	0.00072	0.405467	1.92e-18	sp|P02787|TRFE_HUMAN	2	-0.02358	-5.67012
20190704_SL_Transferrin_GP.19721.19721.4.2.dta	54	4491.9	1604.85	4	KCGLVPVLAENYJK	2,Carbamidomethyl[C];	2887.05	2887.05	4-6-2-0-3	13	NXS	24	1	0.05977	7	0.06212	0.17481	2.05294	0.35887	T	b1+;y2+;y4+;y5+;y6+;y7+;y9+;Y5++;	Y5++;	sp|P02787|TRFE_HUMAN	G	SD	420	0	432	0.00193	1.20187	3.31e-29	sp|P02787|TRFE_HUMAN	2	-0.00042	-0.0935226
20190704_SL_Transferrin_GP.19752.19752.3.0.dta	124	4143.65	2359.02	3	QQQHLFGSJVTDCSGNFCLF	13,Carbamidomethyl[C];18,Carbamidomethyl[C];	1784.63	1784.63	6-4-0-0-0	9	NXT	88	0	0	10	0.11372	0.05896	3.05003	0.17983	T	b3+;b4+;b5+;b6+;b7+;b8+;b9+;b10+;b11+;b17+;	b5+;b6+;	sp|P02787|TRFE_HUMAN	R	RS	622	0	630	0.0024	1.01694	4.43e-14	sp|P02787|TRFE_HUMAN	2	0.00421	1.01626
20190704_SL_Transferrin_GP.19753.19753.3.0.dta	124	4143.65	2359.02	3	QQQHLFGSJVTDCSGNFCLF	13,Carbamidomethyl[C];18,Carbamidomethyl[C];	1784.63	1784.63	6-4-0-0-0	9	NXT	88	0	0	5	0.04776	0.02893	2.0649	0.05973	T	b3+;b4+;b6+;b7+;b12+;	b6+;	sp|P02787|TRFE_HUMAN	R	RS	622	0.01	630	0.0024	1.01694	4.43e-14	sp|P02787|TRFE_HUMAN	2	0.00421	1.01626
20190704_SL_Transferrin_GP.19787.19787.3.0.dta	274	4235.75	2499.08	3	QQQHLFGSJVTDCSGNFCLFR	0,Gln->pyro-Glu[AnyN-termQ];13,Carbamidomethyl[C];16,Deamidated[N];18,Carbamidomethyl[C];	1736.67	1736.65	3-4-0-0-3	9	NXT	42	0	0	5	0.0942	0.12133	1.93154	0.23435	T	b1+;b3+;b5+;b9+;y1+;	b5+;	sp|P02787|TRFE_HUMAN	R	SE	622	0	630	0.01471	5.88381	4.88e-25	sp|P02787|TRFE_HUMAN	4	-0.02185	-5.15967
20190704_SL_Transferrin_GP.19789.19789.3.1.dta	47	4673.84	1356.62	3	QQQHLFGSJVTD	0,Gln->pyro-Glu[AnyN-termQ];	3317.23	3317.18	9-7-1-0-1	9	NXT	56	0	0	4	0.12544	0.17127	3.05561	0.52332	T	b4+;b5+;b6+;b8+;	b4+;b5+;	sp|P02787|TRFE_HUMAN	R	CS	622	0	630	0.00079	0.581908	3.58e-17	sp|P02787|TRFE_HUMAN	1	-0.04319	-9.24269
20190704_SL_Transferrin_GP.19801.19801.3.0.dta	193	3911.56	1722.76	3	LCMGSGLJLCEPNNK	2,Carbamidomethyl[C];3,Oxidation[M];10,Carbamidomethyl[C];	2188.8	2188.78	4-4-2-0-1	8	NXC	40	0	0	6	0.17731	0.18861	2.91282	0.54937	T	y2+;y4+;y5+;y6+;y7+;y8+;	y4+;y6+;	sp|P02787|TRFE_HUMAN	K	EG	516	0	523	-0.00041	-0.237854	3.26e-17	sp|P02787|TRFE_HUMAN/tr|H7C5E8|H7C5E8_HUMAN	2	-0.02696	-6.89411
20190704_SL_Transferrin_GP.19804.19804.4.0.dta	102	5165.01	1921.81	4	QQQHLFGSJVTDCSGNF	0,Gln->pyro-Glu[AnyN-termQ];13,Carbamidomethyl[C];	3243.19	3243.15	8-6-2-0-1	9	NXT	92	2	0.0242	5	0.06866	0.13509	2.05294	0.27734	T	b3+;b6+;b7+;b9+;b10+;Y0+;Y1+;	b6+;	sp|P02787|TRFE_HUMAN	R	CL	622	0	630	-0.00531	-2.76161	3.94e-14	sp|P02787|TRFE_HUMAN	2	-0.04695	-9.09171
20190704_SL_Transferrin_GP.19807.19807.3.1.dta	54	4492.93	1604.85	3	KCGLVPVLAENYJK	2,Carbamidomethyl[C];	2888.08	2888.07	4-6-1-0-5	13	NXS	24	1	0.05533	5	0.04748	0.14531	2.05294	0.29831	T	b1+;y2+;y3+;y6+;y9+;Y5++;	Y5++;	sp|P02787|TRFE_HUMAN	G	SD	420	0	432	0.00193	1.20187	3.31e-29	sp|P02787|TRFE_HUMAN	2	-0.00847	-1.8856
20190704_SL_Transferrin_GP.19822.19822.3.1.dta	274	4453.75	2499.08	3	QQQHLFGSJVTDCSGNFCLFR	0,Gln->pyro-Glu[AnyN-termQ];13,Carbamidomethyl[C];16,Deamidated[N];18,Carbamidomethyl[C];	1954.67	1954.7	4-5-1-0-0	9	NXT	50	1	0.00446	9	0.09954	0.1418	1.93154	0.27389	T	b1+;b3+;b5+;b6+;b7+;b9+;b10+;b16+;b17+;Y1++;	b5+;	sp|P02787|TRFE_HUMAN	R	SE	622	0	630	0.01471	5.88381	4.88e-25	sp|P02787|TRFE_HUMAN	4	0.03781	8.49147
20190704_SL_Transferrin_GP.19826.19826.4.3.dta	125	4961.96	2359.02	4	QQQHLFGSJVTDCSGNFCLF	13,Carbamidomethyl[C];18,Carbamidomethyl[C];	2602.93	2602.91	8-5-1-0-0	9	NXT	68	0	0	7	0.0442	0.02482	1.94186	0.04821	T	b3+;b4+;b5+;b6+;b7+;b8+;b10+;	b5+;	sp|P02787|TRFE_HUMAN	R	RS	622	0.01	630	0.0024	1.01694	4.43e-14	sp|P02787|TRFE_HUMAN	2	-0.01987	-4.00527
20190704_SL_Transferrin_GP.19827.19827.3.0.dta	124	4961.95	2359.02	3	QQQHLFGSJVTDCSGNFCLF	13,Carbamidomethyl[C];18,Carbamidomethyl[C];	2602.93	2602.91	8-5-1-0-0	9	NXT	76	0	0	5	0.05498	0.02498	2.0649	0.05158	T	b4+;b5+;b6+;b7+;b9+;	b6+;	sp|P02787|TRFE_HUMAN	R	RS	622	0.01	630	0.0024	1.01694	4.43e-14	sp|P02787|TRFE_HUMAN	2	-0.01218	-2.45517
20190704_SL_Transferrin_GP.19830.19830.3.0.dta	125	4961.95	2359.02	3	QQQHLFGSJVTDCSGNFCLF	13,Carbamidomethyl[C];18,Carbamidomethyl[C];	2602.93	2602.91	8-5-1-0-0	9	NXT	76	0	0	5	0.051	0.02151	1.94186	0.04177	T	b4+;b5+;b6+;b8+;b10+;	b5+;	sp|P02787|TRFE_HUMAN	R	RS	622	0.01	630	0.0024	1.01694	4.43e-14	sp|P02787|TRFE_HUMAN	2	-0.01218	-2.45517
20190704_SL_Transferrin_GP.19840.19840.3.1.dta	24	4182.59	1774.74	3	QQQHLFGSJVTDCSGN	0,Gln->pyro-Glu[AnyN-termQ];13,Carbamidomethyl[C];	2407.84	2407.85	5-5-2-0-0	9	NXT	12	3	0.0296	6	0.04383	0.10459	2.05294	0.21472	T	b2+;b6+;b7+;b9+;b11+;b12+;Y2+;Y1++;Y2++;	Y2++;	sp|P02787|TRFE_HUMAN	R	FC	622	0	630	0.00072	0.405467	1.92e-18	sp|P02787|TRFE_HUMAN	2	0.01113	2.66168
20190704_SL_Transferrin_GP.19842.19842.3.0.dta	102	4289.69	1921.81	3	QQQHLFGSJVTDCSGNF	0,Gln->pyro-Glu[AnyN-termQ];13,Carbamidomethyl[C];	2367.88	2367.85	6-4-1-0-2	9	NXT	72	1	0.01604	6	0.09266	0.15448	3.03379	0.46866	T	b3+;b5+;b6+;b10+;b12+;y7+;Y0+;	b5+;b6+;	sp|P02787|TRFE_HUMAN	R	CL	622	0	630	-0.00531	-2.76161	3.94e-14	sp|P02787|TRFE_HUMAN	2	-0.03202	-7.46611
20190704_SL_Transferrin_GP.19853.19853.3.0.dta	102	4799.87	1921.81	3	QQQHLFGSJVTDCSGNF	0,Gln->pyro-Glu[AnyN-termQ];13,Carbamidomethyl[C];	2878.06	2878.02	7-5-2-0-1	9	NXT	94	3	0.07172	8	0.14676	0.22653	3.8331	0.86829	T	b3+;b4+;b6+;b7+;b9+;b12+;y10+;y12+;Y0+;Y0+;Y1+;	b4+;b6+;Y0+;	sp|P02787|TRFE_HUMAN	R	CL	622	0	630	-0.00531	-2.76161	3.94e-14	sp|P02787|TRFE_HUMAN	2	-0.04656	-9.7022
20190704_SL_Transferrin_GP.19866.19866.3.0.dta	47	4317.7	1356.62	3	QQQHLFGSJVTD	0,Gln->pyro-Glu[AnyN-termQ];	2961.09	2961.09	5-7-1-0-3	9	NXT	38	1	0.00606	5	0.05941	0.08114	2.06901	0.16788	T	b2+;b6+;b7+;b8+;b10+;Y1+;	b6+;	sp|P02787|TRFE_HUMAN	R	CS	622	0	630	0.00079	0.581908	3.58e-17	sp|P02787|TRFE_HUMAN	1	0.00358	0.829339
20190704_SL_Transferrin_GP.19873.19873.3.0.dta	47	4317.7	1356.62	3	QQQHLFGSJVTD	0,Gln->pyro-Glu[AnyN-termQ];	2961.09	2961.09	5-7-1-0-3	9	NXT	38	0	0	5	0.14072	0.16593	3.05561	0.50703	T	b4+;b5+;b7+;b9+;b10+;	b4+;b5+;	sp|P02787|TRFE_HUMAN	R	CS	622	0	630	0.00079	0.581908	3.58e-17	sp|P02787|TRFE_HUMAN	1	0.00358	0.829339
20190704_SL_Transferrin_GP.19874.19874.3.0.dta	43	4816.9	1603.68	3	QQQHLFGSJVTDCS	0,Gln->pyro-Glu[AnyN-termQ];13,Carbamidomethyl[C];	3213.22	3213.17	8-8-0-0-2	9	NXT	90	0	0	6	0.09024	0.13286	2.05294	0.27276	T	b3+;b5+;b7+;b9+;b10+;b12+;	b5+;	sp|P02787|TRFE_HUMAN	R	GN	622	0	630	-0.00436	-2.71709	1.99e-19	sp|P02787|TRFE_HUMAN	1	-0.04324	-8.97853
20190704_SL_Transferrin_GP.19879.19879.3.2.dta	47	3853.53	1356.62	3	QQQHLFGSJVTD	0,Gln->pyro-Glu[AnyN-termQ];	2496.92	2496.89	5-4-2-0-2	9	NXT	30	0	0	8	0.22683	0.23936	3.05561	0.7314	T	b2+;b3+;b4+;b5+;b6+;b8+;b9+;b10+;	b4+;b5+;	sp|P02787|TRFE_HUMAN	R	CS	622	0	630	0.00079	0.581908	3.58e-17	sp|P02787|TRFE_HUMAN	1	-0.02741	-7.11476
20190704_SL_Transferrin_GP.19879.19879.4.1.dta	139	5141.05	2498.1	4	QQQHLFGSJVTDCSGNFCLFR	0,Gln->pyro-Glu[AnyN-termQ];13,Carbamidomethyl[C];18,Carbamidomethyl[C];	2642.95	2642.95	5-4-2-0-3	9	NXT	76	1	0.02332	8	0.22683	0.22977	3.03913	0.69829	T	b2+;b3+;b4+;b5+;b6+;b8+;b9+;b10+;Y2++;	b4+;b5+;	sp|P02787|TRFE_HUMAN	R	SE	622	0	630	-0.0057	-2.28084	1.8e-79	sp|P02787|TRFE_HUMAN	2	-0.00614	-1.19454
20190704_SL_Transferrin_GP.19887.19887.4.1.dta	124	4978.95	2359.02	4	QQQHLFGSJVTDCSGNFCLF	13,Carbamidomethyl[C];18,Carbamidomethyl[C];	2619.92	2619.93	9-5-0-0-1	9	NXT	80	0	0	9	0.05527	0.03666	2.0649	0.0757	T	b3+;b4+;b5+;b6+;b8+;b9+;b10+;b12+;b17+;	b6+;	sp|P02787|TRFE_HUMAN	R	RS	622	0	630	0.0024	1.01694	4.43e-14	sp|P02787|TRFE_HUMAN	2	0.00671	1.34795
20190704_SL_Transferrin_GP.19888.19888.2.2.dta	51	2408.96	1516.65	2	QQQHLFGSJVTDC	0,Gln->pyro-Glu[AnyN-termQ];13,Carbamidomethyl[C];	892.308	892.317	3-2-0-0-0	9	NXT	2	2	0.0317	5	0.03161	0.06603	2.06085	0.13608	T	b3+;b7+;b9+;b10+;b12+;Y2+;Y2+;	Y2+;	sp|P02787|TRFE_HUMAN	R	SG	622	0	630	-0.00112	-0.737992	2.15e-22	sp|P02787|TRFE_HUMAN	1	0.00962	3.99512
20190704_SL_Transferrin_GP.19888.19888.4.0.dta	124	4816.9	2359.02	4	QQQHLFGSJVTDCSGNFCLF	13,Carbamidomethyl[C];18,Carbamidomethyl[C];	2457.88	2457.88	8-5-0-0-1	9	NXT	84	0	0	8	0.04713	0.03188	2.0649	0.06583	T	b3+;b4+;b6+;b7+;b8+;b10+;b12+;b17+;	b6+;	sp|P02787|TRFE_HUMAN	R	RS	622	0	630	0.0024	1.01694	4.43e-14	sp|P02787|TRFE_HUMAN	2	-0.00404	-0.838888
20190704_SL_Transferrin_GP.19891.19891.2.1.dta	51	2555.01	1516.65	2	QQQHLFGSJVTDC	0,Gln->pyro-Glu[AnyN-termQ];13,Carbamidomethyl[C];	1038.36	1038.38	3-2-0-0-1	9	NXT	2	0	0	7	0.07561	0.12887	2.06085	0.26559	T	b3+;b4+;b5+;b6+;b9+;b10+;b12+;	b5+;	sp|P02787|TRFE_HUMAN	R	SG	622	0	630	-0.00112	-0.737992	2.15e-22	sp|P02787|TRFE_HUMAN	1	0.01429	5.59517
20190704_SL_Transferrin_GP.19891.19891.4.3.dta	24	5107.92	1774.74	4	QQQHLFGSJVTDCSGN	0,Gln->pyro-Glu[AnyN-termQ];13,Carbamidomethyl[C];	3333.18	3333.18	10-7-1-0-0	9	NXT	34	0	0	7	0.07561	0.17611	2.05294	0.36154	T	b3+;b4+;b5+;b6+;b9+;b10+;b12+;	b5+;	sp|P02787|TRFE_HUMAN	R	FC	622	0	630	0.00072	0.405467	1.92e-18	sp|P02787|TRFE_HUMAN	2	0.00092	0.180148
20190704_SL_Transferrin_GP.19893.19893.3.0.dta	193	3928.58	1722.76	3	LCMGSGLJLCEPNNK	2,Carbamidomethyl[C];3,Oxidation[M];10,Carbamidomethyl[C];	2205.82	2205.79	5-4-1-0-2	8	NXC	38	0	0	4	0.08349	0.12961	1.96367	0.25452	T	y2+;y4+;y5+;y6+;	y4+;	sp|P02787|TRFE_HUMAN	K	EG	516	0	523	-0.00041	-0.237854	3.26e-17	sp|P02787|TRFE_HUMAN/tr|H7C5E8|H7C5E8_HUMAN	2	-0.02345	-5.97058
20190704_SL_Transferrin_GP.19897.19897.3.0.dta	193	3928.58	1722.76	3	LCMGSGLJLCEPNNK	2,Carbamidomethyl[C];3,Oxidation[M];10,Carbamidomethyl[C];	2205.82	2205.79	5-4-1-0-2	8	NXC	38	1	0.01215	9	0.1716	0.19935	2.91282	0.58067	T	y2+;y3+;y4+;y5+;y6+;y7+;y8+;y10+;y12+;Y4++;	y4+;y6+;	sp|P02787|TRFE_HUMAN	K	EG	516	0	523	-0.00041	-0.237854	3.26e-17	sp|P02787|TRFE_HUMAN/tr|H7C5E8|H7C5E8_HUMAN	2	-0.02345	-5.97058
20190704_SL_Transferrin_GP.19920.19920.3.1.dta	102	4200.64	1921.81	3	QQQHLFGSJVTDCSGNF	0,Gln->pyro-Glu[AnyN-termQ];13,Carbamidomethyl[C];	2278.83	2278.81	6-5-1-0-0	9	NXT	72	0	0	4	0.0621	0.138	2.05294	0.28331	T	b4+;b5+;b6+;b7+;	b4+;	sp|P02787|TRFE_HUMAN	R	CL	622	0	630	-0.00531	-2.76161	3.94e-14	sp|P02787|TRFE_HUMAN	2	-0.02108	-5.01946
20190704_SL_Transferrin_GP.19923.19923.3.0.dta	124	4945.93	2359.02	3	QQQHLFGSJVTDCSGNFCLF	13,Carbamidomethyl[C];18,Carbamidomethyl[C];	2586.91	2586.92	7-5-1-0-1	9	NXT	86	0	0	10	0.08508	0.04953	3.05003	0.15107	T	b3+;b4+;b5+;b6+;b7+;b8+;b9+;b10+;b12+;b17+;	b5+;b6+;	sp|P02787|TRFE_HUMAN	R	RS	622	0	630	0.0024	1.01694	4.43e-14	sp|P02787|TRFE_HUMAN	2	0.01141	2.30742
20190704_SL_Transferrin_GP.19935.19935.3.0.dta	124	4945.93	2359.02	3	QQQHLFGSJVTDCSGNFCLF	13,Carbamidomethyl[C];18,Carbamidomethyl[C];	2586.91	2586.92	7-5-1-0-1	9	NXT	86	0	0	10	0.09362	0.05528	2.0649	0.11414	T	b3+;b4+;b5+;b6+;b7+;b8+;b9+;b10+;b12+;b17+;	b5+;	sp|P02787|TRFE_HUMAN	R	RS	622	0	630	0.0024	1.01694	4.43e-14	sp|P02787|TRFE_HUMAN	2	0.01141	2.30742
20190704_SL_Transferrin_GP.19941.19941.3.0.dta	54	3809.64	1604.85	3	KCGLVPVLAENYJK	2,Carbamidomethyl[C];	2204.8	2204.77	5-4-2-0-0	13	NXS	26	5	0.12791	16	0.20137	0.32289	4.53585	1.46459	T	b1+;b4+;b5+;b7+;b8+;b9+;b10+;b11+;b12+;b13+;y2+;y4+;y5+;y6+;y9+;y10+;Y0+;Y0+;Y1+;Y1+;Y0++;	b5+;y9+;Y0+;Y1+;	sp|P02787|TRFE_HUMAN	G	SD	420	0	432	0.00193	1.20187	3.31e-29	sp|P02787|TRFE_HUMAN	2	-0.02661	-6.9867
20190704_SL_Transferrin_GP.19947.19947.4.1.dta	24	5165.01	1774.74	4	QQQHLFGSJVTDCSGN	0,Gln->pyro-Glu[AnyN-termQ];13,Carbamidomethyl[C];	3390.27	3390.23	8-6-1-0-4	9	NXT	84	0	0	6	0.0591	0.09301	2.05294	0.19095	T	b2+;b3+;b6+;b7+;b9+;b12+;	b6+;	sp|P02787|TRFE_HUMAN	R	FC	622	0	630	0.00072	0.405467	1.92e-18	sp|P02787|TRFE_HUMAN	2	-0.04177	-8.08862
20190704_SL_Transferrin_GP.19947.19947.5.0.dta	286	6450.65	3652.62	5	QQQHLFGSJVTDCSGNFCLFRSETKDLLFR	0,Gln->pyro-Glu[AnyN-termQ];13,Carbamidomethyl[C];13,Sulfide[C];16,Deamidated[N];18,Carbamidomethyl[C];18,Dioxidation[C];	2798.03	2798.02	4-7-2-0-1	9	NXT	36	0	0	7	0.06513	0.07008	1.89804	0.13301	T	b2+;b3+;b6+;b7+;b9+;b12+;y3+;	b6+;	sp|P02787|TRFE_HUMAN	R	DD	622	0	630	0.03123	8.54764	3.35e-09	sp|P02787|TRFE_HUMAN	1	-0.01246	-1.93189
20190704_SL_Transferrin_GP.19957.19957.3.0.dta	92	3696.52	1952.88	3	CGLVPVLAENYJKSDNC	1,Carbamidomethyl[C];17,Carbamidomethyl[C];	1743.64	1743.61	7-3-0-0-0	12	NXS	40	0	0	4	0.12521	0.17887	3.05003	0.54556	T	b2+;b3+;b4+;b13+;	b3+;b13+;	sp|P02787|TRFE_HUMAN	K	ED	421	0	432	-0.00867	-4.43737	8.37e-23	sp|P02787|TRFE_HUMAN	1	-0.02935	-7.942
20190704_SL_Transferrin_GP.19958.19958.5.0.dta	286	6450.65	3652.62	5	QQQHLFGSJVTDCSGNFCLFRSETKDLLFR	0,Gln->pyro-Glu[AnyN-termQ];13,Carbamidomethyl[C];13,Sulfide[C];16,Deamidated[N];18,Carbamidomethyl[C];18,Dioxidation[C];	2798.03	2798.02	4-7-2-0-1	9	NXT	36	0	0	6	0.06092	0.07173	1.89804	0.13615	T	b3+;b6+;b8+;b9+;b12+;y1+;	b6+;	sp|P02787|TRFE_HUMAN	R	DD	622	0	630	0.03123	8.54764	3.35e-09	sp|P02787|TRFE_HUMAN	1	-0.01246	-1.93189
20190704_SL_Transferrin_GP.19962.19962.4.0.dta	102	5091.98	1921.81	4	QQQHLFGSJVTDCSGNF	0,Gln->pyro-Glu[AnyN-termQ];13,Carbamidomethyl[C];	3170.17	3170.13	7-5-2-0-3	9	NXT	86	2	0.02396	6	0.05431	0.16269	2.05294	0.33399	T	b5+;b6+;b9+;b10+;b12+;y5+;Y0+;Y0++;	Y0+;	sp|P02787|TRFE_HUMAN	R	CL	622	0	630	-0.00531	-2.76161	3.94e-14	sp|P02787|TRFE_HUMAN	2	-0.03932	-7.72341
20190704_SL_Transferrin_GP.19964.19964.3.2.dta	102	4881.89	1921.81	3	QQQHLFGSJVTDCSGNF	0,Gln->pyro-Glu[AnyN-termQ];13,Carbamidomethyl[C];	2960.08	2960.07	5-7-2-0-1	9	NXT	44	3	0.07509	6	0.07904	0.18784	3.03379	0.56986	T	b4+;b5+;b8+;b9+;y2+;y7+;Y0+;Y1+;Y1++;	b4+;Y1+;	sp|P02787|TRFE_HUMAN	R	CL	622	0	630	-0.00531	-2.76161	3.94e-14	sp|P02787|TRFE_HUMAN	2	-0.00682	-1.39729
20190704_SL_Transferrin_GP.19965.19965.3.1.dta	139	4891.95	2498.1	3	QQQHLFGSJVTDCSGNFCLFR	0,Gln->pyro-Glu[AnyN-termQ];13,Carbamidomethyl[C];18,Carbamidomethyl[C];	2393.86	2393.87	6-7-0-0-0	9	NXT	72	0	0	4	0.07019	0.11804	2.05687	0.2428	T	b3+;b4+;b5+;b6+;	b3+;	sp|P02787|TRFE_HUMAN	R	SE	622	0	630	-0.0057	-2.28084	1.8e-79	sp|P02787|TRFE_HUMAN	2	0.01486	3.03828
20190704_SL_Transferrin_GP.19971.19971.4.1.dta	124	4832.88	2359.02	4	QQQHLFGSJVTDCSGNFCLF	13,Carbamidomethyl[C];18,Carbamidomethyl[C];	2473.85	2473.87	9-5-0-0-0	9	NXT	66	0	0	8	0.04375	0.03181	2.0649	0.06567	T	b3+;b4+;b6+;b7+;b8+;b9+;b10+;b17+;	b6+;	sp|P02787|TRFE_HUMAN	R	RS	622	0	630	0.0024	1.01694	4.43e-14	sp|P02787|TRFE_HUMAN	2	0.01761	3.64457
20190704_SL_Transferrin_GP.19974.19974.4.0.dta	39	4945.94	1660.7	4	QQQHLFGSJVTDCSG	0,Gln->pyro-Glu[AnyN-termQ];13,Carbamidomethyl[C];	3285.24	3285.19	7-7-1-0-3	9	NXT	82	0	0	7	0.06732	0.11752	2.05687	0.24172	T	b5+;b7+;b8+;b9+;b10+;b11+;b12+;	b5+;	sp|P02787|TRFE_HUMAN	R	NF	622	0	630	-0.00157	-0.944824	1.56e-15	sp|P02787|TRFE_HUMAN	1	-0.04109	-8.30945
20190704_SL_Transferrin_GP.19981.19981.3.1.dta	102	4022.58	1921.81	3	QQQHLFGSJVTDCSGNF	0,Gln->pyro-Glu[AnyN-termQ];13,Carbamidomethyl[C];	2100.77	2100.76	4-5-1-0-1	9	NXT	46	0	0	5	0.08383	0.07949	2.05294	0.16318	T	b2+;b7+;b8+;b10+;b12+;	b7+;	sp|P02787|TRFE_HUMAN	R	CL	622	0	630	-0.00531	-2.76161	3.94e-14	sp|P02787|TRFE_HUMAN	2	-0.00435	-1.08167
20190704_SL_Transferrin_GP.20002.20002.3.0.dta	43	4962.95	1603.68	3	QQQHLFGSJVTDCS	0,Gln->pyro-Glu[AnyN-termQ];13,Carbamidomethyl[C];	3359.27	3359.23	8-8-0-0-3	9	NXT	90	0	0	6	0.08913	0.13592	2.05294	0.27904	T	b1+;b4+;b7+;b9+;b10+;b12+;	b4+;	sp|P02787|TRFE_HUMAN	R	GN	622	0	630	-0.00436	-2.71709	1.99e-19	sp|P02787|TRFE_HUMAN	1	-0.04112	-8.287
20190704_SL_Transferrin_GP.20004.20004.4.0.dta	125	4945.94	2359.02	4	QQQHLFGSJVTDCSGNFCLF	13,Carbamidomethyl[C];18,Carbamidomethyl[C];	2586.91	2586.92	7-5-1-0-1	9	NXT	82	0	0	7	0.06049	0.03072	1.94186	0.05965	T	b3+;b4+;b5+;b6+;b7+;b10+;b15++;	b6+;	sp|P02787|TRFE_HUMAN	R	RS	622	0.01	630	0.0024	1.01694	4.43e-14	sp|P02787|TRFE_HUMAN	2	0.00609	1.23157
20190704_SL_Transferrin_GP.20011.20011.3.2.dta	47	4836.86	1356.62	3	QQQHLFGSJVTD	0,Gln->pyro-Glu[AnyN-termQ];	3480.24	3480.26	10-7-0-0-3	9	NXT	30	0	0	7	0.10478	0.12891	3.05561	0.39391	T	b2+;b3+;b5+;b6+;b7+;b8+;b9+;	b5+;b6+;	sp|P02787|TRFE_HUMAN	R	CS	622	0	630	0.00079	0.581908	3.58e-17	sp|P02787|TRFE_HUMAN	1	0.0162	3.34999
20190704_SL_Transferrin_GP.20017.20017.3.0.dta	51	3853.52	1516.65	3	QQQHLFGSJVTDC	0,Gln->pyro-Glu[AnyN-termQ];13,Carbamidomethyl[C];	2336.88	2336.85	6-6-0-0-1	9	NXT	28	1	0.014	6	0.12128	0.12979	3.84588	0.49915	T	b1+;b2+;b5+;b6+;b9+;b10+;Y2+;	b5+;b6+;Y2+;	sp|P02787|TRFE_HUMAN	R	SG	622	0	630	-0.00112	-0.737992	2.15e-22	sp|P02787|TRFE_HUMAN	1	-0.024	-6.22966
20190704_SL_Transferrin_GP.20026.20026.3.0.dta	4	4837.86	1041.47	3	QQQHLFGSJ	0,Gln->pyro-Glu[AnyN-termQ];	3796.39	3796.38	8-8-1-0-4	9	NXT	44	1	0.00684	4	0.08625	0.12799	3.90115	0.4993	T	b2+;b4+;b5+;b6+;Y0+;	b4+;b5+;b6+;	sp|P02787|TRFE_HUMAN	R	VT	622	0	630	0.00038	0.364523	2.74e-12	sp|P02787|TRFE_HUMAN	1	-0.00409	-0.84559
20190704_SL_Transferrin_GP.20027.20027.4.1.dta	43	4508.78	1603.68	4	QQQHLFGSJVTDCS	0,Gln->pyro-Glu[AnyN-termQ];13,Carbamidomethyl[C];	2905.1	2905.06	7-8-0-0-1	9	NXT	90	0	0	4	0.0802	0.13415	2.05294	0.27541	T	b5+;b6+;b9+;b10+;	b5+;	sp|P02787|TRFE_HUMAN	R	GN	622	0	630	-0.00436	-2.71709	1.99e-19	sp|P02787|TRFE_HUMAN	1	-0.03809	-8.44978
20190704_SL_Transferrin_GP.20028.20028.3.0.dta	43	4962.95	1603.68	3	QQQHLFGSJVTDCS	0,Gln->pyro-Glu[AnyN-termQ];13,Carbamidomethyl[C];	3359.27	3359.23	8-8-0-0-3	9	NXT	90	0	0	5	0.04404	0.07429	2.05294	0.1525	T	b2+;b3+;b9+;b10+;b12+;	b10+;	sp|P02787|TRFE_HUMAN	R	GN	622	0	630	-0.00436	-2.71709	1.99e-19	sp|P02787|TRFE_HUMAN	1	-0.04152	-8.36762
20190704_SL_Transferrin_GP.20029.20029.4.0.dta	274	4994.97	2499.08	4	QQQHLFGSJVTDCSGNFCLFR	0,Gln->pyro-Glu[AnyN-termQ];13,Carbamidomethyl[C];16,Deamidated[N];18,Carbamidomethyl[C];	2495.89	2495.87	5-4-3-0-0	9	NXT	80	0	0	10	0.13975	0.2112	2.86934	0.60599	T	b3+;b4+;b5+;b6+;b8+;b9+;b10+;b12+;b13+;y1+;	b4+;b5+;	sp|P02787|TRFE_HUMAN	R	SE	622	0	630	0.01471	5.88381	4.88e-25	sp|P02787|TRFE_HUMAN	4	-0.01814	-3.63237
20190704_SL_Transferrin_GP.20030.20030.3.0.dta	125	4799.87	2359.02	3	QQQHLFGSJVTDCSGNFCLF	13,Carbamidomethyl[C];18,Carbamidomethyl[C];	2440.85	2440.86	7-5-1-0-0	9	NXT	94	0	0	6	0.04982	0.02788	1.94186	0.05414	T	b3+;b4+;b6+;b7+;b8+;b10+;	b6+;	sp|P02787|TRFE_HUMAN	R	RS	622	0.01	630	0.0024	1.01694	4.43e-14	sp|P02787|TRFE_HUMAN	2	0.00995	2.07341
20190704_SL_Transferrin_GP.20033.20033.3.0.dta	102	4159.63	1921.81	3	QQQHLFGSJVTDCSGNF	0,Gln->pyro-Glu[AnyN-termQ];13,Carbamidomethyl[C];	2237.81	2237.78	7-4-1-0-0	9	NXT	70	0	0	8	0.08485	0.17485	3.03379	0.53046	T	b2+;b4+;b6+;b7+;b8+;b9+;b10+;b12+;	b4+;b6+;	sp|P02787|TRFE_HUMAN	R	CL	622	0	630	-0.00531	-2.76161	3.94e-14	sp|P02787|TRFE_HUMAN	2	-0.02992	-7.19465
20190704_SL_Transferrin_GP.20034.20034.3.0.dta	139	4995.01	2498.1	3	QQQHLFGSJVTDCSGNFCLFR	0,Gln->pyro-Glu[AnyN-termQ];13,Carbamidomethyl[C];18,Carbamidomethyl[C];	2496.91	2496.89	5-4-2-0-2	9	NXT	76	1	0.03203	8	0.25785	0.25239	4.543	1.14663	T	b3+;b4+;b5+;b6+;b7+;b9+;b13+;y1+;Y2++;	b4+;b5+;b6+;Y2++;	sp|P02787|TRFE_HUMAN	R	SE	622	0	630	-0.0057	-2.28084	1.8e-79	sp|P02787|TRFE_HUMAN	2	-0.02196	-4.39726
20190704_SL_Transferrin_GP.20046.20046.3.0.dta	102	4143.63	1921.81	3	QQQHLFGSJVTDCSGNF	0,Gln->pyro-Glu[AnyN-termQ];13,Carbamidomethyl[C];	2221.82	2221.79	6-4-1-0-1	9	NXT	70	2	0.02396	12	0.06467	0.11421	2.05294	0.23447	T	b7+;b9+;b10+;b11+;b12+;b15+;y5+;y6+;y7+;y12+;y13+;y14+;Y0+;Y0+;	Y0+;	sp|P02787|TRFE_HUMAN	R	CL	622	0	630	-0.00531	-2.76161	3.94e-14	sp|P02787|TRFE_HUMAN	2	-0.03412	-8.23625
20190704_SL_Transferrin_GP.20048.20048.3.1.dta	51	4159.63	1516.65	3	QQQHLFGSJVTDC	0,Gln->pyro-Glu[AnyN-termQ];13,Carbamidomethyl[C];	2642.98	2642.95	5-4-2-0-3	9	NXT	70	2	0.03484	5	0.03619	0.06543	2.06085	0.13483	T	b3+;b9+;b10+;b11+;b12+;Y2+;Y2+;	Y2+;	sp|P02787|TRFE_HUMAN	R	SG	622	0	630	-0.00112	-0.737992	2.15e-22	sp|P02787|TRFE_HUMAN	1	-0.0312	-7.50244
20190704_SL_Transferrin_GP.20052.20052.3.0.dta	47	4171.63	1356.62	3	QQQHLFGSJVTD	0,Gln->pyro-Glu[AnyN-termQ];	2815.02	2815.03	5-7-1-0-2	9	NXT	26	1	0.00684	4	0.03131	0.07111	2.06901	0.14712	T	b3+;b4+;b7+;b11+;Y0+;	b4+;	sp|P02787|TRFE_HUMAN	R	CS	622	0	630	0.00079	0.581908	3.58e-17	sp|P02787|TRFE_HUMAN	1	0.01544	3.7021
20190704_SL_Transferrin_GP.20067.20067.3.0.dta	101	4945.93	1921.81	3	QQQHLFGSJVTDCSGNF	0,Gln->pyro-Glu[AnyN-termQ];13,Carbamidomethyl[C];	3024.12	3024.07	7-5-2-0-2	9	NXT	84	2	0.03815	8	0.06928	0.09108	2.89411	0.26359	T	b3+;b7+;b8+;b9+;b10+;b12+;b7++;y5+;Y0+;Y0+;	b7++;Y0+;	sp|P02787|TRFE_HUMAN	R	CL	622	0	630	-0.00531	-2.76161	3.94e-14	sp|P02787|TRFE_HUMAN	2	-0.04261	-8.61685
20190704_SL_Transferrin_GP.20068.20068.4.0.dta	54	4491.9	1604.85	4	KCGLVPVLAENYJK	2,Carbamidomethyl[C];	2887.06	2887.05	4-6-2-0-3	13	NXS	24	1	0.06381	4	0.0395	0.13494	2.05294	0.27701	T	b1+;y3+;y4+;y9+;Y5++;	Y5++;	sp|P02787|TRFE_HUMAN	G	SD	420	0	432	0.00193	1.20187	3.31e-29	sp|P02787|TRFE_HUMAN	2	-0.00314	-0.699192
20190704_SL_Transferrin_GP.20075.20075.3.0.dta	124	4816.9	2359.02	3	QQQHLFGSJVTDCSGNFCLF	13,Carbamidomethyl[C];18,Carbamidomethyl[C];	2457.88	2457.88	8-5-0-0-1	9	NXT	90	0	0	9	0.05882	0.04253	2.0649	0.08782	T	b3+;b4+;b6+;b7+;b8+;b9+;b10+;b12+;b17+;	b6+;	sp|P02787|TRFE_HUMAN	R	RS	622	0	630	0.0024	1.01694	4.43e-14	sp|P02787|TRFE_HUMAN	2	0.00113	0.23464
20190704_SL_Transferrin_GP.20084.20084.2.6.dta	47	2394.97	1356.62	2	QQQHLFGSJVTD	0,Gln->pyro-Glu[AnyN-termQ];	1038.35	1038.38	3-2-0-0-1	9	NXT	2	1	0.01265	4	0.12916	0.17185	3.05561	0.52512	T	b4+;b5+;b6+;y8+;Y1+;	b4+;b5+;	sp|P02787|TRFE_HUMAN	R	CS	622	0	630	0.00079	0.581908	3.58e-17	sp|P02787|TRFE_HUMAN	1	0.02194	9.1648
20190704_SL_Transferrin_GP.20084.20084.4.3.dta	139	4785.92	2498.1	4	QQQHLFGSJVTDCSGNFCLFR	0,Gln->pyro-Glu[AnyN-termQ];13,Carbamidomethyl[C];18,Carbamidomethyl[C];	2287.82	2287.84	3-6-1-0-2	9	NXT	70	0	0	4	0.1332	0.16432	3.03913	0.4994	T	b4+;b5+;b6+;y1+;	b4+;b5+;	sp|P02787|TRFE_HUMAN	R	SE	622	0	630	-0.0057	-2.28084	1.8e-79	sp|P02787|TRFE_HUMAN	2	0.01521	3.17875
20190704_SL_Transferrin_GP.20088.20088.4.0.dta	139	4995.01	2498.1	4	QQQHLFGSJVTDCSGNFCLFR	0,Gln->pyro-Glu[AnyN-termQ];13,Carbamidomethyl[C];18,Carbamidomethyl[C];	2496.91	2496.89	5-4-2-0-2	9	NXT	76	1	0.01295	9	0.0889	0.15554	3.03913	0.4727	T	b3+;b4+;b5+;b6+;b7+;b8+;b9+;b10+;b12+;Y2++;	b4+;b5+;	sp|P02787|TRFE_HUMAN	R	SE	622	0	630	-0.0057	-2.28084	1.8e-79	sp|P02787|TRFE_HUMAN	2	-0.02263	-4.53142
20190704_SL_Transferrin_GP.20089.20089.4.0.dta	139	4995.01	2498.1	4	QQQHLFGSJVTDCSGNFCLFR	0,Gln->pyro-Glu[AnyN-termQ];13,Carbamidomethyl[C];18,Carbamidomethyl[C];	2496.91	2496.89	5-4-2-0-2	9	NXT	76	1	0.01942	13	0.1551	0.20558	3.03913	0.62478	T	b2+;b3+;b4+;b5+;b6+;b7+;b8+;b9+;b10+;b11+;b12+;b13+;y1+;Y2++;	b4+;b5+;	sp|P02787|TRFE_HUMAN	R	SE	622	0	630	-0.0057	-2.28084	1.8e-79	sp|P02787|TRFE_HUMAN	2	-0.02263	-4.53142
20190704_SL_Transferrin_GP.20091.20091.3.0.dta	124	4799.87	2359.02	3	QQQHLFGSJVTDCSGNFCLF	13,Carbamidomethyl[C];18,Carbamidomethyl[C];	2440.85	2440.86	7-5-1-0-0	9	NXT	94	0	0	8	0.08149	0.04322	2.0649	0.08924	T	b3+;b4+;b5+;b6+;b7+;b8+;b12+;b17+;	b6+;	sp|P02787|TRFE_HUMAN	R	RS	622	0	630	0.0024	1.01694	4.43e-14	sp|P02787|TRFE_HUMAN	2	0.0097	2.02131
20190704_SL_Transferrin_GP.20113.20113.3.2.dta	47	3853.53	1356.62	3	QQQHLFGSJVTD	0,Gln->pyro-Glu[AnyN-termQ];	2496.91	2496.89	5-4-2-0-2	9	NXT	30	1	0.00852	6	0.16277	0.20541	3.85904	0.7927	T	b4+;b5+;b6+;b7+;b9+;b10+;Y0+;	b4+;b5+;b6+;	sp|P02787|TRFE_HUMAN	R	CS	622	0	630	0.00079	0.581908	3.58e-17	sp|P02787|TRFE_HUMAN	1	-0.01943	-5.04343
20190704_SL_Transferrin_GP.20114.20114.4.2.dta	139	5005.03	2498.1	4	QQQHLFGSJVTDCSGNFCLFR	0,Gln->pyro-Glu[AnyN-termQ];13,Carbamidomethyl[C];18,Carbamidomethyl[C];	2506.94	2506.92	4-7-1-0-1	9	NXT	74	1	0.00897	8	0.10844	0.14712	2.05687	0.3026	T	b2+;b3+;b4+;b6+;b7+;b9+;b12+;y1+;Y2++;	b4+;	sp|P02787|TRFE_HUMAN	R	SE	622	0	630	-0.0057	-2.28084	1.8e-79	sp|P02787|TRFE_HUMAN	2	-0.01712	-3.42123
[truncated: 6,340 more rows]

## Sheet: GPSM of transferrin
QuerySpecName	LibSpecName	QueryPrecursorMH	LibPrecursorMH	Charge	Sequence	Modification	MassShift	GlycanMass	GlycanName	GlycoLoc	Motif	LibCandidateNum	MatchedYIonNum	MatchedYIonIntSum	MatchedPepIonNum	MatchedPepIonIntSum	DPS	PS	pMatchGlyco_Score	TargetDecoyHit	DPSIon	PSIon	ProteinAC	PreviousAminoAcid	LastTwoAminoAcid	StartPositions	FDR	GlycositeInProtein	DeltaM_pep	DeltaM_pep_ppm	pFindScore	AllProtein	PepCandidateNum	DeltaM_GlycoPep	DeltaM_GlycoPep_ppm
[truncated: 7,152 more rows]

[truncated: 11 more sheets: Glycosites of transferrin, GPSM of transferrin with N432, GPSM of transferrin with N630, GPSM of transferrin with N637, GP of transferrin with N432, GP of transferrin with N630, GP of transferrin with N637, N-Glycans on N432 of TRFE, N-Glycans on N630 of TRFE, N-Glycans on N637 of TRFE, N-Glycans on N523 of TRFE]
