# Supplementary material for: Large-scale Identification of N-linked Intact Glycopeptides in Human Serum using HILIC Enrichment and Spectral Library Search
Source: Mol Cell Proteomics. 2020 Feb 26;19(4):672–89. doi: 10.1074/mcp.RA119.001791 (PMC7124471; doi:10.1074/mcp.RA119.001791)
Supplement: Supplementary Table S17 [file 156056_1_supp_471938_q5c98y.xlsx]

## Sheet: Deglycopeptides identified in
Deglycopeptides identified in commercial transferrin
Sequence	ModSite	Mod	Mass	Charge	Protein	PrevAA	NextAA	Fully digestion	Sequence with the next two amino acids	PepInPro	GlycanSitePep	GlycanSitePro	MotifAll	MotifVar
KKQVHFFVJASDVDNVK	-	-	1975.04	3	sp|Q96IY4|CBPB2_HUMAN	K	AH	Y	KKQVHFFVJASDVDNVKAH	65	9	73	NXS	S
KKQVHFFVJASDVDNVK	15;	Deamidated[N];	1976.02	4	sp|Q96IY4|CBPB2_HUMAN	K	AH	Y	KKQVHFFVJASDVDNVKAH	65	9	73	NXS	S
LDVDQALJR	-	-	1043.55	2	sp|P04278|SHBG_HUMAN	R	SH	Y	LDVDQALJRSH	373	8	380	NXS	S
QQQHLFGSJ	0;	Gln->pyro-Glu[AnyN-termQ];	1041.47	2	sp|P02787|TRFE_HUMAN	R	VT	N	QQQHLFGSJVT	622	9	630	NXT	T
ILRQQQHLFGSJVTD	-	-	1755.91	3	sp|P02787|TRFE_HUMAN	K	CS	N	ILRQQQHLFGSJVTDCS	619	12	630	NXT	T
NJATVHEQVGGPSLTSDLQAQSK	-	-	2381.17	3	sp|P04004|VTNC_HUMAN	K	GN	Y	NJATVHEQVGGPSLTSDLQAQSKGN	85	2	86	NXT	T
ERSWPAVGJCSSALR	10;	Carbamidomethyl[C];	1689.81	3	sp|P02790|HEMO_HUMAN	K	WL	Y	ERSWPAVGJCSSALRWL	179	9	187	NXS	S
ERSWPAVGJCSSALR	10;	Carbamidomethyl[C];	1689.81	2	sp|P02790|HEMO_HUMAN	K	WL	Y	ERSWPAVGJCSSALRWL	179	9	187	NXS	S
SSELTLTPRPEDHGTJLTCQVK	19;	Carbamidomethyl[C];	2483.22	3	sp|Q08ET2|SIG14_HUMAN	R	RQ	Y	SSELTLTPRPEDHGTJLTCQVKRQ	195	16	210	NXT	T
SIJTTNVMGTSLTVR	8;	Oxidation[M];	1609.82	2	sp|P01023|A2MG_HUMAN	F	VN	N	SIJTTNVMGTSLTVRVN	408	3	410	NXT	T
SSELTLTPRPEDHGTJLTCQVK	19;	Carbamidomethyl[C];	2483.22	4	sp|Q08ET2|SIG14_HUMAN	R	RQ	Y	SSELTLTPRPEDHGTJLTCQVKRQ	195	16	210	NXT	T
LSDLSIJSTECLHVHCRG	11;16;	Carbamidomethyl[C];Carbamidomethyl[C];	2097.98	3	sp|P05156|CFAI_HUMAN	K	LE	N	LSDLSIJSTECLHVHCRGLE	171	7	177	NXT	T
LSDLSIJSTECLHVHCR	11;16;	Carbamidomethyl[C];Carbamidomethyl[C];	2040.96	2	sp|P05156|CFAI_HUMAN	K	GL	Y	LSDLSIJSTECLHVHCRGL	171	7	177	NXT	T
DTITCTTHGJWTKLPECR	5;17;	Carbamidomethyl[C];Carbamidomethyl[C];	2190.01	3	sp|P02749|APOH_HUMAN	N	EV	N	DTITCTTHGJWTKLPECREV	184	10	193	NXT	T
LSDLSIJSTECLHVHCR	11;16;	Carbamidomethyl[C];Carbamidomethyl[C];	2040.96	3	sp|P05156|CFAI_HUMAN	K	GL	Y	LSDLSIJSTECLHVHCRGL	171	7	177	NXT	T
ELHHLQEQJVSNAFLDK	-	-	2022	3	sp|P00450|CERU_HUMAN	K	GE	Y	ELHHLQEQJVSNAFLDKGE	754	9	762	NXS	S
LSDLSIJSTECLHVHCR	11;16;	Carbamidomethyl[C];Carbamidomethyl[C];	2040.96	4	sp|P05156|CFAI_HUMAN	K	GL	Y	LSDLSIJSTECLHVHCRGL	171	7	177	NXT	T
AHLJVSGIPC	10;	Carbamidomethyl[C];	1067.53	2	sp|Q96IY4|CBPB2_HUMAN	K	SV	N	AHLJVSGIPCSV	82	4	85	NXS	S
LHINHNJLTESVGPLPK	-	-	1883.01	3	sp|P51884|LUM_HUMAN	K	SL	Y	LHINHNJLTESVGPLPKSL	121	7	127	NXT	T
ELHHLQEQJVSNAFLDK	-	-	2022	4	sp|P00450|CERU_HUMAN	K	GE	Y	ELHHLQEQJVSNAFLDKGE	754	9	762	NXS	S
LHINHNJLTESVGPLPK	-	-	1883.01	2	sp|P51884|LUM_HUMAN	K	SL	Y	LHINHNJLTESVGPLPKSL	121	7	127	NXT	T
LNPTVTYGJDSFSAK	-	-	1613.78	2	sp|P05362|ICAM1_HUMAN	R	AS	Y	LNPTVTYGJDSFSAKAS	259	9	267	NXS	S
AIIAJLTCK	8;	Carbamidomethyl[C];	1003.56	2	sp|Q13822|ENPP2_HUMAN	K	KP	Y	AIIAJLTCKKP	407	5	411	NXT	T
QQQHLFGSJVTDCSGN	0;13;	Gln->pyro-Glu[AnyN-termQ];Carbamidomethyl[C];	1774.74	2	sp|P02787|TRFE_HUMAN	R	FC	N	QQQHLFGSJVTDCSGNFC	622	9	630	NXT	T
FASFIJKVR	-	-	1081.61	2	sp|Q9NSB4|KRT82_HUMAN	R	FL	Y	FASFIJKVRFL	131	6	136	NXV	V
IJHCRFDEFFSEGCAPGSKK	4;14;	Carbamidomethyl[C];Carbamidomethyl[C];	2386.07	3	sp|P02787|TRFE_HUMAN	K	DS	Y	IJHCRFDEFFSEGCAPGSKKDS	490	2	491	NXC	C
LAGKPTHVJVSVVMAEVDGTC	14;21;	Oxidation[M];Carbamidomethyl[C];	2200.07	3	sp|P01876|IGHA1_HUMAN	R	Y-	N	LAGKPTHVJVSVVMAEVDGTCY-	332	9	340	NXS	S
IJHCRFDEFFSEGCAPGSKK	4;14;	Carbamidomethyl[C];Carbamidomethyl[C];	2386.07	4	sp|P02787|TRFE_HUMAN	K	DS	Y	IJHCRFDEFFSEGCAPGSKKDS	490	2	491	NXC	C
IJHCRFDEFFSEGCAPGSKK	4;14;	Carbamidomethyl[C];Carbamidomethyl[C];	2386.07	5	sp|P02787|TRFE_HUMAN	K	DS	Y	IJHCRFDEFFSEGCAPGSKKDS	490	2	491	NXC	C
RLSAVNSIFLSHJNTK	-	-	1800.97	3	sp|P48960|CD97_HUMAN	R	EL	Y	RLSAVNSIFLSHJNTKEL	441	13	453	NXT	T
IJHCRFDEFFSEGCAPGSKK	4;14;	Carbamidomethyl[C];Carbamidomethyl[C];	2386.07	2	sp|P02787|TRFE_HUMAN	K	DS	Y	IJHCRFDEFFSEGCAPGSKKDS	490	2	491	NXC	C
GTVJLTWSR	-	-	1033.54	2	sp|P01854|IGHE_HUMAN	K	AS	Y	GTVJLTWSRAS	249	4	252	NXT	T
KQVHFFVJASDVDNVK	-	-	1846.94	3	sp|Q96IY4|CBPB2_HUMAN	K	AH	Y	KQVHFFVJASDVDNVKAH	66	8	73	NXS	S
KQVHFFVJASDVDNVK	-	-	1846.94	2	sp|Q96IY4|CBPB2_HUMAN	K	AH	Y	KQVHFFVJASDVDNVKAH	66	8	73	NXS	S
QQQHLFGSJVTDCSGN	0;13;	Gln->pyro-Glu[AnyN-termQ];Carbamidomethyl[C];	1774.74	3	sp|P02787|TRFE_HUMAN	R	FC	N	QQQHLFGSJVTDCSGNFC	622	9	630	NXT	T
VAHTPSSTDWVDJKTFSVCSR	19;	Carbamidomethyl[C];	2394.11	3	sp|P01854|IGHE_HUMAN	R	DF	Y	VAHTPSSTDWVDJKTFSVCSRDF	87	13	99	NXT	T
EDQYHYLLDRJLSCR	14;	Carbamidomethyl[C];	1981.92	3	sp|P05154|IPSP_HUMAN	R	VV	Y	EDQYHYLLDRJLSCRVV	239	11	249	NXS	S
DIVEYYNDSJGSHVLQGR	-	-	2065.96	2	sp|P25311|ZA2G_HUMAN	K	FG	Y	DIVEYYNDSJGSHVLQGRFG	103	10	112	NXS	S
QQQHLFGSJVTDCSG	0;13;	Gln->pyro-Glu[AnyN-termQ];Carbamidomethyl[C];	1660.7	2	sp|P02787|TRFE_HUMAN	R	NF	N	QQQHLFGSJVTDCSGNF	622	9	630	NXT	T
SWPAVGJCSSALR	8;	Carbamidomethyl[C];	1404.67	3	sp|P02790|HEMO_HUMAN	R	WL	Y	SWPAVGJCSSALRWL	181	7	187	NXS	S
SWPAVGJCSSALR	8;	Carbamidomethyl[C];	1404.67	2	sp|P02790|HEMO_HUMAN	R	WL	Y	SWPAVGJCSSALRWL	181	7	187	NXS	S
GSLSYLJVTR	-	-	1109.59	2	sp|P07339|CATD_HUMAN	K	KA	Y	GSLSYLJVTRKA	257	7	263	NXT	T
QQQHLFGSJVTDCS	0;13;	Gln->pyro-Glu[AnyN-termQ];Carbamidomethyl[C];	1603.68	2	sp|P02787|TRFE_HUMAN	R	GN	N	QQQHLFGSJVTDCSGN	622	9	630	NXT	T
LSDLSIJSTECLHVH	11;	Carbamidomethyl[C];	1724.83	2	sp|P05156|CFAI_HUMAN	K	CR	N	LSDLSIJSTECLHVHCR	171	7	177	NXT	T
LSDLSIJSTECLHVH	11;	Carbamidomethyl[C];	1724.83	3	sp|P05156|CFAI_HUMAN	K	CR	N	LSDLSIJSTECLHVHCR	171	7	177	NXT	T
STGJLSTYNCQLLK	10;	Carbamidomethyl[C];	1598.78	2	sp|Q93070|NAR4_HUMAN	R	AS	Y	STGJLSTYNCQLLKAS	271	4	274	NXS	S
QQQHLFGSJVTD	0;	Gln->pyro-Glu[AnyN-termQ];	1356.62	2	sp|P02787|TRFE_HUMAN	R	CS	N	QQQHLFGSJVTDCS	622	9	630	NXT	T
FVGTPEVJQTTLYQR	-	-	1752.89	2	sp|P01033|TIMP1_HUMAN	K	YE	Y	FVGTPEVJQTTLYQRYE	46	8	53	NXT	T
IJHCRFDEFFSEGCAPGSK	4;14;	Carbamidomethyl[C];Carbamidomethyl[C];	2257.97	2	sp|P02787|TRFE_HUMAN	K	KD	Y	IJHCRFDEFFSEGCAPGSKKD	490	2	491	NXC	C
IJHCRFDEFFSEGCAPGSK	4;14;	Carbamidomethyl[C];Carbamidomethyl[C];	2257.97	3	sp|P02787|TRFE_HUMAN	K	KD	Y	IJHCRFDEFFSEGCAPGSKKD	490	2	491	NXC	C
QQQHLFGSJVTDC	0;13;	Gln->pyro-Glu[AnyN-termQ];Carbamidomethyl[C];	1516.65	2	sp|P02787|TRFE_HUMAN	R	SG	N	QQQHLFGSJVTDCSG	622	9	630	NXT	T
LVPVLAENYJK	-	-	1259.7	2	sp|P02787|TRFE_HUMAN	G	SD	N	LVPVLAENYJKSD	423	10	432	NXS	S
KCGLVPVLAENYJK	2;	Carbamidomethyl[C];	1604.85	3	sp|P02787|TRFE_HUMAN	G	SD	N	KCGLVPVLAENYJKSD	420	13	432	NXS	S
KCGLVPVLAENYJK	2;	Carbamidomethyl[C];	1604.85	2	sp|P02787|TRFE_HUMAN	G	SD	N	KCGLVPVLAENYJKSD	420	13	432	NXS	S
GKCGLVPVLAENYJK	3;	Carbamidomethyl[C];	1661.87	2	sp|P02787|TRFE_HUMAN	A	SD	N	GKCGLVPVLAENYJKSD	419	14	432	NXS	S
GKCGLVPVLAENYJK	3;	Carbamidomethyl[C];	1661.87	3	sp|P02787|TRFE_HUMAN	A	SD	N	GKCGLVPVLAENYJKSD	419	14	432	NXS	S
ILRQQQHLFGSJVTDCSGNF	16;	Carbamidomethyl[C];	2321.11	3	sp|P02787|TRFE_HUMAN	K	CL	N	ILRQQQHLFGSJVTDCSGNFCL	619	12	630	NXT	T
LNAENJATFYFK	-	-	1431.69	2	sp|P01042|KNG1_HUMAN	K	ID	Y	LNAENJATFYFKID	289	6	294	NXT	T
QDQCIYJTTYLNVQR	4;	Carbamidomethyl[C];	1915.9	2	sp|P02763|A1AG1_HUMAN	R	EN	Y	QDQCIYJTTYLNVQREN	87	7	93	NXT	T
ADGTVNQIEGEATPVJLTEPAK	6;	Deamidated[N];	2255.1	2	sp|P05090|APOD_HUMAN	R	LE	Y	ADGTVNQIEGEATPVJLTEPAKLE	83	16	98	NXT	T
ADGTVNQIEGEATPVJLTEPAK	-	-	2254.12	3	sp|P05090|APOD_HUMAN	R	LE	Y	ADGTVNQIEGEATPVJLTEPAKLE	83	16	98	NXT	T
TAVJCSSDFDACLITK	5;12;	Carbamidomethyl[C];Carbamidomethyl[C];	1801.81	2	sp|P13987|CD59_HUMAN	K	AG	Y	TAVJCSSDFDACLITKAG	40	4	43	NXS	S
LCMGSGLJLCEPNNK	2;10;13;	Carbamidomethyl[C];Carbamidomethyl[C];Deamidated[N];	1707.75	2	sp|P02787|TRFE_HUMAN	K	EG	Y	LCMGSGLJLCEPNNKEG	516	8	523	NXC	C
QSVPAHFVALJGSK	0;	Gln->pyro-Glu[AnyN-termQ];	1437.75	2	sp|P06681|CO2_HUMAN	K	LN	Y	QSVPAHFVALJGSKLN	611	11	621	NXS	S
LAJLTQGEDQYYLR	-	-	1683.83	2	sp|P10909|CLUS_HUMAN	R	VT	Y	LAJLTQGEDQYYLRVT	372	3	374	NXT	T
LAGKPTHVJVSVVMAEVDGTC	21;	Carbamidomethyl[C];	2184.08	2	sp|P01876|IGHA1_HUMAN	R	Y-	N	LAGKPTHVJVSVVMAEVDGTCY-	332	9	340	NXS	S
TMFPJLTDVR	2;	Oxidation[M];	1209.59	2	sp|P06681|CO2_HUMAN	K	EV	Y	TMFPJLTDVREV	647	5	651	NXT	T
LAGKPTHVJVSVVMAEVDGTCY	14;21;	Oxidation[M];Carbamidomethyl[C];	2363.14	2	sp|P01876|IGHA1_HUMAN	R	--	Y	LAGKPTHVJVSVVMAEVDGTCY--	332	9	340	NXS	S
AYLLPAPPAPGJASESEEDR	-	-	2083.99	2	sp|P17936|IBP3_HUMAN	R	SA	Y	AYLLPAPPAPGJASESEEDRSA	125	12	136	NXS	S
FKLSDLSIJSTECLHVHCR	13;18;	Carbamidomethyl[C];Carbamidomethyl[C];	2316.12	4	sp|P05156|CFAI_HUMAN	R	GL	Y	FKLSDLSIJSTECLHVHCRGL	169	9	177	NXT	T
FKLSDLSIJSTECLHVHCR	13;18;	Carbamidomethyl[C];Carbamidomethyl[C];	2316.12	3	sp|P05156|CFAI_HUMAN	R	GL	Y	FKLSDLSIJSTECLHVHCRGL	169	9	177	NXT	T
EGYSJISYIVVNHQGISSR	-	-	2123.05	3	sp|P49908|SEPP1_HUMAN	K	LK	Y	EGYSJISYIVVNHQGISSRLK	79	5	83	NXS	S
EGYSJISYIVVNHQGISSR	-	-	2123.05	2	sp|P49908|SEPP1_HUMAN	K	LK	Y	EGYSJISYIVVNHQGISSRLK	79	5	83	NXS	S
FJLTETSEAEIHQSFQH	-	-	2017.92	2	sp|P01011|AACT_HUMAN	K	LL	N	FJLTETSEAEIHQSFQHLL	105	2	106	NXT	T
GLVPVLAENYJK	-	-	1316.72	2	sp|P02787|TRFE_HUMAN	C	SD	N	GLVPVLAENYJKSD	422	11	432	NXS	S
VLYLAAYJCTLRPVSK	9;	Carbamidomethyl[C];	1868.01	3	sp|Q9UGM5|FETUB_HUMAN	R	KK	Y	VLYLAAYJCTLRPVSKKK	129	8	136	NXT	T
VLYLAAYJCTLRPVSK	9;	Carbamidomethyl[C];	1868.01	2	sp|Q9UGM5|FETUB_HUMAN	R	KK	Y	VLYLAAYJCTLRPVSKKK	129	8	136	NXT	T
QQQHLFGSJVTDCSGNFCLFRSETK	13;18;	Carbamidomethyl[C];Carbamidomethyl[C];	2960.34	4	sp|P02787|TRFE_HUMAN	R	DL	Y	QQQHLFGSJVTDCSGNFCLFRSETKDL	622	9	630	NXT	T
GSJVTDCSGNFCLFR	7;12;	Carbamidomethyl[C];Carbamidomethyl[C];	1733.74	2	sp|P02787|TRFE_HUMAN	F	SE	N	GSJVTDCSGNFCLFRSE	628	3	630	NXT	T
GSJVTDCSGNFCLFR	7;12;	Carbamidomethyl[C];Carbamidomethyl[C];	1733.74	3	sp|P02787|TRFE_HUMAN	F	SE	N	GSJVTDCSGNFCLFRSE	628	3	630	NXT	T
SJVTDCSGNFCLFR	6;11;	Carbamidomethyl[C];Carbamidomethyl[C];	1676.71	3	sp|P02787|TRFE_HUMAN	G	SE	N	SJVTDCSGNFCLFRSE	629	2	630	NXT	T
SJVTDCSGNFCLFR	6;11;	Carbamidomethyl[C];Carbamidomethyl[C];	1676.71	2	sp|P02787|TRFE_HUMAN	G	SE	N	SJVTDCSGNFCLFRSE	629	2	630	NXT	T
CGLVPVLAENYJKSDN	1;	Carbamidomethyl[C];	1792.85	3	sp|P02787|TRFE_HUMAN	K	CE	N	CGLVPVLAENYJKSDNCE	421	12	432	NXS	S
CGLVPVLAENYJKS	1;	Carbamidomethyl[C];	1563.78	2	sp|P02787|TRFE_HUMAN	K	DN	N	CGLVPVLAENYJKSDN	421	12	432	NXS	S
CGLVPVLAENYJKSDNCE	1;10;17;	Carbamidomethyl[C];Deamidated[N];Carbamidomethyl[C];	2082.91	2	sp|P02787|TRFE_HUMAN	K	DT	N	CGLVPVLAENYJKSDNCEDT	421	12	432	NXS	S
CGLVPVLAENYJKSDNCE	1;10;17;	Carbamidomethyl[C];Deamidated[N];Carbamidomethyl[C];	2082.91	3	sp|P02787|TRFE_HUMAN	K	DT	N	CGLVPVLAENYJKSDNCEDT	421	12	432	NXS	S
ADGTVNQIEGEATPVJLTEPAKLEVK	-	-	2723.41	3	sp|P05090|APOD_HUMAN	R	FS	Y	ADGTVNQIEGEATPVJLTEPAKLEVKFS	83	16	98	NXT	T
ADGTVNQIEGEATPVJLTEPAKLEVK	-	-	2723.41	2	sp|P05090|APOD_HUMAN	R	FS	Y	ADGTVNQIEGEATPVJLTEPAKLEVKFS	83	16	98	NXT	T
CGLVPVLAENYJKSDNCEDT	1;10;17;	Carbamidomethyl[C];Deamidated[N];Carbamidomethyl[C];	2298.98	2	sp|P02787|TRFE_HUMAN	K	PE	N	CGLVPVLAENYJKSDNCEDTPE	421	12	432	NXS	S
CGLVPVLAENYJKSDNCED	1;10;17;	Carbamidomethyl[C];Deamidated[N];Carbamidomethyl[C];	2197.94	3	sp|P02787|TRFE_HUMAN	K	TP	N	CGLVPVLAENYJKSDNCEDTP	421	12	432	NXS	S
LVPVPITJATLDR	-	-	1408.82	2	sp|P19652|A1AG2_HUMAN	N	IT	N	LVPVPITJATLDRIT	26	8	33	NXT	T
CGLVPVLAENYJKSDNC	1;17;	Carbamidomethyl[C];Carbamidomethyl[C];	1952.88	2	sp|P02787|TRFE_HUMAN	K	ED	N	CGLVPVLAENYJKSDNCED	421	12	432	NXS	S
VVLHPJYSQVDIGLIK	-	-	1795.01	2	sp|P00738|HPT_HUMAN	K	LK	Y	VVLHPJYSQVDIGLIKLK	236	6	241	NXS	S
CGLVPVLAENYJK	1;	Carbamidomethyl[C];	1476.75	3	sp|P02787|TRFE_HUMAN	K	SD	Y	CGLVPVLAENYJKSD	421	12	432	NXS	S
QQQHLFGSJVTDCSGNFC	0;13;18;	Gln->pyro-Glu[AnyN-termQ];Carbamidomethyl[C];Carbamidomethyl[C];	2081.84	2	sp|P02787|TRFE_HUMAN	R	LF	N	QQQHLFGSJVTDCSGNFCLF	622	9	630	NXT	T
CGLVPVLAENYJKSDNCEDTPEAG	1;17;	Carbamidomethyl[C];Carbamidomethyl[C];	2652.15	2	sp|P02787|TRFE_HUMAN	K	YF	N	CGLVPVLAENYJKSDNCEDTPEAGYF	421	12	432	NXS	S
ILRQQQHLFGSJVTDCSGNFCLFR	16;21;	Carbamidomethyl[C];Carbamidomethyl[C];	2897.39	3	sp|P02787|TRFE_HUMAN	K	SE	Y	ILRQQQHLFGSJVTDCSGNFCLFRSE	619	12	630	NXT	T
VCQDCPLLAPLJDTR	2;5;	Carbamidomethyl[C];Carbamidomethyl[C];	1771.85	2	sp|P02765|FETUA_HUMAN	K	VV	Y	VCQDCPLLAPLJDTRVV	145	12	156	NXT	T
QQQHLFGSJVTDCSGNFCLFRSETK	0;13;18;	Gln->pyro-Glu[AnyN-termQ];Carbamidomethyl[C];Carbamidomethyl[C];	2943.31	3	sp|P02787|TRFE_HUMAN	R	DL	Y	QQQHLFGSJVTDCSGNFCLFRSETKDL	622	9	630	NXT	T
JVTDCSGNFCLFR	5;10;	Carbamidomethyl[C];Carbamidomethyl[C];	1589.68	2	sp|P02787|TRFE_HUMAN	S	SE	N	JVTDCSGNFCLFRSE	630	1	630	NXT	T
QQQHLFGSJVTDCSGNF	0;13;	Gln->pyro-Glu[AnyN-termQ];Carbamidomethyl[C];	1921.81	3	sp|P02787|TRFE_HUMAN	R	CL	N	QQQHLFGSJVTDCSGNFCL	622	9	630	NXT	T
QQQHLFGSJVTDCSGNF	0;13;	Gln->pyro-Glu[AnyN-termQ];Carbamidomethyl[C];	1921.81	2	sp|P02787|TRFE_HUMAN	R	CL	N	QQQHLFGSJVTDCSGNFCL	622	9	630	NXT	T
LFQPJDTCIVSGWGR	8;	Carbamidomethyl[C];	1749.84	2	sp|P05156|CFAI_HUMAN	Y	EK	N	LFQPJDTCIVSGWGREK	460	5	464	NXT	T
QQQHLFGSJVTDCSGNFCLFR	13;18;	Carbamidomethyl[C];Carbamidomethyl[C];	2515.12	5	sp|P02787|TRFE_HUMAN	R	SE	Y	QQQHLFGSJVTDCSGNFCLFRSE	622	9	630	NXT	T
FGSJVTDCSGNFCLFR	8;13;	Carbamidomethyl[C];Carbamidomethyl[C];	1880.8	2	sp|P02787|TRFE_HUMAN	L	SE	N	FGSJVTDCSGNFCLFRSE	627	4	630	NXT	T
LAGKPTHVJVSVVMAEVDGTCY	21;	Carbamidomethyl[C];	2347.14	3	sp|P01876|IGHA1_HUMAN	R	--	Y	LAGKPTHVJVSVVMAEVDGTCY--	332	9	340	NXS	S
QHLFGSJVTDCSGNFCLFR	11;16;	Carbamidomethyl[C];Carbamidomethyl[C];	2259.01	3	sp|P02787|TRFE_HUMAN	Q	SE	N	QHLFGSJVTDCSGNFCLFRSE	624	7	630	NXT	T
RQQQHLFGSJVTDCSGNFCLFR	14;19;	Carbamidomethyl[C];Carbamidomethyl[C];	2671.22	3	sp|P02787|TRFE_HUMAN	L	SE	N	RQQQHLFGSJVTDCSGNFCLFRSE	621	10	630	NXT	T
VSAITLVSATSTTAJMTVGPEGK	-	-	2235.15	3	sp|P12259|FA5_HUMAN	K	WI	Y	VSAITLVSATSTTAJMTVGPEGKWI	283	15	297	NXT	T
VSAITLVSATSTTAJMTVGPEGK	-	-	2235.15	2	sp|P12259|FA5_HUMAN	K	WI	Y	VSAITLVSATSTTAJMTVGPEGKWI	283	15	297	NXT	T
HLFGSJVTDCSGNFCLFR	10;15;	Carbamidomethyl[C];Carbamidomethyl[C];	2130.95	3	sp|P02787|TRFE_HUMAN	Q	SE	N	HLFGSJVTDCSGNFCLFRSE	625	6	630	NXT	T
HLFGSJVTDCSGNFCLFR	10;15;	Carbamidomethyl[C];Carbamidomethyl[C];	2130.95	2	sp|P02787|TRFE_HUMAN	Q	SE	N	HLFGSJVTDCSGNFCLFRSE	625	6	630	NXT	T
DTAVFECLPQHAMFGJDTITCTTH	7;21;	Carbamidomethyl[C];Carbamidomethyl[C];	2766.2	3	sp|P02749|APOH_HUMAN	R	GN	N	DTAVFECLPQHAMFGJDTITCTTHGN	168	16	183	NXT	T
ALPQPQJVTSLLGCTH	14;	Carbamidomethyl[C];	1735.88	3	sp|P02790|HEMO_HUMAN	K	--	Y	ALPQPQJVTSLLGCTH--	447	7	453	NXT	T
DTAVFECLPQHAMFGJDTITCTTH	7;21;	Carbamidomethyl[C];Carbamidomethyl[C];	2766.2	2	sp|P02749|APOH_HUMAN	R	GN	N	DTAVFECLPQHAMFGJDTITCTTHGN	168	16	183	NXT	T
ALPQPQJVTSLLGCTH	14;	Carbamidomethyl[C];	1735.88	2	sp|P02790|HEMO_HUMAN	K	--	Y	ALPQPQJVTSLLGCTH--	447	7	453	NXT	T
KCGLVPVLAENYJKSDNCEDTPEAGYFAIAVVK	2;18;	Carbamidomethyl[C];Carbamidomethyl[C];	3671.77	4	sp|P02787|TRFE_HUMAN	G	KS	N	KCGLVPVLAENYJKSDNCEDTPEAGYFAIAVVKKS	420	13	432	NXS	S
TLDDJGTMLFFK	-	-	1401.67	2	sp|P02790|HEMO_HUMAN	T	GE	N	TLDDJGTMLFFKGE	60	5	64	NXT	T
IYSGILJLSDITK	-	-	1436.8	2	sp|P03952|KLKB1_HUMAN	R	DT	Y	IYSGILJLSDITKDT	447	7	453	NXS	S
FJLTETSEAEIHQSFQHLLR	-	-	2400.19	4	sp|P01011|AACT_HUMAN	K	TL	Y	FJLTETSEAEIHQSFQHLLRTL	105	2	106	NXT	T
LFGSJVTDCSGNFCLFR	9;14;	Carbamidomethyl[C];Carbamidomethyl[C];	1993.89	3	sp|P02787|TRFE_HUMAN	H	SE	N	LFGSJVTDCSGNFCLFRSE	626	5	630	NXT	T
LFGSJVTDCSGNFCLFR	9;14;	Carbamidomethyl[C];Carbamidomethyl[C];	1993.89	2	sp|P02787|TRFE_HUMAN	H	SE	N	LFGSJVTDCSGNFCLFRSE	626	5	630	NXT	T
QQHLFGSJVTDCSGNFCLFR	0;12;17;	Gln->pyro-Glu[AnyN-termQ];Carbamidomethyl[C];Carbamidomethyl[C];	2370.04	2	sp|P02787|TRFE_HUMAN	Q	SE	N	QQHLFGSJVTDCSGNFCLFRSE	623	8	630	NXT	T
QQQHLFGSJVTDCSGNFCLF	13;18;	Carbamidomethyl[C];Carbamidomethyl[C];	2359.02	2	sp|P02787|TRFE_HUMAN	R	RS	N	QQQHLFGSJVTDCSGNFCLFRS	622	9	630	NXT	T
QQQHLFGSJVTDCSGNFCLF	13;18;	Carbamidomethyl[C];Carbamidomethyl[C];	2359.02	3	sp|P02787|TRFE_HUMAN	R	RS	N	QQQHLFGSJVTDCSGNFCLFRS	622	9	630	NXT	T
GCJDSDVLAVAGFALR	2;	Carbamidomethyl[C];	1664.81	3	sp|Q9UGM5|FETUB_HUMAN	R	DI	Y	GCJDSDVLAVAGFALRDI	35	3	37	NXS	S
LGSYPVGGJVSFECEDGFILR	14;	Carbamidomethyl[C];	2316.1	2	sp|P06681|CO2_HUMAN	R	GS	Y	LGSYPVGGJVSFECEDGFILRGS	104	9	112	NXS	S
CGLVPVLAENYJKSDN	1;	Carbamidomethyl[C];	1792.85	2	sp|P02787|TRFE_HUMAN	K	CE	N	CGLVPVLAENYJKSDNCE	421	12	432	NXS	S
QHLFGSJVTDCSGNFCLFR	0;11;16;	Gln->pyro-Glu[AnyN-termQ];Carbamidomethyl[C];Carbamidomethyl[C];	2241.98	2	sp|P02787|TRFE_HUMAN	Q	SE	N	QHLFGSJVTDCSGNFCLFRSE	624	7	630	NXT	T
GCJDSDVLAVAGFALR	2;	Carbamidomethyl[C];	1664.81	2	sp|Q9UGM5|FETUB_HUMAN	R	DI	Y	GCJDSDVLAVAGFALRDI	35	3	37	NXS	S
CGLVPVLAENYJKSDNCED	1;17;	Carbamidomethyl[C];Carbamidomethyl[C];	2196.95	2	sp|P02787|TRFE_HUMAN	K	TP	N	CGLVPVLAENYJKSDNCEDTP	421	12	432	NXS	S
IYPGVDFGGEELJVTFVK	-	-	1984.01	2	sp|P03952|KLKB1_HUMAN	K	GV	Y	IYPGVDFGGEELJVTFVKGV	296	13	308	NXT	T
CGLVPVLAENYJKSDNCEDTPEAGYFAIAVVK	1;16;17;	Carbamidomethyl[C];Deamidated[N];Carbamidomethyl[C];	3544.66	3	sp|P02787|TRFE_HUMAN	K	KS	Y	CGLVPVLAENYJKSDNCEDTPEAGYFAIAVVKKS	421	12	432	NXS	S
CGLVPVLAENYJKSD	1;	Carbamidomethyl[C];	1678.81	2	sp|P02787|TRFE_HUMAN	K	NC	N	CGLVPVLAENYJKSDNC	421	12	432	NXS	S
CGLVPVLAENYJK	1;	Carbamidomethyl[C];	1476.75	2	sp|P02787|TRFE_HUMAN	K	SD	Y	CGLVPVLAENYJKSD	421	12	432	NXS	S
SFDATTLDDJGTMLFFK	-	-	1922.88	2	sp|P02790|HEMO_HUMAN	W	GE	N	SFDATTLDDJGTMLFFKGE	55	10	64	NXT	T
PVLAENYJK	-	-	1047.55	2	sp|P02787|TRFE_HUMAN	V	SD	N	PVLAENYJKSD	425	8	432	NXS	S
YLGJATAIFFLPDEGK	-	-	1755.89	2	sp|P01009|A1AT_HUMAN	K	LQ	Y	YLGJATAIFFLPDEGKLQ	268	4	271	NXT	T
QQQHLFGSJVTDCSGNFCLFR	0;13;18;	Gln->pyro-Glu[AnyN-termQ];Carbamidomethyl[C];Carbamidomethyl[C];	2498.1	2	sp|P02787|TRFE_HUMAN	R	SE	Y	QQQHLFGSJVTDCSGNFCLFRSE	622	9	630	NXT	T
IYVLDYLJETQQLTPEIK	-	-	2180.15	2	sp|P01023|A2MG_HUMAN	N	SK	N	IYVLDYLJETQQLTPEIKSK	984	8	991	NXT	T
YLGJATAIFFLPDEGK	-	-	1755.89	3	sp|P01009|A1AT_HUMAN	K	LQ	Y	YLGJATAIFFLPDEGKLQ	268	4	271	NXT	T
LSHNELADSGIPGNSFJVSSLVELDLSYNK	14;	Deamidated[N];	3220.56	3	sp|P51884|LUM_HUMAN	R	LK	Y	LSHNELADSGIPGNSFJVSSLVELDLSYNKLK	236	17	252	NXS	S
IVLDPSGSMNIYLVLDGSDSIGASJFTGAK	9;	Oxidation[M];	3057.51	3	sp|P00751|CFAB_HUMAN	K	KC	Y	IVLDPSGSMNIYLVLDGSDSIGASJFTGAKKC	261	25	285	NXT	T
KIVLDPSGSMNIYLVLDGSDSIGASJFTGAK	11;	Deamidated[N];	3170.59	3	sp|P00751|CFAB_HUMAN	R	KC	Y	KIVLDPSGSMNIYLVLDGSDSIGASJFTGAKKC	260	26	285	NXT	T
CSDGWSFDATTLDDJGTMLFFK	1;18;	Carbamidomethyl[C];Oxidation[M];	2544.07	2	sp|P02790|HEMO_HUMAN	R	GE	Y	CSDGWSFDATTLDDJGTMLFFKGE	50	15	64	NXT	T
KIMNGEADAMSLDGGFVYIAGKCGLVPVLAENYJK	3;4;10;23;32;	Oxidation[M];Deamidated[N];Oxidation[M];Carbamidomethyl[C];Deamidated[N];	3778.8	4	sp|P02787|TRFE_HUMAN	A	SD	N	KIMNGEADAMSLDGGFVYIAGKCGLVPVLAENYJKSD	399	34	432	NXS	S
GDSGGPLVCMDAJNVTYVWGVVSWGENCGKPEFPGVYTK	9;10;27;28;	Carbamidomethyl[C];Oxidation[M];Deamidated[N];Carbamidomethyl[C];	4263.91	3	sp|P05156|CFAI_HUMAN	K	VA	Y	GDSGGPLVCMDAJNVTYVWGVVSWGENCGKPEFPGVYTKVA	523	13	535	NXV	V
QRLKJISSNYNK	0;9;11;	Gln->pyro-Glu[AnyN-termQ];Deamidated[N];Deamidated[N];	1449.73	2	sp|Q9NY46|SCN3A_HUMAN	K	EA	Y	QRLKJISSNYNKEA	1918	5	1922	NXS	S
IMNGEADAMSLDGGFVYIAGKCGLVPVLAENYJK	22;	Carbamidomethyl[C];	3616.75	4	sp|P02787|TRFE_HUMAN	K	SD	Y	IMNGEADAMSLDGGFVYIAGKCGLVPVLAENYJKSD	400	33	432	NXS	S
TKPREEQYJSTYR	-	-	1671.81	4	sp|P01857|IGHG1_HUMAN	K	VV	Y	TKPREEQYJSTYRVV	172	9	180	NXT	T
GVJVCQETCTK	5;9;	Carbamidomethyl[C];Carbamidomethyl[C];	1295.57	2	sp|P03952|KLKB1_HUMAN	K	MI	Y	GVJVCQETCTKMI	314	3	316	NXC	C
PSAGJNSLYR	-	-	1078.53	2	sp|P02749|APOH_HUMAN	K	DT	Y	PSAGJNSLYRDT	158	5	162	NXS	S
KVDYESQSTDTQJFSSESKR	-	-	2336.06	4	sp|P17936|IBP3_HUMAN	Y	ET	N	KVDYESQSTDTQJFSSESKRET	187	13	199	NXS	S
KVDYESQSTDTQJFSSESKR	-	-	2336.06	3	sp|P17936|IBP3_HUMAN	Y	ET	N	KVDYESQSTDTQJFSSESKRET	187	13	199	NXS	S
HYTJSSQDVTVPCR	13;	Carbamidomethyl[C];	1663.75	3	sp|P01877|IGHA2_HUMAN	K	VP	Y	HYTJSSQDVTVPCRVP	89	4	92	NXS	S
KVDYESQSTDTQJFSSESK	-	-	2179.96	3	sp|P17936|IBP3_HUMAN	Y	RE	N	KVDYESQSTDTQJFSSESKRE	187	13	199	NXS	S
FLNJGTCTAEGK	7;	Carbamidomethyl[C];	1311.6	2	sp|P05156|CFAI_HUMAN	K	FS	Y	FLNJGTCTAEGKFS	100	4	103	NXT	T
AENQVJVTCQVR	9;	Carbamidomethyl[C];	1417.68	2	sp|Q5TFQ8|SIRBL_HUMAN	R	KF	Y	AENQVJVTCQVRKF	264	6	269	NXT	T
VDYESQSTDTQJFSSESKR	-	-	2207.97	2	sp|P17936|IBP3_HUMAN	K	ET	Y	VDYESQSTDTQJFSSESKRET	188	12	199	NXS	S
AAYJCTLRPVSK	5;	Carbamidomethyl[C];	1379.71	2	sp|Q9UGM5|FETUB_HUMAN	L	KK	N	AAYJCTLRPVSKKK	133	4	136	NXT	T
LVSGJLTDR	-	-	974.526	2	sp|Q6UY14|ATL4_HUMAN	R	GG	Y	LVSGJLTDRGG	486	5	490	NXT	T
VYKPSAGJNSLYR	9;	Deamidated[N];	1469.74	3	sp|P02749|APOH_HUMAN	R	DT	Y	VYKPSAGJNSLYRDT	155	8	162	NXS	S
DTITCTTHGJWTK	5;	Carbamidomethyl[C];	1534.69	2	sp|P02749|APOH_HUMAN	N	LP	N	DTITCTTHGJWTKLP	184	10	193	NXT	T
MDGASJVTCINSR	9;	Carbamidomethyl[C];	1424.63	2	sp|P08603|CFAH_HUMAN	K	WT	Y	MDGASJVTCINSRWT	1024	6	1029	NXT	T
VAHTPSSTDWVDJK	-	-	1556.73	3	sp|P01854|IGHE_HUMAN	R	TF	Y	VAHTPSSTDWVDJKTF	87	13	99	NXT	T
NPJGTVTVISR	-	-	1157.63	2	sp|Q15223|NECT1_HUMAN	R	YR	Y	NPJGTVTVISRYR	200	3	202	NXT	T
GTAJLSETIR	-	-	1061.56	2	sp|Q5TFQ8|SIRBL_HUMAN	R	VP	Y	GTAJLSETIRVP	241	4	244	NXS	S
GLJLCEPNNK	5;	Carbamidomethyl[C];	1158.56	2	sp|P02787|TRFE_HUMAN	S	EG	N	GLJLCEPNNKEG	521	3	523	NXC	C
LGJWSAMPSCK	7;10;	Oxidation[M];Carbamidomethyl[C];	1266.56	2	sp|P02749|APOH_HUMAN	K	AS	Y	LGJWSAMPSCKAS	251	3	253	NXS	S
LAAYJCTLR	6;	Carbamidomethyl[C];	1081.55	2	sp|Q9UGM5|FETUB_HUMAN	Y	PV	N	LAAYJCTLRPV	132	5	136	NXT	T
HYTJSSQDVTVPCRVPPPPPCCHPR	13;21;22;	Carbamidomethyl[C];Carbamidomethyl[C];Carbamidomethyl[C];	2958.36	4	sp|P01877|IGHA2_HUMAN	K	LS	Y	HYTJSSQDVTVPCRVPPPPPCCHPRLS	89	4	92	NXS	S
SVTWSESGQJVTAR	-	-	1521.73	2	sp|P01877|IGHA2_HUMAN	L	NF	N	SVTWSESGQJVTARNF	38	10	47	NXT	T
LAGKPTHVJVSVVM	14;	Oxidation[M];	1467.8	3	sp|P01876|IGHA1_HUMAN	R	AE	N	LAGKPTHVJVSVVMAE	332	9	340	NXS	S
GLCVJASAVSR	3;	Carbamidomethyl[C];	1133.57	2	sp|P17936|IBP3_HUMAN	R	LR	Y	GLCVJASAVSRLR	112	5	116	NXS	S
TPLTAJITK	-	-	958.556	2	sp|P01877|IGHA2_HUMAN	K	SG	Y	TPLTAJITKSG	200	6	205	NXT	T
GSDSIGASJFTGAK	-	-	1311.62	2	sp|P00751|CFAB_HUMAN	D	KC	N	GSDSIGASJFTGAKKC	277	9	285	NXT	T
LAAYJCTLRPVSK	6;	Carbamidomethyl[C];	1492.79	2	sp|Q9UGM5|FETUB_HUMAN	Y	KK	N	LAAYJCTLRPVSKKK	132	5	136	NXT	T
LAAYJCTLRPVSK	6;	Carbamidomethyl[C];	1492.79	3	sp|Q9UGM5|FETUB_HUMAN	Y	KK	N	LAAYJCTLRPVSKKK	132	5	136	NXT	T
EQYTIIJR	-	-	1036.54	2	sp|P40189|IL6RB_HUMAN	K	TA	Y	EQYTIIJRTA	77	7	83	NXT	T
HTVFWJSSNPK	-	-	1316.64	2	sp|P20827|EFNA1_HUMAN	R	FR	Y	HTVFWJSSNPKFR	21	6	26	NXS	S
CIQAJYSLMENGK	1;9;11;	Carbamidomethyl[C];Oxidation[M];Deamidated[N];	1544.67	2	sp|P05090|APOD_HUMAN	R	IK	Y	CIQAJYSLMENGKIK	61	5	65	NXS	S
EEQFJSTFR	-	-	1157.52	2	sp|P01859|IGHG2_HUMAN	R	VV	Y	EEQFJSTFRVV	172	5	176	NXT	T
JWSAMPSCK	8;	Carbamidomethyl[C];	1080.46	2	sp|P02749|APOH_HUMAN	G	AS	N	JWSAMPSCKAS	253	1	253	NXS	S
SDLSIJSTECLHVHCR	10;15;	Carbamidomethyl[C];Carbamidomethyl[C];	1927.87	3	sp|P05156|CFAI_HUMAN	L	GL	N	SDLSIJSTECLHVHCRGL	172	6	177	NXT	T
EHEGAIYPDJTTDFQR	-	-	1892.84	2	sp|P00450|CERU_HUMAN	K	AD	Y	EHEGAIYPDJTTDFQRAD	129	10	138	NXT	T
EHEGAIYPDJTTDFQR	-	-	1892.84	3	sp|P00450|CERU_HUMAN	K	AD	Y	EHEGAIYPDJTTDFQRAD	129	10	138	NXT	T
VPVLAENYJK	-	-	1146.61	2	sp|P02787|TRFE_HUMAN	L	SD	N	VPVLAENYJKSD	424	9	432	NXS	S
LKCDEWSVJSVGK	3;	Carbamidomethyl[C];	1521.74	3	sp|P02787|TRFE_HUMAN	R	IE	Y	LKCDEWSVJSVGKIE	372	9	380	NXV	V
PVTPIAQJQTTLGSSR	-	-	1669.89	2	sp|Q9NZP8|C1RL_HUMAN	R	AK	Y	PVTPIAQJQTTLGSSRAK	235	8	242	NXT	T
PVTPIAQJQTTLGSSR	-	-	1669.89	3	sp|Q9NZP8|C1RL_HUMAN	R	AK	Y	PVTPIAQJQTTLGSSRAK	235	8	242	NXT	T
LTVJLTNDR	-	-	1045.56	2	sp|P40189|IL6RB_HUMAN	K	YL	Y	LTVJLTNDRYL	387	4	390	NXT	T
JVTLLCQSR	6;	Carbamidomethyl[C];	1090.57	2	sp|Q6PI73|LIRA6_HUMAN	E	GY	N	JVTLLCQSRGY	340	1	340	NXT	T
LCMGSGLJLCEPNNK	2;3;10;	Carbamidomethyl[C];Oxidation[M];Carbamidomethyl[C];	1722.76	3	sp|P02787|TRFE_HUMAN	K	EG	Y	LCMGSGLJLCEPNNKEG	516	8	523	NXC	C
CDEWSVJSVGK	1;	Carbamidomethyl[C];	1280.56	2	sp|P02787|TRFE_HUMAN	K	IE	Y	CDEWSVJSVGKIE	374	7	380	NXV	V
KLHINHNJLTESVGPLPK	-	-	2011.11	3	sp|P51884|LUM_HUMAN	K	SL	Y	KLHINHNJLTESVGPLPKSL	120	8	127	NXT	T
KLHINHNJLTESVGPLPK	-	-	2011.11	4	sp|P51884|LUM_HUMAN	K	SL	Y	KLHINHNJLTESVGPLPKSL	120	8	127	NXT	T
ITYSIVQTJCSK	10;	Carbamidomethyl[C];	1413.7	2	sp|P01042|KNG1_HUMAN	R	EN	Y	ITYSIVQTJCSKEN	197	9	205	NXS	S
GSLSYLJVTRK	-	-	1237.69	2	sp|P07339|CATD_HUMAN	K	AY	Y	GSLSYLJVTRKAY	257	7	263	NXT	T
JLSCIVNEGK	4;	Carbamidomethyl[C];	1133.56	2	sp|P40189|IL6RB_HUMAN	K	KM	Y	JLSCIVNEGKKM	131	1	131	NXS	S
KLGJWSAMPSCK	11;	Carbamidomethyl[C];	1378.66	2	sp|P02749|APOH_HUMAN	T	AS	N	KLGJWSAMPSCKAS	250	4	253	NXS	S
GLJVTLSSTGR	-	-	1104.6	2	sp|P0C0L4|CO4A_HUMAN	R	NG	Y	GLJVTLSSTGRNG	1326	3	1328	NXT	T
KKQVHFFVJASDVDNVK	3;	Deamidated[Q];	1976.02	4	sp|Q96IY4|CBPB2_HUMAN	K	AH	Y	KKQVHFFVJASDVDNVKAH	65	9	73	NXS	S
SLECLHPGTKFLNJGTCTAEGK	4;10;17;	Carbamidomethyl[C];Carbamidomethyl[K];Carbamidomethyl[C];	2491.17	3	sp|P05156|CFAI_HUMAN	K	FS	Y	SLECLHPGTKFLNJGTCTAEGKFS	90	14	103	NXT	T
LKCECJDTK	3;3;5;5;9;	Carbamidomethyl[C];Dioxidation[C];Carbamidomethyl[C];Dioxidation[C];Carbamidomethyl[K];	1288.51	3	sp|Q1XH10|SKDA1_HUMAN	K	GE	Y	LKCECJDTKGE	707	6	712	NXT	T
GLTFQQJASSMCVPDQDTAIR	5;11;12;	Deamidated[Q];Oxidation[M];Carbamidomethyl[C];	2356.05	2	sp|P01871|IGHM_HUMAN	R	VF	Y	GLTFQQJASSMCVPDQDTAIRVF	203	7	209	NXS	S
LTDTICGVGNMSAJASDQERTPWHVTIKPK	6;11;18;	Carbamidomethyl[C];Oxidation[M];Deamidated[Q];	3343.6	4	sp|P06681|CO2_HUMAN	K	SQ	Y	LTDTICGVGNMSAJASDQERTPWHVTIKPKSQ	458	14	471	NXS	S
LCMGSGLJLCEPNNK	0;2;10;	Carbamidomethyl[AnyN-term];Carbamidomethyl[C];Carbamidomethyl[C];	1763.79	2	sp|P02787|TRFE_HUMAN	K	EG	Y	LCMGSGLJLCEPNNKEG	516	8	523	NXC	C
ADGTVNQIEGEATPVJLTEPAK	7;	Deamidated[Q];	2255.1	2	sp|P05090|APOD_HUMAN	R	LE	Y	ADGTVNQIEGEATPVJLTEPAKLE	83	16	98	NXT	T
EDMHLFGHYPAHDDFYLVVCSACJQVVK	0;3;12;20;23;	Amidine[AnyN-term];Oxidation[M];Oxidation[H];Carbamidomethyl[C];Carbamidomethyl[C];	3424.52	4	sp|Q9ULK2|AT7L1_HUMAN	K	PQ	Y	EDMHLFGHYPAHDDFYLVVCSACJQVVKPQ	83	24	106	NXV	V
DTAVFECLPQHAMFGNDTITCTTHGJWTK	7;10;11;21;	Carbamidomethyl[C];Deamidated[Q];Carbamidomethyl[H];Carbamidomethyl[C];	3410.49	4	sp|P02749|APOH_HUMAN	R	LP	Y	DTAVFECLPQHAMFGNDTITCTTHGJWTKLP	168	26	193	NXT	T
DTAVFECLPQHAMFGNDTITCTTHGJWTK	7;10;11;21;	Carbamidomethyl[C];Deamidated[Q];Carbamidomethyl[H];Carbamidomethyl[C];	3410.49	5	sp|P02749|APOH_HUMAN	R	LP	Y	DTAVFECLPQHAMFGNDTITCTTHGJWTKLP	168	26	193	NXT	T
VVLHPJYSQVDIGLIK	9;	Deamidated[Q];	1795.99	3	sp|P00738|HPT_HUMAN	K	LK	Y	VVLHPJYSQVDIGLIKLK	236	6	241	NXS	S
CGLVPVLAENYJK	0;1;10;	Carbamidomethyl[AnyN-term];Carbamidomethyl[C];Deamidated[N];	1534.76	2	sp|P02787|TRFE_HUMAN	K	SD	Y	CGLVPVLAENYJKSD	421	12	432	NXS	S
ALPQPQJVTSLLGCTH	14;16;	Carbamidomethyl[C];Carbamidomethyl[H];	1792.9	3	sp|P02790|HEMO_HUMAN	K	--	Y	ALPQPQJVTSLLGCTH--	447	7	453	NXT	T
TAGWNIPMGLLYNKIJHCR	0;5;8;13;18;	Amidine[AnyN-term];Deamidated[N];Oxidation[M];Deamidated[N];Carbamidomethyl[C];	2317.12	3	sp|P02787|TRFE_HUMAN	R	FD	Y	TAGWNIPMGLLYNKIJHCRFD	476	16	491	NXC	C
ALPQPQJVTSLLGCTH	0;14;	Carbamidomethyl[AnyN-term];Carbamidomethyl[C];	1792.9	2	sp|P02790|HEMO_HUMAN	K	--	Y	ALPQPQJVTSLLGCTH--	447	7	453	NXT	T
IMNGEADAMSLDGGFVYIAGKCGLVPVLAENYJK	0;21;22;	Amidine[AnyN-term];Carbamyl[K];Carbamidomethyl[C];	3700.78	5	sp|P02787|TRFE_HUMAN	K	SD	Y	IMNGEADAMSLDGGFVYIAGKCGLVPVLAENYJKSD	400	33	432	NXS	S
VVGVPYQGJATALFILPSEGK	7;	Deamidated[Q];	2161.15	2	sp|P05154|IPSP_HUMAN	R	MQ	Y	VVGVPYQGJATALFILPSEGKMQ	254	9	262	NXT	T
SIPACVPWSPYLFQPJDTCIVSGWGR	5;8;14;19;	Carbamidomethyl[C];Oxidation[W];Deamidated[Q];Carbamidomethyl[C];	3024.4	3	sp|P05156|CFAI_HUMAN	R	EK	Y	SIPACVPWSPYLFQPJDTCIVSGWGREK	449	16	464	NXT	T
IMNGEADAMSLDGGFVYIAGKCGLVPVLAENYJK	0;2;9;21;22;	Carbamidomethyl[AnyN-term];Oxidation[M];Dioxidation[M];Carbamidomethyl[K];Carbamidomethyl[C];	3778.78	4	sp|P02787|TRFE_HUMAN	K	SD	Y	IMNGEADAMSLDGGFVYIAGKCGLVPVLAENYJKSD	400	33	432	NXS	S
IMNGEADAMSLDGGFVYIAGKCGLVPVLAENYJK	21;22;	Carbamidomethyl[K];Carbamidomethyl[C];	3673.77	3	sp|P02787|TRFE_HUMAN	K	SD	Y	IMNGEADAMSLDGGFVYIAGKCGLVPVLAENYJKSD	400	33	432	NXS	S
SIPACVPWSPYLFQPJDTCIVSGWGR	5;19;24;	Carbamidomethyl[C];Carbamidomethyl[C];Oxidation[W];	3023.42	2	sp|P05156|CFAI_HUMAN	R	EK	Y	SIPACVPWSPYLFQPJDTCIVSGWGREK	449	16	464	NXT	T
CGLVPVLAENYJKSDNCEDTPEAGYFAIAVVK	0;1;10;16;17;	Carbamidomethyl[AnyN-term];Carbamidomethyl[C];Deamidated[N];Deamidated[N];Carbamidomethyl[C];	3602.67	3	sp|P02787|TRFE_HUMAN	K	KS	Y	CGLVPVLAENYJKSDNCEDTPEAGYFAIAVVKKS	421	12	432	NXS	S
NGTGHGJSTHHGPEYMR	0;5;	Formyl[AnyN-term];Oxidation[H];	1895.78	2	sp|P02790|HEMO_HUMAN	R	CS	Y	NGTGHGJSTHHGPEYMRCS	240	7	246	NXT	T
LGJWSAMPSCK	0;7;10;	Amidine[AnyN-term];Oxidation[M];Carbamidomethyl[C];	1307.59	3	sp|P02749|APOH_HUMAN	K	AS	Y	LGJWSAMPSCKAS	251	3	253	NXS	S
LPYQCPKJGTAVCATNRR	5;7;13;	Carbamidomethyl[C];Carbamidomethyl[K];Carbamidomethyl[C];	2163.05	4	sp|P05156|CFAI_HUMAN	K	SF	Y	LPYQCPKJGTAVCATNRRSF	63	8	70	NXT	T
LPYQCPKJGTAVCATNR	5;7;13;	Carbamidomethyl[C];Carbamidomethyl[K];Carbamidomethyl[C];	2006.95	3	sp|P05156|CFAI_HUMAN	K	RS	Y	LPYQCPKJGTAVCATNRRS	63	8	70	NXT	T
LISJCSKFYGNR	5;7;	Carbamidomethyl[C];Carbamidomethyl[K];	1515.74	3	sp|P05156|CFAI_HUMAN	K	FY	Y	LISJCSKFYGNRFY	491	4	494	NXS	S
LPYQCPKJGTAVCATNRR	5;7;13;	Carbamidomethyl[C];Carbamyl[K];Carbamidomethyl[C];	2149.04	3	sp|P05156|CFAI_HUMAN	K	SF	Y	LPYQCPKJGTAVCATNRRSF	63	8	70	NXT	T
SHJRSEEFLIAGK	-	-	1487.76	3	sp|P01033|TIMP1_HUMAN	R	LQ	Y	SHJRSEEFLIAGKLQ	99	3	101	NXS	S
GLCVJASAVSR	0;3;	Carbamidomethyl[AnyN-term];Carbamidomethyl[C];	1190.59	2	sp|P17936|IBP3_HUMAN	R	LR	Y	GLCVJASAVSRLR	112	5	116	NXS	S
FGJDTITCTTHGNWTK	8;13;	Carbamidomethyl[C];Deamidated[N];	1853.81	2	sp|P02749|APOH_HUMAN	M	LP	N	FGJDTITCTTHGNWTKLP	181	3;13	183;193	NXT;NXT	T;T
FGNDTITCTTHGJWTK	3;8;	Deamidated[N];Carbamidomethyl[C];	1853.81	2	sp|P02749|APOH_HUMAN	M	LP	N	FGNDTITCTTHGJWTKLP	181	3;13	183;193	NXT;NXT	T;T
FGJDTITCTTHGNWTK	8;13;	Carbamidomethyl[C];Deamidated[N];	1853.81	3	sp|P02749|APOH_HUMAN	M	LP	N	FGJDTITCTTHGNWTKLP	181	3;13	183;193	NXT;NXT	T;T
FGNDTITCTTHGJWTK	3;8;	Deamidated[N];Carbamidomethyl[C];	1853.81	3	sp|P02749|APOH_HUMAN	M	LP	N	FGNDTITCTTHGJWTKLP	181	3;13	183;193	NXT;NXT	T;T
JDTITCTTHGNWTKLPECR	6;11;18;	Carbamidomethyl[C];Deamidated[N];Carbamidomethyl[C];	2305.03	3	sp|P02749|APOH_HUMAN	G	EV	N	JDTITCTTHGNWTKLPECREV	183	1;11	183;193	NXT;NXT	T;T
NDTITCTTHGJWTKLPECR	1;6;18;	Deamidated[N];Carbamidomethyl[C];Carbamidomethyl[C];	2305.03	3	sp|P02749|APOH_HUMAN	G	EV	N	NDTITCTTHGJWTKLPECREV	183	1;11	183;193	NXT;NXT	T;T
HAMFGJDTITCTTHGNWTK	11;16;	Carbamidomethyl[C];Deamidated[N];	2192.95	2	sp|P02749|APOH_HUMAN	Q	LP	N	HAMFGJDTITCTTHGNWTKLP	178	6;16	183;193	NXT;NXT	T;T
HAMFGNDTITCTTHGJWTK	6;11;	Deamidated[N];Carbamidomethyl[C];	2192.95	2	sp|P02749|APOH_HUMAN	Q	LP	N	HAMFGNDTITCTTHGJWTKLP	178	6;16	183;193	NXT;NXT	T;T
LTDTICGVGJMSANASDQER	6;14;	Carbamidomethyl[C];Deamidated[N];	2139.93	3	sp|P06681|CO2_HUMAN	K	TP	Y	LTDTICGVGJMSANASDQERTP	458	10;14	467;471	NXS;NXS	S;S
LTDTICGVGNMSAJASDQER	6;10;	Carbamidomethyl[C];Deamidated[N];	2139.93	3	sp|P06681|CO2_HUMAN	K	TP	Y	LTDTICGVGNMSAJASDQERTP	458	10;14	467;471	NXS;NXS	S;S
LTDTICGVGJMSANASDQER	6;14;	Carbamidomethyl[C];Deamidated[N];	2139.93	2	sp|P06681|CO2_HUMAN	K	TP	Y	LTDTICGVGJMSANASDQERTP	458	10;14	467;471	NXS;NXS	S;S
LTDTICGVGNMSAJASDQER	6;10;	Carbamidomethyl[C];Deamidated[N];	2139.93	2	sp|P06681|CO2_HUMAN	K	TP	Y	LTDTICGVGNMSAJASDQERTP	458	10;14	467;471	NXS;NXS	S;S
LTDTICGVGJMSANASDQERTPWHVTIKPK	6;11;14;	Carbamidomethyl[C];Oxidation[M];Deamidated[N];	3343.6	3	sp|P06681|CO2_HUMAN	K	SQ	Y	LTDTICGVGJMSANASDQERTPWHVTIKPKSQ	458	10;14	467;471	NXS;NXS	S;S
LTDTICGVGNMSAJASDQERTPWHVTIKPK	6;10;11;	Carbamidomethyl[C];Deamidated[N];Oxidation[M];	3343.6	3	sp|P06681|CO2_HUMAN	K	SQ	Y	LTDTICGVGNMSAJASDQERTPWHVTIKPKSQ	458	10;14	467;471	NXS;NXS	S;S
LTDTICGVGJMSANASDQERTPWHVTIKPK	6;11;14;	Carbamidomethyl[C];Oxidation[M];Deamidated[N];	3343.6	4	sp|P06681|CO2_HUMAN	K	SQ	Y	LTDTICGVGJMSANASDQERTPWHVTIKPKSQ	458	10;14	467;471	NXS;NXS	S;S
LTDTICGVGNMSAJASDQERTPWHVTIKPK	6;10;11;	Carbamidomethyl[C];Deamidated[N];Oxidation[M];	3343.6	4	sp|P06681|CO2_HUMAN	K	SQ	Y	LTDTICGVGNMSAJASDQERTPWHVTIKPKSQ	458	10;14	467;471	NXS;NXS	S;S
AMFGJDTITCTTHGNWTK	10;15;	Carbamidomethyl[C];Deamidated[N];	2055.89	3	sp|P02749|APOH_HUMAN	H	LP	N	AMFGJDTITCTTHGNWTKLP	179	5;15	183;193	NXT;NXT	T;T
AMFGNDTITCTTHGJWTK	5;10;	Deamidated[N];Carbamidomethyl[C];	2055.89	3	sp|P02749|APOH_HUMAN	H	LP	N	AMFGNDTITCTTHGJWTKLP	179	5;15	183;193	NXT;NXT	T;T
THTJISESHPNATFSAVGEASICEDDWNSGER	11;23;	Deamidated[N];Carbamidomethyl[C];	3519.5	4	sp|P01871|IGHM_HUMAN	K	FT	Y	THTJISESHPNATFSAVGEASICEDDWNSGERFT	269	4;11	272;279	NXS;NXT	S;T
THTNISESHPJATFSAVGEASICEDDWNSGER	4;23;	Deamidated[N];Carbamidomethyl[C];	3519.5	4	sp|P01871|IGHM_HUMAN	K	FT	Y	THTNISESHPJATFSAVGEASICEDDWNSGERFT	269	4;11	272;279	NXS;NXT	S;T
THTJISESHPNATFSAVGEASICEDDWNSGER	11;23;	Deamidated[N];Carbamidomethyl[C];	3519.5	3	sp|P01871|IGHM_HUMAN	K	FT	Y	THTJISESHPNATFSAVGEASICEDDWNSGERFT	269	4;11	272;279	NXS;NXT	S;T
THTNISESHPJATFSAVGEASICEDDWNSGER	4;23;	Deamidated[N];Carbamidomethyl[C];	3519.5	3	sp|P01871|IGHM_HUMAN	K	FT	Y	THTNISESHPJATFSAVGEASICEDDWNSGERFT	269	4;11	272;279	NXS;NXT	S;T
LTDTICGVGJMSANASDQERTPWHVTIKPK	6;14;	Carbamidomethyl[C];Deamidated[N];	3327.61	5	sp|P06681|CO2_HUMAN	K	SQ	Y	LTDTICGVGJMSANASDQERTPWHVTIKPKSQ	458	10;14	467;471	NXS;NXS	S;S
LTDTICGVGNMSAJASDQERTPWHVTIKPK	6;10;	Carbamidomethyl[C];Deamidated[N];	3327.61	5	sp|P06681|CO2_HUMAN	K	SQ	Y	LTDTICGVGNMSAJASDQERTPWHVTIKPKSQ	458	10;14	467;471	NXS;NXS	S;S
SYRPEPTJSSLNLSVTSFK	12;	Deamidated[N];	2128.06	2	sp|P12259|FA5_HUMAN	W	KI	N	SYRPEPTJSSLNLSVTSFKKI	44	8;12	51;55	NXS;NXS	S;S
SYRPEPTNSSLJLSVTSFK	8;	Deamidated[N];	2128.06	2	sp|P12259|FA5_HUMAN	W	KI	N	SYRPEPTNSSLJLSVTSFKKI	44	8;12	51;55	NXS;NXS	S;S
QQQHLFGSJVTDCSGNFC	0;13;16;18;	Gln->pyro-Glu[AnyN-termQ];Carbamidomethyl[C];Deamidated[N];Carbamidomethyl[C];	2082.83	3	sp|P02787|TRFE_HUMAN	R	LF	N	QQQHLFGSJVTDCSGNFCLF	622	9;16	630;637	NXT;NXC	T;C
QQQHLFGSNVTDCSGJFC	0;9;13;18;	Gln->pyro-Glu[AnyN-termQ];Deamidated[N];Carbamidomethyl[C];Carbamidomethyl[C];	2082.83	3	sp|P02787|TRFE_HUMAN	R	LF	N	QQQHLFGSNVTDCSGJFCLF	622	9;16	630;637	NXT;NXC	T;C
GHGHRJGTGHGNSTHHGPEYMR	12;	Deamidated[N];	2397.04	5	sp|P02790|HEMO_HUMAN	R	CS	Y	GHGHRJGTGHGNSTHHGPEYMRCS	235	6;12	240;246	NXT;NXT	T;T
GHGHRNGTGHGJSTHHGPEYMR	6;	Deamidated[N];	2397.04	5	sp|P02790|HEMO_HUMAN	R	CS	Y	GHGHRNGTGHGJSTHHGPEYMRCS	235	6;12	240;246	NXT;NXT	T;T
DTAVFECLPQHAMFGJDTITCTTHGNWTKLPECR	7;13;21;26;33;	Carbamidomethyl[C];Oxidation[M];Carbamidomethyl[C];Deamidated[N];Carbamidomethyl[C];	4024.77	5	sp|P02749|APOH_HUMAN	R	EV	Y	DTAVFECLPQHAMFGJDTITCTTHGNWTKLPECREV	168	16;26	183;193	NXT;NXT	T;T
DTAVFECLPQHAMFGNDTITCTTHGJWTKLPECR	7;13;16;21;33;	Carbamidomethyl[C];Oxidation[M];Deamidated[N];Carbamidomethyl[C];Carbamidomethyl[C];	4024.77	5	sp|P02749|APOH_HUMAN	R	EV	Y	DTAVFECLPQHAMFGNDTITCTTHGJWTKLPECREV	168	16;26	183;193	NXT;NXT	T;T
DTAVFECLPQHAMFGJDTITCTTHGNWTKLPECR	7;21;26;33;	Carbamidomethyl[C];Carbamidomethyl[C];Deamidated[N];Carbamidomethyl[C];	4008.78	4	sp|P02749|APOH_HUMAN	R	EV	Y	DTAVFECLPQHAMFGJDTITCTTHGNWTKLPECREV	168	16;26	183;193	NXT;NXT	T;T
DTAVFECLPQHAMFGNDTITCTTHGJWTKLPECR	7;16;21;33;	Carbamidomethyl[C];Deamidated[N];Carbamidomethyl[C];Carbamidomethyl[C];	4008.78	4	sp|P02749|APOH_HUMAN	R	EV	Y	DTAVFECLPQHAMFGNDTITCTTHGJWTKLPECREV	168	16;26	183;193	NXT;NXT	T;T
DTAVFECLPQHAMFGJDTITCTTHGNWTKLPECR	7;21;26;33;	Carbamidomethyl[C];Carbamidomethyl[C];Deamidated[N];Carbamidomethyl[C];	4008.78	3	sp|P02749|APOH_HUMAN	R	EV	Y	DTAVFECLPQHAMFGJDTITCTTHGNWTKLPECREV	168	16;26	183;193	NXT;NXT	T;T
DTAVFECLPQHAMFGNDTITCTTHGJWTKLPECR	7;16;21;33;	Carbamidomethyl[C];Deamidated[N];Carbamidomethyl[C];Carbamidomethyl[C];	4008.78	3	sp|P02749|APOH_HUMAN	R	EV	Y	DTAVFECLPQHAMFGNDTITCTTHGJWTKLPECREV	168	16;26	183;193	NXT;NXT	T;T
QQQHLFGSJVTDCSGNFCLFR	0;13;16;18;	Gln->pyro-Glu[AnyN-termQ];Carbamidomethyl[C];Deamidated[N];Carbamidomethyl[C];	2499.08	4	sp|P02787|TRFE_HUMAN	R	SE	Y	QQQHLFGSJVTDCSGNFCLFRSE	622	9;16	630;637	NXT;NXC	T;C
QQQHLFGSNVTDCSGJFCLFR	0;9;13;18;	Gln->pyro-Glu[AnyN-termQ];Deamidated[N];Carbamidomethyl[C];Carbamidomethyl[C];	2499.08	4	sp|P02787|TRFE_HUMAN	R	SE	Y	QQQHLFGSNVTDCSGJFCLFRSE	622	9;16	630;637	NXT;NXC	T;C
QQHLFGSJVTDCSGNFCLFR	0;12;15;17;	Gln->pyro-Glu[AnyN-termQ];Carbamidomethyl[C];Deamidated[N];Carbamidomethyl[C];	2371.02	3	sp|P02787|TRFE_HUMAN	Q	SE	N	QQHLFGSJVTDCSGNFCLFRSE	623	8;15	630;637	NXT;NXC	T;C
QQHLFGSNVTDCSGJFCLFR	0;8;12;17;	Gln->pyro-Glu[AnyN-termQ];Deamidated[N];Carbamidomethyl[C];Carbamidomethyl[C];	2371.02	3	sp|P02787|TRFE_HUMAN	Q	SE	N	QQHLFGSNVTDCSGJFCLFRSE	623	8;15	630;637	NXT;NXC	T;C
QQQHLFGSJVTDCSGNFCL	0;13;16;18;	Gln->pyro-Glu[AnyN-termQ];Carbamidomethyl[C];Deamidated[N];Carbamidomethyl[C];	2195.91	2	sp|P02787|TRFE_HUMAN	R	FR	N	QQQHLFGSJVTDCSGNFCLFR	622	9;16	630;637	NXT;NXC	T;C
QQQHLFGSNVTDCSGJFCL	0;9;13;18;	Gln->pyro-Glu[AnyN-termQ];Deamidated[N];Carbamidomethyl[C];Carbamidomethyl[C];	2195.91	2	sp|P02787|TRFE_HUMAN	R	FR	N	QQQHLFGSNVTDCSGJFCLFR	622	9;16	630;637	NXT;NXC	T;C
QQQHLFGSJVTDCSGNFCLFR	0;13;16;18;	Gln->pyro-Glu[AnyN-termQ];Carbamidomethyl[C];Deamidated[N];Carbamidomethyl[C];	2499.08	3	sp|P02787|TRFE_HUMAN	R	SE	Y	QQQHLFGSJVTDCSGNFCLFRSE	622	9;16	630;637	NXT;NXC	T;C
QQQHLFGSNVTDCSGJFCLFR	0;9;13;18;	Gln->pyro-Glu[AnyN-termQ];Deamidated[N];Carbamidomethyl[C];Carbamidomethyl[C];	2499.08	3	sp|P02787|TRFE_HUMAN	R	SE	Y	QQQHLFGSNVTDCSGJFCLFRSE	622	9;16	630;637	NXT;NXC	T;C
JGTGHGNSTHHGPEYMR	7;	Deamidated[N];	1852.78	4	sp|P02790|HEMO_HUMAN	R	CS	Y	JGTGHGNSTHHGPEYMRCS	240	1;7	240;246	NXT;NXT	T;T
NGTGHGJSTHHGPEYMR	1;	Deamidated[N];	1852.78	4	sp|P02790|HEMO_HUMAN	R	CS	Y	NGTGHGJSTHHGPEYMRCS	240	1;7	240;246	NXT;NXT	T;T
SHLQJYTVNATK	9;	Deamidated[N];	1376.68	3	sp|P40189|IL6RB_HUMAN	K	LT	Y	SHLQJYTVNATKLT	375	5;9	379;383	NXT;NXT	T;T
SHLQNYTVJATK	5;	Deamidated[N];	1376.68	3	sp|P40189|IL6RB_HUMAN	K	LT	Y	SHLQNYTVJATKLT	375	5;9	379;383	NXT;NXT	T;T
NLFLJHSENATAK	9;	Deamidated[N];	1459.72	2	sp|P00738|HPT_HUMAN	K	DI	Y	NLFLJHSENATAKDI	203	5;9	207;211	NXS;NXT	S;T
NLFLNHSEJATAK	5;	Deamidated[N];	1459.72	2	sp|P00738|HPT_HUMAN	K	DI	Y	NLFLNHSEJATAKDI	203	5;9	207;211	NXS;NXT	S;T
NLFLJHSENATAK	9;	Deamidated[N];	1459.72	3	sp|P00738|HPT_HUMAN	K	DI	Y	NLFLJHSENATAKDI	203	5;9	207;211	NXS;NXT	S;T
NLFLNHSEJATAK	5;	Deamidated[N];	1459.72	3	sp|P00738|HPT_HUMAN	K	DI	Y	NLFLNHSEJATAKDI	203	5;9	207;211	NXS;NXT	S;T
HAMFGJDTITCTTHGNWTK	3;11;16;	Oxidation[M];Carbamidomethyl[C];Deamidated[N];	2208.94	3	sp|P02749|APOH_HUMAN	Q	LP	N	HAMFGJDTITCTTHGNWTKLP	178	6;16	183;193	NXT;NXT	T;T
HAMFGNDTITCTTHGJWTK	3;6;11;	Oxidation[M];Deamidated[N];Carbamidomethyl[C];	2208.94	3	sp|P02749|APOH_HUMAN	Q	LP	N	HAMFGNDTITCTTHGJWTKLP	178	6;16	183;193	NXT;NXT	T;T
QQQHLFGSJVTDCSGNFCLFRSETKDLLFR	0;13;13;16;18;18;	Gln->pyro-Glu[AnyN-termQ];Carbamidomethyl[C];Sulfide[C];Deamidated[N];Carbamidomethyl[C];Dioxidation[C];	3652.62	3	sp|P02787|TRFE_HUMAN	R	DD	Y	QQQHLFGSJVTDCSGNFCLFRSETKDLLFRDD	622	9;16	630;637	NXT;NXC	T;C
QQQHLFGSNVTDCSGJFCLFRSETKDLLFR	0;9;13;13;18;18;	Gln->pyro-Glu[AnyN-termQ];Deamidated[N];Carbamidomethyl[C];Sulfide[C];Carbamidomethyl[C];Dioxidation[C];	3652.62	3	sp|P02787|TRFE_HUMAN	R	DD	Y	QQQHLFGSNVTDCSGJFCLFRSETKDLLFRDD	622	9;16	630;637	NXT;NXC	T;C
LTDTICGVGJMSANASDQERTPWHVTIKPK	6;14;18;	Carbamidomethyl[C];Deamidated[N];Deamidated[Q];	3328.59	3	sp|P06681|CO2_HUMAN	K	SQ	Y	LTDTICGVGJMSANASDQERTPWHVTIKPKSQ	458	10;14	467;471	NXS;NXS	S;S
LTDTICGVGNMSAJASDQERTPWHVTIKPK	6;10;18;	Carbamidomethyl[C];Deamidated[N];Deamidated[Q];	3328.59	3	sp|P06681|CO2_HUMAN	K	SQ	Y	LTDTICGVGNMSAJASDQERTPWHVTIKPKSQ	458	10;14	467;471	NXS;NXS	S;S
DTAVFECLPQHAMFGJDTITCTTHGNWTK	7;10;21;26;	Carbamidomethyl[C];Deamidated[Q];Carbamidomethyl[C];Deamidated[N];	3354.45	3	sp|P02749|APOH_HUMAN	R	LP	Y	DTAVFECLPQHAMFGJDTITCTTHGNWTKLP	168	16;26	183;193	NXT;NXT	T;T
DTAVFECLPQHAMFGNDTITCTTHGJWTK	7;10;16;21;	Carbamidomethyl[C];Deamidated[Q];Deamidated[N];Carbamidomethyl[C];	3354.45	3	sp|P02749|APOH_HUMAN	R	LP	Y	DTAVFECLPQHAMFGNDTITCTTHGJWTKLP	168	16;26	183;193	NXT;NXT	T;T

## Sheet: Proteins
Proteins identified in commercial transferrin
	sp|Q96IY4|CBPB2_HUMAN
	sp|P04278|SHBG_HUMAN
	sp|P02787|TRFE_HUMAN
	sp|P04004|VTNC_HUMAN
	sp|P02790|HEMO_HUMAN
	sp|Q08ET2|SIG14_HUMAN
	sp|P01023|A2MG_HUMAN
	sp|P05156|CFAI_HUMAN
	sp|P02749|APOH_HUMAN
	sp|P00450|CERU_HUMAN
	sp|P51884|LUM_HUMAN
	sp|P05362|ICAM1_HUMAN
	sp|Q13822|ENPP2_HUMAN
	sp|Q9NSB4|KRT82_HUMAN
	sp|P01876|IGHA1_HUMAN
	sp|P48960|CD97_HUMAN
	sp|P01854|IGHE_HUMAN
	sp|P05154|IPSP_HUMAN
	sp|P25311|ZA2G_HUMAN
	sp|P07339|CATD_HUMAN
	sp|Q93070|NAR4_HUMAN
	sp|P01033|TIMP1_HUMAN
	sp|P01042|KNG1_HUMAN
	sp|P02763|A1AG1_HUMAN
	sp|P05090|APOD_HUMAN
	sp|P13987|CD59_HUMAN
	sp|P06681|CO2_HUMAN
	sp|P10909|CLUS_HUMAN
	sp|P17936|IBP3_HUMAN
	sp|P49908|SEPP1_HUMAN
	sp|P01011|AACT_HUMAN
	sp|Q9UGM5|FETUB_HUMAN
	sp|P19652|A1AG2_HUMAN
	sp|P00738|HPT_HUMAN
	sp|P02765|FETUA_HUMAN
	sp|P12259|FA5_HUMAN
	sp|P03952|KLKB1_HUMAN
	sp|P01009|A1AT_HUMAN
	sp|P00751|CFAB_HUMAN
	sp|Q9NY46|SCN3A_HUMAN
	sp|P01857|IGHG1_HUMAN
	sp|P01877|IGHA2_HUMAN
	sp|Q5TFQ8|SIRBL_HUMAN
	sp|Q6UY14|ATL4_HUMAN
	sp|P08603|CFAH_HUMAN
	sp|Q15223|NECT1_HUMAN
	sp|P40189|IL6RB_HUMAN
	sp|P20827|EFNA1_HUMAN
	sp|P01859|IGHG2_HUMAN
	sp|Q9NZP8|C1RL_HUMAN
	sp|Q6PI73|LIRA6_HUMAN
	sp|P0C0L4|CO4A_HUMAN
	sp|Q1XH10|SKDA1_HUMAN
	sp|P01871|IGHM_HUMAN
	sp|Q9ULK2|AT7L1_HUMAN
