# Supplementary material for: Large-scale Identification of N-linked Intact Glycopeptides in Human Serum using HILIC Enrichment and Spectral Library Search
Source: Mol Cell Proteomics. 2020 Feb 26;19(4):672–89. doi: 10.1074/mcp.RA119.001791 (PMC7124471; doi:10.1074/mcp.RA119.001791)
Supplement: Supplementary Table S18 [file 156056_1_supp_471939_q5c98y.xlsx]

## Sheet: All deglycopeptides
Sequence	ModSite	Mod	Mass	Charge	Protein	PrevAA	NextAA	Fully digestion	Sequence with the next two amino acids	PepInPro	GlycanSitePep	GlycanSitePro	MotifAll	MotifVar
CSSYAJTTSEDGKVMVLCNR	1;18;	Carbamidomethyl[C];Carbamidomethyl[C];	2292	2	sp|P01005|IOVO_CHICK	N	AF	N	CSSYAJTTSEDGKVMVLCNRAF	94	6	99	NXT	T
YSIEFGTJISKEHDGECK	17;	Carbamidomethyl[C];	2113.95	3	sp|P01005|IOVO_CHICK	A	ET	N	YSIEFGTJISKEHDGECKET	70	8	77	NXS	S
CAYSIEFGTNISKEHDGECKETVPMNCSSYAJTTSEDGK	1;1;19;19;27;	Carbamidomethyl[C];Sulfide[C];Carbamidomethyl[C];Dioxidation[C];Carbamidomethyl[C];	4480.82	4	sp|P01005|IOVO_CHICK	L	VM	N	CAYSIEFGTNISKEHDGECKETVPMNCSSYAJTTSEDGKVM	68	32	99	NXT	T
AYSIEFGTJISKEHDGECK	18;	Carbamidomethyl[C];	2184.99	3	sp|P01005|IOVO_CHICK	C	ET	N	AYSIEFGTJISKEHDGECKET	69	9	77	NXS	S
AYSIEFGTJISKEHDGECK	18;	Carbamidomethyl[C];	2184.99	2	sp|P01005|IOVO_CHICK	C	ET	N	AYSIEFGTJISKEHDGECKET	69	9	77	NXS	S
SSAJLSGISSAESLK	-	-	1450.74	2	sp|P01012|OVAL_CHICK	S	IS	N	SSAJLSGISSAESLKIS	309	4	312	NXS	S
SAJLSGISSAESLK	-	-	1363.71	2	sp|P01012|OVAL_CHICK	S	IS	N	SAJLSGISSAESLKIS	310	3	312	NXS	S
PVCGTDGVTYDJECLLCAHKVEQGASVDKR	3;14;17;	Carbamidomethyl[C];Carbamidomethyl[C];Carbamidomethyl[C];	3378.55	3	sp|P01005|IOVO_CHICK	N	HD	N	PVCGTDGVTYDJECLLCAHKVEQGASVDKRHD	117	12	128	NXC	C
YSIEFGTNISKEHDGECKETVPMNCSSYAJTTSEDGK	0;17;25;	Amidine[AnyN-term];Carbamidomethyl[C];Carbamidomethyl[C];	4226.82	3	sp|P01005|IOVO_CHICK	A	VM	N	YSIEFGTNISKEHDGECKETVPMNCSSYAJTTSEDGKVM	70	30	99	NXT	T
YSIEFGTNISKEHDGECKETVPMNCSSYAJTTSEDGK	0;17;25;	Amidine[AnyN-term];Carbamidomethyl[C];Carbamidomethyl[C];	4226.82	4	sp|P01005|IOVO_CHICK	A	VM	N	YSIEFGTNISKEHDGECKETVPMNCSSYAJTTSEDGKVM	70	30	99	NXT	T
SSSAJLSGISSAESLK	-	-	1537.77	2	sp|P01012|OVAL_CHICK	F	IS	N	SSSAJLSGISSAESLKIS	308	5	312	NXS	S
CPCASGLICQPQSSHSTTSVCELSSJETR	1;3;9;21;	Carbamidomethyl[C];Carbamidomethyl[C];Carbamidomethyl[C];Carbamidomethyl[C];	3253.4	3	sp|Q90839|DKK3_CHICK	R	KN	Y	CPCASGLICQPQSSHSTTSVCELSSJETRKN	257	26	282	NXT	T
PCASGLICQPQSSHSTTSVCELSSJETR	0;2;2;8;20;	Amidine[AnyN-term];Carbamidomethyl[C];Sulfide[C];Carbamidomethyl[C];Carbamidomethyl[C];	3166.37	3	sp|Q90839|DKK3_CHICK	C	KN	N	PCASGLICQPQSSHSTTSVCELSSJETRKN	258	25	282	NXT	T
ELAAVSVDCSEYPKPDCTAEDRPLCGSDJK	9;17;25;	Carbamidomethyl[C];Carbamidomethyl[C];Carbamidomethyl[C];	3383.48	4	sp|P01005|IOVO_CHICK	K	TY	Y	ELAAVSVDCSEYPKPDCTAEDRPLCGSDJKTY	154	29	182	NXT	T
TVPMNCSSYAJTTSEDGKVMVLCNR	0;4;6;23;	Amidine[AnyN-term];Oxidation[M];Carbamidomethyl[C];Carbamidomethyl[C];	2891.28	4	sp|P01005|IOVO_CHICK	E	AF	N	TVPMNCSSYAJTTSEDGKVMVLCNRAF	89	11	99	NXT	T
IPYVGCFHGAJETTCER	6;15;	Carbamidomethyl[C];Carbamidomethyl[C];	2010.88	3	tr|Q8AV77|Q8AV77_CHICK	K	RE	Y	IPYVGCFHGAJETTCERRE	29	11	39	NXT	T
YKIPYVGCFHGAJETTCERR	8;17;	Carbamidomethyl[C];Carbamidomethyl[C];	2458.14	4	tr|Q8AV77|Q8AV77_CHICK	K	ER	Y	YKIPYVGCFHGAJETTCERRER	27	13	39	NXT	T
VVESJGTLTLSHFGK	-	-	1588.83	3	sp|P01005|IOVO_CHICK	A	C-	N	VVESJGTLTLSHFGKC-	195	5	199	NXT	T
GECKETVPMNCSSYAJTTSEDGKVMVLCNR	0;3;3;4;11;28;	Carbamidomethyl[AnyN-term];Carbamidomethyl[C];Dioxidation[C];Carbamidomethyl[K];Carbamidomethyl[C];Carbamidomethyl[C];	3583.52	4	sp|P01005|IOVO_CHICK	D	AF	N	GECKETVPMNCSSYAJTTSEDGKVMVLCNRAF	84	16	99	NXT	T
VVESJGTLTLSHFGK	-	-	1588.83	2	sp|P01005|IOVO_CHICK	A	C-	N	VVESJGTLTLSHFGKC-	195	5	199	NXT	T
MNCSSYAJTTSEDGKVMVLCNR	0;1;3;3;17;20;	Formyl[AnyN-term];Oxidation[M];Carbamidomethyl[C];Sulfide[C];Oxidation[M];Carbamidomethyl[C];	2629.05	3	sp|P01005|IOVO_CHICK	P	AF	N	MNCSSYAJTTSEDGKVMVLCNRAF	92	8	99	NXT	T
EDEFJVTEIMR	10;	Oxidation[M];	1398.62	2	tr|Q8JIG5|Q8JIG5_CHICK	H	LN	N	EDEFJVTEIMRLN	78	5	82	NXT	T
AVVESJGTLTLSHFGK	-	-	1659.87	3	sp|P01005|IOVO_CHICK	N	C-	N	AVVESJGTLTLSHFGKC-	194	6	199	NXT	T
CFFCNAYVQSJR	1;4;5;	Carbamidomethyl[C];Carbamidomethyl[C];Deamidated[N];	1566.65	2	sp|P10184|IOV7_CHICK	R	TL	Y	CFFCNAYVQSJRTL	451	11	461	NXT	T
APLVPADMDJATVDR	-	-	1584.77	2	tr|Q8JIG5|Q8JIG5_CHICK	C	LL	N	APLVPADMDJATVDRLL	27	10	36	NXT	T
AVVESJGTLTLSHFGK	-	-	1659.87	2	sp|P01005|IOVO_CHICK	N	C-	N	AVVESJGTLTLSHFGKC-	194	6	199	NXT	T
NAVVESJGTLTLSHFGK	-	-	1773.91	3	sp|P01005|IOVO_CHICK	C	C-	N	NAVVESJGTLTLSHFGKC-	193	7	199	NXT	T
TYPLJETIYSQTEGTK	-	-	1844.89	2	sp|Q98UI9|MUC5B_CHICK	K	CG	Y	TYPLJETIYSQTEGTKCG	1215	5	1219	NXT	T
JWTEPELPR	-	-	1141.56	2	sp|Q8JGM4|QSOX1_CHICK	R	SA	Y	JWTEPELPRSA	371	1	371	NXT	T
AHGTESPTCAPLVPADMDJATVDR	2;9;	Oxidation[H];Carbamidomethyl[C];	2541.13	3	tr|Q8JIG5|Q8JIG5_CHICK	G	LL	N	AHGTESPTCAPLVPADMDJATVDRLL	18	19	36	NXT	T
HJSTLTHEDGQVVSMAELIHSDK	-	-	2548.21	3	tr|Q8JIG5|Q8JIG5_CHICK	R	DL	Y	HJSTLTHEDGQVVSMAELIHSDKDL	106	2	107	NXT	T
HJSTLTHEDGQVVSMAELIHSDK	-	-	2548.21	4	tr|Q8JIG5|Q8JIG5_CHICK	R	DL	Y	HJSTLTHEDGQVVSMAELIHSDKDL	106	2	107	NXT	T
IIWJLTECHR	8;	Carbamidomethyl[C];	1341.67	2	sp|Q98UI9|MUC5B_CHICK	K	VV	Y	IIWJLTECHRVV	1636	4	1639	NXT	T
IEVJCSLYASGIGK	5;	Carbamidomethyl[C];	1510.76	2	sp|P10184|IOV7_CHICK	G	DG	N	IEVJCSLYASGIGKDG	24	4	27	NXS	S
CNAVVESJGTLTLSHFGK	1;	Carbamidomethyl[C];	1933.94	3	sp|P01005|IOVO_CHICK	F	C-	N	CNAVVESJGTLTLSHFGKC-	192	8	199	NXT	T
SIEFGTJISK	-	-	1095.57	2	sp|P01005|IOVO_CHICK	Y	EH	N	SIEFGTJISKEH	71	7	77	NXS	S
MJNSFNVATLPAEK	-	-	1535.75	2	tr|E1BTF4|E1BTF4_CHICK	C	MK	N	MJNSFNVATLPAEKMK	214	2	215	NXS	S
YSIEFGTJISK	-	-	1258.63	2	sp|P01005|IOVO_CHICK	A	EH	N	YSIEFGTJISKEH	70	8	77	NXS	S
HJSTLTHEDGQVVSMAELIHSDK	-	-	2548.21	2	tr|Q8JIG5|Q8JIG5_CHICK	R	DL	Y	HJSTLTHEDGQVVSMAELIHSDKDL	106	2	107	NXT	T
HJSTLTHEDGQVVSMAELIHSDK	-	-	2548.21	5	tr|Q8JIG5|Q8JIG5_CHICK	R	DL	Y	HJSTLTHEDGQVVSMAELIHSDKDL	106	2	107	NXT	T
AFNPVCGTDGVTYDJECLLCAHKVEQGASVDKR	6;17;20;26;	Carbamidomethyl[C];Carbamidomethyl[C];Carbamidomethyl[C];Deamidated[Q];	3711.68	3	sp|P01005|IOVO_CHICK	R	HD	Y	AFNPVCGTDGVTYDJECLLCAHKVEQGASVDKRHD	114	15	128	NXC	C
HJSTLTHEDGQVVSMAEL	-	-	1967.91	3	tr|Q8JIG5|Q8JIG5_CHICK	R	IH	N	HJSTLTHEDGQVVSMAELIH	106	2	107	NXT	T
AYSIEFGTJISK	-	-	1329.67	2	sp|P01005|IOVO_CHICK	C	EH	N	AYSIEFGTJISKEH	69	9	77	NXS	S
CMJNSFNVATLPAEK	1;	Carbamidomethyl[C];	1695.78	2	tr|E1BTF4|E1BTF4_CHICK	M	MK	N	CMJNSFNVATLPAEKMK	213	3	215	NXS	S
GAHGTESPTCAPLVPADMDJATVDR	0;3;10;	Formyl[AnyN-term];Oxidation[H];Carbamidomethyl[C];	2626.15	2	tr|Q8JIG5|Q8JIG5_CHICK	V	LL	N	GAHGTESPTCAPLVPADMDJATVDRLL	17	20	36	NXT	T
GAHGTESPTCAPLVPADMDJATVDR	0;3;10;	Formyl[AnyN-term];Oxidation[H];Carbamidomethyl[C];	2626.15	3	tr|Q8JIG5|Q8JIG5_CHICK	V	LL	N	GAHGTESPTCAPLVPADMDJATVDRLL	17	20	36	NXT	T
AFNPVCGTDGVTYDJECLLCAHKVEQGASVDKR	6;17;20;	Carbamidomethyl[C];Carbamidomethyl[C];Carbamidomethyl[C];	3710.7	4	sp|P01005|IOVO_CHICK	R	HD	Y	AFNPVCGTDGVTYDJECLLCAHKVEQGASVDKRHD	114	15	128	NXC	C
AFNPVCGTDGVTYDJECLLCAHKVEQGASVDKR	6;17;20;	Carbamidomethyl[C];Carbamidomethyl[C];Carbamidomethyl[C];	3710.7	5	sp|P01005|IOVO_CHICK	R	HD	Y	AFNPVCGTDGVTYDJECLLCAHKVEQGASVDKRHD	114	15	128	NXC	C
CAYSIEFGTJISK	1;	Carbamidomethyl[C];	1489.7	2	sp|P01005|IOVO_CHICK	L	EH	N	CAYSIEFGTJISKEH	68	10	77	NXS	S
KTYGNKCNFCNAVVESJGTLTLSHFGK	6;7;7;10;	Carbamyl[K];Carbamidomethyl[C];Dioxidation[C];Carbamidomethyl[C];	3121.45	3	sp|P01005|IOVO_CHICK	N	C-	N	KTYGNKCNFCNAVVESJGTLTLSHFGKC-	183	17	199	NXT	T
JFTEQLAHSPIIK	-	-	1497.81	2	sp|P02752|RBP_CHICK	A	VS	N	JFTEQLAHSPIIKVS	53	1	53	NXT	T
ELLSDITASKAJYSLR	-	-	1780.94	2	tr|A0A1D5PI58|A0A1D5PI58_CHICK	K	IA	Y	ELLSDITASKAJYSLRIA	86	12	97	NXS	S
KCNFCNAVVESJGTLTLSHFGK	2;5;	Carbamidomethyl[C];Carbamidomethyl[C];	2483.18	3	sp|P01005|IOVO_CHICK	N	C-	N	KCNFCNAVVESJGTLTLSHFGKC-	188	12	199	NXT	T
DPSEECPETMVYJYSVK	6;	Carbamidomethyl[C];	2047.86	2	sp|Q98UI9|MUC5B_CHICK	C	YC	N	DPSEECPETMVYJYSVKYC	661	13	673	NXS	S
EESKPVQMMCMJNSFNVATLPAEK	9;10;13;	Oxidation[M];Carbamidomethyl[C];Deamidated[N];	2772.23	3	tr|E1BTF4|E1BTF4_CHICK	K	MK	Y	EESKPVQMMCMJNSFNVATLPAEKMK	204	12	215	NXS	S
JGTDMCQSMWGESFK	6;	Carbamidomethyl[C];	1777.7	2	sp|P02752|RBP_CHICK	A	VS	N	JGTDMCQSMWGESFKVS	164	1	164	NXT	T
CNFCNAVVESJGTLTLSH	1;4;	Carbamidomethyl[C];Carbamidomethyl[C];	2022.9	3	sp|P01005|IOVO_CHICK	K	FG	N	CNFCNAVVESJGTLTLSHFG	189	11	199	NXT	T
CNFCNAVVESJGTLTLSH	1;4;	Carbamidomethyl[C];Carbamidomethyl[C];	2022.9	2	sp|P01005|IOVO_CHICK	K	FG	N	CNFCNAVVESJGTLTLSHFG	189	11	199	NXT	T
VLPTJVTWVGCR	11;	Carbamidomethyl[C];	1401.73	2	sp|Q8JGM4|QSOX1_CHICK	A	GS	N	VLPTJVTWVGCRGS	397	5	401	NXT	T
TESPTCAPLVPADMDJATVDR	6;	Carbamidomethyl[C];	2260.02	3	tr|Q8JIG5|Q8JIG5_CHICK	G	LL	N	TESPTCAPLVPADMDJATVDRLL	21	16	36	NXT	T
HJSTLTHEDGQVVSMAELIH	-	-	2218.06	3	tr|Q8JIG5|Q8JIG5_CHICK	R	SD	N	HJSTLTHEDGQVVSMAELIHSD	106	2	107	NXT	T
HJSTLTHEDGQVVSMAELIH	-	-	2218.06	2	tr|Q8JIG5|Q8JIG5_CHICK	R	SD	N	HJSTLTHEDGQVVSMAELIHSD	106	2	107	NXT	T
HJSTLTHEDGQVVSMAELIH	-	-	2218.06	4	tr|Q8JIG5|Q8JIG5_CHICK	R	SD	N	HJSTLTHEDGQVVSMAELIHSD	106	2	107	NXT	T
TYGNKCNFCNAVVESJGTLTLSHFGK	6;9;	Carbamidomethyl[C];Carbamidomethyl[C];	2918.36	3	sp|P01005|IOVO_CHICK	K	C-	Y	TYGNKCNFCNAVVESJGTLTLSHFGKC-	184	16	199	NXT	T
LVGAHGTESPTCAPLVPADMDJATVDR	5;12;12;	Oxidation[H];Carbamidomethyl[C];Sulfide[C];	2842.28	3	tr|Q8JIG5|Q8JIG5_CHICK	G	LL	N	LVGAHGTESPTCAPLVPADMDJATVDRLL	15	22	36	NXT	T
ELLSEITRPJATY	-	-	1506.78	2	tr|E1BTF4|E1BTF4_CHICK	K	SL	N	ELLSEITRPJATYSL	86	10	95	NXT	T
EAVKNKEDASPAAVLPTJVTWVGCR	24;	Carbamidomethyl[C];	2712.38	3	sp|Q8JGM4|QSOX1_CHICK	K	GS	Y	EAVKNKEDASPAAVLPTJVTWVGCRGS	384	18	401	NXT	T
HJSTLTHEDGQVVSMAELIHS	11;	Deamidated[Q];	2306.07	3	tr|Q8JIG5|Q8JIG5_CHICK	R	DK	N	HJSTLTHEDGQVVSMAELIHSDK	106	2	107	NXT	T
TYGNKCNFCNAVVESJGTLTLSHFGKC	6;9;27;	Carbamidomethyl[C];Carbamidomethyl[C];Carbamidomethyl[C];	3078.39	3	sp|P01005|IOVO_CHICK	K	--	Y	TYGNKCNFCNAVVESJGTLTLSHFGKC--	184	16	199	NXT	T
TYGNKCNFCNAVVESJGTLTLSHFGKC	6;9;27;	Carbamidomethyl[C];Carbamidomethyl[C];Carbamidomethyl[C];	3078.39	4	sp|P01005|IOVO_CHICK	K	--	Y	TYGNKCNFCNAVVESJGTLTLSHFGKC--	184	16	199	NXT	T
FCNAVVESJGTLTLSHFGK	2;	Carbamidomethyl[C];	2081.01	2	sp|P01005|IOVO_CHICK	N	C-	N	FCNAVVESJGTLTLSHFGKC-	191	9	199	NXT	T
CNFCNAVVESJGTLTLSHFGKC	1;4;22;	Carbamidomethyl[C];Carbamidomethyl[C];Carbamidomethyl[C];	2515.12	4	sp|P01005|IOVO_CHICK	K	--	Y	CNFCNAVVESJGTLTLSHFGKC--	189	11	199	NXT	T
HIATJAVLFFGR	-	-	1345.74	2	sp|P01012|OVAL_CHICK	K	CV	Y	HIATJAVLFFGRCV	371	5	375	NXV	V
CNFCNAVVESJGTLTLSHFGKC	1;4;22;	Carbamidomethyl[C];Carbamidomethyl[C];Carbamidomethyl[C];	2515.12	3	sp|P01005|IOVO_CHICK	K	--	Y	CNFCNAVVESJGTLTLSHFGKC--	189	11	199	NXT	T
IEVJCSLYASGIGKDGTSWVACPR	5;22;	Carbamidomethyl[C];Carbamidomethyl[C];	2640.25	3	sp|P10184|IOV7_CHICK	G	NL	N	IEVJCSLYASGIGKDGTSWVACPRNL	24	4	27	NXS	S
NKEDASPAAVLPTJVTWVGCR	1;20;	Deamidated[N];Carbamidomethyl[C];	2286.12	3	sp|Q8JGM4|QSOX1_CHICK	K	GS	Y	NKEDASPAAVLPTJVTWVGCRGS	388	14	401	NXT	T
QESKPVQMMCMJNSFNVATLPAEK	10;13;	Carbamidomethyl[C];Deamidated[N];	2755.26	3	sp|P01013|OVALX_CHICK	K	MK	Y	QESKPVQMMCMJNSFNVATLPAEKMK	48	12	59	NXS	S
KEDASPAAVLPTJVTWVGCR	0;1;19;	Carbamidomethyl[AnyN-term];Carbamidomethyl[K];Carbamidomethyl[C];	2285.13	2	sp|Q8JGM4|QSOX1_CHICK	N	GS	N	KEDASPAAVLPTJVTWVGCRGS	389	13	401	NXT	T
CNFCNAVVESJGTLTLSHFGK	1;4;	Carbamidomethyl[C];Carbamidomethyl[C];	2355.09	3	sp|P01005|IOVO_CHICK	K	C-	Y	CNFCNAVVESJGTLTLSHFGKC-	189	11	199	NXT	T
DCPAPMYYFJCSSAGPGAIGSECQK	2;11;23;	Carbamidomethyl[C];Carbamidomethyl[C];Carbamidomethyl[C];	2767.12	3	sp|Q98UI9|MUC5B_CHICK	K	SC	Y	DCPAPMYYFJCSSAGPGAIGSECQKSC	763	10	772	NXS	S
DEFJVTEIMR	-	-	1253.58	2	tr|Q8JIG5|Q8JIG5_CHICK	E	LN	N	DEFJVTEIMRLN	79	4	82	NXT	T
CNFCNAVVESJGTLTLSHFGKC	1;4;22;	Carbamidomethyl[C];Carbamidomethyl[C];Carbamidomethyl[C];	2515.12	2	sp|P01005|IOVO_CHICK	K	--	Y	CNFCNAVVESJGTLTLSHFGKC--	189	11	199	NXT	T
DLRPICGTDGVTYTJDCLLCA	6;17;20;	Carbamidomethyl[C];Carbamidomethyl[C];Carbamidomethyl[C];	2414.08	2	sp|P01005|IOVO_CHICK	K	YS	N	DLRPICGTDGVTYTJDCLLCAYS	49	15	63	NXC	C
ELLSEITRPJATYSLEIADK	-	-	2263.18	3	tr|E1BTF4|E1BTF4_CHICK	K	LY	Y	ELLSEITRPJATYSLEIADKLY	86	10	95	NXT	T
SESSCCYAJFTEQLAHSPIIK	5;6;	Carbamidomethyl[C];Carbamidomethyl[C];	2442.11	3	sp|P02752|RBP_CHICK	Y	VS	N	SESSCCYAJFTEQLAHSPIIKVS	45	9	53	NXT	T
DCLLCAYSIEFGTJISKEHDGECK	2;5;23;	Carbamidomethyl[C];Carbamidomethyl[C];Carbamidomethyl[C];	2846.24	3	sp|P01005|IOVO_CHICK	N	ET	N	DCLLCAYSIEFGTJISKEHDGECKET	64	14	77	NXS	S
YJLTSVLMAM	8;10;	Oxidation[M];Oxidation[M];	1174.55	2	sp|P01012|OVAL_CHICK	K	GI	N	YJLTSVLMAMGI	292	2	293	NXT	T
IHVFRHJSTLTHEDGQVVSMAELIHSDKDLFILK	-	-	3930.03	4	tr|Q8JIG5|Q8JIG5_CHICK	K	HF	Y	IHVFRHJSTLTHEDGQVVSMAELIHSDKDLFILKHF	101	7	107	NXT	T
IHVFRHJSTLTHEDGQVVSMAELIHSDKDLFILK	-	-	3930.03	5	tr|Q8JIG5|Q8JIG5_CHICK	K	HF	Y	IHVFRHJSTLTHEDGQVVSMAELIHSDKDLFILKHF	101	7	107	NXT	T
HJSTLTHEDGQVVSMAELIHSDKDLF	-	-	2923.39	4	tr|Q8JIG5|Q8JIG5_CHICK	R	IL	N	HJSTLTHEDGQVVSMAELIHSDKDLFIL	106	2	107	NXT	T
KPVQMMCMJNSFNVATLPAEK	0;1;4;5;7;	Carbamidomethyl[AnyN-term];Carbamyl[K];Deamidated[Q];Dioxidation[M];Carbamidomethyl[C];	2543.14	3	tr|E1BTF4|E1BTF4_CHICK	S	MK	N	KPVQMMCMJNSFNVATLPAEKMK	207	9	215	NXS	S
EDASPAAVLPTJVTWVGCR	18;	Carbamidomethyl[C];	2043	3	sp|Q8JGM4|QSOX1_CHICK	K	GS	Y	EDASPAAVLPTJVTWVGCRGS	390	12	401	NXT	T
EDASPAAVLPTJVTWVGCR	18;	Carbamidomethyl[C];	2043	2	sp|Q8JGM4|QSOX1_CHICK	K	GS	Y	EDASPAAVLPTJVTWVGCRGS	390	12	401	NXT	T
TLFPGSHEDEFJVTEIMR	-	-	2121.99	3	tr|Q8JIG5|Q8JIG5_CHICK	F	LN	N	TLFPGSHEDEFJVTEIMRLN	71	12	82	NXT	T
TLFPGSHEDEFJVTEIMR	-	-	2121.99	2	tr|Q8JIG5|Q8JIG5_CHICK	F	LN	N	TLFPGSHEDEFJVTEIMRLN	71	12	82	NXT	T
MEEKYJLTSVLMA	-	-	1528.74	2	sp|P01012|OVAL_CHICK	K	MG	N	MEEKYJLTSVLMAMG	288	6	293	NXT	T
ITDVFSSSAJLSGISSAESLK	0;	Carbamidomethyl[AnyN-term];	2170.09	2	sp|P01012|OVAL_CHICK	G	IS	N	ITDVFSSSAJLSGISSAESLKIS	303	10	312	NXS	S
DILNQITKPJDVYSFSLASR	-	-	2281.18	3	sp|P01012|OVAL_CHICK	R	LY	Y	DILNQITKPJDVYSFSLASRLY	86	10	95	NXV	V
CNFCNAVVESJGTLTLSHF	1;4;	Carbamidomethyl[C];Carbamidomethyl[C];	2169.97	3	sp|P01005|IOVO_CHICK	K	GK	N	CNFCNAVVESJGTLTLSHFGK	189	11	199	NXT	T
HJSTLTHEDGQVVSMAELIHSDKDLFILK	-	-	3277.65	5	tr|Q8JIG5|Q8JIG5_CHICK	R	HF	Y	HJSTLTHEDGQVVSMAELIHSDKDLFILKHF	106	2	107	NXT	T
HJSTLTHEDGQVVSMAELIHSDKDLFILK	-	-	3277.65	4	tr|Q8JIG5|Q8JIG5_CHICK	R	HF	Y	HJSTLTHEDGQVVSMAELIHSDKDLFILKHF	106	2	107	NXT	T
HJSTLTHEDGQVVSMAELIHSDKDLFILK	-	-	3277.65	3	tr|Q8JIG5|Q8JIG5_CHICK	R	HF	Y	HJSTLTHEDGQVVSMAELIHSDKDLFILKHF	106	2	107	NXT	T
ITDVFSSSAJLSGISSAESLK	0;	Carbamidomethyl[AnyN-term];	2170.09	3	sp|P01012|OVAL_CHICK	G	IS	N	ITDVFSSSAJLSGISSAESLKIS	303	10	312	NXS	S
TAGWVIPMGLIHJR	-	-	1564.84	2	sp|P02789|TRFE_CHICK	R	TG	Y	TAGWVIPMGLIHJRTG	480	13	492	NXT	T
TAGWVIPMGLIHJR	-	-	1564.84	3	sp|P02789|TRFE_CHICK	R	TG	Y	TAGWVIPMGLIHJRTG	480	13	492	NXT	T
ELKYATFTLFPGSHEDEFJVTEIMR	24;	Oxidation[M];	2990.42	3	tr|Q8JIG5|Q8JIG5_CHICK	R	LN	Y	ELKYATFTLFPGSHEDEFJVTEIMRLN	64	19	82	NXT	T
DLRPICGTDGVTYTNDCLLCAYSIEFGTJISKEHDGECK	6;17;20;38;	Carbamidomethyl[C];Carbamidomethyl[C];Carbamidomethyl[C];Carbamidomethyl[C];	4509.01	4	sp|P01005|IOVO_CHICK	K	ET	Y	DLRPICGTDGVTYTNDCLLCAYSIEFGTJISKEHDGECKET	49	29	77	NXS	S
DLRPICGTDGVTYTNDCLLCAYSIEFGTJISKEHDGECK	6;17;20;38;	Carbamidomethyl[C];Carbamidomethyl[C];Carbamidomethyl[C];Carbamidomethyl[C];	4509.01	5	sp|P01005|IOVO_CHICK	K	ET	Y	DLRPICGTDGVTYTNDCLLCAYSIEFGTJISKEHDGECKET	49	29	77	NXS	S
CVPYSEMYAJGTDMCQSMWGESFK	1;15;	Carbamidomethyl[C];Carbamidomethyl[C];	2878.13	2	sp|P02752|RBP_CHICK	K	VS	Y	CVPYSEMYAJGTDMCQSMWGESFKVS	155	10	164	NXT	T
TNDCLLCAYSIEFGTJISK	4;7;	Carbamidomethyl[C];Carbamidomethyl[C];	2206.01	2	sp|P01005|IOVO_CHICK	Y	EH	N	TNDCLLCAYSIEFGTJISKEH	62	16	77	NXS	S
TNDCLLCAYSIEFGTJISK	4;7;	Carbamidomethyl[C];Carbamidomethyl[C];	2206.01	3	sp|P01005|IOVO_CHICK	Y	EH	N	TNDCLLCAYSIEFGTJISKEH	62	16	77	NXS	S
YATFTLFPGSHEDEFJVTEIMR	21;	Oxidation[M];	2620.2	3	tr|Q8JIG5|Q8JIG5_CHICK	K	LN	Y	YATFTLFPGSHEDEFJVTEIMRLN	67	16	82	NXT	T
DLRPICGTDGVTYTNDCLLCAYSIEFGTJISKEHD	6;17;20;	Carbamidomethyl[C];Carbamidomethyl[C];Carbamidomethyl[C];	4034.82	4	sp|P01005|IOVO_CHICK	K	GE	N	DLRPICGTDGVTYTNDCLLCAYSIEFGTJISKEHDGE	49	29	77	NXS	S
AMGITDVFSSSAJLSGISSAESLK	-	-	2372.16	2	sp|P01012|OVAL_CHICK	M	IS	N	AMGITDVFSSSAJLSGISSAESLKIS	300	13	312	NXS	S
DCLLCAYSIEFGTJISK	2;5;	Carbamidomethyl[C];Carbamidomethyl[C];	1990.92	2	sp|P01005|IOVO_CHICK	N	EH	N	DCLLCAYSIEFGTJISKEH	64	14	77	NXS	S
AMGITDVFSSSAJLSGISSAESLK	-	-	2372.16	3	sp|P01012|OVAL_CHICK	M	IS	N	AMGITDVFSSSAJLSGISSAESLKIS	300	13	312	NXS	S
JSTLTHEDGQVVSMAELIHSDKDLFILK	10;	Deamidated[Q];	3141.58	3	tr|Q8JIG5|Q8JIG5_CHICK	H	HF	N	JSTLTHEDGQVVSMAELIHSDKDLFILKHF	107	1	107	NXT	T
MGITDVFSSSAJLSGISSAESLK	-	-	2301.13	3	sp|P01012|OVAL_CHICK	A	IS	N	MGITDVFSSSAJLSGISSAESLKIS	301	12	312	NXS	S
MGITDVFSSSAJLSGISSAESLK	-	-	2301.13	2	sp|P01012|OVAL_CHICK	A	IS	N	MGITDVFSSSAJLSGISSAESLKIS	301	12	312	NXS	S
MEEKYJLTSVLMAM	12;	Oxidation[M];	1675.77	2	sp|P01012|OVAL_CHICK	K	GI	N	MEEKYJLTSVLMAMGI	288	6	293	NXT	T
ELKYATFTLFPGSHEDEFJVTEIMR	-	-	2974.43	4	tr|Q8JIG5|Q8JIG5_CHICK	R	LN	Y	ELKYATFTLFPGSHEDEFJVTEIMRLN	64	19	82	NXT	T
JATVDRLLGHWVYIMGASQYPPHMAEMRELK	-	-	3613.79	3	tr|Q8JIG5|Q8JIG5_CHICK	D	YA	N	JATVDRLLGHWVYIMGASQYPPHMAEMRELKYA	36	1	36	NXT	T
JATVDRLLGHWVYIMGASQYPPHMAEMRELK	-	-	3613.79	4	tr|Q8JIG5|Q8JIG5_CHICK	D	YA	N	JATVDRLLGHWVYIMGASQYPPHMAEMRELKYA	36	1	36	NXT	T
JATVDRLLGHWVYIMGASQYPPHMAEMRELK	-	-	3613.79	5	tr|Q8JIG5|Q8JIG5_CHICK	D	YA	N	JATVDRLLGHWVYIMGASQYPPHMAEMRELKYA	36	1	36	NXT	T
MAMGITDVFSSSAJLSGISSAESLK	-	-	2503.2	3	sp|P01012|OVAL_CHICK	L	IS	N	MAMGITDVFSSSAJLSGISSAESLKIS	299	14	312	NXS	S
TFTLFPGSHEDEFJVTEIMR	-	-	2370.11	3	tr|Q8JIG5|Q8JIG5_CHICK	A	LN	N	TFTLFPGSHEDEFJVTEIMRLN	69	14	82	NXT	T
JATVDRLLGHWVYIMGASQYPPHMAEMR	27;	Oxidation[M];	3259.56	4	tr|Q8JIG5|Q8JIG5_CHICK	D	EL	N	JATVDRLLGHWVYIMGASQYPPHMAEMREL	36	1	36	NXT	T
JATVDRLLGHWVYIMGASQYPPHMAEMR	19;27;	Deamidated[Q];Oxidation[M];	3260.54	3	tr|Q8JIG5|Q8JIG5_CHICK	D	EL	N	JATVDRLLGHWVYIMGASQYPPHMAEMREL	36	1	36	NXT	T
JATVDRLLGHWVYIMGASQYPPHMAEMR	-	-	3243.56	5	tr|Q8JIG5|Q8JIG5_CHICK	D	EL	N	JATVDRLLGHWVYIMGASQYPPHMAEMREL	36	1	36	NXT	T
DMDJATVDRLLGHWVYIMGASQYPPHMAEMRELK	-	-	3974.88	4	tr|Q8JIG5|Q8JIG5_CHICK	A	YA	N	DMDJATVDRLLGHWVYIMGASQYPPHMAEMRELKYA	33	4	36	NXT	T
DMDJATVDR	2;	Oxidation[M];	1052.43	2	tr|Q8JIG5|Q8JIG5_CHICK	A	LL	N	DMDJATVDRLL	33	4	36	NXT	T
CVPYSEMYAJGTDMCQSMWGESFK	1;15;16;	Carbamidomethyl[C];Carbamidomethyl[C];Deamidated[Q];	2879.11	3	sp|P02752|RBP_CHICK	K	VS	Y	CVPYSEMYAJGTDMCQSMWGESFKVS	155	10	164	NXT	T
DMDJATVDRLLGHWVYIMGASQYPPHMAEMR	-	-	3604.66	4	tr|Q8JIG5|Q8JIG5_CHICK	A	EL	N	DMDJATVDRLLGHWVYIMGASQYPPHMAEMREL	33	4	36	NXT	T
DMDJATVDRLLGHWVYIMGASQYPPHMAEMR	-	-	3604.66	5	tr|Q8JIG5|Q8JIG5_CHICK	A	EL	N	DMDJATVDRLLGHWVYIMGASQYPPHMAEMREL	33	4	36	NXT	T
DMDJATVDRLLGHWVYIMGASQYPPHMAEMR	-	-	3604.66	3	tr|Q8JIG5|Q8JIG5_CHICK	A	EL	N	DMDJATVDRLLGHWVYIMGASQYPPHMAEMREL	33	4	36	NXT	T
DRPLCGSDJKTYGNK	5;	Carbamidomethyl[C];	1724.8	2	sp|P01005|IOVO_CHICK	E	CN	N	DRPLCGSDJKTYGNKCN	174	9	182	NXT	T
THQEIDKVTDJR	-	-	1455.72	3	sp|Q90839|DKK3_CHICK	Q	TG	N	THQEIDKVTDJRTG	103	11	113	NXT	T
CSRFPJATDKEGK	1;	Carbamidomethyl[C];	1509.71	3	sp|P01005|IOVO_CHICK	D	DV	N	CSRFPJATDKEGKDV	29	6	34	NXT	T
CSRFPJATDKEGK	1;	Carbamidomethyl[C];	1509.71	2	sp|P01005|IOVO_CHICK	D	DV	N	CSRFPJATDKEGKDV	29	6	34	NXT	T
MNCSSYAJTTSEDGK	1;3;	Oxidation[M];Carbamidomethyl[C];	1680.65	2	sp|P01005|IOVO_CHICK	P	VM	N	MNCSSYAJTTSEDGKVM	92	8	99	NXT	T
RDCDDKJTTVYPGR	0;3;	Carbamidomethyl[AnyN-term];Carbamidomethyl[C];	1753.79	3	tr|A0A1D5PNP0|A0A1D5PNP0_CHICK	G	RP	N	RDCDDKJTTVYPGRRP	268	7	274	NXT	T
LPPTYHJESNTETR	-	-	1658.78	3	sp|Q90839|DKK3_CHICK	N	IG	N	LPPTYHJESNTETRIG	82	7	88	NXS	S
CSSYAJTTSEDGK	1;	Carbamidomethyl[C];	1419.57	2	sp|P01005|IOVO_CHICK	N	VM	N	CSSYAJTTSEDGKVM	94	6	99	NXT	T
PJATDKEGKDVLVCNK	14;	Carbamidomethyl[C];	1787.9	3	sp|P01005|IOVO_CHICK	F	DL	N	PJATDKEGKDVLVCNKDL	33	2	34	NXT	T
PJATDKEGKDVLVCNK	14;	Carbamidomethyl[C];	1787.9	2	sp|P01005|IOVO_CHICK	F	DL	N	PJATDKEGKDVLVCNKDL	33	2	34	NXT	T
VGCFHGAJETTCER	3;12;	Carbamidomethyl[C];Carbamidomethyl[C];	1637.68	2	tr|Q8AV77|Q8AV77_CHICK	Y	RE	N	VGCFHGAJETTCERRE	32	8	39	NXT	T
VGCFHGAJETTCER	3;12;	Carbamidomethyl[C];Carbamidomethyl[C];	1637.68	3	tr|Q8AV77|Q8AV77_CHICK	Y	RE	N	VGCFHGAJETTCERRE	32	8	39	NXT	T
VDCSRFPJATDKEGK	3;	Carbamidomethyl[C];	1723.81	3	sp|P01005|IOVO_CHICK	E	DV	N	VDCSRFPJATDKEGKDV	27	8	34	NXT	T
HJSTLTHEDGQVVS	-	-	1523.71	3	tr|Q8JIG5|Q8JIG5_CHICK	R	MA	N	HJSTLTHEDGQVVSMA	106	2	107	NXT	T
HJSTLTHEDGQVVSM	15;	Oxidation[M];	1670.74	3	tr|Q8JIG5|Q8JIG5_CHICK	R	AE	N	HJSTLTHEDGQVVSMAE	106	2	107	NXT	T
RLJETCVVK	6;	Carbamidomethyl[C];	1118.6	2	tr|Q8JIG5|Q8JIG5_CHICK	M	NS	N	RLJETCVVKNS	88	3	90	NXT	T
EVDCSRFPJATDKEGK	4;	Carbamidomethyl[C];	1852.85	3	sp|P01005|IOVO_CHICK	A	DV	N	EVDCSRFPJATDKEGKDV	26	9	34	NXT	T
KATSRGEJGTICENQHDCNPGTCCAFQK	12;18;23;24;	Carbamidomethyl[C];Carbamidomethyl[C];Carbamidomethyl[C];Carbamidomethyl[C];	3240.37	3	sp|Q90839|DKK3_CHICK	R	EL	Y	KATSRGEJGTICENQHDCNPGTCCAFQKEL	189	8	196	NXT	T
KATSRGEJGTICENQHDCNPGTCCAFQK	12;18;23;24;	Carbamidomethyl[C];Carbamidomethyl[C];Carbamidomethyl[C];Carbamidomethyl[C];	3240.37	4	sp|Q90839|DKK3_CHICK	R	EL	Y	KATSRGEJGTICENQHDCNPGTCCAFQKEL	189	8	196	NXT	T
KATSRGEJGTICENQHDCNPGTCCAFQK	12;18;23;24;	Carbamidomethyl[C];Carbamidomethyl[C];Carbamidomethyl[C];Carbamidomethyl[C];	3240.37	5	sp|Q90839|DKK3_CHICK	R	EL	Y	KATSRGEJGTICENQHDCNPGTCCAFQKEL	189	8	196	NXT	T
ENLPPTYHJESNTETR	-	-	1901.86	3	sp|Q90839|DKK3_CHICK	F	IG	N	ENLPPTYHJESNTETRIG	80	9	88	NXS	S
IHVFRHJSTLTHE	-	-	1590.81	2	tr|Q8JIG5|Q8JIG5_CHICK	K	DG	N	IHVFRHJSTLTHEDG	101	7	107	NXT	T
ENLPPTYHJESNTETR	-	-	1901.86	2	sp|Q90839|DKK3_CHICK	F	IG	N	ENLPPTYHJESNTETRIG	80	9	88	NXS	S
AEVDCSRFPJATDKEGK	5;	Carbamidomethyl[C];	1923.89	4	sp|P01005|IOVO_CHICK	G	DV	N	AEVDCSRFPJATDKEGKDV	25	10	34	NXT	T
AEVDCSRFPJATDKEGK	5;	Carbamidomethyl[C];	1923.89	2	sp|P01005|IOVO_CHICK	G	DV	N	AEVDCSRFPJATDKEGKDV	25	10	34	NXT	T
SSHSTTSVCELSSJETR	9;	Carbamidomethyl[C];	1881.82	3	sp|Q90839|DKK3_CHICK	Q	KN	N	SSHSTTSVCELSSJETRKN	269	14	282	NXT	T
JSSKIHVFR	-	-	1087.6	3	tr|Q8JIG5|Q8JIG5_CHICK	K	HN	Y	JSSKIHVFRHN	97	1	97	NXS	S
GTNISKEHDGECKETVPMNCSSYAJTTSEDGK	0;6;8;12;12;20;	Carbamidomethyl[AnyN-term];Carbamidomethyl[K];Carbamidomethyl[H];Carbamidomethyl[C];Sulfide[C];Carbamidomethyl[C];	3749.54	3	sp|P01005|IOVO_CHICK	F	VM	N	GTNISKEHDGECKETVPMNCSSYAJTTSEDGKVM	75	25	99	NXT	T
ETVPMNCSSYAJTTSEDGK	5;7;	Oxidation[M];Carbamidomethyl[C];	2106.86	3	sp|P01005|IOVO_CHICK	K	VM	Y	ETVPMNCSSYAJTTSEDGKVM	88	12	99	NXT	T
JETIYSQTEGTK	-	-	1370.64	2	sp|Q98UI9|MUC5B_CHICK	L	CG	N	JETIYSQTEGTKCG	1219	1	1219	NXT	T
LJETCVVK	5;	Carbamidomethyl[C];	962.497	2	tr|Q8JIG5|Q8JIG5_CHICK	R	NS	Y	LJETCVVKNS	89	2	90	NXT	T
HJSTLTHEDGQVVSMA	15;	Oxidation[M];	1741.78	3	tr|Q8JIG5|Q8JIG5_CHICK	R	EL	N	HJSTLTHEDGQVVSMAEL	106	2	107	NXT	T
ATSRGEJGTICENQHDCNPGTCCAFQK	11;17;18;22;23;	Carbamidomethyl[C];Carbamidomethyl[C];Deamidated[N];Carbamidomethyl[C];Carbamidomethyl[C];	3113.26	3	sp|Q90839|DKK3_CHICK	K	EL	Y	ATSRGEJGTICENQHDCNPGTCCAFQKEL	190	7	196	NXT	T
SPPIJCTKEGFVRK	6;	Carbamidomethyl[C];	1632.85	3	sp|Q98UI9|MUC5B_CHICK	K	IK	Y	SPPIJCTKEGFVRKIK	1803	5	1807	NXT	T
SPPIJCTKEGFVRK	6;	Carbamidomethyl[C];	1632.85	2	sp|Q98UI9|MUC5B_CHICK	K	IK	Y	SPPIJCTKEGFVRKIK	1803	5	1807	NXT	T
EVDCSRFPJATDKEGK	0;4;4;	Amidine[AnyN-term];Carbamidomethyl[C];Dioxidation[C];	1925.87	2	sp|P01005|IOVO_CHICK	A	DV	N	EVDCSRFPJATDKEGKDV	26	9	34	NXT	T
AEVDCSRFPJATDK	5;	Carbamidomethyl[C];	1609.73	2	sp|P01005|IOVO_CHICK	G	EG	N	AEVDCSRFPJATDKEG	25	10	34	NXT	T
AEVDCSRFPJATDK	5;	Carbamidomethyl[C];	1609.73	3	sp|P01005|IOVO_CHICK	G	EG	N	AEVDCSRFPJATDKEG	25	10	34	NXT	T
STTSVCELSSJETR	6;	Carbamidomethyl[C];	1570.7	2	sp|Q90839|DKK3_CHICK	H	KN	N	STTSVCELSSJETRKN	272	11	282	NXT	T
EHDGECKETVPMNCSSYAJTTSEDGK	6;14;	Carbamidomethyl[C];Carbamidomethyl[C];	2946.18	3	sp|P01005|IOVO_CHICK	K	VM	Y	EHDGECKETVPMNCSSYAJTTSEDGKVM	81	19	99	NXT	T
LVJGSNFCSGR	8;	Carbamidomethyl[C];	1210.56	2	tr|A0A1L1S0R0|A0A1L1S0R0_CHICK	R	VE	Y	LVJGSNFCSGRVE	3	3	5	NXS	S
VPADMDJATVDR	-	-	1303.59	2	tr|Q8JIG5|Q8JIG5_CHICK	L	LL	N	VPADMDJATVDRLL	30	7	36	NXT	T
JTTSEDGKVMVLCNR	10;13;	Oxidation[M];Carbamidomethyl[C];	1739.8	3	sp|P01005|IOVO_CHICK	A	AF	N	JTTSEDGKVMVLCNRAF	99	1	99	NXT	T
JTTSEDGKVMVLCNR	10;13;	Oxidation[M];Carbamidomethyl[C];	1739.8	2	sp|P01005|IOVO_CHICK	A	AF	N	JTTSEDGKVMVLCNRAF	99	1	99	NXT	T
VSNSYWJR	-	-	1025.48	2	sp|P02752|RBP_CHICK	K	CG	Y	VSNSYWJRCG	66	7	72	NXC	C
EJGTICENQHDCNPGTCCAFQK	0;6;12;13;17;18;	Carbamidomethyl[AnyN-term];Carbamidomethyl[C];Carbamidomethyl[C];Deamidated[N];Carbamidomethyl[C];Carbamidomethyl[C];	2698.04	3	sp|Q90839|DKK3_CHICK	G	EL	N	EJGTICENQHDCNPGTCCAFQKEL	195	2	196	NXT	T
IHVFRHJSTLTHEDGQVVS	-	-	2176.09	4	tr|Q8JIG5|Q8JIG5_CHICK	K	MA	N	IHVFRHJSTLTHEDGQVVSMA	101	7	107	NXT	T
HFKDJHVGLSLSAR	-	-	1580.83	2	tr|Q8JIG5|Q8JIG5_CHICK	K	TA	Y	HFKDJHVGLSLSARTA	135	5	139	NXV	V
IEFGTJISKEHDGECK	15;	Carbamidomethyl[C];	1863.85	4	sp|P01005|IOVO_CHICK	S	ET	N	IEFGTJISKEHDGECKET	72	6	77	NXS	S
ETCVVKJSSKIHVFR	3;	Carbamidomethyl[C];	1803.95	4	tr|Q8JIG5|Q8JIG5_CHICK	N	HN	N	ETCVVKJSSKIHVFRHN	91	7	97	NXS	S
ETCVVKJSSKIHVFR	3;	Carbamidomethyl[C];	1803.95	3	tr|Q8JIG5|Q8JIG5_CHICK	N	HN	N	ETCVVKJSSKIHVFRHN	91	7	97	NXS	S
ETCVVKJSSKIHVFR	3;	Carbamidomethyl[C];	1803.95	2	tr|Q8JIG5|Q8JIG5_CHICK	N	HN	N	ETCVVKJSSKIHVFRHN	91	7	97	NXS	S
EHDGECKETVPMJCSSYA	6;14;	Carbamidomethyl[C];Carbamidomethyl[C];	2113.83	2	sp|P01005|IOVO_CHICK	K	NT	N	EHDGECKETVPMJCSSYANT	81	13	93	NXS	S
FPJATDKEGKDVLVCNK	15;	Carbamidomethyl[C];	1934.96	3	sp|P01005|IOVO_CHICK	R	DL	Y	FPJATDKEGKDVLVCNKDL	32	3	34	NXT	T
FPJATDKEGKDVLVCNK	15;	Carbamidomethyl[C];	1934.96	2	sp|P01005|IOVO_CHICK	R	DL	Y	FPJATDKEGKDVLVCNKDL	32	3	34	NXT	T
AEVDCSRFPJATDKEGK	0;5;	Formyl[AnyN-term];Carbamidomethyl[C];	1951.88	3	sp|P01005|IOVO_CHICK	G	DV	N	AEVDCSRFPJATDKEGKDV	25	10	34	NXT	T
AJTTSEDGKVMVLCNR	14;15;	Carbamidomethyl[C];Deamidated[N];	1795.83	2	sp|P01005|IOVO_CHICK	Y	AF	N	AJTTSEDGKVMVLCNRAF	98	2	99	NXT	T
JGSFSRLPVHAEAR	-	-	1540.8	3	sp|Q8JGM4|QSOX1_CHICK	R	SF	Y	JGSFSRLPVHAEARSF	254	1	254	NXS	S
JITEYQCHQYITK	0;6;7;	Carbamidomethyl[AnyN-term];Deamidated[Q];Carbamidomethyl[C];	1755.8	2	sp|Q02391|GSLG1_CHICK	G	MT	N	JITEYQCHQYITKMT	173	1	173	NXT	T
SIEFGTJISKEHDGECK	16;	Carbamidomethyl[C];	1950.89	3	sp|P01005|IOVO_CHICK	Y	ET	N	SIEFGTJISKEHDGECKET	71	7	77	NXS	S
SIEFGTJISKEHDGECK	16;	Carbamidomethyl[C];	1950.89	2	sp|P01005|IOVO_CHICK	Y	ET	N	SIEFGTJISKEHDGECKET	71	7	77	NXS	S
AJTTSEDGKVMVLCNR	14;	Carbamidomethyl[C];	1794.85	3	sp|P01005|IOVO_CHICK	Y	AF	N	AJTTSEDGKVMVLCNRAF	98	2	99	NXT	T
HJSTLTHEDGQVVSM	-	-	1654.75	2	tr|Q8JIG5|Q8JIG5_CHICK	R	AE	N	HJSTLTHEDGQVVSMAE	106	2	107	NXT	T
SYAJTTSEDGKVMVLCNR	13;16;	Oxidation[M];Carbamidomethyl[C];	2060.94	3	sp|P01005|IOVO_CHICK	S	AF	N	SYAJTTSEDGKVMVLCNRAF	96	4	99	NXT	T
JHVGLSLSAR	0;2;	Carbamidomethyl[AnyN-term];Carbamidomethyl[H];	1167.62	3	tr|Q8JIG5|Q8JIG5_CHICK	D	TA	N	JHVGLSLSARTA	139	1	139	NXV	V
SKEHDGECKETVPMNCSSYAJTTSEDGK	0;2;8;9;16;	Formyl[AnyN-term];Carbamyl[K];Carbamidomethyl[C];Carbamyl[K];Carbamidomethyl[C];	3275.32	3	sp|P01005|IOVO_CHICK	I	VM	N	SKEHDGECKETVPMNCSSYAJTTSEDGKVM	79	21	99	NXT	T
KEHDGECKETVPMNCSSYAJTTSEDGK	3;7;7;13;15;	Oxidation[H];Carbamidomethyl[C];Sulfide[C];Oxidation[M];Carbamidomethyl[C];	3138.24	2	sp|P01005|IOVO_CHICK	S	VM	N	KEHDGECKETVPMNCSSYAJTTSEDGKVM	80	20	99	NXT	T
SYAJTTSEDGKVMVLCNR	16;	Carbamidomethyl[C];	2044.94	2	sp|P01005|IOVO_CHICK	S	AF	N	SYAJTTSEDGKVMVLCNRAF	96	4	99	NXT	T
SSYAJTTSEDGKVMVLCNR	17;	Carbamidomethyl[C];	2131.97	3	sp|P01005|IOVO_CHICK	C	AF	N	SSYAJTTSEDGKVMVLCNRAF	95	5	99	NXT	T
MNCSSYAJTTSEDGKVMVLCNR	0;1;3;20;	Carbamidomethyl[AnyN-term];Oxidation[M];Carbamidomethyl[C];Carbamidomethyl[C];	2610.1	2	sp|P01005|IOVO_CHICK	P	AF	N	MNCSSYAJTTSEDGKVMVLCNRAF	92	8	99	NXT	T
SSYAJTTSEDGKVMVLCNR	17;	Carbamidomethyl[C];	2131.97	2	sp|P01005|IOVO_CHICK	C	AF	N	SSYAJTTSEDGKVMVLCNRAF	95	5	99	NXT	T
IHVFRHJSTLTHEDGQVVSMA	-	-	2378.17	3	tr|Q8JIG5|Q8JIG5_CHICK	K	EL	N	IHVFRHJSTLTHEDGQVVSMAEL	101	7	107	NXT	T
IHVFRHJSTLTHEDGQVVSM	-	-	2307.13	3	tr|Q8JIG5|Q8JIG5_CHICK	K	AE	N	IHVFRHJSTLTHEDGQVVSMAE	101	7	107	NXT	T
IHVFRHJSTLTHEDGQVVSMA	-	-	2378.17	4	tr|Q8JIG5|Q8JIG5_CHICK	K	EL	N	IHVFRHJSTLTHEDGQVVSMAEL	101	7	107	NXT	T
CPCASGLICQPQSSHSTTSVCELSSJETRKN	1;3;9;21;	Carbamidomethyl[C];Carbamidomethyl[C];Carbamidomethyl[C];Carbamidomethyl[C];	3495.54	3	sp|Q90839|DKK3_CHICK	R	EK	N	CPCASGLICQPQSSHSTTSVCELSSJETRKNEK	257	26	282	NXT	T
ASGLICQPQSSHSTTSVCELSSJETR	6;18;	Carbamidomethyl[C];Carbamidomethyl[C];	2836.28	3	sp|Q90839|DKK3_CHICK	C	KN	N	ASGLICQPQSSHSTTSVCELSSJETRKN	260	23	282	NXT	T
CSSYAJTTSEDGKVMVLCNR	1;18;	Carbamidomethyl[C];Carbamidomethyl[C];	2292	3	sp|P01005|IOVO_CHICK	N	AF	N	CSSYAJTTSEDGKVMVLCNRAF	94	6	99	NXT	T
SIEFGTJISKEHDGECKETVPMNCSSYANTTSEDGK	16;22;23;24;29;	Carbamidomethyl[C];Oxidation[M];Deamidated[N];Carbamidomethyl[C];Deamidated[N];	4040.69	4	sp|P01005|IOVO_CHICK	Y	VM	N	SIEFGTJISKEHDGECKETVPMNCSSYANTTSEDGKVM	71	7;23;29	77;93;99	NXS;NXS;NXT	S;S;T
SIEFGTNISKEHDGECKETVPMJCSSYANTTSEDGK	7;16;22;24;29;	Deamidated[N];Carbamidomethyl[C];Oxidation[M];Carbamidomethyl[C];Deamidated[N];	4040.69	4	sp|P01005|IOVO_CHICK	Y	VM	N	SIEFGTNISKEHDGECKETVPMJCSSYANTTSEDGKVM	71	7;23;29	77;93;99	NXS;NXS;NXT	S;S;T
SIEFGTNISKEHDGECKETVPMNCSSYAJTTSEDGK	7;16;22;23;24;	Deamidated[N];Carbamidomethyl[C];Oxidation[M];Deamidated[N];Carbamidomethyl[C];	4040.69	4	sp|P01005|IOVO_CHICK	Y	VM	N	SIEFGTNISKEHDGECKETVPMNCSSYAJTTSEDGKVM	71	7;23;29	77;93;99	NXS;NXS;NXT	S;S;T
ETVPMJCSSYANTTSEDGKVMVLCNR	5;7;12;21;24;	Oxidation[M];Carbamidomethyl[C];Deamidated[N];Oxidation[M];Carbamidomethyl[C];	2996.27	3	sp|P01005|IOVO_CHICK	K	AF	Y	ETVPMJCSSYANTTSEDGKVMVLCNRAF	88	6;12	93;99	NXS;NXT	S;T
ETVPMNCSSYAJTTSEDGKVMVLCNR	5;6;7;21;24;	Oxidation[M];Deamidated[N];Carbamidomethyl[C];Oxidation[M];Carbamidomethyl[C];	2996.27	3	sp|P01005|IOVO_CHICK	K	AF	Y	ETVPMNCSSYAJTTSEDGKVMVLCNRAF	88	6;12	93;99	NXS;NXT	S;T
EHDGECKETVPMJCSSYANTTSEDGKVMVLCNR	6;14;19;28;31;	Carbamidomethyl[C];Carbamidomethyl[C];Deamidated[N];Oxidation[M];Carbamidomethyl[C];	3835.6	5	sp|P01005|IOVO_CHICK	K	AF	Y	EHDGECKETVPMJCSSYANTTSEDGKVMVLCNRAF	81	13;19	93;99	NXS;NXT	S;T
EHDGECKETVPMNCSSYAJTTSEDGKVMVLCNR	6;13;14;28;31;	Carbamidomethyl[C];Deamidated[N];Carbamidomethyl[C];Oxidation[M];Carbamidomethyl[C];	3835.6	5	sp|P01005|IOVO_CHICK	K	AF	Y	EHDGECKETVPMNCSSYAJTTSEDGKVMVLCNRAF	81	13;19	93;99	NXS;NXT	S;T
LJETCVVKNSSKIHVFR	5;9;	Carbamidomethyl[C];Deamidated[N];	2032.06	2	tr|Q8JIG5|Q8JIG5_CHICK	R	HN	Y	LJETCVVKNSSKIHVFRHN	89	2;9	90;97	NXT;NXS	T;S
LNETCVVKJSSKIHVFR	2;5;	Deamidated[N];Carbamidomethyl[C];	2032.06	2	tr|Q8JIG5|Q8JIG5_CHICK	R	HN	Y	LNETCVVKJSSKIHVFRHN	89	2;9	90;97	NXT;NXS	T;S
LJETCVVKNSSKIHVFR	5;9;	Carbamidomethyl[C];Deamidated[N];	2032.06	5	tr|Q8JIG5|Q8JIG5_CHICK	R	HN	Y	LJETCVVKNSSKIHVFRHN	89	2;9	90;97	NXT;NXS	T;S
LNETCVVKJSSKIHVFR	2;5;	Deamidated[N];Carbamidomethyl[C];	2032.06	5	tr|Q8JIG5|Q8JIG5_CHICK	R	HN	Y	LNETCVVKJSSKIHVFRHN	89	2;9	90;97	NXT;NXS	T;S
HDGECKETVPMJCSSYANTTSEDGKVMVLCNR	5;13;18;30;31;	Carbamidomethyl[C];Carbamidomethyl[C];Deamidated[N];Carbamidomethyl[C];Deamidated[N];	3691.54	3	sp|P01005|IOVO_CHICK	E	AF	N	HDGECKETVPMJCSSYANTTSEDGKVMVLCNRAF	82	12;18	93;99	NXS;NXT	S;T
HDGECKETVPMNCSSYAJTTSEDGKVMVLCNR	5;12;13;30;31;	Carbamidomethyl[C];Deamidated[N];Carbamidomethyl[C];Carbamidomethyl[C];Deamidated[N];	3691.54	3	sp|P01005|IOVO_CHICK	E	AF	N	HDGECKETVPMNCSSYAJTTSEDGKVMVLCNRAF	82	12;18	93;99	NXS;NXT	S;T
IEFGTJISKEHDGECKETVPMNCSSYANTTSEDGK	15;22;23;28;	Carbamidomethyl[C];Deamidated[N];Carbamidomethyl[C];Deamidated[N];	3937.67	3	sp|P01005|IOVO_CHICK	S	VM	N	IEFGTJISKEHDGECKETVPMNCSSYANTTSEDGKVM	72	6;22;28	77;93;99	NXS;NXS;NXT	S;S;T
IEFGTNISKEHDGECKETVPMJCSSYANTTSEDGK	6;15;23;28;	Deamidated[N];Carbamidomethyl[C];Carbamidomethyl[C];Deamidated[N];	3937.67	3	sp|P01005|IOVO_CHICK	S	VM	N	IEFGTNISKEHDGECKETVPMJCSSYANTTSEDGKVM	72	6;22;28	77;93;99	NXS;NXS;NXT	S;S;T
IEFGTNISKEHDGECKETVPMNCSSYAJTTSEDGK	6;15;22;23;	Deamidated[N];Carbamidomethyl[C];Deamidated[N];Carbamidomethyl[C];	3937.67	3	sp|P01005|IOVO_CHICK	S	VM	N	IEFGTNISKEHDGECKETVPMNCSSYAJTTSEDGKVM	72	6;22;28	77;93;99	NXS;NXS;NXT	S;S;T
PMJCSSYANTTSEDGKVMVLCNR	4;9;21;	Carbamidomethyl[C];Deamidated[N];Carbamidomethyl[C];	2635.12	3	sp|P01005|IOVO_CHICK	V	AF	N	PMJCSSYANTTSEDGKVMVLCNRAF	91	3;9	93;99	NXS;NXT	S;T
PMNCSSYAJTTSEDGKVMVLCNR	3;4;21;	Deamidated[N];Carbamidomethyl[C];Carbamidomethyl[C];	2635.12	3	sp|P01005|IOVO_CHICK	V	AF	N	PMNCSSYAJTTSEDGKVMVLCNRAF	91	3;9	93;99	NXS;NXT	S;T
DGECKETVPMJCSSYANTTSEDGKVMVLCNR	4;12;17;26;29;	Carbamidomethyl[C];Carbamidomethyl[C];Deamidated[N];Oxidation[M];Carbamidomethyl[C];	3569.5	3	sp|P01005|IOVO_CHICK	H	AF	N	DGECKETVPMJCSSYANTTSEDGKVMVLCNRAF	83	11;17	93;99	NXS;NXT	S;T
DGECKETVPMNCSSYAJTTSEDGKVMVLCNR	4;11;12;26;29;	Carbamidomethyl[C];Deamidated[N];Carbamidomethyl[C];Oxidation[M];Carbamidomethyl[C];	3569.5	3	sp|P01005|IOVO_CHICK	H	AF	N	DGECKETVPMNCSSYAJTTSEDGKVMVLCNRAF	83	11;17	93;99	NXS;NXT	S;T
ETVPMJCSSYANTTSEDGKVM	7;12;	Carbamidomethyl[C];Deamidated[N];	2321.96	3	sp|P01005|IOVO_CHICK	K	VL	N	ETVPMJCSSYANTTSEDGKVMVL	88	6;12	93;99	NXS;NXT	S;T
ETVPMNCSSYAJTTSEDGKVM	6;7;	Deamidated[N];Carbamidomethyl[C];	2321.96	3	sp|P01005|IOVO_CHICK	K	VL	N	ETVPMNCSSYAJTTSEDGKVMVL	88	6;12	93;99	NXS;NXT	S;T
IEFGTJISKEHDGECKETVPMNCSSYANTTSEDGK	15;22;23;28;	Carbamidomethyl[C];Deamidated[N];Carbamidomethyl[C];Deamidated[N];	3937.67	4	sp|P01005|IOVO_CHICK	S	VM	N	IEFGTJISKEHDGECKETVPMNCSSYANTTSEDGKVM	72	6;22;28	77;93;99	NXS;NXS;NXT	S;S;T
IEFGTNISKEHDGECKETVPMJCSSYANTTSEDGK	6;15;23;28;	Deamidated[N];Carbamidomethyl[C];Carbamidomethyl[C];Deamidated[N];	3937.67	4	sp|P01005|IOVO_CHICK	S	VM	N	IEFGTNISKEHDGECKETVPMJCSSYANTTSEDGKVM	72	6;22;28	77;93;99	NXS;NXS;NXT	S;S;T
IEFGTNISKEHDGECKETVPMNCSSYAJTTSEDGK	6;15;22;23;	Deamidated[N];Carbamidomethyl[C];Deamidated[N];Carbamidomethyl[C];	3937.67	4	sp|P01005|IOVO_CHICK	S	VM	N	IEFGTNISKEHDGECKETVPMNCSSYAJTTSEDGKVM	72	6;22;28	77;93;99	NXS;NXS;NXT	S;S;T
ETVPMJCSSYANTTSEDGKVMVLCNR	7;12;21;24;	Carbamidomethyl[C];Deamidated[N];Oxidation[M];Carbamidomethyl[C];	2980.28	4	sp|P01005|IOVO_CHICK	K	AF	Y	ETVPMJCSSYANTTSEDGKVMVLCNRAF	88	6;12	93;99	NXS;NXT	S;T
ETVPMNCSSYAJTTSEDGKVMVLCNR	6;7;21;24;	Deamidated[N];Carbamidomethyl[C];Oxidation[M];Carbamidomethyl[C];	2980.28	4	sp|P01005|IOVO_CHICK	K	AF	Y	ETVPMNCSSYAJTTSEDGKVMVLCNRAF	88	6;12	93;99	NXS;NXT	S;T
IEFGTJISKEHDGECKETVPMNCSSYANTTSEDGK	15;22;23;28;	Carbamidomethyl[C];Deamidated[N];Carbamidomethyl[C];Deamidated[N];	3937.67	5	sp|P01005|IOVO_CHICK	S	VM	N	IEFGTJISKEHDGECKETVPMNCSSYANTTSEDGKVM	72	6;22;28	77;93;99	NXS;NXS;NXT	S;S;T
IEFGTNISKEHDGECKETVPMJCSSYANTTSEDGK	6;15;23;28;	Deamidated[N];Carbamidomethyl[C];Carbamidomethyl[C];Deamidated[N];	3937.67	5	sp|P01005|IOVO_CHICK	S	VM	N	IEFGTNISKEHDGECKETVPMJCSSYANTTSEDGKVM	72	6;22;28	77;93;99	NXS;NXS;NXT	S;S;T
IEFGTNISKEHDGECKETVPMNCSSYAJTTSEDGK	6;15;22;23;	Deamidated[N];Carbamidomethyl[C];Deamidated[N];Carbamidomethyl[C];	3937.67	5	sp|P01005|IOVO_CHICK	S	VM	N	IEFGTNISKEHDGECKETVPMNCSSYAJTTSEDGKVM	72	6;22;28	77;93;99	NXS;NXS;NXT	S;S;T
EHDGECKETVPMJCSSYANTTSEDGKVMVLCNR	6;14;19;31;	Carbamidomethyl[C];Carbamidomethyl[C];Deamidated[N];Carbamidomethyl[C];	3819.6	4	sp|P01005|IOVO_CHICK	K	AF	Y	EHDGECKETVPMJCSSYANTTSEDGKVMVLCNRAF	81	13;19	93;99	NXS;NXT	S;T
EHDGECKETVPMNCSSYAJTTSEDGKVMVLCNR	6;13;14;31;	Carbamidomethyl[C];Deamidated[N];Carbamidomethyl[C];Carbamidomethyl[C];	3819.6	4	sp|P01005|IOVO_CHICK	K	AF	Y	EHDGECKETVPMNCSSYAJTTSEDGKVMVLCNRAF	81	13;19	93;99	NXS;NXT	S;T
ETVPMJCSSYANTTSEDGKVM	7;12;	Carbamidomethyl[C];Deamidated[N];	2321.96	2	sp|P01005|IOVO_CHICK	K	VL	N	ETVPMJCSSYANTTSEDGKVMVL	88	6;12	93;99	NXS;NXT	S;T
ETVPMNCSSYAJTTSEDGKVM	6;7;	Deamidated[N];Carbamidomethyl[C];	2321.96	2	sp|P01005|IOVO_CHICK	K	VL	N	ETVPMNCSSYAJTTSEDGKVMVL	88	6;12	93;99	NXS;NXT	S;T
CKETVPMJCSSYANTTSEDGKVMVLCNR	1;9;14;26;	Carbamidomethyl[C];Carbamidomethyl[C];Deamidated[N];Carbamidomethyl[C];	3252.41	3	sp|P01005|IOVO_CHICK	E	AF	N	CKETVPMJCSSYANTTSEDGKVMVLCNRAF	86	8;14	93;99	NXS;NXT	S;T
CKETVPMNCSSYAJTTSEDGKVMVLCNR	1;8;9;26;	Carbamidomethyl[C];Deamidated[N];Carbamidomethyl[C];Carbamidomethyl[C];	3252.41	3	sp|P01005|IOVO_CHICK	E	AF	N	CKETVPMNCSSYAJTTSEDGKVMVLCNRAF	86	8;14	93;99	NXS;NXT	S;T
SIEFGTJISKEHDGECKETVPMNCSSYANTTSEDGK	16;23;24;29;	Carbamidomethyl[C];Deamidated[N];Carbamidomethyl[C];Deamidated[N];	4024.7	5	sp|P01005|IOVO_CHICK	Y	VM	N	SIEFGTJISKEHDGECKETVPMNCSSYANTTSEDGKVM	71	7;23;29	77;93;99	NXS;NXS;NXT	S;S;T
SIEFGTNISKEHDGECKETVPMJCSSYANTTSEDGK	7;16;24;29;	Deamidated[N];Carbamidomethyl[C];Carbamidomethyl[C];Deamidated[N];	4024.7	5	sp|P01005|IOVO_CHICK	Y	VM	N	SIEFGTNISKEHDGECKETVPMJCSSYANTTSEDGKVM	71	7;23;29	77;93;99	NXS;NXS;NXT	S;S;T
SIEFGTNISKEHDGECKETVPMNCSSYAJTTSEDGK	7;16;23;24;	Deamidated[N];Carbamidomethyl[C];Deamidated[N];Carbamidomethyl[C];	4024.7	5	sp|P01005|IOVO_CHICK	Y	VM	N	SIEFGTNISKEHDGECKETVPMNCSSYAJTTSEDGKVM	71	7;23;29	77;93;99	NXS;NXS;NXT	S;S;T
ECKETVPMJCSSYANTTSEDGKVMVLCNR	2;10;15;27;	Carbamidomethyl[C];Carbamidomethyl[C];Deamidated[N];Carbamidomethyl[C];	3381.45	3	sp|P01005|IOVO_CHICK	G	AF	N	ECKETVPMJCSSYANTTSEDGKVMVLCNRAF	85	9;15	93;99	NXS;NXT	S;T
ECKETVPMNCSSYAJTTSEDGKVMVLCNR	2;9;10;27;	Carbamidomethyl[C];Deamidated[N];Carbamidomethyl[C];Carbamidomethyl[C];	3381.45	3	sp|P01005|IOVO_CHICK	G	AF	N	ECKETVPMNCSSYAJTTSEDGKVMVLCNRAF	85	9;15	93;99	NXS;NXT	S;T
HDGECKETVPMJCSSYANTTSEDGKVMVLCNR	5;13;18;30;	Carbamidomethyl[C];Carbamidomethyl[C];Deamidated[N];Carbamidomethyl[C];	3690.56	4	sp|P01005|IOVO_CHICK	E	AF	N	HDGECKETVPMJCSSYANTTSEDGKVMVLCNRAF	82	12;18	93;99	NXS;NXT	S;T
HDGECKETVPMNCSSYAJTTSEDGKVMVLCNR	5;12;13;30;	Carbamidomethyl[C];Deamidated[N];Carbamidomethyl[C];Carbamidomethyl[C];	3690.56	4	sp|P01005|IOVO_CHICK	E	AF	N	HDGECKETVPMNCSSYAJTTSEDGKVMVLCNRAF	82	12;18	93;99	NXS;NXT	S;T
KETVPMJCSSYANTTSEDGKVMVLCNR	8;13;25;	Carbamidomethyl[C];Deamidated[N];Carbamidomethyl[C];	3092.38	3	sp|P01005|IOVO_CHICK	C	AF	N	KETVPMJCSSYANTTSEDGKVMVLCNRAF	87	7;13	93;99	NXS;NXT	S;T
KETVPMNCSSYAJTTSEDGKVMVLCNR	7;8;25;	Deamidated[N];Carbamidomethyl[C];Carbamidomethyl[C];	3092.38	3	sp|P01005|IOVO_CHICK	C	AF	N	KETVPMNCSSYAJTTSEDGKVMVLCNRAF	87	7;13	93;99	NXS;NXT	S;T
KETVPMJCSSYANTTSEDGKVMVLCNR	8;13;25;	Carbamidomethyl[C];Deamidated[N];Carbamidomethyl[C];	3092.38	4	sp|P01005|IOVO_CHICK	C	AF	N	KETVPMJCSSYANTTSEDGKVMVLCNRAF	87	7;13	93;99	NXS;NXT	S;T
KETVPMNCSSYAJTTSEDGKVMVLCNR	7;8;25;	Deamidated[N];Carbamidomethyl[C];Carbamidomethyl[C];	3092.38	4	sp|P01005|IOVO_CHICK	C	AF	N	KETVPMNCSSYAJTTSEDGKVMVLCNRAF	87	7;13	93;99	NXS;NXT	S;T
VPMJCSSYANTTSEDGKVMVLCNR	5;10;22;	Carbamidomethyl[C];Deamidated[N];Carbamidomethyl[C];	2734.19	3	sp|P01005|IOVO_CHICK	T	AF	N	VPMJCSSYANTTSEDGKVMVLCNRAF	90	4;10	93;99	NXS;NXT	S;T
VPMNCSSYAJTTSEDGKVMVLCNR	4;5;22;	Deamidated[N];Carbamidomethyl[C];Carbamidomethyl[C];	2734.19	3	sp|P01005|IOVO_CHICK	T	AF	N	VPMNCSSYAJTTSEDGKVMVLCNRAF	90	4;10	93;99	NXS;NXT	S;T
CKETVPMJCSSYANTTSEDGKVMVLCNR	1;9;14;26;	Carbamidomethyl[C];Carbamidomethyl[C];Deamidated[N];Carbamidomethyl[C];	3252.41	4	sp|P01005|IOVO_CHICK	E	AF	N	CKETVPMJCSSYANTTSEDGKVMVLCNRAF	86	8;14	93;99	NXS;NXT	S;T
CKETVPMNCSSYAJTTSEDGKVMVLCNR	1;8;9;26;	Carbamidomethyl[C];Deamidated[N];Carbamidomethyl[C];Carbamidomethyl[C];	3252.41	4	sp|P01005|IOVO_CHICK	E	AF	N	CKETVPMNCSSYAJTTSEDGKVMVLCNRAF	86	8;14	93;99	NXS;NXT	S;T
EHDGECKETVPMJCSSYANTTSEDGKVMVLCNR	6;14;19;31;32;	Carbamidomethyl[C];Carbamidomethyl[C];Deamidated[N];Carbamidomethyl[C];Deamidated[N];	3820.59	3	sp|P01005|IOVO_CHICK	K	AF	Y	EHDGECKETVPMJCSSYANTTSEDGKVMVLCNRAF	81	13;19	93;99	NXS;NXT	S;T
EHDGECKETVPMNCSSYAJTTSEDGKVMVLCNR	6;13;14;31;32;	Carbamidomethyl[C];Deamidated[N];Carbamidomethyl[C];Carbamidomethyl[C];Deamidated[N];	3820.59	3	sp|P01005|IOVO_CHICK	K	AF	Y	EHDGECKETVPMNCSSYAJTTSEDGKVMVLCNRAF	81	13;19	93;99	NXS;NXT	S;T
ECKETVPMJCSSYANTTSEDGKVMVLCNR	0;2;10;15;27;	Carbamidomethyl[AnyN-term];Carbamidomethyl[C];Carbamidomethyl[C];Deamidated[N];Carbamidomethyl[C];	3438.47	4	sp|P01005|IOVO_CHICK	G	AF	N	ECKETVPMJCSSYANTTSEDGKVMVLCNRAF	85	9;15	93;99	NXS;NXT	S;T
ECKETVPMNCSSYAJTTSEDGKVMVLCNR	0;2;9;10;27;	Carbamidomethyl[AnyN-term];Carbamidomethyl[C];Deamidated[N];Carbamidomethyl[C];Carbamidomethyl[C];	3438.47	4	sp|P01005|IOVO_CHICK	G	AF	N	ECKETVPMNCSSYAJTTSEDGKVMVLCNRAF	85	9;15	93;99	NXS;NXT	S;T
DGECKETVPMJCSSYANTTSEDGKVMVLCNR	4;12;17;29;	Carbamidomethyl[C];Carbamidomethyl[C];Deamidated[N];Carbamidomethyl[C];	3553.5	4	sp|P01005|IOVO_CHICK	H	AF	N	DGECKETVPMJCSSYANTTSEDGKVMVLCNRAF	83	11;17	93;99	NXS;NXT	S;T
DGECKETVPMNCSSYAJTTSEDGKVMVLCNR	4;11;12;29;	Carbamidomethyl[C];Deamidated[N];Carbamidomethyl[C];Carbamidomethyl[C];	3553.5	4	sp|P01005|IOVO_CHICK	H	AF	N	DGECKETVPMNCSSYAJTTSEDGKVMVLCNRAF	83	11;17	93;99	NXS;NXT	S;T
HDGECKETVPMJCSSYANTTSEDGKVMVLCNR	0;1;5;6;13;18;30;	Carbamidomethyl[AnyN-term];Oxidation[H];Carbamidomethyl[C];Carbamidomethyl[K];Carbamidomethyl[C];Deamidated[N];Carbamidomethyl[C];	3820.6	5	sp|P01005|IOVO_CHICK	E	AF	N	HDGECKETVPMJCSSYANTTSEDGKVMVLCNRAF	82	12;18	93;99	NXS;NXT	S;T
HDGECKETVPMNCSSYAJTTSEDGKVMVLCNR	0;1;5;6;12;13;30;	Carbamidomethyl[AnyN-term];Oxidation[H];Carbamidomethyl[C];Carbamidomethyl[K];Deamidated[N];Carbamidomethyl[C];Carbamidomethyl[C];	3820.6	5	sp|P01005|IOVO_CHICK	E	AF	N	HDGECKETVPMNCSSYAJTTSEDGKVMVLCNRAF	82	12;18	93;99	NXS;NXT	S;T
GECKETVPMJCSSYANTTSEDGKVMVLCNR	0;3;3;4;11;16;28;	Amidine[AnyN-term];Carbamidomethyl[C];Dioxidation[C];Carbamyl[K];Carbamidomethyl[C];Deamidated[N];Carbamidomethyl[C];	3554.5	3	sp|P01005|IOVO_CHICK	D	AF	N	GECKETVPMJCSSYANTTSEDGKVMVLCNRAF	84	10;16	93;99	NXS;NXT	S;T
GECKETVPMNCSSYAJTTSEDGKVMVLCNR	0;3;3;4;10;11;28;	Amidine[AnyN-term];Carbamidomethyl[C];Dioxidation[C];Carbamyl[K];Deamidated[N];Carbamidomethyl[C];Carbamidomethyl[C];	3554.5	3	sp|P01005|IOVO_CHICK	D	AF	N	GECKETVPMNCSSYAJTTSEDGKVMVLCNRAF	84	10;16	93;99	NXS;NXT	S;T
TVPMJCSSYANTTSEDGKVMVLCNR	6;11;23;	Carbamidomethyl[C];Deamidated[N];Carbamidomethyl[C];	2835.24	3	sp|P01005|IOVO_CHICK	E	AF	N	TVPMJCSSYANTTSEDGKVMVLCNRAF	89	5;11	93;99	NXS;NXT	S;T
TVPMNCSSYAJTTSEDGKVMVLCNR	5;6;23;	Deamidated[N];Carbamidomethyl[C];Carbamidomethyl[C];	2835.24	3	sp|P01005|IOVO_CHICK	E	AF	N	TVPMNCSSYAJTTSEDGKVMVLCNRAF	89	5;11	93;99	NXS;NXT	S;T
EHDGECKETVPMJCSSYANTTSEDGKVMVLCN	6;14;19;31;	Carbamidomethyl[C];Carbamidomethyl[C];Deamidated[N];Carbamidomethyl[C];	3663.5	3	sp|P01005|IOVO_CHICK	K	RA	N	EHDGECKETVPMJCSSYANTTSEDGKVMVLCNRA	81	13;19	93;99	NXS;NXT	S;T
EHDGECKETVPMNCSSYAJTTSEDGKVMVLCN	6;13;14;31;	Carbamidomethyl[C];Deamidated[N];Carbamidomethyl[C];Carbamidomethyl[C];	3663.5	3	sp|P01005|IOVO_CHICK	K	RA	N	EHDGECKETVPMNCSSYAJTTSEDGKVMVLCNRA	81	13;19	93;99	NXS;NXT	S;T
AYSIEFGTJISKEHDGECKETVPMNCSSYANTTSEDGK	18;25;26;31;	Carbamidomethyl[C];Deamidated[N];Carbamidomethyl[C];Deamidated[N];	4258.8	4	sp|P01005|IOVO_CHICK	C	VM	N	AYSIEFGTJISKEHDGECKETVPMNCSSYANTTSEDGKVM	69	9;25;31	77;93;99	NXS;NXS;NXT	S;S;T
AYSIEFGTNISKEHDGECKETVPMJCSSYANTTSEDGK	9;18;26;31;	Deamidated[N];Carbamidomethyl[C];Carbamidomethyl[C];Deamidated[N];	4258.8	4	sp|P01005|IOVO_CHICK	C	VM	N	AYSIEFGTNISKEHDGECKETVPMJCSSYANTTSEDGKVM	69	9;25;31	77;93;99	NXS;NXS;NXT	S;S;T
AYSIEFGTNISKEHDGECKETVPMNCSSYAJTTSEDGK	9;18;25;26;	Deamidated[N];Carbamidomethyl[C];Deamidated[N];Carbamidomethyl[C];	4258.8	4	sp|P01005|IOVO_CHICK	C	VM	N	AYSIEFGTNISKEHDGECKETVPMNCSSYAJTTSEDGKVM	69	9;25;31	77;93;99	NXS;NXS;NXT	S;S;T
TVPMJCSSYANTTSEDGKVMVLCNR	6;11;23;	Carbamidomethyl[C];Deamidated[N];Carbamidomethyl[C];	2835.24	2	sp|P01005|IOVO_CHICK	E	AF	N	TVPMJCSSYANTTSEDGKVMVLCNRAF	89	5;11	93;99	NXS;NXT	S;T
TVPMNCSSYAJTTSEDGKVMVLCNR	5;6;23;	Deamidated[N];Carbamidomethyl[C];Carbamidomethyl[C];	2835.24	2	sp|P01005|IOVO_CHICK	E	AF	N	TVPMNCSSYAJTTSEDGKVMVLCNRAF	89	5;11	93;99	NXS;NXT	S;T
LJETCVVKNSSKIHVFR	5;8;9;	Carbamidomethyl[C];Carbamyl[K];Deamidated[N];	2075.07	3	tr|Q8JIG5|Q8JIG5_CHICK	R	HN	Y	LJETCVVKNSSKIHVFRHN	89	2;9	90;97	NXT;NXS	T;S
LNETCVVKJSSKIHVFR	2;5;8;	Deamidated[N];Carbamidomethyl[C];Carbamyl[K];	2075.07	3	tr|Q8JIG5|Q8JIG5_CHICK	R	HN	Y	LNETCVVKJSSKIHVFRHN	89	2;9	90;97	NXT;NXS	T;S
LJETCVVKNSSKIHVF	5;9;	Carbamidomethyl[C];Deamidated[N];	1875.96	3	tr|Q8JIG5|Q8JIG5_CHICK	R	RH	N	LJETCVVKNSSKIHVFRH	89	2;9	90;97	NXT;NXS	T;S
LNETCVVKJSSKIHVF	2;5;	Deamidated[N];Carbamidomethyl[C];	1875.96	3	tr|Q8JIG5|Q8JIG5_CHICK	R	RH	N	LNETCVVKJSSKIHVFRH	89	2;9	90;97	NXT;NXS	T;S
ETVPMJCSSYANTTSEDGKVMVLCNR	7;12;24;	Carbamidomethyl[C];Deamidated[N];Carbamidomethyl[C];	2964.28	2	sp|P01005|IOVO_CHICK	K	AF	Y	ETVPMJCSSYANTTSEDGKVMVLCNRAF	88	6;12	93;99	NXS;NXT	S;T
ETVPMNCSSYAJTTSEDGKVMVLCNR	6;7;24;	Deamidated[N];Carbamidomethyl[C];Carbamidomethyl[C];	2964.28	2	sp|P01005|IOVO_CHICK	K	AF	Y	ETVPMNCSSYAJTTSEDGKVMVLCNRAF	88	6;12	93;99	NXS;NXT	S;T
JAVVESNGTLTLSHFGK	7;	Deamidated[N];	1774.9	2	sp|P01005|IOVO_CHICK	C	C-	N	JAVVESNGTLTLSHFGKC-	193	1;7	193;199	NXV;NXT	V;T
NAVVESJGTLTLSHFGK	1;	Deamidated[N];	1774.9	2	sp|P01005|IOVO_CHICK	C	C-	N	NAVVESJGTLTLSHFGKC-	193	1;7	193;199	NXV;NXT	V;T
LJETCVVKNSSKIHVFR	5;8;9;	Carbamidomethyl[C];Carbamyl[K];Deamidated[N];	2075.07	4	tr|Q8JIG5|Q8JIG5_CHICK	R	HN	Y	LJETCVVKNSSKIHVFRHN	89	2;9	90;97	NXT;NXS	T;S
LNETCVVKJSSKIHVFR	2;5;8;	Deamidated[N];Carbamidomethyl[C];Carbamyl[K];	2075.07	4	tr|Q8JIG5|Q8JIG5_CHICK	R	HN	Y	LNETCVVKJSSKIHVFRHN	89	2;9	90;97	NXT;NXS	T;S
KTYGJKCNFCNAVVESNGTLTLSHFGK	0;7;7;8;10;	Amidine[AnyN-term];Carbamidomethyl[C];Sulfide[C];Deamidated[N];Carbamidomethyl[C];	3120.43	4	sp|P01005|IOVO_CHICK	N	C-	N	KTYGJKCNFCNAVVESNGTLTLSHFGKC-	183	5;8	187;190	NXC;NXC	C;C
KTYGNKCJFCNAVVESNGTLTLSHFGK	0;5;7;7;10;	Amidine[AnyN-term];Deamidated[N];Carbamidomethyl[C];Sulfide[C];Carbamidomethyl[C];	3120.43	4	sp|P01005|IOVO_CHICK	N	C-	N	KTYGNKCJFCNAVVESNGTLTLSHFGKC-	183	5;8	187;190	NXC;NXC	C;C
JVTEIMRLNETCVVKNSSK	9;12;16;	Deamidated[N];Carbamidomethyl[C];Deamidated[N];	2224.09	2	tr|Q8JIG5|Q8JIG5_CHICK	F	IH	N	JVTEIMRLNETCVVKNSSKIH	82	1;9;16	82;90;97	NXT;NXT;NXS	T;T;S
NVTEIMRLJETCVVKNSSK	1;12;16;	Deamidated[N];Carbamidomethyl[C];Deamidated[N];	2224.09	2	tr|Q8JIG5|Q8JIG5_CHICK	F	IH	N	NVTEIMRLJETCVVKNSSKIH	82	1;9;16	82;90;97	NXT;NXT;NXS	T;T;S
NVTEIMRLNETCVVKJSSK	1;9;12;	Deamidated[N];Deamidated[N];Carbamidomethyl[C];	2224.09	2	tr|Q8JIG5|Q8JIG5_CHICK	F	IH	N	NVTEIMRLNETCVVKJSSKIH	82	1;9;16	82;90;97	NXT;NXT;NXS	T;T;S
TYGNKCNFCJAVVESNGTLTLSHFGK	6;9;16;	Carbamidomethyl[C];Carbamidomethyl[C];Deamidated[N];	2919.34	4	sp|P01005|IOVO_CHICK	K	C-	Y	TYGNKCNFCJAVVESNGTLTLSHFGKC-	184	10;16	193;199	NXV;NXT	V;T
TYGNKCNFCNAVVESJGTLTLSHFGK	6;9;10;	Carbamidomethyl[C];Carbamidomethyl[C];Deamidated[N];	2919.34	4	sp|P01005|IOVO_CHICK	K	C-	Y	TYGNKCNFCNAVVESJGTLTLSHFGKC-	184	10;16	193;199	NXV;NXT	V;T
JVTEIMRLNETCVVKNSSK	9;12;16;	Deamidated[N];Carbamidomethyl[C];Deamidated[N];	2224.09	3	tr|Q8JIG5|Q8JIG5_CHICK	F	IH	N	JVTEIMRLNETCVVKNSSKIH	82	1;9;16	82;90;97	NXT;NXT;NXS	T;T;S
NVTEIMRLJETCVVKNSSK	1;12;16;	Deamidated[N];Carbamidomethyl[C];Deamidated[N];	2224.09	3	tr|Q8JIG5|Q8JIG5_CHICK	F	IH	N	NVTEIMRLJETCVVKNSSKIH	82	1;9;16	82;90;97	NXT;NXT;NXS	T;T;S
NVTEIMRLNETCVVKJSSK	1;9;12;	Deamidated[N];Deamidated[N];Carbamidomethyl[C];	2224.09	3	tr|Q8JIG5|Q8JIG5_CHICK	F	IH	N	NVTEIMRLNETCVVKJSSKIH	82	1;9;16	82;90;97	NXT;NXT;NXS	T;T;S
FCJAVVESNGTLTLSHFGK	2;9;	Carbamidomethyl[C];Deamidated[N];	2082	3	sp|P01005|IOVO_CHICK	N	C-	N	FCJAVVESNGTLTLSHFGKC-	191	3;9	193;199	NXV;NXT	V;T
FCNAVVESJGTLTLSHFGK	2;3;	Carbamidomethyl[C];Deamidated[N];	2082	3	sp|P01005|IOVO_CHICK	N	C-	N	FCNAVVESJGTLTLSHFGKC-	191	3;9	193;199	NXV;NXT	V;T
DPSEECPETMVYJYSVKYCNQSCR	6;19;20;23;	Carbamidomethyl[C];Carbamidomethyl[C];Deamidated[N];Carbamidomethyl[C];	3017.21	3	sp|Q98UI9|MUC5B_CHICK	C	SL	N	DPSEECPETMVYJYSVKYCNQSCRSL	661	13;20	673;680	NXS;NXS	S;S
DPSEECPETMVYNYSVKYCJQSCR	6;13;19;23;	Carbamidomethyl[C];Deamidated[N];Carbamidomethyl[C];Carbamidomethyl[C];	3017.21	3	sp|Q98UI9|MUC5B_CHICK	C	SL	N	DPSEECPETMVYNYSVKYCJQSCRSL	661	13;20	673;680	NXS;NXS	S;S
JVTEIMRLNETCVVK	9;12;	Deamidated[N];Carbamidomethyl[C];	1806.91	2	tr|Q8JIG5|Q8JIG5_CHICK	F	NS	N	JVTEIMRLNETCVVKNS	82	1;9	82;90	NXT;NXT	T;T
NVTEIMRLJETCVVK	1;12;	Deamidated[N];Carbamidomethyl[C];	1806.91	2	tr|Q8JIG5|Q8JIG5_CHICK	F	NS	N	NVTEIMRLJETCVVKNS	82	1;9	82;90	NXT;NXT	T;T
QGICDPSEECPETMVYJYSVKYCNQSCR	4;10;23;24;27;	Carbamidomethyl[C];Carbamidomethyl[C];Carbamidomethyl[C];Deamidated[N];Carbamidomethyl[C];	3475.4	3	sp|Q98UI9|MUC5B_CHICK	R	SL	Y	QGICDPSEECPETMVYJYSVKYCNQSCRSL	657	17;24	673;680	NXS;NXS	S;S
QGICDPSEECPETMVYNYSVKYCJQSCR	4;10;17;23;27;	Carbamidomethyl[C];Carbamidomethyl[C];Deamidated[N];Carbamidomethyl[C];Carbamidomethyl[C];	3475.4	3	sp|Q98UI9|MUC5B_CHICK	R	SL	Y	QGICDPSEECPETMVYNYSVKYCJQSCRSL	657	17;24	673;680	NXS;NXS	S;S
CJFCNAVVESNGTLTLSHFGK	1;4;11;	Carbamidomethyl[C];Carbamidomethyl[C];Deamidated[N];	2356.07	2	sp|P01005|IOVO_CHICK	K	C-	Y	CJFCNAVVESNGTLTLSHFGKC-	189	2;11	190;199	NXC;NXT	C;T
CNFCNAVVESJGTLTLSHFGK	1;2;4;	Carbamidomethyl[C];Deamidated[N];Carbamidomethyl[C];	2356.07	2	sp|P01005|IOVO_CHICK	K	C-	Y	CNFCNAVVESJGTLTLSHFGKC-	189	2;11	190;199	NXC;NXT	C;T
DCLLCAYSIEFGTNISKEHDGECKETVPMJCSSYANTTSEDGK	2;5;23;31;36;	Carbamidomethyl[C];Carbamidomethyl[C];Carbamidomethyl[C];Carbamidomethyl[C];Deamidated[N];	4919.07	4	sp|P01005|IOVO_CHICK	N	VM	N	DCLLCAYSIEFGTNISKEHDGECKETVPMJCSSYANTTSEDGKVM	64	30;36	93;99	NXS;NXT	S;T
DCLLCAYSIEFGTNISKEHDGECKETVPMNCSSYAJTTSEDGK	2;5;23;30;31;	Carbamidomethyl[C];Carbamidomethyl[C];Carbamidomethyl[C];Deamidated[N];Carbamidomethyl[C];	4919.07	4	sp|P01005|IOVO_CHICK	N	VM	N	DCLLCAYSIEFGTNISKEHDGECKETVPMNCSSYAJTTSEDGKVM	64	30;36	93;99	NXS;NXT	S;T
DEFJVTEIMRLNETCVVKNSSK	12;15;19;	Deamidated[N];Carbamidomethyl[C];Deamidated[N];	2615.23	3	tr|Q8JIG5|Q8JIG5_CHICK	E	IH	N	DEFJVTEIMRLNETCVVKNSSKIH	79	4;12;19	82;90;97	NXT;NXT;NXS	T;T;S
DEFNVTEIMRLJETCVVKNSSK	4;15;19;	Deamidated[N];Carbamidomethyl[C];Deamidated[N];	2615.23	3	tr|Q8JIG5|Q8JIG5_CHICK	E	IH	N	DEFNVTEIMRLJETCVVKNSSKIH	79	4;12;19	82;90;97	NXT;NXT;NXS	T;T;S
DEFNVTEIMRLNETCVVKJSSK	4;12;15;	Deamidated[N];Deamidated[N];Carbamidomethyl[C];	2615.23	3	tr|Q8JIG5|Q8JIG5_CHICK	E	IH	N	DEFNVTEIMRLNETCVVKJSSKIH	79	4;12;19	82;90;97	NXT;NXT;NXS	T;T;S
YATFTLFPGSHEDEFJVTEIMRLNETCVVK	0;21;24;27;	Amidine[AnyN-term];Oxidation[M];Deamidated[N];Carbamidomethyl[C];	3605.69	5	tr|Q8JIG5|Q8JIG5_CHICK	K	NS	Y	YATFTLFPGSHEDEFJVTEIMRLNETCVVKNS	67	16;24	82;90	NXT;NXT	T;T
YATFTLFPGSHEDEFNVTEIMRLJETCVVK	0;16;21;27;	Amidine[AnyN-term];Deamidated[N];Oxidation[M];Carbamidomethyl[C];	3605.69	5	tr|Q8JIG5|Q8JIG5_CHICK	K	NS	Y	YATFTLFPGSHEDEFNVTEIMRLJETCVVKNS	67	16;24	82;90	NXT;NXT	T;T
CNFCJAVVESNGTLTLSHF	1;4;11;	Carbamidomethyl[C];Carbamidomethyl[C];Deamidated[N];	2170.95	2	sp|P01005|IOVO_CHICK	K	GK	N	CNFCJAVVESNGTLTLSHFGK	189	5;11	193;199	NXV;NXT	V;T
CNFCNAVVESJGTLTLSHF	1;4;5;	Carbamidomethyl[C];Carbamidomethyl[C];Deamidated[N];	2170.95	2	sp|P01005|IOVO_CHICK	K	GK	N	CNFCNAVVESJGTLTLSHFGK	189	5;11	193;199	NXV;NXT	V;T
TLFPGSHEDEFJVTEIMRLNETCVVKNSSK	20;23;27;	Deamidated[N];Carbamidomethyl[C];Deamidated[N];	3483.64	4	tr|Q8JIG5|Q8JIG5_CHICK	F	IH	N	TLFPGSHEDEFJVTEIMRLNETCVVKNSSKIH	71	12;20;27	82;90;97	NXT;NXT;NXS	T;T;S
TLFPGSHEDEFNVTEIMRLJETCVVKNSSK	12;23;27;	Deamidated[N];Carbamidomethyl[C];Deamidated[N];	3483.64	4	tr|Q8JIG5|Q8JIG5_CHICK	F	IH	N	TLFPGSHEDEFNVTEIMRLJETCVVKNSSKIH	71	12;20;27	82;90;97	NXT;NXT;NXS	T;T;S
TLFPGSHEDEFNVTEIMRLNETCVVKJSSK	12;20;23;	Deamidated[N];Deamidated[N];Carbamidomethyl[C];	3483.64	4	tr|Q8JIG5|Q8JIG5_CHICK	F	IH	N	TLFPGSHEDEFNVTEIMRLNETCVVKJSSKIH	71	12;20;27	82;90;97	NXT;NXT;NXS	T;T;S
TLFPGSHEDEFJVTEIMRLNETCVVKNSSK	20;23;27;	Deamidated[N];Carbamidomethyl[C];Deamidated[N];	3483.64	3	tr|Q8JIG5|Q8JIG5_CHICK	F	IH	N	TLFPGSHEDEFJVTEIMRLNETCVVKNSSKIH	71	12;20;27	82;90;97	NXT;NXT;NXS	T;T;S
TLFPGSHEDEFNVTEIMRLJETCVVKNSSK	12;23;27;	Deamidated[N];Carbamidomethyl[C];Deamidated[N];	3483.64	3	tr|Q8JIG5|Q8JIG5_CHICK	F	IH	N	TLFPGSHEDEFNVTEIMRLJETCVVKNSSKIH	71	12;20;27	82;90;97	NXT;NXT;NXS	T;T;S
TLFPGSHEDEFNVTEIMRLNETCVVKJSSK	12;20;23;	Deamidated[N];Deamidated[N];Carbamidomethyl[C];	3483.64	3	tr|Q8JIG5|Q8JIG5_CHICK	F	IH	N	TLFPGSHEDEFNVTEIMRLNETCVVKJSSKIH	71	12;20;27	82;90;97	NXT;NXT;NXS	T;T;S
TLFPGSHEDEFJVTEIMRLNETCVVKNSSK	20;23;27;	Deamidated[N];Carbamidomethyl[C];Deamidated[N];	3483.64	5	tr|Q8JIG5|Q8JIG5_CHICK	F	IH	N	TLFPGSHEDEFJVTEIMRLNETCVVKNSSKIH	71	12;20;27	82;90;97	NXT;NXT;NXS	T;T;S
TLFPGSHEDEFNVTEIMRLJETCVVKNSSK	12;23;27;	Deamidated[N];Carbamidomethyl[C];Deamidated[N];	3483.64	5	tr|Q8JIG5|Q8JIG5_CHICK	F	IH	N	TLFPGSHEDEFNVTEIMRLJETCVVKNSSKIH	71	12;20;27	82;90;97	NXT;NXT;NXS	T;T;S
TLFPGSHEDEFNVTEIMRLNETCVVKJSSK	12;20;23;	Deamidated[N];Deamidated[N];Carbamidomethyl[C];	3483.64	5	tr|Q8JIG5|Q8JIG5_CHICK	F	IH	N	TLFPGSHEDEFNVTEIMRLNETCVVKJSSKIH	71	12;20;27	82;90;97	NXT;NXT;NXS	T;T;S
DLRPICGTDGVTYTJDCLLCAYSIEFGTNISKEHDGECK	6;17;20;29;38;	Carbamidomethyl[C];Carbamidomethyl[C];Carbamidomethyl[C];Deamidated[N];Carbamidomethyl[C];	4509.99	3	sp|P01005|IOVO_CHICK	K	ET	Y	DLRPICGTDGVTYTJDCLLCAYSIEFGTNISKEHDGECKET	49	15;29	63;77	NXC;NXS	C;S
DLRPICGTDGVTYTNDCLLCAYSIEFGTJISKEHDGECK	6;15;17;20;38;	Carbamidomethyl[C];Deamidated[N];Carbamidomethyl[C];Carbamidomethyl[C];Carbamidomethyl[C];	4509.99	3	sp|P01005|IOVO_CHICK	K	ET	Y	DLRPICGTDGVTYTNDCLLCAYSIEFGTJISKEHDGECKET	49	15;29	63;77	NXC;NXS	C;S
YATFTLFPGSHEDEFJVTEIMRLN	0;21;24;	Amidine[AnyN-term];Oxidation[M];Deamidated[N];	2889.34	3	tr|Q8JIG5|Q8JIG5_CHICK	K	ET	N	YATFTLFPGSHEDEFJVTEIMRLNET	67	16;24	82;90	NXT;NXT	T;T
YATFTLFPGSHEDEFNVTEIMRLJ	0;16;21;	Amidine[AnyN-term];Deamidated[N];Oxidation[M];	2889.34	3	tr|Q8JIG5|Q8JIG5_CHICK	K	ET	N	YATFTLFPGSHEDEFNVTEIMRLJET	67	16;24	82;90	NXT;NXT	T;T
YATFTLFPGSHEDEFJVTEIMRLNETCVVKNSSK	21;24;27;31;	Oxidation[M];Deamidated[N];Carbamidomethyl[C];Deamidated[N];	3981.85	4	tr|Q8JIG5|Q8JIG5_CHICK	K	IH	Y	YATFTLFPGSHEDEFJVTEIMRLNETCVVKNSSKIH	67	16;24;31	82;90;97	NXT;NXT;NXS	T;T;S
YATFTLFPGSHEDEFNVTEIMRLJETCVVKNSSK	16;21;27;31;	Deamidated[N];Oxidation[M];Carbamidomethyl[C];Deamidated[N];	3981.85	4	tr|Q8JIG5|Q8JIG5_CHICK	K	IH	Y	YATFTLFPGSHEDEFNVTEIMRLJETCVVKNSSKIH	67	16;24;31	82;90;97	NXT;NXT;NXS	T;T;S
YATFTLFPGSHEDEFNVTEIMRLNETCVVKJSSK	16;21;24;27;	Deamidated[N];Oxidation[M];Deamidated[N];Carbamidomethyl[C];	3981.85	4	tr|Q8JIG5|Q8JIG5_CHICK	K	IH	Y	YATFTLFPGSHEDEFNVTEIMRLNETCVVKJSSKIH	67	16;24;31	82;90;97	NXT;NXT;NXS	T;T;S
YATFTLFPGSHEDEFJVTEIMRLNETCVVKNSSK	21;24;27;31;	Oxidation[M];Deamidated[N];Carbamidomethyl[C];Deamidated[N];	3981.85	5	tr|Q8JIG5|Q8JIG5_CHICK	K	IH	Y	YATFTLFPGSHEDEFJVTEIMRLNETCVVKNSSKIH	67	16;24;31	82;90;97	NXT;NXT;NXS	T;T;S
YATFTLFPGSHEDEFNVTEIMRLJETCVVKNSSK	16;21;27;31;	Deamidated[N];Oxidation[M];Carbamidomethyl[C];Deamidated[N];	3981.85	5	tr|Q8JIG5|Q8JIG5_CHICK	K	IH	Y	YATFTLFPGSHEDEFNVTEIMRLJETCVVKNSSKIH	67	16;24;31	82;90;97	NXT;NXT;NXS	T;T;S
YATFTLFPGSHEDEFNVTEIMRLNETCVVKJSSK	16;21;24;27;	Deamidated[N];Oxidation[M];Deamidated[N];Carbamidomethyl[C];	3981.85	5	tr|Q8JIG5|Q8JIG5_CHICK	K	IH	Y	YATFTLFPGSHEDEFNVTEIMRLNETCVVKJSSKIH	67	16;24;31	82;90;97	NXT;NXT;NXS	T;T;S
DLRPICGTDGVTYTJDCLLCAYSIEFGTNISK	6;17;20;29;	Carbamidomethyl[C];Carbamidomethyl[C];Carbamidomethyl[C];Deamidated[N];	3654.68	4	sp|P01005|IOVO_CHICK	K	EH	Y	DLRPICGTDGVTYTJDCLLCAYSIEFGTNISKEH	49	15;29	63;77	NXC;NXS	C;S
DLRPICGTDGVTYTNDCLLCAYSIEFGTJISK	6;15;17;20;	Carbamidomethyl[C];Deamidated[N];Carbamidomethyl[C];Carbamidomethyl[C];	3654.68	4	sp|P01005|IOVO_CHICK	K	EH	Y	DLRPICGTDGVTYTNDCLLCAYSIEFGTJISKEH	49	15;29	63;77	NXC;NXS	C;S
DLRPICGTDGVTYTJDCLLCAYSIEFGTNISK	6;17;20;29;	Carbamidomethyl[C];Carbamidomethyl[C];Carbamidomethyl[C];Deamidated[N];	3654.68	3	sp|P01005|IOVO_CHICK	K	EH	Y	DLRPICGTDGVTYTJDCLLCAYSIEFGTNISKEH	49	15;29	63;77	NXC;NXS	C;S
DLRPICGTDGVTYTNDCLLCAYSIEFGTJISK	6;15;17;20;	Carbamidomethyl[C];Deamidated[N];Carbamidomethyl[C];Carbamidomethyl[C];	3654.68	3	sp|P01005|IOVO_CHICK	K	EH	Y	DLRPICGTDGVTYTNDCLLCAYSIEFGTJISKEH	49	15;29	63;77	NXC;NXS	C;S
YATFTLFPGSHEDEFJVTEIMRLNETCVVK	24;27;	Deamidated[N];Carbamidomethyl[C];	3548.67	3	tr|Q8JIG5|Q8JIG5_CHICK	K	NS	Y	YATFTLFPGSHEDEFJVTEIMRLNETCVVKNS	67	16;24	82;90	NXT;NXT	T;T
YATFTLFPGSHEDEFNVTEIMRLJETCVVK	16;27;	Deamidated[N];Carbamidomethyl[C];	3548.67	3	tr|Q8JIG5|Q8JIG5_CHICK	K	NS	Y	YATFTLFPGSHEDEFNVTEIMRLJETCVVKNS	67	16;24	82;90	NXT;NXT	T;T
ELKYATFTLFPGSHEDEFJVTEIMRLN	27;	Deamidated[N];	3202.54	4	tr|Q8JIG5|Q8JIG5_CHICK	R	ET	N	ELKYATFTLFPGSHEDEFJVTEIMRLNET	64	19;27	82;90	NXT;NXT	T;T
ELKYATFTLFPGSHEDEFNVTEIMRLJ	19;	Deamidated[N];	3202.54	4	tr|Q8JIG5|Q8JIG5_CHICK	R	ET	N	ELKYATFTLFPGSHEDEFNVTEIMRLJET	64	19;27	82;90	NXT;NXT	T;T
JCSSYANTTSEDGK	2;7;	Carbamidomethyl[C];Deamidated[N];	1534.6	3	sp|P01005|IOVO_CHICK	M	VM	N	JCSSYANTTSEDGKVM	93	1;7	93;99	NXS;NXT	S;T
NCSSYAJTTSEDGK	1;2;	Deamidated[N];Carbamidomethyl[C];	1534.6	3	sp|P01005|IOVO_CHICK	M	VM	N	NCSSYAJTTSEDGKVM	93	1;7	93;99	NXS;NXT	S;T
EHDGECKETVPMJCSSYANTTSEDGK	6;7;14;19;	Carbamidomethyl[C];Carbamidomethyl[K];Carbamidomethyl[C];Deamidated[N];	3004.19	5	sp|P01005|IOVO_CHICK	K	VM	Y	EHDGECKETVPMJCSSYANTTSEDGKVM	81	13;19	93;99	NXS;NXT	S;T
EHDGECKETVPMNCSSYAJTTSEDGK	6;7;13;14;	Carbamidomethyl[C];Carbamidomethyl[K];Deamidated[N];Carbamidomethyl[C];	3004.19	5	sp|P01005|IOVO_CHICK	K	VM	Y	EHDGECKETVPMNCSSYAJTTSEDGKVM	81	13;19	93;99	NXS;NXT	S;T
RLJETCVVKNSSK	6;10;	Carbamidomethyl[C];Deamidated[N];	1535.78	2	tr|Q8JIG5|Q8JIG5_CHICK	M	IH	N	RLJETCVVKNSSKIH	88	3;10	90;97	NXT;NXS	T;S
RLNETCVVKJSSK	3;6;	Deamidated[N];Carbamidomethyl[C];	1535.78	2	tr|Q8JIG5|Q8JIG5_CHICK	M	IH	N	RLNETCVVKJSSKIH	88	3;10	90;97	NXT;NXS	T;S
JCSSYANTTSEDGK	2;7;	Carbamidomethyl[C];Deamidated[N];	1534.6	2	sp|P01005|IOVO_CHICK	M	VM	N	JCSSYANTTSEDGKVM	93	1;7	93;99	NXS;NXT	S;T
NCSSYAJTTSEDGK	1;2;	Deamidated[N];Carbamidomethyl[C];	1534.6	2	sp|P01005|IOVO_CHICK	M	VM	N	NCSSYAJTTSEDGKVM	93	1;7	93;99	NXS;NXT	S;T
LJETCVVKNSSK	5;9;	Carbamidomethyl[C];Deamidated[N];	1379.68	3	tr|Q8JIG5|Q8JIG5_CHICK	R	IH	Y	LJETCVVKNSSKIH	89	2;9	90;97	NXT;NXS	T;S
LNETCVVKJSSK	2;5;	Deamidated[N];Carbamidomethyl[C];	1379.68	3	tr|Q8JIG5|Q8JIG5_CHICK	R	IH	Y	LNETCVVKJSSKIH	89	2;9	90;97	NXT;NXS	T;S
JETCVVKNSSK	4;8;	Carbamidomethyl[C];Deamidated[N];	1266.6	2	tr|Q8JIG5|Q8JIG5_CHICK	L	IH	N	JETCVVKNSSKIH	90	1;8	90;97	NXT;NXS	T;S
NETCVVKJSSK	1;4;	Deamidated[N];Carbamidomethyl[C];	1266.6	2	tr|Q8JIG5|Q8JIG5_CHICK	L	IH	N	NETCVVKJSSKIH	90	1;8	90;97	NXT;NXS	T;S
LJETCVVKNSSK	5;9;	Carbamidomethyl[C];Deamidated[N];	1379.68	2	tr|Q8JIG5|Q8JIG5_CHICK	R	IH	Y	LJETCVVKNSSKIH	89	2;9	90;97	NXT;NXS	T;S
LNETCVVKJSSK	2;5;	Deamidated[N];Carbamidomethyl[C];	1379.68	2	tr|Q8JIG5|Q8JIG5_CHICK	R	IH	Y	LNETCVVKJSSKIH	89	2;9	90;97	NXT;NXS	T;S
KETVPMJCSSYANTTSEDGK	6;8;13;	Oxidation[M];Carbamidomethyl[C];Deamidated[N];	2235.94	3	sp|P01005|IOVO_CHICK	C	VM	N	KETVPMJCSSYANTTSEDGKVM	87	7;13	93;99	NXS;NXT	S;T
KETVPMNCSSYAJTTSEDGK	6;7;8;	Oxidation[M];Deamidated[N];Carbamidomethyl[C];	2235.94	3	sp|P01005|IOVO_CHICK	C	VM	N	KETVPMNCSSYAJTTSEDGKVM	87	7;13	93;99	NXS;NXT	S;T
PMJCSSYANTTSEDGK	4;9;	Carbamidomethyl[C];Deamidated[N];	1762.69	2	sp|P01005|IOVO_CHICK	V	VM	N	PMJCSSYANTTSEDGKVM	91	3;9	93;99	NXS;NXT	S;T
PMNCSSYAJTTSEDGK	3;4;	Deamidated[N];Carbamidomethyl[C];	1762.69	2	sp|P01005|IOVO_CHICK	V	VM	N	PMNCSSYAJTTSEDGKVM	91	3;9	93;99	NXS;NXT	S;T
JYSVKYCNQSCR	7;8;11;	Carbamidomethyl[C];Deamidated[N];Carbamidomethyl[C];	1579.66	3	sp|Q98UI9|MUC5B_CHICK	Y	SL	N	JYSVKYCNQSCRSL	673	1;8	673;680	NXS;NXS	S;S
NYSVKYCJQSCR	1;7;11;	Deamidated[N];Carbamidomethyl[C];Carbamidomethyl[C];	1579.66	3	sp|Q98UI9|MUC5B_CHICK	Y	SL	N	NYSVKYCJQSCRSL	673	1;8	673;680	NXS;NXS	S;S
JYSVKYCNQSCR	7;8;11;	Carbamidomethyl[C];Deamidated[N];Carbamidomethyl[C];	1579.66	2	sp|Q98UI9|MUC5B_CHICK	Y	SL	N	JYSVKYCNQSCRSL	673	1;8	673;680	NXS;NXS	S;S
NYSVKYCJQSCR	1;7;11;	Deamidated[N];Carbamidomethyl[C];Carbamidomethyl[C];	1579.66	2	sp|Q98UI9|MUC5B_CHICK	Y	SL	N	NYSVKYCJQSCRSL	673	1;8	673;680	NXS;NXS	S;S
TVPMJCSSYANTTSEDGK	4;6;11;	Oxidation[M];Carbamidomethyl[C];Deamidated[N];	1978.8	2	sp|P01005|IOVO_CHICK	E	VM	N	TVPMJCSSYANTTSEDGKVM	89	5;11	93;99	NXS;NXT	S;T
TVPMNCSSYAJTTSEDGK	4;5;6;	Oxidation[M];Deamidated[N];Carbamidomethyl[C];	1978.8	2	sp|P01005|IOVO_CHICK	E	VM	N	TVPMNCSSYAJTTSEDGKVM	89	5;11	93;99	NXS;NXT	S;T
JSSKIHVFRHNSTLTHE	11;	Deamidated[N];	2008	3	tr|Q8JIG5|Q8JIG5_CHICK	K	DG	N	JSSKIHVFRHNSTLTHEDG	97	1;11	97;107	NXS;NXT	S;T
NSSKIHVFRHJSTLTHE	1;	Deamidated[N];	2008	3	tr|Q8JIG5|Q8JIG5_CHICK	K	DG	N	NSSKIHVFRHJSTLTHEDG	97	1;11	97;107	NXS;NXT	S;T
JISKEHDGECKETVPMNCSSYANTTSEDGK	6;10;10;16;18;23;	Carbamidomethyl[H];Carbamidomethyl[C];Sulfide[C];Dioxidation[M];Carbamidomethyl[C];Deamidated[N];	3510.4	3	sp|P01005|IOVO_CHICK	T	VM	N	JISKEHDGECKETVPMNCSSYANTTSEDGKVM	77	1;23	77;99	NXS;NXT	S;T
NISKEHDGECKETVPMNCSSYAJTTSEDGK	1;6;10;10;16;18;	Deamidated[N];Carbamidomethyl[H];Carbamidomethyl[C];Sulfide[C];Dioxidation[M];Carbamidomethyl[C];	3510.4	3	sp|P01005|IOVO_CHICK	T	VM	N	NISKEHDGECKETVPMNCSSYAJTTSEDGKVM	77	1;23	77;99	NXS;NXT	S;T
SIEFGTNISKEHDGECKETVPMJCSSYANTTSEDGK	10;16;17;22;24;29;	Carbamyl[K];Carbamidomethyl[C];Carbamidomethyl[K];Oxidation[M];Carbamidomethyl[C];Deamidated[N];	4139.74	3	sp|P01005|IOVO_CHICK	Y	VM	N	SIEFGTNISKEHDGECKETVPMJCSSYANTTSEDGKVM	71	23;29	93;99	NXS;NXT	S;T
SIEFGTNISKEHDGECKETVPMNCSSYAJTTSEDGK	10;16;17;22;23;24;	Carbamyl[K];Carbamidomethyl[C];Carbamidomethyl[K];Oxidation[M];Deamidated[N];Carbamidomethyl[C];	4139.74	3	sp|P01005|IOVO_CHICK	Y	VM	N	SIEFGTNISKEHDGECKETVPMNCSSYAJTTSEDGKVM	71	23;29	93;99	NXS;NXT	S;T
ETVPMJCSSYANTTSEDGK	5;7;12;	Oxidation[M];Carbamidomethyl[C];Deamidated[N];	2107.84	2	sp|P01005|IOVO_CHICK	K	VM	Y	ETVPMJCSSYANTTSEDGKVM	88	6;12	93;99	NXS;NXT	S;T
ETVPMNCSSYAJTTSEDGK	5;6;7;	Oxidation[M];Deamidated[N];Carbamidomethyl[C];	2107.84	2	sp|P01005|IOVO_CHICK	K	VM	Y	ETVPMNCSSYAJTTSEDGKVM	88	6;12	93;99	NXS;NXT	S;T
ISKEHDGECKETVPMJCSSYANTTSEDGK	3;9;9;10;17;22;	Carbamyl[K];Carbamidomethyl[C];Dioxidation[C];Carbamidomethyl[K];Carbamidomethyl[C];Deamidated[N];	3407.39	3	sp|P01005|IOVO_CHICK	N	VM	N	ISKEHDGECKETVPMJCSSYANTTSEDGKVM	78	16;22	93;99	NXS;NXT	S;T
ISKEHDGECKETVPMNCSSYAJTTSEDGK	3;9;9;10;16;17;	Carbamyl[K];Carbamidomethyl[C];Dioxidation[C];Carbamidomethyl[K];Deamidated[N];Carbamidomethyl[C];	3407.39	3	sp|P01005|IOVO_CHICK	N	VM	N	ISKEHDGECKETVPMNCSSYAJTTSEDGKVM	78	16;22	93;99	NXS;NXT	S;T
ISKEHDGECKETVPMJCSSYANTTSEDGK	9;17;22;	Carbamidomethyl[C];Carbamidomethyl[C];Deamidated[N];	3275.38	4	sp|P01005|IOVO_CHICK	N	VM	N	ISKEHDGECKETVPMJCSSYANTTSEDGKVM	78	16;22	93;99	NXS;NXT	S;T
ISKEHDGECKETVPMNCSSYAJTTSEDGK	9;16;17;	Carbamidomethyl[C];Deamidated[N];Carbamidomethyl[C];	3275.38	4	sp|P01005|IOVO_CHICK	N	VM	N	ISKEHDGECKETVPMNCSSYAJTTSEDGKVM	78	16;22	93;99	NXS;NXT	S;T
LJETCVVKNSSKIH	5;9;	Carbamidomethyl[C];Deamidated[N];	1629.83	3	tr|Q8JIG5|Q8JIG5_CHICK	R	VF	N	LJETCVVKNSSKIHVF	89	2;9	90;97	NXT;NXS	T;S
LNETCVVKJSSKIH	2;5;	Deamidated[N];Carbamidomethyl[C];	1629.83	3	tr|Q8JIG5|Q8JIG5_CHICK	R	VF	N	LNETCVVKJSSKIHVF	89	2;9	90;97	NXT;NXS	T;S
TJISKEHDGECKETVPMNCSSYANTTSEDGK	11;19;24;	Carbamidomethyl[C];Carbamidomethyl[C];Deamidated[N];	3490.47	3	sp|P01005|IOVO_CHICK	G	VM	N	TJISKEHDGECKETVPMNCSSYANTTSEDGKVM	76	2;24	77;99	NXS;NXT	S;T
TNISKEHDGECKETVPMNCSSYAJTTSEDGK	2;11;19;	Deamidated[N];Carbamidomethyl[C];Carbamidomethyl[C];	3490.47	3	sp|P01005|IOVO_CHICK	G	VM	N	TNISKEHDGECKETVPMNCSSYAJTTSEDGKVM	76	2;24	77;99	NXS;NXT	S;T
EHDGECKETVPMJCSSYANTTSEDGK	6;14;19;	Carbamidomethyl[C];Carbamidomethyl[C];Deamidated[N];	2947.17	4	sp|P01005|IOVO_CHICK	K	VM	Y	EHDGECKETVPMJCSSYANTTSEDGKVM	81	13;19	93;99	NXS;NXT	S;T
EHDGECKETVPMNCSSYAJTTSEDGK	6;13;14;	Carbamidomethyl[C];Deamidated[N];Carbamidomethyl[C];	2947.17	4	sp|P01005|IOVO_CHICK	K	VM	Y	EHDGECKETVPMNCSSYAJTTSEDGKVM	81	13;19	93;99	NXS;NXT	S;T
HDGECKETVPMJCSSYANTTSEDGK	5;13;18;	Carbamidomethyl[C];Carbamidomethyl[C];Deamidated[N];	2818.12	3	sp|P01005|IOVO_CHICK	E	VM	N	HDGECKETVPMJCSSYANTTSEDGKVM	82	12;18	93;99	NXS;NXT	S;T
HDGECKETVPMNCSSYAJTTSEDGK	5;12;13;	Carbamidomethyl[C];Deamidated[N];Carbamidomethyl[C];	2818.12	3	sp|P01005|IOVO_CHICK	E	VM	N	HDGECKETVPMNCSSYAJTTSEDGKVM	82	12;18	93;99	NXS;NXT	S;T
VPMJCSSYANTTSEDGK	5;10;	Carbamidomethyl[C];Deamidated[N];	1861.76	2	sp|P01005|IOVO_CHICK	T	VM	N	VPMJCSSYANTTSEDGKVM	90	4;10	93;99	NXS;NXT	S;T
VPMNCSSYAJTTSEDGK	4;5;	Deamidated[N];Carbamidomethyl[C];	1861.76	2	sp|P01005|IOVO_CHICK	T	VM	N	VPMNCSSYAJTTSEDGKVM	90	4;10	93;99	NXS;NXT	S;T
KETVPMJCSSYANTTSEDGK	8;13;	Carbamidomethyl[C];Deamidated[N];	2219.94	2	sp|P01005|IOVO_CHICK	C	VM	N	KETVPMJCSSYANTTSEDGKVM	87	7;13	93;99	NXS;NXT	S;T
KETVPMNCSSYAJTTSEDGK	7;8;	Deamidated[N];Carbamidomethyl[C];	2219.94	2	sp|P01005|IOVO_CHICK	C	VM	N	KETVPMNCSSYAJTTSEDGKVM	87	7;13	93;99	NXS;NXT	S;T
TJISKEHDGECKETVPMNCSSYANTTSEDGK	11;18;19;24;	Carbamidomethyl[C];Deamidated[N];Carbamidomethyl[C];Deamidated[N];	3491.45	4	sp|P01005|IOVO_CHICK	G	VM	N	TJISKEHDGECKETVPMNCSSYANTTSEDGKVM	76	2;18;24	77;93;99	NXS;NXS;NXT	S;S;T
TNISKEHDGECKETVPMJCSSYANTTSEDGK	2;11;19;24;	Deamidated[N];Carbamidomethyl[C];Carbamidomethyl[C];Deamidated[N];	3491.45	4	sp|P01005|IOVO_CHICK	G	VM	N	TNISKEHDGECKETVPMJCSSYANTTSEDGKVM	76	2;18;24	77;93;99	NXS;NXS;NXT	S;S;T
TNISKEHDGECKETVPMNCSSYAJTTSEDGK	2;11;18;19;	Deamidated[N];Carbamidomethyl[C];Deamidated[N];Carbamidomethyl[C];	3491.45	4	sp|P01005|IOVO_CHICK	G	VM	N	TNISKEHDGECKETVPMNCSSYAJTTSEDGKVM	76	2;18;24	77;93;99	NXS;NXS;NXT	S;S;T
EHDGECKETVPMJCSSYANTTSEDGK	6;14;19;	Carbamidomethyl[C];Carbamidomethyl[C];Deamidated[N];	2947.17	2	sp|P01005|IOVO_CHICK	K	VM	Y	EHDGECKETVPMJCSSYANTTSEDGKVM	81	13;19	93;99	NXS;NXT	S;T
EHDGECKETVPMNCSSYAJTTSEDGK	6;13;14;	Carbamidomethyl[C];Deamidated[N];Carbamidomethyl[C];	2947.17	2	sp|P01005|IOVO_CHICK	K	VM	Y	EHDGECKETVPMNCSSYAJTTSEDGKVM	81	13;19	93;99	NXS;NXT	S;T
CKETVPMJCSSYANTTSEDGK	1;9;14;	Carbamidomethyl[C];Carbamidomethyl[C];Deamidated[N];	2379.97	3	sp|P01005|IOVO_CHICK	E	VM	N	CKETVPMJCSSYANTTSEDGKVM	86	8;14	93;99	NXS;NXT	S;T
CKETVPMNCSSYAJTTSEDGK	1;8;9;	Carbamidomethyl[C];Deamidated[N];Carbamidomethyl[C];	2379.97	3	sp|P01005|IOVO_CHICK	E	VM	N	CKETVPMNCSSYAJTTSEDGKVM	86	8;14	93;99	NXS;NXT	S;T
EHDGECKETVPMJCSSYAN	6;14;19;	Carbamidomethyl[C];Carbamidomethyl[C];Deamidated[N];	2228.85	3	sp|P01005|IOVO_CHICK	K	TT	N	EHDGECKETVPMJCSSYANTT	81	13;19	93;99	NXS;NXT	S;T
EHDGECKETVPMNCSSYAJ	6;13;14;	Carbamidomethyl[C];Deamidated[N];Carbamidomethyl[C];	2228.85	3	sp|P01005|IOVO_CHICK	K	TT	N	EHDGECKETVPMNCSSYAJTT	81	13;19	93;99	NXS;NXT	S;T
EHDGECKETVPMJCSSYAN	6;14;19;	Carbamidomethyl[C];Carbamidomethyl[C];Deamidated[N];	2228.85	2	sp|P01005|IOVO_CHICK	K	TT	N	EHDGECKETVPMJCSSYANTT	81	13;19	93;99	NXS;NXT	S;T
EHDGECKETVPMNCSSYAJ	6;13;14;	Carbamidomethyl[C];Deamidated[N];Carbamidomethyl[C];	2228.85	2	sp|P01005|IOVO_CHICK	K	TT	N	EHDGECKETVPMNCSSYAJTT	81	13;19	93;99	NXS;NXT	S;T
ECKETVPMJCSSYANTTSEDGK	0;2;10;15;	Carbamidomethyl[AnyN-term];Carbamidomethyl[C];Carbamidomethyl[C];Deamidated[N];	2566.04	3	sp|P01005|IOVO_CHICK	G	VM	N	ECKETVPMJCSSYANTTSEDGKVM	85	9;15	93;99	NXS;NXT	S;T
ECKETVPMNCSSYAJTTSEDGK	0;2;9;10;	Carbamidomethyl[AnyN-term];Carbamidomethyl[C];Deamidated[N];Carbamidomethyl[C];	2566.04	3	sp|P01005|IOVO_CHICK	G	VM	N	ECKETVPMNCSSYAJTTSEDGKVM	85	9;15	93;99	NXS;NXT	S;T
ECKETVPMJCSSYANTTSEDGK	0;2;10;15;	Carbamidomethyl[AnyN-term];Carbamidomethyl[C];Carbamidomethyl[C];Deamidated[N];	2566.04	2	sp|P01005|IOVO_CHICK	G	VM	N	ECKETVPMJCSSYANTTSEDGKVM	85	9;15	93;99	NXS;NXT	S;T
ECKETVPMNCSSYAJTTSEDGK	0;2;9;10;	Carbamidomethyl[AnyN-term];Carbamidomethyl[C];Deamidated[N];Carbamidomethyl[C];	2566.04	2	sp|P01005|IOVO_CHICK	G	VM	N	ECKETVPMNCSSYAJTTSEDGKVM	85	9;15	93;99	NXS;NXT	S;T
HDGECKETVPMJCSSYANTTSEDGK	0;1;5;6;13;18;	Carbamidomethyl[AnyN-term];Oxidation[H];Carbamidomethyl[C];Carbamidomethyl[K];Carbamidomethyl[C];Deamidated[N];	2948.16	2	sp|P01005|IOVO_CHICK	E	VM	N	HDGECKETVPMJCSSYANTTSEDGKVM	82	12;18	93;99	NXS;NXT	S;T
HDGECKETVPMNCSSYAJTTSEDGK	0;1;5;6;12;13;	Carbamidomethyl[AnyN-term];Oxidation[H];Carbamidomethyl[C];Carbamidomethyl[K];Deamidated[N];Carbamidomethyl[C];	2948.16	2	sp|P01005|IOVO_CHICK	E	VM	N	HDGECKETVPMNCSSYAJTTSEDGKVM	82	12;18	93;99	NXS;NXT	S;T
JCSSYANTTSEDGKVMVLCNR	0;2;7;16;19;	Amidine[AnyN-term];Carbamidomethyl[C];Deamidated[N];Oxidation[M];Carbamidomethyl[C];	2464.05	4	sp|P01005|IOVO_CHICK	M	AF	N	JCSSYANTTSEDGKVMVLCNRAF	93	1;7	93;99	NXS;NXT	S;T
NCSSYAJTTSEDGKVMVLCNR	0;1;2;16;19;	Amidine[AnyN-term];Deamidated[N];Carbamidomethyl[C];Oxidation[M];Carbamidomethyl[C];	2464.05	4	sp|P01005|IOVO_CHICK	M	AF	N	NCSSYAJTTSEDGKVMVLCNRAF	93	1;7	93;99	NXS;NXT	S;T
TVPMJCSSYANTTSEDGK	6;11;	Carbamidomethyl[C];Deamidated[N];	1962.81	3	sp|P01005|IOVO_CHICK	E	VM	N	TVPMJCSSYANTTSEDGKVM	89	5;11	93;99	NXS;NXT	S;T
TVPMNCSSYAJTTSEDGK	5;6;	Deamidated[N];Carbamidomethyl[C];	1962.81	3	sp|P01005|IOVO_CHICK	E	VM	N	TVPMNCSSYAJTTSEDGKVM	89	5;11	93;99	NXS;NXT	S;T
HDGECKETVPMJCSSYANTTSEDGK	0;1;5;5;13;18;	Amidine[AnyN-term];Carbamidomethyl[H];Carbamidomethyl[C];Dioxidation[C];Carbamidomethyl[C];Deamidated[N];	2948.16	4	sp|P01005|IOVO_CHICK	E	VM	N	HDGECKETVPMJCSSYANTTSEDGKVM	82	12;18	93;99	NXS;NXT	S;T
HDGECKETVPMNCSSYAJTTSEDGK	0;1;5;5;12;13;	Amidine[AnyN-term];Carbamidomethyl[H];Carbamidomethyl[C];Dioxidation[C];Deamidated[N];Carbamidomethyl[C];	2948.16	4	sp|P01005|IOVO_CHICK	E	VM	N	HDGECKETVPMNCSSYAJTTSEDGKVM	82	12;18	93;99	NXS;NXT	S;T
EFGTNISKEHDGECKETVPMJCSSYANTTSEDGK	14;14;22;27;	Carbamidomethyl[C];Sulfide[C];Carbamidomethyl[C];Deamidated[N];	3855.57	3	sp|P01005|IOVO_CHICK	I	VM	N	EFGTNISKEHDGECKETVPMJCSSYANTTSEDGKVM	73	21;27	93;99	NXS;NXT	S;T
EFGTNISKEHDGECKETVPMNCSSYAJTTSEDGK	14;14;21;22;	Carbamidomethyl[C];Sulfide[C];Deamidated[N];Carbamidomethyl[C];	3855.57	3	sp|P01005|IOVO_CHICK	I	VM	N	EFGTNISKEHDGECKETVPMNCSSYAJTTSEDGKVM	73	21;27	93;99	NXS;NXT	S;T
FGTNISKEHDGECKETVPMJCSSYANTTSEDGK	0;13;13;21;26;	Amidine[AnyN-term];Carbamidomethyl[C];Sulfide[C];Carbamidomethyl[C];Deamidated[N];	3767.56	3	sp|P01005|IOVO_CHICK	E	VM	N	FGTNISKEHDGECKETVPMJCSSYANTTSEDGKVM	74	20;26	93;99	NXS;NXT	S;T
FGTNISKEHDGECKETVPMNCSSYAJTTSEDGK	0;13;13;20;21;	Amidine[AnyN-term];Carbamidomethyl[C];Sulfide[C];Deamidated[N];Carbamidomethyl[C];	3767.56	3	sp|P01005|IOVO_CHICK	E	VM	N	FGTNISKEHDGECKETVPMNCSSYAJTTSEDGKVM	74	20;26	93;99	NXS;NXT	S;T
EHDGECKETVPMJCSSYANTTSE	6;14;19;	Carbamidomethyl[C];Carbamidomethyl[C];Deamidated[N];	2647.02	3	sp|P01005|IOVO_CHICK	K	DG	N	EHDGECKETVPMJCSSYANTTSEDG	81	13;19	93;99	NXS;NXT	S;T
EHDGECKETVPMNCSSYAJTTSE	6;13;14;	Carbamidomethyl[C];Deamidated[N];Carbamidomethyl[C];	2647.02	3	sp|P01005|IOVO_CHICK	K	DG	N	EHDGECKETVPMNCSSYAJTTSEDG	81	13;19	93;99	NXS;NXT	S;T
EHDGECKETVPMJCSSYANTTSED	6;14;19;	Carbamidomethyl[C];Carbamidomethyl[C];Deamidated[N];	2762.05	3	sp|P01005|IOVO_CHICK	K	GK	N	EHDGECKETVPMJCSSYANTTSEDGK	81	13;19	93;99	NXS;NXT	S;T
EHDGECKETVPMNCSSYAJTTSED	6;13;14;	Carbamidomethyl[C];Deamidated[N];Carbamidomethyl[C];	2762.05	3	sp|P01005|IOVO_CHICK	K	GK	N	EHDGECKETVPMNCSSYAJTTSEDGK	81	13;19	93;99	NXS;NXT	S;T
DGECKETVPMJCSSYANTTSEDGK	4;12;17;	Carbamidomethyl[C];Carbamidomethyl[C];Deamidated[N];	2681.06	3	sp|P01005|IOVO_CHICK	H	VM	N	DGECKETVPMJCSSYANTTSEDGKVM	83	11;17	93;99	NXS;NXT	S;T
DGECKETVPMNCSSYAJTTSEDGK	4;11;12;	Carbamidomethyl[C];Deamidated[N];Carbamidomethyl[C];	2681.06	3	sp|P01005|IOVO_CHICK	H	VM	N	DGECKETVPMNCSSYAJTTSEDGKVM	83	11;17	93;99	NXS;NXT	S;T
DGECKETVPMJCSSYANTTSEDGK	4;12;17;	Carbamidomethyl[C];Carbamidomethyl[C];Deamidated[N];	2681.06	2	sp|P01005|IOVO_CHICK	H	VM	N	DGECKETVPMJCSSYANTTSEDGKVM	83	11;17	93;99	NXS;NXT	S;T
DGECKETVPMNCSSYAJTTSEDGK	4;11;12;	Carbamidomethyl[C];Deamidated[N];Carbamidomethyl[C];	2681.06	2	sp|P01005|IOVO_CHICK	H	VM	N	DGECKETVPMNCSSYAJTTSEDGKVM	83	11;17	93;99	NXS;NXT	S;T
JCSSYANTTSEDGKVMVLCNR	2;7;16;19;	Carbamidomethyl[C];Deamidated[N];Oxidation[M];Carbamidomethyl[C];	2423.03	3	sp|P01005|IOVO_CHICK	M	AF	N	JCSSYANTTSEDGKVMVLCNRAF	93	1;7	93;99	NXS;NXT	S;T
NCSSYAJTTSEDGKVMVLCNR	1;2;16;19;	Deamidated[N];Carbamidomethyl[C];Oxidation[M];Carbamidomethyl[C];	2423.03	3	sp|P01005|IOVO_CHICK	M	AF	N	NCSSYAJTTSEDGKVMVLCNRAF	93	1;7	93;99	NXS;NXT	S;T
JDCLLCAYSIEFGTNISKEHDGECKETVPMNCSSYANTTSEDGK	3;3;6;24;31;32;37;	Carbamidomethyl[C];Sulfide[C];Carbamidomethyl[C];Carbamidomethyl[C];Deamidated[N];Carbamidomethyl[C];Deamidated[N];	5066.07	4	sp|P01005|IOVO_CHICK	T	VM	N	JDCLLCAYSIEFGTNISKEHDGECKETVPMNCSSYANTTSEDGKVM	63	1;31;37	63;93;99	NXC;NXS;NXT	C;S;T
NDCLLCAYSIEFGTNISKEHDGECKETVPMJCSSYANTTSEDGK	1;3;3;6;24;32;37;	Deamidated[N];Carbamidomethyl[C];Sulfide[C];Carbamidomethyl[C];Carbamidomethyl[C];Carbamidomethyl[C];Deamidated[N];	5066.07	4	sp|P01005|IOVO_CHICK	T	VM	N	NDCLLCAYSIEFGTNISKEHDGECKETVPMJCSSYANTTSEDGKVM	63	1;31;37	63;93;99	NXC;NXS;NXT	C;S;T
NDCLLCAYSIEFGTNISKEHDGECKETVPMNCSSYAJTTSEDGK	1;3;3;6;24;31;32;	Deamidated[N];Carbamidomethyl[C];Sulfide[C];Carbamidomethyl[C];Carbamidomethyl[C];Deamidated[N];Carbamidomethyl[C];	5066.07	4	sp|P01005|IOVO_CHICK	T	VM	N	NDCLLCAYSIEFGTNISKEHDGECKETVPMNCSSYAJTTSEDGKVM	63	1;31;37	63;93;99	NXC;NXS;NXT	C;S;T
JCSSYANTTSEDGKVMVLCNR	2;7;16;19;	Carbamidomethyl[C];Deamidated[N];Oxidation[M];Carbamidomethyl[C];	2423.03	2	sp|P01005|IOVO_CHICK	M	AF	N	JCSSYANTTSEDGKVMVLCNRAF	93	1;7	93;99	NXS;NXT	S;T
NCSSYAJTTSEDGKVMVLCNR	1;2;16;19;	Deamidated[N];Carbamidomethyl[C];Oxidation[M];Carbamidomethyl[C];	2423.03	2	sp|P01005|IOVO_CHICK	M	AF	N	NCSSYAJTTSEDGKVMVLCNRAF	93	1;7	93;99	NXS;NXT	S;T
EIMRLJETCVVKNSSK	9;13;	Carbamidomethyl[C];Deamidated[N];	1908.95	3	tr|Q8JIG5|Q8JIG5_CHICK	T	IH	N	EIMRLJETCVVKNSSKIH	85	6;13	90;97	NXT;NXS	T;S
EIMRLNETCVVKJSSK	6;9;	Deamidated[N];Carbamidomethyl[C];	1908.95	3	tr|Q8JIG5|Q8JIG5_CHICK	T	IH	N	EIMRLNETCVVKJSSKIH	85	6;13	90;97	NXT;NXS	T;S
EHDGECKETVPMJCSSYANTTSEDGKVM	6;14;19;	Carbamidomethyl[C];Carbamidomethyl[C];Deamidated[N];	3177.27	3	sp|P01005|IOVO_CHICK	K	VL	N	EHDGECKETVPMJCSSYANTTSEDGKVMVL	81	13;19	93;99	NXS;NXT	S;T
EHDGECKETVPMNCSSYAJTTSEDGKVM	6;13;14;	Carbamidomethyl[C];Deamidated[N];Carbamidomethyl[C];	3177.27	3	sp|P01005|IOVO_CHICK	K	VL	N	EHDGECKETVPMNCSSYAJTTSEDGKVMVL	81	13;19	93;99	NXS;NXT	S;T
AYSIEFGTJISKEHDGECKETVPMNCSSYANTTSEDGK	14;18;18;24;26;31;	Oxidation[H];Carbamidomethyl[C];Sulfide[C];Dioxidation[M];Carbamidomethyl[C];Deamidated[N];	4337.77	3	sp|P01005|IOVO_CHICK	C	VM	N	AYSIEFGTJISKEHDGECKETVPMNCSSYANTTSEDGKVM	69	9;31	77;99	NXS;NXT	S;T
AYSIEFGTNISKEHDGECKETVPMNCSSYAJTTSEDGK	9;14;18;18;24;26;	Deamidated[N];Oxidation[H];Carbamidomethyl[C];Sulfide[C];Dioxidation[M];Carbamidomethyl[C];	4337.77	3	sp|P01005|IOVO_CHICK	C	VM	N	AYSIEFGTNISKEHDGECKETVPMNCSSYAJTTSEDGKVM	69	9;31	77;99	NXS;NXT	S;T
KEHDGECKETVPMJCSSYANTTSEDGK	1;3;7;8;15;20;	Carbamyl[K];Oxidation[H];Carbamidomethyl[C];Carbamyl[K];Carbamidomethyl[C];Deamidated[N];	3177.27	3	sp|P01005|IOVO_CHICK	S	VM	N	KEHDGECKETVPMJCSSYANTTSEDGKVM	80	14;20	93;99	NXS;NXT	S;T
KEHDGECKETVPMNCSSYAJTTSEDGK	1;3;7;8;14;15;	Carbamyl[K];Oxidation[H];Carbamidomethyl[C];Carbamyl[K];Deamidated[N];Carbamidomethyl[C];	3177.27	3	sp|P01005|IOVO_CHICK	S	VM	N	KEHDGECKETVPMNCSSYAJTTSEDGKVM	80	14;20	93;99	NXS;NXT	S;T
ECKETVPMJCSSYANTTSEDGKVMVLCNR	0;2;10;15;24;27;	Amidine[AnyN-term];Carbamidomethyl[C];Carbamidomethyl[C];Deamidated[N];Oxidation[M];Carbamidomethyl[C];	3438.47	5	sp|P01005|IOVO_CHICK	G	AF	N	ECKETVPMJCSSYANTTSEDGKVMVLCNRAF	85	9;15	93;99	NXS;NXT	S;T
ECKETVPMNCSSYAJTTSEDGKVMVLCNR	0;2;9;10;24;27;	Amidine[AnyN-term];Carbamidomethyl[C];Deamidated[N];Carbamidomethyl[C];Oxidation[M];Carbamidomethyl[C];	3438.47	5	sp|P01005|IOVO_CHICK	G	AF	N	ECKETVPMNCSSYAJTTSEDGKVMVLCNRAF	85	9;15	93;99	NXS;NXT	S;T
LJVTGSAINETRA	9;	Deamidated[N];	1346.69	2	sp|Q8JGM4|QSOX1_CHICK	R	LQ	N	LJVTGSAINETRALQ	287	2;9	288;295	NXT;NXT	T;T
LNVTGSAIJETRA	2;	Deamidated[N];	1346.69	2	sp|Q8JGM4|QSOX1_CHICK	R	LQ	N	LNVTGSAIJETRALQ	287	2;9	288;295	NXT;NXT	T;T

## Sheet: Proteins identified
	Protein
	sp|P01005|IOVO_CHICK
	sp|P01012|OVAL_CHICK
	sp|Q90839|DKK3_CHICK
	tr|Q8AV77|Q8AV77_CHICK
	tr|Q8JIG5|Q8JIG5_CHICK
	sp|P10184|IOV7_CHICK
	sp|Q98UI9|MUC5B_CHICK
	sp|Q8JGM4|QSOX1_CHICK
	tr|E1BTF4|E1BTF4_CHICK
	sp|P02752|RBP_CHICK
	tr|A0A1D5PI58|A0A1D5PI58_CHICK
	sp|P01013|OVALX_CHICK
	sp|P02789|TRFE_CHICK
	tr|A0A1D5PNP0|A0A1D5PNP0_CHICK
	tr|A0A1L1S0R0|A0A1L1S0R0_CHICK
	sp|Q02391|GSLG1_CHICK
