# Supplementary material for: Large-scale Identification of N-linked Intact Glycopeptides in Human Serum using HILIC Enrichment and Spectral Library Search
Source: Mol Cell Proteomics. 2020 Feb 26;19(4):672–89. doi: 10.1074/mcp.RA119.001791 (PMC7124471; doi:10.1074/mcp.RA119.001791)
Supplement: Supplementary Table S19 [file 156056_1_supp_471940_q5c98y.xlsx]

## Sheet: Sheet1
Table 1 HRP using 7N Glycan
		Specific	Shared	% of increase compared to the purified protein
Deglycopeptides of HRP identified from purified HRP	26	21	5
Deglycopeptides of HRP identified from serum spiked with HRP and ovalbumin	20	15	5	36.5854
Glycosites of HRP identified from purified HRP	7	6	1
Glycosites of HRP identified from serum spiked with HRP and ovalbumin	2	1	1	12.5
N-linked Glycans of HRP identified from purified HRP	14	14	0
N-linked Glycans of HRP identified from serum spiked with HRP and ovalbumin	2	2	0	12.5
Glycopeptides of HRP identified from purified HRP	7	5	2
Glycopeptides of HRP identified from serum spiked with HRP and ovalbumin	2	0	2	0

## Sheet: statistic of glycan mass
	Table 1 N-Glycans of Ovalbumin in purified Ovalbumin and serum spiked with HRP and Ovalbumin using 51N Glycan
		N-Glycans	Specific N-Glycans	Shared N-Glycans
	N293 of Ovalbumin in purified Ovalbumin	5	4	1	Sheet2
	N293 of Ovalbumin in serum spiked with HRP and ovalbumin	9	8	1	Sheet3
	N312 of Ovalbumin in purified Ovalbumin	2	1	1	Sheet4
	N312 of Ovalbumin in serum spiked with HRP and ovalbumin	2	1	1	Sheet5
	Table 2 N-Glycans of Ovomucoid (IOVO) in purified Ovalbumin and serum spiked with HRP and Ovalbumin using 51N Glycan
		N-Glycans	Specific N-Glycans	Shared N-Glycans
	N99 of Ovomucoid in purified Ovalbumin	49	0	49	Sheet6
	N99 of Ovomucoid in serum spiked with HRP and ovalbumin	51	2	49	Sheet7
	N93 of Ovomucoid in purified Ovalbumin	44	1	43	Sheet8
	N93 of Ovomucoid in serum spiked with HRP and ovalbumin	48	5	43	Sheet9
	N77 of Ovomucoid in purified Ovalbumin	33	7	26	Sheet10
	N77 of Ovomucoid in serum spiked with HRP and ovalbumin	31	5	26	Sheet11
	N34 of Ovomucoid in purified Ovalbumin	22	14	8	Sheet12
	N34 of Ovomucoid in serum spiked with HRP and ovalbumin	13	5	8	Sheet13
	N199 of Ovomucoid in purified Ovalbumin	12	9	3	Sheet14
	N199 of Ovomucoid in serum spiked with HRP and ovalbumin	9	6	3	Sheet15
	Table 3 N-Glycans of ogchi in purified Ovalbumin and serum spiked with HRP and Ovalbumin using 51N Glycan
		N-Glycans	Specific N-Glycans	Shared N-Glycans
	N36 of ogchi in purified Ovalbumin	29	10	19	Sheet16
	N36 of ogchi in serum spiked with HRP and ovalbumin	24	5	19	Sheet17
	N90 of ogchi in purified Ovalbumin	9	0	9	Sheet18
	N90 of ogchi in serum spiked with HRP and ovalbumin	12	3	9	Sheet19
	N82 of ogchi in purified Ovalbumin	4	3	1	Sheet20
	N82 of ogchi in serum spiked with HRP and ovalbumin	3	2	1	Sheet21
	Table 4 N-Glycans of QSOX1 in purified Ovalbumin and serum spiked with HRP and Ovalbumin using 51N Glycan
		N-Glycans	Specific N-Glycans	Shared N-Glycans
	N401 of QSOX1 in purified Ovalbumin	4	4	0	Sheet22
	N401 of QSOX1 in serum spiked with HRP and ovalbumin	0	0	0	Sheet23
	N371 of QSOX1 in purified Ovalbumin	0	0	0	Sheet24
	N371 of QSOX1 in serum spiked with HRP and ovalbumin	3	3	0	Sheet25

## Sheet: Deglycopeptides
	Table 1 IOVO in purified Ovalbumin and serum spiked with HRP and Ovalbumin using 51N Glycan
			Specific	Shared	% of increase compared to the purified protein
	Deglycopeptides of IOVO identified from purified Ovalbumin	146	50	96
	Deglycopeptides of IOVO identified from serum spiked with HRP and ovalbumin	123	27	96	15.6069
	Glycosites of IOVO identified from purified Ovalbumin	0
	Glycosites of IOVO identified from serum spiked with HRP and ovalbumin	0			#DIV/0!
	N-linked Glycans of IOVO identified from purified Ovalbumin	0
	N-linked Glycans of IOVO identified from serum spiked with HRP and ovalbumin	0			#DIV/0!
	Glycopeptides of IOVO identified from purified Ovalbumin	0
	Glycopeptides of IOVO identified from serum spiked with HRP and ovalbumin	0			#DIV/0!
	Table 2 Ogchi in purified Ovalbumin and serum spiked with HRP and Ovalbumin using 51N Glycan
			Specific	Shared	% of increase compared to the purified protein
	Deglycopeptides of Ogchi identified from purified Ovalbumin	74	38	36
	Deglycopeptides of Ogchi identified from serum spiked with HRP and ovalbumin	52	16	36	17.7778
	Glycosites of Ogchi identified from purified Ovalbumin	0
	Glycosites of Ogchi identified from serum spiked with HRP and ovalbumin	0			#DIV/0!
	N-linked Glycans of Ogchi identified from purified Ovalbumin	0
	N-linked Glycans of Ogchi identified from serum spiked with HRP and ovalbumin	0			#DIV/0!
	Glycopeptides of Ogchi identified from purified Ovalbumin	0
	Glycopeptides of Ogchi identified from serum spiked with HRP and ovalbumin	0			#DIV/0!
	Table 3 Oval in purified Ovalbumin and serum spiked with HRP and Ovalbumin using 51N Glycan
			Specific	Shared	% of increase compared to the purified protein
	Deglycopeptides of Oval identified from purified Ovalbumin	12	6	6
	Deglycopeptides of Oval identified from serum spiked with HRP and ovalbumin	17	11	6	47.8261
	Glycosites of Oval identified from purified Ovalbumin	0
	Glycosites of Oval identified from serum spiked with HRP and ovalbumin	0			#DIV/0!
	N-linked Glycans of Oval identified from purified Ovalbumin	0
	N-linked Glycans of Oval identified from serum spiked with HRP and ovalbumin	0			#DIV/0!
	Glycopeptides of Oval identified from purified Ovalbumin	0
	Glycopeptides of Oval identified from serum spiked with HRP and ovalbumin	0			#DIV/0!
	Table 4 QSOX1 in purified Ovalbumin and serum spiked with HRP and Ovalbumin using 51N Glycan
			Specific	Shared	% of increase compared to the purified protein
	Deglycopeptides of QSOX1 identified from purified Ovalbumin	9	7	2
	Deglycopeptides of QSOX1 identified from serum spiked with HRP and ovalbumin	4	2	2	18.1818
	Glycosites ofQSOX1 identified from purified Ovalbumin	0
	Glycosites of QSOX1 identified from serum spiked with HRP and ovalbumin	0			#DIV/0!
	N-linked Glycans of QSOX1 identified from purified Ovalbumin	0
	N-linked Glycans of QSOX1 identified from serum spiked with HRP and ovalbumin	0			#DIV/0!
	Glycopeptides of QSOX1 identified from purified Ovalbumin	0
	Glycopeptides of QSOX1 identified from serum spiked with HRP and ovalbumin	0			#DIV/0!

## Sheet: All GPSM of Purified Ovalbumin
		All GPSM of Purified Ovalbumin
QuerySpecName	LibSpecName	QueryPrecursorMH	LibPrecursorMH	Charge	Sequence	Modification	MassShift	GlycanMass	GlycanName	GlycoLoc	Motif	LibCandidateNum	MatchedYIonNum	MatchedYIonIntSum	MatchedPepIonNum	MatchedPepIonIntSum	DPS	PS	pMatchGlyco_Score	TargetDecoyHit	DPSIon	PSIon	ProteinAC	PreviousAminoAcid	LastTwoAminoAcid	StartPositions	FDR	GlycositeInProtein	DeltaM_pep	DeltaM_pep_ppm	pFindScore	AllProtein	PepCandidateNum	DeltaM_GlycoPep	DeltaM_GlycoPep_ppm
20190704_SL_Ovalbumin_GP.10001.10001.4.3.dta	213	4932.97	4040.69	4	SIEFGTJISKEHDGECKETVPMNCSSYANTTSEDGK	16,Carbamidomethyl[C];22,Oxidation[M];23,Deamidated[N];24,Carbamidomethyl[C];29,Deamidated[N];	892.274	892.317	3-2-0-0-0	7	NXS	10	0	0	4	0.10711	0.05048	3.30782	0.16699	T	y3+;y4+;y5+;y6+;	y4+;y5+;y6+;	sp|P01005|IOVO_CHICK	Y	VM	71	0	77	-0.00063	-0.155876	1.82e-29	sp|P01005|IOVO_CHICK	2	0.04298	8.71466
20190704_SL_Ovalbumin_GP.10003.10003.3.0.dta	372	3893.53	1978.8	3	TVPMNCSSYAJTTSEDGK	4,Oxidation[M];5,Deamidated[N];6,Carbamidomethyl[C];	1914.73	1914.7	5-4-0-0-2	11	NXT	4	0	0	10	0.19606	0.20113	5.18431	1.04274	T	b13+;y1+;y3+;y5+;y6+;y7+;y8+;y9+;y11+;y12+;	y3+;y5+;y6+;y7+;y8+;	sp|P01005|IOVO_CHICK	E	VM	89	0	99	-0.00094	-0.474799	1.48e-45	sp|P01005|IOVO_CHICK	2	-0.03399	-8.73204
20190704_SL_Ovalbumin_GP.10006.10006.4.1.dta	175	4933.9	2946.18	4	EHDGECKETVPMNCSSYAJTTSEDGK	6,Carbamidomethyl[C];14,Carbamidomethyl[C];	1987.72	1987.71	6-5-0-0-0	19	NXT	2	0	0	5	0.15653	0.11653	4.27208	0.49781	T	y3+;y5+;y6+;y7+;y8+;	y3+;y5+;y7+;y8+;	sp|P01005|IOVO_CHICK	K	VM	81	0	99	0.00091	0.308771	3.84e-46	sp|P01005|IOVO_CHICK	2	-0.01065	-2.15897
20190704_SL_Ovalbumin_GP.10013.10013.3.0.dta	429	3851.49	2681.06	3	DGECKETVPMNCSSYAJTTSEDGK	4,Carbamidomethyl[C];11,Deamidated[N];12,Carbamidomethyl[C];	1170.43	1170.42	3-2-0-0-1-1	17	NXT	8	0	0	11	0.26335	0.21726	4.90639	1.06594	T	b5+;y1+;y3+;y4+;y5+;y6+;y7+;y8+;y9+;y10+;y12+;	y3+;y5+;y6+;y7+;y8+;	sp|P01005|IOVO_CHICK	H	VM	83	0	99	3e-05	0.011185	8.59e-28	sp|P01005|IOVO_CHICK	4	-0.00564	-1.46475
20190704_SL_Ovalbumin_GP.10014.10014.3.0.dta	394	3671.42	1861.76	3	VPMNCSSYAJTTSEDGK	4,Deamidated[N];5,Carbamidomethyl[C];	1809.67	1809.67	4-5-0-0-1	10	NXT	6	0	0	9	0.14518	0.19425	3.03379	0.58932	T	y3+;y4+;y5+;y6+;y7+;y8+;y9+;y10+;y11+;	y5+;y6+;	sp|P01005|IOVO_CHICK	T	VM	90	0	99	-0.00049	-0.263053	1.25e-55	sp|P01005|IOVO_CHICK	2	0.0028	0.762857
20190704_SL_Ovalbumin_GP.10017.10017.4.1.dta	201	5059.95	3275.32	4	SKEHDGECKETVPMNCSSYAJTTSEDGK	0,Formyl[AnyN-term];2,Carbamyl[K];8,Carbamidomethyl[C];9,Carbamyl[K];16,Carbamidomethyl[C];	1784.63	1784.63	6-4-0-0-0	21	NXT	2	0	0	7	0.19193	0.12508	4.26374	0.53332	T	y3+;y4+;y5+;y6+;y7+;y8+;y9+;	y3+;y5+;y8+;y9+;	sp|P01005|IOVO_CHICK	I	VM	79	0	99	-0.00829	-2.5303	2.18e-11	sp|P01005|IOVO_CHICK	2	-0.00125	-0.247087
20190704_SL_Ovalbumin_GP.10020.10020.4.2.dta	175	4933.9	2946.18	4	EHDGECKETVPMNCSSYAJTTSEDGK	6,Carbamidomethyl[C];14,Carbamidomethyl[C];	1987.72	1987.71	6-5-0-0-0	19	NXT	2	0	0	7	0.24016	0.16948	4.8877	0.82834	T	y1+;y3+;y5+;y6+;y7+;y8+;y9+;	y3+;y5+;y6+;y7+;y8+;	sp|P01005|IOVO_CHICK	K	VM	81	0	99	0.00091	0.308771	3.84e-46	sp|P01005|IOVO_CHICK	2	-0.01065	-2.15897
20190704_SL_Ovalbumin_GP.10024.10024.3.0.dta	380	3876.51	2107.84	3	ETVPMNCSSYAJTTSEDGK	5,Oxidation[M];6,Deamidated[N];7,Carbamidomethyl[C];	1768.67	1768.64	5-4-0-0-1	12	NXT	6	0	0	12	0.27876	0.26023	5.77352	1.50244	T	b2+;y1+;y3+;y4+;y5+;y6+;y7+;y8+;y9+;y10+;y11+;y12+;	y3+;y5+;y6+;y7+;y8+;y9+;	sp|P01005|IOVO_CHICK	K	VM	88	0	99	-0.00077	-0.365132	3.43e-52	sp|P01005|IOVO_CHICK	2	-0.03134	-8.08662
20190704_SL_Ovalbumin_GP.10025.10025.3.1.dta	396	3867.52	2219.94	3	KETVPMNCSSYAJTTSEDGK	7,Deamidated[N];8,Carbamidomethyl[C];	1647.58	1647.61	3-5-0-0-1	13	NXT	14	0	0	11	0.23113	0.19757	4.53585	0.89613	T	b1+;y3+;y4+;y5+;y6+;y7+;y8+;y9+;y11+;y12+;y19+;	y3+;y5+;y6+;y7+;	sp|P01005|IOVO_CHICK	C	VM	87	0	99	-0.00136	-0.612357	3.34e-55	sp|P01005|IOVO_CHICK	2	0.03019	7.80813
20190704_SL_Ovalbumin_GP.10025.10025.4.3.dta	388	5154.04	3490.47	4	TNISKEHDGECKETVPMNCSSYAJTTSEDGK	2,Deamidated[N];11,Carbamidomethyl[C];19,Carbamidomethyl[C];	1663.58	1663.61	4-5-0-0-0	24	NXT	28	0	0	10	0.2404	0.22824	4.84777	1.10646	T	y3+;y4+;y5+;y6+;y7+;y9+;y11+;y12+;y16+;y16++;	y3+;y5+;y6+;y7+;y16+;	sp|P01005|IOVO_CHICK	G	VM	76	0	99	-0.00175	-0.501224	1.83e-50	sp|P01005|IOVO_CHICK	2	0.03303	6.40985
20190704_SL_Ovalbumin_GP.10026.10026.3.1.dta	396	3867.52	2219.94	3	KETVPMNCSSYAJTTSEDGK	7,Deamidated[N];8,Carbamidomethyl[C];	1647.58	1647.61	3-5-0-0-1	13	NXT	14	0	0	9	0.24049	0.192	5.17648	0.99387	T	b1+;b19+;y3+;y4+;y5+;y6+;y7+;y8+;y9+;	y3+;y5+;y6+;y7+;y8+;	sp|P01005|IOVO_CHICK	C	VM	87	0	99	-0.00136	-0.612357	3.34e-55	sp|P01005|IOVO_CHICK	2	0.03019	7.80813
20190704_SL_Ovalbumin_GP.10028.10028.4.1.dta	388	5154.04	3490.47	4	TNISKEHDGECKETVPMNCSSYAJTTSEDGK	2,Deamidated[N];11,Carbamidomethyl[C];19,Carbamidomethyl[C];	1663.58	1663.61	4-5-0-0-0	24	NXT	28	0	0	6	0.23088	0.17585	4.84777	0.85248	T	y3+;y4+;y5+;y6+;y7+;y16++;	y3+;y5+;y6+;y7+;y16++;	sp|P01005|IOVO_CHICK	G	VM	76	0	99	-0.00175	-0.501224	1.83e-50	sp|P01005|IOVO_CHICK	2	0.03303	6.40985
20190704_SL_Ovalbumin_GP.10029.10029.3.3.dta	396	3867.52	2219.94	3	KETVPMNCSSYAJTTSEDGK	7,Deamidated[N];8,Carbamidomethyl[C];	1647.58	1647.61	3-5-0-0-1	13	NXT	14	0	0	8	0.26268	0.2043	4.53585	0.92666	T	b1+;y3+;y4+;y5+;y6+;y7+;y8+;y9+;	y3+;y5+;y7+;y8+;	sp|P01005|IOVO_CHICK	C	VM	87	0	99	-0.00136	-0.612357	3.34e-55	sp|P01005|IOVO_CHICK	2	0.03019	7.80813
20190704_SL_Ovalbumin_GP.10029.10029.4.1.dta	388	5154.04	3490.47	4	TNISKEHDGECKETVPMNCSSYAJTTSEDGK	2,Deamidated[N];11,Carbamidomethyl[C];19,Carbamidomethyl[C];	1663.58	1663.61	4-5-0-0-0	24	NXT	28	0	0	9	0.25909	0.21136	3.56643	0.75381	T	b16++;y3+;y4+;y5+;y6+;y7+;y16+;y19+;y16++;	y3+;y5+;y7+;	sp|P01005|IOVO_CHICK	G	VM	76	0	99	-0.00175	-0.501224	1.83e-50	sp|P01005|IOVO_CHICK	2	0.03303	6.40985
20190704_SL_Ovalbumin_GP.10033.10033.3.0.dta	380	3486.32	2107.84	3	ETVPMNCSSYAJTTSEDGK	5,Oxidation[M];6,Deamidated[N];7,Carbamidomethyl[C];	1378.48	1378.48	6-2-0-0-0	12	NXT	12	1	0.03716	4	0.17322	0.13952	3.8331	0.5348	T	y3+;y5+;y7+;y8+;Y0++;	y3+;y5+;y8+;	sp|P01005|IOVO_CHICK	K	VM	88	0	99	-0.00077	-0.365132	3.43e-52	sp|P01005|IOVO_CHICK	2	8e-05	0.0229534
20190704_SL_Ovalbumin_GP.10042.10042.4.2.dta	201	5059.95	3275.32	4	SKEHDGECKETVPMNCSSYAJTTSEDGK	0,Formyl[AnyN-term];2,Carbamyl[K];8,Carbamidomethyl[C];9,Carbamyl[K];16,Carbamidomethyl[C];	1784.63	1784.63	6-4-0-0-0	21	NXT	2	0	0	5	0.12661	0.08456	2.83023	0.23933	T	y3+;y5+;y6+;y7+;y8+;	y5+;y6+;	sp|P01005|IOVO_CHICK	I	VM	79	0	99	-0.00829	-2.5303	2.18e-11	sp|P01005|IOVO_CHICK	2	-0.00186	-0.367666
20190704_SL_Ovalbumin_GP.10048.10048.3.1.dta	394	3833.45	1861.76	3	VPMNCSSYAJTTSEDGK	4,Deamidated[N];5,Carbamidomethyl[C];	1971.69	1971.72	5-5-0-0-1	10	NXT	4	0	0	7	0.3271	0.24354	5.17648	1.26067	T	y3+;y5+;y6+;y7+;y8+;y9+;y16+;	y3+;y5+;y7+;y8+;y9+;	sp|P01005|IOVO_CHICK	T	VM	90	0	99	-0.00049	-0.263053	1.25e-55	sp|P01005|IOVO_CHICK	2	0.02957	7.71577
20190704_SL_Ovalbumin_GP.10052.10052.3.0.dta	393	3671.41	1861.76	3	VPMJCSSYANTTSEDGK	5,Carbamidomethyl[C];10,Deamidated[N];	1809.65	1809.67	4-5-0-0-1	4	NXS	4	1	0.00981	7	0.13329	0.14731	3.03379	0.44691	T	b1+;y3+;y4+;y5+;y6+;y7+;y12+;Y0++;	y3+;y6+;	sp|P01005|IOVO_CHICK	T	VM	90	0	93	-0.00049	-0.263053	1.25e-55	sp|P01005|IOVO_CHICK	2	0.01762	4.80059
20190704_SL_Ovalbumin_GP.10055.10055.3.1.dta	396	3639.44	2219.94	3	KETVPMNCSSYAJTTSEDGK	7,Deamidated[N];8,Carbamidomethyl[C];	1419.5	1419.5	5-3-0-0-0	13	NXT	16	0	0	6	0.22037	0.16264	5.17648	0.84189	T	y3+;y5+;y6+;y7+;y8+;y9+;	y3+;y5+;y6+;y7+;y8+;	sp|P01005|IOVO_CHICK	C	VM	87	0	99	-0.00136	-0.612357	3.34e-55	sp|P01005|IOVO_CHICK	2	-0.00211	-0.579919
20190704_SL_Ovalbumin_GP.10055.10055.4.0.dta	201	4856.85	3275.32	4	SKEHDGECKETVPMNCSSYAJTTSEDGK	0,Formyl[AnyN-term];2,Carbamyl[K];8,Carbamidomethyl[C];9,Carbamyl[K];16,Carbamidomethyl[C];	1581.53	1581.56	6-3-0-0-0	21	NXT	2	0	0	6	0.22037	0.13207	4.87858	0.64429	T	y3+;y5+;y6+;y7+;y8+;y9+;	y3+;y5+;y6+;y7+;y8+;	sp|P01005|IOVO_CHICK	I	VM	79	0	99	-0.00829	-2.5303	2.18e-11	sp|P01005|IOVO_CHICK	2	0.02631	5.41825
20190704_SL_Ovalbumin_GP.10056.10056.3.0.dta	164	3631.39	2106.86	3	ETVPMNCSSYAJTTSEDGK	5,Oxidation[M];7,Carbamidomethyl[C];	1524.53	1524.53	6-2-0-0-1	12	NXT	2	0	0	9	0.30265	0.25135	6.08093	1.52845	T	b2+;y3+;y4+;y5+;y6+;y7+;y8+;y9+;y12+;	b2+;y3+;y4+;y5+;y6+;y7+;y8+;	sp|P01005|IOVO_CHICK	K	VM	88	0	99	-0.00064	-0.303628	1.06e-17	sp|P01005|IOVO_CHICK	2	0.0002	0.0550906
20190704_SL_Ovalbumin_GP.10069.10069.3.2.dta	417	3934.56	1962.81	3	TVPMNCSSYAJTTSEDGK	5,Deamidated[N];6,Carbamidomethyl[C];	1971.76	1971.72	5-5-0-0-1	11	NXT	4	0	0	10	0.25512	0.17895	4.96649	0.88875	T	y3+;y4+;y5+;y6+;y7+;y8+;y9+;y10+;y12+;y16++;	y3+;y5+;y6+;y7+;y8+;	sp|P01005|IOVO_CHICK	E	VM	89	0	99	0.00113	0.575418	1.03e-11	sp|P01005|IOVO_CHICK	2	-0.03553	-9.03246
20190704_SL_Ovalbumin_GP.10071.10071.3.1.dta	417	3934.56	1962.81	3	TVPMNCSSYAJTTSEDGK	5,Deamidated[N];6,Carbamidomethyl[C];	1971.76	1971.72	5-5-0-0-1	11	NXT	4	0	0	9	0.22067	0.1704	5.54765	0.94531	T	y3+;y4+;y5+;y6+;y7+;y8+;y9+;y10+;y11+;	y3+;y5+;y6+;y7+;y8+;y9+;	sp|P01005|IOVO_CHICK	E	VM	89	0	99	0.00113	0.575418	1.03e-11	sp|P01005|IOVO_CHICK	2	-0.03553	-9.03246
20190704_SL_Ovalbumin_GP.10072.10072.3.2.dta	396	3639.45	2219.94	3	KETVPMNCSSYAJTTSEDGK	7,Deamidated[N];8,Carbamidomethyl[C];	1419.5	1419.5	5-3-0-0-0	13	NXT	16	0	0	8	0.23485	0.17934	4.53585	0.81346	T	y3+;y4+;y5+;y6+;y7+;y8+;y9+;y12+;	y3+;y5+;y6+;y9+;	sp|P01005|IOVO_CHICK	C	VM	87	0	99	-0.00136	-0.612357	3.34e-55	sp|P01005|IOVO_CHICK	2	-0.0043	-1.18182
20190704_SL_Ovalbumin_GP.10072.10072.4.0.dta	201	4856.85	3275.32	4	SKEHDGECKETVPMNCSSYAJTTSEDGK	0,Formyl[AnyN-term];2,Carbamyl[K];8,Carbamidomethyl[C];9,Carbamyl[K];16,Carbamidomethyl[C];	1581.53	1581.56	6-3-0-0-0	21	NXT	2	0	0	8	0.23485	0.15042	4.26374	0.64134	T	y3+;y4+;y5+;y6+;y7+;y8+;y9+;y12+;	y3+;y5+;y6+;y9+;	sp|P01005|IOVO_CHICK	I	VM	79	0	99	-0.00829	-2.5303	2.18e-11	sp|P01005|IOVO_CHICK	2	0.02631	5.41825
20190704_SL_Ovalbumin_GP.10074.10074.3.0.dta	164	3469.31	2106.86	3	ETVPMNCSSYAJTTSEDGK	5,Oxidation[M];7,Carbamidomethyl[C];	1362.46	1362.48	5-2-0-0-1	12	NXT	2	0	0	6	0.23043	0.18218	4.95085	0.90196	T	y3+;y5+;y6+;y7+;y8+;y12++;	y3+;y5+;y6+;y7+;y8+;	sp|P01005|IOVO_CHICK	K	VM	88	0	99	-0.00064	-0.303628	1.06e-17	sp|P01005|IOVO_CHICK	2	0.02447	7.05537
20190704_SL_Ovalbumin_GP.10081.10081.3.1.dta	416	3934.56	1962.81	3	TVPMJCSSYANTTSEDGK	6,Carbamidomethyl[C];11,Deamidated[N];	1971.76	1971.72	5-5-0-0-1	5	NXS	4	0	0	4	0.23361	0.14255	4.3441	0.61927	T	y3+;y5+;y6+;y7+;	y3+;y5+;y6+;y7+;	sp|P01005|IOVO_CHICK	E	VM	89	0	93	0.00113	0.575418	1.03e-11	sp|P01005|IOVO_CHICK	2	-0.03553	-9.03246
20190704_SL_Ovalbumin_GP.10082.10082.3.0.dta	164	3631.39	2106.86	3	ETVPMNCSSYAJTTSEDGK	5,Oxidation[M];7,Carbamidomethyl[C];	1524.53	1524.53	6-2-0-0-1	12	NXT	2	0	0	9	0.30199	0.25194	5.53084	1.39344	T	b2+;y3+;y4+;y5+;y6+;y7+;y8+;y9+;y10+;	b2+;y3+;y5+;y6+;y7+;y8+;	sp|P01005|IOVO_CHICK	K	VM	88	0	99	-0.00064	-0.303628	1.06e-17	sp|P01005|IOVO_CHICK	2	-0.00232	-0.639051
20190704_SL_Ovalbumin_GP.10090.10090.3.1.dta	429	3851.49	2681.06	3	DGECKETVPMNCSSYAJTTSEDGK	4,Carbamidomethyl[C];11,Deamidated[N];12,Carbamidomethyl[C];	1170.43	1170.42	3-2-0-0-1-1	17	NXT	8	0	0	11	0.24499	0.1997	4.90639	0.97982	T	y1+;y3+;y4+;y5+;y6+;y7+;y8+;y9+;y10+;y14+;y19+;	y3+;y5+;y6+;y7+;y8+;	sp|P01005|IOVO_CHICK	H	VM	83	0	99	3e-05	0.011185	8.59e-28	sp|P01005|IOVO_CHICK	4	-0.00797	-2.06986
20190704_SL_Ovalbumin_GP.10092.10092.3.1.dta	431	3851.49	2681.06	3	DGECKETVPMNCSSYAJTTSEDGK	4,Carbamidomethyl[C];11,Deamidated[N];12,Carbamidomethyl[C];	1170.43	1170.42	3-2-0-0-1-1	17	NXT	8	0	0	8	0.22777	0.17608	5.78195	1.01808	T	y3+;y4+;y5+;y6+;y7+;y8+;y9+;y13+;	y3+;y5+;y6+;y7+;y8+;y9+;	sp|P01005|IOVO_CHICK	H	VM	83	0	99	3e-05	0.011185	8.59e-28	sp|P01005|IOVO_CHICK	4	-0.00797	-2.06986
20190704_SL_Ovalbumin_GP.10097.10097.4.0.dta	201	4856.87	3275.32	4	SKEHDGECKETVPMNCSSYAJTTSEDGK	0,Formyl[AnyN-term];2,Carbamyl[K];8,Carbamidomethyl[C];9,Carbamyl[K];16,Carbamidomethyl[C];	1581.55	1581.56	6-3-0-0-0	21	NXT	2	0	0	6	0.23536	0.13218	4.87858	0.64487	T	y3+;y4+;y5+;y6+;y7+;y8+;	y3+;y5+;y6+;y7+;y8+;	sp|P01005|IOVO_CHICK	I	VM	79	0	99	-0.00829	-2.5303	2.18e-11	sp|P01005|IOVO_CHICK	2	0.00965	1.98729
20190704_SL_Ovalbumin_GP.10100.10100.3.0.dta	164	3631.39	2106.86	3	ETVPMNCSSYAJTTSEDGK	5,Oxidation[M];7,Carbamidomethyl[C];	1524.53	1524.53	6-2-0-0-1	12	NXT	2	0	0	7	0.24448	0.21761	4.95085	1.07733	T	y3+;y4+;y5+;y6+;y7+;y8+;y9+;	y3+;y5+;y6+;y8+;y9+;	sp|P01005|IOVO_CHICK	K	VM	88	0	99	-0.00064	-0.303628	1.06e-17	sp|P01005|IOVO_CHICK	2	-0.002	-0.550906
20190704_SL_Ovalbumin_GP.10108.10108.3.0.dta	164	3631.39	2106.86	3	ETVPMNCSSYAJTTSEDGK	5,Oxidation[M];7,Carbamidomethyl[C];	1524.53	1524.53	6-2-0-0-1	12	NXT	2	0	0	9	0.29253	0.2433	5.53084	1.34563	T	b2+;y1+;y3+;y4+;y5+;y6+;y7+;y8+;y9+;	y3+;y5+;y6+;y7+;y8+;y9+;	sp|P01005|IOVO_CHICK	K	VM	88	0	99	-0.00064	-0.303628	1.06e-17	sp|P01005|IOVO_CHICK	2	-0.00397	-1.09355
20190704_SL_Ovalbumin_GP.10109.10109.3.0.dta	417	3934.56	1962.81	3	TVPMNCSSYAJTTSEDGK	5,Deamidated[N];6,Carbamidomethyl[C];	1971.76	1971.72	5-5-0-0-1	11	NXT	4	0	0	7	0.24821	0.16198	4.3441	0.70366	T	y3+;y4+;y5+;y6+;y7+;y9+;y12+;	y3+;y5+;y6+;y7+;	sp|P01005|IOVO_CHICK	E	VM	89	0	99	0.00113	0.575418	1.03e-11	sp|P01005|IOVO_CHICK	2	-0.03862	-9.81799
20190704_SL_Ovalbumin_GP.10110.10110.3.0.dta	164	3631.39	2106.86	3	ETVPMNCSSYAJTTSEDGK	5,Oxidation[M];7,Carbamidomethyl[C];	1524.53	1524.53	6-2-0-0-1	12	NXT	2	0	0	9	0.26733	0.23528	5.53084	1.30129	T	b2+;y3+;y4+;y5+;y6+;y7+;y8+;y9+;y12+;	y3+;y5+;y6+;y7+;y8+;y9+;	sp|P01005|IOVO_CHICK	K	VM	88	0	99	-0.00064	-0.303628	1.06e-17	sp|P01005|IOVO_CHICK	2	-0.00397	-1.09355
20190704_SL_Ovalbumin_GP.10111.10111.3.1.dta	380	3917.54	2107.84	3	ETVPMNCSSYAJTTSEDGK	5,Oxidation[M];6,Deamidated[N];7,Carbamidomethyl[C];	1809.7	1809.67	4-5-0-0-1	12	NXT	4	0	0	9	0.27566	0.23686	6.33872	1.50136	T	b2+;y3+;y5+;y6+;y7+;y8+;y9+;y10+;y11+;	b2+;y3+;y5+;y6+;y7+;y8+;y10+;	sp|P01005|IOVO_CHICK	K	VM	88	0	99	-0.00077	-0.365132	3.43e-52	sp|P01005|IOVO_CHICK	2	-0.02916	-7.4453
20190704_SL_Ovalbumin_GP.10112.10112.3.0.dta	417	3934.56	1962.81	3	TVPMNCSSYAJTTSEDGK	5,Deamidated[N];6,Carbamidomethyl[C];	1971.76	1971.72	5-5-0-0-1	11	NXT	4	0	0	9	0.30174	0.19601	5.54765	1.08741	T	y3+;y4+;y5+;y6+;y7+;y8+;y9+;y12+;y16+;	y3+;y5+;y6+;y7+;y8+;y9+;	sp|P01005|IOVO_CHICK	E	VM	89	0	99	0.00113	0.575418	1.03e-11	sp|P01005|IOVO_CHICK	2	-0.03862	-9.81799
20190704_SL_Ovalbumin_GP.10113.10113.3.1.dta	417	3934.56	1962.81	3	TVPMNCSSYAJTTSEDGK	5,Deamidated[N];6,Carbamidomethyl[C];	1971.76	1971.72	5-5-0-0-1	11	NXT	4	0	0	8	0.21904	0.16529	4.96649	0.82089	T	y3+;y4+;y5+;y6+;y7+;y8+;y9+;y11+;	y3+;y5+;y6+;y7+;y9+;	sp|P01005|IOVO_CHICK	E	VM	89	0	99	0.00113	0.575418	1.03e-11	sp|P01005|IOVO_CHICK	2	-0.03862	-9.81799
20190704_SL_Ovalbumin_GP.10116.10116.3.0.dta	417	3934.56	1962.81	3	TVPMNCSSYAJTTSEDGK	5,Deamidated[N];6,Carbamidomethyl[C];	1971.76	1971.72	5-5-0-0-1	11	NXT	4	0	0	7	0.36355	0.22364	4.96649	1.11071	T	y3+;y4+;y5+;y6+;y7+;y8+;y9+;	y3+;y5+;y6+;y7+;y8+;	sp|P01005|IOVO_CHICK	E	VM	89	0	99	0.00113	0.575418	1.03e-11	sp|P01005|IOVO_CHICK	2	-0.03862	-9.81799
20190704_SL_Ovalbumin_GP.10117.10117.3.0.dta	190	3637.55	1934.96	3	FPJATDKEGKDVLVCNK	15,Carbamidomethyl[C];	1702.59	1702.58	8-2-0-0-0	3	NXT	10	2	0.02843	4	0.13508	0.15261	3.03913	0.46379	T	y2+;y3+;y4+;y6+;Y0+;Y0++;	y2+;y3+;	sp|P01005|IOVO_CHICK	R	DL	32	0	34	-0.00064	-0.330587	2.47e-19	sp|P01005|IOVO_CHICK	4	-0.01051	-2.8901
20190704_SL_Ovalbumin_GP.10120.10120.3.0.dta	394	3671.4	1861.76	3	VPMNCSSYAJTTSEDGK	4,Deamidated[N];5,Carbamidomethyl[C];	1809.65	1809.67	4-5-0-0-1	10	NXT	4	0	0	6	0.1603	0.1478	4.53585	0.67041	T	y3+;y5+;y6+;y7+;y8+;y16+;	y3+;y5+;y6+;y8+;	sp|P01005|IOVO_CHICK	T	VM	90	0	99	-0.00049	-0.263053	1.25e-55	sp|P01005|IOVO_CHICK	2	0.02353	6.41079
20190704_SL_Ovalbumin_GP.10123.10123.3.0.dta	164	3631.39	2106.86	3	ETVPMNCSSYAJTTSEDGK	5,Oxidation[M];7,Carbamidomethyl[C];	1524.53	1524.53	6-2-0-0-1	12	NXT	2	0	0	12	0.25739	0.2338	4.95085	1.15751	T	b2+;y3+;y4+;y5+;y6+;y7+;y8+;y9+;y10+;y11+;y12+;y14+;	y3+;y5+;y6+;y7+;y8+;	sp|P01005|IOVO_CHICK	K	VM	88	0	99	-0.00064	-0.303628	1.06e-17	sp|P01005|IOVO_CHICK	2	-0.00397	-1.09355
20190704_SL_Ovalbumin_GP.10132.10132.3.0.dta	164	3631.39	2106.86	3	ETVPMNCSSYAJTTSEDGK	5,Oxidation[M];7,Carbamidomethyl[C];	1524.53	1524.53	6-2-0-0-1	12	NXT	2	0	0	9	0.26835	0.23657	5.53084	1.30843	T	b2+;y3+;y4+;y5+;y6+;y7+;y8+;y9+;y12+;	y3+;y5+;y6+;y7+;y8+;y9+;	sp|P01005|IOVO_CHICK	K	VM	88	0	99	-0.00064	-0.303628	1.06e-17	sp|P01005|IOVO_CHICK	2	-0.00419	-1.15415
20190704_SL_Ovalbumin_GP.10133.10133.3.0.dta	164	3631.39	2106.86	3	ETVPMNCSSYAJTTSEDGK	5,Oxidation[M];7,Carbamidomethyl[C];	1524.53	1524.53	6-2-0-0-1	12	NXT	2	0	0	11	0.23962	0.224	5.53084	1.23889	T	b2+;y1+;y3+;y4+;y5+;y6+;y7+;y8+;y9+;y10+;y12+;	y3+;y5+;y6+;y7+;y8+;y9+;	sp|P01005|IOVO_CHICK	K	VM	88	0	99	-0.00064	-0.303628	1.06e-17	sp|P01005|IOVO_CHICK	2	-0.00419	-1.15415
20190704_SL_Ovalbumin_GP.10134.10134.3.0.dta	396	3477.39	2219.94	3	KETVPMNCSSYAJTTSEDGK	7,Deamidated[N];8,Carbamidomethyl[C];	1257.45	1257.45	4-3-0-0-0	13	NXT	16	0	0	5	0.12289	0.1214	3.03379	0.36831	T	b1+;y3+;y5+;y7+;y8+;	y5+;y8+;	sp|P01005|IOVO_CHICK	C	VM	87	0	99	-0.00136	-0.612357	3.34e-55	sp|P01005|IOVO_CHICK	2	-0.00118	-0.339433
20190704_SL_Ovalbumin_GP.10135.10135.3.0.dta	190	3637.55	1934.96	3	FPJATDKEGKDVLVCNK	15,Carbamidomethyl[C];	1702.59	1702.58	8-2-0-0-0	3	NXT	10	4	0.12118	9	0.24614	0.28459	5.78195	1.64547	T	b7+;y2+;y3+;y4+;y5+;y6+;y9+;y10+;y11+;Y0+;Y1+;Y0++;Y1++;	y2+;y3+;y4+;y5+;Y1+;Y1++;	sp|P01005|IOVO_CHICK	R	DL	32	0	34	-0.00064	-0.330587	2.47e-19	sp|P01005|IOVO_CHICK	4	-0.01053	-2.8956
20190704_SL_Ovalbumin_GP.10138.10138.3.0.dta	164	3631.39	2106.86	3	ETVPMNCSSYAJTTSEDGK	5,Oxidation[M];7,Carbamidomethyl[C];	1524.53	1524.53	6-2-0-0-1	12	NXT	2	0	0	9	0.22324	0.2158	4.95085	1.06841	T	b2+;y3+;y4+;y5+;y6+;y7+;y8+;y9+;y10+;	y3+;y5+;y6+;y7+;y8+;	sp|P01005|IOVO_CHICK	K	VM	88	0	99	-0.00064	-0.303628	1.06e-17	sp|P01005|IOVO_CHICK	2	-0.00419	-1.15415
20190704_SL_Ovalbumin_GP.10141.10141.3.1.dta	417	3934.56	1962.81	3	TVPMNCSSYAJTTSEDGK	5,Deamidated[N];6,Carbamidomethyl[C];	1971.76	1971.72	5-5-0-0-1	11	NXT	4	0	0	5	0.22606	0.15043	4.96649	0.74709	T	y3+;y5+;y6+;y7+;y9+;	y3+;y5+;y6+;y7+;y9+;	sp|P01005|IOVO_CHICK	E	VM	89	0	99	0.00113	0.575418	1.03e-11	sp|P01005|IOVO_CHICK	2	-0.03887	-9.88154
20190704_SL_Ovalbumin_GP.10151.10151.3.0.dta	429	3851.49	2681.06	3	DGECKETVPMNCSSYAJTTSEDGK	4,Carbamidomethyl[C];11,Deamidated[N];12,Carbamidomethyl[C];	1170.43	1170.42	3-2-0-0-1-1	17	NXT	8	0	0	9	0.25094	0.20257	5.48306	1.11073	T	y1+;y3+;y4+;y5+;y6+;y7+;y8+;y9+;y11+;	y3+;y5+;y6+;y7+;y8+;y9+;	sp|P01005|IOVO_CHICK	H	VM	83	0	99	3e-05	0.011185	8.59e-28	sp|P01005|IOVO_CHICK	4	-0.00879	-2.28282
20190704_SL_Ovalbumin_GP.10153.10153.4.0.dta	423	5577.23	3767.56	4	FGTNISKEHDGECKETVPMNCSSYAJTTSEDGK	0,Amidine[AnyN-term];13,Carbamidomethyl[C];13,Sulfide[C];20,Deamidated[N];21,Carbamidomethyl[C];	1809.67	1809.67	4-5-0-0-1	26	NXT	4	0	0	6	0.14688	0.10027	3.55609	0.35656	T	y3+;y5+;y6+;y7+;y8+;y16++;	y3+;y6+;y7+;	sp|P01005|IOVO_CHICK	E	VM	74	0	99	-0.03687	-9.78372	4.02e-22	sp|P01005|IOVO_CHICK	2	0.00028	0.0502132
20190704_SL_Ovalbumin_GP.10154.10154.3.0.dta	190	4287.84	1934.96	3	FPJATDKEGKDVLVCNK	15,Carbamidomethyl[C];	2352.87	2352.84	7-6-0-0-0	3	NXT	14	3	0.14336	5	0.22839	0.24994	6.34769	1.58657	T	y2+;y3+;y4+;y5+;y11+;Y1+;Y0++;Y1++;	y2+;y3+;y4+;y5+;Y1+;Y0++;Y1++;	sp|P01005|IOVO_CHICK	R	DL	32	0	34	-0.00064	-0.330587	2.47e-19	sp|P01005|IOVO_CHICK	4	-0.03249	-7.57897
20190704_SL_Ovalbumin_GP.10157.10157.3.0.dta	164	3631.39	2106.86	3	ETVPMNCSSYAJTTSEDGK	5,Oxidation[M];7,Carbamidomethyl[C];	1524.53	1524.53	6-2-0-0-1	12	NXT	2	0	0	11	0.20214	0.2099	4.32981	0.90882	T	b2+;y3+;y4+;y5+;y6+;y7+;y8+;y9+;y10+;y11+;y12+;	y3+;y5+;y6+;y7+;	sp|P01005|IOVO_CHICK	K	VM	88	0	99	-0.00064	-0.303628	1.06e-17	sp|P01005|IOVO_CHICK	2	-0.00346	-0.953066
20190704_SL_Ovalbumin_GP.10159.10159.3.0.dta	164	3631.39	2106.86	3	ETVPMNCSSYAJTTSEDGK	5,Oxidation[M];7,Carbamidomethyl[C];	1524.53	1524.53	6-2-0-0-1	12	NXT	2	0	0	11	0.18345	0.19659	4.95085	0.97329	T	b2+;y3+;y4+;y5+;y6+;y7+;y8+;y9+;y10+;y12+;y13+;	y3+;y5+;y6+;y7+;y9+;	sp|P01005|IOVO_CHICK	K	VM	88	0	99	-0.00064	-0.303628	1.06e-17	sp|P01005|IOVO_CHICK	2	-0.00346	-0.953066
20190704_SL_Ovalbumin_GP.10163.10163.3.0.dta	190	4287.84	1934.96	3	FPJATDKEGKDVLVCNK	15,Carbamidomethyl[C];	2352.87	2352.84	7-6-0-0-0	3	NXT	14	2	0.09312	5	0.31348	0.25999	6.34769	1.65033	T	y3+;y4+;y5+;y6+;y9+;Y1+;Y0++;	y3+;y4+;y5+;y6+;y9+;Y1+;Y0++;	sp|P01005|IOVO_CHICK	R	DL	32	0	34	-0.00064	-0.330587	2.47e-19	sp|P01005|IOVO_CHICK	4	-0.03249	-7.57897
20190704_SL_Ovalbumin_GP.10173.10173.3.0.dta	164	3631.39	2106.86	3	ETVPMNCSSYAJTTSEDGK	5,Oxidation[M];7,Carbamidomethyl[C];	1524.53	1524.53	6-2-0-0-1	12	NXT	2	0	0	12	0.18146	0.19838	5.53084	1.09719	T	b2+;y3+;y4+;y5+;y6+;y7+;y8+;y9+;y10+;y11+;y12+;y14+;	y3+;y5+;y6+;y7+;y8+;y9+;	sp|P01005|IOVO_CHICK	K	VM	88	0	99	-0.00064	-0.303628	1.06e-17	sp|P01005|IOVO_CHICK	2	-0.00326	-0.897976
20190704_SL_Ovalbumin_GP.10174.10174.4.4.dta	213	5339.14	4040.69	4	SIEFGTJISKEHDGECKETVPMNCSSYANTTSEDGK	16,Carbamidomethyl[C];22,Oxidation[M];23,Deamidated[N];24,Carbamidomethyl[C];29,Deamidated[N];	1298.45	1298.47	3-4-0-0-0	7	NXS	14	0	0	4	0.16377	0.08857	3.30782	0.29297	T	y3+;y5+;y6+;y7+;	y3+;y6+;y7+;	sp|P01005|IOVO_CHICK	Y	VM	71	0	77	-0.00063	-0.155876	1.82e-29	sp|P01005|IOVO_CHICK	2	0.02213	4.14566
20190704_SL_Ovalbumin_GP.10188.10188.3.1.dta	164	3647.41	2106.86	3	ETVPMNCSSYAJTTSEDGK	5,Oxidation[M];7,Carbamidomethyl[C];	1540.55	1540.53	7-2-0-0-0	12	NXT	2	0	0	15	0.22783	0.23568	5.53084	1.30348	T	b2+;y2+;y3+;y4+;y5+;y6+;y7+;y8+;y9+;y10+;y11+;y12+;y13+;y14+;y2++;	y3+;y5+;y6+;y7+;y8+;y9+;	sp|P01005|IOVO_CHICK	K	VM	88	0	99	-0.00064	-0.303628	1.06e-17	sp|P01005|IOVO_CHICK	2	-0.02003	-5.49306
20190704_SL_Ovalbumin_GP.10192.10192.4.0.dta	387	5357.13	3490.47	4	TJISKEHDGECKETVPMNCSSYANTTSEDGK	11,Carbamidomethyl[C];19,Carbamidomethyl[C];24,Deamidated[N];	1866.66	1866.69	4-6-0-0-0	2	NXS	26	0	0	4	0.10762	0.07849	3.56643	0.27993	T	b1+;y5+;y6+;y7+;	y5+;y6+;y7+;	sp|P01005|IOVO_CHICK	G	VM	76	0	77	-0.00175	-0.501224	1.83e-50	sp|P01005|IOVO_CHICK	2	0.03223	6.01745
20190704_SL_Ovalbumin_GP.10195.10195.3.0.dta	164	3631.39	2106.86	3	ETVPMNCSSYAJTTSEDGK	5,Oxidation[M];7,Carbamidomethyl[C];	1524.53	1524.53	6-2-0-0-1	12	NXT	2	1	0.00521	12	0.19785	0.21082	4.32981	0.91283	T	b2+;y3+;y4+;y5+;y6+;y7+;y8+;y9+;y10+;y11+;y12+;y13+;Y1++;	y5+;y6+;y7+;y9+;	sp|P01005|IOVO_CHICK	K	VM	88	0	99	-0.00064	-0.303628	1.06e-17	sp|P01005|IOVO_CHICK	2	-0.00283	-0.779531
20190704_SL_Ovalbumin_GP.10197.10197.3.0.dta	164	3631.39	2106.86	3	ETVPMNCSSYAJTTSEDGK	5,Oxidation[M];7,Carbamidomethyl[C];	1524.53	1524.53	6-2-0-0-1	12	NXT	2	0	0	13	0.16276	0.1879	5.53084	1.03926	T	b2+;y3+;y4+;y5+;y6+;y7+;y8+;y9+;y10+;y11+;y12+;y13+;y14+;	b2+;y3+;y5+;y6+;y7+;y8+;	sp|P01005|IOVO_CHICK	K	VM	88	0	99	-0.00064	-0.303628	1.06e-17	sp|P01005|IOVO_CHICK	2	-0.00283	-0.779531
20190704_SL_Ovalbumin_GP.10198.10198.4.0.dta	421	5560.19	3855.57	4	EFGTNISKEHDGECKETVPMNCSSYAJTTSEDGK	14,Carbamidomethyl[C];14,Sulfide[C];21,Deamidated[N];22,Carbamidomethyl[C];	1704.62	1704.63	3-6-0-0-0	27	NXT	8	0	0	6	0.10512	0.09616	2.7918	0.26845	T	y1+;y3+;y5+;y6+;y7+;y8+;	y3+;y7+;	sp|P01005|IOVO_CHICK	I	VM	73	0	99	-0.03174	-8.23021	6.99e-27	sp|P01005|IOVO_CHICK	2	0.01118	2.01109
20190704_SL_Ovalbumin_GP.10210.10210.4.3.dta	422	5390.11	3767.56	4	FGTNISKEHDGECKETVPMJCSSYANTTSEDGK	0,Amidine[AnyN-term];13,Carbamidomethyl[C];13,Sulfide[C];21,Carbamidomethyl[C];26,Deamidated[N];	1622.55	1622.58	5-4-0-0-0	20	NXS	8	0	0	4	0.14608	0.08667	2.80034	0.24272	T	y3+;y5+;y6+;y7+;	y5+;y6+;	sp|P01005|IOVO_CHICK	E	VM	74	0	93	-0.03687	-9.78372	4.02e-22	sp|P01005|IOVO_CHICK	2	0.02856	5.29961
20190704_SL_Ovalbumin_GP.10211.10211.4.1.dta	190	3637.53	1934.96	4	FPJATDKEGKDVLVCNK	15,Carbamidomethyl[C];	1702.57	1702.58	8-2-0-0-0	3	NXT	10	3	0.14237	7	0.24626	0.27048	5.18431	1.40224	T	y2+;y3+;y4+;y5+;y6+;y10+;y12+;Y0++;Y1++;Y1++;	y2+;y3+;y4+;Y0++;Y1++;	sp|P01005|IOVO_CHICK	R	DL	32	0	34	-0.00064	-0.330587	2.47e-19	sp|P01005|IOVO_CHICK	4	0.00996	2.73889
20190704_SL_Ovalbumin_GP.10217.10217.3.3.dta	229	3892.54	2635.12	3	PMJCSSYANTTSEDGKVMVLCNR	4,Carbamidomethyl[C];9,Deamidated[N];21,Carbamidomethyl[C];	1257.42	1257.45	4-3-0-0-0	3	NXS	4	0	0	4	0.08457	0.07396	1.92157	0.14211	T	b2+;b3+;b4+;b16+;	b3+;	sp|P01005|IOVO_CHICK	V	AF	91	0	93	-0.00284	-1.07735	1.5e-33	sp|P01005|IOVO_CHICK	2	0.03264	8.38751
20190704_SL_Ovalbumin_GP.10220.10220.4.1.dta	423	5130.03	3767.56	4	FGTNISKEHDGECKETVPMNCSSYAJTTSEDGK	0,Amidine[AnyN-term];13,Carbamidomethyl[C];13,Sulfide[C];20,Deamidated[N];21,Carbamidomethyl[C];	1362.48	1362.48	5-2-0-0-1	26	NXT	4	0	0	4	0.1845	0.10376	4.22393	0.43829	T	y5+;y6+;y7+;y8+;	y5+;y6+;y7+;y8+;	sp|P01005|IOVO_CHICK	E	VM	74	0	99	-0.03687	-9.78372	4.02e-22	sp|P01005|IOVO_CHICK	2	0.00218	0.425032
20190704_SL_Ovalbumin_GP.10225.10225.4.2.dta	388	4747.89	3490.47	4	TNISKEHDGECKETVPMNCSSYAJTTSEDGK	2,Deamidated[N];11,Carbamidomethyl[C];19,Carbamidomethyl[C];	1257.42	1257.45	4-3-0-0-0	24	NXT	10	0	0	4	0.0864	0.06943	2.80908	0.19504	T	b2+;b12++;y3+;y5+;	b2+;y3+;	sp|P01005|IOVO_CHICK	G	VM	76	0	99	-0.00175	-0.501224	1.83e-50	sp|P01005|IOVO_CHICK	2	0.02974	6.26521
20190704_SL_Ovalbumin_GP.10238.10238.4.0.dta	388	5154.04	3490.47	4	TNISKEHDGECKETVPMNCSSYAJTTSEDGK	2,Deamidated[N];11,Carbamidomethyl[C];19,Carbamidomethyl[C];	1663.57	1663.61	4-5-0-0-0	24	NXT	28	0	0	5	0.23873	0.18327	4.84777	0.88846	T	y3+;y5+;y6+;y7+;y16+;	y3+;y5+;y6+;y7+;y16+;	sp|P01005|IOVO_CHICK	G	VM	76	0	99	-0.00175	-0.501224	1.83e-50	sp|P01005|IOVO_CHICK	2	0.03606	6.99787
20190704_SL_Ovalbumin_GP.10255.10255.4.1.dta	423	5374.15	3767.56	4	FGTNISKEHDGECKETVPMNCSSYAJTTSEDGK	0,Amidine[AnyN-term];13,Carbamidomethyl[C];13,Sulfide[C];20,Deamidated[N];21,Carbamidomethyl[C];	1606.59	1606.59	4-4-0-0-1	26	NXT	4	0	0	7	0.14252	0.10802	3.55609	0.38412	T	y3+;y4+;y5+;y6+;y7+;y8+;y11+;	y3+;y5+;y6+;	sp|P01005|IOVO_CHICK	E	VM	74	0	99	-0.03687	-9.78372	4.02e-22	sp|P01005|IOVO_CHICK	2	-0.00452	-0.84122
20190704_SL_Ovalbumin_GP.10259.10259.3.0.dta	190	3799.6	1934.96	3	FPJATDKEGKDVLVCNK	15,Carbamidomethyl[C];	1864.63	1864.64	9-2-0-0-0	3	NXT	12	2	0.04483	5	0.26926	0.22683	5.18431	1.17596	T	y2+;y3+;y4+;y6+;y11+;Y0++;Y1++;	y2+;y3+;y4+;y11+;Y0++;	sp|P01005|IOVO_CHICK	R	DL	32	0	34	-0.00064	-0.330587	2.47e-19	sp|P01005|IOVO_CHICK	4	0.00674	1.77435
20190704_SL_Ovalbumin_GP.10278.10278.4.1.dta	387	4951.01	3490.47	4	TJISKEHDGECKETVPMNCSSYANTTSEDGK	11,Carbamidomethyl[C];19,Carbamidomethyl[C];24,Deamidated[N];	1460.54	1460.53	4-4-0-0-0	2	NXS	10	0	0	4	0.19828	0.13158	4.23556	0.55732	T	y3+;y5+;y6+;y7+;	y3+;y5+;y6+;y7+;	sp|P01005|IOVO_CHICK	G	VM	76	0	77	-0.00175	-0.501224	1.83e-50	sp|P01005|IOVO_CHICK	2	-0.01417	-2.86262
20190704_SL_Ovalbumin_GP.10302.10302.3.1.dta	215	5136.05	4040.69	3	SIEFGTNISKEHDGECKETVPMNCSSYAJTTSEDGK	7,Deamidated[N];16,Carbamidomethyl[C];22,Oxidation[M];23,Deamidated[N];24,Carbamidomethyl[C];	1095.35	1095.4	3-3-0-0-0	29	NXT	14	0	0	5	0.28387	0.14884	4.53071	0.67436	T	y3+;y5+;y6+;y7+;y8+;	y3+;y5+;y6+;y7+;y8+;	sp|P01005|IOVO_CHICK	Y	VM	71	0	99	-0.00063	-0.155876	1.82e-29	sp|P01005|IOVO_CHICK	2	0.04786	9.32037
20190704_SL_Ovalbumin_GP.10304.10304.3.1.dta	190	3475.48	1934.96	3	FPJATDKEGKDVLVCNK	15,Carbamidomethyl[C];	1540.52	1540.53	7-2-0-0-0	3	NXT	10	3	0.04104	8	0.10902	0.17551	3.83944	0.67384	T	b13+;y2+;y3+;y4+;y5+;y6+;y9+;y11+;Y0+;Y0++;Y1++;	y3+;y4+;Y0++;	sp|P01005|IOVO_CHICK	R	DL	32	0	34	-0.00064	-0.330587	2.47e-19	sp|P01005|IOVO_CHICK	4	0.01471	4.23376
20190704_SL_Ovalbumin_GP.10307.10307.3.0.dta	190	3475.48	1934.96	3	FPJATDKEGKDVLVCNK	15,Carbamidomethyl[C];	1540.52	1540.53	7-2-0-0-0	3	NXT	10	3	0.01717	5	0.04874	0.10639	2.05687	0.21882	T	y1+;y2+;y3+;y4+;y5+;Y1+;Y0++;Y1++;	y3+;	sp|P01005|IOVO_CHICK	R	DL	32	0	34	-0.00064	-0.330587	2.47e-19	sp|P01005|IOVO_CHICK	4	0.01471	4.23376
20190704_SL_Ovalbumin_GP.10309.10309.3.0.dta	164	3631.39	2106.86	3	ETVPMNCSSYAJTTSEDGK	5,Oxidation[M];7,Carbamidomethyl[C];	1524.53	1524.53	6-2-0-0-1	12	NXT	2	0	0	5	0.1744	0.15812	3.65021	0.57719	T	y3+;y5+;y6+;y7+;y8+;	y5+;y6+;y7+;	sp|P01005|IOVO_CHICK	K	VM	88	0	99	-0.00064	-0.303628	1.06e-17	sp|P01005|IOVO_CHICK	2	-0.00236	-0.650069
20190704_SL_Ovalbumin_GP.10310.10310.3.0.dta	423	5171.08	3767.56	3	FGTNISKEHDGECKETVPMNCSSYAJTTSEDGK	0,Amidine[AnyN-term];13,Carbamidomethyl[C];13,Sulfide[C];20,Deamidated[N];21,Carbamidomethyl[C];	1403.52	1403.51	4-3-0-0-1	26	NXT	4	0	0	5	0.30766	0.16808	4.83506	0.81266	T	y3+;y5+;y7+;y8+;y9+;	y3+;y5+;y7+;y8+;y9+;	sp|P01005|IOVO_CHICK	E	VM	74	0	99	-0.03687	-9.78372	4.02e-22	sp|P01005|IOVO_CHICK	2	-0.00971	-1.87811
20190704_SL_Ovalbumin_GP.10312.10312.3.1.dta	190	3475.48	1934.96	3	FPJATDKEGKDVLVCNK	15,Carbamidomethyl[C];	1540.52	1540.53	7-2-0-0-0	3	NXT	10	0	0	6	0.12645	0.14848	3.03913	0.45126	T	b6+;y2+;y3+;y4+;y5+;y9+;	y3+;y4+;	sp|P01005|IOVO_CHICK	R	DL	32	0	34	-0.00064	-0.330587	2.47e-19	sp|P01005|IOVO_CHICK	4	0.01471	4.23376
20190704_SL_Ovalbumin_GP.10313.10313.4.0.dta	423	5171.07	3767.56	4	FGTNISKEHDGECKETVPMNCSSYAJTTSEDGK	0,Amidine[AnyN-term];13,Carbamidomethyl[C];13,Sulfide[C];20,Deamidated[N];21,Carbamidomethyl[C];	1403.51	1403.51	4-3-0-0-1	26	NXT	4	0	0	9	0.18331	0.14044	4.83506	0.67906	T	y3+;y4+;y5+;y6+;y7+;y8+;y9+;y12+;y31++;	y3+;y5+;y6+;y7+;y8+;	sp|P01005|IOVO_CHICK	E	VM	74	0	99	-0.03687	-9.78372	4.02e-22	sp|P01005|IOVO_CHICK	2	-3e-05	-0.00580264
20190704_SL_Ovalbumin_GP.10318.10318.4.0.dta	423	5171.07	3767.56	4	FGTNISKEHDGECKETVPMNCSSYAJTTSEDGK	0,Amidine[AnyN-term];13,Carbamidomethyl[C];13,Sulfide[C];20,Deamidated[N];21,Carbamidomethyl[C];	1403.51	1403.51	4-3-0-0-1	26	NXT	4	0	0	8	0.13427	0.11554	2.80034	0.32356	T	y3+;y5+;y6+;y7+;y8+;y9+;y12+;y16++;	y5+;y7+;	sp|P01005|IOVO_CHICK	E	VM	74	0	99	-0.03687	-9.78372	4.02e-22	sp|P01005|IOVO_CHICK	2	1e-05	0.00193421
20190704_SL_Ovalbumin_GP.10321.10321.4.0.dta	237	5154.05	3937.67	4	IEFGTNISKEHDGECKETVPMNCSSYAJTTSEDGK	6,Deamidated[N];15,Carbamidomethyl[C];22,Deamidated[N];23,Carbamidomethyl[C];	1216.38	1216.42	5-2-0-0-0	28	NXT	28	0	0	10	0.17996	0.17298	3.9545	0.68404	T	y3+;y4+;y5+;y6+;y7+;y8+;y9+;y11+;y16+;y16++;	y3+;y5+;y6+;y7+;	sp|P01005|IOVO_CHICK	S	VM	72	0	99	0.00369	0.936868	3.54e-11	sp|P01005|IOVO_CHICK	6	0.04111	7.97788
20190704_SL_Ovalbumin_GP.10325.10325.4.0.dta	190	3799.6	1934.96	4	FPJATDKEGKDVLVCNK	15,Carbamidomethyl[C];	1864.63	1864.64	9-2-0-0-0	3	NXT	12	4	0.1209	15	0.24616	0.3199	5.78195	1.84966	T	b4+;b6+;b8+;b13+;b14+;y2+;y3+;y4+;y5+;y6+;y7+;y9+;y10+;y11+;y12+;Y0+;Y1+;Y0++;Y1++;	y2+;y3+;y4+;Y1+;Y0++;Y1++;	sp|P01005|IOVO_CHICK	R	DL	32	0	34	-0.00064	-0.330587	2.47e-19	sp|P01005|IOVO_CHICK	4	0.00727	1.91387
20190704_SL_Ovalbumin_GP.10346.10346.4.1.dta	423	5390.11	3767.56	4	FGTNISKEHDGECKETVPMNCSSYAJTTSEDGK	0,Amidine[AnyN-term];13,Carbamidomethyl[C];13,Sulfide[C];20,Deamidated[N];21,Carbamidomethyl[C];	1622.55	1622.58	5-4-0-0-0	26	NXT	8	0	0	6	0.17079	0.12308	4.83506	0.5951	T	y3+;y5+;y6+;y7+;y8+;y9+;	y3+;y5+;y6+;y7+;y8+;	sp|P01005|IOVO_CHICK	E	VM	74	0	99	-0.03687	-9.78372	4.02e-22	sp|P01005|IOVO_CHICK	2	0.02554	4.73922
20190704_SL_Ovalbumin_GP.10352.10352.4.1.dta	422	5390.11	3767.56	4	FGTNISKEHDGECKETVPMJCSSYANTTSEDGK	0,Amidine[AnyN-term];13,Carbamidomethyl[C];13,Sulfide[C];21,Carbamidomethyl[C];26,Deamidated[N];	1622.55	1622.58	5-4-0-0-0	20	NXS	8	0	0	5	0.17725	0.11163	4.22393	0.47151	T	y3+;y5+;y6+;y7+;y9+;	y3+;y5+;y6+;y7+;	sp|P01005|IOVO_CHICK	E	VM	74	0	93	-0.03687	-9.78372	4.02e-22	sp|P01005|IOVO_CHICK	2	0.02554	4.73922
20190704_SL_Ovalbumin_GP.10354.10354.4.1.dta	423	5390.11	3767.56	4	FGTNISKEHDGECKETVPMNCSSYAJTTSEDGK	0,Amidine[AnyN-term];13,Carbamidomethyl[C];13,Sulfide[C];20,Deamidated[N];21,Carbamidomethyl[C];	1622.55	1622.58	5-4-0-0-0	26	NXT	8	0	0	8	0.15289	0.12516	4.22393	0.52868	T	y3+;y4+;y5+;y6+;y7+;y8+;y9+;y10+;	y3+;y5+;y6+;y7+;	sp|P01005|IOVO_CHICK	E	VM	74	0	99	-0.03687	-9.78372	4.02e-22	sp|P01005|IOVO_CHICK	2	0.02554	4.73922
20190704_SL_Ovalbumin_GP.10355.10355.4.1.dta	423	5171.07	3767.56	4	FGTNISKEHDGECKETVPMNCSSYAJTTSEDGK	0,Amidine[AnyN-term];13,Carbamidomethyl[C];13,Sulfide[C];20,Deamidated[N];21,Carbamidomethyl[C];	1403.51	1403.51	4-3-0-0-1	26	NXT	4	0	0	7	0.14036	0.1136	2.80034	0.31812	T	y3+;y4+;y5+;y6+;y7+;y8+;y9+;	y6+;y8+;	sp|P01005|IOVO_CHICK	E	VM	74	0	99	-0.03687	-9.78372	4.02e-22	sp|P01005|IOVO_CHICK	2	-0.00147	-0.284329
20190704_SL_Ovalbumin_GP.10357.10357.4.0.dta	242	5357.13	3937.67	4	IEFGTNISKEHDGECKETVPMNCSSYAJTTSEDGK	6,Deamidated[N];15,Carbamidomethyl[C];22,Deamidated[N];23,Carbamidomethyl[C];	1419.46	1419.5	5-3-0-0-0	28	NXT	26	0	0	4	0.11517	0.10989	2.46624	0.27101	T	y5+;y6+;y7+;y9+;	y5+;y6+;	sp|P01005|IOVO_CHICK	S	VM	72	0	99	0.00369	0.936868	3.54e-11	sp|P01005|IOVO_CHICK	6	0.04083	7.62311
20190704_SL_Ovalbumin_GP.10360.10360.3.0.dta	380	3486.35	2107.84	3	ETVPMNCSSYAJTTSEDGK	5,Oxidation[M];6,Deamidated[N];7,Carbamidomethyl[C];	1378.51	1378.48	6-2-0-0-0	12	NXT	4	0	0	9	0.31758	0.24596	5.17648	1.2732	T	b2+;y3+;y4+;y5+;y6+;y7+;y8+;y9+;y11+;	y3+;y5+;y6+;y7+;y8+;	sp|P01005|IOVO_CHICK	K	VM	88	0	99	-0.00077	-0.365132	3.43e-52	sp|P01005|IOVO_CHICK	2	-0.0323	-9.26728
20190704_SL_Ovalbumin_GP.10363.10363.4.0.dta	421	4950.97	3855.57	4	EFGTNISKEHDGECKETVPMNCSSYAJTTSEDGK	14,Carbamidomethyl[C];14,Sulfide[C];21,Deamidated[N];22,Carbamidomethyl[C];	1095.4	1095.4	3-3-0-0-0	27	NXT	10	0	0	5	0.14587	0.11312	3.54597	0.40114	T	y3+;y5+;y6+;y7+;y8+;	y5+;y6+;y8+;	sp|P01005|IOVO_CHICK	I	VM	73	0	99	-0.03174	-8.23021	6.99e-27	sp|P01005|IOVO_CHICK	2	0.00176	0.355558
20190704_SL_Ovalbumin_GP.10369.10369.3.2.dta	403	4027.57	2379.97	3	CKETVPMNCSSYAJTTSEDGK	1,Carbamidomethyl[C];8,Deamidated[N];9,Carbamidomethyl[C];	1647.6	1647.61	3-5-0-0-1	14	NXT	4	0	0	7	0.23281	0.22514	4.93564	1.11119	T	y3+;y4+;y5+;y6+;y7+;y8+;y9+;	y3+;y5+;y6+;y7+;y8+;	sp|P01005|IOVO_CHICK	E	VM	86	0	99	-0.00509	-2.1378	2.11e-17	sp|P01005|IOVO_CHICK	2	0.01451	3.60358
20190704_SL_Ovalbumin_GP.10369.10369.4.1.dta	423	5374.15	3767.56	4	FGTNISKEHDGECKETVPMNCSSYAJTTSEDGK	0,Amidine[AnyN-term];13,Carbamidomethyl[C];13,Sulfide[C];20,Deamidated[N];21,Carbamidomethyl[C];	1606.6	1606.59	4-4-0-0-1	26	NXT	4	0	0	7	0.23281	0.15374	4.83506	0.74336	T	y3+;y4+;y5+;y6+;y7+;y8+;y9+;	y3+;y5+;y6+;y7+;y8+;	sp|P01005|IOVO_CHICK	E	VM	74	0	99	-0.03687	-9.78372	4.02e-22	sp|P01005|IOVO_CHICK	2	-0.00584	-1.08689
20190704_SL_Ovalbumin_GP.10388.10388.4.4.dta	215	5095.08	4040.69	4	SIEFGTNISKEHDGECKETVPMNCSSYAJTTSEDGK	7,Deamidated[N];16,Carbamidomethyl[C];22,Oxidation[M];23,Deamidated[N];24,Carbamidomethyl[C];	1054.39	1054.37	4-2-0-0-0	29	NXT	10	0	0	6	0.07296	0.0636	1.72461	0.10969	T	y1+;y3+;y5+;y6+;y7+;y8+;	y8+;	sp|P01005|IOVO_CHICK	Y	VM	71	0	99	-0.00063	-0.155876	1.82e-29	sp|P01005|IOVO_CHICK	2	-0.01533	-3.00937
20190704_SL_Ovalbumin_GP.10404.10404.3.0.dta	421	4950.96	3855.57	3	EFGTNISKEHDGECKETVPMNCSSYAJTTSEDGK	14,Carbamidomethyl[C];14,Sulfide[C];21,Deamidated[N];22,Carbamidomethyl[C];	1095.39	1095.4	3-3-0-0-0	27	NXT	10	0	0	6	0.23146	0.16102	4.21255	0.67833	T	y3+;y5+;y6+;y7+;y8+;y9+;	y5+;y6+;y7+;y8+;	sp|P01005|IOVO_CHICK	I	VM	73	0	99	-0.03174	-8.23021	6.99e-27	sp|P01005|IOVO_CHICK	2	0.00922	1.86265
20190704_SL_Ovalbumin_GP.10407.10407.4.1.dta	423	5130.04	3767.56	4	FGTNISKEHDGECKETVPMNCSSYAJTTSEDGK	0,Amidine[AnyN-term];13,Carbamidomethyl[C];13,Sulfide[C];20,Deamidated[N];21,Carbamidomethyl[C];	1362.49	1362.48	5-2-0-0-1	26	NXT	4	0	0	5	0.09574	0.07522	1.88048	0.14144	T	y3+;y5+;y6+;y9+;y11+;	y5+;	sp|P01005|IOVO_CHICK	E	VM	74	0	99	-0.03687	-9.78372	4.02e-22	sp|P01005|IOVO_CHICK	2	-0.00576	-1.12302
20190704_SL_Ovalbumin_GP.10427.10427.4.0.dta	422	5130.05	3767.56	4	FGTNISKEHDGECKETVPMJCSSYANTTSEDGK	0,Amidine[AnyN-term];13,Carbamidomethyl[C];13,Sulfide[C];21,Carbamidomethyl[C];26,Deamidated[N];	1362.5	1362.48	5-2-0-0-1	20	NXS	4	0	0	5	0.08083	0.06879	1.88048	0.12936	T	y3+;y5+;y6+;y7+;y13+;	y7+;	sp|P01005|IOVO_CHICK	E	VM	74	0	93	-0.03687	-9.78372	4.02e-22	sp|P01005|IOVO_CHICK	2	-0.01626	-3.17017
20190704_SL_Ovalbumin_GP.10430.10430.3.0.dta	190	3637.54	1934.96	3	FPJATDKEGKDVLVCNK	15,Carbamidomethyl[C];	1702.57	1702.58	8-2-0-0-0	3	NXT	10	1	0.02592	6	0.13387	0.16393	3.83944	0.6294	T	b4+;b6+;y2+;y3+;y4+;y5+;Y0++;	y3+;y4+;Y0++;	sp|P01005|IOVO_CHICK	R	DL	32	0	34	-0.00064	-0.330587	2.47e-19	sp|P01005|IOVO_CHICK	4	0.00768	2.11191
20190704_SL_Ovalbumin_GP.10434.10434.3.0.dta	190	3637.54	1934.96	3	FPJATDKEGKDVLVCNK	15,Carbamidomethyl[C];	1702.57	1702.58	8-2-0-0-0	3	NXT	10	1	0.00774	5	0.07827	0.11567	2.05687	0.23792	T	y2+;y3+;y4+;y10+;y11+;Y1++;	y3+;	sp|P01005|IOVO_CHICK	R	DL	32	0	34	-0.00064	-0.330587	2.47e-19	sp|P01005|IOVO_CHICK	4	0.00768	2.11191
20190704_SL_Ovalbumin_GP.10435.10435.4.0.dta	399	5194.03	3491.45	4	TNISKEHDGECKETVPMNCSSYAJTTSEDGK	2,Deamidated[N];11,Carbamidomethyl[C];18,Deamidated[N];19,Carbamidomethyl[C];	1702.57	1702.58	8-2-0-0-0	24	NXT	8	0	0	4	0.05168	0.04975	1.77577	0.08835	T	y3+;y4+;y5+;y7+;	y3+;	sp|P01005|IOVO_CHICK	G	VM	76	0.01	99	0.00115	0.329283	7.09e-23	sp|P01005|IOVO_CHICK	2	0.00536	1.03216
20190704_SL_Ovalbumin_GP.10437.10437.4.1.dta	213	5905.35	4040.69	4	SIEFGTJISKEHDGECKETVPMNCSSYANTTSEDGK	16,Carbamidomethyl[C];22,Oxidation[M];23,Deamidated[N];24,Carbamidomethyl[C];29,Deamidated[N];	1864.65	1864.64	9-2-0-0-0	7	NXS	10	0	0	4	0.31502	0.14211	3.94519	0.56064	T	y3+;y5+;y6+;y7+;	y3+;y5+;y6+;y7+;	sp|P01005|IOVO_CHICK	Y	VM	71	0	77	-0.00063	-0.155876	1.82e-29	sp|P01005|IOVO_CHICK	2	-0.01243	-2.10523
20190704_SL_Ovalbumin_GP.10444.10444.3.0.dta	175	4730.86	2946.18	3	EHDGECKETVPMNCSSYAJTTSEDGK	6,Carbamidomethyl[C];14,Carbamidomethyl[C];	1784.67	1784.63	6-4-0-0-0	19	NXT	2	0	0	4	0.14658	0.10268	3.5989	0.36953	T	y3+;y5+;y7+;y8+;	y5+;y7+;y8+;	sp|P01005|IOVO_CHICK	K	VM	81	0	99	0.00091	0.308771	3.84e-46	sp|P01005|IOVO_CHICK	2	-0.04367	-9.23277
20190704_SL_Ovalbumin_GP.10447.10447.3.0.dta	190	3637.54	1934.96	3	FPJATDKEGKDVLVCNK	15,Carbamidomethyl[C];	1702.57	1702.58	8-2-0-0-0	3	NXT	10	4	0.04192	10	0.14313	0.19829	3.03913	0.60263	T	b4+;b6+;y2+;y3+;y4+;y5+;y6+;y7+;y9+;y14+;Y0+;Y1+;Y0++;Y1++;	y3+;y4+;	sp|P01005|IOVO_CHICK	R	DL	32	0	34	-0.00064	-0.330587	2.47e-19	sp|P01005|IOVO_CHICK	4	0.00819	2.25215
20190704_SL_Ovalbumin_GP.10449.10449.3.0.dta	190	3637.54	1934.96	3	FPJATDKEGKDVLVCNK	15,Carbamidomethyl[C];	1702.57	1702.58	8-2-0-0-0	3	NXT	10	2	0.0323	11	0.15829	0.20434	3.03913	0.62101	T	b4+;b14+;y2+;y3+;y4+;y5+;y7+;y9+;y11+;y12+;y13+;Y0++;Y1++;	y3+;y4+;	sp|P01005|IOVO_CHICK	R	DL	32	0	34	-0.00064	-0.330587	2.47e-19	sp|P01005|IOVO_CHICK	4	0.00819	2.25215
20190704_SL_Ovalbumin_GP.10456.10456.3.0.dta	190	3637.54	1934.96	3	FPJATDKEGKDVLVCNK	15,Carbamidomethyl[C];	1702.57	1702.58	8-2-0-0-0	3	NXT	10	3	0.08161	10	0.21252	0.23864	5.18431	1.23718	T	y1+;y2+;y3+;y4+;y5+;y6+;y7+;y10+;y11+;y13+;Y0+;Y0++;Y1++;	y3+;y4+;y11+;Y0++;Y1++;	sp|P01005|IOVO_CHICK	R	DL	32	0	34	-0.00064	-0.330587	2.47e-19	sp|P01005|IOVO_CHICK	4	0.00819	2.25215
20190704_SL_Ovalbumin_GP.10461.10461.4.1.dta	163	5153.07	3749.54	4	GTNISKEHDGECKETVPMNCSSYAJTTSEDGK	0,Carbamidomethyl[AnyN-term];6,Carbamidomethyl[K];8,Carbamidomethyl[H];12,Carbamidomethyl[C];12,Sulfide[C];20,Carbamidomethyl[C];	1403.53	1403.51	4-3-0-0-1	25	NXT	2	0	0	6	0.08914	0.07801	1.88477	0.14704	T	y3+;y5+;y6+;y7+;y8+;y9+;	y6+;	sp|P01005|IOVO_CHICK	F	VM	75	0	99	-0.03734	-9.95604	1.45e-09	sp|P01005|IOVO_CHICK	2	-0.02255	-4.37687
20190704_SL_Ovalbumin_GP.10465.10465.3.0.dta	396	3639.44	2219.94	3	KETVPMNCSSYAJTTSEDGK	7,Deamidated[N];8,Carbamidomethyl[C];	1419.49	1419.5	5-3-0-0-0	13	NXT	16	0	0	11	0.22017	0.20423	4.53585	0.92637	T	b1+;y3+;y5+;y6+;y7+;y8+;y9+;y10+;y11+;y12+;y13+;	y5+;y6+;y8+;y9+;	sp|P01005|IOVO_CHICK	C	VM	87	0	99	-0.00136	-0.612357	3.34e-55	sp|P01005|IOVO_CHICK	2	0.00515	1.41545
20190704_SL_Ovalbumin_GP.10490.10490.3.1.dta	396	4084.58	2219.94	3	KETVPMNCSSYAJTTSEDGK	7,Deamidated[N];8,Carbamidomethyl[C];	1864.64	1864.64	9-2-0-0-0	13	NXT	16	0	0	8	0.34736	0.24005	5.17648	1.24259	T	b1+;y3+;y4+;y5+;y6+;y7+;y8+;y9+;	b1+;y5+;y6+;y7+;y8+;	sp|P01005|IOVO_CHICK	C	VM	87	0	99	-0.00136	-0.612357	3.34e-55	sp|P01005|IOVO_CHICK	2	0.00312	0.764038
20190704_SL_Ovalbumin_GP.10491.10491.4.1.dta	398	5194.02	3491.45	4	TNISKEHDGECKETVPMJCSSYANTTSEDGK	2,Deamidated[N];11,Carbamidomethyl[C];19,Carbamidomethyl[C];24,Deamidated[N];	1702.57	1702.58	8-2-0-0-0	18	NXS	8	0	0	7	0.17618	0.12688	3.35077	0.42514	T	b1+;y3+;y4+;y5+;y6+;y7+;y10+;	b1+;y3+;y4+;	sp|P01005|IOVO_CHICK	G	VM	76	0	93	0.00115	0.329283	7.09e-23	sp|P01005|IOVO_CHICK	2	0.00889	1.71192
20190704_SL_Ovalbumin_GP.10507.10507.3.0.dta	388	4747.89	3490.47	3	TNISKEHDGECKETVPMNCSSYAJTTSEDGK	2,Deamidated[N];11,Carbamidomethyl[C];19,Carbamidomethyl[C];	1257.42	1257.45	4-3-0-0-0	24	NXT	10	0	0	7	0.20186	0.17113	4.23556	0.72485	T	b1+;y3+;y5+;y6+;y7+;y10+;y16+;	y5+;y6+;y7+;y16+;	sp|P01005|IOVO_CHICK	G	VM	76	0	99	-0.00175	-0.501224	1.83e-50	sp|P01005|IOVO_CHICK	2	0.02979	6.27574
20190704_SL_Ovalbumin_GP.10509.10509.4.0.dta	388	4747.9	3490.47	4	TNISKEHDGECKETVPMNCSSYAJTTSEDGK	2,Deamidated[N];11,Carbamidomethyl[C];19,Carbamidomethyl[C];	1257.43	1257.45	4-3-0-0-0	24	NXT	10	0	0	10	0.16351	0.16658	4.23556	0.70557	T	b1+;y3+;y4+;y5+;y6+;y7+;y9+;y10+;y12+;y16+;	y3+;y5+;y6+;y16+;	sp|P01005|IOVO_CHICK	G	VM	76	0	99	-0.00175	-0.501224	1.83e-50	sp|P01005|IOVO_CHICK	2	0.01978	4.16696
20190704_SL_Ovalbumin_GP.10510.10510.3.0.dta	175	4730.86	2946.18	3	EHDGECKETVPMNCSSYAJTTSEDGK	6,Carbamidomethyl[C];14,Carbamidomethyl[C];	1784.68	1784.63	6-4-0-0-0	19	NXT	2	0	0	8	0.22208	0.18217	4.27208	0.77823	T	y3+;y4+;y5+;y6+;y7+;y8+;y9+;y10+;	y5+;y6+;y7+;y9+;	sp|P01005|IOVO_CHICK	K	VM	81	0	99	0.00091	0.308771	3.84e-46	sp|P01005|IOVO_CHICK	2	-0.04584	-9.69154
20190704_SL_Ovalbumin_GP.10514.10514.3.0.dta	396	3906.56	2219.94	3	KETVPMNCSSYAJTTSEDGK	7,Deamidated[N];8,Carbamidomethyl[C];	1686.62	1686.59	7-2-0-0-1	13	NXT	4	0	0	8	0.32304	0.22978	5.77352	1.32662	T	b1+;y3+;y5+;y6+;y7+;y8+;y9+;y10+;	y3+;y5+;y6+;y7+;y8+;y10+;	sp|P01005|IOVO_CHICK	C	VM	87	0	99	-0.00136	-0.612357	3.34e-55	sp|P01005|IOVO_CHICK	2	-0.03192	-8.1729
20190704_SL_Ovalbumin_GP.10519.10519.3.0.dta	396	3906.56	2219.94	3	KETVPMNCSSYAJTTSEDGK	7,Deamidated[N];8,Carbamidomethyl[C];	1686.62	1686.59	7-2-0-0-1	13	NXT	4	0	0	8	0.33096	0.21397	5.77352	1.23537	T	y1+;y3+;y4+;y5+;y6+;y7+;y8+;y11+;	y3+;y5+;y6+;y7+;y8+;y11+;	sp|P01005|IOVO_CHICK	C	VM	87	0	99	-0.00136	-0.612357	3.34e-55	sp|P01005|IOVO_CHICK	2	-0.03192	-8.1729
20190704_SL_Ovalbumin_GP.10571.10571.3.1.dta	417	3934.56	1962.81	3	TVPMNCSSYAJTTSEDGK	5,Deamidated[N];6,Carbamidomethyl[C];	1971.75	1971.72	5-5-0-0-1	11	NXT	4	0	0	4	0.14779	0.10964	4.3441	0.47628	T	y3+;y5+;y6+;y9+;	y3+;y5+;y6+;y9+;	sp|P01005|IOVO_CHICK	E	VM	89	0	99	0.00113	0.575418	1.03e-11	sp|P01005|IOVO_CHICK	2	-0.03336	-8.48081
20190704_SL_Ovalbumin_GP.10574.10574.3.1.dta	382	4502.81	3407.39	3	ISKEHDGECKETVPMNCSSYAJTTSEDGK	3,Carbamyl[K];9,Carbamidomethyl[C];9,Dioxidation[C];10,Carbamidomethyl[K];16,Deamidated[N];17,Carbamidomethyl[C];	1095.41	1095.4	3-3-0-0-0	22	NXT	14	0	0	5	0.20988	0.13812	4.86961	0.6726	T	y3+;y5+;y6+;y7+;y8+;	y3+;y5+;y6+;y7+;y8+;	sp|P01005|IOVO_CHICK	N	VM	78	0	99	-0.02165	-6.35203	3.39e-24	sp|P01005|IOVO_CHICK	2	-0.01208	-2.68336
20190704_SL_Ovalbumin_GP.10589.10589.3.0.dta	395	3639.43	2219.94	3	KETVPMJCSSYANTTSEDGK	8,Carbamidomethyl[C];13,Deamidated[N];	1419.49	1419.5	5-3-0-0-0	7	NXS	16	0	0	6	0.16094	0.14254	3.8331	0.54638	T	b1+;y3+;y5+;y7+;y8+;y10+;	y3+;y5+;y7+;	sp|P01005|IOVO_CHICK	C	VM	87	0	93	-0.00136	-0.612357	3.34e-55	sp|P01005|IOVO_CHICK	2	0.00771	2.11905
20190704_SL_Ovalbumin_GP.10595.10595.4.3.dta	228	5154.04	3937.67	4	IEFGTNISKEHDGECKETVPMNCSSYAJTTSEDGK	6,Deamidated[N];15,Carbamidomethyl[C];22,Deamidated[N];23,Carbamidomethyl[C];	1216.37	1216.42	5-2-0-0-0	28	NXT	28	0	0	9	0.3785	0.24587	5.38432	1.32382	T	y1+;y3+;y5+;y6+;y7+;y8+;y9+;y11+;y12+;	y3+;y5+;y6+;y7+;y8+;y9+;	sp|P01005|IOVO_CHICK	S	VM	72	0	99	0.00369	0.936868	3.54e-11	sp|P01005|IOVO_CHICK	6	0.0468	9.08211
20190704_SL_Ovalbumin_GP.10596.10596.4.3.dta	228	5154.04	3937.67	4	IEFGTNISKEHDGECKETVPMNCSSYAJTTSEDGK	6,Deamidated[N];15,Carbamidomethyl[C];22,Deamidated[N];23,Carbamidomethyl[C];	1216.37	1216.42	5-2-0-0-0	28	NXT	28	0	0	6	0.26371	0.18348	4.2051	0.77156	T	y3+;y5+;y6+;y7+;y8+;y9+;	y3+;y5+;y6+;y7+;	sp|P01005|IOVO_CHICK	S	VM	72	0	99	0.00369	0.936868	3.54e-11	sp|P01005|IOVO_CHICK	6	0.0468	9.08211
20190704_SL_Ovalbumin_GP.10597.10597.4.2.dta	423	5171.06	3767.56	4	FGTNISKEHDGECKETVPMNCSSYAJTTSEDGK	0,Amidine[AnyN-term];13,Carbamidomethyl[C];13,Sulfide[C];20,Deamidated[N];21,Carbamidomethyl[C];	1403.51	1403.51	4-3-0-0-1	26	NXT	4	0	0	7	0.27661	0.16773	4.83506	0.81097	T	y3+;y4+;y5+;y6+;y7+;y8+;y9+;	y3+;y5+;y6+;y7+;y8+;	sp|P01005|IOVO_CHICK	E	VM	74	0	99	-0.03687	-9.78372	4.02e-22	sp|P01005|IOVO_CHICK	2	0.00148	0.286264
20190704_SL_Ovalbumin_GP.10652.10652.3.4.dta	202	4516.74	3138.24	3	KEHDGECKETVPMNCSSYAJTTSEDGK	3,Oxidation[H];7,Carbamidomethyl[C];7,Sulfide[C];13,Oxidation[M];15,Carbamidomethyl[C];	1378.5	1378.48	6-2-0-0-0	20	NXT	4	0	0	6	0.19254	0.13107	4.55763	0.59735	T	y3+;y5+;y6+;y7+;y8+;y9+;	y3+;y6+;y7+;y8+;	sp|P01005|IOVO_CHICK	S	VM	80	0	99	0.0208	6.6258	1.45e-25	sp|P01005|IOVO_CHICK	2	-0.02213	-4.90062
20190704_SL_Ovalbumin_GP.10685.10685.3.2.dta	417	4315.67	1962.81	3	TVPMNCSSYAJTTSEDGK	5,Deamidated[N];6,Carbamidomethyl[C];	2352.86	2352.84	7-6-0-0-0	11	NXT	10	0	0	8	0.18445	0.14559	4.3441	0.63245	T	b1+;y3+;y4+;y5+;y6+;y7+;y8+;y9+;	y5+;y6+;y7+;y8+;	sp|P01005|IOVO_CHICK	E	VM	89	0	99	0.00113	0.575418	1.03e-11	sp|P01005|IOVO_CHICK	2	-0.0224	-5.19158
20190704_SL_Ovalbumin_GP.10711.10711.3.2.dta	202	4516.74	3138.24	3	KEHDGECKETVPMNCSSYAJTTSEDGK	3,Oxidation[H];7,Carbamidomethyl[C];7,Sulfide[C];13,Oxidation[M];15,Carbamidomethyl[C];	1378.5	1378.48	6-2-0-0-0	20	NXT	4	0	0	4	0.16966	0.10433	3.05003	0.3182	T	y3+;y6+;y7+;y9+;	y6+;y9+;	sp|P01005|IOVO_CHICK	S	VM	80	0	99	0.0208	6.6258	1.45e-25	sp|P01005|IOVO_CHICK	2	-0.01983	-4.3913
20190704_SL_Ovalbumin_GP.10717.10717.3.0.dta	388	4544.81	3490.47	3	TNISKEHDGECKETVPMNCSSYAJTTSEDGK	2,Deamidated[N];11,Carbamidomethyl[C];19,Carbamidomethyl[C];	1054.34	1054.37	4-2-0-0-0	24	NXT	6	0	0	6	0.22261	0.15871	4.23556	0.67225	T	b1+;y3+;y5+;y6+;y7+;y16++;	y3+;y5+;y6+;y7+;	sp|P01005|IOVO_CHICK	G	VM	76	0	99	-0.00175	-0.501224	1.83e-50	sp|P01005|IOVO_CHICK	2	0.03229	7.10644
20190704_SL_Ovalbumin_GP.10719.10719.4.1.dta	398	4993.02	3491.45	4	TNISKEHDGECKETVPMJCSSYANTTSEDGK	2,Deamidated[N];11,Carbamidomethyl[C];19,Carbamidomethyl[C];24,Deamidated[N];	1501.57	1501.55	3-5-0-0-0	18	NXS	6	0	0	4	0.09685	0.09695	1.75167	0.16982	T	y3+;y5+;y7+;y9+;	y3+;	sp|P01005|IOVO_CHICK	G	VM	76	0	93	0.00115	0.329283	7.09e-23	sp|P01005|IOVO_CHICK	2	-0.01858	-3.72193
20190704_SL_Ovalbumin_GP.10721.10721.3.3.dta	202	4516.74	3138.24	3	KEHDGECKETVPMNCSSYAJTTSEDGK	3,Oxidation[H];7,Carbamidomethyl[C];7,Sulfide[C];13,Oxidation[M];15,Carbamidomethyl[C];	1378.5	1378.48	6-2-0-0-0	20	NXT	4	0	0	5	0.21077	0.13177	4.55763	0.60056	T	y3+;y6+;y7+;y8+;y9+;	y3+;y6+;y7+;y8+;	sp|P01005|IOVO_CHICK	S	VM	80	0	99	0.0208	6.6258	1.45e-25	sp|P01005|IOVO_CHICK	2	-0.02394	-5.30143
20190704_SL_Ovalbumin_GP.10729.10729.3.0.dta	175	4527.78	2946.18	3	EHDGECKETVPMNCSSYAJTTSEDGK	6,Carbamidomethyl[C];14,Carbamidomethyl[C];	1581.59	1581.56	6-3-0-0-0	19	NXT	2	0	0	5	0.19411	0.1214	3.5989	0.43689	T	y3+;y5+;y6+;y7+;y16+;	y5+;y6+;y16+;	sp|P01005|IOVO_CHICK	K	VM	81	0	99	0.00091	0.308771	3.84e-46	sp|P01005|IOVO_CHICK	2	-0.03404	-7.51966
20190704_SL_Ovalbumin_GP.10738.10738.3.0.dta	175	4324.7	2946.18	3	EHDGECKETVPMNCSSYAJTTSEDGK	6,Carbamidomethyl[C];14,Carbamidomethyl[C];	1378.52	1378.48	6-2-0-0-0	19	NXT	2	0	0	14	0.20532	0.23794	5.46298	1.29986	T	y3+;y4+;y5+;y6+;y7+;y8+;y9+;y10+;y11+;y12+;y13+;y16+;y8++;y16++;	y3+;y5+;y6+;y7+;y8+;y9+;	sp|P01005|IOVO_CHICK	K	VM	81	0	99	0.00091	0.308771	3.84e-46	sp|P01005|IOVO_CHICK	2	-0.03599	-8.32384
20190704_SL_Ovalbumin_GP.10739.10739.4.0.dta	175	4324.7	2946.18	4	EHDGECKETVPMNCSSYAJTTSEDGK	6,Carbamidomethyl[C];14,Carbamidomethyl[C];	1378.52	1378.48	6-2-0-0-0	19	NXT	2	0	0	8	0.16805	0.16229	4.8877	0.79322	T	y3+;y4+;y5+;y6+;y7+;y8+;y9+;y16++;	y5+;y6+;y7+;y8+;y9+;	sp|P01005|IOVO_CHICK	K	VM	81	0	99	0.00091	0.308771	3.84e-46	sp|P01005|IOVO_CHICK	2	-0.03901	-9.0223
20190704_SL_Ovalbumin_GP.10785.10785.3.0.dta	175	4324.7	2946.18	3	EHDGECKETVPMNCSSYAJTTSEDGK	6,Carbamidomethyl[C];14,Carbamidomethyl[C];	1378.52	1378.48	6-2-0-0-0	19	NXT	2	0	0	12	0.16213	0.18718	4.27208	0.79964	T	b14++;y3+;y4+;y5+;y6+;y7+;y8+;y9+;y11+;y12+;y13+;y16+;	y3+;y5+;y6+;y7+;	sp|P01005|IOVO_CHICK	K	VM	81	0	99	0.00091	0.308771	3.84e-46	sp|P01005|IOVO_CHICK	2	-0.03632	-8.40016
20190704_SL_Ovalbumin_GP.10787.10787.3.1.dta	403	3986.6	2379.97	3	CKETVPMNCSSYAJTTSEDGK	1,Carbamidomethyl[C];8,Deamidated[N];9,Carbamidomethyl[C];	1606.63	1606.59	4-4-0-0-1	14	NXT	10	0	0	5	0.23489	0.17237	4.3159	0.74392	T	y3+;y5+;y6+;y7+;y12+;	y3+;y5+;y6+;y7+;	sp|P01005|IOVO_CHICK	E	VM	86	0	99	-0.00509	-2.1378	2.11e-17	sp|P01005|IOVO_CHICK	2	-0.03808	-9.55432
20190704_SL_Ovalbumin_GP.10795.10795.3.0.dta	364	4150.6	2235.94	3	KETVPMNCSSYAJTTSEDGK	6,Oxidation[M];7,Deamidated[N];8,Carbamidomethyl[C];	1914.66	1914.7	5-4-0-0-2	13	NXT	6	0	0	6	0.38765	0.23928	4.94066	1.1822	T	b1+;y3+;y5+;y6+;y7+;y8+;	y3+;y5+;y6+;y7+;y8+;	sp|P01005|IOVO_CHICK	C	VM	87	0	99	0.00901	4.02784	1.04e-26	sp|P01005|IOVO_CHICK	2	0.0373	8.98891
20190704_SL_Ovalbumin_GP.10804.10804.3.0.dta	175	4527.78	2946.18	3	EHDGECKETVPMNCSSYAJTTSEDGK	6,Carbamidomethyl[C];14,Carbamidomethyl[C];	1581.59	1581.56	6-3-0-0-0	19	NXT	2	0	0	4	0.17232	0.12916	3.5989	0.46484	T	y3+;y6+;y7+;y8+;	y3+;y6+;y7+;	sp|P01005|IOVO_CHICK	K	VM	81	0	99	0.00091	0.308771	3.84e-46	sp|P01005|IOVO_CHICK	2	-0.0343	-7.57709
20190704_SL_Ovalbumin_GP.10807.10807.3.1.dta	417	3772.48	1962.81	3	TVPMNCSSYAJTTSEDGK	5,Deamidated[N];6,Carbamidomethyl[C];	1809.68	1809.67	4-5-0-0-1	11	NXT	4	0	0	7	0.16629	0.12563	4.3441	0.54574	T	b1+;y3+;y5+;y6+;y8+;y9+;y10+;	y3+;y5+;y9+;y10+;	sp|P01005|IOVO_CHICK	E	VM	89	0	99	0.00113	0.575418	1.03e-11	sp|P01005|IOVO_CHICK	2	-0.00564	-1.49543
20190704_SL_Ovalbumin_GP.10810.10810.3.1.dta	417	3772.48	1962.81	3	TVPMNCSSYAJTTSEDGK	5,Deamidated[N];6,Carbamidomethyl[C];	1809.68	1809.67	4-5-0-0-1	11	NXT	4	0	0	6	0.1696	0.1174	2.89047	0.33933	T	b1+;y3+;y4+;y5+;y8+;y9+;	y3+;y5+;	sp|P01005|IOVO_CHICK	E	VM	89	0	99	0.00113	0.575418	1.03e-11	sp|P01005|IOVO_CHICK	2	-0.00564	-1.49543
20190704_SL_Ovalbumin_GP.10816.10816.3.1.dta	416	3772.48	1962.81	3	TVPMJCSSYANTTSEDGK	6,Carbamidomethyl[C];11,Deamidated[N];	1809.68	1809.67	4-5-0-0-1	5	NXS	4	0	0	6	0.18713	0.12595	4.96649	0.62552	T	b1+;y3+;y4+;y5+;y6+;y7+;	b1+;y3+;y5+;y6+;y7+;	sp|P01005|IOVO_CHICK	E	VM	89	0	93	0.00113	0.575418	1.03e-11	sp|P01005|IOVO_CHICK	2	-0.00564	-1.49543
20190704_SL_Ovalbumin_GP.10825.10825.3.1.dta	417	3772.48	1962.81	3	TVPMNCSSYAJTTSEDGK	5,Deamidated[N];6,Carbamidomethyl[C];	1809.68	1809.67	4-5-0-0-1	11	NXT	4	0	0	9	0.17794	0.13741	3.66291	0.50333	T	b1+;y1+;y3+;y4+;y5+;y6+;y7+;y8+;y9+;	b1+;y3+;y5+;	sp|P01005|IOVO_CHICK	E	VM	89	0	99	0.00113	0.575418	1.03e-11	sp|P01005|IOVO_CHICK	2	-0.00564	-1.49543
20190704_SL_Ovalbumin_GP.10829.10829.3.1.dta	229	4095.65	2635.12	3	PMJCSSYANTTSEDGKVMVLCNR	4,Carbamidomethyl[C];9,Deamidated[N];21,Carbamidomethyl[C];	1460.52	1460.53	4-4-0-0-0	3	NXS	4	0	0	4	0.06555	0.05698	1.92157	0.1095	T	b3+;b4+;b16+;y1+;	b3+;	sp|P01005|IOVO_CHICK	V	AF	91	0	93	-0.00284	-1.07735	1.5e-33	sp|P01005|IOVO_CHICK	2	0.0079	1.92936
20190704_SL_Ovalbumin_GP.10834.10834.3.1.dta	229	4079.65	2635.12	3	PMJCSSYANTTSEDGKVMVLCNR	4,Carbamidomethyl[C];9,Deamidated[N];21,Carbamidomethyl[C];	1444.53	1444.53	3-4-0-0-1	3	NXS	4	0	0	4	0.0724	0.08675	2.85587	0.24776	T	b2+;b3+;b4+;y9+;	b4+;y9+;	sp|P01005|IOVO_CHICK	V	AF	91	0	93	-0.00284	-1.07735	1.5e-33	sp|P01005|IOVO_CHICK	2	0.00132	0.323637
20190704_SL_Ovalbumin_GP.10841.10841.3.1.dta	403	3881.55	2379.97	3	CKETVPMNCSSYAJTTSEDGK	1,Carbamidomethyl[C];8,Deamidated[N];9,Carbamidomethyl[C];	1501.58	1501.55	3-5-0-0-0	14	NXT	6	0	0	12	0.26559	0.26897	5.51449	1.48324	T	b11++;y1+;y3+;y4+;y5+;y6+;y7+;y8+;y9+;y10+;y11+;y12+;	y3+;y5+;y6+;y7+;y8+;y9+;	sp|P01005|IOVO_CHICK	E	VM	86	0	99	-0.00509	-2.1378	2.11e-17	sp|P01005|IOVO_CHICK	2	-0.02512	-6.47328
20190704_SL_Ovalbumin_GP.10851.10851.3.1.dta	403	3881.55	2379.97	3	CKETVPMNCSSYAJTTSEDGK	1,Carbamidomethyl[C];8,Deamidated[N];9,Carbamidomethyl[C];	1501.58	1501.55	3-5-0-0-0	14	NXT	6	0	0	8	0.18806	0.18477	4.3159	0.79746	T	y1+;y3+;y4+;y5+;y6+;y7+;y8+;y10+;	y3+;y5+;y6+;y7+;	sp|P01005|IOVO_CHICK	E	VM	86	0	99	-0.00509	-2.1378	2.11e-17	sp|P01005|IOVO_CHICK	2	-0.03061	-7.888
20190704_SL_Ovalbumin_GP.10855.10855.3.1.dta	403	3881.55	2379.97	3	CKETVPMNCSSYAJTTSEDGK	1,Carbamidomethyl[C];8,Deamidated[N];9,Carbamidomethyl[C];	1501.58	1501.55	3-5-0-0-0	14	NXT	6	0	0	10	0.23573	0.24674	4.93564	1.21784	T	y1+;y3+;y4+;y5+;y6+;y7+;y8+;y9+;y10+;y12+;	y3+;y5+;y6+;y7+;y8+;	sp|P01005|IOVO_CHICK	E	VM	86	0	99	-0.00509	-2.1378	2.11e-17	sp|P01005|IOVO_CHICK	2	-0.03061	-7.888
20190704_SL_Ovalbumin_GP.10898.10898.3.1.dta	403	3783.46	2379.97	3	CKETVPMNCSSYAJTTSEDGK	1,Carbamidomethyl[C];8,Deamidated[N];9,Carbamidomethyl[C];	1403.49	1403.51	4-3-0-0-1	14	NXT	4	0	0	4	0.16077	0.13191	3.63785	0.47987	T	y3+;y5+;y6+;y7+;	y3+;y5+;y6+;	sp|P01005|IOVO_CHICK	E	VM	86	0	99	-0.00509	-2.1378	2.11e-17	sp|P01005|IOVO_CHICK	2	0.01868	4.93861
20190704_SL_Ovalbumin_GP.10916.10916.3.1.dta	403	3783.47	2379.97	3	CKETVPMNCSSYAJTTSEDGK	1,Carbamidomethyl[C];8,Deamidated[N];9,Carbamidomethyl[C];	1403.49	1403.51	4-3-0-0-1	14	NXT	4	0	0	6	0.20304	0.18165	3.63785	0.66082	T	y3+;y4+;y5+;y6+;y7+;y8+;	y3+;y5+;y7+;	sp|P01005|IOVO_CHICK	E	VM	86	0	99	-0.00509	-2.1378	2.11e-17	sp|P01005|IOVO_CHICK	2	0.01719	4.54468
20190704_SL_Ovalbumin_GP.10922.10922.3.1.dta	403	3783.47	2379.97	3	CKETVPMNCSSYAJTTSEDGK	1,Carbamidomethyl[C];8,Deamidated[N];9,Carbamidomethyl[C];	1403.49	1403.51	4-3-0-0-1	14	NXT	4	0	0	5	0.1674	0.15868	3.63785	0.57727	T	y3+;y5+;y6+;y7+;y8+;	y3+;y6+;y8+;	sp|P01005|IOVO_CHICK	E	VM	86	0	99	-0.00509	-2.1378	2.11e-17	sp|P01005|IOVO_CHICK	2	0.01719	4.54468
20190704_SL_Ovalbumin_GP.10930.10930.3.1.dta	396	3801.54	2219.94	3	KETVPMNCSSYAJTTSEDGK	7,Deamidated[N];8,Carbamidomethyl[C];	1581.59	1581.56	6-3-0-0-0	13	NXT	12	0	0	10	0.21264	0.19378	4.53585	0.87896	T	b1+;y3+;y4+;y5+;y6+;y7+;y8+;y9+;y10+;y11+;	y3+;y5+;y6+;y7+;	sp|P01005|IOVO_CHICK	C	VM	87	0	99	-0.00136	-0.612357	3.34e-55	sp|P01005|IOVO_CHICK	2	-0.03273	-8.61189
20190704_SL_Ovalbumin_GP.10999.10999.4.0.dta	375	4872.92	3510.4	4	JISKEHDGECKETVPMNCSSYANTTSEDGK	6,Carbamidomethyl[H];10,Carbamidomethyl[C];10,Sulfide[C];16,Dioxidation[M];18,Carbamidomethyl[C];23,Deamidated[N];	1362.51	1362.48	5-2-0-0-1	1	NXS	6	0	0	13	0.24822	0.18486	4.24745	0.78518	T	b27++;y3+;y4+;y5+;y6+;y7+;y8+;y9+;y10+;y11+;y12+;y13+;y26++;	y7+;y8+;y9+;y11+;	sp|P01005|IOVO_CHICK	T	VM	77	0	77	-0.03309	-9.42371	1.96e-16	sp|P01005|IOVO_CHICK	2	-0.03351	-6.87816
20190704_SL_Ovalbumin_GP.11044.11044.3.0.dta	372	3966.54	1978.8	3	TVPMNCSSYAJTTSEDGK	4,Oxidation[M];5,Deamidated[N];6,Carbamidomethyl[C];	1987.74	1987.71	6-5-0-0-0	11	NXT	4	0	0	8	0.13864	0.1505	3.03913	0.4574	T	b1+;y3+;y4+;y5+;y6+;y7+;y8+;y9+;	y3+;y5+;	sp|P01005|IOVO_CHICK	E	VM	89	0	99	-0.00094	-0.474799	1.48e-45	sp|P01005|IOVO_CHICK	2	-0.02714	-6.84393
20190704_SL_Ovalbumin_GP.11067.11067.2.2.dta	364	3940.54	2235.94	2	KETVPMNCSSYAJTTSEDGK	6,Oxidation[M];7,Deamidated[N];8,Carbamidomethyl[C];	1704.61	1704.63	3-6-0-0-0	13	NXT	4	0	0	4	0.13812	0.10097	4.3205	0.43622	T	y3+;y5+;y6+;y7+;	y3+;y5+;y6+;y7+;	sp|P01005|IOVO_CHICK	C	VM	87	0	99	0.00901	4.02784	1.04e-26	sp|P01005|IOVO_CHICK	2	0.02443	6.20128
20190704_SL_Ovalbumin_GP.11112.11112.3.3.dta	164	3754.49	2106.86	3	ETVPMNCSSYAJTTSEDGK	5,Oxidation[M];7,Carbamidomethyl[C];	1647.63	1647.61	3-5-0-0-1	12	NXT	2	0	0	5	0.14426	0.14229	3.65021	0.5194	T	y3+;y5+;y6+;y7+;y9+;	y5+;y6+;y7+;	sp|P01005|IOVO_CHICK	K	VM	88	0	99	-0.00064	-0.303628	1.06e-17	sp|P01005|IOVO_CHICK	2	-0.02062	-5.49354
20190704_SL_Ovalbumin_GP.11121.11121.3.1.dta	382	4705.9	3407.39	3	ISKEHDGECKETVPMNCSSYAJTTSEDGK	3,Carbamyl[K];9,Carbamidomethyl[C];9,Dioxidation[C];10,Carbamidomethyl[K];16,Deamidated[N];17,Carbamidomethyl[C];	1298.51	1298.47	3-4-0-0-0	22	NXT	8	0	0	4	0.232	0.1385	4.25553	0.58938	T	y5+;y6+;y7+;y9+;	y5+;y6+;y7+;y9+;	sp|P01005|IOVO_CHICK	N	VM	78	0	99	-0.02165	-6.35203	3.39e-24	sp|P01005|IOVO_CHICK	2	-0.0369	-7.84284
20190704_SL_Ovalbumin_GP.11158.11158.3.1.dta	417	3772.51	1962.81	3	TVPMNCSSYAJTTSEDGK	5,Deamidated[N];6,Carbamidomethyl[C];	1809.7	1809.67	4-5-0-0-1	11	NXT	4	1	0.00788	11	0.19979	0.15648	4.96649	0.77715	T	b1+;b3++;y1+;y3+;y4+;y5+;y6+;y7+;y8+;y9+;y12+;Y5++;	b1+;y3+;y5+;y6+;y7+;	sp|P01005|IOVO_CHICK	E	VM	89	0	99	0.00113	0.575418	1.03e-11	sp|P01005|IOVO_CHICK	2	-0.03162	-8.38386
20190704_SL_Ovalbumin_GP.11165.11165.3.1.dta	417	3610.44	1962.81	3	TVPMNCSSYAJTTSEDGK	5,Deamidated[N];6,Carbamidomethyl[C];	1647.63	1647.61	3-5-0-0-1	11	NXT	4	0	0	8	0.13948	0.12154	1.94716	0.23665	T	b1+;y3+;y4+;y5+;y6+;y7+;y8+;y9+;	y3+;	sp|P01005|IOVO_CHICK	E	VM	89	0	99	0.00113	0.575418	1.03e-11	sp|P01005|IOVO_CHICK	2	-0.02151	-5.95936
20190704_SL_Ovalbumin_GP.11183.11183.5.0.dta	218	6270.56	3835.6	5	EHDGECKETVPMJCSSYANTTSEDGKVMVLCNR	6,Carbamidomethyl[C];14,Carbamidomethyl[C];19,Deamidated[N];28,Oxidation[M];31,Carbamidomethyl[C];	2434.96	2434.9	5-8-0-0-0	13	NXS	4	0	0	4	0.11092	0.05983	2.48241	0.14852	T	b2+;y1+;y3+;y4+;	y1+;y4+;	sp|P01005|IOVO_CHICK	K	AF	81	0	93	-0.00476	-1.24069	1.03e-47	sp|P01005|IOVO_CHICK	2	-0.06041	-9.63537
20190704_SL_Ovalbumin_GP.11228.11228.3.1.dta	380	3755.49	2107.84	3	ETVPMNCSSYAJTTSEDGK	5,Oxidation[M];6,Deamidated[N];7,Carbamidomethyl[C];	1647.64	1647.61	3-5-0-0-1	12	NXT	4	0	0	9	0.1391	0.17374	4.53585	0.78808	T	y3+;y4+;y6+;y7+;y8+;y10+;y11+;y12+;y13+;	y3+;y6+;y7+;y8+;	sp|P01005|IOVO_CHICK	K	VM	88	0	99	-0.00077	-0.365132	3.43e-52	sp|P01005|IOVO_CHICK	2	-0.0337	-8.97587
20190704_SL_Ovalbumin_GP.11243.11243.3.1.dta	164	3916.55	2106.86	3	ETVPMNCSSYAJTTSEDGK	5,Oxidation[M];7,Carbamidomethyl[C];	1809.69	1809.67	4-5-0-0-1	12	NXT	2	1	0.01297	8	0.19766	0.19611	4.32981	0.84911	T	y3+;y5+;y6+;y7+;y8+;y9+;y10+;y15++;Y0+;	y3+;y5+;y7+;y8+;	sp|P01005|IOVO_CHICK	K	VM	88	0	99	-0.00064	-0.303628	1.06e-17	sp|P01005|IOVO_CHICK	2	-0.02256	-5.76162
20190704_SL_Ovalbumin_GP.11263.11263.3.1.dta	380	3755.49	2107.84	3	ETVPMNCSSYAJTTSEDGK	5,Oxidation[M];6,Deamidated[N];7,Carbamidomethyl[C];	1647.64	1647.61	3-5-0-0-1	12	NXT	4	0	0	11	0.15119	0.18157	4.53585	0.82356	T	y1+;y3+;y4+;y5+;y6+;y7+;y8+;y9+;y11+;y12+;y13+;	y3+;y5+;y6+;y8+;	sp|P01005|IOVO_CHICK	K	VM	88	0	99	-0.00077	-0.365132	3.43e-52	sp|P01005|IOVO_CHICK	2	-0.03453	-9.19693
20190704_SL_Ovalbumin_GP.11340.11340.4.0.dta	280	5429.24	4258.8	4	AYSIEFGTNISKEHDGECKETVPMNCSSYAJTTSEDGK	9,Deamidated[N];18,Carbamidomethyl[C];25,Deamidated[N];26,Carbamidomethyl[C];	1170.44	1170.42	3-2-0-0-1-1	31	NXT	6	0	0	7	0.13434	0.10241	3.29561	0.3375	T	y3+;y4+;y5+;y6+;y7+;y8+;y5+++;	y5+;y6+;y8+;	sp|P01005|IOVO_CHICK	C	VM	69	0	99	0.00292	0.68548	3.87e-17	sp|P01005|IOVO_CHICK	2	-0.02319	-4.27209
20190704_SL_Ovalbumin_GP.11354.11354.4.0.dta	280	5429.22	4258.8	4	AYSIEFGTNISKEHDGECKETVPMNCSSYAJTTSEDGK	9,Deamidated[N];18,Carbamidomethyl[C];25,Deamidated[N];26,Carbamidomethyl[C];	1170.42	1170.42	3-2-0-0-1-1	31	NXT	6	0	0	8	0.27507	0.1521	3.9315	0.598	T	b37+++;y3+;y4+;y5+;y6+;y7+;y10+;y5+++;	y3+;y7+;y10+;y5+++;	sp|P01005|IOVO_CHICK	C	VM	69	0	99	0.00292	0.68548	3.87e-17	sp|P01005|IOVO_CHICK	2	0.00266	0.490033
20190704_SL_Ovalbumin_GP.11379.11379.3.1.dta	212	4060.63	2292	3	CSSYAJTTSEDGKVMVLCNR	1,Carbamidomethyl[C];18,Carbamidomethyl[C];	1768.63	1768.64	5-4-0-0-1	6	NXT	4	0	0	6	0.09538	0.11071	1.93409	0.21413	T	b17++;y4+;y5+;y6+;y7+;y9+;	b17++;	sp|P01005|IOVO_CHICK	N	AF	94	0	99	0.00087	0.379417	3.55e-41	sp|P01005|IOVO_CHICK	4	0.01133	2.79091
20190704_SL_Ovalbumin_GP.11403.11403.4.1.dta	231	5639.32	3569.5	4	DGECKETVPMJCSSYANTTSEDGKVMVLCNR	4,Carbamidomethyl[C];12,Carbamidomethyl[C];17,Deamidated[N];26,Oxidation[M];29,Carbamidomethyl[C];	2069.82	2069.77	4-7-0-0-0	11	NXS	4	0	0	6	0.11403	0.0695	2.80615	0.19502	T	b3++;y1+;y3+;y4+;y5+;y9+;	b3++;y9+;	sp|P01005|IOVO_CHICK	H	AF	83	0	93	0.00015	0.042011	2.05e-18	sp|P01005|IOVO_CHICK	2	-0.05175	-9.1782
20190704_SL_Ovalbumin_GP.11428.11428.3.1.dta	364	3696.46	2235.94	3	KETVPMNCSSYAJTTSEDGK	6,Oxidation[M];7,Deamidated[N];8,Carbamidomethyl[C];	1460.52	1460.53	4-4-0-0-0	13	NXT	4	0	0	6	0.38512	0.23802	5.51989	1.31383	T	b1+;y3+;y5+;y6+;y7+;y8+;	b1+;y3+;y5+;y6+;y7+;y8+;	sp|P01005|IOVO_CHICK	C	VM	87	0	99	0.00901	4.02784	1.04e-26	sp|P01005|IOVO_CHICK	2	0.00867	2.34613
20190704_SL_Ovalbumin_GP.11441.11441.3.1.dta	175	4203.66	2946.18	3	EHDGECKETVPMNCSSYAJTTSEDGK	6,Carbamidomethyl[C];14,Carbamidomethyl[C];	1257.48	1257.45	4-3-0-0-0	19	NXT	2	0	0	7	0.19593	0.17033	3.5989	0.61301	T	b3+;y3+;y5+;y7+;y8+;y9+;y16+;	y7+;y8+;y16+;	sp|P01005|IOVO_CHICK	K	VM	81	0	99	0.00091	0.308771	3.84e-46	sp|P01005|IOVO_CHICK	2	-0.03235	-7.69745
20190704_SL_Ovalbumin_GP.11447.11447.3.0.dta	175	4203.66	2946.18	3	EHDGECKETVPMNCSSYAJTTSEDGK	6,Carbamidomethyl[C];14,Carbamidomethyl[C];	1257.48	1257.45	4-3-0-0-0	19	NXT	2	0	0	4	0.10224	0.1012	2.83648	0.28704	T	y3+;y6+;y7+;y9+;	y6+;y7+;	sp|P01005|IOVO_CHICK	K	VM	81	0	99	0.00091	0.308771	3.84e-46	sp|P01005|IOVO_CHICK	2	-0.03235	-7.69745
20190704_SL_Ovalbumin_GP.11485.11485.3.1.dta	1	4361.78	2292	3	CSSYAJTTSEDGKVMVLCNR	1,Carbamidomethyl[C];18,Carbamidomethyl[C];	2069.77	2069.77	4-7-0-0-0	6	NXT	4	0	0	5	0.21749	0.18969	3.03379	0.57547	T	b6+;y3+;y4+;y5+;y9+;	y4+;y9+;	sp|P01005|IOVO_CHICK	N	AF	94	0	99	0.00087	0.379417	3.55e-41	sp|P01005|IOVO_CHICK	4	-0.00227	-0.52055
20190704_SL_Ovalbumin_GP.11494.11494.4.2.dta	217	5999.44	2996.27	4	ETVPMNCSSYAJTTSEDGKVMVLCNR	5,Oxidation[M];6,Deamidated[N];7,Carbamidomethyl[C];21,Oxidation[M];24,Carbamidomethyl[C];	3003.17	3003.11	6-10-0-0-0	12	NXT	4	0	0	6	0.27945	0.17155	4.27208	0.73289	T	y1+;y2+;y3+;y4+;y5+;y6+;	y1+;y3+;y4+;y5+;	sp|P01005|IOVO_CHICK	K	AF	88	0	99	-0.00359	-1.19776	1.02e-45	sp|P01005|IOVO_CHICK	2	-0.05753	-9.59074
20190704_SL_Ovalbumin_GP.11496.11496.4.3.dta	217	5999.44	2996.27	4	ETVPMNCSSYAJTTSEDGKVMVLCNR	5,Oxidation[M];6,Deamidated[N];7,Carbamidomethyl[C];21,Oxidation[M];24,Carbamidomethyl[C];	3003.17	3003.11	6-10-0-0-0	12	NXT	4	0	0	6	0.37622	0.21221	4.8877	1.03722	T	y1+;y3+;y4+;y5+;y6+;y9+;	y1+;y3+;y4+;y6+;y9+;	sp|P01005|IOVO_CHICK	K	AF	88	0	99	-0.00359	-1.19776	1.02e-45	sp|P01005|IOVO_CHICK	2	-0.05753	-9.59074
20190704_SL_Ovalbumin_GP.11497.11497.4.3.dta	217	5999.44	2996.27	4	ETVPMNCSSYAJTTSEDGKVMVLCNR	5,Oxidation[M];6,Deamidated[N];7,Carbamidomethyl[C];21,Oxidation[M];24,Carbamidomethyl[C];	3003.17	3003.11	6-10-0-0-0	12	NXT	4	0	0	4	0.1848	0.10637	3.5989	0.38281	T	y1+;y2+;y5+;y6+;	y1+;y5+;y6+;	sp|P01005|IOVO_CHICK	K	AF	88	0	99	-0.00359	-1.19776	1.02e-45	sp|P01005|IOVO_CHICK	2	-0.05753	-9.59074
20190704_SL_Ovalbumin_GP.11542.11542.3.0.dta	175	4041.62	2946.18	3	EHDGECKETVPMNCSSYAJTTSEDGK	6,Carbamidomethyl[C];14,Carbamidomethyl[C];	1095.44	1095.4	3-3-0-0-0	19	NXT	2	0	0	9	0.17278	0.16583	4.27208	0.70842	T	b4+;y3+;y4+;y5+;y6+;y7+;y8+;y9+;y11+;	y5+;y6+;y7+;y8+;	sp|P01005|IOVO_CHICK	K	VM	81	0	99	0.00091	0.308771	3.84e-46	sp|P01005|IOVO_CHICK	2	-0.03611	-8.93669
20190704_SL_Ovalbumin_GP.11569.11569.3.1.dta	1	4352.76	2292	3	CSSYAJTTSEDGKVMVLCNR	1,Carbamidomethyl[C];18,Carbamidomethyl[C];	2060.76	2060.76	5-4-0-0-3	6	NXT	4	0	0	6	0.31098	0.23457	5.77352	1.35427	T	y1+;y2+;y3+;y4+;y5+;y9+;	y1+;y2+;y3+;y4+;y5+;y9+;	sp|P01005|IOVO_CHICK	N	AF	94	0	99	0.00087	0.379417	3.55e-41	sp|P01005|IOVO_CHICK	4	3e-05	0.00689377
20190704_SL_Ovalbumin_GP.11620.11620.3.0.dta	175	4041.62	2946.18	3	EHDGECKETVPMNCSSYAJTTSEDGK	6,Carbamidomethyl[C];14,Carbamidomethyl[C];	1095.44	1095.4	3-3-0-0-0	19	NXT	2	0	0	12	0.20383	0.23788	4.27208	1.01622	T	y3+;y4+;y5+;y6+;y7+;y8+;y9+;y10+;y11+;y12+;y16+;y16++;	y5+;y6+;y7+;y16+;	sp|P01005|IOVO_CHICK	K	VM	81	0	99	0.00091	0.308771	3.84e-46	sp|P01005|IOVO_CHICK	2	-0.0352	-8.71148
20190704_SL_Ovalbumin_GP.11633.11633.3.0.dta	175	4041.62	2946.18	3	EHDGECKETVPMNCSSYAJTTSEDGK	6,Carbamidomethyl[C];14,Carbamidomethyl[C];	1095.44	1095.4	3-3-0-0-0	19	NXT	2	0	0	14	0.22895	0.25595	5.46298	1.39827	T	y3+;y4+;y5+;y6+;y7+;y8+;y9+;y10+;y11+;y12+;y14+;y16+;y18+;y16++;	y3+;y5+;y6+;y7+;y8+;y16+;	sp|P01005|IOVO_CHICK	K	VM	81	0	99	0.00091	0.308771	3.84e-46	sp|P01005|IOVO_CHICK	2	-0.0352	-8.71148
20190704_SL_Ovalbumin_GP.11670.11670.4.4.dta	280	5429.25	4258.8	4	AYSIEFGTNISKEHDGECKETVPMNCSSYAJTTSEDGK	9,Deamidated[N];18,Carbamidomethyl[C];25,Deamidated[N];26,Carbamidomethyl[C];	1170.45	1170.42	3-2-0-0-1-1	31	NXT	6	0	0	6	0.10529	0.08693	1.71692	0.14925	T	y3+;y5+;y6+;y7+;y8+;y9+;	y6+;	sp|P01005|IOVO_CHICK	C	VM	69	0	99	0.00292	0.68548	3.87e-17	sp|P01005|IOVO_CHICK	2	-0.0332	-6.11612
20190704_SL_Ovalbumin_GP.11693.11693.4.1.dta	175	3838.53	2946.18	4	EHDGECKETVPMNCSSYAJTTSEDGK	6,Carbamidomethyl[C];14,Carbamidomethyl[C];	892.352	892.317	3-2-0-0-0	19	NXT	2	0	0	4	0.10587	0.10507	3.5989	0.37815	T	y3+;y7+;y8+;y16+;	y3+;y7+;y16+;	sp|P01005|IOVO_CHICK	K	VM	81	0	99	0.00091	0.308771	3.84e-46	sp|P01005|IOVO_CHICK	2	-0.03546	-9.24024
20190704_SL_Ovalbumin_GP.11717.11717.3.1.dta	36	3530.5	1095.57	3	SIEFGTJISK	-	2434.93	2434.9	5-8-0-0-0	7	NXS	6	4	0.45684	4	0.06921	0.2457	4.59625	1.1293	T	b3+;b8+;y6+;y7+;Y0+;Y0+;Y1+;Y2+;	b8+;Y0+;Y0+;Y1+;	sp|P01005|IOVO_CHICK	Y	EH	71	0	77	-0.00042	-0.383019	1.41e-20	sp|P01005|IOVO_CHICK	2	-0.02769	-7.84527
20190704_SL_Ovalbumin_GP.11748.11748.2.2.dta	199	3318.35	2060.94	2	SYAJTTSEDGKVMVLCNR	13,Oxidation[M];16,Carbamidomethyl[C];	1257.42	1257.45	4-3-0-0-0	4	NXT	8	0	0	4	0.14809	0.07543	3.66291	0.2763	T	y1+;y3+;y4+;y5+;	y3+;y4+;y5+;	sp|P01005|IOVO_CHICK	S	AF	96	0	99	-5e-05	-0.024249	2.66e-26	sp|P01005|IOVO_CHICK	2	0.03313	9.987
20190704_SL_Ovalbumin_GP.11751.11751.3.3.dta	160	3708.54	1923.89	3	AEVDCSRFPJATDKEGK	5,Carbamidomethyl[C];	1784.65	1784.63	6-4-0-0-0	10	NXT	8	0	0	7	0.08892	0.09017	3.03379	0.27357	T	b7+;b8+;b10+;b13+;y1+;y4+;y8+;	b7+;y8+;	sp|P01005|IOVO_CHICK	G	DV	25	0	34	0.00389	2.02091	9.09e-07	sp|P01005|IOVO_CHICK	4	-0.02413	-6.50833
20190704_SL_Ovalbumin_GP.11765.11765.4.0.dta	257	5203.14	3092.38	4	KETVPMNCSSYAJTTSEDGKVMVLCNR	7,Deamidated[N];8,Carbamidomethyl[C];25,Carbamidomethyl[C];	2110.76	2110.79	3-8-0-0-0	13	NXT	8	0	0	4	0.18169	0.1124	2.83023	0.31811	T	y1+;y2+;y3+;y4+;	y3+;y4+;	sp|P01005|IOVO_CHICK	C	AF	87	0	99	-0.00056	-0.181033	3.2e-45	sp|P01005|IOVO_CHICK	4	0.02971	5.71115
20190704_SL_Ovalbumin_GP.11789.11789.3.2.dta	160	3708.54	1923.89	3	AEVDCSRFPJATDKEGK	5,Carbamidomethyl[C];	1784.65	1784.63	6-4-0-0-0	10	NXT	8	0	0	5	0.05075	0.04732	2.05294	0.09715	T	b7+;b8+;y1+;y4+;y8+;	y8+;	sp|P01005|IOVO_CHICK	G	DV	25	0.01	34	0.00389	2.02091	9.09e-07	sp|P01005|IOVO_CHICK	4	-0.02055	-5.54274
20190704_SL_Ovalbumin_GP.11836.11836.2.0.dta	36	3530.49	1095.57	2	SIEFGTJISK	-	2434.92	2434.9	5-8-0-0-0	7	NXS	6	5	0.51496	6	0.09959	0.29047	5.90371	1.71487	T	b2+;b3+;b4+;b8+;y4+;y7+;Y0+;Y0+;Y1+;Y1+;Y2+;	b8+;Y0+;Y0+;Y1+;Y1+;Y2+;	sp|P01005|IOVO_CHICK	Y	EH	71	0	77	-0.00042	-0.383019	1.41e-20	sp|P01005|IOVO_CHICK	2	-0.02078	-5.88752
20190704_SL_Ovalbumin_GP.11849.11849.2.0.dta	36	3165.35	1095.57	2	SIEFGTJISK	-	2069.78	2069.77	4-7-0-0-0	7	NXS	2	3	0.42148	7	0.16782	0.27742	6.41449	1.77951	T	b2+;b3+;b8+;y4+;y5+;y6+;y8+;Y0+;Y0+;Y1+;	b3+;b8+;y4+;y6+;Y0+;Y0+;Y1+;	sp|P01005|IOVO_CHICK	Y	EH	71	0	77	-0.00042	-0.383019	1.41e-20	sp|P01005|IOVO_CHICK	2	-0.009	-2.84419
20190704_SL_Ovalbumin_GP.11859.11859.2.0.dta	36	3530.49	1095.57	2	SIEFGTJISK	-	2434.92	2434.9	5-8-0-0-0	7	NXS	6	5	0.45711	6	0.10992	0.28632	5.84479	1.67349	T	b2+;b3+;b8+;b9+;y2+;y7+;Y0+;Y0+;Y1+;Y1+;Y2+;	b3+;b8+;Y0+;Y1+;Y1+;Y2+;	sp|P01005|IOVO_CHICK	Y	EH	71	0	77	-0.00042	-0.383019	1.41e-20	sp|P01005|IOVO_CHICK	2	-0.02106	-5.96685
20190704_SL_Ovalbumin_GP.11888.11888.3.0.dta	36	3530.5	1095.57	3	SIEFGTJISK	-	2434.93	2434.9	5-8-0-0-0	7	NXS	6	7	0.45578	10	0.1215	0.31372	6.41449	2.01234	T	b2+;b3+;b4+;b8+;b9+;y2+;y4+;y5+;y6+;y8+;Y0+;Y0+;Y1+;Y1+;Y2+;Y2+;Y3+;	b3+;b8+;y6+;Y0+;Y1+;Y1+;Y2+;	sp|P01005|IOVO_CHICK	Y	EH	71	0	77	-0.00042	-0.383019	1.41e-20	sp|P01005|IOVO_CHICK	2	-0.02867	-8.12292
20190704_SL_Ovalbumin_GP.11903.11903.4.0.dta	36	3530.5	1095.57	4	SIEFGTJISK	-	2434.93	2434.9	5-8-0-0-0	7	NXS	6	5	0.44359	5	0.11458	0.27387	6.41449	1.75677	T	b2+;b3+;b8+;y7+;y8+;Y0+;Y0+;Y1+;Y1+;Y2+;	b3+;b8+;y7+;Y0+;Y0+;Y1+;Y2+;	sp|P01005|IOVO_CHICK	Y	EH	71	0	77	-0.00042	-0.383019	1.41e-20	sp|P01005|IOVO_CHICK	2	-0.03035	-8.5989
20190704_SL_Ovalbumin_GP.11909.11909.3.0.dta	204	3754.52	2131.97	3	SSYAJTTSEDGKVMVLCNR	17,Carbamidomethyl[C];	1622.54	1622.58	5-4-0-0-0	5	NXT	4	0	0	4	0.13382	0.07625	1.9445	0.14826	T	y1+;y3+;y11+;y15++;	y11+;	sp|P01005|IOVO_CHICK	C	AF	95	0	99	-0.00136	-0.637612	1.52e-26	sp|P01005|IOVO_CHICK	4	0.03748	9.98542
20190704_SL_Ovalbumin_GP.11951.11951.3.1.dta	36	3368.43	1095.57	3	SIEFGTJISK	-	2272.87	2272.84	4-8-0-0-0	7	NXS	6	3	0.32945	4	0.06806	0.20813	4.59625	0.9566	T	b2+;b3+;b8+;y7+;Y0+;Y0+;Y1+;	b8+;Y0+;Y0+;Y1+;	sp|P01005|IOVO_CHICK	Y	EH	71	0	77	-0.00042	-0.383019	1.41e-20	sp|P01005|IOVO_CHICK	2	-0.0266	-7.89914
20190704_SL_Ovalbumin_GP.12040.12040.3.0.dta	36	3530.5	1095.57	3	SIEFGTJISK	-	2434.93	2434.9	5-8-0-0-0	7	NXS	6	7	0.35658	9	0.11889	0.2755	5.84479	1.61023	T	b2+;b3+;b8+;b9+;y2+;y3+;y4+;y5+;y8+;Y0+;Y0+;Y1+;Y1+;Y2+;Y3+;Y2++;	b3+;b8+;y4+;Y0+;Y1+;Y2+;	sp|P01005|IOVO_CHICK	Y	EH	71	0	77	-0.00042	-0.383019	1.41e-20	sp|P01005|IOVO_CHICK	2	-0.02842	-8.05209
20190704_SL_Ovalbumin_GP.12046.12046.3.0.dta	36	3530.5	1095.57	3	SIEFGTJISK	-	2434.93	2434.9	5-8-0-0-0	7	NXS	6	7	0.40469	10	0.14326	0.32097	7.48909	2.40376	T	b2+;b3+;b8+;b9+;y2+;y4+;y5+;y6+;y7+;y8+;Y0+;Y0+;Y1+;Y1+;Y2+;Y2+;Y3+;	b2+;b3+;b8+;y6+;y7+;Y0+;Y1+;Y1+;Y2+;	sp|P01005|IOVO_CHICK	Y	EH	71	0	77	-0.00042	-0.383019	1.41e-20	sp|P01005|IOVO_CHICK	2	-0.02842	-8.05209
20190704_SL_Ovalbumin_GP.12070.12070.2.0.dta	36	3530.49	1095.57	2	SIEFGTJISK	-	2434.92	2434.9	5-8-0-0-0	7	NXS	6	6	0.49253	6	0.0925	0.28582	5.24268	1.49845	T	b2+;b3+;b8+;y4+;y7+;y8+;Y0+;Y0+;Y1+;Y1+;Y2+;Y3+;	b3+;b8+;Y0+;Y1+;Y2+;	sp|P01005|IOVO_CHICK	Y	EH	71	0	77	-0.00042	-0.383019	1.41e-20	sp|P01005|IOVO_CHICK	2	-0.0211	-5.97818
20190704_SL_Ovalbumin_GP.12104.12104.3.0.dta	160	3546.49	1923.89	3	AEVDCSRFPJATDKEGK	5,Carbamidomethyl[C];	1622.6	1622.58	5-4-0-0-0	10	NXT	6	0	0	4	0.05234	0.03723	2.05294	0.07644	T	y1+;y4+;y8+;y11+;	y8+;	sp|P01005|IOVO_CHICK	G	DV	25	0.01	34	0.00389	2.02091	9.09e-07	sp|P01005|IOVO_CHICK	4	-0.02279	-6.42786
20190704_SL_Ovalbumin_GP.12212.12212.3.0.dta	36	3165.37	1095.57	3	SIEFGTJISK	-	2069.8	2069.77	4-7-0-0-0	7	NXS	2	3	0.33674	6	0.09664	0.22893	5.24268	1.20022	T	b2+;b4+;b8+;y2+;y5+;y6+;Y0+;Y1+;Y2+;	b2+;b8+;y6+;Y0+;Y1+;	sp|P01005|IOVO_CHICK	Y	EH	71	0	77	-0.00042	-0.383019	1.41e-20	sp|P01005|IOVO_CHICK	2	-0.03069	-9.69855
20190704_SL_Ovalbumin_GP.12293.12293.2.3.dta	199	3115.28	2060.94	2	SYAJTTSEDGKVMVLCNR	13,Oxidation[M];16,Carbamidomethyl[C];	1054.35	1054.37	4-2-0-0-0	4	NXT	8	0	0	4	0.14912	0.06736	3.66291	0.24672	T	y1+;y3+;y4+;y9+;	y3+;y4+;y9+;	sp|P01005|IOVO_CHICK	S	AF	96	0	99	-5e-05	-0.024249	2.66e-26	sp|P01005|IOVO_CHICK	2	0.02279	7.31796
20190704_SL_Ovalbumin_GP.12376.12376.3.0.dta	36	3530.5	1095.57	3	SIEFGTJISK	-	2434.93	2434.9	5-8-0-0-0	7	NXS	6	5	0.39214	4	0.08971	0.24381	5.24268	1.27823	T	b2+;b8+;y4+;y7+;Y0+;Y0+;Y1+;Y1+;Y2+;	b8+;y7+;Y0+;Y1+;Y2+;	sp|P01005|IOVO_CHICK	Y	EH	71	0	77	-0.00042	-0.383019	1.41e-20	sp|P01005|IOVO_CHICK	2	-0.0297	-8.41474
20190704_SL_Ovalbumin_GP.12402.12402.4.1.dta	272	5665.31	3554.5	4	GECKETVPMJCSSYANTTSEDGKVMVLCNR	0,Amidine[AnyN-term];3,Carbamidomethyl[C];3,Dioxidation[C];4,Carbamyl[K];11,Carbamidomethyl[C];16,Deamidated[N];28,Carbamidomethyl[C];	2110.82	2110.79	3-8-0-0-0	10	NXS	4	0	0	4	0.23712	0.15573	4.24346	0.66082	T	y1+;y4+;y5+;y9+;	y1+;y4+;y5+;y9+;	sp|P01005|IOVO_CHICK	D	AF	84	0	93	0.00489	1.37534	2.28e-34	sp|P01005|IOVO_CHICK	2	-0.02814	-4.96793
20190704_SL_Ovalbumin_GP.12425.12425.4.1.dta	217	5107.1	2996.27	4	ETVPMNCSSYAJTTSEDGKVMVLCNR	5,Oxidation[M];6,Deamidated[N];7,Carbamidomethyl[C];21,Oxidation[M];24,Carbamidomethyl[C];	2110.82	2110.79	3-8-0-0-0	12	NXT	10	0	0	4	0.11046	0.08212	2.83648	0.23294	T	y1+;y2+;y3+;y4+;	y1+;y4+;	sp|P01005|IOVO_CHICK	K	AF	88	0	99	-0.00359	-1.19776	1.02e-45	sp|P01005|IOVO_CHICK	2	-0.03225	-6.31595
20190704_SL_Ovalbumin_GP.12442.12442.4.6.dta	268	5826.39	3553.5	4	DGECKETVPMJCSSYANTTSEDGKVMVLCNR	4,Carbamidomethyl[C];12,Carbamidomethyl[C];17,Deamidated[N];29,Carbamidomethyl[C];	2272.89	2272.84	4-8-0-0-0	11	NXS	4	0	0	5	0.20227	0.11427	3.34853	0.38265	T	y1+;y2+;y3+;y4+;y5+;	y1+;y3+;y5+;	sp|P01005|IOVO_CHICK	H	AF	83	0	93	-0.00298	-0.838378	2.03e-45	sp|P01005|IOVO_CHICK	2	-0.05383	-9.2405
20190704_SL_Ovalbumin_GP.12452.12452.3.0.dta	36	3165.36	1095.57	3	SIEFGTJISK	-	2069.8	2069.77	4-7-0-0-0	7	NXS	2	4	0.25217	7	0.1044	0.20161	3.88665	0.78359	T	b3+;b8+;y1+;y2+;y4+;y7+;y8+;Y0+;Y0+;Y1+;Y1+;	b8+;Y0+;Y1+;	sp|P01005|IOVO_CHICK	Y	EH	71	0	77	-0.00042	-0.383019	1.41e-20	sp|P01005|IOVO_CHICK	2	-0.02658	-8.39974
20190704_SL_Ovalbumin_GP.12467.12467.4.0.dta	15	5461.23	2891.28	4	TVPMNCSSYAJTTSEDGKVMVLCNR	0,Amidine[AnyN-term];4,Oxidation[M];6,Carbamidomethyl[C];23,Carbamidomethyl[C];	2569.95	2569.9	6-5-2-0-0	11	NXT	8	0	0	7	0.30622	0.24262	4.64982	1.12815	T	y1+;y3+;y4+;y5+;y6+;y9+;y10+;	y1+;y3+;y4+;y6+;y9+;	sp|P01005|IOVO_CHICK	E	AF	89	0	99	0.02336	8.07666	1.07e-17	sp|P01005|IOVO_CHICK	2	-0.05421	-9.92806
20190704_SL_Ovalbumin_GP.12469.12469.4.0.dta	15	5461.23	2891.28	4	TVPMNCSSYAJTTSEDGKVMVLCNR	0,Amidine[AnyN-term];4,Oxidation[M];6,Carbamidomethyl[C];23,Carbamidomethyl[C];	2569.95	2569.9	6-5-2-0-0	11	NXT	8	0	0	8	0.39157	0.28222	5.20762	1.46969	T	y1+;y4+;y5+;y6+;y7+;y9+;y10+;y14+;	y1+;y4+;y5+;y6+;y7+;y9+;	sp|P01005|IOVO_CHICK	E	AF	89	0	99	0.02336	8.07666	1.07e-17	sp|P01005|IOVO_CHICK	2	-0.05421	-9.92806
20190704_SL_Ovalbumin_GP.12484.12484.2.5.dta	179	2910.22	1739.8	2	JTTSEDGKVMVLCNR	10,Oxidation[M];13,Carbamidomethyl[C];	1170.42	1170.42	3-2-0-0-1-1	1	NXT	6	0	0	5	0.15346	0.12405	3.03913	0.37702	T	y1+;y2+;y3+;y4+;y5+;	y3+;y4+;	sp|P01005|IOVO_CHICK	A	AF	99	0	99	-0.0005	-0.287226	2.72e-24	sp|P01005|IOVO_CHICK	4	0.00373	1.28214
20190704_SL_Ovalbumin_GP.12514.12514.4.0.dta	15	5461.23	2891.28	4	TVPMNCSSYAJTTSEDGKVMVLCNR	0,Amidine[AnyN-term];4,Oxidation[M];6,Carbamidomethyl[C];23,Carbamidomethyl[C];	2569.95	2569.9	6-5-2-0-0	11	NXT	8	0	0	6	0.34049	0.27615	5.20762	1.43808	T	y3+;y4+;y5+;y6+;y7+;y9+;	y3+;y4+;y5+;y6+;y7+;y9+;	sp|P01005|IOVO_CHICK	E	AF	89	0	99	0.02336	8.07666	1.07e-17	sp|P01005|IOVO_CHICK	2	-0.05114	-9.36583
20190704_SL_Ovalbumin_GP.12516.12516.4.0.dta	15	5461.23	2891.28	4	TVPMNCSSYAJTTSEDGKVMVLCNR	0,Amidine[AnyN-term];4,Oxidation[M];6,Carbamidomethyl[C];23,Carbamidomethyl[C];	2569.95	2569.9	6-5-2-0-0	11	NXT	8	0	0	7	0.34974	0.28495	5.20762	1.48389	T	y1+;y3+;y4+;y5+;y6+;y7+;y9+;	y1+;y4+;y5+;y6+;y7+;y9+;	sp|P01005|IOVO_CHICK	E	AF	89	0	99	0.02336	8.07666	1.07e-17	sp|P01005|IOVO_CHICK	2	-0.05114	-9.36583
20190704_SL_Ovalbumin_GP.12541.12541.2.3.dta	179	2910.2	1739.8	2	JTTSEDGKVMVLCNR	10,Oxidation[M];13,Carbamidomethyl[C];	1170.39	1170.42	3-2-0-0-1-1	1	NXT	8	0	0	5	0.26561	0.17373	4.543	0.78927	T	y1+;y2+;y3+;y4+;y5+;	y1+;y3+;y4+;y5+;	sp|P01005|IOVO_CHICK	A	AF	99	0	99	-0.0005	-0.287226	2.72e-24	sp|P01005|IOVO_CHICK	4	0.029	9.96852
20190704_SL_Ovalbumin_GP.12544.12544.3.0.dta	36	3165.36	1095.57	3	SIEFGTJISK	-	2069.8	2069.77	4-7-0-0-0	7	NXS	2	3	0.38985	7	0.16321	0.28	6.41449	1.79604	T	b2+;b3+;b7+;b8+;y2+;y5+;y7+;Y0+;Y0+;Y1+;	b3+;b7+;b8+;y2+;Y0+;Y0+;Y1+;	sp|P01005|IOVO_CHICK	Y	EH	71	0	77	-0.00042	-0.383019	1.41e-20	sp|P01005|IOVO_CHICK	2	-0.02738	-8.65255
20190704_SL_Ovalbumin_GP.12547.12547.2.2.dta	179	3200.31	1739.8	2	JTTSEDGKVMVLCNR	10,Oxidation[M];13,Carbamidomethyl[C];	1460.51	1460.53	4-4-0-0-0	1	NXT	12	0	0	4	0.17051	0.12884	4.543	0.58533	T	y1+;y3+;y4+;y5+;	y1+;y3+;y4+;y5+;	sp|P01005|IOVO_CHICK	A	AF	99	0	99	-0.0005	-0.287226	2.72e-24	sp|P01005|IOVO_CHICK	4	0.01957	6.11699
20190704_SL_Ovalbumin_GP.12547.12547.3.0.dta	15	4798.97	2891.28	3	TVPMNCSSYAJTTSEDGKVMVLCNR	0,Amidine[AnyN-term];4,Oxidation[M];6,Carbamidomethyl[C];23,Carbamidomethyl[C];	1907.69	1907.71	3-7-0-0-0	11	NXT	6	1	0.01789	6	0.26354	0.23012	5.20762	1.19838	T	y1+;y3+;y4+;y5+;y6+;y9+;Y0+++;	y1+;y3+;y4+;y5+;y6+;y9+;	sp|P01005|IOVO_CHICK	E	AF	89	0	99	0.02336	8.07666	1.07e-17	sp|P01005|IOVO_CHICK	2	0.01908	3.9767
20190704_SL_Ovalbumin_GP.12552.12552.4.0.dta	15	5461.23	2891.28	4	TVPMNCSSYAJTTSEDGKVMVLCNR	0,Amidine[AnyN-term];4,Oxidation[M];6,Carbamidomethyl[C];23,Carbamidomethyl[C];	2569.95	2569.9	6-5-2-0-0	11	NXT	8	0	0	8	0.32472	0.25136	4.64982	1.16879	T	y1+;y2+;y3+;y4+;y6+;y7+;y9+;y10+;	y1+;y4+;y6+;y7+;y9+;	sp|P01005|IOVO_CHICK	E	AF	89	0	99	0.02336	8.07666	1.07e-17	sp|P01005|IOVO_CHICK	2	-0.04977	-9.11493
20190704_SL_Ovalbumin_GP.12575.12575.3.1.dta	15	4798.97	2891.28	3	TVPMNCSSYAJTTSEDGKVMVLCNR	0,Amidine[AnyN-term];4,Oxidation[M];6,Carbamidomethyl[C];23,Carbamidomethyl[C];	1907.69	1907.71	3-7-0-0-0	11	NXT	6	0	0	4	0.19756	0.15735	4.05436	0.63796	T	y1+;y4+;y6+;y9+;	y1+;y4+;y6+;y9+;	sp|P01005|IOVO_CHICK	E	AF	89	0	99	0.02336	8.07666	1.07e-17	sp|P01005|IOVO_CHICK	2	0.02005	4.17888
20190704_SL_Ovalbumin_GP.12632.12632.4.1.dta	268	5461.21	3553.5	4	DGECKETVPMJCSSYANTTSEDGKVMVLCNR	4,Carbamidomethyl[C];12,Carbamidomethyl[C];17,Deamidated[N];29,Carbamidomethyl[C];	1907.71	1907.71	3-7-0-0-0	11	NXS	6	1	0.02819	4	0.14071	0.08945	3.34853	0.29952	T	b2+;y1+;y9+;y6++;Y2+++;	b2+;y1+;y9+;	sp|P01005|IOVO_CHICK	H	AF	83	0	93	-0.00298	-0.838378	2.03e-45	sp|P01005|IOVO_CHICK	2	0.00213	0.390096
20190704_SL_Ovalbumin_GP.12673.12673.3.0.dta	60	4612.91	2260.02	3	TESPTCAPLVPADMDJATVDR	6,Carbamidomethyl[C];	2352.89	2352.84	7-6-0-0-0	16	NXT	8	0	0	9	0.19125	0.10719	3.62582	0.38865	T	b6+;b7+;b9+;b10+;y1+;y2+;y4+;y5+;y12+;	b7+;b10+;y1+;	tr|Q8JIG5|Q8JIG5_CHICK	G	LL	21	0	36	0.01693	7.48776	2.01e-16	tr|Q8JIG5|Q8JIG5_CHICK	2	-0.04589	-9.95025
20190704_SL_Ovalbumin_GP.12769.12769.3.1.dta	288	4611.9	2964.28	3	ETVPMNCSSYAJTTSEDGKVMVLCNR	6,Deamidated[N];7,Carbamidomethyl[C];24,Carbamidomethyl[C];	1647.61	1647.61	3-5-0-0-1	12	NXT	4	0	0	4	0.16309	0.14895	3.83944	0.57189	T	y1+;y6+;y9+;y10+;	y1+;y6+;y9+;	sp|P01005|IOVO_CHICK	K	AF	88	0	99	-0.00351	-1.18371	6.69e-39	sp|P01005|IOVO_CHICK	2	-0.00369	-0.800279
20190704_SL_Ovalbumin_GP.12864.12864.3.1.dta	281	4457.82	2835.24	3	TVPMJCSSYANTTSEDGKVMVLCNR	6,Carbamidomethyl[C];11,Deamidated[N];23,Carbamidomethyl[C];	1622.58	1622.58	5-4-0-0-0	5	NXS	20	0	0	8	0.40619	0.32128	5.78195	1.85761	T	y1+;y3+;y4+;y5+;y6+;y7+;y9+;y10+;	y1+;y3+;y4+;y6+;y9+;y10+;	sp|P01005|IOVO_CHICK	E	AF	89	0	93	0.00323	1.13884	3.44e-29	sp|P01005|IOVO_CHICK	4	0.00232	0.520552
20190704_SL_Ovalbumin_GP.12877.12877.3.0.dta	15	4189.73	2891.28	3	TVPMNCSSYAJTTSEDGKVMVLCNR	0,Amidine[AnyN-term];4,Oxidation[M];6,Carbamidomethyl[C];23,Carbamidomethyl[C];	1298.45	1298.47	3-4-0-0-0	11	NXT	2	0	0	4	0.19617	0.13876	3.40514	0.4725	T	y1+;y3+;y4+;y9+;	y1+;y3+;y4+;	sp|P01005|IOVO_CHICK	E	AF	89	0	99	0.02336	8.07666	1.07e-17	sp|P01005|IOVO_CHICK	2	0.01839	4.39038
20190704_SL_Ovalbumin_GP.12886.12886.3.1.dta	1	3816.53	2292	3	CSSYAJTTSEDGKVMVLCNR	1,Carbamidomethyl[C];18,Carbamidomethyl[C];	1524.53	1524.53	6-2-0-0-1	6	NXT	16	0	0	4	0.30617	0.21106	3.8331	0.80901	T	y1+;y4+;y6+;y9+;	y1+;y6+;y9+;	sp|P01005|IOVO_CHICK	N	AF	94	0	99	0.00087	0.379417	3.55e-41	sp|P01005|IOVO_CHICK	4	0.00378	0.990691
20190704_SL_Ovalbumin_GP.12912.12912.2.2.dta	179	3200.31	1739.8	2	JTTSEDGKVMVLCNR	10,Oxidation[M];13,Carbamidomethyl[C];	1460.5	1460.53	4-4-0-0-0	1	NXT	12	0	0	5	0.24935	0.17562	4.543	0.79784	T	y1+;y3+;y4+;y5+;y9+;	y1+;y3+;y4+;y9+;	sp|P01005|IOVO_CHICK	A	AF	99	0	99	-0.0005	-0.287226	2.72e-24	sp|P01005|IOVO_CHICK	4	0.02737	8.55507
20190704_SL_Ovalbumin_GP.12914.12914.3.1.dta	1	3816.53	2292	3	CSSYAJTTSEDGKVMVLCNR	1,Carbamidomethyl[C];18,Carbamidomethyl[C];	1524.53	1524.53	6-2-0-0-1	6	NXT	16	0	0	5	0.30085	0.21667	4.53585	0.98276	T	y1+;y5+;y6+;y9+;y10+;	y1+;y6+;y9+;y10+;	sp|P01005|IOVO_CHICK	N	AF	94	0	99	0.00087	0.379417	3.55e-41	sp|P01005|IOVO_CHICK	4	0.0035	0.917306
20190704_SL_Ovalbumin_GP.12920.12920.4.3.dta	30	4188.74	2541.13	4	AHGTESPTCAPLVPADMDJATVDR	2,Oxidation[H];9,Carbamidomethyl[C];	1647.61	1647.61	3-5-0-0-1	19	NXT	2	0	0	4	0.06695	0.05139	1.90957	0.09814	T	y1+;y2+;y3+;y5+;	y1+;	tr|Q8JIG5|Q8JIG5_CHICK	G	LL	18	0.01	36	0.00447	1.75837	2e-11	tr|Q8JIG5|Q8JIG5_CHICK	2	0.00493	1.17725
20190704_SL_Ovalbumin_GP.12948.12948.2.3.dta	179	3200.31	1739.8	2	JTTSEDGKVMVLCNR	10,Oxidation[M];13,Carbamidomethyl[C];	1460.5	1460.53	4-4-0-0-0	1	NXT	12	0	0	4	0.19432	0.13748	3.83944	0.52784	T	y1+;y4+;y5+;y9+;	y1+;y4+;y5+;	sp|P01005|IOVO_CHICK	A	AF	99	0	99	-0.0005	-0.287226	2.72e-24	sp|P01005|IOVO_CHICK	4	0.02694	8.42066
20190704_SL_Ovalbumin_GP.12949.12949.2.3.dta	179	3200.31	1739.8	2	JTTSEDGKVMVLCNR	10,Oxidation[M];13,Carbamidomethyl[C];	1460.5	1460.53	4-4-0-0-0	1	NXT	12	0	0	5	0.2115	0.16028	4.543	0.72816	T	y1+;y3+;y4+;y5+;y9+;	y3+;y4+;y5+;y9+;	sp|P01005|IOVO_CHICK	A	AF	99	0	99	-0.0005	-0.287226	2.72e-24	sp|P01005|IOVO_CHICK	4	0.02694	8.42066
20190704_SL_Ovalbumin_GP.12966.12966.4.1.dta	15	5461.22	2891.28	4	TVPMNCSSYAJTTSEDGKVMVLCNR	0,Amidine[AnyN-term];4,Oxidation[M];6,Carbamidomethyl[C];23,Carbamidomethyl[C];	2569.95	2569.9	6-5-2-0-0	11	NXT	8	0	0	4	0.17161	0.12228	3.40514	0.41637	T	y1+;y2+;y3+;y4+;	y1+;y3+;y4+;	sp|P01005|IOVO_CHICK	E	AF	89	0	99	0.02336	8.07666	1.07e-17	sp|P01005|IOVO_CHICK	2	-0.04547	-8.32744
20190704_SL_Ovalbumin_GP.12975.12975.4.0.dta	15	5461.22	2891.28	4	TVPMNCSSYAJTTSEDGKVMVLCNR	0,Amidine[AnyN-term];4,Oxidation[M];6,Carbamidomethyl[C];23,Carbamidomethyl[C];	2569.95	2569.9	6-5-2-0-0	11	NXT	8	0	0	5	0.14525	0.13658	2.67276	0.36503	T	y1+;y3+;y4+;y5+;y9+;	y1+;y3+;	sp|P01005|IOVO_CHICK	E	AF	89	0	99	0.02336	8.07666	1.07e-17	sp|P01005|IOVO_CHICK	2	-0.04547	-8.32744
20190704_SL_Ovalbumin_GP.12977.12977.4.0.dta	15	5461.22	2891.28	4	TVPMNCSSYAJTTSEDGKVMVLCNR	0,Amidine[AnyN-term];4,Oxidation[M];6,Carbamidomethyl[C];23,Carbamidomethyl[C];	2569.95	2569.9	6-5-2-0-0	11	NXT	8	0	0	4	0.13845	0.11781	4.05436	0.47765	T	y1+;y3+;y4+;y9+;	y1+;y3+;y4+;y9+;	sp|P01005|IOVO_CHICK	E	AF	89	0	99	0.02336	8.07666	1.07e-17	sp|P01005|IOVO_CHICK	2	-0.04547	-8.32744
20190704_SL_Ovalbumin_GP.13030.13030.3.1.dta	15	4189.73	2891.28	3	TVPMNCSSYAJTTSEDGKVMVLCNR	0,Amidine[AnyN-term];4,Oxidation[M];6,Carbamidomethyl[C];23,Carbamidomethyl[C];	1298.46	1298.47	3-4-0-0-0	11	NXT	8	0	0	6	0.22646	0.18447	4.64982	0.85774	T	y1+;y3+;y4+;y6+;y9+;y10+;	y1+;y3+;y4+;y6+;y9+;	sp|P01005|IOVO_CHICK	E	AF	89	0	99	0.02336	8.07666	1.07e-17	sp|P01005|IOVO_CHICK	2	0.01404	3.35186
20190704_SL_Ovalbumin_GP.13061.13061.3.2.dta	15	4189.74	2891.28	3	TVPMNCSSYAJTTSEDGKVMVLCNR	0,Amidine[AnyN-term];4,Oxidation[M];6,Carbamidomethyl[C];23,Carbamidomethyl[C];	1298.46	1298.47	3-4-0-0-0	11	NXT	8	0	0	8	0.45588	0.30656	5.73809	1.75909	T	y1+;y3+;y4+;y5+;y6+;y7+;y9+;y10+;	y1+;y3+;y4+;y5+;y7+;y9+;y10+;	sp|P01005|IOVO_CHICK	E	AF	89	0	99	0.02336	8.07666	1.07e-17	sp|P01005|IOVO_CHICK	2	0.0126	3.00808
20190704_SL_Ovalbumin_GP.13070.13070.3.1.dta	15	4253.73	2891.28	3	TVPMNCSSYAJTTSEDGKVMVLCNR	0,Amidine[AnyN-term];4,Oxidation[M];6,Carbamidomethyl[C];23,Carbamidomethyl[C];	1362.45	1362.48	5-2-0-0-1	11	NXT	6	0	0	4	0.31154	0.18864	4.05436	0.76481	T	y1+;y3+;y6+;y9+;	y1+;y3+;y6+;y9+;	sp|P01005|IOVO_CHICK	E	AF	89	0	99	0.02336	8.07666	1.07e-17	sp|P01005|IOVO_CHICK	2	0.02557	6.01265
20190704_SL_Ovalbumin_GP.13073.13073.3.2.dta	15	4189.74	2891.28	3	TVPMNCSSYAJTTSEDGKVMVLCNR	0,Amidine[AnyN-term];4,Oxidation[M];6,Carbamidomethyl[C];23,Carbamidomethyl[C];	1298.46	1298.47	3-4-0-0-0	11	NXT	8	0	0	10	0.42403	0.29793	5.73809	1.70957	T	b14++;y1+;y2+;y3+;y4+;y5+;y6+;y7+;y9+;y10+;	y1+;y3+;y4+;y6+;y7+;y9+;y10+;	sp|P01005|IOVO_CHICK	E	AF	89	0	99	0.02336	8.07666	1.07e-17	sp|P01005|IOVO_CHICK	2	0.00963	2.29903
20190704_SL_Ovalbumin_GP.13091.13091.2.3.dta	179	2997.23	1739.8	2	JTTSEDGKVMVLCNR	10,Oxidation[M];13,Carbamidomethyl[C];	1257.42	1257.45	4-3-0-0-0	1	NXT	6	0	0	5	0.14379	0.12965	4.543	0.58901	T	y1+;y3+;y4+;y5+;y9+;	y1+;y3+;y4+;y5+;	sp|P01005|IOVO_CHICK	A	AF	99	0	99	-0.0005	-0.287226	2.72e-24	sp|P01005|IOVO_CHICK	4	0.02602	8.68435
20190704_SL_Ovalbumin_GP.13101.13101.3.4.dta	15	4189.74	2891.28	3	TVPMNCSSYAJTTSEDGKVMVLCNR	0,Amidine[AnyN-term];4,Oxidation[M];6,Carbamidomethyl[C];23,Carbamidomethyl[C];	1298.46	1298.47	3-4-0-0-0	11	NXT	8	0	0	8	0.44043	0.30077	5.20762	1.5663	T	y1+;y3+;y4+;y5+;y6+;y7+;y9+;y10+;	y1+;y3+;y5+;y6+;y9+;y10+;	sp|P01005|IOVO_CHICK	E	AF	89	0	99	0.02336	8.07666	1.07e-17	sp|P01005|IOVO_CHICK	2	0.0057	1.36079
20190704_SL_Ovalbumin_GP.13136.13136.4.3.dta	261	5169.12	2734.19	4	VPMNCSSYAJTTSEDGKVMVLCNR	4,Deamidated[N];5,Carbamidomethyl[C];22,Carbamidomethyl[C];	2434.93	2434.9	5-8-0-0-0	10	NXT	4	0	0	8	0.52752	0.37026	6.03021	2.23276	T	y1+;y3+;y4+;y5+;y6+;y7+;y9+;y10+;	y1+;y3+;y4+;y6+;y7+;y9+;y10+;	sp|P01005|IOVO_CHICK	T	AF	90	0	99	-0.00676	-2.47151	3.48e-17	sp|P01005|IOVO_CHICK	2	-0.02512	-4.86055
20190704_SL_Ovalbumin_GP.13140.13140.3.1.dta	230	4241.74	2635.12	3	PMNCSSYAJTTSEDGKVMVLCNR	3,Deamidated[N];4,Carbamidomethyl[C];21,Carbamidomethyl[C];	1606.62	1606.59	4-4-0-0-1	9	NXT	4	0	0	4	0.39076	0.2301	4.29793	0.98894	T	y1+;y3+;y4+;y9+;	y1+;y3+;y4+;y9+;	sp|P01005|IOVO_CHICK	V	AF	91	0	99	-0.00284	-1.07735	1.5e-33	sp|P01005|IOVO_CHICK	2	-0.02607	-6.14748
20190704_SL_Ovalbumin_GP.13217.13217.3.0.dta	36	3165.35	1095.57	3	SIEFGTJISK	-	2069.79	2069.77	4-7-0-0-0	7	NXS	2	2	0.16654	4	0.15373	0.14486	4.59625	0.66581	T	b8+;y2+;y3+;y9+;Y0+;Y1+;	b8+;y9+;Y0+;Y1+;	sp|P01005|IOVO_CHICK	Y	EH	71	0	77	-0.00042	-0.383019	1.41e-20	sp|P01005|IOVO_CHICK	2	-0.01736	-5.48609
20190704_SL_Ovalbumin_GP.13258.13258.3.0.dta	60	3841.61	2260.02	3	TESPTCAPLVPADMDJATVDR	6,Carbamidomethyl[C];	1581.59	1581.56	6-3-0-0-0	16	NXT	6	0	0	10	0.13818	0.10142	2.85919	0.28999	T	b3+;b5+;b6+;b7+;b10+;y1+;y2+;y3+;y4+;y5+;	b7+;y1+;	tr|Q8JIG5|Q8JIG5_CHICK	G	LL	21	0	36	0.01693	7.48776	2.01e-16	tr|Q8JIG5|Q8JIG5_CHICK	2	-0.03326	-8.66001
20190704_SL_Ovalbumin_GP.13339.13339.2.2.dta	1	3508.45	2292	2	CSSYAJTTSEDGKVMVLCNR	1,Carbamidomethyl[C];18,Carbamidomethyl[C];	1216.44	1216.42	5-2-0-0-0	6	NXT	16	0	0	4	0.24014	0.19066	4.53585	0.86481	T	y1+;y4+;y6+;y9+;	y1+;y4+;y6+;y9+;	sp|P01005|IOVO_CHICK	N	AF	94	0	99	0.00087	0.379417	3.55e-41	sp|P01005|IOVO_CHICK	4	-0.02031	-5.79052
20190704_SL_Ovalbumin_GP.13363.13363.2.1.dta	179	3102.28	1739.8	2	JTTSEDGKVMVLCNR	10,Oxidation[M];13,Carbamidomethyl[C];	1362.48	1362.48	5-2-0-0-1	1	NXT	6	0	0	6	0.35443	0.22755	5.78195	1.31567	T	y1+;y3+;y4+;y5+;y9+;y10+;	y1+;y3+;y4+;y5+;y9+;y10+;	sp|P01005|IOVO_CHICK	A	AF	99	0	99	-0.0005	-0.287226	2.72e-24	sp|P01005|IOVO_CHICK	4	0.00442	1.42522
20190704_SL_Ovalbumin_GP.13384.13384.4.4.dta	244	6822.77	3819.6	4	EHDGECKETVPMNCSSYAJTTSEDGKVMVLCNR	6,Carbamidomethyl[C];13,Deamidated[N];14,Carbamidomethyl[C];31,Carbamidomethyl[C];	3003.17	3003.11	6-10-0-0-0	19	NXT	4	0	0	13	0.66479	0.35967	5.63798	2.02781	T	b2+;b3+;b5+;b9+;b10+;y1+;y3+;y4+;y5+;y6+;y7+;y9+;y10+;	b10+;y1+;y3+;y4+;y6+;y9+;y10+;	sp|P01005|IOVO_CHICK	K	AF	81	0	99	-0.00047	-0.123018	1.28e-52	sp|P01005|IOVO_CHICK	2	-0.05817	-8.52705
20190704_SL_Ovalbumin_GP.13388.13388.2.7.dta	203	3407.4	2044.94	2	SYAJTTSEDGKVMVLCNR	16,Carbamidomethyl[C];	1362.46	1362.48	5-2-0-0-1	4	NXT	2	0	0	8	0.56252	0.33025	5.18431	1.71213	T	y1+;y2+;y3+;y4+;y5+;y6+;y9+;y10+;	y4+;y5+;y6+;y9+;y10+;	sp|P01005|IOVO_CHICK	S	AF	96	0	99	-0.00142	-0.694063	3.7e-41	sp|P01005|IOVO_CHICK	2	0.02498	7.33333
20190704_SL_Ovalbumin_GP.13409.13409.2.5.dta	179	3102.28	1739.8	2	JTTSEDGKVMVLCNR	10,Oxidation[M];13,Carbamidomethyl[C];	1362.48	1362.48	5-2-0-0-1	1	NXT	6	0	0	4	0.11244	0.10451	4.543	0.47477	T	y1+;y3+;y4+;y5+;	y1+;y3+;y4+;y5+;	sp|P01005|IOVO_CHICK	A	AF	99	0	99	-0.0005	-0.287226	2.72e-24	sp|P01005|IOVO_CHICK	4	0.00323	1.04151
20190704_SL_Ovalbumin_GP.13427.13427.4.4.dta	239	5983.45	2980.28	4	ETVPMNCSSYAJTTSEDGKVMVLCNR	6,Deamidated[N];7,Carbamidomethyl[C];21,Oxidation[M];24,Carbamidomethyl[C];	3003.17	3003.11	6-10-0-0-0	12	NXT	4	0	0	8	0.41671	0.20127	5.72432	1.15215	T	y1+;y2+;y3+;y4+;y5+;y6+;y9+;y10+;	y1+;y3+;y4+;y5+;y6+;y9+;y10+;	sp|P01005|IOVO_CHICK	K	AF	88	0	99	0.00307	1.02976	4.67e-39	sp|P01005|IOVO_CHICK	2	-0.05953	-9.95069
20190704_SL_Ovalbumin_GP.13444.13444.3.1.dta	1	3978.6	2292	3	CSSYAJTTSEDGKVMVLCNR	1,Carbamidomethyl[C];18,Carbamidomethyl[C];	1686.6	1686.59	7-2-0-0-1	6	NXT	10	0	0	8	0.19334	0.18887	3.8331	0.72394	T	b5+;y1+;y2+;y3+;y5+;y6+;y7+;y9+;	y1+;y6+;y9+;	sp|P01005|IOVO_CHICK	N	AF	94	0	99	0.00087	0.379417	3.55e-41	sp|P01005|IOVO_CHICK	4	-0.00607	-1.52605
20190704_SL_Ovalbumin_GP.13450.13450.3.0.dta	281	4005.62	2835.24	3	TVPMJCSSYANTTSEDGKVMVLCNR	6,Carbamidomethyl[C];11,Deamidated[N];23,Carbamidomethyl[C];	1170.38	1170.42	3-2-0-0-1-1	5	NXS	10	0	0	4	0.10516	0.1005	3.03913	0.30544	T	y1+;y4+;y9+;y11+;	y9+;y11+;	sp|P01005|IOVO_CHICK	E	AF	89	0	93	0.00323	1.13884	3.44e-29	sp|P01005|IOVO_CHICK	4	0.03778	9.4342
20190704_SL_Ovalbumin_GP.13451.13451.3.1.dta	199	3975.63	2060.94	3	SYAJTTSEDGKVMVLCNR	13,Oxidation[M];16,Carbamidomethyl[C];	1914.7	1914.7	5-4-0-0-2	4	NXT	8	0	0	4	0.10635	0.05366	1.94716	0.10448	T	y1+;y3+;y4+;y5+;	y1+;	sp|P01005|IOVO_CHICK	S	AF	96	0	99	-5e-05	-0.024249	2.66e-26	sp|P01005|IOVO_CHICK	2	0.00393	0.988773
20190704_SL_Ovalbumin_GP.13460.13460.5.2.dta	244	6254.46	3819.6	5	EHDGECKETVPMNCSSYAJTTSEDGKVMVLCNR	6,Carbamidomethyl[C];13,Deamidated[N];14,Carbamidomethyl[C];31,Carbamidomethyl[C];	2434.86	2434.9	5-8-0-0-0	19	NXT	4	0	0	14	0.5623	0.32525	5.63798	1.83375	T	b2+;b5+;b9+;b10+;y1+;y3+;y4+;y5+;y6+;y7+;y9+;y10+;y11+;y12+;	b10+;y1+;y3+;y4+;y6+;y9+;y10+;	sp|P01005|IOVO_CHICK	K	AF	81	0	99	-0.00047	-0.123018	1.28e-52	sp|P01005|IOVO_CHICK	2	0.04042	6.46367
20190704_SL_Ovalbumin_GP.13474.13474.3.4.dta	197	3999.62	1794.85	3	AJTTSEDGKVMVLCNR	14,Carbamidomethyl[C];	2204.77	2204.77	5-4-2-0-0	2	NXT	2	0	0	4	0.0727	0.09629	1.96085	0.18882	T	y1+;y4+;y6+;y9+;	y9+;	sp|P01005|IOVO_CHICK	Y	AF	98	0	99	-0.00177	-0.985617	8.61e-28	sp|P01005|IOVO_CHICK	2	-9e-05	-0.0225078
20190704_SL_Ovalbumin_GP.13492.13492.4.3.dta	244	6254.54	3819.6	4	EHDGECKETVPMNCSSYAJTTSEDGKVMVLCNR	6,Carbamidomethyl[C];13,Deamidated[N];14,Carbamidomethyl[C];31,Carbamidomethyl[C];	2434.94	2434.9	5-8-0-0-0	19	NXT	4	0	0	15	0.62184	0.34662	7.12298	2.46899	T	b2+;b3+;b5+;b7+;b9+;b10+;y1+;y2+;y3+;y4+;y5+;y6+;y7+;y9+;y10+;	b2+;b10+;y1+;y3+;y4+;y5+;y6+;y7+;y9+;y10+;	sp|P01005|IOVO_CHICK	K	AF	81	0	99	-0.00047	-0.123018	1.28e-52	sp|P01005|IOVO_CHICK	2	-0.03812	-6.09572
20190704_SL_Ovalbumin_GP.13495.13495.3.3.dta	197	3999.62	1794.85	3	AJTTSEDGKVMVLCNR	14,Carbamidomethyl[C];	2204.77	2204.77	5-4-2-0-0	2	NXT	2	0	0	7	0.0681	0.11378	1.96085	0.22311	T	b12++;y1+;y3+;y4+;y6+;y9+;y11+;	y9+;	sp|P01005|IOVO_CHICK	Y	AF	98	0	99	-0.00177	-0.985617	8.61e-28	sp|P01005|IOVO_CHICK	2	0.00126	0.31511
20190704_SL_Ovalbumin_GP.13504.13504.3.0.dta	11	3648.59	1537.77	3	SSSAJLSGISSAESLK	-	2110.82	2110.79	3-8-0-0-0	5	NXS	4	3	0.32538	6	0.29422	0.39695	6.30413	2.50244	T	y1+;y3+;y7+;y9+;y10+;y11+;Y0+;Y0+;Y1+;	y3+;y7+;y9+;y10+;y11+;Y0+;Y1+;	sp|P01012|OVAL_CHICK	F	IS	308	0	312	-3e-05	-0.019496	2.76e-29	sp|P01012|OVAL_CHICK	2	-0.02976	-8.15876
20190704_SL_Ovalbumin_GP.13518.13518.2.0.dta	179	3102.28	1739.8	2	JTTSEDGKVMVLCNR	10,Oxidation[M];13,Carbamidomethyl[C];	1362.47	1362.48	5-2-0-0-1	1	NXT	6	0	0	5	0.23303	0.16206	4.543	0.73625	T	y1+;y2+;y3+;y4+;y5+;	y1+;y3+;y4+;y5+;	sp|P01005|IOVO_CHICK	A	AF	99	0	99	-0.0005	-0.287226	2.72e-24	sp|P01005|IOVO_CHICK	4	0.00781	2.51833
20190704_SL_Ovalbumin_GP.13561.13561.4.5.dta	272	5665.31	3554.5	4	GECKETVPMJCSSYANTTSEDGKVMVLCNR	0,Amidine[AnyN-term];3,Carbamidomethyl[C];3,Dioxidation[C];4,Carbamyl[K];11,Carbamidomethyl[C];16,Deamidated[N];28,Carbamidomethyl[C];	2110.81	2110.79	3-8-0-0-0	10	NXS	4	0	0	5	0.12559	0.11668	2.81501	0.32846	T	y1+;y3+;y4+;y6+;y9+;	y3+;y6+;	sp|P01005|IOVO_CHICK	D	AF	84	0	93	0.00489	1.37534	2.28e-34	sp|P01005|IOVO_CHICK	2	-0.02019	-3.56442
20190704_SL_Ovalbumin_GP.13567.13567.2.1.dta	179	3102.28	1739.8	2	JTTSEDGKVMVLCNR	10,Oxidation[M];13,Carbamidomethyl[C];	1362.47	1362.48	5-2-0-0-1	1	NXT	6	0	0	5	0.26572	0.17596	4.543	0.7994	T	y1+;y2+;y3+;y4+;y5+;	y1+;y3+;y4+;y5+;	sp|P01005|IOVO_CHICK	A	AF	99	0	99	-0.0005	-0.287226	2.72e-24	sp|P01005|IOVO_CHICK	4	0.00828	2.66988
20190704_SL_Ovalbumin_GP.13580.13580.3.1.dta	206	3818.55	2131.97	3	SSYAJTTSEDGKVMVLCNR	17,Carbamidomethyl[C];	1686.58	1686.59	7-2-0-0-1	5	NXT	12	0	0	4	0.04203	0.0713	2.06085	0.14693	T	y1+;y4+;y6+;y9+;	y9+;	sp|P01005|IOVO_CHICK	C	AF	95	0	99	-0.00136	-0.637612	1.52e-26	sp|P01005|IOVO_CHICK	4	0.01418	3.71445
20190704_SL_Ovalbumin_GP.13617.13617.2.0.dta	179	3102.28	1739.8	2	JTTSEDGKVMVLCNR	10,Oxidation[M];13,Carbamidomethyl[C];	1362.47	1362.48	5-2-0-0-1	1	NXT	6	0	0	4	0.2529	0.16476	4.543	0.7485	T	y1+;y3+;y4+;y5+;	y1+;y3+;y4+;y5+;	sp|P01005|IOVO_CHICK	A	AF	99	0	99	-0.0005	-0.287226	2.72e-24	sp|P01005|IOVO_CHICK	4	0.00894	2.8827
20190704_SL_Ovalbumin_GP.13633.13633.2.0.dta	179	3102.28	1739.8	2	JTTSEDGKVMVLCNR	10,Oxidation[M];13,Carbamidomethyl[C];	1362.47	1362.48	5-2-0-0-1	1	NXT	6	0	0	5	0.28124	0.18191	5.18431	0.94309	T	y1+;y2+;y3+;y4+;y5+;	y1+;y2+;y3+;y4+;y5+;	sp|P01005|IOVO_CHICK	A	AF	99	0	99	-0.0005	-0.287226	2.72e-24	sp|P01005|IOVO_CHICK	4	0.00894	2.8827
20190704_SL_Ovalbumin_GP.13659.13659.2.1.dta	179	3102.28	1739.8	2	JTTSEDGKVMVLCNR	10,Oxidation[M];13,Carbamidomethyl[C];	1362.47	1362.48	5-2-0-0-1	1	NXT	6	0	0	5	0.29624	0.18803	5.18431	0.97479	T	y1+;y2+;y3+;y4+;y5+;	y1+;y2+;y3+;y4+;y5+;	sp|P01005|IOVO_CHICK	A	AF	99	0	99	-0.0005	-0.287226	2.72e-24	sp|P01005|IOVO_CHICK	4	0.00938	3.02458
20190704_SL_Ovalbumin_GP.13678.13678.4.1.dta	15	5461.22	2891.28	4	TVPMNCSSYAJTTSEDGKVMVLCNR	0,Amidine[AnyN-term];4,Oxidation[M];6,Carbamidomethyl[C];23,Carbamidomethyl[C];	2569.94	2569.9	6-5-2-0-0	11	NXT	8	0	0	6	0.13239	0.134	2.67276	0.35815	T	y1+;y2+;y3+;y4+;y5+;y9+;	y3+;y9+;	sp|P01005|IOVO_CHICK	E	AF	89	0	99	0.02336	8.07666	1.07e-17	sp|P01005|IOVO_CHICK	2	-0.0444	-8.13148
20190704_SL_Ovalbumin_GP.13679.13679.4.0.dta	15	5461.22	2891.28	4	TVPMNCSSYAJTTSEDGKVMVLCNR	0,Amidine[AnyN-term];4,Oxidation[M];6,Carbamidomethyl[C];23,Carbamidomethyl[C];	2569.94	2569.9	6-5-2-0-0	11	NXT	8	0	0	8	0.27057	0.2418	4.05436	0.98036	T	y1+;y2+;y3+;y4+;y5+;y6+;y7+;y9+;	y1+;y3+;y4+;y9+;	sp|P01005|IOVO_CHICK	E	AF	89	0	99	0.02336	8.07666	1.07e-17	sp|P01005|IOVO_CHICK	2	-0.0444	-8.13148
20190704_SL_Ovalbumin_GP.13689.13689.3.1.dta	15	4472.81	2891.28	3	TVPMNCSSYAJTTSEDGKVMVLCNR	0,Amidine[AnyN-term];4,Oxidation[M];6,Carbamidomethyl[C];23,Carbamidomethyl[C];	1581.54	1581.56	6-3-0-0-0	11	NXT	2	0	0	8	0.5192	0.35495	5.73809	2.03672	T	y1+;y2+;y3+;y4+;y5+;y6+;y7+;y9+;	y1+;y3+;y4+;y5+;y6+;y7+;y9+;	sp|P01005|IOVO_CHICK	E	AF	89	0	99	0.02336	8.07666	1.07e-17	sp|P01005|IOVO_CHICK	2	0.02487	5.56154
20190704_SL_Ovalbumin_GP.13693.13693.4.1.dta	15	5461.22	2891.28	4	TVPMNCSSYAJTTSEDGKVMVLCNR	0,Amidine[AnyN-term];4,Oxidation[M];6,Carbamidomethyl[C];23,Carbamidomethyl[C];	2569.94	2569.9	6-5-2-0-0	11	NXT	8	1	0.00693	7	0.21529	0.20207	3.40514	0.68807	T	y1+;y2+;y3+;y4+;y6+;y7+;y9+;Y0++;	y3+;y4+;y9+;	sp|P01005|IOVO_CHICK	E	AF	89	0	99	0.02336	8.07666	1.07e-17	sp|P01005|IOVO_CHICK	2	-0.0444	-8.13148
20190704_SL_Ovalbumin_GP.13700.13700.2.0.dta	179	3102.27	1739.8	2	JTTSEDGKVMVLCNR	10,Oxidation[M];13,Carbamidomethyl[C];	1362.47	1362.48	5-2-0-0-1	1	NXT	6	0	0	5	0.27924	0.18014	5.18431	0.93388	T	y1+;y2+;y3+;y4+;y5+;	y1+;y2+;y3+;y4+;y5+;	sp|P01005|IOVO_CHICK	A	AF	99	0	99	-0.0005	-0.287226	2.72e-24	sp|P01005|IOVO_CHICK	4	0.00964	3.10842
20190704_SL_Ovalbumin_GP.13701.13701.2.1.dta	179	3102.27	1739.8	2	JTTSEDGKVMVLCNR	10,Oxidation[M];13,Carbamidomethyl[C];	1362.47	1362.48	5-2-0-0-1	1	NXT	6	0	0	5	0.3435	0.2071	5.18431	1.07367	T	y1+;y2+;y3+;y4+;y5+;	y1+;y2+;y3+;y4+;y5+;	sp|P01005|IOVO_CHICK	A	AF	99	0	99	-0.0005	-0.287226	2.72e-24	sp|P01005|IOVO_CHICK	4	0.00964	3.10842
20190704_SL_Ovalbumin_GP.13705.13705.2.0.dta	179	3508.44	1739.8	2	JTTSEDGKVMVLCNR	10,Oxidation[M];13,Carbamidomethyl[C];	1768.63	1768.64	5-4-0-0-1	1	NXT	16	0	0	5	0.33755	0.21082	5.18431	1.09293	T	y1+;y4+;y5+;y6+;y9+;	y1+;y4+;y5+;y6+;y9+;	sp|P01005|IOVO_CHICK	A	AF	99	0	99	-0.0005	-0.287226	2.72e-24	sp|P01005|IOVO_CHICK	4	0.00792	2.25807
20190704_SL_Ovalbumin_GP.13716.13716.4.0.dta	15	5461.22	2891.28	4	TVPMNCSSYAJTTSEDGKVMVLCNR	0,Amidine[AnyN-term];4,Oxidation[M];6,Carbamidomethyl[C];23,Carbamidomethyl[C];	2569.94	2569.9	6-5-2-0-0	11	NXT	8	0	0	8	0.1834	0.20002	3.40514	0.68109	T	y1+;y2+;y3+;y4+;y5+;y6+;y7+;y9+;	y3+;y4+;y9+;	sp|P01005|IOVO_CHICK	E	AF	89	0	99	0.02336	8.07666	1.07e-17	sp|P01005|IOVO_CHICK	2	-0.04493	-8.22854
20190704_SL_Ovalbumin_GP.13730.13730.4.2.dta	15	5461.22	2891.28	4	TVPMNCSSYAJTTSEDGKVMVLCNR	0,Amidine[AnyN-term];4,Oxidation[M];6,Carbamidomethyl[C];23,Carbamidomethyl[C];	2569.94	2569.9	6-5-2-0-0	11	NXT	8	0	0	9	0.33055	0.2687	4.64982	1.24939	T	y1+;y2+;y3+;y4+;y5+;y6+;y7+;y9+;y10+;	y1+;y3+;y4+;y5+;y9+;	sp|P01005|IOVO_CHICK	E	AF	89	0	99	0.02336	8.07666	1.07e-17	sp|P01005|IOVO_CHICK	2	-0.04435	-8.12232
20190704_SL_Ovalbumin_GP.13737.13737.3.3.dta	1	3695.53	2292	3	CSSYAJTTSEDGKVMVLCNR	1,Carbamidomethyl[C];18,Carbamidomethyl[C];	1403.52	1403.51	4-3-0-0-1	6	NXT	12	0	0	5	0.08354	0.12543	2.05294	0.25751	T	y3+;y4+;y6+;y9+;y11+;	y11+;	sp|P01005|IOVO_CHICK	N	AF	94	0	99	0.00087	0.379417	3.55e-41	sp|P01005|IOVO_CHICK	4	-0.01334	-3.61074
20190704_SL_Ovalbumin_GP.13739.13739.3.1.dta	268	4445.8	3553.5	3	DGECKETVPMJCSSYANTTSEDGKVMVLCNR	4,Carbamidomethyl[C];12,Carbamidomethyl[C];17,Deamidated[N];29,Carbamidomethyl[C];	892.295	892.317	3-2-0-0-0	11	NXS	14	0	0	6	0.3352	0.19827	3.99084	0.79128	T	y1+;y3+;y4+;y6+;y8+;y9+;	y3+;y4+;y6+;y9+;	sp|P01005|IOVO_CHICK	H	AF	83	0	93	-0.00298	-0.838378	2.03e-45	sp|P01005|IOVO_CHICK	2	0.02191	4.92939
20190704_SL_Ovalbumin_GP.13762.13762.4.3.dta	239	5983.44	2980.28	4	ETVPMNCSSYAJTTSEDGKVMVLCNR	6,Deamidated[N];7,Carbamidomethyl[C];21,Oxidation[M];24,Carbamidomethyl[C];	3003.16	3003.11	6-10-0-0-0	12	NXT	4	2	0.02654	5	0.2185	0.12548	4.04326	0.50736	T	y1+;y2+;y3+;y4+;y5+;Y1++;Y2++;	y1+;y3+;y4+;y5+;	sp|P01005|IOVO_CHICK	K	AF	88	0	99	0.00307	1.02976	4.67e-39	sp|P01005|IOVO_CHICK	2	-0.05208	-8.70541
20190704_SL_Ovalbumin_GP.13781.13781.4.2.dta	239	5983.44	2980.28	4	ETVPMNCSSYAJTTSEDGKVMVLCNR	6,Deamidated[N];7,Carbamidomethyl[C];21,Oxidation[M];24,Carbamidomethyl[C];	3003.16	3003.11	6-10-0-0-0	12	NXT	4	0	0	6	0.24852	0.13144	4.04326	0.53144	T	b2+;y1+;y2+;y3+;y4+;y5+;	y1+;y3+;y4+;y5+;	sp|P01005|IOVO_CHICK	K	AF	88	0	99	0.00307	1.02976	4.67e-39	sp|P01005|IOVO_CHICK	2	-0.05208	-8.70541
20190704_SL_Ovalbumin_GP.13812.13812.3.1.dta	217	4968.03	2996.27	3	ETVPMNCSSYAJTTSEDGKVMVLCNR	5,Oxidation[M];6,Deamidated[N];7,Carbamidomethyl[C];21,Oxidation[M];24,Carbamidomethyl[C];	1971.76	1971.72	5-5-0-0-1	12	NXT	14	0	0	7	0.31333	0.18769	5.46298	1.02532	T	y1+;y2+;y3+;y4+;y5+;y9+;y10+;	y1+;y3+;y4+;y5+;y9+;y10+;	sp|P01005|IOVO_CHICK	K	AF	88	0	99	-0.00359	-1.19776	1.02e-45	sp|P01005|IOVO_CHICK	2	-0.03929	-7.9101
20190704_SL_Ovalbumin_GP.13820.13820.3.0.dta	217	4968.03	2996.27	3	ETVPMNCSSYAJTTSEDGKVMVLCNR	5,Oxidation[M];6,Deamidated[N];7,Carbamidomethyl[C];21,Oxidation[M];24,Carbamidomethyl[C];	1971.76	1971.72	5-5-0-0-1	12	NXT	14	0	0	6	0.33754	0.18703	4.8877	0.91413	T	y2+;y3+;y4+;y5+;y9+;y10+;	y3+;y4+;y5+;y9+;y10+;	sp|P01005|IOVO_CHICK	K	AF	88	0	99	-0.00359	-1.19776	1.02e-45	sp|P01005|IOVO_CHICK	2	-0.03929	-7.9101
20190704_SL_Ovalbumin_GP.13869.13869.4.2.dta	244	6822.78	3819.6	4	EHDGECKETVPMNCSSYAJTTSEDGKVMVLCNR	6,Carbamidomethyl[C];13,Deamidated[N];14,Carbamidomethyl[C];31,Carbamidomethyl[C];	3003.18	3003.11	6-10-0-0-0	19	NXT	4	0	0	8	0.57453	0.29148	5.63798	1.64336	T	b8+;b10+;y3+;y4+;y5+;y6+;y7+;y9+;	b10+;y3+;y4+;y5+;y6+;y7+;y9+;	sp|P01005|IOVO_CHICK	K	AF	81	0	99	-0.00047	-0.123018	1.28e-52	sp|P01005|IOVO_CHICK	2	-0.06652	-9.75104
20190704_SL_Ovalbumin_GP.13873.13873.4.2.dta	244	6822.78	3819.6	4	EHDGECKETVPMNCSSYAJTTSEDGKVMVLCNR	6,Carbamidomethyl[C];13,Deamidated[N];14,Carbamidomethyl[C];31,Carbamidomethyl[C];	3003.18	3003.11	6-10-0-0-0	19	NXT	4	0	0	7	0.31953	0.18537	3.97359	0.73659	T	b5+;y1+;y3+;y4+;y5+;y6+;y9+;	y3+;y4+;y6+;y9+;	sp|P01005|IOVO_CHICK	K	AF	81	0	99	-0.00047	-0.123018	1.28e-52	sp|P01005|IOVO_CHICK	2	-0.06652	-9.75104
20190704_SL_Ovalbumin_GP.13901.13901.3.1.dta	263	5224.15	3252.41	3	CKETVPMNCSSYAJTTSEDGKVMVLCNR	1,Carbamidomethyl[C];8,Deamidated[N];9,Carbamidomethyl[C];26,Carbamidomethyl[C];	1971.74	1971.72	5-5-0-0-1	14	NXT	12	0	0	6	0.15984	0.12543	2.64813	0.33216	T	b3+++;y3+;y4+;y9+;y11+;y15++;	y9+;y11+;	sp|P01005|IOVO_CHICK	E	AF	86	0	99	0.00039	0.119875	1.86e-29	sp|P01005|IOVO_CHICK	4	-0.02178	-4.16989
20190704_SL_Ovalbumin_GP.13920.13920.5.0.dta	254	6693.73	3690.56	5	HDGECKETVPMJCSSYANTTSEDGKVMVLCNR	5,Carbamidomethyl[C];13,Carbamidomethyl[C];18,Deamidated[N];30,Carbamidomethyl[C];	3003.17	3003.11	6-10-0-0-0	12	NXS	10	0	0	5	0.52289	0.26102	4.57237	1.19349	T	y1+;y3+;y4+;y6+;y9+;	y1+;y3+;y4+;y6+;y9+;	sp|P01005|IOVO_CHICK	E	AF	82	0	93	-0.0041	-1.11065	5.04e-49	sp|P01005|IOVO_CHICK	2	-0.06182	-9.23681
20190704_SL_Ovalbumin_GP.13933.13933.3.0.dta	15	4497.83	2891.28	3	TVPMNCSSYAJTTSEDGKVMVLCNR	0,Amidine[AnyN-term];4,Oxidation[M];6,Carbamidomethyl[C];23,Carbamidomethyl[C];	1606.55	1606.59	4-4-0-0-1	11	NXT	12	0	0	7	0.1598	0.16637	3.40514	0.56652	T	y1+;y3+;y5+;y6+;y7+;y9+;y14+;	y1+;y5+;y9+;	sp|P01005|IOVO_CHICK	E	AF	89	0	99	0.02336	8.07666	1.07e-17	sp|P01005|IOVO_CHICK	2	0.03798	8.44603
20190704_SL_Ovalbumin_GP.13945.13945.3.0.dta	15	4497.83	2891.28	3	TVPMNCSSYAJTTSEDGKVMVLCNR	0,Amidine[AnyN-term];4,Oxidation[M];6,Carbamidomethyl[C];23,Carbamidomethyl[C];	1606.55	1606.59	4-4-0-0-1	11	NXT	12	0	0	6	0.10749	0.12807	2.67276	0.3423	T	y1+;y3+;y5+;y6+;y9+;y13+;	y1+;y9+;	sp|P01005|IOVO_CHICK	E	AF	89	0	99	0.02336	8.07666	1.07e-17	sp|P01005|IOVO_CHICK	2	0.03798	8.44603
20190704_SL_Ovalbumin_GP.13983.13983.2.0.dta	1	3346.37	2292	2	CSSYAJTTSEDGKVMVLCNR	1,Carbamidomethyl[C];18,Carbamidomethyl[C];	1054.37	1054.37	4-2-0-0-0	6	NXT	16	0	0	4	0.30049	0.22874	4.53585	1.03751	T	y3+;y4+;y6+;y9+;	y3+;y4+;y6+;y9+;	sp|P01005|IOVO_CHICK	N	AF	94	0	99	0.00087	0.379417	3.55e-41	sp|P01005|IOVO_CHICK	4	0.00322	0.962527
20190704_SL_Ovalbumin_GP.14005.14005.2.6.dta	179	3426.4	1739.8	2	JTTSEDGKVMVLCNR	10,Oxidation[M];13,Carbamidomethyl[C];	1686.6	1686.59	7-2-0-0-1	1	NXT	14	0	0	4	0.09034	0.09333	3.03913	0.28363	T	y1+;y3+;y4+;y5+;	y1+;y4+;	sp|P01005|IOVO_CHICK	A	AF	99	0	99	-0.0005	-0.287226	2.72e-24	sp|P01005|IOVO_CHICK	4	-0.00941	-2.74712
20190704_SL_Ovalbumin_GP.14006.14006.5.1.dta	218	6838.77	3835.6	5	EHDGECKETVPMJCSSYANTTSEDGKVMVLCNR	6,Carbamidomethyl[C];14,Carbamidomethyl[C];19,Deamidated[N];28,Oxidation[M];31,Carbamidomethyl[C];	3003.18	3003.11	6-10-0-0-0	13	NXS	4	0	0	11	0.27809	0.1601	4.37529	0.7005	T	b2+;b3+;b4+;b5+;b6+;b10+;y1+;y2+;y3+;y4+;y5+;	b10+;y1+;y3+;y4+;y5+;	sp|P01005|IOVO_CHICK	K	AF	81	0	93	-0.00476	-1.24069	1.03e-47	sp|P01005|IOVO_CHICK	2	-0.06579	-9.62147
20190704_SL_Ovalbumin_GP.14035.14035.2.0.dta	179	3102.28	1739.8	2	JTTSEDGKVMVLCNR	10,Oxidation[M];13,Carbamidomethyl[C];	1362.47	1362.48	5-2-0-0-1	1	NXT	6	0	0	8	0.41487	0.27749	6.34769	1.76139	T	y1+;y2+;y3+;y4+;y5+;y6+;y7+;y9+;	y1+;y2+;y3+;y4+;y5+;y7+;y9+;	sp|P01005|IOVO_CHICK	A	AF	99	0	99	-0.0005	-0.287226	2.72e-24	sp|P01005|IOVO_CHICK	4	0.00643	2.07335
20190704_SL_Ovalbumin_GP.14040.14040.3.1.dta	261	5169.09	2734.19	3	VPMNCSSYAJTTSEDGKVMVLCNR	4,Deamidated[N];5,Carbamidomethyl[C];22,Carbamidomethyl[C];	2434.9	2434.9	5-8-0-0-0	10	NXT	4	0	0	6	0.34179	0.27361	4.90639	1.34243	T	y3+;y4+;y5+;y6+;y7+;y9+;	y3+;y4+;y6+;y7+;y9+;	sp|P01005|IOVO_CHICK	T	AF	90	0	99	-0.00676	-2.47151	3.48e-17	sp|P01005|IOVO_CHICK	2	-0.00043	-0.0832029
20190704_SL_Ovalbumin_GP.14061.14061.3.0.dta	36	3009.27	1095.57	3	SIEFGTJISK	-	1913.7	1913.68	5-4-1-0-0	7	NXS	2	3	0.19082	9	0.10753	0.20252	3.07882	0.62352	T	b2+;b3+;b7+;b8+;y2+;y4+;y6+;y7+;y8+;Y0+;Y0+;Y1+;	Y0+;Y1+;	sp|P01005|IOVO_CHICK	Y	EH	71	0	77	-0.00042	-0.383019	1.41e-20	sp|P01005|IOVO_CHICK	2	-0.01878	-6.24277
20190704_SL_Ovalbumin_GP.14081.14081.5.3.dta	108	6373.63	4509.01	5	DLRPICGTDGVTYTNDCLLCAYSIEFGTJISKEHDGECK	6,Carbamidomethyl[C];17,Carbamidomethyl[C];20,Carbamidomethyl[C];38,Carbamidomethyl[C];	1864.62	1864.64	9-2-0-0-0	29	NXS	4	0	0	4	0.05003	0.01251	1.61766	0.02023	T	b10++++;y34++;y6+++;y6++++;	y6++++;	sp|P01005|IOVO_CHICK	K	ET	49	0.01	77	0.00083	0.184036	4.59e-39	sp|P01005|IOVO_CHICK	4	0.02263	3.55114
20190704_SL_Ovalbumin_GP.14083.14083.3.1.dta	230	4079.68	2635.12	3	PMNCSSYAJTTSEDGKVMVLCNR	3,Deamidated[N];4,Carbamidomethyl[C];21,Carbamidomethyl[C];	1444.55	1444.53	3-4-0-0-1	9	NXT	4	0	0	10	0.48062	0.3668	5.49336	2.01495	T	y1+;y2+;y3+;y4+;y5+;y6+;y7+;y9+;y10+;y14+;	y1+;y3+;y4+;y6+;y9+;y10+;	sp|P01005|IOVO_CHICK	V	AF	91	0	99	-0.00284	-1.07735	1.5e-33	sp|P01005|IOVO_CHICK	2	-0.02097	-5.14136
20190704_SL_Ovalbumin_GP.14087.14087.5.0.dta	218	6838.77	3835.6	5	EHDGECKETVPMJCSSYANTTSEDGKVMVLCNR	6,Carbamidomethyl[C];14,Carbamidomethyl[C];19,Deamidated[N];28,Oxidation[M];31,Carbamidomethyl[C];	3003.17	3003.11	6-10-0-0-0	13	NXS	4	0	0	11	0.30619	0.17845	4.37529	0.78077	T	b2+;b3+;b5+;b10+;b12+;b10++;y1+;y2+;y3+;y4+;y5+;	b10+;y1+;y3+;y4+;y5+;	sp|P01005|IOVO_CHICK	K	AF	81	0	93	-0.00476	-1.24069	1.03e-47	sp|P01005|IOVO_CHICK	2	-0.06437	-9.41381
20190704_SL_Ovalbumin_GP.14100.14100.4.4.dta	239	5983.45	2980.28	4	ETVPMNCSSYAJTTSEDGKVMVLCNR	6,Deamidated[N];7,Carbamidomethyl[C];21,Oxidation[M];24,Carbamidomethyl[C];	3003.17	3003.11	6-10-0-0-0	12	NXT	4	0	0	7	0.28181	0.1488	4.63771	0.69007	T	y1+;y2+;y3+;y4+;y6+;y7+;y9+;	y1+;y3+;y4+;y6+;y9+;	sp|P01005|IOVO_CHICK	K	AF	88	0	99	0.00307	1.02976	4.67e-39	sp|P01005|IOVO_CHICK	2	-0.05714	-9.5512
20190704_SL_Ovalbumin_GP.14127.14127.2.1.dta	179	3321.35	1739.8	2	JTTSEDGKVMVLCNR	10,Oxidation[M];13,Carbamidomethyl[C];	1581.55	1581.56	6-3-0-0-0	1	NXT	14	0	0	5	0.17191	0.13562	3.83944	0.5207	T	y1+;y2+;y3+;y4+;y5+;	y3+;y4+;y5+;	sp|P01005|IOVO_CHICK	A	AF	99	0	99	-0.0005	-0.287226	2.72e-24	sp|P01005|IOVO_CHICK	4	0.01426	4.29476
20190704_SL_Ovalbumin_GP.14132.14132.4.4.dta	261	5169.07	2734.19	4	VPMNCSSYAJTTSEDGKVMVLCNR	4,Deamidated[N];5,Carbamidomethyl[C];22,Carbamidomethyl[C];	2434.88	2434.9	5-8-0-0-0	10	NXT	6	0	0	11	0.62864	0.43097	7.06645	3.04545	T	y1+;y2+;y3+;y4+;y5+;y6+;y7+;y9+;y10+;y12+;y13+;	y1+;y3+;y4+;y5+;y6+;y7+;y9+;y10+;y12+;	sp|P01005|IOVO_CHICK	T	AF	90	0	99	-0.00676	-2.47151	3.48e-17	sp|P01005|IOVO_CHICK	2	0.02358	4.56266
20190704_SL_Ovalbumin_GP.14136.14136.2.0.dta	36	3009.26	1095.57	2	SIEFGTJISK	-	1913.7	1913.68	5-4-1-0-0	7	NXS	2	3	0.32287	6	0.11893	0.24036	5.24268	1.26013	T	b2+;b3+;b8+;y4+;y6+;y7+;Y0+;Y0+;Y1+;	b3+;b8+;Y0+;Y0+;Y1+;	sp|P01005|IOVO_CHICK	Y	EH	71	0	77	-0.00042	-0.383019	1.41e-20	sp|P01005|IOVO_CHICK	2	-0.0161	-5.35191
20190704_SL_Ovalbumin_GP.14137.14137.4.2.dta	261	5169.07	2734.19	4	VPMNCSSYAJTTSEDGKVMVLCNR	4,Deamidated[N];5,Carbamidomethyl[C];22,Carbamidomethyl[C];	2434.88	2434.9	5-8-0-0-0	10	NXT	6	0	0	14	0.61609	0.42517	7.06645	3.00445	T	b4++;y1+;y2+;y3+;y4+;y5+;y6+;y7+;y8+;y9+;y10+;y11+;y12+;y14+;	y1+;y2+;y3+;y4+;y5+;y6+;y7+;y9+;y10+;	sp|P01005|IOVO_CHICK	T	AF	90	0	99	-0.00676	-2.47151	3.48e-17	sp|P01005|IOVO_CHICK	2	0.02358	4.56266
20190704_SL_Ovalbumin_GP.14143.14143.4.4.dta	261	5169.12	2734.19	4	VPMNCSSYAJTTSEDGKVMVLCNR	4,Deamidated[N];5,Carbamidomethyl[C];22,Carbamidomethyl[C];	2434.92	2434.9	5-8-0-0-0	10	NXT	4	0	0	13	0.62834	0.43238	7.06645	3.05541	T	y1+;y2+;y3+;y4+;y5+;y6+;y7+;y9+;y10+;y11+;y12+;y13+;y14+;	y1+;y3+;y4+;y5+;y6+;y7+;y9+;y10+;y12+;	sp|P01005|IOVO_CHICK	T	AF	90	0	99	-0.00676	-2.47151	3.48e-17	sp|P01005|IOVO_CHICK	2	-0.02449	-4.73865
20190704_SL_Ovalbumin_GP.14149.14149.4.4.dta	261	5169.12	2734.19	4	VPMNCSSYAJTTSEDGKVMVLCNR	4,Deamidated[N];5,Carbamidomethyl[C];22,Carbamidomethyl[C];	2434.92	2434.9	5-8-0-0-0	10	NXT	4	0	0	13	0.52535	0.38681	7.06645	2.73338	T	y1+;y2+;y3+;y4+;y5+;y6+;y7+;y9+;y10+;y11+;y12+;y13+;y14+;	y1+;y3+;y4+;y5+;y6+;y7+;y9+;y10+;y12+;	sp|P01005|IOVO_CHICK	T	AF	90	0	99	-0.00676	-2.47151	3.48e-17	sp|P01005|IOVO_CHICK	2	-0.02449	-4.73865
20190704_SL_Ovalbumin_GP.14151.14151.3.0.dta	36	3448.39	1095.57	3	SIEFGTJISK	-	2352.82	2352.84	7-6-0-0-0	7	NXS	6	5	0.45157	5	0.09443	0.24625	5.84479	1.43925	T	b3+;b7+;b8+;y4+;y6+;Y0+;Y0+;Y1+;Y1+;Y2+;	b7+;b8+;y4+;Y0+;Y1+;Y1+;	sp|P01005|IOVO_CHICK	Y	EH	71	0	77	-0.00042	-0.383019	1.41e-20	sp|P01005|IOVO_CHICK	2	0.01653	4.79496
20190704_SL_Ovalbumin_GP.14169.14169.4.3.dta	261	5737.32	2734.19	4	VPMNCSSYAJTTSEDGKVMVLCNR	4,Deamidated[N];5,Carbamidomethyl[C];22,Carbamidomethyl[C];	3003.12	3003.11	6-10-0-0-0	10	NXT	4	0	0	7	0.32151	0.25298	4.28917	1.08509	T	y1+;y2+;y3+;y4+;y5+;y9+;y10+;	y3+;y4+;y5+;y9+;	sp|P01005|IOVO_CHICK	T	AF	90	0	99	-0.00676	-2.47151	3.48e-17	sp|P01005|IOVO_CHICK	2	-0.01204	-2.09891
20190704_SL_Ovalbumin_GP.14176.14176.3.0.dta	36	3212.35	1095.57	3	SIEFGTJISK	-	2116.78	2116.76	5-5-1-0-0	7	NXS	2	8	0.29987	9	0.09912	0.26978	5.24268	1.41439	T	b2+;b3+;b5+;b8+;y2+;y4+;y6+;y7+;y8+;Y0+;Y0+;Y1+;Y1+;Y2+;Y2+;Y3+;Y4+;	b8+;Y0+;Y0+;Y1+;Y2+;	sp|P01005|IOVO_CHICK	Y	EH	71	0	77	-0.00042	-0.383019	1.41e-20	sp|P01005|IOVO_CHICK	2	-0.02307	-7.18386
20190704_SL_Ovalbumin_GP.14220.14220.2.2.dta	179	3102.28	1739.8	2	JTTSEDGKVMVLCNR	10,Oxidation[M];13,Carbamidomethyl[C];	1362.47	1362.48	5-2-0-0-1	1	NXT	6	0	0	7	0.39881	0.25529	6.34769	1.6205	T	y1+;y2+;y3+;y4+;y5+;y6+;y9+;	y1+;y2+;y3+;y4+;y5+;y6+;y9+;	sp|P01005|IOVO_CHICK	A	AF	99	0	99	-0.0005	-0.287226	2.72e-24	sp|P01005|IOVO_CHICK	4	0.00676	2.17976
20190704_SL_Ovalbumin_GP.14254.14254.4.4.dta	288	5025.08	2964.28	4	ETVPMNCSSYAJTTSEDGKVMVLCNR	6,Deamidated[N];7,Carbamidomethyl[C];24,Carbamidomethyl[C];	2060.8	2060.76	5-4-0-0-3	12	NXT	4	0	0	6	0.32025	0.26673	4.543	1.21177	T	y1+;y3+;y4+;y5+;y6+;y9+;	y1+;y3+;y4+;y9+;	sp|P01005|IOVO_CHICK	K	AF	88	0	99	-0.00351	-1.18371	6.69e-39	sp|P01005|IOVO_CHICK	2	-0.04056	-8.07306
20190704_SL_Ovalbumin_GP.14256.14256.5.1.dta	244	6254.52	3819.6	5	EHDGECKETVPMNCSSYAJTTSEDGKVMVLCNR	6,Carbamidomethyl[C];13,Deamidated[N];14,Carbamidomethyl[C];31,Carbamidomethyl[C];	2434.92	2434.9	5-8-0-0-0	19	NXT	4	0	0	10	0.58619	0.32034	6.14372	1.96807	T	b2+;b10+;y1+;y3+;y4+;y5+;y6+;y7+;y9+;y12+;	b10+;y1+;y3+;y4+;y6+;y7+;y9+;y12+;	sp|P01005|IOVO_CHICK	K	AF	81	0	99	-0.00047	-0.123018	1.28e-52	sp|P01005|IOVO_CHICK	2	-0.02101	-3.3597
20190704_SL_Ovalbumin_GP.14258.14258.4.3.dta	244	6254.55	3819.6	4	EHDGECKETVPMNCSSYAJTTSEDGKVMVLCNR	6,Carbamidomethyl[C];13,Deamidated[N];14,Carbamidomethyl[C];31,Carbamidomethyl[C];	2434.94	2434.9	5-8-0-0-0	19	NXT	4	0	0	6	0.55657	0.24617	5.11311	1.25868	T	b10+;y1+;y4+;y5+;y6+;y9+;	b10+;y1+;y4+;y5+;y6+;y9+;	sp|P01005|IOVO_CHICK	K	AF	81	0	99	-0.00047	-0.123018	1.28e-52	sp|P01005|IOVO_CHICK	2	-0.04335	-6.93203
20190704_SL_Ovalbumin_GP.14266.14266.3.0.dta	36	3212.35	1095.57	3	SIEFGTJISK	-	2116.79	2116.76	5-5-1-0-0	7	NXS	2	5	0.21563	10	0.11855	0.24388	3.88665	0.94786	T	b2+;b3+;b6+;b8+;y2+;y3+;y4+;y6+;y7+;y8+;Y0+;Y0+;Y1+;Y1+;Y2+;	b8+;Y0+;Y1+;	sp|P01005|IOVO_CHICK	Y	EH	71	0	77	-0.00042	-0.383019	1.41e-20	sp|P01005|IOVO_CHICK	2	-0.02587	-8.05575
20190704_SL_Ovalbumin_GP.14315.14315.3.1.dta	257	4673.91	3092.38	3	KETVPMNCSSYAJTTSEDGKVMVLCNR	7,Deamidated[N];8,Carbamidomethyl[C];25,Carbamidomethyl[C];	1581.53	1581.56	6-3-0-0-0	13	NXT	8	0	0	5	0.41526	0.23408	4.26374	0.99806	T	y1+;y2+;y4+;y6+;y9+;	y1+;y4+;y6+;y9+;	sp|P01005|IOVO_CHICK	C	AF	87	0	99	-0.00056	-0.181033	3.2e-45	sp|P01005|IOVO_CHICK	4	0.02777	5.94281
20190704_SL_Ovalbumin_GP.14337.14337.3.1.dta	197	4229.72	1794.85	3	AJTTSEDGKVMVLCNR	14,Carbamidomethyl[C];	2434.87	2434.9	5-8-0-0-0	2	NXT	4	0	0	6	0.50145	0.2832	5.57677	1.57936	T	y1+;y3+;y4+;y5+;y7+;y9+;	y1+;y3+;y4+;y5+;y7+;y9+;	sp|P01005|IOVO_CHICK	Y	AF	98	0	99	-0.00177	-0.985617	8.61e-28	sp|P01005|IOVO_CHICK	2	0.02729	6.45354
20190704_SL_Ovalbumin_GP.14340.14340.3.1.dta	205	4232.72	2610.1	3	MNCSSYAJTTSEDGKVMVLCNR	0,Carbamidomethyl[AnyN-term];1,Oxidation[M];3,Carbamidomethyl[C];20,Carbamidomethyl[C];	1622.62	1622.58	5-4-0-0-0	8	NXT	24	0	0	4	0.36518	0.24373	4.55026	1.10905	T	y1+;y3+;y5+;y9+;	y1+;y3+;y5+;y9+;	sp|P01005|IOVO_CHICK	P	AF	92	0	99	0.02184	8.36426	7.82e-28	sp|P01005|IOVO_CHICK	2	-0.04027	-9.51614
20190704_SL_Ovalbumin_GP.14353.14353.4.3.dta	244	6254.56	3819.6	4	EHDGECKETVPMNCSSYAJTTSEDGKVMVLCNR	6,Carbamidomethyl[C];13,Deamidated[N];14,Carbamidomethyl[C];31,Carbamidomethyl[C];	2434.96	2434.9	5-8-0-0-0	19	NXT	4	0	0	7	0.40966	0.22064	5.11311	1.12815	T	b10+;y3+;y4+;y5+;y6+;y7+;y9+;	b10+;y3+;y4+;y6+;y7+;y9+;	sp|P01005|IOVO_CHICK	K	AF	81	0	99	-0.00047	-0.123018	1.28e-52	sp|P01005|IOVO_CHICK	2	-0.05954	-9.5209
20190704_SL_Ovalbumin_GP.14392.14392.3.0.dta	36	3009.27	1095.57	3	SIEFGTJISK	-	1913.7	1913.68	5-4-1-0-0	7	NXS	2	3	0.23688	7	0.06087	0.19966	3.07882	0.61471	T	b2+;b3+;b8+;y2+;y3+;y4+;y7+;Y0+;Y1+;Y4+;	Y0+;Y1+;	sp|P01005|IOVO_CHICK	Y	EH	71	0	77	-0.00042	-0.383019	1.41e-20	sp|P01005|IOVO_CHICK	2	-0.02485	-8.26051
20190704_SL_Ovalbumin_GP.14421.14421.3.2.dta	15	4659.92	2891.28	3	TVPMNCSSYAJTTSEDGKVMVLCNR	0,Amidine[AnyN-term];4,Oxidation[M];6,Carbamidomethyl[C];23,Carbamidomethyl[C];	1768.64	1768.64	5-4-0-0-1	11	NXT	14	0	0	5	0.16904	0.16209	4.05436	0.65715	T	y1+;y3+;y4+;y6+;y9+;	y3+;y4+;y6+;y9+;	sp|P01005|IOVO_CHICK	E	AF	89	0	99	0.02336	8.07666	1.07e-17	sp|P01005|IOVO_CHICK	2	0.00342	0.734078
20190704_SL_Ovalbumin_GP.14428.14428.3.2.dta	15	4659.92	2891.28	3	TVPMNCSSYAJTTSEDGKVMVLCNR	0,Amidine[AnyN-term];4,Oxidation[M];6,Carbamidomethyl[C];23,Carbamidomethyl[C];	1768.64	1768.64	5-4-0-0-1	11	NXT	14	0	0	5	0.14154	0.14747	2.67276	0.39414	T	y1+;y4+;y5+;y6+;y9+;	y6+;y9+;	sp|P01005|IOVO_CHICK	E	AF	89	0	99	0.02336	8.07666	1.07e-17	sp|P01005|IOVO_CHICK	2	0.00342	0.734078
20190704_SL_Ovalbumin_GP.14439.14439.3.0.dta	15	4659.92	2891.28	3	TVPMNCSSYAJTTSEDGKVMVLCNR	0,Amidine[AnyN-term];4,Oxidation[M];6,Carbamidomethyl[C];23,Carbamidomethyl[C];	1768.64	1768.64	5-4-0-0-1	11	NXT	14	0	0	5	0.09658	0.1357	2.67276	0.3627	T	y3+;y4+;y6+;y7+;y9+;	y4+;y9+;	sp|P01005|IOVO_CHICK	E	AF	89	0	99	0.02336	8.07666	1.07e-17	sp|P01005|IOVO_CHICK	2	0.00342	0.734078
20190704_SL_Ovalbumin_GP.14476.14476.3.0.dta	36	3448.4	1095.57	3	SIEFGTJISK	-	2352.83	2352.84	7-6-0-0-0	7	NXS	6	5	0.43244	10	0.13151	0.30808	5.24268	1.61514	T	b2+;b3+;b6+;b8+;y2+;y4+;y5+;y6+;y7+;y8+;Y0+;Y0+;Y1+;Y1+;Y2+;	b8+;y7+;Y0+;Y1+;Y2+;	sp|P01005|IOVO_CHICK	Y	EH	71	0	77	-0.00042	-0.383019	1.41e-20	sp|P01005|IOVO_CHICK	2	0.00527	1.52869
20190704_SL_Ovalbumin_GP.14479.14479.4.2.dta	261	5169.1	2734.19	4	VPMNCSSYAJTTSEDGKVMVLCNR	4,Deamidated[N];5,Carbamidomethyl[C];22,Carbamidomethyl[C];	2434.91	2434.9	5-8-0-0-0	10	NXT	4	0	0	9	0.20074	0.21116	4.28917	0.9057	T	b4++;y1+;y2+;y3+;y4+;y5+;y6+;y7+;y9+;	y3+;y4+;y5+;y9+;	sp|P01005|IOVO_CHICK	T	AF	90	0	99	-0.00676	-2.47151	3.48e-17	sp|P01005|IOVO_CHICK	2	-0.00602	-1.16484
20190704_SL_Ovalbumin_GP.14498.14498.4.5.dta	239	5415.23	2980.28	4	ETVPMNCSSYAJTTSEDGKVMVLCNR	6,Deamidated[N];7,Carbamidomethyl[C];21,Oxidation[M];24,Carbamidomethyl[C];	2434.95	2434.9	5-8-0-0-0	12	NXT	4	0	0	7	0.43815	0.20172	4.63771	0.93552	T	y1+;y2+;y3+;y4+;y5+;y6+;y9+;	y1+;y3+;y4+;y5+;y9+;	sp|P01005|IOVO_CHICK	K	AF	88	0	99	0.00307	1.02976	4.67e-39	sp|P01005|IOVO_CHICK	2	-0.05065	-9.3549
20190704_SL_Ovalbumin_GP.14505.14505.4.2.dta	261	5169.09	2734.19	4	VPMNCSSYAJTTSEDGKVMVLCNR	4,Deamidated[N];5,Carbamidomethyl[C];22,Carbamidomethyl[C];	2434.9	2434.9	5-8-0-0-0	10	NXT	6	1	0.00326	10	0.19125	0.22087	4.28917	0.94737	T	b4++;y1+;y2+;y3+;y4+;y5+;y6+;y7+;y9+;y10+;Y0++;	y3+;y4+;y5+;y9+;	sp|P01005|IOVO_CHICK	T	AF	90	0	99	-0.00676	-2.47151	3.48e-17	sp|P01005|IOVO_CHICK	2	0.0044	0.85138
20190704_SL_Ovalbumin_GP.14526.14526.4.2.dta	261	5169.08	2734.19	4	VPMNCSSYAJTTSEDGKVMVLCNR	4,Deamidated[N];5,Carbamidomethyl[C];22,Carbamidomethyl[C];	2434.89	2434.9	5-8-0-0-0	10	NXT	6	0	0	9	0.20897	0.20017	4.28917	0.85854	T	b4++;y1+;y2+;y3+;y4+;y6+;y7+;y9+;y15+;	y2+;y3+;y4+;y9+;	sp|P01005|IOVO_CHICK	T	AF	90	0	99	-0.00676	-2.47151	3.48e-17	sp|P01005|IOVO_CHICK	2	0.0125	2.4187
20190704_SL_Ovalbumin_GP.14532.14532.3.0.dta	36	2798.13	1095.57	3	SIEFGTJISK	-	1702.57	1702.58	8-2-0-0-0	7	NXS	2	2	0.32177	6	0.14799	0.24571	5.84479	1.43614	T	b2+;b3+;b8+;y4+;y6+;y7+;Y0+;Y1+;	b2+;b3+;b8+;y7+;Y0+;Y1+;	sp|P01005|IOVO_CHICK	Y	EH	71	0	77	-0.00042	-0.383019	1.41e-20	sp|P01005|IOVO_CHICK	2	0.01476	5.27687
20190704_SL_Ovalbumin_GP.14589.14589.4.1.dta	261	5169.13	2734.19	4	VPMNCSSYAJTTSEDGKVMVLCNR	4,Deamidated[N];5,Carbamidomethyl[C];22,Carbamidomethyl[C];	2434.94	2434.9	5-8-0-0-0	10	NXT	4	0	0	8	0.3868	0.32234	6.03021	1.94379	T	y1+;y2+;y3+;y4+;y5+;y6+;y9+;y12+;	y1+;y3+;y4+;y5+;y6+;y9+;y12+;	sp|P01005|IOVO_CHICK	T	AF	90	0	99	-0.00676	-2.47151	3.48e-17	sp|P01005|IOVO_CHICK	2	-0.03588	-6.94251
20190704_SL_Ovalbumin_GP.14615.14615.3.1.dta	261	4112.69	2734.19	3	VPMNCSSYAJTTSEDGKVMVLCNR	4,Deamidated[N];5,Carbamidomethyl[C];22,Carbamidomethyl[C];	1378.5	1378.48	6-2-0-0-0	10	NXT	4	0	0	5	0.32623	0.25479	4.28917	1.09282	T	y1+;y3+;y5+;y6+;y9+;	y1+;y5+;y6+;y9+;	sp|P01005|IOVO_CHICK	T	AF	90	0	99	-0.00676	-2.47151	3.48e-17	sp|P01005|IOVO_CHICK	2	-0.01576	-3.83297
20190704_SL_Ovalbumin_GP.14625.14625.3.1.dta	38	3285.3	1258.63	3	YSIEFGTJISK	-	2026.67	2026.69	10-2-0-0-0	8	NXS	6	1	0.00666	6	0.22914	0.19014	3.06703	0.58315	T	y2+;y4+;y6+;y7+;y8+;y10+;Y1++;	y7+;y10+;	sp|P01005|IOVO_CHICK	A	EH	70	0	77	-0.00026	-0.206412	3.65e-21	sp|P01005|IOVO_CHICK	2	0.02128	6.47937
20190704_SL_Ovalbumin_GP.14633.14633.3.0.dta	36	3083.27	1095.57	3	SIEFGTJISK	-	1987.7	1987.71	6-5-0-0-0	7	NXS	2	3	0.43413	4	0.09816	0.22927	5.24268	1.20199	T	b3+;b8+;y2+;y4+;Y0+;Y1+;Y2+;	b3+;b8+;Y0+;Y1+;Y2+;	sp|P01005|IOVO_CHICK	Y	EH	71	0	77	-0.00042	-0.383019	1.41e-20	sp|P01005|IOVO_CHICK	2	0.01064	3.45202
20190704_SL_Ovalbumin_GP.14639.14639.4.1.dta	261	5169.13	2734.19	4	VPMNCSSYAJTTSEDGKVMVLCNR	4,Deamidated[N];5,Carbamidomethyl[C];22,Carbamidomethyl[C];	2434.94	2434.9	5-8-0-0-0	10	NXT	4	0	0	9	0.42479	0.33387	6.03021	2.01333	T	y1+;y2+;y3+;y4+;y5+;y6+;y7+;y9+;y10+;	y1+;y2+;y3+;y4+;y5+;y6+;y9+;	sp|P01005|IOVO_CHICK	T	AF	90	0	99	-0.00676	-2.47151	3.48e-17	sp|P01005|IOVO_CHICK	2	-0.03549	-6.86705
20190704_SL_Ovalbumin_GP.14641.14641.2.2.dta	36	2798.15	1095.57	2	SIEFGTJISK	-	1702.58	1702.58	8-2-0-0-0	7	NXS	2	5	0.37932	6	0.09222	0.26641	4.59625	1.22448	T	b2+;b8+;y2+;y4+;y6+;y7+;Y0+;Y0+;Y1+;Y1+;Y4+;	b8+;Y0+;Y0+;Y1+;	sp|P01005|IOVO_CHICK	Y	EH	71	0	77	-0.00042	-0.383019	1.41e-20	sp|P01005|IOVO_CHICK	2	-0.00382	-1.36568
20190704_SL_Ovalbumin_GP.14650.14650.4.1.dta	261	5169.12	2734.19	4	VPMNCSSYAJTTSEDGKVMVLCNR	4,Deamidated[N];5,Carbamidomethyl[C];22,Carbamidomethyl[C];	2434.93	2434.9	5-8-0-0-0	10	NXT	4	0	0	7	0.59264	0.38851	5.48306	2.13021	T	y1+;y2+;y3+;y4+;y5+;y6+;y9+;	y1+;y2+;y3+;y4+;y5+;y9+;	sp|P01005|IOVO_CHICK	T	AF	90	0	99	-0.00676	-2.47151	3.48e-17	sp|P01005|IOVO_CHICK	2	-0.02728	-5.27849
20190704_SL_Ovalbumin_GP.14656.14656.4.1.dta	261	5169.12	2734.19	4	VPMNCSSYAJTTSEDGKVMVLCNR	4,Deamidated[N];5,Carbamidomethyl[C];22,Carbamidomethyl[C];	2434.93	2434.9	5-8-0-0-0	10	NXT	4	0	0	7	0.45682	0.33118	6.03021	1.99707	T	y1+;y3+;y4+;y5+;y6+;y7+;y9+;	y1+;y3+;y4+;y5+;y6+;y7+;y9+;	sp|P01005|IOVO_CHICK	T	AF	90	0	99	-0.00676	-2.47151	3.48e-17	sp|P01005|IOVO_CHICK	2	-0.02728	-5.27849
20190704_SL_Ovalbumin_GP.14659.14659.4.0.dta	261	5169.12	2734.19	4	VPMNCSSYAJTTSEDGKVMVLCNR	4,Deamidated[N];5,Carbamidomethyl[C];22,Carbamidomethyl[C];	2434.93	2434.9	5-8-0-0-0	10	NXT	4	0	0	10	0.48112	0.37331	6.03021	2.25111	T	y1+;y2+;y3+;y4+;y5+;y6+;y9+;y10+;y11+;y12+;	y1+;y2+;y3+;y4+;y5+;y6+;y9+;	sp|P01005|IOVO_CHICK	T	AF	90	0	99	-0.00676	-2.47151	3.48e-17	sp|P01005|IOVO_CHICK	2	-0.02728	-5.27849
20190704_SL_Ovalbumin_GP.14661.14661.2.1.dta	36	2798.15	1095.57	2	SIEFGTJISK	-	1702.58	1702.58	8-2-0-0-0	7	NXS	2	6	0.37839	5	0.0732	0.24657	5.24268	1.29266	T	b2+;b3+;b8+;y4+;y7+;Y0+;Y0+;Y1+;Y1+;Y2+;Y4+;	b8+;Y0+;Y0+;Y1+;Y4+;	sp|P01005|IOVO_CHICK	Y	EH	71	0	77	-0.00042	-0.383019	1.41e-20	sp|P01005|IOVO_CHICK	2	-0.00362	-1.29418
20190704_SL_Ovalbumin_GP.14683.14683.2.0.dta	36	2960.2	1095.57	2	SIEFGTJISK	-	1864.63	1864.64	9-2-0-0-0	7	NXS	2	5	0.40525	6	0.09528	0.26568	5.24268	1.39287	T	b2+;b3+;b8+;b9+;y6+;y7+;Y0+;Y0+;Y1+;Y2+;Y3+;	b3+;b8+;Y0+;Y1+;Y2+;	sp|P01005|IOVO_CHICK	Y	EH	71	0	77	-0.00042	-0.383019	1.41e-20	sp|P01005|IOVO_CHICK	2	0.01248	4.21739
20190704_SL_Ovalbumin_GP.14699.14699.3.0.dta	36	2960.2	1095.57	3	SIEFGTJISK	-	1864.63	1864.64	9-2-0-0-0	7	NXS	2	4	0.30775	8	0.11935	0.25949	5.29375	1.37369	T	b2+;b3+;b6+;b8+;y2+;y4+;y6+;y7+;Y0+;Y0+;Y1+;Y2+;	b2+;b8+;Y0+;Y1+;Y2+;	sp|P01005|IOVO_CHICK	Y	EH	71	0	77	-0.00042	-0.383019	1.41e-20	sp|P01005|IOVO_CHICK	2	0.00963	3.25428
20190704_SL_Ovalbumin_GP.14766.14766.3.1.dta	205	4232.72	2610.1	3	MNCSSYAJTTSEDGKVMVLCNR	0,Carbamidomethyl[AnyN-term];1,Oxidation[M];3,Carbamidomethyl[C];20,Carbamidomethyl[C];	1622.62	1622.58	5-4-0-0-0	8	NXT	24	0	0	4	0.31627	0.24008	4.55026	1.09244	T	y3+;y4+;y5+;y9+;	y3+;y4+;y5+;y9+;	sp|P01005|IOVO_CHICK	P	AF	92	0	99	0.02184	8.36426	7.82e-28	sp|P01005|IOVO_CHICK	2	-0.03997	-9.44525
20190704_SL_Ovalbumin_GP.14777.14777.5.1.dta	266	6441.64	3438.47	5	ECKETVPMJCSSYANTTSEDGKVMVLCNR	0,Carbamidomethyl[AnyN-term];2,Carbamidomethyl[C];10,Carbamidomethyl[C];15,Deamidated[N];27,Carbamidomethyl[C];	3003.17	3003.11	6-10-0-0-0	9	NXS	8	0	0	6	0.40788	0.2622	3.36902	0.88335	T	b6+;y1+;y3+;y4+;y6+;y9+;	y4+;y6+;y9+;	sp|P01005|IOVO_CHICK	G	AF	85	0	93	-0.00344	-1.00016	2.94e-50	sp|P01005|IOVO_CHICK	2	-0.05991	-9.30179
20190704_SL_Ovalbumin_GP.14781.14781.3.1.dta	281	4238.74	2835.24	3	TVPMJCSSYANTTSEDGKVMVLCNR	6,Carbamidomethyl[C];11,Deamidated[N];23,Carbamidomethyl[C];	1403.5	1403.51	4-3-0-0-1	5	NXS	8	0	0	6	0.34739	0.2697	5.78195	1.55937	T	y1+;y2+;y4+;y6+;y7+;y9+;	y1+;y2+;y4+;y6+;y7+;y9+;	sp|P01005|IOVO_CHICK	E	AF	89	0	93	0.00323	1.13884	3.44e-29	sp|P01005|IOVO_CHICK	4	0.00732	1.72734
20190704_SL_Ovalbumin_GP.14787.14787.5.1.dta	266	6441.64	3438.47	5	ECKETVPMJCSSYANTTSEDGKVMVLCNR	0,Carbamidomethyl[AnyN-term];2,Carbamidomethyl[C];10,Carbamidomethyl[C];15,Deamidated[N];27,Carbamidomethyl[C];	3003.17	3003.11	6-10-0-0-0	9	NXS	8	0	0	8	0.33762	0.26261	5.16017	1.35509	T	b6+;y1+;y3+;y4+;y5+;y6+;y7+;y9+;	b6+;y1+;y4+;y6+;y7+;y9+;	sp|P01005|IOVO_CHICK	G	AF	85	0	93	-0.00344	-1.00016	2.94e-50	sp|P01005|IOVO_CHICK	2	-0.05991	-9.30179
20190704_SL_Ovalbumin_GP.14816.14816.2.0.dta	36	2960.19	1095.57	2	SIEFGTJISK	-	1864.63	1864.64	9-2-0-0-0	7	NXS	2	5	0.37473	7	0.1115	0.27645	5.84479	1.61581	T	b2+;b3+;b8+;y2+;y4+;y5+;y7+;Y0+;Y0+;Y1+;Y1+;Y2+;	b3+;b8+;Y0+;Y0+;Y1+;Y2+;	sp|P01005|IOVO_CHICK	Y	EH	71	0	77	-0.00042	-0.383019	1.41e-20	sp|P01005|IOVO_CHICK	2	0.01299	4.38974
20190704_SL_Ovalbumin_GP.14819.14819.3.0.dta	36	2636.07	1095.57	3	SIEFGTJISK	-	1540.51	1540.53	7-2-0-0-0	7	NXS	2	2	0.32941	9	0.22776	0.30905	6.41449	1.98241	T	b2+;b3+;b7+;b8+;y1+;y2+;y4+;y6+;y7+;Y0+;Y1+;	b2+;b3+;b7+;b8+;y2+;Y0+;Y1+;	sp|P01005|IOVO_CHICK	Y	EH	71	0	77	-0.00042	-0.383019	1.41e-20	sp|P01005|IOVO_CHICK	2	0.0243	9.22187
20190704_SL_Ovalbumin_GP.14854.14854.3.0.dta	36	2798.13	1095.57	3	SIEFGTJISK	-	1702.56	1702.58	8-2-0-0-0	7	NXS	2	2	0.41426	7	0.14825	0.28743	5.24268	1.50691	T	b2+;b3+;b8+;y2+;y4+;y5+;y7+;Y0+;Y1+;	b2+;b3+;b8+;Y0+;Y1+;	sp|P01005|IOVO_CHICK	Y	EH	71	0	77	-0.00042	-0.383019	1.41e-20	sp|P01005|IOVO_CHICK	2	0.01758	6.28507
20190704_SL_Ovalbumin_GP.14858.14858.5.1.dta	252	6384.62	3381.45	5	ECKETVPMJCSSYANTTSEDGKVMVLCNR	2,Carbamidomethyl[C];10,Carbamidomethyl[C];15,Deamidated[N];27,Carbamidomethyl[C];	3003.17	3003.11	6-10-0-0-0	9	NXS	4	0	0	6	0.29091	0.20429	4.24745	0.8677	T	y1+;y3+;y4+;y5+;y7+;y9+;	y3+;y4+;y5+;y9+;	sp|P01005|IOVO_CHICK	G	AF	85	0	93	0.00214	0.63268	2e-41	sp|P01005|IOVO_CHICK	2	-0.06173	-9.66997
20190704_SL_Ovalbumin_GP.14921.14921.2.3.dta	179	2997.23	1739.8	2	JTTSEDGKVMVLCNR	10,Oxidation[M];13,Carbamidomethyl[C];	1257.42	1257.45	4-3-0-0-0	1	NXT	6	0	0	5	0.24828	0.16814	5.18431	0.87168	T	y1+;y2+;y3+;y4+;y5+;	y1+;y2+;y3+;y4+;y5+;	sp|P01005|IOVO_CHICK	A	AF	99	0	99	-0.0005	-0.287226	2.72e-24	sp|P01005|IOVO_CHICK	4	0.02927	9.76908
20190704_SL_Ovalbumin_GP.14938.14938.4.4.dta	266	6441.64	3438.47	4	ECKETVPMJCSSYANTTSEDGKVMVLCNR	0,Carbamidomethyl[AnyN-term];2,Carbamidomethyl[C];10,Carbamidomethyl[C];15,Deamidated[N];27,Carbamidomethyl[C];	3003.17	3003.11	6-10-0-0-0	9	NXS	8	1	0.02927	11	0.55993	0.37489	6.19605	2.32282	T	b2+;b4+;b5+;b6+;y1+;y3+;y4+;y5+;y6+;y7+;y9+;Y1++;	b6+;y1+;y3+;y4+;y6+;y7+;y9+;Y1++;	sp|P01005|IOVO_CHICK	G	AF	85	0	93	-0.00344	-1.00016	2.94e-50	sp|P01005|IOVO_CHICK	2	-0.06127	-9.51294
20190704_SL_Ovalbumin_GP.14960.14960.3.0.dta	36	3083.26	1095.57	3	SIEFGTJISK	-	1987.7	1987.71	6-5-0-0-0	7	NXS	2	3	0.45633	4	0.09004	0.25729	5.24268	1.34887	T	b2+;b3+;b8+;y7+;Y0+;Y1+;Y1+;	b2+;b8+;y7+;Y0+;Y1+;	sp|P01005|IOVO_CHICK	Y	EH	71	0	77	-0.00042	-0.383019	1.41e-20	sp|P01005|IOVO_CHICK	2	0.01263	4.09766
20190704_SL_Ovalbumin_GP.14961.14961.2.2.dta	178	3200.32	1739.8	2	JTTSEDGKVMVLCNR	10,Oxidation[M];13,Carbamidomethyl[C];	1460.52	1460.53	4-4-0-0-0	1	NXT	12	0	0	4	0.2141	0.15285	3.68942	0.56394	T	y2+;y3+;y4+;y5+;	y3+;y4+;y5+;	sp|P01005|IOVO_CHICK	A	AF	99	0	99	-0.0005	-0.287226	2.72e-24	sp|P01005|IOVO_CHICK	4	0.01464	4.576
20190704_SL_Ovalbumin_GP.14988.14988.3.1.dta	36	2880.18	1095.57	3	SIEFGTJISK	-	1784.62	1784.63	6-4-0-0-0	7	NXS	2	5	0.2186	10	0.11331	0.21799	5.84479	1.2741	T	b2+;b3+;b4+;b8+;b9+;y2+;y3+;y4+;y5+;y8+;Y0+;Y0+;Y1+;Y2+;Y3+;	b2+;b3+;b8+;y2+;Y0+;Y1+;	sp|P01005|IOVO_CHICK	Y	EH	71	0	77	-0.00042	-0.383019	1.41e-20	sp|P01005|IOVO_CHICK	2	0.01498	5.20291
20190704_SL_Ovalbumin_GP.14992.14992.3.0.dta	36	2677.11	1095.57	3	SIEFGTJISK	-	1581.54	1581.56	6-3-0-0-0	7	NXS	2	3	0.29621	8	0.1536	0.26375	5.84479	1.54155	T	b2+;b3+;b8+;y1+;y2+;y4+;y6+;y8+;Y0+;Y0+;Y1+;	b2+;b3+;y2+;y4+;Y0+;Y1+;	sp|P01005|IOVO_CHICK	Y	EH	71	0	77	-0.00042	-0.383019	1.41e-20	sp|P01005|IOVO_CHICK	2	0.02229	8.32936
20190704_SL_Ovalbumin_GP.14997.14997.3.0.dta	36	2880.18	1095.57	3	SIEFGTJISK	-	1784.62	1784.63	6-4-0-0-0	7	NXS	2	6	0.24491	10	0.11098	0.23029	6.41449	1.47717	T	b2+;b3+;b4+;b8+;b9+;y2+;y3+;y4+;y5+;y8+;Y0+;Y0+;Y1+;Y2+;Y3+;Y4+;	b2+;b3+;b8+;Y0+;Y0+;Y1+;Y2+;	sp|P01005|IOVO_CHICK	Y	EH	71	0	77	-0.00042	-0.383019	1.41e-20	sp|P01005|IOVO_CHICK	2	0.01498	5.20291
20190704_SL_Ovalbumin_GP.15001.15001.2.0.dta	36	2636.08	1095.57	2	SIEFGTJISK	-	1540.51	1540.53	7-2-0-0-0	7	NXS	2	7	0.39732	12	0.13133	0.31693	5.24268	1.66154	T	b2+;b3+;b4+;b6+;b8+;b9+;y2+;y3+;y4+;y6+;y7+;y8+;Y0+;Y0+;Y1+;Y1+;Y2+;Y3+;Y4+;	b2+;b8+;Y0+;Y0+;Y1+;	sp|P01005|IOVO_CHICK	Y	EH	71	0	77	-0.00042	-0.383019	1.41e-20	sp|P01005|IOVO_CHICK	2	0.01848	7.01314
20190704_SL_Ovalbumin_GP.15008.15008.2.0.dta	36	2636.08	1095.57	2	SIEFGTJISK	-	1540.51	1540.53	7-2-0-0-0	7	NXS	2	4	0.25192	7	0.10032	0.23329	5.24268	1.22308	T	b2+;b3+;b8+;y2+;y4+;y6+;y7+;Y0+;Y0+;Y1+;Y3+;	b3+;b8+;Y0+;Y0+;Y1+;	sp|P01005|IOVO_CHICK	Y	EH	71	0	77	-0.00042	-0.383019	1.41e-20	sp|P01005|IOVO_CHICK	2	0.01848	7.01314
20190704_SL_Ovalbumin_GP.15010.15010.2.0.dta	36	2677.1	1095.57	2	SIEFGTJISK	-	1581.53	1581.56	6-3-0-0-0	7	NXS	2	4	0.36076	7	0.15222	0.26889	5.84479	1.57163	T	b2+;b3+;b6+;b8+;y2+;y4+;y8+;Y0+;Y0+;Y1+;Y1+;	b2+;b3+;b8+;Y0+;Y0+;Y1+;	sp|P01005|IOVO_CHICK	Y	EH	71	0	77	-0.00042	-0.383019	1.41e-20	sp|P01005|IOVO_CHICK	2	0.02544	9.50648
20190704_SL_Ovalbumin_GP.15011.15011.4.1.dta	239	5050.03	2980.28	4	ETVPMNCSSYAJTTSEDGKVMVLCNR	6,Deamidated[N];7,Carbamidomethyl[C];21,Oxidation[M];24,Carbamidomethyl[C];	2069.75	2069.77	4-7-0-0-0	12	NXT	10	0	0	4	0.22955	0.11125	2.66439	0.29642	T	b2+;y1+;y2+;y3+;	y1+;y3+;	sp|P01005|IOVO_CHICK	K	AF	88	0	99	0.00307	1.02976	4.67e-39	sp|P01005|IOVO_CHICK	2	0.01776	3.51752
20190704_SL_Ovalbumin_GP.15014.15014.2.0.dta	36	2880.18	1095.57	2	SIEFGTJISK	-	1784.61	1784.63	6-4-0-0-0	7	NXS	2	3	0.23123	6	0.05072	0.18927	3.07882	0.58272	T	b2+;b3+;b8+;y2+;y6+;y7+;Y0+;Y1+;Y2+;	Y0+;Y1+;	sp|P01005|IOVO_CHICK	Y	EH	71	0	77	-0.00042	-0.383019	1.41e-20	sp|P01005|IOVO_CHICK	2	0.01624	5.64054
20190704_SL_Ovalbumin_GP.15020.15020.2.0.dta	36	2636.08	1095.57	2	SIEFGTJISK	-	1540.51	1540.53	7-2-0-0-0	7	NXS	2	3	0.19445	5	0.07607	0.17046	3.88665	0.66253	T	b2+;b3+;b8+;y6+;y7+;Y0+;Y0+;Y1+;	b8+;Y0+;Y1+;	sp|P01005|IOVO_CHICK	Y	EH	71	0	77	-0.00042	-0.383019	1.41e-20	sp|P01005|IOVO_CHICK	2	0.01848	7.01314
20190704_SL_Ovalbumin_GP.15029.15029.2.4.dta	199	3480.43	2060.94	2	SYAJTTSEDGKVMVLCNR	13,Oxidation[M];16,Carbamidomethyl[C];	1419.49	1419.5	5-3-0-0-0	4	NXT	8	0	0	4	0.14244	0.06924	2.89047	0.20013	T	y1+;y3+;y4+;y5+;	y3+;y5+;	sp|P01005|IOVO_CHICK	S	AF	96	0	99	-5e-05	-0.024249	2.66e-26	sp|P01005|IOVO_CHICK	2	0.01082	3.10972
20190704_SL_Ovalbumin_GP.15036.15036.2.0.dta	36	2880.18	1095.57	2	SIEFGTJISK	-	1784.61	1784.63	6-4-0-0-0	7	NXS	2	4	0.18378	4	0.03019	0.13777	3.07882	0.42416	T	b3+;b8+;y2+;y7+;Y0+;Y1+;Y1+;Y2+;	Y0+;Y1+;	sp|P01005|IOVO_CHICK	Y	EH	71	0	77	-0.00042	-0.383019	1.41e-20	sp|P01005|IOVO_CHICK	2	0.01655	5.74821
20190704_SL_Ovalbumin_GP.15037.15037.3.1.dta	1	4361.75	2292	3	CSSYAJTTSEDGKVMVLCNR	1,Carbamidomethyl[C];18,Carbamidomethyl[C];	2069.74	2069.77	4-7-0-0-0	6	NXT	4	0	0	5	0.43798	0.27765	5.17648	1.43723	T	y1+;y4+;y6+;y9+;y11+;	y1+;y4+;y6+;y9+;y11+;	sp|P01005|IOVO_CHICK	N	AF	94	0	99	0.00087	0.379417	3.55e-41	sp|P01005|IOVO_CHICK	4	0.02653	6.08387
20190704_SL_Ovalbumin_GP.15048.15048.2.2.dta	199	3480.43	2060.94	2	SYAJTTSEDGKVMVLCNR	13,Oxidation[M];16,Carbamidomethyl[C];	1419.49	1419.5	5-3-0-0-0	4	NXT	8	0	0	4	0.12167	0.06521	2.89047	0.1885	T	y1+;y3+;y4+;y5+;	y4+;y5+;	sp|P01005|IOVO_CHICK	S	AF	96	0	99	-5e-05	-0.024249	2.66e-26	sp|P01005|IOVO_CHICK	2	0.0083	2.38546
20190704_SL_Ovalbumin_GP.15068.15068.4.0.dta	19	6018.43	3583.52	4	GECKETVPMNCSSYAJTTSEDGKVMVLCNR	0,Carbamidomethyl[AnyN-term];3,Carbamidomethyl[C];3,Dioxidation[C];4,Carbamidomethyl[K];11,Carbamidomethyl[C];28,Carbamidomethyl[C];	2434.91	2434.9	5-8-0-0-0	16	NXT	2	0	0	6	0.45696	0.2453	4.59711	1.12766	T	y1+;y3+;y4+;y5+;y6+;y9+;	y3+;y4+;y5+;y6+;y9+;	sp|P01005|IOVO_CHICK	D	AF	84	0	99	0.02055	5.73297	9.22e-15	sp|P01005|IOVO_CHICK	2	-0.00747	-1.24139
20190704_SL_Ovalbumin_GP.15069.15069.4.3.dta	266	5873.4	3438.47	4	ECKETVPMJCSSYANTTSEDGKVMVLCNR	0,Carbamidomethyl[AnyN-term];2,Carbamidomethyl[C];10,Carbamidomethyl[C];15,Deamidated[N];27,Carbamidomethyl[C];	2434.93	2434.9	5-8-0-0-0	9	NXS	8	0	0	7	0.45482	0.29739	5.16017	1.53458	T	b6+;y1+;y3+;y4+;y6+;y7+;y9+;	b6+;y3+;y4+;y6+;y7+;y9+;	sp|P01005|IOVO_CHICK	G	AF	85	0	93	-0.00344	-1.00016	2.94e-50	sp|P01005|IOVO_CHICK	2	-0.02846	-4.84638
20190704_SL_Ovalbumin_GP.15078.15078.4.2.dta	231	5436.24	3569.5	4	DGECKETVPMJCSSYANTTSEDGKVMVLCNR	4,Carbamidomethyl[C];12,Carbamidomethyl[C];17,Deamidated[N];26,Oxidation[M];29,Carbamidomethyl[C];	1866.74	1866.69	4-6-0-0-0	11	NXS	4	0	0	5	0.17295	0.09209	3.56296	0.3281	T	y1+;y2+;y3+;y4+;y5+;	y1+;y3+;y4+;	sp|P01005|IOVO_CHICK	H	AF	83	0	93	0.00015	0.042011	2.05e-18	sp|P01005|IOVO_CHICK	2	-0.05375	-9.88909
20190704_SL_Ovalbumin_GP.15085.15085.2.0.dta	36	2880.18	1095.57	2	SIEFGTJISK	-	1784.61	1784.63	6-4-0-0-0	7	NXS	2	5	0.4469	7	0.09191	0.2623	4.59625	1.20559	T	b2+;b3+;b6+;b8+;y4+;y7+;y8+;Y0+;Y1+;Y1+;Y2+;Y3+;	b8+;Y0+;Y1+;Y2+;	sp|P01005|IOVO_CHICK	Y	EH	71	0	77	-0.00042	-0.383019	1.41e-20	sp|P01005|IOVO_CHICK	2	0.0184	6.39077
20190704_SL_Ovalbumin_GP.15090.15090.4.4.dta	252	5734.34	3381.45	4	ECKETVPMJCSSYANTTSEDGKVMVLCNR	2,Carbamidomethyl[C];10,Carbamidomethyl[C];15,Deamidated[N];27,Carbamidomethyl[C];	2352.88	2352.84	7-6-0-0-0	9	NXS	8	1	0.03715	4	0.37519	0.24208	4.86077	1.17669	T	y3+;y4+;y6+;y9+;Y2++;	y3+;y4+;y6+;y9+;Y2++;	sp|P01005|IOVO_CHICK	G	AF	85	0	93	0.00214	0.63268	2e-41	sp|P01005|IOVO_CHICK	2	-0.04397	-7.66913
20190704_SL_Ovalbumin_GP.15092.15092.3.1.dta	437	4086.63	2423.03	3	JCSSYANTTSEDGKVMVLCNR	2,Carbamidomethyl[C];7,Deamidated[N];16,Oxidation[M];19,Carbamidomethyl[C];	1663.61	1663.61	4-5-0-0-0	1	NXS	16	0	0	4	0.14073	0.10892	3.83944	0.41819	T	y1+;y4+;y5+;y9+;	y1+;y4+;y5+;	sp|P01005|IOVO_CHICK	M	AF	93	0	93	-0.00277	-1.14274	4.39e-44	sp|P01005|IOVO_CHICK	4	0.0049	1.19933
20190704_SL_Ovalbumin_GP.15093.15093.4.4.dta	252	5734.34	3381.45	4	ECKETVPMJCSSYANTTSEDGKVMVLCNR	2,Carbamidomethyl[C];10,Carbamidomethyl[C];15,Deamidated[N];27,Carbamidomethyl[C];	2352.88	2352.84	7-6-0-0-0	9	NXS	8	0	0	8	0.41776	0.27376	5.9782	1.63658	T	y1+;y2+;y3+;y4+;y5+;y6+;y7+;y9+;	y1+;y3+;y4+;y5+;y6+;y7+;y9+;	sp|P01005|IOVO_CHICK	G	AF	85	0	93	0.00214	0.63268	2e-41	sp|P01005|IOVO_CHICK	2	-0.04397	-7.66913
20190704_SL_Ovalbumin_GP.15106.15106.3.0.dta	36	2880.18	1095.57	3	SIEFGTJISK	-	1784.61	1784.63	6-4-0-0-0	7	NXS	2	6	0.26237	13	0.146	0.2815	5.24268	1.4758	T	b2+;b3+;b4+;b6+;b8+;b9+;y2+;y3+;y4+;y5+;y6+;y7+;y8+;Y0+;Y0+;Y1+;Y1+;Y2+;Y3+;	b2+;b3+;b8+;Y0+;Y1+;	sp|P01005|IOVO_CHICK	Y	EH	71	0	77	-0.00042	-0.383019	1.41e-20	sp|P01005|IOVO_CHICK	2	0.0153	5.31405
20190704_SL_Ovalbumin_GP.15117.15117.2.1.dta	36	2474.03	1095.57	2	SIEFGTJISK	-	1378.46	1378.48	6-2-0-0-0	7	NXS	4	3	0.2554	8	0.08083	0.21461	3.88665	0.8341	T	b2+;b3+;b7+;b8+;y2+;y4+;y6+;y7+;Y0+;Y0+;Y1+;	Y0+;Y0+;Y1+;	sp|P01005|IOVO_CHICK	Y	EH	71	0	77	-0.00042	-0.383019	1.41e-20	sp|P01005|IOVO_CHICK	2	0.0223	9.0174
20190704_SL_Ovalbumin_GP.15125.15125.3.1.dta	199	4087.61	2060.94	3	SYAJTTSEDGKVMVLCNR	13,Oxidation[M];16,Carbamidomethyl[C];	2026.67	2026.69	10-2-0-0-0	4	NXT	2	0	0	4	0.10359	0.05716	4.3441	0.24831	T	y1+;y3+;y4+;y5+;	y1+;y3+;y4+;y5+;	sp|P01005|IOVO_CHICK	S	AF	96	0	99	-5e-05	-0.024249	2.66e-26	sp|P01005|IOVO_CHICK	2	0.01907	4.66649
20190704_SL_Ovalbumin_GP.15128.15128.2.4.dta	179	2997.23	1739.8	2	JTTSEDGKVMVLCNR	10,Oxidation[M];13,Carbamidomethyl[C];	1257.43	1257.45	4-3-0-0-0	1	NXT	4	0	0	5	0.25143	0.16798	3.83944	0.64496	T	y1+;y2+;y3+;y4+;y5+;	y1+;y3+;y4+;	sp|P01005|IOVO_CHICK	A	AF	99	0	99	-0.0005	-0.287226	2.72e-24	sp|P01005|IOVO_CHICK	4	0.02408	8.03685
20190704_SL_Ovalbumin_GP.15140.15140.4.1.dta	268	5420.22	3553.5	4	DGECKETVPMJCSSYANTTSEDGKVMVLCNR	4,Carbamidomethyl[C];12,Carbamidomethyl[C];17,Deamidated[N];29,Carbamidomethyl[C];	1866.72	1866.69	4-6-0-0-0	11	NXS	4	0	0	10	0.43255	0.2709	5.65935	1.53311	T	b16+;y1+;y2+;y3+;y4+;y5+;y6+;y7+;y9+;y10+;	y1+;y3+;y4+;y5+;y6+;y7+;y9+;	sp|P01005|IOVO_CHICK	H	AF	83	0	93	-0.00298	-0.838378	2.03e-45	sp|P01005|IOVO_CHICK	2	-0.03108	-5.73512
20190704_SL_Ovalbumin_GP.15145.15145.4.2.dta	268	5420.22	3553.5	4	DGECKETVPMJCSSYANTTSEDGKVMVLCNR	4,Carbamidomethyl[C];12,Carbamidomethyl[C];17,Deamidated[N];29,Carbamidomethyl[C];	1866.72	1866.69	4-6-0-0-0	11	NXS	4	0	0	10	0.43437	0.28236	5.13329	1.44942	T	y1+;y3+;y4+;y5+;y6+;y7+;y9+;y10+;y12+;y23++;	y3+;y4+;y5+;y6+;y9+;y10+;	sp|P01005|IOVO_CHICK	H	AF	83	0	93	-0.00298	-0.838378	2.03e-45	sp|P01005|IOVO_CHICK	2	-0.03108	-5.73512
20190704_SL_Ovalbumin_GP.15146.15146.4.0.dta	268	5420.22	3553.5	4	DGECKETVPMJCSSYANTTSEDGKVMVLCNR	4,Carbamidomethyl[C];12,Carbamidomethyl[C];17,Deamidated[N];29,Carbamidomethyl[C];	1866.72	1866.69	4-6-0-0-0	11	NXS	4	0	0	11	0.52267	0.32586	5.65935	1.84414	T	y1+;y3+;y4+;y5+;y6+;y7+;y9+;y10+;y12+;y13+;y23++;	y1+;y3+;y4+;y5+;y6+;y9+;y10+;	sp|P01005|IOVO_CHICK	H	AF	83	0	93	-0.00298	-0.838378	2.03e-45	sp|P01005|IOVO_CHICK	2	-0.03108	-5.73512
20190704_SL_Ovalbumin_GP.15148.15148.3.0.dta	36	2636.07	1095.57	3	SIEFGTJISK	-	1540.51	1540.53	7-2-0-0-0	7	NXS	2	5	0.22981	10	0.16238	0.26436	5.84479	1.54511	T	b2+;b3+;b8+;y1+;y2+;y3+;y4+;y5+;y6+;y8+;Y0+;Y0+;Y1+;Y1+;Y2+;	b2+;b3+;b8+;y2+;Y0+;Y1+;	sp|P01005|IOVO_CHICK	Y	EH	71	0	77	-0.00042	-0.383019	1.41e-20	sp|P01005|IOVO_CHICK	2	0.02378	9.02452
20190704_SL_Ovalbumin_GP.15153.15153.4.4.dta	252	5816.4	3381.45	4	ECKETVPMJCSSYANTTSEDGKVMVLCNR	2,Carbamidomethyl[C];10,Carbamidomethyl[C];15,Deamidated[N];27,Carbamidomethyl[C];	2434.94	2434.9	5-8-0-0-0	9	NXS	4	0	0	7	0.48268	0.30263	5.9782	1.8092	T	y1+;y3+;y4+;y5+;y6+;y7+;y9+;	y1+;y3+;y4+;y5+;y6+;y7+;y9+;	sp|P01005|IOVO_CHICK	G	AF	85	0	93	0.00214	0.63268	2e-41	sp|P01005|IOVO_CHICK	2	-0.04412	-7.58671
20190704_SL_Ovalbumin_GP.15158.15158.3.0.dta	36	2474.03	1095.57	3	SIEFGTJISK	-	1378.46	1378.48	6-2-0-0-0	7	NXS	4	3	0.15284	10	0.12932	0.22173	4.59625	1.01913	T	b2+;b3+;b8+;y1+;y2+;y3+;y4+;y6+;y7+;y8+;Y0+;Y0+;Y1+;	b2+;y2+;Y0+;Y1+;	sp|P01005|IOVO_CHICK	Y	EH	71	0	77	-0.00042	-0.383019	1.41e-20	sp|P01005|IOVO_CHICK	2	0.01653	6.68417
20190704_SL_Ovalbumin_GP.15170.15170.4.2.dta	268	5420.21	3553.5	4	DGECKETVPMJCSSYANTTSEDGKVMVLCNR	4,Carbamidomethyl[C];12,Carbamidomethyl[C];17,Deamidated[N];29,Carbamidomethyl[C];	1866.71	1866.69	4-6-0-0-0	11	NXS	4	0	0	10	0.6018	0.33866	6.16615	2.08822	T	y1+;y2+;y3+;y4+;y5+;y6+;y7+;y9+;y10+;y14+;	y1+;y3+;y4+;y5+;y6+;y7+;y9+;y10+;	sp|P01005|IOVO_CHICK	H	AF	83	0	93	-0.00298	-0.838378	2.03e-45	sp|P01005|IOVO_CHICK	2	-0.02358	-4.35117
20190704_SL_Ovalbumin_GP.15175.15175.2.3.dta	49	2544.05	1489.7	2	CAYSIEFGTJISK	1,Carbamidomethyl[C];	1054.35	1054.37	4-2-0-0-0	10	NXS	4	0	0	6	0.17874	0.15229	2.06085	0.31384	T	y2+;y3+;y6+;y7+;y8+;y10+;	y10+;	sp|P01005|IOVO_CHICK	L	EH	68	0	77	-0.00186	-1.24775	3.45e-31	sp|P01005|IOVO_CHICK	2	0.0214	8.4152
20190704_SL_Ovalbumin_GP.15177.15177.3.0.dta	36	2474.03	1095.57	3	SIEFGTJISK	-	1378.46	1378.48	6-2-0-0-0	7	NXS	4	3	0.13563	11	0.1434	0.22717	5.24268	1.19099	T	b2+;b3+;b8+;y1+;y2+;y3+;y4+;y5+;y6+;y7+;y8+;Y0+;Y0+;Y1+;	b2+;b8+;y2+;Y0+;Y1+;	sp|P01005|IOVO_CHICK	Y	EH	71	0	77	-0.00042	-0.383019	1.41e-20	sp|P01005|IOVO_CHICK	2	0.01924	7.78002
20190704_SL_Ovalbumin_GP.15206.15206.2.0.dta	36	2636.07	1095.57	2	SIEFGTJISK	-	1540.5	1540.53	7-2-0-0-0	7	NXS	2	8	0.5045	11	0.11829	0.33998	6.96029	2.36633	T	b2+;b3+;b6+;b8+;b9+;y2+;y3+;y4+;y5+;y6+;y8+;Y0+;Y0+;Y1+;Y1+;Y2+;Y3+;Y4+;Y5+;	b8+;Y0+;Y0+;Y1+;Y1+;Y2+;Y4+;Y5+;	sp|P01005|IOVO_CHICK	Y	EH	71	0	77	-0.00042	-0.383019	1.41e-20	sp|P01005|IOVO_CHICK	2	0.02504	9.5027
20190704_SL_Ovalbumin_GP.15218.15218.3.0.dta	36	2474.03	1095.57	3	SIEFGTJISK	-	1378.46	1378.48	6-2-0-0-0	7	NXS	4	2	0.06261	10	0.07291	0.15661	3.88665	0.60867	T	b2+;b3+;b8+;y1+;y2+;y3+;y4+;y6+;y7+;y8+;Y0+;Y1+;	b2+;Y0+;Y1+;	sp|P01005|IOVO_CHICK	Y	EH	71	0	77	-0.00042	-0.383019	1.41e-20	sp|P01005|IOVO_CHICK	2	0.02022	8.1763
20190704_SL_Ovalbumin_GP.15219.15219.2.1.dta	36	2474.02	1095.57	2	SIEFGTJISK	-	1378.46	1378.48	6-2-0-0-0	7	NXS	4	7	0.29159	6	0.05862	0.22723	3.88665	0.88318	T	b2+;b3+;b6+;b8+;y2+;y7+;Y0+;Y0+;Y1+;Y1+;Y2+;Y3+;Y4+;	b8+;Y0+;Y1+;	sp|P01005|IOVO_CHICK	Y	EH	71	0	77	-0.00042	-0.383019	1.41e-20	sp|P01005|IOVO_CHICK	2	0.02397	9.69271
20190704_SL_Ovalbumin_GP.15222.15222.2.1.dta	36	2474.02	1095.57	2	SIEFGTJISK	-	1378.46	1378.48	6-2-0-0-0	7	NXS	4	3	0.08606	8	0.03516	0.13143	3.07882	0.40464	T	b2+;b3+;b8+;y2+;y4+;y6+;y7+;y8+;Y0+;Y0+;Y1+;	Y0+;Y1+;	sp|P01005|IOVO_CHICK	Y	EH	71	0	77	-0.00042	-0.383019	1.41e-20	sp|P01005|IOVO_CHICK	2	0.02397	9.69271
20190704_SL_Ovalbumin_GP.15226.15226.2.0.dta	36	2190.98	1095.57	2	SIEFGTJISK	-	1095.41	1095.4	3-3-0-0-0	7	NXS	2	2	0.29671	5	0.24878	0.25631	5.84479	1.4981	T	b3+;y2+;y4+;y6+;y8+;Y0+;Y1+;	b3+;y4+;y6+;y8+;Y0+;Y1+;	sp|P01005|IOVO_CHICK	Y	EH	71	0	77	-0.00042	-0.383019	1.41e-20	sp|P01005|IOVO_CHICK	2	-0.01053	-4.80826
20190704_SL_Ovalbumin_GP.15256.15256.3.0.dta	36	2474.03	1095.57	3	SIEFGTJISK	-	1378.46	1378.48	6-2-0-0-0	7	NXS	4	5	0.10403	11	0.10706	0.20927	3.88665	0.81337	T	b2+;b3+;b8+;y1+;y2+;y3+;y4+;y5+;y6+;y7+;y8+;Y0+;Y0+;Y1+;Y1+;Y2+;	b2+;Y0+;Y1+;	sp|P01005|IOVO_CHICK	Y	EH	71	0	77	-0.00042	-0.383019	1.41e-20	sp|P01005|IOVO_CHICK	2	0.02124	8.58877
20190704_SL_Ovalbumin_GP.15259.15259.3.0.dta	36	2474.03	1095.57	3	SIEFGTJISK	-	1378.46	1378.48	6-2-0-0-0	7	NXS	4	2	0.03167	11	0.09222	0.15366	3.07882	0.47311	T	b2+;b3+;b8+;y1+;y2+;y3+;y4+;y5+;y6+;y7+;y8+;Y0+;Y1+;	b2+;Y1+;	sp|P01005|IOVO_CHICK	Y	EH	71	0	77	-0.00042	-0.383019	1.41e-20	sp|P01005|IOVO_CHICK	2	0.02124	8.58877
20190704_SL_Ovalbumin_GP.15267.15267.3.1.dta	281	4238.73	2835.24	3	TVPMJCSSYANTTSEDGKVMVLCNR	6,Carbamidomethyl[C];11,Deamidated[N];23,Carbamidomethyl[C];	1403.49	1403.51	4-3-0-0-1	5	NXS	8	0	0	4	0.21229	0.17773	3.83944	0.68238	T	y1+;y4+;y7+;y9+;	y1+;y7+;y9+;	sp|P01005|IOVO_CHICK	E	AF	89	0	93	0.00323	1.13884	3.44e-29	sp|P01005|IOVO_CHICK	4	0.02472	5.83336
20190704_SL_Ovalbumin_GP.15274.15274.2.0.dta	36	2474.02	1095.57	2	SIEFGTJISK	-	1378.46	1378.48	6-2-0-0-0	7	NXS	4	4	0.22168	7	0.07203	0.18633	3.88665	0.72422	T	b2+;b3+;b6+;b8+;y2+;y7+;y8+;Y0+;Y0+;Y1+;Y2+;	b8+;Y0+;Y1+;	sp|P01005|IOVO_CHICK	Y	EH	71	0	77	-0.00042	-0.383019	1.41e-20	sp|P01005|IOVO_CHICK	2	0.02325	9.40156
20190704_SL_Ovalbumin_GP.15283.15283.2.0.dta	36	2636.07	1095.57	2	SIEFGTJISK	-	1540.5	1540.53	7-2-0-0-0	7	NXS	2	8	0.2638	9	0.10368	0.25263	5.84479	1.47659	T	b2+;b3+;b8+;b9+;y2+;y3+;y4+;y6+;y8+;Y0+;Y0+;Y1+;Y1+;Y2+;Y3+;Y4+;Y2++;	b2+;b3+;b8+;Y0+;Y0+;Y1+;	sp|P01005|IOVO_CHICK	Y	EH	71	0	77	-0.00042	-0.383019	1.41e-20	sp|P01005|IOVO_CHICK	2	0.02545	9.6583
20190704_SL_Ovalbumin_GP.15312.15312.2.0.dta	36	1987.9	1095.57	2	SIEFGTJISK	-	892.334	892.317	3-2-0-0-0	7	NXS	2	4	0.3052	8	0.33367	0.35781	8.00751	2.86518	T	b2+;b3+;b8+;y2+;y4+;y6+;y7+;y8+;Y0+;Y0+;Y1+;Y1+;	b2+;b3+;b8+;y2+;y6+;y7+;y8+;Y0+;Y0+;Y1+;	sp|P01005|IOVO_CHICK	Y	EH	71	0	77	-0.00042	-0.383019	1.41e-20	sp|P01005|IOVO_CHICK	2	-0.01731	-8.71201
20190704_SL_Ovalbumin_GP.15313.15313.2.0.dta	36	2636.07	1095.57	2	SIEFGTJISK	-	1540.5	1540.53	7-2-0-0-0	7	NXS	2	5	0.2167	11	0.10581	0.2295	4.59625	1.05486	T	b2+;b3+;b4+;b6+;b8+;y2+;y3+;y4+;y6+;y7+;y8+;Y0+;Y1+;Y1+;Y2+;Y2++;	b3+;b8+;Y0+;Y1+;	sp|P01005|IOVO_CHICK	Y	EH	71	0	77	-0.00042	-0.383019	1.41e-20	sp|P01005|IOVO_CHICK	2	0.02551	9.68107
20190704_SL_Ovalbumin_GP.15314.15314.2.0.dta	36	2636.07	1095.57	2	SIEFGTJISK	-	1540.5	1540.53	7-2-0-0-0	7	NXS	2	4	0.17677	10	0.10942	0.2074	4.59625	0.95324	T	b2+;b3+;b4+;b6+;b8+;y2+;y4+;y6+;y7+;y8+;Y0+;Y1+;Y1+;Y2+;	b2+;b8+;Y0+;Y1+;	sp|P01005|IOVO_CHICK	Y	EH	71	0	77	-0.00042	-0.383019	1.41e-20	sp|P01005|IOVO_CHICK	2	0.02551	9.68107
20190704_SL_Ovalbumin_GP.15317.15317.3.0.dta	36	2677.1	1095.57	3	SIEFGTJISK	-	1581.53	1581.56	6-3-0-0-0	7	NXS	2	6	0.24564	13	0.17155	0.28921	5.84479	1.69035	T	b2+;b3+;b4+;b6+;b8+;y1+;y2+;y3+;y4+;y5+;y6+;y7+;y8+;Y0+;Y0+;Y1+;Y1+;Y2+;Y3+;	b2+;b3+;b8+;y7+;Y0+;Y1+;	sp|P01005|IOVO_CHICK	Y	EH	71	0	77	-0.00042	-0.383019	1.41e-20	sp|P01005|IOVO_CHICK	2	0.02586	9.66343
20190704_SL_Ovalbumin_GP.15319.15319.5.2.dta	254	6260.52	3690.56	5	HDGECKETVPMJCSSYANTTSEDGKVMVLCNR	5,Carbamidomethyl[C];13,Carbamidomethyl[C];18,Deamidated[N];30,Carbamidomethyl[C];	2569.96	2569.9	6-5-2-0-0	12	NXS	4	0	0	8	0.25437	0.18701	3.34188	0.62496	T	b7+;y1+;y3+;y4+;y5+;y6+;y7+;y9+;	y4+;y6+;y9+;	sp|P01005|IOVO_CHICK	E	AF	82	0	93	-0.0041	-1.11065	5.04e-49	sp|P01005|IOVO_CHICK	2	-0.059	-9.42557
20190704_SL_Ovalbumin_GP.15337.15337.2.0.dta	36	2636.07	1095.57	2	SIEFGTJISK	-	1540.5	1540.53	7-2-0-0-0	7	NXS	2	5	0.325	10	0.17891	0.3105	6.41449	1.99168	T	b2+;b3+;b4+;b8+;y2+;y3+;y4+;y6+;y7+;y8+;Y0+;Y0+;Y1+;Y1+;Y2+;	b2+;b3+;b8+;y7+;Y0+;Y0+;Y1+;	sp|P01005|IOVO_CHICK	Y	EH	71	0	77	-0.00042	-0.383019	1.41e-20	sp|P01005|IOVO_CHICK	2	0.02591	9.83287
20190704_SL_Ovalbumin_GP.15346.15346.2.0.dta	36	2636.07	1095.57	2	SIEFGTJISK	-	1540.5	1540.53	7-2-0-0-0	7	NXS	2	4	0.29516	7	0.06861	0.22069	3.88665	0.85775	T	b2+;b6+;b8+;y2+;y4+;y6+;y7+;Y0+;Y1+;Y1+;Y2+;	b8+;Y0+;Y1+;	sp|P01005|IOVO_CHICK	Y	EH	71	0	77	-0.00042	-0.383019	1.41e-20	sp|P01005|IOVO_CHICK	2	0.02591	9.83287
20190704_SL_Ovalbumin_GP.15361.15361.3.1.dta	42	3412.42	1967.91	3	HJSTLTHEDGQVVSMAEL	-	1444.51	1444.53	3-4-0-0-1	2	NXT	6	0	0	4	0.09137	0.09642	1.94716	0.18774	T	b11+;b12+;b3++;b11++;	b11+;	tr|Q8JIG5|Q8JIG5_CHICK	R	IH	106	0	107	0.0036	1.82843	1.34e-09	tr|Q8JIG5|Q8JIG5_CHICK	2	0.02394	7.01767
20190704_SL_Ovalbumin_GP.15362.15362.4.0.dta	272	5624.29	3554.5	4	GECKETVPMJCSSYANTTSEDGKVMVLCNR	0,Amidine[AnyN-term];3,Carbamidomethyl[C];3,Dioxidation[C];4,Carbamyl[K];11,Carbamidomethyl[C];16,Deamidated[N];28,Carbamidomethyl[C];	2069.8	2069.77	4-7-0-0-0	10	NXS	22	0	0	4	0.15875	0.12641	3.57346	0.45171	T	y3+;y4+;y5+;y9+;	y3+;y4+;y9+;	sp|P01005|IOVO_CHICK	D	AF	84	0	93	0.00489	1.37534	2.28e-34	sp|P01005|IOVO_CHICK	2	-0.0288	-5.12153
20190704_SL_Ovalbumin_GP.15373.15373.4.0.dta	266	5102.09	3438.47	4	ECKETVPMJCSSYANTTSEDGKVMVLCNR	0,Carbamidomethyl[AnyN-term];2,Carbamidomethyl[C];10,Carbamidomethyl[C];15,Deamidated[N];27,Carbamidomethyl[C];	1663.61	1663.61	4-5-0-0-0	9	NXS	10	0	0	8	0.46874	0.2668	5.68783	1.5175	T	y1+;y2+;y4+;y6+;y7+;y9+;y10+;y12+;	y1+;y4+;y6+;y7+;y9+;y10+;y12+;	sp|P01005|IOVO_CHICK	G	AF	85	0	93	-0.00344	-1.00016	2.94e-50	sp|P01005|IOVO_CHICK	2	-0.00337	-0.660644
20190704_SL_Ovalbumin_GP.15383.15383.4.2.dta	266	5102.07	3438.47	4	ECKETVPMJCSSYANTTSEDGKVMVLCNR	0,Carbamidomethyl[AnyN-term];2,Carbamidomethyl[C];10,Carbamidomethyl[C];15,Deamidated[N];27,Carbamidomethyl[C];	1663.6	1663.61	4-5-0-0-0	9	NXS	8	0	0	6	0.25341	0.17875	4.01383	0.71747	T	y1+;y4+;y6+;y7+;y9+;y10+;	y4+;y6+;y9+;y10+;	sp|P01005|IOVO_CHICK	G	AF	85	0	93	-0.00344	-1.00016	2.94e-50	sp|P01005|IOVO_CHICK	2	0.01286	2.52105
20190704_SL_Ovalbumin_GP.15385.15385.2.1.dta	36	2474.02	1095.57	2	SIEFGTJISK	-	1378.46	1378.48	6-2-0-0-0	7	NXS	4	3	0.06898	5	0.02238	0.1001	2.0861	0.20882	T	b2+;b3+;b8+;y6+;y7+;Y0+;Y1+;Y2+;	Y1+;	sp|P01005|IOVO_CHICK	Y	EH	71	0	77	-0.00042	-0.383019	1.41e-20	sp|P01005|IOVO_CHICK	2	0.02282	9.22768
20190704_SL_Ovalbumin_GP.15386.15386.3.1.dta	191	3412.42	1951.88	3	AEVDCSRFPJATDKEGK	0,Formyl[AnyN-term];5,Carbamidomethyl[C];	1460.54	1460.53	4-4-0-0-0	10	NXT	6	0	0	5	0.03502	0.03672	1.95806	0.07191	T	b11++;y4+;y6+;y8+;y12++;	y12++;	sp|P01005|IOVO_CHICK	G	DV	25	0.01	34	0.00079	0.404534	5.25e-23	sp|P01005|IOVO_CHICK	2	-0.00738	-2.16332
20190704_SL_Ovalbumin_GP.15412.15412.4.1.dta	244	5223.16	3819.6	4	EHDGECKETVPMNCSSYAJTTSEDGKVMVLCNR	6,Carbamidomethyl[C];13,Deamidated[N];14,Carbamidomethyl[C];31,Carbamidomethyl[C];	1403.56	1403.51	4-3-0-0-1	19	NXT	4	0	0	7	0.49301	0.26325	5.11311	1.34604	T	y1+;y3+;y4+;y5+;y6+;y9+;y10+;	y1+;y3+;y4+;y6+;y9+;y10+;	sp|P01005|IOVO_CHICK	K	AF	81	0	99	-0.00047	-0.123018	1.28e-52	sp|P01005|IOVO_CHICK	2	-0.05129	-9.82152
20190704_SL_Ovalbumin_GP.15417.15417.4.2.dta	244	5223.16	3819.6	4	EHDGECKETVPMNCSSYAJTTSEDGKVMVLCNR	6,Carbamidomethyl[C];13,Deamidated[N];14,Carbamidomethyl[C];31,Carbamidomethyl[C];	1403.56	1403.51	4-3-0-0-1	19	NXT	4	0	0	6	0.34508	0.19881	4.56169	0.90691	T	y1+;y4+;y5+;y6+;y9+;y10+;	y1+;y4+;y5+;y6+;y9+;	sp|P01005|IOVO_CHICK	K	AF	81	0	99	-0.00047	-0.123018	1.28e-52	sp|P01005|IOVO_CHICK	2	-0.05129	-9.82152
20190704_SL_Ovalbumin_GP.15444.15444.2.0.dta	36	2474.02	1095.57	2	SIEFGTJISK	-	1378.46	1378.48	6-2-0-0-0	7	NXS	4	3	0.2086	11	0.15151	0.24073	4.59625	1.10646	T	b2+;b3+;b4+;b6+;b8+;y2+;y3+;y4+;y6+;y7+;y8+;Y0+;Y1+;Y1+;	b3+;b8+;Y0+;Y1+;	sp|P01005|IOVO_CHICK	Y	EH	71	0	77	-0.00042	-0.383019	1.41e-20	sp|P01005|IOVO_CHICK	2	0.02366	9.56735
20190704_SL_Ovalbumin_GP.15460.15460.3.0.dta	42	3412.42	1967.91	3	HJSTLTHEDGQVVSMAEL	-	1444.51	1444.53	3-4-0-0-1	2	NXT	6	0	0	4	0.08604	0.09057	1.94716	0.17635	T	b11+;b12+;b3++;b11++;	b11+;	tr|Q8JIG5|Q8JIG5_CHICK	R	IH	106	0	107	0.0036	1.82843	1.34e-09	tr|Q8JIG5|Q8JIG5_CHICK	2	0.02293	6.7216
20190704_SL_Ovalbumin_GP.15465.15465.3.1.dta	272	4649.92	3554.5	3	GECKETVPMJCSSYANTTSEDGKVMVLCNR	0,Amidine[AnyN-term];3,Carbamidomethyl[C];3,Dioxidation[C];4,Carbamyl[K];11,Carbamidomethyl[C];16,Deamidated[N];28,Carbamidomethyl[C];	1095.43	1095.4	3-3-0-0-0	10	NXS	4	0	0	6	0.404	0.23299	3.57346	0.83258	T	y1+;y2+;y4+;y5+;y6+;y9+;	y4+;y6+;y9+;	sp|P01005|IOVO_CHICK	D	AF	84	0	93	0.00489	1.37534	2.28e-34	sp|P01005|IOVO_CHICK	2	-0.02944	-6.33262
20190704_SL_Ovalbumin_GP.15467.15467.4.2.dta	231	5436.23	3569.5	4	DGECKETVPMJCSSYANTTSEDGKVMVLCNR	4,Carbamidomethyl[C];12,Carbamidomethyl[C];17,Deamidated[N];26,Oxidation[M];29,Carbamidomethyl[C];	1866.74	1866.69	4-6-0-0-0	11	NXS	4	0	0	8	0.16734	0.09797	3.56296	0.34905	T	y1+;y2+;y3+;y4+;y5+;y6+;y9+;y26++;	y1+;y4+;y9+;	sp|P01005|IOVO_CHICK	H	AF	83	0	93	0.00015	0.042011	2.05e-18	sp|P01005|IOVO_CHICK	2	-0.04861	-8.94343
20190704_SL_Ovalbumin_GP.15489.15489.3.1.dta	205	3705.54	2610.1	3	MNCSSYAJTTSEDGKVMVLCNR	0,Carbamidomethyl[AnyN-term];1,Oxidation[M];3,Carbamidomethyl[C];20,Carbamidomethyl[C];	1095.44	1095.4	3-3-0-0-0	8	NXT	2	0	0	4	0.09697	0.11911	3.04454	0.36265	T	y1+;y3+;y9+;y12+;	y1+;y9+;	sp|P01005|IOVO_CHICK	P	AF	92	0	99	0.02184	8.36426	7.82e-28	sp|P01005|IOVO_CHICK	2	-0.03665	-9.89318
20190704_SL_Ovalbumin_GP.15505.15505.4.4.dta	272	5421.2	3554.5	4	GECKETVPMJCSSYANTTSEDGKVMVLCNR	0,Amidine[AnyN-term];3,Carbamidomethyl[C];3,Dioxidation[C];4,Carbamyl[K];11,Carbamidomethyl[C];16,Deamidated[N];28,Carbamidomethyl[C];	1866.71	1866.69	4-6-0-0-0	10	NXS	4	0	0	6	0.19368	0.14192	4.24346	0.60223	T	y1+;y2+;y3+;y4+;y5+;y9+;	y1+;y3+;y4+;y9+;	sp|P01005|IOVO_CHICK	D	AF	84	0	93	0.00489	1.37534	2.28e-34	sp|P01005|IOVO_CHICK	2	-0.01737	-3.20467
20190704_SL_Ovalbumin_GP.15509.15509.3.0.dta	11	3402.4	1537.77	3	SSSAJLSGISSAESLK	-	1864.63	1864.64	9-2-0-0-0	5	NXS	6	4	0.10149	12	0.14318	0.27028	5.14624	1.39091	T	b6+;b9+;y1+;y3+;y4+;y5+;y6+;y7+;y8+;y9+;y10+;y11+;Y0+;Y0+;Y1+;Y1+;	y7+;y9+;y10+;Y0+;Y1+;	sp|P01012|OVAL_CHICK	F	IS	308	0	312	-3e-05	-0.019496	2.76e-29	sp|P01012|OVAL_CHICK	2	0.00727	2.13736
20190704_SL_Ovalbumin_GP.15517.15517.5.0.dta	268	6556.67	3553.5	5	DGECKETVPMJCSSYANTTSEDGKVMVLCNR	4,Carbamidomethyl[C];12,Carbamidomethyl[C];17,Deamidated[N];29,Carbamidomethyl[C];	3003.17	3003.11	6-10-0-0-0	11	NXS	4	0	0	7	0.5951	0.32164	5.65935	1.82028	T	y1+;y3+;y4+;y5+;y6+;y9+;y10+;	y1+;y3+;y4+;y5+;y6+;y9+;y10+;	sp|P01005|IOVO_CHICK	H	AF	83	0	93	-0.00298	-0.838378	2.03e-45	sp|P01005|IOVO_CHICK	2	-0.06092	-9.29264
20190704_SL_Ovalbumin_GP.15518.15518.3.1.dta	205	3705.54	2610.1	3	MNCSSYAJTTSEDGKVMVLCNR	0,Carbamidomethyl[AnyN-term];1,Oxidation[M];3,Carbamidomethyl[C];20,Carbamidomethyl[C];	1095.43	1095.4	3-3-0-0-0	8	NXT	2	0	0	6	0.08177	0.13366	2.06085	0.27545	T	y1+;y3+;y4+;y6+;y9+;y11+;	y1+;	sp|P01005|IOVO_CHICK	P	AF	92	0	99	0.02184	8.36426	7.82e-28	sp|P01005|IOVO_CHICK	2	-0.03348	-9.0375
20190704_SL_Ovalbumin_GP.15532.15532.3.1.dta	257	4511.85	3092.38	3	KETVPMNCSSYAJTTSEDGKVMVLCNR	7,Deamidated[N];8,Carbamidomethyl[C];25,Carbamidomethyl[C];	1419.47	1419.5	5-3-0-0-0	13	NXT	10	0	0	4	0.28191	0.15024	3.59149	0.5396	T	y1+;y2+;y3+;y9+;	y1+;y3+;y9+;	sp|P01005|IOVO_CHICK	C	AF	87	0	99	-0.00056	-0.181033	3.2e-45	sp|P01005|IOVO_CHICK	4	0.02777	6.15631
20190704_SL_Ovalbumin_GP.15611.15611.3.0.dta	28	4117.74	1844.89	3	TYPLJETIYSQTEGTK	-	2272.85	2272.84	4-8-0-0-0	5	NXT	4	0	0	4	0.219	0.17976	3.84588	0.69133	T	y5+;y7+;y8+;y10+;	y7+;y8+;y10+;	sp|Q98UI9|MUC5B_CHICK	K	CG	1215	0	1219	0.00115	0.62301	1.09e-29	sp|Q98UI9|MUC5B_CHICK/tr|F1NZY2|F1NZY2_CHICK	2	-0.00926	-2.24935
20190704_SL_Ovalbumin_GP.15643.15643.4.5.dta	254	5801.37	3690.56	4	HDGECKETVPMJCSSYANTTSEDGKVMVLCNR	5,Carbamidomethyl[C];13,Carbamidomethyl[C];18,Deamidated[N];30,Carbamidomethyl[C];	2110.81	2110.79	3-8-0-0-0	12	NXS	4	0	0	5	0.59495	0.2602	4.57237	1.18973	T	y1+;y4+;y5+;y9+;y10+;	y1+;y4+;y5+;y9+;y10+;	sp|P01005|IOVO_CHICK	E	AF	82	0	93	-0.0041	-1.11065	5.04e-49	sp|P01005|IOVO_CHICK	2	-0.01624	-2.79982
20190704_SL_Ovalbumin_GP.15675.15675.4.3.dta	272	5615.3	3554.5	4	GECKETVPMJCSSYANTTSEDGKVMVLCNR	0,Amidine[AnyN-term];3,Carbamidomethyl[C];3,Dioxidation[C];4,Carbamyl[K];11,Carbamidomethyl[C];16,Deamidated[N];28,Carbamidomethyl[C];	2060.81	2060.76	5-4-0-0-3	10	NXS	4	0	0	4	0.30157	0.18373	3.57346	0.65655	T	y1+;y4+;y7+;y9+;	y4+;y7+;y9+;	sp|P01005|IOVO_CHICK	D	AF	84	0	93	0.00489	1.37534	2.28e-34	sp|P01005|IOVO_CHICK	2	-0.04868	-8.67065
20190704_SL_Ovalbumin_GP.15704.15704.4.1.dta	244	4711.95	3819.6	4	EHDGECKETVPMNCSSYAJTTSEDGKVMVLCNR	6,Carbamidomethyl[C];13,Deamidated[N];14,Carbamidomethyl[C];31,Carbamidomethyl[C];	892.347	892.317	3-2-0-0-0	19	NXT	6	0	0	4	0.21105	0.0899	2.61182	0.23479	T	b10+;y1+;y4+;y6+;	y1+;y4+;	sp|P01005|IOVO_CHICK	K	AF	81	0	99	-0.00047	-0.123018	1.28e-52	sp|P01005|IOVO_CHICK	2	-0.03009	-6.38722
20190704_SL_Ovalbumin_GP.15708.15708.4.1.dta	60	4694.94	2260.02	4	TESPTCAPLVPADMDJATVDR	6,Carbamidomethyl[C];	2434.92	2434.9	5-8-0-0-0	16	NXT	2	0	0	4	0.161	0.08579	1.92403	0.16507	T	b7+;b9+;y1+;y4+;	y1+;	tr|Q8JIG5|Q8JIG5_CHICK	G	LL	21	0	36	0.01693	7.48776	2.01e-16	tr|Q8JIG5|Q8JIG5_CHICK	2	-0.02064	-4.39714
20190704_SL_Ovalbumin_GP.15768.15768.2.2.dta	199	3601.48	2060.94	2	SYAJTTSEDGKVMVLCNR	13,Oxidation[M];16,Carbamidomethyl[C];	1540.54	1540.53	7-2-0-0-0	4	NXT	2	0	0	4	0.152	0.05821	2.89047	0.16826	T	y1+;y2+;y3+;y4+;	y3+;y4+;	sp|P01005|IOVO_CHICK	S	AF	96	0	99	-5e-05	-0.024249	2.66e-26	sp|P01005|IOVO_CHICK	2	-0.01014	-2.81629
20190704_SL_Ovalbumin_GP.15799.15799.4.5.dta	288	5967.45	2964.28	4	ETVPMNCSSYAJTTSEDGKVMVLCNR	6,Deamidated[N];7,Carbamidomethyl[C];24,Carbamidomethyl[C];	3003.17	3003.11	6-10-0-0-0	12	NXT	4	0	0	9	0.57455	0.40905	6.88992	2.81836	T	y1+;y2+;y3+;y4+;y5+;y6+;y7+;y9+;y10+;	y1+;y3+;y4+;y5+;y6+;y7+;y9+;y10+;	sp|P01005|IOVO_CHICK	K	AF	88	0	99	-0.00351	-1.18371	6.69e-39	sp|P01005|IOVO_CHICK	2	-0.05871	-9.83993
20190704_SL_Ovalbumin_GP.15802.15802.4.3.dta	254	6260.52	3690.56	4	HDGECKETVPMJCSSYANTTSEDGKVMVLCNR	5,Carbamidomethyl[C];13,Carbamidomethyl[C];18,Deamidated[N];30,Carbamidomethyl[C];	2569.96	2569.9	6-5-2-0-0	12	NXS	4	0	0	7	0.32395	0.20802	3.34188	0.69517	T	y1+;y2+;y4+;y5+;y6+;y7+;y9+;	y4+;y6+;y9+;	sp|P01005|IOVO_CHICK	E	AF	82	0	93	-0.0041	-1.11065	5.04e-49	sp|P01005|IOVO_CHICK	2	-0.06092	-9.73229
20190704_SL_Ovalbumin_GP.15813.15813.4.3.dta	217	5431.18	2996.27	4	ETVPMNCSSYAJTTSEDGKVMVLCNR	5,Oxidation[M];6,Deamidated[N];7,Carbamidomethyl[C];21,Oxidation[M];24,Carbamidomethyl[C];	2434.91	2434.9	5-8-0-0-0	12	NXT	12	0	0	4	0.19728	0.1137	4.27208	0.48572	T	y1+;y2+;y4+;y5+;	y1+;y2+;y4+;y5+;	sp|P01005|IOVO_CHICK	K	AF	88	0	99	-0.00359	-1.19776	1.02e-45	sp|P01005|IOVO_CHICK	2	-0.00579	-1.06626
20190704_SL_Ovalbumin_GP.15875.15875.4.1.dta	218	6108.45	3835.6	4	EHDGECKETVPMJCSSYANTTSEDGKVMVLCNR	6,Carbamidomethyl[C];14,Carbamidomethyl[C];19,Deamidated[N];28,Oxidation[M];31,Carbamidomethyl[C];	2272.85	2272.84	4-8-0-0-0	13	NXS	4	0	0	4	0.27933	0.10463	3.80258	0.39785	T	b30++;y1+;y3+;y4+;	b30++;y1+;y3+;y4+;	sp|P01005|IOVO_CHICK	K	AF	81	0	93	-0.00476	-1.24069	1.03e-47	sp|P01005|IOVO_CHICK	2	-0.01067	-1.74705
20190704_SL_Ovalbumin_GP.15910.15910.4.6.dta	30	4813.95	2541.13	4	AHGTESPTCAPLVPADMDJATVDR	2,Oxidation[H];9,Carbamidomethyl[C];	2272.81	2272.84	4-8-0-0-0	19	NXT	4	0	0	5	0.15781	0.08324	2.83965	0.23637	T	b5+;y1+;y2+;y4+;y5+;	b5+;y1+;	tr|Q8JIG5|Q8JIG5_CHICK	G	LL	18	0	36	0.00447	1.75837	2e-11	tr|Q8JIG5|Q8JIG5_CHICK	2	0.0255	5.29824
20190704_SL_Ovalbumin_GP.15926.15926.4.5.dta	257	5209.13	3092.38	4	KETVPMNCSSYAJTTSEDGKVMVLCNR	7,Deamidated[N];8,Carbamidomethyl[C];25,Carbamidomethyl[C];	2116.75	2116.76	5-5-1-0-0	13	NXT	14	0	0	4	0.21257	0.13639	3.59149	0.48985	T	y1+;y4+;y5+;y9+;	y1+;y4+;y9+;	sp|P01005|IOVO_CHICK	C	AF	87	0	99	-0.00056	-0.181033	3.2e-45	sp|P01005|IOVO_CHICK	4	0.009	1.72807
20190704_SL_Ovalbumin_GP.15984.15984.3.1.dta	217	4091.65	2996.27	3	ETVPMNCSSYAJTTSEDGKVMVLCNR	5,Oxidation[M];6,Deamidated[N];7,Carbamidomethyl[C];21,Oxidation[M];24,Carbamidomethyl[C];	1095.38	1095.4	3-3-0-0-0	12	NXT	4	0	0	5	0.20414	0.1314	4.27208	0.56133	T	y1+;y2+;y3+;y4+;y5+;	y1+;y3+;y4+;y5+;	sp|P01005|IOVO_CHICK	K	AF	88	0	99	-0.00359	-1.19776	1.02e-45	sp|P01005|IOVO_CHICK	2	0.02365	5.78152
20190704_SL_Ovalbumin_GP.15994.15994.3.2.dta	288	5399.24	2964.28	3	ETVPMNCSSYAJTTSEDGKVMVLCNR	6,Deamidated[N];7,Carbamidomethyl[C];24,Carbamidomethyl[C];	2434.95	2434.9	5-8-0-0-0	12	NXT	4	0	0	6	0.64746	0.40074	5.78195	2.31706	T	y3+;y4+;y6+;y7+;y9+;y10+;	y3+;y4+;y6+;y7+;y9+;y10+;	sp|P01005|IOVO_CHICK	K	AF	88	0	99	-0.00351	-1.18371	6.69e-39	sp|P01005|IOVO_CHICK	2	-0.05208	-9.64752
20190704_SL_Ovalbumin_GP.16016.16016.4.0.dta	255	4989.07	3690.56	4	HDGECKETVPMNCSSYAJTTSEDGKVMVLCNR	5,Carbamidomethyl[C];12,Deamidated[N];13,Carbamidomethyl[C];30,Carbamidomethyl[C];	1298.51	1298.47	3-4-0-0-0	18	NXT	8	0	0	4	0.23506	0.11463	3.34188	0.38309	T	b13+++;y1+;y6+;y9+;	b13+++;y1+;y9+;	sp|P01005|IOVO_CHICK	E	AF	82	0	99	-0.0041	-1.11065	5.04e-49	sp|P01005|IOVO_CHICK	2	-0.03723	-7.46377
20190704_SL_Ovalbumin_GP.16030.16030.4.3.dta	257	5153.12	3092.38	4	KETVPMNCSSYAJTTSEDGKVMVLCNR	7,Deamidated[N];8,Carbamidomethyl[C];25,Carbamidomethyl[C];	2060.74	2060.76	5-4-0-0-3	13	NXT	8	0	0	14	0.47705	0.34178	5.99851	2.05014	T	b15+;y1+;y2+;y3+;y4+;y5+;y6+;y7+;y8+;y9+;y10+;y12+;y13+;y14+;	y3+;y4+;y5+;y6+;y7+;y9+;y10+;	sp|P01005|IOVO_CHICK	C	AF	87	0	99	-0.00056	-0.181033	3.2e-45	sp|P01005|IOVO_CHICK	4	0.01695	3.28992
20190704_SL_Ovalbumin_GP.16035.16035.2.3.dta	197	3296.4	1794.85	2	AJTTSEDGKVMVLCNR	14,Carbamidomethyl[C];	1501.55	1501.55	3-5-0-0-0	2	NXT	4	0	0	5	0.4525	0.23255	4.99357	1.16127	T	y1+;y3+;y4+;y5+;y9+;	y1+;y3+;y4+;y5+;y9+;	sp|P01005|IOVO_CHICK	Y	AF	98	0	99	-0.00177	-0.985617	8.61e-28	sp|P01005|IOVO_CHICK	2	-5e-05	-0.0151727
20190704_SL_Ovalbumin_GP.16094.16094.3.0.dta	254	4989.05	3690.56	3	HDGECKETVPMJCSSYANTTSEDGKVMVLCNR	5,Carbamidomethyl[C];13,Carbamidomethyl[C];18,Deamidated[N];30,Carbamidomethyl[C];	1298.49	1298.47	3-4-0-0-0	12	NXS	4	0	0	4	0.13108	0.08022	3.34188	0.2681	T	y1+;y4+;y8+;y9+;	y1+;y4+;y9+;	sp|P01005|IOVO_CHICK	E	AF	82	0	93	-0.0041	-1.11065	5.04e-49	sp|P01005|IOVO_CHICK	2	-0.01679	-3.36604
20190704_SL_Ovalbumin_GP.16099.16099.4.3.dta	30	4366.82	2541.13	4	AHGTESPTCAPLVPADMDJATVDR	2,Oxidation[H];9,Carbamidomethyl[C];	1825.69	1825.66	5-5-0-0-0	19	NXT	16	0	0	4	0.12734	0.06645	2.83965	0.18869	T	b5+;y1+;y2+;y5+;	b5+;y1+;	tr|Q8JIG5|Q8JIG5_CHICK	G	LL	18	0	36	0.00447	1.75837	2e-11	tr|Q8JIG5|Q8JIG5_CHICK	2	-0.02971	-6.8051
20190704_SL_Ovalbumin_GP.16110.16110.4.1.dta	239	5253.15	2980.28	4	ETVPMNCSSYAJTTSEDGKVMVLCNR	6,Deamidated[N];7,Carbamidomethyl[C];21,Oxidation[M];24,Carbamidomethyl[C];	2272.87	2272.84	4-8-0-0-0	12	NXT	4	0	0	5	0.22589	0.1094	4.04326	0.44235	T	y1+;y2+;y3+;y4+;y5+;	y1+;y3+;y4+;y5+;	sp|P01005|IOVO_CHICK	K	AF	88	0	99	0.00307	1.02976	4.67e-39	sp|P01005|IOVO_CHICK	2	-0.02896	-5.51391
20190704_SL_Ovalbumin_GP.16177.16177.3.0.dta	288	4611.92	2964.28	3	ETVPMNCSSYAJTTSEDGKVMVLCNR	6,Deamidated[N];7,Carbamidomethyl[C];24,Carbamidomethyl[C];	1647.64	1647.61	3-5-0-0-1	12	NXT	4	0	0	5	0.38207	0.27574	5.18431	1.42954	T	y1+;y3+;y4+;y6+;y9+;	y1+;y3+;y4+;y6+;y9+;	sp|P01005|IOVO_CHICK	K	AF	88	0	99	-0.00351	-1.18371	6.69e-39	sp|P01005|IOVO_CHICK	2	-0.02789	-6.04866
20190704_SL_Ovalbumin_GP.16182.16182.3.0.dta	288	4611.92	2964.28	3	ETVPMNCSSYAJTTSEDGKVMVLCNR	6,Deamidated[N];7,Carbamidomethyl[C];24,Carbamidomethyl[C];	1647.64	1647.61	3-5-0-0-1	12	NXT	4	1	0.0144	6	0.19423	0.20832	4.543	0.94639	T	y1+;y3+;y4+;y6+;y7+;y9+;Y2++;	y1+;y3+;y4+;y9+;	sp|P01005|IOVO_CHICK	K	AF	88	0	99	-0.00351	-1.18371	6.69e-39	sp|P01005|IOVO_CHICK	2	-0.02789	-6.04866
20190704_SL_Ovalbumin_GP.16185.16185.3.0.dta	288	4611.92	2964.28	3	ETVPMNCSSYAJTTSEDGKVMVLCNR	6,Deamidated[N];7,Carbamidomethyl[C];24,Carbamidomethyl[C];	1647.64	1647.61	3-5-0-0-1	12	NXT	4	0	0	7	0.3784	0.30617	5.78195	1.77028	T	y1+;y3+;y4+;y5+;y6+;y7+;y9+;	y1+;y4+;y5+;y6+;y7+;y9+;	sp|P01005|IOVO_CHICK	K	AF	88	0	99	-0.00351	-1.18371	6.69e-39	sp|P01005|IOVO_CHICK	2	-0.02789	-6.04866
20190704_SL_Ovalbumin_GP.16212.16212.4.0.dta	254	5297.19	3690.56	4	HDGECKETVPMJCSSYANTTSEDGKVMVLCNR	5,Carbamidomethyl[C];13,Carbamidomethyl[C];18,Deamidated[N];30,Carbamidomethyl[C];	1606.63	1606.59	4-4-0-0-1	12	NXS	10	0	0	5	0.35397	0.18202	3.34188	0.60827	T	y1+;y3+;y5+;y6+;y9+;	y1+;y6+;y9+;	sp|P01005|IOVO_CHICK	E	AF	82	0	93	-0.0041	-1.11065	5.04e-49	sp|P01005|IOVO_CHICK	2	-0.04084	-7.71115
20190704_SL_Ovalbumin_GP.16223.16223.3.0.dta	288	4408.83	2964.28	3	ETVPMNCSSYAJTTSEDGKVMVLCNR	6,Deamidated[N];7,Carbamidomethyl[C];24,Carbamidomethyl[C];	1444.54	1444.53	3-4-0-0-1	12	NXT	4	0	0	4	0.12505	0.10439	3.03913	0.31727	T	b1+;y1+;y7+;y9+;	y1+;y9+;	sp|P01005|IOVO_CHICK	K	AF	88	0	99	-0.00351	-1.18371	6.69e-39	sp|P01005|IOVO_CHICK	2	-0.01406	-3.18977
20190704_SL_Ovalbumin_GP.16230.16230.3.3.dta	25	3289.38	1584.77	3	APLVPADMDJATVDR	-	1704.61	1704.63	3-6-0-0-0	10	NXT	6	0	0	4	0.1132	0.07171	2.04524	0.14666	T	y1+;y2+;y4+;y10+;	y1+;	tr|Q8JIG5|Q8JIG5_CHICK	C	LL	27	0	36	-0.00185	-1.16664	1.37e-29	tr|Q8JIG5|Q8JIG5_CHICK	2	0.01893	5.75668
20190704_SL_Ovalbumin_GP.16264.16264.3.1.dta	115	3410.43	1990.92	3	DCLLCAYSIEFGTJISK	2,Carbamidomethyl[C];5,Carbamidomethyl[C];	1419.5	1419.5	5-3-0-0-0	14	NXS	10	0	0	8	0.13298	0.12907	3.05003	0.39368	T	y2+;y3+;y4+;y5+;y6+;y7+;y8+;y10+;	y4+;y10+;	sp|P01005|IOVO_CHICK	N	EH	64	0	77	0.00472	2.36958	5.57e-22	sp|P01005|IOVO_CHICK	2	-0.00187	-0.54848
20190704_SL_Ovalbumin_GP.16267.16267.4.1.dta	244	4915.05	3819.6	4	EHDGECKETVPMNCSSYAJTTSEDGKVMVLCNR	6,Carbamidomethyl[C];13,Deamidated[N];14,Carbamidomethyl[C];31,Carbamidomethyl[C];	1095.45	1095.4	3-3-0-0-0	19	NXT	6	0	0	4	0.20131	0.11345	3.33315	0.37816	T	y1+;y4+;y6+;y9+;	y1+;y4+;y9+;	sp|P01005|IOVO_CHICK	K	AF	81	0	99	-0.00047	-0.123018	1.28e-52	sp|P01005|IOVO_CHICK	2	-0.04674	-9.51143
20190704_SL_Ovalbumin_GP.16276.16276.3.1.dta	288	4408.83	2964.28	3	ETVPMNCSSYAJTTSEDGKVMVLCNR	6,Deamidated[N];7,Carbamidomethyl[C];24,Carbamidomethyl[C];	1444.54	1444.53	3-4-0-0-1	12	NXT	4	0	0	4	0.16449	0.15538	3.83944	0.59657	T	y1+;y5+;y6+;y9+;	y1+;y6+;y9+;	sp|P01005|IOVO_CHICK	K	AF	88	0	99	-0.00351	-1.18371	6.69e-39	sp|P01005|IOVO_CHICK	2	-0.01175	-2.66571
20190704_SL_Ovalbumin_GP.16279.16279.3.1.dta	288	4408.83	2964.28	3	ETVPMNCSSYAJTTSEDGKVMVLCNR	6,Deamidated[N];7,Carbamidomethyl[C];24,Carbamidomethyl[C];	1444.54	1444.53	3-4-0-0-1	12	NXT	4	0	0	5	0.20343	0.19258	3.83944	0.73941	T	y1+;y3+;y4+;y6+;y9+;	y1+;y4+;y9+;	sp|P01005|IOVO_CHICK	K	AF	88	0	99	-0.00351	-1.18371	6.69e-39	sp|P01005|IOVO_CHICK	2	-0.01175	-2.66571
20190704_SL_Ovalbumin_GP.16307.16307.2.4.dta	197	3052.27	1794.85	2	AJTTSEDGKVMVLCNR	14,Carbamidomethyl[C];	1257.42	1257.45	4-3-0-0-0	2	NXT	6	0	0	6	0.53623	0.35535	4.99357	1.77448	T	y1+;y3+;y4+;y6+;y7+;y9+;	y1+;y3+;y4+;y6+;y9+;	sp|P01005|IOVO_CHICK	Y	AF	98	0	99	-0.00177	-0.985617	8.61e-28	sp|P01005|IOVO_CHICK	2	0.03039	9.95992
20190704_SL_Ovalbumin_GP.16320.16320.4.3.dta	272	5095.07	3554.5	4	GECKETVPMJCSSYANTTSEDGKVMVLCNR	0,Amidine[AnyN-term];3,Carbamidomethyl[C];3,Dioxidation[C];4,Carbamyl[K];11,Carbamidomethyl[C];16,Deamidated[N];28,Carbamidomethyl[C];	1540.57	1540.53	7-2-0-0-0	10	NXS	14	0	0	4	0.20785	0.13358	3.57346	0.47735	T	y1+;y3+;y6+;y9+;	y1+;y3+;y9+;	sp|P01005|IOVO_CHICK	D	AF	84	0	93	0.00489	1.37534	2.28e-34	sp|P01005|IOVO_CHICK	2	-0.03982	-7.81689
20190704_SL_Ovalbumin_GP.16339.16339.4.2.dta	257	5297.2	3092.38	4	KETVPMNCSSYAJTTSEDGKVMVLCNR	7,Deamidated[N];8,Carbamidomethyl[C];25,Carbamidomethyl[C];	2204.82	2204.77	5-4-2-0-0	13	NXT	20	0	0	6	0.30869	0.21128	4.26374	0.90086	T	y1+;y3+;y4+;y6+;y7+;y9+;	y1+;y4+;y6+;y9+;	sp|P01005|IOVO_CHICK	C	AF	87	0	99	-0.00056	-0.181033	3.2e-45	sp|P01005|IOVO_CHICK	4	-0.04679	-8.83458
20190704_SL_Ovalbumin_GP.16351.16351.4.0.dta	60	4694.95	2260.02	4	TESPTCAPLVPADMDJATVDR	6,Carbamidomethyl[C];	2434.92	2434.9	5-8-0-0-0	16	NXT	2	1	0.02056	6	0.17918	0.10903	2.85919	0.31174	T	b3+;b7+;b10+;y1+;y2+;y3+;Y2++;	b10+;y1+;	tr|Q8JIG5|Q8JIG5_CHICK	G	LL	21	0	36	0.01693	7.48776	2.01e-16	tr|Q8JIG5|Q8JIG5_CHICK	2	-0.02444	-5.20669
20190704_SL_Ovalbumin_GP.16362.16362.3.1.dta	115	3207.35	1990.92	3	DCLLCAYSIEFGTJISK	2,Carbamidomethyl[C];5,Carbamidomethyl[C];	1216.43	1216.42	5-2-0-0-0	14	NXS	6	0	0	5	0.10441	0.08837	3.05003	0.26952	T	y2+;y3+;y4+;y6+;y10+;	y6+;y10+;	sp|P01005|IOVO_CHICK	N	EH	64	0	77	0.00472	2.36958	5.57e-22	sp|P01005|IOVO_CHICK	2	-0.00775	-2.41708
20190704_SL_Ovalbumin_GP.16372.16372.4.6.dta	261	5737.35	2734.19	4	VPMNCSSYAJTTSEDGKVMVLCNR	4,Deamidated[N];5,Carbamidomethyl[C];22,Carbamidomethyl[C];	3003.16	3003.11	6-10-0-0-0	10	NXT	10	1	0.01764	9	0.56745	0.40507	6.55581	2.65558	T	y1+;y2+;y3+;y4+;y5+;y6+;y7+;y9+;y12+;Y2++;	y1+;y3+;y4+;y5+;y6+;y7+;y9+;y12+;	sp|P01005|IOVO_CHICK	T	AF	90	0	99	-0.00676	-2.47151	3.48e-17	sp|P01005|IOVO_CHICK	2	-0.04504	-7.85163
20190704_SL_Ovalbumin_GP.16382.16382.3.1.dta	247	4671.93	3252.41	3	CKETVPMJCSSYANTTSEDGKVMVLCNR	1,Carbamidomethyl[C];9,Carbamidomethyl[C];14,Deamidated[N];26,Carbamidomethyl[C];	1419.52	1419.5	5-3-0-0-0	8	NXS	10	0	0	5	0.22702	0.137	4.25553	0.583	T	b11+;b12++;y1+;y6+;y9+;	b12++;y1+;y6+;y9+;	sp|P01005|IOVO_CHICK	E	AF	86	0	93	0.00039	0.119875	1.86e-29	sp|P01005|IOVO_CHICK	4	-0.01858	-3.97779
20190704_SL_Ovalbumin_GP.16437.16437.4.0.dta	254	5801.36	3690.56	4	HDGECKETVPMJCSSYANTTSEDGKVMVLCNR	5,Carbamidomethyl[C];13,Carbamidomethyl[C];18,Deamidated[N];30,Carbamidomethyl[C];	2110.8	2110.79	3-8-0-0-0	12	NXS	4	0	0	6	0.51134	0.27642	5.12456	1.41656	T	y1+;y3+;y4+;y6+;y7+;y9+;	y1+;y3+;y4+;y6+;y7+;y9+;	sp|P01005|IOVO_CHICK	E	AF	82	0	93	-0.0041	-1.11065	5.04e-49	sp|P01005|IOVO_CHICK	2	-0.01042	-1.79644
20190704_SL_Ovalbumin_GP.16467.16467.4.0.dta	254	5801.35	3690.56	4	HDGECKETVPMJCSSYANTTSEDGKVMVLCNR	5,Carbamidomethyl[C];13,Carbamidomethyl[C];18,Deamidated[N];30,Carbamidomethyl[C];	2110.79	2110.79	3-8-0-0-0	12	NXS	4	0	0	8	0.48684	0.2814	5.65011	1.58991	T	y1+;y3+;y4+;y5+;y6+;y7+;y9+;y10+;	y1+;y3+;y4+;y6+;y7+;y9+;y10+;	sp|P01005|IOVO_CHICK	E	AF	82	0	93	-0.0041	-1.11065	5.04e-49	sp|P01005|IOVO_CHICK	2	-0.00328	-0.565483
20190704_SL_Ovalbumin_GP.16487.16487.3.1.dta	263	4468.84	3252.41	3	CKETVPMNCSSYAJTTSEDGKVMVLCNR	1,Carbamidomethyl[C];8,Deamidated[N];9,Carbamidomethyl[C];26,Carbamidomethyl[C];	1216.43	1216.42	5-2-0-0-0	14	NXT	12	0	0	4	0.21215	0.11731	3.37604	0.39603	T	b3+++;y1+;y6+;y9+;	y1+;y6+;y9+;	sp|P01005|IOVO_CHICK	E	AF	86	0	99	0.00039	0.119875	1.86e-29	sp|P01005|IOVO_CHICK	4	-0.00698	-1.56228
20190704_SL_Ovalbumin_GP.16499.16499.4.3.dta	41	5984.48	3711.68	4	AFNPVCGTDGVTYDJECLLCAHKVEQGASVDKR	6,Carbamidomethyl[C];17,Carbamidomethyl[C];20,Carbamidomethyl[C];26,Deamidated[Q];	2272.79	2272.84	4-8-0-0-0	15	NXC	2	0	0	4	0.03604	0.03232	1.87624	0.06064	T	b2++;b14++;y1+;y8++;	y1+;	sp|P01005|IOVO_CHICK	R	HD	114	0	128	0.01696	4.56812	1.53e-28	sp|P01005|IOVO_CHICK	2	0.04736	7.9152
20190704_SL_Ovalbumin_GP.16501.16501.4.6.dta	231	6004.45	3569.5	4	DGECKETVPMJCSSYANTTSEDGKVMVLCNR	4,Carbamidomethyl[C];12,Carbamidomethyl[C];17,Deamidated[N];26,Oxidation[M];29,Carbamidomethyl[C];	2434.95	2434.9	5-8-0-0-0	11	NXS	4	0	0	5	0.20766	0.10438	4.23165	0.44171	T	y1+;y2+;y3+;y4+;y5+;	y1+;y3+;y4+;y5+;	sp|P01005|IOVO_CHICK	H	AF	83	0	93	0.00015	0.042011	2.05e-18	sp|P01005|IOVO_CHICK	2	-0.04991	-8.3135
20190704_SL_Ovalbumin_GP.16502.16502.3.2.dta	247	4509.9	3252.41	3	CKETVPMJCSSYANTTSEDGKVMVLCNR	1,Carbamidomethyl[C];9,Carbamidomethyl[C];14,Deamidated[N];26,Carbamidomethyl[C];	1257.49	1257.45	4-3-0-0-0	8	NXS	14	0	0	7	0.14344	0.08887	2.82407	0.25098	T	b10+;b12++;y1+;y3+;y9+;y11++;y17++;	b12++;y1+;	sp|P01005|IOVO_CHICK	E	AF	86	0	93	0.00039	0.119875	1.86e-29	sp|P01005|IOVO_CHICK	4	-0.03593	-7.96864
20190704_SL_Ovalbumin_GP.16506.16506.3.0.dta	196	3411.45	1950.89	3	SIEFGTJISKEHDGECK	16,Carbamidomethyl[C];	1460.56	1460.53	4-4-0-0-0	7	NXS	6	0	0	6	0.04725	0.06475	2.0649	0.13371	T	b2+;b3+;b4+;b8+;b10+;b12+;	b12+;	sp|P01005|IOVO_CHICK	Y	ET	71	0	77	0.0004	0.204932	1.16e-24	sp|P01005|IOVO_CHICK	4	-0.03209	-9.40925
20190704_SL_Ovalbumin_GP.16520.16520.3.1.dta	115	3410.41	1990.92	3	DCLLCAYSIEFGTJISK	2,Carbamidomethyl[C];5,Carbamidomethyl[C];	1419.48	1419.5	5-3-0-0-0	14	NXS	10	0	0	8	0.09383	0.10713	3.05003	0.32676	T	y2+;y3+;y4+;y5+;y6+;y8+;y9+;y10+;	y6+;y10+;	sp|P01005|IOVO_CHICK	N	EH	64	0	77	0.00472	2.36958	5.57e-22	sp|P01005|IOVO_CHICK	2	0.0165	4.83958
20190704_SL_Ovalbumin_GP.16521.16521.3.1.dta	115	3410.41	1990.92	3	DCLLCAYSIEFGTJISK	2,Carbamidomethyl[C];5,Carbamidomethyl[C];	1419.48	1419.5	5-3-0-0-0	14	NXS	10	0	0	8	0.09835	0.11002	3.05003	0.33556	T	y2+;y3+;y4+;y5+;y6+;y8+;y9+;y10+;	y6+;y10+;	sp|P01005|IOVO_CHICK	N	EH	64	0	77	0.00472	2.36958	5.57e-22	sp|P01005|IOVO_CHICK	2	0.0165	4.83958
20190704_SL_Ovalbumin_GP.16528.16528.3.1.dta	115	3410.41	1990.92	3	DCLLCAYSIEFGTJISK	2,Carbamidomethyl[C];5,Carbamidomethyl[C];	1419.48	1419.5	5-3-0-0-0	14	NXS	10	0	0	8	0.10853	0.11611	3.05003	0.35413	T	y2+;y3+;y4+;y5+;y6+;y8+;y9+;y10+;	y4+;y10+;	sp|P01005|IOVO_CHICK	N	EH	64	0	77	0.00472	2.36958	5.57e-22	sp|P01005|IOVO_CHICK	2	0.0165	4.83958
20190704_SL_Ovalbumin_GP.16543.16543.3.1.dta	281	4498.86	2835.24	3	TVPMJCSSYANTTSEDGKVMVLCNR	6,Carbamidomethyl[C];11,Deamidated[N];23,Carbamidomethyl[C];	1663.62	1663.61	4-5-0-0-0	5	NXS	8	2	0.08277	6	0.19826	0.23025	5.18431	1.1937	T	y1+;y4+;y5+;y6+;y7+;y9+;Y0++;Y2++;	y1+;y4+;y9+;Y0++;Y2++;	sp|P01005|IOVO_CHICK	E	AF	89	0	93	0.00323	1.13884	3.44e-29	sp|P01005|IOVO_CHICK	4	-0.00528	-1.17389
20190704_SL_Ovalbumin_GP.16547.16547.4.2.dta	60	4532.89	2260.02	4	TESPTCAPLVPADMDJATVDR	6,Carbamidomethyl[C];	2272.87	2272.84	4-8-0-0-0	16	NXT	2	1	0.00859	7	0.18433	0.1185	3.62582	0.42966	T	b2+;b7+;b9+;b10+;y1+;y2+;y5+;Y1+;	b7+;b10+;y1+;	tr|Q8JIG5|Q8JIG5_CHICK	G	LL	21	0	36	0.01693	7.48776	2.01e-16	tr|Q8JIG5|Q8JIG5_CHICK	2	-0.02553	-5.63339
20190704_SL_Ovalbumin_GP.16561.16561.4.10.dta	254	5598.28	3690.56	4	HDGECKETVPMJCSSYANTTSEDGKVMVLCNR	5,Carbamidomethyl[C];13,Carbamidomethyl[C];18,Deamidated[N];30,Carbamidomethyl[C];	1907.72	1907.71	3-7-0-0-0	12	NXS	4	0	0	7	0.5857	0.2913	5.65011	1.64588	T	b28+++;y1+;y2+;y4+;y6+;y7+;y9+;	b28+++;y1+;y2+;y4+;y6+;y7+;y9+;	sp|P01005|IOVO_CHICK	E	AF	82	0	93	-0.0041	-1.11065	5.04e-49	sp|P01005|IOVO_CHICK	2	-0.00898	-1.60435
20190704_SL_Ovalbumin_GP.16578.16578.4.0.dta	254	5801.34	3690.56	4	HDGECKETVPMJCSSYANTTSEDGKVMVLCNR	5,Carbamidomethyl[C];13,Carbamidomethyl[C];18,Deamidated[N];30,Carbamidomethyl[C];	2110.78	2110.79	3-8-0-0-0	12	NXS	4	0	0	9	0.42561	0.26524	5.65011	1.49865	T	y1+;y2+;y3+;y4+;y5+;y6+;y7+;y9+;y10+;	y1+;y3+;y4+;y5+;y6+;y7+;y9+;	sp|P01005|IOVO_CHICK	E	AF	82	0	93	-0.0041	-1.11065	5.04e-49	sp|P01005|IOVO_CHICK	2	0.0068	1.17235
20190704_SL_Ovalbumin_GP.16584.16584.3.0.dta	196	3411.45	1950.89	3	SIEFGTJISKEHDGECK	16,Carbamidomethyl[C];	1460.56	1460.53	4-4-0-0-0	7	NXS	6	0	0	4	0.03886	0.03381	2.0649	0.06982	T	b3+;b8+;b10+;b12+;	b12+;	sp|P01005|IOVO_CHICK	Y	ET	71	0	77	0.0004	0.204932	1.16e-24	sp|P01005|IOVO_CHICK	4	-0.03074	-9.01342
20190704_SL_Ovalbumin_GP.16600.16600.2.0.dta	196	3249.39	1950.89	2	SIEFGTJISKEHDGECK	16,Carbamidomethyl[C];	1298.5	1298.47	3-4-0-0-0	7	NXS	6	0	0	4	0.05168	0.04281	2.0649	0.0884	T	b2+;b8+;b10+;b12+;	b12+;	sp|P01005|IOVO_CHICK	Y	ET	71	0	77	0.0004	0.204932	1.16e-24	sp|P01005|IOVO_CHICK	4	-0.03133	-9.64472
20190704_SL_Ovalbumin_GP.16604.16604.2.0.dta	196	3249.39	1950.89	2	SIEFGTJISKEHDGECK	16,Carbamidomethyl[C];	1298.5	1298.47	3-4-0-0-0	7	NXS	6	0	0	5	0.04838	0.03715	2.0649	0.07671	T	b3+;b8+;b10+;b12+;y1+;	b12+;	sp|P01005|IOVO_CHICK	Y	ET	71	0	77	0.0004	0.204932	1.16e-24	sp|P01005|IOVO_CHICK	4	-0.03133	-9.64472
20190704_SL_Ovalbumin_GP.16634.16634.3.0.dta	60	4532.91	2260.02	3	TESPTCAPLVPADMDJATVDR	6,Carbamidomethyl[C];	2272.88	2272.84	4-8-0-0-0	16	NXT	2	1	0.00399	9	0.11818	0.13576	2.85919	0.38817	T	b3+;b7+;b10+;y1+;y2+;y3+;y4+;y6+;y11+;Y1+;	b7+;y1+;	tr|Q8JIG5|Q8JIG5_CHICK	G	LL	21	0	36	0.01693	7.48776	2.01e-16	tr|Q8JIG5|Q8JIG5_CHICK	2	-0.04366	-9.63384
20190704_SL_Ovalbumin_GP.16636.16636.3.0.dta	196	3046.31	1950.89	3	SIEFGTJISKEHDGECK	16,Carbamidomethyl[C];	1095.43	1095.4	3-3-0-0-0	7	NXS	6	0	0	5	0.05434	0.0697	2.0649	0.14393	T	b2+;b3+;b8+;b12+;y1+;	b12+;	sp|P01005|IOVO_CHICK	Y	ET	71	0	77	0.0004	0.204932	1.16e-24	sp|P01005|IOVO_CHICK	4	-0.02542	-8.34721
20190704_SL_Ovalbumin_GP.16644.16644.4.5.dta	342	5681.34	3654.68	4	DLRPICGTDGVTYTNDCLLCAYSIEFGTJISK	6,Carbamidomethyl[C];15,Deamidated[N];17,Carbamidomethyl[C];20,Carbamidomethyl[C];	2026.66	2026.69	10-2-0-0-0	29	NXS	8	0	0	8	0.11974	0.13819	1.74607	0.2413	T	y2+;y3+;y4+;y6+;y7+;y8+;y10+;y13+++;	y10+;	sp|P01005|IOVO_CHICK	K	EH	49	0	77	0.00578	1.58111	2.8e-19	sp|P01005|IOVO_CHICK	4	0.02883	5.07544
20190704_SL_Ovalbumin_GP.16692.16692.3.0.dta	60	4329.81	2260.02	3	TESPTCAPLVPADMDJATVDR	6,Carbamidomethyl[C];	2069.79	2069.77	4-7-0-0-0	16	NXT	2	0	0	5	0.20726	0.14181	2.85919	0.40546	T	b7+;b9+;y1+;y2+;y11+;	b7+;y1+;	tr|Q8JIG5|Q8JIG5_CHICK	G	LL	21	0	36	0.01693	7.48776	2.01e-16	tr|Q8JIG5|Q8JIG5_CHICK	2	-0.01771	-4.09118
20190704_SL_Ovalbumin_GP.16708.16708.3.0.dta	60	4329.81	2260.02	3	TESPTCAPLVPADMDJATVDR	6,Carbamidomethyl[C];	2069.79	2069.77	4-7-0-0-0	16	NXT	2	0	0	5	0.1958	0.12194	3.62582	0.44212	T	b2+;b7+;b10+;y1+;y5+;	b10+;y1+;y5+;	tr|Q8JIG5|Q8JIG5_CHICK	G	LL	21	0	36	0.01693	7.48776	2.01e-16	tr|Q8JIG5|Q8JIG5_CHICK	2	-0.01929	-4.45618
20190704_SL_Ovalbumin_GP.16712.16712.3.0.dta	60	4329.81	2260.02	3	TESPTCAPLVPADMDJATVDR	6,Carbamidomethyl[C];	2069.79	2069.77	4-7-0-0-0	16	NXT	2	0	0	6	0.17731	0.11689	1.92403	0.22491	T	b2+;b7+;b10+;y1+;y2+;y5+;	y1+;	tr|Q8JIG5|Q8JIG5_CHICK	G	LL	21	0	36	0.01693	7.48776	2.01e-16	tr|Q8JIG5|Q8JIG5_CHICK	2	-0.01929	-4.45618
20190704_SL_Ovalbumin_GP.16718.16718.3.0.dta	60	4329.81	2260.02	3	TESPTCAPLVPADMDJATVDR	6,Carbamidomethyl[C];	2069.79	2069.77	4-7-0-0-0	16	NXT	2	0	0	5	0.17567	0.09471	2.85919	0.27078	T	b7+;b10+;y1+;y2+;y4+;	b10+;y1+;	tr|Q8JIG5|Q8JIG5_CHICK	G	LL	21	0	36	0.01693	7.48776	2.01e-16	tr|Q8JIG5|Q8JIG5_CHICK	2	-0.01929	-4.45618
20190704_SL_Ovalbumin_GP.16726.16726.3.2.dta	115	3248.37	1990.92	3	DCLLCAYSIEFGTJISK	2,Carbamidomethyl[C];5,Carbamidomethyl[C];	1257.45	1257.45	4-3-0-0-0	14	NXS	10	0	0	8	0.11115	0.11671	3.05003	0.35598	T	y2+;y3+;y4+;y5+;y6+;y8+;y9+;y10+;	y4+;y10+;	sp|P01005|IOVO_CHICK	N	EH	64	0	77	0.00472	2.36958	5.57e-22	sp|P01005|IOVO_CHICK	2	0.00107	0.329498
20190704_SL_Ovalbumin_GP.16729.16729.3.2.dta	115	3248.37	1990.92	3	DCLLCAYSIEFGTJISK	2,Carbamidomethyl[C];5,Carbamidomethyl[C];	1257.45	1257.45	4-3-0-0-0	14	NXS	10	0	0	8	0.10313	0.11283	2.0649	0.23299	T	y2+;y3+;y4+;y5+;y6+;y8+;y9+;y10+;	y10+;	sp|P01005|IOVO_CHICK	N	EH	64	0	77	0.00472	2.36958	5.57e-22	sp|P01005|IOVO_CHICK	2	0.00107	0.329498
20190704_SL_Ovalbumin_GP.16730.16730.3.1.dta	115	3248.37	1990.92	3	DCLLCAYSIEFGTJISK	2,Carbamidomethyl[C];5,Carbamidomethyl[C];	1257.45	1257.45	4-3-0-0-0	14	NXS	10	0	0	10	0.13828	0.1381	3.05003	0.42122	T	y1+;y2+;y3+;y4+;y5+;y6+;y7+;y8+;y9+;y10+;	y6+;y10+;	sp|P01005|IOVO_CHICK	N	EH	64	0	77	0.00472	2.36958	5.57e-22	sp|P01005|IOVO_CHICK	2	0.00107	0.329498
20190704_SL_Ovalbumin_GP.16734.16734.3.0.dta	25	3287.33	1584.77	3	APLVPADMDJATVDR	-	1702.56	1702.58	8-2-0-0-0	10	NXT	2	0	0	4	0.05999	0.1006	2.04524	0.20575	T	y1+;y2+;y4+;y11+;	y1+;	tr|Q8JIG5|Q8JIG5_CHICK	C	LL	27	0	36	-0.00185	-1.16664	1.37e-29	tr|Q8JIG5|Q8JIG5_CHICK	2	0.01908	5.80592
20190704_SL_Ovalbumin_GP.16735.16735.2.0.dta	196	3046.31	1950.89	2	SIEFGTJISKEHDGECK	16,Carbamidomethyl[C];	1095.42	1095.4	3-3-0-0-0	7	NXS	6	0	0	5	0.04707	0.06093	2.0649	0.12582	T	b2+;b3+;b6+;b8+;b12+;	b12+;	sp|P01005|IOVO_CHICK	Y	ET	71	0	77	0.0004	0.204932	1.16e-24	sp|P01005|IOVO_CHICK	4	-0.02134	-7.00747
20190704_SL_Ovalbumin_GP.16737.16737.4.0.dta	239	5415.17	2980.28	4	ETVPMNCSSYAJTTSEDGKVMVLCNR	6,Deamidated[N];7,Carbamidomethyl[C];21,Oxidation[M];24,Carbamidomethyl[C];	2434.89	2434.9	5-8-0-0-0	12	NXT	8	0	0	6	0.24107	0.12805	4.04326	0.51774	T	b2+;y1+;y2+;y3+;y4+;y5+;	y1+;y3+;y4+;y5+;	sp|P01005|IOVO_CHICK	K	AF	88	0	99	0.00307	1.02976	4.67e-39	sp|P01005|IOVO_CHICK	2	0.01325	2.44729
20190704_SL_Ovalbumin_GP.16748.16748.4.0.dta	76	4346.84	2286.12	4	NKEDASPAAVLPTJVTWVGCR	1,Deamidated[N];20,Carbamidomethyl[C];	2060.72	2060.76	5-4-0-0-3	14	NXT	2	0	0	4	0.09259	0.03269	2.85919	0.09348	T	b3+;b20++;y1+;y5++;	b3+;y1+;	sp|Q8JGM4|QSOX1_CHICK	K	GS	388	0.01	401	0.02158	9.43543	3.59e-13	sp|Q8JGM4|QSOX1_CHICK/tr|F1NYK2|F1NYK2_CHICK	2	0.03959	9.10996
20190704_SL_Ovalbumin_GP.16749.16749.3.2.dta	115	3248.37	1990.92	3	DCLLCAYSIEFGTJISK	2,Carbamidomethyl[C];5,Carbamidomethyl[C];	1257.45	1257.45	4-3-0-0-0	14	NXS	10	0	0	9	0.09986	0.10973	2.0649	0.22658	T	y1+;y2+;y3+;y4+;y5+;y6+;y8+;y9+;y10+;	y10+;	sp|P01005|IOVO_CHICK	N	EH	64	0	77	0.00472	2.36958	5.57e-22	sp|P01005|IOVO_CHICK	2	0.00155	0.47731
20190704_SL_Ovalbumin_GP.16759.16759.3.0.dta	25	3287.33	1584.77	3	APLVPADMDJATVDR	-	1702.56	1702.58	8-2-0-0-0	10	NXT	2	0	0	7	0.11361	0.136	2.04524	0.27816	T	b11+;y1+;y2+;y4+;y5+;y11+;y14+;	y1+;	tr|Q8JIG5|Q8JIG5_CHICK	C	LL	27	0	36	-0.00185	-1.16664	1.37e-29	tr|Q8JIG5|Q8JIG5_CHICK	2	0.0189	5.75114
20190704_SL_Ovalbumin_GP.16760.16760.4.5.dta	231	5274.16	3569.5	4	DGECKETVPMJCSSYANTTSEDGKVMVLCNR	4,Carbamidomethyl[C];12,Carbamidomethyl[C];17,Deamidated[N];26,Oxidation[M];29,Carbamidomethyl[C];	1704.67	1704.63	3-6-0-0-0	11	NXS	4	0	0	4	0.11445	0.06267	3.56296	0.22329	T	y1+;y2+;y3+;y4+;	y1+;y3+;y4+;	sp|P01005|IOVO_CHICK	H	AF	83	0	93	0.00015	0.042011	2.05e-18	sp|P01005|IOVO_CHICK	2	-0.03833	-7.26884
20190704_SL_Ovalbumin_GP.16766.16766.4.6.dta	256	5153.11	3092.38	4	KETVPMJCSSYANTTSEDGKVMVLCNR	8,Carbamidomethyl[C];13,Deamidated[N];25,Carbamidomethyl[C];	2060.73	2060.76	5-4-0-0-3	7	NXS	8	0	0	13	0.38815	0.29107	5.45319	1.58727	T	b1+;y1+;y2+;y3+;y5+;y6+;y7+;y9+;y10+;y11+;y13+;y14+;y18+;	y1+;y3+;y5+;y6+;y7+;y9+;	sp|P01005|IOVO_CHICK	C	AF	87	0	93	-0.00056	-0.181033	3.2e-45	sp|P01005|IOVO_CHICK	4	0.02549	4.94752
20190704_SL_Ovalbumin_GP.16774.16774.3.4.dta	142	3265.39	1658.78	3	LPPTYHJESNTETR	-	1606.61	1606.59	4-4-0-0-1	7	NXS	6	0	0	4	0.06537	0.04279	2.92847	0.1253	T	b2+;b9++;b10++;y1+;	b9++;y1+;	sp|Q90839|DKK3_CHICK	N	IG	82	0	88	-3e-05	-0.018075	9.01e-20	sp|Q90839|DKK3_CHICK/tr|F1NRD7|F1NRD7_CHICK	2	-0.02481	-7.60015
20190704_SL_Ovalbumin_GP.16774.16774.4.1.dta	76	4346.84	2286.12	4	NKEDASPAAVLPTJVTWVGCR	1,Deamidated[N];20,Carbamidomethyl[C];	2060.72	2060.76	5-4-0-0-3	14	NXT	2	0	0	5	0.08001	0.02759	2.85919	0.0789	T	b2+;b3+;b20++;y1+;y5++;	b3+;y1+;	sp|Q8JGM4|QSOX1_CHICK	K	GS	388	0.01	401	0.02158	9.43543	3.59e-13	sp|Q8JGM4|QSOX1_CHICK/tr|F1NYK2|F1NYK2_CHICK	2	0.0376	8.65204
20190704_SL_Ovalbumin_GP.16776.16776.3.2.dta	142	3265.39	1658.78	3	LPPTYHJESNTETR	-	1606.61	1606.59	4-4-0-0-1	7	NXS	6	0	0	5	0.06718	0.04146	2.92847	0.1214	T	b2+;b9+;b9++;b10++;y1+;	b9++;y1+;	sp|Q90839|DKK3_CHICK	N	IG	82	0	88	-3e-05	-0.018075	9.01e-20	sp|Q90839|DKK3_CHICK/tr|F1NRD7|F1NRD7_CHICK	2	-0.02481	-7.60015
20190704_SL_Ovalbumin_GP.16776.16776.4.1.dta	76	4346.84	2286.12	4	NKEDASPAAVLPTJVTWVGCR	1,Deamidated[N];20,Carbamidomethyl[C];	2060.72	2060.76	5-4-0-0-3	14	NXT	2	0	0	4	0.08516	0.02839	2.85919	0.08118	T	b2+;b3+;y1+;y5++;	b3+;y1+;	sp|Q8JGM4|QSOX1_CHICK	K	GS	388	0.01	401	0.02158	9.43543	3.59e-13	sp|Q8JGM4|QSOX1_CHICK/tr|F1NYK2|F1NYK2_CHICK	2	0.0376	8.65204
20190704_SL_Ovalbumin_GP.16779.16779.4.0.dta	76	4346.84	2286.12	4	NKEDASPAAVLPTJVTWVGCR	1,Deamidated[N];20,Carbamidomethyl[C];	2060.72	2060.76	5-4-0-0-3	14	NXT	2	1	0.00209	4	0.08175	0.03323	2.85919	0.09502	T	b3+;b20++;y1+;y5++;Y4++;	b3+;y1+;	sp|Q8JGM4|QSOX1_CHICK	K	GS	388	0.01	401	0.02158	9.43543	3.59e-13	sp|Q8JGM4|QSOX1_CHICK/tr|F1NYK2|F1NYK2_CHICK	2	0.0376	8.65204
20190704_SL_Ovalbumin_GP.16789.16789.3.4.dta	115	3248.37	1990.92	3	DCLLCAYSIEFGTJISK	2,Carbamidomethyl[C];5,Carbamidomethyl[C];	1257.45	1257.45	4-3-0-0-0	14	NXS	10	0	0	9	0.08509	0.11269	2.0649	0.23269	T	y2+;y3+;y4+;y5+;y6+;y7+;y8+;y9+;y10+;	y10+;	sp|P01005|IOVO_CHICK	N	EH	64	0	77	0.00472	2.36958	5.57e-22	sp|P01005|IOVO_CHICK	2	0.00186	0.572772
20190704_SL_Ovalbumin_GP.16789.16789.4.1.dta	60	4329.82	2260.02	4	TESPTCAPLVPADMDJATVDR	6,Carbamidomethyl[C];	2069.8	2069.77	4-7-0-0-0	16	NXT	2	1	0.00182	7	0.05105	0.052	1.92403	0.10005	T	b3+;b7+;b9+;b10+;y1+;y2+;y4+;Y1+;	y1+;	tr|Q8JIG5|Q8JIG5_CHICK	G	LL	21	0.01	36	0.01693	7.48776	2.01e-16	tr|Q8JIG5|Q8JIG5_CHICK	2	-0.03128	-7.22594
20190704_SL_Ovalbumin_GP.16797.16797.3.2.dta	25	3271.38	1584.77	3	APLVPADMDJATVDR	-	1686.61	1686.59	7-2-0-0-1	10	NXT	2	1	0.00387	10	0.13354	0.1936	2.04524	0.39596	T	b3+;y1+;y2+;y3+;y4+;y5+;y6+;y8+;y11+;y14+;Y0+;	y1+;	tr|Q8JIG5|Q8JIG5_CHICK	C	LL	27	0	36	-0.00185	-1.16664	1.37e-29	tr|Q8JIG5|Q8JIG5_CHICK	2	-0.01744	-5.3327
20190704_SL_Ovalbumin_GP.16810.16810.2.0.dta	196	3046.31	1950.89	2	SIEFGTJISKEHDGECK	16,Carbamidomethyl[C];	1095.42	1095.4	3-3-0-0-0	7	NXS	6	0	0	4	0.05473	0.06216	2.0649	0.12835	T	b2+;b3+;b8+;b12+;	b12+;	sp|P01005|IOVO_CHICK	Y	ET	71	0	77	0.0004	0.204932	1.16e-24	sp|P01005|IOVO_CHICK	4	-0.02284	-7.50002
20190704_SL_Ovalbumin_GP.16812.16812.3.2.dta	25	3271.37	1584.77	3	APLVPADMDJATVDR	-	1686.61	1686.59	7-2-0-0-1	10	NXT	2	2	0.00843	7	0.10656	0.14805	2.04524	0.30279	T	y1+;y2+;y3+;y5+;y6+;y11+;y14+;Y0+;Y1+;	y1+;	tr|Q8JIG5|Q8JIG5_CHICK	C	LL	27	0	36	-0.00185	-1.16664	1.37e-29	tr|Q8JIG5|Q8JIG5_CHICK	2	-0.01687	-5.15841
20190704_SL_Ovalbumin_GP.16815.16815.2.3.dta	38	3068.29	1258.63	2	YSIEFGTJISK	-	1809.66	1809.67	4-5-0-0-1	8	NXS	2	0	0	7	0.07099	0.09201	2.07742	0.19113	T	y1+;y2+;y3+;y4+;y6+;y9+;y10+;	y10+;	sp|P01005|IOVO_CHICK	A	EH	70	0	77	-0.00026	-0.206412	3.65e-21	sp|P01005|IOVO_CHICK	2	0.01135	3.70036
20190704_SL_Ovalbumin_GP.16873.16873.2.1.dta	115	3045.28	1990.92	2	DCLLCAYSIEFGTJISK	2,Carbamidomethyl[C];5,Carbamidomethyl[C];	1054.36	1054.37	4-2-0-0-0	14	NXS	4	0	0	8	0.13352	0.13115	3.85241	0.50523	T	y2+;y3+;y4+;y5+;y6+;y7+;y8+;y10+;	y4+;y7+;y10+;	sp|P01005|IOVO_CHICK	N	EH	64	0	77	0.00472	2.36958	5.57e-22	sp|P01005|IOVO_CHICK	2	0.01207	3.96484
20190704_SL_Ovalbumin_GP.16878.16878.3.0.dta	281	4806.97	2835.24	3	TVPMJCSSYANTTSEDGKVMVLCNR	6,Carbamidomethyl[C];11,Deamidated[N];23,Carbamidomethyl[C];	1971.73	1971.72	5-5-0-0-1	5	NXS	8	0	0	4	0.22726	0.18234	4.543	0.82837	T	y1+;y4+;y5+;y9+;	y1+;y4+;y5+;y9+;	sp|P01005|IOVO_CHICK	E	AF	89	0	93	0.00323	1.13884	3.44e-29	sp|P01005|IOVO_CHICK	4	-0.00967	-2.01208
20190704_SL_Ovalbumin_GP.16887.16887.2.2.dta	36	2864.19	1095.57	2	SIEFGTJISK	-	1768.62	1768.64	5-4-0-0-1	7	NXS	2	3	0.04152	7	0.03861	0.10338	2.0861	0.21566	T	b8+;y2+;y3+;y4+;y5+;y6+;y7+;Y0+;Y0+;Y1+;	Y0+;	sp|P01005|IOVO_CHICK	Y	EH	71	0	77	-0.00042	-0.383019	1.41e-20	sp|P01005|IOVO_CHICK	2	0.02184	7.62794
20190704_SL_Ovalbumin_GP.16936.16936.4.2.dta	268	5623.33	3553.5	4	DGECKETVPMJCSSYANTTSEDGKVMVLCNR	4,Carbamidomethyl[C];12,Carbamidomethyl[C];17,Deamidated[N];29,Carbamidomethyl[C];	2069.82	2069.77	4-7-0-0-0	11	NXS	6	0	0	10	0.36754	0.25483	5.13329	1.3081	T	y1+;y2+;y3+;y4+;y5+;y6+;y7+;y9+;y10+;y13+;	y3+;y4+;y6+;y7+;y9+;y10+;	sp|P01005|IOVO_CHICK	H	AF	83	0	93	-0.00298	-0.838378	2.03e-45	sp|P01005|IOVO_CHICK	2	-0.05479	-9.745
20190704_SL_Ovalbumin_GP.16939.16939.4.0.dta	15	4951.05	2891.28	4	TVPMNCSSYAJTTSEDGKVMVLCNR	0,Amidine[AnyN-term];4,Oxidation[M];6,Carbamidomethyl[C];23,Carbamidomethyl[C];	2059.77	2059.73	5-4-1-0-1	11	NXT	2	0	0	8	0.38467	0.30432	5.20762	1.5848	T	y1+;y3+;y4+;y5+;y6+;y7+;y9+;y13+;	y1+;y3+;y4+;y5+;y6+;y9+;	sp|P01005|IOVO_CHICK	E	AF	89	0	99	0.02336	8.07666	1.07e-17	sp|P01005|IOVO_CHICK	2	-0.03964	-8.00795
20190704_SL_Ovalbumin_GP.16954.16954.3.1.dta	115	3045.29	1990.92	3	DCLLCAYSIEFGTJISK	2,Carbamidomethyl[C];5,Carbamidomethyl[C];	1054.37	1054.37	4-2-0-0-0	14	NXS	4	0	0	10	0.13109	0.13677	3.05003	0.41716	T	y1+;y2+;y3+;y4+;y5+;y6+;y7+;y8+;y9+;y10+;	y6+;y10+;	sp|P01005|IOVO_CHICK	N	EH	64	0	77	0.00472	2.36958	5.57e-22	sp|P01005|IOVO_CHICK	2	-0.00064	-0.21023
20190704_SL_Ovalbumin_GP.16957.16957.2.2.dta	36	2864.19	1095.57	2	SIEFGTJISK	-	1768.62	1768.64	5-4-0-0-1	7	NXS	2	4	0.04591	9	0.04706	0.12851	3.07882	0.39567	T	b2+;b3+;y2+;y3+;y4+;y5+;y6+;y8+;y9+;Y0+;Y0+;Y1+;Y2+;	Y0+;Y1+;	sp|P01005|IOVO_CHICK	Y	EH	71	0	77	-0.00042	-0.383019	1.41e-20	sp|P01005|IOVO_CHICK	2	0.0221	7.71876
20190704_SL_Ovalbumin_GP.16981.16981.4.4.dta	46	4652.86	2626.15	4	GAHGTESPTCAPLVPADMDJATVDR	0,Formyl[AnyN-term];3,Oxidation[H];10,Carbamidomethyl[C];	2026.71	2026.69	10-2-0-0-0	20	NXT	8	0	0	5	0.14319	0.07327	2.83023	0.20737	T	b5++;y1+;y2+;y3+;y4+;	y1+;y4+;	tr|Q8JIG5|Q8JIG5_CHICK	V	LL	17	0	36	-0.01102	-4.1947	1.89e-11	tr|Q8JIG5|Q8JIG5_CHICK	4	-0.01702	-3.65875
20190704_SL_Ovalbumin_GP.17041.17041.3.1.dta	312	4181.77	2356.07	3	CNFCNAVVESJGTLTLSHFGK	1,Carbamidomethyl[C];2,Deamidated[N];4,Carbamidomethyl[C];	1825.7	1825.66	5-5-0-0-0	11	NXT	8	0	0	4	0.16916	0.11332	3.83944	0.43507	T	y3+;y5+;y7+;y16+;	y5+;y7+;y16+;	sp|P01005|IOVO_CHICK	K	C-	189	0	199	0.00084	0.356377	8.23e-62	sp|P01005|IOVO_CHICK	2	-0.03691	-8.82846
20190704_SL_Ovalbumin_GP.17044.17044.3.1.dta	312	4181.77	2356.07	3	CNFCNAVVESJGTLTLSHFGK	1,Carbamidomethyl[C];2,Deamidated[N];4,Carbamidomethyl[C];	1825.7	1825.66	5-5-0-0-0	11	NXT	8	0	0	7	0.20749	0.16457	4.543	0.74766	T	y3+;y4+;y5+;y6+;y7+;y10+;y16+;	y5+;y7+;y10+;y16+;	sp|P01005|IOVO_CHICK	K	C-	189	0	199	0.00084	0.356377	8.23e-62	sp|P01005|IOVO_CHICK	2	-0.03691	-8.82846
20190704_SL_Ovalbumin_GP.17059.17059.4.0.dta	272	5421.23	3554.5	4	GECKETVPMJCSSYANTTSEDGKVMVLCNR	0,Amidine[AnyN-term];3,Carbamidomethyl[C];3,Dioxidation[C];4,Carbamyl[K];11,Carbamidomethyl[C];16,Deamidated[N];28,Carbamidomethyl[C];	1866.73	1866.69	4-6-0-0-0	10	NXS	4	0	0	16	0.35462	0.28019	4.24346	1.18897	T	y1+;y2+;y3+;y4+;y5+;y6+;y7+;y8+;y9+;y10+;y12+;y13+;y14+;y10++;y23++;y26++;	y4+;y6+;y9+;y10+;	sp|P01005|IOVO_CHICK	D	AF	84	0	93	0.00489	1.37534	2.28e-34	sp|P01005|IOVO_CHICK	2	-0.04271	-7.87969
20190704_SL_Ovalbumin_GP.17081.17081.4.3.dta	257	5153.12	3092.38	4	KETVPMNCSSYAJTTSEDGKVMVLCNR	7,Deamidated[N];8,Carbamidomethyl[C];25,Carbamidomethyl[C];	2060.74	2060.76	5-4-0-0-3	13	NXT	8	0	0	4	0.25638	0.16188	4.26374	0.69022	T	y1+;y3+;y6+;y9+;	y1+;y3+;y6+;y9+;	sp|P01005|IOVO_CHICK	C	AF	87	0	99	-0.00056	-0.181033	3.2e-45	sp|P01005|IOVO_CHICK	4	0.02311	4.48556
20190704_SL_Ovalbumin_GP.17090.17090.4.0.dta	272	5462.24	3554.5	4	GECKETVPMJCSSYANTTSEDGKVMVLCNR	0,Amidine[AnyN-term];3,Carbamidomethyl[C];3,Dioxidation[C];4,Carbamyl[K];11,Carbamidomethyl[C];16,Deamidated[N];28,Carbamidomethyl[C];	1907.75	1907.71	3-7-0-0-0	10	NXS	22	0	0	10	0.43164	0.29045	5.42936	1.57696	T	y1+;y2+;y3+;y4+;y5+;y6+;y7+;y9+;y10+;y14+;	y1+;y3+;y4+;y5+;y6+;y9+;	sp|P01005|IOVO_CHICK	D	AF	84	0	93	0.00489	1.37534	2.28e-34	sp|P01005|IOVO_CHICK	2	-0.03936	-7.20711
20190704_SL_Ovalbumin_GP.17123.17123.3.1.dta	447	4801	3438.47	3	ECKETVPMJCSSYANTTSEDGKVMVLCNR	0,Amidine[AnyN-term];2,Carbamidomethyl[C];10,Carbamidomethyl[C];15,Deamidated[N];24,Oxidation[M];27,Carbamidomethyl[C];	1362.53	1362.48	5-2-0-0-1	9	NXS	8	0	0	4	0.08021	0.02005	2.51658	0.05047	T	b7++;b24++;y1+;y18++++;	b7++;y1+;	sp|P01005|IOVO_CHICK	G	AF	85	0.01	93	0.00073	0.212243	1.33e-24	sp|P01005|IOVO_CHICK	2	-0.04669	-9.727
20190704_SL_Ovalbumin_GP.17160.17160.3.0.dta	60	3720.58	2260.02	3	TESPTCAPLVPADMDJATVDR	6,Carbamidomethyl[C];	1460.56	1460.53	4-4-0-0-0	16	NXT	6	0	0	6	0.16688	0.16006	1.92403	0.30797	T	b7+;y1+;y3+;y4+;y5+;y11+;	y1+;	tr|Q8JIG5|Q8JIG5_CHICK	G	LL	21	0	36	0.01693	7.48776	2.01e-16	tr|Q8JIG5|Q8JIG5_CHICK	2	-0.02715	-7.29917
20190704_SL_Ovalbumin_GP.17221.17221.4.3.dta	281	4806.98	2835.24	4	TVPMJCSSYANTTSEDGKVMVLCNR	6,Carbamidomethyl[C];11,Deamidated[N];23,Carbamidomethyl[C];	1971.74	1971.72	5-5-0-0-1	5	NXS	12	0	0	7	0.32104	0.26405	5.78195	1.52671	T	y1+;y2+;y3+;y4+;y5+;y6+;y9+;	y1+;y3+;y4+;y5+;y6+;y9+;	sp|P01005|IOVO_CHICK	E	AF	89	0	93	0.00323	1.13884	3.44e-29	sp|P01005|IOVO_CHICK	4	-0.0217	-4.51519
20190704_SL_Ovalbumin_GP.17300.17300.4.2.dta	266	5465.21	3438.47	4	ECKETVPMJCSSYANTTSEDGKVMVLCNR	0,Carbamidomethyl[AnyN-term];2,Carbamidomethyl[C];10,Carbamidomethyl[C];15,Deamidated[N];27,Carbamidomethyl[C];	2026.74	2026.69	10-2-0-0-0	9	NXS	8	0	0	4	0.27861	0.16073	4.01383	0.64515	T	y1+;y4+;y7+;y9+;	y1+;y4+;y7+;y9+;	sp|P01005|IOVO_CHICK	G	AF	85	0	93	-0.00344	-1.00016	2.94e-50	sp|P01005|IOVO_CHICK	2	-0.05034	-9.2126
20190704_SL_Ovalbumin_GP.17337.17337.3.0.dta	60	4376.82	2260.02	3	TESPTCAPLVPADMDJATVDR	6,Carbamidomethyl[C];	2116.8	2116.76	5-5-1-0-0	16	NXT	12	0	0	4	0.09899	0.06704	2.85919	0.19168	T	b7+;y1+;y2+;y4+;	y1+;y2+;	tr|Q8JIG5|Q8JIG5_CHICK	G	LL	21	0	36	0.01693	7.48776	2.01e-16	tr|Q8JIG5|Q8JIG5_CHICK	2	-0.03688	-8.42808
20190704_SL_Ovalbumin_GP.17357.17357.4.2.dta	252	5408.17	3381.45	4	ECKETVPMJCSSYANTTSEDGKVMVLCNR	2,Carbamidomethyl[C];10,Carbamidomethyl[C];15,Deamidated[N];27,Carbamidomethyl[C];	2026.72	2026.69	10-2-0-0-0	9	NXS	4	0	0	6	0.47812	0.2905	5.43406	1.57859	T	y1+;y3+;y4+;y6+;y9+;y10+;	y1+;y3+;y4+;y6+;y9+;y10+;	sp|P01005|IOVO_CHICK	G	AF	85	0	93	0.00214	0.63268	2e-41	sp|P01005|IOVO_CHICK	2	-0.0308	-5.69611
20190704_SL_Ovalbumin_GP.17399.17399.4.1.dta	268	5614.31	3553.5	4	DGECKETVPMJCSSYANTTSEDGKVMVLCNR	4,Carbamidomethyl[C];12,Carbamidomethyl[C];17,Deamidated[N];29,Carbamidomethyl[C];	2060.81	2060.76	5-4-0-0-3	11	NXS	4	0	0	5	0.17653	0.13873	3.99084	0.55364	T	y1+;y4+;y6+;y7+;y9+;	y1+;y4+;y7+;y9+;	sp|P01005|IOVO_CHICK	H	AF	83	0	93	-0.00298	-0.838378	2.03e-45	sp|P01005|IOVO_CHICK	2	-0.05269	-9.38654
20190704_SL_Ovalbumin_GP.17451.17451.4.4.dta	266	5426.24	3438.47	4	ECKETVPMJCSSYANTTSEDGKVMVLCNR	0,Carbamidomethyl[AnyN-term];2,Carbamidomethyl[C];10,Carbamidomethyl[C];15,Deamidated[N];27,Carbamidomethyl[C];	1987.76	1987.71	6-5-0-0-0	9	NXS	12	0	0	7	0.37233	0.24626	5.16017	1.27075	T	y1+;y3+;y4+;y5+;y6+;y7+;y9+;	y1+;y4+;y5+;y6+;y7+;y9+;	sp|P01005|IOVO_CHICK	G	AF	85	0	93	-0.00344	-1.00016	2.94e-50	sp|P01005|IOVO_CHICK	2	-0.05364	-9.88704
20190704_SL_Ovalbumin_GP.17480.17480.4.0.dta	266	5410.23	3438.47	4	ECKETVPMJCSSYANTTSEDGKVMVLCNR	0,Carbamidomethyl[AnyN-term];2,Carbamidomethyl[C];10,Carbamidomethyl[C];15,Deamidated[N];27,Carbamidomethyl[C];	1971.75	1971.72	5-5-0-0-1	9	NXS	12	0	0	4	0.29352	0.15707	4.01383	0.63043	T	y1+;y3+;y6+;y9+;	y1+;y3+;y6+;y9+;	sp|P01005|IOVO_CHICK	G	AF	85	0	93	-0.00344	-1.00016	2.94e-50	sp|P01005|IOVO_CHICK	2	-0.03255	-6.01747
20190704_SL_Ovalbumin_GP.17579.17579.4.2.dta	76	5147.15	2286.12	4	NKEDASPAAVLPTJVTWVGCR	1,Deamidated[N];20,Carbamidomethyl[C];	2861.03	2861	6-5-3-0-0	14	NXT	8	0	0	4	0.06993	0.02638	1.92403	0.05076	T	b3+;b20++;y1+;y5++;	y1+;	sp|Q8JGM4|QSOX1_CHICK	K	GS	388	0.01	401	0.02158	9.43543	3.59e-13	sp|Q8JGM4|QSOX1_CHICK/tr|F1NYK2|F1NYK2_CHICK	2	-0.03389	-6.58547
20190704_SL_Ovalbumin_GP.17671.17671.4.2.dta	65	5277.14	2842.28	4	LVGAHGTESPTCAPLVPADMDJATVDR	5,Oxidation[H];12,Carbamidomethyl[C];12,Sulfide[C];	2434.86	2434.9	5-8-0-0-0	22	NXT	4	0	0	5	0.12132	0.09632	1.89579	0.18261	T	y1+;y2+;y4+;y5+;y11+;	y1+;	tr|Q8JIG5|Q8JIG5_CHICK	G	LL	15	0	36	-0.01121	-3.94267	7.77e-10	tr|Q8JIG5|Q8JIG5_CHICK	2	0.039	7.39183
20190704_SL_Ovalbumin_GP.17700.17700.3.5.dta	60	4028.68	2260.02	3	TESPTCAPLVPADMDJATVDR	6,Carbamidomethyl[C];	1768.65	1768.64	5-4-0-0-1	16	NXT	8	1	0.00328	11	0.13507	0.16334	1.92403	0.31426	T	b3+;b7+;b9+;y1+;y2+;y3+;y4+;y5+;y6+;y11+;y14+;Y1+;	y1+;	tr|Q8JIG5|Q8JIG5_CHICK	G	LL	21	0	36	0.01693	7.48776	2.01e-16	tr|Q8JIG5|Q8JIG5_CHICK	2	-0.0149	-3.6994
20190704_SL_Ovalbumin_GP.17738.17738.4.8.dta	288	4872.01	2964.28	4	ETVPMNCSSYAJTTSEDGKVMVLCNR	6,Deamidated[N];7,Carbamidomethyl[C];24,Carbamidomethyl[C];	1907.72	1907.71	3-7-0-0-0	12	NXT	10	0	0	8	0.22134	0.22913	3.83944	0.87973	T	b2+;y1+;y3+;y4+;y6+;y7+;y9+;y10+;	y1+;y4+;y9+;	sp|P01005|IOVO_CHICK	K	AF	88	0	99	-0.00351	-1.18371	6.69e-39	sp|P01005|IOVO_CHICK	2	-0.01371	-2.81461
20190704_SL_Ovalbumin_GP.17763.17763.4.6.dta	288	4871.97	2964.28	4	ETVPMNCSSYAJTTSEDGKVMVLCNR	6,Deamidated[N];7,Carbamidomethyl[C];24,Carbamidomethyl[C];	1907.68	1907.71	3-7-0-0-0	12	NXT	6	1	0.00835	5	0.07659	0.1199	2.05687	0.24663	T	y1+;y3+;y6+;y7+;y9+;Y5++;	y1+;	sp|P01005|IOVO_CHICK	K	AF	88	0	99	-0.00351	-1.18371	6.69e-39	sp|P01005|IOVO_CHICK	2	0.02507	5.14685
20190704_SL_Ovalbumin_GP.17765.17765.4.1.dta	60	4011.67	2260.02	4	TESPTCAPLVPADMDJATVDR	6,Carbamidomethyl[C];	1751.65	1751.62	4-4-1-0-0	16	NXT	10	0	0	5	0.126	0.10736	3.62582	0.38926	T	b7+;b10+;y1+;y2+;y11+;	b7+;b10+;y1+;	tr|Q8JIG5|Q8JIG5_CHICK	G	LL	21	0	36	0.01693	7.48776	2.01e-16	tr|Q8JIG5|Q8JIG5_CHICK	2	-0.03305	-8.24046
20190704_SL_Ovalbumin_GP.17776.17776.4.4.dta	259	4739.95	3092.38	4	KETVPMNCSSYAJTTSEDGKVMVLCNR	7,Deamidated[N];8,Carbamidomethyl[C];25,Carbamidomethyl[C];	1647.57	1647.61	3-5-0-0-1	13	NXT	16	0	0	4	0.06958	0.0388	1.77355	0.06881	T	b16+;y1+;y9+;y15+++;	y1+;	sp|P01005|IOVO_CHICK	C	AF	87	0.01	99	-0.00056	-0.181033	3.2e-45	sp|P01005|IOVO_CHICK	4	0.04246	8.95989
20190704_SL_Ovalbumin_GP.17781.17781.3.4.dta	60	4069.7	2260.02	3	TESPTCAPLVPADMDJATVDR	6,Carbamidomethyl[C];	1809.68	1809.67	4-5-0-0-1	16	NXT	10	0	0	6	0.2004	0.1612	3.62582	0.58449	T	b7+;b10+;y1+;y2+;y5+;y11+;	b10+;y1+;y11+;	tr|Q8JIG5|Q8JIG5_CHICK	G	LL	21	0	36	0.01693	7.48776	2.01e-16	tr|Q8JIG5|Q8JIG5_CHICK	2	-0.00779	-1.91462
20190704_SL_Ovalbumin_GP.17796.17796.3.3.dta	60	4069.7	2260.02	3	TESPTCAPLVPADMDJATVDR	6,Carbamidomethyl[C];	1809.68	1809.67	4-5-0-0-1	16	NXT	10	0	0	4	0.10347	0.0783	2.85919	0.22386	T	b7+;y1+;y2+;y5+;	b7+;y1+;	tr|Q8JIG5|Q8JIG5_CHICK	G	LL	21	0	36	0.01693	7.48776	2.01e-16	tr|Q8JIG5|Q8JIG5_CHICK	2	-0.00834	-2.04979
20190704_SL_Ovalbumin_GP.17796.17796.4.2.dta	272	5421.22	3554.5	4	GECKETVPMJCSSYANTTSEDGKVMVLCNR	0,Amidine[AnyN-term];3,Carbamidomethyl[C];3,Dioxidation[C];4,Carbamyl[K];11,Carbamidomethyl[C];16,Deamidated[N];28,Carbamidomethyl[C];	1866.72	1866.69	4-6-0-0-0	10	NXS	4	0	0	4	0.10901	0.09028	1.89134	0.17075	T	y1+;y3+;y6+;y9+;	y1+;	sp|P01005|IOVO_CHICK	D	AF	84	0	93	0.00489	1.37534	2.28e-34	sp|P01005|IOVO_CHICK	2	-0.03418	-6.30599
20190704_SL_Ovalbumin_GP.17800.17800.3.2.dta	60	4069.7	2260.02	3	TESPTCAPLVPADMDJATVDR	6,Carbamidomethyl[C];	1809.68	1809.67	4-5-0-0-1	16	NXT	10	1	0.00917	5	0.14529	0.10087	3.62582	0.36574	T	b7+;b10+;y1+;y2+;y5+;Y3++;	b7+;y1+;y5+;	tr|Q8JIG5|Q8JIG5_CHICK	G	LL	21	0	36	0.01693	7.48776	2.01e-16	tr|Q8JIG5|Q8JIG5_CHICK	2	-0.00834	-2.04979
20190704_SL_Ovalbumin_GP.17801.17801.3.1.dta	244	4858	3819.6	3	EHDGECKETVPMNCSSYAJTTSEDGKVMVLCNR	6,Carbamidomethyl[C];13,Deamidated[N];14,Carbamidomethyl[C];31,Carbamidomethyl[C];	1038.4	1038.38	3-2-0-0-1	19	NXT	14	0	0	4	0.10585	0.06895	2.61182	0.18008	T	b30+++;y1+;y6+;y9+;	b30+++;y1+;	sp|P01005|IOVO_CHICK	K	AF	81	0	99	-0.00047	-0.123018	1.28e-52	sp|P01005|IOVO_CHICK	2	-0.02269	-4.67159
20190704_SL_Ovalbumin_GP.17804.17804.3.2.dta	60	4069.7	2260.02	3	TESPTCAPLVPADMDJATVDR	6,Carbamidomethyl[C];	1809.68	1809.67	4-5-0-0-1	16	NXT	10	0	0	5	0.12143	0.09893	2.85919	0.28287	T	b7+;b9+;b10+;y1+;y11+;	b10+;y1+;	tr|Q8JIG5|Q8JIG5_CHICK	G	LL	21	0	36	0.01693	7.48776	2.01e-16	tr|Q8JIG5|Q8JIG5_CHICK	2	-0.00834	-2.04979
20190704_SL_Ovalbumin_GP.17805.17805.3.0.dta	281	4051.68	2835.24	3	TVPMJCSSYANTTSEDGKVMVLCNR	6,Carbamidomethyl[C];11,Deamidated[N];23,Carbamidomethyl[C];	1216.44	1216.42	5-2-0-0-0	5	NXS	14	1	0.02018	4	0.20347	0.18125	3.83944	0.69588	T	y1+;y4+;y6+;y9+;Y0++;	y1+;y6+;y9+;	sp|P01005|IOVO_CHICK	E	AF	89	0	93	0.00323	1.13884	3.44e-29	sp|P01005|IOVO_CHICK	4	-0.01811	-4.47084
20190704_SL_Ovalbumin_GP.17807.17807.3.1.dta	244	4858	3819.6	3	EHDGECKETVPMNCSSYAJTTSEDGKVMVLCNR	6,Carbamidomethyl[C];13,Deamidated[N];14,Carbamidomethyl[C];31,Carbamidomethyl[C];	1038.4	1038.38	3-2-0-0-1	19	NXT	14	0	0	4	0.11204	0.0404	1.74057	0.07032	T	b30+++;y1+;y2+;y10++;	y1+;	sp|P01005|IOVO_CHICK	K	AF	81	0.01	99	-0.00047	-0.123018	1.28e-52	sp|P01005|IOVO_CHICK	2	-0.02269	-4.67159
20190704_SL_Ovalbumin_GP.17809.17809.4.4.dta	257	4902.07	3092.38	4	KETVPMNCSSYAJTTSEDGKVMVLCNR	7,Deamidated[N];8,Carbamidomethyl[C];25,Carbamidomethyl[C];	1809.69	1809.67	4-5-0-0-1	13	NXT	8	0	0	5	0.18167	0.13727	2.83023	0.38851	T	y1+;y4+;y6+;y9+;y10+;	y1+;y9+;	sp|P01005|IOVO_CHICK	C	AF	87	0	99	-0.00056	-0.181033	3.2e-45	sp|P01005|IOVO_CHICK	4	-0.01643	-3.35233
20190704_SL_Ovalbumin_GP.17812.17812.3.0.dta	281	4051.68	2835.24	3	TVPMJCSSYANTTSEDGKVMVLCNR	6,Carbamidomethyl[C];11,Deamidated[N];23,Carbamidomethyl[C];	1216.44	1216.42	5-2-0-0-0	5	NXS	14	1	0.05252	4	0.15104	0.14928	3.03913	0.45368	T	y1+;y3+;y7+;y9+;Y0++;	y1+;Y0++;	sp|P01005|IOVO_CHICK	E	AF	89	0	93	0.00323	1.13884	3.44e-29	sp|P01005|IOVO_CHICK	4	-0.01811	-4.47084
20190704_SL_Ovalbumin_GP.17818.17818.4.0.dta	272	5624.3	3554.5	4	GECKETVPMJCSSYANTTSEDGKVMVLCNR	0,Amidine[AnyN-term];3,Carbamidomethyl[C];3,Dioxidation[C];4,Carbamyl[K];11,Carbamidomethyl[C];16,Deamidated[N];28,Carbamidomethyl[C];	2069.81	2069.77	4-7-0-0-0	10	NXS	22	0	0	12	0.31902	0.24884	5.42936	1.35107	T	y1+;y2+;y3+;y4+;y5+;y6+;y7+;y9+;y10+;y11+;y13+;y26++;	y3+;y4+;y5+;y6+;y7+;y9+;	sp|P01005|IOVO_CHICK	D	AF	84	0	93	0.00489	1.37534	2.28e-34	sp|P01005|IOVO_CHICK	2	-0.0393	-6.98873
20190704_SL_Ovalbumin_GP.17824.17824.3.0.dta	60	4069.7	2260.02	3	TESPTCAPLVPADMDJATVDR	6,Carbamidomethyl[C];	1809.68	1809.67	4-5-0-0-1	16	NXT	10	1	0.00897	6	0.12933	0.12663	1.92403	0.24363	T	b7+;b10+;y1+;y2+;y3+;y11+;Y3++;	y1+;	tr|Q8JIG5|Q8JIG5_CHICK	G	LL	21	0	36	0.01693	7.48776	2.01e-16	tr|Q8JIG5|Q8JIG5_CHICK	2	-0.0069	-1.69587
20190704_SL_Ovalbumin_GP.17889.17889.3.3.dta	1	4199.73	2292	3	CSSYAJTTSEDGKVMVLCNR	1,Carbamidomethyl[C];18,Carbamidomethyl[C];	1907.73	1907.71	3-7-0-0-0	6	NXT	8	0	0	9	0.24879	0.25551	4.53585	1.15896	T	y1+;y3+;y4+;y5+;y6+;y7+;y9+;y11+;y13+;	y1+;y4+;y6+;y9+;	sp|P01005|IOVO_CHICK	N	AF	94	0	99	0.00087	0.379417	3.55e-41	sp|P01005|IOVO_CHICK	4	-0.01758	-4.18697
20190704_SL_Ovalbumin_GP.17902.17902.3.1.dta	46	4652.87	2626.15	3	GAHGTESPTCAPLVPADMDJATVDR	0,Formyl[AnyN-term];3,Oxidation[H];10,Carbamidomethyl[C];	2026.72	2026.69	10-2-0-0-0	20	NXT	4	0	0	6	0.1189	0.12223	1.9026	0.23255	T	y1+;y2+;y3+;y4+;y5+;y11+;	y1+;	tr|Q8JIG5|Q8JIG5_CHICK	V	LL	17	0	36	-0.01102	-4.1947	1.89e-11	tr|Q8JIG5|Q8JIG5_CHICK	4	-0.03393	-7.29379
20190704_SL_Ovalbumin_GP.17909.17909.4.0.dta	272	5421.23	3554.5	4	GECKETVPMJCSSYANTTSEDGKVMVLCNR	0,Amidine[AnyN-term];3,Carbamidomethyl[C];3,Dioxidation[C];4,Carbamyl[K];11,Carbamidomethyl[C];16,Deamidated[N];28,Carbamidomethyl[C];	1866.73	1866.69	4-6-0-0-0	10	NXS	4	0	0	9	0.31151	0.23197	4.85641	1.12653	T	y1+;y3+;y4+;y5+;y6+;y7+;y9+;y14+;y23++;	y3+;y4+;y6+;y7+;y9+;	sp|P01005|IOVO_CHICK	D	AF	84	0	93	0.00489	1.37534	2.28e-34	sp|P01005|IOVO_CHICK	2	-0.04312	-7.95533
20190704_SL_Ovalbumin_GP.17914.17914.4.1.dta	106	4816.05	2990.42	4	ELKYATFTLFPGSHEDEFJVTEIMR	24,Oxidation[M];	1825.63	1825.66	5-5-0-0-0	19	NXT	4	0	0	4	0.05748	0.03117	2.84606	0.08872	T	b5++;b14++;y1+;y7+;	y1+;y7+;	tr|Q8JIG5|Q8JIG5_CHICK	R	LN	64	0.01	82	0.00129	0.431235	9.99e-25	tr|Q8JIG5|Q8JIG5_CHICK	2	0.0349	7.24817
20190704_SL_Ovalbumin_GP.17984.17984.4.6.dta	257	5445.2	3092.38	4	KETVPMNCSSYAJTTSEDGKVMVLCNR	7,Deamidated[N];8,Carbamidomethyl[C];25,Carbamidomethyl[C];	2352.82	2352.84	7-6-0-0-0	13	NXT	10	0	0	5	0.19327	0.14503	3.59149	0.52086	T	y1+;y3+;y4+;y7+;y9+;	y1+;y4+;y9+;	sp|P01005|IOVO_CHICK	C	AF	87	0	99	-0.00056	-0.181033	3.2e-45	sp|P01005|IOVO_CHICK	4	0.01696	3.11525
20190704_SL_Ovalbumin_GP.18005.18005.4.0.dta	60	4694.97	2260.02	4	TESPTCAPLVPADMDJATVDR	6,Carbamidomethyl[C];	2434.94	2434.9	5-8-0-0-0	16	NXT	2	0	0	5	0.08297	0.11785	1.92403	0.22675	T	y1+;y2+;y4+;y5+;y11+;	y1+;	tr|Q8JIG5|Q8JIG5_CHICK	G	LL	21	0	36	0.01693	7.48776	2.01e-16	tr|Q8JIG5|Q8JIG5_CHICK	2	-0.04416	-9.40775
20190704_SL_Ovalbumin_GP.18035.18035.3.1.dta	60	3962.61	2260.02	3	TESPTCAPLVPADMDJATVDR	6,Carbamidomethyl[C];	1702.59	1702.58	8-2-0-0-0	16	NXT	10	0	0	8	0.20739	0.17979	2.85919	0.51407	T	b2+;b7+;b10+;y1+;y2+;y4+;y5+;y11+;	b7+;y1+;	tr|Q8JIG5|Q8JIG5_CHICK	G	LL	21	0	36	0.01693	7.48776	2.01e-16	tr|Q8JIG5|Q8JIG5_CHICK	2	-0.00879	-2.21879
20190704_SL_Ovalbumin_GP.18071.18071.3.1.dta	60	3962.61	2260.02	3	TESPTCAPLVPADMDJATVDR	6,Carbamidomethyl[C];	1702.58	1702.58	8-2-0-0-0	16	NXT	14	0	0	9	0.18709	0.16892	3.62582	0.61246	T	b3+;b7+;b10+;y1+;y2+;y3+;y4+;y5+;y11+;	b10+;y1+;y11+;	tr|Q8JIG5|Q8JIG5_CHICK	G	LL	21	0	36	0.01693	7.48776	2.01e-16	tr|Q8JIG5|Q8JIG5_CHICK	2	-0.0039	-0.98445
20190704_SL_Ovalbumin_GP.18095.18095.4.0.dta	60	4376.82	2260.02	4	TESPTCAPLVPADMDJATVDR	6,Carbamidomethyl[C];	2116.79	2116.76	5-5-1-0-0	16	NXT	12	0	0	4	0.089	0.05447	1.92403	0.1048	T	b7+;b9+;y1+;y2+;	y1+;	tr|Q8JIG5|Q8JIG5_CHICK	G	LL	21	0	36	0.01693	7.48776	2.01e-16	tr|Q8JIG5|Q8JIG5_CHICK	2	-0.03395	-7.75851
20190704_SL_Ovalbumin_GP.18113.18113.3.0.dta	196	3046.31	1950.89	3	SIEFGTJISKEHDGECK	16,Carbamidomethyl[C];	1095.43	1095.4	3-3-0-0-0	7	NXS	6	0	0	4	0.11928	0.09493	3.05003	0.28955	T	b2+;b3+;b7+;b8+;	b3+;b8+;	sp|P01005|IOVO_CHICK	Y	ET	71	0	77	0.0004	0.204932	1.16e-24	sp|P01005|IOVO_CHICK	4	-0.02516	-8.26183
20190704_SL_Ovalbumin_GP.18130.18130.4.0.dta	65	4912.02	2842.28	4	LVGAHGTESPTCAPLVPADMDJATVDR	5,Oxidation[H];12,Carbamidomethyl[C];12,Sulfide[C];	2069.74	2069.77	4-7-0-0-0	22	NXT	6	0	0	6	0.07879	0.07981	1.89579	0.1513	T	y1+;y2+;y3+;y4+;y5+;y11+;	y1+;	tr|Q8JIG5|Q8JIG5_CHICK	G	LL	15	0	36	-0.01121	-3.94267	7.77e-10	tr|Q8JIG5|Q8JIG5_CHICK	2	0.03407	6.93752
20190704_SL_Ovalbumin_GP.18147.18147.3.0.dta	25	3499.46	1584.77	3	APLVPADMDJATVDR	-	1914.69	1914.7	5-4-0-0-2	10	NXT	4	0	0	4	0.08396	0.06633	2.04524	0.13566	T	y1+;y2+;y4+;y5+;	y1+;	tr|Q8JIG5|Q8JIG5_CHICK	C	LL	27	0	36	-0.00185	-1.16664	1.37e-29	tr|Q8JIG5|Q8JIG5_CHICK	2	0.00845	2.41536
20190704_SL_Ovalbumin_GP.18160.18160.4.4.dta	46	4685.92	2626.15	4	GAHGTESPTCAPLVPADMDJATVDR	0,Formyl[AnyN-term];3,Oxidation[H];10,Carbamidomethyl[C];	2059.77	2059.73	5-4-1-0-1	20	NXT	6	0	0	4	0.07801	0.05751	1.9026	0.10942	T	y1+;y2+;y4+;y5+;	y1+;	tr|Q8JIG5|Q8JIG5_CHICK	V	LL	17	0	36	-0.01102	-4.1947	1.89e-11	tr|Q8JIG5|Q8JIG5_CHICK	4	-0.04345	-9.27436
20190704_SL_Ovalbumin_GP.18175.18175.4.1.dta	272	5259.17	3554.5	4	GECKETVPMJCSSYANTTSEDGKVMVLCNR	0,Amidine[AnyN-term];3,Carbamidomethyl[C];3,Dioxidation[C];4,Carbamyl[K];11,Carbamidomethyl[C];16,Deamidated[N];28,Carbamidomethyl[C];	1704.67	1704.63	3-6-0-0-0	10	NXS	4	0	0	12	0.27386	0.23119	4.24346	0.98103	T	y1+;y2+;y3+;y4+;y5+;y6+;y7+;y9+;y10+;y13+;y14+;y23++;	y3+;y4+;y6+;y9+;	sp|P01005|IOVO_CHICK	D	AF	84	0	93	0.00489	1.37534	2.28e-34	sp|P01005|IOVO_CHICK	2	-0.0419	-7.9685
20190704_SL_Ovalbumin_GP.18187.18187.3.1.dta	281	4521.84	2835.24	3	TVPMJCSSYANTTSEDGKVMVLCNR	6,Carbamidomethyl[C];11,Deamidated[N];23,Carbamidomethyl[C];	1686.6	1686.59	7-2-0-0-1	5	NXS	8	0	0	5	0.29188	0.21539	5.18431	1.11667	T	y1+;y2+;y4+;y9+;y13+;	y1+;y2+;y4+;y9+;y13+;	sp|P01005|IOVO_CHICK	E	AF	89	0	93	0.00323	1.13884	3.44e-29	sp|P01005|IOVO_CHICK	4	-0.00888	-1.96424
20190704_SL_Ovalbumin_GP.18200.18200.3.0.dta	60	4247.77	2260.02	3	TESPTCAPLVPADMDJATVDR	6,Carbamidomethyl[C];	1987.75	1987.71	6-5-0-0-0	16	NXT	8	0	0	5	0.08307	0.11842	1.92403	0.22784	T	y1+;y2+;y4+;y5+;y11+;	y1+;	tr|Q8JIG5|Q8JIG5_CHICK	G	LL	21	0	36	0.01693	7.48776	2.01e-16	tr|Q8JIG5|Q8JIG5_CHICK	2	-0.04085	-9.61899
20190704_SL_Ovalbumin_GP.18201.18201.3.0.dta	26	3524.49	1659.87	3	AVVESJGTLTLSHFGK	-	1864.62	1864.64	9-2-0-0-0	6	NXT	6	3	0.10655	9	0.18998	0.26135	5.16875	1.35084	T	b2+;b8+;y3+;y4+;y5+;y6+;y7+;y8+;y10+;Y0+;Y0+;Y1+;	b2+;y5+;y7+;Y0+;Y1+;	sp|P01005|IOVO_CHICK	N	C-	194	0	199	-0.00033	-0.198693	1.44e-24	sp|P01005|IOVO_CHICK	4	0.01835	5.20794
20190704_SL_Ovalbumin_GP.18214.18214.4.0.dta	15	5242.15	2891.28	4	TVPMNCSSYAJTTSEDGKVMVLCNR	0,Amidine[AnyN-term];4,Oxidation[M];6,Carbamidomethyl[C];23,Carbamidomethyl[C];	2350.87	2350.83	5-4-2-0-1	11	NXT	6	0	0	11	0.29282	0.26938	4.64982	1.25257	T	y1+;y2+;y3+;y4+;y5+;y6+;y7+;y9+;y10+;y13+;y14+;	y3+;y4+;y5+;y6+;y9+;	sp|P01005|IOVO_CHICK	E	AF	89	0	99	0.02336	8.07666	1.07e-17	sp|P01005|IOVO_CHICK	2	-0.03749	-7.15297
20190704_SL_Ovalbumin_GP.18220.18220.3.0.dta	26	3524.5	1659.87	3	AVVESJGTLTLSHFGK	-	1864.63	1864.64	9-2-0-0-0	6	NXT	6	5	0.12823	10	0.20801	0.2965	4.52881	1.34281	T	b2+;b3+;b13+;y3+;y4+;y5+;y6+;y7+;y8+;y10+;Y0+;Y0+;Y1+;Y1+;Y0++;	b2+;y5+;Y0+;Y1+;	sp|P01005|IOVO_CHICK	N	C-	194	0	199	-0.00033	-0.198693	1.44e-24	sp|P01005|IOVO_CHICK	4	0.01172	3.32626
20190704_SL_Ovalbumin_GP.18225.18225.3.0.dta	60	4173.73	2260.02	3	TESPTCAPLVPADMDJATVDR	6,Carbamidomethyl[C];	1913.71	1913.68	5-4-1-0-0	16	NXT	2	0	0	5	0.15753	0.09593	1.92403	0.18457	T	b2+;b3+;b7+;b10+;y1+;	y1+;	tr|Q8JIG5|Q8JIG5_CHICK	G	LL	21	0	36	0.01693	7.48776	2.01e-16	tr|Q8JIG5|Q8JIG5_CHICK	2	-0.02884	-6.91151
20190704_SL_Ovalbumin_GP.18248.18248.3.1.dta	205	4524.84	2610.1	3	MNCSSYAJTTSEDGKVMVLCNR	0,Carbamidomethyl[AnyN-term];1,Oxidation[M];3,Carbamidomethyl[C];20,Carbamidomethyl[C];	1914.73	1914.7	5-4-0-0-2	8	NXT	8	0	0	6	0.38469	0.28134	5.19226	1.46079	T	y1+;y2+;y3+;y5+;y6+;y9+;	y1+;y3+;y5+;y6+;y9+;	sp|P01005|IOVO_CHICK	P	AF	92	0	99	0.02184	8.36426	7.82e-28	sp|P01005|IOVO_CHICK	2	-0.03267	-7.2217
20190704_SL_Ovalbumin_GP.18264.18264.4.0.dta	60	4173.73	2260.02	4	TESPTCAPLVPADMDJATVDR	6,Carbamidomethyl[C];	1913.71	1913.68	5-4-1-0-0	16	NXT	2	0	0	5	0.09898	0.11922	1.92403	0.22937	T	b7+;y1+;y2+;y5+;y11+;	y1+;	tr|Q8JIG5|Q8JIG5_CHICK	G	LL	21	0	36	0.01693	7.48776	2.01e-16	tr|Q8JIG5|Q8JIG5_CHICK	2	-0.03337	-7.9971
20190704_SL_Ovalbumin_GP.18282.18282.3.1.dta	60	3800.53	2260.02	3	TESPTCAPLVPADMDJATVDR	6,Carbamidomethyl[C];	1540.51	1540.53	7-2-0-0-0	16	NXT	8	0	0	5	0.15463	0.13173	1.92403	0.25346	T	b7+;y1+;y2+;y4+;y11+;	y1+;	tr|Q8JIG5|Q8JIG5_CHICK	G	LL	21	0	36	0.01693	7.48776	2.01e-16	tr|Q8JIG5|Q8JIG5_CHICK	2	0.01944	5.11646
20190704_SL_Ovalbumin_GP.18287.18287.3.1.dta	60	3800.53	2260.02	3	TESPTCAPLVPADMDJATVDR	6,Carbamidomethyl[C];	1540.51	1540.53	7-2-0-0-0	16	NXT	8	0	0	4	0.11461	0.11206	1.92403	0.2156	T	b3+;b7+;y1+;y11+;	y1+;	tr|Q8JIG5|Q8JIG5_CHICK	G	LL	21	0	36	0.01693	7.48776	2.01e-16	tr|Q8JIG5|Q8JIG5_CHICK	2	0.01944	5.11646
20190704_SL_Ovalbumin_GP.18291.18291.3.1.dta	60	3800.53	2260.02	3	TESPTCAPLVPADMDJATVDR	6,Carbamidomethyl[C];	1540.51	1540.53	7-2-0-0-0	16	NXT	8	0	0	5	0.17893	0.14785	3.62582	0.53607	T	b7+;y1+;y2+;y5+;y11+;	b7+;y1+;y2+;	tr|Q8JIG5|Q8JIG5_CHICK	G	LL	21	0	36	0.01693	7.48776	2.01e-16	tr|Q8JIG5|Q8JIG5_CHICK	2	0.01944	5.11646
20190704_SL_Ovalbumin_GP.18307.18307.3.3.dta	281	4213.69	2835.24	3	TVPMJCSSYANTTSEDGKVMVLCNR	6,Carbamidomethyl[C];11,Deamidated[N];23,Carbamidomethyl[C];	1378.45	1378.48	6-2-0-0-0	5	NXS	10	1	0.02212	7	0.22147	0.22435	4.543	1.01921	T	y1+;y3+;y4+;y5+;y6+;y9+;y10+;Y0++;	y1+;y4+;y6+;y9+;	sp|P01005|IOVO_CHICK	E	AF	89	0	93	0.00323	1.13884	3.44e-29	sp|P01005|IOVO_CHICK	4	0.02823	6.70123
20190704_SL_Ovalbumin_GP.18324.18324.3.1.dta	60	3800.53	2260.02	3	TESPTCAPLVPADMDJATVDR	6,Carbamidomethyl[C];	1540.51	1540.53	7-2-0-0-0	16	NXT	8	0	0	9	0.1865	0.16778	3.62582	0.60833	T	b2+;b7+;b9+;b10+;y1+;y2+;y3+;y5+;y11+;	b10+;y1+;y11+;	tr|Q8JIG5|Q8JIG5_CHICK	G	LL	21	0	36	0.01693	7.48776	2.01e-16	tr|Q8JIG5|Q8JIG5_CHICK	2	0.0208	5.4744
20190704_SL_Ovalbumin_GP.18328.18328.3.0.dta	60	4173.72	2260.02	3	TESPTCAPLVPADMDJATVDR	6,Carbamidomethyl[C];	1913.7	1913.68	5-4-1-0-0	16	NXT	2	2	0.0067	12	0.12774	0.15154	2.85919	0.43329	T	b3+;b5+;b7+;b9+;b10+;y1+;y2+;y3+;y5+;y6+;y11+;y14+;Y3++;Y5++;	b7+;y1+;	tr|Q8JIG5|Q8JIG5_CHICK	G	LL	21	0	36	0.01693	7.48776	2.01e-16	tr|Q8JIG5|Q8JIG5_CHICK	2	-0.0209	-5.0087
20190704_SL_Ovalbumin_GP.18337.18337.3.0.dta	60	4173.72	2260.02	3	TESPTCAPLVPADMDJATVDR	6,Carbamidomethyl[C];	1913.7	1913.68	5-4-1-0-0	16	NXT	2	2	0.01938	12	0.13981	0.16346	2.85919	0.46736	T	b3+;b5+;b7+;b9+;b10+;y1+;y2+;y3+;y5+;y6+;y11+;y14+;Y0+;Y1+;	b7+;y1+;	tr|Q8JIG5|Q8JIG5_CHICK	G	LL	21	0	36	0.01693	7.48776	2.01e-16	tr|Q8JIG5|Q8JIG5_CHICK	2	-0.0209	-5.0087
20190704_SL_Ovalbumin_GP.18341.18341.4.2.dta	65	4708.94	2842.28	4	LVGAHGTESPTCAPLVPADMDJATVDR	5,Oxidation[H];12,Carbamidomethyl[C];12,Sulfide[C];	1866.66	1866.69	4-6-0-0-0	22	NXT	6	0	0	5	0.08235	0.07144	1.89579	0.13543	T	b4++;y1+;y2+;y4+;y11+;	y1+;	tr|Q8JIG5|Q8JIG5_CHICK	G	LL	15	0	36	-0.01121	-3.94267	7.77e-10	tr|Q8JIG5|Q8JIG5_CHICK	2	0.03458	7.34511
20190704_SL_Ovalbumin_GP.18343.18343.3.2.dta	60	3800.53	2260.02	3	TESPTCAPLVPADMDJATVDR	6,Carbamidomethyl[C];	1540.51	1540.53	7-2-0-0-0	16	NXT	8	0	0	10	0.14546	0.15649	2.85919	0.44742	T	b2+;b7+;b9+;b10+;y1+;y2+;y3+;y4+;y5+;y11+;	y1+;y11+;	tr|Q8JIG5|Q8JIG5_CHICK	G	LL	21	0	36	0.01693	7.48776	2.01e-16	tr|Q8JIG5|Q8JIG5_CHICK	2	0.0188	4.94801
20190704_SL_Ovalbumin_GP.18344.18344.3.2.dta	60	3800.53	2260.02	3	TESPTCAPLVPADMDJATVDR	6,Carbamidomethyl[C];	1540.51	1540.53	7-2-0-0-0	16	NXT	8	0	0	7	0.1663	0.16133	1.92403	0.3104	T	b2+;b7+;y1+;y2+;y4+;y5+;y11+;	y1+;	tr|Q8JIG5|Q8JIG5_CHICK	G	LL	21	0	36	0.01693	7.48776	2.01e-16	tr|Q8JIG5|Q8JIG5_CHICK	2	0.0188	4.94801
20190704_SL_Ovalbumin_GP.18345.18345.3.2.dta	60	3800.53	2260.02	3	TESPTCAPLVPADMDJATVDR	6,Carbamidomethyl[C];	1540.51	1540.53	7-2-0-0-0	16	NXT	8	0	0	8	0.19151	0.16616	1.92403	0.3197	T	b2+;b7+;b10+;y1+;y2+;y4+;y5+;y11+;	y1+;	tr|Q8JIG5|Q8JIG5_CHICK	G	LL	21	0	36	0.01693	7.48776	2.01e-16	tr|Q8JIG5|Q8JIG5_CHICK	2	0.0188	4.94801
20190704_SL_Ovalbumin_GP.18348.18348.3.0.dta	60	4173.73	2260.02	3	TESPTCAPLVPADMDJATVDR	6,Carbamidomethyl[C];	1913.7	1913.68	5-4-1-0-0	16	NXT	2	3	0.00607	13	0.13434	0.15622	2.85919	0.44668	T	b3+;b5+;b7+;b9+;b10+;b12++;y1+;y2+;y3+;y5+;y6+;y11+;y14+;Y1+;Y3++;Y5++;	b7+;y1+;	tr|Q8JIG5|Q8JIG5_CHICK	G	LL	21	0	36	0.01693	7.48776	2.01e-16	tr|Q8JIG5|Q8JIG5_CHICK	2	-0.02362	-5.66055
20190704_SL_Ovalbumin_GP.18350.18350.3.0.dta	60	4173.73	2260.02	3	TESPTCAPLVPADMDJATVDR	6,Carbamidomethyl[C];	1913.7	1913.68	5-4-1-0-0	16	NXT	2	3	0.00677	13	0.12735	0.15383	2.85919	0.43983	T	b3+;b4+;b7+;b8+;b9+;b10+;y1+;y2+;y3+;y5+;y6+;y11+;y14+;Y1+;Y3++;Y5++;	b7+;y1+;	tr|Q8JIG5|Q8JIG5_CHICK	G	LL	21	0	36	0.01693	7.48776	2.01e-16	tr|Q8JIG5|Q8JIG5_CHICK	2	-0.02362	-5.66055
20190704_SL_Ovalbumin_GP.18351.18351.3.2.dta	60	3800.53	2260.02	3	TESPTCAPLVPADMDJATVDR	6,Carbamidomethyl[C];	1540.51	1540.53	7-2-0-0-0	16	NXT	8	0	0	9	0.18715	0.17069	2.85919	0.48804	T	b2+;b7+;b10+;y1+;y2+;y3+;y4+;y5+;y11+;	b7+;y1+;	tr|Q8JIG5|Q8JIG5_CHICK	G	LL	21	0	36	0.01693	7.48776	2.01e-16	tr|Q8JIG5|Q8JIG5_CHICK	2	0.0188	4.94801
20190704_SL_Ovalbumin_GP.18366.18366.3.0.dta	60	4173.72	2260.02	3	TESPTCAPLVPADMDJATVDR	6,Carbamidomethyl[C];	1913.7	1913.68	5-4-1-0-0	16	NXT	4	2	0.00362	15	0.13577	0.16577	1.92403	0.31895	T	b3+;b4+;b5+;b7+;b8+;b9+;b10+;y1+;y2+;y3+;y5+;y6+;y10+;y11+;y14+;Y3++;Y5++;	y1+;	tr|Q8JIG5|Q8JIG5_CHICK	G	LL	21	0	36	0.01693	7.48776	2.01e-16	tr|Q8JIG5|Q8JIG5_CHICK	2	-0.01862	-4.4623
20190704_SL_Ovalbumin_GP.18378.18378.3.0.dta	60	4085.71	2260.02	3	TESPTCAPLVPADMDJATVDR	6,Carbamidomethyl[C];	1825.69	1825.66	5-5-0-0-0	16	NXT	2	0	0	4	0.12827	0.09838	1.92403	0.18929	T	y1+;y2+;y4+;y5+;	y1+;	tr|Q8JIG5|Q8JIG5_CHICK	G	LL	21	0	36	0.01693	7.48776	2.01e-16	tr|Q8JIG5|Q8JIG5_CHICK	2	-0.0322	-7.883
20190704_SL_Ovalbumin_GP.18385.18385.4.3.dta	60	4464.82	2260.02	4	TESPTCAPLVPADMDJATVDR	6,Carbamidomethyl[C];	2204.8	2204.77	5-4-2-0-0	16	NXT	6	1	0.0065	10	0.14635	0.1635	1.92403	0.31457	T	b3+;b7+;b9+;b10+;y1+;y2+;y4+;y5+;y6+;y11+;Y1+;	y1+;	tr|Q8JIG5|Q8JIG5_CHICK	G	LL	21	0	36	0.01693	7.48776	2.01e-16	tr|Q8JIG5|Q8JIG5_CHICK	2	-0.0335	-7.50473
20190704_SL_Ovalbumin_GP.18386.18386.3.1.dta	60	3800.53	2260.02	3	TESPTCAPLVPADMDJATVDR	6,Carbamidomethyl[C];	1540.51	1540.53	7-2-0-0-0	16	NXT	8	0	0	7	0.11345	0.08758	2.85919	0.25041	T	b2+;b5+;b7+;b10+;y1+;y2+;y5+;	b7+;y1+;	tr|Q8JIG5|Q8JIG5_CHICK	G	LL	21	0	36	0.01693	7.48776	2.01e-16	tr|Q8JIG5|Q8JIG5_CHICK	2	0.01678	4.41636
20190704_SL_Ovalbumin_GP.18397.18397.3.0.dta	60	4173.72	2260.02	3	TESPTCAPLVPADMDJATVDR	6,Carbamidomethyl[C];	1913.7	1913.68	5-4-1-0-0	16	NXT	4	2	0.01191	16	0.14814	0.17022	2.85919	0.4867	T	b3+;b5+;b7+;b8+;b9+;b10+;b12++;y1+;y2+;y3+;y4+;y5+;y6+;y11+;y12+;y14+;Y1+;Y3++;	b7+;y1+;	tr|Q8JIG5|Q8JIG5_CHICK	G	LL	21	0	36	0.01693	7.48776	2.01e-16	tr|Q8JIG5|Q8JIG5_CHICK	2	-0.018	-4.31372
20190704_SL_Ovalbumin_GP.18398.18398.3.0.dta	60	4376.81	2260.02	3	TESPTCAPLVPADMDJATVDR	6,Carbamidomethyl[C];	2116.79	2116.76	5-5-1-0-0	16	NXT	8	0	0	4	0.13453	0.11786	3.62582	0.42734	T	b7+;y1+;y2+;y11+;	b7+;y1+;y11+;	tr|Q8JIG5|Q8JIG5_CHICK	G	LL	21	0	36	0.01693	7.48776	2.01e-16	tr|Q8JIG5|Q8JIG5_CHICK	2	-0.0283	-6.46734
20190704_SL_Ovalbumin_GP.18410.18410.3.0.dta	60	4173.72	2260.02	3	TESPTCAPLVPADMDJATVDR	6,Carbamidomethyl[C];	1913.7	1913.68	5-4-1-0-0	16	NXT	4	1	0.00378	10	0.16524	0.17452	4.30236	0.75084	T	b3+;b7+;b10+;y1+;y2+;y3+;y4+;y5+;y6+;y11+;Y3++;	b7+;b10+;y1+;y11+;	tr|Q8JIG5|Q8JIG5_CHICK	G	LL	21	0	36	0.01693	7.48776	2.01e-16	tr|Q8JIG5|Q8JIG5_CHICK	2	-0.01527	-3.65948
20190704_SL_Ovalbumin_GP.18430.18430.3.3.dta	60	3800.53	2260.02	3	TESPTCAPLVPADMDJATVDR	6,Carbamidomethyl[C];	1540.51	1540.53	7-2-0-0-0	16	NXT	8	0	0	7	0.13422	0.09407	1.92403	0.181	T	b2+;b3+;b7+;b10+;y1+;y4+;y14+;	y1+;	tr|Q8JIG5|Q8JIG5_CHICK	G	LL	21	0	36	0.01693	7.48776	2.01e-16	tr|Q8JIG5|Q8JIG5_CHICK	2	0.01704	4.48479
20190704_SL_Ovalbumin_GP.18442.18442.3.0.dta	60	4173.71	2260.02	3	TESPTCAPLVPADMDJATVDR	6,Carbamidomethyl[C];	1913.69	1913.68	5-4-1-0-0	16	NXT	4	1	0.0131	9	0.16302	0.1513	2.85919	0.4326	T	b2+;b3+;b5+;b7+;b10+;y1+;y4+;y11+;y14+;Y1+;	b7+;y1+;	tr|Q8JIG5|Q8JIG5_CHICK	G	LL	21	0	36	0.01693	7.48776	2.01e-16	tr|Q8JIG5|Q8JIG5_CHICK	2	-0.00744	-1.78301
20190704_SL_Ovalbumin_GP.18443.18443.3.0.dta	60	4173.71	2260.02	3	TESPTCAPLVPADMDJATVDR	6,Carbamidomethyl[C];	1913.69	1913.68	5-4-1-0-0	16	NXT	4	0	0	13	0.15359	0.17269	2.85919	0.49377	T	b2+;b3+;b7+;b9+;b10+;y1+;y2+;y3+;y4+;y5+;y6+;y11+;y14+;	b7+;y1+;	tr|Q8JIG5|Q8JIG5_CHICK	G	LL	21	0	36	0.01693	7.48776	2.01e-16	tr|Q8JIG5|Q8JIG5_CHICK	2	-0.00744	-1.78301
20190704_SL_Ovalbumin_GP.18451.18451.3.0.dta	60	4011.68	2260.02	3	TESPTCAPLVPADMDJATVDR	6,Carbamidomethyl[C];	1751.66	1751.62	4-4-1-0-0	16	NXT	10	0	0	4	0.1472	0.11235	2.85919	0.32123	T	b7+;b14++;y1+;y11+;	b14++;y1+;	tr|Q8JIG5|Q8JIG5_CHICK	G	LL	21	0	36	0.01693	7.48776	2.01e-16	tr|Q8JIG5|Q8JIG5_CHICK	2	-0.03607	-8.99343
20190704_SL_Ovalbumin_GP.18464.18464.3.0.dta	60	4231.77	2260.02	3	TESPTCAPLVPADMDJATVDR	6,Carbamidomethyl[C];	1971.75	1971.72	5-5-0-0-1	16	NXT	2	1	0.00256	13	0.12618	0.14638	1.92403	0.28163	T	b3+;b4+;b7+;b8+;b9+;b10+;y1+;y2+;y3+;y5+;y6+;y11+;y14+;Y0+;	y1+;	tr|Q8JIG5|Q8JIG5_CHICK	G	LL	21	0	36	0.01693	7.48776	2.01e-16	tr|Q8JIG5|Q8JIG5_CHICK	2	-0.02907	-6.87105
20190704_SL_Ovalbumin_GP.18466.18466.3.0.dta	60	4231.77	2260.02	3	TESPTCAPLVPADMDJATVDR	6,Carbamidomethyl[C];	1971.75	1971.72	5-5-0-0-1	16	NXT	2	1	0.0019	15	0.14746	0.16291	2.85919	0.4658	T	b3+;b4+;b5+;b7+;b8+;b10+;b17+;y1+;y2+;y3+;y4+;y5+;y6+;y11+;y14+;Y3++;	b7+;y1+;	tr|Q8JIG5|Q8JIG5_CHICK	G	LL	21	0	36	0.01693	7.48776	2.01e-16	tr|Q8JIG5|Q8JIG5_CHICK	2	-0.03107	-7.34377
20190704_SL_Ovalbumin_GP.18467.18467.4.1.dta	203	5048.04	2044.94	4	SYAJTTSEDGKVMVLCNR	16,Carbamidomethyl[C];	3003.1	3003.11	6-10-0-0-0	4	NXT	4	0	0	8	0.37933	0.25043	6.34769	1.58968	T	y1+;y2+;y3+;y4+;y5+;y6+;y7+;y9+;	y1+;y3+;y4+;y5+;y6+;y7+;y9+;	sp|P01005|IOVO_CHICK	S	AF	96	0	99	-0.00142	-0.694063	3.7e-41	sp|P01005|IOVO_CHICK	2	0.01149	2.27659
20190704_SL_Ovalbumin_GP.18487.18487.3.0.dta	60	4231.77	2260.02	3	TESPTCAPLVPADMDJATVDR	6,Carbamidomethyl[C];	1971.75	1971.72	5-5-0-0-1	16	NXT	2	1	0.00241	12	0.15242	0.16427	3.62582	0.59561	T	b3+;b7+;b9+;b10+;y1+;y2+;y3+;y4+;y5+;y6+;y11+;y14+;Y0+;	b7+;b10+;y1+;	tr|Q8JIG5|Q8JIG5_CHICK	G	LL	21	0	36	0.01693	7.48776	2.01e-16	tr|Q8JIG5|Q8JIG5_CHICK	2	-0.02802	-6.62288
20190704_SL_Ovalbumin_GP.18491.18491.3.0.dta	65	4302.77	2842.28	3	LVGAHGTESPTCAPLVPADMDJATVDR	5,Oxidation[H];12,Carbamidomethyl[C];12,Sulfide[C];	1460.49	1460.53	4-4-0-0-0	22	NXT	2	0	0	5	0.11741	0.08403	1.89579	0.1593	T	b17+;y1+;y2+;y4+;y11+;	y1+;	tr|Q8JIG5|Q8JIG5_CHICK	G	LL	15	0	36	-0.01121	-3.94267	7.77e-10	tr|Q8JIG5|Q8JIG5_CHICK	2	0.04229	9.83096
20190704_SL_Ovalbumin_GP.18496.18496.3.2.dta	76	3988.69	2286.12	3	NKEDASPAAVLPTJVTWVGCR	1,Deamidated[N];20,Carbamidomethyl[C];	1702.57	1702.58	8-2-0-0-0	14	NXT	10	0	0	4	0.05793	0.02246	1.92403	0.04322	T	b6+;b20++;y1+;y5++;	y1+;	sp|Q8JGM4|QSOX1_CHICK	K	GS	388	0.01	401	0.02158	9.43543	3.59e-13	sp|Q8JGM4|QSOX1_CHICK/tr|F1NYK2|F1NYK2_CHICK	2	0.01069	2.68076
20190704_SL_Ovalbumin_GP.18513.18513.4.0.dta	60	4011.68	2260.02	4	TESPTCAPLVPADMDJATVDR	6,Carbamidomethyl[C];	1751.66	1751.62	4-4-1-0-0	16	NXT	10	0	0	12	0.14388	0.16149	1.92403	0.31071	T	b3+;b7+;b9+;b10+;y1+;y2+;y3+;y4+;y5+;y6+;y11+;y14+;	y1+;	tr|Q8JIG5|Q8JIG5_CHICK	G	LL	21	0	36	0.01693	7.48776	2.01e-16	tr|Q8JIG5|Q8JIG5_CHICK	2	-0.03668	-9.14552
20190704_SL_Ovalbumin_GP.18515.18515.4.1.dta	65	4302.77	2842.28	4	LVGAHGTESPTCAPLVPADMDJATVDR	5,Oxidation[H];12,Carbamidomethyl[C];12,Sulfide[C];	1460.49	1460.53	4-4-0-0-0	22	NXT	2	0	0	5	0.07156	0.08798	1.89579	0.1668	T	y1+;y4+;y5+;y8+;y11+;	y1+;	tr|Q8JIG5|Q8JIG5_CHICK	G	LL	15	0	36	-0.01121	-3.94267	7.77e-10	tr|Q8JIG5|Q8JIG5_CHICK	2	0.03519	8.18043
20190704_SL_Ovalbumin_GP.18540.18540.3.0.dta	60	4231.77	2260.02	3	TESPTCAPLVPADMDJATVDR	6,Carbamidomethyl[C];	1971.74	1971.72	5-5-0-0-1	16	NXT	2	1	0.00411	12	0.14273	0.1583	1.92403	0.30458	T	b3+;b7+;b9+;b10+;y1+;y2+;y3+;y5+;y6+;y11+;y12+;y14+;Y1+;	y1+;	tr|Q8JIG5|Q8JIG5_CHICK	G	LL	21	0	36	0.01693	7.48776	2.01e-16	tr|Q8JIG5|Q8JIG5_CHICK	2	-0.02406	-5.68689
20190704_SL_Ovalbumin_GP.18560.18560.3.0.dta	60	4044.66	2260.02	3	TESPTCAPLVPADMDJATVDR	6,Carbamidomethyl[C];	1784.64	1784.63	6-4-0-0-0	16	NXT	8	0	0	5	0.13891	0.13784	1.92403	0.26522	T	y1+;y2+;y3+;y5+;y11+;	y1+;	tr|Q8JIG5|Q8JIG5_CHICK	G	LL	21	0	36	0.01693	7.48776	2.01e-16	tr|Q8JIG5|Q8JIG5_CHICK	2	-0.01255	-3.10362
20190704_SL_Ovalbumin_GP.18613.18613.4.2.dta	217	5066.07	2996.27	4	ETVPMNCSSYAJTTSEDGKVMVLCNR	5,Oxidation[M];6,Deamidated[N];7,Carbamidomethyl[C];21,Oxidation[M];24,Carbamidomethyl[C];	2069.79	2069.77	4-7-0-0-0	12	NXT	18	0	0	6	0.19013	0.13669	3.5989	0.49193	T	b2+;y1+;y2+;y3+;y4+;y5+;	y3+;y4+;y5+;	sp|P01005|IOVO_CHICK	K	AF	88	0	99	-0.00359	-1.19776	1.02e-45	sp|P01005|IOVO_CHICK	2	-0.02392	-4.72253
20190704_SL_Ovalbumin_GP.18614.18614.3.0.dta	60	4174.74	2260.02	3	TESPTCAPLVPADMDJATVDR	6,Carbamidomethyl[C];	1914.72	1914.7	5-4-0-0-2	16	NXT	10	0	0	6	0.09786	0.12856	1.92403	0.24736	T	y1+;y2+;y3+;y4+;y5+;y11+;	y1+;	tr|Q8JIG5|Q8JIG5_CHICK	G	LL	21	0	36	0.01693	7.48776	2.01e-16	tr|Q8JIG5|Q8JIG5_CHICK	2	-0.0226	-5.41478
20190704_SL_Ovalbumin_GP.18630.18630.3.0.dta	417	3870.54	1962.81	3	TVPMNCSSYAJTTSEDGK	5,Deamidated[N];6,Carbamidomethyl[C];	1907.73	1907.71	3-7-0-0-0	11	NXT	6	0	0	4	0.11697	0.07931	3.66291	0.2905	T	y6+;y7+;y8+;y12+;	y6+;y7+;y8+;	sp|P01005|IOVO_CHICK	E	VM	89	0	99	0.00113	0.575418	1.03e-11	sp|P01005|IOVO_CHICK	2	-0.02117	-5.47092
20190704_SL_Ovalbumin_GP.18635.18635.3.1.dta	60	4464.83	2260.02	3	TESPTCAPLVPADMDJATVDR	6,Carbamidomethyl[C];	2204.81	2204.77	5-4-2-0-0	16	NXT	6	0	0	6	0.08088	0.07342	1.92403	0.14127	T	b10+;b13++;y1+;y2+;y4+;y5+;	y1+;	tr|Q8JIG5|Q8JIG5_CHICK	G	LL	21	0	36	0.01693	7.48776	2.01e-16	tr|Q8JIG5|Q8JIG5_CHICK	2	-0.04156	-9.31031
20190704_SL_Ovalbumin_GP.18667.18667.4.4.dta	281	5270.16	2835.24	4	TVPMJCSSYANTTSEDGKVMVLCNR	6,Carbamidomethyl[C];11,Deamidated[N];23,Carbamidomethyl[C];	2434.92	2434.9	5-8-0-0-0	5	NXS	14	0	0	5	0.15434	0.16688	4.543	0.75815	T	y1+;y3+;y4+;y6+;y9+;	y1+;y4+;y6+;y9+;	sp|P01005|IOVO_CHICK	E	AF	89	0	93	0.00323	1.13884	3.44e-29	sp|P01005|IOVO_CHICK	4	-0.02287	-4.34033
20190704_SL_Ovalbumin_GP.18671.18671.3.1.dta	143	3854.47	1419.57	3	CSSYAJTTSEDGK	1,Carbamidomethyl[C];	2434.9	2434.9	5-8-0-0-0	6	NXT	2	0	0	4	0.1366	0.12289	3.04454	0.37414	T	y6+;y7+;y8+;y9+;	y6+;y7+;	sp|P01005|IOVO_CHICK	N	VM	94	0	99	0.00102	0.71803	2.64e-26	sp|P01005|IOVO_CHICK	2	-0.00038	-0.0986126
20190704_SL_Ovalbumin_GP.18674.18674.3.0.dta	65	4099.69	2842.28	3	LVGAHGTESPTCAPLVPADMDJATVDR	5,Oxidation[H];12,Carbamidomethyl[C];12,Sulfide[C];	1257.41	1257.45	4-3-0-0-0	22	NXT	6	0	0	5	0.08903	0.08385	1.89579	0.15897	T	y1+;y2+;y3+;y5+;y11+;	y1+;	tr|Q8JIG5|Q8JIG5_CHICK	G	LL	15	0	36	-0.01121	-3.94267	7.77e-10	tr|Q8JIG5|Q8JIG5_CHICK	2	0.03562	8.69066
20190704_SL_Ovalbumin_GP.18680.18680.3.0.dta	65	4099.69	2842.28	3	LVGAHGTESPTCAPLVPADMDJATVDR	5,Oxidation[H];12,Carbamidomethyl[C];12,Sulfide[C];	1257.42	1257.45	4-3-0-0-0	22	NXT	6	0	0	6	0.07763	0.08398	1.89579	0.1592	T	y1+;y2+;y3+;y4+;y5+;y11+;	y1+;	tr|Q8JIG5|Q8JIG5_CHICK	G	LL	15	0	36	-0.01121	-3.94267	7.77e-10	tr|Q8JIG5|Q8JIG5_CHICK	2	0.03499	8.53695
20190704_SL_Ovalbumin_GP.18714.18714.4.1.dta	65	4099.7	2842.28	4	LVGAHGTESPTCAPLVPADMDJATVDR	5,Oxidation[H];12,Carbamidomethyl[C];12,Sulfide[C];	1257.42	1257.45	4-3-0-0-0	22	NXT	6	0	0	8	0.08524	0.11479	1.89579	0.21762	T	y1+;y2+;y3+;y4+;y5+;y11+;y14+;y11++;	y1+;	tr|Q8JIG5|Q8JIG5_CHICK	G	LL	15	0	36	-0.01121	-3.94267	7.77e-10	tr|Q8JIG5|Q8JIG5_CHICK	2	0.03362	8.20269
20190704_SL_Ovalbumin_GP.18863.18863.4.3.dta	288	4831.01	2964.28	4	ETVPMNCSSYAJTTSEDGKVMVLCNR	6,Deamidated[N];7,Carbamidomethyl[C];24,Carbamidomethyl[C];	1866.73	1866.69	4-6-0-0-0	12	NXT	4	0	0	7	0.3158	0.26562	5.18431	1.37708	T	y1+;y2+;y3+;y4+;y6+;y9+;y10+;	y1+;y4+;y6+;y9+;y10+;	sp|P01005|IOVO_CHICK	K	AF	88	0	99	-0.00351	-1.18371	6.69e-39	sp|P01005|IOVO_CHICK	2	-0.03652	-7.56101
20190704_SL_Ovalbumin_GP.18870.18870.3.0.dta	65	4099.69	2842.28	3	LVGAHGTESPTCAPLVPADMDJATVDR	5,Oxidation[H];12,Carbamidomethyl[C];12,Sulfide[C];	1257.41	1257.45	4-3-0-0-0	22	NXT	6	0	0	8	0.09884	0.11549	1.89579	0.21894	T	y1+;y2+;y3+;y4+;y5+;y8+;y11+;y14+;	y1+;	tr|Q8JIG5|Q8JIG5_CHICK	G	LL	15	0	36	-0.01121	-3.94267	7.77e-10	tr|Q8JIG5|Q8JIG5_CHICK	2	0.03536	8.62723
20190704_SL_Ovalbumin_GP.18931.18931.3.0.dta	25	3937.64	1584.77	3	APLVPADMDJATVDR	-	2352.88	2352.84	7-6-0-0-0	10	NXT	8	0	0	6	0.08971	0.13607	2.04524	0.27829	T	y1+;y2+;y3+;y5+;y8+;y11+;	y1+;	tr|Q8JIG5|Q8JIG5_CHICK	C	LL	27	0	36	-0.00185	-1.16664	1.37e-29	tr|Q8JIG5|Q8JIG5_CHICK	2	-0.03527	-8.95935
20190704_SL_Ovalbumin_GP.18934.18934.4.2.dta	65	5277.15	2842.28	4	LVGAHGTESPTCAPLVPADMDJATVDR	5,Oxidation[H];12,Carbamidomethyl[C];12,Sulfide[C];	2434.87	2434.9	5-8-0-0-0	22	NXT	4	0	0	7	0.0769	0.10655	1.89579	0.202	T	y1+;y2+;y3+;y5+;y8+;y11+;y14+;	y1+;	tr|Q8JIG5|Q8JIG5_CHICK	G	LL	15	0	36	-0.01121	-3.94267	7.77e-10	tr|Q8JIG5|Q8JIG5_CHICK	2	0.02532	4.79898
20190704_SL_Ovalbumin_GP.18944.18944.4.3.dta	65	5277.15	2842.28	4	LVGAHGTESPTCAPLVPADMDJATVDR	5,Oxidation[H];12,Carbamidomethyl[C];12,Sulfide[C];	2434.87	2434.9	5-8-0-0-0	22	NXT	4	0	0	5	0.10449	0.08631	1.89579	0.16363	T	y1+;y2+;y4+;y5+;y11+;	y1+;	tr|Q8JIG5|Q8JIG5_CHICK	G	LL	15	0	36	-0.01121	-3.94267	7.77e-10	tr|Q8JIG5|Q8JIG5_CHICK	2	0.02532	4.79898
20190704_SL_Ovalbumin_GP.18945.18945.4.2.dta	65	5277.15	2842.28	4	LVGAHGTESPTCAPLVPADMDJATVDR	5,Oxidation[H];12,Carbamidomethyl[C];12,Sulfide[C];	2434.87	2434.9	5-8-0-0-0	22	NXT	4	0	0	8	0.08337	0.09157	1.89579	0.17359	T	y1+;y2+;y3+;y4+;y5+;y6+;y8+;y11+;	y1+;	tr|Q8JIG5|Q8JIG5_CHICK	G	LL	15	0	36	-0.01121	-3.94267	7.77e-10	tr|Q8JIG5|Q8JIG5_CHICK	2	0.02532	4.79898
20190704_SL_Ovalbumin_GP.18953.18953.4.0.dta	25	3937.64	1584.77	4	APLVPADMDJATVDR	-	2352.88	2352.84	7-6-0-0-0	10	NXT	8	0	0	4	0.08535	0.13054	2.04524	0.26698	T	y1+;y4+;y5+;y11+;	y1+;	tr|Q8JIG5|Q8JIG5_CHICK	C	LL	27	0	36	-0.00185	-1.16664	1.37e-29	tr|Q8JIG5|Q8JIG5_CHICK	2	-0.03668	-9.31751
20190704_SL_Ovalbumin_GP.19007.19007.4.3.dta	288	4627.9	2964.28	4	ETVPMNCSSYAJTTSEDGKVMVLCNR	6,Deamidated[N];7,Carbamidomethyl[C];24,Carbamidomethyl[C];	1663.61	1663.61	4-5-0-0-0	12	NXT	10	0	0	7	0.32588	0.28066	5.78195	1.62276	T	y1+;y4+;y5+;y6+;y7+;y9+;y10+;	y1+;y4+;y5+;y6+;y9+;y10+;	sp|P01005|IOVO_CHICK	K	AF	88	0	99	-0.00351	-1.18371	6.69e-39	sp|P01005|IOVO_CHICK	2	-0.00473	-1.02228
20190704_SL_Ovalbumin_GP.19023.19023.3.3.dta	25	3645.53	1584.77	3	APLVPADMDJATVDR	-	2060.76	2060.76	5-4-0-0-3	10	NXT	8	0	0	4	0.07898	0.12048	2.04524	0.24641	T	y1+;y4+;y5+;y11+;	y1+;	tr|Q8JIG5|Q8JIG5_CHICK	C	LL	27	0	36	-0.00185	-1.16664	1.37e-29	tr|Q8JIG5|Q8JIG5_CHICK	2	0.00051	0.139936
20190704_SL_Ovalbumin_GP.19219.19219.4.0.dta	281	4521.86	2835.24	4	TVPMJCSSYANTTSEDGKVMVLCNR	6,Carbamidomethyl[C];11,Deamidated[N];23,Carbamidomethyl[C];	1686.62	1686.59	7-2-0-0-1	5	NXS	8	0	0	9	0.33585	0.2927	5.78195	1.69237	T	b1+;y1+;y2+;y3+;y4+;y5+;y6+;y7+;y9+;	y1+;y4+;y5+;y6+;y7+;y9+;	sp|P01005|IOVO_CHICK	E	AF	89	0	93	0.00323	1.13884	3.44e-29	sp|P01005|IOVO_CHICK	4	-0.02908	-6.43237
20190704_SL_Ovalbumin_GP.19254.19254.3.0.dta	281	4521.85	2835.24	3	TVPMJCSSYANTTSEDGKVMVLCNR	6,Carbamidomethyl[C];11,Deamidated[N];23,Carbamidomethyl[C];	1686.61	1686.59	7-2-0-0-1	5	NXS	8	0	0	8	0.34996	0.30165	5.78195	1.74412	T	y1+;y3+;y4+;y5+;y6+;y7+;y9+;y10+;	y1+;y4+;y5+;y6+;y7+;y9+;	sp|P01005|IOVO_CHICK	E	AF	89	0	93	0.00323	1.13884	3.44e-29	sp|P01005|IOVO_CHICK	4	-0.0228	-5.04328
20190704_SL_Ovalbumin_GP.19255.19255.3.0.dta	282	4521.85	2835.24	3	TVPMNCSSYAJTTSEDGKVMVLCNR	5,Deamidated[N];6,Carbamidomethyl[C];23,Carbamidomethyl[C];	1686.61	1686.59	7-2-0-0-1	11	NXT	8	0	0	9	0.26432	0.25544	4.543	1.16046	T	y1+;y2+;y3+;y4+;y5+;y6+;y7+;y9+;y18+;	y1+;y4+;y6+;y9+;	sp|P01005|IOVO_CHICK	E	AF	89	0	99	0.00323	1.13884	3.44e-29	sp|P01005|IOVO_CHICK	4	-0.0228	-5.04328
20190704_SL_Ovalbumin_GP.19256.19256.3.1.dta	281	4521.85	2835.24	3	TVPMJCSSYANTTSEDGKVMVLCNR	6,Carbamidomethyl[C];11,Deamidated[N];23,Carbamidomethyl[C];	1686.61	1686.59	7-2-0-0-1	5	NXS	8	0	0	11	0.425	0.35024	5.78195	2.02505	T	b1+;y1+;y2+;y3+;y4+;y5+;y6+;y7+;y9+;y10+;y12+;	y1+;y4+;y6+;y7+;y9+;y12+;	sp|P01005|IOVO_CHICK	E	AF	89	0	93	0.00323	1.13884	3.44e-29	sp|P01005|IOVO_CHICK	4	-0.0228	-5.04328
20190704_SL_Ovalbumin_GP.19258.19258.4.4.dta	288	4504.83	2964.28	4	ETVPMNCSSYAJTTSEDGKVMVLCNR	6,Deamidated[N];7,Carbamidomethyl[C];24,Carbamidomethyl[C];	1540.55	1540.53	7-2-0-0-0	12	NXT	8	0	0	6	0.45686	0.3289	5.18431	1.70511	T	y1+;y3+;y4+;y5+;y6+;y9+;	y1+;y4+;y5+;y6+;y9+;	sp|P01005|IOVO_CHICK	K	AF	88	0	99	-0.00351	-1.18371	6.69e-39	sp|P01005|IOVO_CHICK	2	-0.01879	-4.17199
20190704_SL_Ovalbumin_GP.19265.19265.3.0.dta	65	3937.64	2842.28	3	LVGAHGTESPTCAPLVPADMDJATVDR	5,Oxidation[H];12,Carbamidomethyl[C];12,Sulfide[C];	1095.36	1095.4	3-3-0-0-0	22	NXT	8	0	0	7	0.35257	0.24599	5.43878	1.3379	T	b24++;y1+;y5+;y6+;y8+;y11+;y14+;	b24++;y1+;y6+;y8+;y11+;y14+;	tr|Q8JIG5|Q8JIG5_CHICK	G	LL	15	0	36	-0.01121	-3.94267	7.77e-10	tr|Q8JIG5|Q8JIG5_CHICK	2	0.03518	8.93664
20190704_SL_Ovalbumin_GP.19291.19291.3.1.dta	281	4521.86	2835.24	3	TVPMJCSSYANTTSEDGKVMVLCNR	6,Carbamidomethyl[C];11,Deamidated[N];23,Carbamidomethyl[C];	1686.62	1686.59	7-2-0-0-1	5	NXS	8	1	0.01053	7	0.14809	0.19606	3.83944	0.75276	T	y1+;y3+;y4+;y5+;y6+;y7+;y9+;Y0++;	y1+;y4+;y9+;	sp|P01005|IOVO_CHICK	E	AF	89	0	93	0.00323	1.13884	3.44e-29	sp|P01005|IOVO_CHICK	4	-0.02909	-6.43459
20190704_SL_Ovalbumin_GP.19333.19333.3.0.dta	60	4464.81	2260.02	3	TESPTCAPLVPADMDJATVDR	6,Carbamidomethyl[C];	2204.79	2204.77	5-4-2-0-0	16	NXT	6	0	0	4	0.11293	0.1033	1.92403	0.19875	T	b7+;b10+;y1+;y11+;	y1+;	tr|Q8JIG5|Q8JIG5_CHICK	G	LL	21	0	36	0.01693	7.48776	2.01e-16	tr|Q8JIG5|Q8JIG5_CHICK	2	-0.01574	-3.52613
20190704_SL_Ovalbumin_GP.19351.19351.4.0.dta	65	4464.84	2842.28	4	LVGAHGTESPTCAPLVPADMDJATVDR	5,Oxidation[H];12,Carbamidomethyl[C];12,Sulfide[C];	1622.56	1622.58	5-4-0-0-0	22	NXT	4	0	0	5	0.06136	0.06572	1.89579	0.12459	T	b19++;y1+;y2+;y4+;y11+;	y1+;	tr|Q8JIG5|Q8JIG5_CHICK	G	LL	15	0	36	-0.01121	-3.94267	7.77e-10	tr|Q8JIG5|Q8JIG5_CHICK	2	0.01503	3.36707
20190704_SL_Ovalbumin_GP.19508.19508.3.0.dta	60	3946.6	2260.02	3	TESPTCAPLVPADMDJATVDR	6,Carbamidomethyl[C];	1686.58	1686.59	7-2-0-0-1	16	NXT	6	0	0	5	0.17206	0.16987	3.62582	0.6159	T	y1+;y2+;y4+;y5+;y11+;	y1+;y5+;y11+;	tr|Q8JIG5|Q8JIG5_CHICK	G	LL	21	0	36	0.01693	7.48776	2.01e-16	tr|Q8JIG5|Q8JIG5_CHICK	2	0.00655	1.66008
20190704_SL_Ovalbumin_GP.19627.19627.3.1.dta	203	4317.8	2044.94	3	SYAJTTSEDGKVMVLCNR	16,Carbamidomethyl[C];	2272.86	2272.84	4-8-0-0-0	4	NXT	8	0	0	11	0.45413	0.30364	6.34769	1.92739	T	y1+;y2+;y3+;y4+;y5+;y6+;y7+;y9+;y10+;y13+;y14+;	y1+;y3+;y4+;y5+;y6+;y7+;y9+;	sp|P01005|IOVO_CHICK	S	AF	96	0	99	-0.00142	-0.694063	3.7e-41	sp|P01005|IOVO_CHICK	2	-0.01807	-4.18596
20190704_SL_Ovalbumin_GP.19690.19690.3.4.dta	203	4317.76	2044.94	3	SYAJTTSEDGKVMVLCNR	16,Carbamidomethyl[C];	2272.82	2272.84	4-8-0-0-0	4	NXT	2	0	0	7	0.47453	0.27259	5.78195	1.57608	T	y1+;y3+;y4+;y6+;y7+;y9+;y14+;	y1+;y3+;y4+;y6+;y7+;y9+;	sp|P01005|IOVO_CHICK	S	AF	96	0	99	-0.00142	-0.694063	3.7e-41	sp|P01005|IOVO_CHICK	2	0.01948	4.51267
20190704_SL_Ovalbumin_GP.19730.19730.3.1.dta	257	4794.99	3092.38	3	KETVPMNCSSYAJTTSEDGKVMVLCNR	7,Deamidated[N];8,Carbamidomethyl[C];25,Carbamidomethyl[C];	1702.61	1702.58	8-2-0-0-0	13	NXT	14	0	0	10	0.40025	0.30181	5.99851	1.81039	T	b1+;y1+;y2+;y3+;y4+;y5+;y6+;y7+;y9+;y11+;	b1+;y3+;y4+;y5+;y6+;y7+;y9+;	sp|P01005|IOVO_CHICK	C	AF	87	0	99	-0.00056	-0.181033	3.2e-45	sp|P01005|IOVO_CHICK	4	-0.02803	-5.84688
20190704_SL_Ovalbumin_GP.19879.19879.4.1.dta	288	4627.85	2964.28	4	ETVPMNCSSYAJTTSEDGKVMVLCNR	6,Deamidated[N];7,Carbamidomethyl[C];24,Carbamidomethyl[C];	1663.57	1663.61	4-5-0-0-0	12	NXT	8	0	0	15	0.38321	0.3653	6.34769	2.31881	T	b2+;y1+;y2+;y3+;y4+;y5+;y6+;y7+;y8+;y9+;y10+;y11+;y12+;y13+;y14+;	y3+;y4+;y5+;y6+;y7+;y9+;y12+;	sp|P01005|IOVO_CHICK	K	AF	88	0	99	-0.00351	-1.18371	6.69e-39	sp|P01005|IOVO_CHICK	2	0.04213	9.10564
20190704_SL_Ovalbumin_GP.21007.21007.3.1.dta	257	4779.02	3092.38	3	KETVPMNCSSYAJTTSEDGKVMVLCNR	7,Deamidated[N];8,Carbamidomethyl[C];25,Carbamidomethyl[C];	1686.64	1686.59	7-2-0-0-1	13	NXT	8	0	0	6	0.39321	0.26682	4.87858	1.30169	T	b1+;y3+;y4+;y5+;y6+;y7+;	b1+;y3+;y4+;y6+;y7+;	sp|P01005|IOVO_CHICK	C	AF	87	0	99	-0.00056	-0.181033	3.2e-45	sp|P01005|IOVO_CHICK	4	-0.04679	-9.79269
20190704_SL_Ovalbumin_GP.21558.21558.3.1.dta	152	3377.38	1852.85	3	EVDCSRFPJATDKEGK	4,Carbamidomethyl[C];	1524.53	1524.53	6-2-0-0-1	9	NXT	8	0	0	4	0.07708	0.05396	2.909	0.15698	T	b6+;y6+;y6++;y12++;	b6+;y12++;	sp|P01005|IOVO_CHICK	A	DV	26	0	34	-0.00137	-0.73901	1.21e-14	sp|P01005|IOVO_CHICK	2	0.00197	0.583467
20190704_SL_Ovalbumin_GP.22216.22216.3.1.dta	14	5006.04	3383.48	3	ELAAVSVDCSEYPKPDCTAEDRPLCGSDJK	9,Carbamidomethyl[C];17,Carbamidomethyl[C];25,Carbamidomethyl[C];	1622.56	1622.58	5-4-0-0-0	29	NXT	6	0	0	5	0.10576	0.06527	3.35754	0.21913	T	y2+;y6+;y9+;y10+;y16+;	y2+;y10+;y16+;	sp|P01005|IOVO_CHICK	K	TY	154	0	182	0.00014	0.041365	9.65e-18	sp|P01005|IOVO_CHICK	2	0.0222	4.43556
20190704_SL_Ovalbumin_GP.22912.22912.2.3.dta	53	3537.52	2483.18	2	KCNFCNAVVESJGTLTLSHFGK	2,Carbamidomethyl[C];5,Carbamidomethyl[C];	1054.34	1054.37	4-2-0-0-0	12	NXT	8	0	0	5	0.26946	0.14143	2.85587	0.40391	T	b1+;b4+;b15++;y1+;y18+;	b1+;y18+;	sp|P01005|IOVO_CHICK	N	C-	188	0	199	0.00123	0.495136	1.67e-30	sp|P01005|IOVO_CHICK	2	0.02557	7.23033
20190704_SL_Ovalbumin_GP.22968.22968.4.0.dta	69	4943.04	3078.39	4	TYGNKCNFCNAVVESJGTLTLSHFGKC	6,Carbamidomethyl[C];9,Carbamidomethyl[C];27,Carbamidomethyl[C];	1864.66	1864.64	9-2-0-0-0	16	NXT	4	1	0.02052	9	0.29348	0.22919	4.87858	1.1181	T	b6+;y3+;y4+;y5+;y6+;y8+;y11+;y12+;y13+;Y0++;	b6+;y4+;y5+;y6+;y8+;	sp|P01005|IOVO_CHICK	K	--	184	0	199	-0.00245	-0.795618	1.27e-26	sp|P01005|IOVO_CHICK	4	-0.01735	-3.51069
20190704_SL_Ovalbumin_GP.24266.24266.2.0.dta	197	3442.49	1794.85	2	AJTTSEDGKVMVLCNR	14,Carbamidomethyl[C];	1647.64	1647.61	3-5-0-0-1	2	NXT	2	0	0	4	0.1803	0.12966	2.909	0.37718	T	y1+;y3+;y4+;y9+;	y3+;y9+;	sp|P01005|IOVO_CHICK	Y	AF	98	0	99	-0.00177	-0.985617	8.61e-28	sp|P01005|IOVO_CHICK	2	-0.02898	-8.42073
20190704_SL_Ovalbumin_GP.24272.24272.3.1.dta	271	5792.37	3820.6	3	HDGECKETVPMNCSSYAJTTSEDGKVMVLCNR	0,Carbamidomethyl[AnyN-term];1,Oxidation[H];5,Carbamidomethyl[C];6,Carbamidomethyl[K];12,Deamidated[N];13,Carbamidomethyl[C];30,Carbamidomethyl[C];	1971.78	1971.72	5-5-0-0-1	18	NXT	4	0	0	4	0.31222	0.13299	3.19196	0.4245	T	y1+;y3+;y4+;y9+;	y3+;y4+;y9+;	sp|P01005|IOVO_CHICK	E	AF	82	0	99	-0.01227	-3.21072	1.23e-30	sp|P01005|IOVO_CHICK	2	-0.05594	-9.65911
20190704_SL_Ovalbumin_GP.2446.2446.3.1.dta	143	3530.38	1419.57	3	CSSYAJTTSEDGK	1,Carbamidomethyl[C];	2110.81	2110.79	3-8-0-0-0	6	NXT	2	0	0	7	0.38168	0.24124	5.19226	1.25257	T	y3+;y5+;y6+;y7+;y8+;y9+;y12+;	y3+;y5+;y6+;y7+;y12+;	sp|P01005|IOVO_CHICK	N	VM	94	0	99	0.00102	0.71803	2.64e-26	sp|P01005|IOVO_CHICK	2	-0.01973	-5.5902
20190704_SL_Ovalbumin_GP.24510.24510.4.2.dta	268	5055.08	3553.5	4	DGECKETVPMJCSSYANTTSEDGKVMVLCNR	4,Carbamidomethyl[C];12,Carbamidomethyl[C];17,Deamidated[N];29,Carbamidomethyl[C];	1501.58	1501.55	3-5-0-0-0	11	NXS	6	0	0	6	0.05886	0.08526	1.75026	0.14923	T	y1+;y3+;y4+;y6+;y7+;y9+;	y9+;	sp|P01005|IOVO_CHICK	H	AF	83	0	93	-0.00298	-0.838378	2.03e-45	sp|P01005|IOVO_CHICK	2	-0.02811	-5.56182
20190704_SL_Ovalbumin_GP.24541.24541.3.1.dta	254	5459.25	3690.56	3	HDGECKETVPMJCSSYANTTSEDGKVMVLCNR	5,Carbamidomethyl[C];13,Carbamidomethyl[C];18,Deamidated[N];30,Carbamidomethyl[C];	1768.69	1768.64	5-4-0-0-1	12	NXS	4	0	0	4	0.18438	0.11375	2.61922	0.29793	T	y1+;y3+;y4+;y9+;	y4+;y9+;	sp|P01005|IOVO_CHICK	E	AF	82	0	93	-0.0041	-1.11065	5.04e-49	sp|P01005|IOVO_CHICK	2	-0.05288	-9.688
20190704_SL_Ovalbumin_GP.24623.24623.3.0.dta	79	4219.73	2355.09	3	CNFCNAVVESJGTLTLSHFGK	1,Carbamidomethyl[C];4,Carbamidomethyl[C];	1864.65	1864.64	9-2-0-0-0	11	NXT	8	0	0	17	0.28258	0.31373	5.51449	1.73009	T	b2+;b3+;b4+;b5+;b6+;b7+;b8+;y3+;y4+;y5+;y6+;y7+;y8+;y10+;y12+;y13+;y14+;	b2+;b3+;y3+;y4+;y5+;y7+;	sp|P01005|IOVO_CHICK	K	C-	189	0	199	-0.00017	-0.072154	2.02e-44	sp|P01005|IOVO_CHICK	2	-0.00642	-1.52178
20190704_SL_Ovalbumin_GP.24651.24651.3.1.dta	397	4789.96	3491.45	3	TJISKEHDGECKETVPMNCSSYANTTSEDGK	11,Carbamidomethyl[C];18,Deamidated[N];19,Carbamidomethyl[C];24,Deamidated[N];	1298.51	1298.47	3-4-0-0-0	2	NXS	16	0	0	4	0.05668	0.05861	1.75167	0.10266	T	b1+;b2+;y3+;y5+;	y3+;	sp|P01005|IOVO_CHICK	G	VM	76	0	77	0.00115	0.329283	7.09e-23	sp|P01005|IOVO_CHICK	2	-0.03908	-8.16038
20190704_SL_Ovalbumin_GP.24691.24691.4.4.dta	79	4219.73	2355.09	4	CNFCNAVVESJGTLTLSHFGK	1,Carbamidomethyl[C];4,Carbamidomethyl[C];	1864.64	1864.64	9-2-0-0-0	11	NXT	8	1	0.0039	16	0.18496	0.24009	3.63785	0.87339	T	b2+;b3+;b6+;b7+;b8+;b6++;y3+;y4+;y5+;y6+;y8+;y10+;y12+;y13+;y14+;y17+;Y0++;	b2+;b3+;y5+;	sp|P01005|IOVO_CHICK	K	C-	189	0	199	-0.00017	-0.072154	2.02e-44	sp|P01005|IOVO_CHICK	2	-0.00413	-0.978969
20190704_SL_Ovalbumin_GP.24788.24788.3.1.dta	50	4483.97	3121.45	3	KTYGNKCNFCNAVVESJGTLTLSHFGK	6,Carbamyl[K];7,Carbamidomethyl[C];7,Dioxidation[C];10,Carbamidomethyl[C];	1362.52	1362.48	5-2-0-0-1	17	NXT	2	0	0	4	0.08102	0.04424	1.90491	0.08427	T	b1+;y1+;y5+;y22++;	b1+;	sp|P01005|IOVO_CHICK	N	C-	183	0.01	199	0.01364	4.36837	8.06e-12	sp|P01005|IOVO_CHICK	2	-0.03962	-8.83784
20190704_SL_Ovalbumin_GP.24803.24803.3.0.dta	203	3692.54	2044.94	3	SYAJTTSEDGKVMVLCNR	16,Carbamidomethyl[C];	1647.6	1647.61	3-5-0-0-1	4	NXT	6	0	0	7	0.07243	0.11033	2.05687	0.22694	T	y3+;y4+;y5+;y6+;y7+;y9+;y12+;	y9+;	sp|P01005|IOVO_CHICK	S	AF	96	0	99	-0.00142	-0.694063	3.7e-41	sp|P01005|IOVO_CHICK	2	0.00825	2.23485
20190704_SL_Ovalbumin_GP.24830.24830.3.0.dta	79	4139.68	2355.09	3	CNFCNAVVESJGTLTLSHFGK	1,Carbamidomethyl[C];4,Carbamidomethyl[C];	1784.59	1784.63	6-4-0-0-0	11	NXT	2	0	0	9	0.15232	0.19893	3.63785	0.72367	T	b2+;b3+;b6+;b7+;y3+;y4+;y5+;y6+;y7+;	b2+;b3+;y4+;	sp|P01005|IOVO_CHICK	K	C-	189	0	199	-0.00017	-0.072154	2.02e-44	sp|P01005|IOVO_CHICK	2	0.03773	9.11654
20190704_SL_Ovalbumin_GP.24917.24917.3.0.dta	79	3895.61	2355.09	3	CNFCNAVVESJGTLTLSHFGK	1,Carbamidomethyl[C];4,Carbamidomethyl[C];	1540.52	1540.53	7-2-0-0-0	11	NXT	6	0	0	16	0.29345	0.31417	4.93564	1.55062	T	b2+;b3+;b4+;b6+;b7+;b8+;y3+;y4+;y5+;y6+;y7+;y8+;y10+;y12+;y13+;y14+;	b2+;b3+;y3+;y5+;y7+;	sp|P01005|IOVO_CHICK	K	C-	189	0	199	-0.00017	-0.072154	2.02e-44	sp|P01005|IOVO_CHICK	2	0.00767	1.9694
20190704_SL_Ovalbumin_GP.24990.24990.3.1.dta	257	4740.01	3092.38	3	KETVPMNCSSYAJTTSEDGKVMVLCNR	7,Deamidated[N];8,Carbamidomethyl[C];25,Carbamidomethyl[C];	1647.63	1647.61	3-5-0-0-1	13	NXT	8	0	0	6	0.26124	0.20357	3.59149	0.73112	T	b1+;y2+;y4+;y5+;y6+;y9+;	b1+;y4+;y9+;	sp|P01005|IOVO_CHICK	C	AF	87	0	99	-0.00056	-0.181033	3.2e-45	sp|P01005|IOVO_CHICK	4	-0.01823	-3.84679
20190704_SL_Ovalbumin_GP.24992.24992.3.1.dta	266	5549.28	3438.47	3	ECKETVPMJCSSYANTTSEDGKVMVLCNR	0,Carbamidomethyl[AnyN-term];2,Carbamidomethyl[C];10,Carbamidomethyl[C];15,Deamidated[N];27,Carbamidomethyl[C];	2110.81	2110.79	3-8-0-0-0	9	NXS	14	0	0	4	0.1723	0.122	2.64219	0.32235	T	y1+;y4+;y6+;y9+;	y6+;y9+;	sp|P01005|IOVO_CHICK	G	AF	85	0	93	-0.00344	-1.00016	2.94e-50	sp|P01005|IOVO_CHICK	2	-0.02083	-3.7543
20190704_SL_Ovalbumin_GP.25013.25013.3.1.dta	19	4987	3583.52	3	GECKETVPMNCSSYAJTTSEDGKVMVLCNR	0,Carbamidomethyl[AnyN-term];3,Carbamidomethyl[C];3,Dioxidation[C];4,Carbamidomethyl[K];11,Carbamidomethyl[C];28,Carbamidomethyl[C];	1403.48	1403.51	4-3-0-0-1	16	NXT	2	0	0	9	0.19367	0.14173	3.3621	0.47651	T	y1+;y2+;y3+;y4+;y5+;y6+;y7+;y9+;y10+;	y4+;y6+;y9+;	sp|P01005|IOVO_CHICK	D	AF	84	0	99	0.02055	5.73297	9.22e-15	sp|P01005|IOVO_CHICK	2	0.028	5.61576
20190704_SL_Ovalbumin_GP.25098.25098.3.1.dta	252	4743.91	3381.45	3	ECKETVPMJCSSYANTTSEDGKVMVLCNR	2,Carbamidomethyl[C];10,Carbamidomethyl[C];15,Deamidated[N];27,Carbamidomethyl[C];	1362.46	1362.48	5-2-0-0-1	9	NXS	6	0	0	7	0.1023	0.10496	1.89355	0.19874	T	b9+;y3+;y4+;y6+;y9+;y13+;y27++;	y9+;	sp|P01005|IOVO_CHICK	G	AF	85	0	93	0.00214	0.63268	2e-41	sp|P01005|IOVO_CHICK	2	0.01751	3.69184
20190704_SL_Ovalbumin_GP.25520.25520.3.1.dta	197	3766.56	1794.85	3	AJTTSEDGKVMVLCNR	14,Carbamidomethyl[C];	1971.72	1971.72	5-5-0-0-1	2	NXT	6	0	0	12	0.12858	0.18747	3.68489	0.6908	T	y3+;y4+;y5+;y6+;y7+;y9+;y10+;y11+;y12+;y13+;y14+;y12++;	y4+;y6+;y9+;	sp|P01005|IOVO_CHICK	Y	AF	98	0	99	-0.00177	-0.985617	8.61e-28	sp|P01005|IOVO_CHICK	2	0.00409	1.08616
20190704_SL_Ovalbumin_GP.25551.25551.3.1.dta	244	5846.26	3819.6	3	EHDGECKETVPMNCSSYAJTTSEDGKVMVLCNR	6,Carbamidomethyl[C];13,Deamidated[N];14,Carbamidomethyl[C];31,Carbamidomethyl[C];	2026.66	2026.69	10-2-0-0-0	19	NXT	4	0	0	12	0.37111	0.23277	4.56169	1.06183	T	y1+;y2+;y3+;y4+;y5+;y6+;y7+;y9+;y10+;y11+;y12+;y13+;	y3+;y4+;y6+;y7+;y9+;	sp|P01005|IOVO_CHICK	K	AF	81	0	99	-0.00047	-0.123018	1.28e-52	sp|P01005|IOVO_CHICK	2	0.02891	4.94592
20190704_SL_Ovalbumin_GP.25559.25559.3.1.dta	67	4684.05	2712.38	3	EAVKNKEDASPAAVLPTJVTWVGCR	24,Carbamidomethyl[C];	1971.67	1971.72	5-5-0-0-1	18	NXT	2	0	0	4	0.08156	0.04941	1.90723	0.09423	T	b2+;b3+;y1+;y4++;	b2+;	sp|Q8JGM4|QSOX1_CHICK	K	GS	384	0.01	401	-0.0028	-1.03193	6.68e-20	sp|Q8JGM4|QSOX1_CHICK/tr|F1NYK2|F1NYK2_CHICK	2	0.04683	10
20190704_SL_Ovalbumin_GP.25662.25662.2.0.dta	230	3933.59	2635.12	2	PMNCSSYAJTTSEDGKVMVLCNR	3,Deamidated[N];4,Carbamidomethyl[C];21,Carbamidomethyl[C];	1298.46	1298.47	3-4-0-0-0	9	NXT	6	0	0	7	0.30615	0.28117	4.91597	1.38221	T	y3+;y4+;y5+;y6+;y7+;y9+;y10+;	y3+;y4+;y6+;y7+;y9+;	sp|P01005|IOVO_CHICK	V	AF	91	0	99	-0.00284	-1.07735	1.5e-33	sp|P01005|IOVO_CHICK	2	0.00586	1.49012
20190704_SL_Ovalbumin_GP.25730.25730.2.0.dta	203	3747.53	2044.94	2	SYAJTTSEDGKVMVLCNR	16,Carbamidomethyl[C];	1702.59	1702.58	8-2-0-0-0	4	NXT	4	0	0	10	0.34335	0.23682	5.18431	1.22773	T	y1+;y2+;y3+;y4+;y5+;y6+;y7+;y8+;y9+;y14+;	y3+;y4+;y6+;y7+;y9+;	sp|P01005|IOVO_CHICK	S	AF	96	0	99	-0.00142	-0.694063	3.7e-41	sp|P01005|IOVO_CHICK	2	-0.00822	-2.19403
20190704_SL_Ovalbumin_GP.25841.25841.3.1.dta	160	3733.53	1923.89	3	AEVDCSRFPJATDKEGK	5,Carbamidomethyl[C];	1809.64	1809.67	4-5-0-0-1	10	NXT	6	0	0	4	0.05458	0.06203	2.05294	0.12733	T	b2+;b7+;b11+;b13+;	b2+;	sp|P01005|IOVO_CHICK	G	DV	25	0	34	0.00389	2.02091	9.09e-07	sp|P01005|IOVO_CHICK	4	0.02779	7.44543
20190704_SL_Ovalbumin_GP.25853.25853.3.1.dta	205	4435.73	2610.1	3	MNCSSYAJTTSEDGKVMVLCNR	0,Carbamidomethyl[AnyN-term];1,Oxidation[M];3,Carbamidomethyl[C];20,Carbamidomethyl[C];	1825.62	1825.66	5-5-0-0-0	8	NXT	2	0	0	4	0.04811	0.10954	2.06085	0.22574	T	y4+;y6+;y9+;y12+;	y9+;	sp|P01005|IOVO_CHICK	P	AF	92	0	99	0.02184	8.36426	7.82e-28	sp|P01005|IOVO_CHICK	2	0.03783	8.53049
20190704_SL_Ovalbumin_GP.25864.25864.2.0.dta	197	2687.17	1794.85	2	AJTTSEDGKVMVLCNR	14,Carbamidomethyl[C];	892.323	892.317	3-2-0-0-0	2	NXT	2	0	0	5	0.04415	0.05482	1.96085	0.10749	T	b10++;y5+;y7+;y9+;y10+;	y9+;	sp|P01005|IOVO_CHICK	Y	AF	98	0	99	-0.00177	-0.985617	8.61e-28	sp|P01005|IOVO_CHICK	2	-0.00581	-2.16293
20190704_SL_Ovalbumin_GP.26045.26045.3.1.dta	254	5516.19	3690.56	3	HDGECKETVPMJCSSYANTTSEDGKVMVLCNR	5,Carbamidomethyl[C];13,Carbamidomethyl[C];18,Deamidated[N];30,Carbamidomethyl[C];	1825.63	1825.66	5-5-0-0-0	12	NXS	4	0	0	7	0.23043	0.1762	3.98339	0.70187	T	y3+;y4+;y5+;y6+;y7+;y9+;y13+;	y4+;y5+;y6+;y9+;	sp|P01005|IOVO_CHICK	E	AF	82	0	93	-0.0041	-1.11065	5.04e-49	sp|P01005|IOVO_CHICK	2	0.02892	5.24373
20190704_SL_Ovalbumin_GP.26057.26057.3.1.dta	230	4339.73	2635.12	3	PMNCSSYAJTTSEDGKVMVLCNR	3,Deamidated[N];4,Carbamidomethyl[C];21,Carbamidomethyl[C];	1704.61	1704.63	3-6-0-0-0	9	NXT	4	0	0	4	0.04378	0.10393	1.92157	0.1997	T	y4+;y6+;y7+;y9+;	y9+;	sp|P01005|IOVO_CHICK	V	AF	91	0	99	-0.00284	-1.07735	1.5e-33	sp|P01005|IOVO_CHICK	2	0.02343	5.40023
20190704_SL_Ovalbumin_GP.26071.26071.3.1.dta	266	5465.19	3438.47	3	ECKETVPMJCSSYANTTSEDGKVMVLCNR	0,Carbamidomethyl[AnyN-term];2,Carbamidomethyl[C];10,Carbamidomethyl[C];15,Deamidated[N];27,Carbamidomethyl[C];	2026.71	2026.69	10-2-0-0-0	9	NXS	8	0	0	5	0.16541	0.12838	2.64219	0.33922	T	y1+;y6+;y7+;y9+;y10+;	y7+;y9+;	sp|P01005|IOVO_CHICK	G	AF	85	0	93	-0.00344	-1.00016	2.94e-50	sp|P01005|IOVO_CHICK	2	-0.02453	-4.48922
20190704_SL_Ovalbumin_GP.26213.26213.3.1.dta	261	4705.93	2734.19	3	VPMNCSSYAJTTSEDGKVMVLCNR	4,Deamidated[N];5,Carbamidomethyl[C];22,Carbamidomethyl[C];	1971.74	1971.72	5-5-0-0-1	10	NXT	4	0	0	8	0.14788	0.18419	2.8493	0.52483	T	y1+;y2+;y3+;y4+;y5+;y6+;y7+;y9+;	y4+;y9+;	sp|P01005|IOVO_CHICK	T	AF	90	0	99	-0.00676	-2.47151	3.48e-17	sp|P01005|IOVO_CHICK	2	-0.01586	-3.37093
20190704_SL_Ovalbumin_GP.26287.26287.3.1.dta	1	4644.86	2292	3	CSSYAJTTSEDGKVMVLCNR	1,Carbamidomethyl[C];18,Carbamidomethyl[C];	2352.86	2352.84	7-6-0-0-0	6	NXT	4	0	0	7	0.11543	0.17388	3.03379	0.52751	T	y3+;y4+;y5+;y6+;y7+;y9+;y10+;	y6+;y9+;	sp|P01005|IOVO_CHICK	N	AF	94	0	99	0.00087	0.379417	3.55e-41	sp|P01005|IOVO_CHICK	4	-0.01737	-3.74041
20190704_SL_Ovalbumin_GP.26309.26309.3.1.dta	244	5239.11	3819.6	3	EHDGECKETVPMNCSSYAJTTSEDGKVMVLCNR	6,Carbamidomethyl[C];13,Deamidated[N];14,Carbamidomethyl[C];31,Carbamidomethyl[C];	1419.51	1419.5	5-3-0-0-0	19	NXT	8	0	0	4	0.18113	0.10081	3.33315	0.33601	T	y4+;y6+;y9+;y3++;	y4+;y6+;y9+;	sp|P01005|IOVO_CHICK	K	AF	81	0	99	-0.00047	-0.123018	1.28e-52	sp|P01005|IOVO_CHICK	2	-0.00999	-1.90717
20190704_SL_Ovalbumin_GP.26744.26744.2.0.dta	172	2972.21	1609.73	2	AEVDCSRFPJATDK	5,Carbamidomethyl[C];	1362.48	1362.48	5-2-0-0-1	10	NXT	6	0	0	6	0.09664	0.12375	2.05687	0.25455	T	b2+;b7+;b8+;b10+;b13+;y7+;	b2+;	sp|P01005|IOVO_CHICK	G	EG	25	0	34	0.00032	0.19867	3.93e-10	sp|P01005|IOVO_CHICK	4	0.00181	0.609182
20190704_SL_Ovalbumin_GP.26789.26789.4.0.dta	259	5080.07	3092.38	4	KETVPMNCSSYAJTTSEDGKVMVLCNR	7,Deamidated[N];8,Carbamidomethyl[C];25,Carbamidomethyl[C];	1987.7	1987.71	6-5-0-0-0	13	NXT	8	0	0	4	0.13043	0.09151	1.77355	0.1623	T	b1+;y6+;y9+;y24+++;	b1+;	sp|P01005|IOVO_CHICK	C	AF	87	0	99	-0.00056	-0.181033	3.2e-45	sp|P01005|IOVO_CHICK	4	0.01365	2.68751
20190704_SL_Ovalbumin_GP.27106.27106.3.1.dta	110	4232.7	2206.01	3	TNDCLLCAYSIEFGTJISK	4,Carbamidomethyl[C];7,Carbamidomethyl[C];	2026.69	2026.69	10-2-0-0-0	16	NXS	22	0	0	4	0.05962	0.06081	2.06085	0.12532	T	b1+;b2+;b3+;b4+;	b1+;	sp|P01005|IOVO_CHICK	Y	EH	62	0	77	0.00144	0.652469	4.22e-12	sp|P01005|IOVO_CHICK	4	0.00317	0.749109
20190704_SL_Ovalbumin_GP.27227.27227.4.0.dta	64	4906.05	2918.36	4	TYGNKCNFCNAVVESJGTLTLSHFGK	6,Carbamidomethyl[C];9,Carbamidomethyl[C];	1987.7	1987.71	6-5-0-0-0	16	NXT	6	0	0	4	0.04411	0.04146	1.90491	0.07897	T	b1+;b2+;b3+;y4+;	b1+;	sp|P01005|IOVO_CHICK	K	C-	184	0.01	199	0.00043	0.147294	2.66e-41	sp|P01005|IOVO_CHICK	2	0.01189	2.42404
20190704_SL_Ovalbumin_GP.27256.27256.3.1.dta	69	4248.81	3078.39	3	TYGNKCNFCNAVVESJGTLTLSHFGKC	6,Carbamidomethyl[C];9,Carbamidomethyl[C];27,Carbamidomethyl[C];	1170.43	1170.42	3-2-0-0-1-1	16	NXT	4	0	0	8	0.07516	0.09233	1.9026	0.17566	T	b1+;b2+;y2+;y3+;y4+;y6+;y8+;y11+;	b1+;	sp|P01005|IOVO_CHICK	K	--	184	0	199	-0.00245	-0.795618	1.27e-26	sp|P01005|IOVO_CHICK	4	-0.00838	-1.97278
20190704_SL_Ovalbumin_GP.27394.27394.3.0.dta	79	4627.96	2355.09	3	CNFCNAVVESJGTLTLSHFGK	1,Carbamidomethyl[C];4,Carbamidomethyl[C];	2272.87	2272.84	4-8-0-0-0	11	NXT	4	3	0.01295	13	0.18125	0.24392	2.86934	0.6999	T	b2+;b3+;y3+;y4+;y5+;y6+;y7+;y8+;y10+;y11+;y12+;y13+;y14+;Y0+;Y0++;Y1++;	y4+;y5+;	sp|P01005|IOVO_CHICK	K	C-	189	0	199	-0.00017	-0.072154	2.02e-44	sp|P01005|IOVO_CHICK	2	-0.03031	-6.55071
20190704_SL_Ovalbumin_GP.2743.2743.3.1.dta	140	3547.37	1680.65	3	MNCSSYAJTTSEDGK	1,Oxidation[M];3,Carbamidomethyl[C];	1866.72	1866.69	4-6-0-0-0	8	NXT	2	1	0.00642	7	0.315	0.22976	3.83944	0.88216	T	y3+;y5+;y6+;y7+;y9+;y11+;y13+;Y0++;	y6+;y7+;y13+;	sp|P01005|IOVO_CHICK	P	VM	92	0	99	-0.00294	-1.7483	9.75e-33	sp|P01005|IOVO_CHICK	2	-0.03029	-8.54108
20190704_SL_Ovalbumin_GP.27525.27525.3.1.dta	160	3708.54	1923.89	3	AEVDCSRFPJATDKEGK	5,Carbamidomethyl[C];	1784.65	1784.63	6-4-0-0-0	10	NXT	8	1	0.00369	4	0.05423	0.06719	2.05294	0.13794	T	b2+;b7+;b8+;b13+;Y0++;	b2+;	sp|P01005|IOVO_CHICK	G	DV	25	0	34	0.00389	2.02091	9.09e-07	sp|P01005|IOVO_CHICK	4	-0.02251	-6.07139
20190704_SL_Ovalbumin_GP.27666.27666.3.1.dta	299	3811.64	2919.34	3	TYGNKCNFCNAVVESJGTLTLSHFGK	6,Carbamidomethyl[C];9,Carbamidomethyl[C];10,Deamidated[N];	892.302	892.317	3-2-0-0-0	16	NXT	8	1	0.00263	4	0.04763	0.04268	1.77811	0.07589	T	b1+;b2+;y4+;y7+;Y1++;	b1+;	sp|P01005|IOVO_CHICK	K	C-	184	0.01	199	0.0181	6.1979	5.9e-30	sp|P01005|IOVO_CHICK	2	0.01519	3.98623
20190704_SL_Ovalbumin_GP.27770.27770.3.1.dta	110	3609.52	2206.01	3	TNDCLLCAYSIEFGTJISK	4,Carbamidomethyl[C];7,Carbamidomethyl[C];	1403.51	1403.51	4-3-0-0-1	16	NXS	4	0	0	4	0.04016	0.05272	2.06085	0.10865	T	b1+;b3+;b4+;y13+;	b1+;	sp|P01005|IOVO_CHICK	Y	EH	62	0	77	0.00144	0.652469	4.22e-12	sp|P01005|IOVO_CHICK	4	0.00267	0.739917
20190704_SL_Ovalbumin_GP.27837.27837.3.1.dta	160	3950.59	1923.89	3	AEVDCSRFPJATDKEGK	5,Carbamidomethyl[C];	2026.71	2026.69	10-2-0-0-0	10	NXT	8	0	0	4	0.04479	0.058	2.05294	0.11906	T	b2+;b7+;b8+;b13+;	b2+;	sp|P01005|IOVO_CHICK	G	DV	25	0	34	0.00389	2.02091	9.09e-07	sp|P01005|IOVO_CHICK	4	-0.01781	-4.50931
20190704_SL_Ovalbumin_GP.27851.27851.3.1.dta	172	4044.66	1609.73	3	AEVDCSRFPJATDK	5,Carbamidomethyl[C];	2434.93	2434.9	5-8-0-0-0	10	NXT	8	0	0	5	0.05033	0.07659	2.05687	0.15754	T	b2+;b4+;b7+;b8+;b13+;	b2+;	sp|P01005|IOVO_CHICK	G	EG	25	0	34	0.00032	0.19867	3.93e-10	sp|P01005|IOVO_CHICK	4	-0.03032	-7.49812
20190704_SL_Ovalbumin_GP.2804.2804.3.0.dta	409	3458.39	2566.04	3	ECKETVPMNCSSYAJTTSEDGK	0,Carbamidomethyl[AnyN-term];2,Carbamidomethyl[C];9,Deamidated[N];10,Carbamidomethyl[C];	892.348	892.317	3-2-0-0-0	15	NXT	10	0	0	6	0.25255	0.18722	4.31135	0.80718	T	y3+;y5+;y6+;y7+;y8+;y9+;	y5+;y6+;y7+;y8+;	sp|P01005|IOVO_CHICK	G	VM	85	0	99	-0.00332	-1.29333	5.17e-27	sp|P01005|IOVO_CHICK	4	-0.03095	-8.95179
20190704_SL_Ovalbumin_GP.28053.28053.3.1.dta	69	4780.96	3078.39	3	TYGNKCNFCNAVVESJGTLTLSHFGKC	6,Carbamidomethyl[C];9,Carbamidomethyl[C];27,Carbamidomethyl[C];	1702.58	1702.58	8-2-0-0-0	16	NXT	4	0	0	6	0.08318	0.08344	1.9026	0.15876	T	b1+;b2+;y1+;y4+;y6+;y9+;	b1+;	sp|P01005|IOVO_CHICK	K	--	184	0	199	-0.00245	-0.795618	1.27e-26	sp|P01005|IOVO_CHICK	4	0.00142	0.297074
20190704_SL_Ovalbumin_GP.2807.2807.3.0.dta	411	3458.39	2566.04	3	ECKETVPMNCSSYAJTTSEDGK	0,Carbamidomethyl[AnyN-term];2,Carbamidomethyl[C];9,Deamidated[N];10,Carbamidomethyl[C];	892.348	892.317	3-2-0-0-0	15	NXT	10	0	0	5	0.23862	0.15435	5.19226	0.80145	T	y5+;y6+;y7+;y8+;y9+;	y5+;y6+;y7+;y8+;y9+;	sp|P01005|IOVO_CHICK	G	VM	85	0	99	-0.00332	-1.29333	5.17e-27	sp|P01005|IOVO_CHICK	4	-0.03095	-8.95179
20190704_SL_Ovalbumin_GP.2810.2810.3.0.dta	409	3458.39	2566.04	3	ECKETVPMNCSSYAJTTSEDGK	0,Carbamidomethyl[AnyN-term];2,Carbamidomethyl[C];9,Deamidated[N];10,Carbamidomethyl[C];	892.348	892.317	3-2-0-0-0	15	NXT	10	0	0	4	0.15052	0.12425	3.63381	0.45149	T	y5+;y6+;y7+;y8+;	y5+;y6+;y7+;	sp|P01005|IOVO_CHICK	G	VM	85	0	99	-0.00332	-1.29333	5.17e-27	sp|P01005|IOVO_CHICK	4	-0.03095	-8.95179
20190704_SL_Ovalbumin_GP.28222.28222.3.1.dta	342	4953.11	3654.68	3	DLRPICGTDGVTYTNDCLLCAYSIEFGTJISK	6,Carbamidomethyl[C];15,Deamidated[N];17,Carbamidomethyl[C];20,Carbamidomethyl[C];	1298.44	1298.47	3-4-0-0-0	29	NXS	10	0	0	6	0.1393	0.12625	2.61922	0.33069	T	b2+;b3+;b5+;b9+;b10+;b11+;	b9+;b10+;	sp|P01005|IOVO_CHICK	K	EH	49	0	77	0.00578	1.58111	2.8e-19	sp|P01005|IOVO_CHICK	4	0.03453	6.97284
20190704_SL_Ovalbumin_GP.29064.29064.3.0.dta	99	3573.5	2169.97	3	CNFCNAVVESJGTLTLSHF	1,Carbamidomethyl[C];4,Carbamidomethyl[C];	1403.53	1403.51	4-3-0-0-1	11	NXT	10	0	0	4	0.04473	0.05739	1.9445	0.11159	T	b2+;b3+;b6+;b8+;	b2+;	sp|P01005|IOVO_CHICK	K	GK	189	0	199	-0.00156	-0.718579	3.62e-29	sp|P01005|IOVO_CHICK	2	-0.01877	-5.25401
20190704_SL_Ovalbumin_GP.29542.29542.5.0.dta	107	6213.7	4509.01	5	DLRPICGTDGVTYTNDCLLCAYSIEFGTJISKEHDGECK	6,Carbamidomethyl[C];17,Carbamidomethyl[C];20,Carbamidomethyl[C];38,Carbamidomethyl[C];	1704.69	1704.63	3-6-0-0-0	29	NXS	4	0	0	11	0.33703	0.21928	4.5232	0.99186	T	b3+;b9+;b10+;b12+;b13+;y2+;y4+;y5+;y6+;y7+;y9+;	b3+;b9+;b10+;b12+;y6+;	sp|P01005|IOVO_CHICK	K	ET	49	0	77	0.00083	0.184036	4.59e-39	sp|P01005|IOVO_CHICK	4	-0.0599	-9.64146
20190704_SL_Ovalbumin_GP.29667.29667.3.0.dta	79	4219.74	2355.09	3	CNFCNAVVESJGTLTLSHFGK	1,Carbamidomethyl[C];4,Carbamidomethyl[C];	1864.66	1864.64	9-2-0-0-0	11	NXT	8	0	0	9	0.19695	0.20604	3.63785	0.74955	T	b2+;b3+;y3+;y4+;y5+;y6+;y7+;y10+;y14+;	b2+;y5+;y7+;	sp|P01005|IOVO_CHICK	K	C-	189	0	199	-0.00017	-0.072154	2.02e-44	sp|P01005|IOVO_CHICK	2	-0.01881	-4.45866
20190704_SL_Ovalbumin_GP.29737.29737.3.0.dta	79	4219.74	2355.09	3	CNFCNAVVESJGTLTLSHFGK	1,Carbamidomethyl[C];4,Carbamidomethyl[C];	1864.66	1864.64	9-2-0-0-0	11	NXT	8	0	0	7	0.14154	0.15789	4.3159	0.68142	T	b2+;b3+;y4+;y5+;y6+;y7+;y10+;	b3+;y5+;y6+;y7+;	sp|P01005|IOVO_CHICK	K	C-	189	0	199	-0.00017	-0.072154	2.02e-44	sp|P01005|IOVO_CHICK	2	-0.01881	-4.45866
20190704_SL_Ovalbumin_GP.29746.29746.3.0.dta	94	4109.68	2121.99	3	TLFPGSHEDEFJVTEIMR	-	1987.69	1987.71	6-5-0-0-0	12	NXT	4	2	0.0579	7	0.2232	0.23255	4.98258	1.1587	T	b2+;b3+;y1+;y3+;y5+;y15++;y16++;Y1+;Y1++;	b2+;y1+;y5+;y15++;Y1+;	tr|Q8JIG5|Q8JIG5_CHICK	F	LN	71	0	82	0.00246	1.15875	3.42e-20	tr|Q8JIG5|Q8JIG5_CHICK	4	0.01748	4.25443
20190704_SL_Ovalbumin_GP.29838.29838.3.1.dta	87	3291.33	1174.55	3	YJLTSVLMAM	8,Oxidation[M];10,Oxidation[M];	2116.78	2116.76	5-5-1-0-0	2	NXT	4	0	0	7	0.14528	0.15595	2.0861	0.32532	T	b2+;b3+;b4+;b6+;b7+;y2+;y3+;	y2+;	sp|P01012|OVAL_CHICK	K	GI	292	0	293	0.00049	0.416832	4.69e-30	sp|P01012|OVAL_CHICK	2	-0.02359	-7.16946
20190704_SL_Ovalbumin_GP.29875.29875.3.1.dta	79	3895.6	2355.09	3	CNFCNAVVESJGTLTLSHFGK	1,Carbamidomethyl[C];4,Carbamidomethyl[C];	1540.52	1540.53	7-2-0-0-0	11	NXT	6	0	0	10	0.15798	0.19905	2.86934	0.57113	T	b2+;b3+;b6++;y3+;y4+;y5+;y6+;y7+;y8+;y10+;	b6++;y5+;	sp|P01005|IOVO_CHICK	K	C-	189	0	199	-0.00017	-0.072154	2.02e-44	sp|P01005|IOVO_CHICK	2	0.01252	3.21472
20190704_SL_Ovalbumin_GP.29877.29877.3.1.dta	79	3895.6	2355.09	3	CNFCNAVVESJGTLTLSHFGK	1,Carbamidomethyl[C];4,Carbamidomethyl[C];	1540.52	1540.53	7-2-0-0-0	11	NXT	6	1	0.00435	11	0.14954	0.21132	2.86934	0.60636	T	b2+;b3+;b6++;y3+;y4+;y5+;y7+;y8+;y10+;y12+;y14+;Y0+;	b6++;y5+;	sp|P01005|IOVO_CHICK	K	C-	189	0	199	-0.00017	-0.072154	2.02e-44	sp|P01005|IOVO_CHICK	2	0.01252	3.21472
20190704_SL_Ovalbumin_GP.29879.29879.3.1.dta	79	3895.6	2355.09	3	CNFCNAVVESJGTLTLSHFGK	1,Carbamidomethyl[C];4,Carbamidomethyl[C];	1540.52	1540.53	7-2-0-0-0	11	NXT	6	0	0	10	0.15587	0.18929	2.86934	0.54313	T	b2+;b3+;b6++;y3+;y4+;y5+;y6+;y7+;y8+;y10+;	b6++;y5+;	sp|P01005|IOVO_CHICK	K	C-	189	0	199	-0.00017	-0.072154	2.02e-44	sp|P01005|IOVO_CHICK	2	0.01252	3.21472
20190704_SL_Ovalbumin_GP.29880.29880.3.1.dta	79	3895.6	2355.09	3	CNFCNAVVESJGTLTLSHFGK	1,Carbamidomethyl[C];4,Carbamidomethyl[C];	1540.52	1540.53	7-2-0-0-0	11	NXT	6	0	0	12	0.1868	0.22401	2.86934	0.64277	T	b2+;b3+;b6++;y3+;y4+;y5+;y6+;y7+;y8+;y10+;y13+;y14+;	b6++;y5+;	sp|P01005|IOVO_CHICK	K	C-	189	0	199	-0.00017	-0.072154	2.02e-44	sp|P01005|IOVO_CHICK	2	0.01252	3.21472
20190704_SL_Ovalbumin_GP.29886.29886.3.1.dta	79	3895.6	2355.09	3	CNFCNAVVESJGTLTLSHFGK	1,Carbamidomethyl[C];4,Carbamidomethyl[C];	1540.52	1540.53	7-2-0-0-0	11	NXT	6	1	0.00943	11	0.14281	0.20584	2.86934	0.59063	T	b2+;b3+;b6++;y3+;y4+;y5+;y7+;y8+;y10+;y13+;y14+;Y0+;	b6++;y5+;	sp|P01005|IOVO_CHICK	K	C-	189	0	199	-0.00017	-0.072154	2.02e-44	sp|P01005|IOVO_CHICK	2	0.01252	3.21472
20190704_SL_Ovalbumin_GP.29906.29906.3.0.dta	94	3662.52	2121.99	3	TLFPGSHEDEFJVTEIMR	-	1540.53	1540.53	7-2-0-0-0	12	NXT	8	1	0.01287	5	0.23194	0.20958	4.98258	1.04426	T	b2+;y1+;y3+;y5+;y15++;Y1++;	b2+;y1+;y3+;y5+;y15++;	tr|Q8JIG5|Q8JIG5_CHICK	F	LN	71	0	82	0.00246	1.15875	3.42e-20	tr|Q8JIG5|Q8JIG5_CHICK	4	-0.00349	-0.953156
20190704_SL_Ovalbumin_GP.29968.29968.3.0.dta	79	3895.6	2355.09	3	CNFCNAVVESJGTLTLSHFGK	1,Carbamidomethyl[C];4,Carbamidomethyl[C];	1540.52	1540.53	7-2-0-0-0	11	NXT	6	0	0	4	0.05	0.06747	1.93154	0.13033	T	y3+;y5+;y6+;y7+;	y6+;	sp|P01005|IOVO_CHICK	K	C-	189	0	199	-0.00017	-0.072154	2.02e-44	sp|P01005|IOVO_CHICK	2	0.01269	3.25837
20190704_SL_Ovalbumin_GP.30368.30368.2.0.dta	87	2838.13	1174.55	2	YJLTSVLMAM	8,Oxidation[M];10,Oxidation[M];	1663.59	1663.61	4-5-0-0-0	2	NXT	2	0	0	4	0.20883	0.15825	3.88665	0.61504	T	b6+;b7+;y1+;y2+;	b7+;y1+;y2+;	sp|P01012|OVAL_CHICK	K	GI	292	0	293	0.00049	0.416832	4.69e-30	sp|P01012|OVAL_CHICK	2	0.02361	8.32187
20190704_SL_Ovalbumin_GP.30420.30420.2.0.dta	87	2781.11	1174.55	2	YJLTSVLMAM	8,Oxidation[M];10,Oxidation[M];	1606.56	1606.59	4-4-0-0-1	2	NXT	2	0	0	5	0.1276	0.09478	3.88665	0.36836	T	b2+;b3+;b4+;b6+;b7+;	b2+;b3+;b6+;	sp|P01012|OVAL_CHICK	K	GI	292	0	293	0.00049	0.416832	4.69e-30	sp|P01012|OVAL_CHICK	2	0.02645	9.51412
20190704_SL_Ovalbumin_GP.30565.30565.2.0.dta	87	2619.06	1174.55	2	YJLTSVLMAM	8,Oxidation[M];10,Oxidation[M];	1444.51	1444.53	3-4-0-0-1	2	NXT	2	0	0	7	0.15023	0.15752	3.88665	0.61224	T	b2+;b3+;b4+;b6+;b7+;y1+;y2+;	b2+;b3+;b6+;	sp|P01012|OVAL_CHICK	K	GI	292	0	293	0.00049	0.416832	4.69e-30	sp|P01012|OVAL_CHICK	2	0.01638	6.25659
20190704_SL_Ovalbumin_GP.30617.30617.3.0.dta	87	2619.06	1174.55	3	YJLTSVLMAM	8,Oxidation[M];10,Oxidation[M];	1444.51	1444.53	3-4-0-0-1	2	NXT	2	0	0	5	0.19383	0.16069	3.88665	0.62455	T	b2+;b3+;b4+;b6+;y1+;	b2+;b3+;y1+;	sp|P01012|OVAL_CHICK	K	GI	292	0	293	0.00049	0.416832	4.69e-30	sp|P01012|OVAL_CHICK	2	0.01996	7.62405
20190704_SL_Ovalbumin_GP.3165.3165.3.0.dta	362	3814.62	1379.68	3	LNETCVVKJSSK	2,Deamidated[N];5,Carbamidomethyl[C];	2434.93	2434.9	5-8-0-0-0	9	NXS	14	3	0.04723	4	0.06744	0.13806	3.85904	0.53276	T	y3+;y4+;y5+;y6+;Y0+;Y1+;Y2+;	y4+;y5+;Y0+;	tr|Q8JIG5|Q8JIG5_CHICK	R	IH	89	0	97	0.00016	0.115886	3.16e-16	tr|Q8JIG5|Q8JIG5_CHICK	4	-0.03277	-8.59284
20190704_SL_Ovalbumin_GP.31869.31869.3.0.dta	87	3146.29	1174.55	3	YJLTSVLMAM	8,Oxidation[M];10,Oxidation[M];	1971.75	1971.72	5-5-0-0-1	2	NXT	4	0	0	4	0.09811	0.08007	3.07882	0.24651	T	b2+;b3+;b6+;b7+;	b2+;b3+;	sp|P01012|OVAL_CHICK	K	GI	292	0	293	0.00049	0.416832	4.69e-30	sp|P01012|OVAL_CHICK	2	-0.02591	-8.23766
20190704_SL_Ovalbumin_GP.31919.31919.2.0.dta	87	3146.3	1174.55	2	YJLTSVLMAM	8,Oxidation[M];10,Oxidation[M];	1971.75	1971.72	5-5-0-0-1	2	NXT	4	0	0	4	0.11202	0.08081	3.07882	0.2488	T	b2+;b3+;b7+;b8+;	b2+;b3+;	sp|P01012|OVAL_CHICK	K	GI	292	0	293	0.00049	0.416832	4.69e-30	sp|P01012|OVAL_CHICK	2	-0.02843	-9.03883
20190704_SL_Ovalbumin_GP.3226.3226.3.0.dta	440	3611.53	1908.95	3	EIMRLNETCVVKJSSK	6,Deamidated[N];9,Carbamidomethyl[C];	1702.58	1702.58	8-2-0-0-0	13	NXS	4	0	0	5	0.0922	0.05258	2.909	0.15295	T	y3+;y4+;y5+;y6+;y14+;	y4+;y5+;	tr|Q8JIG5|Q8JIG5_CHICK	T	IH	85	0	97	-0.0032	-1.67545	1.53e-12	tr|Q8JIG5|Q8JIG5_CHICK	2	-0.00201	-0.556705
20190704_SL_Ovalbumin_GP.32497.32497.3.4.dta	94	3566.5	2121.99	3	TLFPGSHEDEFJVTEIMR	-	1444.51	1444.53	3-4-0-0-1	12	NXT	8	0	0	10	0.13751	0.16486	3.67597	0.60603	T	b2+;b5+;y1+;y2+;y3+;y4+;y5+;y6+;y15++;y16++;	y1+;y3+;y5+;	tr|Q8JIG5|Q8JIG5_CHICK	F	LN	71	0	82	0.00246	1.15875	3.42e-20	tr|Q8JIG5|Q8JIG5_CHICK	4	0.01738	4.87452
20190704_SL_Ovalbumin_GP.32602.32602.4.1.dta	263	4712.98	3252.41	4	CKETVPMNCSSYAJTTSEDGKVMVLCNR	1,Carbamidomethyl[C];8,Deamidated[N];9,Carbamidomethyl[C];26,Carbamidomethyl[C];	1460.58	1460.53	4-4-0-0-0	14	NXT	8	0	0	4	0.07791	0.0459	1.76757	0.08112	T	b15+;b3+++;y1+;y5+;	y1+;	sp|P01005|IOVO_CHICK	E	AF	86	0.01	99	0.00039	0.119875	1.86e-29	sp|P01005|IOVO_CHICK	4	-0.04547	-9.64978
20190704_SL_Ovalbumin_GP.3265.3265.3.1.dta	361	3652.56	1379.68	3	LJETCVVKNSSK	5,Carbamidomethyl[C];9,Deamidated[N];	2272.87	2272.84	4-8-0-0-0	2	NXT	12	4	0.07473	5	0.05592	0.09975	3.05561	0.3048	T	b2+;b3+;b4+;b6+;b7+;Y0+;Y1+;Y3+;Y1++;	Y0+;Y1+;	tr|Q8JIG5|Q8JIG5_CHICK	R	IH	89	0	90	0.00016	0.115886	3.16e-16	tr|Q8JIG5|Q8JIG5_CHICK	4	-0.03242	-8.87835
20190704_SL_Ovalbumin_GP.3347.3347.4.0.dta	163	5194.04	3749.54	4	GTNISKEHDGECKETVPMNCSSYAJTTSEDGK	0,Carbamidomethyl[AnyN-term];6,Carbamidomethyl[K];8,Carbamidomethyl[H];12,Carbamidomethyl[C];12,Sulfide[C];20,Carbamidomethyl[C];	1444.5	1444.53	3-4-0-0-1	25	NXT	8	0	0	5	0.1181	0.08126	2.80615	0.22802	T	y3+;y5+;y6+;y7+;y8+;	y3+;y5+;	sp|P01005|IOVO_CHICK	F	VM	75	0	99	-0.03734	-9.95604	1.45e-09	sp|P01005|IOVO_CHICK	2	0.0332	6.39322
20190704_SL_Ovalbumin_GP.3350.3350.3.1.dta	440	3611.53	1908.95	3	EIMRLNETCVVKJSSK	6,Deamidated[N];9,Carbamidomethyl[C];	1702.58	1702.58	8-2-0-0-0	13	NXS	4	0	0	4	0.07236	0.03162	1.96085	0.06201	T	y2+;y5+;y6+;y14+;	y5+;	tr|Q8JIG5|Q8JIG5_CHICK	T	IH	85	0.01	97	-0.0032	-1.67545	1.53e-12	tr|Q8JIG5|Q8JIG5_CHICK	2	-0.00199	-0.551166
20190704_SL_Ovalbumin_GP.3351.3351.4.3.dta	388	4992.02	3490.47	4	TNISKEHDGECKETVPMNCSSYAJTTSEDGK	2,Deamidated[N];11,Carbamidomethyl[C];19,Carbamidomethyl[C];	1501.55	1501.55	3-5-0-0-0	24	NXT	24	0	0	5	0.12764	0.10822	3.56643	0.38597	T	y3+;y5+;y6+;y7+;y14+;	y5+;y6+;y7+;	sp|P01005|IOVO_CHICK	G	VM	76	0	99	-0.00175	-0.501224	1.83e-50	sp|P01005|IOVO_CHICK	2	-0.00075	-0.15027
20190704_SL_Ovalbumin_GP.3352.3352.4.0.dta	399	5194.04	3491.45	4	TNISKEHDGECKETVPMNCSSYAJTTSEDGK	2,Deamidated[N];11,Carbamidomethyl[C];18,Deamidated[N];19,Carbamidomethyl[C];	1702.59	1702.58	8-2-0-0-0	24	NXT	8	0	0	4	0.1299	0.09285	2.62674	0.24388	T	y3+;y5+;y6+;y7+;	y5+;y6+;	sp|P01005|IOVO_CHICK	G	VM	76	0	99	0.00115	0.329283	7.09e-23	sp|P01005|IOVO_CHICK	2	-0.00668	-1.28634
20190704_SL_Ovalbumin_GP.3356.3356.4.0.dta	202	4947.93	3138.24	4	KEHDGECKETVPMNCSSYAJTTSEDGK	3,Oxidation[H];7,Carbamidomethyl[C];7,Sulfide[C];13,Oxidation[M];15,Carbamidomethyl[C];	1809.69	1809.67	4-5-0-0-1	20	NXT	8	0	0	4	0.13915	0.07191	3.05003	0.21932	T	b1+;y3+;y5+;y6+;	y3+;y6+;	sp|P01005|IOVO_CHICK	S	VM	80	0	99	0.0208	6.6258	1.45e-25	sp|P01005|IOVO_CHICK	2	-0.01675	-3.38594
20190704_SL_Ovalbumin_GP.3373.3373.3.1.dta	394	3119.21	1861.76	3	VPMNCSSYAJTTSEDGK	4,Deamidated[N];5,Carbamidomethyl[C];	1257.46	1257.45	4-3-0-0-0	10	NXT	4	0	0	4	0.14832	0.13578	3.03379	0.41193	T	y3+;y5+;y7+;y9+;	y3+;y5+;	sp|P01005|IOVO_CHICK	T	VM	90	0	99	-0.00049	-0.263053	1.25e-55	sp|P01005|IOVO_CHICK	2	-0.00752	-2.41164
20190704_SL_Ovalbumin_GP.3434.3434.3.2.dta	171	3427.4	1925.87	3	EVDCSRFPJATDKEGK	0,Amidine[AnyN-term];4,Carbamidomethyl[C];4,Dioxidation[C];	1501.53	1501.55	3-5-0-0-0	9	NXT	10	0	0	5	0.17988	0.07284	2.06085	0.15011	T	y4+;y5+;y6+;y7+;y10+;	y10+;	sp|P01005|IOVO_CHICK	A	DV	26	0	34	0.00816	4.23487	1.22e-19	sp|P01005|IOVO_CHICK	2	0.01595	4.65506
20190704_SL_Ovalbumin_GP.3454.3454.3.0.dta	382	4947.92	3407.39	3	ISKEHDGECKETVPMNCSSYAJTTSEDGK	3,Carbamyl[K];9,Carbamidomethyl[C];9,Dioxidation[C];10,Carbamidomethyl[K];16,Deamidated[N];17,Carbamidomethyl[C];	1540.53	1540.53	7-2-0-0-0	22	NXT	8	0	0	7	0.19328	0.13197	4.86961	0.64263	T	b19++;y3+;y4+;y5+;y6+;y7+;y8+;	y3+;y5+;y6+;y7+;y8+;	sp|P01005|IOVO_CHICK	N	VM	78	0	99	-0.02165	-6.35203	3.39e-24	sp|P01005|IOVO_CHICK	2	-0.00033	-0.0667082
20190704_SL_Ovalbumin_GP.3455.3455.4.3.dta	163	5169.03	3749.54	4	GTNISKEHDGECKETVPMNCSSYAJTTSEDGK	0,Carbamidomethyl[AnyN-term];6,Carbamidomethyl[K];8,Carbamidomethyl[H];12,Carbamidomethyl[C];12,Sulfide[C];20,Carbamidomethyl[C];	1419.49	1419.5	5-3-0-0-0	25	NXT	2	0	0	9	0.13303	0.08723	3.56296	0.3108	T	b21++;b22++;y3+;y4+;y5+;y6+;y7+;y8+;y14++;	y3+;y5+;y6+;	sp|P01005|IOVO_CHICK	F	VM	75	0	99	-0.03734	-9.95604	1.45e-09	sp|P01005|IOVO_CHICK	2	0.00717	1.38738
20190704_SL_Ovalbumin_GP.3456.3456.4.4.dta	417	4965.96	1962.81	4	TVPMNCSSYAJTTSEDGK	5,Deamidated[N];6,Carbamidomethyl[C];	3003.15	3003.11	6-10-0-0-0	11	NXT	6	0	0	8	0.12279	0.11284	3.66291	0.41332	T	y3+;y4+;y5+;y6+;y7+;y8+;y10+;y12+;	y3+;y5+;y6+;	sp|P01005|IOVO_CHICK	E	VM	89	0	99	0.00113	0.575418	1.03e-11	sp|P01005|IOVO_CHICK	2	-0.04493	-9.04935
20190704_SL_Ovalbumin_GP.3461.3461.4.0.dta	202	4906.9	3138.24	4	KEHDGECKETVPMNCSSYAJTTSEDGK	3,Oxidation[H];7,Carbamidomethyl[C];7,Sulfide[C];13,Oxidation[M];15,Carbamidomethyl[C];	1768.66	1768.64	5-4-0-0-1	20	NXT	2	0	0	4	0.10309	0.05851	3.85241	0.22541	T	b1+;y3+;y5+;y6+;	b1+;y3+;y5+;	sp|P01005|IOVO_CHICK	S	VM	80	0	99	0.0208	6.6258	1.45e-25	sp|P01005|IOVO_CHICK	2	-0.02223	-4.53126
20190704_SL_Ovalbumin_GP.3476.3476.3.1.dta	148	3996.61	1723.81	3	VDCSRFPJATDKEGK	3,Carbamidomethyl[C];	2272.81	2272.84	4-8-0-0-0	8	NXT	14	0	0	7	0.15311	0.09483	1.96367	0.18622	T	y3+;y4+;y5+;y6+;y7+;y8+;y10+;	y10+;	sp|P01005|IOVO_CHICK	E	DV	27	0	34	0.00115	0.666747	3.45e-13	sp|P01005|IOVO_CHICK	2	0.03284	8.2191
20190704_SL_Ovalbumin_GP.3494.3494.3.0.dta	387	5357.1	3490.47	3	TJISKEHDGECKETVPMNCSSYANTTSEDGK	11,Carbamidomethyl[C];19,Carbamidomethyl[C];24,Deamidated[N];	1866.64	1866.69	4-6-0-0-0	2	NXS	8	0	0	4	0.16637	0.11716	4.23556	0.49623	T	y3+;y5+;y6+;y7+;	y3+;y5+;y6+;y7+;	sp|P01005|IOVO_CHICK	G	VM	76	0	77	-0.00175	-0.501224	1.83e-50	sp|P01005|IOVO_CHICK	2	0.05321	9.93457
20190704_SL_Ovalbumin_GP.3498.3498.3.1.dta	380	3933.54	2107.84	3	ETVPMNCSSYAJTTSEDGK	5,Oxidation[M];6,Deamidated[N];7,Carbamidomethyl[C];	1825.7	1825.66	5-5-0-0-0	12	NXT	4	0	0	15	0.22344	0.24457	4.53585	1.10932	T	b2+;b3+;y1+;y3+;y4+;y5+;y6+;y7+;y8+;y9+;y10+;y11+;y12+;y13+;y14+;	y3+;y5+;y6+;y7+;	sp|P01005|IOVO_CHICK	K	VM	88	0	99	-0.00077	-0.365132	3.43e-52	sp|P01005|IOVO_CHICK	2	-0.03618	-9.2001
20190704_SL_Ovalbumin_GP.3500.3500.4.1.dta	163	5575.19	3749.54	4	GTNISKEHDGECKETVPMNCSSYAJTTSEDGK	0,Carbamidomethyl[AnyN-term];6,Carbamidomethyl[K];8,Carbamidomethyl[H];12,Carbamidomethyl[C];12,Sulfide[C];20,Carbamidomethyl[C];	1825.65	1825.66	5-5-0-0-0	25	NXT	2	0	0	6	0.09196	0.06828	1.88477	0.12869	T	b22++;y3+;y5+;y6+;y7+;y8+;	y5+;	sp|P01005|IOVO_CHICK	F	VM	75	0	99	-0.03734	-9.95604	1.45e-09	sp|P01005|IOVO_CHICK	2	0.01318	2.36448
20190704_SL_Ovalbumin_GP.3516.3516.4.1.dta	164	4541.77	2106.86	4	ETVPMNCSSYAJTTSEDGK	5,Oxidation[M];7,Carbamidomethyl[C];	2434.91	2434.9	5-8-0-0-0	12	NXT	16	0	0	6	0.16593	0.15767	4.32981	0.68267	T	y3+;y5+;y6+;y7+;y8+;y10+;	y3+;y5+;y6+;y7+;	sp|P01005|IOVO_CHICK	K	VM	88	0	99	-0.00064	-0.303628	1.06e-17	sp|P01005|IOVO_CHICK	2	-0.0115	-2.53261
20190704_SL_Ovalbumin_GP.3517.3517.4.0.dta	382	4785.88	3407.39	4	ISKEHDGECKETVPMNCSSYAJTTSEDGK	3,Carbamyl[K];9,Carbamidomethyl[C];9,Dioxidation[C];10,Carbamidomethyl[K];16,Deamidated[N];17,Carbamidomethyl[C];	1378.48	1378.48	6-2-0-0-0	22	NXT	16	0	0	4	0.07242	0.07081	2.82407	0.19998	T	y3+;y5+;y6+;y7+;	y3+;y7+;	sp|P01005|IOVO_CHICK	N	VM	78	0	99	-0.02165	-6.35203	3.39e-24	sp|P01005|IOVO_CHICK	2	-0.00388	-0.810889
20190704_SL_Ovalbumin_GP.3522.3522.3.0.dta	380	4177.65	2107.84	3	ETVPMNCSSYAJTTSEDGK	5,Oxidation[M];6,Deamidated[N];7,Carbamidomethyl[C];	2069.8	2069.77	4-7-0-0-0	12	NXT	6	0	0	5	0.2317	0.15334	4.53585	0.69553	T	b2+;y3+;y5+;y6+;y7+;	y3+;y5+;y6+;y7+;	sp|P01005|IOVO_CHICK	K	VM	88	0	99	-0.00077	-0.365132	3.43e-52	sp|P01005|IOVO_CHICK	2	-0.03284	-7.86272
20190704_SL_Ovalbumin_GP.3538.3538.4.3.dta	163	5372.12	3749.54	4	GTNISKEHDGECKETVPMNCSSYAJTTSEDGK	0,Carbamidomethyl[AnyN-term];6,Carbamidomethyl[K];8,Carbamidomethyl[H];12,Carbamidomethyl[C];12,Sulfide[C];20,Carbamidomethyl[C];	1622.58	1622.58	5-4-0-0-0	25	NXT	2	0	0	7	0.10004	0.08363	3.56296	0.29796	T	y3+;y4+;y5+;y6+;y7+;y9+;y12+;	y5+;y6+;y7+;	sp|P01005|IOVO_CHICK	F	VM	75	0	99	-0.03734	-9.95604	1.45e-09	sp|P01005|IOVO_CHICK	2	0.0014	0.260654
20190704_SL_Ovalbumin_GP.3540.3540.3.0.dta	202	4500.74	3138.24	3	KEHDGECKETVPMNCSSYAJTTSEDGK	3,Oxidation[H];7,Carbamidomethyl[C];7,Sulfide[C];13,Oxidation[M];15,Carbamidomethyl[C];	1362.5	1362.48	5-2-0-0-1	20	NXT	4	0	0	10	0.17193	0.13131	3.05003	0.40051	T	b1+;y1+;y3+;y4+;y5+;y6+;y7+;y8+;y9+;y12+;	y5+;y7+;	sp|P01005|IOVO_CHICK	S	VM	80	0	99	0.0208	6.6258	1.45e-25	sp|P01005|IOVO_CHICK	2	-0.02443	-5.42918
20190704_SL_Ovalbumin_GP.3542.3542.3.0.dta	148	3264.34	1723.81	3	VDCSRFPJATDKEGK	3,Carbamidomethyl[C];	1540.53	1540.53	7-2-0-0-0	8	NXT	10	1	0.00387	8	0.18226	0.11401	2.91282	0.3321	T	y3+;y4+;y5+;y6+;y7+;y8+;y9+;y10+;Y2++;	y4+;y10+;	sp|P01005|IOVO_CHICK	E	DV	27	0	34	0.00115	0.666747	3.45e-13	sp|P01005|IOVO_CHICK	2	-0.00395	-1.21042
20190704_SL_Ovalbumin_GP.3558.3558.3.0.dta	403	3418.33	2379.97	3	CKETVPMNCSSYAJTTSEDGK	1,Carbamidomethyl[C];8,Deamidated[N];9,Carbamidomethyl[C];	1038.36	1038.38	3-2-0-0-1	14	NXT	4	0	0	6	0.20978	0.18445	4.93564	0.91037	T	y3+;y5+;y6+;y7+;y8+;y12+;	y3+;y5+;y6+;y7+;y12+;	sp|P01005|IOVO_CHICK	E	VM	86	0	99	-0.00509	-2.1378	2.11e-17	sp|P01005|IOVO_CHICK	2	0.01839	5.38143
20190704_SL_Ovalbumin_GP.3561.3561.3.0.dta	164	4094.59	2106.86	3	ETVPMNCSSYAJTTSEDGK	5,Oxidation[M];7,Carbamidomethyl[C];	1987.73	1987.71	6-5-0-0-0	12	NXT	4	0	0	9	0.18104	0.19136	4.32981	0.82854	T	b2+;y3+;y4+;y5+;y6+;y7+;y8+;y9+;y12+;	y3+;y5+;y6+;y7+;	sp|P01005|IOVO_CHICK	K	VM	88	0	99	-0.00064	-0.303628	1.06e-17	sp|P01005|IOVO_CHICK	2	-0.02086	-5.09576
20190704_SL_Ovalbumin_GP.3566.3566.4.0.dta	202	4500.76	3138.24	4	KEHDGECKETVPMNCSSYAJTTSEDGK	3,Oxidation[H];7,Carbamidomethyl[C];7,Sulfide[C];13,Oxidation[M];15,Carbamidomethyl[C];	1362.52	1362.48	5-2-0-0-1	20	NXT	2	0	0	5	0.1657	0.09751	4.55763	0.44439	T	b1+;y3+;y5+;y6+;y7+;	y3+;y5+;y6+;y7+;	sp|P01005|IOVO_CHICK	S	VM	80	0	99	0.0208	6.6258	1.45e-25	sp|P01005|IOVO_CHICK	2	-0.03899	-8.66485
20190704_SL_Ovalbumin_GP.3580.3580.3.0.dta	202	4744.85	3138.24	3	KEHDGECKETVPMNCSSYAJTTSEDGK	3,Oxidation[H];7,Carbamidomethyl[C];7,Sulfide[C];13,Oxidation[M];15,Carbamidomethyl[C];	1606.62	1606.59	4-4-0-0-1	20	NXT	6	0	0	8	0.14371	0.10688	4.55763	0.48712	T	b1+;y3+;y4+;y5+;y6+;y7+;y8+;y12+;	y3+;y5+;y6+;y7+;	sp|P01005|IOVO_CHICK	S	VM	80	0	99	0.0208	6.6258	1.45e-25	sp|P01005|IOVO_CHICK	2	-0.02538	-5.35006
20190704_SL_Ovalbumin_GP.3584.3584.4.0.dta	202	4947.93	3138.24	4	KEHDGECKETVPMNCSSYAJTTSEDGK	3,Oxidation[H];7,Carbamidomethyl[C];7,Sulfide[C];13,Oxidation[M];15,Carbamidomethyl[C];	1809.69	1809.67	4-5-0-0-1	20	NXT	12	0	0	6	0.11683	0.08602	3.05003	0.26238	T	b1+;y3+;y5+;y6+;y7+;y8+;	y3+;y5+;	sp|P01005|IOVO_CHICK	S	VM	80	0	99	0.0208	6.6258	1.45e-25	sp|P01005|IOVO_CHICK	2	-0.02106	-4.25717
20190704_SL_Ovalbumin_GP.3598.3598.3.1.dta	422	4805.91	3767.56	3	FGTNISKEHDGECKETVPMJCSSYANTTSEDGK	0,Amidine[AnyN-term];13,Carbamidomethyl[C];13,Sulfide[C];21,Carbamidomethyl[C];26,Deamidated[N];	1038.35	1038.38	3-2-0-0-1	20	NXS	12	0	0	4	0.05227	0.04543	1.88048	0.08544	T	y3+;y5+;y6+;y7+;	y5+;	sp|P01005|IOVO_CHICK	E	VM	74	0	93	-0.03687	-9.78372	4.02e-22	sp|P01005|IOVO_CHICK	2	0.0301	6.26448
20190704_SL_Ovalbumin_GP.3601.3601.3.2.dta	148	3426.4	1723.81	3	VDCSRFPJATDKEGK	3,Carbamidomethyl[C];	1702.59	1702.58	8-2-0-0-0	8	NXT	14	0	0	5	0.03789	0.03743	1.96367	0.07349	T	y4+;y5+;y6+;y7+;y10+;	y10+;	sp|P01005|IOVO_CHICK	E	DV	27	0.01	34	0.00115	0.666747	3.45e-13	sp|P01005|IOVO_CHICK	2	-0.00877	-2.56029
20190704_SL_Ovalbumin_GP.3609.3609.3.0.dta	164	4176.63	2106.86	3	ETVPMNCSSYAJTTSEDGK	5,Oxidation[M];7,Carbamidomethyl[C];	2069.77	2069.77	4-7-0-0-0	12	NXT	6	0	0	8	0.15678	0.16053	4.95085	0.79477	T	b2+;b5++;y3+;y4+;y5+;y6+;y7+;y8+;	b2+;y3+;y4+;y5+;y7+;	sp|P01005|IOVO_CHICK	K	VM	88	0	99	-0.00064	-0.303628	1.06e-17	sp|P01005|IOVO_CHICK	2	0.00178	0.426284
20190704_SL_Ovalbumin_GP.3619.3619.3.0.dta	403	3418.33	2379.97	3	CKETVPMNCSSYAJTTSEDGK	1,Carbamidomethyl[C];8,Deamidated[N];9,Carbamidomethyl[C];	1038.36	1038.38	3-2-0-0-1	14	NXT	4	0	0	8	0.07282	0.13278	2.86934	0.381	T	y1+;y3+;y4+;y5+;y6+;y7+;y8+;y9+;	y5+;y7+;	sp|P01005|IOVO_CHICK	E	VM	86	0	99	-0.00509	-2.1378	2.11e-17	sp|P01005|IOVO_CHICK	2	0.01875	5.48677
20190704_SL_Ovalbumin_GP.3622.3622.3.0.dta	164	4541.78	2106.86	3	ETVPMNCSSYAJTTSEDGK	5,Oxidation[M];7,Carbamidomethyl[C];	2434.92	2434.9	5-8-0-0-0	12	NXT	16	0	0	10	0.14937	0.17189	4.32981	0.74424	T	b2+;y1+;y3+;y4+;y5+;y6+;y7+;y8+;y9+;y12+;	y3+;y5+;y6+;y7+;	sp|P01005|IOVO_CHICK	K	VM	88	0	99	-0.00064	-0.303628	1.06e-17	sp|P01005|IOVO_CHICK	2	-0.01826	-4.02133
20190704_SL_Ovalbumin_GP.3623.3623.3.0.dta	149	3634.51	1523.71	3	HJSTLTHEDGQVVS	-	2110.8	2110.79	3-8-0-0-0	2	NXT	2	10	0.21431	13	0.139	0.19062	5.58883	1.06536	T	b2+;b6+;b7+;b8+;b9+;b13+;b12++;y8+;y9+;y10+;y11+;y12+;y13+;Y0+;Y0+;Y1+;Y1+;Y2+;Y0++;Y1++;Y1++;Y2++;Y4++;	y8+;y9+;y12+;Y0+;Y1+;Y1+;	tr|Q8JIG5|Q8JIG5_CHICK	R	MA	106	0	107	0.00214	1.40356	1.44e-12	tr|Q8JIG5|Q8JIG5_CHICK	2	-0.01225	-3.37139
20190704_SL_Ovalbumin_GP.3632.3632.3.0.dta	164	4379.71	2106.86	3	ETVPMNCSSYAJTTSEDGK	5,Oxidation[M];7,Carbamidomethyl[C];	2272.86	2272.84	4-8-0-0-0	12	NXT	14	0	0	6	0.18012	0.16673	3.65021	0.6086	T	y3+;y4+;y5+;y6+;y7+;y8+;	y5+;y6+;y8+;	sp|P01005|IOVO_CHICK	K	VM	88	0	99	-0.00064	-0.303628	1.06e-17	sp|P01005|IOVO_CHICK	2	-0.01597	-3.64718
20190704_SL_Ovalbumin_GP.3634.3634.3.0.dta	164	4541.78	2106.86	3	ETVPMNCSSYAJTTSEDGK	5,Oxidation[M];7,Carbamidomethyl[C];	2434.92	2434.9	5-8-0-0-0	12	NXT	16	0	0	9	0.10479	0.14734	1.93925	0.28574	T	b2+;y1+;y3+;y4+;y5+;y6+;y7+;y8+;y9+;	y6+;	sp|P01005|IOVO_CHICK	K	VM	88	0	99	-0.00064	-0.303628	1.06e-17	sp|P01005|IOVO_CHICK	2	-0.01826	-4.02133
20190704_SL_Ovalbumin_GP.3636.3636.4.0.dta	382	4947.93	3407.39	4	ISKEHDGECKETVPMNCSSYAJTTSEDGK	3,Carbamyl[K];9,Carbamidomethyl[C];9,Dioxidation[C];10,Carbamidomethyl[K];16,Deamidated[N];17,Carbamidomethyl[C];	1540.54	1540.53	7-2-0-0-0	22	NXT	12	0	0	6	0.19385	0.11921	2.82407	0.33666	T	b20++;y3+;y5+;y6+;y8+;y10+;	y3+;y5+;	sp|P01005|IOVO_CHICK	N	VM	78	0	99	-0.02165	-6.35203	3.39e-24	sp|P01005|IOVO_CHICK	2	-0.00548	-1.10776
20190704_SL_Ovalbumin_GP.3642.3642.3.0.dta	164	4541.78	2106.86	3	ETVPMNCSSYAJTTSEDGK	5,Oxidation[M];7,Carbamidomethyl[C];	2434.92	2434.9	5-8-0-0-0	12	NXT	16	0	0	8	0.06405	0.10064	1.93925	0.19516	T	b2+;y1+;y3+;y5+;y6+;y7+;y8+;y14++;	y5+;	sp|P01005|IOVO_CHICK	K	VM	88	0	99	-0.00064	-0.303628	1.06e-17	sp|P01005|IOVO_CHICK	2	-0.02089	-4.60052
20190704_SL_Ovalbumin_GP.3650.3650.3.0.dta	164	4541.78	2106.86	3	ETVPMNCSSYAJTTSEDGK	5,Oxidation[M];7,Carbamidomethyl[C];	2434.92	2434.9	5-8-0-0-0	12	NXT	16	0	0	9	0.10634	0.14275	2.87976	0.4111	T	y1+;y3+;y4+;y5+;y6+;y7+;y8+;y9+;y12+;	y6+;y7+;	sp|P01005|IOVO_CHICK	K	VM	88	0	99	-0.00064	-0.303628	1.06e-17	sp|P01005|IOVO_CHICK	2	-0.02089	-4.60052
20190704_SL_Ovalbumin_GP.3653.3653.3.2.dta	171	3224.32	1925.87	3	EVDCSRFPJATDKEGK	0,Amidine[AnyN-term];4,Carbamidomethyl[C];4,Dioxidation[C];	1298.46	1298.47	3-4-0-0-0	9	NXT	4	0	0	5	0.02336	0.02059	2.06085	0.04242	T	y1+;y4+;y6+;y7+;y10+;	y10+;	sp|P01005|IOVO_CHICK	A	DV	26	0.01	34	0.00816	4.23487	1.22e-19	sp|P01005|IOVO_CHICK	2	0.0147	4.56055
20190704_SL_Ovalbumin_GP.3667.3667.3.0.dta	164	4217.66	2106.86	3	ETVPMNCSSYAJTTSEDGK	5,Oxidation[M];7,Carbamidomethyl[C];	2110.8	2110.79	3-8-0-0-0	12	NXT	8	0	0	4	0.07682	0.09373	2.87976	0.26993	T	y3+;y5+;y6+;y7+;	y3+;y5+;	sp|P01005|IOVO_CHICK	K	VM	88	0	99	-0.00064	-0.303628	1.06e-17	sp|P01005|IOVO_CHICK	2	-0.00948	-2.24822
20190704_SL_Ovalbumin_GP.3670.3670.4.6.dta	380	4177.64	2107.84	4	ETVPMNCSSYAJTTSEDGK	5,Oxidation[M];6,Deamidated[N];7,Carbamidomethyl[C];	2069.8	2069.77	4-7-0-0-0	12	NXT	6	0	0	4	0.16857	0.12178	4.53585	0.55238	T	y3+;y5+;y6+;y7+;	y3+;y5+;y6+;y7+;	sp|P01005|IOVO_CHICK	K	VM	88	0	99	-0.00077	-0.365132	3.43e-52	sp|P01005|IOVO_CHICK	2	-0.03179	-7.61133
20190704_SL_Ovalbumin_GP.3730.3730.4.0.dta	149	3634.52	1523.71	4	HJSTLTHEDGQVVS	-	2110.81	2110.79	3-8-0-0-0	2	NXT	2	5	0.23455	7	0.11988	0.16993	5.58883	0.94969	T	b2+;b11+;b12+;b13+;y8+;y9+;y12+;Y0+;Y1+;Y1+;Y2+;Y1++;	y8+;Y0+;Y1+;Y1+;Y2+;Y1++;	tr|Q8JIG5|Q8JIG5_CHICK	R	MA	106	0	107	0.00214	1.40356	1.44e-12	tr|Q8JIG5|Q8JIG5_CHICK	2	-0.01719	-4.73094
20190704_SL_Ovalbumin_GP.3740.3740.3.0.dta	148	3264.34	1723.81	3	VDCSRFPJATDKEGK	3,Carbamidomethyl[C];	1540.53	1540.53	7-2-0-0-0	8	NXT	10	0	0	6	0.09826	0.05738	1.96367	0.11268	T	y4+;y5+;y7+;y8+;y10+;y10++;	y10+;	sp|P01005|IOVO_CHICK	E	DV	27	0	34	0.00115	0.666747	3.45e-13	sp|P01005|IOVO_CHICK	2	-0.00142	-0.435138
20190704_SL_Ovalbumin_GP.3745.3745.3.2.dta	138	3626.47	1509.71	3	CSRFPJATDKEGK	1,Carbamidomethyl[C];	2116.76	2116.76	5-5-1-0-0	6	NXT	12	0	0	4	0.13636	0.07329	2.93248	0.21493	T	y4+;y6+;y7+;y10+;	y7+;y10+;	sp|P01005|IOVO_CHICK	D	DV	29	0	34	0.00037	0.24492	7.51e-17	sp|P01005|IOVO_CHICK	4	0.00264	0.728184
20190704_SL_Ovalbumin_GP.3766.3766.3.1.dta	171	3466.42	1925.87	3	EVDCSRFPJATDKEGK	0,Amidine[AnyN-term];4,Carbamidomethyl[C];4,Dioxidation[C];	1540.55	1540.53	7-2-0-0-0	9	NXT	2	0	0	8	0.16291	0.08517	2.06085	0.17553	T	y3+;y4+;y5+;y6+;y7+;y8+;y9+;y10+;	y10+;	sp|P01005|IOVO_CHICK	A	DV	26	0	34	0.00816	4.23487	1.22e-19	sp|P01005|IOVO_CHICK	2	-0.02263	-6.53021
20190704_SL_Ovalbumin_GP.3788.3788.4.1.dta	202	5125.98	3138.24	4	KEHDGECKETVPMNCSSYAJTTSEDGK	3,Oxidation[H];7,Carbamidomethyl[C];7,Sulfide[C];13,Oxidation[M];15,Carbamidomethyl[C];	1987.74	1987.71	6-5-0-0-0	20	NXT	2	0	0	8	0.30376	0.17537	5.20034	0.91198	T	b1+;y3+;y4+;y5+;y6+;y7+;y8+;y9+;	y3+;y5+;y6+;y7+;y8+;	sp|P01005|IOVO_CHICK	S	VM	80	0	99	0.0208	6.6258	1.45e-25	sp|P01005|IOVO_CHICK	2	-0.03497	-6.8234
20190704_SL_Ovalbumin_GP.3789.3789.4.1.dta	202	5125.98	3138.24	4	KEHDGECKETVPMNCSSYAJTTSEDGK	3,Oxidation[H];7,Carbamidomethyl[C];7,Sulfide[C];13,Oxidation[M];15,Carbamidomethyl[C];	1987.74	1987.71	6-5-0-0-0	20	NXT	2	0	0	5	0.15608	0.10681	3.85241	0.41149	T	y5+;y6+;y7+;y8+;y9+;	y5+;y6+;y7+;	sp|P01005|IOVO_CHICK	S	VM	80	0	99	0.0208	6.6258	1.45e-25	sp|P01005|IOVO_CHICK	2	-0.03497	-6.8234
20190704_SL_Ovalbumin_GP.3813.3813.4.2.dta	416	4965.91	1962.81	4	TVPMJCSSYANTTSEDGK	6,Carbamidomethyl[C];11,Deamidated[N];	3003.1	3003.11	6-10-0-0-0	5	NXS	4	0	0	5	0.06501	0.0728	1.94716	0.14175	T	y3+;y4+;y5+;y6+;y7+;	y7+;	sp|P01005|IOVO_CHICK	E	VM	89	0	93	0.00113	0.575418	1.03e-11	sp|P01005|IOVO_CHICK	2	0.0057	1.14806
20190704_SL_Ovalbumin_GP.3822.3822.4.2.dta	201	4922.91	3275.32	4	SKEHDGECKETVPMNCSSYAJTTSEDGK	0,Formyl[AnyN-term];2,Carbamyl[K];8,Carbamidomethyl[C];9,Carbamyl[K];16,Carbamidomethyl[C];	1647.6	1647.61	3-5-0-0-1	21	NXT	6	0	0	6	0.12682	0.09583	3.59149	0.34417	T	b5++;y3+;y4+;y6+;y7+;y9+;	y3+;y6+;y9+;	sp|P01005|IOVO_CHICK	I	VM	79	0	99	-0.00829	-2.5303	2.18e-11	sp|P01005|IOVO_CHICK	2	0.01289	2.61891
20190704_SL_Ovalbumin_GP.3832.3832.4.2.dta	202	5125.98	3138.24	4	KEHDGECKETVPMNCSSYAJTTSEDGK	3,Oxidation[H];7,Carbamidomethyl[C];7,Sulfide[C];13,Oxidation[M];15,Carbamidomethyl[C];	1987.74	1987.71	6-5-0-0-0	20	NXT	2	0	0	5	0.15605	0.09824	4.55763	0.44776	T	y3+;y4+;y6+;y7+;y8+;	y3+;y6+;y7+;y8+;	sp|P01005|IOVO_CHICK	S	VM	80	0	99	0.0208	6.6258	1.45e-25	sp|P01005|IOVO_CHICK	2	-0.02822	-5.50634
20190704_SL_Ovalbumin_GP.3852.3852.3.0.dta	431	4791.84	2681.06	3	DGECKETVPMNCSSYAJTTSEDGK	4,Carbamidomethyl[C];11,Deamidated[N];12,Carbamidomethyl[C];	2110.78	2110.79	3-8-0-0-0	17	NXT	10	0	0	4	0.08348	0.07827	3.83944	0.3005	T	y3+;y5+;y6+;y7+;	y3+;y5+;y6+;	sp|P01005|IOVO_CHICK	H	VM	83	0	99	3e-05	0.011185	8.59e-28	sp|P01005|IOVO_CHICK	4	0.01443	3.01201
20190704_SL_Ovalbumin_GP.3856.3856.3.0.dta	364	4588.76	2235.94	3	KETVPMNCSSYAJTTSEDGK	6,Oxidation[M];7,Deamidated[N];8,Carbamidomethyl[C];	2352.82	2352.84	7-6-0-0-0	13	NXT	12	0	0	7	0.13143	0.13264	2.87278	0.38105	T	b1+;y3+;y4+;y5+;y6+;y7+;y8+;	y5+;y7+;	sp|P01005|IOVO_CHICK	C	VM	87	0	99	0.00901	4.02784	1.04e-26	sp|P01005|IOVO_CHICK	2	0.01857	4.04775
20190704_SL_Ovalbumin_GP.3883.3883.3.0.dta	201	4313.67	3275.32	3	SKEHDGECKETVPMNCSSYAJTTSEDGK	0,Formyl[AnyN-term];2,Carbamyl[K];8,Carbamidomethyl[C];9,Carbamyl[K];16,Carbamidomethyl[C];	1038.35	1038.38	3-2-0-0-1	21	NXT	2	0	0	6	0.26867	0.14983	4.26374	0.63883	T	y3+;y4+;y5+;y6+;y7+;y9+;	y3+;y4+;y5+;y6+;	sp|P01005|IOVO_CHICK	I	VM	79	0	99	-0.00829	-2.5303	2.18e-11	sp|P01005|IOVO_CHICK	2	0.02746	6.36734
20190704_SL_Ovalbumin_GP.3884.3884.3.0.dta	201	4313.67	3275.32	3	SKEHDGECKETVPMNCSSYAJTTSEDGK	0,Formyl[AnyN-term];2,Carbamyl[K];8,Carbamidomethyl[C];9,Carbamyl[K];16,Carbamidomethyl[C];	1038.35	1038.38	3-2-0-0-1	21	NXT	2	0	0	7	0.25664	0.15946	4.87858	0.77793	T	y1+;y3+;y4+;y6+;y7+;y8+;y9+;	y1+;y3+;y4+;y6+;y7+;	sp|P01005|IOVO_CHICK	I	VM	79	0	99	-0.00829	-2.5303	2.18e-11	sp|P01005|IOVO_CHICK	2	0.02746	6.36734
20190704_SL_Ovalbumin_GP.3887.3887.3.0.dta	201	4313.67	3275.32	3	SKEHDGECKETVPMNCSSYAJTTSEDGK	0,Formyl[AnyN-term];2,Carbamyl[K];8,Carbamidomethyl[C];9,Carbamyl[K];16,Carbamidomethyl[C];	1038.35	1038.38	3-2-0-0-1	21	NXT	2	0	0	6	0.22824	0.12143	5.45319	0.66216	T	y3+;y5+;y6+;y7+;y8+;y12++;	y3+;y5+;y6+;y7+;y8+;y12++;	sp|P01005|IOVO_CHICK	I	VM	79	0	99	-0.00829	-2.5303	2.18e-11	sp|P01005|IOVO_CHICK	2	0.02746	6.36734
20190704_SL_Ovalbumin_GP.3893.3893.3.0.dta	201	4313.67	3275.32	3	SKEHDGECKETVPMNCSSYAJTTSEDGK	0,Formyl[AnyN-term];2,Carbamyl[K];8,Carbamidomethyl[C];9,Carbamyl[K];16,Carbamidomethyl[C];	1038.35	1038.38	3-2-0-0-1	21	NXT	2	0	0	5	0.21149	0.12048	4.26374	0.5137	T	y3+;y5+;y7+;y8+;y9+;	y3+;y5+;y7+;y8+;	sp|P01005|IOVO_CHICK	I	VM	79	0	99	-0.00829	-2.5303	2.18e-11	sp|P01005|IOVO_CHICK	2	0.0284	6.58531
20190704_SL_Ovalbumin_GP.3894.3894.4.1.dta	364	4588.77	2235.94	4	KETVPMNCSSYAJTTSEDGK	6,Oxidation[M];7,Deamidated[N];8,Carbamidomethyl[C];	2352.83	2352.84	7-6-0-0-0	13	NXT	12	0	0	7	0.10861	0.11045	2.87278	0.3173	T	b17++;y3+;y4+;y5+;y6+;y7+;y8+;	y5+;y6+;	sp|P01005|IOVO_CHICK	C	VM	87	0	99	0.00901	4.02784	1.04e-26	sp|P01005|IOVO_CHICK	2	0.00593	1.29257
20190704_SL_Ovalbumin_GP.3895.3895.3.0.dta	201	4313.67	3275.32	3	SKEHDGECKETVPMNCSSYAJTTSEDGK	0,Formyl[AnyN-term];2,Carbamyl[K];8,Carbamidomethyl[C];9,Carbamyl[K];16,Carbamidomethyl[C];	1038.35	1038.38	3-2-0-0-1	21	NXT	2	0	0	5	0.14383	0.08958	4.26374	0.38195	T	y3+;y5+;y6+;y7+;y8+;	y3+;y5+;y6+;y8+;	sp|P01005|IOVO_CHICK	I	VM	79	0	99	-0.00829	-2.5303	2.18e-11	sp|P01005|IOVO_CHICK	2	0.0284	6.58531
20190704_SL_Ovalbumin_GP.3896.3896.3.0.dta	201	4313.67	3275.32	3	SKEHDGECKETVPMNCSSYAJTTSEDGK	0,Formyl[AnyN-term];2,Carbamyl[K];8,Carbamidomethyl[C];9,Carbamyl[K];16,Carbamidomethyl[C];	1038.35	1038.38	3-2-0-0-1	21	NXT	2	0	0	9	0.32961	0.18893	5.45319	1.03028	T	y1+;y3+;y4+;y5+;y6+;y7+;y8+;y9+;y10+;	y3+;y5+;y6+;y7+;y8+;y9+;	sp|P01005|IOVO_CHICK	I	VM	79	0	99	-0.00829	-2.5303	2.18e-11	sp|P01005|IOVO_CHICK	2	0.0284	6.58531
20190704_SL_Ovalbumin_GP.3899.3899.4.0.dta	163	5721.21	3749.54	4	GTNISKEHDGECKETVPMNCSSYAJTTSEDGK	0,Carbamidomethyl[AnyN-term];6,Carbamidomethyl[K];8,Carbamidomethyl[H];12,Carbamidomethyl[C];12,Sulfide[C];20,Carbamidomethyl[C];	1971.67	1971.72	5-5-0-0-1	25	NXT	2	0	0	4	0.3257	0.13913	4.23165	0.58877	T	b15++;y3+;y5+;y7+;	b15++;y3+;y5+;y7+;	sp|P01005|IOVO_CHICK	F	VM	75	0	99	-0.03734	-9.95604	1.45e-09	sp|P01005|IOVO_CHICK	2	0.04813	8.4141
20190704_SL_Ovalbumin_GP.3901.3901.4.0.dta	376	4605.8	3510.4	4	NISKEHDGECKETVPMNCSSYAJTTSEDGK	1,Deamidated[N];6,Carbamidomethyl[H];10,Carbamidomethyl[C];10,Sulfide[C];16,Dioxidation[M];18,Carbamidomethyl[C];	1095.39	1095.4	3-3-0-0-0	23	NXT	4	0	0	5	0.08945	0.07122	1.89355	0.13486	T	y3+;y5+;y6+;y7+;y29++;	y5+;	sp|P01005|IOVO_CHICK	T	VM	77	0	99	-0.03309	-9.42371	1.96e-16	sp|P01005|IOVO_CHICK	2	0.0057	1.23784
20190704_SL_Ovalbumin_GP.3903.3903.4.0.dta	163	5721.21	3749.54	4	GTNISKEHDGECKETVPMNCSSYAJTTSEDGK	0,Carbamidomethyl[AnyN-term];6,Carbamidomethyl[K];8,Carbamidomethyl[H];12,Carbamidomethyl[C];12,Sulfide[C];20,Carbamidomethyl[C];	1971.67	1971.72	5-5-0-0-1	25	NXT	2	0	0	6	0.27369	0.14473	4.8435	0.70101	T	y3+;y4+;y5+;y6+;y7+;y8+;	y3+;y4+;y5+;y6+;y7+;	sp|P01005|IOVO_CHICK	F	VM	75	0	99	-0.03734	-9.95604	1.45e-09	sp|P01005|IOVO_CHICK	2	0.04813	8.4141
20190704_SL_Ovalbumin_GP.3911.3911.4.0.dta	375	4605.8	3510.4	4	JISKEHDGECKETVPMNCSSYANTTSEDGK	6,Carbamidomethyl[H];10,Carbamidomethyl[C];10,Sulfide[C];16,Dioxidation[M];18,Carbamidomethyl[C];23,Deamidated[N];	1095.39	1095.4	3-3-0-0-0	1	NXS	4	0	0	8	0.08247	0.08733	1.89355	0.16537	T	y3+;y4+;y5+;y6+;y7+;y8+;y10+;y12+;	y3+;	sp|P01005|IOVO_CHICK	T	VM	77	0	77	-0.03309	-9.42371	1.96e-16	sp|P01005|IOVO_CHICK	2	0.0057	1.23784
20190704_SL_Ovalbumin_GP.3916.3916.3.1.dta	396	3906.51	2219.94	3	KETVPMNCSSYAJTTSEDGK	7,Deamidated[N];8,Carbamidomethyl[C];	1686.57	1686.59	7-2-0-0-1	13	NXT	4	0	0	9	0.28731	0.2158	4.53585	0.97886	T	b1+;y1+;y3+;y4+;y5+;y6+;y7+;y8+;y9+;	y3+;y5+;y6+;y7+;	sp|P01005|IOVO_CHICK	C	VM	87	0	99	-0.00136	-0.612357	3.34e-55	sp|P01005|IOVO_CHICK	2	0.02241	5.73809
20190704_SL_Ovalbumin_GP.3918.3918.4.3.dta	201	4938.93	3275.32	4	SKEHDGECKETVPMNCSSYAJTTSEDGK	0,Formyl[AnyN-term];2,Carbamyl[K];8,Carbamidomethyl[C];9,Carbamyl[K];16,Carbamidomethyl[C];	1663.61	1663.61	4-5-0-0-0	21	NXT	6	0	0	4	0.18253	0.08583	3.59149	0.30824	T	y4+;y5+;y6+;y7+;	y5+;y6+;y7+;	sp|P01005|IOVO_CHICK	I	VM	79	0	99	-0.00829	-2.5303	2.18e-11	sp|P01005|IOVO_CHICK	2	-0.00245	-0.49616
20190704_SL_Ovalbumin_GP.3921.3921.4.0.dta	163	5721.21	3749.54	4	GTNISKEHDGECKETVPMNCSSYAJTTSEDGK	0,Carbamidomethyl[AnyN-term];6,Carbamidomethyl[K];8,Carbamidomethyl[H];12,Carbamidomethyl[C];12,Sulfide[C];20,Carbamidomethyl[C];	1971.67	1971.72	5-5-0-0-1	25	NXT	2	0	0	6	0.27337	0.1446	4.8435	0.70039	T	y3+;y4+;y5+;y6+;y7+;y8+;	y3+;y5+;y6+;y7+;y8+;	sp|P01005|IOVO_CHICK	F	VM	75	0	99	-0.03734	-9.95604	1.45e-09	sp|P01005|IOVO_CHICK	2	0.04836	8.45431
20190704_SL_Ovalbumin_GP.3923.3923.4.2.dta	445	5288.05	3177.27	4	KEHDGECKETVPMJCSSYANTTSEDGK	1,Carbamyl[K];3,Oxidation[H];7,Carbamidomethyl[C];8,Carbamyl[K];15,Carbamidomethyl[C];20,Deamidated[N];	2110.78	2110.79	3-8-0-0-0	14	NXS	8	0	0	5	0.30217	0.13248	4.27208	0.56597	T	y3+;y4+;y5+;y6+;y7+;	y3+;y5+;y6+;y7+;	sp|P01005|IOVO_CHICK	S	VM	80	0	93	0.00916	2.88208	7.9e-17	sp|P01005|IOVO_CHICK	2	0.01034	1.95573
20190704_SL_Ovalbumin_GP.3926.3926.3.2.dta	364	4588.76	2235.94	3	KETVPMNCSSYAJTTSEDGK	6,Oxidation[M];7,Deamidated[N];8,Carbamidomethyl[C];	2352.82	2352.84	7-6-0-0-0	13	NXT	12	0	0	8	0.18885	0.15337	2.87278	0.44059	T	b1+;b17++;y3+;y4+;y5+;y6+;y7+;y8+;	y5+;y6+;	sp|P01005|IOVO_CHICK	C	VM	87	0	99	0.00901	4.02784	1.04e-26	sp|P01005|IOVO_CHICK	2	0.019	4.14148
20190704_SL_Ovalbumin_GP.3926.3926.4.3.dta	421	6128.36	3855.57	4	EFGTNISKEHDGECKETVPMNCSSYAJTTSEDGK	14,Carbamidomethyl[C];14,Sulfide[C];21,Deamidated[N];22,Carbamidomethyl[C];	2272.79	2272.84	4-8-0-0-0	27	NXT	4	0	0	6	0.14922	0.11527	2.7918	0.32181	T	y3+;y4+;y5+;y6+;y7+;y8+;	y5+;y6+;	sp|P01005|IOVO_CHICK	I	VM	73	0	99	-0.03174	-8.23021	6.99e-27	sp|P01005|IOVO_CHICK	2	0.05274	8.60738
20190704_SL_Ovalbumin_GP.3927.3927.4.3.dta	421	6128.36	3855.57	4	EFGTNISKEHDGECKETVPMNCSSYAJTTSEDGK	14,Carbamidomethyl[C];14,Sulfide[C];21,Deamidated[N];22,Carbamidomethyl[C];	2272.79	2272.84	4-8-0-0-0	27	NXT	4	0	0	6	0.24035	0.15066	4.21255	0.63467	T	y3+;y4+;y5+;y6+;y7+;y8+;	y3+;y5+;y6+;y7+;	sp|P01005|IOVO_CHICK	I	VM	73	0	99	-0.03174	-8.23021	6.99e-27	sp|P01005|IOVO_CHICK	2	0.05274	8.60738
20190704_SL_Ovalbumin_GP.3928.3928.3.1.dta	362	2920.2	1379.68	3	LNETCVVKJSSK	2,Deamidated[N];5,Carbamidomethyl[C];	1540.52	1540.53	7-2-0-0-0	9	NXS	10	4	0.07905	5	0.07967	0.16404	3.85904	0.63305	T	y1+;y2+;y3+;y5+;y6+;Y0+;Y1+;Y2+;Y1++;	y5+;y6+;Y0+;	tr|Q8JIG5|Q8JIG5_CHICK	R	IH	89	0	97	0.00016	0.115886	3.16e-16	tr|Q8JIG5|Q8JIG5_CHICK	4	0.01189	4.07306
20190704_SL_Ovalbumin_GP.3932.3932.3.0.dta	164	3891.51	2106.86	3	ETVPMNCSSYAJTTSEDGK	5,Oxidation[M];7,Carbamidomethyl[C];	1784.65	1784.63	6-4-0-0-0	12	NXT	2	0	0	7	0.21872	0.20176	3.65021	0.73647	T	y3+;y4+;y5+;y6+;y7+;y8+;y9+;	y5+;y8+;y9+;	sp|P01005|IOVO_CHICK	K	VM	88	0	99	-0.00064	-0.303628	1.06e-17	sp|P01005|IOVO_CHICK	2	-0.01952	-5.01732
20190704_SL_Ovalbumin_GP.3936.3936.4.5.dta	421	5966.31	3855.57	4	EFGTNISKEHDGECKETVPMNCSSYAJTTSEDGK	14,Carbamidomethyl[C];14,Sulfide[C];21,Deamidated[N];22,Carbamidomethyl[C];	2110.74	2110.79	3-8-0-0-0	27	NXT	4	0	0	9	0.18167	0.14507	4.21255	0.6111	T	y3+;y4+;y5+;y6+;y7+;y8+;y9+;y10+;y16+;	y3+;y5+;y6+;y7+;	sp|P01005|IOVO_CHICK	I	VM	73	0	99	-0.03174	-8.23021	6.99e-27	sp|P01005|IOVO_CHICK	2	0.05203	8.72218
20190704_SL_Ovalbumin_GP.3938.3938.4.2.dta	388	5355.1	3490.47	4	TNISKEHDGECKETVPMNCSSYAJTTSEDGK	2,Deamidated[N];11,Carbamidomethyl[C];19,Carbamidomethyl[C];	1864.63	1864.64	9-2-0-0-0	24	NXT	4	0	0	4	0.17595	0.099	4.23556	0.41932	T	b4++;y3+;y5+;y6+;	b4++;y3+;y5+;y6+;	sp|P01005|IOVO_CHICK	G	VM	76	0	99	-0.00175	-0.501224	1.83e-50	sp|P01005|IOVO_CHICK	2	0.00865	1.61559
20190704_SL_Ovalbumin_GP.3940.3940.3.1.dta	202	4395.65	3138.24	3	KEHDGECKETVPMNCSSYAJTTSEDGK	3,Oxidation[H];7,Carbamidomethyl[C];7,Sulfide[C];13,Oxidation[M];15,Carbamidomethyl[C];	1257.41	1257.45	4-3-0-0-0	20	NXT	6	0	0	5	0.15411	0.09142	3.85241	0.35217	T	b1+;y3+;y5+;y6+;y7+;	y3+;y5+;y7+;	sp|P01005|IOVO_CHICK	S	VM	80	0	99	0.0208	6.6258	1.45e-25	sp|P01005|IOVO_CHICK	2	0.04219	9.60043
20190704_SL_Ovalbumin_GP.3943.3943.4.1.dta	398	5518.11	3491.45	4	TNISKEHDGECKETVPMJCSSYANTTSEDGK	2,Deamidated[N];11,Carbamidomethyl[C];19,Carbamidomethyl[C];24,Deamidated[N];	2026.66	2026.69	10-2-0-0-0	18	NXS	6	0	0	5	0.178	0.12834	3.35077	0.43005	T	y3+;y5+;y6+;y7+;y10+;	y5+;y6+;y7+;	sp|P01005|IOVO_CHICK	G	VM	76	0	93	0.00115	0.329283	7.09e-23	sp|P01005|IOVO_CHICK	2	0.02765	5.01171
20190704_SL_Ovalbumin_GP.3967.3967.5.0.dta	421	5966.32	3855.57	5	EFGTNISKEHDGECKETVPMNCSSYAJTTSEDGK	14,Carbamidomethyl[C];14,Sulfide[C];21,Deamidated[N];22,Carbamidomethyl[C];	2110.75	2110.79	3-8-0-0-0	27	NXT	4	0	0	4	0.23413	0.12553	4.21255	0.5288	T	y3+;y4+;y5+;y6+;	y3+;y4+;y5+;y6+;	sp|P01005|IOVO_CHICK	I	VM	73	0	99	-0.03174	-8.23021	6.99e-27	sp|P01005|IOVO_CHICK	2	0.03993	6.69374
20190704_SL_Ovalbumin_GP.3980.3980.4.1.dta	399	5518.11	3491.45	4	TNISKEHDGECKETVPMNCSSYAJTTSEDGK	2,Deamidated[N];11,Carbamidomethyl[C];18,Deamidated[N];19,Carbamidomethyl[C];	2026.66	2026.69	10-2-0-0-0	24	NXT	6	0	0	5	0.17932	0.11899	3.99335	0.47516	T	y3+;y4+;y5+;y6+;y7+;	y3+;y5+;y6+;y7+;	sp|P01005|IOVO_CHICK	G	VM	76	0	99	0.00115	0.329283	7.09e-23	sp|P01005|IOVO_CHICK	2	0.02957	5.35972
20190704_SL_Ovalbumin_GP.3992.3992.4.0.dta	163	5721.21	3749.54	4	GTNISKEHDGECKETVPMNCSSYAJTTSEDGK	0,Carbamidomethyl[AnyN-term];6,Carbamidomethyl[K];8,Carbamidomethyl[H];12,Carbamidomethyl[C];12,Sulfide[C];20,Carbamidomethyl[C];	1971.67	1971.72	5-5-0-0-1	25	NXT	2	0	0	7	0.215	0.1201	4.8435	0.58171	T	b15++;y3+;y4+;y5+;y6+;y7+;y8+;	b15++;y3+;y5+;y6+;y7+;	sp|P01005|IOVO_CHICK	F	VM	75	0	99	-0.03734	-9.95604	1.45e-09	sp|P01005|IOVO_CHICK	2	0.04926	8.61165
20190704_SL_Ovalbumin_GP.3994.3994.4.3.dta	392	4789.86	2818.12	4	HDGECKETVPMNCSSYAJTTSEDGK	5,Carbamidomethyl[C];12,Deamidated[N];13,Carbamidomethyl[C];	1971.74	1971.72	5-5-0-0-1	18	NXT	4	0	0	4	0.16457	0.09282	3.61025	0.33509	T	b7+;y3+;y5+;y7+;	y3+;y5+;y7+;	sp|P01005|IOVO_CHICK	E	VM	82	0	99	-0.0024	-0.851334	2.01e-52	sp|P01005|IOVO_CHICK	2	-0.01862	-3.88818
20190704_SL_Ovalbumin_GP.4000.4000.4.0.dta	163	5721.21	3749.54	4	GTNISKEHDGECKETVPMNCSSYAJTTSEDGK	0,Carbamidomethyl[AnyN-term];6,Carbamidomethyl[K];8,Carbamidomethyl[H];12,Carbamidomethyl[C];12,Sulfide[C];20,Carbamidomethyl[C];	1971.67	1971.72	5-5-0-0-1	25	NXT	2	0	0	6	0.22976	0.11575	4.23165	0.48983	T	b15++;y3+;y4+;y5+;y6+;y7+;	b15++;y3+;y5+;y6+;	sp|P01005|IOVO_CHICK	F	VM	75	0	99	-0.03734	-9.95604	1.45e-09	sp|P01005|IOVO_CHICK	2	0.04953	8.65886
20190704_SL_Ovalbumin_GP.4002.4002.3.1.dta	202	4233.6	3138.24	3	KEHDGECKETVPMNCSSYAJTTSEDGK	3,Oxidation[H];7,Carbamidomethyl[C];7,Sulfide[C];13,Oxidation[M];15,Carbamidomethyl[C];	1095.36	1095.4	3-3-0-0-0	20	NXT	6	0	0	4	0.19853	0.09306	3.85241	0.3585	T	b1+;y3+;y5+;y6+;	y3+;y5+;y6+;	sp|P01005|IOVO_CHICK	S	VM	80	0	99	0.0208	6.6258	1.45e-25	sp|P01005|IOVO_CHICK	2	0.03976	9.39386
20190704_SL_Ovalbumin_GP.4021.4021.4.1.dta	163	5111.97	3749.54	4	GTNISKEHDGECKETVPMNCSSYAJTTSEDGK	0,Carbamidomethyl[AnyN-term];6,Carbamidomethyl[K];8,Carbamidomethyl[H];12,Carbamidomethyl[C];12,Sulfide[C];20,Carbamidomethyl[C];	1362.43	1362.48	5-2-0-0-1	25	NXT	2	0	0	6	0.15257	0.09288	3.56296	0.33092	T	y3+;y5+;y6+;y7+;y8+;y5++;	y5+;y6+;y7+;	sp|P01005|IOVO_CHICK	F	VM	75	0	99	-0.03734	-9.95604	1.45e-09	sp|P01005|IOVO_CHICK	2	0.04859	9.5071
20190704_SL_Ovalbumin_GP.4026.4026.3.2.dta	363	3680.45	2235.94	3	KETVPMJCSSYANTTSEDGK	6,Oxidation[M];8,Carbamidomethyl[C];13,Deamidated[N];	1444.51	1444.53	3-4-0-0-1	7	NXS	20	0	0	5	0.07265	0.08942	1.93409	0.17294	T	b1+;y5+;y6+;y7+;y8+;	b1+;	sp|P01005|IOVO_CHICK	C	VM	87	0	93	0.00901	4.02784	1.04e-26	sp|P01005|IOVO_CHICK	2	0.01935	5.25898
20190704_SL_Ovalbumin_GP.4028.4028.3.0.dta	364	3899.52	2235.94	3	KETVPMNCSSYAJTTSEDGK	6,Oxidation[M];7,Deamidated[N];8,Carbamidomethyl[C];	1663.59	1663.61	4-5-0-0-0	13	NXT	4	0	0	4	0.12053	0.08567	2.87278	0.24612	T	y3+;y5+;y6+;y7+;	y5+;y6+;	sp|P01005|IOVO_CHICK	C	VM	87	0	99	0.00901	4.02784	1.04e-26	sp|P01005|IOVO_CHICK	2	0.02497	6.40504
20190704_SL_Ovalbumin_GP.4030.4030.3.0.dta	364	3899.52	2235.94	3	KETVPMNCSSYAJTTSEDGK	6,Oxidation[M];7,Deamidated[N];8,Carbamidomethyl[C];	1663.59	1663.61	4-5-0-0-0	13	NXT	4	0	0	9	0.23015	0.16397	2.87278	0.47106	T	b1+;b17+;b17++;y3+;y4+;y5+;y6+;y7+;y8+;	y3+;y5+;	sp|P01005|IOVO_CHICK	C	VM	87	0	99	0.00901	4.02784	1.04e-26	sp|P01005|IOVO_CHICK	2	0.02497	6.40504
20190704_SL_Ovalbumin_GP.4031.4031.3.0.dta	364	3899.52	2235.94	3	KETVPMNCSSYAJTTSEDGK	6,Oxidation[M];7,Deamidated[N];8,Carbamidomethyl[C];	1663.59	1663.61	4-5-0-0-0	13	NXT	4	0	0	7	0.18174	0.12935	4.3205	0.55887	T	b1+;y1+;y3+;y4+;y5+;y6+;y7+;	y3+;y5+;y6+;y7+;	sp|P01005|IOVO_CHICK	C	VM	87	0	99	0.00901	4.02784	1.04e-26	sp|P01005|IOVO_CHICK	2	0.02497	6.40504
20190704_SL_Ovalbumin_GP.4034.4034.3.0.dta	396	3680.45	2219.94	3	KETVPMNCSSYAJTTSEDGK	7,Deamidated[N];8,Carbamidomethyl[C];	1460.51	1460.53	4-4-0-0-0	13	NXT	20	0	0	6	0.07953	0.10372	2.05294	0.21294	T	b1+;y3+;y5+;y6+;y7+;y9+;	y5+;	sp|P01005|IOVO_CHICK	C	VM	87	0	99	-0.00136	-0.612357	3.34e-55	sp|P01005|IOVO_CHICK	2	0.02443	6.63964
20190704_SL_Ovalbumin_GP.4034.4034.4.1.dta	382	4908.9	3407.39	4	ISKEHDGECKETVPMNCSSYAJTTSEDGK	3,Carbamyl[K];9,Carbamidomethyl[C];9,Dioxidation[C];10,Carbamidomethyl[K];16,Deamidated[N];17,Carbamidomethyl[C];	1501.5	1501.55	3-5-0-0-0	22	NXT	6	0	0	5	0.05856	0.07132	1.89804	0.13537	T	y3+;y5+;y6+;y7+;y9+;	y5+;	sp|P01005|IOVO_CHICK	N	VM	78	0	99	-0.02165	-6.35203	3.39e-24	sp|P01005|IOVO_CHICK	2	0.04724	9.62541
20190704_SL_Ovalbumin_GP.4042.4042.3.1.dta	172	3517.4	1609.73	3	AEVDCSRFPJATDK	5,Carbamidomethyl[C];	1907.68	1907.71	3-7-0-0-0	10	NXT	4	0	0	6	0.17911	0.12047	2.05687	0.24779	T	y2+;y3+;y4+;y5+;y6+;y7+;	y7+;	sp|P01005|IOVO_CHICK	G	EG	25	0	34	0.00032	0.19867	3.93e-10	sp|P01005|IOVO_CHICK	4	0.0331	9.41313
20190704_SL_Ovalbumin_GP.4044.4044.3.0.dta	396	3680.45	2219.94	3	KETVPMNCSSYAJTTSEDGK	7,Deamidated[N];8,Carbamidomethyl[C];	1460.51	1460.53	4-4-0-0-0	13	NXT	20	0	0	7	0.10315	0.11603	3.03379	0.35201	T	b1+;y1+;y3+;y5+;y6+;y7+;y8+;	y5+;y6+;	sp|P01005|IOVO_CHICK	C	VM	87	0	99	-0.00136	-0.612357	3.34e-55	sp|P01005|IOVO_CHICK	2	0.02199	5.97648
20190704_SL_Ovalbumin_GP.4048.4048.4.2.dta	399	5194	3491.45	4	TNISKEHDGECKETVPMNCSSYAJTTSEDGK	2,Deamidated[N];11,Carbamidomethyl[C];18,Deamidated[N];19,Carbamidomethyl[C];	1702.54	1702.58	8-2-0-0-0	24	NXT	6	0	0	4	0.13781	0.09428	1.75167	0.16515	T	b22+++;y3+;y5+;y6+;	y5+;	sp|P01005|IOVO_CHICK	G	VM	76	0	99	0.00115	0.329283	7.09e-23	sp|P01005|IOVO_CHICK	2	0.03511	6.76108
20190704_SL_Ovalbumin_GP.4050.4050.3.2.dta	396	3680.45	2219.94	3	KETVPMNCSSYAJTTSEDGK	7,Deamidated[N];8,Carbamidomethyl[C];	1460.51	1460.53	4-4-0-0-0	13	NXT	20	0	0	6	0.08576	0.10312	2.05294	0.2117	T	b1+;y3+;y5+;y6+;y7+;y11+;	y5+;	sp|P01005|IOVO_CHICK	C	VM	87	0	99	-0.00136	-0.612357	3.34e-55	sp|P01005|IOVO_CHICK	2	0.02199	5.97648
20190704_SL_Ovalbumin_GP.4057.4057.3.2.dta	396	3680.45	2219.94	3	KETVPMNCSSYAJTTSEDGK	7,Deamidated[N];8,Carbamidomethyl[C];	1460.51	1460.53	4-4-0-0-0	13	NXT	20	0	0	7	0.16589	0.1554	3.8331	0.59567	T	b1+;y3+;y5+;y6+;y7+;y8+;y9+;	b1+;y5+;y6+;	sp|P01005|IOVO_CHICK	C	VM	87	0	99	-0.00136	-0.612357	3.34e-55	sp|P01005|IOVO_CHICK	2	0.02199	5.97648
20190704_SL_Ovalbumin_GP.4095.4095.4.3.dta	421	5560.15	3855.57	4	EFGTNISKEHDGECKETVPMNCSSYAJTTSEDGK	14,Carbamidomethyl[C];14,Sulfide[C];21,Deamidated[N];22,Carbamidomethyl[C];	1704.58	1704.63	3-6-0-0-0	27	NXT	4	0	0	9	0.1989	0.15284	4.21255	0.64383	T	b18++;y3+;y4+;y5+;y6+;y7+;y8+;y9+;y10+;	y3+;y5+;y6+;y7+;	sp|P01005|IOVO_CHICK	I	VM	73	0	99	-0.03174	-8.23021	6.99e-27	sp|P01005|IOVO_CHICK	2	0.04984	8.96549
20190704_SL_Ovalbumin_GP.4099.4099.2.2.dta	366	3166.23	1762.69	2	PMNCSSYAJTTSEDGK	3,Deamidated[N];4,Carbamidomethyl[C];	1403.54	1403.51	4-3-0-0-1	9	NXT	4	0	0	5	0.12255	0.15217	4.52881	0.68917	T	y3+;y5+;y6+;y7+;y9+;	y3+;y5+;y6+;y7+;	sp|P01005|IOVO_CHICK	V	VM	91	0	99	-0.00039	-0.221129	8.48e-28	sp|P01005|IOVO_CHICK	2	-0.02646	-8.35954
20190704_SL_Ovalbumin_GP.4100.4100.3.1.dta	364	3899.52	2235.94	3	KETVPMNCSSYAJTTSEDGK	6,Oxidation[M];7,Deamidated[N];8,Carbamidomethyl[C];	1663.58	1663.61	4-5-0-0-0	13	NXT	4	0	0	7	0.18451	0.15217	2.87278	0.43715	T	b1+;y3+;y4+;y5+;y6+;y7+;y8+;	y3+;y5+;	sp|P01005|IOVO_CHICK	C	VM	87	0	99	0.00901	4.02784	1.04e-26	sp|P01005|IOVO_CHICK	2	0.02748	7.04889
20190704_SL_Ovalbumin_GP.4119.4119.3.1.dta	364	3899.52	2235.94	3	KETVPMNCSSYAJTTSEDGK	6,Oxidation[M];7,Deamidated[N];8,Carbamidomethyl[C];	1663.58	1663.61	4-5-0-0-0	13	NXT	4	0	0	8	0.14464	0.1398	3.64194	0.50914	T	b1+;y3+;y4+;y5+;y6+;y7+;y8+;y12+;	y5+;y6+;y7+;	sp|P01005|IOVO_CHICK	C	VM	87	0	99	0.00901	4.02784	1.04e-26	sp|P01005|IOVO_CHICK	2	0.02688	6.89498
20190704_SL_Ovalbumin_GP.4119.4119.4.3.dta	399	5193.99	3491.45	4	TNISKEHDGECKETVPMNCSSYAJTTSEDGK	2,Deamidated[N];11,Carbamidomethyl[C];18,Deamidated[N];19,Carbamidomethyl[C];	1702.54	1702.58	8-2-0-0-0	24	NXT	6	0	0	7	0.13216	0.10262	3.35077	0.34384	T	y3+;y4+;y5+;y6+;y7+;y8+;y12+;	y5+;y6+;y7+;	sp|P01005|IOVO_CHICK	G	VM	76	0	99	0.00115	0.329283	7.09e-23	sp|P01005|IOVO_CHICK	2	0.04371	8.4172
20190704_SL_Ovalbumin_GP.4129.4129.3.1.dta	395	3906.5	2219.94	3	KETVPMJCSSYANTTSEDGK	8,Carbamidomethyl[C];13,Deamidated[N];	1686.56	1686.59	7-2-0-0-1	7	NXS	4	0	0	4	0.15035	0.11164	3.8331	0.42793	T	y3+;y5+;y6+;y7+;	y3+;y5+;y6+;	sp|P01005|IOVO_CHICK	C	VM	87	0	93	-0.00136	-0.612357	3.34e-55	sp|P01005|IOVO_CHICK	2	0.03474	8.89525
20190704_SL_Ovalbumin_GP.4136.4136.3.0.dta	396	3680.45	2219.94	3	KETVPMNCSSYAJTTSEDGK	7,Deamidated[N];8,Carbamidomethyl[C];	1460.51	1460.53	4-4-0-0-0	13	NXT	20	0	0	8	0.09947	0.12546	2.05294	0.25756	T	b1+;y1+;y3+;y5+;y6+;y7+;y8+;y9+;	y5+;	sp|P01005|IOVO_CHICK	C	VM	87	0	99	-0.00136	-0.612357	3.34e-55	sp|P01005|IOVO_CHICK	2	0.01925	5.23179
20190704_SL_Ovalbumin_GP.4145.4145.4.0.dta	163	4965.93	3749.54	4	GTNISKEHDGECKETVPMNCSSYAJTTSEDGK	0,Carbamidomethyl[AnyN-term];6,Carbamidomethyl[K];8,Carbamidomethyl[H];12,Carbamidomethyl[C];12,Sulfide[C];20,Carbamidomethyl[C];	1216.39	1216.42	5-2-0-0-0	25	NXT	6	0	0	5	0.17022	0.08317	2.80615	0.2334	T	b9++;y3+;y5+;y6+;y8+;	b9++;y5+;	sp|P01005|IOVO_CHICK	F	VM	75	0	99	-0.03734	-9.95604	1.45e-09	sp|P01005|IOVO_CHICK	2	0.03498	7.04548
20190704_SL_Ovalbumin_GP.4151.4151.3.1.dta	172	3314.33	1609.73	3	AEVDCSRFPJATDK	5,Carbamidomethyl[C];	1704.6	1704.63	3-6-0-0-0	10	NXT	8	0	0	5	0.14966	0.0912	2.05687	0.18759	T	y3+;y4+;y5+;y6+;y7+;	y7+;	sp|P01005|IOVO_CHICK	G	EG	25	0	34	0.00032	0.19867	3.93e-10	sp|P01005|IOVO_CHICK	4	0.02617	7.89848
20190704_SL_Ovalbumin_GP.4173.4173.4.0.dta	416	4965.92	1962.81	4	TVPMJCSSYANTTSEDGK	6,Carbamidomethyl[C];11,Deamidated[N];	3003.12	3003.11	6-10-0-0-0	5	NXS	6	0	0	4	0.11962	0.09506	2.89047	0.27476	T	y3+;y5+;y6+;y7+;	y5+;y6+;	sp|P01005|IOVO_CHICK	E	VM	89	0	93	0.00113	0.575418	1.03e-11	sp|P01005|IOVO_CHICK	2	-0.00775	-1.56095
20190704_SL_Ovalbumin_GP.4177.4177.4.1.dta	163	5169	3749.54	4	GTNISKEHDGECKETVPMNCSSYAJTTSEDGK	0,Carbamidomethyl[AnyN-term];6,Carbamidomethyl[K];8,Carbamidomethyl[H];12,Carbamidomethyl[C];12,Sulfide[C];20,Carbamidomethyl[C];	1419.46	1419.5	5-3-0-0-0	25	NXT	2	0	0	5	0.18171	0.09265	2.80615	0.25999	T	y3+;y4+;y5+;y7+;y15++;	y5+;y7+;	sp|P01005|IOVO_CHICK	F	VM	75	0	99	-0.03734	-9.95604	1.45e-09	sp|P01005|IOVO_CHICK	2	0.04428	8.5682
20190704_SL_Ovalbumin_GP.4187.4187.3.2.dta	396	3744.44	2219.94	3	KETVPMNCSSYAJTTSEDGK	7,Deamidated[N];8,Carbamidomethyl[C];	1524.5	1524.53	6-2-0-0-1	13	NXT	4	0	0	9	0.22596	0.19424	5.77352	1.12143	T	b1+;y3+;y4+;y5+;y6+;y7+;y8+;y9+;y12+;	b1+;y3+;y5+;y6+;y7+;y8+;	sp|P01005|IOVO_CHICK	C	VM	87	0	99	-0.00136	-0.612357	3.34e-55	sp|P01005|IOVO_CHICK	2	0.03074	8.21178
20190704_SL_Ovalbumin_GP.4188.4188.3.2.dta	396	3744.44	2219.94	3	KETVPMNCSSYAJTTSEDGK	7,Deamidated[N];8,Carbamidomethyl[C];	1524.5	1524.53	6-2-0-0-1	13	NXT	4	0	0	11	0.23225	0.20455	5.77352	1.18099	T	b1+;y1+;y3+;y4+;y5+;y6+;y7+;y8+;y9+;y10+;y12+;	y3+;y4+;y5+;y6+;y7+;y8+;	sp|P01005|IOVO_CHICK	C	VM	87	0	99	-0.00136	-0.612357	3.34e-55	sp|P01005|IOVO_CHICK	2	0.03074	8.21178
20190704_SL_Ovalbumin_GP.4205.4205.4.2.dta	399	5072.97	3491.45	4	TNISKEHDGECKETVPMNCSSYAJTTSEDGK	2,Deamidated[N];11,Carbamidomethyl[C];18,Deamidated[N];19,Carbamidomethyl[C];	1581.52	1581.56	6-3-0-0-0	24	NXT	6	0	0	5	0.46663	0.20008	4.58324	0.91703	T	y3+;y4+;y5+;y7+;y8+;	y3+;y4+;y5+;y7+;y8+;	sp|P01005|IOVO_CHICK	G	VM	76	0	99	0.00115	0.329283	7.09e-23	sp|P01005|IOVO_CHICK	2	0.03797	7.4863
20190704_SL_Ovalbumin_GP.4207.4207.4.3.dta	421	5560.15	3855.57	4	EFGTNISKEHDGECKETVPMNCSSYAJTTSEDGK	14,Carbamidomethyl[C];14,Sulfide[C];21,Deamidated[N];22,Carbamidomethyl[C];	1704.58	1704.63	3-6-0-0-0	27	NXT	4	0	0	4	0.11906	0.09058	1.87415	0.16975	T	y3+;y5+;y6+;y7+;	y7+;	sp|P01005|IOVO_CHICK	I	VM	73	0	99	-0.03174	-8.23021	6.99e-27	sp|P01005|IOVO_CHICK	2	0.05105	9.18315
20190704_SL_Ovalbumin_GP.4246.4246.4.1.dta	421	5071.97	3855.57	4	EFGTNISKEHDGECKETVPMNCSSYAJTTSEDGK	14,Carbamidomethyl[C];14,Sulfide[C];21,Deamidated[N];22,Carbamidomethyl[C];	1216.39	1216.42	5-2-0-0-0	27	NXT	4	0	0	4	0.18209	0.09932	3.54597	0.3522	T	y4+;y5+;y6+;y7+;	y5+;y6+;y7+;	sp|P01005|IOVO_CHICK	I	VM	73	0	99	-0.03174	-8.23021	6.99e-27	sp|P01005|IOVO_CHICK	2	0.0253	4.98922
20190704_SL_Ovalbumin_GP.4327.4327.4.4.dta	163	5128.02	3749.54	4	GTNISKEHDGECKETVPMNCSSYAJTTSEDGK	0,Carbamidomethyl[AnyN-term];6,Carbamidomethyl[K];8,Carbamidomethyl[H];12,Carbamidomethyl[C];12,Sulfide[C];20,Carbamidomethyl[C];	1378.48	1378.48	6-2-0-0-0	25	NXT	6	0	0	4	0.12274	0.06692	3.56296	0.23843	T	b15++;y3+;y5+;y8+;	y3+;y5+;y8+;	sp|P01005|IOVO_CHICK	F	VM	75	0	99	-0.03734	-9.95604	1.45e-09	sp|P01005|IOVO_CHICK	2	-0.00268	-0.522721
20190704_SL_Ovalbumin_GP.4333.4333.4.4.dta	352	4788.86	3004.19	4	EHDGECKETVPMNCSSYAJTTSEDGK	6,Carbamidomethyl[C];7,Carbamidomethyl[K];13,Deamidated[N];14,Carbamidomethyl[C];	1784.67	1784.63	6-4-0-0-0	19	NXT	4	0	0	13	0.24023	0.16149	5.00832	0.80879	T	b2+;b3+;b4+;b5+;b13++;y3+;y4+;y5+;y6+;y7+;y8+;y9+;y12+;	b2+;b5+;y5+;y6+;y7+;y8+;	sp|P01005|IOVO_CHICK	K	VM	81	0	99	0.00101	0.336087	3.99e-10	sp|P01005|IOVO_CHICK	2	-0.04456	-9.3068
20190704_SL_Ovalbumin_GP.4417.4417.4.1.dta	351	5074	3004.19	4	EHDGECKETVPMJCSSYANTTSEDGK	6,Carbamidomethyl[C];7,Carbamidomethyl[K];14,Carbamidomethyl[C];19,Deamidated[N];	2069.81	2069.77	4-7-0-0-0	13	NXS	4	0	0	7	0.1924	0.12718	3.25314	0.41372	T	b2+;b5+;y4+;y5+;y6+;y7+;y8+;	b5+;y6+;y7+;	sp|P01005|IOVO_CHICK	K	VM	81	0	93	0.00101	0.336087	3.99e-10	sp|P01005|IOVO_CHICK	2	-0.03975	-7.83555
20190704_SL_Ovalbumin_GP.4421.4421.2.3.dta	394	2957.17	1861.76	2	VPMNCSSYAJTTSEDGK	4,Deamidated[N];5,Carbamidomethyl[C];	1095.41	1095.4	3-3-0-0-0	10	NXT	4	0	0	4	0.15975	0.13698	4.53585	0.62132	T	y3+;y6+;y7+;y8+;	y3+;y6+;y7+;y8+;	sp|P01005|IOVO_CHICK	T	VM	90	0	99	-0.00049	-0.263053	1.25e-55	sp|P01005|IOVO_CHICK	2	-0.01185	-4.00856
20190704_SL_Ovalbumin_GP.4421.4421.4.5.dta	421	5916.34	3855.57	4	EFGTNISKEHDGECKETVPMNCSSYAJTTSEDGK	14,Carbamidomethyl[C];14,Sulfide[C];21,Deamidated[N];22,Carbamidomethyl[C];	2060.76	2060.76	5-4-0-0-3	27	NXT	4	0	0	4	0.15975	0.10969	4.21255	0.46206	T	y3+;y6+;y7+;y8+;	y3+;y6+;y7+;y8+;	sp|P01005|IOVO_CHICK	I	VM	73	0	99	-0.03174	-8.23021	6.99e-27	sp|P01005|IOVO_CHICK	2	-0.00436	-0.737068
20190704_SL_Ovalbumin_GP.4428.4428.3.1.dta	364	3940.53	2235.94	3	KETVPMNCSSYAJTTSEDGK	6,Oxidation[M];7,Deamidated[N];8,Carbamidomethyl[C];	1704.6	1704.63	3-6-0-0-0	13	NXT	4	0	0	5	0.28781	0.1746	4.94066	0.86263	T	y3+;y5+;y6+;y7+;y10+;	y3+;y5+;y6+;y7+;y10+;	sp|P01005|IOVO_CHICK	C	VM	87	0	99	0.00901	4.02784	1.04e-26	sp|P01005|IOVO_CHICK	2	0.03395	8.61786
20190704_SL_Ovalbumin_GP.4464.4464.4.5.dta	445	4701.83	3177.27	4	KEHDGECKETVPMJCSSYANTTSEDGK	1,Carbamyl[K];3,Oxidation[H];7,Carbamidomethyl[C];8,Carbamyl[K];15,Carbamidomethyl[C];20,Deamidated[N];	1524.57	1524.53	6-2-0-0-1	14	NXS	8	0	0	4	0.14102	0.07893	3.5989	0.28406	T	y3+;y5+;y6+;y7+;	y3+;y5+;y6+;	sp|P01005|IOVO_CHICK	S	VM	80	0	93	0.00916	2.88208	7.9e-17	sp|P01005|IOVO_CHICK	2	-0.03634	-7.7305
20190704_SL_Ovalbumin_GP.4468.4468.4.0.dta	164	5109.99	2106.86	4	ETVPMNCSSYAJTTSEDGK	5,Oxidation[M];7,Carbamidomethyl[C];	3003.14	3003.11	6-10-0-0-0	12	NXT	12	0	0	6	0.28872	0.20606	4.95085	1.02015	T	y1+;y3+;y5+;y6+;y7+;y8+;	y3+;y5+;y6+;y7+;y8+;	sp|P01005|IOVO_CHICK	K	VM	88	0	99	-0.00064	-0.303628	1.06e-17	sp|P01005|IOVO_CHICK	2	-0.02602	-5.09296
20190704_SL_Ovalbumin_GP.4469.4469.3.0.dta	202	4233.67	3138.24	3	KEHDGECKETVPMNCSSYAJTTSEDGK	3,Oxidation[H];7,Carbamidomethyl[C];7,Sulfide[C];13,Oxidation[M];15,Carbamidomethyl[C];	1095.43	1095.4	3-3-0-0-0	20	NXT	6	0	0	4	0.23786	0.13388	3.85241	0.51577	T	y3+;y5+;y7+;y9+;	y3+;y7+;y9+;	sp|P01005|IOVO_CHICK	S	VM	80	0	99	0.0208	6.6258	1.45e-25	sp|P01005|IOVO_CHICK	2	-0.02711	-6.40492
20190704_SL_Ovalbumin_GP.4481.4481.4.5.dta	387	4868.91	3490.47	4	TJISKEHDGECKETVPMNCSSYANTTSEDGK	11,Carbamidomethyl[C];19,Carbamidomethyl[C];24,Deamidated[N];	1378.44	1378.48	6-2-0-0-0	2	NXS	6	0	0	6	0.15797	0.12788	3.56643	0.45606	T	y3+;y4+;y5+;y6+;y7+;y10+;	y5+;y6+;y7+;	sp|P01005|IOVO_CHICK	G	VM	76	0	77	-0.00175	-0.501224	1.83e-50	sp|P01005|IOVO_CHICK	2	0.04102	8.4267
20190704_SL_Ovalbumin_GP.4501.4501.4.0.dta	251	5939.34	4024.7	4	SIEFGTNISKEHDGECKETVPMNCSSYAJTTSEDGK	7,Deamidated[N];16,Carbamidomethyl[C];23,Deamidated[N];24,Carbamidomethyl[C];	1914.64	1914.7	5-4-0-0-2	29	NXT	6	0	0	7	0.181	0.16055	3.76915	0.60515	T	y3+;y4+;y5+;y6+;y7+;y8+;y9+;	y3+;y5+;y6+;y7+;	sp|P01005|IOVO_CHICK	Y	VM	71	0	99	-0.0036	-0.894259	3.04e-14	sp|P01005|IOVO_CHICK	2	0.05767	9.71157
20190704_SL_Ovalbumin_GP.4511.4511.4.1.dta	444	5508.18	4337.77	4	AYSIEFGTNISKEHDGECKETVPMNCSSYAJTTSEDGK	9,Deamidated[N];14,Oxidation[H];18,Carbamidomethyl[C];18,Sulfide[C];24,Dioxidation[M];26,Carbamidomethyl[C];	1170.4	1170.42	3-2-0-0-1-1	31	NXT	4	0	0	6	0.19994	0.11836	4.2051	0.49771	T	y3+;y5+;y6+;y7+;y8+;y9+;	y3+;y5+;y6+;y7+;	sp|P01005|IOVO_CHICK	C	VM	69	0	99	-0.01272	-2.93172	1.76e-08	sp|P01005|IOVO_CHICK	2	0.015	2.72373
20190704_SL_Ovalbumin_GP.4531.4531.2.1.dta	143	3001.13	1419.57	2	CSSYAJTTSEDGK	1,Carbamidomethyl[C];	1581.57	1581.56	6-3-0-0-0	6	NXT	2	0	0	4	0.27749	0.15961	4.55026	0.72628	T	y3+;y5+;y6+;y7+;	y3+;y5+;y6+;y7+;	sp|P01005|IOVO_CHICK	N	VM	94	0	99	0.00102	0.71803	2.64e-26	sp|P01005|IOVO_CHICK	2	-0.00523	-1.74326
20190704_SL_Ovalbumin_GP.4533.4533.4.1.dta	251	5711.24	4024.7	4	SIEFGTNISKEHDGECKETVPMNCSSYAJTTSEDGK	7,Deamidated[N];16,Carbamidomethyl[C];23,Deamidated[N];24,Carbamidomethyl[C];	1686.54	1686.59	7-2-0-0-1	29	NXT	6	0	0	5	0.13956	0.1217	3.76915	0.45869	T	y3+;y5+;y6+;y7+;y9+;	y3+;y5+;y6+;y7+;	sp|P01005|IOVO_CHICK	Y	VM	71	0	99	-0.0036	-0.894259	3.04e-14	sp|P01005|IOVO_CHICK	2	0.05167	9.04875
20190704_SL_Ovalbumin_GP.4567.4567.4.3.dta	397	5072.98	3491.45	4	TJISKEHDGECKETVPMNCSSYANTTSEDGK	11,Carbamidomethyl[C];18,Deamidated[N];19,Carbamidomethyl[C];24,Deamidated[N];	1581.53	1581.56	6-3-0-0-0	2	NXS	6	0	0	7	0.17602	0.1085	3.99335	0.43329	T	b27++;y3+;y4+;y5+;y6+;y7+;y21++;	y3+;y5+;y6+;y7+;	sp|P01005|IOVO_CHICK	G	VM	76	0	77	0.00115	0.329283	7.09e-23	sp|P01005|IOVO_CHICK	2	0.03089	6.09037
20190704_SL_Ovalbumin_GP.4572.4572.3.1.dta	376	4970.97	3510.4	3	NISKEHDGECKETVPMNCSSYAJTTSEDGK	1,Deamidated[N];6,Carbamidomethyl[H];10,Carbamidomethyl[C];10,Sulfide[C];16,Dioxidation[M];18,Carbamidomethyl[C];	1460.57	1460.53	4-4-0-0-0	23	NXT	4	0	0	4	0.08258	0.06669	1.89355	0.12628	T	y3+;y4+;y5+;y7+;	y4+;	sp|P01005|IOVO_CHICK	T	VM	77	0	99	-0.03309	-9.42371	1.96e-16	sp|P01005|IOVO_CHICK	2	-0.03841	-7.72837
20190704_SL_Ovalbumin_GP.4580.4580.3.1.dta	202	4922.91	3138.24	3	KEHDGECKETVPMNCSSYAJTTSEDGK	3,Oxidation[H];7,Carbamidomethyl[C];7,Sulfide[C];13,Oxidation[M];15,Carbamidomethyl[C];	1784.67	1784.63	6-4-0-0-0	20	NXT	6	0	0	5	0.21086	0.1243	4.55763	0.56652	T	y3+;y5+;y6+;y7+;y8+;	y3+;y5+;y6+;y7+;	sp|P01005|IOVO_CHICK	S	VM	80	0	99	0.0208	6.6258	1.45e-25	sp|P01005|IOVO_CHICK	2	-0.04092	-8.31379
20190704_SL_Ovalbumin_GP.4581.4581.4.0.dta	249	5711.24	4024.7	4	SIEFGTJISKEHDGECKETVPMNCSSYANTTSEDGK	16,Carbamidomethyl[C];23,Deamidated[N];24,Carbamidomethyl[C];29,Deamidated[N];	1686.54	1686.59	7-2-0-0-1	7	NXS	6	0	0	4	0.16251	0.11281	2.45706	0.27719	T	y3+;y5+;y6+;y7+;	y5+;y7+;	sp|P01005|IOVO_CHICK	Y	VM	71	0	77	-0.0036	-0.894259	3.04e-14	sp|P01005|IOVO_CHICK	2	0.05176	9.06451
20190704_SL_Ovalbumin_GP.4586.4586.4.4.dta	163	5737.27	3749.54	4	GTNISKEHDGECKETVPMNCSSYAJTTSEDGK	0,Carbamidomethyl[AnyN-term];6,Carbamidomethyl[K];8,Carbamidomethyl[H];12,Carbamidomethyl[C];12,Sulfide[C];20,Carbamidomethyl[C];	1987.73	1987.71	6-5-0-0-0	25	NXT	6	0	0	6	0.16132	0.10717	4.23165	0.45352	T	y3+;y5+;y6+;y7+;y8+;y9+;	y3+;y5+;y6+;y7+;	sp|P01005|IOVO_CHICK	F	VM	75	0	99	-0.03734	-9.95604	1.45e-09	sp|P01005|IOVO_CHICK	2	-0.01512	-2.63586
20190704_SL_Ovalbumin_GP.4589.4589.3.0.dta	164	4094.59	2106.86	3	ETVPMNCSSYAJTTSEDGK	5,Oxidation[M];7,Carbamidomethyl[C];	1987.74	1987.71	6-5-0-0-0	12	NXT	4	0	0	9	0.24863	0.22096	4.95085	1.09393	T	b2+;y1+;y3+;y4+;y5+;y6+;y7+;y8+;y9+;	y3+;y4+;y5+;y6+;y7+;	sp|P01005|IOVO_CHICK	K	VM	88	0	99	-0.00064	-0.303628	1.06e-17	sp|P01005|IOVO_CHICK	2	-0.02605	-6.36357
20190704_SL_Ovalbumin_GP.4598.4598.3.5.dta	201	4313.7	3275.32	3	SKEHDGECKETVPMNCSSYAJTTSEDGK	0,Formyl[AnyN-term];2,Carbamyl[K];8,Carbamidomethyl[C];9,Carbamyl[K];16,Carbamidomethyl[C];	1038.38	1038.38	3-2-0-0-1	21	NXT	2	0	0	10	0.23729	0.13875	4.87858	0.67692	T	b9+;y1+;y3+;y4+;y5+;y6+;y8+;y9+;y13+;y17++;	y3+;y4+;y5+;y6+;y8+;	sp|P01005|IOVO_CHICK	I	VM	79	0	99	-0.00829	-2.5303	2.18e-11	sp|P01005|IOVO_CHICK	2	-0.00309	-0.716489
20190704_SL_Ovalbumin_GP.4620.4620.4.2.dta	202	5491.13	3138.24	4	KEHDGECKETVPMNCSSYAJTTSEDGK	3,Oxidation[H];7,Carbamidomethyl[C];7,Sulfide[C];13,Oxidation[M];15,Carbamidomethyl[C];	2352.89	2352.84	7-6-0-0-0	20	NXT	2	0	0	11	0.19196	0.14108	3.85241	0.54349	T	b1+;y1+;y3+;y4+;y5+;y6+;y7+;y8+;y9+;y11+;y12+;	y3+;y5+;y6+;	sp|P01005|IOVO_CHICK	S	VM	80	0	99	0.0208	6.6258	1.45e-25	sp|P01005|IOVO_CHICK	2	-0.04908	-8.93961
20190704_SL_Ovalbumin_GP.4621.4621.3.1.dta	163	5290.09	3749.54	3	GTNISKEHDGECKETVPMNCSSYAJTTSEDGK	0,Carbamidomethyl[AnyN-term];6,Carbamidomethyl[K];8,Carbamidomethyl[H];12,Carbamidomethyl[C];12,Sulfide[C];20,Carbamidomethyl[C];	1540.55	1540.53	7-2-0-0-0	25	NXT	6	0	0	4	0.22906	0.11623	4.23165	0.49185	T	y3+;y5+;y6+;y7+;	y3+;y5+;y6+;y7+;	sp|P01005|IOVO_CHICK	F	VM	75	0	99	-0.03734	-9.95604	1.45e-09	sp|P01005|IOVO_CHICK	2	-0.01516	-2.86628
20190704_SL_Ovalbumin_GP.4633.4633.3.1.dta	376	4680.84	3510.4	3	NISKEHDGECKETVPMNCSSYAJTTSEDGK	1,Deamidated[N];6,Carbamidomethyl[H];10,Carbamidomethyl[C];10,Sulfide[C];16,Dioxidation[M];18,Carbamidomethyl[C];	1170.44	1170.42	3-2-0-0-1-1	23	NXT	8	0	0	7	0.22465	0.12431	4.24745	0.528	T	b18++;y3+;y4+;y5+;y6+;y7+;y8+;	y3+;y5+;y6+;y7+;	sp|P01005|IOVO_CHICK	T	VM	77	0	99	-0.03309	-9.42371	1.96e-16	sp|P01005|IOVO_CHICK	2	-0.01636	-3.49584
20190704_SL_Ovalbumin_GP.4636.4636.3.0.dta	164	3891.51	2106.86	3	ETVPMNCSSYAJTTSEDGK	5,Oxidation[M];7,Carbamidomethyl[C];	1784.66	1784.63	6-4-0-0-0	12	NXT	2	0	0	8	0.2853	0.23083	4.95085	1.14282	T	y1+;y3+;y4+;y5+;y6+;y7+;y8+;y9+;	y3+;y4+;y5+;y6+;y7+;	sp|P01005|IOVO_CHICK	K	VM	88	0	99	-0.00064	-0.303628	1.06e-17	sp|P01005|IOVO_CHICK	2	-0.02603	-6.6906
20190704_SL_Ovalbumin_GP.4644.4644.2.0.dta	417	3610.42	1962.81	2	TVPMNCSSYAJTTSEDGK	5,Deamidated[N];6,Carbamidomethyl[C];	1647.62	1647.61	3-5-0-0-1	11	NXT	4	0	0	4	0.18919	0.12779	1.94716	0.24883	T	y3+;y5+;y6+;y8+;	y3+;	sp|P01005|IOVO_CHICK	E	VM	89	0	99	0.00113	0.575418	1.03e-11	sp|P01005|IOVO_CHICK	2	-0.00711	-1.96984
20190704_SL_Ovalbumin_GP.4644.4644.3.1.dta	423	5415.13	3767.56	3	FGTNISKEHDGECKETVPMNCSSYAJTTSEDGK	0,Amidine[AnyN-term];13,Carbamidomethyl[C];13,Sulfide[C];20,Deamidated[N];21,Carbamidomethyl[C];	1647.57	1647.61	3-5-0-0-1	26	NXT	8	0	0	4	0.18919	0.10202	1.88048	0.19184	T	y3+;y5+;y6+;y8+;	y3+;	sp|P01005|IOVO_CHICK	E	VM	74	0	99	-0.03687	-9.78372	4.02e-22	sp|P01005|IOVO_CHICK	2	0.0363	6.70473
20190704_SL_Ovalbumin_GP.4660.4660.3.1.dta	163	5128.03	3749.54	3	GTNISKEHDGECKETVPMNCSSYAJTTSEDGK	0,Carbamidomethyl[AnyN-term];6,Carbamidomethyl[K];8,Carbamidomethyl[H];12,Carbamidomethyl[C];12,Sulfide[C];20,Carbamidomethyl[C];	1378.49	1378.48	6-2-0-0-0	25	NXT	6	0	0	11	0.26688	0.16139	4.8435	0.78167	T	y3+;y4+;y5+;y6+;y7+;y8+;y9+;y11+;y12+;y13+;y17++;	y3+;y5+;y6+;y7+;y8+;	sp|P01005|IOVO_CHICK	F	VM	75	0	99	-0.03734	-9.95604	1.45e-09	sp|P01005|IOVO_CHICK	2	-0.00659	-1.28535
20190704_SL_Ovalbumin_GP.4665.4665.4.1.dta	443	5230.06	4337.77	4	AYSIEFGTJISKEHDGECKETVPMNCSSYANTTSEDGK	14,Oxidation[H];18,Carbamidomethyl[C];18,Sulfide[C];24,Dioxidation[M];26,Carbamidomethyl[C];31,Deamidated[N];	892.284	892.317	3-2-0-0-0	9	NXS	4	0	0	4	0.12643	0.05622	2.7862	0.15665	T	y1+;y3+;y5+;y6+;	y3+;y5+;	sp|P01005|IOVO_CHICK	C	VM	69	0	77	-0.01272	-2.93172	1.76e-08	sp|P01005|IOVO_CHICK	2	0.0329	6.29181
20190704_SL_Ovalbumin_GP.4669.4669.4.2.dta	202	5491.13	3138.24	4	KEHDGECKETVPMNCSSYAJTTSEDGK	3,Oxidation[H];7,Carbamidomethyl[C];7,Sulfide[C];13,Oxidation[M];15,Carbamidomethyl[C];	2352.89	2352.84	7-6-0-0-0	20	NXT	2	0	0	7	0.06391	0.07142	2.0649	0.14747	T	b1+;y3+;y5+;y6+;y7+;y8+;y9+;	y5+;	sp|P01005|IOVO_CHICK	S	VM	80	0	99	0.0208	6.6258	1.45e-25	sp|P01005|IOVO_CHICK	2	-0.05071	-9.2365
20190704_SL_Ovalbumin_GP.4670.4670.4.1.dta	382	5272.05	3407.39	4	ISKEHDGECKETVPMNCSSYAJTTSEDGK	3,Carbamyl[K];9,Carbamidomethyl[C];9,Dioxidation[C];10,Carbamidomethyl[K];16,Deamidated[N];17,Carbamidomethyl[C];	1864.66	1864.64	9-2-0-0-0	22	NXT	8	0	0	7	0.19814	0.14197	4.25553	0.60417	T	y3+;y4+;y5+;y6+;y7+;y8+;y10+;	y3+;y5+;y6+;y7+;	sp|P01005|IOVO_CHICK	N	VM	78	0	99	-0.02165	-6.35203	3.39e-24	sp|P01005|IOVO_CHICK	2	-0.01866	-3.54008
20190704_SL_Ovalbumin_GP.4671.4671.4.2.dta	446	5288.04	3177.27	4	KEHDGECKETVPMNCSSYAJTTSEDGK	1,Carbamyl[K];3,Oxidation[H];7,Carbamidomethyl[C];8,Carbamyl[K];14,Deamidated[N];15,Carbamidomethyl[C];	2110.77	2110.79	3-8-0-0-0	20	NXT	8	0	0	9	0.23794	0.12079	5.46298	0.65987	T	b4+;b18++;y3+;y4+;y5+;y6+;y7+;y8+;y9+;	b4+;y3+;y5+;y6+;y7+;y8+;	sp|P01005|IOVO_CHICK	S	VM	80	0	99	0.00916	2.88208	7.9e-17	sp|P01005|IOVO_CHICK	2	0.01555	2.94117
20190704_SL_Ovalbumin_GP.4674.4674.3.0.dta	164	5109.99	2106.86	3	ETVPMNCSSYAJTTSEDGK	5,Oxidation[M];7,Carbamidomethyl[C];	3003.13	3003.11	6-10-0-0-0	12	NXT	12	0	0	11	0.25471	0.21905	4.32981	0.94844	T	b7+;y3+;y4+;y5+;y6+;y7+;y8+;y9+;y10+;y16+;y16++;	y3+;y5+;y6+;y7+;	sp|P01005|IOVO_CHICK	K	VM	88	0	99	-0.00064	-0.303628	1.06e-17	sp|P01005|IOVO_CHICK	2	-0.02381	-4.6604
20190704_SL_Ovalbumin_GP.4690.4690.4.0.dta	164	5110	2106.86	4	ETVPMNCSSYAJTTSEDGK	5,Oxidation[M];7,Carbamidomethyl[C];	3003.14	3003.11	6-10-0-0-0	12	NXT	12	0	0	8	0.19405	0.17626	4.32981	0.76319	T	y3+;y4+;y5+;y6+;y7+;y8+;y12+;y16++;	y3+;y5+;y6+;y7+;	sp|P01005|IOVO_CHICK	K	VM	88	0	99	-0.00064	-0.303628	1.06e-17	sp|P01005|IOVO_CHICK	2	-0.03275	-6.41022
20190704_SL_Ovalbumin_GP.4715.4715.3.0.dta	164	3932.53	2106.86	3	ETVPMNCSSYAJTTSEDGK	5,Oxidation[M];7,Carbamidomethyl[C];	1825.67	1825.66	5-5-0-0-0	12	NXT	12	0	0	5	0.30148	0.21174	4.32981	0.91678	T	y3+;y4+;y5+;y7+;y8+;	y3+;y5+;y7+;y8+;	sp|P01005|IOVO_CHICK	K	VM	88	0	99	-0.00064	-0.303628	1.06e-17	sp|P01005|IOVO_CHICK	2	-0.00669	-1.70163
20190704_SL_Ovalbumin_GP.4727.4727.3.1.dta	392	4481.75	2818.12	3	HDGECKETVPMNCSSYAJTTSEDGK	5,Carbamidomethyl[C];12,Deamidated[N];13,Carbamidomethyl[C];	1663.63	1663.61	4-5-0-0-0	18	NXT	4	0	0	4	0.20956	0.11282	3.61025	0.40732	T	b7+;y3+;y4+;y6+;	b7+;y3+;y6+;	sp|P01005|IOVO_CHICK	E	VM	82	0	99	-0.0024	-0.851334	2.01e-52	sp|P01005|IOVO_CHICK	2	-0.02054	-4.58404
20190704_SL_Ovalbumin_GP.4732.4732.4.0.dta	202	4906.92	3138.24	4	KEHDGECKETVPMNCSSYAJTTSEDGK	3,Oxidation[H];7,Carbamidomethyl[C];7,Sulfide[C];13,Oxidation[M];15,Carbamidomethyl[C];	1768.68	1768.64	5-4-0-0-1	20	NXT	2	0	0	10	0.27438	0.16127	4.55763	0.73502	T	b1+;b12+;y1+;y3+;y4+;y5+;y6+;y7+;y8+;y9+;	y3+;y5+;y6+;y7+;	sp|P01005|IOVO_CHICK	S	VM	80	0	99	0.0208	6.6258	1.45e-25	sp|P01005|IOVO_CHICK	2	-0.04166	-8.49172
20190704_SL_Ovalbumin_GP.4736.4736.4.2.dta	382	5272.05	3407.39	4	ISKEHDGECKETVPMNCSSYAJTTSEDGK	3,Carbamyl[K];9,Carbamidomethyl[C];9,Dioxidation[C];10,Carbamidomethyl[K];16,Deamidated[N];17,Carbamidomethyl[C];	1864.66	1864.64	9-2-0-0-0	22	NXT	8	0	0	9	0.30671	0.20025	4.86961	0.97516	T	y3+;y4+;y5+;y6+;y7+;y8+;y9+;y11+;y12+;	y3+;y5+;y6+;y7+;y9+;	sp|P01005|IOVO_CHICK	N	VM	78	0	99	-0.02165	-6.35203	3.39e-24	sp|P01005|IOVO_CHICK	2	-0.01538	-2.91782
20190704_SL_Ovalbumin_GP.4745.4745.3.0.dta	445	4475.75	3177.27	3	KEHDGECKETVPMJCSSYANTTSEDGK	1,Carbamyl[K];3,Oxidation[H];7,Carbamidomethyl[C];8,Carbamyl[K];15,Carbamidomethyl[C];20,Deamidated[N];	1298.48	1298.47	3-4-0-0-0	14	NXS	10	0	0	5	0.28873	0.12644	3.5989	0.45504	T	y3+;y4+;y5+;y6+;y7+;	y3+;y5+;y6+;	sp|P01005|IOVO_CHICK	S	VM	80	0	93	0.00916	2.88208	7.9e-17	sp|P01005|IOVO_CHICK	2	-0.00995	-2.22359
20190704_SL_Ovalbumin_GP.4763.4763.3.2.dta	446	4475.75	3177.27	3	KEHDGECKETVPMNCSSYAJTTSEDGK	1,Carbamyl[K];3,Oxidation[H];7,Carbamidomethyl[C];8,Carbamyl[K];14,Deamidated[N];15,Carbamidomethyl[C];	1298.48	1298.47	3-4-0-0-0	20	NXT	10	0	0	5	0.25779	0.13162	4.8877	0.6433	T	y3+;y5+;y6+;y7+;y8+;	y3+;y5+;y6+;y7+;y8+;	sp|P01005|IOVO_CHICK	S	VM	80	0	99	0.00916	2.88208	7.9e-17	sp|P01005|IOVO_CHICK	2	-0.01014	-2.26605
20190704_SL_Ovalbumin_GP.4764.4764.3.1.dta	445	4475.75	3177.27	3	KEHDGECKETVPMJCSSYANTTSEDGK	1,Carbamyl[K];3,Oxidation[H];7,Carbamidomethyl[C];8,Carbamyl[K];15,Carbamidomethyl[C];20,Deamidated[N];	1298.48	1298.47	3-4-0-0-0	14	NXS	10	0	0	4	0.24654	0.09631	3.5989	0.34661	T	y3+;y5+;y6+;y9+;	y3+;y5+;y6+;	sp|P01005|IOVO_CHICK	S	VM	80	0	93	0.00916	2.88208	7.9e-17	sp|P01005|IOVO_CHICK	2	-0.01014	-2.26605
20190704_SL_Ovalbumin_GP.4774.4774.3.0.dta	202	4906.92	3138.24	3	KEHDGECKETVPMNCSSYAJTTSEDGK	3,Oxidation[H];7,Carbamidomethyl[C];7,Sulfide[C];13,Oxidation[M];15,Carbamidomethyl[C];	1768.68	1768.64	5-4-0-0-1	20	NXT	2	0	0	7	0.30351	0.16952	5.79921	0.98308	T	y3+;y4+;y5+;y6+;y7+;y8+;y11+;	y3+;y4+;y5+;y6+;y7+;y8+;	sp|P01005|IOVO_CHICK	S	VM	80	0	99	0.0208	6.6258	1.45e-25	sp|P01005|IOVO_CHICK	2	-0.04247	-8.65682
20190704_SL_Ovalbumin_GP.4778.4778.3.0.dta	166	3397.42	962.497	3	LJETCVVK	5,Carbamidomethyl[C];	2434.92	2434.9	5-8-0-0-0	2	NXT	4	5	0.54357	5	0.09202	0.29823	6.45632	1.92547	T	b6+;y1+;y4+;y5+;y6+;Y0+;Y0+;Y1+;Y2+;Y3+;	y4+;y5+;y6+;Y0+;Y0+;Y1+;Y2+;	tr|Q8JIG5|Q8JIG5_CHICK	R	NS	89	0	90	-7e-05	-0.072653	1.35e-18	tr|Q8JIG5|Q8JIG5_CHICK	2	-0.02104	-6.19474
20190704_SL_Ovalbumin_GP.4796.4796.3.0.dta	164	5110	2106.86	3	ETVPMNCSSYAJTTSEDGK	5,Oxidation[M];7,Carbamidomethyl[C];	3003.14	3003.11	6-10-0-0-0	12	NXT	12	0	0	6	0.47947	0.28112	5.53084	1.55481	T	y3+;y5+;y6+;y7+;y8+;y16++;	y3+;y5+;y6+;y7+;y8+;y16++;	sp|P01005|IOVO_CHICK	K	VM	88	0	99	-0.00064	-0.303628	1.06e-17	sp|P01005|IOVO_CHICK	2	-0.03014	-5.89937
20190704_SL_Ovalbumin_GP.4804.4804.4.0.dta	382	5272.05	3407.39	4	ISKEHDGECKETVPMNCSSYAJTTSEDGK	3,Carbamyl[K];9,Carbamidomethyl[C];9,Dioxidation[C];10,Carbamidomethyl[K];16,Deamidated[N];17,Carbamidomethyl[C];	1864.66	1864.64	9-2-0-0-0	22	NXT	8	0	0	8	0.28823	0.18157	5.44355	0.98839	T	y3+;y4+;y5+;y6+;y7+;y8+;y9+;y17++;	y3+;y4+;y5+;y6+;y7+;y9+;	sp|P01005|IOVO_CHICK	N	VM	78	0	99	-0.02165	-6.35203	3.39e-24	sp|P01005|IOVO_CHICK	2	-0.01558	-2.95576
20190704_SL_Ovalbumin_GP.4810.4810.3.2.dta	393	3728.48	1861.76	3	VPMJCSSYANTTSEDGK	5,Carbamidomethyl[C];10,Deamidated[N];	1866.73	1866.69	4-6-0-0-0	4	NXS	6	0	0	5	0.47915	0.26433	4.53585	1.19894	T	y1+;y3+;y4+;y5+;y7+;	y3+;y4+;y5+;y7+;	sp|P01005|IOVO_CHICK	T	VM	90	0	93	-0.00049	-0.263053	1.25e-55	sp|P01005|IOVO_CHICK	2	-0.03654	-9.80278
20190704_SL_Ovalbumin_GP.4814.4814.4.0.dta	382	5272.05	3407.39	4	ISKEHDGECKETVPMNCSSYAJTTSEDGK	3,Carbamyl[K];9,Carbamidomethyl[C];9,Dioxidation[C];10,Carbamidomethyl[K];16,Deamidated[N];17,Carbamidomethyl[C];	1864.66	1864.64	9-2-0-0-0	22	NXT	8	0	0	9	0.28617	0.19394	5.44355	1.0557	T	y1+;y3+;y4+;y5+;y6+;y7+;y8+;y9+;y13+;	y3+;y5+;y6+;y7+;y8+;y13+;	sp|P01005|IOVO_CHICK	N	VM	78	0	99	-0.02165	-6.35203	3.39e-24	sp|P01005|IOVO_CHICK	2	-0.01558	-2.95576
20190704_SL_Ovalbumin_GP.4816.4816.3.1.dta	202	4719.83	3138.24	3	KEHDGECKETVPMNCSSYAJTTSEDGK	3,Oxidation[H];7,Carbamidomethyl[C];7,Sulfide[C];13,Oxidation[M];15,Carbamidomethyl[C];	1581.59	1581.56	6-3-0-0-0	20	NXT	6	0	0	13	0.32295	0.20192	5.79921	1.17096	T	b1+;b8+;y1+;y3+;y4+;y5+;y6+;y7+;y8+;y9+;y10+;y11+;y12+;	b8+;y3+;y5+;y6+;y7+;y9+;	sp|P01005|IOVO_CHICK	S	VM	80	0	99	0.0208	6.6258	1.45e-25	sp|P01005|IOVO_CHICK	2	-0.03415	-7.23692
20190704_SL_Ovalbumin_GP.4845.4845.4.3.dta	202	5491.12	3138.24	4	KEHDGECKETVPMNCSSYAJTTSEDGK	3,Oxidation[H];7,Carbamidomethyl[C];7,Sulfide[C];13,Oxidation[M];15,Carbamidomethyl[C];	2352.89	2352.84	7-6-0-0-0	20	NXT	2	0	0	4	0.1535	0.08399	3.05003	0.25617	T	y3+;y4+;y6+;y7+;	y3+;y6+;	sp|P01005|IOVO_CHICK	S	VM	80	0	99	0.0208	6.6258	1.45e-25	sp|P01005|IOVO_CHICK	2	-0.04611	-8.39866
20190704_SL_Ovalbumin_GP.4859.4859.3.0.dta	202	4500.75	3138.24	3	KEHDGECKETVPMNCSSYAJTTSEDGK	3,Oxidation[H];7,Carbamidomethyl[C];7,Sulfide[C];13,Oxidation[M];15,Carbamidomethyl[C];	1362.51	1362.48	5-2-0-0-1	20	NXT	4	0	0	5	0.23267	0.12198	4.55763	0.55593	T	y3+;y4+;y5+;y6+;y7+;	y3+;y5+;y6+;y7+;	sp|P01005|IOVO_CHICK	S	VM	80	0	99	0.0208	6.6258	1.45e-25	sp|P01005|IOVO_CHICK	2	-0.03241	-7.20258
20190704_SL_Ovalbumin_GP.4897.4897.3.4.dta	394	3728.46	1861.76	3	VPMNCSSYAJTTSEDGK	4,Deamidated[N];5,Carbamidomethyl[C];	1866.7	1866.69	4-6-0-0-0	10	NXT	6	0	0	4	0.2211	0.17111	3.8331	0.65587	T	y3+;y5+;y6+;y9+;	y3+;y5+;y6+;	sp|P01005|IOVO_CHICK	T	VM	90	0	99	-0.00049	-0.263053	1.25e-55	sp|P01005|IOVO_CHICK	2	-0.01315	-3.52787
20190704_SL_Ovalbumin_GP.4897.4897.4.5.dta	163	4965.97	3749.54	4	GTNISKEHDGECKETVPMNCSSYAJTTSEDGK	0,Carbamidomethyl[AnyN-term];6,Carbamidomethyl[K];8,Carbamidomethyl[H];12,Carbamidomethyl[C];12,Sulfide[C];20,Carbamidomethyl[C];	1216.43	1216.42	5-2-0-0-0	25	NXT	2	0	0	4	0.2211	0.11465	3.56296	0.40848	T	y3+;y5+;y6+;y9+;	y3+;y5+;y6+;	sp|P01005|IOVO_CHICK	F	VM	75	0	99	-0.03734	-9.95604	1.45e-09	sp|P01005|IOVO_CHICK	2	-0.00997	-2.00807
20190704_SL_Ovalbumin_GP.4909.4909.4.1.dta	382	5272.05	3407.39	4	ISKEHDGECKETVPMNCSSYAJTTSEDGK	3,Carbamyl[K];9,Carbamidomethyl[C];9,Dioxidation[C];10,Carbamidomethyl[K];16,Deamidated[N];17,Carbamidomethyl[C];	1864.65	1864.64	9-2-0-0-0	22	NXT	8	0	0	10	0.35624	0.20784	5.44355	1.13137	T	y1+;y3+;y4+;y5+;y6+;y7+;y8+;y9+;y3++;y17++;	y3+;y4+;y5+;y6+;y7+;y8+;	sp|P01005|IOVO_CHICK	N	VM	78	0	99	-0.02165	-6.35203	3.39e-24	sp|P01005|IOVO_CHICK	2	-0.012	-2.27659
20190704_SL_Ovalbumin_GP.4915.4915.3.3.dta	164	3729.46	2106.86	3	ETVPMNCSSYAJTTSEDGK	5,Oxidation[M];7,Carbamidomethyl[C];	1622.6	1622.58	5-4-0-0-0	12	NXT	4	0	0	4	0.29612	0.18918	3.65021	0.69055	T	y3+;y4+;y5+;y7+;	y3+;y5+;y7+;	sp|P01005|IOVO_CHICK	K	VM	88	0	99	-0.00064	-0.303628	1.06e-17	sp|P01005|IOVO_CHICK	2	-0.02498	-6.69978
20190704_SL_Ovalbumin_GP.4922.4922.3.0.dta	164	4094.59	2106.86	3	ETVPMNCSSYAJTTSEDGK	5,Oxidation[M];7,Carbamidomethyl[C];	1987.73	1987.71	6-5-0-0-0	12	NXT	4	0	0	6	0.32491	0.23365	4.95085	1.15676	T	y3+;y4+;y5+;y6+;y7+;y8+;	y3+;y5+;y6+;y7+;y8+;	sp|P01005|IOVO_CHICK	K	VM	88	0	99	-0.00064	-0.303628	1.06e-17	sp|P01005|IOVO_CHICK	2	-0.02493	-6.08998
20190704_SL_Ovalbumin_GP.4965.4965.3.1.dta	376	4680.84	3510.4	3	NISKEHDGECKETVPMNCSSYAJTTSEDGK	1,Deamidated[N];6,Carbamidomethyl[H];10,Carbamidomethyl[C];10,Sulfide[C];16,Dioxidation[M];18,Carbamidomethyl[C];	1170.44	1170.42	3-2-0-0-1-1	23	NXT	8	0	0	5	0.05398	0.05381	1.91609	0.10311	T	y3+;y5+;y6+;y7+;y8+;	y7+;	sp|P01005|IOVO_CHICK	T	VM	77	0.01	99	-0.03309	-9.42371	1.96e-16	sp|P01005|IOVO_CHICK	2	-0.01797	-3.83987
20190704_SL_Ovalbumin_GP.4967.4967.3.0.dta	164	3891.52	2106.86	3	ETVPMNCSSYAJTTSEDGK	5,Oxidation[M];7,Carbamidomethyl[C];	1784.66	1784.63	6-4-0-0-0	12	NXT	2	0	0	5	0.23198	0.18136	4.95085	0.8979	T	y3+;y4+;y5+;y6+;y8+;	y3+;y4+;y5+;y6+;y8+;	sp|P01005|IOVO_CHICK	K	VM	88	0	99	-0.00064	-0.303628	1.06e-17	sp|P01005|IOVO_CHICK	2	-0.0272	-6.99133
20190704_SL_Ovalbumin_GP.4984.4984.4.1.dta	202	5126	3138.24	4	KEHDGECKETVPMNCSSYAJTTSEDGK	3,Oxidation[H];7,Carbamidomethyl[C];7,Sulfide[C];13,Oxidation[M];15,Carbamidomethyl[C];	1987.76	1987.71	6-5-0-0-0	20	NXT	2	0	0	9	0.26815	0.16408	4.55763	0.7478	T	b4+;y3+;y4+;y5+;y6+;y7+;y8+;y9+;y12+;	y3+;y5+;y6+;y7+;	sp|P01005|IOVO_CHICK	S	VM	80	0	99	0.0208	6.6258	1.45e-25	sp|P01005|IOVO_CHICK	2	-0.04704	-9.17847
20190704_SL_Ovalbumin_GP.4985.4985.3.2.dta	446	4475.75	3177.27	3	KEHDGECKETVPMNCSSYAJTTSEDGK	1,Carbamyl[K];3,Oxidation[H];7,Carbamidomethyl[C];8,Carbamyl[K];14,Deamidated[N];15,Carbamidomethyl[C];	1298.49	1298.47	3-4-0-0-0	20	NXT	10	0	0	8	0.06664	0.06559	1.90723	0.1251	T	y1+;y3+;y4+;y5+;y6+;y7+;y8+;y10+;	y7+;	sp|P01005|IOVO_CHICK	S	VM	80	0	99	0.00916	2.88208	7.9e-17	sp|P01005|IOVO_CHICK	2	-0.01575	-3.51974
20190704_SL_Ovalbumin_GP.4993.4993.3.1.dta	446	4475.75	3177.27	3	KEHDGECKETVPMNCSSYAJTTSEDGK	1,Carbamyl[K];3,Oxidation[H];7,Carbamidomethyl[C];8,Carbamyl[K];14,Deamidated[N];15,Carbamidomethyl[C];	1298.49	1298.47	3-4-0-0-0	20	NXT	10	0	0	7	0.08826	0.0688	2.83648	0.19514	T	y3+;y4+;y5+;y6+;y7+;y8+;y9+;	y5+;y7+;	sp|P01005|IOVO_CHICK	S	VM	80	0	99	0.00916	2.88208	7.9e-17	sp|P01005|IOVO_CHICK	2	-0.01575	-3.51974
20190704_SL_Ovalbumin_GP.5009.5009.4.0.dta	382	5272.07	3407.39	4	ISKEHDGECKETVPMNCSSYAJTTSEDGK	3,Carbamyl[K];9,Carbamidomethyl[C];9,Dioxidation[C];10,Carbamidomethyl[K];16,Deamidated[N];17,Carbamidomethyl[C];	1864.67	1864.64	9-2-0-0-0	22	NXT	12	0	0	4	0.17297	0.10853	2.82407	0.3065	T	y3+;y4+;y5+;y7+;	y3+;y5+;	sp|P01005|IOVO_CHICK	N	VM	78	0	99	-0.02165	-6.35203	3.39e-24	sp|P01005|IOVO_CHICK	2	-0.03268	-6.19985
20190704_SL_Ovalbumin_GP.5010.5010.4.3.dta	163	5290.08	3749.54	4	GTNISKEHDGECKETVPMNCSSYAJTTSEDGK	0,Carbamidomethyl[AnyN-term];6,Carbamidomethyl[K];8,Carbamidomethyl[H];12,Carbamidomethyl[C];12,Sulfide[C];20,Carbamidomethyl[C];	1540.54	1540.53	7-2-0-0-0	25	NXT	6	0	0	4	0.16565	0.09321	3.56296	0.3321	T	y3+;y5+;y6+;y7+;	y5+;y6+;y7+;	sp|P01005|IOVO_CHICK	F	VM	75	0	99	-0.03734	-9.95604	1.45e-09	sp|P01005|IOVO_CHICK	2	-0.00994	-1.87934
20190704_SL_Ovalbumin_GP.5012.5012.4.3.dta	202	4516.76	3138.24	4	KEHDGECKETVPMNCSSYAJTTSEDGK	3,Oxidation[H];7,Carbamidomethyl[C];7,Sulfide[C];13,Oxidation[M];15,Carbamidomethyl[C];	1378.52	1378.48	6-2-0-0-0	20	NXT	4	0	0	5	0.11467	0.09458	3.85241	0.36435	T	y3+;y5+;y7+;y8+;y9+;	y3+;y5+;y7+;	sp|P01005|IOVO_CHICK	S	VM	80	0	99	0.0208	6.6258	1.45e-25	sp|P01005|IOVO_CHICK	2	-0.03838	-8.49907
20190704_SL_Ovalbumin_GP.5013.5013.4.3.dta	164	4541.76	2106.86	4	ETVPMNCSSYAJTTSEDGK	5,Oxidation[M];7,Carbamidomethyl[C];	2434.91	2434.9	5-8-0-0-0	12	NXT	16	0	0	4	0.21886	0.1693	4.32981	0.73303	T	y3+;y5+;y6+;y8+;	y3+;y5+;y6+;y8+;	sp|P01005|IOVO_CHICK	K	VM	88	0	99	-0.00064	-0.303628	1.06e-17	sp|P01005|IOVO_CHICK	2	-0.00503	-1.10774
20190704_SL_Ovalbumin_GP.5020.5020.3.2.dta	446	4475.75	3177.27	3	KEHDGECKETVPMNCSSYAJTTSEDGK	1,Carbamyl[K];3,Oxidation[H];7,Carbamidomethyl[C];8,Carbamyl[K];14,Deamidated[N];15,Carbamidomethyl[C];	1298.49	1298.47	3-4-0-0-0	20	NXT	10	0	0	10	0.07984	0.06842	1.90723	0.1305	T	b4+;y1+;y3+;y4+;y5+;y6+;y7+;y8+;y9+;y10+;	y5+;	sp|P01005|IOVO_CHICK	S	VM	80	0.01	99	0.00916	2.88208	7.9e-17	sp|P01005|IOVO_CHICK	2	-0.01729	-3.86389
20190704_SL_Ovalbumin_GP.5026.5026.4.0.dta	164	5110.01	2106.86	4	ETVPMNCSSYAJTTSEDGK	5,Oxidation[M];7,Carbamidomethyl[C];	3003.15	3003.11	6-10-0-0-0	12	NXT	12	1	0.0122	7	0.20295	0.1992	4.32981	0.86248	T	y3+;y5+;y6+;y7+;y8+;y9+;y16++;Y1+;	y3+;y5+;y6+;y8+;	sp|P01005|IOVO_CHICK	K	VM	88	0	99	-0.00064	-0.303628	1.06e-17	sp|P01005|IOVO_CHICK	2	-0.03663	-7.16965
20190704_SL_Ovalbumin_GP.5043.5043.3.1.dta	446	4475.75	3177.27	3	KEHDGECKETVPMNCSSYAJTTSEDGK	1,Carbamyl[K];3,Oxidation[H];7,Carbamidomethyl[C];8,Carbamyl[K];14,Deamidated[N];15,Carbamidomethyl[C];	1298.49	1298.47	3-4-0-0-0	20	NXT	10	0	0	8	0.08148	0.06624	2.83648	0.18788	T	y1+;y3+;y5+;y6+;y7+;y8+;y9+;y13+;	y5+;y6+;	sp|P01005|IOVO_CHICK	S	VM	80	0	99	0.00916	2.88208	7.9e-17	sp|P01005|IOVO_CHICK	2	-0.01693	-3.78344
20190704_SL_Ovalbumin_GP.5047.5047.4.3.dta	202	4922.91	3138.24	4	KEHDGECKETVPMNCSSYAJTTSEDGK	3,Oxidation[H];7,Carbamidomethyl[C];7,Sulfide[C];13,Oxidation[M];15,Carbamidomethyl[C];	1784.67	1784.63	6-4-0-0-0	20	NXT	6	0	0	8	0.24204	0.14949	4.55763	0.68131	T	b1+;y3+;y4+;y5+;y6+;y7+;y8+;y9+;	y3+;y5+;y6+;y7+;	sp|P01005|IOVO_CHICK	S	VM	80	0	99	0.0208	6.6258	1.45e-25	sp|P01005|IOVO_CHICK	2	-0.04418	-8.97612
20190704_SL_Ovalbumin_GP.5048.5048.3.1.dta	394	3931.5	1861.76	3	VPMNCSSYAJTTSEDGK	4,Deamidated[N];5,Carbamidomethyl[C];	2069.75	2069.77	4-7-0-0-0	10	NXT	4	0	0	8	0.37346	0.29121	5.77352	1.68128	T	y3+;y4+;y5+;y6+;y7+;y9+;y11+;y12+;	y3+;y4+;y5+;y6+;y7+;y12+;	sp|P01005|IOVO_CHICK	T	VM	90	0	99	-0.00049	-0.263053	1.25e-55	sp|P01005|IOVO_CHICK	2	0.02448	6.22826
20190704_SL_Ovalbumin_GP.5062.5062.3.0.dta	376	4680.84	3510.4	3	NISKEHDGECKETVPMNCSSYAJTTSEDGK	1,Deamidated[N];6,Carbamidomethyl[H];10,Carbamidomethyl[C];10,Sulfide[C];16,Dioxidation[M];18,Carbamidomethyl[C];	1170.44	1170.42	3-2-0-0-1-1	23	NXT	8	0	0	6	0.05657	0.05465	1.89355	0.10349	T	y1+;y3+;y5+;y6+;y7+;y8+;	y3+;	sp|P01005|IOVO_CHICK	T	VM	77	0.01	99	-0.03309	-9.42371	1.96e-16	sp|P01005|IOVO_CHICK	2	-0.02159	-4.61339
20190704_SL_Ovalbumin_GP.5068.5068.4.0.dta	202	4906.92	3138.24	4	KEHDGECKETVPMNCSSYAJTTSEDGK	3,Oxidation[H];7,Carbamidomethyl[C];7,Sulfide[C];13,Oxidation[M];15,Carbamidomethyl[C];	1768.68	1768.64	5-4-0-0-1	20	NXT	2	0	0	8	0.24212	0.15119	5.20034	0.78622	T	b1+;y3+;y4+;y5+;y6+;y7+;y8+;y9+;	y3+;y5+;y6+;y7+;y9+;	sp|P01005|IOVO_CHICK	S	VM	80	0	99	0.0208	6.6258	1.45e-25	sp|P01005|IOVO_CHICK	2	-0.04139	-8.43669
20190704_SL_Ovalbumin_GP.5073.5073.4.1.dta	3	6833.67	4480.82	4	CAYSIEFGTNISKEHDGECKETVPMNCSSYAJTTSEDGK	1,Carbamidomethyl[C];1,Sulfide[C];19,Carbamidomethyl[C];19,Dioxidation[C];27,Carbamidomethyl[C];	2352.84	2352.84	7-6-0-0-0	32	NXT	2	0	0	8	0.20255	0.11936	3.94059	0.47036	T	y3+;y4+;y5+;y6+;y7+;y8+;y16++;y9+++;	y3+;y5+;y6+;y7+;	sp|P01005|IOVO_CHICK	L	VM	68	0	99	0.00223	0.497567	1.37e-10	sp|P01005|IOVO_CHICK	2	-0.00439	-0.642502
20190704_SL_Ovalbumin_GP.5081.5081.3.0.dta	202	4436.75	3138.24	3	KEHDGECKETVPMNCSSYAJTTSEDGK	3,Oxidation[H];7,Carbamidomethyl[C];7,Sulfide[C];13,Oxidation[M];15,Carbamidomethyl[C];	1298.51	1298.47	3-4-0-0-0	20	NXT	10	0	0	6	0.25144	0.12912	5.20034	0.67148	T	b1+;y3+;y4+;y5+;y6+;y7+;	b1+;y3+;y4+;y5+;y7+;	sp|P01005|IOVO_CHICK	S	VM	80	0	99	0.0208	6.6258	1.45e-25	sp|P01005|IOVO_CHICK	2	-0.0394	-8.88232
20190704_SL_Ovalbumin_GP.5083.5083.4.1.dta	3	6833.67	4480.82	4	CAYSIEFGTNISKEHDGECKETVPMNCSSYAJTTSEDGK	1,Carbamidomethyl[C];1,Sulfide[C];19,Carbamidomethyl[C];19,Dioxidation[C];27,Carbamidomethyl[C];	2352.84	2352.84	7-6-0-0-0	32	NXT	2	0	0	7	0.19837	0.10947	4.52569	0.49543	T	y3+;y5+;y6+;y7+;y8+;y12+;y9+++;	y5+;y6+;y7+;y8+;y9+++;	sp|P01005|IOVO_CHICK	L	VM	68	0	99	0.00223	0.497567	1.37e-10	sp|P01005|IOVO_CHICK	2	-0.00439	-0.642502
20190704_SL_Ovalbumin_GP.5089.5089.3.1.dta	394	3728.46	1861.76	3	VPMNCSSYAJTTSEDGK	4,Deamidated[N];5,Carbamidomethyl[C];	1866.7	1866.69	4-6-0-0-0	10	NXT	6	1	0.00532	10	0.28005	0.26607	5.17648	1.37733	T	y1+;y3+;y4+;y6+;y7+;y8+;y9+;y10+;y11+;y13+;Y0++;	y3+;y6+;y7+;y8+;y9+;	sp|P01005|IOVO_CHICK	T	VM	90	0	99	-0.00049	-0.263053	1.25e-55	sp|P01005|IOVO_CHICK	2	-0.00922	-2.47354
20190704_SL_Ovalbumin_GP.5103.5103.3.2.dta	376	4680.84	3510.4	3	NISKEHDGECKETVPMNCSSYAJTTSEDGK	1,Deamidated[N];6,Carbamidomethyl[H];10,Carbamidomethyl[C];10,Sulfide[C];16,Dioxidation[M];18,Carbamidomethyl[C];	1170.44	1170.42	3-2-0-0-1-1	23	NXT	8	0	0	6	0.05716	0.05476	1.89355	0.10369	T	b7+;y3+;y5+;y6+;y7+;y8+;	y3+;	sp|P01005|IOVO_CHICK	T	VM	77	0.01	99	-0.03309	-9.42371	1.96e-16	sp|P01005|IOVO_CHICK	2	-0.02082	-4.44885
20190704_SL_Ovalbumin_GP.5106.5106.3.1.dta	446	4475.75	3177.27	3	KEHDGECKETVPMNCSSYAJTTSEDGK	1,Carbamyl[K];3,Oxidation[H];7,Carbamidomethyl[C];8,Carbamyl[K];14,Deamidated[N];15,Carbamidomethyl[C];	1298.49	1298.47	3-4-0-0-0	20	NXT	10	0	0	8	0.18354	0.10456	4.27208	0.44669	T	b4+;y3+;y4+;y5+;y6+;y7+;y8+;y9+;	y3+;y5+;y6+;y7+;	sp|P01005|IOVO_CHICK	S	VM	80	0	99	0.00916	2.88208	7.9e-17	sp|P01005|IOVO_CHICK	2	-0.01505	-3.36331
20190704_SL_Ovalbumin_GP.5110.5110.3.0.dta	202	4906.92	3138.24	3	KEHDGECKETVPMNCSSYAJTTSEDGK	3,Oxidation[H];7,Carbamidomethyl[C];7,Sulfide[C];13,Oxidation[M];15,Carbamidomethyl[C];	1768.69	1768.64	5-4-0-0-1	20	NXT	2	0	0	9	0.17031	0.12972	4.55763	0.59123	T	b1+;y3+;y4+;y6+;y7+;y8+;y9+;y10+;y12+;	y3+;y6+;y8+;y9+;	sp|P01005|IOVO_CHICK	S	VM	80	0	99	0.0208	6.6258	1.45e-25	sp|P01005|IOVO_CHICK	2	-0.04588	-9.35188
20190704_SL_Ovalbumin_GP.5111.5111.3.0.dta	166	3397.42	962.497	3	LJETCVVK	5,Carbamidomethyl[C];	2434.92	2434.9	5-8-0-0-0	2	NXT	4	8	0.42954	11	0.12329	0.32937	7.00436	2.30703	T	b2+;b3+;b4+;b5+;b6+;b7+;y1+;y2+;y5+;y6+;y7+;Y0+;Y0+;Y1+;Y1+;Y2+;Y2+;Y3+;Y4+;	b6+;b7+;y5+;Y0+;Y0+;Y1+;Y1+;Y2+;	tr|Q8JIG5|Q8JIG5_CHICK	R	NS	89	0	90	-7e-05	-0.072653	1.35e-18	tr|Q8JIG5|Q8JIG5_CHICK	2	-0.02037	-5.99747
20190704_SL_Ovalbumin_GP.5120.5120.4.2.dta	388	5517.19	3490.47	4	TNISKEHDGECKETVPMNCSSYAJTTSEDGK	2,Deamidated[N];11,Carbamidomethyl[C];19,Carbamidomethyl[C];	2026.72	2026.69	10-2-0-0-0	24	NXT	8	0	0	6	0.19797	0.15956	3.56643	0.56907	T	y1+;y3+;y4+;y5+;y7+;y16+;	y3+;y4+;y5+;	sp|P01005|IOVO_CHICK	G	VM	76	0	99	-0.00175	-0.501224	1.83e-50	sp|P01005|IOVO_CHICK	2	-0.02836	-5.14121
20190704_SL_Ovalbumin_GP.5129.5129.4.0.dta	436	7053.78	5066.07	4	NDCLLCAYSIEFGTNISKEHDGECKETVPMNCSSYAJTTSEDGK	1,Deamidated[N];3,Carbamidomethyl[C];3,Sulfide[C];6,Carbamidomethyl[C];24,Carbamidomethyl[C];31,Deamidated[N];32,Carbamidomethyl[C];	1987.71	1987.71	6-5-0-0-0	37	NXT	6	0	0	8	0.10912	0.07011	3.28172	0.23008	T	b25+++;y3+;y4+;y5+;y6+;y7+;y8+;y9+;	y3+;y5+;y7+;	sp|P01005|IOVO_CHICK	T	VM	63	0	99	-0.0346	-6.82847	7.54e-12	sp|P01005|IOVO_CHICK	2	-0.00191	-0.270815
20190704_SL_Ovalbumin_GP.5135.5135.3.0.dta	164	5110.01	2106.86	3	ETVPMNCSSYAJTTSEDGK	5,Oxidation[M];7,Carbamidomethyl[C];	3003.16	3003.11	6-10-0-0-0	12	NXT	14	0	0	8	0.20933	0.20133	3.65021	0.7349	T	b2+;y3+;y4+;y5+;y6+;y7+;y8+;y9+;	y5+;y6+;y8+;	sp|P01005|IOVO_CHICK	K	VM	88	0	99	-0.00064	-0.303628	1.06e-17	sp|P01005|IOVO_CHICK	2	-0.04525	-8.85683
20190704_SL_Ovalbumin_GP.5169.5169.3.0.dta	380	4380.7	2107.84	3	ETVPMNCSSYAJTTSEDGK	5,Oxidation[M];6,Deamidated[N];7,Carbamidomethyl[C];	2272.86	2272.84	4-8-0-0-0	12	NXT	6	0	0	4	0.1101	0.0948	3.8331	0.36338	T	y3+;y5+;y6+;y7+;	y5+;y6+;y7+;	sp|P01005|IOVO_CHICK	K	VM	88	0	99	-0.00077	-0.365132	3.43e-52	sp|P01005|IOVO_CHICK	2	-0.0219	-5.00032
20190704_SL_Ovalbumin_GP.5174.5174.3.1.dta	163	5128.03	3749.54	3	GTNISKEHDGECKETVPMNCSSYAJTTSEDGK	0,Carbamidomethyl[AnyN-term];6,Carbamidomethyl[K];8,Carbamidomethyl[H];12,Carbamidomethyl[C];12,Sulfide[C];20,Carbamidomethyl[C];	1378.49	1378.48	6-2-0-0-0	25	NXT	6	0	0	7	0.24203	0.14615	4.8435	0.70787	T	y3+;y5+;y6+;y7+;y8+;y9+;y10+;	y3+;y5+;y7+;y8+;y9+;	sp|P01005|IOVO_CHICK	F	VM	75	0	99	-0.03734	-9.95604	1.45e-09	sp|P01005|IOVO_CHICK	2	-0.00627	-1.22293
20190704_SL_Ovalbumin_GP.5175.5175.2.4.dta	143	2473.95	1419.57	2	CSSYAJTTSEDGK	1,Carbamidomethyl[C];	1054.38	1054.37	4-2-0-0-0	6	NXT	2	0	0	5	0.123	0.12509	3.04454	0.38083	T	y3+;y5+;y6+;y7+;y9+;	y5+;y6+;	sp|P01005|IOVO_CHICK	N	VM	94	0	99	0.00102	0.71803	2.64e-26	sp|P01005|IOVO_CHICK	2	-0.01142	-4.61796
20190704_SL_Ovalbumin_GP.5175.5175.4.5.dta	382	4947.93	3407.39	4	ISKEHDGECKETVPMNCSSYAJTTSEDGK	3,Carbamyl[K];9,Carbamidomethyl[C];9,Dioxidation[C];10,Carbamidomethyl[K];16,Deamidated[N];17,Carbamidomethyl[C];	1540.54	1540.53	7-2-0-0-0	22	NXT	12	0	0	5	0.123	0.10265	2.82407	0.28989	T	y3+;y5+;y6+;y7+;y9+;	y5+;y6+;	sp|P01005|IOVO_CHICK	N	VM	78	0	99	-0.02165	-6.35203	3.39e-24	sp|P01005|IOVO_CHICK	2	-0.01036	-2.09423
20190704_SL_Ovalbumin_GP.5177.5177.4.2.dta	436	6282.44	5066.07	4	NDCLLCAYSIEFGTNISKEHDGECKETVPMNCSSYAJTTSEDGK	1,Deamidated[N];3,Carbamidomethyl[C];3,Sulfide[C];6,Carbamidomethyl[C];24,Carbamidomethyl[C];31,Deamidated[N];32,Carbamidomethyl[C];	1216.37	1216.42	5-2-0-0-0	37	NXT	6	0	0	7	0.0602	0.04987	1.75941	0.08775	T	y1+;y3+;y5+;y6+;y7+;y8+;y10+;	y5+;	sp|P01005|IOVO_CHICK	T	VM	63	0.01	99	-0.0346	-6.82847	7.54e-12	sp|P01005|IOVO_CHICK	2	0.05087	8.09854
20190704_SL_Ovalbumin_GP.5180.5180.3.0.dta	166	3397.42	962.497	3	LJETCVVK	5,Carbamidomethyl[C];	2434.92	2434.9	5-8-0-0-0	2	NXT	4	5	0.16895	4	0.04432	0.13611	3.10363	0.42244	T	b3+;y1+;y4+;y5+;Y0+;Y0+;Y1+;Y2+;Y3+;	Y0+;Y1+;	tr|Q8JIG5|Q8JIG5_CHICK	R	NS	89	0	90	-7e-05	-0.072653	1.35e-18	tr|Q8JIG5|Q8JIG5_CHICK	2	-0.02012	-5.92387
20190704_SL_Ovalbumin_GP.5184.5184.4.2.dta	436	6282.44	5066.07	4	NDCLLCAYSIEFGTNISKEHDGECKETVPMNCSSYAJTTSEDGK	1,Deamidated[N];3,Carbamidomethyl[C];3,Sulfide[C];6,Carbamidomethyl[C];24,Carbamidomethyl[C];31,Deamidated[N];32,Carbamidomethyl[C];	1216.37	1216.42	5-2-0-0-0	37	NXT	6	0	0	8	0.08309	0.05856	2.56824	0.15038	T	b22++;y1+;y3+;y5+;y6+;y7+;y8+;y9+;	y7+;y8+;	sp|P01005|IOVO_CHICK	T	VM	63	0	99	-0.0346	-6.82847	7.54e-12	sp|P01005|IOVO_CHICK	2	0.05087	8.09854
20190704_SL_Ovalbumin_GP.5186.5186.4.0.dta	3	6265.41	4480.82	4	CAYSIEFGTNISKEHDGECKETVPMNCSSYAJTTSEDGK	1,Carbamidomethyl[C];1,Sulfide[C];19,Carbamidomethyl[C];19,Dioxidation[C];27,Carbamidomethyl[C];	1784.58	1784.63	6-4-0-0-0	32	NXT	2	0	0	5	0.06882	0.06582	1.72203	0.11334	T	y3+;y4+;y7+;y8+;y9+;	y7+;	sp|P01005|IOVO_CHICK	L	VM	68	0	99	0.00223	0.497567	1.37e-10	sp|P01005|IOVO_CHICK	2	0.0469	7.48681
20190704_SL_Ovalbumin_GP.5189.5189.4.2.dta	435	6282.44	5066.07	4	NDCLLCAYSIEFGTNISKEHDGECKETVPMJCSSYANTTSEDGK	1,Deamidated[N];3,Carbamidomethyl[C];3,Sulfide[C];6,Carbamidomethyl[C];24,Carbamidomethyl[C];32,Carbamidomethyl[C];37,Deamidated[N];	1216.37	1216.42	5-2-0-0-0	31	NXS	6	0	0	6	0.0741	0.05291	2.56824	0.1359	T	y3+;y4+;y5+;y6+;y7+;y9+;	y3+;y5+;	sp|P01005|IOVO_CHICK	T	VM	63	0	93	-0.0346	-6.82847	7.54e-12	sp|P01005|IOVO_CHICK	2	0.05087	8.09854
20190704_SL_Ovalbumin_GP.5194.5194.3.0.dta	202	4500.75	3138.24	3	KEHDGECKETVPMNCSSYAJTTSEDGK	3,Oxidation[H];7,Carbamidomethyl[C];7,Sulfide[C];13,Oxidation[M];15,Carbamidomethyl[C];	1362.52	1362.48	5-2-0-0-1	20	NXT	2	0	0	10	0.29216	0.18624	5.20034	0.9685	T	b1+;y3+;y4+;y5+;y6+;y7+;y8+;y9+;y10+;y11+;	y3+;y5+;y6+;y7+;y8+;	sp|P01005|IOVO_CHICK	S	VM	80	0	99	0.0208	6.6258	1.45e-25	sp|P01005|IOVO_CHICK	2	-0.03623	-8.0515
20190704_SL_Ovalbumin_GP.5201.5201.2.1.dta	417	3133.21	1962.81	2	TVPMNCSSYAJTTSEDGK	5,Deamidated[N];6,Carbamidomethyl[C];	1170.4	1170.42	3-2-0-0-1-1	11	NXT	4	0	0	5	0.11101	0.10186	3.66291	0.37309	T	y3+;y5+;y6+;y7+;y8+;	y5+;y6+;y8+;	sp|P01005|IOVO_CHICK	E	VM	89	0	99	0.00113	0.575418	1.03e-11	sp|P01005|IOVO_CHICK	2	0.01561	4.98374
20190704_SL_Ovalbumin_GP.5201.5201.4.0.dta	3	6265.41	4480.82	4	CAYSIEFGTNISKEHDGECKETVPMNCSSYAJTTSEDGK	1,Carbamidomethyl[C];1,Sulfide[C];19,Carbamidomethyl[C];19,Dioxidation[C];27,Carbamidomethyl[C];	1784.59	1784.63	6-4-0-0-0	32	NXT	2	0	0	6	0.12355	0.08395	3.30372	0.27736	T	b23++;y3+;y5+;y6+;y7+;y8+;	y5+;y6+;y8+;	sp|P01005|IOVO_CHICK	L	VM	68	0	99	0.00223	0.497567	1.37e-10	sp|P01005|IOVO_CHICK	2	0.04336	6.9217
20190704_SL_Ovalbumin_GP.5204.5204.3.1.dta	384	4922.95	3275.38	3	ISKEHDGECKETVPMNCSSYAJTTSEDGK	9,Carbamidomethyl[C];16,Deamidated[N];17,Carbamidomethyl[C];	1647.57	1647.61	3-5-0-0-1	22	NXT	8	1	0.02335	12	0.20909	0.21155	4.01383	0.84914	T	y1+;y3+;y4+;y5+;y6+;y7+;y8+;y9+;y10+;y11+;y12+;y18++;Y0+++;	y3+;y5+;y6+;y7+;	sp|P01005|IOVO_CHICK	N	VM	78	0	99	-0.00833	-2.54246	6.39e-14	sp|P01005|IOVO_CHICK	2	0.04069	8.26714
20190704_SL_Ovalbumin_GP.5205.5205.3.1.dta	394	3769.45	1861.76	3	VPMNCSSYAJTTSEDGK	4,Deamidated[N];5,Carbamidomethyl[C];	1907.7	1907.71	3-7-0-0-0	10	NXT	4	0	0	7	0.45081	0.29138	5.77352	1.68228	T	y1+;y3+;y4+;y5+;y6+;y7+;y8+;	y3+;y4+;y5+;y6+;y7+;y8+;	sp|P01005|IOVO_CHICK	T	VM	90	0	99	-0.00049	-0.263053	1.25e-55	sp|P01005|IOVO_CHICK	2	0.0137	3.63546
20190704_SL_Ovalbumin_GP.5210.5210.4.0.dta	3	6265.41	4480.82	4	CAYSIEFGTNISKEHDGECKETVPMNCSSYAJTTSEDGK	1,Carbamidomethyl[C];1,Sulfide[C];19,Carbamidomethyl[C];19,Dioxidation[C];27,Carbamidomethyl[C];	1784.59	1784.63	6-4-0-0-0	32	NXT	2	0	0	4	0.05433	0.0521	1.77294	0.09237	T	y3+;y5+;y6+;y8+;	y5+;	sp|P01005|IOVO_CHICK	L	VM	68	0.01	99	0.00223	0.497567	1.37e-10	sp|P01005|IOVO_CHICK	2	0.04336	6.9217
20190704_SL_Ovalbumin_GP.5213.5213.4.1.dta	202	4963.94	3138.24	4	KEHDGECKETVPMNCSSYAJTTSEDGK	3,Oxidation[H];7,Carbamidomethyl[C];7,Sulfide[C];13,Oxidation[M];15,Carbamidomethyl[C];	1825.7	1825.66	5-5-0-0-0	20	NXT	2	0	0	6	0.36703	0.1811	4.55763	0.82541	T	y3+;y4+;y5+;y6+;y7+;y9+;	y3+;y5+;y6+;y7+;	sp|P01005|IOVO_CHICK	S	VM	80	0	99	0.0208	6.6258	1.45e-25	sp|P01005|IOVO_CHICK	2	-0.03812	-7.68089
20190704_SL_Ovalbumin_GP.5218.5218.3.1.dta	394	3566.39	1861.76	3	VPMNCSSYAJTTSEDGK	4,Deamidated[N];5,Carbamidomethyl[C];	1704.64	1704.63	3-6-0-0-0	10	NXT	4	0	0	7	0.36315	0.27058	6.33872	1.71512	T	y3+;y4+;y5+;y6+;y7+;y8+;y9+;	y3+;y4+;y5+;y6+;y7+;y8+;y9+;	sp|P01005|IOVO_CHICK	T	VM	90	0	99	-0.00049	-0.263053	1.25e-55	sp|P01005|IOVO_CHICK	2	-0.007	-1.96332
20190704_SL_Ovalbumin_GP.5219.5219.4.3.dta	164	4133.55	2106.86	4	ETVPMNCSSYAJTTSEDGK	5,Oxidation[M];7,Carbamidomethyl[C];	2026.69	2026.69	10-2-0-0-0	12	NXT	2	0	0	6	0.09274	0.12157	3.65021	0.44375	T	b2+;y3+;y5+;y6+;y7+;y9+;	b2+;y3+;y5+;	sp|P01005|IOVO_CHICK	K	VM	88	0	99	-0.00064	-0.303628	1.06e-17	sp|P01005|IOVO_CHICK	2	0.00026	0.0629153
20190704_SL_Ovalbumin_GP.5222.5222.3.0.dta	166	3235.36	962.497	3	LJETCVVK	5,Carbamidomethyl[C];	2272.87	2272.84	4-8-0-0-0	2	NXT	4	4	0.19328	7	0.04391	0.15457	3.10363	0.47973	T	b3+;b6+;b7+;y1+;y4+;y5+;y6+;Y0+;Y0+;Y1+;Y2+;	Y0+;Y1+;	tr|Q8JIG5|Q8JIG5_CHICK	R	NS	89	0	90	-7e-05	-0.072653	1.35e-18	tr|Q8JIG5|Q8JIG5_CHICK	2	-0.0254	-7.85313
20190704_SL_Ovalbumin_GP.5223.5223.4.1.dta	3	6265.41	4480.82	4	CAYSIEFGTNISKEHDGECKETVPMNCSSYAJTTSEDGK	1,Carbamidomethyl[C];1,Sulfide[C];19,Carbamidomethyl[C];19,Dioxidation[C];27,Carbamidomethyl[C];	1784.59	1784.63	6-4-0-0-0	32	NXT	2	0	0	7	0.17133	0.11536	3.94059	0.4546	T	y3+;y5+;y6+;y7+;y8+;y9+;y12+;	y3+;y5+;y6+;y7+;	sp|P01005|IOVO_CHICK	L	VM	68	0	99	0.00223	0.497567	1.37e-10	sp|P01005|IOVO_CHICK	2	0.04336	6.9217
20190704_SL_Ovalbumin_GP.5225.5225.3.1.dta	380	3974.55	2107.84	3	ETVPMNCSSYAJTTSEDGK	5,Oxidation[M];6,Deamidated[N];7,Carbamidomethyl[C];	1866.7	1866.69	4-6-0-0-0	12	NXT	6	0	0	7	0.16133	0.14847	3.8331	0.56912	T	y3+;y4+;y5+;y6+;y7+;y8+;y12+;	y3+;y5+;y6+;	sp|P01005|IOVO_CHICK	K	VM	88	0	99	-0.00077	-0.365132	3.43e-52	sp|P01005|IOVO_CHICK	2	-0.01477	-3.71707
20190704_SL_Ovalbumin_GP.5227.5227.4.4.dta	401	4117.58	2947.17	4	EHDGECKETVPMNCSSYAJTTSEDGK	6,Carbamidomethyl[C];13,Deamidated[N];14,Carbamidomethyl[C];	1170.42	1170.42	3-2-0-0-1-1	19	NXT	8	0	0	7	0.22585	0.1771	4.55026	0.80587	T	y3+;y4+;y5+;y6+;y7+;y8+;y9+;	y3+;y5+;y6+;y7+;	sp|P01005|IOVO_CHICK	K	VM	81	0	99	0.00177	0.600376	1.11e-32	sp|P01005|IOVO_CHICK	4	0.00436	1.05913
20190704_SL_Ovalbumin_GP.5230.5230.3.0.dta	166	3235.36	962.497	3	LJETCVVK	5,Carbamidomethyl[C];	2272.87	2272.84	4-8-0-0-0	2	NXT	4	6	0.30994	10	0.08195	0.25344	4.62956	1.17329	T	b2+;b3+;b5+;b6+;b7+;y1+;y2+;y4+;y5+;y6+;Y0+;Y0+;Y1+;Y1+;Y2+;Y3+;	y4+;Y0+;Y1+;Y2+;	tr|Q8JIG5|Q8JIG5_CHICK	R	NS	89	0	90	-7e-05	-0.072653	1.35e-18	tr|Q8JIG5|Q8JIG5_CHICK	2	-0.0254	-7.85313
20190704_SL_Ovalbumin_GP.5232.5232.3.0.dta	164	4094.6	2106.86	3	ETVPMNCSSYAJTTSEDGK	5,Oxidation[M];7,Carbamidomethyl[C];	1987.74	1987.71	6-5-0-0-0	12	NXT	4	1	0.00489	14	0.31748	0.26582	5.53084	1.47022	T	b2+;b11++;y1+;y3+;y4+;y5+;y6+;y7+;y8+;y9+;y10+;y11+;y12+;y16++;Y0+;	y3+;y5+;y6+;y7+;y8+;y9+;	sp|P01005|IOVO_CHICK	K	VM	88	0	99	-0.00064	-0.303628	1.06e-17	sp|P01005|IOVO_CHICK	2	-0.03171	-7.74619
20190704_SL_Ovalbumin_GP.5236.5236.3.0.dta	164	4541.78	2106.86	3	ETVPMNCSSYAJTTSEDGK	5,Oxidation[M];7,Carbamidomethyl[C];	2434.92	2434.9	5-8-0-0-0	12	NXT	16	0	0	8	0.2167	0.1941	4.32981	0.8404	T	y3+;y5+;y6+;y7+;y8+;y9+;y12+;y16++;	y3+;y5+;y6+;y7+;	sp|P01005|IOVO_CHICK	K	VM	88	0	99	-0.00064	-0.303628	1.06e-17	sp|P01005|IOVO_CHICK	2	-0.02129	-4.68861
20190704_SL_Ovalbumin_GP.5240.5240.4.0.dta	164	4094.6	2106.86	4	ETVPMNCSSYAJTTSEDGK	5,Oxidation[M];7,Carbamidomethyl[C];	1987.74	1987.71	6-5-0-0-0	12	NXT	4	0	0	13	0.29541	0.24951	5.53084	1.38002	T	b2+;y3+;y4+;y5+;y6+;y7+;y8+;y9+;y10+;y11+;y12+;y13+;y16++;	y3+;y5+;y6+;y7+;y8+;y16++;	sp|P01005|IOVO_CHICK	K	VM	88	0	99	-0.00064	-0.303628	1.06e-17	sp|P01005|IOVO_CHICK	2	-0.02974	-7.26496
20190704_SL_Ovalbumin_GP.5242.5242.3.0.dta	166	3235.36	962.497	3	LJETCVVK	5,Carbamidomethyl[C];	2272.86	2272.84	4-8-0-0-0	2	NXT	4	6	0.2605	8	0.08177	0.22	3.10363	0.68281	T	b3+;b6+;y1+;y2+;y3+;y4+;y5+;y6+;Y0+;Y0+;Y1+;Y1+;Y2+;Y3+;	Y0+;Y1+;	tr|Q8JIG5|Q8JIG5_CHICK	R	NS	89	0	90	-7e-05	-0.072653	1.35e-18	tr|Q8JIG5|Q8JIG5_CHICK	2	-0.02436	-7.53159
20190704_SL_Ovalbumin_GP.5248.5248.3.0.dta	166	3235.36	962.497	3	LJETCVVK	5,Carbamidomethyl[C];	2272.86	2272.84	4-8-0-0-0	2	NXT	4	6	0.24762	10	0.14414	0.22889	5.27921	1.20837	T	b3+;b4+;b5+;b6+;b7+;y1+;y3+;y4+;y5+;y6+;Y0+;Y0+;Y1+;Y2+;Y3+;Y4+;	y5+;Y0+;Y0+;Y1+;Y2+;	tr|Q8JIG5|Q8JIG5_CHICK	R	NS	89	0	90	-7e-05	-0.072653	1.35e-18	tr|Q8JIG5|Q8JIG5_CHICK	2	-0.02436	-7.53159
20190704_SL_Ovalbumin_GP.5253.5253.3.4.dta	394	3728.47	1861.76	3	VPMNCSSYAJTTSEDGK	4,Deamidated[N];5,Carbamidomethyl[C];	1866.71	1866.69	4-6-0-0-0	10	NXT	6	0	0	9	0.35278	0.29898	6.33872	1.89515	T	y3+;y4+;y5+;y6+;y7+;y8+;y9+;y10+;y12+;	y3+;y5+;y6+;y7+;y8+;y9+;y10+;	sp|P01005|IOVO_CHICK	T	VM	90	0	99	-0.00049	-0.263053	1.25e-55	sp|P01005|IOVO_CHICK	2	-0.02062	-5.53189
20190704_SL_Ovalbumin_GP.5257.5257.3.0.dta	164	4094.6	2106.86	3	ETVPMNCSSYAJTTSEDGK	5,Oxidation[M];7,Carbamidomethyl[C];	1987.74	1987.71	6-5-0-0-0	12	NXT	4	0	0	14	0.29399	0.25203	5.53084	1.39394	T	b2+;b7+;y3+;y4+;y5+;y6+;y7+;y8+;y9+;y10+;y11+;y12+;y16+;y16++;	y3+;y5+;y6+;y7+;y8+;y9+;	sp|P01005|IOVO_CHICK	K	VM	88	0	99	-0.00064	-0.303628	1.06e-17	sp|P01005|IOVO_CHICK	2	-0.03151	-7.69734
20190704_SL_Ovalbumin_GP.5258.5258.3.1.dta	201	4313.67	3275.32	3	SKEHDGECKETVPMNCSSYAJTTSEDGK	0,Formyl[AnyN-term];2,Carbamyl[K];8,Carbamidomethyl[C];9,Carbamyl[K];16,Carbamidomethyl[C];	1038.36	1038.38	3-2-0-0-1	21	NXT	2	0	0	12	0.24821	0.18011	5.45319	0.98216	T	y2+;y3+;y4+;y5+;y6+;y7+;y8+;y9+;y10+;y11+;y12+;y17++;	y3+;y5+;y6+;y7+;y8+;y9+;	sp|P01005|IOVO_CHICK	I	VM	79	0	99	-0.00829	-2.5303	2.18e-11	sp|P01005|IOVO_CHICK	2	0.02189	5.07577
20190704_SL_Ovalbumin_GP.5260.5260.4.0.dta	164	4541.77	2106.86	4	ETVPMNCSSYAJTTSEDGK	5,Oxidation[M];7,Carbamidomethyl[C];	2434.91	2434.9	5-8-0-0-0	12	NXT	16	0	0	6	0.06772	0.10722	1.93925	0.20792	T	y1+;y3+;y5+;y7+;y8+;y9+;	y3+;	sp|P01005|IOVO_CHICK	K	VM	88	0	99	-0.00064	-0.303628	1.06e-17	sp|P01005|IOVO_CHICK	2	-0.00872	-1.92038
20190704_SL_Ovalbumin_GP.5261.5261.4.0.dta	164	4541.77	2106.86	4	ETVPMNCSSYAJTTSEDGK	5,Oxidation[M];7,Carbamidomethyl[C];	2434.91	2434.9	5-8-0-0-0	12	NXT	16	0	0	8	0.13659	0.16312	2.87976	0.46973	T	y3+;y4+;y5+;y6+;y7+;y8+;y9+;y10+;	y6+;y7+;	sp|P01005|IOVO_CHICK	K	VM	88	0	99	-0.00064	-0.303628	1.06e-17	sp|P01005|IOVO_CHICK	2	-0.00872	-1.92038
20190704_SL_Ovalbumin_GP.5272.5272.2.0.dta	372	3893.53	1978.8	2	TVPMNCSSYAJTTSEDGK	4,Oxidation[M];5,Deamidated[N];6,Carbamidomethyl[C];	1914.73	1914.7	5-4-0-0-2	11	NXT	4	0	0	9	0.43336	0.31257	6.88992	2.15357	T	y3+;y4+;y5+;y6+;y7+;y8+;y9+;y11+;y12+;	y3+;y4+;y5+;y6+;y7+;y8+;y9+;y11+;	sp|P01005|IOVO_CHICK	E	VM	89	0	99	-0.00094	-0.474799	1.48e-45	sp|P01005|IOVO_CHICK	2	-0.03359	-8.62928
20190704_SL_Ovalbumin_GP.5275.5275.4.3.dta	436	6850.66	5066.07	4	NDCLLCAYSIEFGTNISKEHDGECKETVPMNCSSYAJTTSEDGK	1,Deamidated[N];3,Carbamidomethyl[C];3,Sulfide[C];6,Carbamidomethyl[C];24,Carbamidomethyl[C];31,Deamidated[N];32,Carbamidomethyl[C];	1784.59	1784.63	6-4-0-0-0	37	NXT	6	0	0	4	0.1307	0.06554	2.56824	0.16834	T	y5+;y6+;y7+;y9+;	y5+;y7+;	sp|P01005|IOVO_CHICK	T	VM	63	0	99	-0.0346	-6.82847	7.54e-12	sp|P01005|IOVO_CHICK	2	0.04028	5.88062
20190704_SL_Ovalbumin_GP.5283.5283.3.0.dta	164	4217.64	2106.86	3	ETVPMNCSSYAJTTSEDGK	5,Oxidation[M];7,Carbamidomethyl[C];	2110.78	2110.79	3-8-0-0-0	12	NXT	2	0	0	5	0.37212	0.2452	4.95085	1.21395	T	y3+;y5+;y6+;y7+;y8+;	y3+;y5+;y6+;y7+;y8+;	sp|P01005|IOVO_CHICK	K	VM	88	0	99	-0.00064	-0.303628	1.06e-17	sp|P01005|IOVO_CHICK	2	0.00916	2.17235
20190704_SL_Ovalbumin_GP.5288.5288.3.0.dta	164	3567.41	2106.86	3	ETVPMNCSSYAJTTSEDGK	5,Oxidation[M];7,Carbamidomethyl[C];	1460.55	1460.53	4-4-0-0-0	12	NXT	12	0	0	9	0.35099	0.25935	4.95085	1.28399	T	y1+;y3+;y4+;y5+;y6+;y7+;y8+;y9+;y16++;	y3+;y4+;y5+;y6+;y7+;	sp|P01005|IOVO_CHICK	K	VM	88	0	99	-0.00064	-0.303628	1.06e-17	sp|P01005|IOVO_CHICK	2	-0.01862	-5.22092
20190704_SL_Ovalbumin_GP.5300.5300.3.0.dta	164	3891.52	2106.86	3	ETVPMNCSSYAJTTSEDGK	5,Oxidation[M];7,Carbamidomethyl[C];	1784.66	1784.63	6-4-0-0-0	12	NXT	2	0	0	13	0.26072	0.21923	4.95085	1.08539	T	b2+;y1+;y3+;y4+;y6+;y7+;y8+;y9+;y10+;y11+;y12+;y13+;y16++;	y3+;y6+;y7+;y8+;y9+;	sp|P01005|IOVO_CHICK	K	VM	88	0	99	-0.00064	-0.303628	1.06e-17	sp|P01005|IOVO_CHICK	2	-0.03375	-8.67487
20190704_SL_Ovalbumin_GP.5304.5304.2.0.dta	164	3891.52	2106.86	2	ETVPMNCSSYAJTTSEDGK	5,Oxidation[M];7,Carbamidomethyl[C];	1784.67	1784.63	6-4-0-0-0	12	NXT	2	0	0	14	0.3017	0.25613	5.53084	1.41663	T	b2+;b7+;y1+;y3+;y4+;y5+;y6+;y7+;y8+;y9+;y10+;y11+;y12+;y16++;	y3+;y5+;y6+;y7+;y8+;y9+;	sp|P01005|IOVO_CHICK	K	VM	88	0	99	-0.00064	-0.303628	1.06e-17	sp|P01005|IOVO_CHICK	2	-0.03506	-9.01158
20190704_SL_Ovalbumin_GP.5315.5315.3.1.dta	387	4868.91	3490.47	3	TJISKEHDGECKETVPMNCSSYANTTSEDGK	11,Carbamidomethyl[C];19,Carbamidomethyl[C];24,Deamidated[N];	1378.44	1378.48	6-2-0-0-0	2	NXS	6	0	0	4	0.15688	0.11447	3.56643	0.40825	T	y3+;y5+;y6+;y7+;	y3+;y6+;y7+;	sp|P01005|IOVO_CHICK	G	VM	76	0	77	-0.00175	-0.501224	1.83e-50	sp|P01005|IOVO_CHICK	2	0.03831	7.86998
20190704_SL_Ovalbumin_GP.5328.5328.4.0.dta	202	4744.86	3138.24	4	KEHDGECKETVPMNCSSYAJTTSEDGK	3,Oxidation[H];7,Carbamidomethyl[C];7,Sulfide[C];13,Oxidation[M];15,Carbamidomethyl[C];	1606.62	1606.59	4-4-0-0-1	20	NXT	6	0	0	8	0.30797	0.18266	5.20034	0.94992	T	b1+;y3+;y5+;y6+;y7+;y8+;y9+;y10+;	y3+;y5+;y6+;y7+;y9+;	sp|P01005|IOVO_CHICK	S	VM	80	0	99	0.0208	6.6258	1.45e-25	sp|P01005|IOVO_CHICK	2	-0.02713	-5.71895
20190704_SL_Ovalbumin_GP.5343.5343.4.0.dta	164	4541.77	2106.86	4	ETVPMNCSSYAJTTSEDGK	5,Oxidation[M];7,Carbamidomethyl[C];	2434.91	2434.9	5-8-0-0-0	12	NXT	16	0	0	9	0.2402	0.2187	4.95085	1.08273	T	b2+;y3+;y4+;y5+;y6+;y7+;y8+;y9+;y12+;	y3+;y4+;y5+;y6+;y7+;	sp|P01005|IOVO_CHICK	K	VM	88	0	99	-0.00064	-0.303628	1.06e-17	sp|P01005|IOVO_CHICK	2	-0.00987	-2.17364
20190704_SL_Ovalbumin_GP.5344.5344.3.1.dta	380	4134.55	2107.84	3	ETVPMNCSSYAJTTSEDGK	5,Oxidation[M];6,Deamidated[N];7,Carbamidomethyl[C];	2026.71	2026.69	10-2-0-0-0	12	NXT	4	1	0.00991	11	0.25046	0.24262	5.77352	1.40079	T	b2+;y3+;y4+;y5+;y6+;y7+;y8+;y9+;y10+;y11+;y13+;Y0++;	y3+;y5+;y6+;y7+;y8+;y9+;	sp|P01005|IOVO_CHICK	K	VM	88	0	99	-0.00077	-0.365132	3.43e-52	sp|P01005|IOVO_CHICK	2	-0.01653	-3.99898
20190704_SL_Ovalbumin_GP.5346.5346.3.1.dta	164	3811.52	2106.86	3	ETVPMNCSSYAJTTSEDGK	5,Oxidation[M];7,Carbamidomethyl[C];	1704.66	1704.63	3-6-0-0-0	12	NXT	4	0	0	6	0.27062	0.20922	3.65021	0.76369	T	y3+;y4+;y5+;y6+;y7+;y8+;	y3+;y5+;y7+;	sp|P01005|IOVO_CHICK	K	VM	88	0	99	-0.00064	-0.303628	1.06e-17	sp|P01005|IOVO_CHICK	2	-0.03255	-8.54208
20190704_SL_Ovalbumin_GP.5347.5347.3.0.dta	396	4330.71	2219.94	3	KETVPMNCSSYAJTTSEDGK	7,Deamidated[N];8,Carbamidomethyl[C];	2110.77	2110.79	3-8-0-0-0	13	NXT	16	0	0	8	0.28457	0.2124	5.17648	1.09948	T	b1+;y3+;y4+;y5+;y6+;y7+;y8+;y9+;	y3+;y4+;y5+;y6+;y7+;	sp|P01005|IOVO_CHICK	C	VM	87	0	99	-0.00136	-0.612357	3.34e-55	sp|P01005|IOVO_CHICK	2	0.01868	4.3144
20190704_SL_Ovalbumin_GP.5349.5349.3.1.dta	394	3728.46	1861.76	3	VPMNCSSYAJTTSEDGK	4,Deamidated[N];5,Carbamidomethyl[C];	1866.7	1866.69	4-6-0-0-0	10	NXT	6	0	0	9	0.34003	0.29313	5.77352	1.69237	T	y3+;y4+;y5+;y6+;y7+;y8+;y9+;y10+;y12+;	y3+;y4+;y5+;y6+;y7+;y8+;	sp|P01005|IOVO_CHICK	T	VM	90	0	99	-0.00049	-0.263053	1.25e-55	sp|P01005|IOVO_CHICK	2	-0.0097	-2.60231
20190704_SL_Ovalbumin_GP.5362.5362.4.1.dta	202	4500.76	3138.24	4	KEHDGECKETVPMNCSSYAJTTSEDGK	3,Oxidation[H];7,Carbamidomethyl[C];7,Sulfide[C];13,Oxidation[M];15,Carbamidomethyl[C];	1362.52	1362.48	5-2-0-0-1	20	NXT	2	0	0	10	0.25635	0.15551	5.20034	0.80872	T	b1+;b8+;y1+;y3+;y4+;y5+;y6+;y7+;y9+;y13+;	y3+;y4+;y5+;y6+;y7+;	sp|P01005|IOVO_CHICK	S	VM	80	0	99	0.0208	6.6258	1.45e-25	sp|P01005|IOVO_CHICK	2	-0.04343	-9.65154
20190704_SL_Ovalbumin_GP.5363.5363.4.1.dta	164	5110.01	2106.86	4	ETVPMNCSSYAJTTSEDGK	5,Oxidation[M];7,Carbamidomethyl[C];	3003.15	3003.11	6-10-0-0-0	12	NXT	14	0	0	11	0.21535	0.20869	4.32981	0.90358	T	b2+;y1+;y3+;y4+;y5+;y6+;y7+;y8+;y9+;y10+;y16++;	y3+;y5+;y6+;y7+;	sp|P01005|IOVO_CHICK	K	VM	88	0	99	-0.00064	-0.303628	1.06e-17	sp|P01005|IOVO_CHICK	2	-0.04173	-8.16787
20190704_SL_Ovalbumin_GP.5364.5364.3.0.dta	202	4662.8	3138.24	3	KEHDGECKETVPMNCSSYAJTTSEDGK	3,Oxidation[H];7,Carbamidomethyl[C];7,Sulfide[C];13,Oxidation[M];15,Carbamidomethyl[C];	1524.56	1524.53	6-2-0-0-1	20	NXT	4	1	0.06371	4	0.37612	0.17931	5.20034	0.93248	T	y3+;y4+;y5+;y6+;Y2++;	y3+;y4+;y5+;y6+;Y2++;	sp|P01005|IOVO_CHICK	S	VM	80	0	99	0.0208	6.6258	1.45e-25	sp|P01005|IOVO_CHICK	2	-0.03007	-6.45027
20190704_SL_Ovalbumin_GP.5367.5367.4.3.dta	164	5110.01	2106.86	4	ETVPMNCSSYAJTTSEDGK	5,Oxidation[M];7,Carbamidomethyl[C];	3003.15	3003.11	6-10-0-0-0	12	NXT	14	0	0	10	0.20936	0.18419	4.95085	0.91187	T	b2+;b15++;y1+;y3+;y4+;y6+;y7+;y8+;y9+;y16++;	y3+;y4+;y6+;y7+;y16++;	sp|P01005|IOVO_CHICK	K	VM	88	0	99	-0.00064	-0.303628	1.06e-17	sp|P01005|IOVO_CHICK	2	-0.04173	-8.16787
20190704_SL_Ovalbumin_GP.5368.5368.4.4.dta	164	5110.01	2106.86	4	ETVPMNCSSYAJTTSEDGK	5,Oxidation[M];7,Carbamidomethyl[C];	3003.15	3003.11	6-10-0-0-0	12	NXT	14	0	0	13	0.22673	0.20795	4.32981	0.90037	T	b2+;y1+;y3+;y4+;y5+;y6+;y8+;y9+;y10+;y11+;y12+;y13+;y16++;	y3+;y5+;y6+;y8+;	sp|P01005|IOVO_CHICK	K	VM	88	0	99	-0.00064	-0.303628	1.06e-17	sp|P01005|IOVO_CHICK	2	-0.04173	-8.16787
20190704_SL_Ovalbumin_GP.5369.5369.3.1.dta	164	3971.51	2106.86	3	ETVPMNCSSYAJTTSEDGK	5,Oxidation[M];7,Carbamidomethyl[C];	1864.65	1864.64	9-2-0-0-0	12	NXT	2	0	0	7	0.25008	0.20676	5.53084	1.14356	T	b2+;y3+;y4+;y5+;y6+;y7+;y8+;	b2+;y3+;y4+;y5+;y6+;y7+;	sp|P01005|IOVO_CHICK	K	VM	88	0	99	-0.00064	-0.303628	1.06e-17	sp|P01005|IOVO_CHICK	2	-0.0089	-2.24153
20190704_SL_Ovalbumin_GP.5379.5379.3.0.dta	164	3891.52	2106.86	3	ETVPMNCSSYAJTTSEDGK	5,Oxidation[M];7,Carbamidomethyl[C];	1784.66	1784.63	6-4-0-0-0	12	NXT	2	1	0.00623	15	0.40566	0.30102	6.08093	1.83045	T	b2+;b15++;y1+;y3+;y4+;y5+;y6+;y7+;y8+;y9+;y10+;y11+;y12+;y13+;y16++;Y1+;	y3+;y5+;y6+;y7+;y8+;y9+;y16++;	sp|P01005|IOVO_CHICK	K	VM	88	0	99	-0.00064	-0.303628	1.06e-17	sp|P01005|IOVO_CHICK	2	-0.03405	-8.75198
20190704_SL_Ovalbumin_GP.5381.5381.3.0.dta	160	2816.22	1923.89	3	AEVDCSRFPJATDKEGK	5,Carbamidomethyl[C];	892.335	892.317	3-2-0-0-0	10	NXT	4	4	0.13549	16	0.34075	0.31749	6.88048	2.18452	T	b2+;b3+;b4+;b7+;b8+;b10+;b13+;b14+;y1+;y3+;y4+;y5+;y6+;y7+;y8+;y10+;Y0+;Y0++;Y1++;Y1++;	b2+;b7+;b8+;b13+;y3+;y4+;Y0++;Y1++;	sp|P01005|IOVO_CHICK	G	DV	25	0	34	0.00389	2.02091	9.09e-07	sp|P01005|IOVO_CHICK	4	-0.01773	-6.29788
20190704_SL_Ovalbumin_GP.5383.5383.3.1.dta	394	3931.49	1861.76	3	VPMNCSSYAJTTSEDGK	4,Deamidated[N];5,Carbamidomethyl[C];	2069.74	2069.77	4-7-0-0-0	10	NXT	4	1	0.00478	12	0.26732	0.29142	5.77352	1.6825	T	y1+;y3+;y4+;y5+;y6+;y7+;y8+;y9+;y10+;y11+;y12+;y13+;Y0++;	y3+;y5+;y6+;y7+;y8+;y9+;	sp|P01005|IOVO_CHICK	T	VM	90	0	99	-0.00049	-0.263053	1.25e-55	sp|P01005|IOVO_CHICK	2	0.03376	8.58934
20190704_SL_Ovalbumin_GP.5386.5386.3.0.dta	164	4014.59	2106.86	3	ETVPMNCSSYAJTTSEDGK	5,Oxidation[M];7,Carbamidomethyl[C];	1907.73	1907.71	3-7-0-0-0	12	NXT	12	0	0	8	0.2579	0.22899	4.95085	1.13368	T	b2+;y3+;y4+;y5+;y6+;y7+;y8+;y9+;	y3+;y5+;y6+;y7+;y8+;	sp|P01005|IOVO_CHICK	K	VM	88	0	99	-0.00064	-0.303628	1.06e-17	sp|P01005|IOVO_CHICK	2	-0.02349	-5.85259
20190704_SL_Ovalbumin_GP.5391.5391.4.0.dta	160	2816.22	1923.89	4	AEVDCSRFPJATDKEGK	5,Carbamidomethyl[C];	892.335	892.317	3-2-0-0-0	10	NXT	4	5	0.09829	15	0.32464	0.3126	6.33872	1.9815	T	b2+;b7+;b8+;b10+;b11+;b13+;b14+;y1+;y3+;y4+;y5+;y6+;y7+;y9+;y10+;Y0+;Y0++;Y0++;Y1++;Y1++;	b2+;b8+;b13+;y3+;y4+;Y0++;Y1++;	sp|P01005|IOVO_CHICK	G	DV	25	0	34	0.00389	2.02091	9.09e-07	sp|P01005|IOVO_CHICK	4	-0.0184	-6.53587
20190704_SL_Ovalbumin_GP.5395.5395.2.0.dta	164	3729.45	2106.86	2	ETVPMNCSSYAJTTSEDGK	5,Oxidation[M];7,Carbamidomethyl[C];	1622.59	1622.58	5-4-0-0-0	12	NXT	2	0	0	9	0.48767	0.32383	6.60915	2.14025	T	b2+;b2++;y3+;y4+;y5+;y6+;y7+;y8+;y9+;	b2++;y3+;y4+;y5+;y6+;y7+;y8+;y9+;	sp|P01005|IOVO_CHICK	K	VM	88	0	99	-0.00064	-0.303628	1.06e-17	sp|P01005|IOVO_CHICK	2	-0.00718	-1.92574
20190704_SL_Ovalbumin_GP.5416.5416.2.0.dta	164	3932.54	2106.86	2	ETVPMNCSSYAJTTSEDGK	5,Oxidation[M];7,Carbamidomethyl[C];	1825.68	1825.66	5-5-0-0-0	12	NXT	2	0	0	4	0.19416	0.15747	3.65021	0.57481	T	y3+;y5+;y7+;y8+;	y3+;y5+;y7+;	sp|P01005|IOVO_CHICK	K	VM	88	0	99	-0.00064	-0.303628	1.06e-17	sp|P01005|IOVO_CHICK	2	-0.02409	-6.12734
20190704_SL_Ovalbumin_GP.5418.5418.3.1.dta	280	5881.36	4258.8	3	AYSIEFGTNISKEHDGECKETVPMNCSSYAJTTSEDGK	9,Deamidated[N];18,Carbamidomethyl[C];25,Deamidated[N];26,Carbamidomethyl[C];	1622.56	1622.58	5-4-0-0-0	31	NXT	14	0	0	6	0.29641	0.16371	4.51578	0.73926	T	y3+;y5+;y6+;y7+;y8+;y19++;	y3+;y5+;y6+;y7+;y8+;	sp|P01005|IOVO_CHICK	C	VM	69	0	99	0.00292	0.68548	3.87e-17	sp|P01005|IOVO_CHICK	2	0.02291	3.89604
20190704_SL_Ovalbumin_GP.5419.5419.4.2.dta	164	4094.59	2106.86	4	ETVPMNCSSYAJTTSEDGK	5,Oxidation[M];7,Carbamidomethyl[C];	1987.73	1987.71	6-5-0-0-0	12	NXT	4	1	0.00434	16	0.23635	0.21027	4.32981	0.91041	T	b2+;b3+;y1+;y3+;y4+;y6+;y7+;y8+;y9+;y10+;y11+;y12+;y13+;y14+;y16+;y16++;Y1++;	y3+;y6+;y7+;y8+;	sp|P01005|IOVO_CHICK	K	VM	88	0	99	-0.00064	-0.303628	1.06e-17	sp|P01005|IOVO_CHICK	2	-0.02155	-5.26431
20190704_SL_Ovalbumin_GP.5421.5421.2.0.dta	164	3932.54	2106.86	2	ETVPMNCSSYAJTTSEDGK	5,Oxidation[M];7,Carbamidomethyl[C];	1825.68	1825.66	5-5-0-0-0	12	NXT	2	0	0	6	0.35213	0.25787	5.53084	1.42621	T	y3+;y5+;y6+;y7+;y8+;y9+;	y3+;y5+;y6+;y7+;y8+;y9+;	sp|P01005|IOVO_CHICK	K	VM	88	0	99	-0.00064	-0.303628	1.06e-17	sp|P01005|IOVO_CHICK	2	-0.02409	-6.12734
20190704_SL_Ovalbumin_GP.5425.5425.3.1.dta	394	3728.46	1861.76	3	VPMNCSSYAJTTSEDGK	4,Deamidated[N];5,Carbamidomethyl[C];	1866.7	1866.69	4-6-0-0-0	10	NXT	6	0	0	13	0.27752	0.29874	6.33872	1.89364	T	b4+;y1+;y3+;y4+;y5+;y6+;y7+;y8+;y9+;y10+;y11+;y12+;y13+;	y3+;y4+;y5+;y6+;y7+;y8+;y9+;	sp|P01005|IOVO_CHICK	T	VM	90	0	99	-0.00049	-0.263053	1.25e-55	sp|P01005|IOVO_CHICK	2	-0.00968	-2.59694
20190704_SL_Ovalbumin_GP.5430.5430.2.1.dta	164	3811.5	2106.86	2	ETVPMNCSSYAJTTSEDGK	5,Oxidation[M];7,Carbamidomethyl[C];	1704.65	1704.63	3-6-0-0-0	12	NXT	2	0	0	7	0.35483	0.25534	6.08093	1.55271	T	y3+;y5+;y6+;y7+;y8+;y9+;y16++;	y3+;y5+;y6+;y7+;y8+;y9+;y16++;	sp|P01005|IOVO_CHICK	K	VM	88	0	99	-0.00064	-0.303628	1.06e-17	sp|P01005|IOVO_CHICK	2	-0.0156	-4.09394
20190704_SL_Ovalbumin_GP.5434.5434.3.1.dta	394	3728.46	1861.76	3	VPMNCSSYAJTTSEDGK	4,Deamidated[N];5,Carbamidomethyl[C];	1866.7	1866.69	4-6-0-0-0	10	NXT	6	0	0	13	0.30019	0.31244	5.77352	1.80389	T	b4+;y1+;y3+;y4+;y5+;y6+;y7+;y8+;y9+;y10+;y11+;y12+;y13+;	y3+;y5+;y6+;y7+;y8+;y9+;	sp|P01005|IOVO_CHICK	T	VM	90	0	99	-0.00049	-0.263053	1.25e-55	sp|P01005|IOVO_CHICK	2	-0.00968	-2.59694
20190704_SL_Ovalbumin_GP.5435.5435.3.3.dta	3	5859.28	4480.82	3	CAYSIEFGTNISKEHDGECKETVPMNCSSYAJTTSEDGK	1,Carbamidomethyl[C];1,Sulfide[C];19,Carbamidomethyl[C];19,Dioxidation[C];27,Carbamidomethyl[C];	1378.46	1378.48	6-2-0-0-0	32	NXT	2	0	0	4	0.31693	0.15026	3.94059	0.5921	T	y3+;y5+;y6+;y7+;	y3+;y5+;y6+;y7+;	sp|P01005|IOVO_CHICK	L	VM	68	0	99	0.00223	0.497567	1.37e-10	sp|P01005|IOVO_CHICK	2	0.02403	4.10191
20190704_SL_Ovalbumin_GP.5441.5441.2.0.dta	164	3932.55	2106.86	2	ETVPMNCSSYAJTTSEDGK	5,Oxidation[M];7,Carbamidomethyl[C];	1825.69	1825.66	5-5-0-0-0	12	NXT	2	0	0	4	0.29902	0.20396	4.32981	0.88311	T	y3+;y5+;y7+;y8+;	y3+;y5+;y7+;y8+;	sp|P01005|IOVO_CHICK	K	VM	88	0	99	-0.00064	-0.303628	1.06e-17	sp|P01005|IOVO_CHICK	2	-0.0349	-8.87684
20190704_SL_Ovalbumin_GP.5443.5443.2.0.dta	164	3811.5	2106.86	2	ETVPMNCSSYAJTTSEDGK	5,Oxidation[M];7,Carbamidomethyl[C];	1704.65	1704.63	3-6-0-0-0	12	NXT	2	0	0	4	0.23683	0.15566	3.65021	0.56819	T	y3+;y5+;y6+;y16++;	y3+;y5+;y6+;	sp|P01005|IOVO_CHICK	K	VM	88	0	99	-0.00064	-0.303628	1.06e-17	sp|P01005|IOVO_CHICK	2	-0.0156	-4.09394
20190704_SL_Ovalbumin_GP.5446.5446.4.2.dta	201	4313.71	3275.32	4	SKEHDGECKETVPMNCSSYAJTTSEDGK	0,Formyl[AnyN-term];2,Carbamyl[K];8,Carbamidomethyl[C];9,Carbamyl[K];16,Carbamidomethyl[C];	1038.39	1038.38	3-2-0-0-1	21	NXT	2	0	0	6	0.27954	0.15246	4.87858	0.74378	T	y3+;y4+;y5+;y6+;y7+;y9+;	y3+;y5+;y6+;y7+;y9+;	sp|P01005|IOVO_CHICK	I	VM	79	0	99	-0.00829	-2.5303	2.18e-11	sp|P01005|IOVO_CHICK	2	-0.01126	-2.61089
20190704_SL_Ovalbumin_GP.5450.5450.2.4.dta	164	3811.5	2106.86	2	ETVPMNCSSYAJTTSEDGK	5,Oxidation[M];7,Carbamidomethyl[C];	1704.65	1704.63	3-6-0-0-0	12	NXT	2	0	0	6	0.44722	0.29519	5.53084	1.63265	T	y3+;y5+;y6+;y7+;y8+;y9+;	y3+;y5+;y6+;y7+;y8+;y9+;	sp|P01005|IOVO_CHICK	K	VM	88	0	99	-0.00064	-0.303628	1.06e-17	sp|P01005|IOVO_CHICK	2	-0.01535	-4.02833
20190704_SL_Ovalbumin_GP.5451.5451.2.0.dta	164	3891.53	2106.86	2	ETVPMNCSSYAJTTSEDGK	5,Oxidation[M];7,Carbamidomethyl[C];	1784.67	1784.63	6-4-0-0-0	12	NXT	2	0	0	8	0.43763	0.30923	6.08093	1.8804	T	b2+;y3+;y4+;y5+;y6+;y7+;y8+;y9+;	y3+;y4+;y5+;y6+;y7+;y8+;y9+;	sp|P01005|IOVO_CHICK	K	VM	88	0	99	-0.00064	-0.303628	1.06e-17	sp|P01005|IOVO_CHICK	2	-0.03746	-9.62844
20190704_SL_Ovalbumin_GP.5456.5456.3.1.dta	202	4436.72	3138.24	3	KEHDGECKETVPMNCSSYAJTTSEDGK	3,Oxidation[H];7,Carbamidomethyl[C];7,Sulfide[C];13,Oxidation[M];15,Carbamidomethyl[C];	1298.48	1298.47	3-4-0-0-0	20	NXT	6	0	0	8	0.28788	0.17045	4.55763	0.77683	T	b1+;y3+;y5+;y6+;y7+;y8+;y10+;y11+;	y3+;y5+;y6+;y7+;	sp|P01005|IOVO_CHICK	S	VM	80	0	99	0.0208	6.6258	1.45e-25	sp|P01005|IOVO_CHICK	2	-0.01365	-3.07728
20190704_SL_Ovalbumin_GP.5476.5476.2.0.dta	164	3891.5	2106.86	2	ETVPMNCSSYAJTTSEDGK	5,Oxidation[M];7,Carbamidomethyl[C];	1784.64	1784.63	6-4-0-0-0	12	NXT	2	2	0.01268	15	0.30383	0.26415	5.53084	1.46099	T	b2+;b15++;y1+;y3+;y4+;y5+;y6+;y7+;y8+;y9+;y10+;y11+;y12+;y16+;y16++;Y0+;Y1+;	y3+;y5+;y6+;y7+;y8+;y9+;	sp|P01005|IOVO_CHICK	K	VM	88	0	99	-0.00064	-0.303628	1.06e-17	sp|P01005|IOVO_CHICK	2	-0.00785	-2.01774
20190704_SL_Ovalbumin_GP.5477.5477.2.1.dta	392	3913.54	2818.12	2	HDGECKETVPMNCSSYAJTTSEDGK	5,Carbamidomethyl[C];12,Deamidated[N];13,Carbamidomethyl[C];	1095.42	1095.4	3-3-0-0-0	18	NXT	6	0	0	5	0.31775	0.16747	4.28484	0.7176	T	y3+;y5+;y6+;y7+;y8+;	y3+;y5+;y7+;y8+;	sp|P01005|IOVO_CHICK	E	VM	82	0	99	-0.0024	-0.851334	2.01e-52	sp|P01005|IOVO_CHICK	2	-0.01751	-4.47534
20190704_SL_Ovalbumin_GP.5481.5481.2.0.dta	164	3891.5	2106.86	2	ETVPMNCSSYAJTTSEDGK	5,Oxidation[M];7,Carbamidomethyl[C];	1784.64	1784.63	6-4-0-0-0	12	NXT	2	0	0	13	0.31307	0.25963	5.53084	1.43598	T	b2+;y1+;y3+;y4+;y5+;y6+;y7+;y8+;y9+;y10+;y11+;y12+;y16++;	y3+;y5+;y6+;y7+;y8+;y9+;	sp|P01005|IOVO_CHICK	K	VM	88	0	99	-0.00064	-0.303628	1.06e-17	sp|P01005|IOVO_CHICK	2	-0.00785	-2.01774
20190704_SL_Ovalbumin_GP.5492.5492.3.1.dta	164	3770.45	2106.86	3	ETVPMNCSSYAJTTSEDGK	5,Oxidation[M];7,Carbamidomethyl[C];	1663.59	1663.61	4-5-0-0-0	12	NXT	4	0	0	8	0.34423	0.26474	6.08093	1.60986	T	b2+;y3+;y4+;y5+;y6+;y7+;y8+;y9+;	b2+;y3+;y4+;y5+;y6+;y7+;y9+;	sp|P01005|IOVO_CHICK	K	VM	88	0	99	-0.00064	-0.303628	1.06e-17	sp|P01005|IOVO_CHICK	2	0.02174	5.76747
20190704_SL_Ovalbumin_GP.5494.5494.3.0.dta	396	4127.61	2219.94	3	KETVPMNCSSYAJTTSEDGK	7,Deamidated[N];8,Carbamidomethyl[C];	1907.67	1907.71	3-7-0-0-0	13	NXT	4	0	0	9	0.2445	0.201	5.77352	1.16045	T	b1+;y3+;y4+;y5+;y6+;y7+;y8+;y9+;y12+;	y3+;y4+;y5+;y6+;y7+;y8+;	sp|P01005|IOVO_CHICK	C	VM	87	0	99	-0.00136	-0.612357	3.34e-55	sp|P01005|IOVO_CHICK	2	0.03971	9.62301
20190704_SL_Ovalbumin_GP.5497.5497.3.0.dta	396	4127.61	2219.94	3	KETVPMNCSSYAJTTSEDGK	7,Deamidated[N];8,Carbamidomethyl[C];	1907.67	1907.71	3-7-0-0-0	13	NXT	4	0	0	6	0.2046	0.14676	5.77352	0.8473	T	y3+;y4+;y5+;y6+;y8+;y9+;	y3+;y4+;y5+;y6+;y8+;y9+;	sp|P01005|IOVO_CHICK	C	VM	87	0	99	-0.00136	-0.612357	3.34e-55	sp|P01005|IOVO_CHICK	2	0.03971	9.62301
20190704_SL_Ovalbumin_GP.5502.5502.3.0.dta	396	4127.61	2219.94	3	KETVPMNCSSYAJTTSEDGK	7,Deamidated[N];8,Carbamidomethyl[C];	1907.67	1907.71	3-7-0-0-0	13	NXT	4	0	0	7	0.20585	0.15828	5.17648	0.81931	T	b1+;y3+;y4+;y6+;y8+;y9+;y12+;	b1+;y3+;y4+;y6+;y9+;	sp|P01005|IOVO_CHICK	C	VM	87	0	99	-0.00136	-0.612357	3.34e-55	sp|P01005|IOVO_CHICK	2	0.03971	9.62301
20190704_SL_Ovalbumin_GP.5510.5510.3.0.dta	164	4379.73	2106.86	3	ETVPMNCSSYAJTTSEDGK	5,Oxidation[M];7,Carbamidomethyl[C];	2272.87	2272.84	4-8-0-0-0	12	NXT	8	0	0	6	0.2687	0.20224	3.65021	0.7382	T	y3+;y6+;y7+;y8+;y9+;y16++;	y8+;y9+;y16++;	sp|P01005|IOVO_CHICK	K	VM	88	0	99	-0.00064	-0.303628	1.06e-17	sp|P01005|IOVO_CHICK	2	-0.03198	-7.30345
20190704_SL_Ovalbumin_GP.5514.5514.3.0.dta	164	3973.52	2106.86	3	ETVPMNCSSYAJTTSEDGK	5,Oxidation[M];7,Carbamidomethyl[C];	1866.66	1866.69	4-6-0-0-0	12	NXT	4	0	0	9	0.36118	0.23784	4.32981	1.02981	T	b2+;y1+;y3+;y5+;y6+;y7+;y9+;y14+;y16++;	y3+;y5+;y6+;y7+;	sp|P01005|IOVO_CHICK	K	VM	88	0	99	-0.00064	-0.303628	1.06e-17	sp|P01005|IOVO_CHICK	2	0.03169	7.97739
20190704_SL_Ovalbumin_GP.5520.5520.4.3.dta	202	4541.71	3138.24	4	KEHDGECKETVPMNCSSYAJTTSEDGK	3,Oxidation[H];7,Carbamidomethyl[C];7,Sulfide[C];13,Oxidation[M];15,Carbamidomethyl[C];	1403.47	1403.51	4-3-0-0-1	20	NXT	10	0	0	4	0.10341	0.06746	2.0649	0.13929	T	b1+;y3+;y5+;y7+;	y3+;	sp|P01005|IOVO_CHICK	S	VM	80	0	99	0.0208	6.6258	1.45e-25	sp|P01005|IOVO_CHICK	2	0.03522	7.75656
20190704_SL_Ovalbumin_GP.5522.5522.3.0.dta	396	4127.61	2219.94	3	KETVPMNCSSYAJTTSEDGK	7,Deamidated[N];8,Carbamidomethyl[C];	1907.67	1907.71	3-7-0-0-0	13	NXT	4	0	0	9	0.22727	0.19293	5.17648	0.99871	T	b1+;y3+;y4+;y5+;y6+;y7+;y8+;y9+;y12+;	y3+;y5+;y6+;y7+;y9+;	sp|P01005|IOVO_CHICK	C	VM	87	0	99	-0.00136	-0.612357	3.34e-55	sp|P01005|IOVO_CHICK	2	0.03795	9.1965
20190704_SL_Ovalbumin_GP.5532.5532.3.0.dta	202	4500.75	3138.24	3	KEHDGECKETVPMNCSSYAJTTSEDGK	3,Oxidation[H];7,Carbamidomethyl[C];7,Sulfide[C];13,Oxidation[M];15,Carbamidomethyl[C];	1362.51	1362.48	5-2-0-0-1	20	NXT	4	0	0	10	0.36096	0.21342	6.36603	1.35861	T	b1+;y3+;y4+;y5+;y6+;y7+;y8+;y9+;y11+;y12+;	y3+;y4+;y5+;y6+;y7+;y8+;y9+;	sp|P01005|IOVO_CHICK	S	VM	80	0	99	0.0208	6.6258	1.45e-25	sp|P01005|IOVO_CHICK	2	-0.02947	-6.54922
20190704_SL_Ovalbumin_GP.5533.5533.3.2.dta	396	3922.53	2219.94	3	KETVPMNCSSYAJTTSEDGK	7,Deamidated[N];8,Carbamidomethyl[C];	1702.59	1702.58	8-2-0-0-0	13	NXT	12	0	0	9	0.28834	0.21418	5.17648	1.10868	T	b1+;y3+;y4+;y5+;y6+;y8+;y9+;y10+;y13+;	b1+;y3+;y5+;y6+;y8+;	sp|P01005|IOVO_CHICK	C	VM	87	0	99	-0.00136	-0.612357	3.34e-55	sp|P01005|IOVO_CHICK	2	-0.00602	-1.53512
20190704_SL_Ovalbumin_GP.5551.5551.3.0.dta	164	3770.48	2106.86	3	ETVPMNCSSYAJTTSEDGK	5,Oxidation[M];7,Carbamidomethyl[C];	1663.63	1663.61	4-5-0-0-0	12	NXT	2	1	0.00411	15	0.30217	0.25629	6.08093	1.55849	T	b2+;b4+;y1+;y3+;y4+;y5+;y6+;y7+;y8+;y9+;y10+;y11+;y12+;y13+;y16++;Y1++;	b2+;y3+;y5+;y6+;y7+;y8+;y9+;	sp|P01005|IOVO_CHICK	K	VM	88	0	99	-0.00064	-0.303628	1.06e-17	sp|P01005|IOVO_CHICK	2	-0.01506	-3.99523
20190704_SL_Ovalbumin_GP.5553.5553.3.0.dta	394	4296.67	1861.76	3	VPMNCSSYAJTTSEDGK	4,Deamidated[N];5,Carbamidomethyl[C];	2434.91	2434.9	5-8-0-0-0	10	NXT	10	0	0	6	0.23988	0.19687	5.17648	1.01909	T	y3+;y4+;y5+;y6+;y7+;y8+;	y3+;y5+;y6+;y7+;y8+;	sp|P01005|IOVO_CHICK	T	VM	90	0	99	-0.00049	-0.263053	1.25e-55	sp|P01005|IOVO_CHICK	2	-0.00901	-2.09746
20190704_SL_Ovalbumin_GP.5554.5554.4.3.dta	164	3932.55	2106.86	4	ETVPMNCSSYAJTTSEDGK	5,Oxidation[M];7,Carbamidomethyl[C];	1825.69	1825.66	5-5-0-0-0	12	NXT	2	0	0	10	0.13507	0.16865	3.65021	0.61563	T	b2+;b15++;y3+;y4+;y5+;y6+;y7+;y8+;y9+;y10+;	y5+;y6+;y7+;	sp|P01005|IOVO_CHICK	K	VM	88	0	99	-0.00064	-0.303628	1.06e-17	sp|P01005|IOVO_CHICK	2	-0.03413	-8.68099
20190704_SL_Ovalbumin_GP.5555.5555.4.0.dta	164	4379.73	2106.86	4	ETVPMNCSSYAJTTSEDGK	5,Oxidation[M];7,Carbamidomethyl[C];	2272.87	2272.84	4-8-0-0-0	12	NXT	8	1	0.02621	8	0.32404	0.25256	6.08093	1.53583	T	y3+;y5+;y6+;y7+;y8+;y9+;y12+;y16++;Y1+;	y3+;y5+;y6+;y7+;y8+;y16++;Y1+;	sp|P01005|IOVO_CHICK	K	VM	88	0	99	-0.00064	-0.303628	1.06e-17	sp|P01005|IOVO_CHICK	2	-0.03437	-7.84925
20190704_SL_Ovalbumin_GP.5556.5556.3.1.dta	394	3931.53	1861.76	3	VPMNCSSYAJTTSEDGK	4,Deamidated[N];5,Carbamidomethyl[C];	2069.77	2069.77	4-7-0-0-0	10	NXT	4	0	0	12	0.29495	0.30153	5.17648	1.56084	T	y1+;y3+;y4+;y5+;y6+;y7+;y8+;y9+;y10+;y11+;y12+;y13+;	y3+;y5+;y6+;y7+;y8+;	sp|P01005|IOVO_CHICK	T	VM	90	0	99	-0.00049	-0.263053	1.25e-55	sp|P01005|IOVO_CHICK	2	-0.0004	-0.101768
20190704_SL_Ovalbumin_GP.5565.5565.4.0.dta	164	4176.61	2106.86	4	ETVPMNCSSYAJTTSEDGK	5,Oxidation[M];7,Carbamidomethyl[C];	2069.75	2069.77	4-7-0-0-0	12	NXT	6	0	0	4	0.16947	0.11999	3.65021	0.43799	T	y3+;y4+;y5+;y16++;	y3+;y5+;y16++;	sp|P01005|IOVO_CHICK	K	VM	88	0	99	-0.00064	-0.303628	1.06e-17	sp|P01005|IOVO_CHICK	2	0.01962	4.69875
20190704_SL_Ovalbumin_GP.5572.5572.3.0.dta	164	4541.77	2106.86	3	ETVPMNCSSYAJTTSEDGK	5,Oxidation[M];7,Carbamidomethyl[C];	2434.91	2434.9	5-8-0-0-0	12	NXT	16	0	0	4	0.17211	0.11325	3.65021	0.4134	T	y5+;y6+;y7+;y12+;	y5+;y6+;y12+;	sp|P01005|IOVO_CHICK	K	VM	88	0	99	-0.00064	-0.303628	1.06e-17	sp|P01005|IOVO_CHICK	2	-0.01364	-3.00389
20190704_SL_Ovalbumin_GP.5574.5574.3.1.dta	417	3989.53	1962.81	3	TVPMNCSSYAJTTSEDGK	5,Deamidated[N];6,Carbamidomethyl[C];	2026.72	2026.69	10-2-0-0-0	11	NXT	4	0	0	10	0.25018	0.17797	4.96649	0.88387	T	b9+;y1+;y3+;y4+;y5+;y6+;y7+;y8+;y9+;y10+;	y3+;y5+;y6+;y7+;y8+;	sp|P01005|IOVO_CHICK	E	VM	89	0	99	0.00113	0.575418	1.03e-11	sp|P01005|IOVO_CHICK	2	-0.03104	-7.78228
20190704_SL_Ovalbumin_GP.5575.5575.3.1.dta	380	3972.5	2107.84	3	ETVPMNCSSYAJTTSEDGK	5,Oxidation[M];6,Deamidated[N];7,Carbamidomethyl[C];	1864.66	1864.64	9-2-0-0-0	12	NXT	4	0	0	12	0.23017	0.23938	5.17648	1.23912	T	b2+;y1+;y3+;y4+;y5+;y6+;y7+;y8+;y9+;y10+;y12+;y14+;	y3+;y5+;y6+;y7+;y9+;	sp|P01005|IOVO_CHICK	K	VM	88	0	99	-0.00077	-0.365132	3.43e-52	sp|P01005|IOVO_CHICK	2	-0.01808	-4.55242
20190704_SL_Ovalbumin_GP.5578.5578.3.1.dta	380	3972.5	2107.84	3	ETVPMNCSSYAJTTSEDGK	5,Oxidation[M];6,Deamidated[N];7,Carbamidomethyl[C];	1864.66	1864.64	9-2-0-0-0	12	NXT	4	1	0.00823	11	0.2907	0.25922	5.77352	1.49662	T	b2+;y1+;y3+;y4+;y5+;y6+;y7+;y8+;y9+;y11+;y12+;Y0+;	y3+;y4+;y5+;y6+;y7+;y9+;	sp|P01005|IOVO_CHICK	K	VM	88	0	99	-0.00077	-0.365132	3.43e-52	sp|P01005|IOVO_CHICK	2	-0.01808	-4.55242
20190704_SL_Ovalbumin_GP.5579.5579.4.2.dta	164	3932.55	2106.86	4	ETVPMNCSSYAJTTSEDGK	5,Oxidation[M];7,Carbamidomethyl[C];	1825.69	1825.66	5-5-0-0-0	12	NXT	2	0	0	9	0.11665	0.13961	2.87976	0.40204	T	b2+;y1+;y3+;y4+;y5+;y6+;y7+;y9+;y10+;	y5+;y6+;	sp|P01005|IOVO_CHICK	K	VM	88	0	99	-0.00064	-0.303628	1.06e-17	sp|P01005|IOVO_CHICK	2	-0.03413	-8.68099
20190704_SL_Ovalbumin_GP.5585.5585.3.1.dta	394	3728.47	1861.76	3	VPMNCSSYAJTTSEDGK	4,Deamidated[N];5,Carbamidomethyl[C];	1866.71	1866.69	4-6-0-0-0	10	NXT	6	0	0	12	0.29217	0.30039	5.77352	1.73431	T	y1+;y3+;y4+;y5+;y6+;y7+;y8+;y9+;y10+;y11+;y12+;y13+;	y3+;y5+;y6+;y7+;y8+;y9+;	sp|P01005|IOVO_CHICK	T	VM	90	0	99	-0.00049	-0.263053	1.25e-55	sp|P01005|IOVO_CHICK	2	-0.01782	-4.78072
20190704_SL_Ovalbumin_GP.5588.5588.3.1.dta	409	3969.57	2566.04	3	ECKETVPMNCSSYAJTTSEDGK	0,Carbamidomethyl[AnyN-term];2,Carbamidomethyl[C];9,Deamidated[N];10,Carbamidomethyl[C];	1403.53	1403.51	4-3-0-0-1	15	NXT	16	0	0	7	0.21572	0.18117	4.31135	0.78107	T	y3+;y4+;y5+;y6+;y7+;y8+;y9+;	y3+;y5+;y6+;y7+;	sp|P01005|IOVO_CHICK	G	VM	85	0	99	-0.00332	-1.29333	5.17e-27	sp|P01005|IOVO_CHICK	4	-0.0188	-4.73721
20190704_SL_Ovalbumin_GP.5593.5593.3.0.dta	164	4094.6	2106.86	3	ETVPMNCSSYAJTTSEDGK	5,Oxidation[M];7,Carbamidomethyl[C];	1987.74	1987.71	6-5-0-0-0	12	NXT	4	0	0	10	0.21155	0.20785	4.95085	1.02903	T	b2+;b11++;y3+;y4+;y5+;y6+;y7+;y8+;y9+;y11+;	y3+;y4+;y5+;y6+;y7+;	sp|P01005|IOVO_CHICK	K	VM	88	0	99	-0.00064	-0.303628	1.06e-17	sp|P01005|IOVO_CHICK	2	-0.02973	-7.26252
20190704_SL_Ovalbumin_GP.5594.5594.3.1.dta	201	4313.69	3275.32	3	SKEHDGECKETVPMNCSSYAJTTSEDGK	0,Formyl[AnyN-term];2,Carbamyl[K];8,Carbamidomethyl[C];9,Carbamyl[K];16,Carbamidomethyl[C];	1038.37	1038.38	3-2-0-0-1	21	NXT	2	0	0	7	0.31026	0.16844	5.45319	0.91851	T	y3+;y4+;y5+;y6+;y7+;y8+;y9+;	y3+;y4+;y5+;y6+;y7+;y8+;	sp|P01005|IOVO_CHICK	I	VM	79	0	99	-0.00829	-2.5303	2.18e-11	sp|P01005|IOVO_CHICK	2	0.00857	1.98717
20190704_SL_Ovalbumin_GP.5595.5595.3.2.dta	394	3922.53	1861.76	3	VPMNCSSYAJTTSEDGK	4,Deamidated[N];5,Carbamidomethyl[C];	2060.77	2060.76	5-4-0-0-3	10	NXT	12	0	0	6	0.28034	0.21926	5.17648	1.13502	T	y3+;y4+;y5+;y6+;y7+;y9+;	y3+;y4+;y5+;y6+;y7+;	sp|P01005|IOVO_CHICK	T	VM	90	0	99	-0.00049	-0.263053	1.25e-55	sp|P01005|IOVO_CHICK	2	-0.00854	-2.17772
20190704_SL_Ovalbumin_GP.5609.5609.3.0.dta	366	3873.52	1762.69	3	PMNCSSYAJTTSEDGK	3,Deamidated[N];4,Carbamidomethyl[C];	2110.83	2110.79	3-8-0-0-0	9	NXT	10	0	0	5	0.18169	0.1743	3.02854	0.52789	T	y3+;y5+;y6+;y7+;y8+;	y5+;y6+;	sp|P01005|IOVO_CHICK	V	VM	91	0	99	-0.00039	-0.221129	8.48e-28	sp|P01005|IOVO_CHICK	2	-0.0383	-9.89013
20190704_SL_Ovalbumin_GP.5614.5614.3.1.dta	394	3566.39	1861.76	3	VPMNCSSYAJTTSEDGK	4,Deamidated[N];5,Carbamidomethyl[C];	1704.63	1704.63	3-6-0-0-0	10	NXT	4	0	0	11	0.26258	0.27179	5.77352	1.56918	T	y1+;y3+;y4+;y6+;y7+;y8+;y9+;y10+;y11+;y12+;y13+;	y3+;y4+;y6+;y7+;y8+;y9+;	sp|P01005|IOVO_CHICK	T	VM	90	0	99	-0.00049	-0.263053	1.25e-55	sp|P01005|IOVO_CHICK	2	-0.0029	-0.813376
20190704_SL_Ovalbumin_GP.5615.5615.3.0.dta	164	4217.68	2106.86	3	ETVPMNCSSYAJTTSEDGK	5,Oxidation[M];7,Carbamidomethyl[C];	2110.82	2110.79	3-8-0-0-0	12	NXT	8	3	0.02437	16	0.3194	0.27512	6.08093	1.67297	T	b2+;y3+;y4+;y5+;y6+;y7+;y8+;y9+;y10+;y11+;y12+;y14+;y16+;y13++;y16++;y18++;Y0+;Y0+;Y1+;	y3+;y5+;y6+;y7+;y8+;y9+;y16++;	sp|P01005|IOVO_CHICK	K	VM	88	0	99	-0.00064	-0.303628	1.06e-17	sp|P01005|IOVO_CHICK	2	-0.02865	-6.79442
20190704_SL_Ovalbumin_GP.5635.5635.3.1.dta	202	4030.59	3138.24	3	KEHDGECKETVPMNCSSYAJTTSEDGK	3,Oxidation[H];7,Carbamidomethyl[C];7,Sulfide[C];13,Oxidation[M];15,Carbamidomethyl[C];	892.356	892.317	3-2-0-0-0	20	NXT	2	0	0	16	0.22388	0.16868	5.20034	0.87717	T	b1+;b7+;y3+;y4+;y5+;y6+;y7+;y8+;y9+;y10+;y11+;y12+;y13+;y14+;y16+;y19+;	y3+;y5+;y6+;y7+;y8+;	sp|P01005|IOVO_CHICK	S	VM	80	0	99	0.0208	6.6258	1.45e-25	sp|P01005|IOVO_CHICK	2	-0.03937	-9.77014
20190704_SL_Ovalbumin_GP.5636.5636.3.0.dta	164	3891.52	2106.86	3	ETVPMNCSSYAJTTSEDGK	5,Oxidation[M];7,Carbamidomethyl[C];	1784.66	1784.63	6-4-0-0-0	12	NXT	2	0	0	10	0.16934	0.16278	3.65021	0.59417	T	b2+;y1+;y3+;y4+;y5+;y7+;y8+;y10+;y11+;y16++;	y3+;y5+;y7+;	sp|P01005|IOVO_CHICK	K	VM	88	0	99	-0.00064	-0.303628	1.06e-17	sp|P01005|IOVO_CHICK	2	-0.03218	-8.27133
20190704_SL_Ovalbumin_GP.5639.5639.3.1.dta	164	4094.6	2106.86	3	ETVPMNCSSYAJTTSEDGK	5,Oxidation[M];7,Carbamidomethyl[C];	1987.74	1987.71	6-5-0-0-0	12	NXT	4	0	0	9	0.10715	0.13705	2.87976	0.39468	T	b2+;y3+;y4+;y5+;y6+;y7+;y8+;y12+;y16++;	y5+;y7+;	sp|P01005|IOVO_CHICK	K	VM	88	0	99	-0.00064	-0.303628	1.06e-17	sp|P01005|IOVO_CHICK	2	-0.02967	-7.24786
20190704_SL_Ovalbumin_GP.5653.5653.3.0.dta	164	4176.65	2106.86	3	ETVPMNCSSYAJTTSEDGK	5,Oxidation[M];7,Carbamidomethyl[C];	2069.79	2069.77	4-7-0-0-0	12	NXT	6	0	0	6	0.18074	0.15868	4.32981	0.68707	T	y1+;y3+;y5+;y6+;y7+;y9+;	y3+;y5+;y6+;y7+;	sp|P01005|IOVO_CHICK	K	VM	88	0	99	-0.00064	-0.303628	1.06e-17	sp|P01005|IOVO_CHICK	2	-0.02202	-5.27341
20190704_SL_Ovalbumin_GP.5654.5654.3.0.dta	164	3202.28	2106.86	3	ETVPMNCSSYAJTTSEDGK	5,Oxidation[M];7,Carbamidomethyl[C];	1095.42	1095.4	3-3-0-0-0	12	NXT	4	0	0	7	0.2852	0.22262	4.95085	1.10217	T	b2+;y3+;y4+;y5+;y6+;y7+;y8+;	y3+;y5+;y6+;y7+;y8+;	sp|P01005|IOVO_CHICK	K	VM	88	0	99	-0.00064	-0.303628	1.06e-17	sp|P01005|IOVO_CHICK	2	-0.02072	-6.47239
20190704_SL_Ovalbumin_GP.5669.5669.3.0.dta	164	4176.65	2106.86	3	ETVPMNCSSYAJTTSEDGK	5,Oxidation[M];7,Carbamidomethyl[C];	2069.79	2069.77	4-7-0-0-0	12	NXT	6	0	0	7	0.23618	0.2064	4.32981	0.89365	T	y3+;y5+;y6+;y7+;y8+;y9+;y10+;	y3+;y5+;y6+;y8+;	sp|P01005|IOVO_CHICK	K	VM	88	0	99	-0.00064	-0.303628	1.06e-17	sp|P01005|IOVO_CHICK	2	-0.02236	-5.35483
20190704_SL_Ovalbumin_GP.5678.5678.3.0.dta	164	3811.52	2106.86	3	ETVPMNCSSYAJTTSEDGK	5,Oxidation[M];7,Carbamidomethyl[C];	1704.66	1704.63	3-6-0-0-0	12	NXT	4	2	0.00484	17	0.22258	0.20382	5.53084	1.1273	T	b2+;b11+;b15++;y1+;y3+;y4+;y6+;y7+;y8+;y9+;y10+;y11+;y12+;y13+;y14+;y16+;y16++;Y0+;Y1+;	y3+;y6+;y7+;y8+;y9+;y16++;	sp|P01005|IOVO_CHICK	K	VM	88	0	99	-0.00064	-0.303628	1.06e-17	sp|P01005|IOVO_CHICK	2	-0.03427	-8.99345
20190704_SL_Ovalbumin_GP.5683.5683.4.1.dta	421	5071.99	3855.57	4	EFGTNISKEHDGECKETVPMNCSSYAJTTSEDGK	14,Carbamidomethyl[C];14,Sulfide[C];21,Deamidated[N];22,Carbamidomethyl[C];	1216.42	1216.42	5-2-0-0-0	27	NXT	8	0	0	5	0.3552	0.19634	4.82262	0.94687	T	y3+;y5+;y6+;y7+;y8+;	y3+;y5+;y6+;y7+;y8+;	sp|P01005|IOVO_CHICK	I	VM	73	0	99	-0.03174	-8.23021	6.99e-27	sp|P01005|IOVO_CHICK	2	0.00385	0.759223
20190704_SL_Ovalbumin_GP.5687.5687.2.1.dta	164	3608.43	2106.86	2	ETVPMNCSSYAJTTSEDGK	5,Oxidation[M];7,Carbamidomethyl[C];	1501.57	1501.55	3-5-0-0-0	12	NXT	2	0	0	4	0.1956	0.12142	3.65021	0.44321	T	b2+;y7+;y8+;y16++;	y7+;y8+;y16++;	sp|P01005|IOVO_CHICK	K	VM	88	0	99	-0.00064	-0.303628	1.06e-17	sp|P01005|IOVO_CHICK	2	-0.01831	-5.07562
20190704_SL_Ovalbumin_GP.5692.5692.4.0.dta	378	5965.35	4139.74	4	SIEFGTNISKEHDGECKETVPMNCSSYAJTTSEDGK	10,Carbamyl[K];16,Carbamidomethyl[C];17,Carbamidomethyl[K];22,Oxidation[M];23,Deamidated[N];24,Carbamidomethyl[C];	1825.61	1825.66	5-5-0-0-0	29	NXT	4	0	0	4	0.1721	0.08218	2.78899	0.2292	T	y5+;y6+;y7+;y9+;	y5+;y7+;	sp|P01005|IOVO_CHICK	Y	VM	71	0	99	-0.02171	-5.24307	1.04e-10	sp|P01005|IOVO_CHICK	2	0.04598	7.7092
20190704_SL_Ovalbumin_GP.5699.5699.3.2.dta	396	3760.48	2219.94	3	KETVPMNCSSYAJTTSEDGK	7,Deamidated[N];8,Carbamidomethyl[C];	1540.53	1540.53	7-2-0-0-0	13	NXT	8	0	0	8	0.24992	0.19277	5.17648	0.99789	T	b1+;y1+;y3+;y4+;y5+;y6+;y7+;y9+;	b1+;y3+;y5+;y6+;y7+;	sp|P01005|IOVO_CHICK	C	VM	87	0	99	-0.00136	-0.612357	3.34e-55	sp|P01005|IOVO_CHICK	2	-0.00398	-1.05866
20190704_SL_Ovalbumin_GP.5702.5702.3.4.dta	164	3608.44	2106.86	3	ETVPMNCSSYAJTTSEDGK	5,Oxidation[M];7,Carbamidomethyl[C];	1501.59	1501.55	3-5-0-0-0	12	NXT	4	0	0	7	0.21783	0.20239	4.32981	0.8763	T	y3+;y4+;y5+;y6+;y7+;y8+;y9+;	y3+;y5+;y6+;y7+;	sp|P01005|IOVO_CHICK	K	VM	88	0	99	-0.00064	-0.303628	1.06e-17	sp|P01005|IOVO_CHICK	2	-0.03543	-9.82128
20190704_SL_Ovalbumin_GP.5708.5708.3.0.dta	164	4176.65	2106.86	3	ETVPMNCSSYAJTTSEDGK	5,Oxidation[M];7,Carbamidomethyl[C];	2069.79	2069.77	4-7-0-0-0	12	NXT	6	0	0	9	0.25135	0.19526	4.95085	0.96673	T	b15++;y3+;y4+;y5+;y6+;y7+;y8+;y16+;y16++;	y3+;y5+;y6+;y7+;y8+;	sp|P01005|IOVO_CHICK	K	VM	88	0	99	-0.00064	-0.303628	1.06e-17	sp|P01005|IOVO_CHICK	2	-0.02375	-5.68771
20190704_SL_Ovalbumin_GP.5708.5708.4.4.dta	397	5561.17	3491.45	4	TJISKEHDGECKETVPMNCSSYANTTSEDGK	11,Carbamidomethyl[C];18,Deamidated[N];19,Carbamidomethyl[C];24,Deamidated[N];	2069.72	2069.77	4-7-0-0-0	2	NXS	6	0	0	6	0.18457	0.11352	3.99335	0.45334	T	y3+;y4+;y5+;y6+;y7+;y18++;	y3+;y5+;y6+;y7+;	sp|P01005|IOVO_CHICK	G	VM	76	0	77	0.00115	0.329283	7.09e-23	sp|P01005|IOVO_CHICK	2	0.0515	9.2624
20190704_SL_Ovalbumin_GP.5710.5710.4.1.dta	164	3811.51	2106.86	4	ETVPMNCSSYAJTTSEDGK	5,Oxidation[M];7,Carbamidomethyl[C];	1704.65	1704.63	3-6-0-0-0	12	NXT	2	0	0	10	0.29342	0.23442	4.95085	1.16056	T	b2+;y3+;y5+;y6+;y7+;y8+;y9+;y11+;y17+;y16++;	y3+;y5+;y6+;y7+;y9+;	sp|P01005|IOVO_CHICK	K	VM	88	0	99	-0.00064	-0.303628	1.06e-17	sp|P01005|IOVO_CHICK	2	-0.02325	-6.10152
20190704_SL_Ovalbumin_GP.5716.5716.3.4.dta	164	3608.44	2106.86	3	ETVPMNCSSYAJTTSEDGK	5,Oxidation[M];7,Carbamidomethyl[C];	1501.59	1501.55	3-5-0-0-0	12	NXT	4	0	0	9	0.21188	0.21013	4.32981	0.90981	T	b2+;y3+;y4+;y5+;y6+;y7+;y8+;y9+;y10+;	y3+;y5+;y6+;y8+;	sp|P01005|IOVO_CHICK	K	VM	88	0	99	-0.00064	-0.303628	1.06e-17	sp|P01005|IOVO_CHICK	2	-0.03543	-9.82128
20190704_SL_Ovalbumin_GP.5716.5716.4.5.dta	382	4810.92	3407.39	4	ISKEHDGECKETVPMNCSSYAJTTSEDGK	3,Carbamyl[K];9,Carbamidomethyl[C];9,Dioxidation[C];10,Carbamidomethyl[K];16,Deamidated[N];17,Carbamidomethyl[C];	1403.53	1403.51	4-3-0-0-1	22	NXT	8	0	0	9	0.20982	0.16388	4.25553	0.69738	T	y3+;y4+;y5+;y6+;y7+;y8+;y9+;y10+;y14+;	y3+;y5+;y6+;y8+;	sp|P01005|IOVO_CHICK	N	VM	78	0	99	-0.02165	-6.35203	3.39e-24	sp|P01005|IOVO_CHICK	2	-0.01897	-3.94392
20190704_SL_Ovalbumin_GP.5719.5719.3.0.dta	164	4014.6	2106.86	3	ETVPMNCSSYAJTTSEDGK	5,Oxidation[M];7,Carbamidomethyl[C];	1907.74	1907.71	3-7-0-0-0	12	NXT	12	2	0.00787	17	0.26736	0.24123	5.53084	1.3342	T	b2+;b11+;b15++;y3+;y4+;y5+;y6+;y7+;y8+;y9+;y10+;y11+;y12+;y13+;y14+;y16+;y16++;Y0+;Y0+;	y3+;y5+;y6+;y7+;y8+;y16++;	sp|P01005|IOVO_CHICK	K	VM	88	0	99	-0.00064	-0.303628	1.06e-17	sp|P01005|IOVO_CHICK	2	-0.03243	-8.07998
20190704_SL_Ovalbumin_GP.5721.5721.3.1.dta	394	3931.54	1861.76	3	VPMNCSSYAJTTSEDGK	4,Deamidated[N];5,Carbamidomethyl[C];	2069.78	2069.77	4-7-0-0-0	10	NXT	4	0	0	9	0.22375	0.23767	4.53585	1.07802	T	y3+;y4+;y5+;y6+;y7+;y8+;y9+;y10+;y11+;	y5+;y6+;y7+;y9+;	sp|P01005|IOVO_CHICK	T	VM	90	0	99	-0.00049	-0.263053	1.25e-55	sp|P01005|IOVO_CHICK	2	-0.01241	-3.15732
20190704_SL_Ovalbumin_GP.5724.5724.3.2.dta	396	3842.52	2219.94	3	KETVPMNCSSYAJTTSEDGK	7,Deamidated[N];8,Carbamidomethyl[C];	1622.58	1622.58	5-4-0-0-0	13	NXT	22	0	0	7	0.37453	0.24318	5.77352	1.40401	T	b1+;y3+;y5+;y6+;y7+;y8+;y10+;	b1+;y3+;y5+;y6+;y7+;y8+;	sp|P01005|IOVO_CHICK	C	VM	87	0	99	-0.00136	-0.612357	3.34e-55	sp|P01005|IOVO_CHICK	2	7e-05	0.018222
20190704_SL_Ovalbumin_GP.5727.5727.3.0.dta	376	4564.79	3510.4	3	NISKEHDGECKETVPMNCSSYAJTTSEDGK	1,Deamidated[N];6,Carbamidomethyl[H];10,Carbamidomethyl[C];10,Sulfide[C];16,Dioxidation[M];18,Carbamidomethyl[C];	1054.39	1054.37	4-2-0-0-0	23	NXT	4	0	0	5	0.25443	0.12652	4.24745	0.53738	T	y3+;y5+;y6+;y7+;y8+;	y3+;y5+;y6+;y7+;	sp|P01005|IOVO_CHICK	T	VM	77	0	99	-0.03309	-9.42371	1.96e-16	sp|P01005|IOVO_CHICK	2	-0.01828	-4.00543
20190704_SL_Ovalbumin_GP.5737.5737.3.1.dta	394	3566.39	1861.76	3	VPMNCSSYAJTTSEDGK	4,Deamidated[N];5,Carbamidomethyl[C];	1704.63	1704.63	3-6-0-0-0	10	NXT	4	0	0	8	0.23699	0.23004	4.53585	1.04341	T	y3+;y4+;y5+;y6+;y7+;y8+;y9+;y12+;	y3+;y5+;y6+;y7+;	sp|P01005|IOVO_CHICK	T	VM	90	0	99	-0.00049	-0.263053	1.25e-55	sp|P01005|IOVO_CHICK	2	-0.00191	-0.535707
20190704_SL_Ovalbumin_GP.5742.5742.4.5.dta	429	4750.83	2681.06	4	DGECKETVPMNCSSYAJTTSEDGK	4,Carbamidomethyl[C];11,Deamidated[N];12,Carbamidomethyl[C];	2069.77	2069.77	4-7-0-0-0	17	NXT	8	0	0	8	0.1811	0.16655	3.61409	0.60194	T	y3+;y4+;y5+;y6+;y7+;y8+;y9+;y11+;	y5+;y7+;y8+;	sp|P01005|IOVO_CHICK	H	VM	83	0	99	3e-05	0.011185	8.59e-28	sp|P01005|IOVO_CHICK	4	0.00018	0.0378961
20190704_SL_Ovalbumin_GP.5743.5743.5.0.dta	434	7126.77	5066.07	5	JDCLLCAYSIEFGTNISKEHDGECKETVPMNCSSYANTTSEDGK	3,Carbamidomethyl[C];3,Sulfide[C];6,Carbamidomethyl[C];24,Carbamidomethyl[C];31,Deamidated[N];32,Carbamidomethyl[C];37,Deamidated[N];	2060.7	2060.76	5-4-0-0-3	1	NXC	6	0	0	6	0.18219	0.07288	3.91593	0.2854	T	b13+;b8+++;y3+;y5+;y6+;y7+;	b13+;y3+;y6+;y7+;	sp|P01005|IOVO_CHICK	T	VM	63	0	63	-0.0346	-6.82847	7.54e-12	sp|P01005|IOVO_CHICK	2	0.05675	7.96412
20190704_SL_Ovalbumin_GP.5755.5755.3.1.dta	364	4061.58	2235.94	3	KETVPMNCSSYAJTTSEDGK	6,Oxidation[M];7,Deamidated[N];8,Carbamidomethyl[C];	1825.64	1825.66	5-5-0-0-0	13	NXT	4	0	0	5	0.11625	0.1181	2.87278	0.33928	T	b1+;y3+;y6+;y7+;y10+;	y6+;y7+;	sp|P01005|IOVO_CHICK	C	VM	87	0	99	0.00901	4.02784	1.04e-26	sp|P01005|IOVO_CHICK	2	0.01573	3.87385
20190704_SL_Ovalbumin_GP.5757.5757.3.5.dta	394	3566.39	1861.76	3	VPMNCSSYAJTTSEDGK	4,Deamidated[N];5,Carbamidomethyl[C];	1704.63	1704.63	3-6-0-0-0	10	NXT	4	0	0	7	0.20828	0.20328	4.53585	0.92203	T	y3+;y4+;y5+;y6+;y7+;y8+;y9+;	y3+;y5+;y6+;y7+;	sp|P01005|IOVO_CHICK	T	VM	90	0	99	-0.00049	-0.263053	1.25e-55	sp|P01005|IOVO_CHICK	2	0.00058	0.162676
20190704_SL_Ovalbumin_GP.5761.5761.4.0.dta	164	4217.69	2106.86	4	ETVPMNCSSYAJTTSEDGK	5,Oxidation[M];7,Carbamidomethyl[C];	2110.83	2110.79	3-8-0-0-0	12	NXT	8	2	0.0096	18	0.23533	0.22634	5.53084	1.25187	T	b2+;b11+;y3+;y4+;y5+;y6+;y7+;y8+;y9+;y10+;y11+;y12+;y13+;y14+;y16+;y14++;y16++;y18++;Y1+;Y1++;	y3+;y5+;y6+;y7+;y8+;y16++;	sp|P01005|IOVO_CHICK	K	VM	88	0	99	-0.00064	-0.303628	1.06e-17	sp|P01005|IOVO_CHICK	2	-0.03969	-9.41253
20190704_SL_Ovalbumin_GP.5762.5762.3.1.dta	394	3728.46	1861.76	3	VPMNCSSYAJTTSEDGK	4,Deamidated[N];5,Carbamidomethyl[C];	1866.71	1866.69	4-6-0-0-0	10	NXT	6	0	0	9	0.17849	0.21377	5.17648	1.10657	T	y3+;y4+;y5+;y6+;y7+;y8+;y9+;y10+;y11+;	y3+;y5+;y6+;y7+;y9+;	sp|P01005|IOVO_CHICK	T	VM	90	0	99	-0.00049	-0.263053	1.25e-55	sp|P01005|IOVO_CHICK	2	-0.01735	-4.65463
20190704_SL_Ovalbumin_GP.5763.5763.3.2.dta	396	3744.48	2219.94	3	KETVPMNCSSYAJTTSEDGK	7,Deamidated[N];8,Carbamidomethyl[C];	1524.54	1524.53	6-2-0-0-1	13	NXT	4	0	0	10	0.26166	0.21567	5.17648	1.11639	T	b1+;y3+;y4+;y5+;y6+;y7+;y8+;y9+;y11+;y12+;	y3+;y5+;y6+;y7+;y8+;	sp|P01005|IOVO_CHICK	C	VM	87	0	99	-0.00136	-0.612357	3.34e-55	sp|P01005|IOVO_CHICK	2	-0.00831	-2.21986
20190704_SL_Ovalbumin_GP.5764.5764.4.5.dta	421	5966.32	3855.57	4	EFGTNISKEHDGECKETVPMNCSSYAJTTSEDGK	14,Carbamidomethyl[C];14,Sulfide[C];21,Deamidated[N];22,Carbamidomethyl[C];	2110.75	2110.79	3-8-0-0-0	27	NXT	4	0	0	5	0.13414	0.10632	3.54597	0.37702	T	y3+;y5+;y6+;y7+;y8+;	y5+;y6+;y7+;	sp|P01005|IOVO_CHICK	I	VM	73	0	99	-0.03174	-8.23021	6.99e-27	sp|P01005|IOVO_CHICK	2	0.03912	6.55795
20190704_SL_Ovalbumin_GP.5767.5767.3.0.dta	376	4564.78	3510.4	3	NISKEHDGECKETVPMNCSSYAJTTSEDGK	1,Deamidated[N];6,Carbamidomethyl[H];10,Carbamidomethyl[C];10,Sulfide[C];16,Dioxidation[M];18,Carbamidomethyl[C];	1054.37	1054.37	4-2-0-0-0	23	NXT	4	0	0	9	0.18245	0.1333	3.57701	0.47681	T	y1+;y3+;y4+;y5+;y6+;y7+;y8+;y9+;y11+;	y3+;y6+;y7+;	sp|P01005|IOVO_CHICK	T	VM	77	0	99	-0.03309	-9.42371	1.96e-16	sp|P01005|IOVO_CHICK	2	-0.00264	-0.578469
20190704_SL_Ovalbumin_GP.5774.5774.3.0.dta	431	4547.75	2681.06	3	DGECKETVPMNCSSYAJTTSEDGK	4,Carbamidomethyl[C];11,Deamidated[N];12,Carbamidomethyl[C];	1866.69	1866.69	4-6-0-0-0	17	NXT	8	0	0	5	0.11104	0.10081	3.03913	0.30636	T	y3+;y5+;y6+;y7+;y8+;	y5+;y7+;	sp|P01005|IOVO_CHICK	H	VM	83	0	99	3e-05	0.011185	8.59e-28	sp|P01005|IOVO_CHICK	4	-0.00016	-0.03519
20190704_SL_Ovalbumin_GP.5777.5777.4.3.dta	376	4767.87	3510.4	4	NISKEHDGECKETVPMNCSSYAJTTSEDGK	1,Deamidated[N];6,Carbamidomethyl[H];10,Carbamidomethyl[C];10,Sulfide[C];16,Dioxidation[M];18,Carbamidomethyl[C];	1257.46	1257.45	4-3-0-0-0	23	NXT	4	0	0	5	0.13058	0.08758	3.57701	0.31329	T	y3+;y5+;y6+;y7+;y8+;	y3+;y5+;y7+;	sp|P01005|IOVO_CHICK	T	VM	77	0	99	-0.03309	-9.42371	1.96e-16	sp|P01005|IOVO_CHICK	2	-0.01465	-3.07329
20190704_SL_Ovalbumin_GP.5779.5779.3.0.dta	396	4330.7	2219.94	3	KETVPMNCSSYAJTTSEDGK	7,Deamidated[N];8,Carbamidomethyl[C];	2110.75	2110.79	3-8-0-0-0	13	NXT	12	0	0	5	0.36453	0.21071	5.17648	1.09076	T	y3+;y5+;y6+;y7+;y8+;	y3+;y5+;y6+;y7+;y8+;	sp|P01005|IOVO_CHICK	C	VM	87	0	99	-0.00136	-0.612357	3.34e-55	sp|P01005|IOVO_CHICK	2	0.03651	8.43255
20190704_SL_Ovalbumin_GP.5783.5783.3.2.dta	164	4176.65	2106.86	3	ETVPMNCSSYAJTTSEDGK	5,Oxidation[M];7,Carbamidomethyl[C];	2069.79	2069.77	4-7-0-0-0	12	NXT	6	0	0	7	0.2468	0.19016	4.32981	0.82334	T	y1+;y3+;y6+;y7+;y8+;y9+;y10+;	y6+;y7+;y8+;y9+;	sp|P01005|IOVO_CHICK	K	VM	88	0	99	-0.00064	-0.303628	1.06e-17	sp|P01005|IOVO_CHICK	2	-0.02295	-5.49613
20190704_SL_Ovalbumin_GP.5784.5784.3.2.dta	164	4176.65	2106.86	3	ETVPMNCSSYAJTTSEDGK	5,Oxidation[M];7,Carbamidomethyl[C];	2069.79	2069.77	4-7-0-0-0	12	NXT	6	0	0	7	0.19047	0.1885	4.32981	0.81616	T	y3+;y4+;y5+;y6+;y7+;y8+;y9+;	y3+;y5+;y6+;y8+;	sp|P01005|IOVO_CHICK	K	VM	88	0	99	-0.00064	-0.303628	1.06e-17	sp|P01005|IOVO_CHICK	2	-0.01864	-4.46397
20190704_SL_Ovalbumin_GP.5789.5789.3.1.dta	396	4289.69	2219.94	3	KETVPMNCSSYAJTTSEDGK	7,Deamidated[N];8,Carbamidomethyl[C];	2069.75	2069.77	4-7-0-0-0	13	NXT	16	0	0	8	0.19417	0.17136	3.8331	0.65684	T	b1+;y3+;y4+;y5+;y6+;y7+;y8+;y9+;	y5+;y6+;y7+;	sp|P01005|IOVO_CHICK	C	VM	87	0	99	-0.00136	-0.612357	3.34e-55	sp|P01005|IOVO_CHICK	2	0.02251	5.24873
20190704_SL_Ovalbumin_GP.5798.5798.3.4.dta	376	4767.87	3510.4	3	NISKEHDGECKETVPMNCSSYAJTTSEDGK	1,Deamidated[N];6,Carbamidomethyl[H];10,Carbamidomethyl[C];10,Sulfide[C];16,Dioxidation[M];18,Carbamidomethyl[C];	1257.46	1257.45	4-3-0-0-0	23	NXT	4	0	0	5	0.17963	0.09115	3.57701	0.32604	T	y3+;y4+;y5+;y6+;y8+;	y3+;y5+;y6+;	sp|P01005|IOVO_CHICK	T	VM	77	0	99	-0.03309	-9.42371	1.96e-16	sp|P01005|IOVO_CHICK	2	-0.01281	-2.6873
20190704_SL_Ovalbumin_GP.5799.5799.3.2.dta	201	4313.71	3275.32	3	SKEHDGECKETVPMNCSSYAJTTSEDGK	0,Formyl[AnyN-term];2,Carbamyl[K];8,Carbamidomethyl[C];9,Carbamyl[K];16,Carbamidomethyl[C];	1038.39	1038.38	3-2-0-0-1	21	NXT	2	0	0	8	0.15778	0.0954	4.87858	0.4654	T	y1+;y3+;y4+;y5+;y6+;y7+;y8+;y12++;	y1+;y3+;y5+;y6+;y7+;	sp|P01005|IOVO_CHICK	I	VM	79	0	99	-0.00829	-2.5303	2.18e-11	sp|P01005|IOVO_CHICK	2	-0.01017	-2.35815
20190704_SL_Ovalbumin_GP.5814.5814.4.1.dta	431	4547.76	2681.06	4	DGECKETVPMNCSSYAJTTSEDGK	4,Carbamidomethyl[C];11,Deamidated[N];12,Carbamidomethyl[C];	1866.7	1866.69	4-6-0-0-0	17	NXT	8	0	0	6	0.09092	0.10117	3.03913	0.30747	T	y3+;y5+;y6+;y7+;y8+;y9+;	y5+;y7+;	sp|P01005|IOVO_CHICK	H	VM	83	0	99	3e-05	0.011185	8.59e-28	sp|P01005|IOVO_CHICK	4	-0.00625	-1.37461
20190704_SL_Ovalbumin_GP.5818.5818.3.0.dta	431	4750.83	2681.06	3	DGECKETVPMNCSSYAJTTSEDGK	4,Carbamidomethyl[C];11,Deamidated[N];12,Carbamidomethyl[C];	2069.76	2069.77	4-7-0-0-0	17	NXT	8	0	0	6	0.16995	0.13063	3.83944	0.50155	T	y3+;y4+;y5+;y6+;y7+;y9+;	y3+;y5+;y7+;	sp|P01005|IOVO_CHICK	H	VM	83	0	99	3e-05	0.011185	8.59e-28	sp|P01005|IOVO_CHICK	4	0.00904	1.90323
20190704_SL_Ovalbumin_GP.5822.5822.5.0.dta	226	6940.75	3937.67	5	IEFGTJISKEHDGECKETVPMNCSSYANTTSEDGK	15,Carbamidomethyl[C];22,Deamidated[N];23,Carbamidomethyl[C];28,Deamidated[N];	3003.08	3003.11	6-10-0-0-0	6	NXS	18	0	0	5	0.14641	0.10558	3.53934	0.37367	T	b31++;y3+;y5+;y6+;y7+;	b31++;y5+;y7+;	sp|P01005|IOVO_CHICK	S	VM	72	0	77	0.00369	0.936868	3.54e-11	sp|P01005|IOVO_CHICK	6	0.02803	4.03907
20190704_SL_Ovalbumin_GP.5824.5824.3.0.dta	396	4127.62	2219.94	3	KETVPMNCSSYAJTTSEDGK	7,Deamidated[N];8,Carbamidomethyl[C];	1907.68	1907.71	3-7-0-0-0	13	NXT	12	0	0	6	0.26205	0.16778	4.53585	0.76102	T	y3+;y4+;y6+;y7+;y8+;y10+;	y3+;y4+;y6+;y7+;	sp|P01005|IOVO_CHICK	C	VM	87	0	99	-0.00136	-0.612357	3.34e-55	sp|P01005|IOVO_CHICK	2	0.03307	8.0139
20190704_SL_Ovalbumin_GP.5828.5828.3.3.dta	164	3932.55	2106.86	3	ETVPMNCSSYAJTTSEDGK	5,Oxidation[M];7,Carbamidomethyl[C];	1825.69	1825.66	5-5-0-0-0	12	NXT	2	0	0	7	0.16831	0.17471	4.32981	0.75647	T	b2+;y3+;y5+;y6+;y7+;y8+;y9+;	y3+;y5+;y6+;y7+;	sp|P01005|IOVO_CHICK	K	VM	88	0	99	-0.00064	-0.303628	1.06e-17	sp|P01005|IOVO_CHICK	2	-0.02831	-7.20069
20190704_SL_Ovalbumin_GP.5831.5831.4.2.dta	378	5746.28	4139.74	4	SIEFGTNISKEHDGECKETVPMNCSSYAJTTSEDGK	10,Carbamyl[K];16,Carbamidomethyl[C];17,Carbamidomethyl[K];22,Oxidation[M];23,Deamidated[N];24,Carbamidomethyl[C];	1606.54	1606.59	4-4-0-0-1	29	NXT	4	0	0	9	0.14214	0.07809	4.20881	0.32867	T	y3+;y4+;y5+;y6+;y7+;y8+;y9+;y11+;y12+;	y3+;y5+;y6+;y7+;	sp|P01005|IOVO_CHICK	Y	VM	71	0	99	-0.02171	-5.24307	1.04e-10	sp|P01005|IOVO_CHICK	2	0.04599	8.0049
20190704_SL_Ovalbumin_GP.5833.5833.3.1.dta	202	4030.59	3138.24	3	KEHDGECKETVPMNCSSYAJTTSEDGK	3,Oxidation[H];7,Carbamidomethyl[C];7,Sulfide[C];13,Oxidation[M];15,Carbamidomethyl[C];	892.348	892.317	3-2-0-0-0	20	NXT	2	0	0	14	0.20014	0.16056	5.20034	0.83497	T	b1+;y3+;y4+;y5+;y6+;y7+;y8+;y9+;y10+;y11+;y12+;y13+;y14+;y16+;	y3+;y5+;y6+;y7+;y9+;	sp|P01005|IOVO_CHICK	S	VM	80	0	99	0.0208	6.6258	1.45e-25	sp|P01005|IOVO_CHICK	2	-0.0307	-7.6186
20190704_SL_Ovalbumin_GP.5846.5846.4.2.dta	164	4014.61	2106.86	4	ETVPMNCSSYAJTTSEDGK	5,Oxidation[M];7,Carbamidomethyl[C];	1907.75	1907.71	3-7-0-0-0	12	NXT	4	0	0	4	0.11857	0.11071	2.87976	0.31881	T	y3+;y4+;y5+;y7+;	y3+;y7+;	sp|P01005|IOVO_CHICK	K	VM	88	0	99	-0.00064	-0.303628	1.06e-17	sp|P01005|IOVO_CHICK	2	-0.04005	-9.97847
20190704_SL_Ovalbumin_GP.5848.5848.4.0.dta	175	5949.32	2946.18	4	EHDGECKETVPMNCSSYAJTTSEDGK	6,Carbamidomethyl[C];14,Carbamidomethyl[C];	3003.14	3003.11	6-10-0-0-0	19	NXT	2	0	0	14	0.40609	0.27098	6.0089	1.62827	T	b2+;b5+;b7+;b8+;b9+;b10+;b1++;y3+;y5+;y6+;y7+;y8+;y9+;y1++;	b2+;b10+;b1++;y3+;y5+;y6+;y7+;	sp|P01005|IOVO_CHICK	K	VM	81	0	99	0.00091	0.308771	3.84e-46	sp|P01005|IOVO_CHICK	2	-0.02807	-4.71896
20190704_SL_Ovalbumin_GP.5849.5849.4.1.dta	378	5746.27	4139.74	4	SIEFGTNISKEHDGECKETVPMNCSSYAJTTSEDGK	10,Carbamyl[K];16,Carbamidomethyl[C];17,Carbamidomethyl[K];22,Oxidation[M];23,Deamidated[N];24,Carbamidomethyl[C];	1606.54	1606.59	4-4-0-0-1	29	NXT	4	0	0	7	0.15998	0.07757	4.20881	0.32649	T	y3+;y4+;y5+;y6+;y7+;y8+;y9+;	y3+;y5+;y6+;y7+;	sp|P01005|IOVO_CHICK	Y	VM	71	0	99	-0.02171	-5.24307	1.04e-10	sp|P01005|IOVO_CHICK	2	0.05469	9.51923
20190704_SL_Ovalbumin_GP.5850.5850.4.1.dta	378	5746.27	4139.74	4	SIEFGTNISKEHDGECKETVPMNCSSYAJTTSEDGK	10,Carbamyl[K];16,Carbamidomethyl[C];17,Carbamidomethyl[K];22,Oxidation[M];23,Deamidated[N];24,Carbamidomethyl[C];	1606.54	1606.59	4-4-0-0-1	29	NXT	4	0	0	7	0.11478	0.06431	3.54264	0.22784	T	y3+;y4+;y6+;y7+;y8+;y9+;y10+;	y3+;y6+;y7+;	sp|P01005|IOVO_CHICK	Y	VM	71	0	99	-0.02171	-5.24307	1.04e-10	sp|P01005|IOVO_CHICK	2	0.05469	9.51923
20190704_SL_Ovalbumin_GP.5851.5851.4.1.dta	378	5746.27	4139.74	4	SIEFGTNISKEHDGECKETVPMNCSSYAJTTSEDGK	10,Carbamyl[K];16,Carbamidomethyl[C];17,Carbamidomethyl[K];22,Oxidation[M];23,Deamidated[N];24,Carbamidomethyl[C];	1606.54	1606.59	4-4-0-0-1	29	NXT	4	0	0	6	0.11523	0.05967	3.54264	0.21138	T	y3+;y4+;y6+;y7+;y8+;y9+;	y3+;y6+;y7+;	sp|P01005|IOVO_CHICK	Y	VM	71	0	99	-0.02171	-5.24307	1.04e-10	sp|P01005|IOVO_CHICK	2	0.05469	9.51923
20190704_SL_Ovalbumin_GP.5852.5852.3.0.dta	164	4014.6	2106.86	3	ETVPMNCSSYAJTTSEDGK	5,Oxidation[M];7,Carbamidomethyl[C];	1907.74	1907.71	3-7-0-0-0	12	NXT	12	0	0	6	0.20546	0.18939	4.32981	0.82001	T	y3+;y5+;y6+;y7+;y8+;y9+;	y5+;y6+;y7+;y8+;	sp|P01005|IOVO_CHICK	K	VM	88	0	99	-0.00064	-0.303628	1.06e-17	sp|P01005|IOVO_CHICK	2	-0.03379	-8.41882
20190704_SL_Ovalbumin_GP.5855.5855.4.0.dta	378	5746.27	4139.74	4	SIEFGTNISKEHDGECKETVPMNCSSYAJTTSEDGK	10,Carbamyl[K];16,Carbamidomethyl[C];17,Carbamidomethyl[K];22,Oxidation[M];23,Deamidated[N];24,Carbamidomethyl[C];	1606.54	1606.59	4-4-0-0-1	29	NXT	4	0	0	6	0.14773	0.06893	4.20881	0.29012	T	y3+;y4+;y5+;y6+;y7+;y8+;	y3+;y5+;y6+;y7+;	sp|P01005|IOVO_CHICK	Y	VM	71	0	99	-0.02171	-5.24307	1.04e-10	sp|P01005|IOVO_CHICK	2	0.05469	9.51923
20190704_SL_Ovalbumin_GP.5863.5863.4.0.dta	376	4564.77	3510.4	4	NISKEHDGECKETVPMNCSSYAJTTSEDGK	1,Deamidated[N];6,Carbamidomethyl[H];10,Carbamidomethyl[C];10,Sulfide[C];16,Dioxidation[M];18,Carbamidomethyl[C];	1054.36	1054.37	4-2-0-0-0	23	NXT	6	0	0	5	0.08106	0.0726	1.89355	0.13748	T	y3+;y4+;y5+;y6+;y7+;	y5+;	sp|P01005|IOVO_CHICK	T	VM	77	0	99	-0.03309	-9.42371	1.96e-16	sp|P01005|IOVO_CHICK	2	0.00597	1.30813
20190704_SL_Ovalbumin_GP.5866.5866.3.0.dta	396	3924.53	2219.94	3	KETVPMNCSSYAJTTSEDGK	7,Deamidated[N];8,Carbamidomethyl[C];	1704.59	1704.63	3-6-0-0-0	13	NXT	4	0	0	6	0.24783	0.1747	5.17648	0.90431	T	b1+;y3+;y4+;y6+;y7+;y8+;	y3+;y4+;y6+;y7+;y8+;	sp|P01005|IOVO_CHICK	C	VM	87	0	99	-0.00136	-0.612357	3.34e-55	sp|P01005|IOVO_CHICK	2	0.03769	9.60624
20190704_SL_Ovalbumin_GP.5868.5868.3.0.dta	164	4014.6	2106.86	3	ETVPMNCSSYAJTTSEDGK	5,Oxidation[M];7,Carbamidomethyl[C];	1907.74	1907.71	3-7-0-0-0	12	NXT	12	0	0	8	0.24596	0.21056	4.32981	0.91167	T	y3+;y4+;y5+;y6+;y7+;y8+;y9+;y13+;	y4+;y5+;y6+;y8+;	sp|P01005|IOVO_CHICK	K	VM	88	0	99	-0.00064	-0.303628	1.06e-17	sp|P01005|IOVO_CHICK	2	-0.03288	-8.19209
20190704_SL_Ovalbumin_GP.5868.5868.4.2.dta	421	5357.09	3855.57	4	EFGTNISKEHDGECKETVPMNCSSYAJTTSEDGK	14,Carbamidomethyl[C];14,Sulfide[C];21,Deamidated[N];22,Carbamidomethyl[C];	1501.52	1501.55	3-5-0-0-0	27	NXT	4	0	0	8	0.24596	0.17431	4.21255	0.73429	T	y3+;y4+;y5+;y6+;y7+;y8+;y9+;y13+;	y4+;y5+;y6+;y8+;	sp|P01005|IOVO_CHICK	I	VM	73	0	99	-0.03174	-8.23021	6.99e-27	sp|P01005|IOVO_CHICK	2	0.02804	5.23519
20190704_SL_Ovalbumin_GP.5871.5871.4.0.dta	378	5746.27	4139.74	4	SIEFGTNISKEHDGECKETVPMNCSSYAJTTSEDGK	10,Carbamyl[K];16,Carbamidomethyl[C];17,Carbamidomethyl[K];22,Oxidation[M];23,Deamidated[N];24,Carbamidomethyl[C];	1606.53	1606.59	4-4-0-0-1	29	NXT	4	0	0	7	0.17423	0.08461	4.20881	0.35611	T	y3+;y4+;y5+;y6+;y7+;y8+;y9+;	y3+;y5+;y6+;y7+;	sp|P01005|IOVO_CHICK	Y	VM	71	0	99	-0.02171	-5.24307	1.04e-10	sp|P01005|IOVO_CHICK	2	0.05713	9.94394
20190704_SL_Ovalbumin_GP.5884.5884.4.1.dta	378	5746.27	4139.74	4	SIEFGTNISKEHDGECKETVPMNCSSYAJTTSEDGK	10,Carbamyl[K];16,Carbamidomethyl[C];17,Carbamidomethyl[K];22,Oxidation[M];23,Deamidated[N];24,Carbamidomethyl[C];	1606.53	1606.59	4-4-0-0-1	29	NXT	4	0	0	7	0.1708	0.07687	4.20881	0.32352	T	y3+;y4+;y5+;y6+;y7+;y8+;y19++;	y3+;y5+;y6+;y7+;	sp|P01005|IOVO_CHICK	Y	VM	71	0	99	-0.02171	-5.24307	1.04e-10	sp|P01005|IOVO_CHICK	2	0.05713	9.94394
20190704_SL_Ovalbumin_GP.5887.5887.3.0.dta	164	3770.49	2106.86	3	ETVPMNCSSYAJTTSEDGK	5,Oxidation[M];7,Carbamidomethyl[C];	1663.63	1663.61	4-5-0-0-0	12	NXT	2	0	0	16	0.41134	0.29408	5.53084	1.62653	T	b2+;b10+;y1+;y3+;y4+;y5+;y6+;y7+;y8+;y9+;y10+;y11+;y12+;y13+;y16+;y16++;	y3+;y4+;y5+;y6+;y7+;y9+;	sp|P01005|IOVO_CHICK	K	VM	88	0	99	-0.00064	-0.303628	1.06e-17	sp|P01005|IOVO_CHICK	2	-0.02346	-6.22362
20190704_SL_Ovalbumin_GP.5890.5890.4.5.dta	421	5154.01	3855.57	4	EFGTNISKEHDGECKETVPMNCSSYAJTTSEDGK	14,Carbamidomethyl[C];14,Sulfide[C];21,Deamidated[N];22,Carbamidomethyl[C];	1298.43	1298.47	3-4-0-0-0	27	NXT	4	0	0	7	0.18903	0.13168	4.21255	0.55469	T	y3+;y4+;y5+;y6+;y7+;y8+;y11++;	y3+;y5+;y6+;y7+;	sp|P01005|IOVO_CHICK	I	VM	73	0	99	-0.03174	-8.23021	6.99e-27	sp|P01005|IOVO_CHICK	2	0.03548	6.88536
20190704_SL_Ovalbumin_GP.5891.5891.3.0.dta	164	3811.52	2106.86	3	ETVPMNCSSYAJTTSEDGK	5,Oxidation[M];7,Carbamidomethyl[C];	1704.66	1704.63	3-6-0-0-0	12	NXT	4	0	0	10	0.20156	0.1983	4.32981	0.85861	T	b2+;y1+;y3+;y4+;y5+;y6+;y7+;y8+;y9+;y12+;	y3+;y5+;y6+;y7+;	sp|P01005|IOVO_CHICK	K	VM	88	0	99	-0.00064	-0.303628	1.06e-17	sp|P01005|IOVO_CHICK	2	-0.03341	-8.76777
20190704_SL_Ovalbumin_GP.5898.5898.3.0.dta	164	3811.52	2106.86	3	ETVPMNCSSYAJTTSEDGK	5,Oxidation[M];7,Carbamidomethyl[C];	1704.66	1704.63	3-6-0-0-0	12	NXT	4	0	0	8	0.24785	0.22167	4.32981	0.95979	T	b2+;y3+;y4+;y5+;y6+;y7+;y8+;y9+;	y3+;y5+;y6+;y7+;	sp|P01005|IOVO_CHICK	K	VM	88	0	99	-0.00064	-0.303628	1.06e-17	sp|P01005|IOVO_CHICK	2	-0.03341	-8.76777
20190704_SL_Ovalbumin_GP.5911.5911.3.2.dta	376	4402.72	3510.4	3	NISKEHDGECKETVPMNCSSYAJTTSEDGK	1,Deamidated[N];6,Carbamidomethyl[H];10,Carbamidomethyl[C];10,Sulfide[C];16,Dioxidation[M];18,Carbamidomethyl[C];	892.317	892.317	3-2-0-0-0	23	NXT	4	0	0	6	0.15857	0.10177	3.57701	0.36404	T	y3+;y4+;y5+;y6+;y7+;y8+;	y3+;y5+;y6+;	sp|P01005|IOVO_CHICK	T	VM	77	0	99	-0.03309	-9.42371	1.96e-16	sp|P01005|IOVO_CHICK	2	0.00012	0.0272621
20190704_SL_Ovalbumin_GP.5912.5912.3.0.dta	159	3788.51	1923.89	3	AEVDCSRFPJATDKEGK	5,Carbamidomethyl[C];	1864.63	1864.64	9-2-0-0-0	10	NXT	4	4	0.04637	5	0.0245	0.0715	1.83871	0.13147	T	b2+;b13+;y1+;y4+;y16+++;Y1+;Y0++;Y1++;Y0+++;	Y0+++;	sp|P01005|IOVO_CHICK	G	DV	25	0.01	34	0.00389	2.02091	9.09e-07	sp|P01005|IOVO_CHICK	4	0.01152	3.04159
20190704_SL_Ovalbumin_GP.5913.5913.3.0.dta	159	3788.51	1923.89	3	AEVDCSRFPJATDKEGK	5,Carbamidomethyl[C];	1864.63	1864.64	9-2-0-0-0	10	NXT	4	4	0.03813	4	0.01712	0.04641	1.83871	0.08533	T	b7+;b8+;y1+;y4+;Y1+;Y0++;Y1++;Y0+++;	Y0+++;	sp|P01005|IOVO_CHICK	G	DV	25	0.01	34	0.00389	2.02091	9.09e-07	sp|P01005|IOVO_CHICK	4	0.01152	3.04159
20190704_SL_Ovalbumin_GP.5916.5916.3.0.dta	159	3788.51	1923.89	3	AEVDCSRFPJATDKEGK	5,Carbamidomethyl[C];	1864.63	1864.64	9-2-0-0-0	10	NXT	4	4	0.04326	4	0.01722	0.07705	1.83871	0.14168	T	b2+;y1+;y3+;y4+;Y2+;Y1++;Y1++;Y0+++;	Y0+++;	sp|P01005|IOVO_CHICK	G	DV	25	0	34	0.00389	2.02091	9.09e-07	sp|P01005|IOVO_CHICK	4	0.01152	3.04159
[truncated: 990 more rows]

## Sheet: GPSM of serum spiked with HRP A
		All GPSM of serum spiked with HRP and ovalbumin
[truncated: 9,648 more rows]

## Sheet: Sheet2
GPSM with N293 of OVAL from purified ovalbumin using 51 N-Glycan
[truncated: 8 more rows]

## Sheet: Sheet3
		GPSM with N293 of OVAL from serum spiked with HRP and ovalbumin using 51 N-Glycan
[truncated: 26 more rows]

## Sheet: Sheet4
		GPSM with N312 of OVAL from purified ovalbumin using 51 N-Glycan
[truncated: 3 more rows]

## Sheet: Sheet5
				GPSM with N312 of OVAL from serum spiked with HRP and ovalbumin using 51 N-Glycan
[truncated: 8 more rows]

## Sheet: Sheet6
				GPSM with N99 of IOVO from purified ovalbumin using 51 N-Glycan
[truncated: 1,454 more rows]

[truncated: 17 more sheets: Sheet7, Sheet8, Sheet9, Sheet10, Sheet11, Sheet12, Sheet13, Sheet14, Sheet15, Sheet16, Sheet17, Sheet18, Sheet19, Sheet20, Sheet21, Sheet22, Sheet23]
