# Supplementary material for: Large-scale Identification of N-linked Intact Glycopeptides in Human Serum using HILIC Enrichment and Spectral Library Search
Source: Mol Cell Proteomics. 2020 Feb 26;19(4):672–89. doi: 10.1074/mcp.RA119.001791 (PMC7124471; doi:10.1074/mcp.RA119.001791)
Supplement: Supplementary Table S20 [file 156056_1_supp_471941_q5c98z.xlsx]

## Sheet: Sheet1
	The statistics results of 4 different kinds of search parameters
	Table 1 GPSMs identified by 4 different kind of parameters
		HRP	IOVO	Ogchi	Oval	QSOX1
	Trypsin_3modifications	33	548	4	0	7
	Semitrypsin_3modifications	934	1645	110	9	7
	Trypsin_16modifications	33	558	4	0	7
	Semitrypsin_16modifications	942	1886	127	9	7
	Table 2 Glycosites identified by 4 different kind of parameters
		HRP	IOVO	Ogchi	Oval	QSOX1
	Trypsin_3modifications	5	6	3	0	1
	Semitrypsin_3modifications	5	8	5	2	1
	Trypsin_16modifications	5	9	3	0	1
	Semitrypsin_16modifications	7	7	5	2	1
	Table 3 Glycopeptides identified by 4 different kind of parameters
		HRP	IOVO	Ogchi	Oval	QSOX1
	Trypsin_3modifications	5	118	4	0	4
	Semitrypsin_3modifications	11	586	47	7	4
	Trypsin_16modifications	5	122	4	0	4
	Semitrypsin_16modifications	14	692	58	7	4
	Table 4 N-Glycans identified by 4 different kind of parameters
		HRP	IOVO	Ogchi	Oval	QSOX1
	Trypsin_3modifications	2	44	4	0	4
	Semitrypsin_3modifications	6	51	26	7	4
	Trypsin_16modifications	2	44	4	0	4
	Semitrypsin_16modifications	7	49	33	7	4
