# Supplementary material for: Large-scale Identification of N-linked Intact Glycopeptides in Human Serum using HILIC Enrichment and Spectral Library Search
Source: Mol Cell Proteomics. 2020 Feb 26;19(4):672–89. doi: 10.1074/mcp.RA119.001791 (PMC7124471; doi:10.1074/mcp.RA119.001791)
Supplement: Supplementary Table S22 [file 156056_1_supp_471943_q5c98z.xlsx]

## Sheet: Statics analysis
Table 1 Statistics analysis of HRP from different datas using 7N Glycan
	Total	Specific	Shared
Glycosites of HRP identified from purified HRP	7	6	1
Glycosites of HRP identified from serum spiked with HRP and ovalbumin	2	1	1
Glycopeptides of HRP identified from purified HRP	14	14	0
Glycopeptides of HRP identified from serum spiked with HRP and ovalbumin	2	2	0
N-linked Glycans of HRP identified from purified HRP	7	5	2
N-linked Glycans of HRP identified from serum spiked with HRP and ovalbumin	2	0	2

## Sheet: All GPSM of HRP from purified H
Table2 All GPSM of HRP from purified HRP
QuerySpecName	LibSpecName	QueryPrecursorMH	LibPrecursorMH	Charge	Sequence	Modification	MassShift	GlycanMass	GlycanName	GlycoLoc	Motif	LibCandidateNum	MatchedYIonNum	MatchedYIonIntSum	MatchedPepIonNum	MatchedPepIonIntSum	DPS	PS	pMatchGlyco_Score	TargetDecoyHit	DPSIon	PSIon	ProteinAC	PreviousAminoAcid	LastTwoAminoAcid	StartPositions	FDR	GlycositeInProtein	DeltaM_pep	DeltaM_pep_ppm	pFindScore	AllProtein	PepCandidateNum	DeltaM_GlycoPep	DeltaM_GlycoPep_ppm
20190704_SL_HRP_GP_R1.10827.10827.3.0.dta	7	2459.16	1420.78	3	PTLJTTYLQTLR	-	1038.38	1038.38	3-2-0-0-1	4	NXT	2	5	0.20981	11	0.35977	0.51088	6.91912	3.53484	T	b2+;b4+;y1+;y4+;y5+;y6+;y7+;y8+;y9+;y10+;y11+;Y0+;Y0+;Y1+;Y0++;Y0++;	b2+;y1+;y5+;y6+;y7+;y8+;Y0+;Y1+;	sp|P00433|PER1A_ARMRU	D	GL	225	0	228	-0.00096	-0.675218	1.01e-41	sp|P00433|PER1A_ARMRU/sp|P15232|PER1B_ARMRU/sp|P15233|PER1C_ARMRU	2	0.00176	0.715986
20190704_SL_HRP_GP_R1.10828.10828.3.0.dta	7	2591.2	1420.78	3	PTLJTTYLQTLR	-	1170.42	1170.42	3-2-0-0-1-1	4	NXT	2	11	0.2885	20	0.30503	0.53182	7.44604	3.95997	T	b2+;b3+;b4+;b5+;b6+;b7+;b8+;b9+;b10+;y1+;y2+;y3+;y4+;y5+;y6+;y7+;y8+;y9+;y10+;y11+;Y0+;Y0+;Y1+;Y1+;Y2+;Y3+;Y4+;Y0++;Y0++;Y1++;Y1++;	b2+;y1+;y5+;y6+;y7+;y8+;y9+;Y0+;Y1+;	sp|P00433|PER1A_ARMRU	D	GL	225	0	228	-0.00096	-0.675218	1.01e-41	sp|P00433|PER1A_ARMRU/sp|P15232|PER1B_ARMRU/sp|P15233|PER1C_ARMRU	2	-0.00454	-1.75276
20190704_SL_HRP_GP_R1.10846.10846.2.0.dta	7	2591.2	1420.78	2	PTLJTTYLQTLR	-	1170.42	1170.42	3-2-0-0-1-1	4	NXT	2	10	0.25338	18	0.17379	0.41546	5.80803	2.41299	T	b2+;b3+;b4+;b5+;b6+;b8+;b10+;b11+;y1+;y2+;y3+;y4+;y5+;y7+;y8+;y9+;y10+;y11+;Y0+;Y0+;Y1+;Y1+;Y2+;Y2+;Y3+;Y4+;Y0++;Y1++;	b2+;y1+;y7+;y8+;Y0+;Y1+;	sp|P00433|PER1A_ARMRU	D	GL	225	0	228	-0.00096	-0.675218	1.01e-41	sp|P00433|PER1A_ARMRU/sp|P15232|PER1B_ARMRU/sp|P15233|PER1C_ARMRU	2	-0.00175	-0.675625
20190704_SL_HRP_GP_R1.10847.10847.2.0.dta	7	2591.2	1420.78	2	PTLJTTYLQTLR	-	1170.42	1170.42	3-2-0-0-1-1	4	NXT	2	14	0.30269	20	0.17505	0.42851	6.37541	2.73193	T	b2+;b3+;b4+;b5+;b6+;b7+;b8+;b9+;b10+;b11+;y1+;y2+;y3+;y4+;y5+;y6+;y7+;y9+;y10+;y11+;Y0+;Y0+;Y1+;Y1+;Y2+;Y2+;Y3+;Y4+;Y5+;Y0++;Y0++;Y1++;Y1++;Y2++;	b2+;y1+;y6+;y7+;Y0+;Y1+;Y2+;	sp|P00433|PER1A_ARMRU	D	GL	225	0	228	-0.00096	-0.675218	1.01e-41	sp|P00433|PER1A_ARMRU/sp|P15232|PER1B_ARMRU/sp|P15233|PER1C_ARMRU	2	-0.00175	-0.675625
20190704_SL_HRP_GP_R1.10854.10854.2.0.dta	7	2591.2	1420.78	2	PTLJTTYLQTLR	-	1170.42	1170.42	3-2-0-0-1-1	4	NXT	2	9	0.13279	16	0.152	0.32345	4.56511	1.47656	T	b2+;b3+;b4+;b5+;b6+;b8+;b9+;b10+;y1+;y2+;y3+;y5+;y7+;y9+;y10+;y11+;Y0+;Y1+;Y1+;Y2+;Y2+;Y4+;Y0++;Y1++;Y1++;	b2+;y1+;y7+;Y1+;	sp|P00433|PER1A_ARMRU	D	GL	225	0	228	-0.00096	-0.675218	1.01e-41	sp|P00433|PER1A_ARMRU/sp|P15232|PER1B_ARMRU/sp|P15233|PER1C_ARMRU	2	-0.00175	-0.675625
20190704_SL_HRP_GP_R1.10866.10866.2.0.dta	7	2591.2	1420.78	2	PTLJTTYLQTLR	-	1170.42	1170.42	3-2-0-0-1-1	4	NXT	2	9	0.10143	17	0.16707	0.3598	5.20854	1.87405	T	b2+;b3+;b4+;b5+;b6+;b8+;b9+;y1+;y2+;y3+;y4+;y5+;y7+;y8+;y9+;y10+;y11+;Y0+;Y0+;Y1+;Y2+;Y2+;Y3+;Y0++;Y1++;Y1++;	b2+;y1+;y7+;y8+;Y0+;	sp|P00433|PER1A_ARMRU	D	GL	225	0	228	-0.00096	-0.675218	1.01e-41	sp|P00433|PER1A_ARMRU/sp|P15232|PER1B_ARMRU/sp|P15233|PER1C_ARMRU	2	-0.0018	-0.694928
20190704_SL_HRP_GP_R1.10867.10867.2.0.dta	7	2591.2	1420.78	2	PTLJTTYLQTLR	-	1170.42	1170.42	3-2-0-0-1-1	4	NXT	2	10	0.12706	17	0.13689	0.33511	3.85904	1.29321	T	b2+;b3+;b4+;b5+;b6+;b8+;b9+;b10+;y1+;y2+;y3+;y4+;y7+;y8+;y9+;y10+;y11+;Y0+;Y1+;Y1+;Y2+;Y2+;Y4+;Y0++;Y0++;Y1++;Y1++;	b2+;y1+;Y1+;	sp|P00433|PER1A_ARMRU	D	GL	225	0	228	-0.00096	-0.675218	1.01e-41	sp|P00433|PER1A_ARMRU/sp|P15232|PER1B_ARMRU/sp|P15233|PER1C_ARMRU	2	-0.0018	-0.694928
20190704_SL_HRP_GP_R1.10868.10868.2.0.dta	7	2591.2	1420.78	2	PTLJTTYLQTLR	-	1170.42	1170.42	3-2-0-0-1-1	4	NXT	2	6	0.03294	18	0.17491	0.34236	3.85904	1.32118	T	b2+;b3+;b4+;b5+;b6+;b7+;b8+;y1+;y2+;y3+;y4+;y5+;y6+;y7+;y8+;y9+;y10+;y11+;Y0+;Y1+;Y2+;Y0++;Y0++;Y1++;	b2+;y1+;Y0+;	sp|P00433|PER1A_ARMRU	D	GL	225	0	228	-0.00096	-0.675218	1.01e-41	sp|P00433|PER1A_ARMRU/sp|P15232|PER1B_ARMRU/sp|P15233|PER1C_ARMRU	2	-0.0018	-0.694928
20190704_SL_HRP_GP_R1.10871.10871.2.0.dta	7	2591.2	1420.78	2	PTLJTTYLQTLR	-	1170.42	1170.42	3-2-0-0-1-1	4	NXT	2	6	0.07191	14	0.12779	0.24732	3.85904	0.95442	T	b2+;b3+;b4+;b5+;b6+;b8+;b10+;y1+;y2+;y3+;y4+;y7+;y10+;y11+;Y1+;Y1+;Y2+;Y2+;Y1++;Y1++;	b2+;y1+;Y1+;	sp|P00433|PER1A_ARMRU	D	GL	225	0	228	-0.00096	-0.675218	1.01e-41	sp|P00433|PER1A_ARMRU/sp|P15232|PER1B_ARMRU/sp|P15233|PER1C_ARMRU	2	-0.0018	-0.694928
20190704_SL_HRP_GP_R1.10886.10886.3.0.dta	7	2445.15	1420.78	3	PTLJTTYLQTLR	-	1024.37	1024.36	3-2-0-0-0-1	4	NXT	2	8	0.15331	19	0.33118	0.49559	7.44604	3.69015	T	b2+;b3+;b4+;b5+;b6+;b7+;b8+;b9+;y1+;y2+;y3+;y4+;y5+;y6+;y7+;y8+;y9+;y10+;y11+;Y0+;Y0+;Y1+;Y1+;Y2+;Y0++;Y0++;Y1++;	b2+;y1+;y5+;y6+;y7+;y8+;y9+;Y0+;Y1+;	sp|P00433|PER1A_ARMRU	D	GL	225	0	228	-0.00096	-0.675218	1.01e-41	sp|P00433|PER1A_ARMRU/sp|P15232|PER1B_ARMRU/sp|P15233|PER1C_ARMRU	2	-0.00649	-2.65533
20190704_SL_HRP_GP_R1.10887.10887.3.0.dta	7	2445.15	1420.78	3	PTLJTTYLQTLR	-	1024.37	1024.36	3-2-0-0-0-1	4	NXT	2	8	0.14943	15	0.33722	0.49839	7.44604	3.71104	T	b2+;b3+;b4+;b5+;y1+;y2+;y3+;y4+;y5+;y6+;y7+;y8+;y9+;y10+;y11+;Y0+;Y0+;Y1+;Y1+;Y2+;Y0++;Y0++;Y1++;	b2+;y1+;y4+;y5+;y6+;y7+;y8+;Y0+;Y1+;	sp|P00433|PER1A_ARMRU	D	GL	225	0	228	-0.00096	-0.675218	1.01e-41	sp|P00433|PER1A_ARMRU/sp|P15232|PER1B_ARMRU/sp|P15233|PER1C_ARMRU	2	-0.00649	-2.65533
20190704_SL_HRP_GP_R1.10896.10896.3.0.dta	7	2459.16	1420.78	3	PTLJTTYLQTLR	-	1038.38	1038.38	3-2-0-0-1	4	NXT	2	9	0.18777	15	0.30071	0.47969	6.91912	3.31906	T	b2+;b3+;b4+;b5+;b8+;y1+;y2+;y3+;y4+;y6+;y7+;y8+;y9+;y10+;y11+;Y0+;Y0+;Y1+;Y1+;Y2+;Y0++;Y0++;Y1++;Y1++;	b2+;y1+;y4+;y6+;y7+;y8+;Y0+;Y1+;	sp|P00433|PER1A_ARMRU	D	GL	225	0	228	-0.00096	-0.675218	1.01e-41	sp|P00433|PER1A_ARMRU/sp|P15232|PER1B_ARMRU/sp|P15233|PER1C_ARMRU	2	0.00083	0.337652
20190704_SL_HRP_GP_R1.10897.10897.3.0.dta	7	2445.15	1420.78	3	PTLJTTYLQTLR	-	1024.37	1024.36	3-2-0-0-0-1	4	NXT	2	7	0.14138	16	0.33055	0.48803	7.44604	3.63393	T	b2+;b3+;b4+;b5+;b6+;y1+;y2+;y3+;y4+;y5+;y6+;y7+;y8+;y9+;y10+;y11+;Y0+;Y0+;Y1+;Y1+;Y2+;Y0++;Y0++;	b2+;y1+;y4+;y5+;y6+;y7+;y8+;Y0+;Y1+;	sp|P00433|PER1A_ARMRU	D	GL	225	0	228	-0.00096	-0.675218	1.01e-41	sp|P00433|PER1A_ARMRU/sp|P15232|PER1B_ARMRU/sp|P15233|PER1C_ARMRU	2	-0.00649	-2.65533
20190704_SL_HRP_GP_R1.10914.10914.3.0.dta	7	2445.14	1420.78	3	PTLJTTYLQTLR	-	1024.37	1024.36	3-2-0-0-0-1	4	NXT	2	9	0.18291	19	0.35314	0.51864	7.96278	4.12984	T	b2+;b3+;b4+;b5+;b6+;b7+;b8+;b9+;y1+;y2+;y3+;y4+;y5+;y6+;y7+;y8+;y9+;y10+;y11+;Y0+;Y0+;Y1+;Y1+;Y2+;Y0++;Y0++;Y1++;Y1++;	b2+;y1+;y4+;y5+;y6+;y7+;y8+;y9+;Y0+;Y1+;	sp|P00433|PER1A_ARMRU	D	GL	225	0	228	-0.00096	-0.675218	1.01e-41	sp|P00433|PER1A_ARMRU/sp|P15232|PER1B_ARMRU/sp|P15233|PER1C_ARMRU	2	-0.0052	-2.12754
20190704_SL_HRP_GP_R1.10925.10925.3.0.dta	7	2591.2	1420.78	3	PTLJTTYLQTLR	-	1170.42	1170.42	3-2-0-0-1-1	4	NXT	2	9	0.07233	16	0.24302	0.36667	5.80803	2.12962	T	b2+;b3+;b4+;b5+;b7+;b8+;b9+;y1+;y2+;y3+;y4+;y6+;y7+;y8+;y10+;y11+;Y0+;Y0+;Y1+;Y1+;Y2+;Y3+;Y0++;Y1++;Y1++;	b2+;y1+;y6+;y7+;Y0+;Y1+;	sp|P00433|PER1A_ARMRU	D	GL	225	0	228	-0.00096	-0.675218	1.01e-41	sp|P00433|PER1A_ARMRU/sp|P15232|PER1B_ARMRU/sp|P15233|PER1C_ARMRU	2	-0.00469	-1.81067
20190704_SL_HRP_GP_R1.10927.10927.3.0.dta	7	2591.2	1420.78	3	PTLJTTYLQTLR	-	1170.42	1170.42	3-2-0-0-1-1	4	NXT	2	8	0.20485	17	0.31133	0.50199	6.91912	3.47334	T	b2+;b3+;b4+;b5+;b6+;b9+;y1+;y2+;y3+;y4+;y5+;y6+;y7+;y8+;y9+;y10+;y11+;Y0+;Y0+;Y1+;Y1+;Y2+;Y0++;Y0++;Y1++;	b2+;y1+;y5+;y6+;y7+;y8+;Y0+;Y1+;	sp|P00433|PER1A_ARMRU	D	GL	225	0	228	-0.00096	-0.675218	1.01e-41	sp|P00433|PER1A_ARMRU/sp|P15232|PER1B_ARMRU/sp|P15233|PER1C_ARMRU	2	-0.00459	-1.77206
20190704_SL_HRP_GP_R1.10928.10928.3.0.dta	7	2591.2	1420.78	3	PTLJTTYLQTLR	-	1170.42	1170.42	3-2-0-0-1-1	4	NXT	2	8	0.26012	17	0.31068	0.5206	7.44604	3.87643	T	b2+;b3+;b4+;b5+;b6+;b8+;y1+;y2+;y3+;y4+;y5+;y6+;y7+;y8+;y9+;y10+;y11+;Y0+;Y0+;Y1+;Y1+;Y2+;Y0++;Y1++;Y1++;	b2+;y1+;y4+;y5+;y6+;y7+;y8+;Y0+;Y1+;	sp|P00433|PER1A_ARMRU	D	GL	225	0	228	-0.00096	-0.675218	1.01e-41	sp|P00433|PER1A_ARMRU/sp|P15232|PER1B_ARMRU/sp|P15233|PER1C_ARMRU	2	-0.00459	-1.77206
20190704_SL_HRP_GP_R1.10933.10933.3.0.dta	7	2283.09	1420.78	3	PTLJTTYLQTLR	-	862.315	862.31	2-2-0-0-0-1	4	NXT	2	4	0.15057	13	0.41444	0.52257	7.44604	3.89109	T	b2+;b4+;y1+;y2+;y3+;y4+;y5+;y6+;y7+;y8+;y9+;y10+;y11+;Y0+;Y0+;Y1+;Y0++;	b2+;y1+;y4+;y5+;y6+;y7+;y8+;Y0+;Y1+;	sp|P00433|PER1A_ARMRU	D	GL	225	0	228	-0.00096	-0.675218	1.01e-41	sp|P00433|PER1A_ARMRU/sp|P15232|PER1B_ARMRU/sp|P15233|PER1C_ARMRU	2	-0.00528	-2.31367
20190704_SL_HRP_GP_R1.10937.10937.2.0.dta	7	2591.2	1420.78	2	PTLJTTYLQTLR	-	1170.42	1170.42	3-2-0-0-1-1	4	NXT	2	7	0.05939	15	0.11724	0.27865	3.85904	1.07533	T	b2+;b3+;b4+;b5+;b6+;b8+;y1+;y2+;y3+;y4+;y5+;y7+;y9+;y10+;y11+;Y0+;Y1+;Y1+;Y2+;Y2+;Y0++;Y1++;	b2+;y1+;Y1+;	sp|P00433|PER1A_ARMRU	D	GL	225	0	228	-0.00096	-0.675218	1.01e-41	sp|P00433|PER1A_ARMRU/sp|P15232|PER1B_ARMRU/sp|P15233|PER1C_ARMRU	2	-0.00183	-0.70651
20190704_SL_HRP_GP_R1.10938.10938.3.0.dta	7	2459.16	1420.78	3	PTLJTTYLQTLR	-	1038.38	1038.38	3-2-0-0-1	4	NXT	2	9	0.19922	17	0.33166	0.51297	7.44604	3.81959	T	b2+;b3+;b4+;b5+;b6+;b8+;y1+;y2+;y3+;y4+;y5+;y6+;y7+;y8+;y9+;y10+;y11+;Y0+;Y0+;Y1+;Y1+;Y2+;Y0++;Y0++;Y1++;Y1++;	b2+;y1+;y5+;y6+;y7+;y8+;y9+;Y0+;Y1+;	sp|P00433|PER1A_ARMRU	D	GL	225	0	228	-0.00096	-0.675218	1.01e-41	sp|P00433|PER1A_ARMRU/sp|P15232|PER1B_ARMRU/sp|P15233|PER1C_ARMRU	2	0.00111	0.451559
20190704_SL_HRP_GP_R1.10940.10940.3.0.dta	7	2283.09	1420.78	3	PTLJTTYLQTLR	-	862.315	862.31	2-2-0-0-0-1	4	NXT	2	3	0.15478	13	0.44145	0.53946	6.37541	3.43926	T	b2+;b4+;y1+;y2+;y3+;y4+;y5+;y6+;y7+;y8+;y9+;y10+;y11+;Y0+;Y0+;Y1+;	b2+;y1+;y6+;y7+;y8+;Y0+;Y1+;	sp|P00433|PER1A_ARMRU	D	GL	225	0	228	-0.00096	-0.675218	1.01e-41	sp|P00433|PER1A_ARMRU/sp|P15232|PER1B_ARMRU/sp|P15233|PER1C_ARMRU	2	-0.00528	-2.31367
20190704_SL_HRP_GP_R1.10944.10944.3.1.dta	7	2313.11	1420.78	3	PTLJTTYLQTLR	-	892.33	892.32	3-2-0-0-0	4	NXT	2	2	0.17082	10	0.37162	0.45227	6.91912	3.12933	T	b2+;b4+;y1+;y3+;y4+;y5+;y6+;y8+;y9+;y10+;Y0+;Y1+;	b2+;y1+;y3+;y5+;y6+;y8+;Y0+;Y1+;	sp|P00433|PER1A_ARMRU	D	GL	225	0	228	-0.00096	-0.675218	1.01e-41	sp|P00433|PER1A_ARMRU/sp|P15232|PER1B_ARMRU/sp|P15233|PER1C_ARMRU	2	-0.00994	-4.2991
20190704_SL_HRP_GP_R1.10965.10965.3.0.dta	7	2591.2	1420.78	3	PTLJTTYLQTLR	-	1170.42	1170.42	3-2-0-0-1-1	4	NXT	2	10	0.22873	18	0.30585	0.50947	7.44604	3.79352	T	b2+;b3+;b4+;b5+;b6+;b7+;b9+;y1+;y2+;y3+;y4+;y5+;y6+;y7+;y8+;y9+;y10+;y11+;Y0+;Y0+;Y1+;Y1+;Y2+;Y3+;Y0++;Y0++;Y1++;Y1++;	b2+;y1+;y4+;y5+;y6+;y7+;y8+;Y0+;Y1+;	sp|P00433|PER1A_ARMRU	D	GL	225	0	228	-0.00096	-0.675218	1.01e-41	sp|P00433|PER1A_ARMRU/sp|P15232|PER1B_ARMRU/sp|P15233|PER1C_ARMRU	2	-0.00465	-1.79523
20190704_SL_HRP_GP_R1.10971.10971.2.0.dta	7	2445.14	1420.78	2	PTLJTTYLQTLR	-	1024.36	1024.36	3-2-0-0-0-1	4	NXT	2	6	0.48777	10	0.15125	0.44497	6.91912	3.07877	T	b2+;y1+;y3+;y4+;y5+;y6+;y7+;y8+;y9+;y10+;Y0+;Y0+;Y1+;Y1+;Y2+;Y0++;	b2+;y6+;y7+;Y0+;Y0+;Y1+;Y1+;Y2+;	sp|P00433|PER1A_ARMRU	D	GL	225	0	228	-0.00096	-0.675218	1.01e-41	sp|P00433|PER1A_ARMRU/sp|P15232|PER1B_ARMRU/sp|P15233|PER1C_ARMRU	2	-0.00071	-0.290492
20190704_SL_HRP_GP_R1.10990.10990.2.0.dta	7	2591.2	1420.78	2	PTLJTTYLQTLR	-	1170.42	1170.42	3-2-0-0-1-1	4	NXT	2	10	0.25814	19	0.20952	0.45631	6.37541	2.90918	T	b2+;b3+;b4+;b5+;b7+;b8+;b9+;b10+;y1+;y2+;y3+;y4+;y5+;y6+;y7+;y8+;y9+;y10+;y11+;Y0+;Y0+;Y1+;Y1+;Y2+;Y2+;Y0++;Y0++;Y1++;Y1++;	b2+;y1+;y7+;y8+;Y0+;Y1+;Y2+;	sp|P00433|PER1A_ARMRU	D	GL	225	0	228	-0.00096	-0.675218	1.01e-41	sp|P00433|PER1A_ARMRU/sp|P15232|PER1B_ARMRU/sp|P15233|PER1C_ARMRU	2	-0.00196	-0.7567
20190704_SL_HRP_GP_R1.11019.11019.3.0.dta	7	2445.14	1420.78	3	PTLJTTYLQTLR	-	1024.36	1024.36	3-2-0-0-0-1	4	NXT	2	7	0.1116	17	0.34234	0.48282	7.44604	3.5951	T	b2+;b3+;b4+;b5+;b8+;b9+;y1+;y2+;y3+;y4+;y5+;y6+;y7+;y8+;y9+;y10+;y11+;Y0+;Y0+;Y1+;Y1+;Y0++;Y0++;Y1++;	b2+;y1+;y4+;y5+;y6+;y7+;y8+;Y0+;Y1+;	sp|P00433|PER1A_ARMRU	D	GL	225	0	228	-0.00096	-0.675218	1.01e-41	sp|P00433|PER1A_ARMRU/sp|P15232|PER1B_ARMRU/sp|P15233|PER1C_ARMRU	2	-0.00299	-1.22334
20190704_SL_HRP_GP_R1.11040.11040.3.0.dta	7	2313.09	1420.78	3	PTLJTTYLQTLR	-	892.31	892.32	3-2-0-0-0	4	NXT	2	2	0.10588	11	0.40145	0.47486	7.44604	3.5358	T	b2+;b4+;y1+;y3+;y4+;y5+;y6+;y7+;y8+;y9+;y10+;Y0+;Y1+;	b2+;y1+;y4+;y6+;y7+;y8+;y9+;Y0+;Y1+;	sp|P00433|PER1A_ARMRU	D	GL	225	0	228	-0.00096	-0.675218	1.01e-41	sp|P00433|PER1A_ARMRU/sp|P15232|PER1B_ARMRU/sp|P15233|PER1C_ARMRU	2	0.01002	4.33378
20190704_SL_HRP_GP_R1.11045.11045.2.0.dta	7	2591.2	1420.78	2	PTLJTTYLQTLR	-	1170.42	1170.42	3-2-0-0-1-1	4	NXT	2	12	0.44224	17	0.17743	0.49843	7.44604	3.7113	T	b2+;b3+;b4+;b5+;b6+;b9+;y1+;y2+;y3+;y4+;y5+;y6+;y7+;y8+;y9+;y10+;y11+;Y0+;Y0+;Y1+;Y1+;Y2+;Y2+;Y3+;Y4+;Y0++;Y0++;Y1++;Y1++;	b2+;y1+;y5+;y6+;y7+;y8+;Y0+;Y1+;Y2+;	sp|P00433|PER1A_ARMRU	D	GL	225	0	228	-0.00096	-0.675218	1.01e-41	sp|P00433|PER1A_ARMRU/sp|P15232|PER1B_ARMRU/sp|P15233|PER1C_ARMRU	2	-0.00159	-0.613853
20190704_SL_HRP_GP_R1.11063.11063.3.1.dta	7	2283.08	1420.78	3	PTLJTTYLQTLR	-	862.304	862.31	2-2-0-0-0-1	4	NXT	2	4	0.17476	11	0.37405	0.48546	7.44604	3.61472	T	b2+;b4+;y1+;y3+;y4+;y5+;y6+;y7+;y8+;y9+;y10+;Y0+;Y0+;Y1+;Y1+;	b2+;y1+;y4+;y5+;y6+;y7+;y8+;Y0+;Y1+;	sp|P00433|PER1A_ARMRU	D	GL	225	0	228	-0.00096	-0.675218	1.01e-41	sp|P00433|PER1A_ARMRU/sp|P15232|PER1B_ARMRU/sp|P15233|PER1C_ARMRU	2	0.0059	2.58537
20190704_SL_HRP_GP_R1.11086.11086.2.0.dta	7	2591.2	1420.78	2	PTLJTTYLQTLR	-	1170.42	1170.42	3-2-0-0-1-1	4	NXT	2	12	0.41567	21	0.18215	0.49089	7.44604	3.65522	T	b2+;b3+;b4+;b5+;b6+;b7+;b8+;b9+;b10+;b11+;y1+;y2+;y3+;y4+;y5+;y6+;y7+;y8+;y9+;y10+;y11+;Y0+;Y0+;Y1+;Y1+;Y2+;Y2+;Y4+;Y5+;Y0++;Y0++;Y1++;Y1++;	b2+;y6+;y7+;y8+;Y0+;Y1+;Y1+;Y2+;Y0++;	sp|P00433|PER1A_ARMRU	D	GL	225	0	228	-0.00096	-0.675218	1.01e-41	sp|P00433|PER1A_ARMRU/sp|P15232|PER1B_ARMRU/sp|P15233|PER1C_ARMRU	2	-0.00149	-0.575246
20190704_SL_HRP_GP_R1.11114.11114.2.0.dta	7	2445.15	1420.78	2	PTLJTTYLQTLR	-	1024.37	1024.36	3-2-0-0-0-1	4	NXT	2	7	0.56819	7	0.15638	0.40518	7.09014	2.87275	T	b2+;b4+;y1+;y3+;y5+;y7+;y8+;Y0+;Y0+;Y1+;Y1+;Y2+;Y0++;Y0++;	b2+;y5+;y7+;Y0+;Y0+;Y1+;Y1+;Y2+;	sp|P00433|PER1A_ARMRU	D	GL	225	0	228	-0.00096	-0.675218	1.01e-41	sp|P00433|PER1A_ARMRU/sp|P15232|PER1B_ARMRU/sp|P15233|PER1C_ARMRU	2	-0.00812	-3.32222
20190704_SL_HRP_GP_R1.11118.11118.3.0.dta	7	2459.16	1420.78	3	PTLJTTYLQTLR	-	1038.38	1038.38	3-2-0-0-1	4	NXT	2	7	0.19385	16	0.30671	0.49252	7.44604	3.66732	T	b2+;b3+;b4+;b5+;b8+;y1+;y2+;y3+;y4+;y5+;y6+;y7+;y8+;y9+;y10+;y11+;Y0+;Y0+;Y1+;Y1+;Y0++;Y0++;Y1++;	b2+;y1+;y4+;y5+;y6+;y7+;y8+;Y0+;Y1+;	sp|P00433|PER1A_ARMRU	D	GL	225	0	228	-0.00096	-0.675218	1.01e-41	sp|P00433|PER1A_ARMRU/sp|P15232|PER1B_ARMRU/sp|P15233|PER1C_ARMRU	2	0.0012	0.488172
20190704_SL_HRP_GP_R1.11138.11138.3.0.dta	7	2459.16	1420.78	3	PTLJTTYLQTLR	-	1038.38	1038.38	3-2-0-0-1	4	NXT	2	3	0.09007	10	0.2875	0.34454	6.91912	2.38394	T	b2+;b3+;b4+;y1+;y3+;y4+;y5+;y6+;y7+;y8+;Y0+;Y0+;Y1+;	b2+;y1+;y4+;y5+;y6+;y7+;Y0+;Y1+;	sp|P00433|PER1A_ARMRU	D	GL	225	0	228	-0.00096	-0.675218	1.01e-41	sp|P00433|PER1A_ARMRU/sp|P15232|PER1B_ARMRU/sp|P15233|PER1C_ARMRU	2	0.00147	0.598011
20190704_SL_HRP_GP_R1.11156.11156.2.0.dta	7	2591.2	1420.78	2	PTLJTTYLQTLR	-	1170.42	1170.42	3-2-0-0-1-1	4	NXT	2	13	0.3847	18	0.16627	0.43425	6.91912	3.00466	T	b2+;b3+;b4+;b5+;b6+;b8+;b9+;b10+;b11+;y1+;y2+;y3+;y4+;y6+;y7+;y8+;y9+;y11+;Y0+;Y0+;Y1+;Y1+;Y2+;Y2+;Y3+;Y4+;Y5+;Y0++;Y1++;Y1++;Y2++;	b2+;y6+;y7+;y8+;Y0+;Y1+;Y1+;Y2+;	sp|P00433|PER1A_ARMRU	D	GL	225	0	228	-0.00096	-0.675218	1.01e-41	sp|P00433|PER1A_ARMRU/sp|P15232|PER1B_ARMRU/sp|P15233|PER1C_ARMRU	2	-0.001	-0.386072
20190704_SL_HRP_GP_R1.11163.11163.3.0.dta	7	2591.2	1420.78	3	PTLJTTYLQTLR	-	1170.42	1170.42	3-2-0-0-1-1	4	NXT	2	9	0.31066	16	0.29931	0.52067	7.44604	3.87692	T	b2+;b3+;b4+;b5+;b6+;b8+;y1+;y2+;y3+;y4+;y6+;y7+;y8+;y9+;y10+;y11+;Y0+;Y0+;Y1+;Y1+;Y2+;Y0++;Y0++;Y1++;Y1++;	b2+;y1+;y4+;y6+;y7+;y8+;y9+;Y0+;Y1+;	sp|P00433|PER1A_ARMRU	D	GL	225	0	228	-0.00096	-0.675218	1.01e-41	sp|P00433|PER1A_ARMRU/sp|P15232|PER1B_ARMRU/sp|P15233|PER1C_ARMRU	2	-0.00369	-1.4246
20190704_SL_HRP_GP_R1.11179.11179.2.0.dta	7	2591.2	1420.78	2	PTLJTTYLQTLR	-	1170.42	1170.42	3-2-0-0-1-1	4	NXT	2	10	0.11831	14	0.13521	0.32069	5.20854	1.67032	T	b2+;b3+;b4+;b5+;b9+;b10+;y1+;y2+;y3+;y4+;y8+;y9+;y10+;y11+;Y0+;Y1+;Y2+;Y2+;Y3+;Y4+;Y0++;Y0++;Y1++;Y1++;	b2+;y1+;y8+;Y0+;Y2+;	sp|P00433|PER1A_ARMRU	D	GL	225	0	228	-0.00096	-0.675218	1.01e-41	sp|P00433|PER1A_ARMRU/sp|P15232|PER1B_ARMRU/sp|P15233|PER1C_ARMRU	2	-0.00097	-0.374489
20190704_SL_HRP_GP_R1.11180.11180.2.0.dta	7	2591.2	1420.78	2	PTLJTTYLQTLR	-	1170.42	1170.42	3-2-0-0-1-1	4	NXT	2	13	0.31997	20	0.18949	0.46809	6.91912	3.23875	T	b2+;b3+;b4+;b5+;b6+;b7+;b8+;b10+;b11+;y1+;y2+;y3+;y4+;y5+;y6+;y7+;y8+;y9+;y10+;y11+;Y0+;Y0+;Y1+;Y1+;Y2+;Y2+;Y3+;Y4+;Y5+;Y0++;Y0++;Y1++;Y1++;	b2+;y1+;y7+;y8+;Y0+;Y1+;Y1+;Y2+;	sp|P00433|PER1A_ARMRU	D	GL	225	0	228	-0.00096	-0.675218	1.01e-41	sp|P00433|PER1A_ARMRU/sp|P15232|PER1B_ARMRU/sp|P15233|PER1C_ARMRU	2	-0.00097	-0.374489
20190704_SL_HRP_GP_R1.11190.11190.2.0.dta	7	2445.14	1420.78	2	PTLJTTYLQTLR	-	1024.37	1024.36	3-2-0-0-0-1	4	NXT	2	4	0.36153	7	0.18101	0.34689	5.80803	2.01476	T	b2+;y1+;y3+;y4+;y6+;y7+;y8+;Y0+;Y1+;Y1+;Y2+;	b2+;y1+;y8+;Y0+;Y1+;Y1+;	sp|P00433|PER1A_ARMRU	D	GL	225	0	228	-0.00096	-0.675218	1.01e-41	sp|P00433|PER1A_ARMRU/sp|P15232|PER1B_ARMRU/sp|P15233|PER1C_ARMRU	2	-0.00574	-2.34847
20190704_SL_HRP_GP_R1.11200.11200.2.0.dta	7	2591.2	1420.78	2	PTLJTTYLQTLR	-	1170.42	1170.42	3-2-0-0-1-1	4	NXT	2	10	0.044	17	0.16476	0.31548	4.56511	1.44019	T	b2+;b3+;b4+;b5+;b7+;b8+;b9+;b10+;y1+;y2+;y3+;y4+;y6+;y7+;y9+;y10+;y11+;Y0+;Y1+;Y2+;Y2+;Y3+;Y4+;Y0++;Y0++;Y1++;Y1++;	b2+;y1+;y6+;y7+;	sp|P00433|PER1A_ARMRU	D	GL	225	0	228	-0.00096	-0.675218	1.01e-41	sp|P00433|PER1A_ARMRU/sp|P15232|PER1B_ARMRU/sp|P15233|PER1C_ARMRU	2	-0.00096	-0.370629
20190704_SL_HRP_GP_R1.11209.11209.2.0.dta	7	2591.2	1420.78	2	PTLJTTYLQTLR	-	1170.42	1170.42	3-2-0-0-1-1	4	NXT	2	8	0.10638	15	0.15067	0.31581	4.56511	1.44172	T	b2+;b3+;b4+;b5+;b6+;b8+;y1+;y2+;y3+;y4+;y5+;y7+;y8+;y10+;y11+;Y0+;Y1+;Y1+;Y2+;Y2+;Y0++;Y1++;Y1++;	b2+;y1+;Y0+;Y1+;	sp|P00433|PER1A_ARMRU	D	GL	225	0	228	-0.00096	-0.675218	1.01e-41	sp|P00433|PER1A_ARMRU/sp|P15232|PER1B_ARMRU/sp|P15233|PER1C_ARMRU	2	-0.00096	-0.370629
20190704_SL_HRP_GP_R1.11211.11211.2.0.dta	7	2445.15	1420.78	2	PTLJTTYLQTLR	-	1024.37	1024.36	3-2-0-0-0-1	4	NXT	2	7	0.47972	7	0.13197	0.3654	6.44363	2.35451	T	b2+;y1+;y2+;y5+;y6+;y7+;y8+;Y0+;Y0+;Y1+;Y1+;Y2+;Y0++;Y1++;	b2+;y1+;y8+;Y0+;Y1+;Y1+;Y2+;	sp|P00433|PER1A_ARMRU	D	GL	225	0	228	-0.00096	-0.675218	1.01e-41	sp|P00433|PER1A_ARMRU/sp|P15232|PER1B_ARMRU/sp|P15233|PER1C_ARMRU	2	-0.01284	-5.25334
20190704_SL_HRP_GP_R1.11213.11213.2.0.dta	7	2591.2	1420.78	2	PTLJTTYLQTLR	-	1170.42	1170.42	3-2-0-0-1-1	4	NXT	2	10	0.08369	18	0.19076	0.35821	4.56511	1.63525	T	b2+;b3+;b4+;b5+;b6+;b7+;b8+;b10+;y1+;y2+;y3+;y4+;y5+;y6+;y7+;y9+;y10+;y11+;Y0+;Y0+;Y1+;Y2+;Y2+;Y3+;Y4+;Y0++;Y1++;Y1++;	b2+;y1+;y7+;Y0+;	sp|P00433|PER1A_ARMRU	D	GL	225	0	228	-0.00096	-0.675218	1.01e-41	sp|P00433|PER1A_ARMRU/sp|P15232|PER1B_ARMRU/sp|P15233|PER1C_ARMRU	2	-0.00096	-0.370629
20190704_SL_HRP_GP_R1.11219.11219.3.0.dta	7	2591.2	1420.78	3	PTLJTTYLQTLR	-	1170.42	1170.42	3-2-0-0-1-1	4	NXT	2	6	0.05109	16	0.20025	0.35497	5.20854	1.84885	T	b2+;b3+;b4+;b5+;b6+;b9+;y1+;y2+;y3+;y4+;y5+;y7+;y8+;y9+;y10+;y11+;Y0+;Y1+;Y1+;Y2+;Y0++;Y1++;	b2+;y1+;y5+;y7+;Y1+;	sp|P00433|PER1A_ARMRU	D	GL	225	0	228	-0.00096	-0.675218	1.01e-41	sp|P00433|PER1A_ARMRU/sp|P15232|PER1B_ARMRU/sp|P15233|PER1C_ARMRU	2	-0.00375	-1.44777
20190704_SL_HRP_GP_R1.11221.11221.3.0.dta	7	2445.14	1420.78	3	PTLJTTYLQTLR	-	1024.36	1024.36	3-2-0-0-0-1	4	NXT	2	8	0.18644	15	0.36765	0.52929	7.44604	3.94111	T	b2+;b3+;b4+;b5+;y1+;y2+;y3+;y4+;y5+;y6+;y7+;y8+;y9+;y10+;y11+;Y0+;Y0+;Y1+;Y1+;Y2+;Y0++;Y0++;Y1++;	b2+;y1+;y4+;y5+;y6+;y7+;y8+;Y0+;Y1+;	sp|P00433|PER1A_ARMRU	D	GL	225	0	228	-0.00096	-0.675218	1.01e-41	sp|P00433|PER1A_ARMRU/sp|P15232|PER1B_ARMRU/sp|P15233|PER1C_ARMRU	2	0.00081	0.331406
20190704_SL_HRP_GP_R1.11246.11246.2.0.dta	7	2459.16	1420.78	2	PTLJTTYLQTLR	-	1038.38	1038.38	3-2-0-0-1	4	NXT	2	4	0.39471	5	0.13329	0.30584	5.80803	1.77632	T	b2+;y1+;y4+;y6+;y8+;Y0+;Y0+;Y1+;Y1+;	b2+;y8+;Y0+;Y0+;Y1+;Y1+;	sp|P00433|PER1A_ARMRU	D	GL	225	0	228	-0.00096	-0.675218	1.01e-41	sp|P00433|PER1A_ARMRU/sp|P15232|PER1B_ARMRU/sp|P15233|PER1C_ARMRU	2	0.00265	1.07805
20190704_SL_HRP_GP_R1.11255.11255.3.0.dta	7	2459.16	1420.78	3	PTLJTTYLQTLR	-	1038.38	1038.38	3-2-0-0-1	4	NXT	2	8	0.22726	15	0.34181	0.52382	7.44604	3.90036	T	b2+;b3+;b4+;b8+;y1+;y2+;y3+;y4+;y5+;y6+;y7+;y8+;y9+;y10+;y11+;Y0+;Y0+;Y1+;Y1+;Y2+;Y0++;Y0++;Y1++;	b2+;y1+;y5+;y6+;y7+;y8+;y9+;Y0+;Y1+;	sp|P00433|PER1A_ARMRU	D	GL	225	0	228	-0.00096	-0.675218	1.01e-41	sp|P00433|PER1A_ARMRU/sp|P15232|PER1B_ARMRU/sp|P15233|PER1C_ARMRU	2	0.00173	0.703782
20190704_SL_HRP_GP_R1.11256.11256.3.0.dta	7	2445.14	1420.78	3	PTLJTTYLQTLR	-	1024.36	1024.36	3-2-0-0-0-1	4	NXT	2	6	0.19402	14	0.36545	0.52535	7.96278	4.18327	T	b2+;b3+;b4+;y1+;y2+;y3+;y4+;y5+;y6+;y7+;y8+;y9+;y10+;y11+;Y0+;Y0+;Y1+;Y1+;Y0++;Y0++;	b2+;y1+;y5+;y6+;y7+;y8+;y9+;y10+;Y0+;Y1+;	sp|P00433|PER1A_ARMRU	D	GL	225	0	228	-0.00096	-0.675218	1.01e-41	sp|P00433|PER1A_ARMRU/sp|P15232|PER1B_ARMRU/sp|P15233|PER1C_ARMRU	2	0.0012	0.490972
20190704_SL_HRP_GP_R1.11263.11263.3.0.dta	7	2591.2	1420.78	3	PTLJTTYLQTLR	-	1170.42	1170.42	3-2-0-0-1-1	4	NXT	2	9	0.21029	17	0.29552	0.49574	6.91912	3.43007	T	b2+;b3+;b4+;b5+;b7+;b8+;y1+;y2+;y3+;y4+;y5+;y6+;y7+;y8+;y9+;y10+;y11+;Y0+;Y0+;Y1+;Y1+;Y2+;Y0++;Y0++;Y1++;Y1++;	b2+;y1+;y5+;y6+;y7+;y8+;Y0+;Y1+;	sp|P00433|PER1A_ARMRU	D	GL	225	0	228	-0.00096	-0.675218	1.01e-41	sp|P00433|PER1A_ARMRU/sp|P15232|PER1B_ARMRU/sp|P15233|PER1C_ARMRU	2	-0.00375	-1.44777
20190704_SL_HRP_GP_R1.11264.11264.3.0.dta	7	2283.09	1420.78	3	PTLJTTYLQTLR	-	862.316	862.31	2-2-0-0-0-1	4	NXT	2	3	0.16036	9	0.43462	0.46139	7.96278	3.67395	T	b2+;y1+;y3+;y4+;y5+;y6+;y7+;y8+;y9+;Y0+;Y1+;Y0++;	b2+;y1+;y4+;y5+;y6+;y7+;y8+;Y0+;Y1+;Y0++;	sp|P00433|PER1A_ARMRU	D	GL	225	0	228	-0.00096	-0.675218	1.01e-41	sp|P00433|PER1A_ARMRU/sp|P15232|PER1B_ARMRU/sp|P15233|PER1C_ARMRU	2	-0.00575	-2.51962
20190704_SL_HRP_GP_R1.11265.11265.3.0.dta	7	2591.2	1420.78	3	PTLJTTYLQTLR	-	1170.42	1170.42	3-2-0-0-1-1	4	NXT	2	9	0.25649	19	0.31697	0.52292	7.44604	3.89367	T	b2+;b3+;b4+;b5+;b6+;b8+;b9+;b10+;y1+;y2+;y3+;y4+;y5+;y6+;y7+;y8+;y9+;y10+;y11+;Y0+;Y0+;Y1+;Y1+;Y2+;Y0++;Y0++;Y1++;Y1++;	b2+;y1+;y4+;y5+;y6+;y7+;y8+;Y0+;Y1+;	sp|P00433|PER1A_ARMRU	D	GL	225	0	228	-0.00096	-0.675218	1.01e-41	sp|P00433|PER1A_ARMRU/sp|P15232|PER1B_ARMRU/sp|P15233|PER1C_ARMRU	2	-0.00375	-1.44777
20190704_SL_HRP_GP_R1.11270.11270.3.0.dta	7	2445.14	1420.78	3	PTLJTTYLQTLR	-	1024.36	1024.36	3-2-0-0-0-1	4	NXT	2	2	0.05069	9	0.32371	0.34613	6.37541	2.2067	T	b2+;b4+;y1+;y2+;y4+;y5+;y6+;y7+;y8+;Y0+;Y1+;	b2+;y1+;y5+;y6+;y7+;y8+;Y1+;	sp|P00433|PER1A_ARMRU	D	GL	225	0	228	-0.00096	-0.675218	1.01e-41	sp|P00433|PER1A_ARMRU/sp|P15232|PER1B_ARMRU/sp|P15233|PER1C_ARMRU	2	0.00109	0.445967
20190704_SL_HRP_GP_R1.11285.11285.3.0.dta	7	2313.1	1420.78	3	PTLJTTYLQTLR	-	892.319	892.32	3-2-0-0-0	4	NXT	2	2	0.18145	5	0.29855	0.32923	6.37541	2.09899	T	b2+;y1+;y5+;y7+;y8+;Y0+;Y1+;	b2+;y1+;y5+;y7+;y8+;Y0+;Y1+;	sp|P00433|PER1A_ARMRU	D	GL	225	0	228	-0.00096	-0.675218	1.01e-41	sp|P00433|PER1A_ARMRU/sp|P15232|PER1B_ARMRU/sp|P15233|PER1C_ARMRU	2	0.00142	0.614163
20190704_SL_HRP_GP_R1.11292.11292.3.0.dta	7	2283.09	1420.78	3	PTLJTTYLQTLR	-	862.316	862.31	2-2-0-0-0-1	4	NXT	2	1	0.0816	8	0.4358	0.42045	6.91912	2.90913	T	b2+;y1+;y4+;y5+;y6+;y7+;y8+;y9+;Y0+;	b2+;y1+;y4+;y6+;y7+;y8+;y9+;Y0+;	sp|P00433|PER1A_ARMRU	D	GL	225	0	228	-0.00096	-0.675218	1.01e-41	sp|P00433|PER1A_ARMRU/sp|P15232|PER1B_ARMRU/sp|P15233|PER1C_ARMRU	2	-0.00575	-2.51962
20190704_SL_HRP_GP_R1.11295.11295.3.0.dta	7	2445.14	1420.78	3	PTLJTTYLQTLR	-	1024.36	1024.36	3-2-0-0-0-1	4	NXT	2	7	0.17973	15	0.35899	0.51978	6.91912	3.59645	T	b2+;b3+;b4+;b5+;y1+;y2+;y3+;y4+;y5+;y6+;y7+;y8+;y9+;y10+;y11+;Y0+;Y0+;Y1+;Y1+;Y2+;Y0++;Y0++;	b2+;y1+;y5+;y6+;y7+;y8+;Y0+;Y1+;	sp|P00433|PER1A_ARMRU	D	GL	225	0	228	-0.00096	-0.675218	1.01e-41	sp|P00433|PER1A_ARMRU/sp|P15232|PER1B_ARMRU/sp|P15233|PER1C_ARMRU	2	0.00132	0.54007
20190704_SL_HRP_GP_R1.11323.11323.3.0.dta	7	2445.14	1420.78	3	PTLJTTYLQTLR	-	1024.36	1024.36	3-2-0-0-0-1	4	NXT	2	6	0.22527	15	0.38807	0.54901	7.44604	4.08797	T	b2+;b3+;b4+;b5+;y1+;y2+;y3+;y4+;y5+;y6+;y7+;y8+;y9+;y10+;y11+;Y0+;Y0+;Y1+;Y1+;Y0++;Y0++;	b2+;y1+;y4+;y5+;y6+;y7+;y8+;Y0+;Y1+;	sp|P00433|PER1A_ARMRU	D	GL	225	0	228	-0.00096	-0.675218	1.01e-41	sp|P00433|PER1A_ARMRU/sp|P15232|PER1B_ARMRU/sp|P15233|PER1C_ARMRU	2	0.00115	0.470515
20190704_SL_HRP_GP_R1.11326.11326.2.0.dta	7	2591.2	1420.78	2	PTLJTTYLQTLR	-	1170.42	1170.42	3-2-0-0-1-1	4	NXT	2	11	0.25841	20	0.21928	0.46166	6.37541	2.9433	T	b2+;b3+;b4+;b5+;b6+;b7+;b8+;b9+;b10+;y1+;y2+;y3+;y4+;y5+;y6+;y7+;y8+;y9+;y10+;y11+;Y0+;Y0+;Y1+;Y1+;Y2+;Y2+;Y3+;Y0++;Y0++;Y1++;Y1++;	b2+;y1+;y5+;y7+;y8+;Y0+;Y1+;	sp|P00433|PER1A_ARMRU	D	GL	225	0	228	-0.00096	-0.675218	1.01e-41	sp|P00433|PER1A_ARMRU/sp|P15232|PER1B_ARMRU/sp|P15233|PER1C_ARMRU	2	-0.00124	-0.478729
20190704_SL_HRP_GP_R1.11332.11332.3.0.dta	7	2313.1	1420.78	3	PTLJTTYLQTLR	-	892.318	892.32	3-2-0-0-0	4	NXT	2	2	0.15612	4	0.32429	0.30448	5.80803	1.76842	T	b2+;y1+;y6+;y7+;Y0+;Y1+;	b2+;y1+;y6+;y7+;Y0+;Y1+;	sp|P00433|PER1A_ARMRU	D	GL	225	0	228	-0.00096	-0.675218	1.01e-41	sp|P00433|PER1A_ARMRU/sp|P15232|PER1B_ARMRU/sp|P15233|PER1C_ARMRU	2	0.00156	0.674715
20190704_SL_HRP_GP_R1.11344.11344.2.0.dta	7	2591.2	1420.78	2	PTLJTTYLQTLR	-	1170.42	1170.42	3-2-0-0-1-1	4	NXT	2	7	0.07614	16	0.13091	0.30891	3.85904	1.1921	T	b2+;b3+;b4+;b5+;b6+;b7+;y1+;y2+;y3+;y4+;y5+;y6+;y7+;y8+;y9+;y11+;Y0+;Y0+;Y1+;Y1+;Y2+;Y0++;Y0++;	b2+;y1+;Y1+;	sp|P00433|PER1A_ARMRU	D	GL	225	0	228	-0.00096	-0.675218	1.01e-41	sp|P00433|PER1A_ARMRU/sp|P15232|PER1B_ARMRU/sp|P15233|PER1C_ARMRU	2	-0.00124	-0.478729
20190704_SL_HRP_GP_R1.11386.11386.3.0.dta	7	2459.16	1420.78	3	PTLJTTYLQTLR	-	1038.38	1038.38	3-2-0-0-1	4	NXT	2	6	0.2186	15	0.35024	0.52178	7.44604	3.88518	T	b2+;b3+;b4+;b5+;y1+;y2+;y3+;y4+;y5+;y6+;y7+;y8+;y9+;y10+;y11+;Y0+;Y0+;Y1+;Y1+;Y0++;Y0++;	b2+;y1+;y3+;y5+;y6+;y7+;y8+;Y0+;Y1+;	sp|P00433|PER1A_ARMRU	D	GL	225	0	228	-0.00096	-0.675218	1.01e-41	sp|P00433|PER1A_ARMRU/sp|P15232|PER1B_ARMRU/sp|P15233|PER1C_ARMRU	2	0.00018	0.0732258
20190704_SL_HRP_GP_R1.11411.11411.2.0.dta	7	2591.2	1420.78	2	PTLJTTYLQTLR	-	1170.42	1170.42	3-2-0-0-1-1	4	NXT	2	12	0.41309	19	0.175	0.48726	7.44604	3.62816	T	b2+;b3+;b4+;b5+;b6+;b7+;b8+;b9+;y1+;y2+;y3+;y4+;y5+;y6+;y7+;y8+;y9+;y10+;y11+;Y0+;Y0+;Y1+;Y1+;Y2+;Y2+;Y3+;Y4+;Y5+;Y0++;Y0++;Y1++;	b2+;y1+;y6+;y7+;y8+;Y0+;Y1+;Y1+;Y2+;	sp|P00433|PER1A_ARMRU	D	GL	225	0	228	-0.00096	-0.675218	1.01e-41	sp|P00433|PER1A_ARMRU/sp|P15232|PER1B_ARMRU/sp|P15233|PER1C_ARMRU	2	-0.00123	-0.474868
20190704_SL_HRP_GP_R1.11452.11452.3.0.dta	7	2459.16	1420.78	3	PTLJTTYLQTLR	-	1038.38	1038.38	3-2-0-0-1	4	NXT	2	7	0.2532	14	0.35802	0.54057	7.44604	4.0251	T	b2+;b3+;b4+;y1+;y2+;y3+;y4+;y5+;y6+;y7+;y8+;y9+;y10+;y11+;Y0+;Y0+;Y1+;Y1+;Y0++;Y0++;Y1++;	b2+;y1+;y4+;y5+;y6+;y7+;y8+;Y0+;Y1+;	sp|P00433|PER1A_ARMRU	D	GL	225	0	228	-0.00096	-0.675218	1.01e-41	sp|P00433|PER1A_ARMRU/sp|P15232|PER1B_ARMRU/sp|P15233|PER1C_ARMRU	2	0.00167	0.679373
20190704_SL_HRP_GP_R1.11506.11506.3.0.dta	7	2591.2	1420.78	3	PTLJTTYLQTLR	-	1170.42	1170.42	3-2-0-0-1-1	4	NXT	2	10	0.30832	16	0.29683	0.51848	7.44604	3.86059	T	b2+;b3+;b5+;b6+;b8+;y1+;y2+;y3+;y4+;y5+;y6+;y7+;y8+;y9+;y10+;y11+;Y0+;Y0+;Y1+;Y1+;Y2+;Y3+;Y0++;Y0++;Y1++;Y1++;	b2+;y1+;y4+;y5+;y6+;y7+;y8+;Y0+;Y1+;	sp|P00433|PER1A_ARMRU	D	GL	225	0	228	-0.00096	-0.675218	1.01e-41	sp|P00433|PER1A_ARMRU/sp|P15232|PER1B_ARMRU/sp|P15233|PER1C_ARMRU	2	-0.00453	-1.7489
20190704_SL_HRP_GP_R1.11515.11515.2.0.dta	7	2591.2	1420.78	2	PTLJTTYLQTLR	-	1170.42	1170.42	3-2-0-0-1-1	4	NXT	2	12	0.32728	19	0.16677	0.43811	6.37541	2.79314	T	b2+;b3+;b4+;b5+;b6+;b8+;b9+;b10+;b11+;y1+;y2+;y3+;y4+;y5+;y7+;y8+;y9+;y10+;y11+;Y0+;Y0+;Y1+;Y1+;Y2+;Y2+;Y3+;Y4+;Y0++;Y0++;Y1++;Y1++;	b2+;y7+;y8+;Y0+;Y1+;Y1+;Y2+;	sp|P00433|PER1A_ARMRU	D	GL	225	0	228	-0.00096	-0.675218	1.01e-41	sp|P00433|PER1A_ARMRU/sp|P15232|PER1B_ARMRU/sp|P15233|PER1C_ARMRU	2	-0.00149	-0.575246
20190704_SL_HRP_GP_R1.11516.11516.2.0.dta	7	2591.2	1420.78	2	PTLJTTYLQTLR	-	1170.42	1170.42	3-2-0-0-1-1	4	NXT	2	10	0.26393	18	0.19027	0.444	6.37541	2.83066	T	b2+;b3+;b4+;b5+;b6+;b7+;b9+;y1+;y2+;y3+;y4+;y5+;y6+;y7+;y8+;y9+;y10+;y11+;Y0+;Y0+;Y1+;Y1+;Y2+;Y2+;Y3+;Y4+;Y0++;Y1++;	b2+;y1+;y6+;y7+;y8+;Y0+;Y1+;	sp|P00433|PER1A_ARMRU	D	GL	225	0	228	-0.00096	-0.675218	1.01e-41	sp|P00433|PER1A_ARMRU/sp|P15232|PER1B_ARMRU/sp|P15233|PER1C_ARMRU	2	-0.00149	-0.575246
20190704_SL_HRP_GP_R1.11539.11539.2.0.dta	7	2591.2	1420.78	2	PTLJTTYLQTLR	-	1170.42	1170.42	3-2-0-0-1-1	4	NXT	2	9	0.18971	17	0.17201	0.40859	4.56511	1.86526	T	b2+;b3+;b4+;b5+;b6+;b8+;y1+;y2+;y3+;y4+;y5+;y6+;y7+;y8+;y9+;y10+;y11+;Y0+;Y0+;Y1+;Y1+;Y2+;Y2+;Y0++;Y0++;Y1++;	b2+;y1+;Y0+;Y1+;	sp|P00433|PER1A_ARMRU	D	GL	225	0	228	-0.00096	-0.675218	1.01e-41	sp|P00433|PER1A_ARMRU/sp|P15232|PER1B_ARMRU/sp|P15233|PER1C_ARMRU	2	-0.00161	-0.621575
20190704_SL_HRP_GP_R1.11557.11557.3.0.dta	7	2445.15	1420.78	3	PTLJTTYLQTLR	-	1024.37	1024.36	3-2-0-0-0-1	4	NXT	2	8	0.21269	12	0.3414	0.47804	6.91912	3.30759	T	b2+;b4+;b5+;y1+;y2+;y3+;y4+;y6+;y7+;y8+;y9+;y11+;Y0+;Y0+;Y1+;Y1+;Y2+;Y0++;Y0++;Y1++;	b2+;y1+;y6+;y7+;y8+;y9+;Y0+;Y1+;	sp|P00433|PER1A_ARMRU	D	GL	225	0	228	-0.00096	-0.675218	1.01e-41	sp|P00433|PER1A_ARMRU/sp|P15232|PER1B_ARMRU/sp|P15233|PER1C_ARMRU	2	-0.00646	-2.64305
20190704_SL_HRP_GP_R1.11564.11564.2.0.dta	7	2591.2	1420.78	2	PTLJTTYLQTLR	-	1170.42	1170.42	3-2-0-0-1-1	4	NXT	2	8	0.13526	17	0.1645	0.38189	4.56511	1.74335	T	b2+;b3+;b4+;b5+;b6+;b8+;y1+;y2+;y3+;y4+;y5+;y6+;y7+;y8+;y9+;y10+;y11+;Y0+;Y0+;Y1+;Y1+;Y2+;Y0++;Y0++;Y1++;	b2+;y1+;Y0+;Y1+;	sp|P00433|PER1A_ARMRU	D	GL	225	0	228	-0.00096	-0.675218	1.01e-41	sp|P00433|PER1A_ARMRU/sp|P15232|PER1B_ARMRU/sp|P15233|PER1C_ARMRU	2	-0.00172	-0.664043
20190704_SL_HRP_GP_R1.11599.11599.3.0.dta	7	2591.2	1420.78	3	PTLJTTYLQTLR	-	1170.42	1170.42	3-2-0-0-1-1	4	NXT	2	8	0.21031	17	0.30212	0.49581	7.44604	3.69183	T	b2+;b3+;b4+;b5+;b6+;b7+;y1+;y2+;y3+;y4+;y5+;y6+;y7+;y8+;y9+;y10+;y11+;Y0+;Y0+;Y1+;Y1+;Y2+;Y0++;Y0++;Y1++;	b2+;y1+;y4+;y5+;y6+;y7+;y8+;Y0+;Y1+;	sp|P00433|PER1A_ARMRU	D	GL	225	0	228	-0.00096	-0.675218	1.01e-41	sp|P00433|PER1A_ARMRU/sp|P15232|PER1B_ARMRU/sp|P15233|PER1C_ARMRU	2	-0.00485	-1.87244
20190704_SL_HRP_GP_R1.11600.11600.3.0.dta	7	2591.2	1420.78	3	PTLJTTYLQTLR	-	1170.42	1170.42	3-2-0-0-1-1	4	NXT	2	10	0.26256	17	0.30248	0.51977	7.44604	3.87025	T	b2+;b3+;b4+;b5+;b6+;b8+;y1+;y2+;y3+;y4+;y5+;y6+;y7+;y8+;y9+;y10+;y11+;Y0+;Y0+;Y1+;Y1+;Y2+;Y3+;Y0++;Y0++;Y1++;Y1++;	b2+;y1+;y4+;y5+;y6+;y7+;y8+;Y0+;Y1+;	sp|P00433|PER1A_ARMRU	D	GL	225	0	228	-0.00096	-0.675218	1.01e-41	sp|P00433|PER1A_ARMRU/sp|P15232|PER1B_ARMRU/sp|P15233|PER1C_ARMRU	2	-0.00485	-1.87244
20190704_SL_HRP_GP_R1.11653.11653.2.0.dta	7	2591.2	1420.78	2	PTLJTTYLQTLR	-	1170.42	1170.42	3-2-0-0-1-1	4	NXT	2	3	0.06452	8	0.10083	0.19337	3.85904	0.74621	T	b2+;y1+;y2+;y3+;y4+;y5+;y6+;y7+;Y0+;Y1+;Y1+;	b2+;y1+;Y1+;	sp|P00433|PER1A_ARMRU	D	GL	225	0	228	-0.00096	-0.675218	1.01e-41	sp|P00433|PER1A_ARMRU/sp|P15232|PER1B_ARMRU/sp|P15233|PER1C_ARMRU	2	-0.00217	-0.837774
20190704_SL_HRP_GP_R1.11662.11662.2.0.dta	7	2591.2	1420.78	2	PTLJTTYLQTLR	-	1170.42	1170.42	3-2-0-0-1-1	4	NXT	2	7	0.24524	19	0.21809	0.44977	6.37541	2.86745	T	b2+;b3+;b4+;b5+;b6+;b7+;b8+;b9+;y1+;y2+;y3+;y4+;y5+;y6+;y7+;y8+;y9+;y10+;y11+;Y0+;Y1+;Y1+;Y2+;Y2+;Y0++;Y0++;	b2+;y1+;y7+;y8+;Y0+;Y1+;Y1+;	sp|P00433|PER1A_ARMRU	D	GL	225	0	228	-0.00096	-0.675218	1.01e-41	sp|P00433|PER1A_ARMRU/sp|P15232|PER1B_ARMRU/sp|P15233|PER1C_ARMRU	2	-0.00217	-0.837774
20190704_SL_HRP_GP_R1.11664.11664.2.0.dta	7	2445.15	1420.78	2	PTLJTTYLQTLR	-	1024.37	1024.36	3-2-0-0-0-1	4	NXT	2	5	0.56589	4	0.08205	0.32901	5.45658	1.79527	T	b2+;y6+;y7+;y8+;Y0+;Y0+;Y1+;Y1+;Y2+;	b2+;y8+;Y0+;Y1+;Y2+;	sp|P00433|PER1A_ARMRU	D	GL	225	0	228	-0.00096	-0.675218	1.01e-41	sp|P00433|PER1A_ARMRU/sp|P15232|PER1B_ARMRU/sp|P15233|PER1C_ARMRU	2	-0.00733	-2.999
20190704_SL_HRP_GP_R1.11676.11676.3.0.dta	7	2445.14	1420.78	3	PTLJTTYLQTLR	-	1024.37	1024.36	3-2-0-0-0-1	4	NXT	2	5	0.21418	11	0.39624	0.52036	7.44604	3.87464	T	b2+;y1+;y3+;y4+;y5+;y6+;y7+;y8+;y9+;y10+;y11+;Y0+;Y0+;Y1+;Y0++;Y0++;	b2+;y1+;y5+;y6+;y7+;y8+;Y0+;Y1+;Y0++;	sp|P00433|PER1A_ARMRU	D	GL	225	0	228	-0.00096	-0.675218	1.01e-41	sp|P00433|PER1A_ARMRU/sp|P15232|PER1B_ARMRU/sp|P15233|PER1C_ARMRU	2	-0.00522	-2.13572
20190704_SL_HRP_GP_R1.11747.11747.2.0.dta	7	2591.2	1420.78	2	PTLJTTYLQTLR	-	1170.42	1170.42	3-2-0-0-1-1	4	NXT	2	12	0.43699	19	0.17862	0.49628	7.44604	3.69533	T	b2+;b3+;b4+;b5+;b7+;b8+;b9+;b11+;y1+;y2+;y3+;y4+;y5+;y6+;y7+;y8+;y9+;y10+;y11+;Y0+;Y0+;Y1+;Y1+;Y2+;Y2+;Y3+;Y4+;Y0++;Y0++;Y1++;Y1++;	b2+;y1+;y6+;y7+;y8+;Y0+;Y1+;Y1+;Y2+;	sp|P00433|PER1A_ARMRU	D	GL	225	0	228	-0.00096	-0.675218	1.01e-41	sp|P00433|PER1A_ARMRU/sp|P15232|PER1B_ARMRU/sp|P15233|PER1C_ARMRU	2	-0.00269	-1.03853
20190704_SL_HRP_GP_R1.11788.11788.3.0.dta	7	2459.16	1420.78	3	PTLJTTYLQTLR	-	1038.38	1038.38	3-2-0-0-1	4	NXT	2	3	0.24951	10	0.33099	0.47471	6.91912	3.28457	T	b2+;y1+;y3+;y4+;y5+;y6+;y7+;y8+;y9+;y10+;Y0+;Y0+;Y1+;	b2+;y3+;y5+;y7+;y8+;y10+;Y0+;Y1+;	sp|P00433|PER1A_ARMRU	D	GL	225	0	228	-0.00096	-0.675218	1.01e-41	sp|P00433|PER1A_ARMRU/sp|P15232|PER1B_ARMRU/sp|P15233|PER1C_ARMRU	2	0.00145	0.589875
20190704_SL_HRP_GP_R1.11834.11834.3.0.dta	7	2591.2	1420.78	3	PTLJTTYLQTLR	-	1170.43	1170.42	3-2-0-0-1-1	4	NXT	2	9	0.29811	17	0.31673	0.53917	7.44604	4.01467	T	b2+;b3+;b4+;b5+;b6+;b8+;y1+;y2+;y3+;y4+;y5+;y6+;y7+;y8+;y9+;y10+;y11+;Y0+;Y0+;Y1+;Y1+;Y2+;Y3+;Y0++;Y0++;Y1++;	b2+;y1+;y5+;y6+;y7+;y8+;y9+;Y0+;Y1+;	sp|P00433|PER1A_ARMRU	D	GL	225	0	228	-0.00096	-0.675218	1.01e-41	sp|P00433|PER1A_ARMRU/sp|P15232|PER1B_ARMRU/sp|P15233|PER1C_ARMRU	2	-0.00555	-2.14269
20190704_SL_HRP_GP_R1.11854.11854.2.0.dta	7	2591.2	1420.78	2	PTLJTTYLQTLR	-	1170.42	1170.42	3-2-0-0-1-1	4	NXT	2	11	0.25196	19	0.17285	0.41817	5.80803	2.42875	T	b2+;b3+;b4+;b5+;b7+;b8+;b9+;b10+;b11+;y1+;y2+;y3+;y4+;y6+;y7+;y8+;y9+;y10+;y11+;Y0+;Y0+;Y1+;Y1+;Y2+;Y2+;Y3+;Y4+;Y0++;Y1++;Y1++;	b2+;y1+;y7+;Y0+;Y1+;Y2+;	sp|P00433|PER1A_ARMRU	D	GL	225	0	228	-0.00096	-0.675218	1.01e-41	sp|P00433|PER1A_ARMRU/sp|P15232|PER1B_ARMRU/sp|P15233|PER1C_ARMRU	2	-0.00215	-0.830053
20190704_SL_HRP_GP_R1.11855.11855.2.0.dta	7	2591.2	1420.78	2	PTLJTTYLQTLR	-	1170.42	1170.42	3-2-0-0-1-1	4	NXT	2	11	0.32683	18	0.18716	0.46486	6.91912	3.21642	T	b2+;b3+;b4+;b5+;b6+;b7+;b9+;y1+;y2+;y3+;y4+;y5+;y6+;y7+;y8+;y9+;y10+;y11+;Y0+;Y0+;Y1+;Y1+;Y2+;Y3+;Y4+;Y0++;Y0++;Y1++;Y1++;	b2+;y1+;y7+;y8+;Y0+;Y1+;Y1+;Y2+;	sp|P00433|PER1A_ARMRU	D	GL	225	0	228	-0.00096	-0.675218	1.01e-41	sp|P00433|PER1A_ARMRU/sp|P15232|PER1B_ARMRU/sp|P15233|PER1C_ARMRU	2	-0.00215	-0.830053
20190704_SL_HRP_GP_R1.11878.11878.2.0.dta	7	2591.2	1420.78	2	PTLJTTYLQTLR	-	1170.42	1170.42	3-2-0-0-1-1	4	NXT	2	8	0.08299	15	0.1391	0.32091	3.85904	1.23839	T	b2+;b3+;b4+;b5+;b8+;b9+;y1+;y2+;y3+;y4+;y7+;y8+;y9+;y10+;y11+;Y0+;Y0+;Y1+;Y2+;Y2+;Y0++;Y1++;Y1++;	b2+;y1+;Y0+;	sp|P00433|PER1A_ARMRU	D	GL	225	0	228	-0.00096	-0.675218	1.01e-41	sp|P00433|PER1A_ARMRU/sp|P15232|PER1B_ARMRU/sp|P15233|PER1C_ARMRU	2	-0.0022	-0.849357
20190704_SL_HRP_GP_R1.11893.11893.3.0.dta	7	2445.15	1420.78	3	PTLJTTYLQTLR	-	1024.37	1024.36	3-2-0-0-0-1	4	NXT	2	3	0.21324	12	0.44652	0.54194	7.44604	4.03531	T	b2+;y1+;y2+;y3+;y4+;y5+;y6+;y7+;y8+;y9+;y10+;y11+;Y0+;Y1+;Y0++;	b2+;y1+;y4+;y5+;y6+;y7+;y8+;Y0+;Y1+;	sp|P00433|PER1A_ARMRU	D	GL	225	0	228	-0.00096	-0.675218	1.01e-41	sp|P00433|PER1A_ARMRU/sp|P15232|PER1B_ARMRU/sp|P15233|PER1C_ARMRU	2	-0.0079	-3.23221
20190704_SL_HRP_GP_R1.11894.11894.2.0.dta	7	2591.2	1420.78	2	PTLJTTYLQTLR	-	1170.42	1170.42	3-2-0-0-1-1	4	NXT	2	7	0.12519	15	0.13811	0.31461	4.56511	1.43624	T	b2+;b3+;b4+;b5+;b6+;b7+;b8+;y1+;y2+;y3+;y4+;y7+;y8+;y9+;y10+;Y0+;Y0+;Y1+;Y1+;Y2+;Y0++;Y0++;	b2+;y1+;Y0+;Y1+;	sp|P00433|PER1A_ARMRU	D	GL	225	0	228	-0.00096	-0.675218	1.01e-41	sp|P00433|PER1A_ARMRU/sp|P15232|PER1B_ARMRU/sp|P15233|PER1C_ARMRU	2	-0.00213	-0.822332
20190704_SL_HRP_GP_R1.11935.11935.3.0.dta	7	2591.2	1420.78	3	PTLJTTYLQTLR	-	1170.43	1170.42	3-2-0-0-1-1	4	NXT	2	9	0.22583	16	0.29628	0.50239	7.44604	3.7408	T	b2+;b3+;b4+;b5+;b6+;y1+;y2+;y3+;y4+;y5+;y6+;y7+;y8+;y9+;y10+;y11+;Y0+;Y0+;Y1+;Y1+;Y2+;Y0++;Y0++;Y1++;Y1++;	b2+;y1+;y4+;y5+;y6+;y7+;y8+;Y0+;Y1+;	sp|P00433|PER1A_ARMRU	D	GL	225	0	228	-0.00096	-0.675218	1.01e-41	sp|P00433|PER1A_ARMRU/sp|P15232|PER1B_ARMRU/sp|P15233|PER1C_ARMRU	2	-0.00506	-1.95352
20190704_SL_HRP_GP_R1.11936.11936.3.0.dta	7	2591.2	1420.78	3	PTLJTTYLQTLR	-	1170.43	1170.42	3-2-0-0-1-1	4	NXT	2	10	0.26089	18	0.31101	0.52349	7.44604	3.89795	T	b2+;b3+;b4+;b5+;b6+;b8+;b10+;y1+;y2+;y3+;y4+;y5+;y6+;y7+;y8+;y9+;y10+;y11+;Y0+;Y0+;Y1+;Y1+;Y2+;Y3+;Y0++;Y0++;Y1++;Y1++;	b2+;y1+;y4+;y5+;y6+;y7+;y8+;Y0+;Y1+;	sp|P00433|PER1A_ARMRU	D	GL	225	0	228	-0.00096	-0.675218	1.01e-41	sp|P00433|PER1A_ARMRU/sp|P15232|PER1B_ARMRU/sp|P15233|PER1C_ARMRU	2	-0.00506	-1.95352
20190704_SL_HRP_GP_R1.11998.11998.2.0.dta	7	2591.2	1420.78	2	PTLJTTYLQTLR	-	1170.42	1170.42	3-2-0-0-1-1	4	NXT	2	8	0.25432	18	0.22144	0.45817	6.91912	3.17016	T	b2+;b3+;b4+;b5+;b6+;b7+;b9+;y1+;y2+;y3+;y4+;y5+;y6+;y7+;y8+;y9+;y10+;y11+;Y0+;Y0+;Y1+;Y1+;Y2+;Y2+;Y0++;Y0++;	b2+;y1+;y7+;y8+;Y0+;Y1+;Y1+;Y2+;	sp|P00433|PER1A_ARMRU	D	GL	225	0	228	-0.00096	-0.675218	1.01e-41	sp|P00433|PER1A_ARMRU/sp|P15232|PER1B_ARMRU/sp|P15233|PER1C_ARMRU	2	-0.00201	-0.776003
20190704_SL_HRP_GP_R1.12124.12124.3.0.dta	7	2459.16	1420.78	3	PTLJTTYLQTLR	-	1038.38	1038.38	3-2-0-0-1	4	NXT	2	2	0.28995	7	0.29041	0.39634	6.91912	2.7423	T	b2+;y2+;y4+;y6+;y7+;y8+;y10+;Y0+;Y1+;	b2+;y4+;y6+;y7+;y8+;y10+;Y0+;Y1+;	sp|P00433|PER1A_ARMRU	D	GL	225	0	228	-0.00096	-0.675218	1.01e-41	sp|P00433|PER1A_ARMRU/sp|P15232|PER1B_ARMRU/sp|P15233|PER1C_ARMRU	2	-0.00392	-1.59469
20190704_SL_HRP_GP_R1.12141.12141.3.0.dta	7	2591.21	1420.78	3	PTLJTTYLQTLR	-	1170.43	1170.42	3-2-0-0-1-1	4	NXT	2	8	0.22197	16	0.29905	0.49294	7.44604	3.67043	T	b2+;b3+;b4+;b5+;b6+;b8+;y1+;y2+;y3+;y5+;y6+;y7+;y8+;y9+;y10+;y11+;Y0+;Y0+;Y1+;Y1+;Y2+;Y0++;Y1++;Y1++;	b2+;y1+;y5+;y6+;y7+;y8+;y9+;Y0+;Y1+;	sp|P00433|PER1A_ARMRU	D	GL	225	0	228	-0.00096	-0.675218	1.01e-41	sp|P00433|PER1A_ARMRU/sp|P15232|PER1B_ARMRU/sp|P15233|PER1C_ARMRU	2	-0.0069	-2.66388
20190704_SL_HRP_GP_R1.12154.12154.2.0.dta	7	2591.2	1420.78	2	PTLJTTYLQTLR	-	1170.42	1170.42	3-2-0-0-1-1	4	NXT	2	12	0.43631	18	0.19027	0.50426	7.96278	4.0153	T	b2+;b3+;b4+;b5+;b6+;b7+;b8+;y1+;y2+;y3+;y4+;y5+;y6+;y7+;y8+;y9+;y10+;y11+;Y0+;Y0+;Y1+;Y1+;Y2+;Y2+;Y3+;Y4+;Y0++;Y0++;Y1++;Y1++;	b2+;y1+;y5+;y6+;y7+;y8+;Y0+;Y1+;Y1+;Y2+;	sp|P00433|PER1A_ARMRU	D	GL	225	0	228	-0.00096	-0.675218	1.01e-41	sp|P00433|PER1A_ARMRU/sp|P15232|PER1B_ARMRU/sp|P15233|PER1C_ARMRU	2	-0.00414	-1.59833
20190704_SL_HRP_GP_R1.12189.12189.2.0.dta	7	2591.2	1420.78	2	PTLJTTYLQTLR	-	1170.42	1170.42	3-2-0-0-1-1	4	NXT	2	9	0.22305	18	0.18744	0.42614	5.80803	2.47501	T	b2+;b3+;b4+;b5+;b6+;b7+;b8+;y1+;y2+;y3+;y4+;y5+;y6+;y7+;y8+;y9+;y10+;y11+;Y0+;Y1+;Y1+;Y2+;Y2+;Y3+;Y0++;Y0++;Y1++;	b2+;y1+;y7+;Y1+;Y1+;Y2+;	sp|P00433|PER1A_ARMRU	D	GL	225	0	228	-0.00096	-0.675218	1.01e-41	sp|P00433|PER1A_ARMRU/sp|P15232|PER1B_ARMRU/sp|P15233|PER1C_ARMRU	2	-0.00471	-1.81839
20190704_SL_HRP_GP_R1.12190.12190.3.0.dta	7	2591.21	1420.78	3	PTLJTTYLQTLR	-	1170.43	1170.42	3-2-0-0-1-1	4	NXT	2	10	0.31255	18	0.3121	0.54376	7.44604	4.04886	T	b2+;b3+;b4+;b5+;b6+;b8+;b9+;y1+;y2+;y3+;y4+;y5+;y6+;y7+;y8+;y9+;y10+;y11+;Y0+;Y0+;Y1+;Y1+;Y2+;Y3+;Y0++;Y0++;Y1++;Y1++;	b2+;y1+;y5+;y6+;y7+;y8+;Y0+;Y1+;Y0++;	sp|P00433|PER1A_ARMRU	D	GL	225	0	228	-0.00096	-0.675218	1.01e-41	sp|P00433|PER1A_ARMRU/sp|P15232|PER1B_ARMRU/sp|P15233|PER1C_ARMRU	2	-0.00761	-2.93799
20190704_SL_HRP_GP_R1.12191.12191.2.0.dta	7	2591.2	1420.78	2	PTLJTTYLQTLR	-	1170.42	1170.42	3-2-0-0-1-1	4	NXT	2	12	0.33196	18	0.18618	0.47028	7.44604	3.5017	T	b2+;b3+;b4+;b5+;b6+;b7+;b8+;y1+;y2+;y3+;y4+;y5+;y6+;y7+;y8+;y9+;y10+;y11+;Y0+;Y0+;Y1+;Y1+;Y2+;Y2+;Y3+;Y4+;Y0++;Y0++;Y1++;Y1++;	b2+;y1+;y6+;y7+;y8+;Y0+;Y1+;Y1+;Y2+;	sp|P00433|PER1A_ARMRU	D	GL	225	0	228	-0.00096	-0.675218	1.01e-41	sp|P00433|PER1A_ARMRU/sp|P15232|PER1B_ARMRU/sp|P15233|PER1C_ARMRU	2	-0.00471	-1.81839
20190704_SL_HRP_GP_R1.12229.12229.3.0.dta	7	2445.14	1420.78	3	PTLJTTYLQTLR	-	1024.37	1024.36	3-2-0-0-0-1	4	NXT	2	5	0.22546	12	0.42704	0.53689	7.44604	3.99768	T	b2+;b4+;y1+;y2+;y3+;y4+;y5+;y6+;y7+;y8+;y9+;y10+;Y0+;Y0+;Y1+;Y0++;Y1++;	b2+;y1+;y5+;y6+;y7+;y8+;y9+;Y0+;Y1+;	sp|P00433|PER1A_ARMRU	D	GL	225	0	228	-0.00096	-0.675218	1.01e-41	sp|P00433|PER1A_ARMRU/sp|P15232|PER1B_ARMRU/sp|P15233|PER1C_ARMRU	2	-0.00575	-2.35256
20190704_SL_HRP_GP_R1.12271.12271.3.0.dta	7	2591.21	1420.78	3	PTLJTTYLQTLR	-	1170.43	1170.42	3-2-0-0-1-1	4	NXT	2	9	0.21044	17	0.30883	0.50504	7.44604	3.76056	T	b2+;b3+;b4+;b5+;b6+;b8+;y1+;y2+;y3+;y4+;y5+;y6+;y7+;y8+;y9+;y10+;y11+;Y0+;Y0+;Y1+;Y1+;Y2+;Y0++;Y0++;Y1++;Y1++;	b2+;y1+;y5+;y6+;y7+;y8+;y9+;Y0+;Y1+;	sp|P00433|PER1A_ARMRU	D	GL	225	0	228	-0.00096	-0.675218	1.01e-41	sp|P00433|PER1A_ARMRU/sp|P15232|PER1B_ARMRU/sp|P15233|PER1C_ARMRU	2	-0.00769	-2.96887
20190704_SL_HRP_GP_R1.12272.12272.3.0.dta	7	2591.21	1420.78	3	PTLJTTYLQTLR	-	1170.43	1170.42	3-2-0-0-1-1	4	NXT	2	9	0.25629	16	0.27382	0.48254	7.44604	3.59302	T	b2+;b3+;b4+;b5+;b8+;b10+;y1+;y2+;y3+;y4+;y5+;y7+;y8+;y9+;y10+;y11+;Y0+;Y1+;Y1+;Y2+;Y3+;Y0++;Y0++;Y1++;Y1++;	b2+;y1+;y4+;y5+;y7+;y8+;y9+;Y0+;Y1+;	sp|P00433|PER1A_ARMRU	D	GL	225	0	228	-0.00096	-0.675218	1.01e-41	sp|P00433|PER1A_ARMRU/sp|P15232|PER1B_ARMRU/sp|P15233|PER1C_ARMRU	2	-0.00769	-2.96887
20190704_SL_HRP_GP_R1.12274.12274.2.0.dta	7	2591.2	1420.78	2	PTLJTTYLQTLR	-	1170.43	1170.42	3-2-0-0-1-1	4	NXT	2	13	0.43234	18	0.17157	0.49151	7.44604	3.65981	T	b2+;b3+;b4+;b5+;b6+;b8+;b9+;y1+;y2+;y3+;y4+;y5+;y6+;y7+;y8+;y9+;y10+;y11+;Y0+;Y0+;Y1+;Y1+;Y2+;Y2+;Y3+;Y4+;Y5+;Y0++;Y0++;Y1++;Y1++;	b2+;y5+;y6+;y7+;y8+;Y0+;Y1+;Y1+;Y2+;	sp|P00433|PER1A_ARMRU	D	GL	225	0	228	-0.00096	-0.675218	1.01e-41	sp|P00433|PER1A_ARMRU/sp|P15232|PER1B_ARMRU/sp|P15233|PER1C_ARMRU	2	-0.00574	-2.21604
20190704_SL_HRP_GP_R1.12284.12284.2.0.dta	7	2591.2	1420.78	2	PTLJTTYLQTLR	-	1170.43	1170.42	3-2-0-0-1-1	4	NXT	2	3	0.02633	9	0.12348	0.21685	3.05561	0.66262	T	b2+;y1+;y2+;y3+;y4+;y5+;y6+;y7+;y8+;Y0+;Y0+;Y1+;	b2+;y1+;	sp|P00433|PER1A_ARMRU	D	GL	225	0	228	-0.00096	-0.675218	1.01e-41	sp|P00433|PER1A_ARMRU/sp|P15232|PER1B_ARMRU/sp|P15233|PER1C_ARMRU	2	-0.00574	-2.21604
20190704_SL_HRP_GP_R1.12285.12285.2.0.dta	7	2591.2	1420.78	2	PTLJTTYLQTLR	-	1170.43	1170.42	3-2-0-0-1-1	4	NXT	2	7	0.10769	13	0.13098	0.30395	3.85904	1.17295	T	b2+;b3+;b4+;b5+;b8+;y1+;y2+;y3+;y4+;y7+;y8+;y9+;y10+;Y0+;Y0+;Y1+;Y1+;Y2+;Y0++;Y0++;	b2+;y1+;Y1+;	sp|P00433|PER1A_ARMRU	D	GL	225	0	228	-0.00096	-0.675218	1.01e-41	sp|P00433|PER1A_ARMRU/sp|P15232|PER1B_ARMRU/sp|P15233|PER1C_ARMRU	2	-0.00574	-2.21604
20190704_SL_HRP_GP_R1.12316.12316.2.0.dta	7	2591.2	1420.78	2	PTLJTTYLQTLR	-	1170.43	1170.42	3-2-0-0-1-1	4	NXT	2	10	0.20506	17	0.1622	0.38266	5.20854	1.99312	T	b2+;b3+;b4+;b5+;b6+;b8+;b9+;y1+;y2+;y3+;y4+;y5+;y6+;y7+;y9+;y10+;y11+;Y0+;Y0+;Y1+;Y1+;Y2+;Y2+;Y0++;Y0++;Y1++;Y1++;	b2+;y1+;y7+;Y0+;Y1+;	sp|P00433|PER1A_ARMRU	D	GL	225	0	228	-0.00096	-0.675218	1.01e-41	sp|P00433|PER1A_ARMRU/sp|P15232|PER1B_ARMRU/sp|P15233|PER1C_ARMRU	2	-0.0052	-2.00757
20190704_SL_HRP_GP_R1.12327.12327.3.0.dta	7	2445.15	1420.78	3	PTLJTTYLQTLR	-	1024.37	1024.36	3-2-0-0-0-1	4	NXT	2	0	0	5	0.26994	0.23697	5.20854	1.23428	T	b2+;y1+;y3+;y6+;y8+;	b2+;y1+;y3+;y6+;y8+;	sp|P00433|PER1A_ARMRU	D	GL	225	0	228	-0.00096	-0.675218	1.01e-41	sp|P00433|PER1A_ARMRU/sp|P15232|PER1B_ARMRU/sp|P15233|PER1C_ARMRU	2	-0.0079	-3.23221
20190704_SL_HRP_GP_R1.12334.12334.2.0.dta	7	2591.2	1420.78	2	PTLJTTYLQTLR	-	1170.42	1170.42	3-2-0-0-1-1	4	NXT	2	11	0.26055	17	0.18777	0.41872	5.80803	2.43192	T	b2+;b3+;b4+;b5+;b6+;b8+;b9+;y1+;y2+;y3+;y4+;y5+;y6+;y7+;y9+;y10+;y11+;Y0+;Y0+;Y1+;Y1+;Y2+;Y3+;Y4+;Y0++;Y0++;Y1++;Y1++;	b2+;y1+;y7+;Y0+;Y1+;Y1+;	sp|P00433|PER1A_ARMRU	D	GL	225	0	228	-0.00096	-0.675218	1.01e-41	sp|P00433|PER1A_ARMRU/sp|P15232|PER1B_ARMRU/sp|P15233|PER1C_ARMRU	2	-0.00483	-1.86472
20190704_SL_HRP_GP_R1.12607.12607.3.0.dta	7	2591.2	1420.78	3	PTLJTTYLQTLR	-	1170.42	1170.42	3-2-0-0-1-1	4	NXT	2	7	0.20832	17	0.31409	0.50259	7.44604	3.74228	T	b2+;b3+;b4+;b5+;b6+;b8+;y1+;y2+;y3+;y4+;y5+;y6+;y7+;y8+;y9+;y10+;y11+;Y0+;Y0+;Y1+;Y1+;Y0++;Y0++;Y1++;	b2+;y1+;y5+;y6+;y7+;y8+;y9+;Y0+;Y1+;	sp|P00433|PER1A_ARMRU	D	GL	225	0	228	-0.00096	-0.675218	1.01e-41	sp|P00433|PER1A_ARMRU/sp|P15232|PER1B_ARMRU/sp|P15233|PER1C_ARMRU	2	-0.00408	-1.57517
20190704_SL_HRP_GP_R1.12620.12620.3.1.dta	7	2459.17	1420.78	3	PTLJTTYLQTLR	-	1038.39	1038.38	3-2-0-0-1	4	NXT	2	2	0.18039	6	0.17512	0.28437	5.80803	1.65163	T	b2+;y1+;y5+;y6+;y7+;y8+;Y0+;Y1+;	b2+;y1+;y6+;y8+;Y0+;Y1+;	sp|P00433|PER1A_ARMRU	D	GL	225	0	228	-0.00096	-0.675218	1.01e-41	sp|P00433|PER1A_ARMRU/sp|P15232|PER1B_ARMRU/sp|P15233|PER1C_ARMRU	2	-0.00881	-3.58397
20190704_SL_HRP_GP_R1.12655.12655.3.0.dta	7	2459.16	1420.78	3	PTLJTTYLQTLR	-	1038.38	1038.38	3-2-0-0-1	4	NXT	2	4	0.23997	7	0.25284	0.37815	6.37541	2.41085	T	b2+;y1+;y4+;y6+;y7+;y8+;y9+;Y0+;Y0+;Y1+;Y0++;	b2+;y1+;y6+;y7+;y8+;Y0+;Y1+;	sp|P00433|PER1A_ARMRU	D	GL	225	0	228	-0.00096	-0.675218	1.01e-41	sp|P00433|PER1A_ARMRU/sp|P15232|PER1B_ARMRU/sp|P15233|PER1C_ARMRU	2	0.002	0.813621
20190704_SL_HRP_GP_R1.12657.12657.3.2.dta	7	2459.16	1420.78	3	PTLJTTYLQTLR	-	1038.38	1038.38	3-2-0-0-1	4	NXT	2	2	0.08598	4	0.03634	0.12016	3.05561	0.36715	T	b2+;y1+;y3+;y7+;Y0+;Y1+;	Y0+;Y1+;	sp|P00433|PER1A_ARMRU	D	GL	225	0	228	-0.00096	-0.675218	1.01e-41	sp|P00433|PER1A_ARMRU/sp|P15232|PER1B_ARMRU/sp|P15233|PER1C_ARMRU	2	0.002	0.813621
20190704_SL_HRP_GP_R1.12670.12670.2.0.dta	7	2591.2	1420.78	2	PTLJTTYLQTLR	-	1170.42	1170.42	3-2-0-0-1-1	4	NXT	2	9	0.25524	18	0.2231	0.45727	6.37541	2.91528	T	b2+;b3+;b4+;b5+;b6+;b7+;b8+;y1+;y2+;y3+;y4+;y5+;y6+;y7+;y8+;y9+;y10+;y11+;Y0+;Y0+;Y1+;Y1+;Y2+;Y2+;Y3+;Y4+;Y0++;	b2+;y1+;y6+;y7+;y8+;Y0+;Y1+;	sp|P00433|PER1A_ARMRU	D	GL	225	0	228	-0.00096	-0.675218	1.01e-41	sp|P00433|PER1A_ARMRU/sp|P15232|PER1B_ARMRU/sp|P15233|PER1C_ARMRU	2	-0.00168	-0.6486
20190704_SL_HRP_GP_R1.12673.12673.3.0.dta	7	2459.16	1420.78	3	PTLJTTYLQTLR	-	1038.38	1038.38	3-2-0-0-1	4	NXT	2	2	0.13688	5	0.11154	0.21933	3.85904	0.84639	T	b2+;y1+;y6+;y7+;y8+;Y0+;Y1+;	y7+;Y0+;Y1+;	sp|P00433|PER1A_ARMRU	D	GL	225	0	228	-0.00096	-0.675218	1.01e-41	sp|P00433|PER1A_ARMRU/sp|P15232|PER1B_ARMRU/sp|P15233|PER1C_ARMRU	2	0.00343	1.39536
20190704_SL_HRP_GP_R1.12702.12702.2.0.dta	7	2591.2	1420.78	2	PTLJTTYLQTLR	-	1170.42	1170.42	3-2-0-0-1-1	4	NXT	2	12	0.11058	17	0.17802	0.36644	5.20854	1.90863	T	b2+;b3+;b4+;b5+;b6+;b8+;b9+;y1+;y2+;y3+;y4+;y5+;y6+;y7+;y9+;y10+;y11+;Y0+;Y0+;Y1+;Y2+;Y2+;Y3+;Y4+;Y0++;Y0++;Y1++;Y1++;Y2++;	b2+;y1+;y7+;Y0+;Y2+;	sp|P00433|PER1A_ARMRU	D	GL	225	0	228	-0.00096	-0.675218	1.01e-41	sp|P00433|PER1A_ARMRU/sp|P15232|PER1B_ARMRU/sp|P15233|PER1C_ARMRU	2	-0.00194	-0.748978
20190704_SL_HRP_GP_R1.12766.12766.2.0.dta	7	2591.2	1420.78	2	PTLJTTYLQTLR	-	1170.42	1170.42	3-2-0-0-1-1	4	NXT	2	13	0.30931	18	0.17879	0.45832	6.37541	2.922	T	b2+;b3+;b4+;b5+;b6+;b8+;b9+;y1+;y2+;y3+;y4+;y5+;y6+;y7+;y8+;y9+;y10+;y11+;Y0+;Y0+;Y1+;Y1+;Y2+;Y2+;Y3+;Y4+;Y5+;Y0++;Y0++;Y1++;Y1++;	b2+;y1+;y7+;Y0+;Y1+;Y1+;Y2+;	sp|P00433|PER1A_ARMRU	D	GL	225	0	228	-0.00096	-0.675218	1.01e-41	sp|P00433|PER1A_ARMRU/sp|P15232|PER1B_ARMRU/sp|P15233|PER1C_ARMRU	2	-0.00362	-1.39758
20190704_SL_HRP_GP_R1.12786.12786.3.0.dta	7	2591.21	1420.78	3	PTLJTTYLQTLR	-	1170.43	1170.42	3-2-0-0-1-1	4	NXT	2	9	0.2645	17	0.32178	0.52959	6.91912	3.66427	T	b2+;b3+;b4+;b5+;b6+;b7+;y1+;y2+;y3+;y4+;y5+;y6+;y7+;y8+;y9+;y10+;y11+;Y0+;Y0+;Y1+;Y1+;Y2+;Y0++;Y0++;Y1++;Y1++;	b2+;y1+;y5+;y6+;y7+;y8+;Y0+;Y1+;	sp|P00433|PER1A_ARMRU	D	GL	225	0	228	-0.00096	-0.675218	1.01e-41	sp|P00433|PER1A_ARMRU/sp|P15232|PER1B_ARMRU/sp|P15233|PER1C_ARMRU	2	-0.00671	-2.59053
20190704_SL_HRP_GP_R1.12813.12813.3.0.dta	7	2445.15	1420.78	3	PTLJTTYLQTLR	-	1024.37	1024.36	3-2-0-0-0-1	4	NXT	2	5	0.16232	9	0.19485	0.31566	5.86732	1.8521	T	b2+;y1+;y2+;y3+;y4+;y5+;y6+;y7+;y8+;Y0+;Y0+;Y1+;Y1+;Y0++;	b2+;y6+;y7+;y8+;Y0+;Y1+;	sp|P00433|PER1A_ARMRU	D	GL	225	0	228	-0.00096	-0.675218	1.01e-41	sp|P00433|PER1A_ARMRU/sp|P15232|PER1B_ARMRU/sp|P15233|PER1C_ARMRU	2	-0.01045	-4.27551
20190704_SL_HRP_GP_R1.12849.12849.3.0.dta	7	2591.21	1420.78	3	PTLJTTYLQTLR	-	1170.43	1170.42	3-2-0-0-1-1	4	NXT	2	10	0.31312	16	0.30876	0.53924	7.44604	4.01521	T	b2+;b3+;b4+;b5+;b6+;y1+;y2+;y3+;y4+;y5+;y6+;y7+;y8+;y9+;y10+;y11+;Y0+;Y0+;Y1+;Y1+;Y2+;Y3+;Y0++;Y0++;Y1++;Y1++;	b2+;y1+;y5+;y6+;y7+;y8+;Y0+;Y1+;Y0++;	sp|P00433|PER1A_ARMRU	D	GL	225	0	228	-0.00096	-0.675218	1.01e-41	sp|P00433|PER1A_ARMRU/sp|P15232|PER1B_ARMRU/sp|P15233|PER1C_ARMRU	2	-0.00723	-2.79128
20190704_SL_HRP_GP_R1.12861.12861.2.0.dta	7	2591.2	1420.78	2	PTLJTTYLQTLR	-	1170.42	1170.42	3-2-0-0-1-1	4	NXT	2	14	0.43206	18	0.17526	0.4965	7.44604	3.69694	T	b2+;b3+;b4+;b5+;b6+;b8+;b9+;y1+;y2+;y3+;y4+;y5+;y6+;y7+;y8+;y9+;y10+;y11+;Y0+;Y0+;Y1+;Y1+;Y2+;Y2+;Y3+;Y4+;Y5+;Y0++;Y0++;Y1++;Y1++;Y2++;	b2+;y1+;y6+;y7+;y8+;Y0+;Y1+;Y1+;Y2+;	sp|P00433|PER1A_ARMRU	D	GL	225	0	228	-0.00096	-0.675218	1.01e-41	sp|P00433|PER1A_ARMRU/sp|P15232|PER1B_ARMRU/sp|P15233|PER1C_ARMRU	2	-0.00438	-1.69099
20190704_SL_HRP_GP_R1.12897.12897.2.0.dta	7	2591.2	1420.78	2	PTLJTTYLQTLR	-	1170.42	1170.42	3-2-0-0-1-1	4	NXT	2	9	0.18442	18	0.16904	0.40334	5.20854	2.10083	T	b2+;b3+;b4+;b5+;b6+;b7+;b8+;y1+;y2+;y3+;y4+;y5+;y6+;y7+;y8+;y9+;y10+;y11+;Y0+;Y0+;Y1+;Y1+;Y2+;Y2+;Y0++;Y0++;Y1++;	b2+;y1+;y7+;Y0+;Y1+;	sp|P00433|PER1A_ARMRU	D	GL	225	0	228	-0.00096	-0.675218	1.01e-41	sp|P00433|PER1A_ARMRU/sp|P15232|PER1B_ARMRU/sp|P15233|PER1C_ARMRU	2	-0.00444	-1.71415
20190704_SL_HRP_GP_R1.12943.12943.3.0.dta	7	2591.21	1420.78	3	PTLJTTYLQTLR	-	1170.43	1170.42	3-2-0-0-1-1	4	NXT	2	8	0.20535	19	0.30644	0.49942	7.44604	3.71873	T	b2+;b3+;b4+;b5+;b6+;b7+;b9+;b10+;y1+;y2+;y3+;y4+;y5+;y6+;y7+;y8+;y9+;y10+;y11+;Y0+;Y0+;Y1+;Y1+;Y2+;Y0++;Y0++;Y1++;	b2+;y1+;y4+;y5+;y6+;y7+;y8+;Y0+;Y1+;	sp|P00433|PER1A_ARMRU	D	GL	225	0	228	-0.00096	-0.675218	1.01e-41	sp|P00433|PER1A_ARMRU/sp|P15232|PER1B_ARMRU/sp|P15233|PER1C_ARMRU	2	-0.00766	-2.95729
20190704_SL_HRP_GP_R1.12945.12945.3.0.dta	7	2445.15	1420.78	3	PTLJTTYLQTLR	-	1024.37	1024.36	3-2-0-0-0-1	4	NXT	2	4	0.20047	10	0.28785	0.42247	6.37541	2.6934	T	b2+;b3+;y1+;y4+;y5+;y6+;y7+;y8+;y9+;y11+;Y0+;Y0+;Y1+;Y0++;	b2+;y1+;y6+;y7+;y8+;Y0+;Y1+;	sp|P00433|PER1A_ARMRU	D	GL	225	0	228	-0.00096	-0.675218	1.01e-41	sp|P00433|PER1A_ARMRU/sp|P15232|PER1B_ARMRU/sp|P15233|PER1C_ARMRU	2	-0.00863	-3.53088
20190704_SL_HRP_GP_R1.12969.12969.3.0.dta	7	2459.16	1420.78	3	PTLJTTYLQTLR	-	1038.38	1038.38	3-2-0-0-1	4	NXT	2	4	0.1925	9	0.25495	0.3822	6.37541	2.43669	T	b2+;y1+;y3+;y4+;y5+;y6+;y7+;y8+;y9+;Y0+;Y1+;Y1+;Y0++;	b2+;y1+;y6+;y8+;y9+;Y0+;Y1+;	sp|P00433|PER1A_ARMRU	D	GL	225	0	228	-0.00096	-0.675218	1.01e-41	sp|P00433|PER1A_ARMRU/sp|P15232|PER1B_ARMRU/sp|P15233|PER1C_ARMRU	2	0.00119	0.484104
20190704_SL_HRP_GP_R1.13006.13006.2.0.dta	7	2591.2	1420.78	2	PTLJTTYLQTLR	-	1170.43	1170.42	3-2-0-0-1-1	4	NXT	2	9	0.24248	19	0.225	0.45497	6.37541	2.90063	T	b2+;b3+;b4+;b5+;b6+;b7+;b8+;b9+;y1+;y2+;y3+;y4+;y5+;y6+;y7+;y8+;y9+;y10+;y11+;Y0+;Y0+;Y1+;Y1+;Y2+;Y2+;Y3+;Y0++;Y1++;	b2+;y1+;y6+;y7+;y8+;Y0+;Y1+;	sp|P00433|PER1A_ARMRU	D	GL	225	0	228	-0.00096	-0.675218	1.01e-41	sp|P00433|PER1A_ARMRU/sp|P15232|PER1B_ARMRU/sp|P15233|PER1C_ARMRU	2	-0.00513	-1.98054
20190704_SL_HRP_GP_R1.13033.13033.2.0.dta	7	2591.2	1420.78	2	PTLJTTYLQTLR	-	1170.43	1170.42	3-2-0-0-1-1	4	NXT	2	12	0.27539	17	0.17348	0.42626	6.37541	2.71761	T	b2+;b3+;b4+;b5+;b6+;b8+;b9+;y1+;y2+;y3+;y4+;y5+;y7+;y8+;y9+;y10+;y11+;Y0+;Y0+;Y1+;Y1+;Y2+;Y2+;Y3+;Y4+;Y0++;Y0++;Y1++;Y1++;	b2+;y1+;y7+;Y0+;Y1+;Y1+;Y2+;	sp|P00433|PER1A_ARMRU	D	GL	225	0	228	-0.00096	-0.675218	1.01e-41	sp|P00433|PER1A_ARMRU/sp|P15232|PER1B_ARMRU/sp|P15233|PER1C_ARMRU	2	-0.00524	-2.02301
20190704_SL_HRP_GP_R1.13057.13057.3.1.dta	7	2445.15	1420.78	3	PTLJTTYLQTLR	-	1024.37	1024.36	3-2-0-0-0-1	4	NXT	2	1	0.02645	4	0.09451	0.15684	3.85904	0.60527	T	b2+;y1+;y7+;y8+;Y1+;	b2+;y8+;Y1+;	sp|P00433|PER1A_ARMRU	D	GL	225	0	228	-0.00096	-0.675218	1.01e-41	sp|P00433|PER1A_ARMRU/sp|P15232|PER1B_ARMRU/sp|P15233|PER1C_ARMRU	2	-0.01141	-4.66828
20190704_SL_HRP_GP_R1.13066.13066.3.0.dta	7	2459.16	1420.78	3	PTLJTTYLQTLR	-	1038.38	1038.38	3-2-0-0-1	4	NXT	2	0	0	4	0.23666	0.19187	4.56511	0.87591	T	b2+;y1+;y4+;y7+;	b2+;y1+;y4+;y7+;	sp|P00433|PER1A_ARMRU	D	GL	225	0	228	-0.00096	-0.675218	1.01e-41	sp|P00433|PER1A_ARMRU/sp|P15232|PER1B_ARMRU/sp|P15233|PER1C_ARMRU	2	-0.00057	-0.231881
20190704_SL_HRP_GP_R1.13097.13097.2.0.dta	7	2591.2	1420.78	2	PTLJTTYLQTLR	-	1170.43	1170.42	3-2-0-0-1-1	4	NXT	2	12	0.32595	20	0.18319	0.46402	7.44604	3.45509	T	b2+;b3+;b4+;b5+;b7+;b8+;b9+;b10+;b11+;y1+;y2+;y3+;y4+;y5+;y6+;y7+;y8+;y9+;y10+;y11+;Y0+;Y0+;Y1+;Y1+;Y2+;Y2+;Y3+;Y4+;Y0++;Y0++;Y1++;Y1++;	b2+;y1+;y6+;y7+;y8+;Y0+;Y1+;Y1+;Y2+;	sp|P00433|PER1A_ARMRU	D	GL	225	0	228	-0.00096	-0.675218	1.01e-41	sp|P00433|PER1A_ARMRU/sp|P15232|PER1B_ARMRU/sp|P15233|PER1C_ARMRU	2	-0.00602	-2.32414
20190704_SL_HRP_GP_R1.13117.13117.3.0.dta	7	2591.21	1420.78	3	PTLJTTYLQTLR	-	1170.43	1170.42	3-2-0-0-1-1	4	NXT	2	10	0.27146	18	0.30958	0.52589	7.44604	3.9158	T	b2+;b3+;b4+;b5+;b6+;b7+;b8+;y1+;y2+;y3+;y4+;y5+;y6+;y7+;y8+;y9+;y10+;y11+;Y0+;Y0+;Y1+;Y1+;Y2+;Y3+;Y0++;Y0++;Y1++;Y1++;	b2+;y1+;y4+;y5+;y6+;y7+;y8+;Y0+;Y1+;	sp|P00433|PER1A_ARMRU	D	GL	225	0	228	-0.00096	-0.675218	1.01e-41	sp|P00433|PER1A_ARMRU/sp|P15232|PER1B_ARMRU/sp|P15233|PER1C_ARMRU	2	-0.00941	-3.63291
20190704_SL_HRP_GP_R1.13246.13246.3.0.dta	7	2591.21	1420.78	3	PTLJTTYLQTLR	-	1170.43	1170.42	3-2-0-0-1-1	4	NXT	2	10	0.31405	16	0.3076	0.54168	7.44604	4.03335	T	b2+;b3+;b4+;b5+;b8+;y1+;y2+;y3+;y4+;y5+;y6+;y7+;y8+;y9+;y10+;y11+;Y0+;Y0+;Y1+;Y1+;Y2+;Y3+;Y0++;Y0++;Y1++;Y1++;	b2+;y5+;y6+;y7+;y8+;y9+;y10+;Y0+;Y1+;	sp|P00433|PER1A_ARMRU	D	GL	225	0	228	-0.00096	-0.675218	1.01e-41	sp|P00433|PER1A_ARMRU/sp|P15232|PER1B_ARMRU/sp|P15233|PER1C_ARMRU	2	-0.01027	-3.96493
20190704_SL_HRP_GP_R1.13279.13279.3.0.dta	7	2591.21	1420.78	3	PTLJTTYLQTLR	-	1170.43	1170.42	3-2-0-0-1-1	4	NXT	2	9	0.21606	18	0.30532	0.50313	6.91912	3.48121	T	b2+;b3+;b4+;b5+;b6+;b8+;b9+;y1+;y2+;y3+;y4+;y5+;y6+;y7+;y8+;y9+;y10+;y11+;Y0+;Y0+;Y1+;Y1+;Y2+;Y0++;Y0++;Y1++;Y1++;	b2+;y1+;y5+;y6+;y7+;y8+;Y0+;Y1+;	sp|P00433|PER1A_ARMRU	D	GL	225	0	228	-0.00096	-0.675218	1.01e-41	sp|P00433|PER1A_ARMRU/sp|P15232|PER1B_ARMRU/sp|P15233|PER1C_ARMRU	2	-0.01065	-4.11163
20190704_SL_HRP_GP_R1.13283.13283.3.0.dta	7	2445.16	1420.78	3	PTLJTTYLQTLR	-	1024.38	1024.36	3-2-0-0-0-1	4	NXT	2	2	0.1597	10	0.30026	0.40677	6.37541	2.59334	T	b2+;b4+;y1+;y3+;y4+;y5+;y6+;y7+;y8+;y9+;Y0+;Y1+;	b2+;y5+;y6+;y7+;y8+;Y0+;Y1+;	sp|P00433|PER1A_ARMRU	D	GL	225	0	228	-0.00096	-0.675218	1.01e-41	sp|P00433|PER1A_ARMRU/sp|P15232|PER1B_ARMRU/sp|P15233|PER1C_ARMRU	2	-0.01685	-6.89397
20190704_SL_HRP_GP_R1.13306.13306.3.0.dta	7	2459.16	1420.78	3	PTLJTTYLQTLR	-	1038.38	1038.38	3-2-0-0-1	4	NXT	2	4	0.28918	6	0.3103	0.39527	6.91912	2.73492	T	b2+;y1+;y5+;y6+;y7+;y8+;Y0+;Y0+;Y1+;Y1+;	b2+;y5+;y6+;y7+;y8+;Y0+;Y0+;Y1+;	sp|P00433|PER1A_ARMRU	D	GL	225	0	228	-0.00096	-0.675218	1.01e-41	sp|P00433|PER1A_ARMRU/sp|P15232|PER1B_ARMRU/sp|P15233|PER1C_ARMRU	2	-0.00317	-1.28958
20190704_SL_HRP_GP_R1.13342.13342.2.0.dta	7	2591.21	1420.78	2	PTLJTTYLQTLR	-	1170.43	1170.42	3-2-0-0-1-1	4	NXT	2	9	0.24249	20	0.21911	0.44958	6.37541	2.86628	T	b2+;b3+;b4+;b5+;b6+;b7+;b8+;b9+;b11+;y1+;y2+;y3+;y4+;y5+;y6+;y7+;y8+;y9+;y10+;y11+;Y0+;Y0+;Y1+;Y1+;Y2+;Y2+;Y3+;Y0++;Y1++;	b2+;y1+;y7+;y8+;Y0+;Y1+;Y1+;	sp|P00433|PER1A_ARMRU	D	GL	225	0	228	-0.00096	-0.675218	1.01e-41	sp|P00433|PER1A_ARMRU/sp|P15232|PER1B_ARMRU/sp|P15233|PER1C_ARMRU	2	-0.00807	-3.11558
20190704_SL_HRP_GP_R1.13374.13374.2.0.dta	7	2591.21	1420.78	2	PTLJTTYLQTLR	-	1170.43	1170.42	3-2-0-0-1-1	4	NXT	2	9	0.19545	18	0.1713	0.40826	4.56511	1.86376	T	b2+;b3+;b4+;b5+;b6+;b8+;b9+;y1+;y2+;y3+;y4+;y5+;y6+;y7+;y8+;y9+;y10+;y11+;Y0+;Y0+;Y1+;Y1+;Y2+;Y5+;Y0++;Y0++;Y1++;	b2+;y1+;Y0+;Y1+;	sp|P00433|PER1A_ARMRU	D	GL	225	0	228	-0.00096	-0.675218	1.01e-41	sp|P00433|PER1A_ARMRU/sp|P15232|PER1B_ARMRU/sp|P15233|PER1C_ARMRU	2	-0.00831	-3.20824
20190704_SL_HRP_GP_R1.13391.13391.3.0.dta	7	2445.16	1420.78	3	PTLJTTYLQTLR	-	1024.38	1024.36	3-2-0-0-0-1	4	NXT	2	1	0.02076	5	0.10032	0.16902	2.06901	0.3497	T	b2+;y1+;y5+;y7+;y8+;Y1+;	b2+;	sp|P00433|PER1A_ARMRU	D	GL	225	0	228	-0.00096	-0.675218	1.01e-41	sp|P00433|PER1A_ARMRU/sp|P15232|PER1B_ARMRU/sp|P15233|PER1C_ARMRU	2	-0.01955	-7.99862
20190704_SL_HRP_GP_R1.13408.13408.2.0.dta	7	2591.21	1420.78	2	PTLJTTYLQTLR	-	1170.43	1170.42	3-2-0-0-1-1	4	NXT	2	10	0.26857	17	0.17394	0.43609	6.37541	2.78023	T	b2+;b3+;b4+;b5+;b6+;b9+;y1+;y2+;y3+;y4+;y5+;y6+;y7+;y8+;y9+;y10+;y11+;Y0+;Y0+;Y1+;Y1+;Y2+;Y2+;Y3+;Y4+;Y0++;Y1++;	b2+;y1+;y7+;y8+;Y0+;Y1+;Y2+;	sp|P00433|PER1A_ARMRU	D	GL	225	0	228	-0.00096	-0.675218	1.01e-41	sp|P00433|PER1A_ARMRU/sp|P15232|PER1B_ARMRU/sp|P15233|PER1C_ARMRU	2	-0.00878	-3.38969
20190704_SL_HRP_GP_R1.13421.13421.3.0.dta	7	2445.16	1420.78	3	PTLJTTYLQTLR	-	1024.38	1024.36	3-2-0-0-0-1	4	NXT	2	3	0.14088	9	0.29368	0.38519	6.37541	2.45577	T	b2+;y1+;y3+;y4+;y5+;y6+;y7+;y8+;y10+;Y0+;Y0+;Y1+;	b2+;y1+;y6+;y7+;y8+;Y0+;Y1+;	sp|P00433|PER1A_ARMRU	D	GL	225	0	228	-0.00096	-0.675218	1.01e-41	sp|P00433|PER1A_ARMRU/sp|P15232|PER1B_ARMRU/sp|P15233|PER1C_ARMRU	2	-0.02052	-8.39548
20190704_SL_HRP_GP_R1.13428.13428.2.0.dta	7	2591.21	1420.78	2	PTLJTTYLQTLR	-	1170.43	1170.42	3-2-0-0-1-1	4	NXT	2	12	0.31969	19	0.18673	0.46539	6.91912	3.22009	T	b2+;b3+;b4+;b5+;b6+;b8+;b9+;b10+;y1+;y2+;y3+;y4+;y5+;y6+;y7+;y8+;y9+;y10+;y11+;Y0+;Y0+;Y1+;Y1+;Y2+;Y2+;Y3+;Y4+;Y0++;Y0++;Y1++;Y1++;	b2+;y1+;y7+;y8+;Y0+;Y1+;Y1+;Y2+;	sp|P00433|PER1A_ARMRU	D	GL	225	0	228	-0.00096	-0.675218	1.01e-41	sp|P00433|PER1A_ARMRU/sp|P15232|PER1B_ARMRU/sp|P15233|PER1C_ARMRU	2	-0.00885	-3.41671
20190704_SL_HRP_GP_R1.13457.13457.3.0.dta	7	2591.21	1420.78	3	PTLJTTYLQTLR	-	1170.43	1170.42	3-2-0-0-1-1	4	NXT	2	9	0.25971	18	0.30627	0.51823	7.96278	4.12653	T	b2+;b3+;b4+;b5+;b6+;b7+;b11+;y1+;y2+;y3+;y4+;y5+;y6+;y7+;y8+;y9+;y10+;y11+;Y0+;Y0+;Y1+;Y1+;Y2+;Y0++;Y0++;Y1++;Y1++;	b2+;y1+;y4+;y5+;y6+;y7+;y8+;y9+;Y0+;Y1+;	sp|P00433|PER1A_ARMRU	D	GL	225	0	228	-0.00096	-0.675218	1.01e-41	sp|P00433|PER1A_ARMRU/sp|P15232|PER1B_ARMRU/sp|P15233|PER1C_ARMRU	2	-0.01247	-4.81427
20190704_SL_HRP_GP_R1.13460.13460.3.0.dta	7	2445.16	1420.78	3	PTLJTTYLQTLR	-	1024.38	1024.36	3-2-0-0-0-1	4	NXT	2	3	0.16675	7	0.27585	0.37229	6.91912	2.5759	T	b2+;y1+;y5+;y6+;y7+;y8+;y9+;Y0+;Y1+;Y0++;	b2+;y5+;y6+;y7+;y8+;y9+;Y0+;Y1+;	sp|P00433|PER1A_ARMRU	D	GL	225	0	228	-0.00096	-0.675218	1.01e-41	sp|P00433|PER1A_ARMRU/sp|P15232|PER1B_ARMRU/sp|P15233|PER1C_ARMRU	2	-0.01807	-7.39311
20190704_SL_HRP_GP_R1.13578.13578.3.0.dta	7	2591.21	1420.78	3	PTLJTTYLQTLR	-	1170.43	1170.42	3-2-0-0-1-1	4	NXT	2	10	0.31014	14	0.28919	0.51748	7.44604	3.85317	T	b2+;b3+;b4+;b5+;y1+;y2+;y3+;y4+;y6+;y7+;y8+;y9+;y10+;y11+;Y0+;Y0+;Y1+;Y1+;Y2+;Y3+;Y0++;Y0++;Y1++;Y1++;	b2+;y4+;y6+;y7+;y8+;y9+;y10+;Y0+;Y1+;	sp|P00433|PER1A_ARMRU	D	GL	225	0	228	-0.00096	-0.675218	1.01e-41	sp|P00433|PER1A_ARMRU/sp|P15232|PER1B_ARMRU/sp|P15233|PER1C_ARMRU	2	-0.01201	-4.63668
20190704_SL_HRP_GP_R1.13615.13615.3.0.dta	7	2591.21	1420.78	3	PTLJTTYLQTLR	-	1170.43	1170.42	3-2-0-0-1-1	4	NXT	2	9	0.22306	15	0.26019	0.4287	6.91912	2.96622	T	b2+;b3+;b4+;b5+;b6+;b8+;y1+;y2+;y3+;y4+;y5+;y7+;y8+;y10+;y11+;Y0+;Y0+;Y1+;Y1+;Y2+;Y0++;Y0++;Y1++;Y1++;	b2+;y1+;y4+;y5+;y7+;y8+;Y0+;Y1+;	sp|P00433|PER1A_ARMRU	D	GL	225	0	228	-0.00096	-0.675218	1.01e-41	sp|P00433|PER1A_ARMRU/sp|P15232|PER1B_ARMRU/sp|P15233|PER1C_ARMRU	2	-0.01173	-4.52858
20190704_SL_HRP_GP_R1.13619.13619.3.0.dta	7	2445.15	1420.78	3	PTLJTTYLQTLR	-	1024.37	1024.36	3-2-0-0-0-1	4	NXT	2	3	0.13189	9	0.24322	0.33752	6.91912	2.33533	T	b2+;b4+;y1+;y3+;y4+;y5+;y6+;y7+;y8+;Y0+;Y0+;Y1+;	b2+;y1+;y3+;y4+;y7+;y8+;Y0+;Y1+;	sp|P00433|PER1A_ARMRU	D	GL	225	0	228	-0.00096	-0.675218	1.01e-41	sp|P00433|PER1A_ARMRU/sp|P15232|PER1B_ARMRU/sp|P15233|PER1C_ARMRU	2	-0.01401	-5.73203
20190704_SL_HRP_GP_R1.13620.13620.3.0.dta	7	2445.15	1420.78	3	PTLJTTYLQTLR	-	1024.37	1024.36	3-2-0-0-0-1	4	NXT	2	2	0.14371	8	0.25306	0.35516	6.37541	2.26431	T	b2+;y1+;y4+;y5+;y6+;y7+;y8+;y10+;Y0+;Y1+;	b2+;y5+;y6+;y7+;y8+;Y0+;Y1+;	sp|P00433|PER1A_ARMRU	D	GL	225	0	228	-0.00096	-0.675218	1.01e-41	sp|P00433|PER1A_ARMRU/sp|P15232|PER1B_ARMRU/sp|P15233|PER1C_ARMRU	2	-0.01401	-5.73203
20190704_SL_HRP_GP_R1.13621.13621.3.0.dta	7	2445.15	1420.78	3	PTLJTTYLQTLR	-	1024.37	1024.36	3-2-0-0-0-1	4	NXT	2	3	0.13863	9	0.20536	0.33741	6.37541	2.15114	T	b2+;y1+;y3+;y4+;y5+;y6+;y7+;y8+;y9+;Y0+;Y0+;Y1+;	b2+;y1+;y5+;y9+;Y0+;Y0+;Y1+;	sp|P00433|PER1A_ARMRU	D	GL	225	0	228	-0.00096	-0.675218	1.01e-41	sp|P00433|PER1A_ARMRU/sp|P15232|PER1B_ARMRU/sp|P15233|PER1C_ARMRU	2	-0.01401	-5.73203
20190704_SL_HRP_GP_R1.13629.13629.3.0.dta	7	2445.15	1420.78	3	PTLJTTYLQTLR	-	1024.37	1024.36	3-2-0-0-0-1	4	NXT	2	3	0.10051	5	0.117	0.2172	5.20854	1.13128	T	b2+;y1+;y6+;y7+;y8+;Y0+;Y0+;Y1+;	b2+;y7+;y8+;Y0+;Y1+;	sp|P00433|PER1A_ARMRU	D	GL	225	0	228	-0.00096	-0.675218	1.01e-41	sp|P00433|PER1A_ARMRU/sp|P15232|PER1B_ARMRU/sp|P15233|PER1C_ARMRU	2	-0.01401	-5.73203
20190704_SL_HRP_GP_R1.13639.13639.3.0.dta	7	2459.16	1420.78	3	PTLJTTYLQTLR	-	1038.39	1038.38	3-2-0-0-1	4	NXT	2	3	0.21501	9	0.32397	0.45505	6.91912	3.14852	T	b2+;b4+;y1+;y5+;y6+;y7+;y8+;y9+;y10+;Y0+;Y1+;Y0++;	b2+;y1+;y5+;y7+;y8+;Y0+;Y1+;Y0++;	sp|P00433|PER1A_ARMRU	D	GL	225	0	228	-0.00096	-0.675218	1.01e-41	sp|P00433|PER1A_ARMRU/sp|P15232|PER1B_ARMRU/sp|P15233|PER1C_ARMRU	2	-0.00609	-2.47746
20190704_SL_HRP_GP_R1.13642.13642.3.0.dta	7	2445.15	1420.78	3	PTLJTTYLQTLR	-	1024.37	1024.36	3-2-0-0-0-1	4	NXT	2	4	0.17708	9	0.26763	0.41229	6.91912	2.85269	T	b2+;y1+;y4+;y5+;y6+;y7+;y8+;y9+;y10+;Y0+;Y0+;Y1+;Y0++;	b2+;y1+;y5+;y6+;y7+;y8+;Y0+;Y1+;	sp|P00433|PER1A_ARMRU	D	GL	225	0	228	-0.00096	-0.675218	1.01e-41	sp|P00433|PER1A_ARMRU/sp|P15232|PER1B_ARMRU/sp|P15233|PER1C_ARMRU	2	-0.01438	-5.88341
20190704_SL_HRP_GP_R1.13678.13678.2.0.dta	7	2591.21	1420.78	2	PTLJTTYLQTLR	-	1170.43	1170.42	3-2-0-0-1-1	4	NXT	2	8	0.24568	19	0.21917	0.45085	6.37541	2.87437	T	b2+;b3+;b4+;b5+;b6+;b7+;b8+;b9+;y1+;y2+;y3+;y4+;y5+;y6+;y7+;y8+;y9+;y10+;y11+;Y0+;Y1+;Y1+;Y2+;Y2+;Y3+;Y0++;Y0++;	b2+;y1+;y7+;y8+;Y0+;Y1+;Y1+;	sp|P00433|PER1A_ARMRU	D	GL	225	0	228	-0.00096	-0.675218	1.01e-41	sp|P00433|PER1A_ARMRU/sp|P15232|PER1B_ARMRU/sp|P15233|PER1C_ARMRU	2	-0.00929	-3.58658
20190704_SL_HRP_GP_R1.13726.13726.3.0.dta	7	2445.15	1420.78	3	PTLJTTYLQTLR	-	1024.38	1024.36	3-2-0-0-0-1	4	NXT	2	1	0.05136	4	0.07728	0.17173	3.05561	0.52473	T	b2+;y6+;y8+;y10+;Y1+;	y6+;Y1+;	sp|P00433|PER1A_ARMRU	D	GL	225	0	228	-0.00096	-0.675218	1.01e-41	sp|P00433|PER1A_ARMRU/sp|P15232|PER1B_ARMRU/sp|P15233|PER1C_ARMRU	2	-0.01568	-6.41528
20190704_SL_HRP_GP_R1.13770.13770.2.0.dta	7	2591.21	1420.78	2	PTLJTTYLQTLR	-	1170.43	1170.42	3-2-0-0-1-1	4	NXT	2	11	0.32445	19	0.18304	0.46105	7.44604	3.43297	T	b2+;b3+;b4+;b5+;b6+;b7+;b9+;b10+;y1+;y2+;y3+;y4+;y5+;y6+;y7+;y8+;y9+;y10+;y11+;Y0+;Y0+;Y1+;Y1+;Y2+;Y2+;Y3+;Y4+;Y0++;Y1++;Y1++;	b2+;y1+;y6+;y7+;y8+;Y0+;Y1+;Y1+;Y2+;	sp|P00433|PER1A_ARMRU	D	GL	225	0	228	-0.00096	-0.675218	1.01e-41	sp|P00433|PER1A_ARMRU/sp|P15232|PER1B_ARMRU/sp|P15233|PER1C_ARMRU	2	-0.01036	-3.99967
20190704_SL_HRP_GP_R1.13783.13783.3.0.dta	7	2591.21	1420.78	3	PTLJTTYLQTLR	-	1170.43	1170.42	3-2-0-0-1-1	4	NXT	2	10	0.25567	19	0.30782	0.51963	7.44604	3.86919	T	b2+;b3+;b4+;b5+;b6+;b7+;b8+;b9+;y1+;y2+;y3+;y4+;y5+;y6+;y7+;y8+;y9+;y10+;y11+;Y0+;Y0+;Y1+;Y1+;Y2+;Y3+;Y0++;Y0++;Y1++;Y1++;	b2+;y1+;y4+;y5+;y6+;y7+;y8+;Y0+;Y1+;	sp|P00433|PER1A_ARMRU	D	GL	225	0	228	-0.00096	-0.675218	1.01e-41	sp|P00433|PER1A_ARMRU/sp|P15232|PER1B_ARMRU/sp|P15233|PER1C_ARMRU	2	-0.01431	-5.52463
20190704_SL_HRP_GP_R1.13852.13852.2.0.dta	7	2591.21	1420.78	2	PTLJTTYLQTLR	-	1170.43	1170.42	3-2-0-0-1-1	4	NXT	2	11	0.26312	18	0.18541	0.44272	6.37541	2.82252	T	b2+;b3+;b4+;b5+;b6+;b9+;b11+;y1+;y2+;y3+;y4+;y5+;y6+;y7+;y8+;y9+;y10+;y11+;Y0+;Y0+;Y1+;Y1+;Y2+;Y2+;Y3+;Y4+;Y0++;Y1++;Y1++;	b2+;y1+;y6+;y8+;Y0+;Y1+;Y2+;	sp|P00433|PER1A_ARMRU	D	GL	225	0	228	-0.00096	-0.675218	1.01e-41	sp|P00433|PER1A_ARMRU/sp|P15232|PER1B_ARMRU/sp|P15233|PER1C_ARMRU	2	-0.01249	-4.82199
20190704_SL_HRP_GP_R1.13864.13864.3.0.dta	7	2459.17	1420.78	3	PTLJTTYLQTLR	-	1038.39	1038.38	3-2-0-0-1	4	NXT	2	2	0.21841	5	0.21838	0.29936	5.20854	1.55921	T	b2+;y1+;y5+;y7+;y8+;Y0+;Y1+;	b2+;y1+;y8+;Y0+;Y1+;	sp|P00433|PER1A_ARMRU	D	GL	225	0	228	-0.00096	-0.675218	1.01e-41	sp|P00433|PER1A_ARMRU/sp|P15232|PER1B_ARMRU/sp|P15233|PER1C_ARMRU	2	-0.00965	-3.92568
20190704_SL_HRP_GP_R1.13914.13914.3.0.dta	7	2591.22	1420.78	3	PTLJTTYLQTLR	-	1170.44	1170.42	3-2-0-0-1-1	4	NXT	2	9	0.30812	18	0.3154	0.5407	7.44604	4.02605	T	b2+;b3+;b4+;b5+;b6+;b8+;b9+;y1+;y2+;y3+;y4+;y5+;y6+;y7+;y8+;y9+;y10+;y11+;Y0+;Y0+;Y1+;Y1+;Y2+;Y3+;Y0++;Y0++;Y1++;	b2+;y1+;y5+;y6+;y7+;y8+;y9+;Y0+;Y1+;	sp|P00433|PER1A_ARMRU	D	GL	225	0	228	-0.00096	-0.675218	1.01e-41	sp|P00433|PER1A_ARMRU/sp|P15232|PER1B_ARMRU/sp|P15233|PER1C_ARMRU	2	-0.01731	-6.68281
20190704_SL_HRP_GP_R1.13951.13951.3.0.dta	7	2591.22	1420.78	3	PTLJTTYLQTLR	-	1170.44	1170.42	3-2-0-0-1-1	4	NXT	2	9	0.21809	18	0.30302	0.50326	7.44604	3.7473	T	b2+;b3+;b4+;b5+;b6+;b8+;b9+;y1+;y2+;y3+;y4+;y5+;y6+;y7+;y8+;y9+;y10+;y11+;Y0+;Y0+;Y1+;Y1+;Y2+;Y0++;Y0++;Y1++;Y1++;	b2+;y1+;y4+;y5+;y6+;y7+;y8+;Y0+;Y1+;	sp|P00433|PER1A_ARMRU	D	GL	225	0	228	-0.00096	-0.675218	1.01e-41	sp|P00433|PER1A_ARMRU/sp|P15232|PER1B_ARMRU/sp|P15233|PER1C_ARMRU	2	-0.01695	-6.54383
20190704_SL_HRP_GP_R1.13953.13953.3.0.dta	7	2445.16	1420.78	3	PTLJTTYLQTLR	-	1024.38	1024.36	3-2-0-0-0-1	4	NXT	2	2	0.22692	8	0.31321	0.40119	6.91912	2.77586	T	b2+;y1+;y2+;y5+;y6+;y7+;y8+;y10+;Y0+;Y1+;	b2+;y1+;y6+;y7+;y8+;y10+;Y0+;Y1+;	sp|P00433|PER1A_ARMRU	D	GL	225	0	228	-0.00096	-0.675218	1.01e-41	sp|P00433|PER1A_ARMRU/sp|P15232|PER1B_ARMRU/sp|P15233|PER1C_ARMRU	2	-0.01745	-7.13945
20190704_SL_HRP_GP_R1.13978.13978.3.0.dta	7	2459.17	1420.78	3	PTLJTTYLQTLR	-	1038.39	1038.38	3-2-0-0-1	4	NXT	2	2	0.24644	6	0.31622	0.39105	6.91912	2.70575	T	b2+;y1+;y5+;y7+;y8+;y9+;Y0+;Y1+;	b2+;y1+;y5+;y7+;y8+;y9+;Y0+;Y1+;	sp|P00433|PER1A_ARMRU	D	GL	225	0	228	-0.00096	-0.675218	1.01e-41	sp|P00433|PER1A_ARMRU/sp|P15232|PER1B_ARMRU/sp|P15233|PER1C_ARMRU	2	-0.00988	-4.01925
20190704_SL_HRP_GP_R1.14014.14014.2.0.dta	7	2591.21	1420.78	2	PTLJTTYLQTLR	-	1170.43	1170.42	3-2-0-0-1-1	4	NXT	2	10	0.2555	18	0.1895	0.42272	6.37541	2.69501	T	b2+;b3+;b4+;b5+;b6+;b7+;b8+;b9+;y1+;y2+;y3+;y4+;y5+;y6+;y8+;y9+;y10+;y11+;Y0+;Y0+;Y1+;Y1+;Y2+;Y2+;Y3+;Y4+;Y0++;Y0++;	b2+;y1+;y6+;Y0+;Y1+;Y1+;Y2+;	sp|P00433|PER1A_ARMRU	D	GL	225	0	228	-0.00096	-0.675218	1.01e-41	sp|P00433|PER1A_ARMRU/sp|P15232|PER1B_ARMRU/sp|P15233|PER1C_ARMRU	2	-0.01203	-4.6444
20190704_SL_HRP_GP_R1.14023.14023.2.0.dta	7	2591.21	1420.78	2	PTLJTTYLQTLR	-	1170.43	1170.42	3-2-0-0-1-1	4	NXT	2	8	0.18434	18	0.17559	0.40519	5.20854	2.11047	T	b2+;b3+;b4+;b5+;b6+;b8+;b9+;y1+;y2+;y3+;y4+;y5+;y6+;y7+;y8+;y9+;y10+;y11+;Y0+;Y0+;Y1+;Y1+;Y2+;Y2+;Y0++;Y1++;	b2+;y1+;y7+;Y0+;Y1+;	sp|P00433|PER1A_ARMRU	D	GL	225	0	228	-0.00096	-0.675218	1.01e-41	sp|P00433|PER1A_ARMRU/sp|P15232|PER1B_ARMRU/sp|P15233|PER1C_ARMRU	2	-0.01203	-4.6444
20190704_SL_HRP_GP_R1.14287.14287.3.0.dta	7	2591.21	1420.78	3	PTLJTTYLQTLR	-	1170.43	1170.42	3-2-0-0-1-1	4	NXT	2	9	0.21912	15	0.28683	0.48277	6.91912	3.34035	T	b2+;b3+;b4+;b5+;b8+;y1+;y2+;y3+;y4+;y6+;y7+;y8+;y9+;y10+;y11+;Y0+;Y0+;Y1+;Y1+;Y2+;Y0++;Y0++;Y1++;Y1++;	b2+;y1+;y4+;y6+;y7+;y8+;Y0+;Y1+;	sp|P00433|PER1A_ARMRU	D	GL	225	0	228	-0.00096	-0.675218	1.01e-41	sp|P00433|PER1A_ARMRU/sp|P15232|PER1B_ARMRU/sp|P15233|PER1C_ARMRU	2	-0.01288	-4.97256
20190704_SL_HRP_GP_R1.14289.14289.3.0.dta	7	2445.14	1420.78	3	PTLJTTYLQTLR	-	1024.37	1024.36	3-2-0-0-0-1	4	NXT	2	2	0.13082	10	0.28283	0.39039	6.91912	2.70116	T	b2+;b4+;y1+;y3+;y4+;y5+;y6+;y7+;y8+;y9+;Y0+;Y1+;	b2+;y1+;y6+;y7+;y8+;y9+;Y0+;Y1+;	sp|P00433|PER1A_ARMRU	D	GL	225	0	228	-0.00096	-0.675218	1.01e-41	sp|P00433|PER1A_ARMRU/sp|P15232|PER1B_ARMRU/sp|P15233|PER1C_ARMRU	2	-0.00501	-2.0498
20190704_SL_HRP_GP_R1.14350.14350.2.0.dta	7	2591.21	1420.78	2	PTLJTTYLQTLR	-	1170.43	1170.42	3-2-0-0-1-1	4	NXT	2	10	0.25262	19	0.21582	0.45607	6.91912	3.15564	T	b2+;b3+;b4+;b5+;b6+;b7+;b8+;b9+;y1+;y2+;y3+;y4+;y5+;y6+;y7+;y8+;y9+;y10+;y11+;Y0+;Y0+;Y1+;Y1+;Y2+;Y3+;Y4+;Y0++;Y0++;Y1++;	b2+;y1+;y6+;y7+;y8+;Y0+;Y1+;Y2+;	sp|P00433|PER1A_ARMRU	D	GL	225	0	228	-0.00096	-0.675218	1.01e-41	sp|P00433|PER1A_ARMRU/sp|P15232|PER1B_ARMRU/sp|P15233|PER1C_ARMRU	2	-0.01193	-4.60579
20190704_SL_HRP_GP_R1.14365.14365.3.0.dta	7	2459.16	1420.78	3	PTLJTTYLQTLR	-	1038.38	1038.38	3-2-0-0-1	4	NXT	2	2	0.26185	6	0.23467	0.35967	6.37541	2.29306	T	b2+;y1+;y6+;y7+;y8+;y10+;Y0+;Y1+;	b2+;y1+;y6+;y7+;y8+;Y0+;Y1+;	sp|P00433|PER1A_ARMRU	D	GL	225	0	228	-0.00096	-0.675218	1.01e-41	sp|P00433|PER1A_ARMRU/sp|P15232|PER1B_ARMRU/sp|P15233|PER1C_ARMRU	2	-0.00106	-0.431218
20190704_SL_HRP_GP_R1.14398.14398.3.0.dta	7	2445.15	1420.78	3	PTLJTTYLQTLR	-	1024.37	1024.36	3-2-0-0-0-1	4	NXT	2	3	0.17441	8	0.30326	0.39799	6.91912	2.75373	T	b2+;y1+;y4+;y5+;y6+;y7+;y8+;y9+;Y0+;Y1+;Y0++;	b2+;y5+;y6+;y7+;y8+;y9+;Y0+;Y1+;	sp|P00433|PER1A_ARMRU	D	GL	225	0	228	-0.00096	-0.675218	1.01e-41	sp|P00433|PER1A_ARMRU/sp|P15232|PER1B_ARMRU/sp|P15233|PER1C_ARMRU	2	-0.01267	-5.18379
20190704_SL_HRP_GP_R1.14463.14463.3.1.dta	7	2445.15	1420.78	3	PTLJTTYLQTLR	-	1024.37	1024.36	3-2-0-0-0-1	4	NXT	2	1	0.06862	4	0.11651	0.173	3.05561	0.52861	T	b2+;y1+;y6+;y7+;Y1+;	b2+;Y1+;	sp|P00433|PER1A_ARMRU	D	GL	225	0	228	-0.00096	-0.675218	1.01e-41	sp|P00433|PER1A_ARMRU/sp|P15232|PER1B_ARMRU/sp|P15233|PER1C_ARMRU	2	-0.01449	-5.92842
20190704_SL_HRP_GP_R1.14487.14487.3.0.dta	7	2591.22	1420.78	3	PTLJTTYLQTLR	-	1170.44	1170.42	3-2-0-0-1-1	4	NXT	2	9	0.25599	17	0.30077	0.51562	7.44604	3.8393	T	b2+;b3+;b4+;b5+;b6+;b8+;y1+;y2+;y3+;y4+;y5+;y6+;y7+;y8+;y9+;y10+;y11+;Y0+;Y0+;Y1+;Y1+;Y2+;Y0++;Y0++;Y1++;Y1++;	b2+;y1+;y4+;y5+;y6+;y7+;y8+;Y0+;Y1+;	sp|P00433|PER1A_ARMRU	D	GL	225	0	228	-0.00096	-0.675218	1.01e-41	sp|P00433|PER1A_ARMRU/sp|P15232|PER1B_ARMRU/sp|P15233|PER1C_ARMRU	2	-0.01633	-6.30447
20190704_SL_HRP_GP_R1.14503.14503.2.0.dta	7	2591.21	1420.78	2	PTLJTTYLQTLR	-	1170.43	1170.42	3-2-0-0-1-1	4	NXT	2	9	0.12548	16	0.18101	0.38384	5.80803	2.22936	T	b2+;b3+;b4+;b5+;b7+;b9+;y1+;y2+;y3+;y4+;y6+;y7+;y8+;y9+;y10+;y11+;Y0+;Y1+;Y2+;Y2+;Y4+;Y0++;Y0++;Y1++;Y1++;	b2+;y1+;y6+;y7+;Y0+;Y2+;	sp|P00433|PER1A_ARMRU	D	GL	225	0	228	-0.00096	-0.675218	1.01e-41	sp|P00433|PER1A_ARMRU/sp|P15232|PER1B_ARMRU/sp|P15233|PER1C_ARMRU	2	-0.01428	-5.51304
20190704_SL_HRP_GP_R1.14542.14542.3.0.dta	7	2591.22	1420.78	3	PTLJTTYLQTLR	-	1170.44	1170.42	3-2-0-0-1-1	4	NXT	2	9	0.3065	19	0.3042	0.53288	7.44604	3.96782	T	b2+;b3+;b4+;b5+;b6+;b7+;b8+;b9+;y1+;y2+;y3+;y4+;y5+;y6+;y7+;y8+;y9+;y10+;y11+;Y0+;Y0+;Y1+;Y1+;Y2+;Y0++;Y0++;Y1++;Y1++;	b2+;y1+;y5+;y6+;y7+;y8+;y9+;Y0+;Y1+;	sp|P00433|PER1A_ARMRU	D	GL	225	0	228	-0.00096	-0.675218	1.01e-41	sp|P00433|PER1A_ARMRU/sp|P15232|PER1B_ARMRU/sp|P15233|PER1C_ARMRU	2	-0.01888	-7.28893
20190704_SL_HRP_GP_R1.14564.14564.2.0.dta	7	2591.22	1420.78	2	PTLJTTYLQTLR	-	1170.44	1170.42	3-2-0-0-1-1	4	NXT	2	12	0.34014	18	0.16847	0.4418	6.91912	3.05685	T	b2+;b3+;b4+;b5+;b6+;b7+;b8+;b10+;y1+;y2+;y3+;y4+;y5+;y6+;y8+;y9+;y10+;y11+;Y0+;Y0+;Y1+;Y1+;Y2+;Y2+;Y3+;Y4+;Y0++;Y0++;Y1++;Y1++;	b2+;y1+;y5+;y8+;Y0+;Y1+;Y1+;Y2+;	sp|P00433|PER1A_ARMRU	D	GL	225	0	228	-0.00096	-0.675218	1.01e-41	sp|P00433|PER1A_ARMRU/sp|P15232|PER1B_ARMRU/sp|P15233|PER1C_ARMRU	2	-0.0161	-6.21568
20190704_SL_HRP_GP_R1.14584.14584.2.0.dta	7	2591.22	1420.78	2	PTLJTTYLQTLR	-	1170.44	1170.42	3-2-0-0-1-1	4	NXT	2	10	0.27877	20	0.18268	0.44381	6.91912	3.07079	T	b2+;b3+;b4+;b5+;b6+;b7+;b8+;b9+;b10+;y1+;y2+;y3+;y4+;y5+;y6+;y7+;y8+;y9+;y10+;y11+;Y0+;Y0+;Y1+;Y1+;Y2+;Y2+;Y3+;Y4+;Y0++;Y1++;	b2+;y1+;y6+;y7+;Y0+;Y1+;Y1+;Y2+;	sp|P00433|PER1A_ARMRU	D	GL	225	0	228	-0.00096	-0.675218	1.01e-41	sp|P00433|PER1A_ARMRU/sp|P15232|PER1B_ARMRU/sp|P15233|PER1C_ARMRU	2	-0.01649	-6.36624
20190704_SL_HRP_GP_R1.14607.14607.2.0.dta	7	2591.22	1420.78	2	PTLJTTYLQTLR	-	1170.44	1170.42	3-2-0-0-1-1	4	NXT	2	12	0.39437	18	0.17895	0.48574	7.44604	3.61686	T	b2+;b3+;b4+;b5+;b6+;b9+;b10+;y1+;y2+;y3+;y4+;y5+;y6+;y7+;y8+;y9+;y10+;y11+;Y0+;Y0+;Y1+;Y1+;Y2+;Y2+;Y3+;Y4+;Y0++;Y0++;Y1++;Y1++;	b2+;y1+;y6+;y7+;y8+;Y0+;Y1+;Y1+;Y2+;	sp|P00433|PER1A_ARMRU	D	GL	225	0	228	-0.00096	-0.675218	1.01e-41	sp|P00433|PER1A_ARMRU/sp|P15232|PER1B_ARMRU/sp|P15233|PER1C_ARMRU	2	-0.01713	-6.61332
20190704_SL_HRP_GP_R1.14608.14608.2.0.dta	7	2591.22	1420.78	2	PTLJTTYLQTLR	-	1170.44	1170.42	3-2-0-0-1-1	4	NXT	2	7	0.17021	17	0.1717	0.36162	3.85904	1.39552	T	b2+;b3+;b4+;b5+;b6+;b7+;b9+;y1+;y2+;y3+;y4+;y5+;y6+;y7+;y8+;y10+;y11+;Y0+;Y1+;Y1+;Y2+;Y0++;Y0++;Y1++;	b2+;y1+;Y1+;	sp|P00433|PER1A_ARMRU	D	GL	225	0	228	-0.00096	-0.675218	1.01e-41	sp|P00433|PER1A_ARMRU/sp|P15232|PER1B_ARMRU/sp|P15233|PER1C_ARMRU	2	-0.01713	-6.61332
20190704_SL_HRP_GP_R1.14623.14623.3.0.dta	7	2591.22	1420.78	3	PTLJTTYLQTLR	-	1170.44	1170.42	3-2-0-0-1-1	4	NXT	2	8	0.22185	16	0.28305	0.47821	7.44604	3.56078	T	b2+;b3+;b4+;b5+;b9+;b10+;y1+;y2+;y3+;y4+;y6+;y7+;y8+;y9+;y10+;y11+;Y0+;Y0+;Y1+;Y1+;Y2+;Y0++;Y0++;Y1++;	b2+;y1+;y3+;y4+;y6+;y7+;y8+;Y0+;Y1+;	sp|P00433|PER1A_ARMRU	D	GL	225	0	228	-0.00096	-0.675218	1.01e-41	sp|P00433|PER1A_ARMRU/sp|P15232|PER1B_ARMRU/sp|P15233|PER1C_ARMRU	2	-0.02159	-8.33515
20190704_SL_HRP_GP_R1.14626.14626.2.0.dta	7	2591.22	1420.78	2	PTLJTTYLQTLR	-	1170.44	1170.42	3-2-0-0-1-1	4	NXT	2	12	0.31063	19	0.17061	0.43517	6.91912	3.01096	T	b2+;b3+;b4+;b5+;b6+;b7+;b8+;b9+;b10+;y1+;y2+;y3+;y4+;y5+;y7+;y8+;y9+;y10+;y11+;Y0+;Y0+;Y1+;Y1+;Y2+;Y2+;Y3+;Y4+;Y0++;Y0++;Y1++;Y1++;	b2+;y1+;y7+;y8+;Y0+;Y1+;Y1+;Y2+;	sp|P00433|PER1A_ARMRU	D	GL	225	0	228	-0.00096	-0.675218	1.01e-41	sp|P00433|PER1A_ARMRU/sp|P15232|PER1B_ARMRU/sp|P15233|PER1C_ARMRU	2	-0.01745	-6.73686
20190704_SL_HRP_GP_R1.14627.14627.2.0.dta	7	2591.22	1420.78	2	PTLJTTYLQTLR	-	1170.44	1170.42	3-2-0-0-1-1	4	NXT	2	12	0.36761	16	0.15024	0.42204	6.91912	2.92014	T	b2+;b3+;b4+;b5+;b6+;b8+;b9+;y1+;y2+;y3+;y4+;y6+;y7+;y9+;y10+;y11+;Y0+;Y0+;Y1+;Y1+;Y2+;Y2+;Y3+;Y4+;Y0++;Y0++;Y1++;Y1++;	b2+;y1+;y6+;y7+;Y0+;Y1+;Y1+;Y2+;	sp|P00433|PER1A_ARMRU	D	GL	225	0	228	-0.00096	-0.675218	1.01e-41	sp|P00433|PER1A_ARMRU/sp|P15232|PER1B_ARMRU/sp|P15233|PER1C_ARMRU	2	-0.01745	-6.73686
20190704_SL_HRP_GP_R1.14628.14628.2.0.dta	7	2591.22	1420.78	2	PTLJTTYLQTLR	-	1170.44	1170.42	3-2-0-0-1-1	4	NXT	2	12	0.24243	15	0.15749	0.37539	5.20854	1.95522	T	b2+;b3+;b4+;b6+;b7+;b8+;y1+;y2+;y3+;y4+;y5+;y6+;y7+;y9+;y10+;Y0+;Y0+;Y1+;Y1+;Y2+;Y2+;Y3+;Y4+;Y0++;Y0++;Y1++;Y1++;	b2+;y1+;y6+;Y0+;Y1+;	sp|P00433|PER1A_ARMRU	D	GL	225	0	228	-0.00096	-0.675218	1.01e-41	sp|P00433|PER1A_ARMRU/sp|P15232|PER1B_ARMRU/sp|P15233|PER1C_ARMRU	2	-0.01745	-6.73686
20190704_SL_HRP_GP_R1.14673.14673.2.0.dta	7	2591.22	1420.78	2	PTLJTTYLQTLR	-	1170.44	1170.42	3-2-0-0-1-1	4	NXT	2	7	0.13509	15	0.14992	0.35921	4.56511	1.63982	T	b2+;b3+;b4+;b5+;b7+;y1+;y2+;y3+;y4+;y6+;y7+;y8+;y9+;y10+;y11+;Y0+;Y0+;Y1+;Y1+;Y2+;Y0++;Y1++;	b2+;y1+;Y0+;Y1+;	sp|P00433|PER1A_ARMRU	D	GL	225	0	228	-0.00096	-0.675218	1.01e-41	sp|P00433|PER1A_ARMRU/sp|P15232|PER1B_ARMRU/sp|P15233|PER1C_ARMRU	2	-0.01786	-6.89515
20190704_SL_HRP_GP_R1.14686.14686.2.0.dta	7	2591.22	1420.78	2	PTLJTTYLQTLR	-	1170.44	1170.42	3-2-0-0-1-1	4	NXT	2	12	0.2538	18	0.20817	0.45526	5.80803	2.64419	T	b2+;b3+;b4+;b5+;b6+;b7+;b9+;y1+;y2+;y3+;y4+;y5+;y6+;y7+;y8+;y9+;y10+;y11+;Y0+;Y0+;Y1+;Y1+;Y2+;Y2+;Y3+;Y4+;Y0++;Y0++;Y1++;Y1++;	b2+;y1+;y7+;y8+;Y0+;Y1+;	sp|P00433|PER1A_ARMRU	D	GL	225	0	228	-0.00096	-0.675218	1.01e-41	sp|P00433|PER1A_ARMRU/sp|P15232|PER1B_ARMRU/sp|P15233|PER1C_ARMRU	2	-0.01786	-6.89515
20190704_SL_HRP_GP_R1.14711.14711.3.0.dta	7	2459.17	1420.78	3	PTLJTTYLQTLR	-	1038.39	1038.38	3-2-0-0-1	4	NXT	2	2	0.3135	9	0.31661	0.47522	6.91912	3.28809	T	b2+;y1+;y4+;y5+;y6+;y7+;y8+;y9+;y10+;Y0+;Y1+;	b2+;y1+;y5+;y7+;y9+;y10+;Y0+;Y1+;	sp|P00433|PER1A_ARMRU	D	GL	225	0	228	-0.00096	-0.675218	1.01e-41	sp|P00433|PER1A_ARMRU/sp|P15232|PER1B_ARMRU/sp|P15233|PER1C_ARMRU	2	-0.00999	-4.064
20190704_SL_HRP_GP_R1.14732.14732.3.0.dta	7	2445.16	1420.78	3	PTLJTTYLQTLR	-	1024.38	1024.36	3-2-0-0-0-1	4	NXT	2	2	0.17025	10	0.27692	0.41583	6.91912	2.87721	T	b2+;y1+;y3+;y4+;y5+;y6+;y7+;y8+;y9+;y10+;Y0+;Y1+;	b2+;y1+;y5+;y6+;y7+;y8+;Y0+;Y1+;	sp|P00433|PER1A_ARMRU	D	GL	225	0	228	-0.00096	-0.675218	1.01e-41	sp|P00433|PER1A_ARMRU/sp|P15232|PER1B_ARMRU/sp|P15233|PER1C_ARMRU	2	-0.02251	-9.20965
20190704_SL_HRP_GP_R1.14736.14736.3.1.dta	7	2459.17	1420.78	3	PTLJTTYLQTLR	-	1038.39	1038.38	3-2-0-0-1	4	NXT	2	2	0.30187	5	0.20309	0.32257	5.80803	1.8735	T	b2+;y1+;y6+;y7+;y10+;Y0+;Y1+;	b2+;y1+;y6+;y7+;Y0+;Y1+;	sp|P00433|PER1A_ARMRU	D	GL	225	0	228	-0.00096	-0.675218	1.01e-41	sp|P00433|PER1A_ARMRU/sp|P15232|PER1B_ARMRU/sp|P15233|PER1C_ARMRU	2	-0.01067	-4.34062
20190704_SL_HRP_GP_R1.14749.14749.3.1.dta	7	2445.16	1420.78	3	PTLJTTYLQTLR	-	1024.38	1024.36	3-2-0-0-0-1	4	NXT	2	0	0	4	0.07326	0.13601	2.06901	0.28141	T	b2+;y1+;y6+;y9+;	b2+;	sp|P00433|PER1A_ARMRU	D	GL	225	0	228	-0.00096	-0.675218	1.01e-41	sp|P00433|PER1A_ARMRU/sp|P15232|PER1B_ARMRU/sp|P15233|PER1C_ARMRU	2	-0.02248	-9.19737
20190704_SL_HRP_GP_R1.14763.14763.2.0.dta	7	2591.22	1420.78	2	PTLJTTYLQTLR	-	1170.44	1170.42	3-2-0-0-1-1	4	NXT	2	10	0.20345	18	0.17279	0.41408	5.20854	2.15675	T	b2+;b3+;b4+;b5+;b6+;b7+;b8+;y1+;y2+;y3+;y4+;y5+;y6+;y7+;y8+;y9+;y10+;y11+;Y0+;Y0+;Y1+;Y1+;Y2+;Y2+;Y0++;Y0++;Y1++;Y1++;	b2+;y1+;y7+;Y0+;Y1+;	sp|P00433|PER1A_ARMRU	D	GL	225	0	228	-0.00096	-0.675218	1.01e-41	sp|P00433|PER1A_ARMRU/sp|P15232|PER1B_ARMRU/sp|P15233|PER1C_ARMRU	2	-0.01772	-6.8411
20190704_SL_HRP_GP_R1.14818.14818.3.0.dta	7	2591.22	1420.78	3	PTLJTTYLQTLR	-	1170.44	1170.42	3-2-0-0-1-1	4	NXT	2	9	0.2564	18	0.30673	0.51868	7.44604	3.86214	T	b2+;b3+;b4+;b5+;b6+;b9+;b10+;y1+;y2+;y3+;y4+;y5+;y6+;y7+;y8+;y9+;y10+;y11+;Y0+;Y0+;Y1+;Y1+;Y2+;Y3+;Y0++;Y0++;Y1++;	b2+;y1+;y5+;y6+;y7+;y8+;y9+;Y0+;Y1+;	sp|P00433|PER1A_ARMRU	D	GL	225	0	228	-0.00096	-0.675218	1.01e-41	sp|P00433|PER1A_ARMRU/sp|P15232|PER1B_ARMRU/sp|P15233|PER1C_ARMRU	2	-0.02217	-8.55907
20190704_SL_HRP_GP_R1.14838.14838.2.0.dta	7	2591.22	1420.78	2	PTLJTTYLQTLR	-	1170.44	1170.42	3-2-0-0-1-1	4	NXT	2	12	0.33137	19	0.18987	0.47062	7.44604	3.50423	T	b2+;b3+;b4+;b5+;b6+;b7+;b8+;b9+;y1+;y2+;y3+;y4+;y5+;y6+;y7+;y8+;y9+;y10+;y11+;Y0+;Y0+;Y1+;Y1+;Y2+;Y2+;Y3+;Y4+;Y0++;Y0++;Y1++;Y1++;	b2+;y1+;y6+;y7+;y8+;Y0+;Y1+;Y1+;Y2+;	sp|P00433|PER1A_ARMRU	D	GL	225	0	228	-0.00096	-0.675218	1.01e-41	sp|P00433|PER1A_ARMRU/sp|P15232|PER1B_ARMRU/sp|P15233|PER1C_ARMRU	2	-0.01687	-6.51295
20190704_SL_HRP_GP_R1.14843.14843.2.0.dta	7	2591.22	1420.78	2	PTLJTTYLQTLR	-	1170.44	1170.42	3-2-0-0-1-1	4	NXT	2	11	0.1146	16	0.19153	0.39883	5.80803	2.31644	T	b2+;b3+;b4+;b6+;b9+;y1+;y2+;y3+;y4+;y5+;y6+;y7+;y8+;y9+;y10+;y11+;Y0+;Y0+;Y1+;Y2+;Y2+;Y3+;Y4+;Y0++;Y0++;Y1++;Y1++;	b2+;y1+;y7+;y8+;Y0+;Y2+;	sp|P00433|PER1A_ARMRU	D	GL	225	0	228	-0.00096	-0.675218	1.01e-41	sp|P00433|PER1A_ARMRU/sp|P15232|PER1B_ARMRU/sp|P15233|PER1C_ARMRU	2	-0.01687	-6.51295
20190704_SL_HRP_GP_R1.14850.14850.2.0.dta	7	2591.22	1420.78	2	PTLJTTYLQTLR	-	1170.44	1170.42	3-2-0-0-1-1	4	NXT	2	12	0.44833	18	0.1781	0.50284	7.44604	3.74414	T	b2+;b3+;b4+;b5+;b6+;b7+;b8+;y1+;y2+;y3+;y4+;y5+;y6+;y7+;y8+;y9+;y10+;y11+;Y0+;Y0+;Y1+;Y1+;Y2+;Y2+;Y3+;Y4+;Y0++;Y0++;Y1++;Y1++;	b2+;y6+;y7+;y8+;Y0+;Y0+;Y1+;Y1+;Y2+;	sp|P00433|PER1A_ARMRU	D	GL	225	0	228	-0.00096	-0.675218	1.01e-41	sp|P00433|PER1A_ARMRU/sp|P15232|PER1B_ARMRU/sp|P15233|PER1C_ARMRU	2	-0.01687	-6.51295
20190704_SL_HRP_GP_R1.14880.14880.3.0.dta	7	2591.22	1420.78	3	PTLJTTYLQTLR	-	1170.44	1170.42	3-2-0-0-1-1	4	NXT	2	10	0.31763	17	0.31377	0.54414	7.44604	4.05165	T	b2+;b3+;b4+;b5+;b6+;b7+;y1+;y2+;y3+;y4+;y5+;y6+;y7+;y8+;y9+;y10+;y11+;Y0+;Y0+;Y1+;Y1+;Y2+;Y4+;Y0++;Y0++;Y1++;Y1++;	b2+;y1+;y5+;y6+;y7+;y8+;y9+;Y0+;Y1+;	sp|P00433|PER1A_ARMRU	D	GL	225	0	228	-0.00096	-0.675218	1.01e-41	sp|P00433|PER1A_ARMRU/sp|P15232|PER1B_ARMRU/sp|P15233|PER1C_ARMRU	2	-0.02194	-8.47027
20190704_SL_HRP_GP_R1.14959.14959.3.0.dta	7	2591.22	1420.78	3	PTLJTTYLQTLR	-	1170.44	1170.42	3-2-0-0-1-1	4	NXT	2	10	0.22522	14	0.29246	0.48936	6.91912	3.38593	T	b2+;b3+;b4+;b5+;y1+;y2+;y3+;y4+;y6+;y7+;y8+;y9+;y10+;y11+;Y0+;Y0+;Y1+;Y1+;Y2+;Y3+;Y0++;Y0++;Y1++;Y1++;	b2+;y1+;y4+;y6+;y7+;y8+;Y0+;Y1+;	sp|P00433|PER1A_ARMRU	D	GL	225	0	228	-0.00096	-0.675218	1.01e-41	sp|P00433|PER1A_ARMRU/sp|P15232|PER1B_ARMRU/sp|P15233|PER1C_ARMRU	2	-0.02201	-8.4973
20190704_SL_HRP_GP_R1.15022.15022.2.0.dta	7	2591.22	1420.78	2	PTLJTTYLQTLR	-	1170.44	1170.42	3-2-0-0-1-1	4	NXT	2	10	0.25744	19	0.2074	0.45073	6.37541	2.87361	T	b2+;b3+;b4+;b5+;b6+;b7+;b8+;b9+;y1+;y2+;y3+;y4+;y5+;y6+;y7+;y8+;y9+;y10+;y11+;Y0+;Y0+;Y1+;Y1+;Y2+;Y2+;Y3+;Y0++;Y1++;Y1++;	b2+;y1+;y7+;y8+;Y0+;Y1+;Y2+;	sp|P00433|PER1A_ARMRU	D	GL	225	0	228	-0.00096	-0.675218	1.01e-41	sp|P00433|PER1A_ARMRU/sp|P15232|PER1B_ARMRU/sp|P15233|PER1C_ARMRU	2	-0.01759	-6.79091
20190704_SL_HRP_GP_R1.15047.15047.3.0.dta	7	2459.17	1420.78	3	PTLJTTYLQTLR	-	1038.39	1038.38	3-2-0-0-1	4	NXT	2	2	0.30045	6	0.28537	0.37177	6.91912	2.5723	T	b2+;y1+;y5+;y6+;y7+;y8+;Y0+;Y1+;	b2+;y1+;y5+;y6+;y7+;y8+;Y0+;Y1+;	sp|P00433|PER1A_ARMRU	D	GL	225	0	228	-0.00096	-0.675218	1.01e-41	sp|P00433|PER1A_ARMRU/sp|P15232|PER1B_ARMRU/sp|P15233|PER1C_ARMRU	2	-0.01065	-4.33249
20190704_SL_HRP_GP_R1.15069.15069.3.0.dta	7	2445.16	1420.78	3	PTLJTTYLQTLR	-	1024.38	1024.36	3-2-0-0-0-1	4	NXT	2	2	0.14087	8	0.28775	0.37616	6.91912	2.60269	T	b2+;y1+;y4+;y5+;y6+;y7+;y8+;y9+;Y0+;Y1+;	b2+;y5+;y6+;y7+;y8+;y9+;Y0+;Y1+;	sp|P00433|PER1A_ARMRU	D	GL	225	0	228	-0.00096	-0.675218	1.01e-41	sp|P00433|PER1A_ARMRU/sp|P15232|PER1B_ARMRU/sp|P15233|PER1C_ARMRU	2	-0.02302	-9.4183
20190704_SL_HRP_GP_R1.15091.15091.2.0.dta	7	2591.22	1420.78	2	PTLJTTYLQTLR	-	1170.44	1170.42	3-2-0-0-1-1	4	NXT	2	11	0.34413	18	0.18344	0.47047	6.91912	3.25522	T	b2+;b3+;b4+;b5+;b6+;b8+;b9+;y1+;y2+;y3+;y4+;y5+;y6+;y7+;y8+;y9+;y10+;y11+;Y0+;Y0+;Y1+;Y1+;Y2+;Y3+;Y4+;Y0++;Y0++;Y1++;Y1++;	b2+;y6+;y7+;y8+;Y0+;Y1+;Y1+;Y2+;	sp|P00433|PER1A_ARMRU	D	GL	225	0	228	-0.00096	-0.675218	1.01e-41	sp|P00433|PER1A_ARMRU/sp|P15232|PER1B_ARMRU/sp|P15233|PER1C_ARMRU	2	-0.01757	-6.78319
20190704_SL_HRP_GP_R1.15110.15110.2.0.dta	7	2591.22	1420.78	2	PTLJTTYLQTLR	-	1170.44	1170.42	3-2-0-0-1-1	4	NXT	2	12	0.12473	18	0.18937	0.40298	5.80803	2.34052	T	b2+;b3+;b4+;b5+;b6+;b7+;b8+;y1+;y2+;y3+;y4+;y5+;y6+;y7+;y8+;y9+;y10+;y11+;Y0+;Y0+;Y1+;Y2+;Y2+;Y3+;Y4+;Y5+;Y0++;Y0++;Y1++;Y1++;	b2+;y1+;y7+;Y0+;Y1+;Y2+;	sp|P00433|PER1A_ARMRU	D	GL	225	0	228	-0.00096	-0.675218	1.01e-41	sp|P00433|PER1A_ARMRU/sp|P15232|PER1B_ARMRU/sp|P15233|PER1C_ARMRU	2	-0.01748	-6.74844
20190704_SL_HRP_GP_R1.15130.15130.2.0.dta	7	2591.22	1420.78	2	PTLJTTYLQTLR	-	1170.44	1170.42	3-2-0-0-1-1	4	NXT	2	12	0.30826	19	0.18281	0.45794	6.91912	3.16857	T	b2+;b3+;b4+;b5+;b6+;b7+;b10+;b11+;y1+;y2+;y3+;y4+;y5+;y6+;y7+;y8+;y9+;y10+;y11+;Y0+;Y0+;Y1+;Y1+;Y2+;Y2+;Y3+;Y4+;Y0++;Y0++;Y1++;Y1++;	b2+;y1+;y7+;y8+;Y0+;Y1+;Y1+;Y2+;	sp|P00433|PER1A_ARMRU	D	GL	225	0	228	-0.00096	-0.675218	1.01e-41	sp|P00433|PER1A_ARMRU/sp|P15232|PER1B_ARMRU/sp|P15233|PER1C_ARMRU	2	-0.01731	-6.68281
20190704_SL_HRP_GP_R1.15131.15131.2.0.dta	7	2591.22	1420.78	2	PTLJTTYLQTLR	-	1170.44	1170.42	3-2-0-0-1-1	4	NXT	2	10	0.39533	19	0.18933	0.48524	7.44604	3.61315	T	b2+;b3+;b4+;b5+;b6+;b7+;b8+;b10+;y1+;y2+;y3+;y4+;y5+;y6+;y7+;y8+;y9+;y10+;y11+;Y0+;Y0+;Y1+;Y1+;Y2+;Y3+;Y4+;Y0++;Y1++;Y1++;	b2+;y1+;y6+;y7+;y8+;Y0+;Y1+;Y1+;Y2+;	sp|P00433|PER1A_ARMRU	D	GL	225	0	228	-0.00096	-0.675218	1.01e-41	sp|P00433|PER1A_ARMRU/sp|P15232|PER1B_ARMRU/sp|P15233|PER1C_ARMRU	2	-0.01731	-6.68281
20190704_SL_HRP_GP_R1.15133.15133.2.0.dta	7	2591.22	1420.78	2	PTLJTTYLQTLR	-	1170.44	1170.42	3-2-0-0-1-1	4	NXT	2	11	0.36956	17	0.18485	0.47783	7.44604	3.55792	T	b2+;b3+;b4+;b5+;b6+;b7+;y1+;y2+;y3+;y4+;y5+;y6+;y7+;y8+;y9+;y10+;y11+;Y0+;Y0+;Y1+;Y1+;Y2+;Y2+;Y3+;Y4+;Y0++;Y1++;Y1++;	b2+;y1+;y6+;y7+;y8+;Y0+;Y1+;Y1+;Y2+;	sp|P00433|PER1A_ARMRU	D	GL	225	0	228	-0.00096	-0.675218	1.01e-41	sp|P00433|PER1A_ARMRU/sp|P15232|PER1B_ARMRU/sp|P15233|PER1C_ARMRU	2	-0.01731	-6.68281
20190704_SL_HRP_GP_R1.15137.15137.2.0.dta	7	2591.22	1420.78	2	PTLJTTYLQTLR	-	1170.44	1170.42	3-2-0-0-1-1	4	NXT	2	8	0.20887	16	0.17876	0.41785	5.20854	2.17641	T	b2+;b3+;b4+;b5+;b6+;y1+;y2+;y3+;y4+;y5+;y6+;y7+;y8+;y9+;y10+;y11+;Y0+;Y0+;Y1+;Y1+;Y2+;Y3+;Y0++;Y1++;	b2+;y1+;y7+;Y0+;Y1+;	sp|P00433|PER1A_ARMRU	D	GL	225	0	228	-0.00096	-0.675218	1.01e-41	sp|P00433|PER1A_ARMRU/sp|P15232|PER1B_ARMRU/sp|P15233|PER1C_ARMRU	2	-0.01731	-6.68281
20190704_SL_HRP_GP_R1.15152.15152.2.0.dta	7	2591.22	1420.78	2	PTLJTTYLQTLR	-	1170.44	1170.42	3-2-0-0-1-1	4	NXT	2	10	0.24684	17	0.17109	0.42641	5.80803	2.47662	T	b2+;b3+;b4+;b5+;b6+;b9+;y1+;y2+;y3+;y4+;y5+;y6+;y7+;y8+;y9+;y10+;y11+;Y0+;Y1+;Y1+;Y2+;Y2+;Y3+;Y4+;Y0++;Y1++;Y1++;	b2+;y1+;y8+;Y0+;Y1+;Y2+;	sp|P00433|PER1A_ARMRU	D	GL	225	0	228	-0.00096	-0.675218	1.01e-41	sp|P00433|PER1A_ARMRU/sp|P15232|PER1B_ARMRU/sp|P15233|PER1C_ARMRU	2	-0.01713	-6.61332
20190704_SL_HRP_GP_R1.15295.15295.3.0.dta	7	2591.22	1420.78	3	PTLJTTYLQTLR	-	1170.44	1170.42	3-2-0-0-1-1	4	NXT	2	9	0.20997	17	0.30507	0.49973	7.44604	3.72101	T	b2+;b3+;b4+;b5+;b8+;b9+;y1+;y2+;y3+;y4+;y5+;y6+;y7+;y8+;y9+;y10+;y11+;Y0+;Y0+;Y1+;Y1+;Y2+;Y0++;Y0++;Y1++;Y1++;	b2+;y1+;y4+;y5+;y6+;y7+;y8+;Y0+;Y1+;	sp|P00433|PER1A_ARMRU	D	GL	225	0	228	-0.00096	-0.675218	1.01e-41	sp|P00433|PER1A_ARMRU/sp|P15232|PER1B_ARMRU/sp|P15233|PER1C_ARMRU	2	-0.02009	-7.75606
20190704_SL_HRP_GP_R1.15314.15314.2.0.dta	7	2591.22	1420.78	2	PTLJTTYLQTLR	-	1170.44	1170.42	3-2-0-0-1-1	4	NXT	2	10	0.124	18	0.17029	0.36122	5.80803	2.09799	T	b2+;b3+;b4+;b5+;b6+;b7+;b9+;b10+;y1+;y2+;y3+;y4+;y5+;y6+;y7+;y9+;y10+;y11+;Y0+;Y0+;Y1+;Y2+;Y2+;Y3+;Y4+;Y0++;Y1++;Y1++;	b2+;y1+;y7+;Y0+;Y1+;Y2+;	sp|P00433|PER1A_ARMRU	D	GL	225	0	228	-0.00096	-0.675218	1.01e-41	sp|P00433|PER1A_ARMRU/sp|P15232|PER1B_ARMRU/sp|P15233|PER1C_ARMRU	2	-0.01749	-6.75231
20190704_SL_HRP_GP_R1.15350.15350.2.0.dta	7	2591.22	1420.78	2	PTLJTTYLQTLR	-	1170.44	1170.42	3-2-0-0-1-1	4	NXT	2	13	0.3378	18	0.17028	0.43655	6.91912	3.02057	T	b2+;b3+;b4+;b5+;b6+;b7+;b8+;b9+;y1+;y2+;y3+;y4+;y5+;y6+;y7+;y9+;y10+;y11+;Y0+;Y0+;Y1+;Y1+;Y2+;Y2+;Y3+;Y4+;Y5+;Y0++;Y0++;Y1++;Y1++;	b2+;y1+;y6+;y7+;Y0+;Y1+;Y1+;Y2+;	sp|P00433|PER1A_ARMRU	D	GL	225	0	228	-0.00096	-0.675218	1.01e-41	sp|P00433|PER1A_ARMRU/sp|P15232|PER1B_ARMRU/sp|P15233|PER1C_ARMRU	2	-0.01826	-7.04957
20190704_SL_HRP_GP_R1.15358.15358.2.0.dta	7	2591.22	1420.78	2	PTLJTTYLQTLR	-	1170.44	1170.42	3-2-0-0-1-1	4	NXT	2	8	0.24288	19	0.22012	0.4523	6.37541	2.88357	T	b2+;b3+;b4+;b5+;b6+;b7+;b8+;b9+;y1+;y2+;y3+;y4+;y5+;y6+;y7+;y8+;y9+;y10+;y11+;Y0+;Y0+;Y1+;Y1+;Y2+;Y3+;Y0++;Y0++;	b2+;y1+;y6+;y8+;Y0+;Y1+;Y1+;	sp|P00433|PER1A_ARMRU	D	GL	225	0	228	-0.00096	-0.675218	1.01e-41	sp|P00433|PER1A_ARMRU/sp|P15232|PER1B_ARMRU/sp|P15233|PER1C_ARMRU	2	-0.01851	-7.14609
20190704_SL_HRP_GP_R1.15384.15384.3.0.dta	7	2459.17	1420.78	3	PTLJTTYLQTLR	-	1038.39	1038.38	3-2-0-0-1	4	NXT	2	2	0.19753	9	0.29511	0.42683	6.37541	2.72122	T	b2+;y1+;y3+;y5+;y6+;y7+;y8+;y9+;y10+;Y0+;Y1+;	b2+;y5+;y6+;y7+;y10+;Y0+;Y1+;	sp|P00433|PER1A_ARMRU	D	GL	225	0	228	-0.00096	-0.675218	1.01e-41	sp|P00433|PER1A_ARMRU/sp|P15232|PER1B_ARMRU/sp|P15233|PER1C_ARMRU	2	-0.01152	-4.6864
20190704_SL_HRP_GP_R1.15388.15388.3.0.dta	7	2591.22	1420.78	3	PTLJTTYLQTLR	-	1170.44	1170.42	3-2-0-0-1-1	4	NXT	2	9	0.31017	15	0.28948	0.51486	7.44604	3.8337	T	b2+;b3+;b4+;b5+;b7+;y1+;y2+;y3+;y4+;y6+;y7+;y8+;y9+;y10+;y11+;Y0+;Y0+;Y1+;Y1+;Y2+;Y0++;Y0++;Y1++;Y1++;	b2+;y1+;y4+;y6+;y7+;y8+;y9+;Y0+;Y1+;	sp|P00433|PER1A_ARMRU	D	GL	225	0	228	-0.00096	-0.675218	1.01e-41	sp|P00433|PER1A_ARMRU/sp|P15232|PER1B_ARMRU/sp|P15233|PER1C_ARMRU	2	-0.0231	-8.9181
20190704_SL_HRP_GP_R1.15390.15390.3.0.dta	7	2591.22	1420.78	3	PTLJTTYLQTLR	-	1170.44	1170.42	3-2-0-0-1-1	4	NXT	2	9	0.25175	18	0.3121	0.519	7.44604	3.86446	T	b2+;b3+;b4+;b5+;b6+;b7+;b8+;y1+;y2+;y3+;y4+;y5+;y6+;y7+;y8+;y9+;y10+;y11+;Y0+;Y0+;Y1+;Y1+;Y2+;Y3+;Y0++;Y0++;Y1++;	b2+;y1+;y4+;y5+;y6+;y7+;y8+;Y0+;Y1+;	sp|P00433|PER1A_ARMRU	D	GL	225	0	228	-0.00096	-0.675218	1.01e-41	sp|P00433|PER1A_ARMRU/sp|P15232|PER1B_ARMRU/sp|P15233|PER1C_ARMRU	2	-0.0231	-8.9181
20190704_SL_HRP_GP_R1.15405.15405.3.0.dta	7	2445.16	1420.78	3	PTLJTTYLQTLR	-	1024.38	1024.36	3-2-0-0-0-1	4	NXT	2	3	0.15624	9	0.21355	0.37228	6.91912	2.57586	T	b2+;y1+;y4+;y5+;y6+;y7+;y8+;y9+;y10+;Y0+;Y1+;Y0++;	b2+;y4+;y5+;y6+;y7+;Y0+;Y1+;Y0++;	sp|P00433|PER1A_ARMRU	D	GL	225	0	228	-0.00096	-0.675218	1.01e-41	sp|P00433|PER1A_ARMRU/sp|P15232|PER1B_ARMRU/sp|P15233|PER1C_ARMRU	2	-0.02375	-9.71696
20190704_SL_HRP_GP_R1.15406.15406.3.0.dta	7	2445.16	1420.78	3	PTLJTTYLQTLR	-	1024.38	1024.36	3-2-0-0-0-1	4	NXT	2	3	0.11818	10	0.22291	0.37273	6.37541	2.3763	T	b2+;y1+;y3+;y4+;y5+;y6+;y7+;y8+;y9+;y10+;Y0+;Y1+;Y0++;	b2+;y4+;y6+;y7+;y8+;Y0+;Y1+;	sp|P00433|PER1A_ARMRU	D	GL	225	0	228	-0.00096	-0.675218	1.01e-41	sp|P00433|PER1A_ARMRU/sp|P15232|PER1B_ARMRU/sp|P15233|PER1C_ARMRU	2	-0.02375	-9.71696
20190704_SL_HRP_GP_R1.15407.15407.3.0.dta	7	2445.16	1420.78	3	PTLJTTYLQTLR	-	1024.38	1024.36	3-2-0-0-0-1	4	NXT	2	2	0.18873	7	0.24445	0.35849	6.91912	2.48046	T	b2+;y1+;y5+;y6+;y7+;y8+;y9+;Y0+;Y1+;	b2+;y1+;y5+;y6+;y7+;y8+;Y0+;Y1+;	sp|P00433|PER1A_ARMRU	D	GL	225	0	228	-0.00096	-0.675218	1.01e-41	sp|P00433|PER1A_ARMRU/sp|P15232|PER1B_ARMRU/sp|P15233|PER1C_ARMRU	2	-0.02375	-9.71696
20190704_SL_HRP_GP_R1.15416.15416.3.1.dta	7	2445.16	1420.78	3	PTLJTTYLQTLR	-	1024.38	1024.36	3-2-0-0-0-1	4	NXT	2	2	0.09316	8	0.15332	0.25666	4.56511	1.17168	T	b2+;y1+;y3+;y4+;y5+;y6+;y7+;y8+;Y0+;Y1+;	b2+;y6+;Y0+;Y1+;	sp|P00433|PER1A_ARMRU	D	GL	225	0	228	-0.00096	-0.675218	1.01e-41	sp|P00433|PER1A_ARMRU/sp|P15232|PER1B_ARMRU/sp|P15233|PER1C_ARMRU	2	-0.02375	-9.71696
20190704_SL_HRP_GP_R1.15540.15540.2.0.dta	7	2591.22	1420.78	2	PTLJTTYLQTLR	-	1170.44	1170.42	3-2-0-0-1-1	4	NXT	2	7	0.21208	16	0.17429	0.41504	5.20854	2.16177	T	b2+;b3+;b4+;b5+;b6+;y1+;y2+;y3+;y4+;y5+;y6+;y7+;y8+;y9+;y10+;y11+;Y0+;Y0+;Y1+;Y1+;Y2+;Y0++;Y1++;	b2+;y1+;y8+;Y0+;Y1+;	sp|P00433|PER1A_ARMRU	D	GL	225	0	228	-0.00096	-0.675218	1.01e-41	sp|P00433|PER1A_ARMRU/sp|P15232|PER1B_ARMRU/sp|P15233|PER1C_ARMRU	2	-0.01911	-7.37772
20190704_SL_HRP_GP_R1.15631.15631.3.0.dta	7	2591.22	1420.78	3	PTLJTTYLQTLR	-	1170.44	1170.42	3-2-0-0-1-1	4	NXT	2	9	0.20607	17	0.30299	0.4995	7.44604	3.71929	T	b2+;b3+;b4+;b5+;b6+;b10+;y1+;y2+;y3+;y4+;y5+;y6+;y7+;y8+;y9+;y10+;y11+;Y0+;Y0+;Y1+;Y1+;Y2+;Y0++;Y0++;Y1++;Y1++;	b2+;y1+;y4+;y5+;y6+;y7+;y8+;Y0+;Y1+;	sp|P00433|PER1A_ARMRU	D	GL	225	0	228	-0.00096	-0.675218	1.01e-41	sp|P00433|PER1A_ARMRU/sp|P15232|PER1B_ARMRU/sp|P15233|PER1C_ARMRU	2	-0.02311	-8.92196
20190704_SL_HRP_GP_R1.15658.15658.2.0.dta	7	2591.22	1420.78	2	PTLJTTYLQTLR	-	1170.44	1170.42	3-2-0-0-1-1	4	NXT	2	11	0.28493	19	0.18776	0.45454	6.37541	2.89788	T	b2+;b3+;b4+;b5+;b6+;b7+;b9+;b10+;y1+;y2+;y3+;y4+;y5+;y6+;y7+;y8+;y9+;y10+;y11+;Y0+;Y0+;Y1+;Y1+;Y2+;Y2+;Y3+;Y0++;Y0++;Y1++;Y1++;	b2+;y1+;y6+;y7+;Y0+;Y1+;Y2+;	sp|P00433|PER1A_ARMRU	D	GL	225	0	228	-0.00096	-0.675218	1.01e-41	sp|P00433|PER1A_ARMRU/sp|P15232|PER1B_ARMRU/sp|P15233|PER1C_ARMRU	2	-0.01826	-7.04957
20190704_SL_HRP_GP_R1.15694.15694.2.0.dta	7	2591.22	1420.78	2	PTLJTTYLQTLR	-	1170.44	1170.42	3-2-0-0-1-1	4	NXT	2	9	0.25099	18	0.20994	0.45125	6.37541	2.87691	T	b2+;b3+;b4+;b5+;b6+;b7+;b8+;y1+;y2+;y3+;y4+;y5+;y6+;y7+;y8+;y9+;y10+;y11+;Y0+;Y0+;Y1+;Y1+;Y2+;Y2+;Y0++;Y0++;Y1++;	b2+;y1+;y7+;y8+;Y0+;Y1+;Y1+;	sp|P00433|PER1A_ARMRU	D	GL	225	0	228	-0.00096	-0.675218	1.01e-41	sp|P00433|PER1A_ARMRU/sp|P15232|PER1B_ARMRU/sp|P15233|PER1C_ARMRU	2	-0.01842	-7.11134
20190704_SL_HRP_GP_R1.15702.15702.2.0.dta	7	2591.22	1420.78	2	PTLJTTYLQTLR	-	1170.44	1170.42	3-2-0-0-1-1	4	NXT	2	11	0.32979	18	0.18397	0.46545	6.91912	3.22049	T	b2+;b3+;b4+;b5+;b6+;b8+;b9+;y1+;y2+;y3+;y4+;y5+;y6+;y7+;y8+;y9+;y10+;y11+;Y0+;Y0+;Y1+;Y1+;Y2+;Y2+;Y4+;Y0++;Y0++;Y1++;Y1++;	b2+;y6+;y7+;y8+;Y0+;Y1+;Y1+;Y2+;	sp|P00433|PER1A_ARMRU	D	GL	225	0	228	-0.00096	-0.675218	1.01e-41	sp|P00433|PER1A_ARMRU/sp|P15232|PER1B_ARMRU/sp|P15233|PER1C_ARMRU	2	-0.01842	-7.11134
20190704_SL_HRP_GP_R1.15721.15721.3.0.dta	7	2459.17	1420.78	3	PTLJTTYLQTLR	-	1038.39	1038.38	3-2-0-0-1	4	NXT	2	2	0.28625	9	0.38174	0.47319	7.44604	3.52338	T	b2+;y1+;y3+;y4+;y5+;y6+;y7+;y8+;y9+;Y0+;Y1+;	b2+;y1+;y4+;y6+;y7+;y8+;y9+;Y0+;Y1+;	sp|P00433|PER1A_ARMRU	D	GL	225	0	228	-0.00096	-0.675218	1.01e-41	sp|P00433|PER1A_ARMRU/sp|P15232|PER1B_ARMRU/sp|P15233|PER1C_ARMRU	2	-0.01305	-5.30881
20190704_SL_HRP_GP_R1.15754.15754.3.0.dta	7	2591.22	1420.78	3	PTLJTTYLQTLR	-	1170.44	1170.42	3-2-0-0-1-1	4	NXT	2	11	0.27373	16	0.2565	0.45944	7.44604	3.42098	T	b2+;b3+;b4+;b5+;b6+;b7+;b8+;y1+;y2+;y3+;y4+;y6+;y7+;y9+;y10+;y11+;Y0+;Y0+;Y1+;Y1+;Y2+;Y3+;Y4+;Y0++;Y0++;Y1++;Y1++;	b2+;y1+;y4+;y6+;y7+;y9+;y10+;Y0+;Y1+;	sp|P00433|PER1A_ARMRU	D	GL	225	0	228	-0.00096	-0.675218	1.01e-41	sp|P00433|PER1A_ARMRU/sp|P15232|PER1B_ARMRU/sp|P15233|PER1C_ARMRU	2	-0.02355	-9.09183
20190704_SL_HRP_GP_R1.15767.15767.3.0.dta	7	2591.22	1420.78	3	PTLJTTYLQTLR	-	1170.44	1170.42	3-2-0-0-1-1	4	NXT	2	10	0.30921	18	0.31869	0.54342	7.44604	4.04633	T	b2+;b3+;b4+;b5+;b6+;b7+;b8+;y1+;y2+;y3+;y4+;y5+;y6+;y7+;y8+;y9+;y10+;y11+;Y0+;Y0+;Y1+;Y1+;Y2+;Y3+;Y0++;Y0++;Y1++;Y1++;	b2+;y1+;y4+;y5+;y6+;y7+;y8+;Y0+;Y1+;	sp|P00433|PER1A_ARMRU	D	GL	225	0	228	-0.00096	-0.675218	1.01e-41	sp|P00433|PER1A_ARMRU/sp|P15232|PER1B_ARMRU/sp|P15233|PER1C_ARMRU	2	-0.024	-9.26555
20190704_SL_HRP_GP_R1.15963.15963.3.0.dta	7	2459.17	1420.78	3	PTLJTTYLQTLR	-	1038.39	1038.38	3-2-0-0-1	4	NXT	2	3	0.30794	6	0.20361	0.32817	5.20854	1.70931	T	b2+;b4+;y1+;y5+;y6+;y7+;Y0+;Y1+;Y0++;	b2+;y1+;y7+;Y0+;Y1+;	sp|P00433|PER1A_ARMRU	D	GL	225	0	228	-0.00096	-0.675218	1.01e-41	sp|P00433|PER1A_ARMRU/sp|P15232|PER1B_ARMRU/sp|P15233|PER1C_ARMRU	2	-0.01297	-5.27627
20190704_SL_HRP_GP_R1.15967.15967.3.0.dta	7	2591.22	1420.78	3	PTLJTTYLQTLR	-	1170.45	1170.42	3-2-0-0-1-1	4	NXT	2	10	0.22488	14	0.29478	0.49072	7.44604	3.65395	T	b2+;b3+;b4+;b5+;y1+;y2+;y3+;y4+;y6+;y7+;y8+;y9+;y10+;y11+;Y0+;Y0+;Y1+;Y1+;Y2+;Y3+;Y0++;Y0++;Y1++;Y1++;	b2+;y1+;y4+;y6+;y7+;y8+;y9+;Y0+;Y1+;	sp|P00433|PER1A_ARMRU	D	GL	225	0	228	-0.00096	-0.675218	1.01e-41	sp|P00433|PER1A_ARMRU/sp|P15232|PER1B_ARMRU/sp|P15233|PER1C_ARMRU	2	-0.02519	-9.72496
20190704_SL_HRP_GP_R1.15994.15994.2.0.dta	7	2591.22	1420.78	2	PTLJTTYLQTLR	-	1170.44	1170.42	3-2-0-0-1-1	4	NXT	2	10	0.27761	19	0.16294	0.41472	6.37541	2.64402	T	b2+;b3+;b4+;b5+;b6+;b8+;b9+;b10+;b11+;y1+;y2+;y3+;y4+;y5+;y7+;y8+;y9+;y10+;y11+;Y0+;Y0+;Y1+;Y1+;Y2+;Y2+;Y4+;Y0++;Y0++;Y1++;	b2+;y1+;y7+;y8+;Y0+;Y1+;Y2+;	sp|P00433|PER1A_ARMRU	D	GL	225	0	228	-0.00096	-0.675218	1.01e-41	sp|P00433|PER1A_ARMRU/sp|P15232|PER1B_ARMRU/sp|P15233|PER1C_ARMRU	2	-0.01943	-7.50126
20190704_SL_HRP_GP_R1.16030.16030.2.0.dta	7	2591.22	1420.78	2	PTLJTTYLQTLR	-	1170.44	1170.42	3-2-0-0-1-1	4	NXT	2	10	0.25241	18	0.19331	0.43587	6.37541	2.77883	T	b2+;b3+;b4+;b5+;b6+;b7+;b8+;b9+;y1+;y2+;y3+;y5+;y6+;y7+;y8+;y9+;y10+;y11+;Y0+;Y0+;Y1+;Y1+;Y2+;Y2+;Y4+;Y0++;Y0++;Y1++;	b2+;y1+;y6+;y8+;Y0+;Y1+;Y2+;	sp|P00433|PER1A_ARMRU	D	GL	225	0	228	-0.00096	-0.675218	1.01e-41	sp|P00433|PER1A_ARMRU/sp|P15232|PER1B_ARMRU/sp|P15233|PER1C_ARMRU	2	-0.01893	-7.30823
20190704_SL_HRP_GP_R1.16035.16035.2.0.dta	7	2591.22	1420.78	2	PTLJTTYLQTLR	-	1170.44	1170.42	3-2-0-0-1-1	4	NXT	2	11	0.20932	17	0.17302	0.4192	4.56511	1.91371	T	b2+;b3+;b4+;b5+;b6+;b7+;y1+;y2+;y3+;y4+;y5+;y6+;y7+;y8+;y9+;y10+;y11+;Y0+;Y0+;Y1+;Y1+;Y2+;Y2+;Y3+;Y0++;Y0++;Y1++;Y1++;	b2+;y1+;Y0+;Y1+;	sp|P00433|PER1A_ARMRU	D	GL	225	0	228	-0.00096	-0.675218	1.01e-41	sp|P00433|PER1A_ARMRU/sp|P15232|PER1B_ARMRU/sp|P15233|PER1C_ARMRU	2	-0.01893	-7.30823
20190704_SL_HRP_GP_R1.16056.16056.3.0.dta	7	2459.17	1420.78	3	PTLJTTYLQTLR	-	1038.39	1038.38	3-2-0-0-1	4	NXT	2	3	0.27108	6	0.36053	0.40542	6.91912	2.80512	T	b2+;y1+;y5+;y6+;y7+;y8+;Y0+;Y1+;Y0++;	b2+;y1+;y5+;y6+;y7+;y8+;Y0+;Y1+;	sp|P00433|PER1A_ARMRU	D	GL	225	0	228	-0.00096	-0.675218	1.01e-41	sp|P00433|PER1A_ARMRU/sp|P15232|PER1B_ARMRU/sp|P15233|PER1C_ARMRU	2	-0.01284	-5.22338
20190704_SL_HRP_GP_R1.16065.16065.2.0.dta	7	2591.22	1420.78	2	PTLJTTYLQTLR	-	1170.44	1170.42	3-2-0-0-1-1	4	NXT	2	10	0.30735	18	0.18324	0.45365	6.91912	3.13883	T	b2+;b3+;b4+;b5+;b6+;b8+;b9+;y1+;y2+;y3+;y4+;y5+;y6+;y7+;y8+;y9+;y10+;y11+;Y0+;Y0+;Y1+;Y1+;Y2+;Y2+;Y3+;Y4+;Y1++;Y1++;	b2+;y1+;y7+;y8+;Y0+;Y1+;Y1+;Y2+;	sp|P00433|PER1A_ARMRU	D	GL	225	0	228	-0.00096	-0.675218	1.01e-41	sp|P00433|PER1A_ARMRU/sp|P15232|PER1B_ARMRU/sp|P15233|PER1C_ARMRU	2	-0.01849	-7.13837
20190704_SL_HRP_GP_R1.16101.16101.3.0.dta	7	2591.22	1420.78	3	PTLJTTYLQTLR	-	1170.44	1170.42	3-2-0-0-1-1	4	NXT	2	9	0.3112	17	0.28956	0.51547	7.44604	3.83821	T	b2+;b3+;b4+;b5+;b8+;b9+;b11+;y1+;y2+;y3+;y4+;y6+;y7+;y8+;y9+;y10+;y11+;Y0+;Y0+;Y1+;Y1+;Y2+;Y0++;Y0++;Y1++;Y1++;	b2+;y1+;y4+;y6+;y7+;y8+;y9+;Y0+;Y1+;	sp|P00433|PER1A_ARMRU	D	GL	225	0	228	-0.00096	-0.675218	1.01e-41	sp|P00433|PER1A_ARMRU/sp|P15232|PER1B_ARMRU/sp|P15233|PER1C_ARMRU	2	-0.02413	-9.31574
20190704_SL_HRP_GP_R1.16104.16104.3.0.dta	7	2591.22	1420.78	3	PTLJTTYLQTLR	-	1170.44	1170.42	3-2-0-0-1-1	4	NXT	2	10	0.25483	19	0.31607	0.52368	7.96278	4.16996	T	b2+;b3+;b4+;b5+;b6+;b7+;b8+;b9+;y1+;y2+;y3+;y4+;y5+;y6+;y7+;y8+;y9+;y10+;y11+;Y0+;Y0+;Y1+;Y1+;Y2+;Y2+;Y3+;Y0++;Y0++;Y1++;	b2+;y1+;y4+;y5+;y6+;y7+;y8+;y9+;Y0+;Y1+;	sp|P00433|PER1A_ARMRU	D	GL	225	0	228	-0.00096	-0.675218	1.01e-41	sp|P00433|PER1A_ARMRU/sp|P15232|PER1B_ARMRU/sp|P15233|PER1C_ARMRU	2	-0.02413	-9.31574
20190704_SL_HRP_GP_R1.16146.16146.3.1.dta	7	2445.16	1420.78	3	PTLJTTYLQTLR	-	1024.38	1024.36	3-2-0-0-0-1	4	NXT	2	2	0.08821	7	0.14322	0.245	5.20854	1.27608	T	b2+;y1+;y4+;y5+;y6+;y7+;y8+;Y0+;Y1+;	b2+;y6+;y7+;Y0+;Y1+;	sp|P00433|PER1A_ARMRU	D	GL	225	0	228	-0.00096	-0.675218	1.01e-41	sp|P00433|PER1A_ARMRU/sp|P15232|PER1B_ARMRU/sp|P15233|PER1C_ARMRU	2	-0.02328	-9.52467
20190704_SL_HRP_GP_R1.16227.16227.2.0.dta	7	2591.22	1420.78	2	PTLJTTYLQTLR	-	1170.44	1170.42	3-2-0-0-1-1	4	NXT	2	7	0.10012	11	0.14714	0.2816	4.56511	1.28553	T	b2+;b3+;b4+;y1+;y2+;y3+;y4+;y5+;y6+;y7+;y8+;Y0+;Y0+;Y1+;Y1+;Y2+;Y0++;Y0++;	b2+;y1+;Y0+;Y1+;	sp|P00433|PER1A_ARMRU	D	GL	225	0	228	-0.00096	-0.675218	1.01e-41	sp|P00433|PER1A_ARMRU/sp|P15232|PER1B_ARMRU/sp|P15233|PER1C_ARMRU	2	-0.01711	-6.6056
20190704_SL_HRP_GP_R1.16246.16246.2.0.dta	7	2591.22	1420.78	2	PTLJTTYLQTLR	-	1170.44	1170.42	3-2-0-0-1-1	4	NXT	2	5	0.08596	9	0.11766	0.24779	3.85904	0.95623	T	b2+;b4+;y1+;y3+;y4+;y5+;y6+;y7+;y8+;Y0+;Y0+;Y1+;Y1+;Y0++;	b2+;y1+;Y1+;	sp|P00433|PER1A_ARMRU	D	GL	225	0	228	-0.00096	-0.675218	1.01e-41	sp|P00433|PER1A_ARMRU/sp|P15232|PER1B_ARMRU/sp|P15233|PER1C_ARMRU	2	-0.0172	-6.64035
20190704_SL_HRP_GP_R1.16263.16263.2.0.dta	7	2591.22	1420.78	2	PTLJTTYLQTLR	-	1170.44	1170.42	3-2-0-0-1-1	4	NXT	2	7	0.11174	14	0.15281	0.3445	4.56511	1.57269	T	b2+;b3+;b4+;b5+;y1+;y2+;y3+;y4+;y5+;y6+;y7+;y8+;y9+;y10+;Y0+;Y0+;Y1+;Y1+;Y2+;Y0++;Y0++;	b2+;y1+;Y0+;Y1+;	sp|P00433|PER1A_ARMRU	D	GL	225	0	228	-0.00096	-0.675218	1.01e-41	sp|P00433|PER1A_ARMRU/sp|P15232|PER1B_ARMRU/sp|P15233|PER1C_ARMRU	2	-0.01745	-6.73686
20190704_SL_HRP_GP_R1.16303.16303.3.0.dta	7	2591.22	1420.78	3	PTLJTTYLQTLR	-	1170.44	1170.42	3-2-0-0-1-1	4	NXT	2	9	0.21288	18	0.30392	0.50145	7.44604	3.73383	T	b2+;b3+;b4+;b5+;b6+;b7+;b8+;y1+;y2+;y3+;y4+;y5+;y6+;y7+;y8+;y9+;y10+;y11+;Y0+;Y0+;Y1+;Y1+;Y2+;Y0++;Y0++;Y1++;Y1++;	b2+;y1+;y4+;y5+;y6+;y7+;y8+;Y0+;Y1+;	sp|P00433|PER1A_ARMRU	D	GL	225	0	228	-0.00096	-0.675218	1.01e-41	sp|P00433|PER1A_ARMRU/sp|P15232|PER1B_ARMRU/sp|P15233|PER1C_ARMRU	2	-0.02217	-8.55907
20190704_SL_HRP_GP_R1.16354.16354.2.0.dta	7	2591.22	1420.78	2	PTLJTTYLQTLR	-	1170.44	1170.42	3-2-0-0-1-1	4	NXT	2	12	0.2789	20	0.1881	0.44948	6.91912	3.10999	T	b2+;b3+;b4+;b5+;b6+;b7+;b8+;b9+;b11+;y1+;y2+;y3+;y4+;y5+;y6+;y7+;y8+;y9+;y10+;y11+;Y0+;Y0+;Y1+;Y1+;Y2+;Y2+;Y3+;Y4+;Y0++;Y0++;Y1++;Y1++;	b2+;y1+;y6+;y7+;y8+;Y0+;Y1+;Y2+;	sp|P00433|PER1A_ARMRU	D	GL	225	0	228	-0.00096	-0.675218	1.01e-41	sp|P00433|PER1A_ARMRU/sp|P15232|PER1B_ARMRU/sp|P15233|PER1C_ARMRU	2	-0.01885	-7.27735
20190704_SL_HRP_GP_R1.16366.16366.2.0.dta	7	2591.22	1420.78	2	PTLJTTYLQTLR	-	1170.44	1170.42	3-2-0-0-1-1	4	NXT	2	11	0.26617	18	0.20595	0.45814	6.37541	2.92082	T	b2+;b3+;b4+;b5+;b6+;b7+;b8+;y1+;y2+;y3+;y4+;y5+;y6+;y7+;y8+;y9+;y10+;y11+;Y0+;Y0+;Y1+;Y1+;Y2+;Y2+;Y3+;Y4+;Y0++;Y0++;Y1++;	b2+;y1+;y7+;y8+;Y0+;Y1+;Y1+;	sp|P00433|PER1A_ARMRU	D	GL	225	0	228	-0.00096	-0.675218	1.01e-41	sp|P00433|PER1A_ARMRU/sp|P15232|PER1B_ARMRU/sp|P15233|PER1C_ARMRU	2	-0.01914	-7.38931
20190704_SL_HRP_GP_R1.16395.16395.3.0.dta	7	2459.18	1420.78	3	PTLJTTYLQTLR	-	1038.4	1038.38	3-2-0-0-1	4	NXT	2	2	0.23432	6	0.25593	0.33981	6.91912	2.35121	T	b2+;y1+;y5+;y6+;y7+;y8+;Y0+;Y1+;	b2+;y1+;y5+;y6+;y7+;y8+;Y0+;Y1+;	sp|P00433|PER1A_ARMRU	D	GL	225	0	228	-0.00096	-0.675218	1.01e-41	sp|P00433|PER1A_ARMRU/sp|P15232|PER1B_ARMRU/sp|P15233|PER1C_ARMRU	2	-0.0202	-8.21742
20190704_SL_HRP_GP_R1.16411.16411.3.0.dta	7	2445.16	1420.78	3	PTLJTTYLQTLR	-	1024.38	1024.36	3-2-0-0-0-1	4	NXT	2	2	0.14608	6	0.18599	0.2595	6.44363	1.67209	T	b2+;y1+;y4+;y5+;y6+;y7+;Y0+;Y1+;	b2+;y4+;y5+;y6+;y7+;Y0+;Y1+;	sp|P00433|PER1A_ARMRU	D	GL	225	0	228	-0.00096	-0.675218	1.01e-41	sp|P00433|PER1A_ARMRU/sp|P15232|PER1B_ARMRU/sp|P15233|PER1C_ARMRU	2	-0.02345	-9.59423
20190704_SL_HRP_GP_R1.16413.16413.3.0.dta	7	2445.16	1420.78	3	PTLJTTYLQTLR	-	1024.38	1024.36	3-2-0-0-0-1	4	NXT	2	3	0.13285	9	0.22788	0.37302	5.20854	1.94291	T	b2+;y1+;y4+;y5+;y6+;y7+;y8+;y9+;y10+;Y0+;Y0+;Y1+;	b2+;y5+;y8+;Y0+;Y1+;	sp|P00433|PER1A_ARMRU	D	GL	225	0	228	-0.00096	-0.675218	1.01e-41	sp|P00433|PER1A_ARMRU/sp|P15232|PER1B_ARMRU/sp|P15233|PER1C_ARMRU	2	-0.02345	-9.59423
20190704_SL_HRP_GP_R1.16414.16414.3.0.dta	7	2445.16	1420.78	3	PTLJTTYLQTLR	-	1024.38	1024.36	3-2-0-0-0-1	4	NXT	2	2	0.09541	7	0.18083	0.27149	5.20854	1.41407	T	b2+;y1+;y3+;y5+;y6+;y7+;y9+;Y0+;Y1+;	b2+;y1+;y9+;Y0+;Y1+;	sp|P00433|PER1A_ARMRU	D	GL	225	0	228	-0.00096	-0.675218	1.01e-41	sp|P00433|PER1A_ARMRU/sp|P15232|PER1B_ARMRU/sp|P15233|PER1C_ARMRU	2	-0.02345	-9.59423
20190704_SL_HRP_GP_R1.16434.16434.3.0.dta	7	2591.22	1420.78	3	PTLJTTYLQTLR	-	1170.44	1170.42	3-2-0-0-1-1	4	NXT	2	8	0.26216	19	0.30785	0.518	7.44604	3.85707	T	b2+;b3+;b4+;b5+;b6+;b7+;b8+;b9+;y1+;y2+;y3+;y4+;y5+;y6+;y7+;y8+;y9+;y10+;y11+;Y0+;Y0+;Y1+;Y1+;Y2+;Y0++;Y0++;Y1++;	b2+;y1+;y5+;y6+;y7+;y8+;y9+;Y0+;Y1+;	sp|P00433|PER1A_ARMRU	D	GL	225	0	228	-0.00096	-0.675218	1.01e-41	sp|P00433|PER1A_ARMRU/sp|P15232|PER1B_ARMRU/sp|P15233|PER1C_ARMRU	2	-0.02481	-9.57826
20190704_SL_HRP_GP_R1.16436.16436.3.0.dta	7	2591.22	1420.78	3	PTLJTTYLQTLR	-	1170.44	1170.42	3-2-0-0-1-1	4	NXT	2	10	0.31084	15	0.29103	0.51942	7.44604	3.86762	T	b2+;b3+;b4+;b5+;b8+;y1+;y2+;y3+;y4+;y6+;y7+;y8+;y9+;y10+;y11+;Y0+;Y0+;Y1+;Y1+;Y2+;Y3+;Y0++;Y0++;Y1++;Y1++;	b2+;y1+;y6+;y7+;y8+;y9+;Y0+;Y1+;Y1+;	sp|P00433|PER1A_ARMRU	D	GL	225	0	228	-0.00096	-0.675218	1.01e-41	sp|P00433|PER1A_ARMRU/sp|P15232|PER1B_ARMRU/sp|P15233|PER1C_ARMRU	2	-0.02481	-9.57826
20190704_SL_HRP_GP_R1.16454.16454.2.0.dta	7	2591.22	1420.78	2	PTLJTTYLQTLR	-	1170.44	1170.42	3-2-0-0-1-1	4	NXT	2	11	0.33186	18	0.19012	0.46839	6.91912	3.24085	T	b2+;b3+;b4+;b5+;b6+;b7+;b8+;y1+;y2+;y3+;y4+;y5+;y6+;y7+;y8+;y9+;y10+;y11+;Y0+;Y0+;Y1+;Y1+;Y2+;Y2+;Y0++;Y0++;Y1++;Y1++;Y2++;	b2+;y1+;y7+;y8+;Y0+;Y1+;Y1+;Y2+;	sp|P00433|PER1A_ARMRU	D	GL	225	0	228	-0.00096	-0.675218	1.01e-41	sp|P00433|PER1A_ARMRU/sp|P15232|PER1B_ARMRU/sp|P15233|PER1C_ARMRU	2	-0.02017	-7.78695
20190704_SL_HRP_GP_R1.16509.16509.2.0.dta	7	2591.22	1420.78	2	PTLJTTYLQTLR	-	1170.44	1170.42	3-2-0-0-1-1	4	NXT	2	1	0.03218	7	0.11908	0.18027	3.85904	0.69568	T	b2+;b4+;y1+;y3+;y4+;y5+;y6+;Y1+;	b2+;y1+;Y1+;	sp|P00433|PER1A_ARMRU	D	GL	225	0	228	-0.00096	-0.675218	1.01e-41	sp|P00433|PER1A_ARMRU/sp|P15232|PER1B_ARMRU/sp|P15233|PER1C_ARMRU	2	-0.02064	-7.9684
20190704_SL_HRP_GP_R1.16521.16521.2.0.dta	7	2591.22	1420.78	2	PTLJTTYLQTLR	-	1170.44	1170.42	3-2-0-0-1-1	4	NXT	2	11	0.42981	18	0.18756	0.49854	7.44604	3.71217	T	b2+;b3+;b4+;b5+;b7+;b9+;b11+;y1+;y2+;y3+;y4+;y5+;y6+;y7+;y8+;y9+;y10+;y11+;Y0+;Y0+;Y1+;Y1+;Y2+;Y2+;Y3+;Y4+;Y0++;Y1++;Y1++;	b2+;y1+;y6+;y7+;y8+;Y0+;Y1+;Y1+;Y2+;	sp|P00433|PER1A_ARMRU	D	GL	225	0	228	-0.00096	-0.675218	1.01e-41	sp|P00433|PER1A_ARMRU/sp|P15232|PER1B_ARMRU/sp|P15233|PER1C_ARMRU	2	-0.02074	-8.007
20190704_SL_HRP_GP_R1.16526.16526.2.0.dta	7	2591.22	1420.78	2	PTLJTTYLQTLR	-	1170.44	1170.42	3-2-0-0-1-1	4	NXT	2	8	0.2114	19	0.17258	0.41554	4.56511	1.89699	T	b2+;b3+;b4+;b5+;b6+;b8+;b9+;b11+;y1+;y2+;y3+;y4+;y5+;y6+;y7+;y8+;y9+;y10+;y11+;Y0+;Y0+;Y1+;Y1+;Y2+;Y0++;Y0++;Y1++;	b2+;y1+;Y0+;Y1+;	sp|P00433|PER1A_ARMRU	D	GL	225	0	228	-0.00096	-0.675218	1.01e-41	sp|P00433|PER1A_ARMRU/sp|P15232|PER1B_ARMRU/sp|P15233|PER1C_ARMRU	2	-0.02074	-8.007
20190704_SL_HRP_GP_R1.16702.16702.2.0.dta	7	2591.22	1420.78	2	PTLJTTYLQTLR	-	1170.44	1170.42	3-2-0-0-1-1	4	NXT	2	10	0.24547	20	0.21492	0.45215	6.37541	2.88262	T	b2+;b3+;b4+;b5+;b6+;b7+;b9+;b10+;b11+;y1+;y2+;y3+;y4+;y5+;y6+;y7+;y8+;y9+;y10+;y11+;Y0+;Y0+;Y1+;Y1+;Y2+;Y3+;Y0++;Y0++;Y1++;Y1++;	b2+;y1+;y7+;y8+;Y0+;Y1+;Y2+;	sp|P00433|PER1A_ARMRU	D	GL	225	0	228	-0.00096	-0.675218	1.01e-41	sp|P00433|PER1A_ARMRU/sp|P15232|PER1B_ARMRU/sp|P15233|PER1C_ARMRU	2	-0.02091	-8.07263
20190704_SL_HRP_GP_R1.16712.16712.2.0.dta	7	2591.22	1420.78	2	PTLJTTYLQTLR	-	1170.44	1170.42	3-2-0-0-1-1	4	NXT	2	10	0.28649	17	0.18506	0.4493	6.37541	2.8645	T	b2+;b3+;b4+;b5+;b8+;b10+;y1+;y2+;y3+;y4+;y5+;y6+;y7+;y8+;y9+;y10+;y11+;Y0+;Y1+;Y1+;Y2+;Y3+;Y4+;Y0++;Y0++;Y1++;Y1++;	b2+;y1+;y7+;Y0+;Y1+;Y1+;Y2+;	sp|P00433|PER1A_ARMRU	D	GL	225	0	228	-0.00096	-0.675218	1.01e-41	sp|P00433|PER1A_ARMRU/sp|P15232|PER1B_ARMRU/sp|P15233|PER1C_ARMRU	2	-0.02091	-8.07263
20190704_SL_HRP_GP_R1.16727.16727.3.0.dta	7	2459.18	1420.78	3	PTLJTTYLQTLR	-	1038.4	1038.38	3-2-0-0-1	4	NXT	2	2	0.27371	5	0.2522	0.3219	6.37541	2.05227	T	b2+;y1+;y4+;y6+;y8+;Y0+;Y1+;	b2+;y1+;y4+;y6+;y8+;Y0+;Y1+;	sp|P00433|PER1A_ARMRU	D	GL	225	0	228	-0.00096	-0.675218	1.01e-41	sp|P00433|PER1A_ARMRU/sp|P15232|PER1B_ARMRU/sp|P15233|PER1C_ARMRU	2	-0.01772	-7.20856
20190704_SL_HRP_GP_R1.16818.16818.2.0.dta	7	2591.22	1420.78	2	PTLJTTYLQTLR	-	1170.44	1170.42	3-2-0-0-1-1	4	NXT	2	12	0.32707	19	0.18692	0.46677	6.91912	3.22961	T	b2+;b3+;b4+;b5+;b6+;b8+;b9+;b11+;y1+;y2+;y3+;y4+;y5+;y6+;y7+;y8+;y9+;y10+;y11+;Y0+;Y0+;Y1+;Y1+;Y2+;Y2+;Y3+;Y4+;Y0++;Y0++;Y1++;Y1++;	b2+;y1+;y6+;y7+;Y0+;Y1+;Y1+;Y2+;	sp|P00433|PER1A_ARMRU	D	GL	225	0	228	-0.00096	-0.675218	1.01e-41	sp|P00433|PER1A_ARMRU/sp|P15232|PER1B_ARMRU/sp|P15233|PER1C_ARMRU	2	-0.02045	-7.89504
20190704_SL_HRP_GP_R1.16936.16936.2.0.dta	7	2591.22	1420.78	2	PTLJTTYLQTLR	-	1170.44	1170.42	3-2-0-0-1-1	4	NXT	2	3	0.08698	9	0.13146	0.24	4.56511	1.09564	T	b2+;y1+;y2+;y3+;y4+;y5+;y6+;y7+;y8+;Y0+;Y1+;Y1+;	b2+;y1+;Y1+;Y1+;	sp|P00433|PER1A_ARMRU	D	GL	225	0	228	-0.00096	-0.675218	1.01e-41	sp|P00433|PER1A_ARMRU/sp|P15232|PER1B_ARMRU/sp|P15233|PER1C_ARMRU	2	-0.01989	-7.67885
20190704_SL_HRP_GP_R1.16937.16937.2.0.dta	7	2591.22	1420.78	2	PTLJTTYLQTLR	-	1170.44	1170.42	3-2-0-0-1-1	4	NXT	2	3	0.06787	11	0.13656	0.25508	3.85904	0.98437	T	b2+;b3+;b4+;y1+;y2+;y3+;y4+;y5+;y6+;y7+;y8+;Y0+;Y0+;Y1+;	b2+;y1+;Y1+;	sp|P00433|PER1A_ARMRU	D	GL	225	0	228	-0.00096	-0.675218	1.01e-41	sp|P00433|PER1A_ARMRU/sp|P15232|PER1B_ARMRU/sp|P15233|PER1C_ARMRU	2	-0.01989	-7.67885
20190704_SL_HRP_GP_R1.16960.16960.2.0.dta	7	2591.22	1420.78	2	PTLJTTYLQTLR	-	1170.44	1170.42	3-2-0-0-1-1	4	NXT	2	4	0.04793	6	0.10067	0.17386	3.85904	0.67092	T	b2+;y1+;y3+;y4+;y5+;y8+;Y0+;Y0+;Y1+;Y1+;	b2+;y1+;Y1+;	sp|P00433|PER1A_ARMRU	D	GL	225	0	228	-0.00096	-0.675218	1.01e-41	sp|P00433|PER1A_ARMRU/sp|P15232|PER1B_ARMRU/sp|P15233|PER1C_ARMRU	2	-0.02	-7.72132
20190704_SL_HRP_GP_R1.16966.16966.2.0.dta	7	2591.22	1420.78	2	PTLJTTYLQTLR	-	1170.44	1170.42	3-2-0-0-1-1	4	NXT	2	6	0.11557	15	0.15377	0.34528	4.56511	1.57623	T	b2+;b3+;b4+;b5+;b7+;y1+;y2+;y3+;y4+;y5+;y6+;y7+;y8+;y9+;y10+;Y0+;Y0+;Y1+;Y1+;Y2+;Y0++;	b2+;y1+;Y0+;Y1+;	sp|P00433|PER1A_ARMRU	D	GL	225	0	228	-0.00096	-0.675218	1.01e-41	sp|P00433|PER1A_ARMRU/sp|P15232|PER1B_ARMRU/sp|P15233|PER1C_ARMRU	2	-0.02	-7.72132
20190704_SL_HRP_GP_R1.16975.16975.3.0.dta	7	2591.22	1420.78	3	PTLJTTYLQTLR	-	1170.44	1170.42	3-2-0-0-1-1	4	NXT	2	8	0.22038	18	0.29764	0.4981	7.44604	3.70884	T	b2+;b3+;b4+;b5+;b6+;b7+;b8+;y1+;y2+;y3+;y4+;y5+;y6+;y7+;y8+;y9+;y10+;y11+;Y0+;Y0+;Y1+;Y1+;Y2+;Y0++;Y0++;Y1++;	b2+;y1+;y5+;y6+;y7+;y8+;y9+;Y0+;Y1+;	sp|P00433|PER1A_ARMRU	D	GL	225	0	228	-0.00096	-0.675218	1.01e-41	sp|P00433|PER1A_ARMRU/sp|P15232|PER1B_ARMRU/sp|P15233|PER1C_ARMRU	2	-0.02448	-9.45086
20190704_SL_HRP_GP_R1.16990.16990.2.0.dta	7	2591.22	1420.78	2	PTLJTTYLQTLR	-	1170.44	1170.42	3-2-0-0-1-1	4	NXT	2	7	0.13915	17	0.16875	0.38266	4.56511	1.7469	T	b2+;b3+;b4+;b5+;b6+;b7+;y1+;y2+;y3+;y4+;y5+;y6+;y7+;y8+;y9+;y10+;y11+;Y0+;Y0+;Y1+;Y1+;Y2+;Y0++;Y0++;	b2+;y1+;Y0+;Y1+;	sp|P00433|PER1A_ARMRU	D	GL	225	0	228	-0.00096	-0.675218	1.01e-41	sp|P00433|PER1A_ARMRU/sp|P15232|PER1B_ARMRU/sp|P15233|PER1C_ARMRU	2	-0.02003	-7.7329
20190704_SL_HRP_GP_R1.17012.17012.2.0.dta	7	2591.22	1420.78	2	PTLJTTYLQTLR	-	1170.44	1170.42	3-2-0-0-1-1	4	NXT	2	8	0.17073	16	0.1629	0.39347	4.56511	1.79625	T	b2+;b3+;b4+;b5+;b6+;y1+;y2+;y3+;y4+;y5+;y6+;y7+;y8+;y9+;y10+;y11+;Y0+;Y0+;Y1+;Y1+;Y2+;Y0++;Y0++;Y1++;	b2+;y1+;Y0+;Y1+;	sp|P00433|PER1A_ARMRU	D	GL	225	0	228	-0.00096	-0.675218	1.01e-41	sp|P00433|PER1A_ARMRU/sp|P15232|PER1B_ARMRU/sp|P15233|PER1C_ARMRU	2	-0.02007	-7.74834
20190704_SL_HRP_GP_R1.17038.17038.2.0.dta	7	2591.22	1420.78	2	PTLJTTYLQTLR	-	1170.44	1170.42	3-2-0-0-1-1	4	NXT	2	9	0.25821	19	0.20172	0.43562	6.37541	2.77725	T	b2+;b3+;b4+;b5+;b6+;b7+;b8+;b9+;b11+;y1+;y2+;y3+;y4+;y6+;y7+;y8+;y9+;y10+;y11+;Y0+;Y0+;Y1+;Y1+;Y2+;Y2+;Y3+;Y0++;Y1++;	b2+;y1+;y7+;y8+;Y0+;Y1+;Y2+;	sp|P00433|PER1A_ARMRU	D	GL	225	0	228	-0.00096	-0.675218	1.01e-41	sp|P00433|PER1A_ARMRU/sp|P15232|PER1B_ARMRU/sp|P15233|PER1C_ARMRU	2	-0.02051	-7.91821
20190704_SL_HRP_GP_R1.17066.17066.3.0.dta	7	2459.17	1420.78	3	PTLJTTYLQTLR	-	1038.4	1038.38	3-2-0-0-1	4	NXT	2	2	0.27283	7	0.28605	0.35529	6.91912	2.45833	T	b2+;y1+;y2+;y4+;y5+;y6+;y8+;Y0+;Y1+;	b2+;y1+;y4+;y5+;y6+;y8+;Y0+;Y1+;	sp|P00433|PER1A_ARMRU	D	GL	225	0	228	-0.00096	-0.675218	1.01e-41	sp|P00433|PER1A_ARMRU/sp|P15232|PER1B_ARMRU/sp|P15233|PER1C_ARMRU	2	-0.01605	-6.52921
20190704_SL_HRP_GP_R1.17112.17112.3.0.dta	7	2591.22	1420.78	3	PTLJTTYLQTLR	-	1170.45	1170.42	3-2-0-0-1-1	4	NXT	2	10	0.26741	17	0.30684	0.52527	7.44604	3.91122	T	b2+;b3+;b4+;b5+;b8+;b9+;y1+;y2+;y3+;y4+;y5+;y6+;y7+;y8+;y9+;y10+;y11+;Y0+;Y0+;Y1+;Y1+;Y2+;Y3+;Y0++;Y0++;Y1++;Y1++;	b2+;y1+;y5+;y6+;y7+;y8+;y9+;Y0+;Y1+;	sp|P00433|PER1A_ARMRU	D	GL	225	0	228	-0.00096	-0.675218	1.01e-41	sp|P00433|PER1A_ARMRU/sp|P15232|PER1B_ARMRU/sp|P15233|PER1C_ARMRU	2	-0.02525	-9.74812
20190704_SL_HRP_GP_R1.17119.17119.3.0.dta	7	2591.22	1420.78	3	PTLJTTYLQTLR	-	1170.45	1170.42	3-2-0-0-1-1	4	NXT	2	10	0.31671	14	0.27932	0.47836	7.44604	3.56187	T	b2+;b3+;b4+;b5+;b6+;y1+;y2+;y3+;y4+;y5+;y7+;y8+;y9+;y11+;Y0+;Y0+;Y1+;Y1+;Y2+;Y3+;Y0++;Y0++;Y1++;Y1++;	b2+;y1+;y4+;y5+;y7+;y8+;y9+;Y0+;Y1+;	sp|P00433|PER1A_ARMRU	D	GL	225	0	228	-0.00096	-0.675218	1.01e-41	sp|P00433|PER1A_ARMRU/sp|P15232|PER1B_ARMRU/sp|P15233|PER1C_ARMRU	2	-0.02525	-9.74812
20190704_SL_HRP_GP_R1.17137.17137.2.0.dta	7	2591.22	1420.78	2	PTLJTTYLQTLR	-	1170.44	1170.42	3-2-0-0-1-1	4	NXT	2	10	0.28376	18	0.18058	0.4446	6.37541	2.83454	T	b2+;b3+;b4+;b5+;b6+;b7+;b8+;y1+;y2+;y3+;y4+;y5+;y6+;y7+;y8+;y9+;y10+;y11+;Y0+;Y0+;Y1+;Y1+;Y2+;Y3+;Y0++;Y0++;Y1++;Y1++;	b2+;y6+;y7+;Y0+;Y1+;Y1+;Y2+;	sp|P00433|PER1A_ARMRU	D	GL	225	0	228	-0.00096	-0.675218	1.01e-41	sp|P00433|PER1A_ARMRU/sp|P15232|PER1B_ARMRU/sp|P15233|PER1C_ARMRU	2	-0.02066	-7.97612
20190704_SL_HRP_GP_R1.17311.17311.3.0.dta	7	2591.22	1420.78	3	PTLJTTYLQTLR	-	1170.44	1170.42	3-2-0-0-1-1	4	NXT	2	8	0.2006	17	0.30637	0.49711	7.44604	3.70148	T	b2+;b3+;b4+;b5+;b6+;b8+;y1+;y2+;y3+;y4+;y5+;y6+;y7+;y8+;y9+;y10+;y11+;Y0+;Y0+;Y1+;Y1+;Y2+;Y0++;Y0++;Y1++;	b2+;y1+;y5+;y6+;y7+;y8+;y9+;Y0+;Y1+;	sp|P00433|PER1A_ARMRU	D	GL	225	0	228	-0.00096	-0.675218	1.01e-41	sp|P00433|PER1A_ARMRU/sp|P15232|PER1B_ARMRU/sp|P15233|PER1C_ARMRU	2	-0.02486	-9.59756
20190704_SL_HRP_GP_R1.17374.17374.2.0.dta	7	2591.22	1420.78	2	PTLJTTYLQTLR	-	1170.44	1170.42	3-2-0-0-1-1	4	NXT	2	8	0.24975	19	0.21484	0.45197	6.37541	2.88151	T	b2+;b3+;b4+;b5+;b6+;b7+;b8+;b10+;y1+;y2+;y3+;y4+;y5+;y6+;y7+;y8+;y9+;y10+;y11+;Y0+;Y0+;Y1+;Y1+;Y2+;Y4+;Y0++;Y0++;	b2+;y1+;y7+;y8+;Y0+;Y1+;Y2+;	sp|P00433|PER1A_ARMRU	D	GL	225	0	228	-0.00096	-0.675218	1.01e-41	sp|P00433|PER1A_ARMRU/sp|P15232|PER1B_ARMRU/sp|P15233|PER1C_ARMRU	2	-0.01916	-7.39703
20190704_SL_HRP_GP_R1.17406.17406.3.0.dta	7	2459.17	1420.78	3	PTLJTTYLQTLR	-	1038.39	1038.38	3-2-0-0-1	4	NXT	2	2	0.21768	6	0.26383	0.35171	5.20854	1.83188	T	b2+;y1+;y4+;y6+;y8+;y9+;Y0+;Y1+;	b2+;y1+;y8+;Y0+;Y1+;	sp|P00433|PER1A_ARMRU	D	GL	225	0	228	-0.00096	-0.675218	1.01e-41	sp|P00433|PER1A_ARMRU/sp|P15232|PER1B_ARMRU/sp|P15233|PER1C_ARMRU	2	-0.01258	-5.11761
20190704_SL_HRP_GP_R1.17471.17471.3.0.dta	7	2459.17	1420.78	3	PTLJTTYLQTLR	-	1038.39	1038.38	3-2-0-0-1	4	NXT	2	2	0.04789	7	0.11984	0.21756	3.05561	0.66478	T	b2+;y1+;y4+;y5+;y6+;y7+;y8+;Y0+;Y1+;	y8+;Y0+;	sp|P00433|PER1A_ARMRU	D	GL	225	0	228	-0.00096	-0.675218	1.01e-41	sp|P00433|PER1A_ARMRU/sp|P15232|PER1B_ARMRU/sp|P15233|PER1C_ARMRU	2	-0.01206	-4.90608
20190704_SL_HRP_GP_R1.17533.17533.3.0.dta	7	2591.22	1420.78	3	PTLJTTYLQTLR	-	1170.44	1170.42	3-2-0-0-1-1	4	NXT	2	11	0.25151	19	0.30755	0.51946	7.44604	3.8679	T	b2+;b3+;b4+;b5+;b6+;b7+;b8+;b9+;y1+;y2+;y3+;y4+;y5+;y6+;y7+;y8+;y9+;y10+;y11+;Y0+;Y0+;Y1+;Y1+;Y2+;Y2+;Y3+;Y0++;Y0++;Y1++;Y1++;	b2+;y1+;y4+;y5+;y6+;y7+;y8+;Y0+;Y1+;	sp|P00433|PER1A_ARMRU	D	GL	225	0	228	-0.00096	-0.675218	1.01e-41	sp|P00433|PER1A_ARMRU/sp|P15232|PER1B_ARMRU/sp|P15233|PER1C_ARMRU	2	-0.02196	-8.47799
20190704_SL_HRP_GP_R1.17647.17647.3.0.dta	7	2591.22	1420.78	3	PTLJTTYLQTLR	-	1170.44	1170.42	3-2-0-0-1-1	4	NXT	2	6	0.20878	15	0.29064	0.47537	7.44604	3.53962	T	b2+;b3+;b4+;b5+;b9+;y1+;y2+;y3+;y4+;y6+;y7+;y8+;y9+;y10+;y11+;Y0+;Y0+;Y1+;Y1+;Y2+;Y0++;	b2+;y1+;y4+;y6+;y7+;y8+;y9+;Y0+;Y1+;	sp|P00433|PER1A_ARMRU	D	GL	225	0	228	-0.00096	-0.675218	1.01e-41	sp|P00433|PER1A_ARMRU/sp|P15232|PER1B_ARMRU/sp|P15233|PER1C_ARMRU	2	-0.0234	-9.03392
20190704_SL_HRP_GP_R1.17655.17655.2.0.dta	7	2591.22	1420.78	2	PTLJTTYLQTLR	-	1170.44	1170.42	3-2-0-0-1-1	4	NXT	2	11	0.44598	16	0.18379	0.49876	7.44604	3.71382	T	b2+;b3+;b4+;b6+;b9+;y1+;y2+;y3+;y4+;y5+;y6+;y7+;y8+;y9+;y10+;y11+;Y0+;Y0+;Y1+;Y1+;Y2+;Y3+;Y4+;Y0++;Y0++;Y1++;Y1++;	b2+;y1+;y6+;y7+;y8+;Y0+;Y1+;Y1+;Y2+;	sp|P00433|PER1A_ARMRU	D	GL	225	0	228	-0.00096	-0.675218	1.01e-41	sp|P00433|PER1A_ARMRU/sp|P15232|PER1B_ARMRU/sp|P15233|PER1C_ARMRU	2	-0.01861	-7.18469
20190704_SL_HRP_GP_R1.17675.17675.2.0.dta	7	2591.22	1420.78	2	PTLJTTYLQTLR	-	1170.44	1170.42	3-2-0-0-1-1	4	NXT	2	11	0.41624	17	0.18077	0.49154	6.91912	3.40105	T	b2+;b3+;b4+;b5+;b6+;b8+;y1+;y2+;y3+;y4+;y5+;y6+;y7+;y8+;y9+;y10+;y11+;Y0+;Y0+;Y1+;Y1+;Y2+;Y2+;Y3+;Y4+;Y0++;Y0++;Y1++;	b2+;y6+;y7+;y8+;Y0+;Y1+;Y1+;Y2+;	sp|P00433|PER1A_ARMRU	D	GL	225	0	228	-0.00096	-0.675218	1.01e-41	sp|P00433|PER1A_ARMRU/sp|P15232|PER1B_ARMRU/sp|P15233|PER1C_ARMRU	2	-0.01858	-7.17311
20190704_SL_HRP_GP_R1.17685.17685.2.0.dta	7	2591.22	1420.78	2	PTLJTTYLQTLR	-	1170.44	1170.42	3-2-0-0-1-1	4	NXT	2	11	0.49558	15	0.17867	0.51669	7.96278	4.11432	T	b2+;b3+;b4+;b5+;y1+;y2+;y3+;y4+;y5+;y6+;y7+;y8+;y9+;y10+;y11+;Y0+;Y0+;Y1+;Y1+;Y2+;Y2+;Y3+;Y4+;Y0++;Y0++;Y1++;	b2+;y5+;y6+;y7+;y8+;Y0+;Y0+;Y1+;Y1+;Y2+;	sp|P00433|PER1A_ARMRU	D	GL	225	0	228	-0.00096	-0.675218	1.01e-41	sp|P00433|PER1A_ARMRU/sp|P15232|PER1B_ARMRU/sp|P15233|PER1C_ARMRU	2	-0.01858	-7.17311
20190704_SL_HRP_GP_R1.17699.17699.2.0.dta	7	2591.22	1420.78	2	PTLJTTYLQTLR	-	1170.44	1170.42	3-2-0-0-1-1	4	NXT	2	7	0.1093	11	0.12884	0.2874	4.56511	1.31199	T	b2+;b3+;b4+;y1+;y2+;y3+;y4+;y6+;y7+;y8+;y10+;Y0+;Y0+;Y1+;Y1+;Y2+;Y0++;Y0++;	b2+;y1+;Y0+;Y1+;	sp|P00433|PER1A_ARMRU	D	GL	225	0	228	-0.00096	-0.675218	1.01e-41	sp|P00433|PER1A_ARMRU/sp|P15232|PER1B_ARMRU/sp|P15233|PER1C_ARMRU	2	-0.01836	-7.08818
20190704_SL_HRP_GP_R1.17707.17707.2.0.dta	7	2591.22	1420.78	2	PTLJTTYLQTLR	-	1170.44	1170.42	3-2-0-0-1-1	4	NXT	2	5	0.08384	12	0.1501	0.30681	4.56511	1.40063	T	b2+;b3+;b4+;y1+;y2+;y3+;y4+;y5+;y6+;y7+;y8+;y9+;Y0+;Y0+;Y1+;Y1+;Y2+;	b2+;y1+;Y0+;Y1+;	sp|P00433|PER1A_ARMRU	D	GL	225	0	228	-0.00096	-0.675218	1.01e-41	sp|P00433|PER1A_ARMRU/sp|P15232|PER1B_ARMRU/sp|P15233|PER1C_ARMRU	2	-0.01836	-7.08818
20190704_SL_HRP_GP_R1.17710.17710.2.0.dta	7	2591.22	1420.78	2	PTLJTTYLQTLR	-	1170.44	1170.42	3-2-0-0-1-1	4	NXT	2	11	0.25252	19	0.22006	0.46146	6.37541	2.94197	T	b2+;b3+;b4+;b5+;b6+;b7+;b8+;b9+;y1+;y2+;y3+;y4+;y5+;y6+;y7+;y8+;y9+;y10+;y11+;Y0+;Y0+;Y1+;Y1+;Y2+;Y2+;Y3+;Y0++;Y0++;Y1++;Y1++;	b2+;y1+;y7+;y8+;Y0+;Y1+;Y1+;	sp|P00433|PER1A_ARMRU	D	GL	225	0	228	-0.00096	-0.675218	1.01e-41	sp|P00433|PER1A_ARMRU/sp|P15232|PER1B_ARMRU/sp|P15233|PER1C_ARMRU	2	-0.01798	-6.94148
20190704_SL_HRP_GP_R1.17736.17736.3.0.dta	7	2459.17	1420.78	3	PTLJTTYLQTLR	-	1038.39	1038.38	3-2-0-0-1	4	NXT	2	2	0.26842	6	0.30345	0.40242	6.37541	2.56557	T	b2+;y1+;y6+;y7+;y8+;y9+;Y0+;Y1+;	b2+;y6+;y7+;y8+;y9+;Y0+;Y1+;	sp|P00433|PER1A_ARMRU	D	GL	225	0	228	-0.00096	-0.675218	1.01e-41	sp|P00433|PER1A_ARMRU/sp|P15232|PER1B_ARMRU/sp|P15233|PER1C_ARMRU	2	-0.01016	-4.13315
20190704_SL_HRP_GP_R1.17750.17750.2.0.dta	7	2591.22	1420.78	2	PTLJTTYLQTLR	-	1170.44	1170.42	3-2-0-0-1-1	4	NXT	2	2	0.05145	8	0.11487	0.20745	3.05561	0.63389	T	b2+;b3+;y1+;y3+;y5+;y6+;y7+;y8+;Y0+;Y1+;	y1+;Y1+;	sp|P00433|PER1A_ARMRU	D	GL	225	0	228	-0.00096	-0.675218	1.01e-41	sp|P00433|PER1A_ARMRU/sp|P15232|PER1B_ARMRU/sp|P15233|PER1C_ARMRU	2	-0.01763	-6.80635
20190704_SL_HRP_GP_R1.17761.17761.2.0.dta	7	2591.22	1420.78	2	PTLJTTYLQTLR	-	1170.44	1170.42	3-2-0-0-1-1	4	NXT	2	7	0.14525	14	0.15436	0.35167	4.56511	1.60541	T	b2+;b3+;b4+;b5+;y1+;y2+;y3+;y4+;y5+;y6+;y7+;y8+;y9+;y11+;Y0+;Y0+;Y1+;Y1+;Y2+;Y0++;Y0++;	b2+;y1+;Y0+;Y1+;	sp|P00433|PER1A_ARMRU	D	GL	225	0	228	-0.00096	-0.675218	1.01e-41	sp|P00433|PER1A_ARMRU/sp|P15232|PER1B_ARMRU/sp|P15233|PER1C_ARMRU	2	-0.01734	-6.6944
20190704_SL_HRP_GP_R1.17913.17913.2.0.dta	7	2591.21	1420.78	2	PTLJTTYLQTLR	-	1170.44	1170.42	3-2-0-0-1-1	4	NXT	2	12	0.33488	17	0.17171	0.44991	6.91912	3.11298	T	b2+;b3+;b4+;b5+;b8+;b10+;b11+;y1+;y2+;y3+;y4+;y6+;y7+;y8+;y9+;y10+;y11+;Y0+;Y0+;Y1+;Y1+;Y2+;Y2+;Y3+;Y4+;Y0++;Y0++;Y1++;Y1++;	b2+;y1+;y7+;y8+;Y0+;Y1+;Y1+;Y2+;	sp|P00433|PER1A_ARMRU	D	GL	225	0	228	-0.00096	-0.675218	1.01e-41	sp|P00433|PER1A_ARMRU/sp|P15232|PER1B_ARMRU/sp|P15233|PER1C_ARMRU	2	-0.01544	-5.96088
20190704_SL_HRP_GP_R1.17983.17983.3.0.dta	7	2591.22	1420.78	3	PTLJTTYLQTLR	-	1170.44	1170.42	3-2-0-0-1-1	4	NXT	2	8	0.20505	16	0.30388	0.4994	7.44604	3.71856	T	b2+;b3+;b4+;b5+;b8+;y1+;y2+;y3+;y4+;y5+;y6+;y7+;y8+;y9+;y10+;y11+;Y0+;Y0+;Y1+;Y1+;Y2+;Y0++;Y0++;Y1++;	b2+;y1+;y5+;y6+;y7+;y8+;y9+;Y0+;Y1+;	sp|P00433|PER1A_ARMRU	D	GL	225	0	228	-0.00096	-0.675218	1.01e-41	sp|P00433|PER1A_ARMRU/sp|P15232|PER1B_ARMRU/sp|P15233|PER1C_ARMRU	2	-0.01877	-7.24646
20190704_SL_HRP_GP_R1.18041.18041.2.0.dta	7	2591.21	1420.78	2	PTLJTTYLQTLR	-	1170.44	1170.42	3-2-0-0-1-1	4	NXT	2	1	0.02845	6	0.10943	0.15781	3.05561	0.48221	T	b2+;y1+;y2+;y4+;y6+;y7+;Y1+;	y1+;Y1+;	sp|P00433|PER1A_ARMRU	D	GL	225	0	228	-0.00096	-0.675218	1.01e-41	sp|P00433|PER1A_ARMRU/sp|P15232|PER1B_ARMRU/sp|P15233|PER1C_ARMRU	2	-0.01566	-6.04581
20190704_SL_HRP_GP_R1.18046.18046.2.0.dta	7	2591.21	1420.78	2	PTLJTTYLQTLR	-	1170.44	1170.42	3-2-0-0-1-1	4	NXT	2	10	0.25611	17	0.21802	0.45957	6.37541	2.92993	T	b2+;b3+;b4+;b5+;b6+;b8+;y1+;y2+;y3+;y4+;y5+;y6+;y7+;y8+;y9+;y10+;y11+;Y0+;Y0+;Y1+;Y1+;Y2+;Y2+;Y3+;Y0++;Y0++;Y1++;	b2+;y1+;y6+;y7+;y8+;Y0+;Y1+;	sp|P00433|PER1A_ARMRU	D	GL	225	0	228	-0.00096	-0.675218	1.01e-41	sp|P00433|PER1A_ARMRU/sp|P15232|PER1B_ARMRU/sp|P15233|PER1C_ARMRU	2	-0.01597	-6.16549
20190704_SL_HRP_GP_R1.18079.18079.3.0.dta	7	2445.16	1420.78	3	PTLJTTYLQTLR	-	1024.38	1024.36	3-2-0-0-0-1	4	NXT	2	2	0.20952	6	0.26709	0.36295	5.80803	2.10804	T	b2+;y1+;y6+;y7+;y8+;y9+;Y0+;Y1+;	b2+;y6+;y7+;y8+;Y0+;Y1+;	sp|P00433|PER1A_ARMRU	D	GL	225	0	228	-0.00096	-0.675218	1.01e-41	sp|P00433|PER1A_ARMRU/sp|P15232|PER1B_ARMRU/sp|P15233|PER1C_ARMRU	2	-0.01771	-7.24582
20190704_SL_HRP_GP_R1.18167.18167.2.0.dta	7	2591.22	1420.78	2	PTLJTTYLQTLR	-	1170.44	1170.42	3-2-0-0-1-1	4	NXT	2	2	0.04548	6	0.11855	0.15421	3.85904	0.5951	T	b2+;b3+;y1+;y2+;y4+;y5+;Y1+;Y1+;	b2+;y1+;Y1+;	sp|P00433|PER1A_ARMRU	D	GL	225	0	228	-0.00096	-0.675218	1.01e-41	sp|P00433|PER1A_ARMRU/sp|P15232|PER1B_ARMRU/sp|P15233|PER1C_ARMRU	2	-0.01797	-6.93761
20190704_SL_HRP_GP_R1.18193.18193.2.0.dta	7	2591.22	1420.78	2	PTLJTTYLQTLR	-	1170.44	1170.42	3-2-0-0-1-1	4	NXT	2	0	0	6	0.23797	0.18787	5.20854	0.9785	T	b2+;y1+;y2+;y3+;y4+;y5+;	b2+;y1+;y3+;y4+;y5+;	sp|P00433|PER1A_ARMRU	D	GL	225	0	228	-0.00096	-0.675218	1.01e-41	sp|P00433|PER1A_ARMRU/sp|P15232|PER1B_ARMRU/sp|P15233|PER1C_ARMRU	2	-0.01861	-7.18469
20190704_SL_HRP_GP_R1.18227.18227.3.0.dta	7	2459.17	1420.78	3	PTLJTTYLQTLR	-	1038.39	1038.38	3-2-0-0-1	4	NXT	2	3	0.34626	4	0.15942	0.29637	5.80803	1.72134	T	b2+;y1+;y7+;y8+;Y0+;Y0+;Y1+;	b2+;y1+;y7+;y8+;Y0+;Y1+;	sp|P00433|PER1A_ARMRU	D	GL	225	0	228	-0.00096	-0.675218	1.01e-41	sp|P00433|PER1A_ARMRU/sp|P15232|PER1B_ARMRU/sp|P15233|PER1C_ARMRU	2	-0.00759	-3.08767
20190704_SL_HRP_GP_R1.18319.18319.3.0.dta	7	2591.22	1420.78	3	PTLJTTYLQTLR	-	1170.44	1170.42	3-2-0-0-1-1	4	NXT	2	9	0.21525	17	0.28438	0.4777	6.91912	3.30529	T	b2+;b3+;b4+;b5+;b7+;b8+;b11+;y1+;y2+;y3+;y4+;y6+;y7+;y8+;y9+;y10+;y11+;Y0+;Y0+;Y1+;Y1+;Y2+;Y0++;Y0++;Y1++;Y1++;	b2+;y1+;y4+;y6+;y7+;y8+;Y0+;Y1+;	sp|P00433|PER1A_ARMRU	D	GL	225	0	228	-0.00096	-0.675218	1.01e-41	sp|P00433|PER1A_ARMRU/sp|P15232|PER1B_ARMRU/sp|P15233|PER1C_ARMRU	2	-0.02122	-8.19231
20190704_SL_HRP_GP_R1.18382.18382.2.0.dta	7	2591.22	1420.78	2	PTLJTTYLQTLR	-	1170.44	1170.42	3-2-0-0-1-1	4	NXT	2	8	0.25953	19	0.22671	0.46015	6.37541	2.93364	T	b2+;b3+;b4+;b5+;b6+;b7+;b8+;b9+;y1+;y2+;y3+;y4+;y5+;y6+;y7+;y8+;y9+;y10+;y11+;Y0+;Y0+;Y1+;Y1+;Y2+;Y2+;Y0++;Y0++;	b2+;y1+;y7+;y8+;Y0+;Y1+;Y2+;	sp|P00433|PER1A_ARMRU	D	GL	225	0	228	-0.00096	-0.675218	1.01e-41	sp|P00433|PER1A_ARMRU/sp|P15232|PER1B_ARMRU/sp|P15233|PER1C_ARMRU	2	-0.02133	-8.23478
20190704_SL_HRP_GP_R1.18660.18660.3.0.dta	7	2591.21	1420.78	3	PTLJTTYLQTLR	-	1170.43	1170.42	3-2-0-0-1-1	4	NXT	2	5	0.29306	12	0.3464	0.51236	6.91912	3.54505	T	b2+;b4+;y1+;y2+;y3+;y4+;y5+;y6+;y7+;y8+;y9+;y10+;Y0+;Y1+;Y1+;Y0++;Y0++;	b2+;y1+;y5+;y6+;y7+;y8+;Y0+;Y1+;	sp|P00433|PER1A_ARMRU	D	GL	225	0	228	-0.00096	-0.675218	1.01e-41	sp|P00433|PER1A_ARMRU/sp|P15232|PER1B_ARMRU/sp|P15233|PER1C_ARMRU	2	-0.014	-5.40495
20190704_SL_HRP_GP_R1.18719.18719.2.0.dta	7	2591.21	1420.78	2	PTLJTTYLQTLR	-	1170.43	1170.42	3-2-0-0-1-1	4	NXT	2	6	0.35145	12	0.24526	0.45366	6.91912	3.13891	T	b2+;b4+;b5+;y1+;y2+;y3+;y4+;y5+;y6+;y7+;y8+;y9+;Y0+;Y0+;Y1+;Y1+;Y2+;Y0++;	y1+;y5+;y6+;y7+;Y0+;Y0+;Y1+;Y1+;	sp|P00433|PER1A_ARMRU	D	GL	225	0	228	-0.00096	-0.675218	1.01e-41	sp|P00433|PER1A_ARMRU/sp|P15232|PER1B_ARMRU/sp|P15233|PER1C_ARMRU	2	-0.01372	-5.29685
20190704_SL_HRP_GP_R1.19067.19067.2.0.dta	7	2591.21	1420.78	2	PTLJTTYLQTLR	-	1170.43	1170.42	3-2-0-0-1-1	4	NXT	2	7	0.34537	13	0.24156	0.47551	6.91912	3.29011	T	b2+;b4+;b5+;y1+;y2+;y3+;y4+;y5+;y6+;y7+;y8+;y9+;y10+;Y0+;Y0+;Y1+;Y1+;Y2+;Y0++;Y0++;	b2+;y1+;y7+;y8+;Y0+;Y0+;Y1+;Y1+;	sp|P00433|PER1A_ARMRU	D	GL	225	0	228	-0.00096	-0.675218	1.01e-41	sp|P00433|PER1A_ARMRU/sp|P15232|PER1B_ARMRU/sp|P15233|PER1C_ARMRU	2	-0.01177	-4.54402
20190704_SL_HRP_GP_R1.20623.20623.3.0.dta	7	2591.22	1420.78	3	PTLJTTYLQTLR	-	1170.44	1170.42	3-2-0-0-1-1	4	NXT	2	2	0.30592	7	0.31785	0.42216	6.37541	2.69147	T	b2+;y1+;y4+;y5+;y7+;y8+;y9+;Y0+;Y1+;	b2+;y1+;y7+;y8+;y9+;Y0+;Y1+;	sp|P00433|PER1A_ARMRU	D	GL	225	0	228	-0.00096	-0.675218	1.01e-41	sp|P00433|PER1A_ARMRU/sp|P15232|PER1B_ARMRU/sp|P15233|PER1C_ARMRU	2	-0.02022	-7.80625
20190704_SL_HRP_GP_R1.20807.20807.3.2.dta	37	3813.78	2643.33	3	LYNFSNTGLPDPTLJTTYLQTLR	3,Deamidated[N];	1170.45	1170.42	3-2-0-0-1-1	15	NXT	8	0	0	13	0.24449	0.28597	5.18431	1.48253	T	b2+;b3+;b4+;y1+;y2+;y3+;y4+;y6+;y7+;y8+;y9+;y12+;y14+;	y1+;y6+;y8+;y12+;y14+;	sp|P00433|PER1A_ARMRU	R	GL	214	0	228	0.00332	1.25552	1.42e-30	sp|P00433|PER1A_ARMRU/sp|P15232|PER1B_ARMRU/sp|P15233|PER1C_ARMRU	4	-0.03392	-8.89633
20190704_SL_HRP_GP_R1.20813.20813.3.1.dta	37	3813.78	2643.33	3	LYNFSNTGLPDPTLJTTYLQTLR	3,Deamidated[N];	1170.45	1170.42	3-2-0-0-1-1	15	NXT	8	0	0	14	0.30322	0.33592	5.78195	1.94229	T	b2+;b3+;y1+;y2+;y3+;y4+;y5+;y6+;y7+;y8+;y9+;y12+;y14+;y16+;	b3+;y1+;y5+;y6+;y12+;y14+;	sp|P00433|PER1A_ARMRU	R	GL	214	0	228	0.00332	1.25552	1.42e-30	sp|P00433|PER1A_ARMRU/sp|P15232|PER1B_ARMRU/sp|P15233|PER1C_ARMRU	4	-0.03392	-8.89633
20190704_SL_HRP_GP_R1.20827.20827.3.0.dta	37	3813.78	2643.33	3	LYNFSNTGLPDPTLJTTYLQTLR	3,Deamidated[N];	1170.45	1170.42	3-2-0-0-1-1	15	NXT	8	0	0	13	0.27058	0.31249	5.18431	1.62003	T	b2+;b3+;y1+;y2+;y3+;y4+;y5+;y6+;y7+;y8+;y9+;y12+;y14+;	y1+;y3+;y5+;y12+;y14+;	sp|P00433|PER1A_ARMRU	R	GL	214	0	228	0.00332	1.25552	1.42e-30	sp|P00433|PER1A_ARMRU/sp|P15232|PER1B_ARMRU/sp|P15233|PER1C_ARMRU	4	-0.0339	-8.89108
20190704_SL_HRP_GP_R1.20876.20876.3.0.dta	37	3813.78	2643.33	3	LYNFSNTGLPDPTLJTTYLQTLR	3,Deamidated[N];	1170.45	1170.42	3-2-0-0-1-1	15	NXT	8	0	0	9	0.17688	0.23135	4.543	1.05103	T	y1+;y3+;y4+;y5+;y6+;y7+;y8+;y12+;y14+;	y1+;y5+;y7+;y12+;	sp|P00433|PER1A_ARMRU	R	GL	214	0	228	0.00332	1.25552	1.42e-30	sp|P00433|PER1A_ARMRU/sp|P15232|PER1B_ARMRU/sp|P15233|PER1C_ARMRU	4	-0.03412	-8.94878
20190704_SL_HRP_GP_R1.20877.20877.3.0.dta	37	3813.78	2643.33	3	LYNFSNTGLPDPTLJTTYLQTLR	3,Deamidated[N];	1170.45	1170.42	3-2-0-0-1-1	15	NXT	8	0	0	12	0.32219	0.3305	5.18431	1.71343	T	y1+;y2+;y3+;y4+;y5+;y6+;y7+;y8+;y9+;y10+;y12+;y14+;	y1+;y6+;y9+;y12+;y14+;	sp|P00433|PER1A_ARMRU	R	GL	214	0	228	0.00332	1.25552	1.42e-30	sp|P00433|PER1A_ARMRU/sp|P15232|PER1B_ARMRU/sp|P15233|PER1C_ARMRU	4	-0.03412	-8.94878
20190704_SL_HRP_GP_R1.20878.20878.3.0.dta	37	3813.78	2643.33	3	LYNFSNTGLPDPTLJTTYLQTLR	3,Deamidated[N];	1170.45	1170.42	3-2-0-0-1-1	15	NXT	8	0	0	11	0.38813	0.35969	6.34769	2.28318	T	y1+;y2+;y3+;y4+;y5+;y6+;y7+;y8+;y9+;y12+;y14+;	y1+;y5+;y6+;y8+;y9+;y12+;y14+;	sp|P00433|PER1A_ARMRU	R	GL	214	0	228	0.00332	1.25552	1.42e-30	sp|P00433|PER1A_ARMRU/sp|P15232|PER1B_ARMRU/sp|P15233|PER1C_ARMRU	4	-0.03412	-8.94878
20190704_SL_HRP_GP_R1.20891.20891.2.0.dta	7	2591.21	1420.78	2	PTLJTTYLQTLR	-	1170.43	1170.42	3-2-0-0-1-1	4	NXT	2	3	0.30746	5	0.1745	0.27593	5.80803	1.60259	T	y1+;y3+;y6+;y7+;y8+;Y0+;Y0+;Y1+;	y1+;y7+;y8+;Y0+;Y0+;Y1+;	sp|P00433|PER1A_ARMRU	D	GL	225	0	228	-0.00096	-0.675218	1.01e-41	sp|P00433|PER1A_ARMRU/sp|P15232|PER1B_ARMRU/sp|P15233|PER1C_ARMRU	2	-0.00713	-2.75268
20190704_SL_HRP_GP_R1.21065.21065.2.0.dta	7	2591.22	1420.78	2	PTLJTTYLQTLR	-	1170.44	1170.42	3-2-0-0-1-1	4	NXT	2	1	0.03964	5	0.15925	0.16134	4.56511	0.73652	T	y1+;y3+;y4+;y5+;y8+;Y1+;	y1+;y3+;y4+;Y1+;	sp|P00433|PER1A_ARMRU	D	GL	225	0	228	-0.00096	-0.675218	1.01e-41	sp|P00433|PER1A_ARMRU/sp|P15232|PER1B_ARMRU/sp|P15233|PER1C_ARMRU	2	-0.01907	-7.36228
20190704_SL_HRP_GP_R1.21112.21112.3.0.dta	34	3813.79	2643.33	3	LYJFSNTGLPDPTLNTTYLQTLR	15,Deamidated[N];	1170.46	1170.42	3-2-0-0-1-1	3	NXS	8	0	0	19	0.42807	0.40458	6.04114	2.44414	T	b2+;b3+;b4+;b8+;y1+;y2+;y3+;y4+;y5+;y6+;y7+;y8+;y9+;y10+;y11+;y12+;y13+;y16+;y12++;	y1+;y4+;y5+;y6+;y8+;y9+;y12+;	sp|P00433|PER1A_ARMRU	R	GL	214	0	216	0.00332	1.25552	1.42e-30	sp|P00433|PER1A_ARMRU/sp|P15232|PER1B_ARMRU/sp|P15233|PER1C_ARMRU	4	-0.03813	-10.0005
20190704_SL_HRP_GP_R1.21723.21723.2.0.dta	27	2465.12	1602.83	2	MGJITPLTGTQGQIR	1,Oxidation[M];	862.297	862.31	2-2-0-0-0-1	3	NXT	4	0	0	4	0.05369	0.04771	1.9553	0.09328	T	b12++;y1+;y2+;y6+;	y1+;	sp|P00433|PER1A_ARMRU	R	LN	314	0	316	0.00277	1.72713	1.18e-28	sp|P00433|PER1A_ARMRU	4	0.01326	5.38127
20190704_SL_HRP_GP_R1.9479.9479.3.0.dta	7	2591.21	1420.78	3	PTLJTTYLQTLR	-	1170.43	1170.42	3-2-0-0-1-1	4	NXT	2	3	0.26475	6	0.23948	0.37321	5.80803	2.16763	T	b2+;y1+;y6+;y7+;y8+;y9+;Y0+;Y0+;Y1+;	b2+;y7+;y8+;y9+;Y0+;Y1+;	sp|P00433|PER1A_ARMRU	D	GL	225	0	228	-0.00096	-0.675218	1.01e-41	sp|P00433|PER1A_ARMRU/sp|P15232|PER1B_ARMRU/sp|P15233|PER1C_ARMRU	2	-0.01214	-4.68687
20190704_SL_HRP_GP_R2.11570.11570.3.0.dta	7	2591.21	1420.78	3	PTLJTTYLQTLR	-	1170.43	1170.42	3-2-0-0-1-1	4	NXT	2	8	0.20003	20	0.30478	0.49481	7.44604	3.68437	T	b2+;b3+;b4+;b5+;b6+;b7+;b8+;b9+;b10+;y1+;y2+;y3+;y4+;y5+;y6+;y7+;y8+;y9+;y10+;y11+;Y0+;Y0+;Y1+;Y1+;Y2+;Y3+;Y0++;Y1++;	b2+;y1+;y4+;y5+;y6+;y7+;y8+;Y0+;Y1+;	sp|P00433|PER1A_ARMRU	D	GL	225	0	228	-0.00096	-0.675218	1.01e-41	sp|P00433|PER1A_ARMRU/sp|P15232|PER1B_ARMRU/sp|P15233|PER1C_ARMRU	2	-0.01179	-4.55175
20190704_SL_HRP_GP_R2.11575.11575.2.0.dta	7	2591.21	1420.78	2	PTLJTTYLQTLR	-	1170.43	1170.42	3-2-0-0-1-1	4	NXT	2	13	0.39859	19	0.19451	0.49772	7.96278	3.96322	T	b2+;b3+;b4+;b5+;b6+;b8+;b10+;b11+;y1+;y2+;y3+;y4+;y5+;y6+;y7+;y8+;y9+;y10+;y11+;Y0+;Y0+;Y1+;Y1+;Y2+;Y2+;Y3+;Y5+;Y0++;Y0++;Y1++;Y1++;Y2++;	b2+;y5+;y6+;y7+;y8+;Y0+;Y0+;Y1+;Y1+;Y2+;	sp|P00433|PER1A_ARMRU	D	GL	225	0	228	-0.00096	-0.675218	1.01e-41	sp|P00433|PER1A_ARMRU/sp|P15232|PER1B_ARMRU/sp|P15233|PER1C_ARMRU	2	-0.00891	-3.43988
20190704_SL_HRP_GP_R2.11587.11587.2.0.dta	7	2591.21	1420.78	2	PTLJTTYLQTLR	-	1170.43	1170.42	3-2-0-0-1-1	4	NXT	2	12	0.10383	18	0.21414	0.36896	5.80803	2.14292	T	b2+;b3+;b4+;b5+;b7+;b8+;b9+;b10+;b11+;y1+;y2+;y3+;y4+;y6+;y7+;y9+;y10+;y11+;Y0+;Y0+;Y1+;Y2+;Y2+;Y3+;Y4+;Y5+;Y0++;Y1++;Y1++;Y2++;	b2+;y1+;y4+;y6+;y7+;Y0+;	sp|P00433|PER1A_ARMRU	D	GL	225	0	228	-0.00096	-0.675218	1.01e-41	sp|P00433|PER1A_ARMRU/sp|P15232|PER1B_ARMRU/sp|P15233|PER1C_ARMRU	2	-0.00891	-3.43988
20190704_SL_HRP_GP_R2.11594.11594.2.0.dta	7	2591.21	1420.78	2	PTLJTTYLQTLR	-	1170.43	1170.42	3-2-0-0-1-1	4	NXT	2	13	0.32048	17	0.15875	0.40666	6.37541	2.59261	T	b2+;b3+;b4+;b5+;b6+;b8+;b10+;b11+;y1+;y2+;y3+;y4+;y5+;y7+;y9+;y10+;y11+;Y0+;Y0+;Y1+;Y1+;Y2+;Y2+;Y3+;Y4+;Y0++;Y0++;Y1++;Y1++;Y2++;	b2+;y1+;y7+;Y0+;Y1+;Y1+;Y2+;	sp|P00433|PER1A_ARMRU	D	GL	225	0	228	-0.00096	-0.675218	1.01e-41	sp|P00433|PER1A_ARMRU/sp|P15232|PER1B_ARMRU/sp|P15233|PER1C_ARMRU	2	-0.00933	-3.60202
20190704_SL_HRP_GP_R2.11598.11598.2.0.dta	7	2591.21	1420.78	2	PTLJTTYLQTLR	-	1170.43	1170.42	3-2-0-0-1-1	4	NXT	2	10	0.0588	16	0.16652	0.31184	4.56511	1.42358	T	b2+;b3+;b4+;b5+;b7+;b8+;b10+;b11+;y1+;y2+;y3+;y6+;y7+;y9+;y10+;y11+;Y0+;Y0+;Y1+;Y2+;Y2+;Y3+;Y4+;Y0++;Y1++;Y2++;	b2+;y1+;y7+;Y0+;	sp|P00433|PER1A_ARMRU	D	GL	225	0	228	-0.00096	-0.675218	1.01e-41	sp|P00433|PER1A_ARMRU/sp|P15232|PER1B_ARMRU/sp|P15233|PER1C_ARMRU	2	-0.00933	-3.60202
20190704_SL_HRP_GP_R2.11600.11600.2.0.dta	7	2591.21	1420.78	2	PTLJTTYLQTLR	-	1170.43	1170.42	3-2-0-0-1-1	4	NXT	2	6	0.06558	13	0.13883	0.27207	3.85904	1.04995	T	b2+;b3+;b4+;b5+;b8+;b10+;y1+;y2+;y3+;y7+;y9+;y10+;y11+;Y1+;Y1+;Y2+;Y2+;Y1++;Y1++;	b2+;y1+;Y1+;	sp|P00433|PER1A_ARMRU	D	GL	225	0	228	-0.00096	-0.675218	1.01e-41	sp|P00433|PER1A_ARMRU/sp|P15232|PER1B_ARMRU/sp|P15233|PER1C_ARMRU	2	-0.00933	-3.60202
20190704_SL_HRP_GP_R2.11602.11602.3.0.dta	7	2459.17	1420.78	3	PTLJTTYLQTLR	-	1038.39	1038.38	3-2-0-0-1	4	NXT	2	8	0.17207	20	0.31606	0.49123	7.44604	3.65769	T	b2+;b3+;b4+;b5+;b6+;b7+;b8+;b9+;b10+;y1+;y2+;y3+;y4+;y5+;y6+;y7+;y8+;y9+;y10+;y11+;Y0+;Y0+;Y1+;Y1+;Y2+;Y0++;Y1++;Y1++;	b2+;y1+;y5+;y6+;y7+;y8+;y9+;Y0+;Y1+;	sp|P00433|PER1A_ARMRU	D	GL	225	0	228	-0.00096	-0.675218	1.01e-41	sp|P00433|PER1A_ARMRU/sp|P15232|PER1B_ARMRU/sp|P15233|PER1C_ARMRU	2	-0.00825	-3.35616
20190704_SL_HRP_GP_R2.11621.11621.2.0.dta	7	2591.21	1420.78	2	PTLJTTYLQTLR	-	1170.43	1170.42	3-2-0-0-1-1	4	NXT	2	6	0.01284	14	0.12639	0.24718	3.05561	0.7553	T	b2+;b3+;b4+;b5+;b6+;b8+;y1+;y2+;y3+;y4+;y7+;y8+;y10+;y11+;Y1+;Y2+;Y2+;Y0++;Y1++;Y1++;	b2+;y1+;	sp|P00433|PER1A_ARMRU	D	GL	225	0	228	-0.00096	-0.675218	1.01e-41	sp|P00433|PER1A_ARMRU/sp|P15232|PER1B_ARMRU/sp|P15233|PER1C_ARMRU	2	-0.00938	-3.62133
20190704_SL_HRP_GP_R2.11623.11623.3.0.dta	7	2283.1	1420.78	3	PTLJTTYLQTLR	-	862.321	862.31	2-2-0-0-0-1	4	NXT	2	5	0.14941	14	0.40528	0.531	6.91912	3.67406	T	b2+;b3+;b4+;y1+;y2+;y3+;y4+;y5+;y6+;y7+;y8+;y9+;y10+;y11+;Y0+;Y0+;Y1+;Y1+;Y0++;	b2+;y1+;y5+;y6+;y7+;y8+;Y0+;Y1+;	sp|P00433|PER1A_ARMRU	D	GL	225	0	228	-0.00096	-0.675218	1.01e-41	sp|P00433|PER1A_ARMRU/sp|P15232|PER1B_ARMRU/sp|P15233|PER1C_ARMRU	2	-0.01131	-4.95595
20190704_SL_HRP_GP_R2.11628.11628.2.0.dta	7	2591.21	1420.78	2	PTLJTTYLQTLR	-	1170.43	1170.42	3-2-0-0-1-1	4	NXT	2	14	0.44487	18	0.17596	0.50317	6.91912	3.48151	T	b2+;b3+;b4+;b5+;b6+;b7+;b8+;y1+;y2+;y3+;y4+;y5+;y6+;y7+;y8+;y9+;y10+;y11+;Y0+;Y0+;Y1+;Y1+;Y2+;Y2+;Y3+;Y4+;Y5+;Y0++;Y0++;Y1++;Y1++;Y2++;	b2+;y6+;y7+;y8+;Y0+;Y1+;Y1+;Y2+;	sp|P00433|PER1A_ARMRU	D	GL	225	0	228	-0.00096	-0.675218	1.01e-41	sp|P00433|PER1A_ARMRU/sp|P15232|PER1B_ARMRU/sp|P15233|PER1C_ARMRU	2	-0.00938	-3.62133
20190704_SL_HRP_GP_R2.11633.11633.2.0.dta	7	2445.14	1420.78	2	PTLJTTYLQTLR	-	1024.36	1024.36	3-2-0-0-0-1	4	NXT	2	6	0.28719	13	0.22787	0.45051	6.37541	2.8722	T	b2+;b3+;b5+;y1+;y3+;y4+;y5+;y6+;y7+;y8+;y9+;y10+;y11+;Y0+;Y0+;Y1+;Y1+;Y2+;Y0++;	b2+;y1+;y6+;y7+;y8+;Y0+;Y1+;	sp|P00433|PER1A_ARMRU	D	GL	225	0	228	-0.00096	-0.675218	1.01e-41	sp|P00433|PER1A_ARMRU/sp|P15232|PER1B_ARMRU/sp|P15233|PER1C_ARMRU	2	-0.0028	-1.1456
20190704_SL_HRP_GP_R2.11641.11641.3.0.dta	7	2313.11	1420.78	3	PTLJTTYLQTLR	-	892.329	892.32	3-2-0-0-0	4	NXT	2	5	0.14947	14	0.44727	0.55255	7.96278	4.3998	T	b2+;b3+;b4+;y1+;y2+;y3+;y4+;y5+;y6+;y7+;y8+;y9+;y10+;y11+;Y0+;Y0+;Y1+;Y1+;Y0++;	b2+;y1+;y5+;y6+;y7+;y8+;y9+;y10+;Y0+;Y1+;	sp|P00433|PER1A_ARMRU	D	GL	225	0	228	-0.00096	-0.675218	1.01e-41	sp|P00433|PER1A_ARMRU/sp|P15232|PER1B_ARMRU/sp|P15233|PER1C_ARMRU	2	-0.00897	-3.87957
20190704_SL_HRP_GP_R2.11642.11642.2.0.dta	7	2591.21	1420.78	2	PTLJTTYLQTLR	-	1170.43	1170.42	3-2-0-0-1-1	4	NXT	2	12	0.46598	14	0.15145	0.48118	7.44604	3.58287	T	b2+;b3+;b4+;b5+;y1+;y2+;y3+;y4+;y6+;y7+;y8+;y9+;y10+;y11+;Y0+;Y0+;Y1+;Y1+;Y2+;Y2+;Y3+;Y4+;Y0++;Y0++;Y1++;Y1++;	b2+;y6+;y7+;y8+;Y0+;Y1+;Y1+;Y2+;Y0++;	sp|P00433|PER1A_ARMRU	D	GL	225	0	228	-0.00096	-0.675218	1.01e-41	sp|P00433|PER1A_ARMRU/sp|P15232|PER1B_ARMRU/sp|P15233|PER1C_ARMRU	2	-0.00942	-3.63677
20190704_SL_HRP_GP_R2.11647.11647.3.0.dta	7	2283.1	1420.78	3	PTLJTTYLQTLR	-	862.321	862.31	2-2-0-0-0-1	4	NXT	2	6	0.18512	15	0.43683	0.5618	7.96278	4.47347	T	b2+;b3+;b4+;b5+;y1+;y2+;y3+;y4+;y5+;y6+;y7+;y8+;y9+;y10+;y11+;Y0+;Y0+;Y1+;Y1+;Y0++;Y0++;	b2+;y1+;y5+;y6+;y7+;y8+;y9+;Y0+;Y0+;Y1+;	sp|P00433|PER1A_ARMRU	D	GL	225	0	228	-0.00096	-0.675218	1.01e-41	sp|P00433|PER1A_ARMRU/sp|P15232|PER1B_ARMRU/sp|P15233|PER1C_ARMRU	2	-0.01129	-4.94719
20190704_SL_HRP_GP_R2.11660.11660.3.0.dta	7	2151.06	1420.78	3	PTLJTTYLQTLR	-	730.279	730.27	2-2-0-0-0	4	NXT	2	2	0.08977	12	0.56174	0.55373	7.96278	4.40922	T	b2+;y1+;y2+;y3+;y4+;y5+;y6+;y7+;y8+;y9+;y10+;y11+;Y0+;Y0+;	b2+;y1+;y4+;y5+;y6+;y7+;y8+;y10+;Y0+;Y0+;	sp|P00433|PER1A_ARMRU	D	GL	225	0	228	-0.00096	-0.675218	1.01e-41	sp|P00433|PER1A_ARMRU/sp|P15232|PER1B_ARMRU/sp|P15233|PER1C_ARMRU	2	-0.00923	-4.2929
20190704_SL_HRP_GP_R2.11673.11673.3.0.dta	7	2151.06	1420.78	3	PTLJTTYLQTLR	-	730.279	730.27	2-2-0-0-0	4	NXT	2	2	0.11959	9	0.48676	0.47483	6.91912	3.2854	T	b2+;y1+;y3+;y4+;y5+;y6+;y7+;y8+;y9+;Y0+;Y1+;	b2+;y1+;y5+;y6+;y7+;y8+;y9+;Y0+;	sp|P00433|PER1A_ARMRU	D	GL	225	0	228	-0.00096	-0.675218	1.01e-41	sp|P00433|PER1A_ARMRU/sp|P15232|PER1B_ARMRU/sp|P15233|PER1C_ARMRU	2	-0.00923	-4.2929
20190704_SL_HRP_GP_R2.11717.11717.3.0.dta	7	2283.1	1420.78	3	PTLJTTYLQTLR	-	862.32	862.31	2-2-0-0-0-1	4	NXT	2	5	0.14097	14	0.39804	0.52009	7.96278	4.14139	T	b2+;b3+;b4+;y1+;y2+;y3+;y4+;y5+;y6+;y7+;y8+;y9+;y10+;y11+;Y0+;Y0+;Y1+;Y1+;Y0++;	b2+;y1+;y4+;y5+;y6+;y7+;y8+;y9+;Y0+;Y1+;	sp|P00433|PER1A_ARMRU	D	GL	225	0	228	-0.00096	-0.675218	1.01e-41	sp|P00433|PER1A_ARMRU/sp|P15232|PER1B_ARMRU/sp|P15233|PER1C_ARMRU	2	-0.01045	-4.57911
20190704_SL_HRP_GP_R2.11724.11724.2.0.dta	7	2313.11	1420.78	2	PTLJTTYLQTLR	-	892.33	892.32	3-2-0-0-0	4	NXT	2	3	0.44687	5	0.23781	0.36981	6.37541	2.3577	T	b2+;y1+;y3+;y7+;y8+;Y0+;Y1+;Y1+;	b2+;y1+;y7+;y8+;Y0+;Y1+;Y1+;	sp|P00433|PER1A_ARMRU	D	GL	225	0	228	-0.00096	-0.675218	1.01e-41	sp|P00433|PER1A_ARMRU/sp|P15232|PER1B_ARMRU/sp|P15233|PER1C_ARMRU	2	-0.01011	-4.37263
20190704_SL_HRP_GP_R2.11730.11730.2.0.dta	7	2283.09	1420.78	2	PTLJTTYLQTLR	-	862.306	862.31	2-2-0-0-0-1	4	NXT	2	4	0.50741	4	0.15423	0.31623	6.37541	2.01609	T	b2+;y1+;y2+;y7+;Y0+;Y0+;Y1+;Y1+;	b2+;y1+;y7+;Y0+;Y0+;Y1+;Y1+;	sp|P00433|PER1A_ARMRU	D	GL	225	0	228	-0.00096	-0.675218	1.01e-41	sp|P00433|PER1A_ARMRU/sp|P15232|PER1B_ARMRU/sp|P15233|PER1C_ARMRU	2	0.00391	1.71335
20190704_SL_HRP_GP_R2.11731.11731.2.1.dta	7	2459.17	1420.78	2	PTLJTTYLQTLR	-	1038.39	1038.38	3-2-0-0-1	4	NXT	2	2	0.44542	4	0.12258	0.28234	5.20854	1.47058	T	y5+;y6+;y7+;y8+;Y0+;Y1+;	y5+;y7+;y8+;Y0+;Y1+;	sp|P00433|PER1A_ARMRU	D	GL	225	0	228	-0.00096	-0.675218	1.01e-41	sp|P00433|PER1A_ARMRU/sp|P15232|PER1B_ARMRU/sp|P15233|PER1C_ARMRU	2	-0.00664	-2.7012
20190704_SL_HRP_GP_R2.11745.11745.2.0.dta	7	2459.15	1420.78	2	PTLJTTYLQTLR	-	1038.38	1038.38	3-2-0-0-1	4	NXT	2	5	0.57006	4	0.08156	0.30134	5.80803	1.75021	T	y3+;y6+;y7+;y8+;Y0+;Y0+;Y1+;Y1+;Y0++;	y6+;y8+;Y0+;Y0+;Y1+;Y1+;	sp|P00433|PER1A_ARMRU	D	GL	225	0	228	-0.00096	-0.675218	1.01e-41	sp|P00433|PER1A_ARMRU/sp|P15232|PER1B_ARMRU/sp|P15233|PER1C_ARMRU	2	0.00479	1.94863
20190704_SL_HRP_GP_R2.11756.11756.3.0.dta	7	2151.06	1420.78	3	PTLJTTYLQTLR	-	730.277	730.27	2-2-0-0-0	4	NXT	2	2	0.10352	9	0.4916	0.4654	7.44604	3.4654	T	b2+;y1+;y3+;y4+;y5+;y6+;y7+;y8+;y10+;Y0+;Y1+;	b2+;y1+;y4+;y5+;y6+;y7+;y8+;Y0+;Y1+;	sp|P00433|PER1A_ARMRU	D	GL	225	0	228	-0.00096	-0.675218	1.01e-41	sp|P00433|PER1A_ARMRU/sp|P15232|PER1B_ARMRU/sp|P15233|PER1C_ARMRU	2	-0.00678	-3.15341
20190704_SL_HRP_GP_R2.11759.11759.3.0.dta	7	2445.15	1420.78	3	PTLJTTYLQTLR	-	1024.37	1024.36	3-2-0-0-0-1	4	NXT	2	8	0.17426	14	0.32427	0.48902	6.91912	3.3836	T	b2+;b3+;b4+;b5+;y1+;y2+;y3+;y4+;y6+;y7+;y8+;y9+;y10+;y11+;Y0+;Y0+;Y1+;Y1+;Y0++;Y0++;Y1++;Y1++;	b2+;y1+;y4+;y6+;y7+;y8+;Y0+;Y1+;	sp|P00433|PER1A_ARMRU	D	GL	225	0	228	-0.00096	-0.675218	1.01e-41	sp|P00433|PER1A_ARMRU/sp|P15232|PER1B_ARMRU/sp|P15233|PER1C_ARMRU	2	-0.01267	-5.18379
20190704_SL_HRP_GP_R2.11763.11763.3.0.dta	7	2283.1	1420.78	3	PTLJTTYLQTLR	-	862.318	862.31	2-2-0-0-0-1	4	NXT	2	5	0.1479	14	0.40184	0.52395	7.44604	3.90133	T	b2+;b3+;b4+;y1+;y2+;y3+;y4+;y5+;y6+;y7+;y8+;y9+;y10+;y11+;Y0+;Y0+;Y1+;Y1+;Y0++;	b2+;y1+;y4+;y5+;y6+;y7+;y8+;Y0+;Y1+;	sp|P00433|PER1A_ARMRU	D	GL	225	0	228	-0.00096	-0.675218	1.01e-41	sp|P00433|PER1A_ARMRU/sp|P15232|PER1B_ARMRU/sp|P15233|PER1C_ARMRU	2	-0.00798	-3.49678
20190704_SL_HRP_GP_R2.11792.11792.3.0.dta	7	2151.05	1420.78	3	PTLJTTYLQTLR	-	730.273	730.27	2-2-0-0-0	4	NXT	2	3	0.15167	7	0.38406	0.39318	7.44604	2.92764	T	b2+;y1+;y4+;y5+;y6+;y7+;y8+;Y0+;Y0+;Y1+;	b2+;y1+;y4+;y5+;y6+;y7+;y8+;Y0+;Y1+;	sp|P00433|PER1A_ARMRU	D	GL	225	0	228	-0.00096	-0.675218	1.01e-41	sp|P00433|PER1A_ARMRU/sp|P15232|PER1B_ARMRU/sp|P15233|PER1C_ARMRU	2	-0.00338	-1.57206
20190704_SL_HRP_GP_R2.11797.11797.2.0.dta	7	2591.21	1420.78	2	PTLJTTYLQTLR	-	1170.43	1170.42	3-2-0-0-1-1	4	NXT	2	6	0.0401	16	0.12467	0.28501	3.85904	1.09987	T	b2+;b3+;b4+;b5+;b6+;b8+;b9+;y1+;y2+;y3+;y4+;y6+;y7+;y8+;y9+;y10+;Y0+;Y1+;Y1+;Y2+;Y0++;Y0++;	b2+;y1+;Y1+;	sp|P00433|PER1A_ARMRU	D	GL	225	0	228	-0.00096	-0.675218	1.01e-41	sp|P00433|PER1A_ARMRU/sp|P15232|PER1B_ARMRU/sp|P15233|PER1C_ARMRU	2	-0.00976	-3.76803
20190704_SL_HRP_GP_R2.11798.11798.3.0.dta	7	2459.16	1420.78	3	PTLJTTYLQTLR	-	1038.39	1038.38	3-2-0-0-1	4	NXT	2	8	0.18339	18	0.29479	0.47591	7.44604	3.54367	T	b2+;b3+;b4+;b5+;b6+;b7+;b8+;b9+;y1+;y2+;y3+;y5+;y6+;y7+;y8+;y9+;y10+;y11+;Y0+;Y0+;Y1+;Y1+;Y2+;Y0++;Y0++;Y1++;	b2+;y1+;y5+;y6+;y7+;y8+;y9+;Y0+;Y1+;	sp|P00433|PER1A_ARMRU	D	GL	225	0	228	-0.00096	-0.675218	1.01e-41	sp|P00433|PER1A_ARMRU/sp|P15232|PER1B_ARMRU/sp|P15233|PER1C_ARMRU	2	-0.00602	-2.44898
20190704_SL_HRP_GP_R2.11799.11799.3.0.dta	7	2313.1	1420.78	3	PTLJTTYLQTLR	-	892.325	892.32	3-2-0-0-0	4	NXT	2	5	0.16395	14	0.4155	0.53791	6.91912	3.72189	T	b2+;b3+;b4+;y1+;y2+;y3+;y4+;y5+;y6+;y7+;y8+;y9+;y10+;y11+;Y0+;Y0+;Y1+;Y0++;Y0++;	b2+;y1+;y5+;y6+;y7+;y8+;Y0+;Y1+;	sp|P00433|PER1A_ARMRU	D	GL	225	0	228	-0.00096	-0.675218	1.01e-41	sp|P00433|PER1A_ARMRU/sp|P15232|PER1B_ARMRU/sp|P15233|PER1C_ARMRU	2	-0.00469	-2.02846
20190704_SL_HRP_GP_R2.11818.11818.3.1.dta	7	2151.05	1420.78	3	PTLJTTYLQTLR	-	730.273	730.27	2-2-0-0-0	4	NXT	2	1	0.1202	7	0.38319	0.35383	6.37541	2.25582	T	b2+;y1+;y2+;y3+;y5+;y7+;y8+;Y0+;	b2+;y1+;y3+;y5+;y7+;y8+;Y0+;	sp|P00433|PER1A_ARMRU	D	GL	225	0	228	-0.00096	-0.675218	1.01e-41	sp|P00433|PER1A_ARMRU/sp|P15232|PER1B_ARMRU/sp|P15233|PER1C_ARMRU	2	-0.00265	-1.23253
20190704_SL_HRP_GP_R2.11822.11822.2.0.dta	7	2591.21	1420.78	2	PTLJTTYLQTLR	-	1170.43	1170.42	3-2-0-0-1-1	4	NXT	2	10	0.2586	17	0.19991	0.43764	6.37541	2.79011	T	b2+;b3+;b4+;b5+;b6+;b7+;b8+;y1+;y2+;y3+;y4+;y6+;y7+;y8+;y9+;y10+;y11+;Y0+;Y0+;Y1+;Y1+;Y2+;Y2+;Y0++;Y0++;Y1++;Y1++;	b2+;y1+;y7+;y8+;Y0+;Y1+;Y2+;	sp|P00433|PER1A_ARMRU	D	GL	225	0	228	-0.00096	-0.675218	1.01e-41	sp|P00433|PER1A_ARMRU/sp|P15232|PER1B_ARMRU/sp|P15233|PER1C_ARMRU	2	-0.00959	-3.7024
20190704_SL_HRP_GP_R2.11827.11827.2.0.dta	7	2591.21	1420.78	2	PTLJTTYLQTLR	-	1170.43	1170.42	3-2-0-0-1-1	4	NXT	2	6	0.0263	15	0.13384	0.28593	3.05561	0.87369	T	b2+;b3+;b4+;b5+;b6+;b8+;y1+;y2+;y3+;y4+;y7+;y8+;y9+;y10+;y11+;Y0+;Y1+;Y2+;Y2+;Y0++;Y1++;	b2+;y1+;	sp|P00433|PER1A_ARMRU	D	GL	225	0	228	-0.00096	-0.675218	1.01e-41	sp|P00433|PER1A_ARMRU/sp|P15232|PER1B_ARMRU/sp|P15233|PER1C_ARMRU	2	-0.00959	-3.7024
20190704_SL_HRP_GP_R2.11838.11838.3.0.dta	7	2151.05	1420.78	3	PTLJTTYLQTLR	-	730.272	730.27	2-2-0-0-0	4	NXT	2	2	0.11028	9	0.5167	0.48509	7.96278	3.86264	T	b2+;y1+;y3+;y4+;y5+;y6+;y7+;y8+;y9+;Y0+;Y1+;	b2+;y1+;y4+;y5+;y6+;y7+;y8+;y9+;Y0+;Y1+;	sp|P00433|PER1A_ARMRU	D	GL	225	0	228	-0.00096	-0.675218	1.01e-41	sp|P00433|PER1A_ARMRU/sp|P15232|PER1B_ARMRU/sp|P15233|PER1C_ARMRU	2	-0.00215	-0.999979
20190704_SL_HRP_GP_R2.11851.11851.2.0.dta	7	2283.09	1420.78	2	PTLJTTYLQTLR	-	862.313	862.31	2-2-0-0-0-1	4	NXT	2	2	0.25808	5	0.19929	0.28954	5.80803	1.68165	T	b2+;y1+;y4+;y6+;y8+;Y0+;Y1+;	b2+;y1+;y6+;y8+;Y0+;Y1+;	sp|P00433|PER1A_ARMRU	D	GL	225	0	228	-0.00096	-0.675218	1.01e-41	sp|P00433|PER1A_ARMRU/sp|P15232|PER1B_ARMRU/sp|P15233|PER1C_ARMRU	2	-0.0034	-1.48986
20190704_SL_HRP_GP_R2.11854.11854.2.0.dta	7	2459.15	1420.78	2	PTLJTTYLQTLR	-	1038.37	1038.38	3-2-0-0-1	4	NXT	2	3	0.36561	6	0.1645	0.32794	5.80803	1.90466	T	b2+;y1+;y5+;y6+;y7+;y8+;Y0+;Y0+;Y1+;	y1+;y6+;y7+;Y0+;Y0+;Y1+;	sp|P00433|PER1A_ARMRU	D	GL	225	0	228	-0.00096	-0.675218	1.01e-41	sp|P00433|PER1A_ARMRU/sp|P15232|PER1B_ARMRU/sp|P15233|PER1C_ARMRU	2	0.01036	4.21458
20190704_SL_HRP_GP_R2.11855.11855.3.0.dta	7	2591.21	1420.78	3	PTLJTTYLQTLR	-	1170.43	1170.42	3-2-0-0-1-1	4	NXT	2	9	0.25261	18	0.31128	0.51983	7.44604	3.87064	T	b2+;b3+;b4+;b5+;b6+;b7+;b9+;y1+;y2+;y3+;y4+;y5+;y6+;y7+;y8+;y9+;y10+;y11+;Y0+;Y0+;Y1+;Y1+;Y2+;Y0++;Y0++;Y1++;Y1++;	b2+;y1+;y5+;y6+;y7+;y8+;y9+;Y0+;Y1+;	sp|P00433|PER1A_ARMRU	D	GL	225	0	228	-0.00096	-0.675218	1.01e-41	sp|P00433|PER1A_ARMRU/sp|P15232|PER1B_ARMRU/sp|P15233|PER1C_ARMRU	2	-0.01314	-5.07293
20190704_SL_HRP_GP_R2.11861.11861.3.0.dta	7	2591.21	1420.78	3	PTLJTTYLQTLR	-	1170.43	1170.42	3-2-0-0-1-1	4	NXT	2	9	0.33003	15	0.29864	0.52535	6.91912	3.63496	T	b2+;b3+;b4+;b5+;b8+;y1+;y2+;y3+;y4+;y6+;y7+;y8+;y9+;y10+;y11+;Y0+;Y0+;Y1+;Y1+;Y2+;Y3+;Y0++;Y0++;Y1++;	b2+;y1+;y6+;y7+;y8+;Y0+;Y1+;Y0++;	sp|P00433|PER1A_ARMRU	D	GL	225	0	228	-0.00096	-0.675218	1.01e-41	sp|P00433|PER1A_ARMRU/sp|P15232|PER1B_ARMRU/sp|P15233|PER1C_ARMRU	2	-0.01314	-5.07293
20190704_SL_HRP_GP_R2.11892.11892.2.0.dta	7	2591.21	1420.78	2	PTLJTTYLQTLR	-	1170.43	1170.42	3-2-0-0-1-1	4	NXT	2	11	0.42737	16	0.1661	0.46827	7.96278	3.72873	T	b2+;b3+;b4+;b5+;b6+;b7+;y1+;y2+;y3+;y4+;y5+;y6+;y7+;y8+;y9+;y10+;Y0+;Y0+;Y1+;Y1+;Y2+;Y2+;Y3+;Y4+;Y0++;Y1++;Y1++;	b2+;y5+;y6+;y7+;y8+;Y0+;Y1+;Y1+;Y2+;Y0++;	sp|P00433|PER1A_ARMRU	D	GL	225	0	228	-0.00096	-0.675218	1.01e-41	sp|P00433|PER1A_ARMRU/sp|P15232|PER1B_ARMRU/sp|P15233|PER1C_ARMRU	2	-0.00967	-3.73329
20190704_SL_HRP_GP_R2.11896.11896.2.0.dta	7	2591.21	1420.78	2	PTLJTTYLQTLR	-	1170.43	1170.42	3-2-0-0-1-1	4	NXT	2	11	0.46609	17	0.17483	0.50469	7.44604	3.75794	T	b2+;b3+;b4+;b5+;b7+;b8+;y1+;y2+;y3+;y4+;y5+;y6+;y7+;y8+;y9+;y10+;y11+;Y0+;Y0+;Y1+;Y1+;Y2+;Y3+;Y4+;Y0++;Y0++;Y1++;Y1++;	b2+;y6+;y7+;y8+;Y0+;Y0+;Y1+;Y1+;Y2+;	sp|P00433|PER1A_ARMRU	D	GL	225	0	228	-0.00096	-0.675218	1.01e-41	sp|P00433|PER1A_ARMRU/sp|P15232|PER1B_ARMRU/sp|P15233|PER1C_ARMRU	2	-0.00967	-3.73329
20190704_SL_HRP_GP_R2.11906.11906.3.0.dta	7	2591.21	1420.78	3	PTLJTTYLQTLR	-	1170.43	1170.42	3-2-0-0-1-1	4	NXT	2	8	0.22156	20	0.30979	0.50543	7.44604	3.76344	T	b2+;b3+;b4+;b5+;b6+;b7+;b8+;b9+;b10+;y1+;y2+;y3+;y4+;y5+;y6+;y7+;y8+;y9+;y10+;y11+;Y0+;Y0+;Y1+;Y1+;Y2+;Y0++;Y0++;Y1++;	b2+;y1+;y4+;y5+;y6+;y7+;y8+;Y0+;Y1+;	sp|P00433|PER1A_ARMRU	D	GL	225	0	228	-0.00096	-0.675218	1.01e-41	sp|P00433|PER1A_ARMRU/sp|P15232|PER1B_ARMRU/sp|P15233|PER1C_ARMRU	2	-0.01358	-5.2428
20190704_SL_HRP_GP_R2.11907.11907.2.0.dta	7	2591.21	1420.78	2	PTLJTTYLQTLR	-	1170.43	1170.42	3-2-0-0-1-1	4	NXT	2	11	0.4185	19	0.18467	0.49275	7.44604	3.66901	T	b2+;b3+;b4+;b5+;b6+;b7+;b9+;b10+;y1+;y2+;y3+;y4+;y5+;y6+;y7+;y8+;y9+;y10+;y11+;Y0+;Y0+;Y1+;Y1+;Y2+;Y3+;Y4+;Y0++;Y0++;Y1++;Y1++;	b2+;y1+;y6+;y7+;y8+;Y0+;Y1+;Y1+;Y2+;	sp|P00433|PER1A_ARMRU	D	GL	225	0	228	-0.00096	-0.675218	1.01e-41	sp|P00433|PER1A_ARMRU/sp|P15232|PER1B_ARMRU/sp|P15233|PER1C_ARMRU	2	-0.00965	-3.72557
20190704_SL_HRP_GP_R2.11908.11908.3.0.dta	7	2591.21	1420.78	3	PTLJTTYLQTLR	-	1170.43	1170.42	3-2-0-0-1-1	4	NXT	2	9	0.25575	17	0.28735	0.49555	7.44604	3.68988	T	b2+;b3+;b4+;b5+;b7+;b8+;b9+;y1+;y2+;y3+;y4+;y6+;y7+;y8+;y9+;y10+;y11+;Y0+;Y0+;Y1+;Y1+;Y2+;Y0++;Y0++;Y1++;Y1++;	b2+;y1+;y4+;y6+;y7+;y8+;y9+;Y0+;Y1+;	sp|P00433|PER1A_ARMRU	D	GL	225	0	228	-0.00096	-0.675218	1.01e-41	sp|P00433|PER1A_ARMRU/sp|P15232|PER1B_ARMRU/sp|P15233|PER1C_ARMRU	2	-0.01358	-5.2428
20190704_SL_HRP_GP_R2.11928.11928.2.0.dta	7	2591.21	1420.78	2	PTLJTTYLQTLR	-	1170.43	1170.42	3-2-0-0-1-1	4	NXT	2	10	0.11631	17	0.18051	0.36587	6.37541	2.33256	T	b2+;b3+;b4+;b5+;b6+;b7+;b8+;y1+;y2+;y3+;y4+;y5+;y6+;y7+;y9+;y10+;y11+;Y0+;Y1+;Y2+;Y2+;Y3+;Y4+;Y0++;Y0++;Y1++;Y1++;	b2+;y1+;y6+;y7+;Y0+;Y1+;Y2+;	sp|P00433|PER1A_ARMRU	D	GL	225	0	228	-0.00096	-0.675218	1.01e-41	sp|P00433|PER1A_ARMRU/sp|P15232|PER1B_ARMRU/sp|P15233|PER1C_ARMRU	2	-0.00967	-3.73329
20190704_SL_HRP_GP_R2.11930.11930.2.0.dta	7	2591.21	1420.78	2	PTLJTTYLQTLR	-	1170.43	1170.42	3-2-0-0-1-1	4	NXT	2	11	0.31731	19	0.19244	0.46493	6.91912	3.21688	T	b2+;b3+;b4+;b5+;b6+;b7+;b8+;b9+;y1+;y2+;y3+;y4+;y5+;y6+;y7+;y8+;y9+;y10+;y11+;Y0+;Y0+;Y1+;Y1+;Y2+;Y2+;Y3+;Y4+;Y0++;Y1++;Y1++;	b2+;y1+;y7+;y8+;Y0+;Y1+;Y1+;Y2+;	sp|P00433|PER1A_ARMRU	D	GL	225	0	228	-0.00096	-0.675218	1.01e-41	sp|P00433|PER1A_ARMRU/sp|P15232|PER1B_ARMRU/sp|P15233|PER1C_ARMRU	2	-0.00967	-3.73329
20190704_SL_HRP_GP_R2.11933.11933.2.0.dta	7	2591.21	1420.78	2	PTLJTTYLQTLR	-	1170.43	1170.42	3-2-0-0-1-1	4	NXT	2	8	0.02971	14	0.1533	0.27342	3.85904	1.05516	T	b2+;b3+;b4+;b5+;b8+;b10+;b11+;y1+;y2+;y3+;y7+;y9+;y10+;y11+;Y1+;Y2+;Y2+;Y4+;Y0++;Y1++;Y1++;Y2++;	b2+;y1+;y7+;	sp|P00433|PER1A_ARMRU	D	GL	225	0	228	-0.00096	-0.675218	1.01e-41	sp|P00433|PER1A_ARMRU/sp|P15232|PER1B_ARMRU/sp|P15233|PER1C_ARMRU	2	-0.00967	-3.73329
20190704_SL_HRP_GP_R2.11936.11936.3.0.dta	7	2591.21	1420.78	3	PTLJTTYLQTLR	-	1170.43	1170.42	3-2-0-0-1-1	4	NXT	2	9	0.32463	15	0.27959	0.49681	7.44604	3.69929	T	b2+;b3+;b4+;b5+;b8+;b9+;y1+;y2+;y3+;y4+;y6+;y8+;y9+;y10+;y11+;Y0+;Y0+;Y1+;Y1+;Y2+;Y0++;Y0++;Y1++;Y1++;	b2+;y1+;y6+;y8+;y9+;y10+;Y0+;Y1+;Y0++;	sp|P00433|PER1A_ARMRU	D	GL	225	0	228	-0.00096	-0.675218	1.01e-41	sp|P00433|PER1A_ARMRU/sp|P15232|PER1B_ARMRU/sp|P15233|PER1C_ARMRU	2	-0.01371	-5.29299
20190704_SL_HRP_GP_R2.11948.11948.3.0.dta	7	2459.17	1420.78	3	PTLJTTYLQTLR	-	1038.39	1038.38	3-2-0-0-1	4	NXT	2	7	0.17923	15	0.29745	0.47132	7.44604	3.50948	T	b2+;b3+;b4+;b5+;b8+;y1+;y2+;y3+;y4+;y6+;y7+;y8+;y9+;y10+;y11+;Y0+;Y0+;Y1+;Y1+;Y0++;Y0++;Y1++;	b2+;y1+;y4+;y6+;y7+;y8+;y9+;Y0+;Y1+;	sp|P00433|PER1A_ARMRU	D	GL	225	0	228	-0.00096	-0.675218	1.01e-41	sp|P00433|PER1A_ARMRU/sp|P15232|PER1B_ARMRU/sp|P15233|PER1C_ARMRU	2	-0.00691	-2.81104
20190704_SL_HRP_GP_R2.11953.11953.2.0.dta	7	2591.21	1420.78	2	PTLJTTYLQTLR	-	1170.43	1170.42	3-2-0-0-1-1	4	NXT	2	5	0.01656	16	0.15788	0.29655	3.05561	0.90613	T	b2+;b3+;b4+;b5+;b8+;b10+;b11+;y1+;y2+;y3+;y4+;y7+;y8+;y9+;y10+;y11+;Y1+;Y2+;Y2+;Y1++;Y1++;	b2+;y1+;	sp|P00433|PER1A_ARMRU	D	GL	225	0	228	-0.00096	-0.675218	1.01e-41	sp|P00433|PER1A_ARMRU/sp|P15232|PER1B_ARMRU/sp|P15233|PER1C_ARMRU	2	-0.00991	-3.82594
20190704_SL_HRP_GP_R2.11970.11970.2.0.dta	7	2445.15	1420.78	2	PTLJTTYLQTLR	-	1024.37	1024.36	3-2-0-0-0-1	4	NXT	2	5	0.4011	11	0.23279	0.45023	6.37541	2.87042	T	b2+;b4+;y1+;y2+;y3+;y4+;y5+;y6+;y7+;y8+;y9+;Y0+;Y0+;Y1+;Y1+;Y2+;	y6+;y7+;y8+;Y0+;Y1+;Y1+;Y2+;	sp|P00433|PER1A_ARMRU	D	GL	225	0	228	-0.00096	-0.675218	1.01e-41	sp|P00433|PER1A_ARMRU/sp|P15232|PER1B_ARMRU/sp|P15233|PER1C_ARMRU	2	-0.01407	-5.75658
20190704_SL_HRP_GP_R2.11971.11971.3.0.dta	7	2283.09	1420.78	3	PTLJTTYLQTLR	-	862.316	862.31	2-2-0-0-0-1	4	NXT	2	5	0.15983	13	0.41341	0.53162	7.96278	4.23317	T	b2+;b4+;y1+;y2+;y3+;y4+;y5+;y6+;y7+;y8+;y9+;y10+;y11+;Y0+;Y0+;Y1+;Y1+;Y0++;	b2+;y1+;y5+;y6+;y7+;y8+;y9+;y10+;Y0+;Y1+;	sp|P00433|PER1A_ARMRU	D	GL	225	0	228	-0.00096	-0.675218	1.01e-41	sp|P00433|PER1A_ARMRU/sp|P15232|PER1B_ARMRU/sp|P15233|PER1C_ARMRU	2	-0.00592	-2.59411
20190704_SL_HRP_GP_R2.11973.11973.2.0.dta	7	2591.21	1420.78	2	PTLJTTYLQTLR	-	1170.43	1170.42	3-2-0-0-1-1	4	NXT	2	6	0.01471	14	0.12202	0.23398	3.05561	0.71495	T	b2+;b3+;b4+;b5+;b6+;b8+;b9+;y1+;y2+;y3+;y4+;y7+;y9+;y10+;Y1+;Y2+;Y2+;Y0++;Y1++;Y1++;	b2+;y1+;	sp|P00433|PER1A_ARMRU	D	GL	225	0	228	-0.00096	-0.675218	1.01e-41	sp|P00433|PER1A_ARMRU/sp|P15232|PER1B_ARMRU/sp|P15233|PER1C_ARMRU	2	-0.01009	-3.89543
20190704_SL_HRP_GP_R2.11974.11974.2.0.dta	7	2591.21	1420.78	2	PTLJTTYLQTLR	-	1170.43	1170.42	3-2-0-0-1-1	4	NXT	2	10	0.43317	16	0.16929	0.47664	6.91912	3.29795	T	b2+;b3+;b4+;b5+;b7+;b8+;y1+;y2+;y3+;y4+;y6+;y7+;y8+;y9+;y10+;y11+;Y0+;Y1+;Y1+;Y2+;Y2+;Y3+;Y4+;Y0++;Y1++;Y1++;	b2+;y6+;y7+;y8+;Y0+;Y1+;Y1+;Y2+;	sp|P00433|PER1A_ARMRU	D	GL	225	0	228	-0.00096	-0.675218	1.01e-41	sp|P00433|PER1A_ARMRU/sp|P15232|PER1B_ARMRU/sp|P15233|PER1C_ARMRU	2	-0.01009	-3.89543
20190704_SL_HRP_GP_R2.11984.11984.3.0.dta	7	2459.17	1420.78	3	PTLJTTYLQTLR	-	1038.39	1038.38	3-2-0-0-1	4	NXT	2	3	0.04349	11	0.22349	0.33409	4.56511	1.52515	T	b2+;b3+;b4+;y1+;y2+;y3+;y6+;y7+;y8+;y9+;y10+;Y0+;Y1+;Y1+;	b2+;y1+;y6+;y7+;	sp|P00433|PER1A_ARMRU	D	GL	225	0	228	-0.00096	-0.675218	1.01e-41	sp|P00433|PER1A_ARMRU/sp|P15232|PER1B_ARMRU/sp|P15233|PER1C_ARMRU	2	-0.00637	-2.59136
20190704_SL_HRP_GP_R2.11998.11998.3.0.dta	7	2313.11	1420.78	3	PTLJTTYLQTLR	-	892.329	892.32	3-2-0-0-0	4	NXT	2	5	0.15335	13	0.44926	0.55247	7.96278	4.39919	T	b2+;b4+;y1+;y2+;y3+;y4+;y5+;y6+;y7+;y8+;y9+;y10+;y11+;Y0+;Y0+;Y1+;Y1+;Y0++;	b2+;y1+;y5+;y6+;y7+;y8+;y9+;y10+;Y0+;Y1+;	sp|P00433|PER1A_ARMRU	D	GL	225	0	228	-0.00096	-0.675218	1.01e-41	sp|P00433|PER1A_ARMRU/sp|P15232|PER1B_ARMRU/sp|P15233|PER1C_ARMRU	2	-0.00903	-3.90552
20190704_SL_HRP_GP_R2.12015.12015.2.0.dta	7	2591.21	1420.78	2	PTLJTTYLQTLR	-	1170.43	1170.42	3-2-0-0-1-1	4	NXT	2	11	0.44247	16	0.1702	0.49259	6.91912	3.40828	T	b2+;b3+;b4+;b5+;b8+;y1+;y2+;y3+;y4+;y5+;y6+;y7+;y8+;y9+;y10+;y11+;Y0+;Y0+;Y1+;Y1+;Y2+;Y2+;Y3+;Y4+;Y0++;Y0++;Y1++;	b2+;y6+;y7+;y8+;Y0+;Y1+;Y1+;Y2+;	sp|P00433|PER1A_ARMRU	D	GL	225	0	228	-0.00096	-0.675218	1.01e-41	sp|P00433|PER1A_ARMRU/sp|P15232|PER1B_ARMRU/sp|P15233|PER1C_ARMRU	2	-0.01026	-3.96107
20190704_SL_HRP_GP_R2.12017.12017.3.0.dta	7	2445.15	1420.78	3	PTLJTTYLQTLR	-	1024.37	1024.36	3-2-0-0-0-1	4	NXT	2	8	0.17408	17	0.35402	0.51527	7.96278	4.103	T	b2+;b3+;b4+;b5+;b6+;b7+;y1+;y2+;y3+;y4+;y5+;y6+;y7+;y8+;y9+;y10+;y11+;Y0+;Y0+;Y1+;Y1+;Y2+;Y0++;Y0++;Y1++;	b2+;y1+;y4+;y5+;y6+;y7+;y8+;y9+;Y0+;Y1+;	sp|P00433|PER1A_ARMRU	D	GL	225	0	228	-0.00096	-0.675218	1.01e-41	sp|P00433|PER1A_ARMRU/sp|P15232|PER1B_ARMRU/sp|P15233|PER1C_ARMRU	2	-0.01314	-5.37608
20190704_SL_HRP_GP_R2.12030.12030.3.0.dta	7	2459.17	1420.78	3	PTLJTTYLQTLR	-	1038.39	1038.38	3-2-0-0-1	4	NXT	2	9	0.18687	17	0.31831	0.47011	7.96278	3.74334	T	b2+;b3+;b4+;b5+;b6+;b7+;b8+;y1+;y2+;y3+;y4+;y5+;y6+;y7+;y8+;y9+;y11+;Y0+;Y0+;Y1+;Y1+;Y2+;Y0++;Y0++;Y1++;Y1++;	b2+;y1+;y4+;y5+;y6+;y7+;y8+;y9+;Y0+;Y1+;	sp|P00433|PER1A_ARMRU	D	GL	225	0	228	-0.00096	-0.675218	1.01e-41	sp|P00433|PER1A_ARMRU/sp|P15232|PER1B_ARMRU/sp|P15233|PER1C_ARMRU	2	-0.00717	-2.91681
20190704_SL_HRP_GP_R2.12049.12049.2.0.dta	7	2459.16	1420.78	2	PTLJTTYLQTLR	-	1038.38	1038.38	3-2-0-0-1	4	NXT	2	4	0.35788	5	0.14632	0.29716	5.80803	1.72593	T	b2+;y1+;y3+;y7+;y8+;Y0+;Y0+;Y1+;Y1+;	b2+;y1+;y3+;Y0+;Y1+;Y1+;	sp|P00433|PER1A_ARMRU	D	GL	225	0	228	-0.00096	-0.675218	1.01e-41	sp|P00433|PER1A_ARMRU/sp|P15232|PER1B_ARMRU/sp|P15233|PER1C_ARMRU	2	-0.00322	-1.30992
20190704_SL_HRP_GP_R2.12072.12072.3.0.dta	7	2313.11	1420.78	3	PTLJTTYLQTLR	-	892.329	892.32	3-2-0-0-0	4	NXT	2	5	0.18374	13	0.4147	0.5402	7.44604	4.02237	T	b2+;b4+;y1+;y2+;y3+;y4+;y5+;y6+;y7+;y8+;y9+;y10+;y11+;Y0+;Y0+;Y1+;Y0++;Y0++;	b2+;y1+;y5+;y6+;y7+;y8+;y10+;Y0+;Y1+;	sp|P00433|PER1A_ARMRU	D	GL	225	0	228	-0.00096	-0.675218	1.01e-41	sp|P00433|PER1A_ARMRU/sp|P15232|PER1B_ARMRU/sp|P15233|PER1C_ARMRU	2	-0.00921	-3.98337
20190704_SL_HRP_GP_R2.12077.12077.3.0.dta	7	2151.06	1420.78	3	PTLJTTYLQTLR	-	730.279	730.27	2-2-0-0-0	4	NXT	2	2	0.1072	8	0.44959	0.44036	7.44604	3.27894	T	b2+;y1+;y4+;y5+;y6+;y7+;y8+;y10+;Y0+;Y1+;	b2+;y1+;y5+;y6+;y7+;y8+;y10+;Y0+;Y1+;	sp|P00433|PER1A_ARMRU	D	GL	225	0	228	-0.00096	-0.675218	1.01e-41	sp|P00433|PER1A_ARMRU/sp|P15232|PER1B_ARMRU/sp|P15233|PER1C_ARMRU	2	-0.00899	-4.18128
20190704_SL_HRP_GP_R2.12082.12082.2.0.dta	7	2313.1	1420.78	2	PTLJTTYLQTLR	-	892.326	892.32	3-2-0-0-0	4	NXT	2	4	0.4067	5	0.14624	0.3432	6.91912	2.37464	T	b2+;y1+;y6+;y8+;y9+;Y0+;Y0+;Y1+;Y1+;	b2+;y1+;y6+;y8+;Y0+;Y0+;Y1+;Y1+;	sp|P00433|PER1A_ARMRU	D	GL	225	0	228	-0.00096	-0.675218	1.01e-41	sp|P00433|PER1A_ARMRU/sp|P15232|PER1B_ARMRU/sp|P15233|PER1C_ARMRU	2	-0.00599	-2.59071
20190704_SL_HRP_GP_R2.12096.12096.3.0.dta	7	2445.15	1420.78	3	PTLJTTYLQTLR	-	1024.37	1024.36	3-2-0-0-0-1	4	NXT	2	8	0.16141	15	0.31262	0.47625	6.37541	3.03629	T	b2+;b3+;b4+;b5+;b6+;y1+;y2+;y3+;y4+;y6+;y7+;y8+;y9+;y10+;y11+;Y0+;Y0+;Y1+;Y1+;Y0++;Y0++;Y1++;Y1++;	b2+;y1+;y6+;y7+;y8+;Y0+;Y1+;	sp|P00433|PER1A_ARMRU	D	GL	225	0	228	-0.00096	-0.675218	1.01e-41	sp|P00433|PER1A_ARMRU/sp|P15232|PER1B_ARMRU/sp|P15233|PER1C_ARMRU	2	-0.01387	-5.67475
20190704_SL_HRP_GP_R2.12107.12107.3.1.dta	7	2151.06	1420.78	3	PTLJTTYLQTLR	-	730.28	730.27	2-2-0-0-0	4	NXT	2	2	0.16619	7	0.42143	0.44125	7.44604	3.28554	T	b2+;y1+;y5+;y6+;y7+;y8+;y9+;Y0+;Y1+;	b2+;y1+;y5+;y6+;y7+;y8+;y9+;Y0+;Y1+;	sp|P00433|PER1A_ARMRU	D	GL	225	0	228	-0.00096	-0.675218	1.01e-41	sp|P00433|PER1A_ARMRU/sp|P15232|PER1B_ARMRU/sp|P15233|PER1C_ARMRU	2	-0.00961	-4.46964
20190704_SL_HRP_GP_R2.12111.12111.3.0.dta	7	2151.06	1420.78	3	PTLJTTYLQTLR	-	730.28	730.27	2-2-0-0-0	4	NXT	2	1	0.06831	7	0.34569	0.38927	6.91912	2.6934	T	b2+;y1+;y6+;y7+;y8+;y9+;y10+;Y0+;	b2+;y1+;y6+;y7+;y8+;y9+;y10+;Y0+;	sp|P00433|PER1A_ARMRU	D	GL	225	0	228	-0.00096	-0.675218	1.01e-41	sp|P00433|PER1A_ARMRU/sp|P15232|PER1B_ARMRU/sp|P15233|PER1C_ARMRU	2	-0.00961	-4.46964
20190704_SL_HRP_GP_R2.12128.12128.3.0.dta	7	2283.1	1420.78	3	PTLJTTYLQTLR	-	862.319	862.31	2-2-0-0-0-1	4	NXT	2	4	0.11703	14	0.41665	0.51656	6.37541	3.29329	T	b2+;b3+;b4+;y1+;y2+;y3+;y4+;y5+;y6+;y7+;y8+;y9+;y10+;y11+;Y0+;Y0+;Y1+;Y0++;	b2+;y1+;y6+;y7+;y8+;Y0+;Y1+;	sp|P00433|PER1A_ARMRU	D	GL	225	0	228	-0.00096	-0.675218	1.01e-41	sp|P00433|PER1A_ARMRU/sp|P15232|PER1B_ARMRU/sp|P15233|PER1C_ARMRU	2	-0.00875	-3.83419
20190704_SL_HRP_GP_R2.12139.12139.2.0.dta	7	2591.21	1420.78	2	PTLJTTYLQTLR	-	1170.43	1170.42	3-2-0-0-1-1	4	NXT	2	6	0.0309	17	0.12268	0.2776	3.05561	0.84823	T	b2+;b3+;b4+;b5+;b6+;b7+;b8+;b9+;y1+;y2+;y3+;y4+;y6+;y7+;y8+;y9+;y10+;Y0+;Y1+;Y1+;Y2+;Y0++;Y1++;	b2+;y1+;	sp|P00433|PER1A_ARMRU	D	GL	225	0	228	-0.00096	-0.675218	1.01e-41	sp|P00433|PER1A_ARMRU/sp|P15232|PER1B_ARMRU/sp|P15233|PER1C_ARMRU	2	-0.01098	-4.23903
20190704_SL_HRP_GP_R2.12155.12155.3.0.dta	7	2313.11	1420.78	3	PTLJTTYLQTLR	-	892.333	892.32	3-2-0-0-0	4	NXT	2	4	0.17845	12	0.44608	0.54363	7.44604	4.04789	T	b2+;b4+;y1+;y3+;y4+;y5+;y6+;y7+;y8+;y9+;y10+;y11+;Y0+;Y0+;Y1+;Y0++;	b2+;y1+;y4+;y5+;y6+;y7+;y8+;Y0+;Y1+;	sp|P00433|PER1A_ARMRU	D	GL	225	0	228	-0.00096	-0.675218	1.01e-41	sp|P00433|PER1A_ARMRU/sp|P15232|PER1B_ARMRU/sp|P15233|PER1C_ARMRU	2	-0.01328	-5.74365
20190704_SL_HRP_GP_R2.12158.12158.2.0.dta	7	2591.21	1420.78	2	PTLJTTYLQTLR	-	1170.43	1170.42	3-2-0-0-1-1	4	NXT	2	9	0.25178	18	0.21621	0.45397	6.37541	2.89423	T	b2+;b3+;b4+;b5+;b6+;b7+;b8+;y1+;y2+;y3+;y4+;y5+;y6+;y7+;y8+;y9+;y10+;y11+;Y0+;Y0+;Y1+;Y1+;Y2+;Y0++;Y0++;Y1++;Y1++;	b2+;y1+;y6+;y7+;y8+;Y0+;Y1+;	sp|P00433|PER1A_ARMRU	D	GL	225	0	228	-0.00096	-0.675218	1.01e-41	sp|P00433|PER1A_ARMRU/sp|P15232|PER1B_ARMRU/sp|P15233|PER1C_ARMRU	2	-0.01092	-4.21587
20190704_SL_HRP_GP_R2.12176.12176.3.0.dta	7	2445.15	1420.78	3	PTLJTTYLQTLR	-	1024.37	1024.36	3-2-0-0-0-1	4	NXT	2	8	0.15526	16	0.32284	0.48431	7.44604	3.60622	T	b2+;b3+;b4+;b5+;b6+;b8+;y1+;y2+;y3+;y5+;y6+;y7+;y8+;y9+;y10+;y11+;Y0+;Y0+;Y1+;Y1+;Y2+;Y0++;Y0++;Y1++;	b2+;y1+;y5+;y6+;y7+;y8+;y9+;Y0+;Y1+;	sp|P00433|PER1A_ARMRU	D	GL	225	0	228	-0.00096	-0.675218	1.01e-41	sp|P00433|PER1A_ARMRU/sp|P15232|PER1B_ARMRU/sp|P15233|PER1C_ARMRU	2	-0.0139	-5.68703
20190704_SL_HRP_GP_R2.12205.12205.2.0.dta	7	2283.1	1420.78	2	PTLJTTYLQTLR	-	862.317	862.31	2-2-0-0-0-1	4	NXT	2	3	0.42098	5	0.16231	0.32949	6.37541	2.10064	T	b2+;y1+;y6+;y7+;y8+;Y0+;Y0+;Y1+;	y1+;y6+;y7+;y8+;Y0+;Y0+;Y1+;	sp|P00433|PER1A_ARMRU	D	GL	225	0	228	-0.00096	-0.675218	1.01e-41	sp|P00433|PER1A_ARMRU/sp|P15232|PER1B_ARMRU/sp|P15233|PER1C_ARMRU	2	-0.00654	-2.86579
20190704_SL_HRP_GP_R2.12207.12207.3.0.dta	7	2283.1	1420.78	3	PTLJTTYLQTLR	-	862.318	862.31	2-2-0-0-0-1	4	NXT	2	5	0.18065	14	0.40676	0.53376	7.44604	3.97443	T	b2+;b3+;b4+;y1+;y2+;y3+;y4+;y5+;y6+;y7+;y8+;y9+;y10+;y11+;Y0+;Y0+;Y1+;Y0++;Y0++;	b2+;y1+;y4+;y5+;y6+;y7+;y8+;Y0+;Y1+;	sp|P00433|PER1A_ARMRU	D	GL	225	0	228	-0.00096	-0.675218	1.01e-41	sp|P00433|PER1A_ARMRU/sp|P15232|PER1B_ARMRU/sp|P15233|PER1C_ARMRU	2	-0.00793	-3.47487
20190704_SL_HRP_GP_R2.12210.12210.3.0.dta	7	2313.11	1420.78	3	PTLJTTYLQTLR	-	892.336	892.32	3-2-0-0-0	4	NXT	2	4	0.14869	12	0.40423	0.52033	7.96278	4.14328	T	b2+;b4+;y1+;y3+;y4+;y5+;y6+;y7+;y8+;y9+;y10+;y11+;Y0+;Y0+;Y1+;Y0++;	b2+;y1+;y3+;y5+;y6+;y7+;y8+;y9+;Y0+;Y1+;	sp|P00433|PER1A_ARMRU	D	GL	225	0	228	-0.00096	-0.675218	1.01e-41	sp|P00433|PER1A_ARMRU/sp|P15232|PER1B_ARMRU/sp|P15233|PER1C_ARMRU	2	-0.01602	-6.9287
20190704_SL_HRP_GP_R2.12242.12242.3.0.dta	7	2591.22	1420.78	3	PTLJTTYLQTLR	-	1170.44	1170.42	3-2-0-0-1-1	4	NXT	2	9	0.21479	18	0.29276	0.4956	7.44604	3.69024	T	b2+;b3+;b4+;b5+;b6+;b7+;b8+;y1+;y2+;y3+;y4+;y5+;y6+;y7+;y8+;y9+;y10+;y11+;Y0+;Y0+;Y1+;Y1+;Y2+;Y0++;Y0++;Y1++;Y1++;	b2+;y1+;y4+;y5+;y6+;y7+;y8+;Y0+;Y1+;	sp|P00433|PER1A_ARMRU	D	GL	225	0	228	-0.00096	-0.675218	1.01e-41	sp|P00433|PER1A_ARMRU/sp|P15232|PER1B_ARMRU/sp|P15233|PER1C_ARMRU	2	-0.01618	-6.24656
20190704_SL_HRP_GP_R2.12243.12243.3.0.dta	7	2591.22	1420.78	3	PTLJTTYLQTLR	-	1170.44	1170.42	3-2-0-0-1-1	4	NXT	2	10	0.25635	19	0.31857	0.52686	7.44604	3.92299	T	b2+;b3+;b4+;b5+;b7+;b8+;b9+;b10+;y1+;y2+;y3+;y4+;y5+;y6+;y7+;y8+;y9+;y10+;y11+;Y0+;Y0+;Y1+;Y1+;Y2+;Y3+;Y0++;Y0++;Y1++;Y1++;	b2+;y1+;y5+;y6+;y7+;y8+;y9+;Y0+;Y1+;	sp|P00433|PER1A_ARMRU	D	GL	225	0	228	-0.00096	-0.675218	1.01e-41	sp|P00433|PER1A_ARMRU/sp|P15232|PER1B_ARMRU/sp|P15233|PER1C_ARMRU	2	-0.01618	-6.24656
20190704_SL_HRP_GP_R2.12248.12248.2.0.dta	7	2591.21	1420.78	2	PTLJTTYLQTLR	-	1170.43	1170.42	3-2-0-0-1-1	4	NXT	2	13	0.40619	18	0.18716	0.49509	7.44604	3.68642	T	b2+;b3+;b4+;b5+;b6+;b8+;b9+;y1+;y2+;y3+;y4+;y5+;y6+;y7+;y8+;y9+;y10+;y11+;Y0+;Y0+;Y1+;Y1+;Y2+;Y2+;Y4+;Y5+;Y0++;Y0++;Y1++;Y1++;Y2++;	b2+;y5+;y6+;y7+;y8+;Y0+;Y1+;Y1+;Y2+;	sp|P00433|PER1A_ARMRU	D	GL	225	0	228	-0.00096	-0.675218	1.01e-41	sp|P00433|PER1A_ARMRU/sp|P15232|PER1B_ARMRU/sp|P15233|PER1C_ARMRU	2	-0.01137	-4.3896
20190704_SL_HRP_GP_R2.12260.12260.2.0.dta	7	2591.21	1420.78	2	PTLJTTYLQTLR	-	1170.43	1170.42	3-2-0-0-1-1	4	NXT	2	12	0.45372	16	0.16411	0.48184	7.44604	3.5878	T	b2+;b3+;b4+;b5+;b7+;b9+;y1+;y2+;y3+;y4+;y6+;y7+;y8+;y9+;y10+;y11+;Y0+;Y0+;Y1+;Y1+;Y2+;Y2+;Y3+;Y4+;Y5+;Y0++;Y1++;Y1++;	b2+;y1+;y6+;y7+;y8+;Y0+;Y1+;Y1+;Y2+;	sp|P00433|PER1A_ARMRU	D	GL	225	0	228	-0.00096	-0.675218	1.01e-41	sp|P00433|PER1A_ARMRU/sp|P15232|PER1B_ARMRU/sp|P15233|PER1C_ARMRU	2	-0.01137	-4.3896
20190704_SL_HRP_GP_R2.12264.12264.2.0.dta	7	2591.21	1420.78	2	PTLJTTYLQTLR	-	1170.43	1170.42	3-2-0-0-1-1	4	NXT	2	12	0.27167	19	0.18393	0.44647	6.37541	2.84646	T	b2+;b3+;b4+;b5+;b6+;b7+;b8+;b9+;y1+;y2+;y3+;y4+;y5+;y6+;y7+;y8+;y9+;y10+;y11+;Y0+;Y0+;Y1+;Y1+;Y2+;Y2+;Y3+;Y4+;Y0++;Y0++;Y1++;Y1++;	b2+;y1+;y7+;Y0+;Y1+;Y1+;Y2+;	sp|P00433|PER1A_ARMRU	D	GL	225	0	228	-0.00096	-0.675218	1.01e-41	sp|P00433|PER1A_ARMRU/sp|P15232|PER1B_ARMRU/sp|P15233|PER1C_ARMRU	2	-0.01144	-4.41662
20190704_SL_HRP_GP_R2.12266.12266.2.0.dta	7	2591.21	1420.78	2	PTLJTTYLQTLR	-	1170.43	1170.42	3-2-0-0-1-1	4	NXT	2	12	0.31645	20	0.19059	0.46584	6.91912	3.22319	T	b2+;b3+;b4+;b5+;b6+;b8+;b9+;b10+;b11+;y1+;y2+;y3+;y4+;y5+;y6+;y7+;y8+;y9+;y10+;y11+;Y0+;Y0+;Y1+;Y1+;Y2+;Y2+;Y3+;Y4+;Y0++;Y0++;Y1++;Y1++;	b2+;y6+;y7+;y8+;Y0+;Y1+;Y1+;Y2+;	sp|P00433|PER1A_ARMRU	D	GL	225	0	228	-0.00096	-0.675218	1.01e-41	sp|P00433|PER1A_ARMRU/sp|P15232|PER1B_ARMRU/sp|P15233|PER1C_ARMRU	2	-0.01144	-4.41662
20190704_SL_HRP_GP_R2.12269.12269.2.0.dta	7	2591.21	1420.78	2	PTLJTTYLQTLR	-	1170.43	1170.42	3-2-0-0-1-1	4	NXT	2	11	0.16064	16	0.17752	0.35969	5.20854	1.87348	T	b2+;b3+;b4+;b5+;b6+;b8+;b10+;y1+;y2+;y3+;y4+;y5+;y7+;y9+;y10+;y11+;Y0+;Y0+;Y1+;Y1+;Y2+;Y2+;Y3+;Y4+;Y0++;Y1++;Y1++;	b2+;y1+;y7+;Y0+;Y1+;	sp|P00433|PER1A_ARMRU	D	GL	225	0	228	-0.00096	-0.675218	1.01e-41	sp|P00433|PER1A_ARMRU/sp|P15232|PER1B_ARMRU/sp|P15233|PER1C_ARMRU	2	-0.01144	-4.41662
20190704_SL_HRP_GP_R2.12271.12271.3.0.dta	7	2283.1	1420.78	3	PTLJTTYLQTLR	-	862.32	862.31	2-2-0-0-0-1	4	NXT	2	3	0.18618	14	0.45736	0.55865	7.44604	4.15975	T	b2+;b3+;b4+;y1+;y2+;y3+;y4+;y5+;y6+;y7+;y8+;y9+;y10+;y11+;Y0+;Y0+;Y1+;	b2+;y1+;y4+;y5+;y6+;y7+;y8+;Y0+;Y1+;	sp|P00433|PER1A_ARMRU	D	GL	225	0	228	-0.00096	-0.675218	1.01e-41	sp|P00433|PER1A_ARMRU/sp|P15232|PER1B_ARMRU/sp|P15233|PER1C_ARMRU	2	-0.01026	-4.49585
20190704_SL_HRP_GP_R2.12284.12284.3.0.dta	7	2459.17	1420.78	3	PTLJTTYLQTLR	-	1038.39	1038.38	3-2-0-0-1	4	NXT	2	9	0.18914	17	0.3242	0.50538	7.44604	3.76305	T	b2+;b3+;b4+;b5+;b6+;b9+;y1+;y2+;y3+;y4+;y5+;y6+;y7+;y8+;y9+;y10+;y11+;Y0+;Y0+;Y1+;Y1+;Y2+;Y0++;Y0++;Y1++;Y1++;	b2+;y1+;y4+;y5+;y6+;y7+;y8+;Y0+;Y1+;	sp|P00433|PER1A_ARMRU	D	GL	225	0	228	-0.00096	-0.675218	1.01e-41	sp|P00433|PER1A_ARMRU/sp|P15232|PER1B_ARMRU/sp|P15233|PER1C_ARMRU	2	-0.00964	-3.92162
20190704_SL_HRP_GP_R2.12287.12287.2.0.dta	7	2591.21	1420.78	2	PTLJTTYLQTLR	-	1170.43	1170.42	3-2-0-0-1-1	4	NXT	2	6	0.07351	17	0.14632	0.2976	3.85904	1.14844	T	b2+;b3+;b4+;b5+;b6+;b7+;b8+;b10+;y1+;y2+;y3+;y4+;y5+;y6+;y9+;y10+;y11+;Y1+;Y1+;Y2+;Y2+;Y1++;Y1++;	b2+;y1+;Y1+;	sp|P00433|PER1A_ARMRU	D	GL	225	0	228	-0.00096	-0.675218	1.01e-41	sp|P00433|PER1A_ARMRU/sp|P15232|PER1B_ARMRU/sp|P15233|PER1C_ARMRU	2	-0.01153	-4.45137
20190704_SL_HRP_GP_R2.12291.12291.3.0.dta	7	2591.22	1420.78	3	PTLJTTYLQTLR	-	1170.44	1170.42	3-2-0-0-1-1	4	NXT	2	9	0.29246	17	0.31149	0.51853	7.44604	3.86103	T	b2+;b3+;b4+;b5+;b7+;b8+;b9+;y1+;y2+;y3+;y4+;y6+;y7+;y8+;y9+;y10+;y11+;Y0+;Y0+;Y1+;Y1+;Y2+;Y0++;Y0++;Y1++;Y1++;	b2+;y1+;y6+;y7+;y8+;y9+;y10+;Y0+;Y1+;	sp|P00433|PER1A_ARMRU	D	GL	225	0	228	-0.00096	-0.675218	1.01e-41	sp|P00433|PER1A_ARMRU/sp|P15232|PER1B_ARMRU/sp|P15233|PER1C_ARMRU	2	-0.01649	-6.36624
20190704_SL_HRP_GP_R2.12300.12300.3.0.dta	7	2283.1	1420.78	3	PTLJTTYLQTLR	-	862.318	862.31	2-2-0-0-0-1	4	NXT	2	5	0.16532	14	0.45765	0.55948	7.96278	4.45504	T	b2+;b3+;b4+;y1+;y2+;y3+;y4+;y5+;y6+;y7+;y8+;y9+;y10+;y11+;Y0+;Y0+;Y1+;Y0++;Y0++;	b2+;y1+;y4+;y5+;y6+;y7+;y8+;y11+;Y0+;Y1+;	sp|P00433|PER1A_ARMRU	D	GL	225	0	228	-0.00096	-0.675218	1.01e-41	sp|P00433|PER1A_ARMRU/sp|P15232|PER1B_ARMRU/sp|P15233|PER1C_ARMRU	2	-0.00813	-3.56251
20190704_SL_HRP_GP_R2.12302.12302.2.0.dta	7	2445.16	1420.78	2	PTLJTTYLQTLR	-	1024.38	1024.36	3-2-0-0-0-1	4	NXT	2	7	0.56217	7	0.10728	0.42446	6.10129	2.58978	T	b2+;y5+;y6+;y7+;y8+;y9+;y10+;Y0+;Y0+;Y1+;Y1+;Y2+;Y0++;Y1++;	y8+;Y0+;Y1+;Y1+;Y2+;Y0++;	sp|P00433|PER1A_ARMRU	D	GL	225	0	228	-0.00096	-0.675218	1.01e-41	sp|P00433|PER1A_ARMRU/sp|P15232|PER1B_ARMRU/sp|P15233|PER1C_ARMRU	2	-0.01631	-6.67304
20190704_SL_HRP_GP_R2.12309.12309.2.0.dta	7	2445.16	1420.78	2	PTLJTTYLQTLR	-	1024.38	1024.36	3-2-0-0-0-1	4	NXT	2	6	0.40338	10	0.16869	0.41371	6.37541	2.63756	T	b2+;b4+;y1+;y2+;y4+;y5+;y6+;y7+;y8+;y9+;Y0+;Y0+;Y1+;Y1+;Y2+;Y0++;	b2+;y1+;y8+;Y0+;Y1+;Y1+;Y2+;	sp|P00433|PER1A_ARMRU	D	GL	225	0	228	-0.00096	-0.675218	1.01e-41	sp|P00433|PER1A_ARMRU/sp|P15232|PER1B_ARMRU/sp|P15233|PER1C_ARMRU	2	-0.01712	-7.00443
20190704_SL_HRP_GP_R2.12310.12310.3.0.dta	7	2283.1	1420.78	3	PTLJTTYLQTLR	-	862.32	862.31	2-2-0-0-0-1	4	NXT	2	4	0.16263	13	0.44275	0.54422	7.44604	4.05228	T	b2+;b4+;y1+;y2+;y3+;y4+;y5+;y6+;y7+;y8+;y9+;y10+;y11+;Y0+;Y0+;Y1+;Y1+;	b2+;y1+;y5+;y6+;y7+;y8+;y10+;Y0+;Y1+;	sp|P00433|PER1A_ARMRU	D	GL	225	0	228	-0.00096	-0.675218	1.01e-41	sp|P00433|PER1A_ARMRU/sp|P15232|PER1B_ARMRU/sp|P15233|PER1C_ARMRU	2	-0.01037	-4.54406
20190704_SL_HRP_GP_R2.12319.12319.3.0.dta	7	2151.05	1420.78	3	PTLJTTYLQTLR	-	730.274	730.27	2-2-0-0-0	4	NXT	2	2	0.16897	7	0.37165	0.38623	7.44604	2.87592	T	b2+;y1+;y4+;y5+;y6+;y7+;y8+;Y0+;Y1+;	b2+;y1+;y4+;y5+;y6+;y7+;y8+;Y0+;Y1+;	sp|P00433|PER1A_ARMRU	D	GL	225	0	228	-0.00096	-0.675218	1.01e-41	sp|P00433|PER1A_ARMRU/sp|P15232|PER1B_ARMRU/sp|P15233|PER1C_ARMRU	2	-0.00382	-1.7767
20190704_SL_HRP_GP_R2.12331.12331.3.0.dta	7	2313.11	1420.78	3	PTLJTTYLQTLR	-	892.333	892.32	3-2-0-0-0	4	NXT	2	3	0.16914	12	0.42337	0.53222	7.44604	3.96295	T	b2+;b4+;y1+;y3+;y4+;y5+;y6+;y7+;y8+;y9+;y10+;y11+;Y0+;Y0+;Y1+;	b2+;y1+;y5+;y6+;y7+;y8+;y10+;Y0+;Y1+;	sp|P00433|PER1A_ARMRU	D	GL	225	0	228	-0.00096	-0.675218	1.01e-41	sp|P00433|PER1A_ARMRU/sp|P15232|PER1B_ARMRU/sp|P15233|PER1C_ARMRU	2	-0.01252	-5.41495
20190704_SL_HRP_GP_R2.12335.12335.2.0.dta	7	2591.21	1420.78	2	PTLJTTYLQTLR	-	1170.43	1170.42	3-2-0-0-1-1	4	NXT	2	6	0.03534	15	0.13508	0.29369	3.05561	0.89739	T	b2+;b3+;b4+;b5+;b6+;b8+;y1+;y2+;y3+;y4+;y6+;y7+;y8+;y9+;y10+;Y0+;Y0+;Y1+;Y2+;Y0++;Y1++;	b2+;y1+;	sp|P00433|PER1A_ARMRU	D	GL	225	0	228	-0.00096	-0.675218	1.01e-41	sp|P00433|PER1A_ARMRU/sp|P15232|PER1B_ARMRU/sp|P15233|PER1C_ARMRU	2	-0.01174	-4.53244
20190704_SL_HRP_GP_R2.12352.12352.2.0.dta	7	2591.21	1420.78	2	PTLJTTYLQTLR	-	1170.43	1170.42	3-2-0-0-1-1	4	NXT	2	13	0.44504	20	0.18455	0.50435	7.96278	4.01603	T	b2+;b3+;b4+;b5+;b6+;b7+;b8+;b9+;b10+;y1+;y2+;y3+;y4+;y5+;y6+;y7+;y8+;y9+;y10+;y11+;Y0+;Y0+;Y1+;Y1+;Y2+;Y2+;Y3+;Y4+;Y5+;Y0++;Y0++;Y1++;Y1++;	b2+;y5+;y6+;y7+;y8+;Y0+;Y1+;Y1+;Y2+;Y0++;	sp|P00433|PER1A_ARMRU	D	GL	225	0	228	-0.00096	-0.675218	1.01e-41	sp|P00433|PER1A_ARMRU/sp|P15232|PER1B_ARMRU/sp|P15233|PER1C_ARMRU	2	-0.01193	-4.60579
20190704_SL_HRP_GP_R2.12353.12353.3.0.dta	7	2459.17	1420.78	3	PTLJTTYLQTLR	-	1038.39	1038.38	3-2-0-0-1	4	NXT	2	4	0.08473	12	0.28174	0.40532	6.91912	2.80449	T	b2+;b4+;y1+;y2+;y3+;y4+;y5+;y6+;y7+;y8+;y9+;y10+;Y0+;Y0+;Y1+;Y0++;	b2+;y1+;y3+;y5+;y6+;y7+;Y0+;Y1+;	sp|P00433|PER1A_ARMRU	D	GL	225	0	228	-0.00096	-0.675218	1.01e-41	sp|P00433|PER1A_ARMRU/sp|P15232|PER1B_ARMRU/sp|P15233|PER1C_ARMRU	2	-0.01034	-4.20638
20190704_SL_HRP_GP_R2.12374.12374.2.0.dta	7	2591.21	1420.78	2	PTLJTTYLQTLR	-	1170.43	1170.42	3-2-0-0-1-1	4	NXT	2	12	0.44562	17	0.16376	0.48007	7.44604	3.57463	T	b2+;b3+;b4+;b5+;b7+;b8+;b9+;y1+;y2+;y3+;y4+;y6+;y7+;y8+;y9+;y10+;y11+;Y0+;Y0+;Y1+;Y1+;Y2+;Y2+;Y3+;Y4+;Y0++;Y0++;Y1++;Y1++;	b2+;y6+;y7+;y8+;Y0+;Y1+;Y1+;Y2+;Y0++;	sp|P00433|PER1A_ARMRU	D	GL	225	0	228	-0.00096	-0.675218	1.01e-41	sp|P00433|PER1A_ARMRU/sp|P15232|PER1B_ARMRU/sp|P15233|PER1C_ARMRU	2	-0.01212	-4.67915
20190704_SL_HRP_GP_R2.12381.12381.3.0.dta	7	2459.17	1420.78	3	PTLJTTYLQTLR	-	1038.39	1038.38	3-2-0-0-1	4	NXT	2	9	0.2055	16	0.32448	0.51284	7.44604	3.81861	T	b2+;b3+;b4+;b5+;b7+;y1+;y2+;y3+;y4+;y5+;y6+;y7+;y8+;y9+;y10+;y11+;Y0+;Y0+;Y1+;Y1+;Y2+;Y0++;Y0++;Y1++;Y1++;	b2+;y1+;y5+;y6+;y7+;y8+;y9+;Y0+;Y1+;	sp|P00433|PER1A_ARMRU	D	GL	225	0	228	-0.00096	-0.675218	1.01e-41	sp|P00433|PER1A_ARMRU/sp|P15232|PER1B_ARMRU/sp|P15233|PER1C_ARMRU	2	-0.01068	-4.34469
20190704_SL_HRP_GP_R2.12389.12389.2.0.dta	7	2459.17	1420.78	2	PTLJTTYLQTLR	-	1038.39	1038.38	3-2-0-0-1	4	NXT	2	6	0.31318	10	0.23183	0.39735	6.37541	2.53329	T	b2+;b4+;b5+;y1+;y3+;y4+;y5+;y6+;y7+;y8+;Y0+;Y0+;Y1+;Y1+;Y2+;Y0++;	b2+;y1+;y6+;y7+;y8+;Y0+;Y1+;	sp|P00433|PER1A_ARMRU	D	GL	225	0	228	-0.00096	-0.675218	1.01e-41	sp|P00433|PER1A_ARMRU/sp|P15232|PER1B_ARMRU/sp|P15233|PER1C_ARMRU	2	-0.00992	-4.03552
20190704_SL_HRP_GP_R2.12415.12415.3.0.dta	7	2151.06	1420.78	3	PTLJTTYLQTLR	-	730.28	730.27	2-2-0-0-0	4	NXT	2	1	0.07333	6	0.59142	0.44562	6.37541	2.84104	T	b2+;b4+;y1+;y6+;y7+;y8+;Y0+;	b2+;b4+;y1+;y6+;y7+;y8+;Y0+;	sp|P00433|PER1A_ARMRU	D	GL	225	0	228	-0.00096	-0.675218	1.01e-41	sp|P00433|PER1A_ARMRU/sp|P15232|PER1B_ARMRU/sp|P15233|PER1C_ARMRU	2	-0.01022	-4.75335
20190704_SL_HRP_GP_R2.12431.12431.3.0.dta	7	2445.16	1420.78	3	PTLJTTYLQTLR	-	1024.38	1024.36	3-2-0-0-0-1	4	NXT	2	8	0.17033	15	0.32042	0.47546	7.44604	3.54032	T	b2+;b3+;b4+;b5+;b6+;y1+;y2+;y3+;y4+;y5+;y6+;y8+;y9+;y10+;y11+;Y0+;Y0+;Y1+;Y1+;Y2+;Y0++;Y0++;Y1++;	b2+;y1+;y4+;y5+;y6+;y8+;y9+;Y0+;Y1+;	sp|P00433|PER1A_ARMRU	D	GL	225	0	228	-0.00096	-0.675218	1.01e-41	sp|P00433|PER1A_ARMRU/sp|P15232|PER1B_ARMRU/sp|P15233|PER1C_ARMRU	2	-0.01617	-6.61576
20190704_SL_HRP_GP_R2.12434.12434.3.0.dta	7	2151.06	1420.78	3	PTLJTTYLQTLR	-	730.279	730.27	2-2-0-0-0	4	NXT	2	2	0.10059	6	0.35957	0.37663	6.37541	2.40116	T	b2+;y1+;y6+;y7+;y8+;y9+;Y0+;Y1+;	b2+;y6+;y7+;y8+;y9+;Y0+;Y1+;	sp|P00433|PER1A_ARMRU	D	GL	225	0	228	-0.00096	-0.675218	1.01e-41	sp|P00433|PER1A_ARMRU/sp|P15232|PER1B_ARMRU/sp|P15233|PER1C_ARMRU	2	-0.00851	-3.95803
20190704_SL_HRP_GP_R2.12447.12447.3.0.dta	7	2151.06	1420.78	3	PTLJTTYLQTLR	-	730.279	730.27	2-2-0-0-0	4	NXT	2	1	0.04983	4	0.29065	0.22706	5.20854	1.18265	T	b2+;y1+;y3+;y5+;Y0+;	b2+;y1+;y3+;y5+;Y0+;	sp|P00433|PER1A_ARMRU	D	GL	225	0	228	-0.00096	-0.675218	1.01e-41	sp|P00433|PER1A_ARMRU/sp|P15232|PER1B_ARMRU/sp|P15233|PER1C_ARMRU	2	-0.00851	-3.95803
20190704_SL_HRP_GP_R2.12461.12461.3.0.dta	7	2445.16	1420.78	3	PTLJTTYLQTLR	-	1024.38	1024.36	3-2-0-0-0-1	4	NXT	2	8	0.17516	17	0.35519	0.51664	7.96278	4.1139	T	b2+;b3+;b4+;b5+;b6+;b8+;y1+;y2+;y3+;y4+;y5+;y6+;y7+;y8+;y9+;y10+;y11+;Y0+;Y0+;Y1+;Y1+;Y2+;Y0++;Y0++;Y1++;	b2+;y1+;y4+;y5+;y6+;y7+;y8+;y9+;Y0+;Y1+;	sp|P00433|PER1A_ARMRU	D	GL	225	0	228	-0.00096	-0.675218	1.01e-41	sp|P00433|PER1A_ARMRU/sp|P15232|PER1B_ARMRU/sp|P15233|PER1C_ARMRU	2	-0.01675	-6.85306
20190704_SL_HRP_GP_R2.12479.12479.3.0.dta	7	2151.06	1420.78	3	PTLJTTYLQTLR	-	730.282	730.27	2-2-0-0-0	4	NXT	2	1	0.05201	6	0.46428	0.37352	5.80803	2.16942	T	b2+;y1+;y4+;y6+;y7+;y8+;Y1+;	b2+;y1+;y6+;y7+;y8+;Y1+;	sp|P00433|PER1A_ARMRU	D	GL	225	0	228	-0.00096	-0.675218	1.01e-41	sp|P00433|PER1A_ARMRU/sp|P15232|PER1B_ARMRU/sp|P15233|PER1C_ARMRU	2	-0.0121	-5.62773
20190704_SL_HRP_GP_R2.12487.12487.3.0.dta	7	2313.11	1420.78	3	PTLJTTYLQTLR	-	892.331	892.32	3-2-0-0-0	4	NXT	2	5	0.1731	13	0.43804	0.53437	7.44604	3.97892	T	b2+;b3+;b4+;y1+;y2+;y3+;y4+;y6+;y7+;y8+;y9+;y10+;y11+;Y0+;Y0+;Y1+;Y0++;Y0++;	b2+;y1+;y4+;y6+;y7+;y8+;y9+;Y0+;Y1+;	sp|P00433|PER1A_ARMRU	D	GL	225	0	228	-0.00096	-0.675218	1.01e-41	sp|P00433|PER1A_ARMRU/sp|P15232|PER1B_ARMRU/sp|P15233|PER1C_ARMRU	2	-0.01146	-4.9565
20190704_SL_HRP_GP_R2.12494.12494.2.0.dta	7	2591.21	1420.78	2	PTLJTTYLQTLR	-	1170.43	1170.42	3-2-0-0-1-1	4	NXT	2	8	0.2551	19	0.21759	0.456	6.37541	2.90719	T	b2+;b3+;b4+;b5+;b6+;b7+;b8+;b11+;y1+;y2+;y3+;y4+;y5+;y6+;y7+;y8+;y9+;y10+;y11+;Y0+;Y1+;Y1+;Y2+;Y2+;Y0++;Y0++;Y1++;	b2+;y1+;y6+;y7+;y8+;Y0+;Y1+;	sp|P00433|PER1A_ARMRU	D	GL	225	0	228	-0.00096	-0.675218	1.01e-41	sp|P00433|PER1A_ARMRU/sp|P15232|PER1B_ARMRU/sp|P15233|PER1C_ARMRU	2	-0.01324	-5.11154
20190704_SL_HRP_GP_R2.12503.12503.2.0.dta	7	2591.21	1420.78	2	PTLJTTYLQTLR	-	1170.43	1170.42	3-2-0-0-1-1	4	NXT	2	6	0.04333	16	0.11738	0.2787	3.85904	1.07552	T	b2+;b3+;b4+;b5+;b6+;b8+;b9+;y1+;y2+;y3+;y4+;y5+;y7+;y8+;y9+;y10+;Y0+;Y0+;Y1+;Y1+;Y2+;Y0++;	b2+;y1+;Y1+;	sp|P00433|PER1A_ARMRU	D	GL	225	0	228	-0.00096	-0.675218	1.01e-41	sp|P00433|PER1A_ARMRU/sp|P15232|PER1B_ARMRU/sp|P15233|PER1C_ARMRU	2	-0.01324	-5.11154
20190704_SL_HRP_GP_R2.12511.12511.3.0.dta	7	2445.16	1420.78	3	PTLJTTYLQTLR	-	1024.38	1024.36	3-2-0-0-0-1	4	NXT	2	7	0.24643	15	0.37804	0.55292	7.44604	4.11706	T	b2+;b3+;b4+;b5+;y1+;y2+;y3+;y4+;y5+;y6+;y7+;y8+;y9+;y10+;y11+;Y0+;Y0+;Y1+;Y1+;Y0++;Y0++;Y1++;	b2+;y5+;y6+;y7+;y8+;y9+;y10+;Y0+;Y1+;	sp|P00433|PER1A_ARMRU	D	GL	225	0	228	-0.00096	-0.675218	1.01e-41	sp|P00433|PER1A_ARMRU/sp|P15232|PER1B_ARMRU/sp|P15233|PER1C_ARMRU	2	-0.01667	-6.82033
20190704_SL_HRP_GP_R2.12544.12544.3.0.dta	7	2445.16	1420.78	3	PTLJTTYLQTLR	-	1024.38	1024.36	3-2-0-0-0-1	4	NXT	2	9	0.1619	15	0.31282	0.47749	7.44604	3.55542	T	b2+;b3+;b4+;b5+;b8+;y1+;y2+;y3+;y4+;y6+;y7+;y8+;y9+;y10+;y11+;Y0+;Y0+;Y1+;Y1+;Y2+;Y0++;Y0++;Y1++;Y1++;	b2+;y1+;y4+;y6+;y7+;y8+;y9+;Y0+;Y1+;	sp|P00433|PER1A_ARMRU	D	GL	225	0	228	-0.00096	-0.675218	1.01e-41	sp|P00433|PER1A_ARMRU/sp|P15232|PER1B_ARMRU/sp|P15233|PER1C_ARMRU	2	-0.01696	-6.93897
20190704_SL_HRP_GP_R2.12554.12554.3.0.dta	7	2459.17	1420.78	3	PTLJTTYLQTLR	-	1038.39	1038.38	3-2-0-0-1	4	NXT	2	8	0.30718	14	0.31689	0.52595	7.44604	3.91628	T	b2+;b3+;b4+;b5+;y1+;y2+;y3+;y4+;y6+;y7+;y8+;y9+;y10+;y11+;Y0+;Y0+;Y1+;Y1+;Y2+;Y0++;Y0++;Y1++;	b2+;y1+;y6+;y7+;y8+;y9+;y10+;Y0+;Y1+;	sp|P00433|PER1A_ARMRU	D	GL	225	0	228	-0.00096	-0.675218	1.01e-41	sp|P00433|PER1A_ARMRU/sp|P15232|PER1B_ARMRU/sp|P15233|PER1C_ARMRU	2	-0.01187	-4.82878
20190704_SL_HRP_GP_R2.12570.12570.3.0.dta	7	2283.1	1420.78	3	PTLJTTYLQTLR	-	862.324	862.31	2-2-0-0-0-1	4	NXT	2	4	0.13754	14	0.45448	0.52469	7.96278	4.17802	T	b2+;b3+;b4+;b5+;y1+;y2+;y3+;y4+;y5+;y6+;y7+;y8+;y9+;y10+;Y0+;Y0+;Y1+;Y1+;	b2+;y1+;y4+;y5+;y6+;y7+;y8+;y9+;Y0+;Y1+;	sp|P00433|PER1A_ARMRU	D	GL	225	0	228	-0.00096	-0.675218	1.01e-41	sp|P00433|PER1A_ARMRU/sp|P15232|PER1B_ARMRU/sp|P15233|PER1C_ARMRU	2	-0.014	-6.13467
20190704_SL_HRP_GP_R2.12578.12578.3.0.dta	7	2591.22	1420.78	3	PTLJTTYLQTLR	-	1170.44	1170.42	3-2-0-0-1-1	4	NXT	2	8	0.20614	18	0.30218	0.49742	7.44604	3.70383	T	b2+;b3+;b4+;b5+;b6+;b7+;b8+;y1+;y2+;y3+;y4+;y5+;y6+;y7+;y8+;y9+;y10+;y11+;Y0+;Y0+;Y1+;Y1+;Y2+;Y0++;Y0++;Y1++;	b2+;y1+;y4+;y5+;y6+;y7+;y8+;Y0+;Y1+;	sp|P00433|PER1A_ARMRU	D	GL	225	0	228	-0.00096	-0.675218	1.01e-41	sp|P00433|PER1A_ARMRU/sp|P15232|PER1B_ARMRU/sp|P15233|PER1C_ARMRU	2	-0.01865	-7.20014
20190704_SL_HRP_GP_R2.12579.12579.3.0.dta	7	2591.22	1420.78	3	PTLJTTYLQTLR	-	1170.44	1170.42	3-2-0-0-1-1	4	NXT	2	11	0.2628	15	0.28027	0.49837	7.44604	3.71091	T	b2+;b3+;b4+;b5+;b9+;y1+;y2+;y3+;y4+;y6+;y7+;y8+;y9+;y10+;y11+;Y0+;Y0+;Y1+;Y1+;Y2+;Y3+;Y4+;Y0++;Y0++;Y1++;Y1++;	b2+;y1+;y4+;y6+;y7+;y8+;y9+;Y0+;Y1+;	sp|P00433|PER1A_ARMRU	D	GL	225	0	228	-0.00096	-0.675218	1.01e-41	sp|P00433|PER1A_ARMRU/sp|P15232|PER1B_ARMRU/sp|P15233|PER1C_ARMRU	2	-0.01865	-7.20014
20190704_SL_HRP_GP_R2.12581.12581.2.0.dta	7	2591.21	1420.78	2	PTLJTTYLQTLR	-	1170.43	1170.42	3-2-0-0-1-1	4	NXT	2	14	0.406	19	0.18309	0.49247	7.44604	3.66695	T	b2+;b3+;b4+;b5+;b6+;b7+;b8+;b9+;y1+;y2+;y3+;y4+;y5+;y6+;y7+;y8+;y9+;y10+;y11+;Y0+;Y0+;Y1+;Y1+;Y2+;Y2+;Y3+;Y4+;Y5+;Y0++;Y0++;Y1++;Y1++;Y2++;	b2+;y1+;y6+;y7+;y8+;Y0+;Y1+;Y1+;Y2+;	sp|P00433|PER1A_ARMRU	D	GL	225	0	228	-0.00096	-0.675218	1.01e-41	sp|P00433|PER1A_ARMRU/sp|P15232|PER1B_ARMRU/sp|P15233|PER1C_ARMRU	2	-0.01353	-5.2235
20190704_SL_HRP_GP_R2.12601.12601.2.0.dta	7	2591.21	1420.78	2	PTLJTTYLQTLR	-	1170.43	1170.42	3-2-0-0-1-1	4	NXT	2	11	0.26604	18	0.18314	0.44158	5.80803	2.56471	T	b2+;b3+;b4+;b5+;b6+;b7+;b8+;y1+;y2+;y3+;y4+;y5+;y6+;y7+;y8+;y9+;y10+;y11+;Y0+;Y0+;Y1+;Y1+;Y2+;Y2+;Y3+;Y4+;Y0++;Y0++;Y1++;	b2+;y1+;y7+;Y0+;Y1+;Y2+;	sp|P00433|PER1A_ARMRU	D	GL	225	0	228	-0.00096	-0.675218	1.01e-41	sp|P00433|PER1A_ARMRU/sp|P15232|PER1B_ARMRU/sp|P15233|PER1C_ARMRU	2	-0.01351	-5.21578
20190704_SL_HRP_GP_R2.12602.12602.2.0.dta	7	2591.21	1420.78	2	PTLJTTYLQTLR	-	1170.43	1170.42	3-2-0-0-1-1	4	NXT	2	11	0.32123	20	0.18085	0.45858	6.91912	3.17296	T	b2+;b3+;b4+;b5+;b6+;b7+;b9+;b10+;b11+;y1+;y2+;y3+;y4+;y5+;y6+;y7+;y8+;y9+;y10+;y11+;Y0+;Y0+;Y1+;Y1+;Y2+;Y2+;Y3+;Y4+;Y0++;Y1++;Y1++;	b2+;y1+;y7+;y8+;Y0+;Y1+;Y1+;Y2+;	sp|P00433|PER1A_ARMRU	D	GL	225	0	228	-0.00096	-0.675218	1.01e-41	sp|P00433|PER1A_ARMRU/sp|P15232|PER1B_ARMRU/sp|P15233|PER1C_ARMRU	2	-0.01351	-5.21578
20190704_SL_HRP_GP_R2.12604.12604.2.0.dta	7	2591.21	1420.78	2	PTLJTTYLQTLR	-	1170.43	1170.42	3-2-0-0-1-1	4	NXT	2	9	0.06843	18	0.16366	0.32154	3.85904	1.24083	T	b2+;b3+;b4+;b5+;b6+;b7+;b8+;b10+;b11+;y1+;y2+;y3+;y4+;y6+;y7+;y9+;y10+;y11+;Y0+;Y1+;Y2+;Y2+;Y3+;Y4+;Y0++;Y1++;Y1++;	b2+;y1+;Y0+;	sp|P00433|PER1A_ARMRU	D	GL	225	0	228	-0.00096	-0.675218	1.01e-41	sp|P00433|PER1A_ARMRU/sp|P15232|PER1B_ARMRU/sp|P15233|PER1C_ARMRU	2	-0.01351	-5.21578
20190704_SL_HRP_GP_R2.12620.12620.3.0.dta	7	2459.17	1420.78	3	PTLJTTYLQTLR	-	1038.39	1038.38	3-2-0-0-1	4	NXT	2	8	0.19051	15	0.27605	0.4479	7.44604	3.3351	T	b2+;b3+;b4+;b5+;b8+;b9+;y1+;y2+;y3+;y4+;y7+;y8+;y9+;y10+;y11+;Y0+;Y0+;Y1+;Y1+;Y2+;Y0++;Y0++;Y1++;	b2+;y1+;y4+;y7+;y8+;y9+;y10+;Y0+;Y1+;	sp|P00433|PER1A_ARMRU	D	GL	225	0	228	-0.00096	-0.675218	1.01e-41	sp|P00433|PER1A_ARMRU/sp|P15232|PER1B_ARMRU/sp|P15233|PER1C_ARMRU	2	-0.01188	-4.83285
20190704_SL_HRP_GP_R2.12623.12623.2.0.dta	7	2591.21	1420.78	2	PTLJTTYLQTLR	-	1170.43	1170.42	3-2-0-0-1-1	4	NXT	2	8	0.11173	17	0.13315	0.3099	4.56511	1.41473	T	b2+;b3+;b4+;b5+;b6+;b8+;b10+;b11+;y1+;y2+;y3+;y4+;y5+;y7+;y9+;y10+;y11+;Y0+;Y1+;Y1+;Y2+;Y2+;Y0++;Y1++;Y1++;	b2+;y1+;Y0+;Y1+;	sp|P00433|PER1A_ARMRU	D	GL	225	0	228	-0.00096	-0.675218	1.01e-41	sp|P00433|PER1A_ARMRU/sp|P15232|PER1B_ARMRU/sp|P15233|PER1C_ARMRU	2	-0.01351	-5.21578
20190704_SL_HRP_GP_R2.12627.12627.3.0.dta	7	2591.22	1420.78	3	PTLJTTYLQTLR	-	1170.44	1170.42	3-2-0-0-1-1	4	NXT	2	10	0.28949	18	0.32036	0.53718	7.44604	3.99983	T	b2+;b3+;b4+;b6+;b7+;b9+;b11+;y1+;y2+;y3+;y4+;y5+;y6+;y7+;y8+;y9+;y10+;y11+;Y0+;Y0+;Y1+;Y1+;Y2+;Y3+;Y0++;Y0++;Y1++;Y1++;	b2+;y1+;y5+;y6+;y7+;y8+;y9+;Y0+;Y1+;	sp|P00433|PER1A_ARMRU	D	GL	225	0	228	-0.00096	-0.675218	1.01e-41	sp|P00433|PER1A_ARMRU/sp|P15232|PER1B_ARMRU/sp|P15233|PER1C_ARMRU	2	-0.01887	-7.28507
20190704_SL_HRP_GP_R2.12629.12629.3.0.dta	7	2283.1	1420.78	3	PTLJTTYLQTLR	-	862.325	862.31	2-2-0-0-0-1	4	NXT	2	3	0.15575	12	0.50611	0.5656	7.96278	4.50378	T	b2+;b4+;y1+;y3+;y4+;y5+;y6+;y7+;y8+;y9+;y10+;y11+;Y0+;Y1+;Y0++;	b2+;y1+;y4+;y5+;y6+;y7+;y8+;y10+;Y0+;Y1+;	sp|P00433|PER1A_ARMRU	D	GL	225	0	228	-0.00096	-0.675218	1.01e-41	sp|P00433|PER1A_ARMRU/sp|P15232|PER1B_ARMRU/sp|P15233|PER1C_ARMRU	2	-0.01471	-6.44579
20190704_SL_HRP_GP_R2.12638.12638.2.0.dta	7	2591.21	1420.78	2	PTLJTTYLQTLR	-	1170.43	1170.42	3-2-0-0-1-1	4	NXT	2	12	0.44318	18	0.17752	0.49673	7.96278	3.95534	T	b2+;b3+;b4+;b5+;b6+;b7+;b8+;y1+;y2+;y3+;y4+;y5+;y6+;y7+;y8+;y9+;y10+;y11+;Y0+;Y0+;Y1+;Y1+;Y2+;Y2+;Y3+;Y4+;Y5+;Y0++;Y1++;Y1++;	b2+;y1+;y6+;y7+;y8+;Y0+;Y1+;Y1+;Y2+;Y0++;	sp|P00433|PER1A_ARMRU	D	GL	225	0	228	-0.00096	-0.675218	1.01e-41	sp|P00433|PER1A_ARMRU/sp|P15232|PER1B_ARMRU/sp|P15233|PER1C_ARMRU	2	-0.01351	-5.21578
20190704_SL_HRP_GP_R2.12641.12641.2.0.dta	7	2445.16	1420.78	2	PTLJTTYLQTLR	-	1024.38	1024.36	3-2-0-0-0-1	4	NXT	2	5	0.29569	15	0.23164	0.4653	6.91912	3.2195	T	b2+;b4+;b5+;b7+;y1+;y2+;y3+;y4+;y5+;y6+;y7+;y8+;y9+;y10+;y11+;Y0+;Y0+;Y1+;Y1+;Y2+;	b2+;y1+;y6+;y7+;y8+;Y0+;Y1+;Y2+;	sp|P00433|PER1A_ARMRU	D	GL	225	0	228	-0.00096	-0.675218	1.01e-41	sp|P00433|PER1A_ARMRU/sp|P15232|PER1B_ARMRU/sp|P15233|PER1C_ARMRU	2	-0.01612	-6.5953
20190704_SL_HRP_GP_R2.12643.12643.3.0.dta	7	2283.1	1420.78	3	PTLJTTYLQTLR	-	862.323	862.31	2-2-0-0-0-1	4	NXT	2	3	0.17445	10	0.42518	0.49387	7.44604	3.67736	T	b2+;y1+;y3+;y4+;y5+;y6+;y7+;y8+;y9+;y10+;Y0+;Y0+;Y1+;	b2+;y1+;y4+;y5+;y6+;y7+;y8+;Y0+;Y1+;	sp|P00433|PER1A_ARMRU	D	GL	225	0	228	-0.00096	-0.675218	1.01e-41	sp|P00433|PER1A_ARMRU/sp|P15232|PER1B_ARMRU/sp|P15233|PER1C_ARMRU	2	-0.01342	-5.88053
20190704_SL_HRP_GP_R2.12650.12650.3.0.dta	7	2313.11	1420.78	3	PTLJTTYLQTLR	-	892.336	892.32	3-2-0-0-0	4	NXT	2	3	0.15805	10	0.4013	0.46006	6.91912	3.18321	T	b2+;b4+;y1+;y3+;y4+;y5+;y6+;y7+;y8+;y9+;Y0+;Y1+;Y0++;	b2+;y4+;y5+;y6+;y7+;y8+;Y0+;Y1+;	sp|P00433|PER1A_ARMRU	D	GL	225	0	228	-0.00096	-0.675218	1.01e-41	sp|P00433|PER1A_ARMRU/sp|P15232|PER1B_ARMRU/sp|P15233|PER1C_ARMRU	2	-0.01568	-6.78165
20190704_SL_HRP_GP_R2.12657.12657.2.0.dta	7	2445.16	1420.78	2	PTLJTTYLQTLR	-	1024.38	1024.36	3-2-0-0-0-1	4	NXT	2	9	0.57008	11	0.17043	0.50737	6.91912	3.51055	T	b2+;y1+;y3+;y4+;y5+;y6+;y7+;y8+;y9+;y10+;y11+;Y0+;Y0+;Y1+;Y1+;Y2+;Y3+;Y0++;Y0++;Y1++;	b2+;y1+;y8+;Y0+;Y0+;Y1+;Y1+;Y2+;	sp|P00433|PER1A_ARMRU	D	GL	225	0	228	-0.00096	-0.675218	1.01e-41	sp|P00433|PER1A_ARMRU/sp|P15232|PER1B_ARMRU/sp|P15233|PER1C_ARMRU	2	-0.01612	-6.5953
20190704_SL_HRP_GP_R2.12665.12665.3.0.dta	7	2313.11	1420.78	3	PTLJTTYLQTLR	-	892.331	892.32	3-2-0-0-0	4	NXT	2	3	0.16969	12	0.41958	0.51171	7.96278	4.07461	T	b2+;b4+;y1+;y2+;y3+;y4+;y5+;y6+;y7+;y8+;y9+;y10+;Y0+;Y0+;Y1+;	b2+;y1+;y4+;y5+;y6+;y7+;y8+;y9+;Y0+;Y1+;	sp|P00433|PER1A_ARMRU	D	GL	225	0	228	-0.00096	-0.675218	1.01e-41	sp|P00433|PER1A_ARMRU/sp|P15232|PER1B_ARMRU/sp|P15233|PER1C_ARMRU	2	-0.01116	-4.82675
20190704_SL_HRP_GP_R2.12668.12668.2.0.dta	7	2591.21	1420.78	2	PTLJTTYLQTLR	-	1170.43	1170.42	3-2-0-0-1-1	4	NXT	2	8	0.07709	15	0.12776	0.29447	3.85904	1.13636	T	b2+;b3+;b4+;b5+;b6+;b8+;y1+;y2+;y3+;y4+;y5+;y6+;y7+;y8+;y9+;Y0+;Y0+;Y1+;Y1+;Y2+;Y0++;Y0++;Y1++;	b2+;y1+;Y1+;	sp|P00433|PER1A_ARMRU	D	GL	225	0	228	-0.00096	-0.675218	1.01e-41	sp|P00433|PER1A_ARMRU/sp|P15232|PER1B_ARMRU/sp|P15233|PER1C_ARMRU	2	-0.0135	-5.21192
20190704_SL_HRP_GP_R2.12691.12691.3.0.dta	7	2445.16	1420.78	3	PTLJTTYLQTLR	-	1024.38	1024.36	3-2-0-0-0-1	4	NXT	2	8	0.1542	15	0.30088	0.46811	6.91912	3.23892	T	b2+;b3+;b4+;b5+;b7+;y1+;y2+;y3+;y4+;y6+;y7+;y8+;y9+;y10+;y11+;Y0+;Y0+;Y1+;Y1+;Y0++;Y0++;Y1++;Y1++;	b2+;y1+;y4+;y6+;y7+;y8+;Y0+;Y1+;	sp|P00433|PER1A_ARMRU	D	GL	225	0	228	-0.00096	-0.675218	1.01e-41	sp|P00433|PER1A_ARMRU/sp|P15232|PER1B_ARMRU/sp|P15233|PER1C_ARMRU	2	-0.01727	-7.0658
20190704_SL_HRP_GP_R2.12699.12699.3.0.dta	7	2459.17	1420.78	3	PTLJTTYLQTLR	-	1038.39	1038.38	3-2-0-0-1	4	NXT	2	6	0.13728	15	0.3156	0.47436	6.91912	3.28213	T	b2+;b3+;b4+;b5+;y1+;y2+;y3+;y4+;y5+;y6+;y7+;y8+;y9+;y10+;y11+;Y0+;Y0+;Y1+;Y1+;Y0++;Y0++;	b2+;y1+;y5+;y6+;y7+;y8+;Y0+;Y1+;	sp|P00433|PER1A_ARMRU	D	GL	225	0	228	-0.00096	-0.675218	1.01e-41	sp|P00433|PER1A_ARMRU/sp|P15232|PER1B_ARMRU/sp|P15233|PER1C_ARMRU	2	-0.01208	-4.91421
20190704_SL_HRP_GP_R2.12710.12710.2.0.dta	7	2591.21	1420.78	2	PTLJTTYLQTLR	-	1170.43	1170.42	3-2-0-0-1-1	4	NXT	2	13	0.43383	20	0.18002	0.4996	7.44604	3.72002	T	b2+;b3+;b4+;b5+;b6+;b7+;b8+;b9+;b10+;y1+;y2+;y3+;y4+;y5+;y6+;y7+;y8+;y9+;y10+;y11+;Y0+;Y0+;Y1+;Y1+;Y2+;Y2+;Y3+;Y4+;Y5+;Y0++;Y0++;Y1++;Y1++;	b2+;y5+;y6+;y7+;y8+;Y0+;Y1+;Y1+;Y2+;	sp|P00433|PER1A_ARMRU	D	GL	225	0	228	-0.00096	-0.675218	1.01e-41	sp|P00433|PER1A_ARMRU/sp|P15232|PER1B_ARMRU/sp|P15233|PER1C_ARMRU	2	-0.01361	-5.25438
20190704_SL_HRP_GP_R2.12722.12722.3.0.dta	7	2313.11	1420.78	3	PTLJTTYLQTLR	-	892.334	892.32	3-2-0-0-0	4	NXT	2	4	0.1782	9	0.352	0.43368	6.91912	3.00065	T	b2+;y1+;y3+;y4+;y5+;y6+;y7+;y8+;y9+;Y0+;Y0+;Y1+;Y0++;	b2+;y1+;y5+;y6+;y7+;y8+;Y0+;Y1+;	sp|P00433|PER1A_ARMRU	D	GL	225	0	228	-0.00096	-0.675218	1.01e-41	sp|P00433|PER1A_ARMRU/sp|P15232|PER1B_ARMRU/sp|P15233|PER1C_ARMRU	2	-0.01393	-6.02478
20190704_SL_HRP_GP_R2.12725.12725.2.0.dta	7	2459.17	1420.78	2	PTLJTTYLQTLR	-	1038.39	1038.38	3-2-0-0-1	4	NXT	2	5	0.41208	5	0.13256	0.28482	6.91912	1.97068	T	b2+;y1+;y3+;y4+;y5+;Y0+;Y0+;Y1+;Y1+;Y0++;	y1+;y4+;y5+;Y0+;Y0+;Y1+;Y1+;Y0++;	sp|P00433|PER1A_ARMRU	D	GL	225	0	228	-0.00096	-0.675218	1.01e-41	sp|P00433|PER1A_ARMRU/sp|P15232|PER1B_ARMRU/sp|P15233|PER1C_ARMRU	2	-0.0095	-3.86466
20190704_SL_HRP_GP_R2.12732.12732.3.0.dta	7	2283.1	1420.78	3	PTLJTTYLQTLR	-	862.326	862.31	2-2-0-0-0-1	4	NXT	2	3	0.20344	12	0.47982	0.55974	7.96278	4.45705	T	b2+;y1+;y2+;y3+;y4+;y5+;y6+;y7+;y8+;y9+;y10+;y11+;Y0+;Y1+;Y0++;	b2+;y1+;y4+;y5+;y6+;y7+;y8+;y10+;Y0+;Y1+;	sp|P00433|PER1A_ARMRU	D	GL	225	0	228	-0.00096	-0.675218	1.01e-41	sp|P00433|PER1A_ARMRU/sp|P15232|PER1B_ARMRU/sp|P15233|PER1C_ARMRU	2	-0.01582	-6.93217
20190704_SL_HRP_GP_R2.12743.12743.3.0.dta	7	2283.1	1420.78	3	PTLJTTYLQTLR	-	862.326	862.31	2-2-0-0-0-1	4	NXT	2	2	0.14429	10	0.47937	0.45643	7.44604	3.3986	T	b2+;b4+;y1+;y2+;y3+;y4+;y5+;y6+;y7+;y8+;Y0+;Y1+;	b2+;y1+;y3+;y4+;y6+;y7+;y8+;Y0+;Y1+;	sp|P00433|PER1A_ARMRU	D	GL	225	0	228	-0.00096	-0.675218	1.01e-41	sp|P00433|PER1A_ARMRU/sp|P15232|PER1B_ARMRU/sp|P15233|PER1C_ARMRU	2	-0.01582	-6.93217
20190704_SL_HRP_GP_R2.12757.12757.3.0.dta	7	2313.11	1420.78	3	PTLJTTYLQTLR	-	892.332	892.32	3-2-0-0-0	4	NXT	2	2	0.15441	8	0.38904	0.43026	7.44604	3.20371	T	b2+;y1+;y4+;y5+;y6+;y7+;y8+;y9+;Y0+;Y1+;	b2+;y1+;y5+;y6+;y7+;y8+;y9+;Y0+;Y1+;	sp|P00433|PER1A_ARMRU	D	GL	225	0	228	-0.00096	-0.675218	1.01e-41	sp|P00433|PER1A_ARMRU/sp|P15232|PER1B_ARMRU/sp|P15233|PER1C_ARMRU	2	-0.01194	-5.1641
20190704_SL_HRP_GP_R2.12767.12767.3.0.dta	7	2445.16	1420.78	3	PTLJTTYLQTLR	-	1024.38	1024.36	3-2-0-0-0-1	4	NXT	2	8	0.16823	17	0.30941	0.47685	7.44604	3.55062	T	b2+;b3+;b4+;b5+;b7+;b8+;b9+;y1+;y2+;y3+;y4+;y6+;y7+;y8+;y9+;y10+;y11+;Y0+;Y0+;Y1+;Y1+;Y0++;Y0++;Y1++;Y1++;	b2+;y1+;y4+;y6+;y7+;y8+;y9+;Y0+;Y1+;	sp|P00433|PER1A_ARMRU	D	GL	225	0	228	-0.00096	-0.675218	1.01e-41	sp|P00433|PER1A_ARMRU/sp|P15232|PER1B_ARMRU/sp|P15233|PER1C_ARMRU	2	-0.01759	-7.19673
20190704_SL_HRP_GP_R2.12817.12817.2.0.dta	7	2591.21	1420.78	2	PTLJTTYLQTLR	-	1170.43	1170.42	3-2-0-0-1-1	4	NXT	2	13	0.44098	20	0.16901	0.49347	7.96278	3.92938	T	b2+;b3+;b4+;b5+;b6+;b7+;b8+;b9+;b11+;y1+;y2+;y3+;y4+;y5+;y6+;y7+;y8+;y9+;y10+;y11+;Y0+;Y0+;Y1+;Y1+;Y2+;Y2+;Y3+;Y4+;Y5+;Y0++;Y0++;Y1++;Y1++;	b2+;y1+;y6+;y7+;y8+;Y0+;Y1+;Y1+;Y2+;Y0++;	sp|P00433|PER1A_ARMRU	D	GL	225	0	228	-0.00096	-0.675218	1.01e-41	sp|P00433|PER1A_ARMRU/sp|P15232|PER1B_ARMRU/sp|P15233|PER1C_ARMRU	2	-0.01436	-5.54393
20190704_SL_HRP_GP_R2.12830.12830.2.0.dta	7	2591.21	1420.78	2	PTLJTTYLQTLR	-	1170.43	1170.42	3-2-0-0-1-1	4	NXT	2	10	0.26378	20	0.21526	0.46006	6.37541	2.93307	T	b2+;b3+;b4+;b5+;b6+;b7+;b8+;b9+;b10+;y1+;y2+;y3+;y4+;y5+;y6+;y7+;y8+;y9+;y10+;y11+;Y0+;Y0+;Y1+;Y1+;Y2+;Y2+;Y4+;Y0++;Y0++;Y1++;	b2+;y1+;y6+;y7+;y8+;Y0+;Y1+;	sp|P00433|PER1A_ARMRU	D	GL	225	0	228	-0.00096	-0.675218	1.01e-41	sp|P00433|PER1A_ARMRU/sp|P15232|PER1B_ARMRU/sp|P15233|PER1C_ARMRU	2	-0.01449	-5.59412
20190704_SL_HRP_GP_R2.12914.12914.3.0.dta	7	2591.22	1420.78	3	PTLJTTYLQTLR	-	1170.44	1170.42	3-2-0-0-1-1	4	NXT	2	9	0.21522	17	0.27578	0.46912	6.91912	3.24593	T	b2+;b3+;b4+;b5+;b6+;b8+;b9+;y1+;y2+;y3+;y4+;y5+;y7+;y8+;y9+;y10+;y11+;Y0+;Y0+;Y1+;Y1+;Y2+;Y0++;Y0++;Y1++;Y1++;	b2+;y1+;y4+;y5+;y7+;y8+;Y0+;Y1+;	sp|P00433|PER1A_ARMRU	D	GL	225	0	228	-0.00096	-0.675218	1.01e-41	sp|P00433|PER1A_ARMRU/sp|P15232|PER1B_ARMRU/sp|P15233|PER1C_ARMRU	2	-0.02082	-8.03789
20190704_SL_HRP_GP_R2.12916.12916.3.0.dta	7	2591.22	1420.78	3	PTLJTTYLQTLR	-	1170.44	1170.42	3-2-0-0-1-1	4	NXT	2	10	0.25507	20	0.31301	0.52363	7.44604	3.89896	T	b2+;b3+;b4+;b5+;b6+;b7+;b8+;b9+;b10+;y1+;y2+;y3+;y4+;y5+;y6+;y7+;y8+;y9+;y10+;y11+;Y0+;Y0+;Y1+;Y1+;Y2+;Y3+;Y0++;Y0++;Y1++;Y1++;	b2+;y1+;y5+;y6+;y7+;y8+;y9+;Y0+;Y1+;	sp|P00433|PER1A_ARMRU	D	GL	225	0	228	-0.00096	-0.675218	1.01e-41	sp|P00433|PER1A_ARMRU/sp|P15232|PER1B_ARMRU/sp|P15233|PER1C_ARMRU	2	-0.02082	-8.03789
20190704_SL_HRP_GP_R2.12917.12917.2.0.dta	7	2591.21	1420.78	2	PTLJTTYLQTLR	-	1170.44	1170.42	3-2-0-0-1-1	4	NXT	2	13	0.41439	20	0.17356	0.47636	7.44604	3.54697	T	b2+;b3+;b4+;b5+;b6+;b7+;b8+;b9+;b10+;b11+;y1+;y2+;y3+;y4+;y6+;y7+;y8+;y9+;y10+;y11+;Y0+;Y0+;Y1+;Y1+;Y2+;Y2+;Y3+;Y4+;Y5+;Y0++;Y0++;Y1++;Y1++;	b2+;y1+;y6+;y7+;y8+;Y0+;Y1+;Y1+;Y2+;	sp|P00433|PER1A_ARMRU	D	GL	225	0	228	-0.00096	-0.675218	1.01e-41	sp|P00433|PER1A_ARMRU/sp|P15232|PER1B_ARMRU/sp|P15233|PER1C_ARMRU	2	-0.01517	-5.85664
20190704_SL_HRP_GP_R2.12937.12937.2.0.dta	7	2591.21	1420.78	2	PTLJTTYLQTLR	-	1170.44	1170.42	3-2-0-0-1-1	4	NXT	2	11	0.11793	17	0.17128	0.36408	5.80803	2.1146	T	b2+;b3+;b4+;b5+;b6+;b8+;b9+;y1+;y2+;y3+;y4+;y5+;y6+;y7+;y9+;y10+;y11+;Y0+;Y0+;Y1+;Y2+;Y2+;Y3+;Y4+;Y0++;Y0++;Y1++;Y1++;	b2+;y1+;y7+;Y0+;Y1+;Y2+;	sp|P00433|PER1A_ARMRU	D	GL	225	0	228	-0.00096	-0.675218	1.01e-41	sp|P00433|PER1A_ARMRU/sp|P15232|PER1B_ARMRU/sp|P15233|PER1C_ARMRU	2	-0.01506	-5.81417
20190704_SL_HRP_GP_R2.12939.12939.2.0.dta	7	2591.21	1420.78	2	PTLJTTYLQTLR	-	1170.44	1170.42	3-2-0-0-1-1	4	NXT	2	13	0.30864	20	0.20032	0.4712	7.44604	3.50858	T	b2+;b3+;b4+;b5+;b6+;b7+;b8+;b9+;b11+;y1+;y2+;y3+;y4+;y5+;y6+;y7+;y8+;y9+;y10+;y11+;Y0+;Y0+;Y1+;Y1+;Y2+;Y2+;Y3+;Y4+;Y5+;Y0++;Y0++;Y1++;Y1++;	b2+;y1+;y6+;y7+;y8+;Y0+;Y1+;Y1+;Y2+;	sp|P00433|PER1A_ARMRU	D	GL	225	0	228	-0.00096	-0.675218	1.01e-41	sp|P00433|PER1A_ARMRU/sp|P15232|PER1B_ARMRU/sp|P15233|PER1C_ARMRU	2	-0.01506	-5.81417
20190704_SL_HRP_GP_R2.12940.12940.2.0.dta	7	2591.21	1420.78	2	PTLJTTYLQTLR	-	1170.44	1170.42	3-2-0-0-1-1	4	NXT	2	8	0.07014	16	0.15086	0.26734	4.56511	1.22045	T	b2+;b3+;b4+;b5+;b6+;b8+;b9+;b10+;b11+;y1+;y2+;y3+;y4+;y7+;y10+;y11+;Y0+;Y0+;Y1+;Y2+;Y2+;Y4+;Y1++;Y1++;	b2+;y1+;y7+;Y0+;	sp|P00433|PER1A_ARMRU	D	GL	225	0	228	-0.00096	-0.675218	1.01e-41	sp|P00433|PER1A_ARMRU/sp|P15232|PER1B_ARMRU/sp|P15233|PER1C_ARMRU	2	-0.01506	-5.81417
20190704_SL_HRP_GP_R2.12956.12956.3.0.dta	7	2459.17	1420.78	3	PTLJTTYLQTLR	-	1038.39	1038.38	3-2-0-0-1	4	NXT	2	7	0.20836	15	0.35563	0.52825	7.44604	3.93339	T	b2+;b3+;b4+;b5+;y1+;y2+;y3+;y4+;y5+;y6+;y7+;y8+;y9+;y10+;y11+;Y0+;Y0+;Y1+;Y1+;Y2+;Y0++;Y0++;	b2+;y1+;y5+;y6+;y7+;y8+;y9+;Y0+;Y1+;	sp|P00433|PER1A_ARMRU	D	GL	225	0	228	-0.00096	-0.675218	1.01e-41	sp|P00433|PER1A_ARMRU/sp|P15232|PER1B_ARMRU/sp|P15233|PER1C_ARMRU	2	-0.01282	-5.21525
20190704_SL_HRP_GP_R2.12959.12959.3.0.dta	7	2591.22	1420.78	3	PTLJTTYLQTLR	-	1170.44	1170.42	3-2-0-0-1-1	4	NXT	2	9	0.27805	16	0.28814	0.50259	7.44604	3.74232	T	b2+;b3+;b4+;b5+;b8+;b9+;y1+;y2+;y3+;y4+;y6+;y7+;y8+;y9+;y10+;y11+;Y0+;Y0+;Y1+;Y1+;Y3+;Y0++;Y0++;Y1++;Y1++;	b2+;y1+;y4+;y6+;y7+;y8+;y9+;Y0+;Y1+;	sp|P00433|PER1A_ARMRU	D	GL	225	0	228	-0.00096	-0.675218	1.01e-41	sp|P00433|PER1A_ARMRU/sp|P15232|PER1B_ARMRU/sp|P15233|PER1C_ARMRU	2	-0.02062	-7.96067
20190704_SL_HRP_GP_R2.12961.12961.2.0.dta	7	2591.21	1420.78	2	PTLJTTYLQTLR	-	1170.44	1170.42	3-2-0-0-1-1	4	NXT	2	6	0.0444	17	0.16242	0.31357	3.85904	1.21007	T	b2+;b3+;b4+;b5+;b6+;b7+;b8+;y1+;y2+;y3+;y4+;y5+;y6+;y7+;y8+;y10+;y11+;Y0+;Y1+;Y2+;Y0++;Y1++;Y1++;	b2+;y1+;Y0+;	sp|P00433|PER1A_ARMRU	D	GL	225	0	228	-0.00096	-0.675218	1.01e-41	sp|P00433|PER1A_ARMRU/sp|P15232|PER1B_ARMRU/sp|P15233|PER1C_ARMRU	2	-0.01508	-5.8219
20190704_SL_HRP_GP_R2.12965.12965.2.0.dta	7	2445.16	1420.78	2	PTLJTTYLQTLR	-	1024.38	1024.36	3-2-0-0-0-1	4	NXT	2	5	0.47647	7	0.12524	0.35672	6.91912	2.46822	T	b2+;y1+;y4+;y5+;y6+;y7+;y8+;Y0+;Y0+;Y1+;Y1+;Y2+;	y6+;y7+;y8+;Y0+;Y0+;Y1+;Y1+;Y2+;	sp|P00433|PER1A_ARMRU	D	GL	225	0	228	-0.00096	-0.675218	1.01e-41	sp|P00433|PER1A_ARMRU/sp|P15232|PER1B_ARMRU/sp|P15233|PER1C_ARMRU	2	-0.01904	-7.78997
20190704_SL_HRP_GP_R2.12967.12967.3.0.dta	7	2459.17	1420.78	3	PTLJTTYLQTLR	-	1038.39	1038.38	3-2-0-0-1	4	NXT	2	5	0.10686	13	0.35949	0.47825	6.37541	3.04902	T	b2+;b4+;b5+;y1+;y2+;y3+;y4+;y6+;y7+;y8+;y9+;y10+;y11+;Y0+;Y0+;Y1+;Y0++;Y0++;	b2+;y1+;y6+;y7+;y8+;y9+;Y0+;	sp|P00433|PER1A_ARMRU	D	GL	225	0	228	-0.00096	-0.675218	1.01e-41	sp|P00433|PER1A_ARMRU/sp|P15232|PER1B_ARMRU/sp|P15233|PER1C_ARMRU	2	-0.01282	-5.21525
20190704_SL_HRP_GP_R2.12974.12974.3.0.dta	7	2445.16	1420.78	3	PTLJTTYLQTLR	-	1024.38	1024.36	3-2-0-0-0-1	4	NXT	2	9	0.24499	15	0.37377	0.55625	7.44604	4.14186	T	b2+;b3+;b4+;b5+;y1+;y2+;y3+;y4+;y5+;y6+;y7+;y8+;y9+;y10+;y11+;Y0+;Y0+;Y1+;Y1+;Y2+;Y0++;Y0++;Y1++;Y1++;	b2+;y1+;y5+;y6+;y7+;y8+;y9+;Y0+;Y1+;	sp|P00433|PER1A_ARMRU	D	GL	225	0	228	-0.00096	-0.675218	1.01e-41	sp|P00433|PER1A_ARMRU/sp|P15232|PER1B_ARMRU/sp|P15233|PER1C_ARMRU	2	-0.01781	-7.28674
20190704_SL_HRP_GP_R2.12977.12977.2.0.dta	7	2445.16	1420.78	2	PTLJTTYLQTLR	-	1024.38	1024.36	3-2-0-0-0-1	4	NXT	2	5	0.28877	9	0.16071	0.35602	5.80803	2.06778	T	b2+;y1+;y3+;y4+;y5+;y6+;y7+;y8+;y10+;Y0+;Y0+;Y1+;Y1+;Y2+;	b2+;y1+;Y0+;Y1+;Y1+;Y2+;	sp|P00433|PER1A_ARMRU	D	GL	225	0	228	-0.00096	-0.675218	1.01e-41	sp|P00433|PER1A_ARMRU/sp|P15232|PER1B_ARMRU/sp|P15233|PER1C_ARMRU	2	-0.01859	-7.60586
20190704_SL_HRP_GP_R2.12980.12980.3.0.dta	7	2283.11	1420.78	3	PTLJTTYLQTLR	-	862.329	862.31	2-2-0-0-0-1	4	NXT	2	3	0.17058	12	0.51812	0.56624	7.96278	4.50886	T	b2+;y1+;y2+;y3+;y4+;y5+;y6+;y7+;y8+;y9+;y10+;y11+;Y0+;Y0+;Y1+;	b2+;y1+;y5+;y6+;y7+;y8+;y9+;y10+;Y0+;Y1+;	sp|P00433|PER1A_ARMRU	D	GL	225	0	228	-0.00096	-0.675218	1.01e-41	sp|P00433|PER1A_ARMRU/sp|P15232|PER1B_ARMRU/sp|P15233|PER1C_ARMRU	2	-0.01853	-8.11965
20190704_SL_HRP_GP_R2.13001.13001.3.0.dta	7	2313.12	1420.78	3	PTLJTTYLQTLR	-	892.338	892.32	3-2-0-0-0	4	NXT	2	2	0.12868	7	0.39391	0.40484	6.91912	2.80111	T	b2+;y1+;y2+;y6+;y7+;y8+;y9+;Y0+;Y1+;	b2+;y1+;y6+;y7+;y8+;y9+;Y0+;Y1+;	sp|P00433|PER1A_ARMRU	D	GL	225	0	228	-0.00096	-0.675218	1.01e-41	sp|P00433|PER1A_ARMRU/sp|P15232|PER1B_ARMRU/sp|P15233|PER1C_ARMRU	2	-0.01811	-7.83261
20190704_SL_HRP_GP_R2.13005.13005.2.0.dta	7	2445.16	1420.78	2	PTLJTTYLQTLR	-	1024.38	1024.36	3-2-0-0-0-1	4	NXT	2	5	0.43804	5	0.0851	0.2935	5.80803	1.70465	T	b2+;y1+;y3+;y7+;y8+;Y0+;Y0+;Y1+;Y1+;Y2+;	b2+;y7+;Y0+;Y1+;Y1+;Y2+;	sp|P00433|PER1A_ARMRU	D	GL	225	0	228	-0.00096	-0.675218	1.01e-41	sp|P00433|PER1A_ARMRU/sp|P15232|PER1B_ARMRU/sp|P15233|PER1C_ARMRU	2	-0.01785	-7.3031
20190704_SL_HRP_GP_R2.13010.13010.2.0.dta	7	2591.21	1420.78	2	PTLJTTYLQTLR	-	1170.43	1170.42	3-2-0-0-1-1	4	NXT	2	6	0.07107	18	0.12763	0.31684	3.85904	1.22269	T	b2+;b3+;b4+;b5+;b6+;b7+;b8+;b9+;y1+;y2+;y3+;y4+;y6+;y7+;y8+;y9+;y10+;y11+;Y0+;Y0+;Y1+;Y2+;Y0++;Y0++;	b2+;y1+;Y1+;	sp|P00433|PER1A_ARMRU	D	GL	225	0	228	-0.00096	-0.675218	1.01e-41	sp|P00433|PER1A_ARMRU/sp|P15232|PER1B_ARMRU/sp|P15233|PER1C_ARMRU	2	-0.01497	-5.77943
20190704_SL_HRP_GP_R2.13027.13027.2.0.dta	7	2445.16	1420.78	2	PTLJTTYLQTLR	-	1024.38	1024.36	3-2-0-0-0-1	4	NXT	2	5	0.41521	4	0.10357	0.28345	6.37541	1.80713	T	b2+;y1+;y6+;y7+;Y0+;Y0+;Y1+;Y1+;Y2+;	b2+;y1+;y7+;Y0+;Y0+;Y1+;Y2+;	sp|P00433|PER1A_ARMRU	D	GL	225	0	228	-0.00096	-0.675218	1.01e-41	sp|P00433|PER1A_ARMRU/sp|P15232|PER1B_ARMRU/sp|P15233|PER1C_ARMRU	2	-0.01707	-6.98398
20190704_SL_HRP_GP_R2.13036.13036.3.0.dta	7	2445.16	1420.78	3	PTLJTTYLQTLR	-	1024.38	1024.36	3-2-0-0-0-1	4	NXT	2	6	0.26287	14	0.39396	0.56356	7.44604	4.1963	T	b2+;b4+;b5+;y1+;y2+;y3+;y4+;y5+;y6+;y7+;y8+;y9+;y10+;y11+;Y0+;Y0+;Y1+;Y1+;Y0++;Y0++;	b2+;y1+;y6+;y7+;y8+;y9+;y10+;Y0+;Y1+;	sp|P00433|PER1A_ARMRU	D	GL	225	0	228	-0.00096	-0.675218	1.01e-41	sp|P00433|PER1A_ARMRU/sp|P15232|PER1B_ARMRU/sp|P15233|PER1C_ARMRU	2	-0.0175	-7.1599
20190704_SL_HRP_GP_R2.13054.13054.3.0.dta	7	2459.17	1420.78	3	PTLJTTYLQTLR	-	1038.39	1038.38	3-2-0-0-1	4	NXT	2	2	0.11486	10	0.30682	0.41	6.91912	2.83681	T	b2+;y1+;y3+;y4+;y5+;y6+;y7+;y8+;y9+;y10+;Y0+;Y1+;	b2+;y1+;y5+;y6+;y7+;y8+;Y0+;Y1+;	sp|P00433|PER1A_ARMRU	D	GL	225	0	228	-0.00096	-0.675218	1.01e-41	sp|P00433|PER1A_ARMRU/sp|P15232|PER1B_ARMRU/sp|P15233|PER1C_ARMRU	2	-0.01339	-5.44712
20190704_SL_HRP_GP_R2.13063.13063.2.0.dta	7	2459.17	1420.78	2	PTLJTTYLQTLR	-	1038.39	1038.38	3-2-0-0-1	4	NXT	2	2	0.22955	4	0.13616	0.23727	5.20854	1.23581	T	b2+;y1+;y6+;y7+;Y0+;Y1+;	b2+;y6+;y7+;Y0+;Y1+;	sp|P00433|PER1A_ARMRU	D	GL	225	0	228	-0.00096	-0.675218	1.01e-41	sp|P00433|PER1A_ARMRU/sp|P15232|PER1B_ARMRU/sp|P15233|PER1C_ARMRU	2	-0.01429	-5.81324
20190704_SL_HRP_GP_R2.13075.13075.3.0.dta	7	2313.11	1420.78	3	PTLJTTYLQTLR	-	892.335	892.32	3-2-0-0-0	4	NXT	2	2	0.17863	7	0.41159	0.43817	6.91912	3.03175	T	b2+;y1+;y5+;y6+;y7+;y8+;y9+;Y0+;Y1+;	b2+;y1+;y5+;y6+;y8+;y9+;Y0+;Y1+;	sp|P00433|PER1A_ARMRU	D	GL	225	0	228	-0.00096	-0.675218	1.01e-41	sp|P00433|PER1A_ARMRU/sp|P15232|PER1B_ARMRU/sp|P15233|PER1C_ARMRU	2	-0.01467	-6.34482
20190704_SL_HRP_GP_R2.13089.13089.3.0.dta	7	2283.1	1420.78	3	PTLJTTYLQTLR	-	862.325	862.31	2-2-0-0-0-1	4	NXT	2	2	0.10769	11	0.38928	0.4554	6.91912	3.15099	T	b2+;y1+;y2+;y3+;y4+;y5+;y6+;y7+;y8+;y9+;y10+;Y0+;Y1+;	b2+;y1+;y5+;y6+;y7+;y8+;Y0+;Y1+;	sp|P00433|PER1A_ARMRU	D	GL	225	0	228	-0.00096	-0.675218	1.01e-41	sp|P00433|PER1A_ARMRU/sp|P15232|PER1B_ARMRU/sp|P15233|PER1C_ARMRU	2	-0.01544	-6.76566
20190704_SL_HRP_GP_R2.13095.13095.3.0.dta	7	2283.1	1420.78	3	PTLJTTYLQTLR	-	862.325	862.31	2-2-0-0-0-1	4	NXT	2	3	0.17169	9	0.43486	0.47373	7.44604	3.5274	T	b2+;b4+;y1+;y4+;y5+;y6+;y7+;y8+;y9+;Y0+;Y1+;Y0++;	b2+;b4+;y1+;y5+;y6+;y7+;y8+;Y0+;Y1+;	sp|P00433|PER1A_ARMRU	D	GL	225	0	228	-0.00096	-0.675218	1.01e-41	sp|P00433|PER1A_ARMRU/sp|P15232|PER1B_ARMRU/sp|P15233|PER1C_ARMRU	2	-0.01544	-6.76566
20190704_SL_HRP_GP_R2.13104.13104.3.0.dta	7	2445.16	1420.78	3	PTLJTTYLQTLR	-	1024.38	1024.36	3-2-0-0-0-1	4	NXT	2	6	0.19847	16	0.39293	0.53994	7.44604	4.02038	T	b2+;b3+;b4+;b5+;b6+;y1+;y2+;y3+;y4+;y5+;y6+;y7+;y8+;y9+;y10+;y11+;Y0+;Y0+;Y1+;Y1+;Y0++;Y0++;	b2+;y1+;y4+;y5+;y6+;y7+;y8+;Y0+;Y1+;	sp|P00433|PER1A_ARMRU	D	GL	225	0	228	-0.00096	-0.675218	1.01e-41	sp|P00433|PER1A_ARMRU/sp|P15232|PER1B_ARMRU/sp|P15233|PER1C_ARMRU	2	-0.01721	-7.04126
20190704_SL_HRP_GP_R2.13108.13108.3.0.dta	7	2445.16	1420.78	3	PTLJTTYLQTLR	-	1024.38	1024.36	3-2-0-0-0-1	4	NXT	2	4	0.07162	12	0.332	0.43262	6.37541	2.75811	T	b2+;b4+;y1+;y2+;y3+;y4+;y5+;y6+;y7+;y8+;y9+;y10+;Y0+;Y0+;Y1+;Y0++;	b2+;y1+;y5+;y6+;y7+;y8+;Y1+;	sp|P00433|PER1A_ARMRU	D	GL	225	0	228	-0.00096	-0.675218	1.01e-41	sp|P00433|PER1A_ARMRU/sp|P15232|PER1B_ARMRU/sp|P15233|PER1C_ARMRU	2	-0.01721	-7.04126
20190704_SL_HRP_GP_R2.13129.13129.3.1.dta	7	2445.16	1420.78	3	PTLJTTYLQTLR	-	1024.38	1024.36	3-2-0-0-0-1	4	NXT	2	0	0	5	0.13809	0.17309	3.05561	0.52888	T	b2+;y1+;y3+;y7+;y8+;	b2+;y1+;	sp|P00433|PER1A_ARMRU	D	GL	225	0	228	-0.00096	-0.675218	1.01e-41	sp|P00433|PER1A_ARMRU/sp|P15232|PER1B_ARMRU/sp|P15233|PER1C_ARMRU	2	-0.01767	-7.22946
20190704_SL_HRP_GP_R2.13166.13166.2.0.dta	7	2591.21	1420.78	2	PTLJTTYLQTLR	-	1170.43	1170.42	3-2-0-0-1-1	4	NXT	2	10	0.25212	18	0.21158	0.4529	6.37541	2.88741	T	b2+;b3+;b4+;b5+;b6+;b8+;b9+;y1+;y2+;y3+;y4+;y5+;y6+;y7+;y8+;y9+;y10+;y11+;Y0+;Y0+;Y1+;Y1+;Y2+;Y2+;Y3+;Y0++;Y0++;Y1++;	b2+;y1+;y7+;y8+;Y0+;Y1+;Y1+;	sp|P00433|PER1A_ARMRU	D	GL	225	0	228	-0.00096	-0.675218	1.01e-41	sp|P00433|PER1A_ARMRU/sp|P15232|PER1B_ARMRU/sp|P15233|PER1C_ARMRU	2	-0.0115	-4.43979
20190704_SL_HRP_GP_R2.13250.13250.3.0.dta	7	2591.22	1420.78	3	PTLJTTYLQTLR	-	1170.44	1170.42	3-2-0-0-1-1	4	NXT	2	8	0.212	15	0.28286	0.47473	6.91912	3.28468	T	b2+;b3+;b4+;b5+;b8+;y1+;y2+;y3+;y4+;y6+;y7+;y8+;y9+;y10+;y11+;Y0+;Y0+;Y1+;Y1+;Y2+;Y0++;Y0++;Y1++;	b2+;y1+;y4+;y6+;y7+;y8+;Y0+;Y1+;	sp|P00433|PER1A_ARMRU	D	GL	225	0	228	-0.00096	-0.675218	1.01e-41	sp|P00433|PER1A_ARMRU/sp|P15232|PER1B_ARMRU/sp|P15233|PER1C_ARMRU	2	-0.01707	-6.59016
20190704_SL_HRP_GP_R2.13264.13264.2.0.dta	7	2591.21	1420.78	2	PTLJTTYLQTLR	-	1170.43	1170.42	3-2-0-0-1-1	4	NXT	2	13	0.41518	19	0.17798	0.49311	7.44604	3.6717	T	b2+;b3+;b4+;b5+;b6+;b7+;b9+;b10+;y1+;y2+;y3+;y4+;y5+;y6+;y7+;y8+;y9+;y10+;y11+;Y0+;Y0+;Y1+;Y1+;Y2+;Y2+;Y3+;Y4+;Y0++;Y0++;Y1++;Y1++;Y2++;	b2+;y1+;y6+;y7+;y8+;Y0+;Y1+;Y1+;Y2+;	sp|P00433|PER1A_ARMRU	D	GL	225	0	228	-0.00096	-0.675218	1.01e-41	sp|P00433|PER1A_ARMRU/sp|P15232|PER1B_ARMRU/sp|P15233|PER1C_ARMRU	2	-0.0109	-4.20815
20190704_SL_HRP_GP_R2.13266.13266.3.0.dta	7	2591.22	1420.78	3	PTLJTTYLQTLR	-	1170.44	1170.42	3-2-0-0-1-1	4	NXT	2	10	0.25323	17	0.30641	0.51984	7.44604	3.87078	T	b2+;b3+;b4+;b5+;b6+;b8+;y1+;y2+;y3+;y4+;y5+;y6+;y7+;y8+;y9+;y10+;y11+;Y0+;Y0+;Y1+;Y1+;Y2+;Y4+;Y0++;Y0++;Y1++;Y1++;	b2+;y1+;y5+;y6+;y7+;y8+;y9+;Y0+;Y1+;	sp|P00433|PER1A_ARMRU	D	GL	225	0	228	-0.00096	-0.675218	1.01e-41	sp|P00433|PER1A_ARMRU/sp|P15232|PER1B_ARMRU/sp|P15233|PER1C_ARMRU	2	-0.01707	-6.59016
20190704_SL_HRP_GP_R2.13273.13273.2.0.dta	7	2591.21	1420.78	2	PTLJTTYLQTLR	-	1170.43	1170.42	3-2-0-0-1-1	4	NXT	2	11	0.2615	20	0.19456	0.44667	5.80803	2.59427	T	b2+;b3+;b4+;b5+;b6+;b7+;b8+;b9+;b11+;y1+;y2+;y3+;y4+;y5+;y6+;y7+;y8+;y9+;y10+;y11+;Y0+;Y0+;Y1+;Y1+;Y2+;Y2+;Y3+;Y4+;Y0++;Y1++;Y1++;	b2+;y1+;y7+;Y0+;Y1+;Y2+;	sp|P00433|PER1A_ARMRU	D	GL	225	0	228	-0.00096	-0.675218	1.01e-41	sp|P00433|PER1A_ARMRU/sp|P15232|PER1B_ARMRU/sp|P15233|PER1C_ARMRU	2	-0.01116	-4.30852
20190704_SL_HRP_GP_R2.13274.13274.2.0.dta	7	2591.21	1420.78	2	PTLJTTYLQTLR	-	1170.43	1170.42	3-2-0-0-1-1	4	NXT	2	11	0.31847	19	0.18617	0.46105	6.91912	3.19008	T	b2+;b3+;b4+;b5+;b6+;b7+;b8+;b9+;y1+;y2+;y3+;y4+;y5+;y6+;y7+;y8+;y9+;y10+;y11+;Y0+;Y0+;Y1+;Y1+;Y2+;Y2+;Y3+;Y0++;Y0++;Y1++;Y1++;	b2+;y6+;y7+;y8+;Y0+;Y1+;Y1+;Y2+;	sp|P00433|PER1A_ARMRU	D	GL	225	0	228	-0.00096	-0.675218	1.01e-41	sp|P00433|PER1A_ARMRU/sp|P15232|PER1B_ARMRU/sp|P15233|PER1C_ARMRU	2	-0.01116	-4.30852
20190704_SL_HRP_GP_R2.13276.13276.2.0.dta	7	2591.21	1420.78	2	PTLJTTYLQTLR	-	1170.43	1170.42	3-2-0-0-1-1	4	NXT	2	11	0.07932	17	0.16798	0.35444	3.85904	1.36778	T	b2+;b3+;b4+;b5+;b6+;b8+;b10+;y1+;y2+;y3+;y4+;y5+;y7+;y8+;y9+;y10+;y11+;Y0+;Y0+;Y1+;Y2+;Y2+;Y3+;Y4+;Y0++;Y0++;Y1++;Y1++;	b2+;y1+;Y0+;	sp|P00433|PER1A_ARMRU	D	GL	225	0	228	-0.00096	-0.675218	1.01e-41	sp|P00433|PER1A_ARMRU/sp|P15232|PER1B_ARMRU/sp|P15233|PER1C_ARMRU	2	-0.01116	-4.30852
20190704_SL_HRP_GP_R2.13292.13292.3.0.dta	7	2459.17	1420.78	3	PTLJTTYLQTLR	-	1038.39	1038.38	3-2-0-0-1	4	NXT	2	6	0.21585	14	0.37993	0.53931	7.44604	4.01572	T	b2+;b3+;b4+;y1+;y2+;y3+;y4+;y5+;y6+;y7+;y8+;y9+;y10+;y11+;Y0+;Y0+;Y1+;Y1+;Y2+;Y0++;	b2+;y1+;y5+;y6+;y7+;y8+;y9+;Y0+;Y1+;	sp|P00433|PER1A_ARMRU	D	GL	225	0	228	-0.00096	-0.675218	1.01e-41	sp|P00433|PER1A_ARMRU/sp|P15232|PER1B_ARMRU/sp|P15233|PER1C_ARMRU	2	-0.01137	-4.62538
20190704_SL_HRP_GP_R2.13307.13307.3.0.dta	7	2283.1	1420.78	3	PTLJTTYLQTLR	-	862.321	862.31	2-2-0-0-0-1	4	NXT	2	2	0.23907	6	0.40265	0.41562	6.91912	2.87571	T	b2+;y1+;y5+;y6+;y7+;y8+;Y0+;Y1+;	b2+;y1+;y5+;y6+;y7+;y8+;Y0+;Y1+;	sp|P00433|PER1A_ARMRU	D	GL	225	0	228	-0.00096	-0.675218	1.01e-41	sp|P00433|PER1A_ARMRU/sp|P15232|PER1B_ARMRU/sp|P15233|PER1C_ARMRU	2	-0.01136	-4.97786
20190704_SL_HRP_GP_R2.13313.13313.2.0.dta	7	2445.16	1420.78	2	PTLJTTYLQTLR	-	1024.38	1024.36	3-2-0-0-0-1	4	NXT	2	4	0.33217	5	0.08728	0.23897	5.80803	1.38792	T	b2+;y1+;y3+;y4+;y6+;Y0+;Y0+;Y1+;Y1+;	b2+;y6+;Y0+;Y0+;Y1+;Y1+;	sp|P00433|PER1A_ARMRU	D	GL	225	0	228	-0.00096	-0.675218	1.01e-41	sp|P00433|PER1A_ARMRU/sp|P15232|PER1B_ARMRU/sp|P15233|PER1C_ARMRU	2	-0.02429	-9.93789
20190704_SL_HRP_GP_R2.13314.13314.3.0.dta	7	2283.1	1420.78	3	PTLJTTYLQTLR	-	862.323	862.31	2-2-0-0-0-1	4	NXT	2	2	0.16567	7	0.39801	0.42298	7.44604	3.14955	T	b2+;y1+;y4+;y6+;y7+;y8+;y9+;Y0+;Y1+;	b2+;y1+;y4+;y6+;y7+;y8+;y9+;Y0+;Y1+;	sp|P00433|PER1A_ARMRU	D	GL	225	0	228	-0.00096	-0.675218	1.01e-41	sp|P00433|PER1A_ARMRU/sp|P15232|PER1B_ARMRU/sp|P15233|PER1C_ARMRU	2	-0.01327	-5.8148
20190704_SL_HRP_GP_R2.13342.13342.2.0.dta	7	2591.21	1420.78	2	PTLJTTYLQTLR	-	1170.43	1170.42	3-2-0-0-1-1	4	NXT	2	7	0.04743	17	0.15113	0.32762	3.85904	1.26431	T	b2+;b3+;b4+;b5+;b6+;b8+;b9+;y1+;y2+;y3+;y4+;y6+;y7+;y8+;y9+;y10+;y11+;Y0+;Y1+;Y2+;Y2+;Y3+;Y0++;Y1++;	b2+;y1+;Y0+;	sp|P00433|PER1A_ARMRU	D	GL	225	0	228	-0.00096	-0.675218	1.01e-41	sp|P00433|PER1A_ARMRU/sp|P15232|PER1B_ARMRU/sp|P15233|PER1C_ARMRU	2	-0.01231	-4.7525
20190704_SL_HRP_GP_R2.13345.13345.3.0.dta	7	2313.12	1420.78	3	PTLJTTYLQTLR	-	892.341	892.32	3-2-0-0-0	4	NXT	2	3	0.16608	7	0.31942	0.36583	6.37541	2.33232	T	b2+;y1+;y4+;y5+;y6+;y7+;y8+;Y0+;Y1+;Y0++;	b2+;y1+;y6+;y7+;y8+;Y0+;Y1+;	sp|P00433|PER1A_ARMRU	D	GL	225	0	228	-0.00096	-0.675218	1.01e-41	sp|P00433|PER1A_ARMRU/sp|P15232|PER1B_ARMRU/sp|P15233|PER1C_ARMRU	2	-0.0207	-8.95277
20190704_SL_HRP_GP_R2.13358.13358.3.0.dta	7	2591.22	1420.78	3	PTLJTTYLQTLR	-	1170.44	1170.42	3-2-0-0-1-1	4	NXT	2	10	0.30173	18	0.30602	0.53533	7.44604	3.98611	T	b2+;b3+;b4+;b5+;b6+;b8+;b9+;y1+;y2+;y3+;y4+;y5+;y6+;y7+;y8+;y9+;y10+;y11+;Y0+;Y0+;Y1+;Y1+;Y2+;Y3+;Y0++;Y0++;Y1++;Y1++;	b2+;y1+;y5+;y6+;y7+;y8+;y9+;Y0+;Y1+;	sp|P00433|PER1A_ARMRU	D	GL	225	0	228	-0.00096	-0.675218	1.01e-41	sp|P00433|PER1A_ARMRU/sp|P15232|PER1B_ARMRU/sp|P15233|PER1C_ARMRU	2	-0.01934	-7.46652
20190704_SL_HRP_GP_R2.13439.13439.3.0.dta	7	2445.16	1420.78	3	PTLJTTYLQTLR	-	1024.38	1024.36	3-2-0-0-0-1	4	NXT	2	7	0.18836	15	0.36804	0.529	7.44604	3.93892	T	b2+;b3+;b4+;b5+;y1+;y2+;y3+;y4+;y5+;y6+;y7+;y8+;y9+;y10+;y11+;Y0+;Y0+;Y1+;Y1+;Y0++;Y0++;Y1++;	b2+;y1+;y5+;y6+;y7+;y8+;y9+;Y0+;Y1+;	sp|P00433|PER1A_ARMRU	D	GL	225	0	228	-0.00096	-0.675218	1.01e-41	sp|P00433|PER1A_ARMRU/sp|P15232|PER1B_ARMRU/sp|P15233|PER1C_ARMRU	2	-0.01778	-7.27446
20190704_SL_HRP_GP_R2.13464.13464.2.0.dta	7	2591.21	1420.78	2	PTLJTTYLQTLR	-	1170.43	1170.42	3-2-0-0-1-1	4	NXT	2	13	0.41081	20	0.18386	0.49316	7.96278	3.92692	T	b2+;b3+;b4+;b5+;b7+;b8+;b9+;b10+;b11+;y1+;y2+;y3+;y4+;y5+;y6+;y7+;y8+;y9+;y10+;y11+;Y0+;Y0+;Y1+;Y1+;Y2+;Y2+;Y3+;Y4+;Y5+;Y0++;Y0++;Y1++;Y1++;	b2+;y1+;y5+;y6+;y7+;y8+;Y0+;Y1+;Y1+;Y2+;	sp|P00433|PER1A_ARMRU	D	GL	225	0	228	-0.00096	-0.675218	1.01e-41	sp|P00433|PER1A_ARMRU/sp|P15232|PER1B_ARMRU/sp|P15233|PER1C_ARMRU	2	-0.01364	-5.26596
20190704_SL_HRP_GP_R2.13467.13467.2.0.dta	7	2591.21	1420.78	2	PTLJTTYLQTLR	-	1170.43	1170.42	3-2-0-0-1-1	4	NXT	2	7	0.06237	15	0.12549	0.31061	3.85904	1.19866	T	b2+;b3+;b4+;b5+;b9+;y1+;y2+;y3+;y4+;y5+;y6+;y7+;y8+;y9+;y10+;Y0+;Y0+;Y1+;Y1+;Y2+;Y0++;Y1++;	b2+;y1+;Y1+;	sp|P00433|PER1A_ARMRU	D	GL	225	0	228	-0.00096	-0.675218	1.01e-41	sp|P00433|PER1A_ARMRU/sp|P15232|PER1B_ARMRU/sp|P15233|PER1C_ARMRU	2	-0.01364	-5.26596
20190704_SL_HRP_GP_R2.13485.13485.2.0.dta	7	2591.21	1420.78	2	PTLJTTYLQTLR	-	1170.43	1170.42	3-2-0-0-1-1	4	NXT	2	5	0.03346	11	0.11145	0.22834	3.05561	0.69773	T	b2+;b4+;b5+;y1+;y2+;y3+;y4+;y5+;y6+;y7+;y8+;Y0+;Y0+;Y1+;Y1+;Y0++;	b2+;y1+;	sp|P00433|PER1A_ARMRU	D	GL	225	0	228	-0.00096	-0.675218	1.01e-41	sp|P00433|PER1A_ARMRU/sp|P15232|PER1B_ARMRU/sp|P15233|PER1C_ARMRU	2	-0.0133	-5.1347
20190704_SL_HRP_GP_R2.13486.13486.2.0.dta	7	2591.21	1420.78	2	PTLJTTYLQTLR	-	1170.43	1170.42	3-2-0-0-1-1	4	NXT	2	6	0.04021	16	0.13831	0.3134	3.85904	1.20943	T	b2+;b3+;b4+;b5+;b6+;b9+;y1+;y2+;y3+;y4+;y6+;y7+;y8+;y9+;y10+;y11+;Y0+;Y1+;Y2+;Y0++;Y0++;Y1++;	b2+;y1+;Y0+;	sp|P00433|PER1A_ARMRU	D	GL	225	0	228	-0.00096	-0.675218	1.01e-41	sp|P00433|PER1A_ARMRU/sp|P15232|PER1B_ARMRU/sp|P15233|PER1C_ARMRU	2	-0.0133	-5.1347
20190704_SL_HRP_GP_R2.13492.13492.3.0.dta	7	2313.11	1420.78	3	PTLJTTYLQTLR	-	892.33	892.32	3-2-0-0-0	4	NXT	2	2	0.128	9	0.30527	0.38239	6.37541	2.43787	T	b2+;y1+;y3+;y4+;y5+;y6+;y7+;y8+;y10+;Y0+;Y1+;	b2+;y3+;y5+;y6+;y10+;Y0+;Y1+;	sp|P00433|PER1A_ARMRU	D	GL	225	0	228	-0.00096	-0.675218	1.01e-41	sp|P00433|PER1A_ARMRU/sp|P15232|PER1B_ARMRU/sp|P15233|PER1C_ARMRU	2	-0.00968	-4.18665
20190704_SL_HRP_GP_R2.13502.13502.2.0.dta	7	2591.21	1420.78	2	PTLJTTYLQTLR	-	1170.43	1170.42	3-2-0-0-1-1	4	NXT	2	10	0.22497	16	0.18933	0.42045	5.80803	2.442	T	b2+;b3+;b4+;b5+;b8+;b9+;y1+;y2+;y3+;y4+;y6+;y7+;y8+;y9+;y10+;y11+;Y0+;Y0+;Y1+;Y1+;Y2+;Y2+;Y3+;Y0++;Y0++;Y1++;	b2+;y1+;y7+;Y0+;Y1+;Y2+;	sp|P00433|PER1A_ARMRU	D	GL	225	0	228	-0.00096	-0.675218	1.01e-41	sp|P00433|PER1A_ARMRU/sp|P15232|PER1B_ARMRU/sp|P15233|PER1C_ARMRU	2	-0.01296	-5.00344
20190704_SL_HRP_GP_R2.13507.13507.3.0.dta	7	2445.16	1420.78	3	PTLJTTYLQTLR	-	1024.38	1024.36	3-2-0-0-0-1	4	NXT	2	5	0.04806	13	0.12975	0.3068	3.05561	0.93747	T	b2+;b3+;b4+;y1+;y2+;y3+;y4+;y5+;y6+;y7+;y8+;y9+;y10+;Y0+;Y0+;Y1+;Y1+;Y0++;	b2+;Y1+;	sp|P00433|PER1A_ARMRU	D	GL	225	0	228	-0.00096	-0.675218	1.01e-41	sp|P00433|PER1A_ARMRU/sp|P15232|PER1B_ARMRU/sp|P15233|PER1C_ARMRU	2	-0.01802	-7.37265
20190704_SL_HRP_GP_R2.13586.13586.3.0.dta	7	2591.21	1420.78	3	PTLJTTYLQTLR	-	1170.43	1170.42	3-2-0-0-1-1	4	NXT	2	8	0.21286	17	0.30546	0.50013	7.44604	3.72402	T	b2+;b3+;b4+;b5+;b6+;b8+;y1+;y2+;y3+;y4+;y5+;y6+;y7+;y8+;y9+;y10+;y11+;Y0+;Y0+;Y1+;Y1+;Y0++;Y0++;Y1++;Y1++;	b2+;y1+;y5+;y6+;y7+;y8+;Y0+;Y0+;Y1+;	sp|P00433|PER1A_ARMRU	D	GL	225	0	228	-0.00096	-0.675218	1.01e-41	sp|P00433|PER1A_ARMRU/sp|P15232|PER1B_ARMRU/sp|P15233|PER1C_ARMRU	2	-0.01445	-5.57868
20190704_SL_HRP_GP_R2.13628.13628.3.0.dta	7	2459.16	1420.78	3	PTLJTTYLQTLR	-	1038.38	1038.38	3-2-0-0-1	4	NXT	2	4	0.19621	10	0.28888	0.40354	6.37541	2.57275	T	b2+;y1+;y2+;y3+;y4+;y5+;y6+;y7+;y8+;y9+;Y0+;Y0+;Y1+;Y1+;	b2+;y1+;y6+;y7+;y8+;Y0+;Y1+;	sp|P00433|PER1A_ARMRU	D	GL	225	0	228	-0.00096	-0.675218	1.01e-41	sp|P00433|PER1A_ARMRU/sp|P15232|PER1B_ARMRU/sp|P15233|PER1C_ARMRU	2	-0.00243	-0.988546
20190704_SL_HRP_GP_R2.13647.13647.3.2.dta	7	2459.16	1420.78	3	PTLJTTYLQTLR	-	1038.38	1038.38	3-2-0-0-1	4	NXT	2	2	0.05005	4	0.15482	0.19449	5.20854	1.01301	T	b2+;y1+;y5+;y8+;Y0+;Y1+;	b2+;y1+;y5+;y8+;Y1+;	sp|P00433|PER1A_ARMRU	D	GL	225	0	228	-0.00096	-0.675218	1.01e-41	sp|P00433|PER1A_ARMRU/sp|P15232|PER1B_ARMRU/sp|P15233|PER1C_ARMRU	2	-0.00243	-0.988546
20190704_SL_HRP_GP_R2.13658.13658.3.0.dta	7	2445.16	1420.78	3	PTLJTTYLQTLR	-	1024.38	1024.36	3-2-0-0-0-1	4	NXT	2	4	0.03925	9	0.06228	0.21247	2.46308	0.52334	T	b2+;y1+;y3+;y4+;y5+;y6+;y7+;y9+;y10+;Y0+;Y0+;Y1+;Y1+;	Y1+;	sp|P00433|PER1A_ARMRU	D	GL	225	0	228	-0.00096	-0.675218	1.01e-41	sp|P00433|PER1A_ARMRU/sp|P15232|PER1B_ARMRU/sp|P15233|PER1C_ARMRU	2	-0.01973	-8.07227
20190704_SL_HRP_GP_R2.13661.13661.2.0.dta	7	2591.21	1420.78	2	PTLJTTYLQTLR	-	1170.43	1170.42	3-2-0-0-1-1	4	NXT	2	11	0.12413	16	0.16089	0.34907	5.80803	2.02744	T	b2+;b3+;b4+;b5+;b7+;b8+;b10+;y1+;y2+;y3+;y4+;y6+;y7+;y9+;y10+;y11+;Y0+;Y0+;Y1+;Y2+;Y2+;Y3+;Y4+;Y0++;Y0++;Y1++;Y1++;	b2+;y1+;y7+;Y0+;Y1+;Y2+;	sp|P00433|PER1A_ARMRU	D	GL	225	0	228	-0.00096	-0.675218	1.01e-41	sp|P00433|PER1A_ARMRU/sp|P15232|PER1B_ARMRU/sp|P15233|PER1C_ARMRU	2	-0.01078	-4.16182
20190704_SL_HRP_GP_R2.13676.13676.3.0.dta	7	2459.16	1420.78	3	PTLJTTYLQTLR	-	1038.38	1038.38	3-2-0-0-1	4	NXT	2	3	0.11028	10	0.17701	0.31174	5.80803	1.81057	T	b2+;y1+;y2+;y3+;y4+;y5+;y6+;y7+;y8+;y9+;Y0+;Y0+;Y1+;	b2+;y6+;y7+;y8+;Y0+;Y1+;	sp|P00433|PER1A_ARMRU	D	GL	225	0	228	-0.00096	-0.675218	1.01e-41	sp|P00433|PER1A_ARMRU/sp|P15232|PER1B_ARMRU/sp|P15233|PER1C_ARMRU	2	-0.00343	-1.39535
20190704_SL_HRP_GP_R2.13681.13681.3.1.dta	7	2459.16	1420.78	3	PTLJTTYLQTLR	-	1038.38	1038.38	3-2-0-0-1	4	NXT	2	4	0.08837	8	0.07509	0.23033	3.05561	0.70381	T	b2+;y1+;y3+;y5+;y6+;y7+;y8+;y9+;Y0+;Y0+;Y1+;Y0++;	Y0+;Y1+;	sp|P00433|PER1A_ARMRU	D	GL	225	0	228	-0.00096	-0.675218	1.01e-41	sp|P00433|PER1A_ARMRU/sp|P15232|PER1B_ARMRU/sp|P15233|PER1C_ARMRU	2	-0.00343	-1.39535
20190704_SL_HRP_GP_R2.13692.13692.2.0.dta	7	2591.21	1420.78	2	PTLJTTYLQTLR	-	1170.43	1170.42	3-2-0-0-1-1	4	NXT	2	13	0.40288	18	0.18357	0.49142	7.96278	3.9131	T	b2+;b3+;b4+;b5+;b6+;b7+;b9+;y1+;y2+;y3+;y4+;y5+;y6+;y7+;y8+;y9+;y10+;y11+;Y0+;Y0+;Y1+;Y1+;Y2+;Y2+;Y3+;Y4+;Y0++;Y0++;Y1++;Y1++;Y2++;	b2+;y1+;y5+;y6+;y7+;y8+;Y0+;Y1+;Y1+;Y2+;	sp|P00433|PER1A_ARMRU	D	GL	225	0	228	-0.00096	-0.675218	1.01e-41	sp|P00433|PER1A_ARMRU/sp|P15232|PER1B_ARMRU/sp|P15233|PER1C_ARMRU	2	-0.01051	-4.05758
20190704_SL_HRP_GP_R2.13736.13736.3.2.dta	7	2445.16	1420.78	3	PTLJTTYLQTLR	-	1024.38	1024.36	3-2-0-0-0-1	4	NXT	2	2	0.01748	8	0.04138	0.17163	2.16424	0.37145	T	b2+;y1+;y3+;y4+;y6+;y7+;y9+;y10+;Y1+;Y1+;	Y1+;	sp|P00433|PER1A_ARMRU	D	GL	225	0	228	-0.00096	-0.675218	1.01e-41	sp|P00433|PER1A_ARMRU/sp|P15232|PER1B_ARMRU/sp|P15233|PER1C_ARMRU	2	-0.02081	-8.51413
20190704_SL_HRP_GP_R2.13776.13776.3.0.dta	7	2445.16	1420.78	3	PTLJTTYLQTLR	-	1024.38	1024.36	3-2-0-0-0-1	4	NXT	2	5	0.04391	11	0.08291	0.25197	2.26985	0.57194	T	b2+;y1+;y2+;y3+;y4+;y5+;y6+;y7+;y9+;y10+;y11+;Y0+;Y0+;Y1+;Y1+;Y0++;	Y1+;	sp|P00433|PER1A_ARMRU	D	GL	225	0	228	-0.00096	-0.675218	1.01e-41	sp|P00433|PER1A_ARMRU/sp|P15232|PER1B_ARMRU/sp|P15233|PER1C_ARMRU	2	-0.02143	-8.76779
20190704_SL_HRP_GP_R2.13779.13779.3.1.dta	7	2445.16	1420.78	3	PTLJTTYLQTLR	-	1024.38	1024.36	3-2-0-0-0-1	4	NXT	2	3	0.0169	7	0.04745	0.15489	2.06901	0.32046	T	b2+;y1+;y3+;y4+;y6+;y7+;y9+;Y0+;Y1+;Y1+;	Y1+;	sp|P00433|PER1A_ARMRU	D	GL	225	0	228	-0.00096	-0.675218	1.01e-41	sp|P00433|PER1A_ARMRU/sp|P15232|PER1B_ARMRU/sp|P15233|PER1C_ARMRU	2	-0.02143	-8.76779
20190704_SL_HRP_GP_R2.13782.13782.3.0.dta	7	2445.16	1420.78	3	PTLJTTYLQTLR	-	1024.38	1024.36	3-2-0-0-0-1	4	NXT	2	3	0.04757	10	0.09272	0.25428	2.31836	0.58951	T	b2+;y1+;y3+;y4+;y5+;y6+;y7+;y9+;y10+;y11+;Y0+;Y0+;Y1+;	Y1+;	sp|P00433|PER1A_ARMRU	D	GL	225	0	228	-0.00096	-0.675218	1.01e-41	sp|P00433|PER1A_ARMRU/sp|P15232|PER1B_ARMRU/sp|P15233|PER1C_ARMRU	2	-0.02143	-8.76779
20190704_SL_HRP_GP_R2.13794.13794.3.0.dta	7	2591.21	1420.78	3	PTLJTTYLQTLR	-	1170.43	1170.42	3-2-0-0-1-1	4	NXT	2	10	0.32888	16	0.29614	0.52678	7.44604	3.92239	T	b2+;b3+;b4+;b5+;b7+;b8+;y1+;y2+;y3+;y4+;y6+;y7+;y8+;y9+;y10+;y11+;Y0+;Y0+;Y1+;Y1+;Y2+;Y3+;Y0++;Y0++;Y1++;Y1++;	b2+;y1+;y6+;y7+;y8+;y10+;Y0+;Y1+;Y1+;	sp|P00433|PER1A_ARMRU	D	GL	225	0	228	-0.00096	-0.675218	1.01e-41	sp|P00433|PER1A_ARMRU/sp|P15232|PER1B_ARMRU/sp|P15233|PER1C_ARMRU	2	-0.01369	-5.28527
20190704_SL_HRP_GP_R2.13799.13799.3.0.dta	7	2591.21	1420.78	3	PTLJTTYLQTLR	-	1170.43	1170.42	3-2-0-0-1-1	4	NXT	2	9	0.27544	18	0.32657	0.53568	7.44604	3.98867	T	b2+;b3+;b4+;b5+;b6+;b7+;b8+;y1+;y2+;y3+;y4+;y5+;y6+;y7+;y8+;y9+;y10+;y11+;Y0+;Y0+;Y1+;Y1+;Y2+;Y0++;Y0++;Y1++;Y1++;	b2+;y1+;y5+;y6+;y7+;y8+;y9+;Y0+;Y1+;	sp|P00433|PER1A_ARMRU	D	GL	225	0	228	-0.00096	-0.675218	1.01e-41	sp|P00433|PER1A_ARMRU/sp|P15232|PER1B_ARMRU/sp|P15233|PER1C_ARMRU	2	-0.01366	-5.27369
20190704_SL_HRP_GP_R2.13838.13838.2.0.dta	7	2591.21	1420.78	2	PTLJTTYLQTLR	-	1170.43	1170.42	3-2-0-0-1-1	4	NXT	2	9	0.25467	17	0.20227	0.43578	6.91912	3.0152	T	b2+;b3+;b4+;b5+;b7+;b8+;b9+;y1+;y2+;y3+;y4+;y6+;y7+;y8+;y9+;y10+;y11+;Y0+;Y0+;Y1+;Y1+;Y2+;Y3+;Y4+;Y0++;Y0++;	b2+;y1+;y6+;y7+;y8+;Y0+;Y1+;Y2+;	sp|P00433|PER1A_ARMRU	D	GL	225	0	228	-0.00096	-0.675218	1.01e-41	sp|P00433|PER1A_ARMRU/sp|P15232|PER1B_ARMRU/sp|P15233|PER1C_ARMRU	2	-0.01051	-4.05758
20190704_SL_HRP_GP_R2.13922.13922.3.0.dta	7	2591.21	1420.78	3	PTLJTTYLQTLR	-	1170.43	1170.42	3-2-0-0-1-1	4	NXT	2	9	0.22138	17	0.302	0.50409	6.91912	3.48785	T	b2+;b3+;b4+;b5+;b8+;b9+;y1+;y2+;y3+;y4+;y5+;y6+;y7+;y8+;y9+;y10+;y11+;Y0+;Y0+;Y1+;Y1+;Y2+;Y0++;Y0++;Y1++;Y1++;	b2+;y1+;y5+;y6+;y7+;y8+;Y0+;Y1+;	sp|P00433|PER1A_ARMRU	D	GL	225	0	228	-0.00096	-0.675218	1.01e-41	sp|P00433|PER1A_ARMRU/sp|P15232|PER1B_ARMRU/sp|P15233|PER1C_ARMRU	2	-0.01449	-5.59412
20190704_SL_HRP_GP_R2.13962.13962.3.0.dta	7	2445.16	1420.78	3	PTLJTTYLQTLR	-	1024.38	1024.36	3-2-0-0-0-1	4	NXT	2	6	0.08279	12	0.12529	0.32343	5.31715	1.71971	T	b2+;b3+;y1+;y3+;y4+;y5+;y6+;y7+;y8+;y9+;y10+;y11+;Y0+;Y0+;Y1+;Y1+;Y0++;Y0++;	b2+;y7+;y8+;Y0+;Y1+;	sp|P00433|PER1A_ARMRU	D	GL	225	0	228	-0.00096	-0.675218	1.01e-41	sp|P00433|PER1A_ARMRU/sp|P15232|PER1B_ARMRU/sp|P15233|PER1C_ARMRU	2	-0.01841	-7.53221
20190704_SL_HRP_GP_R2.13985.13985.3.1.dta	7	2459.16	1420.78	3	PTLJTTYLQTLR	-	1038.39	1038.38	3-2-0-0-1	4	NXT	2	2	0.0861	10	0.23843	0.33729	5.20854	1.75678	T	b2+;y1+;y2+;y3+;y4+;y5+;y6+;y7+;y8+;y9+;Y0+;Y1+;	b2+;y1+;y8+;Y0+;Y1+;	sp|P00433|PER1A_ARMRU	D	GL	225	0	228	-0.00096	-0.675218	1.01e-41	sp|P00433|PER1A_ARMRU/sp|P15232|PER1B_ARMRU/sp|P15233|PER1C_ARMRU	2	-0.00537	-2.18456
20190704_SL_HRP_GP_R2.14007.14007.2.0.dta	7	2591.21	1420.78	2	PTLJTTYLQTLR	-	1170.43	1170.42	3-2-0-0-1-1	4	NXT	2	10	0.12036	18	0.18277	0.36928	5.80803	2.14482	T	b2+;b3+;b4+;b5+;b6+;b7+;b8+;b11+;y1+;y2+;y3+;y4+;y5+;y6+;y7+;y9+;y10+;y11+;Y0+;Y0+;Y1+;Y2+;Y3+;Y4+;Y0++;Y0++;Y1++;Y1++;	b2+;y1+;y7+;Y0+;Y1+;Y2+;	sp|P00433|PER1A_ARMRU	D	GL	225	0	228	-0.00096	-0.675218	1.01e-41	sp|P00433|PER1A_ARMRU/sp|P15232|PER1B_ARMRU/sp|P15233|PER1C_ARMRU	2	-0.01061	-4.09619
20190704_SL_HRP_GP_R2.14008.14008.3.0.dta	7	2459.17	1420.78	3	PTLJTTYLQTLR	-	1038.39	1038.38	3-2-0-0-1	4	NXT	2	6	0.23714	13	0.37324	0.53527	6.91912	3.70359	T	b2+;b4+;y1+;y2+;y3+;y4+;y5+;y6+;y7+;y8+;y9+;y10+;y11+;Y0+;Y0+;Y1+;Y1+;Y0++;Y0++;	b2+;y1+;y5+;y6+;y7+;y8+;Y0+;Y1+;	sp|P00433|PER1A_ARMRU	D	GL	225	0	228	-0.00096	-0.675218	1.01e-41	sp|P00433|PER1A_ARMRU/sp|P15232|PER1B_ARMRU/sp|P15233|PER1C_ARMRU	2	-0.00658	-2.67679
20190704_SL_HRP_GP_R2.14017.14017.3.0.dta	7	2459.17	1420.78	3	PTLJTTYLQTLR	-	1038.39	1038.38	3-2-0-0-1	4	NXT	2	5	0.2163	11	0.27104	0.43922	6.37541	2.80019	T	b2+;y1+;y2+;y3+;y4+;y5+;y6+;y7+;y8+;y9+;y10+;Y0+;Y0+;Y1+;Y0++;Y0++;	b2+;y1+;y6+;y7+;y8+;Y0+;Y1+;	sp|P00433|PER1A_ARMRU	D	GL	225	0	228	-0.00096	-0.675218	1.01e-41	sp|P00433|PER1A_ARMRU/sp|P15232|PER1B_ARMRU/sp|P15233|PER1C_ARMRU	2	-0.00658	-2.67679
20190704_SL_HRP_GP_R2.14028.14028.2.0.dta	7	2591.21	1420.78	2	PTLJTTYLQTLR	-	1170.43	1170.42	3-2-0-0-1-1	4	NXT	2	13	0.40584	18	0.17667	0.4876	7.44604	3.6307	T	b2+;b3+;b4+;b5+;b6+;b7+;b8+;y1+;y2+;y3+;y4+;y5+;y6+;y7+;y8+;y9+;y10+;y11+;Y0+;Y0+;Y1+;Y1+;Y2+;Y2+;Y3+;Y4+;Y5+;Y0++;Y0++;Y1++;Y1++;	b2+;y1+;y6+;y7+;y8+;Y0+;Y1+;Y1+;Y2+;	sp|P00433|PER1A_ARMRU	D	GL	225	0	228	-0.00096	-0.675218	1.01e-41	sp|P00433|PER1A_ARMRU/sp|P15232|PER1B_ARMRU/sp|P15233|PER1C_ARMRU	2	-0.01072	-4.13866
20190704_SL_HRP_GP_R2.14029.14029.3.1.dta	7	2459.17	1420.78	3	PTLJTTYLQTLR	-	1038.39	1038.38	3-2-0-0-1	4	NXT	2	4	0.18681	10	0.2166	0.3772	6.37541	2.4048	T	b2+;b4+;y1+;y3+;y4+;y5+;y6+;y7+;y8+;y9+;Y0+;Y0+;Y1+;Y0++;	b2+;y5+;y6+;y7+;y8+;Y0+;Y1+;	sp|P00433|PER1A_ARMRU	D	GL	225	0	228	-0.00096	-0.675218	1.01e-41	sp|P00433|PER1A_ARMRU/sp|P15232|PER1B_ARMRU/sp|P15233|PER1C_ARMRU	2	-0.00847	-3.44565
20190704_SL_HRP_GP_R2.14040.14040.2.0.dta	7	2591.21	1420.78	2	PTLJTTYLQTLR	-	1170.43	1170.42	3-2-0-0-1-1	4	NXT	2	7	0.08016	18	0.15251	0.33738	3.85904	1.30196	T	b2+;b3+;b4+;b5+;b6+;b8+;b9+;b10+;y1+;y2+;y3+;y4+;y6+;y7+;y8+;y9+;y10+;y11+;Y1+;Y1+;Y2+;Y2+;Y0++;Y1++;Y1++;	b2+;y1+;Y1+;	sp|P00433|PER1A_ARMRU	D	GL	225	0	228	-0.00096	-0.675218	1.01e-41	sp|P00433|PER1A_ARMRU/sp|P15232|PER1B_ARMRU/sp|P15233|PER1C_ARMRU	2	-0.01072	-4.13866
20190704_SL_HRP_GP_R2.14051.14051.2.0.dta	7	2591.21	1420.78	2	PTLJTTYLQTLR	-	1170.43	1170.42	3-2-0-0-1-1	4	NXT	2	12	0.29603	21	0.19586	0.45862	6.91912	3.17327	T	b2+;b3+;b4+;b5+;b6+;b7+;b8+;b9+;b10+;b11+;y1+;y2+;y3+;y4+;y5+;y6+;y7+;y8+;y9+;y10+;y11+;Y0+;Y0+;Y1+;Y1+;Y2+;Y3+;Y4+;Y5+;Y0++;Y0++;Y1++;Y1++;	b2+;y1+;y6+;y7+;y8+;Y0+;Y1+;Y1+;	sp|P00433|PER1A_ARMRU	D	GL	225	0	228	-0.00096	-0.675218	1.01e-41	sp|P00433|PER1A_ARMRU/sp|P15232|PER1B_ARMRU/sp|P15233|PER1C_ARMRU	2	-0.01093	-4.21973
20190704_SL_HRP_GP_R2.14052.14052.2.0.dta	7	2591.21	1420.78	2	PTLJTTYLQTLR	-	1170.43	1170.42	3-2-0-0-1-1	4	NXT	2	9	0.13757	17	0.17247	0.37106	5.20854	1.93268	T	b2+;b3+;b4+;b5+;b6+;b8+;b10+;y1+;y2+;y3+;y4+;y5+;y7+;y8+;y9+;y10+;y11+;Y0+;Y1+;Y1+;Y2+;Y2+;Y4+;Y0++;Y1++;Y1++;	b2+;y1+;y7+;y8+;Y1+;	sp|P00433|PER1A_ARMRU	D	GL	225	0	228	-0.00096	-0.675218	1.01e-41	sp|P00433|PER1A_ARMRU/sp|P15232|PER1B_ARMRU/sp|P15233|PER1C_ARMRU	2	-0.01093	-4.21973
20190704_SL_HRP_GP_R2.14063.14063.3.0.dta	7	2283.1	1420.78	3	PTLJTTYLQTLR	-	862.321	862.31	2-2-0-0-0-1	4	NXT	2	2	0.10223	4	0.20116	0.20354	5.80803	1.18218	T	y1+;y5+;y6+;y7+;Y0+;Y1+;	y1+;y5+;y6+;y7+;Y0+;Y1+;	sp|P00433|PER1A_ARMRU	D	GL	225	0	228	-0.00096	-0.675218	1.01e-41	sp|P00433|PER1A_ARMRU/sp|P15232|PER1B_ARMRU/sp|P15233|PER1C_ARMRU	2	-0.01063	-4.65798
20190704_SL_HRP_GP_R2.14109.14109.3.0.dta	7	2445.16	1420.78	3	PTLJTTYLQTLR	-	1024.38	1024.36	3-2-0-0-0-1	4	NXT	2	7	0.15159	14	0.21568	0.40372	6.91912	2.79338	T	b2+;b3+;b4+;b5+;y1+;y2+;y3+;y4+;y5+;y6+;y7+;y9+;y10+;y11+;Y0+;Y0+;Y1+;Y1+;Y0++;Y0++;Y1++;	b2+;y1+;y5+;y6+;y7+;y10+;Y0+;Y1+;	sp|P00433|PER1A_ARMRU	D	GL	225	0	228	-0.00096	-0.675218	1.01e-41	sp|P00433|PER1A_ARMRU/sp|P15232|PER1B_ARMRU/sp|P15233|PER1C_ARMRU	2	-0.01698	-6.94716
20190704_SL_HRP_GP_R2.14112.14112.3.0.dta	7	2445.16	1420.78	3	PTLJTTYLQTLR	-	1024.38	1024.36	3-2-0-0-0-1	4	NXT	2	7	0.11296	13	0.20174	0.37584	6.37541	2.39614	T	b2+;b3+;b4+;y1+;y2+;y3+;y4+;y5+;y6+;y7+;y9+;y10+;y11+;Y0+;Y0+;Y1+;Y1+;Y0++;Y0++;Y1++;	b2+;y1+;y5+;y6+;y7+;Y0+;Y1+;	sp|P00433|PER1A_ARMRU	D	GL	225	0	228	-0.00096	-0.675218	1.01e-41	sp|P00433|PER1A_ARMRU/sp|P15232|PER1B_ARMRU/sp|P15233|PER1C_ARMRU	2	-0.01746	-7.14354
20190704_SL_HRP_GP_R2.14114.14114.3.0.dta	7	2445.16	1420.78	3	PTLJTTYLQTLR	-	1024.38	1024.36	3-2-0-0-0-1	4	NXT	2	5	0.1238	12	0.18434	0.3506	6.91912	2.42588	T	b2+;b3+;b4+;y1+;y2+;y3+;y4+;y6+;y7+;y9+;y10+;y11+;Y0+;Y0+;Y1+;Y1+;Y0++;	b2+;y1+;y4+;y6+;y7+;y9+;Y0+;Y1+;	sp|P00433|PER1A_ARMRU	D	GL	225	0	228	-0.00096	-0.675218	1.01e-41	sp|P00433|PER1A_ARMRU/sp|P15232|PER1B_ARMRU/sp|P15233|PER1C_ARMRU	2	-0.01746	-7.14354
20190704_SL_HRP_GP_R2.14115.14115.3.1.dta	7	2445.16	1420.78	3	PTLJTTYLQTLR	-	1024.38	1024.36	3-2-0-0-0-1	4	NXT	2	5	0.08219	12	0.146	0.31465	4.56511	1.4364	T	b2+;b5+;y1+;y2+;y3+;y4+;y5+;y6+;y7+;y9+;y10+;y11+;Y0+;Y0+;Y1+;Y1+;Y0++;	b2+;y7+;Y0+;Y1+;	sp|P00433|PER1A_ARMRU	D	GL	225	0	228	-0.00096	-0.675218	1.01e-41	sp|P00433|PER1A_ARMRU/sp|P15232|PER1B_ARMRU/sp|P15233|PER1C_ARMRU	2	-0.01746	-7.14354
20190704_SL_HRP_GP_R2.14134.14134.3.0.dta	7	2591.22	1420.78	3	PTLJTTYLQTLR	-	1170.44	1170.42	3-2-0-0-1-1	4	NXT	2	11	0.26479	19	0.31624	0.53063	7.44604	3.95109	T	b2+;b3+;b4+;b5+;b6+;b7+;b8+;b9+;y1+;y2+;y3+;y4+;y5+;y6+;y7+;y8+;y9+;y10+;y11+;Y0+;Y0+;Y1+;Y1+;Y2+;Y3+;Y4+;Y0++;Y0++;Y1++;Y1++;	b2+;y1+;y5+;y6+;y7+;y8+;y9+;Y0+;Y1+;	sp|P00433|PER1A_ARMRU	D	GL	225	0	228	-0.00096	-0.675218	1.01e-41	sp|P00433|PER1A_ARMRU/sp|P15232|PER1B_ARMRU/sp|P15233|PER1C_ARMRU	2	-0.01784	-6.88743
20190704_SL_HRP_GP_R2.14139.14139.3.0.dta	7	2591.22	1420.78	3	PTLJTTYLQTLR	-	1170.44	1170.42	3-2-0-0-1-1	4	NXT	2	10	0.29441	17	0.3062	0.53408	7.44604	3.97676	T	b2+;b3+;b4+;b5+;b6+;b7+;y1+;y2+;y3+;y4+;y5+;y6+;y7+;y8+;y9+;y10+;y11+;Y0+;Y0+;Y1+;Y1+;Y2+;Y3+;Y0++;Y0++;Y1++;Y1++;	b2+;y1+;y5+;y6+;y7+;y8+;y9+;Y0+;Y1+;	sp|P00433|PER1A_ARMRU	D	GL	225	0	228	-0.00096	-0.675218	1.01e-41	sp|P00433|PER1A_ARMRU/sp|P15232|PER1B_ARMRU/sp|P15233|PER1C_ARMRU	2	-0.01784	-6.88743
20190704_SL_HRP_GP_R2.14174.14174.2.0.dta	7	2591.21	1420.78	2	PTLJTTYLQTLR	-	1170.43	1170.42	3-2-0-0-1-1	4	NXT	2	10	0.249	20	0.2261	0.45874	6.37541	2.92463	T	b2+;b3+;b4+;b5+;b6+;b7+;b8+;b9+;b10+;y1+;y2+;y3+;y4+;y5+;y6+;y7+;y8+;y9+;y10+;y11+;Y0+;Y0+;Y1+;Y1+;Y2+;Y2+;Y0++;Y0++;Y1++;Y1++;	b2+;y1+;y7+;y8+;Y0+;Y1+;Y2+;	sp|P00433|PER1A_ARMRU	D	GL	225	0	228	-0.00096	-0.675218	1.01e-41	sp|P00433|PER1A_ARMRU/sp|P15232|PER1B_ARMRU/sp|P15233|PER1C_ARMRU	2	-0.01223	-4.72161
20190704_SL_HRP_GP_R2.14203.14203.3.1.dta	7	2445.16	1420.78	3	PTLJTTYLQTLR	-	1024.38	1024.36	3-2-0-0-0-1	4	NXT	2	5	0.06501	11	0.13585	0.29815	3.85904	1.15058	T	b2+;y1+;y2+;y3+;y4+;y5+;y6+;y7+;y9+;y10+;y11+;Y0+;Y0+;Y1+;Y0++;Y0++;	b2+;Y0+;Y1+;	sp|P00433|PER1A_ARMRU	D	GL	225	0	228	-0.00096	-0.675218	1.01e-41	sp|P00433|PER1A_ARMRU/sp|P15232|PER1B_ARMRU/sp|P15233|PER1C_ARMRU	2	-0.01866	-7.6345
20190704_SL_HRP_GP_R2.14258.14258.3.0.dta	7	2591.22	1420.78	3	PTLJTTYLQTLR	-	1170.44	1170.42	3-2-0-0-1-1	4	NXT	2	9	0.21152	19	0.30225	0.50057	7.44604	3.72728	T	b2+;b3+;b4+;b5+;b6+;b8+;b9+;b10+;y1+;y2+;y3+;y4+;y5+;y6+;y7+;y8+;y9+;y10+;y11+;Y0+;Y0+;Y1+;Y1+;Y2+;Y0++;Y0++;Y1++;Y1++;	b2+;y1+;y5+;y6+;y7+;y8+;y9+;Y0+;Y1+;	sp|P00433|PER1A_ARMRU	D	GL	225	0	228	-0.00096	-0.675218	1.01e-41	sp|P00433|PER1A_ARMRU/sp|P15232|PER1B_ARMRU/sp|P15233|PER1C_ARMRU	2	-0.01893	-7.30823
20190704_SL_HRP_GP_R2.14322.14322.3.0.dta	7	2459.17	1420.78	3	PTLJTTYLQTLR	-	1038.39	1038.38	3-2-0-0-1	4	NXT	2	1	0.03433	4	0.16187	0.17457	5.20854	0.90926	T	b2+;y1+;y4+;y7+;Y1++;	b2+;y1+;y4+;y7+;Y1++;	sp|P00433|PER1A_ARMRU	D	GL	225	0	228	-0.00096	-0.675218	1.01e-41	sp|P00433|PER1A_ARMRU/sp|P15232|PER1B_ARMRU/sp|P15233|PER1C_ARMRU	2	-0.01005	-4.0884
20190704_SL_HRP_GP_R2.14329.14329.3.1.dta	7	2445.16	1420.78	3	PTLJTTYLQTLR	-	1024.38	1024.36	3-2-0-0-0-1	4	NXT	2	2	0.02501	12	0.12367	0.28451	2.06901	0.58865	T	b2+;b4+;y1+;y2+;y3+;y4+;y5+;y6+;y7+;y8+;y9+;y10+;Y0+;Y1+;	b2+;	sp|P00433|PER1A_ARMRU	D	GL	225	0	228	-0.00096	-0.675218	1.01e-41	sp|P00433|PER1A_ARMRU/sp|P15232|PER1B_ARMRU/sp|P15233|PER1C_ARMRU	2	-0.01847	-7.55676
20190704_SL_HRP_GP_R2.14332.14332.3.0.dta	7	2283.1	1420.78	3	PTLJTTYLQTLR	-	862.325	862.31	2-2-0-0-0-1	4	NXT	2	2	0.19929	8	0.35081	0.39002	6.37541	2.48657	T	b2+;y1+;y3+;y4+;y5+;y6+;y7+;y8+;Y0+;Y1+;	b2+;y1+;y5+;y7+;y8+;Y0+;Y1+;	sp|P00433|PER1A_ARMRU	D	GL	225	0	228	-0.00096	-0.675218	1.01e-41	sp|P00433|PER1A_ARMRU/sp|P15232|PER1B_ARMRU/sp|P15233|PER1C_ARMRU	2	-0.0148	-6.48522
20190704_SL_HRP_GP_R2.14346.14346.3.0.dta	7	2459.17	1420.78	3	PTLJTTYLQTLR	-	1038.39	1038.38	3-2-0-0-1	4	NXT	2	4	0.19891	12	0.33774	0.47946	7.44604	3.57006	T	b2+;b4+;y1+;y2+;y3+;y4+;y5+;y6+;y7+;y8+;y9+;y10+;Y0+;Y0+;Y1+;Y0++;	b2+;y1+;y4+;y5+;y6+;y7+;y8+;Y0+;Y1+;	sp|P00433|PER1A_ARMRU	D	GL	225	0	228	-0.00096	-0.675218	1.01e-41	sp|P00433|PER1A_ARMRU/sp|P15232|PER1B_ARMRU/sp|P15233|PER1C_ARMRU	2	-0.01015	-4.12908
20190704_SL_HRP_GP_R2.14349.14349.2.0.dta	7	2591.21	1420.78	2	PTLJTTYLQTLR	-	1170.43	1170.42	3-2-0-0-1-1	4	NXT	2	10	0.11832	20	0.19433	0.40075	5.80803	2.32754	T	b2+;b3+;b4+;b5+;b6+;b7+;b8+;b10+;b11+;y1+;y2+;y3+;y4+;y5+;y6+;y7+;y8+;y9+;y10+;y11+;Y0+;Y0+;Y1+;Y2+;Y2+;Y4+;Y0++;Y0++;Y1++;Y1++;	b2+;y1+;y7+;y8+;Y0+;Y2+;	sp|P00433|PER1A_ARMRU	D	GL	225	0	228	-0.00096	-0.675218	1.01e-41	sp|P00433|PER1A_ARMRU/sp|P15232|PER1B_ARMRU/sp|P15233|PER1C_ARMRU	2	-0.01336	-5.15787
20190704_SL_HRP_GP_R2.14375.14375.3.0.dta	7	2313.12	1420.78	3	PTLJTTYLQTLR	-	892.338	892.32	3-2-0-0-0	4	NXT	2	2	0.12142	5	0.30037	0.31638	6.37541	2.01705	T	b2+;y1+;y6+;y7+;y8+;Y0+;Y1+;	b2+;y1+;y6+;y7+;y8+;Y0+;Y1+;	sp|P00433|PER1A_ARMRU	D	GL	225	0	228	-0.00096	-0.675218	1.01e-41	sp|P00433|PER1A_ARMRU/sp|P15232|PER1B_ARMRU/sp|P15233|PER1C_ARMRU	2	-0.01792	-7.75044
20190704_SL_HRP_GP_R2.14385.14385.2.0.dta	7	2591.21	1420.78	2	PTLJTTYLQTLR	-	1170.43	1170.42	3-2-0-0-1-1	4	NXT	2	12	0.19639	18	0.17938	0.41761	4.56511	1.90641	T	b2+;b3+;b4+;b5+;b6+;b7+;b8+;y1+;y2+;y3+;y4+;y5+;y6+;y7+;y8+;y9+;y10+;y11+;Y0+;Y0+;Y1+;Y1+;Y2+;Y2+;Y3+;Y4+;Y0++;Y0++;Y1++;Y1++;	b2+;y1+;Y0+;Y1+;	sp|P00433|PER1A_ARMRU	D	GL	225	0	228	-0.00096	-0.675218	1.01e-41	sp|P00433|PER1A_ARMRU/sp|P15232|PER1B_ARMRU/sp|P15233|PER1C_ARMRU	2	-0.01334	-5.15015
20190704_SL_HRP_GP_R2.14387.14387.2.0.dta	7	2591.21	1420.78	2	PTLJTTYLQTLR	-	1170.43	1170.42	3-2-0-0-1-1	4	NXT	2	12	0.31852	19	0.18052	0.43303	6.91912	2.99615	T	b2+;b3+;b4+;b5+;b6+;b7+;b8+;b9+;b10+;y1+;y2+;y3+;y4+;y5+;y6+;y7+;y9+;y10+;y11+;Y0+;Y0+;Y1+;Y1+;Y2+;Y2+;Y3+;Y4+;Y0++;Y0++;Y1++;Y1++;	b2+;y1+;y6+;y7+;Y0+;Y1+;Y1+;Y2+;	sp|P00433|PER1A_ARMRU	D	GL	225	0	228	-0.00096	-0.675218	1.01e-41	sp|P00433|PER1A_ARMRU/sp|P15232|PER1B_ARMRU/sp|P15233|PER1C_ARMRU	2	-0.01334	-5.15015
20190704_SL_HRP_GP_R2.14388.14388.3.0.dta	7	2459.17	1420.78	3	PTLJTTYLQTLR	-	1038.39	1038.38	3-2-0-0-1	4	NXT	2	5	0.2282	13	0.24626	0.45883	6.91912	3.17472	T	b2+;b4+;y1+;y2+;y3+;y4+;y5+;y6+;y7+;y8+;y9+;y10+;y11+;Y0+;Y0+;Y1+;Y1+;Y0++;	b2+;y5+;y6+;y7+;y8+;y9+;Y0+;Y1+;	sp|P00433|PER1A_ARMRU	D	GL	225	0	228	-0.00096	-0.675218	1.01e-41	sp|P00433|PER1A_ARMRU/sp|P15232|PER1B_ARMRU/sp|P15233|PER1C_ARMRU	2	-0.0112	-4.55623
20190704_SL_HRP_GP_R2.14394.14394.3.0.dta	7	2283.1	1420.78	3	PTLJTTYLQTLR	-	862.326	862.31	2-2-0-0-0-1	4	NXT	2	2	0.10442	6	0.25756	0.29579	6.37541	1.88579	T	b2+;y1+;y3+;y6+;y7+;y8+;Y0+;Y1+;	b2+;y3+;y6+;y7+;y8+;Y0+;Y1+;	sp|P00433|PER1A_ARMRU	D	GL	225	0	228	-0.00096	-0.675218	1.01e-41	sp|P00433|PER1A_ARMRU/sp|P15232|PER1B_ARMRU/sp|P15233|PER1C_ARMRU	2	-0.01598	-7.00228
20190704_SL_HRP_GP_R2.14397.14397.2.0.dta	7	2591.21	1420.78	2	PTLJTTYLQTLR	-	1170.43	1170.42	3-2-0-0-1-1	4	NXT	2	8	0.11227	18	0.1426	0.34596	4.56511	1.57933	T	b2+;b3+;b4+;b5+;b6+;b7+;b8+;b9+;y1+;y2+;y3+;y4+;y6+;y7+;y8+;y9+;y10+;y11+;Y0+;Y1+;Y1+;Y2+;Y2+;Y3+;Y0++;Y1++;	b2+;y1+;Y0+;Y1+;	sp|P00433|PER1A_ARMRU	D	GL	225	0	228	-0.00096	-0.675218	1.01e-41	sp|P00433|PER1A_ARMRU/sp|P15232|PER1B_ARMRU/sp|P15233|PER1C_ARMRU	2	-0.01334	-5.15015
20190704_SL_HRP_GP_R2.14429.14429.3.0.dta	7	2445.16	1420.78	3	PTLJTTYLQTLR	-	1024.38	1024.36	3-2-0-0-0-1	4	NXT	2	6	0.10955	14	0.1797	0.35989	6.91912	2.49012	T	b2+;b3+;b4+;b5+;y1+;y2+;y3+;y4+;y5+;y6+;y7+;y9+;y10+;y11+;Y0+;Y0+;Y1+;Y1+;Y0++;Y0++;	b2+;y1+;y4+;y5+;y6+;y7+;Y0+;Y1+;	sp|P00433|PER1A_ARMRU	D	GL	225	0	228	-0.00096	-0.675218	1.01e-41	sp|P00433|PER1A_ARMRU/sp|P15232|PER1B_ARMRU/sp|P15233|PER1C_ARMRU	2	-0.0182	-7.4463
20190704_SL_HRP_GP_R2.14432.14432.2.0.dta	7	2591.21	1420.78	2	PTLJTTYLQTLR	-	1170.43	1170.42	3-2-0-0-1-1	4	NXT	2	13	0.42939	18	0.16469	0.46273	7.44604	3.44549	T	b2+;b3+;b4+;b5+;b6+;b7+;b8+;b10+;y1+;y2+;y3+;y4+;y5+;y6+;y7+;y9+;y10+;y11+;Y0+;Y0+;Y1+;Y1+;Y2+;Y2+;Y3+;Y4+;Y5+;Y0++;Y0++;Y1++;Y1++;	b2+;y1+;y5+;y6+;y7+;Y0+;Y1+;Y1+;Y2+;	sp|P00433|PER1A_ARMRU	D	GL	225	0	228	-0.00096	-0.675218	1.01e-41	sp|P00433|PER1A_ARMRU/sp|P15232|PER1B_ARMRU/sp|P15233|PER1C_ARMRU	2	-0.01338	-5.16559
20190704_SL_HRP_GP_R2.14448.14448.3.0.dta	7	2445.16	1420.78	3	PTLJTTYLQTLR	-	1024.38	1024.36	3-2-0-0-0-1	4	NXT	2	6	0.12743	14	0.20236	0.3829	6.37541	2.44113	T	b2+;b3+;b4+;b5+;y1+;y2+;y3+;y4+;y5+;y6+;y7+;y9+;y10+;y11+;Y0+;Y0+;Y1+;Y1+;Y0++;Y0++;	b2+;y1+;y5+;y6+;y7+;Y0+;Y1+;	sp|P00433|PER1A_ARMRU	D	GL	225	0	228	-0.00096	-0.675218	1.01e-41	sp|P00433|PER1A_ARMRU/sp|P15232|PER1B_ARMRU/sp|P15233|PER1C_ARMRU	2	-0.01777	-7.27037
20190704_SL_HRP_GP_R2.14450.14450.3.0.dta	7	2445.16	1420.78	3	PTLJTTYLQTLR	-	1024.38	1024.36	3-2-0-0-0-1	4	NXT	2	6	0.15623	13	0.2369	0.41308	6.91912	2.85817	T	b2+;b3+;b4+;y1+;y2+;y3+;y4+;y5+;y6+;y7+;y9+;y10+;y11+;Y0+;Y0+;Y1+;Y1+;Y0++;Y0++;	b2+;y1+;y5+;y6+;y7+;y9+;Y0+;Y1+;	sp|P00433|PER1A_ARMRU	D	GL	225	0	228	-0.00096	-0.675218	1.01e-41	sp|P00433|PER1A_ARMRU/sp|P15232|PER1B_ARMRU/sp|P15233|PER1C_ARMRU	2	-0.01777	-7.27037
20190704_SL_HRP_GP_R2.14451.14451.3.0.dta	7	2445.16	1420.78	3	PTLJTTYLQTLR	-	1024.38	1024.36	3-2-0-0-0-1	4	NXT	2	6	0.09997	12	0.16785	0.33613	5.80803	1.95226	T	b2+;b3+;y1+;y2+;y3+;y4+;y5+;y6+;y7+;y9+;y10+;y11+;Y0+;Y0+;Y1+;Y1+;Y0++;Y0++;	b2+;y1+;y6+;y7+;Y0+;Y1+;	sp|P00433|PER1A_ARMRU	D	GL	225	0	228	-0.00096	-0.675218	1.01e-41	sp|P00433|PER1A_ARMRU/sp|P15232|PER1B_ARMRU/sp|P15233|PER1C_ARMRU	2	-0.01777	-7.27037
20190704_SL_HRP_GP_R2.14469.14469.3.0.dta	7	2591.22	1420.78	3	PTLJTTYLQTLR	-	1170.44	1170.42	3-2-0-0-1-1	4	NXT	2	10	0.24532	19	0.31742	0.52353	7.44604	3.89821	T	b2+;b3+;b4+;b5+;b6+;b8+;b10+;b11+;y1+;y2+;y3+;y4+;y5+;y6+;y7+;y8+;y9+;y10+;y11+;Y0+;Y0+;Y1+;Y1+;Y2+;Y3+;Y0++;Y0++;Y1++;Y1++;	b2+;y1+;y5+;y6+;y7+;y8+;y9+;Y0+;Y1+;	sp|P00433|PER1A_ARMRU	D	GL	225	0	228	-0.00096	-0.675218	1.01e-41	sp|P00433|PER1A_ARMRU/sp|P15232|PER1B_ARMRU/sp|P15233|PER1C_ARMRU	2	-0.01927	-7.43949
20190704_SL_HRP_GP_R2.14470.14470.3.0.dta	7	2591.22	1420.78	3	PTLJTTYLQTLR	-	1170.44	1170.42	3-2-0-0-1-1	4	NXT	2	10	0.28912	18	0.31525	0.5361	7.44604	3.99184	T	b2+;b3+;b4+;b5+;b6+;b7+;b8+;y1+;y2+;y3+;y4+;y5+;y6+;y7+;y8+;y9+;y10+;y11+;Y0+;Y0+;Y1+;Y1+;Y2+;Y3+;Y0++;Y0++;Y1++;Y1++;	b2+;y1+;y5+;y6+;y7+;y8+;y9+;Y0+;Y1+;	sp|P00433|PER1A_ARMRU	D	GL	225	0	228	-0.00096	-0.675218	1.01e-41	sp|P00433|PER1A_ARMRU/sp|P15232|PER1B_ARMRU/sp|P15233|PER1C_ARMRU	2	-0.01927	-7.43949
20190704_SL_HRP_GP_R2.14477.14477.2.0.dta	7	2591.21	1420.78	2	PTLJTTYLQTLR	-	1170.43	1170.42	3-2-0-0-1-1	4	NXT	2	13	0.4212	20	0.18729	0.49872	7.96278	3.97116	T	b2+;b3+;b4+;b5+;b6+;b7+;b8+;b9+;b10+;y1+;y2+;y3+;y4+;y5+;y6+;y7+;y8+;y9+;y10+;y11+;Y0+;Y0+;Y1+;Y1+;Y2+;Y2+;Y3+;Y4+;Y5+;Y0++;Y0++;Y1++;Y1++;	b2+;y1+;y5+;y6+;y7+;y8+;Y0+;Y1+;Y1+;Y2+;	sp|P00433|PER1A_ARMRU	D	GL	225	0	228	-0.00096	-0.675218	1.01e-41	sp|P00433|PER1A_ARMRU/sp|P15232|PER1B_ARMRU/sp|P15233|PER1C_ARMRU	2	-0.01366	-5.27369
20190704_SL_HRP_GP_R2.14510.14510.2.0.dta	7	2591.21	1420.78	2	PTLJTTYLQTLR	-	1170.43	1170.42	3-2-0-0-1-1	4	NXT	2	9	0.2398	18	0.21844	0.43271	6.37541	2.75869	T	b2+;b3+;b4+;b5+;b6+;b7+;b8+;b9+;y1+;y2+;y3+;y4+;y5+;y6+;y7+;y8+;y9+;y10+;Y0+;Y0+;Y1+;Y1+;Y2+;Y3+;Y4+;Y0++;Y1++;	b2+;y1+;y6+;y7+;y8+;Y0+;Y1+;	sp|P00433|PER1A_ARMRU	D	GL	225	0	228	-0.00096	-0.675218	1.01e-41	sp|P00433|PER1A_ARMRU/sp|P15232|PER1B_ARMRU/sp|P15233|PER1C_ARMRU	2	-0.01376	-5.31229
20190704_SL_HRP_GP_R2.14560.14560.3.1.dta	7	2445.16	1420.78	3	PTLJTTYLQTLR	-	1024.38	1024.36	3-2-0-0-0-1	4	NXT	2	5	0.05079	13	0.1948	0.35937	5.80803	2.08724	T	b2+;b3+;b4+;y1+;y2+;y3+;y4+;y6+;y7+;y8+;y9+;y10+;y11+;Y0+;Y1+;Y1+;Y0++;Y1++;	b2+;y1+;y6+;y7+;y8+;Y1+;	sp|P00433|PER1A_ARMRU	D	GL	225	0	228	-0.00096	-0.675218	1.01e-41	sp|P00433|PER1A_ARMRU/sp|P15232|PER1B_ARMRU/sp|P15233|PER1C_ARMRU	2	-0.01813	-7.41766
20190704_SL_HRP_GP_R2.14594.14594.3.0.dta	7	2591.22	1420.78	3	PTLJTTYLQTLR	-	1170.44	1170.42	3-2-0-0-1-1	4	NXT	2	9	0.20097	19	0.30902	0.50049	7.44604	3.72664	T	b2+;b3+;b4+;b5+;b6+;b8+;b9+;b10+;y1+;y2+;y3+;y4+;y5+;y6+;y7+;y8+;y9+;y10+;y11+;Y0+;Y0+;Y1+;Y1+;Y2+;Y0++;Y0++;Y1++;Y1++;	b2+;y1+;y5+;y6+;y7+;y8+;y9+;Y0+;Y1+;	sp|P00433|PER1A_ARMRU	D	GL	225	0	228	-0.00096	-0.675218	1.01e-41	sp|P00433|PER1A_ARMRU/sp|P15232|PER1B_ARMRU/sp|P15233|PER1C_ARMRU	2	-0.0192	-7.41247
20190704_SL_HRP_GP_R2.14680.14680.3.0.dta	7	2459.17	1420.78	3	PTLJTTYLQTLR	-	1038.39	1038.38	3-2-0-0-1	4	NXT	2	5	0.22858	13	0.33916	0.51241	6.91912	3.54539	T	b2+;b4+;y1+;y2+;y3+;y4+;y5+;y6+;y7+;y8+;y9+;y10+;y11+;Y0+;Y0+;Y1+;Y1+;Y0++;	b2+;y1+;y5+;y6+;y7+;y8+;Y0+;Y1+;	sp|P00433|PER1A_ARMRU	D	GL	225	0	228	-0.00096	-0.675218	1.01e-41	sp|P00433|PER1A_ARMRU/sp|P15232|PER1B_ARMRU/sp|P15233|PER1C_ARMRU	2	-0.01135	-4.61725
20190704_SL_HRP_GP_R2.14681.14681.2.0.dta	7	2591.21	1420.78	2	PTLJTTYLQTLR	-	1170.43	1170.42	3-2-0-0-1-1	4	NXT	2	11	0.26795	20	0.18897	0.44678	6.37541	2.84839	T	b2+;b3+;b4+;b5+;b6+;b7+;b8+;b9+;b10+;y1+;y2+;y3+;y4+;y5+;y6+;y7+;y8+;y9+;y10+;y11+;Y0+;Y0+;Y1+;Y1+;Y2+;Y2+;Y3+;Y4+;Y0++;Y1++;Y1++;	b2+;y1+;y7+;Y0+;Y1+;Y1+;Y2+;	sp|P00433|PER1A_ARMRU	D	GL	225	0	228	-0.00096	-0.675218	1.01e-41	sp|P00433|PER1A_ARMRU/sp|P15232|PER1B_ARMRU/sp|P15233|PER1C_ARMRU	2	-0.0134	-5.17331
20190704_SL_HRP_GP_R2.14717.14717.3.0.dta	7	2283.1	1420.78	3	PTLJTTYLQTLR	-	862.323	862.31	2-2-0-0-0-1	4	NXT	2	2	0.15689	5	0.24788	0.29056	5.80803	1.68757	T	b2+;y1+;y5+;y6+;y8+;Y0+;Y1+;	b2+;y1+;y5+;y6+;Y0+;Y1+;	sp|P00433|PER1A_ARMRU	D	GL	225	0	228	-0.00096	-0.675218	1.01e-41	sp|P00433|PER1A_ARMRU/sp|P15232|PER1B_ARMRU/sp|P15233|PER1C_ARMRU	2	-0.01339	-5.86738
20190704_SL_HRP_GP_R2.14720.14720.2.0.dta	7	2591.21	1420.78	2	PTLJTTYLQTLR	-	1170.43	1170.42	3-2-0-0-1-1	4	NXT	2	13	0.31755	19	0.17205	0.43093	6.37541	2.74733	T	b2+;b3+;b4+;b5+;b6+;b7+;b8+;b9+;b10+;y1+;y2+;y3+;y4+;y5+;y6+;y7+;y9+;y10+;y11+;Y0+;Y0+;Y1+;Y1+;Y2+;Y2+;Y3+;Y4+;Y0++;Y0++;Y1++;Y1++;Y2++;	b2+;y1+;y6+;y7+;Y0+;Y1+;Y2+;	sp|P00433|PER1A_ARMRU	D	GL	225	0	228	-0.00096	-0.675218	1.01e-41	sp|P00433|PER1A_ARMRU/sp|P15232|PER1B_ARMRU/sp|P15233|PER1C_ARMRU	2	-0.01329	-5.13084
20190704_SL_HRP_GP_R2.14726.14726.3.0.dta	7	2459.17	1420.78	3	PTLJTTYLQTLR	-	1038.39	1038.38	3-2-0-0-1	4	NXT	2	6	0.23349	10	0.24768	0.43362	6.91912	3.00024	T	b2+;y1+;y3+;y4+;y5+;y6+;y7+;y8+;y9+;y10+;Y0+;Y0+;Y1+;Y1+;Y0++;Y0++;	b2+;y5+;y6+;y7+;y8+;y10+;Y0+;Y1+;	sp|P00433|PER1A_ARMRU	D	GL	225	0	228	-0.00096	-0.675218	1.01e-41	sp|P00433|PER1A_ARMRU/sp|P15232|PER1B_ARMRU/sp|P15233|PER1C_ARMRU	2	-0.01126	-4.58064
20190704_SL_HRP_GP_R2.14737.14737.3.0.dta	7	2313.1	1420.78	3	PTLJTTYLQTLR	-	892.326	892.32	3-2-0-0-0	4	NXT	2	2	0.09968	4	0.17608	0.22654	5.20854	1.17994	T	b2+;y1+;y6+;y8+;Y0+;Y1+;	b2+;y6+;y8+;Y0+;Y1+;	sp|P00433|PER1A_ARMRU	D	GL	225	0	228	-0.00096	-0.675218	1.01e-41	sp|P00433|PER1A_ARMRU/sp|P15232|PER1B_ARMRU/sp|P15233|PER1C_ARMRU	2	-0.00554	-2.39609
20190704_SL_HRP_GP_R2.14747.14747.2.0.dta	7	2591.21	1420.78	2	PTLJTTYLQTLR	-	1170.43	1170.42	3-2-0-0-1-1	4	NXT	2	8	0.14919	20	0.18591	0.39681	4.56511	1.81149	T	b2+;b3+;b4+;b5+;b6+;b7+;b8+;b9+;b11+;y1+;y2+;y3+;y4+;y5+;y6+;y7+;y8+;y9+;y10+;y11+;Y1+;Y1+;Y2+;Y2+;Y3+;Y0++;Y1++;Y1++;	b2+;y1+;y7+;Y1+;	sp|P00433|PER1A_ARMRU	D	GL	225	0	228	-0.00096	-0.675218	1.01e-41	sp|P00433|PER1A_ARMRU/sp|P15232|PER1B_ARMRU/sp|P15233|PER1C_ARMRU	2	-0.01345	-5.19261
20190704_SL_HRP_GP_R2.14784.14784.3.0.dta	7	2445.16	1420.78	3	PTLJTTYLQTLR	-	1024.38	1024.36	3-2-0-0-0-1	4	NXT	2	6	0.15698	13	0.2454	0.41647	6.91912	2.88163	T	b2+;b3+;b4+;y1+;y2+;y3+;y4+;y5+;y6+;y7+;y9+;y10+;y11+;Y0+;Y0+;Y1+;Y1+;Y0++;Y0++;	b2+;y1+;y5+;y6+;y7+;y9+;Y0+;Y1+;	sp|P00433|PER1A_ARMRU	D	GL	225	0	228	-0.00096	-0.675218	1.01e-41	sp|P00433|PER1A_ARMRU/sp|P15232|PER1B_ARMRU/sp|P15233|PER1C_ARMRU	2	-0.01829	-7.48312
20190704_SL_HRP_GP_R2.14834.14834.3.0.dta	7	2591.22	1420.78	3	PTLJTTYLQTLR	-	1170.44	1170.42	3-2-0-0-1-1	4	NXT	2	10	0.2621	20	0.31058	0.5233	7.44604	3.89652	T	b2+;b3+;b4+;b5+;b6+;b7+;b8+;b9+;b10+;y1+;y2+;y3+;y4+;y5+;y6+;y7+;y8+;y9+;y10+;y11+;Y0+;Y0+;Y1+;Y1+;Y2+;Y3+;Y0++;Y0++;Y1++;Y1++;	b2+;y4+;y5+;y6+;y7+;y8+;y9+;Y0+;Y1+;	sp|P00433|PER1A_ARMRU	D	GL	225	0	228	-0.00096	-0.675218	1.01e-41	sp|P00433|PER1A_ARMRU/sp|P15232|PER1B_ARMRU/sp|P15233|PER1C_ARMRU	2	-0.01813	-6.99938
20190704_SL_HRP_GP_R2.14837.14837.2.0.dta	7	2591.21	1420.78	2	PTLJTTYLQTLR	-	1170.43	1170.42	3-2-0-0-1-1	4	NXT	2	12	0.41507	19	0.18319	0.49138	7.44604	3.65886	T	b2+;b3+;b4+;b5+;b6+;b7+;b8+;b9+;y1+;y2+;y3+;y4+;y5+;y6+;y7+;y8+;y9+;y10+;y11+;Y0+;Y0+;Y1+;Y1+;Y2+;Y2+;Y4+;Y0++;Y0++;Y1++;Y1++;Y2++;	b2+;y1+;y6+;y7+;y8+;Y0+;Y1+;Y1+;Y2+;	sp|P00433|PER1A_ARMRU	D	GL	225	0	228	-0.00096	-0.675218	1.01e-41	sp|P00433|PER1A_ARMRU/sp|P15232|PER1B_ARMRU/sp|P15233|PER1C_ARMRU	2	-0.01338	-5.16559
20190704_SL_HRP_GP_R2.14846.14846.2.0.dta	7	2591.21	1420.78	2	PTLJTTYLQTLR	-	1170.43	1170.42	3-2-0-0-1-1	4	NXT	2	8	0.24433	18	0.21595	0.44846	6.37541	2.8591	T	b2+;b3+;b4+;b5+;b6+;b7+;b8+;y1+;y2+;y3+;y4+;y5+;y6+;y7+;y8+;y9+;y10+;y11+;Y0+;Y0+;Y1+;Y1+;Y2+;Y3+;Y0++;Y0++;	b2+;y1+;y7+;y8+;Y0+;Y1+;Y1+;	sp|P00433|PER1A_ARMRU	D	GL	225	0	228	-0.00096	-0.675218	1.01e-41	sp|P00433|PER1A_ARMRU/sp|P15232|PER1B_ARMRU/sp|P15233|PER1C_ARMRU	2	-0.01332	-5.14242
20190704_SL_HRP_GP_R2.14851.14851.3.1.dta	7	2445.16	1420.78	3	PTLJTTYLQTLR	-	1024.38	1024.36	3-2-0-0-0-1	4	NXT	2	5	0.05934	12	0.1462	0.32019	3.05561	0.97836	T	b2+;b4+;y1+;y2+;y3+;y4+;y5+;y6+;y7+;y8+;y9+;y10+;Y0+;Y1+;Y1+;Y0++;Y0++;	b2+;Y1+;	sp|P00433|PER1A_ARMRU	D	GL	225	0	228	-0.00096	-0.675218	1.01e-41	sp|P00433|PER1A_ARMRU/sp|P15232|PER1B_ARMRU/sp|P15233|PER1C_ARMRU	2	-0.01791	-7.32765
20190704_SL_HRP_GP_R2.14884.14884.3.0.dta	7	2283.1	1420.78	3	PTLJTTYLQTLR	-	862.325	862.31	2-2-0-0-0-1	4	NXT	2	1	0.11666	5	0.40492	0.36101	5.80803	2.09675	T	b2+;y5+;y6+;y7+;y8+;Y1+;	b2+;y5+;y6+;y7+;y8+;Y1+;	sp|P00433|PER1A_ARMRU	D	GL	225	0	228	-0.00096	-0.675218	1.01e-41	sp|P00433|PER1A_ARMRU/sp|P15232|PER1B_ARMRU/sp|P15233|PER1C_ARMRU	2	-0.01489	-6.52466
20190704_SL_HRP_GP_R2.14920.14920.3.1.dta	7	2459.17	1420.78	3	PTLJTTYLQTLR	-	1038.39	1038.38	3-2-0-0-1	4	NXT	2	0	0	5	0.16294	0.17424	3.05561	0.53241	T	b2+;y1+;y4+;y5+;y7+;	b2+;y1+;	sp|P00433|PER1A_ARMRU	D	GL	225	0	228	-0.00096	-0.675218	1.01e-41	sp|P00433|PER1A_ARMRU/sp|P15232|PER1B_ARMRU/sp|P15233|PER1C_ARMRU	2	-0.01064	-4.32842
20190704_SL_HRP_GP_R2.14930.14930.3.0.dta	7	2591.22	1420.78	3	PTLJTTYLQTLR	-	1170.44	1170.42	3-2-0-0-1-1	4	NXT	2	8	0.21322	17	0.29839	0.49812	7.44604	3.70901	T	b2+;b3+;b4+;b5+;b6+;b8+;y1+;y2+;y3+;y4+;y5+;y6+;y7+;y8+;y9+;y10+;y11+;Y0+;Y0+;Y1+;Y1+;Y2+;Y0++;Y0++;Y1++;	b2+;y1+;y4+;y5+;y6+;y7+;y8+;Y0+;Y1+;	sp|P00433|PER1A_ARMRU	D	GL	225	0	228	-0.00096	-0.675218	1.01e-41	sp|P00433|PER1A_ARMRU/sp|P15232|PER1B_ARMRU/sp|P15233|PER1C_ARMRU	2	-0.0177	-6.83338
20190704_SL_HRP_GP_R2.14955.14955.3.0.dta	7	2591.22	1420.78	3	PTLJTTYLQTLR	-	1170.44	1170.42	3-2-0-0-1-1	4	NXT	2	10	0.31781	18	0.30504	0.53833	7.44604	4.00843	T	b2+;b3+;b4+;b5+;b6+;b8+;b9+;y1+;y2+;y3+;y4+;y5+;y6+;y7+;y8+;y9+;y10+;y11+;Y0+;Y0+;Y1+;Y1+;Y2+;Y3+;Y0++;Y0++;Y1++;Y1++;	b2+;y1+;y5+;y6+;y7+;y8+;y9+;Y0+;Y1+;	sp|P00433|PER1A_ARMRU	D	GL	225	0	228	-0.00096	-0.675218	1.01e-41	sp|P00433|PER1A_ARMRU/sp|P15232|PER1B_ARMRU/sp|P15233|PER1C_ARMRU	2	-0.01779	-6.86812
20190704_SL_HRP_GP_R2.14989.14989.3.0.dta	7	2459.17	1420.78	3	PTLJTTYLQTLR	-	1038.39	1038.38	3-2-0-0-1	4	NXT	2	2	0.09353	8	0.29528	0.35536	5.80803	2.06395	T	b2+;y1+;y4+;y5+;y6+;y7+;y8+;y10+;Y0+;Y1+;	b2+;y1+;y5+;y7+;y8+;Y1+;	sp|P00433|PER1A_ARMRU	D	GL	225	0	228	-0.00096	-0.675218	1.01e-41	sp|P00433|PER1A_ARMRU/sp|P15232|PER1B_ARMRU/sp|P15233|PER1C_ARMRU	2	-0.01184	-4.81658
20190704_SL_HRP_GP_R2.15019.15019.3.0.dta	7	2459.17	1420.78	3	PTLJTTYLQTLR	-	1038.39	1038.38	3-2-0-0-1	4	NXT	2	5	0.22458	13	0.33907	0.49621	7.44604	3.69477	T	b2+;b3+;b4+;y1+;y2+;y3+;y4+;y5+;y6+;y7+;y8+;y9+;y10+;Y0+;Y0+;Y1+;Y1+;Y0++;	b2+;y1+;y5+;y6+;y7+;y8+;y9+;Y0+;Y1+;	sp|P00433|PER1A_ARMRU	D	GL	225	0	228	-0.00096	-0.675218	1.01e-41	sp|P00433|PER1A_ARMRU/sp|P15232|PER1B_ARMRU/sp|P15233|PER1C_ARMRU	2	-0.011	-4.47487
20190704_SL_HRP_GP_R2.15020.15020.2.0.dta	7	2591.21	1420.78	2	PTLJTTYLQTLR	-	1170.43	1170.42	3-2-0-0-1-1	4	NXT	2	11	0.25584	19	0.19165	0.44402	5.80803	2.5789	T	b2+;b3+;b4+;b5+;b6+;b7+;b8+;b9+;y1+;y2+;y3+;y4+;y5+;y6+;y7+;y8+;y9+;y10+;y11+;Y0+;Y0+;Y1+;Y1+;Y2+;Y2+;Y3+;Y4+;Y0++;Y0++;Y1++;	b2+;y1+;y7+;Y0+;Y1+;Y2+;	sp|P00433|PER1A_ARMRU	D	GL	225	0	228	-0.00096	-0.675218	1.01e-41	sp|P00433|PER1A_ARMRU/sp|P15232|PER1B_ARMRU/sp|P15233|PER1C_ARMRU	2	-0.01307	-5.04591
20190704_SL_HRP_GP_R2.15029.15029.3.0.dta	7	2445.16	1420.78	3	PTLJTTYLQTLR	-	1024.38	1024.36	3-2-0-0-0-1	4	NXT	2	6	0.15277	13	0.23491	0.40804	6.91912	2.82326	T	b2+;b3+;b4+;y1+;y2+;y3+;y4+;y5+;y6+;y7+;y9+;y10+;y11+;Y0+;Y0+;Y1+;Y1+;Y0++;Y0++;	b2+;y1+;y4+;y5+;y6+;y7+;Y0+;Y1+;	sp|P00433|PER1A_ARMRU	D	GL	225	0	228	-0.00096	-0.675218	1.01e-41	sp|P00433|PER1A_ARMRU/sp|P15232|PER1B_ARMRU/sp|P15233|PER1C_ARMRU	2	-0.01889	-7.7286
20190704_SL_HRP_GP_R2.15057.15057.2.0.dta	7	2591.21	1420.78	2	PTLJTTYLQTLR	-	1170.43	1170.42	3-2-0-0-1-1	4	NXT	2	11	0.30271	20	0.17419	0.4293	6.37541	2.73696	T	b2+;b3+;b4+;b5+;b6+;b7+;b8+;b9+;b10+;b11+;y1+;y2+;y3+;y4+;y5+;y6+;y8+;y9+;y10+;y11+;Y0+;Y0+;Y1+;Y1+;Y2+;Y2+;Y4+;Y0++;Y0++;Y1++;Y1++;	b2+;y1+;y6+;y8+;Y0+;Y1+;Y2+;	sp|P00433|PER1A_ARMRU	D	GL	225	0	228	-0.00096	-0.675218	1.01e-41	sp|P00433|PER1A_ARMRU/sp|P15232|PER1B_ARMRU/sp|P15233|PER1C_ARMRU	2	-0.01337	-5.16173
20190704_SL_HRP_GP_R2.15072.15072.3.0.dta	7	2459.17	1420.78	3	PTLJTTYLQTLR	-	1038.39	1038.38	3-2-0-0-1	4	NXT	2	5	0.22082	11	0.27284	0.45788	6.37541	2.91916	T	b2+;y1+;y3+;y4+;y5+;y6+;y7+;y8+;y9+;y10+;y11+;Y0+;Y0+;Y1+;Y1+;Y0++;	b2+;y5+;y6+;y7+;y8+;Y0+;Y1+;	sp|P00433|PER1A_ARMRU	D	GL	225	0	228	-0.00096	-0.675218	1.01e-41	sp|P00433|PER1A_ARMRU/sp|P15232|PER1B_ARMRU/sp|P15233|PER1C_ARMRU	2	-0.01153	-4.69047
20190704_SL_HRP_GP_R2.15081.15081.2.0.dta	7	2591.21	1420.78	2	PTLJTTYLQTLR	-	1170.43	1170.42	3-2-0-0-1-1	4	NXT	2	9	0.08224	18	0.15898	0.32552	4.56511	1.48606	T	b2+;b3+;b4+;b5+;b6+;b7+;b8+;b9+;b11+;y1+;y2+;y3+;y4+;y6+;y7+;y9+;y10+;y11+;Y0+;Y0+;Y1+;Y2+;Y2+;Y3+;Y4+;Y0++;Y1++;	b2+;y1+;y7+;Y0+;	sp|P00433|PER1A_ARMRU	D	GL	225	0	228	-0.00096	-0.675218	1.01e-41	sp|P00433|PER1A_ARMRU/sp|P15232|PER1B_ARMRU/sp|P15233|PER1C_ARMRU	2	-0.01342	-5.18103
20190704_SL_HRP_GP_R2.15120.15120.3.0.dta	7	2445.16	1420.78	3	PTLJTTYLQTLR	-	1024.38	1024.36	3-2-0-0-0-1	4	NXT	2	6	0.15607	13	0.25398	0.43644	6.37541	2.7825	T	b2+;b4+;b5+;y1+;y2+;y3+;y4+;y6+;y7+;y8+;y9+;y10+;y11+;Y0+;Y0+;Y1+;Y1+;Y0++;Y0++;	b2+;y1+;y6+;y7+;y8+;Y0+;Y1+;	sp|P00433|PER1A_ARMRU	D	GL	225	0	228	-0.00096	-0.675218	1.01e-41	sp|P00433|PER1A_ARMRU/sp|P15232|PER1B_ARMRU/sp|P15233|PER1C_ARMRU	2	-0.02016	-8.24819
20190704_SL_HRP_GP_R2.15157.15157.2.0.dta	7	2591.21	1420.78	2	PTLJTTYLQTLR	-	1170.43	1170.42	3-2-0-0-1-1	4	NXT	2	9	0.11752	17	0.1522	0.35575	4.56511	1.62405	T	b2+;b3+;b4+;b5+;b6+;b8+;b9+;y1+;y2+;y3+;y4+;y6+;y7+;y8+;y9+;y10+;y11+;Y0+;Y1+;Y1+;Y2+;Y2+;Y0++;Y0++;Y1++;Y1++;	b2+;y1+;Y0+;Y1+;	sp|P00433|PER1A_ARMRU	D	GL	225	0	228	-0.00096	-0.675218	1.01e-41	sp|P00433|PER1A_ARMRU/sp|P15232|PER1B_ARMRU/sp|P15233|PER1C_ARMRU	2	-0.01375	-5.30843
20190704_SL_HRP_GP_R2.15179.15179.2.0.dta	7	2591.21	1420.78	2	PTLJTTYLQTLR	-	1170.43	1170.42	3-2-0-0-1-1	4	NXT	2	13	0.40509	20	0.18384	0.49251	7.44604	3.66725	T	b2+;b3+;b4+;b5+;b6+;b7+;b8+;b9+;b10+;y1+;y2+;y3+;y4+;y5+;y6+;y7+;y8+;y9+;y10+;y11+;Y0+;Y0+;Y1+;Y1+;Y2+;Y2+;Y3+;Y4+;Y5+;Y0++;Y0++;Y1++;Y1++;	b2+;y5+;y6+;y7+;y8+;Y0+;Y1+;Y1+;Y2+;	sp|P00433|PER1A_ARMRU	D	GL	225	0	228	-0.00096	-0.675218	1.01e-41	sp|P00433|PER1A_ARMRU/sp|P15232|PER1B_ARMRU/sp|P15233|PER1C_ARMRU	2	-0.0139	-5.36634
20190704_SL_HRP_GP_R2.15182.15182.2.0.dta	7	2591.21	1420.78	2	PTLJTTYLQTLR	-	1170.43	1170.42	3-2-0-0-1-1	4	NXT	2	10	0.24128	19	0.21618	0.45195	6.37541	2.88135	T	b2+;b3+;b4+;b5+;b6+;b7+;b8+;b9+;y1+;y2+;y3+;y4+;y5+;y6+;y7+;y8+;y9+;y10+;y11+;Y0+;Y0+;Y1+;Y1+;Y2+;Y2+;Y4+;Y0++;Y1++;Y1++;	b2+;y1+;y7+;y8+;Y0+;Y1+;Y1+;	sp|P00433|PER1A_ARMRU	D	GL	225	0	228	-0.00096	-0.675218	1.01e-41	sp|P00433|PER1A_ARMRU/sp|P15232|PER1B_ARMRU/sp|P15233|PER1C_ARMRU	2	-0.01399	-5.40109
20190704_SL_HRP_GP_R2.15185.15185.3.1.dta	7	2445.16	1420.78	3	PTLJTTYLQTLR	-	1024.38	1024.36	3-2-0-0-0-1	4	NXT	2	2	0.0141	10	0.08947	0.20237	2.06901	0.41871	T	b2+;b4+;y1+;y2+;y3+;y4+;y5+;y6+;y7+;y8+;Y1+;Y0++;	b2+;	sp|P00433|PER1A_ARMRU	D	GL	225	0	228	-0.00096	-0.675218	1.01e-41	sp|P00433|PER1A_ARMRU/sp|P15232|PER1B_ARMRU/sp|P15233|PER1C_ARMRU	2	-0.01867	-7.63859
20190704_SL_HRP_GP_R2.15191.15191.3.0.dta	7	2591.22	1420.78	3	PTLJTTYLQTLR	-	1170.44	1170.42	3-2-0-0-1-1	4	NXT	2	10	0.25876	18	0.30884	0.52208	7.96278	4.15724	T	b2+;b3+;b4+;b5+;b6+;b7+;b8+;y1+;y2+;y3+;y4+;y5+;y6+;y7+;y8+;y9+;y10+;y11+;Y0+;Y0+;Y1+;Y1+;Y2+;Y3+;Y0++;Y0++;Y1++;Y1++;	b2+;y1+;y4+;y5+;y6+;y7+;y8+;y9+;Y0+;Y1+;	sp|P00433|PER1A_ARMRU	D	GL	225	0	228	-0.00096	-0.675218	1.01e-41	sp|P00433|PER1A_ARMRU/sp|P15232|PER1B_ARMRU/sp|P15233|PER1C_ARMRU	2	-0.01991	-7.68657
20190704_SL_HRP_GP_R2.15266.15266.3.0.dta	7	2591.22	1420.78	3	PTLJTTYLQTLR	-	1170.44	1170.42	3-2-0-0-1-1	4	NXT	2	9	0.19751	18	0.3107	0.49979	7.44604	3.72143	T	b2+;b3+;b4+;b5+;b6+;b8+;b9+;y1+;y2+;y3+;y4+;y5+;y6+;y7+;y8+;y9+;y10+;y11+;Y0+;Y0+;Y1+;Y1+;Y2+;Y0++;Y0++;Y1++;Y1++;	b2+;y1+;y4+;y5+;y6+;y7+;y8+;Y0+;Y1+;	sp|P00433|PER1A_ARMRU	D	GL	225	0	228	-0.00096	-0.675218	1.01e-41	sp|P00433|PER1A_ARMRU/sp|P15232|PER1B_ARMRU/sp|P15233|PER1C_ARMRU	2	-0.01957	-7.55531
20190704_SL_HRP_GP_R2.15289.15289.3.0.dta	7	2591.22	1420.78	3	PTLJTTYLQTLR	-	1170.44	1170.42	3-2-0-0-1-1	4	NXT	2	10	0.30383	18	0.28228	0.4935	7.44604	3.6746	T	b2+;b3+;b4+;b5+;b6+;b7+;b8+;b9+;y1+;y2+;y3+;y4+;y5+;y6+;y7+;y9+;y10+;y11+;Y0+;Y0+;Y1+;Y1+;Y2+;Y3+;Y0++;Y0++;Y1++;Y1++;	b2+;y1+;y4+;y5+;y6+;y7+;y9+;Y0+;Y1+;	sp|P00433|PER1A_ARMRU	D	GL	225	0	228	-0.00096	-0.675218	1.01e-41	sp|P00433|PER1A_ARMRU/sp|P15232|PER1B_ARMRU/sp|P15233|PER1C_ARMRU	2	-0.01937	-7.4781
20190704_SL_HRP_GP_R2.15363.15363.3.0.dta	7	2459.17	1420.78	3	PTLJTTYLQTLR	-	1038.39	1038.38	3-2-0-0-1	4	NXT	2	5	0.26374	13	0.36781	0.53974	6.91912	3.73451	T	b2+;b4+;y1+;y2+;y3+;y4+;y5+;y6+;y7+;y8+;y9+;y10+;y11+;Y0+;Y0+;Y1+;Y1+;Y0++;	b2+;y1+;y5+;y7+;y8+;Y0+;Y0+;Y1+;	sp|P00433|PER1A_ARMRU	D	GL	225	0	228	-0.00096	-0.675218	1.01e-41	sp|P00433|PER1A_ARMRU/sp|P15232|PER1B_ARMRU/sp|P15233|PER1C_ARMRU	2	-0.01103	-4.48707
20190704_SL_HRP_GP_R2.15519.15519.2.0.dta	7	2591.21	1420.78	2	PTLJTTYLQTLR	-	1170.43	1170.42	3-2-0-0-1-1	4	NXT	2	9	0.26481	19	0.22052	0.46062	6.91912	3.18705	T	b2+;b3+;b4+;b5+;b6+;b7+;b8+;b9+;y1+;y2+;y3+;y4+;y5+;y6+;y7+;y8+;y9+;y10+;y11+;Y0+;Y0+;Y1+;Y1+;Y2+;Y2+;Y3+;Y0++;Y0++;	b2+;y1+;y6+;y7+;y8+;Y0+;Y1+;Y1+;	sp|P00433|PER1A_ARMRU	D	GL	225	0	228	-0.00096	-0.675218	1.01e-41	sp|P00433|PER1A_ARMRU/sp|P15232|PER1B_ARMRU/sp|P15233|PER1C_ARMRU	2	-0.01432	-5.52849
20190704_SL_HRP_GP_R2.15552.15552.3.0.dta	7	2445.15	1420.78	3	PTLJTTYLQTLR	-	1024.37	1024.36	3-2-0-0-0-1	4	NXT	2	6	0.20781	14	0.3052	0.49224	6.91912	3.40584	T	b2+;b3+;b4+;y1+;y2+;y3+;y4+;y5+;y6+;y7+;y8+;y9+;y10+;y11+;Y0+;Y0+;Y1+;Y1+;Y0++;Y0++;	b2+;y1+;y3+;y5+;y6+;y7+;Y0+;Y1+;	sp|P00433|PER1A_ARMRU	D	GL	225	0	228	-0.00096	-0.675218	1.01e-41	sp|P00433|PER1A_ARMRU/sp|P15232|PER1B_ARMRU/sp|P15233|PER1C_ARMRU	2	-0.01079	-4.41462
20190704_SL_HRP_GP_R2.15590.15590.3.1.dta	7	2445.15	1420.78	3	PTLJTTYLQTLR	-	1024.37	1024.36	3-2-0-0-0-1	4	NXT	2	2	0.02391	7	0.10703	0.19765	2.06901	0.40895	T	b2+;y1+;y4+;y5+;y6+;y7+;y8+;Y0+;Y1+;	b2+;	sp|P00433|PER1A_ARMRU	D	GL	225	0	228	-0.00096	-0.675218	1.01e-41	sp|P00433|PER1A_ARMRU/sp|P15232|PER1B_ARMRU/sp|P15233|PER1C_ARMRU	2	-0.01126	-4.60691
20190704_SL_HRP_GP_R2.15602.15602.3.0.dta	7	2591.21	1420.78	3	PTLJTTYLQTLR	-	1170.44	1170.42	3-2-0-0-1-1	4	NXT	2	9	0.20993	18	0.30043	0.4971	7.44604	3.70141	T	b2+;b3+;b4+;b5+;b6+;b7+;b8+;y1+;y2+;y3+;y4+;y5+;y6+;y7+;y8+;y9+;y10+;y11+;Y0+;Y0+;Y1+;Y1+;Y2+;Y3+;Y0++;Y0++;Y1++;	b2+;y1+;y4+;y5+;y6+;y7+;y8+;Y0+;Y1+;	sp|P00433|PER1A_ARMRU	D	GL	225	0	228	-0.00096	-0.675218	1.01e-41	sp|P00433|PER1A_ARMRU/sp|P15232|PER1B_ARMRU/sp|P15233|PER1C_ARMRU	2	-0.01599	-6.17321
20190704_SL_HRP_GP_R2.15609.15609.3.1.dta	7	2445.15	1420.78	3	PTLJTTYLQTLR	-	1024.37	1024.36	3-2-0-0-0-1	4	NXT	2	5	0.07152	12	0.18771	0.32726	3.85904	1.26291	T	b2+;b3+;b4+;y1+;y2+;y3+;y4+;y5+;y6+;y7+;y8+;y9+;Y0+;Y0+;Y1+;Y0++;Y0++;	b2+;y8+;Y1+;	sp|P00433|PER1A_ARMRU	D	GL	225	0	228	-0.00096	-0.675218	1.01e-41	sp|P00433|PER1A_ARMRU/sp|P15232|PER1B_ARMRU/sp|P15233|PER1C_ARMRU	2	-0.01241	-5.07742
20190704_SL_HRP_GP_R2.15613.15613.2.0.dta	7	2591.21	1420.78	2	PTLJTTYLQTLR	-	1170.43	1170.42	3-2-0-0-1-1	4	NXT	2	11	0.26956	20	0.19282	0.44924	6.37541	2.86412	T	b2+;b3+;b4+;b5+;b6+;b7+;b8+;b9+;b10+;y1+;y2+;y3+;y4+;y5+;y6+;y7+;y8+;y9+;y10+;y11+;Y0+;Y0+;Y1+;Y1+;Y2+;Y2+;Y3+;Y4+;Y0++;Y0++;Y1++;	b2+;y1+;y7+;y8+;Y0+;Y1+;Y2+;	sp|P00433|PER1A_ARMRU	D	GL	225	0	228	-0.00096	-0.675218	1.01e-41	sp|P00433|PER1A_ARMRU/sp|P15232|PER1B_ARMRU/sp|P15233|PER1C_ARMRU	2	-0.01411	-5.44741
20190704_SL_HRP_GP_R2.15667.15667.2.0.dta	7	2591.21	1420.78	2	PTLJTTYLQTLR	-	1170.43	1170.42	3-2-0-0-1-1	4	NXT	2	13	0.32641	17	0.15187	0.4047	6.37541	2.58012	T	b2+;b3+;b4+;b5+;b6+;b8+;b10+;b11+;y1+;y2+;y3+;y4+;y5+;y7+;y9+;y10+;y11+;Y0+;Y0+;Y1+;Y1+;Y2+;Y2+;Y3+;Y4+;Y0++;Y0++;Y1++;Y1++;Y2++;	b2+;y1+;y7+;Y0+;Y1+;Y1+;Y2+;	sp|P00433|PER1A_ARMRU	D	GL	225	0	228	-0.00096	-0.675218	1.01e-41	sp|P00433|PER1A_ARMRU/sp|P15232|PER1B_ARMRU/sp|P15233|PER1C_ARMRU	2	-0.01436	-5.54393
20190704_SL_HRP_GP_R2.15695.15695.2.0.dta	7	2591.21	1420.78	2	PTLJTTYLQTLR	-	1170.43	1170.42	3-2-0-0-1-1	4	NXT	2	11	0.08748	18	0.16935	0.359	4.56511	1.63889	T	b2+;b3+;b4+;b5+;b6+;b8+;b9+;b11+;y1+;y2+;y3+;y4+;y5+;y7+;y8+;y9+;y10+;y11+;Y0+;Y0+;Y1+;Y2+;Y2+;Y3+;Y4+;Y0++;Y0++;Y1++;Y1++;	b2+;y1+;y7+;Y0+;	sp|P00433|PER1A_ARMRU	D	GL	225	0	228	-0.00096	-0.675218	1.01e-41	sp|P00433|PER1A_ARMRU/sp|P15232|PER1B_ARMRU/sp|P15233|PER1C_ARMRU	2	-0.01455	-5.61728
20190704_SL_HRP_GP_R2.15699.15699.3.0.dta	7	2591.22	1420.78	3	PTLJTTYLQTLR	-	1170.44	1170.42	3-2-0-0-1-1	4	NXT	2	10	0.25734	19	0.31844	0.5278	7.44604	3.93005	T	b2+;b3+;b4+;b5+;b6+;b7+;b8+;b9+;y1+;y2+;y3+;y4+;y5+;y6+;y7+;y8+;y9+;y10+;y11+;Y0+;Y0+;Y1+;Y1+;Y2+;Y3+;Y0++;Y0++;Y1++;Y1++;	b2+;y1+;y5+;y6+;y7+;y8+;y9+;Y0+;Y1+;	sp|P00433|PER1A_ARMRU	D	GL	225	0	228	-0.00096	-0.675218	1.01e-41	sp|P00433|PER1A_ARMRU/sp|P15232|PER1B_ARMRU/sp|P15233|PER1C_ARMRU	2	-0.01774	-6.84882
20190704_SL_HRP_GP_R2.15712.15712.3.0.dta	7	2459.17	1420.78	3	PTLJTTYLQTLR	-	1038.39	1038.38	3-2-0-0-1	4	NXT	2	7	0.28212	13	0.3408	0.52986	6.91912	3.66619	T	b2+;b4+;y1+;y2+;y3+;y4+;y5+;y6+;y7+;y8+;y9+;y10+;y11+;Y0+;Y0+;Y1+;Y1+;Y0++;Y0++;Y1++;	b2+;y1+;y5+;y6+;y7+;y8+;Y0+;Y1+;	sp|P00433|PER1A_ARMRU	D	GL	225	0	228	-0.00096	-0.675218	1.01e-41	sp|P00433|PER1A_ARMRU/sp|P15232|PER1B_ARMRU/sp|P15233|PER1C_ARMRU	2	-0.00952	-3.8728
20190704_SL_HRP_GP_R2.15773.15773.3.0.dta	7	2591.22	1420.78	3	PTLJTTYLQTLR	-	1170.44	1170.42	3-2-0-0-1-1	4	NXT	2	11	0.29982	18	0.31182	0.54053	7.44604	4.02484	T	b2+;b3+;b4+;b5+;b6+;b7+;b8+;y1+;y2+;y3+;y4+;y5+;y6+;y7+;y8+;y9+;y10+;y11+;Y0+;Y0+;Y1+;Y1+;Y2+;Y3+;Y4+;Y0++;Y0++;Y1++;Y1++;	b2+;y1+;y4+;y5+;y6+;y7+;y8+;Y0+;Y1+;	sp|P00433|PER1A_ARMRU	D	GL	225	0	228	-0.00096	-0.675218	1.01e-41	sp|P00433|PER1A_ARMRU/sp|P15232|PER1B_ARMRU/sp|P15233|PER1C_ARMRU	2	-0.0195	-7.52829
20190704_SL_HRP_GP_R2.15820.15820.3.0.dta	7	2283.1	1420.78	3	PTLJTTYLQTLR	-	862.322	862.31	2-2-0-0-0-1	4	NXT	2	2	0.19254	5	0.21567	0.3105	5.80803	1.80341	T	b2+;y1+;y7+;y8+;y10+;Y0+;Y1+;	b2+;y1+;y7+;y8+;Y0+;Y1+;	sp|P00433|PER1A_ARMRU	D	GL	225	0	228	-0.00096	-0.675218	1.01e-41	sp|P00433|PER1A_ARMRU/sp|P15232|PER1B_ARMRU/sp|P15233|PER1C_ARMRU	2	-0.01245	-5.45549
20190704_SL_HRP_GP_R2.15836.15836.2.0.dta	7	2591.21	1420.78	2	PTLJTTYLQTLR	-	1170.44	1170.42	3-2-0-0-1-1	4	NXT	2	12	0.33958	20	0.18488	0.46906	7.44604	3.49268	T	b2+;b3+;b4+;b5+;b6+;b7+;b8+;b10+;b11+;y1+;y2+;y3+;y4+;y5+;y6+;y7+;y8+;y9+;y10+;y11+;Y0+;Y1+;Y1+;Y2+;Y2+;Y3+;Y4+;Y5+;Y0++;Y0++;Y1++;Y1++;	b2+;y1+;y6+;y7+;y8+;Y0+;Y1+;Y1+;Y2+;	sp|P00433|PER1A_ARMRU	D	GL	225	0	228	-0.00096	-0.675218	1.01e-41	sp|P00433|PER1A_ARMRU/sp|P15232|PER1B_ARMRU/sp|P15233|PER1C_ARMRU	2	-0.01565	-6.04195
20190704_SL_HRP_GP_R2.15837.15837.2.0.dta	7	2591.21	1420.78	2	PTLJTTYLQTLR	-	1170.44	1170.42	3-2-0-0-1-1	4	NXT	2	12	0.26978	21	0.188	0.4468	6.37541	2.84856	T	b2+;b3+;b4+;b5+;b6+;b7+;b8+;b9+;b10+;b11+;y1+;y2+;y3+;y4+;y5+;y6+;y7+;y8+;y9+;y10+;y11+;Y0+;Y0+;Y1+;Y1+;Y2+;Y2+;Y4+;Y5+;Y0++;Y0++;Y1++;Y2++;	b2+;y1+;y7+;y8+;Y0+;Y1+;Y2+;	sp|P00433|PER1A_ARMRU	D	GL	225	0	228	-0.00096	-0.675218	1.01e-41	sp|P00433|PER1A_ARMRU/sp|P15232|PER1B_ARMRU/sp|P15233|PER1C_ARMRU	2	-0.01565	-6.04195
20190704_SL_HRP_GP_R2.15838.15838.2.0.dta	7	2591.21	1420.78	2	PTLJTTYLQTLR	-	1170.44	1170.42	3-2-0-0-1-1	4	NXT	2	14	0.37172	20	0.19689	0.49027	7.44604	3.65059	T	b2+;b3+;b4+;b5+;b6+;b7+;b8+;b9+;b11+;y1+;y2+;y3+;y4+;y5+;y6+;y7+;y8+;y9+;y10+;y11+;Y0+;Y0+;Y1+;Y1+;Y2+;Y2+;Y3+;Y4+;Y5+;Y0++;Y0++;Y1++;Y1++;Y2++;	b2+;y1+;y6+;y7+;y8+;Y0+;Y1+;Y1+;Y2+;	sp|P00433|PER1A_ARMRU	D	GL	225	0	228	-0.00096	-0.675218	1.01e-41	sp|P00433|PER1A_ARMRU/sp|P15232|PER1B_ARMRU/sp|P15233|PER1C_ARMRU	2	-0.01565	-6.04195
20190704_SL_HRP_GP_R2.15845.15845.2.0.dta	7	2591.21	1420.78	2	PTLJTTYLQTLR	-	1170.44	1170.42	3-2-0-0-1-1	4	NXT	2	13	0.40247	21	0.18261	0.49014	7.44604	3.64964	T	b2+;b3+;b4+;b5+;b6+;b7+;b8+;b9+;b10+;b11+;y1+;y2+;y3+;y4+;y5+;y6+;y7+;y8+;y9+;y10+;y11+;Y0+;Y0+;Y1+;Y1+;Y2+;Y2+;Y3+;Y4+;Y5+;Y0++;Y0++;Y1++;Y1++;	b2+;y1+;y6+;y7+;y8+;Y0+;Y1+;Y1+;Y2+;	sp|P00433|PER1A_ARMRU	D	GL	225	0	228	-0.00096	-0.675218	1.01e-41	sp|P00433|PER1A_ARMRU/sp|P15232|PER1B_ARMRU/sp|P15233|PER1C_ARMRU	2	-0.01565	-6.04195
20190704_SL_HRP_GP_R2.15848.15848.3.0.dta	7	2459.17	1420.78	3	PTLJTTYLQTLR	-	1038.39	1038.38	3-2-0-0-1	4	NXT	2	6	0.24354	12	0.31366	0.48749	6.37541	3.10792	T	b2+;b4+;y1+;y2+;y3+;y4+;y5+;y6+;y7+;y8+;y9+;y10+;Y0+;Y0+;Y1+;Y1+;Y0++;Y0++;	b2+;y1+;y6+;y7+;y8+;Y0+;Y1+;	sp|P00433|PER1A_ARMRU	D	GL	225	0	228	-0.00096	-0.675218	1.01e-41	sp|P00433|PER1A_ARMRU/sp|P15232|PER1B_ARMRU/sp|P15233|PER1C_ARMRU	2	-0.01167	-4.74742
20190704_SL_HRP_GP_R2.15852.15852.3.0.dta	7	2313.11	1420.78	3	PTLJTTYLQTLR	-	892.336	892.32	3-2-0-0-0	4	NXT	2	1	0.05751	6	0.36756	0.34002	5.80803	1.97485	T	b2+;y1+;y5+;y6+;y7+;y8+;Y0+;	b2+;y5+;y6+;y7+;y8+;Y0+;	sp|P00433|PER1A_ARMRU	D	GL	225	0	228	-0.00096	-0.675218	1.01e-41	sp|P00433|PER1A_ARMRU/sp|P15232|PER1B_ARMRU/sp|P15233|PER1C_ARMRU	2	-0.01607	-6.95032
20190704_SL_HRP_GP_R2.15854.15854.2.0.dta	7	2591.21	1420.78	2	PTLJTTYLQTLR	-	1170.44	1170.42	3-2-0-0-1-1	4	NXT	2	9	0.25116	18	0.22167	0.45787	6.37541	2.91909	T	b2+;b3+;b4+;b5+;b6+;b8+;b9+;y1+;y2+;y3+;y4+;y5+;y6+;y7+;y8+;y9+;y10+;y11+;Y0+;Y0+;Y1+;Y1+;Y2+;Y2+;Y0++;Y0++;Y1++;	b2+;y1+;y6+;y7+;y8+;Y0+;Y1+;	sp|P00433|PER1A_ARMRU	D	GL	225	0	228	-0.00096	-0.675218	1.01e-41	sp|P00433|PER1A_ARMRU/sp|P15232|PER1B_ARMRU/sp|P15233|PER1C_ARMRU	2	-0.01569	-6.05739
20190704_SL_HRP_GP_R2.15857.15857.2.0.dta	7	2591.21	1420.78	2	PTLJTTYLQTLR	-	1170.44	1170.42	3-2-0-0-1-1	4	NXT	2	11	0.29033	20	0.19991	0.46082	7.44604	3.43131	T	b2+;b3+;b4+;b5+;b6+;b7+;b8+;b9+;b10+;y1+;y2+;y3+;y4+;y5+;y6+;y7+;y8+;y9+;y10+;y11+;Y0+;Y0+;Y1+;Y1+;Y2+;Y2+;Y3+;Y4+;Y0++;Y1++;Y1++;	b2+;y1+;y6+;y7+;y8+;Y0+;Y1+;Y1+;Y2+;	sp|P00433|PER1A_ARMRU	D	GL	225	0	228	-0.00096	-0.675218	1.01e-41	sp|P00433|PER1A_ARMRU/sp|P15232|PER1B_ARMRU/sp|P15233|PER1C_ARMRU	2	-0.01569	-6.05739
20190704_SL_HRP_GP_R2.15858.15858.2.0.dta	7	2591.21	1420.78	2	PTLJTTYLQTLR	-	1170.44	1170.42	3-2-0-0-1-1	4	NXT	2	12	0.37021	18	0.15318	0.41714	6.91912	2.88623	T	b2+;b3+;b4+;b5+;b6+;b7+;b8+;b10+;b11+;y1+;y2+;y3+;y4+;y5+;y7+;y9+;y10+;y11+;Y0+;Y1+;Y1+;Y2+;Y2+;Y3+;Y4+;Y0++;Y0++;Y1++;Y1++;Y2++;	b2+;y1+;y5+;y7+;Y0+;Y1+;Y1+;Y2+;	sp|P00433|PER1A_ARMRU	D	GL	225	0	228	-0.00096	-0.675218	1.01e-41	sp|P00433|PER1A_ARMRU/sp|P15232|PER1B_ARMRU/sp|P15233|PER1C_ARMRU	2	-0.01569	-6.05739
20190704_SL_HRP_GP_R2.15859.15859.2.0.dta	7	2591.21	1420.78	2	PTLJTTYLQTLR	-	1170.44	1170.42	3-2-0-0-1-1	4	NXT	2	11	0.19829	18	0.16558	0.36737	5.20854	1.91346	T	b2+;b3+;b4+;b5+;b6+;b7+;b8+;b10+;b11+;y1+;y2+;y3+;y4+;y6+;y7+;y8+;y10+;y11+;Y0+;Y0+;Y1+;Y1+;Y2+;Y2+;Y3+;Y0++;Y0++;Y1++;Y1++;	b2+;y1+;y7+;Y0+;Y1+;	sp|P00433|PER1A_ARMRU	D	GL	225	0	228	-0.00096	-0.675218	1.01e-41	sp|P00433|PER1A_ARMRU/sp|P15232|PER1B_ARMRU/sp|P15233|PER1C_ARMRU	2	-0.01569	-6.05739
20190704_SL_HRP_GP_R2.15878.15878.2.0.dta	7	2591.21	1420.78	2	PTLJTTYLQTLR	-	1170.44	1170.42	3-2-0-0-1-1	4	NXT	2	11	0.10428	20	0.2044	0.40231	5.80803	2.33661	T	b2+;b3+;b4+;b5+;b6+;b7+;b8+;b9+;b10+;y1+;y2+;y3+;y4+;y5+;y6+;y7+;y8+;y9+;y10+;y11+;Y0+;Y1+;Y2+;Y2+;Y3+;Y4+;Y5+;Y0++;Y0++;Y1++;Y1++;	b2+;y1+;y7+;y8+;Y0+;Y2+;	sp|P00433|PER1A_ARMRU	D	GL	225	0	228	-0.00096	-0.675218	1.01e-41	sp|P00433|PER1A_ARMRU/sp|P15232|PER1B_ARMRU/sp|P15233|PER1C_ARMRU	2	-0.01577	-6.08828
20190704_SL_HRP_GP_R2.15891.15891.2.0.dta	7	2591.21	1420.78	2	PTLJTTYLQTLR	-	1170.44	1170.42	3-2-0-0-1-1	4	NXT	2	9	0.08199	16	0.14056	0.33172	3.85904	1.28011	T	b2+;b3+;b4+;b5+;b6+;b9+;y1+;y2+;y3+;y4+;y5+;y6+;y7+;y8+;y9+;y10+;Y0+;Y1+;Y1+;Y2+;Y2+;Y0++;Y0++;Y1++;Y1++;	b2+;y1+;Y1+;	sp|P00433|PER1A_ARMRU	D	GL	225	0	228	-0.00096	-0.675218	1.01e-41	sp|P00433|PER1A_ARMRU/sp|P15232|PER1B_ARMRU/sp|P15233|PER1C_ARMRU	2	-0.01577	-6.08828
20190704_SL_HRP_GP_R2.15898.15898.3.0.dta	7	2445.16	1420.78	3	PTLJTTYLQTLR	-	1024.38	1024.36	3-2-0-0-0-1	4	NXT	2	7	0.16828	13	0.27139	0.46137	6.37541	2.94142	T	b2+;b4+;y1+;y2+;y3+;y4+;y5+;y6+;y7+;y8+;y9+;y10+;y11+;Y0+;Y0+;Y1+;Y1+;Y0++;Y0++;Y1++;	b2+;y1+;y6+;y7+;y8+;Y0+;Y1+;	sp|P00433|PER1A_ARMRU	D	GL	225	0	228	-0.00096	-0.675218	1.01e-41	sp|P00433|PER1A_ARMRU/sp|P15232|PER1B_ARMRU/sp|P15233|PER1C_ARMRU	2	-0.0196	-8.01908
20190704_SL_HRP_GP_R2.15906.15906.2.0.dta	7	2591.21	1420.78	2	PTLJTTYLQTLR	-	1170.44	1170.42	3-2-0-0-1-1	4	NXT	2	8	0.05303	20	0.16897	0.35266	3.85904	1.36092	T	b2+;b3+;b4+;b5+;b6+;b7+;b8+;b9+;b10+;y1+;y2+;y3+;y4+;y5+;y6+;y7+;y8+;y9+;y10+;y11+;Y0+;Y0+;Y1+;Y2+;Y2+;Y0++;Y1++;Y1++;	b2+;y1+;Y0+;	sp|P00433|PER1A_ARMRU	D	GL	225	0	228	-0.00096	-0.675218	1.01e-41	sp|P00433|PER1A_ARMRU/sp|P15232|PER1B_ARMRU/sp|P15233|PER1C_ARMRU	2	-0.01571	-6.06511
20190704_SL_HRP_GP_R2.15921.15921.3.1.dta	7	2445.16	1420.78	3	PTLJTTYLQTLR	-	1024.38	1024.36	3-2-0-0-0-1	4	NXT	2	1	0.01775	9	0.11123	0.20457	2.06901	0.42326	T	b2+;b3+;y1+;y3+;y4+;y5+;y6+;y7+;y8+;Y1+;	b2+;	sp|P00433|PER1A_ARMRU	D	GL	225	0	228	-0.00096	-0.675218	1.01e-41	sp|P00433|PER1A_ARMRU/sp|P15232|PER1B_ARMRU/sp|P15233|PER1C_ARMRU	2	-0.01919	-7.85134
20190704_SL_HRP_GP_R2.15927.15927.3.0.dta	7	2459.17	1420.78	3	PTLJTTYLQTLR	-	1038.39	1038.38	3-2-0-0-1	4	NXT	2	0	0	5	0.19819	0.19167	4.56511	0.87498	T	b2+;y1+;y4+;y5+;y6+;	b2+;y1+;y5+;y6+;	sp|P00433|PER1A_ARMRU	D	GL	225	0	228	-0.00096	-0.675218	1.01e-41	sp|P00433|PER1A_ARMRU/sp|P15232|PER1B_ARMRU/sp|P15233|PER1C_ARMRU	2	-0.01155	-4.69861
20190704_SL_HRP_GP_R2.15938.15938.3.0.dta	7	2591.22	1420.78	3	PTLJTTYLQTLR	-	1170.44	1170.42	3-2-0-0-1-1	4	NXT	2	10	0.21642	20	0.30842	0.5059	6.91912	3.50039	T	b2+;b3+;b4+;b5+;b6+;b7+;b8+;b9+;b10+;y1+;y2+;y3+;y4+;y5+;y6+;y7+;y8+;y9+;y10+;y11+;Y0+;Y0+;Y1+;Y1+;Y2+;Y3+;Y0++;Y0++;Y1++;Y1++;	b2+;y1+;y5+;y6+;y7+;y8+;Y0+;Y1+;	sp|P00433|PER1A_ARMRU	D	GL	225	0	228	-0.00096	-0.675218	1.01e-41	sp|P00433|PER1A_ARMRU/sp|P15232|PER1B_ARMRU/sp|P15233|PER1C_ARMRU	2	-0.02095	-8.08807
20190704_SL_HRP_GP_R2.15941.15941.3.1.dta	7	2445.16	1420.78	3	PTLJTTYLQTLR	-	1024.38	1024.36	3-2-0-0-0-1	4	NXT	2	2	0.03016	12	0.15834	0.31131	3.85904	1.20136	T	b2+;b3+;b4+;y1+;y3+;y4+;y5+;y6+;y7+;y8+;y9+;y10+;Y0+;Y0+;	b2+;y1+;y7+;	sp|P00433|PER1A_ARMRU	D	GL	225	0	228	-0.00096	-0.675218	1.01e-41	sp|P00433|PER1A_ARMRU/sp|P15232|PER1B_ARMRU/sp|P15233|PER1C_ARMRU	2	-0.01946	-7.9618
20190704_SL_HRP_GP_R2.15942.15942.2.0.dta	7	2591.21	1420.78	2	PTLJTTYLQTLR	-	1170.44	1170.42	3-2-0-0-1-1	4	NXT	2	11	0.26724	19	0.18098	0.42837	6.37541	2.73101	T	b2+;b3+;b4+;b5+;b6+;b7+;b8+;b9+;b10+;y1+;y2+;y3+;y4+;y6+;y7+;y8+;y9+;y10+;y11+;Y0+;Y0+;Y1+;Y1+;Y2+;Y2+;Y3+;Y4+;Y0++;Y1++;Y1++;	b2+;y1+;y6+;y7+;Y0+;Y1+;Y2+;	sp|P00433|PER1A_ARMRU	D	GL	225	0	228	-0.00096	-0.675218	1.01e-41	sp|P00433|PER1A_ARMRU/sp|P15232|PER1B_ARMRU/sp|P15233|PER1C_ARMRU	2	-0.01552	-5.99176
20190704_SL_HRP_GP_R2.16005.16005.2.0.dta	7	2591.21	1420.78	2	PTLJTTYLQTLR	-	1170.44	1170.42	3-2-0-0-1-1	4	NXT	2	12	0.31267	21	0.19674	0.46661	6.91912	3.22852	T	b2+;b3+;b4+;b5+;b6+;b7+;b8+;b9+;b10+;b11+;y1+;y2+;y3+;y4+;y5+;y6+;y7+;y8+;y9+;y10+;y11+;Y0+;Y0+;Y1+;Y1+;Y2+;Y2+;Y3+;Y4+;Y0++;Y0++;Y1++;Y1++;	b2+;y1+;y7+;y8+;Y0+;Y1+;Y1+;Y2+;	sp|P00433|PER1A_ARMRU	D	GL	225	0	228	-0.00096	-0.675218	1.01e-41	sp|P00433|PER1A_ARMRU/sp|P15232|PER1B_ARMRU/sp|P15233|PER1C_ARMRU	2	-0.01515	-5.84892
20190704_SL_HRP_GP_R2.16017.16017.3.0.dta	7	2459.17	1420.78	3	PTLJTTYLQTLR	-	1038.39	1038.38	3-2-0-0-1	4	NXT	2	2	0.09546	11	0.34656	0.39535	6.37541	2.52052	T	b2+;b3+;y1+;y2+;y3+;y4+;y5+;y6+;y7+;y8+;y9+;Y0+;Y1+;	b2+;y1+;y5+;y6+;y7+;Y0+;Y1+;	sp|P00433|PER1A_ARMRU	D	GL	225	0	228	-0.00096	-0.675218	1.01e-41	sp|P00433|PER1A_ARMRU/sp|P15232|PER1B_ARMRU/sp|P15233|PER1C_ARMRU	2	-0.01143	-4.64979
20190704_SL_HRP_GP_R2.16032.16032.2.0.dta	7	2591.21	1420.78	2	PTLJTTYLQTLR	-	1170.44	1170.42	3-2-0-0-1-1	4	NXT	2	7	0.07852	20	0.18587	0.37464	4.56511	1.71026	T	b2+;b3+;b4+;b5+;b6+;b7+;b8+;b9+;b10+;y1+;y2+;y3+;y4+;y5+;y6+;y7+;y8+;y9+;y10+;y11+;Y0+;Y0+;Y1+;Y2+;Y3+;Y0++;Y1++;	b2+;y1+;y6+;Y0+;	sp|P00433|PER1A_ARMRU	D	GL	225	0	228	-0.00096	-0.675218	1.01e-41	sp|P00433|PER1A_ARMRU/sp|P15232|PER1B_ARMRU/sp|P15233|PER1C_ARMRU	2	-0.01511	-5.83348
20190704_SL_HRP_GP_R2.16043.16043.3.0.dta	7	2459.17	1420.78	3	PTLJTTYLQTLR	-	1038.39	1038.38	3-2-0-0-1	4	NXT	2	6	0.23437	13	0.37907	0.54044	7.44604	4.02416	T	b2+;b4+;y1+;y2+;y3+;y4+;y5+;y6+;y7+;y8+;y9+;y10+;y11+;Y0+;Y0+;Y1+;Y1+;Y0++;Y0++;	b2+;y1+;y5+;y6+;y7+;y8+;y9+;Y0+;Y1+;	sp|P00433|PER1A_ARMRU	D	GL	225	0	228	-0.00096	-0.675218	1.01e-41	sp|P00433|PER1A_ARMRU/sp|P15232|PER1B_ARMRU/sp|P15233|PER1C_ARMRU	2	-0.01192	-4.84912
20190704_SL_HRP_GP_R2.16046.16046.3.0.dta	7	2591.22	1420.78	3	PTLJTTYLQTLR	-	1170.44	1170.42	3-2-0-0-1-1	4	NXT	2	9	0.25125	17	0.30912	0.51928	7.44604	3.86661	T	b2+;b3+;b4+;b5+;b6+;b8+;y1+;y2+;y3+;y4+;y5+;y6+;y7+;y8+;y9+;y10+;y11+;Y0+;Y0+;Y1+;Y1+;Y2+;Y3+;Y0++;Y0++;Y1++;	b2+;y1+;y5+;y6+;y7+;y8+;y9+;Y0+;Y1+;	sp|P00433|PER1A_ARMRU	D	GL	225	0	228	-0.00096	-0.675218	1.01e-41	sp|P00433|PER1A_ARMRU/sp|P15232|PER1B_ARMRU/sp|P15233|PER1C_ARMRU	2	-0.0211	-8.14598
20190704_SL_HRP_GP_R2.16107.16107.3.0.dta	7	2591.22	1420.78	3	PTLJTTYLQTLR	-	1170.44	1170.42	3-2-0-0-1-1	4	NXT	2	10	0.30424	17	0.29785	0.51872	7.44604	3.86245	T	b2+;b3+;b4+;b5+;b6+;b8+;b9+;y1+;y2+;y3+;y4+;y6+;y7+;y8+;y9+;y10+;y11+;Y0+;Y0+;Y1+;Y1+;Y2+;Y3+;Y0++;Y0++;Y1++;Y1++;	b2+;y1+;y6+;y7+;y8+;y9+;Y0+;Y1+;Y1+;	sp|P00433|PER1A_ARMRU	D	GL	225	0	228	-0.00096	-0.675218	1.01e-41	sp|P00433|PER1A_ARMRU/sp|P15232|PER1B_ARMRU/sp|P15233|PER1C_ARMRU	2	-0.02116	-8.16915
20190704_SL_HRP_GP_R2.16190.16190.2.0.dta	7	2591.22	1420.78	2	PTLJTTYLQTLR	-	1170.44	1170.42	3-2-0-0-1-1	4	NXT	2	10	0.2369	19	0.21667	0.4514	6.37541	2.87787	T	b2+;b3+;b4+;b5+;b6+;b7+;b8+;b9+;y1+;y2+;y3+;y4+;y5+;y6+;y7+;y8+;y9+;y10+;y11+;Y0+;Y0+;Y1+;Y1+;Y2+;Y2+;Y4+;Y0++;Y0++;Y1++;	b2+;y1+;y7+;y8+;Y0+;Y1+;Y1+;	sp|P00433|PER1A_ARMRU	D	GL	225	0	228	-0.00096	-0.675218	1.01e-41	sp|P00433|PER1A_ARMRU/sp|P15232|PER1B_ARMRU/sp|P15233|PER1C_ARMRU	2	-0.01637	-6.31992
20190704_SL_HRP_GP_R2.16225.16225.2.0.dta	7	2445.16	1420.78	2	PTLJTTYLQTLR	-	1024.38	1024.36	3-2-0-0-0-1	4	NXT	2	2	0.26199	5	0.09287	0.23782	4.56511	1.08569	T	b2+;y1+;y5+;y7+;y8+;Y0+;Y1+;	y1+;y7+;Y0+;Y1+;	sp|P00433|PER1A_ARMRU	D	GL	225	0	228	-0.00096	-0.675218	1.01e-41	sp|P00433|PER1A_ARMRU/sp|P15232|PER1B_ARMRU/sp|P15233|PER1C_ARMRU	2	-0.02213	-9.05418
20190704_SL_HRP_GP_R2.16234.16234.3.0.dta	7	2445.16	1420.78	3	PTLJTTYLQTLR	-	1024.38	1024.36	3-2-0-0-0-1	4	NXT	2	6	0.13601	13	0.27691	0.42615	7.44604	3.17315	T	b2+;b3+;b4+;y1+;y2+;y3+;y4+;y5+;y6+;y7+;y9+;y10+;y11+;Y0+;Y0+;Y1+;Y1+;Y0++;Y0++;	b2+;y1+;y4+;y5+;y6+;y7+;y9+;Y0+;Y1+;	sp|P00433|PER1A_ARMRU	D	GL	225	0	228	-0.00096	-0.675218	1.01e-41	sp|P00433|PER1A_ARMRU/sp|P15232|PER1B_ARMRU/sp|P15233|PER1C_ARMRU	2	-0.02084	-8.5264
20190704_SL_HRP_GP_R2.16236.16236.3.0.dta	7	2591.22	1420.78	3	PTLJTTYLQTLR	-	1170.44	1170.42	3-2-0-0-1-1	4	NXT	2	7	0.12408	16	0.25276	0.42813	6.37541	2.72953	T	b2+;b3+;b4+;b5+;b6+;b8+;y1+;y2+;y3+;y5+;y6+;y7+;y8+;y9+;y10+;y11+;Y0+;Y0+;Y1+;Y1+;Y2+;Y0++;Y1++;	b2+;y1+;y6+;y7+;y8+;Y0+;Y1+;	sp|P00433|PER1A_ARMRU	D	GL	225	0	228	-0.00096	-0.675218	1.01e-41	sp|P00433|PER1A_ARMRU/sp|P15232|PER1B_ARMRU/sp|P15233|PER1C_ARMRU	2	-0.02018	-7.79081
20190704_SL_HRP_GP_R2.16251.16251.3.0.dta	7	2445.16	1420.78	3	PTLJTTYLQTLR	-	1024.38	1024.36	3-2-0-0-0-1	4	NXT	2	6	0.18087	11	0.24756	0.40358	6.91912	2.79245	T	b2+;b4+;y1+;y2+;y3+;y4+;y5+;y6+;y7+;y9+;y10+;Y0+;Y0+;Y1+;Y1+;Y0++;Y1++;	b2+;y1+;y4+;y5+;y6+;y7+;Y0+;Y1+;	sp|P00433|PER1A_ARMRU	D	GL	225	0	228	-0.00096	-0.675218	1.01e-41	sp|P00433|PER1A_ARMRU/sp|P15232|PER1B_ARMRU/sp|P15233|PER1C_ARMRU	2	-0.02084	-8.5264
20190704_SL_HRP_GP_R2.16260.16260.3.1.dta	7	2445.16	1420.78	3	PTLJTTYLQTLR	-	1024.38	1024.36	3-2-0-0-0-1	4	NXT	2	1	0.00818	8	0.08341	0.17942	2.06901	0.37121	T	b2+;y1+;y3+;y4+;y5+;y6+;y7+;y8+;Y1+;	b2+;	sp|P00433|PER1A_ARMRU	D	GL	225	0	228	-0.00096	-0.675218	1.01e-41	sp|P00433|PER1A_ARMRU/sp|P15232|PER1B_ARMRU/sp|P15233|PER1C_ARMRU	2	-0.02018	-8.25637
20190704_SL_HRP_GP_R2.16261.16261.2.0.dta	7	2591.22	1420.78	2	PTLJTTYLQTLR	-	1170.44	1170.42	3-2-0-0-1-1	4	NXT	2	13	0.36206	19	0.1772	0.46266	6.91912	3.20122	T	b2+;b3+;b4+;b5+;b6+;b7+;b8+;b10+;b11+;y1+;y2+;y3+;y4+;y6+;y7+;y8+;y9+;y10+;y11+;Y0+;Y0+;Y1+;Y1+;Y2+;Y2+;Y3+;Y4+;Y5+;Y0++;Y0++;Y1++;Y1++;	b2+;y6+;y7+;y8+;Y0+;Y1+;Y1+;Y2+;	sp|P00433|PER1A_ARMRU	D	GL	225	0	228	-0.00096	-0.675218	1.01e-41	sp|P00433|PER1A_ARMRU/sp|P15232|PER1B_ARMRU/sp|P15233|PER1C_ARMRU	2	-0.0168	-6.48592
20190704_SL_HRP_GP_R2.16262.16262.2.0.dta	7	2591.22	1420.78	2	PTLJTTYLQTLR	-	1170.44	1170.42	3-2-0-0-1-1	4	NXT	2	14	0.33078	18	0.17751	0.45236	6.91912	3.12991	T	b2+;b3+;b5+;b6+;b7+;b8+;b11+;y1+;y2+;y3+;y4+;y5+;y6+;y7+;y8+;y9+;y10+;y11+;Y0+;Y0+;Y1+;Y1+;Y2+;Y2+;Y3+;Y4+;Y5+;Y0++;Y0++;Y1++;Y1++;Y2++;	b2+;y6+;y7+;y8+;Y0+;Y1+;Y1+;Y2+;	sp|P00433|PER1A_ARMRU	D	GL	225	0	228	-0.00096	-0.675218	1.01e-41	sp|P00433|PER1A_ARMRU/sp|P15232|PER1B_ARMRU/sp|P15233|PER1C_ARMRU	2	-0.0168	-6.48592
20190704_SL_HRP_GP_R2.16264.16264.2.0.dta	7	2591.22	1420.78	2	PTLJTTYLQTLR	-	1170.44	1170.42	3-2-0-0-1-1	4	NXT	2	12	0.27358	17	0.17424	0.42593	6.37541	2.71547	T	b2+;b3+;b4+;b5+;b6+;b8+;b9+;y1+;y2+;y3+;y4+;y5+;y7+;y8+;y9+;y10+;y11+;Y0+;Y0+;Y1+;Y1+;Y2+;Y2+;Y3+;Y4+;Y0++;Y0++;Y1++;Y1++;	b2+;y1+;y7+;y8+;Y0+;Y1+;Y2+;	sp|P00433|PER1A_ARMRU	D	GL	225	0	228	-0.00096	-0.675218	1.01e-41	sp|P00433|PER1A_ARMRU/sp|P15232|PER1B_ARMRU/sp|P15233|PER1C_ARMRU	2	-0.0168	-6.48592
20190704_SL_HRP_GP_R2.16269.16269.2.0.dta	7	2591.22	1420.78	2	PTLJTTYLQTLR	-	1170.44	1170.42	3-2-0-0-1-1	4	NXT	2	10	0.19206	19	0.17518	0.40305	5.20854	2.09933	T	b2+;b3+;b4+;b5+;b6+;b7+;b8+;b9+;b10+;y1+;y2+;y3+;y5+;y6+;y7+;y8+;y9+;y10+;y11+;Y0+;Y0+;Y1+;Y1+;Y2+;Y2+;Y3+;Y4+;Y1++;Y1++;	b2+;y1+;y7+;Y0+;Y1+;	sp|P00433|PER1A_ARMRU	D	GL	225	0	228	-0.00096	-0.675218	1.01e-41	sp|P00433|PER1A_ARMRU/sp|P15232|PER1B_ARMRU/sp|P15233|PER1C_ARMRU	2	-0.0168	-6.48592
20190704_SL_HRP_GP_R2.16274.16274.3.0.dta	7	2591.22	1420.78	3	PTLJTTYLQTLR	-	1170.44	1170.42	3-2-0-0-1-1	4	NXT	2	8	0.19831	18	0.2827	0.474	6.91912	3.27965	T	b2+;b3+;b4+;b5+;b6+;b7+;b8+;b9+;y1+;y2+;y3+;y5+;y6+;y7+;y8+;y9+;y10+;y11+;Y0+;Y0+;Y1+;Y1+;Y2+;Y0++;Y0++;Y1++;	b2+;y1+;y5+;y6+;y7+;y8+;Y0+;Y1+;	sp|P00433|PER1A_ARMRU	D	GL	225	0	228	-0.00096	-0.675218	1.01e-41	sp|P00433|PER1A_ARMRU/sp|P15232|PER1B_ARMRU/sp|P15233|PER1C_ARMRU	2	-0.01942	-7.4974
20190704_SL_HRP_GP_R2.16277.16277.2.0.dta	7	2591.22	1420.78	2	PTLJTTYLQTLR	-	1170.44	1170.42	3-2-0-0-1-1	4	NXT	2	12	0.30308	18	0.17998	0.45375	6.91912	3.13953	T	b2+;b3+;b4+;b6+;b8+;b9+;b10+;y1+;y2+;y3+;y4+;y5+;y6+;y7+;y8+;y9+;y10+;y11+;Y0+;Y0+;Y1+;Y1+;Y2+;Y2+;Y3+;Y4+;Y0++;Y0++;Y1++;Y1++;	b2+;y6+;y7+;y8+;Y0+;Y1+;Y1+;Y2+;	sp|P00433|PER1A_ARMRU	D	GL	225	0	228	-0.00096	-0.675218	1.01e-41	sp|P00433|PER1A_ARMRU/sp|P15232|PER1B_ARMRU/sp|P15233|PER1C_ARMRU	2	-0.01682	-6.49364
20190704_SL_HRP_GP_R2.16279.16279.2.0.dta	7	2591.22	1420.78	2	PTLJTTYLQTLR	-	1170.44	1170.42	3-2-0-0-1-1	4	NXT	2	11	0.10479	17	0.18513	0.37566	5.20854	1.95662	T	b2+;b3+;b4+;b5+;b6+;b8+;b10+;y1+;y2+;y3+;y4+;y5+;y7+;y8+;y9+;y10+;y11+;Y0+;Y0+;Y1+;Y2+;Y2+;Y3+;Y4+;Y0++;Y0++;Y1++;Y1++;	b2+;y1+;y7+;y8+;Y0+;	sp|P00433|PER1A_ARMRU	D	GL	225	0	228	-0.00096	-0.675218	1.01e-41	sp|P00433|PER1A_ARMRU/sp|P15232|PER1B_ARMRU/sp|P15233|PER1C_ARMRU	2	-0.01682	-6.49364
20190704_SL_HRP_GP_R2.16280.16280.3.0.dta	7	2445.16	1420.78	3	PTLJTTYLQTLR	-	1024.38	1024.36	3-2-0-0-0-1	4	NXT	2	2	0.02067	10	0.14767	0.2774	3.05561	0.84762	T	b2+;b4+;y1+;y3+;y4+;y5+;y6+;y7+;y9+;y10+;Y0+;Y1+;	b2+;y7+;	sp|P00433|PER1A_ARMRU	D	GL	225	0	228	-0.00096	-0.675218	1.01e-41	sp|P00433|PER1A_ARMRU/sp|P15232|PER1B_ARMRU/sp|P15233|PER1C_ARMRU	2	-0.02069	-8.46503
20190704_SL_HRP_GP_R2.16281.16281.2.0.dta	7	2591.22	1420.78	2	PTLJTTYLQTLR	-	1170.44	1170.42	3-2-0-0-1-1	4	NXT	2	12	0.38559	17	0.17132	0.46633	6.91912	3.22658	T	b2+;b3+;b4+;b5+;b6+;b7+;b9+;y1+;y2+;y3+;y4+;y6+;y7+;y8+;y9+;y10+;y11+;Y0+;Y0+;Y1+;Y1+;Y2+;Y2+;Y3+;Y4+;Y0++;Y0++;Y1++;Y1++;	b2+;y6+;y7+;y8+;Y0+;Y1+;Y1+;Y2+;	sp|P00433|PER1A_ARMRU	D	GL	225	0	228	-0.00096	-0.675218	1.01e-41	sp|P00433|PER1A_ARMRU/sp|P15232|PER1B_ARMRU/sp|P15233|PER1C_ARMRU	2	-0.01682	-6.49364
20190704_SL_HRP_GP_R2.16286.16286.2.0.dta	7	2591.22	1420.78	2	PTLJTTYLQTLR	-	1170.44	1170.42	3-2-0-0-1-1	4	NXT	2	10	0.26738	17	0.1496	0.37647	6.37541	2.40015	T	b2+;b3+;b4+;b5+;b6+;b8+;b9+;b10+;y1+;y2+;y3+;y4+;y5+;y7+;y9+;y10+;y11+;Y0+;Y1+;Y1+;Y2+;Y2+;Y3+;Y4+;Y0++;Y1++;Y1++;	b2+;y1+;y7+;Y0+;Y1+;Y1+;Y2+;	sp|P00433|PER1A_ARMRU	D	GL	225	0	228	-0.00096	-0.675218	1.01e-41	sp|P00433|PER1A_ARMRU/sp|P15232|PER1B_ARMRU/sp|P15233|PER1C_ARMRU	2	-0.01682	-6.49364
20190704_SL_HRP_GP_R2.16380.16380.3.0.dta	7	2459.17	1420.78	3	PTLJTTYLQTLR	-	1038.39	1038.38	3-2-0-0-1	4	NXT	2	5	0.25097	11	0.37879	0.50292	7.44604	3.74478	T	b2+;b3+;y1+;y3+;y4+;y5+;y6+;y7+;y8+;y9+;y10+;Y0+;Y0+;Y1+;Y1+;Y0++;	b2+;y1+;y4+;y5+;y6+;y7+;y8+;Y0+;Y1+;	sp|P00433|PER1A_ARMRU	D	GL	225	0	228	-0.00096	-0.675218	1.01e-41	sp|P00433|PER1A_ARMRU/sp|P15232|PER1B_ARMRU/sp|P15233|PER1C_ARMRU	2	-0.01094	-4.45046
20190704_SL_HRP_GP_R2.16522.16522.2.0.dta	7	2591.22	1420.78	2	PTLJTTYLQTLR	-	1170.44	1170.42	3-2-0-0-1-1	4	NXT	2	14	0.31394	17	0.17175	0.43242	6.37541	2.75683	T	b2+;b3+;b4+;b5+;b6+;b8+;b11+;y1+;y2+;y3+;y4+;y5+;y6+;y7+;y9+;y10+;y11+;Y0+;Y0+;Y1+;Y1+;Y2+;Y2+;Y3+;Y4+;Y5+;Y0++;Y0++;Y1++;Y1++;Y2++;	b2+;y1+;y7+;Y0+;Y1+;Y1+;Y2+;	sp|P00433|PER1A_ARMRU	D	GL	225	0	228	-0.00096	-0.675218	1.01e-41	sp|P00433|PER1A_ARMRU/sp|P15232|PER1B_ARMRU/sp|P15233|PER1C_ARMRU	2	-0.01696	-6.54769
20190704_SL_HRP_GP_R2.16526.16526.2.0.dta	7	2591.22	1420.78	2	PTLJTTYLQTLR	-	1170.44	1170.42	3-2-0-0-1-1	4	NXT	2	9	0.24515	19	0.2124	0.43156	6.37541	2.7514	T	b2+;b3+;b4+;b5+;b6+;b7+;b8+;b9+;b10+;y1+;y2+;y3+;y4+;y5+;y6+;y7+;y8+;y9+;y10+;Y0+;Y0+;Y1+;Y1+;Y2+;Y2+;Y3+;Y4+;Y0++;	b2+;y1+;y7+;y8+;Y0+;Y1+;Y2+;	sp|P00433|PER1A_ARMRU	D	GL	225	0	228	-0.00096	-0.675218	1.01e-41	sp|P00433|PER1A_ARMRU/sp|P15232|PER1B_ARMRU/sp|P15233|PER1C_ARMRU	2	-0.01704	-6.57858
20190704_SL_HRP_GP_R2.16571.16571.3.0.dta	7	2445.16	1420.78	3	PTLJTTYLQTLR	-	1024.38	1024.36	3-2-0-0-0-1	4	NXT	2	6	0.17986	11	0.28536	0.42808	6.91912	2.96195	T	b2+;b3+;y1+;y2+;y3+;y4+;y6+;y7+;y8+;y9+;y10+;Y0+;Y0+;Y1+;Y1+;Y0++;Y0++;	b2+;y1+;y4+;y6+;y7+;y8+;Y0+;Y1+;	sp|P00433|PER1A_ARMRU	D	GL	225	0	228	-0.00096	-0.675218	1.01e-41	sp|P00433|PER1A_ARMRU/sp|P15232|PER1B_ARMRU/sp|P15233|PER1C_ARMRU	2	-0.02161	-8.84143
20190704_SL_HRP_GP_R2.16581.16581.3.0.dta	7	2591.22	1420.78	3	PTLJTTYLQTLR	-	1170.44	1170.42	3-2-0-0-1-1	4	NXT	2	9	0.25572	19	0.3088	0.51899	7.96278	4.13262	T	b2+;b3+;b4+;b5+;b6+;b7+;b9+;b10+;y1+;y2+;y3+;y4+;y5+;y6+;y7+;y8+;y9+;y10+;y11+;Y0+;Y1+;Y1+;Y2+;Y4+;Y0++;Y0++;Y1++;Y1++;	b2+;y1+;y4+;y5+;y6+;y7+;y8+;y9+;Y0+;Y1+;	sp|P00433|PER1A_ARMRU	D	GL	225	0	228	-0.00096	-0.675218	1.01e-41	sp|P00433|PER1A_ARMRU/sp|P15232|PER1B_ARMRU/sp|P15233|PER1C_ARMRU	2	-0.02042	-7.88346
20190704_SL_HRP_GP_R2.16586.16586.3.0.dta	7	2591.22	1420.78	3	PTLJTTYLQTLR	-	1170.44	1170.42	3-2-0-0-1-1	4	NXT	2	10	0.29715	19	0.30969	0.53638	7.44604	3.99391	T	b2+;b3+;b4+;b5+;b6+;b7+;b8+;b9+;y1+;y2+;y3+;y4+;y5+;y6+;y7+;y8+;y9+;y10+;y11+;Y0+;Y0+;Y1+;Y1+;Y2+;Y3+;Y0++;Y0++;Y1++;Y1++;	b2+;y1+;y5+;y6+;y7+;y8+;y9+;Y0+;Y1+;	sp|P00433|PER1A_ARMRU	D	GL	225	0	228	-0.00096	-0.675218	1.01e-41	sp|P00433|PER1A_ARMRU/sp|P15232|PER1B_ARMRU/sp|P15233|PER1C_ARMRU	2	-0.02042	-7.88346
20190704_SL_HRP_GP_R2.16593.16593.3.1.dta	7	2445.16	1420.78	3	PTLJTTYLQTLR	-	1024.38	1024.36	3-2-0-0-0-1	4	NXT	2	1	0.00808	8	0.10356	0.18734	2.06901	0.38761	T	b2+;y1+;y2+;y4+;y5+;y6+;y7+;y8+;Y1+;	b2+;	sp|P00433|PER1A_ARMRU	D	GL	225	0	228	-0.00096	-0.675218	1.01e-41	sp|P00433|PER1A_ARMRU/sp|P15232|PER1B_ARMRU/sp|P15233|PER1C_ARMRU	2	-0.02057	-8.41594
20190704_SL_HRP_GP_R2.16604.16604.2.0.dta	7	2591.22	1420.78	2	PTLJTTYLQTLR	-	1170.44	1170.42	3-2-0-0-1-1	4	NXT	2	11	0.19721	15	0.14379	0.3537	5.20854	1.84225	T	b2+;b3+;b4+;b5+;b6+;b8+;y1+;y2+;y3+;y4+;y5+;y7+;y9+;y10+;y11+;Y0+;Y0+;Y1+;Y1+;Y2+;Y2+;Y3+;Y4+;Y0++;Y1++;Y1++;	b2+;y1+;y7+;Y0+;Y1+;	sp|P00433|PER1A_ARMRU	D	GL	225	0	228	-0.00096	-0.675218	1.01e-41	sp|P00433|PER1A_ARMRU/sp|P15232|PER1B_ARMRU/sp|P15233|PER1C_ARMRU	2	-0.01708	-6.59402
20190704_SL_HRP_GP_R2.16610.16610.3.0.dta	7	2591.22	1420.78	3	PTLJTTYLQTLR	-	1170.44	1170.42	3-2-0-0-1-1	4	NXT	2	10	0.21699	14	0.25756	0.45008	6.91912	3.11415	T	b2+;b3+;b4+;b5+;b8+;y1+;y2+;y3+;y4+;y7+;y8+;y9+;y10+;y11+;Y0+;Y0+;Y1+;Y1+;Y2+;Y3+;Y0++;Y0++;Y1++;Y1++;	b2+;y1+;y4+;y7+;y8+;y9+;Y0+;Y1+;	sp|P00433|PER1A_ARMRU	D	GL	225	0	228	-0.00096	-0.675218	1.01e-41	sp|P00433|PER1A_ARMRU/sp|P15232|PER1B_ARMRU/sp|P15233|PER1C_ARMRU	2	-0.02072	-7.99928
20190704_SL_HRP_GP_R2.16613.16613.3.0.dta	7	2445.16	1420.78	3	PTLJTTYLQTLR	-	1024.38	1024.36	3-2-0-0-0-1	4	NXT	2	5	0.06874	12	0.19301	0.35466	4.56511	1.61906	T	b2+;b4+;y1+;y2+;y3+;y4+;y5+;y6+;y7+;y8+;y9+;y10+;Y0+;Y0+;Y1+;Y1+;Y0++;	b2+;y1+;y7+;Y1+;	sp|P00433|PER1A_ARMRU	D	GL	225	0	228	-0.00096	-0.675218	1.01e-41	sp|P00433|PER1A_ARMRU/sp|P15232|PER1B_ARMRU/sp|P15233|PER1C_ARMRU	2	-0.02071	-8.47321
20190704_SL_HRP_GP_R2.16615.16615.2.0.dta	7	2591.22	1420.78	2	PTLJTTYLQTLR	-	1170.44	1170.42	3-2-0-0-1-1	4	NXT	2	13	0.26555	19	0.18134	0.41899	6.37541	2.67125	T	b2+;b3+;b4+;b5+;b6+;b7+;b8+;b10+;b11+;y1+;y2+;y3+;y4+;y5+;y6+;y7+;y9+;y10+;y11+;Y0+;Y0+;Y1+;Y1+;Y2+;Y2+;Y3+;Y4+;Y5+;Y0++;Y0++;Y1++;Y1++;	b2+;y1+;y6+;y7+;Y0+;Y1+;Y2+;	sp|P00433|PER1A_ARMRU	D	GL	225	0	228	-0.00096	-0.675218	1.01e-41	sp|P00433|PER1A_ARMRU/sp|P15232|PER1B_ARMRU/sp|P15233|PER1C_ARMRU	2	-0.01708	-6.59402
20190704_SL_HRP_GP_R2.16687.16687.3.0.dta	7	2313.11	1420.78	3	PTLJTTYLQTLR	-	892.333	892.32	3-2-0-0-0	4	NXT	2	2	0.12899	4	0.22184	0.26102	5.20854	1.35955	T	b2+;y1+;y7+;y8+;Y0+;Y1+;	b2+;y1+;y8+;Y0+;Y1+;	sp|P00433|PER1A_ARMRU	D	GL	225	0	228	-0.00096	-0.675218	1.01e-41	sp|P00433|PER1A_ARMRU/sp|P15232|PER1B_ARMRU/sp|P15233|PER1C_ARMRU	2	-0.01329	-5.74798
20190704_SL_HRP_GP_R2.16715.16715.3.0.dta	7	2459.17	1420.78	3	PTLJTTYLQTLR	-	1038.39	1038.38	3-2-0-0-1	4	NXT	2	6	0.22917	13	0.37063	0.5322	7.44604	3.96277	T	b2+;b3+;b4+;y1+;y3+;y4+;y5+;y6+;y7+;y8+;y9+;y10+;y11+;Y0+;Y0+;Y1+;Y1+;Y0++;Y0++;	b2+;y1+;y5+;y6+;y7+;y8+;y10+;Y0+;Y1+;	sp|P00433|PER1A_ARMRU	D	GL	225	0	228	-0.00096	-0.675218	1.01e-41	sp|P00433|PER1A_ARMRU/sp|P15232|PER1B_ARMRU/sp|P15233|PER1C_ARMRU	2	-0.01295	-5.26813
20190704_SL_HRP_GP_R2.16749.16749.2.0.dta	7	2591.22	1420.78	2	PTLJTTYLQTLR	-	1170.44	1170.42	3-2-0-0-1-1	4	NXT	2	8	0.11711	18	0.14909	0.33342	4.56511	1.52211	T	b2+;b3+;b4+;b5+;b6+;b7+;b8+;b9+;y1+;y2+;y3+;y4+;y5+;y6+;y7+;y8+;y10+;y11+;Y0+;Y1+;Y1+;Y2+;Y2+;Y0++;Y0++;Y1++;	b2+;y1+;Y0+;Y1+;	sp|P00433|PER1A_ARMRU	D	GL	225	0	228	-0.00096	-0.675218	1.01e-41	sp|P00433|PER1A_ARMRU/sp|P15232|PER1B_ARMRU/sp|P15233|PER1C_ARMRU	2	-0.01693	-6.53611
20190704_SL_HRP_GP_R2.16862.16862.2.0.dta	7	2591.22	1420.78	2	PTLJTTYLQTLR	-	1170.44	1170.42	3-2-0-0-1-1	4	NXT	2	12	0.24821	18	0.21885	0.45948	6.37541	2.92936	T	b2+;b3+;b4+;b5+;b6+;b7+;b8+;y1+;y2+;y3+;y4+;y5+;y6+;y7+;y8+;y9+;y10+;y11+;Y0+;Y0+;Y1+;Y1+;Y2+;Y2+;Y3+;Y4+;Y0++;Y0++;Y1++;Y1++;	b2+;y1+;y7+;y8+;Y0+;Y1+;Y1+;	sp|P00433|PER1A_ARMRU	D	GL	225	0	228	-0.00096	-0.675218	1.01e-41	sp|P00433|PER1A_ARMRU/sp|P15232|PER1B_ARMRU/sp|P15233|PER1C_ARMRU	2	-0.01646	-6.35466
20190704_SL_HRP_GP_R2.16866.16866.2.0.dta	7	2591.22	1420.78	2	PTLJTTYLQTLR	-	1170.44	1170.42	3-2-0-0-1-1	4	NXT	2	12	0.30982	19	0.18548	0.46058	6.91912	3.18683	T	b2+;b3+;b4+;b5+;b6+;b7+;b8+;b10+;y1+;y2+;y3+;y4+;y5+;y6+;y7+;y8+;y9+;y10+;y11+;Y0+;Y0+;Y1+;Y1+;Y2+;Y2+;Y3+;Y4+;Y0++;Y0++;Y1++;Y1++;	b2+;y6+;y7+;y8+;Y0+;Y1+;Y1+;Y2+;	sp|P00433|PER1A_ARMRU	D	GL	225	0	228	-0.00096	-0.675218	1.01e-41	sp|P00433|PER1A_ARMRU/sp|P15232|PER1B_ARMRU/sp|P15233|PER1C_ARMRU	2	-0.01646	-6.35466
20190704_SL_HRP_GP_R2.16906.16906.3.0.dta	7	2445.16	1420.78	3	PTLJTTYLQTLR	-	1024.38	1024.36	3-2-0-0-0-1	4	NXT	2	7	0.17056	13	0.3107	0.48408	6.91912	3.3494	T	b2+;b4+;y1+;y2+;y3+;y4+;y5+;y6+;y7+;y8+;y9+;y10+;y11+;Y0+;Y0+;Y1+;Y1+;Y0++;Y0++;Y1++;	b2+;y5+;y6+;y7+;y8+;y9+;Y0+;Y1+;	sp|P00433|PER1A_ARMRU	D	GL	225	0	228	-0.00096	-0.675218	1.01e-41	sp|P00433|PER1A_ARMRU/sp|P15232|PER1B_ARMRU/sp|P15233|PER1C_ARMRU	2	-0.02019	-8.26047
20190704_SL_HRP_GP_R2.16913.16913.3.0.dta	7	2591.22	1420.78	3	PTLJTTYLQTLR	-	1170.44	1170.42	3-2-0-0-1-1	4	NXT	2	11	0.26589	20	0.31351	0.52761	7.96278	4.20122	T	b2+;b3+;b4+;b5+;b6+;b7+;b8+;b9+;b10+;y1+;y2+;y3+;y4+;y5+;y6+;y7+;y8+;y9+;y10+;y11+;Y0+;Y0+;Y1+;Y1+;Y2+;Y2+;Y3+;Y0++;Y0++;Y1++;Y1++;	b2+;y1+;y4+;y5+;y6+;y7+;y8+;y9+;Y0+;Y1+;	sp|P00433|PER1A_ARMRU	D	GL	225	0	228	-0.00096	-0.675218	1.01e-41	sp|P00433|PER1A_ARMRU/sp|P15232|PER1B_ARMRU/sp|P15233|PER1C_ARMRU	2	-0.02057	-7.94137
20190704_SL_HRP_GP_R2.16934.16934.3.0.dta	7	2591.22	1420.78	3	PTLJTTYLQTLR	-	1170.44	1170.42	3-2-0-0-1-1	4	NXT	2	10	0.29358	16	0.30402	0.53217	7.44604	3.96253	T	b2+;b3+;b4+;b5+;b6+;y1+;y2+;y3+;y4+;y5+;y6+;y7+;y8+;y9+;y10+;y11+;Y0+;Y0+;Y1+;Y1+;Y2+;Y3+;Y0++;Y0++;Y1++;Y1++;	b2+;y1+;y5+;y6+;y7+;y8+;y9+;Y0+;Y1+;	sp|P00433|PER1A_ARMRU	D	GL	225	0	228	-0.00096	-0.675218	1.01e-41	sp|P00433|PER1A_ARMRU/sp|P15232|PER1B_ARMRU/sp|P15233|PER1C_ARMRU	2	-0.02052	-7.92207
20190704_SL_HRP_GP_R2.16946.16946.3.0.dta	7	2591.22	1420.78	3	PTLJTTYLQTLR	-	1170.44	1170.42	3-2-0-0-1-1	4	NXT	2	9	0.21077	17	0.27593	0.46821	6.91912	3.23959	T	b2+;b3+;b4+;b5+;b6+;b8+;b9+;y1+;y2+;y3+;y4+;y5+;y7+;y8+;y9+;y10+;y11+;Y0+;Y0+;Y1+;Y1+;Y2+;Y0++;Y0++;Y1++;Y1++;	b2+;y1+;y4+;y5+;y7+;y8+;Y0+;Y1+;	sp|P00433|PER1A_ARMRU	D	GL	225	0	228	-0.00096	-0.675218	1.01e-41	sp|P00433|PER1A_ARMRU/sp|P15232|PER1B_ARMRU/sp|P15233|PER1C_ARMRU	2	-0.0204	-7.87574
20190704_SL_HRP_GP_R2.16950.16950.3.1.dta	7	2445.16	1420.78	3	PTLJTTYLQTLR	-	1024.38	1024.36	3-2-0-0-0-1	4	NXT	2	3	0.06158	12	0.18931	0.3191	3.85904	1.23142	T	b2+;b3+;b4+;y1+;y2+;y3+;y4+;y5+;y6+;y7+;y8+;y9+;Y0+;Y0+;Y1+;	b2+;y6+;Y1+;	sp|P00433|PER1A_ARMRU	D	GL	225	0	228	-0.00096	-0.675218	1.01e-41	sp|P00433|PER1A_ARMRU/sp|P15232|PER1B_ARMRU/sp|P15233|PER1C_ARMRU	2	-0.0196	-8.01908
20190704_SL_HRP_GP_R2.16952.16952.2.0.dta	7	2591.22	1420.78	2	PTLJTTYLQTLR	-	1170.44	1170.42	3-2-0-0-1-1	4	NXT	2	12	0.28145	17	0.16231	0.40932	6.91912	2.83216	T	b2+;b3+;b4+;b5+;b8+;b9+;b10+;b11+;y1+;y2+;y3+;y4+;y7+;y8+;y9+;y10+;y11+;Y0+;Y0+;Y1+;Y1+;Y2+;Y2+;Y3+;Y4+;Y0++;Y0++;Y1++;Y1++;	b2+;y1+;y7+;y8+;Y0+;Y1+;Y1+;Y2+;	sp|P00433|PER1A_ARMRU	D	GL	225	0	228	-0.00096	-0.675218	1.01e-41	sp|P00433|PER1A_ARMRU/sp|P15232|PER1B_ARMRU/sp|P15233|PER1C_ARMRU	2	-0.01622	-6.26201
20190704_SL_HRP_GP_R2.16958.16958.2.0.dta	7	2591.22	1420.78	2	PTLJTTYLQTLR	-	1170.44	1170.42	3-2-0-0-1-1	4	NXT	2	12	0.19832	19	0.1657	0.38468	5.20854	2.00363	T	b2+;b3+;b4+;b5+;b6+;b7+;b8+;b9+;b10+;y1+;y2+;y3+;y4+;y5+;y6+;y7+;y9+;y10+;y11+;Y0+;Y0+;Y1+;Y1+;Y2+;Y2+;Y3+;Y4+;Y0++;Y0++;Y1++;Y1++;	b2+;y1+;y7+;Y0+;Y1+;	sp|P00433|PER1A_ARMRU	D	GL	225	0	228	-0.00096	-0.675218	1.01e-41	sp|P00433|PER1A_ARMRU/sp|P15232|PER1B_ARMRU/sp|P15233|PER1C_ARMRU	2	-0.01622	-6.26201
20190704_SL_HRP_GP_R2.17051.17051.3.0.dta	7	2459.17	1420.78	3	PTLJTTYLQTLR	-	1038.39	1038.38	3-2-0-0-1	4	NXT	2	7	0.25391	13	0.35509	0.53694	6.91912	3.71514	T	b2+;b3+;b4+;y1+;y3+;y4+;y5+;y6+;y7+;y8+;y9+;y10+;y11+;Y0+;Y0+;Y1+;Y1+;Y2+;Y0++;Y0++;	b2+;y1+;y5+;y6+;y7+;y8+;Y0+;Y1+;	sp|P00433|PER1A_ARMRU	D	GL	225	0	228	-0.00096	-0.675218	1.01e-41	sp|P00433|PER1A_ARMRU/sp|P15232|PER1B_ARMRU/sp|P15233|PER1C_ARMRU	2	-0.01246	-5.0688
20190704_SL_HRP_GP_R2.17060.17060.3.0.dta	7	2283.1	1420.78	3	PTLJTTYLQTLR	-	862.323	862.31	2-2-0-0-0-1	4	NXT	2	1	0.10538	4	0.3219	0.28285	5.20854	1.47322	T	b2+;y1+;y6+;y7+;Y0+;	b2+;y1+;y6+;y7+;Y0+;	sp|P00433|PER1A_ARMRU	D	GL	225	0	228	-0.00096	-0.675218	1.01e-41	sp|P00433|PER1A_ARMRU/sp|P15232|PER1B_ARMRU/sp|P15233|PER1C_ARMRU	2	-0.01287	-5.63952
20190704_SL_HRP_GP_R2.17070.17070.3.0.dta	7	2459.17	1420.78	3	PTLJTTYLQTLR	-	1038.39	1038.38	3-2-0-0-1	4	NXT	2	4	0.26683	10	0.27008	0.45679	6.37541	2.91222	T	b2+;b4+;y1+;y4+;y5+;y6+;y7+;y8+;y9+;y10+;Y0+;Y0+;Y1+;Y0++;	b2+;y1+;y5+;y7+;y8+;Y0+;Y1+;	sp|P00433|PER1A_ARMRU	D	GL	225	0	228	-0.00096	-0.675218	1.01e-41	sp|P00433|PER1A_ARMRU/sp|P15232|PER1B_ARMRU/sp|P15233|PER1C_ARMRU	2	-0.01246	-5.0688
20190704_SL_HRP_GP_R2.17079.17079.2.0.dta	7	2591.22	1420.78	2	PTLJTTYLQTLR	-	1170.44	1170.42	3-2-0-0-1-1	4	NXT	2	7	0.05878	17	0.14972	0.34298	3.85904	1.32356	T	b2+;b3+;b4+;b5+;b6+;b8+;y1+;y2+;y3+;y4+;y5+;y6+;y7+;y8+;y9+;y10+;y11+;Y0+;Y0+;Y1+;Y2+;Y2+;Y0++;Y1++;	b2+;y1+;Y0+;	sp|P00433|PER1A_ARMRU	D	GL	225	0	228	-0.00096	-0.675218	1.01e-41	sp|P00433|PER1A_ARMRU/sp|P15232|PER1B_ARMRU/sp|P15233|PER1C_ARMRU	2	-0.01659	-6.40485
20190704_SL_HRP_GP_R2.17110.17110.3.1.dta	7	2445.16	1420.78	3	PTLJTTYLQTLR	-	1024.38	1024.36	3-2-0-0-0-1	4	NXT	2	2	0.02693	10	0.15555	0.27838	3.05561	0.85062	T	b2+;b4+;y1+;y3+;y4+;y5+;y6+;y7+;y8+;y9+;Y0+;Y1+;	b2+;y7+;	sp|P00433|PER1A_ARMRU	D	GL	225	0	228	-0.00096	-0.675218	1.01e-41	sp|P00433|PER1A_ARMRU/sp|P15232|PER1B_ARMRU/sp|P15233|PER1C_ARMRU	2	-0.02088	-8.54277
20190704_SL_HRP_GP_R2.17198.17198.2.0.dta	7	2591.22	1420.78	2	PTLJTTYLQTLR	-	1170.44	1170.42	3-2-0-0-1-1	4	NXT	2	9	0.24641	19	0.21055	0.44549	6.37541	2.8402	T	b2+;b3+;b4+;b5+;b6+;b7+;b8+;b9+;y1+;y2+;y3+;y4+;y5+;y6+;y7+;y8+;y9+;y10+;y11+;Y0+;Y0+;Y1+;Y1+;Y2+;Y2+;Y3+;Y0++;Y1++;	b2+;y1+;y7+;y8+;Y0+;Y1+;Y1+;	sp|P00433|PER1A_ARMRU	D	GL	225	0	228	-0.00096	-0.675218	1.01e-41	sp|P00433|PER1A_ARMRU/sp|P15232|PER1B_ARMRU/sp|P15233|PER1C_ARMRU	2	-0.01684	-6.50136
20190704_SL_HRP_GP_R2.17202.17202.2.0.dta	7	2591.22	1420.78	2	PTLJTTYLQTLR	-	1170.44	1170.42	3-2-0-0-1-1	4	NXT	2	13	0.30386	21	0.19648	0.46529	7.44604	3.46457	T	b2+;b3+;b4+;b5+;b6+;b7+;b8+;b9+;b10+;b11+;y1+;y2+;y3+;y4+;y5+;y6+;y7+;y8+;y9+;y10+;y11+;Y0+;Y0+;Y1+;Y1+;Y2+;Y2+;Y3+;Y4+;Y5+;Y0++;Y0++;Y1++;Y1++;	b2+;y1+;y6+;y7+;y8+;Y0+;Y1+;Y1+;Y2+;	sp|P00433|PER1A_ARMRU	D	GL	225	0	228	-0.00096	-0.675218	1.01e-41	sp|P00433|PER1A_ARMRU/sp|P15232|PER1B_ARMRU/sp|P15233|PER1C_ARMRU	2	-0.01684	-6.50136
20190704_SL_HRP_GP_R2.17242.17242.3.0.dta	7	2445.16	1420.78	3	PTLJTTYLQTLR	-	1024.38	1024.36	3-2-0-0-0-1	4	NXT	2	5	0.14112	14	0.29666	0.46591	6.91912	3.22366	T	b2+;b3+;b4+;y1+;y2+;y3+;y4+;y5+;y6+;y7+;y8+;y9+;y10+;y11+;Y0+;Y0+;Y1+;Y0++;Y0++;	b2+;y1+;y5+;y6+;y7+;y8+;Y0+;Y1+;	sp|P00433|PER1A_ARMRU	D	GL	225	0	228	-0.00096	-0.675218	1.01e-41	sp|P00433|PER1A_ARMRU/sp|P15232|PER1B_ARMRU/sp|P15233|PER1C_ARMRU	2	-0.0206	-8.42821
20190704_SL_HRP_GP_R2.17245.17245.3.0.dta	7	2591.22	1420.78	3	PTLJTTYLQTLR	-	1170.44	1170.42	3-2-0-0-1-1	4	NXT	2	10	0.24895	19	0.30852	0.51842	7.44604	3.86018	T	b2+;b3+;b4+;b5+;b6+;b7+;b8+;b10+;y1+;y2+;y3+;y4+;y5+;y6+;y7+;y8+;y9+;y10+;y11+;Y0+;Y0+;Y1+;Y1+;Y2+;Y3+;Y0++;Y0++;Y1++;Y1++;	b2+;y1+;y4+;y5+;y6+;y7+;y8+;Y0+;Y1+;	sp|P00433|PER1A_ARMRU	D	GL	225	0	228	-0.00096	-0.675218	1.01e-41	sp|P00433|PER1A_ARMRU/sp|P15232|PER1B_ARMRU/sp|P15233|PER1C_ARMRU	2	-0.02135	-8.2425
20190704_SL_HRP_GP_R2.17271.17271.3.0.dta	7	2591.22	1420.78	3	PTLJTTYLQTLR	-	1170.44	1170.42	3-2-0-0-1-1	4	NXT	2	10	0.301	18	0.31013	0.53672	7.44604	3.99647	T	b2+;b3+;b4+;b5+;b6+;b8+;b10+;y1+;y2+;y3+;y4+;y5+;y6+;y7+;y8+;y9+;y10+;y11+;Y0+;Y0+;Y1+;Y1+;Y2+;Y3+;Y0++;Y0++;Y1++;Y1++;	b2+;y1+;y5+;y6+;y7+;y8+;y9+;Y0+;Y1+;	sp|P00433|PER1A_ARMRU	D	GL	225	0	228	-0.00096	-0.675218	1.01e-41	sp|P00433|PER1A_ARMRU/sp|P15232|PER1B_ARMRU/sp|P15233|PER1C_ARMRU	2	-0.02085	-8.04947
20190704_SL_HRP_GP_R2.17282.17282.3.0.dta	7	2591.22	1420.78	3	PTLJTTYLQTLR	-	1170.44	1170.42	3-2-0-0-1-1	4	NXT	2	10	0.2101	17	0.31087	0.50521	7.44604	3.76182	T	b2+;b3+;b4+;b5+;b7+;b8+;y1+;y2+;y3+;y4+;y5+;y6+;y7+;y8+;y9+;y10+;y11+;Y0+;Y0+;Y1+;Y1+;Y2+;Y3+;Y0++;Y0++;Y1++;Y1++;	b2+;y1+;y4+;y5+;y6+;y7+;y8+;Y0+;Y1+;	sp|P00433|PER1A_ARMRU	D	GL	225	0	228	-0.00096	-0.675218	1.01e-41	sp|P00433|PER1A_ARMRU/sp|P15232|PER1B_ARMRU/sp|P15233|PER1C_ARMRU	2	-0.02035	-7.85644
20190704_SL_HRP_GP_R2.17288.17288.2.0.dta	7	2591.22	1420.78	2	PTLJTTYLQTLR	-	1170.44	1170.42	3-2-0-0-1-1	4	NXT	2	13	0.27075	20	0.18656	0.4489	6.37541	2.86189	T	b2+;b3+;b4+;b5+;b6+;b7+;b8+;b10+;b11+;y1+;y2+;y3+;y4+;y5+;y6+;y7+;y8+;y9+;y10+;y11+;Y0+;Y0+;Y1+;Y1+;Y2+;Y2+;Y3+;Y4+;Y5+;Y0++;Y0++;Y1++;Y1++;	b2+;y1+;y7+;Y0+;Y1+;Y1+;Y2+;	sp|P00433|PER1A_ARMRU	D	GL	225	0	228	-0.00096	-0.675218	1.01e-41	sp|P00433|PER1A_ARMRU/sp|P15232|PER1B_ARMRU/sp|P15233|PER1C_ARMRU	2	-0.0163	-6.29289
20190704_SL_HRP_GP_R2.17301.17301.2.0.dta	7	2591.22	1420.78	2	PTLJTTYLQTLR	-	1170.44	1170.42	3-2-0-0-1-1	4	NXT	2	7	0.08232	14	0.12823	0.27828	3.85904	1.07391	T	b2+;b3+;b4+;b5+;b6+;b8+;y1+;y2+;y3+;y4+;y5+;y7+;y8+;y9+;Y0+;Y0+;Y1+;Y1+;Y2+;Y0++;Y0++;	b2+;y1+;Y1+;	sp|P00433|PER1A_ARMRU	D	GL	225	0	228	-0.00096	-0.675218	1.01e-41	sp|P00433|PER1A_ARMRU/sp|P15232|PER1B_ARMRU/sp|P15233|PER1C_ARMRU	2	-0.0163	-6.29289
20190704_SL_HRP_GP_R2.17310.17310.2.0.dta	7	2591.22	1420.78	2	PTLJTTYLQTLR	-	1170.44	1170.42	3-2-0-0-1-1	4	NXT	2	8	0.10912	16	0.14123	0.33979	4.56511	1.55116	T	b2+;b3+;b4+;b5+;b6+;b8+;y1+;y2+;y3+;y4+;y5+;y6+;y7+;y8+;y9+;y10+;Y0+;Y0+;Y1+;Y1+;Y2+;Y0++;Y0++;Y1++;	b2+;y1+;Y0+;Y1+;	sp|P00433|PER1A_ARMRU	D	GL	225	0	228	-0.00096	-0.675218	1.01e-41	sp|P00433|PER1A_ARMRU/sp|P15232|PER1B_ARMRU/sp|P15233|PER1C_ARMRU	2	-0.0162	-6.25429
20190704_SL_HRP_GP_R2.17331.17331.2.0.dta	7	2591.22	1420.78	2	PTLJTTYLQTLR	-	1170.44	1170.42	3-2-0-0-1-1	4	NXT	2	4	0.04823	12	0.13149	0.2474	3.85904	0.95474	T	b2+;b3+;b4+;b6+;y1+;y2+;y3+;y4+;y5+;y6+;y7+;y8+;Y0+;Y0+;Y1+;Y1+;	b2+;y1+;Y1+;	sp|P00433|PER1A_ARMRU	D	GL	225	0	228	-0.00096	-0.675218	1.01e-41	sp|P00433|PER1A_ARMRU/sp|P15232|PER1B_ARMRU/sp|P15233|PER1C_ARMRU	2	-0.01611	-6.21954
20190704_SL_HRP_GP_R2.17335.17335.2.0.dta	7	2591.22	1420.78	2	PTLJTTYLQTLR	-	1170.44	1170.42	3-2-0-0-1-1	4	NXT	2	6	0.06273	14	0.13706	0.31274	3.85904	1.20688	T	b2+;b3+;b4+;b9+;y1+;y2+;y3+;y4+;y5+;y6+;y7+;y8+;y9+;y10+;Y0+;Y1+;Y1+;Y0++;Y0++;Y1++;	b2+;y1+;Y1+;	sp|P00433|PER1A_ARMRU	D	GL	225	0	228	-0.00096	-0.675218	1.01e-41	sp|P00433|PER1A_ARMRU/sp|P15232|PER1B_ARMRU/sp|P15233|PER1C_ARMRU	2	-0.01611	-6.21954
20190704_SL_HRP_GP_R2.17388.17388.3.0.dta	7	2459.17	1420.78	3	PTLJTTYLQTLR	-	1038.39	1038.38	3-2-0-0-1	4	NXT	2	5	0.23003	12	0.36884	0.50976	7.44604	3.79569	T	b2+;b4+;y1+;y2+;y3+;y4+;y5+;y6+;y7+;y8+;y9+;y10+;Y0+;Y0+;Y1+;Y1+;Y0++;	b2+;y1+;y4+;y5+;y6+;y7+;y8+;Y0+;Y1+;	sp|P00433|PER1A_ARMRU	D	GL	225	0	228	-0.00096	-0.675218	1.01e-41	sp|P00433|PER1A_ARMRU/sp|P15232|PER1B_ARMRU/sp|P15233|PER1C_ARMRU	2	-0.0125	-5.08507
20190704_SL_HRP_GP_R2.17421.17421.3.0.dta	7	2283.1	1420.78	3	PTLJTTYLQTLR	-	862.324	862.31	2-2-0-0-0-1	4	NXT	2	1	0.13954	4	0.26612	0.2777	4.56511	1.26774	T	b2+;y1+;y6+;y8+;Y0+;	b2+;y6+;y8+;Y0+;	sp|P00433|PER1A_ARMRU	D	GL	225	0	228	-0.00096	-0.675218	1.01e-41	sp|P00433|PER1A_ARMRU/sp|P15232|PER1B_ARMRU/sp|P15233|PER1C_ARMRU	2	-0.01388	-6.08209
20190704_SL_HRP_GP_R2.17459.17459.2.0.dta	7	2591.21	1420.78	2	PTLJTTYLQTLR	-	1170.44	1170.42	3-2-0-0-1-1	4	NXT	2	10	0.08537	18	0.16928	0.3471	4.56511	1.58456	T	b2+;b3+;b4+;b5+;b6+;b7+;b9+;b11+;y1+;y2+;y3+;y4+;y5+;y6+;y7+;y9+;y10+;y11+;Y0+;Y0+;Y1+;Y2+;Y2+;Y3+;Y4+;Y0++;Y1++;Y1++;	b2+;y1+;y7+;Y0+;	sp|P00433|PER1A_ARMRU	D	GL	225	0	228	-0.00096	-0.675218	1.01e-41	sp|P00433|PER1A_ARMRU/sp|P15232|PER1B_ARMRU/sp|P15233|PER1C_ARMRU	2	-0.01548	-5.97632
20190704_SL_HRP_GP_R2.17489.17489.2.0.dta	7	2445.16	1420.78	2	PTLJTTYLQTLR	-	1024.38	1024.36	3-2-0-0-0-1	4	NXT	2	2	0.21805	4	0.09631	0.19824	4.56511	0.90497	T	b2+;y1+;y5+;y7+;Y0+;Y1+;	y1+;y7+;Y0+;Y1+;	sp|P00433|PER1A_ARMRU	D	GL	225	0	228	-0.00096	-0.675218	1.01e-41	sp|P00433|PER1A_ARMRU/sp|P15232|PER1B_ARMRU/sp|P15233|PER1C_ARMRU	2	-0.01933	-7.90861
20190704_SL_HRP_GP_R2.17534.17534.2.0.dta	7	2591.21	1420.78	2	PTLJTTYLQTLR	-	1170.43	1170.42	3-2-0-0-1-1	4	NXT	2	9	0.25278	17	0.22042	0.45746	6.37541	2.91648	T	b2+;b3+;b4+;b5+;b6+;b7+;y1+;y2+;y3+;y4+;y5+;y6+;y7+;y8+;y9+;y10+;y11+;Y0+;Y0+;Y1+;Y1+;Y2+;Y2+;Y0++;Y0++;Y1++;	b2+;y1+;y6+;y7+;Y0+;Y1+;Y1+;	sp|P00433|PER1A_ARMRU	D	GL	225	0	228	-0.00096	-0.675218	1.01e-41	sp|P00433|PER1A_ARMRU/sp|P15232|PER1B_ARMRU/sp|P15233|PER1C_ARMRU	2	-0.01482	-5.72152
20190704_SL_HRP_GP_R2.17577.17577.3.0.dta	7	2445.16	1420.78	3	PTLJTTYLQTLR	-	1024.38	1024.36	3-2-0-0-0-1	4	NXT	2	6	0.18338	12	0.3036	0.46576	6.91912	3.22264	T	b2+;b4+;y1+;y2+;y3+;y4+;y5+;y6+;y7+;y8+;y9+;y10+;Y0+;Y0+;Y1+;Y1+;Y0++;Y0++;	b2+;y1+;y5+;y6+;y7+;y8+;Y0+;Y1+;	sp|P00433|PER1A_ARMRU	D	GL	225	0	228	-0.00096	-0.675218	1.01e-41	sp|P00433|PER1A_ARMRU/sp|P15232|PER1B_ARMRU/sp|P15233|PER1C_ARMRU	2	-0.02111	-8.63687
20190704_SL_HRP_GP_R2.17578.17578.3.0.dta	7	2445.16	1420.78	3	PTLJTTYLQTLR	-	1024.38	1024.36	3-2-0-0-0-1	4	NXT	2	6	0.13087	14	0.27149	0.4493	6.91912	3.10879	T	b2+;b3+;b4+;y1+;y2+;y3+;y4+;y5+;y6+;y7+;y8+;y9+;y10+;y11+;Y0+;Y0+;Y1+;Y1+;Y0++;Y0++;	b2+;y5+;y6+;y7+;y8+;y10+;Y0+;Y1+;	sp|P00433|PER1A_ARMRU	D	GL	225	0	228	-0.00096	-0.675218	1.01e-41	sp|P00433|PER1A_ARMRU/sp|P15232|PER1B_ARMRU/sp|P15233|PER1C_ARMRU	2	-0.02111	-8.63687
20190704_SL_HRP_GP_R2.17589.17589.2.0.dta	7	2591.21	1420.78	2	PTLJTTYLQTLR	-	1170.43	1170.42	3-2-0-0-1-1	4	NXT	2	12	0.3183	20	0.1793	0.43366	6.91912	3.00057	T	b2+;b3+;b4+;b5+;b6+;b7+;b8+;b9+;b10+;b11+;y1+;y2+;y3+;y4+;y5+;y6+;y7+;y9+;y10+;y11+;Y0+;Y0+;Y1+;Y1+;Y2+;Y2+;Y3+;Y4+;Y0++;Y0++;Y1++;Y1++;	b2+;y1+;y6+;y7+;Y0+;Y1+;Y1+;Y2+;	sp|P00433|PER1A_ARMRU	D	GL	225	0	228	-0.00096	-0.675218	1.01e-41	sp|P00433|PER1A_ARMRU/sp|P15232|PER1B_ARMRU/sp|P15233|PER1C_ARMRU	2	-0.01466	-5.65975
20190704_SL_HRP_GP_R2.17602.17602.3.1.dta	7	2445.16	1420.78	3	PTLJTTYLQTLR	-	1024.38	1024.36	3-2-0-0-0-1	4	NXT	2	0	0	5	0.07115	0.12086	2.06901	0.25007	T	b2+;y1+;y3+;y5+;y7+;	b2+;	sp|P00433|PER1A_ARMRU	D	GL	225	0	228	-0.00096	-0.675218	1.01e-41	sp|P00433|PER1A_ARMRU/sp|P15232|PER1B_ARMRU/sp|P15233|PER1C_ARMRU	2	-0.02118	-8.6655
20190704_SL_HRP_GP_R2.17604.17604.3.0.dta	7	2445.16	1420.78	3	PTLJTTYLQTLR	-	1024.38	1024.36	3-2-0-0-0-1	4	NXT	2	1	0.03575	12	0.2307	0.35724	4.56511	1.63082	T	b2+;b4+;y1+;y2+;y3+;y4+;y5+;y6+;y7+;y8+;y9+;y10+;Y1+;	b2+;y7+;y8+;Y1+;	sp|P00433|PER1A_ARMRU	D	GL	225	0	228	-0.00096	-0.675218	1.01e-41	sp|P00433|PER1A_ARMRU/sp|P15232|PER1B_ARMRU/sp|P15233|PER1C_ARMRU	2	-0.02118	-8.6655
20190704_SL_HRP_GP_R2.17606.17606.3.0.dta	7	2591.22	1420.78	3	PTLJTTYLQTLR	-	1170.44	1170.42	3-2-0-0-1-1	4	NXT	2	10	0.24791	21	0.32131	0.52436	7.44604	3.9044	T	b2+;b3+;b4+;b5+;b6+;b7+;b8+;b9+;b10+;b11+;y1+;y2+;y3+;y4+;y5+;y6+;y7+;y8+;y9+;y10+;y11+;Y0+;Y0+;Y1+;Y1+;Y2+;Y3+;Y0++;Y0++;Y1++;Y1++;	b2+;y1+;y4+;y5+;y6+;y7+;y8+;Y0+;Y1+;	sp|P00433|PER1A_ARMRU	D	GL	225	0	228	-0.00096	-0.675218	1.01e-41	sp|P00433|PER1A_ARMRU/sp|P15232|PER1B_ARMRU/sp|P15233|PER1C_ARMRU	2	-0.02124	-8.20003
20190704_SL_HRP_GP_R2.17609.17609.3.0.dta	7	2591.22	1420.78	3	PTLJTTYLQTLR	-	1170.44	1170.42	3-2-0-0-1-1	4	NXT	2	9	0.30719	17	0.27864	0.49216	7.44604	3.66468	T	b2+;b3+;b4+;b5+;b6+;b7+;b8+;y1+;y2+;y3+;y4+;y5+;y6+;y7+;y9+;y10+;y11+;Y0+;Y0+;Y1+;Y1+;Y2+;Y0++;Y0++;Y1++;Y1++;	b2+;y1+;y4+;y5+;y6+;y7+;y9+;Y0+;Y1+;	sp|P00433|PER1A_ARMRU	D	GL	225	0	228	-0.00096	-0.675218	1.01e-41	sp|P00433|PER1A_ARMRU/sp|P15232|PER1B_ARMRU/sp|P15233|PER1C_ARMRU	2	-0.02124	-8.20003
20190704_SL_HRP_GP_R2.17618.17618.3.0.dta	7	2591.22	1420.78	3	PTLJTTYLQTLR	-	1170.44	1170.42	3-2-0-0-1-1	4	NXT	2	9	0.19763	18	0.30002	0.49256	7.44604	3.66766	T	b2+;b3+;b4+;b5+;b6+;b8+;b9+;y1+;y2+;y3+;y4+;y5+;y6+;y7+;y8+;y9+;y10+;y11+;Y0+;Y0+;Y1+;Y1+;Y2+;Y0++;Y0++;Y1++;Y1++;	b2+;y1+;y4+;y5+;y6+;y7+;y8+;Y0+;Y1+;	sp|P00433|PER1A_ARMRU	D	GL	225	0	228	-0.00096	-0.675218	1.01e-41	sp|P00433|PER1A_ARMRU/sp|P15232|PER1B_ARMRU/sp|P15233|PER1C_ARMRU	2	-0.02143	-8.27338
20190704_SL_HRP_GP_R2.17647.17647.2.0.dta	7	2591.21	1420.78	2	PTLJTTYLQTLR	-	1170.44	1170.42	3-2-0-0-1-1	4	NXT	2	12	0.26248	19	0.20207	0.45453	6.37541	2.89779	T	b2+;b3+;b4+;b5+;b6+;b7+;b8+;b10+;y1+;y2+;y3+;y4+;y5+;y6+;y7+;y8+;y9+;y10+;y11+;Y0+;Y0+;Y1+;Y1+;Y2+;Y2+;Y3+;Y4+;Y0++;Y0++;Y1++;Y1++;	b2+;y1+;y7+;y8+;Y0+;Y1+;Y2+;	sp|P00433|PER1A_ARMRU	D	GL	225	0	228	-0.00096	-0.675218	1.01e-41	sp|P00433|PER1A_ARMRU/sp|P15232|PER1B_ARMRU/sp|P15233|PER1C_ARMRU	2	-0.01518	-5.8605
20190704_SL_HRP_GP_R2.17705.17705.3.0.dta	7	2445.16	1420.78	3	PTLJTTYLQTLR	-	1024.38	1024.36	3-2-0-0-0-1	4	NXT	2	4	0.19641	13	0.30976	0.4832	7.44604	3.59792	T	b2+;b4+;y1+;y2+;y3+;y4+;y5+;y6+;y7+;y8+;y9+;y10+;y11+;Y0+;Y0+;Y1+;Y1+;	b2+;y1+;y4+;y5+;y6+;y7+;y8+;Y0+;Y1+;	sp|P00433|PER1A_ARMRU	D	GL	225	0	228	-0.00096	-0.675218	1.01e-41	sp|P00433|PER1A_ARMRU/sp|P15232|PER1B_ARMRU/sp|P15233|PER1C_ARMRU	2	-0.02205	-9.02145
20190704_SL_HRP_GP_R2.17724.17724.3.0.dta	7	2459.17	1420.78	3	PTLJTTYLQTLR	-	1038.39	1038.38	3-2-0-0-1	4	NXT	2	5	0.23818	11	0.28837	0.46454	6.91912	3.21421	T	b2+;y1+;y3+;y4+;y5+;y6+;y7+;y8+;y9+;y10+;y11+;Y0+;Y0+;Y1+;Y1+;Y0++;	b2+;y1+;y5+;y6+;y7+;y8+;Y0+;Y1+;	sp|P00433|PER1A_ARMRU	D	GL	225	0	228	-0.00096	-0.675218	1.01e-41	sp|P00433|PER1A_ARMRU/sp|P15232|PER1B_ARMRU/sp|P15233|PER1C_ARMRU	2	-0.0129	-5.24779
20190704_SL_HRP_GP_R2.17870.17870.2.0.dta	7	2591.22	1420.78	2	PTLJTTYLQTLR	-	1170.44	1170.42	3-2-0-0-1-1	4	NXT	2	12	0.24359	18	0.21601	0.45726	6.37541	2.9152	T	b2+;b3+;b4+;b5+;b6+;b8+;b9+;y1+;y2+;y3+;y4+;y5+;y6+;y7+;y8+;y9+;y10+;y11+;Y0+;Y0+;Y1+;Y1+;Y2+;Y2+;Y3+;Y4+;Y0++;Y0++;Y1++;Y1++;	b2+;y1+;y7+;y8+;Y0+;Y1+;Y2+;	sp|P00433|PER1A_ARMRU	D	GL	225	0	228	-0.00096	-0.675218	1.01e-41	sp|P00433|PER1A_ARMRU/sp|P15232|PER1B_ARMRU/sp|P15233|PER1C_ARMRU	2	-0.01674	-6.46276
20190704_SL_HRP_GP_R2.17876.17876.2.0.dta	7	2591.22	1420.78	2	PTLJTTYLQTLR	-	1170.44	1170.42	3-2-0-0-1-1	4	NXT	2	4	0.05697	11	0.12651	0.26194	3.85904	1.01085	T	b2+;b3+;y1+;y2+;y3+;y4+;y5+;y6+;y7+;y8+;y9+;Y0+;Y0+;Y1+;Y1+;	b2+;y1+;Y1+;	sp|P00433|PER1A_ARMRU	D	GL	225	0	228	-0.00096	-0.675218	1.01e-41	sp|P00433|PER1A_ARMRU/sp|P15232|PER1B_ARMRU/sp|P15233|PER1C_ARMRU	2	-0.01674	-6.46276
20190704_SL_HRP_GP_R2.17887.17887.2.0.dta	7	2591.22	1420.78	2	PTLJTTYLQTLR	-	1170.44	1170.42	3-2-0-0-1-1	4	NXT	2	7	0.10341	17	0.15454	0.36174	4.56511	1.6514	T	b2+;b3+;b4+;b5+;b6+;b8+;y1+;y2+;y3+;y4+;y5+;y6+;y7+;y8+;y9+;y10+;y11+;Y0+;Y0+;Y1+;Y1+;Y2+;Y0++;Y0++;	b2+;y1+;Y0+;Y1+;	sp|P00433|PER1A_ARMRU	D	GL	225	0	228	-0.00096	-0.675218	1.01e-41	sp|P00433|PER1A_ARMRU/sp|P15232|PER1B_ARMRU/sp|P15233|PER1C_ARMRU	2	-0.01674	-6.46276
20190704_SL_HRP_GP_R2.17895.17895.2.0.dta	7	2591.22	1420.78	2	PTLJTTYLQTLR	-	1170.44	1170.42	3-2-0-0-1-1	4	NXT	2	9	0.07759	12	0.12251	0.2914	3.85904	1.12452	T	b2+;b3+;b4+;b5+;y1+;y2+;y3+;y4+;y7+;y8+;y9+;y10+;Y0+;Y0+;Y1+;Y1+;Y2+;Y0++;Y0++;Y1++;Y2++;	b2+;y1+;Y1+;	sp|P00433|PER1A_ARMRU	D	GL	225	0	228	-0.00096	-0.675218	1.01e-41	sp|P00433|PER1A_ARMRU/sp|P15232|PER1B_ARMRU/sp|P15233|PER1C_ARMRU	2	-0.01692	-6.53225
20190704_SL_HRP_GP_R2.17896.17896.2.0.dta	7	2591.22	1420.78	2	PTLJTTYLQTLR	-	1170.44	1170.42	3-2-0-0-1-1	4	NXT	2	6	0.05729	12	0.13053	0.27035	3.85904	1.0433	T	b2+;b3+;b4+;b5+;y1+;y2+;y3+;y4+;y6+;y7+;y8+;y9+;Y0+;Y0+;Y1+;Y1+;Y0++;Y1++;	b2+;y1+;Y1+;	sp|P00433|PER1A_ARMRU	D	GL	225	0	228	-0.00096	-0.675218	1.01e-41	sp|P00433|PER1A_ARMRU/sp|P15232|PER1B_ARMRU/sp|P15233|PER1C_ARMRU	2	-0.01692	-6.53225
20190704_SL_HRP_GP_R2.17906.17906.2.0.dta	7	2591.22	1420.78	2	PTLJTTYLQTLR	-	1170.44	1170.42	3-2-0-0-1-1	4	NXT	2	3	0.03093	9	0.09833	0.17597	3.05561	0.53769	T	b2+;b3+;y1+;y2+;y3+;y4+;y5+;y6+;y7+;Y0+;Y0+;Y1+;	b2+;y1+;	sp|P00433|PER1A_ARMRU	D	GL	225	0	228	-0.00096	-0.675218	1.01e-41	sp|P00433|PER1A_ARMRU/sp|P15232|PER1B_ARMRU/sp|P15233|PER1C_ARMRU	2	-0.01692	-6.53225
20190704_SL_HRP_GP_R2.17910.17910.4.0.dta	30	5382.19	4008.73	4	LHFHDCFVJGCDASILLDNTTSFRTEKDAFGNANS	6,Carbamidomethyl[C];11,Carbamidomethyl[C];11,Dioxidation[C];19,Deamidated[N];32,Deamidated[N];34,Deamidated[N];	1373.47	1373.5	3-3-0-0-1-1	9	NXC	4	0	0	5	0.2069	0.0913	3.94983	0.36062	T	b2+;b3+;b5+;b8+;b26+++;	b2+;b3+;b5+;b8+;	sp|P00433|PER1A_ARMRU	R	AR	69	0	77	0.00898	2.23956	1.2e-06	sp|P00433|PER1A_ARMRU/sp|P15233|PER1C_ARMRU	2	0.03394	6.3072
20190704_SL_HRP_GP_R2.17918.17918.2.0.dta	7	2591.22	1420.78	2	PTLJTTYLQTLR	-	1170.44	1170.42	3-2-0-0-1-1	4	NXT	2	8	0.11957	17	0.1635	0.37357	4.56511	1.70541	T	b2+;b3+;b4+;b5+;b6+;b8+;y1+;y2+;y3+;y4+;y5+;y6+;y7+;y8+;y9+;y10+;y11+;Y0+;Y0+;Y1+;Y1+;Y2+;Y2+;Y0++;Y1++;	b2+;y1+;Y0+;Y1+;	sp|P00433|PER1A_ARMRU	D	GL	225	0	228	-0.00096	-0.675218	1.01e-41	sp|P00433|PER1A_ARMRU/sp|P15232|PER1B_ARMRU/sp|P15233|PER1C_ARMRU	2	-0.01718	-6.63263
20190704_SL_HRP_GP_R2.17921.17921.4.0.dta	30	5382.2	4008.73	4	LHFHDCFVJGCDASILLDNTTSFRTEKDAFGNANS	6,Carbamidomethyl[C];11,Carbamidomethyl[C];11,Dioxidation[C];19,Deamidated[N];32,Deamidated[N];34,Deamidated[N];	1373.47	1373.5	3-3-0-0-1-1	9	NXC	4	0	0	6	0.20433	0.09824	2.59387	0.25482	T	b2+;b3+;b5+;b6+;b7+;b8+;	b2+;b3+;	sp|P00433|PER1A_ARMRU	R	AR	69	0	77	0.00898	2.23956	1.2e-06	sp|P00433|PER1A_ARMRU/sp|P15233|PER1C_ARMRU	2	0.02526	4.69415
20190704_SL_HRP_GP_R2.17930.17930.4.0.dta	30	5382.2	4008.73	4	LHFHDCFVJGCDASILLDNTTSFRTEKDAFGNANS	6,Carbamidomethyl[C];11,Carbamidomethyl[C];11,Dioxidation[C];19,Deamidated[N];32,Deamidated[N];34,Deamidated[N];	1373.47	1373.5	3-3-0-0-1-1	9	NXC	4	0	0	5	0.19004	0.08974	2.59387	0.23276	T	b2+;b3+;b5+;b7+;b8+;	b2+;b3+;	sp|P00433|PER1A_ARMRU	R	AR	69	0	77	0.00898	2.23956	1.2e-06	sp|P00433|PER1A_ARMRU/sp|P15233|PER1C_ARMRU	2	0.02526	4.69415
20190704_SL_HRP_GP_R2.17938.17938.2.0.dta	7	2591.22	1420.78	2	PTLJTTYLQTLR	-	1170.44	1170.42	3-2-0-0-1-1	4	NXT	2	10	0.1595	16	0.16192	0.37652	4.56511	1.71883	T	b2+;b3+;b4+;b5+;b6+;b8+;y1+;y2+;y3+;y4+;y5+;y7+;y8+;y9+;y10+;y11+;Y0+;Y0+;Y1+;Y1+;Y2+;Y3+;Y0++;Y0++;Y1++;Y1++;	b2+;y1+;Y0+;Y1+;	sp|P00433|PER1A_ARMRU	D	GL	225	0	228	-0.00096	-0.675218	1.01e-41	sp|P00433|PER1A_ARMRU/sp|P15232|PER1B_ARMRU/sp|P15233|PER1C_ARMRU	2	-0.01742	-6.72528
20190704_SL_HRP_GP_R2.17939.17939.3.1.dta	7	2445.16	1420.78	3	PTLJTTYLQTLR	-	1024.38	1024.36	3-2-0-0-0-1	4	NXT	2	4	0.06625	8	0.15358	0.25323	4.56511	1.15604	T	b2+;y1+;y3+;y4+;y5+;y6+;y7+;y8+;Y0+;Y0+;Y1+;Y0++;	b2+;y1+;Y0+;Y1+;	sp|P00433|PER1A_ARMRU	D	GL	225	0	228	-0.00096	-0.675218	1.01e-41	sp|P00433|PER1A_ARMRU/sp|P15232|PER1B_ARMRU/sp|P15233|PER1C_ARMRU	2	-0.02088	-8.54277
20190704_SL_HRP_GP_R2.17954.17954.3.0.dta	7	2591.22	1420.78	3	PTLJTTYLQTLR	-	1170.44	1170.42	3-2-0-0-1-1	4	NXT	2	9	0.21245	18	0.2992	0.49899	7.44604	3.71553	T	b2+;b3+;b4+;b5+;b6+;b7+;b8+;y1+;y2+;y3+;y4+;y5+;y6+;y7+;y8+;y9+;y10+;y11+;Y0+;Y0+;Y1+;Y1+;Y2+;Y3+;Y0++;Y0++;Y1++;	b2+;y1+;y4+;y5+;y6+;y7+;y8+;Y0+;Y1+;	sp|P00433|PER1A_ARMRU	D	GL	225	0	228	-0.00096	-0.675218	1.01e-41	sp|P00433|PER1A_ARMRU/sp|P15232|PER1B_ARMRU/sp|P15233|PER1C_ARMRU	2	-0.02166	-8.36218
20190704_SL_HRP_GP_R2.17968.17968.2.0.dta	7	2591.22	1420.78	2	PTLJTTYLQTLR	-	1170.44	1170.42	3-2-0-0-1-1	4	NXT	2	13	0.43709	19	0.17283	0.4938	7.96278	3.93205	T	b2+;b3+;b4+;b5+;b6+;b7+;b8+;b9+;y1+;y2+;y3+;y4+;y5+;y6+;y7+;y8+;y9+;y10+;y11+;Y0+;Y0+;Y1+;Y1+;Y2+;Y2+;Y3+;Y4+;Y0++;Y0++;Y1++;Y1++;Y2++;	b2+;y1+;y5+;y6+;y7+;y8+;Y0+;Y1+;Y1+;Y2+;	sp|P00433|PER1A_ARMRU	D	GL	225	0	228	-0.00096	-0.675218	1.01e-41	sp|P00433|PER1A_ARMRU/sp|P15232|PER1B_ARMRU/sp|P15233|PER1C_ARMRU	2	-0.01744	-6.733
20190704_SL_HRP_GP_R2.17992.17992.3.0.dta	7	2591.22	1420.78	3	PTLJTTYLQTLR	-	1170.44	1170.42	3-2-0-0-1-1	4	NXT	2	10	0.26487	17	0.2839	0.4975	7.44604	3.70444	T	b2+;b3+;b4+;b5+;b6+;b7+;b8+;y1+;y2+;y3+;y4+;y6+;y7+;y8+;y9+;y10+;y11+;Y0+;Y0+;Y1+;Y1+;Y2+;Y3+;Y0++;Y0++;Y1++;Y1++;	b2+;y1+;y4+;y6+;y7+;y8+;y9+;Y0+;Y1+;	sp|P00433|PER1A_ARMRU	D	GL	225	0	228	-0.00096	-0.675218	1.01e-41	sp|P00433|PER1A_ARMRU/sp|P15232|PER1B_ARMRU/sp|P15233|PER1C_ARMRU	2	-0.02145	-8.2811
20190704_SL_HRP_GP_R2.18043.18043.3.0.dta	7	2445.16	1420.78	3	PTLJTTYLQTLR	-	1024.38	1024.36	3-2-0-0-0-1	4	NXT	2	4	0.18374	11	0.26815	0.42589	6.91912	2.94677	T	b2+;b4+;y1+;y3+;y4+;y5+;y6+;y7+;y9+;y10+;y11+;Y0+;Y0+;Y1+;Y1+;	b2+;y1+;y5+;y6+;y7+;Y0+;Y0+;Y1+;	sp|P00433|PER1A_ARMRU	D	GL	225	0	228	-0.00096	-0.675218	1.01e-41	sp|P00433|PER1A_ARMRU/sp|P15232|PER1B_ARMRU/sp|P15233|PER1C_ARMRU	2	-0.02342	-9.58195
20190704_SL_HRP_GP_R2.18061.18061.3.0.dta	7	2459.17	1420.78	3	PTLJTTYLQTLR	-	1038.39	1038.38	3-2-0-0-1	4	NXT	2	5	0.22839	12	0.37486	0.52965	7.44604	3.94379	T	b2+;b4+;y1+;y3+;y4+;y5+;y6+;y7+;y8+;y9+;y10+;y11+;Y0+;Y0+;Y1+;Y1+;Y0++;	b2+;y1+;y4+;y5+;y6+;y7+;y8+;Y0+;Y1+;	sp|P00433|PER1A_ARMRU	D	GL	225	0	228	-0.00096	-0.675218	1.01e-41	sp|P00433|PER1A_ARMRU/sp|P15232|PER1B_ARMRU/sp|P15233|PER1C_ARMRU	2	-0.01276	-5.19084
20190704_SL_HRP_GP_R2.18206.18206.2.0.dta	7	2591.22	1420.78	2	PTLJTTYLQTLR	-	1170.44	1170.42	3-2-0-0-1-1	4	NXT	2	10	0.23828	18	0.21894	0.4508	6.37541	2.87403	T	b2+;b3+;b4+;b6+;b7+;b8+;b9+;y1+;y2+;y3+;y4+;y5+;y6+;y7+;y8+;y9+;y10+;y11+;Y0+;Y0+;Y1+;Y1+;Y2+;Y2+;Y3+;Y4+;Y0++;Y1++;	b2+;y1+;y6+;y7+;y8+;Y0+;Y1+;	sp|P00433|PER1A_ARMRU	D	GL	225	0	228	-0.00096	-0.675218	1.01e-41	sp|P00433|PER1A_ARMRU/sp|P15232|PER1B_ARMRU/sp|P15233|PER1C_ARMRU	2	-0.01645	-6.3508
20190704_SL_HRP_GP_R2.18290.18290.3.0.dta	7	2591.22	1420.78	3	PTLJTTYLQTLR	-	1170.44	1170.42	3-2-0-0-1-1	4	NXT	2	9	0.20993	18	0.31261	0.50336	7.44604	3.74807	T	b2+;b3+;b4+;b5+;b6+;b7+;b8+;y1+;y2+;y3+;y4+;y5+;y6+;y7+;y8+;y9+;y10+;y11+;Y0+;Y0+;Y1+;Y1+;Y2+;Y0++;Y0++;Y1++;Y1++;	b2+;y1+;y4+;y5+;y6+;y7+;y8+;Y0+;Y1+;	sp|P00433|PER1A_ARMRU	D	GL	225	0	228	-0.00096	-0.675218	1.01e-41	sp|P00433|PER1A_ARMRU/sp|P15232|PER1B_ARMRU/sp|P15233|PER1C_ARMRU	2	-0.01663	-6.42029
20190704_SL_HRP_GP_R2.18398.18398.3.0.dta	17	3671.74	2501.29	3	LIQSDQELFSSPJATDTIPLVR	0,Carbamidomethyl[AnyN-term];	1170.45	1170.42	3-2-0-0-1-1	13	NXT	4	0	0	24	0.37019	0.36596	4.92082	1.8008	T	b1+;b2+;b5+;b6+;b7+;b8+;b9+;b10+;y1+;y2+;y3+;y4+;y5+;y6+;y8+;y10+;y11+;y12+;y13+;y14+;y15+;y16+;y18+;y19+;	y1+;y4+;y6+;y8+;y11+;	sp|P00433|PER1A_ARMRU	G	SF	273	0	285	0.0019	0.759309	4.29e-36	sp|P00433|PER1A_ARMRU/sp|P15232|PER1B_ARMRU/sp|P15233|PER1C_ARMRU	4	-0.02904	-7.91117
20190704_SL_HRP_GP_R2.18403.18403.2.0.dta	17	3671.73	2501.29	2	LIQSDQELFSSPJATDTIPLVR	0,Carbamidomethyl[AnyN-term];	1170.44	1170.42	3-2-0-0-1-1	13	NXT	4	1	0.00092	19	0.38465	0.32742	4.92082	1.61116	T	b1+;b2+;b4+;b5+;b7+;b8+;b9+;y1+;y2+;y3+;y4+;y6+;y11+;y12+;y13+;y14+;y15+;y16+;y17+;Y1++;	b2+;y1+;y4+;y6+;y11+;	sp|P00433|PER1A_ARMRU	G	SF	273	0	285	0.0019	0.759309	4.29e-36	sp|P00433|PER1A_ARMRU/sp|P15232|PER1B_ARMRU/sp|P15233|PER1C_ARMRU	4	-0.02142	-5.83533
20190704_SL_HRP_GP_R2.18404.18404.4.0.dta	17	3671.73	2501.29	4	LIQSDQELFSSPJATDTIPLVR	0,Carbamidomethyl[AnyN-term];	1170.44	1170.42	3-2-0-0-1-1	13	NXT	4	0	0	22	0.42221	0.43056	5.49857	2.36747	T	b1+;b2+;b5+;b7+;b8+;b9+;y1+;y2+;y3+;y4+;y5+;y6+;y7+;y8+;y10+;y11+;y12+;y13+;y14+;y15+;y4++;y11++;	y1+;y4+;y6+;y7+;y8+;y11+;	sp|P00433|PER1A_ARMRU	G	SF	273	0	285	0.0019	0.759309	4.29e-36	sp|P00433|PER1A_ARMRU/sp|P15232|PER1B_ARMRU/sp|P15233|PER1C_ARMRU	4	-0.02328	-6.34203
20190704_SL_HRP_GP_R2.18542.18542.2.0.dta	7	2591.21	1420.78	2	PTLJTTYLQTLR	-	1170.43	1170.42	3-2-0-0-1-1	4	NXT	2	8	0.29742	15	0.2323	0.47744	6.91912	3.30347	T	b2+;b4+;b5+;b6+;y1+;y2+;y3+;y4+;y5+;y6+;y7+;y8+;y9+;y10+;y11+;Y0+;Y0+;Y1+;Y1+;Y2+;Y3+;Y0++;Y0++;	b2+;y1+;y7+;y8+;Y0+;Y1+;Y1+;Y2+;	sp|P00433|PER1A_ARMRU	D	GL	225	0	228	-0.00096	-0.675218	1.01e-41	sp|P00433|PER1A_ARMRU/sp|P15232|PER1B_ARMRU/sp|P15233|PER1C_ARMRU	2	-0.01287	-4.9687
20190704_SL_HRP_GP_R2.18626.18626.3.0.dta	7	2591.21	1420.78	3	PTLJTTYLQTLR	-	1170.43	1170.42	3-2-0-0-1-1	4	NXT	2	7	0.27719	15	0.3555	0.55131	7.44604	4.1051	T	b2+;b3+;b4+;b5+;y1+;y2+;y3+;y4+;y5+;y6+;y7+;y8+;y9+;y10+;y11+;Y0+;Y0+;Y1+;Y1+;Y0++;Y0++;Y1++;	b2+;y1+;y4+;y6+;y7+;y8+;y9+;Y0+;Y1+;	sp|P00433|PER1A_ARMRU	D	GL	225	0	228	-0.00096	-0.675218	1.01e-41	sp|P00433|PER1A_ARMRU/sp|P15232|PER1B_ARMRU/sp|P15233|PER1C_ARMRU	2	-0.0127	-4.90306
20190704_SL_HRP_GP_R2.18878.18878.2.0.dta	7	2591.21	1420.78	2	PTLJTTYLQTLR	-	1170.43	1170.42	3-2-0-0-1-1	4	NXT	2	7	0.29805	15	0.22844	0.47643	6.91912	3.29649	T	b2+;b3+;b4+;b5+;y1+;y2+;y3+;y4+;y5+;y6+;y7+;y8+;y9+;y10+;y11+;Y0+;Y0+;Y1+;Y1+;Y2+;Y0++;Y0++;	b2+;y1+;y6+;y8+;Y0+;Y1+;Y1+;Y2+;	sp|P00433|PER1A_ARMRU	D	GL	225	0	228	-0.00096	-0.675218	1.01e-41	sp|P00433|PER1A_ARMRU/sp|P15232|PER1B_ARMRU/sp|P15233|PER1C_ARMRU	2	-0.01221	-4.71389
20190704_SL_HRP_GP_R2.18962.18962.3.0.dta	7	2591.21	1420.78	3	PTLJTTYLQTLR	-	1170.43	1170.42	3-2-0-0-1-1	4	NXT	2	6	0.27068	15	0.33799	0.53746	7.44604	4.00198	T	b2+;b3+;b4+;b5+;y1+;y2+;y3+;y4+;y5+;y6+;y7+;y8+;y9+;y10+;y11+;Y0+;Y0+;Y1+;Y1+;Y0++;Y0++;	b2+;y1+;y5+;y6+;y7+;y8+;y10+;Y0+;Y1+;	sp|P00433|PER1A_ARMRU	D	GL	225	0	228	-0.00096	-0.675218	1.01e-41	sp|P00433|PER1A_ARMRU/sp|P15232|PER1B_ARMRU/sp|P15233|PER1C_ARMRU	2	-0.01323	-5.10768
20190704_SL_HRP_GP_R2.19214.19214.2.0.dta	7	2591.21	1420.78	2	PTLJTTYLQTLR	-	1170.43	1170.42	3-2-0-0-1-1	4	NXT	2	7	0.29576	14	0.2406	0.47843	6.91912	3.3103	T	b2+;b4+;b5+;y1+;y2+;y3+;y4+;y5+;y6+;y7+;y8+;y9+;y10+;y11+;Y0+;Y0+;Y1+;Y1+;Y2+;Y0++;Y0++;	b2+;y1+;y5+;y6+;y7+;y8+;Y0+;Y1+;	sp|P00433|PER1A_ARMRU	D	GL	225	0	228	-0.00096	-0.675218	1.01e-41	sp|P00433|PER1A_ARMRU/sp|P15232|PER1B_ARMRU/sp|P15233|PER1C_ARMRU	2	-0.01344	-5.18875
20190704_SL_HRP_GP_R2.19298.19298.3.0.dta	7	2591.21	1420.78	3	PTLJTTYLQTLR	-	1170.43	1170.42	3-2-0-0-1-1	4	NXT	2	7	0.27578	15	0.32329	0.53345	6.91912	3.69104	T	b2+;b3+;b4+;b5+;y1+;y2+;y3+;y4+;y5+;y6+;y7+;y8+;y9+;y10+;y11+;Y0+;Y0+;Y1+;Y1+;Y2+;Y0++;Y0++;	b2+;y1+;y5+;y6+;y7+;y8+;Y0+;Y1+;	sp|P00433|PER1A_ARMRU	D	GL	225	0	228	-0.00096	-0.675218	1.01e-41	sp|P00433|PER1A_ARMRU/sp|P15232|PER1B_ARMRU/sp|P15233|PER1C_ARMRU	2	-0.01335	-5.15401
20190704_SL_HRP_GP_R2.19551.19551.2.0.dta	7	2591.21	1420.78	2	PTLJTTYLQTLR	-	1170.43	1170.42	3-2-0-0-1-1	4	NXT	2	7	0.31731	16	0.23988	0.48467	7.44604	3.60888	T	b2+;b3+;b4+;b5+;b8+;y1+;y2+;y3+;y4+;y5+;y6+;y7+;y8+;y9+;y10+;y11+;Y0+;Y0+;Y1+;Y1+;Y2+;Y3+;Y0++;	b2+;y1+;y5+;y7+;y8+;Y0+;Y0+;Y1+;Y1+;	sp|P00433|PER1A_ARMRU	D	GL	225	0	228	-0.00096	-0.675218	1.01e-41	sp|P00433|PER1A_ARMRU/sp|P15232|PER1B_ARMRU/sp|P15233|PER1C_ARMRU	2	-0.01287	-4.9687
20190704_SL_HRP_GP_R2.19634.19634.3.0.dta	7	2591.21	1420.78	3	PTLJTTYLQTLR	-	1170.43	1170.42	3-2-0-0-1-1	4	NXT	2	7	0.23884	16	0.33999	0.52687	7.44604	3.92312	T	b2+;b3+;b4+;b5+;b7+;y1+;y2+;y3+;y4+;y5+;y6+;y7+;y8+;y9+;y10+;y11+;Y0+;Y0+;Y1+;Y1+;Y0++;Y0++;Y1++;	b2+;y1+;y5+;y6+;y7+;y8+;Y0+;Y0+;Y1+;	sp|P00433|PER1A_ARMRU	D	GL	225	0	228	-0.00096	-0.675218	1.01e-41	sp|P00433|PER1A_ARMRU/sp|P15232|PER1B_ARMRU/sp|P15233|PER1C_ARMRU	2	-0.01291	-4.98414
20190704_SL_HRP_GP_R2.19888.19888.2.0.dta	7	2591.21	1420.78	2	PTLJTTYLQTLR	-	1170.44	1170.42	3-2-0-0-1-1	4	NXT	2	6	0.40819	13	0.23658	0.4912	6.91912	3.39865	T	b2+;b3+;b4+;y1+;y2+;y3+;y4+;y5+;y6+;y7+;y8+;y9+;y10+;Y0+;Y0+;Y1+;Y1+;Y2+;Y0++;	y1+;y6+;y8+;Y0+;Y0+;Y1+;Y1+;Y2+;	sp|P00433|PER1A_ARMRU	D	GL	225	0	228	-0.00096	-0.675218	1.01e-41	sp|P00433|PER1A_ARMRU/sp|P15232|PER1B_ARMRU/sp|P15233|PER1C_ARMRU	2	-0.01556	-6.00721
20190704_SL_HRP_GP_R2.19970.19970.3.0.dta	7	2591.21	1420.78	3	PTLJTTYLQTLR	-	1170.43	1170.42	3-2-0-0-1-1	4	NXT	2	7	0.28109	12	0.34655	0.52303	7.44604	3.89453	T	b2+;y1+;y2+;y3+;y4+;y5+;y6+;y7+;y8+;y9+;y10+;y11+;Y0+;Y0+;Y1+;Y1+;Y0++;Y0++;Y1++;	b2+;y1+;y5+;y6+;y7+;y8+;Y0+;Y0+;Y1+;	sp|P00433|PER1A_ARMRU	D	GL	225	0	228	-0.00096	-0.675218	1.01e-41	sp|P00433|PER1A_ARMRU/sp|P15232|PER1B_ARMRU/sp|P15233|PER1C_ARMRU	2	-0.01387	-5.35476
20190704_SL_HRP_GP_R2.20230.20230.2.0.dta	7	2591.21	1420.78	2	PTLJTTYLQTLR	-	1170.43	1170.42	3-2-0-0-1-1	4	NXT	2	7	0.36834	13	0.25432	0.49075	7.44604	3.65417	T	b2+;b4+;b5+;y1+;y2+;y3+;y4+;y5+;y6+;y7+;y8+;y9+;y10+;Y0+;Y0+;Y1+;Y1+;Y2+;Y0++;Y0++;	b2+;y1+;y6+;y7+;y8+;Y0+;Y1+;Y1+;Y2+;	sp|P00433|PER1A_ARMRU	D	GL	225	0	228	-0.00096	-0.675218	1.01e-41	sp|P00433|PER1A_ARMRU/sp|P15232|PER1B_ARMRU/sp|P15233|PER1C_ARMRU	2	-0.01239	-4.78338
20190704_SL_HRP_GP_R2.20323.20323.3.0.dta	7	2591.21	1420.78	3	PTLJTTYLQTLR	-	1170.43	1170.42	3-2-0-0-1-1	4	NXT	2	4	0.26891	9	0.32019	0.47063	6.91912	3.25636	T	b2+;y1+;y4+;y5+;y6+;y7+;y8+;y9+;y10+;Y0+;Y0+;Y1+;Y0++;	b2+;y5+;y6+;y7+;y8+;y9+;Y0+;Y1+;	sp|P00433|PER1A_ARMRU	D	GL	225	0	228	-0.00096	-0.675218	1.01e-41	sp|P00433|PER1A_ARMRU/sp|P15232|PER1B_ARMRU/sp|P15233|PER1C_ARMRU	2	-0.01319	-5.09224
20190704_SL_HRP_GP_R2.20606.20606.2.0.dta	7	2591.22	1420.78	2	PTLJTTYLQTLR	-	1170.44	1170.42	3-2-0-0-1-1	4	NXT	2	6	0.36994	10	0.23602	0.44594	6.37541	2.84302	T	b2+;b4+;y1+;y3+;y4+;y5+;y6+;y7+;y8+;y9+;Y0+;Y0+;Y1+;Y1+;Y2+;Y0++;	y1+;y6+;y7+;y8+;Y0+;Y1+;Y2+;	sp|P00433|PER1A_ARMRU	D	GL	225	0	228	-0.00096	-0.675218	1.01e-41	sp|P00433|PER1A_ARMRU/sp|P15232|PER1B_ARMRU/sp|P15233|PER1C_ARMRU	2	-0.01647	-6.35852
20190704_SL_HRP_GP_R2.20699.20699.3.0.dta	7	2591.21	1420.78	3	PTLJTTYLQTLR	-	1170.43	1170.42	3-2-0-0-1-1	4	NXT	2	4	0.28472	8	0.28179	0.42084	6.91912	2.91186	T	b2+;y1+;y4+;y5+;y6+;y7+;y8+;y9+;Y0+;Y0+;Y1+;Y0++;	b2+;y4+;y6+;y7+;y8+;Y0+;Y1+;Y0++;	sp|P00433|PER1A_ARMRU	D	GL	225	0	228	-0.00096	-0.675218	1.01e-41	sp|P00433|PER1A_ARMRU/sp|P15232|PER1B_ARMRU/sp|P15233|PER1C_ARMRU	2	-0.01452	-5.6057
20190704_SL_HRP_GP_R2.20971.20971.2.0.dta	7	2591.21	1420.78	2	PTLJTTYLQTLR	-	1170.44	1170.42	3-2-0-0-1-1	4	NXT	2	5	0.40203	8	0.21467	0.39713	6.91912	2.74777	T	b2+;y1+;y3+;y4+;y5+;y6+;y7+;y8+;Y0+;Y0+;Y1+;Y1+;Y2+;	b2+;y6+;y7+;y8+;Y0+;Y0+;Y1+;Y1+;	sp|P00433|PER1A_ARMRU	D	GL	225	0	228	-0.00096	-0.675218	1.01e-41	sp|P00433|PER1A_ARMRU/sp|P15232|PER1B_ARMRU/sp|P15233|PER1C_ARMRU	2	-0.01503	-5.80259
20190704_SL_HRP_GP_R2.21370.21370.2.0.dta	7	2591.21	1420.78	2	PTLJTTYLQTLR	-	1170.43	1170.42	3-2-0-0-1-1	4	NXT	2	6	0.35835	11	0.25914	0.45476	6.37541	2.89926	T	b2+;b4+;y1+;y2+;y3+;y4+;y5+;y6+;y7+;y8+;y9+;Y0+;Y0+;Y1+;Y1+;Y2+;Y0++;	b2+;y1+;y6+;y7+;Y0+;Y1+;Y1+;	sp|P00433|PER1A_ARMRU	D	GL	225	0	228	-0.00096	-0.675218	1.01e-41	sp|P00433|PER1A_ARMRU/sp|P15232|PER1B_ARMRU/sp|P15233|PER1C_ARMRU	2	-0.01	-3.86069
20190704_SL_HRP_GP_R2.21457.21457.3.0.dta	7	2591.21	1420.78	3	PTLJTTYLQTLR	-	1170.43	1170.42	3-2-0-0-1-1	4	NXT	2	6	0.31221	10	0.3105	0.49498	7.44604	3.68564	T	b2+;b4+;y1+;y4+;y5+;y6+;y7+;y8+;y9+;y10+;Y0+;Y0+;Y1+;Y1+;Y0++;Y0++;	b2+;y1+;y5+;y6+;y7+;y8+;Y0+;Y0+;Y1+;	sp|P00433|PER1A_ARMRU	D	GL	225	0	228	-0.00096	-0.675218	1.01e-41	sp|P00433|PER1A_ARMRU/sp|P15232|PER1B_ARMRU/sp|P15233|PER1C_ARMRU	2	-0.01257	-4.85288
20190704_SL_HRP_GP_R2.21770.21770.2.0.dta	7	2591.2	1420.78	2	PTLJTTYLQTLR	-	1170.42	1170.42	3-2-0-0-1-1	4	NXT	2	7	0.28187	10	0.22181	0.39617	6.91912	2.74115	T	b2+;y1+;y2+;y3+;y4+;y5+;y6+;y7+;y8+;y9+;Y0+;Y0+;Y1+;Y1+;Y2+;Y0++;Y0++;	y1+;y4+;y5+;y6+;y7+;y8+;Y0+;Y1+;	sp|P00433|PER1A_ARMRU	D	GL	225	0	228	-0.00096	-0.675218	1.01e-41	sp|P00433|PER1A_ARMRU/sp|P15232|PER1B_ARMRU/sp|P15233|PER1C_ARMRU	2	0.00064	0.247086
20190704_SL_HRP_GP_R2.21849.21849.3.0.dta	7	2591.22	1420.78	3	PTLJTTYLQTLR	-	1170.44	1170.42	3-2-0-0-1-1	4	NXT	2	5	0.30486	11	0.3608	0.52715	6.91912	3.64741	T	b2+;b4+;y1+;y3+;y4+;y5+;y6+;y7+;y8+;y9+;y10+;Y0+;Y0+;Y1+;Y1+;Y0++;	b2+;y1+;y5+;y7+;y8+;Y0+;Y1+;Y0++;	sp|P00433|PER1A_ARMRU	D	GL	225	0	228	-0.00096	-0.675218	1.01e-41	sp|P00433|PER1A_ARMRU/sp|P15232|PER1B_ARMRU/sp|P15233|PER1C_ARMRU	2	-0.01806	-6.97236
20190704_SL_HRP_GP_R2.22176.22176.3.0.dta	7	2591.22	1420.78	3	PTLJTTYLQTLR	-	1170.44	1170.42	3-2-0-0-1-1	4	NXT	2	5	0.32741	11	0.32626	0.49797	6.91912	3.44552	T	b2+;y1+;y2+;y3+;y4+;y5+;y6+;y7+;y8+;y9+;y10+;Y0+;Y0+;Y1+;Y1+;Y0++;	b2+;y1+;y5+;y6+;y7+;Y0+;Y0+;Y1+;	sp|P00433|PER1A_ARMRU	D	GL	225	0	228	-0.00096	-0.675218	1.01e-41	sp|P00433|PER1A_ARMRU/sp|P15232|PER1B_ARMRU/sp|P15233|PER1C_ARMRU	2	-0.02047	-7.90277
20190704_SL_HRP_GP_R2.22244.22244.3.1.dta	37	3813.79	2643.33	3	LYNFSNTGLPDPTLJTTYLQTLR	3,Deamidated[N];	1170.46	1170.42	3-2-0-0-1-1	15	NXT	8	0	0	14	0.18629	0.26391	3.83944	1.01325	T	b2+;b3+;y1+;y2+;y3+;y4+;y5+;y6+;y7+;y8+;y9+;y10+;y12+;y14+;	y1+;y5+;y12+;	sp|P00433|PER1A_ARMRU	R	GL	214	0	228	0.00332	1.25552	1.42e-30	sp|P00433|PER1A_ARMRU/sp|P15232|PER1B_ARMRU/sp|P15233|PER1C_ARMRU	4	-0.03601	-9.44447
20190704_SL_HRP_GP_R2.22252.22252.3.0.dta	35	3813.79	2643.33	3	LYNFSNTGLPDPTLJTTYLQTLR	3,Deamidated[N];	1170.46	1170.42	3-2-0-0-1-1	15	NXT	8	0	0	16	0.17813	0.27037	3.62188	0.97926	T	b2+;b3+;y1+;y2+;y3+;y4+;y5+;y6+;y7+;y8+;y9+;y10+;y11+;y13+;y14+;y12++;	b3+;y1+;y14+;	sp|P00433|PER1A_ARMRU	R	GL	214	0	228	0.00332	1.25552	1.42e-30	sp|P00433|PER1A_ARMRU/sp|P15232|PER1B_ARMRU/sp|P15233|PER1C_ARMRU	4	-0.03601	-9.44447
20190704_SL_HRP_GP_R2.22265.22265.3.0.dta	37	3813.79	2643.33	3	LYNFSNTGLPDPTLJTTYLQTLR	3,Deamidated[N];	1170.46	1170.42	3-2-0-0-1-1	15	NXT	8	0	0	17	0.20857	0.28159	4.543	1.27925	T	b2+;b3+;b8+;b9+;y1+;y2+;y3+;y4+;y5+;y6+;y7+;y8+;y9+;y10+;y11+;y12+;y14+;	b3+;y1+;y5+;y12+;	sp|P00433|PER1A_ARMRU	R	GL	214	0	228	0.00332	1.25552	1.42e-30	sp|P00433|PER1A_ARMRU/sp|P15232|PER1B_ARMRU/sp|P15233|PER1C_ARMRU	4	-0.03601	-9.44447
20190704_SL_HRP_GP_R2.22281.22281.3.0.dta	37	3813.79	2643.33	3	LYNFSNTGLPDPTLJTTYLQTLR	3,Deamidated[N];	1170.46	1170.42	3-2-0-0-1-1	15	NXT	8	0	0	16	0.36977	0.36825	6.88992	2.53721	T	b2+;b3+;y1+;y2+;y3+;y4+;y5+;y6+;y7+;y9+;y10+;y11+;y12+;y13+;y14+;y16+;	y1+;y3+;y4+;y5+;y6+;y9+;y12+;y14+;	sp|P00433|PER1A_ARMRU	R	GL	214	0	228	0.00332	1.25552	1.42e-30	sp|P00433|PER1A_ARMRU/sp|P15232|PER1B_ARMRU/sp|P15233|PER1C_ARMRU	4	-0.03597	-9.43398
20190704_SL_HRP_GP_R2.22282.22282.3.0.dta	37	3813.79	2643.33	3	LYNFSNTGLPDPTLJTTYLQTLR	3,Deamidated[N];	1170.46	1170.42	3-2-0-0-1-1	15	NXT	8	0	0	16	0.37264	0.37025	7.41551	2.7456	T	b2+;b3+;y1+;y2+;y3+;y4+;y5+;y6+;y7+;y9+;y10+;y11+;y12+;y13+;y14+;y16+;	y1+;y3+;y4+;y5+;y6+;y7+;y9+;y12+;y14+;	sp|P00433|PER1A_ARMRU	R	GL	214	0	228	0.00332	1.25552	1.42e-30	sp|P00433|PER1A_ARMRU/sp|P15232|PER1B_ARMRU/sp|P15233|PER1C_ARMRU	4	-0.03597	-9.43398
20190704_SL_HRP_GP_R2.22291.22291.3.0.dta	37	3813.79	2643.33	3	LYNFSNTGLPDPTLJTTYLQTLR	3,Deamidated[N];	1170.46	1170.42	3-2-0-0-1-1	15	NXT	8	0	0	16	0.38259	0.36768	5.78195	2.12592	T	b2+;y1+;y2+;y3+;y4+;y5+;y7+;y9+;y10+;y11+;y12+;y13+;y14+;y15+;y16+;y19+;	y1+;y5+;y7+;y9+;y12+;y14+;	sp|P00433|PER1A_ARMRU	R	GL	214	0	228	0.00332	1.25552	1.42e-30	sp|P00433|PER1A_ARMRU/sp|P15232|PER1B_ARMRU/sp|P15233|PER1C_ARMRU	4	-0.03597	-9.43398
20190704_SL_HRP_GP_R2.22296.22296.3.0.dta	37	3813.79	2643.33	3	LYNFSNTGLPDPTLJTTYLQTLR	3,Deamidated[N];	1170.46	1170.42	3-2-0-0-1-1	15	NXT	8	0	0	14	0.3554	0.34319	6.34769	2.17847	T	b2+;y1+;y2+;y3+;y4+;y6+;y7+;y9+;y10+;y11+;y12+;y14+;y15+;y16+;	y1+;y4+;y6+;y7+;y9+;y12+;y14+;	sp|P00433|PER1A_ARMRU	R	GL	214	0	228	0.00332	1.25552	1.42e-30	sp|P00433|PER1A_ARMRU/sp|P15232|PER1B_ARMRU/sp|P15233|PER1C_ARMRU	4	-0.03597	-9.43398
20190704_SL_HRP_GP_R2.22529.22529.3.0.dta	7	2591.22	1420.78	3	PTLJTTYLQTLR	-	1170.44	1170.42	3-2-0-0-1-1	4	NXT	2	6	0.10702	11	0.16201	0.33244	3.85904	1.28292	T	b2+;y1+;y2+;y3+;y4+;y5+;y6+;y7+;y8+;y9+;y10+;Y0+;Y0+;Y1+;Y1+;Y0++;Y0++;	y1+;Y0+;Y1+;	sp|P00433|PER1A_ARMRU	D	GL	225	0	228	-0.00096	-0.675218	1.01e-41	sp|P00433|PER1A_ARMRU/sp|P15232|PER1B_ARMRU/sp|P15233|PER1C_ARMRU	2	-0.02035	-7.85644
20190704_SL_HRP_GP_R2.22550.22550.3.1.dta	34	3813.78	2643.33	3	LYJFSNTGLPDPTLNTTYLQTLR	15,Deamidated[N];	1170.45	1170.42	3-2-0-0-1-1	3	NXS	8	0	0	16	0.31554	0.31429	5.49336	1.72651	T	b2+;b3+;b4+;b9+;y1+;y2+;y3+;y4+;y5+;y6+;y7+;y8+;y10+;y13+;y16+;y12++;	y1+;y3+;y4+;y5+;y6+;y8+;	sp|P00433|PER1A_ARMRU	R	GL	214	0	216	0.00332	1.25552	1.42e-30	sp|P00433|PER1A_ARMRU/sp|P15232|PER1B_ARMRU/sp|P15233|PER1C_ARMRU	4	-0.03087	-8.0964
20190704_SL_HRP_GP_R2.22559.22559.3.0.dta	34	3813.78	2643.33	3	LYJFSNTGLPDPTLNTTYLQTLR	15,Deamidated[N];	1170.45	1170.42	3-2-0-0-1-1	3	NXS	8	0	0	18	0.32824	0.33445	6.04114	2.02047	T	b2+;b3+;b4+;b6+;b8+;y1+;y2+;y3+;y4+;y6+;y7+;y8+;y9+;y10+;y11+;y13+;y16+;y12++;	b3+;y1+;y3+;y6+;y7+;y8+;y9+;	sp|P00433|PER1A_ARMRU	R	GL	214	0	216	0.00332	1.25552	1.42e-30	sp|P00433|PER1A_ARMRU/sp|P15232|PER1B_ARMRU/sp|P15233|PER1C_ARMRU	4	-0.03087	-8.0964
20190704_SL_HRP_GP_R2.22560.22560.3.0.dta	34	3813.78	2643.33	3	LYJFSNTGLPDPTLNTTYLQTLR	15,Deamidated[N];	1170.45	1170.42	3-2-0-0-1-1	3	NXS	8	1	0.00318	20	0.35181	0.37153	6.04114	2.24444	T	b2+;b3+;b4+;b7+;b9+;y1+;y2+;y3+;y4+;y5+;y6+;y7+;y8+;y9+;y10+;y11+;y13+;y16+;y19+;y12++;Y0++;	y1+;y3+;y4+;y5+;y6+;y8+;y9+;	sp|P00433|PER1A_ARMRU	R	GL	214	0	216	0.00332	1.25552	1.42e-30	sp|P00433|PER1A_ARMRU/sp|P15232|PER1B_ARMRU/sp|P15233|PER1C_ARMRU	4	-0.03087	-8.0964
20190704_SL_HRP_GP_R2.22572.22572.3.0.dta	34	3813.78	2643.33	3	LYJFSNTGLPDPTLNTTYLQTLR	15,Deamidated[N];	1170.45	1170.42	3-2-0-0-1-1	3	NXS	8	0	0	18	0.2772	0.2836	6.04114	1.71329	T	b3+;b4+;b5+;b8+;b9+;y1+;y2+;y3+;y4+;y7+;y8+;y9+;y10+;y11+;y13+;y16+;y17+;y12++;	y1+;y3+;y4+;y7+;y8+;y9+;y10+;	sp|P00433|PER1A_ARMRU	R	GL	214	0	216	0.00332	1.25552	1.42e-30	sp|P00433|PER1A_ARMRU/sp|P15232|PER1B_ARMRU/sp|P15233|PER1C_ARMRU	4	-0.03087	-8.0964
20190704_SL_HRP_GP_R2.22576.22576.3.0.dta	36	3813.78	2643.33	3	LYJFSNTGLPDPTLNTTYLQTLR	15,Deamidated[N];	1170.45	1170.42	3-2-0-0-1-1	3	NXS	8	0	0	23	0.52375	0.45294	6.34769	2.87512	T	b2+;b3+;b4+;b5+;b7+;b8+;b9+;y1+;y2+;y3+;y4+;y5+;y7+;y9+;y10+;y11+;y12+;y13+;y14+;y15+;y16+;y17+;y18+;	y1+;y4+;y5+;y9+;y10+;y12+;y14+;	sp|P00433|PER1A_ARMRU	R	GL	214	0	216	0.00332	1.25552	1.42e-30	sp|P00433|PER1A_ARMRU/sp|P15232|PER1B_ARMRU/sp|P15233|PER1C_ARMRU	4	-0.03087	-8.0964
20190704_SL_HRP_GP_R2.22597.22597.4.0.dta	34	3813.78	2643.33	4	LYJFSNTGLPDPTLNTTYLQTLR	15,Deamidated[N];	1170.45	1170.42	3-2-0-0-1-1	3	NXS	8	0	0	19	0.49233	0.44624	6.5673	2.9306	T	b2+;b3+;b4+;y1+;y2+;y3+;y4+;y5+;y6+;y7+;y8+;y9+;y10+;y11+;y12+;y13+;y14+;y15+;y12++;	y1+;y5+;y6+;y7+;y8+;y9+;y12+;y14+;	sp|P00433|PER1A_ARMRU	R	GL	214	0	216	0.00332	1.25552	1.42e-30	sp|P00433|PER1A_ARMRU/sp|P15232|PER1B_ARMRU/sp|P15233|PER1C_ARMRU	4	-0.03429	-8.99337
20190704_SL_HRP_GP_R2.22620.22620.3.0.dta	34	3813.78	2643.33	3	LYJFSNTGLPDPTLNTTYLQTLR	15,Deamidated[N];	1170.45	1170.42	3-2-0-0-1-1	3	NXS	8	1	0.0051	16	0.42246	0.38629	6.04114	2.33361	T	b2+;b3+;b4+;y1+;y2+;y3+;y4+;y5+;y6+;y7+;y8+;y9+;y10+;y14+;y16+;y12++;Y0++;	y1+;y4+;y5+;y6+;y8+;y9+;y14+;	sp|P00433|PER1A_ARMRU	R	GL	214	0	216	0.00332	1.25552	1.42e-30	sp|P00433|PER1A_ARMRU/sp|P15232|PER1B_ARMRU/sp|P15233|PER1C_ARMRU	4	-0.03097	-8.12263
20190704_SL_HRP_GP_R2.22675.22675.2.0.dta	7	2591.22	1420.78	2	PTLJTTYLQTLR	-	1170.44	1170.42	3-2-0-0-1-1	4	NXT	2	6	0.34666	13	0.25314	0.47671	6.91912	3.29844	T	b2+;b3+;b4+;y1+;y2+;y3+;y4+;y5+;y6+;y7+;y8+;y9+;y10+;Y0+;Y0+;Y1+;Y1+;Y2+;Y0++;	y1+;y5+;y7+;y8+;Y0+;Y1+;Y1+;Y2+;	sp|P00433|PER1A_ARMRU	D	GL	225	0	228	-0.00096	-0.675218	1.01e-41	sp|P00433|PER1A_ARMRU/sp|P15232|PER1B_ARMRU/sp|P15233|PER1C_ARMRU	2	-0.02047	-7.90277
20190704_SL_HRP_GP_R2.22692.22692.2.1.dta	7	2591.22	1420.78	2	PTLJTTYLQTLR	-	1170.44	1170.42	3-2-0-0-1-1	4	NXT	2	5	0.3459	9	0.29327	0.40846	6.91912	2.82616	T	b2+;y1+;y2+;y3+;y4+;y5+;y6+;y7+;y8+;Y0+;Y1+;Y1+;Y2+;Y1++;	y1+;y3+;y4+;y5+;y7+;Y0+;Y1+;Y1+;	sp|P00433|PER1A_ARMRU	D	GL	225	0	228	-0.00096	-0.675218	1.01e-41	sp|P00433|PER1A_ARMRU/sp|P15232|PER1B_ARMRU/sp|P15233|PER1C_ARMRU	2	-0.01811	-6.99166
20190704_SL_HRP_GP_R2.22771.22771.2.0.dta	7	2591.21	1420.78	2	PTLJTTYLQTLR	-	1170.44	1170.42	3-2-0-0-1-1	4	NXT	2	6	0.30516	10	0.25009	0.40088	6.37541	2.55577	T	b2+;b4+;y1+;y2+;y3+;y4+;y5+;y6+;y7+;y8+;Y0+;Y0+;Y1+;Y1+;Y2+;Y0++;	b2+;y1+;y6+;y7+;y8+;Y0+;Y1+;	sp|P00433|PER1A_ARMRU	D	GL	225	0	228	-0.00096	-0.675218	1.01e-41	sp|P00433|PER1A_ARMRU/sp|P15232|PER1B_ARMRU/sp|P15233|PER1C_ARMRU	2	-0.01545	-5.96474
20190704_SL_HRP_GP_R2.22785.22785.2.0.dta	7	2591.21	1420.78	2	PTLJTTYLQTLR	-	1170.43	1170.42	3-2-0-0-1-1	4	NXT	2	7	0.44585	9	0.20296	0.43248	7.96278	3.44377	T	b2+;y1+;y3+;y4+;y5+;y6+;y7+;y8+;y9+;Y0+;Y0+;Y1+;Y1+;Y2+;Y0++;Y1++;	y1+;y3+;y4+;y5+;Y0+;Y0+;Y1+;Y2+;Y0++;Y1++;	sp|P00433|PER1A_ARMRU	D	GL	225	0	228	-0.00096	-0.675218	1.01e-41	sp|P00433|PER1A_ARMRU/sp|P15232|PER1B_ARMRU/sp|P15233|PER1C_ARMRU	2	-0.01402	-5.41267
20190704_SL_HRP_GP_R2.22869.22869.3.0.dta	7	2591.22	1420.78	3	PTLJTTYLQTLR	-	1170.44	1170.42	3-2-0-0-1-1	4	NXT	2	4	0.2405	8	0.29161	0.41935	6.37541	2.67355	T	b2+;y1+;y3+;y5+;y6+;y8+;y9+;y10+;Y0+;Y1+;Y1+;Y0++;	b2+;y1+;y5+;y6+;y8+;Y0+;Y1+;	sp|P00433|PER1A_ARMRU	D	GL	225	0	228	-0.00096	-0.675218	1.01e-41	sp|P00433|PER1A_ARMRU/sp|P15232|PER1B_ARMRU/sp|P15233|PER1C_ARMRU	2	-0.02126	-8.20775
20190704_SL_HRP_GP_R2.22880.22880.2.0.dta	7	2591.21	1420.78	2	PTLJTTYLQTLR	-	1170.44	1170.42	3-2-0-0-1-1	4	NXT	2	6	0.28567	9	0.28482	0.38893	6.91912	2.69102	T	b2+;y1+;y2+;y3+;y4+;y5+;y6+;y7+;y8+;Y0+;Y0+;Y1+;Y1+;Y2+;Y0++;	y1+;y3+;y4+;y5+;y6+;y7+;Y0+;Y1+;	sp|P00433|PER1A_ARMRU	D	GL	225	0	228	-0.00096	-0.675218	1.01e-41	sp|P00433|PER1A_ARMRU/sp|P15232|PER1B_ARMRU/sp|P15233|PER1C_ARMRU	2	-0.01519	-5.86436
20190712_SL_HRP_GP_R3.10093.10093.2.0.dta	7	2591.2	1420.78	2	PTLJTTYLQTLR	-	1170.42	1170.42	3-2-0-0-1-1	4	NXT	2	11	0.28151	15	0.16471	0.41077	6.37541	2.6188	T	b2+;b3+;b5+;b8+;b9+;y1+;y2+;y3+;y4+;y6+;y7+;y8+;y9+;y10+;y11+;Y0+;Y0+;Y1+;Y1+;Y2+;Y2+;Y3+;Y0++;Y0++;Y1++;Y1++;	b2+;y1+;y7+;y8+;Y0+;Y1+;Y2+;	sp|P00433|PER1A_ARMRU	D	GL	225	0	228	-0.00096	-0.675218	1.01e-41	sp|P00433|PER1A_ARMRU/sp|P15232|PER1B_ARMRU/sp|P15233|PER1C_ARMRU	2	-0.0036	-1.38985
20190712_SL_HRP_GP_R3.10098.10098.2.0.dta	7	2591.2	1420.78	2	PTLJTTYLQTLR	-	1170.42	1170.42	3-2-0-0-1-1	4	NXT	2	7	0.13488	15	0.1466	0.35148	3.85904	1.35637	T	b2+;b3+;b4+;b5+;b8+;y1+;y2+;y3+;y4+;y5+;y6+;y7+;y8+;y9+;y10+;Y0+;Y0+;Y1+;Y1+;Y2+;Y0++;Y0++;	b2+;Y0+;Y1+;	sp|P00433|PER1A_ARMRU	D	GL	225	0	228	-0.00096	-0.675218	1.01e-41	sp|P00433|PER1A_ARMRU/sp|P15232|PER1B_ARMRU/sp|P15233|PER1C_ARMRU	2	-0.0036	-1.38985
20190712_SL_HRP_GP_R3.10103.10103.2.0.dta	7	2591.2	1420.78	2	PTLJTTYLQTLR	-	1170.42	1170.42	3-2-0-0-1-1	4	NXT	2	12	0.47322	18	0.16867	0.50463	7.44604	3.7575	T	b2+;b3+;b4+;b5+;b6+;b7+;b8+;y1+;y2+;y3+;y4+;y5+;y6+;y7+;y8+;y9+;y10+;y11+;Y0+;Y0+;Y1+;Y1+;Y2+;Y2+;Y3+;Y4+;Y0++;Y0++;Y1++;Y1++;	b2+;y6+;y7+;y8+;Y0+;Y0+;Y1+;Y1+;Y2+;	sp|P00433|PER1A_ARMRU	D	GL	225	0	228	-0.00096	-0.675218	1.01e-41	sp|P00433|PER1A_ARMRU/sp|P15232|PER1B_ARMRU/sp|P15233|PER1C_ARMRU	2	-0.0036	-1.38985
20190712_SL_HRP_GP_R3.10109.10109.3.0.dta	7	2283.1	1420.78	3	PTLJTTYLQTLR	-	862.322	862.31	2-2-0-0-0-1	4	NXT	2	0	0	4	0.24822	0.239	4.56511	1.09108	T	b2+;y1+;y8+;y10+;	b2+;y1+;y8+;y10+;	sp|P00433|PER1A_ARMRU	D	GL	225	0	228	-0.00096	-0.675218	1.01e-41	sp|P00433|PER1A_ARMRU/sp|P15232|PER1B_ARMRU/sp|P15233|PER1C_ARMRU	2	-0.01177	-5.15752
20190712_SL_HRP_GP_R3.10115.10115.2.0.dta	7	2591.2	1420.78	2	PTLJTTYLQTLR	-	1170.42	1170.42	3-2-0-0-1-1	4	NXT	2	12	0.31707	19	0.16737	0.42501	6.91912	2.94067	T	b2+;b3+;b4+;b5+;b6+;b7+;b8+;b9+;b10+;y1+;y2+;y3+;y4+;y5+;y6+;y7+;y9+;y10+;y11+;Y0+;Y0+;Y1+;Y1+;Y2+;Y2+;Y4+;Y5+;Y0++;Y0++;Y1++;Y2++;	b2+;y1+;y6+;y7+;Y0+;Y1+;Y1+;Y2+;	sp|P00433|PER1A_ARMRU	D	GL	225	0	228	-0.00096	-0.675218	1.01e-41	sp|P00433|PER1A_ARMRU/sp|P15232|PER1B_ARMRU/sp|P15233|PER1C_ARMRU	2	-0.00358	-1.38213
20190712_SL_HRP_GP_R3.10116.10116.2.0.dta	7	2591.2	1420.78	2	PTLJTTYLQTLR	-	1170.42	1170.42	3-2-0-0-1-1	4	NXT	2	9	0.18304	17	0.15494	0.38116	4.56511	1.74006	T	b2+;b3+;b4+;b5+;b6+;b7+;b9+;y1+;y2+;y3+;y4+;y6+;y7+;y8+;y9+;y10+;y11+;Y0+;Y0+;Y1+;Y1+;Y2+;Y2+;Y0++;Y1++;Y1++;	b2+;y1+;Y0+;Y1+;	sp|P00433|PER1A_ARMRU	D	GL	225	0	228	-0.00096	-0.675218	1.01e-41	sp|P00433|PER1A_ARMRU/sp|P15232|PER1B_ARMRU/sp|P15233|PER1C_ARMRU	2	-0.00358	-1.38213
20190712_SL_HRP_GP_R3.10129.10129.3.0.dta	7	2283.09	1420.78	3	PTLJTTYLQTLR	-	862.316	862.31	2-2-0-0-0-1	4	NXT	2	2	0.11562	4	0.21045	0.25112	5.80803	1.45852	T	b2+;y1+;y7+;y8+;Y0+;Y1+;	b2+;y1+;y7+;y8+;Y0+;Y1+;	sp|P00433|PER1A_ARMRU	D	GL	225	0	228	-0.00096	-0.675218	1.01e-41	sp|P00433|PER1A_ARMRU/sp|P15232|PER1B_ARMRU/sp|P15233|PER1C_ARMRU	2	-0.00588	-2.57658
20190712_SL_HRP_GP_R3.10137.10137.3.0.dta	7	2591.21	1420.78	3	PTLJTTYLQTLR	-	1170.43	1170.42	3-2-0-0-1-1	4	NXT	2	11	0.26859	19	0.30799	0.52702	7.44604	3.92422	T	b2+;b3+;b4+;b5+;b6+;b7+;b8+;b9+;y1+;y2+;y3+;y4+;y5+;y6+;y7+;y8+;y9+;y10+;y11+;Y0+;Y0+;Y1+;Y1+;Y2+;Y2+;Y3+;Y0++;Y0++;Y1++;Y1++;	b2+;y1+;y5+;y6+;y7+;y8+;y9+;Y0+;Y1+;	sp|P00433|PER1A_ARMRU	D	GL	225	0	228	-0.00096	-0.675218	1.01e-41	sp|P00433|PER1A_ARMRU/sp|P15232|PER1B_ARMRU/sp|P15233|PER1C_ARMRU	2	-0.00917	-3.54025
20190712_SL_HRP_GP_R3.10138.10138.3.0.dta	7	2591.21	1420.78	3	PTLJTTYLQTLR	-	1170.43	1170.42	3-2-0-0-1-1	4	NXT	2	10	0.31115	18	0.30542	0.53756	7.44604	4.00267	T	b2+;b3+;b4+;b5+;b6+;b8+;b10+;y1+;y2+;y3+;y4+;y5+;y6+;y7+;y8+;y9+;y10+;y11+;Y0+;Y0+;Y1+;Y1+;Y2+;Y3+;Y0++;Y0++;Y1++;Y1++;	b2+;y1+;y4+;y5+;y6+;y7+;y8+;Y0+;Y1+;	sp|P00433|PER1A_ARMRU	D	GL	225	0	228	-0.00096	-0.675218	1.01e-41	sp|P00433|PER1A_ARMRU/sp|P15232|PER1B_ARMRU/sp|P15233|PER1C_ARMRU	2	-0.00917	-3.54025
20190712_SL_HRP_GP_R3.10141.10141.3.0.dta	7	2283.09	1420.78	3	PTLJTTYLQTLR	-	862.311	862.31	2-2-0-0-0-1	4	NXT	2	3	0.21231	7	0.33602	0.38032	7.44604	2.83188	T	b2+;y1+;y2+;y5+;y6+;y7+;y8+;Y0+;Y0+;Y1+;	b2+;y1+;y5+;y6+;y7+;y8+;Y0+;Y0+;Y1+;	sp|P00433|PER1A_ARMRU	D	GL	225	0	228	-0.00096	-0.675218	1.01e-41	sp|P00433|PER1A_ARMRU/sp|P15232|PER1B_ARMRU/sp|P15233|PER1C_ARMRU	2	-0.00097	-0.42505
20190712_SL_HRP_GP_R3.10163.10163.3.0.dta	7	2591.21	1420.78	3	PTLJTTYLQTLR	-	1170.43	1170.42	3-2-0-0-1-1	4	NXT	2	9	0.26647	17	0.29408	0.5032	7.44604	3.74682	T	b2+;b3+;b4+;b5+;b7+;b9+;b10+;y1+;y2+;y3+;y4+;y6+;y7+;y8+;y9+;y10+;y11+;Y0+;Y0+;Y1+;Y1+;Y2+;Y0++;Y0++;Y1++;Y1++;	b2+;y1+;y4+;y6+;y7+;y8+;y9+;Y0+;Y1+;	sp|P00433|PER1A_ARMRU	D	GL	225	0	228	-0.00096	-0.675218	1.01e-41	sp|P00433|PER1A_ARMRU/sp|P15232|PER1B_ARMRU/sp|P15233|PER1C_ARMRU	2	-0.00922	-3.55956
20190712_SL_HRP_GP_R3.10168.10168.3.0.dta	7	2459.16	1420.78	3	PTLJTTYLQTLR	-	1038.38	1038.38	3-2-0-0-1	4	NXT	2	6	0.25269	14	0.34398	0.5289	6.91912	3.65952	T	b2+;b3+;b4+;y1+;y2+;y3+;y4+;y5+;y6+;y7+;y8+;y9+;y10+;y11+;Y0+;Y0+;Y1+;Y1+;Y0++;Y0++;	b2+;y1+;y5+;y6+;y7+;y8+;Y0+;Y1+;	sp|P00433|PER1A_ARMRU	D	GL	225	0	228	-0.00096	-0.675218	1.01e-41	sp|P00433|PER1A_ARMRU/sp|P15232|PER1B_ARMRU/sp|P15233|PER1C_ARMRU	2	-0.00182	-0.740393
20190712_SL_HRP_GP_R3.10210.10210.2.0.dta	7	2591.2	1420.78	2	PTLJTTYLQTLR	-	1170.42	1170.42	3-2-0-0-1-1	4	NXT	2	13	0.45507	17	0.17366	0.50456	7.44604	3.75699	T	b2+;b3+;b4+;b5+;b6+;b8+;y1+;y2+;y3+;y4+;y5+;y6+;y7+;y8+;y9+;y10+;y11+;Y0+;Y0+;Y1+;Y1+;Y2+;Y2+;Y3+;Y4+;Y5+;Y0++;Y0++;Y1++;Y1++;	b2+;y6+;y7+;y8+;Y0+;Y1+;Y1+;Y2+;Y0++;	sp|P00433|PER1A_ARMRU	D	GL	225	0	228	-0.00096	-0.675218	1.01e-41	sp|P00433|PER1A_ARMRU/sp|P15232|PER1B_ARMRU/sp|P15233|PER1C_ARMRU	2	-0.00368	-1.42074
20190712_SL_HRP_GP_R3.10217.10217.3.0.dta	7	2591.21	1420.78	3	PTLJTTYLQTLR	-	1170.43	1170.42	3-2-0-0-1-1	4	NXT	2	8	0.20666	16	0.29429	0.47253	7.44604	3.51845	T	b2+;b3+;b4+;b5+;b6+;b7+;y1+;y2+;y3+;y4+;y5+;y6+;y7+;y8+;y9+;y10+;Y0+;Y0+;Y1+;Y2+;Y0++;Y0++;Y1++;Y1++;	b2+;y1+;y4+;y5+;y6+;y7+;y8+;Y0+;Y1+;	sp|P00433|PER1A_ARMRU	D	GL	225	0	228	-0.00096	-0.675218	1.01e-41	sp|P00433|PER1A_ARMRU/sp|P15232|PER1B_ARMRU/sp|P15233|PER1C_ARMRU	2	-0.0093	-3.59044
20190712_SL_HRP_GP_R3.10241.10241.3.0.dta	7	2591.21	1420.78	3	PTLJTTYLQTLR	-	1170.43	1170.42	3-2-0-0-1-1	4	NXT	2	10	0.26567	16	0.28212	0.49793	7.44604	3.70758	T	b2+;b3+;b4+;b5+;b8+;b9+;y1+;y2+;y3+;y4+;y6+;y7+;y8+;y9+;y10+;y11+;Y0+;Y0+;Y1+;Y1+;Y2+;Y3+;Y0++;Y0++;Y1++;Y1++;	b2+;y1+;y4+;y6+;y7+;y8+;y9+;Y0+;Y1+;	sp|P00433|PER1A_ARMRU	D	GL	225	0	228	-0.00096	-0.675218	1.01e-41	sp|P00433|PER1A_ARMRU/sp|P15232|PER1B_ARMRU/sp|P15233|PER1C_ARMRU	2	-0.00941	-3.63291
20190712_SL_HRP_GP_R3.10242.10242.3.0.dta	7	2591.21	1420.78	3	PTLJTTYLQTLR	-	1170.43	1170.42	3-2-0-0-1-1	4	NXT	2	10	0.3176	18	0.31148	0.54221	7.44604	4.03732	T	b2+;b3+;b4+;b5+;b6+;b8+;b9+;y1+;y2+;y3+;y4+;y5+;y6+;y7+;y8+;y9+;y10+;y11+;Y0+;Y0+;Y1+;Y1+;Y2+;Y3+;Y0++;Y0++;Y1++;Y1++;	b2+;y1+;y4+;y5+;y6+;y7+;y8+;Y0+;Y1+;	sp|P00433|PER1A_ARMRU	D	GL	225	0	228	-0.00096	-0.675218	1.01e-41	sp|P00433|PER1A_ARMRU/sp|P15232|PER1B_ARMRU/sp|P15233|PER1C_ARMRU	2	-0.00941	-3.63291
20190712_SL_HRP_GP_R3.10243.10243.3.0.dta	7	2283.1	1420.78	3	PTLJTTYLQTLR	-	862.319	862.31	2-2-0-0-0-1	4	NXT	2	1	0.05912	4	0.19995	0.23361	5.20854	1.21676	T	b2+;y6+;y7+;y8+;Y1+;	b2+;y6+;y7+;y8+;Y1+;	sp|P00433|PER1A_ARMRU	D	GL	225	0	228	-0.00096	-0.675218	1.01e-41	sp|P00433|PER1A_ARMRU/sp|P15232|PER1B_ARMRU/sp|P15233|PER1C_ARMRU	2	-0.00875	-3.83419
20190712_SL_HRP_GP_R3.10249.10249.2.0.dta	7	2591.2	1420.78	2	PTLJTTYLQTLR	-	1170.42	1170.42	3-2-0-0-1-1	4	NXT	2	5	0.0708	15	0.1389	0.32104	3.85904	1.2389	T	b2+;b3+;b4+;b5+;b6+;y1+;y2+;y3+;y4+;y5+;y6+;y7+;y8+;y9+;y10+;Y0+;Y0+;Y1+;Y0++;Y0++;	b2+;y1+;Y1+;	sp|P00433|PER1A_ARMRU	D	GL	225	0	228	-0.00096	-0.675218	1.01e-41	sp|P00433|PER1A_ARMRU/sp|P15232|PER1B_ARMRU/sp|P15233|PER1C_ARMRU	2	-0.0038	-1.46707
20190712_SL_HRP_GP_R3.10251.10251.3.0.dta	7	2459.16	1420.78	3	PTLJTTYLQTLR	-	1038.38	1038.38	3-2-0-0-1	4	NXT	2	5	0.27724	11	0.3807	0.51336	6.91912	3.55199	T	b2+;y1+;y2+;y3+;y4+;y5+;y6+;y7+;y8+;y9+;y10+;Y0+;Y0+;Y1+;Y1+;Y0++;	b2+;y1+;y5+;y6+;y7+;y8+;Y0+;Y1+;	sp|P00433|PER1A_ARMRU	D	GL	225	0	228	-0.00096	-0.675218	1.01e-41	sp|P00433|PER1A_ARMRU/sp|P15232|PER1B_ARMRU/sp|P15233|PER1C_ARMRU	2	-0.00241	-0.98041
20190712_SL_HRP_GP_R3.10265.10265.3.0.dta	7	2445.15	1420.78	3	PTLJTTYLQTLR	-	1024.37	1024.36	3-2-0-0-0-1	4	NXT	2	5	0.2146	14	0.41965	0.55728	7.44604	4.14956	T	b2+;b3+;b4+;y1+;y2+;y3+;y4+;y5+;y6+;y7+;y8+;y9+;y10+;y11+;Y0+;Y0+;Y1+;Y1+;Y0++;	b2+;y1+;y4+;y5+;y6+;y7+;y8+;Y0+;Y1+;	sp|P00433|PER1A_ARMRU	D	GL	225	0	228	-0.00096	-0.675218	1.01e-41	sp|P00433|PER1A_ARMRU/sp|P15232|PER1B_ARMRU/sp|P15233|PER1C_ARMRU	2	-0.00658	-2.69215
20190712_SL_HRP_GP_R3.10284.10284.2.0.dta	7	2591.2	1420.78	2	PTLJTTYLQTLR	-	1170.42	1170.42	3-2-0-0-1-1	4	NXT	2	12	0.4232	19	0.17476	0.49104	7.44604	3.65633	T	b2+;b3+;b4+;b5+;b6+;b8+;b9+;b10+;y1+;y2+;y3+;y4+;y5+;y6+;y7+;y8+;y9+;y10+;y11+;Y0+;Y1+;Y1+;Y2+;Y2+;Y3+;Y4+;Y5+;Y0++;Y0++;Y1++;Y1++;	b2+;y1+;y6+;y7+;y8+;Y0+;Y1+;Y1+;Y2+;	sp|P00433|PER1A_ARMRU	D	GL	225	0	228	-0.00096	-0.675218	1.01e-41	sp|P00433|PER1A_ARMRU/sp|P15232|PER1B_ARMRU/sp|P15233|PER1C_ARMRU	2	-0.00437	-1.68713
20190712_SL_HRP_GP_R3.10322.10322.2.0.dta	7	2591.2	1420.78	2	PTLJTTYLQTLR	-	1170.43	1170.42	3-2-0-0-1-1	4	NXT	2	9	0.27193	19	0.21807	0.4618	6.37541	2.94418	T	b2+;b3+;b4+;b5+;b6+;b7+;b8+;b9+;y1+;y2+;y3+;y4+;y5+;y6+;y7+;y8+;y9+;y10+;y11+;Y0+;Y0+;Y1+;Y1+;Y2+;Y4+;Y0++;Y0++;Y1++;	b2+;y1+;y6+;y8+;Y0+;Y1+;Y2+;	sp|P00433|PER1A_ARMRU	D	GL	225	0	228	-0.00096	-0.675218	1.01e-41	sp|P00433|PER1A_ARMRU/sp|P15232|PER1B_ARMRU/sp|P15233|PER1C_ARMRU	2	-0.006	-2.31642
20190712_SL_HRP_GP_R3.10343.10343.3.0.dta	7	2445.15	1420.78	3	PTLJTTYLQTLR	-	1024.37	1024.36	3-2-0-0-0-1	4	NXT	2	2	0.19569	5	0.28309	0.33149	5.80803	1.92529	T	b2+;y1+;y6+;y7+;y8+;Y0+;Y1+;	b2+;y6+;y7+;y8+;Y0+;Y1+;	sp|P00433|PER1A_ARMRU	D	GL	225	0	228	-0.00096	-0.675218	1.01e-41	sp|P00433|PER1A_ARMRU/sp|P15232|PER1B_ARMRU/sp|P15233|PER1C_ARMRU	2	-0.00906	-3.70681
20190712_SL_HRP_GP_R3.10355.10355.3.0.dta	7	2445.15	1420.78	3	PTLJTTYLQTLR	-	1024.37	1024.36	3-2-0-0-0-1	4	NXT	2	2	0.3344	7	0.30283	0.43152	6.91912	2.98574	T	b2+;y1+;y5+;y6+;y7+;y8+;y9+;Y0+;Y1+;	y1+;y5+;y6+;y7+;y8+;y9+;Y0+;Y1+;	sp|P00433|PER1A_ARMRU	D	GL	225	0	228	-0.00096	-0.675218	1.01e-41	sp|P00433|PER1A_ARMRU/sp|P15232|PER1B_ARMRU/sp|P15233|PER1C_ARMRU	2	-0.00906	-3.70681
20190712_SL_HRP_GP_R3.10364.10364.3.0.dta	7	2459.17	1420.78	3	PTLJTTYLQTLR	-	1038.39	1038.38	3-2-0-0-1	4	NXT	2	7	0.25957	15	0.36453	0.54568	7.44604	4.06313	T	b2+;b3+;b4+;b5+;y1+;y2+;y3+;y4+;y5+;y6+;y7+;y8+;y9+;y10+;y11+;Y0+;Y0+;Y1+;Y1+;Y0++;Y0++;Y1++;	b2+;y1+;y5+;y6+;y7+;y8+;Y0+;Y0+;Y1+;	sp|P00433|PER1A_ARMRU	D	GL	225	0	228	-0.00096	-0.675218	1.01e-41	sp|P00433|PER1A_ARMRU/sp|P15232|PER1B_ARMRU/sp|P15233|PER1C_ARMRU	2	-0.00824	-3.35209
20190712_SL_HRP_GP_R3.10433.10433.2.0.dta	7	2591.21	1420.78	2	PTLJTTYLQTLR	-	1170.43	1170.42	3-2-0-0-1-1	4	NXT	2	6	0.13657	12	0.16522	0.32885	4.56511	1.50125	T	b2+;b3+;b4+;y1+;y2+;y3+;y4+;y5+;y6+;y7+;y8+;y10+;Y0+;Y0+;Y1+;Y1+;Y2+;Y0++;	b2+;y1+;y8+;Y1+;	sp|P00433|PER1A_ARMRU	D	GL	225	0	228	-0.00096	-0.675218	1.01e-41	sp|P00433|PER1A_ARMRU/sp|P15232|PER1B_ARMRU/sp|P15233|PER1C_ARMRU	2	-0.00982	-3.7912
20190712_SL_HRP_GP_R3.10543.10543.3.0.dta	7	2591.22	1420.78	3	PTLJTTYLQTLR	-	1170.44	1170.42	3-2-0-0-1-1	4	NXT	2	9	0.21939	16	0.30856	0.50738	7.44604	3.77799	T	b2+;b3+;b4+;b5+;b6+;y1+;y2+;y3+;y4+;y5+;y6+;y7+;y8+;y9+;y10+;y11+;Y0+;Y0+;Y1+;Y1+;Y2+;Y0++;Y0++;Y1++;Y1++;	b2+;y1+;y5+;y6+;y7+;y8+;y9+;Y0+;Y1+;	sp|P00433|PER1A_ARMRU	D	GL	225	0	228	-0.00096	-0.675218	1.01e-41	sp|P00433|PER1A_ARMRU/sp|P15232|PER1B_ARMRU/sp|P15233|PER1C_ARMRU	2	-0.0194	-7.48968
20190712_SL_HRP_GP_R3.10562.10562.3.0.dta	7	2591.22	1420.78	3	PTLJTTYLQTLR	-	1170.44	1170.42	3-2-0-0-1-1	4	NXT	2	8	0.29995	14	0.33056	0.54156	7.44604	4.03248	T	b2+;b3+;b4+;y1+;y2+;y3+;y4+;y5+;y6+;y7+;y8+;y9+;y10+;y11+;Y0+;Y0+;Y1+;Y1+;Y2+;Y0++;Y0++;Y1++;	b2+;y1+;y5+;y6+;y7+;y8+;Y0+;Y1+;Y0++;	sp|P00433|PER1A_ARMRU	D	GL	225	0	228	-0.00096	-0.675218	1.01e-41	sp|P00433|PER1A_ARMRU/sp|P15232|PER1B_ARMRU/sp|P15233|PER1C_ARMRU	2	-0.02026	-7.82169
20190712_SL_HRP_GP_R3.10563.10563.3.0.dta	7	2591.22	1420.78	3	PTLJTTYLQTLR	-	1170.44	1170.42	3-2-0-0-1-1	4	NXT	2	7	0.34454	14	0.32916	0.55108	6.91912	3.81298	T	b2+;b3+;b4+;y1+;y2+;y3+;y4+;y5+;y6+;y7+;y8+;y9+;y10+;y11+;Y0+;Y0+;Y1+;Y1+;Y2+;Y0++;Y0++;	b2+;y5+;y6+;y7+;y8+;Y0+;Y0+;Y1+;	sp|P00433|PER1A_ARMRU	D	GL	225	0	228	-0.00096	-0.675218	1.01e-41	sp|P00433|PER1A_ARMRU/sp|P15232|PER1B_ARMRU/sp|P15233|PER1C_ARMRU	2	-0.02026	-7.82169
20190712_SL_HRP_GP_R3.10617.10617.2.0.dta	7	2591.22	1420.78	2	PTLJTTYLQTLR	-	1170.44	1170.42	3-2-0-0-1-1	4	NXT	2	7	0.36451	12	0.24305	0.45392	6.91912	3.1407	T	b2+;b4+;b5+;y1+;y2+;y3+;y4+;y5+;y6+;y7+;y8+;y9+;Y0+;Y0+;Y1+;Y1+;Y2+;Y0++;Y0++;	b2+;y1+;y7+;y8+;Y0+;Y0+;Y1+;Y2+;	sp|P00433|PER1A_ARMRU	D	GL	225	0	228	-0.00096	-0.675218	1.01e-41	sp|P00433|PER1A_ARMRU/sp|P15232|PER1B_ARMRU/sp|P15233|PER1C_ARMRU	2	-0.01744	-6.733
20190712_SL_HRP_GP_R3.10631.10631.3.0.dta	7	2445.16	1420.78	3	PTLJTTYLQTLR	-	1024.38	1024.36	3-2-0-0-0-1	4	NXT	2	0	0	5	0.41805	0.3277	5.20854	1.70685	T	b2+;y5+;y6+;y7+;y8+;	b2+;y5+;y6+;y7+;y8+;	sp|P00433|PER1A_ARMRU	D	GL	225	0	228	-0.00096	-0.675218	1.01e-41	sp|P00433|PER1A_ARMRU/sp|P15232|PER1B_ARMRU/sp|P15233|PER1C_ARMRU	2	-0.02083	-8.52231
20190712_SL_HRP_GP_R3.10780.10780.3.0.dta	7	2591.22	1420.78	3	PTLJTTYLQTLR	-	1170.44	1170.42	3-2-0-0-1-1	4	NXT	2	8	0.28449	14	0.27492	0.49521	6.91912	3.42639	T	b2+;b3+;b4+;b5+;y1+;y2+;y3+;y4+;y6+;y7+;y8+;y9+;y10+;y11+;Y0+;Y0+;Y1+;Y1+;Y2+;Y0++;Y0++;Y1++;	b2+;y1+;y6+;y7+;y8+;Y0+;Y0+;Y1+;	sp|P00433|PER1A_ARMRU	D	GL	225	0	228	-0.00096	-0.675218	1.01e-41	sp|P00433|PER1A_ARMRU/sp|P15232|PER1B_ARMRU/sp|P15233|PER1C_ARMRU	2	-0.02147	-8.28882
20190712_SL_HRP_GP_R3.10797.10797.3.0.dta	7	2591.22	1420.78	3	PTLJTTYLQTLR	-	1170.44	1170.42	3-2-0-0-1-1	4	NXT	2	9	0.33136	15	0.33111	0.55663	7.44604	4.1447	T	b2+;b3+;b4+;b5+;y1+;y2+;y3+;y4+;y5+;y6+;y7+;y8+;y9+;y10+;y11+;Y0+;Y0+;Y1+;Y1+;Y2+;Y0++;Y0++;Y1++;Y1++;	b2+;y1+;y4+;y5+;y6+;y7+;y8+;Y0+;Y1+;	sp|P00433|PER1A_ARMRU	D	GL	225	0	228	-0.00096	-0.675218	1.01e-41	sp|P00433|PER1A_ARMRU/sp|P15232|PER1B_ARMRU/sp|P15233|PER1C_ARMRU	2	-0.02162	-8.34673
20190712_SL_HRP_GP_R3.10800.10800.3.0.dta	7	2591.22	1420.78	3	PTLJTTYLQTLR	-	1170.44	1170.42	3-2-0-0-1-1	4	NXT	2	8	0.4113	13	0.31348	0.56455	7.44604	4.20365	T	b2+;b4+;y1+;y2+;y3+;y4+;y5+;y6+;y7+;y8+;y9+;y10+;y11+;Y0+;Y0+;Y1+;Y1+;Y2+;Y0++;Y0++;Y1++;	b2+;y5+;y6+;y7+;y8+;Y0+;Y0+;Y1+;Y0++;	sp|P00433|PER1A_ARMRU	D	GL	225	0	228	-0.00096	-0.675218	1.01e-41	sp|P00433|PER1A_ARMRU/sp|P15232|PER1B_ARMRU/sp|P15233|PER1C_ARMRU	2	-0.02181	-8.42008
20190712_SL_HRP_GP_R3.10851.10851.2.0.dta	7	2591.22	1420.78	2	PTLJTTYLQTLR	-	1170.44	1170.42	3-2-0-0-1-1	4	NXT	2	5	0.36629	10	0.20951	0.416	6.37541	2.65215	T	b2+;y1+;y2+;y3+;y4+;y5+;y6+;y7+;y8+;y9+;Y0+;Y0+;Y1+;Y1+;Y2+;	b2+;y7+;y8+;Y0+;Y0+;Y1+;Y1+;	sp|P00433|PER1A_ARMRU	D	GL	225	0	228	-0.00096	-0.675218	1.01e-41	sp|P00433|PER1A_ARMRU/sp|P15232|PER1B_ARMRU/sp|P15233|PER1C_ARMRU	2	-0.01663	-6.42029
20190712_SL_HRP_GP_R3.11028.11028.3.0.dta	7	2591.22	1420.78	3	PTLJTTYLQTLR	-	1170.44	1170.42	3-2-0-0-1-1	4	NXT	2	10	0.25501	15	0.3189	0.52966	7.44604	3.94386	T	b2+;b3+;b4+;b5+;y1+;y2+;y3+;y4+;y5+;y6+;y7+;y8+;y9+;y10+;y11+;Y0+;Y0+;Y1+;Y1+;Y2+;Y3+;Y0++;Y0++;Y1++;Y1++;	b2+;y1+;y4+;y5+;y6+;y7+;y8+;Y0+;Y1+;	sp|P00433|PER1A_ARMRU	D	GL	225	0	228	-0.00096	-0.675218	1.01e-41	sp|P00433|PER1A_ARMRU/sp|P15232|PER1B_ARMRU/sp|P15233|PER1C_ARMRU	2	-0.01803	-6.96078
20190712_SL_HRP_GP_R3.11049.11049.3.0.dta	7	2591.22	1420.78	3	PTLJTTYLQTLR	-	1170.44	1170.42	3-2-0-0-1-1	4	NXT	2	7	0.36846	14	0.33395	0.56271	6.91912	3.89343	T	b2+;b4+;b5+;y1+;y2+;y3+;y4+;y5+;y6+;y7+;y8+;y9+;y10+;y11+;Y0+;Y0+;Y1+;Y1+;Y0++;Y0++;Y1++;	b2+;y5+;y6+;y7+;y8+;Y0+;Y1+;Y0++;	sp|P00433|PER1A_ARMRU	D	GL	225	0	228	-0.00096	-0.675218	1.01e-41	sp|P00433|PER1A_ARMRU/sp|P15232|PER1B_ARMRU/sp|P15233|PER1C_ARMRU	2	-0.018	-6.9492
20190712_SL_HRP_GP_R3.11061.11061.3.0.dta	7	2591.22	1420.78	3	PTLJTTYLQTLR	-	1170.44	1170.42	3-2-0-0-1-1	4	NXT	2	8	0.33116	14	0.31474	0.5424	7.44604	4.03871	T	b2+;b3+;b4+;y1+;y2+;y3+;y4+;y5+;y6+;y7+;y8+;y9+;y10+;y11+;Y0+;Y0+;Y1+;Y1+;Y2+;Y0++;Y0++;Y1++;	b2+;y1+;y5+;y6+;y7+;y8+;Y0+;Y0+;Y1+;	sp|P00433|PER1A_ARMRU	D	GL	225	0	228	-0.00096	-0.675218	1.01e-41	sp|P00433|PER1A_ARMRU/sp|P15232|PER1B_ARMRU/sp|P15233|PER1C_ARMRU	2	-0.01801	-6.95306
20190712_SL_HRP_GP_R3.11081.11081.2.0.dta	7	2591.21	1420.78	2	PTLJTTYLQTLR	-	1170.43	1170.42	3-2-0-0-1-1	4	NXT	2	8	0.56784	7	0.10932	0.38588	7.44604	2.87329	T	b2+;y1+;y4+;y5+;y6+;y7+;y8+;Y0+;Y0+;Y1+;Y1+;Y2+;Y0++;Y0++;Y1++;	y7+;y8+;Y0+;Y0+;Y1+;Y1+;Y2+;Y0++;Y0++;	sp|P00433|PER1A_ARMRU	D	GL	225	0	228	-0.00096	-0.675218	1.01e-41	sp|P00433|PER1A_ARMRU/sp|P15232|PER1B_ARMRU/sp|P15233|PER1C_ARMRU	2	-0.01386	-5.3509
20190712_SL_HRP_GP_R3.11126.11126.2.0.dta	7	2591.21	1420.78	2	PTLJTTYLQTLR	-	1170.43	1170.42	3-2-0-0-1-1	4	NXT	2	6	0.32123	13	0.22608	0.46882	6.37541	2.98891	T	b2+;b4+;y1+;y2+;y3+;y4+;y5+;y6+;y7+;y8+;y9+;y10+;y11+;Y0+;Y0+;Y1+;Y1+;Y0++;Y0++;	b2+;y1+;y7+;y8+;Y0+;Y1+;Y1+;	sp|P00433|PER1A_ARMRU	D	GL	225	0	228	-0.00096	-0.675218	1.01e-41	sp|P00433|PER1A_ARMRU/sp|P15232|PER1B_ARMRU/sp|P15233|PER1C_ARMRU	2	-0.01369	-5.28527
20190712_SL_HRP_GP_R3.11240.11240.2.0.dta	7	2591.21	1420.78	2	PTLJTTYLQTLR	-	1170.43	1170.42	3-2-0-0-1-1	4	NXT	2	8	0.55967	9	0.13812	0.41885	7.44604	3.11879	T	b2+;b4+;y1+;y3+;y4+;y5+;y6+;y7+;y8+;Y0+;Y0+;Y1+;Y1+;Y2+;Y0++;Y0++;Y1++;	y1+;y6+;y7+;y8+;Y0+;Y0+;Y1+;Y1+;Y2+;	sp|P00433|PER1A_ARMRU	D	GL	225	0	228	-0.00096	-0.675218	1.01e-41	sp|P00433|PER1A_ARMRU/sp|P15232|PER1B_ARMRU/sp|P15233|PER1C_ARMRU	2	-0.00927	-3.57886
20190712_SL_HRP_GP_R3.11338.11338.3.0.dta	7	2591.21	1420.78	3	PTLJTTYLQTLR	-	1170.43	1170.42	3-2-0-0-1-1	4	NXT	2	8	0.23824	15	0.31138	0.51659	6.91912	3.57433	T	b2+;b3+;b4+;b5+;y1+;y2+;y3+;y4+;y5+;y6+;y7+;y8+;y9+;y10+;y11+;Y0+;Y0+;Y1+;Y1+;Y2+;Y0++;Y0++;Y1++;	b2+;y1+;y5+;y6+;y7+;y8+;Y0+;Y1+;	sp|P00433|PER1A_ARMRU	D	GL	225	0	228	-0.00096	-0.675218	1.01e-41	sp|P00433|PER1A_ARMRU/sp|P15232|PER1B_ARMRU/sp|P15233|PER1C_ARMRU	2	-0.00678	-2.61755
20190712_SL_HRP_GP_R3.11443.11443.2.0.dta	7	2591.2	1420.78	2	PTLJTTYLQTLR	-	1170.42	1170.42	3-2-0-0-1-1	4	NXT	2	6	0.32277	12	0.21116	0.43389	6.37541	2.76625	T	b2+;b3+;y1+;y2+;y3+;y4+;y5+;y6+;y7+;y8+;y9+;y10+;Y0+;Y0+;Y1+;Y1+;Y2+;Y0++;	b2+;y1+;y6+;y7+;Y0+;Y0+;Y1+;	sp|P00433|PER1A_ARMRU	D	GL	225	0	228	-0.00096	-0.675218	1.01e-41	sp|P00433|PER1A_ARMRU/sp|P15232|PER1B_ARMRU/sp|P15233|PER1C_ARMRU	2	-0.00446	-1.72187
20190712_SL_HRP_GP_R3.11461.11461.3.0.dta	7	2591.21	1420.78	3	PTLJTTYLQTLR	-	1170.43	1170.42	3-2-0-0-1-1	4	NXT	2	8	0.31432	16	0.34384	0.55671	7.44604	4.14527	T	b2+;b3+;b4+;b5+;b8+;y1+;y2+;y3+;y4+;y5+;y6+;y7+;y8+;y9+;y10+;y11+;Y0+;Y0+;Y1+;Y1+;Y2+;Y0++;Y0++;Y1++;	b2+;y1+;y5+;y6+;y7+;y8+;y10+;Y0+;Y1+;	sp|P00433|PER1A_ARMRU	D	GL	225	0	228	-0.00096	-0.675218	1.01e-41	sp|P00433|PER1A_ARMRU/sp|P15232|PER1B_ARMRU/sp|P15233|PER1C_ARMRU	2	-0.0087	-3.3588
20190712_SL_HRP_GP_R3.11557.11557.3.0.dta	7	2591.21	1420.78	3	PTLJTTYLQTLR	-	1170.43	1170.42	3-2-0-0-1-1	4	NXT	2	8	0.37932	15	0.32529	0.56601	7.96278	4.50698	T	b2+;b3+;b4+;b5+;y1+;y2+;y3+;y4+;y5+;y6+;y7+;y8+;y9+;y10+;y11+;Y0+;Y0+;Y1+;Y1+;Y2+;Y0++;Y0++;Y1++;	b2+;y1+;y4+;y5+;y6+;y7+;y8+;Y0+;Y1+;Y0++;	sp|P00433|PER1A_ARMRU	D	GL	225	0	228	-0.00096	-0.675218	1.01e-41	sp|P00433|PER1A_ARMRU/sp|P15232|PER1B_ARMRU/sp|P15233|PER1C_ARMRU	2	-0.01437	-5.54779
20190712_SL_HRP_GP_R3.11586.11586.2.0.dta	7	2591.21	1420.78	2	PTLJTTYLQTLR	-	1170.43	1170.42	3-2-0-0-1-1	4	NXT	2	6	0.23607	9	0.15428	0.34227	5.20854	1.78273	T	b2+;y1+;y2+;y4+;y5+;y6+;y7+;y8+;y9+;Y0+;Y0+;Y1+;Y1+;Y2+;Y0++;	b2+;y6+;y7+;Y0+;Y1+;	sp|P00433|PER1A_ARMRU	D	GL	225	0	228	-0.00096	-0.675218	1.01e-41	sp|P00433|PER1A_ARMRU/sp|P15232|PER1B_ARMRU/sp|P15233|PER1C_ARMRU	2	-0.01029	-3.97265
20190712_SL_HRP_GP_R3.11674.11674.3.0.dta	7	2591.22	1420.78	3	PTLJTTYLQTLR	-	1170.44	1170.42	3-2-0-0-1-1	4	NXT	2	8	0.27122	15	0.30643	0.52357	7.44604	3.89854	T	b2+;b3+;b4+;b5+;y1+;y2+;y3+;y4+;y5+;y6+;y7+;y8+;y9+;y10+;y11+;Y0+;Y0+;Y1+;Y1+;Y2+;Y0++;Y0++;Y1++;	b2+;y1+;y5+;y6+;y7+;y8+;Y0+;Y0+;Y1+;	sp|P00433|PER1A_ARMRU	D	GL	225	0	228	-0.00096	-0.675218	1.01e-41	sp|P00433|PER1A_ARMRU/sp|P15232|PER1B_ARMRU/sp|P15233|PER1C_ARMRU	2	-0.01815	-7.00711
20190712_SL_HRP_GP_R3.11778.11778.2.0.dta	7	2591.21	1420.78	2	PTLJTTYLQTLR	-	1170.43	1170.42	3-2-0-0-1-1	4	NXT	2	7	0.3342	13	0.23897	0.43539	6.37541	2.77576	T	b2+;b4+;b7+;b9+;y1+;y2+;y3+;y4+;y5+;y6+;y7+;y8+;y10+;Y0+;Y0+;Y1+;Y1+;Y2+;Y0++;Y0++;	b2+;y1+;y7+;y8+;Y0+;Y0+;Y1+;	sp|P00433|PER1A_ARMRU	D	GL	225	0	228	-0.00096	-0.675218	1.01e-41	sp|P00433|PER1A_ARMRU/sp|P15232|PER1B_ARMRU/sp|P15233|PER1C_ARMRU	2	-0.01253	-4.83743
20190712_SL_HRP_GP_R3.11800.11800.3.0.dta	7	2591.22	1420.78	3	PTLJTTYLQTLR	-	1170.44	1170.42	3-2-0-0-1-1	4	NXT	2	8	0.31466	14	0.31048	0.52839	7.44604	3.93444	T	b2+;b3+;b4+;b5+;y1+;y2+;y3+;y4+;y6+;y7+;y8+;y9+;y10+;y11+;Y0+;Y0+;Y1+;Y1+;Y2+;Y0++;Y0++;Y1++;	b2+;y1+;y6+;y7+;y8+;y9+;Y0+;Y0+;Y1+;	sp|P00433|PER1A_ARMRU	D	GL	225	0	228	-0.00096	-0.675218	1.01e-41	sp|P00433|PER1A_ARMRU/sp|P15232|PER1B_ARMRU/sp|P15233|PER1C_ARMRU	2	-0.01766	-6.81794
20190712_SL_HRP_GP_R3.11899.11899.3.0.dta	7	2591.22	1420.78	3	PTLJTTYLQTLR	-	1170.44	1170.42	3-2-0-0-1-1	4	NXT	2	8	0.40341	14	0.35127	0.58663	7.44604	4.36807	T	b2+;b3+;b4+;b5+;y1+;y3+;y4+;y5+;y6+;y7+;y8+;y9+;y10+;y11+;Y0+;Y0+;Y1+;Y1+;Y0++;Y0++;Y1++;Y1++;	b2+;y4+;y6+;y7+;y8+;Y0+;Y0+;Y1+;Y0++;	sp|P00433|PER1A_ARMRU	D	GL	225	0	228	-0.00096	-0.675218	1.01e-41	sp|P00433|PER1A_ARMRU/sp|P15232|PER1B_ARMRU/sp|P15233|PER1C_ARMRU	2	-0.01766	-6.81794
20190712_SL_HRP_GP_R3.12013.12013.3.0.dta	7	2591.22	1420.78	3	PTLJTTYLQTLR	-	1170.44	1170.42	3-2-0-0-1-1	4	NXT	2	9	0.24077	16	0.30838	0.51411	7.44604	3.82807	T	b2+;b3+;b4+;b5+;b6+;y1+;y2+;y3+;y4+;y5+;y6+;y7+;y8+;y9+;y10+;y11+;Y0+;Y0+;Y1+;Y1+;Y2+;Y0++;Y0++;Y1++;Y1++;	b2+;y1+;y4+;y5+;y6+;y7+;y8+;Y0+;Y1+;	sp|P00433|PER1A_ARMRU	D	GL	225	0	228	-0.00096	-0.675218	1.01e-41	sp|P00433|PER1A_ARMRU/sp|P15232|PER1B_ARMRU/sp|P15233|PER1C_ARMRU	2	-0.0191	-7.37386
20190712_SL_HRP_GP_R3.12106.12106.2.0.dta	7	2591.21	1420.78	2	PTLJTTYLQTLR	-	1170.43	1170.42	3-2-0-0-1-1	4	NXT	2	6	0.36061	10	0.20107	0.42187	6.37541	2.6896	T	b2+;b4+;y1+;y3+;y4+;y5+;y6+;y7+;y8+;y9+;Y0+;Y0+;Y1+;Y1+;Y2+;Y0++;	b2+;y1+;y7+;Y0+;Y0+;Y1+;Y1+;	sp|P00433|PER1A_ARMRU	D	GL	225	0	228	-0.00096	-0.675218	1.01e-41	sp|P00433|PER1A_ARMRU/sp|P15232|PER1B_ARMRU/sp|P15233|PER1C_ARMRU	2	-0.01325	-5.1154
20190712_SL_HRP_GP_R3.12122.12122.3.0.dta	7	2591.22	1420.78	3	PTLJTTYLQTLR	-	1170.44	1170.42	3-2-0-0-1-1	4	NXT	2	8	0.30174	14	0.32372	0.53969	7.44604	4.01856	T	b2+;b3+;b4+;y1+;y2+;y3+;y4+;y5+;y6+;y7+;y8+;y9+;y10+;y11+;Y0+;Y0+;Y1+;Y1+;Y2+;Y0++;Y0++;Y1++;	b2+;y1+;y5+;y6+;y7+;y8+;Y0+;Y1+;Y0++;	sp|P00433|PER1A_ARMRU	D	GL	225	0	228	-0.00096	-0.675218	1.01e-41	sp|P00433|PER1A_ARMRU/sp|P15232|PER1B_ARMRU/sp|P15233|PER1C_ARMRU	2	-0.0186	-7.18083
20190712_SL_HRP_GP_R3.12168.12168.3.0.dta	7	2459.17	1420.78	3	PTLJTTYLQTLR	-	1038.39	1038.38	3-2-0-0-1	4	NXT	2	1	0.3056	4	0.20841	0.2742	3.85904	1.05815	T	b2+;y1+;y2+;y8+;Y1+;	b2+;y8+;Y1+;	sp|P00433|PER1A_ARMRU	D	GL	225	0	228	-0.00096	-0.675218	1.01e-41	sp|P00433|PER1A_ARMRU/sp|P15232|PER1B_ARMRU/sp|P15233|PER1C_ARMRU	2	-0.01246	-5.0688
20190712_SL_HRP_GP_R3.12291.12291.3.0.dta	7	2591.22	1420.78	3	PTLJTTYLQTLR	-	1170.44	1170.42	3-2-0-0-1-1	4	NXT	2	8	0.39069	14	0.30853	0.56107	7.44604	4.17778	T	b2+;b3+;b4+;y1+;y2+;y3+;y4+;y5+;y6+;y7+;y8+;y9+;y10+;y11+;Y0+;Y0+;Y1+;Y1+;Y2+;Y0++;Y0++;Y1++;	b2+;y4+;y6+;y7+;y8+;Y0+;Y0+;Y1+;Y0++;	sp|P00433|PER1A_ARMRU	D	GL	225	0	228	-0.00096	-0.675218	1.01e-41	sp|P00433|PER1A_ARMRU/sp|P15232|PER1B_ARMRU/sp|P15233|PER1C_ARMRU	2	-0.01627	-6.28131
20190712_SL_HRP_GP_R3.12336.12336.3.0.dta	7	2591.21	1420.78	3	PTLJTTYLQTLR	-	1170.43	1170.42	3-2-0-0-1-1	4	NXT	2	8	0.2289	15	0.28087	0.4732	6.91912	3.27411	T	b2+;b3+;b4+;b5+;b6+;y1+;y2+;y3+;y4+;y5+;y6+;y8+;y9+;y10+;y11+;Y0+;Y0+;Y1+;Y1+;Y2+;Y0++;Y0++;Y1++;	b2+;y1+;y4+;y5+;y6+;y8+;Y0+;Y1+;	sp|P00433|PER1A_ARMRU	D	GL	225	0	228	-0.00096	-0.675218	1.01e-41	sp|P00433|PER1A_ARMRU/sp|P15232|PER1B_ARMRU/sp|P15233|PER1C_ARMRU	2	-0.01431	-5.52463
20190712_SL_HRP_GP_R3.12441.12441.2.0.dta	7	2591.21	1420.78	2	PTLJTTYLQTLR	-	1170.43	1170.42	3-2-0-0-1-1	4	NXT	2	6	0.34087	13	0.23804	0.43763	6.91912	3.02803	T	b2+;b4+;b5+;b8+;y1+;y2+;y3+;y4+;y5+;y6+;y7+;y8+;y9+;Y0+;Y0+;Y1+;Y1+;Y2+;Y0++;	b2+;y1+;y5+;y7+;Y0+;Y0+;Y1+;Y2+;	sp|P00433|PER1A_ARMRU	D	GL	225	0	228	-0.00096	-0.675218	1.01e-41	sp|P00433|PER1A_ARMRU/sp|P15232|PER1B_ARMRU/sp|P15233|PER1C_ARMRU	2	-0.00804	-3.104
20190712_SL_HRP_GP_R3.12643.12643.2.0.dta	7	2591.21	1420.78	2	PTLJTTYLQTLR	-	1170.43	1170.42	3-2-0-0-1-1	4	NXT	2	8	0.51912	10	0.16044	0.46257	7.44604	3.4443	T	b2+;b4+;y1+;y3+;y4+;y5+;y7+;y8+;y9+;y10+;Y0+;Y0+;Y1+;Y1+;Y2+;Y0++;Y0++;Y1++;	b2+;y1+;y7+;y8+;Y0+;Y0+;Y1+;Y1+;Y2+;	sp|P00433|PER1A_ARMRU	D	GL	225	0	228	-0.00096	-0.675218	1.01e-41	sp|P00433|PER1A_ARMRU/sp|P15232|PER1B_ARMRU/sp|P15233|PER1C_ARMRU	2	-0.00892	-3.44374
20190712_SL_HRP_GP_R3.12672.12672.3.0.dta	7	2591.21	1420.78	3	PTLJTTYLQTLR	-	1170.43	1170.42	3-2-0-0-1-1	4	NXT	2	9	0.24291	13	0.25204	0.45034	6.37541	2.87111	T	b2+;b3+;b4+;b8+;y1+;y2+;y3+;y4+;y7+;y8+;y9+;y10+;y11+;Y0+;Y0+;Y1+;Y1+;Y2+;Y0++;Y0++;Y1++;Y1++;	b2+;y1+;y4+;y7+;y8+;Y0+;Y1+;	sp|P00433|PER1A_ARMRU	D	GL	225	0	228	-0.00096	-0.675218	1.01e-41	sp|P00433|PER1A_ARMRU/sp|P15232|PER1B_ARMRU/sp|P15233|PER1C_ARMRU	2	-0.01247	-4.81427
20190712_SL_HRP_GP_R3.12676.12676.2.0.dta	7	2591.21	1420.78	2	PTLJTTYLQTLR	-	1170.43	1170.42	3-2-0-0-1-1	4	NXT	2	8	0.43387	11	0.17462	0.44051	7.44604	3.28008	T	b2+;b3+;y1+;y2+;y3+;y4+;y6+;y7+;y8+;y9+;y10+;Y0+;Y0+;Y1+;Y1+;Y2+;Y0++;Y0++;Y1++;	y1+;y6+;y7+;y8+;Y0+;Y1+;Y1+;Y2+;Y0++;	sp|P00433|PER1A_ARMRU	D	GL	225	0	228	-0.00096	-0.675218	1.01e-41	sp|P00433|PER1A_ARMRU/sp|P15232|PER1B_ARMRU/sp|P15233|PER1C_ARMRU	2	-0.01053	-4.0653
20190712_SL_HRP_GP_R3.12677.12677.2.0.dta	7	2591.21	1420.78	2	PTLJTTYLQTLR	-	1170.43	1170.42	3-2-0-0-1-1	4	NXT	2	7	0.34078	11	0.18317	0.40843	6.91912	2.826	T	b2+;b4+;y1+;y2+;y3+;y4+;y5+;y6+;y7+;y8+;y9+;Y0+;Y0+;Y1+;Y1+;Y2+;Y0++;Y0++;	b2+;y1+;y6+;y7+;Y0+;Y1+;Y1+;Y2+;	sp|P00433|PER1A_ARMRU	D	GL	225	0	228	-0.00096	-0.675218	1.01e-41	sp|P00433|PER1A_ARMRU/sp|P15232|PER1B_ARMRU/sp|P15233|PER1C_ARMRU	2	-0.01053	-4.0653
20190712_SL_HRP_GP_R3.12704.12704.2.0.dta	7	2591.21	1420.78	2	PTLJTTYLQTLR	-	1170.43	1170.42	3-2-0-0-1-1	4	NXT	2	8	0.52123	10	0.15637	0.46459	7.44604	3.45933	T	b2+;y1+;y3+;y4+;y5+;y6+;y7+;y8+;y9+;y10+;Y0+;Y0+;Y1+;Y1+;Y2+;Y4+;Y0++;Y0++;	y6+;y7+;y8+;Y0+;Y0+;Y1+;Y1+;Y2+;Y0++;	sp|P00433|PER1A_ARMRU	D	GL	225	0	228	-0.00096	-0.675218	1.01e-41	sp|P00433|PER1A_ARMRU/sp|P15232|PER1B_ARMRU/sp|P15233|PER1C_ARMRU	2	-0.01088	-4.20043
20190712_SL_HRP_GP_R3.12709.12709.2.0.dta	7	2591.21	1420.78	2	PTLJTTYLQTLR	-	1170.43	1170.42	3-2-0-0-1-1	4	NXT	2	9	0.34548	12	0.18432	0.41547	6.37541	2.64881	T	b2+;b4+;b7+;y1+;y2+;y3+;y4+;y5+;y6+;y7+;y8+;y10+;Y0+;Y0+;Y1+;Y1+;Y2+;Y2+;Y0++;Y0++;Y1++;	b2+;y1+;y6+;y8+;Y0+;Y1+;Y1+;	sp|P00433|PER1A_ARMRU	D	GL	225	0	228	-0.00096	-0.675218	1.01e-41	sp|P00433|PER1A_ARMRU/sp|P15232|PER1B_ARMRU/sp|P15233|PER1C_ARMRU	2	-0.01088	-4.20043
20190712_SL_HRP_GP_R3.12719.12719.2.0.dta	7	2591.21	1420.78	2	PTLJTTYLQTLR	-	1170.43	1170.42	3-2-0-0-1-1	4	NXT	2	8	0.39659	12	0.20924	0.47263	6.37541	3.01321	T	b2+;b4+;y1+;y2+;y3+;y4+;y5+;y6+;y7+;y8+;y9+;y10+;Y0+;Y0+;Y1+;Y1+;Y2+;Y0++;Y0++;Y1++;	y1+;y6+;y8+;Y0+;Y0+;Y1+;Y2+;	sp|P00433|PER1A_ARMRU	D	GL	225	0	228	-0.00096	-0.675218	1.01e-41	sp|P00433|PER1A_ARMRU/sp|P15232|PER1B_ARMRU/sp|P15233|PER1C_ARMRU	2	-0.0114	-4.40118
20190712_SL_HRP_GP_R3.12777.12777.2.0.dta	7	2591.21	1420.78	2	PTLJTTYLQTLR	-	1170.43	1170.42	3-2-0-0-1-1	4	NXT	2	6	0.36097	11	0.24441	0.45069	6.91912	3.11837	T	b2+;b4+;y1+;y2+;y3+;y4+;y5+;y6+;y7+;y8+;y9+;Y0+;Y0+;Y1+;Y1+;Y2+;Y0++;	b2+;y1+;y7+;y8+;Y0+;Y0+;Y1+;Y2+;	sp|P00433|PER1A_ARMRU	D	GL	225	0	228	-0.00096	-0.675218	1.01e-41	sp|P00433|PER1A_ARMRU/sp|P15232|PER1B_ARMRU/sp|P15233|PER1C_ARMRU	2	-0.01209	-4.66756
20190712_SL_HRP_GP_R3.12800.12800.3.0.dta	7	2591.21	1420.78	3	PTLJTTYLQTLR	-	1170.44	1170.42	3-2-0-0-1-1	4	NXT	2	8	0.38865	12	0.28672	0.49431	7.44604	3.68069	T	b2+;b3+;b5+;y1+;y2+;y3+;y4+;y6+;y7+;y8+;y9+;y11+;Y0+;Y0+;Y1+;Y1+;Y2+;Y0++;Y0++;Y1++;	b2+;y1+;y6+;y7+;y8+;Y0+;Y0+;Y1+;Y0++;	sp|P00433|PER1A_ARMRU	D	GL	225	0	228	-0.00096	-0.675218	1.01e-41	sp|P00433|PER1A_ARMRU/sp|P15232|PER1B_ARMRU/sp|P15233|PER1C_ARMRU	2	-0.01549	-5.98018
20190712_SL_HRP_GP_R3.12813.12813.3.0.dta	7	2591.21	1420.78	3	PTLJTTYLQTLR	-	1170.44	1170.42	3-2-0-0-1-1	4	NXT	2	9	0.29422	17	0.32076	0.53781	7.44604	4.00456	T	b2+;b3+;b4+;b5+;b8+;b9+;y1+;y2+;y3+;y4+;y5+;y6+;y7+;y8+;y9+;y10+;y11+;Y0+;Y0+;Y1+;Y1+;Y2+;Y0++;Y0++;Y1++;Y1++;	b2+;y1+;y5+;y6+;y7+;y8+;y9+;Y0+;Y1+;	sp|P00433|PER1A_ARMRU	D	GL	225	0	228	-0.00096	-0.675218	1.01e-41	sp|P00433|PER1A_ARMRU/sp|P15232|PER1B_ARMRU/sp|P15233|PER1C_ARMRU	2	-0.01549	-5.98018
20190712_SL_HRP_GP_R3.12878.12878.2.0.dta	7	2591.21	1420.78	2	PTLJTTYLQTLR	-	1170.43	1170.42	3-2-0-0-1-1	4	NXT	2	7	0.518	7	0.1118	0.35508	4.84611	1.72074	T	b2+;y1+;y2+;y4+;y6+;y7+;y8+;Y0+;Y0+;Y1+;Y1+;Y0++;Y0++;Y1++;	y1+;Y0+;Y1+;Y1+;	sp|P00433|PER1A_ARMRU	D	GL	225	0	228	-0.00096	-0.675218	1.01e-41	sp|P00433|PER1A_ARMRU/sp|P15232|PER1B_ARMRU/sp|P15233|PER1C_ARMRU	2	-0.01187	-4.58263
20190712_SL_HRP_GP_R3.13008.13008.3.0.dta	7	2591.21	1420.78	3	PTLJTTYLQTLR	-	1170.43	1170.42	3-2-0-0-1-1	4	NXT	2	9	0.2209	18	0.29991	0.5022	7.44604	3.73942	T	b2+;b3+;b4+;b5+;b6+;b8+;b9+;y1+;y2+;y3+;y4+;y5+;y6+;y7+;y8+;y9+;y10+;y11+;Y0+;Y0+;Y1+;Y1+;Y2+;Y0++;Y0++;Y1++;Y1++;	b2+;y1+;y5+;y6+;y7+;y8+;y9+;Y0+;Y1+;	sp|P00433|PER1A_ARMRU	D	GL	225	0	228	-0.00096	-0.675218	1.01e-41	sp|P00433|PER1A_ARMRU/sp|P15232|PER1B_ARMRU/sp|P15233|PER1C_ARMRU	2	-0.00921	-3.5557
20190712_SL_HRP_GP_R3.13022.13022.2.0.dta	7	2591.21	1420.78	2	PTLJTTYLQTLR	-	1170.43	1170.42	3-2-0-0-1-1	4	NXT	2	7	0.44353	14	0.19473	0.47915	7.44604	3.56779	T	b2+;b3+;b4+;b8+;y1+;y2+;y3+;y4+;y5+;y6+;y7+;y8+;y9+;y10+;Y0+;Y0+;Y1+;Y1+;Y2+;Y0++;Y0++;	b2+;y6+;y7+;y8+;Y0+;Y0+;Y1+;Y1+;Y2+;	sp|P00433|PER1A_ARMRU	D	GL	225	0	228	-0.00096	-0.675218	1.01e-41	sp|P00433|PER1A_ARMRU/sp|P15232|PER1B_ARMRU/sp|P15233|PER1C_ARMRU	2	-0.01032	-3.98423
20190712_SL_HRP_GP_R3.13079.13079.2.0.dta	7	2591.21	1420.78	2	PTLJTTYLQTLR	-	1170.43	1170.42	3-2-0-0-1-1	4	NXT	2	6	0.34065	12	0.18143	0.40711	6.91912	2.81686	T	b2+;b3+;b4+;y1+;y2+;y3+;y4+;y5+;y6+;y7+;y8+;y9+;Y0+;Y0+;Y1+;Y2+;Y0++;Y0++;	b2+;y1+;y7+;y8+;Y0+;Y0+;Y1+;Y2+;	sp|P00433|PER1A_ARMRU	D	GL	225	0	228	-0.00096	-0.675218	1.01e-41	sp|P00433|PER1A_ARMRU/sp|P15232|PER1B_ARMRU/sp|P15233|PER1C_ARMRU	2	-0.01004	-3.87613
20190712_SL_HRP_GP_R3.13088.13088.2.0.dta	7	2591.21	1420.78	2	PTLJTTYLQTLR	-	1170.43	1170.42	3-2-0-0-1-1	4	NXT	2	8	0.41627	15	0.18724	0.47362	6.91912	3.27707	T	b2+;b3+;b4+;b5+;b8+;y1+;y2+;y3+;y4+;y5+;y6+;y7+;y8+;y9+;y10+;Y0+;Y0+;Y1+;Y1+;Y2+;Y0++;Y0++;Y1++;	b2+;y1+;y7+;Y0+;Y0+;Y1+;Y1+;Y2+;	sp|P00433|PER1A_ARMRU	D	GL	225	0	228	-0.00096	-0.675218	1.01e-41	sp|P00433|PER1A_ARMRU/sp|P15232|PER1B_ARMRU/sp|P15233|PER1C_ARMRU	2	-0.01004	-3.87613
20190712_SL_HRP_GP_R3.13113.13113.2.0.dta	7	2591.21	1420.78	2	PTLJTTYLQTLR	-	1170.43	1170.42	3-2-0-0-1-1	4	NXT	2	7	0.32539	13	0.22099	0.47523	6.37541	3.02981	T	b2+;b4+;y1+;y2+;y3+;y4+;y5+;y6+;y7+;y8+;y9+;y10+;y11+;Y0+;Y0+;Y1+;Y1+;Y2+;Y0++;Y0++;	b2+;y1+;y6+;y7+;Y0+;Y0+;Y1+;	sp|P00433|PER1A_ARMRU	D	GL	225	0	228	-0.00096	-0.675218	1.01e-41	sp|P00433|PER1A_ARMRU/sp|P15232|PER1B_ARMRU/sp|P15233|PER1C_ARMRU	2	-0.01104	-4.2622
20190712_SL_HRP_GP_R3.13131.13131.2.0.dta	7	2591.21	1420.78	2	PTLJTTYLQTLR	-	1170.43	1170.42	3-2-0-0-1-1	4	NXT	2	7	0.2989	12	0.18846	0.4038	6.37541	2.57438	T	b2+;b3+;b4+;y1+;y2+;y3+;y4+;y5+;y6+;y7+;y8+;y9+;Y0+;Y0+;Y1+;Y1+;Y2+;Y0++;Y0++;	b2+;y1+;y6+;y8+;Y0+;Y1+;Y2+;	sp|P00433|PER1A_ARMRU	D	GL	225	0	228	-0.00096	-0.675218	1.01e-41	sp|P00433|PER1A_ARMRU/sp|P15232|PER1B_ARMRU/sp|P15233|PER1C_ARMRU	2	-0.01104	-4.2622
20190712_SL_HRP_GP_R3.13159.13159.2.1.dta	7	2591.21	1420.78	2	PTLJTTYLQTLR	-	1170.43	1170.42	3-2-0-0-1-1	4	NXT	2	7	0.40798	11	0.17624	0.45521	6.91912	3.14967	T	b2+;y1+;y3+;y4+;y5+;y6+;y7+;y8+;y9+;y10+;y11+;Y0+;Y1+;Y1+;Y2+;Y0++;Y0++;Y1++;	b2+;y1+;y7+;y8+;Y0+;Y1+;Y1+;Y2+;	sp|P00433|PER1A_ARMRU	D	GL	225	0	228	-0.00096	-0.675218	1.01e-41	sp|P00433|PER1A_ARMRU/sp|P15232|PER1B_ARMRU/sp|P15233|PER1C_ARMRU	2	-0.01122	-4.33169
20190712_SL_HRP_GP_R3.13182.13182.2.0.dta	7	2591.21	1420.78	2	PTLJTTYLQTLR	-	1170.43	1170.42	3-2-0-0-1-1	4	NXT	2	8	0.21104	8	0.12538	0.283	5.20854	1.47401	T	b2+;y1+;y2+;y3+;y5+;y6+;y7+;y8+;Y0+;Y0+;Y1+;Y1+;Y2+;Y0++;Y0++;Y1++;	b2+;y1+;y7+;Y0+;Y1+;	sp|P00433|PER1A_ARMRU	D	GL	225	0	228	-0.00096	-0.675218	1.01e-41	sp|P00433|PER1A_ARMRU/sp|P15232|PER1B_ARMRU/sp|P15233|PER1C_ARMRU	2	-0.01177	-4.54402
20190712_SL_HRP_GP_R3.13190.13190.2.1.dta	7	2591.21	1420.78	2	PTLJTTYLQTLR	-	1170.43	1170.42	3-2-0-0-1-1	4	NXT	2	5	0.12277	12	0.13963	0.33822	4.56511	1.54403	T	b2+;y1+;y2+;y3+;y4+;y5+;y6+;y7+;y8+;y9+;y10+;y11+;Y0+;Y1+;Y2+;Y0++;Y0++;	y1+;y7+;Y0+;Y2+;	sp|P00433|PER1A_ARMRU	D	GL	225	0	228	-0.00096	-0.675218	1.01e-41	sp|P00433|PER1A_ARMRU/sp|P15232|PER1B_ARMRU/sp|P15233|PER1C_ARMRU	2	-0.01177	-4.54402
20190712_SL_HRP_GP_R3.13190.13190.4.3.dta	30	5179.13	4008.73	4	LHFHDCFVJGCDASILLDNTTSFRTEKDAFGNANS	6,Carbamidomethyl[C];11,Carbamidomethyl[C];11,Dioxidation[C];19,Deamidated[N];32,Deamidated[N];34,Deamidated[N];	1170.4	1170.42	3-2-0-0-1-1	9	NXC	4	0	0	7	0.12748	0.07425	2.59387	0.1926	T	b2+;b3+;b4+;b5+;b6+;b7+;b8+;	b2+;b3+;	sp|P00433|PER1A_ARMRU	R	AR	69	0	77	0.00898	2.23956	1.2e-06	sp|P00433|PER1A_ARMRU/sp|P15233|PER1C_ARMRU	2	0.02233	4.3124
20190712_SL_HRP_GP_R3.13344.13344.3.0.dta	7	2591.21	1420.78	3	PTLJTTYLQTLR	-	1170.43	1170.42	3-2-0-0-1-1	4	NXT	2	9	0.22766	15	0.28327	0.48269	6.91912	3.33982	T	b2+;b3+;b4+;b5+;b10+;y1+;y2+;y3+;y4+;y6+;y7+;y8+;y9+;y10+;y11+;Y0+;Y0+;Y1+;Y1+;Y2+;Y0++;Y0++;Y1++;Y1++;	b2+;y1+;y6+;y7+;y8+;y10+;Y0+;Y1+;	sp|P00433|PER1A_ARMRU	D	GL	225	0	228	-0.00096	-0.675218	1.01e-41	sp|P00433|PER1A_ARMRU/sp|P15232|PER1B_ARMRU/sp|P15233|PER1C_ARMRU	2	-0.01116	-4.30852
20190712_SL_HRP_GP_R3.13400.13400.3.0.dta	7	2591.21	1420.78	3	PTLJTTYLQTLR	-	1170.43	1170.42	3-2-0-0-1-1	4	NXT	2	8	0.16905	15	0.26657	0.44911	6.37541	2.86325	T	b2+;b3+;b4+;b5+;b8+;y1+;y2+;y3+;y4+;y6+;y7+;y8+;y9+;y10+;y11+;Y0+;Y0+;Y1+;Y1+;Y2+;Y0++;Y0++;Y1++;	b2+;y1+;y6+;y7+;y8+;Y0+;Y1+;	sp|P00433|PER1A_ARMRU	D	GL	225	0	228	-0.00096	-0.675218	1.01e-41	sp|P00433|PER1A_ARMRU/sp|P15232|PER1B_ARMRU/sp|P15233|PER1C_ARMRU	2	-0.01401	-5.40881
20190712_SL_HRP_GP_R3.13449.13449.2.3.dta	7	2591.22	1420.78	2	PTLJTTYLQTLR	-	1170.44	1170.42	3-2-0-0-1-1	4	NXT	2	7	0.17824	11	0.08999	0.30373	3.85904	1.1721	T	b2+;b4+;y1+;y2+;y3+;y4+;y5+;y7+;y8+;y9+;y10+;Y0+;Y1+;Y1+;Y2+;Y0++;Y0++;Y1++;	y1+;Y0+;Y1+;	sp|P00433|PER1A_ARMRU	D	GL	225	0	228	-0.00096	-0.675218	1.01e-41	sp|P00433|PER1A_ARMRU/sp|P15232|PER1B_ARMRU/sp|P15233|PER1C_ARMRU	2	-0.0183	-7.06501
20190712_SL_HRP_GP_R3.13449.13449.4.4.dta	30	5179.17	4008.73	4	LHFHDCFVJGCDASILLDNTTSFRTEKDAFGNANS	6,Carbamidomethyl[C];11,Carbamidomethyl[C];11,Dioxidation[C];19,Deamidated[N];32,Deamidated[N];34,Deamidated[N];	1170.44	1170.42	3-2-0-0-1-1	9	NXC	4	0	0	7	0.10691	0.06593	3.31196	0.21837	T	b2+;b3+;b4+;b5+;b6+;b7+;b8+;	b2+;b3+;b5+;	sp|P00433|PER1A_ARMRU	R	AR	69	0	77	0.00898	2.23956	1.2e-06	sp|P00433|PER1A_ARMRU/sp|P15233|PER1C_ARMRU	2	-0.02006	-3.87395
20190712_SL_HRP_GP_R3.13450.13450.2.1.dta	7	2591.22	1420.78	2	PTLJTTYLQTLR	-	1170.44	1170.42	3-2-0-0-1-1	4	NXT	2	6	0.16738	9	0.11468	0.27474	3.85904	1.06022	T	b2+;b4+;y1+;y3+;y4+;y5+;y6+;y7+;y8+;Y0+;Y0+;Y1+;Y1+;Y2+;Y0++;	y1+;Y0+;Y1+;	sp|P00433|PER1A_ARMRU	D	GL	225	0	228	-0.00096	-0.675218	1.01e-41	sp|P00433|PER1A_ARMRU/sp|P15232|PER1B_ARMRU/sp|P15233|PER1C_ARMRU	2	-0.0183	-7.06501
20190712_SL_HRP_GP_R3.13450.13450.4.4.dta	30	5179.17	4008.73	4	LHFHDCFVJGCDASILLDNTTSFRTEKDAFGNANS	6,Carbamidomethyl[C];11,Carbamidomethyl[C];11,Dioxidation[C];19,Deamidated[N];32,Deamidated[N];34,Deamidated[N];	1170.44	1170.42	3-2-0-0-1-1	9	NXC	4	0	0	7	0.12844	0.07439	3.31196	0.24637	T	b2+;b3+;b4+;b5+;b6+;b7+;b8+;	b2+;b3+;b8+;	sp|P00433|PER1A_ARMRU	R	AR	69	0	77	0.00898	2.23956	1.2e-06	sp|P00433|PER1A_ARMRU/sp|P15233|PER1C_ARMRU	2	-0.02006	-3.87395
20190712_SL_HRP_GP_R3.13451.13451.2.3.dta	7	2591.22	1420.78	2	PTLJTTYLQTLR	-	1170.44	1170.42	3-2-0-0-1-1	4	NXT	2	8	0.24908	14	0.11577	0.37767	5.20854	1.96712	T	b2+;b4+;b7+;y1+;y2+;y3+;y4+;y5+;y6+;y7+;y8+;y9+;y10+;y11+;Y0+;Y0+;Y1+;Y1+;Y2+;Y0++;Y0++;Y1++;	y1+;Y0+;Y1+;Y1+;Y2+;	sp|P00433|PER1A_ARMRU	D	GL	225	0	228	-0.00096	-0.675218	1.01e-41	sp|P00433|PER1A_ARMRU/sp|P15232|PER1B_ARMRU/sp|P15233|PER1C_ARMRU	2	-0.0183	-7.06501
20190712_SL_HRP_GP_R3.13451.13451.4.4.dta	31	5179.17	4008.73	4	LHFHDCFVNGCDASILLDJTTSFRTEKDAFGNANS	6,Carbamidomethyl[C];9,Deamidated[N];11,Carbamidomethyl[C];11,Dioxidation[C];32,Deamidated[N];34,Deamidated[N];	1170.44	1170.42	3-2-0-0-1-1	19	NXT	4	0	0	8	0.11779	0.0696	3.31196	0.2305	T	b2+;b3+;b4+;b5+;b6+;b7+;b8+;b14+++;	b2+;b3+;b5+;	sp|P00433|PER1A_ARMRU	R	AR	69	0	87	0.00898	2.23956	1.2e-06	sp|P00433|PER1A_ARMRU/sp|P15233|PER1C_ARMRU	2	-0.02006	-3.87395
20190712_SL_HRP_GP_R3.13452.13452.2.1.dta	7	2591.22	1420.78	2	PTLJTTYLQTLR	-	1170.44	1170.42	3-2-0-0-1-1	4	NXT	2	5	0.1253	8	0.1263	0.25148	3.85904	0.97048	T	b2+;y1+;y3+;y4+;y5+;y6+;y7+;y8+;Y0+;Y0+;Y1+;Y1+;Y2+;	y1+;Y0+;Y1+;	sp|P00433|PER1A_ARMRU	D	GL	225	0	228	-0.00096	-0.675218	1.01e-41	sp|P00433|PER1A_ARMRU/sp|P15232|PER1B_ARMRU/sp|P15233|PER1C_ARMRU	2	-0.0183	-7.06501
20190712_SL_HRP_GP_R3.13496.13496.2.0.dta	7	2591.22	1420.78	2	PTLJTTYLQTLR	-	1170.44	1170.42	3-2-0-0-1-1	4	NXT	2	2	0.12796	6	0.13866	0.23126	4.56511	1.05572	T	b2+;y1+;y4+;y5+;y6+;y8+;Y0+;Y1+;	b2+;y1+;Y0+;Y1+;	sp|P00433|PER1A_ARMRU	D	GL	225	0	228	-0.00096	-0.675218	1.01e-41	sp|P00433|PER1A_ARMRU/sp|P15232|PER1B_ARMRU/sp|P15233|PER1C_ARMRU	2	-0.01794	-6.92603
20190712_SL_HRP_GP_R3.13613.13613.3.0.dta	7	2591.22	1420.78	3	PTLJTTYLQTLR	-	1170.44	1170.42	3-2-0-0-1-1	4	NXT	2	9	0.32248	16	0.3212	0.5499	7.44604	4.09455	T	b2+;b3+;b4+;b5+;b8+;y1+;y2+;y3+;y4+;y5+;y6+;y7+;y8+;y9+;y10+;y11+;Y0+;Y0+;Y1+;Y1+;Y2+;Y0++;Y0++;Y1++;Y1++;	b2+;y5+;y6+;y7+;y8+;Y0+;Y0+;Y1+;Y0++;	sp|P00433|PER1A_ARMRU	D	GL	225	0	228	-0.00096	-0.675218	1.01e-41	sp|P00433|PER1A_ARMRU/sp|P15232|PER1B_ARMRU/sp|P15233|PER1C_ARMRU	2	-0.0213	-8.22319
20190712_SL_HRP_GP_R3.13680.13680.3.0.dta	7	2591.22	1420.78	3	PTLJTTYLQTLR	-	1170.44	1170.42	3-2-0-0-1-1	4	NXT	2	8	0.22807	14	0.26343	0.44962	6.91912	3.111	T	b2+;b3+;b4+;b5+;b7+;y1+;y2+;y3+;y4+;y6+;y7+;y8+;y9+;y10+;Y0+;Y0+;Y1+;Y1+;Y2+;Y0++;Y0++;Y1++;	b2+;y1+;y4+;y6+;y7+;y8+;Y0+;Y1+;	sp|P00433|PER1A_ARMRU	D	GL	225	0	228	-0.00096	-0.675218	1.01e-41	sp|P00433|PER1A_ARMRU/sp|P15232|PER1B_ARMRU/sp|P15233|PER1C_ARMRU	2	-0.0223	-8.60925
20190712_SL_HRP_GP_R3.13698.13698.3.0.dta	7	2591.22	1420.78	3	PTLJTTYLQTLR	-	1170.44	1170.42	3-2-0-0-1-1	4	NXT	2	9	0.36667	15	0.33653	0.57322	7.96278	4.56445	T	b2+;b3+;b4+;b5+;y1+;y2+;y3+;y4+;y5+;y6+;y7+;y8+;y9+;y10+;y11+;Y0+;Y0+;Y1+;Y1+;Y2+;Y0++;Y0++;Y1++;Y1++;	b2+;y5+;y6+;y7+;y8+;y9+;Y0+;Y1+;Y0++;Y0++;	sp|P00433|PER1A_ARMRU	D	GL	225	0	228	-0.00096	-0.675218	1.01e-41	sp|P00433|PER1A_ARMRU/sp|P15232|PER1B_ARMRU/sp|P15233|PER1C_ARMRU	2	-0.0223	-8.60925
20190712_SL_HRP_GP_R3.13701.13701.2.0.dta	7	2591.22	1420.78	2	PTLJTTYLQTLR	-	1170.44	1170.42	3-2-0-0-1-1	4	NXT	2	8	0.41737	12	0.17156	0.44708	6.91912	3.09337	T	b2+;b3+;y1+;y2+;y3+;y4+;y5+;y6+;y7+;y8+;y9+;y10+;Y0+;Y0+;Y1+;Y1+;Y2+;Y0++;Y0++;Y1++;	b2+;y1+;y6+;y7+;Y0+;Y1+;Y1+;Y2+;	sp|P00433|PER1A_ARMRU	D	GL	225	0	228	-0.00096	-0.675218	1.01e-41	sp|P00433|PER1A_ARMRU/sp|P15232|PER1B_ARMRU/sp|P15233|PER1C_ARMRU	2	-0.01869	-7.21558
20190712_SL_HRP_GP_R3.13702.13702.2.0.dta	7	2591.22	1420.78	2	PTLJTTYLQTLR	-	1170.44	1170.42	3-2-0-0-1-1	4	NXT	2	8	0.40757	12	0.17636	0.46076	6.37541	2.93752	T	b2+;b4+;b5+;y1+;y3+;y4+;y5+;y6+;y7+;y8+;y9+;y10+;Y0+;Y0+;Y1+;Y1+;Y2+;Y0++;Y0++;Y1++;	y7+;y8+;Y0+;Y0+;Y1+;Y1+;Y2+;	sp|P00433|PER1A_ARMRU	D	GL	225	0	228	-0.00096	-0.675218	1.01e-41	sp|P00433|PER1A_ARMRU/sp|P15232|PER1B_ARMRU/sp|P15233|PER1C_ARMRU	2	-0.01869	-7.21558
20190712_SL_HRP_GP_R3.13703.13703.2.0.dta	7	2591.22	1420.78	2	PTLJTTYLQTLR	-	1170.44	1170.42	3-2-0-0-1-1	4	NXT	2	8	0.4074	13	0.17494	0.458	6.91912	3.16899	T	b2+;b3+;b4+;b5+;y1+;y3+;y4+;y5+;y6+;y7+;y8+;y9+;y10+;Y0+;Y0+;Y1+;Y1+;Y2+;Y0++;Y0++;Y1++;	b2+;y1+;y7+;Y0+;Y0+;Y1+;Y1+;Y2+;	sp|P00433|PER1A_ARMRU	D	GL	225	0	228	-0.00096	-0.675218	1.01e-41	sp|P00433|PER1A_ARMRU/sp|P15232|PER1B_ARMRU/sp|P15233|PER1C_ARMRU	2	-0.01869	-7.21558
20190712_SL_HRP_GP_R3.13705.13705.2.0.dta	7	2591.22	1420.78	2	PTLJTTYLQTLR	-	1170.44	1170.42	3-2-0-0-1-1	4	NXT	2	8	0.48434	13	0.1869	0.49704	7.44604	3.70095	T	b2+;b5+;y1+;y2+;y3+;y4+;y5+;y6+;y7+;y8+;y9+;y10+;y11+;Y0+;Y0+;Y1+;Y1+;Y2+;Y0++;Y0++;Y1++;	b2+;y1+;y7+;y8+;Y0+;Y0+;Y1+;Y1+;Y2+;	sp|P00433|PER1A_ARMRU	D	GL	225	0	228	-0.00096	-0.675218	1.01e-41	sp|P00433|PER1A_ARMRU/sp|P15232|PER1B_ARMRU/sp|P15233|PER1C_ARMRU	2	-0.01869	-7.21558
20190712_SL_HRP_GP_R3.13706.13706.2.0.dta	7	2591.22	1420.78	2	PTLJTTYLQTLR	-	1170.44	1170.42	3-2-0-0-1-1	4	NXT	2	8	0.49393	10	0.17029	0.47608	7.44604	3.54487	T	b2+;y1+;y3+;y5+;y6+;y7+;y8+;y9+;y10+;y11+;Y0+;Y0+;Y1+;Y1+;Y2+;Y4+;Y0++;Y0++;	b2+;y1+;y5+;y8+;Y0+;Y0+;Y1+;Y1+;Y2+;	sp|P00433|PER1A_ARMRU	D	GL	225	0	228	-0.00096	-0.675218	1.01e-41	sp|P00433|PER1A_ARMRU/sp|P15232|PER1B_ARMRU/sp|P15233|PER1C_ARMRU	2	-0.01869	-7.21558
20190712_SL_HRP_GP_R3.13709.13709.2.0.dta	7	2591.22	1420.78	2	PTLJTTYLQTLR	-	1170.44	1170.42	3-2-0-0-1-1	4	NXT	2	8	0.2878	10	0.15274	0.33777	5.20854	1.75927	T	b2+;b3+;y1+;y2+;y3+;y4+;y5+;y6+;y7+;y8+;Y0+;Y0+;Y1+;Y1+;Y2+;Y0++;Y0++;Y1++;	y1+;y7+;y8+;Y0+;Y1+;	sp|P00433|PER1A_ARMRU	D	GL	225	0	228	-0.00096	-0.675218	1.01e-41	sp|P00433|PER1A_ARMRU/sp|P15232|PER1B_ARMRU/sp|P15233|PER1C_ARMRU	2	-0.01869	-7.21558
20190712_SL_HRP_GP_R3.13753.13753.2.0.dta	7	2591.22	1420.78	2	PTLJTTYLQTLR	-	1170.44	1170.42	3-2-0-0-1-1	4	NXT	2	7	0.31678	12	0.17418	0.4238	5.80803	2.46143	T	b2+;b4+;y1+;y2+;y3+;y4+;y5+;y6+;y7+;y8+;y9+;y10+;Y0+;Y0+;Y1+;Y1+;Y3+;Y0++;Y0++;	b2+;y1+;y6+;Y0+;Y0+;Y1+;	sp|P00433|PER1A_ARMRU	D	GL	225	0	228	-0.00096	-0.675218	1.01e-41	sp|P00433|PER1A_ARMRU/sp|P15232|PER1B_ARMRU/sp|P15233|PER1C_ARMRU	2	-0.01835	-7.08432
20190712_SL_HRP_GP_R3.13767.13767.2.0.dta	7	2591.22	1420.78	2	PTLJTTYLQTLR	-	1170.44	1170.42	3-2-0-0-1-1	4	NXT	2	8	0.51496	11	0.1767	0.49629	7.96278	3.95188	T	b2+;y1+;y2+;y4+;y5+;y6+;y7+;y8+;y9+;y10+;y11+;Y0+;Y0+;Y1+;Y1+;Y2+;Y0++;Y0++;Y1++;	y1+;y6+;y7+;y8+;Y0+;Y0+;Y1+;Y1+;Y2+;Y1++;	sp|P00433|PER1A_ARMRU	D	GL	225	0	228	-0.00096	-0.675218	1.01e-41	sp|P00433|PER1A_ARMRU/sp|P15232|PER1B_ARMRU/sp|P15233|PER1C_ARMRU	2	-0.01799	-6.94534
20190712_SL_HRP_GP_R3.13785.13785.2.0.dta	7	2591.22	1420.78	2	PTLJTTYLQTLR	-	1170.44	1170.42	3-2-0-0-1-1	4	NXT	2	8	0.33966	13	0.23485	0.46128	6.37541	2.94088	T	b2+;b4+;b7+;y1+;y2+;y3+;y4+;y5+;y6+;y7+;y8+;y9+;y11+;Y0+;Y0+;Y1+;Y1+;Y2+;Y0++;Y0++;Y1++;	b2+;y1+;y8+;Y0+;Y1+;Y1+;Y2+;	sp|P00433|PER1A_ARMRU	D	GL	225	0	228	-0.00096	-0.675218	1.01e-41	sp|P00433|PER1A_ARMRU/sp|P15232|PER1B_ARMRU/sp|P15233|PER1C_ARMRU	2	-0.01791	-6.91445
20190712_SL_HRP_GP_R3.13818.13818.2.0.dta	7	2591.22	1420.78	2	PTLJTTYLQTLR	-	1170.44	1170.42	3-2-0-0-1-1	4	NXT	2	3	0.21676	8	0.15287	0.2964	5.80803	1.7215	T	b2+;y1+;y3+;y4+;y5+;y6+;y7+;y8+;Y0+;Y1+;Y1+;	b2+;y1+;y7+;Y0+;Y1+;Y1+;	sp|P00433|PER1A_ARMRU	D	GL	225	0	228	-0.00096	-0.675218	1.01e-41	sp|P00433|PER1A_ARMRU/sp|P15232|PER1B_ARMRU/sp|P15233|PER1C_ARMRU	2	-0.01767	-6.8218
20190712_SL_HRP_GP_R3.13840.13840.2.0.dta	7	2591.22	1420.78	2	PTLJTTYLQTLR	-	1170.44	1170.42	3-2-0-0-1-1	4	NXT	2	4	0.15158	7	0.11399	0.22566	4.56511	1.03015	T	b2+;b3+;y1+;y3+;y4+;y5+;y8+;Y0+;Y1+;Y1+;Y0++;	b2+;y8+;Y0+;Y1+;	sp|P00433|PER1A_ARMRU	D	GL	225	0	228	-0.00096	-0.675218	1.01e-41	sp|P00433|PER1A_ARMRU/sp|P15232|PER1B_ARMRU/sp|P15233|PER1C_ARMRU	2	-0.01736	-6.70212
20190712_SL_HRP_GP_R3.14016.14016.3.0.dta	7	2591.22	1420.78	3	PTLJTTYLQTLR	-	1170.44	1170.42	3-2-0-0-1-1	4	NXT	2	8	0.20861	15	0.28731	0.47494	6.91912	3.28618	T	b2+;b3+;b4+;b5+;b9+;y1+;y2+;y3+;y4+;y6+;y7+;y8+;y9+;y10+;y11+;Y0+;Y0+;Y1+;Y1+;Y2+;Y0++;Y1++;Y1++;	b2+;y1+;y4+;y6+;y7+;y8+;Y0+;Y1+;	sp|P00433|PER1A_ARMRU	D	GL	225	0	228	-0.00096	-0.675218	1.01e-41	sp|P00433|PER1A_ARMRU/sp|P15232|PER1B_ARMRU/sp|P15233|PER1C_ARMRU	2	-0.01666	-6.43187
20190712_SL_HRP_GP_R3.14037.14037.2.0.dta	7	2591.21	1420.78	2	PTLJTTYLQTLR	-	1170.43	1170.42	3-2-0-0-1-1	4	NXT	2	8	0.44849	11	0.16181	0.43136	6.91912	2.98465	T	b2+;b4+;y1+;y2+;y3+;y4+;y5+;y6+;y7+;y8+;y10+;Y0+;Y0+;Y1+;Y1+;Y2+;Y0++;Y0++;Y1++;	y1+;y7+;Y0+;Y0+;Y1+;Y1+;Y2+;Y0++;	sp|P00433|PER1A_ARMRU	D	GL	225	0	228	-0.00096	-0.675218	1.01e-41	sp|P00433|PER1A_ARMRU/sp|P15232|PER1B_ARMRU/sp|P15233|PER1C_ARMRU	2	-0.01482	-5.72152
20190712_SL_HRP_GP_R3.14038.14038.2.0.dta	7	2591.21	1420.78	2	PTLJTTYLQTLR	-	1170.43	1170.42	3-2-0-0-1-1	4	NXT	2	8	0.3953	12	0.17489	0.45452	6.37541	2.89778	T	b2+;b3+;b4+;y1+;y3+;y4+;y5+;y6+;y7+;y8+;y9+;y10+;Y0+;Y0+;Y1+;Y1+;Y2+;Y0++;Y0++;Y1++;	b2+;y7+;y8+;Y0+;Y0+;Y1+;Y2+;	sp|P00433|PER1A_ARMRU	D	GL	225	0	228	-0.00096	-0.675218	1.01e-41	sp|P00433|PER1A_ARMRU/sp|P15232|PER1B_ARMRU/sp|P15233|PER1C_ARMRU	2	-0.01482	-5.72152
20190712_SL_HRP_GP_R3.14042.14042.2.0.dta	7	2591.21	1420.78	2	PTLJTTYLQTLR	-	1170.43	1170.42	3-2-0-0-1-1	4	NXT	2	8	0.3789	14	0.20307	0.48653	6.37541	3.1018	T	b2+;b4+;b5+;y1+;y2+;y3+;y4+;y5+;y6+;y7+;y8+;y9+;y10+;y11+;Y0+;Y0+;Y1+;Y1+;Y2+;Y0++;Y0++;Y1++;	y1+;y5+;y7+;Y0+;Y0+;Y1+;Y2+;	sp|P00433|PER1A_ARMRU	D	GL	225	0	228	-0.00096	-0.675218	1.01e-41	sp|P00433|PER1A_ARMRU/sp|P15232|PER1B_ARMRU/sp|P15233|PER1C_ARMRU	2	-0.01482	-5.72152
20190712_SL_HRP_GP_R3.14043.14043.2.0.dta	7	2591.21	1420.78	2	PTLJTTYLQTLR	-	1170.43	1170.42	3-2-0-0-1-1	4	NXT	2	9	0.4574	13	0.18949	0.48668	6.91912	3.36741	T	b2+;b4+;b5+;y1+;y2+;y3+;y4+;y5+;y6+;y7+;y8+;y9+;y10+;Y0+;Y0+;Y1+;Y1+;Y2+;Y0++;Y0++;Y1++;Y1++;	b2+;y7+;y8+;Y0+;Y0+;Y1+;Y1+;Y2+;	sp|P00433|PER1A_ARMRU	D	GL	225	0	228	-0.00096	-0.675218	1.01e-41	sp|P00433|PER1A_ARMRU/sp|P15232|PER1B_ARMRU/sp|P15233|PER1C_ARMRU	2	-0.01482	-5.72152
20190712_SL_HRP_GP_R3.14054.14054.2.0.dta	7	2591.21	1420.78	2	PTLJTTYLQTLR	-	1170.43	1170.42	3-2-0-0-1-1	4	NXT	2	7	0.2857	9	0.17311	0.34449	5.80803	2.0008	T	b2+;y1+;y2+;y3+;y4+;y5+;y6+;y7+;y8+;Y0+;Y0+;Y1+;Y1+;Y2+;Y0++;Y0++;	b2+;y1+;y7+;y8+;Y0+;Y1+;	sp|P00433|PER1A_ARMRU	D	GL	225	0	228	-0.00096	-0.675218	1.01e-41	sp|P00433|PER1A_ARMRU/sp|P15232|PER1B_ARMRU/sp|P15233|PER1C_ARMRU	2	-0.01482	-5.72152
20190712_SL_HRP_GP_R3.14121.14121.2.0.dta	7	2591.21	1420.78	2	PTLJTTYLQTLR	-	1170.44	1170.42	3-2-0-0-1-1	4	NXT	2	7	0.32537	13	0.22041	0.45968	6.37541	2.93063	T	b2+;b3+;b4+;y1+;y2+;y3+;y4+;y5+;y6+;y7+;y8+;y9+;y10+;Y0+;Y0+;Y1+;Y1+;Y2+;Y0++;Y0++;	b2+;y1+;y8+;Y0+;Y1+;Y1+;Y2+;	sp|P00433|PER1A_ARMRU	D	GL	225	0	228	-0.00096	-0.675218	1.01e-41	sp|P00433|PER1A_ARMRU/sp|P15232|PER1B_ARMRU/sp|P15233|PER1C_ARMRU	2	-0.01556	-6.00721
20190712_SL_HRP_GP_R3.14203.14203.3.0.dta	7	2591.22	1420.78	3	PTLJTTYLQTLR	-	1170.44	1170.42	3-2-0-0-1-1	4	NXT	2	8	0.31153	17	0.33917	0.55103	7.44604	4.10296	T	b2+;b3+;b4+;b5+;b6+;b8+;y1+;y2+;y3+;y4+;y5+;y6+;y7+;y8+;y9+;y10+;y11+;Y0+;Y0+;Y1+;Y1+;Y2+;Y0++;Y0++;Y1++;	b2+;y1+;y5+;y6+;y7+;y8+;Y0+;Y0+;Y1+;	sp|P00433|PER1A_ARMRU	D	GL	225	0	228	-0.00096	-0.675218	1.01e-41	sp|P00433|PER1A_ARMRU/sp|P15232|PER1B_ARMRU/sp|P15233|PER1C_ARMRU	2	-0.0194	-7.48968
20190712_SL_HRP_GP_R3.14247.14247.3.0.dta	7	2459.17	1420.78	3	PTLJTTYLQTLR	-	1038.39	1038.38	3-2-0-0-1	4	NXT	2	1	0.06779	4	0.26537	0.25993	5.20854	1.35385	T	b2+;y5+;y7+;y8+;Y1+;	b2+;y5+;y7+;y8+;Y1+;	sp|P00433|PER1A_ARMRU	D	GL	225	0	228	-0.00096	-0.675218	1.01e-41	sp|P00433|PER1A_ARMRU/sp|P15232|PER1B_ARMRU/sp|P15233|PER1C_ARMRU	2	-0.01011	-4.11281
20190712_SL_HRP_GP_R3.14334.14334.2.0.dta	7	2591.21	1420.78	2	PTLJTTYLQTLR	-	1170.43	1170.42	3-2-0-0-1-1	4	NXT	2	7	0.31889	11	0.20232	0.40193	5.80803	2.33442	T	b2+;b4+;y1+;y2+;y3+;y4+;y5+;y6+;y7+;y8+;y11+;Y0+;Y0+;Y1+;Y1+;Y2+;Y0++;Y0++;	y1+;y7+;y8+;Y0+;Y1+;Y2+;	sp|P00433|PER1A_ARMRU	D	GL	225	0	228	-0.00096	-0.675218	1.01e-41	sp|P00433|PER1A_ARMRU/sp|P15232|PER1B_ARMRU/sp|P15233|PER1C_ARMRU	2	-0.01428	-5.51304
20190712_SL_HRP_GP_R3.14352.14352.3.0.dta	7	2591.22	1420.78	3	PTLJTTYLQTLR	-	1170.44	1170.42	3-2-0-0-1-1	4	NXT	2	9	0.23291	16	0.26746	0.46722	6.91912	3.23274	T	b2+;b3+;b4+;b5+;b6+;b7+;y1+;y2+;y3+;y4+;y5+;y6+;y8+;y9+;y10+;y11+;Y0+;Y0+;Y1+;Y1+;Y2+;Y0++;Y0++;Y1++;Y1++;	b2+;y1+;y4+;y5+;y6+;y8+;Y0+;Y1+;	sp|P00433|PER1A_ARMRU	D	GL	225	0	228	-0.00096	-0.675218	1.01e-41	sp|P00433|PER1A_ARMRU/sp|P15232|PER1B_ARMRU/sp|P15233|PER1C_ARMRU	2	-0.01821	-7.03027
20190712_SL_HRP_GP_R3.14374.14374.2.0.dta	7	2591.21	1420.78	2	PTLJTTYLQTLR	-	1170.43	1170.42	3-2-0-0-1-1	4	NXT	2	8	0.42568	14	0.187	0.46213	7.44604	3.44104	T	b2+;b3+;b4+;b5+;y1+;y2+;y3+;y4+;y5+;y6+;y7+;y8+;y10+;y11+;Y0+;Y0+;Y1+;Y1+;Y2+;Y0++;Y0++;Y1++;	b2+;y1+;y6+;y7+;Y0+;Y0+;Y1+;Y1+;Y2+;	sp|P00433|PER1A_ARMRU	D	GL	225	0	228	-0.00096	-0.675218	1.01e-41	sp|P00433|PER1A_ARMRU/sp|P15232|PER1B_ARMRU/sp|P15233|PER1C_ARMRU	2	-0.01457	-5.625
20190712_SL_HRP_GP_R3.14380.14380.3.0.dta	7	2591.22	1420.78	3	PTLJTTYLQTLR	-	1170.44	1170.42	3-2-0-0-1-1	4	NXT	2	9	0.40249	13	0.30693	0.5626	7.44604	4.18918	T	b2+;b3+;b4+;y1+;y3+;y4+;y5+;y6+;y7+;y8+;y9+;y10+;y11+;Y0+;Y0+;Y1+;Y1+;Y2+;Y0++;Y0++;Y1++;Y1++;	b2+;y5+;y6+;y7+;y8+;y9+;Y0+;Y0+;Y1+;	sp|P00433|PER1A_ARMRU	D	GL	225	0	228	-0.00096	-0.675218	1.01e-41	sp|P00433|PER1A_ARMRU/sp|P15232|PER1B_ARMRU/sp|P15233|PER1C_ARMRU	2	-0.01866	-7.204
20190712_SL_HRP_GP_R3.14457.14457.2.0.dta	7	2591.21	1420.78	2	PTLJTTYLQTLR	-	1170.44	1170.42	3-2-0-0-1-1	4	NXT	2	6	0.34154	12	0.22436	0.46868	6.91912	3.24286	T	b2+;b4+;y1+;y2+;y3+;y4+;y6+;y7+;y8+;y9+;y10+;y11+;Y0+;Y0+;Y1+;Y1+;Y2+;Y0++;	b2+;y1+;y6+;y7+;y8+;Y0+;Y1+;Y1+;	sp|P00433|PER1A_ARMRU	D	GL	225	0	228	-0.00096	-0.675218	1.01e-41	sp|P00433|PER1A_ARMRU/sp|P15232|PER1B_ARMRU/sp|P15233|PER1C_ARMRU	2	-0.01562	-6.03037
20190712_SL_HRP_GP_R3.14621.14621.3.0.dta	7	2591.22	1420.78	3	PTLJTTYLQTLR	-	1170.44	1170.42	3-2-0-0-1-1	4	NXT	2	8	0.30872	15	0.30348	0.51828	6.91912	3.58608	T	b2+;b3+;b4+;b5+;b8+;y1+;y2+;y3+;y4+;y6+;y7+;y8+;y9+;y10+;y11+;Y0+;Y0+;Y1+;Y1+;Y2+;Y0++;Y0++;Y1++;	b2+;y1+;y4+;y6+;y7+;y8+;Y0+;Y1+;	sp|P00433|PER1A_ARMRU	D	GL	225	0	228	-0.00096	-0.675218	1.01e-41	sp|P00433|PER1A_ARMRU/sp|P15232|PER1B_ARMRU/sp|P15233|PER1C_ARMRU	2	-0.01981	-7.64797
20190712_SL_HRP_GP_R3.14629.14629.2.0.dta	7	2591.21	1420.78	2	PTLJTTYLQTLR	-	1170.43	1170.42	3-2-0-0-1-1	4	NXT	2	8	0.52503	11	0.16969	0.46647	7.44604	3.47338	T	b2+;b4+;y1+;y2+;y3+;y4+;y5+;y6+;y7+;y8+;y9+;Y0+;Y0+;Y1+;Y1+;Y2+;Y0++;Y0++;Y1++;	b2+;y6+;y7+;Y0+;Y0+;Y1+;Y1+;Y2+;Y0++;	sp|P00433|PER1A_ARMRU	D	GL	225	0	228	-0.00096	-0.675218	1.01e-41	sp|P00433|PER1A_ARMRU/sp|P15232|PER1B_ARMRU/sp|P15233|PER1C_ARMRU	2	-0.01477	-5.70222
20190712_SL_HRP_GP_R3.14634.14634.2.0.dta	7	2591.21	1420.78	2	PTLJTTYLQTLR	-	1170.43	1170.42	3-2-0-0-1-1	4	NXT	2	6	0.30111	11	0.15192	0.36473	5.20854	1.8997	T	b2+;b3+;y1+;y2+;y3+;y4+;y5+;y6+;y7+;y8+;y9+;Y0+;Y0+;Y1+;Y1+;Y2+;Y0++;	b2+;y7+;Y0+;Y1+;Y2+;	sp|P00433|PER1A_ARMRU	D	GL	225	0	228	-0.00096	-0.675218	1.01e-41	sp|P00433|PER1A_ARMRU/sp|P15232|PER1B_ARMRU/sp|P15233|PER1C_ARMRU	2	-0.01477	-5.70222
20190712_SL_HRP_GP_R3.14688.14688.3.0.dta	7	2591.22	1420.78	3	PTLJTTYLQTLR	-	1170.44	1170.42	3-2-0-0-1-1	4	NXT	2	8	0.22807	16	0.29778	0.50125	7.44604	3.7323	T	b2+;b3+;b4+;b5+;b6+;y1+;y2+;y3+;y4+;y5+;y6+;y7+;y8+;y9+;y10+;y11+;Y0+;Y0+;Y1+;Y1+;Y2+;Y0++;Y1++;Y1++;	b2+;y1+;y4+;y5+;y6+;y7+;y8+;Y0+;Y1+;	sp|P00433|PER1A_ARMRU	D	GL	225	0	228	-0.00096	-0.675218	1.01e-41	sp|P00433|PER1A_ARMRU/sp|P15232|PER1B_ARMRU/sp|P15233|PER1C_ARMRU	2	-0.01634	-6.30833
20190712_SL_HRP_GP_R3.14793.14793.2.0.dta	7	2591.21	1420.78	2	PTLJTTYLQTLR	-	1170.43	1170.42	3-2-0-0-1-1	4	NXT	2	6	0.33384	14	0.23007	0.46321	6.37541	2.95317	T	b2+;b3+;b4+;b5+;y1+;y2+;y3+;y4+;y5+;y6+;y7+;y8+;y9+;y10+;Y0+;Y0+;Y1+;Y1+;Y2+;Y0++;	b2+;y1+;y7+;y8+;Y0+;Y1+;Y1+;	sp|P00433|PER1A_ARMRU	D	GL	225	0	228	-0.00096	-0.675218	1.01e-41	sp|P00433|PER1A_ARMRU/sp|P15232|PER1B_ARMRU/sp|P15233|PER1C_ARMRU	2	-0.00812	-3.13488
20190712_SL_HRP_GP_R3.15024.15024.3.0.dta	7	2591.21	1420.78	3	PTLJTTYLQTLR	-	1170.43	1170.42	3-2-0-0-1-1	4	NXT	2	10	0.2373	15	0.28859	0.49489	6.91912	3.42422	T	b2+;b3+;b4+;b5+;b6+;y1+;y2+;y3+;y5+;y6+;y7+;y8+;y9+;y10+;y11+;Y0+;Y0+;Y1+;Y1+;Y2+;Y3+;Y0++;Y0++;Y1++;Y1++;	b2+;y1+;y5+;y6+;y7+;y8+;Y0+;Y1+;	sp|P00433|PER1A_ARMRU	D	GL	225	0	228	-0.00096	-0.675218	1.01e-41	sp|P00433|PER1A_ARMRU/sp|P15232|PER1B_ARMRU/sp|P15233|PER1C_ARMRU	2	-0.00813	-3.13874
20190712_SL_HRP_GP_R3.15129.15129.2.0.dta	7	2591.21	1420.78	2	PTLJTTYLQTLR	-	1170.43	1170.42	3-2-0-0-1-1	4	NXT	2	7	0.32346	16	0.2015	0.45858	6.37541	2.92364	T	b2+;b3+;b4+;b7+;b9+;y1+;y2+;y3+;y4+;y5+;y6+;y7+;y8+;y9+;y10+;y11+;Y0+;Y0+;Y1+;Y1+;Y2+;Y2+;Y0++;	b2+;y1+;y7+;y8+;Y0+;Y0+;Y1+;	sp|P00433|PER1A_ARMRU	D	GL	225	0	228	-0.00096	-0.675218	1.01e-41	sp|P00433|PER1A_ARMRU/sp|P15232|PER1B_ARMRU/sp|P15233|PER1C_ARMRU	2	-0.01359	-5.24666
20190712_SL_HRP_GP_R3.15161.15161.2.0.dta	7	2591.21	1420.78	2	PTLJTTYLQTLR	-	1170.43	1170.42	3-2-0-0-1-1	4	NXT	2	6	0.33499	15	0.2002	0.46349	6.37541	2.95492	T	b2+;b3+;b4+;b7+;y1+;y2+;y3+;y4+;y5+;y6+;y7+;y8+;y9+;y10+;y11+;Y0+;Y0+;Y1+;Y2+;Y0++;Y0++;	b2+;y1+;y7+;Y0+;Y0+;Y1+;Y2+;	sp|P00433|PER1A_ARMRU	D	GL	225	0	228	-0.00096	-0.675218	1.01e-41	sp|P00433|PER1A_ARMRU/sp|P15232|PER1B_ARMRU/sp|P15233|PER1C_ARMRU	2	-0.01438	-5.55165
20190712_SL_HRP_GP_R3.15207.15207.2.0.dta	7	2591.21	1420.78	2	PTLJTTYLQTLR	-	1170.43	1170.42	3-2-0-0-1-1	4	NXT	2	2	0.12294	4	0.08044	0.1529	4.56511	0.69802	T	b2+;y1+;y3+;y5+;Y0+;Y1+;	b2+;y1+;Y0+;Y1+;	sp|P00433|PER1A_ARMRU	D	GL	225	0	228	-0.00096	-0.675218	1.01e-41	sp|P00433|PER1A_ARMRU/sp|P15232|PER1B_ARMRU/sp|P15233|PER1C_ARMRU	2	-0.01472	-5.68291
20190712_SL_HRP_GP_R3.15327.15327.2.0.dta	7	2591.21	1420.78	2	PTLJTTYLQTLR	-	1170.43	1170.42	3-2-0-0-1-1	4	NXT	2	8	0.49055	12	0.18288	0.48644	6.91912	3.36575	T	b2+;b4+;y1+;y2+;y3+;y4+;y5+;y6+;y7+;y8+;y9+;y10+;Y0+;Y0+;Y1+;Y1+;Y2+;Y0++;Y0++;Y1++;	y6+;y7+;y8+;Y0+;Y0+;Y1+;Y1+;Y2+;	sp|P00433|PER1A_ARMRU	D	GL	225	0	228	-0.00096	-0.675218	1.01e-41	sp|P00433|PER1A_ARMRU/sp|P15232|PER1B_ARMRU/sp|P15233|PER1C_ARMRU	2	-0.01443	-5.57095
20190712_SL_HRP_GP_R3.15329.15329.2.0.dta	7	2591.21	1420.78	2	PTLJTTYLQTLR	-	1170.43	1170.42	3-2-0-0-1-1	4	NXT	2	10	0.5172	11	0.15857	0.45848	7.96278	3.65076	T	b2+;b4+;y1+;y2+;y3+;y4+;y5+;y6+;y7+;y8+;y9+;Y0+;Y0+;Y1+;Y1+;Y2+;Y2+;Y4+;Y0++;Y0++;Y1++;	y1+;y5+;y7+;y8+;Y0+;Y0+;Y1+;Y1+;Y2+;Y0++;	sp|P00433|PER1A_ARMRU	D	GL	225	0	228	-0.00096	-0.675218	1.01e-41	sp|P00433|PER1A_ARMRU/sp|P15232|PER1B_ARMRU/sp|P15233|PER1C_ARMRU	2	-0.01443	-5.57095
20190712_SL_HRP_GP_R3.15348.15348.2.0.dta	7	2591.21	1420.78	2	PTLJTTYLQTLR	-	1170.43	1170.42	3-2-0-0-1-1	4	NXT	2	6	0.57099	6	0.10909	0.37278	6.61316	2.46525	T	b2+;y4+;y5+;y6+;y7+;y8+;Y0+;Y0+;Y1+;Y1+;Y2+;Y0++;	y8+;Y0+;Y0+;Y1+;Y1+;Y2+;Y0++;	sp|P00433|PER1A_ARMRU	D	GL	225	0	228	-0.00096	-0.675218	1.01e-41	sp|P00433|PER1A_ARMRU/sp|P15232|PER1B_ARMRU/sp|P15233|PER1C_ARMRU	2	-0.0143	-5.52077
20190712_SL_HRP_GP_R3.15357.15357.2.0.dta	7	2591.21	1420.78	2	PTLJTTYLQTLR	-	1170.43	1170.42	3-2-0-0-1-1	4	NXT	2	8	0.57695	9	0.13325	0.44154	6.91912	3.05504	T	b2+;y1+;y3+;y4+;y5+;y6+;y7+;y8+;y9+;Y0+;Y0+;Y1+;Y1+;Y2+;Y0++;Y0++;Y1++;	y7+;Y0+;Y0+;Y1+;Y1+;Y2+;Y0++;Y1++;	sp|P00433|PER1A_ARMRU	D	GL	225	0	228	-0.00096	-0.675218	1.01e-41	sp|P00433|PER1A_ARMRU/sp|P15232|PER1B_ARMRU/sp|P15233|PER1C_ARMRU	2	-0.0143	-5.52077
20190712_SL_HRP_GP_R3.15360.15360.3.0.dta	7	2591.22	1420.78	3	PTLJTTYLQTLR	-	1170.44	1170.42	3-2-0-0-1-1	4	NXT	2	9	0.23744	15	0.26391	0.47625	7.44604	3.54621	T	b2+;b3+;b4+;b5+;b7+;y1+;y2+;y3+;y4+;y6+;y7+;y8+;y9+;y10+;y11+;Y0+;Y0+;Y1+;Y1+;Y2+;Y0++;Y0++;Y1++;Y1++;	b2+;y1+;y6+;y7+;y8+;y9+;Y0+;Y1+;Y0++;	sp|P00433|PER1A_ARMRU	D	GL	225	0	228	-0.00096	-0.675218	1.01e-41	sp|P00433|PER1A_ARMRU/sp|P15232|PER1B_ARMRU/sp|P15233|PER1C_ARMRU	2	-0.01916	-7.39703
20190712_SL_HRP_GP_R3.15465.15465.2.0.dta	7	2591.21	1420.78	2	PTLJTTYLQTLR	-	1170.44	1170.42	3-2-0-0-1-1	4	NXT	2	7	0.36474	11	0.229	0.44028	7.44604	3.27836	T	b2+;b4+;y1+;y2+;y3+;y4+;y5+;y6+;y7+;y8+;y10+;Y0+;Y0+;Y1+;Y1+;Y2+;Y0++;Y0++;	b2+;y1+;y6+;y7+;y8+;Y0+;Y0+;Y1+;Y1+;	sp|P00433|PER1A_ARMRU	D	GL	225	0	228	-0.00096	-0.675218	1.01e-41	sp|P00433|PER1A_ARMRU/sp|P15232|PER1B_ARMRU/sp|P15233|PER1C_ARMRU	2	-0.01543	-5.95702
20190712_SL_HRP_GP_R3.15696.15696.3.0.dta	7	2591.22	1420.78	3	PTLJTTYLQTLR	-	1170.44	1170.42	3-2-0-0-1-1	4	NXT	2	8	0.23278	16	0.30117	0.50536	7.44604	3.76296	T	b2+;b3+;b4+;b5+;b9+;y1+;y2+;y3+;y4+;y5+;y6+;y7+;y8+;y9+;y10+;y11+;Y0+;Y0+;Y1+;Y1+;Y2+;Y0++;Y0++;Y1++;	b2+;y1+;y5+;y6+;y7+;y8+;y9+;Y0+;Y1+;	sp|P00433|PER1A_ARMRU	D	GL	225	0	228	-0.00096	-0.675218	1.01e-41	sp|P00433|PER1A_ARMRU/sp|P15232|PER1B_ARMRU/sp|P15233|PER1C_ARMRU	2	-0.01859	-7.17697
20190712_SL_HRP_GP_R3.15753.15753.2.0.dta	7	2591.21	1420.78	2	PTLJTTYLQTLR	-	1170.44	1170.42	3-2-0-0-1-1	4	NXT	2	2	0.09084	5	0.16002	0.19924	4.56511	0.90956	T	b2+;y1+;y2+;y3+;y8+;Y1+;Y1+;	b2+;y1+;Y1+;Y1+;	sp|P00433|PER1A_ARMRU	D	GL	225	0	228	-0.00096	-0.675218	1.01e-41	sp|P00433|PER1A_ARMRU/sp|P15232|PER1B_ARMRU/sp|P15233|PER1C_ARMRU	2	-0.01531	-5.91069
20190712_SL_HRP_GP_R3.15785.15785.4.3.dta	30	5382.19	4008.73	4	LHFHDCFVJGCDASILLDNTTSFRTEKDAFGNANS	6,Carbamidomethyl[C];11,Carbamidomethyl[C];11,Dioxidation[C];19,Deamidated[N];32,Deamidated[N];34,Deamidated[N];	1373.46	1373.5	3-3-0-0-1-1	9	NXC	4	0	0	4	0.24909	0.09277	3.31196	0.30724	T	b2+;b3+;b5+;b16+;	b2+;b3+;b16+;	sp|P00433|PER1A_ARMRU	R	AR	69	0	77	0.00898	2.23956	1.2e-06	sp|P00433|PER1A_ARMRU/sp|P15233|PER1C_ARMRU	2	0.03511	6.52463
20190712_SL_HRP_GP_R3.15798.15798.2.0.dta	7	2591.21	1420.78	2	PTLJTTYLQTLR	-	1170.44	1170.42	3-2-0-0-1-1	4	NXT	2	7	0.57446	6	0.07837	0.34637	5.45658	1.89001	T	b2+;y1+;y4+;y5+;y6+;y8+;Y0+;Y0+;Y1+;Y1+;Y2+;Y0++;Y0++;	Y0+;Y0+;Y1+;Y1+;Y2+;	sp|P00433|PER1A_ARMRU	D	GL	225	0	228	-0.00096	-0.675218	1.01e-41	sp|P00433|PER1A_ARMRU/sp|P15232|PER1B_ARMRU/sp|P15233|PER1C_ARMRU	2	-0.01569	-6.05739
20190712_SL_HRP_GP_R3.15801.15801.2.0.dta	7	2591.21	1420.78	2	PTLJTTYLQTLR	-	1170.44	1170.42	3-2-0-0-1-1	4	NXT	2	6	0.32857	15	0.2556	0.48527	6.91912	3.35764	T	b2+;b3+;b4+;b5+;b11+;y1+;y2+;y3+;y4+;y5+;y6+;y7+;y8+;y9+;y10+;Y0+;Y0+;Y1+;Y1+;Y2+;Y0++;	b2+;y6+;y7+;y8+;Y0+;Y0+;Y1+;Y2+;	sp|P00433|PER1A_ARMRU	D	GL	225	0	228	-0.00096	-0.675218	1.01e-41	sp|P00433|PER1A_ARMRU/sp|P15232|PER1B_ARMRU/sp|P15233|PER1C_ARMRU	2	-0.01602	-6.18479
20190712_SL_HRP_GP_R3.15825.15825.2.0.dta	7	2591.22	1420.78	2	PTLJTTYLQTLR	-	1170.44	1170.42	3-2-0-0-1-1	4	NXT	2	4	0.1359	6	0.14104	0.23413	5.80803	1.35983	T	b2+;y1+;y4+;y5+;y6+;y7+;Y0+;Y1+;Y1+;Y0++;	b2+;y1+;y7+;Y0+;Y1+;Y1+;	sp|P00433|PER1A_ARMRU	D	GL	225	0	228	-0.00096	-0.675218	1.01e-41	sp|P00433|PER1A_ARMRU/sp|P15232|PER1B_ARMRU/sp|P15233|PER1C_ARMRU	2	-0.01633	-6.30447
20190712_SL_HRP_GP_R3.15859.15859.2.0.dta	7	2591.22	1420.78	2	PTLJTTYLQTLR	-	1170.44	1170.42	3-2-0-0-1-1	4	NXT	2	6	0.19691	8	0.14653	0.29491	5.20854	1.53603	T	b2+;y1+;y3+;y4+;y5+;y6+;y7+;y8+;Y0+;Y0+;Y1+;Y1+;Y0++;Y0++;	b2+;y1+;Y0+;Y1+;Y1+;	sp|P00433|PER1A_ARMRU	D	GL	225	0	228	-0.00096	-0.675218	1.01e-41	sp|P00433|PER1A_ARMRU/sp|P15232|PER1B_ARMRU/sp|P15233|PER1C_ARMRU	2	-0.01666	-6.43187
20190712_SL_HRP_GP_R3.15873.15873.2.0.dta	7	2591.22	1420.78	2	PTLJTTYLQTLR	-	1170.44	1170.42	3-2-0-0-1-1	4	NXT	2	8	0.5887	9	0.14749	0.46868	7.44604	3.48983	T	b2+;y1+;y3+;y4+;y6+;y7+;y8+;y9+;y10+;Y0+;Y0+;Y1+;Y1+;Y2+;Y0++;Y0++;Y1++;	y6+;y7+;Y0+;Y0+;Y1+;Y1+;Y2+;Y0++;Y0++;	sp|P00433|PER1A_ARMRU	D	GL	225	0	228	-0.00096	-0.675218	1.01e-41	sp|P00433|PER1A_ARMRU/sp|P15232|PER1B_ARMRU/sp|P15233|PER1C_ARMRU	2	-0.01706	-6.5863
20190712_SL_HRP_GP_R3.15883.15883.2.0.dta	7	2591.22	1420.78	2	PTLJTTYLQTLR	-	1170.44	1170.42	3-2-0-0-1-1	4	NXT	2	7	0.23393	13	0.19149	0.41359	6.37541	2.63683	T	b2+;b3+;y1+;y2+;y3+;y4+;y5+;y6+;y7+;y8+;y9+;y10+;y11+;Y0+;Y0+;Y1+;Y1+;Y0++;Y0++;Y1++;	b2+;y1+;y6+;y7+;y8+;Y0+;Y1+;	sp|P00433|PER1A_ARMRU	D	GL	225	0	228	-0.00096	-0.675218	1.01e-41	sp|P00433|PER1A_ARMRU/sp|P15232|PER1B_ARMRU/sp|P15233|PER1C_ARMRU	2	-0.01706	-6.5863
20190712_SL_HRP_GP_R3.15893.15893.2.0.dta	7	2591.22	1420.78	2	PTLJTTYLQTLR	-	1170.44	1170.42	3-2-0-0-1-1	4	NXT	2	8	0.51088	10	0.17165	0.452	7.96278	3.5992	T	b2+;b4+;y1+;y2+;y4+;y5+;y6+;y7+;y8+;y10+;Y0+;Y0+;Y1+;Y1+;Y2+;Y0++;Y0++;Y1++;	b2+;y6+;y7+;y8+;Y0+;Y0+;Y1+;Y1+;Y2+;Y0++;	sp|P00433|PER1A_ARMRU	D	GL	225	0	228	-0.00096	-0.675218	1.01e-41	sp|P00433|PER1A_ARMRU/sp|P15232|PER1B_ARMRU/sp|P15233|PER1C_ARMRU	2	-0.01701	-6.567
20190712_SL_HRP_GP_R3.15928.15928.3.0.dta	7	2459.17	1420.78	3	PTLJTTYLQTLR	-	1038.39	1038.38	3-2-0-0-1	4	NXT	2	4	0.37356	4	0.21041	0.33452	6.37541	2.13272	T	b2+;y1+;y6+;y8+;Y0+;Y0+;Y1+;Y0++;	b2+;y6+;y8+;Y0+;Y0+;Y1+;Y0++;	sp|P00433|PER1A_ARMRU	D	GL	225	0	228	-0.00096	-0.675218	1.01e-41	sp|P00433|PER1A_ARMRU/sp|P15232|PER1B_ARMRU/sp|P15233|PER1C_ARMRU	2	-0.01179	-4.79624
20190712_SL_HRP_GP_R3.15929.15929.3.0.dta	7	2445.16	1420.78	3	PTLJTTYLQTLR	-	1024.38	1024.36	3-2-0-0-0-1	4	NXT	2	2	0.1877	4	0.17111	0.25013	5.80803	1.45277	T	b2+;y1+;y6+;y8+;Y0+;Y1+;	b2+;y1+;y6+;y8+;Y0+;Y1+;	sp|P00433|PER1A_ARMRU	D	GL	225	0	228	-0.00096	-0.675218	1.01e-41	sp|P00433|PER1A_ARMRU/sp|P15232|PER1B_ARMRU/sp|P15233|PER1C_ARMRU	2	-0.02081	-8.51413
20190712_SL_HRP_GP_R3.16032.16032.3.0.dta	7	2591.22	1420.78	3	PTLJTTYLQTLR	-	1170.44	1170.42	3-2-0-0-1-1	4	NXT	2	9	0.24501	16	0.28404	0.4856	6.91912	3.35991	T	b2+;b3+;b4+;b5+;b6+;b8+;y1+;y2+;y3+;y4+;y5+;y7+;y8+;y9+;y10+;y11+;Y0+;Y0+;Y1+;Y1+;Y2+;Y0++;Y0++;Y1++;Y1++;	b2+;y1+;y5+;y7+;y8+;Y0+;Y0+;Y1+;	sp|P00433|PER1A_ARMRU	D	GL	225	0	228	-0.00096	-0.675218	1.01e-41	sp|P00433|PER1A_ARMRU/sp|P15232|PER1B_ARMRU/sp|P15233|PER1C_ARMRU	2	-0.02209	-8.52818
20190712_SL_HRP_GP_R3.16047.16047.3.0.dta	7	2591.22	1420.78	3	PTLJTTYLQTLR	-	1170.44	1170.42	3-2-0-0-1-1	4	NXT	2	8	0.30951	17	0.32495	0.54531	7.44604	4.06039	T	b2+;b3+;b4+;b5+;b6+;b7+;y1+;y2+;y3+;y4+;y5+;y6+;y7+;y8+;y9+;y10+;y11+;Y0+;Y0+;Y1+;Y1+;Y2+;Y0++;Y0++;Y1++;	b2+;y1+;y5+;y6+;y7+;y8+;y9+;Y0+;Y1+;	sp|P00433|PER1A_ARMRU	D	GL	225	0	228	-0.00096	-0.675218	1.01e-41	sp|P00433|PER1A_ARMRU/sp|P15232|PER1B_ARMRU/sp|P15233|PER1C_ARMRU	2	-0.02209	-8.52818
20190712_SL_HRP_GP_R3.16137.16137.2.0.dta	7	2591.22	1420.78	2	PTLJTTYLQTLR	-	1170.44	1170.42	3-2-0-0-1-1	4	NXT	2	6	0.33005	11	0.2322	0.43096	6.91912	2.98186	T	b2+;b4+;y1+;y2+;y3+;y4+;y5+;y6+;y7+;y8+;y9+;Y0+;Y0+;Y1+;Y1+;Y2+;Y0++;	b2+;y1+;y6+;y7+;y8+;Y0+;Y1+;Y2+;	sp|P00433|PER1A_ARMRU	D	GL	225	0	228	-0.00096	-0.675218	1.01e-41	sp|P00433|PER1A_ARMRU/sp|P15232|PER1B_ARMRU/sp|P15233|PER1C_ARMRU	2	-0.0161	-6.21568
20190712_SL_HRP_GP_R3.16160.16160.2.0.dta	7	2591.21	1420.78	2	PTLJTTYLQTLR	-	1170.44	1170.42	3-2-0-0-1-1	4	NXT	2	3	0.18261	6	0.13819	0.23576	5.80803	1.36932	T	b2+;y1+;y3+;y4+;y5+;y7+;Y0+;Y1+;Y1+;	b2+;y1+;y7+;Y0+;Y1+;Y1+;	sp|P00433|PER1A_ARMRU	D	GL	225	0	228	-0.00096	-0.675218	1.01e-41	sp|P00433|PER1A_ARMRU/sp|P15232|PER1B_ARMRU/sp|P15233|PER1C_ARMRU	2	-0.01605	-6.19638
20190712_SL_HRP_GP_R3.16234.16234.2.0.dta	7	2591.22	1420.78	2	PTLJTTYLQTLR	-	1170.44	1170.42	3-2-0-0-1-1	4	NXT	2	8	0.49737	12	0.18642	0.49069	6.37541	3.12833	T	b2+;b4+;y1+;y2+;y3+;y4+;y5+;y6+;y7+;y8+;y9+;y10+;Y0+;Y0+;Y1+;Y1+;Y2+;Y0++;Y0++;Y1++;	y1+;y7+;Y0+;Y0+;Y1+;Y1+;Y2+;	sp|P00433|PER1A_ARMRU	D	GL	225	0	228	-0.00096	-0.675218	1.01e-41	sp|P00433|PER1A_ARMRU/sp|P15232|PER1B_ARMRU/sp|P15233|PER1C_ARMRU	2	-0.01619	-6.25042
20190712_SL_HRP_GP_R3.16253.16253.2.0.dta	7	2591.22	1420.78	2	PTLJTTYLQTLR	-	1170.44	1170.42	3-2-0-0-1-1	4	NXT	2	8	0.5355	9	0.16461	0.42885	7.96278	3.41482	T	b2+;b4+;y1+;y3+;y4+;y5+;y6+;y7+;y8+;Y0+;Y0+;Y1+;Y1+;Y2+;Y0++;Y0++;Y1++;	y1+;y6+;y7+;y8+;Y0+;Y0+;Y1+;Y1+;Y2+;Y0++;	sp|P00433|PER1A_ARMRU	D	GL	225	0	228	-0.00096	-0.675218	1.01e-41	sp|P00433|PER1A_ARMRU/sp|P15232|PER1B_ARMRU/sp|P15233|PER1C_ARMRU	2	-0.01642	-6.33922
20190712_SL_HRP_GP_R3.16257.16257.2.0.dta	7	2591.22	1420.78	2	PTLJTTYLQTLR	-	1170.44	1170.42	3-2-0-0-1-1	4	NXT	2	7	0.55447	7	0.11662	0.40357	6.52157	2.63189	T	b2+;y1+;y5+;y6+;y7+;y8+;y10+;Y0+;Y0+;Y1+;Y1+;Y2+;Y0++;Y0++;	y7+;y8+;Y0+;Y0+;Y1+;Y1+;Y2+;	sp|P00433|PER1A_ARMRU	D	GL	225	0	228	-0.00096	-0.675218	1.01e-41	sp|P00433|PER1A_ARMRU/sp|P15232|PER1B_ARMRU/sp|P15233|PER1C_ARMRU	2	-0.01642	-6.33922
20190712_SL_HRP_GP_R3.16368.16368.3.0.dta	7	2591.22	1420.78	3	PTLJTTYLQTLR	-	1170.44	1170.42	3-2-0-0-1-1	4	NXT	2	8	0.24259	18	0.3081	0.51172	7.44604	3.8103	T	b2+;b3+;b4+;b5+;b6+;b8+;b9+;y1+;y2+;y3+;y4+;y5+;y6+;y7+;y8+;y9+;y10+;y11+;Y0+;Y0+;Y1+;Y1+;Y2+;Y0++;Y0++;Y1++;	b2+;y1+;y4+;y5+;y6+;y7+;y8+;Y0+;Y1+;	sp|P00433|PER1A_ARMRU	D	GL	225	0	228	-0.00096	-0.675218	1.01e-41	sp|P00433|PER1A_ARMRU/sp|P15232|PER1B_ARMRU/sp|P15233|PER1C_ARMRU	2	-0.01988	-7.67499
20190712_SL_HRP_GP_R3.16473.16473.2.0.dta	7	2591.21	1420.78	2	PTLJTTYLQTLR	-	1170.44	1170.42	3-2-0-0-1-1	4	NXT	2	7	0.33573	16	0.23662	0.4917	6.91912	3.40214	T	b2+;b3+;b4+;b5+;b7+;y1+;y2+;y3+;y4+;y5+;y6+;y7+;y8+;y9+;y10+;y11+;Y0+;Y0+;Y1+;Y1+;Y2+;Y0++;Y0++;	b2+;y1+;y7+;y8+;Y0+;Y0+;Y1+;Y1+;	sp|P00433|PER1A_ARMRU	D	GL	225	0	228	-0.00096	-0.675218	1.01e-41	sp|P00433|PER1A_ARMRU/sp|P15232|PER1B_ARMRU/sp|P15233|PER1C_ARMRU	2	-0.01551	-5.9879
20190712_SL_HRP_GP_R3.16496.16496.2.0.dta	7	2591.21	1420.78	2	PTLJTTYLQTLR	-	1170.44	1170.42	3-2-0-0-1-1	4	NXT	2	4	0.1613	8	0.14816	0.26997	5.20854	1.40615	T	b2+;b3+;y1+;y3+;y5+;y6+;y7+;y8+;Y0+;Y0+;Y1+;Y1+;	y1+;y7+;Y0+;Y1+;Y1+;	sp|P00433|PER1A_ARMRU	D	GL	225	0	228	-0.00096	-0.675218	1.01e-41	sp|P00433|PER1A_ARMRU/sp|P15232|PER1B_ARMRU/sp|P15233|PER1C_ARMRU	2	-0.01501	-5.79487
20190712_SL_HRP_GP_R3.16510.16510.2.0.dta	7	2591.21	1420.78	2	PTLJTTYLQTLR	-	1170.44	1170.42	3-2-0-0-1-1	4	NXT	2	10	0.45648	15	0.17098	0.49269	6.91912	3.40899	T	b2+;b3+;b4+;b8+;y1+;y2+;y3+;y4+;y5+;y6+;y7+;y8+;y9+;y10+;y11+;Y0+;Y0+;Y1+;Y1+;Y2+;Y3+;Y4+;Y0++;Y0++;Y1++;	y1+;y6+;y8+;Y0+;Y0+;Y1+;Y1+;Y2+;	sp|P00433|PER1A_ARMRU	D	GL	225	0	228	-0.00096	-0.675218	1.01e-41	sp|P00433|PER1A_ARMRU/sp|P15232|PER1B_ARMRU/sp|P15233|PER1C_ARMRU	2	-0.01501	-5.79487
20190712_SL_HRP_GP_R3.16696.16696.2.0.dta	7	2591.21	1420.78	2	PTLJTTYLQTLR	-	1170.43	1170.42	3-2-0-0-1-1	4	NXT	2	3	0.10978	5	0.10083	0.17871	3.85904	0.68965	T	b2+;y1+;y2+;y6+;y7+;Y0+;Y1+;Y1+;	y1+;Y0+;Y1+;	sp|P00433|PER1A_ARMRU	D	GL	225	0	228	-0.00096	-0.675218	1.01e-41	sp|P00433|PER1A_ARMRU/sp|P15232|PER1B_ARMRU/sp|P15233|PER1C_ARMRU	2	-0.01391	-5.3702
20190712_SL_HRP_GP_R3.16700.16700.2.0.dta	7	2591.21	1420.78	2	PTLJTTYLQTLR	-	1170.43	1170.42	3-2-0-0-1-1	4	NXT	2	3	0.11889	6	0.11688	0.22535	5.20854	1.17373	T	b2+;y1+;y4+;y6+;y7+;y8+;Y0+;Y0+;Y1+;	b2+;y1+;y7+;Y0+;Y1+;	sp|P00433|PER1A_ARMRU	D	GL	225	0	228	-0.00096	-0.675218	1.01e-41	sp|P00433|PER1A_ARMRU/sp|P15232|PER1B_ARMRU/sp|P15233|PER1C_ARMRU	2	-0.01391	-5.3702
20190712_SL_HRP_GP_R3.16704.16704.3.0.dta	7	2591.22	1420.78	3	PTLJTTYLQTLR	-	1170.44	1170.42	3-2-0-0-1-1	4	NXT	2	10	0.22105	18	0.31405	0.51149	7.44604	3.80861	T	b2+;b3+;b4+;b5+;b6+;b7+;b8+;y1+;y2+;y3+;y4+;y5+;y6+;y7+;y8+;y9+;y10+;y11+;Y0+;Y0+;Y1+;Y1+;Y2+;Y3+;Y0++;Y0++;Y1++;Y1++;	b2+;y1+;y4+;y5+;y6+;y7+;y8+;Y0+;Y1+;	sp|P00433|PER1A_ARMRU	D	GL	225	0	228	-0.00096	-0.675218	1.01e-41	sp|P00433|PER1A_ARMRU/sp|P15232|PER1B_ARMRU/sp|P15233|PER1C_ARMRU	2	-0.01742	-6.72528
20190712_SL_HRP_GP_R3.16791.16791.2.0.dta	7	2591.21	1420.78	2	PTLJTTYLQTLR	-	1170.44	1170.42	3-2-0-0-1-1	4	NXT	2	6	0.57077	8	0.15036	0.41197	7.53849	3.10567	T	b2+;y1+;y3+;y4+;y5+;y6+;y7+;y8+;Y0+;Y0+;Y1+;Y1+;Y2+;Y0++;	b2+;y1+;y8+;Y0+;Y0+;Y1+;Y1+;Y2+;Y0++;	sp|P00433|PER1A_ARMRU	D	GL	225	0	228	-0.00096	-0.675218	1.01e-41	sp|P00433|PER1A_ARMRU/sp|P15232|PER1B_ARMRU/sp|P15233|PER1C_ARMRU	2	-0.01604	-6.19252
20190712_SL_HRP_GP_R3.16797.16797.2.0.dta	7	2591.21	1420.78	2	PTLJTTYLQTLR	-	1170.44	1170.42	3-2-0-0-1-1	4	NXT	2	8	0.49405	10	0.16586	0.42999	7.44604	3.20175	T	b2+;b8+;y1+;y3+;y4+;y5+;y6+;y7+;y8+;y10+;Y0+;Y0+;Y1+;Y1+;Y2+;Y0++;Y0++;Y1++;	y1+;y7+;y8+;Y0+;Y0+;Y1+;Y1+;Y2+;Y0++;	sp|P00433|PER1A_ARMRU	D	GL	225	0	228	-0.00096	-0.675218	1.01e-41	sp|P00433|PER1A_ARMRU/sp|P15232|PER1B_ARMRU/sp|P15233|PER1C_ARMRU	2	-0.01604	-6.19252
20190712_SL_HRP_GP_R3.16809.16809.2.0.dta	7	2591.21	1420.78	2	PTLJTTYLQTLR	-	1170.44	1170.42	3-2-0-0-1-1	4	NXT	2	8	0.34827	12	0.22016	0.43724	6.37541	2.78757	T	b2+;b4+;b5+;y1+;y2+;y3+;y4+;y5+;y6+;y7+;y8+;y9+;Y0+;Y0+;Y1+;Y1+;Y2+;Y2+;Y0++;Y0++;	b2+;y1+;y7+;Y0+;Y0+;Y1+;Y2+;	sp|P00433|PER1A_ARMRU	D	GL	225	0	228	-0.00096	-0.675218	1.01e-41	sp|P00433|PER1A_ARMRU/sp|P15232|PER1B_ARMRU/sp|P15233|PER1C_ARMRU	2	-0.01534	-5.92227
20190712_SL_HRP_GP_R3.16817.16817.2.0.dta	7	2591.21	1420.78	2	PTLJTTYLQTLR	-	1170.44	1170.42	3-2-0-0-1-1	4	NXT	2	8	0.55045	9	0.12451	0.39207	6.91912	2.7128	T	b2+;b5+;y1+;y2+;y4+;y5+;y6+;y7+;y8+;Y0+;Y0+;Y1+;Y1+;Y2+;Y0++;Y0++;Y1++;	y6+;y7+;y8+;Y0+;Y0+;Y1+;Y1+;Y2+;	sp|P00433|PER1A_ARMRU	D	GL	225	0	228	-0.00096	-0.675218	1.01e-41	sp|P00433|PER1A_ARMRU/sp|P15232|PER1B_ARMRU/sp|P15233|PER1C_ARMRU	2	-0.01534	-5.92227
20190712_SL_HRP_GP_R3.16821.16821.2.0.dta	7	2591.21	1420.78	2	PTLJTTYLQTLR	-	1170.44	1170.42	3-2-0-0-1-1	4	NXT	2	8	0.39622	14	0.20001	0.47228	6.91912	3.26779	T	b2+;b3+;b4+;b5+;y1+;y2+;y3+;y4+;y5+;y6+;y7+;y8+;y9+;y10+;Y0+;Y0+;Y1+;Y1+;Y2+;Y0++;Y0++;Y1++;	b2+;y1+;y7+;y8+;Y0+;Y0+;Y1+;Y2+;	sp|P00433|PER1A_ARMRU	D	GL	225	0	228	-0.00096	-0.675218	1.01e-41	sp|P00433|PER1A_ARMRU/sp|P15232|PER1B_ARMRU/sp|P15233|PER1C_ARMRU	2	-0.01534	-5.92227
20190712_SL_HRP_GP_R3.16845.16845.2.0.dta	7	2591.21	1420.78	2	PTLJTTYLQTLR	-	1170.43	1170.42	3-2-0-0-1-1	4	NXT	2	9	0.45578	13	0.17504	0.48003	7.44604	3.5743	T	b2+;b3+;b5+;y1+;y3+;y4+;y5+;y6+;y7+;y8+;y9+;y10+;y11+;Y0+;Y0+;Y1+;Y1+;Y2+;Y0++;Y0++;Y1++;Y1++;	b2+;y7+;y8+;Y0+;Y0+;Y1+;Y1+;Y2+;Y0++;	sp|P00433|PER1A_ARMRU	D	GL	225	0	228	-0.00096	-0.675218	1.01e-41	sp|P00433|PER1A_ARMRU/sp|P15232|PER1B_ARMRU/sp|P15233|PER1C_ARMRU	2	-0.01487	-5.74082
20190712_SL_HRP_GP_R3.16864.16864.2.0.dta	7	2591.21	1420.78	2	PTLJTTYLQTLR	-	1170.43	1170.42	3-2-0-0-1-1	4	NXT	2	9	0.47371	11	0.16518	0.4695	7.96278	3.73853	T	b2+;b4+;y1+;y3+;y4+;y5+;y6+;y7+;y8+;y9+;y10+;Y0+;Y0+;Y1+;Y1+;Y2+;Y4+;Y0++;Y0++;Y1++;	b2+;y1+;y6+;y7+;Y0+;Y0+;Y1+;Y1+;Y2+;Y0++;	sp|P00433|PER1A_ARMRU	D	GL	225	0	228	-0.00096	-0.675218	1.01e-41	sp|P00433|PER1A_ARMRU/sp|P15232|PER1B_ARMRU/sp|P15233|PER1C_ARMRU	2	-0.01393	-5.37792
20190712_SL_HRP_GP_R3.16929.16929.2.0.dta	7	2591.21	1420.78	2	PTLJTTYLQTLR	-	1170.43	1170.42	3-2-0-0-1-1	4	NXT	2	5	0.19725	10	0.1802	0.3269	5.80803	1.89867	T	b2+;b4+;y1+;y2+;y3+;y4+;y5+;y6+;y7+;y8+;Y0+;Y0+;Y1+;Y1+;Y0++;	b2+;y1+;y7+;y8+;Y0+;Y1+;	sp|P00433|PER1A_ARMRU	D	GL	225	0	228	-0.00096	-0.675218	1.01e-41	sp|P00433|PER1A_ARMRU/sp|P15232|PER1B_ARMRU/sp|P15233|PER1C_ARMRU	2	-0.01201	-4.63668
20190712_SL_HRP_GP_R3.16968.16968.2.0.dta	7	2591.21	1420.78	2	PTLJTTYLQTLR	-	1170.43	1170.42	3-2-0-0-1-1	4	NXT	2	5	0.0794	8	0.06668	0.18963	3.85904	0.73177	T	b2+;y1+;y2+;y3+;y5+;y6+;y7+;y8+;Y0+;Y0+;Y1+;Y1+;Y0++;	y1+;Y0+;Y1+;	sp|P00433|PER1A_ARMRU	D	GL	225	0	228	-0.00096	-0.675218	1.01e-41	sp|P00433|PER1A_ARMRU/sp|P15232|PER1B_ARMRU/sp|P15233|PER1C_ARMRU	2	-0.01159	-4.47453
20190712_SL_HRP_GP_R3.16970.16970.2.0.dta	7	2591.21	1420.78	2	PTLJTTYLQTLR	-	1170.43	1170.42	3-2-0-0-1-1	4	NXT	2	4	0.0972	9	0.10937	0.23961	3.85904	0.92468	T	b2+;b4+;y1+;y3+;y4+;y5+;y6+;y7+;y8+;Y0+;Y1+;Y1+;Y0++;	y1+;Y0+;Y1+;	sp|P00433|PER1A_ARMRU	D	GL	225	0	228	-0.00096	-0.675218	1.01e-41	sp|P00433|PER1A_ARMRU/sp|P15232|PER1B_ARMRU/sp|P15233|PER1C_ARMRU	2	-0.01159	-4.47453
20190712_SL_HRP_GP_R3.16975.16975.2.0.dta	7	2591.21	1420.78	2	PTLJTTYLQTLR	-	1170.43	1170.42	3-2-0-0-1-1	4	NXT	2	7	0.24413	13	0.18005	0.40623	5.80803	2.3594	T	b2+;b3+;b4+;y1+;y2+;y3+;y4+;y5+;y6+;y7+;y8+;y9+;y10+;Y0+;Y0+;Y1+;Y1+;Y2+;Y0++;Y0++;	b2+;y1+;y7+;y8+;Y0+;Y1+;	sp|P00433|PER1A_ARMRU	D	GL	225	0	228	-0.00096	-0.675218	1.01e-41	sp|P00433|PER1A_ARMRU/sp|P15232|PER1B_ARMRU/sp|P15233|PER1C_ARMRU	2	-0.01159	-4.47453
20190712_SL_HRP_GP_R3.16982.16982.2.1.dta	7	2591.21	1420.78	2	PTLJTTYLQTLR	-	1170.43	1170.42	3-2-0-0-1-1	4	NXT	2	3	0.03306	8	0.05672	0.15443	3.05561	0.47188	T	b2+;b8+;y1+;y3+;y4+;y6+;y7+;y9+;Y0+;Y1+;Y1+;	y1+;Y1+;	sp|P00433|PER1A_ARMRU	D	GL	225	0	228	-0.00096	-0.675218	1.01e-41	sp|P00433|PER1A_ARMRU/sp|P15232|PER1B_ARMRU/sp|P15233|PER1C_ARMRU	2	-0.01142	-4.4089
20190712_SL_HRP_GP_R3.17004.17004.2.0.dta	7	2591.21	1420.78	2	PTLJTTYLQTLR	-	1170.43	1170.42	3-2-0-0-1-1	4	NXT	2	7	0.18578	12	0.14925	0.35276	4.56511	1.61039	T	b2+;b3+;y1+;y2+;y3+;y4+;y5+;y6+;y7+;y8+;y9+;y10+;Y0+;Y0+;Y1+;Y1+;Y2+;Y0++;Y0++;	y1+;Y0+;Y1+;Y1+;	sp|P00433|PER1A_ARMRU	D	GL	225	0	228	-0.00096	-0.675218	1.01e-41	sp|P00433|PER1A_ARMRU/sp|P15232|PER1B_ARMRU/sp|P15233|PER1C_ARMRU	2	-0.01174	-4.53244
20190712_SL_HRP_GP_R3.17040.17040.3.0.dta	7	2591.21	1420.78	3	PTLJTTYLQTLR	-	1170.43	1170.42	3-2-0-0-1-1	4	NXT	2	9	0.23147	15	0.27433	0.47878	6.91912	3.31272	T	b2+;b3+;b4+;b5+;b8+;y1+;y2+;y3+;y4+;y6+;y7+;y8+;y9+;y10+;y11+;Y0+;Y0+;Y1+;Y1+;Y2+;Y0++;Y0++;Y1++;Y1++;	b2+;y1+;y4+;y6+;y7+;y8+;Y0+;Y1+;	sp|P00433|PER1A_ARMRU	D	GL	225	0	228	-0.00096	-0.675218	1.01e-41	sp|P00433|PER1A_ARMRU/sp|P15232|PER1B_ARMRU/sp|P15233|PER1C_ARMRU	2	-0.0141	-5.44355
20190712_SL_HRP_GP_R3.17058.17058.3.0.dta	7	2445.15	1420.78	3	PTLJTTYLQTLR	-	1024.37	1024.36	3-2-0-0-0-1	4	NXT	2	3	0.15341	4	0.13636	0.22231	4.56511	1.01488	T	b2+;y3+;y7+;y8+;Y0+;Y1+;Y1+;	b2+;y7+;Y0+;Y1+;	sp|P00433|PER1A_ARMRU	D	GL	225	0	228	-0.00096	-0.675218	1.01e-41	sp|P00433|PER1A_ARMRU/sp|P15232|PER1B_ARMRU/sp|P15233|PER1C_ARMRU	2	-0.01406	-5.75249
20190712_SL_HRP_GP_R3.17097.17097.2.0.dta	7	2591.21	1420.78	2	PTLJTTYLQTLR	-	1170.44	1170.42	3-2-0-0-1-1	4	NXT	2	8	0.42099	13	0.18047	0.47923	6.37541	3.05529	T	b2+;b4+;y1+;y2+;y3+;y4+;y5+;y6+;y7+;y8+;y9+;y10+;y11+;Y0+;Y0+;Y1+;Y1+;Y2+;Y0++;Y0++;Y1++;	b2+;y1+;Y0+;Y0+;Y1+;Y2+;Y0++;	sp|P00433|PER1A_ARMRU	D	GL	225	0	228	-0.00096	-0.675218	1.01e-41	sp|P00433|PER1A_ARMRU/sp|P15232|PER1B_ARMRU/sp|P15233|PER1C_ARMRU	2	-0.01503	-5.80259
20190712_SL_HRP_GP_R3.17145.17145.2.0.dta	7	2591.21	1420.78	2	PTLJTTYLQTLR	-	1170.44	1170.42	3-2-0-0-1-1	4	NXT	2	8	0.33714	14	0.226	0.44123	6.37541	2.813	T	b2+;b3+;b4+;b5+;b8+;y1+;y2+;y3+;y4+;y5+;y6+;y7+;y8+;y9+;Y0+;Y0+;Y1+;Y1+;Y2+;Y0++;Y0++;Y1++;	b2+;y1+;y6+;y8+;Y0+;Y1+;Y2+;	sp|P00433|PER1A_ARMRU	D	GL	225	0	228	-0.00096	-0.675218	1.01e-41	sp|P00433|PER1A_ARMRU/sp|P15232|PER1B_ARMRU/sp|P15233|PER1C_ARMRU	2	-0.01519	-5.86436
20190712_SL_HRP_GP_R3.17147.17147.2.0.dta	7	2591.21	1420.78	2	PTLJTTYLQTLR	-	1170.44	1170.42	3-2-0-0-1-1	4	NXT	2	7	0.54059	10	0.13866	0.45386	6.91912	3.14034	T	b2+;y1+;y3+;y4+;y5+;y6+;y7+;y8+;y9+;y10+;Y0+;Y0+;Y1+;Y2+;Y0++;Y0++;Y1++;	y1+;y7+;y8+;Y0+;Y0+;Y1+;Y2+;Y0++;	sp|P00433|PER1A_ARMRU	D	GL	225	0	228	-0.00096	-0.675218	1.01e-41	sp|P00433|PER1A_ARMRU/sp|P15232|PER1B_ARMRU/sp|P15233|PER1C_ARMRU	2	-0.01519	-5.86436
20190712_SL_HRP_GP_R3.17252.17252.2.0.dta	7	2591.21	1420.78	2	PTLJTTYLQTLR	-	1170.43	1170.42	3-2-0-0-1-1	4	NXT	2	6	0.20927	10	0.18874	0.33621	5.20854	1.75117	T	b2+;b4+;y1+;y2+;y3+;y4+;y5+;y6+;y7+;y8+;Y0+;Y0+;Y1+;Y1+;Y0++;Y0++;	b2+;y1+;y7+;Y0+;Y1+;	sp|P00433|PER1A_ARMRU	D	GL	225	0	228	-0.00096	-0.675218	1.01e-41	sp|P00433|PER1A_ARMRU/sp|P15232|PER1B_ARMRU/sp|P15233|PER1C_ARMRU	2	-0.01451	-5.60184
20190712_SL_HRP_GP_R3.17301.17301.2.0.dta	7	2591.21	1420.78	2	PTLJTTYLQTLR	-	1170.43	1170.42	3-2-0-0-1-1	4	NXT	2	7	0.31456	12	0.20078	0.44376	6.37541	2.82915	T	b2+;b4+;y1+;y2+;y3+;y4+;y5+;y6+;y7+;y8+;y9+;y10+;Y0+;Y1+;Y1+;Y2+;Y0++;Y0++;Y1++;	b2+;y1+;y6+;y7+;y8+;Y0+;Y1+;	sp|P00433|PER1A_ARMRU	D	GL	225	0	228	-0.00096	-0.675218	1.01e-41	sp|P00433|PER1A_ARMRU/sp|P15232|PER1B_ARMRU/sp|P15233|PER1C_ARMRU	2	-0.01358	-5.2428
20190712_SL_HRP_GP_R3.17302.17302.2.0.dta	7	2591.21	1420.78	2	PTLJTTYLQTLR	-	1170.43	1170.42	3-2-0-0-1-1	4	NXT	2	7	0.42042	11	0.17002	0.42302	6.91912	2.92689	T	b2+;b4+;y1+;y2+;y3+;y4+;y5+;y6+;y7+;y8+;y10+;Y0+;Y1+;Y1+;Y2+;Y0++;Y0++;Y1++;	y1+;y6+;y7+;y8+;Y0+;Y1+;Y1+;Y2+;	sp|P00433|PER1A_ARMRU	D	GL	225	0	228	-0.00096	-0.675218	1.01e-41	sp|P00433|PER1A_ARMRU/sp|P15232|PER1B_ARMRU/sp|P15233|PER1C_ARMRU	2	-0.01358	-5.2428
20190712_SL_HRP_GP_R3.17303.17303.2.0.dta	7	2591.21	1420.78	2	PTLJTTYLQTLR	-	1170.43	1170.42	3-2-0-0-1-1	4	NXT	2	7	0.36245	13	0.18382	0.4645	6.91912	3.21396	T	b2+;b4+;y1+;y2+;y3+;y4+;y5+;y6+;y7+;y8+;y9+;y10+;y11+;Y0+;Y0+;Y1+;Y1+;Y2+;Y0++;Y0++;	b2+;y1+;y7+;y8+;Y0+;Y1+;Y1+;Y2+;	sp|P00433|PER1A_ARMRU	D	GL	225	0	228	-0.00096	-0.675218	1.01e-41	sp|P00433|PER1A_ARMRU/sp|P15232|PER1B_ARMRU/sp|P15233|PER1C_ARMRU	2	-0.01358	-5.2428
20190712_SL_HRP_GP_R3.17306.17306.2.0.dta	7	2591.21	1420.78	2	PTLJTTYLQTLR	-	1170.43	1170.42	3-2-0-0-1-1	4	NXT	2	6	0.26203	14	0.17892	0.42571	5.20854	2.21731	T	b2+;b4+;b6+;y1+;y2+;y3+;y4+;y5+;y6+;y7+;y8+;y9+;y10+;y11+;Y0+;Y0+;Y1+;Y2+;Y0++;Y0++;	b2+;y1+;y6+;Y0+;Y1+;	sp|P00433|PER1A_ARMRU	D	GL	225	0	228	-0.00096	-0.675218	1.01e-41	sp|P00433|PER1A_ARMRU/sp|P15232|PER1B_ARMRU/sp|P15233|PER1C_ARMRU	2	-0.01358	-5.2428
20190712_SL_HRP_GP_R3.17311.17311.2.0.dta	7	2591.21	1420.78	2	PTLJTTYLQTLR	-	1170.43	1170.42	3-2-0-0-1-1	4	NXT	2	4	0.09746	9	0.16726	0.27193	3.85904	1.04941	T	b2+;y1+;y2+;y3+;y4+;y5+;y6+;y7+;y8+;Y1+;Y1+;Y2+;Y0++;	b2+;y1+;Y1+;	sp|P00433|PER1A_ARMRU	D	GL	225	0	228	-0.00096	-0.675218	1.01e-41	sp|P00433|PER1A_ARMRU/sp|P15232|PER1B_ARMRU/sp|P15233|PER1C_ARMRU	2	-0.01358	-5.2428
20190712_SL_HRP_GP_R3.17316.17316.2.0.dta	7	2591.21	1420.78	2	PTLJTTYLQTLR	-	1170.43	1170.42	3-2-0-0-1-1	4	NXT	2	6	0.40397	13	0.16658	0.4605	6.91912	3.18625	T	b2+;b4+;y1+;y2+;y3+;y4+;y5+;y6+;y7+;y8+;y9+;y10+;y11+;Y0+;Y1+;Y1+;Y2+;Y0++;Y0++;	b2+;y1+;y7+;y8+;Y0+;Y1+;Y2+;Y0++;	sp|P00433|PER1A_ARMRU	D	GL	225	0	228	-0.00096	-0.675218	1.01e-41	sp|P00433|PER1A_ARMRU/sp|P15232|PER1B_ARMRU/sp|P15233|PER1C_ARMRU	2	-0.01338	-5.16559
20190712_SL_HRP_GP_R3.17317.17317.2.0.dta	7	2591.21	1420.78	2	PTLJTTYLQTLR	-	1170.43	1170.42	3-2-0-0-1-1	4	NXT	2	7	0.22445	11	0.17456	0.36877	5.20854	1.92077	T	b2+;b4+;y1+;y2+;y3+;y4+;y5+;y6+;y7+;y8+;y9+;Y0+;Y1+;Y1+;Y2+;Y0++;Y0++;Y1++;	y1+;y5+;y7+;Y0+;Y1+;	sp|P00433|PER1A_ARMRU	D	GL	225	0	228	-0.00096	-0.675218	1.01e-41	sp|P00433|PER1A_ARMRU/sp|P15232|PER1B_ARMRU/sp|P15233|PER1C_ARMRU	2	-0.01338	-5.16559
20190712_SL_HRP_GP_R3.17320.17320.2.0.dta	7	2591.21	1420.78	2	PTLJTTYLQTLR	-	1170.43	1170.42	3-2-0-0-1-1	4	NXT	2	5	0.12514	6	0.10633	0.2018	4.56511	0.92123	T	b2+;y1+;y3+;y4+;y5+;y6+;Y0+;Y1+;Y1+;Y2+;Y0++;	b2+;y1+;Y0+;Y1+;	sp|P00433|PER1A_ARMRU	D	GL	225	0	228	-0.00096	-0.675218	1.01e-41	sp|P00433|PER1A_ARMRU/sp|P15232|PER1B_ARMRU/sp|P15233|PER1C_ARMRU	2	-0.01338	-5.16559
20190712_SL_HRP_GP_R3.17376.17376.3.0.dta	7	2591.21	1420.78	3	PTLJTTYLQTLR	-	1170.43	1170.42	3-2-0-0-1-1	4	NXT	2	8	0.2181	16	0.28469	0.47746	6.91912	3.30358	T	b2+;b3+;b4+;b5+;b8+;b9+;y1+;y2+;y3+;y4+;y6+;y7+;y8+;y9+;y10+;y11+;Y0+;Y0+;Y1+;Y1+;Y2+;Y0++;Y0++;Y1++;	b2+;y1+;y4+;y6+;y7+;y8+;Y0+;Y1+;	sp|P00433|PER1A_ARMRU	D	GL	225	0	228	-0.00096	-0.675218	1.01e-41	sp|P00433|PER1A_ARMRU/sp|P15232|PER1B_ARMRU/sp|P15233|PER1C_ARMRU	2	-0.01389	-5.36248
20190712_SL_HRP_GP_R3.17452.17452.3.0.dta	7	2445.15	1420.78	3	PTLJTTYLQTLR	-	1024.37	1024.36	3-2-0-0-0-1	4	NXT	2	2	0.10574	4	0.18578	0.23672	5.80803	1.37487	T	b2+;y5+;y6+;y8+;Y0+;Y1+;	b2+;y5+;y6+;y8+;Y0+;Y1+;	sp|P00433|PER1A_ARMRU	D	GL	225	0	228	-0.00096	-0.675218	1.01e-41	sp|P00433|PER1A_ARMRU/sp|P15232|PER1B_ARMRU/sp|P15233|PER1C_ARMRU	2	-0.01137	-4.65192
[truncated: 17 more rows]

## Sheet: Glycosites
	Table 3 All glycosites of HRP from purified HRP
	Glycosites identified from purified HRP using 7N
1	sp|P00433|PER1A_ARMRU_Site_228
[truncated: 6 more rows]

## Sheet: Glycopeptides
	Table 4 All Glycopeptides of HRP from purified HRP
[truncated: 15 more rows]

[truncated: 5 more sheets: N-Glycans, Sheet1, Sheet3, Sheet4, Sheet5]
