# Supplementary material for: Large-scale Identification of N-linked Intact Glycopeptides in Human Serum using HILIC Enrichment and Spectral Library Search
Source: Mol Cell Proteomics. 2020 Feb 26;19(4):672–89. doi: 10.1074/mcp.RA119.001791 (PMC7124471; doi:10.1074/mcp.RA119.001791)
Supplement: Supplementary Table S23 [file 156056_1_supp_471944_q5c98z.xlsx]

## Sheet: Cellular component
Table 1 Cellular component analysis of 439 glycoproteins
#term ID	term description	observed gene count	background gene count	false discovery rate	matching proteins in your network (IDs)	matching proteins in your network (labels)
GO:0005576	extracellular region	188	2505	1.46e-85	ENSP00000053867,ENSP00000061240,ENSP00000200676,ENSP00000205948,ENSP00000216286,ENSP00000216968,ENSP00000218388,ENSP00000219022,ENSP00000221891,ENSP00000221930,ENSP00000222271,ENSP00000222381,ENSP00000230538,ENSP00000232003,ENSP00000233242,ENSP00000234071,ENSP00000241305,ENSP00000242786,ENSP00000243611,ENSP00000244333,ENSP00000248598,ENSP00000249842,ENSP00000252244,ENSP00000252804,ENSP00000254801…	A1BG,AACT,ABI3BP,ACE,AFP,AHSG,AMBP,APAF1,APCS,APLP1,APOB,APOC4,APOD,APOF,APOH,APOM,ASAH1,ASGR1,ASPN,AXL,AZGP1,BMP1,BST1,BTD,C1QA,C1QC,C1R,C1S,C2,C4BPA,C4BPB,CANT1,CD109,CD14,CD34,CD5L,CD97,CECR1,CETP,CFB,CFHR1,CFHR3,CFHR4,CFHR5,CNTN3,CNTN4,COMP,CPN2,CPXM2,CRHBP,CSPG4,DAG1,DKK3,DPP4,ECM1,EFEMP2,ERVMER34-1,F13B,FBLN1,FBLN5,FBN1,FCN3,FETUB,FGFR1,FGFR3,FGL2,FHR2,FMOD,FN1,FOLR3,FSTL1,GDF2,GP5,GRN,HABP…
GO:0044421	extracellular region part	119	1375	1.76e-53	ENSP00000200676,ENSP00000205948,ENSP00000216286,ENSP00000218388,ENSP00000219022,ENSP00000221891,ENSP00000221930,ENSP00000222271,ENSP00000222381,ENSP00000230538,ENSP00000233242,ENSP00000234071,ENSP00000242786,ENSP00000243611,ENSP00000248598,ENSP00000252804,ENSP00000254801,ENSP00000255040,ENSP00000258341,ENSP00000260356,ENSP00000261405,ENSP00000261994,ENSP00000262304,ENSP00000264005,ENSP00000264036…	AACT,ABI3BP,ACE,AFP,AHSG,APCS,APLP1,APOB,APOC4,APOD,APOF,APOH,APOM,ASAH1,ASPN,AXL,AZGP1,BMP1,BTD,C1QA,C1R,C2,C4BPA,C4BPB,CD109,CD34,CD5L,CD97,CECR1,CETP,CFHR1,CFHR3,COMP,CRHBP,DAG1,DKK3,ECM1,EFEMP2,FBLN1,FBLN5,FBN1,FGL2,FMOD,FN1,GDF2,GP5,HABP2,HGFAC,HMCN1,HMCN2,ICAM1,IGFBP3,IGJ,IHH,IL6R,INHBC,INHBE,ITM2B,KIT,KLKB1,KNG1,LAMA2,LAMA4,LAMB2,LAMC1,LAMP2,LCAT,LCN2,LMAN2,LPA,LTBP1,LUM,MASP1,MASP2,MCAM,M…
GO:0005615	extracellular space	98	1134	1.29e-42	ENSP00000200676,ENSP00000205948,ENSP00000218388,ENSP00000219022,ENSP00000221930,ENSP00000222381,ENSP00000233242,ENSP00000234071,ENSP00000242786,ENSP00000243611,ENSP00000248598,ENSP00000252804,ENSP00000254801,ENSP00000255040,ENSP00000258341,ENSP00000260356,ENSP00000261994,ENSP00000262304,ENSP00000264005,ENSP00000264036,ENSP00000264690,ENSP00000264832,ENSP00000265023,ENSP00000265627,ENSP00000266646…	AACT,ACE,AFP,APCS,APOB,APOC4,APOD,APOF,APOH,APOM,ASAH1,AXL,AZGP1,BMP1,BTD,C1QA,C1R,C2,C4BPA,C4BPB,CD109,CD5L,CD97,CECR1,CETP,CFHR1,CFHR3,CRHBP,DAG1,DKK3,FBLN1,FBN1,FGL2,FN1,GDF2,GP5,HABP2,HGFAC,ICAM1,IGFBP3,IGJ,IHH,IL6R,INHBC,INHBE,ITM2B,KIT,KLKB1,KNG1,LAMC1,LAMP2,LCAT,LCN2,LMAN2,LPA,MASP1,MASP2,MCAM,MERTK,MFNG,MSLN,MUC16,NBL1,OLFM1,OLFM4,PCSK9,PDGFB,PDGFC,PIGR,PKD1,PLTP,PODXL,PON1,PON3,PROC,PROS…
GO:0009986	cell surface	62	690	2.29e-26	ENSP00000205948,ENSP00000217456,ENSP00000221930,ENSP00000232003,ENSP00000236147,ENSP00000242249,ENSP00000260356,ENSP00000262304,ENSP00000262629,ENSP00000263798,ENSP00000264036,ENSP00000264832,ENSP00000265132,ENSP00000265371,ENSP00000270233,ENSP00000274721,ENSP00000286301,ENSP00000288135,ENSP00000290866,ENSP00000294728,ENSP00000297261,ENSP00000301178,ENSP00000303208,ENSP00000303366,ENSP00000304236…	ABCA1,ACE,ADAM8,ALCAM,AMBP,AOC3,APMAP,APOH,AXL,BCAM,CD14,CD276,CD34,CD36,CD44,CSF1R,DAG1,DPP4,ECE1,FGFR3,GFRA3,GP1BA,HEG1,HRG,ICAM1,IGF2R,IL6R,IL7R,KIT,L1CAM,LAMP1,LMAN2,MCAM,MRC1,MSLN,NCAM1,NRCAM,NRP1,PCSK9,PDGFB,PDGFC,PKD1,PTPRC,PTPRJ,PVR,RAMP3,SELL,SERPINE2,SERPINF2,SFRP4,SHH,SLC3A2,STAB2,TEK,TFRC,TGFB1,THBS1,TLN1,TYRO3,TYROBP,VASN,VCAM1
GO:0005886	plasma membrane	159	5159	2.8e-20	ENSP00000160262,ENSP00000215912,ENSP00000216286,ENSP00000216968,ENSP00000219022,ENSP00000221891,ENSP00000221930,ENSP00000232003,ENSP00000233242,ENSP00000236147,ENSP00000242249,ENSP00000242786,ENSP00000243077,ENSP00000243611,ENSP00000244333,ENSP00000245323,ENSP00000249363,ENSP00000252244,ENSP00000256178,ENSP00000257192,ENSP00000260356,ENSP00000261590,ENSP00000262304,ENSP00000262629,ENSP00000262919…	ABCA1,ACE,ADAM8,ALCAM,AMBP,AOC3,APLP1,APOB,ASAH2,ASGR1,ASGR2,ATRN,AXL,AZGP1,BCAM,BOC,BST1,C4BPA,C4BPB,C6orf25,CADM1,CANT1,CD109,CD14,CD177,CD276,CD34,CD36,CD44,CD48,CD97,CDHR1,CDHR5,CFB,CNTN1,CNTN3,CNTN4,CNTN6,CR2,CSF1R,CSPG4,DAG1,DPP4,DSC2,DSG1,DSG2,ECE1,EFNB2,ERAP2,ERVMER34-1,ESAM,EVI2B,FAT1,FGFR1,FGFR3,FN1,GFRA2,GFRA3,GGT7,GOLM1,GP1BA,GP5,GPR37,HEG1,HINT1,HMCN1,HMCN2,HRG,ICAM1,ICAM2,ICAM3,ICOS…
GO:0030141	secretory granule	59	828	2.8e-20	ENSP00000053867,ENSP00000205948,ENSP00000218388,ENSP00000219022,ENSP00000221930,ENSP00000232003,ENSP00000236147,ENSP00000242786,ENSP00000248598,ENSP00000249842,ENSP00000252244,ENSP00000257192,ENSP00000260356,ENSP00000261405,ENSP00000262629,ENSP00000263100,ENSP00000265016,ENSP00000265023,ENSP00000266041,ENSP00000270142,ENSP00000274368,ENSP00000287097,ENSP00000288135,ENSP00000304236,ENSP00000307674…	A1BG,AACT,ADAM8,AHSG,APAF1,APOH,ASAH1,BST1,CANT1,CD109,CD14,CD177,CD36,CD44,CD97,CECR1,CRHBP,DSG1,ECE1,ECM1,FGL2,FN1,FOLR3,GRN,HPSE,HRG,IGF2R,ISLR,ITIH3,ITIH4,KIT,KNG1,KRT1,LAMP1,LAMP2,LCN2,MMRN1,OLFM4,OSCAR,PDGFB,PIGR,PROS1,PTPRB,PTPRC,PTPRJ,QPCT,QSOX1,SELL,SEPP1,SERPINA1,SERPINE2,SERPINF2,SOD1,TGFB1,THBS1,TIMP1,TYROBP,VNN1,VWF
GO:0099503	secretory vesicle	60	948	1.88e-18	ENSP00000053867,ENSP00000205948,ENSP00000218388,ENSP00000219022,ENSP00000221930,ENSP00000232003,ENSP00000236147,ENSP00000242786,ENSP00000248598,ENSP00000249842,ENSP00000252244,ENSP00000257192,ENSP00000260356,ENSP00000261405,ENSP00000262629,ENSP00000263100,ENSP00000265016,ENSP00000265023,ENSP00000266041,ENSP00000270142,ENSP00000274368,ENSP00000287097,ENSP00000288135,ENSP00000304236,ENSP00000307674…	A1BG,AACT,ADAM8,AHSG,APAF1,APOH,ASAH1,BST1,CANT1,CD109,CD14,CD177,CD36,CD44,CD97,CECR1,CRHBP,DSG1,ECE1,ECM1,FGL2,FN1,FOLR3,GRN,HPSE,HRG,IGF2R,ISLR,ITIH3,ITIH4,KIT,KNG1,KRT1,LAMP1,LAMP2,LCN2,MMRN1,OLFM4,OSCAR,PDGFB,PIGR,PROS1,PTPRB,PTPRC,PTPRJ,PTPRS,QPCT,QSOX1,SELL,SEPP1,SERPINA1,SERPINE2,SERPINF2,SOD1,TGFB1,THBS1,TIMP1,TYROBP,VNN1,VWF
GO:0031012	extracellular matrix	34	283	1.37e-17	ENSP00000216286,ENSP00000218388,ENSP00000221891,ENSP00000221930,ENSP00000222271,ENSP00000230538,ENSP00000252804,ENSP00000258341,ENSP00000260356,ENSP00000261405,ENSP00000266718,ENSP00000270142,ENSP00000271588,ENSP00000284322,ENSP00000295731,ENSP00000297261,ENSP00000309953,ENSP00000325527,ENSP00000331544,ENSP00000345008,ENSP00000346839,ENSP00000347041,ENSP00000358045,ENSP00000364694,ENSP00000377047…	ABI3BP,AHSG,APLP1,ASPN,COMP,DAG1,ECM1,EFEMP2,FBLN1,FBLN5,FBN1,FMOD,FN1,HMCN1,HMCN2,IHH,LAMA2,LAMA4,LAMB2,LAMC1,LTBP1,LUM,NID2,PTPRZ1,PXDN,RELN,SERPINE2,SHH,SOD1,TGFB1,THBS1,TIMP1,TNXB,VWF
GO:0044433	cytoplasmic vesicle part	69	1447	2.12e-15	ENSP00000053867,ENSP00000205948,ENSP00000218388,ENSP00000219022,ENSP00000221930,ENSP00000232003,ENSP00000233242,ENSP00000236147,ENSP00000242786,ENSP00000243077,ENSP00000248598,ENSP00000249842,ENSP00000252244,ENSP00000257192,ENSP00000260356,ENSP00000261405,ENSP00000262304,ENSP00000262629,ENSP00000263100,ENSP00000265016,ENSP00000265023,ENSP00000266041,ENSP00000277120,ENSP00000287097,ENSP00000303208…	A1BG,AACT,ADAM8,AHSG,APAF1,APOB,APOH,ASAH1,BST1,CANT1,CD109,CD14,CD177,CD36,CD44,CD97,CECR1,DSG1,ECE1,ECM1,FGL2,FN1,FOLR3,GRN,HPSE,HRG,HYOU1,IGF2R,IL7R,ISLR,ITIH3,ITIH4,ITM2B,KNG1,KRT1,LAMP1,LAMP2,LCN2,LRP1,MMRN1,MRC1,NTRK2,OLFM4,OSCAR,PCSK9,PDGFB,PIGR,PKD1,PROS1,PTPRB,PTPRC,PTPRJ,PTPRS,QPCT,QSOX1,SELL,SEPP1,SERPINA1,SERPINF2,STAB1,STAB2,TFRC,TGFB1,THBS1,TIMP1,TYROBP,VNN1,VPS36,VWF
GO:0044459	plasma membrane part	98	2651	2.12e-15	ENSP00000160262,ENSP00000216968,ENSP00000236147,ENSP00000242249,ENSP00000242786,ENSP00000243077,ENSP00000244333,ENSP00000245323,ENSP00000249363,ENSP00000256178,ENSP00000257192,ENSP00000260356,ENSP00000261590,ENSP00000262304,ENSP00000262629,ENSP00000262919,ENSP00000263798,ENSP00000264036,ENSP00000264832,ENSP00000264833,ENSP00000264972,ENSP00000269299,ENSP00000270233,ENSP00000271588,ENSP00000274276…	ABCA1,ACE,ADAM8,ALCAM,ASGR1,ATRN,AXL,BCAM,BOC,CADM1,CD14,CD177,CD276,CD34,CD36,CD44,CD48,CD97,CDHR1,CDHR5,CSF1R,CSPG4,DAG1,DPP4,DSG1,DSG2,ECE1,EFNB2,EVI2B,FAT1,FGFR1,FGFR3,FN1,GFRA3,GOLM1,GP1BA,GP5,GPR37,HEG1,HMCN1,HMCN2,ICAM1,ICAM2,ICAM3,IGF2R,IL6R,IL7R,KCNE3,KIT,LAMP1,LEPR,LMAN2,LRP1,LRRC4,LYPD3,LYVE1,MCAM,MERTK,MET,MRC1,MRC2,NCAM1,NRCAM,NTRK2,NTRK3,OLFM2,OSMR,PCSK9,PDGFB,PIGR,PKD1,PODXL,PROCR,…
GO:0060205	cytoplasmic vesicle lumen	34	340	2.12e-15	ENSP00000053867,ENSP00000205948,ENSP00000218388,ENSP00000219022,ENSP00000221930,ENSP00000232003,ENSP00000233242,ENSP00000249842,ENSP00000260356,ENSP00000261405,ENSP00000263100,ENSP00000265023,ENSP00000266041,ENSP00000307674,ENSP00000321853,ENSP00000330382,ENSP00000344829,ENSP00000346839,ENSP00000356574,ENSP00000358045,ENSP00000362108,ENSP00000377783,ENSP00000378431,ENSP00000382731,ENSP00000384262…	A1BG,AACT,AHSG,APAF1,APOB,APOH,CANT1,CECR1,ECM1,FN1,FOLR3,GRN,HPSE,HRG,HYOU1,ISLR,ITIH3,ITIH4,KNG1,LCN2,MMRN1,OLFM4,OSCAR,PDGFB,PROS1,QPCT,QSOX1,SEPP1,SERPINA1,SERPINF2,TGFB1,THBS1,TIMP1,VWF
GO:0031982	vesicle	90	2318	2.7e-15	ENSP00000053867,ENSP00000200676,ENSP00000205948,ENSP00000218388,ENSP00000219022,ENSP00000221930,ENSP00000232003,ENSP00000233242,ENSP00000236147,ENSP00000242786,ENSP00000243077,ENSP00000248598,ENSP00000249842,ENSP00000252244,ENSP00000257192,ENSP00000260356,ENSP00000261405,ENSP00000262304,ENSP00000262629,ENSP00000263100,ENSP00000264832,ENSP00000265016,ENSP00000265023,ENSP00000265371,ENSP00000266041…	A1BG,AACT,ABCA1,ACE,ADAM8,AHSG,AOC3,APAF1,APOB,APOH,ASAH1,BMP1,BST1,CANT1,CD109,CD14,CD177,CD36,CD44,CD97,CECR1,CETP,CRHBP,DPP4,DSC2,DSG1,ECE1,ECM1,FGFR1,FGFR3,FGL2,FN1,FOLR3,GRN,HPSE,HRG,HYOU1,ICAM1,IGF2R,IL7R,ISLR,ITIH3,ITIH4,ITM2B,KCNE3,KIT,KNG1,KRT1,LAMP1,LAMP2,LCN2,LRP1,MMRN1,MRC1,NRP1,NTRK2,OLFM4,OSCAR,PCSK9,PDGFB,PIGR,PKD1,PODXL,PPIB,PROS1,PTPRB,PTPRC,PTPRJ,PTPRS,QPCT,QSOX1,SELL,SEPP1,SERP…
GO:0009897	external side of plasma membrane	28	223	5.01e-15	ENSP00000236147,ENSP00000260356,ENSP00000264036,ENSP00000264832,ENSP00000270233,ENSP00000274721,ENSP00000288135,ENSP00000290866,ENSP00000294728,ENSP00000303208,ENSP00000304236,ENSP00000305988,ENSP00000306157,ENSP00000310036,ENSP00000311502,ENSP00000320084,ENSP00000329380,ENSP00000333298,ENSP00000353224,ENSP00000363868,ENSP00000364028,ENSP00000368314,ENSP00000373539,ENSP00000399421,ENSP00000411355…	ABCA1,ACE,ALCAM,BCAM,CD14,CD276,CD34,CD36,DAG1,ECE1,GFRA3,GP1BA,HEG1,ICAM1,IL7R,KIT,LAMP1,MCAM,NCAM1,NRCAM,PCSK9,PTPRC,SELL,SERPINE2,STAB2,TFRC,THBS1,VCAM1
GO:0031224	intrinsic component of membrane	149	5316	6.29e-15	ENSP00000160262,ENSP00000215912,ENSP00000216968,ENSP00000217456,ENSP00000221891,ENSP00000236147,ENSP00000242249,ENSP00000242786,ENSP00000243077,ENSP00000244333,ENSP00000245323,ENSP00000249363,ENSP00000251268,ENSP00000256178,ENSP00000257192,ENSP00000261590,ENSP00000262304,ENSP00000262629,ENSP00000262644,ENSP00000262919,ENSP00000263665,ENSP00000263798,ENSP00000264036,ENSP00000264832,ENSP00000264833…	ABCA1,ACE,ADAM8,ALCAM,AOC3,APLP1,APMAP,ASAH2,ASGR1,ASGR2,ATF6B,ATL2,ATRN,AXL,BCAM,BOC,BST1,C6orf25,CADM1,CANT1,CD109,CD14,CD177,CD276,CD34,CD36,CD44,CD48,CD97,CDHR1,CDHR5,CNTN1,CNTN3,CNTN4,CNTN6,CR2,CSF1R,CSPG4,DAG1,DPEP2,DPP4,DSC2,DSG1,DSG2,ECE1,EFNB2,ERAP2,ERVMER34-1,ESAM,EVI2B,FAT1,FGFR1,FGFR3,GFRA2,GFRA3,GGT7,GNPTAB,GOLM1,GP1BA,GP5,GPR37,HEG1,ICAM1,ICAM2,ICAM3,ICOSL,IGF2R,IL1R2,IL6R,IL7R,IMPA…
GO:0031091	platelet alpha granule	20	91	9e-15	ENSP00000218388,ENSP00000221930,ENSP00000232003,ENSP00000249842,ENSP00000260356,ENSP00000261405,ENSP00000263100,ENSP00000265023,ENSP00000287097,ENSP00000321853,ENSP00000330382,ENSP00000346839,ENSP00000356574,ENSP00000377783,ENSP00000378431,ENSP00000393887,ENSP00000399421,ENSP00000415786,ENSP00000416066,ENSP00000450540	A1BG,AACT,AHSG,CD109,CD36,FN1,HRG,ISLR,KNG1,MMRN1,PDGFB,PROS1,QSOX1,SERPINA1,SERPINE2,SERPINF2,TGFB1,THBS1,TIMP1,VWF
GO:0034774	secretory granule lumen	32	323	1.34e-14	ENSP00000053867,ENSP00000205948,ENSP00000218388,ENSP00000219022,ENSP00000221930,ENSP00000232003,ENSP00000249842,ENSP00000260356,ENSP00000261405,ENSP00000263100,ENSP00000265023,ENSP00000266041,ENSP00000307674,ENSP00000321853,ENSP00000330382,ENSP00000344829,ENSP00000346839,ENSP00000356574,ENSP00000358045,ENSP00000362108,ENSP00000377783,ENSP00000378431,ENSP00000382731,ENSP00000384262,ENSP00000393887…	A1BG,AACT,AHSG,APAF1,APOH,CANT1,CECR1,ECM1,FN1,FOLR3,GRN,HPSE,HRG,ISLR,ITIH3,ITIH4,KNG1,LCN2,MMRN1,OLFM4,OSCAR,PDGFB,PROS1,QPCT,QSOX1,SEPP1,SERPINA1,SERPINF2,TGFB1,THBS1,TIMP1,VWF
GO:0044425	membrane part	167	6517	7.14e-14	ENSP00000160262,ENSP00000215912,ENSP00000216968,ENSP00000217456,ENSP00000221891,ENSP00000233242,ENSP00000236147,ENSP00000242249,ENSP00000242786,ENSP00000243077,ENSP00000244333,ENSP00000245323,ENSP00000249363,ENSP00000251268,ENSP00000256178,ENSP00000257192,ENSP00000260356,ENSP00000261590,ENSP00000262304,ENSP00000262629,ENSP00000262644,ENSP00000262919,ENSP00000263665,ENSP00000263798,ENSP00000264036…	ABCA1,ACE,ADAM8,ALCAM,AOC3,APLP1,APMAP,APOB,ASAH2,ASGR1,ASGR2,ATF6B,ATL2,ATRN,AXL,BCAM,BOC,BST1,C6orf25,CADM1,CANT1,CD109,CD14,CD177,CD276,CD34,CD36,CD44,CD48,CD97,CDHR1,CDHR5,CNTN1,CNTN3,CNTN4,CNTN6,CR2,CSF1R,CSPG4,CYP2R1,DAG1,DPEP2,DPP4,DSC2,DSG1,DSG2,ECE1,EFNB2,ERAP2,ERVMER34-1,ESAM,EVI2B,FAT1,FGFR1,FGFR3,FN1,FOLR3,GFRA2,GFRA3,GGT7,GNPTAB,GOLM1,GP1BA,GP5,GPR37,HEG1,HMCN1,HMCN2,HPSE,ICAM1,ICAM2…
GO:0031410	cytoplasmic vesicle	84	2226	1.49e-13	ENSP00000053867,ENSP00000205948,ENSP00000218388,ENSP00000219022,ENSP00000221930,ENSP00000232003,ENSP00000233242,ENSP00000236147,ENSP00000242786,ENSP00000243077,ENSP00000248598,ENSP00000249842,ENSP00000252244,ENSP00000257192,ENSP00000260356,ENSP00000261405,ENSP00000262304,ENSP00000262629,ENSP00000263100,ENSP00000265016,ENSP00000265023,ENSP00000265371,ENSP00000266041,ENSP00000270142,ENSP00000274368…	A1BG,AACT,ABCA1,ACE,ADAM8,AHSG,AOC3,APAF1,APOB,APOH,ASAH1,BST1,CANT1,CD109,CD14,CD177,CD36,CD44,CD97,CECR1,CRHBP,DPP4,DSC2,DSG1,ECE1,ECM1,FGFR1,FGFR3,FGL2,FN1,FOLR3,GRN,HPSE,HRG,HYOU1,IGF2R,IL7R,ISLR,ITIH3,ITIH4,ITM2B,KIT,KNG1,KRT1,LAMP1,LAMP2,LCN2,LRP1,MMRN1,MRC1,NRP1,NTRK2,OLFM4,OSCAR,PCSK9,PDGFB,PIGR,PKD1,PPIB,PROS1,PTPRB,PTPRC,PTPRJ,PTPRS,QPCT,QSOX1,SELL,SEPP1,SERPINA1,SERPINE2,SERPINF2,SLC3A…
GO:0031226	intrinsic component of plasma membrane	70	1641	1.62e-13	ENSP00000160262,ENSP00000216968,ENSP00000236147,ENSP00000242249,ENSP00000242786,ENSP00000243077,ENSP00000244333,ENSP00000245323,ENSP00000256178,ENSP00000262304,ENSP00000262629,ENSP00000262919,ENSP00000263798,ENSP00000264832,ENSP00000264833,ENSP00000269299,ENSP00000270233,ENSP00000274276,ENSP00000277120,ENSP00000286301,ENSP00000295408,ENSP00000301178,ENSP00000303366,ENSP00000304236,ENSP00000305988…	ABCA1,ADAM8,ALCAM,ASGR1,ATRN,AXL,BCAM,BOC,CADM1,CD14,CD34,CD36,CD44,CD48,CD97,CDHR1,CDHR5,CSF1R,CSPG4,EFNB2,EVI2B,FAT1,FGFR1,FGFR3,GOLM1,GP1BA,GP5,GPR37,ICAM1,ICAM2,ICAM3,IGF2R,IL6R,KCNE3,LAMP1,LMAN2,LRP1,LYPD3,LYVE1,MERTK,MET,MRC1,MRC2,NRCAM,NTRK2,NTRK3,OLFM2,OSMR,PIGR,PKD1,PODXL,PROCR,PTK7,PTPRB,PTPRC,PTPRF,PTPRG,PTPRJ,PTPRM,PTPRS,PTPRZ1,PVR,RAMP3,SELL,STAB1,STAB2,TEK,TFRC,TYRO3,TYROBP
GO:0031093	platelet alpha granule lumen	17	68	1.88e-13	ENSP00000218388,ENSP00000221930,ENSP00000232003,ENSP00000249842,ENSP00000260356,ENSP00000261405,ENSP00000263100,ENSP00000265023,ENSP00000321853,ENSP00000330382,ENSP00000346839,ENSP00000356574,ENSP00000377783,ENSP00000378431,ENSP00000393887,ENSP00000416066,ENSP00000450540	A1BG,AACT,AHSG,FN1,HRG,ISLR,KNG1,MMRN1,PDGFB,PROS1,QSOX1,SERPINA1,SERPINF2,TGFB1,THBS1,TIMP1,VWF
GO:0005788	endoplasmic reticulum lumen	29	299	4.22e-13	ENSP00000218388,ENSP00000233242,ENSP00000234071,ENSP00000258341,ENSP00000260356,ENSP00000261994,ENSP00000265023,ENSP00000295633,ENSP00000297261,ENSP00000300026,ENSP00000303208,ENSP00000325527,ENSP00000330382,ENSP00000344458,ENSP00000346839,ENSP00000351190,ENSP00000356574,ENSP00000370473,ENSP00000372313,ENSP00000373364,ENSP00000379138,ENSP00000386043,ENSP00000388325,ENSP00000393887,ENSP00000400376…	AFP,AHSG,APOB,DAG1,ERAP2,FBN1,FN1,FSTL1,GOLM1,HYOU1,IGFBP3,ITIH2,KNG1,LAMB2,LAMC1,LTBP1,MSLN,PCSK9,PDGFB,PDGFC,PPIB,PROC,PROZ,QSOX1,SERPINA1,SERPINA10,SHH,THBS1,TIMP1
GO:0005887	integral component of plasma membrane	67	1564	5.17e-13	ENSP00000160262,ENSP00000216968,ENSP00000236147,ENSP00000242249,ENSP00000242786,ENSP00000243077,ENSP00000245323,ENSP00000256178,ENSP00000262304,ENSP00000262629,ENSP00000262919,ENSP00000263798,ENSP00000264832,ENSP00000264833,ENSP00000269299,ENSP00000270233,ENSP00000274276,ENSP00000277120,ENSP00000286301,ENSP00000295408,ENSP00000301178,ENSP00000303366,ENSP00000305988,ENSP00000306449,ENSP00000307513…	ABCA1,ADAM8,ALCAM,ASGR1,ATRN,AXL,BCAM,BOC,CADM1,CD34,CD36,CD44,CD97,CDHR1,CDHR5,CSF1R,CSPG4,EFNB2,EVI2B,FAT1,FGFR1,FGFR3,GOLM1,GP1BA,GP5,GPR37,ICAM1,ICAM2,ICAM3,IGF2R,IL6R,KCNE3,LAMP1,LMAN2,LRP1,LYVE1,MERTK,MET,MRC1,MRC2,NRCAM,NTRK2,NTRK3,OLFM2,OSMR,PIGR,PKD1,PODXL,PROCR,PTK7,PTPRB,PTPRC,PTPRF,PTPRG,PTPRJ,PTPRM,PTPRS,PTPRZ1,PVR,RAMP3,SELL,STAB1,STAB2,TEK,TFRC,TYRO3,TYROBP
GO:0012505	endomembrane system	124	4347	3.18e-12	ENSP00000053867,ENSP00000204679,ENSP00000205948,ENSP00000217456,ENSP00000218388,ENSP00000219022,ENSP00000221930,ENSP00000232003,ENSP00000233242,ENSP00000234071,ENSP00000236147,ENSP00000242786,ENSP00000243077,ENSP00000248598,ENSP00000249842,ENSP00000252244,ENSP00000252804,ENSP00000257192,ENSP00000258341,ENSP00000260356,ENSP00000261405,ENSP00000261994,ENSP00000262304,ENSP00000262629,ENSP00000262644…	A1BG,AACT,ABCA1,ACE,ADAM8,AFP,AHSG,AOC3,APAF1,APMAP,APOB,APOD,APOH,ASAH1,ASGR2,ATF6B,ATL2,BMP1,BST1,C6orf25,CANT1,CD109,CD14,CD177,CD36,CD44,CD97,CDHR5,CECR1,CRHBP,CSPG4,CYP2R1,DAG1,DSG1,ECE1,ECM1,ERAP2,FBN1,FGFR3,FGL2,FMOD,FN1,FOLR3,FSTL1,GNPTAB,GNPTG,GOLM1,GPR37,GRN,HPSE,HRG,HYOU1,IGF2R,IGFBP3,IMPAD1,ISLR,ITIH2,ITIH3,ITIH4,ITM2B,ITPR2,KIT,KNG1,KRT1,LAMB2,LAMC1,LAMP1,LAMP2,LCN2,LMAN2,LRP1,LTBP1,…
GO:0031225	anchored component of membrane	21	156	5.69e-12	ENSP00000244333,ENSP00000263665,ENSP00000265016,ENSP00000274721,ENSP00000287097,ENSP00000304236,ENSP00000322276,ENSP00000329380,ENSP00000350364,ENSP00000356905,ENSP00000367202,ENSP00000372313,ENSP00000380602,ENSP00000407822,ENSP00000419000,ENSP00000428518,ENSP00000447006,ENSP00000458977,ENSP00000479536,ENSP00000480132,ENSP00000484431	BST1,CD109,CD14,CD177,CD48,CNTN1,CNTN3,CNTN4,CNTN6,DPEP2,GFRA2,GFRA3,GP1BA,LSAMP,LYPD3,MSLN,NCAM1,NEGR1,RECK,VNN1,VNN2
GO:0016020	membrane	190	8420	3.12e-11	ENSP00000160262,ENSP00000180173,ENSP00000204679,ENSP00000215912,ENSP00000216286,ENSP00000216968,ENSP00000217456,ENSP00000219022,ENSP00000221891,ENSP00000221930,ENSP00000232003,ENSP00000233242,ENSP00000236147,ENSP00000242249,ENSP00000242786,ENSP00000243077,ENSP00000243611,ENSP00000244333,ENSP00000245323,ENSP00000249363,ENSP00000251268,ENSP00000252244,ENSP00000256178,ENSP00000257192,ENSP00000260356…	ABCA1,ACE,ADAM8,ALCAM,AMBP,AOC3,APLP1,APMAP,APOB,ASAH2,ASGR1,ASGR2,ATF6B,ATL2,ATRN,AXL,AZGP1,BCAM,BOC,BST1,C4BPA,C4BPB,C6orf25,CADM1,CANT1,CD109,CD14,CD177,CD276,CD34,CD36,CD44,CD48,CD5L,CD97,CDHR1,CDHR5,CFB,CNTN1,CNTN3,CNTN4,CNTN6,CR2,CSF1R,CSPG4,CYP2R1,DAG1,DPEP2,DPP4,DSC2,DSG1,DSG2,ECE1,EFNB2,ERAP2,ERVMER34-1,ESAM,EVI2B,FAT1,FGFR1,FGFR3,FN1,FOLR3,GFRA2,GFRA3,GGT7,GNPTAB,GNPTG,GOLM1,GP1BA,GP5,G…
GO:0062023	collagen-containing extracellular matrix	19	144	1.01e-10	ENSP00000216286,ENSP00000218388,ENSP00000221891,ENSP00000230538,ENSP00000258341,ENSP00000266718,ENSP00000271588,ENSP00000284322,ENSP00000309953,ENSP00000325527,ENSP00000331544,ENSP00000345008,ENSP00000346839,ENSP00000377047,ENSP00000388325,ENSP00000400365,ENSP00000415786,ENSP00000442600,ENSP00000485357	ABI3BP,APLP1,DAG1,EFEMP2,FBLN1,FBLN5,FBN1,FN1,HMCN1,HMCN2,LAMA2,LAMA4,LAMB2,LAMC1,LUM,NID2,PTPRZ1,SERPINE2,TIMP1
GO:0016021	integral component of membrane	133	5155	3.51e-10	ENSP00000160262,ENSP00000215912,ENSP00000216968,ENSP00000217456,ENSP00000221891,ENSP00000236147,ENSP00000242249,ENSP00000242786,ENSP00000243077,ENSP00000244333,ENSP00000245323,ENSP00000249363,ENSP00000251268,ENSP00000256178,ENSP00000257192,ENSP00000261590,ENSP00000262304,ENSP00000262629,ENSP00000262644,ENSP00000262919,ENSP00000263798,ENSP00000264036,ENSP00000264832,ENSP00000264833,ENSP00000265371…	ABCA1,ACE,ADAM8,ALCAM,AOC3,APLP1,APMAP,ASAH2,ASGR1,ASGR2,ATF6B,ATL2,ATRN,AXL,BCAM,BOC,C6orf25,CADM1,CANT1,CD14,CD276,CD34,CD36,CD44,CD97,CDHR1,CDHR5,CR2,CSF1R,CSPG4,DAG1,DPP4,DSC2,DSG1,DSG2,ECE1,EFNB2,ERAP2,ERVMER34-1,ESAM,EVI2B,FAT1,FGFR1,FGFR3,GGT7,GNPTAB,GOLM1,GP1BA,GP5,GPR37,HEG1,ICAM1,ICAM2,ICAM3,ICOSL,IGF2R,IL1R2,IL6R,IL7R,IMPAD1,ITM2B,ITPR2,KCNE3,KIT,L1CAM,LAMP1,LAMP2,LEPR,LMAN2,LRP1,LRRC4…
GO:0098552	side of membrane	30	436	4.07e-10	ENSP00000236147,ENSP00000257192,ENSP00000260356,ENSP00000264036,ENSP00000264832,ENSP00000264972,ENSP00000270233,ENSP00000274721,ENSP00000288135,ENSP00000290866,ENSP00000294728,ENSP00000303208,ENSP00000304236,ENSP00000305988,ENSP00000306157,ENSP00000310036,ENSP00000311502,ENSP00000320084,ENSP00000329380,ENSP00000333298,ENSP00000353224,ENSP00000363868,ENSP00000364028,ENSP00000368314,ENSP00000373539…	ABCA1,ACE,ALCAM,BCAM,CD14,CD276,CD34,CD36,DAG1,DSG1,ECE1,GFRA3,GP1BA,HEG1,ICAM1,IL7R,KIT,LAMP1,MCAM,NCAM1,NRCAM,PCSK9,PTPRC,SELL,SERPINE2,STAB2,TFRC,THBS1,VCAM1,ZAP70
GO:0034358	plasma lipoprotein particle	11	40	3.29e-09	ENSP00000200676,ENSP00000205948,ENSP00000222381,ENSP00000233242,ENSP00000264005,ENSP00000278222,ENSP00000321334,ENSP00000365081,ENSP00000381250,ENSP00000417138,ENSP00000468236	APOB,APOC4,APOF,APOH,APOM,CETP,LCAT,LPA,PLTP,PON1,SAA4
GO:0005604	basement membrane	14	91	8.83e-09	ENSP00000216286,ENSP00000218388,ENSP00000221891,ENSP00000230538,ENSP00000258341,ENSP00000271588,ENSP00000309953,ENSP00000325527,ENSP00000331544,ENSP00000346839,ENSP00000388325,ENSP00000400365,ENSP00000442600,ENSP00000485357	APLP1,DAG1,EFEMP2,FBLN1,FBN1,FN1,HMCN1,HMCN2,LAMA2,LAMA4,LAMB2,LAMC1,NID2,TIMP1
GO:0034364	high-density lipoprotein particle	9	28	4.21e-08	ENSP00000200676,ENSP00000205948,ENSP00000222381,ENSP00000264005,ENSP00000278222,ENSP00000365081,ENSP00000381250,ENSP00000417138,ENSP00000468236	APOC4,APOF,APOH,APOM,CETP,LCAT,PLTP,PON1,SAA4
GO:0044420	extracellular matrix component	11	59	1e-07	ENSP00000230538,ENSP00000258341,ENSP00000266718,ENSP00000325527,ENSP00000331544,ENSP00000345008,ENSP00000346839,ENSP00000377047,ENSP00000386043,ENSP00000388325,ENSP00000400365	FBLN1,FBLN5,FBN1,FN1,LAMA2,LAMA4,LAMB2,LAMC1,LTBP1,LUM,PTPRZ1
GO:0043235	receptor complex	20	305	1.61e-06	ENSP00000242249,ENSP00000243077,ENSP00000264833,ENSP00000264972,ENSP00000265371,ENSP00000274276,ENSP00000277120,ENSP00000304236,ENSP00000306449,ENSP00000330393,ENSP00000334928,ENSP00000348888,ENSP00000353224,ENSP00000354207,ENSP00000356024,ENSP00000357470,ENSP00000370744,ENSP00000393312,ENSP00000398632,ENSP00000399421	CD14,CD36,CD44,CR2,FGFR1,GPR37,IL6R,ITPR2,LEPR,LRP1,NRP1,NTRK2,NTRK3,OLFM2,OSMR,PIGR,PTPRB,RAMP3,TFRC,ZAP70
GO:0030667	secretory granule membrane	19	298	4.9e-06	ENSP00000236147,ENSP00000242786,ENSP00000257192,ENSP00000262629,ENSP00000265016,ENSP00000287097,ENSP00000304236,ENSP00000333298,ENSP00000334928,ENSP00000348888,ENSP00000349437,ENSP00000356905,ENSP00000398632,ENSP00000399421,ENSP00000400010,ENSP00000408411,ENSP00000411355,ENSP00000453302,ENSP00000479536	ADAM8,BST1,CD109,CD14,CD177,CD36,CD44,CD97,DSG1,IGF2R,LAMP1,LAMP2,PIGR,PTPRB,PTPRC,PTPRJ,SELL,TYROBP,VNN1
GO:0042581	specific granule	14	159	4.9e-06	ENSP00000219022,ENSP00000265016,ENSP00000307674,ENSP00000334928,ENSP00000344829,ENSP00000356574,ENSP00000362108,ENSP00000384262,ENSP00000399421,ENSP00000400010,ENSP00000453302,ENSP00000479089,ENSP00000479536,ENSP00000481114	ADAM8,BST1,CANT1,CD177,CD36,FOLR3,HPSE,LCN2,OLFM4,OSCAR,PTPRB,PTPRJ,QPCT,QSOX1
GO:0005796	Golgi lumen	11	101	1.25e-05	ENSP00000221930,ENSP00000234071,ENSP00000262644,ENSP00000266718,ENSP00000312506,ENSP00000330382,ENSP00000344458,ENSP00000347041,ENSP00000377783,ENSP00000381008,ENSP00000442600	CSPG4,DAG1,FMOD,IMPAD1,LUM,MUC16,PDGFB,PROC,PROS1,PROZ,TGFB1
GO:0005764	lysosome	26	582	2.36e-05	ENSP00000053867,ENSP00000232003,ENSP00000233242,ENSP00000242249,ENSP00000263593,ENSP00000266718,ENSP00000270142,ENSP00000274368,ENSP00000288135,ENSP00000290866,ENSP00000303208,ENSP00000310036,ENSP00000312506,ENSP00000333298,ENSP00000339801,ENSP00000347041,ENSP00000348888,ENSP00000349437,ENSP00000356905,ENSP00000367299,ENSP00000371152,ENSP00000382731,ENSP00000384262,ENSP00000408411,ENSP00000450540…	AACT,ACE,ADAM8,APOB,ASAH1,CD34,CECR1,CRHBP,CSPG4,FMOD,GRN,HPSE,HRG,IDS,IGF2R,KIT,LAMP1,LAMP2,LUM,PCSK9,PIGR,RAMP3,SIAE,SOD1,VNN1,VPS36
GO:0042827	platelet dense granule	6	21	2.83e-05	ENSP00000205948,ENSP00000266041,ENSP00000358045,ENSP00000408411,ENSP00000415769,ENSP00000420939	APOH,ECM1,ITIH3,ITIH4,LAMP2,SEPP1
GO:0070820	tertiary granule	13	164	3.32e-05	ENSP00000219022,ENSP00000257192,ENSP00000307674,ENSP00000333298,ENSP00000334928,ENSP00000344829,ENSP00000356574,ENSP00000371152,ENSP00000408411,ENSP00000453302,ENSP00000479089,ENSP00000479536,ENSP00000481114	ADAM8,ASAH1,CANT1,CD177,DSG1,FOLR3,LAMP1,LAMP2,OLFM4,OSCAR,PTPRB,QPCT,QSOX1
GO:0005783	endoplasmic reticulum	53	1796	4.1e-05	ENSP00000053867,ENSP00000217456,ENSP00000218388,ENSP00000233242,ENSP00000234071,ENSP00000252804,ENSP00000258341,ENSP00000260356,ENSP00000261405,ENSP00000261994,ENSP00000263798,ENSP00000265023,ENSP00000294728,ENSP00000295633,ENSP00000297261,ENSP00000300026,ENSP00000303208,ENSP00000303366,ENSP00000306449,ENSP00000307674,ENSP00000312326,ENSP00000325527,ENSP00000330382,ENSP00000334592,ENSP00000339813…	ABCA1,AFP,AHSG,AOC3,APMAP,APOB,APOD,ASGR2,ATF6B,ATL2,C6orf25,CANT1,CYP2R1,DAG1,ERAP2,FBN1,FGFR3,FN1,FSTL1,GOLM1,GPR37,GRN,HYOU1,IGFBP3,ITIH2,ITPR2,KNG1,LAMB2,LAMC1,LMAN2,LTBP1,MSLN,OLFM1,PCSK9,PDGFB,PDGFC,PLD4,PPIB,PROC,PROS1,PROZ,PTGDS,PXDN,QSOX1,SERPINA1,SERPINA10,SHH,THBS1,TIMP1,TPST2,TYRO3,VCAM1,VWF
GO:0044432	endoplasmic reticulum part	42	1294	5.22e-05	ENSP00000218388,ENSP00000233242,ENSP00000234071,ENSP00000258341,ENSP00000260356,ENSP00000261994,ENSP00000263798,ENSP00000265023,ENSP00000295633,ENSP00000297261,ENSP00000300026,ENSP00000303208,ENSP00000303366,ENSP00000306449,ENSP00000307674,ENSP00000325527,ENSP00000330382,ENSP00000334592,ENSP00000344458,ENSP00000346839,ENSP00000347140,ENSP00000351190,ENSP00000356574,ENSP00000360687,ENSP00000363868…	ABCA1,AFP,AHSG,APOB,ASGR2,ATF6B,ATL2,CANT1,CYP2R1,DAG1,ERAP2,FBN1,FN1,FSTL1,GOLM1,GPR37,HYOU1,IGFBP3,ITIH2,ITPR2,KNG1,LAMB2,LAMC1,LMAN2,LTBP1,MSLN,PCSK9,PDGFB,PDGFC,PLD4,PPIB,PROC,PROS1,PROZ,PTGDS,QSOX1,SERPINA1,SERPINA10,SHH,THBS1,TIMP1,TYRO3
GO:0031089	platelet dense granule lumen	5	14	7.53e-05	ENSP00000205948,ENSP00000266041,ENSP00000358045,ENSP00000415769,ENSP00000420939	APOH,ECM1,ITIH3,ITIH4,SEPP1
GO:0035580	specific granule lumen	8	62	0.0001	ENSP00000219022,ENSP00000307674,ENSP00000344829,ENSP00000356574,ENSP00000362108,ENSP00000384262,ENSP00000479089,ENSP00000481114	CANT1,FOLR3,HPSE,LCN2,OLFM4,OSCAR,QPCT,QSOX1
GO:0005577	fibrinogen complex	4	8	0.00022	ENSP00000248598,ENSP00000260356,ENSP00000321853,ENSP00000346839	FGL2,FN1,SERPINF2,THBS1
GO:0098590	plasma membrane region	35	1061	0.00023	ENSP00000243077,ENSP00000249363,ENSP00000257192,ENSP00000261590,ENSP00000262304,ENSP00000264833,ENSP00000271588,ENSP00000274276,ENSP00000277120,ENSP00000290271,ENSP00000310036,ENSP00000312506,ENSP00000316029,ENSP00000317272,ENSP00000329797,ENSP00000330382,ENSP00000330393,ENSP00000346839,ENSP00000349932,ENSP00000351118,ENSP00000353224,ENSP00000353731,ENSP00000357470,ENSP00000367123,ENSP00000367817…	CADM1,CD177,CD34,CD36,CD44,CDHR1,CDHR5,CSPG4,DAG1,DPP4,DSG1,DSG2,FAT1,FN1,HMCN1,HMCN2,ICAM2,IL6R,LEPR,LRP1,LRRC4,MET,NTRK2,OLFM2,OSMR,PDGFB,PKD1,PODXL,PTPRJ,PTPRS,SLC3A2,STC1,TEK,TFRC,TLN1
GO:0045121	membrane raft	16	300	0.00025	ENSP00000264832,ENSP00000297261,ENSP00000304236,ENSP00000310557,ENSP00000353731,ENSP00000363868,ENSP00000367817,ENSP00000369375,ENSP00000384262,ENSP00000399421,ENSP00000408411,ENSP00000411355,ENSP00000442600,ENSP00000447006,ENSP00000479536,ENSP00000484431	ABCA1,CD14,CD177,CD36,CD48,CNTN1,DAG1,DPP4,HPSE,ICAM1,KCNE3,LAMP2,PODXL,PTPRC,SHH,TEK
GO:0016324	apical plasma membrane	16	307	0.00031	ENSP00000257192,ENSP00000261590,ENSP00000274276,ENSP00000290271,ENSP00000310036,ENSP00000312506,ENSP00000346839,ENSP00000351118,ENSP00000353731,ENSP00000357470,ENSP00000367123,ENSP00000367817,ENSP00000369375,ENSP00000398632,ENSP00000399421,ENSP00000406229	CD34,CD36,CD44,CDHR5,CSPG4,DPP4,DSG1,DSG2,FAT1,FN1,IL6R,OSMR,PODXL,SLC3A2,STC1,TEK
GO:1904724	tertiary granule lumen	7	55	0.00035	ENSP00000219022,ENSP00000307674,ENSP00000344829,ENSP00000356574,ENSP00000371152,ENSP00000479089,ENSP00000481114	ASAH1,CANT1,FOLR3,OLFM4,OSCAR,QPCT,QSOX1
GO:0101002	ficolin-1-rich granule	12	186	0.00042	ENSP00000248598,ENSP00000252244,ENSP00000257192,ENSP00000263100,ENSP00000307674,ENSP00000333298,ENSP00000344829,ENSP00000371152,ENSP00000408411,ENSP00000416066,ENSP00000448165,ENSP00000453302	A1BG,ADAM8,APAF1,ASAH1,CANT1,DSG1,FGL2,KRT1,LAMP1,LAMP2,QPCT,SERPINA1
GO:0070062	extracellular exosome	8	80	0.00046	ENSP00000262304,ENSP00000264832,ENSP00000290866,ENSP00000306864,ENSP00000346839,ENSP00000356574,ENSP00000367817,ENSP00000408411	ACE,FN1,ICAM1,LAMP2,PKD1,PODXL,QSOX1,VASN
GO:0005911	cell-cell junction	18	402	0.00061	ENSP00000257192,ENSP00000261590,ENSP00000264972,ENSP00000278927,ENSP00000280904,ENSP00000288135,ENSP00000311502,ENSP00000329797,ENSP00000353731,ENSP00000367096,ENSP00000367817,ENSP00000369375,ENSP00000400010,ENSP00000402060,ENSP00000406229,ENSP00000418754,ENSP00000442600,ENSP00000463325	CADM1,DAG1,DPP4,DSC2,DSG1,DSG2,ESAM,FAT1,HEG1,KIT,PCDH9,PODXL,PTK7,PTPRJ,PTPRM,PVR,TEK,ZAP70
GO:0030659	cytoplasmic vesicle membrane	26	724	0.00061	ENSP00000233242,ENSP00000236147,ENSP00000242786,ENSP00000243077,ENSP00000257192,ENSP00000262629,ENSP00000265016,ENSP00000287097,ENSP00000304236,ENSP00000306157,ENSP00000312946,ENSP00000333298,ENSP00000334928,ENSP00000348888,ENSP00000349437,ENSP00000349932,ENSP00000353224,ENSP00000356905,ENSP00000373539,ENSP00000398632,ENSP00000399421,ENSP00000400010,ENSP00000408411,ENSP00000411355,ENSP00000453302…	ADAM8,APOB,BST1,CD109,CD14,CD177,CD36,CD44,CD97,DSG1,IGF2R,IL7R,LAMP1,LAMP2,LRP1,PIGR,PTPRB,PTPRC,PTPRJ,PTPRS,SELL,STAB1,STAB2,TFRC,TYROBP,VNN1
GO:0098805	whole membrane	44	1554	0.00061	ENSP00000233242,ENSP00000236147,ENSP00000242786,ENSP00000243077,ENSP00000257192,ENSP00000262304,ENSP00000262629,ENSP00000264832,ENSP00000265016,ENSP00000277120,ENSP00000287097,ENSP00000297261,ENSP00000303208,ENSP00000304236,ENSP00000306157,ENSP00000310557,ENSP00000312946,ENSP00000333298,ENSP00000334928,ENSP00000348888,ENSP00000349437,ENSP00000349932,ENSP00000353224,ENSP00000353731,ENSP00000356905…	ABCA1,ADAM8,APOB,BST1,CD109,CD14,CD177,CD36,CD44,CD48,CD97,CNTN1,DAG1,DPP4,DSG1,ECE1,HPSE,ICAM1,IGF2R,IL7R,ITM2B,KCNE3,LAMP1,LAMP2,LRP1,MRC1,NTRK2,PCSK9,PIGR,PKD1,PODXL,PTPRB,PTPRC,PTPRJ,PTPRS,SELL,SHH,STAB1,STAB2,TEK,TFRC,TYROBP,VNN1,VPS36
GO:0045177	apical part of cell	17	370	0.00069	ENSP00000257192,ENSP00000261590,ENSP00000274276,ENSP00000290271,ENSP00000294728,ENSP00000310036,ENSP00000312506,ENSP00000346839,ENSP00000351118,ENSP00000353731,ENSP00000357470,ENSP00000367123,ENSP00000367817,ENSP00000369375,ENSP00000398632,ENSP00000399421,ENSP00000406229	CD34,CD36,CD44,CDHR5,CSPG4,DPP4,DSG1,DSG2,FAT1,FN1,IL6R,OSMR,PODXL,SLC3A2,STC1,TEK,VCAM1
GO:0005794	Golgi apparatus	42	1474	0.00074	ENSP00000204679,ENSP00000221930,ENSP00000234071,ENSP00000262304,ENSP00000262644,ENSP00000266718,ENSP00000294728,ENSP00000299314,ENSP00000303208,ENSP00000303366,ENSP00000304236,ENSP00000305714,ENSP00000307674,ENSP00000312326,ENSP00000312506,ENSP00000330382,ENSP00000330391,ENSP00000339813,ENSP00000339824,ENSP00000344458,ENSP00000347041,ENSP00000349437,ENSP00000349490,ENSP00000351536,ENSP00000356574…	ABCA1,AHSG,AOC3,ATF6B,BMP1,C6orf25,CANT1,CD14,CD36,CD44,CSPG4,DAG1,FGFR3,FMOD,GNPTAB,GNPTG,GOLM1,IGF2R,IMPAD1,ITM2B,LAMP2,LMAN2,LUM,MFNG,MSLN,MUC16,NCAM1,PCSK9,PDGFB,PDGFC,PKD1,PROC,PROS1,PROZ,PTGDS,QSOX1,QSOX2,SERPINA1,SPRR3,TGFB1,TPST2,VCAM1
GO:0005775	vacuolar lumen	11	172	0.00083	ENSP00000053867,ENSP00000233242,ENSP00000266718,ENSP00000312506,ENSP00000339801,ENSP00000347041,ENSP00000371152,ENSP00000382731,ENSP00000384262,ENSP00000408411,ENSP00000450540	AACT,APOB,ASAH1,CECR1,CSPG4,FMOD,GRN,HPSE,IDS,LAMP2,LUM
GO:0005767	secondary lysosome	4	14	0.00095	ENSP00000274368,ENSP00000333298,ENSP00000408411,ENSP00000453302	ADAM8,CRHBP,LAMP1,LAMP2
GO:0043202	lysosomal lumen	8	94	0.0011	ENSP00000233242,ENSP00000266718,ENSP00000312506,ENSP00000339801,ENSP00000347041,ENSP00000371152,ENSP00000384262,ENSP00000408411	APOB,ASAH1,CSPG4,FMOD,HPSE,IDS,LAMP2,LUM
GO:0005902	microvillus	7	82	0.0027	ENSP00000294728,ENSP00000312326,ENSP00000351118,ENSP00000367817,ENSP00000369375,ENSP00000398632,ENSP00000415283	AOC3,CD44,CDHR5,ICAM2,PODXL,TEK,VCAM1
GO:0034361	very-low-density lipoprotein particle	4	20	0.0029	ENSP00000205948,ENSP00000233242,ENSP00000365081,ENSP00000468236	APOB,APOC4,APOH,APOM
GO:0098588	bounding membrane of organelle	49	1950	0.0031	ENSP00000204679,ENSP00000233242,ENSP00000236147,ENSP00000242786,ENSP00000243077,ENSP00000257192,ENSP00000262304,ENSP00000262629,ENSP00000265016,ENSP00000277120,ENSP00000287097,ENSP00000299314,ENSP00000303208,ENSP00000303366,ENSP00000304236,ENSP00000306157,ENSP00000307674,ENSP00000312946,ENSP00000330382,ENSP00000333298,ENSP00000334928,ENSP00000339813,ENSP00000348888,ENSP00000349437,ENSP00000349490…	ADAM8,APOB,BST1,CANT1,CD109,CD14,CD177,CD36,CD44,CD97,CDHR1,DSG1,ECE1,GNPTAB,GNPTG,HPSE,IGF2R,IL7R,ITM2B,ITPR2,LAMP1,LAMP2,LMAN2,LRP1,MFNG,MRC1,NCAM1,NTRK2,PCSK9,PDGFB,PDGFC,PIGR,PKD1,PROS1,PTPRB,PTPRC,PTPRJ,PTPRS,QSOX1,QSOX2,SELL,SERPINA1,STAB1,STAB2,TFRC,TPST2,TYROBP,VNN1,VPS36
GO:0016323	basolateral plasma membrane	11	213	0.0041	ENSP00000243077,ENSP00000262304,ENSP00000310036,ENSP00000317272,ENSP00000329797,ENSP00000330382,ENSP00000330393,ENSP00000353224,ENSP00000357470,ENSP00000369375,ENSP00000442600	CADM1,CD34,DAG1,IL6R,LEPR,LRP1,MET,PDGFB,PKD1,TEK,TFRC
GO:1904813	ficolin-1-rich granule lumen	8	125	0.0061	ENSP00000248598,ENSP00000252244,ENSP00000263100,ENSP00000307674,ENSP00000344829,ENSP00000371152,ENSP00000416066,ENSP00000448165	A1BG,APAF1,ASAH1,CANT1,FGL2,KRT1,QPCT,SERPINA1
GO:0030139	endocytic vesicle	12	275	0.0093	ENSP00000233242,ENSP00000243077,ENSP00000312946,ENSP00000333298,ENSP00000349437,ENSP00000353731,ENSP00000363868,ENSP00000373539,ENSP00000399421,ENSP00000408411,ENSP00000453302,ENSP00000480150	ABCA1,ADAM8,APOB,CD36,DPP4,HYOU1,IGF2R,LAMP1,LAMP2,LRP1,STAB1,STAB2
GO:0001772	immunological synapse	4	31	0.0115	ENSP00000264832,ENSP00000264972,ENSP00000305988,ENSP00000400010	ALCAM,ICAM1,PTPRJ,ZAP70
GO:0031045	dense core granule	3	14	0.0122	ENSP00000270142,ENSP00000274368,ENSP00000453302	ADAM8,CRHBP,SOD1
GO:0034362	low-density lipoprotein particle	3	14	0.0122	ENSP00000233242,ENSP00000365081,ENSP00000381250	APOB,APOF,APOM
GO:0043260	laminin-11 complex	2	3	0.0133	ENSP00000258341,ENSP00000388325	LAMB2,LAMC1
GO:0044431	Golgi apparatus part	26	916	0.0138	ENSP00000204679,ENSP00000221930,ENSP00000234071,ENSP00000262304,ENSP00000262644,ENSP00000266718,ENSP00000299314,ENSP00000303366,ENSP00000307674,ENSP00000312506,ENSP00000330382,ENSP00000339813,ENSP00000344458,ENSP00000347041,ENSP00000349437,ENSP00000349490,ENSP00000351536,ENSP00000356574,ENSP00000367828,ENSP00000377783,ENSP00000381008,ENSP00000408411,ENSP00000416066,ENSP00000422464,ENSP00000442600…	CANT1,CSPG4,DAG1,FMOD,GNPTAB,GNPTG,IGF2R,IMPAD1,ITM2B,LAMP2,LMAN2,LUM,MFNG,MUC16,NCAM1,PDGFB,PDGFC,PKD1,PROC,PROS1,PROZ,QSOX1,QSOX2,SERPINA1,TGFB1,TPST2
GO:0071953	elastic fiber	2	4	0.0192	ENSP00000331544,ENSP00000345008	FBLN1,FBLN5
GO:0035579	specific granule membrane	6	90	0.0194	ENSP00000265016,ENSP00000334928,ENSP00000399421,ENSP00000400010,ENSP00000453302,ENSP00000479536	ADAM8,BST1,CD177,CD36,PTPRB,PTPRJ
GO:0044437	vacuolar part	16	474	0.0194	ENSP00000053867,ENSP00000233242,ENSP00000266718,ENSP00000303208,ENSP00000312506,ENSP00000333298,ENSP00000339801,ENSP00000347041,ENSP00000348888,ENSP00000349437,ENSP00000356905,ENSP00000371152,ENSP00000382731,ENSP00000384262,ENSP00000408411,ENSP00000450540	AACT,APOB,ASAH1,CECR1,CSPG4,FMOD,GRN,HPSE,IDS,IGF2R,LAMP1,LAMP2,LUM,PCSK9,PIGR,VNN1
GO:0098858	actin-based cell projection	9	192	0.0203	ENSP00000294728,ENSP00000312326,ENSP00000351118,ENSP00000367817,ENSP00000369375,ENSP00000398632,ENSP00000406229,ENSP00000415283,ENSP00000442600	AOC3,CD44,CDHR5,DAG1,FAT1,ICAM2,PODXL,TEK,VCAM1
GO:0070161	anchoring junction	11	270	0.0212	ENSP00000257192,ENSP00000261590,ENSP00000265371,ENSP00000278927,ENSP00000280904,ENSP00000329797,ENSP00000369375,ENSP00000402060,ENSP00000411355,ENSP00000442600,ENSP00000463325	CADM1,DAG1,DSC2,DSG1,DSG2,ESAM,NRP1,PTPRC,PTPRM,PVR,TEK
GO:0001533	cornified envelope	5	64	0.0215	ENSP00000252244,ENSP00000257192,ENSP00000261590,ENSP00000280904,ENSP00000330391	DSC2,DSG1,DSG2,KRT1,SPRR3
GO:0030054	cell junction	27	1006	0.0222	ENSP00000249363,ENSP00000257192,ENSP00000261590,ENSP00000264833,ENSP00000264972,ENSP00000265371,ENSP00000271588,ENSP00000278927,ENSP00000280904,ENSP00000288135,ENSP00000311502,ENSP00000329797,ENSP00000349932,ENSP00000353731,ENSP00000360858,ENSP00000367096,ENSP00000367817,ENSP00000369375,ENSP00000376421,ENSP00000400010,ENSP00000402060,ENSP00000406229,ENSP00000411355,ENSP00000418754,ENSP00000442600…	CADM1,DAG1,DPP4,DSC2,DSG1,DSG2,ESAM,FAT1,HEG1,HMCN1,HMCN2,KIT,LRRC4,NRP1,OLFM1,OLFM2,PCDH9,PODXL,PTK7,PTPRC,PTPRJ,PTPRM,PTPRS,PVR,SDK2,TEK,ZAP70
GO:0032010	phagolysosome	2	5	0.0246	ENSP00000333298,ENSP00000453302	ADAM8,LAMP1
GO:0033093	Weibel-Palade body	2	5	0.0246	ENSP00000261405,ENSP00000364028	ECE1,VWF
GO:0005913	cell-cell adherens junction	5	72	0.0325	ENSP00000280904,ENSP00000329797,ENSP00000402060,ENSP00000442600,ENSP00000463325	CADM1,DAG1,DSC2,PTPRM,PVR
GO:0031258	lamellipodium membrane	3	22	0.0325	ENSP00000312506,ENSP00000353731,ENSP00000398632	CD44,CSPG4,DPP4
GO:0031232	extrinsic component of external side of plasma membrane	2	7	0.0395	ENSP00000303208,ENSP00000415786	PCSK9,SERPINE2
GO:0030057	desmosome	3	25	0.0433	ENSP00000257192,ENSP00000261590,ENSP00000280904	DSC2,DSG1,DSG2
GO:0048471	perinuclear region of cytoplasm	19	670	0.0447	ENSP00000216968,ENSP00000219022,ENSP00000221891,ENSP00000300026,ENSP00000303208,ENSP00000310036,ENSP00000330391,ENSP00000333298,ENSP00000337731,ENSP00000345179,ENSP00000347140,ENSP00000349437,ENSP00000353224,ENSP00000360687,ENSP00000363868,ENSP00000364028,ENSP00000406229,ENSP00000408411,ENSP00000463325	ABCA1,APLP1,APOD,ASGR2,CD34,CIDEB,ECE1,FAT1,IGF2R,LAMP1,LAMP2,OLFM4,PCSK9,PPIB,PROCR,PTGDS,PTPRM,SPRR3,TFRC
GO:0030027	lamellipodium	8	185	0.0462	ENSP00000312506,ENSP00000353731,ENSP00000367817,ENSP00000398632,ENSP00000406229,ENSP00000442600,ENSP00000463325,ENSP00000479536	CD177,CD44,CSPG4,DAG1,DPP4,FAT1,PODXL,PTPRM
GO:0044295	axonal growth cone	3	26	0.0463	ENSP00000359077,ENSP00000360858,ENSP00000418663	BOC,L1CAM,OLFM1

## Sheet: Molecular function
Table 2 Molecular function analysis of 439 glycoproteins
#term ID	term description	observed gene count	background gene count	false discovery rate	matching proteins in your network (IDs)	matching proteins in your network (labels)
GO:0005509	calcium ion binding	53	700	2.67e-18	ENSP00000061240,ENSP00000216286,ENSP00000222271,ENSP00000222381,ENSP00000234071,ENSP00000236147,ENSP00000242786,ENSP00000243077,ENSP00000251268,ENSP00000255040,ENSP00000257192,ENSP00000260356,ENSP00000261590,ENSP00000271588,ENSP00000273283,ENSP00000277903,ENSP00000280904,ENSP00000295633,ENSP00000295731,ENSP00000296280,ENSP00000297261,ENSP00000299314,ENSP00000305714,ENSP00000307674,ENSP00000309953…	ADAM8,AOC3,APCS,ASAH2,ASPN,BMP1,C1R,C1S,CANT1,CD97,CDHR1,CDHR5,COMP,DAG1,DSC2,DSG1,DSG2,EFEMP2,FAT1,FBLN1,FBLN5,FBN1,FSTL1,GNPTAB,HABP2,HEG1,HMCN1,HMCN2,IHH,ITIH1,ITPR2,LRP1,LTBP1,MASP1,MASP2,MEGF8,MMRN1,NELL2,NID2,OIT3,PCDH9,PON1,PROC,PROS1,PROZ,SELL,SHH,STAB1,STAB2,SUSD1,SVEP1,THBS1,TLL1
GO:0005539	glycosaminoglycan binding	28	219	3.25e-14	ENSP00000205948,ENSP00000221891,ENSP00000222271,ENSP00000232003,ENSP00000233242,ENSP00000236147,ENSP00000256178,ENSP00000260356,ENSP00000261994,ENSP00000265023,ENSP00000265371,ENSP00000277903,ENSP00000284322,ENSP00000295633,ENSP00000297261,ENSP00000312946,ENSP00000321334,ENSP00000325527,ENSP00000346839,ENSP00000349932,ENSP00000353030,ENSP00000364964,ENSP00000373539,ENSP00000382731,ENSP00000393312…	ABI3BP,APLP1,APOB,APOH,C6orf25,CD44,CECR1,COMP,FBN1,FGFR1,FN1,FSTL1,HABP2,HRG,KNG1,LPA,LYVE1,NRP1,PTPRF,PTPRS,SELL,SERPINA10,SERPINE2,SHH,STAB1,STAB2,THBS1,TNXB
GO:0061134	peptidase regulator activity	25	211	4.93e-12	ENSP00000218388,ENSP00000232003,ENSP00000261336,ENSP00000261994,ENSP00000265023,ENSP00000265029,ENSP00000265132,ENSP00000266041,ENSP00000273283,ENSP00000287097,ENSP00000321334,ENSP00000321853,ENSP00000331544,ENSP00000342850,ENSP00000346839,ENSP00000351190,ENSP00000362778,ENSP00000367202,ENSP00000377783,ENSP00000393887,ENSP00000415769,ENSP00000415786,ENSP00000416066,ENSP00000448165,ENSP00000450540	AACT,AHSG,AMBP,APAF1,CD109,FBLN1,FETUB,FN1,HRG,ITIH1,ITIH2,ITIH3,ITIH4,KNG1,LPA,PI16,PROS1,PZP,RECK,SERPINA1,SERPINA10,SERPINA6,SERPINE2,SERPINF2,TIMP1
GO:0008201	heparin binding	22	161	1.03e-11	ENSP00000205948,ENSP00000221891,ENSP00000222271,ENSP00000232003,ENSP00000233242,ENSP00000236147,ENSP00000260356,ENSP00000261994,ENSP00000265023,ENSP00000265371,ENSP00000284322,ENSP00000295633,ENSP00000321334,ENSP00000325527,ENSP00000346839,ENSP00000349932,ENSP00000353030,ENSP00000364964,ENSP00000382731,ENSP00000393312,ENSP00000407685,ENSP00000415786	ABI3BP,APLP1,APOB,APOH,C6orf25,CECR1,COMP,FBN1,FGFR1,FN1,FSTL1,HRG,KNG1,LPA,NRP1,PTPRF,PTPRS,SELL,SERPINA10,SERPINE2,THBS1,TNXB
GO:0008236	serine-type peptidase activity	24	207	1.53e-11	ENSP00000061240,ENSP00000234071,ENSP00000264690,ENSP00000266542,ENSP00000270879,ENSP00000277903,ENSP00000290866,ENSP00000296280,ENSP00000299367,ENSP00000303208,ENSP00000305714,ENSP00000311746,ENSP00000321334,ENSP00000344458,ENSP00000353731,ENSP00000363770,ENSP00000363773,ENSP00000383690,ENSP00000385035,ENSP00000392423,ENSP00000416561,ENSP00000421801,ENSP00000438615,ENSP00000453302	ACE,ADAM8,BMP1,C1QA,C1QC,C1R,C1RL,C1S,C2,CFB,DPP4,FCN3,HABP2,HGFAC,KLK10,KLKB1,LPA,MASP1,MASP2,PCSK9,PROC,PROZ,RELN,TLL1
GO:0030414	peptidase inhibitor activity	22	176	3.02e-11	ENSP00000218388,ENSP00000232003,ENSP00000261336,ENSP00000261994,ENSP00000265023,ENSP00000265029,ENSP00000265132,ENSP00000266041,ENSP00000273283,ENSP00000287097,ENSP00000321334,ENSP00000321853,ENSP00000342850,ENSP00000351190,ENSP00000362778,ENSP00000367202,ENSP00000377783,ENSP00000393887,ENSP00000415769,ENSP00000415786,ENSP00000416066,ENSP00000450540	AACT,AHSG,AMBP,CD109,FETUB,HRG,ITIH1,ITIH2,ITIH3,ITIH4,KNG1,LPA,PI16,PROS1,PZP,RECK,SERPINA1,SERPINA10,SERPINA6,SERPINE2,SERPINF2,TIMP1
GO:0004252	serine-type endopeptidase activity	22	180	3.7e-11	ENSP00000061240,ENSP00000234071,ENSP00000264690,ENSP00000266542,ENSP00000270879,ENSP00000277903,ENSP00000296280,ENSP00000299367,ENSP00000303208,ENSP00000305714,ENSP00000311746,ENSP00000321334,ENSP00000344458,ENSP00000353731,ENSP00000363770,ENSP00000363773,ENSP00000383690,ENSP00000385035,ENSP00000416561,ENSP00000421801,ENSP00000438615,ENSP00000453302	ADAM8,BMP1,C1QA,C1QC,C1R,C1RL,C1S,C2,CFB,DPP4,FCN3,HABP2,HGFAC,KLK10,KLKB1,LPA,MASP1,MASP2,PCSK9,PROC,PROZ,TLL1
GO:0050839	cell adhesion molecule binding	23	200	3.7e-11	ENSP00000160262,ENSP00000219022,ENSP00000236147,ENSP00000260356,ENSP00000261405,ENSP00000261590,ENSP00000264832,ENSP00000294728,ENSP00000316029,ENSP00000325527,ENSP00000329797,ENSP00000331544,ENSP00000345008,ENSP00000346839,ENSP00000351118,ENSP00000353030,ENSP00000388325,ENSP00000402060,ENSP00000407685,ENSP00000415283,ENSP00000453302,ENSP00000463325,ENSP00000479536	ADAM8,CADM1,CD177,CDHR5,DSG2,FBLN1,FBLN5,FBN1,FN1,ICAM1,ICAM2,ICAM3,LAMB2,OLFM4,PTPRF,PTPRM,PVR,SELL,THBS1,TLN1,TNXB,VCAM1,VWF
GO:0004866	endopeptidase inhibitor activity	21	169	8.22e-11	ENSP00000218388,ENSP00000232003,ENSP00000261336,ENSP00000261994,ENSP00000265023,ENSP00000265029,ENSP00000265132,ENSP00000266041,ENSP00000273283,ENSP00000287097,ENSP00000321334,ENSP00000321853,ENSP00000342850,ENSP00000351190,ENSP00000367202,ENSP00000377783,ENSP00000393887,ENSP00000415769,ENSP00000415786,ENSP00000416066,ENSP00000450540	AACT,AHSG,AMBP,CD109,FETUB,HRG,ITIH1,ITIH2,ITIH3,ITIH4,KNG1,LPA,PROS1,PZP,RECK,SERPINA1,SERPINA10,SERPINA6,SERPINE2,SERPINF2,TIMP1
GO:1901681	sulfur compound binding	24	234	8.22e-11	ENSP00000205948,ENSP00000221891,ENSP00000222271,ENSP00000232003,ENSP00000233242,ENSP00000236147,ENSP00000243077,ENSP00000260356,ENSP00000261994,ENSP00000265023,ENSP00000265371,ENSP00000284322,ENSP00000295633,ENSP00000310036,ENSP00000321334,ENSP00000325527,ENSP00000346839,ENSP00000349932,ENSP00000353030,ENSP00000364964,ENSP00000382731,ENSP00000393312,ENSP00000407685,ENSP00000415786	ABI3BP,APLP1,APOB,APOH,C6orf25,CD34,CECR1,COMP,FBN1,FGFR1,FN1,FSTL1,HRG,KNG1,LPA,LRP1,NRP1,PTPRF,PTPRS,SELL,SERPINA10,SERPINE2,THBS1,TNXB
GO:0019838	growth factor binding	18	126	3.27e-10	ENSP00000252804,ENSP00000260356,ENSP00000265371,ENSP00000274276,ENSP00000277120,ENSP00000287097,ENSP00000306864,ENSP00000330382,ENSP00000330959,ENSP00000339824,ENSP00000349437,ENSP00000354207,ENSP00000357470,ENSP00000369375,ENSP00000370473,ENSP00000386043,ENSP00000393312,ENSP00000399421	CD109,CD36,FGFR1,FGFR3,IGF2R,IGFBP3,IL1R2,IL6R,LTBP1,NRP1,NTRK2,NTRK3,OSMR,PDGFB,PXDN,TEK,THBS1,VASN
GO:0005102	signaling receptor binding	60	1513	8.23e-10	ENSP00000053867,ENSP00000160262,ENSP00000218388,ENSP00000221891,ENSP00000221930,ENSP00000230538,ENSP00000232003,ENSP00000233242,ENSP00000243077,ENSP00000245323,ENSP00000252804,ENSP00000254801,ENSP00000260356,ENSP00000261405,ENSP00000262629,ENSP00000264832,ENSP00000264972,ENSP00000265023,ENSP00000266646,ENSP00000274721,ENSP00000278222,ENSP00000289749,ENSP00000290271,ENSP00000290866,ENSP00000294728…	ABCA1,ACE,ALCAM,APLP1,APOB,APOF,BMP1,CADM1,CD177,CD276,CD36,CECR1,CNTN6,DPP4,ECM1,EFNB2,FBLN1,FBLN5,FBN1,FGFR1,FN1,GDF2,GFRA3,GRN,HRG,ICAM1,ICAM2,ICAM3,ICOSL,IGJ,IHH,INHBC,INHBE,KNG1,LAMA2,LAMA4,LAMB2,LRP1,NBL1,PCSK9,PDGFB,PDGFC,PTPRJ,PVR,PXDN,RELN,SAA4,SERPINE2,SHH,STC1,TGFB1,THBS1,TIMP1,TLN1,TNXB,TYROBP,VCAM1,VSTM1,VWF,ZAP70
GO:0004714	transmembrane receptor protein tyrosine kinase activity	13	61	3.22e-09	ENSP00000263798,ENSP00000265371,ENSP00000277120,ENSP00000286301,ENSP00000288135,ENSP00000295408,ENSP00000301178,ENSP00000317272,ENSP00000339824,ENSP00000349437,ENSP00000354207,ENSP00000369375,ENSP00000393312	AXL,CSF1R,FGFR1,FGFR3,IGF2R,KIT,MERTK,MET,NRP1,NTRK2,NTRK3,TEK,TYRO3
GO:0004867	serine-type endopeptidase inhibitor activity	15	94	3.9e-09	ENSP00000232003,ENSP00000261336,ENSP00000261994,ENSP00000265132,ENSP00000266041,ENSP00000273283,ENSP00000287097,ENSP00000321853,ENSP00000342850,ENSP00000351190,ENSP00000367202,ENSP00000415769,ENSP00000415786,ENSP00000416066,ENSP00000450540	AACT,AMBP,CD109,HRG,ITIH1,ITIH2,ITIH3,ITIH4,PZP,RECK,SERPINA1,SERPINA10,SERPINA6,SERPINE2,SERPINF2
GO:0019199	transmembrane receptor protein kinase activity	14	78	3.93e-09	ENSP00000263798,ENSP00000265371,ENSP00000277120,ENSP00000286301,ENSP00000288135,ENSP00000295408,ENSP00000301178,ENSP00000317272,ENSP00000339824,ENSP00000349437,ENSP00000354207,ENSP00000369375,ENSP00000386043,ENSP00000393312	AXL,CSF1R,FGFR1,FGFR3,IGF2R,KIT,LTBP1,MERTK,MET,NRP1,NTRK2,NTRK3,TEK,TYRO3
GO:0042802	identical protein binding	63	1754	9.65e-09	ENSP00000204679,ENSP00000205948,ENSP00000219022,ENSP00000221891,ENSP00000221930,ENSP00000222381,ENSP00000227524,ENSP00000254801,ENSP00000255040,ENSP00000256785,ENSP00000260356,ENSP00000261405,ENSP00000262629,ENSP00000265132,ENSP00000265627,ENSP00000269299,ENSP00000270142,ENSP00000277120,ENSP00000286301,ENSP00000288135,ENSP00000289749,ENSP00000296280,ENSP00000305714,ENSP00000305988,ENSP00000307674…	ALCAM,AMBP,AOC3,APAF1,APCS,APLP1,APOH,ASGR1,ATL2,BMP1,C1S,CADM1,CANT1,CECR1,CFHR1,CFHR5,CIDEB,CR2,CSF1R,DAG1,DPP4,ECE1,FBLN1,FBLN5,FBN1,FGFR1,FGFR3,FHR2,FN1,GNPTG,ICOSL,IGF2R,IGJ,IL6R,KIT,LEPR,MASP1,MET,NBL1,NCAM1,NCAM2,NTRK2,OLFM4,PDGFB,PDGFC,PON1,PON3,PRPF19,PTPRC,PTPRG,PTPRJ,PTPRM,PVR,SERPINA1,SERPINF2,SOD1,TFRC,TGFB1,THBS1,TPST2,TYROBP,VWF,XPNPEP1
GO:0008233	peptidase activity	33	629	6.59e-08	ENSP00000061240,ENSP00000234071,ENSP00000248598,ENSP00000264690,ENSP00000266542,ENSP00000270879,ENSP00000277903,ENSP00000290866,ENSP00000295731,ENSP00000296280,ENSP00000297261,ENSP00000299367,ENSP00000303208,ENSP00000305714,ENSP00000311746,ENSP00000319464,ENSP00000321334,ENSP00000338964,ENSP00000344458,ENSP00000353731,ENSP00000363770,ENSP00000363773,ENSP00000364028,ENSP00000383690,ENSP00000385035…	ACE,ADAM8,BMP1,C1QA,C1QC,C1R,C1RL,C1S,C2,CFB,CPN2,DPEP2,DPP4,ECE1,ERAP2,FCN3,FGL2,GGT7,HABP2,HGFAC,IHH,KLK10,KLKB1,LPA,MASP1,MASP2,PCSK9,PROC,PROZ,RELN,SHH,TLL1,XPNPEP1
GO:0004857	enzyme inhibitor activity	25	388	1.43e-07	ENSP00000218388,ENSP00000232003,ENSP00000249363,ENSP00000261336,ENSP00000261994,ENSP00000265023,ENSP00000265029,ENSP00000265132,ENSP00000266041,ENSP00000273283,ENSP00000287097,ENSP00000321334,ENSP00000321853,ENSP00000329380,ENSP00000342850,ENSP00000351190,ENSP00000362778,ENSP00000364694,ENSP00000367202,ENSP00000377783,ENSP00000393887,ENSP00000415769,ENSP00000415786,ENSP00000416066,ENSP00000450540	AACT,AHSG,AMBP,ASPN,CD109,FETUB,GP1BA,HRG,ITIH1,ITIH2,ITIH3,ITIH4,KNG1,LPA,LRRC4,PI16,PROS1,PZP,RECK,SERPINA1,SERPINA10,SERPINA6,SERPINE2,SERPINF2,TIMP1
GO:0005515	protein binding	150	6605	2.02e-07	ENSP00000053867,ENSP00000160262,ENSP00000204679,ENSP00000205948,ENSP00000215912,ENSP00000218388,ENSP00000219022,ENSP00000219905,ENSP00000221891,ENSP00000221930,ENSP00000222271,ENSP00000222381,ENSP00000227524,ENSP00000230538,ENSP00000232003,ENSP00000233242,ENSP00000236147,ENSP00000243077,ENSP00000244333,ENSP00000245323,ENSP00000252244,ENSP00000252804,ENSP00000254801,ENSP00000255040,ENSP00000256785…	ABCA1,ACE,ADAM8,ALCAM,AMBP,AOC3,APAF1,APCS,APLP1,APOB,APOF,APOH,ASGR1,ATL2,AXL,BCAM,BMP1,C1S,CADM1,CANT1,CD109,CD177,CD276,CD34,CD36,CDHR5,CECR1,CFB,CFHR1,CFHR5,CIDEB,CNTN6,COMP,CR2,CSF1R,CSPG4,DAG1,DPP4,DSC2,DSG1,DSG2,ECE1,ECM1,EFNB2,FBLN1,FBLN5,FBN1,FGFR1,FGFR3,FHR2,FN1,GDF2,GFRA2,GFRA3,GNPTG,GPR37,GRN,HINT1,HPSE,HRG,HYOU1,ICAM1,ICAM2,ICAM3,ICOSL,IGF2R,IGFBP3,IGJ,IHH,IL1R2,IL6R,INHBC,INHBE,ITPR…
GO:0001618	virus receptor activity	12	75	2.13e-07	ENSP00000245323,ENSP00000263798,ENSP00000264832,ENSP00000301178,ENSP00000333298,ENSP00000353224,ENSP00000353731,ENSP00000356024,ENSP00000402060,ENSP00000442600,ENSP00000455897,ENSP00000480132	AXL,CR2,DAG1,DPP4,EFNB2,ICAM1,LAMP1,MRC1,NCAM1,PVR,TFRC,TYRO3
GO:0004175	endopeptidase activity	25	399	2.13e-07	ENSP00000061240,ENSP00000234071,ENSP00000264690,ENSP00000266542,ENSP00000270879,ENSP00000277903,ENSP00000290866,ENSP00000296280,ENSP00000299367,ENSP00000303208,ENSP00000305714,ENSP00000311746,ENSP00000321334,ENSP00000344458,ENSP00000353731,ENSP00000363770,ENSP00000363773,ENSP00000364028,ENSP00000383690,ENSP00000385035,ENSP00000400376,ENSP00000416561,ENSP00000421801,ENSP00000438615,ENSP00000453302	ACE,ADAM8,BMP1,C1QA,C1QC,C1R,C1RL,C1S,C2,CFB,DPP4,ECE1,ERAP2,FCN3,HABP2,HGFAC,KLK10,KLKB1,LPA,MASP1,MASP2,PCSK9,PROC,PROZ,TLL1
GO:0038023	signaling receptor activity	52	1429	2.28e-07	ENSP00000216968,ENSP00000242249,ENSP00000242786,ENSP00000243077,ENSP00000252244,ENSP00000256178,ENSP00000262919,ENSP00000263798,ENSP00000264832,ENSP00000265371,ENSP00000270233,ENSP00000274276,ENSP00000274721,ENSP00000277120,ENSP00000286301,ENSP00000288135,ENSP00000295408,ENSP00000301178,ENSP00000304236,ENSP00000304945,ENSP00000306157,ENSP00000306449,ENSP00000307513,ENSP00000317272,ENSP00000329380…	ABCA1,ATRN,AXL,BCAM,CD14,CD36,CD48,CD97,CR2,CSF1R,FGFR1,FGFR3,GFRA2,GFRA3,GP1BA,GPR37,ICAM1,IGF2R,IL1R2,IL6R,IL7R,KIT,KRT1,LEPR,LRP1,LTBP1,LYVE1,MERTK,MET,MRC1,MRC2,NRP1,NTRK2,NTRK3,OSCAR,OSMR,PIGR,PROCR,PTK7,PTPRB,PTPRC,PTPRF,PTPRG,PTPRM,PTPRZ1,PVR,RAMP3,ROBO4,SFRP4,TEK,THRB,TYRO3
GO:0005518	collagen binding	11	61	2.56e-07	ENSP00000216286,ENSP00000222271,ENSP00000260356,ENSP00000261405,ENSP00000266718,ENSP00000284322,ENSP00000307513,ENSP00000330382,ENSP00000346839,ENSP00000364694,ENSP00000398632	ABI3BP,ASPN,CD44,COMP,FN1,LUM,MRC2,NID2,PDGFB,THBS1,VWF
GO:0005178	integrin binding	14	122	4.6e-07	ENSP00000160262,ENSP00000260356,ENSP00000261405,ENSP00000264832,ENSP00000294728,ENSP00000316029,ENSP00000325527,ENSP00000331544,ENSP00000345008,ENSP00000346839,ENSP00000388325,ENSP00000407685,ENSP00000415283,ENSP00000479536	CD177,FBLN1,FBLN5,FBN1,FN1,ICAM1,ICAM2,ICAM3,LAMB2,THBS1,TLN1,TNXB,VCAM1,VWF
GO:0070011	peptidase activity, acting on L-amino acid peptides	30	603	7.64e-07	ENSP00000061240,ENSP00000234071,ENSP00000264690,ENSP00000266542,ENSP00000270879,ENSP00000277903,ENSP00000290866,ENSP00000296280,ENSP00000299367,ENSP00000303208,ENSP00000305714,ENSP00000311746,ENSP00000319464,ENSP00000321334,ENSP00000338964,ENSP00000344458,ENSP00000353731,ENSP00000363770,ENSP00000363773,ENSP00000364028,ENSP00000383690,ENSP00000385035,ENSP00000392423,ENSP00000400376,ENSP00000416561…	ACE,ADAM8,BMP1,C1QA,C1QC,C1R,C1RL,C1S,C2,CFB,CPN2,DPEP2,DPP4,ECE1,ERAP2,FCN3,GGT7,HABP2,HGFAC,KLK10,KLKB1,LPA,MASP1,MASP2,PCSK9,PROC,PROZ,RELN,TLL1,XPNPEP1
GO:0098772	molecular function regulator	58	1793	1.33e-06	ENSP00000053867,ENSP00000205948,ENSP00000218388,ENSP00000221930,ENSP00000232003,ENSP00000249363,ENSP00000252804,ENSP00000261336,ENSP00000261994,ENSP00000265023,ENSP00000265029,ENSP00000265132,ENSP00000265371,ENSP00000266041,ENSP00000266646,ENSP00000273283,ENSP00000274721,ENSP00000278222,ENSP00000287097,ENSP00000288135,ENSP00000289749,ENSP00000290271,ENSP00000297261,ENSP00000303208,ENSP00000305714…	AACT,AHSG,AMBP,APAF1,APOH,ASPN,BMP1,CD109,CECR1,CPN2,FBLN1,FBN1,FETUB,FGFR1,FGFR3,FN1,GDF2,GFRA2,GFRA3,GP1BA,GRN,HRG,IGFBP3,INHBC,INHBE,ITIH1,ITIH2,ITIH3,ITIH4,KCNE3,KIT,KNG1,LPA,LRRC4,MET,NBL1,NCAM1,NRP1,PCSK9,PDGFB,PDGFC,PI16,PROS1,PXDN,PZP,RECK,SAA4,SERPINA1,SERPINA10,SERPINA6,SERPINE2,SERPINF2,SHH,STC1,TEK,TGFB1,TIMP1,VSTM1
GO:0038024	cargo receptor activity	11	78	2.07e-06	ENSP00000243077,ENSP00000269299,ENSP00000312946,ENSP00000347140,ENSP00000353224,ENSP00000357156,ENSP00000363868,ENSP00000373539,ENSP00000399421,ENSP00000399679,ENSP00000455897	ABCA1,ASGR1,ASGR2,CD36,CD5L,LRP1,MRC1,PRG4,STAB1,STAB2,TFRC
GO:0019955	cytokine binding	12	99	2.36e-06	ENSP00000252804,ENSP00000260356,ENSP00000265371,ENSP00000286301,ENSP00000287097,ENSP00000288135,ENSP00000289749,ENSP00000306864,ENSP00000330959,ENSP00000357470,ENSP00000386043,ENSP00000399421	CD109,CD36,CSF1R,IL1R2,IL6R,KIT,LTBP1,NBL1,NRP1,PXDN,THBS1,VASN
GO:0042803	protein homodimerization activity	35	830	2.36e-06	ENSP00000204679,ENSP00000219022,ENSP00000221930,ENSP00000222381,ENSP00000254801,ENSP00000256785,ENSP00000261405,ENSP00000265132,ENSP00000265627,ENSP00000269299,ENSP00000270142,ENSP00000277120,ENSP00000286301,ENSP00000288135,ENSP00000289749,ENSP00000296280,ENSP00000307674,ENSP00000312326,ENSP00000314299,ENSP00000321853,ENSP00000329797,ENSP00000330382,ENSP00000339813,ENSP00000345008,ENSP00000353224…	AMBP,AOC3,ASGR1,CADM1,CANT1,CECR1,CFHR1,CFHR5,CR2,CSF1R,DPP4,ECE1,FBLN5,FGFR1,FHR2,GNPTG,IGJ,IL6R,KIT,MASP1,NBL1,NTRK2,OLFM4,PDGFB,PDGFC,PON1,PON3,PVR,SERPINF2,SOD1,TFRC,TGFB1,TPST2,VWF,XPNPEP1
GO:0043394	proteoglycan binding	8	32	2.36e-06	ENSP00000222271,ENSP00000232003,ENSP00000243077,ENSP00000260356,ENSP00000349932,ENSP00000353030,ENSP00000382731,ENSP00000384262	CECR1,COMP,HPSE,HRG,LRP1,PTPRF,PTPRS,THBS1
GO:0140096	catalytic activity, acting on a protein	65	2176	2.77e-06	ENSP00000061240,ENSP00000180173,ENSP00000227524,ENSP00000234071,ENSP00000245323,ENSP00000248598,ENSP00000263798,ENSP00000264690,ENSP00000264972,ENSP00000265371,ENSP00000266542,ENSP00000270879,ENSP00000277120,ENSP00000277903,ENSP00000286301,ENSP00000288135,ENSP00000290866,ENSP00000295408,ENSP00000295731,ENSP00000296280,ENSP00000297261,ENSP00000299367,ENSP00000300026,ENSP00000301178,ENSP00000303208…	ACE,ADAM8,AXL,BMP1,C1QA,C1QC,C1R,C1RL,C1S,C2,CFB,CPN2,CSF1R,DPEP2,DPP4,ECE1,EFNB2,ERAP2,FCN3,FGFR1,FGFR3,FGL2,GGT7,HABP2,HGFAC,IGF2R,IHH,KIT,KLK10,KLKB1,LPA,LTBP1,MASP1,MASP2,MERTK,MET,MTMR7,NRP1,NTRK2,NTRK3,PCSK9,PPIB,PROC,PROZ,PRPF19,PTK7,PTPRB,PTPRC,PTPRF,PTPRG,PTPRJ,PTPRM,PTPRS,PTPRZ1,QPCT,QSOX1,QSOX2,RELN,SHH,TEK,TLL1,TPST2,TYRO3,XPNPEP1,ZAP70
GO:0004713	protein tyrosine kinase activity	15	180	5.26e-06	ENSP00000245323,ENSP00000263798,ENSP00000264972,ENSP00000265371,ENSP00000277120,ENSP00000286301,ENSP00000288135,ENSP00000295408,ENSP00000301178,ENSP00000317272,ENSP00000339824,ENSP00000349437,ENSP00000354207,ENSP00000369375,ENSP00000393312	AXL,CSF1R,EFNB2,FGFR1,FGFR3,IGF2R,KIT,MERTK,MET,NRP1,NTRK2,NTRK3,TEK,TYRO3,ZAP70
GO:0005488	binding	224	11878	5.26e-06	ENSP00000053867,ENSP00000061240,ENSP00000160262,ENSP00000200676,ENSP00000204679,ENSP00000205948,ENSP00000215912,ENSP00000216286,ENSP00000218388,ENSP00000219022,ENSP00000219905,ENSP00000221891,ENSP00000221930,ENSP00000222271,ENSP00000222381,ENSP00000227524,ENSP00000230538,ENSP00000232003,ENSP00000233242,ENSP00000234071,ENSP00000236147,ENSP00000241305,ENSP00000242786,ENSP00000243077,ENSP00000244333…	AACT,ABCA1,ABI3BP,ACE,ADAM8,AFP,ALCAM,AMBP,AOC3,APAF1,APCS,APLP1,APOB,APOD,APOF,APOH,APOM,ASAH2,ASGR1,ASGR2,ASPN,ATF6B,ATL2,ATRN,AXL,BCAM,BMP1,C1R,C1S,C2,C6orf25,CADM1,CANT1,CD109,CD14,CD177,CD276,CD34,CD36,CD44,CD48,CD97,CDHR1,CDHR5,CECR1,CETP,CFB,CFHR1,CFHR5,CIDEB,CNTN1,CNTN6,COMP,CPXM2,CR2,CRHBP,CSF1R,CSPG4,CYP2R1,DAG1,DHX29,DPEP2,DPP4,DSC2,DSG1,DSG2,ECE1,ECM1,EFEMP2,EFNB2,ERAP2,FAT1,FBLN1,FBL…
GO:0005001	transmembrane receptor protein tyrosine phosphatase activity	6	16	1.16e-05	ENSP00000334928,ENSP00000353030,ENSP00000377047,ENSP00000411355,ENSP00000418112,ENSP00000463325	PTPRB,PTPRC,PTPRF,PTPRG,PTPRM,PTPRZ1
GO:0004888	transmembrane signaling receptor activity	42	1226	2.17e-05	ENSP00000242249,ENSP00000242786,ENSP00000256178,ENSP00000263798,ENSP00000264832,ENSP00000265371,ENSP00000270233,ENSP00000274276,ENSP00000274721,ENSP00000277120,ENSP00000286301,ENSP00000288135,ENSP00000295408,ENSP00000301178,ENSP00000304236,ENSP00000306157,ENSP00000306449,ENSP00000307513,ENSP00000317272,ENSP00000329380,ENSP00000330393,ENSP00000330959,ENSP00000334928,ENSP00000339824,ENSP00000348888…	ABCA1,AXL,BCAM,CD14,CD97,CR2,CSF1R,FGFR1,FGFR3,GFRA2,GFRA3,GP1BA,GPR37,ICAM1,IGF2R,IL1R2,IL6R,IL7R,KIT,LEPR,LTBP1,LYVE1,MERTK,MET,MRC1,MRC2,NRP1,NTRK2,NTRK3,OSCAR,OSMR,PIGR,PTPRB,PTPRC,PTPRF,PTPRG,PTPRM,PTPRZ1,RAMP3,SFRP4,TEK,TYRO3
GO:0002020	protease binding	12	135	3.87e-05	ENSP00000218388,ENSP00000222271,ENSP00000236147,ENSP00000243077,ENSP00000261405,ENSP00000288135,ENSP00000321853,ENSP00000346839,ENSP00000353731,ENSP00000358045,ENSP00000416066,ENSP00000479536	CD177,COMP,DPP4,ECM1,FN1,KIT,LRP1,SELL,SERPINA1,SERPINF2,TIMP1,VWF
GO:0071813	lipoprotein particle binding	6	25	9.25e-05	ENSP00000260356,ENSP00000303208,ENSP00000312946,ENSP00000363868,ENSP00000373539,ENSP00000399421	ABCA1,CD36,PCSK9,STAB1,STAB2,THBS1
GO:0030169	low-density lipoprotein particle binding	5	14	0.00011	ENSP00000260356,ENSP00000303208,ENSP00000312946,ENSP00000373539,ENSP00000399421	CD36,PCSK9,STAB1,STAB2,THBS1
GO:0030246	carbohydrate binding	16	270	0.00011	ENSP00000236147,ENSP00000252244,ENSP00000255040,ENSP00000262304,ENSP00000262919,ENSP00000269299,ENSP00000270879,ENSP00000287667,ENSP00000303366,ENSP00000307513,ENSP00000310036,ENSP00000347140,ENSP00000349437,ENSP00000399679,ENSP00000447006,ENSP00000455897	APCS,ASGR1,ASGR2,ATRN,CD34,CNTN1,FCN3,IGF2R,KRT1,LMAN2,MRC1,MRC2,NOMO1,PKD1,PRG4,SELL
GO:0044877	protein-containing complex binding	34	968	0.00013	ENSP00000160262,ENSP00000216286,ENSP00000222271,ENSP00000232003,ENSP00000243077,ENSP00000251636,ENSP00000254801,ENSP00000260356,ENSP00000261405,ENSP00000264832,ENSP00000265132,ENSP00000266718,ENSP00000284322,ENSP00000294728,ENSP00000300026,ENSP00000303208,ENSP00000307513,ENSP00000312946,ENSP00000316029,ENSP00000325527,ENSP00000330382,ENSP00000331544,ENSP00000345008,ENSP00000346839,ENSP00000353030…	ABCA1,ABI3BP,AMBP,ASPN,CD177,CD36,CD44,COMP,DHX29,FBLN1,FBLN5,FBN1,FN1,HRG,ICAM1,ICAM2,ICAM3,IGJ,LAMB2,LRP1,LUM,MRC2,NID2,PCSK9,PDGFB,PPIB,PTPRF,STAB1,STAB2,THBS1,TLN1,TNXB,VCAM1,VWF
GO:0043236	laminin binding	6	28	0.00015	ENSP00000244333,ENSP00000260356,ENSP00000270233,ENSP00000297261,ENSP00000358045,ENSP00000442600	BCAM,DAG1,ECM1,LYPD3,SHH,THBS1
GO:0034185	apolipoprotein binding	5	17	0.00022	ENSP00000243077,ENSP00000264005,ENSP00000303208,ENSP00000321334,ENSP00000363868	ABCA1,LCAT,LPA,LRP1,PCSK9
GO:0030234	enzyme regulator activity	34	1016	0.00031	ENSP00000205948,ENSP00000218388,ENSP00000221930,ENSP00000232003,ENSP00000249363,ENSP00000261336,ENSP00000261994,ENSP00000265023,ENSP00000265029,ENSP00000265132,ENSP00000265371,ENSP00000266041,ENSP00000273283,ENSP00000287097,ENSP00000319464,ENSP00000321334,ENSP00000321853,ENSP00000329380,ENSP00000330382,ENSP00000331544,ENSP00000342850,ENSP00000346839,ENSP00000351190,ENSP00000362778,ENSP00000364694…	AACT,AHSG,AMBP,APAF1,APOH,ASPN,CD109,CPN2,FBLN1,FETUB,FN1,GP1BA,HRG,IGFBP3,ITIH1,ITIH2,ITIH3,ITIH4,KNG1,LPA,LRRC4,NRP1,PDGFB,PI16,PROS1,PZP,RECK,SERPINA1,SERPINA10,SERPINA6,SERPINE2,SERPINF2,TGFB1,TIMP1
GO:0050431	transforming growth factor beta binding	5	19	0.00033	ENSP00000260356,ENSP00000287097,ENSP00000306864,ENSP00000386043,ENSP00000399421	CD109,CD36,LTBP1,THBS1,VASN
GO:0005201	extracellular matrix structural constituent	8	73	0.00037	ENSP00000222271,ENSP00000230538,ENSP00000252804,ENSP00000258341,ENSP00000266718,ENSP00000309953,ENSP00000325527,ENSP00000331544	COMP,EFEMP2,FBLN1,FBN1,LAMA4,LAMC1,LUM,PXDN
GO:0016787	hydrolase activity	63	2448	0.00037	ENSP00000061240,ENSP00000180173,ENSP00000217456,ENSP00000222381,ENSP00000234071,ENSP00000248598,ENSP00000251636,ENSP00000262644,ENSP00000263593,ENSP00000264690,ENSP00000265016,ENSP00000265627,ENSP00000266542,ENSP00000270879,ENSP00000277903,ENSP00000290866,ENSP00000292401,ENSP00000295731,ENSP00000296280,ENSP00000297261,ENSP00000299367,ENSP00000303208,ENSP00000304229,ENSP00000305714,ENSP00000307674…	ABCA1,ACE,ADAM8,APMAP,ASAH1,ASAH2,ATL2,AZGP1,BMP1,BST1,BTD,C1QA,C1QC,C1R,C1RL,C1S,C2,CANT1,CECR1,CFB,CPN2,DHX29,DPEP2,DPP4,ECE1,ERAP2,FCN3,FGL2,GGT7,HABP2,HGFAC,HINT1,HPSE,IDS,IHH,IMPAD1,KLK10,KLKB1,LPA,MASP1,MASP2,MTMR7,PCSK9,PLD4,PON1,PON3,PROC,PROZ,PTPRB,PTPRC,PTPRF,PTPRG,PTPRJ,PTPRM,PTPRS,PTPRZ1,RELN,SHH,SIAE,TLL1,VNN1,VNN2,XPNPEP1
GO:0046983	protein dimerization activity	40	1301	0.00037	ENSP00000204679,ENSP00000219022,ENSP00000219905,ENSP00000221930,ENSP00000222381,ENSP00000252244,ENSP00000254801,ENSP00000256785,ENSP00000261405,ENSP00000263798,ENSP00000265132,ENSP00000265627,ENSP00000269299,ENSP00000270142,ENSP00000277120,ENSP00000286301,ENSP00000288135,ENSP00000289749,ENSP00000296280,ENSP00000301178,ENSP00000307674,ENSP00000312326,ENSP00000314299,ENSP00000321853,ENSP00000329797…	AMBP,AOC3,ASGR1,AXL,CADM1,CANT1,CECR1,CFHR1,CFHR5,CR2,CSF1R,DPP4,ECE1,FBLN5,FGFR1,FHR2,GNPTG,HPSE,IGJ,IL6R,KIT,KRT1,MASP1,MGA,NBL1,NTRK2,OLFM4,PDGFB,PDGFC,PON1,PON3,PVR,SERPINF2,SOD1,TFRC,TGFB1,TPST2,TYRO3,VWF,XPNPEP1
GO:0004725	protein tyrosine phosphatase activity	9	100	0.00049	ENSP00000180173,ENSP00000334928,ENSP00000349932,ENSP00000353030,ENSP00000377047,ENSP00000400010,ENSP00000411355,ENSP00000418112,ENSP00000463325	MTMR7,PTPRB,PTPRC,PTPRF,PTPRG,PTPRJ,PTPRM,PTPRS,PTPRZ1
GO:0043167	ion binding	125	6066	0.00082	ENSP00000061240,ENSP00000200676,ENSP00000205948,ENSP00000216286,ENSP00000218388,ENSP00000221891,ENSP00000222271,ENSP00000222381,ENSP00000232003,ENSP00000233242,ENSP00000234071,ENSP00000236147,ENSP00000241305,ENSP00000242786,ENSP00000243077,ENSP00000251268,ENSP00000251636,ENSP00000252804,ENSP00000255040,ENSP00000256178,ENSP00000257192,ENSP00000260356,ENSP00000261590,ENSP00000261994,ENSP00000262644…	ABCA1,ABI3BP,ACE,ADAM8,AFP,AOC3,APAF1,APCS,APLP1,APOB,APOH,APOM,ASAH2,ASGR1,ASPN,ATL2,AXL,BMP1,C1R,C1S,C2,C6orf25,CANT1,CD34,CD44,CD97,CDHR1,CDHR5,CECR1,CETP,COMP,CPXM2,CSF1R,CYP2R1,DAG1,DHX29,DPEP2,DSC2,DSG1,DSG2,ECE1,EFEMP2,ERAP2,FAT1,FBLN1,FBLN5,FBN1,FCN3,FGFR1,FGFR3,FN1,FOLR3,FSTL1,GNPTAB,HABP2,HEG1,HMCN1,HMCN2,HRG,HYOU1,IDS,IGF2R,IGFBP3,IHH,IMPAD1,ITIH1,ITM2B,ITPR2,KIT,KNG1,LCN2,LMAN2,LPA,LR…
GO:0005041	low-density lipoprotein particle receptor activity	4	13	0.0012	ENSP00000243077,ENSP00000312946,ENSP00000373539,ENSP00000399421	CD36,LRP1,STAB1,STAB2
GO:0043395	heparan sulfate proteoglycan binding	4	14	0.0015	ENSP00000222271,ENSP00000232003,ENSP00000243077,ENSP00000349932	COMP,HRG,LRP1,PTPRS
GO:0005044	scavenger receptor activity	6	50	0.0022	ENSP00000243077,ENSP00000312946,ENSP00000357156,ENSP00000373539,ENSP00000399421,ENSP00000399679	CD36,CD5L,LRP1,PRG4,STAB1,STAB2
GO:0004064	arylesterase activity	3	6	0.0028	ENSP00000217456,ENSP00000222381,ENSP00000265627	APMAP,PON1,PON3
GO:0008083	growth factor activity	10	160	0.0028	ENSP00000053867,ENSP00000218388,ENSP00000221930,ENSP00000266646,ENSP00000305714,ENSP00000308716,ENSP00000330382,ENSP00000382731,ENSP00000422464,ENSP00000463051	BMP1,CECR1,GDF2,GRN,INHBC,INHBE,PDGFB,PDGFC,TGFB1,TIMP1
GO:0005319	lipid transporter activity	9	134	0.0034	ENSP00000200676,ENSP00000233242,ENSP00000345179,ENSP00000356386,ENSP00000363868,ENSP00000365081,ENSP00000381250,ENSP00000417138,ENSP00000468236	ABCA1,APOB,APOC4,APOD,APOF,APOM,CETP,CFHR4,PLTP
GO:0001848	complement binding	4	20	0.0043	ENSP00000255040,ENSP00000356024,ENSP00000383690,ENSP00000416561	APCS,CFB,CR2,MASP2
GO:0019865	immunoglobulin binding	4	21	0.005	ENSP00000232003,ENSP00000254801,ENSP00000261405,ENSP00000265132	AMBP,HRG,IGJ,VWF
GO:0030545	receptor regulator activity	18	483	0.0064	ENSP00000053867,ENSP00000218388,ENSP00000221930,ENSP00000252804,ENSP00000266646,ENSP00000278222,ENSP00000289749,ENSP00000290271,ENSP00000297261,ENSP00000303208,ENSP00000305714,ENSP00000308716,ENSP00000325527,ENSP00000330382,ENSP00000343366,ENSP00000382731,ENSP00000422464,ENSP00000463051	BMP1,CECR1,FBN1,GDF2,GRN,INHBC,INHBE,NBL1,PCSK9,PDGFB,PDGFC,PXDN,SAA4,SHH,STC1,TGFB1,TIMP1,VSTM1
GO:0086080	protein binding involved in heterotypic cell-cell adhesion	3	10	0.0084	ENSP00000261590,ENSP00000280904,ENSP00000368314	DSC2,DSG2,NRCAM
GO:0098631	cell adhesion mediator activity	4	25	0.0085	ENSP00000261590,ENSP00000270233,ENSP00000280904,ENSP00000368314	BCAM,DSC2,DSG2,NRCAM
GO:0016791	phosphatase activity	12	262	0.0092	ENSP00000180173,ENSP00000222381,ENSP00000262644,ENSP00000265627,ENSP00000334928,ENSP00000349932,ENSP00000353030,ENSP00000377047,ENSP00000400010,ENSP00000411355,ENSP00000418112,ENSP00000463325	IMPAD1,MTMR7,PON1,PON3,PTPRB,PTPRC,PTPRF,PTPRG,PTPRJ,PTPRM,PTPRS,PTPRZ1
GO:0001968	fibronectin binding	4	26	0.0094	ENSP00000260356,ENSP00000321334,ENSP00000331544,ENSP00000370473	FBLN1,IGFBP3,LPA,THBS1
GO:0005540	hyaluronic acid binding	4	27	0.0104	ENSP00000256178,ENSP00000312946,ENSP00000373539,ENSP00000398632	CD44,LYVE1,STAB1,STAB2
GO:0043169	cation binding	87	4170	0.0104	ENSP00000061240,ENSP00000200676,ENSP00000216286,ENSP00000218388,ENSP00000221891,ENSP00000222271,ENSP00000222381,ENSP00000232003,ENSP00000234071,ENSP00000236147,ENSP00000241305,ENSP00000242786,ENSP00000243077,ENSP00000251268,ENSP00000252804,ENSP00000255040,ENSP00000257192,ENSP00000260356,ENSP00000261590,ENSP00000262644,ENSP00000265023,ENSP00000265371,ENSP00000265627,ENSP00000269299,ENSP00000270142…	ACE,ADAM8,AFP,AOC3,APCS,APLP1,ASAH2,ASGR1,ASPN,BMP1,C1R,C1S,C2,CANT1,CD97,CDHR1,CDHR5,CECR1,CETP,COMP,CPXM2,CYP2R1,DAG1,DPEP2,DSC2,DSG1,DSG2,ECE1,EFEMP2,ERAP2,FAT1,FBLN1,FBLN5,FBN1,FCN3,FSTL1,GNPTAB,HABP2,HEG1,HMCN1,HMCN2,HRG,IDS,IGFBP3,IHH,IMPAD1,ITIH1,ITPR2,KIT,KNG1,LCN2,LMAN2,LRP1,LTBP1,MASP1,MASP2,MEGF8,MFNG,MMRN1,MSRB1,NELL2,NID2,NPTXR,NRP1,OIT3,PCDH9,PLTP,PON1,PON3,PROC,PROS1,PROZ,PXDN,QPCT…
GO:0070325	lipoprotein particle receptor binding	4	27	0.0104	ENSP00000233242,ENSP00000243077,ENSP00000303208,ENSP00000392423	APOB,LRP1,PCSK9,RELN
GO:0004063	aryldialkylphosphatase activity	2	2	0.0116	ENSP00000222381,ENSP00000265627	PON1,PON3
GO:0004873	asialoglycoprotein receptor activity	2	2	0.0116	ENSP00000269299,ENSP00000347140	ASGR1,ASGR2
GO:0046872	metal ion binding	85	4087	0.0124	ENSP00000061240,ENSP00000216286,ENSP00000218388,ENSP00000221891,ENSP00000222271,ENSP00000222381,ENSP00000232003,ENSP00000234071,ENSP00000236147,ENSP00000241305,ENSP00000242786,ENSP00000243077,ENSP00000251268,ENSP00000252804,ENSP00000255040,ENSP00000257192,ENSP00000260356,ENSP00000261590,ENSP00000262644,ENSP00000265023,ENSP00000265371,ENSP00000265627,ENSP00000269299,ENSP00000270142,ENSP00000270879…	ACE,ADAM8,AFP,AOC3,APCS,APLP1,ASAH2,ASGR1,ASPN,BMP1,C1R,C1S,C2,CANT1,CD97,CDHR1,CDHR5,CECR1,COMP,CPXM2,CYP2R1,DAG1,DPEP2,DSC2,DSG1,DSG2,ECE1,EFEMP2,ERAP2,FAT1,FBLN1,FBLN5,FBN1,FCN3,FSTL1,GNPTAB,HABP2,HEG1,HMCN1,HMCN2,HRG,IDS,IGFBP3,IHH,IMPAD1,ITIH1,ITPR2,KIT,KNG1,LCN2,LMAN2,LRP1,LTBP1,MASP1,MASP2,MEGF8,MFNG,MMRN1,MSRB1,NELL2,NID2,NPTXR,NRP1,OIT3,PCDH9,PON1,PON3,PROC,PROS1,PROZ,PXDN,QPCT,RELN,SELL…
GO:0008238	exopeptidase activity	7	106	0.0138	ENSP00000290866,ENSP00000319464,ENSP00000338964,ENSP00000353731,ENSP00000400376,ENSP00000421566,ENSP00000458977	ACE,CPN2,DPEP2,DPP4,ERAP2,GGT7,XPNPEP1
GO:0008289	lipid binding	21	673	0.017	ENSP00000200676,ENSP00000205948,ENSP00000222381,ENSP00000233242,ENSP00000236147,ENSP00000260356,ENSP00000301178,ENSP00000304236,ENSP00000316029,ENSP00000342850,ENSP00000345179,ENSP00000349437,ENSP00000360687,ENSP00000363868,ENSP00000365081,ENSP00000367299,ENSP00000369816,ENSP00000370744,ENSP00000381250,ENSP00000399421,ENSP00000417138	ABCA1,APOB,APOD,APOF,APOH,APOM,AXL,CD14,CD36,CETP,IGF2R,ITPR2,PLTP,PON1,PTGDS,SELL,SERPINA6,SHBG,THBS1,TLN1,VPS36
GO:0003823	antigen binding	5	56	0.0177	ENSP00000221930,ENSP00000254801,ENSP00000270879,ENSP00000306157,ENSP00000484431	CD48,FCN3,IGJ,IL7R,TGFB1
GO:0003976	UDP-N-acetylglucosamine-lysosomal-enzyme N-acetylglucosaminephosphotransferase activity	2	3	0.0177	ENSP00000204679,ENSP00000299314	GNPTAB,GNPTG
GO:0005161	platelet-derived growth factor receptor binding	3	15	0.0177	ENSP00000330382,ENSP00000400010,ENSP00000422464	PDGFB,PDGFC,PTPRJ
GO:0008191	metalloendopeptidase inhibitor activity	3	15	0.0177	ENSP00000218388,ENSP00000265029,ENSP00000367202	FETUB,RECK,TIMP1
GO:0008235	metalloexopeptidase activity	5	57	0.0177	ENSP00000290866,ENSP00000319464,ENSP00000400376,ENSP00000421566,ENSP00000458977	ACE,CPN2,DPEP2,ERAP2,XPNPEP1
GO:0008237	metallopeptidase activity	9	180	0.0177	ENSP00000061240,ENSP00000290866,ENSP00000305714,ENSP00000319464,ENSP00000364028,ENSP00000400376,ENSP00000421566,ENSP00000453302,ENSP00000458977	ACE,ADAM8,BMP1,CPN2,DPEP2,ECE1,ERAP2,TLL1,XPNPEP1
GO:0016971	flavin-linked sulfhydryl oxidase activity	2	3	0.0177	ENSP00000351536,ENSP00000356574	QSOX1,QSOX2
GO:0017159	pantetheine hydrolase activity	2	3	0.0177	ENSP00000322276,ENSP00000356905	VNN1,VNN2
GO:0019862	IgA binding	2	3	0.0177	ENSP00000254801,ENSP00000265132	AMBP,IGJ
GO:0030226	apolipoprotein receptor activity	2	3	0.0177	ENSP00000243077,ENSP00000363868	ABCA1,LRP1
GO:0048018	receptor ligand activity	16	458	0.0177	ENSP00000053867,ENSP00000218388,ENSP00000221930,ENSP00000266646,ENSP00000278222,ENSP00000289749,ENSP00000290271,ENSP00000297261,ENSP00000305714,ENSP00000308716,ENSP00000325527,ENSP00000330382,ENSP00000343366,ENSP00000382731,ENSP00000422464,ENSP00000463051	BMP1,CECR1,FBN1,GDF2,GRN,INHBC,INHBE,NBL1,PDGFB,PDGFC,SAA4,SHH,STC1,TGFB1,TIMP1,VSTM1
GO:0070051	fibrinogen binding	2	3	0.0177	ENSP00000260356,ENSP00000331544	FBLN1,THBS1
GO:0102007	acyl-L-homoserine-lactone lactonohydrolase activity	2	3	0.0177	ENSP00000222381,ENSP00000265627	PON1,PON3
GO:0005496	steroid binding	6	88	0.0205	ENSP00000200676,ENSP00000342850,ENSP00000345179,ENSP00000363868,ENSP00000369816,ENSP00000381250	ABCA1,APOD,APOF,CETP,SERPINA6,SHBG
GO:0016667	oxidoreductase activity, acting on a sulfur group of donors	5	61	0.0214	ENSP00000312946,ENSP00000351536,ENSP00000355084,ENSP00000356574,ENSP00000373539	MSRB1,QSOX1,QSOX2,STAB1,STAB2
GO:0017127	cholesterol transporter activity	3	17	0.0214	ENSP00000200676,ENSP00000233242,ENSP00000363868	ABCA1,APOB,CETP
GO:0005030	neurotrophin receptor activity	2	4	0.0215	ENSP00000277120,ENSP00000354207	NTRK2,NTRK3
GO:0034186	apolipoprotein A-I binding	2	4	0.0215	ENSP00000264005,ENSP00000363868	ABCA1,LCAT
GO:0070326	very-low-density lipoprotein particle receptor binding	2	4	0.0215	ENSP00000303208,ENSP00000392423	PCSK9,RELN
GO:0102121	ceramidase activity	2	4	0.0215	ENSP00000371152,ENSP00000378897	ASAH1,ASAH2
GO:0004896	cytokine receptor activity	6	91	0.0221	ENSP00000274276,ENSP00000306157,ENSP00000330393,ENSP00000330959,ENSP00000357470,ENSP00000428518	GFRA2,IL1R2,IL6R,IL7R,LEPR,OSMR
GO:0097367	carbohydrate derivative binding	49	2163	0.0241	ENSP00000205948,ENSP00000221891,ENSP00000222271,ENSP00000232003,ENSP00000233242,ENSP00000236147,ENSP00000243077,ENSP00000251636,ENSP00000256178,ENSP00000260356,ENSP00000261994,ENSP00000263798,ENSP00000264972,ENSP00000265023,ENSP00000265371,ENSP00000277120,ENSP00000277903,ENSP00000284322,ENSP00000286301,ENSP00000288135,ENSP00000295408,ENSP00000295633,ENSP00000297261,ENSP00000301178,ENSP00000304236…	ABCA1,ABI3BP,APAF1,APLP1,APOB,APOH,ATL2,AXL,C6orf25,CD14,CD44,CECR1,COMP,CSF1R,DHX29,FBN1,FGFR1,FGFR3,FN1,FSTL1,HABP2,HPSE,HRG,HYOU1,ITM2B,KIT,KNG1,LPA,LRP1,LYVE1,MERTK,MET,NRP1,NTRK2,NTRK3,PTK7,PTPRF,PTPRS,SELL,SERPINA10,SERPINE2,SHH,STAB1,STAB2,TEK,THBS1,TNXB,TYRO3,ZAP70
GO:0042578	phosphoric ester hydrolase activity	13	354	0.0246	ENSP00000180173,ENSP00000222381,ENSP00000262644,ENSP00000265627,ENSP00000334928,ENSP00000349932,ENSP00000353030,ENSP00000376372,ENSP00000377047,ENSP00000400010,ENSP00000411355,ENSP00000418112,ENSP00000463325	IMPAD1,MTMR7,PLD4,PON1,PON3,PTPRB,PTPRC,PTPRF,PTPRG,PTPRJ,PTPRM,PTPRS,PTPRZ1
GO:0005537	mannose binding	3	19	0.0257	ENSP00000303366,ENSP00000349437,ENSP00000455897	IGF2R,LMAN2,MRC1
GO:0005007	fibroblast growth factor-activated receptor activity	2	5	0.0273	ENSP00000339824,ENSP00000393312	FGFR1,FGFR3
GO:0017040	N-acylsphingosine amidohydrolase activity	2	5	0.0273	ENSP00000371152,ENSP00000378897	ASAH1,ASAH2
GO:0086083	cell adhesive protein binding involved in bundle of His cell-Purkinje myocyte communication	2	5	0.0273	ENSP00000261590,ENSP00000280904	DSC2,DSG2
GO:0046934	phosphatidylinositol-4,5-bisphosphate 3-kinase activity	5	68	0.0289	ENSP00000288135,ENSP00000317272,ENSP00000330382,ENSP00000339824,ENSP00000393312	FGFR1,FGFR3,KIT,MET,PDGFB
GO:0017134	fibroblast growth factor binding	3	21	0.0316	ENSP00000260356,ENSP00000339824,ENSP00000393312	FGFR1,FGFR3,THBS1
GO:0004177	aminopeptidase activity	4	44	0.0336	ENSP00000353731,ENSP00000400376,ENSP00000421566,ENSP00000458977	DPEP2,DPP4,ERAP2,XPNPEP1
GO:0008131	primary amine oxidase activity	2	6	0.0338	ENSP00000294728,ENSP00000312326	AOC3,VCAM1
GO:0043237	laminin-1 binding	2	6	0.0338	ENSP00000297261,ENSP00000442600	DAG1,SHH
GO:0015485	cholesterol binding	4	45	0.0351	ENSP00000200676,ENSP00000345179,ENSP00000363868,ENSP00000381250	ABCA1,APOD,APOF,CETP
GO:0016015	morphogen activity	2	7	0.0419	ENSP00000289749,ENSP00000297261	NBL1,SHH
GO:0043168	anion binding	57	2696	0.0419	ENSP00000200676,ENSP00000205948,ENSP00000221891,ENSP00000222271,ENSP00000222381,ENSP00000232003,ENSP00000233242,ENSP00000236147,ENSP00000243077,ENSP00000251636,ENSP00000256178,ENSP00000260356,ENSP00000261994,ENSP00000263798,ENSP00000264972,ENSP00000265023,ENSP00000265371,ENSP00000277120,ENSP00000284322,ENSP00000286301,ENSP00000288135,ENSP00000290866,ENSP00000295408,ENSP00000295633,ENSP00000301178…	ABCA1,ABI3BP,ACE,APAF1,APLP1,APOB,APOH,APOM,ATL2,AXL,C6orf25,CD34,CD44,CECR1,CETP,COMP,CSF1R,DHX29,FBN1,FGFR1,FGFR3,FN1,FOLR3,FSTL1,HRG,HYOU1,IGF2R,ITM2B,ITPR2,KIT,KNG1,LPA,LRP1,LYVE1,MERTK,MET,NRP1,NTRK2,NTRK3,PLTP,PON1,PTGDS,PTK7,PTPRF,PTPRS,SELL,SERPINA10,SERPINE2,STAB1,STAB2,TEK,THBS1,TLN1,TNXB,TYRO3,VPS36,ZAP70
GO:0005160	transforming growth factor beta receptor binding	4	50	0.0478	ENSP00000221930,ENSP00000266646,ENSP00000308716,ENSP00000463051	GDF2,INHBC,INHBE,TGFB1
GO:0043178	alcohol binding	5	80	0.0492	ENSP00000200676,ENSP00000345179,ENSP00000363868,ENSP00000370744,ENSP00000381250	ABCA1,APOD,APOF,CETP,ITPR2
GO:0005113	patched binding	2	8	0.0494	ENSP00000295731,ENSP00000297261	IHH,SHH
GO:0008525	phosphatidylcholine transporter activity	2	8	0.0494	ENSP00000363868,ENSP00000417138	ABCA1,PLTP
GO:0031995	insulin-like growth factor II binding	2	8	0.0494	ENSP00000349437,ENSP00000370473	IGF2R,IGFBP3

## Sheet: Biological process
Table 3 Biological process analysis of 439 glycoproteins
#term ID	term description	observed gene count	background gene count	false discovery rate	matching proteins in your network (IDs)	matching proteins in your network (labels)
GO:0007155	cell adhesion	85	843	1.71e-39	ENSP00000160262,ENSP00000216286,ENSP00000219022,ENSP00000221891,ENSP00000222271,ENSP00000230538,ENSP00000236147,ENSP00000242786,ENSP00000244333,ENSP00000245323,ENSP00000249842,ENSP00000256178,ENSP00000257192,ENSP00000258341,ENSP00000260356,ENSP00000261405,ENSP00000261590,ENSP00000262304,ENSP00000263665,ENSP00000263798,ENSP00000264036,ENSP00000264832,ENSP00000264972,ENSP00000265132,ENSP00000265371…	ADAM8,ALCAM,AMBP,AOC3,APLP1,AXL,AZGP1,BCAM,BOC,CADM1,CD177,CD34,CD36,CD44,CD97,CDHR1,CDHR5,CNTN1,CNTN3,CNTN4,CNTN6,COMP,DAG1,DPP4,DSC2,DSG1,DSG2,EFNB2,ESAM,FAT1,FBLN5,FBN1,FN1,GP1BA,GP5,HABP2,HPSE,ICAM1,ICAM2,ICAM3,IHH,ISLR,KIT,L1CAM,LAMA2,LAMA4,LAMB2,LAMC1,LSAMP,LYPD3,LYVE1,MCAM,MERTK,MMRN1,MSLN,MUC16,NCAM1,NCAM2,NEGR1,NID2,NRCAM,NRP1,OLFM4,PCDH9,PKD1,PODXL,PTK7,PTPRF,PTPRM,PTPRS,PVR,RELN,SDK2,S…
GO:0043062	extracellular structure organization	43	339	5.05e-22	ENSP00000061240,ENSP00000160262,ENSP00000200676,ENSP00000216286,ENSP00000218388,ENSP00000221930,ENSP00000222271,ENSP00000230538,ENSP00000233242,ENSP00000252804,ENSP00000258341,ENSP00000260356,ENSP00000261405,ENSP00000264005,ENSP00000264690,ENSP00000264832,ENSP00000266718,ENSP00000284322,ENSP00000294728,ENSP00000295731,ENSP00000305714,ENSP00000309953,ENSP00000310036,ENSP00000321334,ENSP00000321853…	ABCA1,ABI3BP,ADAM8,APOB,APOC4,APOM,BMP1,CD34,CD44,CETP,COMP,DAG1,EFEMP2,FBLN1,FBLN5,FBN1,FMOD,FN1,ICAM1,ICAM2,ICAM3,IHH,KLKB1,LAMA2,LAMA4,LAMB2,LAMC1,LCAT,LPA,LUM,NID2,PDGFB,PLTP,PXDN,RECK,SERPINF2,TGFB1,THBS1,TIMP1,TLL1,TNXB,VCAM1,VWF
GO:0045055	regulated exocytosis	58	691	5.05e-22	ENSP00000053867,ENSP00000205948,ENSP00000218388,ENSP00000219022,ENSP00000221930,ENSP00000232003,ENSP00000236147,ENSP00000242786,ENSP00000248598,ENSP00000249842,ENSP00000252244,ENSP00000257192,ENSP00000260356,ENSP00000261405,ENSP00000262629,ENSP00000263100,ENSP00000265016,ENSP00000265023,ENSP00000266041,ENSP00000270142,ENSP00000274368,ENSP00000287097,ENSP00000288135,ENSP00000304236,ENSP00000307674…	A1BG,AACT,ADAM8,AHSG,APAF1,APOH,ASAH1,BST1,CANT1,CD109,CD14,CD177,CD36,CD44,CD97,CECR1,CRHBP,DSG1,ECM1,FGL2,FN1,FOLR3,GRN,HPSE,HRG,IGF2R,ISLR,ITIH3,ITIH4,KIT,KNG1,KRT1,LAMP1,LAMP2,LCN2,MMRN1,OLFM4,OSCAR,PDGFB,PIGR,PROS1,PTPRB,PTPRC,PTPRJ,QPCT,QSOX1,SELL,SEPP1,SERPINA1,SERPINF2,SOD1,TGFB1,THBS1,TIMP1,TLN1,TYROBP,VNN1,VWF
GO:0002376	immune system process	105	2370	2.54e-21	ENSP00000053867,ENSP00000160262,ENSP00000219022,ENSP00000221930,ENSP00000232003,ENSP00000233242,ENSP00000236147,ENSP00000242786,ENSP00000243077,ENSP00000243611,ENSP00000248598,ENSP00000252244,ENSP00000252804,ENSP00000254801,ENSP00000255040,ENSP00000256785,ENSP00000257192,ENSP00000260356,ENSP00000262629,ENSP00000263100,ENSP00000263798,ENSP00000264832,ENSP00000264972,ENSP00000265016,ENSP00000265023…	A1BG,AACT,ACE,ADAM8,AHSG,ALCAM,APAF1,APCS,APOB,ASAH1,AXL,BST1,C1QA,C1QC,C1R,C1RL,C1S,C2,C4BPA,C4BPB,C6orf25,CADM1,CANT1,CD109,CD14,CD177,CD276,CD34,CD36,CD44,CD48,CD5L,CD97,CECR1,CFB,CFHR1,CFHR5,CR2,CSF1R,DPP4,DSG1,ERAP2,ESAM,EVI2B,FCN3,FGL2,FN1,FOLR3,GRN,HPSE,HRG,ICAM1,ICAM2,ICAM3,ICOSL,IGF2R,IGJ,IL1R2,IL6R,IL7R,KIT,KNG1,KRT1,L1CAM,LAMP1,LAMP2,LCN2,LEPR,LRP1,MASP1,MASP2,MERTK,MFNG,MRC1,MSRB1,MUC…
GO:0032940	secretion by cell	66	959	2.63e-21	ENSP00000053867,ENSP00000205948,ENSP00000218388,ENSP00000219022,ENSP00000221930,ENSP00000232003,ENSP00000236147,ENSP00000242786,ENSP00000248598,ENSP00000249842,ENSP00000252244,ENSP00000257192,ENSP00000260356,ENSP00000261405,ENSP00000262629,ENSP00000263100,ENSP00000263798,ENSP00000264833,ENSP00000265016,ENSP00000265023,ENSP00000266041,ENSP00000270142,ENSP00000274368,ENSP00000277120,ENSP00000287097…	A1BG,AACT,ABCA1,ADAM8,AHSG,APAF1,APOH,ASAH1,AXL,BST1,CANT1,CD109,CD14,CD177,CD36,CD44,CD97,CECR1,CRHBP,DSG1,ECM1,FGL2,FN1,FOLR3,GNPTAB,GRN,HPSE,HRG,IGF2R,ISLR,ITIH3,ITIH4,KIT,KNG1,KRT1,LAMP1,LAMP2,LCN2,MERTK,MMRN1,NTRK2,OLFM2,OLFM4,OSCAR,PDGFB,PIGR,PROS1,PTPRB,PTPRC,PTPRJ,QPCT,QSOX1,SELL,SEPP1,SERPINA1,SERPINE2,SERPINF2,SOD1,TGFB1,THBS1,TIMP1,TLN1,TYRO3,TYROBP,VNN1,VWF
GO:0016192	vesicle-mediated transport	87	1699	7.09e-21	ENSP00000053867,ENSP00000160262,ENSP00000205948,ENSP00000218388,ENSP00000219022,ENSP00000221891,ENSP00000221930,ENSP00000232003,ENSP00000233242,ENSP00000234071,ENSP00000236147,ENSP00000242249,ENSP00000242786,ENSP00000243077,ENSP00000248598,ENSP00000249842,ENSP00000252244,ENSP00000254801,ENSP00000257192,ENSP00000260356,ENSP00000261405,ENSP00000262629,ENSP00000263100,ENSP00000263798,ENSP00000265016…	A1BG,AACT,ABCA1,ADAM8,AHSG,AMBP,APAF1,APLP1,APOB,APOH,ASAH1,ASGR1,ASGR2,AXL,BST1,CANT1,CD109,CD14,CD177,CD36,CD44,CD5L,CD97,CECR1,CRHBP,DSG1,ECM1,FCN3,FGL2,FN1,FOLR3,GRN,HPSE,HRG,HYOU1,ICAM3,IGF2R,IGJ,ISLR,ITIH3,ITIH4,KIT,KNG1,KRT1,LAMP1,LAMP2,LCN2,LEPR,LMAN2,LRP1,MASP1,MERTK,MMRN1,MRC1,MRC2,OLFM4,OSCAR,PDGFB,PIGR,PRG4,PROC,PROS1,PROZ,PTPRB,PTPRC,PTPRJ,QPCT,QSOX1,RAMP3,SELL,SEPP1,SERPINA1,SERPINF…
GO:0046903	secretion	68	1070	2.42e-20	ENSP00000053867,ENSP00000205948,ENSP00000218388,ENSP00000219022,ENSP00000221930,ENSP00000232003,ENSP00000236147,ENSP00000242786,ENSP00000248598,ENSP00000249842,ENSP00000252244,ENSP00000257192,ENSP00000260356,ENSP00000261405,ENSP00000262629,ENSP00000263100,ENSP00000263798,ENSP00000264833,ENSP00000265016,ENSP00000265023,ENSP00000266041,ENSP00000270142,ENSP00000274368,ENSP00000277120,ENSP00000287097…	A1BG,AACT,ABCA1,ACE,ADAM8,AHSG,APAF1,APOH,ASAH1,AXL,BST1,CANT1,CD109,CD14,CD177,CD36,CD44,CD97,CECR1,CRHBP,DSG1,ECM1,FBLN5,FGL2,FN1,FOLR3,GNPTAB,GRN,HPSE,HRG,IGF2R,ISLR,ITIH3,ITIH4,KIT,KNG1,KRT1,LAMP1,LAMP2,LCN2,MERTK,MMRN1,NTRK2,OLFM2,OLFM4,OSCAR,PDGFB,PIGR,PROS1,PTPRB,PTPRC,PTPRJ,QPCT,QSOX1,SELL,SEPP1,SERPINA1,SERPINE2,SERPINF2,SOD1,TGFB1,THBS1,TIMP1,TLN1,TYRO3,TYROBP,VNN1,VWF
GO:0072376	protein activation cascade	24	74	5.83e-20	ENSP00000205948,ENSP00000243611,ENSP00000252244,ENSP00000256785,ENSP00000261405,ENSP00000264690,ENSP00000265023,ENSP00000266542,ENSP00000270879,ENSP00000296280,ENSP00000299367,ENSP00000314299,ENSP00000329380,ENSP00000331544,ENSP00000356024,ENSP00000356037,ENSP00000356382,ENSP00000363770,ENSP00000363773,ENSP00000383690,ENSP00000383931,ENSP00000385035,ENSP00000416561,ENSP00000438615	APOH,C1QA,C1QC,C1R,C1RL,C1S,C2,C4BPA,C4BPB,CFB,CFHR1,CFHR5,CR2,F13B,FBLN1,FCN3,GP1BA,GP5,KLKB1,KNG1,KRT1,MASP1,MASP2,VWF
GO:0048583	regulation of response to stimulus	135	3882	6.26e-20	ENSP00000053867,ENSP00000160262,ENSP00000205948,ENSP00000215912,ENSP00000218388,ENSP00000221891,ENSP00000221930,ENSP00000232003,ENSP00000233242,ENSP00000234071,ENSP00000236147,ENSP00000242249,ENSP00000243077,ENSP00000243611,ENSP00000245323,ENSP00000249363,ENSP00000251268,ENSP00000252244,ENSP00000252804,ENSP00000255040,ENSP00000256785,ENSP00000260356,ENSP00000262629,ENSP00000263798,ENSP00000264690…	ABCA1,ADAM8,AHSG,AMBP,APAF1,APCS,APLP1,APOB,APOD,APOH,ASPN,ATF6B,AXL,BMP1,BST1,C1QA,C1QC,C1R,C1RL,C1S,C2,C4BPA,C4BPB,C6orf25,CADM1,CD109,CD14,CD177,CD276,CD34,CD36,CD44,CD48,CECR1,CFB,CFHR1,CFHR4,CFHR5,CIDEB,CNTN6,CPN2,CR2,CRHBP,CSF1R,CSPG4,DAG1,DKK3,ECM1,EFNB2,FBLN1,FBLN5,FBN1,FCN3,FGFR1,FGFR3,FHR2,FN1,GDF2,GFRA2,GGT7,GP1BA,GPR37,GRN,HINT1,HPSE,HRG,HYOU1,ICAM1,ICAM2,ICAM3,IGFBP3,IHH,IL1R2,IL6R,I…
GO:0050896	response to stimulus	202	7824	8.03e-19	ENSP00000053867,ENSP00000160262,ENSP00000205948,ENSP00000216968,ENSP00000218388,ENSP00000219022,ENSP00000221891,ENSP00000221930,ENSP00000222381,ENSP00000227524,ENSP00000232003,ENSP00000233242,ENSP00000234071,ENSP00000236147,ENSP00000242249,ENSP00000242786,ENSP00000243077,ENSP00000243611,ENSP00000245323,ENSP00000248598,ENSP00000249363,ENSP00000251268,ENSP00000252244,ENSP00000252804,ENSP00000254801…	A1BG,AACT,ABCA1,ADAM8,AFP,AHSG,ALCAM,AOC3,APAF1,APCS,APLP1,APOB,APOD,APOH,APOM,ASAH1,ASGR1,ASGR2,ASPN,ATF6B,ATRN,AXL,AZGP1,BCAM,BOC,BST1,C1QA,C1QC,C1R,C1RL,C1S,C2,C4BPA,C4BPB,C6orf25,CADM1,CANT1,CD14,CD177,CD276,CD34,CD36,CD44,CD48,CD5L,CD97,CECR1,CFB,CFHR1,CFHR5,CIDEB,CNTN1,CNTN4,CNTN6,CR2,CRHBP,CSF1R,CSPG4,CYP2R1,DAG1,DKK3,DPP4,DSC2,DSG1,DSG2,ECM1,EFNB2,ERAP2,F13B,FBLN1,FBN1,FCN3,FGFR1,FGFR3,FG…
GO:0002576	platelet degranulation	27	129	1.73e-18	ENSP00000205948,ENSP00000218388,ENSP00000221930,ENSP00000232003,ENSP00000249842,ENSP00000260356,ENSP00000261405,ENSP00000263100,ENSP00000265023,ENSP00000266041,ENSP00000270142,ENSP00000287097,ENSP00000316029,ENSP00000321853,ENSP00000330382,ENSP00000346839,ENSP00000356574,ENSP00000358045,ENSP00000377783,ENSP00000378431,ENSP00000393887,ENSP00000399421,ENSP00000408411,ENSP00000415769,ENSP00000416066…	A1BG,AACT,AHSG,APOH,CD109,CD36,ECM1,FN1,HRG,ISLR,ITIH3,ITIH4,KNG1,LAMP2,MMRN1,PDGFB,PROS1,QSOX1,SEPP1,SERPINA1,SERPINF2,SOD1,TGFB1,THBS1,TIMP1,TLN1,VWF
GO:0002443	leukocyte mediated immunity	50	632	3.45e-18	ENSP00000053867,ENSP00000219022,ENSP00000236147,ENSP00000242786,ENSP00000243611,ENSP00000248598,ENSP00000252244,ENSP00000257192,ENSP00000262629,ENSP00000263100,ENSP00000264832,ENSP00000265016,ENSP00000266542,ENSP00000288135,ENSP00000290866,ENSP00000299367,ENSP00000304236,ENSP00000307674,ENSP00000333298,ENSP00000334928,ENSP00000344829,ENSP00000348888,ENSP00000349437,ENSP00000356024,ENSP00000356037…	A1BG,AACT,ACE,ADAM8,AHSG,APAF1,ASAH1,BST1,C1QA,C1QC,C1R,C1RL,C1S,C2,C4BPA,C4BPB,CANT1,CD14,CD177,CD36,CD44,CD97,CECR1,CR2,DSG1,FGL2,FOLR3,GRN,HPSE,ICAM1,IGF2R,IL6R,KIT,KRT1,LAMP1,LAMP2,LCN2,MASP2,OLFM4,OSCAR,PIGR,PTPRB,PTPRC,PTPRJ,QPCT,QSOX1,SELL,SERPINA1,TYROBP,VNN1
GO:0006955	immune response	77	1560	2.09e-17	ENSP00000053867,ENSP00000219022,ENSP00000221930,ENSP00000232003,ENSP00000236147,ENSP00000242786,ENSP00000243077,ENSP00000243611,ENSP00000248598,ENSP00000252244,ENSP00000252804,ENSP00000254801,ENSP00000255040,ENSP00000256785,ENSP00000257192,ENSP00000260356,ENSP00000262629,ENSP00000263100,ENSP00000264832,ENSP00000264972,ENSP00000265016,ENSP00000265023,ENSP00000266542,ENSP00000270879,ENSP00000286301…	A1BG,AACT,ADAM8,AHSG,ALCAM,APAF1,APCS,ASAH1,AXL,BST1,C1QA,C1QC,C1R,C1RL,C1S,C2,C4BPA,C4BPB,CANT1,CD14,CD177,CD276,CD36,CD44,CD97,CECR1,CFB,CFHR1,CFHR5,CR2,CSF1R,DSG1,ERAP2,FCN3,FGL2,FOLR3,GRN,HPSE,HRG,ICAM1,ICOSL,IGF2R,IGJ,IL1R2,IL6R,IL7R,KIT,KNG1,KRT1,LAMP1,LAMP2,LCN2,LRP1,MASP1,MASP2,MFNG,MRC1,MSRB1,NCAM1,OLFM4,OSCAR,PIGR,PRG4,PTPRB,PTPRC,PTPRJ,PXDN,QPCT,QSOX1,SELL,SERPINA1,TGFB1,THBS1,TYROBP,V…
GO:0032101	regulation of response to external stimulus	52	732	3.89e-17	ENSP00000205948,ENSP00000221930,ENSP00000232003,ENSP00000234071,ENSP00000243611,ENSP00000245323,ENSP00000251268,ENSP00000252244,ENSP00000255040,ENSP00000256785,ENSP00000260356,ENSP00000263798,ENSP00000264690,ENSP00000265016,ENSP00000265023,ENSP00000265371,ENSP00000274276,ENSP00000287097,ENSP00000289749,ENSP00000296280,ENSP00000299367,ENSP00000310036,ENSP00000314299,ENSP00000317272,ENSP00000319464…	ADAM8,AHSG,APCS,APOD,APOH,BST1,C1QA,C1QC,C1R,C1S,C2,C4BPA,C4BPB,CD109,CD34,CD36,CFB,CFHR1,CFHR4,CFHR5,CPN2,CR2,EFNB2,FGFR1,FHR2,GP1BA,HPSE,HRG,IL1R2,IL6R,KLKB1,KNG1,KRT1,MASP1,MEGF8,MET,NBL1,NRP1,NTRK3,OSMR,PDGFB,PROC,PROS1,PROZ,PTPRF,PTPRS,SERPINE2,SERPINF2,TEK,TGFB1,THBS1,TYRO3
GO:0002682	regulation of immune system process	71	1391	1.32e-16	ENSP00000160262,ENSP00000221930,ENSP00000232003,ENSP00000233242,ENSP00000236147,ENSP00000243611,ENSP00000252244,ENSP00000255040,ENSP00000256785,ENSP00000260356,ENSP00000262629,ENSP00000263593,ENSP00000263798,ENSP00000264832,ENSP00000264972,ENSP00000265016,ENSP00000265132,ENSP00000266542,ENSP00000270142,ENSP00000270879,ENSP00000288135,ENSP00000289749,ENSP00000290866,ENSP00000294728,ENSP00000295408…	ACE,ADAM8,AMBP,APCS,APOB,APOD,AXL,BST1,C1QA,C1QC,C1R,C1RL,C1S,C2,C4BPA,C4BPB,CADM1,CD14,CD177,CD276,CD34,CD36,CD48,CFB,CFHR1,CFHR4,CFHR5,CPN2,CR2,DPP4,ECM1,EVI2B,FBN1,FCN3,FHR2,GP1BA,HRG,ICAM1,ICAM2,ICAM3,ICOSL,IHH,IL6R,IL7R,KIT,KRT1,LAMP1,MASP1,MASP2,MERTK,MUC16,NBL1,OSCAR,PIGR,PROS1,PTPRC,PTPRJ,PTPRS,PVR,SELL,SHH,SIAE,SOD1,TFRC,TGFB1,THBS1,TYRO3,TYROBP,VCAM1,VNN1,ZAP70
GO:0030198	extracellular matrix organization	34	296	2.2e-16	ENSP00000061240,ENSP00000160262,ENSP00000216286,ENSP00000218388,ENSP00000221930,ENSP00000222271,ENSP00000230538,ENSP00000252804,ENSP00000258341,ENSP00000260356,ENSP00000261405,ENSP00000264690,ENSP00000264832,ENSP00000266718,ENSP00000284322,ENSP00000294728,ENSP00000295731,ENSP00000305714,ENSP00000309953,ENSP00000321853,ENSP00000325527,ENSP00000330382,ENSP00000331544,ENSP00000345008,ENSP00000346839…	ABI3BP,ADAM8,BMP1,CD44,COMP,DAG1,EFEMP2,FBLN1,FBLN5,FBN1,FMOD,FN1,ICAM1,ICAM2,ICAM3,IHH,KLKB1,LAMA2,LAMA4,LAMB2,LAMC1,LUM,NID2,PDGFB,PXDN,RECK,SERPINF2,TGFB1,THBS1,TIMP1,TLL1,TNXB,VCAM1,VWF
GO:0001775	cell activation	60	1024	2.46e-16	ENSP00000053867,ENSP00000218388,ENSP00000219022,ENSP00000221930,ENSP00000232003,ENSP00000236147,ENSP00000242786,ENSP00000243077,ENSP00000248598,ENSP00000252244,ENSP00000257192,ENSP00000261405,ENSP00000262629,ENSP00000263100,ENSP00000263798,ENSP00000264832,ENSP00000264972,ENSP00000265016,ENSP00000288135,ENSP00000294728,ENSP00000295408,ENSP00000297261,ENSP00000301178,ENSP00000304236,ENSP00000306157…	A1BG,AACT,ADAM8,AHSG,APAF1,ASAH1,AXL,BST1,C6orf25,CANT1,CD14,CD177,CD276,CD36,CD44,CD97,CECR1,CR2,DPP4,DSG1,FGL2,FOLR3,GP1BA,GP5,GRN,HPSE,HRG,ICAM1,ICOSL,IGF2R,IL7R,ITPR2,KIT,KRT1,LAMP1,LAMP2,LCN2,LEPR,LRP1,MERTK,MFNG,OLFM4,OSCAR,PIGR,PTPRB,PTPRC,PTPRJ,QPCT,QSOX1,SELL,SERPINA1,SHH,TGFB1,TIMP1,TYRO3,TYROBP,VCAM1,VNN1,VWF,ZAP70
GO:0002252	immune effector process	57	927	2.49e-16	ENSP00000053867,ENSP00000219022,ENSP00000236147,ENSP00000242786,ENSP00000243077,ENSP00000243611,ENSP00000248598,ENSP00000252244,ENSP00000256785,ENSP00000257192,ENSP00000262629,ENSP00000263100,ENSP00000264832,ENSP00000265016,ENSP00000266542,ENSP00000270879,ENSP00000288135,ENSP00000290866,ENSP00000296280,ENSP00000299367,ENSP00000304236,ENSP00000307674,ENSP00000314299,ENSP00000333298,ENSP00000334928…	A1BG,AACT,ACE,ADAM8,AHSG,APAF1,ASAH1,BST1,C1QA,C1QC,C1R,C1RL,C1S,C2,C4BPA,C4BPB,CANT1,CD14,CD177,CD36,CD44,CD97,CECR1,CFB,CFHR1,CFHR5,CR2,DSG1,FCN3,FGL2,FOLR3,GRN,HPSE,ICAM1,IGF2R,IL6R,KIT,KRT1,LAMP1,LAMP2,LCN2,LRP1,MASP1,MASP2,MFNG,OLFM4,OSCAR,PIGR,PTPRB,PTPRC,PTPRJ,QPCT,QSOX1,SELL,SERPINA1,TYROBP,VNN1
GO:0009611	response to wounding	44	547	3.43e-16	ENSP00000205948,ENSP00000216968,ENSP00000218388,ENSP00000221930,ENSP00000232003,ENSP00000234071,ENSP00000243611,ENSP00000256178,ENSP00000261405,ENSP00000261994,ENSP00000263798,ENSP00000264036,ENSP00000264690,ENSP00000265023,ENSP00000265371,ENSP00000270142,ENSP00000295408,ENSP00000297261,ENSP00000301178,ENSP00000310036,ENSP00000329380,ENSP00000330382,ENSP00000330391,ENSP00000331544,ENSP00000344458…	APOD,APOH,AXL,C4BPB,C6orf25,CD177,CD34,CD36,CD44,DAG1,F13B,FBLN1,FN1,GP1BA,GP5,HPSE,HRG,ITPR2,KLKB1,KNG1,LAMB2,LYVE1,MCAM,MERTK,MMRN1,NRP1,NTRK3,PDGFB,PDGFC,PROC,PROCR,PROS1,PROZ,PTK7,SERPINA1,SERPINA10,SERPINE2,SHH,SOD1,SPRR3,TGFB1,TIMP1,TYRO3,VWF
GO:0006950	response to stress	112	3267	3.65e-15	ENSP00000205948,ENSP00000216968,ENSP00000218388,ENSP00000221930,ENSP00000227524,ENSP00000232003,ENSP00000234071,ENSP00000242786,ENSP00000243077,ENSP00000243611,ENSP00000252244,ENSP00000252804,ENSP00000254801,ENSP00000255040,ENSP00000256178,ENSP00000256785,ENSP00000260356,ENSP00000261405,ENSP00000261994,ENSP00000262304,ENSP00000262629,ENSP00000262919,ENSP00000263798,ENSP00000264036,ENSP00000264690…	AACT,ABCA1,ADAM8,AHSG,AOC3,APAF1,APCS,APOD,APOH,ATF6B,ATRN,AXL,C1QA,C1QC,C1R,C1RL,C1S,C2,C4BPA,C4BPB,C6orf25,CD14,CD177,CD34,CD36,CD44,CD48,CD5L,CD97,CFB,CFHR5,CIDEB,CR2,CRHBP,CSF1R,DAG1,DPP4,DSC2,ECM1,F13B,FBLN1,FCN3,FN1,FSTL1,GP1BA,GP5,HPSE,HRG,HYOU1,ICAM1,ICOSL,IGJ,IL6R,ITIH4,ITPR2,KIT,KLKB1,KNG1,KRT1,LAMB2,LAMP2,LCN2,LRP1,LYVE1,MASP1,MASP2,MCAM,MERTK,MMRN1,MRC1,MSRB1,NCAM1,NRP1,NTRK3,PCSK9,PD…
GO:0030162	regulation of proteolysis	49	742	5.66e-15	ENSP00000218388,ENSP00000232003,ENSP00000243611,ENSP00000256785,ENSP00000260356,ENSP00000261336,ENSP00000261994,ENSP00000262304,ENSP00000264690,ENSP00000265023,ENSP00000265029,ENSP00000265132,ENSP00000266041,ENSP00000273283,ENSP00000287097,ENSP00000296280,ENSP00000297261,ENSP00000299367,ENSP00000314299,ENSP00000319464,ENSP00000321334,ENSP00000321853,ENSP00000330959,ENSP00000331544,ENSP00000337731…	AACT,ADAM8,AHSG,AMBP,APAF1,C1QA,C1QC,C1R,C1S,C2,C4BPA,C4BPB,CD109,CD44,CFB,CFHR1,CFHR4,CFHR5,CIDEB,CPN2,CR2,ECM1,FBLN1,FETUB,FHR2,FN1,HRG,IL1R2,ITIH1,ITIH2,ITIH3,ITIH4,KLKB1,KNG1,LPA,MASP1,PI16,PKD1,PROS1,PZP,RECK,SERPINA1,SERPINA10,SERPINA6,SERPINE2,SERPINF2,SHH,THBS1,TIMP1
GO:1901564	organonitrogen compound metabolic process	149	5281	2.07e-14	ENSP00000061240,ENSP00000180173,ENSP00000200676,ENSP00000204679,ENSP00000205948,ENSP00000218388,ENSP00000221930,ENSP00000222381,ENSP00000227524,ENSP00000233242,ENSP00000234071,ENSP00000241305,ENSP00000243077,ENSP00000243611,ENSP00000245323,ENSP00000248598,ENSP00000251636,ENSP00000252244,ENSP00000255040,ENSP00000256178,ENSP00000256785,ENSP00000258341,ENSP00000260356,ENSP00000261405,ENSP00000261994…	ABCA1,ACE,ADAM8,AFP,AHSG,AMBP,AOC3,APCS,APOB,APOH,APOM,ASAH1,ASAH2,ASGR1,ASGR2,AXL,BMP1,BST1,BTD,C1QA,C1QC,C1R,C1RL,C1S,C2,C4BPA,C4BPB,CANT1,CD36,CD44,CECR1,CETP,CFB,CFHR1,CFHR5,CIDEB,CPN2,CPXM2,CR2,CSF1R,CSPG4,DAG1,DHX29,DPEP2,DPP4,ECE1,EFNB2,ERAP2,F13B,FBLN1,FBN1,FCN3,FGFR1,FGFR3,FGL2,FMOD,FN1,FSTL1,GDF2,GFRA2,GFRA3,GGT7,GNPTAB,GNPTG,GOLM1,GP1BA,GP5,GPR37,HABP2,HGFAC,HINT1,HPSE,IDS,IGF2R,IGFBP3…
GO:0051239	regulation of multicellular organismal process	100	2788	2.3e-14	ENSP00000205948,ENSP00000216968,ENSP00000218388,ENSP00000221930,ENSP00000227524,ENSP00000230538,ENSP00000232003,ENSP00000234071,ENSP00000243077,ENSP00000245323,ENSP00000251268,ENSP00000252244,ENSP00000255040,ENSP00000260356,ENSP00000261590,ENSP00000262629,ENSP00000262919,ENSP00000264005,ENSP00000264690,ENSP00000264832,ENSP00000264972,ENSP00000265023,ENSP00000265371,ENSP00000266718,ENSP00000270142…	ABCA1,ACE,ADAM8,AHSG,APCS,APOD,APOH,APOM,ASPN,ATRN,AXL,BMP1,C1QC,CADM1,CD109,CD14,CD276,CD34,CD36,CNTN1,CNTN4,CRHBP,CSF1R,DAG1,DSC2,DSG2,ECE1,ECM1,EFNB2,EVI2B,FBLN1,FBN1,FGFR1,FN1,GDF2,GP1BA,HEG1,HPSE,HRG,ICAM1,IHH,IL1R2,IL6R,IL7R,ITPR2,KCNE3,KIT,KLKB1,KNG1,KRT1,L1CAM,LAMA2,LAMA4,LCAT,LEPR,LRP1,LUM,MEGF8,MERTK,MET,NBL1,NEGR1,NRCAM,NRP1,NTRK2,NTRK3,OLFM1,PCSK9,PDGFB,PPIB,PROC,PROCR,PROS1,PROZ,PRPF…
GO:0070613	regulation of protein processing	22	116	2.56e-14	ENSP00000243611,ENSP00000256785,ENSP00000260356,ENSP00000264690,ENSP00000296280,ENSP00000299367,ENSP00000314299,ENSP00000319464,ENSP00000321853,ENSP00000330959,ENSP00000356024,ENSP00000356037,ENSP00000356385,ENSP00000356386,ENSP00000363770,ENSP00000363773,ENSP00000377783,ENSP00000385035,ENSP00000415786,ENSP00000416561,ENSP00000438615,ENSP00000453302	ADAM8,C1QA,C1QC,C1R,C1S,C2,C4BPA,C4BPB,CFB,CFHR1,CFHR4,CFHR5,CPN2,CR2,FHR2,IL1R2,KLKB1,MASP1,PROS1,SERPINE2,SERPINF2,THBS1
GO:0050776	regulation of immune response	52	873	2.69e-14	ENSP00000160262,ENSP00000221930,ENSP00000232003,ENSP00000233242,ENSP00000236147,ENSP00000243611,ENSP00000252244,ENSP00000256785,ENSP00000262629,ENSP00000263798,ENSP00000264832,ENSP00000264972,ENSP00000265132,ENSP00000266542,ENSP00000270879,ENSP00000288135,ENSP00000294728,ENSP00000296280,ENSP00000299367,ENSP00000304236,ENSP00000306157,ENSP00000310036,ENSP00000314299,ENSP00000319464,ENSP00000320084…	ADAM8,AMBP,APOB,C1QA,C1QC,C1R,C1RL,C1S,C2,C4BPA,C4BPB,CADM1,CD14,CD177,CD276,CD34,CD36,CD48,CFB,CFHR1,CFHR4,CFHR5,CPN2,CR2,ECM1,FCN3,FHR2,HRG,ICAM1,ICAM2,ICAM3,IL7R,KIT,KRT1,LAMP1,MASP1,MASP2,MUC16,OSCAR,PIGR,PROS1,PTPRC,PTPRJ,PTPRS,PVR,SELL,TFRC,TGFB1,TYRO3,TYROBP,VCAM1,ZAP70
GO:0042060	wound healing	38	461	3.26e-14	ENSP00000205948,ENSP00000216968,ENSP00000218388,ENSP00000221930,ENSP00000232003,ENSP00000234071,ENSP00000243611,ENSP00000261405,ENSP00000261994,ENSP00000263798,ENSP00000264036,ENSP00000264690,ENSP00000265023,ENSP00000295408,ENSP00000297261,ENSP00000301178,ENSP00000310036,ENSP00000329380,ENSP00000330391,ENSP00000331544,ENSP00000344458,ENSP00000345179,ENSP00000346839,ENSP00000356382,ENSP00000364964…	APOD,APOH,AXL,C4BPB,C6orf25,CD177,CD34,CD36,CD44,DAG1,F13B,FBLN1,FN1,GP1BA,GP5,HPSE,HRG,ITPR2,KLKB1,KNG1,MCAM,MERTK,MMRN1,PDGFC,PROC,PROCR,PROS1,PROZ,PTK7,SERPINA1,SERPINA10,SERPINE2,SHH,SPRR3,TGFB1,TIMP1,TYRO3,VWF
GO:0080134	regulation of response to stress	64	1299	3.26e-14	ENSP00000160262,ENSP00000205948,ENSP00000232003,ENSP00000233242,ENSP00000234071,ENSP00000243611,ENSP00000252244,ENSP00000255040,ENSP00000256785,ENSP00000260356,ENSP00000263798,ENSP00000264690,ENSP00000265016,ENSP00000265023,ENSP00000265132,ENSP00000270142,ENSP00000274276,ENSP00000274368,ENSP00000287097,ENSP00000296280,ENSP00000299367,ENSP00000304236,ENSP00000306449,ENSP00000310036,ENSP00000314299…	ADAM8,AHSG,AMBP,APCS,APOB,APOD,APOH,ATF6B,BST1,C1QA,C1QC,C1R,C1S,C2,C4BPA,C4BPB,CADM1,CD109,CD14,CD34,CD36,CD44,CFB,CFHR1,CFHR4,CFHR5,CPN2,CR2,CRHBP,FBLN5,FHR2,GGT7,GP1BA,GPR37,HPSE,HRG,HYOU1,ICAM2,ICAM3,IL1R2,KLKB1,KNG1,KRT1,LAMP1,MASP1,MET,MUC16,NTRK3,OSMR,PDGFB,PROC,PROS1,PROZ,PTPRF,PTPRS,PVR,SERPINE2,SERPINF2,SLC25A6,SOD1,TEK,THBS1,TYRO3,VNN1
GO:0019538	protein metabolic process	128	4194	3.54e-14	ENSP00000061240,ENSP00000180173,ENSP00000204679,ENSP00000205948,ENSP00000218388,ENSP00000221930,ENSP00000227524,ENSP00000233242,ENSP00000234071,ENSP00000241305,ENSP00000243077,ENSP00000243611,ENSP00000245323,ENSP00000248598,ENSP00000251636,ENSP00000252244,ENSP00000255040,ENSP00000256785,ENSP00000258341,ENSP00000260356,ENSP00000261405,ENSP00000261994,ENSP00000262304,ENSP00000262644,ENSP00000263798…	ABCA1,ACE,ADAM8,AFP,AHSG,AMBP,APCS,APOB,APOH,APOM,ASGR1,ASGR2,AXL,BMP1,C1QA,C1QC,C1R,C1RL,C1S,C2,C4BPA,C4BPB,CANT1,CD36,CECR1,CFB,CFHR1,CFHR5,CIDEB,CPN2,CPXM2,CR2,CSF1R,CSPG4,DAG1,DHX29,DPEP2,DPP4,ECE1,EFNB2,ERAP2,F13B,FBLN1,FBN1,FCN3,FGFR1,FGFR3,FGL2,FN1,FSTL1,GDF2,GFRA2,GFRA3,GGT7,GNPTAB,GNPTG,GOLM1,GP1BA,GP5,HABP2,HGFAC,HPSE,IDS,IGF2R,IGFBP3,IHH,IMPAD1,ITIH2,ITM2B,KIT,KLK10,KLKB1,KNG1,KRT1,LAM…
GO:0002673	regulation of acute inflammatory response	20	92	5.2e-14	ENSP00000243611,ENSP00000255040,ENSP00000256785,ENSP00000264690,ENSP00000274276,ENSP00000296280,ENSP00000299367,ENSP00000314299,ENSP00000319464,ENSP00000356024,ENSP00000356037,ENSP00000356385,ENSP00000356386,ENSP00000363770,ENSP00000363773,ENSP00000377783,ENSP00000385035,ENSP00000416561,ENSP00000438615,ENSP00000453302	ADAM8,APCS,C1QA,C1QC,C1R,C1S,C2,C4BPA,C4BPB,CFB,CFHR1,CFHR4,CFHR5,CPN2,CR2,FHR2,KLKB1,MASP1,OSMR,PROS1
GO:0045321	leukocyte activation	52	894	5.59e-14	ENSP00000053867,ENSP00000219022,ENSP00000221930,ENSP00000236147,ENSP00000242786,ENSP00000248598,ENSP00000252244,ENSP00000257192,ENSP00000262629,ENSP00000263100,ENSP00000263798,ENSP00000264832,ENSP00000264972,ENSP00000265016,ENSP00000288135,ENSP00000294728,ENSP00000295408,ENSP00000297261,ENSP00000301178,ENSP00000304236,ENSP00000306157,ENSP00000307674,ENSP00000320084,ENSP00000330393,ENSP00000333298…	A1BG,AACT,ADAM8,AHSG,APAF1,ASAH1,AXL,BST1,CANT1,CD14,CD177,CD276,CD36,CD44,CD97,CECR1,CR2,DPP4,DSG1,FGL2,FOLR3,GRN,HPSE,ICAM1,ICOSL,IGF2R,IL7R,KIT,KRT1,LAMP1,LAMP2,LCN2,LEPR,MERTK,MFNG,OLFM4,OSCAR,PIGR,PTPRB,PTPRC,PTPRJ,QPCT,QSOX1,SELL,SERPINA1,SHH,TGFB1,TYRO3,TYROBP,VCAM1,VNN1,ZAP70
GO:0040011	locomotion	59	1144	7.57e-14	ENSP00000221930,ENSP00000232003,ENSP00000233242,ENSP00000236147,ENSP00000245323,ENSP00000251268,ENSP00000254801,ENSP00000258341,ENSP00000260356,ENSP00000263798,ENSP00000264832,ENSP00000264972,ENSP00000265371,ENSP00000274721,ENSP00000277120,ENSP00000278222,ENSP00000278927,ENSP00000286301,ENSP00000288135,ENSP00000294728,ENSP00000295408,ENSP00000297261,ENSP00000301178,ENSP00000305988,ENSP00000306449…	ADAM8,ALCAM,APOB,AXL,BOC,CD177,CD34,CD44,CD48,CNTN4,CSF1R,CSPG4,DAG1,DPP4,EFNB2,ESAM,FAT1,FGFR1,FN1,GFRA2,GFRA3,GPR37,HRG,ICAM1,IGJ,IL6R,KIT,L1CAM,LAMA2,LAMB2,LAMC1,MEGF8,MERTK,MET,NCAM1,NRCAM,NRP1,NTRK2,NTRK3,PDGFB,PLTP,PODXL,PROS1,PTK7,PTPRC,PTPRF,PTPRJ,PTPRM,RELN,SAA4,SELL,SHH,SLC3A2,TEK,TGFB1,THBS1,TYRO3,VCAM1,ZAP70
GO:0032501	multicellular organismal process	168	6507	1.19e-13	ENSP00000061240,ENSP00000200676,ENSP00000205948,ENSP00000216968,ENSP00000218388,ENSP00000221891,ENSP00000221930,ENSP00000222271,ENSP00000227524,ENSP00000232003,ENSP00000233242,ENSP00000234071,ENSP00000242249,ENSP00000243077,ENSP00000243611,ENSP00000245323,ENSP00000251268,ENSP00000252244,ENSP00000254801,ENSP00000257192,ENSP00000260356,ENSP00000261336,ENSP00000261405,ENSP00000261590,ENSP00000261994…	AACT,ABCA1,ACE,ADAM8,AFP,AHSG,ALCAM,AMBP,APAF1,APLP1,APOB,APOC4,APOD,APOH,APOM,ASGR2,ASPN,ATRN,AXL,AZGP1,BMP1,BOC,BTD,C4BPB,C6orf25,CADM1,CD109,CD177,CD34,CD36,CD44,CDHR1,CECR1,CETP,CNTN1,CNTN3,CNTN4,CNTN6,COMP,CR2,CRHBP,CSF1R,CSPG4,DAG1,DKK3,DPP4,DSC2,DSG1,DSG2,ECE1,ECM1,EFNB2,ERAP2,EVI2B,F13B,FAT1,FBLN1,FBN1,FGFR1,FGFR3,FN1,GDF2,GFRA2,GFRA3,GP1BA,GP5,HEG1,HMCN1,HMCN2,HPSE,HRG,ICAM1,IGF2R,IGFBP3…
GO:0006952	defense response	61	1234	1.35e-13	ENSP00000218388,ENSP00000221930,ENSP00000232003,ENSP00000242786,ENSP00000243077,ENSP00000243611,ENSP00000252244,ENSP00000254801,ENSP00000255040,ENSP00000256785,ENSP00000260356,ENSP00000262629,ENSP00000262919,ENSP00000264690,ENSP00000264832,ENSP00000264972,ENSP00000265023,ENSP00000266041,ENSP00000266542,ENSP00000270879,ENSP00000274368,ENSP00000278222,ENSP00000286301,ENSP00000288135,ENSP00000294728…	AACT,ADAM8,AHSG,AOC3,APCS,ATRN,AXL,C1QA,C1QC,C1R,C1RL,C1S,C2,C4BPA,C4BPB,CD14,CD177,CD36,CD44,CD48,CD5L,CD97,CFB,CFHR5,CR2,CRHBP,CSF1R,DPP4,ECM1,FCN3,FN1,HRG,ICAM1,ICOSL,IGJ,IL6R,ITIH4,KIT,KLKB1,KNG1,KRT1,LCN2,LRP1,MASP1,MASP2,MRC1,MSRB1,NCAM1,PTPRC,SAA4,SERPINA1,SERPINF2,STAB1,STAB2,TGFB1,THBS1,TIMP1,TYROBP,VCAM1,VNN1,ZAP70
GO:0002444	myeloid leukocyte mediated immunity	39	519	1.69e-13	ENSP00000053867,ENSP00000219022,ENSP00000236147,ENSP00000242786,ENSP00000248598,ENSP00000252244,ENSP00000257192,ENSP00000262629,ENSP00000263100,ENSP00000265016,ENSP00000288135,ENSP00000290866,ENSP00000304236,ENSP00000307674,ENSP00000333298,ENSP00000334928,ENSP00000344829,ENSP00000348888,ENSP00000349437,ENSP00000356574,ENSP00000356905,ENSP00000357470,ENSP00000362108,ENSP00000371152,ENSP00000382731…	A1BG,AACT,ACE,ADAM8,AHSG,APAF1,ASAH1,BST1,CANT1,CD14,CD177,CD36,CD44,CD97,CECR1,DSG1,FGL2,FOLR3,GRN,HPSE,IGF2R,IL6R,KIT,KRT1,LAMP1,LAMP2,LCN2,OLFM4,OSCAR,PIGR,PTPRB,PTPRC,PTPRJ,QPCT,QSOX1,SELL,SERPINA1,TYROBP,VNN1
GO:0006956	complement activation	16	49	1.89e-13	ENSP00000243611,ENSP00000252244,ENSP00000256785,ENSP00000266542,ENSP00000270879,ENSP00000296280,ENSP00000299367,ENSP00000314299,ENSP00000356024,ENSP00000356037,ENSP00000363770,ENSP00000363773,ENSP00000383690,ENSP00000385035,ENSP00000416561,ENSP00000438615	C1QA,C1QC,C1R,C1RL,C1S,C2,C4BPA,C4BPB,CFB,CFHR1,CFHR5,CR2,FCN3,KRT1,MASP1,MASP2
GO:0048731	system development	125	4144	2.08e-13	ENSP00000061240,ENSP00000218388,ENSP00000221891,ENSP00000221930,ENSP00000222271,ENSP00000227524,ENSP00000232003,ENSP00000233242,ENSP00000234071,ENSP00000243077,ENSP00000245323,ENSP00000251268,ENSP00000252244,ENSP00000257192,ENSP00000260356,ENSP00000261590,ENSP00000262304,ENSP00000262629,ENSP00000262644,ENSP00000262919,ENSP00000263665,ENSP00000263798,ENSP00000264036,ENSP00000264832,ENSP00000264972…	ACE,ADAM8,AFP,AHSG,ALCAM,APAF1,APLP1,APOB,APOD,ASGR2,ASPN,ATRN,AXL,BMP1,BOC,BTD,C6orf25,CD109,CD34,CD44,CDHR1,CNTN1,CNTN3,CNTN4,CNTN6,COMP,CR2,CSF1R,CSPG4,DAG1,DKK3,DSC2,DSG1,DSG2,ECE1,ECM1,EFNB2,EVI2B,FAT1,FBN1,FGFR1,FGFR3,FN1,GDF2,GFRA2,GFRA3,GP5,HEG1,HPSE,HRG,ICAM1,IGF2R,IHH,IL6R,IL7R,IMPAD1,ITM2B,KIAA1217,KIT,KRT1,L1CAM,LAMA2,LAMB2,LEPR,LRP1,LSAMP,LTBP1,LUM,MCAM,MEGF8,MERTK,MET,MFNG,MSLN,NBL1…
GO:0002446	neutrophil mediated immunity	38	498	2.36e-13	ENSP00000053867,ENSP00000219022,ENSP00000236147,ENSP00000242786,ENSP00000248598,ENSP00000252244,ENSP00000257192,ENSP00000262629,ENSP00000263100,ENSP00000265016,ENSP00000290866,ENSP00000304236,ENSP00000307674,ENSP00000333298,ENSP00000334928,ENSP00000344829,ENSP00000348888,ENSP00000349437,ENSP00000356574,ENSP00000356905,ENSP00000357470,ENSP00000362108,ENSP00000371152,ENSP00000382731,ENSP00000384262…	A1BG,AACT,ACE,ADAM8,AHSG,APAF1,ASAH1,BST1,CANT1,CD14,CD177,CD36,CD44,CD97,CECR1,DSG1,FGL2,FOLR3,GRN,HPSE,IGF2R,IL6R,KRT1,LAMP1,LAMP2,LCN2,OLFM4,OSCAR,PIGR,PTPRB,PTPRC,PTPRJ,QPCT,QSOX1,SELL,SERPINA1,TYROBP,VNN1
GO:0030449	regulation of complement activation	16	52	3.82e-13	ENSP00000243611,ENSP00000256785,ENSP00000296280,ENSP00000299367,ENSP00000314299,ENSP00000319464,ENSP00000356024,ENSP00000356037,ENSP00000356385,ENSP00000356386,ENSP00000363770,ENSP00000363773,ENSP00000377783,ENSP00000385035,ENSP00000416561,ENSP00000438615	C1QA,C1QC,C1R,C1S,C2,C4BPA,C4BPB,CFB,CFHR1,CFHR4,CFHR5,CPN2,CR2,FHR2,MASP1,PROS1
GO:0009653	anatomical structure morphogenesis	79	1992	4.07e-13	ENSP00000221891,ENSP00000221930,ENSP00000222271,ENSP00000232003,ENSP00000233242,ENSP00000243077,ENSP00000245323,ENSP00000251268,ENSP00000256178,ENSP00000258341,ENSP00000260356,ENSP00000262304,ENSP00000262644,ENSP00000263798,ENSP00000264036,ENSP00000265371,ENSP00000270142,ENSP00000274721,ENSP00000277120,ENSP00000286301,ENSP00000287097,ENSP00000289749,ENSP00000290271,ENSP00000295408,ENSP00000295731…	ADAM8,ALCAM,APAF1,APLP1,APOB,APOD,AXL,BMP1,BOC,C6orf25,CD109,CD34,CD44,CDHR1,CNTN4,COMP,CSF1R,CSPG4,DAG1,DKK3,ECE1,ECM1,EFNB2,FAT1,FBN1,FGFR1,FGFR3,FN1,GDF2,GFRA2,GFRA3,GP1BA,GP5,HEG1,HPSE,HRG,IHH,IL7R,IMPAD1,L1CAM,LAMA2,LAMB2,LAMC1,LEPR,LRP1,LYVE1,MCAM,MEGF8,MERTK,MET,NBL1,NCAM1,NRCAM,NRP1,NTRK2,OLFM1,PDGFC,PKD1,PODXL,PTK7,PTPRB,PTPRM,PTPRZ1,RECK,RELN,ROBO4,SDK2,SERPINE2,SERPINF2,SFRP4,SHH,SOD1,…
GO:2000257	regulation of protein activation cascade	16	54	5.99e-13	ENSP00000243611,ENSP00000256785,ENSP00000296280,ENSP00000299367,ENSP00000314299,ENSP00000319464,ENSP00000356024,ENSP00000356037,ENSP00000356385,ENSP00000356386,ENSP00000363770,ENSP00000363773,ENSP00000377783,ENSP00000385035,ENSP00000416561,ENSP00000438615	C1QA,C1QC,C1R,C1S,C2,C4BPA,C4BPB,CFB,CFHR1,CFHR4,CFHR5,CPN2,CR2,FHR2,MASP1,PROS1
GO:0051179	localization	143	5233	1.41e-12	ENSP00000053867,ENSP00000160262,ENSP00000200676,ENSP00000204679,ENSP00000205948,ENSP00000218388,ENSP00000219022,ENSP00000221891,ENSP00000221930,ENSP00000227524,ENSP00000232003,ENSP00000233242,ENSP00000234071,ENSP00000236147,ENSP00000242249,ENSP00000242786,ENSP00000243077,ENSP00000245323,ENSP00000248598,ENSP00000249363,ENSP00000249842,ENSP00000251268,ENSP00000252244,ENSP00000254801,ENSP00000257192…	A1BG,AACT,ABCA1,ACE,ADAM8,AHSG,AMBP,APAF1,APLP1,APOB,APOC4,APOD,APOF,APOH,APOM,ASAH1,ASGR1,ASGR2,AXL,AZGP1,BST1,CANT1,CD109,CD14,CD177,CD34,CD36,CD44,CD48,CD5L,CD97,CECR1,CETP,CFHR4,CRHBP,CSPG4,DAG1,DPP4,DSG1,ECM1,EFNB2,ESAM,FAT1,FBLN5,FBN1,FCN3,FGFR1,FGL2,FN1,FOLR3,GFRA3,GNPTAB,GNPTG,GRN,HPSE,HRG,HYOU1,ICAM1,ICAM3,IGF2R,IGJ,IL6R,ISLR,ITIH3,ITIH4,ITPR2,KCNE3,KIT,KNG1,KRT1,L1CAM,LAMC1,LAMP1,LAMP2,…
GO:0043299	leukocyte degranulation	37	507	1.85e-12	ENSP00000053867,ENSP00000219022,ENSP00000236147,ENSP00000242786,ENSP00000248598,ENSP00000252244,ENSP00000257192,ENSP00000262629,ENSP00000263100,ENSP00000265016,ENSP00000288135,ENSP00000304236,ENSP00000307674,ENSP00000333298,ENSP00000334928,ENSP00000344829,ENSP00000348888,ENSP00000349437,ENSP00000356574,ENSP00000356905,ENSP00000362108,ENSP00000371152,ENSP00000382731,ENSP00000384262,ENSP00000393887…	A1BG,AACT,ADAM8,AHSG,APAF1,ASAH1,BST1,CANT1,CD14,CD177,CD36,CD44,CD97,CECR1,DSG1,FGL2,FOLR3,GRN,HPSE,IGF2R,KIT,KRT1,LAMP1,LAMP2,LCN2,OLFM4,OSCAR,PIGR,PTPRB,PTPRC,PTPRJ,QPCT,QSOX1,SELL,SERPINA1,TYROBP,VNN1
GO:0043312	neutrophil degranulation	36	485	2.6e-12	ENSP00000053867,ENSP00000219022,ENSP00000236147,ENSP00000242786,ENSP00000248598,ENSP00000252244,ENSP00000257192,ENSP00000262629,ENSP00000263100,ENSP00000265016,ENSP00000304236,ENSP00000307674,ENSP00000333298,ENSP00000334928,ENSP00000344829,ENSP00000348888,ENSP00000349437,ENSP00000356574,ENSP00000356905,ENSP00000362108,ENSP00000371152,ENSP00000382731,ENSP00000384262,ENSP00000393887,ENSP00000398632…	A1BG,AACT,ADAM8,AHSG,APAF1,ASAH1,BST1,CANT1,CD14,CD177,CD36,CD44,CD97,CECR1,DSG1,FGL2,FOLR3,GRN,HPSE,IGF2R,KRT1,LAMP1,LAMP2,LCN2,OLFM4,OSCAR,PIGR,PTPRB,PTPRC,PTPRJ,QPCT,QSOX1,SELL,SERPINA1,TYROBP,VNN1
GO:0002275	myeloid cell activation involved in immune response	37	519	3.41e-12	ENSP00000053867,ENSP00000219022,ENSP00000236147,ENSP00000242786,ENSP00000248598,ENSP00000252244,ENSP00000257192,ENSP00000262629,ENSP00000263100,ENSP00000265016,ENSP00000288135,ENSP00000304236,ENSP00000307674,ENSP00000333298,ENSP00000334928,ENSP00000344829,ENSP00000348888,ENSP00000349437,ENSP00000356574,ENSP00000356905,ENSP00000362108,ENSP00000371152,ENSP00000382731,ENSP00000384262,ENSP00000393887…	A1BG,AACT,ADAM8,AHSG,APAF1,ASAH1,BST1,CANT1,CD14,CD177,CD36,CD44,CD97,CECR1,DSG1,FGL2,FOLR3,GRN,HPSE,IGF2R,KIT,KRT1,LAMP1,LAMP2,LCN2,OLFM4,OSCAR,PIGR,PTPRB,PTPRC,PTPRJ,QPCT,QSOX1,SELL,SERPINA1,TYROBP,VNN1
GO:0001568	blood vessel development	35	464	3.69e-12	ENSP00000221930,ENSP00000232003,ENSP00000233242,ENSP00000243077,ENSP00000245323,ENSP00000251268,ENSP00000260356,ENSP00000262304,ENSP00000264036,ENSP00000265371,ENSP00000277120,ENSP00000295731,ENSP00000297261,ENSP00000304945,ENSP00000310036,ENSP00000311502,ENSP00000312506,ENSP00000321853,ENSP00000330382,ENSP00000330393,ENSP00000334928,ENSP00000345179,ENSP00000346839,ENSP00000358045,ENSP00000367202…	ADAM8,APOB,APOD,CD34,CSPG4,DAG1,ECM1,EFNB2,FGFR1,FN1,GDF2,HEG1,HPSE,HRG,IHH,LEPR,LRP1,LTBP1,MCAM,MEGF8,NRCAM,NRP1,NTRK2,PDGFB,PKD1,PTK7,PTPRB,RECK,ROBO4,SERPINF2,SHH,STAB2,TEK,TGFB1,THBS1
GO:0098609	cell-cell adhesion	33	416	5.36e-12	ENSP00000160262,ENSP00000236147,ENSP00000257192,ENSP00000261590,ENSP00000262304,ENSP00000263798,ENSP00000264832,ENSP00000264972,ENSP00000278927,ENSP00000280904,ENSP00000288135,ENSP00000294728,ENSP00000295731,ENSP00000305988,ENSP00000310036,ENSP00000329380,ENSP00000329797,ENSP00000350364,ENSP00000351118,ENSP00000356905,ENSP00000367096,ENSP00000368314,ENSP00000376421,ENSP00000380602,ENSP00000383392…	ADAM8,ALCAM,CADM1,CD177,CD34,CD44,CDHR1,CDHR5,CNTN4,DSC2,DSG1,DSG2,ESAM,FAT1,GP1BA,ICAM1,ICAM2,ICAM3,IHH,KIT,NCAM2,NEGR1,NRCAM,PCDH9,PKD1,PTPRM,PVR,SDK2,SELL,TYRO3,VCAM1,VNN1,ZAP70
GO:0002263	cell activation involved in immune response	40	620	5.73e-12	ENSP00000053867,ENSP00000219022,ENSP00000236147,ENSP00000242786,ENSP00000243077,ENSP00000248598,ENSP00000252244,ENSP00000257192,ENSP00000262629,ENSP00000263100,ENSP00000264832,ENSP00000265016,ENSP00000288135,ENSP00000304236,ENSP00000307674,ENSP00000333298,ENSP00000334928,ENSP00000344829,ENSP00000348888,ENSP00000349437,ENSP00000349490,ENSP00000356574,ENSP00000356905,ENSP00000362108,ENSP00000371152…	A1BG,AACT,ADAM8,AHSG,APAF1,ASAH1,BST1,CANT1,CD14,CD177,CD36,CD44,CD97,CECR1,DSG1,FGL2,FOLR3,GRN,HPSE,ICAM1,IGF2R,KIT,KRT1,LAMP1,LAMP2,LCN2,LRP1,MFNG,OLFM4,OSCAR,PIGR,PTPRB,PTPRC,PTPRJ,QPCT,QSOX1,SELL,SERPINA1,TYROBP,VNN1
GO:0051270	regulation of cellular component movement	48	886	6.81e-12	ENSP00000205948,ENSP00000218388,ENSP00000221930,ENSP00000230538,ENSP00000232003,ENSP00000243077,ENSP00000251268,ENSP00000260356,ENSP00000261590,ENSP00000264036,ENSP00000264832,ENSP00000265016,ENSP00000265371,ENSP00000280904,ENSP00000286301,ENSP00000288135,ENSP00000289749,ENSP00000290271,ENSP00000290866,ENSP00000297261,ENSP00000304945,ENSP00000310557,ENSP00000317272,ENSP00000330382,ENSP00000331544…	ACE,ADAM8,APOD,APOH,BST1,CSF1R,DAG1,DSC2,DSG2,ECM1,FBLN1,FGFR1,FN1,GDF2,HMCN2,HRG,ICAM1,IGFBP3,IL6R,KCNE3,KIT,LAMA2,LAMA4,LAMP1,LRP1,MCAM,MEGF8,MET,NBL1,NRP1,NTRK3,PDGFB,PDGFC,PODXL,PTPRC,PTPRG,PTPRJ,PTPRM,RECK,RELN,ROBO4,SERPINE2,SHH,STC1,TEK,TGFB1,THBS1,TIMP1
GO:0050818	regulation of coagulation	17	81	8.56e-12	ENSP00000205948,ENSP00000216968,ENSP00000232003,ENSP00000234071,ENSP00000252244,ENSP00000260356,ENSP00000264690,ENSP00000265023,ENSP00000310036,ENSP00000321853,ENSP00000329380,ENSP00000330382,ENSP00000344458,ENSP00000377783,ENSP00000384262,ENSP00000399421,ENSP00000415786	APOH,CD34,CD36,GP1BA,HPSE,HRG,KLKB1,KNG1,KRT1,PDGFB,PROC,PROCR,PROS1,PROZ,SERPINE2,SERPINF2,THBS1
GO:0050878	regulation of body fluid levels	35	483	9.7e-12	ENSP00000205948,ENSP00000216968,ENSP00000232003,ENSP00000234071,ENSP00000243611,ENSP00000252244,ENSP00000260356,ENSP00000261405,ENSP00000261994,ENSP00000263798,ENSP00000264690,ENSP00000265023,ENSP00000295408,ENSP00000297261,ENSP00000301178,ENSP00000310036,ENSP00000311502,ENSP00000317272,ENSP00000321853,ENSP00000329380,ENSP00000330382,ENSP00000331544,ENSP00000344458,ENSP00000356382,ENSP00000364964…	APOH,AXL,C4BPB,C6orf25,CD177,CD34,CD36,F13B,FBLN1,GP1BA,GP5,HEG1,HPSE,HRG,ITPR2,KLKB1,KNG1,KRT1,MERTK,MET,MMRN1,PDGFB,PDGFC,PROC,PROCR,PROS1,PROZ,SERPINA1,SERPINA10,SERPINE2,SERPINF2,SHH,THBS1,TYRO3,VWF
GO:1903034	regulation of response to wounding	21	148	9.7e-12	ENSP00000205948,ENSP00000232003,ENSP00000234071,ENSP00000252244,ENSP00000255040,ENSP00000260356,ENSP00000264690,ENSP00000265023,ENSP00000287097,ENSP00000310036,ENSP00000321853,ENSP00000329380,ENSP00000330382,ENSP00000344458,ENSP00000349932,ENSP00000353030,ENSP00000354207,ENSP00000377783,ENSP00000384262,ENSP00000399421,ENSP00000415786	APCS,APOH,CD109,CD34,CD36,GP1BA,HPSE,HRG,KLKB1,KNG1,KRT1,NTRK3,PDGFB,PROC,PROS1,PROZ,PTPRF,PTPRS,SERPINE2,SERPINF2,THBS1
GO:0045861	negative regulation of proteolysis	30	349	1.03e-11	ENSP00000218388,ENSP00000232003,ENSP00000243611,ENSP00000260356,ENSP00000261336,ENSP00000261994,ENSP00000265023,ENSP00000265029,ENSP00000265132,ENSP00000266041,ENSP00000273283,ENSP00000287097,ENSP00000296280,ENSP00000297261,ENSP00000321334,ENSP00000321853,ENSP00000330959,ENSP00000342850,ENSP00000351190,ENSP00000356037,ENSP00000358045,ENSP00000362778,ENSP00000367202,ENSP00000377783,ENSP00000393887…	AACT,AHSG,AMBP,C4BPA,C4BPB,CD109,CD44,ECM1,FETUB,HRG,IL1R2,ITIH1,ITIH2,ITIH3,ITIH4,KNG1,LPA,MASP1,PI16,PROS1,PZP,RECK,SERPINA1,SERPINA10,SERPINA6,SERPINE2,SERPINF2,SHH,THBS1,TIMP1
GO:0002274	myeloid leukocyte activation	38	574	1.07e-11	ENSP00000053867,ENSP00000219022,ENSP00000221930,ENSP00000236147,ENSP00000242786,ENSP00000248598,ENSP00000252244,ENSP00000257192,ENSP00000262629,ENSP00000263100,ENSP00000265016,ENSP00000288135,ENSP00000304236,ENSP00000307674,ENSP00000333298,ENSP00000334928,ENSP00000344829,ENSP00000348888,ENSP00000349437,ENSP00000356574,ENSP00000356905,ENSP00000362108,ENSP00000371152,ENSP00000382731,ENSP00000384262…	A1BG,AACT,ADAM8,AHSG,APAF1,ASAH1,BST1,CANT1,CD14,CD177,CD36,CD44,CD97,CECR1,DSG1,FGL2,FOLR3,GRN,HPSE,IGF2R,KIT,KRT1,LAMP1,LAMP2,LCN2,OLFM4,OSCAR,PIGR,PTPRB,PTPRC,PTPRJ,QPCT,QSOX1,SELL,SERPINA1,TGFB1,TYROBP,VNN1
GO:0002366	leukocyte activation involved in immune response	39	616	1.78e-11	ENSP00000053867,ENSP00000219022,ENSP00000236147,ENSP00000242786,ENSP00000248598,ENSP00000252244,ENSP00000257192,ENSP00000262629,ENSP00000263100,ENSP00000264832,ENSP00000265016,ENSP00000288135,ENSP00000304236,ENSP00000307674,ENSP00000333298,ENSP00000334928,ENSP00000344829,ENSP00000348888,ENSP00000349437,ENSP00000349490,ENSP00000356574,ENSP00000356905,ENSP00000362108,ENSP00000371152,ENSP00000382731…	A1BG,AACT,ADAM8,AHSG,APAF1,ASAH1,BST1,CANT1,CD14,CD177,CD36,CD44,CD97,CECR1,DSG1,FGL2,FOLR3,GRN,HPSE,ICAM1,IGF2R,KIT,KRT1,LAMP1,LAMP2,LCN2,MFNG,OLFM4,OSCAR,PIGR,PTPRB,PTPRC,PTPRJ,QPCT,QSOX1,SELL,SERPINA1,TYROBP,VNN1
GO:0002684	positive regulation of immune system process	47	882	1.91e-11	ENSP00000160262,ENSP00000221930,ENSP00000232003,ENSP00000233242,ENSP00000243611,ENSP00000252244,ENSP00000256785,ENSP00000260356,ENSP00000264832,ENSP00000264972,ENSP00000265016,ENSP00000266542,ENSP00000270879,ENSP00000294728,ENSP00000295731,ENSP00000296280,ENSP00000297261,ENSP00000299367,ENSP00000301178,ENSP00000304236,ENSP00000306157,ENSP00000314299,ENSP00000320084,ENSP00000329797,ENSP00000333298…	ADAM8,APOB,AXL,BST1,C1QA,C1QC,C1R,C1RL,C1S,C2,C4BPA,C4BPB,CADM1,CD14,CD177,CD276,CD36,CFB,CFHR1,CFHR5,CR2,DPP4,EVI2B,FCN3,HRG,ICAM1,ICAM2,ICAM3,ICOSL,IHH,IL6R,IL7R,KRT1,LAMP1,MASP1,MASP2,MUC16,PTPRC,PTPRJ,PVR,SHH,TFRC,TGFB1,THBS1,VCAM1,VNN1,ZAP70
GO:0051241	negative regulation of multicellular organismal process	53	1098	1.93e-11	ENSP00000205948,ENSP00000216968,ENSP00000218388,ENSP00000221930,ENSP00000227524,ENSP00000232003,ENSP00000234071,ENSP00000243077,ENSP00000245323,ENSP00000252244,ENSP00000255040,ENSP00000260356,ENSP00000264690,ENSP00000265023,ENSP00000265371,ENSP00000270142,ENSP00000274368,ENSP00000290271,ENSP00000295408,ENSP00000295731,ENSP00000297261,ENSP00000301178,ENSP00000303208,ENSP00000306864,ENSP00000310036…	AHSG,APCS,APOD,APOH,APOM,ASPN,AXL,C1QC,CD34,CNTN4,CRHBP,ECM1,EFNB2,FBLN1,FBN1,FGFR1,FN1,GDF2,GP1BA,HRG,IHH,IL1R2,IL6R,KCNE3,KLKB1,KNG1,KRT1,LRP1,MERTK,NRP1,NTRK3,PCSK9,PDGFB,PROC,PROCR,PROS1,PROZ,PRPF19,PTPRG,PTPRM,PTPRS,SERPINE2,SERPINF2,SHH,SOD1,STAB1,STC1,TEK,TGFB1,THBS1,THRB,TIMP1,VASN
GO:0051246	regulation of protein metabolic process	90	2668	1.95e-11	ENSP00000218388,ENSP00000221930,ENSP00000232003,ENSP00000242249,ENSP00000243077,ENSP00000243611,ENSP00000249363,ENSP00000255040,ENSP00000256785,ENSP00000260356,ENSP00000261336,ENSP00000261994,ENSP00000262304,ENSP00000264690,ENSP00000264832,ENSP00000265016,ENSP00000265023,ENSP00000265029,ENSP00000265132,ENSP00000265371,ENSP00000266041,ENSP00000266646,ENSP00000270142,ENSP00000273283,ENSP00000277120…	AACT,ACE,ADAM8,AHSG,AMBP,APAF1,APCS,APOD,ASPN,BST1,C1QA,C1QC,C1R,C1S,C2,C4BPA,C4BPB,CD109,CD276,CD36,CD44,CFB,CFHR1,CFHR4,CFHR5,CIDEB,CNTN1,CPN2,CR2,CSF1R,CSPG4,DAG1,ECM1,F13B,FBLN1,FBN1,FETUB,FGFR1,FGFR3,FHR2,FN1,GDF2,GFRA2,GP1BA,GPR37,HRG,ICAM1,IGFBP3,IL1R2,IL6R,INHBC,INHBE,ITIH1,ITIH2,ITIH3,ITIH4,ITM2B,KIT,KLKB1,KNG1,LPA,LRP1,LRRC4,MASP1,NRP1,NTRK2,NTRK3,PCSK9,PDGFB,PDGFC,PI16,PKD1,PROS1,PTPRC…
GO:0007596	blood coagulation	27	288	2.38e-11	ENSP00000205948,ENSP00000216968,ENSP00000232003,ENSP00000234071,ENSP00000243611,ENSP00000261405,ENSP00000261994,ENSP00000263798,ENSP00000264690,ENSP00000265023,ENSP00000295408,ENSP00000297261,ENSP00000301178,ENSP00000329380,ENSP00000331544,ENSP00000344458,ENSP00000356382,ENSP00000364964,ENSP00000370744,ENSP00000377783,ENSP00000378431,ENSP00000383931,ENSP00000399421,ENSP00000415786,ENSP00000416066…	APOH,AXL,C4BPB,C6orf25,CD177,CD36,F13B,FBLN1,GP1BA,GP5,HRG,ITPR2,KLKB1,KNG1,MERTK,MMRN1,PDGFC,PROC,PROCR,PROS1,PROZ,SERPINA1,SERPINA10,SERPINE2,SHH,TYRO3,VWF
GO:0030334	regulation of cell migration	43	753	2.38e-11	ENSP00000205948,ENSP00000218388,ENSP00000221930,ENSP00000230538,ENSP00000232003,ENSP00000243077,ENSP00000260356,ENSP00000264036,ENSP00000264832,ENSP00000265016,ENSP00000265371,ENSP00000286301,ENSP00000288135,ENSP00000289749,ENSP00000290271,ENSP00000290866,ENSP00000297261,ENSP00000304945,ENSP00000317272,ENSP00000330382,ENSP00000331544,ENSP00000345179,ENSP00000346839,ENSP00000354207,ENSP00000357470…	ACE,ADAM8,APOD,APOH,BST1,CSF1R,DAG1,ECM1,FBLN1,FGFR1,FN1,GDF2,HMCN2,HRG,ICAM1,IGFBP3,IL6R,KIT,LAMA2,LAMA4,LRP1,MCAM,MET,NBL1,NRP1,NTRK3,PDGFB,PDGFC,PODXL,PTPRC,PTPRG,PTPRJ,PTPRM,RECK,RELN,ROBO4,SERPINE2,SHH,STC1,TEK,TGFB1,THBS1,TIMP1
GO:0065008	regulation of biological quality	108	3559	2.38e-11	ENSP00000200676,ENSP00000205948,ENSP00000216968,ENSP00000221930,ENSP00000232003,ENSP00000233242,ENSP00000234071,ENSP00000242249,ENSP00000243611,ENSP00000249363,ENSP00000251268,ENSP00000252244,ENSP00000257192,ENSP00000260356,ENSP00000261405,ENSP00000261590,ENSP00000261994,ENSP00000262304,ENSP00000263798,ENSP00000264005,ENSP00000264690,ENSP00000264832,ENSP00000265023,ENSP00000265371,ENSP00000265627…	AACT,ABCA1,ACE,ADAM8,AFP,APOB,APOC4,APOH,APOM,ASGR2,AXL,C4BPB,C6orf25,CD177,CD34,CD36,CDHR1,CDHR5,CETP,CNTN4,CPN2,CRHBP,CSF1R,CYP2R1,DAG1,DKK3,DPP4,DSC2,DSG1,DSG2,ECE1,ERAP2,F13B,FBLN1,FBN1,FGFR1,FN1,GDF2,GP1BA,GP5,HEG1,HPSE,HRG,ICAM1,IHH,IL7R,ITPR2,KCNE3,KIT,KLKB1,KNG1,KRT1,L1CAM,LAMP1,LAMP2,LCAT,LCN2,LEPR,LRRC4,LTBP1,MEGF8,MERTK,MET,MMRN1,NBL1,NELL2,NRCAM,NRP1,NTRK2,NTRK3,OIT3,OLFM1,PCSK9,PDGFB…
GO:0031589	cell-substrate adhesion	21	162	3.74e-11	ENSP00000216286,ENSP00000244333,ENSP00000256178,ENSP00000258341,ENSP00000261405,ENSP00000262304,ENSP00000263798,ENSP00000265371,ENSP00000270233,ENSP00000294728,ENSP00000295408,ENSP00000301178,ENSP00000310036,ENSP00000345008,ENSP00000346839,ENSP00000359077,ENSP00000369375,ENSP00000372313,ENSP00000384262,ENSP00000398632,ENSP00000442600	AXL,BCAM,CD34,CD44,DAG1,FBLN5,FN1,HPSE,L1CAM,LAMC1,LYPD3,LYVE1,MERTK,MSLN,NID2,NRP1,PKD1,TEK,TYRO3,VCAM1,VWF
GO:0030193	regulation of blood coagulation	16	77	3.96e-11	ENSP00000205948,ENSP00000232003,ENSP00000234071,ENSP00000252244,ENSP00000260356,ENSP00000264690,ENSP00000265023,ENSP00000310036,ENSP00000321853,ENSP00000329380,ENSP00000330382,ENSP00000344458,ENSP00000377783,ENSP00000384262,ENSP00000399421,ENSP00000415786	APOH,CD34,CD36,GP1BA,HPSE,HRG,KLKB1,KNG1,KRT1,PDGFB,PROC,PROS1,PROZ,SERPINE2,SERPINF2,THBS1
GO:0050819	negative regulation of coagulation	14	51	4.26e-11	ENSP00000205948,ENSP00000216968,ENSP00000232003,ENSP00000234071,ENSP00000252244,ENSP00000264690,ENSP00000265023,ENSP00000310036,ENSP00000321853,ENSP00000329380,ENSP00000330382,ENSP00000344458,ENSP00000377783,ENSP00000415786	APOH,CD34,GP1BA,HRG,KLKB1,KNG1,KRT1,PDGFB,PROC,PROCR,PROS1,PROZ,SERPINE2,SERPINF2
GO:0010466	negative regulation of peptidase activity	25	251	4.75e-11	ENSP00000218388,ENSP00000232003,ENSP00000260356,ENSP00000261336,ENSP00000261994,ENSP00000265023,ENSP00000265029,ENSP00000265132,ENSP00000266041,ENSP00000273283,ENSP00000287097,ENSP00000321334,ENSP00000321853,ENSP00000342850,ENSP00000351190,ENSP00000358045,ENSP00000362778,ENSP00000367202,ENSP00000377783,ENSP00000393887,ENSP00000398632,ENSP00000415769,ENSP00000415786,ENSP00000416066,ENSP00000450540	AACT,AHSG,AMBP,CD109,CD44,ECM1,FETUB,HRG,ITIH1,ITIH2,ITIH3,ITIH4,KNG1,LPA,PI16,PROS1,PZP,RECK,SERPINA1,SERPINA10,SERPINA6,SERPINE2,SERPINF2,THBS1,TIMP1
GO:0048585	negative regulation of response to stimulus	62	1483	4.92e-11	ENSP00000205948,ENSP00000215912,ENSP00000221891,ENSP00000221930,ENSP00000232003,ENSP00000234071,ENSP00000242249,ENSP00000243077,ENSP00000243611,ENSP00000249363,ENSP00000251268,ENSP00000252244,ENSP00000252804,ENSP00000255040,ENSP00000260356,ENSP00000263798,ENSP00000264690,ENSP00000264832,ENSP00000265023,ENSP00000265132,ENSP00000265371,ENSP00000274368,ENSP00000287097,ENSP00000289749,ENSP00000296280…	AHSG,AMBP,APCS,APLP1,APOD,APOH,ASPN,ATF6B,C4BPA,C4BPB,C6orf25,CD109,CD14,CD34,CD44,CRHBP,DAG1,DKK3,ECM1,FBLN1,FBN1,GGT7,GP1BA,GPR37,HRG,HYOU1,ICAM1,IGFBP3,IL1R2,IL7R,KLKB1,KNG1,KRT1,LRP1,LRRC4,LTBP1,MASP1,MEGF8,MET,NBL1,NRP1,PCSK9,PDGFB,PIK3IP1,PROC,PROS1,PROZ,PTPRC,PTPRJ,PTPRS,PXDN,RAMP3,SERPINE2,SERPINF2,SFRP4,SHH,TEK,TGFB1,THBS1,TYRO3,VASN,VNN1
GO:1903035	negative regulation of response to wounding	16	79	5.23e-11	ENSP00000205948,ENSP00000232003,ENSP00000234071,ENSP00000252244,ENSP00000255040,ENSP00000264690,ENSP00000265023,ENSP00000287097,ENSP00000310036,ENSP00000321853,ENSP00000329380,ENSP00000330382,ENSP00000344458,ENSP00000349932,ENSP00000377783,ENSP00000415786	APCS,APOH,CD109,CD34,GP1BA,HRG,KLKB1,KNG1,KRT1,PDGFB,PROC,PROS1,PROZ,PTPRS,SERPINE2,SERPINF2
GO:0016477	cell migration	44	812	5.74e-11	ENSP00000221930,ENSP00000233242,ENSP00000236147,ENSP00000245323,ENSP00000251268,ENSP00000254801,ENSP00000258341,ENSP00000260356,ENSP00000263798,ENSP00000264832,ENSP00000264972,ENSP00000265371,ENSP00000274721,ENSP00000277120,ENSP00000278222,ENSP00000278927,ENSP00000288135,ENSP00000294728,ENSP00000295408,ENSP00000297261,ENSP00000301178,ENSP00000310036,ENSP00000312506,ENSP00000330382,ENSP00000346839…	ADAM8,APOB,AXL,CD177,CD34,CD44,CD48,CSPG4,DPP4,EFNB2,ESAM,FAT1,FGFR1,FN1,GFRA3,ICAM1,IGJ,IL6R,KIT,L1CAM,LAMC1,MEGF8,MERTK,NRCAM,NRP1,NTRK2,NTRK3,PDGFB,PODXL,PROS1,PTK7,PTPRC,PTPRF,RELN,SAA4,SELL,SHH,SLC3A2,TEK,TGFB1,THBS1,TYRO3,VCAM1,ZAP70
GO:0061045	negative regulation of wound healing	15	66	6.26e-11	ENSP00000205948,ENSP00000232003,ENSP00000234071,ENSP00000252244,ENSP00000255040,ENSP00000264690,ENSP00000265023,ENSP00000287097,ENSP00000310036,ENSP00000321853,ENSP00000329380,ENSP00000330382,ENSP00000344458,ENSP00000377783,ENSP00000415786	APCS,APOH,CD109,CD34,GP1BA,HRG,KLKB1,KNG1,KRT1,PDGFB,PROC,PROS1,PROZ,SERPINE2,SERPINF2
GO:0050789	regulation of biological process	229	11116	1.05e-10	ENSP00000053867,ENSP00000160262,ENSP00000200676,ENSP00000205948,ENSP00000215912,ENSP00000216968,ENSP00000218388,ENSP00000219022,ENSP00000219905,ENSP00000221891,ENSP00000221930,ENSP00000222271,ENSP00000222381,ENSP00000227524,ENSP00000230538,ENSP00000232003,ENSP00000233242,ENSP00000234071,ENSP00000236147,ENSP00000242249,ENSP00000242786,ENSP00000243077,ENSP00000243611,ENSP00000245323,ENSP00000249363…	AACT,ABCA1,ABI3BP,ACE,ADAM8,AFP,AHSG,ALCAM,AMBP,AOC3,APAF1,APCS,APLP1,APOB,APOC4,APOD,APOH,APOM,ASGR2,ASPN,ATF6B,ATRN,AXL,AZGP1,BCAM,BMP1,BOC,BST1,C1QA,C1QC,C1R,C1RL,C1S,C2,C4BPA,C4BPB,C6orf25,CADM1,CD109,CD14,CD177,CD276,CD34,CD36,CD44,CD48,CD97,CDHR5,CECR1,CETP,CFB,CFHR1,CFHR4,CFHR5,CIDEB,CNTN1,CNTN4,CNTN6,COMP,CPN2,CR2,CRHBP,CSF1R,CSPG4,DAG1,DKK3,DPP4,DSC2,DSG2,ECE1,ECM1,EFNB2,ERAP2,EVI2B,F13B…
GO:0007275	multicellular organism development	128	4726	1.25e-10	ENSP00000061240,ENSP00000218388,ENSP00000221891,ENSP00000221930,ENSP00000222271,ENSP00000227524,ENSP00000232003,ENSP00000233242,ENSP00000234071,ENSP00000243077,ENSP00000245323,ENSP00000251268,ENSP00000252244,ENSP00000257192,ENSP00000260356,ENSP00000261590,ENSP00000262304,ENSP00000262629,ENSP00000262644,ENSP00000262919,ENSP00000263665,ENSP00000263798,ENSP00000264036,ENSP00000264832,ENSP00000264972…	ACE,ADAM8,AFP,AHSG,ALCAM,APAF1,APLP1,APOB,APOD,ASGR2,ASPN,ATRN,AXL,BMP1,BOC,BTD,C6orf25,CADM1,CD109,CD34,CD44,CDHR1,CECR1,CNTN1,CNTN3,CNTN4,CNTN6,COMP,CR2,CSF1R,CSPG4,DAG1,DKK3,DSC2,DSG1,DSG2,ECE1,ECM1,EFNB2,EVI2B,FAT1,FBLN1,FBN1,FGFR1,FGFR3,FN1,GDF2,GFRA2,GFRA3,GP5,HEG1,HPSE,HRG,ICAM1,IGF2R,IHH,IL6R,IL7R,IMPAD1,ITM2B,KIAA1217,KIT,KRT1,L1CAM,LAMA2,LAMB2,LEPR,LRP1,LSAMP,LTBP1,LUM,MCAM,MEGF8,MERTK,…
GO:0065007	biological regulation	237	11740	1.45e-10	ENSP00000053867,ENSP00000160262,ENSP00000200676,ENSP00000205948,ENSP00000215912,ENSP00000216968,ENSP00000218388,ENSP00000219022,ENSP00000219905,ENSP00000221891,ENSP00000221930,ENSP00000222271,ENSP00000222381,ENSP00000227524,ENSP00000230538,ENSP00000232003,ENSP00000233242,ENSP00000234071,ENSP00000236147,ENSP00000242249,ENSP00000242786,ENSP00000243077,ENSP00000243611,ENSP00000245323,ENSP00000249363…	AACT,ABCA1,ABI3BP,ACE,ADAM8,AFP,AHSG,ALCAM,AMBP,AOC3,APAF1,APCS,APLP1,APOB,APOC4,APOD,APOH,APOM,ASGR2,ASPN,ATF6B,ATRN,AXL,AZGP1,BCAM,BMP1,BOC,BST1,C1QA,C1QC,C1R,C1RL,C1S,C2,C4BPA,C4BPB,C6orf25,CADM1,CD109,CD14,CD177,CD276,CD34,CD36,CD44,CD48,CD97,CDHR1,CDHR5,CECR1,CETP,CFB,CFHR1,CFHR4,CFHR5,CIDEB,CNTN1,CNTN4,CNTN6,COMP,CPN2,CR2,CRHBP,CSF1R,CSPG4,CYP2R1,DAG1,DKK3,DPP4,DSC2,DSG1,DSG2,ECE1,ECM1,EFNB…
GO:0040012	regulation of locomotion	45	881	1.94e-10	ENSP00000205948,ENSP00000218388,ENSP00000221930,ENSP00000230538,ENSP00000232003,ENSP00000243077,ENSP00000245323,ENSP00000251268,ENSP00000260356,ENSP00000264036,ENSP00000264832,ENSP00000265016,ENSP00000265371,ENSP00000286301,ENSP00000288135,ENSP00000289749,ENSP00000290271,ENSP00000290866,ENSP00000297261,ENSP00000304945,ENSP00000317272,ENSP00000330382,ENSP00000331544,ENSP00000345179,ENSP00000346839…	ACE,ADAM8,APOD,APOH,BST1,CSF1R,DAG1,ECM1,EFNB2,FBLN1,FGFR1,FN1,GDF2,HMCN2,HRG,ICAM1,IGFBP3,IL6R,KIT,LAMA2,LAMA4,LRP1,MCAM,MEGF8,MET,NBL1,NRP1,NTRK3,PDGFB,PDGFC,PODXL,PTPRC,PTPRG,PTPRJ,PTPRM,RECK,RELN,ROBO4,SERPINE2,SHH,STC1,TEK,TGFB1,THBS1,TIMP1
GO:0050793	regulation of developmental process	82	2416	1.94e-10	ENSP00000200676,ENSP00000205948,ENSP00000218388,ENSP00000219022,ENSP00000221930,ENSP00000227524,ENSP00000230538,ENSP00000232003,ENSP00000233242,ENSP00000234071,ENSP00000243077,ENSP00000245323,ENSP00000251268,ENSP00000252244,ENSP00000255040,ENSP00000260356,ENSP00000262629,ENSP00000262919,ENSP00000264832,ENSP00000264833,ENSP00000264972,ENSP00000265371,ENSP00000270142,ENSP00000277120,ENSP00000286301…	ABCA1,ACE,ADAM8,AHSG,APCS,APOB,APOH,ASPN,ATRN,AXL,BMP1,BOC,C1QC,CD109,CD34,CD36,CD44,CETP,CNTN1,CNTN4,CSF1R,DAG1,ECM1,EFNB2,EVI2B,FBLN1,FBN1,FGFR1,FGFR3,FN1,GDF2,GP1BA,HPSE,HRG,ICAM1,IGFBP3,IHH,IL6R,IL7R,KIT,KRT1,L1CAM,LAMA2,LAMA4,LRP1,MEGF8,NBL1,NEGR1,NRCAM,NRP1,NTRK2,NTRK3,OLFM1,OLFM2,OLFM4,PDGFB,PPIB,PROC,PRPF19,PTK7,PTPRF,PTPRG,PTPRM,PTPRS,PTPRZ1,RELN,SERPINE2,SERPINF2,SFRP4,SHH,SOD1,STAB1,TE…
GO:0048584	positive regulation of response to stimulus	74	2054	1.97e-10	ENSP00000160262,ENSP00000205948,ENSP00000221930,ENSP00000232003,ENSP00000233242,ENSP00000242249,ENSP00000243611,ENSP00000251268,ENSP00000252244,ENSP00000256785,ENSP00000260356,ENSP00000264690,ENSP00000264832,ENSP00000264972,ENSP00000265371,ENSP00000266542,ENSP00000266646,ENSP00000270142,ENSP00000270879,ENSP00000274276,ENSP00000277120,ENSP00000286301,ENSP00000288135,ENSP00000295731,ENSP00000296280…	ADAM8,APAF1,APOB,APOH,AXL,C1QA,C1QC,C1R,C1RL,C1S,C2,C4BPA,C4BPB,CADM1,CD14,CD177,CD36,CD44,CFB,CFHR1,CFHR5,CIDEB,CNTN6,CR2,CSF1R,CSPG4,FCN3,FGFR1,FGFR3,GDF2,GPR37,HINT1,HPSE,HRG,ICAM1,ICAM2,ICAM3,IGFBP3,IHH,IL6R,IL7R,INHBC,INHBE,KIT,KLKB1,KRT1,LAMP1,MASP1,MASP2,MEGF8,MET,MFNG,MUC16,NRP1,NTRK2,NTRK3,OSMR,PDGFB,PDGFC,PTPRC,PTPRJ,PVR,RAMP3,RELN,SERPINF2,SFRP4,SHH,SLC25A6,SOD1,TEK,TFRC,TGFB1,THBS1,ZA…
GO:0061041	regulation of wound healing	18	124	2.6e-10	ENSP00000205948,ENSP00000232003,ENSP00000234071,ENSP00000252244,ENSP00000255040,ENSP00000260356,ENSP00000264690,ENSP00000265023,ENSP00000287097,ENSP00000310036,ENSP00000321853,ENSP00000329380,ENSP00000330382,ENSP00000344458,ENSP00000377783,ENSP00000384262,ENSP00000399421,ENSP00000415786	APCS,APOH,CD109,CD34,CD36,GP1BA,HPSE,HRG,KLKB1,KNG1,KRT1,PDGFB,PROC,PROS1,PROZ,SERPINE2,SERPINF2,THBS1
GO:0030195	negative regulation of blood coagulation	13	48	2.78e-10	ENSP00000205948,ENSP00000232003,ENSP00000234071,ENSP00000252244,ENSP00000264690,ENSP00000265023,ENSP00000310036,ENSP00000321853,ENSP00000329380,ENSP00000330382,ENSP00000344458,ENSP00000377783,ENSP00000415786	APOH,CD34,GP1BA,HRG,KLKB1,KNG1,KRT1,PDGFB,PROC,PROS1,PROZ,SERPINE2,SERPINF2
GO:0048514	blood vessel morphogenesis	29	381	2.81e-10	ENSP00000221930,ENSP00000232003,ENSP00000233242,ENSP00000243077,ENSP00000245323,ENSP00000260356,ENSP00000264036,ENSP00000265371,ENSP00000277120,ENSP00000295731,ENSP00000297261,ENSP00000304945,ENSP00000310036,ENSP00000311502,ENSP00000312506,ENSP00000321853,ENSP00000330393,ENSP00000334928,ENSP00000345179,ENSP00000346839,ENSP00000358045,ENSP00000368314,ENSP00000369375,ENSP00000373539,ENSP00000384262…	ADAM8,APOB,APOD,CD34,CSPG4,DAG1,ECM1,EFNB2,FGFR1,FN1,GDF2,HEG1,HPSE,HRG,IHH,LEPR,LRP1,MCAM,NRCAM,NRP1,NTRK2,PTPRB,ROBO4,SERPINF2,SHH,STAB2,TEK,TGFB1,THBS1
GO:0000904	cell morphogenesis involved in differentiation	33	498	3.05e-10	ENSP00000245323,ENSP00000258341,ENSP00000263798,ENSP00000265371,ENSP00000270142,ENSP00000274721,ENSP00000286301,ENSP00000290271,ENSP00000295408,ENSP00000295731,ENSP00000297261,ENSP00000301178,ENSP00000305988,ENSP00000311502,ENSP00000317272,ENSP00000346839,ENSP00000359077,ENSP00000364964,ENSP00000368314,ENSP00000369375,ENSP00000377047,ENSP00000380602,ENSP00000383931,ENSP00000388325,ENSP00000392423…	ALCAM,AXL,BOC,C6orf25,CDHR1,CNTN4,CSF1R,DAG1,EFNB2,FAT1,FN1,GFRA2,GFRA3,GP5,HEG1,IHH,L1CAM,LAMA2,LAMB2,LAMC1,MERTK,MET,NCAM1,NRCAM,NRP1,PTPRM,PTPRZ1,RELN,SHH,SOD1,STC1,TEK,TYRO3
GO:0000902	cell morphogenesis	37	626	3.49e-10	ENSP00000245323,ENSP00000258341,ENSP00000263798,ENSP00000265371,ENSP00000270142,ENSP00000274721,ENSP00000286301,ENSP00000289749,ENSP00000290271,ENSP00000295408,ENSP00000295731,ENSP00000297261,ENSP00000301178,ENSP00000305988,ENSP00000306157,ENSP00000311502,ENSP00000317272,ENSP00000329380,ENSP00000346839,ENSP00000359077,ENSP00000364964,ENSP00000368314,ENSP00000369375,ENSP00000377047,ENSP00000380602…	ADAM8,ALCAM,AXL,BOC,C6orf25,CDHR1,CNTN4,CSF1R,DAG1,EFNB2,FAT1,FN1,GFRA2,GFRA3,GP1BA,GP5,HEG1,IHH,IL7R,L1CAM,LAMA2,LAMB2,LAMC1,MERTK,MET,NBL1,NCAM1,NRCAM,NRP1,PTPRM,PTPRZ1,RELN,SHH,SOD1,STC1,TEK,TYRO3
GO:0048856	anatomical structure development	133	5085	3.71e-10	ENSP00000061240,ENSP00000218388,ENSP00000221891,ENSP00000221930,ENSP00000222271,ENSP00000227524,ENSP00000232003,ENSP00000233242,ENSP00000234071,ENSP00000243077,ENSP00000245323,ENSP00000251268,ENSP00000252244,ENSP00000256178,ENSP00000257192,ENSP00000258341,ENSP00000260356,ENSP00000261590,ENSP00000262304,ENSP00000262629,ENSP00000262644,ENSP00000262919,ENSP00000263665,ENSP00000263798,ENSP00000264036…	ACE,ADAM8,AFP,AHSG,ALCAM,APAF1,APLP1,APOB,APOD,ASGR2,ASPN,ATRN,AXL,BMP1,BOC,BTD,C6orf25,CADM1,CD109,CD34,CD44,CDHR1,CECR1,CNTN1,CNTN3,CNTN4,CNTN6,COMP,CR2,CSF1R,CSPG4,DAG1,DKK3,DSC2,DSG1,DSG2,ECE1,ECM1,EFNB2,EVI2B,FAT1,FBLN1,FBN1,FGFR1,FGFR3,FN1,GDF2,GFRA2,GFRA3,GP1BA,GP5,HEG1,HPSE,HRG,ICAM1,IGF2R,IHH,IL6R,IL7R,IMPAD1,INHBC,INHBE,ITM2B,KIAA1217,KIT,KRT1,L1CAM,LAMA2,LAMB2,LAMC1,LEPR,LRP1,LSAMP,LTB…
GO:0050727	regulation of inflammatory response	27	338	5.37e-10	ENSP00000234071,ENSP00000243611,ENSP00000255040,ENSP00000256785,ENSP00000263798,ENSP00000264690,ENSP00000265016,ENSP00000274276,ENSP00000296280,ENSP00000299367,ENSP00000314299,ENSP00000319464,ENSP00000330959,ENSP00000345179,ENSP00000356024,ENSP00000356037,ENSP00000356385,ENSP00000356386,ENSP00000363770,ENSP00000363773,ENSP00000369375,ENSP00000377783,ENSP00000385035,ENSP00000393887,ENSP00000416561…	ADAM8,AHSG,APCS,APOD,BST1,C1QA,C1QC,C1R,C1S,C2,C4BPA,C4BPB,CFB,CFHR1,CFHR4,CFHR5,CPN2,CR2,FHR2,IL1R2,KLKB1,MASP1,OSMR,PROC,PROS1,TEK,TYRO3
GO:0048870	cell motility	45	914	5.64e-10	ENSP00000221930,ENSP00000233242,ENSP00000236147,ENSP00000245323,ENSP00000251268,ENSP00000254801,ENSP00000258341,ENSP00000260356,ENSP00000263798,ENSP00000264832,ENSP00000264972,ENSP00000265371,ENSP00000274721,ENSP00000277120,ENSP00000278222,ENSP00000278927,ENSP00000288135,ENSP00000294728,ENSP00000295408,ENSP00000297261,ENSP00000301178,ENSP00000310036,ENSP00000312506,ENSP00000330382,ENSP00000346839…	ADAM8,APOB,AXL,CD177,CD34,CD44,CD48,CSPG4,DPP4,EFNB2,ESAM,FAT1,FGFR1,FN1,GFRA3,ICAM1,IGJ,IL6R,KIT,L1CAM,LAMC1,MEGF8,MERTK,NRCAM,NRP1,NTRK2,NTRK3,PDGFB,PLTP,PODXL,PROS1,PTK7,PTPRC,PTPRF,RELN,SAA4,SELL,SHH,SLC3A2,TEK,TGFB1,THBS1,TYRO3,VCAM1,ZAP70
GO:0031347	regulation of defense response	38	676	6.9e-10	ENSP00000160262,ENSP00000233242,ENSP00000234071,ENSP00000243611,ENSP00000255040,ENSP00000256785,ENSP00000263798,ENSP00000264690,ENSP00000265016,ENSP00000274276,ENSP00000296280,ENSP00000299367,ENSP00000304236,ENSP00000314299,ENSP00000319464,ENSP00000329797,ENSP00000330959,ENSP00000333298,ENSP00000345179,ENSP00000349932,ENSP00000356024,ENSP00000356037,ENSP00000356385,ENSP00000356386,ENSP00000363770…	ADAM8,AHSG,APCS,APOB,APOD,BST1,C1QA,C1QC,C1R,C1S,C2,C4BPA,C4BPB,CADM1,CD14,CD36,CFB,CFHR1,CFHR4,CFHR5,CPN2,CR2,FHR2,ICAM2,ICAM3,IL1R2,KLKB1,LAMP1,MASP1,MUC16,OSMR,PROC,PROS1,PTPRS,PVR,SLC25A6,TEK,TYRO3
GO:0010951	negative regulation of endopeptidase activity	23	242	7.44e-10	ENSP00000218388,ENSP00000232003,ENSP00000260356,ENSP00000261336,ENSP00000261994,ENSP00000265023,ENSP00000265029,ENSP00000265132,ENSP00000266041,ENSP00000273283,ENSP00000287097,ENSP00000321334,ENSP00000321853,ENSP00000342850,ENSP00000351190,ENSP00000367202,ENSP00000377783,ENSP00000393887,ENSP00000398632,ENSP00000415769,ENSP00000415786,ENSP00000416066,ENSP00000450540	AACT,AHSG,AMBP,CD109,CD44,FETUB,HRG,ITIH1,ITIH2,ITIH3,ITIH4,KNG1,LPA,PROS1,PZP,RECK,SERPINA1,SERPINA10,SERPINA6,SERPINE2,SERPINF2,THBS1,TIMP1
GO:0035239	tube morphogenesis	36	615	8.29e-10	ENSP00000221930,ENSP00000232003,ENSP00000233242,ENSP00000243077,ENSP00000245323,ENSP00000251268,ENSP00000260356,ENSP00000262304,ENSP00000264036,ENSP00000265371,ENSP00000277120,ENSP00000286301,ENSP00000295731,ENSP00000297261,ENSP00000304945,ENSP00000310036,ENSP00000311502,ENSP00000312506,ENSP00000317272,ENSP00000321853,ENSP00000330393,ENSP00000334928,ENSP00000345179,ENSP00000346839,ENSP00000358045…	ADAM8,APAF1,APOB,APOD,CD34,CSF1R,CSPG4,DAG1,ECM1,EFNB2,FGFR1,FN1,GDF2,HEG1,HPSE,HRG,IHH,LEPR,LRP1,MCAM,MEGF8,MET,NRCAM,NRP1,NTRK2,PKD1,PODXL,PTK7,PTPRB,ROBO4,SERPINF2,SHH,STAB2,TEK,TGFB1,THBS1
GO:0006928	movement of cell or subcellular component	56	1355	9.26e-10	ENSP00000221930,ENSP00000233242,ENSP00000236147,ENSP00000245323,ENSP00000251268,ENSP00000254801,ENSP00000258341,ENSP00000260356,ENSP00000263798,ENSP00000264832,ENSP00000264972,ENSP00000265371,ENSP00000270142,ENSP00000274721,ENSP00000277120,ENSP00000278222,ENSP00000278927,ENSP00000286301,ENSP00000288135,ENSP00000294728,ENSP00000295408,ENSP00000297261,ENSP00000301178,ENSP00000305988,ENSP00000310036…	ADAM8,ALCAM,APOB,AXL,BOC,CD177,CD34,CD44,CD48,CNTN4,CSF1R,CSPG4,DAG1,DPP4,EFNB2,ESAM,FAT1,FGFR1,FN1,GFRA2,GFRA3,ICAM1,IGJ,IL6R,KIT,L1CAM,LAMA2,LAMB2,LAMC1,MEGF8,MERTK,NCAM1,NRCAM,NRP1,NTRK2,NTRK3,PDGFB,PLTP,PODXL,PROS1,PTK7,PTPRC,PTPRF,PTPRM,RELN,SAA4,SELL,SHH,SLC3A2,SOD1,TEK,TGFB1,THBS1,TYRO3,VCAM1,ZAP70
GO:0048513	animal organ development	90	2926	1.92e-09	ENSP00000218388,ENSP00000221891,ENSP00000221930,ENSP00000222271,ENSP00000234071,ENSP00000243077,ENSP00000251268,ENSP00000252244,ENSP00000257192,ENSP00000261590,ENSP00000262304,ENSP00000262629,ENSP00000262644,ENSP00000262919,ENSP00000263798,ENSP00000264832,ENSP00000264972,ENSP00000265371,ENSP00000266718,ENSP00000270142,ENSP00000277120,ENSP00000280904,ENSP00000286301,ENSP00000287097,ENSP00000288135…	ACE,AFP,APAF1,APLP1,APOD,ASGR2,ASPN,ATRN,AXL,BMP1,C6orf25,CD109,CD34,CD44,CNTN1,CNTN4,COMP,CR2,CSF1R,DAG1,DKK3,DSC2,DSG1,DSG2,ECE1,ECM1,EVI2B,FAT1,FBN1,FGFR1,FGFR3,FN1,GDF2,HEG1,ICAM1,IGF2R,IHH,IL6R,IL7R,IMPAD1,KIT,KRT1,LAMA2,LAMB2,LEPR,LRP1,LTBP1,LUM,MEGF8,MERTK,MET,MFNG,MSLN,NRP1,NTRK2,NTRK3,OLFM1,OSCAR,PCDH9,PCSK9,PDGFB,PDGFC,PKD1,PODXL,PPIB,PROC,PTK7,PTPRC,PTPRG,PTPRM,PTPRS,PTPRZ1,RELN,SDK2,S…
GO:0052547	regulation of peptidase activity	29	420	2.24e-09	ENSP00000218388,ENSP00000232003,ENSP00000260356,ENSP00000261336,ENSP00000261994,ENSP00000265023,ENSP00000265029,ENSP00000265132,ENSP00000266041,ENSP00000273283,ENSP00000287097,ENSP00000321334,ENSP00000321853,ENSP00000331544,ENSP00000337731,ENSP00000342850,ENSP00000346839,ENSP00000351190,ENSP00000358045,ENSP00000362778,ENSP00000367202,ENSP00000377783,ENSP00000393887,ENSP00000398632,ENSP00000415769…	AACT,AHSG,AMBP,APAF1,CD109,CD44,CIDEB,ECM1,FBLN1,FETUB,FN1,HRG,ITIH1,ITIH2,ITIH3,ITIH4,KNG1,LPA,PI16,PROS1,PZP,RECK,SERPINA1,SERPINA10,SERPINA6,SERPINE2,SERPINF2,THBS1,TIMP1
GO:0006810	transport	113	4130	2.69e-09	ENSP00000053867,ENSP00000160262,ENSP00000200676,ENSP00000204679,ENSP00000205948,ENSP00000218388,ENSP00000219022,ENSP00000221891,ENSP00000221930,ENSP00000232003,ENSP00000233242,ENSP00000234071,ENSP00000236147,ENSP00000242249,ENSP00000242786,ENSP00000243077,ENSP00000248598,ENSP00000249842,ENSP00000252244,ENSP00000254801,ENSP00000257192,ENSP00000260356,ENSP00000261405,ENSP00000262304,ENSP00000262629…	A1BG,AACT,ABCA1,ACE,ADAM8,AHSG,AMBP,APAF1,APLP1,APOB,APOC4,APOD,APOF,APOH,APOM,ASAH1,ASGR1,ASGR2,AXL,AZGP1,BST1,CANT1,CD109,CD14,CD177,CD36,CD44,CD5L,CD97,CECR1,CETP,CFHR4,CRHBP,DSG1,ECM1,FBLN5,FCN3,FGL2,FN1,FOLR3,GNPTAB,GNPTG,GRN,HPSE,HRG,HYOU1,ICAM3,IGF2R,IGJ,ISLR,ITIH3,ITIH4,ITPR2,KCNE3,KIT,KNG1,KRT1,LAMP1,LAMP2,LCAT,LCN2,LEPR,LMAN2,LPA,LRP1,MASP1,MERTK,MMRN1,MRC1,MRC2,MRS2,MT-CO3,NRP1,NTRK2,O…
GO:0035295	tube development	40	793	4.1e-09	ENSP00000221930,ENSP00000232003,ENSP00000233242,ENSP00000243077,ENSP00000245323,ENSP00000251268,ENSP00000260356,ENSP00000262304,ENSP00000264036,ENSP00000265371,ENSP00000277120,ENSP00000286301,ENSP00000288135,ENSP00000295731,ENSP00000297261,ENSP00000304945,ENSP00000310036,ENSP00000311502,ENSP00000312506,ENSP00000317272,ENSP00000321853,ENSP00000330393,ENSP00000334928,ENSP00000345179,ENSP00000346839…	ADAM8,APAF1,APOB,APOD,CD34,CSF1R,CSPG4,DAG1,ECM1,EFNB2,FGFR1,FN1,GDF2,HEG1,HPSE,HRG,IHH,KIT,LEPR,LRP1,MCAM,MEGF8,MET,NRCAM,NRP1,NTRK2,PDGFC,PKD1,PODXL,PTK7,PTPRB,ROBO4,SERPINE2,SERPINF2,SHH,STAB2,TEK,TGFB1,THBS1,THRB
GO:0045785	positive regulation of cell adhesion	27	375	4.34e-09	ENSP00000219022,ENSP00000221930,ENSP00000232003,ENSP00000264832,ENSP00000264972,ENSP00000265371,ENSP00000284322,ENSP00000294728,ENSP00000295731,ENSP00000297261,ENSP00000306157,ENSP00000320084,ENSP00000321853,ENSP00000331544,ENSP00000346839,ENSP00000353224,ENSP00000353731,ENSP00000356905,ENSP00000367817,ENSP00000369375,ENSP00000398632,ENSP00000399421,ENSP00000400010,ENSP00000411355,ENSP00000442600…	ABI3BP,ADAM8,CD276,CD36,CD44,DAG1,DPP4,FBLN1,FN1,HRG,ICAM1,ICOSL,IHH,IL7R,NRP1,OLFM4,PODXL,PTPRC,PTPRJ,SERPINF2,SHH,TEK,TFRC,TGFB1,VCAM1,VNN1,ZAP70
GO:0030155	regulation of cell adhesion	35	623	4.37e-09	ENSP00000219022,ENSP00000221930,ENSP00000230538,ENSP00000232003,ENSP00000260356,ENSP00000262304,ENSP00000264832,ENSP00000264972,ENSP00000265016,ENSP00000265023,ENSP00000265371,ENSP00000284322,ENSP00000294728,ENSP00000295731,ENSP00000297261,ENSP00000306157,ENSP00000320084,ENSP00000321853,ENSP00000331544,ENSP00000345179,ENSP00000346839,ENSP00000353224,ENSP00000353731,ENSP00000356905,ENSP00000367817…	ABI3BP,ADAM8,APOD,BST1,CD276,CD36,CD44,DAG1,DPP4,FBLN1,FN1,HRG,ICAM1,ICOSL,IHH,IL7R,KNG1,LAMA2,LAMA4,NRP1,OLFM4,PKD1,PODXL,PTPRC,PTPRJ,SERPINE2,SERPINF2,SHH,TEK,TFRC,TGFB1,THBS1,VCAM1,VNN1,ZAP70
GO:0032502	developmental process	135	5401	5.44e-09	ENSP00000061240,ENSP00000218388,ENSP00000221891,ENSP00000221930,ENSP00000222271,ENSP00000227524,ENSP00000232003,ENSP00000233242,ENSP00000234071,ENSP00000243077,ENSP00000245323,ENSP00000251268,ENSP00000252244,ENSP00000256178,ENSP00000257192,ENSP00000258341,ENSP00000260356,ENSP00000261590,ENSP00000262304,ENSP00000262629,ENSP00000262644,ENSP00000262919,ENSP00000263665,ENSP00000263798,ENSP00000264036…	ACE,ADAM8,AFP,AHSG,ALCAM,APAF1,APLP1,APOB,APOD,ASGR2,ASPN,ATRN,AXL,BMP1,BOC,BTD,C6orf25,CADM1,CD109,CD34,CD44,CDHR1,CDHR5,CECR1,CNTN1,CNTN3,CNTN4,CNTN6,COMP,CR2,CSF1R,CSPG4,DAG1,DKK3,DSC2,DSG1,DSG2,ECE1,ECM1,EFNB2,EVI2B,FAT1,FBLN1,FBN1,FGFR1,FGFR3,FN1,GDF2,GFRA2,GFRA3,GP1BA,GP5,HEG1,HPSE,HRG,ICAM1,IGF2R,IGFBP3,IHH,IL6R,IL7R,IMPAD1,INHBC,INHBE,ITM2B,KIAA1217,KIT,KRT1,L1CAM,LAMA2,LAMB2,LAMC1,LEPR,L…
GO:0072359	circulatory system development	40	807	6.49e-09	ENSP00000221930,ENSP00000232003,ENSP00000233242,ENSP00000243077,ENSP00000245323,ENSP00000251268,ENSP00000260356,ENSP00000261590,ENSP00000262304,ENSP00000264036,ENSP00000265371,ENSP00000277120,ENSP00000295731,ENSP00000297261,ENSP00000304945,ENSP00000310036,ENSP00000311502,ENSP00000312506,ENSP00000321853,ENSP00000325527,ENSP00000330382,ENSP00000330393,ENSP00000334928,ENSP00000345179,ENSP00000346839…	ADAM8,APOB,APOD,CD34,CSPG4,DAG1,DSG2,ECE1,ECM1,EFNB2,FBN1,FGFR1,FN1,GDF2,HEG1,HPSE,HRG,IHH,LEPR,LRP1,LTBP1,MCAM,MEGF8,NRCAM,NRP1,NTRK2,NTRK3,OLFM1,PDGFB,PKD1,PTK7,PTPRB,RECK,ROBO4,SERPINF2,SHH,STAB2,TEK,TGFB1,THBS1
GO:0007166	cell surface receptor signaling pathway	73	2198	8.99e-09	ENSP00000160262,ENSP00000218388,ENSP00000221930,ENSP00000242786,ENSP00000245323,ENSP00000249363,ENSP00000251268,ENSP00000262304,ENSP00000262629,ENSP00000264832,ENSP00000264972,ENSP00000265371,ENSP00000266646,ENSP00000270142,ENSP00000274276,ENSP00000277120,ENSP00000286301,ENSP00000288135,ENSP00000294728,ENSP00000295408,ENSP00000295633,ENSP00000295731,ENSP00000297261,ENSP00000301178,ENSP00000304236…	ABCA1,AFP,ASGR2,ASPN,AXL,BOC,C6orf25,CD14,CD36,CD44,CD97,CNTN1,CNTN6,CR2,CSF1R,CSPG4,DKK3,EFNB2,FGFR1,FGFR3,FMOD,FN1,FSTL1,GDF2,GFRA2,GP1BA,ICAM1,ICAM2,ICAM3,IGF2R,IHH,IL1R2,IL6R,IL7R,INHBC,INHBE,ITM2B,KIT,LCN2,LEPR,LRRC4,LTBP1,MEGF8,MERTK,MET,MUC16,NCAM1,NRP1,NTRK2,NTRK3,OSCAR,OSMR,PDGFB,PDGFC,PIGR,PKD1,PTK7,PTPRC,PTPRF,PTPRG,PTPRJ,PTPRZ1,RELN,SFRP4,SHH,SOD1,TEK,TGFB1,TIMP1,TLN1,TYROBP,VCAM1,ZAP…
GO:0006954	inflammatory response	30	482	1.02e-08	ENSP00000218388,ENSP00000221930,ENSP00000242786,ENSP00000243077,ENSP00000255040,ENSP00000260356,ENSP00000262919,ENSP00000264690,ENSP00000264832,ENSP00000265023,ENSP00000266041,ENSP00000274368,ENSP00000278222,ENSP00000286301,ENSP00000288135,ENSP00000294728,ENSP00000301178,ENSP00000304236,ENSP00000312326,ENSP00000312946,ENSP00000321853,ENSP00000346839,ENSP00000356905,ENSP00000357156,ENSP00000357470…	AACT,ADAM8,AHSG,AOC3,APCS,ATRN,AXL,CD14,CD5L,CD97,CRHBP,CSF1R,ECM1,FN1,ICAM1,IL6R,ITIH4,KIT,KLKB1,KNG1,LRP1,SAA4,SERPINA1,SERPINF2,STAB1,TGFB1,THBS1,TIMP1,VCAM1,VNN1
GO:0032102	negative regulation of response to external stimulus	23	281	1.04e-08	ENSP00000205948,ENSP00000232003,ENSP00000234071,ENSP00000252244,ENSP00000255040,ENSP00000260356,ENSP00000263798,ENSP00000264690,ENSP00000265023,ENSP00000265371,ENSP00000287097,ENSP00000289749,ENSP00000310036,ENSP00000321853,ENSP00000329380,ENSP00000330382,ENSP00000330959,ENSP00000344458,ENSP00000345179,ENSP00000349932,ENSP00000369375,ENSP00000377783,ENSP00000415786	APCS,APOD,APOH,CD109,CD34,GP1BA,HRG,IL1R2,KLKB1,KNG1,KRT1,NBL1,NRP1,PDGFB,PROC,PROS1,PROZ,PTPRS,SERPINE2,SERPINF2,TEK,THBS1,TYRO3
GO:0050778	positive regulation of immune response	33	589	1.55e-08	ENSP00000160262,ENSP00000221930,ENSP00000232003,ENSP00000233242,ENSP00000243611,ENSP00000252244,ENSP00000256785,ENSP00000264972,ENSP00000266542,ENSP00000270879,ENSP00000296280,ENSP00000299367,ENSP00000304236,ENSP00000314299,ENSP00000329797,ENSP00000333298,ENSP00000353224,ENSP00000356024,ENSP00000356037,ENSP00000363770,ENSP00000363773,ENSP00000381008,ENSP00000383690,ENSP00000385035,ENSP00000399421…	ADAM8,APOB,C1QA,C1QC,C1R,C1RL,C1S,C2,C4BPA,C4BPB,CADM1,CD14,CD177,CD36,CFB,CFHR1,CFHR5,CR2,FCN3,HRG,ICAM2,ICAM3,KRT1,LAMP1,MASP1,MASP2,MUC16,PTPRC,PTPRJ,PVR,TFRC,TGFB1,ZAP70
GO:0002526	acute inflammatory response	13	73	2.02e-08	ENSP00000255040,ENSP00000264690,ENSP00000264832,ENSP00000266041,ENSP00000278222,ENSP00000294728,ENSP00000321853,ENSP00000346839,ENSP00000356905,ENSP00000357470,ENSP00000393887,ENSP00000416066,ENSP00000450540	AACT,AHSG,APCS,FN1,ICAM1,IL6R,ITIH4,KLKB1,SAA4,SERPINA1,SERPINF2,VCAM1,VNN1
GO:2000026	regulation of multicellular organismal development	65	1876	2.08e-08	ENSP00000205948,ENSP00000218388,ENSP00000221930,ENSP00000227524,ENSP00000230538,ENSP00000232003,ENSP00000234071,ENSP00000243077,ENSP00000245323,ENSP00000251268,ENSP00000252244,ENSP00000255040,ENSP00000260356,ENSP00000262629,ENSP00000264972,ENSP00000265371,ENSP00000270142,ENSP00000277120,ENSP00000287097,ENSP00000288135,ENSP00000289749,ENSP00000290866,ENSP00000295731,ENSP00000297261,ENSP00000301178…	ACE,ADAM8,AHSG,APCS,APOH,ASPN,AXL,BMP1,C1QC,CD109,CD34,CNTN1,CNTN4,DAG1,ECM1,EFNB2,EVI2B,FBN1,FGFR1,FN1,GDF2,GP1BA,HPSE,HRG,IHH,IL7R,KIT,KRT1,L1CAM,LAMA2,LAMA4,LRP1,MEGF8,NBL1,NEGR1,NRCAM,NRP1,NTRK2,NTRK3,OLFM1,PDGFB,PROC,PRPF19,PTK7,PTPRF,PTPRG,PTPRM,PTPRS,PTPRZ1,RELN,SERPINE2,SFRP4,SHH,SOD1,STAB1,TEK,TFRC,TGFB1,THBS1,THRB,TIMP1,TYROBP,VASN,VNN1,ZAP70
GO:0044092	negative regulation of molecular function	47	1119	2.56e-08	ENSP00000215912,ENSP00000218388,ENSP00000232003,ENSP00000242249,ENSP00000249363,ENSP00000252804,ENSP00000255040,ENSP00000256785,ENSP00000260356,ENSP00000261336,ENSP00000261994,ENSP00000262304,ENSP00000265023,ENSP00000265029,ENSP00000265132,ENSP00000266041,ENSP00000273283,ENSP00000274368,ENSP00000287097,ENSP00000303208,ENSP00000310557,ENSP00000312326,ENSP00000314299,ENSP00000317272,ENSP00000321334…	AACT,AHSG,AMBP,AOC3,APCS,ASPN,CD109,CD44,CFHR1,CFHR5,CRHBP,ECM1,FETUB,FHR2,GP1BA,HRG,ITIH1,ITIH2,ITIH3,ITIH4,KCNE3,KNG1,LEPR,LPA,LRRC4,MET,PCSK9,PDGFB,PI16,PIK3IP1,PKD1,PROS1,PTPRC,PTPRF,PTPRJ,PXDN,PZP,RAMP3,RECK,SERPINA1,SERPINA10,SERPINA6,SERPINE2,SERPINF2,SFRP4,THBS1,TIMP1
GO:0001525	angiogenesis	23	297	2.67e-08	ENSP00000232003,ENSP00000245323,ENSP00000260356,ENSP00000264036,ENSP00000265371,ENSP00000295731,ENSP00000297261,ENSP00000304945,ENSP00000310036,ENSP00000312506,ENSP00000330393,ENSP00000334928,ENSP00000345179,ENSP00000346839,ENSP00000358045,ENSP00000368314,ENSP00000369375,ENSP00000373539,ENSP00000384262,ENSP00000393312,ENSP00000442600,ENSP00000453302,ENSP00000463051	ADAM8,APOD,CD34,CSPG4,DAG1,ECM1,EFNB2,FGFR1,FN1,GDF2,HPSE,HRG,IHH,LEPR,MCAM,NRCAM,NRP1,PTPRB,ROBO4,SHH,STAB2,TEK,THBS1
GO:0006958	complement activation, classical pathway	10	34	3.07e-08	ENSP00000243611,ENSP00000266542,ENSP00000299367,ENSP00000356024,ENSP00000356037,ENSP00000363770,ENSP00000363773,ENSP00000383690,ENSP00000385035,ENSP00000438615	C1QA,C1QC,C1R,C1RL,C1S,C2,C4BPA,C4BPB,CR2,MASP2
GO:0006897	endocytosis	30	510	3.31e-08	ENSP00000160262,ENSP00000221891,ENSP00000233242,ENSP00000242249,ENSP00000243077,ENSP00000254801,ENSP00000260356,ENSP00000263798,ENSP00000265132,ENSP00000269299,ENSP00000270879,ENSP00000295408,ENSP00000296280,ENSP00000297261,ENSP00000301178,ENSP00000304236,ENSP00000307513,ENSP00000312946,ENSP00000330393,ENSP00000347140,ENSP00000349437,ENSP00000353224,ENSP00000357156,ENSP00000363868,ENSP00000373539…	ABCA1,AHSG,AMBP,APLP1,APOB,ASGR1,ASGR2,AXL,CD14,CD36,CD5L,FCN3,HYOU1,ICAM3,IGF2R,IGJ,LEPR,LRP1,MASP1,MERTK,MRC1,MRC2,PRG4,RAMP3,SHH,STAB1,STAB2,TFRC,THBS1,TYRO3
GO:0002697	regulation of immune effector process	25	362	4.28e-08	ENSP00000221930,ENSP00000243611,ENSP00000256785,ENSP00000296280,ENSP00000299367,ENSP00000306157,ENSP00000314299,ENSP00000319464,ENSP00000329797,ENSP00000333298,ENSP00000353224,ENSP00000356024,ENSP00000356037,ENSP00000356385,ENSP00000356386,ENSP00000363770,ENSP00000363773,ENSP00000377783,ENSP00000385035,ENSP00000399421,ENSP00000402060,ENSP00000411355,ENSP00000416561,ENSP00000438615,ENSP00000479536	C1QA,C1QC,C1R,C1S,C2,C4BPA,C4BPB,CADM1,CD177,CD36,CFB,CFHR1,CFHR4,CFHR5,CPN2,CR2,FHR2,IL7R,LAMP1,MASP1,PROS1,PTPRC,PVR,TFRC,TGFB1
GO:0006959	humoral immune response	21	252	4.3e-08	ENSP00000232003,ENSP00000243611,ENSP00000252244,ENSP00000254801,ENSP00000256785,ENSP00000265016,ENSP00000265023,ENSP00000266542,ENSP00000270879,ENSP00000296280,ENSP00000299367,ENSP00000314299,ENSP00000356024,ENSP00000356037,ENSP00000362108,ENSP00000363770,ENSP00000363773,ENSP00000383690,ENSP00000385035,ENSP00000416561,ENSP00000438615	BST1,C1QA,C1QC,C1R,C1RL,C1S,C2,C4BPA,C4BPB,CFB,CFHR1,CFHR5,CR2,FCN3,HRG,IGJ,KNG1,KRT1,LCN2,MASP1,MASP2
GO:0048518	positive regulation of biological process	133	5459	4.42e-08	ENSP00000160262,ENSP00000205948,ENSP00000218388,ENSP00000219022,ENSP00000221930,ENSP00000222381,ENSP00000227524,ENSP00000232003,ENSP00000233242,ENSP00000234071,ENSP00000242249,ENSP00000243077,ENSP00000243611,ENSP00000245323,ENSP00000251268,ENSP00000252244,ENSP00000254801,ENSP00000256785,ENSP00000258341,ENSP00000260356,ENSP00000262304,ENSP00000264036,ENSP00000264690,ENSP00000264832,ENSP00000264833…	ABCA1,ABI3BP,ACE,ADAM8,AHSG,APAF1,APOB,APOC4,APOH,ATF6B,AXL,BMP1,BOC,BST1,C1QA,C1QC,C1R,C1RL,C1S,C2,C4BPA,C4BPB,CADM1,CD14,CD177,CD276,CD34,CD36,CD44,CFB,CFHR1,CFHR5,CIDEB,CNTN1,CNTN6,CR2,CSF1R,CSPG4,DAG1,DPP4,ECE1,ECM1,EFNB2,EVI2B,FBLN1,FBN1,FCN3,FGFR1,FGFR3,FHR2,FN1,GDF2,GFRA2,GPR37,HEG1,HINT1,HMCN2,HPSE,HRG,ICAM1,ICAM2,ICAM3,ICOSL,IGF2R,IGFBP3,IGJ,IHH,IL6R,IL7R,INHBC,INHBE,KCNE3,KIT,KLKB1,KNG1…
GO:0048519	negative regulation of biological process	124	4953	4.79e-08	ENSP00000200676,ENSP00000205948,ENSP00000215912,ENSP00000216968,ENSP00000218388,ENSP00000219905,ENSP00000221891,ENSP00000221930,ENSP00000222271,ENSP00000227524,ENSP00000232003,ENSP00000234071,ENSP00000242249,ENSP00000243077,ENSP00000243611,ENSP00000245323,ENSP00000249363,ENSP00000251268,ENSP00000252244,ENSP00000252804,ENSP00000255040,ENSP00000260356,ENSP00000261336,ENSP00000261994,ENSP00000262304…	AACT,ABCA1,ACE,ADAM8,AHSG,AMBP,AOC3,APAF1,APCS,APLP1,APOD,APOH,APOM,ASPN,ATF6B,AXL,AZGP1,C1QC,C4BPA,C4BPB,C6orf25,CD109,CD14,CD34,CD36,CD44,CETP,CNTN4,COMP,CRHBP,CSF1R,DAG1,DKK3,DPP4,ECM1,EFNB2,EVI2B,F13B,FBLN1,FBN1,FCN3,FETUB,FGFR1,FGFR3,FN1,GDF2,GGT7,GP1BA,GPR37,HRG,HYOU1,ICAM1,IGFBP3,IHH,IL1R2,IL6R,IL7R,ITIH1,ITIH2,ITIH3,ITIH4,ITM2B,ITPR2,KCNE3,KIT,KLKB1,KNG1,KRT1,LAMP2,LEPR,LPA,LRP1,LRRC4,LTB…
GO:0045595	regulation of cell differentiation	60	1695	4.8e-08	ENSP00000200676,ENSP00000219022,ENSP00000221930,ENSP00000227524,ENSP00000233242,ENSP00000234071,ENSP00000243077,ENSP00000245323,ENSP00000251268,ENSP00000255040,ENSP00000260356,ENSP00000262629,ENSP00000264833,ENSP00000264972,ENSP00000265371,ENSP00000270142,ENSP00000277120,ENSP00000287097,ENSP00000288135,ENSP00000289749,ENSP00000295731,ENSP00000297261,ENSP00000301178,ENSP00000306157,ENSP00000306864…	ABCA1,ADAM8,APCS,APOB,AXL,BOC,C1QC,CD109,CD34,CD36,CETP,CNTN1,CNTN4,DAG1,EFNB2,EVI2B,FBLN1,FBN1,FGFR1,FN1,GDF2,GP1BA,IGFBP3,IHH,IL6R,IL7R,KIT,L1CAM,LRP1,MEGF8,NBL1,NEGR1,NRCAM,NRP1,NTRK2,NTRK3,OLFM1,OLFM2,OLFM4,PDGFB,PROC,PRPF19,PTK7,PTPRF,PTPRG,PTPRS,PTPRZ1,RELN,SERPINE2,SERPINF2,SFRP4,SHH,SOD1,TGFB1,THBS1,THRB,TYROBP,VASN,VNN1,ZAP70
GO:0048468	cell development	55	1493	6.89e-08	ENSP00000221930,ENSP00000243077,ENSP00000245323,ENSP00000251268,ENSP00000258341,ENSP00000262644,ENSP00000263798,ENSP00000264832,ENSP00000265371,ENSP00000266646,ENSP00000270142,ENSP00000274721,ENSP00000277120,ENSP00000286301,ENSP00000288135,ENSP00000289749,ENSP00000290271,ENSP00000295408,ENSP00000295731,ENSP00000297261,ENSP00000301178,ENSP00000305988,ENSP00000308716,ENSP00000311502,ENSP00000317272…	ALCAM,APOD,AXL,BOC,C6orf25,CDHR1,CNTN1,CNTN4,CSF1R,DAG1,EFNB2,EVI2B,FAT1,FGFR1,FN1,GDF2,GFRA2,GFRA3,GP5,HEG1,ICAM1,IHH,IMPAD1,INHBC,INHBE,KIT,L1CAM,LAMA2,LAMB2,LAMC1,LRP1,MEGF8,MERTK,MET,NBL1,NCAM1,NCAM2,NRCAM,NRP1,NTRK2,PDGFB,PODXL,PTPRC,PTPRF,PTPRM,PTPRS,PTPRZ1,RELN,SHH,SOD1,STC1,TEK,TGFB1,THRB,TYRO3
GO:0006898	receptor-mediated endocytosis	19	209	6.91e-08	ENSP00000233242,ENSP00000242249,ENSP00000243077,ENSP00000254801,ENSP00000265132,ENSP00000269299,ENSP00000296280,ENSP00000304236,ENSP00000312946,ENSP00000347140,ENSP00000349437,ENSP00000353224,ENSP00000357156,ENSP00000363868,ENSP00000373539,ENSP00000399421,ENSP00000399679,ENSP00000455897,ENSP00000480150	ABCA1,AMBP,APOB,ASGR1,ASGR2,CD14,CD36,CD5L,HYOU1,IGF2R,IGJ,LRP1,MASP1,MRC1,PRG4,RAMP3,STAB1,STAB2,TFRC
GO:0051346	negative regulation of hydrolase activity	27	438	8.78e-08	ENSP00000218388,ENSP00000232003,ENSP00000255040,ENSP00000260356,ENSP00000261336,ENSP00000261994,ENSP00000265023,ENSP00000265029,ENSP00000265132,ENSP00000266041,ENSP00000273283,ENSP00000287097,ENSP00000321334,ENSP00000321853,ENSP00000330393,ENSP00000342850,ENSP00000351190,ENSP00000358045,ENSP00000362778,ENSP00000367202,ENSP00000377783,ENSP00000393887,ENSP00000398632,ENSP00000415769,ENSP00000415786…	AACT,AHSG,AMBP,APCS,CD109,CD44,ECM1,FETUB,HRG,ITIH1,ITIH2,ITIH3,ITIH4,KNG1,LEPR,LPA,PI16,PROS1,PZP,RECK,SERPINA1,SERPINA10,SERPINA6,SERPINE2,SERPINF2,THBS1,TIMP1
GO:0048523	negative regulation of cellular process	114	4454	9.86e-08	ENSP00000200676,ENSP00000205948,ENSP00000215912,ENSP00000218388,ENSP00000219905,ENSP00000221891,ENSP00000221930,ENSP00000222271,ENSP00000227524,ENSP00000232003,ENSP00000234071,ENSP00000242249,ENSP00000243077,ENSP00000243611,ENSP00000245323,ENSP00000249363,ENSP00000251268,ENSP00000252804,ENSP00000255040,ENSP00000260356,ENSP00000261336,ENSP00000261994,ENSP00000262304,ENSP00000263798,ENSP00000264832…	AACT,ABCA1,ACE,ADAM8,AHSG,AMBP,APAF1,APCS,APLP1,APOD,APOH,APOM,ASPN,ATF6B,AXL,AZGP1,C1QC,C4BPA,C4BPB,C6orf25,CD109,CD14,CD34,CD36,CD44,CETP,CNTN4,COMP,CRHBP,CSF1R,DAG1,DKK3,DPP4,ECM1,EFNB2,EVI2B,F13B,FBLN1,FBN1,FCN3,FETUB,FGFR1,FN1,GDF2,GP1BA,GPR37,HRG,HYOU1,ICAM1,IGFBP3,IHH,IL1R2,IL7R,ITIH1,ITIH2,ITIH3,ITIH4,ITM2B,ITPR2,KCNE3,KIT,KNG1,LAMP2,LEPR,LPA,LRP1,LRRC4,LTBP1,MASP1,MEGF8,MERTK,MET,MGA,NBL…
GO:0098657	import into cell	32	609	1.12e-07	ENSP00000160262,ENSP00000221891,ENSP00000233242,ENSP00000242249,ENSP00000243077,ENSP00000254801,ENSP00000260356,ENSP00000263798,ENSP00000265132,ENSP00000269299,ENSP00000270879,ENSP00000295408,ENSP00000296280,ENSP00000297261,ENSP00000301178,ENSP00000304236,ENSP00000307513,ENSP00000312946,ENSP00000330393,ENSP00000347140,ENSP00000349437,ENSP00000353224,ENSP00000357156,ENSP00000362108,ENSP00000363868…	ABCA1,AHSG,AMBP,APLP1,APOB,ASGR1,ASGR2,AXL,CD14,CD36,CD5L,FCN3,HYOU1,ICAM3,IGF2R,IGJ,LCN2,LEPR,LRP1,MASP1,MERTK,MRC1,MRC2,PRG4,RAMP3,SHH,SLC3A2,STAB1,STAB2,TFRC,THBS1,TYRO3
GO:0009966	regulation of signal transduction	87	3033	1.13e-07	ENSP00000053867,ENSP00000215912,ENSP00000218388,ENSP00000221891,ENSP00000221930,ENSP00000232003,ENSP00000242249,ENSP00000243077,ENSP00000249363,ENSP00000251268,ENSP00000252804,ENSP00000260356,ENSP00000263798,ENSP00000264832,ENSP00000264972,ENSP00000265016,ENSP00000265132,ENSP00000265371,ENSP00000266646,ENSP00000270142,ENSP00000274368,ENSP00000277120,ENSP00000278222,ENSP00000286301,ENSP00000287097…	ABCA1,ADAM8,AHSG,AMBP,APAF1,APLP1,APOD,ASPN,ATF6B,AXL,BMP1,BST1,C6orf25,CD109,CD14,CD177,CD36,CD44,CECR1,CIDEB,CNTN6,CRHBP,CSF1R,CSPG4,DAG1,DKK3,ECM1,FBLN1,FBN1,FGFR1,FGFR3,FN1,GDF2,GFRA2,GP1BA,GPR37,GRN,HINT1,HPSE,HRG,HYOU1,ICAM1,IGFBP3,IHH,IL1R2,IL6R,IL7R,INHBC,INHBE,KIT,LRP1,LRRC4,LTBP1,MEGF8,MET,MFNG,NBL1,NCAM1,NRP1,NTRK2,NTRK3,PCSK9,PDGFB,PDGFC,PIK3IP1,PTPRC,PTPRJ,PTPRS,PXDN,RAMP3,RELN,SAA4,…
GO:0050900	leukocyte migration	22	296	1.14e-07	ENSP00000221930,ENSP00000233242,ENSP00000236147,ENSP00000254801,ENSP00000264832,ENSP00000264972,ENSP00000278927,ENSP00000288135,ENSP00000294728,ENSP00000295408,ENSP00000310036,ENSP00000330382,ENSP00000346839,ENSP00000357470,ENSP00000359077,ENSP00000367123,ENSP00000369375,ENSP00000377783,ENSP00000398632,ENSP00000453302,ENSP00000479536,ENSP00000484431	ADAM8,APOB,CD177,CD34,CD44,CD48,ESAM,FN1,ICAM1,IGJ,IL6R,KIT,L1CAM,MERTK,PDGFB,PROS1,SELL,SLC3A2,TEK,TGFB1,VCAM1,ZAP70
GO:0045597	positive regulation of cell differentiation	40	908	1.37e-07	ENSP00000219022,ENSP00000221930,ENSP00000227524,ENSP00000233242,ENSP00000234071,ENSP00000245323,ENSP00000251268,ENSP00000264833,ENSP00000264972,ENSP00000265371,ENSP00000277120,ENSP00000288135,ENSP00000289749,ENSP00000295731,ENSP00000297261,ENSP00000301178,ENSP00000306157,ENSP00000310036,ENSP00000321853,ENSP00000333779,ENSP00000346839,ENSP00000350364,ENSP00000354207,ENSP00000356905,ENSP00000357470…	ADAM8,APOB,AXL,BOC,CD34,CD36,CNTN1,DAG1,EFNB2,EVI2B,FGFR1,FN1,GDF2,IGFBP3,IHH,IL6R,IL7R,KIT,L1CAM,MEGF8,NBL1,NEGR1,NRCAM,NRP1,NTRK2,NTRK3,OLFM1,OLFM2,OLFM4,PROC,PRPF19,PTK7,RELN,SERPINE2,SERPINF2,SFRP4,SHH,TGFB1,VNN1,ZAP70
GO:0023051	regulation of signaling	93	3360	1.47e-07	ENSP00000053867,ENSP00000215912,ENSP00000218388,ENSP00000221891,ENSP00000221930,ENSP00000232003,ENSP00000242249,ENSP00000243077,ENSP00000249363,ENSP00000251268,ENSP00000252804,ENSP00000260356,ENSP00000263798,ENSP00000264832,ENSP00000264972,ENSP00000265016,ENSP00000265132,ENSP00000265371,ENSP00000266646,ENSP00000270142,ENSP00000274368,ENSP00000277120,ENSP00000278222,ENSP00000286301,ENSP00000287097…	ABCA1,ADAM8,AHSG,AMBP,APAF1,APLP1,APOD,ASPN,ATF6B,AXL,BMP1,BST1,C6orf25,CD109,CD14,CD177,CD36,CD44,CECR1,CIDEB,CNTN4,CNTN6,CRHBP,CSF1R,CSPG4,DAG1,DKK3,DPP4,ECE1,ECM1,FBLN1,FBN1,FGFR1,FGFR3,FN1,GDF2,GFRA2,GP1BA,GPR37,GRN,HINT1,HPSE,HRG,HYOU1,ICAM1,IGFBP3,IHH,IL1R2,IL6R,IL7R,INHBC,INHBE,ITPR2,KIT,LAMA2,LRP1,LRRC4,LTBP1,MEGF8,MET,MFNG,NBL1,NCAM1,NRP1,NTRK2,NTRK3,PCSK9,PDGFB,PDGFC,PIK3IP1,PTPRC,PTPRJ…
GO:0018212	peptidyl-tyrosine modification	18	198	1.73e-07	ENSP00000245323,ENSP00000263798,ENSP00000264972,ENSP00000265371,ENSP00000277120,ENSP00000286301,ENSP00000288135,ENSP00000295408,ENSP00000301178,ENSP00000317272,ENSP00000330382,ENSP00000339813,ENSP00000339824,ENSP00000349437,ENSP00000354207,ENSP00000369375,ENSP00000392423,ENSP00000393312	AXL,CSF1R,EFNB2,FGFR1,FGFR3,IGF2R,KIT,MERTK,MET,NRP1,NTRK2,NTRK3,PDGFB,RELN,TEK,TPST2,TYRO3,ZAP70
GO:0051248	negative regulation of protein metabolic process	44	1075	1.75e-07	ENSP00000218388,ENSP00000221930,ENSP00000232003,ENSP00000243611,ENSP00000249363,ENSP00000255040,ENSP00000260356,ENSP00000261336,ENSP00000261994,ENSP00000265023,ENSP00000265029,ENSP00000265132,ENSP00000266041,ENSP00000273283,ENSP00000287097,ENSP00000296280,ENSP00000297261,ENSP00000321334,ENSP00000321853,ENSP00000329380,ENSP00000330959,ENSP00000331544,ENSP00000342850,ENSP00000345179,ENSP00000351190…	AACT,AHSG,AMBP,APCS,APOD,ASPN,C4BPA,C4BPB,CD109,CD44,DAG1,ECM1,F13B,FBLN1,FETUB,GP1BA,HRG,IGFBP3,IL1R2,ITIH1,ITIH2,ITIH3,ITIH4,ITM2B,KNG1,LPA,LRRC4,MASP1,NTRK3,PI16,PROS1,PTPRC,PTPRJ,PZP,RECK,SERPINA1,SERPINA10,SERPINA6,SERPINE2,SERPINF2,SHH,TGFB1,THBS1,TIMP1
GO:0002253	activation of immune response	25	393	1.8e-07	ENSP00000160262,ENSP00000233242,ENSP00000243611,ENSP00000252244,ENSP00000256785,ENSP00000264972,ENSP00000266542,ENSP00000270879,ENSP00000296280,ENSP00000299367,ENSP00000304236,ENSP00000314299,ENSP00000356024,ENSP00000356037,ENSP00000363770,ENSP00000363773,ENSP00000381008,ENSP00000383690,ENSP00000385035,ENSP00000399421,ENSP00000400010,ENSP00000411355,ENSP00000415283,ENSP00000416561,ENSP00000438615	APOB,C1QA,C1QC,C1R,C1RL,C1S,C2,C4BPA,C4BPB,CD14,CD36,CFB,CFHR1,CFHR5,CR2,FCN3,ICAM2,ICAM3,KRT1,MASP1,MASP2,MUC16,PTPRC,PTPRJ,ZAP70
GO:0052548	regulation of endopeptidase activity	25	393	1.8e-07	ENSP00000218388,ENSP00000232003,ENSP00000260356,ENSP00000261336,ENSP00000261994,ENSP00000265023,ENSP00000265029,ENSP00000265132,ENSP00000266041,ENSP00000273283,ENSP00000287097,ENSP00000321334,ENSP00000321853,ENSP00000337731,ENSP00000342850,ENSP00000351190,ENSP00000367202,ENSP00000377783,ENSP00000393887,ENSP00000398632,ENSP00000415769,ENSP00000415786,ENSP00000416066,ENSP00000448165,ENSP00000450540	AACT,AHSG,AMBP,APAF1,CD109,CD44,CIDEB,FETUB,HRG,ITIH1,ITIH2,ITIH3,ITIH4,KNG1,LPA,PROS1,PZP,RECK,SERPINA1,SERPINA10,SERPINA6,SERPINE2,SERPINF2,THBS1,TIMP1
GO:0010646	regulation of cell communication	92	3327	1.88e-07	ENSP00000053867,ENSP00000215912,ENSP00000218388,ENSP00000221891,ENSP00000221930,ENSP00000232003,ENSP00000242249,ENSP00000243077,ENSP00000249363,ENSP00000251268,ENSP00000252804,ENSP00000260356,ENSP00000263798,ENSP00000264832,ENSP00000264972,ENSP00000265016,ENSP00000265132,ENSP00000265371,ENSP00000266646,ENSP00000270142,ENSP00000274368,ENSP00000277120,ENSP00000278222,ENSP00000286301,ENSP00000287097…	ABCA1,ADAM8,AHSG,AMBP,APAF1,APLP1,APOD,ASPN,ATF6B,AXL,BMP1,BST1,C6orf25,CD109,CD14,CD177,CD36,CD44,CECR1,CIDEB,CNTN4,CNTN6,CRHBP,CSF1R,CSPG4,DAG1,DKK3,DPP4,ECM1,FBLN1,FBN1,FGFR1,FGFR3,FN1,GDF2,GFRA2,GP1BA,GPR37,GRN,HINT1,HPSE,HRG,HYOU1,ICAM1,IGFBP3,IHH,IL1R2,IL6R,IL7R,INHBC,INHBE,ITPR2,KIT,LAMA2,LRP1,LRRC4,LTBP1,MEGF8,MET,MFNG,NBL1,NCAM1,NRP1,NTRK2,NTRK3,PCSK9,PDGFB,PDGFC,PIK3IP1,PTPRC,PTPRJ,PTPR…
GO:0051701	interaction with host	16	156	2.51e-07	ENSP00000221930,ENSP00000245323,ENSP00000263798,ENSP00000264832,ENSP00000301178,ENSP00000317272,ENSP00000333298,ENSP00000353224,ENSP00000353731,ENSP00000354207,ENSP00000356024,ENSP00000370808,ENSP00000402060,ENSP00000442600,ENSP00000455897,ENSP00000480132	AXL,CR2,DAG1,DPP4,EFNB2,ICAM1,LAMP1,MET,MRC1,NCAM1,NTRK3,PVR,SLC25A6,TFRC,TGFB1,TYRO3
GO:0065009	regulation of molecular function	91	3322	3.7e-07	ENSP00000053867,ENSP00000205948,ENSP00000215912,ENSP00000218388,ENSP00000221930,ENSP00000222381,ENSP00000232003,ENSP00000242249,ENSP00000243077,ENSP00000249363,ENSP00000252804,ENSP00000255040,ENSP00000256785,ENSP00000260356,ENSP00000261336,ENSP00000261994,ENSP00000262304,ENSP00000264832,ENSP00000265023,ENSP00000265029,ENSP00000265132,ENSP00000265371,ENSP00000266041,ENSP00000266646,ENSP00000270142…	AACT,ACE,ADAM8,AHSG,AMBP,AOC3,APAF1,APCS,APOH,ASPN,BMP1,CD109,CD36,CD44,CECR1,CFHR1,CFHR5,CIDEB,CPN2,CRHBP,CSF1R,CSPG4,DAG1,ECM1,FBLN1,FBN1,FETUB,FGFR1,FGFR3,FHR2,FN1,GDF2,GFRA2,GFRA3,GP1BA,GRN,HRG,ICAM1,IGFBP3,IL6R,INHBC,INHBE,ITIH1,ITIH2,ITIH3,ITIH4,KCNE3,KIT,KNG1,LEPR,LPA,LRP1,LRRC4,MET,MFNG,NBL1,NCAM1,NRP1,NTRK2,NTRK3,PCSK9,PDGFB,PDGFC,PI16,PIK3IP1,PKD1,PON1,PROS1,PTPRC,PTPRF,PTPRJ,PXDN,PZP,R…
GO:0007160	cell-matrix adhesion	14	119	4.44e-07	ENSP00000216286,ENSP00000244333,ENSP00000256178,ENSP00000262304,ENSP00000270233,ENSP00000294728,ENSP00000310036,ENSP00000345008,ENSP00000346839,ENSP00000359077,ENSP00000372313,ENSP00000384262,ENSP00000398632,ENSP00000442600	BCAM,CD34,CD44,DAG1,FBLN5,FN1,HPSE,L1CAM,LYPD3,LYVE1,MSLN,NID2,PKD1,VCAM1
GO:0032879	regulation of localization	75	2524	4.48e-07	ENSP00000200676,ENSP00000205948,ENSP00000218388,ENSP00000221930,ENSP00000222381,ENSP00000230538,ENSP00000232003,ENSP00000233242,ENSP00000242249,ENSP00000243077,ENSP00000243611,ENSP00000251268,ENSP00000260356,ENSP00000261590,ENSP00000264036,ENSP00000264832,ENSP00000265016,ENSP00000265371,ENSP00000274368,ENSP00000280904,ENSP00000286301,ENSP00000288135,ENSP00000289749,ENSP00000290271,ENSP00000290866…	ABCA1,ACE,ADAM8,AHSG,APOB,APOC4,APOD,APOH,AXL,BST1,C2,C4BPA,C4BPB,CADM1,CD14,CD177,CD34,CD36,CETP,CNTN1,CRHBP,CSF1R,DAG1,DPP4,DSC2,DSG2,ECM1,FBLN1,FGFR1,FN1,GDF2,HMCN2,HRG,ICAM1,IGFBP3,IL1R2,IL6R,ITPR2,KCNE3,KIT,LAMA2,LAMA4,LAMP1,LMAN2,LRP1,MCAM,MEGF8,MERTK,MET,NBL1,NRP1,NTRK3,PCSK9,PDGFB,PDGFC,PLTP,PODXL,PON1,PTPRC,PTPRG,PTPRJ,PTPRM,RAMP3,RECK,RELN,ROBO4,SERPINE2,SFRP4,SHH,SLC25A6,STC1,TEK,TGFB1…
GO:0030260	entry into host cell	13	100	4.92e-07	ENSP00000245323,ENSP00000263798,ENSP00000264832,ENSP00000301178,ENSP00000317272,ENSP00000333298,ENSP00000353224,ENSP00000353731,ENSP00000356024,ENSP00000402060,ENSP00000442600,ENSP00000455897,ENSP00000480132	AXL,CR2,DAG1,DPP4,EFNB2,ICAM1,LAMP1,MET,MRC1,NCAM1,PVR,TFRC,TYRO3
GO:0051094	positive regulation of developmental process	48	1286	5.02e-07	ENSP00000219022,ENSP00000221930,ENSP00000227524,ENSP00000233242,ENSP00000234071,ENSP00000245323,ENSP00000251268,ENSP00000260356,ENSP00000264833,ENSP00000264972,ENSP00000265371,ENSP00000277120,ENSP00000288135,ENSP00000289749,ENSP00000295731,ENSP00000297261,ENSP00000300026,ENSP00000301178,ENSP00000305714,ENSP00000306157,ENSP00000310036,ENSP00000321853,ENSP00000330382,ENSP00000333779,ENSP00000346839…	ADAM8,APOB,AXL,BMP1,BOC,CD34,CD36,CNTN1,DAG1,ECM1,EFNB2,EVI2B,FGFR1,FN1,GDF2,HPSE,IGFBP3,IHH,IL6R,IL7R,KIT,L1CAM,MEGF8,NBL1,NEGR1,NRCAM,NRP1,NTRK2,NTRK3,OLFM1,OLFM2,OLFM4,PDGFB,PPIB,PROC,PRPF19,PTK7,RELN,SERPINE2,SERPINF2,SFRP4,SHH,TEK,TFRC,TGFB1,THBS1,VNN1,ZAP70
GO:0032268	regulation of cellular protein metabolic process	74	2486	5.18e-07	ENSP00000218388,ENSP00000221930,ENSP00000232003,ENSP00000242249,ENSP00000243077,ENSP00000243611,ENSP00000249363,ENSP00000260356,ENSP00000261336,ENSP00000261994,ENSP00000262304,ENSP00000264690,ENSP00000264832,ENSP00000265016,ENSP00000265023,ENSP00000265029,ENSP00000265132,ENSP00000265371,ENSP00000266041,ENSP00000266646,ENSP00000270142,ENSP00000273283,ENSP00000277120,ENSP00000286301,ENSP00000287097…	AACT,ACE,ADAM8,AHSG,AMBP,APAF1,ASPN,BST1,C4BPA,C4BPB,CD109,CD36,CD44,CIDEB,CNTN1,CSF1R,CSPG4,DAG1,ECM1,F13B,FBLN1,FBN1,FETUB,FGFR1,FGFR3,FN1,GDF2,GFRA2,GP1BA,GPR37,HRG,ICAM1,IGFBP3,IL1R2,IL6R,INHBC,INHBE,ITIH1,ITIH2,ITIH3,ITIH4,KIT,KLKB1,KNG1,LPA,LRP1,LRRC4,MASP1,NRP1,NTRK2,NTRK3,PCSK9,PDGFB,PDGFC,PI16,PKD1,PROS1,PTPRC,PTPRJ,PZP,RAMP3,RECK,RELN,SERPINA1,SERPINA10,SERPINA6,SERPINE2,SERPINF2,SHH,SO…
GO:0051271	negative regulation of cellular component movement	20	270	5.58e-07	ENSP00000205948,ENSP00000218388,ENSP00000221930,ENSP00000232003,ENSP00000243077,ENSP00000260356,ENSP00000265371,ENSP00000289749,ENSP00000290271,ENSP00000297261,ENSP00000310557,ENSP00000331544,ENSP00000345179,ENSP00000367202,ENSP00000370473,ENSP00000400010,ENSP00000418112,ENSP00000442600,ENSP00000463051,ENSP00000463325	APOD,APOH,DAG1,FBLN1,GDF2,HRG,IGFBP3,KCNE3,LRP1,NBL1,NRP1,PTPRG,PTPRJ,PTPRM,RECK,SHH,STC1,TGFB1,THBS1,TIMP1
GO:0001501	skeletal system development	26	457	6.95e-07	ENSP00000061240,ENSP00000218388,ENSP00000221930,ENSP00000222271,ENSP00000251268,ENSP00000262304,ENSP00000262644,ENSP00000266718,ENSP00000288135,ENSP00000290271,ENSP00000295731,ENSP00000297261,ENSP00000300026,ENSP00000305714,ENSP00000325527,ENSP00000339824,ENSP00000364964,ENSP00000365637,ENSP00000369375,ENSP00000393312,ENSP00000393887,ENSP00000398632,ENSP00000410715,ENSP00000411355,ENSP00000422464…	AHSG,BMP1,C6orf25,CD44,COMP,FBN1,FGFR1,FGFR3,GDF2,IHH,IMPAD1,KIAA1217,KIT,LUM,MEGF8,PDGFC,PKD1,PPIB,PTPRC,SFRP4,SHH,STC1,TEK,TGFB1,TIMP1,TLL1
GO:0018108	peptidyl-tyrosine phosphorylation	17	195	7.32e-07	ENSP00000245323,ENSP00000263798,ENSP00000264972,ENSP00000265371,ENSP00000277120,ENSP00000286301,ENSP00000288135,ENSP00000295408,ENSP00000301178,ENSP00000317272,ENSP00000330382,ENSP00000339824,ENSP00000349437,ENSP00000354207,ENSP00000369375,ENSP00000392423,ENSP00000393312	AXL,CSF1R,EFNB2,FGFR1,FGFR3,IGF2R,KIT,MERTK,MET,NRP1,NTRK2,NTRK3,PDGFB,RELN,TEK,TYRO3,ZAP70
GO:0048869	cellular developmental process	94	3533	7.32e-07	ENSP00000061240,ENSP00000221930,ENSP00000227524,ENSP00000243077,ENSP00000245323,ENSP00000251268,ENSP00000252244,ENSP00000257192,ENSP00000258341,ENSP00000261590,ENSP00000262629,ENSP00000262644,ENSP00000263798,ENSP00000264832,ENSP00000264972,ENSP00000265371,ENSP00000266646,ENSP00000270142,ENSP00000274721,ENSP00000277120,ENSP00000280904,ENSP00000286301,ENSP00000287097,ENSP00000288135,ENSP00000289749…	ACE,ADAM8,ALCAM,APAF1,APOD,AXL,BMP1,BOC,C6orf25,CADM1,CD109,CD34,CDHR1,CDHR5,CNTN1,CNTN4,CNTN6,CR2,CSF1R,CSPG4,DAG1,DSC2,DSG1,DSG2,EFNB2,EVI2B,FAT1,FGFR1,FGFR3,FN1,GDF2,GFRA2,GFRA3,GP1BA,GP5,HEG1,ICAM1,IGFBP3,IHH,IL7R,IMPAD1,INHBC,INHBE,KIT,KRT1,L1CAM,LAMA2,LAMB2,LAMC1,LEPR,LRP1,MEGF8,MERTK,MET,MFNG,NBL1,NCAM1,NCAM2,NEGR1,NRCAM,NRP1,NTRK2,NTRK3,OLFM1,OSCAR,PCSK9,PDGFB,PODXL,PRPF19,PTK7,PTPRC,PTPR…
GO:0032269	negative regulation of cellular protein metabolic process	41	1014	7.6e-07	ENSP00000218388,ENSP00000221930,ENSP00000232003,ENSP00000243611,ENSP00000249363,ENSP00000260356,ENSP00000261336,ENSP00000261994,ENSP00000265023,ENSP00000265029,ENSP00000265132,ENSP00000266041,ENSP00000273283,ENSP00000287097,ENSP00000296280,ENSP00000297261,ENSP00000321334,ENSP00000321853,ENSP00000329380,ENSP00000330959,ENSP00000331544,ENSP00000342850,ENSP00000351190,ENSP00000354207,ENSP00000356037…	AACT,AHSG,AMBP,ASPN,C4BPA,C4BPB,CD109,CD44,DAG1,ECM1,F13B,FBLN1,FETUB,GP1BA,HRG,IGFBP3,IL1R2,ITIH1,ITIH2,ITIH3,ITIH4,KNG1,LPA,LRRC4,MASP1,NTRK3,PI16,PROS1,PTPRC,PTPRJ,PZP,RECK,SERPINA1,SERPINA10,SERPINA6,SERPINE2,SERPINF2,SHH,TGFB1,THBS1,TIMP1
GO:0045087	innate immune response	32	676	9.94e-07	ENSP00000221930,ENSP00000243611,ENSP00000252244,ENSP00000254801,ENSP00000255040,ENSP00000256785,ENSP00000262629,ENSP00000264832,ENSP00000264972,ENSP00000266542,ENSP00000270879,ENSP00000286301,ENSP00000294728,ENSP00000296280,ENSP00000299367,ENSP00000301178,ENSP00000304236,ENSP00000355084,ENSP00000356024,ENSP00000356037,ENSP00000356905,ENSP00000362108,ENSP00000363770,ENSP00000363773,ENSP00000383690…	APCS,AXL,C1QA,C1QC,C1R,C1RL,C1S,C2,C4BPA,C4BPB,CD14,CD177,CD44,CFB,CFHR5,CR2,CSF1R,FCN3,ICAM1,IGJ,KRT1,LCN2,MASP1,MASP2,MRC1,MSRB1,NCAM1,TGFB1,TYROBP,VCAM1,VNN1,ZAP70
GO:0097006	regulation of plasma lipoprotein particle levels	11	70	1.03e-06	ENSP00000200676,ENSP00000233242,ENSP00000264005,ENSP00000303208,ENSP00000305714,ENSP00000321334,ENSP00000363868,ENSP00000365081,ENSP00000399421,ENSP00000417138,ENSP00000468236	ABCA1,APOB,APOC4,APOM,BMP1,CD36,CETP,LCAT,LPA,PCSK9,PLTP
GO:0030154	cell differentiation	92	3457	1.07e-06	ENSP00000061240,ENSP00000221930,ENSP00000227524,ENSP00000243077,ENSP00000245323,ENSP00000251268,ENSP00000252244,ENSP00000257192,ENSP00000258341,ENSP00000261590,ENSP00000262629,ENSP00000262644,ENSP00000263798,ENSP00000264832,ENSP00000264972,ENSP00000265371,ENSP00000266646,ENSP00000270142,ENSP00000274721,ENSP00000277120,ENSP00000280904,ENSP00000286301,ENSP00000287097,ENSP00000288135,ENSP00000289749…	ACE,ALCAM,APAF1,APOD,AXL,BMP1,BOC,C6orf25,CADM1,CD109,CD34,CDHR1,CDHR5,CNTN1,CNTN4,CNTN6,CR2,CSF1R,CSPG4,DAG1,DSC2,DSG1,DSG2,EFNB2,EVI2B,FAT1,FGFR1,FGFR3,FN1,GDF2,GFRA2,GFRA3,GP5,HEG1,ICAM1,IGFBP3,IHH,IL7R,IMPAD1,INHBC,INHBE,KIT,KRT1,L1CAM,LAMA2,LAMB2,LAMC1,LEPR,LRP1,MEGF8,MERTK,MET,MFNG,NBL1,NCAM1,NCAM2,NEGR1,NRCAM,NRP1,NTRK2,NTRK3,OLFM1,OSCAR,PCSK9,PDGFB,PODXL,PRPF19,PTK7,PTPRC,PTPRF,PTPRG,PTPR…
GO:0072378	blood coagulation, fibrin clot formation	8	27	1.12e-06	ENSP00000205948,ENSP00000261405,ENSP00000264690,ENSP00000265023,ENSP00000329380,ENSP00000331544,ENSP00000356382,ENSP00000383931	APOH,F13B,FBLN1,GP1BA,GP5,KLKB1,KNG1,VWF
GO:1903510	mucopolysaccharide metabolic process	13	109	1.13e-06	ENSP00000221930,ENSP00000256178,ENSP00000262644,ENSP00000266041,ENSP00000266718,ENSP00000273283,ENSP00000312506,ENSP00000339801,ENSP00000347041,ENSP00000351190,ENSP00000373539,ENSP00000398632,ENSP00000415769	CD44,CSPG4,FMOD,IDS,IMPAD1,ITIH1,ITIH2,ITIH3,ITIH4,LUM,LYVE1,STAB2,TGFB1
GO:0098742	cell-cell adhesion via plasma-membrane adhesion molecules	18	230	1.26e-06	ENSP00000236147,ENSP00000257192,ENSP00000261590,ENSP00000262304,ENSP00000264832,ENSP00000278927,ENSP00000280904,ENSP00000294728,ENSP00000305988,ENSP00000329797,ENSP00000351118,ENSP00000367096,ENSP00000376421,ENSP00000402060,ENSP00000406229,ENSP00000463325,ENSP00000479536,ENSP00000485478	ALCAM,CADM1,CD177,CDHR1,CDHR5,DSC2,DSG1,DSG2,ESAM,FAT1,ICAM1,PCDH9,PKD1,PTPRM,PVR,SDK2,SELL,VCAM1
GO:0009968	negative regulation of signal transduction	44	1160	1.28e-06	ENSP00000215912,ENSP00000221891,ENSP00000221930,ENSP00000232003,ENSP00000242249,ENSP00000243077,ENSP00000249363,ENSP00000251268,ENSP00000252804,ENSP00000260356,ENSP00000263798,ENSP00000264832,ENSP00000265132,ENSP00000265371,ENSP00000274368,ENSP00000287097,ENSP00000289749,ENSP00000297261,ENSP00000303208,ENSP00000304236,ENSP00000306864,ENSP00000317272,ENSP00000325527,ENSP00000329380,ENSP00000330959…	AHSG,AMBP,APLP1,APOD,ASPN,ATF6B,C6orf25,CD109,CD14,CD44,CRHBP,DAG1,DKK3,ECM1,FBLN1,FBN1,GP1BA,HRG,HYOU1,ICAM1,IGFBP3,IL1R2,LRP1,LRRC4,LTBP1,MEGF8,MET,NBL1,NRP1,PCSK9,PIK3IP1,PTPRC,PTPRJ,PTPRS,PXDN,RAMP3,SERPINE2,SFRP4,SHH,TGFB1,THBS1,TYRO3,VASN,VNN1
GO:0051240	positive regulation of multicellular organismal process	53	1551	1.28e-06	ENSP00000205948,ENSP00000221930,ENSP00000227524,ENSP00000232003,ENSP00000243077,ENSP00000245323,ENSP00000251268,ENSP00000260356,ENSP00000264832,ENSP00000264972,ENSP00000265371,ENSP00000266718,ENSP00000270142,ENSP00000277120,ENSP00000286301,ENSP00000288135,ENSP00000289749,ENSP00000295731,ENSP00000297261,ENSP00000300026,ENSP00000301178,ENSP00000304236,ENSP00000305714,ENSP00000306157,ENSP00000310036…	ADAM8,APOH,AXL,BMP1,CADM1,CD14,CD276,CD34,CD36,CNTN1,CSF1R,DAG1,ECM1,EFNB2,EVI2B,FGFR1,FN1,GDF2,HEG1,HPSE,HRG,ICAM1,IHH,IL6R,IL7R,KIT,L1CAM,LRP1,LUM,MEGF8,MET,NBL1,NEGR1,NRCAM,NRP1,NTRK2,NTRK3,OLFM1,PDGFB,PPIB,PRPF19,PTK7,RELN,SERPINE2,SERPINF2,SHH,SOD1,TEK,TFRC,TGFB1,THBS1,VNN1,ZAP70
GO:0046718	viral entry into host cell	12	92	1.51e-06	ENSP00000245323,ENSP00000263798,ENSP00000264832,ENSP00000301178,ENSP00000333298,ENSP00000353224,ENSP00000353731,ENSP00000356024,ENSP00000402060,ENSP00000442600,ENSP00000455897,ENSP00000480132	AXL,CR2,DAG1,DPP4,EFNB2,ICAM1,LAMP1,MRC1,NCAM1,PVR,TFRC,TYRO3
GO:0071827	plasma lipoprotein particle organization	9	42	1.68e-06	ENSP00000200676,ENSP00000233242,ENSP00000264005,ENSP00000305714,ENSP00000321334,ENSP00000363868,ENSP00000365081,ENSP00000417138,ENSP00000468236	ABCA1,APOB,APOC4,APOM,BMP1,CETP,LCAT,LPA,PLTP
GO:0050730	regulation of peptidyl-tyrosine phosphorylation	18	237	1.86e-06	ENSP00000221930,ENSP00000232003,ENSP00000264832,ENSP00000265016,ENSP00000265371,ENSP00000277120,ENSP00000286301,ENSP00000288135,ENSP00000290866,ENSP00000312506,ENSP00000330382,ENSP00000339824,ENSP00000357470,ENSP00000392423,ENSP00000398632,ENSP00000399421,ENSP00000422464,ENSP00000447006	ACE,BST1,CD36,CD44,CNTN1,CSF1R,CSPG4,FGFR3,HRG,ICAM1,IL6R,KIT,NRP1,NTRK2,PDGFB,PDGFC,RELN,TGFB1
GO:0050794	regulation of cellular process	206	10484	2.37e-06	ENSP00000053867,ENSP00000160262,ENSP00000200676,ENSP00000205948,ENSP00000215912,ENSP00000216968,ENSP00000218388,ENSP00000219022,ENSP00000219905,ENSP00000221891,ENSP00000221930,ENSP00000222271,ENSP00000227524,ENSP00000230538,ENSP00000232003,ENSP00000233242,ENSP00000234071,ENSP00000242249,ENSP00000242786,ENSP00000243077,ENSP00000243611,ENSP00000245323,ENSP00000249363,ENSP00000251268,ENSP00000252244…	AACT,ABCA1,ACE,ADAM8,AFP,AHSG,ALCAM,AMBP,APAF1,APCS,APLP1,APOB,APOD,APOH,APOM,ASGR2,ASPN,ATF6B,ATRN,AXL,AZGP1,BCAM,BMP1,BOC,BST1,C1QC,C2,C4BPA,C4BPB,C6orf25,CADM1,CD109,CD14,CD177,CD276,CD34,CD36,CD44,CD48,CD97,CDHR5,CECR1,CETP,CFHR1,CFHR5,CIDEB,CNTN1,CNTN4,CNTN6,COMP,CR2,CRHBP,CSF1R,CSPG4,DAG1,DKK3,DPP4,DSC2,DSG2,ECE1,ECM1,EFNB2,ERAP2,EVI2B,F13B,FBLN1,FBLN5,FBN1,FCN3,FETUB,FGFR1,FGFR3,FHR2,FMOD,…
GO:0006935	chemotaxis	26	491	2.44e-06	ENSP00000232003,ENSP00000245323,ENSP00000265371,ENSP00000274721,ENSP00000278222,ENSP00000286301,ENSP00000288135,ENSP00000294728,ENSP00000297261,ENSP00000305988,ENSP00000317272,ENSP00000330382,ENSP00000357470,ENSP00000359077,ENSP00000368314,ENSP00000380602,ENSP00000388325,ENSP00000392423,ENSP00000400010,ENSP00000400365,ENSP00000418663,ENSP00000428518,ENSP00000442600,ENSP00000453302,ENSP00000463325…	ADAM8,ALCAM,BOC,CNTN4,CSF1R,DAG1,EFNB2,GFRA2,GFRA3,HRG,IL6R,KIT,L1CAM,LAMA2,LAMB2,MET,NCAM1,NRCAM,NRP1,PDGFB,PTPRJ,PTPRM,RELN,SAA4,SHH,VCAM1
GO:0030212	hyaluronan metabolic process	8	31	2.6e-06	ENSP00000221930,ENSP00000256178,ENSP00000266041,ENSP00000273283,ENSP00000351190,ENSP00000373539,ENSP00000398632,ENSP00000415769	CD44,ITIH1,ITIH2,ITIH3,ITIH4,LYVE1,STAB2,TGFB1
GO:0006953	acute-phase response	9	45	2.72e-06	ENSP00000255040,ENSP00000266041,ENSP00000278222,ENSP00000321853,ENSP00000346839,ENSP00000357470,ENSP00000393887,ENSP00000416066,ENSP00000450540	AACT,AHSG,APCS,FN1,IL6R,ITIH4,SAA4,SERPINA1,SERPINF2
GO:0007411	axon guidance	17	220	3.3e-06	ENSP00000245323,ENSP00000265371,ENSP00000274721,ENSP00000286301,ENSP00000297261,ENSP00000305988,ENSP00000359077,ENSP00000368314,ENSP00000380602,ENSP00000388325,ENSP00000392423,ENSP00000400365,ENSP00000418663,ENSP00000428518,ENSP00000442600,ENSP00000463325,ENSP00000480132	ALCAM,BOC,CNTN4,CSF1R,DAG1,EFNB2,GFRA2,GFRA3,L1CAM,LAMA2,LAMB2,NCAM1,NRCAM,NRP1,PTPRM,RELN,SHH
GO:2000146	negative regulation of cell motility	18	253	4.41e-06	ENSP00000205948,ENSP00000218388,ENSP00000221930,ENSP00000232003,ENSP00000243077,ENSP00000260356,ENSP00000289749,ENSP00000290271,ENSP00000297261,ENSP00000331544,ENSP00000345179,ENSP00000367202,ENSP00000370473,ENSP00000400010,ENSP00000418112,ENSP00000442600,ENSP00000463051,ENSP00000463325	APOD,APOH,DAG1,FBLN1,GDF2,HRG,IGFBP3,LRP1,NBL1,PTPRG,PTPRJ,PTPRM,RECK,SHH,STC1,TGFB1,THBS1,TIMP1
GO:0043086	negative regulation of catalytic activity	34	809	4.9e-06	ENSP00000215912,ENSP00000218388,ENSP00000232003,ENSP00000249363,ENSP00000255040,ENSP00000260356,ENSP00000261336,ENSP00000261994,ENSP00000265023,ENSP00000265029,ENSP00000265132,ENSP00000266041,ENSP00000273283,ENSP00000287097,ENSP00000312326,ENSP00000321334,ENSP00000321853,ENSP00000329380,ENSP00000330393,ENSP00000342850,ENSP00000351190,ENSP00000358045,ENSP00000362778,ENSP00000364694,ENSP00000367202…	AACT,AHSG,AMBP,AOC3,APCS,ASPN,CD109,CD44,ECM1,FETUB,GP1BA,HRG,ITIH1,ITIH2,ITIH3,ITIH4,KNG1,LEPR,LPA,LRRC4,PI16,PIK3IP1,PROS1,PTPRC,PTPRJ,PZP,RECK,SERPINA1,SERPINA10,SERPINA6,SERPINE2,SERPINF2,THBS1,TIMP1
GO:0009605	response to external stimulus	58	1857	4.92e-06	ENSP00000221930,ENSP00000222381,ENSP00000232003,ENSP00000233242,ENSP00000236147,ENSP00000245323,ENSP00000254801,ENSP00000260356,ENSP00000262304,ENSP00000264832,ENSP00000265023,ENSP00000265371,ENSP00000269299,ENSP00000270142,ENSP00000270879,ENSP00000271588,ENSP00000274721,ENSP00000278222,ENSP00000280904,ENSP00000286301,ENSP00000288135,ENSP00000290271,ENSP00000294728,ENSP00000295633,ENSP00000295731…	ABCA1,ADAM8,ALCAM,APAF1,APOB,ASGR1,AXL,BOC,C2,CD14,CD36,CNTN4,CSF1R,DAG1,DSC2,EFNB2,FCN3,FSTL1,GFRA2,GFRA3,HMCN1,HRG,ICAM1,IGJ,IHH,IL6R,KIT,KNG1,L1CAM,LAMA2,LAMB2,LAMP2,LCN2,MET,MRC1,NCAM1,NRCAM,NRP1,PCSK9,PDGFB,PKD1,PON1,PTPRC,PTPRJ,PTPRM,RELN,SAA4,SELL,SERPINE2,SHH,SLC25A6,SOD1,STAB1,STAB2,STC1,TGFB1,THBS1,VCAM1
GO:0061564	axon development	22	377	4.92e-06	ENSP00000245323,ENSP00000251268,ENSP00000265371,ENSP00000274721,ENSP00000286301,ENSP00000297261,ENSP00000305988,ENSP00000345179,ENSP00000359077,ENSP00000368314,ENSP00000377047,ENSP00000380602,ENSP00000383392,ENSP00000383931,ENSP00000388325,ENSP00000392423,ENSP00000400365,ENSP00000418663,ENSP00000428518,ENSP00000442600,ENSP00000463325,ENSP00000480132	ALCAM,APOD,BOC,CNTN4,CSF1R,DAG1,EFNB2,GFRA2,GFRA3,GP5,L1CAM,LAMA2,LAMB2,MEGF8,NCAM1,NCAM2,NRCAM,NRP1,PTPRM,PTPRZ1,RELN,SHH
GO:0040013	negative regulation of locomotion	19	286	5.31e-06	ENSP00000205948,ENSP00000218388,ENSP00000221930,ENSP00000232003,ENSP00000243077,ENSP00000260356,ENSP00000265371,ENSP00000289749,ENSP00000290271,ENSP00000297261,ENSP00000331544,ENSP00000345179,ENSP00000367202,ENSP00000370473,ENSP00000400010,ENSP00000418112,ENSP00000442600,ENSP00000463051,ENSP00000463325	APOD,APOH,DAG1,FBLN1,GDF2,HRG,IGFBP3,LRP1,NBL1,NRP1,PTPRG,PTPRJ,PTPRM,RECK,SHH,STC1,TGFB1,THBS1,TIMP1
GO:0030203	glycosaminoglycan metabolic process	14	153	6.26e-06	ENSP00000221930,ENSP00000256178,ENSP00000262644,ENSP00000266041,ENSP00000266718,ENSP00000273283,ENSP00000312506,ENSP00000339801,ENSP00000347041,ENSP00000351190,ENSP00000373539,ENSP00000384262,ENSP00000398632,ENSP00000415769	CD44,CSPG4,FMOD,HPSE,IDS,IMPAD1,ITIH1,ITIH2,ITIH3,ITIH4,LUM,LYVE1,STAB2,TGFB1
GO:0050731	positive regulation of peptidyl-tyrosine phosphorylation	15	180	7.13e-06	ENSP00000221930,ENSP00000264832,ENSP00000265371,ENSP00000277120,ENSP00000286301,ENSP00000288135,ENSP00000290866,ENSP00000312506,ENSP00000330382,ENSP00000339824,ENSP00000357470,ENSP00000392423,ENSP00000398632,ENSP00000399421,ENSP00000447006	ACE,CD36,CD44,CNTN1,CSF1R,CSPG4,FGFR3,ICAM1,IL6R,KIT,NRP1,NTRK2,PDGFB,RELN,TGFB1
GO:0043408	regulation of MAPK cascade	31	712	8.25e-06	ENSP00000221930,ENSP00000242249,ENSP00000260356,ENSP00000264832,ENSP00000265132,ENSP00000265371,ENSP00000266646,ENSP00000270142,ENSP00000277120,ENSP00000286301,ENSP00000288135,ENSP00000306449,ENSP00000308716,ENSP00000312506,ENSP00000321853,ENSP00000330382,ENSP00000331544,ENSP00000339824,ENSP00000346839,ENSP00000354207,ENSP00000357470,ENSP00000369375,ENSP00000370473,ENSP00000393312,ENSP00000398632…	ADAM8,AMBP,CD36,CD44,CSF1R,CSPG4,DAG1,FBLN1,FGFR1,FGFR3,FN1,GDF2,GPR37,ICAM1,IGFBP3,IL6R,INHBC,INHBE,KIT,NRP1,NTRK2,NTRK3,PDGFB,PDGFC,PTPRJ,RAMP3,SERPINF2,SOD1,TEK,TGFB1,THBS1
GO:0030336	negative regulation of cell migration	17	237	8.37e-06	ENSP00000205948,ENSP00000218388,ENSP00000221930,ENSP00000232003,ENSP00000243077,ENSP00000260356,ENSP00000289749,ENSP00000290271,ENSP00000297261,ENSP00000345179,ENSP00000367202,ENSP00000370473,ENSP00000400010,ENSP00000418112,ENSP00000442600,ENSP00000463051,ENSP00000463325	APOD,APOH,DAG1,GDF2,HRG,IGFBP3,LRP1,NBL1,PTPRG,PTPRJ,PTPRM,RECK,SHH,STC1,TGFB1,THBS1,TIMP1
GO:0022409	positive regulation of cell-cell adhesion	17	238	8.8e-06	ENSP00000221930,ENSP00000264832,ENSP00000264972,ENSP00000294728,ENSP00000295731,ENSP00000297261,ENSP00000306157,ENSP00000320084,ENSP00000321853,ENSP00000353224,ENSP00000353731,ENSP00000356905,ENSP00000367817,ENSP00000398632,ENSP00000411355,ENSP00000453302,ENSP00000483732	ADAM8,CD276,CD44,DPP4,ICAM1,ICOSL,IHH,IL7R,PODXL,PTPRC,SERPINF2,SHH,TFRC,TGFB1,VCAM1,VNN1,ZAP70
GO:0007154	cell communication	120	5219	1.06e-05	ENSP00000053867,ENSP00000160262,ENSP00000216968,ENSP00000218388,ENSP00000221930,ENSP00000227524,ENSP00000233242,ENSP00000242249,ENSP00000242786,ENSP00000243077,ENSP00000245323,ENSP00000249363,ENSP00000251268,ENSP00000252244,ENSP00000256178,ENSP00000261590,ENSP00000262304,ENSP00000262629,ENSP00000262919,ENSP00000263798,ENSP00000264832,ENSP00000264972,ENSP00000265016,ENSP00000265023,ENSP00000265371…	ABCA1,AFP,ALCAM,APAF1,APOB,ASGR1,ASGR2,ASPN,ATF6B,ATRN,AXL,BCAM,BOC,BST1,C1QA,C6orf25,CD14,CD34,CD36,CD44,CD48,CD97,CIDEB,CNTN1,CNTN6,CR2,CRHBP,CSF1R,CSPG4,DKK3,DSC2,DSG2,ECM1,EFNB2,ERAP2,FAT1,FBN1,FGFR1,FGFR3,FMOD,FN1,FSTL1,GDF2,GFRA2,GFRA3,GP1BA,GPR37,GRN,HINT1,HYOU1,ICAM1,ICAM2,ICAM3,ICOSL,IGF2R,IHH,IL1R2,IL6R,IL7R,INHBC,INHBE,ITM2B,ITPR2,KIT,KNG1,KRT1,LAMP1,LAMP2,LCN2,LEPR,LRP1,LRRC4,LTBP1,LY…
GO:0023052	signaling	118	5108	1.11e-05	ENSP00000053867,ENSP00000160262,ENSP00000216968,ENSP00000218388,ENSP00000221930,ENSP00000227524,ENSP00000233242,ENSP00000242249,ENSP00000242786,ENSP00000243077,ENSP00000245323,ENSP00000249363,ENSP00000251268,ENSP00000252244,ENSP00000256178,ENSP00000261590,ENSP00000262304,ENSP00000262629,ENSP00000262919,ENSP00000263798,ENSP00000264832,ENSP00000264972,ENSP00000265016,ENSP00000265023,ENSP00000265371…	ABCA1,AFP,ALCAM,APAF1,APOB,ASGR2,ASPN,ATF6B,ATRN,AXL,BCAM,BOC,BST1,C1QA,C6orf25,CD14,CD34,CD36,CD44,CD48,CD97,CIDEB,CNTN1,CNTN6,CR2,CRHBP,CSF1R,CSPG4,DKK3,DSC2,DSG2,ECM1,EFNB2,ERAP2,FAT1,FBN1,FGFR1,FGFR3,FMOD,FN1,FSTL1,GDF2,GFRA2,GFRA3,GP1BA,GPR37,GRN,HINT1,HYOU1,ICAM1,ICAM2,ICAM3,ICOSL,IGF2R,IHH,IL1R2,IL6R,IL7R,INHBC,INHBE,ITM2B,ITPR2,KCNE3,KIT,KNG1,KRT1,LAMP1,LCN2,LEPR,LRP1,LRRC4,LTBP1,LYVE1,ME…
GO:0060348	bone development	14	166	1.47e-05	ENSP00000221930,ENSP00000222271,ENSP00000251268,ENSP00000262644,ENSP00000288135,ENSP00000290271,ENSP00000295731,ENSP00000300026,ENSP00000339824,ENSP00000364964,ENSP00000369375,ENSP00000410715,ENSP00000411355,ENSP00000422464	C6orf25,COMP,FGFR3,IHH,IMPAD1,KIT,MEGF8,PDGFC,PPIB,PTPRC,SFRP4,STC1,TEK,TGFB1
GO:0007165	signal transduction	111	4738	1.53e-05	ENSP00000053867,ENSP00000160262,ENSP00000216968,ENSP00000218388,ENSP00000221930,ENSP00000227524,ENSP00000233242,ENSP00000242249,ENSP00000242786,ENSP00000243077,ENSP00000245323,ENSP00000249363,ENSP00000251268,ENSP00000252244,ENSP00000256178,ENSP00000262304,ENSP00000262629,ENSP00000262919,ENSP00000263798,ENSP00000264832,ENSP00000264972,ENSP00000265016,ENSP00000265023,ENSP00000265371,ENSP00000266646…	ABCA1,AFP,ALCAM,APAF1,APOB,ASGR2,ASPN,ATF6B,ATRN,AXL,BCAM,BOC,BST1,C6orf25,CD14,CD34,CD36,CD44,CD48,CD97,CIDEB,CNTN1,CNTN6,CR2,CRHBP,CSF1R,CSPG4,DKK3,ECM1,EFNB2,ERAP2,FBN1,FGFR1,FGFR3,FMOD,FN1,FSTL1,GDF2,GFRA2,GFRA3,GP1BA,GPR37,GRN,HINT1,HYOU1,ICAM1,ICAM2,ICAM3,ICOSL,IGF2R,IHH,IL1R2,IL6R,IL7R,INHBC,INHBE,ITM2B,ITPR2,KIT,KNG1,KRT1,LAMP1,LCN2,LEPR,LRP1,LRRC4,LTBP1,LYVE1,MEGF8,MERTK,MET,MRC1,MRC2,MU…
GO:0007167	enzyme linked receptor protein signaling pathway	30	698	1.57e-05	ENSP00000221930,ENSP00000245323,ENSP00000251268,ENSP00000264972,ENSP00000265371,ENSP00000266646,ENSP00000277120,ENSP00000286301,ENSP00000288135,ENSP00000295633,ENSP00000301178,ENSP00000308716,ENSP00000312506,ENSP00000317272,ENSP00000330382,ENSP00000339824,ENSP00000347041,ENSP00000348888,ENSP00000349437,ENSP00000353030,ENSP00000354207,ENSP00000369375,ENSP00000379138,ENSP00000386043,ENSP00000393312…	AFP,AXL,CSF1R,CSPG4,EFNB2,FGFR1,FGFR3,FMOD,FSTL1,GDF2,GFRA2,IGF2R,INHBC,INHBE,KIT,LTBP1,MEGF8,MET,NRP1,NTRK2,NTRK3,PDGFB,PDGFC,PIGR,PTPRF,PTPRG,PTPRJ,TEK,TGFB1,ZAP70
GO:0061448	connective tissue development	15	194	1.61e-05	ENSP00000218388,ENSP00000221930,ENSP00000222271,ENSP00000262304,ENSP00000262644,ENSP00000266718,ENSP00000290271,ENSP00000295731,ENSP00000305714,ENSP00000310036,ENSP00000330382,ENSP00000339824,ENSP00000393312,ENSP00000398632,ENSP00000463051	BMP1,CD34,CD44,COMP,FGFR1,FGFR3,GDF2,IHH,IMPAD1,LUM,PDGFB,PKD1,STC1,TGFB1,TIMP1
GO:0048699	generation of neurons	47	1422	1.74e-05	ENSP00000221930,ENSP00000227524,ENSP00000243077,ENSP00000245323,ENSP00000251268,ENSP00000265371,ENSP00000270142,ENSP00000274721,ENSP00000277120,ENSP00000286301,ENSP00000288135,ENSP00000289749,ENSP00000295731,ENSP00000297261,ENSP00000301178,ENSP00000303208,ENSP00000305988,ENSP00000345179,ENSP00000346839,ENSP00000349932,ENSP00000350364,ENSP00000353030,ENSP00000354207,ENSP00000359077,ENSP00000360858…	ALCAM,APOD,AXL,BOC,CDHR1,CNTN1,CNTN4,CNTN6,CSF1R,DAG1,EFNB2,FGFR1,FN1,GFRA2,GFRA3,GP5,IHH,KIT,L1CAM,LAMA2,LAMB2,LRP1,MEGF8,NBL1,NCAM1,NCAM2,NEGR1,NRCAM,NRP1,NTRK2,NTRK3,OLFM1,PCSK9,PRPF19,PTK7,PTPRF,PTPRG,PTPRM,PTPRS,PTPRZ1,RELN,SDK2,SERPINE2,SHH,SOD1,TGFB1,THRB
GO:0007597	blood coagulation, intrinsic pathway	6	17	2.04e-05	ENSP00000205948,ENSP00000261405,ENSP00000264690,ENSP00000265023,ENSP00000329380,ENSP00000383931	APOH,GP1BA,GP5,KLKB1,KNG1,VWF
GO:0043277	apoptotic cell clearance	7	29	2.12e-05	ENSP00000243077,ENSP00000260356,ENSP00000263798,ENSP00000270879,ENSP00000295408,ENSP00000301178,ENSP00000399421	AXL,CD36,FCN3,LRP1,MERTK,THBS1,TYRO3
GO:0051216	cartilage development	13	147	2.18e-05	ENSP00000218388,ENSP00000221930,ENSP00000222271,ENSP00000262304,ENSP00000262644,ENSP00000266718,ENSP00000290271,ENSP00000295731,ENSP00000305714,ENSP00000339824,ENSP00000393312,ENSP00000398632,ENSP00000463051	BMP1,CD44,COMP,FGFR1,FGFR3,GDF2,IHH,IMPAD1,LUM,PKD1,STC1,TGFB1,TIMP1
GO:0048646	anatomical structure formation involved in morphogenesis	33	831	2.23e-05	ENSP00000221930,ENSP00000232003,ENSP00000245323,ENSP00000260356,ENSP00000264036,ENSP00000265371,ENSP00000287097,ENSP00000295731,ENSP00000297261,ENSP00000304945,ENSP00000310036,ENSP00000312506,ENSP00000330393,ENSP00000334928,ENSP00000345179,ENSP00000346839,ENSP00000358045,ENSP00000360858,ENSP00000364964,ENSP00000367817,ENSP00000368314,ENSP00000369375,ENSP00000373539,ENSP00000376421,ENSP00000384262…	ADAM8,APAF1,APOD,C6orf25,CD109,CD34,CSPG4,DAG1,ECM1,EFNB2,FGFR1,FN1,GDF2,HPSE,HRG,IHH,LEPR,MCAM,NRCAM,NRP1,OLFM1,PODXL,PTK7,PTPRB,PTPRM,RELN,ROBO4,SDK2,SHH,STAB2,TEK,TGFB1,THBS1
GO:1903039	positive regulation of leukocyte cell-cell adhesion	15	202	2.51e-05	ENSP00000221930,ENSP00000264832,ENSP00000264972,ENSP00000294728,ENSP00000295731,ENSP00000297261,ENSP00000306157,ENSP00000320084,ENSP00000353224,ENSP00000353731,ENSP00000356905,ENSP00000398632,ENSP00000411355,ENSP00000453302,ENSP00000483732	ADAM8,CD276,CD44,DPP4,ICAM1,ICOSL,IHH,IL7R,PTPRC,SHH,TFRC,TGFB1,VCAM1,VNN1,ZAP70
GO:0006027	glycosaminoglycan catabolic process	9	62	2.58e-05	ENSP00000221930,ENSP00000256178,ENSP00000266718,ENSP00000312506,ENSP00000339801,ENSP00000347041,ENSP00000373539,ENSP00000384262,ENSP00000398632	CD44,CSPG4,FMOD,HPSE,IDS,LUM,LYVE1,STAB2,TGFB1
GO:0008284	positive regulation of cell population proliferation	34	878	2.58e-05	ENSP00000218388,ENSP00000221930,ENSP00000245323,ENSP00000258341,ENSP00000260356,ENSP00000264972,ENSP00000265016,ENSP00000265371,ENSP00000274276,ENSP00000277120,ENSP00000286301,ENSP00000288135,ENSP00000294728,ENSP00000295731,ENSP00000297261,ENSP00000306157,ENSP00000320084,ENSP00000321853,ENSP00000330382,ENSP00000331544,ENSP00000339824,ENSP00000346839,ENSP00000353224,ENSP00000353731,ENSP00000354207…	BST1,CD276,CSF1R,DPP4,ECM1,EFNB2,FBLN1,FGFR1,FGFR3,FN1,GDF2,HPSE,ICOSL,IHH,IL6R,IL7R,KIT,LAMC1,NRP1,NTRK2,NTRK3,OSMR,PDGFB,PDGFC,PTPRC,SERPINF2,SHH,TEK,TFRC,TGFB1,THBS1,TIMP1,VCAM1,ZAP70
GO:0051896	regulation of protein kinase B signaling	15	203	2.62e-05	ENSP00000221930,ENSP00000242249,ENSP00000260356,ENSP00000277120,ENSP00000288135,ENSP00000301178,ENSP00000317272,ENSP00000330382,ENSP00000339824,ENSP00000369375,ENSP00000384262,ENSP00000393312,ENSP00000400010,ENSP00000442600,ENSP00000453302	ADAM8,AXL,DAG1,FGFR1,FGFR3,HPSE,KIT,MET,NTRK2,PDGFB,PTPRJ,RAMP3,TEK,TGFB1,THBS1
GO:0048666	neuron development	31	758	2.63e-05	ENSP00000245323,ENSP00000251268,ENSP00000265371,ENSP00000270142,ENSP00000274721,ENSP00000277120,ENSP00000286301,ENSP00000289749,ENSP00000295731,ENSP00000297261,ENSP00000305988,ENSP00000345179,ENSP00000353030,ENSP00000359077,ENSP00000368314,ENSP00000377047,ENSP00000379904,ENSP00000380602,ENSP00000383392,ENSP00000383931,ENSP00000388325,ENSP00000392423,ENSP00000393312,ENSP00000400365,ENSP00000418663…	ALCAM,APOD,BOC,CDHR1,CNTN1,CNTN4,CSF1R,DAG1,EFNB2,FGFR1,GFRA2,GFRA3,GP5,IHH,L1CAM,LAMA2,LAMB2,MEGF8,NBL1,NCAM1,NCAM2,NRCAM,NRP1,NTRK2,PTPRF,PTPRM,PTPRZ1,RELN,SHH,SOD1,THRB
GO:0060284	regulation of cell development	33	846	3.15e-05	ENSP00000219022,ENSP00000221930,ENSP00000227524,ENSP00000234071,ENSP00000243077,ENSP00000245323,ENSP00000251268,ENSP00000262629,ENSP00000265371,ENSP00000277120,ENSP00000288135,ENSP00000289749,ENSP00000297261,ENSP00000325527,ENSP00000331544,ENSP00000346839,ENSP00000349932,ENSP00000350364,ENSP00000353030,ENSP00000354207,ENSP00000359077,ENSP00000360858,ENSP00000368314,ENSP00000377047,ENSP00000379904…	CNTN1,CNTN4,DAG1,EFNB2,FBLN1,FBN1,FGFR1,FN1,KIT,L1CAM,LRP1,MEGF8,NBL1,NEGR1,NRCAM,NRP1,NTRK2,NTRK3,OLFM1,OLFM4,PROC,PRPF19,PTK7,PTPRF,PTPRG,PTPRS,PTPRZ1,RELN,SERPINE2,SHH,TGFB1,THRB,TYROBP
GO:0002696	positive regulation of leukocyte activation	18	298	3.5e-05	ENSP00000221930,ENSP00000260356,ENSP00000264972,ENSP00000265016,ENSP00000294728,ENSP00000295731,ENSP00000297261,ENSP00000301178,ENSP00000306157,ENSP00000320084,ENSP00000333298,ENSP00000353224,ENSP00000353731,ENSP00000356905,ENSP00000411355,ENSP00000453302,ENSP00000479536,ENSP00000483732	ADAM8,AXL,BST1,CD177,CD276,DPP4,ICOSL,IHH,IL7R,LAMP1,PTPRC,SHH,TFRC,TGFB1,THBS1,VCAM1,VNN1,ZAP70
GO:0051336	regulation of hydrolase activity	42	1238	3.62e-05	ENSP00000205948,ENSP00000218388,ENSP00000232003,ENSP00000243077,ENSP00000255040,ENSP00000260356,ENSP00000261336,ENSP00000261994,ENSP00000264832,ENSP00000265023,ENSP00000265029,ENSP00000265132,ENSP00000265371,ENSP00000266041,ENSP00000270142,ENSP00000273283,ENSP00000277120,ENSP00000287097,ENSP00000288135,ENSP00000321334,ENSP00000321853,ENSP00000330393,ENSP00000331544,ENSP00000337731,ENSP00000339824…	AACT,AHSG,AMBP,APAF1,APCS,APOH,CD109,CD44,CIDEB,ECM1,FBLN1,FETUB,FGFR1,FGFR3,FN1,HRG,ICAM1,IGFBP3,ITIH1,ITIH2,ITIH3,ITIH4,KIT,KNG1,LEPR,LPA,LRP1,NRP1,NTRK2,NTRK3,PI16,PROS1,PZP,RECK,SERPINA1,SERPINA10,SERPINA6,SERPINE2,SERPINF2,SOD1,THBS1,TIMP1
GO:0043687	post-translational protein modification	20	365	3.81e-05	ENSP00000218388,ENSP00000233242,ENSP00000234071,ENSP00000258341,ENSP00000261994,ENSP00000265023,ENSP00000295633,ENSP00000303208,ENSP00000325527,ENSP00000346839,ENSP00000351190,ENSP00000356574,ENSP00000370473,ENSP00000372313,ENSP00000373364,ENSP00000379138,ENSP00000386043,ENSP00000388325,ENSP00000393887,ENSP00000416066	AFP,AHSG,APOB,FBN1,FN1,FSTL1,GOLM1,IGFBP3,ITIH2,KNG1,LAMB2,LAMC1,LTBP1,MSLN,PCSK9,PROC,QSOX1,SERPINA1,SERPINA10,TIMP1
GO:0030182	neuron differentiation	35	940	3.98e-05	ENSP00000245323,ENSP00000251268,ENSP00000265371,ENSP00000270142,ENSP00000274721,ENSP00000277120,ENSP00000286301,ENSP00000289749,ENSP00000295731,ENSP00000297261,ENSP00000303208,ENSP00000305988,ENSP00000345179,ENSP00000353030,ENSP00000354207,ENSP00000359077,ENSP00000368314,ENSP00000376421,ENSP00000377047,ENSP00000379904,ENSP00000380602,ENSP00000383392,ENSP00000383931,ENSP00000388325,ENSP00000392423…	ALCAM,APOD,BOC,CDHR1,CNTN1,CNTN4,CNTN6,CSF1R,DAG1,EFNB2,FGFR1,GFRA2,GFRA3,GP5,IHH,L1CAM,LAMA2,LAMB2,MEGF8,NBL1,NCAM1,NCAM2,NRCAM,NRP1,NTRK2,NTRK3,PCSK9,PTPRF,PTPRM,PTPRZ1,RELN,SDK2,SHH,SOD1,THRB
GO:0048667	cell morphogenesis involved in neuron differentiation	21	400	3.98e-05	ENSP00000245323,ENSP00000265371,ENSP00000270142,ENSP00000274721,ENSP00000286301,ENSP00000297261,ENSP00000305988,ENSP00000359077,ENSP00000368314,ENSP00000377047,ENSP00000380602,ENSP00000383931,ENSP00000388325,ENSP00000392423,ENSP00000400365,ENSP00000418663,ENSP00000428518,ENSP00000442600,ENSP00000463325,ENSP00000480132,ENSP00000485478	ALCAM,BOC,CDHR1,CNTN4,CSF1R,DAG1,EFNB2,GFRA2,GFRA3,GP5,L1CAM,LAMA2,LAMB2,NCAM1,NRCAM,NRP1,PTPRM,PTPRZ1,RELN,SHH,SOD1
GO:0050865	regulation of cell activation	24	506	3.98e-05	ENSP00000221930,ENSP00000232003,ENSP00000260356,ENSP00000263798,ENSP00000264972,ENSP00000265016,ENSP00000270142,ENSP00000294728,ENSP00000295408,ENSP00000295731,ENSP00000297261,ENSP00000301178,ENSP00000306157,ENSP00000320084,ENSP00000330382,ENSP00000333298,ENSP00000353224,ENSP00000353731,ENSP00000356905,ENSP00000411355,ENSP00000415786,ENSP00000453302,ENSP00000479536,ENSP00000483732	ADAM8,AXL,BST1,CD177,CD276,DPP4,HRG,ICOSL,IHH,IL7R,LAMP1,MERTK,PDGFB,PTPRC,SERPINE2,SHH,SOD1,TFRC,TGFB1,THBS1,TYRO3,VCAM1,VNN1,ZAP70
GO:0051897	positive regulation of protein kinase B signaling	13	157	4.04e-05	ENSP00000221930,ENSP00000242249,ENSP00000260356,ENSP00000288135,ENSP00000301178,ENSP00000317272,ENSP00000330382,ENSP00000339824,ENSP00000369375,ENSP00000384262,ENSP00000393312,ENSP00000400010,ENSP00000453302	ADAM8,AXL,FGFR1,FGFR3,HPSE,KIT,MET,PDGFB,PTPRJ,RAMP3,TEK,TGFB1,THBS1
GO:0002460	adaptive immune response based on somatic recombination of immune receptors built from immunoglobulin superfamily domains	12	132	4.07e-05	ENSP00000221930,ENSP00000243611,ENSP00000264832,ENSP00000266542,ENSP00000299367,ENSP00000356024,ENSP00000356037,ENSP00000363770,ENSP00000363773,ENSP00000383690,ENSP00000385035,ENSP00000438615	C1QA,C1QC,C1R,C1RL,C1S,C2,C4BPA,C4BPB,CR2,ICAM1,MASP2,TGFB1
GO:0022008	neurogenesis	48	1519	4.07e-05	ENSP00000221930,ENSP00000227524,ENSP00000243077,ENSP00000245323,ENSP00000251268,ENSP00000265371,ENSP00000270142,ENSP00000274721,ENSP00000277120,ENSP00000286301,ENSP00000288135,ENSP00000289749,ENSP00000295731,ENSP00000297261,ENSP00000301178,ENSP00000303208,ENSP00000305988,ENSP00000312506,ENSP00000345179,ENSP00000346839,ENSP00000349932,ENSP00000350364,ENSP00000353030,ENSP00000354207,ENSP00000359077…	ALCAM,APOD,AXL,BOC,CDHR1,CNTN1,CNTN4,CNTN6,CSF1R,CSPG4,DAG1,EFNB2,FGFR1,FN1,GFRA2,GFRA3,GP5,IHH,KIT,L1CAM,LAMA2,LAMB2,LRP1,MEGF8,NBL1,NCAM1,NCAM2,NEGR1,NRCAM,NRP1,NTRK2,NTRK3,OLFM1,PCSK9,PRPF19,PTK7,PTPRF,PTPRG,PTPRM,PTPRS,PTPRZ1,RELN,SDK2,SERPINE2,SHH,SOD1,TGFB1,THRB
GO:0001867	complement activation, lectin pathway	5	10	4.09e-05	ENSP00000252244,ENSP00000270879,ENSP00000296280,ENSP00000383690,ENSP00000385035	C1S,FCN3,KRT1,MASP1,MASP2
GO:0090322	regulation of superoxide metabolic process	7	33	4.1e-05	ENSP00000221930,ENSP00000265016,ENSP00000265627,ENSP00000270142,ENSP00000345008,ENSP00000399421,ENSP00000479536	BST1,CD177,CD36,FBLN5,PON3,SOD1,TGFB1
GO:0007156	homophilic cell adhesion via plasma membrane adhesion molecules	13	158	4.21e-05	ENSP00000257192,ENSP00000261590,ENSP00000262304,ENSP00000278927,ENSP00000280904,ENSP00000329797,ENSP00000351118,ENSP00000367096,ENSP00000376421,ENSP00000402060,ENSP00000406229,ENSP00000463325,ENSP00000485478	CADM1,CDHR1,CDHR5,DSC2,DSG1,DSG2,ESAM,FAT1,PCDH9,PKD1,PTPRM,PVR,SDK2
GO:0050790	regulation of catalytic activity	63	2249	4.26e-05	ENSP00000205948,ENSP00000215912,ENSP00000218388,ENSP00000221930,ENSP00000232003,ENSP00000243077,ENSP00000249363,ENSP00000255040,ENSP00000260356,ENSP00000261336,ENSP00000261994,ENSP00000262304,ENSP00000264832,ENSP00000265023,ENSP00000265029,ENSP00000265132,ENSP00000265371,ENSP00000266041,ENSP00000270142,ENSP00000273283,ENSP00000277120,ENSP00000286301,ENSP00000287097,ENSP00000288135,ENSP00000290866…	AACT,ACE,ADAM8,AHSG,AMBP,AOC3,APAF1,APCS,APOH,ASPN,CD109,CD44,CIDEB,CPN2,CSF1R,CSPG4,DAG1,ECM1,FBLN1,FBN1,FETUB,FGFR1,FGFR3,FN1,GP1BA,HRG,ICAM1,IGFBP3,IL6R,ITIH1,ITIH2,ITIH3,ITIH4,KIT,KNG1,LEPR,LPA,LRP1,LRRC4,NRP1,NTRK2,NTRK3,PDGFB,PDGFC,PI16,PIK3IP1,PKD1,PROS1,PTPRC,PTPRJ,PZP,RECK,RELN,SERPINA1,SERPINA10,SERPINA6,SERPINE2,SERPINF2,SOD1,TEK,TGFB1,THBS1,TIMP1
GO:0051128	regulation of cellular component organization	64	2306	4.65e-05	ENSP00000219022,ENSP00000221930,ENSP00000232003,ENSP00000243077,ENSP00000243611,ENSP00000245323,ENSP00000249363,ENSP00000251268,ENSP00000254801,ENSP00000260356,ENSP00000262304,ENSP00000264005,ENSP00000264832,ENSP00000265016,ENSP00000265371,ENSP00000277120,ENSP00000286301,ENSP00000288135,ENSP00000290866,ENSP00000295408,ENSP00000299367,ENSP00000301178,ENSP00000303208,ENSP00000303366,ENSP00000304236…	ABCA1,ACE,AHSG,APAF1,APOD,APOM,AXL,BST1,C2,C4BPA,C4BPB,CD14,CD177,CD36,CD44,CDHR5,CIDEB,CNTN1,CSF1R,DAG1,DPP4,EFNB2,FBLN1,FBLN5,FGFR1,FN1,GDF2,HRG,ICAM1,IGFBP3,IGJ,KIT,L1CAM,LAMP2,LCAT,LMAN2,LRP1,LRRC4,MEGF8,MERTK,MET,NEGR1,NRCAM,NRP1,NTRK2,NTRK3,OLFM1,OLFM4,PCSK9,PDGFB,PKD1,PODXL,PTK7,PTPRF,PTPRG,PTPRJ,PTPRS,RELN,SERPINE2,SERPINF2,SFRP4,TEK,TGFB1,THBS1
GO:0007399	nervous system development	62	2206	4.66e-05	ENSP00000221891,ENSP00000221930,ENSP00000227524,ENSP00000233242,ENSP00000243077,ENSP00000245323,ENSP00000251268,ENSP00000262304,ENSP00000262919,ENSP00000263665,ENSP00000263798,ENSP00000265371,ENSP00000270142,ENSP00000274721,ENSP00000277120,ENSP00000286301,ENSP00000288135,ENSP00000289749,ENSP00000294728,ENSP00000295731,ENSP00000297261,ENSP00000301178,ENSP00000303208,ENSP00000305988,ENSP00000312506…	ALCAM,APAF1,APLP1,APOB,APOD,ATRN,AXL,BOC,BTD,CDHR1,CNTN1,CNTN3,CNTN4,CNTN6,CSF1R,CSPG4,DAG1,EFNB2,FGFR1,FN1,GFRA2,GFRA3,GP5,IHH,ITM2B,KIT,L1CAM,LAMA2,LAMB2,LRP1,LSAMP,MEGF8,NBL1,NCAM1,NCAM2,NEGR1,NRCAM,NRP1,NTRK2,NTRK3,OLFM1,PCDH9,PCSK9,PDGFC,PKD1,PRPF19,PTK7,PTPRF,PTPRG,PTPRM,PTPRS,PTPRZ1,RELN,SDK2,SEPP1,SERPINE2,SHH,SOD1,TGFB1,THRB,TYRO3,VCAM1
GO:0010874	regulation of cholesterol efflux	6	21	5.03e-05	ENSP00000200676,ENSP00000222381,ENSP00000243077,ENSP00000297261,ENSP00000363868,ENSP00000417138	ABCA1,CETP,LRP1,PLTP,PON1,SHH
GO:0042730	fibrinolysis	6	21	5.03e-05	ENSP00000232003,ENSP00000252244,ENSP00000264690,ENSP00000321853,ENSP00000329380,ENSP00000377783	GP1BA,HRG,KLKB1,KRT1,PROS1,SERPINF2
GO:0033089	positive regulation of T cell differentiation in thymus	5	11	5.62e-05	ENSP00000295731,ENSP00000297261,ENSP00000306157,ENSP00000356905,ENSP00000453302	ADAM8,IHH,IL7R,SHH,VNN1
GO:0002250	adaptive immune response	17	280	5.84e-05	ENSP00000221930,ENSP00000243611,ENSP00000254801,ENSP00000264832,ENSP00000264972,ENSP00000266542,ENSP00000299367,ENSP00000305988,ENSP00000356024,ENSP00000356037,ENSP00000363770,ENSP00000363773,ENSP00000383690,ENSP00000385035,ENSP00000400376,ENSP00000438615,ENSP00000483732	ALCAM,C1QA,C1QC,C1R,C1RL,C1S,C2,C4BPA,C4BPB,CR2,ERAP2,ICAM1,ICOSL,IGJ,MASP2,TGFB1,ZAP70
GO:0002521	leukocyte differentiation	18	313	6.12e-05	ENSP00000221930,ENSP00000262629,ENSP00000263798,ENSP00000264972,ENSP00000286301,ENSP00000287097,ENSP00000288135,ENSP00000294728,ENSP00000295408,ENSP00000297261,ENSP00000301178,ENSP00000306157,ENSP00000330393,ENSP00000349490,ENSP00000353224,ENSP00000356024,ENSP00000411355,ENSP00000479089	AXL,CD109,CR2,CSF1R,IL7R,KIT,LEPR,MERTK,MFNG,OSCAR,PTPRC,SHH,TFRC,TGFB1,TYRO3,TYROBP,VCAM1,ZAP70
GO:0007409	axonogenesis	19	346	6.14e-05	ENSP00000245323,ENSP00000265371,ENSP00000274721,ENSP00000286301,ENSP00000297261,ENSP00000305988,ENSP00000359077,ENSP00000368314,ENSP00000377047,ENSP00000380602,ENSP00000383931,ENSP00000388325,ENSP00000392423,ENSP00000400365,ENSP00000418663,ENSP00000428518,ENSP00000442600,ENSP00000463325,ENSP00000480132	ALCAM,BOC,CNTN4,CSF1R,DAG1,EFNB2,GFRA2,GFRA3,GP5,L1CAM,LAMA2,LAMB2,NCAM1,NRCAM,NRP1,PTPRM,PTPRZ1,RELN,SHH
GO:0030097	hemopoiesis	24	526	6.9e-05	ENSP00000221930,ENSP00000262629,ENSP00000263798,ENSP00000264972,ENSP00000286301,ENSP00000287097,ENSP00000288135,ENSP00000290866,ENSP00000294728,ENSP00000295408,ENSP00000297261,ENSP00000301178,ENSP00000306157,ENSP00000310036,ENSP00000330393,ENSP00000333779,ENSP00000349490,ENSP00000353224,ENSP00000356024,ENSP00000364964,ENSP00000369375,ENSP00000377047,ENSP00000411355,ENSP00000479089	ACE,AXL,C6orf25,CD109,CD34,CR2,CSF1R,EVI2B,IL7R,KIT,LEPR,MERTK,MFNG,OSCAR,PTPRC,PTPRZ1,SHH,TEK,TFRC,TGFB1,TYRO3,TYROBP,VCAM1,ZAP70
GO:0001932	regulation of protein phosphorylation	44	1370	7.2e-05	ENSP00000221930,ENSP00000232003,ENSP00000242249,ENSP00000249363,ENSP00000260356,ENSP00000262304,ENSP00000264832,ENSP00000265016,ENSP00000265132,ENSP00000265371,ENSP00000266646,ENSP00000270142,ENSP00000277120,ENSP00000286301,ENSP00000287097,ENSP00000288135,ENSP00000290866,ENSP00000306449,ENSP00000308716,ENSP00000312506,ENSP00000321853,ENSP00000325527,ENSP00000329380,ENSP00000330382,ENSP00000331544…	ACE,ADAM8,AMBP,ASPN,BST1,CD109,CD36,CD44,CNTN1,CSF1R,CSPG4,DAG1,FBLN1,FBN1,FGFR1,FGFR3,FN1,GDF2,GFRA2,GP1BA,GPR37,HRG,ICAM1,IGFBP3,IL6R,INHBC,INHBE,KIT,LRRC4,NRP1,NTRK2,NTRK3,PDGFB,PDGFC,PKD1,PTPRC,PTPRJ,RAMP3,RELN,SERPINF2,SOD1,TEK,TGFB1,THBS1
GO:0042325	regulation of phosphorylation	46	1465	7.5e-05	ENSP00000215912,ENSP00000221930,ENSP00000232003,ENSP00000242249,ENSP00000249363,ENSP00000260356,ENSP00000262304,ENSP00000264832,ENSP00000265016,ENSP00000265132,ENSP00000265371,ENSP00000266646,ENSP00000270142,ENSP00000277120,ENSP00000286301,ENSP00000287097,ENSP00000288135,ENSP00000290866,ENSP00000306449,ENSP00000308716,ENSP00000312506,ENSP00000321853,ENSP00000325527,ENSP00000329380,ENSP00000330382…	ACE,ADAM8,AHSG,AMBP,ASPN,BST1,CD109,CD36,CD44,CNTN1,CSF1R,CSPG4,DAG1,FBLN1,FBN1,FGFR1,FGFR3,FN1,GDF2,GFRA2,GP1BA,GPR37,HRG,ICAM1,IGFBP3,IL6R,INHBC,INHBE,KIT,LRRC4,NRP1,NTRK2,NTRK3,PDGFB,PDGFC,PIK3IP1,PKD1,PTPRC,PTPRJ,RAMP3,RELN,SERPINF2,SOD1,TEK,TGFB1,THBS1
GO:0034446	substrate adhesion-dependent cell spreading	7	38	8.73e-05	ENSP00000258341,ENSP00000263798,ENSP00000265371,ENSP00000295408,ENSP00000301178,ENSP00000346839,ENSP00000369375	AXL,FN1,LAMC1,MERTK,NRP1,TEK,TYRO3
GO:0002683	negative regulation of immune system process	21	425	8.8e-05	ENSP00000221930,ENSP00000243611,ENSP00000255040,ENSP00000260356,ENSP00000263798,ENSP00000265132,ENSP00000289749,ENSP00000295408,ENSP00000295731,ENSP00000296280,ENSP00000297261,ENSP00000301178,ENSP00000304236,ENSP00000306157,ENSP00000325527,ENSP00000345179,ENSP00000349932,ENSP00000356037,ENSP00000363770,ENSP00000400010,ENSP00000411355	AMBP,APCS,APOD,AXL,C1QC,C4BPA,C4BPB,CD14,FBN1,IHH,IL7R,MASP1,MERTK,NBL1,PTPRC,PTPRJ,PTPRS,SHH,TGFB1,THBS1,TYRO3
GO:0048534	hematopoietic or lymphoid organ development	25	573	8.93e-05	ENSP00000221930,ENSP00000262629,ENSP00000263798,ENSP00000264972,ENSP00000270142,ENSP00000286301,ENSP00000287097,ENSP00000288135,ENSP00000290866,ENSP00000294728,ENSP00000295408,ENSP00000297261,ENSP00000301178,ENSP00000306157,ENSP00000310036,ENSP00000330393,ENSP00000333779,ENSP00000349490,ENSP00000353224,ENSP00000356024,ENSP00000364964,ENSP00000369375,ENSP00000377047,ENSP00000411355,ENSP00000479089	ACE,AXL,C6orf25,CD109,CD34,CR2,CSF1R,EVI2B,IL7R,KIT,LEPR,MERTK,MFNG,OSCAR,PTPRC,PTPRZ1,SHH,SOD1,TEK,TFRC,TGFB1,TYRO3,TYROBP,VCAM1,ZAP70
GO:0006508	proteolysis	40	1203	9.28e-05	ENSP00000061240,ENSP00000205948,ENSP00000221930,ENSP00000227524,ENSP00000234071,ENSP00000241305,ENSP00000248598,ENSP00000264690,ENSP00000266542,ENSP00000270879,ENSP00000277903,ENSP00000290866,ENSP00000295731,ENSP00000296280,ENSP00000297261,ENSP00000299367,ENSP00000303208,ENSP00000305714,ENSP00000311746,ENSP00000319464,ENSP00000321334,ENSP00000337731,ENSP00000338964,ENSP00000344458,ENSP00000353731…	ACE,ADAM8,APOH,BMP1,C1QA,C1QC,C1R,C1RL,C1S,C2,CFB,CIDEB,CPN2,CPXM2,DAG1,DPEP2,DPP4,ECE1,ERAP2,FCN3,FGL2,GGT7,HABP2,HGFAC,IHH,KLK10,KLKB1,LPA,MASP1,MASP2,PCSK9,PROC,PROZ,PRPF19,RELN,SHH,TGFB1,TLL1,VPS36,XPNPEP1
GO:0051251	positive regulation of lymphocyte activation	16	260	9.32e-05	ENSP00000221930,ENSP00000264972,ENSP00000265016,ENSP00000294728,ENSP00000295731,ENSP00000297261,ENSP00000301178,ENSP00000306157,ENSP00000320084,ENSP00000333298,ENSP00000353224,ENSP00000353731,ENSP00000356905,ENSP00000411355,ENSP00000453302,ENSP00000483732	ADAM8,AXL,BST1,CD276,DPP4,ICOSL,IHH,IL7R,LAMP1,PTPRC,SHH,TFRC,TGFB1,VCAM1,VNN1,ZAP70
GO:0001934	positive regulation of protein phosphorylation	34	941	9.42e-05	ENSP00000221930,ENSP00000242249,ENSP00000260356,ENSP00000262304,ENSP00000264832,ENSP00000265371,ENSP00000266646,ENSP00000270142,ENSP00000277120,ENSP00000286301,ENSP00000288135,ENSP00000290866,ENSP00000306449,ENSP00000308716,ENSP00000312506,ENSP00000321853,ENSP00000325527,ENSP00000330382,ENSP00000339824,ENSP00000354207,ENSP00000357470,ENSP00000369375,ENSP00000370473,ENSP00000392423,ENSP00000393312…	ACE,ADAM8,CD36,CD44,CNTN1,CSF1R,CSPG4,DAG1,FBN1,FGFR1,FGFR3,GDF2,GFRA2,GPR37,ICAM1,IGFBP3,IL6R,INHBC,INHBE,KIT,NRP1,NTRK2,NTRK3,PDGFB,PDGFC,PKD1,PTPRC,RAMP3,RELN,SERPINF2,SOD1,TEK,TGFB1,THBS1
GO:0031175	neuron projection development	26	616	9.96e-05	ENSP00000245323,ENSP00000251268,ENSP00000265371,ENSP00000270142,ENSP00000274721,ENSP00000286301,ENSP00000289749,ENSP00000297261,ENSP00000305988,ENSP00000345179,ENSP00000353030,ENSP00000359077,ENSP00000368314,ENSP00000377047,ENSP00000380602,ENSP00000383392,ENSP00000383931,ENSP00000388325,ENSP00000392423,ENSP00000400365,ENSP00000418663,ENSP00000428518,ENSP00000442600,ENSP00000447006,ENSP00000463325…	ALCAM,APOD,BOC,CNTN1,CNTN4,CSF1R,DAG1,EFNB2,GFRA2,GFRA3,GP5,L1CAM,LAMA2,LAMB2,MEGF8,NBL1,NCAM1,NCAM2,NRCAM,NRP1,PTPRF,PTPRM,PTPRZ1,RELN,SHH,SOD1
GO:0033081	regulation of T cell differentiation in thymus	6	25	0.00011	ENSP00000270142,ENSP00000295731,ENSP00000297261,ENSP00000306157,ENSP00000356905,ENSP00000453302	ADAM8,IHH,IL7R,SHH,SOD1,VNN1
GO:0042221	response to chemical	97	4153	0.00011	ENSP00000218388,ENSP00000221891,ENSP00000221930,ENSP00000222381,ENSP00000232003,ENSP00000233242,ENSP00000236147,ENSP00000242249,ENSP00000243077,ENSP00000245323,ENSP00000249363,ENSP00000251268,ENSP00000252804,ENSP00000257192,ENSP00000260356,ENSP00000261590,ENSP00000264832,ENSP00000265371,ENSP00000265627,ENSP00000266041,ENSP00000266718,ENSP00000270142,ENSP00000274276,ENSP00000274368,ENSP00000274721…	ABCA1,ADAM8,ALCAM,AOC3,APAF1,APLP1,APOB,APOD,APOM,ASPN,ATF6B,AXL,AZGP1,BOC,C1QA,C2,CD14,CD36,CD44,CNTN4,CRHBP,CSF1R,CYP2R1,DAG1,DSG1,DSG2,EFNB2,FBN1,FGFR1,FGFR3,FMOD,FN1,FOLR3,FSTL1,GDF2,GFRA2,GFRA3,GP1BA,HRG,HYOU1,ICAM1,IGF2R,IHH,IL1R2,IL6R,IL7R,ITIH4,ITPR2,KIT,L1CAM,LAMA2,LAMB2,LCN2,LEPR,LRP1,LRRC4,LUM,MEGF8,MET,MRC1,NCAM1,NRCAM,NRP1,NTRK2,NTRK3,OSMR,PCSK9,PDGFB,PDGFC,PIGR,PON1,PON3,PTK7,PTPRJ,…
GO:0010594	regulation of endothelial cell migration	12	150	0.00012	ENSP00000205948,ENSP00000221930,ENSP00000232003,ENSP00000260356,ENSP00000265371,ENSP00000290271,ENSP00000317272,ENSP00000330382,ENSP00000369375,ENSP00000393312,ENSP00000463051,ENSP00000463325	APOH,FGFR1,GDF2,HRG,MET,NRP1,PDGFB,PTPRM,STC1,TEK,TGFB1,THBS1
GO:0030194	positive regulation of blood coagulation	6	26	0.00013	ENSP00000205948,ENSP00000232003,ENSP00000260356,ENSP00000321853,ENSP00000384262,ENSP00000399421	APOH,CD36,HPSE,HRG,SERPINF2,THBS1
GO:0043410	positive regulation of MAPK cascade	23	512	0.00013	ENSP00000221930,ENSP00000242249,ENSP00000260356,ENSP00000264832,ENSP00000265371,ENSP00000270142,ENSP00000277120,ENSP00000286301,ENSP00000288135,ENSP00000306449,ENSP00000312506,ENSP00000321853,ENSP00000330382,ENSP00000339824,ENSP00000354207,ENSP00000357470,ENSP00000369375,ENSP00000370473,ENSP00000393312,ENSP00000398632,ENSP00000399421,ENSP00000422464,ENSP00000453302	ADAM8,CD36,CD44,CSF1R,CSPG4,FGFR1,FGFR3,GPR37,ICAM1,IGFBP3,IL6R,KIT,NRP1,NTRK2,NTRK3,PDGFB,PDGFC,RAMP3,SERPINF2,SOD1,TEK,TGFB1,THBS1
GO:0051917	regulation of fibrinolysis	5	14	0.00013	ENSP00000205948,ENSP00000232003,ENSP00000260356,ENSP00000264690,ENSP00000321853	APOH,HRG,KLKB1,SERPINF2,THBS1
GO:0002449	lymphocyte mediated immunity	11	127	0.00014	ENSP00000243611,ENSP00000264832,ENSP00000266542,ENSP00000299367,ENSP00000356024,ENSP00000356037,ENSP00000363770,ENSP00000363773,ENSP00000383690,ENSP00000385035,ENSP00000438615	C1QA,C1QC,C1R,C1RL,C1S,C2,C4BPA,C4BPB,CR2,ICAM1,MASP2
GO:0022603	regulation of anatomical structure morphogenesis	34	961	0.00014	ENSP00000205948,ENSP00000219022,ENSP00000221930,ENSP00000232003,ENSP00000251268,ENSP00000252244,ENSP00000260356,ENSP00000264832,ENSP00000265371,ENSP00000277120,ENSP00000286301,ENSP00000288135,ENSP00000297261,ENSP00000310036,ENSP00000312946,ENSP00000331544,ENSP00000346839,ENSP00000349932,ENSP00000354207,ENSP00000358045,ENSP00000359077,ENSP00000360858,ENSP00000364694,ENSP00000368314,ENSP00000369375…	APOH,ASPN,CD34,CD36,CD44,CSF1R,DAG1,ECM1,FBLN1,FGFR1,FN1,GDF2,HRG,ICAM1,KIT,KRT1,L1CAM,MEGF8,NRCAM,NRP1,NTRK2,NTRK3,OLFM1,OLFM4,PTK7,PTPRM,PTPRS,RELN,SHH,STAB1,TEK,TGFB1,THBS1,THRB
GO:0032374	regulation of cholesterol transport	7	43	0.00016	ENSP00000200676,ENSP00000222381,ENSP00000243077,ENSP00000297261,ENSP00000303208,ENSP00000363868,ENSP00000417138	ABCA1,CETP,LRP1,PCSK9,PLTP,PON1,SHH
GO:0034369	plasma lipoprotein particle remodeling	6	27	0.00016	ENSP00000200676,ENSP00000233242,ENSP00000264005,ENSP00000321334,ENSP00000365081,ENSP00000417138	APOB,APOM,CETP,LCAT,LPA,PLTP
GO:0051272	positive regulation of cellular component movement	22	482	0.00016	ENSP00000221930,ENSP00000251268,ENSP00000260356,ENSP00000264036,ENSP00000264832,ENSP00000265371,ENSP00000286301,ENSP00000288135,ENSP00000317272,ENSP00000330382,ENSP00000331544,ENSP00000346839,ENSP00000354207,ENSP00000357470,ENSP00000367817,ENSP00000369375,ENSP00000392423,ENSP00000393312,ENSP00000411355,ENSP00000422464,ENSP00000453302,ENSP00000485357	ADAM8,CSF1R,FBLN1,FGFR1,FN1,HMCN2,ICAM1,IL6R,KIT,MCAM,MEGF8,MET,NRP1,NTRK3,PDGFB,PDGFC,PODXL,PTPRC,RELN,TEK,TGFB1,THBS1
GO:1905952	regulation of lipid localization	11	129	0.00016	ENSP00000200676,ENSP00000222381,ENSP00000233242,ENSP00000243077,ENSP00000260356,ENSP00000297261,ENSP00000303208,ENSP00000363868,ENSP00000399421,ENSP00000417138,ENSP00000468236	ABCA1,APOB,APOC4,CD36,CETP,LRP1,PCSK9,PLTP,PON1,SHH,THBS1
GO:0001503	ossification	14	215	0.00018	ENSP00000221930,ENSP00000262644,ENSP00000290271,ENSP00000295731,ENSP00000297261,ENSP00000305714,ENSP00000339824,ENSP00000347140,ENSP00000358045,ENSP00000364694,ENSP00000369375,ENSP00000370473,ENSP00000393887,ENSP00000463051	AHSG,ASGR2,ASPN,BMP1,ECM1,FGFR3,GDF2,IGFBP3,IHH,IMPAD1,SHH,STC1,TEK,TGFB1
GO:0010955	negative regulation of protein processing	7	44	0.00019	ENSP00000243611,ENSP00000260356,ENSP00000296280,ENSP00000321853,ENSP00000330959,ENSP00000356037,ENSP00000415786	C4BPA,C4BPB,IL1R2,MASP1,SERPINE2,SERPINF2,THBS1
GO:0030335	positive regulation of cell migration	21	452	0.00019	ENSP00000221930,ENSP00000260356,ENSP00000264036,ENSP00000264832,ENSP00000265371,ENSP00000286301,ENSP00000288135,ENSP00000317272,ENSP00000330382,ENSP00000331544,ENSP00000346839,ENSP00000354207,ENSP00000357470,ENSP00000367817,ENSP00000369375,ENSP00000392423,ENSP00000393312,ENSP00000411355,ENSP00000422464,ENSP00000453302,ENSP00000485357	ADAM8,CSF1R,FBLN1,FGFR1,FN1,HMCN2,ICAM1,IL6R,KIT,MCAM,MET,NRP1,NTRK3,PDGFB,PDGFC,PODXL,PTPRC,RELN,TEK,TGFB1,THBS1
GO:0050920	regulation of chemotaxis	13	188	0.00021	ENSP00000221930,ENSP00000232003,ENSP00000245323,ENSP00000251268,ENSP00000260356,ENSP00000265016,ENSP00000265371,ENSP00000289749,ENSP00000317272,ENSP00000330382,ENSP00000354207,ENSP00000357470,ENSP00000393312	BST1,EFNB2,FGFR1,HRG,IL6R,MEGF8,MET,NBL1,NRP1,NTRK3,PDGFB,TGFB1,THBS1
GO:0010810	regulation of cell-substrate adhesion	13	189	0.00022	ENSP00000219022,ENSP00000232003,ENSP00000260356,ENSP00000265016,ENSP00000265371,ENSP00000284322,ENSP00000331544,ENSP00000345179,ENSP00000346839,ENSP00000369375,ENSP00000399421,ENSP00000400010,ENSP00000442600	ABI3BP,APOD,BST1,CD36,DAG1,FBLN1,FN1,HRG,NRP1,OLFM4,PTPRJ,TEK,THBS1
GO:0010811	positive regulation of cell-substrate adhesion	10	109	0.00022	ENSP00000219022,ENSP00000232003,ENSP00000265371,ENSP00000284322,ENSP00000331544,ENSP00000346839,ENSP00000369375,ENSP00000399421,ENSP00000400010,ENSP00000442600	ABI3BP,CD36,DAG1,FBLN1,FN1,HRG,NRP1,OLFM4,PTPRJ,TEK
GO:0050767	regulation of neurogenesis	28	730	0.00022	ENSP00000221930,ENSP00000227524,ENSP00000243077,ENSP00000245323,ENSP00000251268,ENSP00000265371,ENSP00000277120,ENSP00000288135,ENSP00000289749,ENSP00000297261,ENSP00000346839,ENSP00000349932,ENSP00000350364,ENSP00000353030,ENSP00000354207,ENSP00000359077,ENSP00000360858,ENSP00000368314,ENSP00000377047,ENSP00000379904,ENSP00000380602,ENSP00000392423,ENSP00000393312,ENSP00000415786,ENSP00000418112…	CNTN1,CNTN4,DAG1,EFNB2,FGFR1,FN1,KIT,L1CAM,LRP1,MEGF8,NBL1,NEGR1,NRCAM,NRP1,NTRK2,NTRK3,OLFM1,PRPF19,PTK7,PTPRF,PTPRG,PTPRS,PTPRZ1,RELN,SERPINE2,SHH,TGFB1,THRB
GO:0060349	bone morphogenesis	9	86	0.00022	ENSP00000221930,ENSP00000222271,ENSP00000251268,ENSP00000262644,ENSP00000290271,ENSP00000295731,ENSP00000339824,ENSP00000369375,ENSP00000410715	COMP,FGFR3,IHH,IMPAD1,MEGF8,SFRP4,STC1,TEK,TGFB1
GO:0010633	negative regulation of epithelial cell migration	8	65	0.00023	ENSP00000205948,ENSP00000221930,ENSP00000232003,ENSP00000260356,ENSP00000290271,ENSP00000418112,ENSP00000463051,ENSP00000463325	APOH,GDF2,HRG,PTPRG,PTPRM,STC1,TGFB1,THBS1
GO:0090092	regulation of transmembrane receptor protein serine/threonine kinase signaling pathway	14	220	0.00023	ENSP00000221930,ENSP00000260356,ENSP00000266646,ENSP00000287097,ENSP00000289749,ENSP00000297261,ENSP00000306864,ENSP00000308716,ENSP00000325527,ENSP00000364694,ENSP00000379762,ENSP00000386043,ENSP00000410715,ENSP00000463051	ASPN,CD109,DKK3,FBN1,GDF2,INHBC,INHBE,LTBP1,NBL1,SFRP4,SHH,TGFB1,THBS1,VASN
GO:0016043	cellular component organization	113	5163	0.00024	ENSP00000061240,ENSP00000160262,ENSP00000200676,ENSP00000216286,ENSP00000218388,ENSP00000219022,ENSP00000221930,ENSP00000222271,ENSP00000227524,ENSP00000230538,ENSP00000233242,ENSP00000245323,ENSP00000249363,ENSP00000251268,ENSP00000252244,ENSP00000252804,ENSP00000255040,ENSP00000257192,ENSP00000258341,ENSP00000260356,ENSP00000261405,ENSP00000261590,ENSP00000263798,ENSP00000264005,ENSP00000264690…	ABCA1,ABI3BP,ADAM8,ALCAM,APAF1,APCS,APOB,APOC4,APOD,APOM,ATL2,AXL,BMP1,BOC,C6orf25,CADM1,CD177,CD34,CD36,CD44,CDHR1,CDHR5,CETP,CNTN1,CNTN4,COMP,CSF1R,DAG1,DSG1,DSG2,EFEMP2,EFNB2,FAT1,FBLN1,FBLN5,FBN1,FMOD,FN1,GFRA2,GFRA3,GNPTAB,GOLM1,GP1BA,GP5,HEG1,HORMAD2,ICAM1,ICAM2,ICAM3,IGF2R,IHH,IL7R,KIT,KLKB1,KRT1,L1CAM,LAMA2,LAMA4,LAMB2,LAMC1,LAMP2,LCAT,LPA,LRRC4,LUM,MEGF8,MERTK,MET,MSRB1,MT-CO3,NBL1,NCAM1…
GO:0050870	positive regulation of T cell activation	13	193	0.00026	ENSP00000221930,ENSP00000264972,ENSP00000294728,ENSP00000295731,ENSP00000297261,ENSP00000306157,ENSP00000320084,ENSP00000353224,ENSP00000353731,ENSP00000356905,ENSP00000411355,ENSP00000453302,ENSP00000483732	ADAM8,CD276,DPP4,ICOSL,IHH,IL7R,PTPRC,SHH,TFRC,TGFB1,VCAM1,VNN1,ZAP70
GO:0085029	extracellular matrix assembly	5	17	0.00026	ENSP00000221930,ENSP00000295731,ENSP00000309953,ENSP00000345008,ENSP00000407685	EFEMP2,FBLN5,IHH,TGFB1,TNXB
GO:0051093	negative regulation of developmental process	32	910	0.00027	ENSP00000200676,ENSP00000205948,ENSP00000218388,ENSP00000221930,ENSP00000227524,ENSP00000232003,ENSP00000243077,ENSP00000245323,ENSP00000255040,ENSP00000260356,ENSP00000265371,ENSP00000295731,ENSP00000297261,ENSP00000306864,ENSP00000312946,ENSP00000325527,ENSP00000330382,ENSP00000331544,ENSP00000339824,ENSP00000349932,ENSP00000354207,ENSP00000358045,ENSP00000363770,ENSP00000363868,ENSP00000364694…	ABCA1,AHSG,APCS,APOH,ASPN,C1QC,CETP,CNTN4,ECM1,EFNB2,FBLN1,FBN1,FGFR3,GDF2,HRG,IHH,LRP1,NRP1,NTRK3,PDGFB,PRPF19,PTPRG,PTPRM,PTPRS,SHH,STAB1,TEK,TGFB1,THBS1,THRB,TIMP1,VASN
GO:0040017	positive regulation of locomotion	22	503	0.00028	ENSP00000221930,ENSP00000251268,ENSP00000260356,ENSP00000264036,ENSP00000264832,ENSP00000265371,ENSP00000286301,ENSP00000288135,ENSP00000317272,ENSP00000330382,ENSP00000331544,ENSP00000346839,ENSP00000354207,ENSP00000357470,ENSP00000367817,ENSP00000369375,ENSP00000392423,ENSP00000393312,ENSP00000411355,ENSP00000422464,ENSP00000453302,ENSP00000485357	ADAM8,CSF1R,FBLN1,FGFR1,FN1,HMCN2,ICAM1,IL6R,KIT,MCAM,MEGF8,MET,NRP1,NTRK3,PDGFB,PDGFC,PODXL,PTPRC,RELN,TEK,TGFB1,THBS1
GO:0010596	negative regulation of endothelial cell migration	7	48	0.00029	ENSP00000205948,ENSP00000221930,ENSP00000232003,ENSP00000260356,ENSP00000290271,ENSP00000463051,ENSP00000463325	APOH,GDF2,HRG,PTPRM,STC1,TGFB1,THBS1
GO:1902652	secondary alcohol metabolic process	10	114	0.0003	ENSP00000200676,ENSP00000222381,ENSP00000233242,ENSP00000264005,ENSP00000303208,ENSP00000330393,ENSP00000334592,ENSP00000363868,ENSP00000381250,ENSP00000393312	ABCA1,APOB,APOF,CETP,CYP2R1,FGFR1,LCAT,LEPR,PCSK9,PON1
GO:0002694	regulation of leukocyte activation	21	470	0.00032	ENSP00000221930,ENSP00000260356,ENSP00000263798,ENSP00000264972,ENSP00000265016,ENSP00000270142,ENSP00000294728,ENSP00000295408,ENSP00000295731,ENSP00000297261,ENSP00000301178,ENSP00000306157,ENSP00000320084,ENSP00000333298,ENSP00000353224,ENSP00000353731,ENSP00000356905,ENSP00000411355,ENSP00000453302,ENSP00000479536,ENSP00000483732	ADAM8,AXL,BST1,CD177,CD276,DPP4,ICOSL,IHH,IL7R,LAMP1,MERTK,PTPRC,SHH,SOD1,TFRC,TGFB1,THBS1,TYRO3,VCAM1,VNN1,ZAP70
GO:0030100	regulation of endocytosis	14	229	0.00033	ENSP00000221930,ENSP00000243077,ENSP00000243611,ENSP00000295408,ENSP00000299367,ENSP00000301178,ENSP00000303208,ENSP00000303366,ENSP00000304236,ENSP00000356037,ENSP00000393887,ENSP00000399421,ENSP00000410715,ENSP00000479536	AHSG,AXL,C2,C4BPA,C4BPB,CD14,CD177,CD36,LMAN2,LRP1,MERTK,PCSK9,SFRP4,TGFB1
GO:0050764	regulation of phagocytosis	8	69	0.00033	ENSP00000221930,ENSP00000243611,ENSP00000295408,ENSP00000299367,ENSP00000303366,ENSP00000356037,ENSP00000393887,ENSP00000399421	AHSG,C2,C4BPA,C4BPB,CD36,LMAN2,MERTK,TGFB1
GO:1902531	regulation of intracellular signal transduction	50	1764	0.00034	ENSP00000215912,ENSP00000221891,ENSP00000221930,ENSP00000242249,ENSP00000249363,ENSP00000260356,ENSP00000264832,ENSP00000264972,ENSP00000265016,ENSP00000265132,ENSP00000265371,ENSP00000266646,ENSP00000270142,ENSP00000277120,ENSP00000286301,ENSP00000288135,ENSP00000301178,ENSP00000304229,ENSP00000304236,ENSP00000306157,ENSP00000306449,ENSP00000308716,ENSP00000312506,ENSP00000317272,ENSP00000321853…	ABCA1,ADAM8,AMBP,APLP1,ASPN,AXL,BST1,CD14,CD36,CD44,CSF1R,CSPG4,DAG1,FBLN1,FGFR1,FGFR3,FN1,GDF2,GFRA2,GP1BA,GPR37,HINT1,HPSE,HYOU1,ICAM1,IGFBP3,IL6R,IL7R,INHBC,INHBE,KIT,LRRC4,MET,NRP1,NTRK2,NTRK3,PDGFB,PDGFC,PIK3IP1,PTPRJ,RAMP3,RELN,SERPINE2,SERPINF2,SOD1,TEK,TGFB1,THBS1,VNN1,ZAP70
GO:0051249	regulation of lymphocyte activation	19	401	0.00036	ENSP00000221930,ENSP00000263798,ENSP00000264972,ENSP00000265016,ENSP00000270142,ENSP00000294728,ENSP00000295408,ENSP00000295731,ENSP00000297261,ENSP00000301178,ENSP00000306157,ENSP00000320084,ENSP00000333298,ENSP00000353224,ENSP00000353731,ENSP00000356905,ENSP00000411355,ENSP00000453302,ENSP00000483732	ADAM8,AXL,BST1,CD276,DPP4,ICOSL,IHH,IL7R,LAMP1,MERTK,PTPRC,SHH,SOD1,TFRC,TGFB1,TYRO3,VCAM1,VNN1,ZAP70
GO:0022407	regulation of cell-cell adhesion	18	366	0.00037	ENSP00000221930,ENSP00000264832,ENSP00000264972,ENSP00000294728,ENSP00000295731,ENSP00000297261,ENSP00000306157,ENSP00000320084,ENSP00000321853,ENSP00000353224,ENSP00000353731,ENSP00000356905,ENSP00000367817,ENSP00000398632,ENSP00000411355,ENSP00000415786,ENSP00000453302,ENSP00000483732	ADAM8,CD276,CD44,DPP4,ICAM1,ICOSL,IHH,IL7R,PODXL,PTPRC,SERPINE2,SERPINF2,SHH,TFRC,TGFB1,VCAM1,VNN1,ZAP70
GO:0009888	tissue development	47	1626	0.00039	ENSP00000218388,ENSP00000221930,ENSP00000222271,ENSP00000251268,ENSP00000252244,ENSP00000257192,ENSP00000258341,ENSP00000261590,ENSP00000262304,ENSP00000262644,ENSP00000264832,ENSP00000265371,ENSP00000266718,ENSP00000270142,ENSP00000280904,ENSP00000286301,ENSP00000287097,ENSP00000290271,ENSP00000295731,ENSP00000297261,ENSP00000305714,ENSP00000310036,ENSP00000311502,ENSP00000317272,ENSP00000330382…	APAF1,APOD,ASGR2,ASPN,BMP1,CD109,CD34,CD44,COMP,CSF1R,DAG1,DSC2,DSG1,DSG2,ECM1,FAT1,FGFR1,FGFR3,FN1,GDF2,HEG1,ICAM1,IHH,IMPAD1,KRT1,LAMB2,LAMC1,LUM,MEGF8,MET,NRP1,NTRK3,OLFM1,PDGFB,PKD1,PODXL,PTK7,PTPRC,PTPRS,SERPINE2,SHH,SOD1,SPRR3,STC1,TGFB1,THRB,TIMP1
GO:0120035	regulation of plasma membrane bounded cell projection organization	24	600	0.00045	ENSP00000232003,ENSP00000243077,ENSP00000245323,ENSP00000251268,ENSP00000264832,ENSP00000265371,ENSP00000277120,ENSP00000288135,ENSP00000346839,ENSP00000349932,ENSP00000350364,ENSP00000351118,ENSP00000353030,ENSP00000354207,ENSP00000359077,ENSP00000360858,ENSP00000367817,ENSP00000368314,ENSP00000392423,ENSP00000393312,ENSP00000398632,ENSP00000418112,ENSP00000418754,ENSP00000447006	CD44,CDHR5,CNTN1,EFNB2,FGFR1,FN1,HRG,ICAM1,KIT,L1CAM,LRP1,MEGF8,NEGR1,NRCAM,NRP1,NTRK2,NTRK3,OLFM1,PODXL,PTK7,PTPRF,PTPRG,PTPRS,RELN
GO:0042127	regulation of cell population proliferation	46	1594	0.00049	ENSP00000205948,ENSP00000218388,ENSP00000221930,ENSP00000232003,ENSP00000245323,ENSP00000258341,ENSP00000260356,ENSP00000264972,ENSP00000265016,ENSP00000265371,ENSP00000274276,ENSP00000277120,ENSP00000286301,ENSP00000287097,ENSP00000288135,ENSP00000290866,ENSP00000292401,ENSP00000294728,ENSP00000295731,ENSP00000297261,ENSP00000306157,ENSP00000320084,ENSP00000321853,ENSP00000330382,ENSP00000331544…	ACE,APOD,APOH,AZGP1,BST1,CD109,CD276,CSF1R,DPP4,ECM1,EFNB2,FBLN1,FGFR1,FGFR3,FN1,GDF2,HPSE,HRG,ICOSL,IGFBP3,IHH,IL6R,IL7R,KIT,LAMC1,NRP1,NTRK2,NTRK3,OSMR,PDGFB,PDGFC,PTPRC,PTPRJ,PTPRM,PTPRZ1,SERPINE2,SERPINF2,SFRP4,SHH,TEK,TFRC,TGFB1,THBS1,TIMP1,VCAM1,ZAP70
GO:0048812	neuron projection morphogenesis	20	448	0.00049	ENSP00000245323,ENSP00000265371,ENSP00000274721,ENSP00000286301,ENSP00000289749,ENSP00000297261,ENSP00000305988,ENSP00000359077,ENSP00000368314,ENSP00000377047,ENSP00000380602,ENSP00000383931,ENSP00000388325,ENSP00000392423,ENSP00000400365,ENSP00000418663,ENSP00000428518,ENSP00000442600,ENSP00000463325,ENSP00000480132	ALCAM,BOC,CNTN4,CSF1R,DAG1,EFNB2,GFRA2,GFRA3,GP5,L1CAM,LAMA2,LAMB2,NBL1,NCAM1,NRCAM,NRP1,PTPRM,PTPRZ1,RELN,SHH
GO:0051716	cellular response to stimulus	129	6212	0.00049	ENSP00000053867,ENSP00000160262,ENSP00000216968,ENSP00000218388,ENSP00000221891,ENSP00000221930,ENSP00000227524,ENSP00000233242,ENSP00000242249,ENSP00000242786,ENSP00000243077,ENSP00000245323,ENSP00000249363,ENSP00000251268,ENSP00000252244,ENSP00000252804,ENSP00000256178,ENSP00000260356,ENSP00000262304,ENSP00000262629,ENSP00000262919,ENSP00000263798,ENSP00000264832,ENSP00000264972,ENSP00000265016…	ABCA1,ADAM8,AFP,ALCAM,AOC3,APAF1,APLP1,APOB,APOD,APOM,ASGR1,ASGR2,ASPN,ATF6B,ATRN,AXL,BCAM,BOC,BST1,C6orf25,CD14,CD34,CD36,CD44,CD48,CD97,CIDEB,CNTN1,CNTN6,CR2,CRHBP,CSF1R,CSPG4,DAG1,DKK3,DSC2,ECM1,EFNB2,ERAP2,FBN1,FGFR1,FGFR3,FMOD,FN1,FSTL1,GDF2,GFRA2,GFRA3,GP1BA,GPR37,GRN,HINT1,HYOU1,ICAM1,ICAM2,ICAM3,ICOSL,IGF2R,IHH,IL1R2,IL6R,IL7R,INHBC,INHBE,ITM2B,ITPR2,KIT,KNG1,KRT1,LAMB2,LAMP1,LAMP2,LCN2,L…
GO:0014066	regulation of phosphatidylinositol 3-kinase signaling	9	97	0.0005	ENSP00000215912,ENSP00000277120,ENSP00000288135,ENSP00000330382,ENSP00000369375,ENSP00000392423,ENSP00000393312,ENSP00000415786,ENSP00000422464	FGFR1,KIT,NTRK2,PDGFB,PDGFC,PIK3IP1,RELN,SERPINE2,TEK
GO:0002064	epithelial cell development	12	179	0.00053	ENSP00000264832,ENSP00000270142,ENSP00000290271,ENSP00000295731,ENSP00000311502,ENSP00000317272,ENSP00000330382,ENSP00000349932,ENSP00000367817,ENSP00000388325,ENSP00000393312,ENSP00000406229	FAT1,FGFR1,HEG1,ICAM1,IHH,LAMB2,MET,PDGFB,PODXL,PTPRS,SOD1,STC1
GO:0010632	regulation of epithelial cell migration	13	209	0.00053	ENSP00000205948,ENSP00000221930,ENSP00000232003,ENSP00000260356,ENSP00000265371,ENSP00000290271,ENSP00000317272,ENSP00000330382,ENSP00000369375,ENSP00000393312,ENSP00000418112,ENSP00000463051,ENSP00000463325	APOH,FGFR1,GDF2,HRG,MET,NRP1,PDGFB,PTPRG,PTPRM,STC1,TEK,TGFB1,THBS1
GO:0007413	axonal fasciculation	5	21	0.00057	ENSP00000251268,ENSP00000265371,ENSP00000368314,ENSP00000380602,ENSP00000383392	CNTN4,MEGF8,NCAM2,NRCAM,NRP1
GO:0035335	peptidyl-tyrosine dephosphorylation	9	100	0.00061	ENSP00000180173,ENSP00000334928,ENSP00000349932,ENSP00000353030,ENSP00000377047,ENSP00000400010,ENSP00000411355,ENSP00000418112,ENSP00000463325	MTMR7,PTPRB,PTPRC,PTPRF,PTPRG,PTPRJ,PTPRM,PTPRS,PTPRZ1
GO:0001817	regulation of cytokine production	24	615	0.00062	ENSP00000221930,ENSP00000260356,ENSP00000266718,ENSP00000270142,ENSP00000286301,ENSP00000295408,ENSP00000301178,ENSP00000304236,ENSP00000310036,ENSP00000311502,ENSP00000320084,ENSP00000321853,ENSP00000329797,ENSP00000330959,ENSP00000331544,ENSP00000345179,ENSP00000346839,ENSP00000349932,ENSP00000357470,ENSP00000384262,ENSP00000393312,ENSP00000399421,ENSP00000453302,ENSP00000463051	ADAM8,APOD,AXL,CADM1,CD14,CD276,CD34,CD36,CSF1R,FBLN1,FGFR1,FN1,GDF2,HEG1,HPSE,IL1R2,IL6R,LUM,MERTK,PTPRS,SERPINF2,SOD1,TGFB1,THBS1
GO:1902533	positive regulation of intracellular signal transduction	32	959	0.00065	ENSP00000221930,ENSP00000242249,ENSP00000260356,ENSP00000264832,ENSP00000264972,ENSP00000265371,ENSP00000270142,ENSP00000277120,ENSP00000286301,ENSP00000288135,ENSP00000301178,ENSP00000304229,ENSP00000304236,ENSP00000306157,ENSP00000306449,ENSP00000312506,ENSP00000317272,ENSP00000321853,ENSP00000330382,ENSP00000339824,ENSP00000354207,ENSP00000357470,ENSP00000369375,ENSP00000370473,ENSP00000384262…	ADAM8,AXL,CD14,CD36,CD44,CSF1R,CSPG4,FGFR1,FGFR3,GPR37,HINT1,HPSE,ICAM1,IGFBP3,IL6R,IL7R,KIT,MET,NRP1,NTRK2,NTRK3,PDGFB,PDGFC,PTPRJ,RAMP3,RELN,SERPINF2,SOD1,TEK,TGFB1,THBS1,ZAP70
GO:0051918	negative regulation of fibrinolysis	4	10	0.00066	ENSP00000205948,ENSP00000232003,ENSP00000260356,ENSP00000321853	APOH,HRG,SERPINF2,THBS1
GO:0007169	transmembrane receptor protein tyrosine kinase signaling pathway	21	499	0.00067	ENSP00000221930,ENSP00000245323,ENSP00000264972,ENSP00000265371,ENSP00000277120,ENSP00000286301,ENSP00000288135,ENSP00000301178,ENSP00000312506,ENSP00000317272,ENSP00000330382,ENSP00000339824,ENSP00000348888,ENSP00000349437,ENSP00000354207,ENSP00000369375,ENSP00000393312,ENSP00000400010,ENSP00000418112,ENSP00000422464,ENSP00000428518	AXL,CSF1R,CSPG4,EFNB2,FGFR1,FGFR3,GFRA2,IGF2R,KIT,MET,NRP1,NTRK2,NTRK3,PDGFB,PDGFC,PIGR,PTPRG,PTPRJ,TEK,TGFB1,ZAP70
GO:0030316	osteoclast differentiation	6	38	0.00071	ENSP00000221930,ENSP00000262629,ENSP00000286301,ENSP00000287097,ENSP00000353224,ENSP00000479089	CD109,CSF1R,OSCAR,TFRC,TGFB1,TYROBP
GO:0045807	positive regulation of endocytosis	10	129	0.00073	ENSP00000243077,ENSP00000295408,ENSP00000299367,ENSP00000301178,ENSP00000303208,ENSP00000303366,ENSP00000304236,ENSP00000393887,ENSP00000399421,ENSP00000410715	AHSG,AXL,C2,CD14,CD36,LMAN2,LRP1,MERTK,PCSK9,SFRP4
GO:0022617	extracellular matrix disassembly	7	58	0.00078	ENSP00000061240,ENSP00000218388,ENSP00000258341,ENSP00000264690,ENSP00000305714,ENSP00000398632,ENSP00000453302	ADAM8,BMP1,CD44,KLKB1,LAMC1,TIMP1,TLL1
GO:1903036	positive regulation of response to wounding	7	58	0.00078	ENSP00000205948,ENSP00000232003,ENSP00000260356,ENSP00000321853,ENSP00000354207,ENSP00000384262,ENSP00000399421	APOH,CD36,HPSE,HRG,NTRK3,SERPINF2,THBS1
GO:0001952	regulation of cell-matrix adhesion	9	105	0.00083	ENSP00000232003,ENSP00000260356,ENSP00000265016,ENSP00000265371,ENSP00000345179,ENSP00000369375,ENSP00000399421,ENSP00000400010,ENSP00000442600	APOD,BST1,CD36,DAG1,HRG,NRP1,PTPRJ,TEK,THBS1
GO:0023056	positive regulation of signaling	46	1638	0.00086	ENSP00000221930,ENSP00000242249,ENSP00000260356,ENSP00000264832,ENSP00000264972,ENSP00000265371,ENSP00000266646,ENSP00000270142,ENSP00000277120,ENSP00000286301,ENSP00000288135,ENSP00000295731,ENSP00000297261,ENSP00000301178,ENSP00000304229,ENSP00000304236,ENSP00000306157,ENSP00000306449,ENSP00000308716,ENSP00000312506,ENSP00000317272,ENSP00000321853,ENSP00000330382,ENSP00000337731,ENSP00000339824…	ADAM8,APAF1,AXL,CD14,CD36,CD44,CIDEB,CNTN6,CSF1R,CSPG4,ECE1,FGFR1,FGFR3,GDF2,GPR37,HINT1,HPSE,ICAM1,IGFBP3,IHH,IL6R,IL7R,INHBC,INHBE,KIT,LAMA2,MET,MFNG,NRP1,NTRK2,NTRK3,PDGFB,PDGFC,PTPRC,PTPRJ,RAMP3,RELN,SERPINE2,SERPINF2,SFRP4,SHH,SOD1,TEK,TGFB1,THBS1,ZAP70
GO:0046649	lymphocyte activation	17	358	0.00086	ENSP00000221930,ENSP00000263798,ENSP00000264832,ENSP00000264972,ENSP00000288135,ENSP00000294728,ENSP00000295408,ENSP00000297261,ENSP00000301178,ENSP00000306157,ENSP00000320084,ENSP00000330393,ENSP00000349490,ENSP00000353731,ENSP00000356024,ENSP00000411355,ENSP00000483732	AXL,CD276,CR2,DPP4,ICAM1,ICOSL,IL7R,KIT,LEPR,MERTK,MFNG,PTPRC,SHH,TGFB1,TYRO3,VCAM1,ZAP70
GO:0009967	positive regulation of signal transduction	43	1493	0.00088	ENSP00000221930,ENSP00000242249,ENSP00000260356,ENSP00000264832,ENSP00000264972,ENSP00000265371,ENSP00000266646,ENSP00000270142,ENSP00000277120,ENSP00000286301,ENSP00000288135,ENSP00000295731,ENSP00000297261,ENSP00000301178,ENSP00000304229,ENSP00000304236,ENSP00000306157,ENSP00000306449,ENSP00000308716,ENSP00000312506,ENSP00000317272,ENSP00000321853,ENSP00000330382,ENSP00000337731,ENSP00000339824…	ADAM8,APAF1,AXL,CD14,CD36,CD44,CIDEB,CNTN6,CSF1R,CSPG4,FGFR1,FGFR3,GDF2,GPR37,HINT1,HPSE,ICAM1,IGFBP3,IHH,IL6R,IL7R,INHBC,INHBE,KIT,MET,MFNG,NRP1,NTRK2,NTRK3,PDGFB,PDGFC,PTPRC,PTPRJ,RAMP3,RELN,SERPINF2,SFRP4,SHH,SOD1,TEK,TGFB1,THBS1,ZAP70
GO:0030516	regulation of axon extension	8	82	0.00091	ENSP00000251268,ENSP00000265371,ENSP00000346839,ENSP00000349932,ENSP00000354207,ENSP00000359077,ENSP00000360858,ENSP00000368314	FN1,L1CAM,MEGF8,NRCAM,NRP1,NTRK3,OLFM1,PTPRS
GO:0032103	positive regulation of response to external stimulus	15	291	0.00096	ENSP00000205948,ENSP00000221930,ENSP00000232003,ENSP00000251268,ENSP00000260356,ENSP00000264690,ENSP00000265371,ENSP00000274276,ENSP00000317272,ENSP00000321853,ENSP00000330382,ENSP00000354207,ENSP00000357470,ENSP00000393312,ENSP00000453302	ADAM8,APOH,FGFR1,HRG,IL6R,KLKB1,MEGF8,MET,NRP1,NTRK3,OSMR,PDGFB,SERPINF2,TGFB1,THBS1
GO:0045664	regulation of neuron differentiation	23	595	0.00097	ENSP00000227524,ENSP00000243077,ENSP00000245323,ENSP00000251268,ENSP00000265371,ENSP00000277120,ENSP00000289749,ENSP00000297261,ENSP00000346839,ENSP00000349932,ENSP00000350364,ENSP00000353030,ENSP00000354207,ENSP00000359077,ENSP00000360858,ENSP00000368314,ENSP00000379904,ENSP00000380602,ENSP00000392423,ENSP00000393312,ENSP00000418112,ENSP00000418754,ENSP00000447006	CNTN1,CNTN4,EFNB2,FGFR1,FN1,L1CAM,LRP1,MEGF8,NBL1,NEGR1,NRCAM,NRP1,NTRK2,NTRK3,OLFM1,PRPF19,PTK7,PTPRF,PTPRG,PTPRS,RELN,SHH,THRB
GO:0030098	lymphocyte differentiation	13	226	0.001	ENSP00000221930,ENSP00000263798,ENSP00000264972,ENSP00000288135,ENSP00000294728,ENSP00000295408,ENSP00000297261,ENSP00000301178,ENSP00000306157,ENSP00000330393,ENSP00000349490,ENSP00000356024,ENSP00000411355	AXL,CR2,IL7R,KIT,LEPR,MERTK,MFNG,PTPRC,SHH,TGFB1,TYRO3,VCAM1,ZAP70
GO:0034330	cell junction organization	12	197	0.0011	ENSP00000221930,ENSP00000257192,ENSP00000258341,ENSP00000261590,ENSP00000286301,ENSP00000311502,ENSP00000316029,ENSP00000329797,ENSP00000346839,ENSP00000376421,ENSP00000402060,ENSP00000479536	CADM1,CD177,CSF1R,DSG1,DSG2,FN1,HEG1,LAMC1,PVR,SDK2,TGFB1,TLN1
GO:0034377	plasma lipoprotein particle assembly	5	25	0.0011	ENSP00000233242,ENSP00000305714,ENSP00000363868,ENSP00000365081,ENSP00000468236	ABCA1,APOB,APOC4,APOM,BMP1
GO:0051152	positive regulation of smooth muscle cell differentiation	4	12	0.0011	ENSP00000221930,ENSP00000264833,ENSP00000288135,ENSP00000297261	KIT,OLFM2,SHH,TGFB1
GO:0070374	positive regulation of ERK1 and ERK2 cascade	12	196	0.0011	ENSP00000221930,ENSP00000242249,ENSP00000264832,ENSP00000265371,ENSP00000286301,ENSP00000321853,ENSP00000330382,ENSP00000339824,ENSP00000369375,ENSP00000398632,ENSP00000399421,ENSP00000422464	CD36,CD44,CSF1R,FGFR3,ICAM1,NRP1,PDGFB,PDGFC,RAMP3,SERPINF2,TEK,TGFB1
GO:1902105	regulation of leukocyte differentiation	14	261	0.0011	ENSP00000221930,ENSP00000255040,ENSP00000262629,ENSP00000264972,ENSP00000270142,ENSP00000295731,ENSP00000297261,ENSP00000301178,ENSP00000306157,ENSP00000325527,ENSP00000333779,ENSP00000356905,ENSP00000363770,ENSP00000453302	ADAM8,APCS,AXL,C1QC,EVI2B,FBN1,IHH,IL7R,SHH,SOD1,TGFB1,TYROBP,VNN1,ZAP70
GO:0008037	cell recognition	10	138	0.0012	ENSP00000251268,ENSP00000265029,ENSP00000265371,ENSP00000270879,ENSP00000329797,ENSP00000368314,ENSP00000380602,ENSP00000383392,ENSP00000399421,ENSP00000402060	CADM1,CD36,CNTN4,FCN3,FETUB,MEGF8,NCAM2,NRCAM,NRP1,PVR
GO:0010033	response to organic substance	68	2815	0.0013	ENSP00000218388,ENSP00000221891,ENSP00000221930,ENSP00000222381,ENSP00000233242,ENSP00000236147,ENSP00000242249,ENSP00000243077,ENSP00000249363,ENSP00000251268,ENSP00000257192,ENSP00000260356,ENSP00000261590,ENSP00000264832,ENSP00000265371,ENSP00000266041,ENSP00000266718,ENSP00000270142,ENSP00000274276,ENSP00000274368,ENSP00000277120,ENSP00000286301,ENSP00000288135,ENSP00000290271,ENSP00000294728…	ABCA1,APAF1,APLP1,APOB,APOM,ASPN,ATF6B,AXL,CD14,CD36,CD44,CRHBP,CSF1R,DAG1,DSG1,DSG2,FBN1,FGFR1,FGFR3,FMOD,FN1,FSTL1,GDF2,GFRA2,GP1BA,HYOU1,ICAM1,IGF2R,IHH,IL1R2,IL6R,IL7R,ITIH4,ITPR2,KIT,LCN2,LEPR,LRP1,LRRC4,LUM,MEGF8,MRC1,NCAM1,NRP1,NTRK2,NTRK3,OSMR,PCSK9,PDGFB,PDGFC,PON1,PTK7,PTPRZ1,RAMP3,SELL,SERPINF2,SFRP4,SLC3A2,SOD1,STC1,TEK,TFRC,TGFB1,THBS1,THRB,TIMP1,TLN1,VCAM1
GO:2000377	regulation of reactive oxygen species metabolic process	11	169	0.0013	ENSP00000221930,ENSP00000260356,ENSP00000264832,ENSP00000265016,ENSP00000265627,ENSP00000270142,ENSP00000310036,ENSP00000330382,ENSP00000345008,ENSP00000399421,ENSP00000479536	BST1,CD177,CD34,CD36,FBLN5,ICAM1,PDGFB,PON3,SOD1,TGFB1,THBS1
GO:0010720	positive regulation of cell development	20	491	0.0014	ENSP00000219022,ENSP00000227524,ENSP00000234071,ENSP00000251268,ENSP00000265371,ENSP00000277120,ENSP00000288135,ENSP00000289749,ENSP00000297261,ENSP00000346839,ENSP00000350364,ENSP00000354207,ENSP00000359077,ENSP00000368314,ENSP00000392423,ENSP00000393312,ENSP00000415786,ENSP00000418754,ENSP00000442600,ENSP00000447006	CNTN1,DAG1,FGFR1,FN1,KIT,L1CAM,MEGF8,NBL1,NEGR1,NRCAM,NRP1,NTRK2,NTRK3,OLFM4,PROC,PRPF19,PTK7,RELN,SERPINE2,SHH
GO:0014068	positive regulation of phosphatidylinositol 3-kinase signaling	7	65	0.0014	ENSP00000277120,ENSP00000288135,ENSP00000330382,ENSP00000369375,ENSP00000392423,ENSP00000393312,ENSP00000422464	FGFR1,KIT,NTRK2,PDGFB,PDGFC,RELN,TEK
GO:0010647	positive regulation of cell communication	45	1631	0.0015	ENSP00000221930,ENSP00000242249,ENSP00000260356,ENSP00000264832,ENSP00000264972,ENSP00000265371,ENSP00000266646,ENSP00000270142,ENSP00000277120,ENSP00000286301,ENSP00000288135,ENSP00000295731,ENSP00000297261,ENSP00000301178,ENSP00000304229,ENSP00000304236,ENSP00000306157,ENSP00000306449,ENSP00000308716,ENSP00000312506,ENSP00000317272,ENSP00000321853,ENSP00000330382,ENSP00000337731,ENSP00000339824…	ADAM8,APAF1,AXL,CD14,CD36,CD44,CIDEB,CNTN6,CSF1R,CSPG4,FGFR1,FGFR3,GDF2,GPR37,HINT1,HPSE,ICAM1,IGFBP3,IHH,IL6R,IL7R,INHBC,INHBE,KIT,LAMA2,MET,MFNG,NRP1,NTRK2,NTRK3,PDGFB,PDGFC,PTPRC,PTPRJ,RAMP3,RELN,SERPINE2,SERPINF2,SFRP4,SHH,SOD1,TEK,TGFB1,THBS1,ZAP70
GO:0048705	skeletal system morphogenesis	12	204	0.0015	ENSP00000221930,ENSP00000222271,ENSP00000251268,ENSP00000262304,ENSP00000262644,ENSP00000290271,ENSP00000295731,ENSP00000305714,ENSP00000339824,ENSP00000369375,ENSP00000393312,ENSP00000410715	BMP1,COMP,FGFR1,FGFR3,IHH,IMPAD1,MEGF8,PKD1,SFRP4,STC1,TEK,TGFB1
GO:0060429	epithelium development	33	1055	0.0015	ENSP00000221930,ENSP00000251268,ENSP00000252244,ENSP00000257192,ENSP00000261590,ENSP00000262304,ENSP00000264832,ENSP00000265371,ENSP00000270142,ENSP00000280904,ENSP00000286301,ENSP00000287097,ENSP00000290271,ENSP00000295731,ENSP00000297261,ENSP00000310036,ENSP00000311502,ENSP00000317272,ENSP00000330382,ENSP00000330391,ENSP00000349932,ENSP00000354207,ENSP00000367817,ENSP00000379904,ENSP00000388325…	APAF1,CD109,CD34,CD44,CSF1R,DAG1,DSC2,DSG1,DSG2,FAT1,FGFR1,GDF2,HEG1,ICAM1,IHH,KRT1,LAMB2,MEGF8,MET,NRP1,NTRK3,PDGFB,PKD1,PODXL,PTK7,PTPRS,SERPINE2,SHH,SOD1,SPRR3,STC1,TGFB1,THRB
GO:0006869	lipid transport	14	272	0.0016	ENSP00000200676,ENSP00000205948,ENSP00000233242,ENSP00000264005,ENSP00000290866,ENSP00000321334,ENSP00000345179,ENSP00000356386,ENSP00000363868,ENSP00000365081,ENSP00000381250,ENSP00000399421,ENSP00000417138,ENSP00000468236	ABCA1,ACE,APOB,APOC4,APOD,APOF,APOH,APOM,CD36,CETP,CFHR4,LCAT,LPA,PLTP
GO:0007435	salivary gland morphogenesis	5	28	0.0016	ENSP00000221930,ENSP00000265371,ENSP00000297261,ENSP00000393312,ENSP00000442600	DAG1,FGFR1,NRP1,SHH,TGFB1
GO:0010469	regulation of signaling receptor activity	22	577	0.0016	ENSP00000053867,ENSP00000218388,ENSP00000221930,ENSP00000242249,ENSP00000252804,ENSP00000265371,ENSP00000266646,ENSP00000274368,ENSP00000278222,ENSP00000289749,ENSP00000290271,ENSP00000297261,ENSP00000303208,ENSP00000305714,ENSP00000308716,ENSP00000325527,ENSP00000330382,ENSP00000343366,ENSP00000382731,ENSP00000392423,ENSP00000422464,ENSP00000463051	BMP1,CECR1,CRHBP,FBN1,GDF2,GRN,INHBC,INHBE,NBL1,NRP1,PCSK9,PDGFB,PDGFC,PXDN,RAMP3,RELN,SAA4,SHH,STC1,TGFB1,TIMP1,VSTM1
GO:0043551	regulation of phosphatidylinositol 3-kinase activity	6	46	0.0016	ENSP00000215912,ENSP00000221930,ENSP00000288135,ENSP00000330382,ENSP00000339824,ENSP00000369375	FGFR3,KIT,PDGFB,PIK3IP1,TEK,TGFB1
GO:0045621	positive regulation of lymphocyte differentiation	8	90	0.0016	ENSP00000221930,ENSP00000264972,ENSP00000295731,ENSP00000297261,ENSP00000301178,ENSP00000306157,ENSP00000356905,ENSP00000453302	ADAM8,AXL,IHH,IL7R,SHH,TGFB1,VNN1,ZAP70
GO:0051247	positive regulation of protein metabolic process	44	1587	0.0016	ENSP00000221930,ENSP00000242249,ENSP00000243077,ENSP00000243611,ENSP00000260356,ENSP00000262304,ENSP00000264690,ENSP00000264832,ENSP00000265371,ENSP00000266646,ENSP00000270142,ENSP00000277120,ENSP00000286301,ENSP00000288135,ENSP00000290866,ENSP00000303208,ENSP00000306449,ENSP00000308716,ENSP00000312506,ENSP00000320084,ENSP00000321853,ENSP00000325527,ENSP00000330382,ENSP00000331544,ENSP00000337731…	ACE,ADAM8,APAF1,C4BPA,C4BPB,CD276,CD36,CD44,CIDEB,CNTN1,CSF1R,CSPG4,DAG1,FBLN1,FBN1,FGFR1,FGFR3,FN1,GDF2,GFRA2,GPR37,ICAM1,IGFBP3,IL6R,INHBC,INHBE,KIT,KLKB1,LRP1,NRP1,NTRK2,NTRK3,PCSK9,PDGFB,PDGFC,PKD1,PTPRC,RAMP3,RELN,SERPINF2,SOD1,TEK,TGFB1,THBS1
GO:1901136	carbohydrate derivative catabolic process	11	175	0.0016	ENSP00000221930,ENSP00000256178,ENSP00000266718,ENSP00000304229,ENSP00000312506,ENSP00000339801,ENSP00000347041,ENSP00000373539,ENSP00000382731,ENSP00000384262,ENSP00000398632	CD44,CECR1,CSPG4,FMOD,HINT1,HPSE,IDS,LUM,LYVE1,STAB2,TGFB1
GO:0070372	regulation of ERK1 and ERK2 cascade	14	274	0.0017	ENSP00000221930,ENSP00000242249,ENSP00000264832,ENSP00000265371,ENSP00000286301,ENSP00000321853,ENSP00000330382,ENSP00000331544,ENSP00000339824,ENSP00000346839,ENSP00000369375,ENSP00000398632,ENSP00000399421,ENSP00000422464	CD36,CD44,CSF1R,FBLN1,FGFR3,FN1,ICAM1,NRP1,PDGFB,PDGFC,RAMP3,SERPINF2,TEK,TGFB1
GO:0001954	positive regulation of cell-matrix adhesion	6	47	0.0018	ENSP00000232003,ENSP00000265371,ENSP00000369375,ENSP00000399421,ENSP00000400010,ENSP00000442600	CD36,DAG1,HRG,NRP1,PTPRJ,TEK
GO:0048522	positive regulation of cellular process	104	4898	0.0018	ENSP00000218388,ENSP00000219022,ENSP00000221930,ENSP00000227524,ENSP00000232003,ENSP00000233242,ENSP00000234071,ENSP00000242249,ENSP00000243077,ENSP00000245323,ENSP00000251268,ENSP00000254801,ENSP00000256785,ENSP00000258341,ENSP00000260356,ENSP00000262304,ENSP00000264036,ENSP00000264690,ENSP00000264832,ENSP00000264833,ENSP00000264972,ENSP00000265016,ENSP00000265023,ENSP00000265371,ENSP00000266646…	ACE,ADAM8,AHSG,APAF1,APOB,ATF6B,AXL,BOC,BST1,C2,CADM1,CD14,CD177,CD276,CD34,CD36,CD44,CFHR1,CFHR5,CIDEB,CNTN1,CNTN6,CSF1R,CSPG4,DAG1,DPP4,ECE1,ECM1,EFNB2,EVI2B,FBLN1,FBN1,FGFR1,FGFR3,FHR2,FN1,GDF2,GFRA2,GPR37,HINT1,HMCN2,HPSE,HRG,ICAM1,ICOSL,IGF2R,IGFBP3,IGJ,IHH,IL6R,IL7R,INHBC,INHBE,KIT,KLKB1,KNG1,L1CAM,LAMA2,LAMC1,LAMP1,LMAN2,LRP1,LUM,MCAM,MEGF8,MERTK,MET,MFNG,NBL1,NEGR1,NRCAM,NRP1,NTRK2,NTRK3,…
GO:0030168	platelet activation	9	120	0.0019	ENSP00000232003,ENSP00000261405,ENSP00000263798,ENSP00000295408,ENSP00000301178,ENSP00000329380,ENSP00000364964,ENSP00000370744,ENSP00000383931	AXL,C6orf25,GP1BA,GP5,HRG,ITPR2,MERTK,TYRO3,VWF
GO:0050769	positive regulation of neurogenesis	18	425	0.0019	ENSP00000227524,ENSP00000251268,ENSP00000265371,ENSP00000277120,ENSP00000288135,ENSP00000289749,ENSP00000297261,ENSP00000346839,ENSP00000350364,ENSP00000354207,ENSP00000359077,ENSP00000368314,ENSP00000392423,ENSP00000393312,ENSP00000415786,ENSP00000418754,ENSP00000442600,ENSP00000447006	CNTN1,DAG1,FGFR1,FN1,KIT,L1CAM,MEGF8,NBL1,NEGR1,NRCAM,NRP1,NTRK2,NTRK3,PRPF19,PTK7,RELN,SERPINE2,SHH
GO:0007565	female pregnancy	11	180	0.002	ENSP00000221930,ENSP00000257192,ENSP00000261336,ENSP00000261590,ENSP00000265132,ENSP00000270142,ENSP00000274368,ENSP00000290271,ENSP00000295731,ENSP00000331544,ENSP00000367202	AMBP,CRHBP,DSG1,DSG2,FBLN1,IHH,PZP,RECK,SOD1,STC1,TGFB1
GO:0044706	multi-multicellular organism process	12	211	0.002	ENSP00000221930,ENSP00000257192,ENSP00000261336,ENSP00000261590,ENSP00000265132,ENSP00000270142,ENSP00000274368,ENSP00000290271,ENSP00000295731,ENSP00000331544,ENSP00000367202,ENSP00000415786	AMBP,CRHBP,DSG1,DSG2,FBLN1,IHH,PZP,RECK,SERPINE2,SOD1,STC1,TGFB1
GO:0051704	multi-organism process	56	2222	0.002	ENSP00000221930,ENSP00000232003,ENSP00000233242,ENSP00000245323,ENSP00000254801,ENSP00000255040,ENSP00000257192,ENSP00000261336,ENSP00000261590,ENSP00000263798,ENSP00000264832,ENSP00000265023,ENSP00000265029,ENSP00000265132,ENSP00000270142,ENSP00000270879,ENSP00000271588,ENSP00000274368,ENSP00000288135,ENSP00000290271,ENSP00000290866,ENSP00000294728,ENSP00000295408,ENSP00000295731,ENSP00000300026…	ABCA1,ACE,AFP,AMBP,APCS,APOB,AXL,CADM1,CD14,CD36,CR2,CRHBP,DAG1,DPP4,DSG1,DSG2,EFNB2,FBLN1,FCN3,FETUB,FN1,HMCN1,HRG,ICAM1,IGF2R,IGJ,IHH,IL6R,KIT,KNG1,LAMP1,LCN2,LEPR,MERTK,MET,MRC1,NCAM1,NTRK3,PPIB,PTPRC,PVR,PZP,RECK,SEPP1,SERPINE2,SLC25A6,SOD1,STAB1,STAB2,STC1,TFRC,TGFB1,THRB,TLN1,TYRO3,VCAM1
GO:0001936	regulation of endothelial cell proliferation	9	122	0.0021	ENSP00000205948,ENSP00000260356,ENSP00000265371,ENSP00000330382,ENSP00000358045,ENSP00000369375,ENSP00000393312,ENSP00000463051,ENSP00000463325	APOH,ECM1,FGFR1,GDF2,NRP1,PDGFB,PTPRM,TEK,THBS1
GO:0010875	positive regulation of cholesterol efflux	4	15	0.0021	ENSP00000222381,ENSP00000243077,ENSP00000363868,ENSP00000417138	ABCA1,LRP1,PLTP,PON1
GO:0043393	regulation of protein binding	12	213	0.0021	ENSP00000243077,ENSP00000256785,ENSP00000262304,ENSP00000265371,ENSP00000303208,ENSP00000314299,ENSP00000317272,ENSP00000330382,ENSP00000349490,ENSP00000353030,ENSP00000356385,ENSP00000399421	CD36,CFHR1,CFHR5,FHR2,LRP1,MET,MFNG,NRP1,PCSK9,PDGFB,PKD1,PTPRF
GO:0051130	positive regulation of cellular component organization	34	1128	0.0021	ENSP00000219022,ENSP00000221930,ENSP00000232003,ENSP00000243077,ENSP00000251268,ENSP00000254801,ENSP00000264832,ENSP00000265371,ENSP00000277120,ENSP00000288135,ENSP00000295408,ENSP00000299367,ENSP00000301178,ENSP00000303208,ENSP00000303366,ENSP00000304236,ENSP00000317272,ENSP00000321853,ENSP00000330382,ENSP00000337731,ENSP00000346839,ENSP00000350364,ENSP00000354207,ENSP00000359077,ENSP00000369375…	AHSG,AXL,C2,CD14,CD36,CIDEB,CNTN1,DAG1,FGFR1,FN1,HRG,ICAM1,IGJ,KIT,L1CAM,LMAN2,LRP1,MEGF8,MERTK,MET,NEGR1,NRP1,NTRK2,NTRK3,OLFM4,PCSK9,PDGFB,PTK7,PTPRJ,RELN,SERPINF2,SFRP4,TEK,TGFB1
GO:0060055	angiogenesis involved in wound healing	4	15	0.0021	ENSP00000264036,ENSP00000310036,ENSP00000384262,ENSP00000442600	CD34,DAG1,HPSE,MCAM
GO:0007159	leukocyte cell-cell adhesion	6	49	0.0022	ENSP00000236147,ENSP00000264832,ENSP00000264972,ENSP00000294728,ENSP00000398632,ENSP00000479536	CD177,CD44,ICAM1,SELL,VCAM1,ZAP70
GO:0008202	steroid metabolic process	13	248	0.0022	ENSP00000200676,ENSP00000222381,ENSP00000233242,ENSP00000264005,ENSP00000297261,ENSP00000303208,ENSP00000330393,ENSP00000334592,ENSP00000342850,ENSP00000363868,ENSP00000379138,ENSP00000381250,ENSP00000393312	ABCA1,AFP,APOB,APOF,CETP,CYP2R1,FGFR1,LCAT,LEPR,PCSK9,PON1,SERPINA6,SHH
GO:0009987	cellular process	251	14652	0.0022	ENSP00000053867,ENSP00000061240,ENSP00000160262,ENSP00000180173,ENSP00000200676,ENSP00000204679,ENSP00000205948,ENSP00000216286,ENSP00000216968,ENSP00000218388,ENSP00000219022,ENSP00000219905,ENSP00000221891,ENSP00000221930,ENSP00000222271,ENSP00000222381,ENSP00000227524,ENSP00000230538,ENSP00000232003,ENSP00000233242,ENSP00000234071,ENSP00000236147,ENSP00000242249,ENSP00000242786,ENSP00000243077…	A1BG,AACT,ABCA1,ABI3BP,ACE,ADAM8,AFP,AHSG,ALCAM,AMBP,AOC3,APAF1,APCS,APLP1,APOB,APOC4,APOD,APOH,APOM,ASAH1,ASAH2,ASGR1,ASGR2,ASPN,ATF6B,ATL2,ATRN,AXL,AZGP1,BCAM,BMP1,BOC,BST1,BTD,C1QA,C6orf25,CADM1,CANT1,CD109,CD14,CD177,CD276,CD34,CD36,CD44,CD48,CD5L,CD97,CDHR1,CDHR5,CECR1,CETP,CIDEB,CNTN1,CNTN4,CNTN6,COMP,CR2,CRHBP,CSF1R,CSPG4,CYP2R1,DAG1,DHX29,DKK3,DPP4,DSC2,DSG1,DSG2,ECE1,ECM1,EFEMP2,EFNB2,ER…
GO:0033674	positive regulation of kinase activity	21	553	0.0022	ENSP00000221930,ENSP00000260356,ENSP00000262304,ENSP00000270142,ENSP00000277120,ENSP00000286301,ENSP00000288135,ENSP00000290866,ENSP00000312506,ENSP00000325527,ENSP00000330382,ENSP00000339824,ENSP00000354207,ENSP00000357470,ENSP00000369375,ENSP00000392423,ENSP00000393312,ENSP00000411355,ENSP00000422464,ENSP00000442600,ENSP00000453302	ACE,ADAM8,CSF1R,CSPG4,DAG1,FBN1,FGFR1,FGFR3,IL6R,KIT,NTRK2,NTRK3,PDGFB,PDGFC,PKD1,PTPRC,RELN,SOD1,TEK,TGFB1,THBS1
GO:0034197	triglyceride transport	3	5	0.0022	ENSP00000200676,ENSP00000205948,ENSP00000399421	APOH,CD36,CETP
GO:0060350	endochondral bone morphogenesis	6	49	0.0022	ENSP00000222271,ENSP00000262644,ENSP00000290271,ENSP00000295731,ENSP00000339824,ENSP00000369375	COMP,FGFR3,IHH,IMPAD1,STC1,TEK
GO:0061042	vascular wound healing	3	5	0.0022	ENSP00000264036,ENSP00000310036,ENSP00000384262	CD34,HPSE,MCAM
GO:0003382	epithelial cell morphogenesis	5	31	0.0023	ENSP00000290271,ENSP00000295731,ENSP00000311502,ENSP00000317272,ENSP00000406229	FAT1,HEG1,IHH,MET,STC1
GO:0006066	alcohol metabolic process	14	285	0.0023	ENSP00000180173,ENSP00000200676,ENSP00000222381,ENSP00000233242,ENSP00000262644,ENSP00000264005,ENSP00000303208,ENSP00000330393,ENSP00000334592,ENSP00000363868,ENSP00000376372,ENSP00000378897,ENSP00000381250,ENSP00000393312	ABCA1,APOB,APOF,ASAH2,CETP,CYP2R1,FGFR1,IMPAD1,LCAT,LEPR,MTMR7,PCSK9,PLD4,PON1
GO:0040007	growth	16	357	0.0023	ENSP00000221930,ENSP00000222271,ENSP00000227524,ENSP00000265371,ENSP00000290271,ENSP00000295731,ENSP00000297261,ENSP00000305988,ENSP00000311502,ENSP00000330393,ENSP00000339824,ENSP00000345179,ENSP00000367123,ENSP00000388325,ENSP00000418754,ENSP00000442600	ALCAM,APOD,COMP,DAG1,FGFR3,HEG1,IHH,LAMB2,LEPR,NRP1,PRPF19,PTK7,SHH,SLC3A2,STC1,TGFB1
GO:0043171	peptide catabolic process	5	31	0.0023	ENSP00000290866,ENSP00000338964,ENSP00000364028,ENSP00000400376,ENSP00000421566	ACE,ECE1,ERAP2,GGT7,XPNPEP1
GO:0044419	interspecies interaction between organisms	25	724	0.0023	ENSP00000221930,ENSP00000232003,ENSP00000245323,ENSP00000255040,ENSP00000263798,ENSP00000264832,ENSP00000265023,ENSP00000265132,ENSP00000294728,ENSP00000300026,ENSP00000301178,ENSP00000316029,ENSP00000317272,ENSP00000331544,ENSP00000333298,ENSP00000346839,ENSP00000353224,ENSP00000353731,ENSP00000354207,ENSP00000356024,ENSP00000370808,ENSP00000402060,ENSP00000442600,ENSP00000455897,ENSP00000480132	AMBP,APCS,AXL,CR2,DAG1,DPP4,EFNB2,FBLN1,FN1,HRG,ICAM1,KNG1,LAMP1,MET,MRC1,NCAM1,NTRK3,PPIB,PVR,SLC25A6,TFRC,TGFB1,TLN1,TYRO3,VCAM1
GO:0001822	kidney development	13	251	0.0024	ENSP00000221930,ENSP00000262304,ENSP00000265371,ENSP00000290866,ENSP00000297261,ENSP00000303208,ENSP00000310036,ENSP00000325527,ENSP00000330382,ENSP00000367817,ENSP00000369375,ENSP00000388325,ENSP00000393312	ACE,CD34,FBN1,FGFR1,LAMB2,NRP1,PCSK9,PDGFB,PKD1,PODXL,SHH,TEK,TGFB1
GO:0006909	phagocytosis	11	185	0.0024	ENSP00000160262,ENSP00000243077,ENSP00000260356,ENSP00000263798,ENSP00000270879,ENSP00000295408,ENSP00000301178,ENSP00000304236,ENSP00000330393,ENSP00000363868,ENSP00000399421	ABCA1,AXL,CD14,CD36,FCN3,ICAM3,LEPR,LRP1,MERTK,THBS1,TYRO3
GO:0010001	glial cell differentiation	10	154	0.0024	ENSP00000221930,ENSP00000243077,ENSP00000270142,ENSP00000277120,ENSP00000297261,ENSP00000377047,ENSP00000388325,ENSP00000392423,ENSP00000400365,ENSP00000442600	DAG1,LAMA2,LAMB2,LRP1,NTRK2,PTPRZ1,RELN,SHH,SOD1,TGFB1
GO:0030214	hyaluronan catabolic process	4	16	0.0024	ENSP00000221930,ENSP00000256178,ENSP00000373539,ENSP00000398632	CD44,LYVE1,STAB2,TGFB1
GO:0060445	branching involved in salivary gland morphogenesis	4	16	0.0024	ENSP00000265371,ENSP00000297261,ENSP00000393312,ENSP00000442600	DAG1,FGFR1,NRP1,SHH
GO:0009887	animal organ morphogenesis	28	865	0.0026	ENSP00000221891,ENSP00000221930,ENSP00000222271,ENSP00000251268,ENSP00000262304,ENSP00000262644,ENSP00000265371,ENSP00000270142,ENSP00000277120,ENSP00000286301,ENSP00000290271,ENSP00000295731,ENSP00000297261,ENSP00000305714,ENSP00000311502,ENSP00000325527,ENSP00000339824,ENSP00000360858,ENSP00000369375,ENSP00000376421,ENSP00000379904,ENSP00000393312,ENSP00000406229,ENSP00000410715,ENSP00000418754…	APLP1,BMP1,COMP,CSF1R,DAG1,FAT1,FBN1,FGFR1,FGFR3,HEG1,IHH,IMPAD1,MEGF8,NRP1,NTRK2,OLFM1,PDGFC,PKD1,PTK7,PTPRM,SDK2,SFRP4,SHH,SOD1,STC1,TEK,TGFB1,THRB
GO:0051150	regulation of smooth muscle cell differentiation	5	32	0.0026	ENSP00000221930,ENSP00000264833,ENSP00000288135,ENSP00000297261,ENSP00000330382	KIT,OLFM2,PDGFB,SHH,TGFB1
GO:0090287	regulation of cellular response to growth factor stimulus	13	254	0.0026	ENSP00000221930,ENSP00000232003,ENSP00000260356,ENSP00000287097,ENSP00000289749,ENSP00000306864,ENSP00000325527,ENSP00000364694,ENSP00000379762,ENSP00000386043,ENSP00000393312,ENSP00000410715,ENSP00000463051	ASPN,CD109,DKK3,FBN1,FGFR1,GDF2,HRG,LTBP1,NBL1,SFRP4,TGFB1,THBS1,VASN
GO:0010941	regulation of cell death	44	1638	0.0027	ENSP00000205948,ENSP00000218388,ENSP00000221930,ENSP00000222271,ENSP00000232003,ENSP00000234071,ENSP00000242249,ENSP00000243077,ENSP00000245323,ENSP00000260356,ENSP00000263798,ENSP00000264832,ENSP00000265023,ENSP00000265371,ENSP00000266646,ENSP00000270142,ENSP00000277120,ENSP00000286301,ENSP00000288135,ENSP00000295408,ENSP00000295731,ENSP00000297261,ENSP00000301178,ENSP00000303208,ENSP00000306157…	ADAM8,APAF1,APOH,AXL,CD34,CD36,CD44,CIDEB,COMP,CSF1R,EFNB2,EVI2B,FGFR1,GDF2,GPR37,HRG,HYOU1,ICAM1,IGF2R,IGFBP3,IHH,IL7R,INHBC,INHBE,KIT,KNG1,LRP1,MERTK,MET,NRP1,NTRK2,NTRK3,PCSK9,PROC,RAMP3,SFRP4,SHH,SOD1,TEK,TGFB1,THBS1,TIMP1,TYRO3,VNN1
GO:0010975	regulation of neuron projection development	18	443	0.0028	ENSP00000243077,ENSP00000245323,ENSP00000251268,ENSP00000265371,ENSP00000277120,ENSP00000346839,ENSP00000349932,ENSP00000350364,ENSP00000353030,ENSP00000354207,ENSP00000359077,ENSP00000360858,ENSP00000368314,ENSP00000392423,ENSP00000393312,ENSP00000418112,ENSP00000418754,ENSP00000447006	CNTN1,EFNB2,FGFR1,FN1,L1CAM,LRP1,MEGF8,NEGR1,NRCAM,NRP1,NTRK2,NTRK3,OLFM1,PTK7,PTPRF,PTPRG,PTPRS,RELN
GO:0030855	epithelial cell differentiation	23	649	0.0028	ENSP00000221930,ENSP00000252244,ENSP00000257192,ENSP00000261590,ENSP00000264832,ENSP00000265371,ENSP00000270142,ENSP00000280904,ENSP00000290271,ENSP00000295731,ENSP00000310036,ENSP00000311502,ENSP00000317272,ENSP00000330382,ENSP00000330391,ENSP00000349932,ENSP00000354207,ENSP00000367817,ENSP00000379904,ENSP00000388325,ENSP00000393312,ENSP00000406229,ENSP00000418754	CD34,DSC2,DSG1,DSG2,FAT1,FGFR1,HEG1,ICAM1,IHH,KRT1,LAMB2,MET,NRP1,NTRK3,PDGFB,PODXL,PTK7,PTPRS,SOD1,SPRR3,STC1,TGFB1,THRB
GO:0031290	retinal ganglion cell axon guidance	4	17	0.0028	ENSP00000265371,ENSP00000305988,ENSP00000368314,ENSP00000463325	ALCAM,NRCAM,NRP1,PTPRM
GO:0032368	regulation of lipid transport	8	101	0.0028	ENSP00000200676,ENSP00000222381,ENSP00000243077,ENSP00000260356,ENSP00000297261,ENSP00000303208,ENSP00000363868,ENSP00000417138	ABCA1,CETP,LRP1,PCSK9,PLTP,PON1,SHH,THBS1
GO:0034375	high-density lipoprotein particle remodeling	4	17	0.0028	ENSP00000200676,ENSP00000264005,ENSP00000365081,ENSP00000417138	APOM,CETP,LCAT,PLTP
GO:0043552	positive regulation of phosphatidylinositol 3-kinase activity	5	33	0.0028	ENSP00000221930,ENSP00000288135,ENSP00000330382,ENSP00000339824,ENSP00000369375	FGFR3,KIT,PDGFB,TEK,TGFB1
GO:0043691	reverse cholesterol transport	4	17	0.0028	ENSP00000200676,ENSP00000264005,ENSP00000363868,ENSP00000365081	ABCA1,APOM,CETP,LCAT
GO:0044403	symbiont process	23	650	0.0028	ENSP00000221930,ENSP00000245323,ENSP00000255040,ENSP00000263798,ENSP00000264832,ENSP00000265132,ENSP00000294728,ENSP00000300026,ENSP00000301178,ENSP00000316029,ENSP00000317272,ENSP00000331544,ENSP00000333298,ENSP00000346839,ENSP00000353224,ENSP00000353731,ENSP00000354207,ENSP00000356024,ENSP00000370808,ENSP00000402060,ENSP00000442600,ENSP00000455897,ENSP00000480132	AMBP,APCS,AXL,CR2,DAG1,DPP4,EFNB2,FBLN1,FN1,ICAM1,LAMP1,MET,MRC1,NCAM1,NTRK3,PPIB,PVR,SLC25A6,TFRC,TGFB1,TLN1,TYRO3,VCAM1
GO:0071636	positive regulation of transforming growth factor beta production	4	17	0.0028	ENSP00000260356,ENSP00000266718,ENSP00000310036,ENSP00000321853	CD34,LUM,SERPINF2,THBS1
GO:0032270	positive regulation of cellular protein metabolic process	41	1496	0.0029	ENSP00000221930,ENSP00000242249,ENSP00000243077,ENSP00000260356,ENSP00000262304,ENSP00000264690,ENSP00000264832,ENSP00000265371,ENSP00000266646,ENSP00000270142,ENSP00000277120,ENSP00000286301,ENSP00000288135,ENSP00000290866,ENSP00000303208,ENSP00000306449,ENSP00000308716,ENSP00000312506,ENSP00000321853,ENSP00000325527,ENSP00000330382,ENSP00000331544,ENSP00000337731,ENSP00000339824,ENSP00000346839…	ACE,ADAM8,APAF1,CD36,CD44,CIDEB,CNTN1,CSF1R,CSPG4,DAG1,FBLN1,FBN1,FGFR1,FGFR3,FN1,GDF2,GFRA2,GPR37,ICAM1,IGFBP3,IL6R,INHBC,INHBE,KIT,KLKB1,LRP1,NRP1,NTRK2,NTRK3,PCSK9,PDGFB,PDGFC,PKD1,PTPRC,RAMP3,RELN,SERPINF2,SOD1,TEK,TGFB1,THBS1
GO:1905954	positive regulation of lipid localization	7	76	0.0029	ENSP00000222381,ENSP00000233242,ENSP00000243077,ENSP00000363868,ENSP00000399421,ENSP00000417138,ENSP00000468236	ABCA1,APOB,APOC4,CD36,LRP1,PLTP,PON1
GO:0010757	negative regulation of plasminogen activation	3	6	0.003	ENSP00000260356,ENSP00000321853,ENSP00000415786	SERPINE2,SERPINF2,THBS1
GO:0019221	cytokine-mediated signaling pathway	23	655	0.003	ENSP00000218388,ENSP00000221930,ENSP00000249363,ENSP00000264832,ENSP00000270142,ENSP00000274276,ENSP00000286301,ENSP00000288135,ENSP00000294728,ENSP00000306157,ENSP00000329380,ENSP00000330382,ENSP00000330393,ENSP00000330959,ENSP00000346839,ENSP00000357470,ENSP00000362108,ENSP00000364694,ENSP00000377047,ENSP00000398632,ENSP00000399421,ENSP00000428518,ENSP00000480132	ASPN,CD36,CD44,CSF1R,FN1,GFRA2,GP1BA,ICAM1,IL1R2,IL6R,IL7R,KIT,LCN2,LEPR,LRRC4,NCAM1,OSMR,PDGFB,PTPRZ1,SOD1,TGFB1,TIMP1,VCAM1
GO:0071310	cellular response to organic substance	55	2219	0.003	ENSP00000218388,ENSP00000221891,ENSP00000221930,ENSP00000233242,ENSP00000242249,ENSP00000243077,ENSP00000249363,ENSP00000251268,ENSP00000260356,ENSP00000264832,ENSP00000265371,ENSP00000270142,ENSP00000274276,ENSP00000274368,ENSP00000277120,ENSP00000286301,ENSP00000288135,ENSP00000290271,ENSP00000294728,ENSP00000295633,ENSP00000301178,ENSP00000303208,ENSP00000304236,ENSP00000306157,ENSP00000316029…	ABCA1,APAF1,APLP1,APOB,ASPN,ATF6B,AXL,CD14,CD36,CD44,CRHBP,CSF1R,DAG1,FBN1,FGFR1,FGFR3,FMOD,FN1,FSTL1,GDF2,GFRA2,GP1BA,HYOU1,ICAM1,IL1R2,IL6R,IL7R,ITPR2,KIT,LCN2,LEPR,LRP1,LRRC4,MEGF8,MRC1,NCAM1,NRP1,NTRK2,NTRK3,OSMR,PCSK9,PDGFB,PDGFC,PTK7,PTPRZ1,RAMP3,SOD1,STC1,TFRC,TGFB1,THBS1,THRB,TIMP1,TLN1,VCAM1
GO:0071694	maintenance of protein location in extracellular region	3	6	0.003	ENSP00000289749,ENSP00000325527,ENSP00000386043	FBN1,LTBP1,NBL1
GO:0017015	regulation of transforming growth factor beta receptor signaling pathway	8	103	0.0031	ENSP00000221930,ENSP00000260356,ENSP00000287097,ENSP00000306864,ENSP00000325527,ENSP00000364694,ENSP00000379762,ENSP00000386043	ASPN,CD109,DKK3,FBN1,LTBP1,TGFB1,THBS1,VASN
GO:0030301	cholesterol transport	6	54	0.0031	ENSP00000200676,ENSP00000233242,ENSP00000264005,ENSP00000363868,ENSP00000365081,ENSP00000399421	ABCA1,APOB,APOM,CD36,CETP,LCAT
GO:0003018	vascular process in circulatory system	10	162	0.0032	ENSP00000221930,ENSP00000264832,ENSP00000265023,ENSP00000270142,ENSP00000290866,ENSP00000321853,ENSP00000364028,ENSP00000369375,ENSP00000400010,ENSP00000463325	ACE,ECE1,ICAM1,KNG1,PTPRJ,PTPRM,SERPINF2,SOD1,TEK,TGFB1
GO:0045582	positive regulation of T cell differentiation	7	78	0.0033	ENSP00000221930,ENSP00000264972,ENSP00000295731,ENSP00000297261,ENSP00000306157,ENSP00000356905,ENSP00000453302	ADAM8,IHH,IL7R,SHH,TGFB1,VNN1,ZAP70
GO:1903706	regulation of hemopoiesis	17	412	0.0033	ENSP00000221930,ENSP00000255040,ENSP00000260356,ENSP00000262629,ENSP00000264972,ENSP00000270142,ENSP00000290866,ENSP00000295731,ENSP00000297261,ENSP00000301178,ENSP00000306157,ENSP00000325527,ENSP00000329380,ENSP00000333779,ENSP00000356905,ENSP00000363770,ENSP00000453302	ACE,ADAM8,APCS,AXL,C1QC,EVI2B,FBN1,GP1BA,IHH,IL7R,SHH,SOD1,TGFB1,THBS1,TYROBP,VNN1,ZAP70
GO:0002706	regulation of lymphocyte mediated immunity	9	133	0.0034	ENSP00000221930,ENSP00000243611,ENSP00000306157,ENSP00000329797,ENSP00000333298,ENSP00000353224,ENSP00000356037,ENSP00000402060,ENSP00000411355	C4BPA,C4BPB,CADM1,IL7R,LAMP1,PTPRC,PVR,TFRC,TGFB1
GO:0008152	metabolic process	177	9569	0.0034	ENSP00000061240,ENSP00000180173,ENSP00000200676,ENSP00000204679,ENSP00000205948,ENSP00000217456,ENSP00000218388,ENSP00000219905,ENSP00000221930,ENSP00000222381,ENSP00000227524,ENSP00000233242,ENSP00000234071,ENSP00000241305,ENSP00000242249,ENSP00000243077,ENSP00000243611,ENSP00000245323,ENSP00000248598,ENSP00000251636,ENSP00000252244,ENSP00000252804,ENSP00000255040,ENSP00000256178,ENSP00000256785…	ABCA1,ACE,ADAM8,AFP,AHSG,AMBP,AOC3,APCS,APMAP,APOB,APOC4,APOD,APOF,APOH,APOM,ASAH1,ASAH2,ASGR1,ASGR2,ATF6B,AXL,AZGP1,BMP1,BST1,BTD,C1QA,C1QC,C1R,C1RL,C1S,C2,C4BPA,C4BPB,CANT1,CD36,CD44,CECR1,CETP,CFB,CFHR1,CFHR5,CIDEB,CPN2,CPXM2,CR2,CRHBP,CSF1R,CSPG4,CYP2R1,DAG1,DHX29,DPEP2,DPP4,ECE1,EFNB2,ERAP2,F13B,FBLN1,FBN1,FCN3,FGFR1,FGFR3,FGL2,FMOD,FN1,FSTL1,GDF2,GFRA2,GFRA3,GGT7,GNPTAB,GNPTG,GOLM1,GP1BA,GP…
GO:0032970	regulation of actin filament-based process	15	338	0.0035	ENSP00000221930,ENSP00000232003,ENSP00000243077,ENSP00000261590,ENSP00000264832,ENSP00000265016,ENSP00000265371,ENSP00000280904,ENSP00000286301,ENSP00000290271,ENSP00000310557,ENSP00000317272,ENSP00000321853,ENSP00000354207,ENSP00000369375	BST1,CSF1R,DSC2,DSG2,HRG,ICAM1,KCNE3,LRP1,MET,NRP1,NTRK3,SERPINF2,STC1,TEK,TGFB1
GO:0040008	regulation of growth	23	663	0.0035	ENSP00000221930,ENSP00000232003,ENSP00000251268,ENSP00000262919,ENSP00000265371,ENSP00000270142,ENSP00000295731,ENSP00000300026,ENSP00000339824,ENSP00000345008,ENSP00000346839,ENSP00000349932,ENSP00000354207,ENSP00000359077,ENSP00000360858,ENSP00000368314,ENSP00000370473,ENSP00000393312,ENSP00000399421,ENSP00000400010,ENSP00000415786,ENSP00000420939,ENSP00000463051	ATRN,CD36,FBLN5,FGFR1,FGFR3,FN1,GDF2,HRG,IGFBP3,IHH,L1CAM,MEGF8,NRCAM,NRP1,NTRK3,OLFM1,PPIB,PTPRJ,PTPRS,SEPP1,SERPINE2,SOD1,TGFB1
GO:0042063	gliogenesis	11	196	0.0035	ENSP00000221930,ENSP00000243077,ENSP00000270142,ENSP00000277120,ENSP00000297261,ENSP00000312506,ENSP00000377047,ENSP00000388325,ENSP00000392423,ENSP00000400365,ENSP00000442600	CSPG4,DAG1,LAMA2,LAMB2,LRP1,NTRK2,PTPRZ1,RELN,SHH,SOD1,TGFB1
GO:2000249	regulation of actin cytoskeleton reorganization	5	35	0.0035	ENSP00000221930,ENSP00000265371,ENSP00000286301,ENSP00000354207,ENSP00000369375	CSF1R,NRP1,NTRK3,TEK,TGFB1
GO:0050863	regulation of T cell activation	14	302	0.0036	ENSP00000221930,ENSP00000264972,ENSP00000270142,ENSP00000294728,ENSP00000295731,ENSP00000297261,ENSP00000306157,ENSP00000320084,ENSP00000353224,ENSP00000353731,ENSP00000356905,ENSP00000411355,ENSP00000453302,ENSP00000483732	ADAM8,CD276,DPP4,ICOSL,IHH,IL7R,PTPRC,SHH,SOD1,TFRC,TGFB1,VCAM1,VNN1,ZAP70
GO:0051893	regulation of focal adhesion assembly	6	56	0.0036	ENSP00000232003,ENSP00000260356,ENSP00000265371,ENSP00000345179,ENSP00000369375,ENSP00000400010	APOD,HRG,NRP1,PTPRJ,TEK,THBS1
GO:0048589	developmental growth	15	340	0.0037	ENSP00000221930,ENSP00000222271,ENSP00000227524,ENSP00000265371,ENSP00000290271,ENSP00000295731,ENSP00000297261,ENSP00000305988,ENSP00000311502,ENSP00000330393,ENSP00000339824,ENSP00000345179,ENSP00000388325,ENSP00000418754,ENSP00000442600	ALCAM,APOD,COMP,DAG1,FGFR3,HEG1,IHH,LAMB2,LEPR,NRP1,PRPF19,PTK7,SHH,STC1,TGFB1
GO:0051050	positive regulation of transport	28	892	0.0037	ENSP00000221930,ENSP00000222381,ENSP00000242249,ENSP00000243077,ENSP00000286301,ENSP00000290271,ENSP00000295408,ENSP00000297261,ENSP00000299367,ENSP00000301178,ENSP00000303208,ENSP00000303366,ENSP00000304236,ENSP00000310036,ENSP00000310557,ENSP00000329797,ENSP00000330382,ENSP00000333298,ENSP00000363868,ENSP00000392423,ENSP00000393312,ENSP00000393887,ENSP00000399421,ENSP00000410715,ENSP00000417138…	ABCA1,ADAM8,AHSG,AXL,C2,CADM1,CD14,CD177,CD34,CD36,CNTN1,CSF1R,FGFR1,KCNE3,LAMP1,LMAN2,LRP1,MERTK,PCSK9,PDGFB,PLTP,PON1,RAMP3,RELN,SFRP4,SHH,STC1,TGFB1
GO:0070887	cellular response to chemical stimulus	63	2672	0.0037	ENSP00000218388,ENSP00000221891,ENSP00000221930,ENSP00000233242,ENSP00000242249,ENSP00000243077,ENSP00000249363,ENSP00000251268,ENSP00000252804,ENSP00000260356,ENSP00000264832,ENSP00000265371,ENSP00000265627,ENSP00000270142,ENSP00000274276,ENSP00000274368,ENSP00000277120,ENSP00000278222,ENSP00000286301,ENSP00000288135,ENSP00000290271,ENSP00000294728,ENSP00000295633,ENSP00000297261,ENSP00000301178…	ABCA1,ADAM8,AOC3,APAF1,APLP1,APOB,APOM,ASPN,ATF6B,AXL,CD14,CD36,CD44,CRHBP,CSF1R,DAG1,FBN1,FGFR1,FGFR3,FMOD,FN1,FSTL1,GDF2,GFRA2,GP1BA,HYOU1,ICAM1,IL1R2,IL6R,IL7R,ITPR2,KIT,LCN2,LEPR,LRP1,LRRC4,MEGF8,MRC1,NCAM1,NRP1,NTRK2,NTRK3,OSMR,PCSK9,PDGFB,PDGFC,PON3,PTK7,PTPRZ1,PXDN,RAMP3,SAA4,SHH,SOD1,STC1,TFRC,TGFB1,THBS1,THRB,TIMP1,TLN1,VASN,VCAM1
GO:0003013	circulatory system process	16	381	0.0039	ENSP00000221930,ENSP00000242249,ENSP00000264832,ENSP00000265023,ENSP00000270142,ENSP00000290866,ENSP00000310036,ENSP00000311502,ENSP00000321334,ENSP00000321853,ENSP00000330382,ENSP00000364028,ENSP00000369375,ENSP00000400010,ENSP00000400376,ENSP00000463325	ACE,CD34,ECE1,ERAP2,HEG1,ICAM1,KNG1,LPA,PDGFB,PTPRJ,PTPRM,RAMP3,SERPINF2,SOD1,TEK,TGFB1
GO:0034097	response to cytokine	31	1035	0.0039	ENSP00000218388,ENSP00000221930,ENSP00000233242,ENSP00000249363,ENSP00000260356,ENSP00000264832,ENSP00000266041,ENSP00000270142,ENSP00000274276,ENSP00000274368,ENSP00000286301,ENSP00000288135,ENSP00000294728,ENSP00000301178,ENSP00000304236,ENSP00000306157,ENSP00000329380,ENSP00000330382,ENSP00000330393,ENSP00000330959,ENSP00000346839,ENSP00000353224,ENSP00000357470,ENSP00000362108,ENSP00000364694…	APOB,ASPN,AXL,CD14,CD36,CD44,CRHBP,CSF1R,FN1,GFRA2,GP1BA,ICAM1,IL1R2,IL6R,IL7R,ITIH4,KIT,LCN2,LEPR,LRRC4,MRC1,NCAM1,OSMR,PDGFB,PTPRZ1,SOD1,TFRC,TGFB1,THBS1,TIMP1,VCAM1
GO:1901615	organic hydroxy compound metabolic process	17	420	0.0039	ENSP00000180173,ENSP00000200676,ENSP00000222381,ENSP00000233242,ENSP00000262644,ENSP00000264005,ENSP00000303208,ENSP00000306449,ENSP00000330393,ENSP00000334592,ENSP00000363868,ENSP00000376372,ENSP00000378897,ENSP00000381250,ENSP00000393312,ENSP00000399585,ENSP00000417138	ABCA1,APOB,APOF,ASAH2,CETP,CYP2R1,FGFR1,GPR37,IMPAD1,LCAT,LEPR,MRS2,MTMR7,PCSK9,PLD4,PLTP,PON1
GO:0045216	cell-cell junction organization	10	168	0.004	ENSP00000221930,ENSP00000257192,ENSP00000261590,ENSP00000286301,ENSP00000311502,ENSP00000316029,ENSP00000329797,ENSP00000376421,ENSP00000402060,ENSP00000479536	CADM1,CD177,CSF1R,DSG1,DSG2,HEG1,PVR,SDK2,TGFB1,TLN1
GO:0090288	negative regulation of cellular response to growth factor stimulus	9	137	0.004	ENSP00000221930,ENSP00000232003,ENSP00000260356,ENSP00000287097,ENSP00000289749,ENSP00000306864,ENSP00000325527,ENSP00000364694,ENSP00000386043	ASPN,CD109,FBN1,HRG,LTBP1,NBL1,TGFB1,THBS1,VASN
GO:0008203	cholesterol metabolic process	8	109	0.0042	ENSP00000200676,ENSP00000222381,ENSP00000233242,ENSP00000264005,ENSP00000303208,ENSP00000330393,ENSP00000363868,ENSP00000381250	ABCA1,APOB,APOF,CETP,LCAT,LEPR,PCSK9,PON1
GO:0050921	positive regulation of chemotaxis	9	138	0.0042	ENSP00000221930,ENSP00000251268,ENSP00000260356,ENSP00000265371,ENSP00000317272,ENSP00000330382,ENSP00000354207,ENSP00000357470,ENSP00000393312	FGFR1,IL6R,MEGF8,MET,NRP1,NTRK3,PDGFB,TGFB1,THBS1
GO:0061440	kidney vasculature development	4	20	0.0044	ENSP00000265371,ENSP00000310036,ENSP00000330382,ENSP00000369375	CD34,NRP1,PDGFB,TEK
GO:1901888	regulation of cell junction assembly	7	83	0.0044	ENSP00000232003,ENSP00000260356,ENSP00000265371,ENSP00000290866,ENSP00000345179,ENSP00000369375,ENSP00000400010	ACE,APOD,HRG,NRP1,PTPRJ,TEK,THBS1
GO:1902107	positive regulation of leukocyte differentiation	9	139	0.0044	ENSP00000221930,ENSP00000264972,ENSP00000295731,ENSP00000297261,ENSP00000301178,ENSP00000306157,ENSP00000333779,ENSP00000356905,ENSP00000453302	ADAM8,AXL,EVI2B,IHH,IL7R,SHH,TGFB1,VNN1,ZAP70
GO:1902882	regulation of response to oxidative stress	7	83	0.0044	ENSP00000270142,ENSP00000306449,ENSP00000317272,ENSP00000338964,ENSP00000345008,ENSP00000356905,ENSP00000399421	CD36,FBLN5,GGT7,GPR37,MET,SOD1,VNN1
GO:0006629	lipid metabolic process	34	1192	0.0046	ENSP00000180173,ENSP00000200676,ENSP00000205948,ENSP00000222381,ENSP00000227524,ENSP00000233242,ENSP00000243077,ENSP00000262644,ENSP00000264005,ENSP00000265627,ENSP00000286301,ENSP00000288135,ENSP00000297261,ENSP00000303208,ENSP00000317272,ENSP00000321334,ENSP00000330382,ENSP00000330393,ENSP00000334592,ENSP00000339824,ENSP00000342850,ENSP00000345179,ENSP00000360687,ENSP00000363868,ENSP00000365081…	ABCA1,AFP,APOB,APOC4,APOD,APOF,APOH,APOM,ASAH1,ASAH2,CD36,CETP,CSF1R,CYP2R1,FGFR1,FGFR3,IMPAD1,KIT,LCAT,LEPR,LPA,LRP1,MET,MTMR7,PCSK9,PDGFB,PLD4,PLTP,PON1,PON3,PRPF19,PTGDS,SERPINA6,SHH
GO:0007417	central nervous system development	27	861	0.0046	ENSP00000221930,ENSP00000243077,ENSP00000262304,ENSP00000262919,ENSP00000263798,ENSP00000265371,ENSP00000277120,ENSP00000286301,ENSP00000297261,ENSP00000301178,ENSP00000345179,ENSP00000349932,ENSP00000367096,ENSP00000368314,ENSP00000377047,ENSP00000380602,ENSP00000388325,ENSP00000392423,ENSP00000393312,ENSP00000400995,ENSP00000407822,ENSP00000415786,ENSP00000418112,ENSP00000420939,ENSP00000422464…	APAF1,APOD,ATRN,AXL,BTD,CNTN1,CNTN4,CNTN6,CSF1R,FGFR1,LAMB2,LRP1,NRCAM,NRP1,NTRK2,PCDH9,PDGFC,PKD1,PTPRG,PTPRS,PTPRZ1,RELN,SEPP1,SERPINE2,SHH,TGFB1,TYRO3
GO:0050678	regulation of epithelial cell proliferation	14	311	0.0046	ENSP00000205948,ENSP00000221930,ENSP00000258341,ENSP00000260356,ENSP00000265371,ENSP00000287097,ENSP00000295731,ENSP00000297261,ENSP00000330382,ENSP00000358045,ENSP00000369375,ENSP00000393312,ENSP00000463051,ENSP00000463325	APOH,CD109,ECM1,FGFR1,GDF2,IHH,LAMC1,NRP1,PDGFB,PTPRM,SHH,TEK,TGFB1,THBS1
GO:0055088	lipid homeostasis	8	111	0.0046	ENSP00000200676,ENSP00000233242,ENSP00000264005,ENSP00000303208,ENSP00000347140,ENSP00000363868,ENSP00000365081,ENSP00000468236	ABCA1,APOB,APOC4,APOM,ASGR2,CETP,LCAT,PCSK9
GO:0071345	cellular response to cytokine stimulus	29	953	0.0046	ENSP00000218388,ENSP00000221930,ENSP00000233242,ENSP00000249363,ENSP00000260356,ENSP00000264832,ENSP00000270142,ENSP00000274276,ENSP00000274368,ENSP00000286301,ENSP00000288135,ENSP00000294728,ENSP00000301178,ENSP00000306157,ENSP00000329380,ENSP00000330382,ENSP00000330393,ENSP00000330959,ENSP00000346839,ENSP00000353224,ENSP00000357470,ENSP00000362108,ENSP00000364694,ENSP00000377047,ENSP00000398632…	APOB,ASPN,AXL,CD36,CD44,CRHBP,CSF1R,FN1,GFRA2,GP1BA,ICAM1,IL1R2,IL6R,IL7R,KIT,LCN2,LEPR,LRRC4,MRC1,NCAM1,OSMR,PDGFB,PTPRZ1,SOD1,TFRC,TGFB1,THBS1,TIMP1,VCAM1
GO:0001819	positive regulation of cytokine production	16	390	0.0048	ENSP00000221930,ENSP00000260356,ENSP00000266718,ENSP00000270142,ENSP00000286301,ENSP00000304236,ENSP00000310036,ENSP00000311502,ENSP00000320084,ENSP00000321853,ENSP00000329797,ENSP00000357470,ENSP00000384262,ENSP00000399421,ENSP00000453302,ENSP00000463051	ADAM8,CADM1,CD14,CD276,CD34,CD36,CSF1R,GDF2,HEG1,HPSE,IL6R,LUM,SERPINF2,SOD1,TGFB1,THBS1
GO:0001910	regulation of leukocyte mediated cytotoxicity	6	60	0.0048	ENSP00000264832,ENSP00000306157,ENSP00000329797,ENSP00000333298,ENSP00000402060,ENSP00000411355	CADM1,ICAM1,IL7R,LAMP1,PTPRC,PVR
GO:0042592	homeostatic process	40	1491	0.0048	ENSP00000200676,ENSP00000221930,ENSP00000233242,ENSP00000242249,ENSP00000262304,ENSP00000263798,ENSP00000264005,ENSP00000264832,ENSP00000265023,ENSP00000270142,ENSP00000288135,ENSP00000290271,ENSP00000295408,ENSP00000295731,ENSP00000301178,ENSP00000303208,ENSP00000306157,ENSP00000310036,ENSP00000317272,ENSP00000325527,ENSP00000330393,ENSP00000333900,ENSP00000347140,ENSP00000351536,ENSP00000353224…	AACT,ABCA1,APOB,APOC4,APOM,ASGR2,AXL,C6orf25,CD34,CD36,CDHR1,CETP,FBN1,GDF2,ICAM1,IHH,IL7R,ITPR2,KIT,KNG1,LAMP2,LCAT,LCN2,LEPR,MERTK,MET,NELL2,OIT3,PCSK9,PKD1,PTPRC,QSOX1,QSOX2,RAMP3,SFRP4,SOD1,STC1,TFRC,TGFB1,TYRO3
GO:1901343	negative regulation of vasculature development	8	112	0.0048	ENSP00000205948,ENSP00000232003,ENSP00000260356,ENSP00000312946,ENSP00000330382,ENSP00000369375,ENSP00000463051,ENSP00000463325	APOH,GDF2,HRG,PDGFB,PTPRM,STAB1,TEK,THBS1
GO:0016485	protein processing	9	142	0.0049	ENSP00000205948,ENSP00000264690,ENSP00000290866,ENSP00000295731,ENSP00000297261,ENSP00000303208,ENSP00000337731,ENSP00000364028,ENSP00000438615	ACE,APOH,C1R,CIDEB,ECE1,IHH,KLKB1,PCSK9,SHH
GO:0032928	regulation of superoxide anion generation	4	21	0.0049	ENSP00000221930,ENSP00000265627,ENSP00000270142,ENSP00000479536	CD177,PON3,SOD1,TGFB1
GO:0043170	macromolecule metabolic process	143	7453	0.0049	ENSP00000061240,ENSP00000180173,ENSP00000204679,ENSP00000205948,ENSP00000218388,ENSP00000219905,ENSP00000221930,ENSP00000227524,ENSP00000233242,ENSP00000234071,ENSP00000241305,ENSP00000242249,ENSP00000243077,ENSP00000243611,ENSP00000245323,ENSP00000248598,ENSP00000251636,ENSP00000252244,ENSP00000255040,ENSP00000256178,ENSP00000256785,ENSP00000258341,ENSP00000260356,ENSP00000261405,ENSP00000261994…	ABCA1,ACE,ADAM8,AFP,AHSG,AMBP,APCS,APOB,APOH,APOM,ASGR1,ASGR2,ATF6B,AXL,AZGP1,BMP1,C1QA,C1QC,C1R,C1RL,C1S,C2,C4BPA,C4BPB,CANT1,CD36,CD44,CECR1,CFB,CFHR1,CFHR5,CIDEB,CPN2,CPXM2,CR2,CSF1R,CSPG4,DAG1,DHX29,DPEP2,DPP4,ECE1,EFNB2,ERAP2,F13B,FBLN1,FBN1,FCN3,FGFR1,FGFR3,FGL2,FMOD,FN1,FSTL1,GDF2,GFRA2,GFRA3,GGT7,GNPTAB,GNPTG,GOLM1,GP1BA,GP5,HABP2,HGFAC,HINT1,HPSE,IDS,IGF2R,IGFBP3,IHH,IMPAD1,ITIH1,ITIH2,I…
GO:2001026	regulation of endothelial cell chemotaxis	4	21	0.0049	ENSP00000232003,ENSP00000260356,ENSP00000317272,ENSP00000393312	FGFR1,HRG,MET,THBS1
GO:0003094	glomerular filtration	3	8	0.005	ENSP00000254801,ENSP00000264036,ENSP00000310036	CD34,IGJ,MCAM
GO:0035581	sequestering of extracellular ligand from receptor	3	8	0.005	ENSP00000289749,ENSP00000325527,ENSP00000386043	FBN1,LTBP1,NBL1
GO:0045773	positive regulation of axon extension	5	39	0.005	ENSP00000251268,ENSP00000265371,ENSP00000346839,ENSP00000354207,ENSP00000359077	FN1,L1CAM,MEGF8,NRP1,NTRK3
GO:0060484	lung-associated mesenchyme development	3	8	0.005	ENSP00000297261,ENSP00000393312,ENSP00000418754	FGFR1,PTK7,SHH
GO:0003158	endothelium development	7	86	0.0051	ENSP00000264832,ENSP00000265371,ENSP00000290271,ENSP00000310036,ENSP00000311502,ENSP00000317272,ENSP00000349932	CD34,HEG1,ICAM1,MET,NRP1,PTPRS,STC1
GO:0002703	regulation of leukocyte mediated immunity	10	176	0.0053	ENSP00000221930,ENSP00000243611,ENSP00000306157,ENSP00000329797,ENSP00000333298,ENSP00000353224,ENSP00000356037,ENSP00000402060,ENSP00000411355,ENSP00000479536	C4BPA,C4BPB,CADM1,CD177,IL7R,LAMP1,PTPRC,PVR,TFRC,TGFB1
GO:0045860	positive regulation of protein kinase activity	19	517	0.0053	ENSP00000221930,ENSP00000260356,ENSP00000262304,ENSP00000270142,ENSP00000277120,ENSP00000286301,ENSP00000288135,ENSP00000290866,ENSP00000312506,ENSP00000325527,ENSP00000330382,ENSP00000354207,ENSP00000357470,ENSP00000392423,ENSP00000393312,ENSP00000411355,ENSP00000422464,ENSP00000442600,ENSP00000453302	ACE,ADAM8,CSF1R,CSPG4,DAG1,FBN1,FGFR1,IL6R,KIT,NTRK2,NTRK3,PDGFB,PDGFC,PKD1,PTPRC,RELN,SOD1,TGFB1,THBS1
GO:0001818	negative regulation of cytokine production	12	245	0.0054	ENSP00000221930,ENSP00000260356,ENSP00000295408,ENSP00000301178,ENSP00000310036,ENSP00000330959,ENSP00000331544,ENSP00000345179,ENSP00000346839,ENSP00000349932,ENSP00000357470,ENSP00000393312	APOD,AXL,CD34,FBLN1,FGFR1,FN1,IL1R2,IL6R,MERTK,PTPRS,TGFB1,THBS1
GO:0034381	plasma lipoprotein particle clearance	5	40	0.0054	ENSP00000233242,ENSP00000303208,ENSP00000365081,ENSP00000399421,ENSP00000468236	APOB,APOC4,APOM,CD36,PCSK9
GO:0043535	regulation of blood vessel endothelial cell migration	7	88	0.0056	ENSP00000221930,ENSP00000232003,ENSP00000260356,ENSP00000265371,ENSP00000330382,ENSP00000393312,ENSP00000463051	FGFR1,GDF2,HRG,NRP1,PDGFB,TGFB1,THBS1
GO:0098868	bone growth	4	22	0.0056	ENSP00000222271,ENSP00000290271,ENSP00000330393,ENSP00000339824	COMP,FGFR3,LEPR,STC1
GO:1900116	extracellular negative regulation of signal transduction	4	22	0.0056	ENSP00000252804,ENSP00000289749,ENSP00000325527,ENSP00000386043	FBN1,LTBP1,NBL1,PXDN
GO:0050679	positive regulation of epithelial cell proliferation	10	178	0.0057	ENSP00000221930,ENSP00000258341,ENSP00000265371,ENSP00000295731,ENSP00000297261,ENSP00000330382,ENSP00000358045,ENSP00000369375,ENSP00000393312,ENSP00000463051	ECM1,FGFR1,GDF2,IHH,LAMC1,NRP1,PDGFB,SHH,TEK,TGFB1
GO:0001764	neuron migration	8	118	0.0062	ENSP00000265371,ENSP00000274721,ENSP00000277120,ENSP00000301178,ENSP00000354207,ENSP00000368314,ENSP00000392423,ENSP00000393312	AXL,FGFR1,GFRA3,NRCAM,NRP1,NTRK2,NTRK3,RELN
GO:0022604	regulation of cell morphogenesis	17	442	0.0062	ENSP00000219022,ENSP00000251268,ENSP00000264832,ENSP00000265371,ENSP00000277120,ENSP00000286301,ENSP00000288135,ENSP00000331544,ENSP00000346839,ENSP00000349932,ENSP00000354207,ENSP00000359077,ENSP00000360858,ENSP00000368314,ENSP00000392423,ENSP00000398632,ENSP00000442600	CD44,CSF1R,DAG1,FBLN1,FN1,ICAM1,KIT,L1CAM,MEGF8,NRCAM,NRP1,NTRK2,NTRK3,OLFM1,OLFM4,PTPRS,RELN
GO:0031324	negative regulation of cellular metabolic process	58	2463	0.0062	ENSP00000215912,ENSP00000218388,ENSP00000221930,ENSP00000232003,ENSP00000243611,ENSP00000249363,ENSP00000255040,ENSP00000260356,ENSP00000261336,ENSP00000261994,ENSP00000265023,ENSP00000265029,ENSP00000265132,ENSP00000265627,ENSP00000266041,ENSP00000270879,ENSP00000273283,ENSP00000287097,ENSP00000296280,ENSP00000297261,ENSP00000303208,ENSP00000310036,ENSP00000317272,ENSP00000321334,ENSP00000321853…	AACT,AHSG,AMBP,APCS,APOD,ASPN,C4BPA,C4BPB,CD109,CD34,CD36,CD44,DAG1,DKK3,ECM1,F13B,FBLN1,FCN3,FETUB,FGFR1,GDF2,GP1BA,HRG,IGFBP3,IL1R2,ITIH1,ITIH2,ITIH3,ITIH4,ITM2B,KNG1,LEPR,LPA,LRRC4,MASP1,MET,NTRK3,PCSK9,PDGFB,PI16,PIK3IP1,PON3,PROS1,PTPRC,PTPRJ,PZP,QSOX1,RECK,SERPINA1,SERPINA10,SERPINA6,SERPINE2,SERPINF2,SHH,TGFB1,THBS1,THRB,TIMP1
GO:0035988	chondrocyte proliferation	3	9	0.0064	ENSP00000290271,ENSP00000295731,ENSP00000339824	FGFR3,IHH,STC1
GO:0045916	negative regulation of complement activation	3	9	0.0064	ENSP00000243611,ENSP00000296280,ENSP00000356037	C4BPA,C4BPB,MASP1
GO:0048251	elastic fiber assembly	3	9	0.0064	ENSP00000309953,ENSP00000345008,ENSP00000407685	EFEMP2,FBLN5,TNXB
GO:0070168	negative regulation of biomineral tissue development	4	23	0.0064	ENSP00000221930,ENSP00000358045,ENSP00000364694,ENSP00000393887	AHSG,ASPN,ECM1,TGFB1
GO:0042129	regulation of T cell proliferation	9	151	0.0069	ENSP00000221930,ENSP00000264972,ENSP00000294728,ENSP00000295731,ENSP00000297261,ENSP00000320084,ENSP00000353224,ENSP00000411355,ENSP00000483732	CD276,ICOSL,IHH,PTPRC,SHH,TFRC,TGFB1,VCAM1,ZAP70
GO:0042102	positive regulation of T cell proliferation	7	92	0.007	ENSP00000264972,ENSP00000294728,ENSP00000297261,ENSP00000320084,ENSP00000353224,ENSP00000411355,ENSP00000483732	CD276,ICOSL,PTPRC,SHH,TFRC,VCAM1,ZAP70
GO:0001885	endothelial cell development	5	43	0.0071	ENSP00000264832,ENSP00000290271,ENSP00000311502,ENSP00000317272,ENSP00000349932	HEG1,ICAM1,MET,PTPRS,STC1
GO:0048678	response to axon injury	5	43	0.0071	ENSP00000270142,ENSP00000345179,ENSP00000354207,ENSP00000388325,ENSP00000442600	APOD,DAG1,LAMB2,NTRK3,SOD1
GO:0050918	positive chemotaxis	5	43	0.0071	ENSP00000265371,ENSP00000278222,ENSP00000317272,ENSP00000330382,ENSP00000400010	MET,NRP1,PDGFB,PTPRJ,SAA4
GO:0051894	positive regulation of focal adhesion assembly	4	24	0.0072	ENSP00000232003,ENSP00000265371,ENSP00000369375,ENSP00000400010	HRG,NRP1,PTPRJ,TEK
GO:0043010	camera-type eye development	13	292	0.0073	ENSP00000221930,ENSP00000265371,ENSP00000277120,ENSP00000295408,ENSP00000295731,ENSP00000297261,ENSP00000325527,ENSP00000354207,ENSP00000376421,ENSP00000379904,ENSP00000388325,ENSP00000406229,ENSP00000463325	FAT1,FBN1,IHH,LAMB2,MERTK,NRP1,NTRK2,NTRK3,PTPRM,SDK2,SHH,TGFB1,THRB
GO:0043549	regulation of kinase activity	26	849	0.0075	ENSP00000215912,ENSP00000221930,ENSP00000249363,ENSP00000260356,ENSP00000262304,ENSP00000270142,ENSP00000277120,ENSP00000286301,ENSP00000288135,ENSP00000290866,ENSP00000312506,ENSP00000325527,ENSP00000329380,ENSP00000330382,ENSP00000339824,ENSP00000354207,ENSP00000357470,ENSP00000364694,ENSP00000369375,ENSP00000392423,ENSP00000393312,ENSP00000400010,ENSP00000411355,ENSP00000422464,ENSP00000442600…	ACE,ADAM8,ASPN,CSF1R,CSPG4,DAG1,FBN1,FGFR1,FGFR3,GP1BA,IL6R,KIT,LRRC4,NTRK2,NTRK3,PDGFB,PDGFC,PIK3IP1,PKD1,PTPRC,PTPRJ,RELN,SOD1,TEK,TGFB1,THBS1
GO:0071704	organic substance metabolic process	168	9135	0.0075	ENSP00000061240,ENSP00000180173,ENSP00000200676,ENSP00000204679,ENSP00000205948,ENSP00000218388,ENSP00000219905,ENSP00000221930,ENSP00000222381,ENSP00000227524,ENSP00000233242,ENSP00000234071,ENSP00000241305,ENSP00000242249,ENSP00000243077,ENSP00000243611,ENSP00000245323,ENSP00000248598,ENSP00000251636,ENSP00000252244,ENSP00000255040,ENSP00000256178,ENSP00000256785,ENSP00000258341,ENSP00000260356…	ABCA1,ACE,ADAM8,AFP,AHSG,AMBP,AOC3,APCS,APOB,APOC4,APOD,APOF,APOH,APOM,ASAH1,ASAH2,ASGR1,ASGR2,ATF6B,AXL,AZGP1,BMP1,BST1,BTD,C1QA,C1QC,C1R,C1RL,C1S,C2,C4BPA,C4BPB,CANT1,CD36,CD44,CECR1,CETP,CFB,CFHR1,CFHR5,CIDEB,CPN2,CPXM2,CR2,CSF1R,CSPG4,CYP2R1,DAG1,DHX29,DPEP2,DPP4,ECE1,EFNB2,ERAP2,F13B,FBLN1,FBN1,FCN3,FGFR1,FGFR3,FGL2,FMOD,FN1,FSTL1,GDF2,GFRA2,GFRA3,GGT7,GNPTAB,GNPTG,GOLM1,GP1BA,GP5,GPR37,HABP…
GO:1904892	regulation of receptor signaling pathway via STAT	9	153	0.0075	ENSP00000249363,ENSP00000286301,ENSP00000288135,ENSP00000306157,ENSP00000329380,ENSP00000339824,ENSP00000357470,ENSP00000364694,ENSP00000428518	ASPN,CSF1R,FGFR3,GFRA2,GP1BA,IL6R,IL7R,KIT,LRRC4
GO:0048771	tissue remodeling	7	94	0.0078	ENSP00000218388,ENSP00000221930,ENSP00000290866,ENSP00000295408,ENSP00000295731,ENSP00000301178,ENSP00000312506	ACE,AXL,CSPG4,IHH,MERTK,TGFB1,TIMP1
GO:2000379	positive regulation of reactive oxygen species metabolic process	7	94	0.0078	ENSP00000221930,ENSP00000260356,ENSP00000264832,ENSP00000270142,ENSP00000330382,ENSP00000399421,ENSP00000479536	CD177,CD36,ICAM1,PDGFB,SOD1,TGFB1,THBS1
GO:0001779	natural killer cell differentiation	3	10	0.0079	ENSP00000263798,ENSP00000295408,ENSP00000301178	AXL,MERTK,TYRO3
GO:0001886	endothelial cell morphogenesis	3	10	0.0079	ENSP00000290271,ENSP00000311502,ENSP00000317272	HEG1,MET,STC1
GO:0007422	peripheral nervous system development	6	68	0.0079	ENSP00000270142,ENSP00000274721,ENSP00000277120,ENSP00000388325,ENSP00000400365,ENSP00000442600	DAG1,GFRA3,LAMA2,LAMB2,NTRK2,SOD1
GO:0060068	vagina development	3	10	0.0079	ENSP00000263798,ENSP00000295408,ENSP00000301178	AXL,MERTK,TYRO3
GO:0071679	commissural neuron axon guidance	3	10	0.0079	ENSP00000265371,ENSP00000442600,ENSP00000480132	DAG1,NCAM1,NRP1
GO:0072224	metanephric glomerulus development	3	10	0.0079	ENSP00000310036,ENSP00000330382,ENSP00000388325	CD34,LAMB2,PDGFB
GO:2000258	negative regulation of protein activation cascade	3	10	0.0079	ENSP00000243611,ENSP00000296280,ENSP00000356037	C4BPA,C4BPB,MASP1
GO:0010721	negative regulation of cell development	13	298	0.0084	ENSP00000221930,ENSP00000227524,ENSP00000243077,ENSP00000245323,ENSP00000265371,ENSP00000297261,ENSP00000325527,ENSP00000331544,ENSP00000349932,ENSP00000354207,ENSP00000379904,ENSP00000380602,ENSP00000418112	CNTN4,EFNB2,FBLN1,FBN1,LRP1,NRP1,NTRK3,PRPF19,PTPRG,PTPRS,SHH,TGFB1,THRB
GO:0060562	epithelial tube morphogenesis	13	298	0.0084	ENSP00000221930,ENSP00000251268,ENSP00000262304,ENSP00000265371,ENSP00000286301,ENSP00000295731,ENSP00000297261,ENSP00000317272,ENSP00000367817,ENSP00000418754,ENSP00000442600,ENSP00000448165,ENSP00000463051	APAF1,CSF1R,DAG1,GDF2,IHH,MEGF8,MET,NRP1,PKD1,PODXL,PTK7,SHH,TGFB1
GO:0010595	positive regulation of endothelial cell migration	7	96	0.0085	ENSP00000221930,ENSP00000260356,ENSP00000265371,ENSP00000317272,ENSP00000330382,ENSP00000369375,ENSP00000393312	FGFR1,MET,NRP1,PDGFB,TEK,TGFB1,THBS1
GO:0042110	T cell activation	11	225	0.0085	ENSP00000221930,ENSP00000264832,ENSP00000264972,ENSP00000288135,ENSP00000297261,ENSP00000306157,ENSP00000320084,ENSP00000330393,ENSP00000353731,ENSP00000411355,ENSP00000483732	CD276,DPP4,ICAM1,ICOSL,IL7R,KIT,LEPR,PTPRC,SHH,TGFB1,ZAP70
GO:0060548	negative regulation of cell death	28	953	0.0085	ENSP00000205948,ENSP00000218388,ENSP00000222271,ENSP00000234071,ENSP00000243077,ENSP00000260356,ENSP00000263798,ENSP00000264832,ENSP00000265371,ENSP00000270142,ENSP00000277120,ENSP00000286301,ENSP00000288135,ENSP00000295408,ENSP00000295731,ENSP00000297261,ENSP00000301178,ENSP00000306157,ENSP00000306449,ENSP00000310036,ENSP00000317272,ENSP00000333779,ENSP00000354207,ENSP00000356905,ENSP00000369375…	ADAM8,APOH,AXL,CD34,CD44,COMP,CSF1R,EVI2B,GPR37,HYOU1,ICAM1,IHH,IL7R,KIT,LRP1,MERTK,MET,NRP1,NTRK2,NTRK3,PROC,SHH,SOD1,TEK,THBS1,TIMP1,TYRO3,VNN1
GO:0010769	regulation of cell morphogenesis involved in differentiation	12	263	0.0089	ENSP00000219022,ENSP00000251268,ENSP00000265371,ENSP00000277120,ENSP00000331544,ENSP00000346839,ENSP00000349932,ENSP00000354207,ENSP00000359077,ENSP00000360858,ENSP00000368314,ENSP00000392423	FBLN1,FN1,L1CAM,MEGF8,NRCAM,NRP1,NTRK2,NTRK3,OLFM1,OLFM4,PTPRS,RELN
GO:0030512	negative regulation of transforming growth factor beta receptor signaling pathway	6	70	0.0089	ENSP00000221930,ENSP00000287097,ENSP00000306864,ENSP00000325527,ENSP00000364694,ENSP00000386043	ASPN,CD109,FBN1,LTBP1,TGFB1,VASN
GO:0031102	neuron projection regeneration	4	26	0.0089	ENSP00000345179,ENSP00000353030,ENSP00000388325,ENSP00000442600	APOD,DAG1,LAMB2,PTPRF
GO:0042481	regulation of odontogenesis	4	26	0.0089	ENSP00000221930,ENSP00000297261,ENSP00000310036,ENSP00000364694	ASPN,CD34,SHH,TGFB1
GO:0045619	regulation of lymphocyte differentiation	9	158	0.0089	ENSP00000221930,ENSP00000264972,ENSP00000270142,ENSP00000295731,ENSP00000297261,ENSP00000301178,ENSP00000306157,ENSP00000356905,ENSP00000453302	ADAM8,AXL,IHH,IL7R,SHH,SOD1,TGFB1,VNN1,ZAP70
GO:0008361	regulation of cell size	9	159	0.0091	ENSP00000251268,ENSP00000265371,ENSP00000306157,ENSP00000346839,ENSP00000349932,ENSP00000354207,ENSP00000359077,ENSP00000360858,ENSP00000368314	FN1,IL7R,L1CAM,MEGF8,NRCAM,NRP1,NTRK3,OLFM1,PTPRS
GO:0009719	response to endogenous stimulus	36	1353	0.0092	ENSP00000218388,ENSP00000221891,ENSP00000221930,ENSP00000233242,ENSP00000242249,ENSP00000243077,ENSP00000251268,ENSP00000257192,ENSP00000260356,ENSP00000261590,ENSP00000264832,ENSP00000270142,ENSP00000274368,ENSP00000277120,ENSP00000288135,ENSP00000290271,ENSP00000295633,ENSP00000295731,ENSP00000303208,ENSP00000325527,ENSP00000330393,ENSP00000339824,ENSP00000347041,ENSP00000354207,ENSP00000363868…	ABCA1,APAF1,APLP1,APOB,CD36,CD44,CRHBP,DAG1,DSG1,DSG2,FBN1,FGFR1,FGFR3,FMOD,FSTL1,GDF2,ICAM1,IHH,ITPR2,KIT,LEPR,LRP1,MEGF8,NTRK2,NTRK3,PCSK9,PDGFC,RAMP3,SFRP4,SOD1,STC1,TEK,TGFB1,THBS1,THRB,TIMP1
GO:0048638	regulation of developmental growth	13	302	0.0092	ENSP00000251268,ENSP00000262919,ENSP00000265371,ENSP00000270142,ENSP00000300026,ENSP00000339824,ENSP00000346839,ENSP00000349932,ENSP00000354207,ENSP00000359077,ENSP00000360858,ENSP00000368314,ENSP00000393312	ATRN,FGFR1,FGFR3,FN1,L1CAM,MEGF8,NRCAM,NRP1,NTRK3,OLFM1,PPIB,PTPRS,SOD1
GO:0035265	organ growth	6	71	0.0094	ENSP00000222271,ENSP00000290271,ENSP00000297261,ENSP00000311502,ENSP00000330393,ENSP00000339824	COMP,FGFR3,HEG1,LEPR,SHH,STC1
GO:0042632	cholesterol homeostasis	6	71	0.0094	ENSP00000200676,ENSP00000233242,ENSP00000264005,ENSP00000303208,ENSP00000363868,ENSP00000365081	ABCA1,APOB,APOM,CETP,LCAT,PCSK9
GO:0045446	endothelial cell differentiation	6	71	0.0094	ENSP00000264832,ENSP00000265371,ENSP00000290271,ENSP00000311502,ENSP00000317272,ENSP00000349932	HEG1,ICAM1,MET,NRP1,PTPRS,STC1
GO:0050766	positive regulation of phagocytosis	5	47	0.0094	ENSP00000295408,ENSP00000299367,ENSP00000303366,ENSP00000393887,ENSP00000399421	AHSG,C2,CD36,LMAN2,MERTK
GO:0061138	morphogenesis of a branching epithelium	9	160	0.0094	ENSP00000221930,ENSP00000262304,ENSP00000265371,ENSP00000295731,ENSP00000297261,ENSP00000317272,ENSP00000393312,ENSP00000442600,ENSP00000463051	DAG1,FGFR1,GDF2,IHH,MET,NRP1,PKD1,SHH,TGFB1
GO:0090066	regulation of anatomical structure size	17	464	0.0094	ENSP00000251268,ENSP00000264832,ENSP00000265023,ENSP00000265371,ENSP00000270142,ENSP00000290866,ENSP00000306157,ENSP00000321853,ENSP00000346839,ENSP00000349932,ENSP00000351118,ENSP00000354207,ENSP00000359077,ENSP00000360858,ENSP00000364028,ENSP00000368314,ENSP00000463325	ACE,CDHR5,ECE1,FN1,ICAM1,IL7R,KNG1,L1CAM,MEGF8,NRCAM,NRP1,NTRK3,OLFM1,PTPRM,PTPRS,SERPINF2,SOD1
GO:0016525	negative regulation of angiogenesis	7	99	0.0096	ENSP00000205948,ENSP00000232003,ENSP00000260356,ENSP00000312946,ENSP00000369375,ENSP00000463051,ENSP00000463325	APOH,GDF2,HRG,PTPRM,STAB1,TEK,THBS1
GO:1901342	regulation of vasculature development	13	305	0.0098	ENSP00000205948,ENSP00000232003,ENSP00000252244,ENSP00000260356,ENSP00000265371,ENSP00000288135,ENSP00000310036,ENSP00000312946,ENSP00000330382,ENSP00000358045,ENSP00000369375,ENSP00000463051,ENSP00000463325	APOH,CD34,ECM1,GDF2,HRG,KIT,KRT1,NRP1,PDGFB,PTPRM,STAB1,TEK,THBS1
GO:0045580	regulation of T cell differentiation	8	130	0.0101	ENSP00000221930,ENSP00000264972,ENSP00000270142,ENSP00000295731,ENSP00000297261,ENSP00000306157,ENSP00000356905,ENSP00000453302	ADAM8,IHH,IL7R,SHH,SOD1,TGFB1,VNN1,ZAP70
GO:0048806	genitalia development	5	48	0.0101	ENSP00000262304,ENSP00000263798,ENSP00000295408,ENSP00000297261,ENSP00000301178	AXL,MERTK,PKD1,SHH,TYRO3
GO:0050671	positive regulation of lymphocyte proliferation	8	130	0.0101	ENSP00000264972,ENSP00000265016,ENSP00000294728,ENSP00000297261,ENSP00000320084,ENSP00000353224,ENSP00000411355,ENSP00000483732	BST1,CD276,ICOSL,PTPRC,SHH,TFRC,VCAM1,ZAP70
GO:0050770	regulation of axonogenesis	9	162	0.0101	ENSP00000251268,ENSP00000265371,ENSP00000277120,ENSP00000346839,ENSP00000349932,ENSP00000354207,ENSP00000359077,ENSP00000360858,ENSP00000368314	FN1,L1CAM,MEGF8,NRCAM,NRP1,NTRK2,NTRK3,OLFM1,PTPRS
GO:0043067	regulation of programmed cell death	39	1516	0.0102	ENSP00000205948,ENSP00000218388,ENSP00000221930,ENSP00000222271,ENSP00000232003,ENSP00000234071,ENSP00000243077,ENSP00000260356,ENSP00000263798,ENSP00000264832,ENSP00000265023,ENSP00000265371,ENSP00000266646,ENSP00000270142,ENSP00000277120,ENSP00000286301,ENSP00000288135,ENSP00000295408,ENSP00000295731,ENSP00000297261,ENSP00000301178,ENSP00000303208,ENSP00000306157,ENSP00000308716,ENSP00000317272…	ADAM8,APAF1,APOH,AXL,CD44,CIDEB,COMP,CSF1R,EVI2B,FGFR1,GDF2,HRG,HYOU1,ICAM1,IGF2R,IGFBP3,IHH,IL7R,INHBC,INHBE,KIT,KNG1,LRP1,MERTK,MET,NRP1,NTRK2,NTRK3,PCSK9,PROC,SFRP4,SHH,SOD1,TEK,TGFB1,THBS1,TIMP1,TYRO3,VNN1
GO:0034103	regulation of tissue remodeling	6	73	0.0104	ENSP00000221930,ENSP00000232003,ENSP00000286301,ENSP00000330393,ENSP00000353224,ENSP00000453302	ADAM8,CSF1R,HRG,LEPR,TFRC,TGFB1
GO:0007423	sensory organ development	18	515	0.0109	ENSP00000221930,ENSP00000265371,ENSP00000270142,ENSP00000277120,ENSP00000288135,ENSP00000295408,ENSP00000295731,ENSP00000297261,ENSP00000325527,ENSP00000354207,ENSP00000364028,ENSP00000376421,ENSP00000379904,ENSP00000388325,ENSP00000393312,ENSP00000406229,ENSP00000418754,ENSP00000463325	ECE1,FAT1,FBN1,FGFR1,IHH,KIT,LAMB2,MERTK,NRP1,NTRK2,NTRK3,PTK7,PTPRM,SDK2,SHH,SOD1,TGFB1,THRB
GO:1900407	regulation of cellular response to oxidative stress	6	74	0.0109	ENSP00000270142,ENSP00000306449,ENSP00000317272,ENSP00000345008,ENSP00000356905,ENSP00000399421	CD36,FBLN5,GPR37,MET,SOD1,VNN1
GO:0002573	myeloid leukocyte differentiation	7	102	0.011	ENSP00000221930,ENSP00000262629,ENSP00000286301,ENSP00000287097,ENSP00000288135,ENSP00000353224,ENSP00000479089	CD109,CSF1R,KIT,OSCAR,TFRC,TGFB1,TYROBP
GO:0009892	negative regulation of metabolic process	62	2762	0.011	ENSP00000215912,ENSP00000218388,ENSP00000221930,ENSP00000232003,ENSP00000243611,ENSP00000249363,ENSP00000255040,ENSP00000260356,ENSP00000261336,ENSP00000261994,ENSP00000265023,ENSP00000265029,ENSP00000265132,ENSP00000265627,ENSP00000266041,ENSP00000270142,ENSP00000270879,ENSP00000273283,ENSP00000287097,ENSP00000296280,ENSP00000297261,ENSP00000303208,ENSP00000310036,ENSP00000312326,ENSP00000317272…	AACT,AHSG,AMBP,AOC3,APCS,APOD,ASPN,C4BPA,C4BPB,CD109,CD34,CD36,CD44,DAG1,DKK3,ECM1,F13B,FBLN1,FCN3,FETUB,FGFR1,GDF2,GP1BA,HRG,IGFBP3,IL1R2,IL6R,ITIH1,ITIH2,ITIH3,ITIH4,ITM2B,KNG1,LEPR,LPA,LRRC4,MASP1,MET,NTRK3,OLFM1,PCSK9,PDGFB,PI16,PIK3IP1,PON3,PROS1,PTPRC,PTPRJ,PZP,QSOX1,RECK,SERPINA1,SERPINA10,SERPINA6,SERPINE2,SERPINF2,SHH,SOD1,TGFB1,THBS1,THRB,TIMP1
GO:0016256	N-glycan processing to lysosome	2	2	0.011	ENSP00000204679,ENSP00000299314	GNPTAB,GNPTG
GO:0016539	intein-mediated protein splicing	2	2	0.011	ENSP00000295731,ENSP00000297261	IHH,SHH
GO:0032091	negative regulation of protein binding	7	102	0.011	ENSP00000256785,ENSP00000303208,ENSP00000314299,ENSP00000317272,ENSP00000330382,ENSP00000353030,ENSP00000356385	CFHR1,CFHR5,FHR2,MET,PCSK9,PDGFB,PTPRF
GO:0034370	triglyceride-rich lipoprotein particle remodeling	3	12	0.011	ENSP00000200676,ENSP00000233242,ENSP00000264005	APOB,CETP,LCAT
GO:0045919	positive regulation of cytolysis	3	12	0.011	ENSP00000256785,ENSP00000314299,ENSP00000356385	CFHR1,CFHR5,FHR2
GO:0051049	regulation of transport	43	1732	0.011	ENSP00000200676,ENSP00000221930,ENSP00000222381,ENSP00000242249,ENSP00000243077,ENSP00000243611,ENSP00000260356,ENSP00000264832,ENSP00000265371,ENSP00000274368,ENSP00000286301,ENSP00000290271,ENSP00000295408,ENSP00000297261,ENSP00000299367,ENSP00000301178,ENSP00000303208,ENSP00000303366,ENSP00000304236,ENSP00000310036,ENSP00000310557,ENSP00000329797,ENSP00000330382,ENSP00000330959,ENSP00000331544…	ABCA1,ADAM8,AHSG,APOD,AXL,C2,C4BPA,C4BPB,CADM1,CD14,CD177,CD34,CD36,CETP,CNTN1,CRHBP,CSF1R,DPP4,FBLN1,FGFR1,FN1,ICAM1,IL1R2,ITPR2,KCNE3,LAMP1,LMAN2,LRP1,MERTK,NRP1,PCSK9,PDGFB,PLTP,PON1,RAMP3,RELN,SERPINE2,SFRP4,SHH,SLC25A6,STC1,TGFB1,THBS1
GO:0072254	metanephric glomerular mesangial cell differentiation	2	2	0.011	ENSP00000310036,ENSP00000330382	CD34,PDGFB
GO:1904237	positive regulation of substrate-dependent cell migration, cell attachment to substrate	2	2	0.011	ENSP00000331544,ENSP00000346839	FBLN1,FN1
GO:1905174	regulation of vascular smooth muscle cell dedifferentiation	2	2	0.011	ENSP00000264833,ENSP00000330382	OLFM2,PDGFB
GO:0048754	branching morphogenesis of an epithelial tube	8	134	0.0115	ENSP00000221930,ENSP00000262304,ENSP00000265371,ENSP00000295731,ENSP00000297261,ENSP00000317272,ENSP00000442600,ENSP00000463051	DAG1,GDF2,IHH,MET,NRP1,PKD1,SHH,TGFB1
GO:0010743	regulation of macrophage derived foam cell differentiation	4	29	0.0117	ENSP00000200676,ENSP00000233242,ENSP00000363868,ENSP00000399421	ABCA1,APOB,CD36,CETP
GO:0046660	female sex differentiation	7	104	0.0118	ENSP00000263798,ENSP00000264832,ENSP00000270142,ENSP00000288135,ENSP00000295408,ENSP00000301178,ENSP00000379138	AFP,AXL,ICAM1,KIT,MERTK,SOD1,TYRO3
GO:0006464	cellular protein modification process	66	2999	0.012	ENSP00000180173,ENSP00000218388,ENSP00000221930,ENSP00000227524,ENSP00000233242,ENSP00000234071,ENSP00000245323,ENSP00000252244,ENSP00000258341,ENSP00000260356,ENSP00000261994,ENSP00000262304,ENSP00000263798,ENSP00000264972,ENSP00000265023,ENSP00000265132,ENSP00000265371,ENSP00000269299,ENSP00000274721,ENSP00000277120,ENSP00000286301,ENSP00000288135,ENSP00000295408,ENSP00000295633,ENSP00000300026…	ABCA1,AFP,AHSG,AMBP,APOB,ASGR1,ASGR2,AXL,CSF1R,EFNB2,FBN1,FGFR1,FGFR3,FN1,FSTL1,GDF2,GFRA2,GFRA3,GOLM1,IGF2R,IGFBP3,ITIH2,KIT,KNG1,KRT1,LAMB2,LAMC1,LTBP1,MERTK,MET,MFNG,MSLN,MTMR7,MUC16,NCAM1,NRP1,NTRK2,NTRK3,PCSK9,PDGFB,PKD1,PPIB,PROC,PRPF19,PTK7,PTPRB,PTPRC,PTPRF,PTPRG,PTPRJ,PTPRM,PTPRS,PTPRZ1,QPCT,QSOX1,RELN,SERPINA1,SERPINA10,SPRR3,TEK,TGFB1,THBS1,TIMP1,TPST2,TYRO3,ZAP70
GO:0050772	positive regulation of axonogenesis	6	76	0.012	ENSP00000251268,ENSP00000265371,ENSP00000277120,ENSP00000346839,ENSP00000354207,ENSP00000359077	FN1,L1CAM,MEGF8,NRP1,NTRK2,NTRK3
GO:0010770	positive regulation of cell morphogenesis involved in differentiation	8	136	0.0124	ENSP00000219022,ENSP00000251268,ENSP00000265371,ENSP00000277120,ENSP00000346839,ENSP00000354207,ENSP00000359077,ENSP00000392423	FN1,L1CAM,MEGF8,NRP1,NTRK2,NTRK3,OLFM4,RELN
GO:0050777	negative regulation of immune response	8	136	0.0124	ENSP00000221930,ENSP00000243611,ENSP00000263798,ENSP00000265132,ENSP00000296280,ENSP00000306157,ENSP00000356037,ENSP00000411355	AMBP,C4BPA,C4BPB,IL7R,MASP1,PTPRC,TGFB1,TYRO3
GO:0051098	regulation of binding	14	356	0.0124	ENSP00000221930,ENSP00000222381,ENSP00000243077,ENSP00000256785,ENSP00000262304,ENSP00000265371,ENSP00000303208,ENSP00000314299,ENSP00000317272,ENSP00000330382,ENSP00000349490,ENSP00000353030,ENSP00000356385,ENSP00000399421	CD36,CFHR1,CFHR5,FHR2,LRP1,MET,MFNG,NRP1,PCSK9,PDGFB,PKD1,PON1,PTPRF,TGFB1
GO:0060041	retina development in camera-type eye	8	136	0.0124	ENSP00000265371,ENSP00000277120,ENSP00000295408,ENSP00000295731,ENSP00000376421,ENSP00000379904,ENSP00000388325,ENSP00000463325	IHH,LAMB2,MERTK,NRP1,NTRK2,PTPRM,SDK2,THRB
GO:0001569	branching involved in blood vessel morphogenesis	4	30	0.0129	ENSP00000265371,ENSP00000295731,ENSP00000297261,ENSP00000463051	GDF2,IHH,NRP1,SHH
GO:0002544	chronic inflammatory response	3	13	0.0129	ENSP00000260356,ENSP00000294728,ENSP00000356905	THBS1,VCAM1,VNN1
GO:0010642	negative regulation of platelet-derived growth factor receptor signaling pathway	3	13	0.0129	ENSP00000243077,ENSP00000345179,ENSP00000400010	APOD,LRP1,PTPRJ
GO:0010885	regulation of cholesterol storage	3	13	0.0129	ENSP00000233242,ENSP00000363868,ENSP00000399421	ABCA1,APOB,CD36
GO:0016032	viral process	19	571	0.0129	ENSP00000221930,ENSP00000245323,ENSP00000263798,ENSP00000264832,ENSP00000265132,ENSP00000294728,ENSP00000301178,ENSP00000316029,ENSP00000331544,ENSP00000333298,ENSP00000353224,ENSP00000353731,ENSP00000354207,ENSP00000356024,ENSP00000370808,ENSP00000402060,ENSP00000442600,ENSP00000455897,ENSP00000480132	AMBP,AXL,CR2,DAG1,DPP4,EFNB2,FBLN1,ICAM1,LAMP1,MRC1,NCAM1,NTRK3,PVR,SLC25A6,TFRC,TGFB1,TLN1,TYRO3,VCAM1
GO:0032835	glomerulus development	5	52	0.0129	ENSP00000310036,ENSP00000330382,ENSP00000367817,ENSP00000369375,ENSP00000388325	CD34,LAMB2,PDGFB,PODXL,TEK
GO:0034374	low-density lipoprotein particle remodeling	3	13	0.0129	ENSP00000200676,ENSP00000233242,ENSP00000321334	APOB,CETP,LPA
GO:0034380	high-density lipoprotein particle assembly	3	13	0.0129	ENSP00000305714,ENSP00000363868,ENSP00000365081	ABCA1,APOM,BMP1
GO:0042447	hormone catabolic process	3	13	0.0129	ENSP00000265627,ENSP00000290866,ENSP00000364028	ACE,ECE1,PON3
GO:0050670	regulation of lymphocyte proliferation	10	205	0.0129	ENSP00000221930,ENSP00000264972,ENSP00000265016,ENSP00000294728,ENSP00000295731,ENSP00000297261,ENSP00000320084,ENSP00000353224,ENSP00000411355,ENSP00000483732	BST1,CD276,ICOSL,IHH,PTPRC,SHH,TFRC,TGFB1,VCAM1,ZAP70
GO:2001044	regulation of integrin-mediated signaling pathway	3	13	0.0129	ENSP00000218388,ENSP00000265016,ENSP00000479536	BST1,CD177,TIMP1
GO:0043524	negative regulation of neuron apoptotic process	8	138	0.0131	ENSP00000243077,ENSP00000263798,ENSP00000265371,ENSP00000270142,ENSP00000277120,ENSP00000301178,ENSP00000453302,ENSP00000480150	ADAM8,AXL,HYOU1,LRP1,NRP1,NTRK2,SOD1,TYRO3
GO:0001558	regulation of cell growth	15	402	0.0136	ENSP00000221930,ENSP00000232003,ENSP00000251268,ENSP00000265371,ENSP00000345008,ENSP00000346839,ENSP00000349932,ENSP00000354207,ENSP00000359077,ENSP00000360858,ENSP00000368314,ENSP00000370473,ENSP00000400010,ENSP00000415786,ENSP00000463051	FBLN5,FN1,GDF2,HRG,IGFBP3,L1CAM,MEGF8,NRCAM,NRP1,NTRK3,OLFM1,PTPRJ,PTPRS,SERPINE2,TGFB1
GO:0044273	sulfur compound catabolic process	5	53	0.0138	ENSP00000266718,ENSP00000312506,ENSP00000338964,ENSP00000339801,ENSP00000347041	CSPG4,FMOD,GGT7,IDS,LUM
GO:0007162	negative regulation of cell adhesion	11	245	0.014	ENSP00000221930,ENSP00000232003,ENSP00000260356,ENSP00000265023,ENSP00000295731,ENSP00000297261,ENSP00000331544,ENSP00000345179,ENSP00000367817,ENSP00000411355,ENSP00000415786	APOD,FBLN1,HRG,IHH,KNG1,PODXL,PTPRC,SERPINE2,SHH,TGFB1,THBS1
GO:0045123	cellular extravasation	4	31	0.014	ENSP00000236147,ENSP00000264832,ENSP00000294728,ENSP00000479536	CD177,ICAM1,SELL,VCAM1
GO:0002244	hematopoietic progenitor cell differentiation	6	80	0.0146	ENSP00000221930,ENSP00000288135,ENSP00000290866,ENSP00000297261,ENSP00000377047,ENSP00000411355	ACE,KIT,PTPRC,PTPRZ1,SHH,TGFB1
GO:0007157	heterophilic cell-cell adhesion via plasma membrane cell adhesion molecules	5	54	0.0147	ENSP00000264832,ENSP00000294728,ENSP00000305988,ENSP00000329797,ENSP00000402060	ALCAM,CADM1,ICAM1,PVR,VCAM1
GO:0016311	dephosphorylation	12	285	0.0147	ENSP00000180173,ENSP00000222381,ENSP00000262644,ENSP00000265627,ENSP00000334928,ENSP00000349932,ENSP00000353030,ENSP00000377047,ENSP00000400010,ENSP00000411355,ENSP00000418112,ENSP00000463325	IMPAD1,MTMR7,PON1,PON3,PTPRB,PTPRC,PTPRF,PTPRG,PTPRJ,PTPRM,PTPRS,PTPRZ1
GO:0048146	positive regulation of fibroblast proliferation	5	54	0.0147	ENSP00000221930,ENSP00000330382,ENSP00000331544,ENSP00000346839,ENSP00000422464	FBLN1,FN1,PDGFB,PDGFC,TGFB1
GO:0002685	regulation of leukocyte migration	9	175	0.0149	ENSP00000221930,ENSP00000260356,ENSP00000264832,ENSP00000265016,ENSP00000289749,ENSP00000345179,ENSP00000357470,ENSP00000358045,ENSP00000453302	ADAM8,APOD,BST1,ECM1,ICAM1,IL6R,NBL1,TGFB1,THBS1
GO:0035850	epithelial cell differentiation involved in kidney development	4	32	0.0153	ENSP00000310036,ENSP00000330382,ENSP00000367817,ENSP00000388325	CD34,LAMB2,PDGFB,PODXL
GO:0043537	negative regulation of blood vessel endothelial cell migration	4	32	0.0153	ENSP00000221930,ENSP00000232003,ENSP00000260356,ENSP00000463051	GDF2,HRG,TGFB1,THBS1
GO:0051051	negative regulation of transport	16	450	0.0153	ENSP00000221930,ENSP00000260356,ENSP00000264832,ENSP00000274368,ENSP00000290271,ENSP00000297261,ENSP00000303208,ENSP00000310036,ENSP00000310557,ENSP00000330959,ENSP00000331544,ENSP00000345179,ENSP00000346839,ENSP00000399421,ENSP00000410715,ENSP00000415786	APOD,CD34,CD36,CRHBP,FBLN1,FN1,ICAM1,IL1R2,KCNE3,PCSK9,SERPINE2,SFRP4,SHH,STC1,TGFB1,THBS1
GO:0072210	metanephric nephron development	4	32	0.0153	ENSP00000262304,ENSP00000310036,ENSP00000330382,ENSP00000388325	CD34,LAMB2,PDGFB,PKD1
GO:0072666	establishment of protein localization to vacuole	4	32	0.0153	ENSP00000204679,ENSP00000299314,ENSP00000367299,ENSP00000408411	GNPTAB,GNPTG,LAMP2,VPS36
GO:0043536	positive regulation of blood vessel endothelial cell migration	5	55	0.0156	ENSP00000221930,ENSP00000260356,ENSP00000265371,ENSP00000330382,ENSP00000393312	FGFR1,NRP1,PDGFB,TGFB1,THBS1
GO:0001666	response to hypoxia	12	288	0.0157	ENSP00000221930,ENSP00000260356,ENSP00000264832,ENSP00000290271,ENSP00000294728,ENSP00000306864,ENSP00000353731,ENSP00000369375,ENSP00000370744,ENSP00000448165,ENSP00000453302,ENSP00000480150	ADAM8,APAF1,DPP4,HYOU1,ICAM1,ITPR2,STC1,TEK,TGFB1,THBS1,VASN,VCAM1
GO:0043271	negative regulation of ion transport	8	143	0.0157	ENSP00000221930,ENSP00000260356,ENSP00000264832,ENSP00000290271,ENSP00000303208,ENSP00000310557,ENSP00000410715,ENSP00000415786	ICAM1,KCNE3,PCSK9,SERPINE2,SFRP4,STC1,TGFB1,THBS1
GO:0090101	negative regulation of transmembrane receptor protein serine/threonine kinase signaling pathway	7	111	0.0157	ENSP00000221930,ENSP00000287097,ENSP00000289749,ENSP00000306864,ENSP00000325527,ENSP00000364694,ENSP00000386043	ASPN,CD109,FBN1,LTBP1,NBL1,TGFB1,VASN
GO:0006029	proteoglycan metabolic process	6	82	0.016	ENSP00000262644,ENSP00000295731,ENSP00000307674,ENSP00000312506,ENSP00000339801,ENSP00000384262	CANT1,CSPG4,HPSE,IDS,IHH,IMPAD1
GO:0008283	cell population proliferation	21	676	0.0161	ENSP00000221930,ENSP00000227524,ENSP00000243077,ENSP00000286301,ENSP00000288135,ENSP00000290271,ENSP00000290866,ENSP00000295731,ENSP00000297261,ENSP00000306157,ENSP00000310036,ENSP00000312506,ENSP00000317272,ENSP00000320084,ENSP00000339824,ENSP00000356024,ENSP00000369375,ENSP00000370473,ENSP00000393312,ENSP00000399679,ENSP00000411355	ACE,CD276,CD34,CR2,CSF1R,CSPG4,FGFR1,FGFR3,IGFBP3,IHH,IL7R,KIT,LRP1,MET,PRG4,PRPF19,PTPRC,SHH,STC1,TEK,TGFB1
GO:0010976	positive regulation of neuron projection development	11	251	0.0162	ENSP00000251268,ENSP00000265371,ENSP00000277120,ENSP00000346839,ENSP00000350364,ENSP00000354207,ENSP00000359077,ENSP00000392423,ENSP00000393312,ENSP00000418754,ENSP00000447006	CNTN1,FGFR1,FN1,L1CAM,MEGF8,NEGR1,NRP1,NTRK2,NTRK3,PTK7,RELN
GO:0035583	sequestering of TGFbeta in extracellular matrix	2	3	0.0162	ENSP00000325527,ENSP00000386043	FBN1,LTBP1
GO:0090107	regulation of high-density lipoprotein particle assembly	2	3	0.0162	ENSP00000264005,ENSP00000363868	ABCA1,LCAT
GO:1903027	regulation of opsonization	2	3	0.0162	ENSP00000243611,ENSP00000356037	C4BPA,C4BPB
GO:2001202	negative regulation of transforming growth factor-beta secretion	2	3	0.0162	ENSP00000331544,ENSP00000346839	FBLN1,FN1
GO:0072091	regulation of stem cell proliferation	5	56	0.0164	ENSP00000221930,ENSP00000290866,ENSP00000297261,ENSP00000331544,ENSP00000411355	ACE,FBLN1,PTPRC,SHH,TGFB1
GO:0014037	Schwann cell differentiation	4	33	0.0165	ENSP00000270142,ENSP00000388325,ENSP00000400365,ENSP00000442600	DAG1,LAMA2,LAMB2,SOD1
GO:0001656	metanephros development	6	83	0.0166	ENSP00000262304,ENSP00000297261,ENSP00000310036,ENSP00000325527,ENSP00000330382,ENSP00000388325	CD34,FBN1,LAMB2,PDGFB,PKD1,SHH
GO:0042113	B cell activation	8	145	0.0166	ENSP00000264972,ENSP00000288135,ENSP00000294728,ENSP00000306157,ENSP00000349490,ENSP00000356024,ENSP00000411355,ENSP00000483732	CR2,ICOSL,IL7R,KIT,MFNG,PTPRC,VCAM1,ZAP70
GO:0070661	leukocyte proliferation	6	83	0.0166	ENSP00000221930,ENSP00000288135,ENSP00000290866,ENSP00000306157,ENSP00000356024,ENSP00000411355	ACE,CR2,IL7R,KIT,PTPRC,TGFB1
GO:0002009	morphogenesis of an epithelium	15	414	0.0169	ENSP00000221930,ENSP00000251268,ENSP00000262304,ENSP00000265371,ENSP00000286301,ENSP00000295731,ENSP00000297261,ENSP00000317272,ENSP00000367817,ENSP00000393312,ENSP00000398632,ENSP00000418754,ENSP00000442600,ENSP00000448165,ENSP00000463051	APAF1,CD44,CSF1R,DAG1,FGFR1,GDF2,IHH,MEGF8,MET,NRP1,PKD1,PODXL,PTK7,SHH,TGFB1
GO:0010715	regulation of extracellular matrix disassembly	3	15	0.0169	ENSP00000221930,ENSP00000243077,ENSP00000353731	DPP4,LRP1,TGFB1
GO:0042953	lipoprotein transport	3	15	0.0169	ENSP00000233242,ENSP00000243077,ENSP00000399421	APOB,CD36,LRP1
GO:0098911	regulation of ventricular cardiac muscle cell action potential	3	15	0.0169	ENSP00000261590,ENSP00000280904,ENSP00000310557	DSC2,DSG2,KCNE3
GO:0006807	nitrogen compound metabolic process	153	8349	0.017	ENSP00000061240,ENSP00000180173,ENSP00000200676,ENSP00000204679,ENSP00000205948,ENSP00000218388,ENSP00000219905,ENSP00000221930,ENSP00000222381,ENSP00000227524,ENSP00000233242,ENSP00000234071,ENSP00000241305,ENSP00000243077,ENSP00000243611,ENSP00000245323,ENSP00000248598,ENSP00000251636,ENSP00000252244,ENSP00000255040,ENSP00000256178,ENSP00000256785,ENSP00000258341,ENSP00000260356,ENSP00000261405…	ABCA1,ACE,ADAM8,AFP,AHSG,AMBP,AOC3,APCS,APOB,APOH,APOM,ASAH1,ASAH2,ASGR1,ASGR2,ATF6B,AXL,AZGP1,BMP1,BST1,BTD,C1QA,C1QC,C1R,C1RL,C1S,C2,C4BPA,C4BPB,CANT1,CD36,CD44,CECR1,CETP,CFB,CFHR1,CFHR5,CIDEB,CPN2,CPXM2,CR2,CSF1R,CSPG4,DAG1,DHX29,DPEP2,DPP4,ECE1,EFNB2,ERAP2,F13B,FBLN1,FBN1,FCN3,FGFR1,FGFR3,FGL2,FMOD,FN1,FSTL1,GDF2,GFRA2,GFRA3,GGT7,GNPTAB,GNPTG,GOLM1,GP1BA,GP5,GPR37,HABP2,HGFAC,HINT1,HPSE,IDS,…
GO:0008015	blood circulation	14	373	0.017	ENSP00000221930,ENSP00000264832,ENSP00000265023,ENSP00000270142,ENSP00000290866,ENSP00000310036,ENSP00000321334,ENSP00000321853,ENSP00000330382,ENSP00000364028,ENSP00000369375,ENSP00000400010,ENSP00000400376,ENSP00000463325	ACE,CD34,ECE1,ERAP2,ICAM1,KNG1,LPA,PDGFB,PTPRJ,PTPRM,SERPINF2,SOD1,TEK,TGFB1
GO:0019216	regulation of lipid metabolic process	14	373	0.017	ENSP00000215912,ENSP00000221930,ENSP00000233242,ENSP00000270142,ENSP00000288135,ENSP00000330382,ENSP00000339824,ENSP00000345179,ENSP00000363868,ENSP00000369375,ENSP00000373364,ENSP00000379762,ENSP00000399421,ENSP00000450540	AACT,ABCA1,APOB,APOD,CD36,DKK3,FGFR3,GOLM1,KIT,PDGFB,PIK3IP1,SOD1,TEK,TGFB1
GO:0046530	photoreceptor cell differentiation	5	57	0.0173	ENSP00000277120,ENSP00000295731,ENSP00000376421,ENSP00000379904,ENSP00000485478	CDHR1,IHH,NTRK2,SDK2,THRB
GO:0002819	regulation of adaptive immune response	8	147	0.0177	ENSP00000221930,ENSP00000243611,ENSP00000306157,ENSP00000353224,ENSP00000356037,ENSP00000402060,ENSP00000411355,ENSP00000484431	C4BPA,C4BPB,CD48,IL7R,PTPRC,PVR,TFRC,TGFB1
GO:0031638	zymogen activation	4	34	0.0178	ENSP00000205948,ENSP00000264690,ENSP00000337731,ENSP00000438615	APOH,C1R,CIDEB,KLKB1
GO:0043069	negative regulation of programmed cell death	25	873	0.0178	ENSP00000205948,ENSP00000218388,ENSP00000222271,ENSP00000234071,ENSP00000243077,ENSP00000260356,ENSP00000263798,ENSP00000264832,ENSP00000265371,ENSP00000270142,ENSP00000277120,ENSP00000286301,ENSP00000288135,ENSP00000295408,ENSP00000295731,ENSP00000297261,ENSP00000301178,ENSP00000306157,ENSP00000317272,ENSP00000333779,ENSP00000356905,ENSP00000369375,ENSP00000398632,ENSP00000453302,ENSP00000480150	ADAM8,APOH,AXL,CD44,COMP,CSF1R,EVI2B,HYOU1,ICAM1,IHH,IL7R,KIT,LRP1,MERTK,MET,NRP1,NTRK2,PROC,SHH,SOD1,TEK,THBS1,TIMP1,TYRO3,VNN1
GO:0048008	platelet-derived growth factor receptor signaling pathway	4	34	0.0178	ENSP00000265371,ENSP00000330382,ENSP00000400010,ENSP00000422464	NRP1,PDGFB,PDGFC,PTPRJ
GO:0007034	vacuolar transport	7	115	0.018	ENSP00000204679,ENSP00000299314,ENSP00000303208,ENSP00000333298,ENSP00000349437,ENSP00000367299,ENSP00000408411	GNPTAB,GNPTG,IGF2R,LAMP1,LAMP2,PCSK9,VPS36
GO:0006468	protein phosphorylation	26	923	0.0181	ENSP00000221930,ENSP00000245323,ENSP00000262304,ENSP00000263798,ENSP00000264972,ENSP00000265371,ENSP00000274721,ENSP00000277120,ENSP00000286301,ENSP00000288135,ENSP00000295408,ENSP00000301178,ENSP00000317272,ENSP00000330382,ENSP00000339824,ENSP00000349437,ENSP00000354207,ENSP00000369375,ENSP00000370473,ENSP00000386043,ENSP00000392423,ENSP00000393312,ENSP00000418754,ENSP00000428518,ENSP00000463051…	AXL,CSF1R,EFNB2,FGFR1,FGFR3,GDF2,GFRA2,GFRA3,IGF2R,IGFBP3,KIT,LTBP1,MERTK,MET,NCAM1,NRP1,NTRK2,NTRK3,PDGFB,PKD1,PTK7,RELN,TEK,TGFB1,TYRO3,ZAP70
GO:0051149	positive regulation of muscle cell differentiation	6	85	0.0181	ENSP00000221930,ENSP00000245323,ENSP00000264833,ENSP00000288135,ENSP00000297261,ENSP00000418663	BOC,EFNB2,KIT,OLFM2,SHH,TGFB1
GO:0060395	SMAD protein signal transduction	5	58	0.0183	ENSP00000221930,ENSP00000266646,ENSP00000308716,ENSP00000379138,ENSP00000463051	AFP,GDF2,INHBC,INHBE,TGFB1
GO:0045666	positive regulation of neuron differentiation	13	337	0.0189	ENSP00000251268,ENSP00000265371,ENSP00000277120,ENSP00000289749,ENSP00000346839,ENSP00000350364,ENSP00000354207,ENSP00000359077,ENSP00000368314,ENSP00000392423,ENSP00000393312,ENSP00000418754,ENSP00000447006	CNTN1,FGFR1,FN1,L1CAM,MEGF8,NBL1,NEGR1,NRCAM,NRP1,NTRK2,NTRK3,PTK7,RELN
GO:0070848	response to growth factor	17	507	0.0189	ENSP00000221930,ENSP00000251268,ENSP00000260356,ENSP00000265371,ENSP00000266718,ENSP00000277120,ENSP00000294728,ENSP00000295633,ENSP00000325527,ENSP00000330382,ENSP00000339824,ENSP00000347041,ENSP00000354207,ENSP00000393312,ENSP00000398632,ENSP00000448165,ENSP00000463051	APAF1,CD44,FBN1,FGFR1,FGFR3,FMOD,FSTL1,GDF2,LUM,MEGF8,NRP1,NTRK2,NTRK3,PDGFB,TGFB1,THBS1,VCAM1
GO:0032965	regulation of collagen biosynthetic process	4	35	0.0193	ENSP00000221930,ENSP00000295731,ENSP00000321853,ENSP00000357470	IHH,IL6R,SERPINF2,TGFB1
GO:0043491	protein kinase B signaling	4	35	0.0193	ENSP00000221930,ENSP00000263798,ENSP00000295408,ENSP00000301178	AXL,MERTK,TGFB1,TYRO3
GO:1903053	regulation of extracellular matrix organization	4	35	0.0193	ENSP00000221930,ENSP00000243077,ENSP00000353731,ENSP00000442600	DAG1,DPP4,LRP1,TGFB1
GO:0050768	negative regulation of neurogenesis	11	260	0.0198	ENSP00000221930,ENSP00000227524,ENSP00000243077,ENSP00000245323,ENSP00000265371,ENSP00000297261,ENSP00000349932,ENSP00000354207,ENSP00000379904,ENSP00000380602,ENSP00000418112	CNTN4,EFNB2,LRP1,NRP1,NTRK3,PRPF19,PTPRG,PTPRS,SHH,TGFB1,THRB
GO:0060322	head development	21	692	0.0198	ENSP00000221930,ENSP00000243077,ENSP00000262919,ENSP00000263798,ENSP00000265371,ENSP00000277120,ENSP00000286301,ENSP00000295731,ENSP00000297261,ENSP00000301178,ENSP00000345179,ENSP00000349932,ENSP00000367096,ENSP00000380602,ENSP00000392423,ENSP00000393312,ENSP00000415786,ENSP00000418112,ENSP00000420939,ENSP00000447006,ENSP00000448165	APAF1,APOD,ATRN,AXL,CNTN1,CNTN4,CSF1R,FGFR1,IHH,LRP1,NRP1,NTRK2,PCDH9,PTPRG,PTPRS,RELN,SEPP1,SERPINE2,SHH,TGFB1,TYRO3
GO:0031099	regeneration	8	151	0.0202	ENSP00000221930,ENSP00000295731,ENSP00000301178,ENSP00000345179,ENSP00000349437,ENSP00000353030,ENSP00000388325,ENSP00000442600	APOD,AXL,DAG1,IGF2R,IHH,LAMB2,PTPRF,TGFB1
GO:0042445	hormone metabolic process	9	186	0.0202	ENSP00000265627,ENSP00000274368,ENSP00000290866,ENSP00000297261,ENSP00000334592,ENSP00000342850,ENSP00000364028,ENSP00000379138,ENSP00000393312	ACE,AFP,CRHBP,CYP2R1,ECE1,FGFR1,PON3,SERPINA6,SHH
GO:0045859	regulation of protein kinase activity	23	788	0.0202	ENSP00000221930,ENSP00000249363,ENSP00000260356,ENSP00000262304,ENSP00000270142,ENSP00000277120,ENSP00000286301,ENSP00000288135,ENSP00000290866,ENSP00000312506,ENSP00000325527,ENSP00000329380,ENSP00000330382,ENSP00000354207,ENSP00000357470,ENSP00000364694,ENSP00000392423,ENSP00000393312,ENSP00000400010,ENSP00000411355,ENSP00000422464,ENSP00000442600,ENSP00000453302	ACE,ADAM8,ASPN,CSF1R,CSPG4,DAG1,FBN1,FGFR1,GP1BA,IL6R,KIT,LRRC4,NTRK2,NTRK3,PDGFB,PDGFC,PKD1,PTPRC,PTPRJ,RELN,SOD1,TGFB1,THBS1
GO:0046425	regulation of receptor signaling pathway via JAK-STAT	8	151	0.0202	ENSP00000249363,ENSP00000286301,ENSP00000288135,ENSP00000329380,ENSP00000339824,ENSP00000357470,ENSP00000364694,ENSP00000428518	ASPN,CSF1R,FGFR3,GFRA2,GP1BA,IL6R,KIT,LRRC4
GO:0002062	chondrocyte differentiation	5	60	0.0205	ENSP00000221930,ENSP00000262644,ENSP00000295731,ENSP00000339824,ENSP00000393312	FGFR1,FGFR3,IHH,IMPAD1,TGFB1
GO:0061098	positive regulation of protein tyrosine kinase activity	5	60	0.0205	ENSP00000277120,ENSP00000286301,ENSP00000290866,ENSP00000330382,ENSP00000392423	ACE,CSF1R,NTRK2,PDGFB,RELN
GO:0019048	modulation by virus of host morphology or physiology	4	36	0.0207	ENSP00000221930,ENSP00000354207,ENSP00000370808,ENSP00000442600	DAG1,NTRK3,SLC25A6,TGFB1
GO:0032570	response to progesterone	4	36	0.0207	ENSP00000221930,ENSP00000257192,ENSP00000260356,ENSP00000261590	DSG1,DSG2,TGFB1,THBS1
GO:0086004	regulation of cardiac muscle cell contraction	4	36	0.0207	ENSP00000261590,ENSP00000280904,ENSP00000290271,ENSP00000310557	DSC2,DSG2,KCNE3,STC1
GO:1901031	regulation of response to reactive oxygen species	4	36	0.0207	ENSP00000306449,ENSP00000317272,ENSP00000345008,ENSP00000399421	CD36,FBLN5,GPR37,MET
GO:0001938	positive regulation of endothelial cell proliferation	6	89	0.0216	ENSP00000265371,ENSP00000330382,ENSP00000358045,ENSP00000369375,ENSP00000393312,ENSP00000463051	ECM1,FGFR1,GDF2,NRP1,PDGFB,TEK
GO:0007178	transmembrane receptor protein serine/threonine kinase signaling pathway	9	189	0.0217	ENSP00000221930,ENSP00000251268,ENSP00000266646,ENSP00000295633,ENSP00000308716,ENSP00000347041,ENSP00000379138,ENSP00000386043,ENSP00000463051	AFP,FMOD,FSTL1,GDF2,INHBC,INHBE,LTBP1,MEGF8,TGFB1
GO:0014910	regulation of smooth muscle cell migration	5	61	0.0217	ENSP00000243077,ENSP00000265371,ENSP00000290866,ENSP00000330382,ENSP00000370473	ACE,IGFBP3,LRP1,NRP1,PDGFB
GO:0032930	positive regulation of superoxide anion generation	3	17	0.0217	ENSP00000221930,ENSP00000270142,ENSP00000479536	CD177,SOD1,TGFB1
GO:0045685	regulation of glial cell differentiation	5	61	0.0217	ENSP00000227524,ENSP00000297261,ENSP00000354207,ENSP00000415786,ENSP00000442600	DAG1,NTRK3,PRPF19,SERPINE2,SHH
GO:0051172	negative regulation of nitrogen compound metabolic process	52	2307	0.0217	ENSP00000218388,ENSP00000221930,ENSP00000232003,ENSP00000243611,ENSP00000249363,ENSP00000255040,ENSP00000260356,ENSP00000261336,ENSP00000261994,ENSP00000265023,ENSP00000265029,ENSP00000265132,ENSP00000266041,ENSP00000270879,ENSP00000273283,ENSP00000287097,ENSP00000296280,ENSP00000297261,ENSP00000310036,ENSP00000321334,ENSP00000321853,ENSP00000329380,ENSP00000330382,ENSP00000330959,ENSP00000331544…	AACT,AHSG,AMBP,APCS,APOD,ASPN,C4BPA,C4BPB,CD109,CD34,CD36,CD44,DAG1,DKK3,ECM1,F13B,FBLN1,FCN3,FETUB,FGFR1,GDF2,GP1BA,HRG,IGFBP3,IL1R2,ITIH1,ITIH2,ITIH3,ITIH4,ITM2B,KNG1,LPA,LRRC4,MASP1,NTRK3,PDGFB,PI16,PROS1,PTPRC,PTPRJ,PZP,RECK,SERPINA1,SERPINA10,SERPINA6,SERPINE2,SERPINF2,SHH,TGFB1,THBS1,THRB,TIMP1
GO:0090280	positive regulation of calcium ion import	3	17	0.0217	ENSP00000242249,ENSP00000290271,ENSP00000330382	PDGFB,RAMP3,STC1
GO:0007041	lysosomal transport	6	90	0.0219	ENSP00000204679,ENSP00000299314,ENSP00000303208,ENSP00000333298,ENSP00000349437,ENSP00000408411	GNPTAB,GNPTG,IGF2R,LAMP1,LAMP2,PCSK9
GO:0007161	calcium-independent cell-matrix adhesion	2	4	0.0219	ENSP00000262304,ENSP00000346839	FN1,PKD1
GO:0009791	post-embryonic development	6	90	0.0219	ENSP00000233242,ENSP00000262644,ENSP00000311502,ENSP00000325527,ENSP00000349437,ENSP00000420939	APOB,FBN1,HEG1,IGF2R,IMPAD1,SEPP1
GO:0010716	negative regulation of extracellular matrix disassembly	2	4	0.0219	ENSP00000221930,ENSP00000353731	DPP4,TGFB1
GO:0035582	sequestering of BMP in extracellular matrix	2	4	0.0219	ENSP00000289749,ENSP00000325527	FBN1,NBL1
GO:0038124	toll-like receptor TLR6:TLR2 signaling pathway	2	4	0.0219	ENSP00000304236,ENSP00000399421	CD14,CD36
GO:0042271	susceptibility to natural killer cell mediated cytotoxicity	2	4	0.0219	ENSP00000329797,ENSP00000402060	CADM1,PVR
GO:0042981	regulation of apoptotic process	37	1501	0.0219	ENSP00000205948,ENSP00000218388,ENSP00000221930,ENSP00000222271,ENSP00000232003,ENSP00000234071,ENSP00000243077,ENSP00000260356,ENSP00000263798,ENSP00000264832,ENSP00000265023,ENSP00000265371,ENSP00000266646,ENSP00000270142,ENSP00000277120,ENSP00000286301,ENSP00000295408,ENSP00000295731,ENSP00000297261,ENSP00000301178,ENSP00000303208,ENSP00000306157,ENSP00000308716,ENSP00000333779,ENSP00000337731…	ADAM8,APAF1,APOH,AXL,CD44,CIDEB,COMP,CSF1R,EVI2B,FGFR1,GDF2,HRG,HYOU1,ICAM1,IGF2R,IGFBP3,IHH,IL7R,INHBC,INHBE,KNG1,LRP1,MERTK,NRP1,NTRK2,NTRK3,PCSK9,PROC,SFRP4,SHH,SOD1,TEK,TGFB1,THBS1,TIMP1,TYRO3,VNN1
GO:0045687	positive regulation of glial cell differentiation	4	37	0.0219	ENSP00000227524,ENSP00000297261,ENSP00000415786,ENSP00000442600	DAG1,PRPF19,SERPINE2,SHH
GO:0045959	negative regulation of complement activation, classical pathway	2	4	0.0219	ENSP00000243611,ENSP00000356037	C4BPA,C4BPB
GO:0050922	negative regulation of chemotaxis	4	37	0.0219	ENSP00000232003,ENSP00000260356,ENSP00000265371,ENSP00000289749	HRG,NBL1,NRP1,THBS1
GO:0060191	regulation of lipase activity	6	90	0.0219	ENSP00000205948,ENSP00000243077,ENSP00000277120,ENSP00000288135,ENSP00000339824,ENSP00000393312	APOH,FGFR1,FGFR3,KIT,LRP1,NTRK2
GO:0070640	vitamin D3 metabolic process	2	4	0.0219	ENSP00000334592,ENSP00000393312	CYP2R1,FGFR1
GO:0071726	cellular response to diacyl bacterial lipopeptide	2	4	0.0219	ENSP00000304236,ENSP00000399421	CD14,CD36
GO:0072006	nephron development	7	121	0.0219	ENSP00000262304,ENSP00000297261,ENSP00000310036,ENSP00000330382,ENSP00000367817,ENSP00000369375,ENSP00000388325	CD34,LAMB2,PDGFB,PKD1,PODXL,SHH,TEK
GO:2001027	negative regulation of endothelial cell chemotaxis	2	4	0.0219	ENSP00000232003,ENSP00000260356	HRG,THBS1
GO:1901215	negative regulation of neuron death	9	191	0.0226	ENSP00000243077,ENSP00000263798,ENSP00000265371,ENSP00000270142,ENSP00000277120,ENSP00000301178,ENSP00000310036,ENSP00000453302,ENSP00000480150	ADAM8,AXL,CD34,HYOU1,LRP1,NRP1,NTRK2,SOD1,TYRO3
GO:0021782	glial cell development	6	91	0.023	ENSP00000221930,ENSP00000243077,ENSP00000270142,ENSP00000297261,ENSP00000388325,ENSP00000442600	DAG1,LAMB2,LRP1,SHH,SOD1,TGFB1
GO:0071363	cellular response to growth factor stimulus	16	477	0.023	ENSP00000221930,ENSP00000251268,ENSP00000260356,ENSP00000265371,ENSP00000277120,ENSP00000294728,ENSP00000295633,ENSP00000325527,ENSP00000330382,ENSP00000339824,ENSP00000347041,ENSP00000354207,ENSP00000393312,ENSP00000398632,ENSP00000448165,ENSP00000463051	APAF1,CD44,FBN1,FGFR1,FGFR3,FMOD,FSTL1,GDF2,MEGF8,NRP1,NTRK2,NTRK3,PDGFB,TGFB1,THBS1,VCAM1
GO:0048729	tissue morphogenesis	17	522	0.0232	ENSP00000221930,ENSP00000251268,ENSP00000262304,ENSP00000265371,ENSP00000286301,ENSP00000290271,ENSP00000295731,ENSP00000297261,ENSP00000311502,ENSP00000317272,ENSP00000367817,ENSP00000393312,ENSP00000398632,ENSP00000418754,ENSP00000442600,ENSP00000448165,ENSP00000463051	APAF1,CD44,CSF1R,DAG1,FGFR1,GDF2,HEG1,IHH,MEGF8,MET,NRP1,PKD1,PODXL,PTK7,SHH,STC1,TGFB1
GO:0001937	negative regulation of endothelial cell proliferation	4	38	0.0235	ENSP00000205948,ENSP00000260356,ENSP00000463051,ENSP00000463325	APOH,GDF2,PTPRM,THBS1
GO:0002707	negative regulation of lymphocyte mediated immunity	4	38	0.0235	ENSP00000243611,ENSP00000306157,ENSP00000356037,ENSP00000411355	C4BPA,C4BPB,IL7R,PTPRC
GO:0002823	negative regulation of adaptive immune response based on somatic recombination of immune receptors built from immunoglobulin superfamily domains	4	38	0.0235	ENSP00000243611,ENSP00000306157,ENSP00000356037,ENSP00000411355	C4BPA,C4BPB,IL7R,PTPRC
GO:0034109	homotypic cell-cell adhesion	4	38	0.0235	ENSP00000261590,ENSP00000263798,ENSP00000280904,ENSP00000329380	DSC2,DSG2,GP1BA,TYRO3
GO:0031103	axon regeneration	3	18	0.0238	ENSP00000345179,ENSP00000388325,ENSP00000442600	APOD,DAG1,LAMB2
GO:0060219	camera-type eye photoreceptor cell differentiation	3	18	0.0238	ENSP00000295731,ENSP00000376421,ENSP00000379904	IHH,SDK2,THRB
GO:0072012	glomerulus vasculature development	3	18	0.0238	ENSP00000310036,ENSP00000330382,ENSP00000369375	CD34,PDGFB,TEK
GO:0072202	cell differentiation involved in metanephros development	3	18	0.0238	ENSP00000310036,ENSP00000330382,ENSP00000388325	CD34,LAMB2,PDGFB
GO:2000251	positive regulation of actin cytoskeleton reorganization	3	18	0.0238	ENSP00000265371,ENSP00000354207,ENSP00000369375	NRP1,NTRK3,TEK
GO:0060627	regulation of vesicle-mediated transport	16	480	0.024	ENSP00000221930,ENSP00000243077,ENSP00000243611,ENSP00000265371,ENSP00000295408,ENSP00000299367,ENSP00000301178,ENSP00000303208,ENSP00000303366,ENSP00000304236,ENSP00000333298,ENSP00000356037,ENSP00000393887,ENSP00000399421,ENSP00000410715,ENSP00000479536	AHSG,AXL,C2,C4BPA,C4BPB,CD14,CD177,CD36,LAMP1,LMAN2,LRP1,MERTK,NRP1,PCSK9,SFRP4,TGFB1
GO:0048732	gland development	14	395	0.0249	ENSP00000221930,ENSP00000234071,ENSP00000262304,ENSP00000265371,ENSP00000270142,ENSP00000286301,ENSP00000295731,ENSP00000297261,ENSP00000303208,ENSP00000349437,ENSP00000379762,ENSP00000393312,ENSP00000415786,ENSP00000442600	CSF1R,DAG1,DKK3,FGFR1,IGF2R,IHH,NRP1,PCSK9,PKD1,PROC,SERPINE2,SHH,SOD1,TGFB1
GO:0007566	embryo implantation	4	39	0.0251	ENSP00000270142,ENSP00000290271,ENSP00000331544,ENSP00000367202	FBLN1,RECK,SOD1,STC1
GO:0010712	regulation of collagen metabolic process	4	39	0.0251	ENSP00000221930,ENSP00000295731,ENSP00000321853,ENSP00000357470	IHH,IL6R,SERPINF2,TGFB1
GO:0030199	collagen fibril organization	4	39	0.0251	ENSP00000266718,ENSP00000321853,ENSP00000347041,ENSP00000407685	FMOD,LUM,SERPINF2,TNXB
GO:0043523	regulation of neuron apoptotic process	9	195	0.0251	ENSP00000243077,ENSP00000263798,ENSP00000265371,ENSP00000270142,ENSP00000277120,ENSP00000301178,ENSP00000303208,ENSP00000453302,ENSP00000480150	ADAM8,AXL,HYOU1,LRP1,NRP1,NTRK2,PCSK9,SOD1,TYRO3
GO:0097305	response to alcohol	10	233	0.0252	ENSP00000221930,ENSP00000264832,ENSP00000270142,ENSP00000274368,ENSP00000294728,ENSP00000304236,ENSP00000354207,ENSP00000363868,ENSP00000370744,ENSP00000442600	ABCA1,CD14,CRHBP,DAG1,ICAM1,ITPR2,NTRK3,SOD1,TGFB1,VCAM1
GO:0001570	vasculogenesis	5	65	0.0259	ENSP00000221930,ENSP00000277120,ENSP00000297261,ENSP00000311502,ENSP00000463051	GDF2,HEG1,NTRK2,SHH,TGFB1
GO:0007507	heart development	16	485	0.0259	ENSP00000221930,ENSP00000251268,ENSP00000261590,ENSP00000262304,ENSP00000265371,ENSP00000295731,ENSP00000297261,ENSP00000311502,ENSP00000325527,ENSP00000330382,ENSP00000354207,ENSP00000360858,ENSP00000364028,ENSP00000369375,ENSP00000386043,ENSP00000418754	DSG2,ECE1,FBN1,HEG1,IHH,LTBP1,MEGF8,NRP1,NTRK3,OLFM1,PDGFB,PKD1,PTK7,SHH,TEK,TGFB1
GO:0022612	gland morphogenesis	6	94	0.0259	ENSP00000221930,ENSP00000265371,ENSP00000286301,ENSP00000297261,ENSP00000393312,ENSP00000442600	CSF1R,DAG1,FGFR1,NRP1,SHH,TGFB1
GO:0030326	embryonic limb morphogenesis	7	126	0.0259	ENSP00000251268,ENSP00000262644,ENSP00000295731,ENSP00000297261,ENSP00000364028,ENSP00000367202,ENSP00000393312	ECE1,FGFR1,IHH,IMPAD1,MEGF8,RECK,SHH
GO:0048565	digestive tract development	7	126	0.0259	ENSP00000221930,ENSP00000251268,ENSP00000262304,ENSP00000288135,ENSP00000295731,ENSP00000297261,ENSP00000422464	IHH,KIT,MEGF8,PDGFC,PKD1,SHH,TGFB1
GO:0009991	response to extracellular stimulus	16	486	0.0263	ENSP00000221930,ENSP00000222381,ENSP00000236147,ENSP00000264832,ENSP00000269299,ENSP00000270142,ENSP00000280904,ENSP00000290271,ENSP00000294728,ENSP00000295633,ENSP00000299367,ENSP00000301178,ENSP00000303208,ENSP00000363868,ENSP00000408411,ENSP00000448165	ABCA1,APAF1,ASGR1,AXL,C2,DSC2,FSTL1,ICAM1,LAMP2,PCSK9,PON1,SELL,SOD1,STC1,TGFB1,VCAM1
GO:0043112	receptor metabolic process	6	95	0.0268	ENSP00000221930,ENSP00000242249,ENSP00000243077,ENSP00000303208,ENSP00000353224,ENSP00000399421	CD36,LRP1,PCSK9,RAMP3,TFRC,TGFB1
GO:1905953	negative regulation of lipid localization	4	40	0.0268	ENSP00000260356,ENSP00000297261,ENSP00000303208,ENSP00000363868	ABCA1,PCSK9,SHH,THBS1
GO:0006796	phosphate-containing compound metabolic process	47	2065	0.0269	ENSP00000180173,ENSP00000200676,ENSP00000204679,ENSP00000221930,ENSP00000222381,ENSP00000245323,ENSP00000262304,ENSP00000262644,ENSP00000263798,ENSP00000264005,ENSP00000264972,ENSP00000265016,ENSP00000265371,ENSP00000265627,ENSP00000274721,ENSP00000277120,ENSP00000286301,ENSP00000288135,ENSP00000295408,ENSP00000299314,ENSP00000301178,ENSP00000303208,ENSP00000304229,ENSP00000317272,ENSP00000330382…	AXL,BST1,CETP,CSF1R,EFNB2,FGFR1,FGFR3,GDF2,GFRA2,GFRA3,GNPTAB,GNPTG,HINT1,IGF2R,IGFBP3,IMPAD1,KIT,LCAT,LTBP1,MERTK,MET,MTMR7,NCAM1,NRP1,NTRK2,NTRK3,PCSK9,PDGFB,PKD1,PLD4,PON1,PON3,PTK7,PTPRB,PTPRC,PTPRF,PTPRG,PTPRJ,PTPRM,PTPRS,PTPRZ1,RELN,TEK,TGFB1,TPST2,TYRO3,ZAP70
GO:0046777	protein autophosphorylation	9	198	0.0269	ENSP00000263798,ENSP00000264972,ENSP00000277120,ENSP00000286301,ENSP00000288135,ENSP00000339824,ENSP00000354207,ENSP00000369375,ENSP00000393312	CSF1R,FGFR1,FGFR3,KIT,NTRK2,NTRK3,TEK,TYRO3,ZAP70
GO:0010517	regulation of phospholipase activity	5	66	0.0272	ENSP00000243077,ENSP00000277120,ENSP00000288135,ENSP00000339824,ENSP00000393312	FGFR1,FGFR3,KIT,LRP1,NTRK2
GO:0046486	glycerolipid metabolic process	14	401	0.0275	ENSP00000180173,ENSP00000200676,ENSP00000205948,ENSP00000222381,ENSP00000233242,ENSP00000262644,ENSP00000264005,ENSP00000286301,ENSP00000288135,ENSP00000303208,ENSP00000317272,ENSP00000330382,ENSP00000339824,ENSP00000393312	APOB,APOH,CETP,CSF1R,FGFR1,FGFR3,IMPAD1,KIT,LCAT,MET,MTMR7,PCSK9,PDGFB,PON1
GO:0072073	kidney epithelium development	7	128	0.0276	ENSP00000221930,ENSP00000262304,ENSP00000297261,ENSP00000310036,ENSP00000367817,ENSP00000388325,ENSP00000393312	CD34,FGFR1,LAMB2,PKD1,PODXL,SHH,TGFB1
GO:0002248	connective tissue replacement involved in inflammatory response wound healing	2	5	0.0279	ENSP00000218388,ENSP00000221930	TGFB1,TIMP1
GO:0010815	bradykinin catabolic process	2	5	0.0279	ENSP00000364028,ENSP00000421566	ECE1,XPNPEP1
GO:0015939	pantothenate metabolic process	2	5	0.0279	ENSP00000322276,ENSP00000356905	VNN1,VNN2
GO:0022614	membrane to membrane docking	2	5	0.0279	ENSP00000264832,ENSP00000294728	ICAM1,VCAM1
GO:0045185	maintenance of protein location	6	96	0.0279	ENSP00000262304,ENSP00000289749,ENSP00000316029,ENSP00000325527,ENSP00000386043,ENSP00000442600	DAG1,FBN1,LTBP1,NBL1,PKD1,TLN1
GO:0045765	regulation of angiogenesis	11	277	0.0279	ENSP00000205948,ENSP00000232003,ENSP00000252244,ENSP00000260356,ENSP00000265371,ENSP00000310036,ENSP00000312946,ENSP00000358045,ENSP00000369375,ENSP00000463051,ENSP00000463325	APOH,CD34,ECM1,GDF2,HRG,KRT1,NRP1,PTPRM,STAB1,TEK,THBS1
GO:0097350	neutrophil clearance	2	5	0.0279	ENSP00000295408,ENSP00000301178	AXL,MERTK
GO:1901166	neural crest cell migration involved in autonomic nervous system development	2	5	0.0279	ENSP00000265371,ENSP00000346839	FN1,NRP1
GO:1901700	response to oxygen-containing compound	35	1427	0.028	ENSP00000218388,ENSP00000221891,ENSP00000221930,ENSP00000222381,ENSP00000233242,ENSP00000236147,ENSP00000242249,ENSP00000243077,ENSP00000257192,ENSP00000260356,ENSP00000261590,ENSP00000264832,ENSP00000270142,ENSP00000274368,ENSP00000277120,ENSP00000290271,ENSP00000294728,ENSP00000295731,ENSP00000301178,ENSP00000303208,ENSP00000304236,ENSP00000325527,ENSP00000330382,ENSP00000345179,ENSP00000349437…	ABCA1,APLP1,APOB,APOD,APOM,AXL,CD14,CD36,CRHBP,DAG1,DSG1,DSG2,FBN1,ICAM1,IGF2R,IHH,ITPR2,LRP1,MRC1,NTRK2,NTRK3,PCSK9,PDGFB,PDGFC,PON1,PTK7,RAMP3,SELL,SOD1,STC1,TEK,TGFB1,THBS1,TIMP1,VCAM1
GO:0097746	regulation of blood vessel diameter	7	129	0.0283	ENSP00000264832,ENSP00000265023,ENSP00000270142,ENSP00000290866,ENSP00000321853,ENSP00000364028,ENSP00000463325	ACE,ECE1,ICAM1,KNG1,PTPRM,SERPINF2,SOD1
GO:0003416	endochondral bone growth	3	20	0.0291	ENSP00000222271,ENSP00000290271,ENSP00000339824	COMP,FGFR3,STC1
GO:0006622	protein targeting to lysosome	3	20	0.0291	ENSP00000204679,ENSP00000299314,ENSP00000408411	GNPTAB,GNPTG,LAMP2
GO:1901889	negative regulation of cell junction assembly	3	20	0.0291	ENSP00000260356,ENSP00000290866,ENSP00000345179	ACE,APOD,THBS1
GO:0060193	positive regulation of lipase activity	5	68	0.0296	ENSP00000205948,ENSP00000277120,ENSP00000288135,ENSP00000339824,ENSP00000393312	APOH,FGFR1,FGFR3,KIT,NTRK2
GO:0030217	T cell differentiation	7	131	0.0301	ENSP00000221930,ENSP00000264972,ENSP00000288135,ENSP00000297261,ENSP00000306157,ENSP00000330393,ENSP00000411355	IL7R,KIT,LEPR,PTPRC,SHH,TGFB1,ZAP70
GO:0044703	multi-organism reproductive process	25	923	0.0301	ENSP00000221930,ENSP00000233242,ENSP00000257192,ENSP00000261336,ENSP00000261590,ENSP00000263798,ENSP00000265029,ENSP00000265132,ENSP00000270142,ENSP00000274368,ENSP00000288135,ENSP00000290271,ENSP00000290866,ENSP00000295408,ENSP00000295731,ENSP00000301178,ENSP00000329797,ENSP00000330393,ENSP00000331544,ENSP00000349437,ENSP00000367202,ENSP00000379138,ENSP00000379904,ENSP00000415786,ENSP00000420939	ACE,AFP,AMBP,APOB,AXL,CADM1,CRHBP,DSG1,DSG2,FBLN1,FETUB,IGF2R,IHH,KIT,LEPR,MERTK,PZP,RECK,SEPP1,SERPINE2,SOD1,STC1,TGFB1,THRB,TYRO3
GO:0010883	regulation of lipid storage	4	42	0.0302	ENSP00000233242,ENSP00000363868,ENSP00000399421,ENSP00000468236	ABCA1,APOB,APOC4,CD36
GO:0030099	myeloid cell differentiation	9	203	0.0302	ENSP00000221930,ENSP00000262629,ENSP00000286301,ENSP00000287097,ENSP00000288135,ENSP00000333779,ENSP00000353224,ENSP00000364964,ENSP00000479089	C6orf25,CD109,CSF1R,EVI2B,KIT,OSCAR,TFRC,TGFB1,TYROBP
GO:0031349	positive regulation of defense response	13	365	0.0305	ENSP00000160262,ENSP00000233242,ENSP00000264690,ENSP00000274276,ENSP00000304236,ENSP00000329797,ENSP00000333298,ENSP00000370808,ENSP00000381008,ENSP00000399421,ENSP00000402060,ENSP00000415283,ENSP00000453302	ADAM8,APOB,CADM1,CD14,CD36,ICAM2,ICAM3,KLKB1,LAMP1,MUC16,OSMR,PVR,SLC25A6
GO:0045596	negative regulation of cell differentiation	20	683	0.031	ENSP00000200676,ENSP00000221930,ENSP00000227524,ENSP00000243077,ENSP00000245323,ENSP00000255040,ENSP00000265371,ENSP00000295731,ENSP00000297261,ENSP00000306864,ENSP00000325527,ENSP00000330382,ENSP00000331544,ENSP00000349932,ENSP00000354207,ENSP00000363770,ENSP00000363868,ENSP00000379904,ENSP00000380602,ENSP00000418112	ABCA1,APCS,C1QC,CETP,CNTN4,EFNB2,FBLN1,FBN1,IHH,LRP1,NRP1,NTRK3,PDGFB,PRPF19,PTPRG,PTPRS,SHH,TGFB1,THRB,VASN
GO:0045665	negative regulation of neuron differentiation	9	205	0.0319	ENSP00000227524,ENSP00000243077,ENSP00000245323,ENSP00000265371,ENSP00000297261,ENSP00000349932,ENSP00000379904,ENSP00000380602,ENSP00000418112	CNTN4,EFNB2,LRP1,NRP1,PRPF19,PTPRG,PTPRS,SHH,THRB
GO:0045954	positive regulation of natural killer cell mediated cytotoxicity	3	21	0.0323	ENSP00000329797,ENSP00000333298,ENSP00000402060	CADM1,LAMP1,PVR
GO:0072010	glomerular epithelium development	3	21	0.0323	ENSP00000310036,ENSP00000367817,ENSP00000388325	CD34,LAMB2,PODXL
GO:0045471	response to ethanol	7	134	0.0333	ENSP00000264832,ENSP00000270142,ENSP00000274368,ENSP00000294728,ENSP00000304236,ENSP00000354207,ENSP00000370744	CD14,CRHBP,ICAM1,ITPR2,NTRK3,SOD1,VCAM1
GO:0120036	plasma membrane bounded cell projection organization	27	1034	0.0339	ENSP00000245323,ENSP00000251268,ENSP00000265371,ENSP00000270142,ENSP00000274721,ENSP00000286301,ENSP00000288135,ENSP00000289749,ENSP00000297261,ENSP00000305988,ENSP00000345179,ENSP00000353030,ENSP00000359077,ENSP00000368314,ENSP00000377047,ENSP00000380602,ENSP00000383392,ENSP00000383931,ENSP00000388325,ENSP00000392423,ENSP00000400365,ENSP00000418663,ENSP00000428518,ENSP00000442600,ENSP00000447006…	ALCAM,APOD,BOC,CNTN1,CNTN4,CSF1R,DAG1,EFNB2,GFRA2,GFRA3,GP5,KIT,L1CAM,LAMA2,LAMB2,MEGF8,NBL1,NCAM1,NCAM2,NRCAM,NRP1,PTPRF,PTPRM,PTPRZ1,RELN,SHH,SOD1
GO:0002822	regulation of adaptive immune response based on somatic recombination of immune receptors built from immunoglobulin superfamily domains	7	135	0.0345	ENSP00000221930,ENSP00000243611,ENSP00000306157,ENSP00000353224,ENSP00000356037,ENSP00000402060,ENSP00000411355	C4BPA,C4BPB,IL7R,PTPRC,PVR,TFRC,TGFB1
GO:0001915	negative regulation of T cell mediated cytotoxicity	2	6	0.035	ENSP00000306157,ENSP00000411355	IL7R,PTPRC
GO:0014013	regulation of gliogenesis	6	102	0.035	ENSP00000227524,ENSP00000297261,ENSP00000354207,ENSP00000377047,ENSP00000415786,ENSP00000442600	DAG1,NTRK3,PRPF19,PTPRZ1,SERPINE2,SHH
GO:0032914	positive regulation of transforming growth factor beta1 production	2	6	0.035	ENSP00000260356,ENSP00000266718	LUM,THBS1
GO:0034447	very-low-density lipoprotein particle clearance	2	6	0.035	ENSP00000233242,ENSP00000468236	APOB,APOC4
GO:0042362	fat-soluble vitamin biosynthetic process	2	6	0.035	ENSP00000334592,ENSP00000417138	CYP2R1,PLTP
GO:0086073	bundle of His cell-Purkinje myocyte adhesion involved in cell communication	2	6	0.035	ENSP00000261590,ENSP00000280904	DSC2,DSG2
GO:0090596	sensory organ morphogenesis	10	248	0.035	ENSP00000270142,ENSP00000277120,ENSP00000295731,ENSP00000325527,ENSP00000376421,ENSP00000379904,ENSP00000393312,ENSP00000406229,ENSP00000418754,ENSP00000463325	FAT1,FBN1,FGFR1,IHH,NTRK2,PTK7,PTPRM,SDK2,SOD1,THRB
GO:0097119	postsynaptic density protein 95 clustering	2	6	0.035	ENSP00000249363,ENSP00000392423	LRRC4,RELN
GO:1901214	regulation of neuron death	11	288	0.035	ENSP00000243077,ENSP00000245323,ENSP00000263798,ENSP00000265371,ENSP00000270142,ENSP00000277120,ENSP00000301178,ENSP00000303208,ENSP00000310036,ENSP00000453302,ENSP00000480150	ADAM8,AXL,CD34,EFNB2,HYOU1,LRP1,NRP1,NTRK2,PCSK9,SOD1,TYRO3
GO:1905049	negative regulation of metallopeptidase activity	2	6	0.035	ENSP00000218388,ENSP00000367202	RECK,TIMP1
GO:0010884	positive regulation of lipid storage	3	22	0.0351	ENSP00000233242,ENSP00000399421,ENSP00000468236	APOB,APOC4,CD36
GO:0048679	regulation of axon regeneration	3	22	0.0351	ENSP00000349932,ENSP00000353030,ENSP00000354207	NTRK3,PTPRF,PTPRS
GO:0046854	phosphatidylinositol phosphorylation	6	103	0.0356	ENSP00000262644,ENSP00000288135,ENSP00000317272,ENSP00000330382,ENSP00000339824,ENSP00000393312	FGFR1,FGFR3,IMPAD1,KIT,MET,PDGFB
GO:0044281	small molecule metabolic process	41	1779	0.0358	ENSP00000180173,ENSP00000200676,ENSP00000221930,ENSP00000222381,ENSP00000233242,ENSP00000256178,ENSP00000262644,ENSP00000264005,ENSP00000265016,ENSP00000265627,ENSP00000266041,ENSP00000266718,ENSP00000273283,ENSP00000303208,ENSP00000304229,ENSP00000312506,ENSP00000322276,ENSP00000325527,ENSP00000330393,ENSP00000334592,ENSP00000338964,ENSP00000339801,ENSP00000339813,ENSP00000345179,ENSP00000347041…	ABCA1,AFP,APOB,APOD,APOF,ASAH2,BST1,BTD,CD44,CECR1,CETP,CSPG4,CYP2R1,FBN1,FGFR1,FMOD,GGT7,HINT1,IDS,IMPAD1,ITIH1,ITIH2,ITIH3,ITIH4,LCAT,LEPR,LUM,LYVE1,MRS2,MTMR7,PCSK9,PLD4,PLTP,PON1,PON3,PTGDS,STAB2,TGFB1,TPST2,VNN1,VNN2
GO:0060976	coronary vasculature development	4	45	0.036	ENSP00000251268,ENSP00000265371,ENSP00000386043,ENSP00000418754	LTBP1,MEGF8,NRP1,PTK7
GO:0018193	peptidyl-amino acid modification	23	842	0.0362	ENSP00000245323,ENSP00000262304,ENSP00000263798,ENSP00000264972,ENSP00000265371,ENSP00000269299,ENSP00000277120,ENSP00000286301,ENSP00000288135,ENSP00000295408,ENSP00000300026,ENSP00000301178,ENSP00000317272,ENSP00000330382,ENSP00000339813,ENSP00000339824,ENSP00000344829,ENSP00000347140,ENSP00000349437,ENSP00000354207,ENSP00000369375,ENSP00000392423,ENSP00000393312	ASGR1,ASGR2,AXL,CSF1R,EFNB2,FGFR1,FGFR3,IGF2R,KIT,MERTK,MET,NRP1,NTRK2,NTRK3,PDGFB,PKD1,PPIB,QPCT,RELN,TEK,TPST2,TYRO3,ZAP70
GO:0007420	brain development	19	650	0.0371	ENSP00000243077,ENSP00000262919,ENSP00000263798,ENSP00000265371,ENSP00000277120,ENSP00000286301,ENSP00000297261,ENSP00000301178,ENSP00000345179,ENSP00000349932,ENSP00000367096,ENSP00000380602,ENSP00000392423,ENSP00000393312,ENSP00000415786,ENSP00000418112,ENSP00000420939,ENSP00000447006,ENSP00000448165	APAF1,APOD,ATRN,AXL,CNTN1,CNTN4,CSF1R,FGFR1,LRP1,NRP1,NTRK2,PCDH9,PTPRG,PTPRS,RELN,SEPP1,SERPINE2,SHH,TYRO3
GO:0060173	limb development	8	174	0.0372	ENSP00000222271,ENSP00000251268,ENSP00000262644,ENSP00000295731,ENSP00000297261,ENSP00000364028,ENSP00000367202,ENSP00000393312	COMP,ECE1,FGFR1,IHH,IMPAD1,MEGF8,RECK,SHH
GO:0048878	chemical homeostasis	26	995	0.0374	ENSP00000200676,ENSP00000221930,ENSP00000233242,ENSP00000242249,ENSP00000262304,ENSP00000264005,ENSP00000264832,ENSP00000265023,ENSP00000270142,ENSP00000290271,ENSP00000303208,ENSP00000317272,ENSP00000325527,ENSP00000330393,ENSP00000333900,ENSP00000347140,ENSP00000353224,ENSP00000362108,ENSP00000363868,ENSP00000365081,ENSP00000370744,ENSP00000399421,ENSP00000410715,ENSP00000411355,ENSP00000463051…	ABCA1,APOB,APOC4,APOM,ASGR2,CD36,CETP,FBN1,GDF2,ICAM1,ITPR2,KNG1,LCAT,LCN2,LEPR,MET,OIT3,PCSK9,PKD1,PTPRC,RAMP3,SFRP4,SOD1,STC1,TFRC,TGFB1
GO:0044267	cellular protein metabolic process	73	3603	0.0378	ENSP00000180173,ENSP00000218388,ENSP00000221930,ENSP00000227524,ENSP00000233242,ENSP00000234071,ENSP00000245323,ENSP00000251636,ENSP00000252244,ENSP00000255040,ENSP00000258341,ENSP00000260356,ENSP00000261994,ENSP00000262304,ENSP00000263798,ENSP00000264972,ENSP00000265023,ENSP00000265132,ENSP00000265371,ENSP00000269299,ENSP00000274721,ENSP00000277120,ENSP00000286301,ENSP00000288135,ENSP00000295408…	ABCA1,AFP,AHSG,AMBP,APCS,APOB,ASGR1,ASGR2,AXL,CECR1,CSF1R,DHX29,EFNB2,FBN1,FGFR1,FGFR3,FN1,FSTL1,GDF2,GFRA2,GFRA3,GOLM1,IGF2R,IGFBP3,ITIH2,ITM2B,KIT,KNG1,KRT1,LAMB2,LAMC1,LAMP2,LTBP1,MERTK,MET,MFNG,MSLN,MSRB1,MTMR7,MUC16,NCAM1,NRP1,NTRK2,NTRK3,PCSK9,PDGFB,PKD1,PPIB,PROC,PRPF19,PTK7,PTPRB,PTPRC,PTPRF,PTPRG,PTPRJ,PTPRM,PTPRS,PTPRZ1,QPCT,QSOX1,RELN,SERPINA1,SERPINA10,SPRR3,TEK,TGFB1,THBS1,TIMP1,TPST…
GO:0019222	regulation of metabolic process	121	6516	0.038	ENSP00000215912,ENSP00000218388,ENSP00000219905,ENSP00000221930,ENSP00000227524,ENSP00000232003,ENSP00000233242,ENSP00000242249,ENSP00000243077,ENSP00000243611,ENSP00000249363,ENSP00000251268,ENSP00000254801,ENSP00000255040,ENSP00000256785,ENSP00000260356,ENSP00000261336,ENSP00000261994,ENSP00000262304,ENSP00000264690,ENSP00000264832,ENSP00000265016,ENSP00000265023,ENSP00000265029,ENSP00000265132…	AACT,ABCA1,ACE,ADAM8,AHSG,AMBP,AOC3,APAF1,APCS,APOB,APOD,ASPN,ATF6B,BST1,C1QA,C1QC,C1R,C1S,C2,C4BPA,C4BPB,CD109,CD177,CD276,CD34,CD36,CD44,CFB,CFHR1,CFHR4,CFHR5,CIDEB,CNTN1,CPN2,CR2,CSF1R,CSPG4,DAG1,DKK3,ECE1,ECM1,F13B,FBLN1,FBLN5,FBN1,FCN3,FETUB,FGFR1,FGFR3,FHR2,FN1,FSTL1,GDF2,GFRA2,GOLM1,GP1BA,GPR37,HINT1,HRG,ICAM1,IGFBP3,IGJ,IHH,IL1R2,IL6R,IL7R,INHBC,INHBE,ITIH1,ITIH2,ITIH3,ITIH4,ITM2B,KIT,KLK…
GO:0001754	eye photoreceptor cell differentiation	4	46	0.0382	ENSP00000277120,ENSP00000295731,ENSP00000376421,ENSP00000379904	IHH,NTRK2,SDK2,THRB
GO:0001919	regulation of receptor recycling	3	23	0.0382	ENSP00000242249,ENSP00000303208,ENSP00000364028	ECE1,PCSK9,RAMP3
GO:0002040	sprouting angiogenesis	4	46	0.0382	ENSP00000245323,ENSP00000260356,ENSP00000265371,ENSP00000369375	EFNB2,NRP1,TEK,THBS1
GO:0033138	positive regulation of peptidyl-serine phosphorylation	6	105	0.0382	ENSP00000221930,ENSP00000242249,ENSP00000277120,ENSP00000354207,ENSP00000398632,ENSP00000428518	CD44,GFRA2,NTRK2,NTRK3,RAMP3,TGFB1
GO:0046850	regulation of bone remodeling	4	46	0.0382	ENSP00000286301,ENSP00000330393,ENSP00000353224,ENSP00000453302	ADAM8,CSF1R,LEPR,TFRC
GO:0060351	cartilage development involved in endochondral bone morphogenesis	3	23	0.0382	ENSP00000222271,ENSP00000290271,ENSP00000295731	COMP,IHH,STC1
GO:0070723	response to cholesterol	3	23	0.0382	ENSP00000221930,ENSP00000363868,ENSP00000442600	ABCA1,DAG1,TGFB1
GO:1900120	regulation of receptor binding	3	23	0.0382	ENSP00000265371,ENSP00000303208,ENSP00000353030	NRP1,PCSK9,PTPRF
GO:2000272	negative regulation of signaling receptor activity	4	46	0.0382	ENSP00000242249,ENSP00000252804,ENSP00000274368,ENSP00000303208	CRHBP,PCSK9,PXDN,RAMP3
GO:0071216	cellular response to biotic stimulus	8	176	0.0388	ENSP00000221930,ENSP00000264832,ENSP00000301178,ENSP00000304236,ENSP00000363868,ENSP00000399421,ENSP00000448165,ENSP00000455897	ABCA1,APAF1,AXL,CD14,CD36,ICAM1,MRC1,TGFB1
GO:0044057	regulation of system process	16	516	0.04	ENSP00000261590,ENSP00000264832,ENSP00000270142,ENSP00000274368,ENSP00000280904,ENSP00000288135,ENSP00000290271,ENSP00000290866,ENSP00000310557,ENSP00000330382,ENSP00000364028,ENSP00000370744,ENSP00000379904,ENSP00000392423,ENSP00000393312,ENSP00000442600	ACE,CRHBP,DAG1,DSC2,DSG2,ECE1,FGFR1,ICAM1,ITPR2,KCNE3,KIT,PDGFB,RELN,SOD1,STC1,THRB
GO:0050866	negative regulation of cell activation	8	177	0.04	ENSP00000221930,ENSP00000263798,ENSP00000295408,ENSP00000295731,ENSP00000297261,ENSP00000301178,ENSP00000330382,ENSP00000415786	AXL,IHH,MERTK,PDGFB,SERPINE2,SHH,TGFB1,TYRO3
GO:1904894	positive regulation of receptor signaling pathway via STAT	5	75	0.0401	ENSP00000286301,ENSP00000288135,ENSP00000306157,ENSP00000339824,ENSP00000357470	CSF1R,FGFR3,IL6R,IL7R,KIT
GO:1902883	negative regulation of response to oxidative stress	4	47	0.0402	ENSP00000306449,ENSP00000317272,ENSP00000338964,ENSP00000356905	GGT7,GPR37,MET,VNN1
GO:0032956	regulation of actin cytoskeleton organization	11	297	0.0408	ENSP00000221930,ENSP00000232003,ENSP00000243077,ENSP00000264832,ENSP00000265016,ENSP00000265371,ENSP00000286301,ENSP00000317272,ENSP00000321853,ENSP00000354207,ENSP00000369375	BST1,CSF1R,HRG,ICAM1,LRP1,MET,NRP1,NTRK3,SERPINF2,TEK,TGFB1
GO:0051817	modification of morphology or physiology of other organism involved in symbiotic interaction	6	107	0.0408	ENSP00000221930,ENSP00000255040,ENSP00000300026,ENSP00000354207,ENSP00000370808,ENSP00000442600	APCS,DAG1,NTRK3,PPIB,SLC25A6,TGFB1
GO:0071902	positive regulation of protein serine/threonine kinase activity	12	340	0.0414	ENSP00000221930,ENSP00000260356,ENSP00000262304,ENSP00000270142,ENSP00000286301,ENSP00000288135,ENSP00000312506,ENSP00000330382,ENSP00000354207,ENSP00000393312,ENSP00000422464,ENSP00000453302	ADAM8,CSF1R,CSPG4,FGFR1,KIT,NTRK3,PDGFB,PDGFC,PKD1,SOD1,TGFB1,THBS1
GO:0002691	regulation of cellular extravasation	3	24	0.0418	ENSP00000264832,ENSP00000265016,ENSP00000453302	ADAM8,BST1,ICAM1
GO:0010886	positive regulation of cholesterol storage	2	7	0.0418	ENSP00000233242,ENSP00000399421	APOB,CD36
GO:0032489	regulation of Cdc42 protein signal transduction	2	7	0.0418	ENSP00000265371,ENSP00000363868	ABCA1,NRP1
GO:0032943	mononuclear cell proliferation	5	76	0.0418	ENSP00000221930,ENSP00000290866,ENSP00000306157,ENSP00000356024,ENSP00000411355	ACE,CR2,IL7R,PTPRC,TGFB1
GO:0033084	regulation of immature T cell proliferation in thymus	2	7	0.0418	ENSP00000295731,ENSP00000297261	IHH,SHH
GO:0033344	cholesterol efflux	3	24	0.0418	ENSP00000233242,ENSP00000363868,ENSP00000365081	ABCA1,APOB,APOM
GO:0034372	very-low-density lipoprotein particle remodeling	2	7	0.0418	ENSP00000200676,ENSP00000264005	CETP,LCAT
GO:0034383	low-density lipoprotein particle clearance	3	24	0.0418	ENSP00000233242,ENSP00000303208,ENSP00000399421	APOB,CD36,PCSK9
GO:0038001	paracrine signaling	2	7	0.0418	ENSP00000310036,ENSP00000330382	CD34,PDGFB
GO:0048842	positive regulation of axon extension involved in axon guidance	2	7	0.0418	ENSP00000251268,ENSP00000265371	MEGF8,NRP1
GO:0052200	response to host defenses	2	7	0.0418	ENSP00000221930,ENSP00000370808	SLC25A6,TGFB1
GO:0080090	regulation of primary metabolic process	112	5982	0.0418	ENSP00000215912,ENSP00000218388,ENSP00000219905,ENSP00000221930,ENSP00000227524,ENSP00000232003,ENSP00000233242,ENSP00000242249,ENSP00000243077,ENSP00000243611,ENSP00000249363,ENSP00000251268,ENSP00000255040,ENSP00000256785,ENSP00000260356,ENSP00000261336,ENSP00000261994,ENSP00000262304,ENSP00000264690,ENSP00000264832,ENSP00000265016,ENSP00000265023,ENSP00000265029,ENSP00000265132,ENSP00000265371…	AACT,ABCA1,ACE,ADAM8,AHSG,AMBP,APAF1,APCS,APOB,APOD,ASPN,ATF6B,BST1,C1QA,C1QC,C1R,C1S,C2,C4BPA,C4BPB,CD109,CD276,CD36,CD44,CFB,CFHR1,CFHR4,CFHR5,CIDEB,CNTN1,CPN2,CR2,CSF1R,CSPG4,DAG1,DKK3,ECM1,F13B,FBLN1,FBN1,FCN3,FETUB,FGFR1,FGFR3,FHR2,FN1,FSTL1,GDF2,GFRA2,GOLM1,GP1BA,GPR37,HINT1,HRG,ICAM1,IGFBP3,IHH,IL1R2,IL6R,IL7R,INHBC,INHBE,ITIH1,ITIH2,ITIH3,ITIH4,ITM2B,KIT,KLKB1,KNG1,LEPR,LPA,LRP1,LRRC4,LUM…
GO:0090270	regulation of fibroblast growth factor production	2	7	0.0418	ENSP00000311502,ENSP00000393312	FGFR1,HEG1
GO:0097475	motor neuron migration	2	7	0.0418	ENSP00000265371,ENSP00000392423	NRP1,RELN
GO:1900038	negative regulation of cellular response to hypoxia	2	7	0.0418	ENSP00000310036,ENSP00000480150	CD34,HYOU1
GO:1900125	regulation of hyaluronan biosynthetic process	2	7	0.0418	ENSP00000221930,ENSP00000330382	PDGFB,TGFB1
GO:1904018	positive regulation of vasculature development	8	179	0.0418	ENSP00000260356,ENSP00000265371,ENSP00000288135,ENSP00000310036,ENSP00000330382,ENSP00000358045,ENSP00000369375,ENSP00000463051	CD34,ECM1,GDF2,KIT,NRP1,PDGFB,TEK,THBS1
GO:0043066	negative regulation of apoptotic process	23	859	0.0423	ENSP00000205948,ENSP00000218388,ENSP00000222271,ENSP00000234071,ENSP00000243077,ENSP00000260356,ENSP00000263798,ENSP00000264832,ENSP00000265371,ENSP00000270142,ENSP00000277120,ENSP00000286301,ENSP00000295408,ENSP00000295731,ENSP00000297261,ENSP00000301178,ENSP00000306157,ENSP00000333779,ENSP00000356905,ENSP00000369375,ENSP00000398632,ENSP00000453302,ENSP00000480150	ADAM8,APOH,AXL,CD44,COMP,CSF1R,EVI2B,HYOU1,ICAM1,IHH,IL7R,LRP1,MERTK,NRP1,NTRK2,PROC,SHH,SOD1,TEK,THBS1,TIMP1,TYRO3,VNN1
GO:0031346	positive regulation of cell projection organization	12	343	0.0425	ENSP00000251268,ENSP00000265371,ENSP00000277120,ENSP00000288135,ENSP00000346839,ENSP00000350364,ENSP00000354207,ENSP00000359077,ENSP00000392423,ENSP00000393312,ENSP00000418754,ENSP00000447006	CNTN1,FGFR1,FN1,KIT,L1CAM,MEGF8,NEGR1,NRP1,NTRK2,NTRK3,PTK7,RELN
GO:0045089	positive regulation of innate immune response	10	259	0.0425	ENSP00000160262,ENSP00000233242,ENSP00000304236,ENSP00000329797,ENSP00000333298,ENSP00000381008,ENSP00000399421,ENSP00000402060,ENSP00000415283,ENSP00000453302	ADAM8,APOB,CADM1,CD14,CD36,ICAM2,ICAM3,LAMP1,MUC16,PVR
GO:0002705	positive regulation of leukocyte mediated immunity	6	109	0.0426	ENSP00000221930,ENSP00000329797,ENSP00000333298,ENSP00000353224,ENSP00000402060,ENSP00000479536	CADM1,CD177,LAMP1,PVR,TFRC,TGFB1
GO:0010862	positive regulation of pathway-restricted SMAD protein phosphorylation	4	49	0.0441	ENSP00000221930,ENSP00000266646,ENSP00000308716,ENSP00000463051	GDF2,INHBC,INHBE,TGFB1
GO:0060042	retina morphogenesis in camera-type eye	4	49	0.0441	ENSP00000295731,ENSP00000376421,ENSP00000379904,ENSP00000463325	IHH,PTPRM,SDK2,THRB
GO:0001914	regulation of T cell mediated cytotoxicity	3	25	0.0444	ENSP00000306157,ENSP00000402060,ENSP00000411355	IL7R,PTPRC,PVR
GO:0035821	modification of morphology or physiology of other organism	8	182	0.0444	ENSP00000221930,ENSP00000232003,ENSP00000255040,ENSP00000265023,ENSP00000300026,ENSP00000354207,ENSP00000370808,ENSP00000442600	APCS,DAG1,HRG,KNG1,NTRK3,PPIB,SLC25A6,TGFB1
GO:0048592	eye morphogenesis	7	145	0.0444	ENSP00000277120,ENSP00000295731,ENSP00000325527,ENSP00000376421,ENSP00000379904,ENSP00000406229,ENSP00000463325	FAT1,FBN1,IHH,NTRK2,PTPRM,SDK2,THRB
GO:0001667	ameboidal-type cell migration	7	146	0.0457	ENSP00000245323,ENSP00000251268,ENSP00000265371,ENSP00000288135,ENSP00000297261,ENSP00000346839,ENSP00000353731	DPP4,EFNB2,FN1,KIT,MEGF8,NRP1,SHH
GO:0071222	cellular response to lipopolysaccharide	7	146	0.0457	ENSP00000221930,ENSP00000264832,ENSP00000301178,ENSP00000304236,ENSP00000363868,ENSP00000399421,ENSP00000455897	ABCA1,AXL,CD14,CD36,ICAM1,MRC1,TGFB1
GO:0043406	positive regulation of MAP kinase activity	10	264	0.0472	ENSP00000221930,ENSP00000260356,ENSP00000270142,ENSP00000288135,ENSP00000312506,ENSP00000330382,ENSP00000354207,ENSP00000393312,ENSP00000422464,ENSP00000453302	ADAM8,CSPG4,FGFR1,KIT,NTRK3,PDGFB,PDGFC,SOD1,TGFB1,THBS1
GO:0060560	developmental growth involved in morphogenesis	6	112	0.0473	ENSP00000221930,ENSP00000265371,ENSP00000297261,ENSP00000305988,ENSP00000388325,ENSP00000418754	ALCAM,LAMB2,NRP1,PTK7,SHH,TGFB1
GO:0009100	glycoprotein metabolic process	12	349	0.0474	ENSP00000204679,ENSP00000262644,ENSP00000269299,ENSP00000295731,ENSP00000299314,ENSP00000307674,ENSP00000312506,ENSP00000339801,ENSP00000347140,ENSP00000349490,ENSP00000381008,ENSP00000384262	ASGR1,ASGR2,CANT1,CSPG4,GNPTAB,GNPTG,HPSE,IDS,IHH,IMPAD1,MFNG,MUC16
GO:0001958	endochondral ossification	3	26	0.0485	ENSP00000262644,ENSP00000339824,ENSP00000369375	FGFR3,IMPAD1,TEK
GO:0002675	positive regulation of acute inflammatory response	3	26	0.0485	ENSP00000264690,ENSP00000274276,ENSP00000453302	ADAM8,KLKB1,OSMR
GO:0010714	positive regulation of collagen metabolic process	3	26	0.0485	ENSP00000221930,ENSP00000295731,ENSP00000321853	IHH,SERPINF2,TGFB1
GO:0032967	positive regulation of collagen biosynthetic process	3	26	0.0485	ENSP00000221930,ENSP00000295731,ENSP00000321853	IHH,SERPINF2,TGFB1
GO:0051147	regulation of muscle cell differentiation	7	148	0.0485	ENSP00000221930,ENSP00000245323,ENSP00000264833,ENSP00000288135,ENSP00000297261,ENSP00000330382,ENSP00000418663	BOC,EFNB2,KIT,OLFM2,PDGFB,SHH,TGFB1
GO:0002698	negative regulation of immune effector process	6	113	0.0487	ENSP00000221930,ENSP00000243611,ENSP00000296280,ENSP00000306157,ENSP00000356037,ENSP00000411355	C4BPA,C4BPB,IL7R,MASP1,PTPRC,TGFB1
GO:0010966	regulation of phosphate transport	2	8	0.0487	ENSP00000393312,ENSP00000410715	FGFR1,SFRP4
GO:0014070	response to organic cyclic compound	23	873	0.0487	ENSP00000221891,ENSP00000221930,ENSP00000233242,ENSP00000236147,ENSP00000242249,ENSP00000257192,ENSP00000260356,ENSP00000261590,ENSP00000264832,ENSP00000266718,ENSP00000270142,ENSP00000274368,ENSP00000290271,ENSP00000295731,ENSP00000330382,ENSP00000354207,ENSP00000363868,ENSP00000367123,ENSP00000369375,ENSP00000370744,ENSP00000379904,ENSP00000399421,ENSP00000442600	ABCA1,APLP1,APOB,CD36,CRHBP,DAG1,DSG1,DSG2,ICAM1,IHH,ITPR2,LUM,NTRK3,PDGFB,RAMP3,SELL,SLC3A2,SOD1,STC1,TEK,TGFB1,THBS1,THRB
GO:0021800	cerebral cortex tangential migration	2	8	0.0487	ENSP00000265371,ENSP00000392423	NRP1,RELN
GO:0033632	regulation of cell-cell adhesion mediated by integrin	2	8	0.0487	ENSP00000353731,ENSP00000367817	DPP4,PODXL
GO:0045059	positive thymic T cell selection	2	8	0.0487	ENSP00000264972,ENSP00000297261	SHH,ZAP70
GO:0048846	axon extension involved in axon guidance	2	8	0.0487	ENSP00000265371,ENSP00000305988	ALCAM,NRP1
GO:0050702	interleukin-1 beta secretion	2	8	0.0487	ENSP00000363868,ENSP00000399421	ABCA1,CD36
GO:0071396	cellular response to lipid	15	486	0.0487	ENSP00000221930,ENSP00000233242,ENSP00000242249,ENSP00000264832,ENSP00000274368,ENSP00000290271,ENSP00000301178,ENSP00000304236,ENSP00000354207,ENSP00000363868,ENSP00000379904,ENSP00000399421,ENSP00000418754,ENSP00000442600,ENSP00000455897	ABCA1,APOB,AXL,CD14,CD36,CRHBP,DAG1,ICAM1,MRC1,NTRK3,PTK7,RAMP3,STC1,TGFB1,THRB
GO:0010605	negative regulation of macromolecule metabolic process	54	2558	0.0495	ENSP00000218388,ENSP00000221930,ENSP00000232003,ENSP00000243611,ENSP00000249363,ENSP00000255040,ENSP00000260356,ENSP00000261336,ENSP00000261994,ENSP00000265023,ENSP00000265029,ENSP00000265132,ENSP00000266041,ENSP00000270879,ENSP00000273283,ENSP00000287097,ENSP00000296280,ENSP00000297261,ENSP00000303208,ENSP00000310036,ENSP00000321334,ENSP00000321853,ENSP00000329380,ENSP00000330382,ENSP00000330959…	AACT,AHSG,AMBP,APCS,APOD,ASPN,C4BPA,C4BPB,CD109,CD34,CD36,CD44,DAG1,DKK3,ECM1,F13B,FBLN1,FCN3,FETUB,FGFR1,GDF2,GP1BA,HRG,IGFBP3,IL1R2,ITIH1,ITIH2,ITIH3,ITIH4,ITM2B,KNG1,LPA,LRRC4,MASP1,NTRK3,OLFM1,PCSK9,PDGFB,PI16,PROS1,PTPRC,PTPRJ,PZP,RECK,SERPINA1,SERPINA10,SERPINA6,SERPINE2,SERPINF2,SHH,TGFB1,THBS1,THRB,TIMP1
GO:0033993	response to lipid	22	825	0.0495	ENSP00000221930,ENSP00000222381,ENSP00000233242,ENSP00000242249,ENSP00000257192,ENSP00000260356,ENSP00000261590,ENSP00000264832,ENSP00000274368,ENSP00000290271,ENSP00000294728,ENSP00000295731,ENSP00000301178,ENSP00000304236,ENSP00000349437,ENSP00000354207,ENSP00000363868,ENSP00000379904,ENSP00000399421,ENSP00000418754,ENSP00000442600,ENSP00000455897	ABCA1,APOB,AXL,CD14,CD36,CRHBP,DAG1,DSG1,DSG2,ICAM1,IGF2R,IHH,MRC1,NTRK3,PON1,PTK7,RAMP3,STC1,TGFB1,THBS1,THRB,VCAM1
GO:0060840	artery development	5	81	0.0495	ENSP00000233242,ENSP00000243077,ENSP00000265371,ENSP00000297261,ENSP00000386043	APOB,LRP1,LTBP1,NRP1,SHH
GO:0042157	lipoprotein metabolic process	6	114	0.0496	ENSP00000233242,ENSP00000243077,ENSP00000264005,ENSP00000303208,ENSP00000363868,ENSP00000365081	ABCA1,APOB,APOM,LCAT,LRP1,PCSK9

## Sheet: Uniprot keyword
Table 4 Uniprot keyword analysis of 439 glycoproteins
#term ID	term description	observed gene count	background gene count	false discovery rate	matching proteins in your network (IDs)	matching proteins in your network (labels)
KW-0732	Signal	246	3237	1.7e-131	ENSP00000053867,ENSP00000061240,ENSP00000160262,ENSP00000200676,ENSP00000204679,ENSP00000205948,ENSP00000215912,ENSP00000216286,ENSP00000216968,ENSP00000218388,ENSP00000219022,ENSP00000221891,ENSP00000221930,ENSP00000222271,ENSP00000222381,ENSP00000230538,ENSP00000232003,ENSP00000233242,ENSP00000234071,ENSP00000236147,ENSP00000241305,ENSP00000242249,ENSP00000242786,ENSP00000243077,ENSP00000243611…	A1BG,AACT,ABI3BP,ACE,ADAM8,AFP,AHSG,ALCAM,AMBP,APCS,APLP1,APOB,APOC4,APOD,APOF,APOH,APOM,ASAH1,ASPN,ATRN,AXL,AZGP1,BCAM,BMP1,BOC,BST1,BTD,C1QA,C1QC,C1R,C1RL,C1S,C2,C4BPA,C4BPB,C6orf25,CADM1,CD109,CD14,CD177,CD276,CD34,CD44,CD48,CD5L,CD97,CDHR1,CDHR5,CECR1,CETP,CFB,CFHR1,CFHR3,CFHR4,CFHR5,CNTN1,CNTN3,CNTN4,CNTN6,COMP,CPN2,CPXM2,CR2,CRHBP,CSF1R,CSPG4,DAG1,DKK3,DPEP2,DSC2,DSG1,DSG2,ECM1,EFEMP2,EFNB2…
KW-0325	Glycoprotein	268	4353	2.45e-131	ENSP00000053867,ENSP00000061240,ENSP00000160262,ENSP00000200676,ENSP00000204679,ENSP00000205948,ENSP00000215912,ENSP00000216286,ENSP00000216968,ENSP00000217456,ENSP00000218388,ENSP00000219022,ENSP00000221891,ENSP00000221930,ENSP00000222271,ENSP00000222381,ENSP00000230538,ENSP00000232003,ENSP00000233242,ENSP00000234071,ENSP00000236147,ENSP00000241305,ENSP00000242249,ENSP00000242786,ENSP00000243077…	A1BG,AACT,ABCA1,ABI3BP,ACE,ADAM8,AFP,AHSG,ALCAM,AMBP,AOC3,APCS,APLP1,APMAP,APOB,APOC4,APOD,APOF,APOH,APOM,ASAH1,ASAH2,ASGR1,ASGR2,ASPN,ATF6B,ATRN,AXL,AZGP1,BCAM,BMP1,BOC,BST1,BTD,C1QA,C1QC,C1R,C1RL,C1S,C2,C4BPA,C4BPB,C6orf25,CADM1,CANT1,CD109,CD14,CD177,CD276,CD34,CD36,CD44,CD48,CD5L,CD97,CDHR1,CDHR5,CECR1,CETP,CFB,CFHR1,CFHR3,CFHR4,CFHR5,CNTN1,CNTN3,CNTN4,CNTN6,COMP,CPN2,CPXM2,CR2,CRHBP,CSF1R,CS…
KW-1015	Disulfide bond	223	3276	1.11e-102	ENSP00000053867,ENSP00000061240,ENSP00000160262,ENSP00000200676,ENSP00000204679,ENSP00000205948,ENSP00000215912,ENSP00000216286,ENSP00000216968,ENSP00000218388,ENSP00000219022,ENSP00000221891,ENSP00000221930,ENSP00000222271,ENSP00000222381,ENSP00000230538,ENSP00000232003,ENSP00000233242,ENSP00000234071,ENSP00000236147,ENSP00000241305,ENSP00000242249,ENSP00000242786,ENSP00000243077,ENSP00000243611…	A1BG,ABCA1,ACE,ADAM8,AFP,AHSG,ALCAM,AMBP,AOC3,APCS,APLP1,APOB,APOD,APOH,APOM,ASAH1,ASAH2,ASGR1,ASGR2,ASPN,ATRN,AXL,AZGP1,BCAM,BMP1,BOC,BST1,C1QA,C1QC,C1R,C1RL,C1S,C2,C4BPA,C4BPB,CADM1,CANT1,CD109,CD14,CD276,CD36,CD44,CD48,CD5L,CD97,CECR1,CETP,CFB,CFHR1,CFHR3,CFHR4,CFHR5,CNTN1,CNTN3,CNTN4,CNTN6,COMP,CPN2,CPXM2,CR2,CRHBP,CSF1R,CSPG4,DAG1,DKK3,DPEP2,DPP4,ECE1,EFEMP2,EFNB2,ERAP2,ESAM,F13B,FAT1,FBLN1,…
KW-0964	Secreted	157	1813	4.27e-76	ENSP00000053867,ENSP00000061240,ENSP00000200676,ENSP00000204679,ENSP00000205948,ENSP00000216286,ENSP00000218388,ENSP00000219022,ENSP00000221930,ENSP00000222271,ENSP00000222381,ENSP00000230538,ENSP00000232003,ENSP00000233242,ENSP00000234071,ENSP00000241305,ENSP00000242786,ENSP00000243611,ENSP00000248598,ENSP00000249842,ENSP00000252804,ENSP00000254801,ENSP00000255040,ENSP00000256785,ENSP00000258341…	A1BG,AACT,ABI3BP,ACE,AFP,AHSG,ALCAM,AMBP,APCS,APOB,APOC4,APOD,APOF,APOH,APOM,ASAH1,ASAH2,ASGR1,ASPN,ATRN,AZGP1,BMP1,BTD,C1QA,C1QC,C1R,C1RL,C2,C4BPA,C4BPB,CD14,CD177,CD5L,CD97,CECR1,CETP,CFB,CFHR1,CFHR3,CFHR4,CFHR5,CNTN4,COMP,CPN2,CPXM2,CRHBP,DAG1,DKK3,DPP4,ECM1,EFEMP2,ERVMER34-1,F13B,FBLN1,FBLN5,FBN1,FCN3,FETUB,FGFR3,FGL2,FMOD,FOLR3,FSTL1,GDF2,GNPTG,GRN,HABP2,HEG1,HGFAC,HMCN1,HMCN2,HPSE,HRG,IGFBP…
KW-0130	Cell adhesion	60	476	4.13e-33	ENSP00000160262,ENSP00000216286,ENSP00000219022,ENSP00000221891,ENSP00000222271,ENSP00000230538,ENSP00000236147,ENSP00000242786,ENSP00000257192,ENSP00000258341,ENSP00000260356,ENSP00000261405,ENSP00000261590,ENSP00000263665,ENSP00000263798,ENSP00000264036,ENSP00000264832,ENSP00000270233,ENSP00000278927,ENSP00000280904,ENSP00000294728,ENSP00000305988,ENSP00000310036,ENSP00000312326,ENSP00000329380…	ALCAM,AOC3,APLP1,BCAM,BOC,CADM1,CD177,CD34,CD36,CD44,CD97,CDHR1,CNTN1,CNTN3,CNTN4,CNTN6,COMP,DPP4,DSC2,DSG1,DSG2,ESAM,FAT1,FBLN5,GP1BA,GP5,HPSE,ICAM1,ICAM2,ICAM3,L1CAM,LAMA2,LAMA4,LAMB2,LAMC1,LSAMP,MCAM,MSLN,NCAM1,NCAM2,NEGR1,NID2,NRCAM,OLFM4,PCDH9,PODXL,PTK7,PTPRF,PTPRM,PTPRS,PVR,RELN,SDK2,SELL,SVEP1,THBS1,TNXB,TYRO3,VCAM1,VWF
KW-0393	Immunoglobulin domain	52	448	6.17e-27	ENSP00000160262,ENSP00000249363,ENSP00000249842,ENSP00000252804,ENSP00000263100,ENSP00000263665,ENSP00000263798,ENSP00000264036,ENSP00000264832,ENSP00000270233,ENSP00000271588,ENSP00000277120,ENSP00000278927,ENSP00000286301,ENSP00000288135,ENSP00000294728,ENSP00000295408,ENSP00000301178,ENSP00000304945,ENSP00000305988,ENSP00000320084,ENSP00000329797,ENSP00000330393,ENSP00000330959,ENSP00000339824…	A1BG,ALCAM,AXL,BCAM,BOC,CADM1,CD276,CD48,CNTN1,CNTN3,CNTN4,CNTN6,CSF1R,ESAM,FGFR1,FGFR3,HMCN1,HMCN2,ICAM1,ICAM2,ICAM3,ICOSL,IL1R2,IL6R,ISLR,KIT,L1CAM,LEPR,LRRC4,LSAMP,MCAM,MERTK,NCAM1,NCAM2,NEGR1,NRCAM,NTRK2,NTRK3,OSCAR,PIGR,PTK7,PTPRF,PTPRM,PTPRS,PVR,PXDN,ROBO4,SDK2,TEK,TYRO3,VCAM1,VSTM1
KW-0245	EGF-like domain	40	229	1.86e-26	ENSP00000061240,ENSP00000216286,ENSP00000222271,ENSP00000234071,ENSP00000236147,ENSP00000242786,ENSP00000243077,ENSP00000251268,ENSP00000260356,ENSP00000262919,ENSP00000271588,ENSP00000277903,ENSP00000296280,ENSP00000305714,ENSP00000306864,ENSP00000309953,ENSP00000311502,ENSP00000312946,ENSP00000325527,ENSP00000331544,ENSP00000333900,ENSP00000344458,ENSP00000345008,ENSP00000363382,ENSP00000369375…	ADAM8,ATRN,BMP1,C1R,C1S,CD97,COMP,EFEMP2,FAT1,FBLN1,FBLN5,FBN1,HABP2,HEG1,HGFAC,HMCN1,HMCN2,LRP1,LTBP1,MASP1,MASP2,MEGF8,MMRN1,NELL2,NID2,OIT3,PROC,PROS1,PROZ,RELN,SELL,STAB1,STAB2,SUSD1,SVEP1,TEK,THBS1,TLL1,TNXB,VASN
KW-0677	Repeat	158	4751	4.36e-24	ENSP00000053867,ENSP00000061240,ENSP00000160262,ENSP00000205948,ENSP00000216286,ENSP00000222271,ENSP00000227524,ENSP00000230538,ENSP00000232003,ENSP00000234071,ENSP00000236147,ENSP00000242786,ENSP00000243077,ENSP00000243611,ENSP00000244333,ENSP00000249363,ENSP00000249842,ENSP00000251268,ENSP00000252804,ENSP00000256785,ENSP00000257192,ENSP00000258341,ENSP00000260356,ENSP00000261405,ENSP00000261590…	A1BG,ABCA1,ABI3BP,ACE,AFP,AHSG,ALCAM,AMBP,APAF1,APOH,ASPN,ATRN,AXL,BCAM,BMP1,BOC,C1QA,C1QC,C1R,C1S,C2,C4BPA,C4BPB,CADM1,CD14,CD177,CD276,CD48,CD5L,CD97,CDHR1,CDHR5,CFB,CFHR1,CFHR3,CFHR4,CFHR5,CNTN1,CNTN3,CNTN4,CNTN6,COMP,CPN2,CR2,CSF1R,CSPG4,DSC2,DSG1,DSG2,ECM1,EFEMP2,ESAM,F13B,FAT1,FBLN1,FBLN5,FBN1,FCN3,FETUB,FGFR1,FGFR3,FMOD,FSTL1,GNPTAB,GP1BA,GP5,GRN,HABP2,HEG1,HGFAC,HMCN1,HMCN2,HRG,ICAM1,ICAM…
KW-0106	Calcium	57	866	1.8e-18	ENSP00000061240,ENSP00000216286,ENSP00000222271,ENSP00000222381,ENSP00000234071,ENSP00000236147,ENSP00000242786,ENSP00000243077,ENSP00000251268,ENSP00000252804,ENSP00000255040,ENSP00000257192,ENSP00000260356,ENSP00000261590,ENSP00000265371,ENSP00000265627,ENSP00000269299,ENSP00000270879,ENSP00000271588,ENSP00000280904,ENSP00000295731,ENSP00000297261,ENSP00000299314,ENSP00000303208,ENSP00000303366…	AOC3,APAF1,APCS,ASAH2,ASGR1,ASGR2,ASPN,BMP1,C1S,CANT1,CD97,CDHR1,CDHR5,COMP,DSC2,DSG1,DSG2,EFEMP2,FAT1,FBLN1,FBLN5,FBN1,FCN3,GNPTAB,HEG1,HMCN1,HMCN2,HPSE,IDS,IHH,ITPR2,LMAN2,LRP1,MASP2,MEGF8,MRC1,MRC2,NELL2,NID2,NPTXR,NRP1,OIT3,PCDH9,PCSK9,PON1,PON3,PROC,PROS1,PROZ,PXDN,RELN,SELL,SHH,SUSD1,SVEP1,THBS1,TLL1
KW-0768	Sushi	18	57	1.25e-15	ENSP00000205948,ENSP00000236147,ENSP00000243611,ENSP00000256785,ENSP00000296280,ENSP00000299367,ENSP00000314299,ENSP00000356024,ENSP00000356037,ENSP00000356382,ENSP00000356386,ENSP00000356395,ENSP00000363382,ENSP00000383690,ENSP00000384917,ENSP00000385035,ENSP00000416561,ENSP00000438615	APOH,C1R,C1S,C2,C4BPA,C4BPB,CFB,CFHR1,CFHR3,CFHR4,CFHR5,CR2,F13B,MASP1,MASP2,SELL,SUSD1,SVEP1
KW-0621	Polymorphism	240	11707	2.72e-12	ENSP00000053867,ENSP00000061240,ENSP00000160262,ENSP00000180173,ENSP00000200676,ENSP00000204679,ENSP00000205948,ENSP00000215912,ENSP00000216286,ENSP00000216968,ENSP00000217456,ENSP00000219022,ENSP00000219905,ENSP00000221930,ENSP00000222271,ENSP00000222381,ENSP00000230538,ENSP00000232003,ENSP00000233242,ENSP00000234071,ENSP00000236147,ENSP00000241305,ENSP00000242249,ENSP00000242786,ENSP00000243077…	A1BG,AACT,ABCA1,ACE,ADAM8,AFP,AHSG,ALCAM,AOC3,APCS,APMAP,APOB,APOC4,APOD,APOF,APOH,ASAH1,ASAH2,ASGR2,ASPN,ATL2,ATRN,AXL,BCAM,BMP1,BOC,BST1,BTD,C1QA,C1R,C1RL,C1S,C2,C4BPA,C4BPB,C6orf25,CADM1,CANT1,CD109,CD14,CD177,CD276,CD34,CD36,CD44,CD48,CD5L,CD97,CDHR1,CDHR5,CECR1,CETP,CFB,CFHR1,CFHR3,CFHR4,CFHR5,CNTN1,CNTN3,CNTN4,CNTN6,COMP,CPN2,CPXM2,CR2,CSF1R,CSPG4,DAG1,DHX29,DKK3,DPEP2,DSC2,DSG1,DSG2,ECE1,E…
KW-0336	GPI-anchor	20	138	8.08e-12	ENSP00000244333,ENSP00000263665,ENSP00000265016,ENSP00000274721,ENSP00000287097,ENSP00000304236,ENSP00000322276,ENSP00000350364,ENSP00000356905,ENSP00000367202,ENSP00000372313,ENSP00000380602,ENSP00000407822,ENSP00000419000,ENSP00000428518,ENSP00000447006,ENSP00000458977,ENSP00000479536,ENSP00000480132,ENSP00000484431	BST1,CD109,CD14,CD177,CD48,CNTN1,CNTN3,CNTN4,CNTN6,DPEP2,GFRA2,GFRA3,LSAMP,LYPD3,MSLN,NCAM1,NEGR1,RECK,VNN1,VNN2
KW-0094	Blood coagulation	13	46	7.39e-11	ENSP00000216968,ENSP00000232003,ENSP00000234071,ENSP00000261405,ENSP00000261994,ENSP00000264690,ENSP00000265023,ENSP00000329380,ENSP00000344458,ENSP00000356382,ENSP00000377783,ENSP00000383931,ENSP00000416066	F13B,GP1BA,GP5,HRG,KLKB1,KNG1,PROC,PROCR,PROS1,PROZ,SERPINA1,SERPINA10,VWF
KW-0358	Heparin-binding	16	87	7.39e-11	ENSP00000205948,ENSP00000221891,ENSP00000222271,ENSP00000232003,ENSP00000233242,ENSP00000260356,ENSP00000261994,ENSP00000265371,ENSP00000295633,ENSP00000325527,ENSP00000349932,ENSP00000353030,ENSP00000364964,ENSP00000382731,ENSP00000393312,ENSP00000415786	APLP1,APOB,APOH,C6orf25,CECR1,COMP,FBN1,FGFR1,FSTL1,HRG,NRP1,PTPRF,PTPRS,SERPINA10,SERPINE2,THBS1
KW-0272	Extracellular matrix	24	263	2.33e-10	ENSP00000216286,ENSP00000221930,ENSP00000222271,ENSP00000230538,ENSP00000252804,ENSP00000258341,ENSP00000260356,ENSP00000261405,ENSP00000266718,ENSP00000271588,ENSP00000305714,ENSP00000325527,ENSP00000331544,ENSP00000345008,ENSP00000347041,ENSP00000358045,ENSP00000364694,ENSP00000386043,ENSP00000388325,ENSP00000392423,ENSP00000400365,ENSP00000407685,ENSP00000416066,ENSP00000485357	ASPN,BMP1,COMP,ECM1,FBLN1,FBLN5,FBN1,FMOD,HMCN1,HMCN2,LAMA2,LAMA4,LAMB2,LAMC1,LTBP1,LUM,NID2,PXDN,RELN,SERPINA1,TGFB1,THBS1,TNXB,VWF
KW-1003	Cell membrane	97	3208	2.33e-10	ENSP00000215912,ENSP00000221891,ENSP00000236147,ENSP00000242249,ENSP00000242786,ENSP00000243077,ENSP00000244333,ENSP00000245323,ENSP00000249363,ENSP00000252244,ENSP00000257192,ENSP00000261590,ENSP00000262304,ENSP00000262919,ENSP00000263665,ENSP00000263798,ENSP00000264972,ENSP00000265016,ENSP00000265371,ENSP00000274721,ENSP00000277120,ENSP00000278927,ENSP00000280904,ENSP00000286301,ENSP00000287097…	ACE,ALCAM,AOC3,APLP1,ASAH2,ATRN,AXL,BOC,BST1,C6orf25,CADM1,CANT1,CD109,CD14,CD177,CD36,CD44,CD48,CD97,CDHR1,CDHR5,CNTN1,CNTN3,CNTN4,CNTN6,CR2,CSF1R,CSPG4,DAG1,DPP4,DSC2,DSG1,DSG2,ECE1,EFNB2,ERVMER34-1,ESAM,FAT1,FGFR1,FGFR3,GFRA2,GFRA3,GPR37,HEG1,ICOSL,IHH,IL1R2,IL6R,IL7R,ITM2B,KCNE3,KIT,KRT1,L1CAM,LAMP1,LAMP2,LEPR,LRP1,LRRC4,LSAMP,LYPD3,MRC1,MSLN,MUC16,NCAM1,NCAM2,NEGR1,NRCAM,NRP1,NTRK2,OSCAR,PCD…
KW-0646	Protease inhibitor	17	116	2.83e-10	ENSP00000218388,ENSP00000261336,ENSP00000261994,ENSP00000265023,ENSP00000265029,ENSP00000265132,ENSP00000266041,ENSP00000273283,ENSP00000287097,ENSP00000321853,ENSP00000351190,ENSP00000362778,ENSP00000367202,ENSP00000415769,ENSP00000415786,ENSP00000416066,ENSP00000450540	AACT,AMBP,CD109,FETUB,ITIH1,ITIH2,ITIH3,ITIH4,KNG1,PI16,PZP,RECK,SERPINA1,SERPINA10,SERPINE2,SERPINF2,TIMP1
KW-0675	Receptor	57	1423	6.58e-10	ENSP00000216968,ENSP00000242249,ENSP00000242786,ENSP00000243077,ENSP00000245323,ENSP00000256178,ENSP00000262919,ENSP00000263798,ENSP00000264832,ENSP00000265371,ENSP00000269299,ENSP00000270233,ENSP00000274276,ENSP00000274721,ENSP00000277120,ENSP00000286301,ENSP00000288135,ENSP00000295408,ENSP00000301178,ENSP00000304945,ENSP00000306157,ENSP00000306449,ENSP00000307513,ENSP00000312946,ENSP00000317272…	ASGR1,ASGR2,ATRN,AXL,BCAM,C6orf25,CD36,CD44,CD97,CDHR1,CR2,CSF1R,DAG1,DPP4,EFNB2,FGFR1,FGFR3,FOLR3,GFRA2,GFRA3,GPR37,ICAM1,IGF2R,IL1R2,IL6R,IL7R,ITPR2,KIT,LAMP1,LEPR,LRP1,LYVE1,MERTK,MET,MRC1,MRC2,NCAM1,NPTXR,NRP1,NTRK2,NTRK3,OSCAR,OSMR,PROCR,PTK7,PTPRF,PTPRM,PTPRS,PVR,RAMP3,ROBO4,STAB1,STAB2,TEK,TFRC,THRB,TYRO3
KW-0812	Transmembrane	127	4975	2.74e-09	ENSP00000160262,ENSP00000215912,ENSP00000216968,ENSP00000217456,ENSP00000221891,ENSP00000236147,ENSP00000242249,ENSP00000242786,ENSP00000243077,ENSP00000245323,ENSP00000249363,ENSP00000251268,ENSP00000256178,ENSP00000257192,ENSP00000261590,ENSP00000262304,ENSP00000262629,ENSP00000262644,ENSP00000262919,ENSP00000263798,ENSP00000264036,ENSP00000264832,ENSP00000265371,ENSP00000269299,ENSP00000270233…	ABCA1,ACE,ADAM8,ALCAM,AOC3,APLP1,APMAP,ASAH2,ASGR1,ASGR2,ATF6B,ATL2,ATRN,AXL,BCAM,BOC,C6orf25,CADM1,CANT1,CD276,CD34,CD36,CD44,CD97,CDHR1,CDHR5,CR2,CSF1R,CSPG4,DAG1,DPP4,DSC2,DSG1,DSG2,ECE1,EFNB2,ERAP2,ERVMER34-1,ESAM,EVI2B,FAT1,FGFR1,FGFR3,GGT7,GNPTAB,GOLM1,GP1BA,GP5,GPR37,HEG1,ICAM1,ICAM2,ICAM3,ICOSL,IGF2R,IL1R2,IL6R,IL7R,IMPAD1,ITM2B,ITPR2,KCNE3,KIT,L1CAM,LAMP1,LAMP2,LEPR,LMAN2,LRP1,LRRC4,LYVE…
KW-0180	Complement pathway	10	30	3.93e-09	ENSP00000243611,ENSP00000266542,ENSP00000299367,ENSP00000356024,ENSP00000356037,ENSP00000363770,ENSP00000363773,ENSP00000383690,ENSP00000385035,ENSP00000438615	C1QA,C1QC,C1R,C1RL,C1S,C2,C4BPA,C4BPB,CR2,MASP2
KW-1133	Transmembrane helix	126	4949	3.93e-09	ENSP00000160262,ENSP00000215912,ENSP00000216968,ENSP00000217456,ENSP00000221891,ENSP00000236147,ENSP00000242249,ENSP00000242786,ENSP00000243077,ENSP00000245323,ENSP00000249363,ENSP00000251268,ENSP00000256178,ENSP00000257192,ENSP00000261590,ENSP00000262304,ENSP00000262629,ENSP00000262644,ENSP00000262919,ENSP00000263798,ENSP00000264036,ENSP00000264832,ENSP00000265371,ENSP00000269299,ENSP00000270233…	ABCA1,ACE,ADAM8,ALCAM,AOC3,APLP1,APMAP,ASAH2,ASGR1,ASGR2,ATF6B,ATL2,ATRN,AXL,BCAM,BOC,C6orf25,CADM1,CANT1,CD276,CD34,CD36,CD44,CD97,CDHR1,CDHR5,CR2,CSF1R,CSPG4,DAG1,DPP4,DSC2,DSG1,DSG2,ECE1,EFNB2,ERAP2,ERVMER34-1,ESAM,EVI2B,FAT1,FGFR1,FGFR3,GGT7,GNPTAB,GOLM1,GP1BA,GP5,GPR37,HEG1,ICAM1,ICAM2,ICAM3,ICOSL,IGF2R,IL1R2,IL6R,IL7R,IMPAD1,ITM2B,ITPR2,KCNE3,KIT,LAMP1,LAMP2,LEPR,LMAN2,LRP1,LRRC4,LYVE1,MCAM…
KW-0472	Membrane	159	6984	1.19e-08	ENSP00000160262,ENSP00000180173,ENSP00000215912,ENSP00000216968,ENSP00000217456,ENSP00000221891,ENSP00000236147,ENSP00000242249,ENSP00000242786,ENSP00000243077,ENSP00000244333,ENSP00000245323,ENSP00000249363,ENSP00000251268,ENSP00000252244,ENSP00000256178,ENSP00000257192,ENSP00000261590,ENSP00000262304,ENSP00000262629,ENSP00000262644,ENSP00000262919,ENSP00000263665,ENSP00000263798,ENSP00000264036…	ABCA1,ACE,ADAM8,ALCAM,AOC3,APLP1,APMAP,ASAH2,ASGR1,ASGR2,ATF6B,ATL2,ATRN,AXL,BCAM,BOC,BST1,C6orf25,CADM1,CANT1,CD109,CD14,CD177,CD276,CD34,CD36,CD44,CD48,CD97,CDHR1,CDHR5,CNTN1,CNTN3,CNTN4,CNTN6,CR2,CSF1R,CSPG4,CYP2R1,DAG1,DPEP2,DPP4,DSC2,DSG1,DSG2,ECE1,EFNB2,ERAP2,ERVMER34-1,ESAM,EVI2B,FAT1,FGFR1,FGFR3,GFRA2,GFRA3,GGT7,GNPTAB,GOLM1,GP1BA,GP5,GPR37,HEG1,HPSE,ICAM1,ICAM2,ICAM3,ICOSL,IGF2R,IHH,IL1R…
KW-0722	Serine protease inhibitor	13	80	1.71e-08	ENSP00000261336,ENSP00000261994,ENSP00000265132,ENSP00000266041,ENSP00000273283,ENSP00000287097,ENSP00000321853,ENSP00000351190,ENSP00000367202,ENSP00000415769,ENSP00000415786,ENSP00000416066,ENSP00000450540	AACT,AMBP,CD109,ITIH1,ITIH2,ITIH3,ITIH4,PZP,RECK,SERPINA1,SERPINA10,SERPINE2,SERPINF2
KW-0654	Proteoglycan	11	55	4.53e-08	ENSP00000265132,ENSP00000265371,ENSP00000266718,ENSP00000273283,ENSP00000312506,ENSP00000347041,ENSP00000351190,ENSP00000377047,ENSP00000398632,ENSP00000399679,ENSP00000415769	AMBP,CD44,CSPG4,FMOD,ITIH1,ITIH2,ITIH3,LUM,NRP1,PRG4,PTPRZ1
KW-0225	Disease mutation	85	2951	5.05e-08	ENSP00000061240,ENSP00000200676,ENSP00000204679,ENSP00000221930,ENSP00000222271,ENSP00000230538,ENSP00000232003,ENSP00000233242,ENSP00000234071,ENSP00000243077,ENSP00000251268,ENSP00000252244,ENSP00000252804,ENSP00000256785,ENSP00000261405,ENSP00000261590,ENSP00000262304,ENSP00000262644,ENSP00000263593,ENSP00000264005,ENSP00000264690,ENSP00000264972,ENSP00000270142,ENSP00000271588,ENSP00000274276…	AACT,ABCA1,ABI3BP,AHSG,APOB,ASAH1,BMP1,BTD,C1QC,C1R,C1S,C2,CANT1,CD36,CECR1,CETP,CFB,CFHR5,COMP,CSF1R,CYP2R1,DAG1,DSC2,DSG2,ECE1,ECM1,EFEMP2,F13B,FBLN5,FBN1,FGFR1,FGFR3,GDF2,GNPTAB,GNPTG,GP1BA,HINT1,HMCN1,HRG,IDS,IHH,IL7R,IMPAD1,ITM2B,ITPR2,KCNE3,KIT,KLKB1,KRT1,L1CAM,LAMA2,LAMA4,LAMB2,LAMP2,LCAT,LRP1,MASP2,MEGF8,MERTK,MET,MT-CO3,NTRK2,OSMR,PCSK9,PDGFB,PKD1,PPIB,PROC,PROS1,PTPRC,PXDN,RELN,SERPINA6…
KW-0720	Serine protease	15	135	9.37e-08	ENSP00000234071,ENSP00000264690,ENSP00000266542,ENSP00000277903,ENSP00000299367,ENSP00000303208,ENSP00000311746,ENSP00000321334,ENSP00000353731,ENSP00000383690,ENSP00000385035,ENSP00000392423,ENSP00000416561,ENSP00000421801,ENSP00000438615	C1R,C1RL,C1S,C2,CFB,DPP4,HABP2,HGFAC,KLK10,KLKB1,LPA,MASP2,PCSK9,PROC,RELN
KW-9995	Disease	100	3799	1.24e-07	ENSP00000053867,ENSP00000061240,ENSP00000200676,ENSP00000204679,ENSP00000221891,ENSP00000221930,ENSP00000222271,ENSP00000230538,ENSP00000232003,ENSP00000233242,ENSP00000234071,ENSP00000243077,ENSP00000251268,ENSP00000252244,ENSP00000252804,ENSP00000256785,ENSP00000257192,ENSP00000261405,ENSP00000261590,ENSP00000262304,ENSP00000262644,ENSP00000263593,ENSP00000264005,ENSP00000264690,ENSP00000264972…	AACT,ABCA1,ABI3BP,AHSG,APLP1,APOB,ASAH1,AXL,BMP1,BTD,C1QC,C1R,C1S,C2,CADM1,CANT1,CD36,CDHR1,CECR1,CETP,CFB,CFHR1,CFHR3,CFHR5,COMP,CR2,CSF1R,CYP2R1,DAG1,DSC2,DSG1,DSG2,ECE1,ECM1,EFEMP2,EVI2B,F13B,FBLN5,FBN1,FGFR1,FGFR3,GDF2,GNPTAB,GNPTG,GP1BA,GRN,HINT1,HMCN1,HRG,IDS,IHH,IL7R,IMPAD1,ITM2B,ITPR2,KCNE3,KIT,KLK10,KLKB1,KRT1,L1CAM,LAMA2,LAMA4,LAMB2,LAMP2,LCAT,LEPR,LPA,LRP1,MASP2,MEGF8,MERTK,MET,MT-CO3,…
KW-0165	Cleavage on pair of basic residues	20	277	2.76e-07	ENSP00000221930,ENSP00000232003,ENSP00000234071,ENSP00000257192,ENSP00000261405,ENSP00000261590,ENSP00000265132,ENSP00000266646,ENSP00000277903,ENSP00000280904,ENSP00000305714,ENSP00000308716,ENSP00000330382,ENSP00000344458,ENSP00000367828,ENSP00000372313,ENSP00000377783,ENSP00000416561,ENSP00000422464,ENSP00000463051	AMBP,BMP1,CFB,DSC2,DSG1,DSG2,GDF2,HABP2,HRG,INHBC,INHBE,ITM2B,MSLN,PDGFB,PDGFC,PROC,PROS1,PROZ,TGFB1,VWF
KW-1183	Host cell receptor for virus entry	11	68	2.76e-07	ENSP00000245323,ENSP00000263798,ENSP00000264832,ENSP00000301178,ENSP00000333298,ENSP00000353224,ENSP00000356024,ENSP00000402060,ENSP00000442600,ENSP00000455897,ENSP00000480132	AXL,CR2,DAG1,EFNB2,ICAM1,LAMP1,MRC1,NCAM1,PVR,TFRC,TYRO3
KW-0424	Laminin EGF-like domain	8	30	7.45e-07	ENSP00000230538,ENSP00000251268,ENSP00000258341,ENSP00000262919,ENSP00000312946,ENSP00000373539,ENSP00000388325,ENSP00000400365	ATRN,LAMA2,LAMA4,LAMB2,LAMC1,MEGF8,STAB1,STAB2
KW-0378	Hydrolase	53	1586	8.46e-07	ENSP00000061240,ENSP00000180173,ENSP00000222381,ENSP00000234071,ENSP00000251636,ENSP00000262644,ENSP00000263593,ENSP00000264690,ENSP00000265016,ENSP00000265627,ENSP00000266542,ENSP00000277903,ENSP00000290866,ENSP00000295731,ENSP00000297261,ENSP00000299367,ENSP00000303208,ENSP00000304229,ENSP00000305714,ENSP00000307674,ENSP00000311746,ENSP00000321334,ENSP00000322276,ENSP00000334928,ENSP00000338964…	ACE,ADAM8,ASAH1,ASAH2,ATL2,BMP1,BST1,BTD,C1R,C1RL,C1S,C2,CANT1,CECR1,CFB,DHX29,DPEP2,DPP4,ECE1,ERAP2,GGT7,HABP2,HGFAC,HINT1,HPSE,IDS,IHH,IMPAD1,KLK10,KLKB1,LPA,MASP2,MTMR7,PCSK9,PLD4,PON1,PON3,PROC,PTPRB,PTPRC,PTPRF,PTPRG,PTPRJ,PTPRM,PTPRS,PTPRZ1,RELN,SHH,SIAE,TLL1,VNN1,VNN2,XPNPEP1
KW-0829	Tyrosine-protein kinase	12	110	2.87e-06	ENSP00000263798,ENSP00000264972,ENSP00000277120,ENSP00000286301,ENSP00000288135,ENSP00000295408,ENSP00000301178,ENSP00000317272,ENSP00000339824,ENSP00000354207,ENSP00000369375,ENSP00000393312	AXL,CSF1R,FGFR1,FGFR3,KIT,MERTK,MET,NTRK2,NTRK3,TEK,TYRO3,ZAP70
KW-0391	Immunity	25	507	4.93e-06	ENSP00000243611,ENSP00000264972,ENSP00000266542,ENSP00000270879,ENSP00000286301,ENSP00000299367,ENSP00000301178,ENSP00000304236,ENSP00000305988,ENSP00000329797,ENSP00000343366,ENSP00000355084,ENSP00000356024,ENSP00000356037,ENSP00000357156,ENSP00000362108,ENSP00000363770,ENSP00000363773,ENSP00000383690,ENSP00000385035,ENSP00000400376,ENSP00000416561,ENSP00000438615,ENSP00000479536,ENSP00000483732	ALCAM,AXL,C1QA,C1QC,C1R,C1RL,C1S,C2,C4BPA,C4BPB,CADM1,CD14,CD177,CD5L,CFB,CR2,CSF1R,ERAP2,FCN3,ICOSL,LCN2,MASP2,MSRB1,VSTM1,ZAP70
KW-0645	Protease	25	511	5.5e-06	ENSP00000061240,ENSP00000234071,ENSP00000264690,ENSP00000266542,ENSP00000277903,ENSP00000290866,ENSP00000295731,ENSP00000297261,ENSP00000299367,ENSP00000303208,ENSP00000305714,ENSP00000311746,ENSP00000321334,ENSP00000353731,ENSP00000364028,ENSP00000383690,ENSP00000385035,ENSP00000392423,ENSP00000400376,ENSP00000416561,ENSP00000421566,ENSP00000421801,ENSP00000438615,ENSP00000453302,ENSP00000458977	ACE,ADAM8,BMP1,C1R,C1RL,C1S,C2,CFB,DPEP2,DPP4,ECE1,ERAP2,HABP2,HGFAC,IHH,KLK10,KLKB1,LPA,MASP2,PCSK9,PROC,RELN,SHH,TLL1,XPNPEP1
KW-0399	Innate immunity	18	309	2.12e-05	ENSP00000243611,ENSP00000266542,ENSP00000270879,ENSP00000286301,ENSP00000299367,ENSP00000301178,ENSP00000304236,ENSP00000355084,ENSP00000356024,ENSP00000356037,ENSP00000362108,ENSP00000363770,ENSP00000363773,ENSP00000383690,ENSP00000385035,ENSP00000416561,ENSP00000438615,ENSP00000479536	AXL,C1QA,C1QC,C1R,C1RL,C1S,C2,C4BPA,C4BPB,CD14,CD177,CFB,CR2,CSF1R,FCN3,LCN2,MASP2,MSRB1
KW-0068	Autocatalytic cleavage	7	45	9.58e-05	ENSP00000262304,ENSP00000295731,ENSP00000297261,ENSP00000303208,ENSP00000321334,ENSP00000383690,ENSP00000442600	DAG1,IHH,LPA,MASP2,PCSK9,PKD1,SHH
KW-0379	Hydroxylation	11	136	0.00011	ENSP00000234071,ENSP00000265023,ENSP00000270879,ENSP00000344458,ENSP00000363770,ENSP00000363773,ENSP00000377783,ENSP00000383690,ENSP00000385035,ENSP00000386043,ENSP00000438615	C1QA,C1QC,C1R,C1S,FCN3,KNG1,LTBP1,MASP2,PROC,PROS1,PROZ
KW-0011	Acute phase	5	18	0.00015	ENSP00000266041,ENSP00000278222,ENSP00000321853,ENSP00000416066,ENSP00000450540	AACT,ITIH4,SAA4,SERPINA1,SERPINF2
KW-0065	Atherosclerosis	4	8	0.00016	ENSP00000200676,ENSP00000233242,ENSP00000321334,ENSP00000363868	ABCA1,APOB,CETP,LPA
KW-0735	Signal-anchor	20	444	0.0002	ENSP00000217456,ENSP00000262644,ENSP00000269299,ENSP00000299314,ENSP00000307674,ENSP00000312326,ENSP00000327545,ENSP00000338964,ENSP00000339813,ENSP00000347140,ENSP00000349490,ENSP00000353224,ENSP00000353731,ENSP00000364028,ENSP00000364349,ENSP00000367123,ENSP00000367828,ENSP00000373364,ENSP00000378897,ENSP00000400376	AOC3,APMAP,ASAH2,ASGR1,ASGR2,ATF6B,CANT1,DPP4,ECE1,ERAP2,GGT7,GNPTAB,GOLM1,IMPAD1,ITM2B,MFNG,NPTXR,SLC3A2,TFRC,TPST2
KW-0449	Lipoprotein	29	814	0.00023	ENSP00000233242,ENSP00000244333,ENSP00000263665,ENSP00000265016,ENSP00000269299,ENSP00000270142,ENSP00000274721,ENSP00000287097,ENSP00000295731,ENSP00000297261,ENSP00000304236,ENSP00000322276,ENSP00000347140,ENSP00000350364,ENSP00000353224,ENSP00000356905,ENSP00000363868,ENSP00000367202,ENSP00000372313,ENSP00000380602,ENSP00000399421,ENSP00000407822,ENSP00000419000,ENSP00000428518,ENSP00000447006…	ABCA1,APOB,ASGR1,ASGR2,BST1,CD109,CD14,CD177,CD36,CD48,CNTN1,CNTN3,CNTN4,CNTN6,DPEP2,GFRA2,GFRA3,IHH,LSAMP,LYPD3,MSLN,NCAM1,NEGR1,RECK,SHH,SOD1,TFRC,VNN1,VNN2
KW-1068	Hemolytic uremic syndrome	4	10	0.0003	ENSP00000256785,ENSP00000314299,ENSP00000356395,ENSP00000416561	CFB,CFHR1,CFHR3,CFHR5
KW-0084	Basement membrane	6	40	0.00041	ENSP00000216286,ENSP00000230538,ENSP00000258341,ENSP00000271588,ENSP00000388325,ENSP00000400365	HMCN1,LAMA2,LAMA4,LAMB2,LAMC1,NID2
KW-0873	Pyrrolidone carboxylic acid	7	66	0.00073	ENSP00000254801,ENSP00000265023,ENSP00000266718,ENSP00000292401,ENSP00000345179,ENSP00000347041,ENSP00000362108	APOD,AZGP1,FMOD,IGJ,KNG1,LCN2,LUM
KW-0301	Gamma-carboxyglutamic acid	4	15	0.001	ENSP00000234071,ENSP00000344458,ENSP00000351190,ENSP00000377783	ITIH2,PROC,PROS1,PROZ
KW-0945	Host-virus interaction	18	432	0.0011	ENSP00000245323,ENSP00000263798,ENSP00000264832,ENSP00000265132,ENSP00000269299,ENSP00000301178,ENSP00000316029,ENSP00000329797,ENSP00000331544,ENSP00000333298,ENSP00000347140,ENSP00000353224,ENSP00000356024,ENSP00000370808,ENSP00000402060,ENSP00000442600,ENSP00000455897,ENSP00000480132	AMBP,ASGR1,ASGR2,AXL,CADM1,CR2,DAG1,EFNB2,FBLN1,ICAM1,LAMP1,MRC1,NCAM1,PVR,SLC25A6,TFRC,TLN1,TYRO3
KW-0420	Kringle	4	16	0.0012	ENSP00000215912,ENSP00000277903,ENSP00000321334,ENSP00000421801	HABP2,HGFAC,LPA,PIK3IP1
KW-0765	Sulfation	6	51	0.0012	ENSP00000266718,ENSP00000303208,ENSP00000321853,ENSP00000329380,ENSP00000347041,ENSP00000379138	AFP,FMOD,GP1BA,LUM,PCSK9,SERPINF2
KW-0037	Angiogenesis	9	129	0.0014	ENSP00000232003,ENSP00000245323,ENSP00000265371,ENSP00000304945,ENSP00000312506,ENSP00000334928,ENSP00000358045,ENSP00000369375,ENSP00000463051	CSPG4,ECM1,EFNB2,GDF2,HRG,NRP1,PTPRB,ROBO4,TEK
KW-0345	HDL	4	17	0.0014	ENSP00000222381,ENSP00000278222,ENSP00000365081,ENSP00000381250	APOF,APOM,PON1,SAA4
KW-0430	Lectin	10	162	0.0016	ENSP00000236147,ENSP00000255040,ENSP00000262304,ENSP00000262919,ENSP00000269299,ENSP00000270879,ENSP00000303366,ENSP00000307513,ENSP00000347140,ENSP00000455897	APCS,ASGR1,ASGR2,ATRN,FCN3,LMAN2,MRC1,MRC2,PKD1,SELL
KW-0433	Leucine-rich repeat	14	303	0.0019	ENSP00000249363,ENSP00000249842,ENSP00000252804,ENSP00000262304,ENSP00000266718,ENSP00000277120,ENSP00000304236,ENSP00000306864,ENSP00000319464,ENSP00000329380,ENSP00000347041,ENSP00000354207,ENSP00000364694,ENSP00000383931	ASPN,CD14,CPN2,FMOD,GP1BA,GP5,ISLR,LRRC4,LUM,NTRK2,NTRK3,PKD1,PXDN,VASN
KW-0280	Fibrinolysis	3	8	0.0027	ENSP00000232003,ENSP00000264690,ENSP00000377783	HRG,KLKB1,PROS1
KW-0153	Cholesterol metabolism	6	63	0.0031	ENSP00000200676,ENSP00000233242,ENSP00000264005,ENSP00000303208,ENSP00000363868,ENSP00000381250	ABCA1,APOB,APOF,CETP,LCAT,PCSK9
KW-0792	Thrombophilia	3	10	0.0044	ENSP00000232003,ENSP00000234071,ENSP00000377783	HRG,PROC,PROS1
KW-0254	Endocytosis	8	124	0.0045	ENSP00000221891,ENSP00000243077,ENSP00000269299,ENSP00000307513,ENSP00000347140,ENSP00000353224,ENSP00000373539,ENSP00000455897	APLP1,ASGR1,ASGR2,LRP1,MRC1,MRC2,STAB2,TFRC
KW-0904	Protein phosphatase	8	128	0.0054	ENSP00000334928,ENSP00000349932,ENSP00000353030,ENSP00000377047,ENSP00000400010,ENSP00000411355,ENSP00000418112,ENSP00000463325	PTPRB,PTPRC,PTPRF,PTPRG,PTPRJ,PTPRM,PTPRS,PTPRZ1
KW-0339	Growth factor	8	130	0.0058	ENSP00000218388,ENSP00000221930,ENSP00000266646,ENSP00000305714,ENSP00000308716,ENSP00000330382,ENSP00000422464,ENSP00000463051	BMP1,GDF2,INHBC,INHBE,PDGFB,PDGFC,TGFB1,TIMP1
KW-0852	von Willebrand disease	2	2	0.0062	ENSP00000261405,ENSP00000329380	GP1BA,VWF
KW-0865	Zymogen	10	210	0.009	ENSP00000061240,ENSP00000234071,ENSP00000264690,ENSP00000303208,ENSP00000305714,ENSP00000338964,ENSP00000339801,ENSP00000377783,ENSP00000416561,ENSP00000421801	BMP1,CFB,GGT7,HGFAC,IDS,KLKB1,PCSK9,PROC,PROS1,TLL1
KW-0445	Lipid transport	7	110	0.0091	ENSP00000200676,ENSP00000233242,ENSP00000321334,ENSP00000365081,ENSP00000381250,ENSP00000417138,ENSP00000468236	APOB,APOC4,APOF,APOM,CETP,LPA,PLTP
KW-0942	Mucolipidosis	2	3	0.0098	ENSP00000204679,ENSP00000299314	GNPTAB,GNPTG
KW-0482	Metalloprotease	8	151	0.0128	ENSP00000061240,ENSP00000290866,ENSP00000305714,ENSP00000364028,ENSP00000400376,ENSP00000421566,ENSP00000453302,ENSP00000458977	ACE,ADAM8,BMP1,DPEP2,ECE1,ERAP2,TLL1,XPNPEP1
KW-0248	Ehlers-Danlos syndrome	3	17	0.0138	ENSP00000385035,ENSP00000407685,ENSP00000438615	C1R,C1S,TNXB
KW-0082	Bait region	2	4	0.0139	ENSP00000261336,ENSP00000287097	CD109,PZP
KW-0495	Mineral balance	2	4	0.0139	ENSP00000358045,ENSP00000393887	AHSG,ECM1
KW-0186	Copper	5	66	0.0178	ENSP00000221891,ENSP00000232003,ENSP00000270142,ENSP00000312326,ENSP00000379138	AFP,AOC3,APLP1,HRG,SOD1
KW-0705	SCID	3	20	0.0193	ENSP00000264972,ENSP00000306157,ENSP00000411355	IL7R,PTPRC,ZAP70
KW-0989	Craniosynostosis	3	24	0.0301	ENSP00000251268,ENSP00000339824,ENSP00000393312	FGFR1,FGFR3,MEGF8
KW-0370	Holoprosencephaly	2	8	0.0367	ENSP00000297261,ENSP00000393312	FGFR1,SHH
KW-0882	Thioester bond	2	8	0.0367	ENSP00000261336,ENSP00000287097	CD109,PZP
KW-0031	Aminopeptidase	3	27	0.0388	ENSP00000353731,ENSP00000400376,ENSP00000421566	DPP4,ERAP2,XPNPEP1
KW-0427	LDL	2	9	0.0427	ENSP00000233242,ENSP00000381250	APOB,APOF
KW-0395	Inflammatory response	7	156	0.0445	ENSP00000262919,ENSP00000264690,ENSP00000265023,ENSP00000286301,ENSP00000304236,ENSP00000312946,ENSP00000357156	ATRN,CD14,CD5L,CSF1R,KLKB1,KNG1,STAB1
KW-0367	Hirschsprung disease	2	10	0.0494	ENSP00000359077,ENSP00000364028	ECE1,L1CAM
KW-0483	Metalloprotease inhibitor	2	10	0.0494	ENSP00000218388,ENSP00000265029	FETUB,TIMP1

## Sheet: KEGG pathway
Table 5 KEGG pathway analysis of 439 glycoproteins
#term ID	term description	observed gene count	background gene count	false discovery rate	matching proteins in your network (IDs)	matching proteins in your network (labels)
hsa04610	Complement and coagulation cascades	19	78	6.55e-14	ENSP00000216968,ENSP00000234071,ENSP00000243611,ENSP00000261405,ENSP00000264690,ENSP00000265023,ENSP00000299367,ENSP00000321853,ENSP00000356024,ENSP00000356037,ENSP00000356382,ENSP00000363770,ENSP00000363773,ENSP00000377783,ENSP00000383690,ENSP00000385035,ENSP00000416066,ENSP00000416561,ENSP00000438615	C1QA,C1QC,C1R,C1S,C2,C4BPA,C4BPB,CFB,CR2,F13B,KLKB1,KNG1,MASP2,PROC,PROCR,PROS1,SERPINA1,SERPINF2,VWF
hsa04514	Cell adhesion molecules (CAMs)	22	139	4.07e-13	ENSP00000160262,ENSP00000236147,ENSP00000249363,ENSP00000264832,ENSP00000278927,ENSP00000294728,ENSP00000305988,ENSP00000310036,ENSP00000320084,ENSP00000329797,ENSP00000350364,ENSP00000353030,ENSP00000359077,ENSP00000368314,ENSP00000383392,ENSP00000402060,ENSP00000411355,ENSP00000415283,ENSP00000447006,ENSP00000463325,ENSP00000480132,ENSP00000483732	ALCAM,CADM1,CD276,CD34,CNTN1,ESAM,ICAM1,ICAM2,ICAM3,ICOSL,L1CAM,LRRC4,NCAM1,NCAM2,NEGR1,NRCAM,PTPRC,PTPRF,PTPRM,PVR,SELL,VCAM1
hsa04512	ECM-receptor interaction	14	81	1.02e-08	ENSP00000222271,ENSP00000230538,ENSP00000258341,ENSP00000260356,ENSP00000261405,ENSP00000329380,ENSP00000383931,ENSP00000388325,ENSP00000392423,ENSP00000398632,ENSP00000399421,ENSP00000400365,ENSP00000407685,ENSP00000442600	CD36,CD44,COMP,DAG1,GP1BA,GP5,LAMA2,LAMA4,LAMB2,LAMC1,RELN,THBS1,TNXB,VWF
hsa04640	Hematopoietic cell lineage	13	94	3.96e-07	ENSP00000286301,ENSP00000288135,ENSP00000304236,ENSP00000306157,ENSP00000310036,ENSP00000329380,ENSP00000330959,ENSP00000353224,ENSP00000356024,ENSP00000357470,ENSP00000383931,ENSP00000398632,ENSP00000399421	CD14,CD34,CD36,CD44,CR2,CSF1R,GP1BA,GP5,IL1R2,IL6R,IL7R,KIT,TFRC
hsa04979	Cholesterol metabolism	10	48	5.55e-07	ENSP00000200676,ENSP00000205948,ENSP00000233242,ENSP00000243077,ENSP00000264005,ENSP00000303208,ENSP00000321334,ENSP00000363868,ENSP00000399421,ENSP00000417138	ABCA1,APOB,APOH,CD36,CETP,LCAT,LPA,LRP1,PCSK9,PLTP
hsa04151	PI3K-Akt signaling pathway	22	348	1.69e-06	ENSP00000222271,ENSP00000230538,ENSP00000258341,ENSP00000260356,ENSP00000261405,ENSP00000274276,ENSP00000277120,ENSP00000286301,ENSP00000288135,ENSP00000306157,ENSP00000317272,ENSP00000330382,ENSP00000339824,ENSP00000357470,ENSP00000364349,ENSP00000369375,ENSP00000388325,ENSP00000392423,ENSP00000393312,ENSP00000400365,ENSP00000407685,ENSP00000422464	ATF6B,COMP,CSF1R,FGFR1,FGFR3,IL6R,IL7R,KIT,LAMA2,LAMA4,LAMB2,LAMC1,MET,NTRK2,OSMR,PDGFB,PDGFC,RELN,TEK,THBS1,TNXB,VWF
hsa05150	Staphylococcus aureus infection	9	51	7.4e-06	ENSP00000257192,ENSP00000264832,ENSP00000299367,ENSP00000363770,ENSP00000363773,ENSP00000383690,ENSP00000385035,ENSP00000416561,ENSP00000438615	C1QA,C1QC,C1R,C1S,C2,CFB,DSG1,ICAM1,MASP2
hsa05144	Malaria	8	47	3.85e-05	ENSP00000221930,ENSP00000222271,ENSP00000243077,ENSP00000260356,ENSP00000264832,ENSP00000294728,ENSP00000317272,ENSP00000399421	CD36,COMP,ICAM1,LRP1,MET,TGFB1,THBS1,VCAM1
hsa04510	Focal adhesion	13	197	0.00041	ENSP00000222271,ENSP00000230538,ENSP00000258341,ENSP00000260356,ENSP00000261405,ENSP00000316029,ENSP00000317272,ENSP00000330382,ENSP00000388325,ENSP00000392423,ENSP00000400365,ENSP00000407685,ENSP00000422464	COMP,LAMA2,LAMA4,LAMB2,LAMC1,MET,PDGFB,PDGFC,RELN,THBS1,TLN1,TNXB,VWF
hsa05020	Prion diseases	6	33	0.00046	ENSP00000258341,ENSP00000270142,ENSP00000363770,ENSP00000363773,ENSP00000383392,ENSP00000480132	C1QA,C1QC,LAMC1,NCAM1,NCAM2,SOD1
hsa05133	Pertussis	8	74	0.00058	ENSP00000243611,ENSP00000299367,ENSP00000304236,ENSP00000356037,ENSP00000363770,ENSP00000363773,ENSP00000385035,ENSP00000438615	C1QA,C1QC,C1R,C1S,C2,C4BPA,C4BPB,CD14
hsa04145	Phagosome	10	145	0.002	ENSP00000222271,ENSP00000260356,ENSP00000304236,ENSP00000307513,ENSP00000333298,ENSP00000353224,ENSP00000399421,ENSP00000408411,ENSP00000438615,ENSP00000455897	C1R,CD14,CD36,COMP,LAMP1,LAMP2,MRC1,MRC2,TFRC,THBS1
hsa04060	Cytokine-cytokine receptor interaction	13	263	0.0045	ENSP00000221930,ENSP00000266646,ENSP00000274276,ENSP00000286301,ENSP00000288135,ENSP00000306157,ENSP00000308716,ENSP00000317272,ENSP00000330382,ENSP00000330393,ENSP00000330959,ENSP00000357470,ENSP00000422464	CSF1R,IL1R2,IL6R,IL7R,INHBC,INHBE,KIT,LEPR,MET,OSMR,PDGFB,PDGFC,TGFB1
hsa05146	Amoebiasis	7	94	0.0116	ENSP00000221930,ENSP00000230538,ENSP00000258341,ENSP00000304236,ENSP00000330959,ENSP00000388325,ENSP00000400365	CD14,IL1R2,LAMA2,LAMA4,LAMB2,LAMC1,TGFB1
hsa04520	Adherens junction	6	71	0.0138	ENSP00000317272,ENSP00000334928,ENSP00000353030,ENSP00000393312,ENSP00000400010,ENSP00000463325	FGFR1,MET,PTPRB,PTPRF,PTPRJ,PTPRM
hsa05205	Proteoglycans in cancer	10	195	0.0138	ENSP00000221930,ENSP00000260356,ENSP00000266718,ENSP00000295731,ENSP00000297261,ENSP00000317272,ENSP00000370744,ENSP00000384262,ENSP00000393312,ENSP00000398632	CD44,FGFR1,HPSE,IHH,ITPR2,LUM,MET,SHH,TGFB1,THBS1
hsa04015	Rap1 signaling pathway	10	203	0.0172	ENSP00000260356,ENSP00000286301,ENSP00000288135,ENSP00000316029,ENSP00000317272,ENSP00000330382,ENSP00000339824,ENSP00000369375,ENSP00000393312,ENSP00000422464	CSF1R,FGFR1,FGFR3,KIT,MET,PDGFB,PDGFC,TEK,THBS1,TLN1
hsa01521	EGFR tyrosine kinase inhibitor resistance	6	78	0.0181	ENSP00000301178,ENSP00000317272,ENSP00000330382,ENSP00000339824,ENSP00000357470,ENSP00000422464	AXL,FGFR3,IL6R,MET,PDGFB,PDGFC
hsa04350	TGF-beta signaling pathway	6	83	0.023	ENSP00000221930,ENSP00000260356,ENSP00000266646,ENSP00000289749,ENSP00000308716,ENSP00000386043	INHBC,INHBE,LTBP1,NBL1,TGFB1,THBS1
hsa04014	Ras signaling pathway	10	228	0.0328	ENSP00000264972,ENSP00000277120,ENSP00000286301,ENSP00000288135,ENSP00000317272,ENSP00000330382,ENSP00000339824,ENSP00000369375,ENSP00000393312,ENSP00000422464	CSF1R,FGFR1,FGFR3,KIT,MET,NTRK2,PDGFB,PDGFC,TEK,ZAP70
hsa04142	Lysosome	7	123	0.0329	ENSP00000204679,ENSP00000299314,ENSP00000333298,ENSP00000339801,ENSP00000349437,ENSP00000371152,ENSP00000408411	ASAH1,GNPTAB,GNPTG,IDS,IGF2R,LAMP1,LAMP2
hsa05230	Central carbon metabolism in cancer	5	65	0.0357	ENSP00000288135,ENSP00000317272,ENSP00000339824,ENSP00000354207,ENSP00000393312	FGFR1,FGFR3,KIT,MET,NTRK3

## Sheet: Reactome pathway
Table 6 Reactome pathway analysis of 439 glycoproteins
#term ID	term description	observed gene count	background gene count	false discovery rate	matching proteins in your network (IDs)	matching proteins in your network (labels)
HSA-114608	Platelet degranulation	26	125	1.65e-17	ENSP00000205948,ENSP00000218388,ENSP00000221930,ENSP00000232003,ENSP00000249842,ENSP00000260356,ENSP00000261405,ENSP00000263100,ENSP00000265023,ENSP00000266041,ENSP00000270142,ENSP00000287097,ENSP00000316029,ENSP00000321853,ENSP00000330382,ENSP00000356574,ENSP00000358045,ENSP00000377783,ENSP00000378431,ENSP00000393887,ENSP00000399421,ENSP00000408411,ENSP00000415769,ENSP00000416066,ENSP00000420939…	A1BG,AACT,AHSG,APOH,CD109,CD36,ECM1,HRG,ISLR,ITIH3,ITIH4,KNG1,LAMP2,MMRN1,PDGFB,PROS1,QSOX1,SEPP1,SERPINA1,SERPINF2,SOD1,TGFB1,THBS1,TIMP1,TLN1,VWF
HSA-1474244	Extracellular matrix organization	34	298	1.88e-16	ENSP00000061240,ENSP00000160262,ENSP00000216286,ENSP00000218388,ENSP00000221930,ENSP00000222271,ENSP00000230538,ENSP00000252804,ENSP00000258341,ENSP00000260356,ENSP00000261405,ENSP00000264690,ENSP00000264832,ENSP00000266718,ENSP00000294728,ENSP00000300026,ENSP00000305714,ENSP00000309953,ENSP00000325527,ENSP00000330382,ENSP00000331544,ENSP00000345008,ENSP00000347041,ENSP00000349932,ENSP00000364694…	ADAM8,ASPN,BMP1,CD44,COMP,DAG1,EFEMP2,FBLN1,FBLN5,FBN1,FMOD,ICAM1,ICAM2,ICAM3,KLKB1,LAMA2,LAMA4,LAMB2,LAMC1,LTBP1,LUM,NCAM1,NID2,PDGFB,PPIB,PTPRS,PXDN,TGFB1,THBS1,TIMP1,TLL1,TNXB,VCAM1,VWF
HSA-109582	Hemostasis	46	601	2e-16	ENSP00000205948,ENSP00000216968,ENSP00000218388,ENSP00000221930,ENSP00000232003,ENSP00000233242,ENSP00000234071,ENSP00000236147,ENSP00000249842,ENSP00000254801,ENSP00000260356,ENSP00000261405,ENSP00000263100,ENSP00000264690,ENSP00000265023,ENSP00000266041,ENSP00000270142,ENSP00000278927,ENSP00000287097,ENSP00000295408,ENSP00000316029,ENSP00000321853,ENSP00000329380,ENSP00000330382,ENSP00000356382…	A1BG,AACT,AHSG,APOB,APOH,C6orf25,CD109,CD177,CD36,CD44,CD48,ECM1,ESAM,F13B,GP1BA,GP5,HRG,IGJ,ISLR,ITIH3,ITIH4,ITPR2,KLKB1,KNG1,L1CAM,LAMP2,MERTK,MMRN1,PDGFB,PROC,PROCR,PROS1,QSOX1,SELL,SEPP1,SERPINA1,SERPINE2,SERPINF2,SLC3A2,SOD1,TEK,TGFB1,THBS1,TIMP1,TLN1,VWF
HSA-168249	Innate Immune System	58	1012	1.21e-15	ENSP00000053867,ENSP00000160262,ENSP00000219022,ENSP00000233242,ENSP00000236147,ENSP00000242786,ENSP00000243611,ENSP00000248598,ENSP00000252244,ENSP00000256785,ENSP00000257192,ENSP00000262629,ENSP00000263100,ENSP00000265016,ENSP00000270879,ENSP00000299367,ENSP00000304236,ENSP00000307674,ENSP00000314299,ENSP00000319464,ENSP00000333298,ENSP00000334928,ENSP00000344829,ENSP00000348888,ENSP00000349437…	A1BG,AACT,ADAM8,AHSG,APAF1,APOB,ASAH1,BST1,C1QA,C1QC,C1R,C1S,C2,C4BPA,C4BPB,CANT1,CD14,CD177,CD36,CD44,CD97,CECR1,CFB,CFHR1,CFHR3,CFHR4,CFHR5,CPN2,CR2,DSG1,FCN3,FGL2,FOLR3,GRN,HPSE,ICAM2,ICAM3,IGF2R,ITPR2,KRT1,LAMP1,LAMP2,LCN2,MUC16,OLFM4,OSCAR,PIGR,PLD4,PROS1,PTPRB,PTPRC,PTPRJ,QPCT,QSOX1,SELL,SERPINA1,TYROBP,VNN1
HSA-76002	Platelet activation, signaling and aggregation	30	256	5.84e-15	ENSP00000205948,ENSP00000218388,ENSP00000221930,ENSP00000232003,ENSP00000249842,ENSP00000260356,ENSP00000261405,ENSP00000263100,ENSP00000265023,ENSP00000266041,ENSP00000270142,ENSP00000287097,ENSP00000316029,ENSP00000321853,ENSP00000329380,ENSP00000330382,ENSP00000356574,ENSP00000358045,ENSP00000364964,ENSP00000370744,ENSP00000377783,ENSP00000378431,ENSP00000383931,ENSP00000393887,ENSP00000399421…	A1BG,AACT,AHSG,APOH,C6orf25,CD109,CD36,ECM1,GP1BA,GP5,HRG,ISLR,ITIH3,ITIH4,ITPR2,KNG1,LAMP2,MMRN1,PDGFB,PROS1,QSOX1,SEPP1,SERPINA1,SERPINF2,SOD1,TGFB1,THBS1,TIMP1,TLN1,VWF
HSA-166658	Complement cascade	16	56	6.98e-13	ENSP00000243611,ENSP00000256785,ENSP00000270879,ENSP00000299367,ENSP00000314299,ENSP00000319464,ENSP00000356024,ENSP00000356037,ENSP00000356386,ENSP00000356395,ENSP00000363770,ENSP00000363773,ENSP00000377783,ENSP00000385035,ENSP00000416561,ENSP00000438615	C1QA,C1QC,C1R,C1S,C2,C4BPA,C4BPB,CFB,CFHR1,CFHR3,CFHR4,CFHR5,CPN2,CR2,FCN3,PROS1
HSA-6798695	Neutrophil degranulation	36	471	7.67e-13	ENSP00000053867,ENSP00000219022,ENSP00000236147,ENSP00000242786,ENSP00000248598,ENSP00000252244,ENSP00000257192,ENSP00000262629,ENSP00000263100,ENSP00000265016,ENSP00000304236,ENSP00000307674,ENSP00000333298,ENSP00000334928,ENSP00000344829,ENSP00000348888,ENSP00000349437,ENSP00000356574,ENSP00000356905,ENSP00000362108,ENSP00000371152,ENSP00000382731,ENSP00000384262,ENSP00000393887,ENSP00000398632…	A1BG,AACT,ADAM8,AHSG,APAF1,ASAH1,BST1,CANT1,CD14,CD177,CD36,CD44,CD97,CECR1,DSG1,FGL2,FOLR3,GRN,HPSE,IGF2R,KRT1,LAMP1,LAMP2,LCN2,OLFM4,OSCAR,PIGR,PTPRB,PTPRC,PTPRJ,QPCT,QSOX1,SELL,SERPINA1,TYROBP,VNN1
HSA-977606	Regulation of Complement cascade	15	47	9.67e-13	ENSP00000243611,ENSP00000256785,ENSP00000299367,ENSP00000314299,ENSP00000319464,ENSP00000356024,ENSP00000356037,ENSP00000356386,ENSP00000356395,ENSP00000363770,ENSP00000363773,ENSP00000377783,ENSP00000385035,ENSP00000416561,ENSP00000438615	C1QA,C1QC,C1R,C1S,C2,C4BPA,C4BPB,CFB,CFHR1,CFHR3,CFHR4,CFHR5,CPN2,CR2,PROS1
HSA-168256	Immune System	76	1925	1e-12	ENSP00000053867,ENSP00000160262,ENSP00000218388,ENSP00000219022,ENSP00000221930,ENSP00000233242,ENSP00000236147,ENSP00000242786,ENSP00000243611,ENSP00000248598,ENSP00000252244,ENSP00000256785,ENSP00000257192,ENSP00000262629,ENSP00000263100,ENSP00000264832,ENSP00000264972,ENSP00000265016,ENSP00000270142,ENSP00000270879,ENSP00000274276,ENSP00000286301,ENSP00000294728,ENSP00000299367,ENSP00000304236…	A1BG,AACT,ADAM8,AHSG,APAF1,APOB,ASAH1,BST1,C1QA,C1QC,C1R,C1S,C2,C4BPA,C4BPB,CANT1,CD14,CD177,CD36,CD44,CD97,CECR1,CFB,CFHR1,CFHR3,CFHR4,CFHR5,CPN2,CR2,CSF1R,DSG1,ERAP2,FCN3,FGL2,FOLR3,GRN,HPSE,ICAM1,ICAM2,ICAM3,ICOSL,IGF2R,IL1R2,IL6R,IL7R,ITPR2,KRT1,LAMP1,LAMP2,LCN2,MRC1,MRC2,MUC16,NCAM1,OLFM4,OSCAR,OSMR,PIGR,PLD4,PROS1,PTPRB,PTPRC,PTPRJ,PTPRZ1,PVR,QPCT,QSOX1,SELL,SERPINA1,SOD1,TGFB1,TIMP1,TYROBP…
HSA-8957275	Post-translational protein phosphorylation	19	106	2.15e-12	ENSP00000218388,ENSP00000233242,ENSP00000234071,ENSP00000258341,ENSP00000261994,ENSP00000265023,ENSP00000295633,ENSP00000303208,ENSP00000325527,ENSP00000351190,ENSP00000356574,ENSP00000370473,ENSP00000372313,ENSP00000373364,ENSP00000379138,ENSP00000386043,ENSP00000388325,ENSP00000393887,ENSP00000416066	AFP,AHSG,APOB,FBN1,FSTL1,GOLM1,IGFBP3,ITIH2,KNG1,LAMB2,LAMC1,LTBP1,MSLN,PCSK9,PROC,QSOX1,SERPINA1,SERPINA10,TIMP1
HSA-381426	Regulation of Insulin-like Growth Factor (IGF) transport and uptake by Insulin-like Growth Factor Binding Proteins (IGFBPs)	19	123	2.11e-11	ENSP00000218388,ENSP00000233242,ENSP00000234071,ENSP00000258341,ENSP00000261994,ENSP00000265023,ENSP00000295633,ENSP00000303208,ENSP00000325527,ENSP00000351190,ENSP00000356574,ENSP00000370473,ENSP00000372313,ENSP00000373364,ENSP00000379138,ENSP00000386043,ENSP00000388325,ENSP00000393887,ENSP00000416066	AFP,AHSG,APOB,FBN1,FSTL1,GOLM1,IGFBP3,ITIH2,KNG1,LAMB2,LAMC1,LTBP1,MSLN,PCSK9,PROC,QSOX1,SERPINA1,SERPINA10,TIMP1
HSA-140877	Formation of Fibrin Clot (Clotting Cascade)	11	39	6.84e-09	ENSP00000216968,ENSP00000234071,ENSP00000261405,ENSP00000264690,ENSP00000265023,ENSP00000329380,ENSP00000356382,ENSP00000377783,ENSP00000383931,ENSP00000415786,ENSP00000479536	CD177,F13B,GP1BA,GP5,KLKB1,KNG1,PROC,PROCR,PROS1,SERPINE2,VWF
HSA-3000178	ECM proteoglycans	13	75	2.64e-08	ENSP00000221930,ENSP00000222271,ENSP00000230538,ENSP00000258341,ENSP00000266718,ENSP00000347041,ENSP00000349932,ENSP00000364694,ENSP00000388325,ENSP00000400365,ENSP00000407685,ENSP00000442600,ENSP00000480132	ASPN,COMP,DAG1,FMOD,LAMA2,LAMA4,LAMB2,LAMC1,LUM,NCAM1,PTPRS,TGFB1,TNXB
HSA-202733	Cell surface interactions at the vascular wall	15	135	3.07e-07	ENSP00000216968,ENSP00000221930,ENSP00000233242,ENSP00000234071,ENSP00000236147,ENSP00000254801,ENSP00000278927,ENSP00000295408,ENSP00000359077,ENSP00000367123,ENSP00000369375,ENSP00000377783,ENSP00000398632,ENSP00000479536,ENSP00000484431	APOB,CD177,CD44,CD48,ESAM,IGJ,L1CAM,MERTK,PROC,PROCR,PROS1,SELL,SLC3A2,TEK,TGFB1
HSA-166663	Initial triggering of complement	7	21	4.88e-06	ENSP00000270879,ENSP00000299367,ENSP00000363770,ENSP00000363773,ENSP00000385035,ENSP00000416561,ENSP00000438615	C1QA,C1QC,C1R,C1S,C2,CFB,FCN3
HSA-140837	Intrinsic Pathway of Fibrin Clot Formation	7	22	5.97e-06	ENSP00000234071,ENSP00000261405,ENSP00000264690,ENSP00000265023,ENSP00000329380,ENSP00000383931,ENSP00000415786	GP1BA,GP5,KLKB1,KNG1,PROC,SERPINE2,VWF
HSA-163125	Post-translational modification: synthesis of GPI-anchored proteins	11	92	1.3e-05	ENSP00000244333,ENSP00000263665,ENSP00000265016,ENSP00000287097,ENSP00000322276,ENSP00000350364,ENSP00000356905,ENSP00000367202,ENSP00000372313,ENSP00000380602,ENSP00000419000	BST1,CD109,CNTN3,CNTN4,LSAMP,LYPD3,MSLN,NEGR1,RECK,VNN1,VNN2
HSA-2173782	Binding and Uptake of Ligands by Scavenger Receptors	8	40	1.5e-05	ENSP00000233242,ENSP00000243077,ENSP00000254801,ENSP00000265132,ENSP00000312946,ENSP00000373539,ENSP00000399421,ENSP00000480150	AMBP,APOB,CD36,HYOU1,IGJ,LRP1,STAB1,STAB2
HSA-216083	Integrin cell surface interactions	10	83	3.68e-05	ENSP00000160262,ENSP00000222271,ENSP00000260356,ENSP00000261405,ENSP00000264832,ENSP00000266718,ENSP00000294728,ENSP00000325527,ENSP00000398632,ENSP00000415283	CD44,COMP,FBN1,ICAM1,ICAM2,ICAM3,LUM,THBS1,VCAM1,VWF
HSA-140875	Common Pathway of Fibrin Clot Formation	6	22	7.92e-05	ENSP00000216968,ENSP00000234071,ENSP00000356382,ENSP00000377783,ENSP00000415786,ENSP00000479536	CD177,F13B,PROC,PROCR,PROS1,SERPINE2
HSA-8964041	LDL remodeling	4	4	8.01e-05	ENSP00000200676,ENSP00000233242,ENSP00000321334,ENSP00000381250	APOB,APOF,CETP,LPA
HSA-166786	Creation of C4 and C2 activators	5	13	0.00012	ENSP00000270879,ENSP00000363770,ENSP00000363773,ENSP00000385035,ENSP00000438615	C1QA,C1QC,C1R,C1S,FCN3
HSA-3000171	Non-integrin membrane-ECM interactions	8	58	0.00014	ENSP00000221930,ENSP00000230538,ENSP00000258341,ENSP00000260356,ENSP00000330382,ENSP00000388325,ENSP00000400365,ENSP00000442600	DAG1,LAMA2,LAMA4,LAMB2,LAMC1,PDGFB,TGFB1,THBS1
HSA-173623	Classical antibody-mediated complement activation	4	7	0.00032	ENSP00000363770,ENSP00000363773,ENSP00000385035,ENSP00000438615	C1QA,C1QC,C1R,C1S
HSA-174824	Plasma lipoprotein assembly, remodeling, and clearance	8	67	0.00034	ENSP00000200676,ENSP00000233242,ENSP00000264005,ENSP00000303208,ENSP00000321334,ENSP00000363868,ENSP00000381250,ENSP00000468236	ABCA1,APOB,APOC4,APOF,CETP,LCAT,LPA,PCSK9
HSA-2129379	Molecules associated with elastic fibres	6	37	0.00082	ENSP00000221930,ENSP00000309953,ENSP00000325527,ENSP00000331544,ENSP00000345008,ENSP00000386043	EFEMP2,FBLN1,FBLN5,FBN1,LTBP1,TGFB1
HSA-3000497	Scavenging by Class H Receptors	3	4	0.002	ENSP00000233242,ENSP00000312946,ENSP00000373539	APOB,STAB1,STAB2
HSA-8874081	MET activates PTK2 signaling	5	29	0.0025	ENSP00000230538,ENSP00000258341,ENSP00000317272,ENSP00000388325,ENSP00000400365	LAMA2,LAMA4,LAMB2,LAMC1,MET
HSA-3000157	Laminin interactions	5	30	0.0028	ENSP00000216286,ENSP00000230538,ENSP00000258341,ENSP00000388325,ENSP00000400365	LAMA2,LAMA4,LAMB2,LAMC1,NID2
[truncated: 36 more rows]
