# Supplementary material for: Large-scale Identification of N-linked Intact Glycopeptides in Human Serum using HILIC Enrichment and Spectral Library Search
Source: Mol Cell Proteomics. 2020 Feb 26;19(4):672–89. doi: 10.1074/mcp.RA119.001791 (PMC7124471; doi:10.1074/mcp.RA119.001791)
Supplement: Supplementary Table S24 [file 156056_1_supp_471945_q5c98z.xlsx]

## Sheet: N-Glycans on N1029 of  CFH
N-Glycans on N1029 of CFH from different datasets
N-Glycans on N1029 of CFH from serum spiked with HRP and ovalbumin	N-Glycans on N1029 of CFH from UGP	N-Glycans on N1029 of CFH from FGP
5-4-0-0-3	5-4-1-0-0	5-4-1-0-0
6-4-0-0-2	6-5-2-0-0	4-4-1-0-1
5-6-1-0-1	5-4-2-0-0	6-4-0-0-2
5-4-1-0-3	4-3-1-0-0	6-5-2-0-0
4-4-0-0-4	8-2-0-0-1	3-6-0-0-3
6-6-0-0-1	NNH(HN(HEX&n-acetyl&sulfate))(HH)	5-4-2-0-0
4-6-1-0-2	4-7-0-0-3	3-6-1-0-2
4-4-2-0-1	7-4-1-0-2	6-4-0-0-1
6-6-1-0-0	5-4-2-0-1	4-6-0-0-3
4-4-2-0-2	3-6-0-0-3	9-3-0-0-0
	6-3-1-0-2	5-4-1-0-1
	3-6-1-0-1	4-6-1-0-1
	3-6-0-0-4	8-5-0-0-0
	7-4-2-0-2	5-6-1-0-0
	4-7-1-0-3	5-6-0-0-2
	4-7-2-0-1	4-6-0-0-1
	4-5-2-0-0	5-6-0-0-3
	4-5-2-0-1	7-4-0-0-1
	3-4-0-0-0	5-8-0-0-0
	5-4-0-0-1	6-4-1-0-0
	5-4-0-0-0	3-7-0-0-1
	5-4-1-0-1	7-7-2-0-3
	4-3-2-0-2	6-5-0-0-0
	9-4-0-0-0	6-7-3-0-3
	5-7-2-0-0	7-7-3-0-1
	5-4-1-0-2	7-7-2-0-4
	3-8-0-0-1	4-3-0-0-0
	6-4-1-0-0	6-3-2-0-1
	9-7-0-0-1	5-3-1-0-1
	7-4-1-0-3	4-8-0-0-0
	3-3-1-0-0	NNH(HN(HEX&n-acetyl&sulfate))(HN(HEX&n-acetyl&sulfate))
	6-3-2-0-0	6-7-3-0-2
	7-4-2-0-3	5-4-0-0-1
	4-7-1-0-4	4-6-1-0-2
	4-5-0-0-2	4-6-0-0-4
	4-5-0-0-1	3-6-1-0-1
	3-6-0-0-2	9-5-0-0-1
	6-3-2-0-1	6-4-0-0-0
	4-4-0-0-2	5-4-0-0-0
	4-7-0-0-4	5-5-0-0-1
	12-2-0-0-0	5-5-0-0-0
	10-6-0-0-1	4-5-0-0-1
	4-6-2-0-1	5-4-0-0-4
	4-4-2-0-2	5-4-0-0-3
	NNH(HN(HEX&sulfate))(HNHS)	3-6-0-0-2
	6-3-0-0-2	6-3-0-0-2
		4-6-0-0-2
		5-6-1-0-2
		6-4-1-0-1
		4-6-1-0-3

## Sheet: N-Glycans on N882 of  CFH
N-Glycans on N882 of CFH from different datasets
N-Glycans on N882 of TRFE from serum spiked with HRP and ovalbumin	N-Glycans on N882 of TRFE from UGP	N-Glycans on N882 of TRFE from FGP
5-4-1-0-0	5-4-0-0-0	3-4-1-0-3
5-4-1-0-1	5-4-0-0-1	5-4-0-0-2
5-4-2-0-0	5-4-1-0-0	6-5-3-0-0
6-4-1-0-1	7-4-2-0-0	5-4-2-0-0
6-8-0-0-0	6-5-1-0-1	5-8-0-0-0
5-4-2-0-1	5-4-0-0-2	7-5-0-0-2
6-4-1-0-2	6-5-1-0-0	6-4-1-0-1
6-5-3-0-0	5-4-1-0-1	6-5-2-0-1
4-7-1-0-0	7-4-2-0-1	6-4-1-0-2
4-7-0-0-2	4-3-1-0-0	6-5-2-0-0
N(NH(HN(HEX&n-acetyl&sulfate))(HHH))(F)	5-4-2-0-0	5-4-2-0-1
3-5-0-0-1	5-4-2-0-1	6-6-0-0-2
6-7-0-0-4	6-5-2-0-1	5-4-4-0-0
4-4-2-0-2	3-3-1-0-0	6-5-1-0-0
3-7-0-0-3	6-5-3-0-1	7-6-2-0-0
6-4-2-0-0	6-5-3-0-0	4-7-1-0-0
5-5-0-0-5	7-6-0-0-3	5-4-1-0-0
	4-7-0-0-0	6-4-0-0-1
	4-7-1-0-0	7-5-1-0-2
	4-3-0-0-0	4-7-1-0-5
	6-5-2-0-0	3-6-0-0-1
	7-6-1-0-1	3-6-0-0-4
	6-5-0-0-1	5-2-0-0-2
	4-4-1-0-0	4-7-0-0-1
	5-5-0-0-1	6-7-2-0-3
	7-4-1-0-0	3-6-2-0-1
	8-7-1-0-1	4-7-1-0-1
	9-5-0-0-1	8-4-1-0-0
	3-4-1-0-2	4-2-0-0-0
	4-4-1-0-1	6-4-1-0-0
	6-5-0-0-2	5-4-1-0-1
	5-5-1-0-1	6-5-1-0-1
		6-5-1-0-4
		6-5-0-0-4
		NNH(HN(HEX&sulfate))(HNHS)
		4-3-1-0-0
		4-7-0-0-0
		6-3-0-0-3
		5-4-0-0-0
		3-8-0-0-0
		6-4-0-0-3
		6-4-0-0-2
		4-4-1-0-2
		5-7-0-0-0
		4-7-0-0-5
		5-4-0-0-1
		5-4-1-0-2
		7-6-0-0-3
		6-5-0-0-0
		8-6-1-0-4
		5-4-2-0-4
		6-7-0-0-1
		5-3-1-0-2

## Sheet: N-Glycans on N822 of  CFH
N-Glycans on N822 of CFH from different datasets
N-Glycans on N822 of TRFE from serum spiked with HRP and ovalbumin	N-Glycans on N822 of TRFE from UGP	N-Glycans on N822 of TRFE from FGP
4-4-1-0-3	5-4-2-0-0	5-4-1-0-2
5-4-2-0-0	6-5-3-0-0	6-5-0-0-3
10-8-0-0-1	6-7-2-0-4	5-6-0-0-0
4-4-2-0-1	9-6-1-0-4	5-4-1-0-0
8-6-1-0-4	5-4-1-0-0	5-4-1-0-1
5-5-3-0-1	7-7-1-0-1	6-4-0-0-2
3-8-0-0-1	8-3-0-0-0	5-2-0-0-2
3-4-0-0-3	5-4-1-0-2	5-4-2-0-0
	3-2-0-0-1	5-4-0-0-4
		6-4-1-0-1
		7-5-0-0-3
		6-4-0-0-3
		6-5-2-0-0
		5-4-1-0-3
		6-5-3-0-0
		4-2-0-0-0
		6-4-2-0-2
		4-5-1-0-0
		10-6-0-0-1
		8-3-0-0-0
		7-5-1-0-1
		4-5-2-0-2
		7-4-0-0-3
		8-8-4-0-3
		5-4-2-0-1
		3-4-0-0-2
		3-4-1-0-0
		8-6-3-0-2
		3-6-0-0-2
		3-4-0-0-0
		7-7-0-0-0

## Sheet: N-Glycans on N529 of  CFH
N-Glycans on N529 of CFH from different datasets
N-Glycans on N529 of TRFE from serum spiked with HRP and ovalbumin	N-Glycans on N529 of TRFE from UGP	N-Glycans on N529 of TRFE from FGP
5-4-1-0-2	5-4-2-0-0	6-4-0-0-3
7-7-0-0-0	3-7-0-0-1	5-4-2-0-0
5-4-0-0-4	5-4-0-0-4	9-7-0-0-0
6-5-3-0-0	5-4-1-0-2	6-5-2-0-2
8-7-0-0-1	6-5-3-0-0	6-5-0-0-4
		5-4-1-0-2
		6-4-1-0-1
		6-5-3-0-0
		8-7-1-0-0
		6-5-1-0-4
		8-5-0-0-4
		7-5-1-0-3
		8-5-1-0-2
		5-4-0-0-2
		6-4-0-0-2
		6-5-2-0-3
		9-7-0-0-1
		5-4-1-0-0
