# Supplementary material for: Large-scale Identification of N-linked Intact Glycopeptides in Human Serum using HILIC Enrichment and Spectral Library Search
Source: Mol Cell Proteomics. 2020 Feb 26;19(4):672–89. doi: 10.1074/mcp.RA119.001791 (PMC7124471; doi:10.1074/mcp.RA119.001791)
Supplement: Supplementary Table S25 [file 156056_1_supp_471946_q5c98z.xlsx]

## Sheet: GPSM
GPSM with modified N-glycans								GPSM with modified glycan
QuerySpecName	LibSpecName	QueryPrecursorMH	LibPrecursorMH	Charge	Sequence	Modification	MassShift	GlycanMass	GlycanName	GlycoLoc	Motif	LibCandidateNum	MatchedYIonNum	MatchedYIonIntSum	MatchedPepIonNum	MatchedPepIonIntSum	DPS	PS	pMatchGlyco_Score	TargetDecoyHit	DPSIon	PSIon	ProteinAC	PreviousAminoAcid	LastTwoAminoAcid	StartPositions	FDR	GlycositeInProtein	DeltaM_pep	DeltaM_pep_ppm	pFindScore	AllProtein	PepCandidateNum	DeltaM_GlycoPep	DeltaM_GlycoPep_ppm
PGP_01.25779.25779.3.0.dta	4332	4072.86	2079.2	3	VVLHPJYSQVDIGLIKLK	16,Carbamyl[K];	1993.66	1993.63	NNH(HN(HEX&sulfate))(HNHS)	6	NXS	84	0	0	4	0.11567	0.10164	2.89047	0.29379	T	b2+;b4+;y1+;y2+;	b4+;y2+;	sp|P00738|HPT_HUMAN	K	QK	236	0	241	0.0048	2.30749	6.48e-22	sp|P00738|HPT_HUMAN/tr|A0A087WU08|A0A087WU08_HUMAN/tr|A0A0C4DGL8|A0A0C4DGL8_HUMAN/tr|H0Y300|H0Y300_HUMAN/tr|H3BS21|H3BS21_HUMAN/tr|J3QLC9|J3QLC9_HUMAN/tr|J3QR68|J3QR68_HUMAN	3	-0.02669	-6.55472
PGP_02.10236.10236.3.1.dta	2631	3365.4	1371.75	3	PITJATLDQITGK	-	1993.65	1993.63	NNH(HN(HEX&sulfate))(HNHS)	4	NXT	438	0	0	8	0.15367	0.16121	3.84588	0.62	T	y3+;y4+;y5+;y6+;y7+;y8+;y9+;y11+;	y5+;y6+;y11+;	sp|P02763|A1AG1_HUMAN	V	WF	30	0	33	0.00054	0.393376	3.01e-15	sp|P02763|A1AG1_HUMAN	2	-0.01803	-5.35904
PGP_02.21062.21062.3.0.dta	1626	3677.5	1683.83	3	LAJLTQGEDQYYLR	-	1993.67	1993.63	NNH(HN(HEX&sulfate))(HNHS)	3	NXT	638	0	0	4	0.06881	0.09634	3.05003	0.29384	T	b2+;y1+;y5+;y6+;	b2+;y1+;	sp|P10909|CLUS_HUMAN	R	VT	372	0.01	374	0.00112	0.66476	2.43e-18	sp|P10909|CLUS_HUMAN/tr|H0YAS8|H0YAS8_HUMAN/tr|H0YC35|H0YC35_HUMAN	10	-0.0316	-8.59508
PGP_05.10324.10324.3.0.dta	3497	4014.66	2020.99	3	IPCSQPPQIEHGTIJSSR	3,Carbamidomethyl[C];	1993.67	1993.63	NNH(HN(HEX&sulfate))(HNHS)	15	NXS	844	2	0.02464	5	0.11887	0.13173	3.03913	0.40036	T	b2+;b3+;b5+;y1+;y3+;Y1+;Y1++;	b5+;y3+;	sp|P08603|CFAH_HUMAN	K	SS	868	0	882	8e-05	0.039565	4.68e-24	sp|P08603|CFAH_HUMAN	21	-0.03948	-9.83633
PGP_05.31373.31373.4.1.dta	3388	4889.1	2895.46	4	SVQEIQATFFYFTPJKTEDTIFLR	-	1993.64	1993.63	NNH(HN(HEX&sulfate))(HNHS)	15	NXT	454	0	0	4	0.049	0.08977	2.0649	0.18537	T	b3+;b4+;b5+;b7+;	b3+;	sp|P02763|A1AG1_HUMAN	K	EY	58	0.01	72	0.00097	0.334894	5.5e-13	sp|P02763|A1AG1_HUMAN/sp|P19652|A1AG2_HUMAN	28	-0.0086	-1.75937
PGP_06.23619.23619.3.0.dta	4401	5654.41	3660.74	3	IMNGEADAMSLDGGFVYIAGKCGLVPVLAENYJK	0,Formyl[AnyN-term];9,Oxidation[M];22,Carbamidomethyl[C];	1993.67	1993.63	NNH(HN(HEX&sulfate))(HNHS)	33	NXS	372	0	0	7	0.07393	0.18714	1.86591	0.34918	T	y2+;y4+;y5+;y6+;y7+;y9+;y13+;	y9+;	sp|P02787|TRFE_HUMAN	K	SD	400	0	432	0.02012	5.49465	3.64e-08	sp|P02787|TRFE_HUMAN	1	-0.03407	-6.02643
PGP_06.23626.23626.3.0.dta	4401	5654.41	3660.74	3	IMNGEADAMSLDGGFVYIAGKCGLVPVLAENYJK	0,Formyl[AnyN-term];9,Oxidation[M];22,Carbamidomethyl[C];	1993.67	1993.63	NNH(HN(HEX&sulfate))(HNHS)	33	NXS	372	0	0	6	0.07099	0.16708	1.86591	0.31175	T	y2+;y4+;y5+;y7+;y9+;y13+;	y9+;	sp|P02787|TRFE_HUMAN	K	SD	400	0	432	0.02012	5.49465	3.64e-08	sp|P02787|TRFE_HUMAN	1	-0.03407	-6.02643
PGP_06.25437.25437.3.1.dta	623	3340.35	1346.73	3	PJYSQVDIGLIK	-	1993.62	1993.63	NNH(HN(HEX&sulfate))(HNHS)	2	NXS	312	5	0.03752	16	0.17675	0.2463	3.85904	0.95047	T	b2+;b3+;b4+;b5+;b6+;b7+;b9+;b10+;y1+;y2+;y3+;y5+;y6+;y7+;y9+;y10+;Y0+;Y0+;Y1+;Y1+;Y0++;	y1+;y2+;y5+;	sp|P00738|HPT_HUMAN	H	LK	240	0	241	-0.00152	-1.12784	5.42e-28	sp|P00738|HPT_HUMAN/tr|J3QR68|J3QR68_HUMAN/tr|H0Y300|H0Y300_HUMAN/tr|A0A0C4DGL8|A0A0C4DGL8_HUMAN/tr|H3BS21|H3BS21_HUMAN/tr|J3QLC9|J3QLC9_HUMAN/tr|A0A087WU08|A0A087WU08_HUMAN	1	0.01718	5.14476
PGP_06.31444.31444.4.2.dta	3388	4889.1	2895.46	4	SVQEIQATFFYFTPJKTEDTIFLR	-	1993.64	1993.63	NNH(HN(HEX&sulfate))(HNHS)	15	NXT	494	0	0	6	0.04021	0.08587	2.0649	0.17732	T	b3+;b4+;b5+;b6+;b7+;b12+;	b4+;	sp|P02763|A1AG1_HUMAN	K	EY	58	0.01	72	0.00097	0.334894	5.5e-13	sp|P02763|A1AG1_HUMAN/sp|P19652|A1AG2_HUMAN	28	-0.00679	-1.38909
PGP_06.31499.31499.4.1.dta	3388	4889.1	2895.46	4	SVQEIQATFFYFTPJKTEDTIFLR	-	1993.64	1993.63	NNH(HN(HEX&sulfate))(HNHS)	15	NXT	474	0	0	5	0.05978	0.10017	2.0649	0.20685	T	b3+;b4+;b5+;b6+;b7+;	b4+;	sp|P02763|A1AG1_HUMAN	K	EY	58	0.01	72	0.00097	0.334894	5.5e-13	sp|P02763|A1AG1_HUMAN/sp|P19652|A1AG2_HUMAN	28	-0.00736	-1.5057
PGP_06.31501.31501.4.1.dta	3388	4889.1	2895.46	4	SVQEIQATFFYFTPJKTEDTIFLR	-	1993.64	1993.63	NNH(HN(HEX&sulfate))(HNHS)	15	NXT	474	0	0	5	0.05547	0.09366	2.0649	0.1934	T	b3+;b4+;b5+;b7+;b12+;	b4+;	sp|P02763|A1AG1_HUMAN	K	EY	58	0.01	72	0.00097	0.334894	5.5e-13	sp|P02763|A1AG1_HUMAN/sp|P19652|A1AG2_HUMAN	28	-0.00736	-1.5057
PGP_07.19997.19997.4.5.dta	92	4488.85	2495.18	4	RGLTFQQJASSMCVPDQDTAIR	13,Carbamidomethyl[C];	1993.67	1993.63	NNH(HN(HEX&sulfate))(HNHS)	8	NXS	1052	0	0	4	0.35987	0.2987	4.29793	1.28379	T	b6+;y1+;y4+;y8+;	b6+;y1+;y4+;y8+;	sp|P01871|IGHM_HUMAN	H	VF	202	0	209	-0.00593	-2.37565	9.32e-27	sp|P01871|IGHM_HUMAN/tr|A0A1B0GUU9|A0A1B0GUU9_HUMAN	1	-0.0379	-8.44497
PGP_07.27265.27265.2.0.dta	3051	3788.61	1795.01	2	VVLHPJYSQVDIGLIK	-	1993.6	1993.63	NNH(HN(HEX&sulfate))(HNHS)	6	NXS	536	0	0	4	0.08441	0.09864	2.06085	0.20327	T	b2+;b4+;y2+;y5+;	y5+;	sp|P00738|HPT_HUMAN	K	LK	236	0	241	0.00231	1.28619	3.02e-11	sp|P00738|HPT_HUMAN/tr|A0A087WU08|A0A087WU08_HUMAN/tr|A0A0C4DGL8|A0A0C4DGL8_HUMAN/tr|H0Y300|H0Y300_HUMAN/tr|H3BS21|H3BS21_HUMAN/tr|J3QLC9|J3QLC9_HUMAN/tr|J3QR68|J3QR68_HUMAN	17	0.03717	9.8137
PGP_08.27288.27288.2.0.dta	1344	3788.66	1795.01	2	VVLHPJYSQVDIGLIK	-	1993.64	1993.63	NNH(HN(HEX&sulfate))(HNHS)	6	NXS	296	0	0	4	0.07532	0.10811	1.85007	0.2	T	b4+;y2+;y4+;y5+;	y5+;	sp|P00738|HPT_HUMAN	K	LK	236	0.01	241	0.00231	1.28619	3.02e-11	sp|P00738|HPT_HUMAN/tr|A0A087WU08|A0A087WU08_HUMAN/tr|A0A0C4DGL8|A0A0C4DGL8_HUMAN/tr|H0Y300|H0Y300_HUMAN/tr|H3BS21|H3BS21_HUMAN/tr|J3QLC9|J3QLC9_HUMAN/tr|J3QR68|J3QR68_HUMAN	17	-0.01083	-2.85929
PGP_09.15137.15137.3.1.dta	4168	4374.79	2381.17	3	NJATVHEQVGGPSLTSDLQAQSK	0,Carbamyl[AnyN-term];	1993.63	1993.63	NNH(HN(HEX&sulfate))(HNHS)	2	NXT	1044	0	0	6	0.12806	0.13893	2.84284	0.39495	T	y1+;y2+;y4+;y6+;y9+;y14+;	y1+;y4+;	sp|P04004|VTNC_HUMAN	K	GN	85	0	86	-0.00334	-1.37723	3.55e-42	sp|P04004|VTNC_HUMAN/tr|F5GX75|F5GX75_HUMAN	1	0.00767	1.75363
PGP_09.16064.16064.3.0.dta	3009	4015.67	2022	3	ELHHLQEQJVSNAFLDK	-	1993.66	1993.63	NNH(HN(HEX&sulfate))(HNHS)	9	NXS	860	1	0.02058	8	0.19577	0.21963	5.20034	1.14215	T	b3+;b4+;b5+;b6+;y1+;y2+;y3+;y4+;Y1++;	b3+;b6+;y1+;y2+;y3+;	sp|P00450|CERU_HUMAN	K	GE	754	0	762	0.00138	0.682159	1.52e-20	sp|P00450|CERU_HUMAN/tr|E9PFZ2|E9PFZ2_HUMAN/tr|H7C5R1|H7C5R1_HUMAN	18	-0.02818	-7.01923
PGP_09.17259.17259.3.0.dta	571	4059.62	2065.96	3	DIVEYYNDSJGSHVLQGR	-	1993.66	1993.63	NNH(HN(HEX&sulfate))(HNHS)	10	NXS	744	0	0	6	0.10499	0.14057	2.89047	0.40631	T	b2+;b3+;b4+;y1+;y3+;y4+;	b2+;y1+;	sp|P25311|ZA2G_HUMAN	K	FG	103	0	112	0.01016	4.91545	5.68e-28	sp|P25311|ZA2G_HUMAN/tr|C9JEV0|C9JEV0_HUMAN	13	-0.03005	-7.40395
PGP_09.25885.25885.3.1.dta	1572	4153.72	2160.06	3	TVVTYHIPQJSSLENVDSR	15,Deamidated[N];	1993.67	1993.63	NNH(HN(HEX&sulfate))(HNHS)	10	NXS	414	0	0	5	0.1228	0.05621	3.4719	0.19516	T	b16+++;y1+;y4+;y11+;y9++;	y1+;y11+;y9++;	sp|O75144|ICOSL_HUMAN	K	YR	61	0.01	70	0.01824	8.44031	7.55e-10	sp|O75144|ICOSL_HUMAN/tr|K4DIA0|K4DIA0_HUMAN	7	-0.03355	-8.07898
PGP_09.26875.26875.4.0.dta	4745	5833.5	3839.84	4	WFYIASAFRNEEYNKSVQEIQATFFYFTPJK	14,Deamidated[N];	1993.66	1993.63	NNH(HN(HEX&sulfate))(HNHS)	30	NXT	328	0	0	4	0.05951	0.06154	1.89134	0.1164	T	y1+;y4+;y5+;y8+;	y5+;	sp|P02763|A1AG1_HUMAN	K	TE	43	0.01	72	0.03745	9.75042	2.83e-18	sp|P02763|A1AG1_HUMAN/sp|P19652|A1AG2_HUMAN	4	-0.02378	-4.07715
PGP_09.31584.31584.3.0.dta	3132	3862.64	1868.98	3	YLGJATAIFFLPDEGKL	-	1993.66	1993.63	NNH(HN(HEX&sulfate))(HNHS)	4	NXT	592	0	0	7	0.07556	0.11014	2.05294	0.2261	T	b2+;b4+;b5+;b7+;b8+;y6+;y9+;	y6+;	sp|P01009|A1AT_HUMAN	K	QH	268	0.01	271	-0.00072	-0.385034	8.47e-18	sp|P01009|A1AT_HUMAN/tr|A0A0G2JRN3|A0A0G2JRN3_HUMAN/tr|A0A024R6I7|A0A024R6I7_HUMAN	1	-0.02768	-7.1679
PGP_10.13572.13572.3.1.dta	13	3372.31	1378.66	3	KLGJWSAMPSCK	11,Carbamidomethyl[C];	1993.65	1993.63	NNH(HN(HEX&sulfate))(HNHS)	4	NXS	204	0	0	6	0.22026	0.23033	3.85904	0.88887	T	y2+;y3+;y4+;y5+;y6+;y7+;	y4+;y5+;y7+;	sp|P02749|APOH_HUMAN	T	AS	250	0	253	-0.00433	-3.1385	2.86e-24	sp|P02749|APOH_HUMAN/tr|J3KS17|J3KS17_HUMAN	1	-0.0147	-4.36032
PGP_10.30745.30745.4.0.dta	3778	4765.98	2772.32	4	JISDGFDGIPDNVDAALALPAHSYSGR	-	1993.66	1993.63	NNH(HN(HEX&sulfate))(HNHS)	1	NXS	916	0	0	5	0.14686	0.17638	3.0132	0.53145	T	b2+;y8+;y9+;y10+;y11+;	y8+;y10+;	sp|P04004|VTNC_HUMAN	R	ER	242	0	242	0.001	0.36058	9.84e-17	sp|P04004|VTNC_HUMAN	21	-0.02595	-5.44596
SGP_01.28331.28331.4.0.dta	3045	4717	2723.41	4	ADGTVNQIEGEATPVJLTEPAKLEVK	-	1993.59	1993.63	NNH(HN(HEX&sulfate))(HNHS)	16	NXT	666	0	0	10	0.07803	0.15021	2.04148	0.30664	T	b7+;y2+;y3+;y5+;y7+;y8+;y9+;y10+;y11+;y13+;	y7+;	sp|P05090|APOD_HUMAN	R	FS	83	0.01	98	0.00219	0.803848	1.69e-29	sp|P05090|APOD_HUMAN/tr|C9JF17|C9JF17_HUMAN/tr|C9JX71|C9JX71_HUMAN	27	0.04446	9.42759
SGP_01.28332.28332.4.1.dta	3045	4717	2723.41	4	ADGTVNQIEGEATPVJLTEPAKLEVK	-	1993.59	1993.63	NNH(HN(HEX&sulfate))(HNHS)	16	NXT	666	0	0	9	0.09386	0.15715	2.04148	0.32082	T	b7+;y2+;y5+;y7+;y8+;y9+;y10+;y11+;y13+;	y7+;	sp|P05090|APOD_HUMAN	R	FS	83	0.01	98	0.00219	0.803848	1.69e-29	sp|P05090|APOD_HUMAN/tr|C9JF17|C9JF17_HUMAN/tr|C9JX71|C9JX71_HUMAN	27	0.04446	9.42759
SGP_01.28349.28349.4.0.dta	3045	4717	2723.41	4	ADGTVNQIEGEATPVJLTEPAKLEVK	-	1993.59	1993.63	NNH(HN(HEX&sulfate))(HNHS)	16	NXT	660	0	0	4	0.05236	0.07946	2.04148	0.16221	T	y2+;y5+;y7+;y9+;	y7+;	sp|P05090|APOD_HUMAN	R	FS	83	0.01	98	0.00219	0.803848	1.69e-29	sp|P05090|APOD_HUMAN/tr|C9JF17|C9JF17_HUMAN/tr|C9JX71|C9JX71_HUMAN	27	0.04375	9.27703
SGP_01.31993.31993.4.1.dta	3388	4889.08	2895.46	4	SVQEIQATFFYFTPJKTEDTIFLR	-	1993.63	1993.63	NNH(HN(HEX&sulfate))(HNHS)	15	NXT	574	0	0	4	0.06376	0.09722	2.0649	0.20076	T	b3+;b4+;b7+;y1+;	b3+;	sp|P02763|A1AG1_HUMAN	K	EY	58	0.01	72	0.00097	0.334894	5.5e-13	sp|P02763|A1AG1_HUMAN/sp|P19652|A1AG2_HUMAN	28	0.00678	1.38705
SGP_02.26873.26873.4.0.dta	3045	4717	2723.41	4	ADGTVNQIEGEATPVJLTEPAKLEVK	-	1993.59	1993.63	NNH(HN(HEX&sulfate))(HNHS)	16	NXT	666	0	0	5	0.06571	0.11536	2.04148	0.23551	T	b7+;y3+;y7+;y9+;y13+;	y7+;	sp|P05090|APOD_HUMAN	R	FS	83	0.01	98	0.00219	0.803848	1.69e-29	sp|P05090|APOD_HUMAN/tr|C9JF17|C9JF17_HUMAN/tr|C9JX71|C9JX71_HUMAN	27	0.04469	9.47636
SGP_02.26875.26875.4.0.dta	3045	4717	2723.41	4	ADGTVNQIEGEATPVJLTEPAKLEVK	-	1993.59	1993.63	NNH(HN(HEX&sulfate))(HNHS)	16	NXT	666	0	0	7	0.09114	0.13574	2.04148	0.27712	T	b7+;y1+;y2+;y5+;y7+;y9+;y13+;	y7+;	sp|P05090|APOD_HUMAN	R	FS	83	0.01	98	0.00219	0.803848	1.69e-29	sp|P05090|APOD_HUMAN/tr|C9JF17|C9JF17_HUMAN/tr|C9JX71|C9JX71_HUMAN	27	0.04469	9.47636
SGP_02.26997.26997.4.0.dta	3045	4717	2723.41	4	ADGTVNQIEGEATPVJLTEPAKLEVK	-	1993.59	1993.63	NNH(HN(HEX&sulfate))(HNHS)	16	NXT	618	0	0	5	0.05359	0.09095	2.04148	0.18568	T	b7+;y2+;y7+;y8+;y9+;	y7+;	sp|P05090|APOD_HUMAN	R	FS	83	0.01	98	0.00219	0.803848	1.69e-29	sp|P05090|APOD_HUMAN/tr|C9JF17|C9JF17_HUMAN/tr|C9JX71|C9JX71_HUMAN	27	0.03988	8.4564
SGP_02.27000.27000.4.0.dta	3045	4717	2723.41	4	ADGTVNQIEGEATPVJLTEPAKLEVK	-	1993.59	1993.63	NNH(HN(HEX&sulfate))(HNHS)	16	NXT	618	0	0	4	0.05898	0.08416	2.04148	0.17181	T	y2+;y5+;y7+;y9+;	y7+;	sp|P05090|APOD_HUMAN	R	FS	83	0.01	98	0.00219	0.803848	1.69e-29	sp|P05090|APOD_HUMAN/tr|C9JF17|C9JF17_HUMAN/tr|C9JX71|C9JX71_HUMAN	27	0.03988	8.4564
SGP_05.16365.16365.3.0.dta	2276	4008.63	2014.97	3	VIDFJCTTSSVSSALANTK	6,Carbamidomethyl[C];	1993.65	1993.63	NNH(HN(HEX&sulfate))(HNHS)	5	NXT	866	0	0	4	0.14136	0.14043	3.82685	0.53739	T	y3+;y4+;y5+;y8+;	y3+;y4+;y5+;	sp|P04196|HRG_HUMAN	R	DS	121	0	125	0.00168	0.83335	3.78e-29	sp|P04196|HRG_HUMAN	14	-0.02116	-5.27991
SGP_05.28199.28199.4.0.dta	3045	4717	2723.41	4	ADGTVNQIEGEATPVJLTEPAKLEVK	-	1993.59	1993.63	NNH(HN(HEX&sulfate))(HNHS)	16	NXT	620	0	0	4	0.06495	0.08753	2.04148	0.17868	T	y2+;y7+;y8+;y9+;	y7+;	sp|P05090|APOD_HUMAN	R	FS	83	0.01	98	0.00219	0.803848	1.69e-29	sp|P05090|APOD_HUMAN/tr|C9JF17|C9JF17_HUMAN/tr|C9JX71|C9JX71_HUMAN	27	0.03966	8.40975
SGP_07.22013.22013.4.1.dta	2087	4560.88	2567.24	4	AKAALAAFNAQNJGSNFQLEEISR	9,Deamidated[N];12,Deamidated[N];16,Deamidated[N];	1993.65	1993.63	NNH(HN(HEX&sulfate))(HNHS)	13	NXS	1098	0	0	5	0.10411	0.06651	2.83965	0.18885	T	y1+;y2+;y4+;y13++;y23++;	y1+;y23++;	sp|P02765|FETUA_HUMAN	A	AQ	164	0.01	176	0.01853	7.21506	3.92e-08	sp|P02765|FETUA_HUMAN/tr|C9JV77|C9JV77_HUMAN	2	-0.01216	-2.66673
SGP_08.21553.21553.4.1.dta	3028	4528.94	2535.28	4	VYIHPFHLVIHJESTCEQLAK	16,Carbamidomethyl[C];	1993.66	1993.63	NNH(HN(HEX&sulfate))(HNHS)	12	NXS	520	0	0	5	0.10172	0.10624	3.85904	0.40999	T	b2+;b4+;b8+;b9+;y2+;	b2+;b4+;b8+;	sp|P01019|ANGT_HUMAN	R	AN	36	0	47	0.00581	2.29076	6.62e-09	sp|P01019|ANGT_HUMAN	28	-0.02276	-5.02655
SGP_08.21554.21554.4.1.dta	3029	4528.94	2535.28	4	VYIHPFHLVIHJESTCEQLAK	16,Carbamidomethyl[C];	1993.66	1993.63	NNH(HN(HEX&sulfate))(HNHS)	12	NXS	520	0	0	4	0.06863	0.06575	1.93925	0.12751	T	b2+;y1+;y6+;y8+;	b2+;	sp|P01019|ANGT_HUMAN	R	AN	36	0.01	47	0.00581	2.29076	6.62e-09	sp|P01019|ANGT_HUMAN	28	-0.02276	-5.02655
SGP_09.11636.11636.4.0.dta	2938	3496.33	1502.67	4	JATDADEPNNLNSK	-	1993.65	1993.63	NNH(HN(HEX&sulfate))(HNHS)	1	NXT	84	0	0	4	0.13851	0.08883	3.8331	0.34048	T	y1+;y3+;y4+;y5+;	y3+;y4+;y5+;	sp|Q02413|DSG1_HUMAN	L	IA	180	0.01	180	-0.00091	-0.605192	5.63e-19	sp|Q02413|DSG1_HUMAN	1	-0.02106	-6.02517
SGP_10.26829.26829.2.0.dta	1603	3961.57	1967.92	2	FNAQNJGSNFQLEEISR	-	1993.65	1993.63	NNH(HN(HEX&sulfate))(HNHS)	6	NXS	554	0	0	12	0.24198	0.22592	4.55763	1.02964	T	b3+;y1+;y2+;y3+;y4+;y5+;y6+;y7+;y8+;y9+;y10+;y11+;	y2+;y3+;y4+;y6+;	sp|P02765|FETUA_HUMAN	A	AQ	171	0	176	-0.0018	-0.914215	1.15e-45	sp|P02765|FETUA_HUMAN/tr|C9JV77|C9JV77_HUMAN	1	-0.01486	-3.75198
SGP_10.27208.27208.2.0.dta	1603	3961.57	1967.92	2	FNAQNJGSNFQLEEISR	-	1993.65	1993.63	NNH(HN(HEX&sulfate))(HNHS)	6	NXS	582	0	0	11	0.25987	0.22829	4.55763	1.04045	T	b3+;y1+;y2+;y3+;y4+;y5+;y6+;y7+;y9+;y10+;y11+;	y2+;y4+;y5+;y6+;	sp|P02765|FETUA_HUMAN	A	AQ	171	0	176	-0.0018	-0.914215	1.15e-45	sp|P02765|FETUA_HUMAN/tr|C9JV77|C9JV77_HUMAN	1	-0.01866	-4.71143
SGP_10.34094.34094.4.0.dta	1733	4809.21	2815.52	4	NVPIGTLRPFLJWTGPPEPIEAAVAR	-	1993.68	1993.63	NNH(HN(HEX&sulfate))(HNHS)	12	NXT	106	2	0.04579	4	0.03599	0.06043	1.9026	0.11498	T	y1+;y22+;y11++;y22++;Y0++;Y2++;	Y0++;	sp|P02788|TRFL_HUMAN	W	FF	145	0.01	156	0.00107	0.379903	2.58e-10	sp|P02788|TRFL_HUMAN/tr|E7ER44|E7ER44_HUMAN/tr|E7EQB2|E7EQB2_HUMAN/tr|C9JCF5|C9JCF5_HUMAN	1	-0.04673	-9.71872
PGP_01.22227.22227.3.1.dta	1799	3467.34	1432.67	3	SCPACPGSJITIR	2,Carbamidomethyl[C];5,Carbamidomethyl[C];	2034.67	2034.66	NNH(HN(HEX&n-acetyl&sulfate))(HNHS)	9	NXT	186	0	0	4	0.06633	0.08356	2.06085	0.17221	T	b2+;y1+;y9+;y10+;	y1+;	sp|P05164|PERM_HUMAN	R	NQ	315	0.01	323	-0.00057	-0.397586	2.57e-25	sp|P05164|PERM_HUMAN	6	-0.01284	-3.70419
PGP_02.32353.32353.3.0.dta	3392	4616.95	2582.32	3	GAWSLJATELDPCPLSPELLGLTK	13,Carbamidomethyl[C];	2034.63	2034.66	NNH(HN(HEX&n-acetyl&sulfate))(HNHS)	6	NXT	756	0	0	6	0.1069	0.16395	3.02854	0.49654	T	y4+;y6+;y8+;y9+;y11+;y13+;	y8+;y13+;	sp|Q96PD5|PGRP2_HUMAN	L	EV	72	0	77	0.00687	2.65938	5.58e-23	sp|Q96PD5|PGRP2_HUMAN/tr|M0R2W8|M0R2W8_HUMAN/tr|M0QYW3|M0QYW3_HUMAN	1	0.02889	6.25879
PGP_02.32374.32374.3.1.dta	3392	4616.95	2582.32	3	GAWSLJATELDPCPLSPELLGLTK	13,Carbamidomethyl[C];	2034.63	2034.66	NNH(HN(HEX&n-acetyl&sulfate))(HNHS)	6	NXT	730	0	0	7	0.11883	0.17198	3.02854	0.52085	T	y2+;y4+;y5+;y8+;y9+;y11+;y13+;	y8+;y13+;	sp|Q96PD5|PGRP2_HUMAN	L	EV	72	0	77	0.00687	2.65938	5.58e-23	sp|Q96PD5|PGRP2_HUMAN/tr|M0R2W8|M0R2W8_HUMAN/tr|M0QYW3|M0QYW3_HUMAN	1	0.02773	6.00748
PGP_03.21501.21501.3.1.dta	1799	3467.36	1432.67	3	SCPACPGSJITIR	2,Carbamidomethyl[C];5,Carbamidomethyl[C];	2034.69	2034.66	NNH(HN(HEX&n-acetyl&sulfate))(HNHS)	9	NXT	248	0	0	4	0.07109	0.08665	2.06085	0.17857	T	b2+;y1+;y9+;y10+;	y1+;	sp|P05164|PERM_HUMAN	R	NQ	315	0.01	323	-0.00057	-0.397586	2.57e-25	sp|P05164|PERM_HUMAN	6	-0.03229	-9.31518
PGP_03.25559.25559.3.6.dta	865	3570.53	1535.84	3	LLDLSGNJLTHLPK	7,Deamidated[N];	2034.68	2034.66	NNH(HN(HEX&n-acetyl&sulfate))(HNHS)	8	NXT	502	0	0	4	0.07438	0.07577	1.96652	0.149	T	y1+;y2+;y10++;y12++;	y2+;	sp|P40197|GPV_HUMAN	K	GL	174	0.01	181	0.00067	0.435963	1.26e-15	sp|P40197|GPV_HUMAN	14	-0.0245	-6.86362
PGP_05.21142.21142.3.1.dta	1799	3467.36	1432.67	3	SCPACPGSJITIR	2,Carbamidomethyl[C];5,Carbamidomethyl[C];	2034.69	2034.66	NNH(HN(HEX&n-acetyl&sulfate))(HNHS)	9	NXT	260	0	0	4	0.05982	0.0821	2.06085	0.1692	T	b2+;y1+;y9+;y10+;	b2+;	sp|P05164|PERM_HUMAN	R	NQ	315	0.01	323	-0.00057	-0.397586	2.57e-25	sp|P05164|PERM_HUMAN	6	-0.03456	-9.97003
PGP_05.21152.21152.3.1.dta	1799	3467.36	1432.67	3	SCPACPGSJITIR	2,Carbamidomethyl[C];5,Carbamidomethyl[C];	2034.69	2034.66	NNH(HN(HEX&n-acetyl&sulfate))(HNHS)	9	NXT	260	0	0	4	0.0735	0.09047	3.04454	0.27544	T	b2+;y1+;y9+;y10+;	b2+;y1+;	sp|P05164|PERM_HUMAN	R	NQ	315	0.01	323	-0.00057	-0.397586	2.57e-25	sp|P05164|PERM_HUMAN	6	-0.03456	-9.97003
PGP_05.28009.28009.3.1.dta	1013	3696.53	1661.87	3	GKCGLVPVLAENYJK	3,Carbamidomethyl[C];	2034.66	2034.66	NNH(HN(HEX&n-acetyl&sulfate))(HNHS)	14	NXS	562	0	0	6	0.06342	0.11308	2.05687	0.23259	T	y2+;y3+;y4+;y5+;y6+;y9+;	y9+;	sp|P02787|TRFE_HUMAN	A	SD	419	0	432	0.00042	0.252578	2.41e-19	sp|P02787|TRFE_HUMAN	2	4e-05	0.0108239
PGP_06.11441.11441.3.0.dta	2384	3547.49	1512.8	3	ITDIEJGSLANIPR	-	2034.69	2034.66	NNH(HN(HEX&n-acetyl&sulfate))(HNHS)	6	NXS	502	0	0	4	0.11121	0.04658	3.03379	0.14132	T	b2+;b3+;b4+;y3+;	b2+;y3+;	sp|Q9BXN1|ASPN_HUMAN	K	VR	277	0.01	282	-0.00122	-0.805927	2.29e-13	sp|Q9BXN1|ASPN_HUMAN	6	-0.03299	-9.30208
PGP_06.11449.11449.3.0.dta	2384	3547.49	1512.8	3	ITDIEJGSLANIPR	-	2034.69	2034.66	NNH(HN(HEX&n-acetyl&sulfate))(HNHS)	6	NXS	502	0	0	4	0.11449	0.04658	3.03379	0.14133	T	b2+;b3+;b4+;y3+;	b2+;y3+;	sp|Q9BXN1|ASPN_HUMAN	K	VR	277	0.01	282	-0.00122	-0.805927	2.29e-13	sp|Q9BXN1|ASPN_HUMAN	6	-0.03299	-9.30208
PGP_06.11479.11479.3.0.dta	2384	3547.46	1512.8	3	ITDIEJGSLANIPR	-	2034.66	2034.66	NNH(HN(HEX&n-acetyl&sulfate))(HNHS)	6	NXS	500	0	0	4	0.10976	0.04394	3.03379	0.13332	T	b2+;b3+;b4+;y3+;	b2+;y3+;	sp|Q9BXN1|ASPN_HUMAN	K	VR	277	0.01	282	-0.00122	-0.805927	2.29e-13	sp|Q9BXN1|ASPN_HUMAN	6	0.00478	1.34783
PGP_06.12559.12559.3.1.dta	3501	4485.78	2451.15	3	HKPEIJSTTHPGADLQENFCR	20,Carbamidomethyl[C];	2034.63	2034.66	NNH(HN(HEX&n-acetyl&sulfate))(HNHS)	6	NXT	944	0	0	4	0.1765	0.15622	3.83944	0.59981	T	y1+;y4+;y7+;y11+;	y4+;y7+;y11+;	sp|P00734|THRB_HUMAN	P	NP	138	0	143	0.00446	1.81882	8.06e-14	sp|P00734|THRB_HUMAN/tr|C9JV37|C9JV37_HUMAN/tr|E9PIT3|E9PIT3_HUMAN	2	0.02838	6.32812
PGP_06.17192.17192.2.0.dta	35	3618.48	1583.83	2	NYHQPAILJSSALR	-	2034.65	2034.66	NNH(HN(HEX&n-acetyl&sulfate))(HNHS)	9	NXS	568	0	0	4	0.05061	0.09701	1.96652	0.19078	T	y1+;y3+;y4+;y5+;	y1+;	sp|Q16769|QPCT_HUMAN	K	QI	41	0.01	49	0.00011	0.069409	4.63e-19	sp|Q16769|QPCT_HUMAN	14	0.00827	2.28613
PGP_06.23725.23725.3.0.dta	3848	3770.53	1735.88	3	ALPQPQJVTSLLGCTH	14,Carbamidomethyl[C];	2034.66	2034.66	NNH(HN(HEX&n-acetyl&sulfate))(HNHS)	7	NXT	604	0	0	4	0.12408	0.17259	2.89778	0.50012	T	y1+;y4+;y5+;y7+;	y1+;y4+;	sp|P02790|HEMO_HUMAN	K	--	447	0	453	0.00029	0.166968	4.54e-11	sp|P02790|HEMO_HUMAN	8	0.00534	1.41663
PGP_09.13487.13487.3.0.dta	13	3413.35	1378.66	3	KLGJWSAMPSCK	11,Carbamidomethyl[C];	2034.69	2034.66	NNH(HN(HEX&n-acetyl&sulfate))(HNHS)	4	NXS	290	0	0	4	0.17065	0.18334	3.05561	0.56021	T	y4+;y5+;y6+;y11+;	y4+;y11+;	sp|P02749|APOH_HUMAN	T	AS	250	0	253	-0.00433	-3.1385	2.86e-24	sp|P02749|APOH_HUMAN/tr|J3KS17|J3KS17_HUMAN	1	-0.02664	-7.8069
PGP_09.15337.15337.2.0.dta	3793	3884.64	1849.98	2	LSHDAJETLPLHLYVK	-	2034.66	2034.66	NNH(HN(HEX&n-acetyl&sulfate))(HNHS)	6	NXT	666	0	0	4	0.17901	0.06419	2.909	0.18672	T	b5++;b9++;y1+;y2+;	b9++;y1+;	sp|O15031|PLXB2_HUMAN	K	SY	728	0.01	733	0.00019	0.102649	4.48e-07	sp|O15031|PLXB2_HUMAN	6	0.005	1.28746
PGP_09.30902.30902.3.0.dta	3334	3918.69	1883.99	3	KYLGJATAIFFLPDEGK	-	2034.7	2034.66	NNH(HN(HEX&n-acetyl&sulfate))(HNHS)	5	NXT	470	0	0	7	0.17898	0.18729	3.03379	0.56819	T	b3+;y3+;y5+;y6+;y7+;y8+;y9+;	y5+;y6+;	sp|P01009|A1AT_HUMAN	M	LQ	267	0	271	0.002	1.06102	1.96e-16	sp|P01009|A1AT_HUMAN/tr|A0A024R6I7|A0A024R6I7_HUMAN/tr|A0A0G2JRN3|A0A0G2JRN3_HUMAN	2	-0.03551	-9.06396
PGP_09.31910.31910.3.0.dta	915	3918.68	1883.99	3	KYLGJATAIFFLPDEGK	-	2034.69	2034.66	NNH(HN(HEX&n-acetyl&sulfate))(HNHS)	5	NXT	524	1	0.00638	7	0.24814	0.24067	4.34896	1.04667	T	y3+;y4+;y5+;y6+;y7+;y8+;y9+;Y2++;	y5+;y6+;y7+;y8+;	sp|P01009|A1AT_HUMAN	M	LQ	267	0	271	0.002	1.06102	1.96e-16	sp|P01009|A1AT_HUMAN/tr|A0A024R6I7|A0A024R6I7_HUMAN/tr|A0A0G2JRN3|A0A0G2JRN3_HUMAN	2	-0.0282	-7.1981
PGP_09.8373.8373.3.1.dta	2356	4038.64	2003.96	3	KYNSQJQSNNQFVLYR	10,Deamidated[N];	2034.69	2034.66	NNH(HN(HEX&n-acetyl&sulfate))(HNHS)	6	NXS	840	0	0	4	0.1143	0.09124	1.9694	0.17969	T	b1+;y1+;y15+;y10++;	b1+;	sp|P01042|KNG1_HUMAN	K	IT	43	0.01	48	0.00445	2.21951	3.33e-29	sp|P01042|KNG1_HUMAN	7	-0.02597	-6.43194
PGP_09.9655.9655.3.1.dta	3087	3627.5	1592.83	3	LGJATAIFFLPDEGK	-	2034.67	2034.66	NNH(HN(HEX&n-acetyl&sulfate))(HNHS)	3	NXT	630	0	0	4	0.18863	0.128	3.82069	0.48905	T	b2+;b3+;y1+;y3+;	b2+;y1+;y3+;	sp|P01009|A1AT_HUMAN	Y	LQ	269	0	271	-0.00012	-0.075291	5.13e-10	sp|P01009|A1AT_HUMAN/tr|A0A024R6I7|A0A024R6I7_HUMAN/tr|A0A0G2JRN3|A0A0G2JRN3_HUMAN	2	-0.01212	-3.34206
PGP_10.20903.20903.3.0.dta	229	4102.75	2068.06	3	JATELDPCPLSPELLGLTK	8,Carbamidomethyl[C];	2034.69	2034.66	NNH(HN(HEX&n-acetyl&sulfate))(HNHS)	1	NXT	490	0	0	4	0.14794	0.08687	4.32513	0.37574	T	y1+;y2+;y4+;y5+;	y1+;y2+;y4+;y5+;	sp|Q96PD5|PGRP2_HUMAN	L	EV	77	0	77	0.00242	1.16962	7.35e-19	sp|Q96PD5|PGRP2_HUMAN/tr|M0R2W8|M0R2W8_HUMAN/tr|M0QYW3|M0QYW3_HUMAN	1	-0.02953	-7.19932
PGP_10.27311.27311.4.0.dta	2390	4914.22	2879.51	4	RADGTVNQIEGEATPVJLTEPAKLEVK	-	2034.71	2034.66	NNH(HN(HEX&n-acetyl&sulfate))(HNHS)	17	NXT	140	0	0	4	0.06965	0.06414	1.76905	0.11347	T	b7+;b8+;y1+;y23+++;	b7+;	sp|P05090|APOD_HUMAN	L	FS	82	0.01	98	0.0007	0.243014	7.9e-14	sp|P05090|APOD_HUMAN/tr|C9JF17|C9JF17_HUMAN/tr|C9JX71|C9JX71_HUMAN	1	-0.04494	-9.14669
PGP_10.29030.29030.4.4.dta	3079	4971.07	2936.38	4	LKELPGVCJETMMALWEECKPCLK	8,Carbamidomethyl[C];19,Carbamidomethyl[C];22,Carbamidomethyl[C];	2034.69	2034.66	NNH(HN(HEX&n-acetyl&sulfate))(HNHS)	9	NXT	812	0	0	7	0.06897	0.11465	2.06901	0.23721	T	y3+;y4+;y5+;y6+;y7+;y8+;y9+;	y4+;	sp|P10909|CLUS_HUMAN	K	QT	95	0.01	103	0.0035	1.19154	1.77e-29	sp|P10909|CLUS_HUMAN/tr|E5RGB0|E5RGB0_HUMAN/tr|E5RH61|E5RH61_HUMAN/tr|E5RJZ5|E5RJZ5_HUMAN/tr|E7ERK6|E7ERK6_HUMAN/tr|E7ETB4|E7ETB4_HUMAN/tr|H0YLK8|H0YLK8_HUMAN	21	-0.02524	-5.07838
PGP_10.29729.29729.3.0.dta	915	3918.66	1883.99	3	KYLGJATAIFFLPDEGK	-	2034.67	2034.66	NNH(HN(HEX&n-acetyl&sulfate))(HNHS)	5	NXT	702	0	0	6	0.20002	0.19232	2.89411	0.55659	T	y3+;y5+;y6+;y7+;y8+;y16++;	y5+;y16++;	sp|P01009|A1AT_HUMAN	M	LQ	267	0	271	0.002	1.06102	1.96e-16	sp|P01009|A1AT_HUMAN/tr|A0A024R6I7|A0A024R6I7_HUMAN/tr|A0A0G2JRN3|A0A0G2JRN3_HUMAN	2	-0.00743	-1.89654
SGP_01.22811.22811.3.2.dta	2392	4413.97	2379.28	3	VNQIEGEATPVJLTEPAKLEVK	-	2034.69	2034.66	NNH(HN(HEX&n-acetyl&sulfate))(HNHS)	12	NXT	140	0	0	5	0.06936	0.09483	1.92157	0.18222	T	b3+;y2+;y4+;y7+;y9+;	y7+;	sp|P05090|APOD_HUMAN	T	FS	87	0.01	98	0.00399	1.67628	1.09e-21	sp|P05090|APOD_HUMAN/tr|C9JF17|C9JF17_HUMAN/tr|C9JX71|C9JX71_HUMAN	1	-0.03077	-6.9726
SGP_01.25634.25634.2.0.dta	2655	3655.41	1620.78	2	PGGIMLJETGQGYQR	-	2034.63	2034.66	NNH(HN(HEX&n-acetyl&sulfate))(HNHS)	7	NXT	200	0	0	11	0.23155	0.28242	4.3638	1.23243	T	b3+;b4+;b5+;y1+;y2+;y4+;y5+;y6+;y7+;y8+;y11+;	y1+;y4+;y6+;y7+;	sp|O95445|APOM_HUMAN	C	FL	129	0	135	-4e-05	-0.024665	2.7e-16	sp|O95445|APOM_HUMAN/tr|Q5SRP5|Q5SRP5_HUMAN	1	0.03301	9.03303
SGP_01.26024.26024.3.1.dta	4274	5554.22	3519.59	3	TEGRPDMKTELFSSSCPGGIMLJETGQGYQR	8,Carbamidomethyl[K];16,Carbamidomethyl[C];21,Oxidation[M];	2034.63	2034.66	NNH(HN(HEX&n-acetyl&sulfate))(HNHS)	23	NXT	794	0	0	8	0.21914	0.19214	3.98835	0.76631	T	b2+;y1+;y2+;y4+;y5+;y6+;y7+;y8+;	b2+;y4+;y6+;y7+;	sp|O95445|APOM_HUMAN	R	FL	113	0	135	0.00065	0.184629	3.66e-24	sp|O95445|APOM_HUMAN/tr|Q5SRP5|Q5SRP5_HUMAN	1	0.03383	6.09201
SGP_03.20908.20908.3.0.dta	1899	3806.49	1771.85	3	VCQDCPLLAPLJDTR	2,Carbamidomethyl[C];5,Carbamidomethyl[C];	2034.64	2034.66	NNH(HN(HEX&n-acetyl&sulfate))(HNHS)	12	NXT	336	0	0	7	0.14826	0.22983	2.06085	0.47364	T	b2+;y1+;y2+;y3+;y6+;y7+;y11+;	y2+;	sp|P02765|FETUA_HUMAN	K	VV	145	0	156	0.00022	0.124095	1.63e-25	sp|P02765|FETUA_HUMAN/tr|C9JV77|C9JV77_HUMAN	14	0.01876	4.92976
SGP_03.21207.21207.3.2.dta	1899	3806.5	1771.85	3	VCQDCPLLAPLJDTR	2,Carbamidomethyl[C];5,Carbamidomethyl[C];	2034.65	2034.66	NNH(HN(HEX&n-acetyl&sulfate))(HNHS)	12	NXT	410	0	0	6	0.13314	0.19903	2.06085	0.41018	T	y1+;y2+;y3+;y6+;y7+;y10+;	y2+;	sp|P02765|FETUA_HUMAN	K	VV	145	0	156	0.00022	0.124095	1.63e-25	sp|P02765|FETUA_HUMAN/tr|C9JV77|C9JV77_HUMAN	14	0.00702	1.84471
SGP_05.16442.16442.4.2.dta	4228	3789.59	1754.91	4	YKGLJLTEDTYKPR	2,Carbamidomethyl[K];	2034.69	2034.66	NNH(HN(HEX&n-acetyl&sulfate))(HNHS)	5	NXT	700	0	0	4	0.08441	0.13206	1.86795	0.24669	T	b3+++;y1+;y2+;y3+;	y3+;	sp|Q08380|LG3BP_HUMAN	R	IY	394	0.01	398	0.0031	1.76548	3.85e-17	sp|Q08380|LG3BP_HUMAN	2	-0.0277	-7.31138
SGP_07.21763.21763.3.0.dta	4214	3991.65	1956.96	3	KVCQDCPLLAPLJDTR	1,Carbamidomethyl[K];3,Carbamidomethyl[C];6,Carbamidomethyl[C];	2034.68	2034.66	NNH(HN(HEX&n-acetyl&sulfate))(HNHS)	13	NXT	866	0	0	5	0.06986	0.13481	2.07318	0.27948	T	y1+;y2+;y3+;y6+;y7+;	y2+;	sp|P02765|FETUA_HUMAN	R	VV	144	0.01	156	0.00128	0.653746	5.28e-62	sp|P02765|FETUA_HUMAN/tr|C9JV77|C9JV77_HUMAN	1	-0.02368	-5.93385
SGP_09.10671.10671.3.0.dta	768	3167.27	1132.58	3	IPSALDTJSSK	-	2034.68	2034.66	NNH(HN(HEX&n-acetyl&sulfate))(HNHS)	8	NXS	212	0	0	5	0.07481	0.09641	2.07742	0.20027	T	y3+;y4+;y5+;y6+;y10+;	y10+;	sp|Q08380|LG3BP_HUMAN	A	ST	544	0.01	551	-0.00099	-0.873349	2.68e-13	sp|Q08380|LG3BP_HUMAN	1	-0.02083	-6.5787
SGP_09.17612.17612.3.1.dta	2016	3419.37	1384.72	3	IYJTTYLNVQR	-	2034.65	2034.66	NNH(HN(HEX&n-acetyl&sulfate))(HNHS)	3	NXT	338	0	0	5	0.12535	0.1094	3.75283	0.41057	T	y1+;y2+;y3+;y4+;y5+;	y1+;y4+;y5+;	sp|P02763|A1AG1_HUMAN	C	EN	91	0	93	0.00031	0.223713	1.34e-11	sp|P02763|A1AG1_HUMAN	1	0.0109	3.18867
SGP_10.22174.22174.3.0.dta	2316	4843.1	2808.42	3	VQEIQATFFYFTPJKTEDTIFLR	-	2034.67	2034.66	NNH(HN(HEX&n-acetyl&sulfate))(HNHS)	14	NXT	398	0	0	5	0.11516	0.08313	1.92902	0.16036	T	y1+;y5+;y6+;y8+;y14++;	y5+;	sp|P02763|A1AG1_HUMAN	S	EY	59	0.01	72	0.00572	2.03601	6.63e-26	sp|P02763|A1AG1_HUMAN/sp|P19652|A1AG2_HUMAN	1	-0.01203	-2.48446
SGP_10.22682.22682.3.0.dta	2454	3375.45	1340.78	3	VJLTEPAKLEVK	-	2034.67	2034.66	NNH(HN(HEX&n-acetyl&sulfate))(HNHS)	2	NXT	368	0	0	4	0.04644	0.08025	2.06901	0.16603	T	y3+;y4+;y7+;y9+;	y7+;	sp|P05090|APOD_HUMAN	P	FS	97	0.01	98	0.00125	0.93161	3.65e-12	sp|P05090|APOD_HUMAN/tr|C9JF17|C9JF17_HUMAN/tr|C9JX71|C9JX71_HUMAN	2	-0.01207	-3.57687
PGP_01.14770.14770.3.1.dta	13	3122.25	1378.66	3	KLGJWSAMPSCK	11,Carbamidomethyl[C];	1743.59	1743.57	NNH(HN(HEX&n-acetyl&sulfate))(HNH)	4	NXS	242	0	0	7	0.15502	0.20806	2.06901	0.43048	T	y2+;y3+;y4+;y5+;y6+;y7+;y11+;	y4+;	sp|P02749|APOH_HUMAN	T	AS	250	0	253	-0.00433	-3.1385	2.86e-24	sp|P02749|APOH_HUMAN/tr|J3KS17|J3KS17_HUMAN	1	-0.02039	-6.53262
PGP_03.30917.30917.3.0.dta	1884	2920.1	1176.54	3	GPQSITCSGJR	7,Carbamidomethyl[C];	1743.56	1743.57	NNH(HN(HEX&n-acetyl&sulfate))(HNH)	10	NXT	26	0	0	5	0.05238	0.13609	2.07742	0.28272	T	b2+;b6+;y1+;y7+;y8+;	b2+;	sp|P04003|C4BPA_HUMAN	V	TW	519	0.01	528	-0.00049	-0.416127	3.69e-27	sp|P04003|C4BPA_HUMAN	1	0.00277	0.948924
PGP_03.30921.30921.3.0.dta	1884	2920.1	1176.54	3	GPQSITCSGJR	7,Carbamidomethyl[C];	1743.56	1743.57	NNH(HN(HEX&n-acetyl&sulfate))(HNH)	10	NXT	26	0	0	4	0.048	0.11365	2.07742	0.2361	T	b2+;b6+;y1+;y8+;	b2+;	sp|P04003|C4BPA_HUMAN	V	TW	519	0.01	528	-0.00049	-0.416127	3.69e-27	sp|P04003|C4BPA_HUMAN	1	0.00277	0.948924
PGP_05.29354.29354.3.0.dta	3334	3627.53	1883.99	3	KYLGJATAIFFLPDEGK	-	1743.54	1743.57	NNH(HN(HEX&n-acetyl&sulfate))(HNH)	5	NXT	620	0	0	5	0.17758	0.18939	3.03379	0.57456	T	b1+;y5+;y6+;y8+;y13+;	y5+;y6+;	sp|P01009|A1AT_HUMAN	M	LQ	267	0	271	0.002	1.06102	1.96e-16	sp|P01009|A1AT_HUMAN/tr|A0A024R6I7|A0A024R6I7_HUMAN/tr|A0A0G2JRN3|A0A0G2JRN3_HUMAN	2	0.02424	6.68413
PGP_06.28976.28976.3.0.dta	915	3627.54	1883.99	3	KYLGJATAIFFLPDEGK	-	1743.55	1743.57	NNH(HN(HEX&n-acetyl&sulfate))(HNH)	5	NXT	564	0	0	5	0.19183	0.19008	3.66722	0.69707	T	y3+;y5+;y6+;y7+;y13+;	y3+;y5+;y6+;	sp|P01009|A1AT_HUMAN	M	LQ	267	0	271	0.002	1.06102	1.96e-16	sp|P01009|A1AT_HUMAN/tr|A0A024R6I7|A0A024R6I7_HUMAN/tr|A0A0G2JRN3|A0A0G2JRN3_HUMAN	2	0.0143	3.94318
PGP_06.30595.30595.3.1.dta	4333	4019.72	2276.18	3	LNAAKALPQPQJVTSLLGCTH	5,Carbamyl[K];19,Carbamidomethyl[C];	1743.54	1743.57	NNH(HN(HEX&n-acetyl&sulfate))(HNH)	12	NXT	504	0	0	16	0.15126	0.20436	2.85919	0.58431	T	y1+;y3+;y4+;y5+;y6+;y7+;y8+;y9+;y10+;y12+;y14+;y15+;y16+;y12++;y14++;y15++;	y1+;y4+;	sp|P02790|HEMO_HUMAN	K	--	442	0	453	-0.00227	-0.996854	4.51e-21	sp|P02790|HEMO_HUMAN	2	0.02357	5.86509
PGP_06.31504.31504.3.2.dta	3367	3663.52	1919.95	3	SVQEIQATFFYFTPJK	-	1743.56	1743.57	NNH(HN(HEX&n-acetyl&sulfate))(HNH)	15	NXT	642	0	0	7	0.04992	0.12314	2.06085	0.25377	T	b3+;b4+;b5+;y2+;y3+;y4+;y7+;	b4+;	sp|P02763|A1AG1_HUMAN	K	TE	58	0.01	72	0.0009	0.468521	1.62e-12	sp|P02763|A1AG1_HUMAN/sp|P19652|A1AG2_HUMAN	14	0.0011	0.300341
PGP_09.21757.21757.3.0.dta	2403	3966.63	2223.08	3	LAAFNAQNJGSNFQLEEISR	-	1743.55	1743.57	NNH(HN(HEX&n-acetyl&sulfate))(HNH)	9	NXS	818	0	0	4	0.07347	0.06483	2.05294	0.13309	T	b2+;y1+;y2+;y9+;	b2+;	sp|P02765|FETUA_HUMAN	A	AQ	168	0.01	176	0.00047	0.211325	2.37e-48	sp|P02765|FETUA_HUMAN/tr|C9JV77|C9JV77_HUMAN	1	0.01311	3.30592
PGP_09.25995.25995.3.1.dta	1297	4099.72	2356.14	3	TKEJLTAPGSDSAVFFEQGTTR	-	1743.58	1743.57	NNH(HN(HEX&n-acetyl&sulfate))(HNH)	4	NXT	760	0	0	8	0.13575	0.22442	2.85587	0.64091	T	y1+;y4+;y5+;y6+;y7+;y8+;y9+;y11+;	y8+;y11+;	sp|P00450|CERU_HUMAN	F	IG	394	0	397	0.0036	1.52728	1.18e-16	sp|P00450|CERU_HUMAN/tr|E9PFZ2|E9PFZ2_HUMAN/tr|H7C5R1|H7C5R1_HUMAN	2	-0.01792	-4.37208
PGP_10.29391.29391.5.1.dta	3617	5285.3	3541.72	5	SLGNVJFTVSAEALESQELCGTEVPSVPEHGRK	20,Carbamidomethyl[C];	1743.58	1743.57	NNH(HN(HEX&n-acetyl&sulfate))(HNH)	6	NXT	310	1	0.00231	6	0.07173	0.06196	1.73651	0.1076	T	b2+;b4+;b5+;b6+;b7+;y10+++;Y5+++;	y10+++;	sp|P01023|A2MG_HUMAN	K	DT	864	0.01	869	-0.00138	-0.389533	1.57e-18	sp|P01023|A2MG_HUMAN	7	-0.01106	-2.09299
SGP_01.18334.18334.3.0.dta	1899	3515.4	1771.85	3	VCQDCPLLAPLJDTR	2,Carbamidomethyl[C];5,Carbamidomethyl[C];	1743.56	1743.57	NNH(HN(HEX&n-acetyl&sulfate))(HNH)	12	NXT	232	0	0	9	0.14719	0.23415	2.06085	0.48255	T	b2+;b4+;y1+;y2+;y3+;y6+;y7+;y10+;y11+;	y2+;	sp|P02765|FETUA_HUMAN	K	VV	145	0	156	0.00022	0.124095	1.63e-25	sp|P02765|FETUA_HUMAN/tr|C9JV77|C9JV77_HUMAN	14	0.00712	2.02596
SGP_01.18342.18342.3.0.dta	1899	3515.4	1771.85	3	VCQDCPLLAPLJDTR	2,Carbamidomethyl[C];5,Carbamidomethyl[C];	1743.56	1743.57	NNH(HN(HEX&n-acetyl&sulfate))(HNH)	12	NXT	232	0	0	8	0.1676	0.24143	2.06085	0.49754	T	b2+;y1+;y2+;y3+;y6+;y7+;y10+;y11+;	y2+;	sp|P02765|FETUA_HUMAN	K	VV	145	0	156	0.00022	0.124095	1.63e-25	sp|P02765|FETUA_HUMAN/tr|C9JV77|C9JV77_HUMAN	14	0.00712	2.02596
SGP_01.18485.18485.3.1.dta	1899	3515.4	1771.85	3	VCQDCPLLAPLJDTR	2,Carbamidomethyl[C];5,Carbamidomethyl[C];	1743.55	1743.57	NNH(HN(HEX&n-acetyl&sulfate))(HNH)	12	NXT	228	0	0	8	0.18552	0.25615	3.04454	0.77985	T	b2+;y1+;y2+;y3+;y6+;y7+;y8+;y10+;	y2+;y6+;	sp|P02765|FETUA_HUMAN	K	VV	145	0	156	0.00022	0.124095	1.63e-25	sp|P02765|FETUA_HUMAN/tr|C9JV77|C9JV77_HUMAN	14	0.0105	2.98772
SGP_01.18548.18548.3.1.dta	1734	3515.4	1771.85	3	VCQDCPLLAPLJDTR	2,Carbamidomethyl[C];5,Carbamidomethyl[C];	1743.55	1743.57	NNH(HN(HEX&n-acetyl&sulfate))(HNH)	12	NXT	220	0	0	6	0.12364	0.18219	1.96652	0.35827	T	b2+;y1+;y2+;y3+;y6+;y10+;	y2+;	sp|P02765|FETUA_HUMAN	K	VV	145	0	156	0.00022	0.124095	1.63e-25	sp|P02765|FETUA_HUMAN/tr|C9JV77|C9JV77_HUMAN	14	0.01173	3.33772
SGP_01.19197.19197.3.0.dta	1734	3515.4	1771.85	3	VCQDCPLLAPLJDTR	2,Carbamidomethyl[C];5,Carbamidomethyl[C];	1743.56	1743.57	NNH(HN(HEX&n-acetyl&sulfate))(HNH)	12	NXT	362	0	0	5	0.08564	0.07863	1.96652	0.15462	T	b2+;b3+;b4+;b5+;b7+;	b2+;	sp|P02765|FETUA_HUMAN	K	VV	145	0.01	156	0.00022	0.124095	1.63e-25	sp|P02765|FETUA_HUMAN/tr|C9JV77|C9JV77_HUMAN	14	0.00776	2.20807
SGP_01.24970.24970.2.0.dta	2739	3801.45	2057.9	2	SSSCPGGIMLJETGQGYQR	4,Carbamidomethyl[C];9,Oxidation[M];	1743.55	1743.57	NNH(HN(HEX&n-acetyl&sulfate))(HNH)	11	NXT	196	0	0	6	0.21286	0.23099	4.32513	0.99905	T	y1+;y2+;y3+;y4+;y6+;y7+;	y1+;y4+;y6+;y7+;	sp|O95445|APOM_HUMAN	F	FL	125	0	135	0.00152	0.738263	2.46e-20	sp|O95445|APOM_HUMAN/tr|Q5SRP5|Q5SRP5_HUMAN	2	0.01527	4.01797
SGP_01.29841.29841.3.0.dta	915	3627.54	1883.99	3	KYLGJATAIFFLPDEGK	-	1743.55	1743.57	NNH(HN(HEX&n-acetyl&sulfate))(HNH)	5	NXT	544	0	0	6	0.18853	0.19428	2.89411	0.56225	T	y3+;y5+;y6+;y7+;y8+;y13+;	y5+;y6+;	sp|P01009|A1AT_HUMAN	M	LQ	267	0	271	0.002	1.06102	1.96e-16	sp|P01009|A1AT_HUMAN/tr|A0A024R6I7|A0A024R6I7_HUMAN/tr|A0A0G2JRN3|A0A0G2JRN3_HUMAN	2	0.01225	3.37789
SGP_01.29983.29983.3.0.dta	3334	3627.54	1883.99	3	KYLGJATAIFFLPDEGK	-	1743.55	1743.57	NNH(HN(HEX&n-acetyl&sulfate))(HNH)	5	NXT	532	0	0	8	0.16575	0.20341	3.03379	0.61711	T	b1+;y3+;y5+;y6+;y7+;y8+;y10+;y13+;	y5+;y6+;	sp|P01009|A1AT_HUMAN	M	LQ	267	0	271	0.002	1.06102	1.96e-16	sp|P01009|A1AT_HUMAN/tr|A0A024R6I7|A0A024R6I7_HUMAN/tr|A0A0G2JRN3|A0A0G2JRN3_HUMAN	2	0.01415	3.90181
SGP_01.29992.29992.3.0.dta	915	3627.54	1883.99	3	KYLGJATAIFFLPDEGK	-	1743.55	1743.57	NNH(HN(HEX&n-acetyl&sulfate))(HNH)	5	NXT	564	0	0	5	0.10765	0.15546	2.89411	0.44993	T	y3+;y5+;y6+;y7+;y8+;	y5+;y6+;	sp|P01009|A1AT_HUMAN	M	LQ	267	0	271	0.002	1.06102	1.96e-16	sp|P01009|A1AT_HUMAN/tr|A0A024R6I7|A0A024R6I7_HUMAN/tr|A0A0G2JRN3|A0A0G2JRN3_HUMAN	2	0.01472	4.05899
SGP_01.31369.31369.4.1.dta	4143	4771.1	3027.54	4	VVHAAKAALAAFNAQNJGSNFQLEEISR	6,Carbamidomethyl[K];	1743.56	1743.57	NNH(HN(HEX&n-acetyl&sulfate))(HNH)	17	NXS	332	0	0	11	0.29074	0.22675	4.60844	1.04498	T	b13+++;y1+;y2+;y3+;y4+;y5+;y6+;y7+;y8+;y9+;y11+;	b13+++;y2+;y4+;y5+;y6+;	sp|P02765|FETUA_HUMAN	R	AQ	160	0	176	-0.0039	-1.28776	5.35e-50	sp|P02765|FETUA_HUMAN/tr|C9JV77|C9JV77_HUMAN	3	0.00596	1.24945
SGP_01.31406.31406.3.1.dta	4143	4771.11	3027.54	3	VVHAAKAALAAFNAQNJGSNFQLEEISR	6,Carbamidomethyl[K];	1743.58	1743.57	NNH(HN(HEX&n-acetyl&sulfate))(HNH)	17	NXS	284	0	0	7	0.26157	0.16107	3.37135	0.54302	T	b13+++;y1+;y2+;y3+;y5+;y6+;y7+;	b13+++;y2+;y6+;	sp|P02765|FETUA_HUMAN	R	AQ	160	0	176	-0.0039	-1.28776	5.35e-50	sp|P02765|FETUA_HUMAN/tr|C9JV77|C9JV77_HUMAN	3	-0.01007	-2.11106
SGP_02.18105.18105.3.1.dta	1734	3515.4	1771.85	3	VCQDCPLLAPLJDTR	2,Carbamidomethyl[C];5,Carbamidomethyl[C];	1743.56	1743.57	NNH(HN(HEX&n-acetyl&sulfate))(HNH)	12	NXT	228	0	0	4	0.13537	0.15329	1.96652	0.30144	T	y1+;y2+;y7+;y10+;	y2+;	sp|P02765|FETUA_HUMAN	K	VV	145	0.01	156	0.00022	0.124095	1.63e-25	sp|P02765|FETUA_HUMAN/tr|C9JV77|C9JV77_HUMAN	14	0.00788	2.24221
SGP_02.18137.18137.3.0.dta	1734	3515.4	1771.85	3	VCQDCPLLAPLJDTR	2,Carbamidomethyl[C];5,Carbamidomethyl[C];	1743.56	1743.57	NNH(HN(HEX&n-acetyl&sulfate))(HNH)	12	NXT	226	0	0	4	0.10547	0.16814	1.96652	0.33066	T	y1+;y2+;y3+;y6+;	y2+;	sp|P02765|FETUA_HUMAN	K	VV	145	0.01	156	0.00022	0.124095	1.63e-25	sp|P02765|FETUA_HUMAN/tr|C9JV77|C9JV77_HUMAN	14	0.00878	2.4983
SGP_02.20730.20730.4.0.dta	2316	4551.98	2808.42	4	VQEIQATFFYFTPJKTEDTIFLR	-	1743.55	1743.57	NNH(HN(HEX&n-acetyl&sulfate))(HNH)	14	NXT	260	0	0	4	0.09745	0.06512	2.86593	0.18664	T	y1+;y3+;y5+;y6+;	y1+;y5+;	sp|P02763|A1AG1_HUMAN	S	EY	59	0.01	72	0.00572	2.03601	6.63e-26	sp|P02763|A1AG1_HUMAN/sp|P19652|A1AG2_HUMAN	1	0.01324	2.90928
SGP_02.20754.20754.4.0.dta	2316	4551.98	2808.42	4	VQEIQATFFYFTPJKTEDTIFLR	-	1743.55	1743.57	NNH(HN(HEX&n-acetyl&sulfate))(HNH)	14	NXT	452	0	0	5	0.1359	0.08449	2.86593	0.24213	T	y1+;y5+;y8+;y17+;y14++;	y1+;y5+;	sp|P02763|A1AG1_HUMAN	S	EY	59	0.01	72	0.00572	2.03601	6.63e-26	sp|P02763|A1AG1_HUMAN/sp|P19652|A1AG2_HUMAN	1	0.01324	2.90928
SGP_02.20759.20759.4.0.dta	2316	4551.98	2808.42	4	VQEIQATFFYFTPJKTEDTIFLR	-	1743.55	1743.57	NNH(HN(HEX&n-acetyl&sulfate))(HNH)	14	NXT	452	0	0	5	0.12495	0.08692	2.86593	0.24909	T	y1+;y5+;y6+;y8+;y14++;	y1+;y5+;	sp|P02763|A1AG1_HUMAN	S	EY	59	0.01	72	0.00572	2.03601	6.63e-26	sp|P02763|A1AG1_HUMAN/sp|P19652|A1AG2_HUMAN	1	0.01324	2.90928
SGP_02.22540.22540.4.1.dta	1399	3637.6	1894.06	4	NLVPVPITJATLDQITGK	-	1743.53	1743.57	NNH(HN(HEX&n-acetyl&sulfate))(HNH)	9	NXT	270	0	0	5	0.0386	0.05729	1.93925	0.11109	T	b2+;b12++;y1+;y5+;y17++;	b2+;	sp|P02763|A1AG1_HUMAN	A	WF	25	0.01	33	0.00118	0.622675	1.3e-21	sp|P02763|A1AG1_HUMAN	1	0.03271	8.99477
SGP_02.30040.30040.3.1.dta	2688	3981.75	2238.22	3	LCANLVPVPITJATLDQITGK	2,Carbamidomethyl[C];	1743.53	1743.57	NNH(HN(HEX&n-acetyl&sulfate))(HNH)	12	NXT	256	0	0	10	0.13468	0.11965	3.02335	0.36176	T	y3+;y5+;y6+;y7+;y8+;y9+;y11+;y13+;y15+;y17+;	y3+;y8+;	sp|P02763|A1AG1_HUMAN	P	WF	22	0	33	0.00142	0.634155	1.79e-14	sp|P02763|A1AG1_HUMAN	2	0.03252	8.1694
SGP_04.23170.23170.3.0.dta	1356	3337.45	1593.9	3	ANLVPVPITJATLDR	-	1743.55	1743.57	NNH(HN(HEX&n-acetyl&sulfate))(HNH)	10	NXT	242	0	0	5	0.02878	0.09742	2.04524	0.19924	T	y1+;y7+;y9+;y11+;y13+;	y1+;	sp|P19652|A1AG2_HUMAN	C	IT	24	0.01	33	0.00344	2.1569	9.42e-21	sp|P19652|A1AG2_HUMAN	2	0.01257	3.7675
SGP_05.31261.31261.3.0.dta	4333	4019.73	2276.18	3	LNAAKALPQPQJVTSLLGCTH	5,Carbamyl[K];19,Carbamidomethyl[C];	1743.55	1743.57	NNH(HN(HEX&n-acetyl&sulfate))(HNH)	12	NXT	428	0	0	5	0.06205	0.11095	1.92403	0.21348	T	y1+;y4+;y5+;y6+;y8+;	y4+;	sp|P02790|HEMO_HUMAN	K	--	442	0.01	453	-0.00227	-0.996854	4.51e-21	sp|P02790|HEMO_HUMAN	2	0.01483	3.69024
SGP_05.31580.31580.3.2.dta	4379	4758.05	3014.51	3	VVHAAKAALAAFNAQNJGSNFQLEEISR	6,Carbamyl[K];16,Deamidated[N];	1743.55	1743.57	NNH(HN(HEX&n-acetyl&sulfate))(HNH)	17	NXS	446	0	0	4	0.10666	0.07705	2.52104	0.19424	T	b12++++;y1+;y2+;y6+;	b12++++;y1+;	sp|P02765|FETUA_HUMAN	R	AQ	160	0.01	176	0.01984	6.57932	1.09e-24	sp|P02765|FETUA_HUMAN/tr|C9JV77|C9JV77_HUMAN	2	0.01899	3.99199
SGP_07.10873.10873.3.0.dta	1040	3037.29	1293.7	3	VLJLTDNTYLK	-	1743.58	1743.57	NNH(HN(HEX&n-acetyl&sulfate))(HNH)	3	NXT	230	0	0	4	0.06251	0.0603	2.07742	0.12526	T	b5+;y1+;y2+;y7+;	y1+;	sp|Q13797|ITA9_HUMAN	K	LN	223	0.01	225	0.00029	0.223992	3.12e-23	sp|Q13797|ITA9_HUMAN/tr|E9PDS3|E9PDS3_HUMAN	7	-0.01827	-6.01719
SGP_07.31542.31542.4.2.dta	3098	4605.98	2862.4	4	AJLSSQALQMSLDYGFVTPLTSMSIR	10,Oxidation[M];23,Oxidation[M];	1743.58	1743.57	NNH(HN(HEX&n-acetyl&sulfate))(HNH)	2	NXS	490	0	0	4	0.08219	0.07565	2.04906	0.15501	T	b3+;y1+;y3+;y9+;	b3+;	sp|P19827|ITIH1_HUMAN	R	GM	587	0.01	588	-0.00336	-1.17344	5.57e-32	sp|P19827|ITIH1_HUMAN/tr|H7C0N0|H7C0N0_HUMAN/tr|H7C5I0|H7C5I0_HUMAN	14	-0.01358	-2.94898
SGP_09.20193.20193.2.0.dta	2959	2852.14	1108.57	2	JTTYLNVQR	-	1743.56	1743.57	NNH(HN(HEX&n-acetyl&sulfate))(HNH)	1	NXT	70	0	0	7	0.12672	0.18617	3.90115	0.72629	T	y1+;y2+;y3+;y4+;y5+;y7+;y8+;	y1+;y4+;y5+;	sp|P02763|A1AG1_HUMAN	Y	EN	93	0	93	-0.00059	-0.531743	1.15e-23	sp|P02763|A1AG1_HUMAN	1	0.00151	0.529615
SGP_09.29201.29201.3.0.dta	915	3627.54	1883.99	3	KYLGJATAIFFLPDEGK	-	1743.55	1743.57	NNH(HN(HEX&n-acetyl&sulfate))(HNH)	5	NXT	536	0	0	4	0.05287	0.1087	1.9718	0.21433	T	y3+;y5+;y7+;y8+;	y5+;	sp|P01009|A1AT_HUMAN	M	LQ	267	0.01	271	0.002	1.06102	1.96e-16	sp|P01009|A1AT_HUMAN/tr|A0A024R6I7|A0A024R6I7_HUMAN/tr|A0A0G2JRN3|A0A0G2JRN3_HUMAN	2	0.01373	3.786
SGP_10.29458.29458.3.0.dta	915	3627.54	1883.99	3	KYLGJATAIFFLPDEGK	-	1743.55	1743.57	NNH(HN(HEX&n-acetyl&sulfate))(HNH)	5	NXT	564	0	0	5	0.06839	0.11842	1.94985	0.23089	T	y5+;y6+;y7+;y8+;y13+;	y5+;	sp|P01009|A1AT_HUMAN	M	LQ	267	0.01	271	0.002	1.06102	1.96e-16	sp|P01009|A1AT_HUMAN/tr|A0A024R6I7|A0A024R6I7_HUMAN/tr|A0A0G2JRN3|A0A0G2JRN3_HUMAN	2	0.01423	3.92387
SGP_10.30463.30463.3.1.dta	1239	4010.66	2267.13	3	JATVHEQVGGPSLTSDLQAQSK	-	1743.53	1743.57	NNH(HN(HEX&n-acetyl&sulfate))(HNH)	1	NXT	830	0	0	4	0.09803	0.08759	2.84606	0.2493	T	b3+;y1+;y3+;y4+;	y3+;y4+;	sp|P04004|VTNC_HUMAN	N	GN	86	0.01	86	-0.00023	-0.101406	1.2e-36	sp|P04004|VTNC_HUMAN/tr|F5GX75|F5GX75_HUMAN	2	0.03108	7.75136
PGP_02.30599.30599.2.0.dta	216	3149.4	1567.87	2	PVPITJATLDQITGK	-	1581.53	1581.51	NNH(HN(HEX&n-acetyl&sulfate))(HN)	6	NXT	94	1	0.004	11	0.07245	0.13678	1.9553	0.26745	T	b3+;b4+;b7+;y3+;y5+;y6+;y7+;y8+;y9+;y13+;y13++;Y1++;	y3+;	sp|P02763|A1AG1_HUMAN	V	WF	28	0.01	33	-0.00023	-0.146604	8.79e-21	sp|P02763|A1AG1_HUMAN	2	-0.02139	-6.79389
PGP_05.12863.12863.4.0.dta	2979	4129.71	2548.2	4	PHKPEIJSTTHPGADLQENFCR	21,Carbamidomethyl[C];	1581.51	1581.51	NNH(HN(HEX&n-acetyl&sulfate))(HN)	7	NXT	844	1	0.00249	6	0.0434	0.06565	1.80695	0.11862	T	b2+;b13+;b12+++;y4+;y7+;y11+;Y3+++;	b12+++;	sp|P00734|THRB_HUMAN	Y	NP	137	0.01	143	-0.0036	-1.41222	1.86e-13	sp|P00734|THRB_HUMAN/tr|C9JV37|C9JV37_HUMAN/tr|E9PIT3|E9PIT3_HUMAN	1	0.00259	0.627316
PGP_05.12876.12876.4.0.dta	2979	4129.71	2548.2	4	PHKPEIJSTTHPGADLQENFCR	21,Carbamidomethyl[C];	1581.51	1581.51	NNH(HN(HEX&n-acetyl&sulfate))(HN)	7	NXT	828	1	0.00732	6	0.05729	0.079	1.80695	0.14276	T	b2+;b12+++;y4+;y7+;y11+;y13+;Y3+++;	b12+++;	sp|P00734|THRB_HUMAN	Y	NP	137	0.01	143	-0.0036	-1.41222	1.86e-13	sp|P00734|THRB_HUMAN/tr|C9JV37|C9JV37_HUMAN/tr|E9PIT3|E9PIT3_HUMAN	1	0.00241	0.583719
PGP_06.13056.13056.4.0.dta	2979	4129.71	2548.2	4	PHKPEIJSTTHPGADLQENFCR	21,Carbamidomethyl[C];	1581.51	1581.51	NNH(HN(HEX&n-acetyl&sulfate))(HN)	7	NXT	844	0	0	7	0.08924	0.10542	1.80695	0.19049	T	b2+;b3+;b12+++;y4+;y7+;y10+;y11+;	y11+;	sp|P00734|THRB_HUMAN	Y	NP	137	0.01	143	-0.0036	-1.41222	1.86e-13	sp|P00734|THRB_HUMAN/tr|C9JV37|C9JV37_HUMAN/tr|E9PIT3|E9PIT3_HUMAN	1	0.00308	0.745998
PGP_06.13072.13072.4.2.dta	2979	4129.71	2548.2	4	PHKPEIJSTTHPGADLQENFCR	21,Carbamidomethyl[C];	1581.51	1581.51	NNH(HN(HEX&n-acetyl&sulfate))(HN)	7	NXT	844	0	0	5	0.11721	0.10069	2.70117	0.27197	T	b2+;y4+;y7+;y11+;y11++;	y7+;y11+;	sp|P00734|THRB_HUMAN	Y	NP	137	0.01	143	-0.0036	-1.41222	1.86e-13	sp|P00734|THRB_HUMAN/tr|C9JV37|C9JV37_HUMAN/tr|E9PIT3|E9PIT3_HUMAN	1	0.00298	0.721777
PGP_06.13095.13095.4.1.dta	2979	4129.71	2548.2	4	PHKPEIJSTTHPGADLQENFCR	21,Carbamidomethyl[C];	1581.51	1581.51	NNH(HN(HEX&n-acetyl&sulfate))(HN)	7	NXT	844	0	0	10	0.16941	0.16049	2.70117	0.43352	T	b2+;b3+;b12+++;y1+;y2+;y4+;y7+;y10+;y11+;y11++;	y7+;y11+;	sp|P00734|THRB_HUMAN	Y	NP	137	0	143	-0.0036	-1.41222	1.86e-13	sp|P00734|THRB_HUMAN/tr|C9JV37|C9JV37_HUMAN/tr|E9PIT3|E9PIT3_HUMAN	1	0.00315	0.762952
PGP_06.27123.27123.3.1.dta	4282	4609.06	3027.54	3	VVHAAKAALAAFNAQNJGSNFQLEEISR	6,Carbamidomethyl[K];	1581.52	1581.51	NNH(HN(HEX&n-acetyl&sulfate))(HN)	17	NXS	206	0	0	11	0.19561	0.1987	3.57701	0.71075	T	y1+;y2+;y3+;y4+;y5+;y6+;y7+;y8+;y9+;y10+;y11+;	y1+;y2+;y4+;	sp|P02765|FETUA_HUMAN	R	AQ	160	0	176	-0.0039	-1.28776	5.35e-50	sp|P02765|FETUA_HUMAN/tr|C9JV77|C9JV77_HUMAN	3	-0.00692	-1.50172
PGP_08.21341.21341.2.3.dta	3843	2493	911.473	2	JGSLFAFR	-	1581.52	1581.51	NNH(HN(HEX&n-acetyl&sulfate))(HN)	1	NXS	20	8	0.18157	7	0.04078	0.25938	2.10436	0.54584	T	b3+;y1+;y2+;y3+;y4+;y5+;y7+;Y0+;Y0+;Y1+;Y1+;Y2+;Y3+;Y4+;Y5+;	Y1+;	sp|P04004|VTNC_HUMAN	K	GQ	169	0	169	-0.00082	-0.898673	1.75e-21	sp|P04004|VTNC_HUMAN	4	-0.0104	-4.17336
PGP_08.21350.21350.2.3.dta	3843	2493	911.473	2	JGSLFAFR	-	1581.52	1581.51	NNH(HN(HEX&n-acetyl&sulfate))(HN)	1	NXS	20	8	0.17271	4	0.04034	0.20138	3.10363	0.62501	T	y1+;y2+;y4+;y7+;Y0+;Y0+;Y1+;Y1+;Y2+;Y3+;Y4+;Y5+;	y1+;Y1+;	sp|P04004|VTNC_HUMAN	K	GQ	169	0	169	-0.00082	-0.898673	1.75e-21	sp|P04004|VTNC_HUMAN	4	-0.0104	-4.17336
PGP_08.33612.33612.4.0.dta	2925	5274.32	3692.81	4	ADTHDEILEGLNFJLTEIPEAQIHEGFQELLR	12,Deamidated[N];	1581.51	1581.51	NNH(HN(HEX&n-acetyl&sulfate))(HN)	14	NXT	154	0	0	5	0.08698	0.11092	2.80323	0.31094	T	b6+;b7+;b8+;b9+;b8++;	b6+;b7+;	sp|P01009|A1AT_HUMAN	K	TL	94	0.01	107	0.00925	2.5042	5.01e-37	sp|P01009|A1AT_HUMAN/tr|A0A024R6I7|A0A024R6I7_HUMAN/tr|A0A0B4J278|A0A0B4J278_HUMAN/tr|A0A0G2JRN3|A0A0G2JRN3_HUMAN/tr|G3V2B9|G3V2B9_HUMAN/tr|G3V544|G3V544_HUMAN	14	0.00227	0.43047
PGP_08.33613.33613.4.0.dta	2925	5274.32	3692.81	4	ADTHDEILEGLNFJLTEIPEAQIHEGFQELLR	12,Deamidated[N];	1581.51	1581.51	NNH(HN(HEX&n-acetyl&sulfate))(HN)	14	NXT	154	0	0	5	0.09249	0.12085	2.80323	0.33877	T	b4+;b6+;b7+;b8+;b9+;	b6+;b7+;	sp|P01009|A1AT_HUMAN	K	TL	94	0.01	107	0.00925	2.5042	5.01e-37	sp|P01009|A1AT_HUMAN/tr|A0A024R6I7|A0A024R6I7_HUMAN/tr|A0A0B4J278|A0A0B4J278_HUMAN/tr|A0A0G2JRN3|A0A0G2JRN3_HUMAN/tr|G3V2B9|G3V2B9_HUMAN/tr|G3V544|G3V544_HUMAN	14	0.00227	0.43047
PGP_08.33627.33627.4.1.dta	2925	5274.31	3692.81	4	ADTHDEILEGLNFJLTEIPEAQIHEGFQELLR	12,Deamidated[N];	1581.51	1581.51	NNH(HN(HEX&n-acetyl&sulfate))(HN)	14	NXT	164	0	0	7	0.08293	0.12225	1.88262	0.23016	T	b4+;b6+;b7+;b8+;b9+;b11+;b8++;	b6+;	sp|P01009|A1AT_HUMAN	K	TL	94	0.01	107	0.00925	2.5042	5.01e-37	sp|P01009|A1AT_HUMAN/tr|A0A024R6I7|A0A024R6I7_HUMAN/tr|A0A0B4J278|A0A0B4J278_HUMAN/tr|A0A0G2JRN3|A0A0G2JRN3_HUMAN/tr|G3V2B9|G3V2B9_HUMAN/tr|G3V544|G3V544_HUMAN	14	0.00599	1.13591
PGP_08.33629.33629.4.0.dta	2925	5274.31	3692.81	4	ADTHDEILEGLNFJLTEIPEAQIHEGFQELLR	12,Deamidated[N];	1581.51	1581.51	NNH(HN(HEX&n-acetyl&sulfate))(HN)	14	NXT	164	0	0	5	0.11353	0.13312	2.80323	0.37318	T	b4+;b6+;b7+;b8+;b9+;	b6+;b7+;	sp|P01009|A1AT_HUMAN	K	TL	94	0	107	0.00925	2.5042	5.01e-37	sp|P01009|A1AT_HUMAN/tr|A0A024R6I7|A0A024R6I7_HUMAN/tr|A0A0B4J278|A0A0B4J278_HUMAN/tr|A0A0G2JRN3|A0A0G2JRN3_HUMAN/tr|G3V2B9|G3V2B9_HUMAN/tr|G3V544|G3V544_HUMAN	14	0.00599	1.13591
PGP_08.33642.33642.4.0.dta	2925	5274.32	3692.81	4	ADTHDEILEGLNFJLTEIPEAQIHEGFQELLR	12,Deamidated[N];	1581.51	1581.51	NNH(HN(HEX&n-acetyl&sulfate))(HN)	14	NXT	162	0	0	4	0.09722	0.11312	2.80323	0.31711	T	b4+;b6+;b7+;b8+;	b6+;b7+;	sp|P01009|A1AT_HUMAN	K	TL	94	0.01	107	0.00925	2.5042	5.01e-37	sp|P01009|A1AT_HUMAN/tr|A0A024R6I7|A0A024R6I7_HUMAN/tr|A0A0B4J278|A0A0B4J278_HUMAN/tr|A0A0G2JRN3|A0A0G2JRN3_HUMAN/tr|G3V2B9|G3V2B9_HUMAN/tr|G3V544|G3V544_HUMAN	14	0.0033	0.625793
PGP_09.26819.26819.3.4.dta	3323	4390.88	2809.35	3	LPTQJITFQTESSVAEQEAEFQSPK	-	1581.53	1581.51	NNH(HN(HEX&n-acetyl&sulfate))(HN)	5	NXT	570	0	0	15	0.1629	0.24055	3.03379	0.72976	T	b4+;b5+;b6+;b9+;y2+;y3+;y4+;y5+;y6+;y7+;y8+;y9+;y10+;y11+;y14+;	y2+;y3+;	sp|Q14624|ITIH4_HUMAN	K	YI	513	0	517	0.00078	0.277547	4.05e-21	sp|Q14624|ITIH4_HUMAN/tr|B7ZKJ8|B7ZKJ8_HUMAN/tr|H7C0L5|H7C0L5_HUMAN	21	-0.01839	-4.18917
PGP_09.26820.26820.3.3.dta	3323	4390.88	2809.35	3	LPTQJITFQTESSVAEQEAEFQSPK	-	1581.53	1581.51	NNH(HN(HEX&n-acetyl&sulfate))(HN)	5	NXT	570	0	0	14	0.15566	0.23656	3.03379	0.71767	T	b3+;b5+;b6+;b8+;y1+;y2+;y3+;y5+;y6+;y7+;y8+;y9+;y10+;y11+;	y2+;y3+;	sp|Q14624|ITIH4_HUMAN	K	YI	513	0	517	0.00078	0.277547	4.05e-21	sp|Q14624|ITIH4_HUMAN/tr|B7ZKJ8|B7ZKJ8_HUMAN/tr|H7C0L5|H7C0L5_HUMAN	21	-0.01839	-4.18917
PGP_09.26821.26821.3.4.dta	3323	4390.88	2809.35	3	LPTQJITFQTESSVAEQEAEFQSPK	-	1581.53	1581.51	NNH(HN(HEX&n-acetyl&sulfate))(HN)	5	NXT	570	0	0	14	0.17606	0.25273	3.03379	0.76672	T	b3+;b5+;b6+;y1+;y2+;y3+;y5+;y6+;y7+;y8+;y9+;y10+;y11+;y14+;	y2+;y3+;	sp|Q14624|ITIH4_HUMAN	K	YI	513	0	517	0.00078	0.277547	4.05e-21	sp|Q14624|ITIH4_HUMAN/tr|B7ZKJ8|B7ZKJ8_HUMAN/tr|H7C0L5|H7C0L5_HUMAN	21	-0.01839	-4.18917
PGP_09.6247.6247.4.3.dta	3968	4937.99	3356.5	4	SEGTJSTLTLSPVSFENEHSYLCTVTCGHK	17,Deamidated[N];23,Carbamidomethyl[C];27,Carbamidomethyl[C];	1581.49	1581.51	NNH(HN(HEX&n-acetyl&sulfate))(HN)	5	NXT	1062	0	0	4	0.30212	0.09901	3.56993	0.35347	T	y1+;y2+;y9+;y9++;	y2+;y9+;y9++;	sp|P19320|VCAM1_HUMAN	R	KL	361	0	365	0.02112	6.29038	2.94e-28	sp|P19320|VCAM1_HUMAN	6	0.0253	5.12461
PGP_10.28366.28366.2.0.dta	2173	3669.66	2088.13	2	JLTTGATLINEQWLLTTAK	-	1581.53	1581.51	NNH(HN(HEX&n-acetyl&sulfate))(HN)	1	NXT	104	0	0	6	0.19007	0.17822	4.32513	0.77081	T	y1+;y2+;y3+;y4+;y5+;y6+;	y1+;y2+;y4+;y5+;	sp|P00738|HPT_HUMAN	H	NL	184	0	184	-0.00344	-1.64663	6.14e-14	sp|P00738|HPT_HUMAN/sp|P00739|HPTR_HUMAN/tr|A0A087WU08|A0A087WU08_HUMAN/tr|A0A0A0MRD9|A0A0A0MRD9_HUMAN/tr|A0A0C4DGL8|A0A0C4DGL8_HUMAN/tr|H0Y300|H0Y300_HUMAN/tr|J3QR68|J3QR68_HUMAN	2	-0.01752	-4.77557
PGP_10.31744.31744.3.3.dta	2173	3669.61	2088.13	3	JLTTGATLINEQWLLTTAK	-	1581.48	1581.51	NNH(HN(HEX&n-acetyl&sulfate))(HN)	1	NXT	242	0	0	7	0.08732	0.13881	1.93665	0.26883	T	y1+;y2+;y3+;y4+;y5+;y6+;y7+;	y4+;	sp|P00738|HPT_HUMAN	H	NL	184	0.01	184	-0.00344	-1.64663	6.14e-14	sp|P00738|HPT_HUMAN/sp|P00739|HPTR_HUMAN/tr|A0A087WU08|A0A087WU08_HUMAN/tr|A0A0A0MRD9|A0A0A0MRD9_HUMAN/tr|A0A0C4DGL8|A0A0C4DGL8_HUMAN/tr|H0Y300|H0Y300_HUMAN/tr|J3QR68|J3QR68_HUMAN	2	0.03572	9.73677
PGP_10.31879.31879.3.0.dta	2173	3669.61	2088.13	3	JLTTGATLINEQWLLTTAK	-	1581.48	1581.51	NNH(HN(HEX&n-acetyl&sulfate))(HN)	1	NXT	240	0	0	5	0.08498	0.11473	1.93665	0.2222	T	y2+;y3+;y4+;y5+;y6+;	y4+;	sp|P00738|HPT_HUMAN	H	NL	184	0.01	184	-0.00344	-1.64663	6.14e-14	sp|P00738|HPT_HUMAN/sp|P00739|HPTR_HUMAN/tr|A0A087WU08|A0A087WU08_HUMAN/tr|A0A0A0MRD9|A0A0A0MRD9_HUMAN/tr|A0A0C4DGL8|A0A0C4DGL8_HUMAN/tr|H0Y300|H0Y300_HUMAN/tr|J3QR68|J3QR68_HUMAN	2	0.0344	9.37695
SGP_01.16952.16952.3.0.dta	3276	3770.46	2188.97	3	FSSSCPGGIMLJETGQGYQR	5,Carbamidomethyl[C];	1581.49	1581.51	NNH(HN(HEX&n-acetyl&sulfate))(HN)	12	NXT	318	0	0	4	0.03848	0.08854	1.93409	0.17124	T	y2+;y4+;y6+;y7+;	y6+;	sp|O95445|APOM_HUMAN	L	FL	124	0.01	135	0.00203	0.926957	1.06e-13	sp|O95445|APOM_HUMAN/tr|Q5SRP5|Q5SRP5_HUMAN	2	0.02351	6.23701
SGP_01.23248.23248.3.3.dta	2284	5157.38	3575.89	3	VLNQELRADGTVNQIEGEATPVJLTEPAKLEVK	-	1581.49	1581.51	NNH(HN(HEX&n-acetyl&sulfate))(HN)	23	NXT	38	0	0	8	0.07598	0.09892	1.73517	0.17165	T	y2+;y3+;y5+;y7+;y8+;y9+;y10+;y13+;	y7+;	sp|P05090|APOD_HUMAN	K	FS	76	0.01	98	-0.00149	-0.416565	3.46e-33	sp|P05090|APOD_HUMAN/tr|C9JF17|C9JF17_HUMAN/tr|C9JX71|C9JX71_HUMAN	7	0.02603	5.04815
SGP_01.25285.25285.2.0.dta	2739	3639.39	2057.9	2	SSSCPGGIMLJETGQGYQR	4,Carbamidomethyl[C];9,Oxidation[M];	1581.49	1581.51	NNH(HN(HEX&n-acetyl&sulfate))(HN)	11	NXT	162	0	0	7	0.18901	0.23914	3.64606	0.87193	T	y1+;y2+;y4+;y5+;y6+;y7+;y8+;	y4+;y6+;y7+;	sp|O95445|APOM_HUMAN	F	FL	125	0	135	0.00152	0.738263	2.46e-20	sp|O95445|APOM_HUMAN/tr|Q5SRP5|Q5SRP5_HUMAN	2	0.02467	6.78053
SGP_01.28330.28330.4.2.dta	4282	4609.01	3027.54	4	VVHAAKAALAAFNAQNJGSNFQLEEISR	6,Carbamidomethyl[K];	1581.47	1581.51	NNH(HN(HEX&n-acetyl&sulfate))(HN)	17	NXS	344	0	0	8	0.12725	0.15572	3.57701	0.55703	T	y1+;y2+;y3+;y4+;y5+;y8+;y9+;y11+;	y2+;y3+;y4+;	sp|P02765|FETUA_HUMAN	R	AQ	160	0	176	-0.0039	-1.28776	5.35e-50	sp|P02765|FETUA_HUMAN/tr|C9JV77|C9JV77_HUMAN	3	0.03929	8.52654
SGP_01.28926.28926.3.0.dta	4355	4595.99	3014.51	3	VVHAAKAALAAFNAQNJGSNFQLEEISR	6,Carbamyl[K];16,Deamidated[N];	1581.48	1581.51	NNH(HN(HEX&n-acetyl&sulfate))(HN)	17	NXS	424	0	0	10	0.19487	0.1826	2.81801	0.51456	T	y1+;y2+;y3+;y4+;y5+;y7+;y8+;y9+;y10+;y11+;	y2+;y4+;	sp|P02765|FETUA_HUMAN	R	AQ	160	0	176	0.01984	6.57932	1.09e-24	sp|P02765|FETUA_HUMAN/tr|C9JV77|C9JV77_HUMAN	2	0.02923	6.36133
SGP_02.25979.25979.3.1.dta	2089	4148.77	2567.24	3	AKAALAAFNAQNJGSNFQLEEISR	9,Deamidated[N];12,Deamidated[N];16,Deamidated[N];	1581.53	1581.51	NNH(HN(HEX&n-acetyl&sulfate))(HN)	13	NXS	592	0	0	6	0.13743	0.13786	3.02335	0.41681	T	y1+;y2+;y3+;y4+;y5+;y6+;	y1+;y2+;	sp|P02765|FETUA_HUMAN	A	AQ	164	0	176	0.01853	7.21506	3.92e-08	sp|P02765|FETUA_HUMAN/tr|C9JV77|C9JV77_HUMAN	2	-0.02126	-5.12563
SGP_02.25982.25982.3.1.dta	2089	4148.77	2567.24	3	AKAALAAFNAQNJGSNFQLEEISR	9,Deamidated[N];12,Deamidated[N];16,Deamidated[N];	1581.53	1581.51	NNH(HN(HEX&n-acetyl&sulfate))(HN)	13	NXS	592	0	0	6	0.1183	0.12965	3.02335	0.39197	T	y1+;y2+;y3+;y4+;y5+;y6+;	y1+;y2+;	sp|P02765|FETUA_HUMAN	A	AQ	164	0	176	0.01853	7.21506	3.92e-08	sp|P02765|FETUA_HUMAN/tr|C9JV77|C9JV77_HUMAN	2	-0.02126	-5.12563
SGP_02.25983.25983.3.1.dta	2089	4148.77	2567.24	3	AKAALAAFNAQNJGSNFQLEEISR	9,Deamidated[N];12,Deamidated[N];16,Deamidated[N];	1581.53	1581.51	NNH(HN(HEX&n-acetyl&sulfate))(HN)	13	NXS	592	0	0	6	0.16137	0.15133	4.52186	0.68428	T	y1+;y2+;y3+;y4+;y5+;y6+;	y1+;y2+;y4+;y6+;	sp|P02765|FETUA_HUMAN	A	AQ	164	0	176	0.01853	7.21506	3.92e-08	sp|P02765|FETUA_HUMAN/tr|C9JV77|C9JV77_HUMAN	2	-0.02126	-5.12563
SGP_03.13851.13851.4.4.dta	2979	4129.71	2548.2	4	PHKPEIJSTTHPGADLQENFCR	21,Carbamidomethyl[C];	1581.51	1581.51	NNH(HN(HEX&n-acetyl&sulfate))(HN)	7	NXT	834	0	0	4	0.07406	0.08515	2.70117	0.23002	T	b2+;y3+;y7+;y11+;	y7+;y11+;	sp|P00734|THRB_HUMAN	Y	NP	137	0.01	143	-0.0036	-1.41222	1.86e-13	sp|P00734|THRB_HUMAN/tr|C9JV37|C9JV37_HUMAN/tr|E9PIT3|E9PIT3_HUMAN	1	-0.00116	-0.28096
SGP_03.24284.24284.3.0.dta	1415	3996.8	2415.29	3	VILILDPAISGJETQPYPAFTR	-	1581.5	1581.51	NNH(HN(HEX&n-acetyl&sulfate))(HN)	12	NXT	176	0	0	4	0.04973	0.06457	1.92157	0.12408	T	b2+;b11+;b13+;y1+;	y1+;	sp|O43451|MGA_HUMAN	R	GV	1312	0.01	1323	0.00175	0.724255	1.69e-11	sp|O43451|MGA_HUMAN/tr|A0A0J9YVZ3|A0A0J9YVZ3_HUMAN/tr|A0A0J9YX77|A0A0J9YX77_HUMAN/tr|E7ER45|E7ER45_HUMAN	7	0.00776	1.94205
SGP_05.27846.27846.4.1.dta	4282	4609.01	3027.54	4	VVHAAKAALAAFNAQNJGSNFQLEEISR	6,Carbamidomethyl[K];	1581.47	1581.51	NNH(HN(HEX&n-acetyl&sulfate))(HN)	17	NXS	358	0	0	10	0.14748	0.16867	2.81801	0.47533	T	y1+;y2+;y3+;y4+;y5+;y6+;y7+;y8+;y10+;y11+;	y2+;y4+;	sp|P02765|FETUA_HUMAN	R	AQ	160	0	176	-0.0039	-1.28776	5.35e-50	sp|P02765|FETUA_HUMAN/tr|C9JV77|C9JV77_HUMAN	3	0.04413	9.57692
SGP_06.13108.13108.4.1.dta	3990	3578.45	1996.93	4	JECFLQHKDDNPNLPR	3,Carbamidomethyl[C];	1581.52	1581.51	NNH(HN(HEX&n-acetyl&sulfate))(HN)	1	NXC	502	0	0	6	0.17368	0.1596	4.1798	0.66709	T	y1+;y2+;y5+;y6+;y7+;y8+;	y2+;y5+;y6+;y8+;	sp|P02768|ALBU_HUMAN	R	LV	123	0	123	-0.00155	-0.77581	3.88e-05	sp|P02768|ALBU_HUMAN/tr|A0A087WWT3|A0A087WWT3_HUMAN/tr|A0A0C4DGB6|A0A0C4DGB6_HUMAN/tr|H7C013|H7C013_HUMAN	2	-0.00741	-2.07131
SGP_06.27789.27789.2.1.dta	2830	3402.38	1820.85	2	NAQNJGSNFQLEEISR	-	1581.53	1581.51	NNH(HN(HEX&n-acetyl&sulfate))(HN)	5	NXS	354	0	0	4	0.05525	0.10776	2.06085	0.22208	T	y1+;y2+;y4+;y5+;	y2+;	sp|P02765|FETUA_HUMAN	F	AQ	172	0	176	-0.00164	-0.900192	2.23e-18	sp|P02765|FETUA_HUMAN/tr|C9JV77|C9JV77_HUMAN	2	-0.0141	-4.14537
SGP_07.34267.34267.3.0.dta	2426	4140.9	2559.38	3	QIPLCANLVPVPITJATLDQITGK	0,Gln->pyro-Glu[AnyN-termQ];5,Carbamidomethyl[C];	1581.51	1581.51	NNH(HN(HEX&n-acetyl&sulfate))(HN)	15	NXT	108	0	0	7	0.09647	0.07749	2.83965	0.22004	T	b3+;b4+;b5+;b6+;b7+;b8+;b23++;	b8+;b23++;	sp|P02763|A1AG1_HUMAN	A	WF	19	0.01	33	0.00014	0.05468	1.56e-23	sp|P02763|A1AG1_HUMAN	1	-0.00173	-0.417885
SGP_10.23448.23448.3.0.dta	2284	5157.37	3575.89	3	VLNQELRADGTVNQIEGEATPVJLTEPAKLEVK	-	1581.48	1581.51	NNH(HN(HEX&n-acetyl&sulfate))(HN)	23	NXT	66	0	0	10	0.08154	0.1011	1.73517	0.17543	T	y2+;y3+;y5+;y6+;y7+;y8+;y9+;y10+;y13+;y26++;	y7+;	sp|P05090|APOD_HUMAN	K	FS	76	0.01	98	-0.00149	-0.416565	3.46e-33	sp|P05090|APOD_HUMAN/tr|C9JF17|C9JF17_HUMAN/tr|C9JX71|C9JX71_HUMAN	7	0.03585	6.95263
SGP_10.23451.23451.3.0.dta	2284	5157.37	3575.89	3	VLNQELRADGTVNQIEGEATPVJLTEPAKLEVK	-	1581.48	1581.51	NNH(HN(HEX&n-acetyl&sulfate))(HN)	23	NXT	66	0	0	9	0.07644	0.09143	1.73517	0.15864	T	y2+;y4+;y5+;y6+;y7+;y8+;y9+;y10+;y13+;	y7+;	sp|P05090|APOD_HUMAN	K	FS	76	0.01	98	-0.00149	-0.416565	3.46e-33	sp|P05090|APOD_HUMAN/tr|C9JF17|C9JF17_HUMAN/tr|C9JX71|C9JX71_HUMAN	7	0.03585	6.95263
SGP_10.23454.23454.3.0.dta	2284	5157.37	3575.89	3	VLNQELRADGTVNQIEGEATPVJLTEPAKLEVK	-	1581.48	1581.51	NNH(HN(HEX&n-acetyl&sulfate))(HN)	23	NXT	66	0	0	8	0.07885	0.08431	1.73517	0.1463	T	y2+;y3+;y5+;y6+;y7+;y8+;y9+;y10+;	y7+;	sp|P05090|APOD_HUMAN	K	FS	76	0.01	98	-0.00149	-0.416565	3.46e-33	sp|P05090|APOD_HUMAN/tr|C9JF17|C9JF17_HUMAN/tr|C9JX71|C9JX71_HUMAN	7	0.03585	6.95263
PGP_01.14083.14083.3.1.dta	1239	4131.69	2267.13	3	JATVHEQVGGPSLTSDLQAQSK	-	1864.57	1864.55	NNH(HN(HEX&n-acetyl&sulfate))(HN(HEX&n-acetyl&sulfate))	1	NXT	958	0	0	4	0.06017	0.09026	1.91432	0.17279	T	y2+;y3+;y4+;y6+;	y4+;	sp|P04004|VTNC_HUMAN	N	GN	86	0.01	86	-0.00023	-0.101406	1.2e-36	sp|P04004|VTNC_HUMAN/tr|F5GX75|F5GX75_HUMAN	2	-0.01885	-4.56339
PGP_01.23147.23147.3.0.dta	4297	3957.78	2093.21	3	VVLHPJYSQVDIGLIKLK	16,Carbamidomethyl[K];	1864.57	1864.55	NNH(HN(HEX&n-acetyl&sulfate))(HN(HEX&n-acetyl&sulfate))	6	NXS	154	0	0	4	0.08937	0.07739	2.73654	0.21178	T	b2+;b4+;y2+;y7++;	b4+;y7++;	sp|P00738|HPT_HUMAN	K	QK	236	0	241	0.00358	1.70948	2.57e-16	sp|P00738|HPT_HUMAN/tr|J3QR68|J3QR68_HUMAN/tr|H0Y300|H0Y300_HUMAN/tr|A0A0C4DGL8|A0A0C4DGL8_HUMAN/tr|H3BS21|H3BS21_HUMAN/tr|J3QLC9|J3QLC9_HUMAN/tr|A0A087WU08|A0A087WU08_HUMAN	1	-0.01681	-4.2484
PGP_01.23150.23150.3.0.dta	4297	3957.78	2093.21	3	VVLHPJYSQVDIGLIKLK	16,Carbamidomethyl[K];	1864.57	1864.55	NNH(HN(HEX&n-acetyl&sulfate))(HN(HEX&n-acetyl&sulfate))	6	NXS	154	0	0	5	0.11191	0.0846	2.73654	0.23151	T	b2+;b4+;y1+;y2+;y7++;	b4+;y7++;	sp|P00738|HPT_HUMAN	K	QK	236	0	241	0.00358	1.70948	2.57e-16	sp|P00738|HPT_HUMAN/tr|J3QR68|J3QR68_HUMAN/tr|H0Y300|H0Y300_HUMAN/tr|A0A0C4DGL8|A0A0C4DGL8_HUMAN/tr|H3BS21|H3BS21_HUMAN/tr|J3QLC9|J3QLC9_HUMAN/tr|A0A087WU08|A0A087WU08_HUMAN	1	-0.01681	-4.2484
PGP_01.23151.23151.3.0.dta	4297	3957.78	2093.21	3	VVLHPJYSQVDIGLIKLK	16,Carbamidomethyl[K];	1864.57	1864.55	NNH(HN(HEX&n-acetyl&sulfate))(HN(HEX&n-acetyl&sulfate))	6	NXS	154	0	0	5	0.13067	0.09152	3.48056	0.31856	T	b2+;b4+;y1+;y2+;y7++;	b4+;y1+;y7++;	sp|P00738|HPT_HUMAN	K	QK	236	0	241	0.00358	1.70948	2.57e-16	sp|P00738|HPT_HUMAN/tr|J3QR68|J3QR68_HUMAN/tr|H0Y300|H0Y300_HUMAN/tr|A0A0C4DGL8|A0A0C4DGL8_HUMAN/tr|H3BS21|H3BS21_HUMAN/tr|J3QLC9|J3QLC9_HUMAN/tr|A0A087WU08|A0A087WU08_HUMAN	1	-0.01681	-4.2484
PGP_01.23180.23180.3.0.dta	4297	3957.79	2093.21	3	VVLHPJYSQVDIGLIKLK	16,Carbamidomethyl[K];	1864.58	1864.55	NNH(HN(HEX&n-acetyl&sulfate))(HN(HEX&n-acetyl&sulfate))	6	NXS	140	0	0	4	0.09047	0.05793	2.73654	0.15854	T	b4+;y1+;y2+;y7++;	b4+;y7++;	sp|P00738|HPT_HUMAN	K	QK	236	0.01	241	0.00358	1.70948	2.57e-16	sp|P00738|HPT_HUMAN/tr|J3QR68|J3QR68_HUMAN/tr|H0Y300|H0Y300_HUMAN/tr|A0A0C4DGL8|A0A0C4DGL8_HUMAN/tr|H3BS21|H3BS21_HUMAN/tr|J3QLC9|J3QLC9_HUMAN/tr|A0A087WU08|A0A087WU08_HUMAN	1	-0.03433	-8.67616
PGP_03.18123.18123.3.0.dta	2937	3536.39	1671.81	3	TKPREEQYJSTYR	-	1864.58	1864.55	NNH(HN(HEX&n-acetyl&sulfate))(HN(HEX&n-acetyl&sulfate))	9	NXT	252	0	0	4	0.07684	0.04871	2.80034	0.1364	T	b11+;b11++;y1+;y3+;	b11+;b11++;	sp|P01857|IGHG1_HUMAN	K	VV	172	0.01	180	0.00187	1.11789	2.92e-08	sp|P01857|IGHG1_HUMAN/tr|A0A0A0MS08|A0A0A0MS08_HUMAN	21	-0.03174	-8.97774
PGP_03.22218.22218.4.2.dta	3078	4837.98	2973.43	4	LGHCPDPVLVNGEFSSSGPVJVSDKITF	4,Carbamidomethyl[C];11,Deamidated[N];	1864.55	1864.55	NNH(HN(HEX&n-acetyl&sulfate))(HN(HEX&n-acetyl&sulfate))	21	NXS	1072	0	0	4	0.11081	0.09834	2.81203	0.27653	T	b3+;b4+;b6+;b8+;	b3+;b4+;	sp|P20851|C4BPB_HUMAN	R	MC	78	0	98	0.00551	1.85246	9.75e-19	sp|P20851|C4BPB_HUMAN/tr|Q5VVQ7|Q5VVQ7_HUMAN	1	0.00029	0.0599549
PGP_05.24502.24502.4.1.dta	4791	5424.31	3559.73	4	EEYNKSVQEIQATFFYFTPJKTEDTIFLR	4,Deamidated[N];	1864.59	1864.55	NNH(HN(HEX&n-acetyl&sulfate))(HN(HEX&n-acetyl&sulfate))	20	NXT	458	0	0	5	0.03956	0.06209	1.90031	0.11799	T	y5+;y8+;y14+;y11++;y14++;	y5+;	sp|P02763|A1AG1_HUMAN	N	EY	53	0.01	72	0.00235	0.65998	1.9e-15	sp|P02763|A1AG1_HUMAN/sp|P19652|A1AG2_HUMAN	3	-0.03955	-7.29255
PGP_05.7527.7527.3.3.dta	1451	3417.24	1552.72	3	KMDGASJVTCINSR	10,Carbamidomethyl[C];	1864.52	1864.55	NNH(HN(HEX&n-acetyl&sulfate))(HN(HEX&n-acetyl&sulfate))	7	NXT	26	0	0	5	0.10418	0.14386	1.96652	0.2829	T	y1+;y4+;y5+;y6+;y7+;	y7+;	sp|P08603|CFAH_HUMAN	Y	WT	1023	0.01	1029	0.00096	0.617878	2.06e-15	sp|P08603|CFAH_HUMAN	2	0.02643	7.73665
PGP_06.31676.31676.3.0.dta	2306	3941.71	2077.15	3	IPLCANLVPVPITJATLDR	4,Carbamidomethyl[C];	1864.56	1864.55	NNH(HN(HEX&n-acetyl&sulfate))(HN(HEX&n-acetyl&sulfate))	14	NXT	376	0	0	5	0.04298	0.09121	2.04906	0.1869	T	b2+;y1+;y4+;y5+;y11+;	y1+;	sp|P19652|A1AG2_HUMAN	Q	IT	20	0.01	33	0.00044	0.211729	2.18e-21	sp|P19652|A1AG2_HUMAN	2	-0.01459	-3.70237
PGP_07.24958.24958.3.4.dta	4349	3702.6	1838.02	3	VVLHPJYSQVDIGLIK	16,Carbamyl[K];	1864.58	1864.55	NNH(HN(HEX&n-acetyl&sulfate))(HN(HEX&n-acetyl&sulfate))	6	NXS	394	0	0	6	0.05652	0.06613	1.85007	0.12234	T	b2+;b4+;b5+;b7+;b11+;b13+;	b4+;	sp|P00738|HPT_HUMAN	K	LK	236	0.01	241	-0.0033	-1.79446	3.53e-16	sp|P00738|HPT_HUMAN/tr|J3QR68|J3QR68_HUMAN/tr|H0Y300|H0Y300_HUMAN/tr|A0A0C4DGL8|A0A0C4DGL8_HUMAN/tr|H3BS21|H3BS21_HUMAN/tr|J3QLC9|J3QLC9_HUMAN/tr|A0A087WU08|A0A087WU08_HUMAN	1	-0.03049	-8.23694
PGP_10.32007.32007.3.1.dta	3334	3748.57	1883.99	3	KYLGJATAIFFLPDEGK	-	1864.58	1864.55	NNH(HN(HEX&n-acetyl&sulfate))(HN(HEX&n-acetyl&sulfate))	5	NXT	646	0	0	4	0.1467	0.17838	3.03379	0.54116	T	b1+;y5+;y6+;y8+;	y5+;y6+;	sp|P01009|A1AT_HUMAN	M	LQ	267	0	271	0.002	1.06102	1.96e-16	sp|P01009|A1AT_HUMAN/tr|A0A024R6I7|A0A024R6I7_HUMAN/tr|A0A0G2JRN3|A0A0G2JRN3_HUMAN	2	-0.03315	-8.84567
SGP_01.27031.27031.3.2.dta	2374	3603.5	1738.96	3	EATPVJLTEPAKLEVK	-	1864.55	1864.55	NNH(HN(HEX&n-acetyl&sulfate))(HN(HEX&n-acetyl&sulfate))	6	NXT	612	0	0	4	0.04407	0.07834	2.04906	0.16052	T	y2+;y4+;y7+;y9+;	y7+;	sp|P05090|APOD_HUMAN	G	FS	93	0.01	98	0.00282	1.62074	1.07e-16	sp|P05090|APOD_HUMAN/tr|C9JF17|C9JF17_HUMAN/tr|C9JX71|C9JX71_HUMAN	2	0.00261	0.724498
SGP_01.32254.32254.3.0.dta	2306	3941.71	2077.15	3	IPLCANLVPVPITJATLDR	4,Carbamidomethyl[C];	1864.56	1864.55	NNH(HN(HEX&n-acetyl&sulfate))(HN(HEX&n-acetyl&sulfate))	14	NXT	344	0	0	6	0.04152	0.08692	2.04906	0.1781	T	y1+;y3+;y4+;y5+;y9+;y11+;	y1+;	sp|P19652|A1AG2_HUMAN	Q	IT	20	0.01	33	0.00044	0.211729	2.18e-21	sp|P19652|A1AG2_HUMAN	2	-0.01632	-4.14137
SGP_05.32271.32271.2.0.dta	2421	3941.71	2077.15	2	IPLCANLVPVPITJATLDR	4,Carbamidomethyl[C];	1864.56	1864.55	NNH(HN(HEX&n-acetyl&sulfate))(HN(HEX&n-acetyl&sulfate))	14	NXT	376	0	0	4	0.07977	0.07882	1.93665	0.15264	T	b2+;y1+;y4+;y5+;	y1+;	sp|P19652|A1AG2_HUMAN	Q	IT	20	0.01	33	0.00044	0.211729	2.18e-21	sp|P19652|A1AG2_HUMAN	2	-0.01459	-3.70237
SGP_05.34033.34033.3.0.dta	2422	4312.92	2448.35	3	IPLCANLVPVPITJATLDQITGK	4,Carbamidomethyl[C];	1864.57	1864.55	NNH(HN(HEX&n-acetyl&sulfate))(HN(HEX&n-acetyl&sulfate))	14	NXT	242	0	0	5	0.0525	0.07317	1.91194	0.1399	T	y3+;y5+;y6+;y8+;y9+;	y3+;	sp|P02763|A1AG1_HUMAN	Q	WF	20	0.01	33	0.00379	1.54736	5.73e-25	sp|P02763|A1AG1_HUMAN	2	-0.01992	-4.61974
SGP_07.23240.23240.3.3.dta	2660	3474.46	1609.92	3	ATPVJLTEPAKLEVK	-	1864.55	1864.55	NNH(HN(HEX&n-acetyl&sulfate))(HN(HEX&n-acetyl&sulfate))	5	NXT	488	0	0	7	0.0877	0.09	1.95806	0.17622	T	y2+;y3+;y4+;y5+;y7+;y9+;y13+;	y7+;	sp|P05090|APOD_HUMAN	E	FS	94	0.01	98	0.00095	0.589732	8.74e-14	sp|P05090|APOD_HUMAN/tr|C9JF17|C9JF17_HUMAN/tr|C9JX71|C9JX71_HUMAN	1	0.00336	0.967338
PGP_01.14121.14121.2.2.dta	3843	2451.98	911.473	2	JGSLFAFR	-	1540.5	1540.49	NNH(HN(HEX&n-acetyl&sulfate))(HH)	1	NXS	8	0	0	4	0.15319	0.10295	3.91617	0.40317	T	b2+;b3+;b4+;b5+;	b2+;b3+;b4+;	sp|P04004|VTNC_HUMAN	K	GQ	169	0	169	-0.00082	-0.898673	1.75e-21	sp|P04004|VTNC_HUMAN	4	-0.0183	-7.46638
PGP_01.14124.14124.2.2.dta	3843	2451.98	911.473	2	JGSLFAFR	-	1540.5	1540.49	NNH(HN(HEX&n-acetyl&sulfate))(HH)	1	NXS	8	0	0	4	0.11999	0.09017	3.10363	0.27986	T	b2+;b3+;b4+;b5+;	b3+;b4+;	sp|P04004|VTNC_HUMAN	K	GQ	169	0	169	-0.00082	-0.898673	1.75e-21	sp|P04004|VTNC_HUMAN	4	-0.0183	-7.46638
PGP_01.14130.14130.2.3.dta	3843	2451.98	911.473	2	JGSLFAFR	-	1540.5	1540.49	NNH(HN(HEX&n-acetyl&sulfate))(HH)	1	NXS	8	0	0	4	0.12719	0.09123	3.10363	0.28314	T	b2+;b3+;b4+;b5+;	b3+;b4+;	sp|P04004|VTNC_HUMAN	K	GQ	169	0	169	-0.00082	-0.898673	1.75e-21	sp|P04004|VTNC_HUMAN	4	-0.0183	-7.46638
PGP_01.25591.25591.2.0.dta	2265	3247.26	1706.81	2	AQNJGSNFQLEEISR	-	1540.46	1540.49	NNH(HN(HEX&n-acetyl&sulfate))(HH)	4	NXS	156	0	0	9	0.10797	0.20221	3.03913	0.61455	T	y1+;y2+;y3+;y4+;y5+;y6+;y7+;y8+;y11+;	y2+;y4+;	sp|P02765|FETUA_HUMAN	N	AQ	173	0	176	-0.001	-0.585551	3.5e-16	sp|P02765|FETUA_HUMAN/tr|C9JV77|C9JV77_HUMAN	2	0.0306	9.42633
PGP_02.5305.5305.3.0.dta	1766	3048.22	1507.72	3	MSATPGDKVJISCK	13,Carbamidomethyl[C];	1540.5	1540.49	NNH(HN(HEX&n-acetyl&sulfate))(HH)	10	NXS	158	0	0	4	0.07778	0.08431	2.05294	0.17308	T	y2+;y3+;y4+;y5+;	y3+;	sp|P06315|KV502_HUMAN	F	AS	31	0.01	40	0.00106	0.702587	1.28e-13	sp|P06315|KV502_HUMAN	2	-0.01189	-3.90191
PGP_03.7934.7934.2.1.dta	3537	3681.55	2141.08	2	LQLDCRPLEGJSTVTGQPR	5,Carbamidomethyl[C];	1540.48	1540.49	NNH(HN(HEX&n-acetyl&sulfate))(HH)	11	NXT	534	0	0	4	0.0926	0.07256	2.88687	0.20948	T	b13+;y1+;y15+;y15++;	y15+;y15++;	sp|P58166|INHBE_HUMAN	K	RL	188	0.01	198	-0.00095	-0.443498	3.32e-13	sp|P58166|INHBE_HUMAN/tr|F8VNP4|F8VNP4_HUMAN	7	0.00822	2.23337
PGP_03.7968.7968.2.0.dta	3537	3681.55	2141.08	2	LQLDCRPLEGJSTVTGQPR	5,Carbamidomethyl[C];	1540.48	1540.49	NNH(HN(HEX&n-acetyl&sulfate))(HH)	11	NXT	548	0	0	4	0.09965	0.07486	2.88687	0.2161	T	y1+;y15+;y13++;y15++;	y15+;y15++;	sp|P58166|INHBE_HUMAN	K	RL	188	0.01	198	-0.00095	-0.443498	3.32e-13	sp|P58166|INHBE_HUMAN/tr|F8VNP4|F8VNP4_HUMAN	7	0.00932	2.53224
PGP_03.7994.7994.2.1.dta	3537	3681.55	2141.08	2	LQLDCRPLEGJSTVTGQPR	5,Carbamidomethyl[C];	1540.48	1540.49	NNH(HN(HEX&n-acetyl&sulfate))(HH)	11	NXT	526	0	0	4	0.09933	0.07327	2.88687	0.21153	T	b13+;y1+;y15+;y15++;	y1+;y15+;	sp|P58166|INHBE_HUMAN	K	RL	188	0.01	198	-0.00095	-0.443498	3.32e-13	sp|P58166|INHBE_HUMAN/tr|F8VNP4|F8VNP4_HUMAN	7	0.00692	1.88016
PGP_04.15537.15537.3.2.dta	2408	3834.58	2294.12	3	ALAAFNAQNJGSNFQLEEISR	-	1540.47	1540.49	NNH(HN(HEX&n-acetyl&sulfate))(HH)	10	NXS	666	0	0	5	0.11364	0.14694	3.62582	0.53278	T	y1+;y2+;y4+;y5+;y6+;	y4+;y5+;y6+;	sp|P02765|FETUA_HUMAN	A	AQ	167	0	176	0.00072	0.313712	2.02e-18	sp|P02765|FETUA_HUMAN/tr|C9JV77|C9JV77_HUMAN	1	0.01985	5.17796
PGP_05.31498.31498.3.0.dta	2892	4469.93	2929.42	3	ICDLLVANNHFAHFFAPQJLTNMNK	2,Carbamidomethyl[C];	1540.5	1540.49	NNH(HN(HEX&n-acetyl&sulfate))(HH)	19	NXT	418	0	0	6	0.08557	0.1349	3.04454	0.41072	T	b3+;b4+;b5+;y4+;y5+;y6+;	b3+;b4+;	sp|P19827|ITIH1_HUMAN	K	NV	267	0	285	-0.00273	-0.931612	5.25e-52	sp|P19827|ITIH1_HUMAN	7	-0.01929	-4.31646
PGP_06.10322.10322.4.5.dta	1851	3995.62	2455.13	4	VTIQCDSGYGVVGPQSITCSGJR	5,Carbamidomethyl[C];19,Carbamidomethyl[C];	1540.48	1540.49	NNH(HN(HEX&n-acetyl&sulfate))(HH)	22	NXT	330	0	0	4	0.15906	0.06522	3.60644	0.2352	T	b14+;b19++;y1+;y14+;	b14+;y1+;y14+;	sp|P04003|C4BPA_HUMAN	N	TW	507	0.01	528	0.00679	2.76452	1.51e-08	sp|P04003|C4BPA_HUMAN	1	0.00171	0.428077
PGP_06.16898.16898.3.1.dta	3768	3230.28	1689.81	3	ERSWPAVGJCSSALR	10,Carbamidomethyl[C];	1540.47	1540.49	NNH(HN(HEX&n-acetyl&sulfate))(HH)	9	NXS	208	0	0	7	0.11068	0.10736	2.91282	0.31271	T	y1+;y3+;y5+;y6+;y11+;y13+;y11++;	y1+;y11++;	sp|P02790|HEMO_HUMAN	K	WL	179	0	187	9e-05	0.053229	1.07e-32	sp|P02790|HEMO_HUMAN/tr|Q9BS19|Q9BS19_HUMAN	6	0.01892	5.85894
PGP_06.19864.19864.2.0.dta	1773	2955.17	1414.71	2	VTPACJTSLPAQR	5,Carbamidomethyl[C];	1540.46	1540.49	NNH(HN(HEX&n-acetyl&sulfate))(HH)	6	NXS	78	0	0	4	0.11755	0.17129	1.9782	0.33885	T	b2+;y1+;y4+;y11+;	y4+;	sp|Q9UBG0|MRC2_HUMAN	R	WK	64	0	69	0.00296	2.09084	4.52e-12	sp|Q9UBG0|MRC2_HUMAN	14	0.02205	7.46409
PGP_06.20822.20822.4.1.dta	2892	4469.88	2929.42	4	ICDLLVANNHFAHFFAPQJLTNMNK	2,Carbamidomethyl[C];	1540.46	1540.49	NNH(HN(HEX&n-acetyl&sulfate))(HH)	19	NXT	738	0	0	5	0.11141	0.11086	3.04454	0.33753	T	y4+;y5+;y6+;y9+;y12+;	y5+;y12+;	sp|P19827|ITIH1_HUMAN	K	NV	267	0.01	285	-0.00273	-0.931612	5.25e-52	sp|P19827|ITIH1_HUMAN	7	0.02402	5.37498
PGP_07.31787.31787.3.4.dta	1317	4087.71	2547.25	3	TLDANADIGJGTTSANEAGIAASITAK	-	1540.46	1540.49	NNH(HN(HEX&n-acetyl&sulfate))(HH)	10	NXT	816	0	0	13	0.21595	0.16496	4.48214	0.73939	T	y1+;y2+;y3+;y4+;y5+;y6+;y7+;y9+;y10+;y11+;y12+;y13+;y15+;	y1+;y3+;y5+;y7+;	sp|P04114|APOB_HUMAN	F	GE	2770	0	2779	-0.00235	-0.922207	6.43e-21	sp|P04114|APOB_HUMAN	1	0.03037	7.43148
PGP_07.33747.33747.3.4.dta	3388	4435.95	2895.46	3	SVQEIQATFFYFTPJKTEDTIFLR	-	1540.49	1540.49	NNH(HN(HEX&n-acetyl&sulfate))(HH)	15	NXT	280	0	0	4	0.10554	0.13724	3.85241	0.52872	T	b3+;b4+;y3+;y5+;	b3+;b4+;y5+;	sp|P02763|A1AG1_HUMAN	K	EY	58	0	72	0.00097	0.334894	5.5e-13	sp|P02763|A1AG1_HUMAN/sp|P19652|A1AG2_HUMAN	28	-0.00631	-1.42279
PGP_08.21134.21134.4.2.dta	4869	4471.93	2931.44	4	ALJATLHSNLLCRPGPGLGPDNQTEER	12,Carbamidomethyl[C];22,Deamidated[N];	1540.49	1540.49	NNH(HN(HEX&n-acetyl&sulfate))(HH)	3	NXT	430	0	0	4	0.12082	0.07741	3.38077	0.26169	T	b2+;b12+;b12++;y1+;	b2+;b12++;y1+;	sp|Q9Y6H6|KCNE3_HUMAN	K	RA	20	0.01	22	0.00033	0.112535	4.66e-14	sp|Q9Y6H6|KCNE3_HUMAN/tr|E9PJV9|E9PJV9_HUMAN/tr|E9PN03|E9PN03_HUMAN/tr|Q2N1I1|Q2N1I1_HUMAN	14	-0.00732	-1.63724
PGP_09.11519.11519.3.3.dta	953	2946.12	1405.65	3	CHSSQPJATLYK	1,Carbamidomethyl[C];	1540.47	1540.49	NNH(HN(HEX&n-acetyl&sulfate))(HH)	7	NXT	40	0	0	4	0.05143	0.07808	1.99039	0.15542	T	y1+;y2+;y4+;y7+;	y2+;	sp|P05543|THBG_HUMAN	A	MS	30	0.01	36	-0.00094	-0.668261	7.46e-17	sp|P05543|THBG_HUMAN	1	0.01495	5.07623
PGP_09.11520.11520.3.3.dta	953	2946.12	1405.65	3	CHSSQPJATLYK	1,Carbamidomethyl[C];	1540.47	1540.49	NNH(HN(HEX&n-acetyl&sulfate))(HH)	7	NXT	40	0	0	4	0.04883	0.07669	1.99039	0.15265	T	y1+;y2+;y3+;y4+;	y2+;	sp|P05543|THBG_HUMAN	A	MS	30	0.01	36	-0.00094	-0.668261	7.46e-17	sp|P05543|THBG_HUMAN	1	0.01495	5.07623
PGP_09.13333.13333.2.0.dta	980	2746.12	1205.63	2	IIPSJNSGTFR	-	1540.5	1540.49	NNH(HN(HEX&n-acetyl&sulfate))(HH)	5	NXS	72	0	0	4	0.07977	0.09086	2.00312	0.182	T	b6+;y1+;y2+;y3+;	y1+;	sp|O00533|NCHL1_HUMAN	R	IP	83	0.01	87	0.00025	0.207192	2.36e-09	sp|O00533|NCHL1_HUMAN/tr|A0A087X0M8|A0A087X0M8_HUMAN/tr|C9J905|C9J905_HUMAN/tr|C9JW79|C9JW79_HUMAN	7	-0.01163	-4.2366
PGP_09.13384.13384.2.0.dta	980	2746.12	1205.63	2	IIPSJNSGTFR	-	1540.5	1540.49	NNH(HN(HEX&n-acetyl&sulfate))(HH)	5	NXS	72	0	0	4	0.0764	0.09501	2.00312	0.19031	T	y1+;y2+;y3+;y6+;	y1+;	sp|O00533|NCHL1_HUMAN	R	IP	83	0.01	87	0.00025	0.207192	2.36e-09	sp|O00533|NCHL1_HUMAN/tr|A0A087X0M8|A0A087X0M8_HUMAN/tr|C9J905|C9J905_HUMAN/tr|C9JW79|C9JW79_HUMAN	7	-0.0119	-4.33495
PGP_09.32369.32369.2.2.dta	335	2920.23	1379.73	2	VASVININPJTTH	-	1540.5	1540.49	NNH(HN(HEX&n-acetyl&sulfate))(HH)	10	NXT	130	0	0	4	0.03709	0.06801	2.06085	0.14016	T	y3+;y5+;y6+;y7+;	y5+;	sp|P13473|LAMP2_HUMAN	K	ST	248	0.01	257	-0.00035	-0.253493	4.42e-13	sp|P13473|LAMP2_HUMAN/tr|H0YCG2|H0YCG2_HUMAN	1	-0.01538	-5.2685
PGP_10.21413.21413.3.0.dta	4044	5215.21	3674.75	3	IMNGEADAMSLDGGFVYIAGKCGLVPVLAENYJK	0,Amidine[AnyN-term];3,Deamidated[N];9,Oxidation[M];22,Carbamidomethyl[C];	1540.45	1540.49	NNH(HN(HEX&n-acetyl&sulfate))(HH)	33	NXS	542	0	0	5	0.07128	0.10118	1.86591	0.1888	T	y2+;y3+;y7+;y9+;y13+;	y13+;	sp|P02787|TRFE_HUMAN	K	SD	400	0.01	432	0.00932	2.53554	1.33e-10	sp|P02787|TRFE_HUMAN	2	0.03132	6.00671
PGP_10.22637.22637.2.2.dta	345	2413.97	873.503	2	JDTLLGIK	-	1540.47	1540.49	NNH(HN(HEX&n-acetyl&sulfate))(HH)	1	NXT	14	0	0	4	0.06062	0.11978	2.10436	0.25206	T	y1+;y2+;y4+;y5+;	y1+;	sp|P22897|MRC1_HUMAN	K	GE	104	0.01	104	0.0001	0.114353	3.38e-15	sp|P22897|MRC1_HUMAN	7	0.01534	6.35736
PGP_10.24079.24079.3.4.dta	3032	4444.9	2904.42	3	ELHHLQEQJVSNAFLDKGEFYIGSK	12,Deamidated[N];	1540.49	1540.49	NNH(HN(HEX&n-acetyl&sulfate))(HH)	9	NXS	468	3	0.01271	13	0.12541	0.13769	1.91672	0.26392	T	b3+;b4+;b5+;b7+;b9+;y4+;y5+;y6+;y7+;y8+;y9+;y10+;y15+;Y0++;Y1++;Y1++;	b3+;	sp|P00450|CERU_HUMAN	K	YK	754	0	762	-0.00531	-1.82763	5.77e-60	sp|P00450|CERU_HUMAN/tr|E9PFZ2|E9PFZ2_HUMAN/tr|H7C5R1|H7C5R1_HUMAN	7	-0.00329	-0.740341
PGP_10.24083.24083.3.5.dta	3032	4444.9	2904.42	3	ELHHLQEQJVSNAFLDKGEFYIGSK	12,Deamidated[N];	1540.49	1540.49	NNH(HN(HEX&n-acetyl&sulfate))(HH)	9	NXS	468	2	0.00836	16	0.12943	0.1595	1.91672	0.30572	T	b3+;b4+;b5+;b6+;b7+;b8+;b10+;y2+;y4+;y5+;y6+;y7+;y8+;y9+;y10+;y11+;Y0++;Y0++;	b3+;	sp|P00450|CERU_HUMAN	K	YK	754	0	762	-0.00531	-1.82763	5.77e-60	sp|P00450|CERU_HUMAN/tr|E9PFZ2|E9PFZ2_HUMAN/tr|H7C5R1|H7C5R1_HUMAN	7	-0.00329	-0.740341
PGP_10.30695.30695.2.0.dta	1885	2660.01	1119.52	2	PQSITCSGJR	6,Carbamidomethyl[C];	1540.49	1540.49	NNH(HN(HEX&n-acetyl&sulfate))(HH)	9	NXT	14	0	0	5	0.04607	0.1362	2.0861	0.28412	T	b2+;b3+;b5+;y1+;y8+;	b2+;	sp|P04003|C4BPA_HUMAN	G	TW	520	0.01	528	-0.00054	-0.481926	6.4e-18	sp|P04003|C4BPA_HUMAN	1	-0.00231	-0.868746
SGP_02.29723.29723.2.0.dta	2689	3778.7	2238.22	2	LCANLVPVPITJATLDQITGK	2,Carbamidomethyl[C];	1540.49	1540.49	NNH(HN(HEX&n-acetyl&sulfate))(HH)	12	NXT	120	0	0	8	0.08824	0.08268	1.92403	0.15909	T	y3+;y5+;y6+;y7+;y8+;y9+;y13+;y13++;	y3+;	sp|P02763|A1AG1_HUMAN	P	WF	22	0.01	33	0.00142	0.634155	1.79e-14	sp|P02763|A1AG1_HUMAN	2	-0.00205	-0.542659
SGP_03.5967.5967.3.2.dta	3546	2951.18	1410.69	3	TQDEILFSJSTR	-	1540.49	1540.49	NNH(HN(HEX&n-acetyl&sulfate))(HH)	9	NXT	154	0	0	4	0.21301	0.07398	3.05561	0.22605	T	b8+;b10+;y1+;y2+;	b8+;y2+;	sp|Q6YHK3|CD109_HUMAN	R	LS	110	0.01	118	-0.00162	-1.14758	1.2e-19	sp|Q6YHK3|CD109_HUMAN	7	-0.0044	-1.49144
SGP_03.5976.5976.3.0.dta	3546	2951.18	1410.69	3	TQDEILFSJSTR	-	1540.49	1540.49	NNH(HN(HEX&n-acetyl&sulfate))(HH)	9	NXT	154	0	0	4	0.16492	0.06272	2.06901	0.12976	T	b8+;b10+;y1+;y2+;	y2+;	sp|Q6YHK3|CD109_HUMAN	R	LS	110	0.01	118	-0.00162	-1.14758	1.2e-19	sp|Q6YHK3|CD109_HUMAN	7	-0.00445	-1.50839
SGP_03.5981.5981.3.0.dta	3546	2951.18	1410.69	3	TQDEILFSJSTR	-	1540.49	1540.49	NNH(HN(HEX&n-acetyl&sulfate))(HH)	9	NXT	154	0	0	4	0.18935	0.07063	3.05561	0.2158	T	b8+;b10+;y1+;y2+;	y1+;y2+;	sp|Q6YHK3|CD109_HUMAN	R	LS	110	0.01	118	-0.00162	-1.14758	1.2e-19	sp|Q6YHK3|CD109_HUMAN	7	-0.00445	-1.50839
SGP_05.11648.11648.4.0.dta	3	3551.58	2011.11	4	KLHINHNJLTESVGPLPK	-	1540.48	1540.49	NNH(HN(HEX&n-acetyl&sulfate))(HH)	8	NXT	170	0	0	5	0.20505	0.10305	2.73654	0.28201	T	b1+;y1+;y3+;y5+++;y8+++;	y5+++;y8+++;	sp|P51884|LUM_HUMAN	K	SL	120	0.01	127	0.00109	0.541724	4.66e-25	sp|P51884|LUM_HUMAN	14	0.00886	2.49538
SGP_05.11654.11654.4.0.dta	3	3551.58	2011.11	4	KLHINHNJLTESVGPLPK	-	1540.48	1540.49	NNH(HN(HEX&n-acetyl&sulfate))(HH)	8	NXT	170	0	0	4	0.21474	0.10148	3.48056	0.35321	T	b1+;y1+;y5+++;y8+++;	b1+;y5+++;y8+++;	sp|P51884|LUM_HUMAN	K	SL	120	0	127	0.00109	0.541724	4.66e-25	sp|P51884|LUM_HUMAN	14	0.00886	2.49538
SGP_05.8523.8523.2.1.dta	3537	3681.56	2141.08	2	LQLDCRPLEGJSTVTGQPR	5,Carbamidomethyl[C];	1540.48	1540.49	NNH(HN(HEX&n-acetyl&sulfate))(HH)	11	NXT	528	0	0	4	0.09451	0.07056	1.9445	0.1372	T	b13+;y1+;y15+;y15++;	y15+;	sp|P58166|INHBE_HUMAN	K	RL	188	0.01	198	-0.00095	-0.443498	3.32e-13	sp|P58166|INHBE_HUMAN/tr|F8VNP4|F8VNP4_HUMAN	7	0.00572	1.55412
SGP_05.8546.8546.2.3.dta	3537	3681.56	2141.08	2	LQLDCRPLEGJSTVTGQPR	5,Carbamidomethyl[C];	1540.48	1540.49	NNH(HN(HEX&n-acetyl&sulfate))(HH)	11	NXT	528	0	0	4	0.11636	0.08036	2.88687	0.23199	T	b13+;y1+;y15+;y15++;	y15+;y15++;	sp|P58166|INHBE_HUMAN	K	RL	188	0.01	198	-0.00095	-0.443498	3.32e-13	sp|P58166|INHBE_HUMAN/tr|F8VNP4|F8VNP4_HUMAN	7	0.00572	1.55412
SGP_06.13379.13379.3.2.dta	2354	4159.68	2619.2	3	QEPERJECFLQHKDDNPNLPR	0,Gln->pyro-Glu[AnyN-termQ];8,Carbamidomethyl[C];	1540.48	1540.49	NNH(HN(HEX&n-acetyl&sulfate))(HH)	6	NXC	846	1	0.05888	7	0.20362	0.17475	3.6544	0.6386	T	y1+;y2+;y5+;y6+;y7+;y9+;y10+;Y0++;	y6+;y9+;Y0++;	sp|P02768|ALBU_HUMAN	K	LV	118	0	123	0.00011	0.041982	4.07e-13	sp|P02768|ALBU_HUMAN/tr|A0A087WWT3|A0A087WWT3_HUMAN/tr|A0A0C4DGB6|A0A0C4DGB6_HUMAN/tr|H7C013|H7C013_HUMAN	7	0.00778	1.87079
SGP_08.20400.20400.2.0.dta	3034	3440.43	1899.94	2	KVCQDCPLLAPLJDTR	3,Carbamidomethyl[C];6,Carbamidomethyl[C];	1540.48	1540.49	NNH(HN(HEX&n-acetyl&sulfate))(HH)	13	NXT	518	1	0.02567	4	0.10192	0.14312	4.55026	0.65121	T	b1+;b5+;y1+;y2+;Y1++;	b1+;y1+;y2+;Y1++;	sp|P02765|FETUA_HUMAN	R	VV	144	0	156	0.00115	0.604968	2.31e-09	sp|P02765|FETUA_HUMAN/tr|C9JV77|C9JV77_HUMAN	20	0.00066	0.191893
SGP_08.6011.6011.3.0.dta	3546	2951.17	1410.69	3	TQDEILFSJSTR	-	1540.48	1540.49	NNH(HN(HEX&n-acetyl&sulfate))(HH)	9	NXT	124	0	0	4	0.17073	0.06577	2.06901	0.13608	T	b8+;b10+;y1+;y2+;	y2+;	sp|Q6YHK3|CD109_HUMAN	R	LS	110	0.01	118	-0.00162	-1.14758	1.2e-19	sp|Q6YHK3|CD109_HUMAN	7	0.00324	1.09825
SGP_10.22125.22125.2.1.dta	84	3122.33	1581.83	2	FTPJKTEDTIFLR	-	1540.5	1540.49	NNH(HN(HEX&n-acetyl&sulfate))(HH)	4	NXT	236	0	0	4	0.0461	0.09078	2.06085	0.18708	T	y3+;y5+;y6+;y8+;	y5+;	sp|P02763|A1AG1_HUMAN	Y	EY	69	0.01	72	0.00053	0.334847	1.08e-16	sp|P02763|A1AG1_HUMAN/sp|P19652|A1AG2_HUMAN	2	-0.01418	-4.54293
SGP_10.22161.22161.2.1.dta	84	3122.33	1581.83	2	FTPJKTEDTIFLR	-	1540.5	1540.49	NNH(HN(HEX&n-acetyl&sulfate))(HH)	4	NXT	236	0	0	10	0.0981	0.14688	2.06085	0.30269	T	y1+;y2+;y3+;y4+;y5+;y6+;y7+;y8+;y9+;y11+;	y5+;	sp|P02763|A1AG1_HUMAN	Y	EY	69	0.01	72	0.00053	0.334847	1.08e-16	sp|P02763|A1AG1_HUMAN/sp|P19652|A1AG2_HUMAN	2	-0.0136	-4.35711
SGP_10.26562.26562.3.1.dta	4000	4553.95	3013.51	3	VVHAAKAALAAFNAQNJGSNFQLEEISR	0,Amidine[AnyN-term];13,Deamidated[N];16,Deamidated[N];	1540.44	1540.49	NNH(HN(HEX&n-acetyl&sulfate))(HH)	17	NXS	502	0	0	7	0.16507	0.16889	3.57346	0.60353	T	y1+;y2+;y3+;y4+;y6+;y8+;y9+;	y2+;y3+;y6+;	sp|P02765|FETUA_HUMAN	R	AQ	160	0	176	0.01578	5.23468	9.12e-15	sp|P02765|FETUA_HUMAN/tr|C9JV77|C9JV77_HUMAN	2	0.04343	9.53897
SGP_10.5703.5703.3.0.dta	3546	2951.16	1410.69	3	TQDEILFSJSTR	-	1540.48	1540.49	NNH(HN(HEX&n-acetyl&sulfate))(HH)	9	NXT	106	0	0	4	0.16414	0.05817	2.06901	0.12035	T	b8+;b10+;y1+;y2+;	y2+;	sp|Q6YHK3|CD109_HUMAN	R	LS	110	0.01	118	-0.00162	-1.14758	1.2e-19	sp|Q6YHK3|CD109_HUMAN	7	0.00943	3.19645
SGP_10.5709.5709.3.0.dta	3546	2951.16	1410.69	3	TQDEILFSJSTR	-	1540.48	1540.49	NNH(HN(HEX&n-acetyl&sulfate))(HH)	9	NXT	106	0	0	4	0.1966	0.0717	2.06901	0.14835	T	b8+;b10+;y1+;y2+;	y2+;	sp|Q6YHK3|CD109_HUMAN	R	LS	110	0.01	118	-0.00162	-1.14758	1.2e-19	sp|Q6YHK3|CD109_HUMAN	7	0.00943	3.19645
PGP_01.13487.13487.2.5.dta	2511	3018.23	1639.82	2	TKPREEQFJSTFR	-	1378.41	1378.43	NNH(HN(HEX&n-acetyl&sulfate))(H)	9	NXT	116	0	0	4	0.08025	0.10082	2.07318	0.20902	T	b1+;y1+;y2+;y4+;	y1+;	sp|P01859|IGHG2_HUMAN	K	VV	168	0.01	176	2e-05	0.012189	2.62e-12	sp|P01859|IGHG2_HUMAN/tr|A0A286YEY4|A0A286YEY4_HUMAN	13	0.02422	8.02732
PGP_01.19265.19265.2.3.dta	2016	2763.13	1384.72	2	IYJTTYLNVQR	-	1378.41	1378.43	NNH(HN(HEX&n-acetyl&sulfate))(H)	3	NXT	84	0	0	6	0.07544	0.07768	2.00312	0.15561	T	y1+;y2+;y4+;y5+;y6+;y8+;	y1+;	sp|P02763|A1AG1_HUMAN	C	EN	91	0.01	93	0.00031	0.223713	1.34e-11	sp|P02763|A1AG1_HUMAN	1	0.02725	9.86571
PGP_01.22403.22403.3.0.dta	3601	3759.51	2381.1	3	STGKPTLYJVSLVMSDTAGTCY	14,Oxidation[M];21,Carbamidomethyl[C];	1378.41	1378.43	NNH(HN(HEX&n-acetyl&sulfate))(H)	9	NXS	556	0	0	5	0.08117	0.11146	2.04906	0.22838	T	b8+;b10+;y2+;y5+;y6+;	y2+;	sp|P01871|IGHM_HUMAN	K	--	432	0	440	-0.00651	-2.73291	5.46e-21	sp|P01871|IGHM_HUMAN	7	0.02097	5.57938
PGP_01.23842.23842.2.1.dta	1870	2422.04	1043.59	2	AJWTLTPLK	-	1378.45	1378.43	NNH(HN(HEX&n-acetyl&sulfate))(H)	2	NXT	28	0	0	5	0.06441	0.13815	2.09508	0.28943	T	y1+;y3+;y4+;y6+;y7+;	y3+;	sp|P27169|PON1_HUMAN	H	SL	252	0.01	253	0.00045	0.430798	3.49e-15	sp|P27169|PON1_HUMAN	1	-0.01448	-5.9809
PGP_01.27000.27000.3.2.dta	4091	3668.62	2290.2	3	LNAAKALPQPQJVTSLLGCTH	0,Carbamyl[AnyN-term];5,Carbamidomethyl[K];19,Carbamidomethyl[C];	1378.42	1378.43	NNH(HN(HEX&n-acetyl&sulfate))(H)	12	NXT	226	0	0	6	0.11028	0.13356	1.92403	0.25698	T	y1+;y4+;y5+;y7+;y8+;y12++;	y1+;	sp|P02790|HEMO_HUMAN	K	--	442	0.01	453	-0.00435	-1.86361	3.78e-26	sp|P02790|HEMO_HUMAN	1	0.01424	3.88265
PGP_02.16196.16196.3.0.dta	4369	4015.69	2637.27	3	EWEKELHHLQEQJVSNAFLDK	4,Carbamyl[K];	1378.43	1378.43	NNH(HN(HEX&n-acetyl&sulfate))(H)	13	NXS	728	0	0	8	0.18328	0.1825	4.57271	0.8345	T	y1+;y2+;y3+;y4+;y5+;y6+;y7+;y8+;	y2+;y3+;y4+;y7+;	sp|P00450|CERU_HUMAN	R	GE	750	0	762	0.0056	2.12261	3.96e-12	sp|P00450|CERU_HUMAN/tr|E9PFZ2|E9PFZ2_HUMAN/tr|H7C5R1|H7C5R1_HUMAN	2	0.00699	1.74111
PGP_02.16207.16207.3.0.dta	4369	4015.7	2637.27	3	EWEKELHHLQEQJVSNAFLDK	4,Carbamyl[K];	1378.43	1378.43	NNH(HN(HEX&n-acetyl&sulfate))(H)	13	NXS	726	0	0	9	0.17609	0.17876	4.57271	0.81741	T	y1+;y2+;y3+;y4+;y5+;y6+;y7+;y8+;y11+;	y2+;y3+;y4+;y7+;	sp|P00450|CERU_HUMAN	R	GE	750	0	762	0.0056	2.12261	3.96e-12	sp|P00450|CERU_HUMAN/tr|E9PFZ2|E9PFZ2_HUMAN/tr|H7C5R1|H7C5R1_HUMAN	2	0.00614	1.52939
PGP_02.16224.16224.3.0.dta	4369	4015.7	2637.27	3	EWEKELHHLQEQJVSNAFLDK	4,Carbamyl[K];	1378.43	1378.43	NNH(HN(HEX&n-acetyl&sulfate))(H)	13	NXS	726	0	0	10	0.16635	0.17784	4.57271	0.81321	T	y1+;y2+;y3+;y4+;y5+;y6+;y7+;y8+;y9+;y17+;	y2+;y3+;y4+;y7+;	sp|P00450|CERU_HUMAN	R	GE	750	0	762	0.0056	2.12261	3.96e-12	sp|P00450|CERU_HUMAN/tr|E9PFZ2|E9PFZ2_HUMAN/tr|H7C5R1|H7C5R1_HUMAN	2	0.00626	1.55928
PGP_02.30152.30152.2.0.dta	233	3373.43	1995	2	KLGACJDTLQQLMEVFK	5,Carbamidomethyl[C];	1378.42	1378.43	NNH(HN(HEX&n-acetyl&sulfate))(H)	6	NXT	408	0	0	4	0.08	0.07356	1.95806	0.14404	T	b1+;b15++;y3++;y13++;	y3++;	sp|P01008|ANT3_HUMAN	T	FD	123	0.01	128	6e-05	0.03006	4.79e-21	sp|P01008|ANT3_HUMAN/tr|Q8TCE1|Q8TCE1_HUMAN	1	0.00906	2.68651
PGP_02.31335.31335.2.0.dta	669	3497.48	2119.05	2	TYNJITCASPPEVVGLDLR	7,Carbamidomethyl[C];	1378.43	1378.43	NNH(HN(HEX&n-acetyl&sulfate))(H)	4	NXT	512	0	0	12	0.31009	0.33334	4.33929	1.44646	T	y1+;y2+;y3+;y5+;y6+;y7+;y9+;y10+;y11+;y12+;y14+;y10++;	y1+;y2+;y5+;y10+;	sp|P35858|ALS_HUMAN	Y	DL	577	0	580	-0.00055	-0.25943	2.6e-15	sp|P35858|ALS_HUMAN	1	0.00038	0.108681
PGP_05.15395.15395.3.1.dta	2114	3744.55	2366.14	3	AALAAFNAQNJGSNFQLEEISR	14,Deamidated[N];	1378.41	1378.43	NNH(HN(HEX&n-acetyl&sulfate))(H)	11	NXS	630	0	0	4	0.05443	0.10381	2.85587	0.29645	T	y1+;y2+;y4+;y5+;	y1+;y2+;	sp|P02765|FETUA_HUMAN	K	AQ	166	0	176	0.0019	0.802662	4.63e-31	sp|P02765|FETUA_HUMAN/tr|C9JV77|C9JV77_HUMAN	7	0.01982	5.29448
PGP_05.24885.24885.3.4.dta	2849	3717.48	2339.07	3	GLTFQQJASSMCVPDQDTAIR	12,Carbamidomethyl[C];	1378.41	1378.43	NNH(HN(HEX&n-acetyl&sulfate))(H)	7	NXS	556	0	0	4	0.10989	0.20505	2.86934	0.58836	T	y1+;y4+;y6+;y8+;	y6+;y8+;	sp|P01871|IGHM_HUMAN	R	VF	203	0	209	0.00136	0.581181	6.41e-16	sp|P01871|IGHM_HUMAN/tr|A0A1B0GUU9|A0A1B0GUU9_HUMAN	21	0.02339	6.29363
PGP_06.21984.21984.3.0.dta	77	3151.3	1772.85	3	ISJITPADAGTYYCVK	14,Carbamidomethyl[C];	1378.45	1378.43	NNH(HN(HEX&n-acetyl&sulfate))(H)	3	NXT	312	0	0	5	0.11972	0.12268	2.90148	0.35596	T	b2+;b3+;y1+;y2+;y4++;	y1+;y2+;	sp|O00241|SIRB1_HUMAN	S	FR	107	0	109	0.00472	2.66089	1.1e-10	sp|O00241|SIRB1_HUMAN/sp|Q5TFQ8|SIRBL_HUMAN/tr|H3BML4|H3BML4_HUMAN/tr|H3BRP9|H3BRP9_HUMAN/tr|H3BUA5|H3BUA5_HUMAN/tr|H3BV43|H3BV43_HUMAN/tr|H9KV29|H9KV29_HUMAN	14	-0.01987	-6.3073
PGP_06.28225.28225.2.0.dta	2878	3131.3	1752.88	2	YTGJASALFILPDQDK	-	1378.42	1378.43	NNH(HN(HEX&n-acetyl&sulfate))(H)	4	NXS	220	0	0	8	0.18266	0.23003	3.02854	0.69666	T	b5+;y2+;y3+;y4+;y5+;y6+;y8+;y9+;	y5+;y6+;	sp|P01011|AACT_HUMAN	K	ME	268	0	271	-0.00066	-0.376312	1.18e-12	sp|P01011|AACT_HUMAN/tr|A0A087WY93|A0A087WY93_HUMAN/tr|G3V3A0|G3V3A0_HUMAN/tr|G3V595|G3V595_HUMAN	12	0.0144	4.60023
PGP_06.28231.28231.2.0.dta	2878	3131.3	1752.88	2	YTGJASALFILPDQDK	-	1378.42	1378.43	NNH(HN(HEX&n-acetyl&sulfate))(H)	4	NXS	220	0	0	5	0.17115	0.22065	3.02854	0.66825	T	y3+;y5+;y6+;y7+;y8+;	y5+;y6+;	sp|P01011|AACT_HUMAN	K	ME	268	0	271	-0.00066	-0.376312	1.18e-12	sp|P01011|AACT_HUMAN/tr|A0A087WY93|A0A087WY93_HUMAN/tr|G3V3A0|G3V3A0_HUMAN/tr|G3V595|G3V595_HUMAN	12	0.0144	4.60023
PGP_06.28298.28298.2.0.dta	2878	3131.32	1752.88	2	YTGJASALFILPDQDK	-	1378.44	1378.43	NNH(HN(HEX&n-acetyl&sulfate))(H)	4	NXS	250	0	0	8	0.19046	0.24678	3.02854	0.74739	T	b5+;y3+;y4+;y5+;y6+;y7+;y8+;y9+;	y5+;y6+;	sp|P01011|AACT_HUMAN	K	ME	268	0	271	-0.00066	-0.376312	1.18e-12	sp|P01011|AACT_HUMAN/tr|A0A087WY93|A0A087WY93_HUMAN/tr|G3V3A0|G3V3A0_HUMAN/tr|G3V595|G3V595_HUMAN	12	-0.0119	-3.80152
PGP_06.28327.28327.2.0.dta	2878	3131.33	1752.88	2	YTGJASALFILPDQDK	-	1378.45	1378.43	NNH(HN(HEX&n-acetyl&sulfate))(H)	4	NXS	254	0	0	8	0.18741	0.23464	3.02854	0.71061	T	b5+;y2+;y3+;y4+;y5+;y6+;y7+;y8+;	y5+;y6+;	sp|P01011|AACT_HUMAN	K	ME	268	0	271	-0.00066	-0.376312	1.18e-12	sp|P01011|AACT_HUMAN/tr|A0A087WY93|A0A087WY93_HUMAN/tr|G3V3A0|G3V3A0_HUMAN/tr|G3V595|G3V595_HUMAN	12	-0.01601	-5.11446
PGP_06.30802.30802.4.0.dta	4329	4960.23	3581.82	4	GSFPWQAKMVSHHJLTTGATLINEQWLLTTAK	0,Carbamyl[AnyN-term];23,Deamidated[N];	1378.41	1378.43	NNH(HN(HEX&n-acetyl&sulfate))(H)	14	NXT	122	0	0	8	0.1407	0.12967	3.54932	0.46023	T	y1+;y2+;y3+;y4+;y5+;y7+;y8+;y9+;	y3+;y4+;y5+;	sp|P00738|HPT_HUMAN	K	NL	171	0	184	0.0085	2.3443	1.46e-14	sp|P00738|HPT_HUMAN/sp|P00739|HPTR_HUMAN/tr|J3QR68|J3QR68_HUMAN/tr|H0Y300|H0Y300_HUMAN/tr|A0A0C4DGL8|A0A0C4DGL8_HUMAN/tr|A0A0A0MRD9|A0A0A0MRD9_HUMAN/tr|A0A087WU08|A0A087WU08_HUMAN	1	0.02487	5.01493
PGP_06.33802.33802.2.2.dta	84	2960.25	1581.83	2	FTPJKTEDTIFLR	-	1378.42	1378.43	NNH(HN(HEX&n-acetyl&sulfate))(H)	4	NXT	212	1	0.00178	7	0.05784	0.10854	2.06085	0.22368	T	y1+;y3+;y4+;y5+;y6+;y7+;y8+;Y2++;	y5+;	sp|P02763|A1AG1_HUMAN	Y	EY	69	0.01	72	0.00053	0.334847	1.08e-16	sp|P02763|A1AG1_HUMAN/sp|P19652|A1AG2_HUMAN	2	0.01292	4.36601
PGP_06.33823.33823.2.2.dta	84	2960.25	1581.83	2	FTPJKTEDTIFLR	-	1378.42	1378.43	NNH(HN(HEX&n-acetyl&sulfate))(H)	4	NXT	212	0	0	5	0.05077	0.08128	2.06085	0.1675	T	y1+;y3+;y5+;y8+;y10+;	y1+;	sp|P02763|A1AG1_HUMAN	Y	EY	69	0.01	72	0.00053	0.334847	1.08e-16	sp|P02763|A1AG1_HUMAN/sp|P19652|A1AG2_HUMAN	2	0.01292	4.36601
PGP_06.33844.33844.2.1.dta	84	2960.25	1581.83	2	FTPJKTEDTIFLR	-	1378.42	1378.43	NNH(HN(HEX&n-acetyl&sulfate))(H)	4	NXT	212	0	0	5	0.04735	0.07939	2.06085	0.1636	T	y1+;y3+;y5+;y6+;y8+;	y1+;	sp|P02763|A1AG1_HUMAN	Y	EY	69	0.01	72	0.00053	0.334847	1.08e-16	sp|P02763|A1AG1_HUMAN/sp|P19652|A1AG2_HUMAN	2	0.01292	4.36601
PGP_06.33846.33846.2.0.dta	84	2960.25	1581.83	2	FTPJKTEDTIFLR	-	1378.42	1378.43	NNH(HN(HEX&n-acetyl&sulfate))(H)	4	NXT	212	1	0.00234	4	0.05972	0.07678	2.06085	0.15823	T	y1+;y3+;y5+;y8+;Y2++;	y1+;	sp|P02763|A1AG1_HUMAN	Y	EY	69	0.01	72	0.00053	0.334847	1.08e-16	sp|P02763|A1AG1_HUMAN/sp|P19652|A1AG2_HUMAN	2	0.01292	4.36601
PGP_06.33847.33847.2.0.dta	84	2960.25	1581.83	2	FTPJKTEDTIFLR	-	1378.42	1378.43	NNH(HN(HEX&n-acetyl&sulfate))(H)	4	NXT	212	1	0.00171	5	0.05803	0.0927	2.06085	0.19105	T	y1+;y3+;y5+;y7+;y8+;Y2++;	y1+;	sp|P02763|A1AG1_HUMAN	Y	EY	69	0.01	72	0.00053	0.334847	1.08e-16	sp|P02763|A1AG1_HUMAN/sp|P19652|A1AG2_HUMAN	2	0.01292	4.36601
PGP_06.33848.33848.2.0.dta	84	2960.25	1581.83	2	FTPJKTEDTIFLR	-	1378.42	1378.43	NNH(HN(HEX&n-acetyl&sulfate))(H)	4	NXT	212	0	0	5	0.05981	0.08475	2.06085	0.17465	T	y1+;y3+;y5+;y6+;y8+;	y1+;	sp|P02763|A1AG1_HUMAN	Y	EY	69	0.01	72	0.00053	0.334847	1.08e-16	sp|P02763|A1AG1_HUMAN/sp|P19652|A1AG2_HUMAN	2	0.01292	4.36601
PGP_06.33850.33850.2.1.dta	84	2960.25	1581.83	2	FTPJKTEDTIFLR	-	1378.42	1378.43	NNH(HN(HEX&n-acetyl&sulfate))(H)	4	NXT	212	0	0	4	0.05247	0.07769	2.06085	0.1601	T	y1+;y5+;y6+;y8+;	y1+;	sp|P02763|A1AG1_HUMAN	Y	EY	69	0.01	72	0.00053	0.334847	1.08e-16	sp|P02763|A1AG1_HUMAN/sp|P19652|A1AG2_HUMAN	2	0.01292	4.36601
PGP_06.33854.33854.2.0.dta	2372	2960.25	1581.83	2	FTPJKTEDTIFLR	-	1378.42	1378.43	NNH(HN(HEX&n-acetyl&sulfate))(H)	4	NXT	212	0	0	4	0.05199	0.05886	1.9782	0.11643	T	y1+;y3+;y5+;y7+;	y1+;	sp|P02763|A1AG1_HUMAN	Y	EY	69	0.01	72	0.00053	0.334847	1.08e-16	sp|P02763|A1AG1_HUMAN/sp|P19652|A1AG2_HUMAN	2	0.01292	4.36601
PGP_09.13669.13669.2.0.dta	980	2584.07	1205.63	2	IIPSJNSGTFR	-	1378.44	1378.43	NNH(HN(HEX&n-acetyl&sulfate))(H)	5	NXS	52	0	0	4	0.07405	0.0878	2.00312	0.17588	T	b6+;y1+;y2+;y3+;	y1+;	sp|O00533|NCHL1_HUMAN	R	IP	83	0.01	87	0.00025	0.207192	2.36e-09	sp|O00533|NCHL1_HUMAN/tr|A0A087X0M8|A0A087X0M8_HUMAN/tr|C9J905|C9J905_HUMAN/tr|C9JW79|C9JW79_HUMAN	7	-0.01081	-4.18494
PGP_09.13672.13672.2.0.dta	980	2584.07	1205.63	2	IIPSJNSGTFR	-	1378.44	1378.43	NNH(HN(HEX&n-acetyl&sulfate))(H)	5	NXS	52	0	0	4	0.06142	0.0814	2.00312	0.16304	T	b6+;y1+;y2+;y3+;	y1+;	sp|O00533|NCHL1_HUMAN	R	IP	83	0.01	87	0.00025	0.207192	2.36e-09	sp|O00533|NCHL1_HUMAN/tr|A0A087X0M8|A0A087X0M8_HUMAN/tr|C9J905|C9J905_HUMAN/tr|C9JW79|C9JW79_HUMAN	7	-0.01081	-4.18494
PGP_09.13712.13712.2.0.dta	980	2584.07	1205.63	2	IIPSJNSGTFR	-	1378.44	1378.43	NNH(HN(HEX&n-acetyl&sulfate))(H)	5	NXS	52	0	0	4	0.07269	0.08746	2.00312	0.17519	T	b6+;y1+;y2+;y3+;	y1+;	sp|O00533|NCHL1_HUMAN	R	IP	83	0.01	87	0.00025	0.207192	2.36e-09	sp|O00533|NCHL1_HUMAN/tr|A0A087X0M8|A0A087X0M8_HUMAN/tr|C9J905|C9J905_HUMAN/tr|C9JW79|C9JW79_HUMAN	7	-0.01091	-4.22365
PGP_09.13713.13713.2.0.dta	980	2584.07	1205.63	2	IIPSJNSGTFR	-	1378.44	1378.43	NNH(HN(HEX&n-acetyl&sulfate))(H)	5	NXS	52	0	0	4	0.06899	0.08445	2.00312	0.16916	T	b6+;y1+;y2+;y3+;	y1+;	sp|O00533|NCHL1_HUMAN	R	IP	83	0.01	87	0.00025	0.207192	2.36e-09	sp|O00533|NCHL1_HUMAN/tr|A0A087X0M8|A0A087X0M8_HUMAN/tr|C9J905|C9J905_HUMAN/tr|C9JW79|C9JW79_HUMAN	7	-0.01091	-4.22365
PGP_09.13715.13715.2.0.dta	980	2584.07	1205.63	2	IIPSJNSGTFR	-	1378.44	1378.43	NNH(HN(HEX&n-acetyl&sulfate))(H)	5	NXS	52	0	0	4	0.06133	0.08043	2.00312	0.16112	T	b6+;y1+;y2+;y3+;	y1+;	sp|O00533|NCHL1_HUMAN	R	IP	83	0.01	87	0.00025	0.207192	2.36e-09	sp|O00533|NCHL1_HUMAN/tr|A0A087X0M8|A0A087X0M8_HUMAN/tr|C9J905|C9J905_HUMAN/tr|C9JW79|C9JW79_HUMAN	7	-0.01091	-4.22365
PGP_09.13837.13837.2.0.dta	980	2584.07	1205.63	2	IIPSJNSGTFR	-	1378.44	1378.43	NNH(HN(HEX&n-acetyl&sulfate))(H)	5	NXS	52	0	0	5	0.07508	0.10307	2.00312	0.20645	T	b6+;y1+;y2+;y3+;y8+;	y1+;	sp|O00533|NCHL1_HUMAN	R	IP	83	0	87	0.00025	0.207192	2.36e-09	sp|O00533|NCHL1_HUMAN/tr|A0A087X0M8|A0A087X0M8_HUMAN/tr|C9J905|C9J905_HUMAN/tr|C9JW79|C9JW79_HUMAN	7	-0.01056	-4.08815
PGP_09.13856.13856.2.0.dta	980	2584.07	1205.63	2	IIPSJNSGTFR	-	1378.44	1378.43	NNH(HN(HEX&n-acetyl&sulfate))(H)	5	NXS	60	0	0	4	0.05521	0.0757	2.00312	0.15164	T	b6+;y1+;y2+;y3+;	y1+;	sp|O00533|NCHL1_HUMAN	R	IP	83	0.01	87	0.00025	0.207192	2.36e-09	sp|O00533|NCHL1_HUMAN/tr|A0A087X0M8|A0A087X0M8_HUMAN/tr|C9J905|C9J905_HUMAN/tr|C9JW79|C9JW79_HUMAN	7	-0.01051	-4.0688
PGP_09.6235.6235.3.1.dta	2460	3225.38	1846.94	3	KQVHFFVJASDVDNVK	-	1378.43	1378.43	NNH(HN(HEX&n-acetyl&sulfate))(H)	8	NXS	286	0	0	4	0.06139	0.07323	1.96085	0.1436	T	b1+;b6++;y1+;y9+;	b6++;	sp|Q96IY4|CBPB2_HUMAN	K	AH	66	0.01	73	0.00028	0.151521	1.71e-07	sp|Q96IY4|CBPB2_HUMAN/tr|A0A087WSY5|A0A087WSY5_HUMAN	21	0.00072	0.2233
PGP_10.27933.27933.2.0.dta	438	3926.75	2548.35	2	VSHHJLTTGATLINEQWLLTTAK	-	1378.4	1378.43	NNH(HN(HEX&n-acetyl&sulfate))(H)	5	NXT	214	0	0	7	0.16424	0.17243	4.07434	0.70252	T	y1+;y2+;y3+;y4+;y5+;y6+;y7+;	y3+;y4+;y5+;y6+;	sp|P00738|HPT_HUMAN	M	NL	180	0	184	0.004	1.56903	6.37e-13	sp|P00738|HPT_HUMAN/sp|P00739|HPTR_HUMAN/tr|A0A087WU08|A0A087WU08_HUMAN/tr|A0A0A0MRD9|A0A0A0MRD9_HUMAN/tr|A0A0C4DGL8|A0A0C4DGL8_HUMAN/tr|H0Y300|H0Y300_HUMAN/tr|J3QR68|J3QR68_HUMAN	3	0.03554	9.05315
SGP_01.25969.25969.3.4.dta	4034	4438.84	3060.39	3	PDMKTELFSSSCPGGIMLJETGQGYQR	0,Amidine[AnyN-term];3,Oxidation[M];12,Carbamidomethyl[C];	1378.45	1378.43	NNH(HN(HEX&n-acetyl&sulfate))(H)	19	NXT	1122	0	0	7	0.12642	0.11124	2.82714	0.3145	T	y1+;y2+;y4+;y5+;y6+;y7+;y8+;	y6+;y7+;	sp|O95445|APOM_HUMAN	R	FL	117	0.01	135	-3e-05	-0.0098	2.26e-07	sp|O95445|APOM_HUMAN/tr|Q5SRP5|Q5SRP5_HUMAN	1	-0.02028	-4.56978
SGP_01.26087.26087.2.0.dta	3591	3926.59	2548.14	2	TELFSSSCPGGIMLJETGQGYQR	8,Carbamidomethyl[C];13,Oxidation[M];	1378.44	1378.43	NNH(HN(HEX&n-acetyl&sulfate))(H)	15	NXT	666	0	0	4	0.09604	0.15085	2.05294	0.3097	T	b2+;b3+;y4+;y6+;	b2+;	sp|O95445|APOM_HUMAN	K	FL	121	0.01	135	0.00281	1.10234	1.08e-21	sp|O95445|APOM_HUMAN/tr|Q5SRP5|Q5SRP5_HUMAN	21	-0.00879	-2.23916
SGP_01.28037.28037.3.0.dta	2114	3744.57	2366.14	3	AALAAFNAQNJGSNFQLEEISR	14,Deamidated[N];	1378.43	1378.43	NNH(HN(HEX&n-acetyl&sulfate))(H)	11	NXS	610	0	0	4	0.0512	0.09693	1.92157	0.18625	T	b4+;y1+;y2+;y5+;	y1+;	sp|P02765|FETUA_HUMAN	K	AQ	166	0.01	176	0.0019	0.802662	4.63e-31	sp|P02765|FETUA_HUMAN/tr|C9JV77|C9JV77_HUMAN	7	0.0004	0.10685
SGP_04.19609.19609.3.3.dta	1734	3150.26	1771.85	3	VCQDCPLLAPLJDTR	2,Carbamidomethyl[C];5,Carbamidomethyl[C];	1378.41	1378.43	NNH(HN(HEX&n-acetyl&sulfate))(H)	12	NXT	170	0	0	4	0.183	0.21055	2.91667	0.61412	T	y1+;y2+;y3+;y6+;	y1+;y2+;	sp|P02765|FETUA_HUMAN	K	VV	145	0	156	0.00022	0.124095	1.63e-25	sp|P02765|FETUA_HUMAN/tr|C9JV77|C9JV77_HUMAN	14	0.02284	7.25258
SGP_04.21901.21901.3.3.dta	1899	3150.3	1771.85	3	VCQDCPLLAPLJDTR	2,Carbamidomethyl[C];5,Carbamidomethyl[C];	1378.45	1378.43	NNH(HN(HEX&n-acetyl&sulfate))(H)	12	NXT	218	1	0.00553	4	0.07555	0.11186	2.06085	0.23053	T	b2+;b4+;y1+;y2+;Y1+;	y2+;	sp|P02765|FETUA_HUMAN	K	VV	145	0.01	156	0.00022	0.124095	1.63e-25	sp|P02765|FETUA_HUMAN/tr|C9JV77|C9JV77_HUMAN	14	-0.021	-6.66812
SGP_04.30893.30893.2.0.dta	1357	2901.26	1522.86	2	NLVPVPITJATLDR	-	1378.41	1378.43	NNH(HN(HEX&n-acetyl&sulfate))(H)	9	NXT	116	0	0	5	0.09949	0.10937	2.91667	0.31899	T	b1+;b3+;b12+;y1+;y4+;	y1+;y4+;	sp|P19652|A1AG2_HUMAN	A	IT	25	0.01	33	0.00173	1.13529	1.17e-22	sp|P19652|A1AG2_HUMAN	2	0.0263	9.06824
SGP_07.26562.26562.2.0.dta	4013	3652.6	2274.2	2	LNAAKALPQPQJVTSLLGCTH	0,Amidine[AnyN-term];19,Carbamidomethyl[C];	1378.4	1378.43	NNH(HN(HEX&n-acetyl&sulfate))(H)	12	NXT	266	0	0	5	0.15666	0.1361	3.62582	0.49348	T	y1+;y4+;y5+;y7+;y8+;	y1+;y4+;y8+;	sp|P02790|HEMO_HUMAN	K	--	442	0	453	-0.00568	-2.4965	2.44e-19	sp|P02790|HEMO_HUMAN	1	0.03224	8.8291
SGP_08.22998.22998.3.1.dta	4351	4868.03	3489.58	3	TEGRPDMKTELFSSSCPGGIMLJETGQGYQR	8,Carbamyl[K];16,Carbamidomethyl[C];	1378.44	1378.43	NNH(HN(HEX&n-acetyl&sulfate))(H)	23	NXT	822	1	0.02019	4	0.04526	0.08595	1.74886	0.15032	T	y1+;y2+;y6+;y7+;Y4++;	Y4++;	sp|O95445|APOM_HUMAN	R	FL	113	0.01	135	-0.00099	-0.283622	6.82e-31	sp|O95445|APOM_HUMAN/tr|Q5SRP5|Q5SRP5_HUMAN	2	-0.0099	-2.0341
PGP_01.20442.20442.3.0.dta	4135	3559.5	1200.69	3	LPJLSSLTLSR	0,Carbamyl[AnyN-term];	2358.8	2358.77	NNH(H(NHS)(N(HEX&sulfate)))(HNH)	3	NXS	486	0	0	6	0.11012	0.09522	3.06703	0.29204	T	b2+;y1+;y2+;y3+;y4+;y5+;	y1+;y4+;	sp|P40197|GPV_HUMAN	R	NH	241	0	243	-0.00023	-0.184786	8.85e-26	sp|P40197|GPV_HUMAN	1	-0.03547	-9.96762
PGP_04.29909.29909.3.2.dta	3280	4444.81	2086.02	3	PQEPLSVTWSESGQJVTAR	-	2358.79	2358.77	NNH(H(NHS)(N(HEX&sulfate)))(HNH)	15	NXT	1010	0	0	4	0.04857	0.09867	2.04906	0.20218	T	b2+;b3+;b4+;y1+;	b2+;	sp|P01877|IGHA2_HUMAN	F	NF	33	0.01	47	-0.00185	-0.886439	2.13e-33	sp|P01877|IGHA2_HUMAN/tr|A0A0G2JMB2|A0A0G2JMB2_HUMAN/tr|A0A286YEY5|A0A286YEY5_HUMAN	1	-0.02388	-5.37375
PGP_06.33967.33967.3.0.dta	3517	4088.74	1729.95	3	ALSHLALGAQJHTLQR	-	2358.79	2358.77	NNH(H(NHS)(N(HEX&sulfate)))(HNH)	11	NXT	626	0	0	4	0.02206	0.06726	2.04906	0.13783	T	b5+;y7+;y9+;y10+;	b5+;	sp|P08697|A2AP_HUMAN	L	LQ	116	0.01	126	0.00044	0.254199	1.03e-11	sp|P08697|A2AP_HUMAN/tr|A0A0J9YY65|A0A0J9YY65_HUMAN/tr|C9JMH6|C9JMH6_HUMAN	3	-0.02625	-6.42162
PGP_08.29636.29636.4.0.dta	2881	5789.29	3430.48	4	EGDHEFLEVPEAQEDVEATFPVHQPGJYSC	30,Carbamidomethyl[C];	2358.81	2358.77	NNH(H(NHS)(N(HEX&sulfate)))(HNH)	27	NXS	762	0	0	5	0.0601	0.08961	1.88694	0.16909	T	b4+;b5+;b6+;b7+;b8+;	b8+;	sp|P04217|A1BG_HUMAN	R	SY	153	0.01	179	0.00409	1.19191	7.47e-16	sp|P04217|A1BG_HUMAN/tr|M0R009|M0R009_HUMAN	2	-0.04766	-8.2338
PGP_08.29640.29640.4.0.dta	2881	5789.29	3430.48	4	EGDHEFLEVPEAQEDVEATFPVHQPGJYSC	30,Carbamidomethyl[C];	2358.81	2358.77	NNH(H(NHS)(N(HEX&sulfate)))(HNH)	27	NXS	762	0	0	5	0.04291	0.07877	1.88694	0.14863	T	b4+;b5+;b6+;b7+;b8+;	b8+;	sp|P04217|A1BG_HUMAN	R	SY	153	0.01	179	0.00409	1.19191	7.47e-16	sp|P04217|A1BG_HUMAN/tr|M0R009|M0R009_HUMAN	2	-0.04766	-8.2338
PGP_09.14203.14203.3.2.dta	1670	4173.64	1814.84	3	PTHVJVSVVMAEVDGTC	17,Carbamidomethyl[C];	2358.8	2358.77	NNH(H(NHS)(N(HEX&sulfate)))(HNH)	5	NXS	600	0	0	4	0.1511	0.13747	3.8331	0.52693	T	y1+;y2+;y4+;y5+;	y1+;y2+;y5+;	sp|P01876|IGHA1_HUMAN	K	Y-	336	0	340	0.00556	3.06196	3.44e-20	sp|P01876|IGHA1_HUMAN/tr|A0A0G2JMB2|A0A0G2JMB2_HUMAN	2	-0.02968	-7.11297
PGP_09.21547.21547.2.0.dta	2452	3699.52	1340.78	2	VJLTEPAKLEVK	-	2358.74	2358.77	NNH(H(NHS)(N(HEX&sulfate)))(HNH)	2	NXT	360	0	0	4	0.10822	0.07192	3.73235	0.26845	T	y1+;y2+;y3+;y11++;	y1+;y2+;y3+;	sp|P05090|APOD_HUMAN	P	FS	97	0.01	98	0.00125	0.93161	3.65e-12	sp|P05090|APOD_HUMAN/tr|C9JF17|C9JF17_HUMAN/tr|C9JX71|C9JX71_HUMAN	2	0.02258	6.10519
PGP_09.28776.28776.4.2.dta	3679	5706.48	3347.75	4	IRPSTGTGVMLALVSGJNTVPFAVSLVDSTSEK	-	2358.72	2358.77	NNH(H(NHS)(N(HEX&sulfate)))(HNH)	17	NXT	108	0	0	4	0.12884	0.0558	2.47291	0.13799	T	b11++;b18+++;b21+++;y7+;	b11++;b18+++;	sp|P07225|PROS_HUMAN	N	SQ	514	0.01	530	-0.00012	-0.035834	5.06e-31	sp|P07225|PROS_HUMAN/tr|G5E9F8|G5E9F8_HUMAN	2	0.04143	7.26151
SGP_05.22046.22046.5.0.dta	2717	4896.16	2537.35	5	GTVNQIEGEATPVJLTEPAKLEVK	-	2358.81	2358.77	NNH(H(NHS)(N(HEX&sulfate)))(HNH)	14	NXT	112	1	0.01151	8	0.26541	0.19234	4.05717	0.78035	T	b8+;y1+;y2+;y3+;y4+;y5+;y7+;y9+;Y2++;	y2+;y4+;y7+;y9+;	sp|P05090|APOD_HUMAN	D	FS	85	0	98	0.00038	0.149705	2.35e-24	sp|P05090|APOD_HUMAN/tr|C9JF17|C9JF17_HUMAN/tr|C9JX71|C9JX71_HUMAN	2	-0.04821	-9.84842
SGP_06.27689.27689.4.0.dta	4000	5372.32	3013.51	4	VVHAAKAALAAFNAQNJGSNFQLEEISR	0,Amidine[AnyN-term];13,Deamidated[N];16,Deamidated[N];	2358.8	2358.77	NNH(H(NHS)(N(HEX&sulfate)))(HNH)	17	NXS	380	0	0	9	0.1144	0.15272	1.89134	0.28884	T	y1+;y2+;y3+;y4+;y5+;y6+;y7+;y8+;y11+;	y2+;	sp|P02765|FETUA_HUMAN	R	AQ	160	0	176	0.01578	5.23468	9.12e-15	sp|P02765|FETUA_HUMAN/tr|C9JV77|C9JV77_HUMAN	2	-0.03896	-7.2533
SGP_06.27819.27819.4.0.dta	4000	5372.26	3013.51	4	VVHAAKAALAAFNAQNJGSNFQLEEISR	0,Amidine[AnyN-term];13,Deamidated[N];16,Deamidated[N];	2358.75	2358.77	NNH(H(NHS)(N(HEX&sulfate)))(HNH)	17	NXS	612	0	0	10	0.14747	0.17545	3.57346	0.62698	T	y1+;y2+;y3+;y4+;y5+;y6+;y7+;y8+;y9+;y11+;	y2+;y4+;y5+;	sp|P02765|FETUA_HUMAN	R	AQ	160	0	176	0.01578	5.23468	9.12e-15	sp|P02765|FETUA_HUMAN/tr|C9JV77|C9JV77_HUMAN	2	0.0151	2.81127
SGP_07.27548.27548.3.0.dta	4000	5372.26	3013.51	3	VVHAAKAALAAFNAQNJGSNFQLEEISR	0,Amidine[AnyN-term];13,Deamidated[N];16,Deamidated[N];	2358.75	2358.77	NNH(H(NHS)(N(HEX&sulfate)))(HNH)	17	NXS	608	0	0	8	0.18705	0.18335	4.24346	0.77805	T	y1+;y2+;y3+;y4+;y5+;y6+;y7+;y11+;	y1+;y2+;y3+;y6+;	sp|P02765|FETUA_HUMAN	R	AQ	160	0	176	0.01578	5.23468	9.12e-15	sp|P02765|FETUA_HUMAN/tr|C9JV77|C9JV77_HUMAN	2	0.01611	2.99931
SGP_07.27672.27672.5.0.dta	4000	5372.26	3013.51	5	VVHAAKAALAAFNAQNJGSNFQLEEISR	0,Amidine[AnyN-term];13,Deamidated[N];16,Deamidated[N];	2358.75	2358.77	NNH(H(NHS)(N(HEX&sulfate)))(HNH)	17	NXS	616	0	0	10	0.10599	0.13877	1.89134	0.26246	T	b10+;y2+;y3+;y5+;y6+;y7+;y8+;y9+;y10+;y11+;	y2+;	sp|P02765|FETUA_HUMAN	R	AQ	160	0	176	0.01578	5.23468	9.12e-15	sp|P02765|FETUA_HUMAN/tr|C9JV77|C9JV77_HUMAN	2	0.01666	3.10171
SGP_07.27711.27711.4.0.dta	4000	5372.26	3013.51	4	VVHAAKAALAAFNAQNJGSNFQLEEISR	0,Amidine[AnyN-term];13,Deamidated[N];16,Deamidated[N];	2358.74	2358.77	NNH(H(NHS)(N(HEX&sulfate)))(HNH)	17	NXS	638	0	0	9	0.14279	0.16278	4.24346	0.69077	T	y1+;y2+;y3+;y4+;y5+;y6+;y8+;y9+;y11+;	y2+;y4+;y5+;y6+;	sp|P02765|FETUA_HUMAN	R	AQ	160	0	176	0.01578	5.23468	9.12e-15	sp|P02765|FETUA_HUMAN/tr|C9JV77|C9JV77_HUMAN	2	0.02162	4.02515
SGP_08.27893.27893.5.0.dta	4000	5372.3	3013.51	5	VVHAAKAALAAFNAQNJGSNFQLEEISR	0,Amidine[AnyN-term];13,Deamidated[N];16,Deamidated[N];	2358.79	2358.77	NNH(H(NHS)(N(HEX&sulfate)))(HNH)	17	NXS	472	0	0	6	0.10387	0.11435	1.89134	0.21628	T	y2+;y3+;y4+;y5+;y6+;y8+;	y2+;	sp|P02765|FETUA_HUMAN	R	AQ	160	0	176	0.01578	5.23468	9.12e-15	sp|P02765|FETUA_HUMAN/tr|C9JV77|C9JV77_HUMAN	2	-0.02041	-3.79982
SGP_08.27906.27906.5.0.dta	4000	5372.3	3013.51	5	VVHAAKAALAAFNAQNJGSNFQLEEISR	0,Amidine[AnyN-term];13,Deamidated[N];16,Deamidated[N];	2358.79	2358.77	NNH(H(NHS)(N(HEX&sulfate)))(HNH)	17	NXS	472	0	0	6	0.07229	0.08981	1.89134	0.16987	T	y1+;y2+;y3+;y5+;y6+;y8+;	y5+;	sp|P02765|FETUA_HUMAN	R	AQ	160	0.01	176	0.01578	5.23468	9.12e-15	sp|P02765|FETUA_HUMAN/tr|C9JV77|C9JV77_HUMAN	2	-0.02041	-3.79982
PGP_01.20352.20352.2.0.dta	1848	3801.57	1271.64	2	YJTTYLNVQR	-	2529.93	2529.9	N(NH(HNHNH(NON|a|keto|d))(HN(F)(H)))(F)	2	NXT	696	0	0	4	0.0996	0.07496	3.07882	0.23078	T	b9+;y1+;y5+;y8+;	y1+;y8+;	sp|P02763|A1AG1_HUMAN	I	EN	92	0.01	93	0.00166	1.30439	3.19e-35	sp|P02763|A1AG1_HUMAN	1	-0.0331	-8.70916
PGP_02.17687.17687.4.2.dta	2843	4784.06	2254.12	4	ADGTVNQIEGEATPVJLTEPAK	-	2529.94	2529.9	N(NH(HNHNH(NON|a|keto|d))(HN(F)(H)))(F)	16	NXT	466	0	0	4	0.09734	0.13633	1.91432	0.26097	T	b4+;y3+;y5+;y9+;	y3+;	sp|P05090|APOD_HUMAN	R	LE	83	0.01	98	-0.00071	-0.314841	2.48e-28	sp|P05090|APOD_HUMAN/tr|C9JF17|C9JF17_HUMAN/tr|C9JX71|C9JX71_HUMAN	14	-0.04075	-8.51959
PGP_02.23917.23917.3.0.dta	582	4013.72	1483.79	3	HPJYSQVDIGLIK	-	2529.93	2529.9	N(NH(HNHNH(NON|a|keto|d))(HN(F)(H)))(F)	3	NXS	470	0	0	5	0.06406	0.09614	2.06085	0.19813	T	y1+;y2+;y4+;y5+;y9+;	y5+;	sp|P00738|HPT_HUMAN	L	LK	239	0.01	241	-0.00376	-2.53238	6.64e-26	sp|P00738|HPT_HUMAN/tr|J3QR68|J3QR68_HUMAN/tr|H0Y300|H0Y300_HUMAN/tr|A0A0C4DGL8|A0A0C4DGL8_HUMAN/tr|H3BS21|H3BS21_HUMAN/tr|J3QLC9|J3QLC9_HUMAN/tr|A0A087WU08|A0A087WU08_HUMAN	1	-0.02681	-6.68123
PGP_02.23937.23937.3.0.dta	582	4013.72	1483.79	3	HPJYSQVDIGLIK	-	2529.93	2529.9	N(NH(HNHNH(NON|a|keto|d))(HN(F)(H)))(F)	3	NXS	470	0	0	5	0.09424	0.11706	2.06085	0.24125	T	y1+;y2+;y4+;y5+;y12+;	y5+;	sp|P00738|HPT_HUMAN	L	LK	239	0	241	-0.00376	-2.53238	6.64e-26	sp|P00738|HPT_HUMAN/tr|J3QR68|J3QR68_HUMAN/tr|H0Y300|H0Y300_HUMAN/tr|A0A0C4DGL8|A0A0C4DGL8_HUMAN/tr|H3BS21|H3BS21_HUMAN/tr|J3QLC9|J3QLC9_HUMAN/tr|A0A087WU08|A0A087WU08_HUMAN	1	-0.02681	-6.68123
PGP_02.24728.24728.3.3.dta	1344	4324.92	1795.01	3	VVLHPJYSQVDIGLIK	-	2529.91	2529.9	N(NH(HNHNH(NON|a|keto|d))(HN(F)(H)))(F)	6	NXS	156	0	0	4	0.07701	0.10946	1.85007	0.2025	T	b4+;y1+;y4+;y5+;	y5+;	sp|P00738|HPT_HUMAN	K	LK	236	0	241	0.00231	1.28619	3.02e-11	sp|P00738|HPT_HUMAN/tr|A0A087WU08|A0A087WU08_HUMAN/tr|A0A0C4DGL8|A0A0C4DGL8_HUMAN/tr|H0Y300|H0Y300_HUMAN/tr|H3BS21|H3BS21_HUMAN/tr|J3QLC9|J3QLC9_HUMAN/tr|J3QR68|J3QR68_HUMAN	17	-0.01051	-2.43066
PGP_02.32016.32016.3.0.dta	574	4106.76	1576.82	3	YLJETQQLTPEIK	-	2529.94	2529.9	N(NH(HNHNH(NON|a|keto|d))(HN(F)(H)))(F)	3	NXT	544	0	0	5	0.12589	0.1657	3.04454	0.50448	T	b2+;y2+;y4+;y5+;y9+;	b2+;y4+;	sp|P01023|A2MG_HUMAN	D	SK	989	0	991	0.00036	0.228165	3.69e-15	sp|P01023|A2MG_HUMAN	2	-0.03884	-9.45981
PGP_02.32082.32082.3.1.dta	574	4106.76	1576.82	3	YLJETQQLTPEIK	-	2529.94	2529.9	N(NH(HNHNH(NON|a|keto|d))(HN(F)(H)))(F)	3	NXT	544	0	0	5	0.15676	0.17414	3.04454	0.53016	T	b2+;y1+;y2+;y4+;y6+;	b2+;y4+;	sp|P01023|A2MG_HUMAN	D	SK	989	0	991	0.00036	0.228165	3.69e-15	sp|P01023|A2MG_HUMAN	2	-0.03929	-9.56941
PGP_02.32128.32128.3.1.dta	574	4106.76	1576.82	3	YLJETQQLTPEIK	-	2529.94	2529.9	N(NH(HNHNH(NON|a|keto|d))(HN(F)(H)))(F)	3	NXT	558	0	0	5	0.14389	0.17538	3.04454	0.53395	T	b2+;y1+;y2+;y4+;y5+;	b2+;y4+;	sp|P01023|A2MG_HUMAN	D	SK	989	0	991	0.00036	0.228165	3.69e-15	sp|P01023|A2MG_HUMAN	2	-0.03814	-9.28932
PGP_04.18047.18047.4.0.dta	3501	4981.07	2451.15	4	HKPEIJSTTHPGADLQENFCR	20,Carbamidomethyl[C];	2529.93	2529.9	N(NH(HNHNH(NON|a|keto|d))(HN(F)(H)))(F)	6	NXT	888	0	0	5	0.10108	0.13011	3.03913	0.39543	T	b2+;y4+;y7+;y8+;y11+;	y7+;y11+;	sp|P00734|THRB_HUMAN	P	NP	138	0	143	0.00446	1.81882	8.06e-14	sp|P00734|THRB_HUMAN/tr|C9JV37|C9JV37_HUMAN/tr|E9PIT3|E9PIT3_HUMAN	2	-0.02672	-5.36536
PGP_05.13861.13861.4.0.dta	2979	5078.1	2548.2	4	PHKPEIJSTTHPGADLQENFCR	21,Carbamidomethyl[C];	2529.9	2529.9	N(NH(HNHNH(NON|a|keto|d))(HN(F)(H)))(F)	7	NXT	922	0	0	5	0.08918	0.11714	1.80695	0.21167	T	b2+;b3+;y1+;y4+;y11+;	y11+;	sp|P00734|THRB_HUMAN	Y	NP	137	0.01	143	-0.0036	-1.41222	1.86e-13	sp|P00734|THRB_HUMAN/tr|C9JV37|C9JV37_HUMAN/tr|E9PIT3|E9PIT3_HUMAN	1	-0.00112	-0.220599
PGP_05.13864.13864.4.0.dta	2979	5078.1	2548.2	4	PHKPEIJSTTHPGADLQENFCR	21,Carbamidomethyl[C];	2529.9	2529.9	N(NH(HNHNH(NON|a|keto|d))(HN(F)(H)))(F)	7	NXT	922	0	0	6	0.08595	0.1012	1.80695	0.18286	T	b2+;y1+;y4+;y7+;y11++;y15+++;	y7+;	sp|P00734|THRB_HUMAN	Y	NP	137	0.01	143	-0.0036	-1.41222	1.86e-13	sp|P00734|THRB_HUMAN/tr|C9JV37|C9JV37_HUMAN/tr|E9PIT3|E9PIT3_HUMAN	1	-0.00112	-0.220599
PGP_05.13903.13903.4.3.dta	2979	5078.1	2548.2	4	PHKPEIJSTTHPGADLQENFCR	21,Carbamidomethyl[C];	2529.9	2529.9	N(NH(HNHNH(NON|a|keto|d))(HN(F)(H)))(F)	7	NXT	916	1	0.00277	8	0.14521	0.16911	2.70117	0.45679	T	b2+;b3+;y1+;y4+;y5+;y7+;y8+;y11+;Y4+++;	y7+;y11+;	sp|P00734|THRB_HUMAN	Y	NP	137	0	143	-0.0036	-1.41222	1.86e-13	sp|P00734|THRB_HUMAN/tr|C9JV37|C9JV37_HUMAN/tr|E9PIT3|E9PIT3_HUMAN	1	-0.00367	-0.722854
PGP_05.16517.16517.3.0.dta	4999	4982.04	2452.13	3	HKPEINSTTHPGADLQEJFCR	6,Deamidated[N];20,Carbamidomethyl[C];	2529.91	2529.9	N(NH(HNHNH(NON|a|keto|d))(HN(F)(H)))(F)	18	NXC	1142	0	0	6	0.14822	0.13376	2.708	0.36222	T	b2+;b3+;y1+;y4+;y5+;y7+;	b2+;y7+;	sp|P00734|THRB_HUMAN	P	NP	138	0	155	0.00186	0.758219	1.71e-12	sp|P00734|THRB_HUMAN/tr|C9JV37|C9JV37_HUMAN/tr|E9PIT3|E9PIT3_HUMAN	1	-0.01207	-2.42319
PGP_05.16569.16569.3.0.dta	3501	4981.05	2451.15	3	HKPEIJSTTHPGADLQENFCR	20,Carbamidomethyl[C];	2529.91	2529.9	N(NH(HNHNH(NON|a|keto|d))(HN(F)(H)))(F)	6	NXT	1036	0	0	6	0.17841	0.16564	4.543	0.7525	T	b2+;b3+;y1+;y4+;y7+;y11+;	b2+;b3+;y7+;y11+;	sp|P00734|THRB_HUMAN	P	NP	138	0	143	0.00446	1.81882	8.06e-14	sp|P00734|THRB_HUMAN/tr|C9JV37|C9JV37_HUMAN/tr|E9PIT3|E9PIT3_HUMAN	2	-0.00715	-1.43573
PGP_05.16601.16601.5.0.dta	3500	4981.05	2451.15	5	HKPEIJSTTHPGADLQENFCR	20,Carbamidomethyl[C];	2529.91	2529.9	N(NH(HNHNH(NON|a|keto|d))(HN(F)(H)))(F)	6	NXT	1028	0	0	9	0.15299	0.17003	3.63785	0.61856	T	b2+;b3+;y4+;y5+;y7+;y8+;y10+;y11+;y19++;	b2+;y7+;y11+;	sp|P00734|THRB_HUMAN	P	NP	138	0	143	0.00446	1.81882	8.06e-14	sp|P00734|THRB_HUMAN/tr|C9JV37|C9JV37_HUMAN/tr|E9PIT3|E9PIT3_HUMAN	2	-0.00911	-1.8293
PGP_05.17954.17954.3.0.dta	4943	4368.75	1838.83	3	VEYYNDSJGSHVLQGR	5,Deamidated[N];	2529.92	2529.9	N(NH(HNHNH(NON|a|keto|d))(HN(F)(H)))(F)	8	NXS	898	0	0	8	0.24823	0.20945	3.68489	0.77181	T	b2+;y1+;y2+;y3+;y4+;y5+;y6+;y8+;	b2+;y2+;y4+;	sp|P25311|ZA2G_HUMAN	I	FG	105	0	112	-0.00193	-1.04902	2.43e-14	sp|P25311|ZA2G_HUMAN/tr|C9JEV0|C9JEV0_HUMAN	1	-0.02028	-4.64311
PGP_06.30631.30631.3.1.dta	2617	4000.72	1470.82	3	VPITJATLDQITGK	-	2529.9	2529.9	N(NH(HNHNH(NON|a|keto|d))(HN(F)(H)))(F)	5	NXT	544	1	0.001	10	0.09511	0.15403	2.05294	0.31621	T	b3+;y3+;y4+;y5+;y6+;y7+;y8+;y9+;y11+;y13+;Y2++;	b3+;	sp|P02763|A1AG1_HUMAN	P	WF	29	0.01	33	-0.00266	-1.80731	3.53e-13	sp|P02763|A1AG1_HUMAN	2	-0.00378	-0.945067
PGP_08.23301.23301.4.0.dta	3586	5307.31	2777.36	4	HGIQYFNJNTQHSSLFMLNEVKR	-	2529.95	2529.9	N(NH(HNHNH(NON|a|keto|d))(HN(F)(H)))(F)	8	NXT	298	0	0	5	0.04016	0.05683	1.92651	0.10948	T	b3+;b5+;b9+;y1+;y9++;	y1+;	sp|P01042|KNG1_HUMAN	R	AQ	162	0.01	169	0.00126	0.453508	1.94e-31	sp|P01042|KNG1_HUMAN	11	-0.05098	-9.60736
PGP_08.26161.26161.3.0.dta	2089	5097.14	2567.24	3	AKAALAAFNAQNJGSNFQLEEISR	9,Deamidated[N];12,Deamidated[N];16,Deamidated[N];	2529.91	2529.9	N(NH(HNHNH(NON|a|keto|d))(HN(F)(H)))(F)	13	NXS	632	0	0	6	0.0991	0.11978	3.82069	0.45763	T	y1+;y2+;y3+;y4+;y5+;y6+;	y2+;y4+;y6+;	sp|P02765|FETUA_HUMAN	A	AQ	164	0	176	0.01853	7.21506	3.92e-08	sp|P02765|FETUA_HUMAN/tr|C9JV77|C9JV77_HUMAN	2	-0.00805	-1.57963
PGP_09.32567.32567.3.1.dta	3087	4122.74	1592.83	3	LGJATAIFFLPDEGK	-	2529.91	2529.9	N(NH(HNHNH(NON|a|keto|d))(HN(F)(H)))(F)	3	NXT	658	0	0	5	0.18279	0.21956	3.82069	0.83886	T	y3+;y5+;y6+;y7+;y8+;	y5+;y6+;y7+;	sp|P01009|A1AT_HUMAN	Y	LQ	269	0	271	-0.00012	-0.075291	5.13e-10	sp|P01009|A1AT_HUMAN/tr|A0A024R6I7|A0A024R6I7_HUMAN/tr|A0A0G2JRN3|A0A0G2JRN3_HUMAN	2	-0.0134	-3.25105
PGP_09.32991.32991.3.2.dta	3199	3687.53	1157.63	3	NPJGTVTVISR	-	2529.91	2529.9	N(NH(HNHNH(NON|a|keto|d))(HN(F)(H)))(F)	3	NXT	574	0	0	4	0.06701	0.08319	2.07742	0.17282	T	y1+;y2+;y3+;y4+;	y1+;	sp|Q15223|NECT1_HUMAN	R	YR	200	0.01	202	-0.00035	-0.302086	9.38e-25	sp|Q15223|NECT1_HUMAN	7	-0.00972	-2.63662
PGP_09.32999.32999.3.1.dta	3199	3687.53	1157.63	3	NPJGTVTVISR	-	2529.91	2529.9	N(NH(HNHNH(NON|a|keto|d))(HN(F)(H)))(F)	3	NXT	574	0	0	4	0.06526	0.08251	2.07742	0.17141	T	y1+;y2+;y3+;y4+;	y1+;	sp|Q15223|NECT1_HUMAN	R	YR	200	0.01	202	-0.00035	-0.302086	9.38e-25	sp|Q15223|NECT1_HUMAN	7	-0.00972	-2.63662
PGP_10.28488.28488.3.1.dta	216	4097.79	1567.87	3	PVPITJATLDQITGK	-	2529.93	2529.9	N(NH(HNHNH(NON|a|keto|d))(HN(F)(H)))(F)	6	NXT	324	1	0.00439	12	0.16393	0.1951	1.9553	0.38149	T	b3+;b4+;b7+;b11+;y3+;y4+;y5+;y6+;y7+;y8+;y13+;y13++;Y0+;	y3+;	sp|P02763|A1AG1_HUMAN	V	WF	28	0	33	-0.00023	-0.146604	8.79e-21	sp|P02763|A1AG1_HUMAN	2	-0.02772	-6.76623
SGP_02.19437.19437.3.0.dta	749	3610.46	1080.54	3	JSSYLNVQR	-	2529.92	2529.9	N(NH(HNHNH(NON|a|keto|d))(HN(F)(H)))(F)	1	NXS	496	0	0	4	0.0436	0.11024	2.09508	0.23097	T	y1+;y2+;y4+;y5+;	y1+;	sp|P19652|A1AG2_HUMAN	Y	EN	93	0	93	0.00042	0.38834	1.02e-24	sp|P19652|A1AG2_HUMAN	1	-0.02097	-5.80971
SGP_05.24679.24679.2.2.dta	2051	3799.57	1269.66	2	CPLLAPLJDTR	1,Carbamidomethyl[C];	2529.91	2529.9	N(NH(HNHNH(NON|a|keto|d))(HN(F)(H)))(F)	8	NXT	754	0	0	4	0.09413	0.1771	2.00312	0.35476	T	b3+;y1+;y2+;y6+;	y2+;	sp|P02765|FETUA_HUMAN	D	VV	149	0	156	0.00097	0.763391	2.81e-12	sp|P02765|FETUA_HUMAN/tr|C9JV77|C9JV77_HUMAN	2	-0.00739	-1.94547
SGP_05.30194.30194.4.4.dta	216	4097.8	1567.87	4	PVPITJATLDQITGK	-	2529.93	2529.9	N(NH(HNHNH(NON|a|keto|d))(HN(F)(H)))(F)	6	NXT	290	5	0.03253	15	0.20389	0.2257	2.90148	0.65486	T	b3+;b4+;b5+;b7+;y3+;y4+;y5+;y6+;y7+;y8+;y9+;y10+;y11+;y13+;y13++;Y1+;Y0++;Y1++;Y2++;Y3++;	y3+;y13++;	sp|P02763|A1AG1_HUMAN	V	WF	28	0	33	-0.00023	-0.146604	8.79e-21	sp|P02763|A1AG1_HUMAN	2	-0.03227	-7.87683
SGP_05.30199.30199.4.0.dta	216	4097.8	1567.87	4	PVPITJATLDQITGK	-	2529.93	2529.9	N(NH(HNHNH(NON|a|keto|d))(HN(F)(H)))(F)	6	NXT	290	2	0.00465	16	0.22632	0.24715	2.90148	0.71709	T	b2+;b3+;b4+;b7+;b8+;y3+;y4+;y5+;y6+;y7+;y8+;y9+;y10+;y11+;y13+;y13++;Y0+;Y1+;	b2+;y3+;	sp|P02763|A1AG1_HUMAN	V	WF	28	0	33	-0.00023	-0.146604	8.79e-21	sp|P02763|A1AG1_HUMAN	2	-0.03227	-7.87683
SGP_05.30203.30203.4.0.dta	216	4097.8	1567.87	4	PVPITJATLDQITGK	-	2529.93	2529.9	N(NH(HNHNH(NON|a|keto|d))(HN(F)(H)))(F)	6	NXT	290	1	0.0034	13	0.14084	0.1816	1.9553	0.35508	T	b3+;b4+;b5+;y3+;y4+;y5+;y6+;y7+;y8+;y9+;y11+;y13+;y13++;Y0+;	y3+;	sp|P02763|A1AG1_HUMAN	V	WF	28	0	33	-0.00023	-0.146604	8.79e-21	sp|P02763|A1AG1_HUMAN	2	-0.03227	-7.87683
SGP_05.30257.30257.4.2.dta	216	4097.81	1567.87	4	PVPITJATLDQITGK	-	2529.94	2529.9	N(NH(HNHNH(NON|a|keto|d))(HN(F)(H)))(F)	6	NXT	270	3	0.01511	18	0.19247	0.21479	1.9553	0.41997	T	b3+;b4+;b5+;b6+;b7+;b10+;b11+;y3+;y4+;y5+;y6+;y7+;y8+;y9+;y10+;y11+;y13+;y13++;Y0+;Y1+;Y1++;	y3+;	sp|P02763|A1AG1_HUMAN	V	WF	28	0	33	-0.00023	-0.146604	8.79e-21	sp|P02763|A1AG1_HUMAN	2	-0.04045	-9.87346
SGP_06.17463.17463.3.0.dta	4444	4596.88	2066.94	3	DIVEYYNDSJGSHVLQGR	7,Deamidated[N];	2529.94	2529.9	N(NH(HNHNH(NON|a|keto|d))(HN(F)(H)))(F)	10	NXS	1026	0	0	8	0.22859	0.25706	4.543	1.16781	T	b2+;b3+;b4+;y2+;y3+;y4+;y5+;y8+;	b2+;b4+;y2+;y4+;	sp|P25311|ZA2G_HUMAN	K	FG	103	0	112	0.01959	9.47317	2.68e-46	sp|P25311|ZA2G_HUMAN/tr|C9JEV0|C9JEV0_HUMAN	6	-0.03965	-8.62723
SGP_06.18186.18186.3.0.dta	3211	3856.59	1326.69	3	GEATPVJLTEPAK	-	2529.9	2529.9	N(NH(HNHNH(NON|a|keto|d))(HN(F)(H)))(F)	7	NXT	356	0	0	4	0.1651	0.11464	3.04454	0.34903	T	y1+;y2+;y3+;y5+;	y1+;y3+;	sp|P05090|APOD_HUMAN	E	LE	92	0	98	-0.00745	-5.61135	1.06e-16	sp|P05090|APOD_HUMAN/tr|C9JF17|C9JF17_HUMAN/tr|C9JX71|C9JX71_HUMAN	1	-0.001	-0.259364
SGP_06.18190.18190.3.1.dta	3211	3856.59	1326.69	3	GEATPVJLTEPAK	-	2529.9	2529.9	N(NH(HNHNH(NON|a|keto|d))(HN(F)(H)))(F)	7	NXT	356	0	0	6	0.26147	0.15923	3.84588	0.61238	T	y1+;y2+;y3+;y5+;y7+;y9+;	y1+;y3+;y9+;	sp|P05090|APOD_HUMAN	E	LE	92	0	98	-0.00745	-5.61135	1.06e-16	sp|P05090|APOD_HUMAN/tr|C9JF17|C9JF17_HUMAN/tr|C9JX71|C9JX71_HUMAN	1	-0.001	-0.259364
SGP_08.13214.13214.3.0.dta	2558	3898.58	1368.65	3	IQAJYSLMENGK	10,Deamidated[N];	2529.93	2529.9	N(NH(HNHNH(NON|a|keto|d))(HN(F)(H)))(F)	4	NXS	344	0	0	4	0.20664	0.16928	4.56511	0.7728	T	y3+;y4+;y5+;y7+;	y3+;y4+;y5+;y7+;	sp|P05090|APOD_HUMAN	C	IK	62	0	65	-0.00063	-0.459978	2.04e-28	sp|P05090|APOD_HUMAN/tr|C9JF17|C9JF17_HUMAN/tr|C9JX71|C9JX71_HUMAN	1	-0.03385	-8.68482
SGP_08.13952.13952.4.0.dta	736	4075.75	1545.82	4	SHLALGAQJHTLQR	-	2529.92	2529.9	N(NH(HNHNH(NON|a|keto|d))(HN(F)(H)))(F)	9	NXT	574	0	0	4	0.0818	0.08152	1.86187	0.15178	T	b3+;b6+;b6++;y13++;	b3+;	sp|P08697|A2AP_HUMAN	L	LQ	118	0.01	126	-0.00127	-0.821046	3.8e-12	sp|P08697|A2AP_HUMAN/tr|A0A0J9YY65|A0A0J9YY65_HUMAN/tr|C9JMH6|C9JMH6_HUMAN	3	-0.02504	-6.14514
SGP_08.26006.26006.4.2.dta	2392	4909.2	2379.28	4	VNQIEGEATPVJLTEPAKLEVK	-	2529.92	2529.9	N(NH(HNHNH(NON|a|keto|d))(HN(F)(H)))(F)	12	NXT	104	0	0	5	0.0338	0.064	1.92157	0.12298	T	b3+;y3+;y4+;y7+;y8+;	y7+;	sp|P05090|APOD_HUMAN	T	FS	87	0.01	98	0.00399	1.67628	1.09e-21	sp|P05090|APOD_HUMAN/tr|C9JF17|C9JF17_HUMAN/tr|C9JX71|C9JX71_HUMAN	1	-0.02484	-5.0609
SGP_08.26008.26008.4.3.dta	2392	4909.2	2379.28	4	VNQIEGEATPVJLTEPAKLEVK	-	2529.92	2529.9	N(NH(HNHNH(NON|a|keto|d))(HN(F)(H)))(F)	12	NXT	104	0	0	4	0.03209	0.06123	1.92157	0.11765	T	b3+;y4+;y5+;y7+;	y7+;	sp|P05090|APOD_HUMAN	T	FS	87	0.01	98	0.00399	1.67628	1.09e-21	sp|P05090|APOD_HUMAN/tr|C9JF17|C9JF17_HUMAN/tr|C9JX71|C9JX71_HUMAN	1	-0.02484	-5.0609
SGP_09.16786.16786.4.0.dta	3501	4981.08	2451.15	4	HKPEIJSTTHPGADLQENFCR	20,Carbamidomethyl[C];	2529.93	2529.9	N(NH(HNHNH(NON|a|keto|d))(HN(F)(H)))(F)	6	NXT	852	0	0	5	0.07267	0.10531	2.05687	0.21661	T	b2+;b3+;y4+;y7+;y11+;	b2+;	sp|P00734|THRB_HUMAN	P	NP	138	0.01	143	0.00446	1.81882	8.06e-14	sp|P00734|THRB_HUMAN/tr|C9JV37|C9JV37_HUMAN/tr|E9PIT3|E9PIT3_HUMAN	2	-0.03188	-6.40148
SGP_10.27527.27527.4.3.dta	1623	4639.93	2109.99	4	AAFNAQNJGSNFQLEEISR	-	2529.94	2529.9	N(NH(HNHNH(NON|a|keto|d))(HN(F)(H)))(F)	8	NXS	890	0	0	7	0.10844	0.18594	3.03379	0.5641	T	y1+;y2+;y3+;y4+;y5+;y6+;y11+;	y2+;y4+;	sp|P02765|FETUA_HUMAN	L	AQ	169	0	176	-0.00169	-0.800577	8.29e-11	sp|P02765|FETUA_HUMAN/tr|C9JV77|C9JV77_HUMAN	2	-0.0374	-8.06215
PGP_01.18462.18462.4.1.dta	803	5017.02	2472.08	4	TSGAYSJASSTDSASYYPLTGDTR	-	2544.94	2544.91	N(NH(HNHNH(NON|a|keto|d&amino))(HN(F)(H)))(F)	7	NXS	1184	0	0	11	0.37132	0.41807	3.80272	1.58981	T	y1+;y2+;y4+;y5+;y6+;y7+;y8+;y9+;y10+;y12+;y16+;	y2+;y7+;y8+;	sp|P04114|APOB_HUMAN	C	LE	977	0	983	-0.00069	-0.279006	4.36e-21	sp|P04114|APOB_HUMAN	2	-0.03296	-6.57091
PGP_01.21683.21683.3.0.dta	1219	4437.87	1892.96	3	LHHLQEQJVSNAFLDK	-	2544.91	2544.91	N(NH(HNHNH(NON|a|keto|d&amino))(HN(F)(H)))(F)	8	NXS	782	0	0	8	0.13534	0.15365	1.96085	0.30129	T	b2+;y2+;y3+;y4+;y5+;y6+;y7+;y11+;	b2+;	sp|P00450|CERU_HUMAN	E	GE	755	0	762	-0.00303	-1.59984	3.1e-20	sp|P00450|CERU_HUMAN/tr|E9PFZ2|E9PFZ2_HUMAN/tr|H7C5R1|H7C5R1_HUMAN	1	-0.00094	-0.211861
PGP_01.34157.34157.4.6.dta	3375	5716.51	3171.61	4	WVLTAAHCLLYPPWDKJFTENDLLVR	8,Carbamidomethyl[C];	2544.91	2544.91	N(NH(HNHNH(NON|a|keto|d&amino))(HN(F)(H)))(F)	17	NXT	176	0	0	4	0.17976	0.08193	3.61409	0.29609	T	b3+;y1+;y4+;y5+;	y1+;y4+;y5+;	sp|P00734|THRB_HUMAN	R	IG	400	0.01	416	-0.00049	-0.154448	1.08e-25	sp|P00734|THRB_HUMAN/tr|E9PIT3|E9PIT3_HUMAN	14	0.00391	0.684104
PGP_01.6517.6517.4.0.dta	1370	4959.04	2414.13	4	TADLQWJSSNAQLLLDYCSSK	18,Carbamidomethyl[C];	2544.91	2544.91	N(NH(HNHNH(NON|a|keto|d&amino))(HN(F)(H)))(F)	7	NXS	1064	0	0	4	0.10219	0.0575	2.86934	0.165	T	y1+;y2+;y3+;y17++;	y2+;y3+;	sp|Q9Y251|HPSE_HUMAN	R	GY	194	0.01	200	-0.0017	-0.703901	1.14e-22	sp|Q9Y251|HPSE_HUMAN/tr|D6RHG4|D6RHG4_HUMAN	7	-0.00474	-0.956023
PGP_01.6519.6519.4.0.dta	1370	4959.04	2414.13	4	TADLQWJSSNAQLLLDYCSSK	18,Carbamidomethyl[C];	2544.91	2544.91	N(NH(HNHNH(NON|a|keto|d&amino))(HN(F)(H)))(F)	7	NXS	1064	0	0	4	0.12123	0.06341	2.86934	0.18195	T	y1+;y2+;y3+;y17++;	y2+;y3+;	sp|Q9Y251|HPSE_HUMAN	R	GY	194	0.01	200	-0.0017	-0.703901	1.14e-22	sp|Q9Y251|HPSE_HUMAN/tr|D6RHG4|D6RHG4_HUMAN	7	-0.00474	-0.956023
PGP_01.6596.6596.4.0.dta	1370	4959.04	2414.13	4	TADLQWJSSNAQLLLDYCSSK	18,Carbamidomethyl[C];	2544.91	2544.91	N(NH(HNHNH(NON|a|keto|d&amino))(HN(F)(H)))(F)	7	NXS	1068	0	0	4	0.10578	0.05827	2.86934	0.1672	T	y1+;y2+;y3+;y17++;	y2+;y3+;	sp|Q9Y251|HPSE_HUMAN	R	GY	194	0.01	200	-0.0017	-0.703901	1.14e-22	sp|Q9Y251|HPSE_HUMAN/tr|D6RHG4|D6RHG4_HUMAN	7	-0.00438	-0.883414
PGP_01.6597.6597.4.0.dta	1370	4959.04	2414.13	4	TADLQWJSSNAQLLLDYCSSK	18,Carbamidomethyl[C];	2544.91	2544.91	N(NH(HNHNH(NON|a|keto|d&amino))(HN(F)(H)))(F)	7	NXS	1068	0	0	4	0.1021	0.05624	2.86934	0.16137	T	y1+;y2+;y3+;y17++;	y2+;y3+;	sp|Q9Y251|HPSE_HUMAN	R	GY	194	0.01	200	-0.0017	-0.703901	1.14e-22	sp|Q9Y251|HPSE_HUMAN/tr|D6RHG4|D6RHG4_HUMAN	7	-0.00438	-0.883414
PGP_01.6598.6598.4.0.dta	1370	4959.04	2414.13	4	TADLQWJSSNAQLLLDYCSSK	18,Carbamidomethyl[C];	2544.91	2544.91	N(NH(HNHNH(NON|a|keto|d&amino))(HN(F)(H)))(F)	7	NXS	1068	0	0	5	0.11425	0.05987	4.3159	0.25839	T	b17++;y1+;y2+;y3+;y17++;	y1+;y2+;y3+;y17++;	sp|Q9Y251|HPSE_HUMAN	R	GY	194	0	200	-0.0017	-0.703901	1.14e-22	sp|Q9Y251|HPSE_HUMAN/tr|D6RHG4|D6RHG4_HUMAN	7	-0.00438	-0.883414
PGP_01.6599.6599.4.0.dta	1370	4959.04	2414.13	4	TADLQWJSSNAQLLLDYCSSK	18,Carbamidomethyl[C];	2544.91	2544.91	N(NH(HNHNH(NON|a|keto|d&amino))(HN(F)(H)))(F)	7	NXS	1068	0	0	4	0.1115	0.0595	3.63785	0.21644	T	y1+;y2+;y3+;y17++;	y2+;y3+;y17++;	sp|Q9Y251|HPSE_HUMAN	R	GY	194	0	200	-0.0017	-0.703901	1.14e-22	sp|Q9Y251|HPSE_HUMAN/tr|D6RHG4|D6RHG4_HUMAN	7	-0.00438	-0.883414
PGP_02.26078.26078.3.1.dta	582	4028.69	1483.79	3	HPJYSQVDIGLIK	-	2544.9	2544.91	N(NH(HNHNH(NON|a|keto|d&amino))(HN(F)(H)))(F)	3	NXS	672	0	0	6	0.08654	0.11605	2.06085	0.23917	T	y1+;y2+;y3+;y4+;y5+;y6+;	y5+;	sp|P00738|HPT_HUMAN	L	LK	239	0	241	-0.00376	-2.53238	6.64e-26	sp|P00738|HPT_HUMAN/tr|J3QR68|J3QR68_HUMAN/tr|H0Y300|H0Y300_HUMAN/tr|A0A0C4DGL8|A0A0C4DGL8_HUMAN/tr|H3BS21|H3BS21_HUMAN/tr|J3QLC9|J3QLC9_HUMAN/tr|A0A087WU08|A0A087WU08_HUMAN	1	0.00644	1.59894
PGP_03.12907.12907.3.1.dta	1792	4003.61	1458.73	3	NLFLNHSEJATAK	-	2544.87	2544.91	N(NH(HNHNH(NON|a|keto|d&amino))(HN(F)(H)))(F)	9	NXT	684	0	0	5	0.14187	0.13342	3.04454	0.40621	T	b2+;b3+;b4+;b5+;b6+;	b2+;b3+;	sp|P00738|HPT_HUMAN	K	DI	203	0	211	-0.00571	-3.91173	6.15e-34	sp|P00738|HPT_HUMAN/sp|P00739|HPTR_HUMAN/tr|A0A087WU08|A0A087WU08_HUMAN/tr|A0A0A0MRD9|A0A0A0MRD9_HUMAN/tr|A0A0C4DGL8|A0A0C4DGL8_HUMAN/tr|H0Y300|H0Y300_HUMAN/tr|H3BS21|H3BS21_HUMAN/tr|J3QLC9|J3QLC9_HUMAN/tr|J3QR68|J3QR68_HUMAN	6	0.03441	8.59698
PGP_03.15622.15622.4.0.dta	3500	4996.04	2451.15	4	HKPEIJSTTHPGADLQENFCR	20,Carbamidomethyl[C];	2544.89	2544.91	N(NH(HNHNH(NON|a|keto|d&amino))(HN(F)(H)))(F)	6	NXT	1020	0	0	8	0.15232	0.17027	2.86934	0.48856	T	b2+;b3+;y1+;y4+;y7+;y11+;y11++;y19++;	b2+;y11+;	sp|P00734|THRB_HUMAN	P	NP	138	0	143	0.00446	1.81882	8.06e-14	sp|P00734|THRB_HUMAN/tr|C9JV37|C9JV37_HUMAN/tr|E9PIT3|E9PIT3_HUMAN	2	0.01624	3.25124
PGP_03.15666.15666.4.0.dta	3500	4996.04	2451.15	4	HKPEIJSTTHPGADLQENFCR	20,Carbamidomethyl[C];	2544.89	2544.91	N(NH(HNHNH(NON|a|keto|d&amino))(HN(F)(H)))(F)	6	NXT	1024	0	0	6	0.18905	0.1892	2.86934	0.54289	T	b2+;y1+;y7+;y10+;y11+;y19++;	b2+;y11+;	sp|P00734|THRB_HUMAN	P	NP	138	0	143	0.00446	1.81882	8.06e-14	sp|P00734|THRB_HUMAN/tr|C9JV37|C9JV37_HUMAN/tr|E9PIT3|E9PIT3_HUMAN	2	0.01548	3.09909
PGP_03.25022.25022.4.0.dta	2550	4337.8	1792.85	4	CGLVPVLAENYJKSDN	1,Carbamidomethyl[C];	2544.95	2544.91	N(NH(HNHNH(NON|a|keto|d&amino))(HN(F)(H)))(F)	12	NXS	876	0	0	7	0.13247	0.18136	2.909	0.52759	T	b2+;b3+;b4+;b5+;b6+;b8+;b9+;	b2+;b3+;	sp|P02787|TRFE_HUMAN	K	CE	421	0	432	0.0015	0.836195	4.46e-11	sp|P02787|TRFE_HUMAN	2	-0.03742	-8.62842
PGP_03.27926.27926.3.3.dta	1913	3976.65	1431.75	3	JASALFILPDQDK	-	2544.9	2544.91	N(NH(HNHNH(NON|a|keto|d&amino))(HN(F)(H)))(F)	1	NXS	860	0	0	5	0.12578	0.1713	3.04454	0.52152	T	y3+;y4+;y5+;y6+;y8+;	y5+;y6+;	sp|P01011|AACT_HUMAN	G	ME	271	0	271	0.00093	0.649109	2.46e-19	sp|P01011|AACT_HUMAN/tr|G3V595|G3V595_HUMAN/tr|A0A087WY93|A0A087WY93_HUMAN/tr|G3V3A0|G3V3A0_HUMAN	1	0.00677	1.70287
PGP_03.27931.27931.3.3.dta	1913	3976.65	1431.75	3	JASALFILPDQDK	-	2544.9	2544.91	N(NH(HNHNH(NON|a|keto|d&amino))(HN(F)(H)))(F)	1	NXS	860	0	0	6	0.10897	0.1697	3.04454	0.51665	T	y3+;y4+;y5+;y6+;y7+;y8+;	y5+;y6+;	sp|P01011|AACT_HUMAN	G	ME	271	0	271	0.00093	0.649109	2.46e-19	sp|P01011|AACT_HUMAN/tr|G3V595|G3V595_HUMAN/tr|A0A087WY93|A0A087WY93_HUMAN/tr|G3V3A0|G3V3A0_HUMAN	1	0.00677	1.70287
PGP_03.28391.28391.3.1.dta	1913	3976.65	1431.75	3	JASALFILPDQDK	-	2544.9	2544.91	N(NH(HNHNH(NON|a|keto|d&amino))(HN(F)(H)))(F)	1	NXS	838	1	0.00561	4	0.08163	0.13449	2.06085	0.27716	T	y4+;y5+;y7+;y8+;Y0++;	y5+;	sp|P01011|AACT_HUMAN	G	ME	271	0	271	0.00093	0.649109	2.46e-19	sp|P01011|AACT_HUMAN/tr|G3V595|G3V595_HUMAN/tr|A0A087WY93|A0A087WY93_HUMAN/tr|G3V3A0|G3V3A0_HUMAN	1	0.00449	1.12938
PGP_03.28598.28598.3.0.dta	1913	3976.65	1431.75	3	JASALFILPDQDK	-	2544.9	2544.91	N(NH(HNHNH(NON|a|keto|d&amino))(HN(F)(H)))(F)	1	NXS	860	0	0	4	0.10971	0.15596	3.04454	0.47484	T	y3+;y5+;y6+;y8+;	y5+;y6+;	sp|P01011|AACT_HUMAN	G	ME	271	0	271	0.00093	0.649109	2.46e-19	sp|P01011|AACT_HUMAN/tr|G3V595|G3V595_HUMAN/tr|A0A087WY93|A0A087WY93_HUMAN/tr|G3V3A0|G3V3A0_HUMAN	1	0.00679	1.7079
PGP_04.27537.27537.3.1.dta	4014	4321.86	1776.91	3	ALPQPQJVTSLLGCTH	0,Amidine[AnyN-term];14,Carbamidomethyl[C];	2544.95	2544.91	N(NH(HNHNH(NON|a|keto|d&amino))(HN(F)(H)))(F)	7	NXT	446	0	0	6	0.14894	0.1671	3.8331	0.64052	T	y1+;y4+;y5+;y6+;y7+;y8+;	y1+;y4+;y8+;	sp|P02790|HEMO_HUMAN	K	--	447	0	453	0.00904	5.08465	1.98e-19	sp|P02790|HEMO_HUMAN	2	-0.04307	-9.96785
PGP_04.27538.27538.3.1.dta	4014	4321.86	1776.91	3	ALPQPQJVTSLLGCTH	0,Amidine[AnyN-term];14,Carbamidomethyl[C];	2544.95	2544.91	N(NH(HNHNH(NON|a|keto|d&amino))(HN(F)(H)))(F)	7	NXT	446	0	0	9	0.16166	0.21052	3.8331	0.80695	T	y1+;y3+;y4+;y5+;y6+;y7+;y8+;y9+;y12+;	y1+;y4+;y8+;	sp|P02790|HEMO_HUMAN	K	--	447	0	453	0.00904	5.08465	1.98e-19	sp|P02790|HEMO_HUMAN	2	-0.04307	-9.96785
PGP_04.27539.27539.3.1.dta	4014	4321.86	1776.91	3	ALPQPQJVTSLLGCTH	0,Amidine[AnyN-term];14,Carbamidomethyl[C];	2544.95	2544.91	N(NH(HNHNH(NON|a|keto|d&amino))(HN(F)(H)))(F)	7	NXT	446	0	0	7	0.13433	0.18529	3.8331	0.71024	T	y1+;y3+;y4+;y5+;y7+;y8+;y12+;	y1+;y4+;y8+;	sp|P02790|HEMO_HUMAN	K	--	447	0	453	0.00904	5.08465	1.98e-19	sp|P02790|HEMO_HUMAN	2	-0.04307	-9.96785
PGP_04.27540.27540.3.1.dta	4014	4321.86	1776.91	3	ALPQPQJVTSLLGCTH	0,Amidine[AnyN-term];14,Carbamidomethyl[C];	2544.95	2544.91	N(NH(HNHNH(NON|a|keto|d&amino))(HN(F)(H)))(F)	7	NXT	446	0	0	7	0.11539	0.17559	2.05294	0.36047	T	y1+;y4+;y5+;y6+;y7+;y8+;y12+;	y1+;	sp|P02790|HEMO_HUMAN	K	--	447	0	453	0.00904	5.08465	1.98e-19	sp|P02790|HEMO_HUMAN	2	-0.04307	-9.96785
PGP_04.27541.27541.3.1.dta	4014	4321.86	1776.91	3	ALPQPQJVTSLLGCTH	0,Amidine[AnyN-term];14,Carbamidomethyl[C];	2544.95	2544.91	N(NH(HNHNH(NON|a|keto|d&amino))(HN(F)(H)))(F)	7	NXT	446	0	0	6	0.14809	0.16689	3.8331	0.63972	T	y1+;y4+;y5+;y6+;y7+;y8+;	y1+;y4+;y8+;	sp|P02790|HEMO_HUMAN	K	--	447	0	453	0.00904	5.08465	1.98e-19	sp|P02790|HEMO_HUMAN	2	-0.04307	-9.96785
PGP_04.27581.27581.4.0.dta	3955	7245.98	4701.11	4	GDVFTMPEDEYTVYDDGEEKNJATVHEQVGGPSLTSDLQAQSK	-	2544.87	2544.91	N(NH(HNHNH(NON|a|keto|d&amino))(HN(F)(H)))(F)	22	NXT	112	0	0	7	0.09654	0.1119	2.56002	0.28647	T	b3+;b4+;b5+;b6+;y2+;y4+;y6+;	b3+;y6+;	sp|P04004|VTNC_HUMAN	R	GN	65	0.01	86	-0.00931	-1.97998	1.04e-16	sp|P04004|VTNC_HUMAN/tr|F5GX75|F5GX75_HUMAN	2	0.03527	4.86823
PGP_04.28598.28598.3.0.dta	1913	3976.64	1431.75	3	JASALFILPDQDK	-	2544.9	2544.91	N(NH(HNHNH(NON|a|keto|d&amino))(HN(F)(H)))(F)	1	NXS	910	1	0.00399	5	0.08214	0.15156	3.04454	0.46143	T	y3+;y5+;y6+;y7+;y8+;Y2++;	y5+;y6+;	sp|P01011|AACT_HUMAN	G	ME	271	0	271	0.00093	0.649109	2.46e-19	sp|P01011|AACT_HUMAN/tr|G3V595|G3V595_HUMAN/tr|A0A087WY93|A0A087WY93_HUMAN/tr|G3V3A0|G3V3A0_HUMAN	1	0.01224	3.07876
PGP_04.28623.28623.3.0.dta	1913	3976.65	1431.75	3	JASALFILPDQDK	-	2544.9	2544.91	N(NH(HNHNH(NON|a|keto|d&amino))(HN(F)(H)))(F)	1	NXS	898	0	0	7	0.10711	0.15553	3.04454	0.47353	T	y3+;y4+;y5+;y6+;y8+;y10+;y11+;	y5+;y6+;	sp|P01011|AACT_HUMAN	G	ME	271	0	271	0.00093	0.649109	2.46e-19	sp|P01011|AACT_HUMAN/tr|G3V595|G3V595_HUMAN/tr|A0A087WY93|A0A087WY93_HUMAN/tr|G3V3A0|G3V3A0_HUMAN	1	0.011	2.76686
PGP_04.28632.28632.3.0.dta	1913	3976.65	1431.75	3	JASALFILPDQDK	-	2544.9	2544.91	N(NH(HNHNH(NON|a|keto|d&amino))(HN(F)(H)))(F)	1	NXS	898	0	0	6	0.11065	0.1709	3.04454	0.52033	T	y3+;y4+;y5+;y6+;y7+;y8+;	y5+;y6+;	sp|P01011|AACT_HUMAN	G	ME	271	0	271	0.00093	0.649109	2.46e-19	sp|P01011|AACT_HUMAN/tr|G3V595|G3V595_HUMAN/tr|A0A087WY93|A0A087WY93_HUMAN/tr|G3V3A0|G3V3A0_HUMAN	1	0.01111	2.79453
PGP_08.32659.32659.3.0.dta	915	4428.87	1883.99	3	KYLGJATAIFFLPDEGK	-	2544.88	2544.91	N(NH(HNHNH(NON|a|keto|d&amino))(HN(F)(H)))(F)	5	NXT	638	0	0	5	0.22407	0.21788	3.66722	0.79901	T	y3+;y5+;y6+;y7+;y8+;	y5+;y6+;y8+;	sp|P01009|A1AT_HUMAN	M	LQ	267	0	271	0.002	1.06102	1.96e-16	sp|P01009|A1AT_HUMAN/tr|A0A024R6I7|A0A024R6I7_HUMAN/tr|A0A0G2JRN3|A0A0G2JRN3_HUMAN	2	0.02842	6.41849
PGP_09.14729.14729.3.2.dta	3190	3671.46	1126.54	3	SJSSTQFEVK	-	2544.93	2544.91	N(NH(HNHNH(NON|a|keto|d&amino))(HN(F)(H)))(F)	2	NXS	390	1	0.00456	5	0.08114	0.12403	2.0861	0.25874	T	y1+;y2+;y4+;y7+;y8+;Y0+;	y1+;	sp|P0C0L4|CO4A_HUMAN	E	KY	225	0	226	-0.00094	-0.833688	4.13e-20	sp|P0C0L4|CO4A_HUMAN/sp|P0C0L5|CO4B_HUMAN/tr|A0A140TA49|A0A140TA49_HUMAN/tr|A0A140TA44|A0A140TA44_HUMAN/tr|A0A140TA29|A0A140TA29_HUMAN/tr|A0A0G2JPR0|A0A0G2JPR0_HUMAN/tr|A0A140TA32|A0A140TA32_HUMAN/tr|F5GXS0|F5GXS0_HUMAN/tr|A0A0G2JL54|A0A0G2JL54_HUMAN	1	-0.01583	-4.3128
PGP_09.14848.14848.3.1.dta	2460	4391.87	1846.94	3	KQVHFFVJASDVDNVK	-	2544.92	2544.91	N(NH(HNHNH(NON|a|keto|d&amino))(HN(F)(H)))(F)	8	NXS	656	0	0	4	0.22249	0.12374	4.36885	0.54059	T	b1+;y1+;y2+;y6++;	b1+;y1+;y2+;y6++;	sp|Q96IY4|CBPB2_HUMAN	K	AH	66	0	73	0.00028	0.151521	1.71e-07	sp|Q96IY4|CBPB2_HUMAN/tr|A0A087WSY5|A0A087WSY5_HUMAN	21	-0.01336	-3.04268
PGP_09.14918.14918.3.0.dta	3190	3671.48	1126.54	3	SJSSTQFEVK	-	2544.94	2544.91	N(NH(HNHNH(NON|a|keto|d&amino))(HN(F)(H)))(F)	2	NXS	436	0	0	6	0.29594	0.23326	5.84479	1.36334	T	y1+;y2+;y3+;y4+;y7+;y8+;	y1+;y2+;y3+;y4+;y7+;y8+;	sp|P0C0L4|CO4A_HUMAN	E	KY	225	0	226	-0.00094	-0.833688	4.13e-20	sp|P0C0L4|CO4A_HUMAN/sp|P0C0L5|CO4B_HUMAN/tr|A0A140TA49|A0A140TA49_HUMAN/tr|A0A140TA44|A0A140TA44_HUMAN/tr|A0A140TA29|A0A140TA29_HUMAN/tr|A0A0G2JPR0|A0A0G2JPR0_HUMAN/tr|A0A140TA32|A0A140TA32_HUMAN/tr|F5GXS0|F5GXS0_HUMAN/tr|A0A0G2JL54|A0A0G2JL54_HUMAN	1	-0.0334	-9.09956
PGP_09.15126.15126.3.1.dta	3190	3671.48	1126.54	3	SJSSTQFEVK	-	2544.94	2544.91	N(NH(HNHNH(NON|a|keto|d&amino))(HN(F)(H)))(F)	2	NXS	438	0	0	7	0.23496	0.22088	4.59625	1.0152	T	y1+;y2+;y3+;y4+;y6+;y7+;y8+;	y1+;y2+;y4+;y8+;	sp|P0C0L4|CO4A_HUMAN	E	KY	225	0	226	-0.00094	-0.833688	4.13e-20	sp|P0C0L4|CO4A_HUMAN/sp|P0C0L5|CO4B_HUMAN/tr|A0A140TA49|A0A140TA49_HUMAN/tr|A0A140TA44|A0A140TA44_HUMAN/tr|A0A140TA29|A0A140TA29_HUMAN/tr|A0A0G2JPR0|A0A0G2JPR0_HUMAN/tr|A0A140TA32|A0A140TA32_HUMAN/tr|F5GXS0|F5GXS0_HUMAN/tr|A0A0G2JL54|A0A0G2JL54_HUMAN	1	-0.03435	-9.35838
PGP_09.15590.15590.2.0.dta	4060	3827.45	1282.55	2	LGJWSAMPSCK	4,Oxidation[W];7,Oxidation[M];10,Carbamidomethyl[C];	2544.9	2544.91	N(NH(HNHNH(NON|a|keto|d&amino))(HN(F)(H)))(F)	3	NXS	118	0	0	4	0.21041	0.22091	2.96624	0.65528	T	y1+;y2+;y3+;y4+;	y2+;y4+;	sp|P02749|APOH_HUMAN	K	AS	251	0	253	0.00013	0.101282	8.38e-20	sp|P02749|APOH_HUMAN/tr|J3KS17|J3KS17_HUMAN	1	0.01341	3.50457
PGP_09.16610.16610.4.0.dta	602	4900.08	2355.14	4	ELHHLQEQJVSNAFLDKGEF	-	2544.94	2544.91	N(NH(HNHNH(NON|a|keto|d&amino))(HN(F)(H)))(F)	9	NXS	514	0	0	10	0.07692	0.07695	1.94186	0.14942	T	b3+;b4+;b5+;b6+;b7+;b8+;b9+;b10+;b13++;b19++;	b3+;	sp|P00450|CERU_HUMAN	K	YI	754	0.01	762	-0.00101	-0.428671	1.89e-14	sp|P00450|CERU_HUMAN/tr|E9PFZ2|E9PFZ2_HUMAN/tr|H7C5R1|H7C5R1_HUMAN	3	-0.0317	-6.47057
PGP_09.22185.22185.3.1.dta	747	3717.55	1172.61	3	WTHVJLSSTK	-	2544.94	2544.91	N(NH(HNHNH(NON|a|keto|d&amino))(HN(F)(H)))(F)	5	NXS	704	0	0	4	0.10133	0.04196	2.98432	0.12522	T	b6+;b7+;b8+;y1+;	b8+;y1+;	sp|P16871|IL7RA_HUMAN	K	LT	178	0.01	182	0.00013	0.110771	5.98e-08	sp|P16871|IL7RA_HUMAN/tr|D6RGV2|D6RGV2_HUMAN	7	-0.03329	-8.95717
PGP_09.28540.28540.3.0.dta	3321	5093.23	2548.35	3	VSHHJLTTGATLINEQWLLTTAK	-	2544.88	2544.91	N(NH(HNHNH(NON|a|keto|d&amino))(HN(F)(H)))(F)	5	NXT	302	0	0	6	0.14046	0.13452	3.8331	0.51565	T	y1+;y2+;y3+;y4+;y5+;y6+;	y3+;y4+;y5+;	sp|P00738|HPT_HUMAN	M	NL	180	0	184	0.004	1.56903	6.37e-13	sp|P00738|HPT_HUMAN/sp|P00739|HPTR_HUMAN/tr|A0A087WU08|A0A087WU08_HUMAN/tr|A0A0A0MRD9|A0A0A0MRD9_HUMAN/tr|A0A0C4DGL8|A0A0C4DGL8_HUMAN/tr|H0Y300|H0Y300_HUMAN/tr|J3QR68|J3QR68_HUMAN	3	0.03298	6.47659
PGP_09.28662.28662.3.0.dta	3321	5093.24	2548.35	3	VSHHJLTTGATLINEQWLLTTAK	-	2544.88	2544.91	N(NH(HNHNH(NON|a|keto|d&amino))(HN(F)(H)))(F)	5	NXT	268	0	0	5	0.14355	0.12792	3.03379	0.38809	T	y1+;y2+;y3+;y4+;y5+;	y4+;y5+;	sp|P00738|HPT_HUMAN	M	NL	180	0	184	0.004	1.56903	6.37e-13	sp|P00738|HPT_HUMAN/sp|P00739|HPTR_HUMAN/tr|A0A087WU08|A0A087WU08_HUMAN/tr|A0A0A0MRD9|A0A0A0MRD9_HUMAN/tr|A0A0C4DGL8|A0A0C4DGL8_HUMAN/tr|H0Y300|H0Y300_HUMAN/tr|J3QR68|J3QR68_HUMAN	3	0.02459	4.82895
PGP_09.28683.28683.4.0.dta	3321	5093.23	2548.35	4	VSHHJLTTGATLINEQWLLTTAK	-	2544.88	2544.91	N(NH(HNHNH(NON|a|keto|d&amino))(HN(F)(H)))(F)	5	NXT	272	0	0	6	0.12246	0.12583	3.03379	0.38174	T	y1+;y2+;y3+;y4+;y5+;y6+;	y4+;y5+;	sp|P00738|HPT_HUMAN	M	NL	180	0	184	0.004	1.56903	6.37e-13	sp|P00738|HPT_HUMAN/sp|P00739|HPTR_HUMAN/tr|A0A087WU08|A0A087WU08_HUMAN/tr|A0A0A0MRD9|A0A0A0MRD9_HUMAN/tr|A0A0C4DGL8|A0A0C4DGL8_HUMAN/tr|H0Y300|H0Y300_HUMAN/tr|J3QR68|J3QR68_HUMAN	3	0.02754	5.40827
PGP_09.28806.28806.4.0.dta	3321	5093.24	2548.35	4	VSHHJLTTGATLINEQWLLTTAK	-	2544.89	2544.91	N(NH(HNHNH(NON|a|keto|d&amino))(HN(F)(H)))(F)	5	NXT	268	0	0	6	0.13463	0.13178	3.03379	0.39979	T	y1+;y2+;y3+;y4+;y5+;y6+;	y4+;y5+;	sp|P00738|HPT_HUMAN	M	NL	180	0	184	0.004	1.56903	6.37e-13	sp|P00738|HPT_HUMAN/sp|P00739|HPTR_HUMAN/tr|A0A087WU08|A0A087WU08_HUMAN/tr|A0A0A0MRD9|A0A0A0MRD9_HUMAN/tr|A0A0C4DGL8|A0A0C4DGL8_HUMAN/tr|H0Y300|H0Y300_HUMAN/tr|J3QR68|J3QR68_HUMAN	3	0.02409	4.73076
PGP_09.29144.29144.4.0.dta	3321	5093.24	2548.35	4	VSHHJLTTGATLINEQWLLTTAK	-	2544.88	2544.91	N(NH(HNHNH(NON|a|keto|d&amino))(HN(F)(H)))(F)	5	NXT	268	0	0	6	0.13905	0.13394	3.8331	0.51342	T	y1+;y2+;y3+;y4+;y5+;y6+;	y4+;y5+;y6+;	sp|P00738|HPT_HUMAN	M	NL	180	0	184	0.004	1.56903	6.37e-13	sp|P00738|HPT_HUMAN/sp|P00739|HPTR_HUMAN/tr|A0A087WU08|A0A087WU08_HUMAN/tr|A0A0A0MRD9|A0A0A0MRD9_HUMAN/tr|A0A0C4DGL8|A0A0C4DGL8_HUMAN/tr|H0Y300|H0Y300_HUMAN/tr|J3QR68|J3QR68_HUMAN	3	0.02453	4.81717
PGP_09.29452.29452.4.0.dta	3321	5093.25	2548.35	4	VSHHJLTTGATLINEQWLLTTAK	-	2544.9	2544.91	N(NH(HNHNH(NON|a|keto|d&amino))(HN(F)(H)))(F)	5	NXT	238	0	0	4	0.05788	0.07809	2.05294	0.16032	T	y3+;y4+;y5+;y6+;	y5+;	sp|P00738|HPT_HUMAN	M	NL	180	0.01	184	0.004	1.56903	6.37e-13	sp|P00738|HPT_HUMAN/sp|P00739|HPTR_HUMAN/tr|A0A087WU08|A0A087WU08_HUMAN/tr|A0A0A0MRD9|A0A0A0MRD9_HUMAN/tr|A0A0C4DGL8|A0A0C4DGL8_HUMAN/tr|H0Y300|H0Y300_HUMAN/tr|J3QR68|J3QR68_HUMAN	3	0.00893	1.75365
PGP_10.30586.30586.4.0.dta	3949	4647.02	2102.1	4	LQQDVLQFQKJQTNLER	-	2544.93	2544.91	N(NH(HNHNH(NON|a|keto|d&amino))(HN(F)(H)))(F)	11	NXT	356	0	0	4	0.05965	0.07204	2.06901	0.14906	T	b3+;b4+;b6+;y1+;	b3+;	sp|Q8NBJ4|GOLM1_HUMAN	R	KF	134	0.01	144	0.00479	2.2776	1.5e-28	sp|Q8NBJ4|GOLM1_HUMAN	6	-0.01589	-3.42012
PGP_10.30587.30587.4.0.dta	3949	4647.02	2102.1	4	LQQDVLQFQKJQTNLER	-	2544.93	2544.91	N(NH(HNHNH(NON|a|keto|d&amino))(HN(F)(H)))(F)	11	NXT	356	0	0	4	0.06131	0.07388	2.06901	0.15286	T	b3+;b4+;b6+;y1+;	b3+;	sp|Q8NBJ4|GOLM1_HUMAN	R	KF	134	0.01	144	0.00479	2.2776	1.5e-28	sp|Q8NBJ4|GOLM1_HUMAN	6	-0.01589	-3.42012
SGP_01.30416.30416.4.2.dta	2275	4444.84	1899.94	4	KVCQDCPLLAPLJDTR	3,Carbamidomethyl[C];6,Carbamidomethyl[C];	2544.9	2544.91	N(NH(HNHNH(NON|a|keto|d&amino))(HN(F)(H)))(F)	13	NXT	924	0	0	4	0.17014	0.19267	2.909	0.56049	T	y1+;y2+;y5+;y6+;	y1+;y2+;	sp|P02765|FETUA_HUMAN	R	VV	144	0	156	0.00115	0.604968	2.31e-09	sp|P02765|FETUA_HUMAN/tr|C9JV77|C9JV77_HUMAN	20	0.01217	2.73864
SGP_02.21460.21460.3.1.dta	2670	3968.66	1423.72	3	ETIYPJASLLMR	11,Oxidation[M];	2544.94	2544.91	N(NH(HNHNH(NON|a|keto|d&amino))(HN(F)(H)))(F)	6	NXS	804	0	0	4	0.19721	0.09232	3.85904	0.35628	T	b1+;b2+;b3+;y1+;	b2+;b3+;y1+;	sp|P31997|CEAM8_HUMAN	R	NV	99	0	104	-0.00323	-2.26714	1.02e-12	sp|P31997|CEAM8_HUMAN	6	-0.02862	-7.21328
SGP_07.32570.32570.3.0.dta	915	4428.87	1883.99	3	KYLGJATAIFFLPDEGK	-	2544.88	2544.91	N(NH(HNHNH(NON|a|keto|d&amino))(HN(F)(H)))(F)	5	NXT	638	0	0	5	0.25359	0.23153	4.34896	1.00692	T	y3+;y5+;y6+;y7+;y8+;	y5+;y6+;y7+;y8+;	sp|P01009|A1AT_HUMAN	M	LQ	267	0	271	0.002	1.06102	1.96e-16	sp|P01009|A1AT_HUMAN/tr|A0A024R6I7|A0A024R6I7_HUMAN/tr|A0A0G2JRN3|A0A0G2JRN3_HUMAN	2	0.02845	6.42526
SGP_09.25057.25057.3.0.dta	2388	4583.01	2038.11	3	IEGEATPVJLTEPAKLEVK	-	2544.91	2544.91	N(NH(HNHNH(NON|a|keto|d&amino))(HN(F)(H)))(F)	9	NXT	246	0	0	4	0.04106	0.05712	1.93665	0.11063	T	y2+;y4+;y7+;y8+;	y7+;	sp|P05090|APOD_HUMAN	Q	FS	90	0.01	98	-0.00507	-2.48641	3.27e-11	sp|P05090|APOD_HUMAN/tr|C9JF17|C9JF17_HUMAN/tr|C9JX71|C9JX71_HUMAN	1	0.00146	0.318638
SGP_10.22290.22290.4.1.dta	2747	4717.93	2173.04	4	TRQDQCIYJTTYLNVQR	6,Carbamidomethyl[C];	2544.89	2544.91	N(NH(HNHNH(NON|a|keto|d&amino))(HN(F)(H)))(F)	9	NXT	968	1	0.00207	4	0.04849	0.06311	1.96652	0.1241	T	b7+;y1+;y7+;y8+;Y0++;	y1+;	sp|P02763|A1AG1_HUMAN	Q	EN	85	0.01	93	0.00986	4.53534	6.96e-28	sp|P02763|A1AG1_HUMAN	1	0.01983	4.20403
PGP_01.11269.11269.3.0.dta	62	2992.22	1508.73	3	DGGYIJASAEGVSIR	-	1483.49	1483.47	N(NH(HNH)((HEX&phosphate)))(F)	6	NXS	190	0	0	4	0.13222	0.06432	2.20734	0.14197	T	b6+;y1+;y2+;y3+;	y1+;	sp|P55058|PLTP_HUMAN	Y	TG	112	0.01	117	0.00547	3.62318	1.19e-24	sp|P55058|PLTP_HUMAN	1	-0.01747	-5.8404
PGP_01.8408.8408.3.0.dta	2198	3520.52	2037.04	3	KTPPSQPPGNVVWJATDTK	-	1483.48	1483.47	N(NH(HNH)((HEX&phosphate)))(F)	14	NXT	346	0	0	4	0.05988	0.09955	1.93665	0.1928	T	b1+;b2+;y1+;y2+;	y2+;	sp|Q9P232|CNTN3_HUMAN	K	VL	900	0.01	913	0.00084	0.412164	1.55e-19	sp|Q9P232|CNTN3_HUMAN	7	-0.01114	-3.1652
PGP_02.19462.19462.2.3.dta	2959	2592.05	1108.57	2	JTTYLNVQR	-	1483.48	1483.47	N(NH(HNH)((HEX&phosphate)))(F)	1	NXT	28	0	0	4	0.03633	0.12202	2.09508	0.25565	T	y2+;y4+;y5+;y6+;	y4+;	sp|P02763|A1AG1_HUMAN	Y	EN	93	0.01	93	-0.00059	-0.531743	1.15e-23	sp|P02763|A1AG1_HUMAN	1	-0.00588	-2.26935
PGP_02.20379.20379.2.2.dta	2018	2874.16	1390.67	2	FYJSSYLNVQR	-	1483.48	1483.47	N(NH(HNH)((HEX&phosphate)))(F)	3	NXS	100	0	0	5	0.04118	0.0776	2.00312	0.15544	T	y2+;y3+;y4+;y5+;y8+;	y4+;	sp|P19652|A1AG2_HUMAN	C	EN	91	0.01	93	0.00639	4.59162	2.47e-12	sp|P19652|A1AG2_HUMAN	2	-0.01011	-3.51877
PGP_02.7887.7887.2.0.dta	2213	3383.45	1899.94	2	KVCQDCPLLAPLJDTR	3,Carbamidomethyl[C];6,Carbamidomethyl[C];	1483.51	1483.47	N(NH(HNH)((HEX&phosphate)))(F)	13	NXT	356	0	0	4	0.25502	0.11113	2.75931	0.30664	T	b1+;y1+;y14+;y11+++;	b1+;y14+;	sp|P02765|FETUA_HUMAN	R	VV	144	0.01	156	0.00115	0.604968	2.31e-09	sp|P02765|FETUA_HUMAN/tr|C9JV77|C9JV77_HUMAN	20	-0.03198	-9.45463
PGP_03.11792.11792.3.1.dta	4861	3350.38	1866.93	3	JTTYLNVQRENGTISR	11,Deamidated[N];	1483.45	1483.47	N(NH(HNH)((HEX&phosphate)))(F)	1	NXT	408	0	0	5	0.06401	0.06989	1.96085	0.13705	T	b11+;b11++;y1+;y5+;y12++;	b11+;	sp|P02763|A1AG1_HUMAN	Y	YV	93	0.01	93	-0.00019	-0.101718	7.68e-15	sp|P02763|A1AG1_HUMAN	1	0.02241	6.69085
PGP_04.19389.19389.2.1.dta	2959	2592.05	1108.57	2	JTTYLNVQR	-	1483.48	1483.47	N(NH(HNH)((HEX&phosphate)))(F)	1	NXT	30	0	0	5	0.06919	0.15016	2.09508	0.31459	T	y2+;y3+;y4+;y5+;y6+;	y4+;	sp|P02763|A1AG1_HUMAN	Y	EN	93	0.01	93	-0.00059	-0.531743	1.15e-23	sp|P02763|A1AG1_HUMAN	1	-0.00291	-1.1231
PGP_04.20825.20825.3.0.dta	2169	3256.35	1772.86	3	QLAHQSJSTNIFFSPV	0,Gln->pyro-Glu[AnyN-termQ];	1483.49	1483.47	N(NH(HNH)((HEX&phosphate)))(F)	7	NXT	338	0	0	4	0.1616	0.12023	3.03379	0.36475	T	b4+;b5+;b6+;b11+;	b4+;b5+;	sp|P01009|A1AT_HUMAN	R	SI	64	0	70	-0.00057	-0.321336	3.6e-08	sp|P01009|A1AT_HUMAN/tr|A0A024R6I7|A0A024R6I7_HUMAN/tr|A0A0B4J278|A0A0B4J278_HUMAN/tr|A0A0G2JRN3|A0A0G2JRN3_HUMAN/tr|G3V387|G3V387_HUMAN/tr|G3V544|G3V544_HUMAN/tr|G3V5R8|G3V5R8_HUMAN	2	-0.01977	-6.07305
PGP_04.23890.23890.2.0.dta	1009	3420.38	1936.93	2	CVLTFAHEGQQYJITR	1,Carbamidomethyl[C];	1483.44	1483.47	N(NH(HNH)((HEX&phosphate)))(F)	13	NXT	370	0	0	4	0.14072	0.09585	3.05003	0.29235	T	b2+;b14+;y1+;y2+;	y1+;y2+;	sp|P27930|IL1R2_HUMAN	R	SI	207	0.01	219	0.00336	1.73382	2.4e-15	sp|P27930|IL1R2_HUMAN/tr|C9JNR0|C9JNR0_HUMAN	14	0.03016	8.82042
PGP_05.13369.13369.2.0.dta	3501	3934.66	2451.15	2	HKPEIJSTTHPGADLQENFCR	20,Carbamidomethyl[C];	1483.51	1483.47	N(NH(HNH)((HEX&phosphate)))(F)	6	NXT	682	2	0.00599	18	0.22888	0.22133	3.83944	0.84979	T	b2+;b3+;b4+;b5+;y2+;y3+;y4+;y5+;y6+;y7+;y8+;y9+;y10+;y11+;y12+;y13+;y15+;y19+;Y0++;Y1++;	b2+;y7+;y11+;	sp|P00734|THRB_HUMAN	P	NP	138	0	143	0.00446	1.81882	8.06e-14	sp|P00734|THRB_HUMAN/tr|C9JV37|C9JV37_HUMAN/tr|E9PIT3|E9PIT3_HUMAN	2	-0.03888	-9.88385
PGP_07.19332.19332.3.1.dta	2166	3700.52	2217.04	3	SLGSGGSVSQLFSJFTGSVDDR	-	1483.48	1483.47	N(NH(HNH)((HEX&phosphate)))(F)	14	NXT	692	0	0	5	0.16097	0.05868	1.91432	0.11233	T	b2+;b4+;b4++;b6++;y3+;	b4++;	sp|Q6UX06|OLFM4_HUMAN	R	GT	59	0.01	72	-0.00034	-0.153289	4.03e-19	sp|Q6UX06|OLFM4_HUMAN	14	-0.00846	-2.28678
SGP_01.23718.23718.4.3.dta	238	4172.8	2689.3	4	VEJTTVYYLVLDVQESDCSVLSR	18,Carbamidomethyl[C];	1483.5	1483.47	N(NH(HNH)((HEX&phosphate)))(F)	3	NXT	266	0	0	4	0.05724	0.06873	1.92403	0.13224	T	b9++;y1+;y9+;y11+;	y1+;	sp|P04196|HRG_HUMAN	R	KY	61	0.01	63	-0.00984	-3.65762	6.03e-26	sp|P04196|HRG_HUMAN	14	-0.02799	-6.7093
SGP_01.24804.24804.4.1.dta	4351	4973.08	3489.58	4	TEGRPDMKTELFSSSCPGGIMLJETGQGYQR	8,Carbamyl[K];16,Carbamidomethyl[C];	1483.5	1483.47	N(NH(HNH)((HEX&phosphate)))(F)	23	NXT	734	0	0	10	0.17262	0.21183	3.34631	0.70885	T	b2+;b11++;y1+;y2+;y4+;y6+;y7+;y8+;y9+;y15+;	b2+;y4+;y6+;	sp|O95445|APOM_HUMAN	R	FL	113	0	135	-0.00099	-0.283622	6.82e-31	sp|O95445|APOM_HUMAN/tr|Q5SRP5|Q5SRP5_HUMAN	2	-0.02385	-4.79677
SGP_03.17462.17462.4.0.dta	4872	4414.92	2931.44	4	ALNATLHSNLLCRPGPGLGPDJQTEER	3,Deamidated[N];12,Carbamidomethyl[C];	1483.49	1483.47	N(NH(HNH)((HEX&phosphate)))(F)	22	NXT	312	0	0	4	0.09701	0.07125	1.89804	0.13524	T	b3+;y1+;y2+;y3+;	b3+;	sp|Q9Y6H6|KCNE3_HUMAN	K	RA	20	0.01	41	0.00033	0.112535	4.66e-14	sp|Q9Y6H6|KCNE3_HUMAN/tr|E9PJV9|E9PJV9_HUMAN/tr|E9PN03|E9PN03_HUMAN/tr|Q2N1I1|Q2N1I1_HUMAN	14	-0.01418	-3.21256
SGP_03.17509.17509.3.0.dta	4870	4414.88	2931.44	3	ALNATLHSNLLCRPGPGLGPDJQTEER	3,Deamidated[N];12,Carbamidomethyl[C];	1483.44	1483.47	N(NH(HNH)((HEX&phosphate)))(F)	22	NXT	620	0	0	5	0.17342	0.09887	3.38077	0.33425	T	b3+;y1+;y3+;y3+++;y25+++;	b3+;y1+;y3+;	sp|Q9Y6H6|KCNE3_HUMAN	K	RA	20	0.01	41	0.00033	0.112535	4.66e-14	sp|Q9Y6H6|KCNE3_HUMAN/tr|E9PJV9|E9PJV9_HUMAN/tr|E9PN03|E9PN03_HUMAN/tr|Q2N1I1|Q2N1I1_HUMAN	14	0.03495	7.91829
SGP_03.17544.17544.3.0.dta	4872	4414.92	2931.44	3	ALNATLHSNLLCRPGPGLGPDJQTEER	3,Deamidated[N];12,Carbamidomethyl[C];	1483.48	1483.47	N(NH(HNH)((HEX&phosphate)))(F)	22	NXT	364	0	0	4	0.14926	0.09728	2.82407	0.27471	T	b3+;y1+;y2+;y3+;	b3+;y1+;	sp|Q9Y6H6|KCNE3_HUMAN	K	RA	20	0.01	41	0.00033	0.112535	4.66e-14	sp|Q9Y6H6|KCNE3_HUMAN/tr|E9PJV9|E9PJV9_HUMAN/tr|E9PN03|E9PN03_HUMAN/tr|Q2N1I1|Q2N1I1_HUMAN	14	-0.00424	-0.960599
SGP_03.17654.17654.4.0.dta	4872	4414.92	2931.44	4	ALNATLHSNLLCRPGPGLGPDJQTEER	3,Deamidated[N];12,Carbamidomethyl[C];	1483.48	1483.47	N(NH(HNH)((HEX&phosphate)))(F)	22	NXT	356	0	0	4	0.09972	0.07586	2.82407	0.21423	T	b3+;y1+;y2+;y3+;	b3+;y1+;	sp|Q9Y6H6|KCNE3_HUMAN	K	RA	20	0.01	41	0.00033	0.112535	4.66e-14	sp|Q9Y6H6|KCNE3_HUMAN/tr|E9PJV9|E9PJV9_HUMAN/tr|E9PN03|E9PN03_HUMAN/tr|Q2N1I1|Q2N1I1_HUMAN	14	-0.00757	-1.71503
SGP_03.24783.24783.2.0.dta	2776	2960.24	1476.75	2	CGLVPVLAENYJK	1,Carbamidomethyl[C];	1483.49	1483.47	N(NH(HNH)((HEX&phosphate)))(F)	12	NXS	204	1	0.01359	8	0.19406	0.26548	2.93248	0.7785	T	b2+;b3+;b4+;b5+;y4+;y5+;y6+;y9+;Y0+;	b2+;b3+;	sp|P02787|TRFE_HUMAN	K	SD	421	0	432	0.00049	0.331588	2.38e-18	sp|P02787|TRFE_HUMAN	6	-0.01393	-4.70728
SGP_03.26617.26617.3.1.dta	4325	4454.97	2971.5	3	VVHAAKAALAAFNAQNJGSNFQLEEISR	0,Carbamyl[AnyN-term];16,Deamidated[N];	1483.47	1483.47	N(NH(HNH)((HEX&phosphate)))(F)	17	NXS	244	0	0	8	0.22383	0.15336	3.22254	0.49422	T	b25+++;y1+;y2+;y3+;y4+;y5+;y6+;y7+;	y2+;y4+;y6+;	sp|P02765|FETUA_HUMAN	R	AQ	160	0	176	0.01984	6.57932	5.44e-19	sp|P02765|FETUA_HUMAN/tr|C9JV77|C9JV77_HUMAN	1	0.00575	1.29099
SGP_03.26741.26741.3.1.dta	4234	3569.5	2086	3	AGLQAFFQVQECJKSSSK	12,Carbamidomethyl[C];14,Carbamidomethyl[K];	1483.5	1483.47	N(NH(HNH)((HEX&phosphate)))(F)	13	NXS	564	0	0	5	0.07268	0.08382	2.05687	0.17241	T	b3+;b4+;b5+;b6+;b9+;	b5+;	sp|P00450|CERU_HUMAN	K	DN	346	0.01	358	-0.00037	-0.177289	2.94e-36	sp|P00450|CERU_HUMAN/tr|E9PFZ2|E9PFZ2_HUMAN/tr|H7C5R1|H7C5R1_HUMAN	1	-0.02455	-6.87961
SGP_06.31690.31690.2.6.dta	259	3109.2	1625.72	2	DPNAAYVJMSNHHR	-	1483.47	1483.47	N(NH(HNH)((HEX&phosphate)))(F)	8	NXS	60	0	0	4	0.04594	0.06757	1.97524	0.13346	T	b2+;y1+;y8+;y4++;	y4++;	sp|P08185|CBG_HUMAN	M	GL	24	0.01	31	0.00095	0.584001	4.85e-15	sp|P08185|CBG_HUMAN/tr|G3V350|G3V350_HUMAN/tr|G3V4V7|G3V4V7_HUMAN	3	-6e-05	-0.0193038
SGP_06.31696.31696.2.7.dta	259	3109.2	1625.72	2	DPNAAYVJMSNHHR	-	1483.47	1483.47	N(NH(HNH)((HEX&phosphate)))(F)	8	NXS	60	0	0	4	0.04613	0.06639	1.97524	0.13113	T	b2+;y1+;y8+;y4++;	y4++;	sp|P08185|CBG_HUMAN	M	GL	24	0.01	31	0.00095	0.584001	4.85e-15	sp|P08185|CBG_HUMAN/tr|G3V350|G3V350_HUMAN/tr|G3V4V7|G3V4V7_HUMAN	3	-6e-05	-0.0193038
SGP_07.25938.25938.3.1.dta	4234	3569.49	2086	3	AGLQAFFQVQECJKSSSK	12,Carbamidomethyl[C];14,Carbamidomethyl[K];	1483.48	1483.47	N(NH(HNH)((HEX&phosphate)))(F)	13	NXS	562	0	0	9	0.07808	0.09069	2.05687	0.18653	T	b3+;b4+;b5+;b7+;b9+;b10+;b11+;y5+;y15+;	b3+;	sp|P00450|CERU_HUMAN	K	DN	346	0.01	358	-0.00037	-0.177289	2.94e-36	sp|P00450|CERU_HUMAN/tr|E9PFZ2|E9PFZ2_HUMAN/tr|H7C5R1|H7C5R1_HUMAN	1	-0.01113	-3.11897
SGP_07.26052.26052.3.1.dta	4234	3569.49	2086	3	AGLQAFFQVQECJKSSSK	12,Carbamidomethyl[C];14,Carbamidomethyl[K];	1483.49	1483.47	N(NH(HNH)((HEX&phosphate)))(F)	13	NXS	558	0	0	9	0.09167	0.09555	2.05687	0.19654	T	b3+;b4+;b5+;b6+;b7+;b9+;b10+;b11+;y15+;	b3+;	sp|P00450|CERU_HUMAN	K	DN	346	0.01	358	-0.00037	-0.177289	2.94e-36	sp|P00450|CERU_HUMAN/tr|E9PFZ2|E9PFZ2_HUMAN/tr|H7C5R1|H7C5R1_HUMAN	1	-0.01363	-3.81954
SGP_07.27187.27187.3.3.dta	2410	3632.64	2149.14	3	QIEGEATPVJLTEPAKLEVK	0,Gln->pyro-Glu[AnyN-termQ];	1483.5	1483.47	N(NH(HNH)((HEX&phosphate)))(F)	10	NXT	82	0	0	5	0.04769	0.066	1.93409	0.12765	T	b16++;y2+;y4+;y7+;y9+;	y7+;	sp|P05090|APOD_HUMAN	N	FS	89	0.01	98	-0.00125	-0.581363	2.87e-28	sp|P05090|APOD_HUMAN/tr|C9JF17|C9JF17_HUMAN/tr|C9JX71|C9JX71_HUMAN	2	-0.02731	-7.51998
SGP_08.20243.20243.2.0.dta	2959	2592.04	1108.57	2	JTTYLNVQR	-	1483.47	1483.47	N(NH(HNH)((HEX&phosphate)))(F)	1	NXT	26	0	0	6	0.08941	0.17508	3.90115	0.68303	T	y1+;y2+;y3+;y4+;y5+;y6+;	y1+;y4+;y5+;	sp|P02763|A1AG1_HUMAN	Y	EN	93	0	93	-0.00059	-0.531743	1.15e-23	sp|P02763|A1AG1_HUMAN	1	0.00427	1.64799
SGP_08.20583.20583.2.5.dta	2959	2592.04	1108.57	2	JTTYLNVQR	-	1483.47	1483.47	N(NH(HNH)((HEX&phosphate)))(F)	1	NXT	26	0	0	6	0.07084	0.165	2.09508	0.34569	T	y1+;y2+;y3+;y4+;y5+;y6+;	y4+;	sp|P02763|A1AG1_HUMAN	Y	EN	93	0.01	93	-0.00059	-0.531743	1.15e-23	sp|P02763|A1AG1_HUMAN	1	0.00473	1.82553
SGP_08.22773.22773.2.0.dta	749	2564.04	1080.54	2	JSSYLNVQR	-	1483.5	1483.47	N(NH(HNH)((HEX&phosphate)))(F)	1	NXS	36	0	0	5	0.05618	0.12585	2.09508	0.26367	T	y1+;y2+;y3+;y4+;y5+;	y1+;	sp|P19652|A1AG2_HUMAN	Y	EN	93	0	93	0.00042	0.38834	1.02e-24	sp|P19652|A1AG2_HUMAN	1	-0.02272	-8.86442
SGP_08.27138.27138.3.0.dta	2410	3632.61	2149.14	3	QIEGEATPVJLTEPAKLEVK	0,Gln->pyro-Glu[AnyN-termQ];	1483.48	1483.47	N(NH(HNH)((HEX&phosphate)))(F)	10	NXT	180	0	0	4	0.05813	0.05941	1.93409	0.1149	T	b4++;y2+;y4+;y7+;	y7+;	sp|P05090|APOD_HUMAN	N	FS	89	0.01	98	-0.00125	-0.581363	2.87e-28	sp|P05090|APOD_HUMAN/tr|C9JF17|C9JF17_HUMAN/tr|C9JX71|C9JX71_HUMAN	2	-0.00164	-0.451591
SGP_08.27142.27142.3.0.dta	2410	3632.61	2149.14	3	QIEGEATPVJLTEPAKLEVK	0,Gln->pyro-Glu[AnyN-termQ];	1483.48	1483.47	N(NH(HNH)((HEX&phosphate)))(F)	10	NXT	180	0	0	5	0.05999	0.05685	1.93409	0.10995	T	b1+;b4++;y2+;y4+;y7+;	y7+;	sp|P05090|APOD_HUMAN	N	FS	89	0.01	98	-0.00125	-0.581363	2.87e-28	sp|P05090|APOD_HUMAN/tr|C9JF17|C9JF17_HUMAN/tr|C9JX71|C9JX71_HUMAN	2	-0.00164	-0.451591
SGP_09.19531.19531.2.4.dta	2959	2592.05	1108.57	2	JTTYLNVQR	-	1483.48	1483.47	N(NH(HNH)((HEX&phosphate)))(F)	1	NXT	28	0	0	5	0.08501	0.16163	3.09101	0.49959	T	y2+;y3+;y4+;y5+;y6+;	y2+;y4+;	sp|P02763|A1AG1_HUMAN	Y	EN	93	0	93	-0.00059	-0.531743	1.15e-23	sp|P02763|A1AG1_HUMAN	1	-0.0061	-2.35426
SGP_09.23316.23316.3.0.dta	4351	4973.08	3489.58	3	TEGRPDMKTELFSSSCPGGIMLJETGQGYQR	8,Carbamyl[K];16,Carbamidomethyl[C];	1483.5	1483.47	N(NH(HNH)((HEX&phosphate)))(F)	23	NXT	706	0	0	4	0.14995	0.11271	3.34631	0.37717	T	b2+;y4+;y7+;y5+++;	b2+;y4+;y7+;	sp|O95445|APOM_HUMAN	R	FL	113	0	135	-0.00099	-0.283622	6.82e-31	sp|O95445|APOM_HUMAN/tr|Q5SRP5|Q5SRP5_HUMAN	2	-0.02619	-5.26739
SGP_10.18330.18330.3.0.dta	1439	2534.04	1050.57	3	QVPGLHJGTK	-	1483.48	1483.47	N(NH(HNH)((HEX&phosphate)))(F)	7	NXT	42	0	0	4	0.11369	0.07259	2.98432	0.21663	T	b2+;y1+;y3+;y3++;	b2+;y3+;	sp|Q99435|NELL2_HUMAN	R	AF	47	0.01	53	-0.00061	-0.580095	3.11e-07	sp|Q99435|NELL2_HUMAN/tr|F8VRQ0|F8VRQ0_HUMAN/tr|F8VVB6|F8VVB6_HUMAN/tr|F8VXR5|F8VXR5_HUMAN/tr|F8VZ72|F8VZ72_HUMAN/tr|F8W1A2|F8W1A2_HUMAN	7	-0.00138	-0.5448
PGP_01.5405.5405.3.2.dta	1871	3576.47	1436.75	3	SLVTQYLJATGNR	-	2139.72	2139.69	N(NH(HN(HEX&sulfate))(HNHS))(F)	8	NXT	478	0	0	4	0.06025	0.05276	2.93248	0.15472	T	b8++;y1+;y2+;y3+;	b8++;y1+;	sp|P08195|4F2_HUMAN	K	WC	417	0.01	424	0.00408	2.83779	2.63e-12	sp|P08195|4F2_HUMAN/tr|F5GZS6|F5GZS6_HUMAN/tr|H0YFX4|H0YFX4_HUMAN/tr|J3KPF3|J3KPF3_HUMAN	14	-0.02614	-7.3109
PGP_02.24926.24926.3.0.dta	4474	3553.5	1413.79	3	LQJLTLPTNASIK	9,Deamidated[N];	2139.7	2139.69	N(NH(HN(HEX&sulfate))(HNHS))(F)	3	NXT	534	0	0	4	0.06526	0.06789	1.9782	0.1343	T	b2+;b8++;y3+;y4+;	y4+;	sp|Q13201|MMRN1_HUMAN	K	FN	112	0.01	114	0.0004	0.28273	1.42e-13	sp|Q13201|MMRN1_HUMAN	14	-0.0097	-2.73047
PGP_02.24972.24972.3.0.dta	4474	3553.5	1413.79	3	LQJLTLPTNASIK	9,Deamidated[N];	2139.7	2139.69	N(NH(HN(HEX&sulfate))(HNHS))(F)	3	NXT	534	0	0	5	0.0641	0.08276	1.9782	0.16372	T	b2+;b8++;y1+;y3+;y4+;	y4+;	sp|Q13201|MMRN1_HUMAN	K	FN	112	0.01	114	0.0004	0.28273	1.42e-13	sp|Q13201|MMRN1_HUMAN	14	-0.00936	-2.63477
PGP_02.24986.24986.3.0.dta	4474	3553.5	1413.79	3	LQJLTLPTNASIK	9,Deamidated[N];	2139.7	2139.69	N(NH(HN(HEX&sulfate))(HNHS))(F)	3	NXT	534	0	0	5	0.07002	0.08478	1.9782	0.16772	T	b2+;b8++;y1+;y3+;y4+;	y4+;	sp|Q13201|MMRN1_HUMAN	K	FN	112	0.01	114	0.0004	0.28273	1.42e-13	sp|Q13201|MMRN1_HUMAN	14	-0.00936	-2.63477
PGP_02.25029.25029.3.1.dta	4474	3553.5	1413.79	3	LQJLTLPTNASIK	9,Deamidated[N];	2139.7	2139.69	N(NH(HN(HEX&sulfate))(HNHS))(F)	3	NXT	534	0	0	4	0.0605	0.06568	1.9782	0.12992	T	b8++;y1+;y3+;y4+;	y4+;	sp|Q13201|MMRN1_HUMAN	K	FN	112	0.01	114	0.0004	0.28273	1.42e-13	sp|Q13201|MMRN1_HUMAN	14	-0.00914	-2.57284
PGP_03.26694.26694.2.2.dta	1344	3934.71	1795.01	2	VVLHPJYSQVDIGLIK	-	2139.69	2139.69	N(NH(HN(HEX&sulfate))(HNHS))(F)	6	NXS	380	0	0	4	0.10347	0.12141	2.75931	0.33501	T	b4+;y1+;y2+;y5+;	b4+;y5+;	sp|P00738|HPT_HUMAN	K	LK	236	0	241	0.00231	1.28619	3.02e-11	sp|P00738|HPT_HUMAN/tr|A0A087WU08|A0A087WU08_HUMAN/tr|A0A0C4DGL8|A0A0C4DGL8_HUMAN/tr|H0Y300|H0Y300_HUMAN/tr|H3BS21|H3BS21_HUMAN/tr|J3QLC9|J3QLC9_HUMAN/tr|J3QR68|J3QR68_HUMAN	17	-0.00262	-0.66604
PGP_05.22602.22602.3.0.dta	2849	4478.78	2339.07	3	GLTFQQJASSMCVPDQDTAIR	12,Carbamidomethyl[C];	2139.71	2139.69	N(NH(HN(HEX&sulfate))(HNHS))(F)	7	NXS	970	0	0	4	0.16153	0.23806	4.3159	1.02743	T	y1+;y4+;y6+;y8+;	y1+;y4+;y6+;y8+;	sp|P01871|IGHM_HUMAN	R	VF	203	0	209	0.00136	0.581181	6.41e-16	sp|P01871|IGHM_HUMAN/tr|A0A1B0GUU9|A0A1B0GUU9_HUMAN	21	-0.01546	-3.4526
PGP_05.22603.22603.3.0.dta	2849	4478.78	2339.07	3	GLTFQQJASSMCVPDQDTAIR	12,Carbamidomethyl[C];	2139.71	2139.69	N(NH(HN(HEX&sulfate))(HNHS))(F)	7	NXS	970	0	0	4	0.15673	0.23191	2.86934	0.66543	T	y1+;y4+;y6+;y8+;	y1+;y8+;	sp|P01871|IGHM_HUMAN	R	VF	203	0	209	0.00136	0.581181	6.41e-16	sp|P01871|IGHM_HUMAN/tr|A0A1B0GUU9|A0A1B0GUU9_HUMAN	21	-0.01546	-3.4526
PGP_05.22614.22614.3.0.dta	2849	4478.78	2339.07	3	GLTFQQJASSMCVPDQDTAIR	12,Carbamidomethyl[C];	2139.71	2139.69	N(NH(HN(HEX&sulfate))(HNHS))(F)	7	NXS	956	0	0	5	0.17437	0.24977	3.63785	0.90863	T	b3+;y1+;y4+;y6+;y8+;	y1+;y4+;y8+;	sp|P01871|IGHM_HUMAN	R	VF	203	0	209	0.00136	0.581181	6.41e-16	sp|P01871|IGHM_HUMAN/tr|A0A1B0GUU9|A0A1B0GUU9_HUMAN	21	-0.01432	-3.19801
PGP_05.22621.22621.3.0.dta	2849	4478.78	2339.07	3	GLTFQQJASSMCVPDQDTAIR	12,Carbamidomethyl[C];	2139.71	2139.69	N(NH(HN(HEX&sulfate))(HNHS))(F)	7	NXS	956	0	0	4	0.14013	0.22516	3.63785	0.81908	T	y1+;y4+;y6+;y8+;	y1+;y4+;y8+;	sp|P01871|IGHM_HUMAN	R	VF	203	0	209	0.00136	0.581181	6.41e-16	sp|P01871|IGHM_HUMAN/tr|A0A1B0GUU9|A0A1B0GUU9_HUMAN	21	-0.01432	-3.19801
PGP_05.22629.22629.3.1.dta	2849	4478.78	2339.07	3	GLTFQQJASSMCVPDQDTAIR	12,Carbamidomethyl[C];	2139.71	2139.69	N(NH(HN(HEX&sulfate))(HNHS))(F)	7	NXS	956	0	0	4	0.07755	0.18169	1.93154	0.35094	T	y1+;y4+;y6+;y8+;	y8+;	sp|P01871|IGHM_HUMAN	R	VF	203	0	209	0.00136	0.581181	6.41e-16	sp|P01871|IGHM_HUMAN/tr|A0A1B0GUU9|A0A1B0GUU9_HUMAN	21	-0.01432	-3.19801
PGP_05.22645.22645.3.0.dta	2849	4478.78	2339.07	3	GLTFQQJASSMCVPDQDTAIR	12,Carbamidomethyl[C];	2139.71	2139.69	N(NH(HN(HEX&sulfate))(HNHS))(F)	7	NXS	956	0	0	4	0.18786	0.25634	4.3159	1.10634	T	y1+;y4+;y6+;y8+;	y1+;y4+;y6+;y8+;	sp|P01871|IGHM_HUMAN	R	VF	203	0	209	0.00136	0.581181	6.41e-16	sp|P01871|IGHM_HUMAN/tr|A0A1B0GUU9|A0A1B0GUU9_HUMAN	21	-0.01346	-3.00595
PGP_05.31239.31239.4.0.dta	3388	5035.15	2895.46	4	SVQEIQATFFYFTPJKTEDTIFLR	-	2139.69	2139.69	N(NH(HN(HEX&sulfate))(HNHS))(F)	15	NXT	548	0	0	4	0.06836	0.10288	2.0649	0.21245	T	b3+;b4+;b5+;b7+;	b4+;	sp|P02763|A1AG1_HUMAN	K	EY	58	0.01	72	0.00097	0.334894	5.5e-13	sp|P02763|A1AG1_HUMAN/sp|P19652|A1AG2_HUMAN	28	-0.0021	-0.417151
PGP_06.13083.13083.3.1.dta	2979	4687.92	2548.2	3	PHKPEIJSTTHPGADLQENFCR	21,Carbamidomethyl[C];	2139.72	2139.69	N(NH(HN(HEX&sulfate))(HNHS))(F)	7	NXT	1082	0	0	6	0.20876	0.16166	4.09206	0.66152	T	b2+;b3+;y4+;y7+;y11+;y12+;	b2+;y4+;y7+;y11+;	sp|P00734|THRB_HUMAN	Y	NP	137	0	143	-0.0036	-1.41222	1.86e-13	sp|P00734|THRB_HUMAN/tr|C9JV37|C9JV37_HUMAN/tr|E9PIT3|E9PIT3_HUMAN	1	-0.03064	-6.53731
PGP_06.31382.31382.4.0.dta	2321	5035.2	2895.46	4	SVQEIQATFFYFTPJKTEDTIFLR	-	2139.74	2139.69	N(NH(HN(HEX&sulfate))(HNHS))(F)	15	NXT	344	0	0	4	0.08178	0.05291	2.68563	0.14211	T	b3+;b4+;b5+;y16+++;	b3+;b4+;	sp|P02763|A1AG1_HUMAN	K	EY	58	0.01	72	0.00097	0.334894	5.5e-13	sp|P02763|A1AG1_HUMAN/sp|P19652|A1AG2_HUMAN	28	-0.0476	-9.45526
PGP_07.13268.13268.3.2.dta	2979	4687.9	2548.2	3	PHKPEIJSTTHPGADLQENFCR	21,Carbamidomethyl[C];	2139.7	2139.69	N(NH(HN(HEX&sulfate))(HNHS))(F)	7	NXT	1134	0	0	4	0.19689	0.13821	3.43872	0.47526	T	b2+;y3+;y7+;y11+;	b2+;y7+;y11+;	sp|P00734|THRB_HUMAN	Y	NP	137	0	143	-0.0036	-1.41222	1.86e-13	sp|P00734|THRB_HUMAN/tr|C9JV37|C9JV37_HUMAN/tr|E9PIT3|E9PIT3_HUMAN	1	-0.0118	-2.51765
PGP_08.29868.29868.4.3.dta	4329	5721.54	3581.82	4	GSFPWQAKMVSHHJLTTGATLINEQWLLTTAK	0,Carbamyl[AnyN-term];23,Deamidated[N];	2139.72	2139.69	N(NH(HN(HEX&sulfate))(HNHS))(F)	14	NXT	88	0	0	4	0.0472	0.0707	1.87624	0.13265	T	y3+;y4+;y5+;y6+;	y4+;	sp|P00738|HPT_HUMAN	K	NL	171	0.01	184	0.0085	2.3443	1.46e-14	sp|P00738|HPT_HUMAN/sp|P00739|HPTR_HUMAN/tr|J3QR68|J3QR68_HUMAN/tr|H0Y300|H0Y300_HUMAN/tr|A0A0C4DGL8|A0A0C4DGL8_HUMAN/tr|A0A0A0MRD9|A0A0A0MRD9_HUMAN/tr|A0A087WU08|A0A087WU08_HUMAN	1	-0.0298	-5.20928
PGP_09.10854.10854.3.0.dta	2347	3098.27	958.556	3	TPLTAJITK	-	2139.72	2139.69	N(NH(HN(HEX&sulfate))(HNHS))(F)	6	NXT	188	3	0.23591	9	0.1075	0.20418	3.90115	0.79654	T	b3+;b4+;b5+;b6+;b7+;b8+;y2+;y4+;y6+;Y0+;Y0+;Y1+;	b7+;Y0+;Y1+;	sp|P01877|IGHA2_HUMAN	K	SG	200	0	205	-0.00028	-0.291806	9.48e-23	sp|P01877|IGHA2_HUMAN/tr|A0A0G2JMB2|A0A0G2JMB2_HUMAN/tr|A0A286YEY5|A0A286YEY5_HUMAN	6	-0.02405	-7.76486
PGP_09.16594.16594.3.1.dta	2860	5043.11	2903.43	3	ELHHLQEQJVSNAFLDKGEFYIGSK	-	2139.68	2139.69	N(NH(HN(HEX&sulfate))(HNHS))(F)	9	NXS	710	0	0	5	0.06321	0.09641	2.0649	0.19908	T	b3+;b4+;b5+;b8+;y1+;	b3+;	sp|P00450|CERU_HUMAN	K	YK	754	0.01	762	0.0027	0.929618	1.14e-34	sp|P00450|CERU_HUMAN/tr|E9PFZ2|E9PFZ2_HUMAN/tr|H7C5R1|H7C5R1_HUMAN	21	0.00913	1.81075
PGP_09.31506.31506.3.1.dta	3132	4008.7	1868.98	3	YLGJATAIFFLPDEGKL	-	2139.72	2139.69	N(NH(HN(HEX&sulfate))(HNHS))(F)	4	NXT	624	0	0	5	0.07125	0.1008	2.05294	0.20693	T	b4+;b5+;b8+;y6+;y9+;	y6+;	sp|P01009|A1AT_HUMAN	K	QH	268	0.01	271	-0.00072	-0.385034	8.47e-18	sp|P01009|A1AT_HUMAN/tr|A0A0G2JRN3|A0A0G2JRN3_HUMAN/tr|A0A024R6I7|A0A024R6I7_HUMAN	1	-0.0263	-6.56234
PGP_10.21368.21368.3.1.dta	4044	5814.49	3674.75	3	IMNGEADAMSLDGGFVYIAGKCGLVPVLAENYJK	0,Amidine[AnyN-term];3,Deamidated[N];9,Oxidation[M];22,Carbamidomethyl[C];	2139.74	2139.69	N(NH(HN(HEX&sulfate))(HNHS))(F)	33	NXS	354	0	0	4	0.05942	0.1027	1.86591	0.19163	T	y6+;y7+;y9+;y13+;	y9+;	sp|P02787|TRFE_HUMAN	K	SD	400	0.01	432	0.00932	2.53554	1.33e-10	sp|P02787|TRFE_HUMAN	2	-0.04661	-8.0175
PGP_10.22350.22350.3.2.dta	943	4536.95	2397.23	3	GCVLLSYLJETVTVSASLESVR	2,Carbamidomethyl[C];	2139.72	2139.69	N(NH(HN(HEX&sulfate))(HNHS))(F)	9	NXT	486	0	0	4	0.06811	0.08794	1.92157	0.16899	T	b2+;b4+;b11+;y1+;	b2+;	sp|P01023|A2MG_HUMAN	K	GN	47	0.01	55	-0.00154	-0.642144	5.86e-30	sp|P01023|A2MG_HUMAN/tr|F5H1E8|F5H1E8_HUMAN/tr|F8W7L3|F8W7L3_HUMAN	14	-0.02791	-6.15304
PGP_10.24348.24348.5.1.dta	4409	5764.48	3624.83	5	GSFPWQAKMVSHHJLTTGATLINEQWLLTTAK	0,Formyl[AnyN-term];9,Oxidation[M];	2139.66	2139.69	N(NH(HN(HEX&sulfate))(HNHS))(F)	14	NXT	330	0	0	6	0.05777	0.07412	1.87835	0.13922	T	y2+;y3+;y4+;y5+;y6+;y12++;	y12++;	sp|P00738|HPT_HUMAN	K	NL	171	0.01	184	0.0085	2.3443	1.21e-16	sp|P00738|HPT_HUMAN/sp|P00739|HPTR_HUMAN/tr|J3QR68|J3QR68_HUMAN/tr|H0Y300|H0Y300_HUMAN/tr|A0A0C4DGL8|A0A0C4DGL8_HUMAN/tr|A0A0A0MRD9|A0A0A0MRD9_HUMAN/tr|A0A087WU08|A0A087WU08_HUMAN	1	0.0347	6.02071
PGP_10.24357.24357.5.1.dta	4409	5764.48	3624.83	5	GSFPWQAKMVSHHJLTTGATLINEQWLLTTAK	0,Formyl[AnyN-term];9,Oxidation[M];	2139.66	2139.69	N(NH(HN(HEX&sulfate))(HNHS))(F)	14	NXT	330	0	0	6	0.07211	0.08974	1.87835	0.16856	T	b6+;y2+;y3+;y4+;y5+;y6+;	y4+;	sp|P00738|HPT_HUMAN	K	NL	171	0.01	184	0.0085	2.3443	1.21e-16	sp|P00738|HPT_HUMAN/sp|P00739|HPTR_HUMAN/tr|J3QR68|J3QR68_HUMAN/tr|H0Y300|H0Y300_HUMAN/tr|A0A0C4DGL8|A0A0C4DGL8_HUMAN/tr|A0A0A0MRD9|A0A0A0MRD9_HUMAN/tr|A0A087WU08|A0A087WU08_HUMAN	1	0.0347	6.02071
PGP_10.25802.25802.2.0.dta	2463	3775.46	1635.77	2	QNJGSNFQLEEISR	-	2139.69	2139.69	N(NH(HN(HEX&sulfate))(HNHS))(F)	3	NXS	252	0	0	7	0.19421	0.19231	4.55763	0.87646	T	y1+;y2+;y3+;y4+;y5+;y6+;y9+;	y2+;y3+;y4+;y6+;	sp|P02765|FETUA_HUMAN	A	AQ	174	0	176	-0.00219	-1.33801	3.45e-27	sp|P02765|FETUA_HUMAN/tr|C9JV77|C9JV77_HUMAN	1	0.00119	0.315277
SGP_01.24061.24061.5.0.dta	2675	4677.08	2537.35	5	GTVNQIEGEATPVJLTEPAKLEVK	-	2139.74	2139.69	N(NH(HN(HEX&sulfate))(HNHS))(F)	14	NXT	216	2	0.01138	12	0.12996	0.14917	3.02335	0.451	T	b6+;b8+;b9+;y2+;y4+;y5+;y7+;y8+;y9+;y10+;y13+;y14+;Y1++;Y2++;	y2+;y7+;	sp|P05090|APOD_HUMAN	D	FS	85	0	98	0.00038	0.149705	2.35e-24	sp|P05090|APOD_HUMAN/tr|C9JF17|C9JF17_HUMAN/tr|C9JX71|C9JX71_HUMAN	2	-0.04454	-9.52499
SGP_03.27923.27923.2.0.dta	2463	3775.48	1635.77	2	QNJGSNFQLEEISR	-	2139.71	2139.69	N(NH(HN(HEX&sulfate))(HNHS))(F)	3	NXS	338	0	0	4	0.08115	0.10638	3.05003	0.32445	T	b2+;y2+;y5+;y8+;	b2+;y2+;	sp|P02765|FETUA_HUMAN	A	AQ	174	0	176	-0.00219	-1.33801	3.45e-27	sp|P02765|FETUA_HUMAN/tr|C9JV77|C9JV77_HUMAN	1	-0.01601	-4.24163
SGP_03.34348.34348.2.0.dta	1687	3893.61	1753.93	2	CANLVPVPITJATLDR	1,Carbamidomethyl[C];	2139.68	2139.69	N(NH(HN(HEX&sulfate))(HNHS))(F)	11	NXT	804	0	0	7	0.11344	0.18359	1.95256	0.35847	T	b3+;b4+;b5+;y1+;y2+;y4+;y5+;	y1+;	sp|P19652|A1AG2_HUMAN	L	IT	23	0	33	0.00179	1.01999	3.46e-23	sp|P19652|A1AG2_HUMAN	1	0.01176	3.02113
SGP_07.15688.15688.4.3.dta	2030	3844.5	1704.79	4	CLHJGTCVDLVGGFR	1,Carbamidomethyl[C];7,Carbamidomethyl[C];	2139.7	2139.69	N(NH(HN(HEX&sulfate))(HNHS))(F)	4	NXT	322	0	0	4	0.09625	0.0662	1.96367	0.12999	T	b1++;y1+;y3+;y13++;	y1+;	sp|Q9UM47|NOTC3_HUMAN	R	CT	1176	0.01	1179	-0.00068	-0.398645	2.5e-13	sp|Q9UM47|NOTC3_HUMAN/tr|M0R3C9|M0R3C9_HUMAN	13	-0.01154	-3.00247
SGP_07.18362.18362.3.2.dta	2556	3531.43	1391.73	3	KANQQLJFTEAK	-	2139.71	2139.69	N(NH(HN(HEX&sulfate))(HNHS))(F)	7	NXT	502	0	0	4	0.10712	0.16436	3.85904	0.63426	T	b1+;b2+;y1+;y6+;	b1+;b2+;y1+;	sp|Q9Y5Y7|LYVE1_HUMAN	K	EA	47	0	53	0.00016	0.114884	1.54e-16	sp|Q9Y5Y7|LYVE1_HUMAN	13	-0.0135	-3.82389
SGP_08.8843.8843.3.0.dta	1172	3515.45	1375.73	3	HIPGLIHJMTAR	9,Oxidation[M];	2139.72	2139.69	N(NH(HN(HEX&sulfate))(HNHS))(F)	8	NXT	506	4	0.03055	4	0.10344	0.12949	1.88694	0.24434	T	b2+;b5+;y10+;y10++;Y1+;Y1++;Y2++;Y3++;	b2+;	sp|Q16610|ECM1_HUMAN	K	CC	437	0.01	444	7e-05	0.050846	3.58e-06	sp|Q16610|ECM1_HUMAN	21	-0.03282	-9.33852
SGP_08.8844.8844.3.0.dta	3478	3515.45	1375.73	3	HIPGLIHJMTAR	9,Oxidation[M];	2139.72	2139.69	N(NH(HN(HEX&sulfate))(HNHS))(F)	8	NXT	506	3	0.01944	5	0.10934	0.13063	2.06901	0.27027	T	b2+;b5+;b6+;y1+;y10+;Y1+;Y0++;Y1++;	b2+;	sp|Q16610|ECM1_HUMAN	K	CC	437	0.01	444	7e-05	0.050846	3.58e-06	sp|Q16610|ECM1_HUMAN	21	-0.03282	-9.33852
SGP_10.21986.21986.3.1.dta	4214	4096.62	1956.96	3	KVCQDCPLLAPLJDTR	1,Carbamidomethyl[K];3,Carbamidomethyl[C];6,Carbamidomethyl[C];	2139.65	2139.69	N(NH(HN(HEX&sulfate))(HNHS))(F)	13	NXT	632	0	0	6	0.08369	0.16315	2.07318	0.33823	T	y1+;y2+;y3+;y6+;y7+;y10+;	y2+;	sp|P02765|FETUA_HUMAN	R	VV	144	0.01	156	0.00128	0.653746	5.28e-62	sp|P02765|FETUA_HUMAN/tr|C9JV77|C9JV77_HUMAN	1	0.03898	9.5176
SGP_10.26086.26086.2.0.dta	2463	3775.45	1635.77	2	QNJGSNFQLEEISR	-	2139.68	2139.69	N(NH(HN(HEX&sulfate))(HNHS))(F)	3	NXS	206	0	0	6	0.19907	0.17939	5.20034	0.93288	T	y1+;y2+;y4+;y5+;y6+;y11+;	y1+;y2+;y4+;y5+;y6+;	sp|P02765|FETUA_HUMAN	A	AQ	174	0	176	-0.00219	-1.33801	3.45e-27	sp|P02765|FETUA_HUMAN/tr|C9JV77|C9JV77_HUMAN	1	0.00899	2.38181
PGP_02.9975.9975.3.0.dta	216	3748.55	1567.87	3	PVPITJATLDQITGK	-	2180.68	2180.72	N(NH(HN(HEX&n-acetyl&sulfate))(HNHS))(F)	6	NXT	690	0	0	4	0.11253	0.12071	2.90148	0.35024	T	y3+;y5+;y6+;y11+;	y3+;y11+;	sp|P02763|A1AG1_HUMAN	V	WF	28	0	33	-0.00023	-0.146604	8.79e-21	sp|P02763|A1AG1_HUMAN	2	0.0335	8.93926
PGP_06.12410.12410.3.1.dta	1601	3429.35	1248.66	3	DLVPATJYSLR	-	2180.7	2180.72	N(NH(HN(HEX&n-acetyl&sulfate))(HNHS))(F)	7	NXS	302	0	0	4	0.20193	0.07116	3.06703	0.21824	T	b8+;b10+;y1+;y2+;	b10+;y1+;	sp|Q06418|TYRO3_HUMAN	R	VR	287	0	293	-0.00175	-1.4004	6.46e-20	sp|Q06418|TYRO3_HUMAN/tr|H0YN24|H0YN24_HUMAN/tr|H0YNK6|H0YNK6_HUMAN	7	0.02114	6.16627
PGP_07.27000.27000.3.2.dta	4091	4470.91	2290.2	3	LNAAKALPQPQJVTSLLGCTH	0,Carbamyl[AnyN-term];5,Carbamidomethyl[K];19,Carbamidomethyl[C];	2180.71	2180.72	N(NH(HN(HEX&n-acetyl&sulfate))(HNHS))(F)	12	NXT	562	0	0	6	0.14853	0.15254	4.30236	0.65626	T	y1+;y4+;y5+;y6+;y7+;y8+;	y1+;y4+;y5+;y8+;	sp|P02790|HEMO_HUMAN	K	--	442	0	453	-0.00435	-1.86361	3.78e-26	sp|P02790|HEMO_HUMAN	1	0.00495	1.10741
PGP_07.32065.32065.2.0.dta	1144	3481.39	1300.67	2	JETQQLTPEIK	-	2180.72	2180.72	N(NH(HN(HEX&n-acetyl&sulfate))(HNHS))(F)	1	NXT	376	0	0	4	0.09887	0.16849	3.06703	0.51676	T	y2+;y4+;y5+;y7+;	y2+;y4+;	sp|P01023|A2MG_HUMAN	L	SK	991	0	991	-2e-05	-0.015365	4.49e-14	sp|P01023|A2MG_HUMAN	1	0.00217	0.623495
PGP_09.10868.10868.4.0.dta	1903	3685.52	1504.8	4	EAVFAVNALJISEK	-	2180.72	2180.72	N(NH(HN(HEX&n-acetyl&sulfate))(HNHS))(F)	10	NXS	726	0	0	4	0.16076	0.14403	3.8331	0.55207	T	b2+;b4+;y1+;y4+;	b2+;b4+;y4+;	sp|Q92854|SEM4D_HUMAN	R	QH	68	0	77	-0.00038	-0.25236	3.33e-19	sp|Q92854|SEM4D_HUMAN/tr|C9JFP1|C9JFP1_HUMAN/tr|E9PFD9|E9PFD9_HUMAN	7	-0.00632	-1.71528
PGP_09.31471.31471.3.1.dta	4409	5805.56	3624.83	3	GSFPWQAKMVSHHJLTTGATLINEQWLLTTAK	0,Formyl[AnyN-term];9,Oxidation[M];	2180.74	2180.72	N(NH(HN(HEX&n-acetyl&sulfate))(HNHS))(F)	14	NXT	108	0	0	7	0.13766	0.12593	2.79748	0.35229	T	y1+;y2+;y3+;y4+;y5+;y6+;y7+;	y4+;y5+;	sp|P00738|HPT_HUMAN	K	NL	171	0	184	0.0085	2.3443	1.21e-16	sp|P00738|HPT_HUMAN/sp|P00739|HPTR_HUMAN/tr|J3QR68|J3QR68_HUMAN/tr|H0Y300|H0Y300_HUMAN/tr|A0A0C4DGL8|A0A0C4DGL8_HUMAN/tr|A0A0A0MRD9|A0A0A0MRD9_HUMAN/tr|A0A087WU08|A0A087WU08_HUMAN	1	-0.01825	-3.14407
SGP_03.21088.21088.3.0.dta	2677	3823.51	1642.79	3	KVCQDCPLLAPLJD	3,Carbamidomethyl[C];6,Carbamidomethyl[C];	2180.72	2180.72	N(NH(HN(HEX&n-acetyl&sulfate))(HNHS))(F)	13	NXT	450	0	0	4	0.09706	0.08406	3.85241	0.32381	T	b1+;b5+;b9+;b10+;	b1+;b5+;b10+;	sp|P02765|FETUA_HUMAN	R	TR	144	0.01	156	0.00267	1.62431	7.76e-18	sp|P02765|FETUA_HUMAN/tr|C9JV77|C9JV77_HUMAN	1	-0.00217	-0.56769
SGP_03.28399.28399.4.4.dta	4000	5194.2	3013.51	4	VVHAAKAALAAFNAQNJGSNFQLEEISR	0,Amidine[AnyN-term];13,Deamidated[N];16,Deamidated[N];	2180.68	2180.72	N(NH(HN(HEX&n-acetyl&sulfate))(HNHS))(F)	17	NXS	606	0	0	4	0.08753	0.08193	1.89134	0.15495	T	y2+;y3+;y4+;y5+;	y4+;	sp|P02765|FETUA_HUMAN	R	AQ	160	0.01	176	0.01578	5.23468	9.12e-15	sp|P02765|FETUA_HUMAN/tr|C9JV77|C9JV77_HUMAN	2	0.03384	6.51627
SGP_05.23231.23231.3.0.dta	4347	3644.51	1463.8	3	KLINDYVKJGTR	8,Carbamyl[K];	2180.72	2180.72	N(NH(HN(HEX&n-acetyl&sulfate))(HNHS))(F)	9	NXT	648	0	0	4	0.14439	0.11646	2.06901	0.24095	T	b1+;y1+;y2+;y10+;	y2+;	sp|P01011|AACT_HUMAN	K	GK	178	0.01	186	0.00258	1.76135	1.04e-24	sp|P01011|AACT_HUMAN/tr|G3V595|G3V595_HUMAN	1	0.00317	0.870042
SGP_07.20811.20811.3.0.dta	4215	4096.61	1915.9	3	QDQCIYJTTYLNVQR	0,Carbamyl[AnyN-term];4,Carbamidomethyl[C];	2180.72	2180.72	N(NH(HN(HEX&n-acetyl&sulfate))(HNHS))(F)	7	NXT	628	2	0.00534	10	0.08268	0.16059	2.06901	0.33227	T	b2+;b3+;b5+;y2+;y4+;y5+;y6+;y7+;y8+;y9+;Y1+;Y0++;	y4+;	sp|P02763|A1AG1_HUMAN	R	EN	87	0.01	93	-0.00156	-0.795965	4.84e-72	sp|P02763|A1AG1_HUMAN	1	0.00061	0.14894
SGP_08.19863.19863.3.3.dta	2677	3823.49	1642.79	3	KVCQDCPLLAPLJD	3,Carbamidomethyl[C];6,Carbamidomethyl[C];	2180.7	2180.72	N(NH(HN(HEX&n-acetyl&sulfate))(HNHS))(F)	13	NXT	308	0	0	6	0.08049	0.08071	2.0649	0.16666	T	b1+;b3+;b5+;b8+;b9+;b10+;	b1+;	sp|P02765|FETUA_HUMAN	R	TR	144	0.01	156	0.00267	1.62431	7.76e-18	sp|P02765|FETUA_HUMAN/tr|C9JV77|C9JV77_HUMAN	1	0.02036	5.32641
SGP_09.34264.34264.3.1.dta	2632	4144.75	1964.06	3	PLCANLVPVPITJATLDR	3,Carbamidomethyl[C];	2180.68	2180.72	N(NH(HN(HEX&n-acetyl&sulfate))(HNHS))(F)	13	NXT	810	0	0	6	0.29385	0.21691	4.543	0.9854	T	b2+;b3+;b4+;b5+;b6+;y5+;	b3+;b4+;b5+;b6+;	sp|P19652|A1AG2_HUMAN	I	IT	21	0	33	0.00039	0.198468	1.72e-21	sp|P19652|A1AG2_HUMAN	2	0.03605	8.69995
PGP_01.18644.18644.3.1.dta	1683	3793.59	1904	3	VLDYLJETQQLTPEIK	-	1889.59	1889.62	N(NH(HN(HEX&n-acetyl&sulfate))(HNH))(F)	6	NXT	616	0	0	5	0.0847	0.1251	1.96085	0.24531	T	y2+;y4+;y5+;y6+;y13+;	y4+;	sp|P01023|A2MG_HUMAN	Y	SK	986	0.01	991	-0.00011	-0.057743	2.33e-21	sp|P01023|A2MG_HUMAN	2	0.03625	9.55823
PGP_01.32742.32742.4.3.dta	4294	4883.02	2993.41	4	LKELPGVCJETMMALWEECKPCLK	2,Carbamidomethyl[K];8,Carbamidomethyl[C];19,Carbamidomethyl[C];22,Carbamidomethyl[C];	1889.61	1889.62	N(NH(HN(HEX&n-acetyl&sulfate))(HNH))(F)	9	NXT	930	0	0	4	0.11051	0.04527	2.56658	0.11619	T	y4+;y5+;y7+;y9+;	y4+;y9+;	sp|P10909|CLUS_HUMAN	K	QT	95	0.01	103	-0.00256	-0.854933	4.59e-16	sp|P10909|CLUS_HUMAN/tr|E5RH61|E5RH61_HUMAN/tr|E5RGB0|E5RGB0_HUMAN/tr|E5RJZ5|E5RJZ5_HUMAN/tr|E7ETB4|E7ETB4_HUMAN/tr|E7ERK6|E7ERK6_HUMAN/tr|H0YLK8|H0YLK8_HUMAN	1	0.01038	2.12618
PGP_03.21500.21500.3.0.dta	3768	3579.43	1689.81	3	ERSWPAVGJCSSALR	10,Carbamidomethyl[C];	1889.62	1889.62	N(NH(HN(HEX&n-acetyl&sulfate))(HNH))(F)	9	NXS	428	0	0	4	0.04592	0.07013	1.96367	0.13771	T	y1+;y4+;y6+;y11+;	y1+;	sp|P02790|HEMO_HUMAN	K	WL	179	0.01	187	9e-05	0.053229	1.07e-32	sp|P02790|HEMO_HUMAN/tr|Q9BS19|Q9BS19_HUMAN	6	0.00753	2.10429
PGP_04.15480.15480.3.0.dta	4862	3756.56	1866.93	3	NTTYLNVQREJGTISR	1,Deamidated[N];	1889.63	1889.62	N(NH(HN(HEX&n-acetyl&sulfate))(HNH))(F)	11	NXT	708	0	0	4	0.09095	0.04247	2.909	0.12354	T	y1+;y2+;y3+;y15++;	y1+;y2+;	sp|P02763|A1AG1_HUMAN	Y	YV	93	0.01	103	-0.00019	-0.101718	7.68e-15	sp|P02763|A1AG1_HUMAN	1	-0.00293	-0.780178
PGP_06.24632.24632.2.0.dta	4295	3070.28	1180.68	2	VMKVLJFTTK	0,Carbamyl[AnyN-term];	1889.6	1889.62	N(NH(HN(HEX&n-acetyl&sulfate))(HNH))(F)	6	NXT	242	0	0	5	0.10978	0.11867	3.88665	0.46125	T	y1+;y3+;y4+;y6+;y7+;	y3+;y4+;y7+;	sp|P13671|CO6_HUMAN	K	AK	319	0	324	-0.00013	-0.106151	1.03e-24	sp|P13671|CO6_HUMAN	1	0.02092	6.816
PGP_09.17947.17947.2.0.dta	3305	3267.3	1377.67	2	AJLSSQALQMSLD	-	1889.64	1889.62	N(NH(HN(HEX&n-acetyl&sulfate))(HNH))(F)	2	NXS	276	0	0	6	0.17139	0.13484	4.55026	0.61358	T	b3+;b4+;b6+;b7+;b8+;b9+;	b3+;b6+;b7+;b8+;	sp|P19827|ITIH1_HUMAN	R	YG	587	0	588	0.00014	0.101548	2.74e-13	sp|P19827|ITIH1_HUMAN/tr|H7C5I0|H7C5I0_HUMAN/tr|H7C0N0|H7C0N0_HUMAN	1	-0.01294	-3.96166
SGP_01.20423.20423.2.0.dta	1281	3434.38	1544.75	2	CIYJTTYLNVQR	1,Carbamidomethyl[C];	1889.63	1889.62	N(NH(HN(HEX&n-acetyl&sulfate))(HNH))(F)	4	NXT	402	0	0	4	0.06638	0.06104	3.05561	0.18652	T	y3+;y4+;y5+;y7+;	y5+;y7+;	sp|P02763|A1AG1_HUMAN	Q	EN	90	0.01	93	0.00294	1.902	2.06e-12	sp|P02763|A1AG1_HUMAN	2	-0.00877	-2.55433
SGP_01.20461.20461.2.0.dta	1281	3434.39	1544.75	2	CIYJTTYLNVQR	1,Carbamidomethyl[C];	1889.64	1889.62	N(NH(HN(HEX&n-acetyl&sulfate))(HNH))(F)	4	NXT	414	0	0	7	0.08348	0.09866	2.06901	0.20413	T	y2+;y3+;y4+;y5+;y6+;y7+;y8+;	y4+;	sp|P02763|A1AG1_HUMAN	Q	EN	90	0.01	93	0.00294	1.902	2.06e-12	sp|P02763|A1AG1_HUMAN	2	-0.01319	-3.84168
SGP_01.20482.20482.2.0.dta	1281	3434.39	1544.75	2	CIYJTTYLNVQR	1,Carbamidomethyl[C];	1889.64	1889.62	N(NH(HN(HEX&n-acetyl&sulfate))(HNH))(F)	4	NXT	418	0	0	9	0.11647	0.14515	3.05561	0.44352	T	y1+;y2+;y3+;y4+;y5+;y6+;y7+;y8+;y10+;	y4+;y5+;	sp|P02763|A1AG1_HUMAN	Q	EN	90	0	93	0.00294	1.902	2.06e-12	sp|P02763|A1AG1_HUMAN	2	-0.01646	-4.79408
SGP_01.20483.20483.2.0.dta	1281	3434.39	1544.75	2	CIYJTTYLNVQR	1,Carbamidomethyl[C];	1889.64	1889.62	N(NH(HN(HEX&n-acetyl&sulfate))(HNH))(F)	4	NXT	418	0	0	9	0.12914	0.14261	3.05561	0.43576	T	y1+;y2+;y3+;y4+;y5+;y6+;y7+;y8+;y9+;	y4+;y5+;	sp|P02763|A1AG1_HUMAN	Q	EN	90	0	93	0.00294	1.902	2.06e-12	sp|P02763|A1AG1_HUMAN	2	-0.01646	-4.79408
SGP_01.20499.20499.2.0.dta	1281	3434.39	1544.75	2	CIYJTTYLNVQR	1,Carbamidomethyl[C];	1889.64	1889.62	N(NH(HN(HEX&n-acetyl&sulfate))(HNH))(F)	4	NXT	420	0	0	9	0.10737	0.14277	3.05561	0.43626	T	y1+;y2+;y3+;y4+;y5+;y6+;y7+;y8+;y10+;	y4+;y5+;	sp|P02763|A1AG1_HUMAN	Q	EN	90	0	93	0.00294	1.902	2.06e-12	sp|P02763|A1AG1_HUMAN	2	-0.01868	-5.44066
SGP_02.21095.21095.2.0.dta	2677	3532.43	1642.79	2	KVCQDCPLLAPLJD	3,Carbamidomethyl[C];6,Carbamidomethyl[C];	1889.64	1889.62	N(NH(HN(HEX&n-acetyl&sulfate))(HNH))(F)	13	NXT	484	0	0	4	0.09388	0.07288	3.05003	0.22228	T	b1+;b5+;b6+;b9+;	b1+;b5+;	sp|P02765|FETUA_HUMAN	R	TR	144	0.01	156	0.00267	1.62431	7.76e-18	sp|P02765|FETUA_HUMAN/tr|C9JV77|C9JV77_HUMAN	1	-0.01903	-5.38873
SGP_02.23461.23461.2.0.dta	3334	3773.58	1883.99	2	KYLGJATAIFFLPDEGK	-	1889.59	1889.62	N(NH(HN(HEX&n-acetyl&sulfate))(HNH))(F)	5	NXT	720	0	0	4	0.06106	0.0799	2.05294	0.16403	T	b1+;b3+;y1+;y12+;	b1+;	sp|P01009|A1AT_HUMAN	M	LQ	267	0.01	271	0.002	1.06102	1.96e-16	sp|P01009|A1AT_HUMAN/tr|A0A024R6I7|A0A024R6I7_HUMAN/tr|A0A0G2JRN3|A0A0G2JRN3_HUMAN	2	0.03419	9.06287
SGP_02.26208.26208.4.0.dta	4260	5393.21	3503.6	4	TEGRPDMKTELFSSSCPGGIMLJETGQGYQR	8,Carbamidomethyl[K];16,Carbamidomethyl[C];	1889.61	1889.62	N(NH(HN(HEX&n-acetyl&sulfate))(HNH))(F)	23	NXT	812	0	0	5	0.14694	0.11672	3.19694	0.37315	T	b2+;y1+;y4+;y6+;y7+;	b2+;y4+;y6+;	sp|O95445|APOM_HUMAN	R	FL	113	0	135	-0.00072	-0.205445	1.91e-17	sp|O95445|APOM_HUMAN/tr|Q5SRP5|Q5SRP5_HUMAN	1	0.01389	2.57595
SGP_03.18384.18384.3.1.dta	4861	3756.54	1866.93	3	JTTYLNVQRENGTISR	11,Deamidated[N];	1889.61	1889.62	N(NH(HN(HEX&n-acetyl&sulfate))(HNH))(F)	1	NXT	678	0	0	4	0.05968	0.04275	2.909	0.12436	T	b11+;b11++;y1+;y5+;	b11++;y1+;	sp|P02763|A1AG1_HUMAN	Y	YV	93	0.01	93	-0.00019	-0.101718	7.68e-15	sp|P02763|A1AG1_HUMAN	1	0.01223	3.25654
SGP_04.26417.26417.4.0.dta	4274	5409.2	3519.59	4	TEGRPDMKTELFSSSCPGGIMLJETGQGYQR	8,Carbamidomethyl[K];16,Carbamidomethyl[C];21,Oxidation[M];	1889.61	1889.62	N(NH(HN(HEX&n-acetyl&sulfate))(HNH))(F)	23	NXT	856	0	0	4	0.08696	0.08629	2.62296	0.22635	T	b2+;y1+;y4+;y7+;	b2+;y4+;	sp|O95445|APOM_HUMAN	R	FL	113	0.01	135	0.00065	0.184629	3.66e-24	sp|O95445|APOM_HUMAN/tr|Q5SRP5|Q5SRP5_HUMAN	1	0.01792	3.3135
SGP_04.26907.26907.3.0.dta	4260	5393.21	3503.6	3	TEGRPDMKTELFSSSCPGGIMLJETGQGYQR	8,Carbamidomethyl[K];16,Carbamidomethyl[C];	1889.61	1889.62	N(NH(HN(HEX&n-acetyl&sulfate))(HNH))(F)	23	NXT	810	0	0	9	0.17611	0.1606	3.19694	0.51344	T	b2+;y1+;y2+;y3+;y4+;y5+;y6+;y7+;y8+;	b2+;y4+;y6+;	sp|O95445|APOM_HUMAN	R	FL	113	0	135	-0.00072	-0.205445	1.91e-17	sp|O95445|APOM_HUMAN/tr|Q5SRP5|Q5SRP5_HUMAN	1	0.01284	2.38122
SGP_05.19908.19908.2.0.dta	2959	2998.2	1108.57	2	JTTYLNVQR	-	1889.62	1889.62	N(NH(HN(HEX&n-acetyl&sulfate))(HNH))(F)	1	NXT	86	0	0	6	0.11124	0.19536	3.09101	0.60385	T	y1+;y4+;y5+;y6+;y7+;y8+;	y4+;y5+;	sp|P02763|A1AG1_HUMAN	Y	EN	93	0	93	-0.00059	-0.531743	1.15e-23	sp|P02763|A1AG1_HUMAN	1	1e-05	0.00333646
SGP_06.26217.26217.3.0.dta	2772	3685.57	1795.98	3	GEATPVJLTEPAKLEVK	-	1889.59	1889.62	N(NH(HN(HEX&n-acetyl&sulfate))(HNH))(F)	7	NXT	558	0	0	4	0.09068	0.1006	2.05294	0.20653	T	y2+;y4+;y7+;y9+;	y7+;	sp|P05090|APOD_HUMAN	E	FS	92	0.01	98	0.00017	0.094604	6.72e-16	sp|P05090|APOD_HUMAN/tr|C9JF17|C9JF17_HUMAN/tr|C9JX71|C9JX71_HUMAN	2	0.03202	8.69039
SGP_08.23094.23094.3.0.dta	3003	4439.88	2550.26	3	LETTVJYTDSQRPICLPSKGDR	15,Carbamidomethyl[C];	1889.62	1889.62	N(NH(HN(HEX&n-acetyl&sulfate))(HNH))(F)	6	NXT	714	0	0	4	0.11353	0.09007	1.92902	0.17375	T	b2+;b3+;y1+;y9++;	y9++;	sp|P03951|FA11_HUMAN	K	NV	486	0.01	491	0.00131	0.513474	1.5e-10	sp|P03951|FA11_HUMAN	14	0.00168	0.378474
SGP_08.23896.23896.3.1.dta	2715	5352.2	3462.57	3	TEGRPDMKTELFSSSCPGGIMLJETGQGYQR	7,Oxidation[M];16,Carbamidomethyl[C];	1889.63	1889.62	N(NH(HN(HEX&n-acetyl&sulfate))(HNH))(F)	23	NXT	770	0	0	5	0.20133	0.19219	3.98835	0.76651	T	b2+;y1+;y4+;y6+;y7+;	b2+;y4+;y6+;y7+;	sp|O95445|APOM_HUMAN	R	FL	113	0	135	-0.00016	-0.046195	5.21e-23	sp|O95445|APOM_HUMAN/tr|Q5SRP5|Q5SRP5_HUMAN	5	-0.00603	-1.12685
PGP_01.14144.14144.3.0.dta	4028	3050.21	1322.65	3	KCGJCSLTTLK	0,Amidine[AnyN-term];2,Carbamidomethyl[C];5,Carbamidomethyl[C];	1727.56	1727.57	N(NH(HN(HEX&n-acetyl&sulfate))(HN))(F)	4	NXS	138	0	0	4	0.05872	0.11866	2.00312	0.23769	T	y1+;y3+;y4+;y5+;	y4+;	sp|P49908|SEPP1_HUMAN	K	DE	171	0	174	0.00025	0.188873	1.31e-19	sp|P49908|SEPP1_HUMAN/tr|A0A182DWH8|A0A182DWH8_HUMAN/tr|A0A182DWH7|A0A182DWH7_HUMAN	1	0.01026	3.36482
PGP_01.22848.22848.3.4.dta	1013	3389.44	1661.87	3	GKCGLVPVLAENYJK	3,Carbamidomethyl[C];	1727.57	1727.57	N(NH(HN(HEX&n-acetyl&sulfate))(HN))(F)	14	NXS	388	0	0	4	0.04378	0.07168	2.05687	0.14743	T	y3+;y5+;y9+;y13+;	y9+;	sp|P02787|TRFE_HUMAN	A	SD	419	0.01	432	0.00042	0.252578	2.41e-19	sp|P02787|TRFE_HUMAN	2	0.00248	0.731903
PGP_03.22547.22547.3.0.dta	3586	4504.92	2777.36	3	HGIQYFNJNTQHSSLFMLNEVKR	-	1727.56	1727.57	N(NH(HN(HEX&n-acetyl&sulfate))(HN))(F)	8	NXT	554	0	0	7	0.11561	0.14243	2.86255	0.4077	T	b2+;b3+;b4+;b5+;b6+;b7+;y1+;	b2+;b4+;	sp|P01042|KNG1_HUMAN	R	AQ	162	0	169	0.00126	0.453508	1.94e-31	sp|P01042|KNG1_HUMAN	11	0.00771	1.71185
PGP_03.9169.9169.2.0.dta	2631	3099.34	1371.75	2	PITJATLDQITGK	-	1727.59	1727.57	N(NH(HN(HEX&n-acetyl&sulfate))(HN))(F)	4	NXT	210	0	0	5	0.09389	0.06506	3.04454	0.19808	T	b2+;b3+;b6+;b7+;y5+;	b6+;b7+;	sp|P02763|A1AG1_HUMAN	V	WF	30	0.01	33	0.00054	0.393376	3.01e-15	sp|P02763|A1AG1_HUMAN	2	-0.02036	-6.57124
PGP_04.19711.19711.3.1.dta	2473	3332.42	1604.85	3	KCGLVPVLAENYJK	2,Carbamidomethyl[C];	1727.57	1727.57	N(NH(HN(HEX&n-acetyl&sulfate))(HN))(F)	13	NXS	362	0	0	4	0.07364	0.0849	3.03379	0.25758	T	b1+;y1+;y6+;y7+;	b1+;y1+;	sp|P02787|TRFE_HUMAN	G	SD	420	0	432	0.00175	1.08978	2.89e-24	sp|P02787|TRFE_HUMAN	2	-0.00011	-0.0330191
PGP_04.19810.19810.3.1.dta	2473	3332.39	1604.85	3	KCGLVPVLAENYJK	2,Carbamidomethyl[C];	1727.54	1727.57	N(NH(HN(HEX&n-acetyl&sulfate))(HN))(F)	13	NXS	376	0	0	4	0.07861	0.08857	3.03379	0.2687	T	b1+;y1+;y6+;y7+;	b1+;y1+;	sp|P02787|TRFE_HUMAN	G	SD	420	0	432	0.00175	1.08978	2.89e-24	sp|P02787|TRFE_HUMAN	2	0.02585	7.7596
PGP_05.18897.18897.3.0.dta	685	3614.57	1887.03	3	GVAIVGJYTAALPTEAALR	-	1727.54	1727.57	N(NH(HN(HEX&n-acetyl&sulfate))(HN))(F)	7	NXT	290	0	0	5	0.05415	0.05562	1.92902	0.10729	T	b3+;b13++;y1+;y2+;y14++;	y1+;	sp|Q96PD5|PGRP2_HUMAN	F	TV	479	0.01	485	0.00461	2.44171	1.72e-13	sp|Q96PD5|PGRP2_HUMAN	2	0.03011	8.33256
PGP_05.19230.19230.3.0.dta	685	3614.57	1887.03	3	GVAIVGJYTAALPTEAALR	-	1727.54	1727.57	N(NH(HN(HEX&n-acetyl&sulfate))(HN))(F)	7	NXT	310	0	0	5	0.06916	0.06141	1.92902	0.11847	T	b3+;b13++;y1+;y2+;y14++;	y1+;	sp|Q96PD5|PGRP2_HUMAN	F	TV	479	0.01	485	0.00461	2.44171	1.72e-13	sp|Q96PD5|PGRP2_HUMAN	2	0.03021	8.36023
PGP_05.21278.21278.4.0.dta	3078	4700.99	2973.43	4	LGHCPDPVLVNGEFSSSGPVJVSDKITF	4,Carbamidomethyl[C];11,Deamidated[N];	1727.56	1727.57	N(NH(HN(HEX&n-acetyl&sulfate))(HN))(F)	21	NXS	656	0	0	4	0.10661	0.0946	2.81203	0.26602	T	b3+;b4+;b6+;b10+;	b3+;b4+;	sp|P20851|C4BPB_HUMAN	R	MC	78	0	98	0.00551	1.85246	9.75e-19	sp|P20851|C4BPB_HUMAN/tr|Q5VVQ7|Q5VVQ7_HUMAN	1	0.01339	2.84896
PGP_05.21294.21294.4.0.dta	3078	4700.99	2973.43	4	LGHCPDPVLVNGEFSSSGPVJVSDKITF	4,Carbamidomethyl[C];11,Deamidated[N];	1727.56	1727.57	N(NH(HN(HEX&n-acetyl&sulfate))(HN))(F)	21	NXS	640	0	0	4	0.10562	0.09726	2.81203	0.27349	T	b3+;b4+;b6+;b8+;	b3+;b4+;	sp|P20851|C4BPB_HUMAN	R	MC	78	0	98	0.00551	1.85246	9.75e-19	sp|P20851|C4BPB_HUMAN/tr|Q5VVQ7|Q5VVQ7_HUMAN	1	0.0127	2.70215
PGP_06.23821.23821.2.0.dta	2776	3204.34	1476.75	2	CGLVPVLAENYJK	1,Carbamidomethyl[C];	1727.59	1727.57	N(NH(HN(HEX&n-acetyl&sulfate))(HN))(F)	12	NXS	346	1	0.02275	5	0.22458	0.24994	3.71276	0.92798	T	b2+;b3+;b4+;y2+;y9+;Y0+;	b2+;b3+;Y0+;	sp|P02787|TRFE_HUMAN	K	SD	421	0	432	0.00049	0.331588	2.38e-18	sp|P02787|TRFE_HUMAN	6	-0.01824	-5.69404
PGP_06.30604.30604.3.1.dta	4091	4017.76	2290.2	3	LNAAKALPQPQJVTSLLGCTH	0,Carbamyl[AnyN-term];5,Carbamidomethyl[K];19,Carbamidomethyl[C];	1727.56	1727.57	N(NH(HN(HEX&n-acetyl&sulfate))(HN))(F)	12	NXT	322	0	0	15	0.16714	0.19383	3.62582	0.70281	T	b2+;y1+;y3+;y4+;y5+;y6+;y7+;y8+;y9+;y10+;y12+;y14+;y16+;y12++;y14++;	y1+;y4+;y8+;	sp|P02790|HEMO_HUMAN	K	--	442	0	453	-0.00435	-1.86361	3.78e-26	sp|P02790|HEMO_HUMAN	1	0.01052	2.61904
PGP_06.31498.31498.4.0.dta	4329	5309.39	3581.82	4	GSFPWQAKMVSHHJLTTGATLINEQWLLTTAK	0,Carbamyl[AnyN-term];23,Deamidated[N];	1727.57	1727.57	N(NH(HN(HEX&n-acetyl&sulfate))(HN))(F)	14	NXT	34	0	0	5	0.06711	0.08733	2.79463	0.24406	T	y2+;y3+;y4+;y5+;y7+;	y4+;y5+;	sp|P00738|HPT_HUMAN	K	NL	171	0.01	184	0.0085	2.3443	1.46e-14	sp|P00738|HPT_HUMAN/sp|P00739|HPTR_HUMAN/tr|J3QR68|J3QR68_HUMAN/tr|H0Y300|H0Y300_HUMAN/tr|A0A0C4DGL8|A0A0C4DGL8_HUMAN/tr|A0A0A0MRD9|A0A0A0MRD9_HUMAN/tr|A0A087WU08|A0A087WU08_HUMAN	1	-0.00213	-0.401252
PGP_06.31515.31515.2.4.dta	1901	3216.36	1488.77	2	GJASALFILPDQDK	-	1727.59	1727.57	N(NH(HN(HEX&n-acetyl&sulfate))(HN))(F)	2	NXS	342	0	0	6	0.10739	0.18589	3.03379	0.56396	T	y3+;y4+;y5+;y6+;y8+;y9+;	y5+;y6+;	sp|P01011|AACT_HUMAN	T	ME	270	0	271	-0.00086	-0.577277	2.14e-19	sp|P01011|AACT_HUMAN/tr|G3V595|G3V595_HUMAN/tr|A0A087WY93|A0A087WY93_HUMAN/tr|G3V3A0|G3V3A0_HUMAN	1	-0.01774	-5.51726
PGP_07.16643.16643.3.0.dta	238	4416.85	2689.3	3	VEJTTVYYLVLDVQESDCSVLSR	18,Carbamidomethyl[C];	1727.55	1727.57	N(NH(HN(HEX&n-acetyl&sulfate))(HN))(F)	3	NXT	926	0	0	4	0.05942	0.06792	1.92403	0.13068	T	b2+;b5++;y1+;y10+;	b2+;	sp|P04196|HRG_HUMAN	R	KY	61	0.01	63	-0.00984	-3.65762	6.03e-26	sp|P04196|HRG_HUMAN	14	0.02488	5.63429
PGP_07.30410.30410.3.2.dta	4091	4017.75	2290.2	3	LNAAKALPQPQJVTSLLGCTH	0,Carbamyl[AnyN-term];5,Carbamidomethyl[K];19,Carbamidomethyl[C];	1727.55	1727.57	N(NH(HN(HEX&n-acetyl&sulfate))(HN))(F)	12	NXT	358	0	0	10	0.12957	0.15792	2.85919	0.45153	T	y1+;y3+;y4+;y5+;y6+;y7+;y8+;y9+;y12+;y14+;	y1+;y4+;	sp|P02790|HEMO_HUMAN	K	--	442	0	453	-0.00435	-1.86361	3.78e-26	sp|P02790|HEMO_HUMAN	1	0.01847	4.59828
PGP_07.30483.30483.3.1.dta	4091	4017.75	2290.2	3	LNAAKALPQPQJVTSLLGCTH	0,Carbamyl[AnyN-term];5,Carbamidomethyl[K];19,Carbamidomethyl[C];	1727.56	1727.57	N(NH(HN(HEX&n-acetyl&sulfate))(HN))(F)	12	NXT	330	0	0	15	0.16804	0.19174	2.85919	0.54823	T	y1+;y3+;y4+;y5+;y6+;y7+;y8+;y9+;y10+;y12+;y14+;y15+;y16+;y12++;y14++;	y1+;y4+;	sp|P02790|HEMO_HUMAN	K	--	442	0	453	-0.00435	-1.86361	3.78e-26	sp|P02790|HEMO_HUMAN	1	0.01188	2.95763
PGP_07.30547.30547.3.2.dta	4091	4017.76	2290.2	3	LNAAKALPQPQJVTSLLGCTH	0,Carbamyl[AnyN-term];5,Carbamidomethyl[K];19,Carbamidomethyl[C];	1727.56	1727.57	N(NH(HN(HEX&n-acetyl&sulfate))(HN))(F)	12	NXT	310	0	0	16	0.1475	0.18288	2.85919	0.52289	T	b2+;y1+;y3+;y4+;y5+;y6+;y7+;y8+;y9+;y10+;y12+;y14+;y16+;y12++;y14++;y15++;	y1+;y4+;	sp|P02790|HEMO_HUMAN	K	--	442	0	453	-0.00435	-1.86361	3.78e-26	sp|P02790|HEMO_HUMAN	1	0.00867	2.15847
PGP_07.30560.30560.3.2.dta	4091	4017.76	2290.2	3	LNAAKALPQPQJVTSLLGCTH	0,Carbamyl[AnyN-term];5,Carbamidomethyl[K];19,Carbamidomethyl[C];	1727.56	1727.57	N(NH(HN(HEX&n-acetyl&sulfate))(HN))(F)	12	NXT	310	0	0	14	0.15023	0.18498	2.85919	0.52888	T	b2+;y1+;y3+;y4+;y5+;y6+;y7+;y8+;y9+;y10+;y12+;y14+;y12++;y14++;	y1+;y4+;	sp|P02790|HEMO_HUMAN	K	--	442	0	453	-0.00435	-1.86361	3.78e-26	sp|P02790|HEMO_HUMAN	1	0.00867	2.15847
PGP_08.16789.16789.3.3.dta	238	4416.84	2689.3	3	VEJTTVYYLVLDVQESDCSVLSR	18,Carbamidomethyl[C];	1727.54	1727.57	N(NH(HN(HEX&n-acetyl&sulfate))(HN))(F)	3	NXT	960	0	0	4	0.0626	0.06163	1.92403	0.11858	T	b2+;b5++;y1+;y12+;	b2+;	sp|P04196|HRG_HUMAN	R	KY	61	0.01	63	-0.00984	-3.65762	6.03e-26	sp|P04196|HRG_HUMAN	14	0.03222	7.29653
PGP_09.16713.16713.3.2.dta	238	4416.84	2689.3	3	VEJTTVYYLVLDVQESDCSVLSR	18,Carbamidomethyl[C];	1727.54	1727.57	N(NH(HN(HEX&n-acetyl&sulfate))(HN))(F)	3	NXT	942	0	0	4	0.07152	0.07251	1.92403	0.13951	T	b2+;b5++;y1+;y10+;	b2+;	sp|P04196|HRG_HUMAN	R	KY	61	0.01	63	-0.00984	-3.65762	6.03e-26	sp|P04196|HRG_HUMAN	14	0.03124	7.07459
PGP_09.16714.16714.3.2.dta	238	4416.84	2689.3	3	VEJTTVYYLVLDVQESDCSVLSR	18,Carbamidomethyl[C];	1727.54	1727.57	N(NH(HN(HEX&n-acetyl&sulfate))(HN))(F)	3	NXT	942	0	0	5	0.06544	0.08278	1.92403	0.15928	T	b2+;b21++;y1+;y10+;y12+;	b2+;	sp|P04196|HRG_HUMAN	R	KY	61	0.01	63	-0.00984	-3.65762	6.03e-26	sp|P04196|HRG_HUMAN	14	0.03124	7.07459
PGP_09.16722.16722.3.3.dta	238	4416.84	2689.3	3	VEJTTVYYLVLDVQESDCSVLSR	18,Carbamidomethyl[C];	1727.54	1727.57	N(NH(HN(HEX&n-acetyl&sulfate))(HN))(F)	3	NXT	942	0	0	4	0.08204	0.05838	1.92403	0.11232	T	b2+;b5++;b21++;y1+;	b2+;	sp|P04196|HRG_HUMAN	R	KY	61	0.01	63	-0.00984	-3.65762	6.03e-26	sp|P04196|HRG_HUMAN	14	0.03124	7.07459
PGP_09.16735.16735.3.0.dta	238	4416.84	2689.3	3	VEJTTVYYLVLDVQESDCSVLSR	18,Carbamidomethyl[C];	1727.54	1727.57	N(NH(HN(HEX&n-acetyl&sulfate))(HN))(F)	3	NXT	944	0	0	6	0.07949	0.08477	1.92403	0.16311	T	b2+;b5++;b21++;y1+;y10+;y12+;	b2+;	sp|P04196|HRG_HUMAN	R	KY	61	0.01	63	-0.00984	-3.65762	6.03e-26	sp|P04196|HRG_HUMAN	14	0.03146	7.12441
PGP_09.17067.17067.3.0.dta	238	4416.87	2689.3	3	VEJTTVYYLVLDVQESDCSVLSR	18,Carbamidomethyl[C];	1727.57	1727.57	N(NH(HN(HEX&n-acetyl&sulfate))(HN))(F)	3	NXT	726	0	0	4	0.07931	0.06248	1.92403	0.12021	T	b2+;b5++;y1+;y4+;	b2+;	sp|P04196|HRG_HUMAN	R	KY	61	0.01	63	-0.00984	-3.65762	6.03e-26	sp|P04196|HRG_HUMAN	14	-0.00131	-0.296657
PGP_09.17068.17068.3.0.dta	238	4416.87	2689.3	3	VEJTTVYYLVLDVQESDCSVLSR	18,Carbamidomethyl[C];	1727.57	1727.57	N(NH(HN(HEX&n-acetyl&sulfate))(HN))(F)	3	NXT	726	0	0	4	0.07119	0.06426	1.92403	0.12364	T	b2+;b5++;y1+;y12+;	b2+;	sp|P04196|HRG_HUMAN	R	KY	61	0.01	63	-0.00984	-3.65762	6.03e-26	sp|P04196|HRG_HUMAN	14	-0.00131	-0.296657
PGP_09.23089.23089.3.1.dta	1297	4083.7	2356.14	3	TKEJLTAPGSDSAVFFEQGTTR	-	1727.56	1727.57	N(NH(HN(HEX&n-acetyl&sulfate))(HN))(F)	4	NXT	856	0	0	6	0.07167	0.09735	1.92157	0.18706	T	b11+;b1++;y1+;y5+;y8+;y11+;	y1+;	sp|P00450|CERU_HUMAN	F	IG	394	0.01	397	0.0036	1.52728	1.18e-16	sp|P00450|CERU_HUMAN/tr|E9PFZ2|E9PFZ2_HUMAN/tr|H7C5R1|H7C5R1_HUMAN	2	0.01218	2.98333
PGP_09.29835.29835.3.0.dta	1013	3389.42	1661.87	3	GKCGLVPVLAENYJK	3,Carbamidomethyl[C];	1727.55	1727.57	N(NH(HN(HEX&n-acetyl&sulfate))(HN))(F)	14	NXS	404	0	0	6	0.08123	0.12123	2.05687	0.24936	T	y1+;y2+;y3+;y4+;y5+;y9+;	y9+;	sp|P02787|TRFE_HUMAN	A	SD	419	0	432	0.00042	0.252578	2.41e-19	sp|P02787|TRFE_HUMAN	2	0.0195	5.75494
PGP_10.29049.29049.3.0.dta	1013	3389.42	1661.87	3	GKCGLVPVLAENYJK	3,Carbamidomethyl[C];	1727.56	1727.57	N(NH(HN(HEX&n-acetyl&sulfate))(HN))(F)	14	NXS	378	0	0	8	0.12621	0.16241	2.05687	0.33406	T	y1+;y2+;y3+;y4+;y5+;y6+;y7+;y9+;	y9+;	sp|P02787|TRFE_HUMAN	A	SD	419	0	432	0.00042	0.252578	2.41e-19	sp|P02787|TRFE_HUMAN	2	0.01456	4.29701
SGP_01.11281.11281.3.0.dta	2039	3206.38	1478.82	3	KLNLDGSJYTLLK	-	1727.56	1727.57	N(NH(HN(HEX&n-acetyl&sulfate))(HN))(F)	8	NXT	278	0	0	4	0.09286	0.10536	2.93248	0.30897	T	b1+;b2+;y1+;y12+;	b1+;b2+;	sp|Q07954|LRP1_HUMAN	R	QG	3041	0.01	3048	-0.0002	-0.135153	1.42e-17	sp|Q07954|LRP1_HUMAN	7	0.00805	2.51141
SGP_01.26503.26503.4.4.dta	2089	4294.82	2567.24	4	AKAALAAFNAQNJGSNFQLEEISR	9,Deamidated[N];12,Deamidated[N];16,Deamidated[N];	1727.59	1727.57	N(NH(HN(HEX&n-acetyl&sulfate))(HN))(F)	13	NXS	686	0	0	9	0.13078	0.14988	2.04524	0.30653	T	y1+;y2+;y3+;y4+;y5+;y6+;y7+;y8+;y9+;	y2+;	sp|P02765|FETUA_HUMAN	A	AQ	164	0	176	0.01853	7.21506	3.92e-08	sp|P02765|FETUA_HUMAN/tr|C9JV77|C9JV77_HUMAN	2	-0.01714	-3.99177
SGP_02.20570.20570.3.1.dta	3034	3627.51	1899.94	3	KVCQDCPLLAPLJDTR	3,Carbamidomethyl[C];6,Carbamidomethyl[C];	1727.57	1727.57	N(NH(HN(HEX&n-acetyl&sulfate))(HN))(F)	13	NXT	650	0	0	4	0.13106	0.14766	2.06085	0.3043	T	b1+;b5+;y1+;y2+;	y2+;	sp|P02765|FETUA_HUMAN	R	VV	144	0.01	156	0.00115	0.604968	2.31e-09	sp|P02765|FETUA_HUMAN/tr|C9JV77|C9JV77_HUMAN	20	0.00124	0.341927
SGP_02.25222.25222.4.0.dta	3003	4277.85	2550.26	4	LETTVJYTDSQRPICLPSKGDR	15,Carbamidomethyl[C];	1727.59	1727.57	N(NH(HN(HEX&n-acetyl&sulfate))(HN))(F)	6	NXT	422	0	0	4	0.12694	0.10126	2.86593	0.2902	T	b2+;b3+;y1+;y9++;	b3+;y1+;	sp|P03951|FA11_HUMAN	K	NV	486	0.01	491	0.00131	0.513474	1.5e-10	sp|P03951|FA11_HUMAN	14	-0.01905	-4.4542
SGP_06.21417.21417.3.0.dta	2671	4104.75	2377.21	3	VCQDCPLLAPLJDTRVVHAAK	2,Carbamidomethyl[C];5,Carbamidomethyl[C];	1727.54	1727.57	N(NH(HN(HEX&n-acetyl&sulfate))(HN))(F)	12	NXT	602	0	0	8	0.06177	0.06143	1.93154	0.11866	T	b2+;b3+;b4+;b5+;b7+;b8+;b9+;y12+;	b2+;	sp|P02765|FETUA_HUMAN	K	AA	145	0.01	156	0.00094	0.395258	1.59e-13	sp|P02765|FETUA_HUMAN/tr|C9JV77|C9JV77_HUMAN	7	0.03065	7.46885
SGP_06.21480.21480.4.0.dta	2671	4104.75	2377.21	4	VCQDCPLLAPLJDTRVVHAAK	2,Carbamidomethyl[C];5,Carbamidomethyl[C];	1727.54	1727.57	N(NH(HN(HEX&n-acetyl&sulfate))(HN))(F)	12	NXT	582	0	0	9	0.05375	0.06033	1.93154	0.11652	T	b2+;b3+;b4+;b5+;b6+;b7+;b8+;b9+;y12+;	b2+;	sp|P02765|FETUA_HUMAN	K	AA	145	0.01	156	0.00094	0.395258	1.59e-13	sp|P02765|FETUA_HUMAN/tr|C9JV77|C9JV77_HUMAN	7	0.02687	6.54772
SGP_07.21354.21354.4.0.dta	2671	4104.76	2377.21	4	VCQDCPLLAPLJDTRVVHAAK	2,Carbamidomethyl[C];5,Carbamidomethyl[C];	1727.54	1727.57	N(NH(HN(HEX&n-acetyl&sulfate))(HN))(F)	12	NXT	556	0	0	9	0.05802	0.06133	1.93154	0.11847	T	b2+;b3+;b4+;b5+;b6+;b7+;b8+;b9+;y12+;	b2+;	sp|P02765|FETUA_HUMAN	K	AA	145	0.01	156	0.00094	0.395258	1.59e-13	sp|P02765|FETUA_HUMAN/tr|C9JV77|C9JV77_HUMAN	7	0.02572	6.26748
SGP_07.22231.22231.3.0.dta	2089	4294.83	2567.24	3	AKAALAAFNAQNJGSNFQLEEISR	9,Deamidated[N];12,Deamidated[N];16,Deamidated[N];	1727.59	1727.57	N(NH(HN(HEX&n-acetyl&sulfate))(HN))(F)	13	NXS	680	0	0	4	0.06378	0.0754	3.02335	0.22796	T	y1+;y2+;y3+;y7+;	y1+;y2+;	sp|P02765|FETUA_HUMAN	A	AQ	164	0	176	0.01853	7.21506	3.92e-08	sp|P02765|FETUA_HUMAN/tr|C9JV77|C9JV77_HUMAN	2	-0.01978	-4.6066
SGP_07.23228.23228.2.0.dta	2633	3691.61	1964.06	2	PLCANLVPVPITJATLDR	3,Carbamidomethyl[C];	1727.55	1727.57	N(NH(HN(HEX&n-acetyl&sulfate))(HN))(F)	13	NXT	352	0	0	4	0.05712	0.07624	1.94716	0.14846	T	b2+;b3+;b4+;y1+;	y1+;	sp|P19652|A1AG2_HUMAN	I	IT	21	0.01	33	0.00039	0.198468	1.72e-21	sp|P19652|A1AG2_HUMAN	2	0.02278	6.17247
SGP_08.19927.19927.2.0.dta	568	3276.4	1548.84	2	KFDVNQLQJTTIK	-	1727.56	1727.57	N(NH(HN(HEX&n-acetyl&sulfate))(HN))(F)	9	NXT	338	0	0	4	0.17784	0.16998	3.04454	0.51752	T	b1+;b2+;b3+;b9+;	b1+;b2+;	sp|P12821|ACE_HUMAN	R	RI	706	0	714	0.00099	0.638783	4.26e-19	sp|P12821|ACE_HUMAN/tr|A0A0A0MSN4|A0A0A0MSN4_HUMAN/tr|F6X3S4|F6X3S4_HUMAN/tr|J3KSQ5|J3KSQ5_HUMAN	14	0.00528	1.61202
SGP_08.21404.21404.3.1.dta	1580	3636.52	1908.94	3	TPPSQPPGNVVWJATDTK	-	1727.57	1727.57	N(NH(HN(HEX&n-acetyl&sulfate))(HN))(F)	13	NXT	618	0	0	5	0.19685	0.12499	3.65021	0.45623	T	b7+;b15++;y1+;y2+;y3+;	y1+;y2+;y3+;	sp|Q9P232|CNTN3_HUMAN	K	VL	901	0	913	0.00515	2.69643	4.05e-17	sp|Q9P232|CNTN3_HUMAN	14	-0.00375	-1.03149
SGP_08.22162.22162.4.1.dta	1036	4581.81	2854.27	4	THSAYSHNDIVYVDCNPGFIMJGSR	15,Carbamidomethyl[C];	1727.54	1727.57	N(NH(HN(HEX&n-acetyl&sulfate))(HN))(F)	22	NXS	952	0	0	4	0.13408	0.08678	2.84606	0.24699	T	b2+;b3+;b1++;y1+;	b2+;b3+;	sp|P20023|CR2_HUMAN	K	VI	802	0	823	-0.00377	-1.32038	4.62e-30	sp|P20023|CR2_HUMAN/tr|Q5SR47|Q5SR47_HUMAN	7	0.02697	5.88765
SGP_09.25115.25115.2.2.dta	2701	2969.29	1241.71	2	JLTEPAKLEVK	-	1727.58	1727.57	N(NH(HN(HEX&n-acetyl&sulfate))(HN))(F)	1	NXT	156	0	0	4	0.04771	0.07482	2.07742	0.15543	T	y2+;y3+;y4+;y7+;	y7+;	sp|P05090|APOD_HUMAN	V	FS	98	0.01	98	0.00042	0.337975	4.9e-08	sp|P05090|APOD_HUMAN/tr|C9JF17|C9JF17_HUMAN/tr|C9JX71|C9JX71_HUMAN	2	-0.01051	-3.54076
SGP_10.27946.27946.4.4.dta	4282	4755.09	3027.54	4	VVHAAKAALAAFNAQNJGSNFQLEEISR	6,Carbamidomethyl[K];	1727.55	1727.57	N(NH(HN(HEX&n-acetyl&sulfate))(HN))(F)	17	NXS	294	0	0	10	0.15763	0.17142	3.57701	0.61317	T	b26++;y1+;y2+;y3+;y4+;y5+;y6+;y7+;y8+;y11+;	y2+;y4+;y5+;	sp|P02765|FETUA_HUMAN	R	AQ	160	0	176	-0.0039	-1.28776	5.35e-50	sp|P02765|FETUA_HUMAN/tr|C9JV77|C9JV77_HUMAN	3	0.02372	4.98943
PGP_01.14079.14079.3.3.dta	308	3602.45	1632.87	3	INHNJLTESVGPLPK	-	1969.58	1969.58	N(NH(HN(HEX&n-acetyl&sulfate))(HN(HEX&sulfate)))(F)	5	NXT	468	0	0	4	0.08384	0.15479	3.03913	0.47042	T	y2+;y4+;y5+;y7+;	y2+;y5+;	sp|P51884|LUM_HUMAN	H	SL	123	0	127	-0.00253	-1.54849	2.14e-12	sp|P51884|LUM_HUMAN	1	0.00235	0.652517
PGP_02.25449.25449.2.0.dta	1327	3665.5	1695.94	2	VLHPJYSQVDIGLIK	-	1969.55	1969.58	N(NH(HN(HEX&n-acetyl&sulfate))(HN(HEX&sulfate)))(F)	5	NXS	528	0	0	5	0.11492	0.11944	2.91282	0.34791	T	y1+;y2+;y3+;y4+;y5+;	y1+;y5+;	sp|P00738|HPT_HUMAN	V	LK	237	0	241	0.00354	2.08612	2.06e-13	sp|P00738|HPT_HUMAN/tr|A0A087WU08|A0A087WU08_HUMAN/tr|A0A0C4DGL8|A0A0C4DGL8_HUMAN/tr|H0Y300|H0Y300_HUMAN/tr|H3BS21|H3BS21_HUMAN/tr|J3QLC9|J3QLC9_HUMAN/tr|J3QR68|J3QR68_HUMAN	2	0.02568	7.00785
PGP_02.26903.26903.3.0.dta	4297	4062.83	2093.21	3	VVLHPJYSQVDIGLIKLK	16,Carbamidomethyl[K];	1969.62	1969.58	N(NH(HN(HEX&n-acetyl&sulfate))(HN(HEX&sulfate)))(F)	6	NXS	160	0	0	4	0.07613	0.07095	1.83319	0.13007	T	b2+;b4+;y2+;y7++;	b4+;	sp|P00738|HPT_HUMAN	K	QK	236	0.01	241	0.00358	1.70948	2.57e-16	sp|P00738|HPT_HUMAN/tr|J3QR68|J3QR68_HUMAN/tr|H0Y300|H0Y300_HUMAN/tr|A0A0C4DGL8|A0A0C4DGL8_HUMAN/tr|H3BS21|H3BS21_HUMAN/tr|J3QLC9|J3QLC9_HUMAN/tr|A0A087WU08|A0A087WU08_HUMAN	1	-0.03809	-9.37748
PGP_02.26984.26984.3.2.dta	4297	4062.83	2093.21	3	VVLHPJYSQVDIGLIKLK	16,Carbamidomethyl[K];	1969.61	1969.58	N(NH(HN(HEX&n-acetyl&sulfate))(HN(HEX&sulfate)))(F)	6	NXS	158	0	0	4	0.12113	0.08415	3.48056	0.29291	T	b2+;b3+;b4+;y7++;	b2+;b4+;y7++;	sp|P00738|HPT_HUMAN	K	QK	236	0	241	0.00358	1.70948	2.57e-16	sp|P00738|HPT_HUMAN/tr|J3QR68|J3QR68_HUMAN/tr|H0Y300|H0Y300_HUMAN/tr|A0A0C4DGL8|A0A0C4DGL8_HUMAN/tr|H3BS21|H3BS21_HUMAN/tr|J3QLC9|J3QLC9_HUMAN/tr|A0A087WU08|A0A087WU08_HUMAN	1	-0.035	-8.61676
PGP_02.27037.27037.3.0.dta	4297	4062.82	2093.21	3	VVLHPJYSQVDIGLIKLK	16,Carbamidomethyl[K];	1969.61	1969.58	N(NH(HN(HEX&n-acetyl&sulfate))(HN(HEX&sulfate)))(F)	6	NXS	156	0	0	4	0.0893	0.06974	2.73654	0.19084	T	b2+;b4+;b1++;y7++;	b4+;y7++;	sp|P00738|HPT_HUMAN	K	QK	236	0.01	241	0.00358	1.70948	2.57e-16	sp|P00738|HPT_HUMAN/tr|J3QR68|J3QR68_HUMAN/tr|H0Y300|H0Y300_HUMAN/tr|A0A0C4DGL8|A0A0C4DGL8_HUMAN/tr|H3BS21|H3BS21_HUMAN/tr|J3QLC9|J3QLC9_HUMAN/tr|A0A087WU08|A0A087WU08_HUMAN	1	-0.0314	-7.73047
PGP_02.5479.5479.4.2.dta	1444	3761.45	1791.84	4	KHYTJSSQDVTVPCR	14,Carbamidomethyl[C];	1969.61	1969.58	N(NH(HN(HEX&n-acetyl&sulfate))(HN(HEX&sulfate)))(F)	5	NXS	128	0	0	5	0.27247	0.34178	3.70328	1.2657	T	y1+;y3+;y4+;y5+;y6+;	y1+;y3+;y6+;	sp|P01877|IGHA2_HUMAN	V	VP	88	0	92	-0.0063	-3.51401	4e-10	sp|P01877|IGHA2_HUMAN/tr|A0A286YEY5|A0A286YEY5_HUMAN	1	-0.02819	-7.4964
PGP_02.5498.5498.4.2.dta	1444	3761.45	1791.84	4	KHYTJSSQDVTVPCR	14,Carbamidomethyl[C];	1969.61	1969.58	N(NH(HN(HEX&n-acetyl&sulfate))(HN(HEX&sulfate)))(F)	5	NXS	128	0	0	5	0.20522	0.3123	3.70328	1.15653	T	y1+;y3+;y4+;y5+;y6+;	y3+;y5+;y6+;	sp|P01877|IGHA2_HUMAN	V	VP	88	0	92	-0.0063	-3.51401	4e-10	sp|P01877|IGHA2_HUMAN/tr|A0A286YEY5|A0A286YEY5_HUMAN	1	-0.02819	-7.4964
PGP_02.5514.5514.4.1.dta	1444	3761.45	1791.84	4	KHYTJSSQDVTVPCR	14,Carbamidomethyl[C];	1969.61	1969.58	N(NH(HN(HEX&n-acetyl&sulfate))(HN(HEX&sulfate)))(F)	5	NXS	282	0	0	4	0.10325	0.17344	2.9245	0.50723	T	y1+;y4+;y5+;y6+;	y1+;y6+;	sp|P01877|IGHA2_HUMAN	V	VP	88	0	92	-0.0063	-3.51401	4e-10	sp|P01877|IGHA2_HUMAN/tr|A0A286YEY5|A0A286YEY5_HUMAN	1	-0.02819	-7.4964
PGP_02.5532.5532.3.0.dta	1444	3761.44	1791.84	3	KHYTJSSQDVTVPCR	14,Carbamidomethyl[C];	1969.6	1969.58	N(NH(HN(HEX&n-acetyl&sulfate))(HN(HEX&sulfate)))(F)	5	NXS	212	0	0	5	0.23936	0.32728	4.38955	1.43659	T	y1+;y3+;y4+;y5+;y6+;	y1+;y3+;y5+;y6+;	sp|P01877|IGHA2_HUMAN	V	VP	88	0	92	-0.0063	-3.51401	4e-10	sp|P01877|IGHA2_HUMAN/tr|A0A286YEY5|A0A286YEY5_HUMAN	1	-0.01731	-4.60317
PGP_02.5553.5553.3.1.dta	1949	3703.45	1733.85	3	QEIQATFFYFTPJK	-	1969.6	1969.58	N(NH(HN(HEX&n-acetyl&sulfate))(HN(HEX&sulfate)))(F)	13	NXT	324	0	0	4	0.18038	0.16866	3.05003	0.51443	T	y2+;y3+;y4+;y6+;	y3+;y6+;	sp|P02763|A1AG1_HUMAN	V	TE	60	0	72	0.00032	0.184455	5.78e-33	sp|P02763|A1AG1_HUMAN/sp|P19652|A1AG2_HUMAN	1	-0.01715	-4.63206
PGP_03.18384.18384.3.1.dta	2382	4037.66	2068.06	3	GTVNQIEGEATPVJLTEPAK	-	1969.61	1969.58	N(NH(HN(HEX&n-acetyl&sulfate))(HN(HEX&sulfate)))(F)	14	NXT	352	0	0	11	0.27743	0.24409	4.92572	1.20234	T	b8+;b9+;y1+;y2+;y3+;y5+;y6+;y9+;y11+;y13+;y14+;	b8+;y1+;y3+;y5+;y9+;	sp|P05090|APOD_HUMAN	D	LE	85	0	98	0.00123	0.594478	5.79e-16	sp|P05090|APOD_HUMAN/tr|C9JF17|C9JF17_HUMAN/tr|C9JX71|C9JX71_HUMAN	1	-0.0282	-6.98593
PGP_03.31752.31752.4.0.dta	1170	3005.12	1035.52	4	PGAASJLSYR	-	1969.6	1969.58	N(NH(HN(HEX&n-acetyl&sulfate))(HN(HEX&sulfate)))(F)	6	NXS	14	0	0	4	0.08545	0.10616	3.07882	0.32685	T	b2+;b3+;y1+;y8+;	b2+;b3+;	sp|Q86T13|CLC14_HUMAN	R	AP	184	0	189	0.00015	0.144717	6.8e-24	sp|Q86T13|CLC14_HUMAN	7	-0.02395	-7.97233
PGP_05.22362.22362.3.4.dta	2016	3354.29	1384.72	3	IYJTTYLNVQR	-	1969.57	1969.58	N(NH(HN(HEX&n-acetyl&sulfate))(HN(HEX&sulfate)))(F)	3	NXT	136	0	0	6	0.04213	0.06157	2.00312	0.12332	T	y1+;y3+;y4+;y5+;y6+;y7+;	y1+;	sp|P02763|A1AG1_HUMAN	C	EN	91	0.01	93	0.00031	0.223713	1.34e-11	sp|P02763|A1AG1_HUMAN	1	0.00674	2.00997
PGP_05.22364.22364.3.2.dta	2016	3354.29	1384.72	3	IYJTTYLNVQR	-	1969.57	1969.58	N(NH(HN(HEX&n-acetyl&sulfate))(HN(HEX&sulfate)))(F)	3	NXT	136	0	0	5	0.04538	0.06802	2.00312	0.13626	T	y1+;y2+;y3+;y4+;y5+;	y1+;	sp|P02763|A1AG1_HUMAN	C	EN	91	0.01	93	0.00031	0.223713	1.34e-11	sp|P02763|A1AG1_HUMAN	1	0.00674	2.00997
PGP_05.22365.22365.3.3.dta	2016	3354.29	1384.72	3	IYJTTYLNVQR	-	1969.57	1969.58	N(NH(HN(HEX&n-acetyl&sulfate))(HN(HEX&sulfate)))(F)	3	NXT	136	0	0	8	0.0739	0.08612	2.00312	0.17251	T	y1+;y2+;y3+;y4+;y5+;y6+;y7+;y8+;	y1+;	sp|P02763|A1AG1_HUMAN	C	EN	91	0.01	93	0.00031	0.223713	1.34e-11	sp|P02763|A1AG1_HUMAN	1	0.00674	2.00997
PGP_09.11475.11475.3.1.dta	3980	3336.31	1366.71	3	VVJSTTGPGEHLR	-	1969.6	1969.58	N(NH(HN(HEX&n-acetyl&sulfate))(HN(HEX&sulfate)))(F)	3	NXT	158	0	0	5	0.06884	0.11118	1.9782	0.21993	T	y1+;y3+;y6+;y7+;y9+;	y7+;	sp|P07996|TSP1_HUMAN	K	NA	1065	0.01	1067	0.00167	1.22103	6.23e-22	sp|P07996|TSP1_HUMAN	12	-0.01869	-5.60367
PGP_10.27888.27888.2.0.dta	3779	3474.29	1504.72	2	KVJCTTQPCPTAK	4,Carbamidomethyl[C];9,Carbamidomethyl[C];	1969.57	1969.58	N(NH(HN(HEX&n-acetyl&sulfate))(HN(HEX&sulfate)))(F)	3	NXT	40	0	0	4	0.07749	0.08212	1.9782	0.16245	T	b1+;y1+;y2+;y3+;	y1+;	sp|P04275|VWF_HUMAN	R	AP	2288	0.01	2290	-7e-05	-0.04649	3.8e-15	sp|P04275|VWF_HUMAN	6	0.01313	3.7803
SGP_01.20271.20271.4.1.dta	4391	5598.27	3628.68	4	TEDTIFLREYQTRQDQCIYJTTYLNVQR	0,Formyl[AnyN-term];17,Carbamidomethyl[C];17,Sulfide[C];	1969.59	1969.58	N(NH(HN(HEX&n-acetyl&sulfate))(HN(HEX&sulfate)))(F)	20	NXT	942	0	0	5	0.07203	0.07832	1.91194	0.14974	T	y1+;y4+;y5+;y6+;y9+;	y5+;	sp|P02763|A1AG1_HUMAN	K	EN	74	0.01	93	0.00801	2.20681	1.05e-11	sp|P02763|A1AG1_HUMAN	1	-0.01497	-2.67451
SGP_04.22488.22488.3.1.dta	803	4441.65	2472.08	3	TSGAYSJASSTDSASYYPLTGDTR	-	1969.57	1969.58	N(NH(HN(HEX&n-acetyl&sulfate))(HN(HEX&sulfate)))(F)	7	NXS	124	0	0	4	0.16365	0.13277	3.00823	0.3994	T	b10+;y1+;y2+;y3+;	y1+;y2+;	sp|P04114|APOB_HUMAN	C	LE	977	0	983	-0.00069	-0.279006	4.36e-21	sp|P04114|APOB_HUMAN	2	0.00777	1.74975
SGP_05.30791.30791.3.4.dta	1241	4037.47	2067.92	3	FQQJASSMCVPDQDTAIR	9,Carbamidomethyl[C];	1969.55	1969.58	N(NH(HN(HEX&n-acetyl&sulfate))(HN(HEX&sulfate)))(F)	4	NXS	30	0	0	4	0.05167	0.07021	1.94716	0.13672	T	b2+;y1+;y9+;y8++;	b2+;	sp|P01871|IGHM_HUMAN	T	VF	206	0.01	209	-0.00201	-0.971529	2.51e-17	sp|P01871|IGHM_HUMAN/tr|A0A1B0GUU9|A0A1B0GUU9_HUMAN	2	0.02725	6.751
SGP_05.30793.30793.3.4.dta	1241	4037.47	2067.92	3	FQQJASSMCVPDQDTAIR	9,Carbamidomethyl[C];	1969.55	1969.58	N(NH(HN(HEX&n-acetyl&sulfate))(HN(HEX&sulfate)))(F)	4	NXS	30	0	0	5	0.05382	0.07021	1.94716	0.13672	T	b2+;y1+;y9+;y8++;y9++;	b2+;	sp|P01871|IGHM_HUMAN	T	VF	206	0.01	209	-0.00201	-0.971529	2.51e-17	sp|P01871|IGHM_HUMAN/tr|A0A1B0GUU9|A0A1B0GUU9_HUMAN	2	0.02725	6.751
SGP_05.30819.30819.4.1.dta	1241	4037.5	2067.92	4	FQQJASSMCVPDQDTAIR	9,Carbamidomethyl[C];	1969.58	1969.58	N(NH(HN(HEX&n-acetyl&sulfate))(HN(HEX&sulfate)))(F)	4	NXS	64	0	0	6	0.05379	0.11852	1.94716	0.23077	T	b2+;y1+;y8+;y9+;y8++;y9++;	y8++;	sp|P01871|IGHM_HUMAN	T	VF	206	0	209	-0.00201	-0.971529	2.51e-17	sp|P01871|IGHM_HUMAN/tr|A0A1B0GUU9|A0A1B0GUU9_HUMAN	2	0.00344	0.852226
SGP_05.30845.30845.3.0.dta	1241	4037.47	2067.92	3	FQQJASSMCVPDQDTAIR	9,Carbamidomethyl[C];	1969.55	1969.58	N(NH(HN(HEX&n-acetyl&sulfate))(HN(HEX&sulfate)))(F)	4	NXS	30	0	0	4	0.059	0.07453	2.89047	0.21544	T	b2+;y1+;y9+;y8++;	b2+;y1+;	sp|P01871|IGHM_HUMAN	T	VF	206	0	209	-0.00201	-0.971529	2.51e-17	sp|P01871|IGHM_HUMAN/tr|A0A1B0GUU9|A0A1B0GUU9_HUMAN	2	0.02783	6.89469
SGP_05.30847.30847.3.0.dta	1241	4037.47	2067.92	3	FQQJASSMCVPDQDTAIR	9,Carbamidomethyl[C];	1969.55	1969.58	N(NH(HN(HEX&n-acetyl&sulfate))(HN(HEX&sulfate)))(F)	4	NXS	30	0	0	4	0.04933	0.06908	1.94716	0.13451	T	b2+;y1+;y9+;y8++;	b2+;	sp|P01871|IGHM_HUMAN	T	VF	206	0.01	209	-0.00201	-0.971529	2.51e-17	sp|P01871|IGHM_HUMAN/tr|A0A1B0GUU9|A0A1B0GUU9_HUMAN	2	0.02783	6.89469
SGP_06.23927.23927.3.1.dta	4791	5529.33	3559.73	3	EEYNKSVQEIQATFFYFTPJKTEDTIFLR	4,Deamidated[N];	1969.6	1969.58	N(NH(HN(HEX&n-acetyl&sulfate))(HN(HEX&sulfate)))(F)	20	NXT	596	0	0	8	0.09682	0.09185	1.90031	0.17455	T	b21++;y1+;y3+;y4+;y5+;y6+;y8+;y14++;	y5+;	sp|P02763|A1AG1_HUMAN	N	EY	53	0.01	72	0.00235	0.65998	1.9e-15	sp|P02763|A1AG1_HUMAN/sp|P19652|A1AG2_HUMAN	3	-0.02403	-4.34669
SGP_06.30708.30708.4.0.dta	1241	4037.53	2067.92	4	FQQJASSMCVPDQDTAIR	9,Carbamidomethyl[C];	1969.6	1969.58	N(NH(HN(HEX&n-acetyl&sulfate))(HN(HEX&sulfate)))(F)	4	NXS	176	0	0	4	0.06054	0.07048	1.94716	0.13723	T	b2+;y1+;y8++;y9++;	y8++;	sp|P01871|IGHM_HUMAN	T	VF	206	0.01	209	-0.00201	-0.971529	2.51e-17	sp|P01871|IGHM_HUMAN/tr|A0A1B0GUU9|A0A1B0GUU9_HUMAN	2	-0.02495	-6.18103
SGP_07.18509.18509.3.1.dta	3239	3383.34	1413.76	3	LJETQQLTPEIK	-	1969.58	1969.58	N(NH(HN(HEX&n-acetyl&sulfate))(HN(HEX&sulfate)))(F)	2	NXT	260	0	0	5	0.07838	0.08762	2.06901	0.18128	T	b2+;b3+;y1+;y3+;y8+;	y3+;	sp|P01023|A2MG_HUMAN	Y	SK	990	0.01	991	0.00047	0.332216	2.51e-22	sp|P01023|A2MG_HUMAN	1	-0.00105	-0.310437
SGP_08.31699.31699.3.2.dta	1170	3005.13	1035.52	3	PGAASJLSYR	-	1969.61	1969.58	N(NH(HN(HEX&n-acetyl&sulfate))(HN(HEX&sulfate)))(F)	6	NXS	16	0	0	4	0.06462	0.09249	3.07882	0.28475	T	b2+;b3+;y1+;y7+;	b2+;b3+;	sp|Q86T13|CLC14_HUMAN	R	AP	184	0	189	0.00015	0.144717	6.8e-24	sp|Q86T13|CLC14_HUMAN	7	-0.02707	-9.01087
SGP_09.26385.26385.3.1.dta	4332	4048.79	2079.2	3	VVLHPJYSQVDIGLIKLK	16,Carbamyl[K];	1969.59	1969.58	N(NH(HN(HEX&n-acetyl&sulfate))(HN(HEX&sulfate)))(F)	6	NXS	190	0	0	4	0.07572	0.06753	2.89047	0.1952	T	b4+;y1+;y2+;y12+;	b4+;y1+;	sp|P00738|HPT_HUMAN	K	QK	236	0.01	241	0.0048	2.30749	6.48e-22	sp|P00738|HPT_HUMAN/tr|A0A087WU08|A0A087WU08_HUMAN/tr|A0A0C4DGL8|A0A0C4DGL8_HUMAN/tr|H0Y300|H0Y300_HUMAN/tr|H3BS21|H3BS21_HUMAN/tr|J3QLC9|J3QLC9_HUMAN/tr|J3QR68|J3QR68_HUMAN	3	-0.01301	-3.2141
SGP_10.25309.25309.3.1.dta	2374	3708.56	1738.96	3	EATPVJLTEPAKLEVK	-	1969.61	1969.58	N(NH(HN(HEX&n-acetyl&sulfate))(HN(HEX&sulfate)))(F)	6	NXT	628	0	0	4	0.03218	0.0666	2.04906	0.13646	T	y4+;y7+;y9+;y13+;	y7+;	sp|P05090|APOD_HUMAN	G	FS	93	0.01	98	0.00282	1.62074	1.07e-16	sp|P05090|APOD_HUMAN/tr|C9JF17|C9JF17_HUMAN/tr|C9JX71|C9JX71_HUMAN	2	-0.02549	-6.8751
SGP_10.27047.27047.2.0.dta	842	3045.17	1075.59	2	MJTVIAALSR	-	1969.58	1969.58	N(NH(HN(HEX&n-acetyl&sulfate))(HN(HEX&sulfate)))(F)	2	NXV	50	0	0	4	0.09568	0.07035	3.07882	0.21658	T	y1+;y2+;y3+;y4+;	y2+;y3+;	sp|P08185|CBG_HUMAN	K	DT	273	0.01	274	0.00032	0.297238	3.95e-30	sp|P08185|CBG_HUMAN	7	0.00271	0.890229
SGP_10.27234.27234.2.0.dta	1603	3937.54	1967.92	2	FNAQNJGSNFQLEEISR	-	1969.62	1969.58	N(NH(HN(HEX&n-acetyl&sulfate))(HN(HEX&sulfate)))(F)	6	NXS	368	0	0	9	0.19205	0.16958	3.85241	0.6533	T	b3+;y1+;y2+;y3+;y4+;y5+;y6+;y7+;y8+;	y2+;y3+;y4+;	sp|P02765|FETUA_HUMAN	A	AQ	171	0	176	-0.0018	-0.914215	1.15e-45	sp|P02765|FETUA_HUMAN/tr|C9JV77|C9JV77_HUMAN	1	-0.03594	-9.12979
SGP_10.27385.27385.2.0.dta	842	3045.19	1075.59	2	MJTVIAALSR	-	1969.6	1969.58	N(NH(HN(HEX&n-acetyl&sulfate))(HN(HEX&sulfate)))(F)	2	NXV	82	0	0	4	0.10048	0.07288	3.07882	0.22437	T	y1+;y2+;y3+;y4+;	y2+;y3+;	sp|P08185|CBG_HUMAN	K	DT	273	0.01	274	0.00032	0.297238	3.95e-30	sp|P08185|CBG_HUMAN	7	-0.01749	-5.74535
PGP_02.26051.26051.3.1.dta	4297	4103.85	2093.21	3	VVLHPJYSQVDIGLIKLK	16,Carbamidomethyl[K];	2010.64	2010.61	N(NH(HN(HEX&n-acetyl&sulfate))(HN(HEX&n-acetyl&sulfate)))(F)	6	NXS	162	0	0	5	0.1347	0.07257	1.83319	0.13303	T	b4+;y1+;y2+;y3++;y7++;	b4+;	sp|P00738|HPT_HUMAN	K	QK	236	0.01	241	0.00358	1.70948	2.57e-16	sp|P00738|HPT_HUMAN/tr|J3QR68|J3QR68_HUMAN/tr|H0Y300|H0Y300_HUMAN/tr|A0A0C4DGL8|A0A0C4DGL8_HUMAN/tr|H3BS21|H3BS21_HUMAN/tr|J3QLC9|J3QLC9_HUMAN/tr|A0A087WU08|A0A087WU08_HUMAN	1	-0.03456	-8.42335
PGP_03.25446.25446.3.1.dta	1327	3706.53	1695.94	3	VLHPJYSQVDIGLIK	-	2010.59	2010.61	N(NH(HN(HEX&n-acetyl&sulfate))(HN(HEX&n-acetyl&sulfate)))(F)	5	NXS	590	0	0	7	0.1303	0.15006	2.91282	0.43708	T	y1+;y2+;y3+;y4+;y5+;y6+;y12+;	y4+;y5+;	sp|P00738|HPT_HUMAN	V	LK	237	0	241	0.00354	2.08612	2.06e-13	sp|P00738|HPT_HUMAN/tr|A0A087WU08|A0A087WU08_HUMAN/tr|A0A0C4DGL8|A0A0C4DGL8_HUMAN/tr|H0Y300|H0Y300_HUMAN/tr|H3BS21|H3BS21_HUMAN/tr|J3QLC9|J3QLC9_HUMAN/tr|J3QR68|J3QR68_HUMAN	2	0.01535	4.14248
PGP_05.31573.31573.3.1.dta	2633	3974.7	1964.06	3	PLCANLVPVPITJATLDR	3,Carbamidomethyl[C];	2010.63	2010.61	N(NH(HN(HEX&n-acetyl&sulfate))(HN(HEX&n-acetyl&sulfate)))(F)	13	NXT	560	0	0	4	0.03079	0.05505	1.94716	0.10719	T	y1+;y2+;y5+;y9++;	y1+;	sp|P19652|A1AG2_HUMAN	I	IT	21	0.01	33	0.00039	0.198468	1.72e-21	sp|P19652|A1AG2_HUMAN	2	-0.02618	-6.58829
PGP_06.25714.25714.3.1.dta	1345	3706.55	1695.94	3	VLHPJYSQVDIGLIK	-	2010.61	2010.61	N(NH(HN(HEX&n-acetyl&sulfate))(HN(HEX&n-acetyl&sulfate)))(F)	5	NXS	578	0	0	7	0.11593	0.14265	2.05687	0.29342	T	y1+;y2+;y4+;y5+;y6+;y10+;y12+;	y5+;	sp|P00738|HPT_HUMAN	V	LK	237	0	241	0.00354	2.08612	2.06e-13	sp|P00738|HPT_HUMAN/tr|A0A087WU08|A0A087WU08_HUMAN/tr|A0A0C4DGL8|A0A0C4DGL8_HUMAN/tr|H0Y300|H0Y300_HUMAN/tr|H3BS21|H3BS21_HUMAN/tr|J3QLC9|J3QLC9_HUMAN/tr|J3QR68|J3QR68_HUMAN	2	-0.00085	-0.229386
PGP_06.31617.31617.3.0.dta	2421	4087.72	2077.15	3	IPLCANLVPVPITJATLDR	4,Carbamidomethyl[C];	2010.57	2010.61	N(NH(HN(HEX&n-acetyl&sulfate))(HN(HEX&n-acetyl&sulfate)))(F)	14	NXT	784	0	0	4	0.05008	0.05854	1.93665	0.11337	T	b2+;b6+;y1+;y18++;	y18++;	sp|P19652|A1AG2_HUMAN	Q	IT	20	0.01	33	0.00044	0.211729	2.18e-21	sp|P19652|A1AG2_HUMAN	2	0.0357	8.73571
PGP_06.31620.31620.3.0.dta	2421	4087.72	2077.15	3	IPLCANLVPVPITJATLDR	4,Carbamidomethyl[C];	2010.57	2010.61	N(NH(HN(HEX&n-acetyl&sulfate))(HN(HEX&n-acetyl&sulfate)))(F)	14	NXT	784	0	0	5	0.05714	0.07489	1.93665	0.14504	T	b2+;b6+;b7+;y1+;y18++;	y18++;	sp|P19652|A1AG2_HUMAN	Q	IT	20	0.01	33	0.00044	0.211729	2.18e-21	sp|P19652|A1AG2_HUMAN	2	0.0357	8.73571
PGP_06.31631.31631.3.0.dta	2421	4087.72	2077.15	3	IPLCANLVPVPITJATLDR	4,Carbamidomethyl[C];	2010.57	2010.61	N(NH(HN(HEX&n-acetyl&sulfate))(HN(HEX&n-acetyl&sulfate)))(F)	14	NXT	784	0	0	4	0.04923	0.05747	1.93665	0.11131	T	b2+;b6+;b7+;y18++;	y18++;	sp|P19652|A1AG2_HUMAN	Q	IT	20	0.01	33	0.00044	0.211729	2.18e-21	sp|P19652|A1AG2_HUMAN	2	0.0357	8.73571
PGP_07.20629.20629.2.0.dta	2990	3803.44	1792.79	2	QJASSMCVPDQDTAIR	7,Carbamidomethyl[C];	2010.64	2010.61	N(NH(HN(HEX&n-acetyl&sulfate))(HN(HEX&n-acetyl&sulfate)))(F)	2	NXS	152	0	0	6	0.44471	0.31824	5.79052	1.84278	T	y1+;y3+;y4+;y6+;y8+;y10+;	y1+;y3+;y4+;y6+;y8+;y10+;	sp|P01871|IGHM_HUMAN	Q	VF	208	0	209	-0.0024	-1.33796	2.57e-21	sp|P01871|IGHM_HUMAN/tr|A0A1B0GUU9|A0A1B0GUU9_HUMAN	1	-0.03667	-9.64374
PGP_07.31303.31303.3.0.dta	2421	4087.72	2077.15	3	IPLCANLVPVPITJATLDR	4,Carbamidomethyl[C];	2010.58	2010.61	N(NH(HN(HEX&n-acetyl&sulfate))(HN(HEX&n-acetyl&sulfate)))(F)	14	NXT	738	0	0	4	0.08927	0.05625	1.93665	0.10894	T	b2+;b6+;y17+;y18++;	y18++;	sp|P19652|A1AG2_HUMAN	Q	IT	20	0.01	33	0.00044	0.211729	2.18e-21	sp|P19652|A1AG2_HUMAN	2	0.03109	7.60764
SGP_01.25814.25814.2.0.dta	2712	3791.42	1780.81	2	CPGGIMLJETGQGYQR	1,Carbamidomethyl[C];	2010.61	2010.61	N(NH(HN(HEX&n-acetyl&sulfate))(HN(HEX&n-acetyl&sulfate)))(F)	8	NXT	92	0	0	4	0.09578	0.15909	2.90148	0.46158	T	y1+;y4+;y6+;y7+;	y1+;y7+;	sp|O95445|APOM_HUMAN	S	FL	128	0	135	0.00058	0.325514	1.15e-11	sp|O95445|APOM_HUMAN/tr|Q5SRP5|Q5SRP5_HUMAN	1	-0.00362	-0.95504
SGP_02.25618.25618.2.0.dta	2466	3449.29	1438.72	2	DJYTKAEEILSR	-	2010.57	2010.61	N(NH(HN(HEX&n-acetyl&sulfate))(HN(HEX&n-acetyl&sulfate)))(F)	2	NXT	38	0	0	4	0.14497	0.13062	3.73235	0.48753	T	y1+;y2+;y3+;y6+;	y1+;y2+;y3+;	sp|P06276|CHLE_HUMAN	R	SI	482	0	483	-0.00091	-0.632076	1.7e-19	sp|P06276|CHLE_HUMAN/tr|F8WEX7|F8WEX7_HUMAN/tr|F8WF14|F8WF14_HUMAN	14	0.03351	9.71798
SGP_03.18072.18072.3.0.dta	1283	3555.38	1544.75	3	CIYJTTYLNVQR	1,Carbamidomethyl[C];	2010.63	2010.61	N(NH(HN(HEX&n-acetyl&sulfate))(HN(HEX&n-acetyl&sulfate)))(F)	4	NXT	162	0	0	4	0.11544	0.10743	3.73235	0.40097	T	y1+;y2+;y4+;y5+;	y1+;y4+;y5+;	sp|P02763|A1AG1_HUMAN	Q	EN	90	0	93	0.00294	1.902	2.06e-12	sp|P02763|A1AG1_HUMAN	2	-0.02354	-6.62278
SGP_03.18102.18102.3.0.dta	1281	3555.38	1544.75	3	CIYJTTYLNVQR	1,Carbamidomethyl[C];	2010.63	2010.61	N(NH(HN(HEX&n-acetyl&sulfate))(HN(HEX&n-acetyl&sulfate)))(F)	4	NXT	180	0	0	4	0.09251	0.07325	2.06901	0.15155	T	y1+;y2+;y4+;y7+;	y4+;	sp|P02763|A1AG1_HUMAN	Q	EN	90	0.01	93	0.00294	1.902	2.06e-12	sp|P02763|A1AG1_HUMAN	2	-0.02619	-7.36833
SGP_03.26521.26521.3.1.dta	3065	5580.46	3569.82	3	LNDTRVVHAAKAALAAFNAQNJGSNFQLEEISR	-	2010.64	2010.61	N(NH(HN(HEX&n-acetyl&sulfate))(HN(HEX&n-acetyl&sulfate)))(F)	22	NXS	228	0	0	10	0.36617	0.2348	5.38	1.26325	T	y1+;y2+;y3+;y4+;y5+;y6+;y7+;y8+;y9+;y11+;	y1+;y2+;y3+;y4+;y5+;y6+;	sp|P02765|FETUA_HUMAN	P	AQ	155	0	176	0.03283	9.19392	1.8e-17	sp|P02765|FETUA_HUMAN/tr|C9JV77|C9JV77_HUMAN	1	-0.03064	-5.49155
SGP_10.25978.25978.3.1.dta	3065	5580.42	3569.82	3	LNDTRVVHAAKAALAAFNAQNJGSNFQLEEISR	-	2010.59	2010.61	N(NH(HN(HEX&n-acetyl&sulfate))(HN(HEX&n-acetyl&sulfate)))(F)	22	NXS	310	0	0	7	0.2628	0.1726	4.20141	0.72517	T	y1+;y2+;y3+;y4+;y5+;y6+;y7+;	y2+;y3+;y4+;y5+;	sp|P02765|FETUA_HUMAN	P	AQ	155	0	176	0.03283	9.19392	1.8e-17	sp|P02765|FETUA_HUMAN/tr|C9JV77|C9JV77_HUMAN	1	0.01136	2.03606
SGP_10.26310.26310.2.0.dta	2466	3449.3	1438.72	2	DJYTKAEEILSR	-	2010.59	2010.61	N(NH(HN(HEX&n-acetyl&sulfate))(HN(HEX&n-acetyl&sulfate)))(F)	2	NXT	66	0	0	4	0.14254	0.12893	3.73235	0.48122	T	y1+;y2+;y3+;y6+;	y1+;y2+;y3+;	sp|P06276|CHLE_HUMAN	R	SI	482	0	483	-0.00091	-0.632076	1.7e-19	sp|P06276|CHLE_HUMAN/tr|F8WEX7|F8WEX7_HUMAN/tr|F8WF14|F8WF14_HUMAN	14	0.01911	5.5419
PGP_03.24486.24486.3.0.dta	2713	3695.53	1846.94	3	KQVHFFVJASDVDNVK	-	1848.59	1848.6	N(NH(HN(HEX&n-acetyl&sulfate))(HHH))(F)	8	NXS	618	0	0	4	0.10961	0.04447	2.75931	0.1227	T	b1+;b12+++;y1+;y8+;	b1+;y8+;	sp|Q96IY4|CBPB2_HUMAN	K	AH	66	0.01	73	0.00028	0.151521	1.71e-07	sp|Q96IY4|CBPB2_HUMAN/tr|A0A087WSY5|A0A087WSY5_HUMAN	21	0.00948	2.56597
PGP_06.21934.21934.3.1.dta	5039	4397.84	2549.25	3	GCSSSTSVLLTLDNNVVJGSSPAIR	2,Carbamidomethyl[C];14,Deamidated[N];	1848.59	1848.6	N(NH(HN(HEX&n-acetyl&sulfate))(HHH))(F)	18	NXS	884	0	0	4	0.127	0.06173	2.82714	0.17453	T	y1+;y3+;y5++;y8++;	y1+;y3+;	sp|P07996|TSP1_HUMAN	K	TN	231	0.01	248	0.00162	0.635235	1.68e-21	sp|P07996|TSP1_HUMAN	5	0.0106	2.41083
PGP_07.14510.14510.3.2.dta	2347	2807.14	958.556	3	TPLTAJITK	-	1848.58	1848.6	N(NH(HN(HEX&n-acetyl&sulfate))(HHH))(F)	6	NXT	60	3	0.06968	4	0.12393	0.10757	3.90115	0.41964	T	b3+;b7+;y4+;y8+;Y0+;Y0+;Y1+;	b3+;y8+;Y1+;	sp|P01877|IGHA2_HUMAN	K	SG	200	0	205	-0.00028	-0.291806	9.48e-23	sp|P01877|IGHA2_HUMAN/tr|A0A0G2JMB2|A0A0G2JMB2_HUMAN/tr|A0A286YEY5|A0A286YEY5_HUMAN	6	0.01264	4.50444
PGP_07.14528.14528.3.2.dta	2347	2807.14	958.556	3	TPLTAJITK	-	1848.59	1848.6	N(NH(HN(HEX&n-acetyl&sulfate))(HHH))(F)	6	NXT	66	3	0.10365	5	0.15304	0.12884	5.26063	0.67779	T	b3+;b4+;b7+;y4+;y8+;Y0+;Y0+;Y1+;	b3+;b7+;y8+;Y0+;Y1+;	sp|P01877|IGHA2_HUMAN	K	SG	200	0	205	-0.00028	-0.291806	9.48e-23	sp|P01877|IGHA2_HUMAN/tr|A0A0G2JMB2|A0A0G2JMB2_HUMAN/tr|A0A286YEY5|A0A286YEY5_HUMAN	6	0.00965	3.4389
PGP_09.22416.22416.3.1.dta	3078	4822.01	2973.43	3	LGHCPDPVLVNGEFSSSGPVJVSDKITF	4,Carbamidomethyl[C];11,Deamidated[N];	1848.58	1848.6	N(NH(HN(HEX&n-acetyl&sulfate))(HHH))(F)	21	NXS	890	0	0	7	0.16514	0.15642	3.56993	0.55841	T	b3+;b4+;b6+;b8+;b9+;b10+;b11+;	b3+;b4+;b6+;	sp|P20851|C4BPB_HUMAN	R	MC	78	0	98	0.00551	1.85246	9.75e-19	sp|P20851|C4BPB_HUMAN/tr|Q5VVQ7|Q5VVQ7_HUMAN	1	0.01404	2.91226
SGP_01.25410.25410.2.0.dta	2738	3645.4	1796.8	2	CPGGIMLJETGQGYQR	1,Carbamidomethyl[C];6,Oxidation[M];	1848.6	1848.6	N(NH(HN(HEX&n-acetyl&sulfate))(HHH))(F)	8	NXT	182	0	0	11	0.20223	0.22004	3.84588	0.84625	T	b3+;b5+;y1+;y2+;y3+;y4+;y5+;y6+;y7+;y8+;y9+;	y4+;y6+;y7+;	sp|O95445|APOM_HUMAN	S	FL	128	0	135	0.00012	0.066749	5.91e-29	sp|O95445|APOM_HUMAN/tr|Q5SRP5|Q5SRP5_HUMAN	1	-0.00272	-0.746351
SGP_02.25608.25608.2.0.dta	2830	3669.44	1820.85	2	NAQNJGSNFQLEEISR	-	1848.59	1848.6	N(NH(HN(HEX&n-acetyl&sulfate))(HHH))(F)	5	NXS	284	0	0	7	0.25394	0.24457	5.19226	1.26987	T	y1+;y2+;y3+;y4+;y5+;y6+;y7+;	y1+;y2+;y4+;y5+;y7+;	sp|P02765|FETUA_HUMAN	F	AQ	172	0	176	-0.00164	-0.900192	2.23e-18	sp|P02765|FETUA_HUMAN/tr|C9JV77|C9JV77_HUMAN	2	0.00523	1.42568
SGP_03.10053.10053.4.1.dta	4872	4779.99	2931.44	4	ALNATLHSNLLCRPGPGLGPDJQTEER	3,Deamidated[N];12,Carbamidomethyl[C];	1848.55	1848.6	N(NH(HN(HEX&n-acetyl&sulfate))(HHH))(F)	22	NXT	962	0	0	4	0.17579	0.10665	2.82407	0.30119	T	b3+;y1+;y2+;y3+;	b3+;y1+;	sp|Q9Y6H6|KCNE3_HUMAN	K	RA	20	0.01	41	0.00033	0.112535	4.66e-14	sp|Q9Y6H6|KCNE3_HUMAN/tr|E9PJV9|E9PJV9_HUMAN/tr|E9PN03|E9PN03_HUMAN/tr|Q2N1I1|Q2N1I1_HUMAN	14	0.04571	9.56489
SGP_03.10080.10080.4.2.dta	4872	4779.99	2931.44	4	ALNATLHSNLLCRPGPGLGPDJQTEER	3,Deamidated[N];12,Carbamidomethyl[C];	1848.55	1848.6	N(NH(HN(HEX&n-acetyl&sulfate))(HHH))(F)	22	NXT	962	0	0	4	0.18758	0.10705	4.25553	0.45555	T	b3+;y1+;y2+;y3+;	b3+;y1+;y2+;y3+;	sp|Q9Y6H6|KCNE3_HUMAN	K	RA	20	0	41	0.00033	0.112535	4.66e-14	sp|Q9Y6H6|KCNE3_HUMAN/tr|E9PJV9|E9PJV9_HUMAN/tr|E9PN03|E9PN03_HUMAN/tr|Q2N1I1|Q2N1I1_HUMAN	14	0.04607	9.64023
SGP_03.8908.8908.4.1.dta	4872	4780.02	2931.44	4	ALNATLHSNLLCRPGPGLGPDJQTEER	3,Deamidated[N];12,Carbamidomethyl[C];	1848.58	1848.6	N(NH(HN(HEX&n-acetyl&sulfate))(HHH))(F)	22	NXT	636	0	0	4	0.18759	0.10845	3.58419	0.3887	T	b3+;y1+;y2+;y3+;	b3+;y1+;y3+;	sp|Q9Y6H6|KCNE3_HUMAN	K	RA	20	0	41	0.00033	0.112535	4.66e-14	sp|Q9Y6H6|KCNE3_HUMAN/tr|E9PJV9|E9PJV9_HUMAN/tr|E9PN03|E9PN03_HUMAN/tr|Q2N1I1|Q2N1I1_HUMAN	14	0.01732	3.6242
SGP_10.22427.22427.3.4.dta	2288	3740.56	1891.96	3	FYFTPJKTEDTIFLR	-	1848.6	1848.6	N(NH(HN(HEX&n-acetyl&sulfate))(HHH))(F)	6	NXT	714	0	0	4	0.05468	0.09914	2.06901	0.20512	T	b2+;y1+;y5+;y8+;	y5+;	sp|P02763|A1AG1_HUMAN	F	EY	67	0.01	72	0.0007	0.369794	2.14e-17	sp|P02763|A1AG1_HUMAN/sp|P19652|A1AG2_HUMAN	2	-0.00114	-0.30485
SGP_10.24139.24139.3.1.dta	3045	4572.01	2723.41	3	ADGTVNQIEGEATPVJLTEPAKLEVK	-	1848.6	1848.6	N(NH(HN(HEX&n-acetyl&sulfate))(HHH))(F)	16	NXT	340	0	0	5	0.06361	0.09945	2.04148	0.20302	T	b7+;y2+;y4+;y5+;y7+;	y7+;	sp|P05090|APOD_HUMAN	R	FS	83	0.01	98	0.00219	0.803848	1.69e-29	sp|P05090|APOD_HUMAN/tr|C9JF17|C9JF17_HUMAN/tr|C9JX71|C9JX71_HUMAN	27	-0.00049	-0.107198
SGP_10.24296.24296.3.2.dta	3045	4572	2723.41	3	ADGTVNQIEGEATPVJLTEPAKLEVK	-	1848.59	1848.6	N(NH(HN(HEX&n-acetyl&sulfate))(HHH))(F)	16	NXT	354	0	0	5	0.06868	0.10405	2.04148	0.21242	T	b4+;b7+;b8+;y7+;y9+;	y7+;	sp|P05090|APOD_HUMAN	R	FS	83	0.01	98	0.00219	0.803848	1.69e-29	sp|P05090|APOD_HUMAN/tr|C9JF17|C9JF17_HUMAN/tr|C9JX71|C9JX71_HUMAN	27	0.00312	0.682565
SGP_10.26296.26296.2.0.dta	2462	3669.45	1820.85	2	NAQNJGSNFQLEEISR	-	1848.59	1848.6	N(NH(HN(HEX&n-acetyl&sulfate))(HHH))(F)	5	NXS	326	0	0	5	0.22844	0.22729	4.99357	1.135	T	y1+;y2+;y4+;y5+;y6+;	y1+;y2+;y4+;y5+;y6+;	sp|P02765|FETUA_HUMAN	F	AQ	172	0	176	-0.00164	-0.900192	2.23e-18	sp|P02765|FETUA_HUMAN/tr|C9JV77|C9JV77_HUMAN	2	0.00203	0.553369
SGP_10.27095.27095.2.0.dta	849	3959.57	2110.98	2	AAFNAQNJGSNFQLEEISR	11,Deamidated[N];	1848.59	1848.6	N(NH(HN(HEX&n-acetyl&sulfate))(HHH))(F)	8	NXS	568	0	0	8	0.23811	0.27452	3.6544	1.00319	T	y1+;y2+;y3+;y4+;y5+;y6+;y7+;y8+;	y2+;y4+;y5+;	sp|P02765|FETUA_HUMAN	L	AQ	169	0	176	-0.00157	-0.743385	1.32e-13	sp|P02765|FETUA_HUMAN/tr|C9JV77|C9JV77_HUMAN	1	0.00468	1.18225
SGP_10.27423.27423.3.0.dta	4000	4862.06	3013.51	3	VVHAAKAALAAFNAQNJGSNFQLEEISR	0,Amidine[AnyN-term];13,Deamidated[N];16,Deamidated[N];	1848.55	1848.6	N(NH(HN(HEX&n-acetyl&sulfate))(HHH))(F)	17	NXS	628	0	0	7	0.21788	0.17296	4.24346	0.73393	T	y1+;y2+;y3+;y4+;y5+;y7+;y8+;	y1+;y2+;y4+;y5+;	sp|P02765|FETUA_HUMAN	R	AQ	160	0	176	0.01578	5.23468	9.12e-15	sp|P02765|FETUA_HUMAN/tr|C9JV77|C9JV77_HUMAN	2	0.04777	9.82718
SGP_10.27520.27520.4.2.dta	4000	4862.06	3013.51	4	VVHAAKAALAAFNAQNJGSNFQLEEISR	0,Amidine[AnyN-term];13,Deamidated[N];16,Deamidated[N];	1848.55	1848.6	N(NH(HN(HEX&n-acetyl&sulfate))(HHH))(F)	17	NXS	624	0	0	5	0.10271	0.1208	2.81501	0.34005	T	y1+;y2+;y4+;y6+;y7+;	y2+;y4+;	sp|P02765|FETUA_HUMAN	R	AQ	160	0	176	0.01578	5.23468	9.12e-15	sp|P02765|FETUA_HUMAN/tr|C9JV77|C9JV77_HUMAN	2	0.047	9.66878
SGP_10.27540.27540.3.0.dta	4000	4862.06	3013.51	3	VVHAAKAALAAFNAQNJGSNFQLEEISR	0,Amidine[AnyN-term];13,Deamidated[N];16,Deamidated[N];	1848.55	1848.6	N(NH(HN(HEX&n-acetyl&sulfate))(HHH))(F)	17	NXS	632	0	0	6	0.16113	0.13966	4.24346	0.59264	T	y1+;y2+;y3+;y4+;y5+;y6+;	y2+;y4+;y5+;y6+;	sp|P02765|FETUA_HUMAN	R	AQ	160	0	176	0.01578	5.23468	9.12e-15	sp|P02765|FETUA_HUMAN/tr|C9JV77|C9JV77_HUMAN	2	0.04851	9.97942
PGP_01.21263.21263.3.0.dta	1894	3908.64	2222.12	3	GPVPTPPDNIQVQENFJISR	-	1686.52	1686.54	N(NH(HN(HEX&n-acetyl&sulfate))(HH))(F)	17	NXS	668	0	0	4	0.07385	0.08588	2.87278	0.24671	T	y1+;y2+;y3+;y6+;	y1+;y2+;	sp|P02760|AMBP_HUMAN	A	IY	20	0	36	0.00062	0.278889	8.12e-18	sp|P02760|AMBP_HUMAN/tr|S4R3Y4|S4R3Y4_HUMAN	2	0.0227	5.80918
PGP_01.31530.31530.3.0.dta	2632	3650.62	1964.06	3	PLCANLVPVPITJATLDR	3,Carbamidomethyl[C];	1686.55	1686.54	N(NH(HN(HEX&n-acetyl&sulfate))(HH))(F)	13	NXT	268	1	0.0807	6	0.04787	0.10009	3.03913	0.30419	T	b2+;y1+;y2+;y3+;y4+;y5+;Y0++;	y1+;Y0++;	sp|P19652|A1AG2_HUMAN	I	IT	21	0.01	33	0.00039	0.198468	1.72e-21	sp|P19652|A1AG2_HUMAN	2	-0.01089	-2.98387
PGP_01.31575.31575.4.1.dta	4379	4701.05	3014.51	4	VVHAAKAALAAFNAQNJGSNFQLEEISR	6,Carbamyl[K];16,Deamidated[N];	1686.54	1686.54	N(NH(HN(HEX&n-acetyl&sulfate))(HH))(F)	17	NXS	336	0	0	10	0.18204	0.13208	2.52104	0.33297	T	b12++++;y1+;y2+;y3+;y4+;y5+;y6+;y7+;y8+;y11+;	b12++++;y2+;	sp|P02765|FETUA_HUMAN	R	AQ	160	0	176	0.01984	6.57932	1.09e-24	sp|P02765|FETUA_HUMAN/tr|C9JV77|C9JV77_HUMAN	2	0.00146	0.310636
PGP_01.7749.7749.3.0.dta	291	2921.16	1234.62	3	QVQENFJISR	-	1686.55	1686.54	N(NH(HN(HEX&n-acetyl&sulfate))(HH))(F)	7	NXS	100	0	0	4	0.04636	0.06581	2.0861	0.13729	T	y1+;y3+;y5+;y8+;	y1+;	sp|P02760|AMBP_HUMAN	I	IY	30	0.01	36	-0.00136	-1.10068	1.67e-14	sp|P02760|AMBP_HUMAN/tr|S4R3Y4|S4R3Y4_HUMAN	1	-0.0029	-0.993097
PGP_02.32426.32426.3.1.dta	4013	3960.71	2274.2	3	LNAAKALPQPQJVTSLLGCTH	0,Amidine[AnyN-term];19,Carbamidomethyl[C];	1686.51	1686.54	N(NH(HN(HEX&n-acetyl&sulfate))(HH))(F)	12	NXT	456	0	0	7	0.10549	0.1181	1.92403	0.22723	T	y1+;y3+;y4+;y5+;y6+;y7+;y8+;	y4+;	sp|P02790|HEMO_HUMAN	K	--	442	0.01	453	-0.00568	-2.4965	2.44e-19	sp|P02790|HEMO_HUMAN	1	0.03831	9.67507
PGP_03.28527.28527.3.1.dta	4333	3962.71	2276.18	3	LNAAKALPQPQJVTSLLGCTH	5,Carbamyl[K];19,Carbamidomethyl[C];	1686.53	1686.54	N(NH(HN(HEX&n-acetyl&sulfate))(HH))(F)	12	NXT	480	0	0	8	0.09968	0.15448	1.92403	0.29722	T	y1+;y3+;y4+;y5+;y6+;y7+;y8+;y10+;	y1+;	sp|P02790|HEMO_HUMAN	K	--	442	0.01	453	-0.00227	-0.996854	4.51e-21	sp|P02790|HEMO_HUMAN	2	0.01802	4.54857
PGP_04.27222.27222.3.2.dta	4333	3962.71	2276.18	3	LNAAKALPQPQJVTSLLGCTH	5,Carbamyl[K];19,Carbamidomethyl[C];	1686.53	1686.54	N(NH(HN(HEX&n-acetyl&sulfate))(HH))(F)	12	NXT	472	0	0	9	0.10561	0.16284	1.92403	0.31332	T	y1+;y4+;y5+;y6+;y7+;y8+;y10+;y12+;y14++;	y1+;	sp|P02790|HEMO_HUMAN	K	--	442	0.01	453	-0.00227	-0.996854	4.51e-21	sp|P02790|HEMO_HUMAN	2	0.01709	4.31382
PGP_05.27705.27705.3.1.dta	4333	3962.72	2276.18	3	LNAAKALPQPQJVTSLLGCTH	5,Carbamyl[K];19,Carbamidomethyl[C];	1686.54	1686.54	N(NH(HN(HEX&n-acetyl&sulfate))(HH))(F)	12	NXT	400	0	0	5	0.04537	0.10121	1.92403	0.19474	T	y1+;y4+;y5+;y7+;y8+;	y1+;	sp|P02790|HEMO_HUMAN	K	--	442	0.01	453	-0.00227	-0.996854	4.51e-21	sp|P02790|HEMO_HUMAN	2	0.00637	1.60789
PGP_06.33173.33173.3.0.dta	2725	4021.83	2335.27	3	PLCANLVPVPITJATLDQITGK	3,Carbamidomethyl[C];	1686.56	1686.54	N(NH(HN(HEX&n-acetyl&sulfate))(HH))(F)	13	NXT	102	0	0	6	0.07093	0.08303	2.85587	0.23711	T	b2+;y3+;y6+;y8+;y9+;y13+;	y3+;y6+;	sp|P02763|A1AG1_HUMAN	I	WF	21	0.01	33	0.00948	4.05776	1.67e-10	sp|P02763|A1AG1_HUMAN	1	-0.01858	-4.62092
PGP_07.14325.14325.3.1.dta	1102	3375.33	1688.82	3	JTSISTAYMELSSLR	9,Oxidation[M];	1686.52	1686.54	N(NH(HN(HEX&n-acetyl&sulfate))(HH))(F)	1	NXS	266	0	0	4	0.07167	0.08436	1.96367	0.16565	T	b2+;y1+;y3+;y5+;	y1+;	sp|P0DP01|HV108_HUMAN	R	SE	92	0.01	92	-0.00016	-0.094686	7.67e-26	sp|P0DP01|HV108_HUMAN	14	0.02409	7.13925
PGP_07.15211.15211.3.1.dta	1234	3953.66	2267.13	3	JATVHEQVGGPSLTSDLQAQSK	-	1686.54	1686.54	N(NH(HN(HEX&n-acetyl&sulfate))(HH))(F)	1	NXT	690	0	0	13	0.11637	0.16282	3.0132	0.49062	T	b10+;b11+;y2+;y3+;y4+;y5+;y6+;y7+;y8+;y13+;y14+;y15+;y18+;	y4+;y6+;	sp|P04004|VTNC_HUMAN	N	GN	86	0	86	-0.00023	-0.101406	1.2e-36	sp|P04004|VTNC_HUMAN/tr|F5GX75|F5GX75_HUMAN	2	0.00695	1.75831
PGP_07.15517.15517.3.1.dta	1239	3953.69	2267.13	3	JATVHEQVGGPSLTSDLQAQSK	-	1686.56	1686.54	N(NH(HN(HEX&n-acetyl&sulfate))(HH))(F)	1	NXT	570	0	0	9	0.07554	0.16682	1.91432	0.31935	T	b10+;y2+;y3+;y4+;y5+;y6+;y8+;y9+;y18++;	y4+;	sp|P04004|VTNC_HUMAN	N	GN	86	0.01	86	-0.00023	-0.101406	1.2e-36	sp|P04004|VTNC_HUMAN/tr|F5GX75|F5GX75_HUMAN	2	-0.02051	-5.18885
PGP_07.29210.29210.3.2.dta	233	3681.56	1995	3	KLGACJDTLQQLMEVFK	5,Carbamidomethyl[C];	1686.56	1686.54	N(NH(HN(HEX&n-acetyl&sulfate))(HH))(F)	6	NXT	516	0	0	4	0.11702	0.09222	2.90522	0.26792	T	b1+;y1+;y13++;y15++;	b1+;y1+;	sp|P01008|ANT3_HUMAN	T	FD	123	0.01	128	6e-05	0.03006	4.79e-21	sp|P01008|ANT3_HUMAN/tr|Q8TCE1|Q8TCE1_HUMAN	1	-0.01265	-3.43697
PGP_07.33003.33003.3.0.dta	2725	4021.83	2335.27	3	PLCANLVPVPITJATLDQITGK	3,Carbamidomethyl[C];	1686.56	1686.54	N(NH(HN(HEX&n-acetyl&sulfate))(HH))(F)	13	NXT	130	0	0	4	0.04164	0.06083	1.92157	0.11688	T	b2+;y3+;y7+;y8+;	y3+;	sp|P02763|A1AG1_HUMAN	I	WF	21	0.01	33	0.00948	4.05776	1.67e-10	sp|P02763|A1AG1_HUMAN	1	-0.01435	-3.56891
PGP_08.21286.21286.3.2.dta	5038	4235.81	2549.25	3	GCSSSTSVLLTLDJNVVNGSSPAIR	2,Carbamidomethyl[C];18,Deamidated[N];	1686.56	1686.54	N(NH(HN(HEX&n-acetyl&sulfate))(HH))(F)	14	NXV	600	0	0	4	0.16806	0.08438	2.82714	0.23856	T	b24+;b19++;y1+;y11+;	y1+;y11+;	sp|P07996|TSP1_HUMAN	K	TN	231	0.01	244	0.00162	0.635235	1.68e-21	sp|P07996|TSP1_HUMAN	5	-0.01564	-3.69319
PGP_08.25890.25890.3.2.dta	4333	3962.7	2276.18	3	LNAAKALPQPQJVTSLLGCTH	5,Carbamyl[K];19,Carbamidomethyl[C];	1686.52	1686.54	N(NH(HN(HEX&n-acetyl&sulfate))(HH))(F)	12	NXT	492	0	0	14	0.20303	0.23031	3.62582	0.83508	T	y1+;y3+;y4+;y5+;y6+;y7+;y8+;y9+;y10+;y12+;y14+;y16+;y12++;y14++;	y1+;y4+;y8+;	sp|P02790|HEMO_HUMAN	K	--	442	0	453	-0.00227	-0.996854	4.51e-21	sp|P02790|HEMO_HUMAN	2	0.01995	5.03575
PGP_08.25898.25898.3.1.dta	4333	3962.71	2276.18	3	LNAAKALPQPQJVTSLLGCTH	5,Carbamyl[K];19,Carbamidomethyl[C];	1686.53	1686.54	N(NH(HN(HEX&n-acetyl&sulfate))(HH))(F)	12	NXT	482	0	0	14	0.2364	0.24983	4.30236	1.07486	T	y1+;y3+;y4+;y5+;y6+;y7+;y8+;y9+;y10+;y12+;y14+;y16+;y12++;y14++;	y1+;y4+;y5+;y8+;	sp|P02790|HEMO_HUMAN	K	--	442	0	453	-0.00227	-0.996854	4.51e-21	sp|P02790|HEMO_HUMAN	2	0.01846	4.65964
PGP_09.17373.17373.3.0.dta	4369	4323.8	2637.27	3	EWEKELHHLQEQJVSNAFLDK	4,Carbamyl[K];	1686.53	1686.54	N(NH(HN(HEX&n-acetyl&sulfate))(HH))(F)	13	NXS	960	0	0	7	0.1345	0.14917	3.86578	0.57665	T	y1+;y2+;y3+;y4+;y5+;y6+;y7+;	y2+;y3+;y4+;	sp|P00450|CERU_HUMAN	R	GE	750	0	762	0.0056	2.12261	3.96e-12	sp|P00450|CERU_HUMAN/tr|E9PFZ2|E9PFZ2_HUMAN/tr|H7C5R1|H7C5R1_HUMAN	2	0.01362	3.15075
PGP_09.17379.17379.3.0.dta	4369	4323.8	2637.27	3	EWEKELHHLQEQJVSNAFLDK	4,Carbamyl[K];	1686.53	1686.54	N(NH(HN(HEX&n-acetyl&sulfate))(HH))(F)	13	NXS	960	0	0	8	0.14932	0.15685	3.06127	0.48016	T	y1+;y2+;y3+;y4+;y5+;y6+;y7+;y17+;	y2+;y4+;	sp|P00450|CERU_HUMAN	R	GE	750	0	762	0.0056	2.12261	3.96e-12	sp|P00450|CERU_HUMAN/tr|E9PFZ2|E9PFZ2_HUMAN/tr|H7C5R1|H7C5R1_HUMAN	2	0.01362	3.15075
PGP_09.17401.17401.3.0.dta	4369	4323.8	2637.27	3	EWEKELHHLQEQJVSNAFLDK	4,Carbamyl[K];	1686.53	1686.54	N(NH(HN(HEX&n-acetyl&sulfate))(HH))(F)	13	NXS	968	0	0	7	0.13773	0.15075	3.86578	0.58277	T	y1+;y2+;y3+;y4+;y6+;y7+;y8+;	y2+;y3+;y4+;	sp|P00450|CERU_HUMAN	R	GE	750	0	762	0.0056	2.12261	3.96e-12	sp|P00450|CERU_HUMAN/tr|E9PFZ2|E9PFZ2_HUMAN/tr|H7C5R1|H7C5R1_HUMAN	2	0.01291	2.9865
PGP_09.17425.17425.3.0.dta	4369	4323.8	2637.27	3	EWEKELHHLQEQJVSNAFLDK	4,Carbamyl[K];	1686.53	1686.54	N(NH(HN(HEX&n-acetyl&sulfate))(HH))(F)	13	NXS	944	0	0	8	0.12241	0.1529	3.06127	0.46806	T	y1+;y2+;y3+;y4+;y5+;y6+;y7+;y8+;	y2+;y3+;	sp|P00450|CERU_HUMAN	R	GE	750	0	762	0.0056	2.12261	3.96e-12	sp|P00450|CERU_HUMAN/tr|E9PFZ2|E9PFZ2_HUMAN/tr|H7C5R1|H7C5R1_HUMAN	2	0.01158	2.67883
PGP_09.17436.17436.3.0.dta	4369	4323.8	2637.27	3	EWEKELHHLQEQJVSNAFLDK	4,Carbamyl[K];	1686.53	1686.54	N(NH(HN(HEX&n-acetyl&sulfate))(HH))(F)	13	NXS	944	0	0	10	0.11419	0.15506	2.07318	0.32146	T	y1+;y2+;y3+;y4+;y5+;y7+;y8+;y9+;y12+;y17+;	y2+;	sp|P00450|CERU_HUMAN	R	GE	750	0	762	0.0056	2.12261	3.96e-12	sp|P00450|CERU_HUMAN/tr|E9PFZ2|E9PFZ2_HUMAN/tr|H7C5R1|H7C5R1_HUMAN	2	0.01158	2.67883
PGP_09.27442.27442.4.0.dta	4333	3962.7	2276.18	4	LNAAKALPQPQJVTSLLGCTH	5,Carbamyl[K];19,Carbamidomethyl[C];	1686.52	1686.54	N(NH(HN(HEX&n-acetyl&sulfate))(HH))(F)	12	NXT	550	0	0	5	0.10001	0.12752	2.85919	0.36461	T	y1+;y4+;y5+;y6+;y7+;	y1+;y4+;	sp|P02790|HEMO_HUMAN	K	--	442	0	453	-0.00227	-0.996854	4.51e-21	sp|P02790|HEMO_HUMAN	2	0.02335	5.89398
PGP_09.27603.27603.3.0.dta	4333	3962.69	2276.18	3	LNAAKALPQPQJVTSLLGCTH	5,Carbamyl[K];19,Carbamidomethyl[C];	1686.51	1686.54	N(NH(HN(HEX&n-acetyl&sulfate))(HH))(F)	12	NXT	564	0	0	13	0.132	0.18536	2.85919	0.52999	T	y1+;y3+;y4+;y5+;y6+;y7+;y8+;y9+;y12+;y16+;y12++;y14++;y18++;	y1+;y4+;	sp|P02790|HEMO_HUMAN	K	--	442	0	453	-0.00227	-0.996854	4.51e-21	sp|P02790|HEMO_HUMAN	2	0.03115	7.86288
PGP_09.27604.27604.3.0.dta	4333	3962.69	2276.18	3	LNAAKALPQPQJVTSLLGCTH	5,Carbamyl[K];19,Carbamidomethyl[C];	1686.51	1686.54	N(NH(HN(HEX&n-acetyl&sulfate))(HH))(F)	12	NXT	564	0	0	10	0.08858	0.15297	1.92403	0.29431	T	y1+;y4+;y5+;y6+;y7+;y8+;y9+;y12+;y12++;y14++;	y1+;	sp|P02790|HEMO_HUMAN	K	--	442	0.01	453	-0.00227	-0.996854	4.51e-21	sp|P02790|HEMO_HUMAN	2	0.03115	7.86288
PGP_09.31350.31350.4.1.dta	4409	5311.38	3624.83	4	GSFPWQAKMVSHHJLTTGATLINEQWLLTTAK	0,Formyl[AnyN-term];9,Oxidation[M];	1686.55	1686.54	N(NH(HN(HEX&n-acetyl&sulfate))(HH))(F)	14	NXT	138	0	0	6	0.06486	0.09308	1.87835	0.17485	T	y2+;y3+;y4+;y5+;y6+;y7+;	y4+;	sp|P00738|HPT_HUMAN	K	NL	171	0.01	184	0.0085	2.3443	1.21e-16	sp|P00738|HPT_HUMAN/sp|P00739|HPTR_HUMAN/tr|J3QR68|J3QR68_HUMAN/tr|H0Y300|H0Y300_HUMAN/tr|A0A0C4DGL8|A0A0C4DGL8_HUMAN/tr|A0A0A0MRD9|A0A0A0MRD9_HUMAN/tr|A0A087WU08|A0A087WU08_HUMAN	1	-0.00707	-1.33136
PGP_09.31361.31361.4.1.dta	4409	5311.38	3624.83	4	GSFPWQAKMVSHHJLTTGATLINEQWLLTTAK	0,Formyl[AnyN-term];9,Oxidation[M];	1686.55	1686.54	N(NH(HN(HEX&n-acetyl&sulfate))(HH))(F)	14	NXT	138	0	0	10	0.09486	0.12891	1.87835	0.24215	T	y2+;y3+;y4+;y5+;y6+;y7+;y10+;y11+;y15+;y16+;	y4+;	sp|P00738|HPT_HUMAN	K	NL	171	0.01	184	0.0085	2.3443	1.21e-16	sp|P00738|HPT_HUMAN/sp|P00739|HPTR_HUMAN/tr|J3QR68|J3QR68_HUMAN/tr|H0Y300|H0Y300_HUMAN/tr|A0A0C4DGL8|A0A0C4DGL8_HUMAN/tr|A0A0A0MRD9|A0A0A0MRD9_HUMAN/tr|A0A087WU08|A0A087WU08_HUMAN	1	-0.00707	-1.33136
PGP_09.31373.31373.4.2.dta	4409	5311.38	3624.83	4	GSFPWQAKMVSHHJLTTGATLINEQWLLTTAK	0,Formyl[AnyN-term];9,Oxidation[M];	1686.55	1686.54	N(NH(HN(HEX&n-acetyl&sulfate))(HH))(F)	14	NXT	138	0	0	8	0.09986	0.12914	1.87835	0.24257	T	y2+;y3+;y4+;y5+;y6+;y7+;y8+;y10+;	y4+;	sp|P00738|HPT_HUMAN	K	NL	171	0.01	184	0.0085	2.3443	1.21e-16	sp|P00738|HPT_HUMAN/sp|P00739|HPTR_HUMAN/tr|J3QR68|J3QR68_HUMAN/tr|H0Y300|H0Y300_HUMAN/tr|A0A0C4DGL8|A0A0C4DGL8_HUMAN/tr|A0A0A0MRD9|A0A0A0MRD9_HUMAN/tr|A0A087WU08|A0A087WU08_HUMAN	1	-0.00707	-1.33136
PGP_09.31386.31386.4.2.dta	4409	5311.38	3624.83	4	GSFPWQAKMVSHHJLTTGATLINEQWLLTTAK	0,Formyl[AnyN-term];9,Oxidation[M];	1686.55	1686.54	N(NH(HN(HEX&n-acetyl&sulfate))(HH))(F)	14	NXT	138	0	0	6	0.06747	0.09878	1.87835	0.18554	T	y2+;y3+;y4+;y5+;y7+;y10+;	y4+;	sp|P00738|HPT_HUMAN	K	NL	171	0.01	184	0.0085	2.3443	1.21e-16	sp|P00738|HPT_HUMAN/sp|P00739|HPTR_HUMAN/tr|J3QR68|J3QR68_HUMAN/tr|H0Y300|H0Y300_HUMAN/tr|A0A0C4DGL8|A0A0C4DGL8_HUMAN/tr|A0A0A0MRD9|A0A0A0MRD9_HUMAN/tr|A0A087WU08|A0A087WU08_HUMAN	1	-0.00707	-1.33136
PGP_10.25663.25663.3.1.dta	4325	4658.02	2971.5	3	VVHAAKAALAAFNAQNJGSNFQLEEISR	0,Carbamyl[AnyN-term];16,Deamidated[N];	1686.52	1686.54	N(NH(HN(HEX&n-acetyl&sulfate))(HH))(F)	17	NXS	420	0	0	4	0.0988	0.08641	2.51807	0.21757	T	y2+;y4+;y6+;y7+;	y2+;y4+;	sp|P02765|FETUA_HUMAN	R	AQ	160	0	176	0.01984	6.57932	5.44e-19	sp|P02765|FETUA_HUMAN/tr|C9JV77|C9JV77_HUMAN	1	0.02805	6.02321
PGP_10.27410.27410.5.0.dta	4329	5268.35	3581.82	5	GSFPWQAKMVSHHJLTTGATLINEQWLLTTAK	0,Carbamyl[AnyN-term];23,Deamidated[N];	1686.53	1686.54	N(NH(HN(HEX&n-acetyl&sulfate))(HH))(F)	14	NXT	122	0	0	4	0.0741	0.07289	1.87624	0.13676	T	y1+;y4+;y5+;y7+;	y4+;	sp|P00738|HPT_HUMAN	K	NL	171	0.01	184	0.0085	2.3443	1.46e-14	sp|P00738|HPT_HUMAN/sp|P00739|HPTR_HUMAN/tr|J3QR68|J3QR68_HUMAN/tr|H0Y300|H0Y300_HUMAN/tr|A0A0C4DGL8|A0A0C4DGL8_HUMAN/tr|A0A0A0MRD9|A0A0A0MRD9_HUMAN/tr|A0A087WU08|A0A087WU08_HUMAN	1	0.015	2.84774
SGP_01.10938.10938.3.2.dta	2534	3472.36	1785.85	3	CIQAJYSLMENGKIK	1,Carbamidomethyl[C];9,Oxidation[M];11,Deamidated[N];	1686.51	1686.54	N(NH(HN(HEX&n-acetyl&sulfate))(HH))(F)	5	NXS	224	0	0	4	0.07345	0.06145	3.04454	0.1871	T	b3+;b4+;b5+;b6+;	b3+;b6+;	sp|P05090|APOD_HUMAN	R	VL	61	0.01	65	0.00067	0.374965	1.71e-27	sp|P05090|APOD_HUMAN/tr|C9JF17|C9JF17_HUMAN/tr|C9JX71|C9JX71_HUMAN	13	0.03098	8.92455
SGP_01.22990.22990.2.0.dta	2742	3657.4	1970.87	2	SSCPGGIMLJETGQGYQR	3,Carbamidomethyl[C];8,Oxidation[M];	1686.53	1686.54	N(NH(HN(HEX&n-acetyl&sulfate))(HH))(F)	10	NXT	164	0	0	7	0.22796	0.24483	4.3441	1.06356	T	y1+;y2+;y3+;y4+;y6+;y7+;y8+;	y1+;y4+;y6+;y7+;	sp|O95445|APOM_HUMAN	S	FL	126	0	135	-0.00042	-0.212998	1.29e-13	sp|O95445|APOM_HUMAN/tr|Q5SRP5|Q5SRP5_HUMAN	2	0.01414	3.86722
SGP_01.25460.25460.2.0.dta	2742	3657.4	1970.87	2	SSCPGGIMLJETGQGYQR	3,Carbamidomethyl[C];8,Oxidation[M];	1686.53	1686.54	N(NH(HN(HEX&n-acetyl&sulfate))(HH))(F)	10	NXT	154	0	0	8	0.1904	0.23378	3.66291	0.85633	T	y1+;y2+;y3+;y4+;y5+;y6+;y7+;y8+;	y1+;y4+;y6+;	sp|O95445|APOM_HUMAN	S	FL	126	0	135	-0.00042	-0.212998	1.29e-13	sp|O95445|APOM_HUMAN/tr|Q5SRP5|Q5SRP5_HUMAN	2	0.01494	4.08601
SGP_03.13920.13920.3.3.dta	3525	3579.36	1892.84	3	EHEGAIYPDJTTDFQR	-	1686.52	1686.54	N(NH(HN(HEX&n-acetyl&sulfate))(HH))(F)	10	NXT	134	0	0	6	0.14166	0.19072	3.04454	0.58064	T	b2+;b3+;b5+;b6+;b7+;y3+;	b2+;b5+;	sp|P00450|CERU_HUMAN	K	AD	129	0	138	0.00016	0.084485	1.58e-26	sp|P00450|CERU_HUMAN/tr|E9PFZ2|E9PFZ2_HUMAN	11	0.02773	7.74944
SGP_06.27703.27703.3.3.dta	2114	4052.68	2366.14	3	AALAAFNAQNJGSNFQLEEISR	14,Deamidated[N];	1686.54	1686.54	N(NH(HN(HEX&n-acetyl&sulfate))(HH))(F)	11	NXS	746	0	0	13	0.17	0.27608	2.85587	0.78845	T	b4+;b5+;b6+;b7+;b8+;y1+;y2+;y3+;y4+;y5+;y6+;y7+;y8+;	y2+;y4+;	sp|P02765|FETUA_HUMAN	K	AQ	166	0	176	0.0019	0.802662	4.63e-31	sp|P02765|FETUA_HUMAN/tr|C9JV77|C9JV77_HUMAN	7	-0.00074	-0.182641
SGP_07.17618.17618.3.2.dta	337	3524.37	1837.85	3	VEYYNDSJGSHVLQGR	-	1686.53	1686.54	N(NH(HN(HEX&n-acetyl&sulfate))(HH))(F)	8	NXS	208	0	0	4	0.11885	0.15121	3.04454	0.46036	T	b2+;y2+;y3+;y8+;	b2+;y8+;	sp|P25311|ZA2G_HUMAN	I	FG	105	0	112	-0.00295	-1.60428	3.47e-40	sp|P25311|ZA2G_HUMAN/tr|C9JEV0|C9JEV0_HUMAN	1	0.01838	5.21663
SGP_07.27921.27921.3.0.dta	4333	3962.69	2276.18	3	LNAAKALPQPQJVTSLLGCTH	5,Carbamyl[K];19,Carbamidomethyl[C];	1686.51	1686.54	N(NH(HN(HEX&n-acetyl&sulfate))(HH))(F)	12	NXT	652	0	0	12	0.10284	0.1755	1.92403	0.33767	T	y1+;y2+;y3+;y4+;y5+;y6+;y7+;y8+;y9+;y12+;y14+;y12++;	y1+;	sp|P02790|HEMO_HUMAN	K	--	442	0.01	453	-0.00227	-0.996854	4.51e-21	sp|P02790|HEMO_HUMAN	2	0.03695	9.32694
SGP_07.27922.27922.3.1.dta	4333	3962.69	2276.18	3	LNAAKALPQPQJVTSLLGCTH	5,Carbamyl[K];19,Carbamidomethyl[C];	1686.51	1686.54	N(NH(HN(HEX&n-acetyl&sulfate))(HH))(F)	12	NXT	652	0	0	15	0.10711	0.17782	1.92403	0.34212	T	y1+;y3+;y4+;y5+;y6+;y7+;y8+;y9+;y10+;y12+;y14+;y16+;y12++;y14++;y18++;	y1+;	sp|P02790|HEMO_HUMAN	K	--	442	0.01	453	-0.00227	-0.996854	4.51e-21	sp|P02790|HEMO_HUMAN	2	0.03695	9.32694
SGP_07.28276.28276.3.0.dta	4333	3962.69	2276.18	3	LNAAKALPQPQJVTSLLGCTH	5,Carbamyl[K];19,Carbamidomethyl[C];	1686.51	1686.54	N(NH(HN(HEX&n-acetyl&sulfate))(HH))(F)	12	NXT	652	0	0	8	0.07444	0.12149	1.92403	0.23375	T	y1+;y3+;y4+;y5+;y7+;y8+;y14+;y14++;	y1+;	sp|P02790|HEMO_HUMAN	K	--	442	0.01	453	-0.00227	-0.996854	4.51e-21	sp|P02790|HEMO_HUMAN	2	0.03691	9.31684
SGP_07.29845.29845.4.1.dta	43	4057.57	2371.03	4	SGAYSJASSTDSASYYPLTGDTR	-	1686.54	1686.54	N(NH(HN(HEX&n-acetyl&sulfate))(HH))(F)	6	NXS	422	0	0	4	0.08769	0.09064	1.91194	0.17329	T	y1+;y2+;y3+;y13+;	y2+;	sp|P04114|APOB_HUMAN	T	LE	978	0.01	983	0.00432	1.82123	1.73e-07	sp|P04114|APOB_HUMAN	1	0.00126	0.310608
SGP_07.4197.4197.4.4.dta	738	3465.42	1778.88	4	HLVIHJESTCEQLAK	10,Carbamidomethyl[C];	1686.53	1686.54	N(NH(HN(HEX&n-acetyl&sulfate))(HH))(F)	6	NXS	462	0	0	4	0.10466	0.10221	3.69399	0.37756	T	b3+;y1+;y2+;y8+;	b3+;y1+;y2+;	sp|P01019|ANGT_HUMAN	F	AN	42	0	47	0.00078	0.438234	1.53e-34	sp|P01019|ANGT_HUMAN	2	0.01018	2.93846
SGP_08.13744.13744.3.3.dta	2371	3439.4	1752.89	3	FVGTPEVJQTTLYQR	-	1686.51	1686.54	N(NH(HN(HEX&n-acetyl&sulfate))(HH))(F)	8	NXT	416	0	0	4	0.09433	0.10026	2.91282	0.29205	T	y3+;y4+;y5+;y4++;	y3+;y5+;	sp|P01033|TIMP1_HUMAN	K	YE	46	0.01	53	0.00664	3.78589	1.26e-12	sp|P01033|TIMP1_HUMAN/tr|Q5H9B4|Q5H9B4_HUMAN/tr|Q5H9B5|Q5H9B5_HUMAN	12	0.03421	9.94951
SGP_09.17367.17367.3.0.dta	4369	4323.8	2637.27	3	EWEKELHHLQEQJVSNAFLDK	4,Carbamyl[K];	1686.53	1686.54	N(NH(HN(HEX&n-acetyl&sulfate))(HH))(F)	13	NXS	942	0	0	4	0.11876	0.11456	3.06127	0.3507	T	y1+;y2+;y3+;y7+;	y1+;y7+;	sp|P00450|CERU_HUMAN	R	GE	750	0	762	0.0056	2.12261	3.96e-12	sp|P00450|CERU_HUMAN/tr|E9PFZ2|E9PFZ2_HUMAN/tr|H7C5R1|H7C5R1_HUMAN	2	0.01145	2.64876
PGP_01.11919.11919.2.1.dta	4377	2748.17	1223.68	2	VMKVLJFTTK	3,Carbamyl[K];	1524.49	1524.49	N(NH(HN(HEX&n-acetyl&sulfate))(H))(F)	6	NXT	90	0	0	6	0.20064	0.18995	3.07882	0.58482	T	y2+;y3+;y4+;y5+;y6+;y7+;	y3+;y7+;	sp|P13671|CO6_HUMAN	K	AK	319	0	324	-0.00213	-1.73925	2.55e-20	sp|P13671|CO6_HUMAN	1	0.00526	1.91471
PGP_02.15847.15847.3.0.dta	4369	4161.74	2637.27	3	EWEKELHHLQEQJVSNAFLDK	4,Carbamyl[K];	1524.47	1524.49	N(NH(HN(HEX&n-acetyl&sulfate))(H))(F)	13	NXS	834	0	0	4	0.11879	0.12423	3.06127	0.38029	T	y2+;y3+;y4+;y7+;	y2+;y3+;	sp|P00450|CERU_HUMAN	R	GE	750	0	762	0.0056	2.12261	3.96e-12	sp|P00450|CERU_HUMAN/tr|E9PFZ2|E9PFZ2_HUMAN/tr|H7C5R1|H7C5R1_HUMAN	2	0.01947	4.67949
PGP_02.16181.16181.3.0.dta	4378	4161.76	2637.27	3	EWEKELHHLQEQJVSNAFLDK	4,Carbamyl[K];	1524.49	1524.49	N(NH(HN(HEX&n-acetyl&sulfate))(H))(F)	13	NXS	700	0	0	4	0.07655	0.09902	1.94186	0.19228	T	y1+;y2+;y3+;y4+;	y1+;	sp|P00450|CERU_HUMAN	R	GE	750	0.01	762	0.0056	2.12261	3.96e-12	sp|P00450|CERU_HUMAN/tr|E9PFZ2|E9PFZ2_HUMAN/tr|H7C5R1|H7C5R1_HUMAN	2	-0.00208	-0.499909
PGP_02.19831.19831.3.3.dta	331	3596.48	2072	3	RQDQCIYJTTYLNVQR	5,Carbamidomethyl[C];	1524.48	1524.49	N(NH(HN(HEX&n-acetyl&sulfate))(H))(F)	8	NXT	586	0	0	7	0.06814	0.10439	1.9694	0.20558	T	y1+;y2+;y3+;y4+;y6+;y7+;y10+;	y1+;	sp|P02763|A1AG1_HUMAN	T	EN	86	0.01	93	0.00156	0.752539	2.24e-24	sp|P02763|A1AG1_HUMAN	1	0.00927	2.57825
PGP_02.19857.19857.3.3.dta	331	3596.48	2072	3	RQDQCIYJTTYLNVQR	5,Carbamidomethyl[C];	1524.48	1524.49	N(NH(HN(HEX&n-acetyl&sulfate))(H))(F)	8	NXT	582	0	0	9	0.10019	0.15061	2.92056	0.43988	T	y1+;y2+;y3+;y4+;y5+;y6+;y7+;y10+;y6++;	y1+;y4+;	sp|P02763|A1AG1_HUMAN	T	EN	86	0	93	0.00156	0.752539	2.24e-24	sp|P02763|A1AG1_HUMAN	1	0.00919	2.556
PGP_03.19916.19916.3.4.dta	331	3596.48	2072	3	RQDQCIYJTTYLNVQR	5,Carbamidomethyl[C];	1524.48	1524.49	N(NH(HN(HEX&n-acetyl&sulfate))(H))(F)	8	NXT	568	0	0	4	0.04879	0.08926	1.9694	0.17578	T	b15++;y1+;y5+;y6+;	y1+;	sp|P02763|A1AG1_HUMAN	T	EN	86	0.01	93	0.00156	0.752539	2.24e-24	sp|P02763|A1AG1_HUMAN	1	0.00656	1.82452
PGP_03.26026.26026.2.0.dta	4091	3814.68	2290.2	2	LNAAKALPQPQJVTSLLGCTH	0,Carbamyl[AnyN-term];5,Carbamidomethyl[K];19,Carbamidomethyl[C];	1524.48	1524.49	N(NH(HN(HEX&n-acetyl&sulfate))(H))(F)	12	NXT	322	0	0	4	0.17195	0.14886	3.62582	0.53974	T	y1+;y4+;y5+;y8+;	y1+;y4+;y5+;	sp|P02790|HEMO_HUMAN	K	--	442	0	453	-0.00435	-1.86361	3.78e-26	sp|P02790|HEMO_HUMAN	1	0.01115	2.9237
PGP_05.15538.15538.3.1.dta	849	3635.45	2110.98	3	AAFNAQNJGSNFQLEEISR	11,Deamidated[N];	1524.47	1524.49	N(NH(HN(HEX&n-acetyl&sulfate))(H))(F)	8	NXS	466	0	0	6	0.07965	0.15057	1.94186	0.29238	T	y1+;y2+;y3+;y4+;y5+;y6+;	y1+;	sp|P02765|FETUA_HUMAN	L	AQ	169	0	176	-0.00157	-0.743385	1.32e-13	sp|P02765|FETUA_HUMAN/tr|C9JV77|C9JV77_HUMAN	1	0.01912	5.26081
PGP_05.15558.15558.3.0.dta	849	3635.45	2110.98	3	AAFNAQNJGSNFQLEEISR	11,Deamidated[N];	1524.47	1524.49	N(NH(HN(HEX&n-acetyl&sulfate))(H))(F)	8	NXS	470	0	0	8	0.09362	0.18529	1.94186	0.35981	T	y1+;y2+;y3+;y4+;y5+;y6+;y7+;y8+;	y1+;	sp|P02765|FETUA_HUMAN	L	AQ	169	0	176	-0.00157	-0.743385	1.32e-13	sp|P02765|FETUA_HUMAN/tr|C9JV77|C9JV77_HUMAN	1	0.01919	5.28007
PGP_07.29934.29934.2.2.dta	1925	3749.65	2225.19	2	HJLTTGATLINEQWLLTTAK	-	1524.46	1524.49	N(NH(HN(HEX&n-acetyl&sulfate))(H))(F)	2	NXT	300	0	0	7	0.13881	0.13507	3.64194	0.49193	T	y1+;y2+;y3+;y4+;y5+;y6+;y7+;	y2+;y4+;y5+;	sp|P00738|HPT_HUMAN	H	NL	183	0	184	-0.00013	-0.058396	1.32e-33	sp|P00738|HPT_HUMAN/sp|P00739|HPTR_HUMAN/tr|A0A087WU08|A0A087WU08_HUMAN/tr|A0A0A0MRD9|A0A0A0MRD9_HUMAN/tr|A0A0C4DGL8|A0A0C4DGL8_HUMAN/tr|H0Y300|H0Y300_HUMAN/tr|J3QR68|J3QR68_HUMAN	2	0.03066	8.17902
PGP_07.29935.29935.2.2.dta	1925	3749.65	2225.19	2	HJLTTGATLINEQWLLTTAK	-	1524.46	1524.49	N(NH(HN(HEX&n-acetyl&sulfate))(H))(F)	2	NXT	300	0	0	4	0.1005	0.07961	2.87278	0.2287	T	y1+;y3+;y4+;y5+;	y4+;y5+;	sp|P00738|HPT_HUMAN	H	NL	183	0.01	184	-0.00013	-0.058396	1.32e-33	sp|P00738|HPT_HUMAN/sp|P00739|HPTR_HUMAN/tr|A0A087WU08|A0A087WU08_HUMAN/tr|A0A0A0MRD9|A0A0A0MRD9_HUMAN/tr|A0A0C4DGL8|A0A0C4DGL8_HUMAN/tr|H0Y300|H0Y300_HUMAN/tr|J3QR68|J3QR68_HUMAN	2	0.03066	8.17902
PGP_08.25943.25943.2.1.dta	4013	3798.67	2274.2	2	LNAAKALPQPQJVTSLLGCTH	0,Amidine[AnyN-term];19,Carbamidomethyl[C];	1524.47	1524.49	N(NH(HN(HEX&n-acetyl&sulfate))(H))(F)	12	NXT	296	0	0	7	0.23768	0.16728	4.92082	0.82316	T	y1+;y4+;y5+;y7+;y8+;y16+;y14++;	y1+;y4+;y5+;y7+;y8+;	sp|P02790|HEMO_HUMAN	K	--	442	0	453	-0.00568	-2.4965	2.44e-19	sp|P02790|HEMO_HUMAN	1	0.02524	6.64624
PGP_08.25950.25950.2.1.dta	4013	3798.67	2274.2	2	LNAAKALPQPQJVTSLLGCTH	0,Amidine[AnyN-term];19,Carbamidomethyl[C];	1524.47	1524.49	N(NH(HN(HEX&n-acetyl&sulfate))(H))(F)	12	NXT	296	0	0	8	0.21419	0.17276	4.30236	0.74326	T	y1+;y2+;y4+;y5+;y6+;y7+;y8+;y16+;	y1+;y4+;y5+;y8+;	sp|P02790|HEMO_HUMAN	K	--	442	0	453	-0.00568	-2.4965	2.44e-19	sp|P02790|HEMO_HUMAN	1	0.02524	6.64624
SGP_01.13863.13863.3.4.dta	1531	3167.29	1642.82	3	HLQEQJVSNAFLDK	-	1524.47	1524.49	N(NH(HN(HEX&n-acetyl&sulfate))(H))(F)	6	NXS	254	0	0	5	0.08574	0.12658	2.92847	0.37068	T	b2+;y2+;y3+;y4+;y5+;	y3+;y5+;	sp|P00450|CERU_HUMAN	H	GE	757	0	762	-0.00076	-0.462343	1.12e-19	sp|P00450|CERU_HUMAN/tr|E9PFZ2|E9PFZ2_HUMAN/tr|H7C5R1|H7C5R1_HUMAN	2	0.02189	6.91353
SGP_01.25330.25330.2.0.dta	3276	3713.46	2188.97	2	FSSSCPGGIMLJETGQGYQR	5,Carbamidomethyl[C];	1524.49	1524.49	N(NH(HN(HEX&n-acetyl&sulfate))(H))(F)	12	NXT	392	0	0	9	0.28752	0.20974	3.64194	0.76384	T	b4++;y1+;y2+;y3+;y5+;y6+;y7+;y8+;y9+;	b4++;y6+;y7+;	sp|O95445|APOM_HUMAN	L	FL	124	0	135	0.00203	0.926957	1.06e-13	sp|O95445|APOM_HUMAN/tr|Q5SRP5|Q5SRP5_HUMAN	2	0.00466	1.25524
SGP_01.25672.25672.2.0.dta	3276	3713.45	2188.97	2	FSSSCPGGIMLJETGQGYQR	5,Carbamidomethyl[C];	1524.48	1524.49	N(NH(HN(HEX&n-acetyl&sulfate))(H))(F)	12	NXT	340	0	0	9	0.30248	0.22211	4.3205	0.95963	T	b4++;y1+;y2+;y3+;y4+;y6+;y7+;y8+;y11+;	b4++;y4+;y6+;y7+;	sp|O95445|APOM_HUMAN	L	FL	124	0	135	0.00203	0.926957	1.06e-13	sp|O95445|APOM_HUMAN/tr|Q5SRP5|Q5SRP5_HUMAN	2	0.01086	2.9253
SGP_02.21740.21740.3.2.dta	2479	4184.74	2660.24	3	KTELFSSSCPGGIMLJETGQGYQR	9,Carbamidomethyl[C];	1524.49	1524.49	N(NH(HN(HEX&n-acetyl&sulfate))(H))(F)	16	NXT	818	0	0	6	0.08571	0.09791	2.84284	0.27835	T	b1+;y1+;y4+;y6+;y7+;y8+;	b1+;y6+;	sp|O95445|APOM_HUMAN	M	FL	120	0.01	135	-0.00659	-2.47631	4.2e-25	sp|O95445|APOM_HUMAN/tr|Q5SRP5|Q5SRP5_HUMAN	1	-0.00341	-0.815061
SGP_02.25298.25298.3.0.dta	3591	4072.61	2548.14	3	TELFSSSCPGGIMLJETGQGYQR	8,Carbamidomethyl[C];13,Oxidation[M];	1524.47	1524.49	N(NH(HN(HEX&n-acetyl&sulfate))(H))(F)	15	NXT	638	0	0	9	0.15264	0.22189	3.8331	0.85052	T	b2+;b3+;b4+;y1+;y2+;y3+;y6+;y7+;y8+;	b2+;b3+;y6+;	sp|O95445|APOM_HUMAN	K	FL	121	0	135	0.00281	1.10234	1.08e-21	sp|O95445|APOM_HUMAN/tr|Q5SRP5|Q5SRP5_HUMAN	21	0.01968	4.8335
SGP_02.25461.25461.3.0.dta	2404	4072.62	2548.14	3	TELFSSSCPGGIMLJETGQGYQR	8,Carbamidomethyl[C];13,Oxidation[M];	1524.48	1524.49	N(NH(HN(HEX&n-acetyl&sulfate))(H))(F)	15	NXT	688	0	0	4	0.08282	0.13522	1.91913	0.2595	T	b2+;y1+;y4+;y7+;	b2+;	sp|O95445|APOM_HUMAN	K	FL	121	0.01	135	0.00281	1.10234	1.08e-21	sp|O95445|APOM_HUMAN/tr|Q5SRP5|Q5SRP5_HUMAN	21	0.00982	2.41182
SGP_04.27359.27359.2.0.dta	2408	3818.62	2294.12	2	ALAAFNAQNJGSNFQLEEISR	-	1524.5	1524.49	N(NH(HN(HEX&n-acetyl&sulfate))(H))(F)	10	NXS	536	0	0	4	0.15413	0.13461	4.30236	0.57915	T	y1+;y2+;y4+;y5+;	y1+;y2+;y4+;y5+;	sp|P02765|FETUA_HUMAN	A	AQ	167	0	176	0.00072	0.313712	2.02e-18	sp|P02765|FETUA_HUMAN/tr|C9JV77|C9JV77_HUMAN	1	-0.01417	-3.71173
SGP_04.5532.5532.3.3.dta	3546	2935.15	1410.69	3	TQDEILFSJSTR	-	1524.47	1524.49	N(NH(HN(HEX&n-acetyl&sulfate))(H))(F)	9	NXT	114	0	0	4	0.20782	0.07635	3.05561	0.2333	T	b8+;b10+;y1+;y2+;	b8+;y2+;	sp|Q6YHK3|CD109_HUMAN	R	LS	110	0.01	118	-0.00162	-1.14758	1.2e-19	sp|Q6YHK3|CD109_HUMAN	7	0.02174	7.40936
SGP_05.12011.12011.3.1.dta	2621	4247.74	2723.25	3	GYDPYANPPNYGNPDPFVIJNTQR	-	1524.49	1524.49	N(NH(HN(HEX&n-acetyl&sulfate))(H))(F)	20	NXT	960	0	0	4	0.13133	0.04892	3.61409	0.17681	T	b10++;b18++;y1+;y3+;	b10++;b18++;y3+;	sp|O60704|TPST2_HUMAN	L	VL	324	0.01	343	0.00505	1.85373	1.07e-07	sp|O60704|TPST2_HUMAN/tr|B1AHJ5|B1AHJ5_HUMAN	1	-0.00063	-0.148349
SGP_05.19303.19303.2.0.dta	4215	3440.38	1915.9	2	QDQCIYJTTYLNVQR	0,Carbamyl[AnyN-term];4,Carbamidomethyl[C];	1524.48	1524.49	N(NH(HN(HEX&n-acetyl&sulfate))(H))(F)	7	NXT	328	0	0	10	0.1037	0.19575	2.06901	0.405	T	b3+;y1+;y2+;y3+;y4+;y5+;y6+;y7+;y8+;y10+;	y4+;	sp|P02763|A1AG1_HUMAN	R	EN	87	0	93	-0.00156	-0.795965	4.84e-72	sp|P02763|A1AG1_HUMAN	1	0.0085	2.47139
SGP_05.32029.32029.3.0.dta	4983	3650.62	2126.12	3	CANLVPVPITJATLDQITGK	1,Carbamidomethyl[C];3,Deamidated[N];	1524.5	1524.49	N(NH(HN(HEX&n-acetyl&sulfate))(H))(F)	11	NXT	266	0	0	4	0.16786	0.20073	3.03379	0.60899	T	b3+;b4+;b5+;y3+;	b3+;b4+;	sp|P02763|A1AG1_HUMAN	L	WF	23	0	33	0.00379	1.78177	7.07e-32	sp|P02763|A1AG1_HUMAN	2	-0.01177	-3.22499
SGP_07.20121.20121.2.1.dta	4	2660.04	1135.57	2	QJVSNAFLDK	-	1524.47	1524.49	N(NH(HN(HEX&n-acetyl&sulfate))(H))(F)	2	NXS	44	0	0	4	0.04004	0.06454	2.0861	0.13463	T	b2+;b3+;y1+;y8+;	b2+;	sp|P00450|CERU_HUMAN	E	GE	761	0.01	762	-1e-05	-0.008798	2.84e-13	sp|P00450|CERU_HUMAN/tr|E9PFZ2|E9PFZ2_HUMAN/tr|H7C5R1|H7C5R1_HUMAN	1	0.02251	8.46555
SGP_10.22724.22724.2.2.dta	2744	2858.18	1333.71	2	PJKTEDTIFLR	-	1524.47	1524.49	N(NH(HN(HEX&n-acetyl&sulfate))(H))(F)	2	NXT	152	0	0	4	0.05317	0.08515	2.00312	0.17056	T	b2+;y1+;y3+;y5+;	y1+;	sp|P02763|A1AG1_HUMAN	T	EY	71	0.01	72	0.00116	0.869112	5.63e-12	sp|P02763|A1AG1_HUMAN/sp|P19652|A1AG2_HUMAN	2	0.01751	6.12847
SGP_10.22737.22737.2.2.dta	2616	2858.18	1333.71	2	PJKTEDTIFLR	-	1524.47	1524.49	N(NH(HN(HEX&n-acetyl&sulfate))(H))(F)	2	NXT	150	0	0	4	0.048	0.09021	2.07742	0.18741	T	y1+;y3+;y5+;y8+;	y1+;	sp|P02763|A1AG1_HUMAN	T	EY	71	0.01	72	0.00116	0.869112	5.63e-12	sp|P02763|A1AG1_HUMAN/sp|P19652|A1AG2_HUMAN	2	0.01815	6.35247
SGP_10.25663.25663.3.0.dta	2860	4427.89	2903.43	3	ELHHLQEQJVSNAFLDKGEFYIGSK	-	1524.46	1524.49	N(NH(HN(HEX&n-acetyl&sulfate))(H))(F)	9	NXS	520	1	0.00317	11	0.10615	0.19171	2.0649	0.39585	T	b3+;b4+;b5+;b6+;b7+;y4+;y5+;y6+;y8+;y9+;y10+;Y1++;	b3+;	sp|P00450|CERU_HUMAN	K	YK	754	0	762	0.0027	0.929618	1.14e-34	sp|P00450|CERU_HUMAN/tr|E9PFZ2|E9PFZ2_HUMAN/tr|H7C5R1|H7C5R1_HUMAN	21	0.0312	7.0479
PGP_02.13240.13240.3.0.dta	5086	4572.93	2724.32	3	GLKAATCINPLJGSVCERPANHSAK	3,Carbamidomethyl[K];7,Carbamidomethyl[C];9,Deamidated[N];16,Carbamidomethyl[C];21,Deamidated[N];	1848.61	1848.61	N(NH((HEX&phosphate))(H(NH)(NH)))(F)	12	NXS	624	0	0	4	0.13048	0.0898	2.55035	0.22903	T	y3+;y4+;y7+;y22++;	y3+;y4+;	sp|O75882|ATRN_HUMAN	R	QC	903	0	914	0.01944	7.1331	7.2e-11	sp|O75882|ATRN_HUMAN	1	-0.00448	-0.979893
PGP_03.18682.18682.3.3.dta	2482	3747.49	1898.87	3	QDQCIYJTTYLNVQR	0,Gln->pyro-Glu[AnyN-termQ];4,Carbamidomethyl[C];	1848.62	1848.61	N(NH((HEX&phosphate))(H(NH)(NH)))(F)	7	NXT	520	0	0	7	0.10696	0.18297	2.9245	0.5351	T	b4+;y1+;y2+;y3+;y4+;y5+;y6+;	y4+;y5+;	sp|P02763|A1AG1_HUMAN	R	EN	87	0	93	0.0022	1.15798	2.85e-31	sp|P02763|A1AG1_HUMAN	13	-0.01636	-4.36674
PGP_06.8602.8602.2.0.dta	751	3190.28	1341.66	2	VAGEJASLPCPAR	10,Carbamidomethyl[C];	1848.62	1848.61	N(NH((HEX&phosphate))(H(NH)(NH)))(F)	5	NXS	216	0	0	4	0.14015	0.10467	3.84588	0.40256	T	b3+;b9+;y1+;y9+;	b9+;y1+;y9+;	sp|Q8NDA2|HMCN2_HUMAN	R	GT	1263	0	1267	-0.00155	-1.15444	1.04e-21	sp|Q8NDA2|HMCN2_HUMAN	7	-0.01315	-4.12318
PGP_06.8603.8603.2.0.dta	751	3190.28	1341.66	2	VAGEJASLPCPAR	10,Carbamidomethyl[C];	1848.62	1848.61	N(NH((HEX&phosphate))(H(NH)(NH)))(F)	5	NXS	216	0	0	4	0.11381	0.09386	3.04454	0.28577	T	b3+;b9+;y1+;y9+;	y1+;y9+;	sp|Q8NDA2|HMCN2_HUMAN	R	GT	1263	0	1267	-0.00155	-1.15444	1.04e-21	sp|Q8NDA2|HMCN2_HUMAN	7	-0.01315	-4.12318
PGP_09.9618.9618.3.1.dta	2631	3220.35	1371.75	3	PITJATLDQITGK	-	1848.61	1848.61	N(NH((HEX&phosphate))(H(NH)(NH)))(F)	4	NXT	324	0	0	4	0.15484	0.08555	3.84588	0.32902	T	b3+;b6+;b7+;y11+;	b6+;b7+;y11+;	sp|P02763|A1AG1_HUMAN	V	WF	30	0.01	33	0.00054	0.393376	3.01e-15	sp|P02763|A1AG1_HUMAN	2	-0.00056	-0.173948
PGP_10.21204.21204.3.1.dta	60	4099.77	2251.15	3	KEGYSJISYIVVNHQGISSR	-	1848.62	1848.61	N(NH((HEX&phosphate))(H(NH)(NH)))(F)	6	NXS	468	0	0	4	0.18586	0.13298	2.87278	0.38203	T	b1+;b2+;y1+;y2+;	b1+;y2+;	sp|P49908|SEPP1_HUMAN	K	LK	78	0	83	-0.00118	-0.523949	2.38e-16	sp|P49908|SEPP1_HUMAN/tr|A0A182DWH7|A0A182DWH7_HUMAN/tr|A0A182DWH8|A0A182DWH8_HUMAN	7	-0.01461	-3.56448
SGP_01.31641.31641.3.0.dta	3960	4695.01	2846.41	3	AJLSSQALQMSLDYGFVTPLTSMSIR	23,Oxidation[M];	1848.61	1848.61	N(NH((HEX&phosphate))(H(NH)(NH)))(F)	2	NXS	486	0	0	4	0.13918	0.0658	2.66027	0.17504	T	b3+;y1+;y3+;y9+;	b3+;y1+;	sp|P19827|ITIH1_HUMAN	R	GM	587	0.01	588	0.00142	0.498702	1.99e-05	sp|P19827|ITIH1_HUMAN/tr|H7C5I0|H7C5I0_HUMAN/tr|H7C0N0|H7C0N0_HUMAN	1	0.00056	0.119301
SGP_04.22944.22944.4.0.dta	1103	3685.56	1836.96	4	LFNGQQGIIIQJFSTR	3,Deamidated[N];	1848.6	1848.61	N(NH((HEX&phosphate))(H(NH)(NH)))(F)	12	NXS	610	0	0	4	0.106	0.08979	2.909	0.26119	T	b13+;y1+;y2+;y6+;	y1+;y2+;	sp|Q7Z3B1|NEGR1_HUMAN	K	SI	264	0	275	-0.0009	-0.489678	1.29e-16	sp|Q7Z3B1|NEGR1_HUMAN	7	0.00332	0.901059
SGP_10.24437.24437.2.0.dta	2701	3090.33	1241.71	2	JLTEPAKLEVK	-	1848.62	1848.61	N(NH((HEX&phosphate))(H(NH)(NH)))(F)	1	NXT	224	0	0	7	0.12616	0.12226	2.07742	0.25399	T	y2+;y4+;y5+;y7+;y8+;y9+;y10+;	y7+;	sp|P05090|APOD_HUMAN	V	FS	98	0.01	98	0.00042	0.337975	4.9e-08	sp|P05090|APOD_HUMAN/tr|C9JF17|C9JF17_HUMAN/tr|C9JX71|C9JX71_HUMAN	2	-0.01248	-4.03971
UGP_01.14434.14434.3.0.dta	2801	3222.25	1228.62	3	EJISDPTSPLR	-	1993.64	1993.63	NNH(HN(HEX&sulfate))(HNHS)	2	NXS	90	6	0.09381	3	0.13661	0.13133	2.96624	0.38955	T	y1+;y6+;y7+;Y0+;Y0+;Y1+;Y1+;Y2+;Y2+;	y6+;Y1+;	sp|P01591|IGJ_HUMAN	R	TR	70	0	71	0.00078	0.634352	6.09e-07	sp|P01591|IGJ_HUMAN/tr|D6RD17|D6RD17_HUMAN/tr|D6RHJ6|D6RHJ6_HUMAN	14	-0.00322	-0.999612
UGP_01.14456.14456.3.0.dta	2801	3222.25	1228.62	3	EJISDPTSPLR	-	1993.64	1993.63	NNH(HN(HEX&sulfate))(HNHS)	2	NXS	90	3	0.07103	3	0.1064	0.10302	2.96624	0.30557	T	y3+;y6+;y8+;Y0+;Y0+;Y1+;	y6+;Y1+;	sp|P01591|IGJ_HUMAN	R	TR	70	0	71	0.00078	0.634352	6.09e-07	sp|P01591|IGJ_HUMAN/tr|D6RD17|D6RD17_HUMAN/tr|D6RHJ6|D6RHJ6_HUMAN	14	-0.00221	-0.68607
UGP_01.18981.18981.3.0.dta	621	3477.4	1483.77	3	LDPTVLDAGELAJR	-	1993.62	1993.63	NNH(HN(HEX&sulfate))(HNHS)	13	NXT	348	0	0	4	0.07182	0.14825	2.91667	0.43241	T	b2+;y1+;y3+;y4+;	b2+;y4+;	sp|Q6UVK1|CSPG4_HUMAN	R	TG	2063	0	2075	-2e-05	-0.01347	2.84e-11	sp|Q6UVK1|CSPG4_HUMAN	14	0.00908	2.61191
UGP_01.19016.19016.3.3.dta	621	3477.4	1483.77	3	LDPTVLDAGELAJR	-	1993.62	1993.63	NNH(HN(HEX&sulfate))(HNHS)	13	NXT	348	0	0	4	0.09262	0.15937	2.91667	0.46484	T	b2+;y1+;y3+;y4+;	b2+;y4+;	sp|Q6UVK1|CSPG4_HUMAN	R	TG	2063	0	2075	-2e-05	-0.01347	2.84e-11	sp|Q6UVK1|CSPG4_HUMAN	14	0.00914	2.62917
UGP_01.21936.21936.4.3.dta	1202	3854.59	1860.93	4	VLSSIQEGTVPDJTSSAR	-	1993.66	1993.63	NNH(HN(HEX&sulfate))(HNHS)	13	NXS	780	0	0	3	0.06212	0.05669	3.02335	0.1714	T	b2+;y1+;y16+;	b2+;y1+;	sp|O75509|TNR21_HUMAN	K	GK	266	0.01	278	-0.00108	-0.580049	2.32e-28	sp|O75509|TNR21_HUMAN	7	-0.03103	-8.05217
UGP_01.35529.35529.5.1.dta	2926	4957.21	2963.6	5	LSLHRPALEDLLLGSEAJLTCTLTGLR	21,Carbamidomethyl[C];	1993.62	1993.63	NNH(HN(HEX&sulfate))(HNHS)	18	NXT	130	1	0.03054	8	0.18043	0.26567	4.25962	1.13166	T	b10++;b11++;b12++;y1+;y3+;y4+;y8+;y9+;Y1++;	b10++;b11++;b12++;Y1++;	sp|P01877|IGHA2_HUMAN	R	DA	114	0	131	0.00761	2.56697	1.49e-25	sp|P01876|IGHA1_HUMAN/sp|P01877|IGHA2_HUMAN/tr|A0A0G2JMB2|A0A0G2JMB2_HUMAN/tr|A0A286YEY1|A0A286YEY1_HUMAN/tr|A0A286YEY5|A0A286YEY5_HUMAN	14	0.01725	3.4805
UGP_02.11178.11178.4.1.dta	225	3754.48	1760.88	4	LJNTMNACAVIAALER	8,Carbamidomethyl[C];	1993.6	1993.63	NNH(HN(HEX&sulfate))(HNHS)	2	NXT	392	0	0	4	0.15872	0.06317	3.67158	0.23193	T	b3+;y1+;y15+;y15++;	b3+;y15+;y15++;	sp|Q8IZP9|AGRG2_HUMAN	K	VK	193	0.01	194	-0.00041	-0.232708	3.81e-17	sp|Q8IZP9|AGRG2_HUMAN	14	0.0306	8.15251
UGP_02.13368.13368.3.2.dta	275	3492.43	1498.76	3	NREJISDPTSPLR	-	1993.67	1993.63	NNH(HN(HEX&sulfate))(HNHS)	4	NXS	488	0	0	3	0.17889	0.1482	1.9782	0.29317	T	b11+;y1+;y6+;	y6+;	sp|P01591|IGJ_HUMAN	N	TR	68	0	71	0.00091	0.60677	3.39e-16	sp|P01591|IGJ_HUMAN/tr|D6RD17|D6RD17_HUMAN/tr|D6RHJ6|D6RHJ6_HUMAN	1	-0.03492	-10.0016
UGP_02.14413.14413.3.0.dta	2801	3222.25	1228.62	3	EJISDPTSPLR	-	1993.63	1993.63	NNH(HN(HEX&sulfate))(HNHS)	2	NXS	76	8	0.05816	3	0.09704	0.14548	4.05892	0.5905	T	y1+;y3+;y6+;Y0+;Y0+;Y1+;Y1+;Y2+;Y3+;Y4+;Y5+;	y1+;y6+;Y1+;	sp|P01591|IGJ_HUMAN	R	TR	70	0	71	0.00078	0.634352	6.09e-07	sp|P01591|IGJ_HUMAN/tr|D6RD17|D6RD17_HUMAN/tr|D6RHJ6|D6RHJ6_HUMAN	14	0.00079	0.245247
UGP_02.14415.14415.3.0.dta	2801	3222.25	1228.62	3	EJISDPTSPLR	-	1993.63	1993.63	NNH(HN(HEX&sulfate))(HNHS)	2	NXS	76	8	0.05131	6	0.10987	0.14503	3.87855	0.5625	T	b3+;y1+;y3+;y6+;y7+;y8+;Y0+;Y0+;Y1+;Y1+;Y2+;Y3+;Y4+;Y5+;	y1+;y6+;Y1+;	sp|P01591|IGJ_HUMAN	R	TR	70	0	71	0.00078	0.634352	6.09e-07	sp|P01591|IGJ_HUMAN/tr|D6RD17|D6RD17_HUMAN/tr|D6RHJ6|D6RHJ6_HUMAN	14	0.00079	0.245247
UGP_02.14419.14419.3.2.dta	1803	3222.25	1228.62	3	EJISDPTSPLR	-	1993.63	1993.63	NNH(HN(HEX&sulfate))(HNHS)	2	NXS	76	5	0.04466	4	0.09242	0.12066	3.87262	0.46726	T	b2+;y1+;y6+;y7+;Y0+;Y1+;Y2+;Y3+;Y4+;	y1+;y6+;Y1+;	sp|P01591|IGJ_HUMAN	R	TR	70	0	71	0.00078	0.634352	6.09e-07	sp|P01591|IGJ_HUMAN/tr|D6RD17|D6RD17_HUMAN/tr|D6RHJ6|D6RHJ6_HUMAN	14	0.00079	0.245247
UGP_02.14433.14433.3.0.dta	2801	3222.25	1228.62	3	EJISDPTSPLR	-	1993.63	1993.63	NNH(HN(HEX&sulfate))(HNHS)	2	NXS	76	8	0.07547	5	0.11186	0.16028	4.14329	0.66407	T	b3+;y1+;y3+;y6+;y7+;Y0+;Y0+;Y1+;Y1+;Y2+;Y3+;Y4+;Y5+;	y1+;y6+;Y1+;	sp|P01591|IGJ_HUMAN	R	TR	70	0	71	0.00078	0.634352	6.09e-07	sp|P01591|IGJ_HUMAN/tr|D6RD17|D6RD17_HUMAN/tr|D6RHJ6|D6RHJ6_HUMAN	14	0.00118	0.366319
UGP_02.14449.14449.3.1.dta	2801	3222.25	1228.62	3	EJISDPTSPLR	-	1993.63	1993.63	NNH(HN(HEX&sulfate))(HNHS)	2	NXS	76	7	0.08519	6	0.12342	0.18593	3.75283	0.69775	T	y1+;y3+;y4+;y6+;y7+;y8+;Y0+;Y1+;Y1+;Y2+;Y3+;Y4+;Y5+;	y1+;y6+;Y1+;	sp|P01591|IGJ_HUMAN	R	TR	70	0	71	0.00078	0.634352	6.09e-07	sp|P01591|IGJ_HUMAN/tr|D6RD17|D6RD17_HUMAN/tr|D6RHJ6|D6RHJ6_HUMAN	14	0.00118	0.366319
UGP_02.14489.14489.3.2.dta	2801	3222.25	1228.62	3	EJISDPTSPLR	-	1993.63	1993.63	NNH(HN(HEX&sulfate))(HNHS)	2	NXS	76	5	0.03463	3	0.09844	0.10293	3.75283	0.38627	T	y1+;y6+;y7+;Y1+;Y1+;Y2+;Y3+;Y4+;	y1+;y6+;Y1+;	sp|P01591|IGJ_HUMAN	R	TR	70	0	71	0.00078	0.634352	6.09e-07	sp|P01591|IGJ_HUMAN/tr|D6RD17|D6RD17_HUMAN/tr|D6RHJ6|D6RHJ6_HUMAN	14	0.00158	0.490494
UGP_02.14508.14508.3.0.dta	2801	3222.25	1228.62	3	EJISDPTSPLR	-	1993.63	1993.63	NNH(HN(HEX&sulfate))(HNHS)	2	NXS	76	6	0.11065	5	0.15379	0.17622	3.83244	0.67537	T	y1+;y3+;y6+;y7+;y8+;Y0+;Y0+;Y1+;Y1+;Y3+;Y4+;	y1+;y6+;Y1+;	sp|P01591|IGJ_HUMAN	R	TR	70	0	71	0.00078	0.634352	6.09e-07	sp|P01591|IGJ_HUMAN/tr|D6RD17|D6RD17_HUMAN/tr|D6RHJ6|D6RHJ6_HUMAN	14	0.00159	0.493599
UGP_02.36161.36161.4.1.dta	2926	4957.21	2963.6	4	LSLHRPALEDLLLGSEAJLTCTLTGLR	21,Carbamidomethyl[C];	1993.62	1993.63	NNH(HN(HEX&sulfate))(HNHS)	18	NXT	130	4	0.05508	16	0.28694	0.37338	5.44835	2.0343	T	b2+;b5+;b9+;b10+;b12+;b10++;b11++;b12++;b14++;y1+;y3+;y4+;y6+;y7+;y8+;y9+;Y1++;Y1++;Y2++;Y4++;	b10+;b10++;b11++;y1+;y8+;Y1++;	sp|P01877|IGHA2_HUMAN	R	DA	114	0	131	0.00761	2.56697	1.49e-25	sp|P01876|IGHA1_HUMAN/sp|P01877|IGHA2_HUMAN/tr|A0A0G2JMB2|A0A0G2JMB2_HUMAN/tr|A0A286YEY1|A0A286YEY1_HUMAN/tr|A0A286YEY5|A0A286YEY5_HUMAN	14	0.0167	3.36952
UGP_02.36162.36162.4.0.dta	2926	4957.21	2963.6	4	LSLHRPALEDLLLGSEAJLTCTLTGLR	21,Carbamidomethyl[C];	1993.62	1993.63	NNH(HN(HEX&sulfate))(HNHS)	18	NXT	130	7	0.08908	17	0.27457	0.39948	4.87408	1.9471	T	b2+;b5+;b10+;b11+;b12+;b13+;b10++;b11++;b12++;y1+;y3+;y4+;y5+;y6+;y7+;y8+;y9+;Y0++;Y0++;Y1++;Y1++;Y2++;Y3++;Y4++;	b10+;b10++;b11++;y1+;Y1++;	sp|P01877|IGHA2_HUMAN	R	DA	114	0	131	0.00761	2.56697	1.49e-25	sp|P01876|IGHA1_HUMAN/sp|P01877|IGHA2_HUMAN/tr|A0A0G2JMB2|A0A0G2JMB2_HUMAN/tr|A0A286YEY1|A0A286YEY1_HUMAN/tr|A0A286YEY5|A0A286YEY5_HUMAN	14	0.0167	3.36952
UGP_02.36164.36164.4.1.dta	2926	4957.21	2963.6	4	LSLHRPALEDLLLGSEAJLTCTLTGLR	21,Carbamidomethyl[C];	1993.62	1993.63	NNH(HN(HEX&sulfate))(HNHS)	18	NXT	130	2	0.02155	16	0.29351	0.36896	4.25962	1.57165	T	b2+;b5+;b10+;b11+;b12+;b10++;b11++;b12++;b13++;y1+;y3+;y4+;y6+;y7+;y8+;y9+;Y0++;Y1++;	b10+;b10++;b11++;y1+;	sp|P01877|IGHA2_HUMAN	R	DA	114	0	131	0.00761	2.56697	1.49e-25	sp|P01876|IGHA1_HUMAN/sp|P01877|IGHA2_HUMAN/tr|A0A0G2JMB2|A0A0G2JMB2_HUMAN/tr|A0A286YEY1|A0A286YEY1_HUMAN/tr|A0A286YEY5|A0A286YEY5_HUMAN	14	0.0167	3.36952
UGP_03.14509.14509.3.0.dta	1803	3222.25	1228.62	3	EJISDPTSPLR	-	1993.64	1993.63	NNH(HN(HEX&sulfate))(HNHS)	2	NXS	90	8	0.16357	7	0.11134	0.18317	4.6729	0.85594	T	b3+;y1+;y3+;y6+;y7+;y8+;y9+;Y0+;Y0+;Y1+;Y1+;Y2+;Y3+;Y4+;Y5+;	y1+;y6+;Y1+;Y4+;	sp|P01591|IGJ_HUMAN	R	TR	70	0	71	0.00078	0.634352	6.09e-07	sp|P01591|IGJ_HUMAN/tr|D6RD17|D6RD17_HUMAN/tr|D6RHJ6|D6RHJ6_HUMAN	14	-0.00265	-0.822663
UGP_03.14524.14524.3.0.dta	2801	3222.25	1228.62	3	EJISDPTSPLR	-	1993.63	1993.63	NNH(HN(HEX&sulfate))(HNHS)	2	NXS	76	8	0.1034	4	0.11282	0.16645	3.98953	0.66404	T	y1+;y3+;y6+;y8+;Y0+;Y0+;Y1+;Y1+;Y2+;Y3+;Y4+;Y5+;	y1+;y6+;Y1+;	sp|P01591|IGJ_HUMAN	R	TR	70	0	71	0.00078	0.634352	6.09e-07	sp|P01591|IGJ_HUMAN/tr|D6RD17|D6RD17_HUMAN/tr|D6RHJ6|D6RHJ6_HUMAN	14	0.00217	0.673654
UGP_03.14542.14542.3.0.dta	2801	3222.25	1228.62	3	EJISDPTSPLR	-	1993.63	1993.63	NNH(HN(HEX&sulfate))(HNHS)	2	NXS	76	8	0.09744	7	0.13307	0.1754	3.79082	0.6649	T	b3+;y1+;y3+;y6+;y7+;y8+;y9+;Y0+;Y0+;Y1+;Y1+;Y2+;Y3+;Y4+;Y5+;	y1+;y6+;Y1+;	sp|P01591|IGJ_HUMAN	R	TR	70	0	71	0.00078	0.634352	6.09e-07	sp|P01591|IGJ_HUMAN/tr|D6RD17|D6RD17_HUMAN/tr|D6RHJ6|D6RHJ6_HUMAN	14	0.00243	0.754368
UGP_03.14567.14567.3.3.dta	2801	3222.25	1228.62	3	EJISDPTSPLR	-	1993.63	1993.63	NNH(HN(HEX&sulfate))(HNHS)	2	NXS	76	5	0.03528	4	0.04147	0.09818	2.96624	0.29122	T	y1+;y3+;y6+;y8+;Y1+;Y1+;Y2+;Y2+;Y4+;	y6+;Y1+;	sp|P01591|IGJ_HUMAN	R	TR	70	0	71	0.00078	0.634352	6.09e-07	sp|P01591|IGJ_HUMAN/tr|D6RD17|D6RD17_HUMAN/tr|D6RHJ6|D6RHJ6_HUMAN	14	0.00323	1.00272
UGP_03.14601.14601.3.1.dta	1803	3222.25	1228.62	3	EJISDPTSPLR	-	1993.63	1993.63	NNH(HN(HEX&sulfate))(HNHS)	2	NXS	78	8	0.07727	4	0.07696	0.12351	3.87262	0.47832	T	y1+;y6+;y7+;y8+;Y0+;Y0+;Y1+;Y1+;Y2+;Y3+;Y4+;Y5+;	y1+;y6+;Y1+;	sp|P01591|IGJ_HUMAN	R	TR	70	0	71	0.00078	0.634352	6.09e-07	sp|P01591|IGJ_HUMAN/tr|D6RD17|D6RD17_HUMAN/tr|D6RHJ6|D6RHJ6_HUMAN	14	0.0041	1.2728
UGP_03.14615.14615.3.0.dta	2801	3222.25	1228.62	3	EJISDPTSPLR	-	1993.63	1993.63	NNH(HN(HEX&sulfate))(HNHS)	2	NXS	78	7	0.07021	4	0.09623	0.14637	3.87855	0.5677	T	y1+;y3+;y6+;y8+;Y0+;Y0+;Y1+;Y1+;Y2+;Y3+;Y4+;	y1+;y6+;Y1+;	sp|P01591|IGJ_HUMAN	R	TR	70	0	71	0.00078	0.634352	6.09e-07	sp|P01591|IGJ_HUMAN/tr|D6RD17|D6RD17_HUMAN/tr|D6RHJ6|D6RHJ6_HUMAN	14	0.0041	1.2728
UGP_03.18919.18919.3.2.dta	621	3477.4	1483.77	3	LDPTVLDAGELAJR	-	1993.62	1993.63	NNH(HN(HEX&sulfate))(HNHS)	13	NXT	340	0	0	4	0.05573	0.13512	1.96652	0.26572	T	b2+;y1+;y3+;y4+;	y1+;	sp|Q6UVK1|CSPG4_HUMAN	R	TG	2063	0.01	2075	-2e-05	-0.01347	2.84e-11	sp|Q6UVK1|CSPG4_HUMAN	14	0.01183	3.40297
UGP_03.18941.18941.3.5.dta	621	3477.39	1483.77	3	LDPTVLDAGELAJR	-	1993.62	1993.63	NNH(HN(HEX&sulfate))(HNHS)	13	NXT	338	0	0	4	0.04347	0.12621	1.96652	0.2482	T	b2+;y1+;y3+;y4+;	y4+;	sp|Q6UVK1|CSPG4_HUMAN	R	TG	2063	0.01	2075	-2e-05	-0.01347	2.84e-11	sp|Q6UVK1|CSPG4_HUMAN	14	0.01394	4.00993
UGP_03.19006.19006.3.6.dta	621	3477.39	1483.77	3	LDPTVLDAGELAJR	-	1993.62	1993.63	NNH(HN(HEX&sulfate))(HNHS)	13	NXT	324	0	0	4	0.08744	0.15784	2.91667	0.46038	T	b2+;y1+;y3+;y4+;	b2+;y4+;	sp|Q6UVK1|CSPG4_HUMAN	R	TG	2063	0	2075	-2e-05	-0.01347	2.84e-11	sp|Q6UVK1|CSPG4_HUMAN	14	0.01434	4.12499
UGP_04.11132.11132.4.0.dta	2590	3754.48	1760.82	4	LTCSLJDSATEVTGHR	3,Carbamidomethyl[C];	1993.66	1993.63	NNH(HN(HEX&sulfate))(HNHS)	6	NXS	416	0	0	3	0.19195	0.06125	2.89778	0.17749	T	y1+;y15+;y15++;	y15+;y15++;	sp|P35613|BASI_HUMAN	L	WL	155	0.01	160	0.00095	0.539219	4.15e-10	sp|P35613|BASI_HUMAN/tr|A0A087X2B5|A0A087X2B5_HUMAN/tr|I3L192|I3L192_HUMAN/tr|A0A2R8YDZ0|A0A2R8YDZ0_HUMAN	1	-0.02588	-6.8949
UGP_04.14272.14272.3.2.dta	1803	3222.25	1228.62	3	EJISDPTSPLR	-	1993.63	1993.63	NNH(HN(HEX&sulfate))(HNHS)	2	NXS	76	4	0.0639	3	0.08321	0.09032	3.06703	0.27702	T	y6+;y7+;y8+;Y0+;Y1+;Y1+;Y5+;	y6+;Y1+;	sp|P01591|IGJ_HUMAN	R	TR	70	0.01	71	0.00078	0.634352	6.09e-07	sp|P01591|IGJ_HUMAN/tr|D6RD17|D6RD17_HUMAN/tr|D6RHJ6|D6RHJ6_HUMAN	14	0.00255	0.791621
UGP_04.14332.14332.3.0.dta	2801	3222.25	1228.62	3	EJISDPTSPLR	-	1993.63	1993.63	NNH(HN(HEX&sulfate))(HNHS)	2	NXS	76	8	0.14925	6	0.12472	0.21213	4.5963	0.97501	T	y1+;y3+;y4+;y6+;y7+;y8+;Y0+;Y0+;Y1+;Y1+;Y2+;Y3+;Y4+;Y5+;	y1+;y6+;Y1+;Y4+;	sp|P01591|IGJ_HUMAN	R	TR	70	0	71	0.00078	0.634352	6.09e-07	sp|P01591|IGJ_HUMAN/tr|D6RD17|D6RD17_HUMAN/tr|D6RHJ6|D6RHJ6_HUMAN	14	0.00312	0.968572
UGP_04.14335.14335.3.1.dta	2801	3222.25	1228.62	3	EJISDPTSPLR	-	1993.63	1993.63	NNH(HN(HEX&sulfate))(HNHS)	2	NXS	76	8	0.09893	5	0.10071	0.15908	3.75283	0.597	T	y1+;y3+;y6+;y7+;y8+;Y0+;Y0+;Y1+;Y1+;Y2+;Y3+;Y4+;Y5+;	y1+;y6+;Y1+;	sp|P01591|IGJ_HUMAN	R	TR	70	0	71	0.00078	0.634352	6.09e-07	sp|P01591|IGJ_HUMAN/tr|D6RD17|D6RD17_HUMAN/tr|D6RHJ6|D6RHJ6_HUMAN	14	0.00312	0.968572
UGP_04.14367.14367.3.2.dta	2801	3222.25	1228.62	3	EJISDPTSPLR	-	1993.63	1993.63	NNH(HN(HEX&sulfate))(HNHS)	2	NXS	78	5	0.0621	6	0.11438	0.17023	3.75283	0.63884	T	y1+;y3+;y4+;y6+;y7+;y8+;Y0+;Y1+;Y2+;Y3+;Y5+;	y1+;y6+;Y1+;	sp|P01591|IGJ_HUMAN	R	TR	70	0	71	0.00078	0.634352	6.09e-07	sp|P01591|IGJ_HUMAN/tr|D6RD17|D6RD17_HUMAN/tr|D6RHJ6|D6RHJ6_HUMAN	14	0.00384	1.19209
UGP_04.14374.14374.3.3.dta	2801	3222.25	1228.62	3	EJISDPTSPLR	-	1993.63	1993.63	NNH(HN(HEX&sulfate))(HNHS)	2	NXS	78	2	0.01269	3	0.04929	0.0655	2.96624	0.19429	T	y1+;y6+;y7+;Y1+;Y1+;	y1+;y6+;	sp|P01591|IGJ_HUMAN	R	TR	70	0.01	71	0.00078	0.634352	6.09e-07	sp|P01591|IGJ_HUMAN/tr|D6RD17|D6RD17_HUMAN/tr|D6RHJ6|D6RHJ6_HUMAN	14	0.00506	1.57083
UGP_04.14376.14376.3.1.dta	2801	3222.25	1228.62	3	EJISDPTSPLR	-	1993.63	1993.63	NNH(HN(HEX&sulfate))(HNHS)	2	NXS	78	8	0.06496	6	0.09866	0.1462	3.75283	0.54867	T	b3+;y1+;y3+;y6+;y7+;y8+;Y0+;Y0+;Y1+;Y1+;Y2+;Y3+;Y4+;Y5+;	y1+;y6+;Y1+;	sp|P01591|IGJ_HUMAN	R	TR	70	0	71	0.00078	0.634352	6.09e-07	sp|P01591|IGJ_HUMAN/tr|D6RD17|D6RD17_HUMAN/tr|D6RHJ6|D6RHJ6_HUMAN	14	0.00506	1.57083
UGP_04.18603.18603.3.4.dta	621	3477.4	1483.77	3	LDPTVLDAGELAJR	-	1993.62	1993.63	NNH(HN(HEX&sulfate))(HNHS)	13	NXT	354	0	0	4	0.05519	0.13747	1.96652	0.27034	T	b2+;y1+;y3+;y4+;	y1+;	sp|Q6UVK1|CSPG4_HUMAN	R	TG	2063	0.01	2075	-2e-05	-0.01347	2.84e-11	sp|Q6UVK1|CSPG4_HUMAN	14	0.01291	3.71364
UGP_04.18662.18662.3.4.dta	621	3477.4	1483.77	3	LDPTVLDAGELAJR	-	1993.62	1993.63	NNH(HN(HEX&sulfate))(HNHS)	13	NXT	338	0	0	4	0.09709	0.16503	2.91667	0.48134	T	b2+;y1+;y3+;y4+;	b2+;y4+;	sp|Q6UVK1|CSPG4_HUMAN	R	TG	2063	0	2075	-2e-05	-0.01347	2.84e-11	sp|Q6UVK1|CSPG4_HUMAN	14	0.01319	3.79418
UGP_04.18749.18749.3.3.dta	621	3477.39	1483.77	3	LDPTVLDAGELAJR	-	1993.62	1993.63	NNH(HN(HEX&sulfate))(HNHS)	13	NXT	338	0	0	4	0.10726	0.1698	3.69399	0.62722	T	b2+;y1+;y3+;y4+;	b2+;y3+;y4+;	sp|Q6UVK1|CSPG4_HUMAN	R	TG	2063	0	2075	-2e-05	-0.01347	2.84e-11	sp|Q6UVK1|CSPG4_HUMAN	14	0.01354	3.89486
UGP_04.18799.18799.3.3.dta	621	3477.39	1483.77	3	LDPTVLDAGELAJR	-	1993.62	1993.63	NNH(HN(HEX&sulfate))(HNHS)	13	NXT	338	0	0	3	0.09023	0.13131	3.69399	0.48506	T	b2+;y3+;y4+;	b2+;y3+;y4+;	sp|Q6UVK1|CSPG4_HUMAN	R	TG	2063	0	2075	-2e-05	-0.01347	2.84e-11	sp|Q6UVK1|CSPG4_HUMAN	14	0.0138	3.96965
UGP_04.22738.22738.3.0.dta	2054	4275.72	2282.05	3	LTFQQJASSMCVPDQDTAIR	11,Carbamidomethyl[C];	1993.66	1993.63	NNH(HN(HEX&sulfate))(HNHS)	6	NXS	898	0	0	4	0.15528	0.18395	3.8331	0.70512	T	y1+;y4+;y6+;y8+;	y1+;y4+;y6+;	sp|P01871|IGHM_HUMAN	G	VF	204	0	209	-0.00108	-0.473054	9.12e-15	sp|P01871|IGHM_HUMAN/tr|A0A1B0GUU9|A0A1B0GUU9_HUMAN	2	-0.02879	-6.73492
UGP_04.31338.31338.3.1.dta	4276	5539.32	3545.64	3	CGLVPVLAENYJKSDNCEDTPEAGYFAIAVVK	0,Carbamyl[AnyN-term];1,Carbamidomethyl[C];10,Deamidated[N];16,Deamidated[N];17,Carbamidomethyl[C];	1993.67	1993.63	NNH(HN(HEX&sulfate))(HNHS)	12	NXS	532	1	0.01154	3	0.15933	0.04889	3.55609	0.17385	T	b13+;b11++;y30++;Y1++;	b13+;b11++;y30++;	sp|P02787|TRFE_HUMAN	K	KS	421	0.01	432	0.00382	1.06417	5.67e-09	sp|P02787|TRFE_HUMAN	1	-0.03716	-6.70959
UGP_04.9584.9584.3.1.dta	1450	3546.37	1552.72	3	KMDGASJVTCINSR	10,Carbamidomethyl[C];	1993.65	1993.63	NNH(HN(HEX&sulfate))(HNHS)	7	NXT	180	0	0	3	0.07463	0.12272	3.03379	0.37229	T	b1+;y1+;y12+;	b1+;y12+;	sp|P08603|CFAH_HUMAN	Y	WT	1023	0.01	1029	0.00096	0.617878	2.06e-15	sp|P08603|CFAH_HUMAN	2	-0.01544	-4.35497
UGP_01.21997.21997.4.1.dta	911	4564.91	2530.25	4	HCLLYPPWDKJFTENDLLVR	2,Carbamidomethyl[C];	2034.66	2034.66	NNH(HN(HEX&n-acetyl&sulfate))(HNHS)	11	NXT	768	0	0	5	0.07672	0.0763	2.89411	0.22081	T	b3++;y1+;y4+;y6+;y10+;	y4+;y10+;	sp|P00734|THRB_HUMAN	A	IG	406	0.01	416	-0.00628	-2.48101	1.02e-22	sp|P00734|THRB_HUMAN/tr|E9PIT3|E9PIT3_HUMAN	1	0.00207	0.453559
UGP_01.32016.32016.3.0.dta	3334	3918.66	1883.99	3	KYLGJATAIFFLPDEGK	-	2034.67	2034.66	NNH(HN(HEX&n-acetyl&sulfate))(HNHS)	5	NXT	688	0	0	6	0.11347	0.13888	3.03379	0.42133	T	y3+;y5+;y7+;y8+;y9+;y10+;	y5+;y8+;	sp|P01009|A1AT_HUMAN	M	LQ	267	0	271	0.002	1.06102	1.96e-16	sp|P01009|A1AT_HUMAN/tr|A0A024R6I7|A0A024R6I7_HUMAN/tr|A0A0G2JRN3|A0A0G2JRN3_HUMAN	2	-0.00972	-2.48107
UGP_01.3575.3575.5.0.dta	561	4747.87	2713.18	5	INNGGCQDLCLLTHQGHVJCSCR	6,Carbamidomethyl[C];10,Carbamidomethyl[C];20,Carbamidomethyl[C];22,Carbamidomethyl[C];	2034.68	2034.66	NNH(HN(HEX&n-acetyl&sulfate))(HNHS)	19	NXS	1012	0	0	3	0.11854	0.05872	3.42814	0.20132	T	y8+;y22++;y22+++;	y8+;y22++;y22+++;	sp|Q07954|LRP1_HUMAN	R	GG	2484	0.01	2502	-0.0019	-0.700032	6.93e-24	sp|Q07954|LRP1_HUMAN	7	-0.02446	-5.15286
UGP_01.7567.7567.3.1.dta	3455	4141.62	2106.92	3	SSNPJATSSSSQDPESLQDR	-	2034.7	2034.66	NNH(HN(HEX&n-acetyl&sulfate))(HNHS)	5	NXT	560	0	0	3	0.18261	0.1489	2.86593	0.42674	T	b19++;y5+;y7+;	b19++;y7+;	sp|P05155|IC1_HUMAN	A	GE	21	0	25	0.00038	0.180274	4.56e-07	sp|P05155|IC1_HUMAN/tr|A0A087WUD9|A0A087WUD9_HUMAN/tr|H9KV48|H9KV48_HUMAN/tr|C9JZJ9|C9JZJ9_HUMAN/tr|B5MCB9|B5MCB9_HUMAN/tr|E9PGN7|E9PGN7_HUMAN	1	-0.04026	-9.72311
UGP_02.11375.11375.4.3.dta	3483	3630.44	1595.78	4	HIPQJSSLENVDSR	-	2034.67	2034.66	NNH(HN(HEX&n-acetyl&sulfate))(HNHS)	5	NXS	338	0	0	3	0.06249	0.10535	1.96652	0.20718	T	y1+;y2+;y3+;	y2+;	sp|O75144|ICOSL_HUMAN	Y	YR	66	0.01	70	-0.00348	-2.17942	8.73e-11	sp|O75144|ICOSL_HUMAN/tr|K4DIA0|K4DIA0_HUMAN	1	-0.006	-1.65315
UGP_02.11396.11396.4.3.dta	3483	3630.42	1595.78	4	HIPQJSSLENVDSR	-	2034.64	2034.66	NNH(HN(HEX&n-acetyl&sulfate))(HNHS)	5	NXS	242	0	0	3	0.06516	0.10574	1.96652	0.20794	T	y1+;y2+;y3+;	y2+;	sp|O75144|ICOSL_HUMAN	Y	YR	66	0.01	70	-0.00348	-2.17942	8.73e-11	sp|O75144|ICOSL_HUMAN/tr|K4DIA0|K4DIA0_HUMAN	1	0.01885	5.19371
UGP_02.20057.20057.4.1.dta	1410	4382.92	2348.23	4	LALVSGJNTVPFAVSLVDSTSEK	-	2034.68	2034.66	NNH(HN(HEX&n-acetyl&sulfate))(HNHS)	7	NXT	306	0	0	3	0.07122	0.08868	2.84284	0.25211	T	b2+;b3+;y7+;	b2+;b3+;	sp|P07225|PROS_HUMAN	M	SQ	524	0.01	530	-0.00093	-0.395877	1.02e-29	sp|P07225|PROS_HUMAN/tr|G5E9F8|G5E9F8_HUMAN	1	-0.02102	-4.79697
UGP_02.21985.21985.4.1.dta	911	4564.9	2530.25	4	HCLLYPPWDKJFTENDLLVR	2,Carbamidomethyl[C];	2034.64	2034.66	NNH(HN(HEX&n-acetyl&sulfate))(HNHS)	11	NXT	860	0	0	8	0.10943	0.10991	2.89411	0.3181	T	b3++;y1+;y3+;y4+;y6+;y8+;y9+;y10+;	y4+;y10+;	sp|P00734|THRB_HUMAN	A	IG	406	0.01	416	-0.00628	-2.48101	1.02e-22	sp|P00734|THRB_HUMAN/tr|E9PIT3|E9PIT3_HUMAN	1	0.01767	3.87171
UGP_02.22026.22026.4.1.dta	911	4564.9	2530.25	4	HCLLYPPWDKJFTENDLLVR	2,Carbamidomethyl[C];	2034.65	2034.66	NNH(HN(HEX&n-acetyl&sulfate))(HNHS)	11	NXT	822	0	0	8	0.10178	0.10067	2.89411	0.29136	T	b3++;y1+;y3+;y4+;y5+;y6+;y8+;y10+;	y4+;y10+;	sp|P00734|THRB_HUMAN	A	IG	406	0.01	416	-0.00628	-2.48101	1.02e-22	sp|P00734|THRB_HUMAN/tr|E9PIT3|E9PIT3_HUMAN	1	0.01071	2.34668
UGP_02.24640.24640.3.1.dta	1013	3696.5	1661.87	3	GKCGLVPVLAENYJK	3,Carbamidomethyl[C];	2034.63	2034.66	NNH(HN(HEX&n-acetyl&sulfate))(HNHS)	14	NXS	516	0	0	5	0.05703	0.08194	2.05687	0.16855	T	y5+;y6+;y7+;y9+;y13+;	y13+;	sp|P02787|TRFE_HUMAN	A	SD	419	0.01	432	0.00042	0.252578	2.41e-19	sp|P02787|TRFE_HUMAN	2	0.02607	7.05459
UGP_03.11359.11359.4.0.dta	3483	3630.41	1595.78	4	HIPQJSSLENVDSR	-	2034.63	2034.66	NNH(HN(HEX&n-acetyl&sulfate))(HNHS)	5	NXS	204	0	0	3	0.03351	0.08433	1.96652	0.16584	T	y1+;y2+;y3+;	y2+;	sp|O75144|ICOSL_HUMAN	Y	YR	66	0.01	70	-0.00348	-2.17942	8.73e-11	sp|O75144|ICOSL_HUMAN/tr|K4DIA0|K4DIA0_HUMAN	1	0.02937	8.09231
UGP_03.11409.11409.4.0.dta	3483	3630.42	1595.78	4	HIPQJSSLENVDSR	-	2034.64	2034.66	NNH(HN(HEX&n-acetyl&sulfate))(HNHS)	5	NXS	240	0	0	3	0.06664	0.10792	1.96652	0.21223	T	y1+;y2+;y3+;	y2+;	sp|O75144|ICOSL_HUMAN	Y	YR	66	0.01	70	-0.00348	-2.17942	8.73e-11	sp|O75144|ICOSL_HUMAN/tr|K4DIA0|K4DIA0_HUMAN	1	0.01975	5.44169
UGP_03.22128.22128.4.2.dta	911	4564.92	2530.25	4	HCLLYPPWDKJFTENDLLVR	2,Carbamidomethyl[C];	2034.66	2034.66	NNH(HN(HEX&n-acetyl&sulfate))(HNHS)	11	NXT	754	0	0	9	0.10471	0.11303	2.89411	0.32712	T	b3++;y1+;y3+;y4+;y6+;y7+;y8+;y9+;y10+;	y4+;y10+;	sp|P00734|THRB_HUMAN	A	IG	406	0.01	416	-0.00628	-2.48101	1.02e-22	sp|P00734|THRB_HUMAN/tr|E9PIT3|E9PIT3_HUMAN	1	-0.00089	-0.195008
UGP_04.15870.15870.3.0.dta	1293	3910.52	1875.85	3	NIETFTCDTQJITYR	7,Carbamidomethyl[C];	2034.67	2034.66	NNH(HN(HEX&n-acetyl&sulfate))(HNHS)	11	NXT	332	2	0.06744	3	0.04242	0.09228	3.05561	0.28196	T	b2+;y1+;y13+;Y3++;Y4++;	Y3++;Y4++;	sp|P08575|PTPRC_HUMAN	K	FQ	327	0.01	337	0.00206	1.09759	4.51e-41	sp|P08575|PTPRC_HUMAN/tr|A0A075B788|A0A075B788_HUMAN/tr|A0A0G2JNW2|A0A0G2JNW2_HUMAN/tr|A0A140TA68|A0A140TA68_HUMAN/tr|A0A140TA77|A0A140TA77_HUMAN/tr|E9PKH0|E9PKH0_HUMAN/tr|M3ZCP1|M3ZCP1_HUMAN	7	-0.00532	-1.36078
UGP_04.8698.8698.4.0.dta	3223	2979.22	944.552	4	ITJASLGLR	-	2034.66	2034.66	NNH(HN(HEX&n-acetyl&sulfate))(HNHS)	3	NXS	222	0	0	3	0.24896	0.11594	3.90115	0.45231	T	b2+;y1+;y2+;	b2+;y1+;y2+;	sp|P55058|PLTP_HUMAN	Q	FR	92	0	94	0.00032	0.338432	6.67e-15	sp|P55058|PLTP_HUMAN	1	-0.00457	-1.53448
UGP_01.26967.26967.3.0.dta	1623	3853.58	2109.99	3	AAFNAQNJGSNFQLEEISR	-	1743.58	1743.57	NNH(HN(HEX&n-acetyl&sulfate))(HNH)	8	NXS	720	0	0	9	0.17996	0.25295	2.05294	0.51929	T	y1+;y2+;y3+;y4+;y5+;y6+;y7+;y8+;y11+;	y4+;	sp|P02765|FETUA_HUMAN	L	AQ	169	0	176	-0.00169	-0.800577	8.29e-11	sp|P02765|FETUA_HUMAN/tr|C9JV77|C9JV77_HUMAN	2	-0.01848	-4.79677
UGP_01.2862.2862.3.0.dta	2326	3001.12	1257.59	3	SAFRNEEYJK	-	1743.54	1743.57	NNH(HN(HEX&n-acetyl&sulfate))(HNH)	9	NXS	50	0	0	4	0.11727	0.08814	2.0861	0.18386	T	y2+;y3+;y4+;y6+;	y6+;	sp|P02763|A1AG1_HUMAN	A	SV	48	0.01	56	-0.00043	-0.341658	4.28e-19	sp|P02763|A1AG1_HUMAN/sp|P19652|A1AG2_HUMAN	1	0.02959	9.86306
UGP_01.2951.2951.3.0.dta	2326	3001.12	1257.59	3	SAFRNEEYJK	-	1743.54	1743.57	NNH(HN(HEX&n-acetyl&sulfate))(HNH)	9	NXS	50	0	0	4	0.14525	0.10079	2.0861	0.21027	T	y2+;y3+;y4+;y6+;	y6+;	sp|P02763|A1AG1_HUMAN	A	SV	48	0.01	56	-0.00043	-0.341658	4.28e-19	sp|P02763|A1AG1_HUMAN/sp|P19652|A1AG2_HUMAN	1	0.0296	9.86639
UGP_01.2952.2952.3.0.dta	2326	3001.12	1257.59	3	SAFRNEEYJK	-	1743.54	1743.57	NNH(HN(HEX&n-acetyl&sulfate))(HNH)	9	NXS	50	0	0	4	0.14393	0.09735	2.0861	0.20309	T	y2+;y3+;y4+;y6+;	y6+;	sp|P02763|A1AG1_HUMAN	A	SV	48	0.01	56	-0.00043	-0.341658	4.28e-19	sp|P02763|A1AG1_HUMAN/sp|P19652|A1AG2_HUMAN	1	0.0296	9.86639
UGP_01.6023.6023.4.1.dta	3857	3452.33	1708.77	4	SLSCQMAALQGJGSER	4,Carbamidomethyl[C];	1743.55	1743.57	NNH(HN(HEX&n-acetyl&sulfate))(HNH)	12	NXS	112	0	0	3	0.04747	0.08633	2.08491	0.17998	T	y1+;y4+;y5+;	y1+;	sp|P07306|ASGR1_HUMAN	R	TC	136	0.01	147	0.00262	1.53238	4.19e-07	sp|P07306|ASGR1_HUMAN/tr|J3QSZ2|J3QSZ2_HUMAN/tr|K7EPS5|K7EPS5_HUMAN	13	0.01169	3.38712
UGP_01.7800.7800.2.1.dta	3727	3101.22	1357.65	2	AGEPLPQJSSMAR	-	1743.56	1743.57	NNH(HN(HEX&n-acetyl&sulfate))(HNH)	8	NXS	84	0	0	3	0.04702	0.08455	3.04454	0.25742	T	b11+;y1+;y8+;	b11+;y1+;	sp|Q16853|AOC3_HUMAN	F	GF	611	0.01	618	0.0013	0.95684	5.06e-13	sp|Q16853|AOC3_HUMAN/tr|K7EQZ5|K7EQZ5_HUMAN/tr|K7EL47|K7EL47_HUMAN	1	0.00103	0.332236
UGP_02.16049.16049.4.3.dta	2144	3863.56	2120	4	EDGHRJFSCLAVLDLMSR	9,Carbamidomethyl[C];	1743.56	1743.57	NNH(HN(HEX&n-acetyl&sulfate))(HNH)	6	NXS	706	0	0	5	0.07316	0.06789	2.90148	0.19698	T	b8+;b8++;y1+;y7+;y7++;	b8+;y7+;	sp|P13598|ICAM2_HUMAN	R	GG	182	0.01	187	-0.00114	-0.537486	2.5e-31	sp|P13598|ICAM2_HUMAN/tr|J3QKR4|J3QKR4_HUMAN/tr|J3QQX6|J3QQX6_HUMAN/tr|J3QRQ1|J3QRQ1_HUMAN/tr|J3QRT5|J3QRT5_HUMAN	7	0.00373	0.965683
UGP_02.16061.16061.4.2.dta	2144	3863.56	2120	4	EDGHRJFSCLAVLDLMSR	9,Carbamidomethyl[C];	1743.56	1743.57	NNH(HN(HEX&n-acetyl&sulfate))(HNH)	6	NXS	706	0	0	3	0.13555	0.10419	1.9553	0.20372	T	y1+;y7+;y7++;	y7+;	sp|P13598|ICAM2_HUMAN	R	GG	182	0.01	187	-0.00114	-0.537486	2.5e-31	sp|P13598|ICAM2_HUMAN/tr|J3QKR4|J3QKR4_HUMAN/tr|J3QQX6|J3QQX6_HUMAN/tr|J3QRQ1|J3QRQ1_HUMAN/tr|J3QRT5|J3QRT5_HUMAN	7	0.00373	0.965683
UGP_02.23885.23885.3.4.dta	2018	3134.26	1390.67	3	FYJSSYLNVQR	-	1743.58	1743.57	NNH(HN(HEX&n-acetyl&sulfate))(HNH)	3	NXS	178	1	0.03229	6	0.0759	0.13081	2.96624	0.38801	T	y1+;y2+;y3+;y4+;y5+;y6+;Y4+;	y4+;Y4+;	sp|P19652|A1AG2_HUMAN	C	EN	91	0	93	0.00639	4.59162	2.47e-12	sp|P19652|A1AG2_HUMAN	2	-0.01734	-5.53416
UGP_03.11968.11968.3.0.dta	2934	2616.04	872.458	3	QLAJGVDR	-	1743.58	1743.57	NNH(HN(HEX&n-acetyl&sulfate))(HNH)	4	NXV	50	2	0.42734	3	0.0129	0.16976	3.16452	0.53722	T	b4+;b7+;y1+;Y0+;Y0+;	Y0+;Y0+;	sp|P01024|CO3_HUMAN	K	YI	1420	0	1423	0.00179	2.04936	2.31e-14	sp|P01024|CO3_HUMAN/tr|M0QYC8|M0QYC8_HUMAN	7	-0.01535	-5.86988
UGP_03.15961.15961.3.0.dta	2072	3767.54	2023.95	3	FNJNTQHSSLFMLNEVK	4,Deamidated[N];	1743.58	1743.57	NNH(HN(HEX&n-acetyl&sulfate))(HNH)	3	NXT	290	0	0	3	0.07722	0.09981	3.05003	0.30441	T	y1+;y2+;y3+;	y1+;y2+;	sp|P01042|KNG1_HUMAN	Y	RA	167	0.01	169	0.01651	8.15327	5.87e-33	sp|P01042|KNG1_HUMAN	1	-0.01985	-5.27007
UGP_03.2832.2832.3.0.dta	2326	3001.12	1257.59	3	SAFRNEEYJK	-	1743.54	1743.57	NNH(HN(HEX&n-acetyl&sulfate))(HNH)	9	NXS	46	1	0.00432	3	0.11877	0.08959	2.0861	0.1869	T	y2+;y3+;y6+;Y3++;	y6+;	sp|P02763|A1AG1_HUMAN	A	SV	48	0.01	56	-0.00043	-0.341658	4.28e-19	sp|P02763|A1AG1_HUMAN/sp|P19652|A1AG2_HUMAN	1	0.0294	9.79972
UGP_03.9796.9796.3.1.dta	3483	3339.31	1595.78	3	HIPQJSSLENVDSR	-	1743.53	1743.57	NNH(HN(HEX&n-acetyl&sulfate))(HNH)	5	NXS	230	0	0	3	0.15757	0.15813	1.96652	0.31096	T	y1+;y2+;y3+;	y2+;	sp|O75144|ICOSL_HUMAN	Y	YR	66	0	70	-0.00348	-2.17942	8.73e-11	sp|O75144|ICOSL_HUMAN/tr|K4DIA0|K4DIA0_HUMAN	1	0.03205	9.60078
UGP_04.14970.14970.3.1.dta	2945	2841.15	1097.57	3	SLHGVTVDJR	-	1743.58	1743.57	NNH(HN(HEX&n-acetyl&sulfate))(HNH)	9	NXT	116	0	0	4	0.09317	0.09039	2.98432	0.26976	T	b2+;y1+;y5+;y4++;	b2+;y1+;	sp|P80108|PHLD_HUMAN	Y	TL	583	0.01	591	0.00146	1.32902	1.13e-08	sp|P80108|PHLD_HUMAN	2	-0.01277	-4.49624
UGP_04.34265.34265.2.4.dta	2616	3077.28	1333.71	2	PJKTEDTIFLR	-	1743.57	1743.57	NNH(HN(HEX&n-acetyl&sulfate))(HNH)	2	NXT	300	0	0	3	0.08737	0.10537	3.06703	0.32318	T	y1+;y5+;y8+;	y1+;y5+;	sp|P02763|A1AG1_HUMAN	T	EY	71	0.01	72	0.00116	0.869112	5.63e-12	sp|P02763|A1AG1_HUMAN/sp|P19652|A1AG2_HUMAN	2	-0.00846	-2.75007
UGP_04.34272.34272.2.4.dta	2616	3077.28	1333.71	2	PJKTEDTIFLR	-	1743.57	1743.57	NNH(HN(HEX&n-acetyl&sulfate))(HNH)	2	NXT	300	0	0	5	0.10881	0.14595	2.07742	0.30321	T	y1+;y5+;y6+;y7+;y8+;	y5+;	sp|P02763|A1AG1_HUMAN	T	EY	71	0.01	72	0.00116	0.869112	5.63e-12	sp|P02763|A1AG1_HUMAN/sp|P19652|A1AG2_HUMAN	2	-0.00846	-2.75007
UGP_01.15540.15540.3.6.dta	3740	3579.44	1997.91	3	AENQAJVTCQVSNFYPR	9,Carbamidomethyl[C];	1581.53	1581.51	NNH(HN(HEX&n-acetyl&sulfate))(HN)	6	NXT	510	0	0	4	0.08702	0.08214	3.05003	0.25052	T	b4+;b13+;y1+;y2+;	y1+;y2+;	sp|O00241|SIRB1_HUMAN	R	GL	264	0.01	269	-0.00295	-1.47582	9.1e-10	sp|O00241|SIRB1_HUMAN/tr|H3BUW0|H3BUW0_HUMAN	12	-0.01931	-5.39618
UGP_01.35255.35255.4.2.dta	3623	4995.15	3413.63	4	SLGNVJFTVSAEALESQELCGTEVPSVPEHGR	20,Carbamidomethyl[C];	1581.52	1581.51	NNH(HN(HEX&n-acetyl&sulfate))(HN)	6	NXT	424	1	0.01192	10	0.21883	0.26454	2.7918	0.73854	T	b2+;b4+;b5+;y1+;y5+;y7+;y8+;y15+;y17+;y23++;Y1++;	y5+;y8+;	sp|P01023|A2MG_HUMAN	K	KD	864	0	869	0.0005	0.14643	6.32e-21	sp|P01023|A2MG_HUMAN	21	-0.006	-1.20141
UGP_02.15349.15349.3.4.dta	3740	3579.44	1997.91	3	AENQAJVTCQVSNFYPR	9,Carbamidomethyl[C];	1581.52	1581.51	NNH(HN(HEX&n-acetyl&sulfate))(HN)	6	NXT	458	0	0	5	0.10851	0.10024	3.05003	0.30574	T	b3+;b9+;b13+;y1+;y2+;	y1+;y2+;	sp|O00241|SIRB1_HUMAN	R	GL	264	0.01	269	-0.00295	-1.47582	9.1e-10	sp|O00241|SIRB1_HUMAN/tr|H3BUW0|H3BUW0_HUMAN	12	-0.01028	-2.87276
UGP_02.15369.15369.3.3.dta	3740	3579.44	1997.91	3	AENQAJVTCQVSNFYPR	9,Carbamidomethyl[C];	1581.52	1581.51	NNH(HN(HEX&n-acetyl&sulfate))(HN)	6	NXT	468	0	0	4	0.11033	0.09158	3.05003	0.27933	T	b9+;b13+;y1+;y2+;	y1+;y2+;	sp|O00241|SIRB1_HUMAN	R	GL	264	0.01	269	-0.00295	-1.47582	9.1e-10	sp|O00241|SIRB1_HUMAN/tr|H3BUW0|H3BUW0_HUMAN	12	-0.01105	-3.08794
UGP_02.20791.20791.2.3.dta	3510	2851.17	1269.67	2	EATPVJLTEPAK	-	1581.5	1581.51	NNH(HN(HEX&n-acetyl&sulfate))(HN)	6	NXT	136	0	0	5	0.06189	0.11432	2.06901	0.23653	T	y3+;y4+;y5+;y6+;y9+;	y3+;	sp|P05090|APOD_HUMAN	G	LE	93	0.01	98	-0.0014	-1.1018	3.7e-23	sp|P05090|APOD_HUMAN/tr|C9JF17|C9JF17_HUMAN/tr|C9JX71|C9JX71_HUMAN	1	0.00944	3.3121
UGP_02.30875.30875.3.1.dta	3623	4995.13	3413.63	3	SLGNVJFTVSAEALESQELCGTEVPSVPEHGR	20,Carbamidomethyl[C];	1581.5	1581.51	NNH(HN(HEX&n-acetyl&sulfate))(HN)	6	NXT	438	0	0	3	0.1248	0.17329	2.7918	0.4838	T	y5+;y8+;y15+;	y5+;y8+;	sp|P01023|A2MG_HUMAN	K	KD	864	0	869	0.0005	0.14643	6.32e-21	sp|P01023|A2MG_HUMAN	21	0.01286	2.57504
UGP_02.35438.35438.4.3.dta	3623	4995.14	3413.63	4	SLGNVJFTVSAEALESQELCGTEVPSVPEHGR	20,Carbamidomethyl[C];	1581.52	1581.51	NNH(HN(HEX&n-acetyl&sulfate))(HN)	6	NXT	428	1	0.02134	10	0.21083	0.25763	3.54597	0.91356	T	b5+;y1+;y3+;y5+;y6+;y8+;y9+;y12+;y23++;y25++;Y1++;	y5+;y8+;Y1++;	sp|P01023|A2MG_HUMAN	K	KD	864	0	869	0.0005	0.14643	6.32e-21	sp|P01023|A2MG_HUMAN	21	-0.00528	-1.05724
UGP_03.15603.15603.3.3.dta	3740	3579.44	1997.91	3	AENQAJVTCQVSNFYPR	9,Carbamidomethyl[C];	1581.53	1581.51	NNH(HN(HEX&n-acetyl&sulfate))(HN)	6	NXT	490	0	0	4	0.10398	0.08819	3.05003	0.26899	T	b9+;b13+;y1+;y2+;	y1+;y2+;	sp|O00241|SIRB1_HUMAN	R	GL	264	0.01	269	-0.00295	-1.47582	9.1e-10	sp|O00241|SIRB1_HUMAN/tr|H3BUW0|H3BUW0_HUMAN	12	-0.01327	-3.70832
UGP_03.26846.26846.2.0.dta	4014	3358.42	1776.91	2	ALPQPQJVTSLLGCTH	0,Amidine[AnyN-term];14,Carbamidomethyl[C];	1581.51	1581.51	NNH(HN(HEX&n-acetyl&sulfate))(HN)	7	NXT	360	0	0	4	0.09456	0.1419	3.03379	0.4305	T	y1+;y4+;y8+;y12+;	y4+;y8+;	sp|P02790|HEMO_HUMAN	K	--	447	0	453	0.00904	5.08465	1.98e-19	sp|P02790|HEMO_HUMAN	2	-0.0008	-0.238279
UGP_03.26999.26999.2.0.dta	2329	2954.24	1372.73	2	LNVQREJGTVSR	-	1581.51	1581.51	NNH(HN(HEX&n-acetyl&sulfate))(HN)	7	NXT	174	0	0	5	0.11504	0.10212	2.94899	0.30115	T	b3+;y1+;y2+;y6+;y9++;	y2+;y6+;	sp|P19652|A1AG2_HUMAN	Y	YE	97	0.01	103	0.00064	0.46589	1.23e-14	sp|P19652|A1AG2_HUMAN	1	0.00172	0.582413
UGP_03.28898.28898.3.1.dta	665	3928.62	2347.14	3	LAGKPTHVJVSVVMAEVDGTCY	21,Carbamidomethyl[C];	1581.48	1581.51	NNH(HN(HEX&n-acetyl&sulfate))(HN)	9	NXS	886	0	0	3	0.07483	0.08501	2.04906	0.1742	T	y2+;y3+;y4+;	y2+;	sp|P01876|IGHA1_HUMAN	R	--	332	0.01	340	0.00051	0.217194	2.82e-18	sp|P01876|IGHA1_HUMAN/tr|A0A0G2JMB2|A0A0G2JMB2_HUMAN	21	0.0329	8.37666
UGP_03.36325.36325.4.1.dta	3623	4995.14	3413.63	4	SLGNVJFTVSAEALESQELCGTEVPSVPEHGR	20,Carbamidomethyl[C];	1581.52	1581.51	NNH(HN(HEX&n-acetyl&sulfate))(HN)	6	NXT	434	1	0.00686	15	0.27199	0.28678	3.54597	1.01692	T	b2+;b5+;b7+;b10+;y1+;y2+;y5+;y6+;y7+;y8+;y10+;y16++;y23++;y25++;y26++;Y0++;	y5+;y8+;y23++;	sp|P01023|A2MG_HUMAN	K	KD	864	0	869	0.0005	0.14643	6.32e-21	sp|P01023|A2MG_HUMAN	21	-0.00446	-0.893046
UGP_04.15169.15169.3.3.dta	3740	3579.44	1997.91	3	AENQAJVTCQVSNFYPR	9,Carbamidomethyl[C];	1581.52	1581.51	NNH(HN(HEX&n-acetyl&sulfate))(HN)	6	NXT	474	0	0	3	0.09913	0.08717	3.05003	0.26586	T	b13+;y1+;y2+;	y1+;y2+;	sp|O00241|SIRB1_HUMAN	R	GL	264	0.01	269	-0.00295	-1.47582	9.1e-10	sp|O00241|SIRB1_HUMAN/tr|H3BUW0|H3BUW0_HUMAN	12	-0.01149	-3.2109
UGP_04.15195.15195.3.3.dta	3740	3579.44	1997.91	3	AENQAJVTCQVSNFYPR	9,Carbamidomethyl[C];	1581.52	1581.51	NNH(HN(HEX&n-acetyl&sulfate))(HN)	6	NXT	474	0	0	5	0.10591	0.09041	3.05003	0.27577	T	b4+;b9+;b12+;y1+;y2+;	y1+;y2+;	sp|O00241|SIRB1_HUMAN	R	GL	264	0.01	269	-0.00295	-1.47582	9.1e-10	sp|O00241|SIRB1_HUMAN/tr|H3BUW0|H3BUW0_HUMAN	12	-0.01169	-3.26679
UGP_04.15233.15233.3.1.dta	3740	3579.44	1997.91	3	AENQAJVTCQVSNFYPR	9,Carbamidomethyl[C];	1581.52	1581.51	NNH(HN(HEX&n-acetyl&sulfate))(HN)	6	NXT	476	0	0	3	0.11758	0.09683	3.05003	0.29535	T	b12+;y1+;y2+;	y1+;y2+;	sp|O00241|SIRB1_HUMAN	R	GL	264	0.01	269	-0.00295	-1.47582	9.1e-10	sp|O00241|SIRB1_HUMAN/tr|H3BUW0|H3BUW0_HUMAN	12	-0.01125	-3.14383
UGP_01.14056.14056.3.0.dta	2957	3477.34	1612.8	3	NNREJISDPTSPLR	-	1864.53	1864.55	NNH(HN(HEX&n-acetyl&sulfate))(HN(HEX&n-acetyl&sulfate))	5	NXS	186	0	0	3	0.16762	0.15322	2.92056	0.44749	T	y1+;y3+;y6+;	y1+;y6+;	sp|P01591|IGJ_HUMAN	L	TR	67	0	71	0.00093	0.576284	3.15e-22	sp|P01591|IGJ_HUMAN/tr|D6RD17|D6RD17_HUMAN/tr|D6RHJ6|D6RHJ6_HUMAN	1	0.01446	4.15958
UGP_01.14059.14059.3.0.dta	2957	3477.34	1612.8	3	NNREJISDPTSPLR	-	1864.53	1864.55	NNH(HN(HEX&n-acetyl&sulfate))(HN(HEX&n-acetyl&sulfate))	5	NXS	186	0	0	3	0.14033	0.14064	2.92056	0.41074	T	y1+;y3+;y6+;	y1+;y6+;	sp|P01591|IGJ_HUMAN	L	TR	67	0	71	0.00093	0.576284	3.15e-22	sp|P01591|IGJ_HUMAN/tr|D6RD17|D6RD17_HUMAN/tr|D6RHJ6|D6RHJ6_HUMAN	1	0.01446	4.15958
UGP_01.14063.14063.4.2.dta	2957	3477.35	1612.8	4	NNREJISDPTSPLR	-	1864.54	1864.55	NNH(HN(HEX&n-acetyl&sulfate))(HN(HEX&n-acetyl&sulfate))	5	NXS	210	0	0	4	0.19877	0.19532	2.92056	0.57043	T	y1+;y4+;y5+;y6+;	y1+;y6+;	sp|P01591|IGJ_HUMAN	L	TR	67	0	71	0.00093	0.576284	3.15e-22	sp|P01591|IGJ_HUMAN/tr|D6RD17|D6RD17_HUMAN/tr|D6RHJ6|D6RHJ6_HUMAN	1	0.00637	1.83239
UGP_01.14083.14083.3.0.dta	2957	3477.34	1612.8	3	NNREJISDPTSPLR	-	1864.53	1864.55	NNH(HN(HEX&n-acetyl&sulfate))(HN(HEX&n-acetyl&sulfate))	5	NXS	188	0	0	5	0.18808	0.17851	2.92056	0.52136	T	y1+;y3+;y4+;y6+;y2++;	y1+;y6+;	sp|P01591|IGJ_HUMAN	L	TR	67	0	71	0.00093	0.576284	3.15e-22	sp|P01591|IGJ_HUMAN/tr|D6RD17|D6RD17_HUMAN/tr|D6RHJ6|D6RHJ6_HUMAN	1	0.01415	4.0704
UGP_01.23274.23274.5.0.dta	3078	4837.99	2973.43	5	LGHCPDPVLVNGEFSSSGPVJVSDKITF	4,Carbamidomethyl[C];11,Deamidated[N];	1864.56	1864.55	NNH(HN(HEX&n-acetyl&sulfate))(HN(HEX&n-acetyl&sulfate))	21	NXS	1062	0	0	7	0.14757	0.14405	2.81203	0.40508	T	b3+;b4+;b6+;b8+;b9+;b10+;b8++;	b4+;b6+;	sp|P20851|C4BPB_HUMAN	R	MC	78	0	98	0.00551	1.85246	9.75e-19	sp|P20851|C4BPB_HUMAN/tr|Q5VVQ7|Q5VVQ7_HUMAN	1	-0.01287	-2.66074
UGP_01.23446.23446.3.3.dta	1603	3832.47	1967.92	3	FNAQNJGSNFQLEEISR	-	1864.55	1864.55	NNH(HN(HEX&n-acetyl&sulfate))(HN(HEX&n-acetyl&sulfate))	6	NXS	260	0	0	11	0.16886	0.18651	3.05003	0.56885	T	b3+;y1+;y2+;y3+;y4+;y5+;y6+;y7+;y8+;y10+;y11+;	y2+;y6+;	sp|P02765|FETUA_HUMAN	A	AQ	171	0	176	-0.0018	-0.914215	1.15e-45	sp|P02765|FETUA_HUMAN/tr|C9JV77|C9JV77_HUMAN	1	-0.00561	-1.46419
UGP_02.13897.13897.3.0.dta	2957	3477.33	1612.8	3	NNREJISDPTSPLR	-	1864.53	1864.55	NNH(HN(HEX&n-acetyl&sulfate))(HN(HEX&n-acetyl&sulfate))	5	NXS	180	0	0	3	0.14461	0.14696	2.92056	0.42921	T	y1+;y4+;y6+;	y1+;y6+;	sp|P01591|IGJ_HUMAN	L	TR	67	0	71	0.00093	0.576284	3.15e-22	sp|P01591|IGJ_HUMAN/tr|D6RD17|D6RD17_HUMAN/tr|D6RHJ6|D6RHJ6_HUMAN	1	0.01805	5.19229
UGP_02.13960.13960.4.3.dta	2957	3477.35	1612.8	4	NNREJISDPTSPLR	-	1864.54	1864.55	NNH(HN(HEX&n-acetyl&sulfate))(HN(HEX&n-acetyl&sulfate))	5	NXS	210	0	0	7	0.42668	0.33377	5.01048	1.67236	T	y1+;y3+;y4+;y5+;y6+;y7+;y6++;	y1+;y4+;y5+;y6+;y6++;	sp|P01591|IGJ_HUMAN	L	TR	67	0	71	0.00093	0.576284	3.15e-22	sp|P01591|IGJ_HUMAN/tr|D6RD17|D6RD17_HUMAN/tr|D6RHJ6|D6RHJ6_HUMAN	1	0.00579	1.66555
UGP_02.13974.13974.3.0.dta	2957	3477.34	1612.8	3	NNREJISDPTSPLR	-	1864.54	1864.55	NNH(HN(HEX&n-acetyl&sulfate))(HN(HEX&n-acetyl&sulfate))	5	NXS	192	0	0	3	0.15943	0.15013	2.92056	0.43846	T	y1+;y3+;y6+;	y1+;y6+;	sp|P01591|IGJ_HUMAN	L	TR	67	0	71	0.00093	0.576284	3.15e-22	sp|P01591|IGJ_HUMAN/tr|D6RD17|D6RD17_HUMAN/tr|D6RHJ6|D6RHJ6_HUMAN	1	0.01287	3.70219
UGP_03.14057.14057.4.0.dta	2957	3477.35	1612.8	4	NNREJISDPTSPLR	-	1864.54	1864.55	NNH(HN(HEX&n-acetyl&sulfate))(HN(HEX&n-acetyl&sulfate))	5	NXS	216	0	0	8	0.15027	0.19308	2.92056	0.5639	T	y1+;y3+;y4+;y5+;y6+;y7+;y9+;y6++;	y1+;y6+;	sp|P01591|IGJ_HUMAN	L	TR	67	0	71	0.00093	0.576284	3.15e-22	sp|P01591|IGJ_HUMAN/tr|D6RD17|D6RD17_HUMAN/tr|D6RHJ6|D6RHJ6_HUMAN	1	0.00358	1.02982
UGP_03.14073.14073.3.0.dta	2957	3477.34	1612.8	3	NNREJISDPTSPLR	-	1864.53	1864.55	NNH(HN(HEX&n-acetyl&sulfate))(HN(HEX&n-acetyl&sulfate))	5	NXS	190	0	0	3	0.1223	0.13121	2.92056	0.38321	T	y1+;y3+;y6+;	y1+;y6+;	sp|P01591|IGJ_HUMAN	L	TR	67	0	71	0.00093	0.576284	3.15e-22	sp|P01591|IGJ_HUMAN/tr|D6RD17|D6RD17_HUMAN/tr|D6RHJ6|D6RHJ6_HUMAN	1	0.01395	4.01287
UGP_03.14078.14078.3.0.dta	2957	3477.34	1612.8	3	NNREJISDPTSPLR	-	1864.53	1864.55	NNH(HN(HEX&n-acetyl&sulfate))(HN(HEX&n-acetyl&sulfate))	5	NXS	186	0	0	3	0.15741	0.14946	2.92056	0.4365	T	y1+;y3+;y6+;	y1+;y6+;	sp|P01591|IGJ_HUMAN	L	TR	67	0	71	0.00093	0.576284	3.15e-22	sp|P01591|IGJ_HUMAN/tr|D6RD17|D6RD17_HUMAN/tr|D6RHJ6|D6RHJ6_HUMAN	1	0.0147	4.22862
UGP_03.14082.14082.3.0.dta	2957	3477.34	1612.8	3	NNREJISDPTSPLR	-	1864.53	1864.55	NNH(HN(HEX&n-acetyl&sulfate))(HN(HEX&n-acetyl&sulfate))	5	NXS	186	0	0	3	0.1271	0.134	2.92056	0.39135	T	y1+;y3+;y6+;	y1+;y6+;	sp|P01591|IGJ_HUMAN	L	TR	67	0	71	0.00093	0.576284	3.15e-22	sp|P01591|IGJ_HUMAN/tr|D6RD17|D6RD17_HUMAN/tr|D6RHJ6|D6RHJ6_HUMAN	1	0.0147	4.22862
UGP_03.14092.14092.4.3.dta	2957	3477.35	1612.8	4	NNREJISDPTSPLR	-	1864.55	1864.55	NNH(HN(HEX&n-acetyl&sulfate))(HN(HEX&n-acetyl&sulfate))	5	NXS	216	0	0	8	0.26943	0.23522	3.69861	0.86999	T	y1+;y3+;y4+;y6+;y7+;y8+;y9+;y6++;	y1+;y6+;y6++;	sp|P01591|IGJ_HUMAN	L	TR	67	0	71	0.00093	0.576284	3.15e-22	sp|P01591|IGJ_HUMAN/tr|D6RD17|D6RD17_HUMAN/tr|D6RHJ6|D6RHJ6_HUMAN	1	0.00321	0.923385
UGP_03.14178.14178.3.1.dta	2957	3477.34	1612.8	3	NNREJISDPTSPLR	-	1864.53	1864.55	NNH(HN(HEX&n-acetyl&sulfate))(HN(HEX&n-acetyl&sulfate))	5	NXS	182	0	0	3	0.1192	0.1306	2.92056	0.38143	T	y1+;y3+;y6+;	y1+;y6+;	sp|P01591|IGJ_HUMAN	L	TR	67	0	71	0.00093	0.576284	3.15e-22	sp|P01591|IGJ_HUMAN/tr|D6RD17|D6RD17_HUMAN/tr|D6RHJ6|D6RHJ6_HUMAN	1	0.01582	4.5508
UGP_03.14679.14679.4.3.dta	3530	4484.71	2620.18	4	QEPERJECFLQHKDDNPNLPR	0,Gln->pyro-Glu[AnyN-termQ];8,Carbamidomethyl[C];16,Deamidated[N];	1864.53	1864.55	NNH(HN(HEX&n-acetyl&sulfate))(HN(HEX&n-acetyl&sulfate))	6	NXC	366	0	0	3	0.10876	0.08766	2.7173	0.2382	T	y1+;y2+;y16++;	y1+;y2+;	sp|P02768|ALBU_HUMAN	K	LV	118	0.01	123	0.01371	5.23046	7.03e-23	sp|P02768|ALBU_HUMAN/tr|A0A087WWT3|A0A087WWT3_HUMAN/tr|A0A0C4DGB6|A0A0C4DGB6_HUMAN/tr|H7C013|H7C013_HUMAN	7	0.02292	5.11187
UGP_03.23457.23457.5.0.dta	3078	4837.99	2973.43	5	LGHCPDPVLVNGEFSSSGPVJVSDKITF	4,Carbamidomethyl[C];11,Deamidated[N];	1864.56	1864.55	NNH(HN(HEX&n-acetyl&sulfate))(HN(HEX&n-acetyl&sulfate))	21	NXS	1068	0	0	8	0.10686	0.12059	1.88913	0.22781	T	b3+;b4+;b8+;b9+;b10+;b8++;b9++;b10++;	b4+;	sp|P20851|C4BPB_HUMAN	R	MC	78	0.01	98	0.00551	1.85246	9.75e-19	sp|P20851|C4BPB_HUMAN/tr|Q5VVQ7|Q5VVQ7_HUMAN	1	-0.0116	-2.39818
UGP_04.13770.13770.3.0.dta	2957	3477.33	1612.8	3	NNREJISDPTSPLR	-	1864.52	1864.55	NNH(HN(HEX&n-acetyl&sulfate))(HN(HEX&n-acetyl&sulfate))	5	NXS	140	0	0	3	0.14462	0.14381	2.92056	0.42001	T	y1+;y3+;y6+;	y1+;y6+;	sp|P01591|IGJ_HUMAN	L	TR	67	0	71	0.00093	0.576284	3.15e-22	sp|P01591|IGJ_HUMAN/tr|D6RD17|D6RD17_HUMAN/tr|D6RHJ6|D6RHJ6_HUMAN	1	0.02493	7.17143
UGP_04.21876.21876.3.0.dta	2054	4146.61	2282.05	3	LTFQQJASSMCVPDQDTAIR	11,Carbamidomethyl[C];	1864.56	1864.55	NNH(HN(HEX&n-acetyl&sulfate))(HN(HEX&n-acetyl&sulfate))	6	NXS	468	0	0	6	0.06791	0.14526	2.05294	0.29821	T	b17+;y4+;y6+;y8+;y10+;y13+;	y8+;	sp|P01871|IGHM_HUMAN	G	VF	204	0	209	-0.00108	-0.473054	9.12e-15	sp|P01871|IGHM_HUMAN/tr|A0A1B0GUU9|A0A1B0GUU9_HUMAN	2	-0.01232	-2.97181
UGP_04.22098.22098.3.1.dta	2054	4146.61	2282.05	3	LTFQQJASSMCVPDQDTAIR	11,Carbamidomethyl[C];	1864.56	1864.55	NNH(HN(HEX&n-acetyl&sulfate))(HN(HEX&n-acetyl&sulfate))	6	NXS	476	0	0	11	0.2622	0.31331	3.03379	0.95052	T	y1+;y3+;y4+;y6+;y8+;y9+;y10+;y11+;y12+;y13+;y14+;	y8+;y10+;	sp|P01871|IGHM_HUMAN	G	VF	204	0	209	-0.00108	-0.473054	9.12e-15	sp|P01871|IGHM_HUMAN/tr|A0A1B0GUU9|A0A1B0GUU9_HUMAN	2	-0.00997	-2.40495
UGP_04.23133.23133.5.0.dta	3078	4837.99	2973.43	5	LGHCPDPVLVNGEFSSSGPVJVSDKITF	4,Carbamidomethyl[C];11,Deamidated[N];	1864.56	1864.55	NNH(HN(HEX&n-acetyl&sulfate))(HN(HEX&n-acetyl&sulfate))	21	NXS	1054	0	0	8	0.14125	0.15034	2.81203	0.42277	T	b3+;b4+;b6+;b8+;b9+;b10+;b8++;b9++;	b4+;b6+;	sp|P20851|C4BPB_HUMAN	R	MC	78	0	98	0.00551	1.85246	9.75e-19	sp|P20851|C4BPB_HUMAN/tr|Q5VVQ7|Q5VVQ7_HUMAN	1	-0.01312	-2.71243
UGP_04.35613.35613.3.0.dta	3101	4712.94	2848.36	3	ADTHDEILEGLNFJLTEIPEAQIHE	-	1864.58	1864.55	NNH(HN(HEX&n-acetyl&sulfate))(HN(HEX&n-acetyl&sulfate))	14	NXT	1022	0	0	4	0.09194	0.09817	3.03913	0.29834	T	b5+;b6+;b7+;b9+;	b6+;b7+;	sp|P01009|A1AT_HUMAN	K	GF	94	0.01	107	0.00146	0.512398	2.08e-28	sp|P01009|A1AT_HUMAN/tr|G3V2B9|G3V2B9_HUMAN/tr|A0A0B4J278|A0A0B4J278_HUMAN/tr|G3V544|G3V544_HUMAN/tr|A0A0G2JRN3|A0A0G2JRN3_HUMAN/tr|A0A024R6I7|A0A024R6I7_HUMAN	1	-0.03023	-6.41558
UGP_04.35640.35640.3.0.dta	3101	4712.94	2848.36	3	ADTHDEILEGLNFJLTEIPEAQIHE	-	1864.58	1864.55	NNH(HN(HEX&n-acetyl&sulfate))(HN(HEX&n-acetyl&sulfate))	14	NXT	1022	0	0	4	0.08933	0.09796	3.03913	0.29772	T	b5+;b6+;b7+;b8+;	b6+;b7+;	sp|P01009|A1AT_HUMAN	K	GF	94	0.01	107	0.00146	0.512398	2.08e-28	sp|P01009|A1AT_HUMAN/tr|G3V2B9|G3V2B9_HUMAN/tr|A0A0B4J278|A0A0B4J278_HUMAN/tr|G3V544|G3V544_HUMAN/tr|A0A0G2JRN3|A0A0G2JRN3_HUMAN/tr|A0A024R6I7|A0A024R6I7_HUMAN	1	-0.03023	-6.41558
UGP_01.10367.10367.3.1.dta	3200	2965.13	1424.63	3	MDGASJVTCINSR	9,Carbamidomethyl[C];	1540.51	1540.49	NNH(HN(HEX&n-acetyl&sulfate))(HH)	6	NXT	52	2	0.09486	5	0.01562	0.14198	1.9782	0.28086	T	b3+;y3+;y4+;y5+;y9+;Y0+;Y1+;	Y1+;	sp|P08603|CFAH_HUMAN	K	WT	1024	0.01	1029	0.0013	0.91189	4.7e-13	sp|P08603|CFAH_HUMAN	6	-0.01966	-6.63261
UGP_01.11812.11812.3.2.dta	4331	3018.29	1477.81	3	KLINDYVKJGTR	8,Carbamidomethyl[K];	1540.48	1540.49	NNH(HN(HEX&n-acetyl&sulfate))(HH)	9	NXT	244	1	0.0057	3	0.08259	0.12213	3.05561	0.37318	T	b1+;y1+;y5+;Y3+;	y1+;y5+;	sp|P01011|AACT_HUMAN	K	GK	178	0.01	186	-0.00086	-0.581554	3.82e-31	sp|P01011|AACT_HUMAN/tr|G3V595|G3V595_HUMAN	1	0.00881	2.91986
UGP_01.15446.15446.2.3.dta	2324	2411.02	870.515	2	KVJASVPR	-	1540.5	1540.49	NNH(HN(HEX&n-acetyl&sulfate))(HH)	3	NXS	42	0	0	3	0.10344	0.14943	2.10436	0.31445	T	b1+;y1+;y2+;	b1+;	sp|P51693|APLP1_HUMAN	R	GF	549	0	551	0.00021	0.240964	2.86e-16	sp|P51693|APLP1_HUMAN/tr|B7Z4G8|B7Z4G8_HUMAN/tr|F5GZ08|F5GZ08_HUMAN/tr|K7EMN4|K7EMN4_HUMAN/tr|S4R3U6|S4R3U6_HUMAN	7	-0.01492	-6.19081
UGP_01.19129.19129.3.1.dta	470	3905.6	2365.15	3	PATSYVFSITPGIGJETWGDPR	-	1540.45	1540.49	NNH(HN(HEX&n-acetyl&sulfate))(HH)	15	NXT	810	0	0	3	0.05098	0.12146	1.92157	0.2334	T	y1+;y2+;y9++;	y1+;	sp|Q12913|PTPRJ_HUMAN	R	VI	178	0.01	192	-0.0006	-0.253579	3.89e-11	sp|Q12913|PTPRJ_HUMAN/tr|A0A087WTK0|A0A087WTK0_HUMAN/tr|A0A087WVC6|A0A087WVC6_HUMAN/tr|E9PPH3|E9PPH3_HUMAN	7	0.03324	8.51313
UGP_01.24588.24588.4.3.dta	2420	3737.44	2196.95	4	CGLVPVLAENYJKSDNCED	1,Carbamidomethyl[C];17,Carbamidomethyl[C];	1540.49	1540.49	NNH(HN(HEX&n-acetyl&sulfate))(HH)	12	NXS	274	0	0	3	0.21366	0.05341	3.84588	0.20542	T	b2+;b3+;b4+;	b2+;b3+;b4+;	sp|P02787|TRFE_HUMAN	K	TP	421	0.01	432	5e-05	0.022749	1.43e-14	sp|P02787|TRFE_HUMAN	1	0.00035	0.0936723
UGP_01.7999.7999.2.0.dta	3243	3167.22	1626.74	2	EGAIYPDJTTDFQR	-	1540.48	1540.49	NNH(HN(HEX&n-acetyl&sulfate))(HH)	8	NXT	58	0	0	3	0.11947	0.09264	3.05003	0.28255	T	b4+;y1+;y10+;	b4+;y10+;	sp|P00450|CERU_HUMAN	H	AD	131	0.01	138	-9e-05	-0.055292	3.09e-25	sp|P00450|CERU_HUMAN/tr|E9PFZ2|E9PFZ2_HUMAN	1	0.00849	2.68145
UGP_02.15269.15269.3.1.dta	3843	2451.95	911.473	3	JGSLFAFR	-	1540.47	1540.49	NNH(HN(HEX&n-acetyl&sulfate))(HH)	1	NXS	8	1	0.00672	4	0.15008	0.10608	3.91617	0.41541	T	b2+;b3+;b4+;b5+;Y3++;	b2+;b3+;b4+;	sp|P04004|VTNC_HUMAN	K	GQ	169	0	169	-0.00082	-0.898673	1.75e-21	sp|P04004|VTNC_HUMAN	4	0.01106	4.51257
UGP_02.24368.24368.6.5.dta	2904	5973.6	4433.11	6	APSCPQNVJISGGTFTLSHGWAPGSLLTYSCPQGLYPSPASR	4,Carbamidomethyl[C];31,Carbamidomethyl[C];	1540.49	1540.49	NNH(HN(HEX&n-acetyl&sulfate))(HH)	9	NXS	172	0	0	5	0.12354	0.07204	2.55355	0.18396	T	y1+;y3+;y4+;y5+;y22++;	y4+;y5+;	sp|P06681|CO2_HUMAN	S	LC	21	0.01	29	-0.00499	-1.12537	1.31e-24	sp|P06681|CO2_HUMAN/tr|A0A0G2JJM0|A0A0G2JJM0_HUMAN/tr|B4E1Z4|B4E1Z4_HUMAN/tr|E7ETN3|E7ETN3_HUMAN/tr|F2Z3N2|F2Z3N2_HUMAN/tr|F8WCJ9|F8WCJ9_HUMAN/tr|Q5ST52|Q5ST52_HUMAN/tr|Q8N6L6|Q8N6L6_HUMAN	2	-0.00263	-0.440345
UGP_02.24369.24369.6.5.dta	3093	5973.6	4433.11	6	APSCPQNVJISGGTFTLSHGWAPGSLLTYSCPQGLYPSPASR	4,Carbamidomethyl[C];31,Carbamidomethyl[C];	1540.49	1540.49	NNH(HN(HEX&n-acetyl&sulfate))(HH)	9	NXS	172	0	0	6	0.13099	0.07002	2.75414	0.19285	T	b3+;b18++;y1+;y3+;y4+;y5+;	y4+;y5+;	sp|P06681|CO2_HUMAN	S	LC	21	0.01	29	-0.00499	-1.12537	1.31e-24	sp|P06681|CO2_HUMAN/tr|A0A0G2JJM0|A0A0G2JJM0_HUMAN/tr|B4E1Z4|B4E1Z4_HUMAN/tr|E7ETN3|E7ETN3_HUMAN/tr|F2Z3N2|F2Z3N2_HUMAN/tr|F8WCJ9|F8WCJ9_HUMAN/tr|Q5ST52|Q5ST52_HUMAN/tr|Q8N6L6|Q8N6L6_HUMAN	2	-0.00263	-0.440345
UGP_02.24384.24384.6.5.dta	3093	5973.6	4433.11	6	APSCPQNVJISGGTFTLSHGWAPGSLLTYSCPQGLYPSPASR	4,Carbamidomethyl[C];31,Carbamidomethyl[C];	1540.49	1540.49	NNH(HN(HEX&n-acetyl&sulfate))(HH)	9	NXS	172	0	0	6	0.13076	0.07135	2.75414	0.19652	T	b3+;b14+;y1+;y3+;y4+;y5+;	y4+;y5+;	sp|P06681|CO2_HUMAN	S	LC	21	0.01	29	-0.00499	-1.12537	1.31e-24	sp|P06681|CO2_HUMAN/tr|A0A0G2JJM0|A0A0G2JJM0_HUMAN/tr|B4E1Z4|B4E1Z4_HUMAN/tr|E7ETN3|E7ETN3_HUMAN/tr|F2Z3N2|F2Z3N2_HUMAN/tr|F8WCJ9|F8WCJ9_HUMAN/tr|Q5ST52|Q5ST52_HUMAN/tr|Q8N6L6|Q8N6L6_HUMAN	2	-0.00263	-0.440345
UGP_02.24397.24397.6.5.dta	3093	5973.6	4433.11	6	APSCPQNVJISGGTFTLSHGWAPGSLLTYSCPQGLYPSPASR	4,Carbamidomethyl[C];31,Carbamidomethyl[C];	1540.49	1540.49	NNH(HN(HEX&n-acetyl&sulfate))(HH)	9	NXS	172	0	0	5	0.12452	0.06874	2.75414	0.18933	T	b3+;y1+;y3+;y4+;y5+;	y4+;y5+;	sp|P06681|CO2_HUMAN	S	LC	21	0.01	29	-0.00499	-1.12537	1.31e-24	sp|P06681|CO2_HUMAN/tr|A0A0G2JJM0|A0A0G2JJM0_HUMAN/tr|B4E1Z4|B4E1Z4_HUMAN/tr|E7ETN3|E7ETN3_HUMAN/tr|F2Z3N2|F2Z3N2_HUMAN/tr|F8WCJ9|F8WCJ9_HUMAN/tr|Q5ST52|Q5ST52_HUMAN/tr|Q8N6L6|Q8N6L6_HUMAN	2	-0.00278	-0.46546
UGP_02.26131.26131.3.1.dta	1085	3742.54	2202.04	3	STGKPTLYJVSLVMSDTAGTC	21,Carbamidomethyl[C];	1540.5	1540.49	NNH(HN(HEX&n-acetyl&sulfate))(HH)	9	NXS	666	0	0	12	0.15647	0.19029	2.85919	0.54409	T	b7+;b8+;b10+;b11+;b13+;y1+;y2+;y3+;y4+;y5+;y7+;y8+;	y1+;y2+;	sp|P01871|IGHM_HUMAN	K	Y-	432	0	440	-0.00035	-0.158872	2e-18	sp|P01871|IGHM_HUMAN	1	-0.01006	-2.68873
UGP_02.33544.33544.2.0.dta	3362	3296.35	1755.89	2	YLGJATAIFFLPDEGK	-	1540.46	1540.49	NNH(HN(HEX&n-acetyl&sulfate))(HH)	4	NXT	440	0	0	3	0.09558	0.12486	3.02854	0.37813	T	y5+;y7+;y8+;	y5+;y8+;	sp|P01009|A1AT_HUMAN	K	LQ	268	0.01	271	0.00012	0.068303	3.25e-12	sp|P01009|A1AT_HUMAN/tr|A0A024R6I7|A0A024R6I7_HUMAN/tr|A0A0G2JRN3|A0A0G2JRN3_HUMAN	14	0.02753	8.35428
UGP_03.13921.13921.3.0.dta	3263	3149.18	1608.68	3	EHEGAIYPDJTTDF	-	1540.49	1540.49	NNH(HN(HEX&n-acetyl&sulfate))(HH)	10	NXT	32	0	0	6	0.11176	0.13472	3.03913	0.40944	T	b2+;b3+;b4+;b5+;b6+;b7+;	b2+;b5+;	sp|P00450|CERU_HUMAN	K	QR	129	0	138	0.00185	1.14931	9.47e-13	sp|P00450|CERU_HUMAN/tr|E9PFZ2|E9PFZ2_HUMAN	1	-0.0091	-2.89056
UGP_03.15528.15528.2.2.dta	2324	2411.01	870.515	2	KVJASVPR	-	1540.49	1540.49	NNH(HN(HEX&n-acetyl&sulfate))(HH)	3	NXS	52	0	0	3	0.06577	0.12358	2.10436	0.26005	T	b1+;y1+;y2+;	b1+;	sp|P51693|APLP1_HUMAN	R	GF	549	0.01	551	0.00021	0.240964	2.86e-16	sp|P51693|APLP1_HUMAN/tr|B7Z4G8|B7Z4G8_HUMAN/tr|F5GZ08|F5GZ08_HUMAN/tr|K7EMN4|K7EMN4_HUMAN/tr|S4R3U6|S4R3U6_HUMAN	7	-0.00605	-2.51037
UGP_03.15939.15939.2.2.dta	2324	2411.01	870.515	2	KVJASVPR	-	1540.49	1540.49	NNH(HN(HEX&n-acetyl&sulfate))(HH)	3	NXS	50	0	0	3	0.05743	0.11925	2.10436	0.25095	T	b1+;y1+;y2+;	b1+;	sp|P51693|APLP1_HUMAN	R	GF	549	0.01	551	0.00021	0.240964	2.86e-16	sp|P51693|APLP1_HUMAN/tr|B7Z4G8|B7Z4G8_HUMAN/tr|F5GZ08|F5GZ08_HUMAN/tr|K7EMN4|K7EMN4_HUMAN/tr|S4R3U6|S4R3U6_HUMAN	7	-0.00687	-2.85061
UGP_03.24415.24415.6.5.dta	2904	5973.6	4433.11	6	APSCPQNVJISGGTFTLSHGWAPGSLLTYSCPQGLYPSPASR	4,Carbamidomethyl[C];31,Carbamidomethyl[C];	1540.49	1540.49	NNH(HN(HEX&n-acetyl&sulfate))(HH)	9	NXS	168	0	0	4	0.11569	0.06699	2.55355	0.17107	T	y1+;y4+;y5+;y13++;	y4+;y5+;	sp|P06681|CO2_HUMAN	S	LC	21	0.01	29	-0.00499	-1.12537	1.31e-24	sp|P06681|CO2_HUMAN/tr|A0A0G2JJM0|A0A0G2JJM0_HUMAN/tr|B4E1Z4|B4E1Z4_HUMAN/tr|E7ETN3|E7ETN3_HUMAN/tr|F2Z3N2|F2Z3N2_HUMAN/tr|F8WCJ9|F8WCJ9_HUMAN/tr|Q5ST52|Q5ST52_HUMAN/tr|Q8N6L6|Q8N6L6_HUMAN	2	-0.00392	-0.656331
UGP_03.24420.24420.6.7.dta	2904	5973.6	4433.11	6	APSCPQNVJISGGTFTLSHGWAPGSLLTYSCPQGLYPSPASR	4,Carbamidomethyl[C];31,Carbamidomethyl[C];	1540.49	1540.49	NNH(HN(HEX&n-acetyl&sulfate))(HH)	9	NXS	168	0	0	6	0.12084	0.07178	2.55355	0.18329	T	b3+;b19+++;y1+;y4+;y5+;y24+++;	y4+;y5+;	sp|P06681|CO2_HUMAN	S	LC	21	0.01	29	-0.00499	-1.12537	1.31e-24	sp|P06681|CO2_HUMAN/tr|A0A0G2JJM0|A0A0G2JJM0_HUMAN/tr|B4E1Z4|B4E1Z4_HUMAN/tr|E7ETN3|E7ETN3_HUMAN/tr|F2Z3N2|F2Z3N2_HUMAN/tr|F8WCJ9|F8WCJ9_HUMAN/tr|Q5ST52|Q5ST52_HUMAN/tr|Q8N6L6|Q8N6L6_HUMAN	2	-0.00392	-0.656331
UGP_03.24431.24431.6.6.dta	3093	5973.6	4433.11	6	APSCPQNVJISGGTFTLSHGWAPGSLLTYSCPQGLYPSPASR	4,Carbamidomethyl[C];31,Carbamidomethyl[C];	1540.49	1540.49	NNH(HN(HEX&n-acetyl&sulfate))(HH)	9	NXS	168	0	0	4	0.12001	0.06754	2.75414	0.18602	T	b3+;y1+;y4+;y5+;	y4+;y5+;	sp|P06681|CO2_HUMAN	S	LC	21	0.01	29	-0.00499	-1.12537	1.31e-24	sp|P06681|CO2_HUMAN/tr|A0A0G2JJM0|A0A0G2JJM0_HUMAN/tr|B4E1Z4|B4E1Z4_HUMAN/tr|E7ETN3|E7ETN3_HUMAN/tr|F2Z3N2|F2Z3N2_HUMAN/tr|F8WCJ9|F8WCJ9_HUMAN/tr|Q5ST52|Q5ST52_HUMAN/tr|Q8N6L6|Q8N6L6_HUMAN	2	-0.00638	-1.06821
UGP_03.24451.24451.6.6.dta	3093	5973.6	4433.11	6	APSCPQNVJISGGTFTLSHGWAPGSLLTYSCPQGLYPSPASR	4,Carbamidomethyl[C];31,Carbamidomethyl[C];	1540.49	1540.49	NNH(HN(HEX&n-acetyl&sulfate))(HH)	9	NXS	164	0	0	4	0.11443	0.06499	2.75414	0.179	T	b3+;y1+;y4+;y5+;	y4+;y5+;	sp|P06681|CO2_HUMAN	S	LC	21	0.01	29	-0.00499	-1.12537	1.31e-24	sp|P06681|CO2_HUMAN/tr|A0A0G2JJM0|A0A0G2JJM0_HUMAN/tr|B4E1Z4|B4E1Z4_HUMAN/tr|E7ETN3|E7ETN3_HUMAN/tr|F2Z3N2|F2Z3N2_HUMAN/tr|F8WCJ9|F8WCJ9_HUMAN/tr|Q5ST52|Q5ST52_HUMAN/tr|Q8N6L6|Q8N6L6_HUMAN	2	-0.00841	-1.4081
UGP_03.7400.7400.3.1.dta	3445	3262.26	1721.76	3	JATSSSSQDPESLQDR	-	1540.5	1540.49	NNH(HN(HEX&n-acetyl&sulfate))(HH)	1	NXT	120	0	0	7	0.05403	0.11488	1.95256	0.2243	T	b9+;y1+;y3+;y5+;y7+;y11+;y14+;	y7+;	sp|P05155|IC1_HUMAN	P	GE	25	0.01	25	0.00101	0.586275	5.31e-11	sp|P05155|IC1_HUMAN/tr|A0A087WUD9|A0A087WUD9_HUMAN/tr|B5MCB9|B5MCB9_HUMAN/tr|C9JZJ9|C9JZJ9_HUMAN/tr|E9PGN7|E9PGN7_HUMAN/tr|H9KV48|H9KV48_HUMAN	2	-0.01808	-5.54385
UGP_03.7407.7407.3.1.dta	3442	3262.26	1721.76	3	JATSSSSQDPESLQDR	-	1540.5	1540.49	NNH(HN(HEX&n-acetyl&sulfate))(HH)	1	NXT	120	0	0	6	0.12149	0.15809	2.04906	0.32393	T	y1+;y5+;y7+;y8+;y10+;y14+;	y7+;	sp|P05155|IC1_HUMAN	P	GE	25	0.01	25	0.00101	0.586275	5.31e-11	sp|P05155|IC1_HUMAN/tr|A0A087WUD9|A0A087WUD9_HUMAN/tr|B5MCB9|B5MCB9_HUMAN/tr|C9JZJ9|C9JZJ9_HUMAN/tr|E9PGN7|E9PGN7_HUMAN/tr|H9KV48|H9KV48_HUMAN	2	-0.01808	-5.54385
UGP_03.7668.7668.2.0.dta	3243	3167.21	1626.74	2	EGAIYPDJTTDFQR	-	1540.48	1540.49	NNH(HN(HEX&n-acetyl&sulfate))(HH)	8	NXT	38	0	0	3	0.10733	0.0875	3.85241	0.33709	T	b4+;y1+;y10+;	b4+;y1+;y10+;	sp|P00450|CERU_HUMAN	H	AD	131	0.01	138	-9e-05	-0.055292	3.09e-25	sp|P00450|CERU_HUMAN/tr|E9PFZ2|E9PFZ2_HUMAN	1	0.01051	3.31944
UGP_04.11415.11415.3.3.dta	4331	3018.29	1477.81	3	KLINDYVKJGTR	8,Carbamidomethyl[K];	1540.48	1540.49	NNH(HN(HEX&n-acetyl&sulfate))(HH)	9	NXT	234	0	0	3	0.06736	0.10996	2.06901	0.2275	T	b1+;y1+;y5+;	y1+;	sp|P01011|AACT_HUMAN	K	GK	178	0.01	186	-0.00086	-0.581554	3.82e-31	sp|P01011|AACT_HUMAN/tr|G3V595|G3V595_HUMAN	1	0.00441	1.46158
UGP_04.15112.15112.2.2.dta	2324	2411.02	870.515	2	KVJASVPR	-	1540.5	1540.49	NNH(HN(HEX&n-acetyl&sulfate))(HH)	3	NXS	40	0	0	3	0.06419	0.12771	2.10436	0.26875	T	b1+;y1+;y2+;	b1+;	sp|P51693|APLP1_HUMAN	R	GF	549	0.01	551	0.00021	0.240964	2.86e-16	sp|P51693|APLP1_HUMAN/tr|B7Z4G8|B7Z4G8_HUMAN/tr|F5GZ08|F5GZ08_HUMAN/tr|K7EMN4|K7EMN4_HUMAN/tr|S4R3U6|S4R3U6_HUMAN	7	-0.01701	-7.05801
UGP_04.15229.15229.2.2.dta	2324	2411.01	870.515	2	KVJASVPR	-	1540.5	1540.49	NNH(HN(HEX&n-acetyl&sulfate))(HH)	3	NXS	44	0	0	3	0.07659	0.1343	2.10436	0.28262	T	b1+;y1+;y2+;	b1+;	sp|P51693|APLP1_HUMAN	R	GF	549	0	551	0.00021	0.240964	2.86e-16	sp|P51693|APLP1_HUMAN/tr|B7Z4G8|B7Z4G8_HUMAN/tr|F5GZ08|F5GZ08_HUMAN/tr|K7EMN4|K7EMN4_HUMAN/tr|S4R3U6|S4R3U6_HUMAN	7	-0.01375	-5.70534
UGP_04.15641.15641.2.2.dta	2324	2411.01	870.515	2	KVJASVPR	-	1540.49	1540.49	NNH(HN(HEX&n-acetyl&sulfate))(HH)	3	NXS	50	0	0	3	0.0861	0.1412	2.10436	0.29713	T	b1+;y1+;y2+;	b1+;	sp|P51693|APLP1_HUMAN	R	GF	549	0	551	0.00021	0.240964	2.86e-16	sp|P51693|APLP1_HUMAN/tr|B7Z4G8|B7Z4G8_HUMAN/tr|F5GZ08|F5GZ08_HUMAN/tr|K7EMN4|K7EMN4_HUMAN/tr|S4R3U6|S4R3U6_HUMAN	7	-0.00721	-2.99169
UGP_04.23669.23669.2.0.dta	3291	2949.28	1408.82	2	LVPVPITJATLDR	-	1540.46	1540.49	NNH(HN(HEX&n-acetyl&sulfate))(HH)	8	NXT	142	6	0.09653	7	0.03579	0.16856	2.06085	0.34738	T	b3+;y1+;y2+;y4+;y5+;y9+;y11+;Y0+;Y0+;Y1+;Y1+;Y3+;Y4+;	Y1+;	sp|P19652|A1AG2_HUMAN	N	IT	26	0.01	33	0.00134	0.950489	6.77e-19	sp|P19652|A1AG2_HUMAN	2	0.02264	7.67914
UGP_01.19629.19629.4.0.dta	1410	3726.69	2348.23	4	LALVSGJNTVPFAVSLVDSTSEK	-	1378.45	1378.43	NNH(HN(HEX&n-acetyl&sulfate))(H)	7	NXT	110	0	0	3	0.09637	0.08171	2.84284	0.23229	T	b2+;b3+;y20+;	b2+;b3+;	sp|P07225|PROS_HUMAN	M	SQ	524	0.01	530	-0.00093	-0.395877	1.02e-29	sp|P07225|PROS_HUMAN/tr|G5E9F8|G5E9F8_HUMAN	1	-0.01949	-5.23123
UGP_01.19661.19661.3.0.dta	1410	3726.67	2348.23	3	LALVSGJNTVPFAVSLVDSTSEK	-	1378.44	1378.43	NNH(HN(HEX&n-acetyl&sulfate))(H)	7	NXT	154	0	0	3	0.12498	0.09512	2.84284	0.2704	T	b2+;b3+;y20+;	b2+;b3+;	sp|P07225|PROS_HUMAN	M	SQ	524	0.01	530	-0.00093	-0.395877	1.02e-29	sp|P07225|PROS_HUMAN/tr|G5E9F8|G5E9F8_HUMAN	1	-0.00484	-1.2991
UGP_01.19817.19817.3.0.dta	1410	3726.67	2348.23	3	LALVSGJNTVPFAVSLVDSTSEK	-	1378.44	1378.43	NNH(HN(HEX&n-acetyl&sulfate))(H)	7	NXT	138	0	0	3	0.10102	0.08587	2.84284	0.24412	T	b2+;b3+;y20+;	b2+;b3+;	sp|P07225|PROS_HUMAN	M	SQ	524	0.01	530	-0.00093	-0.395877	1.02e-29	sp|P07225|PROS_HUMAN/tr|G5E9F8|G5E9F8_HUMAN	1	-0.00672	-1.8037
UGP_01.19895.19895.3.0.dta	1410	3726.68	2348.23	3	LALVSGJNTVPFAVSLVDSTSEK	-	1378.45	1378.43	NNH(HN(HEX&n-acetyl&sulfate))(H)	7	NXT	118	0	0	4	0.11421	0.10849	2.84284	0.30841	T	b2+;b3+;y7+;y20+;	b2+;b3+;	sp|P07225|PROS_HUMAN	M	SQ	524	0.01	530	-0.00093	-0.395877	1.02e-29	sp|P07225|PROS_HUMAN/tr|G5E9F8|G5E9F8_HUMAN	1	-0.01244	-3.33898
UGP_01.20099.20099.3.0.dta	1410	3726.68	2348.23	3	LALVSGJNTVPFAVSLVDSTSEK	-	1378.45	1378.43	NNH(HN(HEX&n-acetyl&sulfate))(H)	7	NXT	110	0	0	3	0.10887	0.08862	2.84284	0.25193	T	b2+;b3+;y20+;	b2+;b3+;	sp|P07225|PROS_HUMAN	M	SQ	524	0.01	530	-0.00093	-0.395877	1.02e-29	sp|P07225|PROS_HUMAN/tr|G5E9F8|G5E9F8_HUMAN	1	-0.01824	-4.89573
UGP_01.21342.21342.3.3.dta	3031	3562.49	2184.08	3	LAGKPTHVJVSVVMAEVDGTC	21,Carbamidomethyl[C];	1378.42	1378.43	NNH(HN(HEX&n-acetyl&sulfate))(H)	9	NXS	562	1	0.00273	9	0.09157	0.11321	2.04524	0.23155	T	b7+;b8+;b10+;y2+;y3+;y4+;y5+;y6+;y7+;Y1++;	y5+;	sp|P01876|IGHA1_HUMAN	R	Y-	332	0.01	340	0.00263	1.20362	6.93e-22	sp|P01876|IGHA1_HUMAN/tr|A0A0G2JMB2|A0A0G2JMB2_HUMAN	2	0.01679	4.71435
UGP_01.4751.4751.4.0.dta	2275	3278.39	1899.94	4	KVCQDCPLLAPLJDTR	3,Carbamidomethyl[C];6,Carbamidomethyl[C];	1378.45	1378.43	NNH(HN(HEX&n-acetyl&sulfate))(H)	13	NXT	388	0	0	3	0.10166	0.08698	2.909	0.25302	T	b1+;b6+;y1+;	b1+;y1+;	sp|P02765|FETUA_HUMAN	R	VV	144	0.01	156	0.00115	0.604968	2.31e-09	sp|P02765|FETUA_HUMAN/tr|C9JV77|C9JV77_HUMAN	20	-0.01735	-5.29383
UGP_01.7412.7412.3.2.dta	3455	3485.35	2106.92	3	SSNPJATSSSSQDPESLQDR	-	1378.43	1378.43	NNH(HN(HEX&n-acetyl&sulfate))(H)	5	NXT	248	0	0	5	0.08721	0.12778	1.92902	0.24648	T	y1+;y5+;y7+;y8+;y14+;	y7+;	sp|P05155|IC1_HUMAN	A	GE	21	0.01	25	0.00038	0.180274	4.56e-07	sp|P05155|IC1_HUMAN/tr|A0A087WUD9|A0A087WUD9_HUMAN/tr|H9KV48|H9KV48_HUMAN/tr|C9JZJ9|C9JZJ9_HUMAN/tr|B5MCB9|B5MCB9_HUMAN/tr|E9PGN7|E9PGN7_HUMAN	1	-0.00057	-0.163589
UGP_01.7597.7597.3.2.dta	3455	3485.35	2106.92	3	SSNPJATSSSSQDPESLQDR	-	1378.43	1378.43	NNH(HN(HEX&n-acetyl&sulfate))(H)	5	NXT	246	0	0	6	0.06183	0.1179	1.92902	0.22742	T	y1+;y3+;y5+;y7+;y8+;y15+;	y7+;	sp|P05155|IC1_HUMAN	A	GE	21	0.01	25	0.00038	0.180274	4.56e-07	sp|P05155|IC1_HUMAN/tr|A0A087WUD9|A0A087WUD9_HUMAN/tr|H9KV48|H9KV48_HUMAN/tr|C9JZJ9|C9JZJ9_HUMAN/tr|B5MCB9|B5MCB9_HUMAN/tr|E9PGN7|E9PGN7_HUMAN	1	-0.00016	-0.0459197
UGP_02.19995.19995.3.0.dta	1410	3726.68	2348.23	3	LALVSGJNTVPFAVSLVDSTSEK	-	1378.45	1378.43	NNH(HN(HEX&n-acetyl&sulfate))(H)	7	NXT	118	0	0	3	0.09205	0.09088	2.84284	0.25836	T	b2+;b3+;y8+;	b2+;b3+;	sp|P07225|PROS_HUMAN	M	SQ	524	0.01	530	-0.00093	-0.395877	1.02e-29	sp|P07225|PROS_HUMAN/tr|G5E9F8|G5E9F8_HUMAN	1	-0.01355	-3.63691
UGP_02.20061.20061.3.0.dta	1410	3726.68	2348.23	3	LALVSGJNTVPFAVSLVDSTSEK	-	1378.45	1378.43	NNH(HN(HEX&n-acetyl&sulfate))(H)	7	NXT	118	0	0	4	0.10038	0.10126	2.84284	0.28786	T	b2+;b3+;y7+;y20+;	b2+;b3+;	sp|P07225|PROS_HUMAN	M	SQ	524	0.01	530	-0.00093	-0.395877	1.02e-29	sp|P07225|PROS_HUMAN/tr|G5E9F8|G5E9F8_HUMAN	1	-0.0129	-3.46245
UGP_02.20071.20071.3.0.dta	1410	3726.68	2348.23	3	LALVSGJNTVPFAVSLVDSTSEK	-	1378.45	1378.43	NNH(HN(HEX&n-acetyl&sulfate))(H)	7	NXT	118	0	0	3	0.11728	0.09187	2.84284	0.26116	T	b2+;b3+;y20+;	b2+;b3+;	sp|P07225|PROS_HUMAN	M	SQ	524	0.01	530	-0.00093	-0.395877	1.02e-29	sp|P07225|PROS_HUMAN/tr|G5E9F8|G5E9F8_HUMAN	1	-0.0129	-3.46245
UGP_02.20354.20354.3.0.dta	1410	3726.68	2348.23	3	LALVSGJNTVPFAVSLVDSTSEK	-	1378.45	1378.43	NNH(HN(HEX&n-acetyl&sulfate))(H)	7	NXT	118	0	0	3	0.11229	0.08874	2.84284	0.25228	T	b2+;b3+;y20+;	b2+;b3+;	sp|P07225|PROS_HUMAN	M	SQ	524	0.01	530	-0.00093	-0.395877	1.02e-29	sp|P07225|PROS_HUMAN/tr|G5E9F8|G5E9F8_HUMAN	1	-0.0131	-3.51613
UGP_02.21202.21202.3.3.dta	3031	3562.49	2184.08	3	LAGKPTHVJVSVVMAEVDGTC	21,Carbamidomethyl[C];	1378.42	1378.43	NNH(HN(HEX&n-acetyl&sulfate))(H)	9	NXS	562	0	0	7	0.06765	0.09518	2.04524	0.19467	T	b7+;b8+;b10+;y2+;y3+;y4+;y5+;	b8+;	sp|P01876|IGHA1_HUMAN	R	Y-	332	0.01	340	0.00263	1.20362	6.93e-22	sp|P01876|IGHA1_HUMAN/tr|A0A0G2JMB2|A0A0G2JMB2_HUMAN	2	0.01735	4.87159
UGP_02.23305.23305.3.1.dta	3031	3562.49	2184.08	3	LAGKPTHVJVSVVMAEVDGTC	21,Carbamidomethyl[C];	1378.42	1378.43	NNH(HN(HEX&n-acetyl&sulfate))(H)	9	NXS	546	0	0	7	0.07253	0.1069	2.04524	0.21863	T	b7+;b8+;b10+;y2+;y4+;y6+;y7+;	y4+;	sp|P01876|IGHA1_HUMAN	R	Y-	332	0.01	340	0.00263	1.20362	6.93e-22	sp|P01876|IGHA1_HUMAN/tr|A0A0G2JMB2|A0A0G2JMB2_HUMAN	2	0.01755	4.92774
UGP_02.26137.26137.2.0.dta	1085	3580.49	2202.04	2	STGKPTLYJVSLVMSDTAGTC	21,Carbamidomethyl[C];	1378.45	1378.43	NNH(HN(HEX&n-acetyl&sulfate))(H)	9	NXS	566	0	0	6	0.34238	0.2387	4.30236	1.02695	T	y1+;y2+;y3+;y4+;y8+;y9+;	y1+;y2+;y3+;y8+;	sp|P01871|IGHM_HUMAN	K	Y-	432	0	440	-0.00035	-0.158872	2e-18	sp|P01871|IGHM_HUMAN	1	-0.01484	-4.14583
UGP_02.26773.26773.2.1.dta	2749	2469.01	1090.56	2	GLASJSSWLR	-	1378.45	1378.43	NNH(HN(HEX&n-acetyl&sulfate))(H)	5	NXS	22	0	0	3	0.0558	0.05362	3.07882	0.16507	T	b9+;y1+;y7+;	b9+;y1+;	sp|P41222|PTGDS_HUMAN	A	EK	47	0.01	51	0.00014	0.128258	4.74e-15	sp|P41222|PTGDS_HUMAN/tr|Q5SQ11|Q5SQ11_HUMAN	1	-0.0174	-7.05018
UGP_02.7006.7006.3.0.dta	3455	3485.35	2106.92	3	SSNPJATSSSSQDPESLQDR	-	1378.43	1378.43	NNH(HN(HEX&n-acetyl&sulfate))(H)	5	NXT	256	0	0	11	0.08924	0.1391	1.92902	0.26833	T	b19++;y1+;y3+;y4+;y5+;y7+;y8+;y10+;y12+;y13+;y15+;	y7+;	sp|P05155|IC1_HUMAN	A	GE	21	0.01	25	0.00038	0.180274	4.56e-07	sp|P05155|IC1_HUMAN/tr|A0A087WUD9|A0A087WUD9_HUMAN/tr|H9KV48|H9KV48_HUMAN/tr|C9JZJ9|C9JZJ9_HUMAN/tr|B5MCB9|B5MCB9_HUMAN/tr|E9PGN7|E9PGN7_HUMAN	1	-0.00143	-0.410407
UGP_02.7640.7640.2.0.dta	3243	3005.17	1626.74	2	EGAIYPDJTTDFQR	-	1378.43	1378.43	NNH(HN(HEX&n-acetyl&sulfate))(H)	8	NXT	66	0	0	3	0.09358	0.08092	3.05003	0.2468	T	b4+;y1+;y10+;	b4+;y10+;	sp|P00450|CERU_HUMAN	H	AD	131	0.01	138	-9e-05	-0.055292	3.09e-25	sp|P00450|CERU_HUMAN/tr|E9PFZ2|E9PFZ2_HUMAN	1	0.00155	0.515951
UGP_02.8056.8056.2.1.dta	3454	2943.14	1564.7	2	PVHQPGJYSCSYR	10,Carbamidomethyl[C];	1378.45	1378.43	NNH(HN(HEX&n-acetyl&sulfate))(H)	7	NXS	56	0	0	3	0.09794	0.0545	3.04454	0.16593	T	y1+;y5+;y6+;	y5+;y6+;	sp|P04217|A1BG_HUMAN	F	TD	173	0.01	179	0.00152	0.970823	2.09e-15	sp|P04217|A1BG_HUMAN/tr|M0R009|M0R009_HUMAN	1	-0.01613	-5.48238
UGP_03.16028.16028.4.4.dta	153	3499.43	2121.03	4	YNLNDASLCDNVLAPJVTK	9,Carbamidomethyl[C];	1378.4	1378.43	NNH(HN(HEX&n-acetyl&sulfate))(H)	16	NXT	506	0	0	3	0.09654	0.10046	3.14212	0.31566	T	b2+;b3+;y1+;	b2+;b3+;	sp|Q14766|LTBP1_HUMAN	Y	QE	1351	0.01	1366	-1e-05	-0.004713	1.02e-12	sp|Q14766|LTBP1_HUMAN/tr|E7EV71|E7EV71_HUMAN/tr|C9JD84|C9JD84_HUMAN/tr|H7C0I7|H7C0I7_HUMAN	1	0.03243	9.26998
UGP_03.20055.20055.3.0.dta	1410	3726.68	2348.23	3	LALVSGJNTVPFAVSLVDSTSEK	-	1378.45	1378.43	NNH(HN(HEX&n-acetyl&sulfate))(H)	7	NXT	110	0	0	3	0.09443	0.08134	2.84284	0.23123	T	b2+;b3+;y20+;	b2+;b3+;	sp|P07225|PROS_HUMAN	M	SQ	524	0.01	530	-0.00093	-0.395877	1.02e-29	sp|P07225|PROS_HUMAN/tr|G5E9F8|G5E9F8_HUMAN	1	-0.01834	-4.92257
UGP_03.20089.20089.3.0.dta	1410	3726.68	2348.23	3	LALVSGJNTVPFAVSLVDSTSEK	-	1378.45	1378.43	NNH(HN(HEX&n-acetyl&sulfate))(H)	7	NXT	122	0	0	3	0.0845	0.09493	2.84284	0.26988	T	b2+;b3+;y7+;	b2+;b3+;	sp|P07225|PROS_HUMAN	M	SQ	524	0.01	530	-0.00093	-0.395877	1.02e-29	sp|P07225|PROS_HUMAN/tr|G5E9F8|G5E9F8_HUMAN	1	-0.01625	-4.36161
UGP_03.20098.20098.3.0.dta	1410	3726.68	2348.23	3	LALVSGJNTVPFAVSLVDSTSEK	-	1378.45	1378.43	NNH(HN(HEX&n-acetyl&sulfate))(H)	7	NXT	122	0	0	3	0.07742	0.09212	2.84284	0.26188	T	b2+;b3+;y7+;	b2+;b3+;	sp|P07225|PROS_HUMAN	M	SQ	524	0.01	530	-0.00093	-0.395877	1.02e-29	sp|P07225|PROS_HUMAN/tr|G5E9F8|G5E9F8_HUMAN	1	-0.01625	-4.36161
UGP_03.20183.20183.3.0.dta	1410	3726.68	2348.23	3	LALVSGJNTVPFAVSLVDSTSEK	-	1378.45	1378.43	NNH(HN(HEX&n-acetyl&sulfate))(H)	7	NXT	122	1	0.00134	3	0.09968	0.08565	2.84284	0.24349	T	b2+;b3+;y20+;Y5++;	b2+;b3+;	sp|P07225|PROS_HUMAN	M	SQ	524	0.01	530	-0.00093	-0.395877	1.02e-29	sp|P07225|PROS_HUMAN/tr|G5E9F8|G5E9F8_HUMAN	1	-0.01523	-4.08783
UGP_03.26186.26186.2.0.dta	1085	3580.49	2202.04	2	STGKPTLYJVSLVMSDTAGTC	21,Carbamidomethyl[C];	1378.45	1378.43	NNH(HN(HEX&n-acetyl&sulfate))(H)	9	NXS	600	0	0	4	0.13492	0.12584	2.85919	0.35981	T	y1+;y3+;y5+;y8+;	y1+;y3+;	sp|P01871|IGHM_HUMAN	K	Y-	432	0	440	-0.00035	-0.158872	2e-18	sp|P01871|IGHM_HUMAN	1	-0.02021	-5.64603
UGP_03.7233.7233.3.2.dta	3455	3485.35	2106.92	3	SSNPJATSSSSQDPESLQDR	-	1378.43	1378.43	NNH(HN(HEX&n-acetyl&sulfate))(H)	5	NXT	256	0	0	12	0.14321	0.15791	1.92902	0.30462	T	b19++;y1+;y2+;y3+;y4+;y5+;y7+;y9+;y10+;y11+;y12+;y13+;	y7+;	sp|P05155|IC1_HUMAN	A	GE	21	0.01	25	0.00038	0.180274	4.56e-07	sp|P05155|IC1_HUMAN/tr|A0A087WUD9|A0A087WUD9_HUMAN/tr|H9KV48|H9KV48_HUMAN/tr|C9JZJ9|C9JZJ9_HUMAN/tr|B5MCB9|B5MCB9_HUMAN/tr|E9PGN7|E9PGN7_HUMAN	1	-0.00124	-0.355878
UGP_03.7239.7239.3.3.dta	3455	3485.35	2106.92	3	SSNPJATSSSSQDPESLQDR	-	1378.43	1378.43	NNH(HN(HEX&n-acetyl&sulfate))(H)	5	NXT	256	0	0	14	0.13884	0.15648	1.92902	0.30186	T	y1+;y2+;y3+;y4+;y5+;y7+;y10+;y11+;y12+;y13+;y14+;y15+;y18+;y18++;	y7+;	sp|P05155|IC1_HUMAN	A	GE	21	0.01	25	0.00038	0.180274	4.56e-07	sp|P05155|IC1_HUMAN/tr|A0A087WUD9|A0A087WUD9_HUMAN/tr|H9KV48|H9KV48_HUMAN/tr|C9JZJ9|C9JZJ9_HUMAN/tr|B5MCB9|B5MCB9_HUMAN/tr|E9PGN7|E9PGN7_HUMAN	1	-0.00124	-0.355878
UGP_03.7241.7241.3.2.dta	3455	3485.35	2106.92	3	SSNPJATSSSSQDPESLQDR	-	1378.43	1378.43	NNH(HN(HEX&n-acetyl&sulfate))(H)	5	NXT	256	0	0	10	0.13398	0.1468	1.92902	0.28319	T	y1+;y3+;y5+;y7+;y10+;y11+;y13+;y14+;y15+;y18++;	y7+;	sp|P05155|IC1_HUMAN	A	GE	21	0.01	25	0.00038	0.180274	4.56e-07	sp|P05155|IC1_HUMAN/tr|A0A087WUD9|A0A087WUD9_HUMAN/tr|H9KV48|H9KV48_HUMAN/tr|C9JZJ9|C9JZJ9_HUMAN/tr|B5MCB9|B5MCB9_HUMAN/tr|E9PGN7|E9PGN7_HUMAN	1	-0.00124	-0.355878
UGP_04.19750.19750.3.0.dta	1410	3726.68	2348.23	3	LALVSGJNTVPFAVSLVDSTSEK	-	1378.45	1378.43	NNH(HN(HEX&n-acetyl&sulfate))(H)	7	NXT	118	0	0	3	0.10017	0.08365	2.84284	0.23781	T	b2+;b3+;y20+;	b2+;b3+;	sp|P07225|PROS_HUMAN	M	SQ	524	0.01	530	-0.00093	-0.395877	1.02e-29	sp|P07225|PROS_HUMAN/tr|G5E9F8|G5E9F8_HUMAN	1	-0.01412	-3.7899
UGP_04.26904.26904.3.0.dta	3031	3562.5	2184.08	3	LAGKPTHVJVSVVMAEVDGTC	21,Carbamidomethyl[C];	1378.42	1378.43	NNH(HN(HEX&n-acetyl&sulfate))(H)	9	NXS	574	2	0.0285	3	0.03454	0.084	2.04524	0.17181	T	b8+;y2+;y4+;Y0++;Y1++;	Y1++;	sp|P01876|IGHA1_HUMAN	R	Y-	332	0.01	340	0.00263	1.20362	6.93e-22	sp|P01876|IGHA1_HUMAN/tr|A0A0G2JMB2|A0A0G2JMB2_HUMAN	2	0.01565	4.39425
UGP_04.7091.7091.3.2.dta	3455	3485.35	2106.92	3	SSNPJATSSSSQDPESLQDR	-	1378.43	1378.43	NNH(HN(HEX&n-acetyl&sulfate))(H)	5	NXT	246	0	0	7	0.11291	0.13887	1.92902	0.26789	T	y1+;y3+;y5+;y7+;y11+;y13+;y15+;	y7+;	sp|P05155|IC1_HUMAN	A	GE	21	0.01	25	0.00038	0.180274	4.56e-07	sp|P05155|IC1_HUMAN/tr|A0A087WUD9|A0A087WUD9_HUMAN/tr|H9KV48|H9KV48_HUMAN/tr|C9JZJ9|C9JZJ9_HUMAN/tr|B5MCB9|B5MCB9_HUMAN/tr|E9PGN7|E9PGN7_HUMAN	1	-4e-05	-0.0114799
UGP_04.7105.7105.3.1.dta	3455	3485.35	2106.92	3	SSNPJATSSSSQDPESLQDR	-	1378.43	1378.43	NNH(HN(HEX&n-acetyl&sulfate))(H)	5	NXT	254	0	0	6	0.1001	0.12673	1.92902	0.24446	T	b19++;y1+;y5+;y7+;y11+;y15+;	y7+;	sp|P05155|IC1_HUMAN	A	GE	21	0.01	25	0.00038	0.180274	4.56e-07	sp|P05155|IC1_HUMAN/tr|A0A087WUD9|A0A087WUD9_HUMAN/tr|H9KV48|H9KV48_HUMAN/tr|C9JZJ9|C9JZJ9_HUMAN/tr|B5MCB9|B5MCB9_HUMAN/tr|E9PGN7|E9PGN7_HUMAN	1	-0.00087	-0.249688
UGP_04.7113.7113.3.1.dta	3455	3485.35	2106.92	3	SSNPJATSSSSQDPESLQDR	-	1378.43	1378.43	NNH(HN(HEX&n-acetyl&sulfate))(H)	5	NXT	254	0	0	4	0.07896	0.12477	1.92902	0.24069	T	y1+;y5+;y7+;y8+;	y7+;	sp|P05155|IC1_HUMAN	A	GE	21	0.01	25	0.00038	0.180274	4.56e-07	sp|P05155|IC1_HUMAN/tr|A0A087WUD9|A0A087WUD9_HUMAN/tr|H9KV48|H9KV48_HUMAN/tr|C9JZJ9|C9JZJ9_HUMAN/tr|B5MCB9|B5MCB9_HUMAN/tr|E9PGN7|E9PGN7_HUMAN	1	-0.00087	-0.249688
UGP_04.7135.7135.3.1.dta	3455	3485.35	2106.92	3	SSNPJATSSSSQDPESLQDR	-	1378.43	1378.43	NNH(HN(HEX&n-acetyl&sulfate))(H)	5	NXT	246	0	0	10	0.13205	0.1498	1.92902	0.28896	T	b19++;y1+;y2+;y5+;y7+;y8+;y9+;y13+;y14+;y17++;	y7+;	sp|P05155|IC1_HUMAN	A	GE	21	0.01	25	0.00038	0.180274	4.56e-07	sp|P05155|IC1_HUMAN/tr|A0A087WUD9|A0A087WUD9_HUMAN/tr|H9KV48|H9KV48_HUMAN/tr|C9JZJ9|C9JZJ9_HUMAN/tr|B5MCB9|B5MCB9_HUMAN/tr|E9PGN7|E9PGN7_HUMAN	1	-2e-05	-0.00573996
UGP_01.22589.22589.4.3.dta	2054	4640.81	2282.05	4	LTFQQJASSMCVPDQDTAIR	11,Carbamidomethyl[C];	2358.76	2358.77	NNH(H(NHS)(N(HEX&sulfate)))(HNH)	6	NXS	762	0	0	7	0.1658	0.15396	3.8331	0.59015	T	y1+;y3+;y4+;y5+;y6+;y9+;y10+;	y1+;y4+;y6+;	sp|P01871|IGHM_HUMAN	G	VF	204	0	209	-0.00108	-0.473054	9.12e-15	sp|P01871|IGHM_HUMAN/tr|A0A1B0GUU9|A0A1B0GUU9_HUMAN	2	0.00625	1.34704
UGP_01.22608.22608.4.5.dta	2054	4640.81	2282.05	4	LTFQQJASSMCVPDQDTAIR	11,Carbamidomethyl[C];	2358.76	2358.77	NNH(H(NHS)(N(HEX&sulfate)))(HNH)	6	NXS	740	0	0	7	0.2012	0.16269	3.8331	0.62359	T	y1+;y2+;y3+;y4+;y5+;y6+;y9+;	y1+;y4+;y6+;	sp|P01871|IGHM_HUMAN	G	VF	204	0	209	-0.00108	-0.473054	9.12e-15	sp|P01871|IGHM_HUMAN/tr|A0A1B0GUU9|A0A1B0GUU9_HUMAN	2	0.00731	1.5755
UGP_01.22615.22615.4.4.dta	2054	4640.81	2282.05	4	LTFQQJASSMCVPDQDTAIR	11,Carbamidomethyl[C];	2358.76	2358.77	NNH(H(NHS)(N(HEX&sulfate)))(HNH)	6	NXS	740	0	0	10	0.23592	0.26579	4.53585	1.2056	T	y1+;y2+;y3+;y4+;y5+;y6+;y8+;y9+;y10+;y13+;	y1+;y4+;y6+;y8+;	sp|P01871|IGHM_HUMAN	G	VF	204	0	209	-0.00108	-0.473054	9.12e-15	sp|P01871|IGHM_HUMAN/tr|A0A1B0GUU9|A0A1B0GUU9_HUMAN	2	0.00731	1.5755
UGP_01.26101.26101.4.1.dta	4982	4484.84	2126.12	4	CAJLVPVPITNATLDQITGK	1,Carbamidomethyl[C];11,Deamidated[N];	2358.72	2358.77	NNH(H(NHS)(N(HEX&sulfate)))(HNH)	3	NXV	1084	0	0	3	0.05583	0.12386	2.05294	0.25427	T	b3+;b4+;b5+;	b4+;	sp|P02763|A1AG1_HUMAN	L	WF	23	0.01	25	0.00379	1.78177	7.07e-32	sp|P02763|A1AG1_HUMAN	2	0.04133	9.21765
UGP_01.26143.26143.4.0.dta	4982	4484.85	2126.12	4	CAJLVPVPITNATLDQITGK	1,Carbamidomethyl[C];11,Deamidated[N];	2358.73	2358.77	NNH(H(NHS)(N(HEX&sulfate)))(HNH)	3	NXV	1024	0	0	3	0.03894	0.11339	2.05294	0.23278	T	b3+;b4+;b5+;	b3+;	sp|P02763|A1AG1_HUMAN	L	WF	23	0.01	25	0.00379	1.78177	7.07e-32	sp|P02763|A1AG1_HUMAN	2	0.03261	7.27283
UGP_02.11489.11489.3.1.dta	259	3984.51	1625.72	3	DPNAAYVJMSNHHR	-	2358.79	2358.77	NNH(H(NHS)(N(HEX&sulfate)))(HNH)	8	NXS	144	0	0	3	0.12143	0.06384	2.92847	0.18695	T	b12+;y1+;y3+;	b12+;y1+;	sp|P08185|CBG_HUMAN	M	GL	24	0.01	31	0.00095	0.584001	4.85e-15	sp|P08185|CBG_HUMAN/tr|G3V350|G3V350_HUMAN/tr|G3V4V7|G3V4V7_HUMAN	3	-0.02279	-5.72106
UGP_02.14709.14709.3.0.dta	951	3565.38	1206.62	3	KPSAGJNSLYR	-	2358.76	2358.77	NNH(H(NHS)(N(HEX&sulfate)))(HNH)	6	NXS	202	2	0.25958	3	0.01289	0.14292	3.06703	0.43835	T	b1+;b2+;y1+;Y0+;Y1++;	Y0+;Y1++;	sp|P02749|APOH_HUMAN	Y	DT	157	0	162	0.00018	0.149055	4.85e-09	sp|P02749|APOH_HUMAN/tr|J3QLI0|J3QLI0_HUMAN/tr|J3QRN2|J3QRN2_HUMAN	2	0.00695	1.94986
UGP_02.14718.14718.3.0.dta	3159	3565.38	1206.62	3	KPSAGJNSLYR	-	2358.76	2358.77	NNH(H(NHS)(N(HEX&sulfate)))(HNH)	6	NXS	202	2	0.207	3	0.00918	0.12871	2.96624	0.3818	T	b1+;b2+;y1+;Y0+;Y1++;	Y0+;Y1++;	sp|P02749|APOH_HUMAN	Y	DT	157	0	162	0.00018	0.149055	4.85e-09	sp|P02749|APOH_HUMAN/tr|J3QLI0|J3QLI0_HUMAN/tr|J3QRN2|J3QRN2_HUMAN	2	0.00695	1.94986
UGP_02.14734.14734.3.0.dta	3159	3565.38	1206.62	3	KPSAGJNSLYR	-	2358.76	2358.77	NNH(H(NHS)(N(HEX&sulfate)))(HNH)	6	NXS	202	2	0.06052	3	0.01484	0.08893	2.96624	0.2638	T	b1+;b2+;y1+;Y0+;Y1++;	Y0+;Y1++;	sp|P02749|APOH_HUMAN	Y	DT	157	0.01	162	0.00018	0.149055	4.85e-09	sp|P02749|APOH_HUMAN/tr|J3QLI0|J3QLI0_HUMAN/tr|J3QRN2|J3QRN2_HUMAN	2	0.00695	1.94986
UGP_02.22645.22645.4.3.dta	2054	4640.8	2282.05	4	LTFQQJASSMCVPDQDTAIR	11,Carbamidomethyl[C];	2358.75	2358.77	NNH(H(NHS)(N(HEX&sulfate)))(HNH)	6	NXS	628	0	0	11	0.21989	0.26038	4.53585	1.18103	T	y1+;y3+;y4+;y5+;y6+;y7+;y8+;y9+;y10+;y11+;y13+;	y1+;y4+;y6+;y8+;	sp|P01871|IGHM_HUMAN	G	VF	204	0	209	-0.00108	-0.473054	9.12e-15	sp|P01871|IGHM_HUMAN/tr|A0A1B0GUU9|A0A1B0GUU9_HUMAN	2	0.01799	3.87734
UGP_02.22657.22657.4.5.dta	2054	4640.8	2282.05	4	LTFQQJASSMCVPDQDTAIR	11,Carbamidomethyl[C];	2358.75	2358.77	NNH(H(NHS)(N(HEX&sulfate)))(HNH)	6	NXS	628	0	0	8	0.18978	0.16888	3.8331	0.64735	T	y1+;y2+;y3+;y4+;y5+;y6+;y9+;y13+;	y1+;y4+;y6+;	sp|P01871|IGHM_HUMAN	G	VF	204	0	209	-0.00108	-0.473054	9.12e-15	sp|P01871|IGHM_HUMAN/tr|A0A1B0GUU9|A0A1B0GUU9_HUMAN	2	0.01799	3.87734
UGP_02.22713.22713.4.2.dta	2054	4640.8	2282.05	4	LTFQQJASSMCVPDQDTAIR	11,Carbamidomethyl[C];	2358.75	2358.77	NNH(H(NHS)(N(HEX&sulfate)))(HNH)	6	NXS	634	0	0	8	0.20569	0.241	4.53585	1.09315	T	y1+;y3+;y4+;y5+;y6+;y8+;y9+;y12+;	y1+;y4+;y6+;y8+;	sp|P01871|IGHM_HUMAN	G	VF	204	0	209	-0.00108	-0.473054	9.12e-15	sp|P01871|IGHM_HUMAN/tr|A0A1B0GUU9|A0A1B0GUU9_HUMAN	2	0.01593	3.43335
UGP_02.28142.28142.5.0.dta	2869	5628.3	3269.58	5	RNPPMGGNVVIFDTVITNQEEPYQJHSGR	-	2358.72	2358.77	NNH(H(NHS)(N(HEX&sulfate)))(HNH)	25	NXS	714	1	0.01299	19	0.17672	0.25963	1.89355	0.49162	T	b2+;b5+;b6+;b8+;b9+;b10+;b11+;b13+;b15+;b8++;b9++;b10++;b11++;b12++;b13++;b14++;y3+;y4+;y8+;Y1++;	b8+;	sp|P02745|C1QA_HUMAN	R	FV	122	0	146	-4e-05	-0.01223	4.49e-48	sp|P02745|C1QA_HUMAN/tr|X6RLJ0|X6RLJ0_HUMAN	7	0.04284	7.61296
UGP_02.30308.30308.5.1.dta	177	4907.15	2548.35	5	VSHHJLTTGATLINEQWLLTTAK	-	2358.8	2358.77	NNH(H(NHS)(N(HEX&sulfate)))(HNH)	5	NXT	290	0	0	10	0.13964	0.17661	2.85257	0.50379	T	y2+;y3+;y4+;y5+;y6+;y7+;y8+;y9+;y10+;y11+;	y4+;y7+;	sp|P00738|HPT_HUMAN	M	NL	180	0	184	0.004	1.56903	6.37e-13	sp|P00738|HPT_HUMAN/sp|P00739|HPTR_HUMAN/tr|A0A087WU08|A0A087WU08_HUMAN/tr|A0A0A0MRD9|A0A0A0MRD9_HUMAN/tr|A0A0C4DGL8|A0A0C4DGL8_HUMAN/tr|H0Y300|H0Y300_HUMAN/tr|J3QR68|J3QR68_HUMAN	3	-0.02921	-5.95373
UGP_03.11481.11481.3.1.dta	259	3984.52	1625.72	3	DPNAAYVJMSNHHR	-	2358.79	2358.77	NNH(H(NHS)(N(HEX&sulfate)))(HNH)	8	NXS	178	0	0	4	0.10698	0.07694	2.92847	0.22531	T	b12+;y1+;y2+;y3+;	b12+;y1+;	sp|P08185|CBG_HUMAN	M	GL	24	0.01	31	0.00095	0.584001	4.85e-15	sp|P08185|CBG_HUMAN/tr|G3V350|G3V350_HUMAN/tr|G3V4V7|G3V4V7_HUMAN	3	-0.02768	-6.9486
UGP_03.14650.14650.4.1.dta	861	4883.05	2524.25	4	HLQEQJVSNAFLDKGEFYIGSK	-	2358.8	2358.77	NNH(H(NHS)(N(HEX&sulfate)))(HNH)	6	NXS	734	1	0.03104	7	0.35359	0.21867	3.63381	0.79462	T	b13+;y1+;y2+;y4+;y5+;y6+;y8+;Y4++;	y4+;y8+;Y4++;	sp|P00450|CERU_HUMAN	H	YK	757	0	762	0.00204	0.807846	7.69e-36	sp|P00450|CERU_HUMAN/tr|E9PFZ2|E9PFZ2_HUMAN/tr|H7C5R1|H7C5R1_HUMAN	2	-0.03745	-7.67091
UGP_03.21131.21131.3.1.dta	1802	3916.55	1557.78	3	LHVGNYJGTAGDALR	-	2358.78	2358.77	NNH(H(NHS)(N(HEX&sulfate)))(HNH)	7	NXT	512	0	0	3	0.25736	0.1826	2.90148	0.52981	T	b2+;b3+;y1+;	b2+;b3+;	sp|Q14314|FGL2_HUMAN	R	FN	330	0	336	0.00071	0.45549	7.61e-22	sp|Q14314|FGL2_HUMAN	7	-0.01144	-2.92168
UGP_03.22675.22675.4.1.dta	2054	4640.82	2282.05	4	LTFQQJASSMCVPDQDTAIR	11,Carbamidomethyl[C];	2358.77	2358.77	NNH(H(NHS)(N(HEX&sulfate)))(HNH)	6	NXS	826	0	0	9	0.17113	0.21107	3.8331	0.80904	T	y1+;y2+;y3+;y4+;y5+;y8+;y9+;y12+;y13+;	y1+;y4+;y8+;	sp|P01871|IGHM_HUMAN	G	VF	204	0	209	-0.00108	-0.473054	9.12e-15	sp|P01871|IGHM_HUMAN/tr|A0A1B0GUU9|A0A1B0GUU9_HUMAN	2	0.00013	0.0280184
UGP_03.22680.22680.4.1.dta	2054	4640.82	2282.05	4	LTFQQJASSMCVPDQDTAIR	11,Carbamidomethyl[C];	2358.77	2358.77	NNH(H(NHS)(N(HEX&sulfate)))(HNH)	6	NXS	826	0	0	8	0.16093	0.15412	3.8331	0.59076	T	y1+;y3+;y4+;y5+;y6+;y7+;y10+;y13+;	y1+;y4+;y6+;	sp|P01871|IGHM_HUMAN	G	VF	204	0	209	-0.00108	-0.473054	9.12e-15	sp|P01871|IGHM_HUMAN/tr|A0A1B0GUU9|A0A1B0GUU9_HUMAN	2	0.00013	0.0280184
UGP_03.22681.22681.4.0.dta	2054	4640.82	2282.05	4	LTFQQJASSMCVPDQDTAIR	11,Carbamidomethyl[C];	2358.77	2358.77	NNH(H(NHS)(N(HEX&sulfate)))(HNH)	6	NXS	826	0	0	7	0.13681	0.14024	3.8331	0.53757	T	y1+;y3+;y4+;y5+;y6+;y9+;y13+;	y1+;y4+;y6+;	sp|P01871|IGHM_HUMAN	G	VF	204	0	209	-0.00108	-0.473054	9.12e-15	sp|P01871|IGHM_HUMAN/tr|A0A1B0GUU9|A0A1B0GUU9_HUMAN	2	0.00013	0.0280184
UGP_03.22735.22735.4.0.dta	2054	4640.82	2282.05	4	LTFQQJASSMCVPDQDTAIR	11,Carbamidomethyl[C];	2358.77	2358.77	NNH(H(NHS)(N(HEX&sulfate)))(HNH)	6	NXS	826	0	0	9	0.19113	0.23079	4.53585	1.04683	T	y1+;y2+;y3+;y4+;y5+;y6+;y8+;y9+;y10+;	y1+;y4+;y6+;y8+;	sp|P01871|IGHM_HUMAN	G	VF	204	0	209	-0.00108	-0.473054	9.12e-15	sp|P01871|IGHM_HUMAN/tr|A0A1B0GUU9|A0A1B0GUU9_HUMAN	2	-0.00033	-0.0711236
UGP_04.19278.19278.3.1.dta	2054	4640.85	2282.05	3	LTFQQJASSMCVPDQDTAIR	11,Carbamidomethyl[C];	2358.79	2358.77	NNH(H(NHS)(N(HEX&sulfate)))(HNH)	6	NXS	1034	1	0.00598	6	0.07086	0.15859	2.05294	0.32557	T	y1+;y3+;y4+;y6+;y8+;y12+;Y2++;	y8+;	sp|P01871|IGHM_HUMAN	G	VF	204	0	209	-0.00108	-0.473054	9.12e-15	sp|P01871|IGHM_HUMAN/tr|A0A1B0GUU9|A0A1B0GUU9_HUMAN	2	-0.02599	-5.60146
UGP_04.22513.22513.4.4.dta	2054	4640.81	2282.05	4	LTFQQJASSMCVPDQDTAIR	11,Carbamidomethyl[C];	2358.76	2358.77	NNH(H(NHS)(N(HEX&sulfate)))(HNH)	6	NXS	696	0	0	7	0.25003	0.24749	4.53585	1.1226	T	y1+;y3+;y4+;y5+;y6+;y8+;y11+;	y1+;y4+;y6+;y8+;	sp|P01871|IGHM_HUMAN	G	VF	204	0	209	-0.00108	-0.473054	9.12e-15	sp|P01871|IGHM_HUMAN/tr|A0A1B0GUU9|A0A1B0GUU9_HUMAN	2	0.01035	2.2307
UGP_01.27927.27927.2.0.dta	2692	3736.48	1206.57	2	VJCSIAVCQR	3,Carbamidomethyl[C];8,Carbamidomethyl[C];	2529.91	2529.9	N(NH(HNHNH(NON|a|keto|d))(HN(F)(H)))(F)	2	NXS	434	0	0	3	0.07568	0.10775	3.07882	0.33175	T	y1+;y5+;y6+;	y1+;y6+;	sp|P11215|ITAM_HUMAN	V	IQ	1020	0	1021	-0.00058	-0.480309	6.97e-24	sp|P11215|ITAM_HUMAN	1	-0.0104	-2.78411
UGP_01.30311.30311.3.0.dta	2172	4618.06	2088.13	3	JLTTGATLINEQWLLTTAK	-	2529.92	2529.9	N(NH(HNHNH(NON|a|keto|d))(HN(F)(H)))(F)	1	NXT	222	0	0	7	0.11051	0.14721	3.02854	0.44582	T	y1+;y3+;y4+;y5+;y6+;y7+;y10+;	y4+;y5+;	sp|P00738|HPT_HUMAN	H	NL	184	0	184	-0.00344	-1.64663	6.14e-14	sp|P00738|HPT_HUMAN/sp|P00739|HPTR_HUMAN/tr|A0A087WU08|A0A087WU08_HUMAN/tr|A0A0A0MRD9|A0A0A0MRD9_HUMAN/tr|A0A0C4DGL8|A0A0C4DGL8_HUMAN/tr|H0Y300|H0Y300_HUMAN/tr|J3QR68|J3QR68_HUMAN	2	-0.02356	-5.1028
UGP_01.31776.31776.4.0.dta	211	4724.85	2194.93	4	QQQHLFGSJVTDCSGNFCL	0,Gln->pyro-Glu[AnyN-termQ];13,Carbamidomethyl[C];18,Carbamidomethyl[C];	2529.92	2529.9	N(NH(HNHNH(NON|a|keto|d))(HN(F)(H)))(F)	9	NXT	786	0	0	8	0.11987	0.16616	3.04454	0.50589	T	b4+;b5+;b6+;b7+;b8+;b9+;b10+;b12+;	b4+;b5+;	sp|P02787|TRFE_HUMAN	R	FR	622	0	630	-0.00113	-0.514593	2.37e-26	sp|P02787|TRFE_HUMAN	1	-0.0242	-5.12292
UGP_03.29288.29288.3.2.dta	1708	4899.97	2370.04	3	QQHLFGSJVTDCSGNFCLFR	0,Gln->pyro-Glu[AnyN-termQ];12,Carbamidomethyl[C];17,Carbamidomethyl[C];	2529.93	2529.9	N(NH(HNHNH(NON|a|keto|d))(HN(F)(H)))(F)	8	NXT	1240	0	0	9	0.10748	0.14802	2.8833	0.42679	T	b2+;y1+;y2+;y4+;y5+;y7+;y8+;y9+;y10+;	y1+;y9+;	sp|P02787|TRFE_HUMAN	Q	SE	623	0	630	-0.00487	-2.05397	7.27e-34	sp|P02787|TRFE_HUMAN	2	-0.03326	-6.78915
UGP_04.23500.23500.3.0.dta	1259	4698.9	2168.97	3	TFQQJASSMCVPDQDTAIR	10,Carbamidomethyl[C];	2529.93	2529.9	N(NH(HNHNH(NON|a|keto|d))(HN(F)(H)))(F)	5	NXS	1118	0	0	12	0.23596	0.30158	4.55026	1.37227	T	y1+;y2+;y3+;y4+;y5+;y6+;y7+;y8+;y9+;y10+;y11+;y13+;	y1+;y4+;y6+;y8+;	sp|P01871|IGHM_HUMAN	L	VF	205	0	209	-0.00166	-0.764994	9.65e-22	sp|P01871|IGHM_HUMAN/tr|A0A1B0GUU9|A0A1B0GUU9_HUMAN	2	-0.02757	-5.86856
UGP_04.34664.34664.3.0.dta	1619	4568.88	2038.96	3	AFNAQNJGSNFQLEEISR	-	2529.92	2529.9	N(NH(HNHNH(NON|a|keto|d))(HN(F)(H)))(F)	7	NXS	1064	0	0	6	0.09109	0.12893	2.05687	0.2652	T	y1+;y2+;y4+;y5+;y8+;y11+;	y2+;	sp|P02765|FETUA_HUMAN	A	AQ	170	0.01	176	-0.00253	-1.24023	1.13e-33	sp|P02765|FETUA_HUMAN/tr|C9JV77|C9JV77_HUMAN	1	-0.02399	-5.25187
UGP_01.15307.15307.3.0.dta	3194	4006.53	1461.61	3	EHEGAIYPDJTTD	-	2544.92	2544.91	N(NH(HNHNH(NON|a|keto|d&amino))(HN(F)(H)))(F)	10	NXT	234	0	0	5	0.12068	0.16464	3.04454	0.50124	T	b2+;b3+;b5+;b6+;b7+;	b3+;b6+;	sp|P00450|CERU_HUMAN	K	FQ	129	0	138	-0.00298	-2.03748	4.8e-15	sp|P00450|CERU_HUMAN/tr|E9PFZ2|E9PFZ2_HUMAN	1	-0.00836	-2.08711
UGP_01.21808.21808.3.1.dta	3857	4253.66	1708.77	3	SLSCQMAALQGJGSER	4,Carbamidomethyl[C];	2544.89	2544.91	N(NH(HNHNH(NON|a|keto|d&amino))(HN(F)(H)))(F)	12	NXS	604	0	0	3	0.07212	0.10956	2.89778	0.31748	T	y1+;y4+;y5+;	y1+;y4+;	sp|P07306|ASGR1_HUMAN	R	TC	136	0	147	0.00262	1.53238	4.19e-07	sp|P07306|ASGR1_HUMAN/tr|J3QSZ2|J3QSZ2_HUMAN/tr|K7EPS5|K7EPS5_HUMAN	13	0.01847	4.34319
UGP_01.28378.28378.3.1.dta	61	4016.59	1471.68	3	YGEJNSLSVEGFR	-	2544.91	2544.91	N(NH(HNHNH(NON|a|keto|d&amino))(HN(F)(H)))(F)	4	NXS	612	0	0	3	0.05942	0.0866	2.06085	0.17846	T	y6+;y7+;y9+;	y9+;	sp|Q13433|S39A6_HUMAN	R	KL	64	0.01	67	-0.00143	-0.97103	2.8e-28	sp|Q13433|S39A6_HUMAN	7	-0.00032	-0.0796895
UGP_01.33021.33021.2.0.dta	1930	3967.67	1422.73	2	JATAIFFLPDEGK	-	2544.95	2544.91	N(NH(HNHNH(NON|a|keto|d&amino))(HN(F)(H)))(F)	1	NXT	672	1	0.00561	5	0.13101	0.15153	2.06085	0.31228	T	y3+;y4+;y5+;y9+;y10+;Y1++;	y5+;	sp|P01009|A1AT_HUMAN	G	LQ	271	0.01	271	-0.00025	-0.175598	1.27e-18	sp|P01009|A1AT_HUMAN/tr|A0A0G2JRN3|A0A0G2JRN3_HUMAN/tr|A0A024R6I7|A0A024R6I7_HUMAN	1	-0.03754	-9.46378
UGP_02.15144.15144.3.4.dta	3194	4006.54	1461.61	3	EHEGAIYPDJTTD	-	2544.93	2544.91	N(NH(HNHNH(NON|a|keto|d&amino))(HN(F)(H)))(F)	10	NXT	260	0	0	5	0.10354	0.1563	3.84588	0.60111	T	b2+;b3+;b5+;b6+;b7+;	b2+;b5+;b6+;	sp|P00450|CERU_HUMAN	K	FQ	129	0	138	-0.00298	-2.03748	4.8e-15	sp|P00450|CERU_HUMAN/tr|E9PFZ2|E9PFZ2_HUMAN	1	-0.01594	-3.97948
UGP_02.21822.21822.3.1.dta	3857	4253.67	1708.77	3	SLSCQMAALQGJGSER	4,Carbamidomethyl[C];	2544.89	2544.91	N(NH(HNHNH(NON|a|keto|d&amino))(HN(F)(H)))(F)	12	NXS	638	0	0	3	0.06597	0.10457	1.95256	0.20419	T	y1+;y4+;y5+;	y1+;	sp|P07306|ASGR1_HUMAN	R	TC	136	0.01	147	0.00262	1.53238	4.19e-07	sp|P07306|ASGR1_HUMAN/tr|J3QSZ2|J3QSZ2_HUMAN/tr|K7EPS5|K7EPS5_HUMAN	13	0.01462	3.43786
UGP_02.23556.23556.4.1.dta	1318	4045.66	1500.73	4	ESFLQTJYTEIR	-	2544.93	2544.91	N(NH(HNHNH(NON|a|keto|d&amino))(HN(F)(H)))(F)	7	NXT	814	0	0	4	0.0965	0.11334	2.06901	0.23449	T	y1+;y2+;y8+;y9+;	y8+;	sp|P23471|PTPRZ_HUMAN	R	VD	671	0.01	677	0.00242	1.61149	2.24e-23	sp|P23471|PTPRZ_HUMAN	7	-0.0229	-5.66176
UGP_03.21957.21957.3.1.dta	3857	4253.67	1708.77	3	SLSCQMAALQGJGSER	4,Carbamidomethyl[C];	2544.9	2544.91	N(NH(HNHNH(NON|a|keto|d&amino))(HN(F)(H)))(F)	12	NXS	680	0	0	3	0.07203	0.10535	1.95256	0.2057	T	y1+;y4+;y5+;	y1+;	sp|P07306|ASGR1_HUMAN	R	TC	136	0.01	147	0.00262	1.53238	4.19e-07	sp|P07306|ASGR1_HUMAN/tr|J3QSZ2|J3QSZ2_HUMAN/tr|K7EPS5|K7EPS5_HUMAN	13	0.01088	2.5584
UGP_03.22702.22702.2.0.dta	1895	3947.67	1402.75	2	SVJLSDGELLSIR	-	2544.92	2544.91	N(NH(HNHNH(NON|a|keto|d&amino))(HN(F)(H)))(F)	3	NXS	598	0	0	3	0.28562	0.09807	3.04454	0.29857	T	b9+;y1+;y2+;	b9+;y1+;	sp|Q9BYH1|SE6L1_HUMAN	K	GV	326	0	328	0.00103	0.733755	1.52e-13	sp|Q9BYH1|SE6L1_HUMAN/tr|B0QYH4|B0QYH4_HUMAN/tr|B0QYH5|B0QYH5_HUMAN/tr|B7ZLJ8|B7ZLJ8_HUMAN	6	-0.01025	-2.59712
UGP_03.26963.26963.3.0.dta	1901	4033.65	1488.77	3	GJASALFILPDQDK	-	2544.88	2544.91	N(NH(HNHNH(NON|a|keto|d&amino))(HN(F)(H)))(F)	2	NXS	920	0	0	4	0.1866	0.22299	3.8331	0.85473	T	y5+;y6+;y7+;y8+;	y5+;y6+;y7+;	sp|P01011|AACT_HUMAN	T	ME	270	0	271	-0.00086	-0.577277	2.14e-19	sp|P01011|AACT_HUMAN/tr|G3V595|G3V595_HUMAN/tr|A0A087WY93|A0A087WY93_HUMAN/tr|G3V3A0|G3V3A0_HUMAN	1	0.03266	8.09898
UGP_04.14969.14969.3.0.dta	3194	4006.54	1461.61	3	EHEGAIYPDJTTD	-	2544.93	2544.91	N(NH(HNHNH(NON|a|keto|d&amino))(HN(F)(H)))(F)	10	NXT	262	0	0	5	0.14639	0.18126	3.84588	0.69712	T	b2+;b3+;b5+;b6+;b7+;	b2+;b6+;b7+;	sp|P00450|CERU_HUMAN	K	FQ	129	0	138	-0.00298	-2.03748	4.8e-15	sp|P00450|CERU_HUMAN/tr|E9PFZ2|E9PFZ2_HUMAN	1	-0.0157	-3.91957
UGP_04.21604.21604.3.1.dta	3857	4253.67	1708.77	3	SLSCQMAALQGJGSER	4,Carbamidomethyl[C];	2544.89	2544.91	N(NH(HNHNH(NON|a|keto|d&amino))(HN(F)(H)))(F)	12	NXS	612	0	0	3	0.06155	0.09706	1.95256	0.18952	T	y1+;y4+;y5+;	y1+;	sp|P07306|ASGR1_HUMAN	R	TC	136	0.01	147	0.00262	1.53238	4.19e-07	sp|P07306|ASGR1_HUMAN/tr|J3QSZ2|J3QSZ2_HUMAN/tr|K7EPS5|K7EPS5_HUMAN	13	0.01778	4.18093
UGP_04.23530.23530.3.1.dta	1259	4713.89	2168.97	3	TFQQJASSMCVPDQDTAIR	10,Carbamidomethyl[C];	2544.92	2544.91	N(NH(HNHNH(NON|a|keto|d&amino))(HN(F)(H)))(F)	5	NXS	1224	0	0	5	0.2202	0.22758	4.55026	1.03554	T	y1+;y3+;y4+;y6+;y8+;	y1+;y4+;y6+;y8+;	sp|P01871|IGHM_HUMAN	L	VF	205	0	209	-0.00166	-0.764994	9.65e-22	sp|P01871|IGHM_HUMAN/tr|A0A1B0GUU9|A0A1B0GUU9_HUMAN	2	-0.00753	-1.59775
UGP_04.26061.26061.4.3.dta	1679	4987.99	2443.04	4	DTAVFECLPQHAMFGJDTITC	7,Carbamidomethyl[C];13,Oxidation[M];21,Carbamidomethyl[C];	2544.95	2544.91	N(NH(HNHNH(NON|a|keto|d&amino))(HN(F)(H)))(F)	16	NXT	1154	0	0	3	0.14545	0.13485	3.03913	0.40984	T	b3+;y1+;y2+;	y1+;y2+;	sp|P02749|APOH_HUMAN	R	TT	168	0	183	-0.00073	-0.298688	7.75e-15	sp|P02749|APOH_HUMAN/tr|J3QLI0|J3QLI0_HUMAN	1	-0.04552	-9.12768
UGP_04.28673.28673.4.3.dta	3031	4728.99	2184.08	4	LAGKPTHVJVSVVMAEVDGTC	21,Carbamidomethyl[C];	2544.91	2544.91	N(NH(HNHNH(NON|a|keto|d&amino))(HN(F)(H)))(F)	9	NXS	846	0	0	6	0.06372	0.07255	3.02335	0.21935	T	b6+;b7+;b8+;b10+;b13+;b14+;	b7+;b8+;	sp|P01876|IGHA1_HUMAN	R	Y-	332	0.01	340	0.00263	1.20362	6.93e-22	sp|P01876|IGHA1_HUMAN/tr|A0A0G2JMB2|A0A0G2JMB2_HUMAN	2	-4e-05	-0.00846027
UGP_04.32960.32960.2.0.dta	1930	3967.67	1422.73	2	JATAIFFLPDEGK	-	2544.95	2544.91	N(NH(HNHNH(NON|a|keto|d&amino))(HN(F)(H)))(F)	1	NXT	672	0	0	6	0.12562	0.13532	2.06085	0.27888	T	y3+;y5+;y9+;y10+;y11+;y12+;	y5+;	sp|P01009|A1AT_HUMAN	G	LQ	271	0.01	271	-0.00025	-0.175598	1.27e-18	sp|P01009|A1AT_HUMAN/tr|A0A0G2JRN3|A0A0G2JRN3_HUMAN/tr|A0A024R6I7|A0A024R6I7_HUMAN	1	-0.03754	-9.46378
UGP_04.7643.7643.3.3.dta	1206	3590.48	1045.56	3	LTVJLTNDR	-	2544.92	2544.91	N(NH(HNHNH(NON|a|keto|d&amino))(HN(F)(H)))(F)	4	NXT	586	0	0	3	0.05936	0.09802	3.09101	0.30298	T	y1+;y2+;y5+;	y1+;y5+;	sp|P40189|IL6RB_HUMAN	K	YL	387	0.01	390	-0.00016	-0.152884	3.79e-22	sp|P40189|IL6RB_HUMAN	7	-0.00624	-1.73841
UGP_01.20337.20337.2.0.dta	3690	2538.02	1054.54	2	SJGSHVLQGR	-	1483.48	1483.47	N(NH(HNH)((HEX&phosphate)))(F)	2	NXS	42	0	0	5	0.09136	0.16416	3.07882	0.50542	T	y3+;y4+;y5+;y6+;y8+;	y4+;y8+;	sp|P25311|ZA2G_HUMAN	D	FG	111	0	112	0.00571	5.40961	3.55e-09	sp|P25311|ZA2G_HUMAN/tr|C9JEV0|C9JEV0_HUMAN	2	-0.0053	-2.08907
UGP_01.20338.20338.2.0.dta	3690	2538.02	1054.54	2	SJGSHVLQGR	-	1483.48	1483.47	N(NH(HNH)((HEX&phosphate)))(F)	2	NXS	42	0	0	7	0.10935	0.19284	3.07882	0.59372	T	y1+;y3+;y4+;y5+;y6+;y7+;y8+;	y4+;y8+;	sp|P25311|ZA2G_HUMAN	D	FG	111	0	112	0.00571	5.40961	3.55e-09	sp|P25311|ZA2G_HUMAN/tr|C9JEV0|C9JEV0_HUMAN	2	-0.0053	-2.08907
UGP_01.20358.20358.2.1.dta	3690	2538.02	1054.54	2	SJGSHVLQGR	-	1483.48	1483.47	N(NH(HNH)((HEX&phosphate)))(F)	2	NXS	42	0	0	4	0.0426	0.08962	2.0861	0.18695	T	y3+;y5+;y6+;y8+;	y8+;	sp|P25311|ZA2G_HUMAN	D	FG	111	0.01	112	0.00571	5.40961	3.55e-09	sp|P25311|ZA2G_HUMAN/tr|C9JEV0|C9JEV0_HUMAN	2	-0.00598	-2.3571
UGP_02.20486.20486.2.1.dta	3690	2538.02	1054.54	2	SJGSHVLQGR	-	1483.48	1483.47	N(NH(HNH)((HEX&phosphate)))(F)	2	NXS	42	1	0.00306	3	0.05944	0.09318	2.0861	0.19439	T	y3+;y5+;y8+;Y2+;	y8+;	sp|P25311|ZA2G_HUMAN	D	FG	111	0.01	112	0.00571	5.40961	3.55e-09	sp|P25311|ZA2G_HUMAN/tr|C9JEV0|C9JEV0_HUMAN	2	-0.00479	-1.88805
UGP_02.20487.20487.2.1.dta	3690	2538.02	1054.54	2	SJGSHVLQGR	-	1483.48	1483.47	N(NH(HNH)((HEX&phosphate)))(F)	2	NXS	42	0	0	4	0.05836	0.09486	2.0861	0.19789	T	y3+;y5+;y6+;y8+;	y8+;	sp|P25311|ZA2G_HUMAN	D	FG	111	0.01	112	0.00571	5.40961	3.55e-09	sp|P25311|ZA2G_HUMAN/tr|C9JEV0|C9JEV0_HUMAN	2	-0.00479	-1.88805
UGP_02.20530.20530.2.0.dta	3690	2538.01	1054.54	2	SJGSHVLQGR	-	1483.47	1483.47	N(NH(HNH)((HEX&phosphate)))(F)	2	NXS	44	0	0	6	0.12921	0.19201	3.07882	0.59116	T	y3+;y4+;y5+;y6+;y7+;y8+;	y4+;y8+;	sp|P25311|ZA2G_HUMAN	D	FG	111	0	112	0.00571	5.40961	3.55e-09	sp|P25311|ZA2G_HUMAN/tr|C9JEV0|C9JEV0_HUMAN	2	-0.00134	-0.528181
UGP_02.20569.20569.2.1.dta	3690	2538.01	1054.54	2	SJGSHVLQGR	-	1483.47	1483.47	N(NH(HNH)((HEX&phosphate)))(F)	2	NXS	42	0	0	5	0.06393	0.12815	2.0861	0.26733	T	y1+;y3+;y4+;y6+;y8+;	y8+;	sp|P25311|ZA2G_HUMAN	D	FG	111	0.01	112	0.00571	5.40961	3.55e-09	sp|P25311|ZA2G_HUMAN/tr|C9JEV0|C9JEV0_HUMAN	2	0.00425	1.67521
UGP_02.22454.22454.3.0.dta	751	2825.15	1341.66	3	VAGEJASLPCPAR	10,Carbamidomethyl[C];	1483.49	1483.47	N(NH(HNH)((HEX&phosphate)))(F)	5	NXS	116	0	0	3	0.22442	0.08689	2.06085	0.17908	T	b11+;y1+;y10+;	y10+;	sp|Q8NDA2|HMCN2_HUMAN	R	GT	1263	0.01	1267	-0.00155	-1.15444	1.04e-21	sp|Q8NDA2|HMCN2_HUMAN	7	-0.01786	-6.32401
UGP_02.24264.24264.2.2.dta	749	2564.01	1080.54	2	JSSYLNVQR	-	1483.46	1483.47	N(NH(HNH)((HEX&phosphate)))(F)	1	NXS	30	0	0	6	0.06885	0.16907	2.09508	0.35422	T	y1+;y2+;y3+;y4+;y5+;y6+;	y4+;	sp|P19652|A1AG2_HUMAN	Y	EN	93	0	93	0.00042	0.38834	1.02e-24	sp|P19652|A1AG2_HUMAN	1	0.00993	3.87438
UGP_02.25642.25642.3.2.dta	3235	3149.28	1665.8	3	ELHHLQEQJVSNAF	-	1483.49	1483.47	N(NH(HNH)((HEX&phosphate)))(F)	9	NXS	274	0	0	8	0.06864	0.08481	2.0649	0.17513	T	b3+;b4+;b5+;b6+;b7+;b8+;b9+;b10+;	b3+;	sp|P00450|CERU_HUMAN	K	LD	754	0.01	762	0.00281	1.68588	8.67e-09	sp|P00450|CERU_HUMAN/tr|E9PFZ2|E9PFZ2_HUMAN/tr|H7C5R1|H7C5R1_HUMAN	2	-0.0119	-3.77983
UGP_03.12620.12620.4.0.dta	1572	3643.56	2160.06	4	TVVTYHIPQJSSLENVDSR	15,Deamidated[N];	1483.5	1483.47	N(NH(HNH)((HEX&phosphate)))(F)	10	NXS	448	0	0	3	0.20746	0.0645	2.72922	0.17604	T	b11+;y1+;y5++;	y1+;y5++;	sp|O75144|ICOSL_HUMAN	K	YR	61	0.01	70	0.01824	8.44031	7.55e-10	sp|O75144|ICOSL_HUMAN/tr|K4DIA0|K4DIA0_HUMAN	7	-0.03087	-8.47475
UGP_03.12651.12651.4.0.dta	1572	3643.55	2160.06	4	TVVTYHIPQJSSLENVDSR	15,Deamidated[N];	1483.49	1483.47	N(NH(HNH)((HEX&phosphate)))(F)	10	NXS	536	0	0	3	0.23389	0.10024	2.72922	0.27356	T	y1+;y2+;y5++;	y1+;y5++;	sp|O75144|ICOSL_HUMAN	K	YR	61	0.01	70	0.01824	8.44031	7.55e-10	sp|O75144|ICOSL_HUMAN/tr|K4DIA0|K4DIA0_HUMAN	7	-0.0179	-4.91413
UGP_03.20636.20636.2.2.dta	3690	2538.02	1054.54	2	SJGSHVLQGR	-	1483.48	1483.47	N(NH(HNH)((HEX&phosphate)))(F)	2	NXS	40	0	0	4	0.06632	0.0943	2.0861	0.19671	T	y3+;y5+;y7+;y8+;	y8+;	sp|P25311|ZA2G_HUMAN	D	FG	111	0.01	112	0.00571	5.40961	3.55e-09	sp|P25311|ZA2G_HUMAN/tr|C9JEV0|C9JEV0_HUMAN	2	-0.00546	-2.15214
UGP_03.21948.21948.2.3.dta	755	2727.09	1243.61	2	YJSSYLNVQR	-	1483.49	1483.47	N(NH(HNH)((HEX&phosphate)))(F)	2	NXS	50	1	0.0142	6	0.05678	0.11143	2.0861	0.23246	T	y1+;y2+;y3+;y4+;y5+;y6+;Y5+;	y1+;	sp|P19652|A1AG2_HUMAN	F	EN	92	0.01	93	0.00155	1.24539	1.09e-26	sp|P19652|A1AG2_HUMAN	1	-0.01141	-4.18547
UGP_03.21966.21966.2.2.dta	755	2727.09	1243.61	2	YJSSYLNVQR	-	1483.49	1483.47	N(NH(HNH)((HEX&phosphate)))(F)	2	NXS	50	1	0.01956	4	0.03888	0.08198	2.0861	0.17101	T	y1+;y2+;y5+;y6+;Y5+;	Y5+;	sp|P19652|A1AG2_HUMAN	F	EN	92	0.01	93	0.00155	1.24539	1.09e-26	sp|P19652|A1AG2_HUMAN	1	-0.01141	-4.18547
UGP_03.21972.21972.2.3.dta	755	2727.09	1243.61	2	YJSSYLNVQR	-	1483.49	1483.47	N(NH(HNH)((HEX&phosphate)))(F)	2	NXS	50	1	0.01339	6	0.06233	0.11426	2.0861	0.23836	T	y1+;y2+;y3+;y4+;y5+;y6+;Y5+;	y4+;	sp|P19652|A1AG2_HUMAN	F	EN	92	0.01	93	0.00155	1.24539	1.09e-26	sp|P19652|A1AG2_HUMAN	1	-0.01141	-4.18547
UGP_03.22559.22559.3.0.dta	751	2825.15	1341.66	3	VAGEJASLPCPAR	10,Carbamidomethyl[C];	1483.5	1483.47	N(NH(HNH)((HEX&phosphate)))(F)	5	NXS	120	0	0	3	0.20319	0.08038	2.06085	0.16564	T	b11+;y1+;y10+;	y10+;	sp|Q8NDA2|HMCN2_HUMAN	R	GT	1263	0.01	1267	-0.00155	-1.15444	1.04e-21	sp|Q8NDA2|HMCN2_HUMAN	7	-0.02142	-7.58454
UGP_03.22582.22582.2.0.dta	751	2825.15	1341.66	2	VAGEJASLPCPAR	10,Carbamidomethyl[C];	1483.49	1483.47	N(NH(HNH)((HEX&phosphate)))(F)	5	NXS	116	0	0	3	0.20995	0.08254	2.06085	0.17009	T	b11+;y1+;y10+;	y10+;	sp|Q8NDA2|HMCN2_HUMAN	R	GT	1263	0.01	1267	-0.00155	-1.15444	1.04e-21	sp|Q8NDA2|HMCN2_HUMAN	7	-0.01945	-6.887
UGP_03.25650.25650.3.2.dta	3235	3149.28	1665.8	3	ELHHLQEQJVSNAF	-	1483.48	1483.47	N(NH(HNH)((HEX&phosphate)))(F)	9	NXS	260	1	0.00582	7	0.05671	0.08033	2.0649	0.16587	T	b3+;b4+;b5+;b6+;b7+;b9+;b10+;Y2++;	b3+;	sp|P00450|CERU_HUMAN	K	LD	754	0.01	762	0.00281	1.68588	8.67e-09	sp|P00450|CERU_HUMAN/tr|E9PFZ2|E9PFZ2_HUMAN/tr|H7C5R1|H7C5R1_HUMAN	2	-0.00708	-2.24885
UGP_03.7240.7240.3.1.dta	1995	2564	1080.51	3	SCLAPFSGJK	2,Carbamidomethyl[C];	1483.48	1483.47	N(NH(HNH)((HEX&phosphate)))(F)	9	NXC	26	0	0	3	0.053	0.0671	2.0861	0.13998	T	b2+;b6+;y1+;	y1+;	sp|Q14520|HABP2_HUMAN	C	CQ	98	0.01	106	0.00064	0.591771	1.32e-13	sp|Q14520|HABP2_HUMAN	1	-0.00922	-3.59735
UGP_03.7266.7266.3.0.dta	1995	2564	1080.51	3	SCLAPFSGJK	2,Carbamidomethyl[C];	1483.48	1483.47	N(NH(HNH)((HEX&phosphate)))(F)	9	NXC	22	0	0	3	0.05096	0.0651	2.0861	0.13581	T	b2+;b6+;y1+;	y1+;	sp|Q14520|HABP2_HUMAN	C	CQ	98	0.01	106	0.00064	0.591771	1.32e-13	sp|Q14520|HABP2_HUMAN	1	-0.0083	-3.2384
UGP_03.8633.8633.4.0.dta	368	2873.2	1389.71	4	INLJESMQVVSR	-	1483.49	1483.47	N(NH(HNH)((HEX&phosphate)))(F)	4	NXS	176	0	0	3	0.26982	0.14482	2.06901	0.29963	T	b10+;y1+;y10+;	y10+;	sp|Q9Y4D7|PLXD1_HUMAN	K	RV	497	0	500	-0.0011	-0.790969	1.47e-22	sp|Q9Y4D7|PLXD1_HUMAN/tr|H0YA64|H0YA64_HUMAN	7	-0.01496	-5.20853
UGP_03.9047.9047.3.0.dta	368	2873.21	1389.71	3	INLJESMQVVSR	-	1483.49	1483.47	N(NH(HNH)((HEX&phosphate)))(F)	4	NXS	170	0	0	3	0.055	0.08799	2.37947	0.20936	T	b2+;y1+;y10+;	y10+;	sp|Q9Y4D7|PLXD1_HUMAN	K	RV	497	0.01	500	-0.0011	-0.790969	1.47e-22	sp|Q9Y4D7|PLXD1_HUMAN/tr|H0YA64|H0YA64_HUMAN	7	-0.01855	-6.45842
UGP_04.22373.22373.2.0.dta	751	2825.15	1341.66	2	VAGEJASLPCPAR	10,Carbamidomethyl[C];	1483.49	1483.47	N(NH(HNH)((HEX&phosphate)))(F)	5	NXS	114	0	0	3	0.21956	0.08635	2.06085	0.17796	T	b11+;y1+;y10+;	y10+;	sp|Q8NDA2|HMCN2_HUMAN	R	GT	1263	0.01	1267	-0.00155	-1.15444	1.04e-21	sp|Q8NDA2|HMCN2_HUMAN	7	-0.01679	-5.94514
UGP_04.25325.25325.3.3.dta	3235	3149.27	1665.8	3	ELHHLQEQJVSNAF	-	1483.47	1483.47	N(NH(HNH)((HEX&phosphate)))(F)	9	NXS	244	1	0.00199	9	0.07133	0.08818	2.0649	0.18208	T	b3+;b4+;b5+;b6+;b7+;b8+;b9+;b10+;b11+;Y2++;	b3+;	sp|P00450|CERU_HUMAN	K	LD	754	0.01	762	0.00281	1.68588	8.67e-09	sp|P00450|CERU_HUMAN/tr|E9PFZ2|E9PFZ2_HUMAN/tr|H7C5R1|H7C5R1_HUMAN	2	-0.001	-0.317635
UGP_04.25337.25337.3.2.dta	3235	3149.27	1665.8	3	ELHHLQEQJVSNAF	-	1483.47	1483.47	N(NH(HNH)((HEX&phosphate)))(F)	9	NXS	244	0	0	4	0.0883	0.07204	3.05003	0.21973	T	b3+;b4+;b5+;b7+;	b3+;b4+;	sp|P00450|CERU_HUMAN	K	LD	754	0.01	762	0.00281	1.68588	8.67e-09	sp|P00450|CERU_HUMAN/tr|E9PFZ2|E9PFZ2_HUMAN/tr|H7C5R1|H7C5R1_HUMAN	2	-0.0007	-0.222345
UGP_04.25343.25343.3.2.dta	3235	3149.27	1665.8	3	ELHHLQEQJVSNAF	-	1483.47	1483.47	N(NH(HNH)((HEX&phosphate)))(F)	9	NXS	244	1	0.00316	8	0.0749	0.09176	2.0649	0.18947	T	b3+;b4+;b5+;b6+;b7+;b8+;b9+;b10+;Y2++;	b3+;	sp|P00450|CERU_HUMAN	K	LD	754	0.01	762	0.00281	1.68588	8.67e-09	sp|P00450|CERU_HUMAN/tr|E9PFZ2|E9PFZ2_HUMAN/tr|H7C5R1|H7C5R1_HUMAN	2	-0.0007	-0.222345
UGP_04.29488.29488.2.0.dta	1395	3981.57	2498.1	2	QQQHLFGSJVTDCSGNFCLFR	0,Gln->pyro-Glu[AnyN-termQ];13,Carbamidomethyl[C];18,Carbamidomethyl[C];	1483.48	1483.47	N(NH(HNH)((HEX&phosphate)))(F)	9	NXT	666	1	0.03696	7	0.12956	0.1682	2.86934	0.48262	T	b6+;b7+;y1+;y2+;y4+;y9+;y11+;Y0++;	y9+;Y0++;	sp|P02787|TRFE_HUMAN	R	SE	622	0	630	-0.00255	-1.02038	1.37e-24	sp|P02787|TRFE_HUMAN	21	-0.00206	-0.517514
UGP_04.5724.5724.3.0.dta	3775	2982.23	1498.77	3	JLSMPLLPADFHK	4,Oxidation[M];	1483.46	1483.47	N(NH(HNH)((HEX&phosphate)))(F)	1	NXS	164	0	0	3	0.40549	0.10137	2.93248	0.29728	T	b10+;y11+;y11++;	b10+;y11+;	sp|P05546|HEP2_HUMAN	K	EN	49	0	49	-0.00029	-0.193365	8.54e-21	sp|P05546|HEP2_HUMAN	12	0.01461	4.9007
UGP_04.8961.8961.3.0.dta	368	2873.2	1389.71	3	INLJESMQVVSR	-	1483.49	1483.47	N(NH(HNH)((HEX&phosphate)))(F)	4	NXS	172	0	0	3	0.11073	0.11903	3.15287	0.37528	T	b2+;y1+;y10+;	y1+;y10+;	sp|Q9Y4D7|PLXD1_HUMAN	K	RV	497	0	500	-0.0011	-0.790969	1.47e-22	sp|Q9Y4D7|PLXD1_HUMAN/tr|H0YA64|H0YA64_HUMAN	7	-0.01262	-4.39383
UGP_01.11963.11963.3.0.dta	2347	3098.25	958.556	3	TPLTAJITK	-	2139.69	2139.69	N(NH(HN(HEX&sulfate))(HNHS))(F)	6	NXT	192	7	0.32818	3	0.03523	0.15381	3.90115	0.60005	T	b3+;b7+;b8+;Y0+;Y0+;Y1+;Y3+;Y4+;Y5+;Y1++;	Y0+;Y1+;Y4+;	sp|P01877|IGHA2_HUMAN	K	SG	200	0	205	-0.00028	-0.291806	9.48e-23	sp|P01877|IGHA2_HUMAN/tr|A0A0G2JMB2|A0A0G2JMB2_HUMAN/tr|A0A286YEY5|A0A286YEY5_HUMAN	6	0.00171	0.552105
UGP_01.24012.24012.4.0.dta	3031	4323.77	2184.08	4	LAGKPTHVJVSVVMAEVDGTC	21,Carbamidomethyl[C];	2139.69	2139.69	N(NH(HN(HEX&sulfate))(HNHS))(F)	9	NXS	1030	3	0.04172	5	0.22081	0.2125	4.52186	0.96091	T	y1+;y2+;y4+;y5+;y8+;Y1++;Y1++;Y2++;	y1+;y2+;y4+;y5+;	sp|P01876|IGHA1_HUMAN	R	Y-	332	0	340	0.00263	1.20362	6.93e-22	sp|P01876|IGHA1_HUMAN/tr|A0A0G2JMB2|A0A0G2JMB2_HUMAN	2	-0.0024	-0.5552
UGP_01.24170.24170.4.0.dta	3033	4287.88	2148.18	4	IIVPLNNREJISDPTSPLR	-	2139.7	2139.69	N(NH(HN(HEX&sulfate))(HNHS))(F)	10	NXS	356	2	0.01972	4	0.17226	0.23391	3.04454	0.71215	T	b2+;y1+;y3+;y6+;Y1++;Y5++;	b2+;y6+;	sp|P01591|IGJ_HUMAN	R	TR	62	0	71	-0.00143	-0.665376	4.19e-17	sp|P01591|IGJ_HUMAN/tr|D6RD17|D6RD17_HUMAN/tr|D6RHJ6|D6RHJ6_HUMAN	6	-0.00803	-1.87316
UGP_01.25322.25322.3.1.dta	475	4507.95	2368.26	3	QLPNGELQPLSEJATLTLISTK	4,Deamidated[N];	2139.69	2139.69	N(NH(HN(HEX&sulfate))(HNHS))(F)	13	NXT	444	1	0.01052	4	0.07855	0.06039	3.95029	0.23856	T	b4+;y4+;y5+;y6+;Y2++;	y4+;y5+;y6+;	sp|P19320|VCAM1_HUMAN	R	ME	549	0.01	561	-0.001	-0.422076	2.97e-36	sp|P19320|VCAM1_HUMAN/tr|E9PDD2|E9PDD2_HUMAN	7	0.0063	1.39785
UGP_01.27836.27836.4.2.dta	3031	4323.77	2184.08	4	LAGKPTHVJVSVVMAEVDGTC	21,Carbamidomethyl[C];	2139.69	2139.69	N(NH(HN(HEX&sulfate))(HNHS))(F)	9	NXS	1066	2	0.04342	7	0.17928	0.1962	3.82069	0.74962	T	y1+;y2+;y3+;y4+;y5+;y7+;y8+;Y1++;Y1++;	y1+;y2+;Y1++;	sp|P01876|IGHA1_HUMAN	R	Y-	332	0	340	0.00263	1.20362	6.93e-22	sp|P01876|IGHA1_HUMAN/tr|A0A0G2JMB2|A0A0G2JMB2_HUMAN	2	0.002	0.462668
UGP_01.28593.28593.4.3.dta	665	4486.85	2347.14	4	LAGKPTHVJVSVVMAEVDGTCY	21,Carbamidomethyl[C];	2139.71	2139.69	N(NH(HN(HEX&sulfate))(HNHS))(F)	9	NXS	1014	2	0.04615	3	0.07582	0.10824	3.82685	0.4142	T	y2+;y5+;y6+;Y1++;Y2++;	y2+;y6+;Y1++;	sp|P01876|IGHA1_HUMAN	R	--	332	0	340	0.00051	0.217194	2.82e-18	sp|P01876|IGHA1_HUMAN/tr|A0A0G2JMB2|A0A0G2JMB2_HUMAN	21	-0.01405	-3.13207
UGP_01.9602.9602.3.1.dta	2190	3208.25	1068.55	3	KTLFCJASK	5,Carbamidomethyl[C];	2139.7	2139.69	N(NH(HN(HEX&sulfate))(HNHS))(F)	6	NXS	118	0	0	3	0.04855	0.0857	2.03048	0.17402	T	b1+;y1+;y2+;	y2+;	sp|P20851|C4BPB_HUMAN	K	EW	59	0.01	64	0.00022	0.205697	2.89e-10	sp|P20851|C4BPB_HUMAN/tr|Q5VVQ7|Q5VVQ7_HUMAN	14	-0.01255	-3.913
UGP_01.9603.9603.3.1.dta	2190	3208.25	1068.55	3	KTLFCJASK	5,Carbamidomethyl[C];	2139.7	2139.69	N(NH(HN(HEX&sulfate))(HNHS))(F)	6	NXS	118	0	0	3	0.05421	0.08905	2.03048	0.18081	T	b1+;y1+;y2+;	y2+;	sp|P20851|C4BPB_HUMAN	K	EW	59	0.01	64	0.00022	0.205697	2.89e-10	sp|P20851|C4BPB_HUMAN/tr|Q5VVQ7|Q5VVQ7_HUMAN	14	-0.01255	-3.913
UGP_01.9604.9604.3.1.dta	2190	3208.25	1068.55	3	KTLFCJASK	5,Carbamidomethyl[C];	2139.7	2139.69	N(NH(HN(HEX&sulfate))(HNHS))(F)	6	NXS	118	0	0	3	0.04547	0.08336	2.03048	0.16927	T	b1+;y1+;y2+;	y2+;	sp|P20851|C4BPB_HUMAN	K	EW	59	0.01	64	0.00022	0.205697	2.89e-10	sp|P20851|C4BPB_HUMAN/tr|Q5VVQ7|Q5VVQ7_HUMAN	14	-0.01255	-3.913
UGP_02.14873.14873.3.0.dta	3525	4032.54	1892.84	3	EHEGAIYPDJTTDFQR	-	2139.7	2139.69	N(NH(HN(HEX&sulfate))(HNHS))(F)	10	NXT	264	3	0.10203	6	0.26305	0.29252	6.89951	2.01827	T	b2+;b3+;b5+;b6+;b7+;y3+;Y1+;Y1++;Y1++;	b2+;b5+;b6+;b7+;y3+;Y1+;Y1++;Y1++;	sp|P00450|CERU_HUMAN	K	AD	129	0	138	0.00016	0.084485	1.58e-26	sp|P00450|CERU_HUMAN/tr|E9PFZ2|E9PFZ2_HUMAN	11	-0.0113	-2.80289
UGP_02.24188.24188.4.1.dta	3031	4323.74	2184.08	4	LAGKPTHVJVSVVMAEVDGTC	21,Carbamidomethyl[C];	2139.67	2139.69	N(NH(HN(HEX&sulfate))(HNHS))(F)	9	NXS	956	2	0.02042	4	0.07301	0.09233	2.04524	0.18883	T	y2+;y4+;y5+;y6+;Y1++;Y1++;	y5+;	sp|P01876|IGHA1_HUMAN	R	Y-	332	0.01	340	0.00263	1.20362	6.93e-22	sp|P01876|IGHA1_HUMAN/tr|A0A0G2JMB2|A0A0G2JMB2_HUMAN	2	0.02506	5.79729
UGP_02.27977.27977.4.0.dta	3031	4323.76	2184.08	4	LAGKPTHVJVSVVMAEVDGTC	21,Carbamidomethyl[C];	2139.69	2139.69	N(NH(HN(HEX&sulfate))(HNHS))(F)	9	NXS	1070	5	0.05757	10	0.22067	0.24216	3.82069	0.92522	T	b4+;b7+;b8+;y1+;y2+;y3+;y4+;y6+;y7+;y8+;Y0++;Y0++;Y1++;Y1++;Y3++;	y1+;y2+;Y1++;	sp|P01876|IGHA1_HUMAN	R	Y-	332	0	340	0.00263	1.20362	6.93e-22	sp|P01876|IGHA1_HUMAN/tr|A0A0G2JMB2|A0A0G2JMB2_HUMAN	2	0.00657	1.51987
UGP_02.28604.28604.4.1.dta	665	4486.83	2347.14	4	LAGKPTHVJVSVVMAEVDGTCY	21,Carbamidomethyl[C];	2139.69	2139.69	N(NH(HN(HEX&sulfate))(HNHS))(F)	9	NXS	1062	3	0.04228	5	0.05802	0.10579	3.02854	0.3204	T	b8+;y2+;y5+;y6+;y8+;Y0++;Y1++;Y1++;	y2+;Y1++;	sp|P01876|IGHA1_HUMAN	R	--	332	0	340	0.00051	0.217194	2.82e-18	sp|P01876|IGHA1_HUMAN/tr|A0A0G2JMB2|A0A0G2JMB2_HUMAN	21	5e-05	0.0111462
UGP_02.30509.30509.4.0.dta	665	4486.82	2347.14	4	LAGKPTHVJVSVVMAEVDGTCY	21,Carbamidomethyl[C];	2139.68	2139.69	N(NH(HN(HEX&sulfate))(HNHS))(F)	9	NXS	1056	0	0	6	0.08503	0.11212	2.04906	0.22974	T	b7+;b8+;b10+;y2+;y5+;y6+;	y2+;	sp|P01876|IGHA1_HUMAN	R	--	332	0.01	340	0.00051	0.217194	2.82e-18	sp|P01876|IGHA1_HUMAN/tr|A0A0G2JMB2|A0A0G2JMB2_HUMAN	21	0.01251	2.7888
UGP_02.30510.30510.4.0.dta	665	4486.82	2347.14	4	LAGKPTHVJVSVVMAEVDGTCY	21,Carbamidomethyl[C];	2139.68	2139.69	N(NH(HN(HEX&sulfate))(HNHS))(F)	9	NXS	1056	1	0.00352	4	0.07796	0.08987	2.04906	0.18414	T	b8+;y1+;y2+;y6+;Y1++;	y2+;	sp|P01876|IGHA1_HUMAN	R	--	332	0.01	340	0.00051	0.217194	2.82e-18	sp|P01876|IGHA1_HUMAN/tr|A0A0G2JMB2|A0A0G2JMB2_HUMAN	21	0.01251	2.7888
UGP_02.30537.30537.4.0.dta	665	4486.82	2347.14	4	LAGKPTHVJVSVVMAEVDGTCY	21,Carbamidomethyl[C];	2139.68	2139.69	N(NH(HN(HEX&sulfate))(HNHS))(F)	9	NXS	1058	1	0.00452	4	0.08595	0.09576	2.04906	0.19623	T	b8+;y1+;y2+;y5+;Y1++;	y2+;	sp|P01876|IGHA1_HUMAN	R	--	332	0.01	340	0.00051	0.217194	2.82e-18	sp|P01876|IGHA1_HUMAN/tr|A0A0G2JMB2|A0A0G2JMB2_HUMAN	21	0.01473	3.2837
UGP_02.30577.30577.4.0.dta	665	4486.82	2347.14	4	LAGKPTHVJVSVVMAEVDGTCY	21,Carbamidomethyl[C];	2139.68	2139.69	N(NH(HN(HEX&sulfate))(HNHS))(F)	9	NXS	1066	0	0	7	0.07754	0.11179	2.04906	0.22906	T	b7+;b8+;b10+;y2+;y3+;y5+;y6+;	y2+;	sp|P01876|IGHA1_HUMAN	R	--	332	0.01	340	0.00051	0.217194	2.82e-18	sp|P01876|IGHA1_HUMAN/tr|A0A0G2JMB2|A0A0G2JMB2_HUMAN	21	0.01506	3.35726
UGP_03.10779.10779.5.1.dta	2087	4706.98	2567.24	5	AKAALAAFNAQNJGSNFQLEEISR	9,Deamidated[N];12,Deamidated[N];16,Deamidated[N];	2139.74	2139.69	N(NH(HN(HEX&sulfate))(HNHS))(F)	13	NXS	764	0	0	4	0.11453	0.05946	2.83965	0.16885	T	b15++;y1+;y4+;y20++;	b15++;y4+;	sp|P02765|FETUA_HUMAN	A	AQ	164	0.01	176	0.01853	7.21506	3.92e-08	sp|P02765|FETUA_HUMAN/tr|C9JV77|C9JV77_HUMAN	2	-0.04683	-9.9511
UGP_03.12025.12025.3.0.dta	2347	3098.24	958.556	3	TPLTAJITK	-	2139.68	2139.69	N(NH(HN(HEX&sulfate))(HNHS))(F)	6	NXT	174	10	0.36219	6	0.03657	0.18851	5.26063	0.99165	T	b3+;b4+;b5+;b6+;b7+;y4+;Y0+;Y0+;Y1+;Y1+;Y2+;Y3+;Y4+;Y5+;Y1++;Y2++;	Y0+;Y1+;Y2+;Y3+;Y4+;	sp|P01877|IGHA2_HUMAN	K	SG	200	0	205	-0.00028	-0.291806	9.48e-23	sp|P01877|IGHA2_HUMAN/tr|A0A0G2JMB2|A0A0G2JMB2_HUMAN/tr|A0A286YEY5|A0A286YEY5_HUMAN	6	0.00792	2.55713
UGP_03.15119.15119.3.0.dta	3525	4032.53	1892.84	3	EHEGAIYPDJTTDFQR	-	2139.69	2139.69	N(NH(HN(HEX&sulfate))(HNHS))(F)	10	NXT	160	3	0.147	6	0.30043	0.31843	6.35679	2.02419	T	b2+;b3+;b5+;b6+;b7+;y3+;Y1+;Y1++;Y2++;	b2+;b5+;b6+;b7+;y3+;Y1+;Y1++;	sp|P00450|CERU_HUMAN	K	AD	129	0	138	0.00016	0.084485	1.58e-26	sp|P00450|CERU_HUMAN/tr|E9PFZ2|E9PFZ2_HUMAN	11	0.00197	0.488649
UGP_03.22896.22896.5.0.dta	3579	4421.78	2282.05	5	LTFQQJASSMCVPDQDTAIR	11,Carbamidomethyl[C];	2139.73	2139.69	N(NH(HN(HEX&sulfate))(HNHS))(F)	6	NXS	1076	0	0	7	0.18842	0.1665	3.64194	0.60637	T	y1+;y4+;y5+;y6+;y9+;y10+;y8++;	y1+;y4+;y6+;	sp|P01871|IGHM_HUMAN	G	VF	204	0	209	-0.00108	-0.473054	9.12e-15	sp|P01871|IGHM_HUMAN/tr|A0A1B0GUU9|A0A1B0GUU9_HUMAN	2	-0.03782	-8.55499
UGP_03.24269.24269.4.3.dta	3031	4323.73	2184.08	4	LAGKPTHVJVSVVMAEVDGTC	21,Carbamidomethyl[C];	2139.65	2139.69	N(NH(HN(HEX&sulfate))(HNHS))(F)	9	NXS	930	1	0.02421	5	0.12353	0.15454	3.82069	0.59047	T	y1+;y2+;y4+;y5+;y8+;Y1++;	y1+;y4+;Y1++;	sp|P01876|IGHA1_HUMAN	R	Y-	332	0	340	0.00263	1.20362	6.93e-22	sp|P01876|IGHA1_HUMAN/tr|A0A0G2JMB2|A0A0G2JMB2_HUMAN	2	0.03847	8.89956
UGP_03.24422.24422.4.5.dta	3033	4287.88	2148.18	4	IIVPLNNREJISDPTSPLR	-	2139.71	2139.69	N(NH(HN(HEX&sulfate))(HNHS))(F)	10	NXS	328	2	0.01165	3	0.09054	0.17464	3.04454	0.5317	T	b2+;y1+;y6+;Y1++;Y5++;	y1+;y6+;	sp|P01591|IGJ_HUMAN	R	TR	62	0	71	-0.00143	-0.665376	4.19e-17	sp|P01591|IGJ_HUMAN/tr|D6RD17|D6RD17_HUMAN/tr|D6RHJ6|D6RHJ6_HUMAN	6	-0.01511	-3.5247
UGP_03.24450.24450.3.1.dta	3033	4287.87	2148.18	3	IIVPLNNREJISDPTSPLR	-	2139.69	2139.69	N(NH(HN(HEX&sulfate))(HNHS))(F)	10	NXS	408	3	0.01781	3	0.0949	0.18637	2.06085	0.38408	T	b2+;y1+;y6+;Y1++;Y2++;Y4++;	y6+;	sp|P01591|IGJ_HUMAN	R	TR	62	0	71	-0.00143	-0.665376	4.19e-17	sp|P01591|IGJ_HUMAN/tr|D6RD17|D6RD17_HUMAN/tr|D6RHJ6|D6RHJ6_HUMAN	6	0.00244	0.569182
UGP_03.24459.24459.4.3.dta	3033	4287.88	2148.18	4	IIVPLNNREJISDPTSPLR	-	2139.71	2139.69	N(NH(HN(HEX&sulfate))(HNHS))(F)	10	NXS	328	3	0.01522	4	0.1009	0.18972	3.04454	0.57762	T	b2+;y1+;y3+;y6+;Y1++;Y4++;Y5++;	y1+;y6+;	sp|P01591|IGJ_HUMAN	R	TR	62	0	71	-0.00143	-0.665376	4.19e-17	sp|P01591|IGJ_HUMAN/tr|D6RD17|D6RD17_HUMAN/tr|D6RHJ6|D6RHJ6_HUMAN	6	-0.01511	-3.5247
UGP_03.24462.24462.4.3.dta	3033	4287.88	2148.18	4	IIVPLNNREJISDPTSPLR	-	2139.71	2139.69	N(NH(HN(HEX&sulfate))(HNHS))(F)	10	NXS	328	3	0.01551	5	0.09679	0.1888	3.04454	0.57481	T	b2+;y1+;y3+;y6+;y8+;Y1++;Y3++;Y4++;	y1+;y6+;	sp|P01591|IGJ_HUMAN	R	TR	62	0	71	-0.00143	-0.665376	4.19e-17	sp|P01591|IGJ_HUMAN/tr|D6RD17|D6RD17_HUMAN/tr|D6RHJ6|D6RHJ6_HUMAN	6	-0.01511	-3.5247
UGP_03.28017.28017.3.1.dta	3031	4323.79	2184.08	3	LAGKPTHVJVSVVMAEVDGTC	21,Carbamidomethyl[C];	2139.71	2139.69	N(NH(HN(HEX&sulfate))(HNHS))(F)	9	NXS	1022	3	0.08136	5	0.05072	0.10868	2.04524	0.22227	T	y2+;y4+;y6+;y7+;y8+;Y1++;Y1++;Y2++;	Y1++;	sp|P01876|IGHA1_HUMAN	R	Y-	332	0.01	340	0.00263	1.20362	6.93e-22	sp|P01876|IGHA1_HUMAN/tr|A0A0G2JMB2|A0A0G2JMB2_HUMAN	2	-0.01524	-3.5255
UGP_03.28044.28044.4.1.dta	3031	4323.76	2184.08	4	LAGKPTHVJVSVVMAEVDGTC	21,Carbamidomethyl[C];	2139.69	2139.69	N(NH(HN(HEX&sulfate))(HNHS))(F)	9	NXS	1056	6	0.07537	11	0.19982	0.23652	3.82069	0.90369	T	b7+;b8+;y1+;y2+;y3+;y4+;y5+;y6+;y7+;y8+;y9+;Y0++;Y0++;Y1++;Y1++;Y2++;Y2++;	y1+;y2+;Y1++;	sp|P01876|IGHA1_HUMAN	R	Y-	332	0	340	0.00263	1.20362	6.93e-22	sp|P01876|IGHA1_HUMAN/tr|A0A0G2JMB2|A0A0G2JMB2_HUMAN	2	0.00592	1.3695
UGP_03.28634.28634.4.0.dta	665	4486.84	2347.14	4	LAGKPTHVJVSVVMAEVDGTCY	21,Carbamidomethyl[C];	2139.7	2139.69	N(NH(HN(HEX&sulfate))(HNHS))(F)	9	NXS	1024	3	0.0737	6	0.06992	0.12359	3.02854	0.37429	T	b8+;y2+;y5+;y6+;y7+;y9+;Y0++;Y1++;Y2++;	y2+;Y1++;	sp|P01876|IGHA1_HUMAN	R	--	332	0	340	0.00051	0.217194	2.82e-18	sp|P01876|IGHA1_HUMAN/tr|A0A0G2JMB2|A0A0G2JMB2_HUMAN	21	-0.00799	-1.78116
UGP_03.28699.28699.3.0.dta	665	4486.84	2347.14	3	LAGKPTHVJVSVVMAEVDGTCY	21,Carbamidomethyl[C];	2139.7	2139.69	N(NH(HN(HEX&sulfate))(HNHS))(F)	9	NXS	1024	1	0.02375	4	0.05841	0.08588	3.02854	0.26009	T	y2+;y5+;y6+;y9+;Y1++;	y2+;Y1++;	sp|P01876|IGHA1_HUMAN	R	--	332	0.01	340	0.00051	0.217194	2.82e-18	sp|P01876|IGHA1_HUMAN/tr|A0A0G2JMB2|A0A0G2JMB2_HUMAN	21	-0.0039	-0.869404
UGP_03.9629.9629.4.0.dta	3955	6840.77	4701.11	4	GDVFTMPEDEYTVYDDGEEKNJATVHEQVGGPSLTSDLQAQSK	-	2139.66	2139.69	N(NH(HN(HEX&sulfate))(HNHS))(F)	22	NXT	244	1	0.04884	3	0.24312	0.07816	3.27202	0.25574	T	b28++;b39+++;y23+++;Y1+++;	b28++;b39+++;Y1+++;	sp|P04004|VTNC_HUMAN	R	GN	65	0.01	86	-0.00931	-1.97998	1.04e-16	sp|P04004|VTNC_HUMAN/tr|F5GX75|F5GX75_HUMAN	2	0.02943	4.3028
UGP_04.14753.14753.3.0.dta	3525	4032.54	1892.84	3	EHEGAIYPDJTTDFQR	-	2139.7	2139.69	N(NH(HN(HEX&sulfate))(HNHS))(F)	10	NXT	232	4	0.21756	7	0.29536	0.34639	6.89951	2.38991	T	b2+;b3+;b5+;b6+;b7+;y1+;y3+;Y1+;Y1++;Y1++;Y2++;	b3+;b5+;b6+;b7+;y3+;Y1+;Y1++;Y1++;	sp|P00450|CERU_HUMAN	K	AD	129	0	138	0.00016	0.084485	1.58e-26	sp|P00450|CERU_HUMAN/tr|E9PFZ2|E9PFZ2_HUMAN	11	-0.00922	-2.28697
UGP_04.24162.24162.4.4.dta	3033	4287.86	2148.18	4	IIVPLNNREJISDPTSPLR	-	2139.69	2139.69	N(NH(HN(HEX&sulfate))(HNHS))(F)	10	NXS	422	3	0.00959	3	0.10317	0.18411	3.04454	0.56052	T	b2+;y1+;y6+;Y1++;Y4++;Y5++;	y1+;y6+;	sp|P01591|IGJ_HUMAN	R	TR	62	0	71	-0.00143	-0.665376	4.19e-17	sp|P01591|IGJ_HUMAN/tr|D6RD17|D6RD17_HUMAN/tr|D6RHJ6|D6RHJ6_HUMAN	6	0.00651	1.5186
UGP_04.27835.27835.3.1.dta	3031	4323.78	2184.08	3	LAGKPTHVJVSVVMAEVDGTC	21,Carbamidomethyl[C];	2139.7	2139.69	N(NH(HN(HEX&sulfate))(HNHS))(F)	9	NXS	1036	3	0.06684	8	0.09153	0.12336	3.02335	0.37295	T	b8+;y2+;y3+;y4+;y5+;y6+;y7+;y8+;Y0++;Y1++;Y1++;	y5+;Y1++;	sp|P01876|IGHA1_HUMAN	R	Y-	332	0	340	0.00263	1.20362	6.93e-22	sp|P01876|IGHA1_HUMAN/tr|A0A0G2JMB2|A0A0G2JMB2_HUMAN	2	-0.00572	-1.32322
UGP_04.28220.28220.4.0.dta	665	4486.86	2347.14	4	LAGKPTHVJVSVVMAEVDGTCY	21,Carbamidomethyl[C];	2139.71	2139.69	N(NH(HN(HEX&sulfate))(HNHS))(F)	9	NXS	962	1	0.00955	5	0.08677	0.10642	2.04906	0.21806	T	b4+;y2+;y3+;y5+;y6+;Y1++;	y2+;	sp|P01876|IGHA1_HUMAN	R	--	332	0.01	340	0.00051	0.217194	2.82e-18	sp|P01876|IGHA1_HUMAN/tr|A0A0G2JMB2|A0A0G2JMB2_HUMAN	21	-0.02275	-5.07148
UGP_04.28221.28221.4.0.dta	665	4486.86	2347.14	4	LAGKPTHVJVSVVMAEVDGTCY	21,Carbamidomethyl[C];	2139.71	2139.69	N(NH(HN(HEX&sulfate))(HNHS))(F)	9	NXS	962	0	0	6	0.12471	0.12672	3.02854	0.38377	T	b8+;y2+;y3+;y4+;y5+;y6+;	b8+;y2+;	sp|P01876|IGHA1_HUMAN	R	--	332	0	340	0.00051	0.217194	2.82e-18	sp|P01876|IGHA1_HUMAN/tr|A0A0G2JMB2|A0A0G2JMB2_HUMAN	21	-0.02275	-5.07148
UGP_04.28346.28346.3.0.dta	665	4486.82	2347.14	3	LAGKPTHVJVSVVMAEVDGTCY	21,Carbamidomethyl[C];	2139.68	2139.69	N(NH(HN(HEX&sulfate))(HNHS))(F)	9	NXS	1056	1	0.05279	3	0.07394	0.10335	3.02854	0.31299	T	b8+;y2+;y10+;Y1++;	y2+;Y1++;	sp|P01876|IGHA1_HUMAN	R	--	332	0	340	0.00051	0.217194	2.82e-18	sp|P01876|IGHA1_HUMAN/tr|A0A0G2JMB2|A0A0G2JMB2_HUMAN	21	0.01241	2.76651
UGP_01.12199.12199.3.0.dta	3001	3338.27	1157.52	3	EEQFJSTFR	-	2180.75	2180.72	N(NH(HN(HEX&n-acetyl&sulfate))(HNHS))(F)	5	NXT	74	5	0.24318	3	0.01692	0.13539	3.09101	0.41848	T	y1+;y2+;y3+;Y0+;Y0+;Y1+;Y1+;Y2+;	Y0+;Y1+;	sp|P01859|IGHG2_HUMAN	R	VV	172	0	176	-0.00045	-0.388431	2.94e-19	sp|P01859|IGHG2_HUMAN/tr|A0A286YEY4|A0A286YEY4_HUMAN	6	-0.03134	-9.39084
UGP_01.25443.25443.4.0.dta	1047	4818.01	2637.25	4	HGIQYFNJNTQHSSLFMLNEVK	17,Oxidation[M];	2180.76	2180.72	N(NH(HN(HEX&n-acetyl&sulfate))(HNHS))(F)	8	NXT	854	0	0	8	0.11369	0.13668	1.80863	0.2472	T	b2+;b3+;b4+;b5+;b6+;y2+;y4+;y5+;	b2+;	sp|P01042|KNG1_HUMAN	R	RA	162	0.01	169	-0.00652	-2.47135	5.06e-24	sp|P01042|KNG1_HUMAN	7	-0.04356	-9.04288
UGP_04.4045.4045.5.3.dta	2030	3885.51	1704.79	5	CLHJGTCVDLVGGFR	1,Carbamidomethyl[C];7,Carbamidomethyl[C];	2180.71	2180.72	N(NH(HN(HEX&n-acetyl&sulfate))(HNHS))(F)	4	NXT	346	0	0	3	0.13182	0.08689	3.68942	0.32058	T	b8+;b9+;y1+;	b8+;b9+;y1+;	sp|Q9UM47|NOTC3_HUMAN	R	CT	1176	0.01	1179	-0.00068	-0.398645	2.5e-13	sp|Q9UM47|NOTC3_HUMAN/tr|M0R3C9|M0R3C9_HUMAN	13	0.00665	1.71194
UGP_01.19749.19749.3.0.dta	3305	3267.3	1377.67	3	AJLSSQALQMSLD	-	1889.63	1889.62	N(NH(HN(HEX&n-acetyl&sulfate))(HNH))(F)	2	NXS	242	0	0	7	0.12151	0.10531	3.84588	0.40502	T	b3+;b4+;b6+;b7+;b8+;b9+;b10+;	b7+;b8+;b9+;	sp|P19827|ITIH1_HUMAN	R	YG	587	0	588	0.00014	0.101548	2.74e-13	sp|P19827|ITIH1_HUMAN/tr|H7C5I0|H7C5I0_HUMAN/tr|H7C0N0|H7C0N0_HUMAN	1	-0.0059	-1.80633
UGP_01.19839.19839.2.0.dta	3305	3267.29	1377.67	2	AJLSSQALQMSLD	-	1889.62	1889.62	N(NH(HN(HEX&n-acetyl&sulfate))(HNH))(F)	2	NXS	218	0	0	3	0.18779	0.1011	3.84588	0.38883	T	b7+;b8+;b9+;	b7+;b8+;b9+;	sp|P19827|ITIH1_HUMAN	R	YG	587	0	588	0.00014	0.101548	2.74e-13	sp|P19827|ITIH1_HUMAN/tr|H7C5I0|H7C5I0_HUMAN/tr|H7C0N0|H7C0N0_HUMAN	1	-0.00159	-0.486791
UGP_01.8490.8490.3.2.dta	3451	3708.4	1818.81	3	PJATSSSSQDPESLQDR	-	1889.59	1889.62	N(NH(HN(HEX&n-acetyl&sulfate))(HNH))(F)	2	NXT	110	0	0	6	0.08304	0.17198	1.94985	0.33533	T	b3+;y1+;y4+;y5+;y7+;y12+;	y7+;	sp|P05155|IC1_HUMAN	N	GE	24	0.01	25	0.0017	0.934171	7.98e-21	sp|P05155|IC1_HUMAN/tr|A0A087WUD9|A0A087WUD9_HUMAN/tr|B5MCB9|B5MCB9_HUMAN/tr|C9JZJ9|C9JZJ9_HUMAN/tr|E9PGN7|E9PGN7_HUMAN/tr|H9KV48|H9KV48_HUMAN	2	0.03548	9.57017
UGP_02.20009.20009.3.0.dta	3305	3267.3	1377.67	3	AJLSSQALQMSLD	-	1889.63	1889.62	N(NH(HN(HEX&n-acetyl&sulfate))(HNH))(F)	2	NXS	242	0	0	5	0.13286	0.10332	3.84588	0.39735	T	b3+;b6+;b7+;b8+;b9+;	b7+;b8+;b9+;	sp|P19827|ITIH1_HUMAN	R	YG	587	0	588	0.00014	0.101548	2.74e-13	sp|P19827|ITIH1_HUMAN/tr|H7C5I0|H7C5I0_HUMAN/tr|H7C0N0|H7C0N0_HUMAN	1	-0.00642	-1.96553
UGP_02.20064.20064.2.0.dta	3305	3267.29	1377.67	2	AJLSSQALQMSLD	-	1889.63	1889.62	N(NH(HN(HEX&n-acetyl&sulfate))(HNH))(F)	2	NXS	226	0	0	4	0.16921	0.10757	3.84588	0.4137	T	b3+;b7+;b8+;b9+;	b7+;b8+;b9+;	sp|P19827|ITIH1_HUMAN	R	YG	587	0	588	0.00014	0.101548	2.74e-13	sp|P19827|ITIH1_HUMAN/tr|H7C5I0|H7C5I0_HUMAN/tr|H7C0N0|H7C0N0_HUMAN	1	-0.0022	-0.673548
UGP_02.8198.8198.3.4.dta	3451	3708.4	1818.81	3	PJATSSSSQDPESLQDR	-	1889.59	1889.62	N(NH(HN(HEX&n-acetyl&sulfate))(HNH))(F)	2	NXT	120	0	0	10	0.15909	0.22757	2.89411	0.65861	T	b2+;y1+;y3+;y4+;y5+;y7+;y10+;y13+;y15+;y15++;	y1+;y7+;	sp|P05155|IC1_HUMAN	N	GE	24	0	25	0.0017	0.934171	7.98e-21	sp|P05155|IC1_HUMAN/tr|A0A087WUD9|A0A087WUD9_HUMAN/tr|B5MCB9|B5MCB9_HUMAN/tr|C9JZJ9|C9JZJ9_HUMAN/tr|E9PGN7|E9PGN7_HUMAN/tr|H9KV48|H9KV48_HUMAN	2	0.0314	8.46963
UGP_02.8205.8205.3.3.dta	3451	3708.4	1818.81	3	PJATSSSSQDPESLQDR	-	1889.59	1889.62	N(NH(HN(HEX&n-acetyl&sulfate))(HNH))(F)	2	NXT	120	1	0.00264	13	0.15865	0.23287	2.89411	0.67396	T	b2+;y1+;y2+;y3+;y4+;y5+;y7+;y10+;y11+;y12+;y13+;y14+;y15+;Y1++;	y1+;y7+;	sp|P05155|IC1_HUMAN	N	GE	24	0	25	0.0017	0.934171	7.98e-21	sp|P05155|IC1_HUMAN/tr|A0A087WUD9|A0A087WUD9_HUMAN/tr|B5MCB9|B5MCB9_HUMAN/tr|C9JZJ9|C9JZJ9_HUMAN/tr|E9PGN7|E9PGN7_HUMAN/tr|H9KV48|H9KV48_HUMAN	2	0.0314	8.46963
UGP_03.20032.20032.3.0.dta	3305	3267.3	1377.67	3	AJLSSQALQMSLD	-	1889.63	1889.62	N(NH(HN(HEX&n-acetyl&sulfate))(HNH))(F)	2	NXS	276	0	0	3	0.06996	0.05553	3.04454	0.16907	T	b7+;b8+;b9+;	b8+;b9+;	sp|P19827|ITIH1_HUMAN	R	YG	587	0.01	588	0.00014	0.101548	2.74e-13	sp|P19827|ITIH1_HUMAN/tr|H7C5I0|H7C5I0_HUMAN/tr|H7C0N0|H7C0N0_HUMAN	1	-0.01201	-3.67694
UGP_03.20078.20078.2.0.dta	3305	3267.3	1377.67	2	AJLSSQALQMSLD	-	1889.63	1889.62	N(NH(HN(HEX&n-acetyl&sulfate))(HNH))(F)	2	NXS	276	0	0	4	0.17198	0.10939	3.84588	0.4207	T	b6+;b7+;b8+;b9+;	b7+;b8+;b9+;	sp|P19827|ITIH1_HUMAN	R	YG	587	0	588	0.00014	0.101548	2.74e-13	sp|P19827|ITIH1_HUMAN/tr|H7C5I0|H7C5I0_HUMAN/tr|H7C0N0|H7C0N0_HUMAN	1	-0.01041	-3.18709
UGP_03.20157.20157.4.1.dta	3305	3267.3	1377.67	4	AJLSSQALQMSLD	-	1889.63	1889.62	N(NH(HN(HEX&n-acetyl&sulfate))(HNH))(F)	2	NXS	258	0	0	5	0.09474	0.08837	2.06085	0.18212	T	b3+;b6+;b7+;b8+;b9+;	b8+;	sp|P19827|ITIH1_HUMAN	R	YG	587	0.01	588	0.00014	0.101548	2.74e-13	sp|P19827|ITIH1_HUMAN/tr|H7C5I0|H7C5I0_HUMAN/tr|H7C0N0|H7C0N0_HUMAN	1	-0.00756	-2.31455
UGP_03.25651.25651.3.1.dta	3804	3149.28	1259.64	3	LHEITJETFR	-	1889.64	1889.62	N(NH(HN(HEX&n-acetyl&sulfate))(HNH))(F)	6	NXT	260	0	0	3	0.03007	0.11006	2.01646	0.22193	T	b2+;b3+;y1+;	b3+;	sp|Q6EMK4|VASN_HUMAN	R	GL	112	0.01	117	0.0002	0.158652	5.07e-12	sp|Q6EMK4|VASN_HUMAN	11	-0.01787	-5.6761
UGP_03.8284.8284.3.1.dta	3451	3708.4	1818.81	3	PJATSSSSQDPESLQDR	-	1889.59	1889.62	N(NH(HN(HEX&n-acetyl&sulfate))(HNH))(F)	2	NXT	110	0	0	5	0.05531	0.14519	1.94985	0.2831	T	y1+;y3+;y5+;y7+;y8+;	y7+;	sp|P05155|IC1_HUMAN	N	GE	24	0.01	25	0.0017	0.934171	7.98e-21	sp|P05155|IC1_HUMAN/tr|A0A087WUD9|A0A087WUD9_HUMAN/tr|B5MCB9|B5MCB9_HUMAN/tr|C9JZJ9|C9JZJ9_HUMAN/tr|E9PGN7|E9PGN7_HUMAN/tr|H9KV48|H9KV48_HUMAN	2	0.03574	9.6403
UGP_04.19603.19603.3.0.dta	3305	3267.3	1377.67	3	AJLSSQALQMSLD	-	1889.63	1889.62	N(NH(HN(HEX&n-acetyl&sulfate))(HNH))(F)	2	NXS	242	0	0	5	0.11172	0.08351	3.84588	0.32117	T	b3+;b5+;b7+;b8+;b9+;	b7+;b8+;b9+;	sp|P19827|ITIH1_HUMAN	R	YG	587	0	588	0.00014	0.101548	2.74e-13	sp|P19827|ITIH1_HUMAN/tr|H7C5I0|H7C5I0_HUMAN/tr|H7C0N0|H7C0N0_HUMAN	1	-0.00643	-1.96859
UGP_04.19652.19652.2.0.dta	3305	3267.29	1377.67	2	AJLSSQALQMSLD	-	1889.62	1889.62	N(NH(HN(HEX&n-acetyl&sulfate))(HNH))(F)	2	NXS	226	0	0	4	0.15098	0.10057	3.84588	0.38678	T	b6+;b7+;b8+;b9+;	b7+;b8+;b9+;	sp|P19827|ITIH1_HUMAN	R	YG	587	0	588	0.00014	0.101548	2.74e-13	sp|P19827|ITIH1_HUMAN/tr|H7C5I0|H7C5I0_HUMAN/tr|H7C0N0|H7C0N0_HUMAN	1	-0.00195	-0.597008
UGP_04.25319.25319.3.2.dta	3804	3149.27	1259.64	3	LHEITJETFR	-	1889.63	1889.62	N(NH(HN(HEX&n-acetyl&sulfate))(HNH))(F)	6	NXT	244	1	0.00939	3	0.0312	0.1178	2.01646	0.23754	T	b2+;b3+;y1+;Y0++;	b3+;	sp|Q6EMK4|VASN_HUMAN	R	GL	112	0.01	117	0.0002	0.158652	5.07e-12	sp|Q6EMK4|VASN_HUMAN	11	-0.01179	-3.74491
UGP_04.9861.9861.3.0.dta	4331	3367.44	1477.81	3	KLINDYVKJGTR	8,Carbamidomethyl[K];	1889.63	1889.62	N(NH(HN(HEX&n-acetyl&sulfate))(HNH))(F)	9	NXT	336	0	0	3	0.12484	0.15789	2.06901	0.32668	T	b1+;y1+;y9+;	y9+;	sp|P01011|AACT_HUMAN	K	GK	178	0.01	186	-0.00086	-0.581554	3.82e-31	sp|P01011|AACT_HUMAN/tr|G3V595|G3V595_HUMAN	1	-0.00859	-2.55165
UGP_01.23446.23446.2.1.dta	3817	2559.03	831.479	2	RSVJLSR	-	1727.55	1727.57	N(NH(HN(HEX&n-acetyl&sulfate))(HN))(F)	4	NXS	26	0	0	3	0.06863	0.08323	2.11399	0.17596	T	y1+;y2+;y3+;	y2+;	sp|O94851|MICA2_HUMAN	R	KE	506	0.01	509	-0.00012	-0.14415	1.92e-18	sp|O94851|MICA2_HUMAN/tr|A0A2R8YFA9|A0A2R8YFA9_HUMAN	6	0.02262	8.84286
UGP_01.24622.24622.4.0.dta	3586	4504.94	2777.36	4	HGIQYFNJNTQHSSLFMLNEVKR	-	1727.58	1727.57	N(NH(HN(HEX&n-acetyl&sulfate))(HN))(F)	8	NXT	470	0	0	8	0.12896	0.13068	2.86255	0.37407	T	b2+;b3+;b5+;b6+;b7+;b8+;b9+;b15++;	b2+;b3+;	sp|P01042|KNG1_HUMAN	R	AQ	162	0.01	169	0.00126	0.453508	1.94e-31	sp|P01042|KNG1_HUMAN	11	-0.01457	-3.23494
UGP_01.24726.24726.4.0.dta	3586	4504.94	2777.36	4	HGIQYFNJNTQHSSLFMLNEVKR	-	1727.59	1727.57	N(NH(HN(HEX&n-acetyl&sulfate))(HN))(F)	8	NXT	464	0	0	6	0.11102	0.1239	1.92651	0.23869	T	b2+;b3+;b4+;b5+;b6+;b7+;	b2+;	sp|P01042|KNG1_HUMAN	R	AQ	162	0.01	169	0.00126	0.453508	1.94e-31	sp|P01042|KNG1_HUMAN	11	-0.01542	-3.42366
UGP_01.34732.34732.2.2.dta	2616	3061.3	1333.71	2	PJKTEDTIFLR	-	1727.59	1727.57	N(NH(HN(HEX&n-acetyl&sulfate))(HN))(F)	2	NXT	302	1	0.00294	7	0.08276	0.14688	2.07742	0.30514	T	y1+;y3+;y4+;y5+;y6+;y7+;y8+;Y1+;	y5+;	sp|P02763|A1AG1_HUMAN	T	EY	71	0.01	72	0.00116	0.869112	5.63e-12	sp|P02763|A1AG1_HUMAN/sp|P19652|A1AG2_HUMAN	2	-0.01866	-6.09742
UGP_02.16832.16832.3.0.dta	4465	3923.49	2195.91	3	QQQHLFGSNVTDCSGJFCL	0,Gln->pyro-Glu[AnyN-termQ];9,Deamidated[N];13,Carbamidomethyl[C];18,Carbamidomethyl[C];	1727.58	1727.57	N(NH(HN(HEX&n-acetyl&sulfate))(HN))(F)	16	NXC	160	0	0	3	0.03121	0.07122	1.9445	0.13849	T	b6+;b9+;b11+;	b11+;	sp|P02787|TRFE_HUMAN	R	FR	622	0.01	637	0.01895	8.62573	1.71e-15	sp|P02787|TRFE_HUMAN	1	-0.00719	-1.83302
UGP_02.16898.16898.3.2.dta	4465	3923.48	2195.91	3	QQQHLFGSNVTDCSGJFCL	0,Gln->pyro-Glu[AnyN-termQ];9,Deamidated[N];13,Carbamidomethyl[C];18,Carbamidomethyl[C];	1727.57	1727.57	N(NH(HN(HEX&n-acetyl&sulfate))(HN))(F)	16	NXC	136	1	0.00526	5	0.0395	0.0827	1.9445	0.1608	T	b6+;b9+;b11+;b13+;b11++;Y0++;	b11+;	sp|P02787|TRFE_HUMAN	R	FR	622	0.01	637	0.01895	8.62573	1.71e-15	sp|P02787|TRFE_HUMAN	1	-0.00081	-0.206502
UGP_02.24201.24201.4.0.dta	3586	4504.93	2777.36	4	HGIQYFNJNTQHSSLFMLNEVKR	-	1727.57	1727.57	N(NH(HN(HEX&n-acetyl&sulfate))(HN))(F)	8	NXT	524	1	0.00585	6	0.09382	0.12071	1.92651	0.23254	T	b2+;b3+;b4+;b5+;b6+;b7+;Y0++;	b2+;	sp|P01042|KNG1_HUMAN	R	AQ	162	0.01	169	0.00126	0.453508	1.94e-31	sp|P01042|KNG1_HUMAN	11	-0.00236	-0.523987
UGP_02.24207.24207.4.0.dta	3586	4504.93	2777.36	4	HGIQYFNJNTQHSSLFMLNEVKR	-	1727.57	1727.57	N(NH(HN(HEX&n-acetyl&sulfate))(HN))(F)	8	NXT	524	1	0.00343	8	0.13285	0.14427	3.6298	0.52367	T	b2+;b3+;b4+;b5+;b6+;b8+;b9+;b16++;Y0++;	b2+;b3+;b4+;	sp|P01042|KNG1_HUMAN	R	AQ	162	0	169	0.00126	0.453508	1.94e-31	sp|P01042|KNG1_HUMAN	11	-0.00236	-0.523987
UGP_02.24457.24457.4.0.dta	3586	4504.94	2777.36	4	HGIQYFNJNTQHSSLFMLNEVKR	-	1727.58	1727.57	N(NH(HN(HEX&n-acetyl&sulfate))(HN))(F)	8	NXT	470	0	0	6	0.14533	0.14141	4.30684	0.60903	T	b2+;b3+;b4+;b5+;b6+;b7+;	b2+;b3+;b4+;b5+;	sp|P01042|KNG1_HUMAN	R	AQ	162	0	169	0.00126	0.453508	1.94e-31	sp|P01042|KNG1_HUMAN	11	-0.01456	-3.23272
UGP_02.35351.35351.2.1.dta	2616	3061.28	1333.71	2	PJKTEDTIFLR	-	1727.57	1727.57	N(NH(HN(HEX&n-acetyl&sulfate))(HN))(F)	2	NXT	282	0	0	6	0.07217	0.12688	2.07742	0.26358	T	y1+;y2+;y3+;y5+;y7+;y8+;	y5+;	sp|P02763|A1AG1_HUMAN	T	EY	71	0.01	72	0.00116	0.869112	5.63e-12	sp|P02763|A1AG1_HUMAN/sp|P19652|A1AG2_HUMAN	2	-0.00204	-0.666606
UGP_03.32060.32060.3.1.dta	1884	2904.09	1176.54	3	GPQSITCSGJR	7,Carbamidomethyl[C];	1727.54	1727.57	N(NH(HN(HEX&n-acetyl&sulfate))(HN))(F)	10	NXT	32	0	0	4	0.0371	0.10747	2.07742	0.22326	T	b2+;b6+;y1+;y8+;	b2+;	sp|P04003|C4BPA_HUMAN	V	TW	519	0.01	528	-0.00049	-0.416127	3.69e-27	sp|P04003|C4BPA_HUMAN	1	0.02672	9.20411
UGP_03.6782.6782.3.3.dta	3159	2934.18	1206.62	3	KPSAGJNSLYR	-	1727.56	1727.57	N(NH(HN(HEX&n-acetyl&sulfate))(HN))(F)	6	NXS	156	0	0	3	0.02252	0.10288	2.00312	0.20609	T	b1+;y1+;y2+;	y1+;	sp|P02749|APOH_HUMAN	Y	DT	157	0.01	162	0.00018	0.149055	4.85e-09	sp|P02749|APOH_HUMAN/tr|J3QLI0|J3QLI0_HUMAN/tr|J3QRN2|J3QRN2_HUMAN	2	0.01257	4.28548
UGP_04.22386.22386.4.2.dta	3078	4700.96	2973.43	4	LGHCPDPVLVNGEFSSSGPVJVSDKITF	4,Carbamidomethyl[C];11,Deamidated[N];	1727.53	1727.57	N(NH(HN(HEX&n-acetyl&sulfate))(HN))(F)	21	NXS	840	0	0	5	0.07865	0.09765	2.81203	0.2746	T	b3+;b4+;b6+;b8+;b10+;	b4+;b6+;	sp|P20851|C4BPB_HUMAN	R	MC	78	0.01	98	0.00551	1.85246	9.75e-19	sp|P20851|C4BPB_HUMAN/tr|Q5VVQ7|Q5VVQ7_HUMAN	1	0.03886	8.26824
UGP_04.22388.22388.4.2.dta	3078	4700.96	2973.43	4	LGHCPDPVLVNGEFSSSGPVJVSDKITF	4,Carbamidomethyl[C];11,Deamidated[N];	1727.53	1727.57	N(NH(HN(HEX&n-acetyl&sulfate))(HN))(F)	21	NXS	840	0	0	7	0.07835	0.11367	1.88913	0.21474	T	b3+;b4+;b6+;b8+;b9+;b10+;b11+;	b4+;	sp|P20851|C4BPB_HUMAN	R	MC	78	0.01	98	0.00551	1.85246	9.75e-19	sp|P20851|C4BPB_HUMAN/tr|Q5VVQ7|Q5VVQ7_HUMAN	1	0.03886	8.26824
UGP_04.24123.24123.4.0.dta	3586	4504.94	2777.36	4	HGIQYFNJNTQHSSLFMLNEVKR	-	1727.58	1727.57	N(NH(HN(HEX&n-acetyl&sulfate))(HN))(F)	8	NXT	470	1	0.03066	7	0.08615	0.12809	1.92651	0.24677	T	b2+;b3+;b4+;b5+;b6+;b7+;y19++;Y0++;	Y0++;	sp|P01042|KNG1_HUMAN	R	AQ	162	0.01	169	0.00126	0.453508	1.94e-31	sp|P01042|KNG1_HUMAN	11	-0.0094	-2.08706
UGP_04.34685.34685.2.2.dta	2616	3061.29	1333.71	2	PJKTEDTIFLR	-	1727.58	1727.57	N(NH(HN(HEX&n-acetyl&sulfate))(HN))(F)	2	NXT	288	0	0	5	0.10443	0.13921	2.07742	0.28919	T	y1+;y3+;y5+;y6+;y8+;	y5+;	sp|P02763|A1AG1_HUMAN	T	EY	71	0.01	72	0.00116	0.869112	5.63e-12	sp|P02763|A1AG1_HUMAN/sp|P19652|A1AG2_HUMAN	2	-0.00721	-2.35599
UGP_01.15257.15257.3.0.dta	3501	4420.76	2451.15	3	HKPEIJSTTHPGADLQENFCR	20,Carbamidomethyl[C];	1969.62	1969.58	N(NH(HN(HEX&n-acetyl&sulfate))(HN(HEX&sulfate)))(F)	6	NXT	934	0	0	5	0.13729	0.14121	3.03913	0.42915	T	y1+;y4+;y7+;y10+;y11+;	y7+;y11+;	sp|P00734|THRB_HUMAN	P	NP	138	0	143	0.00446	1.81882	8.06e-14	sp|P00734|THRB_HUMAN/tr|C9JV37|C9JV37_HUMAN/tr|E9PIT3|E9PIT3_HUMAN	2	-0.03789	-8.5728
UGP_01.15261.15261.3.0.dta	3501	4420.76	2451.15	3	HKPEIJSTTHPGADLQENFCR	20,Carbamidomethyl[C];	1969.62	1969.58	N(NH(HN(HEX&n-acetyl&sulfate))(HN(HEX&sulfate)))(F)	6	NXT	934	0	0	3	0.118	0.1179	3.03913	0.35832	T	y4+;y7+;y11+;	y7+;y11+;	sp|P00734|THRB_HUMAN	P	NP	138	0.01	143	0.00446	1.81882	8.06e-14	sp|P00734|THRB_HUMAN/tr|C9JV37|C9JV37_HUMAN/tr|E9PIT3|E9PIT3_HUMAN	2	-0.03789	-8.5728
UGP_01.15264.15264.3.0.dta	3501	4420.76	2451.15	3	HKPEIJSTTHPGADLQENFCR	20,Carbamidomethyl[C];	1969.62	1969.58	N(NH(HN(HEX&n-acetyl&sulfate))(HN(HEX&sulfate)))(F)	6	NXT	934	0	0	3	0.11409	0.11635	3.03913	0.3536	T	y4+;y7+;y11+;	y7+;y11+;	sp|P00734|THRB_HUMAN	P	NP	138	0.01	143	0.00446	1.81882	8.06e-14	sp|P00734|THRB_HUMAN/tr|C9JV37|C9JV37_HUMAN/tr|E9PIT3|E9PIT3_HUMAN	2	-0.03789	-8.5728
UGP_01.15266.15266.3.0.dta	3501	4420.76	2451.15	3	HKPEIJSTTHPGADLQENFCR	20,Carbamidomethyl[C];	1969.62	1969.58	N(NH(HN(HEX&n-acetyl&sulfate))(HN(HEX&sulfate)))(F)	6	NXT	934	0	0	5	0.13813	0.1408	3.03913	0.42791	T	y1+;y4+;y7+;y10+;y11+;	y7+;y11+;	sp|P00734|THRB_HUMAN	P	NP	138	0	143	0.00446	1.81882	8.06e-14	sp|P00734|THRB_HUMAN/tr|C9JV37|C9JV37_HUMAN/tr|E9PIT3|E9PIT3_HUMAN	2	-0.03789	-8.5728
UGP_01.15270.15270.3.0.dta	3501	4420.76	2451.15	3	HKPEIJSTTHPGADLQENFCR	20,Carbamidomethyl[C];	1969.62	1969.58	N(NH(HN(HEX&n-acetyl&sulfate))(HN(HEX&sulfate)))(F)	6	NXT	916	0	0	6	0.13522	0.13871	3.03913	0.42156	T	b2+;y2+;y3+;y4+;y7+;y11+;	y7+;y11+;	sp|P00734|THRB_HUMAN	P	NP	138	0	143	0.00446	1.81882	8.06e-14	sp|P00734|THRB_HUMAN/tr|C9JV37|C9JV37_HUMAN/tr|E9PIT3|E9PIT3_HUMAN	2	-0.03671	-8.30582
UGP_01.15286.15286.3.0.dta	3501	4420.76	2451.15	3	HKPEIJSTTHPGADLQENFCR	20,Carbamidomethyl[C];	1969.62	1969.58	N(NH(HN(HEX&n-acetyl&sulfate))(HN(HEX&sulfate)))(F)	6	NXT	916	0	0	3	0.09626	0.10654	3.03913	0.3238	T	y4+;y7+;y11+;	y7+;y11+;	sp|P00734|THRB_HUMAN	P	NP	138	0.01	143	0.00446	1.81882	8.06e-14	sp|P00734|THRB_HUMAN/tr|C9JV37|C9JV37_HUMAN/tr|E9PIT3|E9PIT3_HUMAN	2	-0.03671	-8.30582
UGP_01.23951.23951.2.0.dta	1381	3465.32	1495.72	2	QDCPLLAPLJDTR	0,Gln->pyro-Glu[AnyN-termQ];3,Carbamidomethyl[C];	1969.6	1969.58	N(NH(HN(HEX&n-acetyl&sulfate))(HN(HEX&sulfate)))(F)	10	NXT	84	0	0	3	0.05162	0.10009	3.04454	0.30472	T	b3+;y1+;y2+;	y1+;y2+;	sp|P02765|FETUA_HUMAN	C	VV	147	0.01	156	-0.00386	-2.579	2.24e-30	sp|P02765|FETUA_HUMAN/tr|C9JV77|C9JV77_HUMAN	1	-0.01854	-5.35168
UGP_01.24037.24037.2.0.dta	1381	3465.32	1495.72	2	QDCPLLAPLJDTR	0,Gln->pyro-Glu[AnyN-termQ];3,Carbamidomethyl[C];	1969.6	1969.58	N(NH(HN(HEX&n-acetyl&sulfate))(HN(HEX&sulfate)))(F)	10	NXT	84	0	0	3	0.06049	0.1066	3.04454	0.32456	T	b3+;y1+;y2+;	y1+;y2+;	sp|P02765|FETUA_HUMAN	C	VV	147	0.01	156	-0.00386	-2.579	2.24e-30	sp|P02765|FETUA_HUMAN/tr|C9JV77|C9JV77_HUMAN	1	-0.01854	-5.35168
UGP_02.15048.15048.3.0.dta	3501	4420.76	2451.15	3	HKPEIJSTTHPGADLQENFCR	20,Carbamidomethyl[C];	1969.61	1969.58	N(NH(HN(HEX&n-acetyl&sulfate))(HN(HEX&sulfate)))(F)	6	NXT	898	0	0	3	0.112	0.11535	3.03913	0.35055	T	y4+;y7+;y11+;	y7+;y11+;	sp|P00734|THRB_HUMAN	P	NP	138	0.01	143	0.00446	1.81882	8.06e-14	sp|P00734|THRB_HUMAN/tr|C9JV37|C9JV37_HUMAN/tr|E9PIT3|E9PIT3_HUMAN	2	-0.03251	-7.35556
UGP_02.15050.15050.3.0.dta	3501	4420.76	2451.15	3	HKPEIJSTTHPGADLQENFCR	20,Carbamidomethyl[C];	1969.61	1969.58	N(NH(HN(HEX&n-acetyl&sulfate))(HN(HEX&sulfate)))(F)	6	NXT	898	0	0	5	0.11404	0.12953	3.03913	0.39366	T	y1+;y4+;y7+;y10+;y11+;	y7+;y11+;	sp|P00734|THRB_HUMAN	P	NP	138	0	143	0.00446	1.81882	8.06e-14	sp|P00734|THRB_HUMAN/tr|C9JV37|C9JV37_HUMAN/tr|E9PIT3|E9PIT3_HUMAN	2	-0.03251	-7.35556
UGP_02.15051.15051.3.0.dta	3501	4420.76	2451.15	3	HKPEIJSTTHPGADLQENFCR	20,Carbamidomethyl[C];	1969.61	1969.58	N(NH(HN(HEX&n-acetyl&sulfate))(HN(HEX&sulfate)))(F)	6	NXT	898	0	0	6	0.12265	0.12432	3.03913	0.37781	T	b3+;y1+;y3+;y4+;y7+;y11+;	y7+;y11+;	sp|P00734|THRB_HUMAN	P	NP	138	0.01	143	0.00446	1.81882	8.06e-14	sp|P00734|THRB_HUMAN/tr|C9JV37|C9JV37_HUMAN/tr|E9PIT3|E9PIT3_HUMAN	2	-0.03251	-7.35556
UGP_02.15057.15057.3.0.dta	3501	4420.76	2451.15	3	HKPEIJSTTHPGADLQENFCR	20,Carbamidomethyl[C];	1969.61	1969.58	N(NH(HN(HEX&n-acetyl&sulfate))(HN(HEX&sulfate)))(F)	6	NXT	898	0	0	3	0.1115	0.11502	3.03913	0.34956	T	y4+;y7+;y11+;	y7+;y11+;	sp|P00734|THRB_HUMAN	P	NP	138	0.01	143	0.00446	1.81882	8.06e-14	sp|P00734|THRB_HUMAN/tr|C9JV37|C9JV37_HUMAN/tr|E9PIT3|E9PIT3_HUMAN	2	-0.03251	-7.35556
UGP_02.7670.7670.3.1.dta	3962	3625.41	1655.81	3	TKPREEQFJSTYR	-	1969.6	1969.58	N(NH(HN(HEX&n-acetyl&sulfate))(HN(HEX&sulfate)))(F)	9	NXT	234	1	0.0229	4	0.06176	0.09649	3.06127	0.2954	T	y1+;y3+;y4+;y9+;Y3++;	y1+;y9+;	sp|P01861|IGHG4_HUMAN	K	VV	169	0.01	177	0.0034	2.05215	6.87e-07	sp|P01861|IGHG4_HUMAN/tr|A0A286YFJ8|A0A286YFJ8_HUMAN	19	-0.01538	-4.24344
UGP_03.21411.21411.2.0.dta	2016	3354.32	1384.72	2	IYJTTYLNVQR	-	1969.6	1969.58	N(NH(HN(HEX&n-acetyl&sulfate))(HN(HEX&sulfate)))(F)	3	NXT	244	0	0	3	0.09825	0.0924	2.96624	0.27409	T	y1+;y3+;y4+;	y1+;y4+;	sp|P02763|A1AG1_HUMAN	C	EN	91	0.01	93	0.00031	0.223713	1.34e-11	sp|P02763|A1AG1_HUMAN	1	-0.02362	-7.04372
UGP_03.24056.24056.2.0.dta	1381	3465.32	1495.72	2	QDCPLLAPLJDTR	0,Gln->pyro-Glu[AnyN-termQ];3,Carbamidomethyl[C];	1969.6	1969.58	N(NH(HN(HEX&n-acetyl&sulfate))(HN(HEX&sulfate)))(F)	10	NXT	80	0	0	3	0.03972	0.08991	3.04454	0.27372	T	b3+;y1+;y2+;	y1+;y2+;	sp|P02765|FETUA_HUMAN	C	VV	147	0.01	156	-0.00386	-2.579	2.24e-30	sp|P02765|FETUA_HUMAN/tr|C9JV77|C9JV77_HUMAN	1	-0.01752	-5.05726
UGP_04.19266.19266.3.1.dta	122	3438.39	1468.81	3	VEAAQJLTLPGSLR	-	1969.58	1969.58	N(NH(HN(HEX&n-acetyl&sulfate))(HN(HEX&sulfate)))(F)	6	NXT	396	0	0	3	0.07621	0.15092	1.96652	0.2968	T	y1+;y4+;y5+;	y5+;	sp|P24821|TENA_HUMAN	K	AV	1387	0.01	1392	0.00214	1.45598	2.56e-12	sp|P24821|TENA_HUMAN/tr|E9PC84|E9PC84_HUMAN/tr|J3QSU6|J3QSU6_HUMAN	14	0.00077	0.224008
UGP_04.20818.20818.2.0.dta	2016	3354.32	1384.72	2	IYJTTYLNVQR	-	1969.6	1969.58	N(NH(HN(HEX&n-acetyl&sulfate))(HN(HEX&sulfate)))(F)	3	NXT	252	0	0	3	0.06976	0.07974	2.96624	0.23652	T	y1+;y2+;y4+;	y1+;y4+;	sp|P02763|A1AG1_HUMAN	C	EN	91	0.01	93	0.00031	0.223713	1.34e-11	sp|P02763|A1AG1_HUMAN	1	-0.02217	-6.61132
UGP_04.20819.20819.2.0.dta	2016	3354.32	1384.72	2	IYJTTYLNVQR	-	1969.6	1969.58	N(NH(HN(HEX&n-acetyl&sulfate))(HN(HEX&sulfate)))(F)	3	NXT	252	0	0	3	0.0913	0.09126	2.96624	0.27069	T	y1+;y2+;y4+;	y1+;y4+;	sp|P02763|A1AG1_HUMAN	C	EN	91	0.01	93	0.00031	0.223713	1.34e-11	sp|P02763|A1AG1_HUMAN	1	-0.02217	-6.61132
UGP_01.15799.15799.3.1.dta	2347	2969.17	958.556	3	TPLTAJITK	-	2010.61	2010.61	N(NH(HN(HEX&n-acetyl&sulfate))(HN(HEX&n-acetyl&sulfate)))(F)	6	NXT	84	3	0.06645	5	0.06308	0.11499	3.90115	0.44858	T	b3+;b7+;y4+;y6+;y8+;Y0+;Y0+;Y1+;	y8+;Y0+;Y1+;	sp|P01877|IGHA2_HUMAN	K	SG	200	0	205	-0.00028	-0.291806	9.48e-23	sp|P01877|IGHA2_HUMAN/tr|A0A0G2JMB2|A0A0G2JMB2_HUMAN/tr|A0A286YEY5|A0A286YEY5_HUMAN	6	-0.00429	-1.44534
UGP_01.19855.19855.3.0.dta	4400	3515.34	1504.75	3	CGLVPVLAENYJK	0,Formyl[AnyN-term];1,Carbamidomethyl[C];	2010.59	2010.61	N(NH(HN(HEX&n-acetyl&sulfate))(HN(HEX&n-acetyl&sulfate)))(F)	12	NXS	92	0	0	5	0.04803	0.08124	2.06085	0.16742	T	y2+;y6+;y7+;y9+;y10+;	y9+;	sp|P02787|TRFE_HUMAN	K	SD	421	0.01	432	0.00279	1.85292	1.99e-30	sp|P02787|TRFE_HUMAN	1	0.01607	4.57273
UGP_01.20096.20096.3.2.dta	1531	3653.4	1642.82	3	HLQEQJVSNAFLDK	-	2010.58	2010.61	N(NH(HN(HEX&n-acetyl&sulfate))(HN(HEX&n-acetyl&sulfate)))(F)	6	NXS	224	0	0	3	0.06644	0.07043	2.92847	0.20625	T	y1+;y3+;y4+;	y1+;y4+;	sp|P00450|CERU_HUMAN	H	GE	757	0.01	762	-0.00076	-0.462343	1.12e-19	sp|P00450|CERU_HUMAN/tr|E9PFZ2|E9PFZ2_HUMAN/tr|H7C5R1|H7C5R1_HUMAN	2	0.02212	6.05634
UGP_01.7810.7810.3.0.dta	4181	2986.12	975.54	3	MJKTVAVR	3,Carbamidomethyl[K];	2010.58	2010.61	N(NH(HN(HEX&n-acetyl&sulfate))(HN(HEX&n-acetyl&sulfate)))(F)	2	NXT	32	0	0	3	0.04042	0.10838	2.04524	0.22166	T	b7++;y1+;y3+;	y1+;	sp|P01024|CO3_HUMAN	R	TL	938	0.01	939	-0.00037	-0.378895	1.26e-07	sp|P01024|CO3_HUMAN	1	0.02963	9.92603
UGP_02.13768.13768.4.0.dta	2957	3623.41	1612.8	4	NNREJISDPTSPLR	-	2010.61	2010.61	N(NH(HN(HEX&n-acetyl&sulfate))(HN(HEX&n-acetyl&sulfate)))(F)	5	NXS	254	1	0.04704	3	0.06012	0.11751	3.02198	0.35511	T	y1+;y3+;y6+;Y1++;	y6+;Y1++;	sp|P01591|IGJ_HUMAN	L	TR	67	0	71	0.00093	0.576284	3.15e-22	sp|P01591|IGJ_HUMAN/tr|D6RD17|D6RD17_HUMAN/tr|D6RHJ6|D6RHJ6_HUMAN	1	-0.00196	-0.541077
UGP_02.15738.15738.3.1.dta	2347	2969.16	958.556	3	TPLTAJITK	-	2010.61	2010.61	N(NH(HN(HEX&n-acetyl&sulfate))(HN(HEX&n-acetyl&sulfate)))(F)	6	NXT	76	3	0.03597	5	0.04356	0.07526	3.09101	0.23264	T	b3+;b7+;y2+;y4+;y8+;Y0+;Y0+;Y1+;	y8+;Y1+;	sp|P01877|IGHA2_HUMAN	K	SG	200	0.01	205	-0.00028	-0.291806	9.48e-23	sp|P01877|IGHA2_HUMAN/tr|A0A0G2JMB2|A0A0G2JMB2_HUMAN/tr|A0A286YEY5|A0A286YEY5_HUMAN	6	-0.0005	-0.168455
UGP_02.24643.24643.2.0.dta	209	3157.19	1146.61	2	VPVLAENYJK	-	2010.58	2010.61	N(NH(HN(HEX&n-acetyl&sulfate))(HN(HEX&n-acetyl&sulfate)))(F)	9	NXS	44	0	0	6	0.07296	0.1451	2.0861	0.3027	T	b3+;y4+;y5+;y6+;y7+;y9+;	y9+;	sp|P02787|TRFE_HUMAN	L	SD	424	0	432	-0.00124	-1.08052	1.47e-30	sp|P02787|TRFE_HUMAN	1	0.02841	9.00145
UGP_03.13944.13944.4.1.dta	2957	3623.42	1612.8	4	NNREJISDPTSPLR	-	2010.61	2010.61	N(NH(HN(HEX&n-acetyl&sulfate))(HN(HEX&n-acetyl&sulfate)))(F)	5	NXS	264	0	0	3	0.12624	0.13922	1.9694	0.27417	T	y1+;y4+;y6+;	y6+;	sp|P01591|IGJ_HUMAN	L	TR	67	0.01	71	0.00093	0.576284	3.15e-22	sp|P01591|IGJ_HUMAN/tr|D6RD17|D6RD17_HUMAN/tr|D6RHJ6|D6RHJ6_HUMAN	1	-0.00722	-1.99314
UGP_03.15947.15947.3.2.dta	2347	2969.17	958.556	3	TPLTAJITK	-	2010.61	2010.61	N(NH(HN(HEX&n-acetyl&sulfate))(HN(HEX&n-acetyl&sulfate)))(F)	6	NXT	84	3	0.0466	10	0.0585	0.14411	3.09101	0.44546	T	b3+;b4+;b6+;b7+;y2+;y3+;y4+;y5+;y6+;y8+;Y0+;Y0+;Y1+;	y8+;Y1+;	sp|P01877|IGHA2_HUMAN	K	SG	200	0	205	-0.00028	-0.291806	9.48e-23	sp|P01877|IGHA2_HUMAN/tr|A0A0G2JMB2|A0A0G2JMB2_HUMAN/tr|A0A286YEY5|A0A286YEY5_HUMAN	6	-0.00326	-1.09832
UGP_03.27571.27571.3.1.dta	1013	3672.5	1661.87	3	GKCGLVPVLAENYJK	3,Carbamidomethyl[C];	2010.63	2010.61	N(NH(HN(HEX&n-acetyl&sulfate))(HN(HEX&n-acetyl&sulfate)))(F)	14	NXS	586	1	0.00388	3	0.04296	0.08728	2.05687	0.17952	T	y7+;y9+;y10+;Y4++;	y9+;	sp|P02787|TRFE_HUMAN	A	SD	419	0.01	432	0.00042	0.252578	2.41e-19	sp|P02787|TRFE_HUMAN	2	-0.02693	-7.33484
UGP_03.7016.7016.3.1.dta	4479	4503.76	2493.17	3	ILCSVYCNGSQITGSSJITVYR	3,Carbamidomethyl[C];7,Carbamidomethyl[C];8,Deamidated[N];	2010.58	2010.61	N(NH(HN(HEX&n-acetyl&sulfate))(HN(HEX&n-acetyl&sulfate)))(F)	17	NXT	734	0	0	3	0.08789	0.08525	2.85587	0.24347	T	b9+;y1+;y9+;	b9+;y1+;	sp|P32942|ICAM3_HUMAN	R	LP	94	0.01	110	0.00071	0.284665	3.63e-22	sp|P32942|ICAM3_HUMAN/tr|K7ELH4|K7ELH4_HUMAN/tr|K7EQC7|K7EQC7_HUMAN/tr|K7ERN2|K7ERN2_HUMAN	7	0.02219	4.92812
UGP_04.11434.11434.3.1.dta	3903	3182.24	1171.64	3	VLNJITNDLR	-	2010.6	2010.61	N(NH(HN(HEX&n-acetyl&sulfate))(HN(HEX&n-acetyl&sulfate)))(F)	4	NXT	72	0	0	3	0.05368	0.10808	3.14017	0.33939	T	y1+;y2+;y6+;	y1+;y2+;	sp|P21757|MSRE_HUMAN	K	LK	246	0.01	249	-0.00013	-0.110862	2.94e-12	sp|P21757|MSRE_HUMAN/tr|B4DDJ5|B4DDJ5_HUMAN/tr|H0YBY2|H0YBY2_HUMAN	5	0.00944	2.96741
UGP_04.6017.6017.4.1.dta	1972	3610.35	1599.74	4	GLAPGSAGALCCJHSK	11,Carbamidomethyl[C];12,Carbamidomethyl[C];	2010.61	2010.61	N(NH(HN(HEX&n-acetyl&sulfate))(HN(HEX&n-acetyl&sulfate)))(F)	13	NXS	50	2	0.07517	3	0.07311	0.06983	2.88687	0.20159	T	b3+;y1+;y2+;Y1++;Y5++;	y2+;Y1++;	sp|O95980|RECK_HUMAN	G	DN	27	0.01	39	-0.00062	-0.387326	1.87e-18	sp|O95980|RECK_HUMAN	1	-0.00686	-1.90062
UGP_04.8885.8885.3.0.dta	2254	3018.13	1007.52	3	QINJYVEK	-	2010.61	2010.61	N(NH(HN(HEX&n-acetyl&sulfate))(HN(HEX&n-acetyl&sulfate)))(F)	4	NXV	32	1	0.06237	6	0.09285	0.13007	3.10363	0.40369	T	b2+;b3+;y1+;y2+;y3+;y4+;Y0+;	y4+;Y0+;	sp|P20848|A1ATR_HUMAN	E	RT	182	0.01	185	0.00027	0.267724	2.08e-14	sp|P20848|A1ATR_HUMAN/tr|A0A0U1RQB8|A0A0U1RQB8_HUMAN/tr|A0A0G2JPK4|A0A0G2JPK4_HUMAN	1	-0.00638	-2.11459
UGP_04.8911.8911.3.0.dta	2254	3018.13	1007.52	3	QINJYVEK	-	2010.61	2010.61	N(NH(HN(HEX&n-acetyl&sulfate))(HN(HEX&n-acetyl&sulfate)))(F)	4	NXV	32	1	0.06048	6	0.11299	0.13631	3.91617	0.53382	T	b2+;b3+;y1+;y2+;y3+;y4+;Y0+;	y3+;y4+;Y0+;	sp|P20848|A1ATR_HUMAN	E	RT	182	0	185	0.00027	0.267724	2.08e-14	sp|P20848|A1ATR_HUMAN/tr|A0A0U1RQB8|A0A0U1RQB8_HUMAN/tr|A0A0G2JPK4|A0A0G2JPK4_HUMAN	1	-0.00701	-2.3234
UGP_04.9446.9446.4.1.dta	2521	4314.65	2304.01	4	ICAMEGLPQKHJFSHCCSK	2,Carbamidomethyl[C];16,Carbamidomethyl[C];17,Carbamidomethyl[C];	2010.64	2010.61	N(NH(HN(HEX&n-acetyl&sulfate))(HN(HEX&n-acetyl&sulfate)))(F)	12	NXS	294	1	0.02623	4	0.15981	0.05435	3.33969	0.1815	T	b14++;b18++;y1+;y2+;Y4++;	b18++;y2+;Y4++;	sp|P43652|AFAM_HUMAN	K	VD	98	0.01	109	-0.00081	-0.35141	9.39e-21	sp|P43652|AFAM_HUMAN	14	-0.02989	-6.92913
UGP_01.10534.10534.3.0.dta	751	3190.24	1341.66	3	VAGEJASLPCPAR	10,Carbamidomethyl[C];	1848.59	1848.6	N(NH(HN(HEX&n-acetyl&sulfate))(HHH))(F)	5	NXS	124	0	0	3	0.05356	0.05311	3.22651	0.17135	T	b9+;y1+;y9+;	b9+;y9+;	sp|Q8NDA2|HMCN2_HUMAN	R	GT	1263	0.01	1267	-0.00155	-1.15444	1.04e-21	sp|Q8NDA2|HMCN2_HUMAN	7	0.00902	2.82827
UGP_01.13452.13452.4.3.dta	577	3186.26	1337.67	4	TVEIJLTNDYR	-	1848.59	1848.6	N(NH(HN(HEX&n-acetyl&sulfate))(HHH))(F)	5	NXT	166	0	0	3	0.29667	0.09648	3.06703	0.2959	T	b1+;b6+;y1+;	b6+;y1+;	sp|P23471|PTPRZ_HUMAN	K	VS	101	0.01	105	0.0012	0.896422	3.25e-19	sp|P23471|PTPRZ_HUMAN	7	0.00983	3.08611
UGP_01.25942.25942.3.0.dta	3043	4066.63	2218.04	3	STGKPTLYJVSLVMSDTAGTC	14,Oxidation[M];21,Carbamidomethyl[C];	1848.6	1848.6	N(NH(HN(HEX&n-acetyl&sulfate))(HHH))(F)	9	NXS	802	0	0	10	0.21599	0.19489	3.82069	0.74462	T	b6+;b7+;b8+;b10+;y1+;y2+;y3+;y4+;y5+;y7+;	y1+;y2+;y3+;	sp|P01871|IGHM_HUMAN	K	Y-	432	0	440	0.00115	0.518246	8.64e-32	sp|P01871|IGHM_HUMAN	1	-0.00152	-0.373866
UGP_02.15315.15315.4.0.dta	2991	3808.47	1959.9	4	IJSTTHPGADLQENFCR	16,Carbamidomethyl[C];	1848.57	1848.6	N(NH(HN(HEX&n-acetyl&sulfate))(HHH))(F)	2	NXT	264	0	0	12	0.12088	0.12475	2.90522	0.36244	T	y2+;y3+;y4+;y5+;y6+;y7+;y8+;y11+;y12+;y13+;y15+;y11++;	y7+;y11+;	sp|P00734|THRB_HUMAN	E	NP	142	0.01	143	-0.00015	-0.076496	1.65e-10	sp|P00734|THRB_HUMAN/tr|C9JV37|C9JV37_HUMAN/tr|E9PIT3|E9PIT3_HUMAN	1	0.02535	6.65802
UGP_02.6268.6268.3.1.dta	1000	3225.27	1376.7	3	VSLTJVSISDEGR	-	1848.56	1848.6	N(NH(HN(HEX&n-acetyl&sulfate))(HHH))(F)	5	NXS	200	0	0	3	0.09769	0.0848	2.93248	0.24869	T	b1+;y1+;y3+;	b1+;y1+;	sp|Q9BY67|CADM1_HUMAN	K	YF	109	0.01	113	-0.00062	-0.45003	5.58e-09	sp|Q9BY67|CADM1_HUMAN/tr|A0A087X0T8|A0A087X0T8_HUMAN/tr|A0A087X1W8|A0A087X1W8_HUMAN/tr|A0A0A0MTJ8|A0A0A0MTJ8_HUMAN/tr|F5H125|F5H125_HUMAN/tr|H0YG94|H0YG94_HUMAN/tr|X5DQS5|X5DQS5_HUMAN	14	0.03191	9.89695
UGP_03.10384.10384.3.0.dta	751	3190.25	1341.66	3	VAGEJASLPCPAR	10,Carbamidomethyl[C];	1848.59	1848.6	N(NH(HN(HEX&n-acetyl&sulfate))(HHH))(F)	5	NXS	150	0	0	3	0.07676	0.06677	3.04454	0.20329	T	b9+;y1+;y9+;	b9+;y9+;	sp|Q8NDA2|HMCN2_HUMAN	R	GT	1263	0.01	1267	-0.00155	-1.15444	1.04e-21	sp|Q8NDA2|HMCN2_HUMAN	7	0.00259	0.812105
UGP_01.20907.20907.3.0.dta	4987	4035.78	2349.22	3	LALVSGNJTVPFAVSLVDSTSEK	7,Deamidated[N];	1686.56	1686.54	N(NH(HN(HEX&n-acetyl&sulfate))(HH))(F)	8	NXV	234	0	0	3	0.10043	0.10952	3.01824	0.33055	T	b2+;b3+;y11+;	b2+;b3+;	sp|P07225|PROS_HUMAN	M	SQ	524	0.01	531	0.01989	8.46303	7.36e-37	sp|P07225|PROS_HUMAN/tr|G5E9F8|G5E9F8_HUMAN	1	-0.01688	-4.18362
UGP_01.22629.22629.4.3.dta	2403	3909.59	2223.08	4	LAAFNAQNJGSNFQLEEISR	-	1686.51	1686.54	N(NH(HN(HEX&n-acetyl&sulfate))(HH))(F)	9	NXS	724	0	0	4	0.15568	0.07415	3.03379	0.22497	T	b17+;y1+;y2+;y3+;	b17+;y2+;	sp|P02765|FETUA_HUMAN	A	AQ	168	0.01	176	0.00047	0.211325	2.37e-48	sp|P02765|FETUA_HUMAN/tr|C9JV77|C9JV77_HUMAN	1	0.0311	7.95691
UGP_01.30403.30403.3.6.dta	3601	4067.64	2381.1	3	STGKPTLYJVSLVMSDTAGTCY	14,Oxidation[M];21,Carbamidomethyl[C];	1686.54	1686.54	N(NH(HN(HEX&n-acetyl&sulfate))(HH))(F)	9	NXS	842	0	0	6	0.11065	0.13961	2.04906	0.28606	T	b7+;b8+;y2+;y3+;y4+;y5+;	y2+;	sp|P01871|IGHM_HUMAN	K	--	432	0	440	-0.00651	-2.73291	5.46e-21	sp|P01871|IGHM_HUMAN	7	0.00116	0.285248
UGP_01.30797.30797.3.1.dta	1885	2806.04	1119.52	3	PQSITCSGJR	6,Carbamidomethyl[C];	1686.52	1686.54	N(NH(HN(HEX&n-acetyl&sulfate))(HH))(F)	9	NXT	12	0	0	5	0.05189	0.14111	2.0861	0.29436	T	b2+;b3+;b5+;y1+;y8+;	b2+;	sp|P04003|C4BPA_HUMAN	G	TW	520	0.01	528	-0.00054	-0.481926	6.4e-18	sp|P04003|C4BPA_HUMAN	1	0.02555	9.10872
UGP_01.30860.30860.3.0.dta	1885	2806.04	1119.52	3	PQSITCSGJR	6,Carbamidomethyl[C];	1686.52	1686.54	N(NH(HN(HEX&n-acetyl&sulfate))(HH))(F)	9	NXT	12	0	0	6	0.05587	0.15367	2.0861	0.32057	T	b2+;b3+;b5+;y1+;y7+;y8+;	b2+;	sp|P04003|C4BPA_HUMAN	G	TW	520	0.01	528	-0.00054	-0.481926	6.4e-18	sp|P04003|C4BPA_HUMAN	1	0.02552	9.09802
UGP_01.31007.31007.3.1.dta	1885	2806.04	1119.52	3	PQSITCSGJR	6,Carbamidomethyl[C];	1686.52	1686.54	N(NH(HN(HEX&n-acetyl&sulfate))(HH))(F)	9	NXT	12	0	0	5	0.05272	0.14257	2.0861	0.29742	T	b2+;b3+;b5+;y1+;y8+;	b2+;	sp|P04003|C4BPA_HUMAN	G	TW	520	0.01	528	-0.00054	-0.481926	6.4e-18	sp|P04003|C4BPA_HUMAN	1	0.02705	9.64348
UGP_01.31500.31500.3.0.dta	1885	2806.04	1119.52	3	PQSITCSGJR	6,Carbamidomethyl[C];	1686.52	1686.54	N(NH(HN(HEX&n-acetyl&sulfate))(HH))(F)	9	NXT	12	0	0	3	0.04047	0.08097	3.07882	0.24928	T	b2+;b5+;y1+;	b2+;y1+;	sp|P04003|C4BPA_HUMAN	G	TW	520	0.01	528	-0.00054	-0.481926	6.4e-18	sp|P04003|C4BPA_HUMAN	1	0.02557	9.11585
UGP_02.16189.16189.3.1.dta	275	3185.3	1498.76	3	NREJISDPTSPLR	-	1686.54	1686.54	N(NH(HN(HEX&n-acetyl&sulfate))(HH))(F)	4	NXS	218	0	0	3	0.11914	0.13461	1.9782	0.26628	T	y1+;y3+;y6+;	y6+;	sp|P01591|IGJ_HUMAN	N	TR	68	0.01	71	0.00091	0.60677	3.39e-16	sp|P01591|IGJ_HUMAN/tr|D6RD17|D6RD17_HUMAN/tr|D6RHJ6|D6RHJ6_HUMAN	1	0.00036	0.113055
UGP_02.21440.21440.4.0.dta	4987	4035.78	2349.22	4	LALVSGNJTVPFAVSLVDSTSEK	7,Deamidated[N];	1686.56	1686.54	N(NH(HN(HEX&n-acetyl&sulfate))(HH))(F)	8	NXV	234	0	0	4	0.06795	0.12571	2.04148	0.25663	T	b2+;b3+;y11+;y13+;	b3+;	sp|P07225|PROS_HUMAN	M	SQ	524	0.01	531	0.01989	8.46303	7.36e-37	sp|P07225|PROS_HUMAN/tr|G5E9F8|G5E9F8_HUMAN	1	-0.0169	-4.18857
UGP_02.30495.30495.3.10.dta	3601	4067.66	2381.1	3	STGKPTLYJVSLVMSDTAGTCY	14,Oxidation[M];21,Carbamidomethyl[C];	1686.56	1686.54	N(NH(HN(HEX&n-acetyl&sulfate))(HH))(F)	9	NXS	920	1	0.00422	8	0.06529	0.12558	2.04906	0.25732	T	b7+;b10+;b13+;y2+;y3+;y4+;y5+;y8+;Y0++;	y2+;	sp|P01871|IGHM_HUMAN	K	--	432	0.01	440	-0.00651	-2.73291	5.46e-21	sp|P01871|IGHM_HUMAN	7	-0.01664	-4.0918
UGP_02.30784.30784.3.3.dta	3601	4067.66	2381.1	3	STGKPTLYJVSLVMSDTAGTCY	14,Oxidation[M];21,Carbamidomethyl[C];	1686.56	1686.54	N(NH(HN(HEX&n-acetyl&sulfate))(HH))(F)	9	NXS	898	0	0	9	0.09786	0.14496	2.04906	0.29703	T	b7+;b8+;b9+;b10+;y2+;y3+;y4+;y5+;y6+;	y2+;	sp|P01871|IGHM_HUMAN	K	--	432	0	440	-0.00651	-2.73291	5.46e-21	sp|P01871|IGHM_HUMAN	7	-0.01383	-3.40082
UGP_02.30787.30787.3.1.dta	3601	4067.66	2381.1	3	STGKPTLYJVSLVMSDTAGTCY	14,Oxidation[M];21,Carbamidomethyl[C];	1686.56	1686.54	N(NH(HN(HEX&n-acetyl&sulfate))(HH))(F)	9	NXS	898	0	0	11	0.19718	0.19775	2.04906	0.40521	T	b4+;b7+;b8+;b11+;b13+;y2+;y3+;y4+;y5+;y6+;y8+;	y2+;	sp|P01871|IGHM_HUMAN	K	--	432	0	440	-0.00651	-2.73291	5.46e-21	sp|P01871|IGHM_HUMAN	7	-0.01383	-3.40082
UGP_02.30827.30827.3.0.dta	3601	4067.66	2381.1	3	STGKPTLYJVSLVMSDTAGTCY	14,Oxidation[M];21,Carbamidomethyl[C];	1686.56	1686.54	N(NH(HN(HEX&n-acetyl&sulfate))(HH))(F)	9	NXS	902	0	0	9	0.12226	0.14929	2.04906	0.30591	T	b7+;b8+;b13+;y2+;y3+;y4+;y5+;y6+;y8+;	y2+;	sp|P01871|IGHM_HUMAN	K	--	432	0	440	-0.00651	-2.73291	5.46e-21	sp|P01871|IGHM_HUMAN	7	-0.01413	-3.47459
UGP_02.31095.31095.3.1.dta	1885	2806.04	1119.52	3	PQSITCSGJR	6,Carbamidomethyl[C];	1686.52	1686.54	N(NH(HN(HEX&n-acetyl&sulfate))(HH))(F)	9	NXT	12	0	0	5	0.04708	0.13999	2.0861	0.29203	T	b2+;b3+;b5+;y1+;y8+;	b2+;	sp|P04003|C4BPA_HUMAN	G	TW	520	0.01	528	-0.00054	-0.481926	6.4e-18	sp|P04003|C4BPA_HUMAN	1	0.02625	9.35827
UGP_02.31154.31154.2.4.dta	1885	2806.04	1119.52	2	PQSITCSGJR	6,Carbamidomethyl[C];	1686.52	1686.54	N(NH(HN(HEX&n-acetyl&sulfate))(HH))(F)	9	NXT	12	0	0	4	0.04314	0.12423	2.0861	0.25915	T	b2+;b5+;y1+;y8+;	b2+;	sp|P04003|C4BPA_HUMAN	G	TW	520	0.01	528	-0.00054	-0.481926	6.4e-18	sp|P04003|C4BPA_HUMAN	1	0.02346	8.36361
UGP_02.31243.31243.2.7.dta	1885	2806.04	1119.52	2	PQSITCSGJR	6,Carbamidomethyl[C];	1686.52	1686.54	N(NH(HN(HEX&n-acetyl&sulfate))(HH))(F)	9	NXT	12	0	0	4	0.05074	0.1296	2.0861	0.27037	T	b2+;b5+;y1+;y8+;	b2+;	sp|P04003|C4BPA_HUMAN	G	TW	520	0.01	528	-0.00054	-0.481926	6.4e-18	sp|P04003|C4BPA_HUMAN	1	0.02641	9.41532
UGP_02.31264.31264.3.1.dta	1885	2806.04	1119.52	3	PQSITCSGJR	6,Carbamidomethyl[C];	1686.52	1686.54	N(NH(HN(HEX&n-acetyl&sulfate))(HH))(F)	9	NXT	12	0	0	4	0.04392	0.13939	2.0861	0.29078	T	b2+;b3+;y1+;y8+;	b2+;	sp|P04003|C4BPA_HUMAN	G	TW	520	0.01	528	-0.00054	-0.481926	6.4e-18	sp|P04003|C4BPA_HUMAN	1	0.02517	8.97324
UGP_02.31723.31723.3.1.dta	1885	2806.04	1119.52	3	PQSITCSGJR	6,Carbamidomethyl[C];	1686.52	1686.54	N(NH(HN(HEX&n-acetyl&sulfate))(HH))(F)	9	NXT	12	0	0	5	0.05055	0.14238	2.0861	0.29702	T	b2+;b3+;b5+;y1+;y8+;	b2+;	sp|P04003|C4BPA_HUMAN	G	TW	520	0.01	528	-0.00054	-0.481926	6.4e-18	sp|P04003|C4BPA_HUMAN	1	0.02603	9.27984
UGP_02.31806.31806.3.2.dta	1885	2806.04	1119.52	3	PQSITCSGJR	6,Carbamidomethyl[C];	1686.52	1686.54	N(NH(HN(HEX&n-acetyl&sulfate))(HH))(F)	9	NXT	12	0	0	5	0.04948	0.14004	2.0861	0.29213	T	b2+;b3+;b5+;y1+;y8+;	b2+;	sp|P04003|C4BPA_HUMAN	G	TW	520	0.01	528	-0.00054	-0.481926	6.4e-18	sp|P04003|C4BPA_HUMAN	1	0.02735	9.75044
UGP_02.31808.31808.3.2.dta	1885	2806.04	1119.52	3	PQSITCSGJR	6,Carbamidomethyl[C];	1686.52	1686.54	N(NH(HN(HEX&n-acetyl&sulfate))(HH))(F)	9	NXT	12	0	0	5	0.04448	0.13665	2.0861	0.28506	T	b2+;b3+;b5+;y1+;y8+;	b2+;	sp|P04003|C4BPA_HUMAN	G	TW	520	0.01	528	-0.00054	-0.481926	6.4e-18	sp|P04003|C4BPA_HUMAN	1	0.02735	9.75044
UGP_02.31813.31813.3.1.dta	1885	2806.04	1119.52	3	PQSITCSGJR	6,Carbamidomethyl[C];	1686.52	1686.54	N(NH(HN(HEX&n-acetyl&sulfate))(HH))(F)	9	NXT	12	0	0	4	0.04089	0.12197	2.0861	0.25443	T	b2+;b5+;y1+;y8+;	b2+;	sp|P04003|C4BPA_HUMAN	G	TW	520	0.01	528	-0.00054	-0.481926	6.4e-18	sp|P04003|C4BPA_HUMAN	1	0.02735	9.75044
UGP_02.31820.31820.3.1.dta	1885	2806.04	1119.52	3	PQSITCSGJR	6,Carbamidomethyl[C];	1686.52	1686.54	N(NH(HN(HEX&n-acetyl&sulfate))(HH))(F)	9	NXT	12	0	0	5	0.04854	0.14113	2.0861	0.29441	T	b2+;b3+;b5+;y1+;y8+;	b2+;	sp|P04003|C4BPA_HUMAN	G	TW	520	0.01	528	-0.00054	-0.481926	6.4e-18	sp|P04003|C4BPA_HUMAN	1	0.02722	9.70409
UGP_02.8953.8953.3.1.dta	1747	3053.16	1366.63	3	CRPGSFGJATGSR	1,Carbamidomethyl[C];	1686.53	1686.54	N(NH(HN(HEX&n-acetyl&sulfate))(HH))(F)	8	NXT	34	0	0	3	0.17158	0.07423	3.71276	0.27559	T	y1+;y2+;y9+;	y1+;y2+;y9+;	sp|Q7Z7M0|MEGF8_HUMAN	R	GC	1194	0.01	1201	0.00019	0.138928	1.29e-14	sp|Q7Z7M0|MEGF8_HUMAN	7	0.01485	4.86545
UGP_03.16348.16348.3.0.dta	275	3185.3	1498.76	3	NREJISDPTSPLR	-	1686.54	1686.54	N(NH(HN(HEX&n-acetyl&sulfate))(HH))(F)	4	NXS	226	0	0	6	0.13791	0.15791	1.9782	0.31239	T	y1+;y3+;y4+;y6+;y7+;y8+;	y6+;	sp|P01591|IGJ_HUMAN	N	TR	68	0	71	0.00091	0.60677	3.39e-16	sp|P01591|IGJ_HUMAN/tr|D6RD17|D6RD17_HUMAN/tr|D6RHJ6|D6RHJ6_HUMAN	1	0.00432	1.35666
UGP_03.22700.22700.3.1.dta	2403	3909.59	2223.08	3	LAAFNAQNJGSNFQLEEISR	-	1686.51	1686.54	N(NH(HN(HEX&n-acetyl&sulfate))(HH))(F)	9	NXS	740	0	0	4	0.16767	0.07618	3.03379	0.23111	T	b17+;y1+;y2+;y3+;	b17+;y2+;	sp|P02765|FETUA_HUMAN	A	AQ	168	0.01	176	0.00047	0.211325	2.37e-48	sp|P02765|FETUA_HUMAN/tr|C9JV77|C9JV77_HUMAN	1	0.03038	7.7727
UGP_03.22709.22709.3.1.dta	2403	3909.59	2223.08	3	LAAFNAQNJGSNFQLEEISR	-	1686.51	1686.54	N(NH(HN(HEX&n-acetyl&sulfate))(HH))(F)	9	NXS	740	0	0	4	0.16804	0.07559	3.03379	0.22933	T	b17+;y1+;y2+;y3+;	b17+;y2+;	sp|P02765|FETUA_HUMAN	A	AQ	168	0.01	176	0.00047	0.211325	2.37e-48	sp|P02765|FETUA_HUMAN/tr|C9JV77|C9JV77_HUMAN	1	0.03022	7.73176
UGP_03.22839.22839.3.0.dta	71	3418.41	1731.85	3	LHJVCAEAVDAIYTR	5,Carbamidomethyl[C];	1686.56	1686.54	N(NH(HN(HEX&n-acetyl&sulfate))(HH))(F)	3	NXC	454	0	0	3	0.16668	0.08171	2.91282	0.23801	T	y1+;y2+;y12++;	y2+;y12++;	sp|Q86UD1|OAF_HUMAN	H	QE	158	0.01	160	0.00023	0.132731	1.95e-20	sp|Q86UD1|OAF_HUMAN/tr|E9PJ29|E9PJ29_HUMAN	2	-0.01422	-4.16104
UGP_03.24318.24318.5.0.dta	3113	5069.21	3382.68	5	YTGJASALFILPDQDKMEEVEAMLLPETLK	17,Oxidation[M];	1686.53	1686.54	N(NH(HN(HEX&n-acetyl&sulfate))(HH))(F)	4	NXS	272	0	0	5	0.37491	0.20624	2.63247	0.54292	T	b11++;y5+;y6+;y9+;y26++;	y5+;y9+;	sp|P01011|AACT_HUMAN	K	RW	268	0	271	-0.00121	-0.357601	9.01e-25	sp|P01011|AACT_HUMAN/tr|A0A087WY93|A0A087WY93_HUMAN/tr|G3V3A0|G3V3A0_HUMAN/tr|G3V595|G3V595_HUMAN	7	0.01053	2.07766
UGP_03.30431.30431.3.7.dta	3601	4067.66	2381.1	3	STGKPTLYJVSLVMSDTAGTCY	14,Oxidation[M];21,Carbamidomethyl[C];	1686.56	1686.54	N(NH(HN(HEX&n-acetyl&sulfate))(HH))(F)	9	NXS	906	1	0.00208	9	0.04667	0.1142	2.04906	0.23401	T	b7+;b8+;b10+;b13+;y2+;y3+;y4+;y5+;y6+;Y0++;	y2+;	sp|P01871|IGHM_HUMAN	K	--	432	0.01	440	-0.00651	-2.73291	5.46e-21	sp|P01871|IGHM_HUMAN	7	-0.01523	-3.74508
UGP_03.30789.30789.3.0.dta	3601	4067.65	2381.1	3	STGKPTLYJVSLVMSDTAGTCY	14,Oxidation[M];21,Carbamidomethyl[C];	1686.55	1686.54	N(NH(HN(HEX&n-acetyl&sulfate))(HH))(F)	9	NXS	916	0	0	7	0.13709	0.15636	2.04906	0.32039	T	b8+;b10+;b13+;y2+;y3+;y5+;y8+;	y2+;	sp|P01871|IGHM_HUMAN	K	--	432	0	440	-0.00651	-2.73291	5.46e-21	sp|P01871|IGHM_HUMAN	7	-0.01126	-2.76886
UGP_03.31834.31834.3.0.dta	1885	2806.04	1119.52	3	PQSITCSGJR	6,Carbamidomethyl[C];	1686.52	1686.54	N(NH(HN(HEX&n-acetyl&sulfate))(HH))(F)	9	NXT	12	0	0	5	0.04801	0.14068	2.0861	0.29347	T	b2+;b3+;b5+;y1+;y8+;	b2+;	sp|P04003|C4BPA_HUMAN	G	TW	520	0.01	528	-0.00054	-0.481926	6.4e-18	sp|P04003|C4BPA_HUMAN	1	0.02461	8.77359
UGP_03.36480.36480.3.0.dta	3101	4534.9	2848.36	3	ADTHDEILEGLNFJLTEIPEAQIHE	-	1686.54	1686.54	N(NH(HN(HEX&n-acetyl&sulfate))(HH))(F)	14	NXT	770	0	0	6	0.13452	0.13191	3.83944	0.50647	T	b5+;b6+;b7+;b8+;b9+;b10+;	b6+;b7+;b8+;	sp|P01009|A1AT_HUMAN	K	GF	94	0	107	0.00146	0.512398	2.08e-28	sp|P01009|A1AT_HUMAN/tr|G3V2B9|G3V2B9_HUMAN/tr|A0A0B4J278|A0A0B4J278_HUMAN/tr|G3V544|G3V544_HUMAN/tr|A0A0G2JRN3|A0A0G2JRN3_HUMAN/tr|A0A024R6I7|A0A024R6I7_HUMAN	1	0.00358	0.789609
UGP_03.9079.9079.3.1.dta	1747	3053.16	1366.63	3	CRPGSFGJATGSR	1,Carbamidomethyl[C];	1686.53	1686.54	N(NH(HN(HEX&n-acetyl&sulfate))(HH))(F)	8	NXT	42	0	0	3	0.20558	0.08437	2.93248	0.24741	T	y1+;y2+;y9+;	y1+;y2+;	sp|Q7Z7M0|MEGF8_HUMAN	R	GC	1194	0.01	1201	0.00019	0.138928	1.29e-14	sp|Q7Z7M0|MEGF8_HUMAN	7	0.01373	4.49849
UGP_04.16033.16033.3.0.dta	275	3185.3	1498.76	3	NREJISDPTSPLR	-	1686.54	1686.54	N(NH(HN(HEX&n-acetyl&sulfate))(HH))(F)	4	NXS	236	0	0	3	0.10041	0.11263	1.9782	0.22281	T	y1+;y6+;y7+;	y6+;	sp|P01591|IGJ_HUMAN	N	TR	68	0.01	71	0.00091	0.60677	3.39e-16	sp|P01591|IGJ_HUMAN/tr|D6RD17|D6RD17_HUMAN/tr|D6RHJ6|D6RHJ6_HUMAN	1	0.00824	2.58771
UGP_04.29624.29624.3.1.dta	3601	4067.66	2381.1	3	STGKPTLYJVSLVMSDTAGTCY	14,Oxidation[M];21,Carbamidomethyl[C];	1686.56	1686.54	N(NH(HN(HEX&n-acetyl&sulfate))(HH))(F)	9	NXS	902	0	0	11	0.19931	0.20473	3.82685	0.78347	T	b7+;b8+;b10+;b12+;b13+;y2+;y3+;y4+;y5+;y6+;y8+;	b8+;y2+;y5+;	sp|P01871|IGHM_HUMAN	K	--	432	0	440	-0.00651	-2.73291	5.46e-21	sp|P01871|IGHM_HUMAN	7	-0.01437	-3.53361
UGP_04.29629.29629.3.2.dta	3601	4067.66	2381.1	3	STGKPTLYJVSLVMSDTAGTCY	14,Oxidation[M];21,Carbamidomethyl[C];	1686.56	1686.54	N(NH(HN(HEX&n-acetyl&sulfate))(HH))(F)	9	NXS	902	0	0	7	0.09856	0.13982	2.04906	0.28649	T	b7+;b8+;b10+;y2+;y3+;y4+;y5+;	y2+;	sp|P01871|IGHM_HUMAN	K	--	432	0	440	-0.00651	-2.73291	5.46e-21	sp|P01871|IGHM_HUMAN	7	-0.01437	-3.53361
UGP_04.7583.7583.3.0.dta	947	2986.12	1299.6	3	AAYVJMSNHHR	-	1686.52	1686.54	N(NH(HN(HEX&n-acetyl&sulfate))(HH))(F)	5	NXS	32	0	0	4	0.09211	0.09856	1.90031	0.1873	T	b9+;y1+;y2+;y3+;	y1+;	sp|P08185|CBG_HUMAN	N	GL	27	0.01	31	1e-05	0.007689	7.28e-07	sp|P08185|CBG_HUMAN/tr|G3V350|G3V350_HUMAN/tr|G3V4V7|G3V4V7_HUMAN	2	0.0268	8.97797
UGP_01.28497.28497.3.2.dta	3601	3905.6	2381.1	3	STGKPTLYJVSLVMSDTAGTCY	14,Oxidation[M];21,Carbamidomethyl[C];	1524.5	1524.49	N(NH(HN(HEX&n-acetyl&sulfate))(H))(F)	9	NXS	818	0	0	4	0.09112	0.11719	2.04906	0.24012	T	y2+;y3+;y4+;y5+;	y2+;	sp|P01871|IGHM_HUMAN	K	--	432	0.01	440	-0.00651	-2.73291	5.46e-21	sp|P01871|IGHM_HUMAN	7	-0.0124	-3.17574
UGP_01.28546.28546.3.2.dta	3601	3905.59	2381.1	3	STGKPTLYJVSLVMSDTAGTCY	14,Oxidation[M];21,Carbamidomethyl[C];	1524.49	1524.49	N(NH(HN(HEX&n-acetyl&sulfate))(H))(F)	9	NXS	810	0	0	9	0.10512	0.14073	2.04906	0.28837	T	b7+;b8+;b10+;y2+;y3+;y4+;y5+;y6+;y8+;	y2+;	sp|P01871|IGHM_HUMAN	K	--	432	0	440	-0.00651	-2.73291	5.46e-21	sp|P01871|IGHM_HUMAN	7	-0.00179	-0.458435
UGP_01.33899.33899.2.2.dta	2616	2858.22	1333.71	2	PJKTEDTIFLR	-	1524.51	1524.49	N(NH(HN(HEX&n-acetyl&sulfate))(H))(F)	2	NXT	150	1	0.00889	5	0.10723	0.14615	2.07742	0.30361	T	y1+;y3+;y5+;y6+;y8+;Y1+;	y5+;	sp|P02763|A1AG1_HUMAN	T	EY	71	0.01	72	0.00116	0.869112	5.63e-12	sp|P02763|A1AG1_HUMAN/sp|P19652|A1AG2_HUMAN	2	-0.01851	-6.4783
UGP_02.14294.14294.3.1.dta	2991	3484.4	1959.9	3	IJSTTHPGADLQENFCR	16,Carbamidomethyl[C];	1524.51	1524.49	N(NH(HN(HEX&n-acetyl&sulfate))(H))(F)	2	NXT	334	0	0	3	0.07878	0.08593	2.90522	0.24965	T	y4+;y7+;y11+;	y7+;y11+;	sp|P00734|THRB_HUMAN	E	NP	142	0.01	143	-0.00015	-0.076496	1.65e-10	sp|P00734|THRB_HUMAN/tr|C9JV37|C9JV37_HUMAN/tr|E9PIT3|E9PIT3_HUMAN	1	-0.01642	-4.71377
UGP_02.22091.22091.2.0.dta	3804	2784.11	1259.64	2	LHEITJETFR	-	1524.47	1524.49	N(NH(HN(HEX&n-acetyl&sulfate))(H))(F)	6	NXT	70	0	0	4	0.08103	0.11313	2.98432	0.33761	T	b2+;y1+;y2+;y8++;	b2+;y8++;	sp|Q6EMK4|VASN_HUMAN	R	GL	112	0.01	117	0.0002	0.158652	5.07e-12	sp|Q6EMK4|VASN_HUMAN	11	0.02013	7.23299
UGP_02.7532.7532.3.2.dta	3709	3702.43	2177.95	3	ASSNPJATSSSSQDPESLQDR	-	1524.47	1524.49	N(NH(HN(HEX&n-acetyl&sulfate))(H))(F)	6	NXT	238	0	0	6	0.08483	0.15708	2.04524	0.32126	T	y3+;y5+;y7+;y10+;y12+;y13+;	y7+;	sp|P05155|IC1_HUMAN	R	GE	20	0.01	25	-0.00229	-1.05097	4.6e-12	sp|P05155|IC1_HUMAN/tr|A0A087WUD9|A0A087WUD9_HUMAN/tr|B5MCB9|B5MCB9_HUMAN/tr|C9JZJ9|C9JZJ9_HUMAN/tr|E9PGN7|E9PGN7_HUMAN/tr|H9KV48|H9KV48_HUMAN	14	0.01688	4.56043
UGP_03.28613.28613.3.1.dta	3601	3905.55	2381.1	3	STGKPTLYJVSLVMSDTAGTCY	14,Oxidation[M];21,Carbamidomethyl[C];	1524.45	1524.49	N(NH(HN(HEX&n-acetyl&sulfate))(H))(F)	9	NXS	534	0	0	9	0.0696	0.13004	2.04906	0.26647	T	b7+;b8+;b10+;b12+;b13+;y2+;y3+;y5+;y6+;	y2+;	sp|P01871|IGHM_HUMAN	K	--	432	0.01	440	-0.00651	-2.73291	5.46e-21	sp|P01871|IGHM_HUMAN	7	0.03856	9.87577
UGP_04.33877.33877.2.1.dta	2616	2858.22	1333.71	2	PJKTEDTIFLR	-	1524.51	1524.49	N(NH(HN(HEX&n-acetyl&sulfate))(H))(F)	2	NXT	148	0	0	8	0.16348	0.18441	3.06703	0.56559	T	y1+;y2+;y3+;y4+;y5+;y6+;y8+;y9+;	y1+;y5+;	sp|P02763|A1AG1_HUMAN	T	EY	71	0	72	0.00116	0.869112	5.63e-12	sp|P02763|A1AG1_HUMAN/sp|P19652|A1AG2_HUMAN	2	-0.01524	-5.33385
UGP_04.33891.33891.2.1.dta	2616	2858.22	1333.71	2	PJKTEDTIFLR	-	1524.5	1524.49	N(NH(HN(HEX&n-acetyl&sulfate))(H))(F)	2	NXT	144	0	0	6	0.14463	0.16032	3.06703	0.49171	T	b5+;y1+;y3+;y5+;y6+;y8+;	y1+;y5+;	sp|P02763|A1AG1_HUMAN	T	EY	71	0	72	0.00116	0.869112	5.63e-12	sp|P02763|A1AG1_HUMAN/sp|P19652|A1AG2_HUMAN	2	-0.0138	-4.82987
UGP_01.26644.26644.2.0.dta	1913	3280.35	1431.75	2	JASALFILPDQDK	-	1848.61	1848.61	N(NH((HEX&phosphate))(H(NH)(NH)))(F)	1	NXS	392	0	0	4	0.15734	0.17617	3.04454	0.53635	T	y3+;y4+;y5+;y6+;	y5+;y6+;	sp|P01011|AACT_HUMAN	G	ME	271	0	271	0.00093	0.649109	2.46e-19	sp|P01011|AACT_HUMAN/tr|G3V595|G3V595_HUMAN/tr|A0A087WY93|A0A087WY93_HUMAN/tr|G3V3A0|G3V3A0_HUMAN	1	0.00036	0.109778
UGP_03.10123.10123.3.0.dta	3034	3748.55	1899.94	3	KVCQDCPLLAPLJDTR	3,Carbamidomethyl[C];6,Carbamidomethyl[C];	1848.61	1848.61	N(NH((HEX&phosphate))(H(NH)(NH)))(F)	13	NXT	700	0	0	3	0.14268	0.08988	3.04454	0.27364	T	b1+;y1+;y14+;	b1+;y14+;	sp|P02765|FETUA_HUMAN	R	VV	144	0.01	156	0.00115	0.604968	2.31e-09	sp|P02765|FETUA_HUMAN/tr|C9JV77|C9JV77_HUMAN	20	-0.00169	-0.450962
UGP_03.7508.7508.3.1.dta	3990	3845.55	1996.93	3	JECFLQHKDDNPNLPR	3,Carbamidomethyl[C];	1848.62	1848.61	N(NH((HEX&phosphate))(H(NH)(NH)))(F)	1	NXC	608	0	0	3	0.13222	0.07401	1.85592	0.13737	T	b5+++;y1+;y8+;	y8+;	sp|P02768|ALBU_HUMAN	R	LV	123	0.01	123	-0.00155	-0.77581	3.88e-05	sp|P02768|ALBU_HUMAN/tr|A0A087WWT3|A0A087WWT3_HUMAN/tr|A0A0C4DGB6|A0A0C4DGB6_HUMAN/tr|H7C013|H7C013_HUMAN	2	-0.01072	-2.78836

## Sheet: Glycoproteins with modified gly
Glycoproteins with modified glycan
sp|P00738|HPT_HUMAN
sp|P02763|A1AG1_HUMAN
sp|P10909|CLUS_HUMAN
sp|P08603|CFAH_HUMAN
sp|P02787|TRFE_HUMAN
sp|P01871|IGHM_HUMAN
sp|P04004|VTNC_HUMAN
sp|P00450|CERU_HUMAN
sp|P25311|ZA2G_HUMAN
sp|O75144|ICOSL_HUMAN
sp|P01009|A1AT_HUMAN
sp|P02749|APOH_HUMAN
sp|P05090|APOD_HUMAN
sp|P04196|HRG_HUMAN
sp|P02765|FETUA_HUMAN
sp|P01019|ANGT_HUMAN
sp|Q02413|DSG1_HUMAN
sp|P02788|TRFL_HUMAN
sp|P05164|PERM_HUMAN
sp|Q96PD5|PGRP2_HUMAN
sp|P40197|GPV_HUMAN
sp|Q9BXN1|ASPN_HUMAN
sp|P00734|THRB_HUMAN
sp|Q16769|QPCT_HUMAN
sp|P02790|HEMO_HUMAN
sp|O15031|PLXB2_HUMAN
sp|P01042|KNG1_HUMAN
sp|O95445|APOM_HUMAN
sp|Q08380|LG3BP_HUMAN
sp|P04003|C4BPA_HUMAN
sp|P01023|A2MG_HUMAN
sp|P19652|A1AG2_HUMAN
sp|Q13797|ITA9_HUMAN
sp|P19827|ITIH1_HUMAN
sp|Q14624|ITIH4_HUMAN
sp|P19320|VCAM1_HUMAN
sp|O43451|MGA_HUMAN
sp|P02768|ALBU_HUMAN
sp|P01857|IGHG1_HUMAN
sp|P20851|C4BPB_HUMAN
sp|P06315|KV502_HUMAN
sp|P58166|INHBE_HUMAN
sp|Q9UBG0|MRC2_HUMAN
sp|P04114|APOB_HUMAN
sp|Q9Y6H6|KCNE3_HUMAN
sp|P05543|THBG_HUMAN
sp|O00533|NCHL1_HUMAN
sp|P13473|LAMP2_HUMAN
sp|P22897|MRC1_HUMAN
sp|Q6YHK3|CD109_HUMAN
sp|P51884|LUM_HUMAN
sp|P01859|IGHG2_HUMAN
sp|P27169|PON1_HUMAN
sp|P01008|ANT3_HUMAN
sp|P35858|ALS_HUMAN
sp|O00241|SIRB1_HUMAN
sp|P01011|AACT_HUMAN
sp|Q96IY4|CBPB2_HUMAN
sp|P01877|IGHA2_HUMAN
sp|P08697|A2AP_HUMAN
sp|P04217|A1BG_HUMAN
sp|P01876|IGHA1_HUMAN
sp|P07225|PROS_HUMAN
sp|Q15223|NECT1_HUMAN
sp|Q9Y251|HPSE_HUMAN
sp|P0C0L4|CO4A_HUMAN
sp|P16871|IL7RA_HUMAN
sp|Q8NBJ4|GOLM1_HUMAN
sp|P31997|CEAM8_HUMAN
sp|P55058|PLTP_HUMAN
sp|Q9P232|CNTN3_HUMAN
sp|P27930|IL1R2_HUMAN
sp|Q6UX06|OLFM4_HUMAN
sp|P08185|CBG_HUMAN
sp|Q99435|NELL2_HUMAN
sp|P08195|4F2_HUMAN
sp|Q13201|MMRN1_HUMAN
sp|Q9UM47|NOTC3_HUMAN
sp|Q9Y5Y7|LYVE1_HUMAN
sp|Q16610|ECM1_HUMAN
sp|Q06418|TYRO3_HUMAN
sp|Q92854|SEM4D_HUMAN
sp|P13671|CO6_HUMAN
sp|P03951|FA11_HUMAN
sp|P49908|SEPP1_HUMAN
sp|Q07954|LRP1_HUMAN
sp|P12821|ACE_HUMAN
sp|P20023|CR2_HUMAN
sp|Q86T13|CLC14_HUMAN
sp|P07996|TSP1_HUMAN
sp|P04275|VWF_HUMAN
sp|P06276|CHLE_HUMAN
sp|P02760|AMBP_HUMAN
sp|P0DP01|HV108_HUMAN
sp|P01033|TIMP1_HUMAN
sp|O60704|TPST2_HUMAN
sp|O75882|ATRN_HUMAN
sp|Q8NDA2|HMCN2_HUMAN
sp|Q7Z3B1|NEGR1_HUMAN
sp|P01591|IGJ_HUMAN
sp|Q6UVK1|CSPG4_HUMAN
sp|O75509|TNR21_HUMAN
sp|Q8IZP9|AGRG2_HUMAN
sp|P35613|BASI_HUMAN
sp|P05155|IC1_HUMAN
sp|P08575|PTPRC_HUMAN
sp|P07306|ASGR1_HUMAN
sp|Q16853|AOC3_HUMAN
sp|P13598|ICAM2_HUMAN
sp|P01024|CO3_HUMAN
sp|P80108|PHLD_HUMAN
sp|P51693|APLP1_HUMAN
sp|Q12913|PTPRJ_HUMAN
sp|P06681|CO2_HUMAN
sp|P41222|PTGDS_HUMAN
sp|Q14766|LTBP1_HUMAN
sp|P02745|C1QA_HUMAN
sp|Q14314|FGL2_HUMAN
sp|P11215|ITAM_HUMAN
sp|Q13433|S39A6_HUMAN
sp|P23471|PTPRZ_HUMAN
sp|Q9BYH1|SE6L1_HUMAN
sp|P40189|IL6RB_HUMAN
sp|Q14520|HABP2_HUMAN
sp|Q9Y4D7|PLXD1_HUMAN
sp|P05546|HEP2_HUMAN
sp|Q6EMK4|VASN_HUMAN
sp|O94851|MICA2_HUMAN
sp|P01861|IGHG4_HUMAN
sp|P24821|TENA_HUMAN
sp|P32942|ICAM3_HUMAN
sp|P21757|MSRE_HUMAN
sp|O95980|RECK_HUMAN
sp|P20848|A1ATR_HUMAN
sp|P43652|AFAM_HUMAN
sp|Q9BY67|CADM1_HUMAN
sp|Q7Z7M0|MEGF8_HUMAN
sp|Q86UD1|OAF_HUMAN

## Sheet: Glycosites
Glycosites with modified glycan
sp|P00738|HPT_HUMAN_Site_241
sp|P02763|A1AG1_HUMAN_Site_33
sp|P10909|CLUS_HUMAN_Site_374
sp|P08603|CFAH_HUMAN_Site_882
sp|P02763|A1AG1_HUMAN_Site_72
sp|P02787|TRFE_HUMAN_Site_432
sp|P01871|IGHM_HUMAN_Site_209
sp|P04004|VTNC_HUMAN_Site_86
sp|P00450|CERU_HUMAN_Site_762
sp|P25311|ZA2G_HUMAN_Site_112
sp|O75144|ICOSL_HUMAN_Site_70
sp|P01009|A1AT_HUMAN_Site_271
sp|P02749|APOH_HUMAN_Site_253
sp|P04004|VTNC_HUMAN_Site_242
sp|P05090|APOD_HUMAN_Site_98
sp|P04196|HRG_HUMAN_Site_125
sp|P02765|FETUA_HUMAN_Site_176
sp|P01019|ANGT_HUMAN_Site_47
sp|Q02413|DSG1_HUMAN_Site_180
sp|P02788|TRFL_HUMAN_Site_156
sp|P05164|PERM_HUMAN_Site_323
sp|Q96PD5|PGRP2_HUMAN_Site_77
sp|P40197|GPV_HUMAN_Site_181
sp|Q9BXN1|ASPN_HUMAN_Site_282
sp|P00734|THRB_HUMAN_Site_143
sp|Q16769|QPCT_HUMAN_Site_49
sp|P02790|HEMO_HUMAN_Site_453
sp|O15031|PLXB2_HUMAN_Site_733
sp|P01042|KNG1_HUMAN_Site_48
sp|P10909|CLUS_HUMAN_Site_103
sp|O95445|APOM_HUMAN_Site_135
sp|P02765|FETUA_HUMAN_Site_156
sp|Q08380|LG3BP_HUMAN_Site_398
sp|Q08380|LG3BP_HUMAN_Site_551
sp|P02763|A1AG1_HUMAN_Site_93
sp|P04003|C4BPA_HUMAN_Site_528
sp|P00450|CERU_HUMAN_Site_397
sp|P01023|A2MG_HUMAN_Site_869
sp|P19652|A1AG2_HUMAN_Site_33
sp|Q13797|ITA9_HUMAN_Site_225
sp|P19827|ITIH1_HUMAN_Site_588
sp|P04004|VTNC_HUMAN_Site_169
sp|P01009|A1AT_HUMAN_Site_107
sp|Q14624|ITIH4_HUMAN_Site_517
sp|P19320|VCAM1_HUMAN_Site_365
sp|P00738|HPT_HUMAN_Site_184
sp|O43451|MGA_HUMAN_Site_1323
sp|P02768|ALBU_HUMAN_Site_123
sp|P01857|IGHG1_HUMAN_Site_180
sp|P20851|C4BPB_HUMAN_Site_98
sp|P08603|CFAH_HUMAN_Site_1029
sp|P06315|KV502_HUMAN_Site_40
sp|P58166|INHBE_HUMAN_Site_198
sp|P19827|ITIH1_HUMAN_Site_285
sp|P02790|HEMO_HUMAN_Site_187
sp|Q9UBG0|MRC2_HUMAN_Site_69
sp|P04114|APOB_HUMAN_Site_2779
sp|Q9Y6H6|KCNE3_HUMAN_Site_22
sp|P05543|THBG_HUMAN_Site_36
sp|O00533|NCHL1_HUMAN_Site_87
sp|P13473|LAMP2_HUMAN_Site_257
sp|P22897|MRC1_HUMAN_Site_104
sp|Q6YHK3|CD109_HUMAN_Site_118
sp|P51884|LUM_HUMAN_Site_127
sp|P01859|IGHG2_HUMAN_Site_176
sp|P01871|IGHM_HUMAN_Site_440
sp|P27169|PON1_HUMAN_Site_253
sp|P01008|ANT3_HUMAN_Site_128
sp|P35858|ALS_HUMAN_Site_580
sp|O00241|SIRB1_HUMAN_Site_109
sp|P01011|AACT_HUMAN_Site_271
sp|Q96IY4|CBPB2_HUMAN_Site_73
sp|P40197|GPV_HUMAN_Site_243
sp|P01877|IGHA2_HUMAN_Site_47
sp|P08697|A2AP_HUMAN_Site_126
sp|P04217|A1BG_HUMAN_Site_179
sp|P01876|IGHA1_HUMAN_Site_340
sp|P07225|PROS_HUMAN_Site_530
sp|P01023|A2MG_HUMAN_Site_991
sp|P00734|THRB_HUMAN_Site_155
sp|P01042|KNG1_HUMAN_Site_169
sp|Q15223|NECT1_HUMAN_Site_202
sp|P19652|A1AG2_HUMAN_Site_93
sp|P05090|APOD_HUMAN_Site_65
sp|P04114|APOB_HUMAN_Site_983
sp|P00734|THRB_HUMAN_Site_416
sp|Q9Y251|HPSE_HUMAN_Site_200
sp|P00738|HPT_HUMAN_Site_211
sp|P0C0L4|CO4A_HUMAN_Site_226
sp|P16871|IL7RA_HUMAN_Site_182
sp|Q8NBJ4|GOLM1_HUMAN_Site_144
sp|P31997|CEAM8_HUMAN_Site_104
sp|P55058|PLTP_HUMAN_Site_117
sp|Q9P232|CNTN3_HUMAN_Site_913
sp|P01009|A1AT_HUMAN_Site_70
sp|P27930|IL1R2_HUMAN_Site_219
sp|Q6UX06|OLFM4_HUMAN_Site_72
sp|P04196|HRG_HUMAN_Site_63
sp|Q9Y6H6|KCNE3_HUMAN_Site_41
sp|P00450|CERU_HUMAN_Site_358
sp|P08185|CBG_HUMAN_Site_31
sp|Q99435|NELL2_HUMAN_Site_53
sp|P08195|4F2_HUMAN_Site_424
sp|Q13201|MMRN1_HUMAN_Site_114
sp|P01877|IGHA2_HUMAN_Site_205
sp|P01023|A2MG_HUMAN_Site_55
sp|Q9UM47|NOTC3_HUMAN_Site_1179
sp|Q9Y5Y7|LYVE1_HUMAN_Site_53
sp|Q16610|ECM1_HUMAN_Site_444
sp|Q06418|TYRO3_HUMAN_Site_293
sp|Q92854|SEM4D_HUMAN_Site_77
sp|P01011|AACT_HUMAN_Site_186
sp|P02763|A1AG1_HUMAN_Site_103
sp|P13671|CO6_HUMAN_Site_324
sp|P03951|FA11_HUMAN_Site_491
sp|P49908|SEPP1_HUMAN_Site_174
sp|Q96PD5|PGRP2_HUMAN_Site_485
sp|Q07954|LRP1_HUMAN_Site_3048
sp|P12821|ACE_HUMAN_Site_714
sp|P20023|CR2_HUMAN_Site_823
sp|P01877|IGHA2_HUMAN_Site_92
sp|Q86T13|CLC14_HUMAN_Site_189
sp|P07996|TSP1_HUMAN_Site_1067
sp|P04275|VWF_HUMAN_Site_2290
sp|P08185|CBG_HUMAN_Site_274
sp|P06276|CHLE_HUMAN_Site_483
sp|P07996|TSP1_HUMAN_Site_248
sp|P02760|AMBP_HUMAN_Site_36
sp|P0DP01|HV108_HUMAN_Site_92
sp|P07996|TSP1_HUMAN_Site_244
sp|P00450|CERU_HUMAN_Site_138
sp|P01033|TIMP1_HUMAN_Site_53
sp|O60704|TPST2_HUMAN_Site_343
sp|O75882|ATRN_HUMAN_Site_914
sp|Q8NDA2|HMCN2_HUMAN_Site_1267
sp|P49908|SEPP1_HUMAN_Site_83
sp|Q7Z3B1|NEGR1_HUMAN_Site_275
sp|P01591|IGJ_HUMAN_Site_71
sp|Q6UVK1|CSPG4_HUMAN_Site_2075
sp|O75509|TNR21_HUMAN_Site_278
sp|P01877|IGHA2_HUMAN_Site_131
sp|Q8IZP9|AGRG2_HUMAN_Site_194
sp|P35613|BASI_HUMAN_Site_160
sp|Q07954|LRP1_HUMAN_Site_2502
sp|P05155|IC1_HUMAN_Site_25
sp|P08575|PTPRC_HUMAN_Site_337
sp|P55058|PLTP_HUMAN_Site_94
sp|P02763|A1AG1_HUMAN_Site_56
sp|P07306|ASGR1_HUMAN_Site_147
sp|Q16853|AOC3_HUMAN_Site_618
sp|P13598|ICAM2_HUMAN_Site_187
sp|P01024|CO3_HUMAN_Site_1423
sp|P80108|PHLD_HUMAN_Site_591
sp|O00241|SIRB1_HUMAN_Site_269
sp|P19652|A1AG2_HUMAN_Site_103
sp|P51693|APLP1_HUMAN_Site_551
sp|Q12913|PTPRJ_HUMAN_Site_192
sp|P06681|CO2_HUMAN_Site_29
sp|P41222|PTGDS_HUMAN_Site_51
sp|Q14766|LTBP1_HUMAN_Site_1366
sp|P02763|A1AG1_HUMAN_Site_25
sp|P02749|APOH_HUMAN_Site_162
sp|P02745|C1QA_HUMAN_Site_146
sp|Q14314|FGL2_HUMAN_Site_336
sp|P11215|ITAM_HUMAN_Site_1021
sp|P02787|TRFE_HUMAN_Site_630
sp|Q13433|S39A6_HUMAN_Site_67
sp|P23471|PTPRZ_HUMAN_Site_677
sp|Q9BYH1|SE6L1_HUMAN_Site_328
sp|P02749|APOH_HUMAN_Site_183
sp|P40189|IL6RB_HUMAN_Site_390
sp|Q14520|HABP2_HUMAN_Site_106
sp|Q9Y4D7|PLXD1_HUMAN_Site_500
sp|P05546|HEP2_HUMAN_Site_49
sp|P19320|VCAM1_HUMAN_Site_561
sp|P20851|C4BPB_HUMAN_Site_64
sp|Q6EMK4|VASN_HUMAN_Site_117
sp|O94851|MICA2_HUMAN_Site_509
sp|P02787|TRFE_HUMAN_Site_637
sp|P01861|IGHG4_HUMAN_Site_177
sp|P24821|TENA_HUMAN_Site_1392
sp|P01024|CO3_HUMAN_Site_939
sp|P32942|ICAM3_HUMAN_Site_110
sp|P21757|MSRE_HUMAN_Site_249
sp|O95980|RECK_HUMAN_Site_39
sp|P20848|A1ATR_HUMAN_Site_185
sp|P43652|AFAM_HUMAN_Site_109
sp|P23471|PTPRZ_HUMAN_Site_105
sp|Q9BY67|CADM1_HUMAN_Site_113
sp|P07225|PROS_HUMAN_Site_531
sp|Q7Z7M0|MEGF8_HUMAN_Site_1201
sp|Q86UD1|OAF_HUMAN_Site_160
