# Supplementary material for: Large-scale Identification of N-linked Intact Glycopeptides in Human Serum using HILIC Enrichment and Spectral Library Search
Source: Mol Cell Proteomics. 2020 Feb 26;19(4):672–89. doi: 10.1074/mcp.RA119.001791 (PMC7124471; doi:10.1074/mcp.RA119.001791)
Supplement: Supplementary Table S26 [file 156056_1_supp_471947_q5c98z.xlsx]

## Sheet: GPSM of commercial TRFE
GPSM of commercial TRFE
QuerySpecName	LibSpecName	QueryPrecursorMH	LibPrecursorMH	Charge	Sequence	Modification	MassShift	GlycanMass	GlycanName	GlycoLoc	Motif	LibCandidateNum	MatchedYIonNum	MatchedYIonIntSum	MatchedPepIonNum	MatchedPepIonIntSum	DPS	PS	pMatchGlyco_Score	TargetDecoyHit	DPSIon	PSIon	ProteinAC	PreviousAminoAcid	LastTwoAminoAcid	StartPositions	FDR	GlycositeInProtein	DeltaM_pep	DeltaM_pep_ppm	pFindScore	AllProtein	PepCandidateNum	DeltaM_GlycoPep	DeltaM_GlycoPep_ppm
20190704_SL_Transferrin_GP.10324.10324.3.0.dta	43	3851.54	1603.68	3	QQQHLFGSJVTDCS	0,Gln->pyro-Glu[AnyN-termQ];13,Carbamidomethyl[C];	2247.86	2247.84	4-5-0-0-4	9	NXT	66	0	0	5	0.13608	0.1777	3.03379	0.53909	T	b4+;b6+;b7+;b9+;b10+;	b4+;b6+;	sp|P02787|TRFE_HUMAN	R	GN	622	0	630	-0.00436	-2.71709	1.99e-19	sp|P02787|TRFE_HUMAN	1	-0.02333	-6.05886
20190704_SL_Transferrin_GP.10325.10325.3.1.dta	39	3850.54	1660.7	3	QQQHLFGSJVTDCSG	0,Gln->pyro-Glu[AnyN-termQ];13,Carbamidomethyl[C];	2189.83	2189.8	4-4-1-0-3	9	NXT	64	0	0	5	0.0911	0.12523	2.05687	0.25759	T	b6+;b7+;b9+;b10+;b12+;	b6+;	sp|P02787|TRFE_HUMAN	R	NF	622	0	630	-0.00157	-0.944824	1.56e-15	sp|P02787|TRFE_HUMAN	1	-0.0358	-9.29976
20190704_SL_Transferrin_GP.10423.10423.3.0.dta	43	3867.55	1603.68	3	QQQHLFGSJVTDCS	0,Gln->pyro-Glu[AnyN-termQ];13,Carbamidomethyl[C];	2263.87	2263.83	5-5-0-0-3	9	NXT	58	0	0	4	0.12972	0.16272	3.8331	0.62373	T	b5+;b6+;b9+;b10+;	b5+;b6+;b10+;	sp|P02787|TRFE_HUMAN	R	GN	622	0	630	-0.00436	-2.71709	1.99e-19	sp|P02787|TRFE_HUMAN	1	-0.03478	-8.99504
20190704_SL_Transferrin_GP.10449.10449.3.0.dta	124	3721.47	2359.02	3	QQQHLFGSJVTDCSGNFCLF	13,Carbamidomethyl[C];18,Carbamidomethyl[C];	1362.45	1362.48	5-2-0-0-1	9	NXT	52	0	0	8	0.073	0.04662	2.0649	0.09628	T	b3+;b4+;b6+;b7+;b8+;b9+;b10+;b12+;	b6+;	sp|P02787|TRFE_HUMAN	R	RS	622	0	630	0.0024	1.01694	4.43e-14	sp|P02787|TRFE_HUMAN	2	0.03035	8.15765
20190704_SL_Transferrin_GP.10473.10473.3.1.dta	24	3713.49	1774.74	3	QQQHLFGSJVTDCSGN	0,Gln->pyro-Glu[AnyN-termQ];13,Carbamidomethyl[C];	1938.74	1938.71	3-5-1-0-1	9	NXT	24	0	0	7	0.10236	0.14617	2.05294	0.30008	T	b2+;b3+;b6+;b8+;b9+;b10+;y1+;	b3+;	sp|P02787|TRFE_HUMAN	R	FC	622	0	630	0.00072	0.405467	1.92e-18	sp|P02787|TRFE_HUMAN	2	-0.0327	-8.80805
20190704_SL_Transferrin_GP.10480.10480.3.0.dta	43	4028.56	1603.68	3	QQQHLFGSJVTDCS	0,Gln->pyro-Glu[AnyN-termQ];13,Carbamidomethyl[C];	2424.88	2424.87	6-5-1-0-1	9	NXT	30	0	0	4	0.12442	0.11526	3.8331	0.44181	T	b5+;b8+;b10+;b12+;	b5+;b10+;b12+;	sp|P02787|TRFE_HUMAN	R	GN	622	0	630	-0.00436	-2.71709	1.99e-19	sp|P02787|TRFE_HUMAN	1	-0.00896	-2.22467
20190704_SL_Transferrin_GP.10503.10503.3.1.dta	24	3714.49	1774.74	3	QQQHLFGSJVTDCSGN	0,Gln->pyro-Glu[AnyN-termQ];13,Carbamidomethyl[C];	1939.75	1939.73	3-5-0-0-3	9	NXT	30	0	0	4	0.15633	0.21207	3.03379	0.64337	T	b4+;b5+;b6+;y1+;	b4+;b5+;	sp|P02787|TRFE_HUMAN	R	FC	622	0	630	0.00072	0.405467	1.92e-18	sp|P02787|TRFE_HUMAN	2	-0.0164	-4.41632
20190704_SL_Transferrin_GP.10603.10603.3.0.dta	24	4012.56	1774.74	3	QQQHLFGSJVTDCSGN	0,Gln->pyro-Glu[AnyN-termQ];13,Carbamidomethyl[C];	2237.82	2237.78	7-4-1-0-0	9	NXT	44	0	0	4	0.18666	0.20057	4.53585	0.90976	T	b4+;b5+;b6+;b12+;	b4+;b5+;b6+;b12+;	sp|P02787|TRFE_HUMAN	R	FC	622	0	630	0.00072	0.405467	1.92e-18	sp|P02787|TRFE_HUMAN	2	-0.03666	-9.13851
20190704_SL_Transferrin_GP.10618.10618.3.0.dta	43	4029.59	1603.68	3	QQQHLFGSJVTDCS	0,Gln->pyro-Glu[AnyN-termQ];13,Carbamidomethyl[C];	2425.91	2425.89	6-5-0-0-3	9	NXT	52	0	0	5	0.1545	0.1872	3.8331	0.71756	T	b4+;b5+;b6+;b10+;b12+;	b4+;b5+;b10+;	sp|P02787|TRFE_HUMAN	R	GN	622	0	630	-0.00436	-2.71709	1.99e-19	sp|P02787|TRFE_HUMAN	1	-0.01802	-4.47302
20190704_SL_Transferrin_GP.10645.10645.3.0.dta	39	3705.48	1660.7	3	QQQHLFGSJVTDCSG	0,Gln->pyro-Glu[AnyN-termQ];13,Carbamidomethyl[C];	2044.78	2044.76	4-4-0-0-4	9	NXT	56	0	0	5	0.11228	0.10609	2.05687	0.21822	T	b2+;b6+;b7+;b10+;b12+;	b6+;	sp|P02787|TRFE_HUMAN	R	NF	622	0	630	-0.00157	-0.944824	1.56e-15	sp|P02787|TRFE_HUMAN	1	-0.01615	-4.35958
20190704_SL_Transferrin_GP.10785.10785.3.1.dta	125	3721.48	2359.02	3	QQQHLFGSJVTDCSGNFCLF	13,Carbamidomethyl[C];18,Carbamidomethyl[C];	1362.46	1362.48	5-2-0-0-1	9	NXT	52	0	0	8	0.10396	0.05375	2.8833	0.15498	T	b3+;b4+;b6+;b7+;b8+;b9+;b10+;b16+;	b4+;b6+;	sp|P02787|TRFE_HUMAN	R	RS	622	0	630	0.0024	1.01694	4.43e-14	sp|P02787|TRFE_HUMAN	2	0.02481	6.66855
20190704_SL_Transferrin_GP.10786.10786.3.1.dta	43	3721.48	1603.68	3	QQQHLFGSJVTDCS	0,Gln->pyro-Glu[AnyN-termQ];13,Carbamidomethyl[C];	2117.8	2117.78	5-5-0-0-2	9	NXT	52	0	0	4	0.06598	0.08819	3.03379	0.26756	T	b3+;b9+;b10+;b12+;	b9+;b10+;	sp|P02787|TRFE_HUMAN	R	GN	622	0	630	-0.00436	-2.71709	1.99e-19	sp|P02787|TRFE_HUMAN	1	-0.02163	-5.81375
20190704_SL_Transferrin_GP.10827.10827.3.0.dta	43	3705.48	1603.68	3	QQQHLFGSJVTDCS	0,Gln->pyro-Glu[AnyN-termQ];13,Carbamidomethyl[C];	2101.8	2101.78	4-5-0-0-3	9	NXT	66	0	0	4	0.04424	0.04064	2.05294	0.08344	T	b2+;b10+;b11+;b12+;	b10+;	sp|P02787|TRFE_HUMAN	R	GN	622	0	630	-0.00436	-2.71709	1.99e-19	sp|P02787|TRFE_HUMAN	1	-0.01956	-5.28007
20190704_SL_Transferrin_GP.10828.10828.3.0.dta	43	3705.48	1603.68	3	QQQHLFGSJVTDCS	0,Gln->pyro-Glu[AnyN-termQ];13,Carbamidomethyl[C];	2101.8	2101.78	4-5-0-0-3	9	NXT	66	1	0.00438	5	0.06815	0.09713	2.05294	0.1994	T	b2+;b7+;b9+;b10+;b12+;Y1+;	b10+;	sp|P02787|TRFE_HUMAN	R	GN	622	0	630	-0.00436	-2.71709	1.99e-19	sp|P02787|TRFE_HUMAN	1	-0.01956	-5.28007
20190704_SL_Transferrin_GP.10873.10873.3.0.dta	4	2955.18	1041.47	3	QQQHLFGSJ	0,Gln->pyro-Glu[AnyN-termQ];	1913.7	1913.68	5-4-1-0-0	9	NXT	6	3	0.20136	4	0.31513	0.30404	6.43504	1.95649	T	b4+;b5+;b6+;b7+;Y0+;Y0+;Y1+;	b4+;b5+;b6+;b7+;Y0+;Y0+;Y1+;	sp|P02787|TRFE_HUMAN	R	VT	622	0	630	0.00038	0.364523	2.74e-12	sp|P02787|TRFE_HUMAN	1	-0.02687	-9.09553
20190704_SL_Transferrin_GP.10933.10933.3.0.dta	43	4012.58	1603.68	3	QQQHLFGSJVTDCS	0,Gln->pyro-Glu[AnyN-termQ];13,Carbamidomethyl[C];	2408.9	2408.87	5-5-1-0-2	9	NXT	60	0	0	4	0.11928	0.18488	3.8331	0.70865	T	b4+;b5+;b6+;b9+;	b4+;b5+;b6+;	sp|P02787|TRFE_HUMAN	R	GN	622	0	630	-0.00436	-2.71709	1.99e-19	sp|P02787|TRFE_HUMAN	1	-0.02527	-6.29924
20190704_SL_Transferrin_GP.11075.11075.3.1.dta	4	3994.56	1041.47	3	QQQHLFGSJ	0,Gln->pyro-Glu[AnyN-termQ];	2953.09	2953.07	8-6-0-0-3	9	NXT	22	1	0.00847	4	0.06885	0.05873	2.09508	0.12303	T	b2+;b6+;b7+;b8+;Y0+;	b6+;	sp|P02787|TRFE_HUMAN	R	VT	622	0	630	0.00038	0.364523	2.74e-12	sp|P02787|TRFE_HUMAN	1	-0.01571	-3.93382
20190704_SL_Transferrin_GP.11079.11079.3.2.dta	43	3899.52	1603.68	3	QQQHLFGSJVTDCS	0,Gln->pyro-Glu[AnyN-termQ];13,Carbamidomethyl[C];	2295.84	2295.82	7-5-0-0-1	9	NXT	32	1	0.01677	4	0.11754	0.16827	3.03379	0.51051	T	b4+;b5+;b6+;b10+;Y1+;	b4+;b5+;	sp|P02787|TRFE_HUMAN	R	GN	622	0	630	-0.00436	-2.71709	1.99e-19	sp|P02787|TRFE_HUMAN	1	-0.02026	-5.19682
20190704_SL_Transferrin_GP.11104.11104.4.3.dta	43	4378.72	1603.68	4	QQQHLFGSJVTDCS	0,Gln->pyro-Glu[AnyN-termQ];13,Carbamidomethyl[C];	2775.04	2775.02	6-6-0-0-4	9	NXT	76	0	0	4	0.12589	0.19116	3.8331	0.73275	T	b4+;b5+;b6+;b9+;	b4+;b6+;b9+;	sp|P02787|TRFE_HUMAN	R	GN	622	0	630	-0.00436	-2.71709	1.99e-19	sp|P02787|TRFE_HUMAN	1	-0.01187	-2.71146
20190704_SL_Transferrin_GP.11124.11124.3.1.dta	43	3721.47	1603.68	3	QQQHLFGSJVTDCS	0,Gln->pyro-Glu[AnyN-termQ];13,Carbamidomethyl[C];	2117.79	2117.78	5-5-0-0-2	9	NXT	52	0	0	4	0.11906	0.16218	3.03379	0.49201	T	b4+;b6+;b7+;b9+;	b4+;b6+;	sp|P02787|TRFE_HUMAN	R	GN	622	0	630	-0.00436	-2.71709	1.99e-19	sp|P02787|TRFE_HUMAN	1	-0.01645	-4.42147
20190704_SL_Transferrin_GP.11171.11171.3.1.dta	4	3533.42	1041.47	3	QQQHLFGSJ	0,Gln->pyro-Glu[AnyN-termQ];	2491.94	2491.95	3-7-0-0-4	9	NXT	18	1	0.01056	4	0.05869	0.05647	2.09508	0.11831	T	b1+;b2+;b6+;b7+;Y0+;	b6+;	sp|P02787|TRFE_HUMAN	R	VT	622	0	630	0.00038	0.364523	2.74e-12	sp|P02787|TRFE_HUMAN	1	0.00255	0.721887
20190704_SL_Transferrin_GP.11184.11184.4.0.dta	104	5070.08	2515.12	4	QQQHLFGSJVTDCSGNFCLFR	13,Carbamidomethyl[C];18,Carbamidomethyl[C];	2554.95	2554.93	5-5-1-0-3	9	NXT	62	0	0	4	0.04576	0.01144	1.72722	0.01976	T	b3+;b4+;b5+;b6+;	b5+;	sp|P02787|TRFE_HUMAN	R	SE	622	0.01	630	-0.00514	-2.04284	4.51e-12	sp|P02787|TRFE_HUMAN	2	-0.02256	-4.4505
20190704_SL_Transferrin_GP.11187.11187.4.0.dta	24	4142.63	1774.74	4	QQQHLFGSJVTDCSGN	0,Gln->pyro-Glu[AnyN-termQ];13,Carbamidomethyl[C];	2367.89	2367.85	6-4-1-0-2	9	NXT	66	3	0.06312	8	0.11791	0.23886	3.03379	0.72464	T	b1+;b4+;b5+;b6+;b9+;b10+;b12+;y3+;Y0+;Y1+;Y1+;	b5+;Y1+;	sp|P02787|TRFE_HUMAN	R	FC	622	0	630	0.00072	0.405467	1.92e-18	sp|P02787|TRFE_HUMAN	2	-0.04015	-9.69417
20190704_SL_Transferrin_GP.11190.11190.3.1.dta	51	3244.27	1516.65	3	QQQHLFGSJVTDC	0,Gln->pyro-Glu[AnyN-termQ];13,Carbamidomethyl[C];	1727.62	1727.61	6-3-0-0-1	9	NXT	10	0	0	4	0.40396	0.28393	4.55026	1.29197	T	b4+;b5+;b6+;b9+;	b4+;b5+;b6+;b9+;	sp|P02787|TRFE_HUMAN	R	SG	622	0	630	-0.00112	-0.737992	2.15e-22	sp|P02787|TRFE_HUMAN	1	-0.0041	-1.26416
20190704_SL_Transferrin_GP.11205.11205.5.0.dta	139	5070.08	2498.1	5	QQQHLFGSJVTDCSGNFCLFR	0,Gln->pyro-Glu[AnyN-termQ];13,Carbamidomethyl[C];18,Carbamidomethyl[C];	2571.99	2571.95	6-5-0-0-4	9	NXT	54	1	0.00853	4	0.05238	0.07373	2.05687	0.15166	T	b1+;b3+;b5+;b6+;Y1++;	b5+;	sp|P02787|TRFE_HUMAN	R	SE	622	0	630	-0.0057	-2.28084	1.8e-79	sp|P02787|TRFE_HUMAN	2	-0.04013	-7.91657
20190704_SL_Transferrin_GP.11268.11268.3.0.dta	24	3996.57	1774.74	3	QQQHLFGSJVTDCSGN	0,Gln->pyro-Glu[AnyN-termQ];13,Carbamidomethyl[C];	2221.83	2221.79	6-4-1-0-1	9	NXT	58	2	0.01621	5	0.09822	0.13466	3.03379	0.40854	T	b3+;b5+;b6+;b7+;b8+;Y0+;Y1+;	b5+;b6+;	sp|P02787|TRFE_HUMAN	R	FC	622	0	630	0.00072	0.405467	1.92e-18	sp|P02787|TRFE_HUMAN	2	-0.03911	-9.78826
20190704_SL_Transferrin_GP.11352.11352.3.1.dta	43	3753.48	1603.68	3	QQQHLFGSJVTDCS	0,Gln->pyro-Glu[AnyN-termQ];13,Carbamidomethyl[C];	2149.8	2149.77	7-5-0-0-0	9	NXT	40	0	0	4	0.10899	0.15083	3.03379	0.4576	T	b5+;b6+;b9+;b12+;	b5+;b6+;	sp|P02787|TRFE_HUMAN	R	GN	622	0	630	-0.00436	-2.71709	1.99e-19	sp|P02787|TRFE_HUMAN	1	-0.03567	-9.50564
20190704_SL_Transferrin_GP.11402.11402.4.4.dta	24	4013.58	1774.74	4	QQQHLFGSJVTDCSGN	0,Gln->pyro-Glu[AnyN-termQ];13,Carbamidomethyl[C];	2238.83	2238.8	7-4-0-0-2	9	NXT	56	4	0.06404	4	0.0354	0.10628	2.05294	0.21819	T	b10+;b12+;y1+;y4+;Y0+;Y0+;Y1+;Y1+;	Y0+;	sp|P02787|TRFE_HUMAN	R	FC	622	0	630	0.00072	0.405467	1.92e-18	sp|P02787|TRFE_HUMAN	2	-0.02797	-6.97055
20190704_SL_Transferrin_GP.11407.11407.4.0.dta	24	4013.58	1774.74	4	QQQHLFGSJVTDCSGN	0,Gln->pyro-Glu[AnyN-termQ];13,Carbamidomethyl[C];	2238.83	2238.8	7-4-0-0-2	9	NXT	56	4	0.07374	6	0.12015	0.24256	3.8331	0.92975	T	b4+;b6+;b7+;b9+;b10+;y1+;Y0+;Y0+;Y1+;Y1+;	b4+;b6+;Y0+;	sp|P02787|TRFE_HUMAN	R	FC	622	0	630	0.00072	0.405467	1.92e-18	sp|P02787|TRFE_HUMAN	2	-0.02797	-6.97055
20190704_SL_Transferrin_GP.11415.11415.4.0.dta	24	3996.57	1774.74	4	QQQHLFGSJVTDCSGN	0,Gln->pyro-Glu[AnyN-termQ];13,Carbamidomethyl[C];	2221.82	2221.79	6-4-1-0-1	9	NXT	52	1	0.01081	15	0.10367	0.16875	2.05294	0.34643	T	b4+;b10+;b12+;b13+;b14+;b15+;y1+;y3+;y4+;y5+;y6+;y10+;y11+;y12+;y13+;Y1+;	b4+;	sp|P02787|TRFE_HUMAN	R	FC	622	0	630	0.00072	0.405467	1.92e-18	sp|P02787|TRFE_HUMAN	2	-0.03325	-8.32167
20190704_SL_Transferrin_GP.11459.11459.3.0.dta	187	3060.31	1146.61	3	VPVLAENYJK	-	1913.69	1913.68	5-4-1-0-0	9	NXS	16	3	0.24327	4	0.07788	0.13688	3.88665	0.53202	T	b3+;b6+;b8+;y2+;Y0+;Y0+;Y1+;	b6+;Y0+;Y1+;	sp|P02787|TRFE_HUMAN	L	SD	424	0	432	0.00143	1.24608	3.7e-28	sp|P02787|TRFE_HUMAN	1	-0.01346	-4.39968
20190704_SL_Transferrin_GP.11500.11500.3.0.dta	43	4028.56	1603.68	3	QQQHLFGSJVTDCS	0,Gln->pyro-Glu[AnyN-termQ];13,Carbamidomethyl[C];	2424.88	2424.87	6-5-1-0-1	9	NXT	32	0	0	4	0.08141	0.16122	3.03379	0.48909	T	b4+;b5+;b6+;b9+;	b5+;b6+;	sp|P02787|TRFE_HUMAN	R	GN	622	0	630	-0.00436	-2.71709	1.99e-19	sp|P02787|TRFE_HUMAN	1	-0.01286	-3.193
20190704_SL_Transferrin_GP.11521.11521.3.0.dta	4	3246.27	1041.47	3	QQQHLFGSJ	0,Gln->pyro-Glu[AnyN-termQ];	2204.79	2204.77	5-4-2-0-0	9	NXT	6	3	0.11123	8	0.32016	0.27734	5.26063	1.45896	T	b1+;b3+;b4+;b5+;b6+;b7+;b8+;y6+;Y0+;Y0+;Y1+;	b4+;b5+;b6+;Y0+;Y1+;	sp|P02787|TRFE_HUMAN	R	VT	622	0	630	0.00038	0.364523	2.74e-12	sp|P02787|TRFE_HUMAN	1	-0.01996	-6.15047
20190704_SL_Transferrin_GP.11555.11555.4.0.dta	24	3996.57	1774.74	4	QQQHLFGSJVTDCSGN	0,Gln->pyro-Glu[AnyN-termQ];13,Carbamidomethyl[C];	2221.82	2221.79	6-4-1-0-1	9	NXT	52	3	0.05723	10	0.06797	0.15732	3.03379	0.47728	T	b2+;b7+;b8+;b9+;b10+;b11+;y1+;y4+;y6+;y13+;Y0+;Y0+;Y1+;	Y0+;Y0+;	sp|P02787|TRFE_HUMAN	R	FC	622	0	630	0.00072	0.405467	1.92e-18	sp|P02787|TRFE_HUMAN	2	-0.03364	-8.41928
20190704_SL_Transferrin_GP.11565.11565.3.2.dta	102	4126.61	1921.81	3	QQQHLFGSJVTDCSGNF	0,Gln->pyro-Glu[AnyN-termQ];13,Carbamidomethyl[C];	2204.8	2204.77	5-4-2-0-0	9	NXT	64	0	0	4	0.17389	0.18623	3.8331	0.71383	T	b4+;b5+;b6+;b16+;	b4+;b5+;b16+;	sp|P02787|TRFE_HUMAN	R	CL	622	0	630	-0.00531	-2.76161	3.94e-14	sp|P02787|TRFE_HUMAN	2	-0.0291	-7.05346
20190704_SL_Transferrin_GP.11604.11604.3.0.dta	24	3996.57	1774.74	3	QQQHLFGSJVTDCSGN	0,Gln->pyro-Glu[AnyN-termQ];13,Carbamidomethyl[C];	2221.83	2221.79	6-4-1-0-1	9	NXT	58	2	0.02115	7	0.0832	0.12481	2.05294	0.25622	T	b4+;b10+;b12+;y4+;y6+;y11+;y13+;Y0+;Y1+;	b4+;	sp|P02787|TRFE_HUMAN	R	FC	622	0	630	0.00072	0.405467	1.92e-18	sp|P02787|TRFE_HUMAN	2	-0.03806	-9.52548
20190704_SL_Transferrin_GP.11610.11610.3.0.dta	24	4012.57	1774.74	3	QQQHLFGSJVTDCSGN	0,Gln->pyro-Glu[AnyN-termQ];13,Carbamidomethyl[C];	2237.82	2237.78	7-4-1-0-0	9	NXT	48	3	0.05832	7	0.05615	0.1112	2.05294	0.2283	T	b3+;b9+;b10+;y4+;y6+;y12+;y13+;Y0+;Y0+;Y1+;	Y0+;	sp|P02787|TRFE_HUMAN	R	FC	622	0	630	0.00072	0.405467	1.92e-18	sp|P02787|TRFE_HUMAN	2	-0.03873	-9.65451
20190704_SL_Transferrin_GP.11647.11647.3.0.dta	24	4142.62	1774.74	3	QQQHLFGSJVTDCSGN	0,Gln->pyro-Glu[AnyN-termQ];13,Carbamidomethyl[C];	2367.88	2367.85	6-4-1-0-2	9	NXT	64	3	0.05631	4	0.07337	0.15658	4.53585	0.71023	T	b4+;b5+;b6+;y13+;Y0+;Y0+;Y1+;	b4+;b5+;Y0+;Y1+;	sp|P02787|TRFE_HUMAN	R	FC	622	0	630	0.00072	0.405467	1.92e-18	sp|P02787|TRFE_HUMAN	2	-0.02958	-7.1421
20190704_SL_Transferrin_GP.11649.11649.3.0.dta	39	3599.43	1660.7	3	QQQHLFGSJVTDCSG	0,Gln->pyro-Glu[AnyN-termQ];13,Carbamidomethyl[C];	1938.73	1938.71	3-5-1-0-1	9	NXT	38	0	0	5	0.05223	0.09664	2.05687	0.19877	T	b4+;b6+;b8+;b10+;b12+;	b4+;	sp|P02787|TRFE_HUMAN	R	NF	622	0	630	-0.00157	-0.944824	1.56e-15	sp|P02787|TRFE_HUMAN	1	-0.0221	-6.14154
20190704_SL_Transferrin_GP.11738.11738.3.0.dta	273	3615.4	2195.91	3	QQQHLFGSNVTDCSGJFCL	0,Gln->pyro-Glu[AnyN-termQ];9,Deamidated[N];13,Carbamidomethyl[C];18,Carbamidomethyl[C];	1419.49	1419.5	5-3-0-0-0	16	NXC	30	0	0	4	0.06501	0.05788	3.04454	0.17622	T	b4+;b5+;b6+;y6+;	b4+;b5+;	sp|P02787|TRFE_HUMAN	R	FR	622	0	637	0.01286	5.85368	4.37e-32	sp|P02787|TRFE_HUMAN	1	0.01438	3.97855
20190704_SL_Transferrin_GP.11752.11752.4.0.dta	24	3996.57	1774.74	4	QQQHLFGSJVTDCSGN	0,Gln->pyro-Glu[AnyN-termQ];13,Carbamidomethyl[C];	2221.82	2221.79	6-4-1-0-1	9	NXT	52	3	0.08617	6	0.09985	0.20302	4.53585	0.92089	T	b5+;b6+;b10+;y1+;y4+;y6+;Y0+;Y0+;Y1+;	b6+;y1+;Y0+;Y1+;	sp|P02787|TRFE_HUMAN	R	FC	622	0	630	0.00072	0.405467	1.92e-18	sp|P02787|TRFE_HUMAN	2	-0.03637	-9.10252
20190704_SL_Transferrin_GP.11780.11780.4.0.dta	43	4815.89	1603.68	4	QQQHLFGSJVTDCS	0,Gln->pyro-Glu[AnyN-termQ];13,Carbamidomethyl[C];	3212.21	3212.18	6-6-1-0-5	9	NXT	92	0	0	4	0.08581	0.10807	3.03379	0.32786	T	b1+;b4+;b6+;b7+;	b4+;b6+;	sp|P02787|TRFE_HUMAN	R	GN	622	0	630	-0.00436	-2.71709	1.99e-19	sp|P02787|TRFE_HUMAN	1	-0.02829	-5.8755
20190704_SL_Transferrin_GP.11827.11827.4.2.dta	43	4832.9	1603.68	4	QQQHLFGSJVTDCS	0,Gln->pyro-Glu[AnyN-termQ];13,Carbamidomethyl[C];	3229.22	3229.19	7-6-0-0-6	9	NXT	88	0	0	4	0.0593	0.14443	2.05294	0.2965	T	b4+;b5+;b6+;b9+;	b6+;	sp|P02787|TRFE_HUMAN	R	GN	622	0	630	-0.00436	-2.71709	1.99e-19	sp|P02787|TRFE_HUMAN	1	-0.02873	-5.94587
20190704_SL_Transferrin_GP.11835.11835.3.0.dta	39	4027.57	1660.7	3	QQQHLFGSJVTDCSG	0,Gln->pyro-Glu[AnyN-termQ];13,Carbamidomethyl[C];	2366.86	2366.83	6-4-2-0-0	9	NXT	40	2	0.01152	8	0.08806	0.11115	2.05687	0.22862	T	b3+;b6+;b7+;b10+;b11+;b12+;y3+;y12+;Y0+;Y1+;	b6+;	sp|P02787|TRFE_HUMAN	R	NF	622	0	630	-0.00157	-0.944824	1.56e-15	sp|P02787|TRFE_HUMAN	1	-0.03875	-9.62351
20190704_SL_Transferrin_GP.11856.11856.3.2.dta	274	3594.45	2499.08	3	QQQHLFGSJVTDCSGNFCLFR	0,Gln->pyro-Glu[AnyN-termQ];13,Carbamidomethyl[C];16,Deamidated[N];18,Carbamidomethyl[C];	1095.37	1095.4	3-3-0-0-0	9	NXT	34	0	0	4	0.12277	0.11485	2.86934	0.32953	T	b5+;b7+;b10+;b12+;	b5+;b12+;	sp|P02787|TRFE_HUMAN	R	SE	622	0	630	0.01471	5.88381	4.88e-25	sp|P02787|TRFE_HUMAN	4	0.02341	6.51468
20190704_SL_Transferrin_GP.11858.11858.3.2.dta	275	3594.45	2499.08	3	QQQHLFGSNVTDCSGJFCLFR	0,Gln->pyro-Glu[AnyN-termQ];9,Deamidated[N];13,Carbamidomethyl[C];18,Carbamidomethyl[C];	1095.37	1095.4	3-3-0-0-0	16	NXC	34	0	0	4	0.09804	0.13983	2.86934	0.40121	T	b4+;b6+;b9+;b12+;	b4+;b6+;	sp|P02787|TRFE_HUMAN	R	SE	622	0	637	0.01471	5.88381	4.88e-25	sp|P02787|TRFE_HUMAN	4	0.02341	6.51468
20190704_SL_Transferrin_GP.11861.11861.2.3.dta	51	2408.95	1516.65	2	QQQHLFGSJVTDC	0,Gln->pyro-Glu[AnyN-termQ];13,Carbamidomethyl[C];	892.302	892.317	3-2-0-0-0	9	NXT	2	2	0.02095	4	0.06066	0.12897	2.06085	0.2658	T	b4+;b5+;b6+;b9+;Y0+;Y1+;	b5+;	sp|P02787|TRFE_HUMAN	R	SG	622	0	630	-0.00112	-0.737992	2.15e-22	sp|P02787|TRFE_HUMAN	1	0.01544	6.41215
20190704_SL_Transferrin_GP.11861.11861.4.0.dta	43	4815.89	1603.68	4	QQQHLFGSJVTDCS	0,Gln->pyro-Glu[AnyN-termQ];13,Carbamidomethyl[C];	3212.21	3212.18	6-6-1-0-5	9	NXT	92	0	0	4	0.06066	0.14553	2.05294	0.29876	T	b4+;b5+;b6+;b9+;	b5+;	sp|P02787|TRFE_HUMAN	R	GN	622	0	630	-0.00436	-2.71709	1.99e-19	sp|P02787|TRFE_HUMAN	1	-0.0307	-6.37602
20190704_SL_Transferrin_GP.11865.11865.2.2.dta	51	2408.95	1516.65	2	QQQHLFGSJVTDC	0,Gln->pyro-Glu[AnyN-termQ];13,Carbamidomethyl[C];	892.302	892.317	3-2-0-0-0	9	NXT	2	0	0	4	0.06363	0.07246	2.06085	0.14933	T	b1+;b5+;b6+;b10+;	b5+;	sp|P02787|TRFE_HUMAN	R	SG	622	0	630	-0.00112	-0.737992	2.15e-22	sp|P02787|TRFE_HUMAN	1	0.01544	6.41215
20190704_SL_Transferrin_GP.11867.11867.4.0.dta	43	4815.89	1603.68	4	QQQHLFGSJVTDCS	0,Gln->pyro-Glu[AnyN-termQ];13,Carbamidomethyl[C];	3212.21	3212.18	6-6-1-0-5	9	NXT	92	0	0	4	0.1295	0.16679	3.03379	0.50601	T	b4+;b5+;b6+;b10+;	b4+;b5+;	sp|P02787|TRFE_HUMAN	R	GN	622	0	630	-0.00436	-2.71709	1.99e-19	sp|P02787|TRFE_HUMAN	1	-0.0307	-6.37602
20190704_SL_Transferrin_GP.11874.11874.2.4.dta	51	2408.95	1516.65	2	QQQHLFGSJVTDC	0,Gln->pyro-Glu[AnyN-termQ];13,Carbamidomethyl[C];	892.302	892.317	3-2-0-0-0	9	NXT	2	0	0	4	0.09993	0.1003	3.04454	0.30537	T	b5+;b6+;b10+;b12+;	b5+;b6+;	sp|P02787|TRFE_HUMAN	R	SG	622	0	630	-0.00112	-0.737992	2.15e-22	sp|P02787|TRFE_HUMAN	1	0.01544	6.41215
20190704_SL_Transferrin_GP.11874.11874.4.0.dta	43	4815.89	1603.68	4	QQQHLFGSJVTDCS	0,Gln->pyro-Glu[AnyN-termQ];13,Carbamidomethyl[C];	3212.21	3212.18	6-6-1-0-5	9	NXT	92	0	0	4	0.09993	0.12293	3.03379	0.37293	T	b5+;b6+;b10+;b12+;	b5+;b6+;	sp|P02787|TRFE_HUMAN	R	GN	622	0	630	-0.00436	-2.71709	1.99e-19	sp|P02787|TRFE_HUMAN	1	-0.0307	-6.37602
20190704_SL_Transferrin_GP.11877.11877.3.0.dta	272	3882.53	2195.91	3	QQQHLFGSJVTDCSGNFCL	0,Gln->pyro-Glu[AnyN-termQ];13,Carbamidomethyl[C];16,Deamidated[N];18,Carbamidomethyl[C];	1686.62	1686.59	7-2-0-0-1	9	NXT	54	0	0	4	0.08397	0.10282	2.06085	0.21189	T	b4+;b7+;b12+;b13+;	b4+;	sp|P02787|TRFE_HUMAN	R	FR	622	0	630	0.01286	5.85368	4.37e-32	sp|P02787|TRFE_HUMAN	1	-0.03667	-9.44722
20190704_SL_Transferrin_GP.12069.12069.3.0.dta	47	3978.56	1356.62	3	QQQHLFGSJVTD	0,Gln->pyro-Glu[AnyN-termQ];	2621.94	2621.98	4-9-0-0-1	9	NXT	24	0	0	4	0.09939	0.11355	3.05561	0.34695	T	b5+;b6+;b8+;b9+;	b5+;b6+;	sp|P02787|TRFE_HUMAN	R	CS	622	0	630	0.00079	0.581908	3.58e-17	sp|P02787|TRFE_HUMAN	1	0.03919	9.85289
20190704_SL_Transferrin_GP.12088.12088.3.0.dta	124	3899.55	2359.02	3	QQQHLFGSJVTDCSGNFCLF	13,Carbamidomethyl[C];18,Carbamidomethyl[C];	1540.52	1540.53	7-2-0-0-0	9	NXT	38	0	0	10	0.10409	0.05705	3.05003	0.174	T	b3+;b4+;b5+;b6+;b7+;b8+;b9+;b10+;b13+;b15+;	b5+;b6+;	sp|P02787|TRFE_HUMAN	R	RS	622	0	630	0.0024	1.01694	4.43e-14	sp|P02787|TRFE_HUMAN	2	0.00569	1.45952
20190704_SL_Transferrin_GP.12089.12089.3.0.dta	124	3899.55	2359.02	3	QQQHLFGSJVTDCSGNFCLF	13,Carbamidomethyl[C];18,Carbamidomethyl[C];	1540.52	1540.53	7-2-0-0-0	9	NXT	38	0	0	10	0.10553	0.05899	3.05003	0.17992	T	b3+;b4+;b5+;b6+;b7+;b8+;b9+;b10+;b12+;b15+;	b5+;b6+;	sp|P02787|TRFE_HUMAN	R	RS	622	0	630	0.0024	1.01694	4.43e-14	sp|P02787|TRFE_HUMAN	2	0.00569	1.45952
20190704_SL_Transferrin_GP.12090.12090.3.0.dta	124	3899.55	2359.02	3	QQQHLFGSJVTDCSGNFCLF	13,Carbamidomethyl[C];18,Carbamidomethyl[C];	1540.52	1540.53	7-2-0-0-0	9	NXT	38	0	0	9	0.10975	0.05789	3.05003	0.17656	T	b3+;b4+;b5+;b6+;b7+;b8+;b11+;b13+;b15+;	b5+;b6+;	sp|P02787|TRFE_HUMAN	R	RS	622	0	630	0.0024	1.01694	4.43e-14	sp|P02787|TRFE_HUMAN	2	0.00569	1.45952
20190704_SL_Transferrin_GP.12135.12135.3.0.dta	187	3368.43	1146.61	3	VPVLAENYJK	-	2221.82	2221.79	6-4-1-0-1	9	NXS	22	4	0.26283	9	0.12263	0.22702	4.59625	1.04346	T	b3+;b4+;b5+;b6+;b7+;b8+;y4+;y6+;y7+;Y0+;Y0+;Y1+;Y1+;	b7+;Y0+;Y0+;Y1+;	sp|P02787|TRFE_HUMAN	L	SD	424	0	432	0.00143	1.24608	3.7e-28	sp|P02787|TRFE_HUMAN	1	-0.03065	-9.10182
20190704_SL_Transferrin_GP.12141.12141.3.0.dta	124	3899.55	2359.02	3	QQQHLFGSJVTDCSGNFCLF	13,Carbamidomethyl[C];18,Carbamidomethyl[C];	1540.52	1540.53	7-2-0-0-0	9	NXT	38	0	0	11	0.12876	0.07052	3.05003	0.21508	T	b3+;b4+;b5+;b6+;b7+;b8+;b9+;b10+;b11+;b12+;b15+;	b5+;b6+;	sp|P02787|TRFE_HUMAN	R	RS	622	0	630	0.0024	1.01694	4.43e-14	sp|P02787|TRFE_HUMAN	2	0.00554	1.42105
20190704_SL_Transferrin_GP.12155.12155.3.4.dta	102	3795.5	1921.81	3	QQQHLFGSJVTDCSGNF	0,Gln->pyro-Glu[AnyN-termQ];13,Carbamidomethyl[C];	1873.69	1873.67	6-3-0-0-2	9	NXT	24	0	0	4	0.0679	0.14589	2.05294	0.29949	T	b4+;b5+;b6+;b7+;	b4+;	sp|P02787|TRFE_HUMAN	R	CL	622	0	630	-0.00531	-2.76161	3.94e-14	sp|P02787|TRFE_HUMAN	2	-0.02031	-5.35246
20190704_SL_Transferrin_GP.12155.12155.4.0.dta	139	5068.05	2498.1	4	QQQHLFGSJVTDCSGNFCLFR	0,Gln->pyro-Glu[AnyN-termQ];13,Carbamidomethyl[C];18,Carbamidomethyl[C];	2569.95	2569.9	6-5-2-0-0	9	NXT	66	1	0.01086	4	0.0679	0.12844	2.05687	0.26418	T	b4+;b5+;b6+;b7+;Y3++;	b4+;	sp|P02787|TRFE_HUMAN	R	SE	622	0	630	-0.0057	-2.28084	1.8e-79	sp|P02787|TRFE_HUMAN	2	-0.04775	-9.42355
20190704_SL_Transferrin_GP.12164.12164.3.0.dta	125	3737.49	2359.02	3	QQQHLFGSJVTDCSGNFCLF	13,Carbamidomethyl[C];18,Carbamidomethyl[C];	1378.47	1378.48	6-2-0-0-0	9	NXT	36	0	0	8	0.11024	0.05617	2.8833	0.16197	T	b3+;b4+;b5+;b6+;b7+;b9+;b10+;b10++;	b5+;b6+;	sp|P02787|TRFE_HUMAN	R	RS	622	0	630	0.0024	1.01694	4.43e-14	sp|P02787|TRFE_HUMAN	2	0.00739	1.9778
20190704_SL_Transferrin_GP.12213.12213.3.1.dta	125	3883.53	2359.02	3	QQQHLFGSJVTDCSGNFCLF	13,Carbamidomethyl[C];18,Carbamidomethyl[C];	1524.5	1524.49	N(NH(HN(HEX&n-acetyl&sulfate))(H))(F)	9	NXT	48	0	0	6	0.07358	0.03611	1.94186	0.07012	T	b3+;b5+;b6+;b7+;b8+;b10+;	b5+;	sp|P02787|TRFE_HUMAN	R	RS	622	0	630	0.0024	1.01694	4.43e-14	sp|P02787|TRFE_HUMAN	2	-0.01351	-3.47969
20190704_SL_Transferrin_GP.12234.12234.3.1.dta	47	3943.57	1356.62	3	QQQHLFGSJVTD	0,Gln->pyro-Glu[AnyN-termQ];	2586.95	2586.92	7-5-1-0-1	9	NXT	24	3	0.09617	5	0.10624	0.16882	3.05561	0.51585	T	b5+;b6+;b7+;b9+;b10+;Y0+;Y1+;Y0++;	b5+;Y1+;	sp|P02787|TRFE_HUMAN	R	CS	622	0	630	0.00079	0.581908	3.58e-17	sp|P02787|TRFE_HUMAN	1	-0.03042	-7.71574
20190704_SL_Transferrin_GP.12249.12249.3.0.dta	187	3351.41	1146.61	3	VPVLAENYJK	-	2204.8	2204.77	5-4-2-0-0	9	NXS	24	7	0.26116	14	0.17153	0.28805	4.59625	1.32393	T	b3+;b4+;b5+;b6+;b7+;b8+;b9+;y2+;y3+;y4+;y5+;y6+;y7+;y9+;Y0+;Y0+;Y1+;Y1+;Y2+;Y3+;Y4+;	b7+;b8+;Y0+;Y1+;	sp|P02787|TRFE_HUMAN	L	SD	424	0	432	0.00143	1.24608	3.7e-28	sp|P02787|TRFE_HUMAN	1	-0.02651	-7.91241
20190704_SL_Transferrin_GP.12255.12255.3.2.dta	43	3955.52	1603.68	3	QQQHLFGSJVTDCS	0,Gln->pyro-Glu[AnyN-termQ];13,Carbamidomethyl[C];	2351.84	2351.85	5-4-1-0-3	9	NXT	26	0	0	5	0.15892	0.18923	3.8331	0.72535	T	b4+;b5+;b6+;b7+;b12+;	b4+;b5+;b6+;	sp|P02787|TRFE_HUMAN	R	GN	622	0	630	-0.00436	-2.71709	1.99e-19	sp|P02787|TRFE_HUMAN	1	0.01526	3.8589
20190704_SL_Transferrin_GP.12276.12276.3.1.dta	258	3997.56	2082.83	3	QQQHLFGSJVTDCSGNFC	0,Gln->pyro-Glu[AnyN-termQ];13,Carbamidomethyl[C];16,Deamidated[N];18,Carbamidomethyl[C];	1914.73	1914.7	5-4-0-0-2	9	NXT	50	0	0	4	0.11376	0.03776	2.89047	0.10915	T	b5+;b6+;b7+;b16+;	b5+;b6+;	sp|P02787|TRFE_HUMAN	R	LF	622	0	630	0.01611	7.73096	5.86e-12	sp|P02787|TRFE_HUMAN	1	-0.03448	-8.62736
20190704_SL_Transferrin_GP.12301.12301.3.0.dta	124	3737.49	2359.02	3	QQQHLFGSJVTDCSGNFCLF	13,Carbamidomethyl[C];18,Carbamidomethyl[C];	1378.47	1378.48	6-2-0-0-0	9	NXT	36	0	0	4	0.08579	0.02686	2.0649	0.05547	T	b4+;b5+;b6+;b7+;	b5+;	sp|P02787|TRFE_HUMAN	R	RS	622	0.01	630	0.0024	1.01694	4.43e-14	sp|P02787|TRFE_HUMAN	2	0.0057	1.5255
20190704_SL_Transferrin_GP.12308.12308.3.0.dta	39	3882.53	1660.7	3	QQQHLFGSJVTDCSG	0,Gln->pyro-Glu[AnyN-termQ];13,Carbamidomethyl[C];	2221.82	2221.79	6-4-1-0-1	9	NXT	54	1	0.05889	5	0.13312	0.19132	4.543	0.86918	T	b4+;b5+;b6+;b7+;b10+;Y0+;	b4+;b5+;b6+;Y0+;	sp|P02787|TRFE_HUMAN	R	NF	622	0	630	-0.00157	-0.944824	1.56e-15	sp|P02787|TRFE_HUMAN	1	-0.037	-9.53226
20190704_SL_Transferrin_GP.12330.12330.3.1.dta	124	3883.53	2359.02	3	QQQHLFGSJVTDCSGNFCLF	13,Carbamidomethyl[C];18,Carbamidomethyl[C];	1524.51	1524.49	N(NH(HN(HEX&n-acetyl&sulfate))(H))(F)	9	NXT	48	0	0	7	0.10456	0.04115	3.05003	0.12551	T	b4+;b5+;b6+;b7+;b8+;b10+;b15+;	b5+;b6+;	sp|P02787|TRFE_HUMAN	R	RS	622	0	630	0.0024	1.01694	4.43e-14	sp|P02787|TRFE_HUMAN	2	-0.01528	-3.93557
20190704_SL_Transferrin_GP.12339.12339.3.0.dta	124	3842.53	2359.02	3	QQQHLFGSJVTDCSGNFCLF	13,Carbamidomethyl[C];18,Carbamidomethyl[C];	1483.51	1483.47	N(NH(HNH)((HEX&phosphate)))(F)	9	NXT	40	0	0	9	0.10114	0.05494	3.05003	0.16756	T	b3+;b4+;b5+;b6+;b7+;b8+;b9+;b10+;b12+;	b5+;b6+;	sp|P02787|TRFE_HUMAN	R	RS	622	0	630	0.0024	1.01694	4.43e-14	sp|P02787|TRFE_HUMAN	2	-0.03276	-8.5278
20190704_SL_Transferrin_GP.12341.12341.3.0.dta	124	3842.53	2359.02	3	QQQHLFGSJVTDCSGNFCLF	13,Carbamidomethyl[C];18,Carbamidomethyl[C];	1483.51	1483.47	N(NH(HNH)((HEX&phosphate)))(F)	9	NXT	40	0	0	10	0.10096	0.05138	2.0649	0.10609	T	b3+;b4+;b5+;b6+;b7+;b8+;b9+;b10+;b12+;b14+;	b5+;	sp|P02787|TRFE_HUMAN	R	RS	622	0	630	0.0024	1.01694	4.43e-14	sp|P02787|TRFE_HUMAN	2	-0.03276	-8.5278
20190704_SL_Transferrin_GP.12348.12348.3.1.dta	43	3841.5	1603.68	3	QQQHLFGSJVTDCS	0,Gln->pyro-Glu[AnyN-termQ];13,Carbamidomethyl[C];	2237.82	2237.78	7-4-1-0-0	9	NXT	30	2	0.04491	6	0.07946	0.14676	2.05294	0.3013	T	b7+;b9+;b10+;b12+;y2+;y11+;Y0+;Y1+;	Y0+;	sp|P02787|TRFE_HUMAN	R	GN	622	0	630	-0.00436	-2.71709	1.99e-19	sp|P02787|TRFE_HUMAN	1	-0.03714	-9.67054
20190704_SL_Transferrin_GP.12351.12351.3.0.dta	124	3842.53	2359.02	3	QQQHLFGSJVTDCSGNFCLF	13,Carbamidomethyl[C];18,Carbamidomethyl[C];	1483.51	1483.47	N(NH(HNH)((HEX&phosphate)))(F)	9	NXT	40	0	0	8	0.0857	0.04428	2.0649	0.09144	T	b4+;b5+;b6+;b7+;b8+;b9+;b12+;b14+;	b5+;	sp|P02787|TRFE_HUMAN	R	RS	622	0	630	0.0024	1.01694	4.43e-14	sp|P02787|TRFE_HUMAN	2	-0.03276	-8.5278
20190704_SL_Transferrin_GP.12402.12402.3.0.dta	187	3351.41	1146.61	3	VPVLAENYJK	-	2204.8	2204.77	5-4-2-0-0	9	NXS	24	3	0.21252	5	0.09565	0.1242	4.59625	0.57087	T	b3+;b4+;b6+;b7+;b8+;Y0+;Y0+;Y1+;	b6+;b7+;Y0+;Y1+;	sp|P02787|TRFE_HUMAN	L	SD	424	0	432	0.00143	1.24608	3.7e-28	sp|P02787|TRFE_HUMAN	1	-0.02485	-7.41696
20190704_SL_Transferrin_GP.12411.12411.3.0.dta	39	3882.52	1660.7	3	QQQHLFGSJVTDCSG	0,Gln->pyro-Glu[AnyN-termQ];13,Carbamidomethyl[C];	2221.82	2221.79	6-4-1-0-1	9	NXT	52	1	0.02077	9	0.07641	0.11494	2.05687	0.23642	T	b7+;b8+;b9+;b10+;b11+;b12+;y3+;y10+;y11+;Y0+;	Y0+;	sp|P02787|TRFE_HUMAN	R	NF	622	0	630	-0.00157	-0.944824	1.56e-15	sp|P02787|TRFE_HUMAN	1	-0.03541	-9.12264
20190704_SL_Transferrin_GP.12424.12424.3.1.dta	124	3899.55	2359.02	3	QQQHLFGSJVTDCSGNFCLF	13,Carbamidomethyl[C];18,Carbamidomethyl[C];	1540.52	1540.53	7-2-0-0-0	9	NXT	38	0	0	7	0.0917	0.04341	3.05003	0.13241	T	b4+;b5+;b6+;b7+;b8+;b9+;b15+;	b5+;b6+;	sp|P02787|TRFE_HUMAN	R	RS	622	0	630	0.0024	1.01694	4.43e-14	sp|P02787|TRFE_HUMAN	2	0.00524	1.3441
20190704_SL_Transferrin_GP.12425.12425.3.1.dta	125	3899.55	2359.02	3	QQQHLFGSJVTDCSGNFCLF	13,Carbamidomethyl[C];18,Carbamidomethyl[C];	1540.52	1540.53	7-2-0-0-0	9	NXT	38	0	0	5	0.06886	0.02808	2.8833	0.08097	T	b4+;b5+;b6+;b7+;b10+;	b5+;b6+;	sp|P02787|TRFE_HUMAN	R	RS	622	0	630	0.0024	1.01694	4.43e-14	sp|P02787|TRFE_HUMAN	2	0.00524	1.3441
20190704_SL_Transferrin_GP.12426.12426.3.1.dta	272	3900.55	2195.91	3	QQQHLFGSJVTDCSGNFCL	0,Gln->pyro-Glu[AnyN-termQ];13,Carbamidomethyl[C];16,Deamidated[N];18,Carbamidomethyl[C];	1704.64	1704.63	3-6-0-0-0	9	NXT	32	0	0	6	0.08993	0.05941	2.06085	0.12244	T	b5+;b7+;b8+;b10+;b11+;b12+;	b5+;	sp|P02787|TRFE_HUMAN	R	FR	622	0	630	0.01286	5.85368	4.37e-32	sp|P02787|TRFE_HUMAN	1	-0.00132	-0.338501
20190704_SL_Transferrin_GP.12427.12427.3.1.dta	272	3900.55	2195.91	3	QQQHLFGSJVTDCSGNFCL	0,Gln->pyro-Glu[AnyN-termQ];13,Carbamidomethyl[C];16,Deamidated[N];18,Carbamidomethyl[C];	1704.64	1704.63	3-6-0-0-0	9	NXT	32	0	0	7	0.08306	0.07188	2.06085	0.14814	T	b1+;b6+;b7+;b9+;b10+;b12+;b15+;	b6+;	sp|P02787|TRFE_HUMAN	R	FR	622	0	630	0.01286	5.85368	4.37e-32	sp|P02787|TRFE_HUMAN	1	-0.00132	-0.338501
20190704_SL_Transferrin_GP.12465.12465.3.0.dta	47	3724.49	1356.62	3	QQQHLFGSJVTD	0,Gln->pyro-Glu[AnyN-termQ];	2367.88	2367.85	6-4-1-0-2	9	NXT	24	2	0.04683	4	0.09503	0.14179	3.05561	0.43326	T	b4+;b6+;b10+;y7+;Y0+;Y1+;	b4+;Y0+;	sp|P02787|TRFE_HUMAN	R	CS	622	0	630	0.00079	0.581908	3.58e-17	sp|P02787|TRFE_HUMAN	1	-0.03123	-8.38723
20190704_SL_Transferrin_GP.12467.12467.3.3.dta	187	3369.44	1146.61	3	VPVLAENYJK	-	2222.83	2222.81	6-4-0-0-3	9	NXS	18	4	0.29565	5	0.08339	0.14516	4.59625	0.66719	T	b4+;b5+;b6+;b7+;b8+;Y0+;Y0+;Y1+;Y1+;	b7+;Y0+;Y0+;Y1+;	sp|P02787|TRFE_HUMAN	L	SD	424	0	432	0.00143	1.24608	3.7e-28	sp|P02787|TRFE_HUMAN	1	-0.02028	-6.02056
20190704_SL_Transferrin_GP.12471.12471.5.0.dta	287	7172.89	3652.62	5	QQQHLFGSNVTDCSGJFCLFRSETKDLLFR	0,Gln->pyro-Glu[AnyN-termQ];9,Deamidated[N];13,Carbamidomethyl[C];13,Sulfide[C];18,Carbamidomethyl[C];18,Dioxidation[C];	3520.26	3520.26	9-8-1-0-1	16	NXC	6	0	0	4	0.09374	0.05597	2.82407	0.15806	T	b4+;b5+;b6+;b12+;	b4+;b12+;	sp|P02787|TRFE_HUMAN	R	DD	622	0	637	0.03123	8.54764	3.35e-09	sp|P02787|TRFE_HUMAN	1	1e-05	0.00139433
20190704_SL_Transferrin_GP.12491.12491.4.0.dta	287	7173.85	3652.62	4	QQQHLFGSNVTDCSGJFCLFRSETKDLLFR	0,Gln->pyro-Glu[AnyN-termQ];9,Deamidated[N];13,Carbamidomethyl[C];13,Sulfide[C];18,Carbamidomethyl[C];18,Dioxidation[C];	3521.23	3521.28	9-8-0-0-3	16	NXC	4	0	0	4	0.15456	0.08451	3.58419	0.30288	T	b5+;b6+;b8+;b12+;	b5+;b6+;b12+;	sp|P02787|TRFE_HUMAN	R	DD	622	0	637	0.03123	8.54764	3.35e-09	sp|P02787|TRFE_HUMAN	1	0.05779	8.05684
20190704_SL_Transferrin_GP.12500.12500.2.3.dta	51	3586.43	1516.65	2	QQQHLFGSJVTDC	0,Gln->pyro-Glu[AnyN-termQ];13,Carbamidomethyl[C];	2069.78	2069.77	4-7-0-0-0	9	NXT	16	0	0	4	0.19009	0.16918	3.84588	0.65064	T	b4+;b5+;b6+;b12+;	b4+;b5+;b6+;	sp|P02787|TRFE_HUMAN	R	SG	622	0	630	-0.00112	-0.737992	2.15e-22	sp|P02787|TRFE_HUMAN	1	-0.01061	-2.9592
20190704_SL_Transferrin_GP.12500.12500.4.1.dta	99	7174.86	2943.31	4	QQQHLFGSJVTDCSGNFCLFRSETK	0,Gln->pyro-Glu[AnyN-termQ];13,Carbamidomethyl[C];18,Carbamidomethyl[C];	4231.55	4231.5	8-8-4-0-1	9	NXT	2	0	0	4	0.19009	0.19223	3.61025	0.69402	T	b4+;b5+;b6+;b12+;	b4+;b5+;b6+;	sp|P02787|TRFE_HUMAN	R	DL	622	0	630	-0.00271	-0.920424	5.22e-48	sp|P02787|TRFE_HUMAN	2	-0.0497	-6.92789
20190704_SL_Transferrin_GP.12507.12507.3.0.dta	43	3825.5	1603.68	3	QQQHLFGSJVTDCS	0,Gln->pyro-Glu[AnyN-termQ];13,Carbamidomethyl[C];	2221.82	2221.79	6-4-1-0-1	9	NXT	30	1	0.01292	5	0.13514	0.19976	3.03379	0.60604	T	b4+;b5+;b6+;b8+;y2+;Y0+;	b4+;b5+;	sp|P02787|TRFE_HUMAN	R	GN	622	0	630	-0.00436	-2.71709	1.99e-19	sp|P02787|TRFE_HUMAN	1	-0.03084	-8.06375
20190704_SL_Transferrin_GP.12534.12534.3.1.dta	102	4395.7	1921.81	3	QQQHLFGSJVTDCSGNF	0,Gln->pyro-Glu[AnyN-termQ];13,Carbamidomethyl[C];	2473.89	2473.87	9-5-0-0-0	9	NXT	34	0	0	4	0.10045	0.12846	3.8331	0.49238	T	b2+;b5+;b6+;b12+;	b5+;b6+;b12+;	sp|P02787|TRFE_HUMAN	R	CL	622	0	630	-0.00531	-2.76161	3.94e-14	sp|P02787|TRFE_HUMAN	2	-0.01718	-3.90924
20190704_SL_Transferrin_GP.12552.12552.3.1.dta	43	3882.52	1603.68	3	QQQHLFGSJVTDCS	0,Gln->pyro-Glu[AnyN-termQ];13,Carbamidomethyl[C];	2278.84	2278.81	6-5-1-0-0	9	NXT	50	0	0	5	0.06494	0.10014	2.05294	0.20558	T	b1+;b6+;b9+;b10+;b12+;	b6+;	sp|P02787|TRFE_HUMAN	R	GN	622	0	630	-0.00436	-2.71709	1.99e-19	sp|P02787|TRFE_HUMAN	1	-0.0334	-8.60481
20190704_SL_Transferrin_GP.12554.12554.2.0.dta	51	3738.47	1516.65	2	QQQHLFGSJVTDC	0,Gln->pyro-Glu[AnyN-termQ];13,Carbamidomethyl[C];	2221.82	2221.79	6-4-1-0-1	9	NXT	20	2	0.12507	5	0.22067	0.24581	5.79052	1.42339	T	b4+;b5+;b6+;b9+;y10+;Y0+;Y0+;	b4+;b5+;b6+;b9+;Y0+;Y0+;	sp|P02787|TRFE_HUMAN	R	SG	622	0	630	-0.00112	-0.737992	2.15e-22	sp|P02787|TRFE_HUMAN	1	-0.03402	-9.10235
20190704_SL_Transferrin_GP.12555.12555.3.1.dta	124	3737.47	2359.02	3	QQQHLFGSJVTDCSGNFCLF	13,Carbamidomethyl[C];18,Carbamidomethyl[C];	1378.45	1378.43	NNH(HN(HEX&n-acetyl&sulfate))(H)	9	NXT	30	0	0	10	0.12506	0.06742	3.05003	0.20563	T	b3+;b4+;b5+;b6+;b7+;b8+;b9+;b10+;b12+;b13+;	b5+;b6+;	sp|P02787|TRFE_HUMAN	R	RS	622	0	630	0.0024	1.01694	4.43e-14	sp|P02787|TRFE_HUMAN	2	-0.01941	-5.19472
20190704_SL_Transferrin_GP.12556.12556.3.0.dta	273	3882.52	2195.91	3	QQQHLFGSNVTDCSGJFCL	0,Gln->pyro-Glu[AnyN-termQ];9,Deamidated[N];13,Carbamidomethyl[C];18,Carbamidomethyl[C];	1686.61	1686.59	7-2-0-0-1	16	NXC	50	0	0	4	0.1611	0.09634	3.84588	0.3705	T	b4+;b5+;b6+;b13+;	b4+;b5+;b6+;	sp|P02787|TRFE_HUMAN	R	FR	622	0	637	0.01286	5.85368	4.37e-32	sp|P02787|TRFE_HUMAN	1	-0.02467	-6.35572
20190704_SL_Transferrin_GP.12557.12557.2.0.dta	51	3738.47	1516.65	2	QQQHLFGSJVTDC	0,Gln->pyro-Glu[AnyN-termQ];13,Carbamidomethyl[C];	2221.82	2221.79	6-4-1-0-1	9	NXT	20	1	0.07372	4	0.14003	0.1473	3.84588	0.56651	T	b2+;b4+;b6+;b7+;Y1+;	b4+;b6+;Y1+;	sp|P02787|TRFE_HUMAN	R	SG	622	0	630	-0.00112	-0.737992	2.15e-22	sp|P02787|TRFE_HUMAN	1	-0.03402	-9.10235
20190704_SL_Transferrin_GP.12561.12561.3.0.dta	273	3882.52	2195.91	3	QQQHLFGSNVTDCSGJFCL	0,Gln->pyro-Glu[AnyN-termQ];9,Deamidated[N];13,Carbamidomethyl[C];18,Carbamidomethyl[C];	1686.61	1686.59	7-2-0-0-1	16	NXC	50	0	0	4	0.0973	0.07332	3.84588	0.28199	T	b4+;b5+;b6+;b13+;	b4+;b5+;b6+;	sp|P02787|TRFE_HUMAN	R	FR	622	0	637	0.01286	5.85368	4.37e-32	sp|P02787|TRFE_HUMAN	1	-0.02467	-6.35572
20190704_SL_Transferrin_GP.12565.12565.3.1.dta	275	4396.75	2499.08	3	QQQHLFGSNVTDCSGJFCLFR	0,Gln->pyro-Glu[AnyN-termQ];9,Deamidated[N];13,Carbamidomethyl[C];18,Carbamidomethyl[C];	1897.67	1897.68	4-4-1-0-1	16	NXC	80	0	0	4	0.16108	0.17407	3.63785	0.63324	T	b4+;b5+;b6+;b10+;	b4+;b5+;b6+;	sp|P02787|TRFE_HUMAN	R	SE	622	0	637	0.01471	5.88381	4.88e-25	sp|P02787|TRFE_HUMAN	4	0.00821	1.86772
20190704_SL_Transferrin_GP.12577.12577.5.1.dta	287	7494.98	3652.62	5	QQQHLFGSNVTDCSGJFCLFRSETKDLLFR	0,Gln->pyro-Glu[AnyN-termQ];9,Deamidated[N];13,Carbamidomethyl[C];13,Sulfide[C];18,Carbamidomethyl[C];18,Dioxidation[C];	3842.36	3842.35	9-6-3-0-2	16	NXC	12	0	0	6	0.17175	0.09483	3.58419	0.33991	T	b3+;b4+;b5+;b6+;b7+;b9+;	b4+;b5+;b6+;	sp|P02787|TRFE_HUMAN	R	DD	622	0	637	0.03123	8.54764	3.35e-09	sp|P02787|TRFE_HUMAN	1	-0.00352	-0.46971
20190704_SL_Transferrin_GP.12591.12591.3.0.dta	35	3776.41	1774.74	3	QQQHLFGSJVTDCSGN	0,Gln->pyro-Glu[AnyN-termQ];13,Carbamidomethyl[C];	2001.66	2001.69	5-3-2-0-0	9	NXT	6	1	0.0055	4	0.10681	0.09249	1.9553	0.18085	T	b4+;b5+;y3++;y12++;Y1++;	y3++;	sp|P02787|TRFE_HUMAN	R	FC	622	0	630	0.00072	0.405467	1.92e-18	sp|P02787|TRFE_HUMAN	2	0.02978	7.88797
20190704_SL_Transferrin_GP.12616.12616.3.0.dta	102	4064.62	1921.81	3	QQQHLFGSJVTDCSGNF	0,Gln->pyro-Glu[AnyN-termQ];13,Carbamidomethyl[C];	2142.81	2142.81	3-6-0-0-3	9	NXT	38	0	0	5	0.09253	0.14663	2.05294	0.30101	T	b1+;b4+;b5+;b6+;b13+;	b6+;	sp|P02787|TRFE_HUMAN	R	CL	622	0	630	-0.00531	-2.76161	3.94e-14	sp|P02787|TRFE_HUMAN	2	-0.00231	-0.568459
20190704_SL_Transferrin_GP.12636.12636.3.0.dta	51	3795.49	1516.65	3	QQQHLFGSJVTDC	0,Gln->pyro-Glu[AnyN-termQ];13,Carbamidomethyl[C];	2278.84	2278.81	6-5-1-0-0	9	NXT	24	0	0	5	0.06038	0.06134	2.06085	0.12641	T	b7+;y2+;y3+;y8+;y9+;	b7+;	sp|P02787|TRFE_HUMAN	R	SG	622	0	630	-0.00112	-0.737992	2.15e-22	sp|P02787|TRFE_HUMAN	1	-0.03519	-9.2739
20190704_SL_Transferrin_GP.12656.12656.4.3.dta	101	4826.92	1921.81	4	QQQHLFGSJVTDCSGNF	0,Gln->pyro-Glu[AnyN-termQ];13,Carbamidomethyl[C];	2905.1	2905.06	7-8-0-0-1	9	NXT	76	0	0	4	0.07727	0.08407	1.94985	0.16393	T	b4+;b5+;b6+;b12++;	b4+;	sp|P02787|TRFE_HUMAN	R	CL	622	0	630	-0.00531	-2.76161	3.94e-14	sp|P02787|TRFE_HUMAN	2	-0.04123	-8.54339
20190704_SL_Transferrin_GP.12661.12661.3.1.dta	24	3625.46	1774.74	3	QQQHLFGSJVTDCSGN	0,Gln->pyro-Glu[AnyN-termQ];13,Carbamidomethyl[C];	1850.71	1850.69	3-6-0-0-1	9	NXT	18	0	0	4	0.09973	0.14633	3.03379	0.44394	T	b2+;b4+;b5+;b6+;	b4+;b5+;	sp|P02787|TRFE_HUMAN	R	FC	622	0	630	0.00072	0.405467	1.92e-18	sp|P02787|TRFE_HUMAN	2	-0.0219	-6.04226
20190704_SL_Transferrin_GP.12661.12661.4.3.dta	102	4826.92	1921.81	4	QQQHLFGSJVTDCSGNF	0,Gln->pyro-Glu[AnyN-termQ];13,Carbamidomethyl[C];	2905.1	2905.06	7-8-0-0-1	9	NXT	76	0	0	4	0.09973	0.15748	3.03379	0.47777	T	b2+;b4+;b5+;b6+;	b4+;b5+;	sp|P02787|TRFE_HUMAN	R	CL	622	0	630	-0.00531	-2.76161	3.94e-14	sp|P02787|TRFE_HUMAN	2	-0.04123	-8.54339
20190704_SL_Transferrin_GP.12738.12738.3.0.dta	102	3600.43	1921.81	3	QQQHLFGSJVTDCSGNF	0,Gln->pyro-Glu[AnyN-termQ];13,Carbamidomethyl[C];	1678.62	1678.61	3-3-1-0-2	9	NXT	42	1	0.00555	6	0.0715	0.17705	2.05294	0.36347	T	b4+;b5+;b6+;b7+;b10+;b12+;Y1+;	b5+;	sp|P02787|TRFE_HUMAN	R	CL	622	0	630	-0.00531	-2.76161	3.94e-14	sp|P02787|TRFE_HUMAN	2	-0.01183	-3.28663
20190704_SL_Transferrin_GP.12761.12761.3.1.dta	274	3594.45	2499.08	3	QQQHLFGSJVTDCSGNFCLFR	0,Gln->pyro-Glu[AnyN-termQ];13,Carbamidomethyl[C];16,Deamidated[N];18,Carbamidomethyl[C];	1095.37	1095.4	3-3-0-0-0	9	NXT	34	0	0	4	0.10983	0.14448	2.86934	0.41457	T	b5+;b6+;b9+;b12+;	b5+;b6+;	sp|P02787|TRFE_HUMAN	R	SE	622	0	630	0.01471	5.88381	4.88e-25	sp|P02787|TRFE_HUMAN	4	0.02536	7.05734
20190704_SL_Transferrin_GP.12763.12763.3.1.dta	102	3747.49	1921.81	3	QQQHLFGSJVTDCSGNF	0,Gln->pyro-Glu[AnyN-termQ];13,Carbamidomethyl[C];	1825.68	1825.66	5-5-0-0-0	9	NXT	24	0	0	4	0.13284	0.21443	3.8331	0.82195	T	b4+;b5+;b6+;b9+;	b4+;b5+;b6+;	sp|P02787|TRFE_HUMAN	R	CL	622	0	630	-0.00531	-2.76161	3.94e-14	sp|P02787|TRFE_HUMAN	2	-0.01427	-3.80889
20190704_SL_Transferrin_GP.12826.12826.3.0.dta	43	3751.46	1603.68	3	QQQHLFGSJVTDCS	0,Gln->pyro-Glu[AnyN-termQ];13,Carbamidomethyl[C];	2147.78	2147.75	5-3-2-0-1	9	NXT	20	0	0	4	0.088	0.11282	2.05294	0.23161	T	b5+;b9+;b10+;b13+;	b5+;	sp|P02787|TRFE_HUMAN	R	GN	622	0	630	-0.00436	-2.71709	1.99e-19	sp|P02787|TRFE_HUMAN	1	-0.0319	-8.50556
20190704_SL_Transferrin_GP.12971.12971.3.1.dta	39	3737.49	1660.7	3	QQQHLFGSJVTDCSG	0,Gln->pyro-Glu[AnyN-termQ];13,Carbamidomethyl[C];	2076.79	2076.75	6-4-0-0-2	9	NXT	42	0	0	4	0.0722	0.0982	2.05687	0.20198	T	b6+;b9+;b10+;b13+;	b6+;	sp|P02787|TRFE_HUMAN	R	NF	622	0	630	-0.00157	-0.944824	1.56e-15	sp|P02787|TRFE_HUMAN	1	-0.03714	-9.93973
20190704_SL_Transferrin_GP.13200.13200.3.0.dta	275	4234.7	2499.08	3	QQQHLFGSNVTDCSGJFCLFR	0,Gln->pyro-Glu[AnyN-termQ];9,Deamidated[N];13,Carbamidomethyl[C];18,Carbamidomethyl[C];	1735.62	1735.63	3-4-1-0-1	16	NXC	74	0	0	4	0.13706	0.15556	2.86934	0.44635	T	b4+;b5+;b6+;b12+;	b4+;b5+;	sp|P02787|TRFE_HUMAN	R	SE	622	0	637	0.01471	5.88381	4.88e-25	sp|P02787|TRFE_HUMAN	4	0.00899	2.12345
20190704_SL_Transferrin_GP.13221.13221.3.0.dta	102	3852.54	1921.81	3	QQQHLFGSJVTDCSGNF	0,Gln->pyro-Glu[AnyN-termQ];13,Carbamidomethyl[C];	1930.73	1930.69	6-4-0-0-1	9	NXT	26	0	0	4	0.07141	0.08213	2.05294	0.16861	T	b2+;b3+;b6+;b10+;	b6+;	sp|P02787|TRFE_HUMAN	R	CL	622	0	630	-0.00531	-2.76161	3.94e-14	sp|P02787|TRFE_HUMAN	2	-0.03674	-9.53896
20190704_SL_Transferrin_GP.13243.13243.3.1.dta	139	4250.77	2498.1	3	QQQHLFGSJVTDCSGNFCLFR	0,Gln->pyro-Glu[AnyN-termQ];13,Carbamidomethyl[C];18,Carbamidomethyl[C];	1752.68	1752.64	4-4-0-0-2	9	NXT	52	0	0	4	0.1179	0.15167	3.03913	0.46094	T	b4+;b5+;b6+;b7+;	b4+;b5+;	sp|P02787|TRFE_HUMAN	R	SE	622	0	630	-0.0057	-2.28084	1.8e-79	sp|P02787|TRFE_HUMAN	2	-0.03265	-7.68272
20190704_SL_Transferrin_GP.13263.13263.3.0.dta	43	3704.47	1603.68	3	QQQHLFGSJVTDCS	0,Gln->pyro-Glu[AnyN-termQ];13,Carbamidomethyl[C];	2100.79	2100.76	4-5-1-0-1	9	NXT	56	0	0	5	0.34865	0.28183	4.53585	1.27834	T	b4+;b5+;b6+;b7+;b12+;	b4+;b5+;b6+;b12+;	sp|P02787|TRFE_HUMAN	R	GN	622	0	630	-0.00436	-2.71709	1.99e-19	sp|P02787|TRFE_HUMAN	1	-0.02682	-7.24182
20190704_SL_Transferrin_GP.13467.13467.3.0.dta	43	3397.36	1603.68	3	QQQHLFGSJVTDCS	0,Gln->pyro-Glu[AnyN-termQ];13,Carbamidomethyl[C];	1793.68	1793.67	3-5-0-0-2	9	NXT	36	0	0	5	0.33812	0.27733	3.8331	1.06303	T	b4+;b5+;b6+;b7+;b10+;	b4+;b5+;b6+;	sp|P02787|TRFE_HUMAN	R	GN	622	0	630	-0.00436	-2.71709	1.99e-19	sp|P02787|TRFE_HUMAN	1	-0.01226	-3.60974
20190704_SL_Transferrin_GP.13476.13476.3.0.dta	43	3397.36	1603.68	3	QQQHLFGSJVTDCS	0,Gln->pyro-Glu[AnyN-termQ];13,Carbamidomethyl[C];	1793.68	1793.67	3-5-0-0-2	9	NXT	32	0	0	7	0.43269	0.35665	4.53585	1.61773	T	b4+;b5+;b6+;b7+;b8+;b9+;b10+;	b4+;b5+;b6+;b7+;	sp|P02787|TRFE_HUMAN	R	GN	622	0	630	-0.00436	-2.71709	1.99e-19	sp|P02787|TRFE_HUMAN	1	-0.01241	-3.6539
20190704_SL_Transferrin_GP.13578.13578.3.1.dta	51	3577.43	1516.65	3	QQQHLFGSJVTDC	0,Gln->pyro-Glu[AnyN-termQ];13,Carbamidomethyl[C];	2060.78	2060.76	5-4-0-0-3	9	NXT	22	0	0	4	0.10994	0.12777	3.04454	0.38899	T	b4+;b5+;b6+;b12+;	b4+;b5+;	sp|P02787|TRFE_HUMAN	R	SG	622	0	630	-0.00112	-0.737992	2.15e-22	sp|P02787|TRFE_HUMAN	1	-0.02482	-6.93985
20190704_SL_Transferrin_GP.13752.13752.3.0.dta	51	3577.42	1516.65	3	QQQHLFGSJVTDC	0,Gln->pyro-Glu[AnyN-termQ];13,Carbamidomethyl[C];	2060.77	2060.76	5-4-0-0-3	9	NXT	22	0	0	4	0.13909	0.13358	3.04454	0.40668	T	b5+;b6+;b9+;b12+;	b5+;b6+;	sp|P02787|TRFE_HUMAN	R	SG	622	0	630	-0.00112	-0.737992	2.15e-22	sp|P02787|TRFE_HUMAN	1	-0.01666	-4.65828
20190704_SL_Transferrin_GP.13772.13772.3.0.dta	193	3944.57	1722.76	3	LCMGSGLJLCEPNNK	2,Carbamidomethyl[C];3,Oxidation[M];10,Carbamidomethyl[C];	2221.81	2221.79	6-4-1-0-1	8	NXC	34	2	0.06131	4	0.16123	0.17535	3.68942	0.64695	T	y4+;y6+;y12+;y5++;Y0+;Y1+;	y4+;Y0+;Y1+;	sp|P02787|TRFE_HUMAN	K	EG	516	0	523	-0.00041	-0.237854	3.26e-17	sp|P02787|TRFE_HUMAN/tr|H7C5E8|H7C5E8_HUMAN	2	-0.0269	-6.82119
20190704_SL_Transferrin_GP.13785.13785.3.0.dta	193	3944.57	1722.76	3	LCMGSGLJLCEPNNK	2,Carbamidomethyl[C];3,Oxidation[M];10,Carbamidomethyl[C];	2221.81	2221.79	6-4-1-0-1	8	NXC	34	2	0.07416	7	0.18701	0.22359	4.37395	0.97797	T	b9+;y3+;y4+;y5+;y6+;y7+;y8+;Y0+;Y1+;	y4+;y6+;Y0+;Y1+;	sp|P02787|TRFE_HUMAN	K	EG	516	0	523	-0.00041	-0.237854	3.26e-17	sp|P02787|TRFE_HUMAN/tr|H7C5E8|H7C5E8_HUMAN	2	-0.0269	-6.82119
20190704_SL_Transferrin_GP.13792.13792.3.0.dta	193	3944.57	1722.76	3	LCMGSGLJLCEPNNK	2,Carbamidomethyl[C];3,Oxidation[M];10,Carbamidomethyl[C];	2221.81	2221.79	6-4-1-0-1	8	NXC	34	2	0.0269	4	0.17433	0.18452	3.68942	0.68078	T	b7+;y4+;y6+;y7+;Y0+;Y1+;	y4+;y6+;y7+;	sp|P02787|TRFE_HUMAN	K	EG	516	0	523	-0.00041	-0.237854	3.26e-17	sp|P02787|TRFE_HUMAN/tr|H7C5E8|H7C5E8_HUMAN	2	-0.02583	-6.54987
20190704_SL_Transferrin_GP.13858.13858.3.0.dta	193	3944.57	1722.76	3	LCMGSGLJLCEPNNK	2,Carbamidomethyl[C];3,Oxidation[M];10,Carbamidomethyl[C];	2221.81	2221.79	6-4-1-0-1	8	NXC	34	2	0.11051	4	0.17861	0.20794	4.37395	0.90951	T	y4+;y6+;y7+;y12+;Y0+;Y1+;	y4+;y6+;Y0+;Y1+;	sp|P02787|TRFE_HUMAN	K	EG	516	0	523	-0.00041	-0.237854	3.26e-17	sp|P02787|TRFE_HUMAN/tr|H7C5E8|H7C5E8_HUMAN	2	-0.02612	-6.6234
20190704_SL_Transferrin_GP.13860.13860.3.5.dta	43	3834.51	1603.68	3	QQQHLFGSJVTDCS	0,Gln->pyro-Glu[AnyN-termQ];13,Carbamidomethyl[C];	2230.83	2230.82	3-5-1-0-3	9	NXT	58	0	0	4	0.10627	0.14103	3.03379	0.42786	T	b4+;b5+;b6+;y12+;	b4+;b5+;	sp|P02787|TRFE_HUMAN	R	GN	622	0	630	-0.00436	-2.71709	1.99e-19	sp|P02787|TRFE_HUMAN	1	-0.00883	-2.30337
20190704_SL_Transferrin_GP.13894.13894.3.0.dta	43	3851.54	1603.68	3	QQQHLFGSJVTDCS	0,Gln->pyro-Glu[AnyN-termQ];13,Carbamidomethyl[C];	2247.86	2247.84	4-5-0-0-4	9	NXT	66	0	0	5	0.29781	0.2528	3.8331	0.969	T	b4+;b5+;b6+;b7+;b8+;	b4+;b5+;b6+;	sp|P02787|TRFE_HUMAN	R	GN	622	0	630	-0.00436	-2.71709	1.99e-19	sp|P02787|TRFE_HUMAN	1	-0.01701	-4.41755
20190704_SL_Transferrin_GP.13897.13897.4.0.dta	139	5199.1	2498.1	4	QQQHLFGSJVTDCSGNFCLFR	0,Gln->pyro-Glu[AnyN-termQ];13,Carbamidomethyl[C];18,Carbamidomethyl[C];	2701.01	2700.99	5-5-1-0-4	9	NXT	80	0	0	4	0.13887	0.15927	3.83944	0.61151	T	b4+;b5+;b6+;b8+;	b4+;b5+;b6+;	sp|P02787|TRFE_HUMAN	R	SE	622	0	630	-0.0057	-2.28084	1.8e-79	sp|P02787|TRFE_HUMAN	2	-0.01697	-3.26465
20190704_SL_Transferrin_GP.13956.13956.3.0.dta	43	4012.57	1603.68	3	QQQHLFGSJVTDCS	0,Gln->pyro-Glu[AnyN-termQ];13,Carbamidomethyl[C];	2408.89	2408.87	5-5-1-0-2	9	NXT	46	0	0	4	0.19926	0.20176	3.8331	0.77336	T	b4+;b5+;b6+;b7+;	b4+;b5+;b6+;	sp|P02787|TRFE_HUMAN	R	GN	622	0	630	-0.00436	-2.71709	1.99e-19	sp|P02787|TRFE_HUMAN	1	-0.01793	-4.46956
20190704_SL_Transferrin_GP.13959.13959.3.2.dta	35	3979.55	1774.74	3	QQQHLFGSJVTDCSGN	0,Gln->pyro-Glu[AnyN-termQ];13,Carbamidomethyl[C];	2204.81	2204.77	5-4-2-0-0	9	NXT	38	0	0	4	0.3373	0.22618	4.35881	0.98589	T	b4+;b5+;b6+;y3++;	b4+;b5+;b6+;y3++;	sp|P02787|TRFE_HUMAN	R	FC	622	0	630	0.00072	0.405467	1.92e-18	sp|P02787|TRFE_HUMAN	2	-0.03446	-8.66139
20190704_SL_Transferrin_GP.13975.13975.3.0.dta	24	3834.51	1774.74	3	QQQHLFGSJVTDCSGN	0,Gln->pyro-Glu[AnyN-termQ];13,Carbamidomethyl[C];	2059.77	2059.73	5-4-1-0-1	9	NXT	52	3	0.07388	4	0.24698	0.27892	5.17648	1.44383	T	b4+;b5+;b6+;b10+;Y0+;Y0+;Y1+;	b4+;b5+;b6+;Y0+;Y1+;	sp|P02787|TRFE_HUMAN	R	FC	622	0	630	0.00072	0.405467	1.92e-18	sp|P02787|TRFE_HUMAN	2	-0.03173	-8.27695
20190704_SL_Transferrin_GP.13975.13975.4.2.dta	139	5110.07	2498.1	4	QQQHLFGSJVTDCSGNFCLFR	0,Gln->pyro-Glu[AnyN-termQ];13,Carbamidomethyl[C];18,Carbamidomethyl[C];	2611.97	2611.95	5-6-1-0-2	9	NXT	74	0	0	4	0.24698	0.2066	3.83944	0.79323	T	b4+;b5+;b6+;b10+;	b4+;b5+;b6+;	sp|P02787|TRFE_HUMAN	R	SE	622	0	630	-0.0057	-2.28084	1.8e-79	sp|P02787|TRFE_HUMAN	2	-0.02334	-4.56833
20190704_SL_Transferrin_GP.13979.13979.3.0.dta	43	4029.59	1603.68	3	QQQHLFGSJVTDCS	0,Gln->pyro-Glu[AnyN-termQ];13,Carbamidomethyl[C];	2425.91	2425.89	6-5-0-0-3	9	NXT	52	0	0	5	0.23862	0.22855	4.53585	1.03665	T	b4+;b5+;b6+;b7+;b10+;	b4+;b5+;b6+;b7+;	sp|P02787|TRFE_HUMAN	R	GN	622	0	630	-0.00436	-2.71709	1.99e-19	sp|P02787|TRFE_HUMAN	1	-0.02411	-5.9847
20190704_SL_Transferrin_GP.13996.13996.4.0.dta	139	5053.06	2498.1	4	QQQHLFGSJVTDCSGNFCLFR	0,Gln->pyro-Glu[AnyN-termQ];13,Carbamidomethyl[C];18,Carbamidomethyl[C];	2554.96	2554.93	5-5-1-0-3	9	NXT	70	0	0	10	0.22135	0.22371	3.83944	0.8589	T	b2+;b3+;b4+;b5+;b6+;b7+;b8+;b9+;b10+;b12+;	b4+;b5+;b6+;	sp|P02787|TRFE_HUMAN	R	SE	622	0	630	-0.0057	-2.28084	1.8e-79	sp|P02787|TRFE_HUMAN	2	-0.02967	-5.87283
20190704_SL_Transferrin_GP.13998.13998.3.0.dta	43	3995.54	1603.68	3	QQQHLFGSJVTDCS	0,Gln->pyro-Glu[AnyN-termQ];13,Carbamidomethyl[C];	2391.86	2391.86	4-5-2-0-1	9	NXT	24	0	0	7	0.2851	0.28866	4.53585	1.30932	T	b3+;b4+;b5+;b6+;b7+;b9+;b12+;	b4+;b5+;b6+;b12+;	sp|P02787|TRFE_HUMAN	R	GN	622	0	630	-0.00436	-2.71709	1.99e-19	sp|P02787|TRFE_HUMAN	1	-0.00626	-1.56714
20190704_SL_Transferrin_GP.13999.13999.3.0.dta	24	3834.51	1774.74	3	QQQHLFGSJVTDCSGN	0,Gln->pyro-Glu[AnyN-termQ];13,Carbamidomethyl[C];	2059.77	2059.73	5-4-1-0-1	9	NXT	52	1	0.01326	5	0.26729	0.25806	4.53585	1.17054	T	b4+;b5+;b6+;b7+;b8+;Y0+;	b4+;b5+;b6+;b7+;	sp|P02787|TRFE_HUMAN	R	FC	622	0	630	0.00072	0.405467	1.92e-18	sp|P02787|TRFE_HUMAN	2	-0.03125	-8.15175
20190704_SL_Transferrin_GP.14000.14000.3.0.dta	24	3834.51	1774.74	3	QQQHLFGSJVTDCSGN	0,Gln->pyro-Glu[AnyN-termQ];13,Carbamidomethyl[C];	2059.77	2059.73	5-4-1-0-1	9	NXT	52	2	0.02868	7	0.30033	0.30193	4.53585	1.3695	T	b4+;b5+;b6+;b7+;b8+;b10+;b12+;Y0+;Y0+;	b4+;b5+;b6+;b7+;	sp|P02787|TRFE_HUMAN	R	FC	622	0	630	0.00072	0.405467	1.92e-18	sp|P02787|TRFE_HUMAN	2	-0.03125	-8.15175
20190704_SL_Transferrin_GP.14002.14002.3.1.dta	101	3827.51	1921.81	3	QQQHLFGSJVTDCSGNF	0,Gln->pyro-Glu[AnyN-termQ];13,Carbamidomethyl[C];	1905.69	1905.66	8-3-0-0-0	9	NXT	26	0	0	4	0.14747	0.10573	2.89411	0.30601	T	b4+;b5+;b7+;b15++;	b4+;b5+;	sp|P02787|TRFE_HUMAN	R	CL	622	0	630	-0.00531	-2.76161	3.94e-14	sp|P02787|TRFE_HUMAN	2	-0.03268	-8.54037
20190704_SL_Transferrin_GP.14003.14003.3.0.dta	24	3834.51	1774.74	3	QQQHLFGSJVTDCSGN	0,Gln->pyro-Glu[AnyN-termQ];13,Carbamidomethyl[C];	2059.77	2059.73	5-4-1-0-1	9	NXT	52	3	0.07256	6	0.30359	0.3178	4.53585	1.44147	T	b4+;b5+;b6+;b7+;b10+;y4+;Y0+;Y0+;Y1+;	b4+;b5+;b6+;Y0+;	sp|P02787|TRFE_HUMAN	R	FC	622	0	630	0.00072	0.405467	1.92e-18	sp|P02787|TRFE_HUMAN	2	-0.03125	-8.15175
20190704_SL_Transferrin_GP.14005.14005.3.0.dta	24	3834.51	1774.74	3	QQQHLFGSJVTDCSGN	0,Gln->pyro-Glu[AnyN-termQ];13,Carbamidomethyl[C];	2059.77	2059.73	5-4-1-0-1	9	NXT	52	2	0.02733	4	0.25848	0.2785	3.8331	1.06753	T	b4+;b5+;b6+;b9+;Y0+;Y1+;	b4+;b5+;b6+;	sp|P02787|TRFE_HUMAN	R	FC	622	0	630	0.00072	0.405467	1.92e-18	sp|P02787|TRFE_HUMAN	2	-0.03125	-8.15175
20190704_SL_Transferrin_GP.14061.14061.3.0.dta	24	3688.45	1774.74	3	QQQHLFGSJVTDCSGN	0,Gln->pyro-Glu[AnyN-termQ];13,Carbamidomethyl[C];	1913.71	1913.68	5-4-1-0-0	9	NXT	36	1	0.03397	4	0.35246	0.3017	4.53585	1.36844	T	b4+;b5+;b6+;b7+;Y0+;	b4+;b5+;b6+;Y0+;	sp|P02787|TRFE_HUMAN	R	FC	622	0	630	0.00072	0.405467	1.92e-18	sp|P02787|TRFE_HUMAN	2	-0.03166	-8.58582
20190704_SL_Transferrin_GP.14078.14078.3.0.dta	43	3705.48	1603.68	3	QQQHLFGSJVTDCS	0,Gln->pyro-Glu[AnyN-termQ];13,Carbamidomethyl[C];	2101.8	2101.78	4-5-0-0-3	9	NXT	54	0	0	6	0.258	0.24313	3.8331	0.93193	T	b4+;b5+;b6+;b7+;b8+;b10+;	b4+;b5+;b6+;	sp|P02787|TRFE_HUMAN	R	GN	622	0	630	-0.00436	-2.71709	1.99e-19	sp|P02787|TRFE_HUMAN	1	-0.01565	-4.22461
20190704_SL_Transferrin_GP.14082.14082.4.0.dta	139	5053.05	2498.1	4	QQQHLFGSJVTDCSGNFCLFR	0,Gln->pyro-Glu[AnyN-termQ];13,Carbamidomethyl[C];18,Carbamidomethyl[C];	2554.96	2554.93	5-5-1-0-3	9	NXT	70	1	0.00427	8	0.23783	0.23311	3.83944	0.89501	T	b2+;b4+;b5+;b6+;b7+;b8+;b9+;b12+;Y1++;	b4+;b5+;b6+;	sp|P02787|TRFE_HUMAN	R	SE	622	0	630	-0.0057	-2.28084	1.8e-79	sp|P02787|TRFE_HUMAN	2	-0.02567	-5.08108
20190704_SL_Transferrin_GP.14083.14083.4.0.dta	139	5053.05	2498.1	4	QQQHLFGSJVTDCSGNFCLFR	0,Gln->pyro-Glu[AnyN-termQ];13,Carbamidomethyl[C];18,Carbamidomethyl[C];	2554.96	2554.93	5-5-1-0-3	9	NXT	70	0	0	10	0.23447	0.23056	3.83944	0.88522	T	b2+;b3+;b4+;b5+;b6+;b7+;b8+;b9+;b10+;b12+;	b4+;b5+;b6+;	sp|P02787|TRFE_HUMAN	R	SE	622	0	630	-0.0057	-2.28084	1.8e-79	sp|P02787|TRFE_HUMAN	2	-0.02567	-5.08108
20190704_SL_Transferrin_GP.14103.14103.4.0.dta	139	5053.05	2498.1	4	QQQHLFGSJVTDCSGNFCLFR	0,Gln->pyro-Glu[AnyN-termQ];13,Carbamidomethyl[C];18,Carbamidomethyl[C];	2554.95	2554.93	5-5-1-0-3	9	NXT	70	0	0	10	0.20834	0.21611	3.83944	0.82976	T	b2+;b3+;b4+;b5+;b6+;b7+;b8+;b9+;b10+;b12+;	b4+;b5+;b6+;	sp|P02787|TRFE_HUMAN	R	SE	622	0	630	-0.0057	-2.28084	1.8e-79	sp|P02787|TRFE_HUMAN	2	-0.02457	-4.86335
20190704_SL_Transferrin_GP.14120.14120.3.0.dta	43	3705.48	1603.68	3	QQQHLFGSJVTDCS	0,Gln->pyro-Glu[AnyN-termQ];13,Carbamidomethyl[C];	2101.8	2101.78	4-5-0-0-3	9	NXT	54	0	0	7	0.35401	0.3296	3.8331	1.26337	T	b4+;b5+;b6+;b7+;b9+;b10+;b12+;	b4+;b5+;b6+;	sp|P02787|TRFE_HUMAN	R	GN	622	0	630	-0.00436	-2.71709	1.99e-19	sp|P02787|TRFE_HUMAN	1	-0.01411	-3.8089
20190704_SL_Transferrin_GP.14124.14124.3.0.dta	139	5053.05	2498.1	3	QQQHLFGSJVTDCSGNFCLFR	0,Gln->pyro-Glu[AnyN-termQ];13,Carbamidomethyl[C];18,Carbamidomethyl[C];	2554.95	2554.93	5-5-1-0-3	9	NXT	70	0	0	4	0.27319	0.23074	3.03913	0.70125	T	b4+;b5+;b6+;b7+;	b4+;b5+;	sp|P02787|TRFE_HUMAN	R	SE	622	0	630	-0.0057	-2.28084	1.8e-79	sp|P02787|TRFE_HUMAN	2	-0.02313	-4.57832
20190704_SL_Transferrin_GP.14125.14125.3.0.dta	24	3980.56	1774.74	3	QQQHLFGSJVTDCSGN	0,Gln->pyro-Glu[AnyN-termQ];13,Carbamidomethyl[C];	2205.82	2205.79	5-4-1-0-2	9	NXT	60	1	0.01938	5	0.30316	0.3134	4.53585	1.42154	T	b4+;b5+;b6+;b9+;b10+;Y1+;	b4+;b5+;b6+;b9+;	sp|P02787|TRFE_HUMAN	R	FC	622	0	630	0.00072	0.405467	1.92e-18	sp|P02787|TRFE_HUMAN	2	-0.02493	-6.26448
20190704_SL_Transferrin_GP.14127.14127.3.0.dta	272	3980.56	2195.91	3	QQQHLFGSJVTDCSGNFCL	0,Gln->pyro-Glu[AnyN-termQ];13,Carbamidomethyl[C];16,Deamidated[N];18,Carbamidomethyl[C];	1784.65	1784.63	6-4-0-0-0	9	NXT	60	0	0	4	0.21407	0.11551	3.04454	0.35168	T	b2+;b4+;b5+;b16+;	b4+;b5+;	sp|P02787|TRFE_HUMAN	R	FR	622	0	630	0.01286	5.85368	4.37e-32	sp|P02787|TRFE_HUMAN	1	-0.0162	-4.07079
20190704_SL_Transferrin_GP.14129.14129.4.2.dta	102	4039.58	1921.81	4	QQQHLFGSJVTDCSGNF	0,Gln->pyro-Glu[AnyN-termQ];13,Carbamidomethyl[C];	2117.76	2117.78	5-5-0-0-2	9	NXT	32	0	0	6	0.16426	0.19904	3.03379	0.60384	T	b2+;b3+;b4+;b5+;b6+;b8+;	b4+;b5+;	sp|P02787|TRFE_HUMAN	R	CL	622	0	630	-0.00531	-2.76161	3.94e-14	sp|P02787|TRFE_HUMAN	2	0.01289	3.19173
20190704_SL_Transferrin_GP.14129.14129.5.0.dta	139	5052.99	2498.1	5	QQQHLFGSJVTDCSGNFCLFR	0,Gln->pyro-Glu[AnyN-termQ];13,Carbamidomethyl[C];18,Carbamidomethyl[C];	2554.89	2554.93	5-5-1-0-3	9	NXT	68	0	0	6	0.16426	0.18128	3.03913	0.55094	T	b2+;b3+;b4+;b5+;b6+;b8+;	b4+;b5+;	sp|P02787|TRFE_HUMAN	R	SE	622	0	630	-0.0057	-2.28084	1.8e-79	sp|P02787|TRFE_HUMAN	2	0.03577	7.08044
20190704_SL_Transferrin_GP.14148.14148.3.2.dta	43	3721.47	1603.68	3	QQQHLFGSJVTDCS	0,Gln->pyro-Glu[AnyN-termQ];13,Carbamidomethyl[C];	2117.79	2117.78	5-5-0-0-2	9	NXT	52	0	0	7	0.24892	0.26884	3.8331	1.03049	T	b3+;b4+;b5+;b6+;b7+;b9+;b10+;	b4+;b5+;b6+;	sp|P02787|TRFE_HUMAN	R	GN	622	0	630	-0.00436	-2.71709	1.99e-19	sp|P02787|TRFE_HUMAN	1	-0.01693	-4.55048
20190704_SL_Transferrin_GP.14160.14160.5.0.dta	139	5052.99	2498.1	5	QQQHLFGSJVTDCSGNFCLFR	0,Gln->pyro-Glu[AnyN-termQ];13,Carbamidomethyl[C];18,Carbamidomethyl[C];	2554.89	2554.93	5-5-1-0-3	9	NXT	62	0	0	4	0.15815	0.17514	3.83944	0.67243	T	b4+;b5+;b6+;b7+;	b4+;b5+;b6+;	sp|P02787|TRFE_HUMAN	R	SE	622	0	630	-0.0057	-2.28084	1.8e-79	sp|P02787|TRFE_HUMAN	2	0.04194	8.30177
20190704_SL_Transferrin_GP.14166.14166.3.0.dta	43	3721.47	1603.68	3	QQQHLFGSJVTDCS	0,Gln->pyro-Glu[AnyN-termQ];13,Carbamidomethyl[C];	2117.79	2117.78	5-5-0-0-2	9	NXT	52	0	0	9	0.29283	0.30645	4.53585	1.38999	T	b3+;b4+;b5+;b6+;b7+;b8+;b9+;b10+;b12+;	b4+;b5+;b6+;b10+;	sp|P02787|TRFE_HUMAN	R	GN	622	0	630	-0.00436	-2.71709	1.99e-19	sp|P02787|TRFE_HUMAN	1	-0.01683	-4.52361
20190704_SL_Transferrin_GP.14167.14167.4.1.dta	102	4039.58	1921.81	4	QQQHLFGSJVTDCSGNF	0,Gln->pyro-Glu[AnyN-termQ];13,Carbamidomethyl[C];	2117.76	2117.78	5-5-0-0-2	9	NXT	30	0	0	6	0.11934	0.1865	2.05294	0.38286	T	b3+;b4+;b5+;b6+;b8+;b12+;	b4+;	sp|P02787|TRFE_HUMAN	R	CL	622	0	630	-0.00531	-2.76161	3.94e-14	sp|P02787|TRFE_HUMAN	2	0.01341	3.32049
20190704_SL_Transferrin_GP.14167.14167.5.4.dta	139	5052.98	2498.1	5	QQQHLFGSJVTDCSGNFCLFR	0,Gln->pyro-Glu[AnyN-termQ];13,Carbamidomethyl[C];18,Carbamidomethyl[C];	2554.89	2554.93	5-5-1-0-3	9	NXT	62	0	0	6	0.11934	0.15742	2.05687	0.32378	T	b3+;b4+;b5+;b6+;b8+;b12+;	b4+;	sp|P02787|TRFE_HUMAN	R	SE	622	0	630	-0.0057	-2.28084	1.8e-79	sp|P02787|TRFE_HUMAN	2	0.04247	8.40668
20190704_SL_Transferrin_GP.14168.14168.4.1.dta	102	4039.58	1921.81	4	QQQHLFGSJVTDCSGNF	0,Gln->pyro-Glu[AnyN-termQ];13,Carbamidomethyl[C];	2117.76	2117.78	5-5-0-0-2	9	NXT	30	0	0	5	0.13723	0.19166	3.8331	0.73465	T	b3+;b4+;b5+;b6+;b7+;	b4+;b5+;b6+;	sp|P02787|TRFE_HUMAN	R	CL	622	0	630	-0.00531	-2.76161	3.94e-14	sp|P02787|TRFE_HUMAN	2	0.01341	3.32049
20190704_SL_Transferrin_GP.14168.14168.5.2.dta	139	5052.98	2498.1	5	QQQHLFGSJVTDCSGNFCLFR	0,Gln->pyro-Glu[AnyN-termQ];13,Carbamidomethyl[C];18,Carbamidomethyl[C];	2554.89	2554.93	5-5-1-0-3	9	NXT	62	0	0	5	0.13723	0.16693	3.83944	0.64094	T	b3+;b4+;b5+;b6+;b7+;	b4+;b5+;b6+;	sp|P02787|TRFE_HUMAN	R	SE	622	0	630	-0.0057	-2.28084	1.8e-79	sp|P02787|TRFE_HUMAN	2	0.04247	8.40668
20190704_SL_Transferrin_GP.14170.14170.4.2.dta	102	4039.58	1921.81	4	QQQHLFGSJVTDCSGNF	0,Gln->pyro-Glu[AnyN-termQ];13,Carbamidomethyl[C];	2117.76	2117.78	5-5-0-0-2	9	NXT	30	0	0	4	0.11001	0.15794	3.03379	0.47917	T	b3+;b4+;b6+;b9+;	b4+;b6+;	sp|P02787|TRFE_HUMAN	R	CL	622	0	630	-0.00531	-2.76161	3.94e-14	sp|P02787|TRFE_HUMAN	2	0.01341	3.32049
20190704_SL_Transferrin_GP.14170.14170.5.3.dta	274	5052.98	2499.08	5	QQQHLFGSJVTDCSGNFCLFR	0,Gln->pyro-Glu[AnyN-termQ];13,Carbamidomethyl[C];16,Deamidated[N];18,Carbamidomethyl[C];	2553.9	2553.91	5-5-2-0-1	9	NXT	62	1	0.00628	4	0.11001	0.14153	2.86934	0.4061	T	b3+;b4+;b6+;b9+;Y2++;	b4+;b6+;	sp|P02787|TRFE_HUMAN	R	SE	622	0	630	0.01471	5.88381	4.88e-25	sp|P02787|TRFE_HUMAN	4	0.00609	1.20547
20190704_SL_Transferrin_GP.14172.14172.4.3.dta	102	4039.58	1921.81	4	QQQHLFGSJVTDCSGNF	0,Gln->pyro-Glu[AnyN-termQ];13,Carbamidomethyl[C];	2117.76	2117.78	5-5-0-0-2	9	NXT	30	0	0	7	0.12709	0.18972	3.03379	0.57556	T	b2+;b3+;b4+;b5+;b6+;b8+;b12+;	b4+;b5+;	sp|P02787|TRFE_HUMAN	R	CL	622	0	630	-0.00531	-2.76161	3.94e-14	sp|P02787|TRFE_HUMAN	2	0.01341	3.32049
20190704_SL_Transferrin_GP.14172.14172.5.0.dta	139	5052.98	2498.1	5	QQQHLFGSJVTDCSGNFCLFR	0,Gln->pyro-Glu[AnyN-termQ];13,Carbamidomethyl[C];18,Carbamidomethyl[C];	2554.89	2554.93	5-5-1-0-3	9	NXT	62	0	0	7	0.12709	0.16401	3.03913	0.49845	T	b2+;b3+;b4+;b5+;b6+;b8+;b12+;	b4+;b5+;	sp|P02787|TRFE_HUMAN	R	SE	622	0	630	-0.0057	-2.28084	1.8e-79	sp|P02787|TRFE_HUMAN	2	0.04247	8.40668
20190704_SL_Transferrin_GP.14175.14175.3.1.dta	43	3721.47	1603.68	3	QQQHLFGSJVTDCS	0,Gln->pyro-Glu[AnyN-termQ];13,Carbamidomethyl[C];	2117.79	2117.78	5-5-0-0-2	9	NXT	52	0	0	9	0.25678	0.28658	3.8331	1.09847	T	b3+;b4+;b5+;b6+;b7+;b8+;b9+;b10+;b12+;	b4+;b5+;b6+;	sp|P02787|TRFE_HUMAN	R	GN	622	0	630	-0.00436	-2.71709	1.99e-19	sp|P02787|TRFE_HUMAN	1	-0.01683	-4.52361
20190704_SL_Transferrin_GP.14176.14176.4.2.dta	102	4039.58	1921.81	4	QQQHLFGSJVTDCSGNF	0,Gln->pyro-Glu[AnyN-termQ];13,Carbamidomethyl[C];	2117.76	2117.78	5-5-0-0-2	9	NXT	30	0	0	8	0.12475	0.22035	3.03379	0.66849	T	b2+;b3+;b4+;b5+;b6+;b7+;b9+;b12+;	b4+;b5+;	sp|P02787|TRFE_HUMAN	R	CL	622	0	630	-0.00531	-2.76161	3.94e-14	sp|P02787|TRFE_HUMAN	2	0.01341	3.32049
20190704_SL_Transferrin_GP.14176.14176.5.4.dta	274	5052.98	2499.08	5	QQQHLFGSJVTDCSGNFCLFR	0,Gln->pyro-Glu[AnyN-termQ];13,Carbamidomethyl[C];16,Deamidated[N];18,Carbamidomethyl[C];	2553.9	2553.91	5-5-2-0-1	9	NXT	62	0	0	8	0.12475	0.18306	2.86934	0.52527	T	b2+;b3+;b4+;b5+;b6+;b7+;b9+;b12+;	b4+;b5+;	sp|P02787|TRFE_HUMAN	R	SE	622	0	630	0.01471	5.88381	4.88e-25	sp|P02787|TRFE_HUMAN	4	0.00609	1.20547
20190704_SL_Transferrin_GP.14187.14187.3.1.dta	104	4055.59	2515.12	3	QQQHLFGSJVTDCSGNFCLFR	13,Carbamidomethyl[C];18,Carbamidomethyl[C];	1540.47	1540.49	NNH(HN(HEX&n-acetyl&sulfate))(HH)	9	NXT	36	0	0	7	0.07377	0.01844	1.72722	0.03185	T	b3+;b4+;b5+;b6+;b14+;b16+;b12++;	b12++;	sp|P02787|TRFE_HUMAN	R	SE	622	0.01	630	-0.00514	-2.04284	4.51e-12	sp|P02787|TRFE_HUMAN	2	0.01432	3.53181
20190704_SL_Transferrin_GP.14190.14190.3.0.dta	24	3979.54	1774.74	3	QQQHLFGSJVTDCSGN	0,Gln->pyro-Glu[AnyN-termQ];13,Carbamidomethyl[C];	2204.8	2204.77	5-4-2-0-0	9	NXT	32	2	0.04049	5	0.32025	0.30932	3.8331	1.18564	T	b2+;b4+;b5+;b6+;b9+;Y0+;Y1+;	b4+;b5+;b6+;	sp|P02787|TRFE_HUMAN	R	FC	622	0	630	0.00072	0.405467	1.92e-18	sp|P02787|TRFE_HUMAN	2	-0.0277	-6.96231
20190704_SL_Transferrin_GP.14191.14191.3.2.dta	35	4125.61	1774.74	3	QQQHLFGSJVTDCSGN	0,Gln->pyro-Glu[AnyN-termQ];13,Carbamidomethyl[C];	2350.87	2350.83	5-4-2-0-1	9	NXT	54	0	0	4	0.2576	0.19123	4.35881	0.83356	T	b4+;b5+;b6+;y3++;	b4+;b5+;b6+;y3++;	sp|P02787|TRFE_HUMAN	R	FC	622	0	630	0.00072	0.405467	1.92e-18	sp|P02787|TRFE_HUMAN	2	-0.03498	-8.48075
20190704_SL_Transferrin_GP.14246.14246.3.0.dta	24	3688.45	1774.74	3	QQQHLFGSJVTDCSGN	0,Gln->pyro-Glu[AnyN-termQ];13,Carbamidomethyl[C];	1913.71	1913.68	5-4-1-0-0	9	NXT	36	4	0.08038	13	0.34746	0.37514	5.77352	2.1659	T	b5+;b6+;b7+;b8+;b9+;b10+;b11+;b12+;y1+;y4+;y6+;y11+;y13+;Y0+;Y0+;Y1+;Y3+;	b5+;b6+;b7+;b9+;b10+;Y0+;	sp|P02787|TRFE_HUMAN	R	FC	622	0	630	0.00072	0.405467	1.92e-18	sp|P02787|TRFE_HUMAN	2	-0.03209	-8.70242
20190704_SL_Transferrin_GP.14250.14250.4.0.dta	275	4039.58	2499.08	4	QQQHLFGSNVTDCSGJFCLFR	0,Gln->pyro-Glu[AnyN-termQ];9,Deamidated[N];13,Carbamidomethyl[C];18,Carbamidomethyl[C];	1540.5	1540.49	NNH(HN(HEX&n-acetyl&sulfate))(HH)	16	NXC	32	0	0	5	0.05177	0.09583	1.93154	0.18511	T	b4+;b5+;b6+;b16+;y18++;	b5+;	sp|P02787|TRFE_HUMAN	R	SE	622	0	637	0.01471	5.88381	4.88e-25	sp|P02787|TRFE_HUMAN	4	-0.01099	-2.72125
20190704_SL_Transferrin_GP.14252.14252.3.1.dta	51	3577.43	1516.65	3	QQQHLFGSJVTDC	0,Gln->pyro-Glu[AnyN-termQ];13,Carbamidomethyl[C];	2060.78	2060.76	5-4-0-0-3	9	NXT	22	0	0	4	0.16206	0.16323	3.04454	0.49695	T	b4+;b5+;b9+;b10+;	b4+;b5+;	sp|P02787|TRFE_HUMAN	R	SG	622	0	630	-0.00112	-0.737992	2.15e-22	sp|P02787|TRFE_HUMAN	1	-0.02687	-7.51304
20190704_SL_Transferrin_GP.14271.14271.3.0.dta	43	3705.48	1603.68	3	QQQHLFGSJVTDCS	0,Gln->pyro-Glu[AnyN-termQ];13,Carbamidomethyl[C];	2101.8	2101.78	4-5-0-0-3	9	NXT	54	0	0	10	0.32622	0.32235	4.53585	1.46215	T	b3+;b4+;b5+;b6+;b7+;b8+;b9+;b10+;b11+;b12+;	b4+;b5+;b6+;b10+;	sp|P02787|TRFE_HUMAN	R	GN	622	0	630	-0.00436	-2.71709	1.99e-19	sp|P02787|TRFE_HUMAN	1	-0.01507	-4.06804
20190704_SL_Transferrin_GP.14273.14273.3.0.dta	43	3705.48	1603.68	3	QQQHLFGSJVTDCS	0,Gln->pyro-Glu[AnyN-termQ];13,Carbamidomethyl[C];	2101.8	2101.78	4-5-0-0-3	9	NXT	54	0	0	11	0.35091	0.33676	3.8331	1.29083	T	b2+;b3+;b4+;b5+;b6+;b7+;b8+;b9+;b10+;b11+;b12+;	b4+;b5+;b6+;	sp|P02787|TRFE_HUMAN	R	GN	622	0	630	-0.00436	-2.71709	1.99e-19	sp|P02787|TRFE_HUMAN	1	-0.01507	-4.06804
20190704_SL_Transferrin_GP.14334.14334.3.0.dta	268	4039.58	2499.08	3	QQQHLFGSJVTDCSGNFCLFR	0,Gln->pyro-Glu[AnyN-termQ];13,Carbamidomethyl[C];16,Deamidated[N];18,Carbamidomethyl[C];	1540.5	1540.49	NNH(HN(HEX&n-acetyl&sulfate))(HH)	9	NXT	32	0	0	11	0.07152	0.06603	1.81202	0.11965	T	b3+;b5+;b6+;b7+;b8+;b9+;b10+;b14+;b16+;b15+++;y18++;	b15+++;	sp|P02787|TRFE_HUMAN	R	SE	622	0	630	0.01471	5.88381	4.88e-25	sp|P02787|TRFE_HUMAN	4	-0.01244	-3.08029
20190704_SL_Transferrin_GP.14337.14337.3.1.dta	43	3737.45	1603.68	3	QQQHLFGSJVTDCS	0,Gln->pyro-Glu[AnyN-termQ];13,Carbamidomethyl[C];	2133.77	2133.77	6-5-0-0-1	9	NXT	32	0	0	5	0.21295	0.24256	3.03379	0.73588	T	b4+;b5+;b6+;b9+;b10+;	b4+;b5+;	sp|P02787|TRFE_HUMAN	R	GN	622	0	630	-0.00436	-2.71709	1.99e-19	sp|P02787|TRFE_HUMAN	1	-0.00027	-0.0722612
20190704_SL_Transferrin_GP.14338.14338.3.2.dta	24	3996.57	1774.74	3	QQQHLFGSJVTDCSGN	0,Gln->pyro-Glu[AnyN-termQ];13,Carbamidomethyl[C];	2221.82	2221.79	6-4-1-0-1	9	NXT	50	1	0.01975	4	0.26955	0.25833	4.53585	1.17174	T	b4+;b5+;b6+;b7+;Y0+;	b4+;b5+;b6+;b7+;	sp|P02787|TRFE_HUMAN	R	FC	622	0	630	0.00072	0.405467	1.92e-18	sp|P02787|TRFE_HUMAN	2	-0.03502	-8.76465
20190704_SL_Transferrin_GP.14397.14397.3.0.dta	35	3688.46	1774.74	3	QQQHLFGSJVTDCSGN	0,Gln->pyro-Glu[AnyN-termQ];13,Carbamidomethyl[C];	1913.71	1913.68	5-4-1-0-0	9	NXT	42	4	0.08432	13	0.42973	0.40648	5.56495	2.26203	T	b3+;b4+;b5+;b6+;b7+;b8+;b9+;b10+;b12+;y1+;y4+;y11+;y3++;Y0+;Y0+;Y1+;Y1+;	b4+;b5+;b6+;y3++;Y0+;Y0+;	sp|P02787|TRFE_HUMAN	R	FC	622	0	630	0.00072	0.405467	1.92e-18	sp|P02787|TRFE_HUMAN	2	-0.03469	-9.4075
20190704_SL_Transferrin_GP.14406.14406.3.0.dta	24	3688.46	1774.74	3	QQQHLFGSJVTDCSGN	0,Gln->pyro-Glu[AnyN-termQ];13,Carbamidomethyl[C];	1913.71	1913.68	5-4-1-0-0	9	NXT	42	4	0.11938	9	0.36848	0.42915	5.77352	2.47773	T	b4+;b5+;b6+;b7+;b8+;b9+;b10+;b12+;y1+;Y0+;Y0+;Y1+;Y1+;	b4+;b5+;b6+;Y0+;Y0+;Y1+;	sp|P02787|TRFE_HUMAN	R	FC	622	0	630	0.00072	0.405467	1.92e-18	sp|P02787|TRFE_HUMAN	2	-0.03469	-9.4075
20190704_SL_Transferrin_GP.14447.14447.3.0.dta	24	3688.46	1774.74	3	QQQHLFGSJVTDCSGN	0,Gln->pyro-Glu[AnyN-termQ];13,Carbamidomethyl[C];	1913.71	1913.68	5-4-1-0-0	9	NXT	42	4	0.14768	10	0.36467	0.44156	5.77352	2.54935	T	b4+;b5+;b6+;b7+;b8+;b9+;b10+;b12+;y1+;y5+;Y0+;Y0+;Y1+;Y1+;	b4+;b5+;b6+;Y0+;Y0+;Y1+;	sp|P02787|TRFE_HUMAN	R	FC	622	0	630	0.00072	0.405467	1.92e-18	sp|P02787|TRFE_HUMAN	2	-0.03381	-9.16886
20190704_SL_Transferrin_GP.14449.14449.3.0.dta	24	3688.46	1774.74	3	QQQHLFGSJVTDCSGN	0,Gln->pyro-Glu[AnyN-termQ];13,Carbamidomethyl[C];	1913.71	1913.68	5-4-1-0-0	9	NXT	42	4	0.10371	12	0.37937	0.43875	5.77352	2.53315	T	b4+;b5+;b6+;b7+;b8+;b9+;b10+;b12+;y1+;y4+;y6+;y13+;Y0+;Y0+;Y1+;Y1+;	b4+;b5+;b6+;Y0+;Y0+;Y1+;	sp|P02787|TRFE_HUMAN	R	FC	622	0	630	0.00072	0.405467	1.92e-18	sp|P02787|TRFE_HUMAN	2	-0.03381	-9.16886
20190704_SL_Transferrin_GP.14460.14460.3.0.dta	43	4142.63	1603.68	3	QQQHLFGSJVTDCS	0,Gln->pyro-Glu[AnyN-termQ];13,Carbamidomethyl[C];	2538.95	2538.94	4-5-1-0-4	9	NXT	62	0	0	7	0.24232	0.26909	3.8331	1.03144	T	b4+;b5+;b6+;b7+;b8+;b9+;b10+;	b4+;b5+;b6+;	sp|P02787|TRFE_HUMAN	R	GN	622	0	630	-0.00436	-2.71709	1.99e-19	sp|P02787|TRFE_HUMAN	1	-0.01647	-3.97668
20190704_SL_Transferrin_GP.14464.14464.3.0.dta	24	3688.45	1774.74	3	QQQHLFGSJVTDCSGN	0,Gln->pyro-Glu[AnyN-termQ];13,Carbamidomethyl[C];	1913.71	1913.68	5-4-1-0-0	9	NXT	36	4	0.09905	13	0.38189	0.44593	5.77352	2.57459	T	b2+;b3+;b4+;b5+;b6+;b7+;b8+;b9+;b10+;b12+;y1+;y3+;y4+;Y0+;Y0+;Y1+;Y1+;	b4+;b5+;b6+;Y0+;Y0+;Y1+;	sp|P02787|TRFE_HUMAN	R	FC	622	0	630	0.00072	0.405467	1.92e-18	sp|P02787|TRFE_HUMAN	2	-0.03282	-8.90039
20190704_SL_Transferrin_GP.14479.14479.3.1.dta	43	3899.53	1603.68	3	QQQHLFGSJVTDCS	0,Gln->pyro-Glu[AnyN-termQ];13,Carbamidomethyl[C];	2295.85	2295.82	7-5-0-0-1	9	NXT	32	0	0	4	0.22326	0.2149	3.8331	0.82373	T	b4+;b5+;b6+;b12+;	b4+;b5+;b6+;	sp|P02787|TRFE_HUMAN	R	GN	622	0	630	-0.00436	-2.71709	1.99e-19	sp|P02787|TRFE_HUMAN	1	-0.02748	-7.04877
20190704_SL_Transferrin_GP.14484.14484.3.0.dta	24	4125.6	1774.74	3	QQQHLFGSJVTDCSGN	0,Gln->pyro-Glu[AnyN-termQ];13,Carbamidomethyl[C];	2350.86	2350.83	5-4-2-0-1	9	NXT	54	3	0.07165	9	0.29945	0.34778	5.17648	1.80025	T	b1+;b4+;b5+;b6+;b7+;b8+;b9+;b10+;y4+;Y0+;Y1+;Y1+;	b4+;b5+;b6+;Y0+;Y1+;	sp|P02787|TRFE_HUMAN	R	FC	622	0	630	0.00072	0.405467	1.92e-18	sp|P02787|TRFE_HUMAN	2	-0.02953	-7.15944
20190704_SL_Transferrin_GP.14502.14502.3.1.dta	24	3721.47	1774.74	3	QQQHLFGSJVTDCSGN	0,Gln->pyro-Glu[AnyN-termQ];13,Carbamidomethyl[C];	1946.72	1946.69	7-4-0-0-0	9	NXT	50	3	0.08287	8	0.31176	0.35794	5.17648	1.85285	T	b4+;b5+;b6+;b7+;b8+;b9+;b10+;b12+;Y0+;Y0+;Y1+;	b4+;b5+;b6+;Y0+;Y0+;	sp|P02787|TRFE_HUMAN	R	FC	622	0	630	0.00072	0.405467	1.92e-18	sp|P02787|TRFE_HUMAN	2	-0.03496	-9.3966
20190704_SL_Transferrin_GP.14523.14523.3.0.dta	47	3978.56	1356.62	3	QQQHLFGSJVTD	0,Gln->pyro-Glu[AnyN-termQ];	2621.94	2621.98	4-9-0-0-1	9	NXT	24	1	0.0092	7	0.27085	0.26208	3.85904	1.01137	T	b3+;b4+;b5+;b6+;b7+;b8+;b9+;Y1+;	b4+;b5+;b6+;	sp|P02787|TRFE_HUMAN	R	CS	622	0	630	0.00079	0.581908	3.58e-17	sp|P02787|TRFE_HUMAN	1	0.03962	9.961
20190704_SL_Transferrin_GP.14526.14526.3.1.dta	47	3515.41	1356.62	3	QQQHLFGSJVTD	0,Gln->pyro-Glu[AnyN-termQ];	2158.79	2158.8	4-6-0-0-2	9	NXT	24	0	0	5	0.31909	0.26776	3.85904	1.03329	T	b4+;b5+;b6+;b8+;b9+;	b4+;b5+;b6+;	sp|P02787|TRFE_HUMAN	R	CS	622	0	630	0.00079	0.581908	3.58e-17	sp|P02787|TRFE_HUMAN	1	0.014	3.98363
20190704_SL_Transferrin_GP.14530.14530.3.0.dta	24	4125.6	1774.74	3	QQQHLFGSJVTDCSGN	0,Gln->pyro-Glu[AnyN-termQ];13,Carbamidomethyl[C];	2350.86	2350.83	5-4-2-0-1	9	NXT	54	4	0.15178	8	0.28775	0.37495	5.77352	2.1648	T	b4+;b5+;b6+;b7+;b8+;b9+;b10+;b12+;Y0+;Y0+;Y1+;Y1+;	b4+;b5+;b6+;Y0+;Y0+;Y1+;	sp|P02787|TRFE_HUMAN	R	FC	622	0	630	0.00072	0.405467	1.92e-18	sp|P02787|TRFE_HUMAN	2	-0.02985	-7.23702
20190704_SL_Transferrin_GP.14534.14534.3.1.dta	24	3721.47	1774.74	3	QQQHLFGSJVTDCSGN	0,Gln->pyro-Glu[AnyN-termQ];13,Carbamidomethyl[C];	1946.72	1946.69	7-4-0-0-0	9	NXT	46	2	0.07738	4	0.31928	0.31198	5.17648	1.61497	T	b4+;b5+;b6+;b10+;Y0+;Y0+;	b4+;b5+;b6+;Y0+;Y0+;	sp|P02787|TRFE_HUMAN	R	FC	622	0	630	0.00072	0.405467	1.92e-18	sp|P02787|TRFE_HUMAN	2	-0.03436	-9.23534
20190704_SL_Transferrin_GP.14548.14548.3.2.dta	43	3882.51	1603.68	3	QQQHLFGSJVTDCS	0,Gln->pyro-Glu[AnyN-termQ];13,Carbamidomethyl[C];	2278.83	2278.81	6-5-1-0-0	9	NXT	34	0	0	4	0.24293	0.2257	3.8331	0.86514	T	b4+;b5+;b6+;b12+;	b4+;b5+;b6+;	sp|P02787|TRFE_HUMAN	R	GN	622	0	630	-0.00436	-2.71709	1.99e-19	sp|P02787|TRFE_HUMAN	1	-0.01848	-4.76102
20190704_SL_Transferrin_GP.14554.14554.3.0.dta	4	3978.56	1041.47	3	QQQHLFGSJ	0,Gln->pyro-Glu[AnyN-termQ];	2937.08	2937.08	7-6-0-0-4	9	NXT	22	1	0.02483	5	0.2495	0.20977	3.90115	0.81835	T	b1+;b4+;b5+;b6+;b7+;Y0+;	b4+;b5+;b6+;	sp|P02787|TRFE_HUMAN	R	VT	622	0	630	0.00038	0.364523	2.74e-12	sp|P02787|TRFE_HUMAN	1	-0.00474	-1.19169
20190704_SL_Transferrin_GP.14607.14607.3.0.dta	43	3705.48	1603.68	3	QQQHLFGSJVTDCS	0,Gln->pyro-Glu[AnyN-termQ];13,Carbamidomethyl[C];	2101.8	2101.78	4-5-0-0-3	9	NXT	56	0	0	6	0.32199	0.30187	4.53585	1.36925	T	b4+;b5+;b6+;b7+;b9+;b10+;	b4+;b5+;b6+;b10+;	sp|P02787|TRFE_HUMAN	R	GN	622	0	630	-0.00436	-2.71709	1.99e-19	sp|P02787|TRFE_HUMAN	1	-0.01644	-4.43786
20190704_SL_Transferrin_GP.14610.14610.3.0.dta	24	3688.46	1774.74	3	QQQHLFGSJVTDCSGN	0,Gln->pyro-Glu[AnyN-termQ];13,Carbamidomethyl[C];	1913.71	1913.68	5-4-1-0-0	9	NXT	42	2	0.04949	4	0.29403	0.27086	4.53585	1.22858	T	b1+;b4+;b5+;b6+;Y0+;Y0+;	b4+;b5+;b6+;Y0+;	sp|P02787|TRFE_HUMAN	R	FC	622	0	630	0.00072	0.405467	1.92e-18	sp|P02787|TRFE_HUMAN	2	-0.03461	-9.38581
20190704_SL_Transferrin_GP.14671.14671.3.0.dta	43	3737.45	1603.68	3	QQQHLFGSJVTDCS	0,Gln->pyro-Glu[AnyN-termQ];13,Carbamidomethyl[C];	2133.77	2133.77	6-5-0-0-1	9	NXT	32	0	0	8	0.30575	0.30642	3.8331	1.17454	T	b4+;b5+;b6+;b7+;b8+;b9+;b10+;b12+;	b4+;b5+;b6+;	sp|P02787|TRFE_HUMAN	R	GN	622	0	630	-0.00436	-2.71709	1.99e-19	sp|P02787|TRFE_HUMAN	1	0.00016	0.0428215
20190704_SL_Transferrin_GP.14672.14672.3.1.dta	24	3996.57	1774.74	3	QQQHLFGSJVTDCSGN	0,Gln->pyro-Glu[AnyN-termQ];13,Carbamidomethyl[C];	2221.82	2221.79	6-4-1-0-1	9	NXT	50	3	0.07745	7	0.223	0.28043	4.53585	1.27198	T	b4+;b6+;b7+;b9+;b10+;b12+;y6+;Y0+;Y0+;Y1+;	b4+;b6+;Y0+;Y1+;	sp|P02787|TRFE_HUMAN	R	FC	622	0	630	0.00072	0.405467	1.92e-18	sp|P02787|TRFE_HUMAN	2	-0.03543	-8.86726
20190704_SL_Transferrin_GP.14683.14683.3.0.dta	24	3721.47	1774.74	3	QQQHLFGSJVTDCSGN	0,Gln->pyro-Glu[AnyN-termQ];13,Carbamidomethyl[C];	1946.72	1946.69	7-4-0-0-0	9	NXT	50	0	0	4	0.26738	0.2551	4.53585	1.15708	T	b4+;b5+;b6+;b10+;	b4+;b5+;b6+;b10+;	sp|P02787|TRFE_HUMAN	R	FC	622	0	630	0.00072	0.405467	1.92e-18	sp|P02787|TRFE_HUMAN	2	-0.03476	-9.34285
20190704_SL_Transferrin_GP.14692.14692.3.1.dta	43	3753.48	1603.68	3	QQQHLFGSJVTDCS	0,Gln->pyro-Glu[AnyN-termQ];13,Carbamidomethyl[C];	2149.8	2149.77	7-5-0-0-0	9	NXT	40	0	0	5	0.25437	0.23784	3.8331	0.91166	T	b4+;b5+;b6+;b7+;b10+;	b4+;b5+;b6+;	sp|P02787|TRFE_HUMAN	R	GN	622	0	630	-0.00436	-2.71709	1.99e-19	sp|P02787|TRFE_HUMAN	1	-0.03526	-9.39638
20190704_SL_Transferrin_GP.14698.14698.3.1.dta	24	4013.58	1774.74	3	QQQHLFGSJVTDCSGN	0,Gln->pyro-Glu[AnyN-termQ];13,Carbamidomethyl[C];	2238.84	2238.8	7-4-0-0-2	9	NXT	62	2	0.04273	4	0.19155	0.23698	4.53585	1.0749	T	b4+;b5+;b6+;b10+;Y0+;Y1+;	b4+;b5+;b6+;Y0+;	sp|P02787|TRFE_HUMAN	R	FC	622	0	630	0.00072	0.405467	1.92e-18	sp|P02787|TRFE_HUMAN	2	-0.03575	-8.90941
20190704_SL_Transferrin_GP.14715.14715.3.0.dta	4	3670.44	1041.47	3	QQQHLFGSJ	0,Gln->pyro-Glu[AnyN-termQ];	2628.96	2628.97	6-6-0-0-3	9	NXT	10	1	0.01408	5	0.29196	0.22485	3.90115	0.87716	T	b1+;b4+;b5+;b6+;b7+;Y0+;	b4+;b5+;b6+;	sp|P02787|TRFE_HUMAN	R	VT	622	0	630	0.00038	0.364523	2.74e-12	sp|P02787|TRFE_HUMAN	1	0.00522	1.42257
20190704_SL_Transferrin_GP.14722.14722.3.0.dta	4	3978.54	1041.47	3	QQQHLFGSJ	0,Gln->pyro-Glu[AnyN-termQ];	2937.07	2937.08	7-6-0-0-4	9	NXT	20	2	0.02256	5	0.27765	0.22068	3.90115	0.86091	T	b4+;b5+;b6+;b7+;b8+;Y0+;Y1+;	b4+;b5+;b6+;	sp|P02787|TRFE_HUMAN	R	VT	622	0	630	0.00038	0.364523	2.74e-12	sp|P02787|TRFE_HUMAN	1	0.00786	1.9761
20190704_SL_Transferrin_GP.14729.14729.3.1.dta	24	3721.46	1774.74	3	QQQHLFGSJVTDCSGN	0,Gln->pyro-Glu[AnyN-termQ];13,Carbamidomethyl[C];	1946.72	1946.69	7-4-0-0-0	9	NXT	46	1	0.02373	4	0.2257	0.24508	3.8331	0.93943	T	b4+;b5+;b6+;b10+;Y0+;	b4+;b5+;b6+;	sp|P02787|TRFE_HUMAN	R	FC	622	0	630	0.00072	0.405467	1.92e-18	sp|P02787|TRFE_HUMAN	2	-0.03323	-8.93162
20190704_SL_Transferrin_GP.14730.14730.3.2.dta	43	3663.44	1603.68	3	QQQHLFGSJVTDCS	0,Gln->pyro-Glu[AnyN-termQ];13,Carbamidomethyl[C];	2059.76	2059.73	5-4-1-0-1	9	NXT	22	0	0	4	0.17472	0.19027	3.8331	0.72931	T	b4+;b5+;b6+;b12+;	b4+;b5+;b6+;	sp|P02787|TRFE_HUMAN	R	GN	622	0	630	-0.00436	-2.71709	1.99e-19	sp|P02787|TRFE_HUMAN	1	-0.02258	-6.16527
20190704_SL_Transferrin_GP.14733.14733.3.1.dta	24	3688.46	1774.74	3	QQQHLFGSJVTDCSGN	0,Gln->pyro-Glu[AnyN-termQ];13,Carbamidomethyl[C];	1913.71	1913.68	5-4-1-0-0	9	NXT	42	2	0.03047	9	0.34344	0.35812	5.17648	1.85382	T	b3+;b4+;b5+;b6+;b7+;b8+;b9+;b10+;b12+;Y0+;Y1+;	b4+;b5+;b6+;b7+;Y0+;	sp|P02787|TRFE_HUMAN	R	FC	622	0	630	0.00072	0.405467	1.92e-18	sp|P02787|TRFE_HUMAN	2	-0.03649	-9.89563
20190704_SL_Transferrin_GP.14757.14757.3.0.dta	24	3787.51	1774.74	3	QQQHLFGSJVTDCSGN	0,Gln->pyro-Glu[AnyN-termQ];13,Carbamidomethyl[C];	2012.77	2012.75	4-6-0-0-1	9	NXT	50	0	0	4	0.12315	0.16395	3.03379	0.49739	T	b3+;b4+;b5+;b6+;	b4+;b5+;	sp|P02787|TRFE_HUMAN	R	FC	622	0	630	0.00072	0.405467	1.92e-18	sp|P02787|TRFE_HUMAN	2	-0.02399	-6.33562
20190704_SL_Transferrin_GP.14760.14760.3.2.dta	102	4038.58	1921.81	3	QQQHLFGSJVTDCSGNF	0,Gln->pyro-Glu[AnyN-termQ];13,Carbamidomethyl[C];	2116.77	2116.76	5-5-1-0-0	9	NXT	48	0	0	4	0.13828	0.19167	3.03379	0.58149	T	b4+;b5+;b6+;b7+;	b4+;b5+;	sp|P02787|TRFE_HUMAN	R	CL	622	0	630	-0.00531	-2.76161	3.94e-14	sp|P02787|TRFE_HUMAN	2	-0.01078	-2.66991
20190704_SL_Transferrin_GP.14767.14767.3.1.dta	102	4038.58	1921.81	3	QQQHLFGSJVTDCSGNF	0,Gln->pyro-Glu[AnyN-termQ];13,Carbamidomethyl[C];	2116.77	2116.76	5-5-1-0-0	9	NXT	48	0	0	4	0.06601	0.13043	3.03379	0.39571	T	b4+;b5+;b6+;b16+;	b4+;b16+;	sp|P02787|TRFE_HUMAN	R	CL	622	0	630	-0.00531	-2.76161	3.94e-14	sp|P02787|TRFE_HUMAN	2	-0.01078	-2.66991
20190704_SL_Transferrin_GP.14775.14775.4.0.dta	24	3979.54	1774.74	4	QQQHLFGSJVTDCSGN	0,Gln->pyro-Glu[AnyN-termQ];13,Carbamidomethyl[C];	2204.8	2204.77	5-4-2-0-0	9	NXT	34	4	0.07608	12	0.25057	0.36898	5.17648	1.91002	T	b4+;b5+;b6+;b7+;b8+;b9+;b10+;b12+;b14+;y1+;y4+;y6+;Y0+;Y0+;Y1+;Y1+;	b4+;b5+;b6+;Y0+;Y1+;	sp|P02787|TRFE_HUMAN	R	FC	622	0	630	0.00072	0.405467	1.92e-18	sp|P02787|TRFE_HUMAN	2	-0.02518	-6.32892
20190704_SL_Transferrin_GP.14781.14781.3.0.dta	24	3787.51	1774.74	3	QQQHLFGSJVTDCSGN	0,Gln->pyro-Glu[AnyN-termQ];13,Carbamidomethyl[C];	2012.77	2012.75	4-6-0-0-1	9	NXT	48	0	0	4	0.12233	0.17628	3.03379	0.5348	T	b4+;b5+;b6+;b10+;	b4+;b5+;	sp|P02787|TRFE_HUMAN	R	FC	622	0	630	0.00072	0.405467	1.92e-18	sp|P02787|TRFE_HUMAN	2	-0.02264	-5.97909
20190704_SL_Transferrin_GP.14785.14785.3.0.dta	24	3787.51	1774.74	3	QQQHLFGSJVTDCSGN	0,Gln->pyro-Glu[AnyN-termQ];13,Carbamidomethyl[C];	2012.77	2012.75	4-6-0-0-1	9	NXT	48	0	0	4	0.12311	0.16483	3.03379	0.50007	T	b3+;b4+;b5+;b6+;	b4+;b5+;	sp|P02787|TRFE_HUMAN	R	FC	622	0	630	0.00072	0.405467	1.92e-18	sp|P02787|TRFE_HUMAN	2	-0.02264	-5.97909
20190704_SL_Transferrin_GP.14786.14786.3.0.dta	24	3787.51	1774.74	3	QQQHLFGSJVTDCSGN	0,Gln->pyro-Glu[AnyN-termQ];13,Carbamidomethyl[C];	2012.77	2012.75	4-6-0-0-1	9	NXT	48	0	0	4	0.14119	0.17949	3.8331	0.68802	T	b4+;b5+;b6+;b12+;	b4+;b5+;b6+;	sp|P02787|TRFE_HUMAN	R	FC	622	0	630	0.00072	0.405467	1.92e-18	sp|P02787|TRFE_HUMAN	2	-0.02264	-5.97909
20190704_SL_Transferrin_GP.14787.14787.3.0.dta	24	3787.51	1774.74	3	QQQHLFGSJVTDCSGN	0,Gln->pyro-Glu[AnyN-termQ];13,Carbamidomethyl[C];	2012.77	2012.75	4-6-0-0-1	9	NXT	48	0	0	4	0.10761	0.15093	3.03379	0.45789	T	b4+;b5+;b6+;y14+;	b4+;b5+;	sp|P02787|TRFE_HUMAN	R	FC	622	0	630	0.00072	0.405467	1.92e-18	sp|P02787|TRFE_HUMAN	2	-0.02264	-5.97909
20190704_SL_Transferrin_GP.14796.14796.3.0.dta	24	4159.63	1774.74	3	QQQHLFGSJVTDCSGN	0,Gln->pyro-Glu[AnyN-termQ];13,Carbamidomethyl[C];	2384.88	2384.86	7-4-0-0-3	9	NXT	72	3	0.04568	7	0.1448	0.24541	3.8331	0.94069	T	b3+;b4+;b5+;b6+;b9+;b10+;b12+;Y0+;Y0+;Y1+;	b4+;b5+;b6+;	sp|P02787|TRFE_HUMAN	R	FC	622	0	630	0.00072	0.405467	1.92e-18	sp|P02787|TRFE_HUMAN	2	-0.02301	-5.53305
20190704_SL_Transferrin_GP.14797.14797.3.0.dta	24	4142.62	1774.74	3	QQQHLFGSJVTDCSGN	0,Gln->pyro-Glu[AnyN-termQ];13,Carbamidomethyl[C];	2367.87	2367.85	6-4-1-0-2	9	NXT	66	3	0.09181	10	0.24522	0.36016	5.17648	1.86434	T	b4+;b5+;b6+;b7+;b8+;b9+;b10+;y1+;y4+;y6+;Y0+;Y0+;Y1+;	b4+;b5+;b6+;Y0+;Y1+;	sp|P02787|TRFE_HUMAN	R	FC	622	0	630	0.00072	0.405467	1.92e-18	sp|P02787|TRFE_HUMAN	2	-0.02706	-6.53365
20190704_SL_Transferrin_GP.14802.14802.3.0.dta	102	4038.58	1921.81	3	QQQHLFGSJVTDCSGNF	0,Gln->pyro-Glu[AnyN-termQ];13,Carbamidomethyl[C];	2116.77	2116.76	5-5-1-0-0	9	NXT	50	0	0	4	0.06334	0.13127	2.05294	0.2695	T	b1+;b4+;b5+;b6+;	b4+;	sp|P02787|TRFE_HUMAN	R	CL	622	0	630	-0.00531	-2.76161	3.94e-14	sp|P02787|TRFE_HUMAN	2	-0.01238	-3.06619
20190704_SL_Transferrin_GP.14817.14817.3.0.dta	24	4125.59	1774.74	3	QQQHLFGSJVTDCSGN	0,Gln->pyro-Glu[AnyN-termQ];13,Carbamidomethyl[C];	2350.85	2350.83	5-4-2-0-1	9	NXT	48	2	0.03572	9	0.27814	0.35603	3.8331	1.36471	T	b4+;b5+;b6+;b7+;b8+;b9+;b10+;y1+;y6+;Y0+;Y0+;	b4+;b5+;b6+;	sp|P02787|TRFE_HUMAN	R	FC	622	0	630	0.00072	0.405467	1.92e-18	sp|P02787|TRFE_HUMAN	2	-0.01791	-4.34224
20190704_SL_Transferrin_GP.14859.14859.3.0.dta	24	3979.55	1774.74	3	QQQHLFGSJVTDCSGN	0,Gln->pyro-Glu[AnyN-termQ];13,Carbamidomethyl[C];	2204.81	2204.77	5-4-2-0-0	9	NXT	38	4	0.07507	14	0.3103	0.3994	4.53585	1.81162	T	b2+;b3+;b4+;b5+;b6+;b7+;b8+;b9+;b10+;b11+;b12+;y1+;y6+;y11+;Y0+;Y0+;Y1+;Y1+;	b4+;b5+;b6+;Y0+;	sp|P02787|TRFE_HUMAN	R	FC	622	0	630	0.00072	0.405467	1.92e-18	sp|P02787|TRFE_HUMAN	2	-0.03428	-8.61614
20190704_SL_Transferrin_GP.14861.14861.3.0.dta	24	3979.55	1774.74	3	QQQHLFGSJVTDCSGN	0,Gln->pyro-Glu[AnyN-termQ];13,Carbamidomethyl[C];	2204.81	2204.77	5-4-2-0-0	9	NXT	38	4	0.10457	22	0.33768	0.43623	5.77352	2.51859	T	b2+;b3+;b4+;b5+;b6+;b7+;b8+;b9+;b10+;b11+;b12+;b13+;b15+;y1+;y3+;y4+;y5+;y6+;y7+;y11+;y12+;y13+;Y0+;Y0+;Y1+;Y1+;	b4+;b5+;b6+;Y0+;Y0+;Y1+;	sp|P02787|TRFE_HUMAN	R	FC	622	0	630	0.00072	0.405467	1.92e-18	sp|P02787|TRFE_HUMAN	2	-0.03428	-8.61614
20190704_SL_Transferrin_GP.14882.14882.3.0.dta	24	3979.55	1774.74	3	QQQHLFGSJVTDCSGN	0,Gln->pyro-Glu[AnyN-termQ];13,Carbamidomethyl[C];	2204.81	2204.77	5-4-2-0-0	9	NXT	38	4	0.13294	12	0.31616	0.40781	5.77352	2.35448	T	b4+;b5+;b6+;b7+;b8+;b9+;b12+;y1+;y3+;y6+;y8+;y11+;Y0+;Y0+;Y1+;Y1+;	b4+;b5+;b6+;Y0+;Y0+;Y1+;	sp|P02787|TRFE_HUMAN	R	FC	622	0	630	0.00072	0.405467	1.92e-18	sp|P02787|TRFE_HUMAN	2	-0.03375	-8.48293
20190704_SL_Transferrin_GP.14885.14885.3.1.dta	47	3863.53	1356.62	3	QQQHLFGSJVTD	0,Gln->pyro-Glu[AnyN-termQ];	2506.91	2506.92	4-7-1-0-1	9	NXT	8	0	0	4	0.23197	0.23086	3.85904	0.8909	T	b4+;b5+;b6+;b7+;	b4+;b5+;b6+;	sp|P02787|TRFE_HUMAN	R	CS	622	0	630	0.00079	0.581908	3.58e-17	sp|P02787|TRFE_HUMAN	1	0.01002	2.59417
20190704_SL_Transferrin_GP.14898.14898.3.1.dta	51	3992.57	1516.65	3	QQQHLFGSJVTDC	0,Gln->pyro-Glu[AnyN-termQ];13,Carbamidomethyl[C];	2475.92	2475.92	4-9-0-0-0	9	NXT	24	0	0	6	0.28656	0.24372	3.84588	0.9373	T	b4+;b5+;b6+;b7+;b9+;b10+;	b4+;b5+;b6+;	sp|P02787|TRFE_HUMAN	R	SG	622	0	630	-0.00112	-0.737992	2.15e-22	sp|P02787|TRFE_HUMAN	1	-0.00358	-0.896891
20190704_SL_Transferrin_GP.14904.14904.3.0.dta	39	3574.4	1660.7	3	QQQHLFGSJVTDCSG	0,Gln->pyro-Glu[AnyN-termQ];13,Carbamidomethyl[C];	1913.7	1913.68	5-4-1-0-0	9	NXT	44	3	0.08745	8	0.32889	0.32852	4.543	1.49247	T	b1+;b3+;b4+;b5+;b6+;b7+;b9+;b10+;Y0+;Y0+;Y1+;	b4+;b5+;b6+;Y0+;	sp|P02787|TRFE_HUMAN	R	NF	622	0	630	-0.00157	-0.944824	1.56e-15	sp|P02787|TRFE_HUMAN	1	-0.02439	-6.82539
20190704_SL_Transferrin_GP.14905.14905.3.0.dta	43	3792.42	1603.68	3	QQQHLFGSJVTDCS	0,Gln->pyro-Glu[AnyN-termQ];13,Carbamidomethyl[C];	2188.74	2188.74	11-2-0-0-0	9	NXT	6	0	0	5	0.16266	0.18483	3.8331	0.70847	T	b3+;b4+;b5+;b6+;b7+;	b4+;b5+;b6+;	sp|P02787|TRFE_HUMAN	R	GN	622	0	630	-0.00436	-2.71709	1.99e-19	sp|P02787|TRFE_HUMAN	1	0.00406	1.07084
20190704_SL_Transferrin_GP.14916.14916.3.1.dta	101	3991.59	1921.81	3	QQQHLFGSJVTDCSGNF	0,Gln->pyro-Glu[AnyN-termQ];13,Carbamidomethyl[C];	2069.78	2069.77	4-7-0-0-0	9	NXT	34	0	0	4	0.24175	0.15331	4.34896	0.66673	T	b4+;b5+;b6+;y16++;	b4+;b5+;b6+;y16++;	sp|P02787|TRFE_HUMAN	R	CL	622	0	630	-0.00531	-2.76161	3.94e-14	sp|P02787|TRFE_HUMAN	2	-0.01209	-3.02962
20190704_SL_Transferrin_GP.14922.14922.3.1.dta	4	3880.5	1041.47	3	QQQHLFGSJ	0,Gln->pyro-Glu[AnyN-termQ];	2839.03	2839	10-6-0-0-0	9	NXT	30	0	0	4	0.23255	0.18429	3.90115	0.71893	T	b4+;b5+;b6+;b8+;	b4+;b5+;b6+;	sp|P02787|TRFE_HUMAN	R	VT	622	0	630	0.00038	0.364523	2.74e-12	sp|P02787|TRFE_HUMAN	1	-0.0253	-6.52142
20190704_SL_Transferrin_GP.14937.14937.3.0.dta	39	3607.39	1660.7	3	QQQHLFGSJVTDCSG	0,Gln->pyro-Glu[AnyN-termQ];13,Carbamidomethyl[C];	1946.69	1946.69	7-4-0-0-0	9	NXT	30	0	0	4	0.28043	0.22179	3.83944	0.85154	T	b4+;b5+;b6+;b8+;	b4+;b5+;b6+;	sp|P02787|TRFE_HUMAN	R	NF	622	0	630	-0.00157	-0.944824	1.56e-15	sp|P02787|TRFE_HUMAN	1	-0.00285	-0.790265
20190704_SL_Transferrin_GP.14940.14940.3.0.dta	39	3591.43	1660.7	3	QQQHLFGSJVTDCSG	0,Gln->pyro-Glu[AnyN-termQ];13,Carbamidomethyl[C];	1930.73	1930.69	6-4-0-0-1	9	NXT	40	3	0.21497	5	0.27159	0.33789	5.78195	1.95368	T	b4+;b5+;b6+;b9+;b10+;Y0+;Y0+;Y1+;	b4+;b5+;b6+;Y0+;Y0+;Y1+;	sp|P02787|TRFE_HUMAN	R	NF	622	0	630	-0.00157	-0.944824	1.56e-15	sp|P02787|TRFE_HUMAN	1	-0.03369	-9.38321
20190704_SL_Transferrin_GP.14943.14943.3.0.dta	39	3591.43	1660.7	3	QQQHLFGSJVTDCSG	0,Gln->pyro-Glu[AnyN-termQ];13,Carbamidomethyl[C];	1930.73	1930.69	6-4-0-0-1	9	NXT	40	3	0.11849	14	0.3582	0.3787	5.78195	2.18965	T	b3+;b4+;b5+;b6+;b7+;b8+;b9+;b10+;b12+;y3+;y5+;y9+;y10+;y13+;Y0+;Y0+;Y1+;	b4+;b5+;b6+;Y0+;Y0+;Y1+;	sp|P02787|TRFE_HUMAN	R	NF	622	0	630	-0.00157	-0.944824	1.56e-15	sp|P02787|TRFE_HUMAN	1	-0.03396	-9.45841
20190704_SL_Transferrin_GP.14960.14960.3.0.dta	47	3968.55	1356.62	3	QQQHLFGSJVTD	0,Gln->pyro-Glu[AnyN-termQ];	2611.94	2611.95	5-6-1-0-2	9	NXT	26	0	0	4	0.18538	0.20062	4.56511	0.91584	T	b3+;b4+;b5+;b6+;	b3+;b4+;b5+;b6+;	sp|P02787|TRFE_HUMAN	R	CS	622	0	630	0.00079	0.581908	3.58e-17	sp|P02787|TRFE_HUMAN	1	0.0142	3.57905
20190704_SL_Transferrin_GP.14973.14973.3.1.dta	4	3587.4	1041.47	3	QQQHLFGSJ	0,Gln->pyro-Glu[AnyN-termQ];	2545.92	2545.89	8-4-1-0-1	9	NXT	18	0	0	4	0.25534	0.20146	3.90115	0.78592	T	b3+;b4+;b5+;b6+;	b4+;b5+;b6+;	sp|P02787|TRFE_HUMAN	R	VT	622	0	630	0.00038	0.364523	2.74e-12	sp|P02787|TRFE_HUMAN	1	-0.02837	-7.9104
20190704_SL_Transferrin_GP.14989.14989.3.1.dta	102	3770.48	1921.81	3	QQQHLFGSJVTDCSGNF	0,Gln->pyro-Glu[AnyN-termQ];13,Carbamidomethyl[C];	1848.67	1848.64	8-2-0-0-1	9	NXT	16	0	0	4	0.06887	0.1687	2.05294	0.34634	T	b4+;b5+;b6+;b9+;	b4+;	sp|P02787|TRFE_HUMAN	R	CL	622	0	630	-0.00531	-2.76161	3.94e-14	sp|P02787|TRFE_HUMAN	2	-0.03163	-8.39102
20190704_SL_Transferrin_GP.14989.14989.4.2.dta	139	5028.04	2498.1	4	QQQHLFGSJVTDCSGNFCLFR	0,Gln->pyro-Glu[AnyN-termQ];13,Carbamidomethyl[C];18,Carbamidomethyl[C];	2529.95	2529.9	N(NH(HNHNH(NON|a|keto|d))(HN(F)(H)))(F)	9	NXT	90	0	0	5	0.0834	0.1392	2.05687	0.28631	T	b4+;b5+;b6+;b9+;y1+;	b4+;	sp|P02787|TRFE_HUMAN	R	SE	622	0	630	-0.0057	-2.28084	1.8e-79	sp|P02787|TRFE_HUMAN	2	-0.04711	-9.37124
20190704_SL_Transferrin_GP.14993.14993.3.5.dta	43	3809.5	1603.68	3	QQQHLFGSJVTDCS	0,Gln->pyro-Glu[AnyN-termQ];13,Carbamidomethyl[C];	2205.82	2205.79	5-4-1-0-2	9	NXT	38	2	0.03286	4	0.18369	0.20514	3.8331	0.78632	T	b3+;b4+;b5+;b6+;Y0+;Y1+;	b4+;b5+;Y1+;	sp|P02787|TRFE_HUMAN	R	GN	622	0	630	-0.00436	-2.71709	1.99e-19	sp|P02787|TRFE_HUMAN	1	-0.02844	-7.46746
20190704_SL_Transferrin_GP.15006.15006.3.0.dta	24	3996.57	1774.74	3	QQQHLFGSJVTDCSGN	0,Gln->pyro-Glu[AnyN-termQ];13,Carbamidomethyl[C];	2221.82	2221.79	6-4-1-0-1	9	NXT	50	4	0.07629	13	0.25997	0.34293	5.17648	1.77516	T	b3+;b4+;b5+;b6+;b7+;b8+;b9+;b10+;b12+;y5+;y6+;y11+;y13+;Y0+;Y0+;Y1+;Y1+;	b4+;b5+;b6+;Y0+;Y0+;	sp|P02787|TRFE_HUMAN	R	FC	622	0	630	0.00072	0.405467	1.92e-18	sp|P02787|TRFE_HUMAN	2	-0.03474	-8.69458
20190704_SL_Transferrin_GP.15022.15022.3.4.dta	43	3809.5	1603.68	3	QQQHLFGSJVTDCS	0,Gln->pyro-Glu[AnyN-termQ];13,Carbamidomethyl[C];	2205.82	2205.79	5-4-1-0-2	9	NXT	38	1	0.02189	5	0.29651	0.25662	4.53585	1.16399	T	b1+;b4+;b5+;b6+;b7+;Y0+;	b4+;b5+;b6+;Y0+;	sp|P02787|TRFE_HUMAN	R	GN	622	0	630	-0.00436	-2.71709	1.99e-19	sp|P02787|TRFE_HUMAN	1	-0.02923	-7.67489
20190704_SL_Transferrin_GP.15027.15027.4.0.dta	43	3996.57	1603.68	4	QQQHLFGSJVTDCS	0,Gln->pyro-Glu[AnyN-termQ];13,Carbamidomethyl[C];	2392.89	2392.88	4-5-1-0-3	9	NXT	54	0	0	5	0.20048	0.21135	3.8331	0.81013	T	b4+;b5+;b6+;b7+;b10+;	b4+;b5+;b6+;	sp|P02787|TRFE_HUMAN	R	GN	622	0	630	-0.00436	-2.71709	1.99e-19	sp|P02787|TRFE_HUMAN	1	-0.01501	-3.75665
20190704_SL_Transferrin_GP.15029.15029.3.2.dta	102	3706.47	1921.81	3	QQQHLFGSJVTDCSGNF	0,Gln->pyro-Glu[AnyN-termQ];13,Carbamidomethyl[C];	1784.66	1784.63	6-4-0-0-0	9	NXT	28	0	0	4	0.25906	0.25575	3.8331	0.98031	T	b4+;b5+;b6+;b7+;	b4+;b5+;b6+;	sp|P02787|TRFE_HUMAN	R	CL	622	0	630	-0.00531	-2.76161	3.94e-14	sp|P02787|TRFE_HUMAN	2	-0.02418	-6.52546
20190704_SL_Transferrin_GP.15033.15033.3.0.dta	24	3771.52	1774.74	3	QQQHLFGSJVTDCSGN	0,Gln->pyro-Glu[AnyN-termQ];13,Carbamidomethyl[C];	1996.77	1996.75	3-6-0-0-2	9	NXT	34	0	0	4	0.05862	0.12301	2.05294	0.25254	T	b1+;b4+;b5+;b9+;	b4+;	sp|P02787|TRFE_HUMAN	R	FC	622	0	630	0.00072	0.405467	1.92e-18	sp|P02787|TRFE_HUMAN	2	-0.0209	-5.54299
20190704_SL_Transferrin_GP.15033.15033.4.4.dta	139	5027.01	2498.1	4	QQQHLFGSJVTDCSGNFCLFR	0,Gln->pyro-Glu[AnyN-termQ];13,Carbamidomethyl[C];18,Carbamidomethyl[C];	2528.91	2528.88	7-4-2-0-0	9	NXT	78	1	0.01134	5	0.06985	0.12162	2.05687	0.25016	T	b1+;b4+;b5+;b9+;y1+;Y1++;	b4+;	sp|P02787|TRFE_HUMAN	R	SE	622	0	630	-0.0057	-2.28084	1.8e-79	sp|P02787|TRFE_HUMAN	2	-0.03359	-6.6832
20190704_SL_Transferrin_GP.15034.15034.4.0.dta	139	4996	2498.1	4	QQQHLFGSJVTDCSGNFCLFR	0,Gln->pyro-Glu[AnyN-termQ];13,Carbamidomethyl[C];18,Carbamidomethyl[C];	2497.91	2497.91	5-4-1-0-4	9	NXT	68	0	0	4	0.21617	0.20078	4.543	0.91213	T	b4+;b5+;b6+;b7+;	b4+;b5+;b6+;b7+;	sp|P02787|TRFE_HUMAN	R	SE	622	0	630	-0.0057	-2.28084	1.8e-79	sp|P02787|TRFE_HUMAN	2	0.00078	0.156156
20190704_SL_Transferrin_GP.15036.15036.3.0.dta	24	3996.57	1774.74	3	QQQHLFGSJVTDCSGN	0,Gln->pyro-Glu[AnyN-termQ];13,Carbamidomethyl[C];	2221.82	2221.79	6-4-1-0-1	9	NXT	50	4	0.07941	16	0.2855	0.36473	5.17648	1.88799	T	b3+;b4+;b5+;b6+;b7+;b8+;b9+;b10+;b11+;b12+;b13+;y4+;y5+;y6+;y11+;y13+;Y0+;Y0+;Y1+;Y1+;	b4+;b5+;b6+;Y0+;Y1+;	sp|P02787|TRFE_HUMAN	R	FC	622	0	630	0.00072	0.405467	1.92e-18	sp|P02787|TRFE_HUMAN	2	-0.035	-8.75965
20190704_SL_Transferrin_GP.15037.15037.3.0.dta	51	3586.42	1516.65	3	QQQHLFGSJVTDC	0,Gln->pyro-Glu[AnyN-termQ];13,Carbamidomethyl[C];	2069.78	2069.77	4-7-0-0-0	9	NXT	14	0	0	4	0.21495	0.18324	3.84588	0.7047	T	b4+;b5+;b6+;b10+;	b4+;b5+;b6+;	sp|P02787|TRFE_HUMAN	R	SG	622	0	630	-0.00112	-0.737992	2.15e-22	sp|P02787|TRFE_HUMAN	1	-0.00973	-2.71376
20190704_SL_Transferrin_GP.15037.15037.4.1.dta	24	4781.83	1774.74	4	QQQHLFGSJVTDCSGN	0,Gln->pyro-Glu[AnyN-termQ];13,Carbamidomethyl[C];	3007.09	3007.06	6-5-3-0-1	9	NXT	40	0	0	4	0.21495	0.22879	3.8331	0.87697	T	b4+;b5+;b6+;b10+;	b4+;b5+;b6+;	sp|P02787|TRFE_HUMAN	R	FC	622	0	630	0.00072	0.405467	1.92e-18	sp|P02787|TRFE_HUMAN	2	-0.02986	-6.24575
20190704_SL_Transferrin_GP.15043.15043.3.1.dta	102	3731.45	1921.81	3	QQQHLFGSJVTDCSGNF	0,Gln->pyro-Glu[AnyN-termQ];13,Carbamidomethyl[C];	1809.63	1809.67	4-5-0-0-1	9	NXT	10	0	0	4	0.38972	0.31855	4.53585	1.44492	T	b4+;b5+;b6+;b7+;	b4+;b5+;b6+;b7+;	sp|P02787|TRFE_HUMAN	R	CL	622	0	630	-0.00531	-2.76161	3.94e-14	sp|P02787|TRFE_HUMAN	2	0.03374	9.0446
20190704_SL_Transferrin_GP.15114.15114.3.0.dta	47	3807.5	1356.62	3	QQQHLFGSJVTD	0,Gln->pyro-Glu[AnyN-termQ];	2450.88	2450.92	4-6-0-0-4	9	NXT	26	2	0.01717	8	0.26508	0.27229	3.85904	1.05077	T	b3+;b4+;b5+;b6+;b7+;b8+;b9+;b10+;Y0+;Y1+;	b4+;b5+;b6+;	sp|P02787|TRFE_HUMAN	R	CS	622	0	630	0.00079	0.581908	3.58e-17	sp|P02787|TRFE_HUMAN	1	0.03621	9.51278
20190704_SL_Transferrin_GP.15115.15115.3.0.dta	47	3807.5	1356.62	3	QQQHLFGSJVTD	0,Gln->pyro-Glu[AnyN-termQ];	2450.88	2450.92	4-6-0-0-4	9	NXT	26	2	0.02024	8	0.29585	0.28961	3.85904	1.11761	T	b2+;b4+;b5+;b6+;b7+;b8+;b9+;b10+;Y0+;Y1+;	b4+;b5+;b6+;	sp|P02787|TRFE_HUMAN	R	CS	622	0	630	0.00079	0.581908	3.58e-17	sp|P02787|TRFE_HUMAN	1	0.03621	9.51278
20190704_SL_Transferrin_GP.15117.15117.3.0.dta	4	3840.52	1041.47	3	QQQHLFGSJ	0,Gln->pyro-Glu[AnyN-termQ];	2799.04	2799.04	4-7-1-0-3	9	NXT	28	1	0.01796	4	0.26594	0.21349	3.90115	0.83287	T	b4+;b5+;b6+;b7+;Y0+;	b4+;b5+;b6+;	sp|P02787|TRFE_HUMAN	R	VT	622	0	630	0.00038	0.364523	2.74e-12	sp|P02787|TRFE_HUMAN	1	-0.00546	-1.42205
20190704_SL_Transferrin_GP.15124.15124.3.0.dta	47	3807.5	1356.62	3	QQQHLFGSJVTD	0,Gln->pyro-Glu[AnyN-termQ];	2450.88	2450.92	4-6-0-0-4	9	NXT	26	1	0.01148	7	0.29538	0.27763	3.85904	1.07139	T	b2+;b4+;b5+;b6+;b7+;b9+;b10+;Y1+;	b4+;b5+;b6+;	sp|P02787|TRFE_HUMAN	R	CS	622	0	630	0.00079	0.581908	3.58e-17	sp|P02787|TRFE_HUMAN	1	0.03621	9.51278
20190704_SL_Transferrin_GP.15126.15126.3.0.dta	4	3840.52	1041.47	3	QQQHLFGSJ	0,Gln->pyro-Glu[AnyN-termQ];	2799.04	2799.04	4-7-1-0-3	9	NXT	28	1	0.01135	4	0.22058	0.19289	3.90115	0.75251	T	b4+;b5+;b6+;b7+;Y0+;	b4+;b5+;b6+;	sp|P02787|TRFE_HUMAN	R	VT	622	0	630	0.00038	0.364523	2.74e-12	sp|P02787|TRFE_HUMAN	1	-0.00546	-1.42205
20190704_SL_Transferrin_GP.15132.15132.3.0.dta	43	3429.37	1603.68	3	QQQHLFGSJVTDCS	0,Gln->pyro-Glu[AnyN-termQ];13,Carbamidomethyl[C];	1825.69	1825.66	5-5-0-0-0	9	NXT	36	1	0.00673	10	0.43426	0.37038	4.53585	1.67998	T	b3+;b4+;b5+;b6+;b7+;b8+;b9+;b10+;b12+;b13+;Y2++;	b4+;b5+;b6+;b13+;	sp|P02787|TRFE_HUMAN	R	GN	622	0	630	-0.00436	-2.71709	1.99e-19	sp|P02787|TRFE_HUMAN	1	-0.03391	-9.89091
20190704_SL_Transferrin_GP.15156.15156.3.0.dta	4	3517.39	1041.47	3	QQQHLFGSJ	0,Gln->pyro-Glu[AnyN-termQ];	2475.92	2475.92	4-9-0-0-0	9	NXT	34	1	0.01071	4	0.31209	0.23359	3.90115	0.91128	T	b4+;b5+;b6+;b7+;Y0+;	b4+;b5+;b6+;	sp|P02787|TRFE_HUMAN	R	VT	622	0	630	0.00038	0.364523	2.74e-12	sp|P02787|TRFE_HUMAN	1	0.0002	0.0568766
20190704_SL_Transferrin_GP.15161.15161.3.0.dta	24	4013.57	1774.74	3	QQQHLFGSJVTDCSGN	0,Gln->pyro-Glu[AnyN-termQ];13,Carbamidomethyl[C];	2238.83	2238.8	7-4-0-0-2	9	NXT	56	1	0.02242	5	0.25164	0.26601	4.53585	1.20657	T	b4+;b5+;b6+;b7+;b10+;Y0+;	b4+;b5+;b6+;Y0+;	sp|P02787|TRFE_HUMAN	R	FC	622	0	630	0.00072	0.405467	1.92e-18	sp|P02787|TRFE_HUMAN	2	-0.02721	-6.78115
20190704_SL_Transferrin_GP.15167.15167.3.0.dta	4	3555.4	1041.47	3	QQQHLFGSJ	0,Gln->pyro-Glu[AnyN-termQ];	2513.93	2513.9	6-4-1-0-3	9	NXT	12	1	0.01484	4	0.20803	0.17946	3.90115	0.70009	T	b4+;b5+;b6+;b8+;Y0+;	b4+;b5+;b6+;	sp|P02787|TRFE_HUMAN	R	VT	622	0	630	0.00038	0.364523	2.74e-12	sp|P02787|TRFE_HUMAN	1	-0.0247	-6.94909
20190704_SL_Transferrin_GP.15195.15195.3.0.dta	24	3979.55	1774.74	3	QQQHLFGSJVTDCSGN	0,Gln->pyro-Glu[AnyN-termQ];13,Carbamidomethyl[C];	2204.81	2204.77	5-4-2-0-0	9	NXT	38	3	0.05874	9	0.2552	0.32701	4.53585	1.48328	T	b3+;b4+;b5+;b6+;b7+;b8+;b9+;b10+;b12+;Y0+;Y0+;Y1+;	b4+;b5+;b6+;Y0+;	sp|P02787|TRFE_HUMAN	R	FC	622	0	630	0.00072	0.405467	1.92e-18	sp|P02787|TRFE_HUMAN	2	-0.03415	-8.58347
20190704_SL_Transferrin_GP.15197.15197.3.0.dta	24	3979.55	1774.74	3	QQQHLFGSJVTDCSGN	0,Gln->pyro-Glu[AnyN-termQ];13,Carbamidomethyl[C];	2204.81	2204.77	5-4-2-0-0	9	NXT	38	4	0.07503	8	0.30343	0.34449	5.17648	1.78324	T	b4+;b5+;b6+;b7+;b8+;b9+;b12+;y4+;Y0+;Y0+;Y1+;Y1+;	b4+;b5+;b6+;b7+;Y0+;	sp|P02787|TRFE_HUMAN	R	FC	622	0	630	0.00072	0.405467	1.92e-18	sp|P02787|TRFE_HUMAN	2	-0.03415	-8.58347
20190704_SL_Transferrin_GP.15225.15225.3.2.dta	43	3575.42	1603.68	3	QQQHLFGSJVTDCS	0,Gln->pyro-Glu[AnyN-termQ];13,Carbamidomethyl[C];	1971.74	1971.72	5-5-0-0-1	9	NXT	34	0	0	4	0.26809	0.23543	3.8331	0.90243	T	b4+;b5+;b6+;b7+;	b4+;b5+;b6+;	sp|P02787|TRFE_HUMAN	R	GN	622	0	630	-0.00436	-2.71709	1.99e-19	sp|P02787|TRFE_HUMAN	1	-0.02033	-5.68762
20190704_SL_Transferrin_GP.15238.15238.3.2.dta	43	3575.42	1603.68	3	QQQHLFGSJVTDCS	0,Gln->pyro-Glu[AnyN-termQ];13,Carbamidomethyl[C];	1971.74	1971.72	5-5-0-0-1	9	NXT	38	0	0	6	0.26766	0.27597	3.8331	1.05782	T	b4+;b5+;b6+;b7+;b9+;b10+;	b4+;b5+;b6+;	sp|P02787|TRFE_HUMAN	R	GN	622	0	630	-0.00436	-2.71709	1.99e-19	sp|P02787|TRFE_HUMAN	1	-0.02132	-5.96458
20190704_SL_Transferrin_GP.15241.15241.4.1.dta	99	5028.05	2943.31	4	QQQHLFGSJVTDCSGNFCLFRSETK	0,Gln->pyro-Glu[AnyN-termQ];13,Carbamidomethyl[C];18,Carbamidomethyl[C];	2084.73	2084.77	3-5-1-0-2	9	NXT	80	0	0	4	0.07005	0.1108	1.91432	0.2121	T	b1+;b4+;b5+;b6+;	b4+;	sp|P02787|TRFE_HUMAN	R	DL	622	0	630	-0.00271	-0.920424	5.22e-48	sp|P02787|TRFE_HUMAN	2	0.03274	6.51282
20190704_SL_Transferrin_GP.15247.15247.3.2.dta	43	3575.42	1603.68	3	QQQHLFGSJVTDCS	0,Gln->pyro-Glu[AnyN-termQ];13,Carbamidomethyl[C];	1971.74	1971.72	5-5-0-0-1	9	NXT	38	0	0	5	0.25329	0.24003	3.8331	0.92005	T	b4+;b5+;b6+;b10+;b12+;	b4+;b5+;b6+;	sp|P02787|TRFE_HUMAN	R	GN	622	0	630	-0.00436	-2.71709	1.99e-19	sp|P02787|TRFE_HUMAN	1	-0.02132	-5.96458
20190704_SL_Transferrin_GP.15258.15258.3.0.dta	272	3890.48	2195.91	3	QQQHLFGSJVTDCSGNFCL	0,Gln->pyro-Glu[AnyN-termQ];13,Carbamidomethyl[C];16,Deamidated[N];18,Carbamidomethyl[C];	1694.57	1694.6	4-3-1-0-1	9	NXT	12	0	0	4	0.09105	0.06971	3.04454	0.21225	T	b4+;b5+;b6+;b7+;	b5+;b6+;	sp|P02787|TRFE_HUMAN	R	FR	622	0	630	0.01286	5.85368	4.37e-32	sp|P02787|TRFE_HUMAN	1	0.0342	8.79304
20190704_SL_Transferrin_GP.15279.15279.3.3.dta	274	3594.44	2499.08	3	QQQHLFGSJVTDCSGNFCLFR	0,Gln->pyro-Glu[AnyN-termQ];13,Carbamidomethyl[C];16,Deamidated[N];18,Carbamidomethyl[C];	1095.36	1095.4	3-3-0-0-0	9	NXT	32	0	0	7	0.33323	0.30214	3.63785	1.09915	T	b4+;b5+;b6+;b7+;b9+;b10+;b12+;	b4+;b5+;b6+;	sp|P02787|TRFE_HUMAN	R	SE	622	0	630	0.01471	5.88381	4.88e-25	sp|P02787|TRFE_HUMAN	4	0.03392	9.43952
20190704_SL_Transferrin_GP.15281.15281.3.0.dta	51	3722.46	1516.65	3	QQQHLFGSJVTDC	0,Gln->pyro-Glu[AnyN-termQ];13,Carbamidomethyl[C];	2205.81	2205.79	5-4-1-0-2	9	NXT	14	0	0	5	0.30187	0.22365	4.55026	1.01765	T	b4+;b5+;b6+;b7+;b12+;	b4+;b5+;b6+;b12+;	sp|P02787|TRFE_HUMAN	R	SG	622	0	630	-0.00112	-0.737992	2.15e-22	sp|P02787|TRFE_HUMAN	1	-0.02034	-5.46558
20190704_SL_Transferrin_GP.15282.15282.4.3.dta	139	4809.94	2498.1	4	QQQHLFGSJVTDCSGNFCLFR	0,Gln->pyro-Glu[AnyN-termQ];13,Carbamidomethyl[C];18,Carbamidomethyl[C];	2311.84	2311.82	8-5-0-0-0	9	NXT	78	0	0	5	0.22501	0.20602	3.83944	0.79099	T	b4+;b5+;b6+;b7+;b10+;	b4+;b5+;b6+;	sp|P02787|TRFE_HUMAN	R	SE	622	0	630	-0.0057	-2.28084	1.8e-79	sp|P02787|TRFE_HUMAN	2	-0.02528	-5.25685
20190704_SL_Transferrin_GP.15290.15290.3.0.dta	47	3807.5	1356.62	3	QQQHLFGSJVTD	0,Gln->pyro-Glu[AnyN-termQ];	2450.89	2450.92	4-6-0-0-4	9	NXT	32	0	0	4	0.21968	0.22283	3.85904	0.85989	T	b4+;b5+;b6+;b8+;	b4+;b5+;b6+;	sp|P02787|TRFE_HUMAN	R	CS	622	0	630	0.00079	0.581908	3.58e-17	sp|P02787|TRFE_HUMAN	1	0.03345	8.78769
20190704_SL_Transferrin_GP.15300.15300.3.0.dta	24	3828.52	1774.74	3	QQQHLFGSJVTDCSGN	0,Gln->pyro-Glu[AnyN-termQ];13,Carbamidomethyl[C];	2053.78	2053.77	3-7-0-0-1	9	NXT	24	0	0	4	0.19166	0.20731	4.53585	0.94031	T	b4+;b5+;b6+;b7+;	b4+;b5+;b6+;b7+;	sp|P02787|TRFE_HUMAN	R	FC	622	0	630	0.00072	0.405467	1.92e-18	sp|P02787|TRFE_HUMAN	2	-0.00536	-1.40038
20190704_SL_Transferrin_GP.15331.15331.3.2.dta	47	3490.4	1356.62	3	QQQHLFGSJVTD	0,Gln->pyro-Glu[AnyN-termQ];	2133.79	2133.77	6-5-0-0-1	9	NXT	10	0	0	4	0.30675	0.25983	4.56511	1.18615	T	b4+;b5+;b6+;b10+;	b4+;b5+;b6+;b10+;	sp|P02787|TRFE_HUMAN	R	CS	622	0	630	0.00079	0.581908	3.58e-17	sp|P02787|TRFE_HUMAN	1	-0.01389	-3.98062
20190704_SL_Transferrin_GP.15338.15338.3.1.dta	4	3549.43	1041.47	3	QQQHLFGSJ	0,Gln->pyro-Glu[AnyN-termQ];	2507.95	2507.94	4-7-0-0-3	9	NXT	24	0	0	4	0.17878	0.16688	3.90115	0.65103	T	b4+;b5+;b6+;b7+;	b4+;b5+;b6+;	sp|P02787|TRFE_HUMAN	R	VT	622	0	630	0.00038	0.364523	2.74e-12	sp|P02787|TRFE_HUMAN	1	-0.01296	-3.65232
20190704_SL_Transferrin_GP.15347.15347.3.0.dta	51	3576.41	1516.65	3	QQQHLFGSJVTDC	0,Gln->pyro-Glu[AnyN-termQ];13,Carbamidomethyl[C];	2059.77	2059.73	5-4-1-0-1	9	NXT	14	3	0.08846	7	0.38071	0.33107	5.79052	1.91706	T	b4+;b5+;b6+;b7+;b9+;b10+;b12+;Y0+;Y0+;Y1+;	b4+;b5+;b6+;b12+;Y0+;Y0+;	sp|P02787|TRFE_HUMAN	R	SG	622	0	630	-0.00112	-0.737992	2.15e-22	sp|P02787|TRFE_HUMAN	1	-0.0319	-8.92198
20190704_SL_Transferrin_GP.15351.15351.3.0.dta	4	3961.53	1041.47	3	QQQHLFGSJ	0,Gln->pyro-Glu[AnyN-termQ];	2920.06	2920.06	6-6-1-0-3	9	NXT	10	1	0.01987	6	0.26585	0.21834	3.90115	0.85179	T	b3+;b4+;b5+;b6+;b7+;b8+;Y0+;	b4+;b5+;b6+;	sp|P02787|TRFE_HUMAN	R	VT	622	0	630	0.00038	0.364523	2.74e-12	sp|P02787|TRFE_HUMAN	1	0.00371	0.936745
20190704_SL_Transferrin_GP.15358.15358.4.1.dta	139	4809.93	2498.1	4	QQQHLFGSJVTDCSGNFCLFR	0,Gln->pyro-Glu[AnyN-termQ];13,Carbamidomethyl[C];18,Carbamidomethyl[C];	2311.84	2311.82	8-5-0-0-0	9	NXT	78	0	0	5	0.23949	0.21484	3.83944	0.82487	T	b4+;b5+;b6+;b9+;b10+;	b4+;b5+;b6+;	sp|P02787|TRFE_HUMAN	R	SE	622	0	630	-0.0057	-2.28084	1.8e-79	sp|P02787|TRFE_HUMAN	2	-0.01841	-3.82828
20190704_SL_Transferrin_GP.15367.15367.3.1.dta	24	3559.4	1774.74	3	QQQHLFGSJVTDCSGN	0,Gln->pyro-Glu[AnyN-termQ];13,Carbamidomethyl[C];	1784.66	1784.63	6-4-0-0-0	9	NXT	34	0	0	4	0.2098	0.20568	3.8331	0.78839	T	b1+;b4+;b5+;b6+;	b4+;b5+;b6+;	sp|P02787|TRFE_HUMAN	R	FC	622	0	630	0.00072	0.405467	1.92e-18	sp|P02787|TRFE_HUMAN	2	-0.02514	-7.06493
20190704_SL_Transferrin_GP.15373.15373.3.0.dta	47	3432.36	1356.62	3	QQQHLFGSJVTD	0,Gln->pyro-Glu[AnyN-termQ];	2075.74	2075.73	6-4-1-0-0	9	NXT	8	0	0	4	0.2267	0.22595	3.85904	0.87196	T	b4+;b5+;b6+;b8+;	b4+;b5+;b6+;	sp|P02787|TRFE_HUMAN	R	CS	622	0	630	0.00079	0.581908	3.58e-17	sp|P02787|TRFE_HUMAN	1	-0.01387	-4.04212
20190704_SL_Transferrin_GP.15376.15376.3.0.dta	102	3868.52	1921.81	3	QQQHLFGSJVTDCSGNF	0,Gln->pyro-Glu[AnyN-termQ];13,Carbamidomethyl[C];	1946.71	1946.69	7-4-0-0-0	9	NXT	24	2	0.01804	4	0.10202	0.20375	3.03379	0.61813	T	b4+;b5+;b6+;b9+;Y0+;Y1+;	b4+;b5+;	sp|P02787|TRFE_HUMAN	R	CL	622	0	630	-0.00531	-2.76161	3.94e-14	sp|P02787|TRFE_HUMAN	2	-0.02074	-5.36259
20190704_SL_Transferrin_GP.15384.15384.3.0.dta	47	3270.32	1356.62	3	QQQHLFGSJVTD	0,Gln->pyro-Glu[AnyN-termQ];	1913.7	1913.68	5-4-1-0-0	9	NXT	14	3	0.12581	6	0.36849	0.35596	5.80803	2.06744	T	b4+;b5+;b6+;b7+;b9+;b10+;Y0+;Y0+;Y1+;	b4+;b5+;b6+;Y0+;Y0+;Y1+;	sp|P02787|TRFE_HUMAN	R	CS	622	0	630	0.00079	0.581908	3.58e-17	sp|P02787|TRFE_HUMAN	1	-0.02746	-8.39924
20190704_SL_Transferrin_GP.15385.15385.3.1.dta	275	4023.54	2499.08	3	QQQHLFGSNVTDCSGJFCLFR	0,Gln->pyro-Glu[AnyN-termQ];9,Deamidated[N];13,Carbamidomethyl[C];18,Carbamidomethyl[C];	1524.46	1524.49	N(NH(HN(HEX&n-acetyl&sulfate))(H))(F)	16	NXC	20	0	0	4	0.28032	0.20874	4.3159	0.90089	T	b4+;b5+;b6+;b15+;	b4+;b5+;b6+;b15+;	sp|P02787|TRFE_HUMAN	R	SE	622	0	637	0.01471	5.88381	4.88e-25	sp|P02787|TRFE_HUMAN	4	0.03377	8.39528
20190704_SL_Transferrin_GP.15391.15391.4.1.dta	47	4673.84	1356.62	4	QQQHLFGSJVTD	0,Gln->pyro-Glu[AnyN-termQ];	3317.22	3317.18	9-7-1-0-1	9	NXT	56	0	0	5	0.15221	0.19311	3.05561	0.59007	T	b4+;b5+;b6+;b7+;b10+;	b4+;b10+;	sp|P02787|TRFE_HUMAN	R	CS	622	0	630	0.00079	0.581908	3.58e-17	sp|P02787|TRFE_HUMAN	1	-0.03369	-7.20971
20190704_SL_Transferrin_GP.15411.15411.3.3.dta	102	3868.52	1921.81	3	QQQHLFGSJVTDCSGNF	0,Gln->pyro-Glu[AnyN-termQ];13,Carbamidomethyl[C];	1946.7	1946.69	7-4-0-0-0	9	NXT	24	1	0.01104	4	0.09967	0.13315	2.05294	0.27335	T	b4+;b6+;b8+;b13+;Y0+;	b4+;	sp|P02787|TRFE_HUMAN	R	CL	622	0	630	-0.00531	-2.76161	3.94e-14	sp|P02787|TRFE_HUMAN	2	-0.01647	-4.25854
20190704_SL_Transferrin_GP.15414.15414.3.2.dta	95	3979.56	2081.84	3	QQQHLFGSJVTDCSGNFC	0,Gln->pyro-Glu[AnyN-termQ];13,Carbamidomethyl[C];18,Carbamidomethyl[C];	1897.72	1897.68	4-4-1-0-1	9	NXT	42	0	0	10	0.32941	0.25871	4.543	1.17534	T	b3+;b4+;b5+;b6+;b7+;b8+;b9+;b10+;b12+;b16+;	b4+;b5+;b6+;b16+;	sp|P02787|TRFE_HUMAN	R	LF	622	0	630	-0.01188	-5.70382	1.07e-32	sp|P02787|TRFE_HUMAN	1	-0.03293	-8.27681
20190704_SL_Transferrin_GP.15417.15417.3.1.dta	43	3575.42	1603.68	3	QQQHLFGSJVTDCS	0,Gln->pyro-Glu[AnyN-termQ];13,Carbamidomethyl[C];	1971.74	1971.72	5-5-0-0-1	9	NXT	38	0	0	9	0.34725	0.33277	4.53585	1.50938	T	b3+;b4+;b5+;b6+;b7+;b8+;b9+;b10+;b12+;	b4+;b5+;b6+;b12+;	sp|P02787|TRFE_HUMAN	R	GN	622	0	630	-0.00436	-2.71709	1.99e-19	sp|P02787|TRFE_HUMAN	1	-0.02109	-5.90024
20190704_SL_Transferrin_GP.15426.15426.3.0.dta	4	3961.53	1041.47	3	QQQHLFGSJ	0,Gln->pyro-Glu[AnyN-termQ];	2920.06	2920.06	6-6-1-0-3	9	NXT	10	2	0.02015	7	0.24932	0.2218	3.90115	0.86526	T	b2+;b3+;b4+;b5+;b6+;b7+;b8+;Y0+;Y1+;	b4+;b5+;b6+;	sp|P02787|TRFE_HUMAN	R	VT	622	0	630	0.00038	0.364523	2.74e-12	sp|P02787|TRFE_HUMAN	1	0.00437	1.10339
20190704_SL_Transferrin_GP.15429.15429.3.0.dta	47	3490.41	1356.62	3	QQQHLFGSJVTD	0,Gln->pyro-Glu[AnyN-termQ];	2133.79	2133.77	6-5-0-0-1	9	NXT	10	0	0	5	0.34582	0.27555	4.56511	1.25791	T	b4+;b5+;b6+;b9+;b10+;	b4+;b5+;b6+;b10+;	sp|P02787|TRFE_HUMAN	R	CS	622	0	630	0.00079	0.581908	3.58e-17	sp|P02787|TRFE_HUMAN	1	-0.01646	-4.71712
20190704_SL_Transferrin_GP.15434.15434.3.2.dta	43	3559.43	1603.68	3	QQQHLFGSJVTDCS	0,Gln->pyro-Glu[AnyN-termQ];13,Carbamidomethyl[C];	1955.75	1955.72	4-5-0-0-2	9	NXT	50	0	0	7	0.32226	0.30919	4.53585	1.40246	T	b4+;b5+;b6+;b7+;b9+;b10+;b12+;	b4+;b5+;b6+;b12+;	sp|P02787|TRFE_HUMAN	R	GN	622	0	630	-0.00436	-2.71709	1.99e-19	sp|P02787|TRFE_HUMAN	1	-0.02839	-7.97819
20190704_SL_Transferrin_GP.15468.15468.3.0.dta	51	3430.35	1516.65	3	QQQHLFGSJVTDC	0,Gln->pyro-Glu[AnyN-termQ];13,Carbamidomethyl[C];	1913.71	1913.68	5-4-1-0-0	9	NXT	16	4	0.06907	12	0.35306	0.3387	5.79052	1.96125	T	b2+;b3+;b4+;b5+;b6+;b7+;b8+;b9+;b10+;b12+;y2+;y8+;Y0+;Y0+;Y1+;Y1+;	b4+;b5+;b6+;b7+;Y0+;Y1+;	sp|P02787|TRFE_HUMAN	R	SG	622	0	630	-0.00112	-0.737992	2.15e-22	sp|P02787|TRFE_HUMAN	1	-0.02838	-8.27556
20190704_SL_Transferrin_GP.15469.15469.3.3.dta	102	3868.51	1921.81	3	QQQHLFGSJVTDCSGNF	0,Gln->pyro-Glu[AnyN-termQ];13,Carbamidomethyl[C];	1946.69	1946.69	7-4-0-0-0	9	NXT	22	0	0	8	0.28028	0.31363	3.8331	1.20217	T	b3+;b4+;b5+;b6+;b7+;b9+;b12+;b13+;	b4+;b5+;b6+;	sp|P02787|TRFE_HUMAN	R	CL	622	0	630	-0.00531	-2.76161	3.94e-14	sp|P02787|TRFE_HUMAN	2	-0.00715	-1.84874
20190704_SL_Transferrin_GP.15477.15477.3.2.dta	43	3468.28	1603.68	3	QQQHLFGSJVTDCS	0,Gln->pyro-Glu[AnyN-termQ];13,Carbamidomethyl[C];	1864.6	1864.63	9-2-0-0-0	9	NXT	2	0	0	10	0.34049	0.31654	3.8331	1.21334	T	b1+;b3+;b4+;b5+;b6+;b7+;b8+;b9+;b10+;b13+;	b4+;b5+;b6+;	sp|P02787|TRFE_HUMAN	R	GN	622	0	630	-0.00436	-2.71709	1.99e-19	sp|P02787|TRFE_HUMAN	1	0.0317	9.14271
20190704_SL_Transferrin_GP.15482.15482.3.0.dta	43	3468.28	1603.68	3	QQQHLFGSJVTDCS	0,Gln->pyro-Glu[AnyN-termQ];13,Carbamidomethyl[C];	1864.6	1864.63	9-2-0-0-0	9	NXT	2	0	0	4	0.15899	0.20592	3.8331	0.7893	T	b4+;b5+;b6+;b9+;	b4+;b5+;b6+;	sp|P02787|TRFE_HUMAN	R	GN	622	0	630	-0.00436	-2.71709	1.99e-19	sp|P02787|TRFE_HUMAN	1	0.0317	9.14271
20190704_SL_Transferrin_GP.15490.15490.3.1.dta	24	3705.47	1774.74	3	QQQHLFGSJVTDCSGN	0,Gln->pyro-Glu[AnyN-termQ];13,Carbamidomethyl[C];	1930.72	1930.69	6-4-0-0-1	9	NXT	50	0	0	4	0.27096	0.24408	4.53585	1.10709	T	b4+;b5+;b6+;b12+;	b4+;b5+;b6+;b12+;	sp|P02787|TRFE_HUMAN	R	FC	622	0	630	0.00072	0.405467	1.92e-18	sp|P02787|TRFE_HUMAN	2	-0.02888	-7.79595
20190704_SL_Transferrin_GP.15504.15504.2.1.dta	47	2905.16	1356.62	2	QQQHLFGSJVTD	0,Gln->pyro-Glu[AnyN-termQ];	1548.55	1548.54	4-3-1-0-0	9	NXT	2	0	0	4	0.31629	0.26764	3.85904	1.03284	T	b2+;b4+;b5+;b6+;	b4+;b5+;b6+;	sp|P02787|TRFE_HUMAN	R	CS	622	0	630	0.00079	0.581908	3.58e-17	sp|P02787|TRFE_HUMAN	1	-0.0017	-0.585368
20190704_SL_Transferrin_GP.15504.15504.3.2.dta	102	4356.71	1921.81	3	QQQHLFGSJVTDCSGNF	0,Gln->pyro-Glu[AnyN-termQ];13,Carbamidomethyl[C];	2434.9	2434.9	5-8-0-0-0	9	NXT	32	0	0	4	0.31629	0.26844	3.8331	1.02897	T	b2+;b4+;b5+;b6+;	b4+;b5+;b6+;	sp|P02787|TRFE_HUMAN	R	CL	622	0	630	-0.00531	-2.76161	3.94e-14	sp|P02787|TRFE_HUMAN	2	0.00384	0.881604
20190704_SL_Transferrin_GP.15510.15510.3.0.dta	47	3344.35	1356.62	3	QQQHLFGSJVTD	0,Gln->pyro-Glu[AnyN-termQ];	1987.74	1987.71	6-5-0-0-0	9	NXT	8	0	0	7	0.36294	0.29958	4.56511	1.36759	T	b4+;b5+;b6+;b7+;b8+;b9+;b10+;	b4+;b5+;b6+;b10+;	sp|P02787|TRFE_HUMAN	R	CS	622	0	630	0.00079	0.581908	3.58e-17	sp|P02787|TRFE_HUMAN	1	-0.02383	-7.12754
20190704_SL_Transferrin_GP.15516.15516.2.0.dta	51	3560.42	1516.65	2	QQQHLFGSJVTDC	0,Gln->pyro-Glu[AnyN-termQ];13,Carbamidomethyl[C];	2043.77	2043.74	4-4-1-0-2	9	NXT	14	0	0	4	0.46553	0.278	4.55026	1.26497	T	b4+;b5+;b6+;b12+;	b4+;b5+;b6+;b12+;	sp|P02787|TRFE_HUMAN	R	SG	622	0	630	-0.00112	-0.737992	2.15e-22	sp|P02787|TRFE_HUMAN	1	-0.03118	-8.7598
20190704_SL_Transferrin_GP.15519.15519.3.1.dta	43	3988.55	1603.68	3	QQQHLFGSJVTDCS	0,Gln->pyro-Glu[AnyN-termQ];13,Carbamidomethyl[C];	2384.87	2384.86	7-4-0-0-3	9	NXT	30	0	0	4	0.11594	0.12548	3.03379	0.38068	T	b1+;b3+;b4+;b5+;	b4+;b5+;	sp|P02787|TRFE_HUMAN	R	GN	622	0	630	-0.00436	-2.71709	1.99e-19	sp|P02787|TRFE_HUMAN	1	-0.00427	-1.07084
20190704_SL_Transferrin_GP.15527.15527.3.0.dta	47	3344.35	1356.62	3	QQQHLFGSJVTD	0,Gln->pyro-Glu[AnyN-termQ];	1987.74	1987.71	6-5-0-0-0	9	NXT	8	0	0	6	0.24696	0.23778	4.56511	1.08551	T	b4+;b5+;b6+;b8+;b10+;b11+;	b4+;b5+;b6+;b10+;	sp|P02787|TRFE_HUMAN	R	CS	622	0	630	0.00079	0.581908	3.58e-17	sp|P02787|TRFE_HUMAN	1	-0.02383	-7.12754
20190704_SL_Transferrin_GP.15529.15529.3.0.dta	47	3344.35	1356.62	3	QQQHLFGSJVTD	0,Gln->pyro-Glu[AnyN-termQ];	1987.74	1987.71	6-5-0-0-0	9	NXT	8	0	0	8	0.33111	0.2823	4.56511	1.28874	T	b3+;b4+;b5+;b6+;b7+;b9+;b10+;b11+;	b4+;b5+;b6+;b10+;	sp|P02787|TRFE_HUMAN	R	CS	622	0	630	0.00079	0.581908	3.58e-17	sp|P02787|TRFE_HUMAN	1	-0.02383	-7.12754
20190704_SL_Transferrin_GP.15532.15532.3.1.dta	24	3979.56	1774.74	3	QQQHLFGSJVTDCSGN	0,Gln->pyro-Glu[AnyN-termQ];13,Carbamidomethyl[C];	2204.81	2204.77	5-4-2-0-0	9	NXT	42	3	0.03457	9	0.29615	0.33719	3.8331	1.29247	T	b3+;b4+;b5+;b6+;b7+;b8+;b9+;b10+;b12+;Y0+;Y1+;Y1+;	b4+;b5+;b6+;	sp|P02787|TRFE_HUMAN	R	FC	622	0	630	0.00072	0.405467	1.92e-18	sp|P02787|TRFE_HUMAN	2	-0.03971	-9.98093
20190704_SL_Transferrin_GP.15533.15533.3.1.dta	102	3997.56	1921.81	3	QQQHLFGSJVTDCSGNF	0,Gln->pyro-Glu[AnyN-termQ];13,Carbamidomethyl[C];	2075.75	2075.73	6-4-1-0-0	9	NXT	50	0	0	7	0.27144	0.31493	3.8331	1.20718	T	b3+;b4+;b5+;b6+;b7+;b9+;b10+;	b4+;b5+;b6+;	sp|P02787|TRFE_HUMAN	R	CL	622	0	630	-0.00531	-2.76161	3.94e-14	sp|P02787|TRFE_HUMAN	2	-0.0188	-4.70403
20190704_SL_Transferrin_GP.15536.15536.3.0.dta	102	3366.34	1921.81	3	QQQHLFGSJVTDCSGNF	0,Gln->pyro-Glu[AnyN-termQ];13,Carbamidomethyl[C];	1444.52	1444.53	3-4-0-0-1	9	NXT	10	0	0	4	0.15791	0.21245	3.8331	0.81435	T	b4+;b5+;b6+;b10+;	b4+;b5+;b6+;	sp|P02787|TRFE_HUMAN	R	CL	622	0	630	-0.00531	-2.76161	3.94e-14	sp|P02787|TRFE_HUMAN	2	0.00924	2.74565
20190704_SL_Transferrin_GP.15550.15550.3.1.dta	102	3975.57	1921.81	3	QQQHLFGSJVTDCSGNF	0,Gln->pyro-Glu[AnyN-termQ];13,Carbamidomethyl[C];	2053.75	2053.77	3-7-0-0-1	9	NXT	18	0	0	4	0.25333	0.25333	4.53585	1.14906	T	b4+;b5+;b6+;b7+;	b4+;b5+;b6+;b7+;	sp|P02787|TRFE_HUMAN	R	CL	622	0	630	-0.00531	-2.76161	3.94e-14	sp|P02787|TRFE_HUMAN	2	0.01904	4.79049
20190704_SL_Transferrin_GP.15553.15553.3.1.dta	4	4270.7	1041.47	3	QQQHLFGSJ	0,Gln->pyro-Glu[AnyN-termQ];	3229.23	3229.19	7-6-0-0-6	9	NXT	50	0	0	4	0.05151	0.04638	2.09508	0.09716	T	b1+;b2+;b6+;b7+;	b6+;	sp|P02787|TRFE_HUMAN	R	VT	622	0	630	0.00038	0.364523	2.74e-12	sp|P02787|TRFE_HUMAN	1	-0.03252	-7.61641
20190704_SL_Transferrin_GP.15558.15558.3.2.dta	43	3468.29	1603.68	3	QQQHLFGSJVTDCS	0,Gln->pyro-Glu[AnyN-termQ];13,Carbamidomethyl[C];	1864.61	1864.63	9-2-0-0-0	9	NXT	2	0	0	6	0.13609	0.17375	3.03379	0.52713	T	b3+;b4+;b5+;b6+;b7+;b8+;	b4+;b5+;	sp|P02787|TRFE_HUMAN	R	GN	622	0	630	-0.00436	-2.71709	1.99e-19	sp|P02787|TRFE_HUMAN	1	0.02386	6.88152
20190704_SL_Transferrin_GP.15559.15559.3.0.dta	39	3899.53	1660.7	3	QQQHLFGSJVTDCSG	0,Gln->pyro-Glu[AnyN-termQ];13,Carbamidomethyl[C];	2238.83	2238.8	7-4-0-0-2	9	NXT	32	4	0.1403	9	0.26388	0.32394	5.78195	1.87303	T	b4+;b5+;b6+;b8+;b9+;b10+;b11+;b12+;b13+;Y0+;Y0+;Y1+;Y1+;	b4+;b5+;b6+;Y0+;Y0+;Y1+;	sp|P02787|TRFE_HUMAN	R	NF	622	0	630	-0.00157	-0.944824	1.56e-15	sp|P02787|TRFE_HUMAN	1	-0.02836	-7.27449
20190704_SL_Transferrin_GP.15560.15560.3.1.dta	39	3899.53	1660.7	3	QQQHLFGSJVTDCSG	0,Gln->pyro-Glu[AnyN-termQ];13,Carbamidomethyl[C];	2238.83	2238.8	7-4-0-0-2	9	NXT	32	5	0.11483	8	0.23415	0.2998	5.18431	1.55427	T	b1+;b3+;b4+;b5+;b6+;b7+;b9+;b10+;Y0+;Y0+;Y1+;Y1+;Y2++;	b4+;b5+;b6+;Y0+;Y1+;	sp|P02787|TRFE_HUMAN	R	NF	622	0	630	-0.00157	-0.944824	1.56e-15	sp|P02787|TRFE_HUMAN	1	-0.02836	-7.27449
20190704_SL_Transferrin_GP.15561.15561.3.1.dta	39	3899.53	1660.7	3	QQQHLFGSJVTDCSG	0,Gln->pyro-Glu[AnyN-termQ];13,Carbamidomethyl[C];	2238.83	2238.8	7-4-0-0-2	9	NXT	32	3	0.11134	7	0.17385	0.23308	4.543	1.05888	T	b5+;b6+;b7+;b8+;b9+;b10+;y11+;Y0+;Y0+;Y1+;	b5+;b6+;Y0+;Y1+;	sp|P02787|TRFE_HUMAN	R	NF	622	0	630	-0.00157	-0.944824	1.56e-15	sp|P02787|TRFE_HUMAN	1	-0.02836	-7.27449
20190704_SL_Transferrin_GP.15574.15574.3.1.dta	51	3576.42	1516.65	3	QQQHLFGSJVTDC	0,Gln->pyro-Glu[AnyN-termQ];13,Carbamidomethyl[C];	2059.77	2059.73	5-4-1-0-1	9	NXT	14	0	0	8	0.28132	0.24031	3.84588	0.92421	T	b3+;b4+;b5+;b6+;b7+;b8+;b9+;b10+;	b4+;b5+;b6+;	sp|P02787|TRFE_HUMAN	R	SG	622	0	630	-0.00112	-0.737992	2.15e-22	sp|P02787|TRFE_HUMAN	1	-0.0338	-9.45337
20190704_SL_Transferrin_GP.15577.15577.3.1.dta	51	3780.47	1516.65	3	QQQHLFGSJVTDC	0,Gln->pyro-Glu[AnyN-termQ];13,Carbamidomethyl[C];	2263.83	2263.83	5-5-0-0-3	9	NXT	18	1	0.02763	7	0.07237	0.10417	2.06085	0.21468	T	b1+;b4+;b5+;b7+;y3+;y9+;y10+;Y0+;	Y0+;	sp|P02787|TRFE_HUMAN	R	SG	622	0	630	-0.00112	-0.737992	2.15e-22	sp|P02787|TRFE_HUMAN	1	0.00834	2.20667
20190704_SL_Transferrin_GP.15582.15582.3.0.dta	47	3416.37	1356.62	3	QQQHLFGSJVTD	0,Gln->pyro-Glu[AnyN-termQ];	2059.75	2059.73	5-4-1-0-1	9	NXT	8	0	0	4	0.24845	0.2218	4.56511	1.01253	T	b4+;b5+;b6+;y7+;	b4+;b5+;b6+;y7+;	sp|P02787|TRFE_HUMAN	R	CS	622	0	630	0.00079	0.581908	3.58e-17	sp|P02787|TRFE_HUMAN	1	-0.01846	-5.40496
20190704_SL_Transferrin_GP.15584.15584.3.0.dta	39	3899.54	1660.7	3	QQQHLFGSJVTDCSG	0,Gln->pyro-Glu[AnyN-termQ];13,Carbamidomethyl[C];	2238.84	2238.8	7-4-0-0-2	9	NXT	40	4	0.16635	10	0.29547	0.36569	5.78195	2.11438	T	b4+;b5+;b6+;b7+;b8+;b9+;b10+;b11+;b12+;y3+;Y0+;Y0+;Y1+;Y1+;	b4+;b5+;b6+;Y0+;Y0+;Y1+;	sp|P02787|TRFE_HUMAN	R	NF	622	0	630	-0.00157	-0.944824	1.56e-15	sp|P02787|TRFE_HUMAN	1	-0.03647	-9.35471
20190704_SL_Transferrin_GP.15585.15585.3.1.dta	95	3954.53	2081.84	3	QQQHLFGSJVTDCSGNFC	0,Gln->pyro-Glu[AnyN-termQ];13,Carbamidomethyl[C];18,Carbamidomethyl[C];	1872.68	1872.65	6-3-1-0-0	9	NXT	26	0	0	4	0.3543	0.20792	4.543	0.94456	T	b4+;b5+;b6+;b16+;	b4+;b5+;b6+;b16+;	sp|P02787|TRFE_HUMAN	R	LF	622	0	630	-0.01188	-5.70382	1.07e-32	sp|P02787|TRFE_HUMAN	1	-0.03377	-8.54168
20190704_SL_Transferrin_GP.15587.15587.3.2.dta	51	3958.55	1516.65	3	QQQHLFGSJVTDC	0,Gln->pyro-Glu[AnyN-termQ];13,Carbamidomethyl[C];	2441.9	2441.88	7-5-0-0-2	9	NXT	18	0	0	5	0.30122	0.22855	3.84588	0.87896	T	b4+;b5+;b6+;b7+;b10+;	b4+;b5+;b6+;	sp|P02787|TRFE_HUMAN	R	SG	622	0	630	-0.00112	-0.737992	2.15e-22	sp|P02787|TRFE_HUMAN	1	-0.01808	-4.56847
20190704_SL_Transferrin_GP.15591.15591.2.0.dta	47	3344.34	1356.62	2	QQQHLFGSJVTD	0,Gln->pyro-Glu[AnyN-termQ];	1987.72	1987.71	6-5-0-0-0	9	NXT	6	0	0	4	0.44038	0.32243	4.56511	1.47193	T	b4+;b5+;b6+;b10+;	b4+;b5+;b6+;b10+;	sp|P02787|TRFE_HUMAN	R	CS	622	0	630	0.00079	0.581908	3.58e-17	sp|P02787|TRFE_HUMAN	1	-0.00816	-2.44067
20190704_SL_Transferrin_GP.15592.15592.3.0.dta	47	3490.4	1356.62	3	QQQHLFGSJVTD	0,Gln->pyro-Glu[AnyN-termQ];	2133.78	2133.77	6-5-0-0-1	9	NXT	10	0	0	4	0.18059	0.20132	4.56511	0.91906	T	b4+;b5+;b6+;b10+;	b4+;b5+;b6+;b10+;	sp|P02787|TRFE_HUMAN	R	CS	622	0	630	0.00079	0.581908	3.58e-17	sp|P02787|TRFE_HUMAN	1	-0.00635	-1.8198
20190704_SL_Transferrin_GP.15598.15598.3.0.dta	102	4023.57	1921.81	3	QQQHLFGSJVTDCSGNF	0,Gln->pyro-Glu[AnyN-termQ];13,Carbamidomethyl[C];	2101.76	2101.78	4-5-0-0-3	9	NXT	34	0	0	5	0.30825	0.31556	4.53585	1.43134	T	b4+;b5+;b6+;b7+;b9+;	b4+;b5+;b6+;b7+;	sp|P02787|TRFE_HUMAN	R	CL	622	0	630	-0.00531	-2.76161	3.94e-14	sp|P02787|TRFE_HUMAN	2	0.02226	5.53381
20190704_SL_Transferrin_GP.15600.15600.3.2.dta	39	3898.52	1660.7	3	QQQHLFGSJVTDCSG	0,Gln->pyro-Glu[AnyN-termQ];13,Carbamidomethyl[C];	2237.82	2237.78	7-4-1-0-0	9	NXT	36	4	0.08015	10	0.22212	0.28442	5.18431	1.47452	T	b3+;b4+;b5+;b6+;b7+;b8+;b9+;b10+;b12+;y10+;Y0+;Y0+;Y1+;Y1+;	b4+;b5+;b6+;Y0+;Y1+;	sp|P02787|TRFE_HUMAN	R	NF	622	0	630	-0.00157	-0.944824	1.56e-15	sp|P02787|TRFE_HUMAN	1	-0.03265	-8.37707
20190704_SL_Transferrin_GP.15604.15604.3.0.dta	39	3882.52	1660.7	3	QQQHLFGSJVTDCSG	0,Gln->pyro-Glu[AnyN-termQ];13,Carbamidomethyl[C];	2221.82	2221.79	6-4-1-0-1	9	NXT	50	5	0.12406	16	0.30053	0.35533	5.18431	1.84212	T	b2+;b3+;b4+;b5+;b6+;b7+;b8+;b9+;b10+;b12+;y3+;y5+;y10+;y11+;y12+;y13+;Y0+;Y0+;Y1+;Y1+;Y2+;	b4+;b5+;b6+;Y0+;Y1+;	sp|P02787|TRFE_HUMAN	R	NF	622	0	630	-0.00157	-0.944824	1.56e-15	sp|P02787|TRFE_HUMAN	1	-0.03367	-8.67437
20190704_SL_Transferrin_GP.15617.15617.3.0.dta	43	3720.46	1603.68	3	QQQHLFGSJVTDCS	0,Gln->pyro-Glu[AnyN-termQ];13,Carbamidomethyl[C];	2116.78	2116.76	5-5-1-0-0	9	NXT	38	0	0	10	0.32208	0.3135	3.8331	1.20166	T	b3+;b4+;b5+;b6+;b7+;b8+;b9+;b10+;b12+;b13+;	b4+;b5+;b6+;	sp|P02787|TRFE_HUMAN	R	GN	622	0	630	-0.00436	-2.71709	1.99e-19	sp|P02787|TRFE_HUMAN	1	-0.02406	-6.46865
20190704_SL_Transferrin_GP.15618.15618.3.0.dta	47	3506.41	1356.62	3	QQQHLFGSJVTD	0,Gln->pyro-Glu[AnyN-termQ];	2149.79	2149.77	7-5-0-0-0	9	NXT	10	0	0	4	0.18829	0.20546	4.56511	0.93797	T	b4+;b5+;b6+;b10+;	b4+;b5+;b6+;b10+;	sp|P02787|TRFE_HUMAN	R	CS	622	0	630	0.00079	0.581908	3.58e-17	sp|P02787|TRFE_HUMAN	1	-0.02199	-6.27314
20190704_SL_Transferrin_GP.15623.15623.3.2.dta	39	3899.54	1660.7	3	QQQHLFGSJVTDCSG	0,Gln->pyro-Glu[AnyN-termQ];13,Carbamidomethyl[C];	2238.84	2238.8	7-4-0-0-2	9	NXT	40	4	0.08093	8	0.19241	0.26798	5.18431	1.38929	T	b2+;b4+;b5+;b6+;b7+;b8+;b9+;b10+;Y0+;Y0+;Y1+;Y1+;	b4+;b5+;b6+;Y0+;Y1+;	sp|P02787|TRFE_HUMAN	R	NF	622	0	630	-0.00157	-0.944824	1.56e-15	sp|P02787|TRFE_HUMAN	1	-0.03756	-9.6343
20190704_SL_Transferrin_GP.15625.15625.3.3.dta	47	3490.41	1356.62	3	QQQHLFGSJVTD	0,Gln->pyro-Glu[AnyN-termQ];	2133.8	2133.77	6-5-0-0-1	9	NXT	10	0	0	5	0.14253	0.17969	3.05561	0.54905	T	b4+;b5+;b6+;b10+;y3+;	b4+;b5+;	sp|P02787|TRFE_HUMAN	R	CS	622	0	630	0.00079	0.581908	3.58e-17	sp|P02787|TRFE_HUMAN	1	-0.02346	-6.72316
20190704_SL_Transferrin_GP.15629.15629.3.1.dta	43	4044.55	1603.68	3	QQQHLFGSJVTDCS	0,Gln->pyro-Glu[AnyN-termQ];13,Carbamidomethyl[C];	2440.87	2440.86	7-5-1-0-0	9	NXT	32	1	0.02832	4	0.2702	0.24858	4.53585	1.12753	T	b4+;b5+;b6+;b7+;Y2+;	b4+;b5+;b6+;Y2+;	sp|P02787|TRFE_HUMAN	R	GN	622	0	630	-0.00436	-2.71709	1.99e-19	sp|P02787|TRFE_HUMAN	1	-0.00587	-1.4517
20190704_SL_Transferrin_GP.15632.15632.4.2.dta	273	3882.53	2195.91	4	QQQHLFGSNVTDCSGJFCL	0,Gln->pyro-Glu[AnyN-termQ];9,Deamidated[N];13,Carbamidomethyl[C];18,Carbamidomethyl[C];	1686.62	1686.59	7-2-0-0-1	16	NXC	52	0	0	5	0.19859	0.13115	3.84588	0.50441	T	b4+;b5+;b6+;b9+;b15+;	b4+;b5+;b6+;	sp|P02787|TRFE_HUMAN	R	FR	622	0	637	0.01286	5.85368	4.37e-32	sp|P02787|TRFE_HUMAN	1	-0.03045	-7.8448
20190704_SL_Transferrin_GP.15639.15639.4.0.dta	102	4809.93	1921.81	4	QQQHLFGSJVTDCSGNF	0,Gln->pyro-Glu[AnyN-termQ];13,Carbamidomethyl[C];	2888.11	2888.07	4-6-1-0-5	9	NXT	78	0	0	7	0.13119	0.20447	3.03379	0.62033	T	b3+;b5+;b6+;b7+;b9+;b10+;b12+;	b5+;b6+;	sp|P02787|TRFE_HUMAN	R	CL	622	0	630	-0.00531	-2.76161	3.94e-14	sp|P02787|TRFE_HUMAN	2	-0.04078	-8.48
20190704_SL_Transferrin_GP.15640.15640.3.2.dta	102	3366.34	1921.81	3	QQQHLFGSJVTDCSGNF	0,Gln->pyro-Glu[AnyN-termQ];13,Carbamidomethyl[C];	1444.52	1444.53	3-4-0-0-1	9	NXT	10	0	0	7	0.26201	0.29658	3.8331	1.1368	T	b3+;b4+;b5+;b6+;b7+;b8+;b9+;	b4+;b5+;b6+;	sp|P02787|TRFE_HUMAN	R	CL	622	0	630	-0.00531	-2.76161	3.94e-14	sp|P02787|TRFE_HUMAN	2	0.00976	2.90017
20190704_SL_Transferrin_GP.15652.15652.3.1.dta	102	3366.34	1921.81	3	QQQHLFGSJVTDCSGNF	0,Gln->pyro-Glu[AnyN-termQ];13,Carbamidomethyl[C];	1444.52	1444.53	3-4-0-0-1	9	NXT	10	0	0	8	0.28166	0.32406	4.53585	1.4699	T	b3+;b4+;b5+;b6+;b7+;b8+;b9+;b10+;	b4+;b5+;b6+;b10+;	sp|P02787|TRFE_HUMAN	R	CL	622	0	630	-0.00531	-2.76161	3.94e-14	sp|P02787|TRFE_HUMAN	2	0.00976	2.90017
20190704_SL_Transferrin_GP.15654.15654.3.0.dta	39	3865.5	1660.7	3	QQQHLFGSJVTDCSG	0,Gln->pyro-Glu[AnyN-termQ];13,Carbamidomethyl[C];	2204.8	2204.77	5-4-2-0-0	9	NXT	34	2	0.01059	10	0.18138	0.22005	3.03913	0.66876	T	b2+;b3+;b4+;b6+;b7+;b8+;b9+;b10+;b12+;y3+;Y0+;Y1+;	b4+;b6+;	sp|P02787|TRFE_HUMAN	R	NF	622	0	630	-0.00157	-0.944824	1.56e-15	sp|P02787|TRFE_HUMAN	1	-0.02315	-5.99041
20190704_SL_Transferrin_GP.15665.15665.3.0.dta	47	3613.46	1356.62	3	QQQHLFGSJVTD	0,Gln->pyro-Glu[AnyN-termQ];	2256.84	2256.85	3-8-0-0-1	9	NXT	14	0	0	4	0.13448	0.17933	3.05561	0.54797	T	b4+;b5+;b6+;b10+;	b4+;b5+;	sp|P02787|TRFE_HUMAN	R	CS	622	0	630	0.00079	0.581908	3.58e-17	sp|P02787|TRFE_HUMAN	1	0.00622	1.72182
20190704_SL_Transferrin_GP.15668.15668.3.0.dta	101	3820.49	1921.81	3	QQQHLFGSJVTDCSGNF	0,Gln->pyro-Glu[AnyN-termQ];13,Carbamidomethyl[C];	1898.68	1898.7	4-4-0-0-3	9	NXT	22	0	0	4	0.10098	0.10127	2.89411	0.2931	T	b4+;b5+;b6+;b11++;	b4+;b5+;	sp|P02787|TRFE_HUMAN	R	CL	622	0	630	-0.00531	-2.76161	3.94e-14	sp|P02787|TRFE_HUMAN	2	0.02518	6.59256
20190704_SL_Transferrin_GP.15669.15669.3.0.dta	102	3820.49	1921.81	3	QQQHLFGSJVTDCSGNF	0,Gln->pyro-Glu[AnyN-termQ];13,Carbamidomethyl[C];	1898.68	1898.7	4-4-0-0-3	9	NXT	22	0	0	4	0.08307	0.15641	3.03379	0.4745	T	b4+;b5+;b6+;b7+;	b4+;b5+;	sp|P02787|TRFE_HUMAN	R	CL	622	0	630	-0.00531	-2.76161	3.94e-14	sp|P02787|TRFE_HUMAN	2	0.02518	6.59256
20190704_SL_Transferrin_GP.15673.15673.3.0.dta	47	3383.31	1356.62	3	QQQHLFGSJVTD	0,Gln->pyro-Glu[AnyN-termQ];	2026.69	2026.69	10-2-0-0-0	9	NXT	14	0	0	4	0.11337	0.13749	3.85904	0.53058	T	b4+;b6+;b7+;b10+;	b4+;b6+;b10+;	sp|P02787|TRFE_HUMAN	R	CS	622	0	630	0.00079	0.581908	3.58e-17	sp|P02787|TRFE_HUMAN	1	-0.00504	-1.49011
20190704_SL_Transferrin_GP.15678.15678.3.0.dta	43	3737.49	1603.68	3	QQQHLFGSJVTDCS	0,Gln->pyro-Glu[AnyN-termQ];13,Carbamidomethyl[C];	2133.81	2133.77	6-5-0-0-1	9	NXT	42	0	0	10	0.26918	0.29232	3.8331	1.12051	T	b3+;b4+;b5+;b6+;b7+;b8+;b9+;b10+;b11+;b12+;	b4+;b5+;b6+;	sp|P02787|TRFE_HUMAN	R	GN	622	0	630	-0.00436	-2.71709	1.99e-19	sp|P02787|TRFE_HUMAN	1	-0.03542	-9.47942
20190704_SL_Transferrin_GP.15681.15681.3.2.dta	24	3979.55	1774.74	3	QQQHLFGSJVTDCSGN	0,Gln->pyro-Glu[AnyN-termQ];13,Carbamidomethyl[C];	2204.81	2204.77	5-4-2-0-0	9	NXT	38	1	0.01991	4	0.15399	0.19895	3.8331	0.76258	T	b4+;b5+;b6+;b7+;Y0+;	b4+;b5+;b6+;	sp|P02787|TRFE_HUMAN	R	FC	622	0	630	0.00072	0.405467	1.92e-18	sp|P02787|TRFE_HUMAN	2	-0.03424	-8.60609
20190704_SL_Transferrin_GP.15687.15687.3.0.dta	102	3820.49	1921.81	3	QQQHLFGSJVTDCSGNF	0,Gln->pyro-Glu[AnyN-termQ];13,Carbamidomethyl[C];	1898.68	1898.7	4-4-0-0-3	9	NXT	22	0	0	4	0.17818	0.21498	3.8331	0.82405	T	b4+;b5+;b6+;b7+;	b4+;b5+;b6+;	sp|P02787|TRFE_HUMAN	R	CL	622	0	630	-0.00531	-2.76161	3.94e-14	sp|P02787|TRFE_HUMAN	2	0.025	6.54543
20190704_SL_Transferrin_GP.15687.15687.4.2.dta	275	5096.05	2499.08	4	QQQHLFGSNVTDCSGJFCLFR	0,Gln->pyro-Glu[AnyN-termQ];9,Deamidated[N];13,Carbamidomethyl[C];18,Carbamidomethyl[C];	2596.97	2596.98	4-6-0-0-5	16	NXC	44	0	0	5	0.18491	0.19316	3.63785	0.70267	T	b4+;b5+;b6+;b7+;b10+;	b4+;b5+;b6+;	sp|P02787|TRFE_HUMAN	R	SE	622	0	637	0.01471	5.88381	4.88e-25	sp|P02787|TRFE_HUMAN	4	0.01187	2.32972
20190704_SL_Transferrin_GP.15695.15695.3.1.dta	39	3819.47	1660.7	3	QQQHLFGSJVTDCSG	0,Gln->pyro-Glu[AnyN-termQ];13,Carbamidomethyl[C];	2158.77	2158.8	4-6-0-0-2	9	NXT	18	0	0	4	0.13551	0.14908	3.03913	0.45308	T	b1+;b4+;b5+;b6+;	b4+;b5+;	sp|P02787|TRFE_HUMAN	R	NF	622	0	630	-0.00157	-0.944824	1.56e-15	sp|P02787|TRFE_HUMAN	1	0.03776	9.8889
20190704_SL_Transferrin_GP.15697.15697.3.0.dta	43	3753.46	1603.68	3	QQQHLFGSJVTDCS	0,Gln->pyro-Glu[AnyN-termQ];13,Carbamidomethyl[C];	2149.78	2149.77	7-5-0-0-0	9	NXT	34	0	0	8	0.18847	0.20687	3.03379	0.6276	T	b4+;b6+;b7+;b8+;b9+;b10+;b12+;b13+;	b4+;b6+;	sp|P02787|TRFE_HUMAN	R	GN	622	0	630	-0.00436	-2.71709	1.99e-19	sp|P02787|TRFE_HUMAN	1	-0.01663	-4.43174
20190704_SL_Transferrin_GP.15699.15699.3.1.dta	24	3559.4	1774.74	3	QQQHLFGSJVTDCSGN	0,Gln->pyro-Glu[AnyN-termQ];13,Carbamidomethyl[C];	1784.66	1784.63	6-4-0-0-0	9	NXT	34	0	0	8	0.31982	0.32179	4.53585	1.45959	T	b4+;b5+;b6+;b7+;b8+;b9+;b10+;b12+;	b4+;b5+;b6+;b12+;	sp|P02787|TRFE_HUMAN	R	FC	622	0	630	0.00072	0.405467	1.92e-18	sp|P02787|TRFE_HUMAN	2	-0.0261	-7.33471
20190704_SL_Transferrin_GP.15704.15704.3.1.dta	47	3978.56	1356.62	3	QQQHLFGSJVTD	0,Gln->pyro-Glu[AnyN-termQ];	2621.94	2621.98	4-9-0-0-1	9	NXT	24	1	0.00699	4	0.11404	0.16927	3.05561	0.51724	T	b3+;b4+;b5+;b6+;Y0+;	b4+;b5+;	sp|P02787|TRFE_HUMAN	R	CS	622	0	630	0.00079	0.581908	3.58e-17	sp|P02787|TRFE_HUMAN	1	0.03909	9.82775
20190704_SL_Transferrin_GP.15706.15706.3.0.dta	39	3865.5	1660.7	3	QQQHLFGSJVTDCSG	0,Gln->pyro-Glu[AnyN-termQ];13,Carbamidomethyl[C];	2204.8	2204.77	5-4-2-0-0	9	NXT	34	4	0.06417	13	0.21365	0.26302	3.83944	1.00983	T	b2+;b3+;b4+;b6+;b7+;b8+;b9+;b10+;b11+;b12+;b13+;y3+;y10+;Y0+;Y0+;Y1+;Y1+;	b4+;b6+;Y0+;	sp|P02787|TRFE_HUMAN	R	NF	622	0	630	-0.00157	-0.944824	1.56e-15	sp|P02787|TRFE_HUMAN	1	-0.02383	-6.16636
20190704_SL_Transferrin_GP.15707.15707.3.1.dta	43	3753.45	1603.68	3	QQQHLFGSJVTDCS	0,Gln->pyro-Glu[AnyN-termQ];13,Carbamidomethyl[C];	2149.77	2149.77	7-5-0-0-0	9	NXT	28	0	0	7	0.18892	0.22295	3.8331	0.85457	T	b1+;b4+;b5+;b6+;b7+;b9+;b13+;	b4+;b5+;b6+;	sp|P02787|TRFE_HUMAN	R	GN	622	0	630	-0.00436	-2.71709	1.99e-19	sp|P02787|TRFE_HUMAN	1	-0.00413	-1.10061
20190704_SL_Transferrin_GP.15708.15708.3.0.dta	43	3825.5	1603.68	3	QQQHLFGSJVTDCS	0,Gln->pyro-Glu[AnyN-termQ];13,Carbamidomethyl[C];	2221.82	2221.79	6-4-1-0-1	9	NXT	32	3	0.06482	7	0.22504	0.29253	3.8331	1.1213	T	b4+;b5+;b6+;b7+;b9+;b10+;b12+;Y0+;Y0+;Y1+;	b4+;b5+;b6+;	sp|P02787|TRFE_HUMAN	R	GN	622	0	630	-0.00436	-2.71709	1.99e-19	sp|P02787|TRFE_HUMAN	1	-0.03347	-8.75141
20190704_SL_Transferrin_GP.15708.15708.4.3.dta	274	5096.05	2499.08	4	QQQHLFGSJVTDCSGNFCLFR	0,Gln->pyro-Glu[AnyN-termQ];13,Carbamidomethyl[C];16,Deamidated[N];18,Carbamidomethyl[C];	2596.97	2596.98	4-6-0-0-5	9	NXT	42	0	0	7	0.22504	0.24868	3.63785	0.90466	T	b4+;b5+;b6+;b7+;b9+;b10+;b12+;	b4+;b5+;b6+;	sp|P02787|TRFE_HUMAN	R	SE	622	0	630	0.01471	5.88381	4.88e-25	sp|P02787|TRFE_HUMAN	4	0.01093	2.14523
20190704_SL_Transferrin_GP.15715.15715.3.0.dta	39	3882.52	1660.7	3	QQQHLFGSJVTDCSG	0,Gln->pyro-Glu[AnyN-termQ];13,Carbamidomethyl[C];	2221.82	2221.79	6-4-1-0-1	9	NXT	50	3	0.04135	11	0.23408	0.28879	3.83944	1.10879	T	b2+;b3+;b4+;b5+;b6+;b7+;b8+;b9+;b10+;b12+;y3+;Y0+;Y1+;Y1+;	b4+;b5+;b6+;	sp|P02787|TRFE_HUMAN	R	NF	622	0	630	-0.00157	-0.944824	1.56e-15	sp|P02787|TRFE_HUMAN	1	-0.03278	-8.44509
20190704_SL_Transferrin_GP.15720.15720.3.0.dta	47	3270.32	1356.62	3	QQQHLFGSJVTD	0,Gln->pyro-Glu[AnyN-termQ];	1913.7	1913.68	5-4-1-0-0	9	NXT	14	2	0.09221	8	0.39961	0.36211	5.20854	1.88607	T	b3+;b4+;b5+;b6+;b7+;b8+;b9+;b10+;Y0+;Y0+;	b4+;b5+;b6+;Y0+;Y0+;	sp|P02787|TRFE_HUMAN	R	CS	622	0	630	0.00079	0.581908	3.58e-17	sp|P02787|TRFE_HUMAN	1	-0.02624	-8.02609
20190704_SL_Transferrin_GP.15733.15733.4.0.dta	139	5069.05	2498.1	4	QQQHLFGSJVTDCSGNFCLFR	0,Gln->pyro-Glu[AnyN-termQ];13,Carbamidomethyl[C];18,Carbamidomethyl[C];	2570.95	2570.93	6-5-1-0-2	9	NXT	74	0	0	6	0.16001	0.17155	3.83944	0.65866	T	b1+;b4+;b5+;b6+;b11+;b12+;	b4+;b5+;b6+;	sp|P02787|TRFE_HUMAN	R	SE	622	0	630	-0.0057	-2.28084	1.8e-79	sp|P02787|TRFE_HUMAN	2	-0.02825	-5.57411
20190704_SL_Transferrin_GP.15734.15734.3.0.dta	43	3753.46	1603.68	3	QQQHLFGSJVTDCS	0,Gln->pyro-Glu[AnyN-termQ];13,Carbamidomethyl[C];	2149.78	2149.77	7-5-0-0-0	9	NXT	34	0	0	8	0.29268	0.28514	4.53585	1.29336	T	b4+;b5+;b6+;b7+;b8+;b9+;b10+;b13+;	b4+;b5+;b6+;b13+;	sp|P02787|TRFE_HUMAN	R	GN	622	0	630	-0.00436	-2.71709	1.99e-19	sp|P02787|TRFE_HUMAN	1	-0.01562	-4.16259
20190704_SL_Transferrin_GP.15741.15741.3.0.dta	39	3865.5	1660.7	3	QQQHLFGSJVTDCSG	0,Gln->pyro-Glu[AnyN-termQ];13,Carbamidomethyl[C];	2204.8	2204.77	5-4-2-0-0	9	NXT	34	3	0.0292	10	0.15911	0.19482	3.03913	0.59208	T	b2+;b3+;b5+;b6+;b7+;b8+;b9+;b10+;b13+;y12+;Y0+;Y0+;Y1+;	b5+;b6+;	sp|P02787|TRFE_HUMAN	R	NF	622	0	630	-0.00157	-0.944824	1.56e-15	sp|P02787|TRFE_HUMAN	1	-0.02469	-6.3889
20190704_SL_Transferrin_GP.15753.15753.3.0.dta	43	3753.46	1603.68	3	QQQHLFGSJVTDCS	0,Gln->pyro-Glu[AnyN-termQ];13,Carbamidomethyl[C];	2149.78	2149.77	7-5-0-0-0	9	NXT	32	0	0	9	0.28243	0.28488	4.53585	1.29218	T	b4+;b5+;b6+;b7+;b8+;b9+;b10+;b12+;b13+;	b4+;b5+;b6+;b13+;	sp|P02787|TRFE_HUMAN	R	GN	622	0	630	-0.00436	-2.71709	1.99e-19	sp|P02787|TRFE_HUMAN	1	-0.01118	-2.97938
20190704_SL_Transferrin_GP.15793.15793.3.3.dta	51	3601.43	1516.65	3	QQQHLFGSJVTDC	0,Gln->pyro-Glu[AnyN-termQ];13,Carbamidomethyl[C];	2084.78	2084.77	3-5-1-0-2	9	NXT	16	0	0	7	0.1983	0.17385	3.84588	0.66859	T	b2+;b3+;b4+;b5+;b6+;b7+;b8+;	b4+;b5+;b6+;	sp|P02787|TRFE_HUMAN	R	SG	622	0	630	-0.00112	-0.737992	2.15e-22	sp|P02787|TRFE_HUMAN	1	-0.01127	-3.13018
20190704_SL_Transferrin_GP.15793.15793.4.0.dta	102	4809.93	1921.81	4	QQQHLFGSJVTDCSGNF	0,Gln->pyro-Glu[AnyN-termQ];13,Carbamidomethyl[C];	2888.12	2888.07	4-6-1-0-5	9	NXT	78	0	0	7	0.1983	0.22871	3.8331	0.87669	T	b2+;b3+;b4+;b5+;b6+;b7+;b8+;	b4+;b5+;b6+;	sp|P02787|TRFE_HUMAN	R	CL	622	0	630	-0.00531	-2.76161	3.94e-14	sp|P02787|TRFE_HUMAN	2	-0.04271	-8.88133
20190704_SL_Transferrin_GP.15797.15797.3.0.dta	43	3841.46	1603.68	3	QQQHLFGSJVTDCS	0,Gln->pyro-Glu[AnyN-termQ];13,Carbamidomethyl[C];	2237.78	2237.78	7-4-1-0-0	9	NXT	12	3	0.10972	6	0.24455	0.30544	5.17648	1.58109	T	b4+;b5+;b6+;b7+;b10+;y2+;Y0+;Y0+;Y1+;	b4+;b5+;b6+;Y0+;Y1+;	sp|P02787|TRFE_HUMAN	R	GN	622	0	630	-0.00436	-2.71709	1.99e-19	sp|P02787|TRFE_HUMAN	1	0.00704	1.83312
20190704_SL_Transferrin_GP.15802.15802.4.4.dta	43	3826.51	1603.68	4	QQQHLFGSJVTDCS	0,Gln->pyro-Glu[AnyN-termQ];13,Carbamidomethyl[C];	2222.83	2222.81	6-4-0-0-3	9	NXT	44	0	0	5	0.16447	0.2187	3.03379	0.6635	T	b4+;b5+;b6+;b9+;b10+;	b4+;b5+;	sp|P02787|TRFE_HUMAN	R	GN	622	0	630	-0.00436	-2.71709	1.99e-19	sp|P02787|TRFE_HUMAN	1	-0.02683	-7.0134
20190704_SL_Transferrin_GP.15804.15804.3.0.dta	39	3865.5	1660.7	3	QQQHLFGSJVTDCSG	0,Gln->pyro-Glu[AnyN-termQ];13,Carbamidomethyl[C];	2204.8	2204.77	5-4-2-0-0	9	NXT	34	4	0.09845	11	0.28486	0.32199	5.18431	1.66929	T	b3+;b4+;b5+;b6+;b7+;b8+;b9+;b10+;b11+;b12+;y10+;Y0+;Y0+;Y1+;Y1+;	b4+;b5+;b6+;Y0+;Y1+;	sp|P02787|TRFE_HUMAN	R	NF	622	0	630	-0.00157	-0.944824	1.56e-15	sp|P02787|TRFE_HUMAN	1	-0.02505	-6.48205
20190704_SL_Transferrin_GP.15805.15805.3.0.dta	39	3882.51	1660.7	3	QQQHLFGSJVTDCSG	0,Gln->pyro-Glu[AnyN-termQ];13,Carbamidomethyl[C];	2221.81	2221.79	6-4-1-0-1	9	NXT	34	4	0.0847	11	0.26177	0.32499	5.18431	1.68483	T	b3+;b4+;b5+;b6+;b7+;b8+;b9+;b10+;b12+;y3+;y5+;Y0+;Y0+;Y1+;Y1+;	b4+;b5+;b6+;Y0+;Y1+;	sp|P02787|TRFE_HUMAN	R	NF	622	0	630	-0.00157	-0.944824	1.56e-15	sp|P02787|TRFE_HUMAN	1	-0.02271	-5.85079
20190704_SL_Transferrin_GP.15806.15806.3.0.dta	51	3430.36	1516.65	3	QQQHLFGSJVTDC	0,Gln->pyro-Glu[AnyN-termQ];13,Carbamidomethyl[C];	1913.71	1913.68	5-4-1-0-0	9	NXT	18	3	0.10959	9	0.3902	0.34561	5.79052	2.00124	T	b2+;b4+;b5+;b6+;b7+;b8+;b9+;b10+;b12+;Y0+;Y0+;Y1+;	b4+;b5+;b6+;Y0+;Y0+;Y1+;	sp|P02787|TRFE_HUMAN	R	SG	622	0	630	-0.00112	-0.737992	2.15e-22	sp|P02787|TRFE_HUMAN	1	-0.03185	-9.28739
20190704_SL_Transferrin_GP.15807.15807.4.0.dta	139	5012.05	2498.1	4	QQQHLFGSJVTDCSGNFCLFR	0,Gln->pyro-Glu[AnyN-termQ];13,Carbamidomethyl[C];18,Carbamidomethyl[C];	2513.95	2513.9	6-4-1-0-3	9	NXT	60	1	0.01055	5	0.12866	0.17193	3.03913	0.52251	T	b3+;b4+;b5+;b6+;y1+;Y2++;	b4+;b5+;	sp|P02787|TRFE_HUMAN	R	SE	622	0	630	-0.0057	-2.28084	1.8e-79	sp|P02787|TRFE_HUMAN	2	-0.04816	-9.61068
20190704_SL_Transferrin_GP.15810.15810.4.0.dta	139	5012.05	2498.1	4	QQQHLFGSJVTDCSGNFCLFR	0,Gln->pyro-Glu[AnyN-termQ];13,Carbamidomethyl[C];18,Carbamidomethyl[C];	2513.95	2513.9	6-4-1-0-3	9	NXT	60	1	0.01091	6	0.13165	0.17522	3.03913	0.5325	T	b2+;b4+;b5+;b6+;b12+;y1+;Y2++;	b4+;b6+;	sp|P02787|TRFE_HUMAN	R	SE	622	0	630	-0.0057	-2.28084	1.8e-79	sp|P02787|TRFE_HUMAN	2	-0.04816	-9.61068
20190704_SL_Transferrin_GP.15811.15811.4.0.dta	139	5012.05	2498.1	4	QQQHLFGSJVTDCSGNFCLFR	0,Gln->pyro-Glu[AnyN-termQ];13,Carbamidomethyl[C];18,Carbamidomethyl[C];	2513.95	2513.9	6-4-1-0-3	9	NXT	60	0	0	4	0.11604	0.14033	3.03913	0.42648	T	b4+;b5+;b9+;b10+;	b4+;b5+;	sp|P02787|TRFE_HUMAN	R	SE	622	0	630	-0.0057	-2.28084	1.8e-79	sp|P02787|TRFE_HUMAN	2	-0.04816	-9.61068
20190704_SL_Transferrin_GP.15816.15816.3.0.dta	39	3882.51	1660.7	3	QQQHLFGSJVTDCSG	0,Gln->pyro-Glu[AnyN-termQ];13,Carbamidomethyl[C];	2221.81	2221.79	6-4-1-0-1	9	NXT	34	2	0.08691	7	0.22882	0.28254	5.18431	1.46479	T	b4+;b5+;b6+;b7+;b8+;b9+;b10+;Y0+;Y1+;	b4+;b5+;b6+;Y0+;Y1+;	sp|P02787|TRFE_HUMAN	R	NF	622	0	630	-0.00157	-0.944824	1.56e-15	sp|P02787|TRFE_HUMAN	1	-0.02271	-5.85079
20190704_SL_Transferrin_GP.15817.15817.3.0.dta	39	3882.51	1660.7	3	QQQHLFGSJVTDCSG	0,Gln->pyro-Glu[AnyN-termQ];13,Carbamidomethyl[C];	2221.81	2221.79	6-4-1-0-1	9	NXT	34	3	0.13266	4	0.17527	0.23516	5.18431	1.21915	T	b4+;b5+;b6+;b10+;Y0+;Y0+;Y1+;	b4+;b5+;b6+;Y0+;Y1+;	sp|P02787|TRFE_HUMAN	R	NF	622	0	630	-0.00157	-0.944824	1.56e-15	sp|P02787|TRFE_HUMAN	1	-0.02271	-5.85079
20190704_SL_Transferrin_GP.15822.15822.4.4.dta	139	4768.92	2498.1	4	QQQHLFGSJVTDCSGNFCLFR	0,Gln->pyro-Glu[AnyN-termQ];13,Carbamidomethyl[C];18,Carbamidomethyl[C];	2270.82	2270.79	9-4-0-0-0	9	NXT	90	0	0	6	0.24094	0.21435	4.543	0.97381	T	b4+;b5+;b6+;b7+;b10+;b12+;	b4+;b5+;b6+;b12+;	sp|P02787|TRFE_HUMAN	R	SE	622	0	630	-0.0057	-2.28084	1.8e-79	sp|P02787|TRFE_HUMAN	2	-0.02726	-5.71736
20190704_SL_Transferrin_GP.15835.15835.4.4.dta	139	4768.92	2498.1	4	QQQHLFGSJVTDCSGNFCLFR	0,Gln->pyro-Glu[AnyN-termQ];13,Carbamidomethyl[C];18,Carbamidomethyl[C];	2270.82	2270.79	9-4-0-0-0	9	NXT	90	0	0	7	0.20241	0.20366	3.83944	0.78193	T	b4+;b5+;b6+;b7+;b9+;b10+;b12+;	b4+;b5+;b6+;	sp|P02787|TRFE_HUMAN	R	SE	622	0	630	-0.0057	-2.28084	1.8e-79	sp|P02787|TRFE_HUMAN	2	-0.02906	-6.09487
20190704_SL_Transferrin_GP.15837.15837.4.3.dta	139	4768.92	2498.1	4	QQQHLFGSJVTDCSGNFCLFR	0,Gln->pyro-Glu[AnyN-termQ];13,Carbamidomethyl[C];18,Carbamidomethyl[C];	2270.82	2270.79	9-4-0-0-0	9	NXT	90	0	0	7	0.2601	0.22102	4.543	1.00411	T	b4+;b5+;b6+;b7+;b8+;b10+;b12+;	b4+;b5+;b6+;b12+;	sp|P02787|TRFE_HUMAN	R	SE	622	0	630	-0.0057	-2.28084	1.8e-79	sp|P02787|TRFE_HUMAN	2	-0.02906	-6.09487
20190704_SL_Transferrin_GP.15846.15846.3.1.dta	47	3344.35	1356.62	3	QQQHLFGSJVTD	0,Gln->pyro-Glu[AnyN-termQ];	1987.73	1987.71	6-5-0-0-0	9	NXT	6	0	0	4	0.22017	0.18086	3.05561	0.55264	T	b4+;b6+;b7+;b9+;	b4+;b6+;	sp|P02787|TRFE_HUMAN	R	CS	622	0	630	0.00079	0.581908	3.58e-17	sp|P02787|TRFE_HUMAN	1	-0.01694	-5.06676
20190704_SL_Transferrin_GP.15864.15864.3.1.dta	24	3771.52	1774.74	3	QQQHLFGSJVTDCSGN	0,Gln->pyro-Glu[AnyN-termQ];13,Carbamidomethyl[C];	1996.77	1996.75	3-6-0-0-2	9	NXT	36	0	0	4	0.04791	0.11022	2.05294	0.22627	T	b2+;b4+;b5+;b6+;	b4+;	sp|P02787|TRFE_HUMAN	R	FC	622	0	630	0.00072	0.405467	1.92e-18	sp|P02787|TRFE_HUMAN	2	-0.0233	-6.1795
20190704_SL_Transferrin_GP.15865.15865.3.0.dta	39	3882.51	1660.7	3	QQQHLFGSJVTDCSG	0,Gln->pyro-Glu[AnyN-termQ];13,Carbamidomethyl[C];	2221.81	2221.79	6-4-1-0-1	9	NXT	34	3	0.08802	8	0.26319	0.31239	5.18431	1.61954	T	b4+;b5+;b6+;b7+;b9+;b10+;b12+;y13+;Y0+;Y0+;Y1+;	b4+;b5+;b6+;Y0+;Y1+;	sp|P02787|TRFE_HUMAN	R	NF	622	0	630	-0.00157	-0.944824	1.56e-15	sp|P02787|TRFE_HUMAN	1	-0.01804	-4.64767
20190704_SL_Transferrin_GP.15870.15870.4.0.dta	139	5012.05	2498.1	4	QQQHLFGSJVTDCSGNFCLFR	0,Gln->pyro-Glu[AnyN-termQ];13,Carbamidomethyl[C];18,Carbamidomethyl[C];	2513.95	2513.9	6-4-1-0-3	9	NXT	60	1	0.02944	9	0.07961	0.12473	3.03913	0.37907	T	b2+;b3+;b4+;b7+;b8+;b9+;b10+;b12+;y1+;Y2++;	b4+;Y2++;	sp|P02787|TRFE_HUMAN	R	SE	622	0	630	-0.0057	-2.28084	1.8e-79	sp|P02787|TRFE_HUMAN	2	-0.04798	-9.57476
20190704_SL_Transferrin_GP.15894.15894.4.0.dta	139	5012.05	2498.1	4	QQQHLFGSJVTDCSGNFCLFR	0,Gln->pyro-Glu[AnyN-termQ];13,Carbamidomethyl[C];18,Carbamidomethyl[C];	2513.95	2513.9	6-4-1-0-3	9	NXT	60	1	0.02268	6	0.0781	0.1112	3.03913	0.33794	T	b2+;b3+;b4+;b10+;b12+;y1+;Y2++;	b4+;Y2++;	sp|P02787|TRFE_HUMAN	R	SE	622	0	630	-0.0057	-2.28084	1.8e-79	sp|P02787|TRFE_HUMAN	2	-0.04765	-9.50891
20190704_SL_Transferrin_GP.15901.15901.3.0.dta	43	3808.48	1603.68	3	QQQHLFGSJVTDCS	0,Gln->pyro-Glu[AnyN-termQ];13,Carbamidomethyl[C];	2204.8	2204.77	5-4-2-0-0	9	NXT	40	4	0.13721	8	0.31026	0.36415	5.77352	2.1024	T	b1+;b4+;b5+;b6+;b7+;b9+;b10+;b12+;Y0+;Y0+;Y1+;Y1+;	b4+;b5+;b6+;Y0+;Y0+;Y1+;	sp|P02787|TRFE_HUMAN	R	GN	622	0	630	-0.00436	-2.71709	1.99e-19	sp|P02787|TRFE_HUMAN	1	-0.02547	-6.68944
20190704_SL_Transferrin_GP.15910.15910.4.3.dta	104	5029.05	2515.12	4	QQQHLFGSJVTDCSGNFCLFR	13,Carbamidomethyl[C];18,Carbamidomethyl[C];	2513.93	2513.9	6-4-1-0-3	9	NXT	78	1	0.04164	5	0.04624	0.04965	1.72722	0.08576	T	b3+;b4+;b5+;b6+;y1+;Y2++;	Y2++;	sp|P02787|TRFE_HUMAN	R	SE	622	0	630	-0.00514	-2.04284	4.51e-12	sp|P02787|TRFE_HUMAN	2	-0.02463	-4.8985
20190704_SL_Transferrin_GP.15911.15911.3.1.dta	24	3771.52	1774.74	3	QQQHLFGSJVTDCSGN	0,Gln->pyro-Glu[AnyN-termQ];13,Carbamidomethyl[C];	1996.77	1996.75	3-6-0-0-2	9	NXT	36	0	0	5	0.08746	0.1414	3.03379	0.42899	T	b2+;b4+;b5+;b6+;b13+;	b4+;b5+;	sp|P02787|TRFE_HUMAN	R	FC	622	0	630	0.00072	0.405467	1.92e-18	sp|P02787|TRFE_HUMAN	2	-0.02379	-6.30945
20190704_SL_Transferrin_GP.15911.15911.4.3.dta	139	5028.05	2498.1	4	QQQHLFGSJVTDCSGNFCLFR	0,Gln->pyro-Glu[AnyN-termQ];13,Carbamidomethyl[C];18,Carbamidomethyl[C];	2529.95	2529.9	N(NH(HNHNH(NON|a|keto|d))(HN(F)(H)))(F)	9	NXT	92	1	0.03911	6	0.10275	0.16296	3.83944	0.62569	T	b2+;b4+;b5+;b6+;b13+;y1+;Y2++;	b4+;b5+;Y2++;	sp|P02787|TRFE_HUMAN	R	SE	622	0	630	-0.0057	-2.28084	1.8e-79	sp|P02787|TRFE_HUMAN	2	-0.04985	-9.91628
20190704_SL_Transferrin_GP.15916.15916.3.1.dta	24	3771.52	1774.74	3	QQQHLFGSJVTDCSGN	0,Gln->pyro-Glu[AnyN-termQ];13,Carbamidomethyl[C];	1996.77	1996.75	3-6-0-0-2	9	NXT	36	0	0	4	0.08824	0.14047	3.03379	0.42617	T	b2+;b4+;b5+;b6+;	b4+;b5+;	sp|P02787|TRFE_HUMAN	R	FC	622	0	630	0.00072	0.405467	1.92e-18	sp|P02787|TRFE_HUMAN	2	-0.02379	-6.30945
20190704_SL_Transferrin_GP.15916.15916.4.3.dta	139	5028.05	2498.1	4	QQQHLFGSJVTDCSGNFCLFR	0,Gln->pyro-Glu[AnyN-termQ];13,Carbamidomethyl[C];18,Carbamidomethyl[C];	2529.95	2529.9	N(NH(HNHNH(NON|a|keto|d))(HN(F)(H)))(F)	9	NXT	92	1	0.02419	5	0.09592	0.15675	3.03913	0.47639	T	b2+;b4+;b5+;b6+;y1+;Y2++;	b4+;b5+;	sp|P02787|TRFE_HUMAN	R	SE	622	0	630	-0.0057	-2.28084	1.8e-79	sp|P02787|TRFE_HUMAN	2	-0.04985	-9.91628
20190704_SL_Transferrin_GP.15933.15933.3.0.dta	43	3808.48	1603.68	3	QQQHLFGSJVTDCS	0,Gln->pyro-Glu[AnyN-termQ];13,Carbamidomethyl[C];	2204.8	2204.77	5-4-2-0-0	9	NXT	32	3	0.09467	10	0.3007	0.37463	5.17648	1.93924	T	b3+;b4+;b5+;b6+;b7+;b8+;b9+;b10+;b12+;y2+;Y0+;Y0+;Y1+;	b4+;b5+;b6+;Y0+;Y1+;	sp|P02787|TRFE_HUMAN	R	GN	622	0	630	-0.00436	-2.71709	1.99e-19	sp|P02787|TRFE_HUMAN	1	-0.02478	-6.50822
20190704_SL_Transferrin_GP.15934.15934.3.0.dta	43	3808.48	1603.68	3	QQQHLFGSJVTDCS	0,Gln->pyro-Glu[AnyN-termQ];13,Carbamidomethyl[C];	2204.8	2204.77	5-4-2-0-0	9	NXT	32	3	0.10077	5	0.15064	0.21663	4.53585	0.98258	T	b5+;b6+;b7+;b8+;b9+;Y0+;Y0+;Y1+;	b5+;b6+;Y0+;Y1+;	sp|P02787|TRFE_HUMAN	R	GN	622	0	630	-0.00436	-2.71709	1.99e-19	sp|P02787|TRFE_HUMAN	1	-0.02478	-6.50822
20190704_SL_Transferrin_GP.15937.15937.3.0.dta	43	3808.48	1603.68	3	QQQHLFGSJVTDCS	0,Gln->pyro-Glu[AnyN-termQ];13,Carbamidomethyl[C];	2204.8	2204.77	5-4-2-0-0	9	NXT	32	3	0.09976	9	0.27755	0.36295	5.17648	1.87883	T	b4+;b5+;b6+;b7+;b8+;b9+;b10+;b12+;y2+;Y0+;Y0+;Y1+;	b4+;b5+;b6+;Y0+;Y1+;	sp|P02787|TRFE_HUMAN	R	GN	622	0	630	-0.00436	-2.71709	1.99e-19	sp|P02787|TRFE_HUMAN	1	-0.02478	-6.50822
20190704_SL_Transferrin_GP.15940.15940.4.0.dta	139	5012.05	2498.1	4	QQQHLFGSJVTDCSGNFCLFR	0,Gln->pyro-Glu[AnyN-termQ];13,Carbamidomethyl[C];18,Carbamidomethyl[C];	2513.95	2513.9	6-4-1-0-3	9	NXT	58	1	0.04202	7	0.08523	0.12855	3.03913	0.39069	T	b2+;b3+;b4+;b9+;b10+;b12+;y1+;Y2++;	b4+;Y2++;	sp|P02787|TRFE_HUMAN	R	SE	622	0	630	-0.0057	-2.28084	1.8e-79	sp|P02787|TRFE_HUMAN	2	-0.04743	-9.46501
20190704_SL_Transferrin_GP.15953.15953.3.1.dta	47	3723.47	1356.62	3	QQQHLFGSJVTD	0,Gln->pyro-Glu[AnyN-termQ];	2366.85	2366.83	6-4-2-0-0	9	NXT	24	5	0.1552	9	0.27356	0.36813	5.80803	2.13814	T	b3+;b4+;b5+;b6+;b7+;b8+;b9+;b10+;y2+;Y0+;Y0+;Y1+;Y1+;Y2+;	b4+;b5+;b6+;Y0+;Y0+;Y1+;	sp|P02787|TRFE_HUMAN	R	CS	622	0	630	0.00079	0.581908	3.58e-17	sp|P02787|TRFE_HUMAN	1	-0.0273	-7.3338
20190704_SL_Transferrin_GP.15955.15955.3.0.dta	43	3825.5	1603.68	3	QQQHLFGSJVTDCS	0,Gln->pyro-Glu[AnyN-termQ];13,Carbamidomethyl[C];	2221.82	2221.79	6-4-1-0-1	9	NXT	34	3	0.09899	7	0.24388	0.33704	5.17648	1.74466	T	b4+;b5+;b6+;b7+;b9+;b10+;y2+;Y0+;Y0+;Y1+;	b4+;b5+;b6+;Y0+;Y1+;	sp|P02787|TRFE_HUMAN	R	GN	622	0	630	-0.00436	-2.71709	1.99e-19	sp|P02787|TRFE_HUMAN	1	-0.03454	-9.03118
20190704_SL_Transferrin_GP.15965.15965.3.0.dta	43	3808.48	1603.68	3	QQQHLFGSJVTDCS	0,Gln->pyro-Glu[AnyN-termQ];13,Carbamidomethyl[C];	2204.8	2204.77	5-4-2-0-0	9	NXT	30	3	0.07199	8	0.25641	0.30973	4.53585	1.40487	T	b3+;b4+;b5+;b6+;b7+;b8+;b9+;b10+;Y0+;Y0+;Y1+;	b4+;b5+;b6+;Y0+;	sp|P02787|TRFE_HUMAN	R	GN	622	0	630	-0.00436	-2.71709	1.99e-19	sp|P02787|TRFE_HUMAN	1	-0.02416	-6.34538
20190704_SL_Transferrin_GP.15973.15973.4.6.dta	102	4809.93	1921.81	4	QQQHLFGSJVTDCSGNF	0,Gln->pyro-Glu[AnyN-termQ];13,Carbamidomethyl[C];	2888.12	2888.07	4-6-1-0-5	9	NXT	78	0	0	5	0.19315	0.23434	3.8331	0.89824	T	b4+;b5+;b6+;b7+;b12+;	b4+;b5+;b6+;	sp|P02787|TRFE_HUMAN	R	CL	622	0	630	-0.00531	-2.76161	3.94e-14	sp|P02787|TRFE_HUMAN	2	-0.04336	-9.01649
20190704_SL_Transferrin_GP.15993.15993.3.0.dta	24	3867.51	1774.74	3	QQQHLFGSJVTDCSGN	0,Gln->pyro-Glu[AnyN-termQ];13,Carbamidomethyl[C];	2092.76	2092.75	7-4-0-0-1	9	NXT	44	0	0	9	0.22102	0.2672	3.8331	1.0242	T	b2+;b3+;b4+;b5+;b6+;b7+;b8+;b9+;b10+;	b4+;b5+;b6+;	sp|P02787|TRFE_HUMAN	R	FC	622	0	630	0.00072	0.405467	1.92e-18	sp|P02787|TRFE_HUMAN	2	-0.01771	-4.58035
20190704_SL_Transferrin_GP.15994.15994.3.0.dta	24	3867.51	1774.74	3	QQQHLFGSJVTDCSGN	0,Gln->pyro-Glu[AnyN-termQ];13,Carbamidomethyl[C];	2092.76	2092.75	7-4-0-0-1	9	NXT	44	0	0	9	0.25584	0.28434	4.53585	1.28972	T	b2+;b3+;b4+;b5+;b6+;b7+;b9+;b10+;b13+;	b4+;b5+;b6+;b7+;	sp|P02787|TRFE_HUMAN	R	FC	622	0	630	0.00072	0.405467	1.92e-18	sp|P02787|TRFE_HUMAN	2	-0.01771	-4.58035
20190704_SL_Transferrin_GP.16005.16005.3.0.dta	24	3721.46	1774.74	3	QQQHLFGSJVTDCSGN	0,Gln->pyro-Glu[AnyN-termQ];13,Carbamidomethyl[C];	1946.71	1946.69	7-4-0-0-0	9	NXT	46	0	0	4	0.24674	0.25899	3.8331	0.99273	T	b4+;b5+;b6+;b9+;	b4+;b5+;b6+;	sp|P02787|TRFE_HUMAN	R	FC	622	0	630	0.00072	0.405467	1.92e-18	sp|P02787|TRFE_HUMAN	2	-0.02396	-6.44004
20190704_SL_Transferrin_GP.16006.16006.4.1.dta	139	5011.02	2498.1	4	QQQHLFGSJVTDCSGNFCLFR	0,Gln->pyro-Glu[AnyN-termQ];13,Carbamidomethyl[C];18,Carbamidomethyl[C];	2512.93	2512.88	6-4-2-0-1	9	NXT	68	0	0	5	0.15677	0.17363	3.83944	0.66666	T	b4+;b5+;b6+;b9+;b10+;	b4+;b5+;b6+;	sp|P02787|TRFE_HUMAN	R	SE	622	0	630	-0.0057	-2.28084	1.8e-79	sp|P02787|TRFE_HUMAN	2	-0.04295	-8.57275
20190704_SL_Transferrin_GP.16014.16014.4.0.dta	139	5069.05	2498.1	4	QQQHLFGSJVTDCSGNFCLFR	0,Gln->pyro-Glu[AnyN-termQ];13,Carbamidomethyl[C];18,Carbamidomethyl[C];	2570.96	2570.93	6-5-1-0-2	9	NXT	74	0	0	5	0.08045	0.11553	2.05687	0.23762	T	b1+;b4+;b5+;b7+;y1+;	y1+;	sp|P02787|TRFE_HUMAN	R	SE	622	0	630	-0.0057	-2.28084	1.8e-79	sp|P02787|TRFE_HUMAN	2	-0.03205	-6.3239
20190704_SL_Transferrin_GP.16022.16022.3.0.dta	275	3594.44	2499.08	3	QQQHLFGSNVTDCSGJFCLFR	0,Gln->pyro-Glu[AnyN-termQ];9,Deamidated[N];13,Carbamidomethyl[C];18,Carbamidomethyl[C];	1095.36	1095.4	3-3-0-0-0	16	NXC	32	0	0	6	0.25178	0.21598	4.3159	0.93216	T	b1+;b4+;b5+;b6+;b7+;b12+;	b4+;b5+;b6+;b12+;	sp|P02787|TRFE_HUMAN	R	SE	622	0	637	0.01471	5.88381	4.88e-25	sp|P02787|TRFE_HUMAN	4	0.03381	9.40891
20190704_SL_Transferrin_GP.16029.16029.3.0.dta	47	3707.48	1356.62	3	QQQHLFGSJVTD	0,Gln->pyro-Glu[AnyN-termQ];	2350.87	2350.83	5-4-2-0-1	9	NXT	22	3	0.07165	7	0.18326	0.23364	3.85904	0.90162	T	b3+;b4+;b5+;b7+;b8+;b9+;b10+;Y0+;Y0+;Y1+;	b4+;b5+;Y0+;	sp|P02787|TRFE_HUMAN	R	CS	622	0	630	0.00079	0.581908	3.58e-17	sp|P02787|TRFE_HUMAN	1	-0.03475	-9.3754
20190704_SL_Transferrin_GP.16035.16035.3.0.dta	43	3808.48	1603.68	3	QQQHLFGSJVTDCS	0,Gln->pyro-Glu[AnyN-termQ];13,Carbamidomethyl[C];	2204.8	2204.77	5-4-2-0-0	9	NXT	30	2	0.04679	6	0.23413	0.28516	3.8331	1.09305	T	b4+;b5+;b6+;b7+;b9+;b10+;Y0+;Y0+;	b4+;b5+;b6+;	sp|P02787|TRFE_HUMAN	R	GN	622	0	630	-0.00436	-2.71709	1.99e-19	sp|P02787|TRFE_HUMAN	1	-0.02334	-6.13002
20190704_SL_Transferrin_GP.16036.16036.3.0.dta	47	3561.42	1356.62	3	QQQHLFGSJVTD	0,Gln->pyro-Glu[AnyN-termQ];	2204.81	2204.77	5-4-2-0-0	9	NXT	22	4	0.07837	9	0.3305	0.33238	5.20854	1.73122	T	b3+;b4+;b5+;b6+;b7+;b8+;b9+;b10+;y9+;Y0+;Y0+;Y1+;Y1+;	b4+;b5+;b6+;Y0+;Y1+;	sp|P02787|TRFE_HUMAN	R	CS	622	0	630	0.00079	0.581908	3.58e-17	sp|P02787|TRFE_HUMAN	1	-0.03283	-9.22075
20190704_SL_Transferrin_GP.16057.16057.3.0.dta	47	3270.32	1356.62	3	QQQHLFGSJVTD	0,Gln->pyro-Glu[AnyN-termQ];	1913.7	1913.68	5-4-1-0-0	9	NXT	12	2	0.12928	6	0.39675	0.36072	5.20854	1.87882	T	b4+;b5+;b6+;b7+;b8+;b9+;Y0+;Y1+;	b4+;b5+;b6+;Y0+;Y1+;	sp|P02787|TRFE_HUMAN	R	CS	622	0	630	0.00079	0.581908	3.58e-17	sp|P02787|TRFE_HUMAN	1	-0.02188	-6.6925
20190704_SL_Transferrin_GP.16067.16067.3.4.dta	51	3755.48	1516.65	3	QQQHLFGSJVTDC	0,Gln->pyro-Glu[AnyN-termQ];13,Carbamidomethyl[C];	2238.83	2238.8	7-4-0-0-2	9	NXT	14	3	0.05147	7	0.13137	0.17433	3.84588	0.67044	T	b2+;b4+;b6+;b7+;b9+;b10+;b12+;Y0+;Y0+;Y1+;	b4+;b6+;Y1+;	sp|P02787|TRFE_HUMAN	R	SG	622	0	630	-0.00112	-0.737992	2.15e-22	sp|P02787|TRFE_HUMAN	1	-0.02407	-6.41099
20190704_SL_Transferrin_GP.16067.16067.4.2.dta	139	5011	2498.1	4	QQQHLFGSJVTDCSGNFCLFR	0,Gln->pyro-Glu[AnyN-termQ];13,Carbamidomethyl[C];18,Carbamidomethyl[C];	2512.9	2512.88	6-4-2-0-1	9	NXT	66	1	0.03233	7	0.13137	0.15506	3.83944	0.59536	T	b2+;b4+;b6+;b7+;b9+;b10+;b12+;Y2++;	b4+;b6+;Y2++;	sp|P02787|TRFE_HUMAN	R	SE	622	0	630	-0.0057	-2.28084	1.8e-79	sp|P02787|TRFE_HUMAN	2	-0.01906	-3.80438
20190704_SL_Transferrin_GP.16069.16069.3.0.dta	51	3755.48	1516.65	3	QQQHLFGSJVTDC	0,Gln->pyro-Glu[AnyN-termQ];13,Carbamidomethyl[C];	2238.83	2238.8	7-4-0-0-2	9	NXT	14	2	0.07771	4	0.19764	0.20118	4.55026	0.91543	T	b4+;b5+;b6+;y9+;Y0+;Y0+;	b4+;b5+;b6+;Y0+;	sp|P02787|TRFE_HUMAN	R	SG	622	0	630	-0.00112	-0.737992	2.15e-22	sp|P02787|TRFE_HUMAN	1	-0.02407	-6.41099
20190704_SL_Transferrin_GP.16073.16073.3.0.dta	47	3561.42	1356.62	3	QQQHLFGSJVTD	0,Gln->pyro-Glu[AnyN-termQ];	2204.81	2204.77	5-4-2-0-0	9	NXT	22	4	0.17852	12	0.32077	0.35757	5.80803	2.07677	T	b1+;b3+;b4+;b5+;b6+;b7+;b8+;b9+;b10+;b11+;y8+;y9+;Y0+;Y0+;Y1+;Y1+;	b4+;b5+;b6+;Y0+;Y0+;Y1+;	sp|P02787|TRFE_HUMAN	R	CS	622	0	630	0.00079	0.581908	3.58e-17	sp|P02787|TRFE_HUMAN	1	-0.03342	-9.38646
20190704_SL_Transferrin_GP.16086.16086.4.0.dta	139	5012.04	2498.1	4	QQQHLFGSJVTDCSGNFCLFR	0,Gln->pyro-Glu[AnyN-termQ];13,Carbamidomethyl[C];18,Carbamidomethyl[C];	2513.94	2513.9	6-4-1-0-3	9	NXT	72	1	0.02588	7	0.08056	0.1087	3.03913	0.33036	T	b1+;b2+;b3+;b4+;b8+;b9+;b10+;Y2++;	b4+;Y2++;	sp|P02787|TRFE_HUMAN	R	SE	622	0	630	-0.0057	-2.28084	1.8e-79	sp|P02787|TRFE_HUMAN	2	-0.03458	-6.90073
20190704_SL_Transferrin_GP.16115.16115.2.0.dta	47	3561.42	1356.62	2	QQQHLFGSJVTD	0,Gln->pyro-Glu[AnyN-termQ];	2204.8	2204.77	5-4-2-0-0	9	NXT	22	4	0.27041	6	0.38883	0.41075	7.44604	3.05847	T	b4+;b5+;b6+;b7+;b9+;b10+;Y0+;Y0+;Y1+;Y1+;	b4+;b5+;b6+;b7+;b9+;b10+;Y0+;Y0+;Y1+;	sp|P02787|TRFE_HUMAN	R	CS	622	0	630	0.00079	0.581908	3.58e-17	sp|P02787|TRFE_HUMAN	1	-0.02559	-7.18733
20190704_SL_Transferrin_GP.16140.16140.3.0.dta	102	4143.64	1921.81	3	QQQHLFGSJVTDCSGNF	0,Gln->pyro-Glu[AnyN-termQ];13,Carbamidomethyl[C];	2221.83	2221.79	6-4-1-0-1	9	NXT	72	4	0.04036	4	0.05705	0.15675	2.05294	0.32179	T	b3+;b4+;b5+;b6+;Y0+;Y0+;Y1+;Y1+;	b5+;	sp|P02787|TRFE_HUMAN	R	CL	622	0	630	-0.00531	-2.76161	3.94e-14	sp|P02787|TRFE_HUMAN	2	-0.04108	-9.9163
20190704_SL_Transferrin_GP.16141.16141.3.0.dta	24	3867.5	1774.74	3	QQQHLFGSJVTDCSGN	0,Gln->pyro-Glu[AnyN-termQ];13,Carbamidomethyl[C];	2092.76	2092.75	7-4-0-0-1	9	NXT	38	0	0	7	0.25683	0.28638	3.8331	1.09771	T	b4+;b5+;b6+;b7+;b8+;b9+;b10+;	b4+;b5+;b6+;	sp|P02787|TRFE_HUMAN	R	FC	622	0	630	0.00072	0.405467	1.92e-18	sp|P02787|TRFE_HUMAN	2	-0.01502	-3.88464
20190704_SL_Transferrin_GP.16142.16142.3.1.dta	51	3884.53	1516.65	3	QQQHLFGSJVTDC	0,Gln->pyro-Glu[AnyN-termQ];13,Carbamidomethyl[C];	2367.88	2367.85	6-4-1-0-2	9	NXT	12	4	0.12656	7	0.24397	0.28301	5.79052	1.63876	T	b4+;b5+;b6+;b7+;b8+;b9+;b10+;Y0+;Y0+;Y1+;Y1+;	b4+;b5+;b6+;Y0+;Y0+;Y1+;	sp|P02787|TRFE_HUMAN	R	SG	622	0	630	-0.00112	-0.737992	2.15e-22	sp|P02787|TRFE_HUMAN	1	-0.03229	-8.31456
20190704_SL_Transferrin_GP.16144.16144.4.0.dta	139	5012.04	2498.1	4	QQQHLFGSJVTDCSGNFCLFR	0,Gln->pyro-Glu[AnyN-termQ];13,Carbamidomethyl[C];18,Carbamidomethyl[C];	2513.94	2513.9	6-4-1-0-3	9	NXT	70	1	0.01281	8	0.10328	0.13178	2.05687	0.27106	T	b2+;b3+;b4+;b6+;b7+;b9+;b10+;b13+;Y2++;	b4+;	sp|P02787|TRFE_HUMAN	R	SE	622	0	630	-0.0057	-2.28084	1.8e-79	sp|P02787|TRFE_HUMAN	2	-0.03544	-7.07235
20190704_SL_Transferrin_GP.16145.16145.4.0.dta	139	5012.04	2498.1	4	QQQHLFGSJVTDCSGNFCLFR	0,Gln->pyro-Glu[AnyN-termQ];13,Carbamidomethyl[C];18,Carbamidomethyl[C];	2513.94	2513.9	6-4-1-0-3	9	NXT	70	1	0.01154	5	0.07728	0.11015	2.05687	0.22657	T	b2+;b4+;b6+;b7+;b10+;Y2++;	b4+;	sp|P02787|TRFE_HUMAN	R	SE	622	0	630	-0.0057	-2.28084	1.8e-79	sp|P02787|TRFE_HUMAN	2	-0.03544	-7.07235
20190704_SL_Transferrin_GP.16157.16157.3.0.dta	24	4047.59	1774.74	3	QQQHLFGSJVTDCSGN	0,Gln->pyro-Glu[AnyN-termQ];13,Carbamidomethyl[C];	2272.84	2272.85	4-8-0-0-0	9	NXT	36	0	0	4	0.21334	0.21475	4.53585	0.97408	T	b4+;b5+;b6+;b12+;	b4+;b5+;b6+;b12+;	sp|P02787|TRFE_HUMAN	R	FC	622	0	630	0.00072	0.405467	1.92e-18	sp|P02787|TRFE_HUMAN	2	0.00159	0.392924
20190704_SL_Transferrin_GP.16159.16159.2.0.dta	51	3570.42	1516.65	2	QQQHLFGSJVTDC	0,Gln->pyro-Glu[AnyN-termQ];13,Carbamidomethyl[C];	2053.77	2053.77	3-7-0-0-1	9	NXT	10	0	0	4	0.2737	0.20811	4.55026	0.94695	T	b4+;b5+;b6+;b10+;	b4+;b5+;b6+;b10+;	sp|P02787|TRFE_HUMAN	R	SG	622	0	630	-0.00112	-0.737992	2.15e-22	sp|P02787|TRFE_HUMAN	1	0.00312	0.874095
20190704_SL_Transferrin_GP.16162.16162.3.0.dta	47	3707.47	1356.62	3	QQQHLFGSJVTD	0,Gln->pyro-Glu[AnyN-termQ];	2350.86	2350.83	5-4-2-0-1	9	NXT	18	4	0.14197	8	0.2438	0.3101	5.80803	1.80108	T	b1+;b4+;b5+;b6+;b7+;b8+;b9+;b10+;Y0+;Y0+;Y1+;Y1+;	b4+;b5+;b6+;Y0+;Y0+;Y1+;	sp|P02787|TRFE_HUMAN	R	CS	622	0	630	0.00079	0.581908	3.58e-17	sp|P02787|TRFE_HUMAN	1	-0.02558	-6.90141
20190704_SL_Transferrin_GP.16164.16164.5.2.dta	287	7300.89	3652.62	5	QQQHLFGSNVTDCSGJFCLFRSETKDLLFR	0,Gln->pyro-Glu[AnyN-termQ];9,Deamidated[N];13,Carbamidomethyl[C];13,Sulfide[C];18,Carbamidomethyl[C];18,Dioxidation[C];	3648.27	3648.31	6-6-3-0-4	16	NXC	8	0	0	4	0.21355	0.09748	4.25553	0.41484	T	b4+;b5+;b6+;b12+;	b4+;b5+;b6+;b12+;	sp|P02787|TRFE_HUMAN	R	DD	622	0	637	0.03123	8.54764	3.35e-09	sp|P02787|TRFE_HUMAN	1	0.04312	5.90698
20190704_SL_Transferrin_GP.16166.16166.2.0.dta	47	3578.44	1356.62	2	QQQHLFGSJVTD	0,Gln->pyro-Glu[AnyN-termQ];	2221.82	2221.79	6-4-1-0-1	9	NXT	12	5	0.40297	5	0.22391	0.38086	6.37541	2.42814	T	b4+;b5+;b6+;b7+;b10+;Y0+;Y0+;Y1+;Y1+;Y2+;	b4+;b5+;b6+;b10+;Y0+;Y0+;Y1+;	sp|P02787|TRFE_HUMAN	R	CS	622	0	630	0.00079	0.581908	3.58e-17	sp|P02787|TRFE_HUMAN	1	-0.03046	-8.51442
20190704_SL_Transferrin_GP.16176.16176.3.0.dta	275	4047.59	2499.08	3	QQQHLFGSNVTDCSGJFCLFR	0,Gln->pyro-Glu[AnyN-termQ];9,Deamidated[N];13,Carbamidomethyl[C];18,Carbamidomethyl[C];	1548.51	1548.54	4-3-1-0-0	16	NXC	36	0	0	5	0.24112	0.21337	4.3159	0.92087	T	b4+;b5+;b6+;b10+;b13+;	b4+;b5+;b6+;b13+;	sp|P02787|TRFE_HUMAN	R	SE	622	0	637	0.01471	5.88381	4.88e-25	sp|P02787|TRFE_HUMAN	4	0.03684	9.10406
20190704_SL_Transferrin_GP.16185.16185.3.1.dta	51	3754.44	1516.65	3	QQQHLFGSJVTDC	0,Gln->pyro-Glu[AnyN-termQ];13,Carbamidomethyl[C];	2237.79	2237.78	7-4-1-0-0	9	NXT	10	4	0.07379	13	0.23888	0.28439	5.19226	1.47662	T	b2+;b3+;b4+;b5+;b6+;b7+;b8+;b9+;b10+;b12+;y2+;y8+;y10+;Y0+;Y0+;Y1+;Y1+;	b4+;b5+;b6+;Y0+;Y1+;	sp|P02787|TRFE_HUMAN	R	SG	622	0	630	-0.00112	-0.737992	2.15e-22	sp|P02787|TRFE_HUMAN	1	-0.007	-1.86496
20190704_SL_Transferrin_GP.16188.16188.2.2.dta	47	3650.45	1356.62	2	QQQHLFGSJVTD	0,Gln->pyro-Glu[AnyN-termQ];	2293.83	2293.81	5-3-2-0-2	9	NXT	24	3	0.15739	5	0.36617	0.3647	5.80803	2.11817	T	b4+;b5+;b6+;b7+;b8+;Y0+;Y0+;Y1+;	b4+;b5+;b6+;Y0+;Y0+;Y1+;	sp|P02787|TRFE_HUMAN	R	CS	622	0	630	0.00079	0.581908	3.58e-17	sp|P02787|TRFE_HUMAN	1	-0.02609	-7.14898
20190704_SL_Transferrin_GP.16189.16189.3.1.dta	51	3754.44	1516.65	3	QQQHLFGSJVTDC	0,Gln->pyro-Glu[AnyN-termQ];13,Carbamidomethyl[C];	2237.79	2237.78	7-4-1-0-0	9	NXT	10	3	0.07238	14	0.21713	0.27455	5.19226	1.42553	T	b1+;b2+;b3+;b4+;b5+;b6+;b7+;b8+;b9+;b10+;b12+;y2+;y3+;y8+;Y0+;Y0+;Y1+;	b4+;b5+;b6+;Y0+;Y1+;	sp|P02787|TRFE_HUMAN	R	SG	622	0	630	-0.00112	-0.737992	2.15e-22	sp|P02787|TRFE_HUMAN	1	-0.007	-1.86496
20190704_SL_Transferrin_GP.16191.16191.2.1.dta	51	3659.46	1516.65	2	QQQHLFGSJVTDC	0,Gln->pyro-Glu[AnyN-termQ];13,Carbamidomethyl[C];	2142.81	2142.81	3-6-0-0-3	9	NXT	20	2	0.08588	4	0.38138	0.29131	5.79052	1.68686	T	b4+;b5+;b6+;b10+;Y0+;Y1+;	b4+;b5+;b6+;b10+;Y0+;Y1+;	sp|P02787|TRFE_HUMAN	R	SG	622	0	630	-0.00112	-0.737992	2.15e-22	sp|P02787|TRFE_HUMAN	1	-0.00282	-0.770817
20190704_SL_Transferrin_GP.16191.16191.4.3.dta	286	7316.86	3652.62	4	QQQHLFGSJVTDCSGNFCLFRSETKDLLFR	0,Gln->pyro-Glu[AnyN-termQ];13,Carbamidomethyl[C];13,Sulfide[C];16,Deamidated[N];18,Carbamidomethyl[C];18,Dioxidation[C];	3664.24	3664.31	7-6-3-0-3	9	NXT	14	0	0	4	0.38138	0.13738	4.25553	0.58461	T	b4+;b5+;b6+;b10+;	b4+;b5+;b6+;b10+;	sp|P02787|TRFE_HUMAN	R	DD	622	0	630	0.03123	8.54764	3.35e-09	sp|P02787|TRFE_HUMAN	1	0.07082	9.68044
20190704_SL_Transferrin_GP.16192.16192.2.1.dta	51	3659.46	1516.65	2	QQQHLFGSJVTDC	0,Gln->pyro-Glu[AnyN-termQ];13,Carbamidomethyl[C];	2142.81	2142.81	3-6-0-0-3	9	NXT	20	2	0.09004	6	0.368	0.31965	5.19226	1.6597	T	b4+;b5+;b6+;b7+;b9+;b10+;Y0+;Y1+;	b4+;b5+;b6+;Y0+;Y1+;	sp|P02787|TRFE_HUMAN	R	SG	622	0	630	-0.00112	-0.737992	2.15e-22	sp|P02787|TRFE_HUMAN	1	-0.00282	-0.770817
20190704_SL_Transferrin_GP.16192.16192.4.2.dta	287	7316.86	3652.62	4	QQQHLFGSNVTDCSGJFCLFRSETKDLLFR	0,Gln->pyro-Glu[AnyN-termQ];9,Deamidated[N];13,Carbamidomethyl[C];13,Sulfide[C];18,Carbamidomethyl[C];18,Dioxidation[C];	3664.24	3664.31	7-6-3-0-3	16	NXC	14	0	0	5	0.35719	0.14577	4.25553	0.62034	T	b4+;b5+;b6+;b7+;b12+;	b4+;b5+;b6+;b12+;	sp|P02787|TRFE_HUMAN	R	DD	622	0	637	0.03123	8.54764	3.35e-09	sp|P02787|TRFE_HUMAN	1	0.07082	9.68044
20190704_SL_Transferrin_GP.16199.16199.3.0.dta	51	3901.54	1516.65	3	QQQHLFGSJVTDC	0,Gln->pyro-Glu[AnyN-termQ];13,Carbamidomethyl[C];	2384.89	2384.86	7-4-0-0-3	9	NXT	22	3	0.05112	7	0.23424	0.2383	4.55026	1.08433	T	b1+;b4+;b5+;b6+;b7+;b9+;y8+;Y0+;Y0+;Y1+;	b4+;b5+;b6+;Y0+;	sp|P02787|TRFE_HUMAN	R	SG	622	0	630	-0.00112	-0.737992	2.15e-22	sp|P02787|TRFE_HUMAN	1	-0.0286	-7.33228
20190704_SL_Transferrin_GP.16207.16207.3.0.dta	274	3594.46	2499.08	3	QQQHLFGSJVTDCSGNFCLFR	0,Gln->pyro-Glu[AnyN-termQ];13,Carbamidomethyl[C];16,Deamidated[N];18,Carbamidomethyl[C];	1095.38	1095.4	3-3-0-0-0	9	NXT	36	1	0.00253	12	0.20077	0.24485	3.63785	0.89072	T	b3+;b4+;b5+;b6+;b7+;b8+;b9+;b10+;b11+;b12+;y11++;y15++;Y1++;	b4+;b5+;b6+;	sp|P02787|TRFE_HUMAN	R	SE	622	0	630	0.01471	5.88381	4.88e-25	sp|P02787|TRFE_HUMAN	4	0.02055	5.71877
20190704_SL_Transferrin_GP.16209.16209.2.2.dta	51	3659.46	1516.65	2	QQQHLFGSJVTDC	0,Gln->pyro-Glu[AnyN-termQ];13,Carbamidomethyl[C];	2142.81	2142.81	3-6-0-0-3	9	NXT	18	1	0.04406	4	0.3247	0.24993	5.19226	1.29772	T	b4+;b5+;b6+;b7+;Y1+;	b4+;b5+;b6+;b7+;Y1+;	sp|P02787|TRFE_HUMAN	R	SG	622	0	630	-0.00112	-0.737992	2.15e-22	sp|P02787|TRFE_HUMAN	1	0.00039	0.106603
20190704_SL_Transferrin_GP.16209.16209.4.1.dta	287	7316.89	3652.62	4	QQQHLFGSNVTDCSGJFCLFRSETKDLLFR	0,Gln->pyro-Glu[AnyN-termQ];9,Deamidated[N];13,Carbamidomethyl[C];13,Sulfide[C];18,Carbamidomethyl[C];18,Dioxidation[C];	3664.26	3664.31	7-6-3-0-3	16	NXC	14	0	0	5	0.3681	0.15539	4.86961	0.75668	T	b4+;b5+;b6+;b7+;b12+;	b4+;b5+;b6+;b7+;b12+;	sp|P02787|TRFE_HUMAN	R	DD	622	0	637	0.03123	8.54764	3.35e-09	sp|P02787|TRFE_HUMAN	1	0.0433	5.91867
20190704_SL_Transferrin_GP.16210.16210.2.0.dta	51	3721.45	1516.65	2	QQQHLFGSJVTDC	0,Gln->pyro-Glu[AnyN-termQ];13,Carbamidomethyl[C];	2204.8	2204.77	5-4-2-0-0	9	NXT	44	3	0.16837	5	0.30358	0.313	5.19226	1.62517	T	b4+;b5+;b6+;b7+;b9+;Y0+;Y0+;Y1+;	b4+;b5+;b6+;Y0+;Y1+;	sp|P02787|TRFE_HUMAN	R	SG	622	0	630	-0.00112	-0.737992	2.15e-22	sp|P02787|TRFE_HUMAN	1	-0.03096	-8.32152
20190704_SL_Transferrin_GP.16221.16221.2.0.dta	51	3738.46	1516.65	2	QQQHLFGSJVTDC	0,Gln->pyro-Glu[AnyN-termQ];13,Carbamidomethyl[C];	2221.81	2221.79	6-4-1-0-1	9	NXT	20	1	0.06976	4	0.4715	0.31525	5.19226	1.63684	T	b4+;b5+;b6+;b12+;Y0+;	b4+;b5+;b6+;b12+;Y0+;	sp|P02787|TRFE_HUMAN	R	SG	622	0	630	-0.00112	-0.737992	2.15e-22	sp|P02787|TRFE_HUMAN	1	-0.02478	-6.63014
20190704_SL_Transferrin_GP.16230.16230.3.0.dta	275	4047.59	2499.08	3	QQQHLFGSNVTDCSGJFCLFR	0,Gln->pyro-Glu[AnyN-termQ];9,Deamidated[N];13,Carbamidomethyl[C];18,Carbamidomethyl[C];	1548.51	1548.54	4-3-1-0-0	16	NXC	36	0	0	4	0.09391	0.13578	1.93154	0.26226	T	b2+;b4+;b5+;b9+;	b4+;	sp|P02787|TRFE_HUMAN	R	SE	622	0	637	0.01471	5.88381	4.88e-25	sp|P02787|TRFE_HUMAN	4	0.03555	8.78527
20190704_SL_Transferrin_GP.16240.16240.2.1.dta	47	3578.43	1356.62	2	QQQHLFGSJVTD	0,Gln->pyro-Glu[AnyN-termQ];	2221.82	2221.79	6-4-1-0-1	9	NXT	12	3	0.31497	4	0.31641	0.37141	6.37541	2.36787	T	b4+;b5+;b6+;b9+;Y0+;Y0+;Y1+;	b4+;b5+;b6+;b9+;Y0+;Y0+;Y1+;	sp|P02787|TRFE_HUMAN	R	CS	622	0	630	0.00079	0.581908	3.58e-17	sp|P02787|TRFE_HUMAN	1	-0.02967	-8.2936
20190704_SL_Transferrin_GP.16246.16246.3.1.dta	51	3754.45	1516.65	3	QQQHLFGSJVTDC	0,Gln->pyro-Glu[AnyN-termQ];13,Carbamidomethyl[C];	2237.8	2237.78	7-4-1-0-0	9	NXT	12	4	0.06722	12	0.20078	0.26801	3.84588	1.03072	T	b3+;b4+;b5+;b6+;b7+;b8+;b9+;b10+;b12+;y2+;y3+;y8+;Y0+;Y0+;Y1+;Y1+;	b4+;b5+;b6+;	sp|P02787|TRFE_HUMAN	R	SG	622	0	630	-0.00112	-0.737992	2.15e-22	sp|P02787|TRFE_HUMAN	1	-0.01578	-4.20413
20190704_SL_Transferrin_GP.16269.16269.4.1.dta	139	4720.95	2498.1	4	QQQHLFGSJVTDCSGNFCLFR	0,Gln->pyro-Glu[AnyN-termQ];13,Carbamidomethyl[C];18,Carbamidomethyl[C];	2222.85	2222.81	6-4-0-0-3	9	NXT	64	0	0	4	0.09761	0.11352	2.05687	0.2335	T	b1+;b4+;b6+;y1+;	b4+;	sp|P02787|TRFE_HUMAN	R	SE	622	0	630	-0.0057	-2.28084	1.8e-79	sp|P02787|TRFE_HUMAN	2	-0.04135	-8.76063
20190704_SL_Transferrin_GP.16271.16271.3.0.dta	47	3707.48	1356.62	3	QQQHLFGSJVTD	0,Gln->pyro-Glu[AnyN-termQ];	2350.86	2350.83	5-4-2-0-1	9	NXT	18	3	0.06308	4	0.18427	0.23982	4.56511	1.09479	T	b4+;b5+;b6+;b7+;Y0+;Y0+;Y1+;	b4+;b5+;b6+;Y0+;	sp|P02787|TRFE_HUMAN	R	CS	622	0	630	0.00079	0.581908	3.58e-17	sp|P02787|TRFE_HUMAN	1	-0.02749	-7.41671
20190704_SL_Transferrin_GP.16278.16278.3.0.dta	39	3599.38	1660.7	3	QQQHLFGSJVTDCSG	0,Gln->pyro-Glu[AnyN-termQ];13,Carbamidomethyl[C];	1938.68	1938.71	3-5-1-0-1	9	NXT	20	0	0	5	0.08429	0.13502	3.03913	0.41035	T	b5+;b6+;b7+;b9+;b10+;	b5+;b6+;	sp|P02787|TRFE_HUMAN	R	NF	622	0	630	-0.00157	-0.944824	1.56e-15	sp|P02787|TRFE_HUMAN	1	0.02518	6.99765
20190704_SL_Transferrin_GP.16287.16287.3.0.dta	51	3721.45	1516.65	3	QQQHLFGSJVTDC	0,Gln->pyro-Glu[AnyN-termQ];13,Carbamidomethyl[C];	2204.8	2204.77	5-4-2-0-0	9	NXT	44	3	0.06794	13	0.31081	0.32188	5.19226	1.6713	T	b3+;b4+;b5+;b6+;b7+;b8+;b9+;b10+;b12+;y2+;y3+;y8+;y10+;Y0+;Y0+;Y1+;	b4+;b5+;b6+;Y0+;Y1+;	sp|P02787|TRFE_HUMAN	R	SG	622	0	630	-0.00112	-0.737992	2.15e-22	sp|P02787|TRFE_HUMAN	1	-0.02803	-7.534
20190704_SL_Transferrin_GP.16288.16288.3.0.dta	51	3738.47	1516.65	3	QQQHLFGSJVTDC	0,Gln->pyro-Glu[AnyN-termQ];13,Carbamidomethyl[C];	2221.82	2221.79	6-4-1-0-1	9	NXT	20	5	0.08359	15	0.28909	0.3191	5.19226	1.65685	T	b3+;b4+;b5+;b6+;b7+;b8+;b9+;b10+;b11+;b12+;y2+;y3+;y8+;y9+;y10+;Y0+;Y0+;Y1+;Y1+;Y2+;	b4+;b5+;b6+;Y0+;Y1+;	sp|P02787|TRFE_HUMAN	R	SG	622	0	630	-0.00112	-0.737992	2.15e-22	sp|P02787|TRFE_HUMAN	1	-0.03409	-9.12108
20190704_SL_Transferrin_GP.16292.16292.3.0.dta	51	3738.47	1516.65	3	QQQHLFGSJVTDC	0,Gln->pyro-Glu[AnyN-termQ];13,Carbamidomethyl[C];	2221.82	2221.79	6-4-1-0-1	9	NXT	20	4	0.12653	15	0.29549	0.33667	5.19226	1.74808	T	b2+;b3+;b4+;b5+;b6+;b7+;b8+;b9+;b10+;b11+;b12+;y2+;y3+;y8+;y10+;Y0+;Y0+;Y1+;Y1+;	b4+;b5+;b6+;Y0+;Y1+;	sp|P02787|TRFE_HUMAN	R	SG	622	0	630	-0.00112	-0.737992	2.15e-22	sp|P02787|TRFE_HUMAN	1	-0.03409	-9.12108
20190704_SL_Transferrin_GP.16293.16293.3.3.dta	47	3707.48	1356.62	3	QQQHLFGSJVTD	0,Gln->pyro-Glu[AnyN-termQ];	2350.86	2350.83	5-4-2-0-1	9	NXT	20	1	0.01424	4	0.14578	0.19032	3.85904	0.73445	T	b3+;b4+;b5+;b6+;Y1+;	b4+;b5+;b6+;	sp|P02787|TRFE_HUMAN	R	CS	622	0	630	0.00079	0.581908	3.58e-17	sp|P02787|TRFE_HUMAN	1	-0.0284	-7.66222
20190704_SL_Transferrin_GP.16299.16299.3.0.dta	274	3594.46	2499.08	3	QQQHLFGSJVTDCSGNFCLFR	0,Gln->pyro-Glu[AnyN-termQ];13,Carbamidomethyl[C];16,Deamidated[N];18,Carbamidomethyl[C];	1095.38	1095.4	3-3-0-0-0	9	NXT	34	0	0	6	0.18876	0.18164	3.63785	0.66076	T	b2+;b4+;b7+;b8+;b9+;b10+;	b4+;b7+;b10+;	sp|P02787|TRFE_HUMAN	R	SE	622	0	630	0.01471	5.88381	4.88e-25	sp|P02787|TRFE_HUMAN	4	0.01956	5.44327
20190704_SL_Transferrin_GP.16303.16303.3.0.dta	39	3599.38	1660.7	3	QQQHLFGSJVTDCSG	0,Gln->pyro-Glu[AnyN-termQ];13,Carbamidomethyl[C];	1938.68	1938.71	3-5-1-0-1	9	NXT	20	0	0	5	0.0893	0.14804	3.03913	0.44993	T	b3+;b4+;b5+;b6+;b9+;	b4+;b5+;	sp|P02787|TRFE_HUMAN	R	NF	622	0	630	-0.00157	-0.944824	1.56e-15	sp|P02787|TRFE_HUMAN	1	0.02613	7.26166
20190704_SL_Transferrin_GP.16309.16309.3.2.dta	43	3605.38	1603.68	3	QQQHLFGSJVTDCS	0,Gln->pyro-Glu[AnyN-termQ];13,Carbamidomethyl[C];	2001.7	2001.69	5-3-2-0-0	9	NXT	6	1	0.02611	7	0.17451	0.20903	3.8331	0.80122	T	b1+;b3+;b4+;b5+;b6+;b7+;b12+;Y5++;	b4+;b5+;Y5++;	sp|P02787|TRFE_HUMAN	R	GN	622	0	630	-0.00436	-2.71709	1.99e-19	sp|P02787|TRFE_HUMAN	1	-0.00953	-2.644
20190704_SL_Transferrin_GP.16309.16309.4.1.dta	139	4807.91	2498.1	4	QQQHLFGSJVTDCSGNFCLFR	0,Gln->pyro-Glu[AnyN-termQ];13,Carbamidomethyl[C];18,Carbamidomethyl[C];	2309.81	2309.8	6-3-2-0-1	9	NXT	62	0	0	7	0.17451	0.18849	3.03913	0.57285	T	b1+;b3+;b4+;b5+;b6+;b7+;b12+;	b4+;b5+;	sp|P02787|TRFE_HUMAN	R	SE	622	0	630	-0.0057	-2.28084	1.8e-79	sp|P02787|TRFE_HUMAN	2	-0.00715	-1.48744
20190704_SL_Transferrin_GP.16311.16311.3.0.dta	51	3754.45	1516.65	3	QQQHLFGSJVTDC	0,Gln->pyro-Glu[AnyN-termQ];13,Carbamidomethyl[C];	2237.81	2237.78	7-4-1-0-0	9	NXT	12	2	0.07377	11	0.2552	0.28764	4.55026	1.30885	T	b4+;b5+;b6+;b7+;b8+;b9+;b10+;b12+;y2+;y8+;y9+;Y0+;Y0+;	b4+;b5+;b6+;Y0+;	sp|P02787|TRFE_HUMAN	R	SG	622	0	630	-0.00112	-0.737992	2.15e-22	sp|P02787|TRFE_HUMAN	1	-0.02351	-6.26354
20190704_SL_Transferrin_GP.16321.16321.3.0.dta	51	3721.45	1516.65	3	QQQHLFGSJVTDC	0,Gln->pyro-Glu[AnyN-termQ];13,Carbamidomethyl[C];	2204.8	2204.77	5-4-2-0-0	9	NXT	44	4	0.1053	15	0.31126	0.33614	5.19226	1.74535	T	b2+;b3+;b4+;b5+;b6+;b7+;b8+;b9+;b10+;b12+;y2+;y3+;y8+;y9+;y10+;Y0+;Y0+;Y1+;Y1+;	b4+;b5+;b6+;Y0+;Y1+;	sp|P02787|TRFE_HUMAN	R	SG	622	0	630	-0.00112	-0.737992	2.15e-22	sp|P02787|TRFE_HUMAN	1	-0.02882	-7.74633
20190704_SL_Transferrin_GP.16334.16334.3.0.dta	51	3721.45	1516.65	3	QQQHLFGSJVTDC	0,Gln->pyro-Glu[AnyN-termQ];13,Carbamidomethyl[C];	2204.8	2204.77	5-4-2-0-0	9	NXT	44	4	0.06581	14	0.28389	0.30841	5.19226	1.60134	T	b3+;b4+;b5+;b6+;b7+;b8+;b9+;b10+;b12+;y2+;y3+;y8+;y9+;y10+;Y0+;Y0+;Y1+;Y1+;	b4+;b5+;b6+;Y0+;Y1+;	sp|P02787|TRFE_HUMAN	R	SG	622	0	630	-0.00112	-0.737992	2.15e-22	sp|P02787|TRFE_HUMAN	1	-0.02965	-7.96942
20190704_SL_Transferrin_GP.16336.16336.3.0.dta	51	3561.43	1516.65	3	QQQHLFGSJVTDC	0,Gln->pyro-Glu[AnyN-termQ];13,Carbamidomethyl[C];	2044.78	2044.76	4-4-0-0-4	9	NXT	20	0	0	8	0.21922	0.20946	3.84588	0.80554	T	b3+;b4+;b5+;b6+;b7+;b8+;b9+;b10+;	b4+;b5+;b6+;	sp|P02787|TRFE_HUMAN	R	SG	622	0	630	-0.00112	-0.737992	2.15e-22	sp|P02787|TRFE_HUMAN	1	-0.01816	-5.1005
20190704_SL_Transferrin_GP.16352.16352.3.0.dta	51	3721.45	1516.65	3	QQQHLFGSJVTDC	0,Gln->pyro-Glu[AnyN-termQ];13,Carbamidomethyl[C];	2204.8	2204.77	5-4-2-0-0	9	NXT	44	5	0.13088	12	0.33181	0.33584	5.19226	1.74378	T	b1+;b4+;b5+;b6+;b7+;b8+;b9+;b10+;b12+;y3+;y8+;y9+;Y0+;Y0+;Y1+;Y1+;Y2+;	b4+;b5+;b6+;Y0+;Y1+;	sp|P02787|TRFE_HUMAN	R	SG	622	0	630	-0.00112	-0.737992	2.15e-22	sp|P02787|TRFE_HUMAN	1	-0.03063	-8.23282
20190704_SL_Transferrin_GP.16365.16365.3.0.dta	51	3561.43	1516.65	3	QQQHLFGSJVTDC	0,Gln->pyro-Glu[AnyN-termQ];13,Carbamidomethyl[C];	2044.78	2044.76	4-4-0-0-4	9	NXT	20	0	0	10	0.25937	0.23271	3.84588	0.89497	T	b3+;b4+;b5+;b6+;b7+;b8+;b9+;b10+;b11+;b12+;	b4+;b5+;b6+;	sp|P02787|TRFE_HUMAN	R	SG	622	0	630	-0.00112	-0.737992	2.15e-22	sp|P02787|TRFE_HUMAN	1	-0.01913	-5.37293
20190704_SL_Transferrin_GP.16371.16371.3.0.dta	51	3561.43	1516.65	3	QQQHLFGSJVTDC	0,Gln->pyro-Glu[AnyN-termQ];13,Carbamidomethyl[C];	2044.78	2044.76	4-4-0-0-4	9	NXT	20	0	0	10	0.28845	0.24749	3.84588	0.95183	T	b3+;b4+;b5+;b6+;b7+;b8+;b9+;b10+;b11+;b12+;	b4+;b5+;b6+;	sp|P02787|TRFE_HUMAN	R	SG	622	0	630	-0.00112	-0.737992	2.15e-22	sp|P02787|TRFE_HUMAN	1	-0.01944	-5.46
20190704_SL_Transferrin_GP.16381.16381.3.0.dta	51	3561.43	1516.65	3	QQQHLFGSJVTDC	0,Gln->pyro-Glu[AnyN-termQ];13,Carbamidomethyl[C];	2044.78	2044.76	4-4-0-0-4	9	NXT	20	0	0	11	0.3197	0.26171	3.84588	1.00651	T	b2+;b3+;b4+;b5+;b6+;b7+;b8+;b9+;b10+;b11+;b12+;	b4+;b5+;b6+;	sp|P02787|TRFE_HUMAN	R	SG	622	0	630	-0.00112	-0.737992	2.15e-22	sp|P02787|TRFE_HUMAN	1	-0.01944	-5.46
20190704_SL_Transferrin_GP.16389.16389.3.0.dta	51	3754.47	1516.65	3	QQQHLFGSJVTDC	0,Gln->pyro-Glu[AnyN-termQ];13,Carbamidomethyl[C];	2237.82	2237.78	7-4-1-0-0	9	NXT	12	3	0.07629	7	0.19477	0.23838	4.55026	1.08467	T	b4+;b5+;b6+;b7+;b8+;b9+;b10+;Y0+;Y0+;Y1+;	b4+;b5+;b6+;Y0+;	sp|P02787|TRFE_HUMAN	R	SG	622	0	630	-0.00112	-0.737992	2.15e-22	sp|P02787|TRFE_HUMAN	1	-0.03641	-9.70029
20190704_SL_Transferrin_GP.16393.16393.3.1.dta	51	3755.49	1516.65	3	QQQHLFGSJVTDC	0,Gln->pyro-Glu[AnyN-termQ];13,Carbamidomethyl[C];	2238.84	2238.8	7-4-0-0-2	9	NXT	14	4	0.11095	10	0.24409	0.29952	5.19226	1.55517	T	b3+;b4+;b5+;b6+;b7+;b9+;b10+;b12+;y2+;y8+;Y0+;Y0+;Y1+;Y1+;	b4+;b5+;b6+;Y0+;Y1+;	sp|P02787|TRFE_HUMAN	R	SG	622	0	630	-0.00112	-0.737992	2.15e-22	sp|P02787|TRFE_HUMAN	1	-0.0347	-9.24221
20190704_SL_Transferrin_GP.16396.16396.3.1.dta	39	3599.38	1660.7	3	QQQHLFGSJVTDCSG	0,Gln->pyro-Glu[AnyN-termQ];13,Carbamidomethyl[C];	1938.68	1938.71	3-5-1-0-1	9	NXT	14	0	0	4	0.09176	0.10927	3.03913	0.33209	T	b3+;b4+;b6+;b7+;	b4+;b6+;	sp|P02787|TRFE_HUMAN	R	NF	622	0	630	-0.00157	-0.944824	1.56e-15	sp|P02787|TRFE_HUMAN	1	0.03241	9.00694
20190704_SL_Transferrin_GP.16396.16396.4.2.dta	39	4799.88	1660.7	4	QQQHLFGSJVTDCSG	0,Gln->pyro-Glu[AnyN-termQ];13,Carbamidomethyl[C];	3139.18	3139.14	7-7-1-0-2	9	NXT	92	0	0	4	0.09176	0.10927	3.03913	0.33209	T	b3+;b4+;b6+;b7+;	b4+;b6+;	sp|P02787|TRFE_HUMAN	R	NF	622	0	630	-0.00157	-0.944824	1.56e-15	sp|P02787|TRFE_HUMAN	1	-0.04607	-9.60007
20190704_SL_Transferrin_GP.16397.16397.3.3.dta	102	3600.39	1921.81	3	QQQHLFGSJVTDCSGNF	0,Gln->pyro-Glu[AnyN-termQ];13,Carbamidomethyl[C];	1678.58	1678.61	3-3-1-0-2	9	NXT	18	0	0	4	0.08681	0.15022	2.05294	0.30838	T	b1+;b4+;b5+;b6+;	b4+;	sp|P02787|TRFE_HUMAN	R	CL	622	0	630	-0.00531	-2.76161	3.94e-14	sp|P02787|TRFE_HUMAN	2	0.03087	8.57654
20190704_SL_Transferrin_GP.16397.16397.4.1.dta	39	4799.88	1660.7	4	QQQHLFGSJVTDCSG	0,Gln->pyro-Glu[AnyN-termQ];13,Carbamidomethyl[C];	3139.18	3139.14	7-7-1-0-2	9	NXT	92	0	0	4	0.08681	0.12161	2.05687	0.25013	T	b1+;b4+;b5+;b6+;	b4+;	sp|P02787|TRFE_HUMAN	R	NF	622	0	630	-0.00157	-0.944824	1.56e-15	sp|P02787|TRFE_HUMAN	1	-0.04607	-9.60007
20190704_SL_Transferrin_GP.16399.16399.3.1.dta	39	3599.38	1660.7	3	QQQHLFGSJVTDCSG	0,Gln->pyro-Glu[AnyN-termQ];13,Carbamidomethyl[C];	1938.68	1938.71	3-5-1-0-1	9	NXT	14	0	0	7	0.20326	0.23219	3.83944	0.89147	T	b3+;b4+;b5+;b6+;b7+;b9+;b10+;	b4+;b5+;b6+;	sp|P02787|TRFE_HUMAN	R	NF	622	0	630	-0.00157	-0.944824	1.56e-15	sp|P02787|TRFE_HUMAN	1	0.03241	9.00694
20190704_SL_Transferrin_GP.16413.16413.2.1.dta	47	3562.42	1356.62	2	QQQHLFGSJVTD	0,Gln->pyro-Glu[AnyN-termQ];	2205.81	2205.79	5-4-1-0-2	9	NXT	22	3	0.16814	4	0.35334	0.35594	5.80803	2.06733	T	b4+;b5+;b6+;b7+;Y0+;Y0+;Y1+;	b4+;b5+;b6+;b7+;Y0+;Y0+;	sp|P02787|TRFE_HUMAN	R	CS	622	0	630	0.00079	0.581908	3.58e-17	sp|P02787|TRFE_HUMAN	1	-0.01413	-3.96751
20190704_SL_Transferrin_GP.16425.16425.3.0.dta	51	3561.43	1516.65	3	QQQHLFGSJVTDC	0,Gln->pyro-Glu[AnyN-termQ];13,Carbamidomethyl[C];	2044.78	2044.76	4-4-0-0-4	9	NXT	20	0	0	8	0.21953	0.19976	3.04454	0.60819	T	b3+;b4+;b5+;b7+;b8+;b9+;b10+;b12+;	b4+;b5+;	sp|P02787|TRFE_HUMAN	R	SG	622	0	630	-0.00112	-0.737992	2.15e-22	sp|P02787|TRFE_HUMAN	1	-0.01949	-5.47404
20190704_SL_Transferrin_GP.16427.16427.3.0.dta	51	3561.43	1516.65	3	QQQHLFGSJVTDC	0,Gln->pyro-Glu[AnyN-termQ];13,Carbamidomethyl[C];	2044.78	2044.76	4-4-0-0-4	9	NXT	20	0	0	9	0.30458	0.25613	3.84588	0.98503	T	b3+;b4+;b5+;b6+;b7+;b8+;b9+;b10+;b12+;	b4+;b5+;b6+;	sp|P02787|TRFE_HUMAN	R	SG	622	0	630	-0.00112	-0.737992	2.15e-22	sp|P02787|TRFE_HUMAN	1	-0.01949	-5.47404
20190704_SL_Transferrin_GP.16429.16429.3.0.dta	275	3594.44	2499.08	3	QQQHLFGSNVTDCSGJFCLFR	0,Gln->pyro-Glu[AnyN-termQ];9,Deamidated[N];13,Carbamidomethyl[C];18,Carbamidomethyl[C];	1095.36	1095.4	3-3-0-0-0	16	NXC	32	0	0	6	0.27889	0.23646	4.3159	1.02056	T	b4+;b5+;b6+;b7+;b8+;b12+;	b4+;b5+;b6+;b12+;	sp|P02787|TRFE_HUMAN	R	SE	622	0	637	0.01471	5.88381	4.88e-25	sp|P02787|TRFE_HUMAN	4	0.03283	9.13618
20190704_SL_Transferrin_GP.16440.16440.3.1.dta	43	3591.42	1603.68	3	QQQHLFGSJVTDCS	0,Gln->pyro-Glu[AnyN-termQ];13,Carbamidomethyl[C];	1987.74	1987.71	6-5-0-0-0	9	NXT	36	0	0	4	0.21769	0.21335	3.8331	0.8178	T	b4+;b5+;b6+;b10+;	b4+;b5+;b6+;	sp|P02787|TRFE_HUMAN	R	GN	622	0	630	-0.00436	-2.71709	1.99e-19	sp|P02787|TRFE_HUMAN	1	-0.02615	-7.28323
20190704_SL_Transferrin_GP.16443.16443.3.1.dta	43	3720.46	1603.68	3	QQQHLFGSJVTDCS	0,Gln->pyro-Glu[AnyN-termQ];13,Carbamidomethyl[C];	2116.78	2116.76	5-5-1-0-0	9	NXT	36	0	0	6	0.25835	0.27189	3.8331	1.04219	T	b4+;b5+;b6+;b7+;b9+;b10+;	b4+;b5+;b6+;	sp|P02787|TRFE_HUMAN	R	GN	622	0	630	-0.00436	-2.71709	1.99e-19	sp|P02787|TRFE_HUMAN	1	-0.0195	-5.24269
20190704_SL_Transferrin_GP.16443.16443.4.0.dta	139	4954	2498.1	4	QQQHLFGSJVTDCSGNFCLFR	0,Gln->pyro-Glu[AnyN-termQ];13,Carbamidomethyl[C];18,Carbamidomethyl[C];	2455.9	2455.86	6-3-2-0-2	9	NXT	64	0	0	6	0.25835	0.22866	3.83944	0.87793	T	b4+;b5+;b6+;b7+;b9+;b10+;	b4+;b5+;b6+;	sp|P02787|TRFE_HUMAN	R	SE	622	0	630	-0.0057	-2.28084	1.8e-79	sp|P02787|TRFE_HUMAN	2	-0.03719	-7.50854
20190704_SL_Transferrin_GP.16444.16444.3.0.dta	275	3594.45	2499.08	3	QQQHLFGSNVTDCSGJFCLFR	0,Gln->pyro-Glu[AnyN-termQ];9,Deamidated[N];13,Carbamidomethyl[C];18,Carbamidomethyl[C];	1095.37	1095.4	3-3-0-0-0	16	NXC	32	0	0	6	0.24026	0.21261	4.3159	0.91761	T	b2+;b4+;b5+;b6+;b7+;b12+;	b4+;b5+;b6+;b12+;	sp|P02787|TRFE_HUMAN	R	SE	622	0	637	0.01471	5.88381	4.88e-25	sp|P02787|TRFE_HUMAN	4	0.02925	8.1399
20190704_SL_Transferrin_GP.16447.16447.3.0.dta	275	3594.45	2499.08	3	QQQHLFGSNVTDCSGJFCLFR	0,Gln->pyro-Glu[AnyN-termQ];9,Deamidated[N];13,Carbamidomethyl[C];18,Carbamidomethyl[C];	1095.37	1095.4	3-3-0-0-0	16	NXC	32	0	0	6	0.24349	0.24357	3.63785	0.88608	T	b4+;b5+;b6+;b8+;b9+;b12+;	b4+;b5+;b6+;	sp|P02787|TRFE_HUMAN	R	SE	622	0	637	0.01471	5.88381	4.88e-25	sp|P02787|TRFE_HUMAN	4	0.02925	8.1399
20190704_SL_Transferrin_GP.16448.16448.4.0.dta	139	4954	2498.1	4	QQQHLFGSJVTDCSGNFCLFR	0,Gln->pyro-Glu[AnyN-termQ];13,Carbamidomethyl[C];18,Carbamidomethyl[C];	2455.9	2455.86	6-3-2-0-2	9	NXT	64	0	0	4	0.17959	0.17813	3.03913	0.54137	T	b4+;b5+;b6+;b10+;	b4+;b5+;	sp|P02787|TRFE_HUMAN	R	SE	622	0	630	-0.0057	-2.28084	1.8e-79	sp|P02787|TRFE_HUMAN	2	-0.03719	-7.50854
20190704_SL_Transferrin_GP.16453.16453.3.2.dta	39	3599.38	1660.7	3	QQQHLFGSJVTDCSG	0,Gln->pyro-Glu[AnyN-termQ];13,Carbamidomethyl[C];	1938.68	1938.71	3-5-1-0-1	9	NXT	14	0	0	4	0.12508	0.15702	3.83944	0.60288	T	b4+;b5+;b6+;b10+;	b4+;b5+;b6+;	sp|P02787|TRFE_HUMAN	R	NF	622	0	630	-0.00157	-0.944824	1.56e-15	sp|P02787|TRFE_HUMAN	1	0.03294	9.15423
20190704_SL_Transferrin_GP.16453.16453.4.1.dta	39	4799.88	1660.7	4	QQQHLFGSJVTDCSG	0,Gln->pyro-Glu[AnyN-termQ];13,Carbamidomethyl[C];	3139.18	3139.14	7-7-1-0-2	9	NXT	90	0	0	4	0.12508	0.15702	3.83944	0.60288	T	b4+;b5+;b6+;b10+;	b4+;b5+;b6+;	sp|P02787|TRFE_HUMAN	R	NF	622	0	630	-0.00157	-0.944824	1.56e-15	sp|P02787|TRFE_HUMAN	1	-0.04417	-9.20416
20190704_SL_Transferrin_GP.16472.16472.4.1.dta	139	4719.92	2498.1	4	QQQHLFGSJVTDCSGNFCLFR	0,Gln->pyro-Glu[AnyN-termQ];13,Carbamidomethyl[C];18,Carbamidomethyl[C];	2221.83	2221.79	6-4-1-0-1	9	NXT	74	0	0	4	0.1276	0.15907	3.03913	0.48343	T	b4+;b5+;b6+;y1+;	b4+;b6+;	sp|P02787|TRFE_HUMAN	R	SE	622	0	630	-0.0057	-2.28084	1.8e-79	sp|P02787|TRFE_HUMAN	2	-0.04	-8.47645
20190704_SL_Transferrin_GP.16474.16474.3.0.dta	51	3721.46	1516.65	3	QQQHLFGSJVTDC	0,Gln->pyro-Glu[AnyN-termQ];13,Carbamidomethyl[C];	2204.81	2204.77	5-4-2-0-0	9	NXT	46	4	0.14511	8	0.28507	0.33175	5.79052	1.92103	T	b4+;b5+;b6+;b7+;b8+;b9+;b10+;y2+;Y0+;Y0+;Y1+;Y1+;	b4+;b5+;b6+;Y0+;Y0+;Y1+;	sp|P02787|TRFE_HUMAN	R	SG	622	0	630	-0.00112	-0.737992	2.15e-22	sp|P02787|TRFE_HUMAN	1	-0.03469	-9.32406
20190704_SL_Transferrin_GP.16479.16479.3.1.dta	51	3748.44	1516.65	3	QQQHLFGSJVTDC	0,Gln->pyro-Glu[AnyN-termQ];13,Carbamidomethyl[C];	2231.8	2231.82	5-7-0-0-0	9	NXT	14	1	0.02595	4	0.23637	0.2261	4.55026	1.02879	T	b4+;b5+;b6+;y2+;Y1+;	b4+;b5+;b6+;Y1+;	sp|P02787|TRFE_HUMAN	R	SG	622	0	630	-0.00112	-0.737992	2.15e-22	sp|P02787|TRFE_HUMAN	1	0.02417	6.44978
20190704_SL_Transferrin_GP.16480.16480.3.0.dta	275	4363.72	2499.08	3	QQQHLFGSNVTDCSGJFCLFR	0,Gln->pyro-Glu[AnyN-termQ];9,Deamidated[N];13,Carbamidomethyl[C];18,Carbamidomethyl[C];	1864.64	1864.63	9-2-0-0-0	16	NXC	52	0	0	4	0.25982	0.21586	4.3159	0.93164	T	b4+;b5+;b6+;b12+;	b4+;b5+;b6+;b12+;	sp|P02787|TRFE_HUMAN	R	SE	622	0	637	0.01471	5.88381	4.88e-25	sp|P02787|TRFE_HUMAN	4	-0.00412	-0.944366
20190704_SL_Transferrin_GP.16487.16487.3.0.dta	51	3561.43	1516.65	3	QQQHLFGSJVTDC	0,Gln->pyro-Glu[AnyN-termQ];13,Carbamidomethyl[C];	2044.78	2044.76	4-4-0-0-4	9	NXT	20	0	0	8	0.29571	0.24436	4.55026	1.11192	T	b3+;b4+;b5+;b6+;b7+;b8+;b9+;b12+;	b4+;b5+;b6+;b7+;	sp|P02787|TRFE_HUMAN	R	SG	622	0	630	-0.00112	-0.737992	2.15e-22	sp|P02787|TRFE_HUMAN	1	-0.02086	-5.85882
20190704_SL_Transferrin_GP.16492.16492.3.0.dta	51	3560.4	1516.65	3	QQQHLFGSJVTDC	0,Gln->pyro-Glu[AnyN-termQ];13,Carbamidomethyl[C];	2043.75	2043.74	4-4-1-0-2	9	NXT	16	0	0	7	0.26593	0.23818	3.84588	0.91602	T	b4+;b5+;b6+;b7+;b9+;b10+;b12+;	b4+;b5+;b6+;	sp|P02787|TRFE_HUMAN	R	SG	622	0	630	-0.00112	-0.737992	2.15e-22	sp|P02787|TRFE_HUMAN	1	-0.0116	-3.25897
20190704_SL_Transferrin_GP.16505.16505.3.0.dta	51	3561.43	1516.65	3	QQQHLFGSJVTDC	0,Gln->pyro-Glu[AnyN-termQ];13,Carbamidomethyl[C];	2044.78	2044.76	4-4-0-0-4	9	NXT	20	0	0	9	0.28649	0.24791	3.84588	0.95345	T	b4+;b5+;b6+;b7+;b8+;b9+;b10+;b11+;b12+;	b4+;b5+;b6+;	sp|P02787|TRFE_HUMAN	R	SG	622	0	630	-0.00112	-0.737992	2.15e-22	sp|P02787|TRFE_HUMAN	1	-0.02079	-5.83916
20190704_SL_Transferrin_GP.16508.16508.3.0.dta	51	3561.43	1516.65	3	QQQHLFGSJVTDC	0,Gln->pyro-Glu[AnyN-termQ];13,Carbamidomethyl[C];	2044.78	2044.76	4-4-0-0-4	9	NXT	20	0	0	9	0.30495	0.25668	3.84588	0.98717	T	b3+;b4+;b5+;b6+;b7+;b8+;b9+;b10+;b12+;	b4+;b5+;b6+;	sp|P02787|TRFE_HUMAN	R	SG	622	0	630	-0.00112	-0.737992	2.15e-22	sp|P02787|TRFE_HUMAN	1	-0.02079	-5.83916
20190704_SL_Transferrin_GP.16528.16528.3.0.dta	51	3721.46	1516.65	3	QQQHLFGSJVTDC	0,Gln->pyro-Glu[AnyN-termQ];13,Carbamidomethyl[C];	2204.81	2204.77	5-4-2-0-0	9	NXT	46	2	0.07654	4	0.28256	0.2486	5.19226	1.2908	T	b4+;b5+;b6+;b10+;Y0+;Y1+;	b4+;b5+;b6+;Y0+;Y1+;	sp|P02787|TRFE_HUMAN	R	SG	622	0	630	-0.00112	-0.737992	2.15e-22	sp|P02787|TRFE_HUMAN	1	-0.03465	-9.31331
20190704_SL_Transferrin_GP.16528.16528.4.2.dta	99	4954	2943.31	4	QQQHLFGSJVTDCSGNFCLFRSETK	0,Gln->pyro-Glu[AnyN-termQ];13,Carbamidomethyl[C];18,Carbamidomethyl[C];	2010.69	2010.69	9-2-0-0-1	9	NXT	64	0	0	5	0.29411	0.24336	3.61025	0.87861	T	b4+;b5+;b6+;b10+;b18+;	b4+;b5+;b6+;	sp|P02787|TRFE_HUMAN	R	DL	622	0	630	-0.00271	-0.920424	5.22e-48	sp|P02787|TRFE_HUMAN	2	0.00422	0.85201
20190704_SL_Transferrin_GP.16530.16530.4.0.dta	139	4719.92	2498.1	4	QQQHLFGSJVTDCSGNFCLFR	0,Gln->pyro-Glu[AnyN-termQ];13,Carbamidomethyl[C];18,Carbamidomethyl[C];	2221.83	2221.79	6-4-1-0-1	9	NXT	70	1	0.01419	5	0.12071	0.16724	3.03913	0.50827	T	b2+;b4+;b5+;b6+;y1+;Y2++;	b4+;b5+;	sp|P02787|TRFE_HUMAN	R	SE	622	0	630	-0.0057	-2.28084	1.8e-79	sp|P02787|TRFE_HUMAN	2	-0.03918	-8.30268
20190704_SL_Transferrin_GP.16536.16536.4.0.dta	139	4954	2498.1	4	QQQHLFGSJVTDCSGNFCLFR	0,Gln->pyro-Glu[AnyN-termQ];13,Carbamidomethyl[C];18,Carbamidomethyl[C];	2455.91	2455.86	6-3-2-0-2	9	NXT	64	0	0	4	0.22085	0.20581	3.83944	0.79018	T	b4+;b5+;b6+;b12+;	b4+;b5+;b6+;	sp|P02787|TRFE_HUMAN	R	SE	622	0	630	-0.0057	-2.28084	1.8e-79	sp|P02787|TRFE_HUMAN	2	-0.04339	-8.76028
20190704_SL_Transferrin_GP.16543.16543.3.0.dta	51	3561.43	1516.65	3	QQQHLFGSJVTDC	0,Gln->pyro-Glu[AnyN-termQ];13,Carbamidomethyl[C];	2044.78	2044.76	4-4-0-0-4	9	NXT	20	0	0	10	0.27711	0.24339	3.84588	0.93605	T	b2+;b4+;b5+;b6+;b7+;b8+;b9+;b10+;b11+;b12+;	b4+;b5+;b6+;	sp|P02787|TRFE_HUMAN	R	SG	622	0	630	-0.00112	-0.737992	2.15e-22	sp|P02787|TRFE_HUMAN	1	-0.01954	-5.48809
20190704_SL_Transferrin_GP.16577.16577.3.0.dta	51	3561.43	1516.65	3	QQQHLFGSJVTDC	0,Gln->pyro-Glu[AnyN-termQ];13,Carbamidomethyl[C];	2044.78	2044.76	4-4-0-0-4	9	NXT	20	0	0	8	0.24507	0.22546	3.84588	0.86708	T	b4+;b5+;b6+;b7+;b8+;b9+;b10+;b11+;	b4+;b5+;b6+;	sp|P02787|TRFE_HUMAN	R	SG	622	0	630	-0.00112	-0.737992	2.15e-22	sp|P02787|TRFE_HUMAN	1	-0.0187	-5.25216
20190704_SL_Transferrin_GP.16605.16605.2.1.dta	4	2835.14	1041.47	2	QQQHLFGSJ	0,Gln->pyro-Glu[AnyN-termQ];	1793.67	1793.67	3-5-0-0-2	9	NXT	2	0	0	4	0.11007	0.13072	3.09101	0.40407	T	b3+;b4+;b5+;b6+;	b4+;b5+;	sp|P02787|TRFE_HUMAN	R	VT	622	0	630	0.00038	0.364523	2.74e-12	sp|P02787|TRFE_HUMAN	1	0.00279	0.984428
20190704_SL_Transferrin_GP.16605.16605.4.0.dta	139	5668.27	2498.1	4	QQQHLFGSJVTDCSGNFCLFR	0,Gln->pyro-Glu[AnyN-termQ];13,Carbamidomethyl[C];18,Carbamidomethyl[C];	3170.17	3170.13	7-5-2-0-3	9	NXT	40	1	0.01522	5	0.12282	0.16877	3.03913	0.51292	T	b3+;b4+;b5+;b6+;y1+;Y2++;	b4+;b5+;	sp|P02787|TRFE_HUMAN	R	SE	622	0	630	-0.0057	-2.28084	1.8e-79	sp|P02787|TRFE_HUMAN	2	-0.04126	-7.28036
20190704_SL_Transferrin_GP.16623.16623.3.0.dta	35	3721.45	1774.74	3	QQQHLFGSJVTDCSGN	0,Gln->pyro-Glu[AnyN-termQ];13,Carbamidomethyl[C];	1946.71	1946.69	7-4-0-0-0	9	NXT	44	0	0	4	0.25051	0.204	4.35881	0.88918	T	b4+;b5+;b6+;y3++;	b4+;b5+;b6+;y3++;	sp|P02787|TRFE_HUMAN	R	FC	622	0	630	0.00072	0.405467	1.92e-18	sp|P02787|TRFE_HUMAN	2	-0.02233	-6.00193
20190704_SL_Transferrin_GP.16624.16624.3.2.dta	39	3736.44	1660.7	3	QQQHLFGSJVTDCSG	0,Gln->pyro-Glu[AnyN-termQ];13,Carbamidomethyl[C];	2075.74	2075.73	6-4-1-0-0	9	NXT	28	0	0	5	0.20969	0.22806	3.83944	0.87563	T	b4+;b5+;b6+;b7+;b9+;	b4+;b5+;b6+;	sp|P02787|TRFE_HUMAN	R	NF	622	0	630	-0.00157	-0.944824	1.56e-15	sp|P02787|TRFE_HUMAN	1	-0.01275	-3.41324
20190704_SL_Transferrin_GP.16629.16629.4.3.dta	99	4791.87	2943.31	4	QQQHLFGSJVTDCSGNFCLFRSETK	0,Gln->pyro-Glu[AnyN-termQ];13,Carbamidomethyl[C];18,Carbamidomethyl[C];	1848.56	1848.6	N(NH(HN(HEX&n-acetyl&sulfate))(HHH))(F)	9	NXT	76	0	0	4	0.14668	0.17279	3.61025	0.62381	T	b4+;b5+;b6+;b10+;	b4+;b5+;b6+;	sp|P02787|TRFE_HUMAN	R	DL	622	0	630	-0.00271	-0.920424	5.22e-48	sp|P02787|TRFE_HUMAN	2	0.03767	7.86294
20190704_SL_Transferrin_GP.16640.16640.3.2.dta	51	3764.45	1516.65	3	QQQHLFGSJVTDC	0,Gln->pyro-Glu[AnyN-termQ];13,Carbamidomethyl[C];	2247.81	2247.84	4-5-0-0-4	9	NXT	12	2	0.06973	4	0.27791	0.24395	5.19226	1.26664	T	b4+;b5+;b6+;b10+;Y0+;Y1+;	b4+;b5+;b6+;Y0+;Y1+;	sp|P02787|TRFE_HUMAN	R	SG	622	0	630	-0.00112	-0.737992	2.15e-22	sp|P02787|TRFE_HUMAN	1	0.03461	9.19644
20190704_SL_Transferrin_GP.16642.16642.4.0.dta	274	4792.91	2499.08	4	QQQHLFGSJVTDCSGNFCLFR	0,Gln->pyro-Glu[AnyN-termQ];13,Carbamidomethyl[C];16,Deamidated[N];18,Carbamidomethyl[C];	2293.83	2293.81	5-3-2-0-2	9	NXT	72	0	0	5	0.16385	0.20889	2.86934	0.59939	T	b4+;b5+;b6+;b9+;b10+;	b4+;b5+;	sp|P02787|TRFE_HUMAN	R	SE	622	0	630	0.01471	5.88381	4.88e-25	sp|P02787|TRFE_HUMAN	4	-0.0239	-4.98755
20190704_SL_Transferrin_GP.16648.16648.4.3.dta	43	4791.86	1603.68	4	QQQHLFGSJVTDCS	0,Gln->pyro-Glu[AnyN-termQ];13,Carbamidomethyl[C];	3188.18	3188.14	10-7-0-0-1	9	NXT	70	0	0	5	0.07118	0.10639	2.05294	0.21841	T	b3+;b6+;b7+;b9+;b10+;	b6+;	sp|P02787|TRFE_HUMAN	R	GN	622	0	630	-0.00436	-2.71709	1.99e-19	sp|P02787|TRFE_HUMAN	1	-0.03913	-8.16758
20190704_SL_Transferrin_GP.16655.16655.4.3.dta	43	4791.86	1603.68	4	QQQHLFGSJVTDCS	0,Gln->pyro-Glu[AnyN-termQ];13,Carbamidomethyl[C];	3188.18	3188.14	10-7-0-0-1	9	NXT	70	0	0	4	0.13815	0.17261	3.8331	0.66161	T	b4+;b5+;b6+;b12+;	b4+;b5+;b6+;	sp|P02787|TRFE_HUMAN	R	GN	622	0	630	-0.00436	-2.71709	1.99e-19	sp|P02787|TRFE_HUMAN	1	-0.03913	-8.16758
20190704_SL_Transferrin_GP.16692.16692.4.0.dta	139	5028.03	2498.1	4	QQQHLFGSJVTDCSGNFCLFR	0,Gln->pyro-Glu[AnyN-termQ];13,Carbamidomethyl[C];18,Carbamidomethyl[C];	2529.93	2529.9	N(NH(HNHNH(NON|a|keto|d))(HN(F)(H)))(F)	9	NXT	100	0	0	4	0.17926	0.18936	3.83944	0.72705	T	b4+;b5+;b6+;y1+;	b4+;b5+;b6+;	sp|P02787|TRFE_HUMAN	R	SE	622	0	630	-0.0057	-2.28084	1.8e-79	sp|P02787|TRFE_HUMAN	2	-0.03629	-7.21893
20190704_SL_Transferrin_GP.16704.16704.3.1.dta	259	3835.47	2082.83	3	QQQHLFGSNVTDCSGJFC	0,Gln->pyro-Glu[AnyN-termQ];9,Deamidated[N];13,Carbamidomethyl[C];18,Carbamidomethyl[C];	1752.65	1752.64	4-4-0-0-2	16	NXC	28	0	0	4	0.11126	0.05998	2.89047	0.17337	T	b4+;b5+;b6+;b11+;	b5+;b11+;	sp|P02787|TRFE_HUMAN	R	LF	622	0	637	0.01611	7.73096	5.86e-12	sp|P02787|TRFE_HUMAN	1	-0.00211	-0.550272
20190704_SL_Transferrin_GP.16708.16708.3.3.dta	272	4103.63	2195.91	3	QQQHLFGSJVTDCSGNFCL	0,Gln->pyro-Glu[AnyN-termQ];13,Carbamidomethyl[C];16,Deamidated[N];18,Carbamidomethyl[C];	1907.72	1907.71	3-7-0-0-0	9	NXT	38	0	0	4	0.06206	0.06005	2.06085	0.12375	T	b6+;b7+;b8+;b9+;	b6+;	sp|P02787|TRFE_HUMAN	R	FR	622	0	630	0.01286	5.85368	4.37e-32	sp|P02787|TRFE_HUMAN	1	-0.00295	-0.719052
20190704_SL_Transferrin_GP.16709.16709.3.0.dta	102	4143.64	1921.81	3	QQQHLFGSJVTDCSGNF	0,Gln->pyro-Glu[AnyN-termQ];13,Carbamidomethyl[C];	2221.83	2221.79	6-4-1-0-1	9	NXT	74	1	0.02166	4	0.09249	0.14095	3.8331	0.54029	T	b1+;b4+;b6+;b10+;Y0+;	b4+;b6+;Y0+;	sp|P02787|TRFE_HUMAN	R	CL	622	0	630	-0.00531	-2.76161	3.94e-14	sp|P02787|TRFE_HUMAN	2	-0.03837	-9.26214
20190704_SL_Transferrin_GP.16714.16714.3.0.dta	35	3835.48	1774.74	3	QQQHLFGSJVTDCSGN	0,Gln->pyro-Glu[AnyN-termQ];13,Carbamidomethyl[C];	2060.74	2060.76	5-4-0-0-3	9	NXT	42	0	0	5	0.22993	0.21007	3.67597	0.77222	T	b4+;b5+;b6+;b7+;y3++;	b4+;b5+;y3++;	sp|P02787|TRFE_HUMAN	R	FC	622	0	630	0.00072	0.405467	1.92e-18	sp|P02787|TRFE_HUMAN	2	0.01817	4.73861
20190704_SL_Transferrin_GP.16715.16715.3.1.dta	47	3561.42	1356.62	3	QQQHLFGSJVTD	0,Gln->pyro-Glu[AnyN-termQ];	2204.8	2204.77	5-4-2-0-0	9	NXT	20	3	0.0439	6	0.1269	0.20504	3.85904	0.79128	T	b1+;b4+;b5+;b6+;b7+;b10+;Y0+;Y1+;Y1+;	b4+;b5+;b6+;	sp|P02787|TRFE_HUMAN	R	CS	622	0	630	0.00079	0.581908	3.58e-17	sp|P02787|TRFE_HUMAN	1	-0.02859	-8.02991
20190704_SL_Transferrin_GP.16717.16717.3.0.dta	102	3835.48	1921.81	3	QQQHLFGSJVTDCSGNF	0,Gln->pyro-Glu[AnyN-termQ];13,Carbamidomethyl[C];	1913.67	1913.68	5-4-1-0-0	9	NXT	42	0	0	4	0.15972	0.22764	3.03379	0.69062	T	b4+;b5+;b6+;b9+;	b4+;b5+;	sp|P02787|TRFE_HUMAN	R	CL	622	0	630	-0.00531	-2.76161	3.94e-14	sp|P02787|TRFE_HUMAN	2	0.00827	2.15675
20190704_SL_Transferrin_GP.16724.16724.3.1.dta	259	3835.48	2082.83	3	QQQHLFGSNVTDCSGJFC	0,Gln->pyro-Glu[AnyN-termQ];9,Deamidated[N];13,Carbamidomethyl[C];18,Carbamidomethyl[C];	1752.65	1752.64	4-4-0-0-2	16	NXC	42	0	0	4	0.09988	0.06373	1.94716	0.12409	T	b4+;b5+;b6+;b11+;	b4+;	sp|P02787|TRFE_HUMAN	R	LF	622	0	637	0.01611	7.73096	5.86e-12	sp|P02787|TRFE_HUMAN	1	-0.00948	-2.4723
20190704_SL_Transferrin_GP.16734.16734.3.2.dta	102	3852.54	1921.81	3	QQQHLFGSJVTDCSGNF	0,Gln->pyro-Glu[AnyN-termQ];13,Carbamidomethyl[C];	1930.72	1930.69	6-4-0-0-1	9	NXT	26	0	0	5	0.13433	0.1938	3.03379	0.58796	T	b1+;b4+;b5+;b6+;b10+;	b4+;b5+;	sp|P02787|TRFE_HUMAN	R	CL	622	0	630	-0.00531	-2.76161	3.94e-14	sp|P02787|TRFE_HUMAN	2	-0.03029	-7.86435
20190704_SL_Transferrin_GP.16779.16779.3.1.dta	259	3835.49	2082.83	3	QQQHLFGSNVTDCSGJFC	0,Gln->pyro-Glu[AnyN-termQ];9,Deamidated[N];13,Carbamidomethyl[C];18,Carbamidomethyl[C];	1752.66	1752.64	4-4-0-0-2	16	NXC	42	0	0	4	0.08191	0.05971	1.94716	0.11626	T	b4+;b5+;b6+;b11+;	b4+;	sp|P02787|TRFE_HUMAN	R	LF	622	0	637	0.01611	7.73096	5.86e-12	sp|P02787|TRFE_HUMAN	1	-0.01391	-3.6276
20190704_SL_Transferrin_GP.16813.16813.3.1.dta	35	3867.52	1774.74	3	QQQHLFGSJVTDCSGN	0,Gln->pyro-Glu[AnyN-termQ];13,Carbamidomethyl[C];	2092.77	2092.75	7-4-0-0-1	9	NXT	44	0	0	4	0.2833	0.16903	3.67597	0.62133	T	b5+;b6+;b7+;y3++;	b5+;b6+;y3++;	sp|P02787|TRFE_HUMAN	R	FC	622	0	630	0.00072	0.405467	1.92e-18	sp|P02787|TRFE_HUMAN	2	-0.02901	-7.50283
20190704_SL_Transferrin_GP.16819.16819.3.0.dta	274	3943.62	2499.08	3	QQQHLFGSJVTDCSGNFCLFR	0,Gln->pyro-Glu[AnyN-termQ];13,Carbamidomethyl[C];16,Deamidated[N];18,Carbamidomethyl[C];	1444.53	1444.53	3-4-0-0-1	9	NXT	24	0	0	4	0.32246	0.24268	4.3159	1.04738	T	b4+;b5+;b6+;b12+;	b4+;b5+;b6+;b12+;	sp|P02787|TRFE_HUMAN	R	SE	622	0	630	0.01471	5.88381	4.88e-25	sp|P02787|TRFE_HUMAN	4	-0.00094	-0.238421
20190704_SL_Transferrin_GP.16828.16828.4.0.dta	139	5668.25	2498.1	4	QQQHLFGSJVTDCSGNFCLFR	0,Gln->pyro-Glu[AnyN-termQ];13,Carbamidomethyl[C];18,Carbamidomethyl[C];	3170.15	3170.13	7-5-2-0-3	9	NXT	32	0	0	4	0.24856	0.19138	3.83944	0.73479	T	b4+;b5+;b8+;b10+;	b4+;b5+;b10+;	sp|P02787|TRFE_HUMAN	R	SE	622	0	630	-0.0057	-2.28084	1.8e-79	sp|P02787|TRFE_HUMAN	2	-0.02331	-4.11309
20190704_SL_Transferrin_GP.16933.16933.3.0.dta	43	3810.51	1603.68	3	QQQHLFGSJVTDCS	0,Gln->pyro-Glu[AnyN-termQ];13,Carbamidomethyl[C];	2206.83	2206.81	5-4-0-0-4	9	NXT	52	0	0	4	0.2152	0.20815	4.53585	0.94413	T	b4+;b5+;b6+;b7+;	b4+;b5+;b6+;b7+;	sp|P02787|TRFE_HUMAN	R	GN	622	0	630	-0.00436	-2.71709	1.99e-19	sp|P02787|TRFE_HUMAN	1	-0.01276	-3.34951
20190704_SL_Transferrin_GP.16977.16977.3.0.dta	273	3745.44	2195.91	3	QQQHLFGSNVTDCSGJFCL	0,Gln->pyro-Glu[AnyN-termQ];9,Deamidated[N];13,Carbamidomethyl[C];18,Carbamidomethyl[C];	1549.53	1549.57	4-3-0-0-2	16	NXC	20	0	0	4	0.07701	0.05609	2.06085	0.11559	T	b5+;b6+;b9+;b11+;	b6+;	sp|P02787|TRFE_HUMAN	R	FR	622	0	637	0.01286	5.85368	4.37e-32	sp|P02787|TRFE_HUMAN	1	0.03599	9.61169
20190704_SL_Transferrin_GP.16980.16980.3.0.dta	43	3851.55	1603.68	3	QQQHLFGSJVTDCS	0,Gln->pyro-Glu[AnyN-termQ];13,Carbamidomethyl[C];	2247.87	2247.84	4-5-0-0-4	9	NXT	66	0	0	5	0.24136	0.21539	3.8331	0.82562	T	b4+;b5+;b6+;b8+;b11+;	b4+;b5+;b6+;	sp|P02787|TRFE_HUMAN	R	GN	622	0	630	-0.00436	-2.71709	1.99e-19	sp|P02787|TRFE_HUMAN	1	-0.0255	-6.62241
20190704_SL_Transferrin_GP.16981.16981.3.2.dta	24	4141.61	1774.74	3	QQQHLFGSJVTDCSGN	0,Gln->pyro-Glu[AnyN-termQ];13,Carbamidomethyl[C];	2366.87	2366.83	6-4-2-0-0	9	NXT	54	0	0	4	0.23127	0.25116	3.8331	0.96271	T	b4+;b5+;b6+;b9+;	b4+;b5+;b6+;	sp|P02787|TRFE_HUMAN	R	FC	622	0	630	0.00072	0.405467	1.92e-18	sp|P02787|TRFE_HUMAN	2	-0.04032	-9.73762
20190704_SL_Transferrin_GP.17004.17004.3.0.dta	43	4029.6	1603.68	3	QQQHLFGSJVTDCS	0,Gln->pyro-Glu[AnyN-termQ];13,Carbamidomethyl[C];	2425.92	2425.89	6-5-0-0-3	9	NXT	54	0	0	4	0.0851	0.16402	2.05294	0.33672	T	b4+;b5+;b6+;b9+;	b4+;	sp|P02787|TRFE_HUMAN	R	GN	622	0	630	-0.00436	-2.71709	1.99e-19	sp|P02787|TRFE_HUMAN	1	-0.02977	-7.38963
20190704_SL_Transferrin_GP.17022.17022.3.0.dta	95	4158.63	2081.84	3	QQQHLFGSJVTDCSGNFC	0,Gln->pyro-Glu[AnyN-termQ];13,Carbamidomethyl[C];18,Carbamidomethyl[C];	2076.79	2076.75	6-4-0-0-2	9	NXT	66	0	0	6	0.09547	0.13573	2.05687	0.27917	T	b2+;b6+;b9+;b10+;b12+;y2+;	b6+;	sp|P02787|TRFE_HUMAN	R	LF	622	0	630	-0.01188	-5.70382	1.07e-32	sp|P02787|TRFE_HUMAN	1	-0.04035	-9.70496
20190704_SL_Transferrin_GP.17039.17039.3.1.dta	102	3868.54	1921.81	3	QQQHLFGSJVTDCSGNF	0,Gln->pyro-Glu[AnyN-termQ];13,Carbamidomethyl[C];	1946.72	1946.69	7-4-0-0-0	9	NXT	24	1	0.00803	5	0.14813	0.20454	3.8331	0.78403	T	b3+;b4+;b5+;b6+;b7+;Y1+;	b4+;b5+;b6+;	sp|P02787|TRFE_HUMAN	R	CL	622	0	630	-0.00531	-2.76161	3.94e-14	sp|P02787|TRFE_HUMAN	2	-0.03628	-9.38058
20190704_SL_Transferrin_GP.17047.17047.2.0.dta	51	3561.44	1516.65	2	QQQHLFGSJVTDC	0,Gln->pyro-Glu[AnyN-termQ];13,Carbamidomethyl[C];	2044.79	2044.76	4-4-0-0-4	9	NXT	8	0	0	5	0.30047	0.22261	4.55026	1.01296	T	b4+;b5+;b6+;b10+;b12+;	b4+;b5+;b10+;b12+;	sp|P02787|TRFE_HUMAN	R	SG	622	0	630	-0.00112	-0.737992	2.15e-22	sp|P02787|TRFE_HUMAN	1	-0.0343	-9.63356
20190704_SL_Transferrin_GP.17049.17049.3.0.dta	102	3868.54	1921.81	3	QQQHLFGSJVTDCSGNF	0,Gln->pyro-Glu[AnyN-termQ];13,Carbamidomethyl[C];	1946.72	1946.69	7-4-0-0-0	9	NXT	26	0	0	5	0.09418	0.11401	2.05294	0.23406	T	b2+;b4+;b7+;b8+;b10+;	b4+;	sp|P02787|TRFE_HUMAN	R	CL	622	0	630	-0.00531	-2.76161	3.94e-14	sp|P02787|TRFE_HUMAN	2	-0.03567	-9.22286
20190704_SL_Transferrin_GP.17049.17049.4.3.dta	139	5158.09	2498.1	4	QQQHLFGSJVTDCSGNFCLFR	0,Gln->pyro-Glu[AnyN-termQ];13,Carbamidomethyl[C];18,Carbamidomethyl[C];	2659.99	2659.96	6-4-1-0-4	9	NXT	72	1	0.02391	5	0.09418	0.10922	3.03913	0.33194	T	b2+;b4+;b7+;b8+;b10+;Y2++;	b4+;Y2++;	sp|P02787|TRFE_HUMAN	R	SE	622	0	630	-0.0057	-2.28084	1.8e-79	sp|P02787|TRFE_HUMAN	2	-0.03342	-6.48036
20190704_SL_Transferrin_GP.17050.17050.2.0.dta	51	3561.44	1516.65	2	QQQHLFGSJVTDC	0,Gln->pyro-Glu[AnyN-termQ];13,Carbamidomethyl[C];	2044.79	2044.76	4-4-0-0-4	9	NXT	8	1	0.02852	5	0.25463	0.1867	4.55026	0.84955	T	b4+;b6+;b10+;b11+;b12+;Y2+;	b4+;b6+;b10+;Y2+;	sp|P02787|TRFE_HUMAN	R	SG	622	0	630	-0.00112	-0.737992	2.15e-22	sp|P02787|TRFE_HUMAN	1	-0.0343	-9.63356
20190704_SL_Transferrin_GP.17054.17054.3.1.dta	274	3594.46	2499.08	3	QQQHLFGSJVTDCSGNFCLFR	0,Gln->pyro-Glu[AnyN-termQ];13,Carbamidomethyl[C];16,Deamidated[N];18,Carbamidomethyl[C];	1095.38	1095.4	3-3-0-0-0	9	NXT	20	0	0	4	0.11875	0.10928	2.86934	0.31356	T	b3+;b4+;b6+;y12++;	b4+;b6+;	sp|P02787|TRFE_HUMAN	R	SE	622	0	630	0.01471	5.88381	4.88e-25	sp|P02787|TRFE_HUMAN	4	0.01676	4.66406
20190704_SL_Transferrin_GP.17056.17056.3.0.dta	102	3868.54	1921.81	3	QQQHLFGSJVTDCSGNF	0,Gln->pyro-Glu[AnyN-termQ];13,Carbamidomethyl[C];	1946.72	1946.69	7-4-0-0-0	9	NXT	26	0	0	5	0.09491	0.17074	2.05294	0.35052	T	b4+;b6+;b7+;b9+;b10+;	b4+;	sp|P02787|TRFE_HUMAN	R	CL	622	0	630	-0.00531	-2.76161	3.94e-14	sp|P02787|TRFE_HUMAN	2	-0.03567	-9.22286
20190704_SL_Transferrin_GP.17056.17056.4.3.dta	139	5158.09	2498.1	4	QQQHLFGSJVTDCSGNFCLFR	0,Gln->pyro-Glu[AnyN-termQ];13,Carbamidomethyl[C];18,Carbamidomethyl[C];	2659.99	2659.96	6-4-1-0-4	9	NXT	72	0	0	6	0.10072	0.12622	2.05687	0.25962	T	b4+;b6+;b7+;b9+;b10+;y1+;	b4+;	sp|P02787|TRFE_HUMAN	R	SE	622	0	630	-0.0057	-2.28084	1.8e-79	sp|P02787|TRFE_HUMAN	2	-0.03342	-6.48036
20190704_SL_Transferrin_GP.17057.17057.2.0.dta	51	3561.44	1516.65	2	QQQHLFGSJVTDC	0,Gln->pyro-Glu[AnyN-termQ];13,Carbamidomethyl[C];	2044.79	2044.76	4-4-0-0-4	9	NXT	8	0	0	4	0.19046	0.13782	3.04454	0.41959	T	b4+;b7+;b10+;b12+;	b4+;b10+;	sp|P02787|TRFE_HUMAN	R	SG	622	0	630	-0.00112	-0.737992	2.15e-22	sp|P02787|TRFE_HUMAN	1	-0.0343	-9.63356
20190704_SL_Transferrin_GP.17061.17061.3.0.dta	102	4143.64	1921.81	3	QQQHLFGSJVTDCSGNF	0,Gln->pyro-Glu[AnyN-termQ];13,Carbamidomethyl[C];	2221.83	2221.79	6-4-1-0-1	9	NXT	74	0	0	4	0.2104	0.25626	3.8331	0.98225	T	b4+;b5+;b6+;b9+;	b4+;b5+;b6+;	sp|P02787|TRFE_HUMAN	R	CL	622	0	630	-0.00531	-2.76161	3.94e-14	sp|P02787|TRFE_HUMAN	2	-0.03781	-9.12697
20190704_SL_Transferrin_GP.17067.17067.3.0.dta	272	3599.38	2195.91	3	QQQHLFGSJVTDCSGNFCL	0,Gln->pyro-Glu[AnyN-termQ];13,Carbamidomethyl[C];16,Deamidated[N];18,Carbamidomethyl[C];	1403.47	1403.51	4-3-0-0-1	9	NXT	14	0	0	4	0.10361	0.07197	3.04454	0.2191	T	b2+;b4+;b5+;b6+;	b4+;b5+;	sp|P02787|TRFE_HUMAN	R	FR	622	0	630	0.01286	5.85368	4.37e-32	sp|P02787|TRFE_HUMAN	1	0.03556	9.88233
20190704_SL_Transferrin_GP.17071.17071.5.0.dta	31	4590.87	2386.07	5	IJHCRFDEFFSEGCAPGSKK	4,Carbamidomethyl[C];14,Carbamidomethyl[C];	2204.8	2204.77	5-4-2-0-0	2	NXC	84	4	0.11592	4	0.08447	0.1612	3.05003	0.49165	T	y5+;y6+;y8+;y10+;Y0++;Y1++;Y1++;Y2++;	y5+;Y1++;	sp|P02787|TRFE_HUMAN	K	DS	490	0	491	0.00057	0.238788	4.55e-13	sp|P02787|TRFE_HUMAN/tr|H7C5E8|H7C5E8_HUMAN	8	-0.02925	-6.3727
20190704_SL_Transferrin_GP.17095.17095.3.1.dta	102	3706.47	1921.81	3	QQQHLFGSJVTDCSGNF	0,Gln->pyro-Glu[AnyN-termQ];13,Carbamidomethyl[C];	1784.65	1784.63	6-4-0-0-0	9	NXT	28	2	0.02656	4	0.12144	0.21974	3.8331	0.8423	T	b4+;b5+;b6+;b9+;Y0+;Y1+;	b4+;b5+;b6+;	sp|P02787|TRFE_HUMAN	R	CL	622	0	630	-0.00531	-2.76161	3.94e-14	sp|P02787|TRFE_HUMAN	2	-0.01863	-5.02769
20190704_SL_Transferrin_GP.17109.17109.3.0.dta	43	4029.6	1603.68	3	QQQHLFGSJVTDCS	0,Gln->pyro-Glu[AnyN-termQ];13,Carbamidomethyl[C];	2425.92	2425.89	6-5-0-0-3	9	NXT	54	0	0	5	0.08073	0.11186	2.05294	0.22963	T	b2+;b3+;b6+;b9+;b12+;	b6+;	sp|P02787|TRFE_HUMAN	R	GN	622	0	630	-0.00436	-2.71709	1.99e-19	sp|P02787|TRFE_HUMAN	1	-0.03589	-8.90873
20190704_SL_Transferrin_GP.17148.17148.3.0.dta	102	3868.54	1921.81	3	QQQHLFGSJVTDCSGNF	0,Gln->pyro-Glu[AnyN-termQ];13,Carbamidomethyl[C];	1946.73	1946.69	7-4-0-0-0	9	NXT	22	1	0.00988	8	0.13803	0.21298	3.03379	0.64614	T	b1+;b4+;b6+;b7+;b9+;b10+;b12+;b13+;Y0+;	b4+;b6+;	sp|P02787|TRFE_HUMAN	R	CL	622	0	630	-0.00531	-2.76161	3.94e-14	sp|P02787|TRFE_HUMAN	2	-0.03781	-9.77617
20190704_SL_Transferrin_GP.17148.17148.4.3.dta	139	5158.09	2498.1	4	QQQHLFGSJVTDCSGNFCLFR	0,Gln->pyro-Glu[AnyN-termQ];13,Carbamidomethyl[C];18,Carbamidomethyl[C];	2659.99	2659.96	6-4-1-0-4	9	NXT	72	0	0	8	0.13803	0.13201	3.03913	0.40119	T	b1+;b4+;b6+;b7+;b9+;b10+;b12+;b13+;	b4+;b6+;	sp|P02787|TRFE_HUMAN	R	SE	622	0	630	-0.0057	-2.28084	1.8e-79	sp|P02787|TRFE_HUMAN	2	-0.03312	-6.42219
20190704_SL_Transferrin_GP.17149.17149.3.0.dta	102	3868.54	1921.81	3	QQQHLFGSJVTDCSGNF	0,Gln->pyro-Glu[AnyN-termQ];13,Carbamidomethyl[C];	1946.73	1946.69	7-4-0-0-0	9	NXT	22	2	0.01506	4	0.08198	0.11274	2.05294	0.23145	T	b2+;b4+;b7+;b12+;Y0+;Y1+;	b4+;	sp|P02787|TRFE_HUMAN	R	CL	622	0	630	-0.00531	-2.76161	3.94e-14	sp|P02787|TRFE_HUMAN	2	-0.03781	-9.77617
20190704_SL_Transferrin_GP.17150.17150.3.0.dta	102	3868.54	1921.81	3	QQQHLFGSJVTDCSGNF	0,Gln->pyro-Glu[AnyN-termQ];13,Carbamidomethyl[C];	1946.73	1946.69	7-4-0-0-0	9	NXT	22	1	0.00891	5	0.12901	0.15976	3.03379	0.48468	T	b2+;b3+;b4+;b6+;b10+;Y0+;	b4+;b6+;	sp|P02787|TRFE_HUMAN	R	CL	622	0	630	-0.00531	-2.76161	3.94e-14	sp|P02787|TRFE_HUMAN	2	-0.03781	-9.77617
20190704_SL_Transferrin_GP.17150.17150.4.3.dta	139	5158.09	2498.1	4	QQQHLFGSJVTDCSGNFCLFR	0,Gln->pyro-Glu[AnyN-termQ];13,Carbamidomethyl[C];18,Carbamidomethyl[C];	2659.99	2659.96	6-4-1-0-4	9	NXT	72	1	0.01964	5	0.12901	0.1363	3.03913	0.41424	T	b2+;b3+;b4+;b6+;b10+;Y2++;	b4+;b6+;	sp|P02787|TRFE_HUMAN	R	SE	622	0	630	-0.0057	-2.28084	1.8e-79	sp|P02787|TRFE_HUMAN	2	-0.03312	-6.42219
20190704_SL_Transferrin_GP.17151.17151.3.0.dta	102	3868.54	1921.81	3	QQQHLFGSJVTDCSGNF	0,Gln->pyro-Glu[AnyN-termQ];13,Carbamidomethyl[C];	1946.73	1946.69	7-4-0-0-0	9	NXT	22	1	0.00862	5	0.14305	0.20236	3.8331	0.77568	T	b3+;b4+;b5+;b6+;b7+;Y0+;	b4+;b5+;b6+;	sp|P02787|TRFE_HUMAN	R	CL	622	0	630	-0.00531	-2.76161	3.94e-14	sp|P02787|TRFE_HUMAN	2	-0.03781	-9.77617
20190704_SL_Transferrin_GP.17152.17152.4.2.dta	104	5158.09	2515.12	4	QQQHLFGSJVTDCSGNFCLFR	13,Carbamidomethyl[C];18,Carbamidomethyl[C];	2642.97	2642.95	5-4-2-0-3	9	NXT	72	1	0.02594	4	0.06654	0.02989	1.72722	0.05163	T	b4+;b5+;b6+;b7+;Y2++;	Y2++;	sp|P02787|TRFE_HUMAN	R	SE	622	0.01	630	-0.00514	-2.04284	4.51e-12	sp|P02787|TRFE_HUMAN	2	-0.02188	-4.24269
20190704_SL_Transferrin_GP.17155.17155.3.0.dta	102	3868.54	1921.81	3	QQQHLFGSJVTDCSGNF	0,Gln->pyro-Glu[AnyN-termQ];13,Carbamidomethyl[C];	1946.73	1946.69	7-4-0-0-0	9	NXT	22	0	0	6	0.15894	0.19662	3.03379	0.59649	T	b1+;b4+;b5+;b6+;b8+;b13+;	b4+;b5+;	sp|P02787|TRFE_HUMAN	R	CL	622	0	630	-0.00531	-2.76161	3.94e-14	sp|P02787|TRFE_HUMAN	2	-0.03781	-9.77617
20190704_SL_Transferrin_GP.17185.17185.4.4.dta	104	4763.01	2515.12	4	QQQHLFGSJVTDCSGNFCLFR	13,Carbamidomethyl[C];18,Carbamidomethyl[C];	2247.88	2247.84	4-5-0-0-4	9	NXT	26	0	0	7	0.1961	0.05706	3.94983	0.22538	T	b2+;b4+;b5+;b6+;b8+;b12+;b17+;	b2+;b4+;b5+;b6+;	sp|P02787|TRFE_HUMAN	R	SE	622	0	630	-0.00514	-2.04284	4.51e-12	sp|P02787|TRFE_HUMAN	2	-0.04217	-8.85545
20190704_SL_Transferrin_GP.17190.17190.3.0.dta	95	4012.57	2081.84	3	QQQHLFGSJVTDCSGNFC	0,Gln->pyro-Glu[AnyN-termQ];13,Carbamidomethyl[C];18,Carbamidomethyl[C];	1930.73	1930.69	6-4-0-0-1	9	NXT	48	1	0.00805	10	0.17709	0.214	3.03913	0.65037	T	b2+;b3+;b7+;b8+;b9+;b10+;b12+;y1+;y2+;y3+;Y0+;	y1+;y2+;	sp|P02787|TRFE_HUMAN	R	LF	622	0	630	-0.01188	-5.70382	1.07e-32	sp|P02787|TRFE_HUMAN	1	-0.03614	-9.00887
20190704_SL_Transferrin_GP.17217.17217.3.1.dta	104	3569.47	2515.12	3	QQQHLFGSJVTDCSGNFCLFR	13,Carbamidomethyl[C];18,Carbamidomethyl[C];	1054.35	1054.37	4-2-0-0-0	9	NXT	16	0	0	6	0.06306	0.01986	1.72722	0.0343	T	b2+;b3+;b4+;b5+;b6+;b7+;	b4+;	sp|P02787|TRFE_HUMAN	R	SE	622	0.01	630	-0.00514	-2.04284	4.51e-12	sp|P02787|TRFE_HUMAN	2	0.02257	6.32489
20190704_SL_Transferrin_GP.17220.17220.3.0.dta	272	3583.45	2195.91	3	QQQHLFGSJVTDCSGNFCL	0,Gln->pyro-Glu[AnyN-termQ];13,Carbamidomethyl[C];16,Deamidated[N];18,Carbamidomethyl[C];	1387.53	1387.51	3-3-0-0-2	9	NXT	16	0	0	5	0.05737	0.03918	2.06085	0.08075	T	b2+;b3+;b5+;b6+;b9+;	b5+;	sp|P02787|TRFE_HUMAN	R	FR	622	0	630	0.01286	5.85368	4.37e-32	sp|P02787|TRFE_HUMAN	1	-0.02154	-6.01263
20190704_SL_Transferrin_GP.17222.17222.3.0.dta	102	3868.54	1921.81	3	QQQHLFGSJVTDCSGNF	0,Gln->pyro-Glu[AnyN-termQ];13,Carbamidomethyl[C];	1946.72	1946.69	7-4-0-0-0	9	NXT	22	0	0	5	0.05028	0.06274	2.05294	0.12879	T	b3+;b7+;b8+;b10+;y2+;	b10+;	sp|P02787|TRFE_HUMAN	R	CL	622	0	630	-0.00531	-2.76161	3.94e-14	sp|P02787|TRFE_HUMAN	2	-0.0377	-9.74773
20190704_SL_Transferrin_GP.17244.17244.3.1.dta	47	3588.44	1356.62	3	QQQHLFGSJVTD	0,Gln->pyro-Glu[AnyN-termQ];	2231.82	2231.82	5-7-0-0-0	9	NXT	28	0	0	5	0.0703	0.14126	2.06901	0.29227	T	b3+;b4+;b5+;b6+;b7+;	b4+;	sp|P02787|TRFE_HUMAN	R	CS	622	0	630	0.00079	0.581908	3.58e-17	sp|P02787|TRFE_HUMAN	1	0.00099	0.275964
20190704_SL_Transferrin_GP.17247.17247.3.0.dta	139	5012.05	2498.1	3	QQQHLFGSJVTDCSGNFCLFR	0,Gln->pyro-Glu[AnyN-termQ];13,Carbamidomethyl[C];18,Carbamidomethyl[C];	2513.95	2513.9	6-4-1-0-3	9	NXT	54	0	0	4	0.17284	0.17211	3.03913	0.52305	T	b4+;b5+;b6+;b13+;	b4+;b5+;	sp|P02787|TRFE_HUMAN	R	SE	622	0	630	-0.0057	-2.28084	1.8e-79	sp|P02787|TRFE_HUMAN	2	-0.04528	-9.03597
20190704_SL_Transferrin_GP.17250.17250.3.1.dta	273	3583.45	2195.91	3	QQQHLFGSNVTDCSGJFCL	0,Gln->pyro-Glu[AnyN-termQ];9,Deamidated[N];13,Carbamidomethyl[C];18,Carbamidomethyl[C];	1387.53	1387.51	3-3-0-0-2	16	NXC	16	0	0	4	0.05022	0.01909	2.06085	0.03935	T	b3+;b5+;b6+;b15+;	b5+;	sp|P02787|TRFE_HUMAN	R	FR	622	0	637	0.01286	5.85368	4.37e-32	sp|P02787|TRFE_HUMAN	1	-0.02231	-6.22756
20190704_SL_Transferrin_GP.17256.17256.3.0.dta	95	4319.66	2081.84	3	QQQHLFGSJVTDCSGNFC	0,Gln->pyro-Glu[AnyN-termQ];13,Carbamidomethyl[C];18,Carbamidomethyl[C];	2237.81	2237.78	7-4-1-0-0	9	NXT	34	0	0	4	0.1108	0.12838	3.03913	0.39016	T	b6+;b10+;b12+;y2+;	b6+;y2+;	sp|P02787|TRFE_HUMAN	R	LF	622	0	630	-0.01188	-5.70382	1.07e-32	sp|P02787|TRFE_HUMAN	1	-0.03135	-7.25916
20190704_SL_Transferrin_GP.17267.17267.3.1.dta	47	3901.55	1356.62	3	QQQHLFGSJVTD	0,Gln->pyro-Glu[AnyN-termQ];	2544.93	2544.91	N(NH(HNHNH(NON|a|keto|d&amino))(HN(F)(H)))(F)	9	NXT	22	0	0	4	0.13356	0.16091	4.56511	0.73457	T	b4+;b5+;b7+;b10+;	b4+;b5+;b7+;b10+;	sp|P02787|TRFE_HUMAN	R	CS	622	0	630	0.00079	0.581908	3.58e-17	sp|P02787|TRFE_HUMAN	1	-0.01983	-5.08389
20190704_SL_Transferrin_GP.17272.17272.3.0.dta	102	3868.54	1921.81	3	QQQHLFGSJVTDCSGNF	0,Gln->pyro-Glu[AnyN-termQ];13,Carbamidomethyl[C];	1946.72	1946.69	7-4-0-0-0	9	NXT	22	0	0	4	0.03759	0.04474	2.05294	0.09185	T	b2+;b3+;b10+;y2+;	b10+;	sp|P02787|TRFE_HUMAN	R	CL	622	0	630	-0.00531	-2.76161	3.94e-14	sp|P02787|TRFE_HUMAN	2	-0.03754	-9.70636
20190704_SL_Transferrin_GP.17299.17299.5.0.dta	139	5012.05	2498.1	5	QQQHLFGSJVTDCSGNFCLFR	0,Gln->pyro-Glu[AnyN-termQ];13,Carbamidomethyl[C];18,Carbamidomethyl[C];	2513.95	2513.9	6-4-1-0-3	9	NXT	60	1	0.0256	4	0.06433	0.10657	2.05687	0.2192	T	b4+;b6+;b10+;y1+;Y2++;	b4+;	sp|P02787|TRFE_HUMAN	R	SE	622	0	630	-0.0057	-2.28084	1.8e-79	sp|P02787|TRFE_HUMAN	2	-0.0497	-9.918
20190704_SL_Transferrin_GP.17321.17321.4.1.dta	139	5321.16	2498.1	4	QQQHLFGSJVTDCSGNFCLFR	0,Gln->pyro-Glu[AnyN-termQ];13,Carbamidomethyl[C];18,Carbamidomethyl[C];	2823.06	2823.01	9-6-0-0-1	9	NXT	70	0	0	4	0.0587	0.1128	2.05687	0.23202	T	b4+;b5+;b6+;y1+;	y1+;	sp|P02787|TRFE_HUMAN	R	SE	622	0	630	-0.0057	-2.28084	1.8e-79	sp|P02787|TRFE_HUMAN	2	-0.04907	-9.22334
20190704_SL_Transferrin_GP.17322.17322.4.1.dta	139	5321.16	2498.1	4	QQQHLFGSJVTDCSGNFCLFR	0,Gln->pyro-Glu[AnyN-termQ];13,Carbamidomethyl[C];18,Carbamidomethyl[C];	2823.06	2823.01	9-6-0-0-1	9	NXT	70	1	0.01444	4	0.05346	0.11638	2.05687	0.23937	T	b4+;b5+;b6+;y1+;Y2++;	y1+;	sp|P02787|TRFE_HUMAN	R	SE	622	0	630	-0.0057	-2.28084	1.8e-79	sp|P02787|TRFE_HUMAN	2	-0.04907	-9.22334
20190704_SL_Transferrin_GP.17323.17323.4.1.dta	139	5321.16	2498.1	4	QQQHLFGSJVTDCSGNFCLFR	0,Gln->pyro-Glu[AnyN-termQ];13,Carbamidomethyl[C];18,Carbamidomethyl[C];	2823.06	2823.01	9-6-0-0-1	9	NXT	70	0	0	5	0.07739	0.12277	2.05687	0.25253	T	b4+;b5+;b6+;b13+;y1+;	b4+;	sp|P02787|TRFE_HUMAN	R	SE	622	0	630	-0.0057	-2.28084	1.8e-79	sp|P02787|TRFE_HUMAN	2	-0.04907	-9.22334
20190704_SL_Transferrin_GP.17329.17329.4.0.dta	139	5012.05	2498.1	4	QQQHLFGSJVTDCSGNFCLFR	0,Gln->pyro-Glu[AnyN-termQ];13,Carbamidomethyl[C];18,Carbamidomethyl[C];	2513.95	2513.9	6-4-1-0-3	9	NXT	60	1	0.04085	9	0.09345	0.13626	3.03913	0.41412	T	b2+;b3+;b4+;b7+;b8+;b9+;b10+;b12+;y1+;Y2++;	b4+;Y2++;	sp|P02787|TRFE_HUMAN	R	SE	622	0	630	-0.0057	-2.28084	1.8e-79	sp|P02787|TRFE_HUMAN	2	-0.0496	-9.89804
20190704_SL_Transferrin_GP.17334.17334.3.0.dta	95	4012.57	2081.84	3	QQQHLFGSJVTDCSGNFC	0,Gln->pyro-Glu[AnyN-termQ];13,Carbamidomethyl[C];18,Carbamidomethyl[C];	1930.73	1930.69	6-4-0-0-1	9	NXT	46	0	0	8	0.34668	0.31129	4.543	1.41417	T	b4+;b5+;b6+;b7+;b9+;b10+;y1+;y2+;	b4+;b5+;y1+;y2+;	sp|P02787|TRFE_HUMAN	R	LF	622	0	630	-0.01188	-5.70382	1.07e-32	sp|P02787|TRFE_HUMAN	1	-0.03443	-8.58262
20190704_SL_Transferrin_GP.17345.17345.3.1.dta	47	3901.55	1356.62	3	QQQHLFGSJVTD	0,Gln->pyro-Glu[AnyN-termQ];	2544.93	2544.91	N(NH(HNHNH(NON|a|keto|d&amino))(HN(F)(H)))(F)	9	NXT	22	0	0	4	0.16453	0.18089	3.85904	0.69805	T	b4+;b5+;b6+;b9+;	b4+;b5+;b6+;	sp|P02787|TRFE_HUMAN	R	CS	622	0	630	0.00079	0.581908	3.58e-17	sp|P02787|TRFE_HUMAN	1	-0.01878	-4.8147
20190704_SL_Transferrin_GP.17359.17359.3.0.dta	43	4175.64	1603.68	3	QQQHLFGSJVTDCS	0,Gln->pyro-Glu[AnyN-termQ];13,Carbamidomethyl[C];	2571.96	2571.95	6-5-0-0-4	9	NXT	40	0	0	4	0.11901	0.18631	4.53585	0.84506	T	b4+;b5+;b6+;b9+;	b4+;b5+;b6+;b9+;	sp|P02787|TRFE_HUMAN	R	GN	622	0	630	-0.00436	-2.71709	1.99e-19	sp|P02787|TRFE_HUMAN	1	-0.0096	-2.2996
20190704_SL_Transferrin_GP.17361.17361.4.1.dta	139	5321.16	2498.1	4	QQQHLFGSJVTDCSGNFCLFR	0,Gln->pyro-Glu[AnyN-termQ];13,Carbamidomethyl[C];18,Carbamidomethyl[C];	2823.06	2823.01	9-6-0-0-1	9	NXT	68	2	0.03642	4	0.04998	0.12632	2.05687	0.25982	T	b4+;b5+;b6+;y1+;Y1++;Y3++;	Y3++;	sp|P02787|TRFE_HUMAN	R	SE	622	0	630	-0.0057	-2.28084	1.8e-79	sp|P02787|TRFE_HUMAN	2	-0.04954	-9.31168
20190704_SL_Transferrin_GP.17364.17364.4.0.dta	104	5028.04	2515.12	4	QQQHLFGSJVTDCSGNFCLFR	13,Carbamidomethyl[C];18,Carbamidomethyl[C];	2512.91	2512.88	6-4-2-0-1	9	NXT	100	1	0.05455	5	0.05835	0.05538	1.72722	0.09566	T	b3+;b4+;b5+;b6+;y1+;Y2++;	Y2++;	sp|P02787|TRFE_HUMAN	R	SE	622	0	630	-0.00514	-2.04284	4.51e-12	sp|P02787|TRFE_HUMAN	2	-0.03042	-6.05125
20190704_SL_Transferrin_GP.17380.17380.3.0.dta	102	4143.64	1921.81	3	QQQHLFGSJVTDCSGNF	0,Gln->pyro-Glu[AnyN-termQ];13,Carbamidomethyl[C];	2221.83	2221.79	6-4-1-0-1	9	NXT	72	1	0.04089	4	0.09794	0.14301	3.8331	0.54818	T	b1+;b5+;b6+;b7+;Y0+;	b5+;b6+;Y0+;	sp|P02787|TRFE_HUMAN	R	CL	622	0	630	-0.00531	-2.76161	3.94e-14	sp|P02787|TRFE_HUMAN	2	-0.03981	-9.60974
20190704_SL_Transferrin_GP.17409.17409.4.0.dta	139	5028.04	2498.1	4	QQQHLFGSJVTDCSGNFCLFR	0,Gln->pyro-Glu[AnyN-termQ];13,Carbamidomethyl[C];18,Carbamidomethyl[C];	2529.94	2529.9	N(NH(HNHNH(NON|a|keto|d))(HN(F)(H)))(F)	9	NXT	100	1	0.02695	4	0.09381	0.14666	3.03913	0.44572	T	b2+;b4+;b5+;b6+;Y2++;	b4+;Y2++;	sp|P02787|TRFE_HUMAN	R	SE	622	0	630	-0.0057	-2.28084	1.8e-79	sp|P02787|TRFE_HUMAN	2	-0.04412	-8.77647
20190704_SL_Transferrin_GP.17414.17414.3.0.dta	35	3885.56	1774.74	3	QQQHLFGSJVTDCSGN	0,Gln->pyro-Glu[AnyN-termQ];13,Carbamidomethyl[C];	2110.82	2110.79	3-8-0-0-0	9	NXT	34	0	0	5	0.13388	0.07444	2.90148	0.21599	T	b2+;b8+;b9+;b12+;y3++;	b12+;y3++;	sp|P02787|TRFE_HUMAN	R	FC	622	0	630	0.00072	0.405467	1.92e-18	sp|P02787|TRFE_HUMAN	2	-0.02207	-5.68145
20190704_SL_Transferrin_GP.17417.17417.3.0.dta	47	3723.47	1356.62	3	QQQHLFGSJVTD	0,Gln->pyro-Glu[AnyN-termQ];	2366.85	2366.83	6-4-2-0-0	9	NXT	26	0	0	4	0.13581	0.17866	3.85904	0.68947	T	b4+;b5+;b6+;b7+;	b4+;b5+;b6+;	sp|P02787|TRFE_HUMAN	R	CS	622	0	630	0.00079	0.581908	3.58e-17	sp|P02787|TRFE_HUMAN	1	-0.02813	-7.55677
20190704_SL_Transferrin_GP.17424.17424.4.0.dta	139	4703.93	2498.1	4	QQQHLFGSJVTDCSGNFCLFR	0,Gln->pyro-Glu[AnyN-termQ];13,Carbamidomethyl[C];18,Carbamidomethyl[C];	2205.83	2205.79	5-4-1-0-2	9	NXT	68	0	0	4	0.25468	0.22625	3.83944	0.86869	T	b4+;b5+;b6+;y1+;	b4+;b5+;b6+;	sp|P02787|TRFE_HUMAN	R	SE	622	0	630	-0.0057	-2.28084	1.8e-79	sp|P02787|TRFE_HUMAN	2	-0.04198	-8.92628
20190704_SL_Transferrin_GP.17427.17427.4.0.dta	139	4703.93	2498.1	4	QQQHLFGSJVTDCSGNFCLFR	0,Gln->pyro-Glu[AnyN-termQ];13,Carbamidomethyl[C];18,Carbamidomethyl[C];	2205.83	2205.79	5-4-1-0-2	9	NXT	68	0	0	5	0.28241	0.23615	4.543	1.07285	T	b4+;b5+;b6+;b13+;y1+;	b4+;b5+;b6+;y1+;	sp|P02787|TRFE_HUMAN	R	SE	622	0	630	-0.0057	-2.28084	1.8e-79	sp|P02787|TRFE_HUMAN	2	-0.04198	-8.92628
20190704_SL_Transferrin_GP.17428.17428.4.0.dta	139	4703.93	2498.1	4	QQQHLFGSJVTDCSGNFCLFR	0,Gln->pyro-Glu[AnyN-termQ];13,Carbamidomethyl[C];18,Carbamidomethyl[C];	2205.83	2205.79	5-4-1-0-2	9	NXT	68	0	0	5	0.22818	0.21572	3.83944	0.82826	T	b4+;b5+;b6+;y1+;y4+;	b4+;b5+;b6+;	sp|P02787|TRFE_HUMAN	R	SE	622	0	630	-0.0057	-2.28084	1.8e-79	sp|P02787|TRFE_HUMAN	2	-0.04198	-8.92628
20190704_SL_Transferrin_GP.17432.17432.3.5.dta	139	3755.53	2498.1	3	QQQHLFGSJVTDCSGNFCLFR	0,Gln->pyro-Glu[AnyN-termQ];13,Carbamidomethyl[C];18,Carbamidomethyl[C];	1257.43	1257.45	4-3-0-0-0	9	NXT	30	1	0.04212	7	0.10313	0.13733	3.03913	0.41735	T	b2+;b4+;b7+;b9+;b10+;b12+;y1+;Y2++;	b4+;Y2++;	sp|P02787|TRFE_HUMAN	R	SE	622	0	630	-0.0057	-2.28084	1.8e-79	sp|P02787|TRFE_HUMAN	2	0.02035	5.42016
20190704_SL_Transferrin_GP.17432.17432.4.0.dta	139	5012.05	2498.1	4	QQQHLFGSJVTDCSGNFCLFR	0,Gln->pyro-Glu[AnyN-termQ];13,Carbamidomethyl[C];18,Carbamidomethyl[C];	2513.95	2513.9	6-4-1-0-3	9	NXT	58	1	0.04212	7	0.10313	0.13733	3.03913	0.41735	T	b2+;b4+;b7+;b9+;b10+;b12+;y1+;Y2++;	b4+;Y2++;	sp|P02787|TRFE_HUMAN	R	SE	622	0	630	-0.0057	-2.28084	1.8e-79	sp|P02787|TRFE_HUMAN	2	-0.05004	-9.98584
20190704_SL_Transferrin_GP.17436.17436.4.0.dta	139	4703.93	2498.1	4	QQQHLFGSJVTDCSGNFCLFR	0,Gln->pyro-Glu[AnyN-termQ];13,Carbamidomethyl[C];18,Carbamidomethyl[C];	2205.83	2205.79	5-4-1-0-2	9	NXT	68	1	0.04832	5	0.29976	0.27098	4.543	1.23107	T	b4+;b5+;b6+;b7+;y1+;Y2++;	b4+;b5+;b6+;Y2++;	sp|P02787|TRFE_HUMAN	R	SE	622	0	630	-0.0057	-2.28084	1.8e-79	sp|P02787|TRFE_HUMAN	2	-0.04198	-8.92628
20190704_SL_Transferrin_GP.17442.17442.3.1.dta	95	4028.57	2081.84	3	QQQHLFGSJVTDCSGNFC	0,Gln->pyro-Glu[AnyN-termQ];13,Carbamidomethyl[C];18,Carbamidomethyl[C];	1946.72	1946.69	7-4-0-0-0	9	NXT	36	2	0.03825	7	0.18623	0.24198	3.83944	0.92908	T	b6+;b7+;b9+;b10+;b12+;y1+;y2+;Y0+;Y0+;	b6+;y1+;y2+;	sp|P02787|TRFE_HUMAN	R	LF	622	0	630	-0.01188	-5.70382	1.07e-32	sp|P02787|TRFE_HUMAN	1	-0.0354	-8.78937
20190704_SL_Transferrin_GP.17459.17459.3.0.dta	24	3885.56	1774.74	3	QQQHLFGSJVTDCSGN	0,Gln->pyro-Glu[AnyN-termQ];13,Carbamidomethyl[C];	2110.82	2110.79	3-8-0-0-0	9	NXT	34	0	0	7	0.10828	0.14774	2.05294	0.30331	T	b1+;b3+;b5+;b7+;b8+;b9+;b10+;	b5+;	sp|P02787|TRFE_HUMAN	R	FC	622	0	630	0.00072	0.405467	1.92e-18	sp|P02787|TRFE_HUMAN	2	-0.024	-6.17828
20190704_SL_Transferrin_GP.17466.17466.3.0.dta	102	3706.47	1921.81	3	QQQHLFGSJVTDCSGNF	0,Gln->pyro-Glu[AnyN-termQ];13,Carbamidomethyl[C];	1784.66	1784.63	6-4-0-0-0	9	NXT	28	0	0	4	0.09619	0.16871	3.03379	0.51183	T	b4+;b5+;b6+;b12+;	b5+;b6+;	sp|P02787|TRFE_HUMAN	R	CL	622	0	630	-0.00531	-2.76161	3.94e-14	sp|P02787|TRFE_HUMAN	2	-0.02327	-6.27988
20190704_SL_Transferrin_GP.17468.17468.3.4.dta	139	3755.53	2498.1	3	QQQHLFGSJVTDCSGNFCLFR	0,Gln->pyro-Glu[AnyN-termQ];13,Carbamidomethyl[C];18,Carbamidomethyl[C];	1257.43	1257.45	4-3-0-0-0	9	NXT	34	1	0.03191	10	0.08802	0.12989	3.03913	0.39476	T	b2+;b3+;b4+;b7+;b8+;b9+;b10+;b12+;b13+;y1+;Y2++;	b4+;Y2++;	sp|P02787|TRFE_HUMAN	R	SE	622	0	630	-0.0057	-2.28084	1.8e-79	sp|P02787|TRFE_HUMAN	2	0.01861	4.95672
20190704_SL_Transferrin_GP.17468.17468.4.3.dta	99	5011.04	2943.31	4	QQQHLFGSJVTDCSGNFCLFRSETK	0,Gln->pyro-Glu[AnyN-termQ];13,Carbamidomethyl[C];18,Carbamidomethyl[C];	2067.73	2067.71	9-3-0-0-0	9	NXT	40	0	0	9	0.07386	0.1084	1.91432	0.20751	T	b2+;b3+;b4+;b7+;b8+;b9+;b10+;b12+;b13+;	b4+;	sp|P02787|TRFE_HUMAN	R	DL	622	0	630	-0.00271	-0.920424	5.22e-48	sp|P02787|TRFE_HUMAN	2	-0.01426	-2.84628
20190704_SL_Transferrin_GP.17472.17472.3.3.dta	35	3705.45	1774.74	3	QQQHLFGSJVTDCSGN	0,Gln->pyro-Glu[AnyN-termQ];13,Carbamidomethyl[C];	1930.7	1930.69	6-4-0-0-1	9	NXT	32	0	0	4	0.10845	0.14261	1.9553	0.27884	T	b4+;b5+;b6+;y14++;	b5+;	sp|P02787|TRFE_HUMAN	R	FC	622	0	630	0.00072	0.405467	1.92e-18	sp|P02787|TRFE_HUMAN	2	-0.01212	-3.27174
20190704_SL_Transferrin_GP.17477.17477.3.4.dta	139	3755.53	2498.1	3	QQQHLFGSJVTDCSGNFCLFR	0,Gln->pyro-Glu[AnyN-termQ];13,Carbamidomethyl[C];18,Carbamidomethyl[C];	1257.43	1257.45	4-3-0-0-0	9	NXT	34	1	0.03099	8	0.08212	0.12559	3.03913	0.38167	T	b2+;b3+;b4+;b7+;b9+;b10+;b12+;y1+;Y2++;	b4+;Y2++;	sp|P02787|TRFE_HUMAN	R	SE	622	0	630	-0.0057	-2.28084	1.8e-79	sp|P02787|TRFE_HUMAN	2	0.01861	4.95672
20190704_SL_Transferrin_GP.17477.17477.4.3.dta	99	5011.04	2943.31	4	QQQHLFGSJVTDCSGNFCLFRSETK	0,Gln->pyro-Glu[AnyN-termQ];13,Carbamidomethyl[C];18,Carbamidomethyl[C];	2067.73	2067.71	9-3-0-0-0	9	NXT	40	0	0	7	0.06917	0.10233	1.91432	0.19588	T	b2+;b3+;b4+;b7+;b9+;b10+;b12+;	b4+;	sp|P02787|TRFE_HUMAN	R	DL	622	0	630	-0.00271	-0.920424	5.22e-48	sp|P02787|TRFE_HUMAN	2	-0.01426	-2.84628
20190704_SL_Transferrin_GP.17484.17484.3.1.dta	124	3867.53	2359.02	3	QQQHLFGSJVTDCSGNFCLF	13,Carbamidomethyl[C];18,Carbamidomethyl[C];	1508.51	1508.54	5-2-0-0-2	9	NXT	62	0	0	9	0.14482	0.07007	3.85241	0.26995	T	b3+;b4+;b5+;b6+;b7+;b8+;b9+;b10+;b12+;	b4+;b5+;b6+;	sp|P02787|TRFE_HUMAN	R	RS	622	0	630	0.0024	1.01694	4.43e-14	sp|P02787|TRFE_HUMAN	2	0.0266	6.87961
20190704_SL_Transferrin_GP.17490.17490.3.1.dta	102	3772.54	1921.81	3	QQQHLFGSJVTDCSGNF	0,Gln->pyro-Glu[AnyN-termQ];13,Carbamidomethyl[C];	1850.73	1850.69	3-6-0-0-1	9	NXT	40	0	0	4	0.06129	0.09561	2.05294	0.19628	T	b1+;b3+;b4+;b6+;	b4+;	sp|P02787|TRFE_HUMAN	R	CL	622	0	630	-0.00531	-2.76161	3.94e-14	sp|P02787|TRFE_HUMAN	2	-0.03645	-9.66441
20190704_SL_Transferrin_GP.17526.17526.3.0.dta	95	4012.57	2081.84	3	QQQHLFGSJVTDCSGNFC	0,Gln->pyro-Glu[AnyN-termQ];13,Carbamidomethyl[C];18,Carbamidomethyl[C];	1930.73	1930.69	6-4-0-0-1	9	NXT	48	0	0	4	0.12918	0.10307	4.543	0.46824	T	b5+;b6+;b7+;y2+;	b5+;b6+;b7+;y2+;	sp|P02787|TRFE_HUMAN	R	LF	622	0	630	-0.01188	-5.70382	1.07e-32	sp|P02787|TRFE_HUMAN	1	-0.03759	-9.37032
20190704_SL_Transferrin_GP.17531.17531.3.1.dta	51	3878.53	1516.65	3	QQQHLFGSJVTDC	0,Gln->pyro-Glu[AnyN-termQ];13,Carbamidomethyl[C];	2361.88	2361.88	4-7-0-0-2	9	NXT	30	0	0	4	0.13442	0.13299	3.04454	0.40489	T	b1+;b4+;b5+;b6+;	b4+;b6+;	sp|P02787|TRFE_HUMAN	R	SG	622	0	630	-0.00112	-0.737992	2.15e-22	sp|P02787|TRFE_HUMAN	1	-0.00066	-0.170212
20190704_SL_Transferrin_GP.17532.17532.4.0.dta	139	5012.05	2498.1	4	QQQHLFGSJVTDCSGNFCLFR	0,Gln->pyro-Glu[AnyN-termQ];13,Carbamidomethyl[C];18,Carbamidomethyl[C];	2513.95	2513.9	6-4-1-0-3	9	NXT	54	1	0.02044	4	0.06422	0.10839	3.03913	0.3294	T	b2+;b4+;b6+;y1+;Y2++;	b4+;Y2++;	sp|P02787|TRFE_HUMAN	R	SE	622	0	630	-0.0057	-2.28084	1.8e-79	sp|P02787|TRFE_HUMAN	2	-0.04616	-9.21158
20190704_SL_Transferrin_GP.17533.17533.4.0.dta	54	3883.68	1604.85	4	KCGLVPVLAENYJK	2,Carbamidomethyl[C];	2278.83	2278.81	6-5-1-0-0	13	NXS	12	2	0.08393	4	0.1094	0.19517	4.53585	0.88525	T	b1+;b5+;b9+;y9+;Y0+;Y1+;	b5+;y9+;Y0+;Y1+;	sp|P02787|TRFE_HUMAN	G	SD	420	0	432	0.00193	1.20187	3.31e-29	sp|P02787|TRFE_HUMAN	2	-0.0244	-6.28429
20190704_SL_Transferrin_GP.17534.17534.3.4.dta	24	4031.57	1774.74	3	QQQHLFGSJVTDCSGN	0,Gln->pyro-Glu[AnyN-termQ];13,Carbamidomethyl[C];	2256.83	2256.85	3-8-0-0-1	9	NXT	18	0	0	4	0.14112	0.17412	3.03379	0.52824	T	b4+;b5+;b7+;b10+;	b4+;b5+;	sp|P02787|TRFE_HUMAN	R	FC	622	0	630	0.00072	0.405467	1.92e-18	sp|P02787|TRFE_HUMAN	2	0.02097	5.20277
20190704_SL_Transferrin_GP.17552.17552.4.0.dta	102	3868.54	1921.81	4	QQQHLFGSJVTDCSGNF	0,Gln->pyro-Glu[AnyN-termQ];13,Carbamidomethyl[C];	1946.73	1946.69	7-4-0-0-0	9	NXT	22	0	0	6	0.13665	0.17342	3.03379	0.52613	T	b6+;b7+;b9+;b10+;b11+;b12+;	b6+;b12+;	sp|P02787|TRFE_HUMAN	R	CL	622	0	630	-0.00531	-2.76161	3.94e-14	sp|P02787|TRFE_HUMAN	2	-0.03856	-9.97008
20190704_SL_Transferrin_GP.17556.17556.4.1.dta	139	5012.05	2498.1	4	QQQHLFGSJVTDCSGNFCLFR	0,Gln->pyro-Glu[AnyN-termQ];13,Carbamidomethyl[C];18,Carbamidomethyl[C];	2513.95	2513.9	6-4-1-0-3	9	NXT	62	0	0	4	0.0838	0.1331	2.05687	0.27376	T	b4+;b5+;b6+;y1+;	b5+;	sp|P02787|TRFE_HUMAN	R	SE	622	0	630	-0.0057	-2.28084	1.8e-79	sp|P02787|TRFE_HUMAN	2	-0.04476	-8.9322
20190704_SL_Transferrin_GP.17574.17574.4.1.dta	54	3900.7	1604.85	4	KCGLVPVLAENYJK	2,Carbamidomethyl[C];	2295.86	2295.82	7-5-0-0-1	13	NXS	22	5	0.16285	5	0.15168	0.26032	4.53585	1.18078	T	b1+;b5+;b7+;b8+;y9+;Y0+;Y0+;Y1+;Y1+;Y2++;	b5+;y9+;Y0+;Y1+;	sp|P02787|TRFE_HUMAN	G	SD	420	0	432	0.00193	1.20187	3.31e-29	sp|P02787|TRFE_HUMAN	2	-0.03268	-8.38007
20190704_SL_Transferrin_GP.17582.17582.3.2.dta	54	3883.68	1604.85	3	KCGLVPVLAENYJK	2,Carbamidomethyl[C];	2278.83	2278.81	6-5-1-0-0	13	NXS	14	4	0.03246	13	0.05629	0.16692	3.03379	0.5064	T	b1+;b6+;b7+;b9+;b10+;b12+;b13+;y4+;y7+;y9+;y10+;y12+;y13+;Y0+;Y0+;Y1+;Y1+;	y9+;Y0+;	sp|P02787|TRFE_HUMAN	G	SD	420	0	432	0.00193	1.20187	3.31e-29	sp|P02787|TRFE_HUMAN	2	-0.02103	-5.41635
20190704_SL_Transferrin_GP.17652.17652.3.0.dta	102	3852.54	1921.81	3	QQQHLFGSJVTDCSGNF	0,Gln->pyro-Glu[AnyN-termQ];13,Carbamidomethyl[C];	1930.73	1930.69	6-4-0-0-1	9	NXT	24	3	0.04957	8	0.15928	0.23019	3.8331	0.88234	T	b1+;b5+;b6+;b9+;b10+;b11+;y4+;y7+;Y0+;Y0+;Y1+;	b5+;b6+;Y0+;	sp|P02787|TRFE_HUMAN	R	CL	622	0	630	-0.00531	-2.76161	3.94e-14	sp|P02787|TRFE_HUMAN	2	-0.03289	-8.53939
20190704_SL_Transferrin_GP.17674.17674.3.0.dta	47	4302.68	1356.62	3	QQQHLFGSJVTD	0,Gln->pyro-Glu[AnyN-termQ];	2946.06	2946.09	6-9-0-0-1	9	NXT	48	0	0	4	0.16435	0.18404	3.85904	0.71023	T	b4+;b5+;b6+;b9+;	b4+;b5+;b6+;	sp|P02787|TRFE_HUMAN	R	CS	622	0	630	0.00079	0.581908	3.58e-17	sp|P02787|TRFE_HUMAN	1	0.0252	5.85822
20190704_SL_Transferrin_GP.17680.17680.3.1.dta	54	3664.59	1604.85	3	KCGLVPVLAENYJK	2,Carbamidomethyl[C];	2059.75	2059.73	5-4-1-0-1	13	NXS	10	2	0.04283	4	0.03687	0.1205	3.03379	0.36557	T	b2+;b4+;b5+;y9+;Y0+;Y1+;	Y0+;Y1+;	sp|P02787|TRFE_HUMAN	G	SD	420	0	432	0.00193	1.20187	3.31e-29	sp|P02787|TRFE_HUMAN	2	-0.01281	-3.49656
20190704_SL_Transferrin_GP.17682.17682.3.0.dta	54	3680.59	1604.85	3	KCGLVPVLAENYJK	2,Carbamidomethyl[C];	2075.75	2075.73	6-4-1-0-0	13	NXS	16	3	0.11443	5	0.14001	0.23463	4.53585	1.06425	T	b1+;b5+;b7+;b9+;y9+;Y0+;Y0+;Y1+;	b5+;y9+;Y0+;Y1+;	sp|P02787|TRFE_HUMAN	G	SD	420	0	432	0.00193	1.20187	3.31e-29	sp|P02787|TRFE_HUMAN	2	-0.01571	-4.26949
20190704_SL_Transferrin_GP.17684.17684.3.1.dta	54	3664.59	1604.85	3	KCGLVPVLAENYJK	2,Carbamidomethyl[C];	2059.75	2059.73	5-4-1-0-1	13	NXS	10	2	0.02708	5	0.07562	0.16458	3.03379	0.49929	T	b1+;b5+;b9+;y4+;y9+;Y0+;Y0+;	b5+;y9+;	sp|P02787|TRFE_HUMAN	G	SD	420	0	432	0.00193	1.20187	3.31e-29	sp|P02787|TRFE_HUMAN	2	-0.01281	-3.49656
20190704_SL_Transferrin_GP.17694.17694.3.0.dta	102	4159.63	1921.81	3	QQQHLFGSJVTDCSGNF	0,Gln->pyro-Glu[AnyN-termQ];13,Carbamidomethyl[C];	2237.82	2237.78	7-4-1-0-0	9	NXT	72	1	0.01067	4	0.13111	0.18203	3.03379	0.55224	T	b1+;b4+;b5+;b6+;Y0+;	b4+;b5+;	sp|P02787|TRFE_HUMAN	R	CL	622	0	630	-0.00531	-2.76161	3.94e-14	sp|P02787|TRFE_HUMAN	2	-0.03772	-9.07022
20190704_SL_Transferrin_GP.17697.17697.3.1.dta	54	3664.59	1604.85	3	KCGLVPVLAENYJK	2,Carbamidomethyl[C];	2059.75	2059.73	5-4-1-0-1	13	NXS	10	5	0.07014	7	0.07509	0.15998	3.03379	0.48534	T	b4+;b5+;b8+;b9+;b10+;b12+;y9+;Y0+;Y0+;Y1+;Y0++;Y1++;	y9+;Y0+;	sp|P02787|TRFE_HUMAN	G	SD	420	0	432	0.00193	1.20187	3.31e-29	sp|P02787|TRFE_HUMAN	2	-0.01391	-3.79681
20190704_SL_Transferrin_GP.17698.17698.3.0.dta	54	3518.55	1604.85	3	KCGLVPVLAENYJK	2,Carbamidomethyl[C];	1913.71	1913.68	5-4-1-0-0	13	NXS	12	3	0.10589	16	0.22244	0.31952	4.53585	1.44932	T	b1+;b2+;b4+;b5+;b6+;b7+;b8+;b9+;b10+;b11+;b12+;y6+;y7+;y9+;y10+;y12+;Y0+;Y0+;Y1+;	b5+;y9+;Y0+;Y1+;	sp|P02787|TRFE_HUMAN	G	SD	420	0	432	0.00193	1.20187	3.31e-29	sp|P02787|TRFE_HUMAN	2	-0.03159	-8.98061
20190704_SL_Transferrin_GP.17706.17706.3.0.dta	54	3883.68	1604.85	3	KCGLVPVLAENYJK	2,Carbamidomethyl[C];	2278.83	2278.81	6-5-1-0-0	13	NXS	12	6	0.13507	11	0.15238	0.25571	4.53585	1.15985	T	b1+;b4+;b5+;b6+;b7+;b8+;b9+;b10+;b11+;b12+;y9+;Y0+;Y0+;Y1+;Y0++;Y1++;Y2++;	b5+;y9+;Y0+;Y1+;	sp|P02787|TRFE_HUMAN	G	SD	420	0	432	0.00193	1.20187	3.31e-29	sp|P02787|TRFE_HUMAN	2	-0.02326	-5.99069
20190704_SL_Transferrin_GP.17707.17707.3.1.dta	54	3664.59	1604.85	3	KCGLVPVLAENYJK	2,Carbamidomethyl[C];	2059.75	2059.73	5-4-1-0-1	13	NXS	10	3	0.07392	8	0.08085	0.17325	4.53585	0.78582	T	b4+;b5+;b8+;b9+;b12+;y4+;y9+;y10+;Y0+;Y0+;Y1+;	b5+;y9+;Y0+;Y1+;	sp|P02787|TRFE_HUMAN	G	SD	420	0	432	0.00193	1.20187	3.31e-29	sp|P02787|TRFE_HUMAN	2	-0.01391	-3.79681
20190704_SL_Transferrin_GP.17721.17721.3.1.dta	54	3664.6	1604.85	3	KCGLVPVLAENYJK	2,Carbamidomethyl[C];	2059.75	2059.73	5-4-1-0-1	13	NXS	10	5	0.10029	19	0.15747	0.31047	4.53585	1.40825	T	b1+;b2+;b4+;b5+;b6+;b7+;b8+;b9+;b10+;b11+;b12+;y2+;y4+;y6+;y7+;y9+;y10+;y12+;y13+;Y0+;Y0+;Y1+;Y1+;Y0++;	b5+;y9+;Y0+;Y1+;	sp|P02787|TRFE_HUMAN	G	SD	420	0	432	0.00193	1.20187	3.31e-29	sp|P02787|TRFE_HUMAN	2	-0.01443	-3.93875
20190704_SL_Transferrin_GP.17722.17722.3.0.dta	54	3664.6	1604.85	3	KCGLVPVLAENYJK	2,Carbamidomethyl[C];	2059.75	2059.73	5-4-1-0-1	13	NXS	10	4	0.07719	17	0.14234	0.27029	4.53585	1.226	T	b1+;b2+;b4+;b5+;b6+;b7+;b8+;b9+;b10+;b12+;b13+;y3+;y6+;y7+;y9+;y10+;y12+;Y0+;Y0+;Y1+;Y0++;	b5+;y9+;Y0+;Y1+;	sp|P02787|TRFE_HUMAN	G	SD	420	0	432	0.00193	1.20187	3.31e-29	sp|P02787|TRFE_HUMAN	2	-0.01443	-3.93875
20190704_SL_Transferrin_GP.17737.17737.3.0.dta	54	3883.69	1604.85	3	KCGLVPVLAENYJK	2,Carbamidomethyl[C];	2278.84	2278.81	6-5-1-0-0	13	NXS	12	5	0.09173	9	0.10103	0.19311	4.53585	0.87593	T	b4+;b5+;b7+;b8+;b9+;b10+;b12+;y5+;y9+;Y0+;Y0+;Y1+;Y1+;Y0++;	b5+;y9+;Y0+;Y1+;	sp|P02787|TRFE_HUMAN	G	SD	420	0	432	0.00193	1.20187	3.31e-29	sp|P02787|TRFE_HUMAN	2	-0.03009	-7.74975
20190704_SL_Transferrin_GP.17739.17739.3.0.dta	135	3765.65	1476.75	3	CGLVPVLAENYJK	1,Carbamidomethyl[C];	2288.9	2288.87	3-6-0-0-4	12	NXS	16	1	0.00282	6	0.08725	0.15302	3.04454	0.46588	T	b3+;b4+;y5+;y6+;y7+;y9+;Y0+;	b3+;y9+;	sp|P02787|TRFE_HUMAN	K	SD	421	0	432	-0.0016	-1.08274	4.45e-17	sp|P02787|TRFE_HUMAN	3	-0.03487	-9.26241
20190704_SL_Transferrin_GP.17740.17740.3.0.dta	94	3765.65	1476.75	3	CGLVPVLAENYJK	1,Carbamidomethyl[C];	2288.9	2288.87	3-6-0-0-4	12	NXS	16	0	0	8	0.09251	0.16937	2.93248	0.49669	T	b3+;b4+;y2+;y4+;y6+;y7+;y9+;y10+;	b3+;y9+;	sp|P02787|TRFE_HUMAN	K	SD	421	0	432	-0.0016	-1.08274	4.45e-17	sp|P02787|TRFE_HUMAN	3	-0.03487	-9.26241
20190704_SL_Transferrin_GP.17741.17741.3.0.dta	94	3765.65	1476.75	3	CGLVPVLAENYJK	1,Carbamidomethyl[C];	2288.9	2288.87	3-6-0-0-4	12	NXS	16	1	0.0049	5	0.07483	0.14344	1.9782	0.28374	T	b2+;b3+;b4+;y6+;y9+;Y0+;	y9+;	sp|P02787|TRFE_HUMAN	K	SD	421	0	432	-0.0016	-1.08274	4.45e-17	sp|P02787|TRFE_HUMAN	3	-0.03487	-9.26241
20190704_SL_Transferrin_GP.17746.17746.4.0.dta	54	3518.55	1604.85	4	KCGLVPVLAENYJK	2,Carbamidomethyl[C];	1913.7	1913.68	5-4-1-0-0	13	NXS	12	3	0.08849	5	0.16099	0.23536	5.17648	1.21834	T	b1+;b5+;b7+;b8+;y9+;Y0+;Y1+;Y0++;	b1+;b5+;y9+;Y0+;Y1+;	sp|P02787|TRFE_HUMAN	G	SD	420	0	432	0.00193	1.20187	3.31e-29	sp|P02787|TRFE_HUMAN	2	-0.02372	-6.7433
20190704_SL_Transferrin_GP.17758.17758.3.0.dta	43	4101.63	1603.68	3	QQQHLFGSJVTDCS	0,Gln->pyro-Glu[AnyN-termQ];13,Carbamidomethyl[C];	2497.95	2497.91	5-4-1-0-4	9	NXT	46	0	0	5	0.08464	0.10879	2.05294	0.22333	T	b1+;b6+;b9+;b10+;b12+;	b6+;	sp|P02787|TRFE_HUMAN	R	GN	622	0	630	-0.00436	-2.71709	1.99e-19	sp|P02787|TRFE_HUMAN	1	-0.03657	-8.91809
20190704_SL_Transferrin_GP.17760.17760.3.0.dta	54	3883.69	1604.85	3	KCGLVPVLAENYJK	2,Carbamidomethyl[C];	2278.84	2278.81	6-5-1-0-0	13	NXS	12	5	0.06388	10	0.09026	0.20647	4.53585	0.9365	T	b1+;b5+;b7+;b8+;b9+;b10+;b12+;y4+;y9+;y10+;Y0+;Y0+;Y1+;Y1+;Y1++;	b5+;y9+;Y0+;Y1+;	sp|P02787|TRFE_HUMAN	G	SD	420	0	432	0.00193	1.20187	3.31e-29	sp|P02787|TRFE_HUMAN	2	-0.03496	-9.004
20190704_SL_Transferrin_GP.17762.17762.3.0.dta	54	3883.69	1604.85	3	KCGLVPVLAENYJK	2,Carbamidomethyl[C];	2278.84	2278.81	6-5-1-0-0	13	NXS	12	4	0.07981	12	0.12099	0.23926	4.53585	1.08524	T	b1+;b4+;b5+;b7+;b8+;b9+;b10+;b12+;y4+;y7+;y9+;y12+;Y0+;Y0+;Y1+;Y1+;	b5+;y9+;Y0+;Y1+;	sp|P02787|TRFE_HUMAN	G	SD	420	0	432	0.00193	1.20187	3.31e-29	sp|P02787|TRFE_HUMAN	2	-0.03496	-9.004
20190704_SL_Transferrin_GP.17772.17772.3.1.dta	54	3535.55	1604.85	3	KCGLVPVLAENYJK	2,Carbamidomethyl[C];	1930.7	1930.69	6-4-0-0-1	13	NXS	12	4	0.13749	7	0.17399	0.26826	4.53585	1.21681	T	b1+;b5+;b7+;b9+;b10+;y9+;y13+;Y0+;Y0+;Y1+;Y0++;	b5+;y9+;Y0+;Y1+;	sp|P02787|TRFE_HUMAN	G	SD	420	0	432	0.00193	1.20187	3.31e-29	sp|P02787|TRFE_HUMAN	2	-0.01262	-3.57046
20190704_SL_Transferrin_GP.17774.17774.3.0.dta	54	3883.69	1604.85	3	KCGLVPVLAENYJK	2,Carbamidomethyl[C];	2278.84	2278.81	6-5-1-0-0	13	NXS	12	5	0.12325	7	0.10706	0.23077	4.53585	1.04675	T	b1+;b5+;b7+;b9+;b10+;y6+;y9+;Y0+;Y0+;Y1+;Y0++;Y1++;	b5+;y9+;Y0+;Y1+;	sp|P02787|TRFE_HUMAN	G	SD	420	0	432	0.00193	1.20187	3.31e-29	sp|P02787|TRFE_HUMAN	2	-0.03496	-9.004
20190704_SL_Transferrin_GP.17779.17779.3.0.dta	84	3695.52	1563.78	3	CGLVPVLAENYJKS	1,Carbamidomethyl[C];	2131.74	2131.76	4-3-2-0-2	12	NXS	22	0	0	6	0.27996	0.27103	4.53585	1.22934	T	b2+;b3+;b4+;b5+;b6+;b13+;	b2+;b3+;b4+;b5+;	sp|P02787|TRFE_HUMAN	K	DN	421	0	432	-0.00258	-1.64881	1.66e-14	sp|P02787|TRFE_HUMAN	1	0.01628	4.40655
20190704_SL_Transferrin_GP.17784.17784.3.0.dta	47	3578.43	1356.62	3	QQQHLFGSJVTD	0,Gln->pyro-Glu[AnyN-termQ];	2221.81	2221.79	6-4-1-0-1	9	NXT	10	2	0.03688	4	0.10205	0.13625	3.85904	0.52581	T	b5+;b6+;b9+;b10+;Y0+;Y1+;	b5+;b6+;Y0+;	sp|P02787|TRFE_HUMAN	R	CS	622	0	630	0.00079	0.581908	3.58e-17	sp|P02787|TRFE_HUMAN	1	-0.02496	-6.97704
20190704_SL_Transferrin_GP.17795.17795.4.2.dta	54	3535.57	1604.85	4	KCGLVPVLAENYJK	2,Carbamidomethyl[C];	1930.72	1930.69	6-4-0-0-1	13	NXS	12	4	0.09521	10	0.21165	0.2953	5.17648	1.52861	T	b1+;b2+;b5+;b7+;b8+;b9+;b10+;y2+;y9+;y12+;Y0+;Y1+;Y0++;Y1++;	b1+;b5+;y9+;Y0+;Y1+;	sp|P02787|TRFE_HUMAN	G	SD	420	0	432	0.00193	1.20187	3.31e-29	sp|P02787|TRFE_HUMAN	2	-0.03158	-8.93455
20190704_SL_Transferrin_GP.17797.17797.3.0.dta	56	3534.55	1661.87	3	GKCGLVPVLAENYJK	3,Carbamidomethyl[C];	1872.68	1872.65	6-3-1-0-0	14	NXS	10	0	0	4	0.07338	0.06928	1.96367	0.13604	T	y4+;y7+;y9+;y14++;	y9+;	sp|P02787|TRFE_HUMAN	A	SD	419	0.01	432	-0.00068	-0.408936	2.5e-26	sp|P02787|TRFE_HUMAN	2	-0.03016	-8.53528
20190704_SL_Transferrin_GP.17815.17815.3.0.dta	43	3315.33	1603.68	3	QQQHLFGSJVTDCS	0,Gln->pyro-Glu[AnyN-termQ];13,Carbamidomethyl[C];	1711.65	1711.62	5-3-0-0-2	9	NXT	10	0	0	4	0.26785	0.26099	3.03379	0.79179	T	b4+;b5+;b6+;b9+;	b4+;b5+;	sp|P02787|TRFE_HUMAN	R	GN	622	0	630	-0.00436	-2.71709	1.99e-19	sp|P02787|TRFE_HUMAN	1	-0.03211	-9.68816
20190704_SL_Transferrin_GP.17820.17820.3.1.dta	124	3867.54	2359.02	3	QQQHLFGSJVTDCSGNFCLF	13,Carbamidomethyl[C];18,Carbamidomethyl[C];	1508.51	1508.54	5-2-0-0-2	9	NXT	62	0	0	9	0.12602	0.06182	3.85241	0.23814	T	b3+;b4+;b5+;b6+;b7+;b8+;b9+;b10+;b12+;	b4+;b5+;b6+;	sp|P02787|TRFE_HUMAN	R	RS	622	0	630	0.0024	1.01694	4.43e-14	sp|P02787|TRFE_HUMAN	2	0.02568	6.64166
20190704_SL_Transferrin_GP.17822.17822.3.2.dta	102	4235.7	1921.81	3	QQQHLFGSJVTDCSGNF	0,Gln->pyro-Glu[AnyN-termQ];13,Carbamidomethyl[C];	2313.89	2313.87	3-9-0-0-0	9	NXT	54	2	0.0738	5	0.07247	0.15051	3.03379	0.45663	T	b6+;b7+;b8+;b9+;b12+;Y0+;Y1+;	b7+;Y1+;	sp|P02787|TRFE_HUMAN	R	CL	622	0	630	-0.00531	-2.76161	3.94e-14	sp|P02787|TRFE_HUMAN	2	-0.01744	-4.11835
20190704_SL_Transferrin_GP.17823.17823.3.0.dta	4	3345.34	1041.47	3	QQQHLFGSJ	0,Gln->pyro-Glu[AnyN-termQ];	2303.87	2303.84	4-6-1-0-1	9	NXT	10	1	0.03523	5	0.25997	0.22309	4.61262	1.02903	T	b3+;b4+;b5+;b6+;b7+;Y0+;	b4+;b5+;b6+;Y0+;	sp|P02787|TRFE_HUMAN	R	VT	622	0	630	0.00038	0.364523	2.74e-12	sp|P02787|TRFE_HUMAN	1	-0.02528	-7.559
20190704_SL_Transferrin_GP.17826.17826.3.1.dta	99	4467.78	2943.31	3	QQQHLFGSJVTDCSGNFCLFRSETK	0,Gln->pyro-Glu[AnyN-termQ];13,Carbamidomethyl[C];18,Carbamidomethyl[C];	1524.46	1524.49	N(NH(HN(HEX&n-acetyl&sulfate))(H))(F)	9	NXT	88	0	0	4	0.11584	0.12719	1.91432	0.24349	T	b4+;b5+;b9+;b12+;	b4+;	sp|P02787|TRFE_HUMAN	R	DL	622	0	630	-0.00271	-0.920424	5.22e-48	sp|P02787|TRFE_HUMAN	2	0.02908	6.51034
20190704_SL_Transferrin_GP.17841.17841.3.1.dta	137	3886.51	1047.55	3	PVLAENYJK	-	2838.97	2839	10-6-0-0-0	8	NXS	26	3	0.05116	5	0.03167	0.07724	2.09508	0.16183	T	b3+;b4+;b5+;b6+;y7+;Y0+;Y0+;Y1+;	Y0+;	sp|P02787|TRFE_HUMAN	V	SD	425	0	432	-0.0002	-0.190743	7.89e-19	sp|P02787|TRFE_HUMAN	1	0.03696	9.51236
20190704_SL_Transferrin_GP.17844.17844.3.0.dta	95	4449.73	2081.84	3	QQQHLFGSJVTDCSGNFC	0,Gln->pyro-Glu[AnyN-termQ];13,Carbamidomethyl[C];18,Carbamidomethyl[C];	2367.88	2367.85	6-4-1-0-2	9	NXT	70	1	0.01824	5	0.0757	0.12011	3.03913	0.36503	T	b2+;b6+;b7+;b9+;y2+;Y0+;	b6+;y2+;	sp|P02787|TRFE_HUMAN	R	LF	622	0	630	-0.01188	-5.70382	1.07e-32	sp|P02787|TRFE_HUMAN	1	-0.03598	-8.08766
20190704_SL_Transferrin_GP.17848.17848.3.1.dta	47	3886.51	1356.62	3	QQQHLFGSJVTD	0,Gln->pyro-Glu[AnyN-termQ];	2529.9	2529.9	7-4-1-0-2	9	NXT	26	2	0.02294	4	0.06973	0.09931	2.06901	0.20548	T	b3+;b4+;b9+;b10+;Y0+;Y1+;	b4+;	sp|P02787|TRFE_HUMAN	R	CS	622	0	630	0.00079	0.581908	3.58e-17	sp|P02787|TRFE_HUMAN	1	0.00192	0.494144
20190704_SL_Transferrin_GP.17852.17852.3.0.dta	47	3886.51	1356.62	3	QQQHLFGSJVTD	0,Gln->pyro-Glu[AnyN-termQ];	2529.9	2529.9	7-4-1-0-2	9	NXT	26	1	0.01525	5	0.12293	0.17805	3.05561	0.54405	T	b1+;b4+;b5+;b6+;b7+;Y0+;	b4+;b5+;	sp|P02787|TRFE_HUMAN	R	CS	622	0	630	0.00079	0.581908	3.58e-17	sp|P02787|TRFE_HUMAN	1	0.00192	0.494144
20190704_SL_Transferrin_GP.17862.17862.3.0.dta	51	4014.59	1516.65	3	QQQHLFGSJVTDC	0,Gln->pyro-Glu[AnyN-termQ];13,Carbamidomethyl[C];	2497.94	2497.91	5-4-1-0-4	9	NXT	26	3	0.04988	4	0.02842	0.04296	2.06085	0.08854	T	b2+;b3+;b11+;b12+;Y0+;Y2+;Y2+;	Y2+;	sp|P02787|TRFE_HUMAN	R	SG	622	0	630	-0.00112	-0.737992	2.15e-22	sp|P02787|TRFE_HUMAN	1	-0.03469	-8.64307
20190704_SL_Transferrin_GP.17864.17864.4.0.dta	24	4234.7	1774.74	4	QQQHLFGSJVTDCSGN	0,Gln->pyro-Glu[AnyN-termQ];13,Carbamidomethyl[C];	2459.95	2459.93	3-9-0-0-1	9	NXT	68	0	0	9	0.17052	0.24038	3.8331	0.92138	T	b1+;b3+;b4+;b5+;b6+;b7+;b8+;b9+;b10+;	b4+;b5+;b6+;	sp|P02787|TRFE_HUMAN	R	FC	622	0	630	0.00072	0.405467	1.92e-18	sp|P02787|TRFE_HUMAN	2	-0.0214	-5.05467
20190704_SL_Transferrin_GP.17875.17875.3.0.dta	102	4217.67	1921.81	3	QQQHLFGSJVTDCSGNF	0,Gln->pyro-Glu[AnyN-termQ];13,Carbamidomethyl[C];	2295.86	2295.82	7-5-0-0-1	9	NXT	38	2	0.02406	10	0.08792	0.13521	2.05294	0.27759	T	b3+;b9+;b10+;b11+;b12+;b16+;y2+;y5+;y7+;y12+;Y0+;Y1+;	b9+;	sp|P02787|TRFE_HUMAN	R	CL	622	0	630	-0.00531	-2.76161	3.94e-14	sp|P02787|TRFE_HUMAN	2	-0.03221	-7.63868
20190704_SL_Transferrin_GP.17886.17886.3.0.dta	54	3356.49	1604.85	3	KCGLVPVLAENYJK	2,Carbamidomethyl[C];	1751.65	1751.62	4-4-1-0-0	13	NXS	12	1	0.03942	5	0.15274	0.21578	4.53585	0.97875	T	b1+;b5+;b7+;y9+;y12+;Y0+;	b1+;b5+;y9+;Y0+;	sp|P02787|TRFE_HUMAN	G	SD	420	0	432	0.00193	1.20187	3.31e-29	sp|P02787|TRFE_HUMAN	2	-0.02081	-6.20175
20190704_SL_Transferrin_GP.17888.17888.3.1.dta	47	3344.36	1356.62	3	QQQHLFGSJVTD	0,Gln->pyro-Glu[AnyN-termQ];	1987.74	1987.71	6-5-0-0-0	9	NXT	8	0	0	6	0.231	0.23448	3.85904	0.90485	T	b3+;b4+;b5+;b6+;b7+;b9+;	b4+;b5+;b6+;	sp|P02787|TRFE_HUMAN	R	CS	622	0	630	0.00079	0.581908	3.58e-17	sp|P02787|TRFE_HUMAN	1	-0.0251	-7.50739
20190704_SL_Transferrin_GP.17889.17889.4.0.dta	95	4020.59	2081.84	4	QQQHLFGSJVTDCSGNFC	0,Gln->pyro-Glu[AnyN-termQ];13,Carbamidomethyl[C];18,Carbamidomethyl[C];	1938.75	1938.71	3-5-1-0-1	9	NXT	50	0	0	4	0.09183	0.09766	3.03913	0.29681	T	b4+;b5+;b6+;b7+;	b4+;b5+;	sp|P02787|TRFE_HUMAN	R	LF	622	0	630	-0.01188	-5.70382	1.07e-32	sp|P02787|TRFE_HUMAN	1	-0.03865	-9.61533
20190704_SL_Transferrin_GP.17891.17891.3.0.dta	54	3356.49	1604.85	3	KCGLVPVLAENYJK	2,Carbamidomethyl[C];	1751.65	1751.62	4-4-1-0-0	13	NXS	12	1	0.05601	5	0.1945	0.23449	4.53585	1.06362	T	b1+;b4+;b5+;b8+;y9+;Y0+;	b1+;b5+;y9+;Y0+;	sp|P02787|TRFE_HUMAN	G	SD	420	0	432	0.00193	1.20187	3.31e-29	sp|P02787|TRFE_HUMAN	2	-0.02081	-6.20175
20190704_SL_Transferrin_GP.17895.17895.3.1.dta	47	3344.36	1356.62	3	QQQHLFGSJVTD	0,Gln->pyro-Glu[AnyN-termQ];	1987.74	1987.71	6-5-0-0-0	9	NXT	8	0	0	8	0.26247	0.25118	3.85904	0.96933	T	b3+;b4+;b5+;b6+;b7+;b8+;b9+;b11+;	b4+;b5+;b6+;	sp|P02787|TRFE_HUMAN	R	CS	622	0	630	0.00079	0.581908	3.58e-17	sp|P02787|TRFE_HUMAN	1	-0.0251	-7.50739
20190704_SL_Transferrin_GP.17904.17904.3.0.dta	102	4363.72	1921.81	3	QQQHLFGSJVTDCSGNF	0,Gln->pyro-Glu[AnyN-termQ];13,Carbamidomethyl[C];	2441.91	2441.88	7-5-0-0-2	9	NXT	52	3	0.0499	6	0.07582	0.12898	2.05294	0.26478	T	b2+;b3+;b9+;b10+;b12+;y5+;Y0+;Y0+;Y1+;	Y0+;	sp|P02787|TRFE_HUMAN	R	CL	622	0	630	-0.00531	-2.76161	3.94e-14	sp|P02787|TRFE_HUMAN	2	-0.02744	-6.28962
20190704_SL_Transferrin_GP.17919.17919.3.4.dta	275	4509.78	2499.08	3	QQQHLFGSNVTDCSGJFCLFR	0,Gln->pyro-Glu[AnyN-termQ];9,Deamidated[N];13,Carbamidomethyl[C];18,Carbamidomethyl[C];	2010.7	2010.69	9-2-0-0-1	16	NXC	66	0	0	4	0.08205	0.1135	1.93154	0.21922	T	b4+;b5+;b6+;b11+;	b6+;	sp|P02787|TRFE_HUMAN	R	SE	622	0	637	0.01471	5.88381	4.88e-25	sp|P02787|TRFE_HUMAN	4	-0.0093	-2.06264
20190704_SL_Transferrin_GP.17920.17920.3.1.dta	47	3344.35	1356.62	3	QQQHLFGSJVTD	0,Gln->pyro-Glu[AnyN-termQ];	1987.74	1987.71	6-5-0-0-0	9	NXT	8	0	0	8	0.21276	0.23084	3.85904	0.89081	T	b1+;b4+;b5+;b6+;b7+;b8+;b10+;b11+;	b4+;b5+;b6+;	sp|P02787|TRFE_HUMAN	R	CS	622	0	630	0.00079	0.581908	3.58e-17	sp|P02787|TRFE_HUMAN	1	-0.0215	-6.43064
20190704_SL_Transferrin_GP.17932.17932.4.0.dta	24	4234.7	1774.74	4	QQQHLFGSJVTDCSGN	0,Gln->pyro-Glu[AnyN-termQ];13,Carbamidomethyl[C];	2459.95	2459.93	3-9-0-0-1	9	NXT	68	0	0	5	0.09978	0.11973	3.03379	0.36323	T	b2+;b3+;b4+;b6+;b7+;	b4+;b6+;	sp|P02787|TRFE_HUMAN	R	FC	622	0	630	0.00072	0.405467	1.92e-18	sp|P02787|TRFE_HUMAN	2	-0.02142	-5.05939
20190704_SL_Transferrin_GP.17933.17933.4.0.dta	274	4234.7	2499.08	4	QQQHLFGSJVTDCSGNFCLFR	0,Gln->pyro-Glu[AnyN-termQ];13,Carbamidomethyl[C];16,Deamidated[N];18,Carbamidomethyl[C];	1735.61	1735.63	3-4-1-0-1	9	NXT	68	0	0	4	0.0585	0.04479	1.93154	0.08651	T	b1+;b2+;b6+;b16+;	b6+;	sp|P02787|TRFE_HUMAN	R	SE	622	0	630	0.01471	5.88381	4.88e-25	sp|P02787|TRFE_HUMAN	4	0.01453	3.43201
20190704_SL_Transferrin_GP.17935.17935.4.0.dta	274	4234.7	2499.08	4	QQQHLFGSJVTDCSGNFCLFR	0,Gln->pyro-Glu[AnyN-termQ];13,Carbamidomethyl[C];16,Deamidated[N];18,Carbamidomethyl[C];	1735.61	1735.63	3-4-1-0-1	9	NXT	68	0	0	4	0.08036	0.09889	1.93154	0.19102	T	b6+;b9+;b12+;b16+;	b6+;	sp|P02787|TRFE_HUMAN	R	SE	622	0	630	0.01471	5.88381	4.88e-25	sp|P02787|TRFE_HUMAN	4	0.01453	3.43201
20190704_SL_Transferrin_GP.17938.17938.3.0.dta	24	4031.59	1774.74	3	QQQHLFGSJVTDCSGN	0,Gln->pyro-Glu[AnyN-termQ];13,Carbamidomethyl[C];	2256.85	2256.85	3-8-0-0-1	9	NXT	28	1	0.01032	5	0.12869	0.141	2.05294	0.28946	T	b5+;b7+;b8+;b10+;b12+;Y0+;	b5+;	sp|P02787|TRFE_HUMAN	R	FC	622	0	630	0.00072	0.405467	1.92e-18	sp|P02787|TRFE_HUMAN	2	0.00118	0.292761
20190704_SL_Transferrin_GP.17946.17946.3.0.dta	51	4217.67	1516.65	3	QQQHLFGSJVTDC	0,Gln->pyro-Glu[AnyN-termQ];13,Carbamidomethyl[C];	2701.02	2700.99	5-5-1-0-4	9	NXT	38	2	0.05346	7	0.08901	0.10515	3.04454	0.32012	T	b2+;b3+;b7+;b8+;b9+;b10+;b12+;Y2+;Y2+;	b7+;Y2+;	sp|P02787|TRFE_HUMAN	R	SG	622	0	630	-0.00112	-0.737992	2.15e-22	sp|P02787|TRFE_HUMAN	1	-0.03307	-7.84264
20190704_SL_Transferrin_GP.17950.17950.3.1.dta	4	4124.63	1041.47	3	QQQHLFGSJ	0,Gln->pyro-Glu[AnyN-termQ];	3083.15	3083.14	7-6-0-0-5	9	NXT	52	1	0.00474	4	0.0584	0.10424	2.09508	0.21838	T	b3+;b4+;b5+;b6+;Y0+;	b4+;	sp|P02787|TRFE_HUMAN	R	VT	622	0	630	0.00038	0.364523	2.74e-12	sp|P02787|TRFE_HUMAN	1	-0.01692	-4.10317
20190704_SL_Transferrin_GP.17951.17951.3.1.dta	43	4508.79	1603.68	3	QQQHLFGSJVTDCS	0,Gln->pyro-Glu[AnyN-termQ];13,Carbamidomethyl[C];	2905.11	2905.06	7-8-0-0-1	9	NXT	90	0	0	5	0.12962	0.19535	3.03379	0.59264	T	b4+;b5+;b6+;b7+;b9+;	b4+;b5+;	sp|P02787|TRFE_HUMAN	R	GN	622	0	630	-0.00436	-2.71709	1.99e-19	sp|P02787|TRFE_HUMAN	1	-0.04278	-9.49017
20190704_SL_Transferrin_GP.17953.17953.3.0.dta	139	4323.72	2498.1	3	QQQHLFGSJVTDCSGNFCLFR	0,Gln->pyro-Glu[AnyN-termQ];13,Carbamidomethyl[C];18,Carbamidomethyl[C];	1825.62	1825.66	5-5-0-0-0	9	NXT	42	0	0	4	0.07086	0.12112	2.05687	0.24913	T	b4+;b5+;b6+;b12+;	b4+;	sp|P02787|TRFE_HUMAN	R	SE	622	0	630	-0.0057	-2.28084	1.8e-79	sp|P02787|TRFE_HUMAN	2	0.03809	8.81167
20190704_SL_Transferrin_GP.17958.17958.3.0.dta	102	4055.62	1921.81	3	QQQHLFGSJVTDCSGNF	0,Gln->pyro-Glu[AnyN-termQ];13,Carbamidomethyl[C];	2133.81	2133.77	6-5-0-0-1	9	NXT	44	0	0	4	0.12434	0.17685	3.03379	0.53651	T	b4+;b5+;b6+;b7+;	b4+;b7+;	sp|P02787|TRFE_HUMAN	R	CL	622	0	630	-0.00531	-2.76161	3.94e-14	sp|P02787|TRFE_HUMAN	2	-0.03813	-9.40401
20190704_SL_Transferrin_GP.17962.17962.3.0.dta	102	4363.72	1921.81	3	QQQHLFGSJVTDCSGNF	0,Gln->pyro-Glu[AnyN-termQ];13,Carbamidomethyl[C];	2441.91	2441.88	7-5-0-0-2	9	NXT	52	2	0.03754	6	0.12988	0.22048	4.53585	1.00008	T	b3+;b4+;b5+;b6+;b10+;b11+;Y0+;Y0+;	b4+;b5+;b6+;Y0+;	sp|P02787|TRFE_HUMAN	R	CL	622	0	630	-0.00531	-2.76161	3.94e-14	sp|P02787|TRFE_HUMAN	2	-0.02613	-5.98936
20190704_SL_Transferrin_GP.17968.17968.3.0.dta	102	4363.72	1921.81	3	QQQHLFGSJVTDCSGNF	0,Gln->pyro-Glu[AnyN-termQ];13,Carbamidomethyl[C];	2441.91	2441.88	7-5-0-0-2	9	NXT	52	2	0.0459	9	0.12678	0.20703	3.03379	0.62809	T	b2+;b3+;b4+;b7+;b8+;b9+;b10+;b11+;b12+;Y0+;Y0+;	b4+;Y0+;	sp|P02787|TRFE_HUMAN	R	CL	622	0	630	-0.00531	-2.76161	3.94e-14	sp|P02787|TRFE_HUMAN	2	-0.02586	-5.92747
20190704_SL_Transferrin_GP.17969.17969.3.1.dta	102	4541.79	1921.81	3	QQQHLFGSJVTDCSGNF	0,Gln->pyro-Glu[AnyN-termQ];13,Carbamidomethyl[C];	2619.97	2619.93	9-5-0-0-1	9	NXT	62	0	0	4	0.1227	0.1914	3.8331	0.73366	T	b4+;b5+;b6+;b10+;	b4+;b5+;b6+;	sp|P02787|TRFE_HUMAN	R	CL	622	0	630	-0.00531	-2.76161	3.94e-14	sp|P02787|TRFE_HUMAN	2	-0.0439	-9.66785
20190704_SL_Transferrin_GP.17974.17974.3.0.dta	104	4363.72	2515.12	3	QQQHLFGSJVTDCSGNFCLFR	13,Carbamidomethyl[C];18,Carbamidomethyl[C];	1848.6	1848.6	N(NH(HN(HEX&n-acetyl&sulfate))(HHH))(F)	9	NXT	52	0	0	4	0.08478	0.02119	1.72722	0.03661	T	b4+;b5+;b6+;y17++;	y17++;	sp|P02787|TRFE_HUMAN	R	SE	622	0.01	630	-0.00514	-2.04284	4.51e-12	sp|P02787|TRFE_HUMAN	2	-0.0012	-0.275058
20190704_SL_Transferrin_GP.17982.17982.4.1.dta	102	3852.54	1921.81	4	QQQHLFGSJVTDCSGNF	0,Gln->pyro-Glu[AnyN-termQ];13,Carbamidomethyl[C];	1930.73	1930.69	6-4-0-0-1	9	NXT	28	4	0.05352	7	0.06655	0.12606	2.05294	0.25878	T	b2+;b3+;b8+;b9+;b10+;b12+;b16+;Y0+;Y0+;Y1+;Y1+;	Y0+;	sp|P02787|TRFE_HUMAN	R	CL	622	0	630	-0.00531	-2.76161	3.94e-14	sp|P02787|TRFE_HUMAN	2	-0.03469	-9.00672
20190704_SL_Transferrin_GP.17988.17988.3.1.dta	43	3851.54	1603.68	3	QQQHLFGSJVTDCS	0,Gln->pyro-Glu[AnyN-termQ];13,Carbamidomethyl[C];	2247.86	2247.84	4-5-0-0-4	9	NXT	66	0	0	6	0.09232	0.10289	2.05294	0.21122	T	b2+;b3+;b4+;b7+;b11+;b12+;	b4+;	sp|P02787|TRFE_HUMAN	R	GN	622	0	630	-0.00436	-2.71709	1.99e-19	sp|P02787|TRFE_HUMAN	1	-0.01679	-4.36042
20190704_SL_Transferrin_GP.17989.17989.3.0.dta	274	4363.72	2499.08	3	QQQHLFGSJVTDCSGNFCLFR	0,Gln->pyro-Glu[AnyN-termQ];13,Carbamidomethyl[C];16,Deamidated[N];18,Carbamidomethyl[C];	1864.64	1864.63	9-2-0-0-0	9	NXT	52	0	0	4	0.09731	0.09498	1.93154	0.18346	T	b4+;b7+;b10+;b17+;	b4+;	sp|P02787|TRFE_HUMAN	R	SE	622	0	630	0.01471	5.88381	4.88e-25	sp|P02787|TRFE_HUMAN	4	-0.00507	-1.16212
20190704_SL_Transferrin_GP.17990.17990.3.1.dta	102	4128.63	1921.81	3	QQQHLFGSJVTDCSGNF	0,Gln->pyro-Glu[AnyN-termQ];13,Carbamidomethyl[C];	2206.82	2206.81	5-4-0-0-4	9	NXT	32	1	0.01094	6	0.10494	0.21782	2.05294	0.44717	T	b4+;b5+;b6+;b7+;b9+;b12+;Y0+;	b4+;	sp|P02787|TRFE_HUMAN	R	CL	622	0	630	-0.00531	-2.76161	3.94e-14	sp|P02787|TRFE_HUMAN	2	-0.00864	-2.09321
20190704_SL_Transferrin_GP.17996.17996.3.1.dta	43	3851.54	1603.68	3	QQQHLFGSJVTDCS	0,Gln->pyro-Glu[AnyN-termQ];13,Carbamidomethyl[C];	2247.86	2247.84	4-5-0-0-4	9	NXT	66	0	0	6	0.07487	0.06546	3.03379	0.19861	T	b2+;b7+;b8+;b10+;b12+;b13+;	b7+;b10+;	sp|P02787|TRFE_HUMAN	R	GN	622	0	630	-0.00436	-2.71709	1.99e-19	sp|P02787|TRFE_HUMAN	1	-0.01679	-4.36042
20190704_SL_Transferrin_GP.17998.17998.5.5.dta	287	7989.23	3652.62	5	QQQHLFGSNVTDCSGJFCLFRSETKDLLFR	0,Gln->pyro-Glu[AnyN-termQ];9,Deamidated[N];13,Carbamidomethyl[C];13,Sulfide[C];18,Carbamidomethyl[C];18,Dioxidation[C];	4336.6	4336.53	9-7-4-0-2	16	NXC	4	0	0	5	0.0477	0.05284	1.89804	0.10029	T	b3+;b6+;b7+;b10+;b12+;	b6+;	sp|P02787|TRFE_HUMAN	R	DD	622	0	637	0.03123	8.54764	3.35e-09	sp|P02787|TRFE_HUMAN	1	-0.07171	-8.97689
20190704_SL_Transferrin_GP.18001.18001.5.5.dta	286	7989.23	3652.62	5	QQQHLFGSJVTDCSGNFCLFRSETKDLLFR	0,Gln->pyro-Glu[AnyN-termQ];13,Carbamidomethyl[C];13,Sulfide[C];16,Deamidated[N];18,Carbamidomethyl[C];18,Dioxidation[C];	4336.6	4336.53	9-7-4-0-2	9	NXT	4	0	0	5	0.0587	0.05702	1.89804	0.10823	T	b3+;b6+;b7+;b10+;b12+;	b6+;	sp|P02787|TRFE_HUMAN	R	DD	622	0	630	0.03123	8.54764	3.35e-09	sp|P02787|TRFE_HUMAN	1	-0.07171	-8.97689
20190704_SL_Transferrin_GP.18007.18007.5.4.dta	286	7989.23	3652.62	5	QQQHLFGSJVTDCSGNFCLFRSETKDLLFR	0,Gln->pyro-Glu[AnyN-termQ];13,Carbamidomethyl[C];13,Sulfide[C];16,Deamidated[N];18,Carbamidomethyl[C];18,Dioxidation[C];	4336.6	4336.53	9-7-4-0-2	9	NXT	4	0	0	6	0.06994	0.07378	1.89804	0.14004	T	b3+;b6+;b7+;b9+;b10+;b12+;	b6+;	sp|P02787|TRFE_HUMAN	R	DD	622	0	630	0.03123	8.54764	3.35e-09	sp|P02787|TRFE_HUMAN	1	-0.07171	-8.97689
20190704_SL_Transferrin_GP.18013.18013.3.1.dta	102	4272.68	1921.81	3	QQQHLFGSJVTDCSGNF	0,Gln->pyro-Glu[AnyN-termQ];13,Carbamidomethyl[C];	2350.87	2350.83	5-4-2-0-1	9	NXT	76	1	0.02159	4	0.06915	0.13899	3.03379	0.42167	T	b5+;b6+;b7+;b10+;Y0+;	b5+;Y0+;	sp|P02787|TRFE_HUMAN	R	CL	622	0	630	-0.00531	-2.76161	3.94e-14	sp|P02787|TRFE_HUMAN	2	-0.04005	-9.37562
20190704_SL_Transferrin_GP.18014.18014.5.0.dta	149	7371.08	3616.75	5	IMNGEADAMSLDGGFVYIAGKCGLVPVLAENYJK	22,Carbamidomethyl[C];	3754.33	3754.34	9-7-2-0-2	33	NXS	14	0	0	4	0.0998	0.0716	2.59563	0.18585	T	y6+;y9+;y14+;y18+++;	y9+;y14+;	sp|P02787|TRFE_HUMAN	K	SD	400	0	432	-0.02852	-7.88345	1.2e-07	sp|P02787|TRFE_HUMAN	1	0.00375	0.508815
20190704_SL_Transferrin_GP.18019.18019.2.0.dta	102	3934.57	1921.81	2	QQQHLFGSJVTDCSGNF	0,Gln->pyro-Glu[AnyN-termQ];13,Carbamidomethyl[C];	2012.75	2012.75	4-6-0-0-1	9	NXT	32	3	0.08654	4	0.07457	0.1265	3.8331	0.48489	T	b3+;b9+;b10+;y7+;Y0+;Y0+;Y1+;	b10+;Y0+;Y1+;	sp|P02787|TRFE_HUMAN	R	CL	622	0	630	-0.00531	-2.76161	3.94e-14	sp|P02787|TRFE_HUMAN	2	-0.00687	-1.74651
20190704_SL_Transferrin_GP.18020.18020.2.0.dta	47	3951.58	1356.62	2	QQQHLFGSJVTD	0,Gln->pyro-Glu[AnyN-termQ];	2594.97	2594.94	4-6-2-0-1	9	NXT	32	0	0	5	0.25242	0.23336	4.56511	1.06533	T	b2+;b4+;b5+;b6+;b9+;	b2+;b4+;b5+;b6+;	sp|P02787|TRFE_HUMAN	R	CS	622	0	630	0.00079	0.581908	3.58e-17	sp|P02787|TRFE_HUMAN	1	-0.02893	-7.32293
20190704_SL_Transferrin_GP.18025.18025.3.0.dta	24	3885.54	1774.74	3	QQQHLFGSJVTDCSGN	0,Gln->pyro-Glu[AnyN-termQ];13,Carbamidomethyl[C];	2110.8	2110.79	3-8-0-0-0	9	NXT	32	0	0	6	0.08387	0.11077	2.05294	0.2274	T	b2+;b3+;b4+;b7+;b10+;b12+;	b4+;	sp|P02787|TRFE_HUMAN	R	FC	622	0	630	0.00072	0.405467	1.92e-18	sp|P02787|TRFE_HUMAN	2	-0.0043	-1.10695
20190704_SL_Transferrin_GP.18026.18026.5.1.dta	286	8128.2	3652.62	5	QQQHLFGSJVTDCSGNFCLFRSETKDLLFR	0,Gln->pyro-Glu[AnyN-termQ];13,Carbamidomethyl[C];13,Sulfide[C];16,Deamidated[N];18,Carbamidomethyl[C];18,Dioxidation[C];	4475.58	4475.6	7-10-4-0-1	9	NXT	4	0	0	5	0.23165	0.10107	4.25553	0.4301	T	b2+;b4+;b5+;b6+;b9+;	b2+;b4+;b5+;b9+;	sp|P02787|TRFE_HUMAN	R	DD	622	0	630	0.03123	8.54764	3.35e-09	sp|P02787|TRFE_HUMAN	1	0.02009	2.47195
20190704_SL_Transferrin_GP.18027.18027.2.1.dta	102	3934.57	1921.81	2	QQQHLFGSJVTDCSGNF	0,Gln->pyro-Glu[AnyN-termQ];13,Carbamidomethyl[C];	2012.75	2012.75	4-6-0-0-1	9	NXT	32	3	0.08653	6	0.2464	0.30195	4.53585	1.36961	T	b3+;b4+;b5+;b6+;b10+;y3+;Y0+;Y0+;Y1+;	b4+;b5+;b6+;Y1+;	sp|P02787|TRFE_HUMAN	R	CL	622	0	630	-0.00531	-2.76161	3.94e-14	sp|P02787|TRFE_HUMAN	2	-0.00687	-1.74651
20190704_SL_Transferrin_GP.18030.18030.3.0.dta	54	3518.55	1604.85	3	KCGLVPVLAENYJK	2,Carbamidomethyl[C];	1913.7	1913.68	5-4-1-0-0	13	NXS	12	5	0.11979	22	0.28038	0.39724	5.17648	2.05632	T	b1+;b2+;b4+;b5+;b6+;b7+;b8+;b9+;b10+;b11+;b12+;b13+;y2+;y3+;y4+;y5+;y6+;y7+;y9+;y10+;y12+;y13+;Y0+;Y0+;Y1+;Y3+;Y0++;	b1+;b5+;y9+;Y0+;Y1+;	sp|P02787|TRFE_HUMAN	G	SD	420	0	432	0.00193	1.20187	3.31e-29	sp|P02787|TRFE_HUMAN	2	-0.02451	-6.96789
20190704_SL_Transferrin_GP.18036.18036.2.1.dta	51	3862.55	1516.65	2	QQQHLFGSJVTDC	0,Gln->pyro-Glu[AnyN-termQ];13,Carbamidomethyl[C];	2345.9	2345.89	3-7-0-0-3	9	NXT	28	2	0.05463	4	0.02414	0.04239	3.04454	0.12906	T	b2+;b3+;b10+;y8+;Y2+;Y2+;	Y2+;Y2+;	sp|P02787|TRFE_HUMAN	R	SG	622	0	630	-0.00112	-0.737992	2.15e-22	sp|P02787|TRFE_HUMAN	1	-0.01124	-2.91075
20190704_SL_Transferrin_GP.18039.18039.3.3.dta	99	5788.33	2943.31	3	QQQHLFGSJVTDCSGNFCLFRSETK	0,Gln->pyro-Glu[AnyN-termQ];13,Carbamidomethyl[C];18,Carbamidomethyl[C];	2845.02	2845.01	5-5-3-0-1	9	NXT	34	0	0	6	0.0617	0.06236	1.91432	0.11938	T	b9+;b10+;b11+;b12+;b17+;y8+;	b10+;	sp|P02787|TRFE_HUMAN	R	DL	622	0	630	-0.00271	-0.920424	5.22e-48	sp|P02787|TRFE_HUMAN	2	-0.01014	-1.7521
20190704_SL_Transferrin_GP.18047.18047.2.1.dta	51	3862.55	1516.65	2	QQQHLFGSJVTDC	0,Gln->pyro-Glu[AnyN-termQ];13,Carbamidomethyl[C];	2345.9	2345.89	3-7-0-0-3	9	NXT	28	2	0.04544	4	0.03782	0.04864	2.06085	0.10024	T	b2+;b3+;b10+;b12+;Y2+;Y2+;	Y2+;	sp|P02787|TRFE_HUMAN	R	SG	622	0	630	-0.00112	-0.737992	2.15e-22	sp|P02787|TRFE_HUMAN	1	-0.01124	-2.91075
20190704_SL_Transferrin_GP.18048.18048.2.0.dta	102	3934.57	1921.81	2	QQQHLFGSJVTDCSGNF	0,Gln->pyro-Glu[AnyN-termQ];13,Carbamidomethyl[C];	2012.75	2012.75	4-6-0-0-1	9	NXT	32	1	0.06518	4	0.1628	0.19075	3.8331	0.73118	T	b3+;b4+;b6+;b7+;Y1+;	b4+;b6+;Y1+;	sp|P02787|TRFE_HUMAN	R	CL	622	0	630	-0.00531	-2.76161	3.94e-14	sp|P02787|TRFE_HUMAN	2	-0.00687	-1.74651
20190704_SL_Transferrin_GP.18056.18056.4.0.dta	104	5055.06	2515.12	4	QQQHLFGSJVTDCSGNFCLFR	13,Carbamidomethyl[C];18,Carbamidomethyl[C];	2539.93	2539.93	6-7-0-0-1	9	NXT	58	1	0.02895	4	0.06036	0.0485	2.59387	0.1258	T	b5+;b12++;y1+;y17+++;Y2++;	b12++;Y2++;	sp|P02787|TRFE_HUMAN	R	SE	622	0	630	-0.00514	-2.04284	4.51e-12	sp|P02787|TRFE_HUMAN	2	-0.00277	-0.548075
20190704_SL_Transferrin_GP.18059.18059.2.0.dta	51	3869.52	1516.65	2	QQQHLFGSJVTDC	0,Gln->pyro-Glu[AnyN-termQ];13,Carbamidomethyl[C];	2352.88	2352.87	5-4-0-0-5	9	NXT	28	0	0	6	0.10291	0.08989	2.06085	0.18524	T	b2+;b3+;b6+;b7+;b9+;b12+;	b6+;	sp|P02787|TRFE_HUMAN	R	SG	622	0	630	-0.00112	-0.737992	2.15e-22	sp|P02787|TRFE_HUMAN	1	-0.0044	-1.13739
20190704_SL_Transferrin_GP.18064.18064.4.2.dta	102	4305.68	1921.81	4	QQQHLFGSJVTDCSGNF	0,Gln->pyro-Glu[AnyN-termQ];13,Carbamidomethyl[C];	2383.87	2383.84	7-4-1-0-1	9	NXT	66	0	0	5	0.09491	0.18232	3.03379	0.55311	T	b4+;b5+;b6+;b10+;b12+;	b4+;b5+;	sp|P02787|TRFE_HUMAN	R	CL	622	0	630	-0.00531	-2.76161	3.94e-14	sp|P02787|TRFE_HUMAN	2	-0.02692	-6.25363
20190704_SL_Transferrin_GP.18066.18066.2.0.dta	43	3308.35	1603.68	2	QQQHLFGSJVTDCS	0,Gln->pyro-Glu[AnyN-termQ];13,Carbamidomethyl[C];	1704.67	1704.63	3-6-0-0-0	9	NXT	32	0	0	5	0.09584	0.12184	2.05294	0.25014	T	b6+;b7+;b8+;b9+;b10+;	b6+;	sp|P02787|TRFE_HUMAN	R	GN	622	0	630	-0.00436	-2.71709	1.99e-19	sp|P02787|TRFE_HUMAN	1	-0.03082	-9.31859
20190704_SL_Transferrin_GP.18066.18066.3.1.dta	99	4962.01	2943.31	3	QQQHLFGSJVTDCSGNFCLFRSETK	0,Gln->pyro-Glu[AnyN-termQ];13,Carbamidomethyl[C];18,Carbamidomethyl[C];	2018.7	2018.71	6-3-1-0-1	9	NXT	60	0	0	4	0.08445	0.08566	1.91432	0.16399	T	b6+;b7+;b8+;b10+;	b6+;	sp|P02787|TRFE_HUMAN	R	DL	622	0	630	-0.00271	-0.920424	5.22e-48	sp|P02787|TRFE_HUMAN	2	0.00802	1.61661
20190704_SL_Transferrin_GP.18070.18070.3.1.dta	139	5809.36	2498.1	3	QQQHLFGSJVTDCSGNFCLFR	0,Gln->pyro-Glu[AnyN-termQ];13,Carbamidomethyl[C];18,Carbamidomethyl[C];	3311.26	3311.22	7-10-0-0-1	9	NXT	42	0	0	5	0.10074	0.08014	2.05687	0.16484	T	b2+;b3+;b6+;b7+;b9+;	b6+;	sp|P02787|TRFE_HUMAN	R	SE	622	0	630	-0.0057	-2.28084	1.8e-79	sp|P02787|TRFE_HUMAN	2	-0.03752	-6.45963
20190704_SL_Transferrin_GP.18074.18074.2.0.dta	4	3873.53	1041.47	2	QQQHLFGSJ	0,Gln->pyro-Glu[AnyN-termQ];	2832.06	2832.05	6-7-0-0-3	9	NXT	20	1	0.01433	4	0.1938	0.16437	3.09101	0.50808	T	b2+;b4+;b6+;b7+;Y0+;	b4+;b6+;	sp|P02787|TRFE_HUMAN	R	VT	622	0	630	0.00038	0.364523	2.74e-12	sp|P02787|TRFE_HUMAN	1	-0.01284	-3.31565
20190704_SL_Transferrin_GP.18093.18093.3.0.dta	47	4099.64	1356.62	3	QQQHLFGSJVTD	0,Gln->pyro-Glu[AnyN-termQ];	2743.02	2743.01	6-8-0-0-1	9	NXT	46	1	0.00991	4	0.12729	0.17109	3.85904	0.66023	T	b4+;b5+;b6+;b9+;Y0+;	b4+;b5+;b6+;	sp|P02787|TRFE_HUMAN	R	CS	622	0	630	0.00079	0.581908	3.58e-17	sp|P02787|TRFE_HUMAN	1	-0.01368	-3.33769
20190704_SL_Transferrin_GP.18095.18095.2.2.dta	47	3871.53	1356.62	2	QQQHLFGSJVTD	0,Gln->pyro-Glu[AnyN-termQ];	2514.91	2514.9	8-6-0-0-0	9	NXT	16	0	0	4	0.12192	0.12742	3.05561	0.38933	T	b5+;b6+;b9+;b10+;	b5+;b6+;	sp|P02787|TRFE_HUMAN	R	CS	622	0	630	0.00079	0.581908	3.58e-17	sp|P02787|TRFE_HUMAN	1	-0.00901	-2.32785
20190704_SL_Transferrin_GP.18097.18097.2.0.dta	102	3868.54	1921.81	2	QQQHLFGSJVTDCSGNF	0,Gln->pyro-Glu[AnyN-termQ];13,Carbamidomethyl[C];	1946.72	1946.69	7-4-0-0-0	9	NXT	24	3	0.05455	5	0.05429	0.11554	3.03379	0.35052	T	b3+;b8+;b9+;b10+;b12+;Y0+;Y0+;Y1+;	b3+;Y0+;	sp|P02787|TRFE_HUMAN	R	CL	622	0	630	-0.00531	-2.76161	3.94e-14	sp|P02787|TRFE_HUMAN	2	-0.03607	-9.32628
20190704_SL_Transferrin_GP.18102.18102.2.0.dta	51	3310.31	1516.65	2	QQQHLFGSJVTDC	0,Gln->pyro-Glu[AnyN-termQ];13,Carbamidomethyl[C];	1793.66	1793.67	3-5-0-0-2	9	NXT	10	1	0.01086	4	0.07102	0.08179	2.06085	0.16856	T	b2+;b6+;b9+;b10+;Y2+;	b6+;	sp|P02787|TRFE_HUMAN	R	SG	622	0	630	-0.00112	-0.737992	2.15e-22	sp|P02787|TRFE_HUMAN	1	0.009	2.71961
20190704_SL_Transferrin_GP.18102.18102.3.1.dta	274	4964.96	2499.08	3	QQQHLFGSJVTDCSGNFCLFR	0,Gln->pyro-Glu[AnyN-termQ];13,Carbamidomethyl[C];16,Deamidated[N];18,Carbamidomethyl[C];	2465.88	2465.89	5-6-1-0-1	9	NXT	80	0	0	4	0.07102	0.09972	1.93154	0.19261	T	b2+;b6+;b9+;b10+;	b6+;	sp|P02787|TRFE_HUMAN	R	SE	622	0	630	0.01471	5.88381	4.88e-25	sp|P02787|TRFE_HUMAN	4	0.01318	2.65515
20190704_SL_Transferrin_GP.18107.18107.3.0.dta	102	3909.56	1921.81	3	QQQHLFGSJVTDCSGNF	0,Gln->pyro-Glu[AnyN-termQ];13,Carbamidomethyl[C];	1987.74	1987.71	6-5-0-0-0	9	NXT	32	0	0	4	0.06455	0.13698	2.05294	0.28122	T	b4+;b5+;b6+;b7+;	b7+;	sp|P02787|TRFE_HUMAN	R	CL	622	0	630	-0.00531	-2.76161	3.94e-14	sp|P02787|TRFE_HUMAN	2	-0.03017	-7.71892
20190704_SL_Transferrin_GP.18114.18114.3.0.dta	102	3998.59	1921.81	3	QQQHLFGSJVTDCSGNF	0,Gln->pyro-Glu[AnyN-termQ];13,Carbamidomethyl[C];	2076.78	2076.75	6-4-0-0-2	9	NXT	32	2	0.03358	7	0.07857	0.12242	2.05294	0.25132	T	b7+;b9+;b10+;b12+;y4+;y7+;y13+;Y0+;Y1+;	Y0+;	sp|P02787|TRFE_HUMAN	R	CL	622	0	630	-0.00531	-2.76161	3.94e-14	sp|P02787|TRFE_HUMAN	2	-0.02946	-7.36939
20190704_SL_Transferrin_GP.18115.18115.3.3.dta	94	3698.57	1476.75	3	CGLVPVLAENYJK	1,Carbamidomethyl[C];	2221.82	2221.79	6-4-1-0-1	12	NXS	28	0	0	9	0.11571	0.20454	2.93248	0.59981	T	b2+;b3+;b4+;b6+;y2+;y4+;y6+;y7+;y9+;	b3+;y9+;	sp|P02787|TRFE_HUMAN	K	SD	421	0	432	-0.0016	-1.08274	4.45e-17	sp|P02787|TRFE_HUMAN	3	-0.02883	-7.79697
20190704_SL_Transferrin_GP.18116.18116.3.0.dta	55	3825.65	1661.87	3	GKCGLVPVLAENYJK	3,Carbamidomethyl[C];	2163.78	2163.75	6-3-2-0-0	14	NXS	26	0	0	5	0.06979	0.12546	2.05687	0.25805	T	y4+;y5+;y6+;y7+;y9+;	y9+;	sp|P02787|TRFE_HUMAN	A	SD	419	0	432	-0.00068	-0.408936	2.5e-26	sp|P02787|TRFE_HUMAN	2	-0.03449	-9.01776
20190704_SL_Transferrin_GP.18121.18121.5.0.dta	286	8030.2	3652.62	5	QQQHLFGSJVTDCSGNFCLFRSETKDLLFR	0,Gln->pyro-Glu[AnyN-termQ];13,Carbamidomethyl[C];13,Sulfide[C];16,Deamidated[N];18,Carbamidomethyl[C];18,Dioxidation[C];	4377.58	4377.56	8-8-4-0-2	9	NXT	4	0	0	5	0.06428	0.03792	1.89804	0.07197	T	b1+;b3+;b5+;b9+;b11+;	b5+;	sp|P02787|TRFE_HUMAN	R	DD	622	0	630	0.03123	8.54764	3.35e-09	sp|P02787|TRFE_HUMAN	1	-0.02032	-2.53076
20190704_SL_Transferrin_GP.18135.18135.3.0.dta	95	4303.67	2081.84	3	QQQHLFGSJVTDCSGNFC	0,Gln->pyro-Glu[AnyN-termQ];13,Carbamidomethyl[C];18,Carbamidomethyl[C];	2221.82	2221.79	6-4-1-0-1	9	NXT	48	2	0.01615	7	0.0601	0.09166	2.05687	0.18854	T	b2+;b7+;b10+;y2+;y3+;y5+;y6+;Y0+;Y1+;	y2+;	sp|P02787|TRFE_HUMAN	R	LF	622	0	630	-0.01188	-5.70382	1.07e-32	sp|P02787|TRFE_HUMAN	1	-0.03441	-7.99732
20190704_SL_Transferrin_GP.18142.18142.3.1.dta	259	4962.83	2082.83	3	QQQHLFGSNVTDCSGJFC	0,Gln->pyro-Glu[AnyN-termQ];9,Deamidated[N];13,Carbamidomethyl[C];18,Carbamidomethyl[C];	2880	2880.03	9-7-0-0-0	16	NXC	12	0	0	4	0.09895	0.03887	1.94716	0.07568	T	b3+;b6+;b10+;b17+;	b6+;	sp|P02787|TRFE_HUMAN	R	LF	622	0	637	0.01611	7.73096	5.86e-12	sp|P02787|TRFE_HUMAN	1	0.02604	5.2481
20190704_SL_Transferrin_GP.18144.18144.3.1.dta	104	5800.3	2515.12	3	QQQHLFGSJVTDCSGNFCLFR	13,Carbamidomethyl[C];18,Carbamidomethyl[C];	3285.18	3285.19	7-7-1-0-3	9	NXT	64	0	0	9	0.11926	0.03556	3.31196	0.11778	T	b1+;b2+;b3+;b4+;b5+;b6+;b7+;b10+;b17+;	b3+;b5+;b6+;	sp|P02787|TRFE_HUMAN	R	SE	622	0	630	-0.00514	-2.04284	4.51e-12	sp|P02787|TRFE_HUMAN	2	0.01735	2.99175
20190704_SL_Transferrin_GP.18172.18172.2.0.dta	4	3314.32	1041.47	2	QQQHLFGSJ	0,Gln->pyro-Glu[AnyN-termQ];	2272.85	2272.85	4-8-0-0-0	9	NXT	24	1	0.01656	4	0.14476	0.13793	3.09101	0.42634	T	b3+;b4+;b6+;b7+;Y0+;	b4+;b6+;	sp|P02787|TRFE_HUMAN	R	VT	622	0	630	0.00038	0.364523	2.74e-12	sp|P02787|TRFE_HUMAN	1	-0.00316	-0.953726
20190704_SL_Transferrin_GP.18172.18172.3.1.dta	272	4970.98	2195.91	3	QQQHLFGSJVTDCSGNFCL	0,Gln->pyro-Glu[AnyN-termQ];13,Carbamidomethyl[C];16,Deamidated[N];18,Carbamidomethyl[C];	2775.07	2775.02	6-6-0-0-4	9	NXT	76	0	0	5	0.16131	0.14205	3.04454	0.43248	T	b3+;b4+;b6+;b7+;b9+;	b4+;b6+;	sp|P02787|TRFE_HUMAN	R	FR	622	0	630	0.01286	5.85368	4.37e-32	sp|P02787|TRFE_HUMAN	1	-0.04561	-9.17702
20190704_SL_Transferrin_GP.18177.18177.3.0.dta	272	3890.48	2195.91	3	QQQHLFGSJVTDCSGNFCL	0,Gln->pyro-Glu[AnyN-termQ];13,Carbamidomethyl[C];16,Deamidated[N];18,Carbamidomethyl[C];	1694.57	1694.6	4-3-1-0-1	9	NXT	10	0	0	4	0.04042	0.04966	2.06085	0.10234	T	b2+;b3+;b4+;b6+;	b4+;	sp|P02787|TRFE_HUMAN	R	FR	622	0	630	0.01286	5.85368	4.37e-32	sp|P02787|TRFE_HUMAN	1	0.03599	9.25327
20190704_SL_Transferrin_GP.18180.18180.4.3.dta	274	4324.7	2499.08	4	QQQHLFGSJVTDCSGNFCLFR	0,Gln->pyro-Glu[AnyN-termQ];13,Carbamidomethyl[C];16,Deamidated[N];18,Carbamidomethyl[C];	1825.62	1825.66	5-5-0-0-0	9	NXT	44	0	0	5	0.07007	0.137	1.93154	0.26462	T	b1+;b4+;b5+;b6+;b9+;	b4+;	sp|P02787|TRFE_HUMAN	R	SE	622	0	630	0.01471	5.88381	4.88e-25	sp|P02787|TRFE_HUMAN	4	0.03889	8.9947
20190704_SL_Transferrin_GP.18184.18184.3.0.dta	272	4452.75	2195.91	3	QQQHLFGSJVTDCSGNFCL	0,Gln->pyro-Glu[AnyN-termQ];13,Carbamidomethyl[C];16,Deamidated[N];18,Carbamidomethyl[C];	2256.83	2256.85	3-8-0-0-1	9	NXT	48	0	0	4	0.13774	0.08188	3.84588	0.3149	T	b4+;b5+;b6+;b15+;	b4+;b5+;b6+;	sp|P02787|TRFE_HUMAN	R	FR	622	0	630	0.01286	5.85368	4.37e-32	sp|P02787|TRFE_HUMAN	1	0.01518	3.40991
20190704_SL_Transferrin_GP.18198.18198.3.1.dta	102	4014.59	1921.81	3	QQQHLFGSJVTDCSGNF	0,Gln->pyro-Glu[AnyN-termQ];13,Carbamidomethyl[C];	2092.78	2092.75	7-4-0-0-1	9	NXT	24	2	0.04581	9	0.0952	0.14719	2.05294	0.30217	T	b2+;b3+;b7+;b8+;b9+;b10+;b12+;y4+;y5+;Y0+;Y1+;	Y0+;	sp|P02787|TRFE_HUMAN	R	CL	622	0	630	-0.00531	-2.76161	3.94e-14	sp|P02787|TRFE_HUMAN	2	-0.03004	-7.48453
20190704_SL_Transferrin_GP.18221.18221.3.0.dta	102	4289.68	1921.81	3	QQQHLFGSJVTDCSGNF	0,Gln->pyro-Glu[AnyN-termQ];13,Carbamidomethyl[C];	2367.87	2367.85	6-4-1-0-2	9	NXT	76	0	0	4	0.07905	0.12628	3.03379	0.38312	T	b4+;b6+;b10+;y5+;	b4+;b6+;	sp|P02787|TRFE_HUMAN	R	CL	622	0	630	-0.00531	-2.76161	3.94e-14	sp|P02787|TRFE_HUMAN	2	-0.02388	-5.56812
20190704_SL_Transferrin_GP.18223.18223.2.2.dta	102	3860.55	1921.81	2	QQQHLFGSJVTDCSGNF	0,Gln->pyro-Glu[AnyN-termQ];13,Carbamidomethyl[C];	1938.74	1938.71	3-5-1-0-1	9	NXT	46	2	0.04001	12	0.11194	0.14946	3.03379	0.45342	T	b2+;b3+;b7+;b8+;b9+;b10+;b12+;b14+;y4+;y5+;y7+;y12+;Y0+;Y1+;	b9+;Y1+;	sp|P02787|TRFE_HUMAN	R	CL	622	0	630	-0.00531	-2.76161	3.94e-14	sp|P02787|TRFE_HUMAN	2	-0.02919	-7.56301
20190704_SL_Transferrin_GP.18238.18238.3.1.dta	275	4673.85	2499.08	3	QQQHLFGSNVTDCSGJFCLFR	0,Gln->pyro-Glu[AnyN-termQ];9,Deamidated[N];13,Carbamidomethyl[C];18,Carbamidomethyl[C];	2174.77	2174.8	5-6-0-0-1	16	NXC	56	0	0	5	0.12783	0.14904	4.3159	0.64324	T	b3+;b4+;b5+;b6+;b7+;	b4+;b5+;b6+;b7+;	sp|P02787|TRFE_HUMAN	R	SE	622	0	637	0.01471	5.88381	4.88e-25	sp|P02787|TRFE_HUMAN	4	0.02936	6.28315
20190704_SL_Transferrin_GP.18257.18257.3.0.dta	274	4380.74	2499.08	3	QQQHLFGSJVTDCSGNFCLFR	0,Gln->pyro-Glu[AnyN-termQ];13,Carbamidomethyl[C];16,Deamidated[N];18,Carbamidomethyl[C];	1881.66	1881.69	3-4-1-0-2	9	NXT	66	0	0	4	0.19232	0.19073	4.3159	0.82317	T	b4+;b5+;b6+;b10+;	b4+;b5+;b6+;b10+;	sp|P02787|TRFE_HUMAN	R	SE	622	0	630	0.01471	5.88381	4.88e-25	sp|P02787|TRFE_HUMAN	4	0.02732	6.23786
20190704_SL_Transferrin_GP.18282.18282.3.0.dta	102	4217.67	1921.81	3	QQQHLFGSJVTDCSGNF	0,Gln->pyro-Glu[AnyN-termQ];13,Carbamidomethyl[C];	2295.85	2295.82	7-5-0-0-1	9	NXT	34	2	0.04354	4	0.05164	0.10331	2.05294	0.2121	T	b7+;b9+;b10+;y11+;Y0+;Y0+;	Y0+;	sp|P02787|TRFE_HUMAN	R	CL	622	0	630	-0.00531	-2.76161	3.94e-14	sp|P02787|TRFE_HUMAN	2	-0.02827	-6.70432
20190704_SL_Transferrin_GP.18288.18288.3.1.dta	43	4028.58	1603.68	3	QQQHLFGSJVTDCS	0,Gln->pyro-Glu[AnyN-termQ];13,Carbamidomethyl[C];	2424.9	2424.87	6-5-1-0-1	9	NXT	50	0	0	6	0.17247	0.19714	3.8331	0.75566	T	b5+;b6+;b7+;b8+;b9+;b10+;	b5+;b6+;b9+;	sp|P02787|TRFE_HUMAN	R	GN	622	0	630	-0.00436	-2.71709	1.99e-19	sp|P02787|TRFE_HUMAN	1	-0.03095	-7.68447
20190704_SL_Transferrin_GP.18299.18299.3.1.dta	124	4652.84	2359.02	3	QQQHLFGSJVTDCSGNFCLF	13,Carbamidomethyl[C];18,Carbamidomethyl[C];	2293.82	2293.81	5-3-2-0-2	9	NXT	84	0	0	4	0.09922	0.02967	3.05003	0.09051	T	b4+;b5+;b6+;b7+;	b4+;b5+;	sp|P02787|TRFE_HUMAN	R	RS	622	0	630	0.0024	1.01694	4.43e-14	sp|P02787|TRFE_HUMAN	2	-0.0072	-1.54778
20190704_SL_Transferrin_GP.18305.18305.3.1.dta	139	5905.37	2498.1	3	QQQHLFGSJVTDCSGNFCLFR	0,Gln->pyro-Glu[AnyN-termQ];13,Carbamidomethyl[C];18,Carbamidomethyl[C];	3407.27	3407.24	9-6-0-0-5	9	NXT	50	0	0	4	0.21496	0.19933	3.03913	0.6058	T	b4+;b5+;b6+;b12+;	b4+;b6+;	sp|P02787|TRFE_HUMAN	R	SE	622	0	630	-0.0057	-2.28084	1.8e-79	sp|P02787|TRFE_HUMAN	2	-0.03213	-5.44171
20190704_SL_Transferrin_GP.18306.18306.3.0.dta	102	3690.49	1921.81	3	QQQHLFGSJVTDCSGNF	0,Gln->pyro-Glu[AnyN-termQ];13,Carbamidomethyl[C];	1768.68	1768.64	5-4-0-0-1	9	NXT	26	2	0.05066	9	0.17232	0.23308	3.8331	0.89341	T	b2+;b3+;b4+;b7+;b9+;b10+;b11+;b12+;y4+;Y0+;Y1+;	b4+;b10+;Y0+;	sp|P02787|TRFE_HUMAN	R	CL	622	0	630	-0.00531	-2.76161	3.94e-14	sp|P02787|TRFE_HUMAN	2	-0.0365	-9.89289
20190704_SL_Transferrin_GP.18314.18314.5.0.dta	99	8050.17	2943.31	5	QQQHLFGSJVTDCSGNFCLFRSETK	0,Gln->pyro-Glu[AnyN-termQ];13,Carbamidomethyl[C];18,Carbamidomethyl[C];	5106.86	5106.82	8-8-5-0-5	9	NXT	4	0	0	7	0.15757	0.18829	3.61025	0.67977	T	b4+;b5+;b6+;b8+;b10+;b12+;b12++;	b4+;b5+;b6+;	sp|P02787|TRFE_HUMAN	R	DL	622	0	630	-0.00271	-0.920424	5.22e-48	sp|P02787|TRFE_HUMAN	2	-0.03361	-4.17557
20190704_SL_Transferrin_GP.18326.18326.4.0.dta	102	3852.54	1921.81	4	QQQHLFGSJVTDCSGNF	0,Gln->pyro-Glu[AnyN-termQ];13,Carbamidomethyl[C];	1930.73	1930.69	6-4-0-0-1	9	NXT	26	2	0.0079	12	0.09403	0.12641	2.05294	0.25952	T	b2+;b3+;b9+;b10+;b12+;b13+;b16+;y2+;y4+;y5+;y6+;y7+;Y0+;Y1+;	b9+;	sp|P02787|TRFE_HUMAN	R	CL	622	0	630	-0.00531	-2.76161	3.94e-14	sp|P02787|TRFE_HUMAN	2	-0.03709	-9.62983
20190704_SL_Transferrin_GP.18329.18329.3.1.dta	43	3851.54	1603.68	3	QQQHLFGSJVTDCS	0,Gln->pyro-Glu[AnyN-termQ];13,Carbamidomethyl[C];	2247.86	2247.84	4-5-0-0-4	9	NXT	66	0	0	6	0.07105	0.08897	2.05294	0.18264	T	b1+;b2+;b3+;b7+;b9+;b12+;	b9+;	sp|P02787|TRFE_HUMAN	R	GN	622	0	630	-0.00436	-2.71709	1.99e-19	sp|P02787|TRFE_HUMAN	1	-0.02206	-5.72904
20190704_SL_Transferrin_GP.18350.18350.3.2.dta	139	5943.36	2498.1	3	QQQHLFGSJVTDCSGNFCLFR	0,Gln->pyro-Glu[AnyN-termQ];13,Carbamidomethyl[C];18,Carbamidomethyl[C];	3445.27	3445.23	6-5-3-0-4	9	NXT	30	0	0	5	0.14595	0.17083	3.83944	0.65589	T	b4+;b5+;b6+;b9+;b12+;	b4+;b5+;b6+;	sp|P02787|TRFE_HUMAN	R	SE	622	0	630	-0.0057	-2.28084	1.8e-79	sp|P02787|TRFE_HUMAN	2	-0.03626	-6.10192
20190704_SL_Transferrin_GP.18354.18354.2.2.dta	102	3860.55	1921.81	2	QQQHLFGSJVTDCSGNF	0,Gln->pyro-Glu[AnyN-termQ];13,Carbamidomethyl[C];	1938.74	1938.71	3-5-1-0-1	9	NXT	46	2	0.00702	9	0.08866	0.09438	2.05294	0.19375	T	b2+;b3+;b7+;b10+;b11+;b12+;y4+;y5+;y7+;Y0+;Y1+;	b10+;	sp|P02787|TRFE_HUMAN	R	CL	622	0	630	-0.00531	-2.76161	3.94e-14	sp|P02787|TRFE_HUMAN	2	-0.02922	-7.57079
20190704_SL_Transferrin_GP.18364.18364.5.0.dta	78	8067.15	2960.34	5	QQQHLFGSJVTDCSGNFCLFRSETK	13,Carbamidomethyl[C];18,Carbamidomethyl[C];	5106.81	5106.82	8-8-5-0-5	9	NXT	2	0	0	4	0.10474	0.03746	3.40765	0.12766	T	b4+;b5+;b6+;b22++;	b5+;b6+;b22++;	sp|P02787|TRFE_HUMAN	R	DL	622	0	630	-0.00418	-1.41153	1.39e-08	sp|P02787|TRFE_HUMAN	2	0.01197	1.48398
20190704_SL_Transferrin_GP.18367.18367.3.0.dta	54	3518.55	1604.85	3	KCGLVPVLAENYJK	2,Carbamidomethyl[C];	1913.7	1913.68	5-4-1-0-0	13	NXS	12	5	0.11582	21	0.25407	0.38291	5.17648	1.9821	T	b1+;b2+;b4+;b5+;b7+;b8+;b9+;b10+;b11+;b12+;b13+;y2+;y3+;y4+;y5+;y6+;y7+;y9+;y10+;y12+;y13+;Y0+;Y0+;Y1+;Y0++;Y1++;	b1+;b5+;y9+;Y0+;Y1+;	sp|P02787|TRFE_HUMAN	G	SD	420	0	432	0.00193	1.20187	3.31e-29	sp|P02787|TRFE_HUMAN	2	-0.0262	-7.44833
20190704_SL_Transferrin_GP.18371.18371.2.2.dta	124	3860.55	2359.02	2	QQQHLFGSJVTDCSGNFCLF	13,Carbamidomethyl[C];18,Carbamidomethyl[C];	1501.53	1501.56	3-5-0-0-0	9	NXT	46	0	0	8	0.09792	0.05235	3.05003	0.15967	T	b3+;b4+;b6+;b7+;b8+;b9+;b10+;b17+;	b4+;b6+;	sp|P02787|TRFE_HUMAN	R	RS	622	0	630	0.0024	1.01694	4.43e-14	sp|P02787|TRFE_HUMAN	2	0.02608	6.75732
20190704_SL_Transferrin_GP.18372.18372.2.2.dta	124	3860.55	2359.02	2	QQQHLFGSJVTDCSGNFCLF	13,Carbamidomethyl[C];18,Carbamidomethyl[C];	1501.53	1501.56	3-5-0-0-0	9	NXT	46	0	0	8	0.08948	0.05194	3.05003	0.15842	T	b2+;b3+;b4+;b6+;b7+;b8+;b9+;b10+;	b4+;b6+;	sp|P02787|TRFE_HUMAN	R	RS	622	0	630	0.0024	1.01694	4.43e-14	sp|P02787|TRFE_HUMAN	2	0.02608	6.75732
20190704_SL_Transferrin_GP.18374.18374.2.2.dta	124	3860.55	2359.02	2	QQQHLFGSJVTDCSGNFCLF	13,Carbamidomethyl[C];18,Carbamidomethyl[C];	1501.53	1501.56	3-5-0-0-0	9	NXT	46	0	0	9	0.12658	0.06057	3.85241	0.23333	T	b3+;b4+;b5+;b6+;b7+;b8+;b9+;b10+;b11+;	b4+;b5+;b6+;	sp|P02787|TRFE_HUMAN	R	RS	622	0	630	0.0024	1.01694	4.43e-14	sp|P02787|TRFE_HUMAN	2	0.02608	6.75732
20190704_SL_Transferrin_GP.18377.18377.4.0.dta	139	4995.02	2498.1	4	QQQHLFGSJVTDCSGNFCLFR	0,Gln->pyro-Glu[AnyN-termQ];13,Carbamidomethyl[C];18,Carbamidomethyl[C];	2496.92	2496.89	5-4-2-0-2	9	NXT	72	1	0.02833	11	0.22795	0.2334	5.18431	1.21001	T	b2+;b3+;b4+;b5+;b6+;b7+;b8+;b9+;b10+;b13+;y1+;Y2++;	b4+;b5+;b6+;b13+;Y2++;	sp|P02787|TRFE_HUMAN	R	SE	622	0	630	-0.0057	-2.28084	1.8e-79	sp|P02787|TRFE_HUMAN	2	-0.03381	-6.77006
20190704_SL_Transferrin_GP.18394.18394.2.0.dta	51	3869.55	1516.65	2	QQQHLFGSJVTDC	0,Gln->pyro-Glu[AnyN-termQ];13,Carbamidomethyl[C];	2352.9	2352.87	5-4-0-0-5	9	NXT	42	1	0.01726	4	0.11719	0.10341	2.06085	0.21312	T	b3+;b6+;b7+;b9+;Y2+;	b6+;	sp|P02787|TRFE_HUMAN	R	SG	622	0	630	-0.00112	-0.737992	2.15e-22	sp|P02787|TRFE_HUMAN	1	-0.0308	-7.96159
20190704_SL_Transferrin_GP.18405.18405.3.1.dta	104	5096.13	2515.12	3	QQQHLFGSJVTDCSGNFCLFR	13,Carbamidomethyl[C];18,Carbamidomethyl[C];	2581.01	2580.96	5-8-0-0-1	9	NXT	26	0	0	5	0.10021	0.02684	2.59387	0.06962	T	b4+;b5+;b6+;b7+;b8+;	b4+;b5+;	sp|P02787|TRFE_HUMAN	R	SE	622	0	630	-0.00514	-2.04284	4.51e-12	sp|P02787|TRFE_HUMAN	2	-0.05026	-9.86424
20190704_SL_Transferrin_GP.18412.18412.3.0.dta	102	4143.63	1921.81	3	QQQHLFGSJVTDCSGNF	0,Gln->pyro-Glu[AnyN-termQ];13,Carbamidomethyl[C];	2221.82	2221.79	6-4-1-0-1	9	NXT	72	1	0.02308	5	0.10587	0.19411	3.03379	0.58888	T	b4+;b5+;b6+;b7+;b12+;Y0+;	b4+;b6+;	sp|P02787|TRFE_HUMAN	R	CL	622	0	630	-0.00531	-2.76161	3.94e-14	sp|P02787|TRFE_HUMAN	2	-0.03186	-7.69072
20190704_SL_Transferrin_GP.18413.18413.2.0.dta	47	3863.54	1356.62	2	QQQHLFGSJVTD	0,Gln->pyro-Glu[AnyN-termQ];	2506.93	2506.92	4-7-1-0-1	9	NXT	10	0	0	5	0.09774	0.08792	2.06901	0.18191	T	b3+;b6+;b7+;b9+;b10+;	b6+;	sp|P02787|TRFE_HUMAN	R	CS	622	0	630	0.00079	0.581908	3.58e-17	sp|P02787|TRFE_HUMAN	1	-0.00711	-1.84076
20190704_SL_Transferrin_GP.18415.18415.5.0.dta	286	8175.27	3652.62	5	QQQHLFGSJVTDCSGNFCLFRSETKDLLFR	0,Gln->pyro-Glu[AnyN-termQ];13,Carbamidomethyl[C];13,Sulfide[C];16,Deamidated[N];18,Carbamidomethyl[C];18,Dioxidation[C];	4522.65	4522.59	8-8-5-0-1	9	NXT	4	0	0	6	0.12775	0.0927	2.82407	0.26178	T	b5+;b6+;b8+;b9+;b11+;b12+;	b5+;b6+;	sp|P02787|TRFE_HUMAN	R	DD	622	0	630	0.03123	8.54764	3.35e-09	sp|P02787|TRFE_HUMAN	1	-0.05438	-6.65254
20190704_SL_Transferrin_GP.18422.18422.3.0.dta	272	4046.59	2195.91	3	QQQHLFGSJVTDCSGNFCL	0,Gln->pyro-Glu[AnyN-termQ];13,Carbamidomethyl[C];16,Deamidated[N];18,Carbamidomethyl[C];	1850.68	1850.69	3-6-0-0-1	9	NXT	20	0	0	7	0.15334	0.14072	3.84588	0.54118	T	b1+;b4+;b6+;b8+;b9+;b10+;b12+;	b4+;b6+;b10+;	sp|P02787|TRFE_HUMAN	R	FR	622	0	630	0.01286	5.85368	4.37e-32	sp|P02787|TRFE_HUMAN	1	0.01639	4.05135
20190704_SL_Transferrin_GP.18433.18433.5.0.dta	287	8128.21	3652.62	5	QQQHLFGSNVTDCSGJFCLFRSETKDLLFR	0,Gln->pyro-Glu[AnyN-termQ];9,Deamidated[N];13,Carbamidomethyl[C];13,Sulfide[C];18,Carbamidomethyl[C];18,Dioxidation[C];	4475.59	4475.6	7-10-4-0-1	16	NXC	4	0	0	4	0.1449	0.06358	2.82407	0.17956	T	b3+;b4+;b5+;b6+;	b4+;b5+;	sp|P02787|TRFE_HUMAN	R	DD	622	0	637	0.03123	8.54764	3.35e-09	sp|P02787|TRFE_HUMAN	1	0.0149	1.83335
20190704_SL_Transferrin_GP.18434.18434.3.1.dta	139	4997.03	2498.1	3	QQQHLFGSJVTDCSGNFCLFR	0,Gln->pyro-Glu[AnyN-termQ];13,Carbamidomethyl[C];18,Carbamidomethyl[C];	2498.93	2498.9	7-6-0-0-1	9	NXT	92	1	0.0232	9	0.14625	0.15383	3.03913	0.4675	T	b2+;b3+;b4+;b7+;b9+;b10+;b12+;b13+;y1+;Y2++;	b4+;Y2++;	sp|P02787|TRFE_HUMAN	R	SE	622	0	630	-0.0057	-2.28084	1.8e-79	sp|P02787|TRFE_HUMAN	2	-0.02491	-4.98595
20190704_SL_Transferrin_GP.18435.18435.3.0.dta	52	3464.5	1259.7	3	LVPVLAENYJK	-	2204.8	2204.77	5-4-2-0-0	10	NXS	22	4	0.15246	7	0.11972	0.17928	4.58043	0.82116	T	b3+;b6+;y2+;y4+;y5+;y7+;y9+;Y0+;Y0+;Y1+;Y1+;	b3+;y9+;Y0+;Y1+;	sp|P02787|TRFE_HUMAN	G	SD	423	0	432	0.00021	0.166576	9.62e-13	sp|P02787|TRFE_HUMAN	1	-0.02585	-7.46351
20190704_SL_Transferrin_GP.18444.18444.3.1.dta	4	4270.69	1041.47	3	QQQHLFGSJ	0,Gln->pyro-Glu[AnyN-termQ];	3229.22	3229.19	7-6-0-0-6	9	NXT	52	1	0.00679	6	0.19742	0.19329	3.90115	0.75404	T	b2+;b3+;b4+;b5+;b6+;b7+;Y0+;	b4+;b5+;b6+;	sp|P02787|TRFE_HUMAN	R	VT	622	0	630	0.00038	0.364523	2.74e-12	sp|P02787|TRFE_HUMAN	1	-0.02309	-5.40787
20190704_SL_Transferrin_GP.18450.18450.3.0.dta	102	3998.6	1921.81	3	QQQHLFGSJVTDCSGNF	0,Gln->pyro-Glu[AnyN-termQ];13,Carbamidomethyl[C];	2076.78	2076.75	6-4-0-0-2	9	NXT	30	3	0.03441	9	0.07518	0.12406	2.05294	0.25468	T	b7+;b8+;b9+;b12+;y2+;y4+;y5+;y12+;y14+;Y0+;Y1+;Y1+;	Y1+;	sp|P02787|TRFE_HUMAN	R	CL	622	0	630	-0.00531	-2.76161	3.94e-14	sp|P02787|TRFE_HUMAN	2	-0.03247	-8.12233
20190704_SL_Transferrin_GP.18451.18451.3.0.dta	55	3825.65	1661.87	3	GKCGLVPVLAENYJK	3,Carbamidomethyl[C];	2163.78	2163.75	6-3-2-0-0	14	NXS	26	0	0	9	0.08182	0.16653	2.05687	0.34253	T	y2+;y3+;y4+;y5+;y6+;y7+;y9+;y10+;y12+;	y9+;	sp|P02787|TRFE_HUMAN	A	SD	419	0	432	-0.00068	-0.408936	2.5e-26	sp|P02787|TRFE_HUMAN	2	-0.03623	-9.47269
20190704_SL_Transferrin_GP.18456.18456.3.0.dta	47	4277.7	1356.62	3	QQQHLFGSJVTD	0,Gln->pyro-Glu[AnyN-termQ];	2921.08	2921.08	6-6-0-0-5	9	NXT	50	0	0	4	0.1336	0.16863	3.05561	0.51527	T	b1+;b4+;b5+;b6+;	b4+;b5+;	sp|P02787|TRFE_HUMAN	R	CS	622	0	630	0.00079	0.581908	3.58e-17	sp|P02787|TRFE_HUMAN	1	-0.00114	-0.266561
20190704_SL_Transferrin_GP.18471.18471.3.1.dta	125	4305.68	2359.02	3	QQQHLFGSJVTDCSGNFCLF	13,Carbamidomethyl[C];18,Carbamidomethyl[C];	1946.65	1946.69	7-4-0-0-0	9	NXT	66	0	0	6	0.06662	0.03576	1.94186	0.06944	T	b3+;b4+;b6+;b7+;b8+;b10+;	b6+;	sp|P02787|TRFE_HUMAN	R	RS	622	0	630	0.0024	1.01694	4.43e-14	sp|P02787|TRFE_HUMAN	2	0.03404	7.90776
20190704_SL_Transferrin_GP.18474.18474.3.0.dta	139	4996.03	2498.1	3	QQQHLFGSJVTDCSGNFCLFR	0,Gln->pyro-Glu[AnyN-termQ];13,Carbamidomethyl[C];18,Carbamidomethyl[C];	2497.93	2497.91	5-4-1-0-4	9	NXT	68	1	0.02076	11	0.20506	0.19626	3.83944	0.75354	T	b2+;b3+;b4+;b6+;b7+;b8+;b9+;b10+;b12+;b13+;y1+;Y2++;	b4+;b6+;Y2++;	sp|P02787|TRFE_HUMAN	R	SE	622	0	630	-0.0057	-2.28084	1.8e-79	sp|P02787|TRFE_HUMAN	2	-0.02013	-4.03
20190704_SL_Transferrin_GP.18479.18479.3.1.dta	52	3482.53	1259.7	3	LVPVLAENYJK	-	2222.83	2222.81	6-4-0-0-3	10	NXS	14	5	0.19742	14	0.14838	0.21164	4.58043	0.96942	T	b3+;b4+;b5+;b6+;b7+;b8+;b9+;b10+;y2+;y4+;y5+;y6+;y7+;y9+;Y0+;Y0+;Y1+;Y1+;Y3+;	b3+;y9+;Y0+;Y1+;	sp|P02787|TRFE_HUMAN	G	SD	423	0	432	0.00021	0.166576	9.62e-13	sp|P02787|TRFE_HUMAN	1	-0.01937	-5.56363
20190704_SL_Transferrin_GP.18515.18515.3.0.dta	102	3909.55	1921.81	3	QQQHLFGSJVTDCSGNF	0,Gln->pyro-Glu[AnyN-termQ];13,Carbamidomethyl[C];	1987.74	1987.71	6-5-0-0-0	9	NXT	30	0	0	6	0.07597	0.06674	2.05294	0.13702	T	b5+;b7+;y7+;y11+;y12+;y14+;	y14+;	sp|P02787|TRFE_HUMAN	R	CL	622	0	630	-0.00531	-2.76161	3.94e-14	sp|P02787|TRFE_HUMAN	2	-0.02493	-6.37829
20190704_SL_Transferrin_GP.18516.18516.4.1.dta	52	3464.49	1259.7	4	LVPVLAENYJK	-	2204.8	2204.77	5-4-2-0-0	10	NXS	22	5	0.11923	11	0.11236	0.16083	4.58043	0.73667	T	b3+;b4+;b5+;b6+;b7+;b9+;y2+;y4+;y5+;y7+;y9+;Y0+;Y0+;Y1+;Y1+;Y2+;	b3+;y9+;Y0+;Y1+;	sp|P02787|TRFE_HUMAN	G	SD	423	0	432	0.00021	0.166576	9.62e-13	sp|P02787|TRFE_HUMAN	1	-0.0233	-6.72728
20190704_SL_Transferrin_GP.18527.18527.3.0.dta	24	4240.65	1774.74	3	QQQHLFGSJVTDCSGN	0,Gln->pyro-Glu[AnyN-termQ];13,Carbamidomethyl[C];	2465.91	2465.89	5-6-1-0-1	9	NXT	48	0	0	4	0.06734	0.13349	2.05294	0.27404	T	b4+;b5+;b6+;b7+;	b4+;	sp|P02787|TRFE_HUMAN	R	FC	622	0	630	0.00072	0.405467	1.92e-18	sp|P02787|TRFE_HUMAN	2	-0.01488	-3.50971
20190704_SL_Transferrin_GP.18531.18531.4.2.dta	47	3999.6	1356.62	4	QQQHLFGSJVTD	0,Gln->pyro-Glu[AnyN-termQ];	2642.98	2642.95	5-4-2-0-3	9	NXT	36	0	0	4	0.16798	0.1983	3.85904	0.76526	T	b4+;b5+;b6+;b10+;	b4+;b5+;b6+;	sp|P02787|TRFE_HUMAN	R	CS	622	0	630	0.00079	0.581908	3.58e-17	sp|P02787|TRFE_HUMAN	1	-0.03859	-9.6508
20190704_SL_Transferrin_GP.18535.18535.3.2.dta	102	4126.63	1921.81	3	QQQHLFGSJVTDCSGNF	0,Gln->pyro-Glu[AnyN-termQ];13,Carbamidomethyl[C];	2204.81	2204.77	5-4-2-0-0	9	NXT	76	3	0.02073	5	0.05053	0.1164	2.05294	0.23896	T	b3+;b6+;b9+;b10+;y7+;Y0+;Y1+;Y1+;	b6+;	sp|P02787|TRFE_HUMAN	R	CL	622	0	630	-0.00531	-2.76161	3.94e-14	sp|P02787|TRFE_HUMAN	2	-0.04095	-9.92569
20190704_SL_Transferrin_GP.18540.18540.4.2.dta	99	5013.05	2943.31	4	QQQHLFGSJVTDCSGNFCLFRSETK	0,Gln->pyro-Glu[AnyN-termQ];13,Carbamidomethyl[C];18,Carbamidomethyl[C];	2069.74	2069.77	4-7-0-0-0	9	NXT	60	0	0	4	0.17903	0.18158	3.61025	0.65556	T	b4+;b5+;b6+;b7+;	b4+;b5+;b6+;	sp|P02787|TRFE_HUMAN	R	DL	622	0	630	-0.00271	-0.920424	5.22e-48	sp|P02787|TRFE_HUMAN	2	0.028	5.58657
20190704_SL_Transferrin_GP.18547.18547.2.2.dta	52	3465.49	1259.7	2	LVPVLAENYJK	-	2205.79	2205.79	5-4-1-0-2	10	NXS	18	2	0.13871	7	0.18694	0.15548	4.58043	0.71214	T	b3+;b5+;b7+;b9+;y2+;y4+;y9+;Y0+;Y1+;	b3+;y9+;Y0+;Y1+;	sp|P02787|TRFE_HUMAN	G	SD	423	0	432	0.00021	0.166576	9.62e-13	sp|P02787|TRFE_HUMAN	1	0.00324	0.935206
20190704_SL_Transferrin_GP.18550.18550.2.0.dta	52	3464.5	1259.7	2	LVPVLAENYJK	-	2204.81	2204.77	5-4-2-0-0	10	NXS	18	4	0.40667	5	0.09908	0.22156	5.22533	1.15772	T	b3+;b9+;y5+;y6+;y9+;Y0+;Y0+;Y1+;Y1+;	b3+;y9+;Y0+;Y0+;Y1+;	sp|P02787|TRFE_HUMAN	G	SD	423	0	432	0.00021	0.166576	9.62e-13	sp|P02787|TRFE_HUMAN	1	-0.03287	-9.49032
20190704_SL_Transferrin_GP.18553.18553.4.2.dta	99	5013.05	2943.31	4	QQQHLFGSJVTDCSGNFCLFRSETK	0,Gln->pyro-Glu[AnyN-termQ];13,Carbamidomethyl[C];18,Carbamidomethyl[C];	2069.74	2069.77	4-7-0-0-0	9	NXT	60	0	0	5	0.21293	0.20468	3.61025	0.73895	T	b3+;b4+;b5+;b6+;b7+;	b4+;b5+;b6+;	sp|P02787|TRFE_HUMAN	R	DL	622	0	630	-0.00271	-0.920424	5.22e-48	sp|P02787|TRFE_HUMAN	2	0.028	5.58657
20190704_SL_Transferrin_GP.18580.18580.5.2.dta	286	7739.12	3652.62	5	QQQHLFGSJVTDCSGNFCLFRSETKDLLFR	0,Gln->pyro-Glu[AnyN-termQ];13,Carbamidomethyl[C];13,Sulfide[C];16,Deamidated[N];18,Carbamidomethyl[C];18,Dioxidation[C];	4086.5	4086.46	8-8-3-0-2	9	NXT	16	0	0	8	0.10596	0.05865	1.89804	0.11131	T	b1+;b2+;b3+;b5+;b7+;b9+;b10+;b12+;	b5+;	sp|P02787|TRFE_HUMAN	R	DD	622	0	630	0.03123	8.54764	3.35e-09	sp|P02787|TRFE_HUMAN	1	-0.03663	-4.73369
20190704_SL_Transferrin_GP.18582.18582.3.0.dta	102	4233.64	1921.81	3	QQQHLFGSJVTDCSGNF	0,Gln->pyro-Glu[AnyN-termQ];13,Carbamidomethyl[C];	2311.83	2311.82	8-5-0-0-0	9	NXT	32	1	0.03345	5	0.09562	0.17849	3.8331	0.68416	T	b3+;b4+;b5+;b6+;b7+;Y0+;	b4+;b5+;Y0+;	sp|P02787|TRFE_HUMAN	R	CL	622	0	630	-0.00531	-2.76161	3.94e-14	sp|P02787|TRFE_HUMAN	2	-0.01125	-2.65791
20190704_SL_Transferrin_GP.18589.18589.4.1.dta	54	4603.86	1604.85	4	KCGLVPVLAENYJK	2,Carbamidomethyl[C];	2999.01	2999	16-2-0-0-0	13	NXS	56	0	0	6	0.08245	0.15537	2.05294	0.31897	T	b1+;y2+;y4+;y5+;y7+;y9+;	b1+;	sp|P02787|TRFE_HUMAN	G	SD	420	0	432	0.00193	1.20187	3.31e-29	sp|P02787|TRFE_HUMAN	2	-0.00923	-2.00527
20190704_SL_Transferrin_GP.18601.18601.4.1.dta	220	5748.41	3778.78	4	IMNGEADAMSLDGGFVYIAGKCGLVPVLAENYJK	0,Carbamidomethyl[AnyN-term];2,Oxidation[M];9,Dioxidation[M];21,Carbamidomethyl[K];22,Carbamidomethyl[C];	1969.63	1969.58	N(NH(HN(HEX&n-acetyl&sulfate))(HN(HEX&sulfate)))(F)	33	NXS	28	0	0	5	0.06327	0.11055	1.7325	0.19152	T	y4+;y5+;y6+;y7+;y9+;	y9+;	sp|P02787|TRFE_HUMAN	K	SD	400	0	432	0.02605	6.89192	9.03e-11	sp|P02787|TRFE_HUMAN	1	-0.05291	-9.20582
20190704_SL_Transferrin_GP.18605.18605.4.2.dta	54	4603.86	1604.85	4	KCGLVPVLAENYJK	2,Carbamidomethyl[C];	2999.01	2999	16-2-0-0-0	13	NXS	56	0	0	7	0.08599	0.16287	3.03379	0.49411	T	b1+;y1+;y2+;y4+;y6+;y7+;y9+;	b1+;y2+;	sp|P02787|TRFE_HUMAN	G	SD	420	0	432	0.00193	1.20187	3.31e-29	sp|P02787|TRFE_HUMAN	2	-0.00525	-1.1406
20190704_SL_Transferrin_GP.18618.18618.3.2.dta	102	4215.59	1921.81	3	QQQHLFGSJVTDCSGNF	0,Gln->pyro-Glu[AnyN-termQ];13,Carbamidomethyl[C];	2293.78	2293.81	5-3-2-0-2	9	NXT	22	1	0.01185	5	0.12978	0.18738	3.8331	0.71824	T	b4+;b5+;b6+;b7+;y12+;Y1+;	b4+;b5+;b7+;	sp|P02787|TRFE_HUMAN	R	CL	622	0	630	-0.00531	-2.76161	3.94e-14	sp|P02787|TRFE_HUMAN	2	0.03363	7.97951
20190704_SL_Transferrin_GP.18619.18619.5.0.dta	286	8029.2	3652.62	5	QQQHLFGSJVTDCSGNFCLFRSETKDLLFR	0,Gln->pyro-Glu[AnyN-termQ];13,Carbamidomethyl[C];13,Sulfide[C];16,Deamidated[N];18,Carbamidomethyl[C];18,Dioxidation[C];	4376.58	4376.53	8-8-5-0-0	9	NXT	14	0	0	5	0.07411	0.05395	1.89804	0.10241	T	b4+;b5+;b6+;b7+;b12+;	b4+;	sp|P02787|TRFE_HUMAN	R	DD	622	0	630	0.03123	8.54764	3.35e-09	sp|P02787|TRFE_HUMAN	1	-0.04049	-5.04345
20190704_SL_Transferrin_GP.18621.18621.3.0.dta	102	3909.55	1921.81	3	QQQHLFGSJVTDCSGNF	0,Gln->pyro-Glu[AnyN-termQ];13,Carbamidomethyl[C];	1987.74	1987.71	6-5-0-0-0	9	NXT	32	0	0	7	0.04627	0.07224	2.05294	0.1483	T	b4+;b6+;y5+;y7+;y12+;y13+;y14+;	y14+;	sp|P02787|TRFE_HUMAN	R	CL	622	0	630	-0.00531	-2.76161	3.94e-14	sp|P02787|TRFE_HUMAN	2	-0.0283	-7.24049
20190704_SL_Transferrin_GP.18622.18622.3.0.dta	124	4143.64	2359.02	3	QQQHLFGSJVTDCSGNFCLF	13,Carbamidomethyl[C];18,Carbamidomethyl[C];	1784.62	1784.63	6-4-0-0-0	9	NXT	74	0	0	11	0.10447	0.06079	2.0649	0.12553	T	b3+;b4+;b5+;b6+;b7+;b8+;b9+;b10+;b11+;b12+;b17+;	b5+;	sp|P02787|TRFE_HUMAN	R	RS	622	0	630	0.0024	1.01694	4.43e-14	sp|P02787|TRFE_HUMAN	2	0.01911	4.61303
20190704_SL_Transferrin_GP.18623.18623.3.1.dta	102	4192.64	1921.81	3	QQQHLFGSJVTDCSGNF	0,Gln->pyro-Glu[AnyN-termQ];13,Carbamidomethyl[C];	2270.83	2270.79	9-4-0-0-0	9	NXT	32	0	0	4	0.10509	0.15471	3.8331	0.59301	T	b5+;b6+;b10+;b12+;	b5+;b6+;b10+;	sp|P02787|TRFE_HUMAN	R	CL	622	0	630	-0.00531	-2.76161	3.94e-14	sp|P02787|TRFE_HUMAN	2	-0.03315	-7.90855
20190704_SL_Transferrin_GP.18632.18632.3.1.dta	47	3579.45	1356.62	3	QQQHLFGSJVTD	0,Gln->pyro-Glu[AnyN-termQ];	2222.83	2222.81	6-4-0-0-3	9	NXT	30	2	0.02477	4	0.07991	0.14857	3.85904	0.57332	T	b4+;b5+;b6+;b9+;Y0+;Y0+;	b4+;b5+;b6+;	sp|P02787|TRFE_HUMAN	R	CS	622	0	630	0.00079	0.581908	3.58e-17	sp|P02787|TRFE_HUMAN	1	-0.02185	-6.10598
20190704_SL_Transferrin_GP.18633.18633.4.0.dta	54	4603.86	1604.85	4	KCGLVPVLAENYJK	2,Carbamidomethyl[C];	2999.01	2999	16-2-0-0-0	13	NXS	54	0	0	4	0.06369	0.12261	2.05294	0.2517	T	b1+;y2+;y4+;y9+;	y2+;	sp|P02787|TRFE_HUMAN	G	SD	420	0	432	0.00193	1.20187	3.31e-29	sp|P02787|TRFE_HUMAN	2	-0.00709	-1.54035
20190704_SL_Transferrin_GP.18637.18637.3.1.dta	51	4193.63	1516.65	3	QQQHLFGSJVTDC	0,Gln->pyro-Glu[AnyN-termQ];13,Carbamidomethyl[C];	2676.99	2676.95	9-6-0-0-0	9	NXT	26	0	0	5	0.12161	0.09226	3.04454	0.2809	T	b1+;b3+;b5+;b6+;b11+;	b5+;b6+;	sp|P02787|TRFE_HUMAN	R	SG	622	0	630	-0.00112	-0.737992	2.15e-22	sp|P02787|TRFE_HUMAN	1	-0.03343	-7.97346
20190704_SL_Transferrin_GP.18642.18642.4.0.dta	102	4143.64	1921.81	4	QQQHLFGSJVTDCSGNF	0,Gln->pyro-Glu[AnyN-termQ];13,Carbamidomethyl[C];	2221.83	2221.79	6-4-1-0-1	9	NXT	72	2	0.01915	11	0.08001	0.10008	3.03379	0.30361	T	b3+;b7+;b8+;b10+;b12+;b13+;y2+;y4+;y5+;y6+;y7+;Y0+;Y0+;	y7+;Y0+;	sp|P02787|TRFE_HUMAN	R	CL	622	0	630	-0.00531	-2.76161	3.94e-14	sp|P02787|TRFE_HUMAN	2	-0.04097	-9.88974
20190704_SL_Transferrin_GP.18654.18654.3.1.dta	47	3717.48	1356.62	3	QQQHLFGSJVTD	0,Gln->pyro-Glu[AnyN-termQ];	2360.86	2360.86	4-7-1-0-0	9	NXT	16	0	0	4	0.14224	0.17269	3.85904	0.66643	T	b1+;b4+;b5+;b6+;	b4+;b5+;b6+;	sp|P02787|TRFE_HUMAN	R	CS	622	0	630	0.00079	0.581908	3.58e-17	sp|P02787|TRFE_HUMAN	1	0.00108	0.290598
20190704_SL_Transferrin_GP.18669.18669.3.1.dta	43	3851.54	1603.68	3	QQQHLFGSJVTDCS	0,Gln->pyro-Glu[AnyN-termQ];13,Carbamidomethyl[C];	2247.86	2247.84	4-5-0-0-4	9	NXT	66	0	0	4	0.06345	0.04916	2.05294	0.10091	T	b2+;b10+;b11+;b12+;	b10+;	sp|P02787|TRFE_HUMAN	R	GN	622	0	630	-0.00436	-2.71709	1.99e-19	sp|P02787|TRFE_HUMAN	1	-0.02154	-5.594
20190704_SL_Transferrin_GP.18688.18688.3.0.dta	47	4468.73	1356.62	3	QQQHLFGSJVTD	0,Gln->pyro-Glu[AnyN-termQ];	3112.11	3112.09	7-4-3-0-2	9	NXT	40	0	0	4	0.08054	0.13204	3.05561	0.40348	T	b1+;b4+;b5+;b6+;	b4+;b5+;	sp|P02787|TRFE_HUMAN	R	CS	622	0	630	0.00079	0.581908	3.58e-17	sp|P02787|TRFE_HUMAN	1	-0.02511	-5.62028
20190704_SL_Transferrin_GP.18693.18693.3.1.dta	272	4134.64	2195.91	3	QQQHLFGSJVTDCSGNFCL	0,Gln->pyro-Glu[AnyN-termQ];13,Carbamidomethyl[C];16,Deamidated[N];18,Carbamidomethyl[C];	1938.73	1938.71	3-5-1-0-1	9	NXT	44	0	0	4	0.0642	0.03923	2.06085	0.08086	T	b5+;b6+;b9+;b10+;	b5+;	sp|P02787|TRFE_HUMAN	R	FR	622	0	630	0.01286	5.85368	4.37e-32	sp|P02787|TRFE_HUMAN	1	-0.02323	-5.61972
20190704_SL_Transferrin_GP.18698.18698.3.0.dta	4	4132.65	1041.47	3	QQQHLFGSJ	0,Gln->pyro-Glu[AnyN-termQ];	3091.17	3091.15	4-7-1-0-5	9	NXT	62	0	0	4	0.08511	0.11804	3.09101	0.36487	T	b4+;b5+;b6+;b7+;	b4+;b5+;	sp|P02787|TRFE_HUMAN	R	VT	622	0	630	0.00038	0.364523	2.74e-12	sp|P02787|TRFE_HUMAN	1	-0.02311	-5.59339
20190704_SL_Transferrin_GP.18700.18700.3.1.dta	4	4132.65	1041.47	3	QQQHLFGSJ	0,Gln->pyro-Glu[AnyN-termQ];	3091.17	3091.15	4-7-1-0-5	9	NXT	62	1	0.01227	4	0.07946	0.11555	3.90115	0.45078	T	b1+;b4+;b5+;b6+;Y0+;	b4+;b5+;b6+;	sp|P02787|TRFE_HUMAN	R	VT	622	0	630	0.00038	0.364523	2.74e-12	sp|P02787|TRFE_HUMAN	1	-0.02311	-5.59339
20190704_SL_Transferrin_GP.18702.18702.3.0.dta	102	4159.63	1921.81	3	QQQHLFGSJVTDCSGNF	0,Gln->pyro-Glu[AnyN-termQ];13,Carbamidomethyl[C];	2237.82	2237.78	7-4-1-0-0	9	NXT	70	2	0.0132	8	0.07208	0.11041	2.05294	0.22667	T	b2+;b7+;b8+;b9+;b10+;b16+;y2+;y7+;Y0+;Y0+;	b10+;	sp|P02787|TRFE_HUMAN	R	CL	622	0	630	-0.00531	-2.76161	3.94e-14	sp|P02787|TRFE_HUMAN	2	-0.03604	-8.66625
20190704_SL_Transferrin_GP.18703.18703.3.0.dta	54	3518.54	1604.85	3	KCGLVPVLAENYJK	2,Carbamidomethyl[C];	1913.7	1913.68	5-4-1-0-0	13	NXS	12	7	0.12862	16	0.16936	0.30766	5.77352	1.77628	T	b1+;b2+;b4+;b5+;b6+;b7+;b8+;b10+;b11+;b12+;b13+;y2+;y4+;y7+;y9+;y13+;Y0+;Y0+;Y1+;Y1+;Y3+;Y0++;Y1++;	b1+;b5+;y9+;Y0+;Y0+;Y1+;	sp|P02787|TRFE_HUMAN	G	SD	420	0	432	0.00193	1.20187	3.31e-29	sp|P02787|TRFE_HUMAN	2	-0.02043	-5.80801
20190704_SL_Transferrin_GP.18707.18707.4.2.dta	139	4995.03	2498.1	4	QQQHLFGSJVTDCSGNFCLFR	0,Gln->pyro-Glu[AnyN-termQ];13,Carbamidomethyl[C];18,Carbamidomethyl[C];	2496.93	2496.89	5-4-2-0-2	9	NXT	62	0	0	5	0.15226	0.16902	3.03913	0.51368	T	b4+;b5+;b6+;b7+;b13+;	b4+;b5+;	sp|P02787|TRFE_HUMAN	R	SE	622	0	630	-0.0057	-2.28084	1.8e-79	sp|P02787|TRFE_HUMAN	2	-0.04632	-9.275
20190704_SL_Transferrin_GP.18713.18713.3.1.dta	102	4152.66	1921.81	3	QQQHLFGSJVTDCSGNF	0,Gln->pyro-Glu[AnyN-termQ];13,Carbamidomethyl[C];	2230.84	2230.82	3-5-1-0-3	9	NXT	60	0	0	5	0.0802	0.13698	2.05294	0.2812	T	b1+;b2+;b5+;b6+;b9+;	b5+;	sp|P02787|TRFE_HUMAN	R	CL	622	0	630	-0.00531	-2.76161	3.94e-14	sp|P02787|TRFE_HUMAN	2	-0.01967	-4.73785
20190704_SL_Transferrin_GP.18715.18715.4.0.dta	102	4800.9	1921.81	4	QQQHLFGSJVTDCSGNF	0,Gln->pyro-Glu[AnyN-termQ];13,Carbamidomethyl[C];	2879.08	2879.04	7-5-1-0-3	9	NXT	104	1	0.02219	4	0.0945	0.17686	3.03379	0.53655	T	b4+;b5+;b6+;b12+;Y0+;	b5+;b12+;	sp|P02787|TRFE_HUMAN	R	CL	622	0	630	-0.00531	-2.76161	3.94e-14	sp|P02787|TRFE_HUMAN	2	-0.04644	-9.67513
20190704_SL_Transferrin_GP.18717.18717.3.1.dta	102	4153.64	1921.81	3	QQQHLFGSJVTDCSGNF	0,Gln->pyro-Glu[AnyN-termQ];13,Carbamidomethyl[C];	2231.83	2231.82	5-7-0-0-0	9	NXT	34	0	0	4	0.10724	0.18115	3.03379	0.54956	T	b4+;b5+;b6+;b10+;	b4+;b5+;	sp|P02787|TRFE_HUMAN	R	CL	622	0	630	-0.00531	-2.76161	3.94e-14	sp|P02787|TRFE_HUMAN	2	-0.00993	-2.39125
20190704_SL_Transferrin_GP.18718.18718.3.0.dta	102	4143.64	1921.81	3	QQQHLFGSJVTDCSGNF	0,Gln->pyro-Glu[AnyN-termQ];13,Carbamidomethyl[C];	2221.83	2221.79	6-4-1-0-1	9	NXT	74	3	0.05645	9	0.12736	0.16752	3.03379	0.50821	T	b7+;b8+;b9+;b10+;b11+;b12+;b13+;y6+;y7+;Y0+;Y0+;Y1+;	b10+;Y0+;	sp|P02787|TRFE_HUMAN	R	CL	622	0	630	-0.00531	-2.76161	3.94e-14	sp|P02787|TRFE_HUMAN	2	-0.03744	-9.03765
20190704_SL_Transferrin_GP.18735.18735.3.1.dta	274	4803.91	2499.08	3	QQQHLFGSJVTDCSGNFCLFR	0,Gln->pyro-Glu[AnyN-termQ];13,Carbamidomethyl[C];16,Deamidated[N];18,Carbamidomethyl[C];	2304.83	2304.86	4-6-0-0-3	9	NXT	76	0	0	4	0.09389	0.09524	1.93154	0.18397	T	b3+;b4+;b10+;b12+;	b4+;	sp|P02787|TRFE_HUMAN	R	SE	622	0	630	0.01471	5.88381	4.88e-25	sp|P02787|TRFE_HUMAN	4	0.03275	6.81884
20190704_SL_Transferrin_GP.18737.18737.3.0.dta	54	3518.54	1604.85	3	KCGLVPVLAENYJK	2,Carbamidomethyl[C];	1913.7	1913.68	5-4-1-0-0	13	NXS	12	6	0.16292	14	0.143	0.28637	5.17648	1.4824	T	b1+;b4+;b5+;b6+;b7+;b8+;b9+;b10+;b12+;b13+;y7+;y9+;y12+;y13+;Y0+;Y0+;Y1+;Y1+;Y0++;Y1++;	b5+;y9+;Y0+;Y0+;Y1+;	sp|P02787|TRFE_HUMAN	G	SD	420	0	432	0.00193	1.20187	3.31e-29	sp|P02787|TRFE_HUMAN	2	-0.01952	-5.54931
20190704_SL_Transferrin_GP.18738.18738.3.0.dta	54	3518.54	1604.85	3	KCGLVPVLAENYJK	2,Carbamidomethyl[C];	1913.7	1913.68	5-4-1-0-0	13	NXS	12	5	0.11789	18	0.14435	0.29924	5.17648	1.549	T	b1+;b2+;b4+;b5+;b6+;b7+;b9+;b10+;b11+;b12+;b13+;y2+;y4+;y7+;y9+;y10+;y12+;y13+;Y0+;Y0+;Y1+;Y1+;Y1++;	b5+;y9+;Y0+;Y0+;Y1+;	sp|P02787|TRFE_HUMAN	G	SD	420	0	432	0.00193	1.20187	3.31e-29	sp|P02787|TRFE_HUMAN	2	-0.01952	-5.54931
20190704_SL_Transferrin_GP.18744.18744.3.0.dta	102	4143.64	1921.81	3	QQQHLFGSJVTDCSGNF	0,Gln->pyro-Glu[AnyN-termQ];13,Carbamidomethyl[C];	2221.83	2221.79	6-4-1-0-1	9	NXT	74	0	0	9	0.0967	0.12645	2.05294	0.25959	T	b2+;b7+;b9+;b10+;b11+;b12+;y2+;y5+;y7+;	y7+;	sp|P02787|TRFE_HUMAN	R	CL	622	0	630	-0.00531	-2.76161	3.94e-14	sp|P02787|TRFE_HUMAN	2	-0.03732	-9.00869
20190704_SL_Transferrin_GP.18747.18747.3.0.dta	95	4352.66	2081.84	3	QQQHLFGSJVTDCSGNFC	0,Gln->pyro-Glu[AnyN-termQ];13,Carbamidomethyl[C];18,Carbamidomethyl[C];	2270.82	2270.79	9-4-0-0-0	9	NXT	24	0	0	5	0.06602	0.06749	2.05687	0.13883	T	b3+;b7+;b10+;b11+;b12+;	b12+;	sp|P02787|TRFE_HUMAN	R	LF	622	0	630	-0.01188	-5.70382	1.07e-32	sp|P02787|TRFE_HUMAN	1	-0.02415	-5.54958
20190704_SL_Transferrin_GP.18748.18748.3.0.dta	193	3620.47	1722.76	3	LCMGSGLJLCEPNNK	2,Carbamidomethyl[C];3,Oxidation[M];10,Carbamidomethyl[C];	1897.71	1897.68	4-4-1-0-1	8	NXC	42	0	0	5	0.09838	0.1424	1.96367	0.27962	T	y2+;y4+;y5+;y6+;y7+;	y4+;	sp|P02787|TRFE_HUMAN	K	EG	516	0	523	-0.00041	-0.237854	3.26e-17	sp|P02787|TRFE_HUMAN/tr|H7C5E8|H7C5E8_HUMAN	2	-0.02387	-6.59486
20190704_SL_Transferrin_GP.18749.18749.4.0.dta	43	4352.67	1603.68	4	QQQHLFGSJVTDCS	0,Gln->pyro-Glu[AnyN-termQ];13,Carbamidomethyl[C];	2748.99	2748.97	8-5-1-0-1	9	NXT	26	0	0	6	0.11934	0.20107	4.53585	0.91202	T	b4+;b5+;b6+;b9+;b10+;b12+;	b4+;b5+;b6+;b9+;	sp|P02787|TRFE_HUMAN	R	GN	622	0	630	-0.00436	-2.71709	1.99e-19	sp|P02787|TRFE_HUMAN	1	-0.0151	-3.46993
20190704_SL_Transferrin_GP.18750.18750.3.0.dta	207	3620.47	1763.79	3	LCMGSGLJLCEPNNK	0,Carbamidomethyl[AnyN-term];2,Carbamidomethyl[C];10,Carbamidomethyl[C];	1856.68	1856.66	5-3-1-0-1	8	NXC	42	0	0	5	0.13958	0.14851	3.03913	0.45135	T	b2+;y2+;y4+;y6+;y7+;	y4+;y6+;	sp|P02787|TRFE_HUMAN	K	EG	516	0	523	-0.00215	-1.21829	8.52e-34	sp|P02787|TRFE_HUMAN/tr|H7C5E8|H7C5E8_HUMAN	1	-0.02388	-6.59763
20190704_SL_Transferrin_GP.18758.18758.4.1.dta	43	4960.91	1603.68	4	QQQHLFGSJVTDCS	0,Gln->pyro-Glu[AnyN-termQ];13,Carbamidomethyl[C];	3357.23	3357.22	6-6-2-0-4	9	NXT	72	0	0	4	0.09116	0.11655	2.05294	0.23927	T	b3+;b4+;b6+;b12+;	b4+;	sp|P02787|TRFE_HUMAN	R	GN	622	0	630	-0.00436	-2.71709	1.99e-19	sp|P02787|TRFE_HUMAN	1	-0.01214	-2.44762
20190704_SL_Transferrin_GP.18762.18762.2.1.dta	4	2914.13	1041.47	2	QQQHLFGSJ	0,Gln->pyro-Glu[AnyN-termQ];	1872.66	1872.65	6-3-1-0-0	9	NXT	2	1	0.01167	4	0.089	0.12103	3.09101	0.3741	T	b1+;b4+;b5+;b6+;Y0+;	b4+;b5+;	sp|P02787|TRFE_HUMAN	R	VT	622	0	630	0.00038	0.364523	2.74e-12	sp|P02787|TRFE_HUMAN	1	-0.00846	-2.90409
20190704_SL_Transferrin_GP.18762.18762.3.2.dta	47	4364.73	1356.62	3	QQQHLFGSJVTD	0,Gln->pyro-Glu[AnyN-termQ];	3008.11	3008.08	6-5-2-0-3	9	NXT	44	1	0.01779	5	0.10067	0.15442	3.05561	0.47184	T	b1+;b4+;b5+;b6+;b9+;Y0+;	b4+;b5+;	sp|P02787|TRFE_HUMAN	R	CS	622	0	630	0.00079	0.581908	3.58e-17	sp|P02787|TRFE_HUMAN	1	-0.03185	-7.29876
20190704_SL_Transferrin_GP.18763.18763.3.1.dta	104	4648.92	2515.12	3	QQQHLFGSJVTDCSGNFCLFR	13,Carbamidomethyl[C];18,Carbamidomethyl[C];	2133.79	2133.77	6-5-0-0-1	9	NXT	48	0	0	7	0.11481	0.04768	3.31196	0.15791	T	b3+;b4+;b5+;b6+;b8+;b11+;y1+;	b4+;b5+;b6+;	sp|P02787|TRFE_HUMAN	R	SE	622	0	630	-0.00514	-2.04284	4.51e-12	sp|P02787|TRFE_HUMAN	2	-0.02076	-4.4665
20190704_SL_Transferrin_GP.18765.18765.3.0.dta	52	3464.5	1259.7	3	LVPVLAENYJK	-	2204.8	2204.77	5-4-2-0-0	10	NXS	22	3	0.0951	7	0.10232	0.11416	4.58043	0.52289	T	b3+;b6+;b7+;b9+;y4+;y5+;y9+;Y0+;Y0+;Y1+;	b3+;y9+;Y0+;Y1+;	sp|P02787|TRFE_HUMAN	G	SD	423	0	432	0.00021	0.166576	9.62e-13	sp|P02787|TRFE_HUMAN	1	-0.02657	-7.67139
20190704_SL_Transferrin_GP.18767.18767.3.1.dta	102	4346.71	1921.81	3	QQQHLFGSJVTDCSGNF	0,Gln->pyro-Glu[AnyN-termQ];13,Carbamidomethyl[C];	2424.9	2424.87	6-5-1-0-1	9	NXT	90	0	0	5	0.05761	0.12384	2.05294	0.25423	T	b3+;b4+;b9+;b10+;y2+;	b4+;	sp|P02787|TRFE_HUMAN	R	CL	622	0	630	-0.00531	-2.76161	3.94e-14	sp|P02787|TRFE_HUMAN	2	-0.03299	-7.59134
20190704_SL_Transferrin_GP.18768.18768.3.0.dta	102	4654.84	1921.81	3	QQQHLFGSJVTDCSGNF	0,Gln->pyro-Glu[AnyN-termQ];13,Carbamidomethyl[C];	2733.02	2732.98	7-5-1-0-2	9	NXT	100	2	0.03695	5	0.04002	0.08684	2.05294	0.17828	T	b2+;b3+;b9+;b10+;y5+;Y0+;Y0+;	Y0+;	sp|P02787|TRFE_HUMAN	R	CL	622	0	630	-0.00531	-2.76161	3.94e-14	sp|P02787|TRFE_HUMAN	2	-0.04549	-9.77465
20190704_SL_Transferrin_GP.18784.18784.2.0.dta	51	3862.56	1516.65	2	QQQHLFGSJVTDC	0,Gln->pyro-Glu[AnyN-termQ];13,Carbamidomethyl[C];	2345.91	2345.89	3-7-0-0-3	9	NXT	24	0	0	4	0.30899	0.21184	3.84588	0.8147	T	b3+;b4+;b5+;b6+;	b4+;b5+;b6+;	sp|P02787|TRFE_HUMAN	R	SG	622	0	630	-0.00112	-0.737992	2.15e-22	sp|P02787|TRFE_HUMAN	1	-0.02155	-5.58063
20190704_SL_Transferrin_GP.18787.18787.3.0.dta	102	3998.6	1921.81	3	QQQHLFGSJVTDCSGNF	0,Gln->pyro-Glu[AnyN-termQ];13,Carbamidomethyl[C];	2076.78	2076.75	6-4-0-0-2	9	NXT	34	1	0.02819	10	0.11557	0.18458	3.03379	0.55996	T	b3+;b6+;b7+;b9+;b10+;b11+;b12+;y2+;y4+;y7+;Y0+;	b6+;Y0+;	sp|P02787|TRFE_HUMAN	R	CL	622	0	630	-0.00531	-2.76161	3.94e-14	sp|P02787|TRFE_HUMAN	2	-0.03269	-8.17736
20190704_SL_Transferrin_GP.18798.18798.4.4.dta	43	4959.91	1603.68	4	QQQHLFGSJVTDCS	0,Gln->pyro-Glu[AnyN-termQ];13,Carbamidomethyl[C];	3356.23	3356.2	6-6-3-0-2	9	NXT	64	0	0	5	0.09485	0.14114	3.8331	0.541	T	b1+;b4+;b5+;b6+;b12+;	b4+;b5+;b12+;	sp|P02787|TRFE_HUMAN	R	GN	622	0	630	-0.00436	-2.71709	1.99e-19	sp|P02787|TRFE_HUMAN	1	-0.03553	-7.16484
20190704_SL_Transferrin_GP.18813.18813.3.1.dta	102	4283.71	1921.81	3	QQQHLFGSJVTDCSGNF	0,Gln->pyro-Glu[AnyN-termQ];13,Carbamidomethyl[C];	2361.9	2361.88	4-7-0-0-2	9	NXT	48	0	0	5	0.21013	0.2347	3.03379	0.71202	T	b3+;b4+;b5+;b6+;b12+;	b4+;b5+;	sp|P02787|TRFE_HUMAN	R	CL	622	0	630	-0.00531	-2.76161	3.94e-14	sp|P02787|TRFE_HUMAN	2	-0.01265	-2.95373
20190704_SL_Transferrin_GP.18815.18815.3.0.dta	39	4654.84	1660.7	3	QQQHLFGSJVTDCSG	0,Gln->pyro-Glu[AnyN-termQ];13,Carbamidomethyl[C];	2994.14	2994.1	7-7-0-0-3	9	NXT	100	0	0	5	0.06807	0.0944	2.05687	0.19417	T	b3+;b6+;b9+;b10+;b11+;	b6+;	sp|P02787|TRFE_HUMAN	R	NF	622	0	630	-0.00157	-0.944824	1.56e-15	sp|P02787|TRFE_HUMAN	1	-0.03672	-7.89021
20190704_SL_Transferrin_GP.18819.18819.2.0.dta	4	2914.13	1041.47	2	QQQHLFGSJ	0,Gln->pyro-Glu[AnyN-termQ];	1872.66	1872.65	6-3-1-0-0	9	NXT	2	1	0.00927	5	0.1642	0.16967	3.90115	0.66192	T	b3+;b4+;b5+;b6+;b7+;Y0+;	b4+;b5+;b6+;	sp|P02787|TRFE_HUMAN	R	VT	622	0	630	0.00038	0.364523	2.74e-12	sp|P02787|TRFE_HUMAN	1	-0.01021	-3.50481
20190704_SL_Transferrin_GP.18819.18819.3.4.dta	24	4369.7	1774.74	3	QQQHLFGSJVTDCSGN	0,Gln->pyro-Glu[AnyN-termQ];13,Carbamidomethyl[C];	2594.96	2594.94	4-6-2-0-1	9	NXT	30	0	0	7	0.19334	0.25329	3.8331	0.97088	T	b3+;b4+;b5+;b6+;b7+;b9+;b10+;	b4+;b5+;b6+;	sp|P02787|TRFE_HUMAN	R	FC	622	0	630	0.00072	0.405467	1.92e-18	sp|P02787|TRFE_HUMAN	2	-0.02011	-4.60319
20190704_SL_Transferrin_GP.18820.18820.3.0.dta	39	4654.84	1660.7	3	QQQHLFGSJVTDCSG	0,Gln->pyro-Glu[AnyN-termQ];13,Carbamidomethyl[C];	2994.14	2994.1	7-7-0-0-3	9	NXT	100	0	0	4	0.11779	0.11484	3.83944	0.44092	T	b1+;b5+;b6+;b7+;	b5+;b6+;b7+;	sp|P02787|TRFE_HUMAN	R	NF	622	0	630	-0.00157	-0.944824	1.56e-15	sp|P02787|TRFE_HUMAN	1	-0.03672	-7.89021
20190704_SL_Transferrin_GP.18825.18825.5.0.dta	286	8030.18	3652.62	5	QQQHLFGSJVTDCSGNFCLFRSETKDLLFR	0,Gln->pyro-Glu[AnyN-termQ];13,Carbamidomethyl[C];13,Sulfide[C];16,Deamidated[N];18,Carbamidomethyl[C];18,Dioxidation[C];	4377.55	4377.56	8-8-4-0-2	9	NXT	4	0	0	5	0.11334	0.07347	2.82407	0.2075	T	b5+;b6+;b7+;b10+;b12+;	b5+;b6+;	sp|P02787|TRFE_HUMAN	R	DD	622	0	630	0.03123	8.54764	3.35e-09	sp|P02787|TRFE_HUMAN	1	0.001	0.124546
20190704_SL_Transferrin_GP.18826.18826.3.0.dta	24	4282.72	1774.74	3	QQQHLFGSJVTDCSGN	0,Gln->pyro-Glu[AnyN-termQ];13,Carbamidomethyl[C];	2507.98	2507.94	4-7-0-0-3	9	NXT	70	0	0	4	0.22015	0.20775	3.03379	0.63026	T	b4+;b5+;b6+;y15+;	b4+;b5+;	sp|P02787|TRFE_HUMAN	R	FC	622	0	630	0.00072	0.405467	1.92e-18	sp|P02787|TRFE_HUMAN	2	-0.03678	-8.58994
20190704_SL_Transferrin_GP.18833.18833.3.1.dta	102	4283.71	1921.81	3	QQQHLFGSJVTDCSGNF	0,Gln->pyro-Glu[AnyN-termQ];13,Carbamidomethyl[C];	2361.9	2361.88	4-7-0-0-2	9	NXT	50	0	0	4	0.18633	0.20918	3.03379	0.6346	T	b1+;b4+;b5+;b6+;	b4+;b5+;	sp|P02787|TRFE_HUMAN	R	CL	622	0	630	-0.00531	-2.76161	3.94e-14	sp|P02787|TRFE_HUMAN	2	-0.0134	-3.12886
20190704_SL_Transferrin_GP.18834.18834.2.0.dta	4	2914.14	1041.47	2	QQQHLFGSJ	0,Gln->pyro-Glu[AnyN-termQ];	1872.66	1872.65	6-3-1-0-0	9	NXT	2	1	0.00714	4	0.1114	0.10622	3.09101	0.32833	T	b2+;b5+;b6+;b7+;Y0+;	b5+;b6+;	sp|P02787|TRFE_HUMAN	R	VT	622	0	630	0.00038	0.364523	2.74e-12	sp|P02787|TRFE_HUMAN	1	-0.01046	-3.59063
20190704_SL_Transferrin_GP.18835.18835.3.0.dta	47	4171.64	1356.62	3	QQQHLFGSJVTD	0,Gln->pyro-Glu[AnyN-termQ];	2815.02	2815.03	5-7-1-0-2	9	NXT	28	0	0	5	0.12033	0.15461	3.85904	0.59665	T	b1+;b4+;b5+;b6+;b11+;	b4+;b5+;b6+;	sp|P02787|TRFE_HUMAN	R	CS	622	0	630	0.00079	0.581908	3.58e-17	sp|P02787|TRFE_HUMAN	1	0.01122	2.69025
20190704_SL_Transferrin_GP.18839.18839.4.0.dta	49	4462.79	2257.97	4	IJHCRFDEFFSEGCAPGSK	4,Carbamidomethyl[C];14,Carbamidomethyl[C];	2204.81	2204.77	5-4-2-0-0	2	NXC	72	3	0.05961	5	0.22045	0.25181	3.04454	0.76665	T	y2+;y4+;y5+;y7+;y8+;Y0++;Y1++;Y2++;	y4+;Y1++;	sp|P02787|TRFE_HUMAN	K	KD	490	0	491	-0.00075	-0.332011	1.2e-24	sp|P02787|TRFE_HUMAN/tr|H7C5E8|H7C5E8_HUMAN	4	-0.03787	-8.48758
20190704_SL_Transferrin_GP.18841.18841.3.1.dta	99	4670.88	2943.31	3	QQQHLFGSJVTDCSGNFCLFRSETK	0,Gln->pyro-Glu[AnyN-termQ];13,Carbamidomethyl[C];18,Carbamidomethyl[C];	1727.57	1727.57	N(NH(HN(HEX&n-acetyl&sulfate))(HN))(F)	9	NXT	84	0	0	4	0.11108	0.14973	2.84606	0.42615	T	b4+;b5+;b6+;b10+;	b5+;b6+;	sp|P02787|TRFE_HUMAN	R	DL	622	0	630	-0.00271	-0.920424	5.22e-48	sp|P02787|TRFE_HUMAN	2	-0.00033	-0.0706657
20190704_SL_Transferrin_GP.18842.18842.3.0.dta	124	4143.64	2359.02	3	QQQHLFGSJVTDCSGNFCLF	13,Carbamidomethyl[C];18,Carbamidomethyl[C];	1784.61	1784.63	6-4-0-0-0	9	NXT	70	0	0	6	0.05433	0.02792	2.0649	0.05766	T	b3+;b4+;b5+;b6+;b7+;b8+;	b6+;	sp|P02787|TRFE_HUMAN	R	RS	622	0.01	630	0.0024	1.01694	4.43e-14	sp|P02787|TRFE_HUMAN	2	0.02174	5.2479
20190704_SL_Transferrin_GP.18850.18850.3.1.dta	35	3908.5	1774.74	3	QQQHLFGSJVTDCSGN	0,Gln->pyro-Glu[AnyN-termQ];13,Carbamidomethyl[C];	2133.76	2133.77	6-5-0-0-1	9	NXT	26	1	0.00517	4	0.17186	0.13288	1.9553	0.25982	T	b4+;b5+;b6+;y3++;Y2+;	y3++;	sp|P02787|TRFE_HUMAN	R	FC	622	0	630	0.00072	0.405467	1.92e-18	sp|P02787|TRFE_HUMAN	2	0.01658	4.24315
20190704_SL_Transferrin_GP.18855.18855.3.0.dta	49	4462.78	2257.97	3	IJHCRFDEFFSEGCAPGSK	4,Carbamidomethyl[C];14,Carbamidomethyl[C];	2204.8	2204.77	5-4-2-0-0	2	NXC	60	2	0.01896	7	0.28312	0.26609	3.04454	0.81011	T	y2+;y4+;y5+;y6+;y7+;y11+;y12+;Y0++;Y2++;	y4+;y5+;	sp|P02787|TRFE_HUMAN	K	KD	490	0	491	-0.00075	-0.332011	1.2e-24	sp|P02787|TRFE_HUMAN/tr|H7C5E8|H7C5E8_HUMAN	4	-0.02915	-6.53324
20190704_SL_Transferrin_GP.18859.18859.3.0.dta	137	4143.63	1047.55	3	PVLAENYJK	-	3096.09	3096.09	6-4-3-0-3	8	NXS	70	2	0.02425	5	0.03319	0.07617	2.09508	0.15958	T	b3+;b5+;y2+;y4+;y7+;Y0+;Y1+;	Y0+;	sp|P02787|TRFE_HUMAN	V	SD	425	0	432	-0.0002	-0.190743	7.89e-19	sp|P02787|TRFE_HUMAN	1	0.00651	1.57147
20190704_SL_Transferrin_GP.18872.18872.3.0.dta	137	4143.63	1047.55	3	PVLAENYJK	-	3096.09	3096.09	6-4-3-0-3	8	NXS	72	3	0.02974	6	0.01915	0.07379	2.09508	0.1546	T	b3+;b6+;y2+;y4+;y5+;y7+;Y0+;Y0+;Y5+;	Y5+;	sp|P02787|TRFE_HUMAN	V	SD	425	0.01	432	-0.0002	-0.190743	7.89e-19	sp|P02787|TRFE_HUMAN	1	0.00701	1.69217
20190704_SL_Transferrin_GP.18892.18892.3.1.dta	124	4670.86	2359.02	3	QQQHLFGSJVTDCSGNFCLF	13,Carbamidomethyl[C];18,Carbamidomethyl[C];	2311.83	2311.82	8-5-0-0-0	9	NXT	88	0	0	8	0.11366	0.05782	3.05003	0.17635	T	b3+;b4+;b5+;b6+;b8+;b9+;b12+;b17+;	b5+;b6+;	sp|P02787|TRFE_HUMAN	R	RS	622	0	630	0.0024	1.01694	4.43e-14	sp|P02787|TRFE_HUMAN	2	-0.01456	-3.11786
20190704_SL_Transferrin_GP.18899.18899.4.1.dta	43	4977.94	1603.68	4	QQQHLFGSJVTDCS	0,Gln->pyro-Glu[AnyN-termQ];13,Carbamidomethyl[C];	3374.26	3374.23	7-6-1-0-5	9	NXT	82	0	0	4	0.04467	0.1209	2.05294	0.2482	T	b4+;b5+;b9+;b12+;	b5+;	sp|P02787|TRFE_HUMAN	R	GN	622	0	630	-0.00436	-2.71709	1.99e-19	sp|P02787|TRFE_HUMAN	1	-0.0287	-5.76657
20190704_SL_Transferrin_GP.18902.18902.4.4.dta	99	4670.9	2943.31	4	QQQHLFGSJVTDCSGNFCLFRSETK	0,Gln->pyro-Glu[AnyN-termQ];13,Carbamidomethyl[C];18,Carbamidomethyl[C];	1727.58	1727.57	N(NH(HN(HEX&n-acetyl&sulfate))(HN))(F)	9	NXT	76	0	0	5	0.03405	0.03298	1.91432	0.06313	T	b3+;b10+;b16+;b12++;y7++;	b10+;	sp|P02787|TRFE_HUMAN	R	DL	622	0.01	630	-0.00271	-0.920424	5.22e-48	sp|P02787|TRFE_HUMAN	2	-0.01206	-2.5825
20190704_SL_Transferrin_GP.18903.18903.4.0.dta	273	4671.86	2195.91	4	QQQHLFGSNVTDCSGJFCL	0,Gln->pyro-Glu[AnyN-termQ];9,Deamidated[N];13,Carbamidomethyl[C];18,Carbamidomethyl[C];	2475.95	2475.92	4-9-0-0-0	16	NXC	72	0	0	4	0.07194	0.09328	2.06085	0.19223	T	b3+;b4+;b7+;b12+;	b4+;	sp|P02787|TRFE_HUMAN	R	FR	622	0	637	0.01286	5.85368	4.37e-32	sp|P02787|TRFE_HUMAN	1	-0.02946	-6.30716
20190704_SL_Transferrin_GP.18910.18910.3.2.dta	24	3689.45	1774.74	3	QQQHLFGSJVTDCSGN	0,Gln->pyro-Glu[AnyN-termQ];13,Carbamidomethyl[C];	1914.71	1914.7	5-4-0-0-2	9	NXT	30	0	0	5	0.09027	0.13755	2.05294	0.28238	T	b5+;b7+;b9+;b10+;b12+;	b5+;	sp|P02787|TRFE_HUMAN	R	FC	622	0	630	0.00072	0.405467	1.92e-18	sp|P02787|TRFE_HUMAN	2	-0.01224	-3.31846
20190704_SL_Transferrin_GP.18915.18915.3.1.dta	51	4170.64	1516.65	3	QQQHLFGSJVTDC	0,Gln->pyro-Glu[AnyN-termQ];13,Carbamidomethyl[C];	2654	2654	4-7-0-0-4	9	NXT	18	2	0.02762	6	0.03504	0.06807	2.06085	0.14028	T	b3+;b7+;b8+;b9+;b10+;b12+;Y2+;Y2+;	Y2+;	sp|P02787|TRFE_HUMAN	R	SG	622	0	630	-0.00112	-0.737992	2.15e-22	sp|P02787|TRFE_HUMAN	1	0.00231	0.554005
20190704_SL_Transferrin_GP.18920.18920.3.0.dta	96	3690.49	2652.15	3	CGLVPVLAENYJKSDNCEDTPEAG	1,Carbamidomethyl[C];17,Carbamidomethyl[C];	1038.34	1038.38	3-2-0-0-1	12	NXS	26	0	0	4	0.11376	0.18415	2.05294	0.37805	T	b2+;b3+;b4+;b5+;	b3+;	sp|P02787|TRFE_HUMAN	K	YF	421	0	432	-0.00538	-2.02779	1.19e-14	sp|P02787|TRFE_HUMAN	1	0.03576	9.6925
20190704_SL_Transferrin_GP.18923.18923.4.3.dta	102	4816.87	1921.81	4	QQQHLFGSJVTDCSGNF	0,Gln->pyro-Glu[AnyN-termQ];13,Carbamidomethyl[C];	2895.06	2895.03	8-5-1-0-2	9	NXT	76	1	0.01173	5	0.06397	0.15241	2.05294	0.31289	T	b1+;b4+;b5+;b6+;b10+;Y1+;	b5+;	sp|P02787|TRFE_HUMAN	R	CL	622	0	630	-0.00531	-2.76161	3.94e-14	sp|P02787|TRFE_HUMAN	2	-0.02456	-5.09979
20190704_SL_Transferrin_GP.18924.18924.3.0.dta	54	3809.61	1604.85	3	KCGLVPVLAENYJK	2,Carbamidomethyl[C];	2204.77	2204.77	5-4-2-0-0	13	NXS	40	5	0.14443	8	0.13691	0.26256	4.53585	1.19091	T	b1+;b4+;b5+;b7+;b8+;b10+;y6+;y9+;Y0+;Y0+;Y1+;Y1+;Y0++;	b5+;y9+;Y0+;Y1+;	sp|P02787|TRFE_HUMAN	G	SD	420	0	432	0.00193	1.20187	3.31e-29	sp|P02787|TRFE_HUMAN	2	0.00415	1.08964
20190704_SL_Transferrin_GP.18925.18925.3.0.dta	102	4508.74	1921.81	3	QQQHLFGSJVTDCSGNF	0,Gln->pyro-Glu[AnyN-termQ];13,Carbamidomethyl[C];	2586.93	2586.92	7-5-1-0-1	9	NXT	66	1	0.02401	7	0.10984	0.16059	3.03379	0.48719	T	b2+;b3+;b5+;b6+;b7+;b10+;y6+;Y0+;	b5+;b6+;	sp|P02787|TRFE_HUMAN	R	CL	622	0	630	-0.00531	-2.76161	3.94e-14	sp|P02787|TRFE_HUMAN	2	-0.01175	-2.60662
20190704_SL_Transferrin_GP.18938.18938.3.1.dta	137	4170.65	1047.55	3	PVLAENYJK	-	3123.11	3123.14	6-7-1-0-3	8	NXS	24	3	0.04843	9	0.02962	0.09725	2.09508	0.20374	T	b3+;b4+;b5+;b6+;b7+;y4+;y5+;y6+;y7+;Y0+;Y0+;Y1+;	Y0+;	sp|P02787|TRFE_HUMAN	V	SD	425	0	432	-0.0002	-0.190743	7.89e-19	sp|P02787|TRFE_HUMAN	1	0.03647	8.74663
20190704_SL_Transferrin_GP.18942.18942.3.0.dta	47	4187.64	1356.62	3	QQQHLFGSJVTD	0,Gln->pyro-Glu[AnyN-termQ];	2831.02	2831.03	6-7-1-0-1	9	NXT	26	1	0.00751	6	0.07485	0.10168	2.06901	0.21038	T	b3+;b5+;b7+;b8+;b9+;b10+;Y0+;	b5+;	sp|P02787|TRFE_HUMAN	R	CS	622	0	630	0.00079	0.581908	3.58e-17	sp|P02787|TRFE_HUMAN	1	0.00763	1.82247
20190704_SL_Transferrin_GP.18943.18943.4.0.dta	54	4174.79	1604.85	4	KCGLVPVLAENYJK	2,Carbamidomethyl[C];	2569.95	2569.9	6-5-2-0-0	13	NXS	16	6	0.10992	11	0.1428	0.27302	4.53585	1.23838	T	b1+;b2+;b5+;b6+;b7+;b8+;b10+;y4+;y7+;y9+;y13+;Y0+;Y0+;Y1+;Y1+;Y0++;Y1++;	b5+;y9+;Y0+;Y1+;	sp|P02787|TRFE_HUMAN	G	SD	420	0	432	0.00193	1.20187	3.31e-29	sp|P02787|TRFE_HUMAN	2	-0.04163	-9.97406
20190704_SL_Transferrin_GP.18945.18945.3.1.dta	52	4178.78	1259.7	3	LVPVLAENYJK	-	2919.08	2919.04	6-6-2-0-1	10	NXS	20	0	0	6	0.05117	0.08407	2.07742	0.17465	T	b3+;y4+;y6+;y7+;y9+;y10+;	y9+;	sp|P02787|TRFE_HUMAN	G	SD	423	0	432	0.00021	0.166576	9.62e-13	sp|P02787|TRFE_HUMAN	1	-0.03838	-9.18663
20190704_SL_Transferrin_GP.18950.18950.4.0.dta	54	4174.79	1604.85	4	KCGLVPVLAENYJK	2,Carbamidomethyl[C];	2569.95	2569.9	6-5-2-0-0	13	NXS	16	5	0.06848	13	0.12652	0.24929	3.8331	0.95556	T	b1+;b4+;b5+;b7+;b8+;b9+;b10+;b11+;y5+;y7+;y9+;y12+;y13+;Y0+;Y0+;Y1+;Y0++;Y1++;	b5+;y9+;Y0+;	sp|P02787|TRFE_HUMAN	G	SD	420	0	432	0.00193	1.20187	3.31e-29	sp|P02787|TRFE_HUMAN	2	-0.04163	-9.97406
20190704_SL_Transferrin_GP.18957.18957.4.0.dta	125	4654.84	2359.02	4	QQQHLFGSJVTDCSGNFCLF	13,Carbamidomethyl[C];18,Carbamidomethyl[C];	2295.82	2295.82	7-5-0-0-1	9	NXT	100	0	0	6	0.04155	0.02673	1.94186	0.05191	T	b3+;b4+;b6+;b7+;b8+;b10+;	b6+;	sp|P02787|TRFE_HUMAN	R	RS	622	0.01	630	0.0024	1.01694	4.43e-14	sp|P02787|TRFE_HUMAN	2	0.00667	1.43323
20190704_SL_Transferrin_GP.18958.18958.4.0.dta	102	4289.7	1921.81	4	QQQHLFGSJVTDCSGNF	0,Gln->pyro-Glu[AnyN-termQ];13,Carbamidomethyl[C];	2367.88	2367.85	6-4-1-0-2	9	NXT	74	1	0.02028	4	0.0281	0.08694	2.05294	0.17848	T	b9+;b10+;b12+;y2+;Y0+;	Y0+;	sp|P02787|TRFE_HUMAN	R	CL	622	0	630	-0.00531	-2.76161	3.94e-14	sp|P02787|TRFE_HUMAN	2	-0.03892	-9.07495
20190704_SL_Transferrin_GP.18959.18959.3.0.dta	49	4479.76	2257.97	3	IJHCRFDEFFSEGCAPGSK	4,Carbamidomethyl[C];14,Carbamidomethyl[C];	2221.79	2221.79	6-4-1-0-1	2	NXC	44	4	0.07852	6	0.21805	0.26823	3.04454	0.81665	T	y2+;y4+;y5+;y7+;y9+;y12+;Y0++;Y1++;Y1++;Y3++;	y4+;Y1++;	sp|P02787|TRFE_HUMAN	K	KD	490	0	491	-0.00075	-0.332011	1.2e-24	sp|P02787|TRFE_HUMAN/tr|H7C5E8|H7C5E8_HUMAN	4	-0.00244	-0.544794
20190704_SL_Transferrin_GP.18978.18978.4.0.dta	54	3809.64	1604.85	4	KCGLVPVLAENYJK	2,Carbamidomethyl[C];	2204.8	2204.77	5-4-2-0-0	13	NXS	26	6	0.08386	23	0.22172	0.35996	4.53585	1.63275	T	b1+;b2+;b3+;b4+;b5+;b6+;b7+;b8+;b9+;b10+;b11+;b12+;b13+;y2+;y3+;y4+;y5+;y6+;y7+;y9+;y10+;y12+;y13+;Y0+;Y0+;Y1+;Y1+;Y0++;Y0++;	b1+;b5+;y9+;Y0+;	sp|P02787|TRFE_HUMAN	G	SD	420	0	432	0.00193	1.20187	3.31e-29	sp|P02787|TRFE_HUMAN	2	-0.02513	-6.59812
20190704_SL_Transferrin_GP.18980.18980.3.1.dta	137	3870.57	1047.55	3	PVLAENYJK	-	2823.02	2823.01	9-6-0-0-1	8	NXS	38	4	0.04708	4	0.00836	0.06904	2.09508	0.14465	T	b3+;b6+;b7+;y7+;Y0+;Y0+;Y1+;Y5+;	Y5+;	sp|P02787|TRFE_HUMAN	V	SD	425	0.01	432	-0.0002	-0.190743	7.89e-19	sp|P02787|TRFE_HUMAN	1	-0.01269	-3.27943
20190704_SL_Transferrin_GP.18982.18982.3.1.dta	55	3866.66	1661.87	3	GKCGLVPVLAENYJK	3,Carbamidomethyl[C];	2204.8	2204.77	5-4-2-0-0	14	NXS	26	4	0.05167	8	0.06286	0.14562	3.83944	0.55911	T	b5+;b6+;b7+;b8+;b9+;b12+;y7+;y9+;Y0+;Y0+;Y1+;Y0++;	b6+;Y0+;Y1+;	sp|P02787|TRFE_HUMAN	A	SD	419	0	432	-0.00068	-0.408936	2.5e-26	sp|P02787|TRFE_HUMAN	2	-0.02511	-6.49562
20190704_SL_Transferrin_GP.18987.18987.4.2.dta	54	4191.8	1604.85	4	KCGLVPVLAENYJK	2,Carbamidomethyl[C];	2586.95	2586.92	7-5-1-0-1	13	NXS	18	7	0.08367	20	0.17358	0.32642	4.53585	1.48057	T	b1+;b2+;b4+;b5+;b7+;b8+;b9+;b10+;b11+;b12+;b13+;y2+;y4+;y5+;y6+;y7+;y9+;y10+;y12+;y13+;Y0+;Y0+;Y1+;Y1+;Y0++;Y1++;Y2++;	b5+;y9+;Y0+;Y1+;	sp|P02787|TRFE_HUMAN	G	SD	420	0	432	0.00193	1.20187	3.31e-29	sp|P02787|TRFE_HUMAN	2	-0.03385	-8.07717
20190704_SL_Transferrin_GP.18993.18993.3.0.dta	54	3809.65	1604.85	3	KCGLVPVLAENYJK	2,Carbamidomethyl[C];	2204.8	2204.77	5-4-2-0-0	13	NXS	26	8	0.13413	22	0.23832	0.38126	4.53585	1.72934	T	b1+;b2+;b4+;b5+;b6+;b7+;b8+;b9+;b10+;b11+;b12+;b13+;y2+;y4+;y5+;y6+;y7+;y8+;y9+;y10+;y12+;y13+;Y0+;Y0+;Y1+;Y1+;Y2+;Y4+;Y0++;Y1++;	b5+;y9+;Y0+;Y1+;	sp|P02787|TRFE_HUMAN	G	SD	420	0	432	0.00193	1.20187	3.31e-29	sp|P02787|TRFE_HUMAN	2	-0.02742	-7.19937
20190704_SL_Transferrin_GP.18996.18996.3.0.dta	102	3852.54	1921.81	3	QQQHLFGSJVTDCSGNF	0,Gln->pyro-Glu[AnyN-termQ];13,Carbamidomethyl[C];	1930.73	1930.69	6-4-0-0-1	9	NXT	26	4	0.06044	14	0.09691	0.16709	3.03379	0.50693	T	b3+;b7+;b9+;b10+;b11+;b12+;b13+;y2+;y3+;y4+;y5+;y7+;y12+;y14+;Y0+;Y0+;Y1+;Y3++;	Y0+;Y1+;	sp|P02787|TRFE_HUMAN	R	CL	622	0	630	-0.00531	-2.76161	3.94e-14	sp|P02787|TRFE_HUMAN	2	-0.03596	-9.33645
20190704_SL_Transferrin_GP.19001.19001.5.0.dta	217	7618.18	3700.78	5	IMNGEADAMSLDGGFVYIAGKCGLVPVLAENYJK	0,Amidine[AnyN-term];21,Carbamyl[K];22,Carbamidomethyl[C];	3917.4	3917.41	10-7-1-0-4	33	NXS	2	0	0	6	0.03997	0.04116	1.63514	0.06731	T	y4+;y6+;y7+;y9+;y10+;y13+;	y9+;	sp|P02787|TRFE_HUMAN	K	SD	400	0.01	432	-0.03016	-8.14753	0.183	sp|P02787|TRFE_HUMAN	1	0.00696	0.913725
20190704_SL_Transferrin_GP.19003.19003.3.0.dta	55	3866.67	1661.87	3	GKCGLVPVLAENYJK	3,Carbamidomethyl[C];	2204.8	2204.77	5-4-2-0-0	14	NXS	26	5	0.03854	13	0.08103	0.18833	3.03913	0.57237	T	b3+;b5+;b6+;b8+;b9+;b10+;b11+;b12+;y2+;y6+;y7+;y9+;y10+;Y0+;Y0+;Y1+;Y1+;Y1++;	b6+;y9+;	sp|P02787|TRFE_HUMAN	A	SD	419	0	432	-0.00068	-0.408936	2.5e-26	sp|P02787|TRFE_HUMAN	2	-0.0253	-6.54477
20190704_SL_Transferrin_GP.19006.19006.3.0.dta	55	3866.67	1661.87	3	GKCGLVPVLAENYJK	3,Carbamidomethyl[C];	2204.8	2204.77	5-4-2-0-0	14	NXS	26	5	0.08986	19	0.17004	0.27842	4.543	1.26488	T	b3+;b5+;b6+;b7+;b8+;b9+;b10+;b11+;b12+;b13+;b14+;y2+;y4+;y5+;y6+;y7+;y9+;y10+;y12+;Y0+;Y1+;Y1+;Y0++;Y1++;	b6+;y9+;Y0+;Y1+;	sp|P02787|TRFE_HUMAN	A	SD	419	0	432	-0.00068	-0.408936	2.5e-26	sp|P02787|TRFE_HUMAN	2	-0.0253	-6.54477
20190704_SL_Transferrin_GP.19010.19010.4.0.dta	54	3826.66	1604.85	4	KCGLVPVLAENYJK	2,Carbamidomethyl[C];	2221.82	2221.79	6-4-1-0-1	13	NXS	12	6	0.03275	19	0.13426	0.27629	3.03379	0.8382	T	b1+;b2+;b4+;b5+;b6+;b7+;b8+;b9+;b10+;b11+;b12+;y2+;y4+;y5+;y6+;y7+;y9+;y10+;y12+;Y0+;Y0+;Y1+;Y1+;Y0++;Y1++;	b1+;b5+;	sp|P02787|TRFE_HUMAN	G	SD	420	0	432	0.00193	1.20187	3.31e-29	sp|P02787|TRFE_HUMAN	2	-0.03027	-7.9123
20190704_SL_Transferrin_GP.19013.19013.3.0.dta	102	4816.85	1921.81	3	QQQHLFGSJVTDCSGNF	0,Gln->pyro-Glu[AnyN-termQ];13,Carbamidomethyl[C];	2895.03	2895.03	8-5-1-0-2	9	NXT	50	1	0.00631	7	0.0783	0.16378	2.05294	0.33623	T	b3+;b4+;b6+;b7+;b9+;b10+;y12+;Y0+;	b4+;	sp|P02787|TRFE_HUMAN	R	CL	622	0	630	-0.00531	-2.76161	3.94e-14	sp|P02787|TRFE_HUMAN	2	-0.00428	-0.888733
20190704_SL_Transferrin_GP.19015.19015.4.2.dta	54	4191.8	1604.85	4	KCGLVPVLAENYJK	2,Carbamidomethyl[C];	2586.95	2586.92	7-5-1-0-1	13	NXS	18	4	0.07123	23	0.17948	0.32043	4.53585	1.45341	T	b1+;b2+;b3+;b4+;b5+;b6+;b7+;b8+;b9+;b10+;b11+;b12+;b13+;y2+;y3+;y4+;y5+;y6+;y7+;y9+;y10+;y12+;y13+;Y0+;Y0+;Y1+;Y1+;	b5+;y9+;Y0+;Y1+;	sp|P02787|TRFE_HUMAN	G	SD	420	0	432	0.00193	1.20187	3.31e-29	sp|P02787|TRFE_HUMAN	2	-0.03385	-8.07717
20190704_SL_Transferrin_GP.19017.19017.3.0.dta	104	4525.8	2515.12	3	QQQHLFGSJVTDCSGNFCLFR	13,Carbamidomethyl[C];18,Carbamidomethyl[C];	2010.68	2010.69	9-2-0-0-1	9	NXT	72	0	0	10	0.08413	0.02881	1.72722	0.04975	T	b3+;b4+;b6+;b7+;b8+;b9+;b10+;b12+;b17+;b12++;	b6+;	sp|P02787|TRFE_HUMAN	R	SE	622	0.01	630	-0.00514	-2.04284	4.51e-12	sp|P02787|TRFE_HUMAN	2	0.01647	3.63996
20190704_SL_Transferrin_GP.19019.19019.3.0.dta	54	4118.75	1604.85	3	KCGLVPVLAENYJK	2,Carbamidomethyl[C];	2513.91	2513.9	6-4-1-0-3	13	NXS	20	7	0.14259	18	0.18862	0.33941	4.53585	1.53949	T	b1+;b2+;b4+;b5+;b7+;b8+;b9+;b10+;b11+;b12+;b13+;y4+;y5+;y6+;y7+;y9+;y12+;y13+;Y0+;Y0+;Y1+;Y1+;Y0++;Y1++;Y2++;	b5+;y9+;Y0+;Y1+;	sp|P02787|TRFE_HUMAN	G	SD	420	0	432	0.00193	1.20187	3.31e-29	sp|P02787|TRFE_HUMAN	2	-0.00244	-0.592557
20190704_SL_Transferrin_GP.19020.19020.4.0.dta	51	4508.77	1516.65	4	QQQHLFGSJVTDC	0,Gln->pyro-Glu[AnyN-termQ];13,Carbamidomethyl[C];	2992.12	2992.08	5-5-2-0-4	9	NXT	84	2	0.03095	4	0.03462	0.07134	2.06085	0.14703	T	b7+;b9+;b10+;b12+;Y2+;Y2+;	Y2+;	sp|P02787|TRFE_HUMAN	R	SG	622	0	630	-0.00112	-0.737992	2.15e-22	sp|P02787|TRFE_HUMAN	1	-0.03962	-8.7892
20190704_SL_Transferrin_GP.19021.19021.2.0.dta	54	3809.58	1604.85	2	KCGLVPVLAENYJK	2,Carbamidomethyl[C];	2204.74	2204.77	5-4-2-0-0	13	NXS	58	11	0.26607	18	0.19073	0.3807	5.77352	2.198	T	b1+;b2+;b4+;b5+;b6+;b7+;b8+;b9+;b10+;b11+;b12+;b13+;y4+;y7+;y9+;y10+;y12+;y13+;Y0+;Y0+;Y1+;Y2+;Y3+;Y4+;Y0++;Y1++;Y2++;Y3++;Y4++;	b5+;y9+;Y0+;Y0+;Y1+;Y1++;	sp|P02787|TRFE_HUMAN	G	SD	420	0	432	0.00193	1.20187	3.31e-29	sp|P02787|TRFE_HUMAN	2	0.03547	9.31328
20190704_SL_Transferrin_GP.19025.19025.2.0.dta	54	3809.58	1604.85	2	KCGLVPVLAENYJK	2,Carbamidomethyl[C];	2204.74	2204.77	5-4-2-0-0	13	NXS	58	8	0.17614	21	0.24081	0.39508	4.53585	1.79203	T	b1+;b2+;b4+;b5+;b6+;b7+;b8+;b9+;b10+;b11+;b12+;b13+;y2+;y4+;y5+;y6+;y7+;y9+;y10+;y12+;y13+;Y0+;Y0+;Y1+;Y1+;Y2+;Y0++;Y1++;Y2++;	b5+;y9+;Y0+;Y1+;	sp|P02787|TRFE_HUMAN	G	SD	420	0	432	0.00193	1.20187	3.31e-29	sp|P02787|TRFE_HUMAN	2	0.03547	9.31328
20190704_SL_Transferrin_GP.19026.19026.4.0.dta	124	4289.7	2359.02	4	QQQHLFGSJVTDCSGNFCLF	13,Carbamidomethyl[C];18,Carbamidomethyl[C];	1930.67	1930.69	6-4-0-0-1	9	NXT	74	0	0	9	0.06123	0.05056	2.0649	0.1044	T	b3+;b6+;b7+;b8+;b9+;b10+;b11+;b12+;b17+;	b6+;	sp|P02787|TRFE_HUMAN	R	RS	622	0	630	0.0024	1.01694	4.43e-14	sp|P02787|TRFE_HUMAN	2	0.01757	4.09684
20190704_SL_Transferrin_GP.19031.19031.5.0.dta	149	8156.33	3616.75	5	IMNGEADAMSLDGGFVYIAGKCGLVPVLAENYJK	22,Carbamidomethyl[C];	4539.59	4539.61	9-8-4-0-2	33	NXS	8	0	0	4	0.05437	0.04275	1.72853	0.07389	T	b6+++;y9+;y14+;y15+;	y14+;	sp|P02787|TRFE_HUMAN	K	SD	400	0.01	432	-0.02852	-7.88345	1.2e-07	sp|P02787|TRFE_HUMAN	1	0.02142	2.62651
20190704_SL_Transferrin_GP.19039.19039.3.0.dta	102	4159.63	1921.81	3	QQQHLFGSJVTDCSGNF	0,Gln->pyro-Glu[AnyN-termQ];13,Carbamidomethyl[C];	2237.82	2237.78	7-4-1-0-0	9	NXT	72	1	0.01964	8	0.06742	0.13756	2.05294	0.28241	T	b3+;b6+;b7+;b9+;b10+;b12+;y5+;y14+;Y0+;	b6+;	sp|P02787|TRFE_HUMAN	R	CL	622	0	630	-0.00531	-2.76161	3.94e-14	sp|P02787|TRFE_HUMAN	2	-0.0389	-9.35396
20190704_SL_Transferrin_GP.19040.19040.2.0.dta	137	2758.15	1047.55	2	PVLAENYJK	-	1710.6	1710.6	5-3-1-0-0	8	NXS	6	3	0.052	5	0.03612	0.08758	2.09508	0.18349	T	b3+;b5+;b6+;y4+;y7+;Y0+;Y0+;Y1+;	Y0+;	sp|P02787|TRFE_HUMAN	V	SD	425	0	432	-0.0002	-0.190743	7.89e-19	sp|P02787|TRFE_HUMAN	1	-0.00136	-0.493265
20190704_SL_Transferrin_GP.19040.19040.3.1.dta	135	4136.71	1476.75	3	CGLVPVLAENYJK	1,Carbamidomethyl[C];	2659.96	2659.96	6-4-1-0-4	12	NXS	48	0	0	5	0.07864	0.13145	2.06085	0.2709	T	b3+;b4+;y4+;y7+;y9+;	y9+;	sp|P02787|TRFE_HUMAN	K	SD	421	0	432	-0.0016	-1.08274	4.45e-17	sp|P02787|TRFE_HUMAN	3	-0.00201	-0.486011
20190704_SL_Transferrin_GP.19046.19046.5.0.dta	54	3809.64	1604.85	5	KCGLVPVLAENYJK	2,Carbamidomethyl[C];	2204.8	2204.77	5-4-2-0-0	13	NXS	26	6	0.06332	22	0.19647	0.33648	3.8331	1.28976	T	b1+;b2+;b3+;b4+;b5+;b6+;b7+;b8+;b9+;b10+;b11+;b12+;y2+;y3+;y4+;y5+;y6+;y7+;y9+;y10+;y12+;y13+;Y0+;Y0+;Y1+;Y1+;Y0++;Y1++;	b1+;b5+;y9+;	sp|P02787|TRFE_HUMAN	G	SD	420	0	432	0.00193	1.20187	3.31e-29	sp|P02787|TRFE_HUMAN	2	-0.02424	-6.36444
20190704_SL_Transferrin_GP.19047.19047.3.0.dta	102	4346.66	1921.81	3	QQQHLFGSJVTDCSGNF	0,Gln->pyro-Glu[AnyN-termQ];13,Carbamidomethyl[C];	2424.85	2424.87	6-5-1-0-1	9	NXT	32	0	0	5	0.06159	0.10498	2.05294	0.21553	T	b1+;b4+;b5+;b7+;y4+;	b7+;	sp|P02787|TRFE_HUMAN	R	CL	622	0	630	-0.00531	-2.76161	3.94e-14	sp|P02787|TRFE_HUMAN	2	0.01862	4.28476
20190704_SL_Transferrin_GP.19049.19049.3.1.dta	94	5263.03	1476.75	3	CGLVPVLAENYJK	1,Carbamidomethyl[C];	3786.28	3786.33	11-7-2-0-0	12	NXS	58	0	0	6	0.09769	0.15743	2.93248	0.46167	T	b2+;b3+;b4+;y4+;y5+;y9+;	b3+;y9+;	sp|P02787|TRFE_HUMAN	K	SD	421	0	432	-0.0016	-1.08274	4.45e-17	sp|P02787|TRFE_HUMAN	3	0.04531	8.61083
20190704_SL_Transferrin_GP.19052.19052.5.0.dta	220	8116.35	3778.78	5	IMNGEADAMSLDGGFVYIAGKCGLVPVLAENYJK	0,Carbamidomethyl[AnyN-term];2,Oxidation[M];9,Dioxidation[M];21,Carbamidomethyl[K];22,Carbamidomethyl[C];	4337.58	4337.55	9-7-3-0-4	33	NXS	4	0	0	9	0.06195	0.11312	1.7325	0.19597	T	y2+;y4+;y5+;y7+;y9+;y10+;y12+;y13+;y29+++;	y9+;	sp|P02787|TRFE_HUMAN	K	SD	400	0	432	0.02605	6.89192	9.03e-11	sp|P02787|TRFE_HUMAN	1	-0.02616	-3.22351
20190704_SL_Transferrin_GP.19053.19053.5.3.dta	220	8318.41	3778.78	5	IMNGEADAMSLDGGFVYIAGKCGLVPVLAENYJK	0,Carbamidomethyl[AnyN-term];2,Oxidation[M];9,Dioxidation[M];21,Carbamidomethyl[K];22,Carbamidomethyl[C];	4539.64	4539.61	9-8-4-0-2	33	NXS	4	0	0	6	0.05161	0.1093	1.7325	0.18937	T	y4+;y6+;y7+;y9+;y13+;y29+++;	y9+;	sp|P02787|TRFE_HUMAN	K	SD	400	0	432	0.02605	6.89192	9.03e-11	sp|P02787|TRFE_HUMAN	1	-0.02881	-3.46381
20190704_SL_Transferrin_GP.19055.19055.6.0.dta	149	8099.34	3616.75	6	IMNGEADAMSLDGGFVYIAGKCGLVPVLAENYJK	22,Carbamidomethyl[C];	4482.59	4482.59	9-7-4-0-3	33	NXS	10	1	0.00581	4	0.07524	0.05543	2.59563	0.14387	T	b6+++;y9+;y14+;y14++;Y4++;	y9+;y14+;	sp|P02787|TRFE_HUMAN	K	SD	400	0.01	432	-0.02852	-7.88345	1.2e-07	sp|P02787|TRFE_HUMAN	1	-0.00333	-0.411196
20190704_SL_Transferrin_GP.19059.19059.3.0.dta	124	4654.83	2359.02	3	QQQHLFGSJVTDCSGNFCLF	13,Carbamidomethyl[C];18,Carbamidomethyl[C];	2295.81	2295.82	7-5-0-0-1	9	NXT	94	0	0	8	0.08815	0.04532	2.0649	0.09357	T	b3+;b4+;b5+;b6+;b7+;b8+;b9+;b17+;	b6+;	sp|P02787|TRFE_HUMAN	R	RS	622	0	630	0.0024	1.01694	4.43e-14	sp|P02787|TRFE_HUMAN	2	0.01646	3.53689
20190704_SL_Transferrin_GP.19062.19062.3.1.dta	217	4901.26	3700.78	3	IMNGEADAMSLDGGFVYIAGKCGLVPVLAENYJK	0,Amidine[AnyN-term];21,Carbamyl[K];22,Carbamidomethyl[C];	1200.48	1200.43	4-2-0-0-1	33	NXS	2	0	0	7	0.07557	0.05859	1.63514	0.0958	T	y2+;y4+;y5+;y6+;y7+;y9+;y10+;	y9+;	sp|P02787|TRFE_HUMAN	K	SD	400	0.01	432	-0.03016	-8.14753	0.183	sp|P02787|TRFE_HUMAN	1	-0.04841	-9.87899
20190704_SL_Transferrin_GP.19067.19067.3.1.dta	54	5415.17	1604.85	3	KCGLVPVLAENYJK	2,Carbamidomethyl[C];	3810.33	3810.36	7-6-3-0-4	13	NXS	60	2	0.0267	4	0.06493	0.12802	2.05294	0.26282	T	b5+;b7+;b9+;y9+;Y1+;Y1++;	y9+;	sp|P02787|TRFE_HUMAN	G	SD	420	0	432	0.00193	1.20187	3.31e-29	sp|P02787|TRFE_HUMAN	2	0.03885	7.17568
20190704_SL_Transferrin_GP.19073.19073.2.0.dta	54	3809.58	1604.85	2	KCGLVPVLAENYJK	2,Carbamidomethyl[C];	2204.74	2204.77	5-4-2-0-0	13	NXS	58	9	0.21784	18	0.24808	0.40241	5.17648	2.08305	T	b1+;b2+;b4+;b5+;b6+;b7+;b8+;b9+;b10+;b11+;b12+;y2+;y4+;y5+;y6+;y7+;y9+;y13+;Y0+;Y0+;Y1+;Y1+;Y2+;Y0++;Y1++;Y2++;Y3++;	b5+;y9+;Y0+;Y0+;Y1+;	sp|P02787|TRFE_HUMAN	G	SD	420	0	432	0.00193	1.20187	3.31e-29	sp|P02787|TRFE_HUMAN	2	0.03547	9.31328
20190704_SL_Transferrin_GP.19077.19077.3.1.dta	35	4434.74	1774.74	3	QQQHLFGSJVTDCSGN	0,Gln->pyro-Glu[AnyN-termQ];13,Carbamidomethyl[C];	2659.99	2659.96	6-4-1-0-4	9	NXT	96	1	0.00731	5	0.12707	0.08875	1.9553	0.17353	T	b7+;b9+;b10+;b12+;y3++;Y0+;	y3++;	sp|P02787|TRFE_HUMAN	R	FC	622	0	630	0.00072	0.405467	1.92e-18	sp|P02787|TRFE_HUMAN	2	-0.03317	-7.48123
20190704_SL_Transferrin_GP.19080.19080.3.0.dta	102	4143.64	1921.81	3	QQQHLFGSJVTDCSGNF	0,Gln->pyro-Glu[AnyN-termQ];13,Carbamidomethyl[C];	2221.83	2221.79	6-4-1-0-1	9	NXT	72	3	0.04774	7	0.05759	0.09322	2.05294	0.19138	T	b3+;b7+;b10+;b12+;b16+;y5+;y7+;Y0+;Y0+;Y1+;	Y1+;	sp|P02787|TRFE_HUMAN	R	CL	622	0	630	-0.00531	-2.76161	3.94e-14	sp|P02787|TRFE_HUMAN	2	-0.03903	-9.42146
20190704_SL_Transferrin_GP.19089.19089.5.2.dta	149	7953.28	3616.75	5	IMNGEADAMSLDGGFVYIAGKCGLVPVLAENYJK	22,Carbamidomethyl[C];	4336.53	4336.53	9-7-4-0-2	33	NXS	6	0	0	4	0.06508	0.04723	1.72853	0.08163	T	b6+++;y9+;y14+;y14++;	y14+;	sp|P02787|TRFE_HUMAN	K	SD	400	0.01	432	-0.02852	-7.88345	1.2e-07	sp|P02787|TRFE_HUMAN	1	0.00014	0.017605
20190704_SL_Transferrin_GP.19092.19092.5.2.dta	149	7953.28	3616.75	5	IMNGEADAMSLDGGFVYIAGKCGLVPVLAENYJK	22,Carbamidomethyl[C];	4336.53	4336.53	9-7-4-0-2	33	NXS	6	0	0	6	0.09384	0.08433	2.59563	0.21889	T	b6+++;y6+;y7+;y9+;y14+;y14++;	y9+;y14+;	sp|P02787|TRFE_HUMAN	K	SD	400	0	432	-0.02852	-7.88345	1.2e-07	sp|P02787|TRFE_HUMAN	1	0.00014	0.017605
20190704_SL_Transferrin_GP.19101.19101.3.0.dta	54	3955.7	1604.85	3	KCGLVPVLAENYJK	2,Carbamidomethyl[C];	2350.85	2350.83	5-4-2-0-1	13	NXS	20	7	0.12464	18	0.21495	0.35747	4.53585	1.62141	T	b1+;b2+;b4+;b5+;b7+;b8+;b9+;b10+;b11+;b12+;y4+;y5+;y6+;y7+;y9+;y10+;y12+;y13+;Y0+;Y0+;Y1+;Y1+;Y0++;Y1++;Y2++;	b5+;y9+;Y0+;Y1+;	sp|P02787|TRFE_HUMAN	G	SD	420	0	432	0.00193	1.20187	3.31e-29	sp|P02787|TRFE_HUMAN	2	-0.01934	-4.89037
20190704_SL_Transferrin_GP.19106.19106.3.1.dta	286	5405.32	3652.62	3	QQQHLFGSJVTDCSGNFCLFRSETKDLLFR	0,Gln->pyro-Glu[AnyN-termQ];13,Carbamidomethyl[C];13,Sulfide[C];16,Deamidated[N];18,Carbamidomethyl[C];18,Dioxidation[C];	1752.69	1752.64	4-4-0-0-2	9	NXT	26	0	0	6	0.13132	0.06187	2.82407	0.17472	T	b2+;b4+;b5+;b6+;b8+;b10+;	b4+;b6+;	sp|P02787|TRFE_HUMAN	R	DD	622	0	630	0.03123	8.54764	3.35e-09	sp|P02787|TRFE_HUMAN	1	-0.04896	-9.05935
20190704_SL_Transferrin_GP.19108.19108.4.0.dta	55	3866.66	1661.87	4	GKCGLVPVLAENYJK	3,Carbamidomethyl[C];	2204.79	2204.77	5-4-2-0-0	14	NXS	26	5	0.06766	16	0.14517	0.2615	4.543	1.188	T	b3+;b5+;b6+;b8+;b9+;b10+;b11+;b13+;y3+;y5+;y6+;y7+;y9+;y10+;y12+;y13+;Y0+;Y0+;Y1+;Y0++;Y1++;	b6+;y9+;Y0+;Y1+;	sp|P02787|TRFE_HUMAN	A	SD	419	0	432	-0.00068	-0.408936	2.5e-26	sp|P02787|TRFE_HUMAN	2	-0.02129	-5.50745
20190704_SL_Transferrin_GP.19109.19109.5.1.dta	149	7953.27	3616.75	5	IMNGEADAMSLDGGFVYIAGKCGLVPVLAENYJK	22,Carbamidomethyl[C];	4336.52	4336.53	9-7-4-0-2	33	NXS	6	0	0	4	0.06465	0.0456	1.72853	0.07882	T	b6+++;y9+;y14+;y14++;	y14+;	sp|P02787|TRFE_HUMAN	K	SD	400	0.01	432	-0.02852	-7.88345	1.2e-07	sp|P02787|TRFE_HUMAN	1	0.00721	0.906661
20190704_SL_Transferrin_GP.19111.19111.2.0.dta	102	3608.42	1921.81	2	QQQHLFGSJVTDCSGNF	0,Gln->pyro-Glu[AnyN-termQ];13,Carbamidomethyl[C];	1686.61	1686.59	7-2-0-0-1	9	NXT	12	2	0.03491	6	0.13549	0.2372	3.8331	0.90919	T	b3+;b4+;b5+;b6+;b7+;b9+;Y0+;Y1+;	b4+;b5+;Y1+;	sp|P02787|TRFE_HUMAN	R	CL	622	0	630	-0.00531	-2.76161	3.94e-14	sp|P02787|TRFE_HUMAN	2	-0.0187	-5.18375
20190704_SL_Transferrin_GP.19114.19114.3.1.dta	102	5320.03	1921.81	3	QQQHLFGSJVTDCSGNF	0,Gln->pyro-Glu[AnyN-termQ];13,Carbamidomethyl[C];	3398.22	3398.24	5-7-2-0-4	9	NXT	32	1	0.01104	5	0.10148	0.18201	3.03379	0.55219	T	b2+;b4+;b5+;b6+;b10+;Y1+;	b4+;b5+;	sp|P02787|TRFE_HUMAN	R	CL	622	0	630	-0.00531	-2.76161	3.94e-14	sp|P02787|TRFE_HUMAN	2	0.02364	4.44444
20190704_SL_Transferrin_GP.19115.19115.3.1.dta	187	4899.93	1146.61	3	VPVLAENYJK	-	3753.32	3753.32	9-7-3-0-0	9	NXS	74	0	0	5	0.05638	0.10548	2.0861	0.22005	T	y2+;y4+;y6+;y7+;y9+;	y9+;	sp|P02787|TRFE_HUMAN	L	SD	424	0	432	0.00143	1.24608	3.7e-28	sp|P02787|TRFE_HUMAN	1	0.00181	0.369469
20190704_SL_Transferrin_GP.19122.19122.3.2.dta	54	3826.64	1604.85	3	KCGLVPVLAENYJK	2,Carbamidomethyl[C];	2221.79	2221.79	6-4-1-0-1	13	NXS	16	7	0.10899	21	0.198	0.34493	5.17648	1.78554	T	b1+;b2+;b4+;b5+;b6+;b7+;b8+;b9+;b10+;b11+;b12+;b13+;y3+;y4+;y5+;y6+;y7+;y9+;y10+;y12+;y13+;Y0+;Y0+;Y1+;Y1+;Y2+;Y0++;Y2++;	b1+;b5+;y9+;Y0+;Y1+;	sp|P02787|TRFE_HUMAN	G	SD	420	0	432	0.00193	1.20187	3.31e-29	sp|P02787|TRFE_HUMAN	2	-0.00525	-1.37232
20190704_SL_Transferrin_GP.19123.19123.3.2.dta	54	3826.64	1604.85	3	KCGLVPVLAENYJK	2,Carbamidomethyl[C];	2221.79	2221.79	6-4-1-0-1	13	NXS	16	5	0.10444	21	0.23259	0.35984	5.17648	1.86273	T	b1+;b2+;b4+;b5+;b6+;b7+;b8+;b9+;b10+;b11+;b12+;b13+;y2+;y4+;y5+;y6+;y7+;y9+;y10+;y12+;y13+;Y0+;Y1+;Y1+;Y2+;Y0++;	b1+;b5+;y9+;Y0+;Y1+;	sp|P02787|TRFE_HUMAN	G	SD	420	0	432	0.00193	1.20187	3.31e-29	sp|P02787|TRFE_HUMAN	2	-0.00525	-1.37232
20190704_SL_Transferrin_GP.19124.19124.3.2.dta	54	3826.64	1604.85	3	KCGLVPVLAENYJK	2,Carbamidomethyl[C];	2221.79	2221.79	6-4-1-0-1	13	NXS	16	9	0.13411	21	0.22297	0.37668	4.53585	1.70856	T	b1+;b2+;b4+;b5+;b6+;b7+;b8+;b9+;b10+;b11+;b12+;b13+;y2+;y4+;y5+;y6+;y7+;y9+;y10+;y12+;y13+;Y0+;Y0+;Y1+;Y1+;Y2+;Y4+;Y0++;Y1++;Y2++;	b5+;y9+;Y0+;Y1+;	sp|P02787|TRFE_HUMAN	G	SD	420	0	432	0.00193	1.20187	3.31e-29	sp|P02787|TRFE_HUMAN	2	-0.00525	-1.37232
20190704_SL_Transferrin_GP.19125.19125.3.2.dta	54	3826.64	1604.85	3	KCGLVPVLAENYJK	2,Carbamidomethyl[C];	2221.79	2221.79	6-4-1-0-1	13	NXS	16	7	0.07851	21	0.19149	0.32933	5.17648	1.70478	T	b1+;b2+;b4+;b5+;b6+;b7+;b8+;b9+;b10+;b11+;b12+;b13+;y3+;y4+;y5+;y6+;y7+;y9+;y10+;y12+;y13+;Y0+;Y0+;Y1+;Y1+;Y2+;Y0++;Y1++;	b1+;b5+;y9+;Y0+;Y1+;	sp|P02787|TRFE_HUMAN	G	SD	420	0	432	0.00193	1.20187	3.31e-29	sp|P02787|TRFE_HUMAN	2	-0.00525	-1.37232
20190704_SL_Transferrin_GP.19126.19126.4.0.dta	102	4143.64	1921.81	4	QQQHLFGSJVTDCSGNF	0,Gln->pyro-Glu[AnyN-termQ];13,Carbamidomethyl[C];	2221.83	2221.79	6-4-1-0-1	9	NXT	72	2	0.03311	7	0.04515	0.09385	2.05294	0.19267	T	b7+;b10+;b11+;b12+;y2+;y4+;y5+;Y0+;Y0+;	Y0+;	sp|P02787|TRFE_HUMAN	R	CL	622	0	630	-0.00531	-2.76161	3.94e-14	sp|P02787|TRFE_HUMAN	2	-0.03935	-9.4987
20190704_SL_Transferrin_GP.19127.19127.5.0.dta	220	8115.31	3778.78	5	IMNGEADAMSLDGGFVYIAGKCGLVPVLAENYJK	0,Carbamidomethyl[AnyN-term];2,Oxidation[M];9,Dioxidation[M];21,Carbamidomethyl[K];22,Carbamidomethyl[C];	4336.54	4336.53	9-7-4-0-2	33	NXS	16	0	0	8	0.06156	0.11823	1.7325	0.20483	T	y4+;y5+;y6+;y7+;y9+;y10+;y13+;y16+;	y9+;	sp|P02787|TRFE_HUMAN	K	SD	400	0	432	0.02605	6.89192	9.03e-11	sp|P02787|TRFE_HUMAN	1	-0.0105	-1.29401
20190704_SL_Transferrin_GP.19134.19134.4.0.dta	124	4435.78	2359.02	4	QQQHLFGSJVTDCSGNFCLF	13,Carbamidomethyl[C];18,Carbamidomethyl[C];	2076.75	2076.75	6-4-0-0-2	9	NXT	90	0	0	4	0.04826	0.01654	2.0649	0.03416	T	b4+;b5+;b6+;b8+;	b6+;	sp|P02787|TRFE_HUMAN	R	RS	622	0.01	630	0.0024	1.01694	4.43e-14	sp|P02787|TRFE_HUMAN	2	-0.00462	-1.04177
20190704_SL_Transferrin_GP.19143.19143.3.1.dta	124	4305.69	2359.02	3	QQQHLFGSJVTDCSGNFCLF	13,Carbamidomethyl[C];18,Carbamidomethyl[C];	1946.66	1946.69	7-4-0-0-0	9	NXT	70	0	0	9	0.0768	0.05015	2.0649	0.10355	T	b3+;b4+;b6+;b7+;b8+;b9+;b10+;b12+;b17+;	b6+;	sp|P02787|TRFE_HUMAN	R	RS	622	0	630	0.0024	1.01694	4.43e-14	sp|P02787|TRFE_HUMAN	2	0.02413	5.60556
20190704_SL_Transferrin_GP.19144.19144.3.1.dta	54	5106.13	1604.85	3	KCGLVPVLAENYJK	2,Carbamidomethyl[C];	3501.28	3501.23	6-6-4-0-1	13	NXS	54	4	0.0863	5	0.08493	0.2025	3.8331	0.77622	T	b1+;b2+;b4+;b5+;y9+;Y0+;Y0+;Y1+;Y1++;	y9+;Y0+;Y1+;	sp|P02787|TRFE_HUMAN	G	SD	420	0	432	0.00193	1.20187	3.31e-29	sp|P02787|TRFE_HUMAN	2	-0.05028	-9.84884
20190704_SL_Transferrin_GP.19151.19151.3.0.dta	102	4111.62	1921.81	3	QQQHLFGSJVTDCSGNF	0,Gln->pyro-Glu[AnyN-termQ];13,Carbamidomethyl[C];	2189.81	2189.8	4-4-1-0-3	9	NXT	72	1	0.00804	5	0.07886	0.16682	3.03379	0.50608	T	b4+;b6+;b7+;b9+;b10+;Y1+;	b4+;b6+;	sp|P02787|TRFE_HUMAN	R	CL	622	0	630	-0.00531	-2.76161	3.94e-14	sp|P02787|TRFE_HUMAN	2	-0.00747	-1.81724
20190704_SL_Transferrin_GP.19164.19164.3.0.dta	102	4289.69	1921.81	3	QQQHLFGSJVTDCSGNF	0,Gln->pyro-Glu[AnyN-termQ];13,Carbamidomethyl[C];	2367.88	2367.85	6-4-1-0-2	9	NXT	74	3	0.06024	9	0.06718	0.13119	3.03379	0.398	T	b2+;b3+;b7+;b9+;b10+;b12+;b14+;y4+;y12+;Y0+;Y0+;Y1+;	Y0+;Y1+;	sp|P02787|TRFE_HUMAN	R	CL	622	0	630	-0.00531	-2.76161	3.94e-14	sp|P02787|TRFE_HUMAN	2	-0.03621	-8.44307
20190704_SL_Transferrin_GP.19169.19169.4.3.dta	102	4306.71	1921.81	4	QQQHLFGSJVTDCSGNF	0,Gln->pyro-Glu[AnyN-termQ];13,Carbamidomethyl[C];	2384.89	2384.86	7-4-0-0-3	9	NXT	52	5	0.04004	8	0.04618	0.12133	2.05294	0.24909	T	b7+;b9+;b10+;b12+;y2+;y5+;y6+;y7+;Y0+;Y0+;Y1+;Y0++;Y5++;	Y0+;	sp|P02787|TRFE_HUMAN	R	CL	622	0	630	-0.00531	-2.76161	3.94e-14	sp|P02787|TRFE_HUMAN	2	-0.03288	-7.63633
20190704_SL_Transferrin_GP.19170.19170.3.1.dta	47	4098.63	1356.62	3	QQQHLFGSJVTD	0,Gln->pyro-Glu[AnyN-termQ];	2742.02	2742.01	4-6-1-0-4	9	NXT	48	0	0	4	0.09495	0.12439	3.05561	0.38008	T	b3+;b4+;b6+;b10+;	b4+;b6+;	sp|P02787|TRFE_HUMAN	R	CS	622	0	630	0.00079	0.581908	3.58e-17	sp|P02787|TRFE_HUMAN	1	-0.00124	-0.302614
20190704_SL_Transferrin_GP.19171.19171.2.0.dta	47	3458.42	1356.62	2	QQQHLFGSJVTD	0,Gln->pyro-Glu[AnyN-termQ];	2101.8	2101.78	4-5-0-0-3	9	NXT	36	0	0	5	0.13701	0.1878	3.85904	0.72474	T	b4+;b5+;b6+;b7+;b10+;	b4+;b5+;b6+;	sp|P02787|TRFE_HUMAN	R	CS	622	0	630	0.00079	0.581908	3.58e-17	sp|P02787|TRFE_HUMAN	1	-0.02132	-6.16642
20190704_SL_Transferrin_GP.19175.19175.3.0.dta	51	4128.63	1516.65	3	QQQHLFGSJVTDC	0,Gln->pyro-Glu[AnyN-termQ];13,Carbamidomethyl[C];	2611.98	2611.95	5-6-1-0-2	9	NXT	22	1	0.03302	4	0.07122	0.10207	3.04454	0.31075	T	b4+;b6+;b8+;b10+;Y2+;	b4+;Y2+;	sp|P02787|TRFE_HUMAN	R	SG	622	0	630	-0.00112	-0.737992	2.15e-22	sp|P02787|TRFE_HUMAN	1	-0.02668	-6.46373
20190704_SL_Transferrin_GP.19181.19181.4.2.dta	54	3956.71	1604.85	4	KCGLVPVLAENYJK	2,Carbamidomethyl[C];	2351.86	2351.85	5-4-1-0-3	13	NXS	14	5	0.09131	9	0.17611	0.27042	4.53585	1.22658	T	b1+;b2+;b5+;b7+;b8+;b9+;b12+;y6+;y9+;Y0+;Y0+;Y1+;Y0++;Y1++;	b1+;b5+;y9+;Y0+;	sp|P02787|TRFE_HUMAN	G	SD	420	0	432	0.00193	1.20187	3.31e-29	sp|P02787|TRFE_HUMAN	2	-0.0089	-2.24991
20190704_SL_Transferrin_GP.19182.19182.3.1.dta	102	5344.05	1921.81	3	QQQHLFGSJVTDCSGNF	0,Gln->pyro-Glu[AnyN-termQ];13,Carbamidomethyl[C];	3422.24	3422.22	10-6-1-0-2	9	NXT	74	2	0.02954	5	0.03264	0.08589	2.05294	0.17633	T	b7+;b9+;b10+;y4+;y6+;Y0+;Y1+;	Y1+;	sp|P02787|TRFE_HUMAN	R	CL	622	0	630	-0.00531	-2.76161	3.94e-14	sp|P02787|TRFE_HUMAN	2	-0.02355	-4.40758
20190704_SL_Transferrin_GP.19194.19194.3.1.dta	124	5000.95	2359.02	3	QQQHLFGSJVTDCSGNFCLF	13,Carbamidomethyl[C];18,Carbamidomethyl[C];	2641.93	2641.93	5-4-3-0-1	9	NXT	84	0	0	7	0.0737	0.0396	2.0649	0.08177	T	b3+;b4+;b5+;b6+;b7+;b8+;b9+;	b5+;	sp|P02787|TRFE_HUMAN	R	RS	622	0	630	0.0024	1.01694	4.43e-14	sp|P02787|TRFE_HUMAN	2	-0.00491	-0.98201
20190704_SL_Transferrin_GP.19218.19218.2.0.dta	104	3569.51	2515.12	2	QQQHLFGSJVTDCSGNFCLFR	13,Carbamidomethyl[C];18,Carbamidomethyl[C];	1054.39	1054.37	4-2-0-0-0	9	NXT	32	0	0	5	0.06374	0.01708	1.72722	0.0295	T	b3+;b4+;b6+;b8+;b17+;	b6+;	sp|P02787|TRFE_HUMAN	R	SE	622	0.01	630	-0.00514	-2.04284	4.51e-12	sp|P02787|TRFE_HUMAN	2	-0.0201	-5.63258
20190704_SL_Transferrin_GP.19219.19219.3.0.dta	47	4317.69	1356.62	3	QQQHLFGSJVTD	0,Gln->pyro-Glu[AnyN-termQ];	2961.07	2961.09	5-7-1-0-3	9	NXT	32	0	0	5	0.11766	0.16308	2.06901	0.33742	T	b4+;b5+;b6+;b7+;b9+;	b4+;	sp|P02787|TRFE_HUMAN	R	CS	622	0	630	0.00079	0.581908	3.58e-17	sp|P02787|TRFE_HUMAN	1	0.01772	4.10502
20190704_SL_Transferrin_GP.19223.19223.2.0.dta	47	3488.4	1356.62	2	QQQHLFGSJVTD	0,Gln->pyro-Glu[AnyN-termQ];	2131.78	2131.76	4-3-2-0-2	9	NXT	18	0	0	4	0.19641	0.17515	3.05561	0.53519	T	b5+;b6+;b7+;b10+;	b5+;b6+;	sp|P02787|TRFE_HUMAN	R	CS	622	0	630	0.00079	0.581908	3.58e-17	sp|P02787|TRFE_HUMAN	1	-0.02542	-7.28906
20190704_SL_Transferrin_GP.19227.19227.3.0.dta	102	4508.77	1921.81	3	QQQHLFGSJVTDCSGNF	0,Gln->pyro-Glu[AnyN-termQ];13,Carbamidomethyl[C];	2586.96	2586.92	7-5-1-0-1	9	NXT	80	3	0.09527	5	0.09588	0.19376	3.8331	0.74269	T	b3+;b4+;b9+;b10+;b12+;Y0+;Y0+;Y1+;	b4+;Y0+;Y1+;	sp|P02787|TRFE_HUMAN	R	CL	622	0	630	-0.00531	-2.76161	3.94e-14	sp|P02787|TRFE_HUMAN	2	-0.03679	-8.16141
20190704_SL_Transferrin_GP.19239.19239.3.1.dta	35	4159.63	1774.74	3	QQQHLFGSJVTDCSGN	0,Gln->pyro-Glu[AnyN-termQ];13,Carbamidomethyl[C];	2384.89	2384.86	7-4-0-0-3	9	NXT	70	5	0.0086	6	0.09922	0.04503	1.9553	0.08805	T	b2+;b13+;b14+;y11+;y13+;y3++;Y0+;Y0+;Y1+;Y2+;Y2++;	y3++;	sp|P02787|TRFE_HUMAN	R	FC	622	0	630	0.00072	0.405467	1.92e-18	sp|P02787|TRFE_HUMAN	2	-0.02592	-6.23279
20190704_SL_Transferrin_GP.19246.19246.3.1.dta	35	4159.63	1774.74	3	QQQHLFGSJVTDCSGN	0,Gln->pyro-Glu[AnyN-termQ];13,Carbamidomethyl[C];	2384.89	2384.86	7-4-0-0-3	9	NXT	70	3	0.00807	5	0.10107	0.04231	1.9553	0.08272	T	b2+;b13+;b15+;y11+;y3++;Y0+;Y2+;Y2++;	y3++;	sp|P02787|TRFE_HUMAN	R	FC	622	0	630	0.00072	0.405467	1.92e-18	sp|P02787|TRFE_HUMAN	2	-0.02592	-6.23279
20190704_SL_Transferrin_GP.19261.19261.3.0.dta	125	5531.2	2359.02	3	QQQHLFGSJVTDCSGNFCLF	13,Carbamidomethyl[C];18,Carbamidomethyl[C];	3172.18	3172.15	9-7-0-0-2	9	NXT	76	0	0	6	0.07441	0.0376	1.94186	0.07301	T	b3+;b4+;b6+;b7+;b8+;b10+;	b4+;	sp|P02787|TRFE_HUMAN	R	RS	622	0	630	0.0024	1.01694	4.43e-14	sp|P02787|TRFE_HUMAN	2	-0.03234	-5.84786
20190704_SL_Transferrin_GP.19265.19265.3.0.dta	124	5531.2	2359.02	3	QQQHLFGSJVTDCSGNFCLF	13,Carbamidomethyl[C];18,Carbamidomethyl[C];	3172.18	3172.15	9-7-0-0-2	9	NXT	76	0	0	7	0.10705	0.0416	3.85241	0.16026	T	b1+;b3+;b4+;b5+;b6+;b7+;b8+;	b4+;b5+;b6+;	sp|P02787|TRFE_HUMAN	R	RS	622	0	630	0.0024	1.01694	4.43e-14	sp|P02787|TRFE_HUMAN	2	-0.03234	-5.84786
20190704_SL_Transferrin_GP.19269.19269.3.0.dta	54	3809.64	1604.85	3	KCGLVPVLAENYJK	2,Carbamidomethyl[C];	2204.8	2204.77	5-4-2-0-0	13	NXS	26	5	0.12888	17	0.22005	0.34638	4.53585	1.57112	T	b1+;b2+;b4+;b5+;b7+;b8+;b9+;b10+;b11+;b12+;y4+;y5+;y6+;y7+;y9+;y10+;y13+;Y0+;Y0+;Y1+;Y1+;Y1++;	b5+;y9+;Y0+;Y1+;	sp|P02787|TRFE_HUMAN	G	SD	420	0	432	0.00193	1.20187	3.31e-29	sp|P02787|TRFE_HUMAN	2	-0.0231	-6.06513
20190704_SL_Transferrin_GP.19284.19284.3.1.dta	124	5538.15	2359.02	3	QQQHLFGSJVTDCSGNFCLF	13,Carbamidomethyl[C];18,Carbamidomethyl[C];	3179.13	3179.17	4-6-2-0-5	9	NXT	54	0	0	6	0.1056	0.03927	3.05003	0.11978	T	b3+;b4+;b5+;b6+;b8+;b17+;	b5+;b6+;	sp|P02787|TRFE_HUMAN	R	RS	622	0	630	0.0024	1.01694	4.43e-14	sp|P02787|TRFE_HUMAN	2	0.04253	7.68092
20190704_SL_Transferrin_GP.19291.19291.4.1.dta	102	4289.7	1921.81	4	QQQHLFGSJVTDCSGNF	0,Gln->pyro-Glu[AnyN-termQ];13,Carbamidomethyl[C];	2367.89	2367.85	6-4-1-0-2	9	NXT	80	3	0.05549	6	0.06733	0.16714	3.03379	0.50708	T	b6+;b7+;b9+;b10+;b12+;y2+;Y0+;Y0+;Y1+;	b6+;Y0+;	sp|P02787|TRFE_HUMAN	R	CL	622	0	630	-0.00531	-2.76161	3.94e-14	sp|P02787|TRFE_HUMAN	2	-0.04218	-9.83507
20190704_SL_Transferrin_GP.19308.19308.3.0.dta	273	4142.64	2195.91	3	QQQHLFGSNVTDCSGJFCL	0,Gln->pyro-Glu[AnyN-termQ];9,Deamidated[N];13,Carbamidomethyl[C];18,Carbamidomethyl[C];	1946.72	1946.69	7-4-0-0-0	16	NXC	60	0	0	8	0.05768	0.10547	2.06085	0.21737	T	b2+;b3+;b4+;b9+;b11+;b12+;b13+;b15+;	b4+;	sp|P02787|TRFE_HUMAN	R	FR	622	0	637	0.01286	5.85368	4.37e-32	sp|P02787|TRFE_HUMAN	1	-0.0373	-9.00604
20190704_SL_Transferrin_GP.19317.19317.4.0.dta	102	4200.66	1921.81	4	QQQHLFGSJVTDCSGNF	0,Gln->pyro-Glu[AnyN-termQ];13,Carbamidomethyl[C];	2278.85	2278.81	6-5-1-0-0	9	NXT	84	0	0	4	0.03618	0.09638	2.05294	0.19786	T	b4+;b5+;b7+;y2+;	b7+;	sp|P02787|TRFE_HUMAN	R	CL	622	0	630	-0.00531	-2.76161	3.94e-14	sp|P02787|TRFE_HUMAN	2	-0.0371	-8.83399
20190704_SL_Transferrin_GP.19332.19332.3.0.dta	102	3852.52	1921.81	3	QQQHLFGSJVTDCSGNF	0,Gln->pyro-Glu[AnyN-termQ];13,Carbamidomethyl[C];	1930.71	1930.69	6-4-0-0-1	9	NXT	30	3	0.09298	5	0.09345	0.17456	3.8331	0.66912	T	b6+;b7+;b9+;b10+;b16+;Y0+;Y1+;Y1+;	b6+;Y0+;Y1+;	sp|P02787|TRFE_HUMAN	R	CL	622	0	630	-0.00531	-2.76161	3.94e-14	sp|P02787|TRFE_HUMAN	2	-0.01483	-3.85042
20190704_SL_Transferrin_GP.19335.19335.2.0.dta	4	3684.46	1041.47	2	QQQHLFGSJ	0,Gln->pyro-Glu[AnyN-termQ];	2642.98	2642.95	5-4-2-0-3	9	NXT	8	0	0	4	0.2026	0.18432	3.90115	0.71906	T	b2+;b4+;b5+;b6+;	b4+;b5+;b6+;	sp|P02787|TRFE_HUMAN	R	VT	622	0	630	0.00038	0.364523	2.74e-12	sp|P02787|TRFE_HUMAN	1	-0.03486	-9.46387
20190704_SL_Transferrin_GP.19337.19337.2.0.dta	124	3600.47	2359.02	2	QQQHLFGSJVTDCSGNFCLF	13,Carbamidomethyl[C];18,Carbamidomethyl[C];	1241.45	1241.45	3-3-0-0-1	9	NXT	48	0	0	7	0.0993	0.03787	3.05003	0.1155	T	b3+;b4+;b5+;b6+;b7+;b10+;b17+;	b5+;b6+;	sp|P02787|TRFE_HUMAN	R	RS	622	0	630	0.0024	1.01694	4.43e-14	sp|P02787|TRFE_HUMAN	2	0.00425	1.18073
20190704_SL_Transferrin_GP.19354.19354.2.0.dta	102	3470.36	1921.81	2	QQQHLFGSJVTDCSGNF	0,Gln->pyro-Glu[AnyN-termQ];13,Carbamidomethyl[C];	1548.54	1548.54	4-3-1-0-0	9	NXT	48	2	0.04355	6	0.21108	0.26626	3.8331	1.0206	T	b1+;b4+;b5+;b6+;b7+;b10+;Y0+;Y1+;	b4+;b5+;b6+;	sp|P02787|TRFE_HUMAN	R	CL	622	0	630	-0.00531	-2.76161	3.94e-14	sp|P02787|TRFE_HUMAN	2	0.00231	0.665832
20190704_SL_Transferrin_GP.19354.19354.3.1.dta	39	5205.03	1660.7	3	QQQHLFGSJVTDCSG	0,Gln->pyro-Glu[AnyN-termQ];13,Carbamidomethyl[C];	3544.33	3544.3	5-7-2-0-5	9	NXT	66	0	0	6	0.21108	0.20627	3.83944	0.79196	T	b1+;b4+;b5+;b6+;b7+;b10+;	b4+;b5+;b6+;	sp|P02787|TRFE_HUMAN	R	NF	622	0	630	-0.00157	-0.944824	1.56e-15	sp|P02787|TRFE_HUMAN	1	-0.02779	-5.34007
20190704_SL_Transferrin_GP.19361.19361.3.1.dta	47	4218.67	1356.62	3	QQQHLFGSJVTD	0,Gln->pyro-Glu[AnyN-termQ];	2862.06	2862.02	6-5-2-0-2	9	NXT	54	0	0	4	0.06336	0.0927	2.06901	0.1918	T	b3+;b5+;b6+;b7+;	b7+;	sp|P02787|TRFE_HUMAN	R	CS	622	0	630	0.00079	0.581908	3.58e-17	sp|P02787|TRFE_HUMAN	1	-0.03674	-8.7109
20190704_SL_Transferrin_GP.19382.19382.3.0.dta	102	4217.67	1921.81	3	QQQHLFGSJVTDCSGNF	0,Gln->pyro-Glu[AnyN-termQ];13,Carbamidomethyl[C];	2295.86	2295.82	7-5-0-0-1	9	NXT	38	0	0	4	0.05634	0.1	2.05294	0.2053	T	b5+;b6+;b7+;y5+;	b7+;	sp|P02787|TRFE_HUMAN	R	CL	622	0	630	-0.00531	-2.76161	3.94e-14	sp|P02787|TRFE_HUMAN	2	-0.03104	-7.36122
20190704_SL_Transferrin_GP.19384.19384.3.1.dta	272	5537.17	2195.91	3	QQQHLFGSJVTDCSGNFCL	0,Gln->pyro-Glu[AnyN-termQ];13,Carbamidomethyl[C];16,Deamidated[N];18,Carbamidomethyl[C];	3341.26	3341.22	5-6-2-0-5	9	NXT	64	0	0	8	0.0959	0.0815	2.06085	0.16795	T	b2+;b3+;b6+;b7+;b8+;b9+;b10+;b12+;	b6+;	sp|P02787|TRFE_HUMAN	R	FR	622	0	630	0.01286	5.85368	4.37e-32	sp|P02787|TRFE_HUMAN	1	-0.03909	-7.0608
20190704_SL_Transferrin_GP.19389.19389.4.2.dta	274	4509.78	2499.08	4	QQQHLFGSJVTDCSGNFCLFR	0,Gln->pyro-Glu[AnyN-termQ];13,Carbamidomethyl[C];16,Deamidated[N];18,Carbamidomethyl[C];	2010.7	2010.69	9-2-0-0-1	9	NXT	64	0	0	4	0.09675	0.11049	2.86934	0.31703	T	b4+;b5+;b10+;b17+;	b4+;b17+;	sp|P02787|TRFE_HUMAN	R	SE	622	0	630	0.01471	5.88381	4.88e-25	sp|P02787|TRFE_HUMAN	4	-0.00751	-1.66564
20190704_SL_Transferrin_GP.19407.19407.3.1.dta	102	5368.01	1921.81	3	QQQHLFGSJVTDCSGNF	0,Gln->pyro-Glu[AnyN-termQ];13,Carbamidomethyl[C];	3446.19	3446.23	8-7-2-0-1	9	NXT	24	2	0.03071	4	0.07477	0.14863	2.05294	0.30512	T	b5+;b6+;b7+;b10+;Y0+;Y1+;	b5+;	sp|P02787|TRFE_HUMAN	R	CL	622	0	630	-0.00531	-2.76161	3.94e-14	sp|P02787|TRFE_HUMAN	2	0.03419	6.37045
20190704_SL_Transferrin_GP.19411.19411.3.1.dta	101	5370.13	1921.81	3	QQQHLFGSJVTDCSGNF	0,Gln->pyro-Glu[AnyN-termQ];13,Carbamidomethyl[C];	3448.31	3448.27	8-7-0-0-5	9	NXT	56	0	0	4	0.10708	0.07613	2.89411	0.22034	T	b2+;b6+;b7+;y7++;	b6+;y7++;	sp|P02787|TRFE_HUMAN	R	CL	622	0	630	-0.00531	-2.76161	3.94e-14	sp|P02787|TRFE_HUMAN	2	-0.04661	-8.68105
20190704_SL_Transferrin_GP.19416.19416.3.0.dta	124	4143.65	2359.02	3	QQQHLFGSJVTDCSGNFCLF	13,Carbamidomethyl[C];18,Carbamidomethyl[C];	1784.63	1784.63	6-4-0-0-0	9	NXT	74	0	0	8	0.11695	0.05504	3.05003	0.16787	T	b4+;b5+;b6+;b8+;b9+;b10+;b12+;b17+;	b5+;b6+;	sp|P02787|TRFE_HUMAN	R	RS	622	0	630	0.0024	1.01694	4.43e-14	sp|P02787|TRFE_HUMAN	2	0.00901	2.17495
20190704_SL_Transferrin_GP.19417.19417.3.0.dta	124	4143.65	2359.02	3	QQQHLFGSJVTDCSGNFCLF	13,Carbamidomethyl[C];18,Carbamidomethyl[C];	1784.63	1784.63	6-4-0-0-0	9	NXT	74	0	0	6	0.11903	0.04314	3.85241	0.16621	T	b4+;b5+;b6+;b7+;b8+;b17+;	b4+;b5+;b6+;	sp|P02787|TRFE_HUMAN	R	RS	622	0	630	0.0024	1.01694	4.43e-14	sp|P02787|TRFE_HUMAN	2	0.00901	2.17495
20190704_SL_Transferrin_GP.19418.19418.3.0.dta	39	4143.65	1660.7	3	QQQHLFGSJVTDCSG	0,Gln->pyro-Glu[AnyN-termQ];13,Carbamidomethyl[C];	2482.95	2482.91	6-6-0-0-2	9	NXT	74	1	0.00439	5	0.06784	0.09569	2.05687	0.19683	T	b2+;b7+;b9+;b10+;b12+;Y0+;	b10+;	sp|P02787|TRFE_HUMAN	R	NF	622	0	630	-0.00157	-0.944824	1.56e-15	sp|P02787|TRFE_HUMAN	1	-0.03744	-9.03763
20190704_SL_Transferrin_GP.19437.19437.5.0.dta	149	7953.26	3616.75	5	IMNGEADAMSLDGGFVYIAGKCGLVPVLAENYJK	22,Carbamidomethyl[C];	4336.51	4336.53	9-7-4-0-2	33	NXS	6	1	0.00444	5	0.09418	0.06835	1.72853	0.11815	T	b6+++;y6+;y9+;y14+;y14++;Y4++;	y14+;	sp|P02787|TRFE_HUMAN	K	SD	400	0.01	432	-0.02852	-7.88345	1.2e-07	sp|P02787|TRFE_HUMAN	1	0.01498	1.88375
20190704_SL_Transferrin_GP.19444.19444.4.1.dta	54	3809.64	1604.85	4	KCGLVPVLAENYJK	2,Carbamidomethyl[C];	2204.8	2204.77	5-4-2-0-0	13	NXS	26	5	0.07755	20	0.19161	0.3223	4.53585	1.46189	T	b1+;b2+;b3+;b4+;b5+;b6+;b7+;b8+;b9+;b10+;b11+;b12+;y2+;y3+;y5+;y6+;y7+;y9+;y10+;y12+;Y0+;Y0+;Y1+;Y0++;Y1++;	b1+;b5+;y9+;Y0+;	sp|P02787|TRFE_HUMAN	G	SD	420	0	432	0.00193	1.20187	3.31e-29	sp|P02787|TRFE_HUMAN	2	-0.02323	-6.09926
20190704_SL_Transferrin_GP.19458.19458.4.0.dta	124	4143.64	2359.02	4	QQQHLFGSJVTDCSGNFCLF	13,Carbamidomethyl[C];18,Carbamidomethyl[C];	1784.62	1784.63	6-4-0-0-0	9	NXT	72	0	0	9	0.05172	0.03809	2.0649	0.07865	T	b3+;b4+;b6+;b7+;b8+;b9+;b10+;b11+;b17+;	b6+;	sp|P02787|TRFE_HUMAN	R	RS	622	0	630	0.0024	1.01694	4.43e-14	sp|P02787|TRFE_HUMAN	2	0.01607	3.87919
20190704_SL_Transferrin_GP.19467.19467.3.1.dta	99	5409.16	2943.31	3	QQQHLFGSJVTDCSGNFCLFRSETK	0,Gln->pyro-Glu[AnyN-termQ];13,Carbamidomethyl[C];18,Carbamidomethyl[C];	2465.84	2465.89	5-6-1-0-1	9	NXT	74	0	0	6	0.07356	0.08758	1.91432	0.16765	T	b2+;b3+;b6+;b7+;b8+;b10+;	b6+;	sp|P02787|TRFE_HUMAN	R	DL	622	0	630	-0.00271	-0.920424	5.22e-48	sp|P02787|TRFE_HUMAN	2	0.05172	9.56344
20190704_SL_Transferrin_GP.19472.19472.2.0.dta	51	3602.43	1516.65	2	QQQHLFGSJVTDC	0,Gln->pyro-Glu[AnyN-termQ];13,Carbamidomethyl[C];	2085.79	2085.79	3-5-0-0-4	9	NXT	20	2	0.03776	5	0.04116	0.07076	2.06085	0.14583	T	b2+;b7+;b8+;b9+;b12+;Y2+;Y2+;	Y2+;	sp|P02787|TRFE_HUMAN	R	SG	622	0	630	-0.00112	-0.737992	2.15e-22	sp|P02787|TRFE_HUMAN	1	0.00042	0.11662
20190704_SL_Transferrin_GP.19472.19472.3.1.dta	104	5403.15	2515.12	3	QQQHLFGSJVTDCSGNFCLFR	13,Carbamidomethyl[C];18,Carbamidomethyl[C];	2888.02	2888.07	4-6-1-0-5	9	NXT	60	0	0	7	0.09303	0.02435	1.72722	0.04206	T	b3+;b4+;b5+;b6+;b7+;b8+;b17+;	b6+;	sp|P02787|TRFE_HUMAN	R	SE	622	0.01	630	-0.00514	-2.04284	4.51e-12	sp|P02787|TRFE_HUMAN	2	0.04792	8.87064
20190704_SL_Transferrin_GP.19474.19474.4.3.dta	24	4312.68	1774.74	4	QQQHLFGSJVTDCSGN	0,Gln->pyro-Glu[AnyN-termQ];13,Carbamidomethyl[C];	2537.93	2537.91	4-5-2-0-2	9	NXT	42	2	0.01494	4	0.04584	0.11294	2.05294	0.23186	T	b2+;b5+;b6+;b9+;Y2+;Y2++;	b5+;	sp|P02787|TRFE_HUMAN	R	FC	622	0	630	0.00072	0.405467	1.92e-18	sp|P02787|TRFE_HUMAN	2	-0.01664	-3.85928
20190704_SL_Transferrin_GP.19477.19477.3.0.dta	274	4525.75	2499.08	3	QQQHLFGSJVTDCSGNFCLFR	0,Gln->pyro-Glu[AnyN-termQ];13,Carbamidomethyl[C];16,Deamidated[N];18,Carbamidomethyl[C];	2026.67	2026.69	10-2-0-0-0	9	NXT	40	0	0	5	0.1205	0.11704	3.63785	0.42576	T	b3+;b5+;b6+;b10+;b17+;	b5+;b6+;b17+;	sp|P02787|TRFE_HUMAN	R	SE	622	0	630	0.01471	5.88381	4.88e-25	sp|P02787|TRFE_HUMAN	4	0.01728	3.81902
20190704_SL_Transferrin_GP.19481.19481.3.0.dta	124	4305.68	2359.02	3	QQQHLFGSJVTDCSGNFCLF	13,Carbamidomethyl[C];18,Carbamidomethyl[C];	1946.66	1946.69	7-4-0-0-0	9	NXT	66	0	0	10	0.06958	0.05119	2.0649	0.10569	T	b3+;b4+;b6+;b7+;b8+;b9+;b10+;b11+;b12+;b17+;	b6+;	sp|P02787|TRFE_HUMAN	R	RS	622	0	630	0.0024	1.01694	4.43e-14	sp|P02787|TRFE_HUMAN	2	0.02739	6.36289
20190704_SL_Transferrin_GP.19492.19492.3.0.dta	24	4234.67	1774.74	3	QQQHLFGSJVTDCSGN	0,Gln->pyro-Glu[AnyN-termQ];13,Carbamidomethyl[C];	2459.93	2459.93	3-9-0-0-1	9	NXT	54	0	0	5	0.06128	0.09235	2.05294	0.18958	T	b2+;b5+;b7+;b10+;b12+;	b5+;	sp|P02787|TRFE_HUMAN	R	FC	622	0	630	0.00072	0.405467	1.92e-18	sp|P02787|TRFE_HUMAN	2	-0.00055	-0.129911
20190704_SL_Transferrin_GP.19493.19493.3.1.dta	78	5402.27	2960.34	3	QQQHLFGSJVTDCSGNFCLFRSETK	13,Carbamidomethyl[C];18,Carbamidomethyl[C];	2441.93	2441.88	7-5-0-0-2	9	NXT	26	0	0	6	0.08211	0.03034	1.78743	0.05424	T	b3+;b4+;b5+;b6+;b8+;b17+;	b5+;	sp|P02787|TRFE_HUMAN	R	DL	622	0.01	630	-0.00418	-1.41153	1.39e-08	sp|P02787|TRFE_HUMAN	2	-0.04467	-8.27022
20190704_SL_Transferrin_GP.19495.19495.5.1.dta	146	7971.28	3778.8	5	KIMNGEADAMSLDGGFVYIAGKCGLVPVLAENYJK	3,Oxidation[M];4,Deamidated[N];10,Oxidation[M];23,Carbamidomethyl[C];32,Deamidated[N];	4192.48	4192.51	9-7-2-0-5	34	NXS	4	0	0	4	0.04146	0.01805	1.72461	0.03113	T	b1+;b19++;y14++;y29+++;	b1+;	sp|P02787|TRFE_HUMAN	A	SD	399	0.01	432	0.0009	0.238109	7.51e-06	sp|P02787|TRFE_HUMAN	1	0.03246	4.07265
20190704_SL_Transferrin_GP.19496.19496.2.0.dta	258	3647.57	2082.83	2	QQQHLFGSJVTDCSGNFC	0,Gln->pyro-Glu[AnyN-termQ];13,Carbamidomethyl[C];16,Deamidated[N];18,Carbamidomethyl[C];	1564.74	1564.71	4-3-0-1-0	9	NXT	28	0	0	4	0.17596	0.0971	1.94716	0.18906	T	b1+;b4+;b5+;b6+;	b4+;	sp|P02787|TRFE_HUMAN	R	LF	622	0	630	0.01611	7.73096	5.86e-12	sp|P02787|TRFE_HUMAN	1	-0.02845	-7.80182
20190704_SL_Transferrin_GP.19500.19500.3.0.dta	124	4289.69	2359.02	3	QQQHLFGSJVTDCSGNFCLF	13,Carbamidomethyl[C];18,Carbamidomethyl[C];	1930.67	1930.69	6-4-0-0-1	9	NXT	72	0	0	9	0.06932	0.04441	2.0649	0.09169	T	b3+;b4+;b6+;b7+;b8+;b9+;b10+;b11+;b17+;	b6+;	sp|P02787|TRFE_HUMAN	R	RS	622	0	630	0.0024	1.01694	4.43e-14	sp|P02787|TRFE_HUMAN	2	0.02598	6.05784
20190704_SL_Transferrin_GP.19505.19505.2.0.dta	47	3458.39	1356.62	2	QQQHLFGSJVTD	0,Gln->pyro-Glu[AnyN-termQ];	2101.77	2101.78	4-5-0-0-3	9	NXT	26	0	0	5	0.07401	0.07652	2.06901	0.15831	T	b2+;b6+;b7+;b9+;b10+;	b6+;	sp|P02787|TRFE_HUMAN	R	CS	622	0	630	0.00079	0.581908	3.58e-17	sp|P02787|TRFE_HUMAN	1	0.01128	3.2626
20190704_SL_Transferrin_GP.19522.19522.3.1.dta	54	3836.66	1604.85	3	KCGLVPVLAENYJK	2,Carbamidomethyl[C];	2231.81	2231.82	5-7-0-0-0	13	NXS	26	6	0.10688	14	0.18437	0.3092	5.17648	1.60057	T	b1+;b2+;b4+;b5+;b7+;b8+;b9+;b10+;b12+;y4+;y5+;y6+;y7+;y9+;Y0+;Y0+;Y1+;Y1+;Y0++;Y1++;	b1+;b5+;y9+;Y0+;Y1+;	sp|P02787|TRFE_HUMAN	G	SD	420	0	432	0.00193	1.20187	3.31e-29	sp|P02787|TRFE_HUMAN	2	0.00973	2.53674
20190704_SL_Transferrin_GP.19532.19532.2.0.dta	39	3574.41	1660.7	2	QQQHLFGSJVTDCSG	0,Gln->pyro-Glu[AnyN-termQ];13,Carbamidomethyl[C];	1913.71	1913.68	5-4-1-0-0	9	NXT	44	0	0	6	0.13058	0.16304	3.03913	0.49549	T	b3+;b5+;b6+;b7+;b9+;b10+;	b5+;b6+;	sp|P02787|TRFE_HUMAN	R	NF	622	0	630	-0.00157	-0.944824	1.56e-15	sp|P02787|TRFE_HUMAN	1	-0.03384	-9.46987
20190704_SL_Transferrin_GP.19532.19532.3.1.dta	274	5361.11	2499.08	3	QQQHLFGSJVTDCSGNFCLFR	0,Gln->pyro-Glu[AnyN-termQ];13,Carbamidomethyl[C];16,Deamidated[N];18,Carbamidomethyl[C];	2862.03	2862.02	6-5-2-0-2	9	NXT	80	0	0	6	0.13058	0.17007	2.86934	0.48799	T	b3+;b5+;b6+;b7+;b9+;b10+;	b5+;b6+;	sp|P02787|TRFE_HUMAN	R	SE	622	0	630	0.01471	5.88381	4.88e-25	sp|P02787|TRFE_HUMAN	4	-0.01335	-2.49062
20190704_SL_Transferrin_GP.19540.19540.4.0.dta	51	4305.68	1516.65	4	QQQHLFGSJVTDC	0,Gln->pyro-Glu[AnyN-termQ];13,Carbamidomethyl[C];	2789.03	2789	5-4-2-0-4	9	NXT	66	2	0.03122	5	0.03658	0.07077	2.06085	0.14586	T	b2+;b7+;b9+;b10+;b12+;Y2+;Y2+;	Y2+;	sp|P02787|TRFE_HUMAN	R	SG	622	0	630	-0.00112	-0.737992	2.15e-22	sp|P02787|TRFE_HUMAN	1	-0.02906	-6.75076
20190704_SL_Transferrin_GP.19547.19547.5.0.dta	149	8010.25	3616.75	5	IMNGEADAMSLDGGFVYIAGKCGLVPVLAENYJK	22,Carbamidomethyl[C];	4393.5	4393.55	9-8-4-0-1	33	NXS	10	0	0	4	0.08859	0.05697	1.72853	0.09847	T	b6+++;y9+;y14+;y15+;	y14+;	sp|P02787|TRFE_HUMAN	K	SD	400	0.01	432	-0.02852	-7.88345	1.2e-07	sp|P02787|TRFE_HUMAN	1	0.05193	6.4838
20190704_SL_Transferrin_GP.19554.19554.3.0.dta	55	3866.67	1661.87	3	GKCGLVPVLAENYJK	3,Carbamidomethyl[C];	2204.8	2204.77	5-4-2-0-0	14	NXS	26	4	0.09791	12	0.14705	0.23592	4.543	1.07181	T	b3+;b5+;b6+;b8+;b9+;b10+;b11+;b13+;y4+;y6+;y7+;y9+;Y0+;Y0+;Y1+;Y0++;	b6+;y9+;Y0+;Y1+;	sp|P02787|TRFE_HUMAN	A	SD	419	0	432	-0.00068	-0.408936	2.5e-26	sp|P02787|TRFE_HUMAN	2	-0.02679	-6.93021
20190704_SL_Transferrin_GP.19593.19593.4.1.dta	102	4160.65	1921.81	4	QQQHLFGSJVTDCSGNF	0,Gln->pyro-Glu[AnyN-termQ];13,Carbamidomethyl[C];	2238.84	2238.8	7-4-0-0-2	9	NXT	32	2	0.02502	9	0.03309	0.05711	2.05294	0.11725	T	b3+;b8+;b11+;b12+;y3+;y4+;y5+;y7+;y12+;Y0+;Y0+;	Y0+;	sp|P02787|TRFE_HUMAN	R	CL	622	0	630	-0.00531	-2.76161	3.94e-14	sp|P02787|TRFE_HUMAN	2	-0.03604	-8.66413
20190704_SL_Transferrin_GP.19605.19605.3.0.dta	54	3809.64	1604.85	3	KCGLVPVLAENYJK	2,Carbamidomethyl[C];	2204.8	2204.77	5-4-2-0-0	13	NXS	26	5	0.11929	21	0.23605	0.36364	4.53585	1.64941	T	b1+;b2+;b4+;b5+;b6+;b7+;b8+;b9+;b10+;b11+;b12+;b13+;y3+;y4+;y5+;y6+;y7+;y9+;y10+;y12+;y13+;Y0+;Y0+;Y1+;Y0++;Y1++;	b5+;y9+;Y0+;Y1+;	sp|P02787|TRFE_HUMAN	G	SD	420	0	432	0.00193	1.20187	3.31e-29	sp|P02787|TRFE_HUMAN	2	-0.02657	-6.9762
20190704_SL_Transferrin_GP.19615.19615.4.0.dta	102	4508.78	1921.81	4	QQQHLFGSJVTDCSGNF	0,Gln->pyro-Glu[AnyN-termQ];13,Carbamidomethyl[C];	2586.96	2586.92	7-5-1-0-1	9	NXT	86	3	0.06477	5	0.04207	0.13481	3.03379	0.409	T	b6+;b7+;b9+;b10+;y4+;Y0+;Y0+;Y1+;	Y0+;Y1+;	sp|P02787|TRFE_HUMAN	R	CL	622	0	630	-0.00531	-2.76161	3.94e-14	sp|P02787|TRFE_HUMAN	2	-0.04234	-9.39259
20190704_SL_Transferrin_GP.19624.19624.3.1.dta	43	5341	1603.68	3	QQQHLFGSJVTDCS	0,Gln->pyro-Glu[AnyN-termQ];13,Carbamidomethyl[C];	3737.32	3737.32	8-7-3-0-1	9	NXT	18	0	0	5	0.09153	0.1397	3.03379	0.42381	T	b3+;b5+;b6+;b7+;b9+;	b5+;b6+;	sp|P02787|TRFE_HUMAN	R	GN	622	0	630	-0.00436	-2.71709	1.99e-19	sp|P02787|TRFE_HUMAN	1	0.004	0.749065
20190704_SL_Transferrin_GP.19627.19627.4.1.dta	102	4289.7	1921.81	4	QQQHLFGSJVTDCSGNF	0,Gln->pyro-Glu[AnyN-termQ];13,Carbamidomethyl[C];	2367.88	2367.85	6-4-1-0-2	9	NXT	74	2	0.00608	11	0.06885	0.13553	2.05294	0.27823	T	b2+;b3+;b6+;b9+;b10+;b12+;y2+;y5+;y7+;y12+;y13+;Y0+;Y0++;	b6+;	sp|P02787|TRFE_HUMAN	R	CL	622	0	630	-0.00531	-2.76161	3.94e-14	sp|P02787|TRFE_HUMAN	2	-0.03735	-8.70888
20190704_SL_Transferrin_GP.19629.19629.4.3.dta	102	5092.98	1921.81	4	QQQHLFGSJVTDCSGNF	0,Gln->pyro-Glu[AnyN-termQ];13,Carbamidomethyl[C];	3171.17	3171.13	9-7-1-0-0	9	NXT	88	3	0.07104	4	0.05914	0.18102	3.8331	0.69387	T	b4+;b5+;b6+;b10+;Y0+;Y0+;Y1+;	b4+;Y0+;Y1+;	sp|P02787|TRFE_HUMAN	R	CL	622	0	630	-0.00531	-2.76161	3.94e-14	sp|P02787|TRFE_HUMAN	2	-0.04566	-8.96697
20190704_SL_Transferrin_GP.19643.19643.2.3.dta	51	2555.02	1516.65	2	QQQHLFGSJVTDC	0,Gln->pyro-Glu[AnyN-termQ];13,Carbamidomethyl[C];	1038.37	1038.38	3-2-0-0-1	9	NXT	2	0	0	4	0.04025	0.08545	2.06085	0.17611	T	b4+;b6+;b9+;b10+;	b4+;	sp|P02787|TRFE_HUMAN	R	SG	622	0	630	-0.00112	-0.737992	2.15e-22	sp|P02787|TRFE_HUMAN	1	0.00604	2.36491
20190704_SL_Transferrin_GP.19643.19643.4.2.dta	274	5110.04	2499.08	4	QQQHLFGSJVTDCSGNFCLFR	0,Gln->pyro-Glu[AnyN-termQ];13,Carbamidomethyl[C];16,Deamidated[N];18,Carbamidomethyl[C];	2610.96	2610.93	5-6-2-0-0	9	NXT	80	0	0	4	0.04025	0.10631	1.93154	0.20533	T	b4+;b6+;b9+;b10+;	b4+;	sp|P02787|TRFE_HUMAN	R	SE	622	0	630	0.01471	5.88381	4.88e-25	sp|P02787|TRFE_HUMAN	4	-0.03192	-6.24771
20190704_SL_Transferrin_GP.19654.19654.3.0.dta	47	4317.69	1356.62	3	QQQHLFGSJVTD	0,Gln->pyro-Glu[AnyN-termQ];	2961.07	2961.09	5-7-1-0-3	9	NXT	32	0	0	6	0.11315	0.14161	3.05561	0.43269	T	b4+;b6+;b7+;b8+;b9+;b10+;	b4+;b6+;	sp|P02787|TRFE_HUMAN	R	CS	622	0	630	0.00079	0.581908	3.58e-17	sp|P02787|TRFE_HUMAN	1	0.02112	4.89268
20190704_SL_Transferrin_GP.19668.19668.3.0.dta	102	3852.54	1921.81	3	QQQHLFGSJVTDCSGNF	0,Gln->pyro-Glu[AnyN-termQ];13,Carbamidomethyl[C];	1930.73	1930.69	6-4-0-0-1	9	NXT	28	3	0.06914	5	0.05515	0.1306	2.05294	0.26811	T	b3+;b9+;b10+;b11+;b12+;Y0+;Y0+;Y1+;	Y0+;	sp|P02787|TRFE_HUMAN	R	CL	622	0	630	-0.00531	-2.76161	3.94e-14	sp|P02787|TRFE_HUMAN	2	-0.03485	-9.04826
20190704_SL_Transferrin_GP.19686.19686.3.0.dta	102	4947.92	1921.81	3	QQQHLFGSJVTDCSGNF	0,Gln->pyro-Glu[AnyN-termQ];13,Carbamidomethyl[C];	3026.11	3026.09	9-7-0-0-1	9	NXT	46	1	0.04791	4	0.12826	0.20559	3.8331	0.78803	T	b4+;b5+;b6+;b7+;Y0+;	b4+;b5+;Y0+;	sp|P02787|TRFE_HUMAN	R	CL	622	0	630	-0.00531	-2.76161	3.94e-14	sp|P02787|TRFE_HUMAN	2	-0.01664	-3.3637
20190704_SL_Transferrin_GP.19693.19693.2.0.dta	43	3298.3	1603.68	2	QQQHLFGSJVTDCS	0,Gln->pyro-Glu[AnyN-termQ];13,Carbamidomethyl[C];	1694.62	1694.6	4-3-1-0-1	9	NXT	14	0	0	4	0.15635	0.20759	3.8331	0.79571	T	b4+;b5+;b6+;b9+;	b4+;b5+;b9+;	sp|P02787|TRFE_HUMAN	R	GN	622	0	630	-0.00436	-2.71709	1.99e-19	sp|P02787|TRFE_HUMAN	1	-0.01338	-4.05786
20190704_SL_Transferrin_GP.19693.19693.3.1.dta	24	4946.94	1774.74	3	QQQHLFGSJVTDCSGN	0,Gln->pyro-Glu[AnyN-termQ];13,Carbamidomethyl[C];	3172.2	3172.15	9-7-0-0-2	9	NXT	86	0	0	4	0.15635	0.212	3.8331	0.8126	T	b4+;b5+;b6+;b9+;	b4+;b5+;b9+;	sp|P02787|TRFE_HUMAN	R	FC	622	0	630	0.00072	0.405467	1.92e-18	sp|P02787|TRFE_HUMAN	2	-0.04932	-9.97173
20190704_SL_Transferrin_GP.19694.19694.3.2.dta	4	4473.77	1041.47	3	QQQHLFGSJ	0,Gln->pyro-Glu[AnyN-termQ];	3432.3	3432.27	7-7-0-0-6	9	NXT	58	2	0.01136	4	0.07242	0.07782	3.09101	0.24055	T	b1+;b5+;b6+;b7+;Y0+;Y0+;	b5+;b6+;	sp|P02787|TRFE_HUMAN	R	VT	622	0	630	0.00038	0.364523	2.74e-12	sp|P02787|TRFE_HUMAN	1	-0.02643	-5.90906
20190704_SL_Transferrin_GP.19710.19710.3.1.dta	35	4159.63	1774.74	3	QQQHLFGSJVTDCSGN	0,Gln->pyro-Glu[AnyN-termQ];13,Carbamidomethyl[C];	2384.88	2384.86	7-4-0-0-3	9	NXT	72	5	0.01114	5	0.0857	0.04296	1.9553	0.08399	T	b2+;b3+;b12+;b13+;y3++;Y0+;Y1+;Y2+;Y1++;Y2++;	y3++;	sp|P02787|TRFE_HUMAN	R	FC	622	0	630	0.00072	0.405467	1.92e-18	sp|P02787|TRFE_HUMAN	2	-0.02358	-5.67012
20190704_SL_Transferrin_GP.19721.19721.4.2.dta	54	4491.9	1604.85	4	KCGLVPVLAENYJK	2,Carbamidomethyl[C];	2887.05	2887.05	4-6-2-0-3	13	NXS	24	1	0.05977	7	0.06212	0.17481	2.05294	0.35887	T	b1+;y2+;y4+;y5+;y6+;y7+;y9+;Y5++;	Y5++;	sp|P02787|TRFE_HUMAN	G	SD	420	0	432	0.00193	1.20187	3.31e-29	sp|P02787|TRFE_HUMAN	2	-0.00042	-0.0935226
20190704_SL_Transferrin_GP.19752.19752.3.0.dta	124	4143.65	2359.02	3	QQQHLFGSJVTDCSGNFCLF	13,Carbamidomethyl[C];18,Carbamidomethyl[C];	1784.63	1784.63	6-4-0-0-0	9	NXT	88	0	0	10	0.11372	0.05896	3.05003	0.17983	T	b3+;b4+;b5+;b6+;b7+;b8+;b9+;b10+;b11+;b17+;	b5+;b6+;	sp|P02787|TRFE_HUMAN	R	RS	622	0	630	0.0024	1.01694	4.43e-14	sp|P02787|TRFE_HUMAN	2	0.00421	1.01626
20190704_SL_Transferrin_GP.19753.19753.3.0.dta	124	4143.65	2359.02	3	QQQHLFGSJVTDCSGNFCLF	13,Carbamidomethyl[C];18,Carbamidomethyl[C];	1784.63	1784.63	6-4-0-0-0	9	NXT	88	0	0	5	0.04776	0.02893	2.0649	0.05973	T	b3+;b4+;b6+;b7+;b12+;	b6+;	sp|P02787|TRFE_HUMAN	R	RS	622	0.01	630	0.0024	1.01694	4.43e-14	sp|P02787|TRFE_HUMAN	2	0.00421	1.01626
20190704_SL_Transferrin_GP.19787.19787.3.0.dta	274	4235.75	2499.08	3	QQQHLFGSJVTDCSGNFCLFR	0,Gln->pyro-Glu[AnyN-termQ];13,Carbamidomethyl[C];16,Deamidated[N];18,Carbamidomethyl[C];	1736.67	1736.65	3-4-0-0-3	9	NXT	42	0	0	5	0.0942	0.12133	1.93154	0.23435	T	b1+;b3+;b5+;b9+;y1+;	b5+;	sp|P02787|TRFE_HUMAN	R	SE	622	0	630	0.01471	5.88381	4.88e-25	sp|P02787|TRFE_HUMAN	4	-0.02185	-5.15967
20190704_SL_Transferrin_GP.19789.19789.3.1.dta	47	4673.84	1356.62	3	QQQHLFGSJVTD	0,Gln->pyro-Glu[AnyN-termQ];	3317.23	3317.18	9-7-1-0-1	9	NXT	56	0	0	4	0.12544	0.17127	3.05561	0.52332	T	b4+;b5+;b6+;b8+;	b4+;b5+;	sp|P02787|TRFE_HUMAN	R	CS	622	0	630	0.00079	0.581908	3.58e-17	sp|P02787|TRFE_HUMAN	1	-0.04319	-9.24269
20190704_SL_Transferrin_GP.19801.19801.3.0.dta	193	3911.56	1722.76	3	LCMGSGLJLCEPNNK	2,Carbamidomethyl[C];3,Oxidation[M];10,Carbamidomethyl[C];	2188.8	2188.78	4-4-2-0-1	8	NXC	40	0	0	6	0.17731	0.18861	2.91282	0.54937	T	y2+;y4+;y5+;y6+;y7+;y8+;	y4+;y6+;	sp|P02787|TRFE_HUMAN	K	EG	516	0	523	-0.00041	-0.237854	3.26e-17	sp|P02787|TRFE_HUMAN/tr|H7C5E8|H7C5E8_HUMAN	2	-0.02696	-6.89411
20190704_SL_Transferrin_GP.19804.19804.4.0.dta	102	5165.01	1921.81	4	QQQHLFGSJVTDCSGNF	0,Gln->pyro-Glu[AnyN-termQ];13,Carbamidomethyl[C];	3243.19	3243.15	8-6-2-0-1	9	NXT	92	2	0.0242	5	0.06866	0.13509	2.05294	0.27734	T	b3+;b6+;b7+;b9+;b10+;Y0+;Y1+;	b6+;	sp|P02787|TRFE_HUMAN	R	CL	622	0	630	-0.00531	-2.76161	3.94e-14	sp|P02787|TRFE_HUMAN	2	-0.04695	-9.09171
20190704_SL_Transferrin_GP.19807.19807.3.1.dta	54	4492.93	1604.85	3	KCGLVPVLAENYJK	2,Carbamidomethyl[C];	2888.08	2888.07	4-6-1-0-5	13	NXS	24	1	0.05533	5	0.04748	0.14531	2.05294	0.29831	T	b1+;y2+;y3+;y6+;y9+;Y5++;	Y5++;	sp|P02787|TRFE_HUMAN	G	SD	420	0	432	0.00193	1.20187	3.31e-29	sp|P02787|TRFE_HUMAN	2	-0.00847	-1.8856
20190704_SL_Transferrin_GP.19822.19822.3.1.dta	274	4453.75	2499.08	3	QQQHLFGSJVTDCSGNFCLFR	0,Gln->pyro-Glu[AnyN-termQ];13,Carbamidomethyl[C];16,Deamidated[N];18,Carbamidomethyl[C];	1954.67	1954.7	4-5-1-0-0	9	NXT	50	1	0.00446	9	0.09954	0.1418	1.93154	0.27389	T	b1+;b3+;b5+;b6+;b7+;b9+;b10+;b16+;b17+;Y1++;	b5+;	sp|P02787|TRFE_HUMAN	R	SE	622	0	630	0.01471	5.88381	4.88e-25	sp|P02787|TRFE_HUMAN	4	0.03781	8.49147
20190704_SL_Transferrin_GP.19826.19826.4.3.dta	125	4961.96	2359.02	4	QQQHLFGSJVTDCSGNFCLF	13,Carbamidomethyl[C];18,Carbamidomethyl[C];	2602.93	2602.91	8-5-1-0-0	9	NXT	68	0	0	7	0.0442	0.02482	1.94186	0.04821	T	b3+;b4+;b5+;b6+;b7+;b8+;b10+;	b5+;	sp|P02787|TRFE_HUMAN	R	RS	622	0.01	630	0.0024	1.01694	4.43e-14	sp|P02787|TRFE_HUMAN	2	-0.01987	-4.00527
20190704_SL_Transferrin_GP.19827.19827.3.0.dta	124	4961.95	2359.02	3	QQQHLFGSJVTDCSGNFCLF	13,Carbamidomethyl[C];18,Carbamidomethyl[C];	2602.93	2602.91	8-5-1-0-0	9	NXT	76	0	0	5	0.05498	0.02498	2.0649	0.05158	T	b4+;b5+;b6+;b7+;b9+;	b6+;	sp|P02787|TRFE_HUMAN	R	RS	622	0.01	630	0.0024	1.01694	4.43e-14	sp|P02787|TRFE_HUMAN	2	-0.01218	-2.45517
20190704_SL_Transferrin_GP.19830.19830.3.0.dta	125	4961.95	2359.02	3	QQQHLFGSJVTDCSGNFCLF	13,Carbamidomethyl[C];18,Carbamidomethyl[C];	2602.93	2602.91	8-5-1-0-0	9	NXT	76	0	0	5	0.051	0.02151	1.94186	0.04177	T	b4+;b5+;b6+;b8+;b10+;	b5+;	sp|P02787|TRFE_HUMAN	R	RS	622	0.01	630	0.0024	1.01694	4.43e-14	sp|P02787|TRFE_HUMAN	2	-0.01218	-2.45517
20190704_SL_Transferrin_GP.19840.19840.3.1.dta	24	4182.59	1774.74	3	QQQHLFGSJVTDCSGN	0,Gln->pyro-Glu[AnyN-termQ];13,Carbamidomethyl[C];	2407.84	2407.85	5-5-2-0-0	9	NXT	12	3	0.0296	6	0.04383	0.10459	2.05294	0.21472	T	b2+;b6+;b7+;b9+;b11+;b12+;Y2+;Y1++;Y2++;	Y2++;	sp|P02787|TRFE_HUMAN	R	FC	622	0	630	0.00072	0.405467	1.92e-18	sp|P02787|TRFE_HUMAN	2	0.01113	2.66168
20190704_SL_Transferrin_GP.19842.19842.3.0.dta	102	4289.69	1921.81	3	QQQHLFGSJVTDCSGNF	0,Gln->pyro-Glu[AnyN-termQ];13,Carbamidomethyl[C];	2367.88	2367.85	6-4-1-0-2	9	NXT	72	1	0.01604	6	0.09266	0.15448	3.03379	0.46866	T	b3+;b5+;b6+;b10+;b12+;y7+;Y0+;	b5+;b6+;	sp|P02787|TRFE_HUMAN	R	CL	622	0	630	-0.00531	-2.76161	3.94e-14	sp|P02787|TRFE_HUMAN	2	-0.03202	-7.46611
20190704_SL_Transferrin_GP.19853.19853.3.0.dta	102	4799.87	1921.81	3	QQQHLFGSJVTDCSGNF	0,Gln->pyro-Glu[AnyN-termQ];13,Carbamidomethyl[C];	2878.06	2878.02	7-5-2-0-1	9	NXT	94	3	0.07172	8	0.14676	0.22653	3.8331	0.86829	T	b3+;b4+;b6+;b7+;b9+;b12+;y10+;y12+;Y0+;Y0+;Y1+;	b4+;b6+;Y0+;	sp|P02787|TRFE_HUMAN	R	CL	622	0	630	-0.00531	-2.76161	3.94e-14	sp|P02787|TRFE_HUMAN	2	-0.04656	-9.7022
20190704_SL_Transferrin_GP.19866.19866.3.0.dta	47	4317.7	1356.62	3	QQQHLFGSJVTD	0,Gln->pyro-Glu[AnyN-termQ];	2961.09	2961.09	5-7-1-0-3	9	NXT	38	1	0.00606	5	0.05941	0.08114	2.06901	0.16788	T	b2+;b6+;b7+;b8+;b10+;Y1+;	b6+;	sp|P02787|TRFE_HUMAN	R	CS	622	0	630	0.00079	0.581908	3.58e-17	sp|P02787|TRFE_HUMAN	1	0.00358	0.829339
20190704_SL_Transferrin_GP.19873.19873.3.0.dta	47	4317.7	1356.62	3	QQQHLFGSJVTD	0,Gln->pyro-Glu[AnyN-termQ];	2961.09	2961.09	5-7-1-0-3	9	NXT	38	0	0	5	0.14072	0.16593	3.05561	0.50703	T	b4+;b5+;b7+;b9+;b10+;	b4+;b5+;	sp|P02787|TRFE_HUMAN	R	CS	622	0	630	0.00079	0.581908	3.58e-17	sp|P02787|TRFE_HUMAN	1	0.00358	0.829339
20190704_SL_Transferrin_GP.19874.19874.3.0.dta	43	4816.9	1603.68	3	QQQHLFGSJVTDCS	0,Gln->pyro-Glu[AnyN-termQ];13,Carbamidomethyl[C];	3213.22	3213.17	8-8-0-0-2	9	NXT	90	0	0	6	0.09024	0.13286	2.05294	0.27276	T	b3+;b5+;b7+;b9+;b10+;b12+;	b5+;	sp|P02787|TRFE_HUMAN	R	GN	622	0	630	-0.00436	-2.71709	1.99e-19	sp|P02787|TRFE_HUMAN	1	-0.04324	-8.97853
20190704_SL_Transferrin_GP.19879.19879.3.2.dta	47	3853.53	1356.62	3	QQQHLFGSJVTD	0,Gln->pyro-Glu[AnyN-termQ];	2496.92	2496.89	5-4-2-0-2	9	NXT	30	0	0	8	0.22683	0.23936	3.05561	0.7314	T	b2+;b3+;b4+;b5+;b6+;b8+;b9+;b10+;	b4+;b5+;	sp|P02787|TRFE_HUMAN	R	CS	622	0	630	0.00079	0.581908	3.58e-17	sp|P02787|TRFE_HUMAN	1	-0.02741	-7.11476
20190704_SL_Transferrin_GP.19879.19879.4.1.dta	139	5141.05	2498.1	4	QQQHLFGSJVTDCSGNFCLFR	0,Gln->pyro-Glu[AnyN-termQ];13,Carbamidomethyl[C];18,Carbamidomethyl[C];	2642.95	2642.95	5-4-2-0-3	9	NXT	76	1	0.02332	8	0.22683	0.22977	3.03913	0.69829	T	b2+;b3+;b4+;b5+;b6+;b8+;b9+;b10+;Y2++;	b4+;b5+;	sp|P02787|TRFE_HUMAN	R	SE	622	0	630	-0.0057	-2.28084	1.8e-79	sp|P02787|TRFE_HUMAN	2	-0.00614	-1.19454
20190704_SL_Transferrin_GP.19887.19887.4.1.dta	124	4978.95	2359.02	4	QQQHLFGSJVTDCSGNFCLF	13,Carbamidomethyl[C];18,Carbamidomethyl[C];	2619.92	2619.93	9-5-0-0-1	9	NXT	80	0	0	9	0.05527	0.03666	2.0649	0.0757	T	b3+;b4+;b5+;b6+;b8+;b9+;b10+;b12+;b17+;	b6+;	sp|P02787|TRFE_HUMAN	R	RS	622	0	630	0.0024	1.01694	4.43e-14	sp|P02787|TRFE_HUMAN	2	0.00671	1.34795
20190704_SL_Transferrin_GP.19888.19888.2.2.dta	51	2408.96	1516.65	2	QQQHLFGSJVTDC	0,Gln->pyro-Glu[AnyN-termQ];13,Carbamidomethyl[C];	892.308	892.317	3-2-0-0-0	9	NXT	2	2	0.0317	5	0.03161	0.06603	2.06085	0.13608	T	b3+;b7+;b9+;b10+;b12+;Y2+;Y2+;	Y2+;	sp|P02787|TRFE_HUMAN	R	SG	622	0	630	-0.00112	-0.737992	2.15e-22	sp|P02787|TRFE_HUMAN	1	0.00962	3.99512
20190704_SL_Transferrin_GP.19888.19888.4.0.dta	124	4816.9	2359.02	4	QQQHLFGSJVTDCSGNFCLF	13,Carbamidomethyl[C];18,Carbamidomethyl[C];	2457.88	2457.88	8-5-0-0-1	9	NXT	84	0	0	8	0.04713	0.03188	2.0649	0.06583	T	b3+;b4+;b6+;b7+;b8+;b10+;b12+;b17+;	b6+;	sp|P02787|TRFE_HUMAN	R	RS	622	0	630	0.0024	1.01694	4.43e-14	sp|P02787|TRFE_HUMAN	2	-0.00404	-0.838888
20190704_SL_Transferrin_GP.19891.19891.2.1.dta	51	2555.01	1516.65	2	QQQHLFGSJVTDC	0,Gln->pyro-Glu[AnyN-termQ];13,Carbamidomethyl[C];	1038.36	1038.38	3-2-0-0-1	9	NXT	2	0	0	7	0.07561	0.12887	2.06085	0.26559	T	b3+;b4+;b5+;b6+;b9+;b10+;b12+;	b5+;	sp|P02787|TRFE_HUMAN	R	SG	622	0	630	-0.00112	-0.737992	2.15e-22	sp|P02787|TRFE_HUMAN	1	0.01429	5.59517
20190704_SL_Transferrin_GP.19891.19891.4.3.dta	24	5107.92	1774.74	4	QQQHLFGSJVTDCSGN	0,Gln->pyro-Glu[AnyN-termQ];13,Carbamidomethyl[C];	3333.18	3333.18	10-7-1-0-0	9	NXT	34	0	0	7	0.07561	0.17611	2.05294	0.36154	T	b3+;b4+;b5+;b6+;b9+;b10+;b12+;	b5+;	sp|P02787|TRFE_HUMAN	R	FC	622	0	630	0.00072	0.405467	1.92e-18	sp|P02787|TRFE_HUMAN	2	0.00092	0.180148
20190704_SL_Transferrin_GP.19893.19893.3.0.dta	193	3928.58	1722.76	3	LCMGSGLJLCEPNNK	2,Carbamidomethyl[C];3,Oxidation[M];10,Carbamidomethyl[C];	2205.82	2205.79	5-4-1-0-2	8	NXC	38	0	0	4	0.08349	0.12961	1.96367	0.25452	T	y2+;y4+;y5+;y6+;	y4+;	sp|P02787|TRFE_HUMAN	K	EG	516	0	523	-0.00041	-0.237854	3.26e-17	sp|P02787|TRFE_HUMAN/tr|H7C5E8|H7C5E8_HUMAN	2	-0.02345	-5.97058
20190704_SL_Transferrin_GP.19897.19897.3.0.dta	193	3928.58	1722.76	3	LCMGSGLJLCEPNNK	2,Carbamidomethyl[C];3,Oxidation[M];10,Carbamidomethyl[C];	2205.82	2205.79	5-4-1-0-2	8	NXC	38	1	0.01215	9	0.1716	0.19935	2.91282	0.58067	T	y2+;y3+;y4+;y5+;y6+;y7+;y8+;y10+;y12+;Y4++;	y4+;y6+;	sp|P02787|TRFE_HUMAN	K	EG	516	0	523	-0.00041	-0.237854	3.26e-17	sp|P02787|TRFE_HUMAN/tr|H7C5E8|H7C5E8_HUMAN	2	-0.02345	-5.97058
20190704_SL_Transferrin_GP.19920.19920.3.1.dta	102	4200.64	1921.81	3	QQQHLFGSJVTDCSGNF	0,Gln->pyro-Glu[AnyN-termQ];13,Carbamidomethyl[C];	2278.83	2278.81	6-5-1-0-0	9	NXT	72	0	0	4	0.0621	0.138	2.05294	0.28331	T	b4+;b5+;b6+;b7+;	b4+;	sp|P02787|TRFE_HUMAN	R	CL	622	0	630	-0.00531	-2.76161	3.94e-14	sp|P02787|TRFE_HUMAN	2	-0.02108	-5.01946
20190704_SL_Transferrin_GP.19923.19923.3.0.dta	124	4945.93	2359.02	3	QQQHLFGSJVTDCSGNFCLF	13,Carbamidomethyl[C];18,Carbamidomethyl[C];	2586.91	2586.92	7-5-1-0-1	9	NXT	86	0	0	10	0.08508	0.04953	3.05003	0.15107	T	b3+;b4+;b5+;b6+;b7+;b8+;b9+;b10+;b12+;b17+;	b5+;b6+;	sp|P02787|TRFE_HUMAN	R	RS	622	0	630	0.0024	1.01694	4.43e-14	sp|P02787|TRFE_HUMAN	2	0.01141	2.30742
20190704_SL_Transferrin_GP.19935.19935.3.0.dta	124	4945.93	2359.02	3	QQQHLFGSJVTDCSGNFCLF	13,Carbamidomethyl[C];18,Carbamidomethyl[C];	2586.91	2586.92	7-5-1-0-1	9	NXT	86	0	0	10	0.09362	0.05528	2.0649	0.11414	T	b3+;b4+;b5+;b6+;b7+;b8+;b9+;b10+;b12+;b17+;	b5+;	sp|P02787|TRFE_HUMAN	R	RS	622	0	630	0.0024	1.01694	4.43e-14	sp|P02787|TRFE_HUMAN	2	0.01141	2.30742
20190704_SL_Transferrin_GP.19941.19941.3.0.dta	54	3809.64	1604.85	3	KCGLVPVLAENYJK	2,Carbamidomethyl[C];	2204.8	2204.77	5-4-2-0-0	13	NXS	26	5	0.12791	16	0.20137	0.32289	4.53585	1.46459	T	b1+;b4+;b5+;b7+;b8+;b9+;b10+;b11+;b12+;b13+;y2+;y4+;y5+;y6+;y9+;y10+;Y0+;Y0+;Y1+;Y1+;Y0++;	b5+;y9+;Y0+;Y1+;	sp|P02787|TRFE_HUMAN	G	SD	420	0	432	0.00193	1.20187	3.31e-29	sp|P02787|TRFE_HUMAN	2	-0.02661	-6.9867
20190704_SL_Transferrin_GP.19947.19947.4.1.dta	24	5165.01	1774.74	4	QQQHLFGSJVTDCSGN	0,Gln->pyro-Glu[AnyN-termQ];13,Carbamidomethyl[C];	3390.27	3390.23	8-6-1-0-4	9	NXT	84	0	0	6	0.0591	0.09301	2.05294	0.19095	T	b2+;b3+;b6+;b7+;b9+;b12+;	b6+;	sp|P02787|TRFE_HUMAN	R	FC	622	0	630	0.00072	0.405467	1.92e-18	sp|P02787|TRFE_HUMAN	2	-0.04177	-8.08862
20190704_SL_Transferrin_GP.19947.19947.5.0.dta	286	6450.65	3652.62	5	QQQHLFGSJVTDCSGNFCLFRSETKDLLFR	0,Gln->pyro-Glu[AnyN-termQ];13,Carbamidomethyl[C];13,Sulfide[C];16,Deamidated[N];18,Carbamidomethyl[C];18,Dioxidation[C];	2798.03	2798.02	4-7-2-0-1	9	NXT	36	0	0	7	0.06513	0.07008	1.89804	0.13301	T	b2+;b3+;b6+;b7+;b9+;b12+;y3+;	b6+;	sp|P02787|TRFE_HUMAN	R	DD	622	0	630	0.03123	8.54764	3.35e-09	sp|P02787|TRFE_HUMAN	1	-0.01246	-1.93189
20190704_SL_Transferrin_GP.19957.19957.3.0.dta	92	3696.52	1952.88	3	CGLVPVLAENYJKSDNC	1,Carbamidomethyl[C];17,Carbamidomethyl[C];	1743.64	1743.61	7-3-0-0-0	12	NXS	40	0	0	4	0.12521	0.17887	3.05003	0.54556	T	b2+;b3+;b4+;b13+;	b3+;b13+;	sp|P02787|TRFE_HUMAN	K	ED	421	0	432	-0.00867	-4.43737	8.37e-23	sp|P02787|TRFE_HUMAN	1	-0.02935	-7.942
20190704_SL_Transferrin_GP.19958.19958.5.0.dta	286	6450.65	3652.62	5	QQQHLFGSJVTDCSGNFCLFRSETKDLLFR	0,Gln->pyro-Glu[AnyN-termQ];13,Carbamidomethyl[C];13,Sulfide[C];16,Deamidated[N];18,Carbamidomethyl[C];18,Dioxidation[C];	2798.03	2798.02	4-7-2-0-1	9	NXT	36	0	0	6	0.06092	0.07173	1.89804	0.13615	T	b3+;b6+;b8+;b9+;b12+;y1+;	b6+;	sp|P02787|TRFE_HUMAN	R	DD	622	0	630	0.03123	8.54764	3.35e-09	sp|P02787|TRFE_HUMAN	1	-0.01246	-1.93189
20190704_SL_Transferrin_GP.19962.19962.4.0.dta	102	5091.98	1921.81	4	QQQHLFGSJVTDCSGNF	0,Gln->pyro-Glu[AnyN-termQ];13,Carbamidomethyl[C];	3170.17	3170.13	7-5-2-0-3	9	NXT	86	2	0.02396	6	0.05431	0.16269	2.05294	0.33399	T	b5+;b6+;b9+;b10+;b12+;y5+;Y0+;Y0++;	Y0+;	sp|P02787|TRFE_HUMAN	R	CL	622	0	630	-0.00531	-2.76161	3.94e-14	sp|P02787|TRFE_HUMAN	2	-0.03932	-7.72341
20190704_SL_Transferrin_GP.19964.19964.3.2.dta	102	4881.89	1921.81	3	QQQHLFGSJVTDCSGNF	0,Gln->pyro-Glu[AnyN-termQ];13,Carbamidomethyl[C];	2960.08	2960.07	5-7-2-0-1	9	NXT	44	3	0.07509	6	0.07904	0.18784	3.03379	0.56986	T	b4+;b5+;b8+;b9+;y2+;y7+;Y0+;Y1+;Y1++;	b4+;Y1+;	sp|P02787|TRFE_HUMAN	R	CL	622	0	630	-0.00531	-2.76161	3.94e-14	sp|P02787|TRFE_HUMAN	2	-0.00682	-1.39729
20190704_SL_Transferrin_GP.19965.19965.3.1.dta	139	4891.95	2498.1	3	QQQHLFGSJVTDCSGNFCLFR	0,Gln->pyro-Glu[AnyN-termQ];13,Carbamidomethyl[C];18,Carbamidomethyl[C];	2393.86	2393.87	6-7-0-0-0	9	NXT	72	0	0	4	0.07019	0.11804	2.05687	0.2428	T	b3+;b4+;b5+;b6+;	b3+;	sp|P02787|TRFE_HUMAN	R	SE	622	0	630	-0.0057	-2.28084	1.8e-79	sp|P02787|TRFE_HUMAN	2	0.01486	3.03828
20190704_SL_Transferrin_GP.19971.19971.4.1.dta	124	4832.88	2359.02	4	QQQHLFGSJVTDCSGNFCLF	13,Carbamidomethyl[C];18,Carbamidomethyl[C];	2473.85	2473.87	9-5-0-0-0	9	NXT	66	0	0	8	0.04375	0.03181	2.0649	0.06567	T	b3+;b4+;b6+;b7+;b8+;b9+;b10+;b17+;	b6+;	sp|P02787|TRFE_HUMAN	R	RS	622	0	630	0.0024	1.01694	4.43e-14	sp|P02787|TRFE_HUMAN	2	0.01761	3.64457
20190704_SL_Transferrin_GP.19974.19974.4.0.dta	39	4945.94	1660.7	4	QQQHLFGSJVTDCSG	0,Gln->pyro-Glu[AnyN-termQ];13,Carbamidomethyl[C];	3285.24	3285.19	7-7-1-0-3	9	NXT	82	0	0	7	0.06732	0.11752	2.05687	0.24172	T	b5+;b7+;b8+;b9+;b10+;b11+;b12+;	b5+;	sp|P02787|TRFE_HUMAN	R	NF	622	0	630	-0.00157	-0.944824	1.56e-15	sp|P02787|TRFE_HUMAN	1	-0.04109	-8.30945
20190704_SL_Transferrin_GP.19981.19981.3.1.dta	102	4022.58	1921.81	3	QQQHLFGSJVTDCSGNF	0,Gln->pyro-Glu[AnyN-termQ];13,Carbamidomethyl[C];	2100.77	2100.76	4-5-1-0-1	9	NXT	46	0	0	5	0.08383	0.07949	2.05294	0.16318	T	b2+;b7+;b8+;b10+;b12+;	b7+;	sp|P02787|TRFE_HUMAN	R	CL	622	0	630	-0.00531	-2.76161	3.94e-14	sp|P02787|TRFE_HUMAN	2	-0.00435	-1.08167
20190704_SL_Transferrin_GP.20002.20002.3.0.dta	43	4962.95	1603.68	3	QQQHLFGSJVTDCS	0,Gln->pyro-Glu[AnyN-termQ];13,Carbamidomethyl[C];	3359.27	3359.23	8-8-0-0-3	9	NXT	90	0	0	6	0.08913	0.13592	2.05294	0.27904	T	b1+;b4+;b7+;b9+;b10+;b12+;	b4+;	sp|P02787|TRFE_HUMAN	R	GN	622	0	630	-0.00436	-2.71709	1.99e-19	sp|P02787|TRFE_HUMAN	1	-0.04112	-8.287
20190704_SL_Transferrin_GP.20004.20004.4.0.dta	125	4945.94	2359.02	4	QQQHLFGSJVTDCSGNFCLF	13,Carbamidomethyl[C];18,Carbamidomethyl[C];	2586.91	2586.92	7-5-1-0-1	9	NXT	82	0	0	7	0.06049	0.03072	1.94186	0.05965	T	b3+;b4+;b5+;b6+;b7+;b10+;b15++;	b6+;	sp|P02787|TRFE_HUMAN	R	RS	622	0.01	630	0.0024	1.01694	4.43e-14	sp|P02787|TRFE_HUMAN	2	0.00609	1.23157
20190704_SL_Transferrin_GP.20011.20011.3.2.dta	47	4836.86	1356.62	3	QQQHLFGSJVTD	0,Gln->pyro-Glu[AnyN-termQ];	3480.24	3480.26	10-7-0-0-3	9	NXT	30	0	0	7	0.10478	0.12891	3.05561	0.39391	T	b2+;b3+;b5+;b6+;b7+;b8+;b9+;	b5+;b6+;	sp|P02787|TRFE_HUMAN	R	CS	622	0	630	0.00079	0.581908	3.58e-17	sp|P02787|TRFE_HUMAN	1	0.0162	3.34999
20190704_SL_Transferrin_GP.20017.20017.3.0.dta	51	3853.52	1516.65	3	QQQHLFGSJVTDC	0,Gln->pyro-Glu[AnyN-termQ];13,Carbamidomethyl[C];	2336.88	2336.85	6-6-0-0-1	9	NXT	28	1	0.014	6	0.12128	0.12979	3.84588	0.49915	T	b1+;b2+;b5+;b6+;b9+;b10+;Y2+;	b5+;b6+;Y2+;	sp|P02787|TRFE_HUMAN	R	SG	622	0	630	-0.00112	-0.737992	2.15e-22	sp|P02787|TRFE_HUMAN	1	-0.024	-6.22966
20190704_SL_Transferrin_GP.20026.20026.3.0.dta	4	4837.86	1041.47	3	QQQHLFGSJ	0,Gln->pyro-Glu[AnyN-termQ];	3796.39	3796.38	8-8-1-0-4	9	NXT	44	1	0.00684	4	0.08625	0.12799	3.90115	0.4993	T	b2+;b4+;b5+;b6+;Y0+;	b4+;b5+;b6+;	sp|P02787|TRFE_HUMAN	R	VT	622	0	630	0.00038	0.364523	2.74e-12	sp|P02787|TRFE_HUMAN	1	-0.00409	-0.84559
20190704_SL_Transferrin_GP.20027.20027.4.1.dta	43	4508.78	1603.68	4	QQQHLFGSJVTDCS	0,Gln->pyro-Glu[AnyN-termQ];13,Carbamidomethyl[C];	2905.1	2905.06	7-8-0-0-1	9	NXT	90	0	0	4	0.0802	0.13415	2.05294	0.27541	T	b5+;b6+;b9+;b10+;	b5+;	sp|P02787|TRFE_HUMAN	R	GN	622	0	630	-0.00436	-2.71709	1.99e-19	sp|P02787|TRFE_HUMAN	1	-0.03809	-8.44978
20190704_SL_Transferrin_GP.20028.20028.3.0.dta	43	4962.95	1603.68	3	QQQHLFGSJVTDCS	0,Gln->pyro-Glu[AnyN-termQ];13,Carbamidomethyl[C];	3359.27	3359.23	8-8-0-0-3	9	NXT	90	0	0	5	0.04404	0.07429	2.05294	0.1525	T	b2+;b3+;b9+;b10+;b12+;	b10+;	sp|P02787|TRFE_HUMAN	R	GN	622	0	630	-0.00436	-2.71709	1.99e-19	sp|P02787|TRFE_HUMAN	1	-0.04152	-8.36762
20190704_SL_Transferrin_GP.20029.20029.4.0.dta	274	4994.97	2499.08	4	QQQHLFGSJVTDCSGNFCLFR	0,Gln->pyro-Glu[AnyN-termQ];13,Carbamidomethyl[C];16,Deamidated[N];18,Carbamidomethyl[C];	2495.89	2495.87	5-4-3-0-0	9	NXT	80	0	0	10	0.13975	0.2112	2.86934	0.60599	T	b3+;b4+;b5+;b6+;b8+;b9+;b10+;b12+;b13+;y1+;	b4+;b5+;	sp|P02787|TRFE_HUMAN	R	SE	622	0	630	0.01471	5.88381	4.88e-25	sp|P02787|TRFE_HUMAN	4	-0.01814	-3.63237
20190704_SL_Transferrin_GP.20030.20030.3.0.dta	125	4799.87	2359.02	3	QQQHLFGSJVTDCSGNFCLF	13,Carbamidomethyl[C];18,Carbamidomethyl[C];	2440.85	2440.86	7-5-1-0-0	9	NXT	94	0	0	6	0.04982	0.02788	1.94186	0.05414	T	b3+;b4+;b6+;b7+;b8+;b10+;	b6+;	sp|P02787|TRFE_HUMAN	R	RS	622	0.01	630	0.0024	1.01694	4.43e-14	sp|P02787|TRFE_HUMAN	2	0.00995	2.07341
20190704_SL_Transferrin_GP.20033.20033.3.0.dta	102	4159.63	1921.81	3	QQQHLFGSJVTDCSGNF	0,Gln->pyro-Glu[AnyN-termQ];13,Carbamidomethyl[C];	2237.81	2237.78	7-4-1-0-0	9	NXT	70	0	0	8	0.08485	0.17485	3.03379	0.53046	T	b2+;b4+;b6+;b7+;b8+;b9+;b10+;b12+;	b4+;b6+;	sp|P02787|TRFE_HUMAN	R	CL	622	0	630	-0.00531	-2.76161	3.94e-14	sp|P02787|TRFE_HUMAN	2	-0.02992	-7.19465
20190704_SL_Transferrin_GP.20034.20034.3.0.dta	139	4995.01	2498.1	3	QQQHLFGSJVTDCSGNFCLFR	0,Gln->pyro-Glu[AnyN-termQ];13,Carbamidomethyl[C];18,Carbamidomethyl[C];	2496.91	2496.89	5-4-2-0-2	9	NXT	76	1	0.03203	8	0.25785	0.25239	4.543	1.14663	T	b3+;b4+;b5+;b6+;b7+;b9+;b13+;y1+;Y2++;	b4+;b5+;b6+;Y2++;	sp|P02787|TRFE_HUMAN	R	SE	622	0	630	-0.0057	-2.28084	1.8e-79	sp|P02787|TRFE_HUMAN	2	-0.02196	-4.39726
20190704_SL_Transferrin_GP.20046.20046.3.0.dta	102	4143.63	1921.81	3	QQQHLFGSJVTDCSGNF	0,Gln->pyro-Glu[AnyN-termQ];13,Carbamidomethyl[C];	2221.82	2221.79	6-4-1-0-1	9	NXT	70	2	0.02396	12	0.06467	0.11421	2.05294	0.23447	T	b7+;b9+;b10+;b11+;b12+;b15+;y5+;y6+;y7+;y12+;y13+;y14+;Y0+;Y0+;	Y0+;	sp|P02787|TRFE_HUMAN	R	CL	622	0	630	-0.00531	-2.76161	3.94e-14	sp|P02787|TRFE_HUMAN	2	-0.03412	-8.23625
20190704_SL_Transferrin_GP.20048.20048.3.1.dta	51	4159.63	1516.65	3	QQQHLFGSJVTDC	0,Gln->pyro-Glu[AnyN-termQ];13,Carbamidomethyl[C];	2642.98	2642.95	5-4-2-0-3	9	NXT	70	2	0.03484	5	0.03619	0.06543	2.06085	0.13483	T	b3+;b9+;b10+;b11+;b12+;Y2+;Y2+;	Y2+;	sp|P02787|TRFE_HUMAN	R	SG	622	0	630	-0.00112	-0.737992	2.15e-22	sp|P02787|TRFE_HUMAN	1	-0.0312	-7.50244
20190704_SL_Transferrin_GP.20052.20052.3.0.dta	47	4171.63	1356.62	3	QQQHLFGSJVTD	0,Gln->pyro-Glu[AnyN-termQ];	2815.02	2815.03	5-7-1-0-2	9	NXT	26	1	0.00684	4	0.03131	0.07111	2.06901	0.14712	T	b3+;b4+;b7+;b11+;Y0+;	b4+;	sp|P02787|TRFE_HUMAN	R	CS	622	0	630	0.00079	0.581908	3.58e-17	sp|P02787|TRFE_HUMAN	1	0.01544	3.7021
20190704_SL_Transferrin_GP.20067.20067.3.0.dta	101	4945.93	1921.81	3	QQQHLFGSJVTDCSGNF	0,Gln->pyro-Glu[AnyN-termQ];13,Carbamidomethyl[C];	3024.12	3024.07	7-5-2-0-2	9	NXT	84	2	0.03815	8	0.06928	0.09108	2.89411	0.26359	T	b3+;b7+;b8+;b9+;b10+;b12+;b7++;y5+;Y0+;Y0+;	b7++;Y0+;	sp|P02787|TRFE_HUMAN	R	CL	622	0	630	-0.00531	-2.76161	3.94e-14	sp|P02787|TRFE_HUMAN	2	-0.04261	-8.61685
20190704_SL_Transferrin_GP.20068.20068.4.0.dta	54	4491.9	1604.85	4	KCGLVPVLAENYJK	2,Carbamidomethyl[C];	2887.06	2887.05	4-6-2-0-3	13	NXS	24	1	0.06381	4	0.0395	0.13494	2.05294	0.27701	T	b1+;y3+;y4+;y9+;Y5++;	Y5++;	sp|P02787|TRFE_HUMAN	G	SD	420	0	432	0.00193	1.20187	3.31e-29	sp|P02787|TRFE_HUMAN	2	-0.00314	-0.699192
20190704_SL_Transferrin_GP.20075.20075.3.0.dta	124	4816.9	2359.02	3	QQQHLFGSJVTDCSGNFCLF	13,Carbamidomethyl[C];18,Carbamidomethyl[C];	2457.88	2457.88	8-5-0-0-1	9	NXT	90	0	0	9	0.05882	0.04253	2.0649	0.08782	T	b3+;b4+;b6+;b7+;b8+;b9+;b10+;b12+;b17+;	b6+;	sp|P02787|TRFE_HUMAN	R	RS	622	0	630	0.0024	1.01694	4.43e-14	sp|P02787|TRFE_HUMAN	2	0.00113	0.23464
20190704_SL_Transferrin_GP.20084.20084.2.6.dta	47	2394.97	1356.62	2	QQQHLFGSJVTD	0,Gln->pyro-Glu[AnyN-termQ];	1038.35	1038.38	3-2-0-0-1	9	NXT	2	1	0.01265	4	0.12916	0.17185	3.05561	0.52512	T	b4+;b5+;b6+;y8+;Y1+;	b4+;b5+;	sp|P02787|TRFE_HUMAN	R	CS	622	0	630	0.00079	0.581908	3.58e-17	sp|P02787|TRFE_HUMAN	1	0.02194	9.1648
20190704_SL_Transferrin_GP.20084.20084.4.3.dta	139	4785.92	2498.1	4	QQQHLFGSJVTDCSGNFCLFR	0,Gln->pyro-Glu[AnyN-termQ];13,Carbamidomethyl[C];18,Carbamidomethyl[C];	2287.82	2287.84	3-6-1-0-2	9	NXT	70	0	0	4	0.1332	0.16432	3.03913	0.4994	T	b4+;b5+;b6+;y1+;	b4+;b5+;	sp|P02787|TRFE_HUMAN	R	SE	622	0	630	-0.0057	-2.28084	1.8e-79	sp|P02787|TRFE_HUMAN	2	0.01521	3.17875
20190704_SL_Transferrin_GP.20088.20088.4.0.dta	139	4995.01	2498.1	4	QQQHLFGSJVTDCSGNFCLFR	0,Gln->pyro-Glu[AnyN-termQ];13,Carbamidomethyl[C];18,Carbamidomethyl[C];	2496.91	2496.89	5-4-2-0-2	9	NXT	76	1	0.01295	9	0.0889	0.15554	3.03913	0.4727	T	b3+;b4+;b5+;b6+;b7+;b8+;b9+;b10+;b12+;Y2++;	b4+;b5+;	sp|P02787|TRFE_HUMAN	R	SE	622	0	630	-0.0057	-2.28084	1.8e-79	sp|P02787|TRFE_HUMAN	2	-0.02263	-4.53142
20190704_SL_Transferrin_GP.20089.20089.4.0.dta	139	4995.01	2498.1	4	QQQHLFGSJVTDCSGNFCLFR	0,Gln->pyro-Glu[AnyN-termQ];13,Carbamidomethyl[C];18,Carbamidomethyl[C];	2496.91	2496.89	5-4-2-0-2	9	NXT	76	1	0.01942	13	0.1551	0.20558	3.03913	0.62478	T	b2+;b3+;b4+;b5+;b6+;b7+;b8+;b9+;b10+;b11+;b12+;b13+;y1+;Y2++;	b4+;b5+;	sp|P02787|TRFE_HUMAN	R	SE	622	0	630	-0.0057	-2.28084	1.8e-79	sp|P02787|TRFE_HUMAN	2	-0.02263	-4.53142
20190704_SL_Transferrin_GP.20091.20091.3.0.dta	124	4799.87	2359.02	3	QQQHLFGSJVTDCSGNFCLF	13,Carbamidomethyl[C];18,Carbamidomethyl[C];	2440.85	2440.86	7-5-1-0-0	9	NXT	94	0	0	8	0.08149	0.04322	2.0649	0.08924	T	b3+;b4+;b5+;b6+;b7+;b8+;b12+;b17+;	b6+;	sp|P02787|TRFE_HUMAN	R	RS	622	0	630	0.0024	1.01694	4.43e-14	sp|P02787|TRFE_HUMAN	2	0.0097	2.02131
20190704_SL_Transferrin_GP.20113.20113.3.2.dta	47	3853.53	1356.62	3	QQQHLFGSJVTD	0,Gln->pyro-Glu[AnyN-termQ];	2496.91	2496.89	5-4-2-0-2	9	NXT	30	1	0.00852	6	0.16277	0.20541	3.85904	0.7927	T	b4+;b5+;b6+;b7+;b9+;b10+;Y0+;	b4+;b5+;b6+;	sp|P02787|TRFE_HUMAN	R	CS	622	0	630	0.00079	0.581908	3.58e-17	sp|P02787|TRFE_HUMAN	1	-0.01943	-5.04343
20190704_SL_Transferrin_GP.20114.20114.4.2.dta	139	5005.03	2498.1	4	QQQHLFGSJVTDCSGNFCLFR	0,Gln->pyro-Glu[AnyN-termQ];13,Carbamidomethyl[C];18,Carbamidomethyl[C];	2506.94	2506.92	4-7-1-0-1	9	NXT	74	1	0.00897	8	0.10844	0.14712	2.05687	0.3026	T	b2+;b3+;b4+;b6+;b7+;b9+;b12+;y1+;Y2++;	b4+;	sp|P02787|TRFE_HUMAN	R	SE	622	0	630	-0.0057	-2.28084	1.8e-79	sp|P02787|TRFE_HUMAN	2	-0.01712	-3.42123
20190704_SL_Transferrin_GP.20131.20131.4.4.dta	102	4144.64	1921.81	4	QQQHLFGSJVTDCSGNF	0,Gln->pyro-Glu[AnyN-termQ];13,Carbamidomethyl[C];	2222.83	2222.81	6-4-0-0-3	9	NXT	44	1	0.01519	5	0.10646	0.18314	3.03379	0.5556	T	b1+;b4+;b5+;b9+;b10+;Y0+;	b4+;b5+;	sp|P02787|TRFE_HUMAN	R	CL	622	0	630	-0.00531	-2.76161	3.94e-14	sp|P02787|TRFE_HUMAN	2	-0.02041	-4.9256
20190704_SL_Transferrin_GP.20134.20134.4.4.dta	102	4144.64	1921.81	4	QQQHLFGSJVTDCSGNF	0,Gln->pyro-Glu[AnyN-termQ];13,Carbamidomethyl[C];	2222.83	2222.81	6-4-0-0-3	9	NXT	44	2	0.03186	5	0.07582	0.18009	3.8331	0.69032	T	b5+;b6+;b9+;b10+;b12+;Y0+;Y0+;	b5+;b10+;Y0+;	sp|P02787|TRFE_HUMAN	R	CL	622	0	630	-0.00531	-2.76161	3.94e-14	sp|P02787|TRFE_HUMAN	2	-0.02041	-4.9256
20190704_SL_Transferrin_GP.20156.20156.3.0.dta	43	4084.6	1603.68	3	QQQHLFGSJVTDCS	0,Gln->pyro-Glu[AnyN-termQ];13,Carbamidomethyl[C];	2480.92	2480.89	4-4-2-0-3	9	NXT	50	0	0	4	0.1448	0.16905	3.8331	0.64797	T	b4+;b5+;b6+;b8+;	b4+;b5+;b6+;	sp|P02787|TRFE_HUMAN	R	GN	622	0	630	-0.00436	-2.71709	1.99e-19	sp|P02787|TRFE_HUMAN	1	-0.02849	-6.97665
20190704_SL_Transferrin_GP.20172.20172.3.0.dta	102	4289.69	1921.81	3	QQQHLFGSJVTDCSGNF	0,Gln->pyro-Glu[AnyN-termQ];13,Carbamidomethyl[C];	2367.88	2367.85	6-4-1-0-2	9	NXT	74	2	0.02556	4	0.07875	0.16622	2.05294	0.34123	T	b5+;b6+;b9+;b12+;Y0+;Y0+;	b5+;	sp|P02787|TRFE_HUMAN	R	CL	622	0	630	-0.00531	-2.76161	3.94e-14	sp|P02787|TRFE_HUMAN	2	-0.0362	-8.44074
20190704_SL_Transferrin_GP.20173.20173.3.0.dta	47	4187.64	1356.62	3	QQQHLFGSJVTD	0,Gln->pyro-Glu[AnyN-termQ];	2831.02	2831.03	6-7-1-0-1	9	NXT	26	1	0.00546	7	0.07935	0.1419	3.05561	0.4336	T	b3+;b4+;b5+;b7+;b8+;b9+;b10+;Y0+;	b4+;b5+;	sp|P02787|TRFE_HUMAN	R	CS	622	0	630	0.00079	0.581908	3.58e-17	sp|P02787|TRFE_HUMAN	1	0.0074	1.76754
20190704_SL_Transferrin_GP.20175.20175.3.1.dta	47	3880.54	1356.62	3	QQQHLFGSJVTD	0,Gln->pyro-Glu[AnyN-termQ];	2523.92	2523.94	5-7-0-0-2	9	NXT	46	0	0	5	0.05597	0.12173	2.06901	0.25186	T	b3+;b4+;b5+;b6+;b9+;	b4+;	sp|P02787|TRFE_HUMAN	R	CS	622	0	630	0.00079	0.581908	3.58e-17	sp|P02787|TRFE_HUMAN	1	0.0159	4.09845
20190704_SL_Transferrin_GP.20184.20184.5.0.dta	99	6448.62	2943.31	5	QQQHLFGSJVTDCSGNFCLFRSETK	0,Gln->pyro-Glu[AnyN-termQ];13,Carbamidomethyl[C];18,Carbamidomethyl[C];	3505.3	3505.29	8-8-0-0-4	9	NXT	16	0	0	7	0.10391	0.11993	2.84606	0.34134	T	b1+;b2+;b3+;b5+;b6+;b7+;b12+;	b5+;b6+;	sp|P02787|TRFE_HUMAN	R	DL	622	0	630	-0.00271	-0.920424	5.22e-48	sp|P02787|TRFE_HUMAN	2	-0.0125	-1.9387
20190704_SL_Transferrin_GP.20186.20186.5.2.dta	97	6303.62	2897.39	5	ILRQQQHLFGSJVTDCSGNFCLFR	16,Carbamidomethyl[C];21,Carbamidomethyl[C];	3406.23	3406.22	9-6-1-0-3	12	NXT	28	0	0	4	0.02724	0.03026	1.92157	0.05815	T	b1++;y1+;y4+;y8+;	y1+;	sp|P02787|TRFE_HUMAN	K	SE	619	0.01	630	-0.00758	-2.61526	3.39e-65	sp|P02787|TRFE_HUMAN	2	-0.01015	-1.61044
20190704_SL_Transferrin_GP.20189.20189.3.1.dta	47	3880.54	1356.62	3	QQQHLFGSJVTD	0,Gln->pyro-Glu[AnyN-termQ];	2523.92	2523.94	5-7-0-0-2	9	NXT	46	0	0	4	0.04522	0.09076	2.06901	0.18778	T	b2+;b3+;b4+;b6+;	b4+;	sp|P02787|TRFE_HUMAN	R	CS	622	0	630	0.00079	0.581908	3.58e-17	sp|P02787|TRFE_HUMAN	1	0.0159	4.09845
20190704_SL_Transferrin_GP.20190.20190.4.0.dta	99	6447.58	2943.31	4	QQQHLFGSJVTDCSGNFCLFRSETK	0,Gln->pyro-Glu[AnyN-termQ];13,Carbamidomethyl[C];18,Carbamidomethyl[C];	3504.27	3504.27	8-8-1-0-2	9	NXT	36	0	0	5	0.07892	0.09585	2.84606	0.27278	T	b1+;b2+;b5+;b6+;b12+;	b5+;b6+;	sp|P02787|TRFE_HUMAN	R	DL	622	0	630	-0.00271	-0.920424	5.22e-48	sp|P02787|TRFE_HUMAN	2	0.00319	0.494837
20190704_SL_Transferrin_GP.20194.20194.3.0.dta	102	4799.87	1921.81	3	QQQHLFGSJVTDCSGNF	0,Gln->pyro-Glu[AnyN-termQ];13,Carbamidomethyl[C];	2878.06	2878.02	7-5-2-0-1	9	NXT	94	3	0.05494	10	0.06893	0.09732	2.05294	0.19979	T	b1+;b2+;b3+;b7+;b8+;b10+;b12+;b13+;y7+;y12+;Y0+;Y0+;Y1+;	Y0+;	sp|P02787|TRFE_HUMAN	R	CL	622	0	630	-0.00531	-2.76161	3.94e-14	sp|P02787|TRFE_HUMAN	2	-0.04556	-9.49382
20190704_SL_Transferrin_GP.20195.20195.3.0.dta	102	4126.61	1921.81	3	QQQHLFGSJVTDCSGNF	0,Gln->pyro-Glu[AnyN-termQ];13,Carbamidomethyl[C];	2204.8	2204.77	5-4-2-0-0	9	NXT	64	4	0.05868	6	0.20363	0.29681	3.8331	1.13771	T	b3+;b4+;b5+;b6+;b9+;b12+;Y0+;Y0+;Y1+;Y1+;	b4+;b5+;b6+;	sp|P02787|TRFE_HUMAN	R	CL	622	0	630	-0.00531	-2.76161	3.94e-14	sp|P02787|TRFE_HUMAN	2	-0.02766	-6.70443
20190704_SL_Transferrin_GP.20197.20197.5.0.dta	97	6302.59	2897.39	5	ILRQQQHLFGSJVTDCSGNFCLFR	16,Carbamidomethyl[C];21,Carbamidomethyl[C];	3405.2	3405.2	9-6-2-0-1	12	NXT	24	0	0	4	0.03289	0.04069	1.92157	0.07819	T	y1+;y2+;y7+;y8+;	y1+;	sp|P02787|TRFE_HUMAN	K	SE	619	0	630	-0.00758	-2.61526	3.39e-65	sp|P02787|TRFE_HUMAN	2	-0.00048	-0.0761713
20190704_SL_Transferrin_GP.20198.20198.3.0.dta	102	3761.48	1921.81	3	QQQHLFGSJVTDCSGNF	0,Gln->pyro-Glu[AnyN-termQ];13,Carbamidomethyl[C];	1839.67	1839.64	4-3-2-0-0	9	NXT	44	0	0	5	0.1105	0.17554	3.03379	0.53257	T	b3+;b4+;b5+;b6+;b7+;	b4+;b5+;	sp|P02787|TRFE_HUMAN	R	CL	622	0	630	-0.00531	-2.76161	3.94e-14	sp|P02787|TRFE_HUMAN	2	-0.02541	-6.75709
20190704_SL_Transferrin_GP.20199.20199.3.0.dta	102	3761.48	1921.81	3	QQQHLFGSJVTDCSGNF	0,Gln->pyro-Glu[AnyN-termQ];13,Carbamidomethyl[C];	1839.67	1839.64	4-3-2-0-0	9	NXT	44	1	0.00492	6	0.10259	0.18958	3.03379	0.57515	T	b3+;b4+;b5+;b6+;b7+;b10+;Y1+;	b4+;b5+;	sp|P02787|TRFE_HUMAN	R	CL	622	0	630	-0.00531	-2.76161	3.94e-14	sp|P02787|TRFE_HUMAN	2	-0.02541	-6.75709
20190704_SL_Transferrin_GP.20202.20202.4.0.dta	35	5003.99	1774.74	4	QQQHLFGSJVTDCSGN	0,Gln->pyro-Glu[AnyN-termQ];13,Carbamidomethyl[C];	3229.24	3229.19	7-6-0-0-6	9	NXT	90	0	0	4	0.15199	0.14501	3.67597	0.53304	T	b4+;b5+;b6+;y3++;	b4+;b5+;y3++;	sp|P02787|TRFE_HUMAN	R	FC	622	0	630	0.00072	0.405467	1.92e-18	sp|P02787|TRFE_HUMAN	2	-0.04907	-9.80806
20190704_SL_Transferrin_GP.20206.20206.3.0.dta	125	4799.87	2359.02	3	QQQHLFGSJVTDCSGNFCLF	13,Carbamidomethyl[C];18,Carbamidomethyl[C];	2440.85	2440.86	7-5-1-0-0	9	NXT	94	0	0	8	0.0823	0.04727	1.94186	0.09179	T	b3+;b4+;b5+;b6+;b7+;b9+;b10+;b12+;	b5+;	sp|P02787|TRFE_HUMAN	R	RS	622	0	630	0.0024	1.01694	4.43e-14	sp|P02787|TRFE_HUMAN	2	0.01078	2.24637
20190704_SL_Transferrin_GP.20208.20208.3.0.dta	102	3761.48	1921.81	3	QQQHLFGSJVTDCSGNF	0,Gln->pyro-Glu[AnyN-termQ];13,Carbamidomethyl[C];	1839.67	1839.64	4-3-2-0-0	9	NXT	44	0	0	7	0.12577	0.18605	3.03379	0.56443	T	b2+;b3+;b4+;b5+;b6+;b7+;b8+;	b4+;b5+;	sp|P02787|TRFE_HUMAN	R	CL	622	0	630	-0.00531	-2.76161	3.94e-14	sp|P02787|TRFE_HUMAN	2	-0.02541	-6.75709
20190704_SL_Transferrin_GP.20212.20212.3.0.dta	102	3761.48	1921.81	3	QQQHLFGSJVTDCSGNF	0,Gln->pyro-Glu[AnyN-termQ];13,Carbamidomethyl[C];	1839.67	1839.64	4-3-2-0-0	9	NXT	44	0	0	7	0.11726	0.19267	3.03379	0.58451	T	b2+;b3+;b4+;b5+;b6+;b7+;b10+;	b4+;b5+;	sp|P02787|TRFE_HUMAN	R	CL	622	0	630	-0.00531	-2.76161	3.94e-14	sp|P02787|TRFE_HUMAN	2	-0.02541	-6.75709
20190704_SL_Transferrin_GP.20214.20214.3.0.dta	124	4816.9	2359.02	3	QQQHLFGSJVTDCSGNFCLF	13,Carbamidomethyl[C];18,Carbamidomethyl[C];	2457.88	2457.88	8-5-0-0-1	9	NXT	90	0	0	8	0.06173	0.04339	2.0649	0.0896	T	b3+;b4+;b6+;b7+;b8+;b9+;b10+;b12+;	b6+;	sp|P02787|TRFE_HUMAN	R	RS	622	0	630	0.0024	1.01694	4.43e-14	sp|P02787|TRFE_HUMAN	2	0.00196	0.406986
20190704_SL_Transferrin_GP.20224.20224.3.0.dta	47	4099.64	1356.62	3	QQQHLFGSJVTD	0,Gln->pyro-Glu[AnyN-termQ];	2743.02	2743.01	6-8-0-0-1	9	NXT	46	0	0	4	0.17299	0.1502	3.85904	0.57964	T	b5+;b6+;b9+;b10+;	b5+;b6+;b9+;	sp|P02787|TRFE_HUMAN	R	CS	622	0	630	0.00079	0.581908	3.58e-17	sp|P02787|TRFE_HUMAN	1	-0.01265	-3.08639
20190704_SL_Transferrin_GP.20252.20252.3.1.dta	24	4135.6	1774.74	3	QQQHLFGSJVTDCSGN	0,Gln->pyro-Glu[AnyN-termQ];13,Carbamidomethyl[C];	2360.85	2360.86	4-7-1-0-0	9	NXT	12	0	0	4	0.20295	0.22212	4.53585	1.0075	T	b4+;b5+;b6+;b10+;	b4+;b5+;b6+;b10+;	sp|P02787|TRFE_HUMAN	R	FC	622	0	630	0.00072	0.405467	1.92e-18	sp|P02787|TRFE_HUMAN	2	0.01058	2.55891
20190704_SL_Transferrin_GP.20268.20268.3.0.dta	102	4159.63	1921.81	3	QQQHLFGSJVTDCSGNF	0,Gln->pyro-Glu[AnyN-termQ];13,Carbamidomethyl[C];	2237.82	2237.78	7-4-1-0-0	9	NXT	72	0	0	5	0.09549	0.19411	3.03379	0.5889	T	b4+;b5+;b6+;b7+;b9+;	b4+;b5+;	sp|P02787|TRFE_HUMAN	R	CL	622	0	630	-0.00531	-2.76161	3.94e-14	sp|P02787|TRFE_HUMAN	2	-0.03335	-8.01942
20190704_SL_Transferrin_GP.20270.20270.3.1.dta	47	4154.63	1356.62	3	QQQHLFGSJVTD	0,Gln->pyro-Glu[AnyN-termQ];	2798.01	2798.02	4-7-2-0-1	9	NXT	16	0	0	4	0.06608	0.11038	2.06901	0.22838	T	b4+;b6+;b7+;b10+;	b4+;	sp|P02787|TRFE_HUMAN	R	CS	622	0	630	0.00079	0.581908	3.58e-17	sp|P02787|TRFE_HUMAN	1	0.00309	0.743929
20190704_SL_Transferrin_GP.20283.20283.3.2.dta	24	4135.6	1774.74	3	QQQHLFGSJVTDCSGN	0,Gln->pyro-Glu[AnyN-termQ];13,Carbamidomethyl[C];	2360.85	2360.86	4-7-1-0-0	9	NXT	12	0	0	4	0.11388	0.14513	3.8331	0.55631	T	b5+;b9+;b10+;b12+;	b5+;b10+;b12+;	sp|P02787|TRFE_HUMAN	R	FC	622	0	630	0.00072	0.405467	1.92e-18	sp|P02787|TRFE_HUMAN	2	0.00905	2.18886
20190704_SL_Transferrin_GP.20285.20285.3.1.dta	47	3750.51	1356.62	3	QQQHLFGSJVTD	0,Gln->pyro-Glu[AnyN-termQ];	2393.89	2393.87	6-7-0-0-0	9	NXT	26	0	0	4	0.11295	0.16163	3.05561	0.49387	T	b3+;b4+;b5+;b6+;	b4+;b5+;	sp|P02787|TRFE_HUMAN	R	CS	622	0	630	0.00079	0.581908	3.58e-17	sp|P02787|TRFE_HUMAN	1	-0.02115	-5.64071
20190704_SL_Transferrin_GP.20285.20285.4.5.dta	139	5005.01	2498.1	4	QQQHLFGSJVTDCSGNFCLFR	0,Gln->pyro-Glu[AnyN-termQ];13,Carbamidomethyl[C];18,Carbamidomethyl[C];	2506.92	2506.92	4-7-1-0-1	9	NXT	70	0	0	5	0.12138	0.15119	3.03913	0.45949	T	b3+;b4+;b5+;b6+;b13+;	b4+;b5+;	sp|P02787|TRFE_HUMAN	R	SE	622	0	630	-0.0057	-2.28084	1.8e-79	sp|P02787|TRFE_HUMAN	2	0.00424	0.847322
20190704_SL_Transferrin_GP.20287.20287.4.2.dta	139	5005.01	2498.1	4	QQQHLFGSJVTDCSGNFCLFR	0,Gln->pyro-Glu[AnyN-termQ];13,Carbamidomethyl[C];18,Carbamidomethyl[C];	2506.92	2506.92	4-7-1-0-1	9	NXT	70	0	0	4	0.09228	0.14068	3.03913	0.42753	T	b4+;b5+;b6+;y1+;	b4+;b5+;	sp|P02787|TRFE_HUMAN	R	SE	622	0	630	-0.0057	-2.28084	1.8e-79	sp|P02787|TRFE_HUMAN	2	0.00424	0.847322
20190704_SL_Transferrin_GP.20291.20291.3.3.dta	47	3749.52	1356.62	3	QQQHLFGSJVTD	0,Gln->pyro-Glu[AnyN-termQ];	2392.9	2392.88	4-5-1-0-3	9	NXT	40	0	0	6	0.12509	0.17418	3.05561	0.53224	T	b3+;b4+;b5+;b6+;b7+;b9+;	b4+;b5+;	sp|P02787|TRFE_HUMAN	R	CS	622	0	630	0.00079	0.581908	3.58e-17	sp|P02787|TRFE_HUMAN	1	-0.02199	-5.8663
20190704_SL_Transferrin_GP.20291.20291.4.2.dta	274	4994.99	2499.08	4	QQQHLFGSJVTDCSGNFCLFR	0,Gln->pyro-Glu[AnyN-termQ];13,Carbamidomethyl[C];16,Deamidated[N];18,Carbamidomethyl[C];	2495.91	2495.87	5-4-3-0-0	9	NXT	82	0	0	7	0.134	0.19902	2.86934	0.57106	T	b3+;b4+;b5+;b6+;b7+;b9+;y1+;	b4+;b5+;	sp|P02787|TRFE_HUMAN	R	SE	622	0	630	0.01471	5.88381	4.88e-25	sp|P02787|TRFE_HUMAN	4	-0.04569	-9.14892
20190704_SL_Transferrin_GP.20316.20316.3.0.dta	84	4118.74	1563.78	3	CGLVPVLAENYJKS	1,Carbamidomethyl[C];	2554.96	2554.93	5-5-1-0-3	12	NXS	24	0	0	4	0.16076	0.21831	3.03379	0.66229	T	b2+;b3+;b4+;b5+;	b2+;b3+;	sp|P02787|TRFE_HUMAN	K	DN	421	0	432	-0.00258	-1.64881	1.66e-14	sp|P02787|TRFE_HUMAN	1	-0.03187	-7.73963
20190704_SL_Transferrin_GP.20321.20321.5.1.dta	99	6448.6	2943.31	5	QQQHLFGSJVTDCSGNFCLFRSETK	0,Gln->pyro-Glu[AnyN-termQ];13,Carbamidomethyl[C];18,Carbamidomethyl[C];	3505.28	3505.29	8-8-0-0-4	9	NXT	18	0	0	5	0.14622	0.17154	2.84606	0.48821	T	b4+;b5+;b6+;b8+;b12+;	b4+;b5+;	sp|P02787|TRFE_HUMAN	R	DL	622	0	630	-0.00271	-0.920424	5.22e-48	sp|P02787|TRFE_HUMAN	2	0.00572	0.887154
20190704_SL_Transferrin_GP.20340.20340.4.3.dta	35	4946.93	1774.74	4	QQQHLFGSJVTDCSGN	0,Gln->pyro-Glu[AnyN-termQ];13,Carbamidomethyl[C];	3172.19	3172.15	9-7-0-0-2	9	NXT	78	0	0	4	0.07924	0.0488	1.9553	0.09541	T	b3+;b9+;b10+;y3++;	y3++;	sp|P02787|TRFE_HUMAN	R	FC	622	0	630	0.00072	0.405467	1.92e-18	sp|P02787|TRFE_HUMAN	2	-0.04298	-8.6899
20190704_SL_Transferrin_GP.20342.20342.5.0.dta	99	6301.59	2943.31	5	QQQHLFGSJVTDCSGNFCLFRSETK	0,Gln->pyro-Glu[AnyN-termQ];13,Carbamidomethyl[C];18,Carbamidomethyl[C];	3358.27	3358.21	8-8-1-0-1	9	NXT	20	0	0	4	0.04007	0.07523	1.91432	0.14402	T	b3+;b5+;b6+;b7+;	b5+;	sp|P02787|TRFE_HUMAN	R	DL	622	0	630	-0.00271	-0.920424	5.22e-48	sp|P02787|TRFE_HUMAN	2	-0.06095	-9.67362
20190704_SL_Transferrin_GP.20361.20361.3.0.dta	43	4962.95	1603.68	3	QQQHLFGSJVTDCS	0,Gln->pyro-Glu[AnyN-termQ];13,Carbamidomethyl[C];	3359.27	3359.23	8-8-0-0-3	9	NXT	90	0	0	4	0.0963	0.14561	3.8331	0.55813	T	b4+;b5+;b6+;b10+;	b4+;b5+;b6+;	sp|P02787|TRFE_HUMAN	R	GN	622	0	630	-0.00436	-2.71709	1.99e-19	sp|P02787|TRFE_HUMAN	1	-0.04098	-8.25879
20190704_SL_Transferrin_GP.20364.20364.3.0.dta	24	3851.53	1774.74	3	QQQHLFGSJVTDCSGN	0,Gln->pyro-Glu[AnyN-termQ];13,Carbamidomethyl[C];	2076.79	2076.75	6-4-0-0-2	9	NXT	62	0	0	8	0.2095	0.2642	3.8331	1.0127	T	b3+;b4+;b5+;b6+;b7+;b8+;b9+;b10+;	b4+;b5+;b6+;	sp|P02787|TRFE_HUMAN	R	FC	622	0	630	0.00072	0.405467	1.92e-18	sp|P02787|TRFE_HUMAN	2	-0.03724	-9.67132
20190704_SL_Transferrin_GP.20365.20365.5.0.dta	99	6302.6	2943.31	5	QQQHLFGSJVTDCSGNFCLFRSETK	0,Gln->pyro-Glu[AnyN-termQ];13,Carbamidomethyl[C];18,Carbamidomethyl[C];	3359.28	3359.23	8-8-0-0-3	9	NXT	20	0	0	4	0.07285	0.11716	2.84606	0.33345	T	b2+;b4+;b5+;b6+;	b4+;b5+;	sp|P02787|TRFE_HUMAN	R	DL	622	0	630	-0.00271	-0.920424	5.22e-48	sp|P02787|TRFE_HUMAN	2	-0.05024	-7.97253
20190704_SL_Transferrin_GP.20369.20369.3.0.dta	102	4160.63	1921.81	3	QQQHLFGSJVTDCSGNF	0,Gln->pyro-Glu[AnyN-termQ];13,Carbamidomethyl[C];	2238.82	2238.8	7-4-0-0-2	9	NXT	24	0	0	6	0.14113	0.20038	3.8331	0.76808	T	b4+;b6+;b7+;b8+;b9+;b10+;	b4+;b6+;b7+;	sp|P02787|TRFE_HUMAN	R	CL	622	0	630	-0.00531	-2.76161	3.94e-14	sp|P02787|TRFE_HUMAN	2	-0.01818	-4.37057
20190704_SL_Transferrin_GP.20379.20379.3.0.dta	102	4143.63	1921.81	3	QQQHLFGSJVTDCSGNF	0,Gln->pyro-Glu[AnyN-termQ];13,Carbamidomethyl[C];	2221.82	2221.79	6-4-1-0-1	9	NXT	72	2	0.03233	4	0.03767	0.0828	2.05294	0.16999	T	b2+;b9+;b12+;y5+;Y0+;Y1+;	Y0+;	sp|P02787|TRFE_HUMAN	R	CL	622	0	630	-0.00531	-2.76161	3.94e-14	sp|P02787|TRFE_HUMAN	2	-0.03299	-7.96348
20190704_SL_Transferrin_GP.20382.20382.3.0.dta	125	4143.63	2359.02	3	QQQHLFGSJVTDCSGNFCLF	13,Carbamidomethyl[C];18,Carbamidomethyl[C];	1784.61	1784.63	6-4-0-0-0	9	NXT	72	0	0	8	0.0744	0.04286	1.94186	0.08323	T	b3+;b4+;b5+;b6+;b7+;b8+;b9+;b10+;	b6+;	sp|P02787|TRFE_HUMAN	R	RS	622	0	630	0.0024	1.01694	4.43e-14	sp|P02787|TRFE_HUMAN	2	0.02359	5.69449
20190704_SL_Transferrin_GP.20384.20384.3.1.dta	51	4159.63	1516.65	3	QQQHLFGSJVTDC	0,Gln->pyro-Glu[AnyN-termQ];13,Carbamidomethyl[C];	2642.98	2642.95	5-4-2-0-3	9	NXT	70	1	0.03106	6	0.05042	0.07332	2.06085	0.1511	T	b2+;b3+;b7+;b9+;b10+;b12+;Y2+;	Y2+;	sp|P02787|TRFE_HUMAN	R	SG	622	0	630	-0.00112	-0.737992	2.15e-22	sp|P02787|TRFE_HUMAN	1	-0.03622	-8.70954
20190704_SL_Transferrin_GP.20391.20391.4.0.dta	92	4945.94	1952.88	4	CGLVPVLAENYJKSDNC	1,Carbamidomethyl[C];17,Carbamidomethyl[C];	2993.05	2993.08	7-7-1-0-1	12	NXS	82	0	0	4	0.06172	0.15875	2.0649	0.3278	T	b2+;b3+;b4+;b10+;	b3+;	sp|P02787|TRFE_HUMAN	K	ED	421	0	432	-0.00867	-4.43737	8.37e-23	sp|P02787|TRFE_HUMAN	1	0.02444	4.94246
20190704_SL_Transferrin_GP.20392.20392.3.3.dta	258	4305.64	2082.83	3	QQQHLFGSJVTDCSGNFC	0,Gln->pyro-Glu[AnyN-termQ];13,Carbamidomethyl[C];16,Deamidated[N];18,Carbamidomethyl[C];	2222.81	2222.81	6-4-0-0-3	9	NXT	40	0	0	4	0.12222	0.07052	3.66291	0.25831	T	b4+;b5+;b6+;b14++;	b4+;b5+;b6+;	sp|P02787|TRFE_HUMAN	R	LF	622	0	630	0.01611	7.73096	5.86e-12	sp|P02787|TRFE_HUMAN	1	-0.00644	-1.49606
20190704_SL_Transferrin_GP.20393.20393.3.0.dta	124	4799.87	2359.02	3	QQQHLFGSJVTDCSGNFCLF	13,Carbamidomethyl[C];18,Carbamidomethyl[C];	2440.85	2440.86	7-5-1-0-0	9	NXT	92	0	0	8	0.05172	0.03336	2.0649	0.06889	T	b3+;b4+;b6+;b7+;b8+;b9+;b10+;b17+;	b6+;	sp|P02787|TRFE_HUMAN	R	RS	622	0	630	0.0024	1.01694	4.43e-14	sp|P02787|TRFE_HUMAN	2	0.01249	2.60271
20190704_SL_Transferrin_GP.20394.20394.4.0.dta	92	4945.94	1952.88	4	CGLVPVLAENYJKSDNC	1,Carbamidomethyl[C];17,Carbamidomethyl[C];	2993.05	2993.08	7-7-1-0-1	12	NXS	82	0	0	4	0.06826	0.16409	2.0649	0.33882	T	b2+;b3+;b4+;b6+;	b3+;	sp|P02787|TRFE_HUMAN	K	ED	421	0	432	-0.00867	-4.43737	8.37e-23	sp|P02787|TRFE_HUMAN	1	0.02444	4.94246
20190704_SL_Transferrin_GP.20395.20395.3.0.dta	139	4672.88	2498.1	3	QQQHLFGSJVTDCSGNFCLFR	0,Gln->pyro-Glu[AnyN-termQ];13,Carbamidomethyl[C];18,Carbamidomethyl[C];	2174.78	2174.8	5-6-0-0-1	9	NXT	68	0	0	4	0.1233	0.15761	3.83944	0.60513	T	b4+;b5+;b6+;y1+;	b4+;b5+;y1+;	sp|P02787|TRFE_HUMAN	R	SE	622	0	630	-0.0057	-2.28084	1.8e-79	sp|P02787|TRFE_HUMAN	2	0.01462	3.12938
20190704_SL_Transferrin_GP.20399.20399.4.0.dta	139	4672.93	2498.1	4	QQQHLFGSJVTDCSGNFCLFR	0,Gln->pyro-Glu[AnyN-termQ];13,Carbamidomethyl[C];18,Carbamidomethyl[C];	2174.83	2174.8	5-6-0-0-1	9	NXT	54	0	0	4	0.07891	0.13094	3.03913	0.39794	T	b4+;b5+;b6+;y1+;	b4+;b5+;	sp|P02787|TRFE_HUMAN	R	SE	622	0	630	-0.0057	-2.28084	1.8e-79	sp|P02787|TRFE_HUMAN	2	-0.03575	-7.65204
20190704_SL_Transferrin_GP.20403.20403.3.2.dta	275	4947.94	2499.08	3	QQQHLFGSNVTDCSGJFCLFR	0,Gln->pyro-Glu[AnyN-termQ];9,Deamidated[N];13,Carbamidomethyl[C];18,Carbamidomethyl[C];	2448.86	2448.88	4-6-2-0-0	16	NXC	64	0	0	4	0.0683	0.107	2.86934	0.30701	T	b4+;b5+;b6+;y18++;	b4+;b5+;	sp|P02787|TRFE_HUMAN	R	SE	622	0	637	0.01471	5.88381	4.88e-25	sp|P02787|TRFE_HUMAN	4	0.01941	3.92366
20190704_SL_Transferrin_GP.20414.20414.3.0.dta	51	4159.63	1516.65	3	QQQHLFGSJVTDC	0,Gln->pyro-Glu[AnyN-termQ];13,Carbamidomethyl[C];	2642.98	2642.95	5-4-2-0-3	9	NXT	70	2	0.03267	5	0.05409	0.0824	2.06085	0.16982	T	b7+;b8+;b9+;b10+;b12+;Y0+;Y2+;	Y2+;	sp|P02787|TRFE_HUMAN	R	SG	622	0	630	-0.00112	-0.737992	2.15e-22	sp|P02787|TRFE_HUMAN	1	-0.03614	-8.6903
20190704_SL_Transferrin_GP.20419.20419.3.0.dta	47	4113.65	1356.62	3	QQQHLFGSJVTD	0,Gln->pyro-Glu[AnyN-termQ];	2757.03	2756.99	5-6-2-0-1	9	NXT	48	0	0	4	0.08834	0.14135	3.05561	0.43192	T	b4+;b5+;b6+;b9+;	b4+;b5+;	sp|P02787|TRFE_HUMAN	R	CS	622	0	630	0.00079	0.581908	3.58e-17	sp|P02787|TRFE_HUMAN	1	-0.04068	-9.89136
20190704_SL_Transferrin_GP.20421.20421.3.0.dta	47	4113.65	1356.62	3	QQQHLFGSJVTD	0,Gln->pyro-Glu[AnyN-termQ];	2757.03	2756.99	5-6-2-0-1	9	NXT	48	1	0.00896	7	0.12434	0.17538	3.05561	0.53589	T	b1+;b3+;b4+;b5+;b6+;b9+;b10+;Y0+;	b4+;b5+;	sp|P02787|TRFE_HUMAN	R	CS	622	0	630	0.00079	0.581908	3.58e-17	sp|P02787|TRFE_HUMAN	1	-0.04068	-9.89136
20190704_SL_Transferrin_GP.20428.20428.3.0.dta	94	3464.49	1476.75	3	CGLVPVLAENYJK	1,Carbamidomethyl[C];	1987.74	1987.71	6-5-0-0-0	12	NXS	22	3	0.09012	9	0.28622	0.33215	5.02793	1.67002	T	b2+;b3+;b4+;b6+;b8+;y5+;y6+;y7+;y9+;Y0+;Y1+;Y1++;	b2+;b3+;y9+;Y0+;Y1+;	sp|P02787|TRFE_HUMAN	K	SD	421	0	432	-0.0016	-1.08274	4.45e-17	sp|P02787|TRFE_HUMAN	3	-0.02884	-8.3268
20190704_SL_Transferrin_GP.20438.20438.4.2.dta	85	4944.92	2082.91	4	CGLVPVLAENYJKSDNCE	1,Carbamidomethyl[C];10,Deamidated[N];17,Carbamidomethyl[C];	2862.01	2862.02	6-5-2-0-2	12	NXS	94	0	0	4	0.08215	0.15679	2.05687	0.32249	T	b2+;b3+;b4+;b13+;	b3+;	sp|P02787|TRFE_HUMAN	K	DT	421	0	432	0.00813	3.90133	2.88e-16	sp|P02787|TRFE_HUMAN	2	0.00992	2.00651
20190704_SL_Transferrin_GP.20440.20440.3.1.dta	102	3835.52	1921.81	3	QQQHLFGSJVTDCSGNF	0,Gln->pyro-Glu[AnyN-termQ];13,Carbamidomethyl[C];	1913.71	1913.68	5-4-1-0-0	9	NXT	66	2	0.01423	5	0.1544	0.22102	3.8331	0.8472	T	b3+;b4+;b5+;b6+;b10+;Y0+;Y1+;	b4+;b5+;b6+;	sp|P02787|TRFE_HUMAN	R	CL	622	0	630	-0.00531	-2.76161	3.94e-14	sp|P02787|TRFE_HUMAN	2	-0.03118	-8.13134
20190704_SL_Transferrin_GP.20461.20461.4.5.dta	54	4811.04	1604.85	4	KCGLVPVLAENYJK	2,Carbamidomethyl[C];	3206.19	3206.19	6-11-0-0-0	13	NXS	34	0	0	5	0.0699	0.12692	2.05294	0.26056	T	b1+;y4+;y6+;y9+;y13+;	b1+;	sp|P02787|TRFE_HUMAN	G	SD	420	0	432	0.00193	1.20187	3.31e-29	sp|P02787|TRFE_HUMAN	2	0.00078	0.162161
20190704_SL_Transferrin_GP.20467.20467.3.1.dta	102	3835.52	1921.81	3	QQQHLFGSJVTDCSGNF	0,Gln->pyro-Glu[AnyN-termQ];13,Carbamidomethyl[C];	1913.71	1913.68	5-4-1-0-0	9	NXT	66	1	0.00948	8	0.23996	0.31924	4.53585	1.44803	T	b4+;b5+;b6+;b7+;b8+;b9+;b10+;b12+;Y0+;	b4+;b5+;b6+;b9+;	sp|P02787|TRFE_HUMAN	R	CL	622	0	630	-0.00531	-2.76161	3.94e-14	sp|P02787|TRFE_HUMAN	2	-0.032	-8.34518
20190704_SL_Transferrin_GP.20468.20468.4.1.dta	102	4143.64	1921.81	4	QQQHLFGSJVTDCSGNF	0,Gln->pyro-Glu[AnyN-termQ];13,Carbamidomethyl[C];	2221.83	2221.79	6-4-1-0-1	9	NXT	72	1	0.01136	4	0.09129	0.1608	3.8331	0.61636	T	b2+;b4+;b5+;b6+;Y0+;	b4+;b5+;b6+;	sp|P02787|TRFE_HUMAN	R	CL	622	0	630	-0.00531	-2.76161	3.94e-14	sp|P02787|TRFE_HUMAN	2	-0.03961	-9.56146
20190704_SL_Transferrin_GP.20487.20487.4.1.dta	54	4833.01	1604.85	4	KCGLVPVLAENYJK	2,Carbamidomethyl[C];	3228.17	3228.17	7-6-1-0-4	13	NXS	30	0	0	4	0.03892	0.10415	2.05294	0.21381	T	b1+;y6+;y9+;y13+;	b1+;	sp|P02787|TRFE_HUMAN	G	SD	420	0	432	0.00193	1.20187	3.31e-29	sp|P02787|TRFE_HUMAN	2	0.00552	1.14238
20190704_SL_Transferrin_GP.20510.20510.3.0.dta	102	4289.67	1921.81	3	QQQHLFGSJVTDCSGNF	0,Gln->pyro-Glu[AnyN-termQ];13,Carbamidomethyl[C];	2367.86	2367.85	6-4-1-0-2	9	NXT	62	1	0.02046	4	0.16645	0.2217	4.53585	1.00559	T	b4+;b5+;b6+;b12+;Y0+;	b4+;b5+;b6+;Y0+;	sp|P02787|TRFE_HUMAN	R	CL	622	0	630	-0.00531	-2.76161	3.94e-14	sp|P02787|TRFE_HUMAN	2	-0.01112	-2.59288
20190704_SL_Transferrin_GP.20511.20511.3.0.dta	47	4115.6	1356.62	3	QQQHLFGSJVTD	0,Gln->pyro-Glu[AnyN-termQ];	2758.98	2759	7-8-0-0-0	9	NXT	20	0	0	6	0.12343	0.18061	2.06901	0.37369	T	b3+;b4+;b5+;b6+;b7+;b10+;	b4+;	sp|P02787|TRFE_HUMAN	R	CS	622	0	630	0.00079	0.581908	3.58e-17	sp|P02787|TRFE_HUMAN	1	0.02531	6.15132
20190704_SL_Transferrin_GP.20515.20515.3.0.dta	139	4809.95	2498.1	3	QQQHLFGSJVTDCSGNFCLFR	0,Gln->pyro-Glu[AnyN-termQ];13,Carbamidomethyl[C];18,Carbamidomethyl[C];	2311.85	2311.82	8-5-0-0-0	9	NXT	78	0	0	4	0.18122	0.19006	3.83944	0.72972	T	b4+;b5+;b6+;y1+;	b4+;b5+;b6+;	sp|P02787|TRFE_HUMAN	R	SE	622	0	630	-0.0057	-2.28084	1.8e-79	sp|P02787|TRFE_HUMAN	2	-0.03357	-6.9807
20190704_SL_Transferrin_GP.20516.20516.3.1.dta	24	3996.56	1774.74	3	QQQHLFGSJVTDCSGN	0,Gln->pyro-Glu[AnyN-termQ];13,Carbamidomethyl[C];	2221.81	2221.79	6-4-1-0-1	9	NXT	48	0	0	7	0.2065	0.25968	3.8331	0.99538	T	b3+;b4+;b5+;b6+;b7+;b9+;b10+;	b4+;b5+;b6+;	sp|P02787|TRFE_HUMAN	R	FC	622	0	630	0.00072	0.405467	1.92e-18	sp|P02787|TRFE_HUMAN	2	-0.02599	-6.50469
20190704_SL_Transferrin_GP.20518.20518.3.1.dta	35	3996.56	1774.74	3	QQQHLFGSJVTDCSGN	0,Gln->pyro-Glu[AnyN-termQ];13,Carbamidomethyl[C];	2221.81	2221.79	6-4-1-0-1	9	NXT	48	0	0	6	0.20194	0.1945	4.35881	0.84778	T	b4+;b5+;b6+;b7+;b8+;y3++;	b4+;b5+;b6+;y3++;	sp|P02787|TRFE_HUMAN	R	FC	622	0	630	0.00072	0.405467	1.92e-18	sp|P02787|TRFE_HUMAN	2	-0.02599	-6.50469
20190704_SL_Transferrin_GP.20521.20521.3.1.dta	24	3996.56	1774.74	3	QQQHLFGSJVTDCSGN	0,Gln->pyro-Glu[AnyN-termQ];13,Carbamidomethyl[C];	2221.81	2221.79	6-4-1-0-1	9	NXT	48	0	0	7	0.23698	0.27668	3.8331	1.06055	T	b3+;b4+;b5+;b6+;b7+;b9+;b10+;	b4+;b5+;b6+;	sp|P02787|TRFE_HUMAN	R	FC	622	0	630	0.00072	0.405467	1.92e-18	sp|P02787|TRFE_HUMAN	2	-0.02599	-6.50469
20190704_SL_Transferrin_GP.20527.20527.3.0.dta	43	3867.55	1603.68	3	QQQHLFGSJVTDCS	0,Gln->pyro-Glu[AnyN-termQ];13,Carbamidomethyl[C];	2263.87	2263.83	5-5-0-0-3	9	NXT	56	0	0	6	0.1619	0.21921	3.03379	0.66505	T	b3+;b4+;b5+;b6+;b9+;b10+;	b4+;b5+;	sp|P02787|TRFE_HUMAN	R	GN	622	0	630	-0.00436	-2.71709	1.99e-19	sp|P02787|TRFE_HUMAN	1	-0.03407	-8.81141
20190704_SL_Transferrin_GP.20533.20533.4.0.dta	39	4799.88	1660.7	4	QQQHLFGSJVTDCSG	0,Gln->pyro-Glu[AnyN-termQ];13,Carbamidomethyl[C];	3139.18	3139.14	7-7-1-0-2	9	NXT	92	0	0	6	0.11446	0.14386	3.03913	0.4372	T	b2+;b4+;b5+;b6+;b7+;b11+;	b4+;b5+;	sp|P02787|TRFE_HUMAN	R	NF	622	0	630	-0.00157	-0.944824	1.56e-15	sp|P02787|TRFE_HUMAN	1	-0.0417	-8.68947
20190704_SL_Transferrin_GP.20541.20541.3.0.dta	43	3995.55	1603.68	3	QQQHLFGSJVTDCS	0,Gln->pyro-Glu[AnyN-termQ];13,Carbamidomethyl[C];	2391.87	2391.86	4-5-2-0-1	9	NXT	38	0	0	6	0.12139	0.17111	3.03379	0.51911	T	b4+;b5+;b6+;b7+;b8+;b10+;	b4+;b5+;	sp|P02787|TRFE_HUMAN	R	GN	622	0	630	-0.00436	-2.71709	1.99e-19	sp|P02787|TRFE_HUMAN	1	-0.0164	-4.10558
20190704_SL_Transferrin_GP.20543.20543.3.0.dta	43	3995.55	1603.68	3	QQQHLFGSJVTDCS	0,Gln->pyro-Glu[AnyN-termQ];13,Carbamidomethyl[C];	2391.87	2391.86	4-5-2-0-1	9	NXT	38	0	0	8	0.27755	0.29079	3.8331	1.11463	T	b3+;b4+;b5+;b6+;b7+;b8+;b9+;b10+;	b4+;b5+;b6+;	sp|P02787|TRFE_HUMAN	R	GN	622	0	630	-0.00436	-2.71709	1.99e-19	sp|P02787|TRFE_HUMAN	1	-0.0164	-4.10558
20190704_SL_Transferrin_GP.20548.20548.3.0.dta	79	3356.35	1733.74	3	GSJVTDCSGNFCLFR	7,Carbamidomethyl[C];12,Carbamidomethyl[C];	1622.61	1622.58	5-4-0-0-0	3	NXT	32	1	0.05844	5	0.10307	0.19635	3.83944	0.75388	T	y1+;y4+;y9+;y10+;y11+;Y1+;	y1+;y9+;Y1+;	sp|P02787|TRFE_HUMAN	F	SE	628	0	630	-0.007	-4.03525	1.69e-19	sp|P02787|TRFE_HUMAN	2	-0.02763	-8.23457
20190704_SL_Transferrin_GP.20557.20557.3.1.dta	102	3835.52	1921.81	3	QQQHLFGSJVTDCSGNF	0,Gln->pyro-Glu[AnyN-termQ];13,Carbamidomethyl[C];	1913.71	1913.68	5-4-1-0-0	9	NXT	66	0	0	5	0.11047	0.18353	3.03379	0.5568	T	b3+;b4+;b5+;b6+;b10+;	b4+;b5+;	sp|P02787|TRFE_HUMAN	R	CL	622	0	630	-0.00531	-2.76161	3.94e-14	sp|P02787|TRFE_HUMAN	2	-0.03409	-8.89022
20190704_SL_Transferrin_GP.20561.20561.3.1.dta	102	3835.52	1921.81	3	QQQHLFGSJVTDCSGNF	0,Gln->pyro-Glu[AnyN-termQ];13,Carbamidomethyl[C];	1913.71	1913.68	5-4-1-0-0	9	NXT	66	0	0	4	0.14429	0.19618	3.8331	0.75196	T	b4+;b5+;b6+;b7+;	b4+;b5+;b6+;	sp|P02787|TRFE_HUMAN	R	CL	622	0	630	-0.00531	-2.76161	3.94e-14	sp|P02787|TRFE_HUMAN	2	-0.03409	-8.89022
20190704_SL_Transferrin_GP.20562.20562.3.0.dta	95	4012.58	2081.84	3	QQQHLFGSJVTDCSGNFC	0,Gln->pyro-Glu[AnyN-termQ];13,Carbamidomethyl[C];18,Carbamidomethyl[C];	1930.73	1930.69	6-4-0-0-1	9	NXT	62	2	0.03425	11	0.28817	0.28027	4.543	1.27329	T	b1+;b4+;b5+;b6+;b7+;b8+;b9+;b10+;b11+;b12+;y2+;Y0+;Y1+;	b4+;b5+;b6+;Y0+;	sp|P02787|TRFE_HUMAN	R	LF	622	0	630	-0.01188	-5.70382	1.07e-32	sp|P02787|TRFE_HUMAN	1	-0.0396	-9.87135
20190704_SL_Transferrin_GP.20564.20564.4.1.dta	94	3464.49	1476.75	4	CGLVPVLAENYJK	1,Carbamidomethyl[C];	1987.74	1987.71	6-5-0-0-0	12	NXS	16	3	0.09346	8	0.45466	0.41748	5.61371	2.34359	T	b2+;b3+;b4+;y2+;y4+;y6+;y7+;y9+;Y0+;Y0+;Y1+;	b2+;b3+;b4+;y9+;Y0+;Y1+;	sp|P02787|TRFE_HUMAN	K	SD	421	0	432	-0.0016	-1.08274	4.45e-17	sp|P02787|TRFE_HUMAN	3	-0.02695	-7.78112
20190704_SL_Transferrin_GP.20572.20572.3.0.dta	47	3604.46	1356.62	3	QQQHLFGSJVTD	0,Gln->pyro-Glu[AnyN-termQ];	2247.84	2247.84	4-5-0-0-4	9	NXT	32	1	0.00311	6	0.04829	0.07066	2.06901	0.1462	T	b3+;b6+;b7+;b8+;b9+;b10+;Y0+;	b6+;	sp|P02787|TRFE_HUMAN	R	CS	622	0	630	0.00079	0.581908	3.58e-17	sp|P02787|TRFE_HUMAN	1	-0.00204	-0.566124
20190704_SL_Transferrin_GP.20572.20572.4.1.dta	39	4799.88	1660.7	4	QQQHLFGSJVTDCSG	0,Gln->pyro-Glu[AnyN-termQ];13,Carbamidomethyl[C];	3139.18	3139.14	7-7-1-0-2	9	NXT	90	0	0	7	0.0514	0.09858	2.05687	0.20276	T	b3+;b6+;b7+;b8+;b9+;b10+;b12+;	b6+;	sp|P02787|TRFE_HUMAN	R	NF	622	0	630	-0.00157	-0.944824	1.56e-15	sp|P02787|TRFE_HUMAN	1	-0.04106	-8.5561
20190704_SL_Transferrin_GP.20590.20590.3.0.dta	43	4029.59	1603.68	3	QQQHLFGSJVTDCS	0,Gln->pyro-Glu[AnyN-termQ];13,Carbamidomethyl[C];	2425.91	2425.89	6-5-0-0-3	9	NXT	52	0	0	8	0.113	0.20117	3.03379	0.6103	T	b3+;b4+;b5+;b6+;b7+;b9+;b10+;b12+;	b4+;b5+;	sp|P02787|TRFE_HUMAN	R	GN	622	0	630	-0.00436	-2.71709	1.99e-19	sp|P02787|TRFE_HUMAN	1	-0.02229	-5.53293
20190704_SL_Transferrin_GP.20593.20593.3.0.dta	275	4526.87	2499.08	3	QQQHLFGSNVTDCSGJFCLFR	0,Gln->pyro-Glu[AnyN-termQ];9,Deamidated[N];13,Carbamidomethyl[C];18,Carbamidomethyl[C];	2027.79	2027.75	3-4-1-0-3	16	NXC	58	0	0	5	0.12218	0.12055	2.86934	0.34589	T	b2+;b5+;b6+;y1+;y20++;	b5+;b6+;	sp|P02787|TRFE_HUMAN	R	SE	622	0	637	0.01471	5.88381	4.88e-25	sp|P02787|TRFE_HUMAN	4	-0.04445	-9.82123
20190704_SL_Transferrin_GP.20604.20604.3.0.dta	43	4029.59	1603.68	3	QQQHLFGSJVTDCS	0,Gln->pyro-Glu[AnyN-termQ];13,Carbamidomethyl[C];	2425.91	2425.89	6-5-0-0-3	9	NXT	52	0	0	10	0.23323	0.27404	3.8331	1.05041	T	b3+;b4+;b5+;b6+;b7+;b8+;b9+;b10+;b11+;b12+;	b4+;b5+;b6+;	sp|P02787|TRFE_HUMAN	R	GN	622	0	630	-0.00436	-2.71709	1.99e-19	sp|P02787|TRFE_HUMAN	1	-0.02282	-5.66449
20190704_SL_Transferrin_GP.20605.20605.3.1.dta	24	3996.56	1774.74	3	QQQHLFGSJVTDCSGN	0,Gln->pyro-Glu[AnyN-termQ];13,Carbamidomethyl[C];	2221.81	2221.79	6-4-1-0-1	9	NXT	48	2	0.00502	9	0.22614	0.28723	3.8331	1.10098	T	b3+;b4+;b5+;b6+;b7+;b8+;b9+;b10+;b12+;Y0+;Y1+;	b4+;b5+;b6+;	sp|P02787|TRFE_HUMAN	R	FC	622	0	630	0.00072	0.405467	1.92e-18	sp|P02787|TRFE_HUMAN	2	-0.02534	-6.34202
20190704_SL_Transferrin_GP.20610.20610.3.0.dta	43	4029.59	1603.68	3	QQQHLFGSJVTDCS	0,Gln->pyro-Glu[AnyN-termQ];13,Carbamidomethyl[C];	2425.91	2425.89	6-5-0-0-3	9	NXT	52	0	0	8	0.09362	0.18816	3.03379	0.57083	T	b3+;b4+;b5+;b6+;b7+;b9+;b10+;b12+;	b4+;b5+;	sp|P02787|TRFE_HUMAN	R	GN	622	0	630	-0.00436	-2.71709	1.99e-19	sp|P02787|TRFE_HUMAN	1	-0.02282	-5.66449
20190704_SL_Transferrin_GP.20613.20613.3.0.dta	56	3809.65	1661.87	3	GKCGLVPVLAENYJK	3,Carbamidomethyl[C];	2147.78	2147.75	5-3-2-0-1	14	NXS	26	0	0	4	0.05142	0.03587	1.96367	0.07044	T	b10++;y7+;y9+;y14+;	y14+;	sp|P02787|TRFE_HUMAN	A	SD	419	0.01	432	-0.00068	-0.408936	2.5e-26	sp|P02787|TRFE_HUMAN	2	-0.02753	-7.22825
20190704_SL_Transferrin_GP.20620.20620.3.1.dta	43	4029.59	1603.68	3	QQQHLFGSJVTDCS	0,Gln->pyro-Glu[AnyN-termQ];13,Carbamidomethyl[C];	2425.91	2425.89	6-5-0-0-3	9	NXT	52	0	0	6	0.07679	0.16698	2.05294	0.3428	T	b4+;b5+;b6+;b7+;b9+;b10+;	b4+;	sp|P02787|TRFE_HUMAN	R	GN	622	0	630	-0.00436	-2.71709	1.99e-19	sp|P02787|TRFE_HUMAN	1	-0.02533	-6.28753
20190704_SL_Transferrin_GP.20635.20635.4.1.dta	24	3996.56	1774.74	4	QQQHLFGSJVTDCSGN	0,Gln->pyro-Glu[AnyN-termQ];13,Carbamidomethyl[C];	2221.82	2221.79	6-4-1-0-1	9	NXT	46	0	0	4	0.07689	0.14788	3.03379	0.44864	T	b4+;b5+;b6+;b10+;	b4+;b5+;	sp|P02787|TRFE_HUMAN	R	FC	622	0	630	0.00072	0.405467	1.92e-18	sp|P02787|TRFE_HUMAN	2	-0.02872	-7.18794
20190704_SL_Transferrin_GP.20640.20640.3.0.dta	124	4069.65	2359.02	3	QQQHLFGSJVTDCSGNFCLF	13,Carbamidomethyl[C];18,Carbamidomethyl[C];	1710.63	1710.6	5-3-1-0-0	9	NXT	62	0	0	5	0.07135	0.02761	2.0649	0.05701	T	b3+;b4+;b5+;b6+;b7+;	b5+;	sp|P02787|TRFE_HUMAN	R	RS	622	0.01	630	0.0024	1.01694	4.43e-14	sp|P02787|TRFE_HUMAN	2	-0.02862	-7.03424
20190704_SL_Transferrin_GP.20641.20641.3.0.dta	125	4069.65	2359.02	3	QQQHLFGSJVTDCSGNFCLF	13,Carbamidomethyl[C];18,Carbamidomethyl[C];	1710.63	1710.6	5-3-1-0-0	9	NXT	62	0	0	6	0.07782	0.03456	1.94186	0.0671	T	b4+;b5+;b6+;b7+;b8+;b10+;	b5+;	sp|P02787|TRFE_HUMAN	R	RS	622	0	630	0.0024	1.01694	4.43e-14	sp|P02787|TRFE_HUMAN	2	-0.02862	-7.03424
20190704_SL_Transferrin_GP.20643.20643.3.0.dta	125	4069.65	2359.02	3	QQQHLFGSJVTDCSGNFCLF	13,Carbamidomethyl[C];18,Carbamidomethyl[C];	1710.63	1710.6	5-3-1-0-0	9	NXT	62	0	0	5	0.07496	0.02913	2.8833	0.084	T	b4+;b5+;b6+;b8+;b10+;	b5+;b6+;	sp|P02787|TRFE_HUMAN	R	RS	622	0	630	0.0024	1.01694	4.43e-14	sp|P02787|TRFE_HUMAN	2	-0.02862	-7.03424
20190704_SL_Transferrin_GP.20648.20648.3.1.dta	272	4272.68	2195.91	3	QQQHLFGSJVTDCSGNFCL	0,Gln->pyro-Glu[AnyN-termQ];13,Carbamidomethyl[C];16,Deamidated[N];18,Carbamidomethyl[C];	2076.77	2076.75	6-4-0-0-2	9	NXT	76	0	0	4	0.14764	0.08988	3.84588	0.34567	T	b4+;b5+;b6+;b14+;	b4+;b6+;b14+;	sp|P02787|TRFE_HUMAN	R	FR	622	0	630	0.01286	5.85368	4.37e-32	sp|P02787|TRFE_HUMAN	1	-0.01876	-4.3917
20190704_SL_Transferrin_GP.20653.20653.3.0.dta	43	4029.59	1603.68	3	QQQHLFGSJVTDCS	0,Gln->pyro-Glu[AnyN-termQ];13,Carbamidomethyl[C];	2425.91	2425.89	6-5-0-0-3	9	NXT	52	0	0	8	0.25748	0.27926	4.53585	1.26666	T	b3+;b4+;b5+;b6+;b7+;b8+;b9+;b10+;	b4+;b5+;b6+;b10+;	sp|P02787|TRFE_HUMAN	R	GN	622	0	630	-0.00436	-2.71709	1.99e-19	sp|P02787|TRFE_HUMAN	1	-0.02276	-5.6496
20190704_SL_Transferrin_GP.20660.20660.3.1.dta	43	3867.55	1603.68	3	QQQHLFGSJVTDCS	0,Gln->pyro-Glu[AnyN-termQ];13,Carbamidomethyl[C];	2263.87	2263.83	5-5-0-0-3	9	NXT	56	0	0	6	0.17532	0.22944	3.8331	0.87946	T	b4+;b5+;b6+;b7+;b9+;b10+;	b4+;b5+;b6+;	sp|P02787|TRFE_HUMAN	R	GN	622	0	630	-0.00436	-2.71709	1.99e-19	sp|P02787|TRFE_HUMAN	1	-0.03322	-8.59159
20190704_SL_Transferrin_GP.20664.20664.3.0.dta	43	4029.59	1603.68	3	QQQHLFGSJVTDCS	0,Gln->pyro-Glu[AnyN-termQ];13,Carbamidomethyl[C];	2425.91	2425.89	6-5-0-0-3	9	NXT	52	0	0	7	0.09661	0.15933	3.03379	0.48338	T	b5+;b6+;b7+;b8+;b9+;b10+;b12+;	b5+;b6+;	sp|P02787|TRFE_HUMAN	R	GN	622	0	630	-0.00436	-2.71709	1.99e-19	sp|P02787|TRFE_HUMAN	1	-0.02527	-6.27263
20190704_SL_Transferrin_GP.20665.20665.3.0.dta	43	3867.55	1603.68	3	QQQHLFGSJVTDCS	0,Gln->pyro-Glu[AnyN-termQ];13,Carbamidomethyl[C];	2263.87	2263.83	5-5-0-0-3	9	NXT	56	0	0	4	0.11329	0.13259	2.05294	0.2722	T	b4+;b6+;b7+;b10+;	b4+;	sp|P02787|TRFE_HUMAN	R	GN	622	0	630	-0.00436	-2.71709	1.99e-19	sp|P02787|TRFE_HUMAN	1	-0.03322	-8.59159
20190704_SL_Transferrin_GP.20667.20667.3.0.dta	43	3867.55	1603.68	3	QQQHLFGSJVTDCS	0,Gln->pyro-Glu[AnyN-termQ];13,Carbamidomethyl[C];	2263.87	2263.83	5-5-0-0-3	9	NXT	56	0	0	5	0.15272	0.18263	3.03379	0.55406	T	b5+;b6+;b7+;b9+;b10+;	b5+;b6+;	sp|P02787|TRFE_HUMAN	R	GN	622	0	630	-0.00436	-2.71709	1.99e-19	sp|P02787|TRFE_HUMAN	1	-0.03322	-8.59159
20190704_SL_Transferrin_GP.20670.20670.3.0.dta	39	3867.55	1660.7	3	QQQHLFGSJVTDCSG	0,Gln->pyro-Glu[AnyN-termQ];13,Carbamidomethyl[C];	2206.85	2206.81	5-4-0-0-4	9	NXT	56	1	0.00781	5	0.12956	0.16789	3.03913	0.51022	T	b5+;b6+;b7+;b9+;b10+;Y3++;	b5+;b6+;	sp|P02787|TRFE_HUMAN	R	NF	622	0	630	-0.00157	-0.944824	1.56e-15	sp|P02787|TRFE_HUMAN	1	-0.03323	-8.59417
20190704_SL_Transferrin_GP.20672.20672.3.0.dta	51	4316.71	1516.65	3	QQQHLFGSJVTDC	0,Gln->pyro-Glu[AnyN-termQ];13,Carbamidomethyl[C];	2800.06	2800.06	4-7-0-0-5	9	NXT	26	0	0	4	0.27256	0.19615	3.84588	0.75437	T	b1+;b4+;b5+;b6+;	b4+;b5+;b6+;	sp|P02787|TRFE_HUMAN	R	SG	622	0	630	-0.00112	-0.737992	2.15e-22	sp|P02787|TRFE_HUMAN	1	-0.00568	-1.31612
20190704_SL_Transferrin_GP.20673.20673.3.0.dta	47	4114.62	1356.62	3	QQQHLFGSJVTD	0,Gln->pyro-Glu[AnyN-termQ];	2758	2758.01	5-6-1-0-3	9	NXT	38	0	0	4	0.17141	0.19876	3.85904	0.76701	T	b4+;b5+;b6+;b10+;	b4+;b5+;b10+;	sp|P02787|TRFE_HUMAN	R	CS	622	0	630	0.00079	0.581908	3.58e-17	sp|P02787|TRFE_HUMAN	1	0.00802	1.94963
20190704_SL_Transferrin_GP.20677.20677.3.0.dta	43	3867.55	1603.68	3	QQQHLFGSJVTDCS	0,Gln->pyro-Glu[AnyN-termQ];13,Carbamidomethyl[C];	2263.87	2263.83	5-5-0-0-3	9	NXT	56	0	0	8	0.23526	0.26689	3.8331	1.02301	T	b1+;b4+;b5+;b6+;b7+;b9+;b10+;b12+;	b4+;b5+;b6+;	sp|P02787|TRFE_HUMAN	R	GN	622	0	630	-0.00436	-2.71709	1.99e-19	sp|P02787|TRFE_HUMAN	1	-0.03366	-8.70538
20190704_SL_Transferrin_GP.20680.20680.4.0.dta	54	4465.89	1604.85	4	KCGLVPVLAENYJK	2,Carbamidomethyl[C];	2861.04	2861	6-5-3-0-0	13	NXS	18	5	0.11611	6	0.10128	0.22079	3.8331	0.84631	T	b1+;b5+;b8+;b10+;y9+;y13+;Y0+;Y0+;Y1+;Y0++;Y1++;	y9+;Y0+;Y1+;	sp|P02787|TRFE_HUMAN	G	SD	420	0	432	0.00193	1.20187	3.31e-29	sp|P02787|TRFE_HUMAN	2	-0.0399	-8.93633
20190704_SL_Transferrin_GP.20681.20681.3.0.dta	125	4069.65	2359.02	3	QQQHLFGSJVTDCSGNFCLF	13,Carbamidomethyl[C];18,Carbamidomethyl[C];	1710.63	1710.6	5-3-1-0-0	9	NXT	64	0	0	7	0.10297	0.04518	3.6544	0.16511	T	b4+;b5+;b6+;b7+;b8+;b10+;b12+;	b4+;b5+;b6+;	sp|P02787|TRFE_HUMAN	R	RS	622	0	630	0.0024	1.01694	4.43e-14	sp|P02787|TRFE_HUMAN	2	-0.03484	-8.56297
20190704_SL_Transferrin_GP.20684.20684.3.0.dta	43	3867.55	1603.68	3	QQQHLFGSJVTDCS	0,Gln->pyro-Glu[AnyN-termQ];13,Carbamidomethyl[C];	2263.87	2263.83	5-5-0-0-3	9	NXT	56	0	0	7	0.23479	0.23374	3.8331	0.89595	T	b2+;b4+;b5+;b6+;b7+;b8+;b10+;	b4+;b5+;b6+;	sp|P02787|TRFE_HUMAN	R	GN	622	0	630	-0.00436	-2.71709	1.99e-19	sp|P02787|TRFE_HUMAN	1	-0.03366	-8.70538
20190704_SL_Transferrin_GP.20685.20685.3.0.dta	102	3690.48	1921.81	3	QQQHLFGSJVTDCSGNF	0,Gln->pyro-Glu[AnyN-termQ];13,Carbamidomethyl[C];	1768.67	1768.64	5-4-0-0-1	9	NXT	24	0	0	5	0.31679	0.31968	4.53585	1.45004	T	b4+;b5+;b6+;b7+;b9+;	b4+;b5+;b6+;b7+;	sp|P02787|TRFE_HUMAN	R	CL	622	0	630	-0.00531	-2.76161	3.94e-14	sp|P02787|TRFE_HUMAN	2	-0.02924	-7.92519
20190704_SL_Transferrin_GP.20686.20686.3.0.dta	43	4029.59	1603.68	3	QQQHLFGSJVTDCS	0,Gln->pyro-Glu[AnyN-termQ];13,Carbamidomethyl[C];	2425.91	2425.89	6-5-0-0-3	9	NXT	52	0	0	9	0.18681	0.24924	3.8331	0.95536	T	b3+;b4+;b5+;b6+;b7+;b8+;b9+;b10+;b12+;	b4+;b5+;b6+;	sp|P02787|TRFE_HUMAN	R	GN	622	0	630	-0.00436	-2.71709	1.99e-19	sp|P02787|TRFE_HUMAN	1	-0.02031	-5.04145
20190704_SL_Transferrin_GP.20697.20697.3.2.dta	102	3852.53	1921.81	3	QQQHLFGSJVTDCSGNF	0,Gln->pyro-Glu[AnyN-termQ];13,Carbamidomethyl[C];	1930.72	1930.69	6-4-0-0-1	9	NXT	28	2	0.03099	6	0.26829	0.2993	3.8331	1.14725	T	b4+;b5+;b6+;b7+;b8+;b10+;Y0+;Y0+;	b4+;b5+;b6+;	sp|P02787|TRFE_HUMAN	R	CL	622	0	630	-0.00531	-2.76161	3.94e-14	sp|P02787|TRFE_HUMAN	2	-0.02866	-7.44115
20190704_SL_Transferrin_GP.20698.20698.3.2.dta	102	4160.64	1921.81	3	QQQHLFGSJVTDCSGNF	0,Gln->pyro-Glu[AnyN-termQ];13,Carbamidomethyl[C];	2238.83	2238.8	7-4-0-0-2	9	NXT	28	3	0.03563	8	0.09881	0.16721	2.05294	0.34327	T	b1+;b2+;b6+;b7+;b8+;b9+;b10+;b12+;Y0+;Y0+;Y1+;	b6+;	sp|P02787|TRFE_HUMAN	R	CL	622	0	630	-0.00531	-2.76161	3.94e-14	sp|P02787|TRFE_HUMAN	2	-0.02574	-6.18801
20190704_SL_Transferrin_GP.20701.20701.3.0.dta	102	3690.48	1921.81	3	QQQHLFGSJVTDCSGNF	0,Gln->pyro-Glu[AnyN-termQ];13,Carbamidomethyl[C];	1768.67	1768.64	5-4-0-0-1	9	NXT	24	0	0	7	0.37905	0.35729	4.53585	1.62062	T	b4+;b5+;b6+;b7+;b9+;b12+;y12+;	b4+;b5+;b6+;b7+;	sp|P02787|TRFE_HUMAN	R	CL	622	0	630	-0.00531	-2.76161	3.94e-14	sp|P02787|TRFE_HUMAN	2	-0.0293	-7.94145
20190704_SL_Transferrin_GP.20709.20709.3.0.dta	47	3927.57	1356.62	3	QQQHLFGSJVTD	0,Gln->pyro-Glu[AnyN-termQ];	2570.95	2570.93	6-5-1-0-2	9	NXT	34	0	0	5	0.15149	0.1954	3.85904	0.75405	T	b4+;b5+;b6+;b7+;b10+;	b4+;b5+;b6+;	sp|P02787|TRFE_HUMAN	R	CS	622	0	630	0.00079	0.581908	3.58e-17	sp|P02787|TRFE_HUMAN	1	-0.02852	-7.2633
20190704_SL_Transferrin_GP.20710.20710.4.0.dta	102	4947.94	1921.81	4	QQQHLFGSJVTDCSGNF	0,Gln->pyro-Glu[AnyN-termQ];13,Carbamidomethyl[C];	3026.13	3026.09	9-7-0-0-1	9	NXT	64	0	0	5	0.05553	0.07968	2.05294	0.16357	T	b2+;b3+;b6+;b7+;b10+;	b6+;	sp|P02787|TRFE_HUMAN	R	CL	622	0	630	-0.00531	-2.76161	3.94e-14	sp|P02787|TRFE_HUMAN	2	-0.03865	-7.81286
20190704_SL_Transferrin_GP.20713.20713.4.0.dta	102	4947.94	1921.81	4	QQQHLFGSJVTDCSGNF	0,Gln->pyro-Glu[AnyN-termQ];13,Carbamidomethyl[C];	3026.13	3026.09	9-7-0-0-1	9	NXT	64	0	0	8	0.09452	0.1339	2.05294	0.27489	T	b2+;b3+;b6+;b7+;b8+;b9+;b10+;y7+;	b6+;	sp|P02787|TRFE_HUMAN	R	CL	622	0	630	-0.00531	-2.76161	3.94e-14	sp|P02787|TRFE_HUMAN	2	-0.03865	-7.81286
20190704_SL_Transferrin_GP.20718.20718.3.0.dta	124	4143.63	2359.02	3	QQQHLFGSJVTDCSGNFCLF	13,Carbamidomethyl[C];18,Carbamidomethyl[C];	1784.61	1784.63	6-4-0-0-0	9	NXT	68	0	0	8	0.08494	0.04215	2.0649	0.08704	T	b3+;b4+;b5+;b6+;b7+;b8+;b9+;b10+;	b6+;	sp|P02787|TRFE_HUMAN	R	RS	622	0	630	0.0024	1.01694	4.43e-14	sp|P02787|TRFE_HUMAN	2	0.02819	6.80492
[truncated: 6,057 more rows]

## Sheet: GPSM of Serum spiked with HRP a
GPSM of Serum spiked with HRP and Ovalbumin
[truncated: 2,501 more rows]

## Sheet: GPSMs of TRFE from UGP
GPSMs of TRFE from UGP
[truncated: 2,731 more rows]

## Sheet: GPSMs of TRFE from FGP
GPSMs of TRFE from FGP
[truncated: 7,459 more rows]

## Sheet: GPSMs N630 of TRFE from UGP
GPSMs with N630 of TRFE from UGP
[truncated: 1,571 more rows]

## Sheet: N622-N642
StartPositions	Sequence
[truncated: 18 more rows]

[truncated: 6 more sheets: N-glycans on N630 from UGP, N-Glycans on N432 of TRFE, N-Glycans on N630 of TRFE, N-Glycans on N637 of TRFE, N-Glycans on N523 of TRFE, N-Glycans on N630 in UG and FGP]
