# Supplementary material for: Large-scale Identification of N-linked Intact Glycopeptides in Human Serum using HILIC Enrichment and Spectral Library Search
Source: Mol Cell Proteomics. 2020 Feb 26;19(4):672–89. doi: 10.1074/mcp.RA119.001791 (PMC7124471; doi:10.1074/mcp.RA119.001791)
Supplement: Supplementary Table S27 [file 156056_1_supp_471948_q5c98z.xlsx]

## Sheet: GPSM with NXV
					GPSMs with NXV
QuerySpecName	LibSpecName	QueryPrecursorMH	LibPrecursorMH	Charge	Sequence	Modification	MassShift	GlycanMass	GlycanName	GlycoLoc	Motif	LibCandidateNum	MatchedYIonNum	MatchedYIonIntSum	MatchedPepIonNum	MatchedPepIonIntSum	DPS	PS	pMatchGlyco_Score	TargetDecoyHit	DPSIon	PSIon	ProteinAC	PreviousAminoAcid	LastTwoAminoAcid	StartPositions	FDR	GlycositeInProtein	DeltaM_pep	DeltaM_pep_ppm	pFindScore	AllProtein	PepCandidateNum	DeltaM_GlycoPep	DeltaM_GlycoPep_ppm
PGP_01.24372.24372.3.0.dta	3508	4341.85	1234.68	3	LKYEJEVALR	-	3107.17	3107.15	5-7-1-0-4	5	NXV	552	0	0	5	0.13478	0.19788	2.98432	0.59054	T	y1+;y2+;y3+;y5+;y7+;	y1+;y3+;	sp|P13645|K1C10_HUMAN	R	QS	236	0	240	-0.00152	-1.23011	5.38e-14	sp|P13645|K1C10_HUMAN	7	-0.0275	-6.33513
PGP_01.24554.24554.2.3.dta	3231	2814.11	1775.75	2	QYGGCMGNGNJFVTEK	5,Carbamidomethyl[C];	1038.37	1038.38	3-2-0-0-1	11	NXV	72	0	0	5	0.10952	0.09642	2.90148	0.27977	T	y3+;y4+;y5+;y6+;y8+;	y3+;y8+;	sp|P02760|AMBP_HUMAN	F	EC	260	0.01	270	0.00074	0.416495	4.11e-09	sp|P02760|AMBP_HUMAN	1	0.00749	2.66254
PGP_01.25633.25633.4.0.dta	3675	4723.08	2475.22	4	SLFTDLEAEJDVLHCVAFAVPK	15,Carbamidomethyl[C];	2247.86	2247.84	4-5-0-0-4	10	NXV	276	0	0	4	0.09598	0.12162	1.92157	0.2337	T	b7+;y1+;y2+;y13++;	y2+;	sp|P01023|A2MG_HUMAN	R	SS	72	0.01	81	0.01934	7.81027	1.7e-08	sp|P01023|A2MG_HUMAN/tr|F8W7L3|F8W7L3_HUMAN	7	-0.01521	-3.22103
PGP_01.26350.26350.4.0.dta	3675	5014.18	2475.22	4	SLFTDLEAEJDVLHCVAFAVPK	15,Carbamidomethyl[C];	2538.95	2538.94	4-5-1-0-4	10	NXV	288	0	0	4	0.09766	0.11614	1.92157	0.22317	T	b7+;y1+;y2+;y13++;	y2+;	sp|P01023|A2MG_HUMAN	R	SS	72	0.01	81	0.01934	7.81027	1.7e-08	sp|P01023|A2MG_HUMAN/tr|F8W7L3|F8W7L3_HUMAN	7	-0.01841	-3.67231
PGP_01.26510.26510.3.0.dta	3675	5014.17	2475.22	3	SLFTDLEAEJDVLHCVAFAVPK	15,Carbamidomethyl[C];	2538.95	2538.94	4-5-1-0-4	10	NXV	286	0	0	4	0.09828	0.11191	1.92157	0.21504	T	b7+;y1+;y2+;y13++;	y2+;	sp|P01023|A2MG_HUMAN	R	SS	72	0.01	81	0.01934	7.81027	1.7e-08	sp|P01023|A2MG_HUMAN/tr|F8W7L3|F8W7L3_HUMAN	7	-0.01775	-3.54066
PGP_01.26609.26609.3.0.dta	4982	4486.94	2126.12	3	CAJLVPVPITNATLDQITGK	1,Carbamidomethyl[C];11,Deamidated[N];	2360.83	2360.86	4-7-1-0-0	3	NXV	344	0	0	4	0.17748	0.20318	3.03379	0.61642	T	b3+;b4+;b5+;b6+;	b3+;b4+;	sp|P02763|A1AG1_HUMAN	L	WF	23	0	25	0.00379	1.78177	7.07e-32	sp|P02763|A1AG1_HUMAN	2	0.03556	7.92706
PGP_01.26677.26677.4.1.dta	4982	4486.96	2126.12	4	CAJLVPVPITNATLDQITGK	1,Carbamidomethyl[C];11,Deamidated[N];	2360.85	2360.86	4-7-1-0-0	3	NXV	250	0	0	5	0.19716	0.21294	3.03379	0.64601	T	b3+;b4+;b5+;b6+;b7+;	b3+;b4+;	sp|P02763|A1AG1_HUMAN	L	WF	23	0	25	0.00379	1.78177	7.07e-32	sp|P02763|A1AG1_HUMAN	2	0.01512	3.37053
PGP_02.15388.15388.2.1.dta	1560	3063.32	1149.61	2	LVJEVTEFAK	-	1913.71	1913.68	5-4-1-0-0	3	NXV	184	2	0.17167	6	0.09499	0.16587	3.77431	0.62604	T	b4+;b9+;y1+;y4+;y5+;y6+;Y0+;Y1+;	y5+;Y0+;Y1+;	sp|P02768|ALBU_HUMAN	K	TC	66	0	68	0.00155	1.34712	1.84e-10	sp|P02768|ALBU_HUMAN/tr|A0A087WWT3|A0A087WWT3_HUMAN/tr|A0A0C4DGB6|A0A0C4DGB6_HUMAN/tr|H7C013|H7C013_HUMAN	13	-0.02942	-9.60702
PGP_02.15390.15390.3.0.dta	2269	3063.32	1149.61	3	LVJEVTEFAK	-	1913.7	1913.68	5-4-1-0-0	3	NXV	194	3	0.07568	8	0.07762	0.14657	3.88665	0.56966	T	b3+;b5+;b7+;y2+;y4+;y5+;y7+;y8+;Y0+;Y1+;Y1+;	y5+;Y0+;Y1+;	sp|P02768|ALBU_HUMAN	K	TC	66	0	68	0.00155	1.34712	1.84e-10	sp|P02768|ALBU_HUMAN/tr|A0A087WWT3|A0A087WWT3_HUMAN/tr|A0A0C4DGB6|A0A0C4DGB6_HUMAN/tr|H7C013|H7C013_HUMAN	13	-0.02649	-8.65026
PGP_02.15391.15391.2.1.dta	1560	3063.32	1149.61	2	LVJEVTEFAK	-	1913.71	1913.68	5-4-1-0-0	3	NXV	184	2	0.15376	4	0.05918	0.14605	3.77431	0.55123	T	b4+;y1+;y4+;y5+;Y0+;Y1+;	y5+;Y0+;Y1+;	sp|P02768|ALBU_HUMAN	K	TC	66	0	68	0.00155	1.34712	1.84e-10	sp|P02768|ALBU_HUMAN/tr|A0A087WWT3|A0A087WWT3_HUMAN/tr|A0A0C4DGB6|A0A0C4DGB6_HUMAN/tr|H7C013|H7C013_HUMAN	13	-0.02942	-9.60702
PGP_02.15396.15396.3.0.dta	2269	3063.32	1149.61	3	LVJEVTEFAK	-	1913.7	1913.68	5-4-1-0-0	3	NXV	194	5	0.12465	9	0.08965	0.18195	3.88665	0.70719	T	b5+;b6+;b8+;y2+;y4+;y5+;y6+;y7+;y8+;Y0+;Y0+;Y1+;Y1+;Y1++;	y5+;Y0+;Y1+;	sp|P02768|ALBU_HUMAN	K	TC	66	0	68	0.00155	1.34712	1.84e-10	sp|P02768|ALBU_HUMAN/tr|A0A087WWT3|A0A087WWT3_HUMAN/tr|A0A0C4DGB6|A0A0C4DGB6_HUMAN/tr|H7C013|H7C013_HUMAN	13	-0.02649	-8.65026
PGP_02.15399.15399.2.0.dta	1560	3063.32	1149.61	2	LVJEVTEFAK	-	1913.71	1913.68	5-4-1-0-0	3	NXV	184	2	0.11018	4	0.08598	0.13363	3.77431	0.50436	T	b4+;y1+;y5+;y6+;Y0+;Y1+;	y5+;Y0+;Y1+;	sp|P02768|ALBU_HUMAN	K	TC	66	0	68	0.00155	1.34712	1.84e-10	sp|P02768|ALBU_HUMAN/tr|A0A087WWT3|A0A087WWT3_HUMAN/tr|A0A0C4DGB6|A0A0C4DGB6_HUMAN/tr|H7C013|H7C013_HUMAN	13	-0.02942	-9.60702
PGP_02.15571.15571.3.0.dta	1560	3063.32	1149.61	3	LVJEVTEFAK	-	1913.71	1913.68	5-4-1-0-0	3	NXV	184	4	0.15135	11	0.16492	0.24116	5.10386	1.23082	T	b3+;b4+;b5+;b7+;b8+;y1+;y2+;y4+;y5+;y6+;y7+;Y0+;Y1+;Y2+;Y1++;	b4+;y5+;y6+;Y0+;Y1+;	sp|P02768|ALBU_HUMAN	K	TC	66	0	68	0.00155	1.34712	1.84e-10	sp|P02768|ALBU_HUMAN/tr|A0A087WWT3|A0A087WWT3_HUMAN/tr|A0A0C4DGB6|A0A0C4DGB6_HUMAN/tr|H7C013|H7C013_HUMAN	13	-0.02892	-9.44375
PGP_02.15637.15637.3.0.dta	3242	3879.69	1674.88	3	JGVAQEPVHLDSPAIK	-	2204.81	2204.77	5-4-2-0-0	1	NXV	386	1	0.0073	8	0.11429	0.1617	3.02854	0.48972	T	b3+;y4+;y5+;y6+;y7+;y8+;y10+;y11+;Y0+;	y8+;y10+;	sp|P04217|A1BG_HUMAN	K	HQ	63	0	63	0.00201	1.19938	2.9e-20	sp|P04217|A1BG_HUMAN/tr|M0R009|M0R009_HUMAN	14	-0.03841	-9.90275
PGP_02.15703.15703.4.2.dta	3242	3880.69	1674.88	4	JGVAQEPVHLDSPAIK	-	2205.81	2205.79	5-4-1-0-2	1	NXV	330	1	0.02359	6	0.20824	0.2196	4.52881	0.99451	T	b3+;y1+;y4+;y5+;y8+;y10+;Y0+;	b3+;y5+;y10+;Y0+;	sp|P04217|A1BG_HUMAN	K	HQ	63	0	63	0.00201	1.19938	2.9e-20	sp|P04217|A1BG_HUMAN/tr|M0R009|M0R009_HUMAN	14	-0.01975	-5.09059
PGP_02.15907.15907.3.0.dta	1560	3063.32	1149.61	3	LVJEVTEFAK	-	1913.71	1913.68	5-4-1-0-0	3	NXV	184	2	0.15911	6	0.13585	0.18643	4.46958	0.83325	T	b4+;y2+;y4+;y5+;y6+;y7+;Y0+;Y1+;	b4+;y5+;Y0+;Y1+;	sp|P02768|ALBU_HUMAN	K	TC	66	0	68	0.00155	1.34712	1.84e-10	sp|P02768|ALBU_HUMAN/tr|A0A087WWT3|A0A087WWT3_HUMAN/tr|A0A0C4DGB6|A0A0C4DGB6_HUMAN/tr|H7C013|H7C013_HUMAN	13	-0.0306	-9.99234
PGP_02.16329.16329.3.0.dta	1560	3354.42	1149.61	3	LVJEVTEFAK	-	2204.81	2204.77	5-4-2-0-0	3	NXV	390	2	0.11074	6	0.08684	0.14092	3.77431	0.53187	T	b3+;b4+;b5+;y4+;y5+;y6+;Y0+;Y1+;	y5+;Y0+;Y1+;	sp|P02768|ALBU_HUMAN	K	TC	66	0	68	0.00155	1.34712	1.84e-10	sp|P02768|ALBU_HUMAN/tr|A0A087WWT3|A0A087WWT3_HUMAN/tr|A0A0C4DGB6|A0A0C4DGB6_HUMAN/tr|H7C013|H7C013_HUMAN	13	-0.0335	-9.98972
PGP_02.16331.16331.3.0.dta	2269	3354.42	1149.61	3	LVJEVTEFAK	-	2204.81	2204.77	5-4-2-0-0	3	NXV	390	2	0.10099	5	0.0731	0.13546	3.88665	0.52648	T	b4+;y4+;y5+;y6+;y8+;Y0+;Y1+;	y5+;Y0+;Y1+;	sp|P02768|ALBU_HUMAN	K	TC	66	0	68	0.00155	1.34712	1.84e-10	sp|P02768|ALBU_HUMAN/tr|A0A087WWT3|A0A087WWT3_HUMAN/tr|A0A0C4DGB6|A0A0C4DGB6_HUMAN/tr|H7C013|H7C013_HUMAN	13	-0.0335	-9.98972
PGP_02.16332.16332.3.0.dta	2269	3354.42	1149.61	3	LVJEVTEFAK	-	2204.81	2204.77	5-4-2-0-0	3	NXV	390	2	0.1354	4	0.06028	0.11918	3.88665	0.46322	T	b4+;y4+;y5+;y6+;Y0+;Y1+;	y5+;Y0+;Y1+;	sp|P02768|ALBU_HUMAN	K	TC	66	0.01	68	0.00155	1.34712	1.84e-10	sp|P02768|ALBU_HUMAN/tr|A0A087WWT3|A0A087WWT3_HUMAN/tr|A0A0C4DGB6|A0A0C4DGB6_HUMAN/tr|H7C013|H7C013_HUMAN	13	-0.0335	-9.98972
PGP_02.16336.16336.3.0.dta	2269	3354.42	1149.61	3	LVJEVTEFAK	-	2204.81	2204.77	5-4-2-0-0	3	NXV	390	2	0.08892	9	0.08638	0.13937	3.88665	0.5417	T	b3+;b4+;b5+;b7+;b8+;y4+;y5+;y6+;y8+;Y0+;Y1+;	y5+;Y0+;Y1+;	sp|P02768|ALBU_HUMAN	K	TC	66	0	68	0.00155	1.34712	1.84e-10	sp|P02768|ALBU_HUMAN/tr|A0A087WWT3|A0A087WWT3_HUMAN/tr|A0A0C4DGB6|A0A0C4DGB6_HUMAN/tr|H7C013|H7C013_HUMAN	13	-0.0335	-9.98972
PGP_02.16350.16350.3.0.dta	2269	3354.42	1149.61	3	LVJEVTEFAK	-	2204.81	2204.77	5-4-2-0-0	3	NXV	390	7	0.14496	10	0.05613	0.16891	3.07882	0.52005	T	b4+;b5+;b7+;b8+;b9+;y4+;y5+;y6+;y7+;y8+;Y0+;Y0+;Y1+;Y1+;Y2+;Y3+;Y4+;	Y0+;Y1+;	sp|P02768|ALBU_HUMAN	K	TC	66	0	68	0.00155	1.34712	1.84e-10	sp|P02768|ALBU_HUMAN/tr|A0A087WWT3|A0A087WWT3_HUMAN/tr|A0A0C4DGB6|A0A0C4DGB6_HUMAN/tr|H7C013|H7C013_HUMAN	13	-0.03354	-10.0017
PGP_02.16371.16371.2.0.dta	1560	3354.42	1149.61	2	LVJEVTEFAK	-	2204.8	2204.77	5-4-2-0-0	3	NXV	388	5	0.17202	9	0.13265	0.18751	4.46958	0.83811	T	b4+;b5+;b7+;b8+;b9+;y2+;y4+;y5+;y6+;Y0+;Y0+;Y1+;Y1+;Y2+;	b4+;y5+;Y0+;Y1+;	sp|P02768|ALBU_HUMAN	K	TC	66	0	68	0.00155	1.34712	1.84e-10	sp|P02768|ALBU_HUMAN/tr|A0A087WWT3|A0A087WWT3_HUMAN/tr|A0A0C4DGB6|A0A0C4DGB6_HUMAN/tr|H7C013|H7C013_HUMAN	13	-0.03196	-9.5305
PGP_02.16373.16373.2.0.dta	1560	3354.42	1149.61	2	LVJEVTEFAK	-	2204.8	2204.77	5-4-2-0-0	3	NXV	388	5	0.23708	11	0.16775	0.24424	4.46958	1.09167	T	b3+;b4+;b5+;b6+;b7+;b8+;y2+;y4+;y5+;y6+;y7+;Y0+;Y0+;Y1+;Y1+;Y2+;	b4+;y5+;Y0+;Y1+;	sp|P02768|ALBU_HUMAN	K	TC	66	0	68	0.00155	1.34712	1.84e-10	sp|P02768|ALBU_HUMAN/tr|A0A087WWT3|A0A087WWT3_HUMAN/tr|A0A0C4DGB6|A0A0C4DGB6_HUMAN/tr|H7C013|H7C013_HUMAN	13	-0.03196	-9.5305
PGP_02.16375.16375.2.0.dta	2269	3354.42	1149.61	2	LVJEVTEFAK	-	2204.8	2204.77	5-4-2-0-0	3	NXV	388	5	0.24266	9	0.13815	0.21382	4.59625	0.98277	T	b4+;b5+;b7+;b9+;y2+;y4+;y5+;y6+;y7+;Y0+;Y0+;Y1+;Y1+;Y2+;	b4+;y5+;Y0+;Y1+;	sp|P02768|ALBU_HUMAN	K	TC	66	0	68	0.00155	1.34712	1.84e-10	sp|P02768|ALBU_HUMAN/tr|A0A087WWT3|A0A087WWT3_HUMAN/tr|A0A0C4DGB6|A0A0C4DGB6_HUMAN/tr|H7C013|H7C013_HUMAN	13	-0.03196	-9.5305
PGP_02.16378.16378.2.0.dta	1560	3354.42	1149.61	2	LVJEVTEFAK	-	2204.8	2204.77	5-4-2-0-0	3	NXV	388	7	0.14506	14	0.16204	0.2424	4.46958	1.08344	T	b3+;b4+;b5+;b6+;b7+;b8+;b9+;y1+;y2+;y4+;y5+;y6+;y7+;y8+;Y0+;Y0+;Y1+;Y1+;Y2+;Y1++;Y2++;	b4+;y5+;Y0+;Y1+;	sp|P02768|ALBU_HUMAN	K	TC	66	0	68	0.00155	1.34712	1.84e-10	sp|P02768|ALBU_HUMAN/tr|A0A087WWT3|A0A087WWT3_HUMAN/tr|A0A0C4DGB6|A0A0C4DGB6_HUMAN/tr|H7C013|H7C013_HUMAN	13	-0.03196	-9.5305
PGP_02.16391.16391.2.0.dta	1560	3354.42	1149.61	2	LVJEVTEFAK	-	2204.8	2204.77	5-4-2-0-0	3	NXV	388	6	0.11471	11	0.11785	0.18794	3.77431	0.70936	T	b3+;b4+;b6+;b7+;b8+;b9+;y2+;y4+;y5+;y6+;y7+;Y0+;Y0+;Y1+;Y1+;Y2+;Y1++;	y5+;Y0+;Y1+;	sp|P02768|ALBU_HUMAN	K	TC	66	0	68	0.00155	1.34712	1.84e-10	sp|P02768|ALBU_HUMAN/tr|A0A087WWT3|A0A087WWT3_HUMAN/tr|A0A0C4DGB6|A0A0C4DGB6_HUMAN/tr|H7C013|H7C013_HUMAN	13	-0.03216	-9.59014
PGP_02.16414.16414.2.3.dta	2269	3365.43	1149.61	2	LVJEVTEFAK	-	2215.82	2215.82	4-7-0-0-1	3	NXV	404	5	0.11202	6	0.07175	0.13917	3.07882	0.42849	T	b3+;b4+;y4+;y5+;y6+;y7+;Y0+;Y1+;Y1+;Y2+;Y1++;	Y0+;Y1+;	sp|P02768|ALBU_HUMAN	K	TC	66	0.01	68	0.00155	1.34712	1.84e-10	sp|P02768|ALBU_HUMAN/tr|A0A087WWT3|A0A087WWT3_HUMAN/tr|A0A0C4DGB6|A0A0C4DGB6_HUMAN/tr|H7C013|H7C013_HUMAN	13	0.00946	2.81178
PGP_02.16417.16417.2.2.dta	1560	3584.52	1149.61	2	LVJEVTEFAK	-	2434.9	2434.9	5-8-0-0-0	3	NXV	488	2	0.04766	7	0.05733	0.12678	2.01646	0.25564	T	b3+;b4+;y2+;y4+;y5+;y6+;y7+;Y0+;Y1+;	Y1+;	sp|P02768|ALBU_HUMAN	K	TC	66	0.01	68	0.00155	1.34712	1.84e-10	sp|P02768|ALBU_HUMAN/tr|A0A087WWT3|A0A087WWT3_HUMAN/tr|A0A0C4DGB6|A0A0C4DGB6_HUMAN/tr|H7C013|H7C013_HUMAN	13	-0.00584	-1.62968
PGP_02.16435.16435.2.2.dta	2269	3584.55	1149.61	2	LVJEVTEFAK	-	2434.94	2434.92	3-6-0-0-5	3	NXV	350	2	0.12696	4	0.03381	0.09071	3.07882	0.27928	T	b4+;b5+;y5+;y6+;Y0+;Y1+;	Y0+;Y1+;	sp|P02768|ALBU_HUMAN	K	TC	66	0.01	68	0.00155	1.34712	1.84e-10	sp|P02768|ALBU_HUMAN/tr|A0A087WWT3|A0A087WWT3_HUMAN/tr|A0A0C4DGB6|A0A0C4DGB6_HUMAN/tr|H7C013|H7C013_HUMAN	13	-0.01441	-4.02114
PGP_02.16502.16502.2.2.dta	2269	2698.17	1149.61	2	LVJEVTEFAK	-	1548.56	1548.54	4-3-1-0-0	3	NXV	66	2	0.10764	5	0.0941	0.11981	4.59625	0.55069	T	b4+;b5+;y4+;y5+;y6+;Y0+;Y1+;	b4+;y5+;Y0+;Y1+;	sp|P02768|ALBU_HUMAN	K	TC	66	0	68	0.00155	1.34712	1.84e-10	sp|P02768|ALBU_HUMAN/tr|A0A087WWT3|A0A087WWT3_HUMAN/tr|A0A0C4DGB6|A0A0C4DGB6_HUMAN/tr|H7C013|H7C013_HUMAN	13	-0.01386	-5.1387
PGP_02.16521.16521.2.2.dta	1560	3428.45	1149.61	2	LVJEVTEFAK	-	2278.84	2278.81	6-5-1-0-0	3	NXV	404	2	0.07947	4	0.05154	0.13178	3.77431	0.49738	T	b4+;y1+;y2+;y5+;Y0+;Y1+;	y5+;Y0+;Y1+;	sp|P02768|ALBU_HUMAN	K	TC	66	0	68	0.00155	1.34712	1.84e-10	sp|P02768|ALBU_HUMAN/tr|A0A087WWT3|A0A087WWT3_HUMAN/tr|A0A0C4DGB6|A0A0C4DGB6_HUMAN/tr|H7C013|H7C013_HUMAN	13	-0.03059	-8.92493
PGP_02.16589.16589.2.0.dta	2269	3500.47	1149.61	2	LVJEVTEFAK	-	2350.86	2350.83	5-4-2-0-1	3	NXV	480	2	0.05068	4	0.03158	0.07211	2.0861	0.15044	T	b4+;y4+;y5+;y6+;Y0+;Y1+;	Y1+;	sp|P02768|ALBU_HUMAN	K	TC	66	0.01	68	0.00155	1.34712	1.84e-10	sp|P02768|ALBU_HUMAN/tr|A0A087WWT3|A0A087WWT3_HUMAN/tr|A0A0C4DGB6|A0A0C4DGB6_HUMAN/tr|H7C013|H7C013_HUMAN	13	-0.03012	-8.60695
PGP_02.16613.16613.3.0.dta	2269	3500.48	1149.61	3	LVJEVTEFAK	-	2350.86	2350.83	5-4-2-0-1	3	NXV	462	5	0.05789	9	0.05189	0.13353	3.07882	0.41112	T	b3+;b6+;b7+;b8+;y4+;y5+;y6+;y7+;y8+;Y0+;Y0+;Y1+;Y1++;Y2++;	Y0+;Y1+;	sp|P02768|ALBU_HUMAN	K	TC	66	0.01	68	0.00155	1.34712	1.84e-10	sp|P02768|ALBU_HUMAN/tr|A0A087WWT3|A0A087WWT3_HUMAN/tr|A0A0C4DGB6|A0A0C4DGB6_HUMAN/tr|H7C013|H7C013_HUMAN	13	-0.03304	-9.44134
PGP_02.16616.16616.3.0.dta	2269	3517.49	1149.61	3	LVJEVTEFAK	-	2367.88	2367.85	6-4-1-0-2	3	NXV	456	5	0.07476	10	0.06702	0.14285	3.07882	0.43982	T	b3+;b4+;b7+;b8+;b9+;y4+;y5+;y6+;y7+;y8+;Y0+;Y0+;Y1+;Y1+;Y1++;	Y0+;Y1+;	sp|P02768|ALBU_HUMAN	K	TC	66	0.01	68	0.00155	1.34712	1.84e-10	sp|P02768|ALBU_HUMAN/tr|A0A087WWT3|A0A087WWT3_HUMAN/tr|A0A0C4DGB6|A0A0C4DGB6_HUMAN/tr|H7C013|H7C013_HUMAN	13	-0.03303	-9.39281
PGP_02.16628.16628.3.0.dta	2269	3500.48	1149.61	3	LVJEVTEFAK	-	2350.86	2350.83	5-4-2-0-1	3	NXV	458	8	0.08465	10	0.0608	0.15686	3.07882	0.48293	T	b3+;b4+;b6+;b7+;b9+;y4+;y5+;y6+;y7+;y8+;Y0+;Y0+;Y1+;Y1+;Y2+;Y1++;Y2++;Y4++;	Y0+;Y1+;	sp|P02768|ALBU_HUMAN	K	TC	66	0	68	0.00155	1.34712	1.84e-10	sp|P02768|ALBU_HUMAN/tr|A0A087WWT3|A0A087WWT3_HUMAN/tr|A0A0C4DGB6|A0A0C4DGB6_HUMAN/tr|H7C013|H7C013_HUMAN	13	-0.03356	-9.58993
PGP_02.16706.16706.2.0.dta	2269	3354.42	1149.61	2	LVJEVTEFAK	-	2204.8	2204.77	5-4-2-0-0	3	NXV	388	3	0.14084	6	0.08086	0.16684	3.88665	0.64846	T	b4+;y2+;y4+;y5+;y6+;y8+;Y0+;Y1+;Y2++;	y5+;Y0+;Y1+;	sp|P02768|ALBU_HUMAN	K	TC	66	0	68	0.00155	1.34712	1.84e-10	sp|P02768|ALBU_HUMAN/tr|A0A087WWT3|A0A087WWT3_HUMAN/tr|A0A0C4DGB6|A0A0C4DGB6_HUMAN/tr|H7C013|H7C013_HUMAN	13	-0.03202	-9.54839
PGP_02.16708.16708.4.0.dta	2269	4466.76	1149.61	4	LVJEVTEFAK	-	3317.15	3317.18	9-7-1-0-1	3	NXV	790	4	0.1392	5	0.05254	0.12426	3.07882	0.38257	T	b4+;b5+;y4+;y5+;y6+;Y0+;Y0+;Y1+;Y1+;	Y0+;Y1+;	sp|P02768|ALBU_HUMAN	K	TC	66	0.01	68	0.00155	1.34712	1.84e-10	sp|P02768|ALBU_HUMAN/tr|A0A087WWT3|A0A087WWT3_HUMAN/tr|A0A0C4DGB6|A0A0C4DGB6_HUMAN/tr|H7C013|H7C013_HUMAN	13	0.03882	8.6929
PGP_02.16709.16709.4.1.dta	2269	4466.76	1149.61	4	LVJEVTEFAK	-	3317.15	3317.18	9-7-1-0-1	3	NXV	790	6	0.1301	9	0.08464	0.1562	3.88665	0.60708	T	b3+;b4+;b5+;b7+;b8+;y4+;y5+;y6+;y7+;Y0+;Y0+;Y1+;Y1+;Y2+;Y1++;	y5+;Y0+;Y1+;	sp|P02768|ALBU_HUMAN	K	TC	66	0	68	0.00155	1.34712	1.84e-10	sp|P02768|ALBU_HUMAN/tr|A0A087WWT3|A0A087WWT3_HUMAN/tr|A0A0C4DGB6|A0A0C4DGB6_HUMAN/tr|H7C013|H7C013_HUMAN	13	0.03882	8.6929
PGP_02.16711.16711.2.0.dta	1560	3354.42	1149.61	2	LVJEVTEFAK	-	2204.8	2204.77	5-4-2-0-0	3	NXV	388	3	0.20531	5	0.06366	0.16364	2.98432	0.48835	T	b4+;y1+;y4+;y5+;y6+;Y0+;Y0+;Y1+;	Y0+;Y1+;	sp|P02768|ALBU_HUMAN	K	TC	66	0	68	0.00155	1.34712	1.84e-10	sp|P02768|ALBU_HUMAN/tr|A0A087WWT3|A0A087WWT3_HUMAN/tr|A0A0C4DGB6|A0A0C4DGB6_HUMAN/tr|H7C013|H7C013_HUMAN	13	-0.03202	-9.54839
PGP_02.16729.16729.2.0.dta	2269	3354.42	1149.61	2	LVJEVTEFAK	-	2204.8	2204.77	5-4-2-0-0	3	NXV	388	2	0.07177	4	0.05843	0.09143	3.88665	0.35536	T	b4+;y4+;y5+;y6+;Y0+;Y1+;	b4+;y5+;Y1+;	sp|P02768|ALBU_HUMAN	K	TC	66	0.01	68	0.00155	1.34712	1.84e-10	sp|P02768|ALBU_HUMAN/tr|A0A087WWT3|A0A087WWT3_HUMAN/tr|A0A0C4DGB6|A0A0C4DGB6_HUMAN/tr|H7C013|H7C013_HUMAN	13	-0.03216	-9.59014
PGP_02.16730.16730.4.1.dta	2269	4466.78	1149.61	4	LVJEVTEFAK	-	3317.17	3317.18	9-7-1-0-1	3	NXV	940	5	0.11337	11	0.1071	0.18785	3.07882	0.57834	T	b3+;b4+;b6+;b7+;b8+;y2+;y4+;y5+;y6+;y7+;y8+;Y0+;Y0+;Y1+;Y1+;Y2+;	Y0+;Y1+;	sp|P02768|ALBU_HUMAN	K	TC	66	0	68	0.00155	1.34712	1.84e-10	sp|P02768|ALBU_HUMAN/tr|A0A087WWT3|A0A087WWT3_HUMAN/tr|A0A0C4DGB6|A0A0C4DGB6_HUMAN/tr|H7C013|H7C013_HUMAN	13	0.01667	3.73285
PGP_02.16754.16754.4.1.dta	2269	4466.78	1149.61	4	LVJEVTEFAK	-	3317.17	3317.18	9-7-1-0-1	3	NXV	938	8	0.11581	11	0.09893	0.1866	3.88665	0.72527	T	b3+;b4+;b6+;b7+;b8+;b9+;y2+;y5+;y6+;y7+;y8+;Y0+;Y0+;Y1+;Y1+;Y2+;Y3+;Y4+;Y2++;	y5+;Y0+;Y1+;	sp|P02768|ALBU_HUMAN	K	TC	66	0	68	0.00155	1.34712	1.84e-10	sp|P02768|ALBU_HUMAN/tr|A0A087WWT3|A0A087WWT3_HUMAN/tr|A0A0C4DGB6|A0A0C4DGB6_HUMAN/tr|H7C013|H7C013_HUMAN	13	0.01548	3.46637
PGP_02.16972.16972.3.5.dta	1873	3482.44	1364.66	3	VAJYVDWINDR	-	2117.78	2117.78	5-5-0-0-2	3	NXV	528	0	0	4	0.0445	0.07253	2.07742	0.15069	T	b5+;y1+;y3+;y7+;	y1+;	sp|Q04756|HGFA_HUMAN	R	IR	634	0.01	636	0.00021	0.153774	7.68e-28	sp|Q04756|HGFA_HUMAN/tr|D6RAR4|D6RAR4_HUMAN	7	-0.00537	-1.54247
PGP_02.17042.17042.3.0.dta	1560	3354.42	1149.61	3	LVJEVTEFAK	-	2204.8	2204.77	5-4-2-0-0	3	NXV	386	4	0.08958	6	0.06869	0.1515	2.98432	0.45213	T	b3+;b4+;b8+;y2+;y4+;y5+;Y0+;Y1+;Y3+;Y2++;	Y0+;Y1+;	sp|P02768|ALBU_HUMAN	K	TC	66	0.01	68	0.00155	1.34712	1.84e-10	sp|P02768|ALBU_HUMAN/tr|A0A087WWT3|A0A087WWT3_HUMAN/tr|A0A0C4DGB6|A0A0C4DGB6_HUMAN/tr|H7C013|H7C013_HUMAN	13	-0.03245	-9.67662
PGP_02.17110.17110.3.0.dta	2269	3354.42	1149.61	3	LVJEVTEFAK	-	2204.81	2204.77	5-4-2-0-0	3	NXV	390	5	0.06972	6	0.04765	0.12978	2.0861	0.27074	T	b4+;y4+;y5+;y6+;y7+;y8+;Y0+;Y1+;Y1+;Y0++;Y1++;	Y1+;	sp|P02768|ALBU_HUMAN	K	TC	66	0.01	68	0.00155	1.34712	1.84e-10	sp|P02768|ALBU_HUMAN/tr|A0A087WWT3|A0A087WWT3_HUMAN/tr|A0A0C4DGB6|A0A0C4DGB6_HUMAN/tr|H7C013|H7C013_HUMAN	13	-0.03315	-9.88535
PGP_02.26325.26325.3.0.dta	3675	5029.18	2475.22	3	SLFTDLEAEJDVLHCVAFAVPK	15,Carbamidomethyl[C];	2553.96	2553.91	5-5-2-0-1	10	NXV	306	0	0	4	0.0845	0.10908	1.92157	0.2096	T	b7+;y1+;y2+;y13++;	y2+;	sp|P01023|A2MG_HUMAN	R	SS	72	0.01	81	0.01934	7.81027	1.7e-08	sp|P01023|A2MG_HUMAN/tr|F8W7L3|F8W7L3_HUMAN	7	-0.04676	-9.29952
PGP_02.27483.27483.3.0.dta	4056	4890.2	2701.39	3	MJWVHVHNLVQAHVLAAEALTTAK	1,Oxidation[M];5,Oxidation[H];7,Oxidation[H];	2188.82	2188.78	4-4-2-0-1	2	NXV	172	0	0	4	0.09908	0.09864	2.84606	0.28072	T	y1+;y2+;y4+;y5+;	y2+;y4+;	sp|A6NKP2|D42E2_HUMAN	R	GY	243	0.01	244	-0.02252	-8.33349	3.64e-06	sp|A6NKP2|D42E2_HUMAN	1	-0.03935	-8.04829
PGP_02.29800.29800.4.0.dta	4753	6671.89	3095.54	4	PSTGTGVMLALVSGNJTVPFAVSLVDSTSEK	8,Oxidation[M];15,Deamidated[N];	3576.34	3576.29	7-7-2-0-3	16	NXV	94	0	0	4	0.10685	0.07741	2.78899	0.21589	T	y1+;y3+;y7+;y9+;	y1+;y3+;	sp|P07225|PROS_HUMAN	R	SQ	516	0.01	531	0.02053	6.62996	1.74e-26	sp|P07225|PROS_HUMAN/tr|G5E9F8|G5E9F8_HUMAN	7	-0.05178	-7.76204
PGP_02.31132.31132.3.1.dta	4982	4698.1	2126.12	3	CAJLVPVPITNATLDQITGK	1,Carbamidomethyl[C];11,Deamidated[N];	2571.98	2571.95	6-5-0-0-4	3	NXV	180	0	0	12	0.29869	0.27861	3.8331	1.06795	T	b2+;b3+;b4+;b5+;b6+;y3+;y4+;y5+;y6+;y7+;y8+;y9+;	b2+;b3+;b4+;	sp|P02763|A1AG1_HUMAN	L	WF	23	0	25	0.00379	1.78177	7.07e-32	sp|P02763|A1AG1_HUMAN	2	-0.0352	-7.49395
PGP_03.14821.14821.3.1.dta	3242	3589.6	1674.88	3	JGVAQEPVHLDSPAIK	-	1914.72	1914.7	5-4-0-0-2	1	NXV	146	0	0	4	0.12938	0.12144	3.82685	0.46474	T	y1+;y2+;y10+;y13+;	y1+;y10+;y13+;	sp|P04217|A1BG_HUMAN	K	HQ	63	0.01	63	0.00201	1.19938	2.9e-20	sp|P04217|A1BG_HUMAN/tr|M0R009|M0R009_HUMAN	14	-0.02619	-7.29806
PGP_03.15794.15794.4.0.dta	3242	3879.69	1674.88	4	JGVAQEPVHLDSPAIK	-	2204.81	2204.77	5-4-2-0-0	1	NXV	394	1	0.0223	6	0.2011	0.20238	3.02854	0.61291	T	b2+;b3+;y4+;y5+;y8+;y10+;Y0+;	y4+;y10+;	sp|P04217|A1BG_HUMAN	K	HQ	63	0	63	0.00201	1.19938	2.9e-20	sp|P04217|A1BG_HUMAN/tr|M0R009|M0R009_HUMAN	14	-0.03717	-9.58306
PGP_03.15848.15848.5.0.dta	45	3879.69	1674.88	5	JGVAQEPVHLDSPAIK	-	2204.81	2204.77	5-4-2-0-0	1	NXV	394	1	0.03268	5	0.20308	0.1922	4.35386	0.83682	T	b3+;y1+;y4+;y10+;y13++;Y0++;	y1+;y10+;y13++;Y0++;	sp|P04217|A1BG_HUMAN	K	HQ	63	0	63	0.00201	1.19938	2.9e-20	sp|P04217|A1BG_HUMAN/tr|M0R009|M0R009_HUMAN	14	-0.03644	-9.39486
PGP_03.15869.15869.3.0.dta	3242	4025.74	1674.88	3	JGVAQEPVHLDSPAIK	-	2350.86	2350.83	5-4-2-0-1	1	NXV	432	1	0.0192	4	0.07942	0.09428	3.82685	0.36079	T	b2+;y8+;y10+;y13+;Y0++;	y10+;y13+;Y0++;	sp|P04217|A1BG_HUMAN	K	HQ	63	0.01	63	0.00201	1.19938	2.9e-20	sp|P04217|A1BG_HUMAN/tr|M0R009|M0R009_HUMAN	14	-0.03174	-7.88617
PGP_03.15874.15874.3.0.dta	3242	3896.67	1674.88	3	JGVAQEPVHLDSPAIK	-	2221.79	2221.79	6-4-1-0-1	1	NXV	586	2	0.05395	12	0.22069	0.27329	4.52881	1.23767	T	b3+;b4+;b6+;y1+;y2+;y4+;y5+;y6+;y7+;y8+;y10+;y13+;Y0+;Y0++;	b3+;y5+;y8+;y10+;	sp|P04217|A1BG_HUMAN	K	HQ	63	0	63	0.00201	1.19938	2.9e-20	sp|P04217|A1BG_HUMAN/tr|M0R009|M0R009_HUMAN	14	0.0012	0.308035
PGP_03.15887.15887.3.0.dta	3242	3879.69	1674.88	3	JGVAQEPVHLDSPAIK	-	2204.81	2204.77	5-4-2-0-0	1	NXV	396	5	0.06051	18	0.23553	0.302	4.52881	1.36769	T	b3+;b4+;b6+;b9+;b10+;b11+;b12+;y1+;y2+;y4+;y5+;y6+;y7+;y8+;y10+;y11+;y12+;y13+;Y0+;Y0+;Y1+;Y0++;Y0++;	y5+;y8+;y10+;Y0+;	sp|P04217|A1BG_HUMAN	K	HQ	63	0	63	0.00201	1.19938	2.9e-20	sp|P04217|A1BG_HUMAN/tr|M0R009|M0R009_HUMAN	14	-0.03607	-9.29947
PGP_03.15891.15891.3.0.dta	3242	3896.67	1674.88	3	JGVAQEPVHLDSPAIK	-	2221.79	2221.79	6-4-1-0-1	1	NXV	578	4	0.04653	14	0.212	0.26273	4.52881	1.18984	T	b3+;b4+;b6+;b11+;y2+;y4+;y5+;y6+;y7+;y8+;y10+;y11+;y12+;y13+;Y0+;Y1+;Y0++;Y0++;	b3+;y5+;y8+;y10+;	sp|P04217|A1BG_HUMAN	K	HQ	63	0	63	0.00201	1.19938	2.9e-20	sp|P04217|A1BG_HUMAN/tr|M0R009|M0R009_HUMAN	14	0.00126	0.323437
PGP_03.15931.15931.4.1.dta	3242	3879.69	1674.88	4	JGVAQEPVHLDSPAIK	-	2204.81	2204.77	5-4-2-0-0	1	NXV	394	5	0.01321	18	0.18504	0.25616	3.02854	0.7758	T	b2+;b3+;b4+;b5+;b6+;b9+;b11+;b12+;y1+;y2+;y4+;y5+;y6+;y7+;y8+;y9+;y10+;y13+;Y0+;Y0+;Y1+;Y0++;Y0++;	b3+;y10+;	sp|P04217|A1BG_HUMAN	K	HQ	63	0	63	0.00201	1.19938	2.9e-20	sp|P04217|A1BG_HUMAN/tr|M0R009|M0R009_HUMAN	14	-0.03631	-9.36134
PGP_03.15947.15947.4.0.dta	45	3879.69	1674.88	4	JGVAQEPVHLDSPAIK	-	2204.81	2204.77	5-4-2-0-0	1	NXV	394	4	0.01984	25	0.22789	0.28531	3.67158	1.04753	T	b2+;b3+;b4+;b6+;b8+;b9+;b10+;b11+;b12+;b14+;y1+;y2+;y4+;y5+;y6+;y7+;y9+;y10+;y11+;y12+;y13+;y8++;y10++;y12++;y13++;Y0+;Y0+;Y0++;Y0++;	b3+;y5+;y10+;	sp|P04217|A1BG_HUMAN	K	HQ	63	0	63	0.00201	1.19938	2.9e-20	sp|P04217|A1BG_HUMAN/tr|M0R009|M0R009_HUMAN	14	-0.03631	-9.36134
PGP_03.15957.15957.4.1.dta	45	3879.69	1674.88	4	JGVAQEPVHLDSPAIK	-	2204.81	2204.77	5-4-2-0-0	1	NXV	396	2	0.00816	14	0.17193	0.23767	3.67158	0.87262	T	b2+;b3+;b6+;b11+;y1+;y2+;y4+;y5+;y6+;y8+;y10+;y13+;y10++;y13++;Y0+;Y0++;	b3+;y5+;y10+;	sp|P04217|A1BG_HUMAN	K	HQ	63	0	63	0.00201	1.19938	2.9e-20	sp|P04217|A1BG_HUMAN/tr|M0R009|M0R009_HUMAN	14	-0.03603	-9.28915
PGP_03.15985.15985.4.1.dta	45	3879.69	1674.88	4	JGVAQEPVHLDSPAIK	-	2204.81	2204.77	5-4-2-0-0	1	NXV	396	2	0.0182	18	0.22601	0.28614	4.35386	1.24582	T	b2+;b3+;b9+;b11+;b15+;y1+;y2+;y4+;y5+;y6+;y7+;y8+;y10+;y11+;y12+;y13+;y8++;y13++;Y0+;Y0++;	b3+;y5+;y8+;y10+;	sp|P04217|A1BG_HUMAN	K	HQ	63	0	63	0.00201	1.19938	2.9e-20	sp|P04217|A1BG_HUMAN/tr|M0R009|M0R009_HUMAN	14	-0.03565	-9.19118
PGP_03.16014.16014.3.0.dta	1256	3987.67	1927.9	3	FJAVLTNPQGDYDTSTGK	-	2059.77	2059.73	5-4-1-0-1	2	NXV	712	0	0	7	0.205	0.28002	3.82069	1.06988	T	b2+;b3+;y5+;y7+;y9+;y11+;y12+;	b3+;y9+;y11+;	sp|P02747|C1QC_HUMAN	R	FT	140	0	141	-0.00192	-0.995394	1.17e-28	sp|P02747|C1QC_HUMAN	7	-0.03637	-9.12283
PGP_03.16223.16223.3.0.dta	3242	3879.69	1674.88	3	JGVAQEPVHLDSPAIK	-	2204.81	2204.77	5-4-2-0-0	1	NXV	394	1	0.01818	6	0.13071	0.15232	3.82685	0.5829	T	b12+;y1+;y4+;y5+;y8+;y10+;Y0+;	b12+;y8+;y10+;	sp|P04217|A1BG_HUMAN	K	HQ	63	0	63	0.00201	1.19938	2.9e-20	sp|P04217|A1BG_HUMAN/tr|M0R009|M0R009_HUMAN	14	-0.03739	-9.63978
PGP_03.16512.16512.3.0.dta	2269	3371.42	1149.61	3	LVJEVTEFAK	-	2221.8	2221.79	6-4-1-0-1	3	NXV	388	5	0.13965	8	0.08354	0.1752	3.88665	0.68093	T	b4+;b5+;b6+;y2+;y4+;y5+;y6+;y8+;Y0+;Y1+;Y1+;Y2+;Y1++;	y5+;Y0+;Y1+;	sp|P02768|ALBU_HUMAN	K	TC	66	0	68	0.00155	1.34712	1.84e-10	sp|P02768|ALBU_HUMAN/tr|A0A087WWT3|A0A087WWT3_HUMAN/tr|A0A0C4DGB6|A0A0C4DGB6_HUMAN/tr|H7C013|H7C013_HUMAN	13	-0.01354	-4.0173
PGP_03.16526.16526.3.0.dta	2269	3371.44	1149.61	3	LVJEVTEFAK	-	2221.82	2221.79	6-4-1-0-1	3	NXV	356	6	0.14446	11	0.09639	0.19748	3.88665	0.76754	T	b3+;b4+;b7+;b8+;b9+;y2+;y4+;y5+;y6+;y7+;y8+;Y0+;Y0+;Y1+;Y1+;Y2+;Y1++;	y5+;Y0+;Y1+;	sp|P02768|ALBU_HUMAN	K	TC	66	0	68	0.00155	1.34712	1.84e-10	sp|P02768|ALBU_HUMAN/tr|A0A087WWT3|A0A087WWT3_HUMAN/tr|A0A0C4DGB6|A0A0C4DGB6_HUMAN/tr|H7C013|H7C013_HUMAN	13	-0.03297	-9.78205
PGP_03.16562.16562.2.0.dta	2269	3354.42	1149.61	2	LVJEVTEFAK	-	2204.8	2204.77	5-4-2-0-0	3	NXV	392	5	0.2481	8	0.10384	0.20407	3.88665	0.79315	T	b4+;b6+;b8+;y2+;y4+;y5+;y6+;y7+;Y0+;Y0+;Y1+;Y1+;Y2+;	y5+;Y0+;Y1+;	sp|P02768|ALBU_HUMAN	K	TC	66	0	68	0.00155	1.34712	1.84e-10	sp|P02768|ALBU_HUMAN/tr|A0A087WWT3|A0A087WWT3_HUMAN/tr|A0A0C4DGB6|A0A0C4DGB6_HUMAN/tr|H7C013|H7C013_HUMAN	13	-0.03123	-9.31282
PGP_03.16629.16629.3.0.dta	2269	3354.42	1149.61	3	LVJEVTEFAK	-	2204.8	2204.77	5-4-2-0-0	3	NXV	392	7	0.06027	8	0.08137	0.15236	3.07882	0.4691	T	b3+;b4+;b7+;y4+;y5+;y6+;y7+;y8+;Y0+;Y0+;Y1+;Y1+;Y2+;Y1++;Y2++;	y5+;Y1+;	sp|P02768|ALBU_HUMAN	K	TC	66	0.01	68	0.00155	1.34712	1.84e-10	sp|P02768|ALBU_HUMAN/tr|A0A087WWT3|A0A087WWT3_HUMAN/tr|A0A0C4DGB6|A0A0C4DGB6_HUMAN/tr|H7C013|H7C013_HUMAN	13	-0.03098	-9.23827
PGP_03.16649.16649.3.1.dta	2269	3371.44	1149.61	3	LVJEVTEFAK	-	2221.82	2221.79	6-4-1-0-1	3	NXV	354	7	0.09238	8	0.05806	0.15008	3.07882	0.46207	T	b4+;b7+;b8+;y4+;y5+;y6+;y7+;y8+;Y0+;Y0+;Y1+;Y1+;Y2+;Y3+;Y4+;	Y0+;Y1+;	sp|P02768|ALBU_HUMAN	K	TC	66	0.01	68	0.00155	1.34712	1.84e-10	sp|P02768|ALBU_HUMAN/tr|A0A087WWT3|A0A087WWT3_HUMAN/tr|A0A0C4DGB6|A0A0C4DGB6_HUMAN/tr|H7C013|H7C013_HUMAN	13	-0.03369	-9.99566
PGP_03.16727.16727.3.0.dta	1560	3354.42	1149.61	3	LVJEVTEFAK	-	2204.8	2204.77	5-4-2-0-0	3	NXV	408	2	0.09156	5	0.07566	0.13224	3.77431	0.49912	T	b4+;y2+;y4+;y5+;y6+;Y0+;Y1+;	y5+;Y0+;Y1+;	sp|P02768|ALBU_HUMAN	K	TC	66	0	68	0.00155	1.34712	1.84e-10	sp|P02768|ALBU_HUMAN/tr|A0A087WWT3|A0A087WWT3_HUMAN/tr|A0A0C4DGB6|A0A0C4DGB6_HUMAN/tr|H7C013|H7C013_HUMAN	13	-0.02838	-8.46296
PGP_03.16907.16907.3.0.dta	1560	3354.42	1149.61	3	LVJEVTEFAK	-	2204.8	2204.77	5-4-2-0-0	3	NXV	406	4	0.06387	8	0.05552	0.13619	2.98432	0.40644	T	b3+;b4+;b7+;y2+;y4+;y5+;y6+;y7+;Y0+;Y0+;Y1+;Y1+;	Y0+;Y1+;	sp|P02768|ALBU_HUMAN	K	TC	66	0.01	68	0.00155	1.34712	1.84e-10	sp|P02768|ALBU_HUMAN/tr|A0A087WWT3|A0A087WWT3_HUMAN/tr|A0A0C4DGB6|A0A0C4DGB6_HUMAN/tr|H7C013|H7C013_HUMAN	13	-0.03017	-8.99673
PGP_03.28163.28163.3.2.dta	4056	4657.07	2701.39	3	MJWVHVHNLVQAHVLAAEALTTAK	1,Oxidation[M];5,Oxidation[H];7,Oxidation[H];	1955.68	1955.72	4-5-0-0-2	2	NXV	188	0	0	4	0.08257	0.08679	2.84606	0.24701	T	y2+;y3+;y4+;y5+;	y4+;y5+;	sp|A6NKP2|D42E2_HUMAN	R	GY	243	0.01	244	-0.02252	-8.33349	3.64e-06	sp|A6NKP2|D42E2_HUMAN	1	0.04063	8.72633
PGP_03.28312.28312.3.1.dta	4056	4657.08	2701.39	3	MJWVHVHNLVQAHVLAAEALTTAK	1,Oxidation[M];5,Oxidation[H];7,Oxidation[H];	1955.69	1955.72	4-5-0-0-2	2	NXV	164	0	0	4	0.08118	0.08874	2.84606	0.25255	T	y1+;y2+;y4+;y5+;	y4+;y5+;	sp|A6NKP2|D42E2_HUMAN	R	GY	243	0.01	244	-0.02252	-8.33349	3.64e-06	sp|A6NKP2|D42E2_HUMAN	1	0.03302	7.09187
PGP_03.29617.29617.3.0.dta	4877	4092.93	2560.37	3	QIPLCAJLVPVPITNATLDQITGK	0,Gln->pyro-Glu[AnyN-termQ];5,Carbamidomethyl[C];15,Deamidated[N];	1532.56	1532.55	3-3-1-0-1	7	NXV	26	0	0	7	0.09289	0.10256	2.04524	0.20976	T	y3+;y5+;y6+;y7+;y8+;y9+;y15+;	y3+;	sp|P02763|A1AG1_HUMAN	A	WF	19	0.01	25	0.00939	3.66602	8.11e-36	sp|P02763|A1AG1_HUMAN	1	-0.00826	-2.01861
PGP_03.29658.29658.2.3.dta	2065	2180.04	1084.64	2	SLPGSLAJVVK	-	1095.4	1095.4	3-3-0-0-0	8	NXV	4	1	0.01301	4	0.06487	0.07295	2.07742	0.15155	T	b2+;b3+;y1+;y2+;Y5++;	y2+;	sp|Q13201|MMRN1_HUMAN	R	SQ	989	0.01	996	0.00241	2.21992	2.09e-15	sp|Q13201|MMRN1_HUMAN/tr|E7EPG1|E7EPG1_HUMAN	7	-0.00485	-2.22576
PGP_03.30227.30227.4.3.dta	4056	4673.1	2701.39	4	MJWVHVHNLVQAHVLAAEALTTAK	1,Oxidation[M];5,Oxidation[H];7,Oxidation[H];	1971.71	1971.72	5-5-0-0-1	2	NXV	128	0	0	4	0.09771	0.09797	2.84606	0.27883	T	y1+;y2+;y4+;y5+;	y4+;y5+;	sp|A6NKP2|D42E2_HUMAN	R	GY	243	0.01	244	-0.02252	-8.33349	3.64e-06	sp|A6NKP2|D42E2_HUMAN	1	0.00898	1.92206
PGP_03.31122.31122.3.0.dta	4982	4698.09	2126.12	3	CAJLVPVPITNATLDQITGK	1,Carbamidomethyl[C];11,Deamidated[N];	2571.98	2571.95	6-5-0-0-4	3	NXV	184	0	0	5	0.17145	0.20625	3.03379	0.62572	T	b3+;b4+;b5+;y3+;y8+;	b3+;b4+;	sp|P02763|A1AG1_HUMAN	L	WF	23	0	25	0.00379	1.78177	7.07e-32	sp|P02763|A1AG1_HUMAN	2	-0.0334	-7.11074
PGP_03.32522.32522.2.0.dta	592	3215.38	1161.63	2	JQVSLTCLVK	7,Carbamidomethyl[C];	2053.75	2053.77	3-7-0-0-1	1	NXV	330	0	0	4	0.06859	0.07376	3.07882	0.22709	T	b2+;b4+;b6+;y1+;	b4+;b6+;	sp|P01857|IGHG1_HUMAN	K	GF	244	0.01	244	8e-05	0.06881	3.48e-13	sp|P01857|IGHG1_HUMAN/sp|P01859|IGHG2_HUMAN/sp|P01860|IGHG3_HUMAN/sp|P01861|IGHG4_HUMAN/tr|A0A0A0MS07|A0A0A0MS07_HUMAN/tr|A0A0A0MS08|A0A0A0MS08_HUMAN/tr|A0A286YES1|A0A286YES1_HUMAN/tr|A0A286YEY4|A0A286YEY4_HUMAN/tr|A0A286YFJ8|A0A286YFJ8_HUMAN	6	0.02535	7.88653
PGP_03.33391.33391.3.0.dta	4877	4061.91	2560.37	3	QIPLCAJLVPVPITNATLDQITGK	0,Gln->pyro-Glu[AnyN-termQ];5,Carbamidomethyl[C];15,Deamidated[N];	1501.54	1501.56	3-5-0-0-0	7	NXV	50	0	0	8	0.1055	0.10999	2.04524	0.22496	T	y3+;y4+;y5+;y6+;y7+;y8+;y9+;y15+;	y3+;	sp|P02763|A1AG1_HUMAN	A	WF	19	0.01	25	0.00939	3.66602	8.11e-36	sp|P02763|A1AG1_HUMAN	1	0.018	4.43254
PGP_04.14804.14804.3.0.dta	3242	3588.59	1674.88	3	JGVAQEPVHLDSPAIK	-	1913.71	1913.68	5-4-1-0-0	1	NXV	186	2	0.03803	6	0.15019	0.18528	3.82685	0.70905	T	b3+;y2+;y4+;y5+;y6+;y10+;Y0+;Y0++;	b3+;y5+;y10+;	sp|P04217|A1BG_HUMAN	K	HQ	63	0	63	0.00201	1.19938	2.9e-20	sp|P04217|A1BG_HUMAN/tr|M0R009|M0R009_HUMAN	14	-0.03581	-9.98154
PGP_04.14997.14997.3.0.dta	3242	3588.59	1674.88	3	JGVAQEPVHLDSPAIK	-	1913.71	1913.68	5-4-1-0-0	1	NXV	194	2	0.03859	14	0.2635	0.2857	3.82685	1.09334	T	b3+;b4+;b6+;b9+;b11+;y1+;y2+;y4+;y5+;y6+;y7+;y10+;y11+;y13+;Y0+;Y0++;	b3+;y4+;y10+;	sp|P04217|A1BG_HUMAN	K	HQ	63	0	63	0.00201	1.19938	2.9e-20	sp|P04217|A1BG_HUMAN/tr|M0R009|M0R009_HUMAN	14	-0.03364	-9.3767
PGP_04.15010.15010.3.0.dta	3242	3588.59	1674.88	3	JGVAQEPVHLDSPAIK	-	1913.71	1913.68	5-4-1-0-0	1	NXV	194	2	0.03701	9	0.23551	0.25999	3.82685	0.99496	T	b3+;y1+;y2+;y4+;y5+;y6+;y8+;y10+;y11+;Y0+;Y0++;	y5+;y8+;y10+;	sp|P04217|A1BG_HUMAN	K	HQ	63	0	63	0.00201	1.19938	2.9e-20	sp|P04217|A1BG_HUMAN/tr|M0R009|M0R009_HUMAN	14	-0.03364	-9.3767
PGP_04.15048.15048.3.0.dta	45	3588.59	1674.88	3	JGVAQEPVHLDSPAIK	-	1913.71	1913.68	5-4-1-0-0	1	NXV	186	2	0.09085	6	0.17215	0.20057	4.97717	0.99828	T	b2+;y4+;y5+;y6+;y8+;y10+;Y0+;Y0++;	y5+;y8+;y10+;Y0+;Y0++;	sp|P04217|A1BG_HUMAN	K	HQ	63	0	63	0.00201	1.19938	2.9e-20	sp|P04217|A1BG_HUMAN/tr|M0R009|M0R009_HUMAN	14	-0.03513	-9.79201
PGP_04.15635.15635.3.0.dta	3242	4025.74	1674.88	3	JGVAQEPVHLDSPAIK	-	2350.85	2350.83	5-4-2-0-1	1	NXV	526	1	0.01262	4	0.05794	0.10585	2.04906	0.21689	T	b3+;y2+;y8+;y10+;Y0+;	y10+;	sp|P04217|A1BG_HUMAN	K	HQ	63	0.01	63	0.00201	1.19938	2.9e-20	sp|P04217|A1BG_HUMAN/tr|M0R009|M0R009_HUMAN	14	-0.02433	-6.04509
PGP_04.15636.15636.5.0.dta	3242	3879.69	1674.88	5	JGVAQEPVHLDSPAIK	-	2204.81	2204.77	5-4-2-0-0	1	NXV	390	2	0.03864	4	0.15213	0.17544	4.52881	0.79452	T	b2+;b3+;y1+;y10+;Y0+;Y0++;	b2+;b3+;y1+;y10+;	sp|P04217|A1BG_HUMAN	K	HQ	63	0	63	0.00201	1.19938	2.9e-20	sp|P04217|A1BG_HUMAN/tr|M0R009|M0R009_HUMAN	14	-0.03311	-8.53634
PGP_04.15649.15649.3.0.dta	3242	3879.69	1674.88	3	JGVAQEPVHLDSPAIK	-	2204.81	2204.77	5-4-2-0-0	1	NXV	392	5	0.04743	18	0.24792	0.29925	4.52881	1.35526	T	b3+;b4+;b6+;b9+;b10+;b12+;b15+;y1+;y2+;y4+;y5+;y6+;y7+;y8+;y10+;y11+;y12+;y13+;Y0+;Y0+;Y1+;Y0++;Y0++;	b3+;y5+;y8+;y10+;	sp|P04217|A1BG_HUMAN	K	HQ	63	0	63	0.00201	1.19938	2.9e-20	sp|P04217|A1BG_HUMAN/tr|M0R009|M0R009_HUMAN	14	-0.03289	-8.47962
PGP_04.15650.15650.3.2.dta	3242	3897.68	1674.88	3	JGVAQEPVHLDSPAIK	-	2222.8	2222.81	6-4-0-0-3	1	NXV	452	2	0.01096	15	0.13917	0.21687	3.02854	0.6568	T	b3+;b4+;b6+;b9+;b11+;y1+;y2+;y4+;y5+;y6+;y7+;y8+;y10+;y11+;y13+;Y0+;Y0++;	y5+;y10+;	sp|P04217|A1BG_HUMAN	K	HQ	63	0	63	0.00201	1.19938	2.9e-20	sp|P04217|A1BG_HUMAN/tr|M0R009|M0R009_HUMAN	14	0.00545	1.39863
PGP_04.15653.15653.3.0.dta	3242	3897.68	1674.88	3	JGVAQEPVHLDSPAIK	-	2222.8	2222.81	6-4-0-0-3	1	NXV	452	4	0.06764	13	0.19743	0.26586	4.52881	1.20402	T	b3+;b9+;b11+;y1+;y2+;y4+;y5+;y6+;y7+;y8+;y10+;y11+;y13+;Y0+;Y0+;Y0++;Y0++;	y5+;y10+;Y0+;Y0++;	sp|P04217|A1BG_HUMAN	K	HQ	63	0	63	0.00201	1.19938	2.9e-20	sp|P04217|A1BG_HUMAN/tr|M0R009|M0R009_HUMAN	14	0.00545	1.39863
PGP_04.15674.15674.4.2.dta	45	4025.74	1674.88	4	JGVAQEPVHLDSPAIK	-	2350.86	2350.83	5-4-2-0-1	1	NXV	432	1	0.03519	8	0.15448	0.20899	4.35386	0.9099	T	b3+;y1+;y4+;y5+;y8+;y10+;y10++;y13++;Y0++;	b3+;y5+;y10+;Y0++;	sp|P04217|A1BG_HUMAN	K	HQ	63	0	63	0.00201	1.19938	2.9e-20	sp|P04217|A1BG_HUMAN/tr|M0R009|M0R009_HUMAN	14	-0.03358	-8.34333
PGP_04.15694.15694.3.1.dta	3242	3897.69	1674.88	3	JGVAQEPVHLDSPAIK	-	2222.81	2222.81	6-4-0-0-3	1	NXV	374	6	0.08802	18	0.22851	0.302	4.52881	1.36771	T	b3+;b4+;b5+;b6+;b9+;b11+;b12+;y1+;y2+;y3+;y4+;y5+;y6+;y7+;y10+;y11+;y12+;y13+;Y0+;Y0+;Y1+;Y0++;Y0++;Y1++;	y5+;y10+;Y0+;Y0++;	sp|P04217|A1BG_HUMAN	K	HQ	63	0	63	0.00201	1.19938	2.9e-20	sp|P04217|A1BG_HUMAN/tr|M0R009|M0R009_HUMAN	14	-0.00495	-1.27031
PGP_04.15706.15706.3.0.dta	45	4188.8	1674.88	3	JGVAQEPVHLDSPAIK	-	2513.92	2513.9	6-4-1-0-3	1	NXV	498	2	0.03185	10	0.19019	0.23522	3.67158	0.86363	T	b2+;b3+;y1+;y2+;y4+;y5+;y8+;y10+;y13+;y13++;Y0+;Y0++;	y5+;y8+;y10+;	sp|P04217|A1BG_HUMAN	K	HQ	63	0	63	0.00201	1.19938	2.9e-20	sp|P04217|A1BG_HUMAN/tr|M0R009|M0R009_HUMAN	14	-0.01788	-4.26953
PGP_04.15711.15711.4.0.dta	3242	3879.69	1674.88	4	JGVAQEPVHLDSPAIK	-	2204.81	2204.77	5-4-2-0-0	1	NXV	392	5	0.05633	16	0.27772	0.31575	5.16875	1.63204	T	b2+;b3+;b4+;b6+;b9+;b11+;y1+;y2+;y4+;y5+;y6+;y7+;y10+;y11+;y12+;y13+;Y0+;Y0+;Y1+;Y0++;Y0++;	b3+;y1+;y4+;y5+;y10+;	sp|P04217|A1BG_HUMAN	K	HQ	63	0	63	0.00201	1.19938	2.9e-20	sp|P04217|A1BG_HUMAN/tr|M0R009|M0R009_HUMAN	14	-0.03455	-8.90759
PGP_04.15713.15713.3.0.dta	3242	4025.74	1674.88	3	JGVAQEPVHLDSPAIK	-	2350.86	2350.83	5-4-2-0-1	1	NXV	476	2	0.02814	13	0.15296	0.20895	3.02854	0.6328	T	b3+;b6+;b9+;b11+;y2+;y4+;y5+;y6+;y7+;y8+;y10+;y11+;y13+;Y0+;Y0++;	y8+;y10+;	sp|P04217|A1BG_HUMAN	K	HQ	63	0	63	0.00201	1.19938	2.9e-20	sp|P04217|A1BG_HUMAN/tr|M0R009|M0R009_HUMAN	14	-0.02883	-7.16316
PGP_04.15847.15847.3.0.dta	3242	4025.74	1674.88	3	JGVAQEPVHLDSPAIK	-	2350.86	2350.83	5-4-2-0-1	1	NXV	432	4	0.04577	11	0.13235	0.19541	3.02854	0.59182	T	b3+;b9+;y2+;y5+;y6+;y7+;y8+;y10+;y11+;y12+;y13+;Y0+;Y1+;Y0++;Y0++;	y5+;y10+;	sp|P04217|A1BG_HUMAN	K	HQ	63	0	63	0.00201	1.19938	2.9e-20	sp|P04217|A1BG_HUMAN/tr|M0R009|M0R009_HUMAN	14	-0.03145	-7.81412
PGP_04.15984.15984.3.0.dta	3242	3879.69	1674.88	3	JGVAQEPVHLDSPAIK	-	2204.81	2204.77	5-4-2-0-0	1	NXV	394	5	0.03867	15	0.21522	0.26682	4.52881	1.20837	T	b3+;b4+;b9+;b10+;b11+;y1+;y2+;y4+;y5+;y6+;y7+;y10+;y11+;y12+;y13+;Y0+;Y0+;Y0++;Y0++;Y1++;	b3+;y4+;y5+;y10+;	sp|P04217|A1BG_HUMAN	K	HQ	63	0	63	0.00201	1.19938	2.9e-20	sp|P04217|A1BG_HUMAN/tr|M0R009|M0R009_HUMAN	14	-0.03718	-9.58564
PGP_04.16322.16322.3.0.dta	3242	3879.69	1674.88	3	JGVAQEPVHLDSPAIK	-	2204.81	2204.77	5-4-2-0-0	1	NXV	386	0	0	4	0.092	0.10442	3.82685	0.39959	T	y4+;y5+;y8+;y10+;	y5+;y8+;y10+;	sp|P04217|A1BG_HUMAN	K	HQ	63	0.01	63	0.00201	1.19938	2.9e-20	sp|P04217|A1BG_HUMAN/tr|M0R009|M0R009_HUMAN	14	-0.03878	-9.99814
PGP_04.18437.18437.3.1.dta	3242	3937.67	1674.88	3	JGVAQEPVHLDSPAIK	-	2262.79	2262.81	5-5-1-0-1	1	NXV	624	0	0	6	0.15678	0.15712	3.02854	0.47585	T	y1+;y4+;y5+;y8+;y10+;y13+;	y8+;y10+;	sp|P04217|A1BG_HUMAN	K	HQ	63	0.01	63	0.00201	1.19938	2.9e-20	sp|P04217|A1BG_HUMAN/tr|M0R009|M0R009_HUMAN	14	0.0291	7.39211
PGP_04.26887.26887.3.0.dta	2121	4326.92	2122.13	3	VVNNSPQPQJVVFDVQIPK	-	2204.79	2204.77	5-4-2-0-0	10	NXV	224	0	0	5	0.16855	0.15344	2.88687	0.44297	T	b5+;y1+;y2+;y3+;y4+;	b5+;y2+;	sp|P19823|ITIH2_HUMAN	K	GA	94	0.01	103	0.00164	0.77245	3.52e-24	sp|P19823|ITIH2_HUMAN/tr|Q5T985|Q5T985_HUMAN/tr|Q5T987|Q5T987_HUMAN	7	-0.01432	-3.31028
PGP_04.27878.27878.4.0.dta	4056	4972.22	2701.39	4	MJWVHVHNLVQAHVLAAEALTTAK	1,Oxidation[M];5,Oxidation[H];7,Oxidation[H];	2270.84	2270.79	9-4-0-0-0	2	NXV	160	0	0	4	0.06464	0.07555	1.91432	0.14463	T	y2+;y3+;y4+;y5+;	y5+;	sp|A6NKP2|D42E2_HUMAN	R	GY	243	0.01	244	-0.02252	-8.33349	3.64e-06	sp|A6NKP2|D42E2_HUMAN	1	-0.04348	-8.74627
PGP_04.27915.27915.4.0.dta	4056	4972.22	2701.39	4	MJWVHVHNLVQAHVLAAEALTTAK	1,Oxidation[M];5,Oxidation[H];7,Oxidation[H];	2270.84	2270.79	9-4-0-0-0	2	NXV	158	0	0	4	0.06404	0.07728	1.91432	0.14794	T	y2+;y3+;y4+;y5+;	y4+;	sp|A6NKP2|D42E2_HUMAN	R	GY	243	0.01	244	-0.02252	-8.33349	3.64e-06	sp|A6NKP2|D42E2_HUMAN	1	-0.04288	-8.62558
PGP_04.27998.27998.4.0.dta	4056	5109.22	2701.39	4	MJWVHVHNLVQAHVLAAEALTTAK	1,Oxidation[M];5,Oxidation[H];7,Oxidation[H];	2407.84	2407.85	5-5-2-0-0	2	NXV	338	1	0.00537	5	0.12908	0.13116	3.61025	0.4735	T	y1+;y2+;y3+;y4+;y5+;Y2++;	y1+;y4+;y5+;	sp|A6NKP2|D42E2_HUMAN	R	GY	243	0.01	244	-0.02252	-8.33349	3.64e-06	sp|A6NKP2|D42E2_HUMAN	1	0.01506	2.9482
PGP_04.29743.29743.4.3.dta	4056	4972.21	2701.39	4	MJWVHVHNLVQAHVLAAEALTTAK	1,Oxidation[M];5,Oxidation[H];7,Oxidation[H];	2270.82	2270.79	9-4-0-0-0	2	NXV	168	1	0.01479	4	0.07799	0.08817	2.84606	0.25095	T	y2+;y3+;y4+;y5+;Y1++;	y4+;y5+;	sp|A6NKP2|D42E2_HUMAN	R	GY	243	0.01	244	-0.02252	-8.33349	3.64e-06	sp|A6NKP2|D42E2_HUMAN	1	-0.03142	-6.32036
PGP_05.15282.15282.3.0.dta	1560	3063.32	1149.61	3	LVJEVTEFAK	-	1913.71	1913.68	5-4-1-0-0	3	NXV	184	5	0.16143	11	0.20439	0.26359	5.10386	1.34534	T	b3+;b4+;b5+;b7+;y1+;y2+;y4+;y5+;y6+;y7+;y8+;Y0+;Y0+;Y1+;Y1+;Y1++;	b4+;y5+;y6+;Y0+;Y1+;	sp|P02768|ALBU_HUMAN	K	TC	66	0	68	0.00155	1.34712	1.84e-10	sp|P02768|ALBU_HUMAN/tr|A0A087WWT3|A0A087WWT3_HUMAN/tr|A0A0C4DGB6|A0A0C4DGB6_HUMAN/tr|H7C013|H7C013_HUMAN	13	-0.02879	-9.4013
PGP_05.15306.15306.2.0.dta	2269	3063.31	1149.61	2	LVJEVTEFAK	-	1913.7	1913.68	5-4-1-0-0	3	NXV	190	8	0.20954	13	0.17935	0.27372	4.59625	1.25807	T	b3+;b4+;b6+;b7+;b8+;b9+;y1+;y2+;y4+;y5+;y6+;y7+;y8+;Y0+;Y0+;Y1+;Y1+;Y2+;Y3+;Y1++;Y2++;	b4+;y5+;Y0+;Y1+;	sp|P02768|ALBU_HUMAN	K	TC	66	0	68	0.00155	1.34712	1.84e-10	sp|P02768|ALBU_HUMAN/tr|A0A087WWT3|A0A087WWT3_HUMAN/tr|A0A0C4DGB6|A0A0C4DGB6_HUMAN/tr|H7C013|H7C013_HUMAN	13	-0.02201	-7.18734
PGP_05.15561.15561.5.0.dta	3242	3879.69	1674.88	5	JGVAQEPVHLDSPAIK	-	2204.81	2204.77	5-4-2-0-0	1	NXV	396	2	0.0354	6	0.18674	0.21042	4.52881	0.95295	T	b3+;y1+;y4+;y5+;y10+;y13+;Y0++;Y0++;	b3+;y4+;y10+;Y0++;	sp|P04217|A1BG_HUMAN	K	HQ	63	0	63	0.00201	1.19938	2.9e-20	sp|P04217|A1BG_HUMAN/tr|M0R009|M0R009_HUMAN	14	-0.03614	-9.31751
PGP_05.15744.15744.3.0.dta	3242	3879.69	1674.88	3	JGVAQEPVHLDSPAIK	-	2204.81	2204.77	5-4-2-0-0	1	NXV	396	5	0.04161	16	0.21691	0.27987	4.52881	1.26747	T	b3+;b4+;b6+;b9+;b11+;y1+;y2+;y4+;y5+;y6+;y7+;y8+;y10+;y11+;y12+;y13+;Y0+;Y0+;Y1+;Y1+;Y0++;	b3+;y5+;y8+;y10+;	sp|P04217|A1BG_HUMAN	K	HQ	63	0	63	0.00201	1.19938	2.9e-20	sp|P04217|A1BG_HUMAN/tr|M0R009|M0R009_HUMAN	14	-0.03551	-9.15509
PGP_05.15809.15809.4.0.dta	3242	3879.69	1674.88	4	JGVAQEPVHLDSPAIK	-	2204.81	2204.77	5-4-2-0-0	1	NXV	386	2	0.04559	15	0.26057	0.29434	4.52881	1.33301	T	b2+;b3+;b6+;b11+;b15+;y1+;y2+;y4+;y5+;y6+;y7+;y8+;y10+;y11+;y13+;Y0+;Y0++;	b3+;y5+;y10+;Y0++;	sp|P04217|A1BG_HUMAN	K	HQ	63	0	63	0.00201	1.19938	2.9e-20	sp|P04217|A1BG_HUMAN/tr|M0R009|M0R009_HUMAN	14	-0.03838	-9.89501
PGP_05.25302.25302.3.0.dta	4982	4195.86	2126.12	3	CAJLVPVPITNATLDQITGK	1,Carbamidomethyl[C];11,Deamidated[N];	2069.75	2069.77	4-7-0-0-0	3	NXV	174	0	0	4	0.25775	0.22988	3.8331	0.88117	T	b2+;b3+;b4+;b5+;	b2+;b3+;b4+;	sp|P02763|A1AG1_HUMAN	L	WF	23	0	25	0.00379	1.78177	7.07e-32	sp|P02763|A1AG1_HUMAN	2	0.01791	4.26953
PGP_05.28499.28499.3.0.dta	2913	4424.93	3167.48	3	JSVDELNNNVEAVSQTSSSSFQYMYLLK	-	1257.45	1257.45	4-3-0-0-0	1	NXV	358	0	0	5	0.08857	0.08444	2.82407	0.23846	T	b21++;y1+;y2+;y10+;y15++;	y1+;y2+;	sp|P02675|FIBB_HUMAN	R	DL	125	0.01	125	0.00369	1.1646	1.36e-44	sp|P02675|FIBB_HUMAN	7	-0.00047	-0.10624
PGP_05.29462.29462.4.2.dta	4056	4906.2	2701.39	4	MJWVHVHNLVQAHVLAAEALTTAK	1,Oxidation[M];5,Oxidation[H];7,Oxidation[H];	2204.81	2204.77	5-4-2-0-0	2	NXV	182	0	0	6	0.09822	0.10902	1.91432	0.20871	T	b14++;y1+;y2+;y3+;y4+;y5+;	y4+;	sp|A6NKP2|D42E2_HUMAN	R	GY	243	0.01	244	-0.02252	-8.33349	3.64e-06	sp|A6NKP2|D42E2_HUMAN	1	-0.03908	-7.96701
PGP_05.29476.29476.3.1.dta	2065	3274.44	1084.64	3	SLPGSLAJVVK	-	2189.8	2189.8	4-4-1-0-3	8	NXV	214	1	0.00693	4	0.06331	0.07048	2.07742	0.14642	T	b2+;b3+;y1+;y2+;Y5++;	y2+;	sp|Q13201|MMRN1_HUMAN	R	SQ	989	0.01	996	0.00241	2.21992	2.09e-15	sp|Q13201|MMRN1_HUMAN/tr|E7EPG1|E7EPG1_HUMAN	7	-0.00659	-2.01317
PGP_06.15070.15070.3.0.dta	1560	3063.32	1149.61	3	LVJEVTEFAK	-	1913.71	1913.68	5-4-1-0-0	3	NXV	184	2	0.11601	4	0.10538	0.15341	4.46958	0.68567	T	b3+;b4+;y4+;y5+;Y0+;Y1+;	b4+;y5+;Y0+;Y1+;	sp|P02768|ALBU_HUMAN	K	TC	66	0	68	0.00155	1.34712	1.84e-10	sp|P02768|ALBU_HUMAN/tr|A0A087WWT3|A0A087WWT3_HUMAN/tr|A0A0C4DGB6|A0A0C4DGB6_HUMAN/tr|H7C013|H7C013_HUMAN	13	-0.02959	-9.66254
PGP_06.15095.15095.2.0.dta	1560	3063.32	1149.61	2	LVJEVTEFAK	-	1913.7	1913.68	5-4-1-0-0	3	NXV	194	2	0.18704	5	0.119	0.18541	4.46958	0.82872	T	b4+;y2+;y4+;y5+;y6+;Y0+;Y1+;	b4+;y5+;Y0+;Y1+;	sp|P02768|ALBU_HUMAN	K	TC	66	0	68	0.00155	1.34712	1.84e-10	sp|P02768|ALBU_HUMAN/tr|A0A087WWT3|A0A087WWT3_HUMAN/tr|A0A0C4DGB6|A0A0C4DGB6_HUMAN/tr|H7C013|H7C013_HUMAN	13	-0.02621	-8.55882
PGP_06.15104.15104.2.0.dta	2269	3063.32	1149.61	2	LVJEVTEFAK	-	1913.7	1913.68	5-4-1-0-0	3	NXV	194	3	0.1712	4	0.13286	0.1645	4.59625	0.75607	T	b4+;y4+;y5+;y6+;Y0+;Y0+;Y1+;	b4+;y5+;Y0+;Y1+;	sp|P02768|ALBU_HUMAN	K	TC	66	0	68	0.00155	1.34712	1.84e-10	sp|P02768|ALBU_HUMAN/tr|A0A087WWT3|A0A087WWT3_HUMAN/tr|A0A0C4DGB6|A0A0C4DGB6_HUMAN/tr|H7C013|H7C013_HUMAN	13	-0.02621	-8.55882
PGP_06.15106.15106.2.0.dta	2269	3063.32	1149.61	2	LVJEVTEFAK	-	1913.7	1913.68	5-4-1-0-0	3	NXV	194	2	0.23461	4	0.15283	0.1882	5.24268	0.98667	T	b4+;y4+;y5+;y6+;Y0+;Y1+;	b4+;y5+;y6+;Y0+;Y1+;	sp|P02768|ALBU_HUMAN	K	TC	66	0	68	0.00155	1.34712	1.84e-10	sp|P02768|ALBU_HUMAN/tr|A0A087WWT3|A0A087WWT3_HUMAN/tr|A0A0C4DGB6|A0A0C4DGB6_HUMAN/tr|H7C013|H7C013_HUMAN	13	-0.02621	-8.55882
PGP_06.15159.15159.2.0.dta	1560	3063.32	1149.61	2	LVJEVTEFAK	-	1913.7	1913.68	5-4-1-0-0	3	NXV	194	9	0.20061	11	0.16323	0.2689	4.46958	1.20187	T	b3+;b4+;b7+;b8+;b9+;y1+;y2+;y4+;y5+;y6+;y7+;Y0+;Y0+;Y1+;Y1+;Y2+;Y3+;Y4+;Y1++;Y2++;	b4+;y5+;Y0+;Y1+;	sp|P02768|ALBU_HUMAN	K	TC	66	0	68	0.00155	1.34712	1.84e-10	sp|P02768|ALBU_HUMAN/tr|A0A087WWT3|A0A087WWT3_HUMAN/tr|A0A0C4DGB6|A0A0C4DGB6_HUMAN/tr|H7C013|H7C013_HUMAN	13	-0.0265	-8.65352
PGP_06.15176.15176.2.0.dta	2269	3063.32	1149.61	2	LVJEVTEFAK	-	1913.7	1913.68	5-4-1-0-0	3	NXV	194	9	0.14372	13	0.15575	0.24343	4.59625	1.11887	T	b3+;b4+;b6+;b7+;b8+;b9+;y1+;y2+;y4+;y5+;y6+;y7+;y8+;Y0+;Y0+;Y1+;Y1+;Y2+;Y3+;Y4+;Y1++;Y2++;	b4+;y5+;Y0+;Y1+;	sp|P02768|ALBU_HUMAN	K	TC	66	0	68	0.00155	1.34712	1.84e-10	sp|P02768|ALBU_HUMAN/tr|A0A087WWT3|A0A087WWT3_HUMAN/tr|A0A0C4DGB6|A0A0C4DGB6_HUMAN/tr|H7C013|H7C013_HUMAN	13	-0.02645	-8.63719
PGP_06.15183.15183.2.0.dta	2269	3063.32	1149.61	2	LVJEVTEFAK	-	1913.7	1913.68	5-4-1-0-0	3	NXV	194	8	0.22269	13	0.17957	0.27762	4.59625	1.27602	T	b3+;b4+;b6+;b7+;b8+;b9+;y1+;y2+;y4+;y5+;y6+;y7+;y8+;Y0+;Y0+;Y1+;Y1+;Y2+;Y3+;Y4+;Y1++;	b4+;y5+;Y0+;Y1+;	sp|P02768|ALBU_HUMAN	K	TC	66	0	68	0.00155	1.34712	1.84e-10	sp|P02768|ALBU_HUMAN/tr|A0A087WWT3|A0A087WWT3_HUMAN/tr|A0A0C4DGB6|A0A0C4DGB6_HUMAN/tr|H7C013|H7C013_HUMAN	13	-0.02645	-8.63719
PGP_06.15188.15188.2.0.dta	1560	3063.32	1149.61	2	LVJEVTEFAK	-	1913.7	1913.68	5-4-1-0-0	3	NXV	194	6	0.25404	11	0.19017	0.2862	4.46958	1.27918	T	b3+;b4+;b5+;b6+;b7+;y1+;y2+;y4+;y5+;y6+;y7+;Y0+;Y0+;Y1+;Y1+;Y2+;Y1++;	b4+;y5+;Y0+;Y1+;	sp|P02768|ALBU_HUMAN	K	TC	66	0	68	0.00155	1.34712	1.84e-10	sp|P02768|ALBU_HUMAN/tr|A0A087WWT3|A0A087WWT3_HUMAN/tr|A0A0C4DGB6|A0A0C4DGB6_HUMAN/tr|H7C013|H7C013_HUMAN	13	-0.02645	-8.63719
PGP_06.15196.15196.2.0.dta	2269	3063.32	1149.61	2	LVJEVTEFAK	-	1913.7	1913.68	5-4-1-0-0	3	NXV	194	8	0.14368	12	0.15842	0.24379	4.59625	1.12051	T	b3+;b4+;b7+;b8+;b9+;y1+;y2+;y4+;y5+;y6+;y7+;y8+;Y0+;Y1+;Y1+;Y2+;Y3+;Y4+;Y1++;Y2++;	b4+;y5+;Y0+;Y1+;	sp|P02768|ALBU_HUMAN	K	TC	66	0	68	0.00155	1.34712	1.84e-10	sp|P02768|ALBU_HUMAN/tr|A0A087WWT3|A0A087WWT3_HUMAN/tr|A0A0C4DGB6|A0A0C4DGB6_HUMAN/tr|H7C013|H7C013_HUMAN	13	-0.02636	-8.60781
PGP_06.15197.15197.2.0.dta	1560	3063.32	1149.61	2	LVJEVTEFAK	-	1913.7	1913.68	5-4-1-0-0	3	NXV	194	6	0.11659	11	0.13767	0.22416	4.46958	1.00192	T	b3+;b4+;b6+;b7+;b8+;y1+;y2+;y4+;y5+;y6+;y7+;Y0+;Y0+;Y1+;Y1+;Y1++;Y2++;	b4+;y5+;Y0+;Y1+;	sp|P02768|ALBU_HUMAN	K	TC	66	0	68	0.00155	1.34712	1.84e-10	sp|P02768|ALBU_HUMAN/tr|A0A087WWT3|A0A087WWT3_HUMAN/tr|A0A0C4DGB6|A0A0C4DGB6_HUMAN/tr|H7C013|H7C013_HUMAN	13	-0.02636	-8.60781
PGP_06.15199.15199.2.0.dta	1560	3063.32	1149.61	2	LVJEVTEFAK	-	1913.7	1913.68	5-4-1-0-0	3	NXV	194	3	0.07835	6	0.09464	0.16999	3.77431	0.6416	T	b3+;b4+;y1+;y2+;y4+;y6+;Y0+;Y0+;Y1+;	b4+;Y0+;Y1+;	sp|P02768|ALBU_HUMAN	K	TC	66	0	68	0.00155	1.34712	1.84e-10	sp|P02768|ALBU_HUMAN/tr|A0A087WWT3|A0A087WWT3_HUMAN/tr|A0A0C4DGB6|A0A0C4DGB6_HUMAN/tr|H7C013|H7C013_HUMAN	13	-0.02636	-8.60781
PGP_06.15223.15223.2.0.dta	2269	3063.32	1149.61	2	LVJEVTEFAK	-	1913.7	1913.68	5-4-1-0-0	3	NXV	194	7	0.13333	12	0.15362	0.22182	4.59625	1.01955	T	b3+;b4+;b6+;b7+;b8+;b9+;y2+;y4+;y5+;y6+;y7+;y8+;Y0+;Y0+;Y1+;Y1+;Y2+;Y1++;Y2++;	b4+;y5+;Y0+;Y1+;	sp|P02768|ALBU_HUMAN	K	TC	66	0	68	0.00155	1.34712	1.84e-10	sp|P02768|ALBU_HUMAN/tr|A0A087WWT3|A0A087WWT3_HUMAN/tr|A0A0C4DGB6|A0A0C4DGB6_HUMAN/tr|H7C013|H7C013_HUMAN	13	-0.0264	-8.62087
PGP_06.15311.15311.3.0.dta	2269	3063.32	1149.61	3	LVJEVTEFAK	-	1913.71	1913.68	5-4-1-0-0	3	NXV	184	5	0.07603	9	0.08382	0.15325	3.88665	0.59563	T	b3+;b4+;b5+;b7+;y2+;y4+;y5+;y6+;y8+;Y0+;Y0+;Y1+;Y1+;Y2+;	y5+;Y0+;Y1+;	sp|P02768|ALBU_HUMAN	K	TC	66	0	68	0.00155	1.34712	1.84e-10	sp|P02768|ALBU_HUMAN/tr|A0A087WWT3|A0A087WWT3_HUMAN/tr|A0A0C4DGB6|A0A0C4DGB6_HUMAN/tr|H7C013|H7C013_HUMAN	13	-0.02858	-9.33273
PGP_06.15315.15315.3.0.dta	1560	3063.32	1149.61	3	LVJEVTEFAK	-	1913.71	1913.68	5-4-1-0-0	3	NXV	184	4	0.07049	7	0.07552	0.15095	3.77431	0.56975	T	b3+;b4+;b8+;y2+;y4+;y5+;y6+;Y0+;Y0+;Y1+;Y2+;	y5+;Y0+;Y1+;	sp|P02768|ALBU_HUMAN	K	TC	66	0	68	0.00155	1.34712	1.84e-10	sp|P02768|ALBU_HUMAN/tr|A0A087WWT3|A0A087WWT3_HUMAN/tr|A0A0C4DGB6|A0A0C4DGB6_HUMAN/tr|H7C013|H7C013_HUMAN	13	-0.02858	-9.33273
PGP_06.15324.15324.3.0.dta	2269	3063.32	1149.61	3	LVJEVTEFAK	-	1913.71	1913.68	5-4-1-0-0	3	NXV	184	3	0.05083	9	0.06238	0.1264	2.0861	0.26368	T	b3+;b4+;b5+;b8+;y2+;y4+;y5+;y6+;y8+;Y0+;Y1+;Y1+;	Y1+;	sp|P02768|ALBU_HUMAN	K	TC	66	0.01	68	0.00155	1.34712	1.84e-10	sp|P02768|ALBU_HUMAN/tr|A0A087WWT3|A0A087WWT3_HUMAN/tr|A0A0C4DGB6|A0A0C4DGB6_HUMAN/tr|H7C013|H7C013_HUMAN	13	-0.02852	-9.31314
PGP_06.15403.15403.3.0.dta	1560	3063.32	1149.61	3	LVJEVTEFAK	-	1913.71	1913.68	5-4-1-0-0	3	NXV	184	6	0.13989	11	0.15712	0.24286	5.10386	1.2395	T	b3+;b4+;b5+;b7+;b9+;y1+;y2+;y4+;y5+;y6+;y8+;Y0+;Y0+;Y1+;Y1+;Y2+;Y1++;	b4+;y5+;y6+;Y0+;Y1+;	sp|P02768|ALBU_HUMAN	K	TC	66	0	68	0.00155	1.34712	1.84e-10	sp|P02768|ALBU_HUMAN/tr|A0A087WWT3|A0A087WWT3_HUMAN/tr|A0A0C4DGB6|A0A0C4DGB6_HUMAN/tr|H7C013|H7C013_HUMAN	13	-0.02848	-9.30007
PGP_06.15427.15427.2.0.dta	2269	3063.32	1149.61	2	LVJEVTEFAK	-	1913.7	1913.68	5-4-1-0-0	3	NXV	182	8	0.20926	12	0.1825	0.27834	4.59625	1.27933	T	b3+;b4+;b7+;b8+;b9+;y1+;y2+;y4+;y5+;y6+;y7+;y8+;Y0+;Y0+;Y1+;Y1+;Y2+;Y3+;Y4+;Y1++;	b4+;y5+;Y0+;Y1+;	sp|P02768|ALBU_HUMAN	K	TC	66	0	68	0.00155	1.34712	1.84e-10	sp|P02768|ALBU_HUMAN/tr|A0A087WWT3|A0A087WWT3_HUMAN/tr|A0A0C4DGB6|A0A0C4DGB6_HUMAN/tr|H7C013|H7C013_HUMAN	13	-0.02673	-8.72863
PGP_06.15445.15445.2.0.dta	2269	3063.32	1149.61	2	LVJEVTEFAK	-	1913.7	1913.68	5-4-1-0-0	3	NXV	182	7	0.11725	12	0.17869	0.235	3.88665	0.91337	T	b3+;b4+;b7+;b8+;b9+;y1+;y2+;y4+;y5+;y6+;y7+;y8+;Y0+;Y1+;Y1+;Y2+;Y3+;Y4+;Y1++;	b4+;y5+;Y1+;	sp|P02768|ALBU_HUMAN	K	TC	66	0	68	0.00155	1.34712	1.84e-10	sp|P02768|ALBU_HUMAN/tr|A0A087WWT3|A0A087WWT3_HUMAN/tr|A0A0C4DGB6|A0A0C4DGB6_HUMAN/tr|H7C013|H7C013_HUMAN	13	-0.02723	-8.8919
PGP_06.15447.15447.2.0.dta	2269	3063.32	1149.61	2	LVJEVTEFAK	-	1913.7	1913.68	5-4-1-0-0	3	NXV	182	8	0.24312	14	0.19234	0.28708	4.59625	1.3195	T	b3+;b4+;b5+;b6+;b7+;b8+;b9+;y1+;y2+;y4+;y5+;y6+;y7+;y8+;Y0+;Y0+;Y1+;Y1+;Y2+;Y3+;Y4+;Y1++;	b4+;y5+;Y0+;Y1+;	sp|P02768|ALBU_HUMAN	K	TC	66	0	68	0.00155	1.34712	1.84e-10	sp|P02768|ALBU_HUMAN/tr|A0A087WWT3|A0A087WWT3_HUMAN/tr|A0A0C4DGB6|A0A0C4DGB6_HUMAN/tr|H7C013|H7C013_HUMAN	13	-0.02723	-8.8919
PGP_06.15461.15461.3.0.dta	2269	3063.32	1149.61	3	LVJEVTEFAK	-	1913.71	1913.68	5-4-1-0-0	3	NXV	184	5	0.18185	9	0.14554	0.2308	5.24268	1.21002	T	b3+;b4+;b8+;y2+;y4+;y5+;y6+;y7+;y8+;Y0+;Y0+;Y1+;Y1+;Y2+;	b4+;y5+;y6+;Y0+;Y1+;	sp|P02768|ALBU_HUMAN	K	TC	66	0	68	0.00155	1.34712	1.84e-10	sp|P02768|ALBU_HUMAN/tr|A0A087WWT3|A0A087WWT3_HUMAN/tr|A0A0C4DGB6|A0A0C4DGB6_HUMAN/tr|H7C013|H7C013_HUMAN	13	-0.0288	-9.40457
PGP_06.15578.15578.3.0.dta	3242	3879.69	1674.88	3	JGVAQEPVHLDSPAIK	-	2204.81	2204.77	5-4-2-0-0	1	NXV	386	2	0.02051	4	0.07752	0.12539	2.04906	0.25693	T	b3+;y5+;y8+;y10+;Y0+;Y0++;	y10+;	sp|P04217|A1BG_HUMAN	K	HQ	63	0.01	63	0.00201	1.19938	2.9e-20	sp|P04217|A1BG_HUMAN/tr|M0R009|M0R009_HUMAN	14	-0.03784	-9.75579
PGP_06.15637.15637.3.0.dta	3242	3879.69	1674.88	3	JGVAQEPVHLDSPAIK	-	2204.81	2204.77	5-4-2-0-0	1	NXV	394	3	0.05931	9	0.12653	0.20825	3.02854	0.6307	T	b3+;y1+;y4+;y5+;y6+;y7+;y8+;y10+;y11+;Y0+;Y1+;Y0++;	y10+;Y0+;	sp|P04217|A1BG_HUMAN	K	HQ	63	0	63	0.00201	1.19938	2.9e-20	sp|P04217|A1BG_HUMAN/tr|M0R009|M0R009_HUMAN	14	-0.037	-9.53923
PGP_06.15739.15739.3.0.dta	2269	3063.32	1149.61	3	LVJEVTEFAK	-	1913.71	1913.68	5-4-1-0-0	3	NXV	184	3	0.12114	8	0.13018	0.184	4.59625	0.8457	T	b3+;b4+;b8+;y4+;y5+;y6+;y7+;y8+;Y0+;Y1+;Y2+;	b4+;y5+;Y0+;Y1+;	sp|P02768|ALBU_HUMAN	K	TC	66	0	68	0.00155	1.34712	1.84e-10	sp|P02768|ALBU_HUMAN/tr|A0A087WWT3|A0A087WWT3_HUMAN/tr|A0A0C4DGB6|A0A0C4DGB6_HUMAN/tr|H7C013|H7C013_HUMAN	13	-0.02888	-9.43069
PGP_06.18305.18305.3.0.dta	3792	3330.41	1125.6	3	QGHJSVFLIK	0,Gln->pyro-Glu[AnyN-termQ];	2204.8	2204.77	5-4-2-0-0	4	NXV	334	2	0.08679	7	0.14283	0.25167	4.59625	1.15674	T	b3+;b4+;b5+;b6+;b7+;b8+;y4+;Y0+;Y1+;	b6+;b7+;Y0+;Y1+;	sp|P02790|HEMO_HUMAN	R	GD	103	0	106	-0.00157	-1.39359	2.22e-20	sp|P02790|HEMO_HUMAN/tr|Q9BS19|Q9BS19_HUMAN	6	-0.03195	-9.59623
PGP_06.21018.21018.2.1.dta	1873	3012.27	1364.66	2	VAJYVDWINDR	-	1647.61	1647.61	3-5-0-0-1	3	NXV	192	0	0	4	0.06908	0.10344	2.07742	0.21489	T	b2+;y1+;y3+;y7+;	y1+;	sp|Q04756|HGFA_HUMAN	R	IR	634	0.01	636	0.00021	0.153774	7.68e-28	sp|Q04756|HGFA_HUMAN/tr|D6RAR4|D6RAR4_HUMAN	7	0.00319	1.05936
PGP_06.21060.21060.4.0.dta	2121	4880.14	2122.13	4	VVNNSPQPQJVVFDVQIPK	-	2758.01	2758.01	5-6-1-0-3	10	NXV	314	1	0.00301	6	0.24744	0.14612	3.65864	0.53461	T	b3+;y6+;y7+;y8+;y6++;y7++;Y4++;	b3+;y6+;y7+;	sp|P19823|ITIH2_HUMAN	K	GA	94	0	103	0.00164	0.77245	3.52e-24	sp|P19823|ITIH2_HUMAN/tr|Q5T985|Q5T985_HUMAN/tr|Q5T987|Q5T987_HUMAN	7	-0.00041	-0.0840313
PGP_06.21237.21237.3.1.dta	3508	4647.93	1234.68	3	LKYEJEVALR	-	3413.25	3413.22	6-7-3-0-1	5	NXV	830	0	0	5	0.13559	0.19597	2.98432	0.58483	T	y1+;y2+;y3+;y5+;y7+;	y1+;y3+;	sp|P13645|K1C10_HUMAN	R	QS	236	0	240	-0.00152	-1.23011	5.38e-14	sp|P13645|K1C10_HUMAN	7	-0.03678	-7.91485
PGP_06.27871.27871.4.2.dta	4056	4632.08	2701.39	4	MJWVHVHNLVQAHVLAAEALTTAK	1,Oxidation[M];5,Oxidation[H];7,Oxidation[H];	1930.69	1930.69	6-4-0-0-1	2	NXV	116	0	0	4	0.07682	0.08386	2.84606	0.23868	T	y2+;y3+;y4+;y5+;	y4+;y5+;	sp|A6NKP2|D42E2_HUMAN	R	GY	243	0.01	244	-0.02252	-8.33349	3.64e-06	sp|A6NKP2|D42E2_HUMAN	1	0.00391	0.844298
PGP_06.28510.28510.4.1.dta	4056	5282.36	2701.39	4	MJWVHVHNLVQAHVLAAEALTTAK	1,Oxidation[M];5,Oxidation[H];7,Oxidation[H];	2580.98	2580.96	5-8-0-0-1	2	NXV	98	0	0	4	0.09253	0.09096	2.84606	0.25889	T	y2+;y3+;y4+;y5+;	y4+;y5+;	sp|A6NKP2|D42E2_HUMAN	R	GY	243	0.01	244	-0.02252	-8.33349	3.64e-06	sp|A6NKP2|D42E2_HUMAN	1	-0.02012	-3.80961
PGP_06.28739.28739.4.0.dta	4056	4917.23	2701.39	4	MJWVHVHNLVQAHVLAAEALTTAK	1,Oxidation[M];5,Oxidation[H];7,Oxidation[H];	2215.84	2215.82	4-7-0-0-1	2	NXV	80	0	0	5	0.12373	0.12351	3.61025	0.44589	T	y1+;y2+;y3+;y4+;y5+;	y3+;y4+;y5+;	sp|A6NKP2|D42E2_HUMAN	R	GY	243	0.01	244	-0.02252	-8.33349	3.64e-06	sp|A6NKP2|D42E2_HUMAN	1	-0.01837	-3.73659
PGP_06.28793.28793.3.1.dta	4056	4202.91	2701.39	3	MJWVHVHNLVQAHVLAAEALTTAK	1,Oxidation[M];5,Oxidation[H];7,Oxidation[H];	1501.52	1501.56	3-5-0-0-0	2	NXV	118	0	0	6	0.1342	0.12868	2.84606	0.36623	T	b21++;y1+;y2+;y3+;y4+;y5+;	y4+;y5+;	sp|A6NKP2|D42E2_HUMAN	R	GY	243	0.01	244	-0.02252	-8.33349	3.64e-06	sp|A6NKP2|D42E2_HUMAN	1	0.03569	8.49385
PGP_06.29075.29075.4.0.dta	4056	4917.22	2701.39	4	MJWVHVHNLVQAHVLAAEALTTAK	1,Oxidation[M];5,Oxidation[H];7,Oxidation[H];	2215.84	2215.82	4-7-0-0-1	2	NXV	96	0	0	4	0.06681	0.07779	1.91432	0.14891	T	y2+;y3+;y4+;y5+;	y4+;	sp|A6NKP2|D42E2_HUMAN	R	GY	243	0.01	244	-0.02252	-8.33349	3.64e-06	sp|A6NKP2|D42E2_HUMAN	1	-0.01193	-2.42666
PGP_06.29244.29244.3.0.dta	4056	4917.25	2701.39	3	MJWVHVHNLVQAHVLAAEALTTAK	1,Oxidation[M];5,Oxidation[H];7,Oxidation[H];	2215.86	2215.82	4-7-0-0-1	2	NXV	56	0	0	5	0.13865	0.12853	2.84606	0.3658	T	y1+;y2+;y3+;y4+;y5+;	y4+;y5+;	sp|A6NKP2|D42E2_HUMAN	R	GY	243	0.01	244	-0.02252	-8.33349	3.64e-06	sp|A6NKP2|D42E2_HUMAN	1	-0.03575	-7.27176
PGP_06.33005.33005.2.2.dta	592	3910.62	1161.63	2	JQVSLTCLVK	7,Carbamidomethyl[C];	2748.99	2748.97	8-5-1-0-1	1	NXV	774	0	0	4	0.0689	0.07228	2.0861	0.15079	T	b2+;b4+;b6+;y1+;	b6+;	sp|P01857|IGHG1_HUMAN	K	GF	244	0.01	244	8e-05	0.06881	3.48e-13	sp|P01857|IGHG1_HUMAN/sp|P01859|IGHG2_HUMAN/sp|P01860|IGHG3_HUMAN/sp|P01861|IGHG4_HUMAN/tr|A0A0A0MS07|A0A0A0MS07_HUMAN/tr|A0A0A0MS08|A0A0A0MS08_HUMAN/tr|A0A286YES1|A0A286YES1_HUMAN/tr|A0A286YEY4|A0A286YEY4_HUMAN/tr|A0A286YFJ8|A0A286YFJ8_HUMAN	6	-0.01795	-4.59123
PGP_07.16642.16642.2.1.dta	2989	2943.28	930.536	2	ISAVSLAJR	-	2012.74	2012.75	4-6-0-0-1	8	NXV	166	0	0	4	0.08671	0.10237	2.09508	0.21448	T	b2+;y1+;y3+;y4+;	b2+;	sp|Q7Z478|DHX29_HUMAN	R	VC	633	0.01	640	0.00021	0.225438	2.4e-12	sp|Q7Z478|DHX29_HUMAN/tr|A0A087WYN9|A0A087WYN9_HUMAN	6	0.00216	0.734127
PGP_07.16716.16716.2.3.dta	2989	2943.28	930.536	2	ISAVSLAJR	-	2012.75	2012.75	4-6-0-0-1	8	NXV	156	0	0	4	0.09243	0.10237	2.09508	0.21448	T	b2+;y1+;y3+;y4+;	y4+;	sp|Q7Z478|DHX29_HUMAN	R	VC	633	0.01	640	0.00021	0.225438	2.4e-12	sp|Q7Z478|DHX29_HUMAN/tr|A0A087WYN9|A0A087WYN9_HUMAN	6	-0.00276	-0.938048
PGP_07.19970.19970.3.0.dta	592	3732.56	1161.63	3	JQVSLTCLVK	7,Carbamidomethyl[C];	2570.93	2570.93	6-5-1-0-2	1	NXV	646	2	0.09702	7	0.1071	0.19688	4.59625	0.90492	T	b2+;b3+;b8+;y4+;y5+;y6+;y7+;Y0+;Y1+;	y5+;y7+;Y0+;Y1+;	sp|P01857|IGHG1_HUMAN	K	GF	244	0	244	8e-05	0.06881	3.48e-13	sp|P01857|IGHG1_HUMAN/sp|P01859|IGHG2_HUMAN/sp|P01860|IGHG3_HUMAN/sp|P01861|IGHG4_HUMAN/tr|A0A0A0MS07|A0A0A0MS07_HUMAN/tr|A0A0A0MS08|A0A0A0MS08_HUMAN/tr|A0A286YES1|A0A286YES1_HUMAN/tr|A0A286YEY4|A0A286YEY4_HUMAN/tr|A0A286YFJ8|A0A286YFJ8_HUMAN	6	-0.00481	-1.28901
PGP_07.20007.20007.3.0.dta	592	3732.58	1161.63	3	JQVSLTCLVK	7,Carbamidomethyl[C];	2570.95	2570.93	6-5-1-0-2	1	NXV	606	3	0.098	7	0.08398	0.19215	3.07882	0.59159	T	b2+;b3+;b4+;y4+;y5+;y7+;y8+;Y0+;Y0+;Y1+;	Y0+;Y1+;	sp|P01857|IGHG1_HUMAN	K	GF	244	0	244	8e-05	0.06881	3.48e-13	sp|P01857|IGHG1_HUMAN/sp|P01859|IGHG2_HUMAN/sp|P01860|IGHG3_HUMAN/sp|P01861|IGHG4_HUMAN/tr|A0A0A0MS07|A0A0A0MS07_HUMAN/tr|A0A0A0MS08|A0A0A0MS08_HUMAN/tr|A0A286YES1|A0A286YES1_HUMAN/tr|A0A286YEY4|A0A286YEY4_HUMAN/tr|A0A286YFJ8|A0A286YFJ8_HUMAN	6	-0.02183	-5.85005
PGP_07.20009.20009.3.0.dta	592	3732.58	1161.63	3	JQVSLTCLVK	7,Carbamidomethyl[C];	2570.95	2570.93	6-5-1-0-2	1	NXV	606	2	0.08463	6	0.06465	0.18169	3.07882	0.55939	T	b2+;y4+;y5+;y6+;y7+;y8+;Y0+;Y1+;	Y0+;Y1+;	sp|P01857|IGHG1_HUMAN	K	GF	244	0	244	8e-05	0.06881	3.48e-13	sp|P01857|IGHG1_HUMAN/sp|P01859|IGHG2_HUMAN/sp|P01860|IGHG3_HUMAN/sp|P01861|IGHG4_HUMAN/tr|A0A0A0MS07|A0A0A0MS07_HUMAN/tr|A0A0A0MS08|A0A0A0MS08_HUMAN/tr|A0A286YES1|A0A286YES1_HUMAN/tr|A0A286YEY4|A0A286YEY4_HUMAN/tr|A0A286YFJ8|A0A286YFJ8_HUMAN	6	-0.02183	-5.85005
PGP_07.29367.29367.4.0.dta	4056	5442.4	2701.39	4	MJWVHVHNLVQAHVLAAEALTTAK	1,Oxidation[M];5,Oxidation[H];7,Oxidation[H];	2741.02	2740.99	4-6-2-0-2	2	NXV	194	0	0	4	0.0833	0.08493	2.84606	0.24172	T	y2+;y3+;y4+;y5+;	y4+;y5+;	sp|A6NKP2|D42E2_HUMAN	R	GY	243	0.01	244	-0.02252	-8.33349	3.64e-06	sp|A6NKP2|D42E2_HUMAN	1	-0.02152	-3.95485
PGP_07.29711.29711.3.1.dta	4056	5563.45	2701.39	3	MJWVHVHNLVQAHVLAAEALTTAK	1,Oxidation[M];5,Oxidation[H];7,Oxidation[H];	2862.06	2862.02	6-5-2-0-2	2	NXV	222	0	0	5	0.12909	0.12663	3.61025	0.45716	T	y1+;y2+;y3+;y4+;y5+;	y3+;y4+;y5+;	sp|A6NKP2|D42E2_HUMAN	R	GY	243	0.01	244	-0.02252	-8.33349	3.64e-06	sp|A6NKP2|D42E2_HUMAN	1	-0.04419	-7.94429
PGP_07.29934.29934.3.3.dta	4056	5622.44	2701.39	3	MJWVHVHNLVQAHVLAAEALTTAK	1,Oxidation[M];5,Oxidation[H];7,Oxidation[H];	2921.05	2921.06	8-8-0-0-0	2	NXV	226	0	0	5	0.11838	0.12051	3.61025	0.43508	T	y1+;y2+;y3+;y4+;y5+;	y2+;y4+;y5+;	sp|A6NKP2|D42E2_HUMAN	R	GY	243	0.01	244	-0.02252	-8.33349	3.64e-06	sp|A6NKP2|D42E2_HUMAN	1	0.0049	0.871665
PGP_07.29935.29935.3.3.dta	4056	5622.44	2701.39	3	MJWVHVHNLVQAHVLAAEALTTAK	1,Oxidation[M];5,Oxidation[H];7,Oxidation[H];	2921.05	2921.06	8-8-0-0-0	2	NXV	226	0	0	4	0.1005	0.09534	2.84606	0.27133	T	y1+;y3+;y4+;y5+;	y4+;y5+;	sp|A6NKP2|D42E2_HUMAN	R	GY	243	0.01	244	-0.02252	-8.33349	3.64e-06	sp|A6NKP2|D42E2_HUMAN	1	0.0049	0.871665
PGP_07.32563.32563.3.0.dta	4746	4247.96	1895.05	3	JLVPVPITNATLDQITGK	9,Deamidated[N];	2352.91	2352.87	5-4-0-0-5	1	NXV	86	0	0	6	0.10672	0.11752	2.04524	0.24037	T	y3+;y6+;y7+;y8+;y9+;y13+;	y3+;	sp|P02763|A1AG1_HUMAN	A	WF	25	0.01	25	-0.0023	-1.21306	4.49e-33	sp|P02763|A1AG1_HUMAN	1	-0.03612	-8.50486
PGP_07.8118.8118.4.1.dta	4072	3538.54	2036.97	4	IVJYVNRKCWCFTTK	9,Carbamidomethyl[C];9,Dioxidation[C];10,Oxidation[W];11,Carbamidomethyl[C];	1501.57	1501.56	3-5-0-0-0	3	NXV	278	0	0	4	0.07554	0.05342	1.9812	0.10584	T	b11++;y1+;y2+;y3+;	y2+;	sp|O95405|ZFYV9_HUMAN	K	GM	954	0.01	956	-0.01267	-6.21706	3.31e-08	sp|O95405|ZFYV9_HUMAN	1	-0.01446	-4.08758
PGP_08.14005.14005.2.0.dta	1560	2772.22	1149.61	2	LVJEVTEFAK	-	1622.61	1622.58	5-4-0-0-0	3	NXV	86	2	0.18228	4	0.11195	0.16693	4.46958	0.7461	T	b4+;y1+;y5+;y6+;Y0+;Y1+;	b4+;y5+;Y0+;Y1+;	sp|P02768|ALBU_HUMAN	K	TC	66	0	68	0.00155	1.34712	1.84e-10	sp|P02768|ALBU_HUMAN/tr|A0A087WWT3|A0A087WWT3_HUMAN/tr|A0A0C4DGB6|A0A0C4DGB6_HUMAN/tr|H7C013|H7C013_HUMAN	13	-0.02433	-8.77947
PGP_08.14473.14473.3.0.dta	3242	3734.65	1674.88	3	JGVAQEPVHLDSPAIK	-	2059.77	2059.73	5-4-1-0-1	1	NXV	242	1	0.01099	5	0.08231	0.12543	2.04906	0.25701	T	b3+;y5+;y8+;y10+;y13+;Y0+;	y10+;	sp|P04217|A1BG_HUMAN	K	HQ	63	0.01	63	0.00201	1.19938	2.9e-20	sp|P04217|A1BG_HUMAN/tr|M0R009|M0R009_HUMAN	14	-0.03165	-8.47691
PGP_08.14518.14518.3.0.dta	3242	3588.59	1674.88	3	JGVAQEPVHLDSPAIK	-	1913.71	1913.68	5-4-1-0-0	1	NXV	186	2	0.05144	6	0.19008	0.20521	3.82685	0.7853	T	b3+;b11+;y4+;y5+;y8+;y10+;Y0+;Y0++;	y8+;y10+;Y0++;	sp|P04217|A1BG_HUMAN	K	HQ	63	0	63	0.00201	1.19938	2.9e-20	sp|P04217|A1BG_HUMAN/tr|M0R009|M0R009_HUMAN	14	-0.03492	-9.73347
PGP_08.14554.14554.4.0.dta	3242	3588.59	1674.88	4	JGVAQEPVHLDSPAIK	-	1913.71	1913.68	5-4-1-0-0	1	NXV	186	0	0	4	0.19891	0.15762	3.82685	0.60319	T	y1+;y4+;y7+;y10+;	y1+;y7+;y10+;	sp|P04217|A1BG_HUMAN	K	HQ	63	0	63	0.00201	1.19938	2.9e-20	sp|P04217|A1BG_HUMAN/tr|M0R009|M0R009_HUMAN	14	-0.0354	-9.86726
PGP_08.14847.14847.3.0.dta	3242	3588.59	1674.88	3	JGVAQEPVHLDSPAIK	-	1913.71	1913.68	5-4-1-0-0	1	NXV	194	3	0.06499	15	0.35111	0.35564	5.16875	1.83819	T	b2+;b3+;b4+;b11+;y1+;y2+;y4+;y5+;y6+;y7+;y8+;y10+;y11+;y12+;y13+;Y0+;Y0++;Y0++;	b3+;y5+;y8+;y10+;Y0++;	sp|P04217|A1BG_HUMAN	K	HQ	63	0	63	0.00201	1.19938	2.9e-20	sp|P04217|A1BG_HUMAN/tr|M0R009|M0R009_HUMAN	14	-0.03219	-8.97254
PGP_08.14900.14900.3.0.dta	3242	3588.59	1674.88	3	JGVAQEPVHLDSPAIK	-	1913.71	1913.68	5-4-1-0-0	1	NXV	196	1	0.01231	9	0.20785	0.22712	3.82685	0.86914	T	b2+;b3+;b12+;y1+;y4+;y5+;y7+;y8+;y10+;Y0+;	y4+;y8+;y10+;	sp|P04217|A1BG_HUMAN	K	HQ	63	0	63	0.00201	1.19938	2.9e-20	sp|P04217|A1BG_HUMAN/tr|M0R009|M0R009_HUMAN	14	-0.03184	-8.87498
PGP_08.17269.17269.3.0.dta	2031	4042.74	1779.9	3	EEMTKJQVSLTCLVK	12,Carbamidomethyl[C];	2262.85	2262.81	5-5-1-0-1	6	NXV	428	1	0.01573	4	0.09329	0.11282	1.96652	0.22187	T	y2+;y4+;y7+;y8+;Y1++;	y7+;	sp|P01859|IGHG2_HUMAN	R	GF	235	0.01	240	0.00215	1.20727	5.53e-08	sp|P01859|IGHG2_HUMAN/sp|P01860|IGHG3_HUMAN/sp|P01861|IGHG4_HUMAN/tr|A0A286YES1|A0A286YES1_HUMAN/tr|A0A286YEY4|A0A286YEY4_HUMAN/tr|A0A286YFJ8|A0A286YFJ8_HUMAN	14	-0.03105	-7.68228
PGP_08.21286.21286.3.2.dta	5038	4235.81	2549.25	3	GCSSSTSVLLTLDJNVVNGSSPAIR	2,Carbamidomethyl[C];18,Deamidated[N];	1686.56	1686.54	N(NH(HN(HEX&n-acetyl&sulfate))(HH))(F)	14	NXV	600	0	0	4	0.16806	0.08438	2.82714	0.23856	T	b24+;b19++;y1+;y11+;	y1+;y11+;	sp|P07996|TSP1_HUMAN	K	TN	231	0.01	244	0.00162	0.635235	1.68e-21	sp|P07996|TSP1_HUMAN	5	-0.01564	-3.69319
PGP_08.21973.21973.4.0.dta	4434	4247.79	1927.92	4	CAGNGSWVJEVLGPELPK	1,Carbamidomethyl[C];4,Deamidated[N];	2319.87	2319.84	5-6-1-0-0	9	NXV	712	0	0	4	0.1925	0.16023	2.87976	0.46142	T	b3+;y1+;y2+;y3+;	y1+;y2+;	sp|P09871|C1S_HUMAN	H	CV	403	0.01	411	0.01762	9.13463	3.99e-22	sp|P09871|C1S_HUMAN/tr|F8WCZ6|F8WCZ6_HUMAN/tr|A0A087X232|A0A087X232_HUMAN	1	-0.03045	-7.17009
PGP_08.25705.25705.3.2.dta	2121	4052.85	2122.13	3	VVNNSPQPQJVVFDVQIPK	-	1930.73	1930.69	6-4-0-0-1	10	NXV	92	0	0	4	0.11408	0.12411	1.9445	0.24133	T	b2+;b5+;y2+;y3+;	y2+;	sp|P19823|ITIH2_HUMAN	K	GA	94	0.01	103	0.00164	0.77245	3.52e-24	sp|P19823|ITIH2_HUMAN/tr|Q5T985|Q5T985_HUMAN/tr|Q5T987|Q5T987_HUMAN	7	-0.03388	-8.36155
PGP_08.30972.30972.3.0.dta	4982	4844.1	2126.12	3	CAJLVPVPITNATLDQITGK	1,Carbamidomethyl[C];11,Deamidated[N];	2717.98	2717.98	8-7-0-0-0	3	NXV	474	0	0	4	0.16093	0.19275	3.03379	0.58476	T	b3+;b4+;b5+;y1+;	b3+;b4+;	sp|P02763|A1AG1_HUMAN	L	WF	23	0	25	0.00379	1.78177	7.07e-32	sp|P02763|A1AG1_HUMAN	2	-0.00404	-0.834177
PGP_08.31385.31385.3.0.dta	4982	5136.25	2126.12	3	CAJLVPVPITNATLDQITGK	1,Carbamidomethyl[C];11,Deamidated[N];	3010.14	3010.12	6-5-0-0-7	3	NXV	306	0	0	6	0.19243	0.21934	3.03379	0.66543	T	b3+;b4+;b5+;b6+;y6+;y8+;	b3+;b4+;	sp|P02763|A1AG1_HUMAN	L	WF	23	0	25	0.00379	1.78177	7.07e-32	sp|P02763|A1AG1_HUMAN	2	-0.01867	-3.63565
PGP_09.12901.12901.3.1.dta	3965	3770.52	1257.69	3	TJQVNSGGVLLR	-	2512.83	2512.85	13-2-0-0-0	2	NXV	576	2	0.41162	4	0.06098	0.22178	3.1174	0.69137	T	b3+;y1+;y2+;y7+;Y0+;Y0+;	y1+;Y0+;	sp|P02747|C1QC_HUMAN	K	LQ	199	0	200	-0.0013	-1.03283	7.88e-12	sp|P02747|C1QC_HUMAN	1	0.01121	2.97386
PGP_09.12930.12930.3.1.dta	3965	3770.53	1257.69	3	TJQVNSGGVLLR	-	2512.84	2512.85	13-2-0-0-0	2	NXV	586	2	0.35056	6	0.07414	0.20161	3.05561	0.61605	T	b2+;b3+;b4+;b9+;y1+;y2+;Y0+;Y0+;	y1+;Y0+;	sp|P02747|C1QC_HUMAN	K	LQ	199	0	200	-0.0013	-1.03283	7.88e-12	sp|P02747|C1QC_HUMAN	1	0.00387	1.02666
PGP_09.14245.14245.4.0.dta	3242	3588.59	1674.88	4	JGVAQEPVHLDSPAIK	-	1913.71	1913.68	5-4-1-0-0	1	NXV	186	2	0.06127	7	0.38099	0.31203	6.32989	1.97511	T	b2+;b3+;y1+;y4+;y5+;y10+;y13+;Y0+;Y0++;	b2+;b3+;y4+;y5+;y10+;y13+;Y0+;	sp|P04217|A1BG_HUMAN	K	HQ	63	0	63	0.00201	1.19938	2.9e-20	sp|P04217|A1BG_HUMAN/tr|M0R009|M0R009_HUMAN	14	-0.03477	-9.69166
PGP_09.28076.28076.4.0.dta	4056	5109.21	2701.39	4	MJWVHVHNLVQAHVLAAEALTTAK	1,Oxidation[M];5,Oxidation[H];7,Oxidation[H];	2407.82	2407.85	5-5-2-0-0	2	NXV	416	0	0	4	0.08667	0.08818	2.84606	0.25097	T	y2+;y3+;y4+;y5+;	y4+;y5+;	sp|A6NKP2|D42E2_HUMAN	R	GY	243	0.01	244	-0.02252	-8.33349	3.64e-06	sp|A6NKP2|D42E2_HUMAN	1	0.03211	6.28601
PGP_09.28729.28729.4.0.dta	4056	5110.24	2701.39	4	MJWVHVHNLVQAHVLAAEALTTAK	1,Oxidation[M];5,Oxidation[H];7,Oxidation[H];	2408.85	2408.87	5-5-1-0-2	2	NXV	264	0	0	5	0.12716	0.12542	2.84606	0.35696	T	y1+;y2+;y3+;y4+;y5+;	y4+;y5+;	sp|A6NKP2|D42E2_HUMAN	R	GY	243	0.01	244	-0.02252	-8.33349	3.64e-06	sp|A6NKP2|D42E2_HUMAN	1	0.02179	4.26485
PGP_09.28927.28927.4.0.dta	4056	4980.23	2701.39	4	MJWVHVHNLVQAHVLAAEALTTAK	1,Oxidation[M];5,Oxidation[H];7,Oxidation[H];	2278.84	2278.81	6-5-1-0-0	2	NXV	200	0	0	4	0.06275	0.07856	1.91432	0.15038	T	y1+;y3+;y4+;y5+;	y4+;	sp|A6NKP2|D42E2_HUMAN	R	GY	243	0.01	244	-0.02252	-8.33349	3.64e-06	sp|A6NKP2|D42E2_HUMAN	1	-0.03094	-6.21379
PGP_09.29723.29723.4.1.dta	4056	5052.27	2701.39	4	MJWVHVHNLVQAHVLAAEALTTAK	1,Oxidation[M];5,Oxidation[H];7,Oxidation[H];	2350.88	2350.83	5-4-2-0-1	2	NXV	150	0	0	4	0.08059	0.08414	2.84606	0.23947	T	y2+;y3+;y4+;y5+;	y4+;y5+;	sp|A6NKP2|D42E2_HUMAN	R	GY	243	0.01	244	-0.02252	-8.33349	3.64e-06	sp|A6NKP2|D42E2_HUMAN	1	-0.04803	-9.50843
PGP_09.29840.29840.3.1.dta	4056	4906.2	2701.39	3	MJWVHVHNLVQAHVLAAEALTTAK	1,Oxidation[M];5,Oxidation[H];7,Oxidation[H];	2204.81	2204.77	5-4-2-0-0	2	NXV	180	1	0.00326	5	0.1232	0.12602	3.61025	0.45498	T	y1+;y2+;y3+;y4+;y5+;Y1++;	y2+;y4+;y5+;	sp|A6NKP2|D42E2_HUMAN	R	GY	243	0.01	244	-0.02252	-8.33349	3.64e-06	sp|A6NKP2|D42E2_HUMAN	1	-0.041	-8.35842
PGP_09.31122.31122.2.0.dta	4434	3144.32	1927.92	2	CAGNGSWVJEVLGPELPK	1,Carbamidomethyl[C];4,Deamidated[N];	1216.4	1216.42	5-2-0-0-0	9	NXV	256	0	0	4	0.14748	0.18164	3.65021	0.66302	T	y2+;y5+;y6+;y7+;	y2+;y5+;y6+;	sp|P09871|C1S_HUMAN	H	CV	403	0	411	0.01762	9.13463	3.99e-22	sp|P09871|C1S_HUMAN/tr|F8WCZ6|F8WCZ6_HUMAN/tr|A0A087X232|A0A087X232_HUMAN	1	0.02569	8.17298
PGP_09.31440.31440.3.0.dta	4056	4949.22	2701.39	3	MJWVHVHNLVQAHVLAAEALTTAK	1,Oxidation[M];5,Oxidation[H];7,Oxidation[H];	2247.83	2247.84	4-5-0-0-4	2	NXV	112	0	0	5	0.12913	0.12673	2.84606	0.36067	T	y1+;y2+;y3+;y4+;y5+;	y4+;y5+;	sp|A6NKP2|D42E2_HUMAN	R	GY	243	0.01	244	-0.02252	-8.33349	3.64e-06	sp|A6NKP2|D42E2_HUMAN	1	0.00512	1.03472
PGP_09.31462.31462.3.1.dta	4056	5546.36	2701.39	3	MJWVHVHNLVQAHVLAAEALTTAK	1,Oxidation[M];5,Oxidation[H];7,Oxidation[H];	2844.97	2845.01	5-5-3-0-1	2	NXV	470	0	0	5	0.13154	0.12802	2.84606	0.36434	T	y1+;y2+;y3+;y4+;y5+;	y4+;y5+;	sp|A6NKP2|D42E2_HUMAN	R	GY	243	0.01	244	-0.02252	-8.33349	3.64e-06	sp|A6NKP2|D42E2_HUMAN	1	0.0333	6.00507
PGP_09.31666.31666.3.0.dta	2269	3397.43	1149.61	3	LVJEVTEFAK	-	2247.81	2247.84	4-5-0-0-4	3	NXV	466	3	0.02324	6	0.05838	0.11336	2.0861	0.23649	T	b4+;y2+;y4+;y5+;y7+;y8+;Y0+;Y0+;Y1+;	y5+;	sp|P02768|ALBU_HUMAN	K	TC	66	0.01	68	0.00155	1.34712	1.84e-10	sp|P02768|ALBU_HUMAN/tr|A0A087WWT3|A0A087WWT3_HUMAN/tr|A0A0C4DGB6|A0A0C4DGB6_HUMAN/tr|H7C013|H7C013_HUMAN	13	0.02488	7.32541
PGP_09.31756.31756.3.1.dta	4982	5031.19	2126.12	3	CAJLVPVPITNATLDQITGK	1,Carbamidomethyl[C];11,Deamidated[N];	2905.07	2905.06	7-8-0-0-1	3	NXV	362	0	0	4	0.14227	0.18521	3.03379	0.56188	T	b3+;b4+;b5+;y3+;	b3+;b4+;	sp|P02763|A1AG1_HUMAN	L	WF	23	0	25	0.00379	1.78177	7.07e-32	sp|P02763|A1AG1_HUMAN	2	-0.00709	-1.40949
PGP_09.32236.32236.3.0.dta	4987	4263.94	2349.22	3	LALVSGNJTVPFAVSLVDSTSEK	7,Deamidated[N];	1914.72	1914.7	5-4-0-0-2	8	NXV	130	0	0	4	0.18107	0.17946	3.81462	0.68456	T	b3+;y5+;y6+;y13+;	b3+;y6+;y13+;	sp|P07225|PROS_HUMAN	M	SQ	524	0	531	0.01989	8.46303	7.36e-37	sp|P07225|PROS_HUMAN/tr|G5E9F8|G5E9F8_HUMAN	1	-0.0252	-5.91139
PGP_10.16473.16473.2.4.dta	1560	2813.24	1149.61	2	LVJEVTEFAK	-	1663.63	1663.61	4-5-0-0-0	3	NXV	84	1	0.06473	10	0.15826	0.22888	4.46958	1.02302	T	b2+;b3+;b4+;b5+;y1+;y2+;y4+;y5+;y6+;y8+;Y0+;	b2+;y5+;y8+;Y0+;	sp|P02768|ALBU_HUMAN	K	TC	66	0	68	0.00155	1.34712	1.84e-10	sp|P02768|ALBU_HUMAN/tr|A0A087WWT3|A0A087WWT3_HUMAN/tr|A0A0C4DGB6|A0A0C4DGB6_HUMAN/tr|H7C013|H7C013_HUMAN	13	-0.02209	-7.85489
PGP_10.16474.16474.2.2.dta	1560	2813.24	1149.61	2	LVJEVTEFAK	-	1663.63	1663.61	4-5-0-0-0	3	NXV	84	1	0.0769	9	0.14451	0.21088	3.77431	0.79593	T	b2+;b3+;b4+;y1+;y2+;y4+;y6+;y7+;y8+;Y0+;	b2+;y8+;Y0+;	sp|P02768|ALBU_HUMAN	K	TC	66	0	68	0.00155	1.34712	1.84e-10	sp|P02768|ALBU_HUMAN/tr|A0A087WWT3|A0A087WWT3_HUMAN/tr|A0A0C4DGB6|A0A0C4DGB6_HUMAN/tr|H7C013|H7C013_HUMAN	13	-0.02209	-7.85489
PGP_10.16475.16475.2.4.dta	1560	2813.24	1149.61	2	LVJEVTEFAK	-	1663.63	1663.61	4-5-0-0-0	3	NXV	84	1	0.05921	9	0.13203	0.19599	3.77431	0.73972	T	b2+;b3+;b4+;y1+;y4+;y5+;y6+;y8+;y3++;Y0+;	b2+;y8+;Y0+;	sp|P02768|ALBU_HUMAN	K	TC	66	0	68	0.00155	1.34712	1.84e-10	sp|P02768|ALBU_HUMAN/tr|A0A087WWT3|A0A087WWT3_HUMAN/tr|A0A0C4DGB6|A0A0C4DGB6_HUMAN/tr|H7C013|H7C013_HUMAN	13	-0.02209	-7.85489
PGP_10.16478.16478.2.5.dta	1560	2813.24	1149.61	2	LVJEVTEFAK	-	1663.63	1663.61	4-5-0-0-0	3	NXV	84	2	0.05004	9	0.11851	0.19475	3.77431	0.73506	T	b2+;b3+;b4+;y1+;y2+;y5+;y6+;y8+;y9+;Y0+;Y1++;	b2+;y8+;Y0+;	sp|P02768|ALBU_HUMAN	K	TC	66	0	68	0.00155	1.34712	1.84e-10	sp|P02768|ALBU_HUMAN/tr|A0A087WWT3|A0A087WWT3_HUMAN/tr|A0A0C4DGB6|A0A0C4DGB6_HUMAN/tr|H7C013|H7C013_HUMAN	13	-0.02209	-7.85489
PGP_10.16520.16520.3.0.dta	3792	3039.31	1125.6	3	QGHJSVFLIK	0,Gln->pyro-Glu[AnyN-termQ];	1913.7	1913.68	5-4-1-0-0	4	NXV	166	2	0.11689	6	0.15763	0.26404	5.24268	1.38427	T	b3+;b4+;b5+;b6+;b7+;b8+;Y0+;Y1+;	b4+;b6+;b7+;b8+;Y1+;	sp|P02790|HEMO_HUMAN	R	GD	103	0	106	-0.00157	-1.39359	2.22e-20	sp|P02790|HEMO_HUMAN/tr|Q9BS19|Q9BS19_HUMAN	6	-0.02547	-8.38291
PGP_10.17590.17590.3.1.dta	592	3440.45	1161.63	3	JQVSLTCLVK	7,Carbamidomethyl[C];	2278.82	2278.81	6-5-1-0-0	1	NXV	480	4	0.15718	8	0.15573	0.26943	4.59625	1.23837	T	b2+;b3+;b8+;y4+;y5+;y6+;y7+;y8+;Y0+;Y0+;Y1+;Y1+;	y5+;y7+;Y0+;Y1+;	sp|P01857|IGHG1_HUMAN	K	GF	244	0	244	8e-05	0.06881	3.48e-13	sp|P01857|IGHG1_HUMAN/sp|P01859|IGHG2_HUMAN/sp|P01860|IGHG3_HUMAN/sp|P01861|IGHG4_HUMAN/tr|A0A0A0MS07|A0A0A0MS07_HUMAN/tr|A0A0A0MS08|A0A0A0MS08_HUMAN/tr|A0A286YES1|A0A286YES1_HUMAN/tr|A0A286YEY4|A0A286YEY4_HUMAN/tr|A0A286YFJ8|A0A286YFJ8_HUMAN	6	-0.01434	-4.16926
PGP_10.24328.24328.2.2.dta	3734	2397.03	993.499	2	YEJEVALR	-	1403.53	1403.51	4-3-0-0-1	3	NXV	30	1	0.00812	4	0.07318	0.07258	2.10436	0.15274	T	y1+;y2+;y3+;y5+;Y3++;	y1+;	sp|P13645|K1C10_HUMAN	K	QS	238	0.01	240	-0.00119	-1.1966	4.89e-20	sp|P13645|K1C10_HUMAN	7	-0.01827	-7.62509
PGP_10.24474.24474.3.1.dta	3508	4519.91	1234.68	3	LKYEJEVALR	-	3285.23	3285.19	7-7-1-0-3	5	NXV	646	0	0	5	0.10572	0.17948	2.98432	0.53563	T	y1+;y2+;y3+;y5+;y7+;	y1+;y3+;	sp|P13645|K1C10_HUMAN	R	QS	236	0	240	-0.00152	-1.23011	5.38e-14	sp|P13645|K1C10_HUMAN	7	-0.03808	-8.42675
PGP_10.24494.24494.2.0.dta	3508	3846.66	1234.68	2	LKYEJEVALR	-	2611.98	2611.95	5-6-1-0-2	5	NXV	400	0	0	4	0.10796	0.17965	2.98432	0.53614	T	y1+;y2+;y3+;y5+;	y1+;y3+;	sp|P13645|K1C10_HUMAN	R	QS	236	0	240	-0.00152	-1.23011	5.38e-14	sp|P13645|K1C10_HUMAN	7	-0.03068	-7.97777
PGP_10.25060.25060.2.3.dta	592	3383.42	1161.63	2	JQVSLTCLVK	7,Carbamidomethyl[C];	2221.79	2221.79	6-4-1-0-1	1	NXV	412	0	0	4	0.0802	0.07414	3.07882	0.22827	T	b2+;b4+;b6+;y4+;	b4+;b6+;	sp|P01857|IGHG1_HUMAN	K	GF	244	0.01	244	8e-05	0.06881	3.48e-13	sp|P01857|IGHG1_HUMAN/sp|P01859|IGHG2_HUMAN/sp|P01860|IGHG3_HUMAN/sp|P01861|IGHG4_HUMAN/tr|A0A0A0MS07|A0A0A0MS07_HUMAN/tr|A0A0A0MS08|A0A0A0MS08_HUMAN/tr|A0A286YES1|A0A286YES1_HUMAN/tr|A0A286YEY4|A0A286YEY4_HUMAN/tr|A0A286YFJ8|A0A286YFJ8_HUMAN	6	-0.00559	-1.65266
PGP_10.27077.27077.3.0.dta	4056	4615.11	2701.39	3	MJWVHVHNLVQAHVLAAEALTTAK	1,Oxidation[M];5,Oxidation[H];7,Oxidation[H];	1913.72	1913.68	5-4-1-0-0	2	NXV	108	2	0.01409	5	0.14162	0.14175	3.61025	0.51176	T	y1+;y2+;y3+;y4+;y5+;Y0++;Y1++;	y3+;y4+;y5+;	sp|A6NKP2|D42E2_HUMAN	R	GY	243	0	244	-0.02252	-8.33349	3.64e-06	sp|A6NKP2|D42E2_HUMAN	1	-0.04602	-9.97367
PGP_10.27289.27289.4.0.dta	4056	4769.14	2701.39	4	MJWVHVHNLVQAHVLAAEALTTAK	1,Oxidation[M];5,Oxidation[H];7,Oxidation[H];	2067.75	2067.71	9-3-0-0-0	2	NXV	166	0	0	5	0.12532	0.12308	3.61025	0.44434	T	y1+;y2+;y3+;y4+;y5+;	y2+;y4+;y5+;	sp|A6NKP2|D42E2_HUMAN	R	GY	243	0.01	244	-0.02252	-8.33349	3.64e-06	sp|A6NKP2|D42E2_HUMAN	1	-0.03755	-7.87514
PGP_10.27290.27290.3.0.dta	4056	4769.14	2701.39	3	MJWVHVHNLVQAHVLAAEALTTAK	1,Oxidation[M];5,Oxidation[H];7,Oxidation[H];	2067.75	2067.71	9-3-0-0-0	2	NXV	162	0	0	5	0.15446	0.13495	2.84606	0.38408	T	y1+;y2+;y3+;y4+;y5+;	y4+;y5+;	sp|A6NKP2|D42E2_HUMAN	R	GY	243	0.01	244	-0.02252	-8.33349	3.64e-06	sp|A6NKP2|D42E2_HUMAN	1	-0.0388	-8.13729
PGP_10.27301.27301.3.1.dta	4056	4890.18	2701.39	3	MJWVHVHNLVQAHVLAAEALTTAK	1,Oxidation[M];5,Oxidation[H];7,Oxidation[H];	2188.79	2188.78	4-4-2-0-1	2	NXV	208	0	0	4	0.0597	0.07943	2.84606	0.22607	T	y1+;y2+;y4+;y5+;	y1+;y4+;	sp|A6NKP2|D42E2_HUMAN	R	GY	243	0.01	244	-0.02252	-8.33349	3.64e-06	sp|A6NKP2|D42E2_HUMAN	1	-0.01031	-2.10874
PGP_10.27318.27318.4.0.dta	4056	5282.38	2701.39	4	MJWVHVHNLVQAHVLAAEALTTAK	1,Oxidation[M];5,Oxidation[H];7,Oxidation[H];	2580.99	2580.96	5-8-0-0-1	2	NXV	76	0	0	4	0.07407	0.08092	2.84606	0.23029	T	y2+;y3+;y4+;y5+;	y4+;y5+;	sp|A6NKP2|D42E2_HUMAN	R	GY	243	0.01	244	-0.02252	-8.33349	3.64e-06	sp|A6NKP2|D42E2_HUMAN	1	-0.03373	-6.38656
PGP_10.27547.27547.3.1.dta	4056	5257.34	2701.39	3	MJWVHVHNLVQAHVLAAEALTTAK	1,Oxidation[M];5,Oxidation[H];7,Oxidation[H];	2555.95	2555.95	5-5-0-0-5	2	NXV	142	1	0.00212	5	0.13136	0.13016	3.61025	0.46991	T	y1+;y2+;y3+;y4+;y5+;Y0++;	y3+;y4+;y5+;	sp|A6NKP2|D42E2_HUMAN	R	GY	243	0.01	244	-0.02252	-8.33349	3.64e-06	sp|A6NKP2|D42E2_HUMAN	1	0.00078	0.148393
PGP_10.27790.27790.2.0.dta	4056	3755.79	2701.39	2	MJWVHVHNLVQAHVLAAEALTTAK	1,Oxidation[M];5,Oxidation[H];7,Oxidation[H];	1054.4	1054.37	4-2-0-0-0	2	NXV	14	0	0	5	0.12729	0.12669	3.61025	0.45737	T	y1+;y2+;y3+;y4+;y5+;	y1+;y4+;y5+;	sp|A6NKP2|D42E2_HUMAN	R	GY	243	0.01	244	-0.02252	-8.33349	3.64e-06	sp|A6NKP2|D42E2_HUMAN	1	-0.03157	-8.40788
PGP_10.27801.27801.3.1.dta	4056	5418.38	2701.39	3	MJWVHVHNLVQAHVLAAEALTTAK	1,Oxidation[M];5,Oxidation[H];7,Oxidation[H];	2716.99	2716.98	6-5-1-0-3	2	NXV	236	1	0.00247	5	0.10254	0.11716	1.91432	0.22427	T	y1+;y2+;y3+;y4+;y5+;Y1++;	y4+;	sp|A6NKP2|D42E2_HUMAN	R	GY	243	0.01	244	-0.02252	-8.33349	3.64e-06	sp|A6NKP2|D42E2_HUMAN	1	-0.00499	-0.921111
PGP_10.27841.27841.5.0.dta	4056	4906.18	2701.39	5	MJWVHVHNLVQAHVLAAEALTTAK	1,Oxidation[M];5,Oxidation[H];7,Oxidation[H];	2204.79	2204.77	5-4-2-0-0	2	NXV	230	0	0	6	0.16775	0.14124	4.28484	0.60518	T	b2++;y1+;y2+;y3+;y4+;y5+;	y2+;y3+;y4+;y5+;	sp|A6NKP2|D42E2_HUMAN	R	GY	243	0	244	-0.02252	-8.33349	3.64e-06	sp|A6NKP2|D42E2_HUMAN	1	-0.01581	-3.22312
PGP_10.27899.27899.3.1.dta	4056	5634.46	2701.39	3	MJWVHVHNLVQAHVLAAEALTTAK	1,Oxidation[M];5,Oxidation[H];7,Oxidation[H];	2933.08	2933.02	5-4-4-0-1	2	NXV	176	0	0	5	0.11517	0.11987	1.91432	0.22946	T	y1+;y2+;y3+;y4+;y5+;	y4+;	sp|A6NKP2|D42E2_HUMAN	R	GY	243	0.01	244	-0.02252	-8.33349	3.64e-06	sp|A6NKP2|D42E2_HUMAN	1	-0.05436	-9.6494
PGP_10.28001.28001.3.1.dta	4056	4891.21	2701.39	3	MJWVHVHNLVQAHVLAAEALTTAK	1,Oxidation[M];5,Oxidation[H];7,Oxidation[H];	2189.83	2189.8	4-4-1-0-3	2	NXV	130	2	0.00298	5	0.1137	0.12313	2.84606	0.35043	T	y1+;y2+;y3+;y4+;y5+;Y0++;Y1++;	y4+;y5+;	sp|A6NKP2|D42E2_HUMAN	R	GY	243	0.01	244	-0.02252	-8.33349	3.64e-06	sp|A6NKP2|D42E2_HUMAN	1	-0.02881	-5.89133
PGP_10.28127.28127.3.0.dta	4056	4906.2	2701.39	3	MJWVHVHNLVQAHVLAAEALTTAK	1,Oxidation[M];5,Oxidation[H];7,Oxidation[H];	2204.81	2204.77	5-4-2-0-0	2	NXV	182	1	0.00255	6	0.10695	0.1239	2.84606	0.35264	T	b19++;y1+;y2+;y3+;y4+;y5+;Y1++;	y4+;y5+;	sp|A6NKP2|D42E2_HUMAN	R	GY	243	0.01	244	-0.02252	-8.33349	3.64e-06	sp|A6NKP2|D42E2_HUMAN	1	-0.03936	-8.02409
PGP_10.28135.28135.3.0.dta	4056	4906.2	2701.39	3	MJWVHVHNLVQAHVLAAEALTTAK	1,Oxidation[M];5,Oxidation[H];7,Oxidation[H];	2204.81	2204.77	5-4-2-0-0	2	NXV	182	3	0.01146	5	0.08982	0.11574	1.91432	0.22157	T	y1+;y2+;y3+;y4+;y5+;Y0++;Y1++;Y1++;	y4+;	sp|A6NKP2|D42E2_HUMAN	R	GY	243	0.01	244	-0.02252	-8.33349	3.64e-06	sp|A6NKP2|D42E2_HUMAN	1	-0.03936	-8.02409
PGP_10.28214.28214.5.0.dta	4056	4906.19	2701.39	5	MJWVHVHNLVQAHVLAAEALTTAK	1,Oxidation[M];5,Oxidation[H];7,Oxidation[H];	2204.8	2204.77	5-4-2-0-0	2	NXV	214	0	0	5	0.11322	0.11679	3.61025	0.42164	T	y1+;y2+;y3+;y4+;y5+;	y3+;y4+;y5+;	sp|A6NKP2|D42E2_HUMAN	R	GY	243	0.01	244	-0.02252	-8.33349	3.64e-06	sp|A6NKP2|D42E2_HUMAN	1	-0.03136	-6.3932
PGP_10.28274.28274.3.1.dta	4056	4906.2	2701.39	3	MJWVHVHNLVQAHVLAAEALTTAK	1,Oxidation[M];5,Oxidation[H];7,Oxidation[H];	2204.81	2204.77	5-4-2-0-0	2	NXV	186	2	0.01153	5	0.11608	0.12801	2.84606	0.36433	T	y1+;y2+;y3+;y4+;y5+;Y0++;Y1++;	y4+;y5+;	sp|A6NKP2|D42E2_HUMAN	R	GY	243	0.01	244	-0.02252	-8.33349	3.64e-06	sp|A6NKP2|D42E2_HUMAN	1	-0.038	-7.74684
PGP_10.28363.28363.3.0.dta	4056	4906.2	2701.39	3	MJWVHVHNLVQAHVLAAEALTTAK	1,Oxidation[M];5,Oxidation[H];7,Oxidation[H];	2204.81	2204.77	5-4-2-0-0	2	NXV	204	1	0.00362	5	0.12519	0.12794	2.84606	0.36413	T	y1+;y2+;y3+;y4+;y5+;Y1++;	y4+;y5+;	sp|A6NKP2|D42E2_HUMAN	R	GY	243	0.01	244	-0.02252	-8.33349	3.64e-06	sp|A6NKP2|D42E2_HUMAN	1	-0.03647	-7.43493
PGP_10.28448.28448.5.0.dta	4056	4923.15	2701.39	5	MJWVHVHNLVQAHVLAAEALTTAK	1,Oxidation[M];5,Oxidation[H];7,Oxidation[H];	2221.77	2221.79	6-4-1-0-1	2	NXV	310	0	0	5	0.16787	0.14632	3.61025	0.52825	T	y1+;y2+;y3+;y4+;y5+;	y2+;y3+;y4+;	sp|A6NKP2|D42E2_HUMAN	R	GY	243	0	244	-0.02252	-8.33349	3.64e-06	sp|A6NKP2|D42E2_HUMAN	1	0.0208	4.22582
PGP_10.28497.28497.3.1.dta	4056	4923.17	2701.39	3	MJWVHVHNLVQAHVLAAEALTTAK	1,Oxidation[M];5,Oxidation[H];7,Oxidation[H];	2221.78	2221.79	6-4-1-0-1	2	NXV	286	0	0	4	0.09491	0.09554	2.84606	0.27191	T	y1+;y2+;y4+;y5+;	y4+;y5+;	sp|A6NKP2|D42E2_HUMAN	R	GY	243	0.01	244	-0.02252	-8.33349	3.64e-06	sp|A6NKP2|D42E2_HUMAN	1	0.00935	1.89958
PGP_10.28503.28503.4.3.dta	4056	4923.15	2701.39	4	MJWVHVHNLVQAHVLAAEALTTAK	1,Oxidation[M];5,Oxidation[H];7,Oxidation[H];	2221.76	2221.79	6-4-1-0-1	2	NXV	320	3	0.00933	4	0.07828	0.0923	2.84606	0.26268	T	y2+;y3+;y4+;y5+;Y0++;Y1++;Y1++;	y4+;y5+;	sp|A6NKP2|D42E2_HUMAN	R	GY	243	0.01	244	-0.02252	-8.33349	3.64e-06	sp|A6NKP2|D42E2_HUMAN	1	0.02657	5.39809
PGP_10.28864.28864.3.1.dta	4056	5782.5	2701.39	3	MJWVHVHNLVQAHVLAAEALTTAK	1,Oxidation[M];5,Oxidation[H];7,Oxidation[H];	3081.11	3081.09	7-6-2-0-1	2	NXV	312	0	0	6	0.09636	0.10828	3.61025	0.39092	T	b15+;y1+;y2+;y3+;y4+;y5+;	y1+;y3+;y4+;	sp|A6NKP2|D42E2_HUMAN	R	GY	243	0.01	244	-0.02252	-8.33349	3.64e-06	sp|A6NKP2|D42E2_HUMAN	1	-0.0131	-2.26585
PGP_10.28896.28896.3.0.dta	4056	4947.17	2701.39	3	MJWVHVHNLVQAHVLAAEALTTAK	1,Oxidation[M];5,Oxidation[H];7,Oxidation[H];	2245.79	2245.8	4-5-2-0-0	2	NXV	274	0	0	4	0.05753	0.07586	2.84606	0.21589	T	y1+;y3+;y4+;y5+;	y4+;y5+;	sp|A6NKP2|D42E2_HUMAN	R	GY	243	0.01	244	-0.02252	-8.33349	3.64e-06	sp|A6NKP2|D42E2_HUMAN	1	0.01155	2.33515
PGP_10.28945.28945.3.0.dta	4056	4906.2	2701.39	3	MJWVHVHNLVQAHVLAAEALTTAK	1,Oxidation[M];5,Oxidation[H];7,Oxidation[H];	2204.81	2204.77	5-4-2-0-0	2	NXV	182	1	0.00346	5	0.1044	0.1181	1.91432	0.22609	T	y1+;y2+;y3+;y4+;y5+;Y1++;	y4+;	sp|A6NKP2|D42E2_HUMAN	R	GY	243	0.01	244	-0.02252	-8.33349	3.64e-06	sp|A6NKP2|D42E2_HUMAN	1	-0.03921	-7.99351
SGP_01.15538.15538.3.1.dta	1560	3226.38	1149.61	3	LVJEVTEFAK	-	2076.77	2076.75	6-4-0-0-2	3	NXV	232	2	0.1347	4	0.05206	0.12164	2.98432	0.36302	T	b4+;y1+;y5+;y6++;Y0+;Y1+;	Y0+;Y1+;	sp|P02768|ALBU_HUMAN	K	TC	66	0.01	68	0.00155	1.34712	1.84e-10	sp|P02768|ALBU_HUMAN/tr|A0A087WWT3|A0A087WWT3_HUMAN/tr|A0A0C4DGB6|A0A0C4DGB6_HUMAN/tr|H7C013|H7C013_HUMAN	13	-0.01887	-5.85045
SGP_01.15778.15778.2.0.dta	2269	3063.32	1149.61	2	LVJEVTEFAK	-	1913.71	1913.68	5-4-1-0-0	3	NXV	184	8	0.17701	14	0.19213	0.26679	4.59625	1.22622	T	b3+;b4+;b5+;b6+;b7+;b8+;b9+;y1+;y2+;y4+;y5+;y6+;y7+;y8+;Y0+;Y0+;Y1+;Y1+;Y2+;Y3+;Y1++;Y2++;	b4+;y5+;Y0+;Y1+;	sp|P02768|ALBU_HUMAN	K	TC	66	0	68	0.00155	1.34712	1.84e-10	sp|P02768|ALBU_HUMAN/tr|A0A087WWT3|A0A087WWT3_HUMAN/tr|A0A0C4DGB6|A0A0C4DGB6_HUMAN/tr|H7C013|H7C013_HUMAN	13	-0.02874	-9.38498
SGP_01.15784.15784.2.0.dta	2269	3063.32	1149.61	2	LVJEVTEFAK	-	1913.71	1913.68	5-4-1-0-0	3	NXV	184	8	0.1991	13	0.18347	0.27179	4.59625	1.2492	T	b3+;b4+;b6+;b7+;b8+;b9+;y1+;y2+;y4+;y5+;y6+;y7+;y8+;Y0+;Y0+;Y1+;Y1+;Y2+;Y3+;Y4+;Y1++;	b4+;y5+;Y0+;Y1+;	sp|P02768|ALBU_HUMAN	K	TC	66	0	68	0.00155	1.34712	1.84e-10	sp|P02768|ALBU_HUMAN/tr|A0A087WWT3|A0A087WWT3_HUMAN/tr|A0A0C4DGB6|A0A0C4DGB6_HUMAN/tr|H7C013|H7C013_HUMAN	13	-0.02874	-9.38498
SGP_01.15794.15794.2.0.dta	2269	3063.32	1149.61	2	LVJEVTEFAK	-	1913.71	1913.68	5-4-1-0-0	3	NXV	184	9	0.22534	13	0.18373	0.28931	5.24268	1.51674	T	b3+;b4+;b6+;b7+;b8+;b9+;y1+;y2+;y4+;y5+;y6+;y7+;y8+;Y0+;Y0+;Y1+;Y1+;Y2+;Y3+;Y4+;Y1++;Y2++;	b4+;y5+;y6+;Y0+;Y1+;	sp|P02768|ALBU_HUMAN	K	TC	66	0	68	0.00155	1.34712	1.84e-10	sp|P02768|ALBU_HUMAN/tr|A0A087WWT3|A0A087WWT3_HUMAN/tr|A0A0C4DGB6|A0A0C4DGB6_HUMAN/tr|H7C013|H7C013_HUMAN	13	-0.02888	-9.43069
SGP_01.15813.15813.2.0.dta	1560	3063.32	1149.61	2	LVJEVTEFAK	-	1913.71	1913.68	5-4-1-0-0	3	NXV	184	7	0.11993	12	0.15506	0.23471	4.46958	1.04906	T	b3+;b4+;b7+;b8+;b9+;y1+;y2+;y4+;y5+;y6+;y7+;y8+;Y0+;Y1+;Y1+;Y2+;Y4+;Y1++;Y2++;	b4+;y5+;Y0+;Y1+;	sp|P02768|ALBU_HUMAN	K	TC	66	0	68	0.00155	1.34712	1.84e-10	sp|P02768|ALBU_HUMAN/tr|A0A087WWT3|A0A087WWT3_HUMAN/tr|A0A0C4DGB6|A0A0C4DGB6_HUMAN/tr|H7C013|H7C013_HUMAN	13	-0.02904	-9.48294
SGP_01.15832.15832.4.3.dta	1560	3064.32	1149.61	4	LVJEVTEFAK	-	1914.71	1914.7	5-4-0-0-2	3	NXV	184	2	0.05781	7	0.0699	0.13796	3.77431	0.52071	T	b3+;b4+;y2+;y4+;y5+;y6+;y8+;Y0+;Y1+;	b4+;Y0+;Y1+;	sp|P02768|ALBU_HUMAN	K	TC	66	0	68	0.00155	1.34712	1.84e-10	sp|P02768|ALBU_HUMAN/tr|A0A087WWT3|A0A087WWT3_HUMAN/tr|A0A0C4DGB6|A0A0C4DGB6_HUMAN/tr|H7C013|H7C013_HUMAN	13	-0.01107	-3.61372
SGP_01.15855.15855.2.0.dta	2269	3063.32	1149.61	2	LVJEVTEFAK	-	1913.71	1913.68	5-4-1-0-0	3	NXV	184	8	0.23875	14	0.19406	0.28806	5.24268	1.51018	T	b3+;b4+;b5+;b6+;b7+;b8+;b9+;y1+;y2+;y4+;y5+;y6+;y7+;y8+;Y0+;Y0+;Y1+;Y1+;Y2+;Y3+;Y1++;Y2++;	b4+;y5+;y6+;Y0+;Y1+;	sp|P02768|ALBU_HUMAN	K	TC	66	0	68	0.00155	1.34712	1.84e-10	sp|P02768|ALBU_HUMAN/tr|A0A087WWT3|A0A087WWT3_HUMAN/tr|A0A0C4DGB6|A0A0C4DGB6_HUMAN/tr|H7C013|H7C013_HUMAN	13	-0.0291	-9.50253
SGP_01.15856.15856.2.0.dta	2269	3063.32	1149.61	2	LVJEVTEFAK	-	1913.71	1913.68	5-4-1-0-0	3	NXV	184	7	0.18782	13	0.18303	0.26239	4.59625	1.20602	T	b3+;b4+;b5+;b7+;b8+;b9+;y1+;y2+;y4+;y5+;y6+;y7+;y8+;Y0+;Y0+;Y1+;Y1+;Y2+;Y4+;Y1++;	b4+;y5+;Y0+;Y1+;	sp|P02768|ALBU_HUMAN	K	TC	66	0	68	0.00155	1.34712	1.84e-10	sp|P02768|ALBU_HUMAN/tr|A0A087WWT3|A0A087WWT3_HUMAN/tr|A0A0C4DGB6|A0A0C4DGB6_HUMAN/tr|H7C013|H7C013_HUMAN	13	-0.0291	-9.50253
SGP_01.15857.15857.2.0.dta	2269	3063.32	1149.61	2	LVJEVTEFAK	-	1913.71	1913.68	5-4-1-0-0	3	NXV	184	7	0.26172	14	0.21005	0.29701	5.84479	1.73595	T	b3+;b4+;b5+;b6+;b7+;b8+;b9+;y1+;y2+;y4+;y5+;y6+;y7+;y8+;Y0+;Y0+;Y1+;Y1+;Y2+;Y3+;Y2++;	b4+;y4+;y5+;y6+;Y0+;Y1+;	sp|P02768|ALBU_HUMAN	K	TC	66	0	68	0.00155	1.34712	1.84e-10	sp|P02768|ALBU_HUMAN/tr|A0A087WWT3|A0A087WWT3_HUMAN/tr|A0A0C4DGB6|A0A0C4DGB6_HUMAN/tr|H7C013|H7C013_HUMAN	13	-0.0291	-9.50253
SGP_01.15858.15858.2.0.dta	2269	3063.32	1149.61	2	LVJEVTEFAK	-	1913.71	1913.68	5-4-1-0-0	3	NXV	184	9	0.15363	11	0.14426	0.23588	4.59625	1.08414	T	b3+;b4+;b7+;b8+;b9+;y1+;y2+;y5+;y6+;y7+;y8+;Y0+;Y0+;Y1+;Y1+;Y2+;Y3+;Y4+;Y1++;Y2++;	b4+;y5+;Y0+;Y1+;	sp|P02768|ALBU_HUMAN	K	TC	66	0	68	0.00155	1.34712	1.84e-10	sp|P02768|ALBU_HUMAN/tr|A0A087WWT3|A0A087WWT3_HUMAN/tr|A0A0C4DGB6|A0A0C4DGB6_HUMAN/tr|H7C013|H7C013_HUMAN	13	-0.0291	-9.50253
SGP_01.15859.15859.2.0.dta	2269	3063.32	1149.61	2	LVJEVTEFAK	-	1913.71	1913.68	5-4-1-0-0	3	NXV	184	7	0.09721	12	0.14287	0.20218	4.59625	0.92928	T	b3+;b4+;b6+;b7+;b8+;b9+;y2+;y4+;y5+;y6+;y7+;y8+;Y0+;Y0+;Y1+;Y1+;Y2+;Y1++;Y2++;	b4+;y5+;Y0+;Y1+;	sp|P02768|ALBU_HUMAN	K	TC	66	0	68	0.00155	1.34712	1.84e-10	sp|P02768|ALBU_HUMAN/tr|A0A087WWT3|A0A087WWT3_HUMAN/tr|A0A0C4DGB6|A0A0C4DGB6_HUMAN/tr|H7C013|H7C013_HUMAN	13	-0.0291	-9.50253
SGP_01.15860.15860.2.0.dta	1560	3063.32	1149.61	2	LVJEVTEFAK	-	1913.71	1913.68	5-4-1-0-0	3	NXV	184	5	0.07734	11	0.12239	0.2024	4.46958	0.90465	T	b3+;b4+;b5+;b7+;b8+;y1+;y2+;y4+;y5+;y6+;y7+;Y0+;Y0+;Y1+;Y1+;Y1++;	b4+;y5+;Y0+;Y1+;	sp|P02768|ALBU_HUMAN	K	TC	66	0	68	0.00155	1.34712	1.84e-10	sp|P02768|ALBU_HUMAN/tr|A0A087WWT3|A0A087WWT3_HUMAN/tr|A0A0C4DGB6|A0A0C4DGB6_HUMAN/tr|H7C013|H7C013_HUMAN	13	-0.0291	-9.50253
SGP_01.16086.16086.2.4.dta	2269	3590.51	1149.61	2	LVJEVTEFAK	-	2440.89	2440.86	7-5-1-0-0	3	NXV	534	3	0.11456	4	0.04577	0.1113	3.88665	0.43257	T	b4+;y4+;y5+;y6+;Y0+;Y1+;Y2++;	y5+;Y0+;Y1+;	sp|P02768|ALBU_HUMAN	K	TC	66	0.01	68	0.00155	1.34712	1.84e-10	sp|P02768|ALBU_HUMAN/tr|A0A087WWT3|A0A087WWT3_HUMAN/tr|A0A0C4DGB6|A0A0C4DGB6_HUMAN/tr|H7C013|H7C013_HUMAN	13	-0.02909	-8.10413
SGP_01.16105.16105.2.0.dta	2269	3063.32	1149.61	2	LVJEVTEFAK	-	1913.7	1913.68	5-4-1-0-0	3	NXV	186	9	0.15847	13	0.18048	0.26068	4.59625	1.19815	T	b3+;b4+;b6+;b7+;b8+;b9+;y1+;y2+;y4+;y5+;y6+;y7+;y8+;Y0+;Y0+;Y1+;Y1+;Y2+;Y3+;Y4+;Y1++;Y2++;	b4+;y5+;Y0+;Y1+;	sp|P02768|ALBU_HUMAN	K	TC	66	0	68	0.00155	1.34712	1.84e-10	sp|P02768|ALBU_HUMAN/tr|A0A087WWT3|A0A087WWT3_HUMAN/tr|A0A0C4DGB6|A0A0C4DGB6_HUMAN/tr|H7C013|H7C013_HUMAN	13	-0.02663	-8.69597
SGP_01.16125.16125.2.0.dta	2269	3063.32	1149.61	2	LVJEVTEFAK	-	1913.7	1913.68	5-4-1-0-0	3	NXV	194	8	0.19919	13	0.16879	0.26709	4.59625	1.22759	T	b3+;b4+;b6+;b7+;b8+;b9+;y1+;y2+;y4+;y5+;y6+;y7+;y8+;Y0+;Y0+;Y1+;Y1+;Y2+;Y3+;Y1++;Y2++;	b4+;y5+;Y0+;Y1+;	sp|P02768|ALBU_HUMAN	K	TC	66	0	68	0.00155	1.34712	1.84e-10	sp|P02768|ALBU_HUMAN/tr|A0A087WWT3|A0A087WWT3_HUMAN/tr|A0A0C4DGB6|A0A0C4DGB6_HUMAN/tr|H7C013|H7C013_HUMAN	13	-0.02659	-8.68291
SGP_01.16129.16129.2.0.dta	2269	3063.32	1149.61	2	LVJEVTEFAK	-	1913.7	1913.68	5-4-1-0-0	3	NXV	194	8	0.25647	12	0.1752	0.28163	4.59625	1.29447	T	b3+;b4+;b6+;b7+;b8+;b9+;y2+;y4+;y5+;y6+;y7+;y8+;Y0+;Y0+;Y1+;Y1+;Y2+;Y4+;Y1++;Y2++;	b4+;y5+;Y0+;Y1+;	sp|P02768|ALBU_HUMAN	K	TC	66	0	68	0.00155	1.34712	1.84e-10	sp|P02768|ALBU_HUMAN/tr|A0A087WWT3|A0A087WWT3_HUMAN/tr|A0A0C4DGB6|A0A0C4DGB6_HUMAN/tr|H7C013|H7C013_HUMAN	13	-0.02659	-8.68291
SGP_01.16131.16131.2.0.dta	2269	3063.32	1149.61	2	LVJEVTEFAK	-	1913.7	1913.68	5-4-1-0-0	3	NXV	194	8	0.2253	12	0.16259	0.23849	4.59625	1.09615	T	b3+;b4+;b5+;b6+;b7+;b8+;b9+;y2+;y4+;y5+;y6+;y7+;Y0+;Y0+;Y1+;Y1+;Y2+;Y3+;Y4+;Y1++;	b4+;y5+;Y0+;Y1+;	sp|P02768|ALBU_HUMAN	K	TC	66	0	68	0.00155	1.34712	1.84e-10	sp|P02768|ALBU_HUMAN/tr|A0A087WWT3|A0A087WWT3_HUMAN/tr|A0A0C4DGB6|A0A0C4DGB6_HUMAN/tr|H7C013|H7C013_HUMAN	13	-0.02659	-8.68291
SGP_01.16173.16173.3.2.dta	2269	2902.27	1149.61	3	LVJEVTEFAK	-	1752.66	1752.64	4-4-0-0-2	3	NXV	130	3	0.17986	6	0.17166	0.18159	5.24268	0.952	T	b4+;b5+;b8+;y4+;y5+;y6+;Y0+;Y0+;Y1+;	b4+;y4+;y5+;Y0+;Y1+;	sp|P02768|ALBU_HUMAN	K	TC	66	0	68	0.00155	1.34712	1.84e-10	sp|P02768|ALBU_HUMAN/tr|A0A087WWT3|A0A087WWT3_HUMAN/tr|A0A0C4DGB6|A0A0C4DGB6_HUMAN/tr|H7C013|H7C013_HUMAN	13	-0.01064	-3.66736
SGP_01.16189.16189.2.0.dta	2269	3063.32	1149.61	2	LVJEVTEFAK	-	1913.7	1913.68	5-4-1-0-0	3	NXV	194	3	0.16516	5	0.09395	0.14715	3.88665	0.5719	T	b4+;b9+;y4+;y5+;y6+;Y0+;Y1+;Y1+;	y5+;Y0+;Y1+;	sp|P02768|ALBU_HUMAN	K	TC	66	0	68	0.00155	1.34712	1.84e-10	sp|P02768|ALBU_HUMAN/tr|A0A087WWT3|A0A087WWT3_HUMAN/tr|A0A0C4DGB6|A0A0C4DGB6_HUMAN/tr|H7C013|H7C013_HUMAN	13	-0.02584	-8.438
SGP_01.16190.16190.2.0.dta	2269	3063.32	1149.61	2	LVJEVTEFAK	-	1913.7	1913.68	5-4-1-0-0	3	NXV	194	2	0.15941	6	0.08526	0.13418	3.88665	0.52152	T	b4+;b7+;b9+;y4+;y5+;y6+;Y0+;Y1+;	y5+;Y0+;Y1+;	sp|P02768|ALBU_HUMAN	K	TC	66	0	68	0.00155	1.34712	1.84e-10	sp|P02768|ALBU_HUMAN/tr|A0A087WWT3|A0A087WWT3_HUMAN/tr|A0A0C4DGB6|A0A0C4DGB6_HUMAN/tr|H7C013|H7C013_HUMAN	13	-0.02584	-8.438
SGP_01.16191.16191.2.0.dta	2269	3063.32	1149.61	2	LVJEVTEFAK	-	1913.7	1913.68	5-4-1-0-0	3	NXV	194	2	0.16606	5	0.1205	0.15554	4.59625	0.71488	T	b4+;b9+;y4+;y5+;y6+;Y0+;Y1+;	y5+;y6+;Y0+;Y1+;	sp|P02768|ALBU_HUMAN	K	TC	66	0	68	0.00155	1.34712	1.84e-10	sp|P02768|ALBU_HUMAN/tr|A0A087WWT3|A0A087WWT3_HUMAN/tr|A0A0C4DGB6|A0A0C4DGB6_HUMAN/tr|H7C013|H7C013_HUMAN	13	-0.02584	-8.438
SGP_01.27374.27374.4.4.dta	4982	4504.01	2126.12	4	CAJLVPVPITNATLDQITGK	1,Carbamidomethyl[C];11,Deamidated[N];	2377.89	2377.88	5-7-0-0-1	3	NXV	146	0	0	5	0.22383	0.21602	3.8331	0.82804	T	b2+;b3+;b4+;b5+;b6+;	b2+;b3+;b4+;	sp|P02763|A1AG1_HUMAN	L	WF	23	0	25	0.00379	1.78177	7.07e-32	sp|P02763|A1AG1_HUMAN	2	-0.01685	-3.74193
SGP_01.27379.27379.4.2.dta	4982	4504.01	2126.12	4	CAJLVPVPITNATLDQITGK	1,Carbamidomethyl[C];11,Deamidated[N];	2377.89	2377.88	5-7-0-0-1	3	NXV	146	0	0	5	0.17166	0.19985	3.03379	0.60631	T	b3+;b4+;b5+;b6+;b7+;	b3+;b4+;	sp|P02763|A1AG1_HUMAN	L	WF	23	0	25	0.00379	1.78177	7.07e-32	sp|P02763|A1AG1_HUMAN	2	-0.01685	-3.74193
SGP_01.27412.27412.4.4.dta	4982	4357.94	2126.12	4	CAJLVPVPITNATLDQITGK	1,Carbamidomethyl[C];11,Deamidated[N];	2231.83	2231.82	5-7-0-0-0	3	NXV	200	0	0	4	0.21665	0.20827	3.8331	0.79832	T	b2+;b3+;b4+;b5+;	b2+;b3+;b4+;	sp|P02763|A1AG1_HUMAN	L	WF	23	0	25	0.00379	1.78177	7.07e-32	sp|P02763|A1AG1_HUMAN	2	-0.00578	-1.32662
SGP_01.27447.27447.3.0.dta	4982	4486.97	2126.12	3	CAJLVPVPITNATLDQITGK	1,Carbamidomethyl[C];11,Deamidated[N];	2360.85	2360.86	4-7-1-0-0	3	NXV	224	0	0	6	0.24788	0.22862	3.8331	0.87632	T	b2+;b3+;b4+;b5+;b6+;b7+;	b2+;b3+;b4+;	sp|P02763|A1AG1_HUMAN	L	WF	23	0	25	0.00379	1.78177	7.07e-32	sp|P02763|A1AG1_HUMAN	2	0.01241	2.76642
SGP_01.27478.27478.4.0.dta	5018	4335.85	1754.91	4	CAJLVPVPITNATLDR	1,Carbamidomethyl[C];11,Deamidated[N];	2580.94	2580.96	5-8-0-0-1	3	NXV	544	0	0	4	0.0882	0.12298	2.04906	0.25199	T	b3+;b4+;y1+;y4+;	b3+;	sp|P19652|A1AG2_HUMAN	L	IT	23	0.01	25	-0.00671	-3.82143	1.59e-32	sp|P19652|A1AG2_HUMAN	1	0.01859	4.28853
SGP_01.27499.27499.4.2.dta	5018	4335.85	1754.91	4	CAJLVPVPITNATLDR	1,Carbamidomethyl[C];11,Deamidated[N];	2580.94	2580.96	5-8-0-0-1	3	NXV	552	0	0	4	0.13829	0.15426	3.02854	0.46717	T	b3+;b4+;b5+;y1+;	b3+;b4+;	sp|P19652|A1AG2_HUMAN	L	IT	23	0.01	25	-0.00671	-3.82143	1.59e-32	sp|P19652|A1AG2_HUMAN	1	0.02011	4.63918
SGP_01.27655.27655.4.4.dta	4982	4341.92	2126.12	4	CAJLVPVPITNATLDQITGK	1,Carbamidomethyl[C];11,Deamidated[N];	2215.8	2215.82	4-7-0-0-1	3	NXV	264	0	0	4	0.236	0.22095	4.53585	1.00221	T	b2+;b3+;b4+;b5+;	b2+;b3+;b4+;b5+;	sp|P02763|A1AG1_HUMAN	L	WF	23	0	25	0.00379	1.78177	7.07e-32	sp|P02763|A1AG1_HUMAN	2	0.02472	5.69469
SGP_01.27787.27787.3.1.dta	5018	4335.86	1754.91	3	CAJLVPVPITNATLDR	1,Carbamidomethyl[C];11,Deamidated[N];	2580.95	2580.96	5-8-0-0-1	3	NXV	518	0	0	6	0.124	0.15686	3.02854	0.47507	T	b3+;b4+;b5+;y1+;y4+;y5+;	b3+;b4+;	sp|P19652|A1AG2_HUMAN	L	IT	23	0.01	25	-0.00671	-3.82143	1.59e-32	sp|P19652|A1AG2_HUMAN	1	0.00977	2.25383
SGP_01.27827.27827.3.1.dta	4982	3974.77	2126.12	3	CAJLVPVPITNATLDQITGK	1,Carbamidomethyl[C];11,Deamidated[N];	1848.66	1848.64	8-2-0-0-1	3	NXV	122	0	0	5	0.24228	0.222	3.8331	0.85093	T	b2+;b3+;b4+;b5+;b7+;	b2+;b3+;b4+;	sp|P02763|A1AG1_HUMAN	L	WF	23	0	25	0.00379	1.78177	7.07e-32	sp|P02763|A1AG1_HUMAN	2	-0.01791	-4.50704
SGP_01.34090.34090.3.0.dta	5018	4643.02	1754.91	3	CAJLVPVPITNATLDR	1,Carbamidomethyl[C];11,Deamidated[N];	2888.11	2888.07	4-6-1-0-5	3	NXV	356	0	0	5	0.14458	0.13199	3.82685	0.5051	T	b3+;y1+;y2+;y4+;y5+;	b3+;y1+;y5+;	sp|P19652|A1AG2_HUMAN	L	IT	23	0	25	-0.00671	-3.82143	1.59e-32	sp|P19652|A1AG2_HUMAN	1	-0.04014	-8.64703
SGP_01.34343.34343.2.0.dta	5018	3287.46	1754.91	2	CAJLVPVPITNATLDR	1,Carbamidomethyl[C];11,Deamidated[N];	1532.55	1532.55	3-3-1-0-1	3	NXV	144	0	0	8	0.10757	0.13681	2.04906	0.28032	T	b3+;b4+;b5+;y1+;y2+;y3+;y4+;y5+;	y1+;	sp|P19652|A1AG2_HUMAN	L	IT	23	0.01	25	-0.00671	-3.82143	1.59e-32	sp|P19652|A1AG2_HUMAN	1	-0.00503	-1.53052
SGP_02.14998.14998.2.0.dta	2269	3063.32	1149.61	2	LVJEVTEFAK	-	1913.71	1913.68	5-4-1-0-0	3	NXV	184	7	0.23224	14	0.20049	0.28751	5.24268	1.50731	T	b3+;b4+;b5+;b6+;b7+;b8+;b9+;y1+;y2+;y4+;y5+;y6+;y7+;y8+;Y0+;Y0+;Y1+;Y1+;Y2+;Y4+;Y1++;	b4+;y5+;y6+;Y0+;Y1+;	sp|P02768|ALBU_HUMAN	K	TC	66	0	68	0.00155	1.34712	1.84e-10	sp|P02768|ALBU_HUMAN/tr|A0A087WWT3|A0A087WWT3_HUMAN/tr|A0A0C4DGB6|A0A0C4DGB6_HUMAN/tr|H7C013|H7C013_HUMAN	13	-0.02894	-9.45028
SGP_02.15005.15005.2.0.dta	2269	3063.32	1149.61	2	LVJEVTEFAK	-	1913.71	1913.68	5-4-1-0-0	3	NXV	184	7	0.18665	12	0.17716	0.26173	4.59625	1.20297	T	b3+;b4+;b5+;b7+;b8+;y1+;y2+;y4+;y5+;y6+;y7+;y8+;Y0+;Y0+;Y1+;Y1+;Y2+;Y3+;Y1++;	b4+;y5+;Y0+;Y1+;	sp|P02768|ALBU_HUMAN	K	TC	66	0	68	0.00155	1.34712	1.84e-10	sp|P02768|ALBU_HUMAN/tr|A0A087WWT3|A0A087WWT3_HUMAN/tr|A0A0C4DGB6|A0A0C4DGB6_HUMAN/tr|H7C013|H7C013_HUMAN	13	-0.02894	-9.45028
SGP_02.15011.15011.2.0.dta	2269	3063.32	1149.61	2	LVJEVTEFAK	-	1913.71	1913.68	5-4-1-0-0	3	NXV	184	8	0.26594	12	0.19297	0.30397	5.24268	1.59364	T	b3+;b4+;b6+;b7+;b8+;y1+;y2+;y4+;y5+;y6+;y7+;y8+;Y0+;Y0+;Y1+;Y1+;Y2+;Y3+;Y4+;Y1++;	b4+;y5+;y6+;Y0+;Y1+;	sp|P02768|ALBU_HUMAN	K	TC	66	0	68	0.00155	1.34712	1.84e-10	sp|P02768|ALBU_HUMAN/tr|A0A087WWT3|A0A087WWT3_HUMAN/tr|A0A0C4DGB6|A0A0C4DGB6_HUMAN/tr|H7C013|H7C013_HUMAN	13	-0.02894	-9.45028
SGP_02.16092.16092.2.0.dta	2269	3354.42	1149.61	2	LVJEVTEFAK	-	2204.8	2204.77	5-4-2-0-0	3	NXV	386	6	0.21696	13	0.18286	0.26748	4.59625	1.22941	T	b3+;b4+;b5+;b6+;b7+;b8+;y1+;y2+;y4+;y5+;y6+;y7+;y8+;Y0+;Y0+;Y1+;Y2+;Y3+;Y1++;	b4+;y5+;Y0+;Y1+;	sp|P02768|ALBU_HUMAN	K	TC	66	0	68	0.00155	1.34712	1.84e-10	sp|P02768|ALBU_HUMAN/tr|A0A087WWT3|A0A087WWT3_HUMAN/tr|A0A0C4DGB6|A0A0C4DGB6_HUMAN/tr|H7C013|H7C013_HUMAN	13	-0.03238	-9.65574
SGP_02.16097.16097.2.0.dta	1560	3354.42	1149.61	2	LVJEVTEFAK	-	2204.8	2204.77	5-4-2-0-0	3	NXV	386	6	0.18203	10	0.15628	0.22761	4.46958	1.01733	T	b3+;b4+;b6+;b7+;b8+;y1+;y4+;y5+;y6+;y7+;Y0+;Y0+;Y1+;Y1+;Y2+;Y1++;	b4+;y5+;Y0+;Y1+;	sp|P02768|ALBU_HUMAN	K	TC	66	0	68	0.00155	1.34712	1.84e-10	sp|P02768|ALBU_HUMAN/tr|A0A087WWT3|A0A087WWT3_HUMAN/tr|A0A0C4DGB6|A0A0C4DGB6_HUMAN/tr|H7C013|H7C013_HUMAN	13	-0.03238	-9.65574
SGP_02.16110.16110.2.0.dta	2269	3354.42	1149.61	2	LVJEVTEFAK	-	2204.8	2204.77	5-4-2-0-0	3	NXV	386	7	0.30931	11	0.11985	0.24098	4.59625	1.1076	T	b4+;b5+;b6+;b7+;b8+;b9+;y2+;y4+;y5+;y6+;y7+;Y0+;Y0+;Y1+;Y1+;Y2+;Y4+;Y1++;	y5+;Y0+;Y1+;Y2+;	sp|P02768|ALBU_HUMAN	K	TC	66	0	68	0.00155	1.34712	1.84e-10	sp|P02768|ALBU_HUMAN/tr|A0A087WWT3|A0A087WWT3_HUMAN/tr|A0A0C4DGB6|A0A0C4DGB6_HUMAN/tr|H7C013|H7C013_HUMAN	13	-0.0325	-9.69153
SGP_02.16153.16153.4.1.dta	2269	3354.42	1149.61	4	LVJEVTEFAK	-	2204.8	2204.77	5-4-2-0-0	3	NXV	406	3	0.12224	7	0.07649	0.16365	3.88665	0.63607	T	b3+;b4+;y2+;y4+;y5+;y6+;y8+;Y0+;Y1+;Y2+;	b4+;Y0+;Y1+;	sp|P02768|ALBU_HUMAN	K	TC	66	0	68	0.00155	1.34712	1.84e-10	sp|P02768|ALBU_HUMAN/tr|A0A087WWT3|A0A087WWT3_HUMAN/tr|A0A0C4DGB6|A0A0C4DGB6_HUMAN/tr|H7C013|H7C013_HUMAN	13	-0.03034	-9.04743
SGP_02.16237.16237.3.0.dta	2269	3500.48	1149.61	3	LVJEVTEFAK	-	2350.86	2350.83	5-4-2-0-1	3	NXV	458	3	0.144	7	0.0842	0.16543	3.88665	0.64298	T	b4+;b5+;y4+;y5+;y6+;y7+;y8+;Y0+;Y0+;Y1+;	y5+;Y0+;Y1+;	sp|P02768|ALBU_HUMAN	K	TC	66	0	68	0.00155	1.34712	1.84e-10	sp|P02768|ALBU_HUMAN/tr|A0A087WWT3|A0A087WWT3_HUMAN/tr|A0A0C4DGB6|A0A0C4DGB6_HUMAN/tr|H7C013|H7C013_HUMAN	13	-0.0325	-9.28703
SGP_02.16243.16243.3.0.dta	2269	3500.48	1149.61	3	LVJEVTEFAK	-	2350.86	2350.83	5-4-2-0-1	3	NXV	458	5	0.15066	8	0.08578	0.15794	4.59625	0.72593	T	b3+;b4+;b5+;b7+;y4+;y5+;y6+;y7+;Y0+;Y0+;Y1+;Y1+;Y2+;	b4+;y5+;Y0+;Y1+;	sp|P02768|ALBU_HUMAN	K	TC	66	0	68	0.00155	1.34712	1.84e-10	sp|P02768|ALBU_HUMAN/tr|A0A087WWT3|A0A087WWT3_HUMAN/tr|A0A0C4DGB6|A0A0C4DGB6_HUMAN/tr|H7C013|H7C013_HUMAN	13	-0.0325	-9.28703
SGP_02.17300.17300.3.1.dta	1560	3445.41	1149.61	3	LVJEVTEFAK	-	2295.79	2295.82	7-5-0-0-1	3	NXV	406	1	0.13112	7	0.30522	0.31164	6.25568	1.94955	T	b2+;b3+;b4+;y1+;y2+;y5+;y6+;Y0+;	b2+;b3+;b4+;y1+;y2+;y5+;Y0+;	sp|P02768|ALBU_HUMAN	K	TC	66	0	68	0.00155	1.34712	1.84e-10	sp|P02768|ALBU_HUMAN/tr|A0A087WWT3|A0A087WWT3_HUMAN/tr|A0A0C4DGB6|A0A0C4DGB6_HUMAN/tr|H7C013|H7C013_HUMAN	13	0.03367	9.77539
SGP_02.26673.26673.4.0.dta	4056	4932.19	2701.39	4	MJWVHVHNLVQAHVLAAEALTTAK	1,Oxidation[M];5,Oxidation[H];7,Oxidation[H];	2230.8	2230.82	3-5-1-0-3	2	NXV	196	0	0	4	0.09083	0.07344	2.84606	0.209	T	y3+;y4+;y5+;y8+;	y4+;y5+;	sp|A6NKP2|D42E2_HUMAN	R	GY	243	0.01	244	-0.02252	-8.33349	3.64e-06	sp|A6NKP2|D42E2_HUMAN	1	0.0225	4.56282
SGP_02.29125.29125.3.0.dta	4877	4238.97	2560.37	3	QIPLCAJLVPVPITNATLDQITGK	0,Gln->pyro-Glu[AnyN-termQ];5,Carbamidomethyl[C];15,Deamidated[N];	1678.6	1678.61	3-3-1-0-2	7	NXV	52	0	0	5	0.12612	0.08468	3.02335	0.25601	T	y3+;y6+;y7+;y8+;y9+;	y3+;y8+;	sp|P02763|A1AG1_HUMAN	A	WF	19	0.01	25	0.00939	3.66602	8.11e-36	sp|P02763|A1AG1_HUMAN	1	0.00601	1.41814
SGP_03.16723.16723.3.1.dta	4079	3079.32	1206.64	3	LVJEVTEFAK	10,Carbamidomethyl[K];	1872.68	1872.65	6-3-1-0-0	3	NXV	228	1	0.04862	4	0.05749	0.04771	3.07882	0.14689	T	b3+;b4+;b8+;b9+;Y0++;	b4+;Y0++;	sp|P02768|ALBU_HUMAN	K	TC	66	0.01	68	-0.00242	-2.00394	3.75e-32	sp|P02768|ALBU_HUMAN/tr|H7C013|H7C013_HUMAN/tr|A0A087WWT3|A0A087WWT3_HUMAN/tr|A0A0C4DGB6|A0A0C4DGB6_HUMAN	1	-0.02954	-9.59609
SGP_03.17182.17182.2.0.dta	2269	3354.42	1149.61	2	LVJEVTEFAK	-	2204.8	2204.77	5-4-2-0-0	3	NXV	386	8	0.21595	14	0.18232	0.29299	5.24268	1.53607	T	b2+;b3+;b4+;b6+;b7+;b8+;b9+;y1+;y2+;y4+;y5+;y6+;y7+;y8+;Y0+;Y0+;Y1+;Y1+;Y2+;Y3+;Y1++;Y2++;	b4+;y5+;y6+;Y0+;Y1+;	sp|P02768|ALBU_HUMAN	K	TC	66	0	68	0.00155	1.34712	1.84e-10	sp|P02768|ALBU_HUMAN/tr|A0A087WWT3|A0A087WWT3_HUMAN/tr|A0A0C4DGB6|A0A0C4DGB6_HUMAN/tr|H7C013|H7C013_HUMAN	13	-0.03228	-9.62592
SGP_03.17188.17188.2.0.dta	2269	3354.42	1149.61	2	LVJEVTEFAK	-	2204.8	2204.77	5-4-2-0-0	3	NXV	392	10	0.17266	13	0.16631	0.2635	4.59625	1.2111	T	b3+;b4+;b6+;b7+;b8+;b9+;y1+;y2+;y4+;y5+;y6+;y7+;y8+;Y0+;Y0+;Y1+;Y1+;Y2+;Y3+;Y4+;Y1++;Y2++;Y3++;	b4+;y5+;Y0+;Y1+;	sp|P02768|ALBU_HUMAN	K	TC	66	0	68	0.00155	1.34712	1.84e-10	sp|P02768|ALBU_HUMAN/tr|A0A087WWT3|A0A087WWT3_HUMAN/tr|A0A0C4DGB6|A0A0C4DGB6_HUMAN/tr|H7C013|H7C013_HUMAN	13	-0.0313	-9.33369
SGP_03.17189.17189.2.0.dta	2269	3354.42	1149.61	2	LVJEVTEFAK	-	2204.8	2204.77	5-4-2-0-0	3	NXV	392	8	0.20657	11	0.1251	0.25488	4.59625	1.1715	T	b3+;b7+;b8+;b9+;y1+;y2+;y4+;y5+;y6+;y7+;y8+;Y0+;Y0+;Y1+;Y1+;Y2+;Y3+;Y1++;Y2++;	y5+;y6+;Y0+;Y1+;	sp|P02768|ALBU_HUMAN	K	TC	66	0	68	0.00155	1.34712	1.84e-10	sp|P02768|ALBU_HUMAN/tr|A0A087WWT3|A0A087WWT3_HUMAN/tr|A0A0C4DGB6|A0A0C4DGB6_HUMAN/tr|H7C013|H7C013_HUMAN	13	-0.0313	-9.33369
SGP_03.17190.17190.2.0.dta	1560	3354.42	1149.61	2	LVJEVTEFAK	-	2204.8	2204.77	5-4-2-0-0	3	NXV	392	8	0.13482	12	0.14232	0.23457	4.46958	1.04844	T	b3+;b4+;b6+;b7+;b8+;b9+;y1+;y2+;y4+;y5+;y6+;y7+;Y0+;Y0+;Y1+;Y1+;Y2+;Y3+;Y1++;Y2++;	b4+;y5+;Y0+;Y1+;	sp|P02768|ALBU_HUMAN	K	TC	66	0	68	0.00155	1.34712	1.84e-10	sp|P02768|ALBU_HUMAN/tr|A0A087WWT3|A0A087WWT3_HUMAN/tr|A0A0C4DGB6|A0A0C4DGB6_HUMAN/tr|H7C013|H7C013_HUMAN	13	-0.0313	-9.33369
SGP_03.17191.17191.2.0.dta	2269	3354.42	1149.61	2	LVJEVTEFAK	-	2204.8	2204.77	5-4-2-0-0	3	NXV	392	6	0.2197	11	0.16264	0.25673	4.59625	1.17998	T	b3+;b4+;b7+;b8+;b9+;y2+;y4+;y5+;y6+;y7+;y8+;Y0+;Y0+;Y1+;Y2+;Y3+;Y1++;	b4+;y5+;Y0+;Y1+;	sp|P02768|ALBU_HUMAN	K	TC	66	0	68	0.00155	1.34712	1.84e-10	sp|P02768|ALBU_HUMAN/tr|A0A087WWT3|A0A087WWT3_HUMAN/tr|A0A0C4DGB6|A0A0C4DGB6_HUMAN/tr|H7C013|H7C013_HUMAN	13	-0.0313	-9.33369
SGP_03.17192.17192.2.0.dta	2269	3354.42	1149.61	2	LVJEVTEFAK	-	2204.8	2204.77	5-4-2-0-0	3	NXV	392	7	0.10831	11	0.09885	0.19353	3.88665	0.75217	T	b3+;b6+;b7+;b8+;b9+;y2+;y4+;y5+;y6+;y7+;y8+;Y0+;Y0+;Y1+;Y1+;Y2+;Y1++;Y2++;	y5+;Y0+;Y1+;	sp|P02768|ALBU_HUMAN	K	TC	66	0	68	0.00155	1.34712	1.84e-10	sp|P02768|ALBU_HUMAN/tr|A0A087WWT3|A0A087WWT3_HUMAN/tr|A0A0C4DGB6|A0A0C4DGB6_HUMAN/tr|H7C013|H7C013_HUMAN	13	-0.0313	-9.33369
SGP_03.17193.17193.2.0.dta	2269	3354.42	1149.61	2	LVJEVTEFAK	-	2204.8	2204.77	5-4-2-0-0	3	NXV	392	8	0.147	12	0.1521	0.24097	4.59625	1.10757	T	b3+;b4+;b7+;b8+;b9+;y1+;y2+;y4+;y5+;y6+;y7+;y8+;Y0+;Y0+;Y1+;Y1+;Y2+;Y4+;Y1++;Y2++;	b4+;y5+;Y0+;Y1+;	sp|P02768|ALBU_HUMAN	K	TC	66	0	68	0.00155	1.34712	1.84e-10	sp|P02768|ALBU_HUMAN/tr|A0A087WWT3|A0A087WWT3_HUMAN/tr|A0A0C4DGB6|A0A0C4DGB6_HUMAN/tr|H7C013|H7C013_HUMAN	13	-0.0313	-9.33369
SGP_03.17194.17194.2.0.dta	1560	3354.42	1149.61	2	LVJEVTEFAK	-	2204.8	2204.77	5-4-2-0-0	3	NXV	392	3	0.08955	8	0.12493	0.18571	4.46958	0.83004	T	b4+;b5+;b7+;y1+;y2+;y4+;y5+;y6+;Y0+;Y1+;Y1+;	b4+;y5+;Y0+;Y1+;	sp|P02768|ALBU_HUMAN	K	TC	66	0	68	0.00155	1.34712	1.84e-10	sp|P02768|ALBU_HUMAN/tr|A0A087WWT3|A0A087WWT3_HUMAN/tr|A0A0C4DGB6|A0A0C4DGB6_HUMAN/tr|H7C013|H7C013_HUMAN	13	-0.0313	-9.33369
SGP_03.17196.17196.2.0.dta	2269	3354.42	1149.61	2	LVJEVTEFAK	-	2204.8	2204.77	5-4-2-0-0	3	NXV	392	9	0.21347	10	0.14059	0.25803	4.59625	1.18595	T	b3+;b4+;b7+;b8+;y2+;y4+;y5+;y6+;y7+;y8+;Y0+;Y0+;Y1+;Y1+;Y2+;Y3+;Y4+;Y1++;Y2++;	b4+;y5+;Y0+;Y1+;	sp|P02768|ALBU_HUMAN	K	TC	66	0	68	0.00155	1.34712	1.84e-10	sp|P02768|ALBU_HUMAN/tr|A0A087WWT3|A0A087WWT3_HUMAN/tr|A0A0C4DGB6|A0A0C4DGB6_HUMAN/tr|H7C013|H7C013_HUMAN	13	-0.0313	-9.33369
SGP_03.17202.17202.2.0.dta	2269	3354.42	1149.61	2	LVJEVTEFAK	-	2204.8	2204.77	5-4-2-0-0	3	NXV	392	7	0.12253	10	0.12149	0.1991	4.59625	0.9151	T	b3+;b4+;b7+;b8+;b9+;y2+;y5+;y6+;y7+;y8+;Y0+;Y0+;Y1+;Y1+;Y2+;Y1++;Y2++;	b4+;y5+;Y0+;Y1+;	sp|P02768|ALBU_HUMAN	K	TC	66	0	68	0.00155	1.34712	1.84e-10	sp|P02768|ALBU_HUMAN/tr|A0A087WWT3|A0A087WWT3_HUMAN/tr|A0A0C4DGB6|A0A0C4DGB6_HUMAN/tr|H7C013|H7C013_HUMAN	13	-0.0313	-9.33369
SGP_03.17210.17210.2.0.dta	2269	2698.18	1149.61	2	LVJEVTEFAK	-	1548.57	1548.54	4-3-1-0-0	3	NXV	62	2	0.16568	4	0.11136	0.14834	4.59625	0.68182	T	b4+;y4+;y5+;y6+;Y0+;Y1+;	b4+;y5+;Y0+;Y1+;	sp|P02768|ALBU_HUMAN	K	TC	66	0	68	0.00155	1.34712	1.84e-10	sp|P02768|ALBU_HUMAN/tr|A0A087WWT3|A0A087WWT3_HUMAN/tr|A0A0C4DGB6|A0A0C4DGB6_HUMAN/tr|H7C013|H7C013_HUMAN	13	-0.02272	-8.42356
SGP_03.17213.17213.2.0.dta	2269	2698.18	1149.61	2	LVJEVTEFAK	-	1548.57	1548.54	4-3-1-0-0	3	NXV	62	2	0.14932	7	0.11252	0.14726	4.59625	0.67686	T	b4+;b6+;b9+;y4+;y5+;y6+;y7+;Y0+;Y1+;	b4+;y5+;Y0+;Y1+;	sp|P02768|ALBU_HUMAN	K	TC	66	0	68	0.00155	1.34712	1.84e-10	sp|P02768|ALBU_HUMAN/tr|A0A087WWT3|A0A087WWT3_HUMAN/tr|A0A0C4DGB6|A0A0C4DGB6_HUMAN/tr|H7C013|H7C013_HUMAN	13	-0.02272	-8.42356
SGP_03.17216.17216.2.0.dta	1560	2698.18	1149.61	2	LVJEVTEFAK	-	1548.57	1548.54	4-3-1-0-0	3	NXV	62	2	0.13573	6	0.09815	0.17971	3.77431	0.67829	T	b3+;b4+;y1+;y4+;y5+;y6+;Y0+;Y1+;	y5+;Y0+;Y1+;	sp|P02768|ALBU_HUMAN	K	TC	66	0	68	0.00155	1.34712	1.84e-10	sp|P02768|ALBU_HUMAN/tr|A0A087WWT3|A0A087WWT3_HUMAN/tr|A0A0C4DGB6|A0A0C4DGB6_HUMAN/tr|H7C013|H7C013_HUMAN	13	-0.02272	-8.42356
SGP_03.17225.17225.2.0.dta	1560	2698.18	1149.61	2	LVJEVTEFAK	-	1548.57	1548.54	4-3-1-0-0	3	NXV	62	3	0.11541	8	0.11359	0.20824	4.46958	0.93072	T	b3+;b4+;y1+;y2+;y4+;y5+;y6+;y8+;Y0+;Y1+;Y2+;	b4+;y5+;Y0+;Y1+;	sp|P02768|ALBU_HUMAN	K	TC	66	0	68	0.00155	1.34712	1.84e-10	sp|P02768|ALBU_HUMAN/tr|A0A087WWT3|A0A087WWT3_HUMAN/tr|A0A0C4DGB6|A0A0C4DGB6_HUMAN/tr|H7C013|H7C013_HUMAN	13	-0.02272	-8.42356
SGP_03.17238.17238.2.0.dta	1560	2698.18	1149.61	2	LVJEVTEFAK	-	1548.57	1548.54	4-3-1-0-0	3	NXV	62	4	0.11822	9	0.11075	0.17947	3.77431	0.67736	T	b3+;b4+;b5+;b7+;y2+;y4+;y5+;y6+;y7+;Y0+;Y0+;Y1+;Y1+;	y5+;Y0+;Y1+;	sp|P02768|ALBU_HUMAN	K	TC	66	0	68	0.00155	1.34712	1.84e-10	sp|P02768|ALBU_HUMAN/tr|A0A087WWT3|A0A087WWT3_HUMAN/tr|A0A0C4DGB6|A0A0C4DGB6_HUMAN/tr|H7C013|H7C013_HUMAN	13	-0.02137	-7.92305
SGP_03.17240.17240.2.1.dta	1560	2698.18	1149.61	2	LVJEVTEFAK	-	1548.57	1548.54	4-3-1-0-0	3	NXV	62	2	0.10593	7	0.10075	0.14585	3.77431	0.55048	T	b4+;b5+;y2+;y4+;y5+;y6+;y7+;Y0+;Y1+;	b4+;Y0+;Y1+;	sp|P02768|ALBU_HUMAN	K	TC	66	0	68	0.00155	1.34712	1.84e-10	sp|P02768|ALBU_HUMAN/tr|A0A087WWT3|A0A087WWT3_HUMAN/tr|A0A0C4DGB6|A0A0C4DGB6_HUMAN/tr|H7C013|H7C013_HUMAN	13	-0.02137	-7.92305
SGP_03.17241.17241.2.0.dta	1560	2698.18	1149.61	2	LVJEVTEFAK	-	1548.57	1548.54	4-3-1-0-0	3	NXV	62	3	0.13651	8	0.10998	0.16377	4.46958	0.73197	T	b4+;b5+;b7+;b8+;y2+;y4+;y5+;y6+;Y0+;Y1+;Y4+;	b4+;y5+;Y0+;Y1+;	sp|P02768|ALBU_HUMAN	K	TC	66	0	68	0.00155	1.34712	1.84e-10	sp|P02768|ALBU_HUMAN/tr|A0A087WWT3|A0A087WWT3_HUMAN/tr|A0A0C4DGB6|A0A0C4DGB6_HUMAN/tr|H7C013|H7C013_HUMAN	13	-0.02137	-7.92305
SGP_03.17246.17246.2.0.dta	1560	3354.42	1149.61	2	LVJEVTEFAK	-	2204.8	2204.77	5-4-2-0-0	3	NXV	390	6	0.08521	12	0.11859	0.20541	4.46958	0.91812	T	b3+;b4+;b6+;b7+;b8+;y1+;y2+;y4+;y5+;y6+;y7+;y8+;Y0+;Y0+;Y1+;Y1+;Y2+;Y2++;	b4+;y5+;Y0+;Y1+;	sp|P02768|ALBU_HUMAN	K	TC	66	0	68	0.00155	1.34712	1.84e-10	sp|P02768|ALBU_HUMAN/tr|A0A087WWT3|A0A087WWT3_HUMAN/tr|A0A0C4DGB6|A0A0C4DGB6_HUMAN/tr|H7C013|H7C013_HUMAN	13	-0.03153	-9.40228
SGP_03.17265.17265.2.0.dta	2269	3365.43	1149.61	2	LVJEVTEFAK	-	2215.81	2215.82	4-7-0-0-1	3	NXV	404	9	0.17532	11	0.12406	0.23644	4.59625	1.08673	T	b3+;b4+;b7+;b8+;b9+;y2+;y4+;y5+;y6+;y7+;y8+;Y0+;Y0+;Y1+;Y1+;Y2+;Y3+;Y4+;Y1++;Y2++;	b4+;y5+;Y0+;Y1+;	sp|P02768|ALBU_HUMAN	K	TC	66	0	68	0.00155	1.34712	1.84e-10	sp|P02768|ALBU_HUMAN/tr|A0A087WWT3|A0A087WWT3_HUMAN/tr|A0A0C4DGB6|A0A0C4DGB6_HUMAN/tr|H7C013|H7C013_HUMAN	13	0.01064	3.16252
SGP_03.17276.17276.2.0.dta	1560	2698.18	1149.61	2	LVJEVTEFAK	-	1548.57	1548.54	4-3-1-0-0	3	NXV	50	2	0.07241	4	0.07088	0.1261	2.98432	0.37631	T	b4+;y2+;y4+;y5+;Y0+;Y1+;	Y0+;Y1+;	sp|P02768|ALBU_HUMAN	K	TC	66	0.01	68	0.00155	1.34712	1.84e-10	sp|P02768|ALBU_HUMAN/tr|A0A087WWT3|A0A087WWT3_HUMAN/tr|A0A0C4DGB6|A0A0C4DGB6_HUMAN/tr|H7C013|H7C013_HUMAN	13	-0.02522	-9.35043
SGP_03.17277.17277.2.2.dta	2269	2698.18	1149.61	2	LVJEVTEFAK	-	1548.57	1548.54	4-3-1-0-0	3	NXV	50	3	0.09415	8	0.09373	0.16111	3.07882	0.49603	T	b3+;b4+;b8+;y2+;y4+;y5+;y6+;y8+;Y0+;Y1+;Y2+;	y5+;Y1+;	sp|P02768|ALBU_HUMAN	K	TC	66	0	68	0.00155	1.34712	1.84e-10	sp|P02768|ALBU_HUMAN/tr|A0A087WWT3|A0A087WWT3_HUMAN/tr|A0A0C4DGB6|A0A0C4DGB6_HUMAN/tr|H7C013|H7C013_HUMAN	13	-0.02522	-9.35043
SGP_03.17282.17282.2.0.dta	1560	3365.43	1149.61	2	LVJEVTEFAK	-	2215.81	2215.82	4-7-0-0-1	3	NXV	404	6	0.11526	13	0.13489	0.22244	4.46958	0.99421	T	b3+;b4+;b5+;b6+;b7+;b8+;y1+;y2+;y4+;y5+;y6+;y7+;y8+;Y0+;Y0+;Y1+;Y2+;Y3+;Y4+;	b4+;y5+;Y0+;Y1+;	sp|P02768|ALBU_HUMAN	K	TC	66	0	68	0.00155	1.34712	1.84e-10	sp|P02768|ALBU_HUMAN/tr|A0A087WWT3|A0A087WWT3_HUMAN/tr|A0A0C4DGB6|A0A0C4DGB6_HUMAN/tr|H7C013|H7C013_HUMAN	13	0.01066	3.16846
SGP_03.17316.17316.2.1.dta	1560	2698.18	1149.61	2	LVJEVTEFAK	-	1548.56	1548.54	4-3-1-0-0	3	NXV	64	2	0.10008	6	0.08417	0.16185	3.77431	0.61088	T	b3+;b4+;y2+;y4+;y5+;y6+;Y0+;Y1+;	y5+;Y0+;Y1+;	sp|P02768|ALBU_HUMAN	K	TC	66	0	68	0.00155	1.34712	1.84e-10	sp|P02768|ALBU_HUMAN/tr|A0A087WWT3|A0A087WWT3_HUMAN/tr|A0A0C4DGB6|A0A0C4DGB6_HUMAN/tr|H7C013|H7C013_HUMAN	13	-0.01647	-6.10637
SGP_03.17353.17353.3.0.dta	2269	3516.47	1149.61	3	LVJEVTEFAK	-	2366.86	2366.83	6-4-2-0-0	3	NXV	480	7	0.14035	13	0.09728	0.19769	3.88665	0.76835	T	b3+;b4+;b5+;b6+;b7+;b8+;b9+;y2+;y4+;y5+;y6+;y7+;y8+;Y0+;Y0+;Y1+;Y1+;Y2+;Y3+;Y1++;	y5+;Y0+;Y1+;	sp|P02768|ALBU_HUMAN	K	TC	66	0	68	0.00155	1.34712	1.84e-10	sp|P02768|ALBU_HUMAN/tr|A0A087WWT3|A0A087WWT3_HUMAN/tr|A0A0C4DGB6|A0A0C4DGB6_HUMAN/tr|H7C013|H7C013_HUMAN	13	-0.03514	-9.99573
SGP_03.17416.17416.3.0.dta	2269	3500.48	1149.61	3	LVJEVTEFAK	-	2350.86	2350.83	5-4-2-0-1	3	NXV	466	6	0.12957	11	0.1141	0.20226	3.88665	0.78611	T	b3+;b4+;b5+;b6+;b7+;y2+;y4+;y5+;y6+;y7+;y8+;Y0+;Y0+;Y1+;Y1+;Y2+;Y1++;	y5+;Y0+;Y1+;	sp|P02768|ALBU_HUMAN	K	TC	66	0	68	0.00155	1.34712	1.84e-10	sp|P02768|ALBU_HUMAN/tr|A0A087WWT3|A0A087WWT3_HUMAN/tr|A0A0C4DGB6|A0A0C4DGB6_HUMAN/tr|H7C013|H7C013_HUMAN	13	-0.03116	-8.90413
SGP_03.17433.17433.3.1.dta	2269	3517.49	1149.61	3	LVJEVTEFAK	-	2367.88	2367.85	6-4-1-0-2	3	NXV	452	2	0.15137	4	0.05307	0.12058	3.88665	0.46865	T	b4+;y4+;y5+;y6+;Y0+;Y1+;	y5+;Y0+;Y1+;	sp|P02768|ALBU_HUMAN	K	TC	66	0.01	68	0.00155	1.34712	1.84e-10	sp|P02768|ALBU_HUMAN/tr|A0A087WWT3|A0A087WWT3_HUMAN/tr|A0A0C4DGB6|A0A0C4DGB6_HUMAN/tr|H7C013|H7C013_HUMAN	13	-0.03452	-9.81652
SGP_03.34561.34561.3.1.dta	5018	5672.31	1754.91	3	CAJLVPVPITNATLDR	1,Carbamidomethyl[C];11,Deamidated[N];	3917.4	3917.41	10-7-1-0-4	3	NXV	782	0	0	7	0.0936	0.12048	2.04906	0.24688	T	b3+;b4+;b5+;y1+;y2+;y3+;y4+;	b3+;	sp|P19652|A1AG2_HUMAN	L	IT	23	0.01	25	-0.00671	-3.82143	1.59e-32	sp|P19652|A1AG2_HUMAN	1	0.00762	1.34361
SGP_03.34563.34563.2.0.dta	5018	3781.59	1754.91	2	CAJLVPVPITNATLDR	1,Carbamidomethyl[C];11,Deamidated[N];	2026.68	2026.69	10-2-0-0-0	3	NXV	696	0	0	8	0.11564	0.14562	3.02854	0.44102	T	b3+;b4+;b5+;y1+;y2+;y3+;y4+;y5+;	b3+;y1+;	sp|P19652|A1AG2_HUMAN	L	IT	23	0.01	25	-0.00671	-3.82143	1.59e-32	sp|P19652|A1AG2_HUMAN	1	0.01024	2.70859
SGP_03.34570.34570.2.0.dta	5018	3773.61	1754.91	2	CAJLVPVPITNATLDR	1,Carbamidomethyl[C];11,Deamidated[N];	2018.7	2018.71	6-3-1-0-1	3	NXV	604	0	0	8	0.13691	0.15715	3.02854	0.47595	T	b3+;b4+;b5+;y1+;y2+;y3+;y4+;y5+;	b3+;y1+;	sp|P19652|A1AG2_HUMAN	L	IT	23	0.01	25	-0.00671	-3.82143	1.59e-32	sp|P19652|A1AG2_HUMAN	1	0.00944	2.50226
SGP_03.34610.34610.3.0.dta	5018	4446.89	1754.91	3	CAJLVPVPITNATLDR	1,Carbamidomethyl[C];11,Deamidated[N];	2691.98	2691.95	8-4-1-0-2	3	NXV	640	0	0	4	0.09354	0.11248	3.82685	0.43043	T	b3+;y1+;y4+;y5+;	b3+;y1+;y5+;	sp|P19652|A1AG2_HUMAN	L	IT	23	0.01	25	-0.00671	-3.82143	1.59e-32	sp|P19652|A1AG2_HUMAN	1	-0.02635	-5.9268
SGP_04.16519.16519.2.0.dta	2269	3354.42	1149.61	2	LVJEVTEFAK	-	2204.8	2204.77	5-4-2-0-0	3	NXV	406	8	0.2011	12	0.1525	0.25051	4.59625	1.1514	T	b3+;b4+;b5+;b7+;b8+;b9+;y2+;y4+;y5+;y6+;y7+;y8+;Y0+;Y0+;Y1+;Y1+;Y2+;Y3+;Y4+;Y2++;	b4+;y5+;Y0+;Y1+;	sp|P02768|ALBU_HUMAN	K	TC	66	0	68	0.00155	1.34712	1.84e-10	sp|P02768|ALBU_HUMAN/tr|A0A087WWT3|A0A087WWT3_HUMAN/tr|A0A0C4DGB6|A0A0C4DGB6_HUMAN/tr|H7C013|H7C013_HUMAN	13	-0.02999	-8.94306
SGP_04.16520.16520.3.0.dta	2269	3354.42	1149.61	3	LVJEVTEFAK	-	2204.8	2204.77	5-4-2-0-0	3	NXV	388	3	0.16742	7	0.1077	0.18825	3.88665	0.73168	T	b4+;b8+;y2+;y4+;y5+;y6+;y8+;Y0+;Y1+;Y1+;	y5+;Y0+;Y1+;	sp|P02768|ALBU_HUMAN	K	TC	66	0	68	0.00155	1.34712	1.84e-10	sp|P02768|ALBU_HUMAN/tr|A0A087WWT3|A0A087WWT3_HUMAN/tr|A0A0C4DGB6|A0A0C4DGB6_HUMAN/tr|H7C013|H7C013_HUMAN	13	-0.03216	-9.59014
SGP_04.16536.16536.2.0.dta	2269	3354.42	1149.61	2	LVJEVTEFAK	-	2204.8	2204.77	5-4-2-0-0	3	NXV	406	9	0.21831	13	0.18597	0.28485	4.59625	1.30925	T	b3+;b4+;b6+;b7+;b8+;b9+;y1+;y2+;y4+;y5+;y6+;y7+;y8+;Y0+;Y0+;Y1+;Y1+;Y2+;Y3+;Y4+;Y1++;Y2++;	b4+;y5+;Y0+;Y1+;	sp|P02768|ALBU_HUMAN	K	TC	66	0	68	0.00155	1.34712	1.84e-10	sp|P02768|ALBU_HUMAN/tr|A0A087WWT3|A0A087WWT3_HUMAN/tr|A0A0C4DGB6|A0A0C4DGB6_HUMAN/tr|H7C013|H7C013_HUMAN	13	-0.03	-8.94604
SGP_04.16537.16537.2.0.dta	2269	3354.42	1149.61	2	LVJEVTEFAK	-	2204.8	2204.77	5-4-2-0-0	3	NXV	406	9	0.18432	11	0.15548	0.25235	4.59625	1.15988	T	b3+;b4+;b7+;b8+;b9+;y2+;y4+;y5+;y6+;y7+;y8+;Y0+;Y0+;Y1+;Y1+;Y2+;Y3+;Y4+;Y1++;Y2++;	b4+;y5+;Y0+;Y1+;	sp|P02768|ALBU_HUMAN	K	TC	66	0	68	0.00155	1.34712	1.84e-10	sp|P02768|ALBU_HUMAN/tr|A0A087WWT3|A0A087WWT3_HUMAN/tr|A0A0C4DGB6|A0A0C4DGB6_HUMAN/tr|H7C013|H7C013_HUMAN	13	-0.03	-8.94604
SGP_04.16538.16538.2.0.dta	2269	3354.42	1149.61	2	LVJEVTEFAK	-	2204.8	2204.77	5-4-2-0-0	3	NXV	406	7	0.24213	13	0.1733	0.27796	4.59625	1.27759	T	b3+;b4+;b6+;b7+;b8+;b9+;y1+;y2+;y4+;y5+;y6+;y7+;y8+;Y0+;Y0+;Y1+;Y1+;Y2+;Y3+;Y1++;	b4+;y5+;Y0+;Y1+;	sp|P02768|ALBU_HUMAN	K	TC	66	0	68	0.00155	1.34712	1.84e-10	sp|P02768|ALBU_HUMAN/tr|A0A087WWT3|A0A087WWT3_HUMAN/tr|A0A0C4DGB6|A0A0C4DGB6_HUMAN/tr|H7C013|H7C013_HUMAN	13	-0.03	-8.94604
SGP_04.16539.16539.2.0.dta	2269	3354.42	1149.61	2	LVJEVTEFAK	-	2204.8	2204.77	5-4-2-0-0	3	NXV	406	8	0.14884	11	0.11057	0.19612	3.88665	0.76225	T	b3+;b4+;b6+;b7+;b8+;b9+;y2+;y4+;y6+;y7+;y8+;Y0+;Y0+;Y1+;Y1+;Y2+;Y3+;Y1++;Y2++;	b4+;Y0+;Y1+;	sp|P02768|ALBU_HUMAN	K	TC	66	0	68	0.00155	1.34712	1.84e-10	sp|P02768|ALBU_HUMAN/tr|A0A087WWT3|A0A087WWT3_HUMAN/tr|A0A0C4DGB6|A0A0C4DGB6_HUMAN/tr|H7C013|H7C013_HUMAN	13	-0.03	-8.94604
SGP_04.16540.16540.2.0.dta	2269	3354.42	1149.61	2	LVJEVTEFAK	-	2204.8	2204.77	5-4-2-0-0	3	NXV	406	8	0.14077	13	0.15506	0.23496	4.59625	1.07993	T	b3+;b4+;b6+;b7+;b8+;b9+;y1+;y2+;y4+;y5+;y6+;y7+;y8+;Y0+;Y0+;Y1+;Y1+;Y3+;Y4+;Y1++;Y2++;	b4+;y5+;Y0+;Y1+;	sp|P02768|ALBU_HUMAN	K	TC	66	0	68	0.00155	1.34712	1.84e-10	sp|P02768|ALBU_HUMAN/tr|A0A087WWT3|A0A087WWT3_HUMAN/tr|A0A0C4DGB6|A0A0C4DGB6_HUMAN/tr|H7C013|H7C013_HUMAN	13	-0.03	-8.94604
SGP_04.16544.16544.2.0.dta	2269	3354.42	1149.61	2	LVJEVTEFAK	-	2204.8	2204.77	5-4-2-0-0	3	NXV	406	9	0.21737	12	0.13797	0.26823	3.88665	1.04253	T	b3+;b6+;b7+;b8+;b9+;y1+;y2+;y4+;y5+;y6+;y7+;y8+;Y0+;Y0+;Y1+;Y1+;Y2+;Y3+;Y4+;Y1++;Y2++;	y5+;Y0+;Y1+;	sp|P02768|ALBU_HUMAN	K	TC	66	0	68	0.00155	1.34712	1.84e-10	sp|P02768|ALBU_HUMAN/tr|A0A087WWT3|A0A087WWT3_HUMAN/tr|A0A0C4DGB6|A0A0C4DGB6_HUMAN/tr|H7C013|H7C013_HUMAN	13	-0.03	-8.94604
SGP_04.16546.16546.2.0.dta	1560	3354.42	1149.61	2	LVJEVTEFAK	-	2204.8	2204.77	5-4-2-0-0	3	NXV	406	7	0.11615	13	0.14435	0.22605	4.46958	1.01035	T	b3+;b4+;b6+;b7+;b8+;b9+;y1+;y2+;y4+;y5+;y6+;y7+;y8+;Y0+;Y0+;Y1+;Y1+;Y3+;Y1++;Y2++;	b4+;y5+;Y0+;Y1+;	sp|P02768|ALBU_HUMAN	K	TC	66	0	68	0.00155	1.34712	1.84e-10	sp|P02768|ALBU_HUMAN/tr|A0A087WWT3|A0A087WWT3_HUMAN/tr|A0A0C4DGB6|A0A0C4DGB6_HUMAN/tr|H7C013|H7C013_HUMAN	13	-0.03	-8.94604
SGP_04.16560.16560.2.4.dta	1560	3365.43	1149.61	2	LVJEVTEFAK	-	2215.82	2215.82	4-7-0-0-1	3	NXV	402	4	0.15483	4	0.07001	0.14464	3.77431	0.54593	T	b4+;y1+;y5+;y6+;Y0+;Y0+;Y1+;Y3+;	y5+;Y0+;Y1+;	sp|P02768|ALBU_HUMAN	K	TC	66	0	68	0.00155	1.34712	1.84e-10	sp|P02768|ALBU_HUMAN/tr|A0A087WWT3|A0A087WWT3_HUMAN/tr|A0A0C4DGB6|A0A0C4DGB6_HUMAN/tr|H7C013|H7C013_HUMAN	13	0.00919	2.73153
SGP_04.16593.16593.2.0.dta	1560	2699.18	1149.61	2	LVJEVTEFAK	-	1549.56	1549.57	4-3-0-0-2	3	NXV	102	1	0.08325	6	0.12846	0.14674	3.77431	0.55386	T	b3+;b4+;b5+;y4+;y5+;y6+;Y1+;	b4+;y5+;Y1+;	sp|P02768|ALBU_HUMAN	K	TC	66	0	68	0.00155	1.34712	1.84e-10	sp|P02768|ALBU_HUMAN/tr|A0A087WWT3|A0A087WWT3_HUMAN/tr|A0A0C4DGB6|A0A0C4DGB6_HUMAN/tr|H7C013|H7C013_HUMAN	13	0.00156	0.57817
SGP_04.16596.16596.2.0.dta	1560	3371.43	1149.61	2	LVJEVTEFAK	-	2221.81	2221.79	6-4-1-0-1	3	NXV	356	5	0.19278	10	0.12386	0.23682	4.46958	1.05847	T	b3+;b4+;b7+;b8+;y1+;y2+;y4+;y5+;y6+;y7+;Y0+;Y0+;Y1+;Y1+;Y2+;	b4+;y5+;Y0+;Y1+;	sp|P02768|ALBU_HUMAN	K	TC	66	0	68	0.00155	1.34712	1.84e-10	sp|P02768|ALBU_HUMAN/tr|A0A087WWT3|A0A087WWT3_HUMAN/tr|A0A0C4DGB6|A0A0C4DGB6_HUMAN/tr|H7C013|H7C013_HUMAN	13	-0.02391	-7.09402
SGP_04.16597.16597.2.0.dta	1560	2698.18	1149.61	2	LVJEVTEFAK	-	1548.56	1548.54	4-3-1-0-0	3	NXV	64	3	0.13471	6	0.09338	0.18256	3.77431	0.68903	T	b4+;y1+;y2+;y4+;y5+;y6+;Y0+;Y1+;Y2+;	y5+;Y0+;Y1+;	sp|P02768|ALBU_HUMAN	K	TC	66	0	68	0.00155	1.34712	1.84e-10	sp|P02768|ALBU_HUMAN/tr|A0A087WWT3|A0A087WWT3_HUMAN/tr|A0A0C4DGB6|A0A0C4DGB6_HUMAN/tr|H7C013|H7C013_HUMAN	13	-0.01644	-6.09524
SGP_04.16604.16604.2.0.dta	1560	3372.45	1149.61	2	LVJEVTEFAK	-	2222.84	2222.81	6-4-0-0-3	3	NXV	302	4	0.17494	10	0.14177	0.21118	4.46958	0.94388	T	b3+;b4+;b5+;b7+;b9+;y2+;y4+;y5+;y6+;y7+;Y0+;Y0+;Y1+;Y1+;	b4+;y5+;Y0+;Y1+;	sp|P02768|ALBU_HUMAN	K	TC	66	0	68	0.00155	1.34712	1.84e-10	sp|P02768|ALBU_HUMAN/tr|A0A087WWT3|A0A087WWT3_HUMAN/tr|A0A0C4DGB6|A0A0C4DGB6_HUMAN/tr|H7C013|H7C013_HUMAN	13	-0.02991	-8.87149
SGP_04.16641.16641.2.3.dta	1560	3372.44	1149.61	2	LVJEVTEFAK	-	2222.83	2222.81	6-4-0-0-3	3	NXV	366	3	0.11087	8	0.10181	0.17581	3.77431	0.66355	T	b3+;b4+;b7+;y2+;y4+;y5+;y6+;y7+;Y0+;Y1+;Y1++;	y5+;Y0+;Y1+;	sp|P02768|ALBU_HUMAN	K	TC	66	0	68	0.00155	1.34712	1.84e-10	sp|P02768|ALBU_HUMAN/tr|A0A087WWT3|A0A087WWT3_HUMAN/tr|A0A0C4DGB6|A0A0C4DGB6_HUMAN/tr|H7C013|H7C013_HUMAN	13	-0.01981	-5.8758
SGP_04.16642.16642.2.3.dta	1560	3372.44	1149.61	2	LVJEVTEFAK	-	2222.83	2222.81	6-4-0-0-3	3	NXV	366	4	0.12354	10	0.13041	0.21888	4.46958	0.97831	T	b3+;b4+;b7+;b8+;y1+;y2+;y4+;y5+;y6+;y7+;Y0+;Y0+;Y1+;Y4+;	b4+;y5+;Y0+;Y1+;	sp|P02768|ALBU_HUMAN	K	TC	66	0	68	0.00155	1.34712	1.84e-10	sp|P02768|ALBU_HUMAN/tr|A0A087WWT3|A0A087WWT3_HUMAN/tr|A0A0C4DGB6|A0A0C4DGB6_HUMAN/tr|H7C013|H7C013_HUMAN	13	-0.01981	-5.8758
SGP_04.16725.16725.2.0.dta	1560	3354.42	1149.61	2	LVJEVTEFAK	-	2204.8	2204.77	5-4-2-0-0	3	NXV	392	8	0.13139	9	0.13688	0.20909	4.46958	0.93455	T	b3+;b4+;b7+;b8+;y2+;y4+;y5+;y6+;y7+;Y0+;Y0+;Y1+;Y1+;Y2+;Y1++;Y2++;Y3++;	b4+;y5+;Y0+;Y1+;	sp|P02768|ALBU_HUMAN	K	TC	66	0	68	0.00155	1.34712	1.84e-10	sp|P02768|ALBU_HUMAN/tr|A0A087WWT3|A0A087WWT3_HUMAN/tr|A0A0C4DGB6|A0A0C4DGB6_HUMAN/tr|H7C013|H7C013_HUMAN	13	-0.03131	-9.33667
SGP_04.16726.16726.2.0.dta	1560	3354.42	1149.61	2	LVJEVTEFAK	-	2204.8	2204.77	5-4-2-0-0	3	NXV	392	3	0.08461	10	0.13719	0.20442	4.46958	0.91367	T	b3+;b4+;b5+;b7+;y1+;y2+;y4+;y5+;y6+;y7+;Y0+;Y1+;Y1++;	b4+;y5+;Y0+;Y1+;	sp|P02768|ALBU_HUMAN	K	TC	66	0	68	0.00155	1.34712	1.84e-10	sp|P02768|ALBU_HUMAN/tr|A0A087WWT3|A0A087WWT3_HUMAN/tr|A0A0C4DGB6|A0A0C4DGB6_HUMAN/tr|H7C013|H7C013_HUMAN	13	-0.03131	-9.33667
SGP_04.16765.16765.3.1.dta	1560	3516.44	1149.61	3	LVJEVTEFAK	-	2366.82	2366.83	6-4-2-0-0	3	NXV	466	2	0.13709	5	0.07518	0.14115	3.77431	0.53273	T	b3+;b4+;y4+;y5+;y6+;Y0+;Y1+;	y5+;Y0+;Y1+;	sp|P02768|ALBU_HUMAN	K	TC	66	0	68	0.00155	1.34712	1.84e-10	sp|P02768|ALBU_HUMAN/tr|A0A087WWT3|A0A087WWT3_HUMAN/tr|A0A0C4DGB6|A0A0C4DGB6_HUMAN/tr|H7C013|H7C013_HUMAN	13	0.00156	0.443758
SGP_05.17638.17638.3.2.dta	1560	3443.39	1149.61	3	LVJEVTEFAK	-	2293.77	2293.81	5-3-2-0-2	3	NXV	392	1	0.07869	8	0.27389	0.26134	5.10386	1.33385	T	b2+;b3+;b4+;b5+;b6+;y2+;y4+;y5+;Y0+;	b3+;b4+;b5+;y5+;Y0+;	sp|P02768|ALBU_HUMAN	K	TC	66	0	68	0.00155	1.34712	1.84e-10	sp|P02768|ALBU_HUMAN/tr|A0A087WWT3|A0A087WWT3_HUMAN/tr|A0A0C4DGB6|A0A0C4DGB6_HUMAN/tr|H7C013|H7C013_HUMAN	13	0.03397	9.86826
SGP_05.27189.27189.4.0.dta	4056	4932.2	2701.39	4	MJWVHVHNLVQAHVLAAEALTTAK	1,Oxidation[M];5,Oxidation[H];7,Oxidation[H];	2230.81	2230.82	3-5-1-0-3	2	NXV	180	0	0	4	0.05256	0.07867	1.91432	0.15061	T	y1+;y2+;y3+;y4+;	y4+;	sp|A6NKP2|D42E2_HUMAN	R	GY	243	0.01	244	-0.02252	-8.33349	3.64e-06	sp|A6NKP2|D42E2_HUMAN	1	0.01024	2.07658
SGP_05.27194.27194.4.0.dta	4056	4932.2	2701.39	4	MJWVHVHNLVQAHVLAAEALTTAK	1,Oxidation[M];5,Oxidation[H];7,Oxidation[H];	2230.81	2230.82	3-5-1-0-3	2	NXV	180	0	0	4	0.05041	0.0774	1.91432	0.14816	T	y1+;y2+;y3+;y4+;	y4+;	sp|A6NKP2|D42E2_HUMAN	R	GY	243	0.01	244	-0.02252	-8.33349	3.64e-06	sp|A6NKP2|D42E2_HUMAN	1	0.01024	2.07658
SGP_05.30229.30229.4.1.dta	4820	4097.81	2126.12	4	CAJLVPVPITNATLDQITGK	1,Carbamidomethyl[C];11,Deamidated[N];	1971.69	1971.72	5-5-0-0-1	3	NXV	228	0	0	10	0.11727	0.14689	1.93409	0.2841	T	y3+;y4+;y5+;y6+;y7+;y8+;y9+;y11+;y15+;y13++;	y3+;	sp|P02763|A1AG1_HUMAN	L	WF	23	0.01	25	0.00379	1.78177	7.07e-32	sp|P02763|A1AG1_HUMAN	2	0.02508	6.12189
SGP_05.30422.30422.3.1.dta	4746	4759.09	1895.05	3	JLVPVPITNATLDQITGK	9,Deamidated[N];	2864.04	2864.04	8-7-0-0-1	1	NXV	264	0	0	6	0.11028	0.11674	3.02335	0.35294	T	y3+;y5+;y6+;y8+;y9+;y13+;	y3+;y6+;	sp|P02763|A1AG1_HUMAN	A	WF	25	0.01	25	-0.0023	-1.21306	4.49e-33	sp|P02763|A1AG1_HUMAN	1	-0.0071	-1.4922
SGP_05.34246.34246.3.0.dta	4877	4854.22	2560.37	3	QIPLCAJLVPVPITNATLDQITGK	0,Gln->pyro-Glu[AnyN-termQ];5,Carbamidomethyl[C];15,Deamidated[N];	2293.85	2293.81	5-3-2-0-2	7	NXV	74	0	0	5	0.10208	0.09289	3.82069	0.3549	T	b3+;b4+;b5+;y5+;y6+;	b4+;b5+;y6+;	sp|P02763|A1AG1_HUMAN	A	WF	19	0.01	25	0.00939	3.66602	8.11e-36	sp|P02763|A1AG1_HUMAN	1	-0.04153	-8.55715
SGP_06.15059.15059.3.1.dta	3242	3589.61	1674.88	3	JGVAQEPVHLDSPAIK	-	1914.72	1914.7	5-4-0-0-2	1	NXV	144	1	0.01039	8	0.17839	0.21509	3.82685	0.82312	T	b3+;y1+;y2+;y4+;y5+;y7+;y8+;y10+;Y0+;	b3+;y5+;y10+;	sp|P04217|A1BG_HUMAN	K	HQ	63	0	63	0.00201	1.19938	2.9e-20	sp|P04217|A1BG_HUMAN/tr|M0R009|M0R009_HUMAN	14	-0.02742	-7.64081
SGP_06.15079.15079.3.1.dta	3242	3589.61	1674.88	3	JGVAQEPVHLDSPAIK	-	1914.73	1914.7	5-4-0-0-2	1	NXV	144	1	0.01485	5	0.09091	0.13275	3.82685	0.508	T	b3+;y5+;y8+;y10+;y13+;Y0+;	b3+;y8+;y10+;	sp|P04217|A1BG_HUMAN	K	HQ	63	0	63	0.00201	1.19938	2.9e-20	sp|P04217|A1BG_HUMAN/tr|M0R009|M0R009_HUMAN	14	-0.02765	-7.7049
SGP_06.15187.15187.3.1.dta	3242	3589.61	1674.88	3	JGVAQEPVHLDSPAIK	-	1914.73	1914.7	5-4-0-0-2	1	NXV	144	0	0	6	0.11917	0.14596	3.82685	0.55856	T	b4+;y1+;y4+;y5+;y8+;y10+;	y1+;y8+;y10+;	sp|P04217|A1BG_HUMAN	K	HQ	63	0	63	0.00201	1.19938	2.9e-20	sp|P04217|A1BG_HUMAN/tr|M0R009|M0R009_HUMAN	14	-0.02836	-7.90274
SGP_07.22679.22679.3.1.dta	5018	3344.5	1754.91	3	CAJLVPVPITNATLDR	1,Carbamidomethyl[C];11,Deamidated[N];	1589.59	1589.57	3-4-1-0-0	3	NXV	136	2	0.01594	4	0.06735	0.07494	2.04906	0.15356	T	y1+;y2+;y5+;y9+;Y2++;Y3++;	y1+;	sp|P19652|A1AG2_HUMAN	L	IT	23	0.01	25	-0.00671	-3.82143	1.59e-32	sp|P19652|A1AG2_HUMAN	1	-0.02203	-6.58887
SGP_07.22693.22693.4.1.dta	5018	3344.5	1754.91	4	CAJLVPVPITNATLDR	1,Carbamidomethyl[C];11,Deamidated[N];	1589.59	1589.57	3-4-1-0-0	3	NXV	136	1	0.03095	4	0.07083	0.08009	3.02854	0.24255	T	y1+;y4+;y5+;y9+;Y2++;	y1+;Y2++;	sp|P19652|A1AG2_HUMAN	L	IT	23	0.01	25	-0.00671	-3.82143	1.59e-32	sp|P19652|A1AG2_HUMAN	1	-0.01987	-5.94285
SGP_07.28137.28137.3.1.dta	4982	4633.01	2126.12	3	CAJLVPVPITNATLDQITGK	1,Carbamidomethyl[C];11,Deamidated[N];	2506.89	2506.92	4-7-1-0-1	3	NXV	294	0	0	4	0.14706	0.17203	3.8331	0.65939	T	b2+;b3+;b4+;b5+;	b2+;b3+;b4+;	sp|P02763|A1AG1_HUMAN	L	WF	23	0	25	0.00379	1.78177	7.07e-32	sp|P02763|A1AG1_HUMAN	2	0.02553	5.51168
SGP_07.32055.32055.3.3.dta	4982	5077.14	2126.12	3	CAJLVPVPITNATLDQITGK	1,Carbamidomethyl[C];11,Deamidated[N];	2951.03	2951.06	6-4-2-0-4	3	NXV	564	0	0	10	0.2754	0.25885	3.8331	0.9922	T	b2+;b3+;b4+;b5+;b6+;y3+;y4+;y5+;y6+;y8+;	b2+;b3+;b4+;	sp|P02763|A1AG1_HUMAN	L	WF	23	0	25	0.00379	1.78177	7.07e-32	sp|P02763|A1AG1_HUMAN	2	0.02905	5.72289
SGP_07.32076.32076.3.0.dta	5018	5025.14	1754.91	3	CAJLVPVPITNATLDR	1,Carbamidomethyl[C];11,Deamidated[N];	3270.23	3270.22	6-7-0-0-6	3	NXV	592	0	0	4	0.33658	0.22443	3.82685	0.85885	T	b2+;b3+;b4+;b5+;	b2+;b3+;b4+;	sp|P19652|A1AG2_HUMAN	L	IT	23	0	25	-0.00671	-3.82143	1.59e-32	sp|P19652|A1AG2_HUMAN	1	-0.01215	-2.41832
SGP_08.28611.28611.3.2.dta	5018	4675.95	1754.91	3	CAJLVPVPITNATLDR	1,Carbamidomethyl[C];11,Deamidated[N];	2921.04	2921.06	8-8-0-0-0	3	NXV	880	0	0	4	0.09312	0.12847	2.04906	0.26324	T	b3+;b4+;b5+;y1+;	b3+;	sp|P19652|A1AG2_HUMAN	L	IT	23	0.01	25	-0.00671	-3.82143	1.59e-32	sp|P19652|A1AG2_HUMAN	1	0.0138	2.95191
SGP_09.22664.22664.4.0.dta	4072	4768.96	2036.97	4	IVJYVNRKCWCFTTK	9,Carbamidomethyl[C];9,Dioxidation[C];10,Oxidation[W];11,Carbamidomethyl[C];	2731.99	2731.96	7-5-2-0-0	3	NXV	1006	0	0	4	0.0728	0.07573	2.93654	0.22238	T	b2+;b3+;y1+;y11++;	b2+;b3+;	sp|O95405|ZFYV9_HUMAN	K	GM	954	0.01	956	-0.01267	-6.21706	3.31e-08	sp|O95405|ZFYV9_HUMAN	1	-0.03331	-6.98618
SGP_09.27700.27700.4.0.dta	4982	4778.07	2126.12	4	CAJLVPVPITNATLDQITGK	1,Carbamidomethyl[C];11,Deamidated[N];	2651.95	2651.96	4-7-2-0-0	3	NXV	296	0	0	4	0.12924	0.17662	3.03379	0.53584	T	b3+;b4+;b5+;b6+;	b3+;b4+;	sp|P02763|A1AG1_HUMAN	L	WF	23	0	25	0.00379	1.78177	7.07e-32	sp|P02763|A1AG1_HUMAN	2	0.00795	1.66421
SGP_09.27850.27850.4.0.dta	4982	4649.02	2126.12	4	CAJLVPVPITNATLDQITGK	1,Carbamidomethyl[C];11,Deamidated[N];	2522.91	2522.92	5-7-1-0-0	3	NXV	242	0	0	4	0.13276	0.17906	3.03379	0.54322	T	b3+;b4+;b5+;b6+;	b3+;b4+;	sp|P02763|A1AG1_HUMAN	L	WF	23	0	25	0.00379	1.78177	7.07e-32	sp|P02763|A1AG1_HUMAN	2	0.00836	1.79862
SGP_09.31115.31115.3.1.dta	4982	4698.1	2126.12	3	CAJLVPVPITNATLDQITGK	1,Carbamidomethyl[C];11,Deamidated[N];	2571.98	2571.95	6-5-0-0-4	3	NXV	178	0	0	9	0.27801	0.26198	4.53585	1.18832	T	b2+;b3+;b4+;b5+;y3+;y5+;y6+;y8+;y9+;	b2+;b3+;b4+;b5+;	sp|P02763|A1AG1_HUMAN	L	WF	23	0	25	0.00379	1.78177	7.07e-32	sp|P02763|A1AG1_HUMAN	2	-0.03679	-7.83245
SGP_09.31143.31143.3.1.dta	4982	4698.1	2126.12	3	CAJLVPVPITNATLDQITGK	1,Carbamidomethyl[C];11,Deamidated[N];	2571.98	2571.95	6-5-0-0-4	3	NXV	178	0	0	12	0.33653	0.29561	4.53585	1.34084	T	b2+;b3+;b4+;b5+;b6+;y3+;y4+;y5+;y6+;y7+;y8+;y9+;	b2+;b3+;b4+;b5+;	sp|P02763|A1AG1_HUMAN	L	WF	23	0	25	0.00379	1.78177	7.07e-32	sp|P02763|A1AG1_HUMAN	2	-0.03731	-7.94315
SGP_09.31312.31312.3.0.dta	5018	4367.91	1754.91	3	CAJLVPVPITNATLDR	1,Carbamidomethyl[C];11,Deamidated[N];	2613	2612.97	5-6-0-0-4	3	NXV	308	0	0	5	0.30798	0.21214	3.82685	0.81184	T	b2+;b3+;b4+;b5+;b6+;	b2+;b3+;b4+;	sp|P19652|A1AG2_HUMAN	L	IT	23	0	25	-0.00671	-3.82143	1.59e-32	sp|P19652|A1AG2_HUMAN	1	-0.02536	-5.80729
SGP_09.31315.31315.4.1.dta	5018	4367.91	1754.91	4	CAJLVPVPITNATLDR	1,Carbamidomethyl[C];11,Deamidated[N];	2613	2612.97	5-6-0-0-4	3	NXV	300	0	0	5	0.27475	0.19955	4.52881	0.90373	T	b2+;b3+;b4+;b5+;b6+;	b2+;b3+;b4+;b5+;	sp|P19652|A1AG2_HUMAN	L	IT	23	0	25	-0.00671	-3.82143	1.59e-32	sp|P19652|A1AG2_HUMAN	1	-0.03219	-7.3713
SGP_09.31479.31479.3.0.dta	2269	3397.44	1149.61	3	LVJEVTEFAK	-	2247.83	2247.84	4-5-0-0-4	3	NXV	396	2	0.01667	8	0.06679	0.11551	2.0861	0.24097	T	b4+;b7+;y2+;y4+;y5+;y6+;y7+;y8+;Y0+;Y1+;	y5+;	sp|P02768|ALBU_HUMAN	K	TC	66	0.01	68	0.00155	1.34712	1.84e-10	sp|P02768|ALBU_HUMAN/tr|A0A087WWT3|A0A087WWT3_HUMAN/tr|A0A0C4DGB6|A0A0C4DGB6_HUMAN/tr|H7C013|H7C013_HUMAN	13	0.0112	3.29759
SGP_10.15454.15454.3.0.dta	1560	3080.33	1149.61	3	LVJEVTEFAK	-	1930.72	1930.69	6-4-0-0-1	3	NXV	196	3	0.11148	5	0.05969	0.13019	3.77431	0.4914	T	b3+;b4+;y4+;y5+;y6+;Y0+;Y1+;Y2+;	y5+;Y0+;Y1+;	sp|P02768|ALBU_HUMAN	K	TC	66	0	68	0.00155	1.34712	1.84e-10	sp|P02768|ALBU_HUMAN/tr|A0A087WWT3|A0A087WWT3_HUMAN/tr|A0A0C4DGB6|A0A0C4DGB6_HUMAN/tr|H7C013|H7C013_HUMAN	13	-0.02377	-7.71917
SGP_10.15461.15461.3.0.dta	2269	3080.33	1149.61	3	LVJEVTEFAK	-	1930.72	1930.69	6-4-0-0-1	3	NXV	196	3	0.09761	6	0.06839	0.11756	3.88665	0.45691	T	b4+;b5+;y4+;y5+;y6+;y7+;Y0+;Y0+;Y1+;	y5+;Y0+;Y1+;	sp|P02768|ALBU_HUMAN	K	TC	66	0.01	68	0.00155	1.34712	1.84e-10	sp|P02768|ALBU_HUMAN/tr|A0A087WWT3|A0A087WWT3_HUMAN/tr|A0A0C4DGB6|A0A0C4DGB6_HUMAN/tr|H7C013|H7C013_HUMAN	13	-0.02377	-7.71917
SGP_10.15761.15761.2.0.dta	2269	3063.32	1149.61	2	LVJEVTEFAK	-	1913.71	1913.68	5-4-1-0-0	3	NXV	174	7	0.21782	14	0.18998	0.27614	4.59625	1.26922	T	b3+;b4+;b5+;b6+;b7+;b8+;b9+;y1+;y2+;y4+;y5+;y6+;y7+;y8+;Y0+;Y0+;Y1+;Y1+;Y2+;Y3+;Y1++;	b4+;y5+;Y0+;Y1+;	sp|P02768|ALBU_HUMAN	K	TC	66	0	68	0.00155	1.34712	1.84e-10	sp|P02768|ALBU_HUMAN/tr|A0A087WWT3|A0A087WWT3_HUMAN/tr|A0A0C4DGB6|A0A0C4DGB6_HUMAN/tr|H7C013|H7C013_HUMAN	13	-0.02805	-9.15966
SGP_10.15765.15765.2.0.dta	2269	3063.32	1149.61	2	LVJEVTEFAK	-	1913.71	1913.68	5-4-1-0-0	3	NXV	174	9	0.26025	13	0.19273	0.30026	5.24268	1.57419	T	b3+;b4+;b5+;b7+;b8+;b9+;y1+;y2+;y4+;y5+;y6+;y7+;y8+;Y0+;Y0+;Y1+;Y1+;Y2+;Y3+;Y4+;Y1++;Y2++;	b4+;y4+;y5+;Y0+;Y1+;	sp|P02768|ALBU_HUMAN	K	TC	66	0	68	0.00155	1.34712	1.84e-10	sp|P02768|ALBU_HUMAN/tr|A0A087WWT3|A0A087WWT3_HUMAN/tr|A0A0C4DGB6|A0A0C4DGB6_HUMAN/tr|H7C013|H7C013_HUMAN	13	-0.02805	-9.15966
SGP_10.15844.15844.2.0.dta	1560	3063.32	1149.61	2	LVJEVTEFAK	-	1913.7	1913.68	5-4-1-0-0	3	NXV	182	2	0.17216	7	0.16908	0.22323	5.69538	1.27136	T	b3+;b4+;b5+;y2+;y4+;y5+;y6+;Y0+;Y1+;	b4+;y4+;y5+;y6+;Y0+;Y1+;	sp|P02768|ALBU_HUMAN	K	TC	66	0	68	0.00155	1.34712	1.84e-10	sp|P02768|ALBU_HUMAN/tr|A0A087WWT3|A0A087WWT3_HUMAN/tr|A0A0C4DGB6|A0A0C4DGB6_HUMAN/tr|H7C013|H7C013_HUMAN	13	-0.02792	-9.11721
SGP_10.17597.17597.3.1.dta	1564	3446.41	1036.53	3	VJEVTEFAK	-	2409.88	2409.89	5-5-0-0-4	2	NXV	402	1	0.00315	11	0.32408	0.18207	6.43504	1.17165	T	b3+;b4+;b6+;b7+;y1+;y2+;y3+;y5+;y6+;y7+;y8+;Y0+;	b3+;y1+;y2+;y3+;y5+;y6+;y8+;	sp|P02768|ALBU_HUMAN	L	TC	67	0	68	-0.00124	-1.19517	5.77e-18	sp|P02768|ALBU_HUMAN/tr|H7C013|H7C013_HUMAN/tr|A0A087WWT3|A0A087WWT3_HUMAN/tr|A0A0C4DGB6|A0A0C4DGB6_HUMAN	1	0.00956	2.77472
SGP_10.20836.20836.5.0.dta	5138	5319.32	3177.53	5	HGIQYFNNNTQHSSLFMLJEVKRAQR	8,Deamidated[N];9,Deamidated[N];22,Carbamyl[K];	2141.79	2141.79	3-6-1-0-1	19	NXV	282	0	0	4	0.08359	0.08198	2.84284	0.23306	T	b2+;b3+;b4+;y1+;	b2+;y1+;	sp|P01042|KNG1_HUMAN	R	QV	162	0.01	180	0.01183	3.72185	6.65e-10	sp|P01042|KNG1_HUMAN	1	-0.00141	-0.265122
SGP_10.27047.27047.2.0.dta	842	3045.17	1075.59	2	MJTVIAALSR	-	1969.58	1969.58	N(NH(HN(HEX&n-acetyl&sulfate))(HN(HEX&sulfate)))(F)	2	NXV	50	0	0	4	0.09568	0.07035	3.07882	0.21658	T	y1+;y2+;y3+;y4+;	y2+;y3+;	sp|P08185|CBG_HUMAN	K	DT	273	0.01	274	0.00032	0.297238	3.95e-30	sp|P08185|CBG_HUMAN	7	0.00271	0.890229
SGP_10.27385.27385.2.0.dta	842	3045.19	1075.59	2	MJTVIAALSR	-	1969.6	1969.58	N(NH(HN(HEX&n-acetyl&sulfate))(HN(HEX&sulfate)))(F)	2	NXV	82	0	0	4	0.10048	0.07288	3.07882	0.22437	T	y1+;y2+;y3+;y4+;	y2+;y3+;	sp|P08185|CBG_HUMAN	K	DT	273	0.01	274	0.00032	0.297238	3.95e-30	sp|P08185|CBG_HUMAN	7	-0.01749	-5.74535
SGP_10.31577.31577.3.0.dta	5018	4704.91	1754.91	3	CAJLVPVPITNATLDR	1,Carbamidomethyl[C];11,Deamidated[N];	2950	2950.04	6-4-3-0-2	3	NXV	1184	0	0	4	0.15358	0.16085	3.02854	0.48713	T	b3+;b4+;b5+;y1+;	b3+;b4+;	sp|P19652|A1AG2_HUMAN	L	IT	23	0	25	-0.00671	-3.82143	1.59e-32	sp|P19652|A1AG2_HUMAN	1	0.03987	8.47602
SGP_10.31607.31607.3.0.dta	5018	4704.91	1754.91	3	CAJLVPVPITNATLDR	1,Carbamidomethyl[C];11,Deamidated[N];	2950	2950.04	6-4-3-0-2	3	NXV	1180	0	0	4	0.1253	0.14577	3.02854	0.44147	T	b3+;b4+;b5+;y1+;	b3+;b4+;	sp|P19652|A1AG2_HUMAN	L	IT	23	0.01	25	-0.00671	-3.82143	1.59e-32	sp|P19652|A1AG2_HUMAN	1	0.038	8.07847
SGP_10.31680.31680.4.0.dta	5018	4367.88	1754.91	4	CAJLVPVPITNATLDR	1,Carbamidomethyl[C];11,Deamidated[N];	2612.97	2612.97	5-6-0-0-4	3	NXV	510	0	0	4	0.24469	0.18579	3.82685	0.71098	T	b2+;b3+;b4+;b5+;	b2+;b3+;b4+;	sp|P19652|A1AG2_HUMAN	L	IT	23	0	25	-0.00671	-3.82143	1.59e-32	sp|P19652|A1AG2_HUMAN	1	0.00675	1.54573
SGP_10.31720.31720.4.0.dta	5018	4367.9	1754.91	4	CAJLVPVPITNATLDR	1,Carbamidomethyl[C];11,Deamidated[N];	2612.99	2612.97	5-6-0-0-4	3	NXV	332	0	0	5	0.22993	0.17946	3.82685	0.68676	T	b2+;b3+;b4+;b5+;b6+;	b2+;b3+;b4+;	sp|P19652|A1AG2_HUMAN	L	IT	23	0	25	-0.00671	-3.82143	1.59e-32	sp|P19652|A1AG2_HUMAN	1	-0.02085	-4.77454
SGP_10.34330.34330.2.2.dta	5018	3433.54	1754.91	2	CAJLVPVPITNATLDR	1,Carbamidomethyl[C];11,Deamidated[N];	1678.63	1678.61	3-3-1-0-2	3	NXV	140	0	0	8	0.08486	0.12894	2.04906	0.26421	T	b3+;b4+;b5+;y1+;y2+;y3+;y4+;y5+;	b3+;	sp|P19652|A1AG2_HUMAN	L	IT	23	0.01	25	-0.00671	-3.82143	1.59e-32	sp|P19652|A1AG2_HUMAN	1	-0.02294	-6.68307
SGP_10.34339.34339.2.1.dta	5018	3433.54	1754.91	2	CAJLVPVPITNATLDR	1,Carbamidomethyl[C];11,Deamidated[N];	1678.63	1678.61	3-3-1-0-2	3	NXV	140	0	0	6	0.071	0.12213	2.04906	0.25026	T	b3+;b4+;b5+;y1+;y4+;y5+;	b3+;	sp|P19652|A1AG2_HUMAN	L	IT	23	0.01	25	-0.00671	-3.82143	1.59e-32	sp|P19652|A1AG2_HUMAN	1	-0.02294	-6.68307
SGP_10.34459.34459.2.1.dta	5018	3433.53	1754.91	2	CAJLVPVPITNATLDR	1,Carbamidomethyl[C];11,Deamidated[N];	1678.62	1678.61	3-3-1-0-2	3	NXV	170	0	0	4	0.06716	0.10192	2.04906	0.20884	T	b3+;b4+;y1+;y4+;	y1+;	sp|P19652|A1AG2_HUMAN	L	IT	23	0.01	25	-0.00671	-3.82143	1.59e-32	sp|P19652|A1AG2_HUMAN	1	-0.01358	-3.95626
UGP_01.11176.11176.5.0.dta	3242	5008.08	1674.88	5	JGVAQEPVHLDSPAIK	-	3333.2	3333.18	10-7-1-0-0	1	NXV	820	0	0	3	0.17734	0.12382	3.82685	0.47385	T	b2+;b3+;b4+;	b2+;b3+;b4+;	sp|P04217|A1BG_HUMAN	K	HQ	63	0	63	0.00201	1.19938	2.9e-20	sp|P04217|A1BG_HUMAN/tr|M0R009|M0R009_HUMAN	14	-0.0238	-4.75325
UGP_01.16054.16054.3.0.dta	2269	2772.2	1149.61	3	LVJEVTEFAK	-	1622.59	1622.58	5-4-0-0-0	3	NXV	84	3	0.19313	4	0.05626	0.14146	3.88665	0.5498	T	b4+;y4+;y5+;y6+;Y0+;Y1+;Y3+;	y5+;Y0+;Y1+;	sp|P02768|ALBU_HUMAN	K	TC	66	0	68	0.00155	1.34712	1.84e-10	sp|P02768|ALBU_HUMAN/tr|A0A087WWT3|A0A087WWT3_HUMAN/tr|A0A0C4DGB6|A0A0C4DGB6_HUMAN/tr|H7C013|H7C013_HUMAN	13	-0.00541	-1.95222
UGP_01.16058.16058.4.0.dta	3242	3588.57	1674.88	4	JGVAQEPVHLDSPAIK	-	1913.69	1913.68	5-4-1-0-0	1	NXV	266	6	0.20839	10	0.18529	0.29377	5.76521	1.69362	T	b2+;b3+;y1+;y2+;y4+;y5+;y6+;y7+;y10+;y13+;Y0+;Y0+;Y1+;Y0++;Y1++;Y2++;	y10+;y13+;Y0+;Y1+;Y0++;Y1++;	sp|P04217|A1BG_HUMAN	K	HQ	63	0	63	0.00201	1.19938	2.9e-20	sp|P04217|A1BG_HUMAN/tr|M0R009|M0R009_HUMAN	14	-0.00965	-2.68984
UGP_01.16110.16110.3.0.dta	2269	2772.2	1149.61	3	LVJEVTEFAK	-	1622.59	1622.58	5-4-0-0-0	3	NXV	84	6	0.31664	3	0.04165	0.18346	4.59625	0.84321	T	b4+;y4+;y5+;Y0+;Y0+;Y1+;Y1+;Y3+;Y5+;	y5+;Y0+;Y1+;Y3+;	sp|P02768|ALBU_HUMAN	K	TC	66	0	68	0.00155	1.34712	1.84e-10	sp|P02768|ALBU_HUMAN/tr|A0A087WWT3|A0A087WWT3_HUMAN/tr|A0A0C4DGB6|A0A0C4DGB6_HUMAN/tr|H7C013|H7C013_HUMAN	13	-0.00553	-1.99553
UGP_01.16126.16126.3.0.dta	3242	3588.56	1674.88	3	JGVAQEPVHLDSPAIK	-	1913.68	1913.68	5-4-1-0-0	1	NXV	294	5	0.08007	10	0.06563	0.14582	4.52881	0.66039	T	b6+;b12+;y5+;y6+;y7+;y8+;y10+;y11+;y12+;y13+;Y0+;Y0+;Y1+;Y0++;Y1++;	y10+;Y0+;Y1+;Y0++;	sp|P04217|A1BG_HUMAN	K	HQ	63	0	63	0.00201	1.19938	2.9e-20	sp|P04217|A1BG_HUMAN/tr|M0R009|M0R009_HUMAN	14	-0.00608	-1.69474
UGP_01.16133.16133.3.0.dta	3242	3588.56	1674.88	3	JGVAQEPVHLDSPAIK	-	1913.68	1913.68	5-4-1-0-0	1	NXV	300	5	0.08498	8	0.06922	0.14363	4.52881	0.65045	T	b4+;b11+;y5+;y6+;y7+;y10+;y11+;y13+;Y0+;Y1+;Y1+;Y0++;Y1++;	y10+;Y0+;Y1+;Y0++;	sp|P04217|A1BG_HUMAN	K	HQ	63	0	63	0.00201	1.19938	2.9e-20	sp|P04217|A1BG_HUMAN/tr|M0R009|M0R009_HUMAN	14	-0.00525	-1.46339
UGP_01.16137.16137.3.0.dta	3242	3588.56	1674.88	3	JGVAQEPVHLDSPAIK	-	1913.68	1913.68	5-4-1-0-0	1	NXV	300	5	0.09621	12	0.12333	0.20121	5.16875	1.04001	T	b4+;b5+;b6+;b11+;y1+;y5+;y6+;y7+;y10+;y11+;y12+;y13+;Y0+;Y1+;Y1+;Y0++;Y1++;	y5+;y10+;Y0+;Y1+;Y0++;	sp|P04217|A1BG_HUMAN	K	HQ	63	0	63	0.00201	1.19938	2.9e-20	sp|P04217|A1BG_HUMAN/tr|M0R009|M0R009_HUMAN	14	-0.00525	-1.46339
UGP_01.16140.16140.3.0.dta	3242	3588.56	1674.88	3	JGVAQEPVHLDSPAIK	-	1913.68	1913.68	5-4-1-0-0	1	NXV	300	5	0.06419	10	0.11121	0.19473	3.02854	0.58976	T	b3+;b6+;b9+;b11+;y1+;y5+;y6+;y7+;y10+;y11+;Y0+;Y0+;Y1+;Y1+;Y0++;	y10+;Y0+;	sp|P04217|A1BG_HUMAN	K	HQ	63	0	63	0.00201	1.19938	2.9e-20	sp|P04217|A1BG_HUMAN/tr|M0R009|M0R009_HUMAN	14	-0.00525	-1.46339
UGP_01.16159.16159.3.0.dta	3242	3588.56	1674.88	3	JGVAQEPVHLDSPAIK	-	1913.68	1913.68	5-4-1-0-0	1	NXV	310	5	0.07146	12	0.09845	0.17566	3.82685	0.67223	T	b6+;b9+;b11+;y1+;y2+;y5+;y6+;y7+;y10+;y11+;y12+;y13+;Y0+;Y1+;Y1+;Y0++;Y1++;	y10+;Y0+;Y1+;	sp|P04217|A1BG_HUMAN	K	HQ	63	0	63	0.00201	1.19938	2.9e-20	sp|P04217|A1BG_HUMAN/tr|M0R009|M0R009_HUMAN	14	-0.00378	-1.05364
UGP_01.16174.16174.3.0.dta	3242	3588.56	1674.88	3	JGVAQEPVHLDSPAIK	-	1913.68	1913.68	5-4-1-0-0	1	NXV	316	5	0.07902	8	0.07221	0.14959	3.82685	0.57244	T	b4+;b6+;b11+;y2+;y5+;y8+;y10+;y11+;Y0+;Y1+;Y0++;Y1++;Y1++;	y10+;Y1+;Y0++;	sp|P04217|A1BG_HUMAN	K	HQ	63	0	63	0.00201	1.19938	2.9e-20	sp|P04217|A1BG_HUMAN/tr|M0R009|M0R009_HUMAN	14	-0.0031	-0.864098
UGP_01.16175.16175.3.0.dta	3242	3588.56	1674.88	3	JGVAQEPVHLDSPAIK	-	1913.68	1913.68	5-4-1-0-0	1	NXV	316	3	0.06133	6	0.05669	0.1128	3.02854	0.34163	T	b6+;y5+;y7+;y10+;y11+;y13+;Y0+;Y1+;Y0++;	y10+;Y0+;	sp|P04217|A1BG_HUMAN	K	HQ	63	0.01	63	0.00201	1.19938	2.9e-20	sp|P04217|A1BG_HUMAN/tr|M0R009|M0R009_HUMAN	14	-0.0031	-0.864098
UGP_01.16176.16176.3.0.dta	3242	3588.56	1674.88	3	JGVAQEPVHLDSPAIK	-	1913.68	1913.68	5-4-1-0-0	1	NXV	316	6	0.078	9	0.07471	0.15082	3.02854	0.45677	T	b6+;b12+;y5+;y6+;y7+;y8+;y10+;y11+;y13+;Y0+;Y0+;Y1+;Y0++;Y1++;Y2++;	y10+;Y0++;	sp|P04217|A1BG_HUMAN	K	HQ	63	0	63	0.00201	1.19938	2.9e-20	sp|P04217|A1BG_HUMAN/tr|M0R009|M0R009_HUMAN	14	-0.0031	-0.864098
UGP_01.16182.16182.3.0.dta	3242	3588.56	1674.88	3	JGVAQEPVHLDSPAIK	-	1913.68	1913.68	5-4-1-0-0	1	NXV	316	5	0.05583	7	0.05996	0.11809	3.02854	0.35764	T	b5+;y5+;y7+;y10+;y11+;y12+;y13+;Y0+;Y0+;Y1+;Y0++;Y1++;	y10+;Y1+;	sp|P04217|A1BG_HUMAN	K	HQ	63	0.01	63	0.00201	1.19938	2.9e-20	sp|P04217|A1BG_HUMAN/tr|M0R009|M0R009_HUMAN	14	-0.0031	-0.864098
UGP_01.16184.16184.3.0.dta	3242	3588.56	1674.88	3	JGVAQEPVHLDSPAIK	-	1913.68	1913.68	5-4-1-0-0	1	NXV	316	2	0.06184	3	0.03795	0.08541	3.02854	0.25867	T	y7+;y8+;y10+;Y0+;Y0++;	Y0+;Y0++;	sp|P04217|A1BG_HUMAN	K	HQ	63	0.01	63	0.00201	1.19938	2.9e-20	sp|P04217|A1BG_HUMAN/tr|M0R009|M0R009_HUMAN	14	-0.0031	-0.864098
UGP_01.16186.16186.3.0.dta	3242	3588.56	1674.88	3	JGVAQEPVHLDSPAIK	-	1913.68	1913.68	5-4-1-0-0	1	NXV	316	2	0.0577	4	0.06871	0.12432	3.02854	0.37651	T	y1+;y5+;y8+;y10+;Y0+;Y0++;	y10+;Y0+;	sp|P04217|A1BG_HUMAN	K	HQ	63	0.01	63	0.00201	1.19938	2.9e-20	sp|P04217|A1BG_HUMAN/tr|M0R009|M0R009_HUMAN	14	-0.0031	-0.864098
UGP_01.16805.16805.4.0.dta	3242	3879.65	1674.88	4	JGVAQEPVHLDSPAIK	-	2204.77	2204.77	5-4-2-0-0	1	NXV	588	9	0.19765	11	0.12408	0.27146	5.16875	1.40311	T	b3+;b4+;b6+;b11+;y1+;y2+;y4+;y5+;y6+;y7+;y10+;Y0+;Y0+;Y1+;Y1+;Y0++;Y0++;Y1++;Y2++;Y4++;	y10+;Y0+;Y1+;Y0++;Y1++;	sp|P04217|A1BG_HUMAN	K	HQ	63	0	63	0.00201	1.19938	2.9e-20	sp|P04217|A1BG_HUMAN/tr|M0R009|M0R009_HUMAN	14	-0.00075	-0.193366
UGP_01.16812.16812.3.0.dta	3242	3879.65	1674.88	3	JGVAQEPVHLDSPAIK	-	2204.77	2204.77	5-4-2-0-0	1	NXV	578	5	0.18058	6	0.08652	0.17436	5.16875	0.90123	T	b6+;y4+;y5+;y6+;y10+;y13+;Y0+;Y1+;Y0++;Y0++;Y1++;	y10+;Y0+;Y1+;Y0++;Y1++;	sp|P04217|A1BG_HUMAN	K	HQ	63	0	63	0.00201	1.19938	2.9e-20	sp|P04217|A1BG_HUMAN/tr|M0R009|M0R009_HUMAN	14	0.00535	1.37935
UGP_01.16904.16904.5.0.dta	3242	3879.66	1674.88	5	JGVAQEPVHLDSPAIK	-	2204.77	2204.77	5-4-2-0-0	1	NXV	568	8	0.16806	14	0.14867	0.27574	5.16875	1.42522	T	b3+;b4+;b6+;b9+;b11+;y1+;y4+;y5+;y6+;y7+;y10+;y11+;y12+;y13+;Y0+;Y0+;Y1+;Y0++;Y0++;Y1++;Y1++;Y2++;	y10+;Y0+;Y1+;Y0++;Y1++;	sp|P04217|A1BG_HUMAN	K	HQ	63	0	63	0.00201	1.19938	2.9e-20	sp|P04217|A1BG_HUMAN/tr|M0R009|M0R009_HUMAN	14	-0.00218	-0.562051
UGP_01.16963.16963.3.0.dta	2269	3063.29	1149.61	3	LVJEVTEFAK	-	1913.68	1913.68	5-4-1-0-0	3	NXV	218	7	0.14799	8	0.03708	0.13907	3.07882	0.42818	T	b4+;b6+;b7+;b9+;y4+;y5+;y6+;y7+;Y0+;Y0+;Y1+;Y1+;Y2+;Y3+;Y5+;	Y0+;Y1+;	sp|P02768|ALBU_HUMAN	K	TC	66	0	68	0.00155	1.34712	1.84e-10	sp|P02768|ALBU_HUMAN/tr|A0A087WWT3|A0A087WWT3_HUMAN/tr|A0A0C4DGB6|A0A0C4DGB6_HUMAN/tr|H7C013|H7C013_HUMAN	13	-0.00084	-0.274305
UGP_01.16984.16984.2.0.dta	2269	3063.29	1149.61	2	LVJEVTEFAK	-	1913.68	1913.68	5-4-1-0-0	3	NXV	218	7	0.30565	6	0.04756	0.19752	3.88665	0.7677	T	b4+;b5+;b8+;y4+;y5+;y6+;Y0+;Y0+;Y1+;Y1+;Y2+;Y3+;Y4+;	Y0+;Y1+;Y4+;	sp|P02768|ALBU_HUMAN	K	TC	66	0	68	0.00155	1.34712	1.84e-10	sp|P02768|ALBU_HUMAN/tr|A0A087WWT3|A0A087WWT3_HUMAN/tr|A0A0C4DGB6|A0A0C4DGB6_HUMAN/tr|H7C013|H7C013_HUMAN	13	0.00124	0.404927
UGP_01.16994.16994.3.0.dta	2269	3063.29	1149.61	3	LVJEVTEFAK	-	1913.68	1913.68	5-4-1-0-0	3	NXV	218	7	0.24078	10	0.06431	0.20669	3.88665	0.80335	T	b3+;b4+;b6+;b7+;b8+;b9+;y4+;y5+;y6+;y8+;Y0+;Y0+;Y1+;Y2+;Y3+;Y4+;Y1++;	y5+;Y0+;Y1+;	sp|P02768|ALBU_HUMAN	K	TC	66	0	68	0.00155	1.34712	1.84e-10	sp|P02768|ALBU_HUMAN/tr|A0A087WWT3|A0A087WWT3_HUMAN/tr|A0A0C4DGB6|A0A0C4DGB6_HUMAN/tr|H7C013|H7C013_HUMAN	13	-0.00145	-0.473502
UGP_01.17009.17009.2.0.dta	2269	3063.29	1149.61	2	LVJEVTEFAK	-	1913.68	1913.68	5-4-1-0-0	3	NXV	218	6	0.32468	7	0.04573	0.19517	5.24268	1.02321	T	b4+;b5+;b7+;b8+;y4+;y5+;y6+;Y0+;Y0+;Y1+;Y2+;Y3+;Y4+;	Y0+;Y1+;Y2+;Y3+;Y4+;	sp|P02768|ALBU_HUMAN	K	TC	66	0	68	0.00155	1.34712	1.84e-10	sp|P02768|ALBU_HUMAN/tr|A0A087WWT3|A0A087WWT3_HUMAN/tr|A0A0C4DGB6|A0A0C4DGB6_HUMAN/tr|H7C013|H7C013_HUMAN	13	0.00124	0.404927
UGP_01.17016.17016.2.0.dta	2269	3063.29	1149.61	2	LVJEVTEFAK	-	1913.68	1913.68	5-4-1-0-0	3	NXV	218	7	0.22118	4	0.02994	0.14867	3.88665	0.57784	T	b4+;b5+;y4+;y5+;Y0+;Y0+;Y1+;Y1+;Y2+;Y3+;Y4++;	Y0+;Y1+;Y3+;	sp|P02768|ALBU_HUMAN	K	TC	66	0	68	0.00155	1.34712	1.84e-10	sp|P02768|ALBU_HUMAN/tr|A0A087WWT3|A0A087WWT3_HUMAN/tr|A0A0C4DGB6|A0A0C4DGB6_HUMAN/tr|H7C013|H7C013_HUMAN	13	0.00124	0.404927
UGP_01.17205.17205.3.0.dta	2269	3063.29	1149.61	3	LVJEVTEFAK	-	1913.68	1913.68	5-4-1-0-0	3	NXV	212	5	0.20636	8	0.06201	0.16587	3.88665	0.64468	T	b4+;b5+;b7+;b8+;y2+;y4+;y5+;y6+;Y0+;Y1+;Y1+;Y2+;Y3+;	y5+;Y0+;Y1+;	sp|P02768|ALBU_HUMAN	K	TC	66	0	68	0.00155	1.34712	1.84e-10	sp|P02768|ALBU_HUMAN/tr|A0A087WWT3|A0A087WWT3_HUMAN/tr|A0A0C4DGB6|A0A0C4DGB6_HUMAN/tr|H7C013|H7C013_HUMAN	13	0.0007	0.228588
UGP_01.18002.18002.3.0.dta	2269	3354.39	1149.61	3	LVJEVTEFAK	-	2204.77	2204.77	5-4-2-0-0	3	NXV	404	8	0.29451	8	0.05124	0.2082	4.59625	0.95692	T	b4+;b5+;b6+;b9+;y4+;y5+;y6+;y7+;Y0+;Y0+;Y1+;Y1+;Y2+;Y3+;Y4+;Y5+;	y5+;Y0+;Y1+;Y4+;	sp|P02768|ALBU_HUMAN	K	TC	66	0	68	0.00155	1.34712	1.84e-10	sp|P02768|ALBU_HUMAN/tr|A0A087WWT3|A0A087WWT3_HUMAN/tr|A0A0C4DGB6|A0A0C4DGB6_HUMAN/tr|H7C013|H7C013_HUMAN	13	-0.00036	-0.107354
UGP_01.18011.18011.2.0.dta	2269	3354.38	1149.61	2	LVJEVTEFAK	-	2204.77	2204.77	5-4-2-0-0	3	NXV	394	6	0.27392	7	0.05641	0.2049	3.88665	0.79637	T	b4+;b5+;b8+;y4+;y5+;y7+;y8+;Y0+;Y0+;Y1+;Y1+;Y2+;Y5+;	y5+;Y0+;Y1+;	sp|P02768|ALBU_HUMAN	K	TC	66	0	68	0.00155	1.34712	1.84e-10	sp|P02768|ALBU_HUMAN/tr|A0A087WWT3|A0A087WWT3_HUMAN/tr|A0A0C4DGB6|A0A0C4DGB6_HUMAN/tr|H7C013|H7C013_HUMAN	13	0.00233	0.694822
UGP_01.18049.18049.4.0.dta	2269	3354.39	1149.61	4	LVJEVTEFAK	-	2204.77	2204.77	5-4-2-0-0	3	NXV	408	6	0.23433	7	0.03463	0.16004	3.07882	0.49274	T	b4+;b5+;b7+;b8+;y4+;y5+;y6+;Y0+;Y0+;Y1+;Y2+;Y3+;Y1++;	Y0+;Y1+;	sp|P02768|ALBU_HUMAN	K	TC	66	0	68	0.00155	1.34712	1.84e-10	sp|P02768|ALBU_HUMAN/tr|A0A087WWT3|A0A087WWT3_HUMAN/tr|A0A0C4DGB6|A0A0C4DGB6_HUMAN/tr|H7C013|H7C013_HUMAN	13	-0.00171	-0.509933
UGP_01.19983.19983.3.0.dta	3792	3330.38	1125.6	3	QGHJSVFLIK	0,Gln->pyro-Glu[AnyN-termQ];	2204.78	2204.77	5-4-2-0-0	4	NXV	354	6	0.14231	4	0.04286	0.16883	3.07882	0.51981	T	b6+;b7+;b8+;y4+;Y0+;Y0+;Y1+;Y2+;Y3+;Y4+;	Y0+;Y1+;	sp|P02790|HEMO_HUMAN	R	GD	103	0	106	-0.00157	-1.39359	2.22e-20	sp|P02790|HEMO_HUMAN/tr|Q9BS19|Q9BS19_HUMAN	6	-0.00644	-1.93429
UGP_01.20907.20907.3.0.dta	4987	4035.78	2349.22	3	LALVSGNJTVPFAVSLVDSTSEK	7,Deamidated[N];	1686.56	1686.54	N(NH(HN(HEX&n-acetyl&sulfate))(HH))(F)	8	NXV	234	0	0	3	0.10043	0.10952	3.01824	0.33055	T	b2+;b3+;y11+;	b2+;b3+;	sp|P07225|PROS_HUMAN	M	SQ	524	0.01	531	0.01989	8.46303	7.36e-37	sp|P07225|PROS_HUMAN/tr|G5E9F8|G5E9F8_HUMAN	1	-0.01688	-4.18362
UGP_01.24230.24230.3.0.dta	1560	2813.21	1149.61	3	LVJEVTEFAK	-	1663.59	1663.61	4-5-0-0-0	3	NXV	146	0	0	6	0.13106	0.15852	3.77431	0.5983	T	b2+;b3+;b4+;y1+;y3++;y4++;	b2+;b3+;b4+;	sp|P02768|ALBU_HUMAN	K	TC	66	0	68	0.00155	1.34712	1.84e-10	sp|P02768|ALBU_HUMAN/tr|A0A087WWT3|A0A087WWT3_HUMAN/tr|A0A0C4DGB6|A0A0C4DGB6_HUMAN/tr|H7C013|H7C013_HUMAN	13	0.01449	5.15257
UGP_01.26101.26101.4.1.dta	4982	4484.84	2126.12	4	CAJLVPVPITNATLDQITGK	1,Carbamidomethyl[C];11,Deamidated[N];	2358.72	2358.77	NNH(H(NHS)(N(HEX&sulfate)))(HNH)	3	NXV	1084	0	0	3	0.05583	0.12386	2.05294	0.25427	T	b3+;b4+;b5+;	b4+;	sp|P02763|A1AG1_HUMAN	L	WF	23	0.01	25	0.00379	1.78177	7.07e-32	sp|P02763|A1AG1_HUMAN	2	0.04133	9.21765
UGP_01.26117.26117.4.3.dta	5018	4324.83	1754.91	4	CAJLVPVPITNATLDR	1,Carbamidomethyl[C];11,Deamidated[N];	2569.92	2569.9	6-5-2-0-0	3	NXV	748	1	0.00453	3	0.12092	0.13714	3.82685	0.52482	T	b3+;b4+;b5+;Y3++;	b3+;b4+;b5+;	sp|P19652|A1AG2_HUMAN	L	IT	23	0	25	-0.00671	-3.82143	1.59e-32	sp|P19652|A1AG2_HUMAN	1	-0.01233	-2.85164
UGP_01.26143.26143.4.0.dta	4982	4484.85	2126.12	4	CAJLVPVPITNATLDQITGK	1,Carbamidomethyl[C];11,Deamidated[N];	2358.73	2358.77	NNH(H(NHS)(N(HEX&sulfate)))(HNH)	3	NXV	1024	0	0	3	0.03894	0.11339	2.05294	0.23278	T	b3+;b4+;b5+;	b3+;	sp|P02763|A1AG1_HUMAN	L	WF	23	0.01	25	0.00379	1.78177	7.07e-32	sp|P02763|A1AG1_HUMAN	2	0.03261	7.27283
UGP_01.27272.27272.4.3.dta	3267	4220.75	1286.73	4	NTLELSJGVIVK	-	2934.02	2934.04	5-4-3-0-3	7	NXV	990	0	0	3	0.11841	0.09013	3.05561	0.27541	T	y1+;y2+;y5+;	y1+;y2+;	sp|P04114|APOB_HUMAN	K	IN	2865	0.01	2871	0.00245	1.90259	7.94e-24	sp|P04114|APOB_HUMAN	7	0.01901	4.50503
UGP_01.28917.28917.5.3.dta	5016	5970.43	3765.62	5	TYEDDSPEWFKEDJAVQPNSSYTYVWHATER	19,Deamidated[N];	2204.81	2204.77	5-4-2-0-0	14	NXV	736	0	0	9	0.10035	0.14363	1.88694	0.27102	T	b2+;y3+;y4+;y5+;y6+;y7+;y8+;y10+;y12+;	y6+;	sp|P12259|FA5_HUMAN	K	SG	1685	0.01	1698	0.00202	0.536291	1.24e-28	sp|P12259|FA5_HUMAN/tr|A0A0A0MRJ7|A0A0A0MRJ7_HUMAN	7	-0.03659	-6.12953
UGP_01.28983.28983.4.4.dta	1873	3820.56	1364.66	4	VAJYVDWINDR	-	2455.9	2455.86	6-3-2-0-2	3	NXV	732	0	0	3	0.12075	0.10377	3.06703	0.31827	T	b2+;y1+;y10+;	b2+;y10+;	sp|Q04756|HGFA_HUMAN	R	IR	634	0.01	636	0.00021	0.153774	7.68e-28	sp|Q04756|HGFA_HUMAN/tr|D6RAR4|D6RAR4_HUMAN	7	-0.03561	-9.323
UGP_01.30288.30288.5.0.dta	4056	4906.14	2701.39	5	MJWVHVHNLVQAHVLAAEALTTAK	1,Oxidation[M];5,Oxidation[H];7,Oxidation[H];	2204.75	2204.77	5-4-2-0-0	2	NXV	320	1	0.0332	5	0.09443	0.12121	3.61025	0.4376	T	y1+;y2+;y3+;y4+;y5+;Y1++;	y4+;y5+;Y1++;	sp|A6NKP2|D42E2_HUMAN	R	GY	243	0	244	-0.02252	-8.33349	3.64e-06	sp|A6NKP2|D42E2_HUMAN	1	0.01794	3.65741
UGP_01.33918.33918.3.1.dta	1258	3453.43	1928.89	3	FJAVLTNPQGDYDTSTGK	7,Deamidated[N];	1524.54	1524.53	6-2-0-0-1	2	NXV	494	0	0	5	0.06744	0.07925	2.87976	0.22823	T	b2+;b3+;y1+;y17+;y16++;	b2+;y1+;	sp|P02747|C1QC_HUMAN	R	FT	140	0.01	141	0.01797	9.31142	6.64e-21	sp|P02747|C1QC_HUMAN	7	-0.00866	-2.50838
UGP_01.33919.33919.3.1.dta	1258	3453.43	1928.89	3	FJAVLTNPQGDYDTSTGK	7,Deamidated[N];	1524.54	1524.53	6-2-0-0-1	2	NXV	494	1	0.00218	4	0.06293	0.08185	2.87976	0.2357	T	b2+;b3+;b13+;y1+;Y1++;	b2+;y1+;	sp|P02747|C1QC_HUMAN	R	FT	140	0.01	141	0.01797	9.31142	6.64e-21	sp|P02747|C1QC_HUMAN	7	-0.00866	-2.50838
UGP_01.33932.33932.3.2.dta	1258	3453.43	1928.89	3	FJAVLTNPQGDYDTSTGK	7,Deamidated[N];	1524.54	1524.53	6-2-0-0-1	2	NXV	494	1	0.0024	3	0.06868	0.08367	2.87976	0.24094	T	b2+;b3+;y1+;Y1++;	b2+;y1+;	sp|P02747|C1QC_HUMAN	R	FT	140	0.01	141	0.01797	9.31142	6.64e-21	sp|P02747|C1QC_HUMAN	7	-0.00866	-2.50838
UGP_01.35212.35212.5.0.dta	2913	7925.22	3167.48	5	JSVDELNNNVEAVSQTSSSSFQYMYLLK	-	4757.74	4757.69	8-7-5-0-4	1	NXV	54	0	0	7	0.08629	0.11735	1.89804	0.22273	T	b10+;b26++;y2+;y3+;y4+;y6+;y11+;	y3+;	sp|P02675|FIBB_HUMAN	R	DL	125	0.01	125	0.00369	1.1646	1.36e-44	sp|P02675|FIBB_HUMAN	7	-0.05078	-6.40817
UGP_01.7886.7886.3.2.dta	3244	3662.5	1179.55	3	NEQFJWVSR	-	2482.95	2482.91	6-6-0-0-2	5	NXV	584	0	0	3	0.69768	0.32472	2.48514	0.80698	T	y1+;y2+;y5+;	y5+;	sp|P10909|CLUS_HUMAN	L	LA	363	0	367	0.00047	0.398123	1.12e-21	sp|P10909|CLUS_HUMAN/tr|H0YAS8|H0YAS8_HUMAN/tr|H0YC35|H0YC35_HUMAN	1	-0.03647	-9.96032
UGP_02.10229.10229.3.0.dta	3244	3190.25	1179.55	3	NEQFJWVSR	-	2010.69	2010.69	9-2-0-0-1	5	NXV	140	0	0	3	0.63582	0.18743	2.40228	0.45026	T	y1+;y2+;y8+;	y8+;	sp|P10909|CLUS_HUMAN	L	LA	363	0	367	0.00047	0.398123	1.12e-21	sp|P10909|CLUS_HUMAN/tr|H0YAS8|H0YAS8_HUMAN/tr|H0YC35|H0YC35_HUMAN	1	-0.00263	-0.824647
UGP_02.10914.10914.5.1.dta	3242	5009.04	1674.88	5	JGVAQEPVHLDSPAIK	-	3334.16	3334.2	10-7-0-0-2	1	NXV	922	0	0	3	0.17463	0.12388	3.82685	0.47409	T	b2+;b3+;b4+;	b2+;b3+;b4+;	sp|P04217|A1BG_HUMAN	K	HQ	63	0	63	0.00201	1.19938	2.9e-20	sp|P04217|A1BG_HUMAN/tr|M0R009|M0R009_HUMAN	14	0.03755	7.49801
UGP_02.11064.11064.4.1.dta	3242	3984.65	1674.88	4	JGVAQEPVHLDSPAIK	-	2309.77	2309.8	6-3-2-0-1	1	NXV	840	0	0	3	0.08911	0.08631	3.82685	0.33031	T	b2+;b3+;b4+;	b2+;b3+;b4+;	sp|P04217|A1BG_HUMAN	K	HQ	63	0.01	63	0.00201	1.19938	2.9e-20	sp|P04217|A1BG_HUMAN/tr|M0R009|M0R009_HUMAN	14	0.03709	9.31067
UGP_02.11347.11347.5.0.dta	3242	5009.06	1674.88	5	JGVAQEPVHLDSPAIK	-	3334.18	3334.2	10-7-0-0-2	1	NXV	864	0	0	3	0.15637	0.11792	3.82685	0.45125	T	b2+;b3+;b4+;	b2+;b3+;b4+;	sp|P04217|A1BG_HUMAN	K	HQ	63	0	63	0.00201	1.19938	2.9e-20	sp|P04217|A1BG_HUMAN/tr|M0R009|M0R009_HUMAN	14	0.02113	4.21922
UGP_02.15189.15189.3.0.dta	3242	3297.45	1674.88	3	JGVAQEPVHLDSPAIK	-	1622.57	1622.58	5-4-0-0-0	1	NXV	164	7	0.28369	4	0.11795	0.22038	5.76521	1.27055	T	b11+;y5+;y8+;y10+;Y0+;Y0+;Y1+;Y1+;Y0++;Y1++;Y2++;	y5+;y10+;Y0+;Y1+;Y0++;Y1++;	sp|P04217|A1BG_HUMAN	K	HQ	63	0	63	0.00201	1.19938	2.9e-20	sp|P04217|A1BG_HUMAN/tr|M0R009|M0R009_HUMAN	14	0.00726	2.20238
UGP_02.15907.15907.3.0.dta	3242	3588.56	1674.88	3	JGVAQEPVHLDSPAIK	-	1913.68	1913.68	5-4-1-0-0	1	NXV	306	9	0.10606	3	0.01952	0.10253	3.02854	0.31052	T	b6+;y5+;y10+;Y0+;Y1+;Y1+;Y0++;Y1++;Y2++;Y2++;Y3++;Y4++;	Y1+;Y0++;	sp|P04217|A1BG_HUMAN	K	HQ	63	0.01	63	0.00201	1.19938	2.9e-20	sp|P04217|A1BG_HUMAN/tr|M0R009|M0R009_HUMAN	14	0.00102	0.284317
UGP_02.15911.15911.4.0.dta	3242	3588.56	1674.88	4	JGVAQEPVHLDSPAIK	-	1913.68	1913.68	5-4-1-0-0	1	NXV	318	7	0.2166	15	0.15953	0.29417	5.76521	1.69595	T	b3+;b4+;b6+;b10+;b11+;b15+;y1+;y4+;y5+;y6+;y7+;y10+;y11+;y12+;y13+;Y0+;Y0+;Y1+;Y0++;Y0++;Y1++;Y2++;	y5+;y10+;Y0+;Y1+;Y0++;Y1++;	sp|P04217|A1BG_HUMAN	K	HQ	63	0	63	0.00201	1.19938	2.9e-20	sp|P04217|A1BG_HUMAN/tr|M0R009|M0R009_HUMAN	14	-0.0017	-0.473861
UGP_02.15925.15925.3.0.dta	3242	3588.56	1674.88	3	JGVAQEPVHLDSPAIK	-	1913.68	1913.68	5-4-1-0-0	1	NXV	320	5	0.0544	8	0.05467	0.12443	3.02854	0.37684	T	b6+;b11+;y5+;y6+;y7+;y8+;y10+;y11+;Y0+;Y1+;Y1+;Y0++;Y1++;	y10+;Y0+;	sp|P04217|A1BG_HUMAN	K	HQ	63	0.01	63	0.00201	1.19938	2.9e-20	sp|P04217|A1BG_HUMAN/tr|M0R009|M0R009_HUMAN	14	-0.00053	-0.147733
UGP_02.15928.15928.3.0.dta	45	3588.56	1674.88	3	JGVAQEPVHLDSPAIK	-	1913.68	1913.68	5-4-1-0-0	1	NXV	320	5	0.06902	7	0.0448	0.12401	2.89778	0.35935	T	y5+;y6+;y7+;y8+;y10+;y4++;y13++;Y0+;Y1+;Y1+;Y0++;Y1++;	Y0+;Y1+;	sp|P04217|A1BG_HUMAN	K	HQ	63	0.01	63	0.00201	1.19938	2.9e-20	sp|P04217|A1BG_HUMAN/tr|M0R009|M0R009_HUMAN	14	-0.00053	-0.147733
UGP_02.15935.15935.3.0.dta	3242	3588.56	1674.88	3	JGVAQEPVHLDSPAIK	-	1913.68	1913.68	5-4-1-0-0	1	NXV	320	4	0.0462	9	0.06589	0.14021	3.02854	0.42463	T	b6+;b11+;y1+;y5+;y6+;y8+;y10+;y11+;y13+;Y0+;Y0+;Y1+;Y0++;	y10+;Y0+;	sp|P04217|A1BG_HUMAN	K	HQ	63	0	63	0.00201	1.19938	2.9e-20	sp|P04217|A1BG_HUMAN/tr|M0R009|M0R009_HUMAN	14	-0.00053	-0.147733
UGP_02.16619.16619.4.0.dta	3242	3879.65	1674.88	4	JGVAQEPVHLDSPAIK	-	2204.77	2204.77	5-4-2-0-0	1	NXV	598	8	0.20881	16	0.16535	0.30238	5.16875	1.56292	T	b2+;b3+;b4+;b5+;b6+;b11+;b15+;y1+;y3+;y4+;y5+;y6+;y7+;y10+;y11+;y13+;Y0+;Y0+;Y1+;Y0++;Y0++;Y1++;Y2++;Y4++;	y5+;y10+;Y0+;Y1+;Y0++;	sp|P04217|A1BG_HUMAN	K	HQ	63	0	63	0.00201	1.19938	2.9e-20	sp|P04217|A1BG_HUMAN/tr|M0R009|M0R009_HUMAN	14	0.00146	0.37642
UGP_02.16621.16621.3.0.dta	3242	3879.65	1674.88	3	JGVAQEPVHLDSPAIK	-	2204.77	2204.77	5-4-2-0-0	1	NXV	576	8	0.19336	9	0.10619	0.24046	5.16875	1.24288	T	b3+;b6+;b11+;y1+;y4+;y5+;y6+;y10+;y11+;Y0+;Y0+;Y1+;Y0++;Y0++;Y1++;Y2++;Y4++;	y5+;y10+;Y0+;Y1+;Y0++;	sp|P04217|A1BG_HUMAN	K	HQ	63	0	63	0.00201	1.19938	2.9e-20	sp|P04217|A1BG_HUMAN/tr|M0R009|M0R009_HUMAN	14	0.0049	1.26333
UGP_02.16733.16733.3.0.dta	2269	3063.29	1149.61	3	LVJEVTEFAK	-	1913.68	1913.68	5-4-1-0-0	3	NXV	216	6	0.08761	6	0.0235	0.10415	3.07882	0.32064	T	b4+;b6+;y4+;y5+;y6+;y7+;Y0+;Y0+;Y1+;Y1+;Y2+;Y4++;	Y0+;Y1+;	sp|P02768|ALBU_HUMAN	K	TC	66	0.01	68	0.00155	1.34712	1.84e-10	sp|P02768|ALBU_HUMAN/tr|A0A087WWT3|A0A087WWT3_HUMAN/tr|A0A0C4DGB6|A0A0C4DGB6_HUMAN/tr|H7C013|H7C013_HUMAN	13	0.00192	0.626984
UGP_02.16763.16763.3.0.dta	2269	3063.29	1149.61	3	LVJEVTEFAK	-	1913.68	1913.68	5-4-1-0-0	3	NXV	216	7	0.20544	8	0.05731	0.1868	3.07882	0.57511	T	b4+;b5+;b6+;b8+;y4+;y5+;y6+;y8+;Y0+;Y0+;Y1+;Y1+;Y2+;Y4+;Y3++;	Y0+;Y1+;	sp|P02768|ALBU_HUMAN	K	TC	66	0	68	0.00155	1.34712	1.84e-10	sp|P02768|ALBU_HUMAN/tr|A0A087WWT3|A0A087WWT3_HUMAN/tr|A0A0C4DGB6|A0A0C4DGB6_HUMAN/tr|H7C013|H7C013_HUMAN	13	0.00194	0.633515
UGP_02.16780.16780.3.3.dta	2269	3057.31	1149.61	3	LVJEVTEFAK	-	1907.7	1907.71	3-7-0-0-0	3	NXV	214	9	0.23484	7	0.03257	0.18897	3.88665	0.73447	T	b4+;b6+;b7+;b8+;y5+;y6+;y8+;Y0+;Y0+;Y1+;Y1+;Y2+;Y2+;Y3+;Y4+;Y5+;	Y0+;Y1+;Y4+;	sp|P02768|ALBU_HUMAN	K	TC	66	0	68	0.00155	1.34712	1.84e-10	sp|P02768|ALBU_HUMAN/tr|A0A087WWT3|A0A087WWT3_HUMAN/tr|A0A0C4DGB6|A0A0C4DGB6_HUMAN/tr|H7C013|H7C013_HUMAN	13	0.0142	4.64615
UGP_02.16781.16781.3.0.dta	2269	3063.29	1149.61	3	LVJEVTEFAK	-	1913.68	1913.68	5-4-1-0-0	3	NXV	216	7	0.16173	10	0.05445	0.17605	3.07882	0.54202	T	b4+;b5+;b6+;b7+;b9+;y4+;y5+;y6+;y7+;y8+;Y0+;Y0+;Y1+;Y1+;Y2+;Y3+;Y4+;	Y0+;Y1+;	sp|P02768|ALBU_HUMAN	K	TC	66	0	68	0.00155	1.34712	1.84e-10	sp|P02768|ALBU_HUMAN/tr|A0A087WWT3|A0A087WWT3_HUMAN/tr|A0A0C4DGB6|A0A0C4DGB6_HUMAN/tr|H7C013|H7C013_HUMAN	13	0.00194	0.633515
UGP_02.16852.16852.3.0.dta	2269	3063.29	1149.61	3	LVJEVTEFAK	-	1913.68	1913.68	5-4-1-0-0	3	NXV	208	7	0.26552	9	0.06405	0.21984	4.59625	1.01045	T	b3+;b4+;b5+;b8+;b9+;y5+;y6+;y7+;y8+;Y0+;Y0+;Y1+;Y1+;Y2+;Y3+;Y4+;	y5+;Y0+;Y1+;Y4+;	sp|P02768|ALBU_HUMAN	K	TC	66	0	68	0.00155	1.34712	1.84e-10	sp|P02768|ALBU_HUMAN/tr|A0A087WWT3|A0A087WWT3_HUMAN/tr|A0A0C4DGB6|A0A0C4DGB6_HUMAN/tr|H7C013|H7C013_HUMAN	13	0.00089	0.290633
UGP_02.16869.16869.3.0.dta	2269	3063.29	1149.61	3	LVJEVTEFAK	-	1913.68	1913.68	5-4-1-0-0	3	NXV	218	6	0.17699	7	0.04208	0.14883	3.88665	0.57843	T	b4+;b5+;b6+;y4+;y5+;y6+;y7+;Y0+;Y0+;Y1+;Y1+;Y2+;Y4+;	y5+;Y0+;Y1+;	sp|P02768|ALBU_HUMAN	K	TC	66	0	68	0.00155	1.34712	1.84e-10	sp|P02768|ALBU_HUMAN/tr|A0A087WWT3|A0A087WWT3_HUMAN/tr|A0A0C4DGB6|A0A0C4DGB6_HUMAN/tr|H7C013|H7C013_HUMAN	13	0.0014	0.457175
UGP_02.16999.16999.2.0.dta	2269	3063.28	1149.61	2	LVJEVTEFAK	-	1913.67	1913.68	5-4-1-0-0	3	NXV	224	8	0.31594	9	0.05847	0.24013	5.24268	1.25892	T	b4+;b5+;b8+;b9+;y4+;y5+;y6+;y7+;y8+;Y0+;Y0+;Y1+;Y1+;Y2+;Y3+;Y4+;Y5+;	Y0+;Y1+;Y2+;Y3+;Y4+;	sp|P02768|ALBU_HUMAN	K	TC	66	0	68	0.00155	1.34712	1.84e-10	sp|P02768|ALBU_HUMAN/tr|A0A087WWT3|A0A087WWT3_HUMAN/tr|A0A0C4DGB6|A0A0C4DGB6_HUMAN/tr|H7C013|H7C013_HUMAN	13	0.00804	2.6255
UGP_02.17922.17922.3.0.dta	2269	3354.38	1149.61	3	LVJEVTEFAK	-	2204.77	2204.77	5-4-2-0-0	3	NXV	398	8	0.28494	4	0.02853	0.18764	3.88665	0.72928	T	b4+;y4+;y5+;y6+;Y0+;Y0+;Y1+;Y1+;Y2+;Y3+;Y4+;Y5+;	Y0+;Y1+;Y4+;	sp|P02768|ALBU_HUMAN	K	TC	66	0	68	0.00155	1.34712	1.84e-10	sp|P02768|ALBU_HUMAN/tr|A0A087WWT3|A0A087WWT3_HUMAN/tr|A0A0C4DGB6|A0A0C4DGB6_HUMAN/tr|H7C013|H7C013_HUMAN	13	0.00197	0.587468
UGP_02.17992.17992.4.1.dta	2269	3354.38	1149.61	4	LVJEVTEFAK	-	2204.77	2204.77	5-4-2-0-0	3	NXV	398	9	0.26311	8	0.03577	0.21435	3.07882	0.65996	T	b4+;b8+;b9+;y4+;y5+;y6+;y7+;y8+;Y0+;Y0+;Y1+;Y1+;Y2+;Y3+;Y4+;Y5+;Y1++;	Y0+;Y1+;	sp|P02768|ALBU_HUMAN	K	TC	66	0	68	0.00155	1.34712	1.84e-10	sp|P02768|ALBU_HUMAN/tr|A0A087WWT3|A0A087WWT3_HUMAN/tr|A0A0C4DGB6|A0A0C4DGB6_HUMAN/tr|H7C013|H7C013_HUMAN	13	0.00412	1.22861
UGP_02.18402.18402.3.0.dta	2269	3354.39	1149.61	3	LVJEVTEFAK	-	2204.77	2204.77	5-4-2-0-0	3	NXV	400	5	0.22854	6	0.0273	0.14143	3.88665	0.54967	T	b4+;b7+;b8+;b9+;y4+;y5+;Y0+;Y1+;Y1+;Y3+;Y4+;	Y0+;Y1+;Y4+;	sp|P02768|ALBU_HUMAN	K	TC	66	0	68	0.00155	1.34712	1.84e-10	sp|P02768|ALBU_HUMAN/tr|A0A087WWT3|A0A087WWT3_HUMAN/tr|A0A0C4DGB6|A0A0C4DGB6_HUMAN/tr|H7C013|H7C013_HUMAN	13	0.00107	0.319081
UGP_02.19243.19243.3.0.dta	3244	3531.43	1179.55	3	NEQFJWVSR	-	2351.88	2351.85	5-4-1-0-3	5	NXV	502	2	0.8093	11	0.0809	0.40509	2.62079	1.06166	T	b2+;b3+;b4+;b5+;b6+;b7+;y1+;y2+;y3+;y4+;y7+;Y0+;Y0+;	Y0+;	sp|P10909|CLUS_HUMAN	L	LA	363	0	367	0.00047	0.398123	1.12e-21	sp|P10909|CLUS_HUMAN/tr|H0YAS8|H0YAS8_HUMAN/tr|H0YC35|H0YC35_HUMAN	1	-0.02708	-7.67041
UGP_02.19537.19537.3.0.dta	3244	3540.45	1179.55	3	NEQFJWVSR	-	2360.89	2360.86	4-7-1-0-0	5	NXV	502	2	0.39614	8	0.07867	0.26414	3.27048	0.86387	T	b2+;b3+;b4+;b5+;b6+;y1+;y4+;y7+;Y0+;Y0+;	y1+;Y0+;	sp|P10909|CLUS_HUMAN	L	LA	363	0	367	0.00047	0.398123	1.12e-21	sp|P10909|CLUS_HUMAN/tr|H0YAS8|H0YAS8_HUMAN/tr|H0YC35|H0YC35_HUMAN	1	-0.02946	-8.32329
UGP_02.19918.19918.3.0.dta	3792	3330.38	1125.6	3	QGHJSVFLIK	0,Gln->pyro-Glu[AnyN-termQ];	2204.77	2204.77	5-4-2-0-0	4	NXV	334	4	0.17301	3	0.02943	0.14879	3.07882	0.45809	T	b5+;b7+;b8+;Y0+;Y0+;Y1+;Y2+;	Y0+;Y1+;	sp|P02790|HEMO_HUMAN	R	GD	103	0	106	-0.00157	-1.39359	2.22e-20	sp|P02790|HEMO_HUMAN/tr|Q9BS19|Q9BS19_HUMAN	6	-0.0022	-0.660785
UGP_02.21421.21421.3.0.dta	4987	4035.8	2349.22	3	LALVSGNJTVPFAVSLVDSTSEK	7,Deamidated[N];	1686.58	1686.59	7-2-0-0-1	8	NXV	190	0	0	3	0.07349	0.09494	3.01824	0.28655	T	b2+;b3+;y11+;	b2+;b3+;	sp|P07225|PROS_HUMAN	M	SQ	524	0.01	531	0.01989	8.46303	7.36e-37	sp|P07225|PROS_HUMAN/tr|G5E9F8|G5E9F8_HUMAN	1	0.00321	0.79558
UGP_02.21440.21440.4.0.dta	4987	4035.78	2349.22	4	LALVSGNJTVPFAVSLVDSTSEK	7,Deamidated[N];	1686.56	1686.54	N(NH(HN(HEX&n-acetyl&sulfate))(HH))(F)	8	NXV	234	0	0	4	0.06795	0.12571	2.04148	0.25663	T	b2+;b3+;y11+;y13+;	b3+;	sp|P07225|PROS_HUMAN	M	SQ	524	0.01	531	0.01989	8.46303	7.36e-37	sp|P07225|PROS_HUMAN/tr|G5E9F8|G5E9F8_HUMAN	1	-0.0169	-4.18857
UGP_02.22670.22670.3.0.dta	3508	3345.45	1234.68	3	LKYEJEVALR	-	2110.78	2110.79	3-8-0-0-0	5	NXV	298	0	0	5	0.05589	0.12569	2.01646	0.25346	T	b4++;y1+;y2+;y3+;y5++;	y1+;	sp|P13645|K1C10_HUMAN	R	QS	236	0.01	240	-0.00152	-1.23011	5.38e-14	sp|P13645|K1C10_HUMAN	7	0.01698	5.0771
UGP_02.23441.23441.3.0.dta	5018	4000.7	1754.91	3	CAJLVPVPITNATLDR	1,Carbamidomethyl[C];11,Deamidated[N];	2245.79	2245.8	4-5-2-0-0	3	NXV	630	1	0.01033	5	0.05198	0.11121	2.04906	0.22787	T	y1+;y2+;y4+;y5+;y11+;Y2++;	y1+;	sp|P19652|A1AG2_HUMAN	L	IT	23	0.01	25	-0.00671	-3.82143	1.59e-32	sp|P19652|A1AG2_HUMAN	1	0.00457	1.14259
UGP_02.26418.26418.4.1.dta	1873	3279.34	1364.66	4	VAJYVDWINDR	-	1914.68	1914.7	5-4-0-0-2	3	NXV	362	0	0	3	0.07001	0.08265	3.06703	0.25349	T	b2+;y1+;y10+;	b2+;y10+;	sp|Q04756|HGFA_HUMAN	R	IR	634	0.01	636	0.00021	0.153774	7.68e-28	sp|Q04756|HGFA_HUMAN/tr|D6RAR4|D6RAR4_HUMAN	7	0.01753	5.34726
UGP_02.26462.26462.4.2.dta	1873	3279.34	1364.66	4	VAJYVDWINDR	-	1914.68	1914.7	5-4-0-0-2	3	NXV	360	0	0	3	0.06774	0.08181	3.06703	0.25091	T	b2+;y1+;y10+;	b2+;y10+;	sp|Q04756|HGFA_HUMAN	R	IR	634	0.01	636	0.00021	0.153774	7.68e-28	sp|Q04756|HGFA_HUMAN/tr|D6RAR4|D6RAR4_HUMAN	7	0.01738	5.30151
UGP_02.28835.28835.5.1.dta	5016	5970.41	3765.62	5	TYEDDSPEWFKEDJAVQPNSSYTYVWHATER	19,Deamidated[N];	2204.79	2204.77	5-4-2-0-0	14	NXV	744	0	0	7	0.11516	0.15461	1.88694	0.29175	T	b2+;y3+;y4+;y5+;y6+;y8+;y9+;	y6+;	sp|P12259|FA5_HUMAN	K	SG	1685	0.01	1698	0.00202	0.536291	1.24e-28	sp|P12259|FA5_HUMAN/tr|A0A0A0MRJ7|A0A0A0MRJ7_HUMAN	7	-0.01417	-2.37377
UGP_02.32149.32149.4.3.dta	4982	4842.08	2126.12	4	CAJLVPVPITNATLDQITGK	1,Carbamidomethyl[C];11,Deamidated[N];	2715.97	2715.96	6-5-2-0-1	3	NXV	432	0	0	5	0.22485	0.21972	4.53585	0.99663	T	b2+;b3+;b4+;b5+;y3+;	b2+;b3+;b4+;b5+;	sp|P02763|A1AG1_HUMAN	L	WF	23	0	25	0.00379	1.78177	7.07e-32	sp|P02763|A1AG1_HUMAN	2	-0.00552	-1.14024
UGP_02.32151.32151.4.2.dta	4982	4696.05	2126.12	4	CAJLVPVPITNATLDQITGK	1,Carbamidomethyl[C];11,Deamidated[N];	2569.93	2569.9	6-5-2-0-0	3	NXV	280	0	0	8	0.07425	0.15654	3.03379	0.47492	T	b3+;b4+;b5+;y3+;y5+;y6+;y8+;y9+;	b3+;b4+;	sp|P02763|A1AG1_HUMAN	L	WF	23	0	25	0.00379	1.78177	7.07e-32	sp|P02763|A1AG1_HUMAN	2	-0.02701	-5.75285
UGP_02.32168.32168.4.3.dta	4982	4696.05	2126.12	4	CAJLVPVPITNATLDQITGK	1,Carbamidomethyl[C];11,Deamidated[N];	2569.93	2569.9	6-5-2-0-0	3	NXV	288	1	0.00286	11	0.19718	0.19629	3.8331	0.75239	T	b2+;b3+;b5+;b6+;b7+;y3+;y5+;y6+;y7+;y8+;y9+;Y1+;	b2+;b3+;b5+;	sp|P02763|A1AG1_HUMAN	L	WF	23	0	25	0.00379	1.78177	7.07e-32	sp|P02763|A1AG1_HUMAN	2	-0.0267	-5.68682
UGP_02.32395.32395.6.3.dta	4746	5341.25	1895.05	6	JLVPVPITNATLDQITGK	9,Deamidated[N];	3446.2	3446.23	8-7-2-0-1	1	NXV	558	0	0	12	0.19107	0.20697	3.82069	0.79078	T	y3+;y4+;y5+;y6+;y7+;y9+;y10+;y11+;y12+;y13+;y14+;y15+;	y3+;y11+;y13+;	sp|P02763|A1AG1_HUMAN	A	WF	25	0	25	-0.0023	-1.21306	4.49e-33	sp|P02763|A1AG1_HUMAN	1	0.02239	4.19271
UGP_02.32397.32397.6.3.dta	4746	5341.25	1895.05	6	JLVPVPITNATLDQITGK	9,Deamidated[N];	3446.2	3446.23	8-7-2-0-1	1	NXV	558	0	0	10	0.14635	0.19458	3.02335	0.58829	T	b2+;y3+;y4+;y5+;y6+;y7+;y9+;y11+;y13+;y14+;	y11+;y13+;	sp|P02763|A1AG1_HUMAN	A	WF	25	0	25	-0.0023	-1.21306	4.49e-33	sp|P02763|A1AG1_HUMAN	1	0.02239	4.19271
UGP_02.32776.32776.4.0.dta	4982	5134.18	2126.12	4	CAJLVPVPITNATLDQITGK	1,Carbamidomethyl[C];11,Deamidated[N];	3008.06	3008.08	6-5-2-0-3	3	NXV	504	0	0	5	0.17399	0.19455	3.8331	0.74573	T	b3+;b4+;b5+;b7+;y6+;	b3+;b4+;b5+;	sp|P02763|A1AG1_HUMAN	L	WF	23	0	25	0.00379	1.78177	7.07e-32	sp|P02763|A1AG1_HUMAN	2	0.01507	2.93582
UGP_02.32804.32804.4.1.dta	4982	4987.12	2126.12	4	CAJLVPVPITNATLDQITGK	1,Carbamidomethyl[C];11,Deamidated[N];	2861.01	2861	6-5-3-0-0	3	NXV	526	2	0.00452	9	0.14728	0.20991	3.8331	0.80461	T	b3+;b4+;b5+;b6+;b7+;y3+;y5+;y6+;y13+;Y1++;Y5++;	b3+;b4+;b5+;	sp|P02763|A1AG1_HUMAN	L	WF	23	0	25	0.00379	1.78177	7.07e-32	sp|P02763|A1AG1_HUMAN	2	-0.00933	-1.87119
UGP_02.32819.32819.4.0.dta	4982	5133.18	2126.12	4	CAJLVPVPITNATLDQITGK	1,Carbamidomethyl[C];11,Deamidated[N];	3007.06	3007.06	6-5-3-0-1	3	NXV	588	0	0	8	0.13687	0.18197	3.8331	0.69749	T	b3+;b4+;b5+;b6+;b7+;y3+;y6+;y8+;	b3+;b4+;b5+;	sp|P02763|A1AG1_HUMAN	L	WF	23	0	25	0.00379	1.78177	7.07e-32	sp|P02763|A1AG1_HUMAN	2	-0.00585	-1.13987
UGP_02.33188.33188.4.1.dta	1256	4597.91	1927.9	4	FJAVLTNPQGDYDTSTGK	-	2670.01	2669.99	5-7-0-0-3	2	NXV	878	2	0.00669	4	0.07403	0.10418	3.02335	0.31497	T	b2+;b3+;b12+;y1+;Y1++;Y1++;	b2+;y1+;	sp|P02747|C1QC_HUMAN	R	FT	140	0.01	141	-0.00192	-0.995394	1.17e-28	sp|P02747|C1QC_HUMAN	7	-0.01694	-3.68507
UGP_02.34725.34725.3.1.dta	1258	3453.43	1928.89	3	FJAVLTNPQGDYDTSTGK	7,Deamidated[N];	1524.55	1524.53	6-2-0-0-1	2	NXV	500	1	0.00122	3	0.06005	0.07837	2.87976	0.2257	T	b2+;b3+;y1+;Y1++;	b2+;y1+;	sp|P02747|C1QC_HUMAN	R	FT	140	0.01	141	0.01797	9.31142	6.64e-21	sp|P02747|C1QC_HUMAN	7	-0.01141	-3.30491
UGP_02.35803.35803.4.0.dta	4753	5555.5	3095.54	4	PSTGTGVMLALVSGNJTVPFAVSLVDSTSEK	8,Oxidation[M];15,Deamidated[N];	2459.95	2459.93	3-9-0-0-1	16	NXV	106	0	0	11	0.17702	0.21568	3.54264	0.76408	T	y1+;y3+;y4+;y5+;y6+;y7+;y8+;y9+;y10+;y11+;y13+;	y5+;y9+;y13+;	sp|P07225|PROS_HUMAN	R	SQ	516	0	531	0.02053	6.62996	1.74e-26	sp|P07225|PROS_HUMAN/tr|G5E9F8|G5E9F8_HUMAN	7	-0.02346	-4.22359
UGP_02.6659.6659.4.0.dta	3447	3825.6	1620.82	4	DJSVHWERPQKPK	-	2204.78	2204.77	5-4-2-0-0	2	NXV	648	5	0.10702	4	0.04722	0.10602	2.93654	0.31132	T	y2+;y6+;y9+;y9++;Y1+;Y0++;Y1++;Y3++;Y4++;	Y1+;Y1++;	sp|P01023|A2MG_HUMAN	K	AP	1178	0.01	1179	-0.00016	-0.098655	7.59e-12	sp|P01023|A2MG_HUMAN	7	-0.00536	-1.40145
UGP_02.6662.6662.4.0.dta	3447	3825.6	1620.82	4	DJSVHWERPQKPK	-	2204.78	2204.77	5-4-2-0-0	2	NXV	654	4	0.15781	3	0.03771	0.10758	2.93654	0.31591	T	y2+;y6+;y8+;Y1+;Y0++;Y0++;Y1++;	Y1+;Y1++;	sp|P01023|A2MG_HUMAN	K	AP	1178	0.01	1179	-0.00016	-0.098655	7.59e-12	sp|P01023|A2MG_HUMAN	7	-0.00565	-1.47728
UGP_02.6720.6720.5.0.dta	3447	3825.6	1620.82	5	DJSVHWERPQKPK	-	2204.77	2204.77	5-4-2-0-0	2	NXV	684	9	0.3553	4	0.03408	0.1918	5.03387	0.96548	T	y2+;y6+;y7+;y11++;Y1+;Y0++;Y0++;Y1++;Y1++;Y2++;Y3++;Y4++;Y5++;	Y1+;Y0++;Y1++;Y2++;Y4++;	sp|P01023|A2MG_HUMAN	K	AP	1178	0	1179	-0.00016	-0.098655	7.59e-12	sp|P01023|A2MG_HUMAN	7	-0.00142	-0.371281
UGP_03.10978.10978.5.0.dta	3242	5009.06	1674.88	5	JGVAQEPVHLDSPAIK	-	3334.18	3334.2	10-7-0-0-2	1	NXV	866	0	0	3	0.1536	0.11353	3.82685	0.43445	T	b2+;b3+;b4+;	b2+;b3+;b4+;	sp|P04217|A1BG_HUMAN	K	HQ	63	0	63	0.00201	1.19938	2.9e-20	sp|P04217|A1BG_HUMAN/tr|M0R009|M0R009_HUMAN	14	0.01974	3.94167
UGP_03.11524.11524.5.0.dta	3242	5009.07	1674.88	5	JGVAQEPVHLDSPAIK	-	3334.19	3334.2	10-7-0-0-2	1	NXV	814	0	0	3	0.11594	0.09645	3.82685	0.36911	T	b2+;b3+;b4+;	b2+;b3+;b4+;	sp|P04217|A1BG_HUMAN	K	HQ	63	0.01	63	0.00201	1.19938	2.9e-20	sp|P04217|A1BG_HUMAN/tr|M0R009|M0R009_HUMAN	14	0.01109	2.21443
UGP_03.11968.11968.3.0.dta	2934	2616.04	872.458	3	QLAJGVDR	-	1743.58	1743.57	NNH(HN(HEX&n-acetyl&sulfate))(HNH)	4	NXV	50	2	0.42734	3	0.0129	0.16976	3.16452	0.53722	T	b4+;b7+;y1+;Y0+;Y0+;	Y0+;Y0+;	sp|P01024|CO3_HUMAN	K	YI	1420	0	1423	0.00179	2.04936	2.31e-14	sp|P01024|CO3_HUMAN/tr|M0QYC8|M0QYC8_HUMAN	7	-0.01535	-5.86988
UGP_03.12911.12911.5.0.dta	3242	5009.03	1674.88	5	JGVAQEPVHLDSPAIK	-	3334.15	3334.2	10-7-0-0-2	1	NXV	1002	0	0	3	0.16051	0.11504	3.82685	0.44024	T	b2+;b3+;b4+;	b2+;b3+;b4+;	sp|P04217|A1BG_HUMAN	K	HQ	63	0	63	0.00201	1.19938	2.9e-20	sp|P04217|A1BG_HUMAN/tr|M0R009|M0R009_HUMAN	14	0.04517	9.0196
UGP_03.16030.16030.3.1.dta	2269	2772.2	1149.61	3	LVJEVTEFAK	-	1622.59	1622.58	5-4-0-0-0	3	NXV	70	6	0.23727	4	0.01511	0.16021	5.24268	0.83994	T	y1+;y4+;y5+;y7+;Y0+;Y1+;Y1+;Y2+;Y3+;Y4+;	Y0+;Y1+;Y2+;Y3+;Y4+;	sp|P02768|ALBU_HUMAN	K	TC	66	0	68	0.00155	1.34712	1.84e-10	sp|P02768|ALBU_HUMAN/tr|A0A087WWT3|A0A087WWT3_HUMAN/tr|A0A0C4DGB6|A0A0C4DGB6_HUMAN/tr|H7C013|H7C013_HUMAN	13	-0.00497	-1.79345
UGP_03.16096.16096.3.1.dta	3242	3588.56	1674.88	3	JGVAQEPVHLDSPAIK	-	1913.68	1913.68	5-4-1-0-0	1	NXV	318	5	0.06733	5	0.02969	0.0963	3.02854	0.29166	T	b6+;b11+;y5+;y10+;y11+;Y0+;Y1+;Y0++;Y1++;Y2++;	Y0+;Y1+;	sp|P04217|A1BG_HUMAN	K	HQ	63	0.01	63	0.00201	1.19938	2.9e-20	sp|P04217|A1BG_HUMAN/tr|M0R009|M0R009_HUMAN	14	-0.00108	-0.301041
UGP_03.16099.16099.3.1.dta	3242	3588.56	1674.88	3	JGVAQEPVHLDSPAIK	-	1913.68	1913.68	5-4-1-0-0	1	NXV	318	6	0.04979	8	0.04569	0.11367	2.04906	0.23291	T	b6+;b11+;b12+;y5+;y6+;y7+;y10+;y11+;Y0+;Y0+;Y1+;Y1+;Y0++;Y1++;	Y0+;	sp|P04217|A1BG_HUMAN	K	HQ	63	0.01	63	0.00201	1.19938	2.9e-20	sp|P04217|A1BG_HUMAN/tr|M0R009|M0R009_HUMAN	14	-0.00108	-0.301041
UGP_03.16116.16116.3.1.dta	3242	3588.56	1674.88	3	JGVAQEPVHLDSPAIK	-	1913.68	1913.68	5-4-1-0-0	1	NXV	312	6	0.07927	6	0.04445	0.10542	4.52881	0.47742	T	b6+;b11+;b14+;y7+;y10+;y11+;Y0+;Y0+;Y1+;Y0++;Y1++;Y2++;	y10+;Y0+;Y1+;Y0++;	sp|P04217|A1BG_HUMAN	K	HQ	63	0	63	0.00201	1.19938	2.9e-20	sp|P04217|A1BG_HUMAN/tr|M0R009|M0R009_HUMAN	14	4e-05	0.0111497
UGP_03.16117.16117.3.1.dta	3242	3588.56	1674.88	3	JGVAQEPVHLDSPAIK	-	1913.68	1913.68	5-4-1-0-0	1	NXV	312	5	0.0878	6	0.05716	0.12678	4.52881	0.57416	T	y5+;y6+;y7+;y10+;y11+;y13+;Y0+;Y1+;Y1+;Y0++;Y1++;	y10+;Y0+;Y1+;Y0++;	sp|P04217|A1BG_HUMAN	K	HQ	63	0	63	0.00201	1.19938	2.9e-20	sp|P04217|A1BG_HUMAN/tr|M0R009|M0R009_HUMAN	14	4e-05	0.0111497
UGP_03.16121.16121.3.1.dta	3242	3588.56	1674.88	3	JGVAQEPVHLDSPAIK	-	1913.68	1913.68	5-4-1-0-0	1	NXV	312	4	0.0782	7	0.06816	0.12896	3.82685	0.4935	T	b6+;b11+;y5+;y6+;y10+;y11+;y13+;Y0+;Y1+;Y0++;Y1++;	y10+;Y0+;Y1+;	sp|P04217|A1BG_HUMAN	K	HQ	63	0	63	0.00201	1.19938	2.9e-20	sp|P04217|A1BG_HUMAN/tr|M0R009|M0R009_HUMAN	14	4e-05	0.0111497
UGP_03.16125.16125.3.0.dta	3242	3588.56	1674.88	3	JGVAQEPVHLDSPAIK	-	1913.68	1913.68	5-4-1-0-0	1	NXV	312	7	0.07244	9	0.06107	0.13499	3.82685	0.51659	T	b6+;b11+;y5+;y6+;y7+;y10+;y11+;y12+;y13+;Y0+;Y0+;Y1+;Y1+;Y0++;Y1++;Y2++;	y10+;Y0+;Y1+;	sp|P04217|A1BG_HUMAN	K	HQ	63	0	63	0.00201	1.19938	2.9e-20	sp|P04217|A1BG_HUMAN/tr|M0R009|M0R009_HUMAN	14	4e-05	0.0111497
UGP_03.16134.16134.3.0.dta	3242	3588.56	1674.88	3	JGVAQEPVHLDSPAIK	-	1913.68	1913.68	5-4-1-0-0	1	NXV	312	4	0.09207	11	0.08347	0.16819	4.52881	0.76171	T	b5+;b6+;b11+;b12+;y1+;y5+;y6+;y7+;y10+;y11+;y13+;Y0+;Y1+;Y0++;Y1++;	y10+;Y0+;Y1+;Y0++;	sp|P04217|A1BG_HUMAN	K	HQ	63	0	63	0.00201	1.19938	2.9e-20	sp|P04217|A1BG_HUMAN/tr|M0R009|M0R009_HUMAN	14	-0.0003	-0.0836225
UGP_03.16156.16156.3.0.dta	3242	3588.56	1674.88	3	JGVAQEPVHLDSPAIK	-	1913.68	1913.68	5-4-1-0-0	1	NXV	324	5	0.07786	11	0.082	0.16129	3.82685	0.61723	T	b6+;b11+;b14+;y1+;y5+;y6+;y7+;y10+;y11+;y12+;y13+;Y0+;Y0+;Y1+;Y0++;Y1++;	y10+;Y0+;Y1+;	sp|P04217|A1BG_HUMAN	K	HQ	63	0	63	0.00201	1.19938	2.9e-20	sp|P04217|A1BG_HUMAN/tr|M0R009|M0R009_HUMAN	14	0.00051	0.142158
UGP_03.16163.16163.3.0.dta	45	3588.56	1674.88	3	JGVAQEPVHLDSPAIK	-	1913.68	1913.68	5-4-1-0-0	1	NXV	324	4	0.09424	11	0.09411	0.17686	3.67158	0.64937	T	b2+;b11+;b15+;y1+;y5+;y6+;y7+;y10+;y11+;y13+;y13++;Y0+;Y1+;Y1+;Y0++;	y10+;Y0+;Y1+;	sp|P04217|A1BG_HUMAN	K	HQ	63	0	63	0.00201	1.19938	2.9e-20	sp|P04217|A1BG_HUMAN/tr|M0R009|M0R009_HUMAN	14	0.00051	0.142158
UGP_03.16831.16831.4.0.dta	3242	3879.65	1674.88	4	JGVAQEPVHLDSPAIK	-	2204.77	2204.77	5-4-2-0-0	1	NXV	596	10	0.20633	18	0.14999	0.29428	5.16875	1.52104	T	b3+;b4+;b5+;b6+;b9+;b11+;b12+;b15+;y1+;y2+;y4+;y5+;y6+;y7+;y10+;y12+;y13+;y15+;Y0+;Y0+;Y1+;Y1+;Y0++;Y1++;Y2++;Y2++;Y3++;Y4++;	y10+;Y0+;Y1+;Y0++;Y1++;	sp|P04217|A1BG_HUMAN	K	HQ	63	0	63	0.00201	1.19938	2.9e-20	sp|P04217|A1BG_HUMAN/tr|M0R009|M0R009_HUMAN	14	0.00251	0.647134
UGP_03.16851.16851.3.0.dta	3242	3879.65	1674.88	3	JGVAQEPVHLDSPAIK	-	2204.77	2204.77	5-4-2-0-0	1	NXV	596	9	0.2243	13	0.1382	0.28777	5.76521	1.65904	T	b3+;b4+;b6+;b11+;y1+;y4+;y5+;y6+;y7+;y10+;y11+;y12+;y13+;Y0+;Y0+;Y1+;Y1+;Y0++;Y0++;Y1++;Y2++;Y3++;	y5+;y10+;Y0+;Y1+;Y0++;Y1++;	sp|P04217|A1BG_HUMAN	K	HQ	63	0	63	0.00201	1.19938	2.9e-20	sp|P04217|A1BG_HUMAN/tr|M0R009|M0R009_HUMAN	14	0.00341	0.879174
UGP_03.16915.16915.5.0.dta	45	3879.65	1674.88	5	JGVAQEPVHLDSPAIK	-	2204.77	2204.77	5-4-2-0-0	1	NXV	588	1	0.02586	18	0.25641	0.29409	4.97717	1.46372	T	b2+;b3+;b4+;b6+;b9+;b11+;b14+;y1+;y2+;y5+;y6+;y7+;y8+;y10+;y11+;y13+;y10++;y13++;Y0++;	b2+;b3+;y5+;y10+;Y0++;	sp|P04217|A1BG_HUMAN	K	HQ	63	0	63	0.00201	1.19938	2.9e-20	sp|P04217|A1BG_HUMAN/tr|M0R009|M0R009_HUMAN	14	-1e-05	-0.00257822
UGP_03.16919.16919.5.0.dta	3242	3879.65	1674.88	5	JGVAQEPVHLDSPAIK	-	2204.77	2204.77	5-4-2-0-0	1	NXV	588	1	0.02408	20	0.25897	0.29669	3.82685	1.13538	T	b2+;b3+;b4+;b6+;b9+;b10+;b11+;b12+;b15+;y1+;y2+;y4+;y5+;y6+;y7+;y8+;y10+;y11+;y12+;y13+;Y0++;	b3+;y10+;Y0++;	sp|P04217|A1BG_HUMAN	K	HQ	63	0	63	0.00201	1.19938	2.9e-20	sp|P04217|A1BG_HUMAN/tr|M0R009|M0R009_HUMAN	14	-1e-05	-0.00257822
UGP_03.16922.16922.5.0.dta	3242	3879.65	1674.88	5	JGVAQEPVHLDSPAIK	-	2204.77	2204.77	5-4-2-0-0	1	NXV	588	2	0.01968	21	0.20837	0.25859	3.02854	0.78316	T	b2+;b3+;b4+;b5+;b6+;b9+;b10+;b11+;b12+;b15+;y1+;y2+;y5+;y6+;y7+;y9+;y10+;y11+;y12+;y13+;y15+;Y0++;Y0++;	b3+;y10+;	sp|P04217|A1BG_HUMAN	K	HQ	63	0	63	0.00201	1.19938	2.9e-20	sp|P04217|A1BG_HUMAN/tr|M0R009|M0R009_HUMAN	14	-1e-05	-0.00257822
UGP_03.16926.16926.5.0.dta	3242	3879.65	1674.88	5	JGVAQEPVHLDSPAIK	-	2204.77	2204.77	5-4-2-0-0	1	NXV	588	2	0.02616	22	0.22243	0.26009	3.82685	0.99532	T	b2+;b3+;b4+;b5+;b6+;b8+;b9+;b10+;b11+;b12+;b14+;b15+;y1+;y2+;y3+;y5+;y6+;y9+;y10+;y11+;y12+;y13+;Y0++;Y1++;	b3+;y10+;Y0++;	sp|P04217|A1BG_HUMAN	K	HQ	63	0	63	0.00201	1.19938	2.9e-20	sp|P04217|A1BG_HUMAN/tr|M0R009|M0R009_HUMAN	14	-1e-05	-0.00257822
UGP_03.16957.16957.4.1.dta	3242	3588.56	1674.88	4	JGVAQEPVHLDSPAIK	-	1913.68	1913.68	5-4-1-0-0	1	NXV	294	5	0.17063	6	0.07547	0.18099	4.52881	0.81967	T	y1+;y2+;y4+;y5+;y10+;y13+;Y0+;Y1+;Y0++;Y1++;Y1++;	y10+;Y0+;Y1+;Y0++;	sp|P04217|A1BG_HUMAN	K	HQ	63	0	63	0.00201	1.19938	2.9e-20	sp|P04217|A1BG_HUMAN/tr|M0R009|M0R009_HUMAN	14	-0.00624	-1.73934
UGP_03.16977.16977.3.0.dta	2269	3063.29	1149.61	3	LVJEVTEFAK	-	1913.68	1913.68	5-4-1-0-0	3	NXV	212	7	0.17966	8	0.03976	0.17546	3.07882	0.54023	T	b4+;b7+;b9+;y4+;y5+;y6+;y7+;y8+;Y0+;Y1+;Y1+;Y2+;Y3+;Y4+;Y4+;	Y0+;Y1+;	sp|P02768|ALBU_HUMAN	K	TC	66	0	68	0.00155	1.34712	1.84e-10	sp|P02768|ALBU_HUMAN/tr|A0A087WWT3|A0A087WWT3_HUMAN/tr|A0A0C4DGB6|A0A0C4DGB6_HUMAN/tr|H7C013|H7C013_HUMAN	13	6e-05	0.0195932
UGP_03.16983.16983.2.0.dta	2269	3063.29	1149.61	2	LVJEVTEFAK	-	1913.68	1913.68	5-4-1-0-0	3	NXV	216	8	0.34522	10	0.06415	0.22815	5.84479	1.3335	T	b4+;b5+;b6+;b7+;b8+;b9+;y4+;y5+;y6+;y7+;Y0+;Y0+;Y1+;Y1+;Y2+;Y3+;Y4+;Y5+;	y5+;Y0+;Y1+;Y2+;Y3+;Y4+;	sp|P02768|ALBU_HUMAN	K	TC	66	0	68	0.00155	1.34712	1.84e-10	sp|P02768|ALBU_HUMAN/tr|A0A087WWT3|A0A087WWT3_HUMAN/tr|A0A0C4DGB6|A0A0C4DGB6_HUMAN/tr|H7C013|H7C013_HUMAN	13	0.0016	0.522486
UGP_03.16984.16984.3.0.dta	2269	3063.29	1149.61	3	LVJEVTEFAK	-	1913.68	1913.68	5-4-1-0-0	3	NXV	212	12	0.24699	10	0.06096	0.23675	4.59625	1.08817	T	b3+;b4+;b6+;b7+;b9+;y4+;y5+;y6+;y7+;y8+;Y0+;Y0+;Y1+;Y1+;Y2+;Y3+;Y4+;Y4+;Y5+;Y1++;Y2++;Y4++;	y5+;Y0+;Y1+;Y4+;	sp|P02768|ALBU_HUMAN	K	TC	66	0	68	0.00155	1.34712	1.84e-10	sp|P02768|ALBU_HUMAN/tr|A0A087WWT3|A0A087WWT3_HUMAN/tr|A0A0C4DGB6|A0A0C4DGB6_HUMAN/tr|H7C013|H7C013_HUMAN	13	6e-05	0.0195932
UGP_03.16988.16988.2.0.dta	2269	3063.29	1149.61	2	LVJEVTEFAK	-	1913.68	1913.68	5-4-1-0-0	3	NXV	216	9	0.22306	6	0.03045	0.17251	3.07882	0.53113	T	b3+;b4+;b7+;y5+;y6+;y7+;Y0+;Y0+;Y1+;Y1+;Y2+;Y3+;Y4+;Y5+;Y1++;	Y0+;Y1+;	sp|P02768|ALBU_HUMAN	K	TC	66	0	68	0.00155	1.34712	1.84e-10	sp|P02768|ALBU_HUMAN/tr|A0A087WWT3|A0A087WWT3_HUMAN/tr|A0A0C4DGB6|A0A0C4DGB6_HUMAN/tr|H7C013|H7C013_HUMAN	13	0.0016	0.522486
UGP_03.16995.16995.3.0.dta	2269	3063.29	1149.61	3	LVJEVTEFAK	-	1913.68	1913.68	5-4-1-0-0	3	NXV	212	8	0.20867	8	0.05746	0.19969	4.59625	0.91782	T	b4+;b7+;b9+;y4+;y5+;y6+;y7+;y8+;Y0+;Y0+;Y1+;Y1+;Y2+;Y3+;Y4+;Y2++;	y5+;Y0+;Y1+;Y4+;	sp|P02768|ALBU_HUMAN	K	TC	66	0	68	0.00155	1.34712	1.84e-10	sp|P02768|ALBU_HUMAN/tr|A0A087WWT3|A0A087WWT3_HUMAN/tr|A0A0C4DGB6|A0A0C4DGB6_HUMAN/tr|H7C013|H7C013_HUMAN	13	0.00034	0.111028
UGP_03.17015.17015.2.0.dta	2269	3063.29	1149.61	2	LVJEVTEFAK	-	1913.68	1913.68	5-4-1-0-0	3	NXV	216	7	0.40896	8	0.06617	0.24284	5.84479	1.41935	T	b4+;b5+;b7+;b9+;y4+;y5+;y6+;y7+;Y0+;Y0+;Y1+;Y1+;Y2+;Y3+;Y4+;	y5+;Y0+;Y1+;Y2+;Y3+;Y4+;	sp|P02768|ALBU_HUMAN	K	TC	66	0	68	0.00155	1.34712	1.84e-10	sp|P02768|ALBU_HUMAN/tr|A0A087WWT3|A0A087WWT3_HUMAN/tr|A0A0C4DGB6|A0A0C4DGB6_HUMAN/tr|H7C013|H7C013_HUMAN	13	0.00159	0.519221
UGP_03.18073.18073.3.0.dta	2269	3354.39	1149.61	3	LVJEVTEFAK	-	2204.77	2204.77	5-4-2-0-0	3	NXV	402	9	0.26978	9	0.03517	0.19534	3.88665	0.75924	T	b4+;b5+;b7+;b8+;b9+;y4+;y5+;y6+;y7+;Y0+;Y0+;Y1+;Y1+;Y2+;Y3+;Y4+;Y4+;Y5+;	Y0+;Y1+;Y4+;	sp|P02768|ALBU_HUMAN	K	TC	66	0	68	0.00155	1.34712	1.84e-10	sp|P02768|ALBU_HUMAN/tr|A0A087WWT3|A0A087WWT3_HUMAN/tr|A0A0C4DGB6|A0A0C4DGB6_HUMAN/tr|H7C013|H7C013_HUMAN	13	0.00029	0.0864799
UGP_03.18133.18133.4.1.dta	2269	3354.39	1149.61	4	LVJEVTEFAK	-	2204.77	2204.77	5-4-2-0-0	3	NXV	398	10	0.2203	8	0.02694	0.19607	3.07882	0.60367	T	b7+;b8+;b9+;y4+;y5+;y6+;y7+;y8+;Y0+;Y0+;Y1+;Y1+;Y2+;Y3+;Y4+;Y5+;Y1++;Y2++;	Y0+;Y1+;	sp|P02768|ALBU_HUMAN	K	TC	66	0	68	0.00155	1.34712	1.84e-10	sp|P02768|ALBU_HUMAN/tr|A0A087WWT3|A0A087WWT3_HUMAN/tr|A0A0C4DGB6|A0A0C4DGB6_HUMAN/tr|H7C013|H7C013_HUMAN	13	0.00162	0.483095
UGP_03.18161.18161.4.0.dta	2269	3354.38	1149.61	4	LVJEVTEFAK	-	2204.77	2204.77	5-4-2-0-0	3	NXV	398	7	0.11257	11	0.04656	0.15235	3.07882	0.46905	T	b4+;b5+;b6+;b7+;b8+;b9+;y4+;y5+;y6+;y7+;y8+;Y0+;Y0+;Y1+;Y1+;Y2+;Y3+;Y2++;	Y0+;Y1+;	sp|P02768|ALBU_HUMAN	K	TC	66	0	68	0.00155	1.34712	1.84e-10	sp|P02768|ALBU_HUMAN/tr|A0A087WWT3|A0A087WWT3_HUMAN/tr|A0A0C4DGB6|A0A0C4DGB6_HUMAN/tr|H7C013|H7C013_HUMAN	13	0.00204	0.608342
UGP_03.18235.18235.2.0.dta	2269	3354.38	1149.61	2	LVJEVTEFAK	-	2204.77	2204.77	5-4-2-0-0	3	NXV	392	6	0.25437	8	0.04943	0.17733	4.59625	0.81504	T	b4+;b5+;b7+;b8+;y4+;y5+;y6+;y7+;Y0+;Y1+;Y1+;Y2+;Y3+;Y4+;	Y1+;Y2+;Y3+;Y4+;	sp|P02768|ALBU_HUMAN	K	TC	66	0	68	0.00155	1.34712	1.84e-10	sp|P02768|ALBU_HUMAN/tr|A0A087WWT3|A0A087WWT3_HUMAN/tr|A0A0C4DGB6|A0A0C4DGB6_HUMAN/tr|H7C013|H7C013_HUMAN	13	0.0025	0.745518
UGP_03.19726.19726.3.2.dta	3508	3310.39	1234.68	3	LKYEJEVALR	-	2075.71	2075.73	6-4-1-0-0	5	NXV	340	6	0.12658	3	0.02321	0.17747	3.77431	0.66983	T	y1+;y2+;y3+;Y1+;Y1+;Y2+;Y1++;Y1++;Y2++;	Y1+;Y2+;Y2++;	sp|P13645|K1C10_HUMAN	R	QS	236	0	240	-0.00152	-1.23011	5.38e-14	sp|P13645|K1C10_HUMAN	7	0.01779	5.37565
UGP_03.19964.19964.3.0.dta	592	3424.44	1161.63	3	JQVSLTCLVK	7,Carbamidomethyl[C];	2262.81	2262.81	5-5-1-0-1	1	NXV	478	3	0.13743	5	0.04081	0.16602	3.07882	0.51113	T	b2+;b8+;y5+;y7+;y8+;Y0+;Y0+;Y1+;	Y0+;Y1+;	sp|P01857|IGHG1_HUMAN	K	GF	244	0	244	8e-05	0.06881	3.48e-13	sp|P01857|IGHG1_HUMAN/sp|P01859|IGHG2_HUMAN/sp|P01860|IGHG3_HUMAN/sp|P01861|IGHG4_HUMAN/tr|A0A0A0MS07|A0A0A0MS07_HUMAN/tr|A0A0A0MS08|A0A0A0MS08_HUMAN/tr|A0A286YES1|A0A286YES1_HUMAN/tr|A0A286YEY4|A0A286YEY4_HUMAN/tr|A0A286YFJ8|A0A286YFJ8_HUMAN	6	-4e-05	-0.0116842
UGP_03.20027.20027.3.2.dta	3792	3331.39	1125.6	3	QGHJSVFLIK	0,Gln->pyro-Glu[AnyN-termQ];	2205.78	2205.79	5-4-1-0-2	4	NXV	400	9	0.2584	3	0.01475	0.15746	3.88665	0.612	T	b7+;b8+;b9+;Y0+;Y0+;Y1+;Y1+;Y2+;Y3+;Y4+;Y5+;Y1++;	Y0+;Y1+;Y4+;	sp|P02790|HEMO_HUMAN	R	GD	103	0	106	-0.00157	-1.39359	2.22e-20	sp|P02790|HEMO_HUMAN/tr|Q9BS19|Q9BS19_HUMAN	6	0.009	2.7024
UGP_03.22645.22645.3.0.dta	3508	3587.58	1234.68	3	LKYEJEVALR	-	2352.91	2352.87	5-4-0-0-5	5	NXV	238	0	0	3	0.04046	0.11978	2.01646	0.24152	T	y1+;y2+;y3+;	y1+;	sp|P13645|K1C10_HUMAN	R	QS	236	0.01	240	-0.00152	-1.23011	5.38e-14	sp|P13645|K1C10_HUMAN	7	-0.03524	-9.82543
UGP_03.23680.23680.4.0.dta	5018	3635.56	1754.91	4	CAJLVPVPITNATLDR	1,Carbamidomethyl[C];11,Deamidated[N];	1880.65	1880.67	3-4-2-0-0	3	NXV	414	2	0.04027	4	0.05494	0.08106	3.02854	0.24548	T	y1+;y4+;y5+;y9+;Y2++;Y3++;	y1+;Y2++;	sp|P19652|A1AG2_HUMAN	L	IT	23	0.01	25	-0.00671	-3.82143	1.59e-32	sp|P19652|A1AG2_HUMAN	1	0.01238	3.4062
UGP_03.25130.25130.3.0.dta	2065	2139.03	1084.64	3	SLPGSLAJVVK	-	1054.39	1054.37	4-2-0-0-0	8	NXV	2	0	0	3	0.13056	0.09965	3.06703	0.30561	T	b2+;y1+;y2+;	y1+;y2+;	sp|Q13201|MMRN1_HUMAN	R	SQ	989	0.01	996	0.00241	2.21992	2.09e-15	sp|Q13201|MMRN1_HUMAN/tr|E7EPG1|E7EPG1_HUMAN	7	-0.0212	-9.91562
UGP_03.25170.25170.3.0.dta	2065	2139.03	1084.64	3	SLPGSLAJVVK	-	1054.39	1054.37	4-2-0-0-0	8	NXV	2	0	0	3	0.14546	0.10866	3.87262	0.42078	T	b2+;y1+;y2+;	b2+;y1+;y2+;	sp|Q13201|MMRN1_HUMAN	R	SQ	989	0	996	0.00241	2.21992	2.09e-15	sp|Q13201|MMRN1_HUMAN/tr|E7EPG1|E7EPG1_HUMAN	7	-0.02033	-9.50871
UGP_03.26500.26500.3.1.dta	5018	4325.79	1754.91	3	CAJLVPVPITNATLDR	1,Carbamidomethyl[C];11,Deamidated[N];	2570.88	2570.93	6-5-1-0-2	3	NXV	1006	1	0.00524	4	0.12229	0.1495	3.82685	0.57211	T	b3+;b4+;b5+;y1+;Y4+;	b3+;b4+;y1+;	sp|P19652|A1AG2_HUMAN	L	IT	23	0	25	-0.00671	-3.82143	1.59e-32	sp|P19652|A1AG2_HUMAN	1	0.0429	9.91967
UGP_03.28973.28973.4.3.dta	5016	5970.42	3765.62	4	TYEDDSPEWFKEDJAVQPNSSYTYVWHATER	19,Deamidated[N];	2204.8	2204.77	5-4-2-0-0	14	NXV	746	1	0.00615	12	0.15926	0.17618	3.56643	0.62833	T	b2+;b13+;b16+;y1+;y3+;y4+;y5+;y6+;y7+;y9+;y12+;y18++;Y0++;	y4+;y5+;y6+;	sp|P12259|FA5_HUMAN	K	SG	1685	0	1698	0.00202	0.536291	1.24e-28	sp|P12259|FA5_HUMAN/tr|A0A0A0MRJ7|A0A0A0MRJ7_HUMAN	7	-0.0237	-3.97022
UGP_03.32300.32300.6.3.dta	4820	5336.25	2126.12	6	CAJLVPVPITNATLDQITGK	1,Carbamidomethyl[C];11,Deamidated[N];	3210.13	3210.14	6-6-3-0-1	3	NXV	580	1	0.00739	12	0.1617	0.1633	3.64194	0.59474	T	y3+;y5+;y6+;y7+;y9+;y10+;y11+;y12+;y13+;y14+;y15+;y13++;Y4++;	y11+;y13+;y13++;	sp|P02763|A1AG1_HUMAN	L	WF	23	0	25	0.00379	1.78177	7.07e-32	sp|P02763|A1AG1_HUMAN	2	0.00688	1.28954
UGP_03.32316.32316.6.0.dta	4746	5342.26	1895.05	6	JLVPVPITNATLDQITGK	9,Deamidated[N];	3447.21	3447.25	8-7-1-0-3	1	NXV	536	0	0	9	0.12806	0.18542	3.02335	0.5606	T	b2+;y3+;y5+;y6+;y7+;y9+;y10+;y11+;y13+;	y11+;y13+;	sp|P02763|A1AG1_HUMAN	A	WF	25	0	25	-0.0023	-1.21306	4.49e-33	sp|P02763|A1AG1_HUMAN	1	0.0357	6.68387
UGP_03.32607.32607.4.3.dta	4982	5133.18	2126.12	4	CAJLVPVPITNATLDQITGK	1,Carbamidomethyl[C];11,Deamidated[N];	3007.07	3007.06	6-5-3-0-1	3	NXV	582	1	0.00169	9	0.15725	0.19974	3.8331	0.76564	T	b3+;b4+;b5+;b6+;b7+;y3+;y6+;y8+;y9+;Y1++;	b3+;b4+;b5+;	sp|P02763|A1AG1_HUMAN	L	WF	23	0	25	0.00379	1.78177	7.07e-32	sp|P02763|A1AG1_HUMAN	2	-0.00816	-1.58997
UGP_03.32658.32658.3.0.dta	4982	5133.18	2126.12	3	CAJLVPVPITNATLDQITGK	1,Carbamidomethyl[C];11,Deamidated[N];	3007.07	3007.06	6-5-3-0-1	3	NXV	570	0	0	6	0.2343	0.22266	4.53585	1.00994	T	b2+;b3+;b4+;b5+;y3+;y8+;	b2+;b3+;b4+;b5+;	sp|P02763|A1AG1_HUMAN	L	WF	23	0	25	0.00379	1.78177	7.07e-32	sp|P02763|A1AG1_HUMAN	2	-0.01129	-2.19984
UGP_03.34489.34489.3.1.dta	1258	3453.43	1928.89	3	FJAVLTNPQGDYDTSTGK	7,Deamidated[N];	1524.55	1524.53	6-2-0-0-1	2	NXV	512	1	0.00642	6	0.06891	0.08383	2.87976	0.24141	T	b2+;b3+;y1+;y17+;y7++;y17++;Y1++;	b2+;y1+;	sp|P02747|C1QC_HUMAN	R	FT	140	0.01	141	0.01797	9.31142	6.64e-21	sp|P02747|C1QC_HUMAN	7	-0.01463	-4.23758
UGP_03.34492.34492.3.1.dta	1258	3453.43	1928.89	3	FJAVLTNPQGDYDTSTGK	7,Deamidated[N];	1524.55	1524.53	6-2-0-0-1	2	NXV	512	0	0	5	0.06306	0.07669	2.87976	0.22084	T	b2+;b3+;b17+;y1+;y7++;	b2+;y1+;	sp|P02747|C1QC_HUMAN	R	FT	140	0.01	141	0.01797	9.31142	6.64e-21	sp|P02747|C1QC_HUMAN	7	-0.01463	-4.23758
UGP_03.34500.34500.3.1.dta	1258	3453.43	1928.89	3	FJAVLTNPQGDYDTSTGK	7,Deamidated[N];	1524.55	1524.53	6-2-0-0-1	2	NXV	512	0	0	5	0.07	0.08056	2.87976	0.23199	T	b2+;b3+;b17+;y1+;y16++;	b2+;y1+;	sp|P02747|C1QC_HUMAN	R	FT	140	0.01	141	0.01797	9.31142	6.64e-21	sp|P02747|C1QC_HUMAN	7	-0.01463	-4.23758
UGP_03.34510.34510.3.1.dta	1258	3453.44	1928.89	3	FJAVLTNPQGDYDTSTGK	7,Deamidated[N];	1524.55	1524.53	6-2-0-0-1	2	NXV	512	0	0	4	0.06	0.07674	2.87976	0.22099	T	b2+;b3+;b12++;y1+;	b2+;y1+;	sp|P02747|C1QC_HUMAN	R	FT	140	0.01	141	0.01797	9.31142	6.64e-21	sp|P02747|C1QC_HUMAN	7	-0.01475	-4.27234
UGP_03.34974.34974.5.1.dta	2913	7925.24	3167.48	5	JSVDELNNNVEAVSQTSSSSFQYMYLLK	-	4757.75	4757.69	8-7-5-0-4	1	NXV	60	0	0	21	0.35778	0.31664	5.44355	1.72363	T	b2+;b3+;b4+;b5+;b8+;b9+;b12+;y1+;y2+;y3+;y4+;y5+;y6+;y10+;y11+;y12+;y13+;y14+;y15+;y16+;y18+;	y2+;y4+;y6+;y12+;y13+;y15+;	sp|P02675|FIBB_HUMAN	R	DL	125	0	125	0.00369	1.1646	1.36e-44	sp|P02675|FIBB_HUMAN	7	-0.06497	-8.19884
UGP_03.35652.35652.5.0.dta	2913	7925.22	3167.48	5	JSVDELNNNVEAVSQTSSSSFQYMYLLK	-	4757.74	4757.69	8-7-5-0-4	1	NXV	52	0	0	12	0.16342	0.20305	2.82407	0.57343	T	b2+;b3+;b5+;b10+;y1+;y2+;y3+;y4+;y5+;y6+;y7+;y9+;	y3+;y4+;	sp|P02675|FIBB_HUMAN	R	DL	125	0	125	0.00369	1.1646	1.36e-44	sp|P02675|FIBB_HUMAN	7	-0.05279	-6.66181
UGP_03.36007.36007.2.3.dta	977	3058.32	957.547	2	QASJGVLIR	-	2100.77	2100.76	4-5-1-0-1	4	NXV	232	0	0	3	0.05021	0.09633	3.09101	0.29777	T	y1+;y3+;y4+;	y1+;y4+;	sp|P15144|AMPN_HUMAN	K	IW	293	0.01	296	0.0011	1.14759	5.05e-23	sp|P15144|AMPN_HUMAN	7	-0.00683	-2.23399
UGP_03.6880.6880.5.0.dta	3447	3825.6	1620.82	5	DJSVHWERPQKPK	-	2204.77	2204.77	5-4-2-0-0	2	NXV	692	9	0.34138	3	0.02902	0.18481	5.03387	0.93031	T	y2+;y8+;y9+;Y1+;Y0++;Y0++;Y1++;Y1++;Y2++;Y3++;Y4++;Y5++;	Y1+;Y0++;Y1++;Y2++;Y4++;	sp|P01023|A2MG_HUMAN	K	AP	1178	0	1179	-0.00016	-0.098655	7.59e-12	sp|P01023|A2MG_HUMAN	7	6e-05	0.015688
UGP_04.10109.10109.3.0.dta	1631	3017.34	1638.85	3	EVQPVELPNCJLVK	10,Carbamidomethyl[C];	1378.48	1378.48	6-2-0-0-0	11	NXV	136	0	0	3	0.25009	0.11603	3.708	0.43025	T	b2+;b3+;b9+;	b2+;b3+;b9+;	sp|P27169|PON1_HUMAN	R	GI	33	0	43	0.00207	1.26232	2.66e-15	sp|P27169|PON1_HUMAN/tr|F8WF42|F8WF42_HUMAN	14	-0.00798	-2.64559
UGP_04.15026.15026.3.0.dta	3242	3297.47	1674.88	3	JGVAQEPVHLDSPAIK	-	1622.59	1622.58	5-4-0-0-0	1	NXV	116	4	0.25081	7	0.13403	0.24728	5.16875	1.27811	T	b3+;y4+;y5+;y7+;y8+;y10+;y13+;Y0+;Y1+;Y0++;Y1++;	y5+;y10+;Y0+;Y1+;Y0++;	sp|P04217|A1BG_HUMAN	K	HQ	63	0	63	0.00201	1.19938	2.9e-20	sp|P04217|A1BG_HUMAN/tr|M0R009|M0R009_HUMAN	14	-0.00449	-1.36207
UGP_04.15794.15794.4.0.dta	3242	3588.56	1674.88	4	JGVAQEPVHLDSPAIK	-	1913.68	1913.68	5-4-1-0-0	1	NXV	318	6	0.22524	12	0.15147	0.28726	5.16875	1.4848	T	b3+;b6+;b11+;y1+;y2+;y4+;y5+;y6+;y7+;y10+;y11+;y13+;Y0+;Y0+;Y1+;Y1+;Y0++;Y1++;	y10+;Y0+;Y1+;Y0++;Y1++;	sp|P04217|A1BG_HUMAN	K	HQ	63	0	63	0.00201	1.19938	2.9e-20	sp|P04217|A1BG_HUMAN/tr|M0R009|M0R009_HUMAN	14	-0.0018	-0.501735
UGP_04.15796.15796.3.0.dta	3242	3588.57	1674.88	3	JGVAQEPVHLDSPAIK	-	1913.69	1913.68	5-4-1-0-0	1	NXV	282	7	0.12159	10	0.08485	0.17837	4.52881	0.80782	T	b4+;b6+;b11+;y4+;y5+;y6+;y7+;y10+;y11+;y13+;Y0+;Y0+;Y1+;Y0++;Y0++;Y1++;Y2++;	y10+;Y0+;Y1+;Y0++;	sp|P04217|A1BG_HUMAN	K	HQ	63	0	63	0.00201	1.19938	2.9e-20	sp|P04217|A1BG_HUMAN/tr|M0R009|M0R009_HUMAN	14	-0.00815	-2.27173
UGP_04.15808.15808.3.2.dta	3242	3588.56	1674.88	3	JGVAQEPVHLDSPAIK	-	1913.68	1913.68	5-4-1-0-0	1	NXV	294	7	0.10317	12	0.08021	0.16601	4.52881	0.75182	T	b6+;b9+;b11+;b12+;y4+;y5+;y6+;y7+;y10+;y11+;y12+;y13+;Y0+;Y0+;Y1+;Y1+;Y0++;Y0++;Y1++;	y10+;Y0+;Y1+;Y0++;	sp|P04217|A1BG_HUMAN	K	HQ	63	0	63	0.00201	1.19938	2.9e-20	sp|P04217|A1BG_HUMAN/tr|M0R009|M0R009_HUMAN	14	-0.00643	-1.7923
UGP_04.15854.15854.3.0.dta	3242	3588.56	1674.88	3	JGVAQEPVHLDSPAIK	-	1913.68	1913.68	5-4-1-0-0	1	NXV	310	6	0.14429	14	0.12419	0.20549	4.52881	0.93062	T	b4+;b6+;b9+;b11+;b12+;b15+;y1+;y2+;y6+;y7+;y10+;y12+;y13+;y15+;Y0+;Y0+;Y1+;Y0++;Y1++;Y2++;	y10+;Y0+;Y1+;Y0++;	sp|P04217|A1BG_HUMAN	K	HQ	63	0	63	0.00201	1.19938	2.9e-20	sp|P04217|A1BG_HUMAN/tr|M0R009|M0R009_HUMAN	14	-0.0039	-1.08709
UGP_04.15864.15864.3.0.dta	3242	3588.56	1674.88	3	JGVAQEPVHLDSPAIK	-	1913.68	1913.68	5-4-1-0-0	1	NXV	310	5	0.20471	8	0.08187	0.17615	5.16875	0.91047	T	b6+;b11+;b12+;b15+;y5+;y7+;y10+;y13+;Y0+;Y1+;Y0++;Y1++;Y1++;	y10+;Y0+;Y1+;Y0++;Y1++;	sp|P04217|A1BG_HUMAN	K	HQ	63	0	63	0.00201	1.19938	2.9e-20	sp|P04217|A1BG_HUMAN/tr|M0R009|M0R009_HUMAN	14	-0.00377	-1.05085
UGP_04.15894.15894.3.0.dta	3242	3588.56	1674.88	3	JGVAQEPVHLDSPAIK	-	1913.68	1913.68	5-4-1-0-0	1	NXV	316	5	0.04851	8	0.04708	0.12436	3.02854	0.37664	T	b6+;b11+;y1+;y5+;y6+;y7+;y10+;y11+;Y0+;Y1+;Y1+;Y0++;Y1++;	y10+;Y0+;	sp|P04217|A1BG_HUMAN	K	HQ	63	0.01	63	0.00201	1.19938	2.9e-20	sp|P04217|A1BG_HUMAN/tr|M0R009|M0R009_HUMAN	14	-0.00354	-0.986744
UGP_04.15909.15909.3.0.dta	3242	3588.56	1674.88	3	JGVAQEPVHLDSPAIK	-	1913.68	1913.68	5-4-1-0-0	1	NXV	324	5	0.07886	6	0.04721	0.11629	4.52881	0.52666	T	b6+;b11+;y5+;y6+;y10+;y11+;Y0+;Y1+;Y0++;Y1++;Y1++;	y10+;Y0+;Y1+;Y0++;	sp|P04217|A1BG_HUMAN	K	HQ	63	0	63	0.00201	1.19938	2.9e-20	sp|P04217|A1BG_HUMAN/tr|M0R009|M0R009_HUMAN	14	-0.00285	-0.794413
UGP_04.15913.15913.3.0.dta	3242	3588.56	1674.88	3	JGVAQEPVHLDSPAIK	-	1913.68	1913.68	5-4-1-0-0	1	NXV	324	5	0.06125	8	0.04423	0.11444	3.02854	0.34659	T	b6+;b11+;y5+;y6+;y7+;y10+;y11+;y12+;Y0+;Y0+;Y1+;Y0++;Y1++;	y10+;Y0+;	sp|P04217|A1BG_HUMAN	K	HQ	63	0.01	63	0.00201	1.19938	2.9e-20	sp|P04217|A1BG_HUMAN/tr|M0R009|M0R009_HUMAN	14	-0.00285	-0.794413
UGP_04.15920.15920.3.0.dta	45	3588.56	1674.88	3	JGVAQEPVHLDSPAIK	-	1913.68	1913.68	5-4-1-0-0	1	NXV	324	6	0.05707	10	0.05416	0.15788	1.95256	0.30826	T	b6+;y1+;y5+;y6+;y7+;y8+;y10+;y11+;y10++;y13++;Y0+;Y0+;Y1+;Y1+;Y0++;Y1++;	Y0+;	sp|P04217|A1BG_HUMAN	K	HQ	63	0.01	63	0.00201	1.19938	2.9e-20	sp|P04217|A1BG_HUMAN/tr|M0R009|M0R009_HUMAN	14	-0.00285	-0.794413
UGP_04.16500.16500.4.0.dta	3242	3879.65	1674.88	4	JGVAQEPVHLDSPAIK	-	2204.77	2204.77	5-4-2-0-0	1	NXV	588	8	0.24483	16	0.15374	0.30397	5.16875	1.57116	T	b3+;b4+;b6+;b9+;b10+;b11+;b12+;y1+;y2+;y4+;y5+;y6+;y7+;y10+;y12+;y13+;Y0+;Y1+;Y1+;Y0++;Y0++;Y1++;Y2++;Y4++;	y10+;Y0+;Y1+;Y0++;Y1++;	sp|P04217|A1BG_HUMAN	K	HQ	63	0	63	0.00201	1.19938	2.9e-20	sp|P04217|A1BG_HUMAN/tr|M0R009|M0R009_HUMAN	14	-5e-05	-0.0128911
UGP_04.16502.16502.3.0.dta	3242	3879.65	1674.88	3	JGVAQEPVHLDSPAIK	-	2204.77	2204.77	5-4-2-0-0	1	NXV	598	12	0.21964	12	0.11865	0.25878	5.16875	1.33757	T	b3+;b11+;b15+;y1+;y5+;y6+;y7+;y10+;y11+;y12+;y13+;y15+;Y0+;Y1+;Y1+;Y4+;Y0++;Y0++;Y1++;Y1++;Y2++;Y2++;Y3++;Y4++;	y10+;Y0+;Y1+;Y0++;Y1++;	sp|P04217|A1BG_HUMAN	K	HQ	63	0	63	0.00201	1.19938	2.9e-20	sp|P04217|A1BG_HUMAN/tr|M0R009|M0R009_HUMAN	14	0.002	0.515644
UGP_04.16605.16605.3.0.dta	2269	3063.29	1149.61	3	LVJEVTEFAK	-	1913.68	1913.68	5-4-1-0-0	3	NXV	224	6	0.16774	8	0.0395	0.16436	3.88665	0.63879	T	b4+;b5+;b9+;y4+;y5+;y6+;y7+;y8+;Y0+;Y1+;Y1+;Y2+;Y4+;Y4+;	Y0+;Y1+;Y4+;	sp|P02768|ALBU_HUMAN	K	TC	66	0	68	0.00155	1.34712	1.84e-10	sp|P02768|ALBU_HUMAN/tr|A0A087WWT3|A0A087WWT3_HUMAN/tr|A0A0C4DGB6|A0A0C4DGB6_HUMAN/tr|H7C013|H7C013_HUMAN	13	-0.00227	-0.741276
UGP_04.16608.16608.3.0.dta	2269	3063.29	1149.61	3	LVJEVTEFAK	-	1913.68	1913.68	5-4-1-0-0	3	NXV	224	9	0.15936	10	0.02943	0.1698	3.07882	0.52278	T	b4+;b5+;b6+;b7+;b9+;y4+;y5+;y6+;y7+;y8+;Y0+;Y0+;Y1+;Y1+;Y2+;Y3+;Y4+;Y4+;Y1++;	Y0+;Y1+;	sp|P02768|ALBU_HUMAN	K	TC	66	0	68	0.00155	1.34712	1.84e-10	sp|P02768|ALBU_HUMAN/tr|A0A087WWT3|A0A087WWT3_HUMAN/tr|A0A0C4DGB6|A0A0C4DGB6_HUMAN/tr|H7C013|H7C013_HUMAN	13	-0.00227	-0.741276
UGP_04.16612.16612.3.0.dta	2269	3063.29	1149.61	3	LVJEVTEFAK	-	1913.68	1913.68	5-4-1-0-0	3	NXV	224	5	0.13399	3	0.01719	0.09873	3.07882	0.30396	T	b4+;b9+;y5+;Y0+;Y1+;Y2+;Y4+;Y5+;	Y0+;Y1+;	sp|P02768|ALBU_HUMAN	K	TC	66	0.01	68	0.00155	1.34712	1.84e-10	sp|P02768|ALBU_HUMAN/tr|A0A087WWT3|A0A087WWT3_HUMAN/tr|A0A0C4DGB6|A0A0C4DGB6_HUMAN/tr|H7C013|H7C013_HUMAN	13	-0.00227	-0.741276
UGP_04.16619.16619.3.0.dta	2269	3063.29	1149.61	3	LVJEVTEFAK	-	1913.68	1913.68	5-4-1-0-0	3	NXV	224	6	0.26808	7	0.05856	0.18187	3.88665	0.70688	T	b4+;b7+;b8+;b9+;y4+;y5+;y6+;Y0+;Y0+;Y1+;Y2+;Y3+;Y4+;	y5+;Y0+;Y1+;	sp|P02768|ALBU_HUMAN	K	TC	66	0	68	0.00155	1.34712	1.84e-10	sp|P02768|ALBU_HUMAN/tr|A0A087WWT3|A0A087WWT3_HUMAN/tr|A0A0C4DGB6|A0A0C4DGB6_HUMAN/tr|H7C013|H7C013_HUMAN	13	-0.00263	-0.858835
UGP_04.16669.16669.2.0.dta	2269	3063.29	1149.61	2	LVJEVTEFAK	-	1913.68	1913.68	5-4-1-0-0	3	NXV	212	5	0.19573	5	0.02688	0.13022	3.88665	0.50612	T	b4+;b6+;b9+;y5+;y7+;Y0+;Y1+;Y1+;Y2+;Y4+;	Y0+;Y1+;Y4+;	sp|P02768|ALBU_HUMAN	K	TC	66	0	68	0.00155	1.34712	1.84e-10	sp|P02768|ALBU_HUMAN/tr|A0A087WWT3|A0A087WWT3_HUMAN/tr|A0A0C4DGB6|A0A0C4DGB6_HUMAN/tr|H7C013|H7C013_HUMAN	13	0.00014	0.0457175
UGP_04.17685.17685.3.0.dta	2269	3354.39	1149.61	3	LVJEVTEFAK	-	2204.78	2204.77	5-4-2-0-0	3	NXV	396	4	0.15993	4	0.02155	0.1085	3.07882	0.33406	T	b4+;b8+;y5+;y6+;Y0+;Y0+;Y1+;Y3+;	Y0+;Y1+;	sp|P02768|ALBU_HUMAN	K	TC	66	0.01	68	0.00155	1.34712	1.84e-10	sp|P02768|ALBU_HUMAN/tr|A0A087WWT3|A0A087WWT3_HUMAN/tr|A0A0C4DGB6|A0A0C4DGB6_HUMAN/tr|H7C013|H7C013_HUMAN	13	-0.00441	-1.31509
UGP_04.17716.17716.3.0.dta	2269	3354.39	1149.61	3	LVJEVTEFAK	-	2204.78	2204.77	5-4-2-0-0	3	NXV	386	8	0.34513	9	0.0421	0.21991	5.24268	1.15293	T	b3+;b4+;b5+;b7+;b8+;b9+;y4+;y5+;y6+;Y0+;Y0+;Y1+;Y1+;Y2+;Y3+;Y4+;Y5+;	Y0+;Y1+;Y3+;Y4+;Y5+;	sp|P02768|ALBU_HUMAN	K	TC	66	0	68	0.00155	1.34712	1.84e-10	sp|P02768|ALBU_HUMAN/tr|A0A087WWT3|A0A087WWT3_HUMAN/tr|A0A0C4DGB6|A0A0C4DGB6_HUMAN/tr|H7C013|H7C013_HUMAN	13	-0.00334	-0.996008
UGP_04.17748.17748.2.0.dta	2269	3355.39	1149.61	2	LVJEVTEFAK	-	2205.77	2205.79	5-4-1-0-2	3	NXV	400	5	0.36758	3	0.03887	0.18803	5.24268	0.98579	T	b4+;b5+;y5+;Y0+;Y1+;Y2+;Y3+;Y4+;	y5+;Y0+;Y1+;Y2+;Y4+;	sp|P02768|ALBU_HUMAN	K	TC	66	0	68	0.00155	1.34712	1.84e-10	sp|P02768|ALBU_HUMAN/tr|A0A087WWT3|A0A087WWT3_HUMAN/tr|A0A0C4DGB6|A0A0C4DGB6_HUMAN/tr|H7C013|H7C013_HUMAN	13	0.01872	5.58079
UGP_04.17848.17848.4.1.dta	2269	3354.39	1149.61	4	LVJEVTEFAK	-	2204.77	2204.77	5-4-2-0-0	3	NXV	404	5	0.12142	7	0.0322	0.13959	3.07882	0.42978	T	b4+;b8+;y4+;y5+;y6+;y7+;y8+;Y0+;Y0+;Y1+;Y1+;Y2+;	Y0+;Y1+;	sp|P02768|ALBU_HUMAN	K	TC	66	0	68	0.00155	1.34712	1.84e-10	sp|P02768|ALBU_HUMAN/tr|A0A087WWT3|A0A087WWT3_HUMAN/tr|A0A0C4DGB6|A0A0C4DGB6_HUMAN/tr|H7C013|H7C013_HUMAN	13	-0.00019	-0.0566593
UGP_04.17861.17861.4.0.dta	2269	3354.39	1149.61	4	LVJEVTEFAK	-	2204.77	2204.77	5-4-2-0-0	3	NXV	404	4	0.10641	6	0.02874	0.1228	3.07882	0.37809	T	b4+;b7+;y4+;y5+;y6+;y8+;Y0+;Y0+;Y1+;Y2+;	Y0+;Y1+;	sp|P02768|ALBU_HUMAN	K	TC	66	0.01	68	0.00155	1.34712	1.84e-10	sp|P02768|ALBU_HUMAN/tr|A0A087WWT3|A0A087WWT3_HUMAN/tr|A0A0C4DGB6|A0A0C4DGB6_HUMAN/tr|H7C013|H7C013_HUMAN	13	-0.0004	-0.119283
UGP_04.18194.18194.3.0.dta	2269	3354.39	1149.61	3	LVJEVTEFAK	-	2204.78	2204.77	5-4-2-0-0	3	NXV	398	6	0.29437	6	0.03061	0.17989	4.59625	0.82683	T	b4+;b8+;b9+;y4+;y5+;y7+;Y0+;Y1+;Y2+;Y3+;Y4+;Y5+;	Y0+;Y1+;Y2+;Y4+;	sp|P02768|ALBU_HUMAN	K	TC	66	0	68	0.00155	1.34712	1.84e-10	sp|P02768|ALBU_HUMAN/tr|A0A087WWT3|A0A087WWT3_HUMAN/tr|A0A0C4DGB6|A0A0C4DGB6_HUMAN/tr|H7C013|H7C013_HUMAN	13	-0.00557	-1.66101
UGP_04.18209.18209.3.0.dta	2269	3354.39	1149.61	3	LVJEVTEFAK	-	2204.78	2204.77	5-4-2-0-0	3	NXV	398	7	0.21325	9	0.04955	0.17125	3.07882	0.52725	T	b4+;b5+;b7+;b8+;b9+;y4+;y5+;y6+;y7+;Y0+;Y0+;Y1+;Y1+;Y2+;Y3+;Y4+;	Y0+;Y1+;	sp|P02768|ALBU_HUMAN	K	TC	66	0	68	0.00155	1.34712	1.84e-10	sp|P02768|ALBU_HUMAN/tr|A0A087WWT3|A0A087WWT3_HUMAN/tr|A0A0C4DGB6|A0A0C4DGB6_HUMAN/tr|H7C013|H7C013_HUMAN	13	-0.00557	-1.66101
UGP_04.19453.19453.3.5.dta	3508	3310.39	1234.68	3	LKYEJEVALR	-	2075.71	2075.73	6-4-1-0-0	5	NXV	336	5	0.07601	3	0.03437	0.16667	3.77431	0.62906	T	y1+;y2+;y3+;Y1+;Y2+;Y2+;Y1++;Y2++;	y1+;Y2+;Y2++;	sp|P13645|K1C10_HUMAN	R	QS	236	0	240	-0.00152	-1.23011	5.38e-14	sp|P13645|K1C10_HUMAN	7	0.01876	5.66876
UGP_04.21809.21809.3.1.dta	2122	4124.79	2123.11	3	VVNNSPQPQJVVFDVQIPK	4,Deamidated[N];	2001.68	2001.69	5-3-2-0-0	10	NXV	400	0	0	4	0.16095	0.08992	3.04454	0.27377	T	b3+;y6+;y7+;y8+;	y6+;y7+;	sp|P19823|ITIH2_HUMAN	K	GA	94	0.01	103	0.01586	7.46665	1.84e-24	sp|P19823|ITIH2_HUMAN/tr|Q5T985|Q5T985_HUMAN/tr|Q5T987|Q5T987_HUMAN	7	0.01105	2.67958
UGP_04.22575.22575.2.0.dta	3508	3831.69	1234.68	2	LKYEJEVALR	-	2597.01	2596.98	4-6-0-0-5	5	NXV	240	0	0	3	0.0668	0.14421	2.01646	0.29079	T	y1+;y2+;y3+;	y1+;	sp|P13645|K1C10_HUMAN	R	QS	236	0.01	240	-0.00152	-1.23011	5.38e-14	sp|P13645|K1C10_HUMAN	7	-0.0372	-9.71096
UGP_04.23260.23260.4.0.dta	5018	3635.57	1754.91	4	CAJLVPVPITNATLDR	1,Carbamidomethyl[C];11,Deamidated[N];	1880.66	1880.67	3-4-2-0-0	3	NXV	404	2	0.04912	3	0.0534	0.0839	3.02854	0.25408	T	y1+;y5+;y9+;Y2++;Y3++;	y1+;Y2++;	sp|P19652|A1AG2_HUMAN	L	IT	23	0.01	25	-0.00671	-3.82143	1.59e-32	sp|P19652|A1AG2_HUMAN	1	0.0101	2.77889
UGP_04.25658.25658.3.0.dta	5018	4228.74	1754.91	3	CAJLVPVPITNATLDR	1,Carbamidomethyl[C];11,Deamidated[N];	2473.83	2473.87	9-5-0-0-0	3	NXV	1046	0	0	3	0.47354	0.16983	3.82685	0.64991	T	y1+;y5+;y13+;	y1+;y5+;y13+;	sp|P19652|A1AG2_HUMAN	L	IT	23	0	25	-0.00671	-3.82143	1.59e-32	sp|P19652|A1AG2_HUMAN	1	0.0391	9.24853
UGP_04.27655.27655.4.1.dta	3957	6012.56	2454.32	4	SNTVASLHTEKNTLELSJGVIVK	-	3558.24	3558.25	6-7-4-0-0	18	NXV	318	1	0.10243	3	0.0498	0.09482	2.84284	0.26956	T	y1+;y2+;y5+;Y3++;	y2+;Y3++;	sp|P04114|APOB_HUMAN	K	IN	2854	0.01	2871	-0.0168	-6.84238	1.91e-07	sp|P04114|APOB_HUMAN	5	0.01696	2.82124
UGP_04.28854.28854.4.1.dta	4283	5386.21	2629.18	4	LVJEVTEFAKTCVADESAENCDK	0,Carbamyl[AnyN-term];12,Carbamidomethyl[C];21,Carbamidomethyl[C];	2757.03	2756.99	5-6-2-0-1	3	NXV	898	0	0	5	0.10258	0.09871	2.85587	0.2819	T	b3+;b4+;y3+;y4+;y7+;	b4+;y4+;	sp|P02768|ALBU_HUMAN	K	SL	66	0.01	68	0.00126	0.471351	4.08e-17	sp|P02768|ALBU_HUMAN/tr|H7C013|H7C013_HUMAN/tr|A0A087WWT3|A0A087WWT3_HUMAN/tr|A0A0C4DGB6|A0A0C4DGB6_HUMAN	1	-0.04174	-7.75081
UGP_04.32121.32121.4.3.dta	4982	5133.19	2126.12	4	CAJLVPVPITNATLDQITGK	1,Carbamidomethyl[C];11,Deamidated[N];	3007.08	3007.06	6-5-3-0-1	3	NXV	534	1	0.00292	11	0.2366	0.24153	4.53585	1.09554	T	b2+;b3+;b4+;b5+;b6+;b7+;y3+;y5+;y6+;y7+;y9+;Y0++;	b2+;b3+;b4+;b5+;	sp|P02763|A1AG1_HUMAN	L	WF	23	0	25	0.00379	1.78177	7.07e-32	sp|P02763|A1AG1_HUMAN	2	-0.01944	-3.78785
UGP_04.32133.32133.4.5.dta	4982	5133.19	2126.12	4	CAJLVPVPITNATLDQITGK	1,Carbamidomethyl[C];11,Deamidated[N];	3007.08	3007.06	6-5-3-0-1	3	NXV	534	0	0	11	0.19124	0.2106	3.8331	0.80724	T	b2+;b3+;b4+;b5+;b6+;b7+;y3+;y4+;y5+;y6+;y10+;	b2+;b3+;b4+;	sp|P02763|A1AG1_HUMAN	L	WF	23	0	25	0.00379	1.78177	7.07e-32	sp|P02763|A1AG1_HUMAN	2	-0.01944	-3.78785
UGP_04.32166.32166.3.0.dta	4982	5133.2	2126.12	3	CAJLVPVPITNATLDQITGK	1,Carbamidomethyl[C];11,Deamidated[N];	3007.08	3007.06	6-5-3-0-1	3	NXV	498	1	0.00854	6	0.23572	0.25151	4.53585	1.14082	T	b2+;b3+;b4+;b5+;b7+;y15+;Y0+;	b2+;b3+;b4+;b5+;	sp|P02763|A1AG1_HUMAN	L	WF	23	0	25	0.00379	1.78177	7.07e-32	sp|P02763|A1AG1_HUMAN	2	-0.02546	-4.96082
UGP_04.32568.32568.5.1.dta	2157	4353.08	2616.41	5	VLLAYLTAQPAPTSEDLTSATJIVK	-	1736.67	1736.65	3-4-0-0-3	22	NXV	20	0	0	14	0.13839	0.1879	2.83023	0.53179	T	b2+;b3+;b4+;b5+;b9+;y2+;y6+;y7+;y8+;y9+;y10+;y12+;y14+;y14++;	b2+;y8+;	sp|P01023|A2MG_HUMAN	Y	WI	1212	0	1233	0.00414	1.58172	7.71e-25	sp|P01023|A2MG_HUMAN	2	-0.01546	-3.55232
UGP_04.33822.33822.2.0.dta	2989	2916.25	930.536	2	ISAVSLAJR	-	1985.71	1985.7	4-3-2-0-1	8	NXV	178	0	0	3	0.13512	0.13491	3.09101	0.41702	T	b2+;b3+;y1+;	b2+;b3+;	sp|Q7Z478|DHX29_HUMAN	R	VC	633	0	640	0.00021	0.225438	2.4e-12	sp|Q7Z478|DHX29_HUMAN/tr|A0A087WYN9|A0A087WYN9_HUMAN	6	-0.01243	-4.26378
UGP_04.33887.33887.4.2.dta	4820	4825.07	2126.12	4	CAJLVPVPITNATLDQITGK	1,Carbamidomethyl[C];11,Deamidated[N];	2698.95	2698.95	5-5-3-0-0	3	NXV	442	0	0	9	0.08659	0.13276	1.93409	0.25676	T	b2+;y1+;y3+;y5+;y6+;y7+;y8+;y9+;y11+;	b2+;	sp|P02763|A1AG1_HUMAN	L	WF	23	0.01	25	0.00379	1.78177	7.07e-32	sp|P02763|A1AG1_HUMAN	2	-0.00756	-1.56714
UGP_04.34099.34099.2.0.dta	5018	3174.39	1754.91	2	CAJLVPVPITNATLDR	1,Carbamidomethyl[C];11,Deamidated[N];	1419.48	1419.5	5-3-0-0-0	3	NXV	206	0	0	5	0.06711	0.11447	2.04906	0.23456	T	b3+;b4+;y1+;y4+;y5+;	y1+;	sp|P19652|A1AG2_HUMAN	L	IT	23	0.01	25	-0.00671	-3.82143	1.59e-32	sp|P19652|A1AG2_HUMAN	1	0.01949	6.14174
UGP_04.34668.34668.4.0.dta	4753	5407.39	3095.54	4	PSTGTGVMLALVSGNJTVPFAVSLVDSTSEK	8,Oxidation[M];15,Deamidated[N];	2311.84	2311.82	8-5-0-0-0	16	NXV	182	0	0	6	0.20296	0.21522	4.20881	0.90583	T	y5+;y6+;y7+;y9+;y11+;y13+;	y5+;y6+;y9+;y13+;	sp|P07225|PROS_HUMAN	R	SQ	516	0	531	0.02053	6.62996	1.74e-26	sp|P07225|PROS_HUMAN/tr|G5E9F8|G5E9F8_HUMAN	7	-0.02294	-4.24312
UGP_04.35437.35437.2.1.dta	977	3059.34	957.547	2	QASJGVLIR	-	2101.79	2101.78	4-5-0-0-3	4	NXV	172	0	0	4	0.0495	0.10679	2.09508	0.22374	T	y1+;y2+;y3+;y4+;	y1+;	sp|P15144|AMPN_HUMAN	K	IW	293	0.01	296	0.0011	1.14759	5.05e-23	sp|P15144|AMPN_HUMAN	7	-0.01278	-4.17873
UGP_04.6686.6686.4.0.dta	3447	3825.6	1620.82	4	DJSVHWERPQKPK	-	2204.78	2204.77	5-4-2-0-0	2	NXV	646	1	0.09049	3	0.07728	0.0784	3.71758	0.29145	T	y2+;y9+;y4++;Y1++;	y2+;y9+;Y1++;	sp|P01023|A2MG_HUMAN	K	AP	1178	0.01	1179	-0.00016	-0.098655	7.59e-12	sp|P01023|A2MG_HUMAN	7	-0.00631	-1.64985
UGP_04.8885.8885.3.0.dta	2254	3018.13	1007.52	3	QINJYVEK	-	2010.61	2010.61	N(NH(HN(HEX&n-acetyl&sulfate))(HN(HEX&n-acetyl&sulfate)))(F)	4	NXV	32	1	0.06237	6	0.09285	0.13007	3.10363	0.40369	T	b2+;b3+;y1+;y2+;y3+;y4+;Y0+;	y4+;Y0+;	sp|P20848|A1ATR_HUMAN	E	RT	182	0.01	185	0.00027	0.267724	2.08e-14	sp|P20848|A1ATR_HUMAN/tr|A0A0U1RQB8|A0A0U1RQB8_HUMAN/tr|A0A0G2JPK4|A0A0G2JPK4_HUMAN	1	-0.00638	-2.11459
UGP_04.8911.8911.3.0.dta	2254	3018.13	1007.52	3	QINJYVEK	-	2010.61	2010.61	N(NH(HN(HEX&n-acetyl&sulfate))(HN(HEX&n-acetyl&sulfate)))(F)	4	NXV	32	1	0.06048	6	0.11299	0.13631	3.91617	0.53382	T	b2+;b3+;y1+;y2+;y3+;y4+;Y0+;	y3+;y4+;Y0+;	sp|P20848|A1ATR_HUMAN	E	RT	182	0	185	0.00027	0.267724	2.08e-14	sp|P20848|A1ATR_HUMAN/tr|A0A0U1RQB8|A0A0U1RQB8_HUMAN/tr|A0A0G2JPK4|A0A0G2JPK4_HUMAN	1	-0.00701	-2.3234

## Sheet: Glycoprotein with NXV motif
	Glycoprotein with NXV motif
	sp|P13645|K1C10_HUMAN
	sp|P02760|AMBP_HUMAN
	sp|P01023|A2MG_HUMAN
	sp|P02763|A1AG1_HUMAN
	sp|P02768|ALBU_HUMAN
	sp|P04217|A1BG_HUMAN
	sp|Q04756|HGFA_HUMAN
	sp|A6NKP2|D42E2_HUMAN
	sp|P07225|PROS_HUMAN
	sp|P02747|C1QC_HUMAN
	sp|Q13201|MMRN1_HUMAN
	sp|P01857|IGHG1_HUMAN
	sp|P19823|ITIH2_HUMAN
	sp|P02675|FIBB_HUMAN
	sp|P02790|HEMO_HUMAN
	sp|Q7Z478|DHX29_HUMAN
	sp|O95405|ZFYV9_HUMAN
	sp|P01859|IGHG2_HUMAN
	sp|P07996|TSP1_HUMAN
	sp|P09871|C1S_HUMAN
	sp|P19652|A1AG2_HUMAN
	sp|P01042|KNG1_HUMAN
	sp|P08185|CBG_HUMAN
	sp|P04114|APOB_HUMAN
	sp|P12259|FA5_HUMAN
	sp|P10909|CLUS_HUMAN
	sp|P01024|CO3_HUMAN
	sp|P15144|AMPN_HUMAN
	sp|P27169|PON1_HUMAN
	sp|P20848|A1ATR_HUMAN

## Sheet: Glycosites with NXV motif
	Glycosites with NXV motif
	sp|P13645|K1C10_HUMAN_Site_240
	sp|P02760|AMBP_HUMAN_Site_270
	sp|P01023|A2MG_HUMAN_Site_81
	sp|P02763|A1AG1_HUMAN_Site_25
	sp|P02768|ALBU_HUMAN_Site_68
	sp|P04217|A1BG_HUMAN_Site_63
	sp|Q04756|HGFA_HUMAN_Site_636
	sp|A6NKP2|D42E2_HUMAN_Site_244
	sp|P07225|PROS_HUMAN_Site_531
	sp|P02747|C1QC_HUMAN_Site_141
	sp|Q13201|MMRN1_HUMAN_Site_996
	sp|P01857|IGHG1_HUMAN_Site_244
	sp|P19823|ITIH2_HUMAN_Site_103
	sp|P02675|FIBB_HUMAN_Site_125
	sp|P02790|HEMO_HUMAN_Site_106
	sp|Q7Z478|DHX29_HUMAN_Site_640
	sp|O95405|ZFYV9_HUMAN_Site_956
	sp|P01859|IGHG2_HUMAN_Site_240
	sp|P07996|TSP1_HUMAN_Site_244
	sp|P09871|C1S_HUMAN_Site_411
	sp|P02747|C1QC_HUMAN_Site_200
	sp|P19652|A1AG2_HUMAN_Site_25
	sp|P01042|KNG1_HUMAN_Site_180
	sp|P08185|CBG_HUMAN_Site_274
	sp|P04114|APOB_HUMAN_Site_2871
	sp|P12259|FA5_HUMAN_Site_1698
	sp|P10909|CLUS_HUMAN_Site_367
	sp|P01023|A2MG_HUMAN_Site_1179
	sp|P01024|CO3_HUMAN_Site_1423
	sp|P15144|AMPN_HUMAN_Site_296
	sp|P27169|PON1_HUMAN_Site_43
	sp|P01023|A2MG_HUMAN_Site_1233
	sp|P20848|A1ATR_HUMAN_Site_185

## Sheet: Glycopeptides with NXV motif
Glycopeptides with NXV motif
LKYEJEVALR_Glycan_5-7-1-0-4
QYGGCMGNGNJFVTEK_Glycan_3-2-0-0-1
SLFTDLEAEJDVLHCVAFAVPK_Glycan_4-5-0-0-4
SLFTDLEAEJDVLHCVAFAVPK_Glycan_4-5-1-0-4
CAJLVPVPITNATLDQITGK_Glycan_4-7-1-0-0
LVJEVTEFAK_Glycan_5-4-1-0-0
JGVAQEPVHLDSPAIK_Glycan_5-4-2-0-0
JGVAQEPVHLDSPAIK_Glycan_5-4-1-0-2
LVJEVTEFAK_Glycan_5-4-2-0-0
LVJEVTEFAK_Glycan_4-7-0-0-1
LVJEVTEFAK_Glycan_5-8-0-0-0
LVJEVTEFAK_Glycan_3-6-0-0-5
LVJEVTEFAK_Glycan_4-3-1-0-0
LVJEVTEFAK_Glycan_6-5-1-0-0
LVJEVTEFAK_Glycan_5-4-2-0-1
LVJEVTEFAK_Glycan_6-4-1-0-2
LVJEVTEFAK_Glycan_9-7-1-0-1
VAJYVDWINDR_Glycan_5-5-0-0-2
SLFTDLEAEJDVLHCVAFAVPK_Glycan_5-5-2-0-1
MJWVHVHNLVQAHVLAAEALTTAK_Glycan_4-4-2-0-1
PSTGTGVMLALVSGNJTVPFAVSLVDSTSEK_Glycan_7-7-2-0-3
CAJLVPVPITNATLDQITGK_Glycan_6-5-0-0-4
JGVAQEPVHLDSPAIK_Glycan_5-4-0-0-2
JGVAQEPVHLDSPAIK_Glycan_5-4-2-0-1
JGVAQEPVHLDSPAIK_Glycan_6-4-1-0-1
FJAVLTNPQGDYDTSTGK_Glycan_5-4-1-0-1
LVJEVTEFAK_Glycan_6-4-1-0-1
MJWVHVHNLVQAHVLAAEALTTAK_Glycan_4-5-0-0-2
QIPLCAJLVPVPITNATLDQITGK_Glycan_3-3-1-0-1
SLPGSLAJVVK_Glycan_3-3-0-0-0
MJWVHVHNLVQAHVLAAEALTTAK_Glycan_5-5-0-0-1
JQVSLTCLVK_Glycan_3-7-0-0-1
QIPLCAJLVPVPITNATLDQITGK_Glycan_3-5-0-0-0
JGVAQEPVHLDSPAIK_Glycan_5-4-1-0-0
JGVAQEPVHLDSPAIK_Glycan_6-4-0-0-3
JGVAQEPVHLDSPAIK_Glycan_6-4-1-0-3
JGVAQEPVHLDSPAIK_Glycan_5-5-1-0-1
VVNNSPQPQJVVFDVQIPK_Glycan_5-4-2-0-0
MJWVHVHNLVQAHVLAAEALTTAK_Glycan_9-4-0-0-0
MJWVHVHNLVQAHVLAAEALTTAK_Glycan_5-5-2-0-0
CAJLVPVPITNATLDQITGK_Glycan_4-7-0-0-0
JSVDELNNNVEAVSQTSSSSFQYMYLLK_Glycan_4-3-0-0-0
MJWVHVHNLVQAHVLAAEALTTAK_Glycan_5-4-2-0-0
SLPGSLAJVVK_Glycan_4-4-1-0-3
QGHJSVFLIK_Glycan_5-4-2-0-0
VAJYVDWINDR_Glycan_3-5-0-0-1
VVNNSPQPQJVVFDVQIPK_Glycan_5-6-1-0-3
LKYEJEVALR_Glycan_6-7-3-0-1
MJWVHVHNLVQAHVLAAEALTTAK_Glycan_6-4-0-0-1
MJWVHVHNLVQAHVLAAEALTTAK_Glycan_5-8-0-0-1
MJWVHVHNLVQAHVLAAEALTTAK_Glycan_4-7-0-0-1
MJWVHVHNLVQAHVLAAEALTTAK_Glycan_3-5-0-0-0
JQVSLTCLVK_Glycan_8-5-1-0-1
ISAVSLAJR_Glycan_4-6-0-0-1
JQVSLTCLVK_Glycan_6-5-1-0-2
MJWVHVHNLVQAHVLAAEALTTAK_Glycan_4-6-2-0-2
MJWVHVHNLVQAHVLAAEALTTAK_Glycan_6-5-2-0-2
MJWVHVHNLVQAHVLAAEALTTAK_Glycan_8-8-0-0-0
JLVPVPITNATLDQITGK_Glycan_5-4-0-0-5
IVJYVNRKCWCFTTK_Glycan_3-5-0-0-0
LVJEVTEFAK_Glycan_5-4-0-0-0
JGVAQEPVHLDSPAIK_Glycan_5-4-1-0-1
EEMTKJQVSLTCLVK_Glycan_5-5-1-0-1
GCSSSTSVLLTLDJNVVNGSSPAIR_Glycan_N(NH(HN(HEX&n-acetyl&sulfate))(HH))(F)
CAGNGSWVJEVLGPELPK_Glycan_5-6-1-0-0
VVNNSPQPQJVVFDVQIPK_Glycan_6-4-0-0-1
CAJLVPVPITNATLDQITGK_Glycan_8-7-0-0-0
CAJLVPVPITNATLDQITGK_Glycan_6-5-0-0-7
TJQVNSGGVLLR_Glycan_13-2-0-0-0
MJWVHVHNLVQAHVLAAEALTTAK_Glycan_5-5-1-0-2
MJWVHVHNLVQAHVLAAEALTTAK_Glycan_6-5-1-0-0
MJWVHVHNLVQAHVLAAEALTTAK_Glycan_5-4-2-0-1
CAGNGSWVJEVLGPELPK_Glycan_5-2-0-0-0
MJWVHVHNLVQAHVLAAEALTTAK_Glycan_4-5-0-0-4
MJWVHVHNLVQAHVLAAEALTTAK_Glycan_5-5-3-0-1
LVJEVTEFAK_Glycan_4-5-0-0-4
CAJLVPVPITNATLDQITGK_Glycan_7-8-0-0-1
LALVSGNJTVPFAVSLVDSTSEK_Glycan_5-4-0-0-2
LVJEVTEFAK_Glycan_4-5-0-0-0
QGHJSVFLIK_Glycan_5-4-1-0-0
JQVSLTCLVK_Glycan_6-5-1-0-0
YEJEVALR_Glycan_4-3-0-0-1
LKYEJEVALR_Glycan_7-7-1-0-3
LKYEJEVALR_Glycan_5-6-1-0-2
JQVSLTCLVK_Glycan_6-4-1-0-1
MJWVHVHNLVQAHVLAAEALTTAK_Glycan_5-4-1-0-0
MJWVHVHNLVQAHVLAAEALTTAK_Glycan_9-3-0-0-0
MJWVHVHNLVQAHVLAAEALTTAK_Glycan_5-5-0-0-5
MJWVHVHNLVQAHVLAAEALTTAK_Glycan_4-2-0-0-0
MJWVHVHNLVQAHVLAAEALTTAK_Glycan_6-5-1-0-3
MJWVHVHNLVQAHVLAAEALTTAK_Glycan_5-4-4-0-1
MJWVHVHNLVQAHVLAAEALTTAK_Glycan_4-4-1-0-3
MJWVHVHNLVQAHVLAAEALTTAK_Glycan_6-4-1-0-1
MJWVHVHNLVQAHVLAAEALTTAK_Glycan_7-6-2-0-1
MJWVHVHNLVQAHVLAAEALTTAK_Glycan_4-5-2-0-0
LVJEVTEFAK_Glycan_6-4-0-0-2
LVJEVTEFAK_Glycan_5-4-0-0-2
LVJEVTEFAK_Glycan_7-5-1-0-0
LVJEVTEFAK_Glycan_4-4-0-0-2
CAJLVPVPITNATLDQITGK_Glycan_5-7-0-0-1
CAJLVPVPITNATLDQITGK_Glycan_5-7-0-0-0
CAJLVPVPITNATLDR_Glycan_5-8-0-0-1
CAJLVPVPITNATLDQITGK_Glycan_4-7-0-0-1
CAJLVPVPITNATLDQITGK_Glycan_8-2-0-0-1
CAJLVPVPITNATLDR_Glycan_4-6-1-0-5
CAJLVPVPITNATLDR_Glycan_3-3-1-0-1
LVJEVTEFAK_Glycan_7-5-0-0-1
MJWVHVHNLVQAHVLAAEALTTAK_Glycan_3-5-1-0-3
QIPLCAJLVPVPITNATLDQITGK_Glycan_3-3-1-0-2
LVJEVTEFAK_Glycan_6-3-1-0-0
LVJEVTEFAK_Glycan_6-4-2-0-0
CAJLVPVPITNATLDR_Glycan_10-7-1-0-4
CAJLVPVPITNATLDR_Glycan_10-2-0-0-0
CAJLVPVPITNATLDR_Glycan_6-3-1-0-1
CAJLVPVPITNATLDR_Glycan_8-4-1-0-2
LVJEVTEFAK_Glycan_4-3-0-0-2
LVJEVTEFAK_Glycan_6-4-0-0-3
LVJEVTEFAK_Glycan_5-3-2-0-2
CAJLVPVPITNATLDQITGK_Glycan_5-5-0-0-1
JLVPVPITNATLDQITGK_Glycan_8-7-0-0-1
QIPLCAJLVPVPITNATLDQITGK_Glycan_5-3-2-0-2
CAJLVPVPITNATLDR_Glycan_3-4-1-0-0
CAJLVPVPITNATLDQITGK_Glycan_4-7-1-0-1
CAJLVPVPITNATLDQITGK_Glycan_6-4-2-0-4
CAJLVPVPITNATLDR_Glycan_6-7-0-0-6
CAJLVPVPITNATLDR_Glycan_8-8-0-0-0
IVJYVNRKCWCFTTK_Glycan_7-5-2-0-0
CAJLVPVPITNATLDQITGK_Glycan_4-7-2-0-0
CAJLVPVPITNATLDQITGK_Glycan_5-7-1-0-0
CAJLVPVPITNATLDR_Glycan_5-6-0-0-4
LVJEVTEFAK_Glycan_6-4-0-0-1
VJEVTEFAK_Glycan_5-5-0-0-4
HGIQYFNNNTQHSSLFMLJEVKRAQR_Glycan_3-6-1-0-1
MJTVIAALSR_Glycan_N(NH(HN(HEX&n-acetyl&sulfate))(HN(HEX&sulfate)))(F)
CAJLVPVPITNATLDR_Glycan_6-4-3-0-2
CAJLVPVPITNATLDR_Glycan_3-3-1-0-2
JGVAQEPVHLDSPAIK_Glycan_10-7-1-0-0
LALVSGNJTVPFAVSLVDSTSEK_Glycan_N(NH(HN(HEX&n-acetyl&sulfate))(HH))(F)
CAJLVPVPITNATLDQITGK_Glycan_NNH(H(NHS)(N(HEX&sulfate)))(HNH)
CAJLVPVPITNATLDR_Glycan_6-5-2-0-0
NTLELSJGVIVK_Glycan_5-4-3-0-3
TYEDDSPEWFKEDJAVQPNSSYTYVWHATER_Glycan_5-4-2-0-0
VAJYVDWINDR_Glycan_6-3-2-0-2
FJAVLTNPQGDYDTSTGK_Glycan_6-2-0-0-1
JSVDELNNNVEAVSQTSSSSFQYMYLLK_Glycan_8-7-5-0-4
NEQFJWVSR_Glycan_6-6-0-0-2
NEQFJWVSR_Glycan_9-2-0-0-1
JGVAQEPVHLDSPAIK_Glycan_10-7-0-0-2
JGVAQEPVHLDSPAIK_Glycan_6-3-2-0-1
JGVAQEPVHLDSPAIK_Glycan_5-4-0-0-0
LVJEVTEFAK_Glycan_3-7-0-0-0
NEQFJWVSR_Glycan_5-4-1-0-3
NEQFJWVSR_Glycan_4-7-1-0-0
LALVSGNJTVPFAVSLVDSTSEK_Glycan_7-2-0-0-1
LKYEJEVALR_Glycan_3-8-0-0-0
CAJLVPVPITNATLDR_Glycan_4-5-2-0-0
VAJYVDWINDR_Glycan_5-4-0-0-2
CAJLVPVPITNATLDQITGK_Glycan_6-5-2-0-1
CAJLVPVPITNATLDQITGK_Glycan_6-5-2-0-0
JLVPVPITNATLDQITGK_Glycan_8-7-2-0-1
CAJLVPVPITNATLDQITGK_Glycan_6-5-2-0-3
CAJLVPVPITNATLDQITGK_Glycan_6-5-3-0-0
CAJLVPVPITNATLDQITGK_Glycan_6-5-3-0-1
FJAVLTNPQGDYDTSTGK_Glycan_5-7-0-0-3
PSTGTGVMLALVSGNJTVPFAVSLVDSTSEK_Glycan_3-9-0-0-1
DJSVHWERPQKPK_Glycan_5-4-2-0-0
QLAJGVDR_Glycan_NNH(HN(HEX&n-acetyl&sulfate))(HNH)
LKYEJEVALR_Glycan_6-4-1-0-0
JQVSLTCLVK_Glycan_5-5-1-0-1
QGHJSVFLIK_Glycan_5-4-1-0-2
LKYEJEVALR_Glycan_5-4-0-0-5
CAJLVPVPITNATLDR_Glycan_3-4-2-0-0
SLPGSLAJVVK_Glycan_4-2-0-0-0
CAJLVPVPITNATLDR_Glycan_6-5-1-0-2
CAJLVPVPITNATLDQITGK_Glycan_6-6-3-0-1
JLVPVPITNATLDQITGK_Glycan_8-7-1-0-3
QASJGVLIR_Glycan_4-5-1-0-1
EVQPVELPNCJLVK_Glycan_6-2-0-0-0
LVJEVTEFAK_Glycan_5-4-1-0-2
VVNNSPQPQJVVFDVQIPK_Glycan_5-3-2-0-0
LKYEJEVALR_Glycan_4-6-0-0-5
CAJLVPVPITNATLDR_Glycan_9-5-0-0-0
SNTVASLHTEKNTLELSJGVIVK_Glycan_6-7-4-0-0
LVJEVTEFAKTCVADESAENCDK_Glycan_5-6-2-0-1
VLLAYLTAQPAPTSEDLTSATJIVK_Glycan_3-4-0-0-3
ISAVSLAJR_Glycan_4-3-2-0-1
CAJLVPVPITNATLDQITGK_Glycan_5-5-3-0-0
CAJLVPVPITNATLDR_Glycan_5-3-0-0-0
PSTGTGVMLALVSGNJTVPFAVSLVDSTSEK_Glycan_8-5-0-0-0
QASJGVLIR_Glycan_4-5-0-0-3
QINJYVEK_Glycan_N(NH(HN(HEX&n-acetyl&sulfate))(HN(HEX&n-acetyl&sulfate)))(F)

## Sheet: N-glycans with NXV motif
	GlycanName
	5-7-1-0-4
	3-2-0-0-1
	4-5-0-0-4
	4-5-1-0-4
	4-7-1-0-0
	5-4-1-0-0
	5-4-2-0-0
	5-4-1-0-2
	4-7-0-0-1
	5-8-0-0-0
	3-6-0-0-5
	4-3-1-0-0
	6-5-1-0-0
	5-4-2-0-1
	6-4-1-0-2
	9-7-1-0-1
	5-5-0-0-2
	5-5-2-0-1
	4-4-2-0-1
	7-7-2-0-3
	6-5-0-0-4
	5-4-0-0-2
	6-4-1-0-1
	5-4-1-0-1
	4-5-0-0-2
	3-3-1-0-1
	3-3-0-0-0
	5-5-0-0-1
	3-7-0-0-1
	3-5-0-0-0
	6-4-0-0-3
	6-4-1-0-3
	5-5-1-0-1
	9-4-0-0-0
	5-5-2-0-0
	4-7-0-0-0
	4-3-0-0-0
	4-4-1-0-3
	3-5-0-0-1
	5-6-1-0-3
	6-7-3-0-1
	6-4-0-0-1
	5-8-0-0-1
	8-5-1-0-1
	4-6-0-0-1
	6-5-1-0-2
	4-6-2-0-2
	6-5-2-0-2
	8-8-0-0-0
	5-4-0-0-5
	5-4-0-0-0
	N(NH(HN(HEX&n-acetyl&sulfate))(HH))(F)
	5-6-1-0-0
	8-7-0-0-0
	6-5-0-0-7
	13-2-0-0-0
	5-5-1-0-2
	5-2-0-0-0
	5-5-3-0-1
	7-8-0-0-1
	4-5-0-0-0
	4-3-0-0-1
	7-7-1-0-3
	5-6-1-0-2
	9-3-0-0-0
	5-5-0-0-5
	4-2-0-0-0
	6-5-1-0-3
	5-4-4-0-1
	7-6-2-0-1
	4-5-2-0-0
	6-4-0-0-2
	7-5-1-0-0
	4-4-0-0-2
	5-7-0-0-1
	5-7-0-0-0
	8-2-0-0-1
	4-6-1-0-5
	7-5-0-0-1
	3-5-1-0-3
	3-3-1-0-2
	6-3-1-0-0
	6-4-2-0-0
	10-7-1-0-4
	10-2-0-0-0
	6-3-1-0-1
	8-4-1-0-2
	4-3-0-0-2
	5-3-2-0-2
	8-7-0-0-1
	3-4-1-0-0
	4-7-1-0-1
	6-4-2-0-4
	6-7-0-0-6
	7-5-2-0-0
	4-7-2-0-0
	5-7-1-0-0
	5-6-0-0-4
	5-5-0-0-4
	3-6-1-0-1
	N(NH(HN(HEX&n-acetyl&sulfate))(HN(HEX&sulfate)))(F)
	6-4-3-0-2
	10-7-1-0-0
	NNH(H(NHS)(N(HEX&sulfate)))(HNH)
	6-5-2-0-0
	5-4-3-0-3
	6-3-2-0-2
	6-2-0-0-1
	8-7-5-0-4
	6-6-0-0-2
	9-2-0-0-1
	10-7-0-0-2
	6-3-2-0-1
	3-7-0-0-0
	5-4-1-0-3
	7-2-0-0-1
	3-8-0-0-0
	6-5-2-0-1
	8-7-2-0-1
	6-5-2-0-3
	6-5-3-0-0
	6-5-3-0-1
	5-7-0-0-3
	3-9-0-0-1
	NNH(HN(HEX&n-acetyl&sulfate))(HNH)
	6-4-1-0-0
	3-4-2-0-0
	6-6-3-0-1
	8-7-1-0-3
	4-5-1-0-1
	6-2-0-0-0
	5-3-2-0-0
	4-6-0-0-5
	9-5-0-0-0
	6-7-4-0-0
	5-6-2-0-1
	3-4-0-0-3
	4-3-2-0-1
	5-5-3-0-0
	5-3-0-0-0
	8-5-0-0-0
	4-5-0-0-3
	N(NH(HN(HEX&n-acetyl&sulfate))(HN(HEX&n-acetyl&sulfate)))(F)
